# Supplementary material for: AlphaDesign: a de novo protein design framework based on AlphaFold
Source: Mol Syst Biol. 2025 Jun 17;21(9):1166–89. doi: 10.1038/s44320-025-00119-z (PMC12405559; doi:10.1038/s44320-025-00119-z)
Supplement: Supplementary file 7 — Source data Fig. 5 [file 44320_2025_119_MOESM7_ESM.zip › Figure_5/5AandB/monomers-100-pmpnn-af2-scores.csv]

name	index	sequence	sc_rmsd	sc_tm	plddt	ptm	pae	ipae	mpae
monomer-100-nr2-run1_result_0	0	SAAVAARLAALLAQPDQLRTIPGDPSRQYLIVTRNDPAFADTGAKFIEFATPEALKAFLAAQGVPAAALEGLDDPSEGWLLTVVDGRIIVHHNGASWDLG	10.346341718199731	0.3001185286807846	73.42692565917969	0.5279313921928406	12.965084075927734	nan	inf
monomer-100-nr2-run1_result_0	1	SAATAAAIAALLAQPDQVRTIPGDPAFRYEIVSLRSPEFADSGLRFIRFPRMEYAKAFLAAQGVPESALAGIDDPSAGVLLAVRDGRILLYQDGEVRDLG	0.8988805537678287	0.9470418595329737	81.82063293457031	0.7420727014541626	5.772033214569092	nan	inf
monomer-100-nr2-run1_result_0	2	SAEVAAKIAAILAQPDQVLTVPGDPSVKYKVITLNSPEFADTNLKFIYFETMEAMKRFLAAMGVPEEKLKGLDDPSKGVLLSVVDGKIIIYQNGKEYDVG	1.4719030423452646	0.9070080174054266	85.5343017578125	0.7753816843032837	5.254227161407471	nan	inf
monomer-100-nr2-run1_result_0	3	SAAVAARIAAILAQPDQELTIPGDPSKRFRIVTLNAPEYADTNARFIEFERLEYAKAFLAAQGVPAEALAGIDDPSEGWLLRAEDGRIILVQNGKEYDLG	1.5929910009461206	0.8959205724152816	87.12623596191406	0.7719154357910156	4.850625514984131	nan	inf
monomer-100-nr2-run1_result_0	4	SAAVAAKIAAILAQPDQLLKIPGDPSHEYLIVSRKDPEFADTNLKFIYFPKLEYAKAFLKAMGVPESALEGIDDPSEGVLITAVDGKIILHKNGKSYDIG	1.7809408179835686	0.8981487184695447	87.66972351074219	0.7864689826965332	4.92923641204834	nan	inf
monomer-100-nr2-run1_result_0	5	SAAVAARIAALLAQPDQERLIPGDPSHRYRIVTDNSPEFADTNARFIRFETLEAAKAFLAAQGVPAEALEGIDSPAAGVLLRVEDGRILLYQDGEVRDLG	1.1274121239402812	0.9378627317155842	85.51344299316406	0.7668898105621338	5.1169586181640625	nan	inf
monomer-100-nr2-run1_result_0	6	SAAVAARIAALLAQPDQEVLIPGDPSRRFRIVTSRDPAFADTDLRFIEFPTLEYAKAFLAAQGVPASALAGIDDPSAGVLLAAVDGRILLYQNGRSWDLG	1.6376999061143345	0.8763235176386303	82.41384887695312	0.7431910037994385	5.843367576599121	nan	inf
monomer-100-nr2-run1_result_0	7	SAAVAARLAALLAQPDQLRTIPGDPSRRYRIVSRASPEFAGTGARFIHFETRAAAVAFLAAQGVPAAALAGLDDPSKGWLLTVEDGRILLHQDGRVWDLG	1.0555445358381637	0.9318672228863162	85.85154724121094	0.7788333296775818	5.063391208648682	nan	inf
monomer-100-nr2-run1_result_0	8	SAATAARITAILALPDQELTIPGDPSKKYKIITSKSPEFADTNVKFIYFDKMEYAKAFLAAQGVPASALAGLTDPSKGWLITAVDGHILLYHNGKVWDLG	1.1467357919335637	0.9347548412756247	88.5121078491211	0.8136680126190186	4.345351696014404	nan	inf
monomer-100-nr2-run1_result_0	9	SAATAARIKAILDQPDQVKKIPGDPSYTYKIITRKSPEFADTNAKFIYFEKPEYAKAFLAAQGVPASKLEGLTDPSKGWYITVEDGKIYIYHDGKKWDIG	1.3614462436799384	0.901523966540917	84.33888244628906	0.7600123882293701	5.345636367797852	nan	inf
monomer-100-nr2-run1_result_0	10	SAAVAARIAAILSQPDQERTIPGDPSKKYKIISSNSPEFADTNLKFIYFSSREDAKAFLAAQGVPASALAGLDDPSEGWLLSVEDGRIILYQNGKEYDLG	0.8613690967749452	0.9506685600011795	86.65762329101562	0.7923927307128906	4.916744232177734	nan	inf
monomer-100-nr2-run1_result_0	11	SAEVAAKIQAILDQPDQLLKIPGDPSVTYKIISLNDPEFADTNLKFIYFETPEYMKAFLAAQGVPAEKLKGLTSPAKGWYLSVKDGVITIYQNGKKYDVG	4.338456684506531	0.6100768496272027	58.8189811706543	0.5039007663726807	11.666373252868652	nan	inf
monomer-100-nr2-run1_result_0	12	SAEVAAKIAAILAQPDQELTIPGNPKYKYHIITSKDPEFADTNKKFIYFPKIEYAKEFLKAMGVPEEKLKGINDPSKGVLITVEDGKILLHQNGKTYDLG	1.0494058025087507	0.9502555225602022	87.64202880859375	0.7813302874565125	4.760019302368164	nan	inf
monomer-100-nr2-run1_result_0	13	SAAVAAKIAALLAQPDQVRTVPGDPSVKYRIVTSADPATADTNAKFIYFEKLEYAKTFLKAMGVPESALEGIDDPSKGWYLTVEDGRILLHQNGKVRDLG	1.2585799680194312	0.9278156342851756	85.66311645507812	0.764215886592865	5.420336723327637	nan	inf
monomer-100-nr2-run1_result_0	14	SAAVAARIAAILAQPDQVLKIPGDPSKTFKIVTDKSPEFADTDARFLEFPTMEYAKAFLRAQGVPESALEGLTDPSKGVRLTVEDGRILLYQNGEKRDLG	1.014143810782728	0.9402126507794982	85.99813079833984	0.7685621976852417	5.0451860427856445	nan	inf
monomer-100-nr2-run1_result_0	15	SAAVAAKIAALLAKPDQELTVPGDPSVKYKIVTKKSPEFADTNQKFIEFESLEYAKTFLKAMGVPEEALKGIDDPSKGVLITNVDGKIIIYKNGKKYDVG	1.4647558231476652	0.9161723551157261	85.13449096679688	0.7589398622512817	5.393559455871582	nan	inf
monomer-100-nr2-run1_result_0	16	SAATAAAIAALLAQPDQTRTVPGDPSVTYRIVTDASPEFADTNARFIYFATPAAARRFLAAQGVPAAALAGWDDPSAGVLLRVEDGRILLYQDGAVRDLG	1.1408971102219998	0.9363155136753835	85.82967376708984	0.7841370105743408	4.986340522766113	nan	inf
monomer-100-nr2-run1_result_0	17	SAEVAARIAALLAEPDQERTIPGDPSRRYRIVTSDSPEFADTDARFIRFDSLADAKAFLRAMGVPESALAGIDDPSAGVLLRAEDGRIILYQDGKEWDLG	0.8432157712941251	0.9531272664006161	86.4452896118164	0.7806648015975952	5.029923439025879	nan	inf
monomer-100-nr2-run1_result_0	18	SAAVAARITALLAQPDQLRKVPGDPSVEYKIISLKSPEFADTNLKFIYFPKIEYAKTFLKAQGVPESALEGIDDPSKGVLLTAVDGRILLHHDGKVYDLG	1.6621424516714336	0.8986989329500935	86.52802276611328	0.7848982810974121	5.148131847381592	nan	inf
monomer-100-nr2-run1_result_0	19	SAEVAARIAAILAQPDQERTIPGDPAHRYRIVTATLPEYADTDRRFIRFDRLEDAKAFLAAQGVPEEALAGIDDPSRGVLLTVEDGRIVLVQDGKEWDLG	1.0119519503085295	0.9443810242020366	86.01302337646484	0.7758401036262512	5.073522567749023	nan	inf
monomer-100-nr2-run1_result_0	20	SAEVAAKIAALLAQPDQERTIPGDPSVKYKIVTLNSPEFSDTNAKFIYFEKIEYMKRFLKAMGVPEEKLKGIDDPSKGVLLTVENGKIIIYKNGKKYDIG	1.2834679168591692	0.9244605913068998	86.47252655029297	0.7800290584564209	4.952260494232178	nan	inf
monomer-100-nr2-run1_result_0	21	SAAVAARIAAILAEPDQERKVPGNPAVTYKIITSKDPKFADTNEKFIYFSSLEDAKVFLAAQGVPASALEGIDDPSKGVLLTVKDGKILLYQDGKVYDLG	1.0685578006918244	0.9493595276709718	89.28373718261719	0.814849853515625	4.3245697021484375	nan	inf
monomer-100-nr2-run1_result_0	22	SMEVAKKIAEILSLPDQERTVPGNPEVKYKIVTLKSPEFADTNLKFIEFESIEAMKTFLKAMGVPEEKLKGIDDPSKGVLLSVVDGKIIIHKNGKKYDIG	1.5604170919336238	0.9047445390010731	84.85226440429688	0.7491112947463989	5.6691203117370605	nan	inf
monomer-100-nr2-run1_result_0	23	SAEVAEAIAKELAKPDQELTIPGKPEYKYKIISLKSPEFADSNLKFIYFEKREYLKAYLKAKGVPEEALKGLDDPSEGWLLSVENGKIIIYQNGKKYDIG	1.3520713514609013	0.9081113736072048	85.29095458984375	0.7474417686462402	5.595795154571533	nan	inf
monomer-100-nr2-run1_result_0	24	SAEVAKKIAEILALPDQELTIPGDPSKKFKIITLNLPEFADTNEKFIYFPTIEYAKAFLKAMGVPEEKLKGITSKSKGVYLTVKDGKIILYQNGKKYDLG	1.1531237592803925	0.9389995079452502	85.6816177368164	0.7596505880355835	5.549392223358154	nan	inf
monomer-100-nr2-run1_result_0	25	SAAVAARIAAILAQPDQVLTVPGDPSVKYKVVTLKSPEFSDTNAKFIYFEKMEYLKRFLKALGVPESALAGLDDPSEGWLLRVENGRIIIYHDGKEWDVG	1.2311055889317795	0.924760706103637	85.95323944091797	0.775972843170166	5.0541090965271	nan	inf
monomer-100-nr2-run1_result_0	26	SAEVAAKIAAILAQPDQVRKIPGDPSVTFKIIDSKDPKFADTNAKFIEFEEIEYMKRFLKAMGVPEEKLKGIDDPSKGVLLTVKDGKILIYKDGKVYDIG	0.7432991975768797	0.9622581054196079	83.82711029052734	0.751697301864624	5.521679878234863	nan	inf
monomer-100-nr2-run1_result_0	27	SPEVAARLAALLALPDQELRVPGDPAHRLLVVTDRSPATADTGERFLRFATLETARAFLRAQGVPEEALAGLDDPSAGWRLSVRDGRILLHRDGEVRDLG	1.2122369151838912	0.9164494156464521	76.43763732910156	0.6605543494224548	6.865445137023926	nan	inf
monomer-100-nr2-run1_result_0	28	SAATAARIAALLAQPDQLLTVPGDPSVQFRIVTDKSPEHADTNQKFIYFDTPEAAKTFLAAQGVPAEALAGLDSPAKGWYLTVVDGRILLHHNGKVWDLG	1.4369837119799589	0.9004281586095775	86.97294616699219	0.7755645513534546	4.735834121704102	nan	inf
monomer-100-nr2-run1_result_0	29	SAATAARIAALLAQPDQERTIPGDPAHKYKIVTRNDPEFADTGAKFIYFETLEAAKAFLAAMGVDPAALEGIDDPSKGVYLTVEDGRILLHKDGKVYDLG	1.332900934268299	0.9027055114070811	83.89314270019531	0.7600735425949097	5.746659755706787	nan	inf
monomer-100-nr2-run1_result_0	30	SAAVAKKIAEILALPDQELKIPGNPKYTYKIITRKDPKFADTNEKFIYFEKPEYLKAFLKAMGVPEEKLKGLNSKEKGWYLTVKNGKIIVYQNGKKYDLG	1.4629328027794926	0.9119149975994323	87.21630859375	0.7729125022888184	5.258719444274902	nan	inf
monomer-100-nr2-run1_result_0	31	SAAVAARLAAILAQPDQERTVPGNPAVKYKIITDKSPEFADTNAKFIYFDKPEYAKTFLKALGVPESALEGLTDPSKGWLLTAEDGVIRLFQNGKVRDLG	1.0474676885781953	0.9337125716652891	82.48741149902344	0.7344016432762146	5.796231746673584	nan	inf
monomer-100-nr2-run1_result_1	0	GLLVAAAALALWVGTLLVAVPLLGVTTGKPALVFIATVVLVLVLTALALAALAPPVGGVPLALLPLARALAAALLAFTAAVLVALAALYLYYVTVILPLR	6.360947635478432	0.3303631921543431	66.39004516601562	0.4222452640533447	12.318675994873047	nan	inf
monomer-100-nr2-run1_result_1	1	GLLVALLAIALWVGALLVLLPLLGVTTGLPLLVFLLTVLLFLVLFAISAAALAPLIGGVPNLLNPLYIALYLLLSLFFLLVLLLTALLFLYYLLVLAPLL	8.089136988598042	0.2929318978158495	67.28447723388672	0.49798205494880676	10.51163101196289	nan	inf
monomer-100-nr2-run1_result_1	2	GLAVAAAALAAWLGLLLVLLPLLAVLSGRPLLVFLLTLLLVLLLTALALAALAPPRGGVPAWRDPRARALRAALLAFALAVLLATLLLFLLYALFLAPLL	3.526929533503684	0.6423539388283542	64.99430847167969	0.4466973543167114	11.26747989654541	nan	inf
monomer-100-nr2-run1_result_1	3	GLLVALLAIALAVGGLLVVVPLLAVTSGKPLLGFILFVIVLIVLTVISIYALNPPIGGVDNSLDPLAILLTLIITLFTLLVLVALALFFLYYLLVIAPLL	4.397554999128536	0.5469099325889377	68.14283752441406	0.4600994884967804	10.570123672485352	nan	inf
monomer-100-nr2-run1_result_1	4	GLLVALISIILWIGLLIFIVPFLAVTTGKPLIVFIITVIIIIILTKISIAALAPLIGGIDNSLDPKNIALRIIIIIFTILILIILFIFFLFYKLFILPLI	3.5265736242924044	0.6267261973492936	66.2934799194336	0.4696308374404907	10.029476165771484	nan	inf
monomer-100-nr2-run1_result_1	5	GLAVAAAALAAWTGALLVLLPLLAVTSGRPLLVYIATLVALAVLTAIALAALAPPVGGVDVSALPAAIAARAALLAFTAAVVAAILAIYLYYVLVILPLR	4.207095885636165	0.5530676550600147	62.93483352661133	0.4147859215736389	11.929282188415527	nan	inf
monomer-100-nr2-run1_result_1	6	GLLVAAAAAALWVGGLLVLVPLLAVTSGAPALVFLLALALLAALTALALAALAPPVGGVPVALDPAARAARAALAAFAALVALALLLLYLYYRLFILPLL	4.606895412597744	0.4598454037015464	62.7223014831543	0.4028862714767456	13.199013710021973	nan	inf
monomer-100-nr2-run1_result_1	7	GLAVAAAAAALAVGGLLVLLPLLAVLSGRPALAFLLFLALLAALTAIALAALAPEVGGVPAAGLPEARAAAAALTAFAVAVVAALLALYLFYRLVLAPLR	4.207299761903004	0.5665871512977243	62.92427062988281	0.43465882539749146	11.611907958984375	nan	inf
monomer-100-nr2-run1_result_1	8	GLAVAAAFLAAAVGGLLVLVPLLGVTSGLPGLVYVAFVAALLAGTAVALAALAPPVGGVDVSGDPVARALRAALTAFAAAALALLAALYLYYRLVLLPLR	9.417601870789198	0.20515397830430973	63.05308532714844	0.39876341819763184	13.199491500854492	nan	inf
monomer-100-nr2-run1_result_1	9	GLAVAAAAVALAIGGLLFLVPFLGVTTGKPGLVFVIFVIVILVLTAIALAALAPPVGGVPNLTDPVAVALAAALLAFTVAVLIALLLFYLYYVLVIKPLL	3.3630425462951385	0.6965211862766297	64.01083374023438	0.4703829884529114	10.871200561523438	nan	inf
monomer-100-nr2-run1_result_1	10	GILIALLAIIIWIGGLIFLVPFLAFFSGKPGLVFIIYVIIIIILTIISLSALNPLIGGVPNLFDPLAIILSIIILLFTILVLIVLFIIYLYYKLVIKPLL	4.27339070913267	0.5461712887517062	64.14278411865234	0.4564751386642456	11.051197052001953	nan	inf
monomer-100-nr2-run1_result_1	11	GLLVAGAAIAAWVGGLLFVLPLVAVTSGKPLLVFIAYVIALAILLAISLSALAPAVGGVDVSTNPLYRAIAAALTAFFILVLVAALIFFLYYFLFILPLR	2.6516188847178483	0.7513526139548412	76.73574829101562	0.6143523454666138	7.2419047355651855	nan	inf
monomer-100-nr2-run1_result_1	12	GLLVALAALILWVGGLLVIVPLLAFTSGAPLLVFVLFVLVAIILYLISLYALAPPVGGVDNSLDPENILLRKILSLFFLLVLAILLAIFLYYVLFILPLL	5.131229186965064	0.48519349302292514	63.191463470458984	0.42847853899002075	11.927268028259277	nan	inf
monomer-100-nr2-run1_result_1	13	GLAVLLAALAAWVGGLLVALPLLAVTSGAPAGVFLAFLAALALLTAIALAALAPPVGGVDVSDDPEARALRALVLAAALAVAAAAAALYLYYVLVIAPLR	4.023814734654252	0.5744314383351606	65.50910949707031	0.42852383852005005	11.607151985168457	nan	inf
monomer-100-nr2-run1_result_1	14	GLAVAAAAVALWVGALLVLFPLLAVTSGKPALVFALLVALVLVLTAVALAALAPPVGGVPVLNDPAARAAAAALLAFAAAILAALAAGYLYYVLVLAPLR	3.7387219791071233	0.6276049619050957	64.6426773071289	0.46071481704711914	10.91240119934082	nan	inf
monomer-100-nr2-run1_result_1	15	GELITLLAKIIWIGSLLFIFPFFGVTSGKPLLVYILLVIIIIVLTLISLRALNPPVGGVDNSSDPEAIAKRRELLLFTLLILIILFLLFLIYVLFILPLR	9.38552874899979	0.3083827652050436	57.91817092895508	0.40401238203048706	13.472458839416504	nan	inf
monomer-100-nr2-run1_result_1	16	GLLVALLAIILAVGGLIIIVPFVGFFTGRPGLVYIIYVIIIVVLTIIALYALAPLIGGVDVSTNPLYVLLAAILTAFTVVVLIVLLIIYLYYVFVILPLL	8.964011716594548	0.43036278435710396	65.65055847167969	0.4678865373134613	10.488459587097168	nan	inf
monomer-100-nr2-run1_result_1	17	GLIVALLAIILWIGGLIVIVPLGAVTSGKPFLVYILFIIIIIILNIISKYALNPPINGVDNSNNPLYILINIILTLFTIIVLIILFIIFLFYVLFILPLL	9.125598832632095	0.29979086642681	62.6198616027832	0.4458734095096588	12.978071212768555	nan	inf
monomer-100-nr2-run1_result_1	18	GLAVALAALLLALGGLLVLLPLLAVLSGAPAGVFLAALLALLALTLLALAALAPLVGGVPALLDPLAQALAAVLLAFALAVALALLLLYLLYVLLLLPLL	9.15813674752659	0.2893552269805337	70.55625915527344	0.49723219871520996	10.36146354675293	nan	inf
monomer-100-nr2-run1_result_1	19	GEAVAAAARALAVGGLLFVFPFLAFTSGAPFLVYVILLLILALLTAVALSALAPPVGGVDVAADPAAVARRAELLAFAVAVAVALALGFLYYKTVILPLL	4.680109594677429	0.5073123466967907	59.19783401489258	0.43009719252586365	12.166857719421387	nan	inf
monomer-100-nr2-run1_result_1	20	GLAVALLALALAVGGLLVIVPLLGVTSGAPGLVFILYLVVLVVLTLISLAALAPPVGGVPVSTDPRAILLRALLLLFTVAIVVALLLIYLYYVLFILPLL	4.739201473158137	0.48518572052457665	64.08464813232422	0.4236123561859131	11.591662406921387	nan	inf
monomer-100-nr2-run1_result_1	21	GAAVAAAAAAAALGGLALALPLLAVLSGAPLLVFVAFLVVVAVLTAVALAALAPAVGGVDVSADPAARAAAAELTAFAAAVVAAAAAIFAAYALLILPLL	8.410759354240646	0.2859075132489042	65.50214385986328	0.46213191747665405	11.249972343444824	nan	inf
monomer-100-nr2-run1_result_1	22	GLLVAGAAYALAVGGLVVVVPLGAVFSGRPLLGFILFLVVLIVLTVIALAALAPEIGGVDVSDIPLVKALKAILVAFAIAVAVVLLLIFLIYVLFILPLL	3.756927971526423	0.6005037693969352	66.67054748535156	0.44933512806892395	10.90898609161377	nan	inf
monomer-100-nr2-run1_result_1	23	GLLVALLALILWVGGLVVIVPFGAVFSGRPVLVFVLYLVVLLVLYLLSLSALNPLIGGVPNALNPLNILLTLILTLFFVLVVVILLVIFLYYLLFILPLL	4.645835119580378	0.5389024999731155	69.3761978149414	0.4701950252056122	10.66476821899414	nan	inf
monomer-100-nr2-run1_result_1	24	GWLVALAFVILAIGSLVVLVPLLWINSGLPTLGFILTVIIIIIGTIIASYALNPLIGGVDNSTDPLYILLLAILTAFTIVVLIILLIIYLIYKLFILPLR	4.263709195921629	0.5583413916256695	65.92461395263672	0.4418291449546814	11.05057144165039	nan	inf
monomer-100-nr2-run1_result_1	25	GAAVAAAALALAVGALLVIFPLLAVTSGKPGLVFILLVLVLLALTAAAAAALAPAAGGVDVANDPAAQAALAALLAFTIAVLIALLIFYVYYKTVIKPLL	2.9665949803246487	0.698004460340154	69.17979431152344	0.5167797803878784	9.095549583435059	nan	inf
monomer-100-nr2-run1_result_1	26	GLLVALLYFILAIGGLLVLVPLLAVYSGRPGLVFILYVIILIIGTIIALYALNPLVGGVDNSTNPVNILLAAIVIAFTILVLVILTLIYLFYVLVILPLR	3.4976182872432116	0.6262165382044875	65.9636459350586	0.4478946626186371	10.475255966186523	nan	inf
monomer-100-nr2-run1_result_1	27	GWIIAIISIIIMIGGLIILVPLLAFTTGKPTIVFIIYVIIVIILTIISLKALNPKIGGIDNSNNPIYKIIALILIIFTILILIILFIIYLIYNLVIKPLL	2.7468176668382807	0.7255741898564573	70.94966888427734	0.5613658428192139	8.608545303344727	nan	inf
monomer-100-nr2-run1_result_1	28	GLAVALAVAAGWVGGLLVILPLLAVTTGLPLLVYLLFLVALAVGTAIALSALAPPIGGVDNSLDPVYIALAAILGAFALAIAAAALAIFLFYALVILPLR	9.167299612196693	0.2590730775605125	64.65582275390625	0.42950835824012756	11.329726219177246	nan	inf
monomer-100-nr2-run1_result_1	29	GLAVALAALLLWVGGLLVLLPLLAVTSGAPGLVYVAFVVVVLILTAIALAALTPPVGGVPNWLDPLAILLRTLLLLFTAAILAALAAFFAAYRTLVLPLL	4.438691386949335	0.5166783639129934	64.26354217529297	0.4117852449417114	12.395453453063965	nan	inf
monomer-100-nr2-run1_result_1	30	GWAVALLAVILWIGGLIVIIPFIAVTTGKPLLVFIIYLIILVVLYAVALAALAPPVGGVPVATDPRARALRAILSAFFVLIVVILLIIFIIYVLVILPLR	2.645509386457244	0.7414126826227954	63.23881149291992	0.46187588572502136	11.131604194641113	nan	inf
monomer-100-nr2-run1_result_1	31	GLLVALLAFILWIGGLIILFPFLAVTSGRPGLVFILFVIIIIILTLISIYALNPRIGGVDNSFDPVAILLTTILTLFTIIVLIILFLFYLFYKLFIKPLL	3.1804963996523945	0.7078286760538509	67.50537109375	0.455929696559906	10.45347785949707	nan	inf
monomer-100-nr2-run1_result_10	0	PAEPVEWTYEDGVWKATLTTKLEVDKEVTVSYDFTYKGKTVTYTWTVKLVKDENGELHVELKPVGDEPELPVEAELEQKGDEYVAKITIHFEGLSPEMLE	1.8334990916174083	0.8535345580048062	84.77442169189453	0.7065470218658447	6.150626182556152	nan	inf
monomer-100-nr2-run1_result_10	1	AAQPAVWTYENGTLKVTLTVELTPNETVTVSYSFTVNGKTTTYTWTVKLVVDENGNLTVEVTPVGDTPELDYTVELEKEGDKYIAKITLTFKGVTPEDLS	1.6686996448509863	0.8734813255288381	88.50816345214844	0.7596511244773865	4.5794148445129395	nan	inf
monomer-100-nr2-run1_result_10	2	EPLPVKWEYEDGVWKALLKTELEVDKTVTVSYDFTYNGKTTTYTWNVKLVKDENGNLTVEVTPVGDVEELPYEAELEKEGDKYIGTLTIYFKGLSPEMLE	1.5448217582392354	0.8836824276725068	85.97311401367188	0.7181262969970703	5.729284286499023	nan	inf
monomer-100-nr2-run1_result_10	3	PAQPAVWTYEDGVYKVNLTTELTPNVTKTVTYEFTYKGKTTTYTWTVKLVVDANGNLTVEVTYVGDEEPLKTTVELKKEGDKYTATLTIYLEGVSPEMFE	1.4700884906723173	0.9049781249276081	85.76351165771484	0.7424481511116028	5.738009929656982	nan	inf
monomer-100-nr2-run1_result_10	4	EPLPVKWTYEDGVYSATLTVELEPEKEVTVTYTFTKNGKTTTYTWKVKLVVDENGELEVELEYVGDEEPLKVEVELEKEGDKYIAKIIIHFEGLSPEDFE	1.768309528396245	0.8729544904130317	86.76667785644531	0.7331690192222595	5.44607400894165	nan	inf
monomer-100-nr2-run1_result_10	5	EPIPVEVTYEDGVLSLKLTVKLKPEEEVTVTLTLTINGESKTYTWTVKLVVDEDGELEVELTPVGDEPALPVTVELEKEGDEYIATITIHLEGLTPEDLE	1.9574169984702208	0.8353913024357523	88.96463012695312	0.745556116104126	4.786859035491943	nan	inf
monomer-100-nr2-run1_result_10	6	TPEPVVWEYEDGVLSARLTVELEVEKEVTVTYTFTYNGVSTTYTWTVKLVKTENGELEVEVTYVGDIPEVPYTIELEKEGDKYIATLILSFPGLSPSMLS	1.425734209062659	0.8984506205885063	85.97162628173828	0.7308369874954224	5.5725555419921875	nan	inf
monomer-100-nr2-run1_result_10	7	EPLPVEWRYEEGVLSAVLTVELEPEVEKTVSLTLTVNGESKTYTWTVKLVVTENGELEVEVTYVGDEEPLPVRVELEKEGDRYIAKIIVELPGLPLSDLE	1.4471369886322785	0.8979867058789809	86.9814224243164	0.7332066297531128	5.692668914794922	nan	inf
monomer-100-nr2-run1_result_10	8	SAIPVEITYEDGVYKLTLTTELEVDVTKTVTLTLTKDGKTTTLTWTVKLVKDENGELTVEATYVGDVPEPAYTVELEKEGDKYIAKIIIELKGLKPEDFS	1.3432296341162895	0.9052218332572786	88.1174087524414	0.760631799697876	5.08402156829834	nan	inf
monomer-100-nr2-run1_result_10	9	KPEPVKWTYEDGVLKATLTTELEIDKEVTVSYDFTKNGKTTTYTWKVKLVKDENGNLEVEVEYVGDEEPLPVEVELKKEGDKYIAEIIITFPGLSLEDLE	1.4369101474021833	0.8925932936418027	85.28299713134766	0.6983185410499573	6.15533971786499	nan	inf
monomer-100-nr2-run1_result_10	10	KPIPVEITYEDGVYKFTLTVELEVNKEKIVSYNFTKNGKTTTYTFSVKLVEDENGNLKVEVKPIGDEKEPDYKVELKKEGDKYIAKIIIYKKGLSPEDLE	1.433967502240483	0.8910885129421758	86.52435302734375	0.7195647954940796	5.512344837188721	nan	inf
monomer-100-nr2-run1_result_10	11	EPIPAEITYEDGVYRVTLTVELEPEKEVTVSYDFTVNGVTTTYTWKVKLVVDENGELTVEVTYVGDLPPLPVTAELEQVGDKYIGKIIISLPGVSPEMFS	1.9702496111814825	0.8478910605657661	90.45783996582031	0.773870050907135	4.412885665893555	nan	inf
monomer-100-nr2-run1_result_10	12	AAQPVEWTYEDGVLSAKLTVEVEPNVTKTVTYDFTVDGKTTTYTWTVKLVVTENGELELELTYVGDVAPLPVEAELEKEGDRYIATVTIHFPGLKPEDLA	1.2950096312323072	0.9057004814346246	88.75618743896484	0.7495914101600647	4.707127094268799	nan	inf
monomer-100-nr2-run1_result_10	13	EPIPVKVTYEDGVLKLTLTVELEPEKTVTVSLTLTVNGKTTTYTWTVKLVKTADGKLEVEVTPVGDEAELPVEAELEQEGDKYIGKIIITLEGLSPEDLE	1.9038070639901397	0.8497086555076373	88.6478271484375	0.7425565719604492	4.902736663818359	nan	inf
monomer-100-nr2-run1_result_10	14	EPIPVVWEYEDGVLKAILTTELEVDKTVTVTYDFTVNGKTTTYTWTVKLVKDANGNLTVEVTPVGDEPELPYEIKLEKEGDKYIAYLTIYFEGLELSDLE	1.3656807531353923	0.8998146394833831	87.51972198486328	0.733914852142334	5.097960472106934	nan	inf
monomer-100-nr2-run1_result_10	15	EPIPVEVVYEDGVLRLRLTVELEVDVTKTVSLTLTRDGVSRTHTWSVKLVKDENGNLTVEVTPLGDEPPLPVEAELEKEGDKYIGTLIIHLPGLRPEDLE	1.5783233700897856	0.8783817333363705	89.90363311767578	0.7607206106185913	4.564764499664307	nan	inf
monomer-100-nr2-run1_result_10	16	EPIPVEVTYEEGVLSLTLTVELEVEEEKTVSYDFTVNGKTTTHTWTVKLVKDENGELEVEVEYVGDEPPLPVEVELEKEGDKYIAKIIISLPGLPLSALE	1.7445428133111438	0.8686534067343907	86.8534164428711	0.7178855538368225	5.377674102783203	nan	inf
monomer-100-nr2-run1_result_10	17	EPIPAKWTYEDGVLKVELTTELEPNVTKTVSYSFTKNGKTTTYTWNVKLVVNENGEYELEVTPVGDEEELEYEAKLEKEGDKYIATLTIYFKGLKLEDLE	1.7618461465962194	0.8595761863951403	87.64806365966797	0.7426209449768066	5.3125786781311035	nan	inf
monomer-100-nr2-run1_result_10	18	PAEPVEVVYEDGVYSLRLTVELEPDVEVTVTLTFTINGRSVTHTWTVRLVRDEDGELRVELRYVGDEPELDVEAELEREGDRYRATIVIRLRGLTPEDFE	2.0477133978134683	0.8300236997598089	89.03544616699219	0.7524441480636597	4.722955226898193	nan	inf
monomer-100-nr2-run1_result_10	19	EPIPVEWTYEDGVLKATITTELEVEKEKIVTYTFTYNGVSVTYTWSVKLVKDEDGNLEVEVKPLSDIPELKYEAELEQEGDKYIAKLIIYFEGVPESMLS	2.0082145452287086	0.8436050552683598	87.36966705322266	0.7500801086425781	5.267007350921631	nan	inf
monomer-100-nr2-run1_result_10	20	PPIPVTWVYEDGTYKALLRTELEPGETVTVSYTFTKNGKTTTYTWTVTLVETEDGELEVEVEPVGDEPELPYEVELEREGDRYIATLTITFEGLDPEDLE	1.4789971929286634	0.8902963919771106	85.88187408447266	0.7218954563140869	5.719602108001709	nan	inf
monomer-100-nr2-run1_result_10	21	PAQPVKWEYKDGVYTATITVELEVDKEKIVSLTLTKNGVTKTYTWSVKLVRDANGELKVELTYLGDEAPLPVKVELEQEGDRYIAKIIVSLEGVKPEDFE	1.49525886232727	0.8929638636889172	87.1353988647461	0.7569205164909363	5.357705116271973	nan	inf
monomer-100-nr2-run1_result_10	22	PPIPVKWTYEDGVYTATLTTELEVGVEVTVSYKFTKDGKTTTYTWTVKLVKDANGNLTVEVTPVGDEPELPYEVELKQEGDKYIATIKIYFKGLKPSDLE	1.7212076363368272	0.8475275673646037	84.29517364501953	0.6991548538208008	5.888188362121582	nan	inf
monomer-100-nr2-run1_result_10	23	EPKPVKWTYKDGVWSAELTVELEVDKEVTVSYTFTYKGESKTYTWTVKLVKDEDGKLTVELEYVGDEEPLETEVKLEKEGDKYIATITITFKGLKPEDLE	1.4549754810516538	0.8953793986087326	84.72967529296875	0.7014036178588867	6.144149303436279	nan	inf
monomer-100-nr2-run1_result_10	24	EPIPAEIVEEDGVLKVILKVELEPEKEKIVSYTFTINGKSITYTWSVKLVISENGEYKVEVKQIGDIEELEYKIELEKEGDKYIAKLIITLKGLKKEDLE	1.4239933772658653	0.8963594787226725	87.30133819580078	0.732275664806366	5.341882705688477	nan	inf
monomer-100-nr2-run1_result_10	25	EPIPVKLTYEEGVYKLELTVELEPNKTVTVSYTFTYKGKSITYTFEVKLVIDDNGNYKVEVKPVGDIPELKYEVKLEKEGDKYKATIIIYLEGVTPEDFE	3.244548837177941	0.6139341122705395	77.8895034790039	0.67849200963974	7.200438022613525	nan	inf
monomer-100-nr2-run1_result_10	26	EPIPVKWTYEDGVLKAELTVELEPDVEVEVSYEFTIDGKTITYKFTVKLVKDEDGNYEVEVTPVGDIPEIEYEAELEKEGDKYIGKIIIYFKGLKLEDLE	2.3912524436159805	0.7515807700489845	85.13877868652344	0.6986374855041504	5.788440227508545	nan	inf
monomer-100-nr2-run1_result_10	27	PQQPVEWTYEDGVWRATLTTELKVDETVLVSYTFTYNGVTVTYTWSVKLVKTEDGKLEVKLEELGDLPPLPVEAKLEQEGDKYIAKIIITFPGLTPEMLA	1.6055461205771238	0.8823058593375169	87.21275329589844	0.758743166923523	5.151937007904053	nan	inf
monomer-100-nr2-run1_result_10	28	PAKPVEITYEDGVYKLTLTVELEVDKTVTVSYTLTKNGKTTTYTWTVKLVKDEEGKLTVELEYVGDEPELEVEVELEKEGDKYIAKIIIYLEGWKPEDFE	1.4684692303231421	0.8947732880627417	86.58887481689453	0.7272996306419373	5.472458362579346	nan	inf
monomer-100-nr2-run1_result_10	29	PAEPVEWEEEDGVLRARLTVELEPEETVTVSLTFTVDGKSTTYTWEVKLVVSEDGELEVELTPLGDEPELPVEVELEREGDRYRATVIIHFEGLKPEDLS	1.5594928693205257	0.8782844459617452	86.61964416503906	0.7174567580223083	5.471978664398193	nan	inf
monomer-100-nr2-run1_result_10	30	EPIPVKWTYEDGVYKAELTVKLKVEEEVTVSYTFTINGKSITYTFKVKLVKDENGELKVEVEYIGDIPELDYKVELKKEGDEYIATLTIYFKGLKPEDFE	1.8721018086841206	0.8433411019001964	88.33820343017578	0.7400888204574585	4.9366068840026855	nan	inf
monomer-100-nr2-run1_result_10	31	EPIPVTVTYEDGVLKLTLTTELEVDKEVTVTLTLTVDGKTTTYTWKVKLVKTEEGKLEVELTYVGDEPPLPVEVELEKEGDKYIAKIIITLPGLPLSALE	1.533918012726498	0.8824580743115662	87.83244323730469	0.7305489778518677	5.296807765960693	nan	inf
monomer-100-nr2-run1_result_100	0	GAGDPIEGLEEIPLAPGVVALRVTIRPEAVGSDKRYLLTFTLRFEGLSPEERRRLREELLRRTVARIVELIKAGERVERLVVPEGGPDSPVTLEVEVEEE	9.825359132519912	0.2067959472852981	63.57114028930664	0.5296851396560669	10.670166969299316	nan	inf
monomer-100-nr2-run1_result_100	1	GSGSPIEGREEIPLAEGVLAVVAKIKPEAAGSDKTYTVTFTVRFEGLTPEERAARLEALLAETTKKIVEIIKAGKKVEKLELPEGGPDGPLTLEAEVEEE	10.754149311170506	0.2210222937056978	56.27851486206055	0.39827996492385864	13.537057876586914	nan	inf
monomer-100-nr2-run1_result_100	2	EEGNPIVGSERIPLAPGVEEIVVTIKPEALGSDKTYKVTVKVEFRGLTPEEEEKKLEELLRKNTKEIVEKIKKGEKVKEYKVEEGGPDSPYKVELKVEEE	1.4099743150520148	0.9075987641911305	83.47908020019531	0.6766211986541748	6.1468400955200195	nan	inf
monomer-100-nr2-run1_result_100	3	GEGSPIEGYEEIPLSEGVIGIVLKLKPEALKSDKVATVKVTVTFEGLSPEEREKLLKKLLEEHSKEIIEIIKAGKEVKEYIVESGGPDGPYKVKIEVEIE	3.7648397514435774	0.5850777453630134	78.38069915771484	0.636818528175354	7.372790336608887	nan	inf
monomer-100-nr2-run1_result_100	4	MEGNPIVGLEEIPLEEGVYELVVEIKPEALGTDKVAKVRVRLTFEGLSEEERRRLTEELLRRTTEKIVEIIRKGEEVKELKVPEGGPDSPVTVEVEVEFE	1.848063940289104	0.8674324472488547	83.24131774902344	0.6719930171966553	6.33280611038208	nan	inf
monomer-100-nr2-run1_result_100	5	GSGSPIEGEEEIELEEGVVEIVAYIKPEAAKSDKKYKVKFTLKFKNLTEEEKKKKKEELLKKLTEKIVEIIKEGKEVKEYEDKSGGKDSPIEVKIKVEKE	9.776462710767223	0.2246991155417808	66.55976867675781	0.5308024883270264	10.502449035644531	nan	inf
monomer-100-nr2-run1_result_100	6	DKGNPIEGYEEIPVEEGVIEIKAKIKPEAAKTDKTYIVTFKLTFKDLTEEERKKKTEELLRKTTKEIVEKIKKGEEVKEYKVKEGGPDSPYTLEIKVEVE	10.361510776585428	0.20650183987139747	78.79570007324219	0.6562905311584473	7.8242950439453125	nan	inf
monomer-100-nr2-run1_result_100	7	GSGSPIIGSEVIPLSKGVEEVVLEISPEALGTDKKAKLTLTVEFKDLSPEEKEKKLKELISTTTKEIVEKIKAGEKVEEYEKPLGGPDGPYKLSVKVEYE	1.8080589620590481	0.8635365379300207	86.47528839111328	0.7328559160232544	5.423878192901611	nan	inf
monomer-100-nr2-run1_result_100	8	GAGDPLIGSEEIPLAPGVVGIRATISPEAVGSDKVYTLTFTLTFEGLSPEERARRRAELLRETTEKIVEIIRAGEEVEELELPEGGPDSPITLRVRVERE	9.953231444226256	0.20027849882429424	66.7369613647461	0.5337404608726501	11.003585815429688	nan	inf
monomer-100-nr2-run1_result_100	9	GSGSPVVGSEEVPLAEGVTRLVLEISPEAAGTDKRYRVTLTVEFKGLTPEERAARLAAVVARTTAEIVAIVRAGEKVERLRVPADGPDGPVRVEAEVEEE	1.5590006159626082	0.8914842622524752	85.46949005126953	0.7428992986679077	5.266245365142822	nan	inf
monomer-100-nr2-run1_result_100	10	GSGSPIIGSERIPLAPGVVELRLRISPEALGTDKTAIVRVRLTFEGLTPEEEERLTEELIRRHTEEIVELIRRGEEVERLERPEGGPDSPISVELEVEFE	2.419118977221941	0.7657979331587081	78.94308471679688	0.6576797366142273	7.64970588684082	nan	inf
monomer-100-nr2-run1_result_100	11	GSGDPIEGYEEIPLEEGVVEIELKIKPEALGSDKEAIVKVKIKFKDLTEEEKEELLEQLLRENTERIVAIIRAGKEVKKLEVKEEGEEGPIEVEIEVEFE	10.458291846271411	0.19063752464296108	68.49736785888672	0.5497984886169434	10.776683807373047	nan	inf
monomer-100-nr2-run1_result_100	12	GPGDPREGLERIPLEEGVVGLRLTIRPEAAGTDRRYRVLATLTFKGLTPEEEERLTEELLRRHTAELVERIRAGERVEELERPEGGPDGPVTVRLRVEEE	11.799813457928515	0.16704218495707854	55.55720520019531	0.45021307468414307	13.792346954345703	nan	inf
monomer-100-nr2-run1_result_100	13	MEGNPIVGSEEIYLEEGVYEYVVEIKPEALKSDKKAKVKVTVKFRGLSEEERKELLEKLLLENIKKIVEIIKEGKEVKELEIPEGGPDSPIEVKIKVELE	9.685902858010492	0.2620973937490252	72.36176300048828	0.5756404399871826	9.193638801574707	nan	inf
monomer-100-nr2-run1_result_100	14	GSGSPIIGSEEIPLEEGVYGIVFTISPEAAGSDKTYTVKVTVEFKDLTEEEREKKLEELLSENTKKVVEIIKAGKEVKKLVLKEGGPDSPYKVEIEVKTE	2.0681470911030835	0.8418443257774035	82.61656951904297	0.6963461637496948	6.28756046295166	nan	inf
monomer-100-nr2-run1_result_100	15	GSGSPIVGSEEVPLAPGVVELVVEIRPEAAGTDKVYRVRFTLEFRGLTPEERARLRAELLARTTAEIVARIRAGERVERLRLPEGGPDGPVRVEAEVEER	3.3926295541768896	0.6604661516188153	71.84111785888672	0.605821430683136	10.322158813476562	nan	inf
monomer-100-nr2-run1_result_100	16	MEGNPIEGMEEIPLEEGVYEIVAYIKPEAAKTDKVYKVKFTLTFEGLSEEEKKKLKEELLLKTTKEIVEIIKEGKKVEKYEVPEGGEDSPITLEAEVEEE	1.811250573593478	0.855359730082489	82.48997497558594	0.6709203720092773	6.552188873291016	nan	inf
monomer-100-nr2-run1_result_100	17	GSGNPIIGSEEIELSEGVIEIVATISPEALGSDKTAIVKYTVTFENLTEEEKKELLEKTLRETTKEIVEKIKAGEKVEKYEKPEGGEDSPIKVEAEVEIE	1.8379659456351571	0.8732353043237714	86.84690856933594	0.7382607460021973	5.082386016845703	nan	inf
monomer-100-nr2-run1_result_100	18	EEGDPVVGSEEIPLEEGVVELVLEISPEALGTDKKAKVRLRLRHEGLTPEERRELTERTVRELTKEIVEIIREGKEVKELERPEGGPDGPIEVRAEVETE	2.2405329420020275	0.8477381323500279	83.7703857421875	0.6756501197814941	6.059981822967529	nan	inf
monomer-100-nr2-run1_result_100	19	GSGNPIEGKEEIELEEGVIEIKVKIKPEAIGSDKEYIVKVTVKFENLTEEEKKELLEKLLKENVKEIIEKIKKGEKVEKLEKEKGGPDGPIKVKIEVEIE	2.3261937397849475	0.8464659375124671	87.53097534179688	0.7389671802520752	4.906609058380127	nan	inf
monomer-100-nr2-run1_result_100	20	GSGDPIVGSERIPLAEGVEEVVAEISPEAAGSDKRYRVRFTVRFRGLTPEERRRLLEELLRRTTERIVEKIRAGERVEELEVPEGGPDSPIELRAEVEEE	12.039754274546695	0.17433912689993597	61.34234619140625	0.47110652923583984	12.001574516296387	nan	inf
monomer-100-nr2-run1_result_100	21	GSGNPIVGSEVIPLEEGVYGIKLTISPEAAGTDKTYKVTVTLKFEGLTPEERKELTEKLLKENVKKIVEIIKKGEKVEKLEIPEGGPDSPIKVEFEVEEE	9.754001714617317	0.26375542370602856	67.7579345703125	0.5627654790878296	10.3386812210083	nan	inf
monomer-100-nr2-run1_result_100	22	SMGSPIEGEEKIPLAEGVYGIKAKIKPEAIGSDKTYIVRFTVRFEGLTPEEREKRLRELLERTTKLIVEKIKAGEEVEKLEIPEDGPEGPITLEAEVEVE	11.747996507644089	0.19679559518130346	61.58222198486328	0.47293365001678467	12.164031028747559	nan	inf
monomer-100-nr2-run1_result_100	23	MEGNPIEGLEEIPLEEGVVELRLTIKPEAAGSDKRYRVRVTLRFEGLSPEERERLRERLLLETTEEIVAKIRAGERVEELERPRGGPDGPIEVRVRVEEE	10.137739760669536	0.20319397050395316	70.9496841430664	0.5305402278900146	11.366302490234375	nan	inf
monomer-100-nr2-run1_result_100	24	GSGNPIEGSERIPLAEGVEEIVLKISPEAAGSDKVYTVRFTLTFEGLSPEERRELTERLLRETVEEIVAKIRAGEEVKRLERPRGGPDGPVRLEAEVEVE	1.6200381588069919	0.8908859282084906	83.92842864990234	0.7234479188919067	6.100521564483643	nan	inf
monomer-100-nr2-run1_result_100	25	GSGNPIEGYEIIPLEEGVYEIVLKIKPEAAGTDKTYTVKVKVEFKNLTEEEKKKLLEELLKENTKEIVEKIKAGEKVEKLEVPKGGKDSPIKVEFEVKEE	3.8145821372870667	0.6284417925768849	82.02490997314453	0.6875088214874268	6.539274215698242	nan	inf
monomer-100-nr2-run1_result_100	26	GSGDPIEGLEEIPLAEGVTAYRLTIRPEALGSDRTAVVTVRVRFEGLTPEERRELLERLLRETVAEIVARRRAGERVERLRRERGGPDGPVEVEAEVEEE	1.8014820577798047	0.8970419273023963	85.86747741699219	0.7460830211639404	5.471215724945068	nan	inf
monomer-100-nr2-run1_result_100	27	GSGDPIVGSERVPLAEGVEGIVAEIRPEALGSDRVARVRFTLRFEGLTPEERAALTERLLRETTAEIVERLRAGEEVERLVRPRGGPDGPIELEAEVELR	9.385328940390323	0.3030604213123827	64.4673843383789	0.518419623374939	10.251317024230957	nan	inf
monomer-100-nr2-run1_result_100	28	GAGDPVVGSEEIPLAEGVLAVVLEISPEAAGTDARYRVTVTLRFEGLSPEERAALLEEVLRRTVAEVVERIRAGEEVERLVREEGGPDGPITVELRVERE	9.83654252744474	0.2323428515959388	59.20432662963867	0.4728175699710846	12.288732528686523	nan	inf
monomer-100-nr2-run1_result_100	29	APGSPIVGREEIPLAPGVTAVRLTISPEAAGTDKTYTVTVRVTFEGLSPEERAALLEATLAELTAEVVARIRAGEKVERLVRPAGGPDGPITVEIEVEEE	11.850211747111361	0.16142138040830992	57.40303421020508	0.4380473494529724	12.871566772460938	nan	inf
monomer-100-nr2-run1_result_100	30	MEGNPIVGSKEIPLAEGVYEIELEISPEAAGSDKTYKVKITLTFKGMSPEERKKKKEEIIRKTVKEIIEKIRAGEKVEELKVPEGGPDSPISVEVKVEEE	2.0268209516169207	0.8702977395161887	83.27299499511719	0.6747812032699585	6.399231433868408	nan	inf
monomer-100-nr2-run1_result_100	31	GAGDPIVGSEEVPLAEGVYEYVVEISPEAVGSDKTVRVTFTVTFEGLSPEERRRLLEELLRETVEEIVARLRAGERVERLELPRGGPDSPVRLEVKVELE	1.5329300602184677	0.9140975210112059	84.81501007080078	0.7344483733177185	5.559078216552734	nan	inf
monomer-100-nr2-run1_result_101	0	ERLVRVSPRVAVLFHPDGTFTVLRLGPPGGDPAAAALAELVARVLALYRALAARDPTLTLEELLAVARAAAAAAADPAVTPEALLAAVAADVAARLAELA	0.9536236152949221	0.9451135247024248	83.18632507324219	0.6957672834396362	5.6610260009765625	nan	inf
monomer-100-nr2-run1_result_101	1	MRRVRISEEVEVVFHEDGTFEVLRVGPPGSSPEAVALAELVREVLELWAALAARDPDITLEELIEKAREVAEWAEDPEVTPEEILARIEAEVAARLAALA	0.8866188783670076	0.9551349556137019	89.16046905517578	0.767103374004364	4.477004528045654	nan	inf
monomer-100-nr2-run1_result_101	2	MKRVKISEEVEVVFNEDGTFEVIRKGPPGSSPEAERLAELVKKVLEKWKELAKKDPNVTLEELIKKAKEVAEKAKDPNKTDEEILEETDKEVEERLKELE	0.8968551119409497	0.948258269326979	89.1220474243164	0.7326335906982422	4.47471809387207	nan	inf
monomer-100-nr2-run1_result_101	3	MITVRVSDEVAVVFKEDGTFEVIRVGPPGSSPRAVALAELVREVLELFRELAARDPDITLEELLAEARRVAALAEDPNVTREQILAEVEAEVAARLAALA	1.3645747333967109	0.9146646425534448	85.53898620605469	0.7127188444137573	5.376137733459473	nan	inf
monomer-100-nr2-run1_result_101	4	MKTVKISDSVEVVFKEDGTFEVIRVGPPGSDPEAEKLAELVREVLEKIRELAKKRPDITLEEMIEFAKRVAALMKDPNKTPEKILEEIEEYVEKKLKELE	2.235838276492522	0.7877232387621572	83.12933349609375	0.6596074104309082	6.06801176071167	nan	inf
monomer-100-nr2-run1_result_101	5	MIKVQISDSVSVVFHEDGTFTVERHGPGGSSPEAVELADTVEEVLKKYLELKKKDPNITLEELIEKAKEVAEKMKDPSVTREELLAEIEKEVEERLKKLS	1.5165612660538965	0.9203314051842749	89.31218719482422	0.7421952486038208	4.64467191696167	nan	inf
monomer-100-nr2-run1_result_101	6	MKTVRVSDRVEVRFHEDGTFEVLRVGPPGDDPAADALADLVREVLALYAELAKKDPNITLEEMLEVARRVAALAADPDATREQILAAVRAEVAARLAALS	1.332024333467454	0.8949702291974962	85.3671646118164	0.7267906665802002	5.34340238571167	nan	inf
monomer-100-nr2-run1_result_101	7	MIREKISERVEVVFNEDGTFEVIRVGPPGSDPEAEALAELTRTVLEKWRALAAKRPDITLEELIRIAREVAARMADPDVTPEEILAAIDAEVEAALAALA	0.8436042341078388	0.9515229495544862	88.4079360961914	0.7491551637649536	4.530249118804932	nan	inf
monomer-100-nr2-run1_result_101	8	MRRVRISDRVEVVFHPDGTFTVERVGPPGGDPEAVALADLVARVLALYRALAARDPNVTLEELIARARRVAALAADPAATEAAILAEVEEEVAARLAALA	2.459731619936184	0.7693898395276476	76.1529312133789	0.5875626802444458	9.290121078491211	nan	inf
monomer-100-nr2-run1_result_101	9	MITVQISDSVKVVFNEDGTFEVIRVGPSGSSPKAEELAELVEEVLKMWQELAKKDPNITLEEMIEKAKRVAALMEDPDKTREQILAEVEEEVAKRLKELA	1.670075426866984	0.9102956775188515	89.19134521484375	0.7458298206329346	4.549591064453125	nan	inf
monomer-100-nr2-run1_result_101	10	MKEVQISDSVSVVFNEDGTFEVLRHGPPGGDPAAVAEAELVRTVLDRYLALAKKDPNITLEELIAVARRVAALMEDPDVTPEEILAAVDAEVAARLAALA	1.3374153240817668	0.8967998362394978	88.68522644042969	0.7531557083129883	4.489067077636719	nan	inf
monomer-100-nr2-run1_result_101	11	MVEVRISDSVRVVFHEDGTFEVVRVGPPGSDPAAVAEAELVREVLELYRELAKRDPDITLEELLEVARRVAARMADPAATREAILAEVRAEVEARLAELA	0.8941813646669132	0.9454691253856978	86.45339965820312	0.729157567024231	5.07349967956543	nan	inf
monomer-100-nr2-run1_result_101	12	MVTVQISPTVSVVFNEDGTFEVRRHGPPGSSPEAERLAALVRTVLEKVLELAKKDPNVTLEELIAIARWVAARAADPEVTDEEILAEVEEYVEKRLKELK	1.9028242600929424	0.8386639633339269	83.86038970947266	0.685336709022522	6.004641056060791	nan	inf
monomer-100-nr2-run1_result_101	13	TVEVQISDRVSVVFHEDGTFEVRIHGPPGASPEAERLGRLVATALARVLALAARRPDVTLEELIEVAREVAALMADPDMTEEEILAALDARVAAALAALA	1.9334756515800047	0.8260462426620502	75.7088394165039	0.5957711935043335	7.3670430183410645	nan	inf
monomer-100-nr2-run1_result_101	14	MKEIKISEKVSVIFKEDGTFEVIRHGPPGSDPEAEELAELVKEVLEKYLELKKKDPNITLEELIEKAKEVAELMKDPNVTREEILKRIDEEVAKRLKELE	0.8959421103858577	0.9462720432443948	89.32624816894531	0.7210513353347778	4.626013278961182	nan	inf
monomer-100-nr2-run1_result_101	15	ERLVRVSDSVSVLFHPDGTFEVIRHGPPGDDPEAVALAELTREVLALYLELAKKDPNVTLEELLAVARRVAARAADPEATREEILAEVEEEVARRLAELS	1.2839437755941805	0.9007197785701709	80.54242706298828	0.6560481786727905	6.442451477050781	nan	inf
monomer-100-nr2-run1_result_101	16	MRLVKVSDTVAVRFHEDGTFEVIRVGPPGSSPAAVALADLVATVLERVRALAAKNPNITLEQMIAVAREVAALAADPAVTPEAILARMEAFVAAALAALA	2.301224987558557	0.806902592660736	80.62335205078125	0.6877020597457886	6.506112098693848	nan	inf
monomer-100-nr2-run1_result_101	17	TVEVRVSETVSVVFHEDGTFEVLRHGPPGSSPEAEALAALVREVLALFRELAAEDPTLTLEELLAIARRVAAQMADPDVTREQILAEVRAYVAARRAELA	1.0520378390917844	0.9269813935446046	82.12173461914062	0.6545214056968689	5.95585823059082	nan	inf
monomer-100-nr2-run1_result_101	18	MIEVQISESVSVVFNEDGTFEVIRHGPPGSDPEAVRLAKLTEKVLKLYLELAKKDPNITIEELIEKAKEVAELAKNPEYTDEEILEKVEEEVEKRLEELE	0.8280996651288185	0.9542671017157764	89.56372833251953	0.7423065900802612	4.4241790771484375	nan	inf
monomer-100-nr2-run1_result_101	19	MRRVQISDSVEVEFHEDGTFTVHRVGPPGDDPEAERLAELVRRVLELYRALAARRPDITLEELLARAREVAALAADPAVTEEEILARVEAEVAAALAALA	0.9701324375177185	0.943366390043948	84.56114196777344	0.6943022012710571	5.547966480255127	nan	inf
monomer-100-nr2-run1_result_101	20	TRTVRVSESVAVVFHPDGTFTVLRLGPPGGDPEAVRLARLVSEVLSLYAALAKKDPDVTLEELLAVARRVAALAARPDVTDEQILAAVREEVAARLAALA	0.8643945175033805	0.9551900884242717	90.10356903076172	0.7894014716148376	4.07172155380249	nan	inf
monomer-100-nr2-run1_result_101	21	MKTVQISPTVSITFHEDGTFTVHRHGPPGTDPEAERLAELVRRVLELIEELAKKDPNITLEEKIRIARWVAERMEDPDVTEEEILKEIEEYVAERLRELA	0.7661965349364669	0.9587709315900989	89.11546325683594	0.7398862838745117	4.717078685760498	nan	inf
monomer-100-nr2-run1_result_101	22	MIKVKISDKVEVIFHEDGTFEVVRVGPPGSSPEAVALAELVKTVLEKYLELAKKNPNITLEELIKIAKEVAALMKDPNVTPEEILAKIDELVEKKLKELE	2.0923372447690265	0.8141305063070547	83.07280731201172	0.6458110809326172	6.05668830871582	nan	inf
monomer-100-nr2-run1_result_101	23	EVLVQISPEVAVLFHPDGTFTVIRVGPPGSSPEAVRLARLTARVLALWRALAARDPNITLEELIARARAVAAAMADPDATEAAILAAIEAEVAARLAALA	3.6455604700185096	0.5897944757079568	81.06556701660156	0.6263023614883423	6.3544020652771	nan	inf
monomer-100-nr2-run1_result_101	24	TVRVRISDRVEVVFHPDGTFTVLRVGPPGGDPEAVALADLVATVLAKIAALAARRPDITLEQKLAVARAVAARAADPDVTPEQILAEVDALVAAALAALA	0.9224321986746391	0.9497707104577984	81.62345886230469	0.7006620764732361	6.166772842407227	nan	inf
monomer-100-nr2-run1_result_101	25	MELVQVSESVSVLFHEDGTFTVLRVGPPGSDPEAEALAKLLSTVLGKYLELAKKDPNITLEQLKEKALEIAEKAKDPNYTDEKILEEVDKEVKEALEKLS	1.1435946343101024	0.9253588039332671	89.66730499267578	0.7442026138305664	4.319812774658203	nan	inf
monomer-100-nr2-run1_result_101	26	MKRVRISDRVEVVFNEDGTFEVERVGPPGGDPEAVRLAELTRRVLELYLELAKKDPNITLEELIEEARRVAALAARPDVSDEDILAEVEEEVKRRLEELE	1.1342051899179908	0.9247958457968601	88.34120178222656	0.7243443727493286	4.697699546813965	nan	inf
monomer-100-nr2-run1_result_101	27	MRRVKVSDEVEVVFHEDGTFTVVRVGPPGSSPEAVALAELVARVLALVRELAARDPDVTLEEVIAVARRVAAAAADPAVTAEEILAETERWVAERLAALA	1.1908347260696484	0.9154072184970538	85.03948974609375	0.73108971118927	5.184330940246582	nan	inf
monomer-100-nr2-run1_result_101	28	MKTVKISDSVSVTFHEDGTFTVNRHGPSGSDPKAVRLANTVEKALKKFLELKKKRKDITLEELIEKAKEIAALMEKPDVTDEELMKKIEEEVKKRLEELK	1.883530977482569	0.8417643132231699	81.67562866210938	0.6596634387969971	6.936203956604004	nan	inf
monomer-100-nr2-run1_result_101	29	MREVRVSETVAVVFHEDGTFEVRRIGPPGTDPEAVALAELVAEVLALYAELAREDPNVTLEELEAVARRVAALAADPDVTREQILAEVRAEVARRRAELA	0.9627810035203322	0.9471652079397305	89.93655395507812	0.783829927444458	4.237017631530762	nan	inf
monomer-100-nr2-run1_result_101	30	MVEVQISDSVSVVFHEDGTFTVLRHGPPGSDPAAEALAALVAEILALWRELAARDPDITLEELIAIARRVAAAMADPAVTPEAILAETREEVAARLAALE	1.865424900775682	0.8187124591004777	88.73246002197266	0.7363520264625549	4.426502227783203	nan	inf
monomer-100-nr2-run1_result_101	31	TRRVRISEHVSVVFHPDGTFEVLRHGPPGGSPEAEALARLVAEVLALYRELAARDPNVTLEELLARARRVAALAARPDATPEQILAAVRAEVAARLAALA	1.1987735506113653	0.9191959006896849	84.65591430664062	0.7223086953163147	5.286313056945801	nan	inf
monomer-100-nr2-run1_result_102	0	AAAAALAATGAALAPDVFTKPRAAWAGVPDPRALVREALAREARRLAAEAPDLAREELRARFDALLDALLARLDMPPPPPAEREAWLDEAYAALLAAAAA	4.418195534677553	0.6236770709049213	70.42822265625	0.5870508551597595	9.90650749206543	nan	inf
monomer-100-nr2-run1_result_102	1	AAAEALAAEGAAYAPEVFTRPLAAFANVPDPRALVRAALAALAERLAAERPDLRREELRVEFERALAALLAHLRLPPLPPEEVEALLARADALLRARAAA	9.190977840368479	0.5131775275562791	76.6751708984375	0.6378326416015625	6.798918724060059	nan	inf
monomer-100-nr2-run1_result_102	2	AAAAALQAALAAAAPDVATRPLSAWADVPDPRALVRAALARLAERLAAERPDLPLEELRERFATALAGLLARLNMPPLPAEEFEAWLAEAAALLRAKAAA	9.538479006869165	0.42670470174466885	63.93443298339844	0.49305862188339233	10.887449264526367	nan	inf
monomer-100-nr2-run1_result_102	3	AEAAARLAAGAAAAPEVFTRPLSALADVPDPRAVIRAALAALAARLAAEQPDLADAELAARFDAALAALEARLGLPPLDPAEVEALLAAGAAALRAAAAA	9.85421145926679	0.34310500998696297	52.791629791259766	0.40104493498802185	13.759234428405762	nan	inf
monomer-100-nr2-run1_result_102	4	AAAAALAALLAAAAPDVATRPLSAWADVPDPRDLVEAAVAALARRLAAERPDLPLEELRKELEALVAGLLARLRLPPLPPAELEALLARAYAALRAAAAA	7.4064827689762796	0.4547632303603475	65.97533416748047	0.5103575587272644	10.583809852600098	nan	inf
monomer-100-nr2-run1_result_102	5	AAAAALLAEGRALAPEVFSRPLAAFADEPDPLALVRRALRRLAERLAAEDPDLAREELRARFERALAGLLARLRLPPPPPEEVEAWLEEGYALLRERAAA	1.2739903174316471	0.9060540666334309	74.06800079345703	0.6112567186355591	8.267096519470215	nan	inf
monomer-100-nr2-run1_result_102	6	AEAAELAAAGAALAPEAFTKPRAAFADVPDPRAIVEAALAALARRLAAEHPDLPDAALRELFDRLLEGLLAYLDLPPLPPAEVAALLAAAAELLRARAAA	8.591724197639552	0.5361624766023813	62.89852523803711	0.4669274091720581	10.938827514648438	nan	inf
monomer-100-nr2-run1_result_102	7	SAAAALAAELAALAPEVATVPLSAWADVPDPRAVIRAALAALAARLAAENPDLPREALRERFATALEGLLARLNLPPLPPEEFEALLDAAYAALQAAAAA	8.125313570059275	0.41946011357184754	63.86894226074219	0.5058596134185791	10.908498764038086	nan	inf
monomer-100-nr2-run1_result_102	8	AEAEKLAAELAELAPEAATKPLSAWADEPDPRAIIRRALAALAERLAAERPDLKREELRKVFDKALAGLLALLKLPAPPAAEVEAWLDEAAALAAARAAA	2.6661703886712473	0.7173602051218866	68.39407348632812	0.5431545972824097	10.063265800476074	nan	inf
monomer-100-nr2-run1_result_102	9	EEEERLLEIGKELAPEYFSKPLSEWASEPDPRDIIRRALAETAERLAAERPDLAPEELREIFDRLLEALEWYLDLPPLPPEEVEALLAEAAELLRARAAA	0.8587537827113124	0.9504000340352142	89.35285186767578	0.7597659826278687	4.141422748565674	nan	inf
monomer-100-nr2-run1_result_102	10	AEEAALQEALAKAAPEYASKPLSAWASVPDPRAIIREALARLAERLAAERPNLPREELRVEFAKLLEGLLARLQLPPPPEEEFEAWLDRADALLKARAAA	5.03162766808757	0.5284968815443277	79.1126480102539	0.6219658255577087	5.982583522796631	nan	inf
monomer-100-nr2-run1_result_102	11	AEAAALAALLAALAPDVATRPRSALAGVPDPRAVVRAALAAAAARLAAERPDLAREELRKEFDALLAGLEALLDMPPLPPAEVEALLDAAYAALRAAAAA	7.144371554171468	0.3659954164722912	50.85402297973633	0.3522271513938904	14.442365646362305	nan	inf
monomer-100-nr2-run1_result_102	12	AAAAALQARLAELAPEVASKPLAAWADVPDPRALIREALAALAERLAAENPNLPYEELRVLFEEAYAGLLARLKLPPLPPEEFEELLEEGYALLKERAAA	4.662194226854805	0.6380124104487891	70.2483901977539	0.5704379677772522	9.289383888244629	nan	inf
monomer-100-nr2-run1_result_102	13	AAAEALQARGAALAPDVFTRPLSAWADVPDPRDIVRAALERLAARLAAERPDLPLEELRKEFEAALAALEARLGLPPLPPEEREAWLAAAYEALKARAAA	8.656773453591478	0.3284779777645278	71.5606918334961	0.5046541690826416	12.00751781463623	nan	inf
monomer-100-nr2-run1_result_102	14	AEAAALAAEGAALAPEVFTRPLAAHADVPDPRALVEAAVAALAERLAAEAPDLPLAELRARLARLLEALEAYLGLPPLPPEEVEALLARAAAALAARAAA	1.7339766603766225	0.8462292536358881	65.7083511352539	0.531018853187561	10.126946449279785	nan	inf
monomer-100-nr2-run1_result_102	15	AAEEELLALGKAYAPDVFSKPRSAWADVPDPRAIIREALAALAERLAAEAPDLKREELRERFEAAVEGLLWYLEMPPPPPEELEALLDEGYAALQARAAA	2.074355420924041	0.8016315737393834	70.63402557373047	0.5682692527770996	7.970141887664795	nan	inf
monomer-100-nr2-run1_result_102	16	AEAEALAAAAAAAAPEVFSRPLAAWADEPDPRALIRRALAALAERLAAEAPDLARAELRERFDTLLEGLLARLRLPPLPPEEREALLAAGAAALAAAAAA	10.449007762230913	0.29162071453841326	61.12250900268555	0.4596211314201355	10.810761451721191	nan	inf
monomer-100-nr2-run1_result_102	17	AAAAELQARGAALAPDVFTRPLAALADVPDPRDVVREALRRYAERLARENPNLPREALRKEFEALYEALLAYLDLPPLPEAEFEALLEEGYELLLRRRAE	1.0224804935273193	0.9363526070200359	79.17826080322266	0.6394702792167664	6.566739082336426	nan	inf
monomer-100-nr2-run1_result_102	18	SSAEELLEQGKKYAPEYFSKPLSAWANVKDPRAIIEEALKKLAEKLAKENPNIKYEELKEKFDTLYKGLLAYLNLPPLPEEEIEKLLEEGYELIKKEKEK	1.394971974964523	0.9178926948215107	87.37980651855469	0.708503246307373	5.0011982917785645	nan	inf
monomer-100-nr2-run1_result_102	19	AAAAAAAAALRALAPEVASVPLAALADVPDPRAVIRAALAATAARLAAENPDLPRAALAAVLDTLLAGLLAYLRLPPLPAAERAALLAAAYAALRAAAAA	4.833303092696735	0.5752549317133372	64.1551742553711	0.5083165168762207	10.374996185302734	nan	inf
monomer-100-nr2-run1_result_102	20	AAEAALAAEGAALAPEFFTKPLSAWADVPDPRDLIREALARLAERLAAENPDLPREALRERFDRALEALLARLGMPPPPPEEREAWLEEAYAALLARAAA	3.2910793568420544	0.6676693645253822	64.37088775634766	0.5019851326942444	10.585335731506348	nan	inf
monomer-100-nr2-run1_result_102	21	AKEEELLAEGKKLAPEFFSKPLSEFASIKDPRKIIEEALKKTAKKLAEEKPDIKYEELKKIFDKLLEGLLWYLKMEPLPPEEKEKMLEEAYALIKAKKAA	10.749714919485381	0.21220839418297263	55.3986701965332	0.3739253878593445	14.050187110900879	nan	inf
monomer-100-nr2-run1_result_102	22	AAEAALLAEGKKLAPEVFSRPLSAWADVPDPRALIEAALAALGERLAAEEPDLAREALRRRFETLERALLAYLKLPPLPPEELEALLDAADAALRARAAA	2.9535443954676	0.6839607945598685	62.96088790893555	0.4603865444660187	10.746304512023926	nan	inf
monomer-100-nr2-run1_result_102	23	AEAEALAAEGAALAPEVFTKPLSAFANVPDPRAIIEEALAALAERLAAEEPDLAREELEARFRRAVEGLLWYLKLPPLPEEELEALLERGYAALLARRAA	1.9443204652774602	0.8099261109935457	79.85523986816406	0.7067503929138184	6.3657965660095215	nan	inf
monomer-100-nr2-run1_result_102	24	AEEEALQALGAALAPDVFSRPLSAWADVPDPRDLIRAALAAFARRLAAEEPDLPREALAERFDALLAGLEARLGLPPLPPEERAALLDAGYAALRAAAAA	2.4404218842490444	0.7747665498661419	70.90158081054688	0.5881193280220032	9.071066856384277	nan	inf
monomer-100-nr2-run1_result_102	25	AAAAALQAEGAALAPDAFSKPLSAWANVPDPRDIIRAALAALARRLAAERPDLAEAELRAALERAYAALLARLGLPPLPAAELDALLAEAAAALRAAAAA	5.194851138006145	0.5729844562683624	65.17913055419922	0.5100761651992798	11.660895347595215	nan	inf
monomer-100-nr2-run1_result_102	26	AAAAAALAALRAAAPAVASVPLSALAAVPDPRAVIAEALAALAARLAAARPDLPRAELAAEFDALLAGLEALLQLPPLPPEERAAWLDAAYAALRAAAAA	8.869353516938585	0.33442160045540914	62.95571517944336	0.46373531222343445	10.370372772216797	nan	inf
monomer-100-nr2-run1_result_102	27	AAEAALLALGRALAPEVFSRPLEAWADEPDPRALVRRALAALAERLAAEAPDLPREALAARLAAALAALEARLRLPPLPPAERAALLDEAAAALRARAAA	3.935622570859648	0.6775589447595664	68.24295043945312	0.577630877494812	9.150910377502441	nan	inf
monomer-100-nr2-run1_result_102	28	AAAAALLEKGKELAPEFFSKPLSAFANVPDPRDIIREALKRLAERLAEENPNLKREELREIFEAAYEALLAYLNLPPLPPEEFEELLEEGYELLKKKAKE	1.4985330731889694	0.8809182706143989	82.29570770263672	0.6412396430969238	6.164833068847656	nan	inf
monomer-100-nr2-run1_result_102	29	AAAEARAAALAAAAPDVATVPAAAWADVPDPRALIAAALARLAARLAAERPDLAPAELRARADALLAGLEARLALPPLPPAERAAALAAAAAALRRAAAA	5.122357362618863	0.5723233829025903	61.53713607788086	0.45214009284973145	12.223318099975586	nan	inf
monomer-100-nr2-run1_result_102	30	AAAAALQAAGAEAAPEYFTRPLSAFADVPDPREIIRAAVAEWAKRLAAERPDLAEAELRAELERLVAALLARLQMPPLPPEEFEALLAEALAALRAAAAA	11.711522862376746	0.26447554382078775	58.44041061401367	0.43944263458251953	12.606868743896484	nan	inf
monomer-100-nr2-run1_result_102	31	SEEEELLKLGKELAPEFFSKPLSAFADIPDPRDIIREALAKTAERLAAENPNLKREELREIFEKLLEGLLWYLNMERPPEEEFEEWLEEAYARLLAAAAA	8.650207704033491	0.3130253742860103	58.2990837097168	0.4098588228225708	11.891215324401855	nan	inf
monomer-100-nr2-run1_result_103	0	PPPPLLLEGLELVETKRFKIDLPHFEEIVIHTYLDKSPTGIPKYKFLVELLRVSPEGVKTWEVVLHPEEFPESLDKEKGLEAALAYGKEKAKKEAEELEK	2.0454024482724256	0.8816902551719517	86.03604125976562	0.7281304001808167	5.811831951141357	nan	inf
monomer-100-nr2-run1_result_103	1	PPPPEVLEGLRLVETRRFAIDLPHFSEIRIETYLDAEPSEVPLYRFRVLLRRVSPEGEVTWVTVLRPEEFPPSLDKEAGLAAALAYGLAVARAEAAALEL	1.3909866658571206	0.9264376074476989	88.40402221679688	0.7915687561035156	5.352920055389404	nan	inf
monomer-100-nr2-run1_result_103	2	PPEPLALPGLRLVEVREEAIDLPHYRAIRISTYLDAAPSGEPRYAFRVELLRVSPDGVETWEVVLHPEEFPPSLDREAGYAAALAYARAVAREREAALAA	1.418549369033618	0.9152385910802217	87.00833892822266	0.7702703475952148	5.723296165466309	nan	inf
monomer-100-nr2-run1_result_103	3	PPEELELEGYELVEVVEVEIDIPHYSRIRIHTYLKKEESSEPLYRFLVELLRVDPEGNETWEVVLHPEEFEPSLDKEEGLKAALEYGLAKAREEAARLEA	1.5428229336833343	0.9105204446236057	87.94229125976562	0.7686413526535034	5.308762073516846	nan	inf
monomer-100-nr2-run1_result_103	4	PPEPEIYEGLKLVEEIEIDIDIPHYSKIRIKVYLDEEPTNVPLYRFEVILKRVSPEGVEEWEVVLKPEEFEPSLDKEKGIEEAKKYGLEKAKEEAEKLEE	3.426427757928057	0.5873071543499484	76.10237884521484	0.6047805547714233	8.283812522888184	nan	inf
monomer-100-nr2-run1_result_103	5	PPEELKLEGLELVEKKEIKIDLPNFKKIIIETYLRKDKSNEPEYRFVVYLLKVDENGNETWILVLSPEEFPPSLNKEEGFKAALEYGKKKAKELNEKLEK	1.3822080418191396	0.9287667710031853	84.53219604492188	0.7502406239509583	6.063337326049805	nan	inf
monomer-100-nr2-run1_result_103	6	PEPELELKGLELVETVVEKIDLPHYSEIKIKTYLDKSPSNIPKYRFLVLLKKVSKEGKETWEVVLKPEEFPESLDKEKGKKEALEYGKKKAKEESEKLEK	10.405150238711455	0.2345818989532344	52.90633010864258	0.3379969000816345	14.765262603759766	nan	inf
monomer-100-nr2-run1_result_103	7	APEELKLEGLKLVETETFKIDIPHFSEIRIHTYLDKSETKEPKYYFLVELLRVDPEGNKTWIVVLKPEEFPVSLNKEEGLKAALEYGLAKAKEMAAALEA	1.3704257267119153	0.9060566126423916	85.3011703491211	0.7390003800392151	6.350523948669434	nan	inf
monomer-100-nr2-run1_result_103	8	EPEEEELEGLELVEEKEFEIDLPHFSRIRIKTYLRKDPSKEPKYRFKVILLRVSPSGEETWEVVLHPEEFPESLDKEKGLEEALAYGREKARALAAALEE	3.283083182860774	0.6052422682497904	84.05109405517578	0.7218836545944214	6.196689128875732	nan	inf
monomer-100-nr2-run1_result_103	9	PEPELLLEGLELVEVKEFEIDIPHFKKIIIETYLEKEETEEPKYRFRVILERVDEEGNVTKIVVLHPEEFPESLDKEEGLKRALEYGLKKAKEMNEELEK	2.7718735341173404	0.8368999431767666	82.94845581054688	0.7116903066635132	7.592399597167969	nan	inf
monomer-100-nr2-run1_result_103	10	PPPPLELPGLRLVETREFAIDLPHFTRIRVETYLDASPSAEPRYRFAVWLERVDPAGRRTWVLVLAPEEFPPSLDREAGLAAALAYGRARARAEAAALEA	1.6494649532457966	0.9088717794500798	92.055419921875	0.8252870440483093	3.9144482612609863	nan	inf
monomer-100-nr2-run1_result_103	11	EEPELELEGYELVETITKEINIPHYSEIKIEVYLKKEESEEPEYRFRVILKKVDPNGNETWEVVLHPEEFEPSLDKEEGIKAAFEYGEKKAIEESKKLEE	1.165533435417536	0.9253117591423816	88.41433715820312	0.7599254846572876	5.127630233764648	nan	inf
monomer-100-nr2-run1_result_103	12	EPEELELEGYELVETKEYEIDIPHYSRIRVHTYLDKSESKKPLYRFLVELERVSPDGTKTWEVVLHPEEFPPSLDKEKGLKEAYEYGLRIAREEAERLER	4.18752110106617	0.5089775429783908	85.42931365966797	0.7259855270385742	5.855504512786865	nan	inf
monomer-100-nr2-run1_result_103	13	PPEPLELEGYELVSEEEVEIDLPHFRRIRILTYLKKDPSEEPEYRFLVLLLRRSPEGEETWVVVLHPEEFEPSLDKEKGLEAALAFGLARAREEEAALQA	1.6495151282100873	0.8958538752311643	90.90234375	0.7979087829589844	4.291326999664307	nan	inf
monomer-100-nr2-run1_result_103	14	PPEPLSLPGLKLVEVKEIEIDLEHYRRIRIHTYLEKDPSKIPRYRFRVELERVSPEGKVTWEVVLHPEEFPPSLDKEEGLEAAYRYGLEYARKREEELKK	1.6757147674130144	0.8939434470513065	84.08802795410156	0.6986206769943237	6.8535614013671875	nan	inf
monomer-100-nr2-run1_result_103	15	PPEPLELEGLELVETREFEIDLPDFRRIRIRTYLEKEPSKVPRYRFEVLLERVSPEGRVTWERVLTPEEFPVSLDKEAGLEAALAYGRAWAAEREAARRA	1.7405844632144951	0.8860348828621061	89.07521057128906	0.7863322496414185	4.916871547698975	nan	inf
monomer-100-nr2-run1_result_103	16	PPEELELEGLELVEVKEIEIDLPHFKKIIIETYLEKDETEEPKYRFRVKLLRVSEEGKEEWIIVLHPEEFPPSLDKEEGIKAALEYGLKKAKELSEELEK	4.373989401463644	0.6310364761651472	74.30665588378906	0.6144294738769531	10.168734550476074	nan	inf
monomer-100-nr2-run1_result_103	17	EPEELELEGLELVETKVFEIDLKHFKEIIIHTYLEKEPSEEPKYRFLVILKKVSEEGKETYIVVLKPEEFPLSLDKEKGLKEALEYGLKKAKEEEEKLLK	1.1921860541803164	0.9331501597153178	85.58416748046875	0.7401175498962402	6.340453624725342	nan	inf
monomer-100-nr2-run1_result_103	18	PPPELELEGLELVETREEAIDLPHFSRIEIHVYLDKSGSEEPRYRFLVLLRRVSPDGRVEWVVVLHPEEFEPSLDKEEGLARALAYGRAWARAEAAALEA	3.9121971780399707	0.5880019407816982	77.4927978515625	0.6914101243019104	7.128500461578369	nan	inf
monomer-100-nr2-run1_result_103	19	PPEEEILEGLELVEVKRYKIDLKHYSEIIIHTYLDKTPSETPLYRFRVELVKVDENGNKTVEVVLHPEEFKPSLDKEKGLKEAYEFGLEYAKKKQEELEK	1.4429060242961365	0.9098494336942159	87.15441131591797	0.7664238214492798	5.916574001312256	nan	inf
monomer-100-nr2-run1_result_103	20	PEPELVLEGLELVETEEIEIDLPHFSKIKIHTYLEKEPSEEPKYRFLVELLKVDEEGNETWIVVLKPEEFPPSLDKEKGLKEAKEYGLKYAKEEEEKLEK	1.2053550607385544	0.9237642062968016	85.78816986083984	0.7314149737358093	6.266096115112305	nan	inf
monomer-100-nr2-run1_result_103	21	PPPELVLEGLELVETREEEIDLPHFSRIRISTYLDKAPSGVPLYRFRVELLAVDPDGRETWRVVLHPEEFPPSLDREAGYAAALAYGRAYAAAEEARLAA	1.5151466013151103	0.8993775180966207	87.7440185546875	0.775566577911377	5.673924922943115	nan	inf
monomer-100-nr2-run1_result_103	22	PPEPLVLEGLELVSVEEFEIDLPHYSAIRIETYLRKDPSEEPEYRFRVLLRRVDAAGRVTWEVVLRPEEFPPSLDKEAGLAAALAYGRARAAELAAAAEA	1.5950080934029636	0.9027461133515032	89.3826904296875	0.7967673540115356	4.709835529327393	nan	inf
monomer-100-nr2-run1_result_103	23	PEPELLLEGLELVEVKRVEIDLPHYEEIIIETYLEKEPSDVPLYRFLVKLVKRSPDGVETRVVVLHPEEFEPSLDKEEGFKKALEYGRKKAREEQERLEK	1.557661189669931	0.8997161134063418	74.1061782836914	0.6480889320373535	8.805726051330566	nan	inf
monomer-100-nr2-run1_result_103	24	PPEPLELEGLELVETKEIKIDLPHFSKIIIKTYLDKSETEEPKYRFVVELERVSPEGKKEKIVVLHPEEFEPSLDKEEGFKKALEYGLKIAEKLSKELEK	2.9454147313735333	0.7523625118956461	82.3627700805664	0.6693748831748962	7.641167640686035	nan	inf
monomer-100-nr2-run1_result_103	25	EPEELELEGLELVKEEEIEIDLKHYKKIIIKTYLEKEESEIPKYRFVVILEKVSEDGVKTKEIVLKPEEFPPSLDLEKGIEEAKKYGLEIAKKEEEKLEK	2.2825176374513463	0.7906052853382864	81.76325988769531	0.6825714111328125	7.453848361968994	nan	inf
monomer-100-nr2-run1_result_103	26	PPPELLLEGYRLVSTETYEIDLPHYSRIRIKTYLEEEPSEEPKYRFLVELERVDPEGKRTWKVVLHPEEFPPSLDLEKGKEEALEYGLEVARKEAEELEK	2.6120153197216034	0.8172327123472425	86.32754516601562	0.723228394985199	5.871353626251221	nan	inf
monomer-100-nr2-run1_result_103	27	PPPPRLLPGLRLVSVEEFAIDLPHFRAIRIHTYLDASPSGVPLYRFEVLLEEVDPAGRRTWVTVLHPEEFPPSLDREAGLEAALAYGRAWAAARAAALAA	1.7918109171095418	0.8863772468291222	90.72290802001953	0.812549889087677	4.318499565124512	nan	inf
monomer-100-nr2-run1_result_103	28	PPEPLLLEGLELVEVKREEIDLPHFREIEIETYLDKSPSKEPKYRFVVRLLRVSPEGREEWIVVLRPEEFPPSLDKEKGYEAALAYGRAKAAEMEAALEA	1.75680630110933	0.8907206622267684	85.73896026611328	0.7383361458778381	6.35197114944458	nan	inf
monomer-100-nr2-run1_result_103	29	PPPPLILEGLELVETKEFKIDLKHYKRIIIETYLDKSESEEPLYRFRVILERVDEDGNVTYEVVLHPEEFEPSLDKEEGLERALKYGLEIAKKEQEKLEE	8.685712021582821	0.2974846677108894	53.50461959838867	0.4153447151184082	13.760968208312988	nan	inf
monomer-100-nr2-run1_result_103	30	PPEPEVLEGLELVAVEEHAIDLPHFSRIRIETYRDRAPSAVPEYRFRVVLERVSPDGRRTELVVLRPEEFPPSLDREEGLAAALAYGRARARELAAALEA	1.5065521827282837	0.8981268149223162	86.9789810180664	0.7763243317604065	5.680436611175537	nan	inf
monomer-100-nr2-run1_result_103	31	PPPSLVLEGLELVETRRFEIDLPHYREIEIHVYLDKSPSDVPVYHFAVLLLRVSPEGREEWELVLHPEEFEPSLDKEEGLERALAYGRERAREEEEALER	1.4154592752211983	0.9205489318056828	89.63732147216797	0.7958139777183533	4.632298946380615	nan	inf
monomer-100-nr2-run1_result_104	0	NIKEFLAKHGIDLQELLKKANEALAKSPIKVPIEINDVNKLKFEKVEKKGNKIIATVKIGDLTLILEVTLPLKEIKLLVEKKGGKIEATAVLKDGEFVLE	1.011324895425728	0.9355837922078746	80.85423278808594	0.7072568535804749	6.27443790435791	nan	inf
monomer-100-nr2-run1_result_104	1	NLKEFLESLGIDLQELLKKANEGLEKSPIKVKINIDDVSKLKFEDVKKEGNKIIATVTIGDLKLIIEVELPTKEIKLLVEKEGGKIEAKVKLINGEFVLE	2.109658188335318	0.7957102325457774	80.03067016601562	0.6753895878791809	6.514668941497803	nan	inf
monomer-100-nr2-run1_result_104	2	DLIEFLKKYGIDLQELLKKANEALAKSPIGKKIEIDDVSKLNFEDIKKEGNEIIATVKIGDLELKIVVKLPLDEIRLEVIKKGGKIEAIAKLINGEFVLV	1.592297134368575	0.8610638142246603	86.4273452758789	0.7536377310752869	5.031634330749512	nan	inf
monomer-100-nr2-run1_result_104	3	NIKELLASLGIDLQELLKEANKALEKSKLKVKIEIDDASKLKFEDIRREGNKIIATVKIGDYELKLVVELPTKEIRLEVIKKGGKIEAVAVLKGGKFVLE	1.9229912856289222	0.8339151568031349	75.93679809570312	0.6461063623428345	8.094086647033691	nan	inf
monomer-100-nr2-run1_result_104	4	NIEEFLASLGIDLQQLLKDANKALAKSPINVPIEITDASKLNFEDVREEGDRIIATVTIGDLKLRLVVKLPTTEIRLEVIKEGGELEAVALLVDGKWVLK	1.3359312613318655	0.9019845823773701	83.11585998535156	0.747187614440918	5.570066452026367	nan	inf
monomer-100-nr2-run1_result_104	5	DIKEILASHGIDLQQLLKDANEALKKSKIKVDLKIDDVNKLKFEKVEKEGNKIIVTVKIGDYKLIIEIEFPLKEISLKVIKEGGKIEAIAKLIDGKFVLE	1.4335060763095087	0.8881120779259158	80.252685546875	0.6752455234527588	6.59052038192749	nan	inf
monomer-100-nr2-run1_result_104	6	DLKEYLKSLGIDLQEFLKKANEALKKSPLKVDLKIDDVSKLDFKEVKKEGNKIIATVEIGDYKLIIVVHEPTTVIELKVEKEGGKIEAIAKLINGEFVLE	1.1793991487478659	0.9169997743268539	85.81132507324219	0.7506877779960632	5.082495212554932	nan	inf
monomer-100-nr2-run1_result_104	7	NLEEILKSHGIDLQEFLKAANEALAKSKIKEKIEINDASKLKFEKIEKKGNKIIATFKIGDLEIKIVLEFPLKTIKLLVEKKGGKIEAIAVLKNGEWVLE	11.696784484395934	0.3191338356639718	62.1926383972168	0.5494891405105591	10.35925006866455	nan	inf
monomer-100-nr2-run1_result_104	8	DIKKILAEHGIDLQEFLKEANKALKKSKIKVEIKIDDVSKLKFDKVERKGNSIIATVTIGDYKLIIVIHLPLDRIELRVEKKGGKIEAVAVLKGGEFVLE	1.0690676510716253	0.9323865155067865	83.26026916503906	0.7324248552322388	5.875617027282715	nan	inf
monomer-100-nr2-run1_result_104	9	NIKEILASLGIDLQEFLKKANEALAKSPIGKKIEIDDADKLKFDSVKKEGNKIIATVKIDDLELIIVIEFPTKKIELKVIKKGGKIEAIAVLEDGKFVLK	1.7357227791792387	0.8523826851927016	73.57252502441406	0.6287397146224976	8.429719924926758	nan	inf
monomer-100-nr2-run1_result_104	10	NLEEFLKSHGIDLQQLLKDANKALEKSSIKVKINIDDASKLKIEKIEKKGNKIIATVNIGNYKLIIEVTLPLKEIKLKVEKEGGKIEATAVLKDGKWVLE	12.309391971973271	0.4652451636231893	69.99980926513672	0.580420732498169	9.935894966125488	nan	inf
monomer-100-nr2-run1_result_104	11	NIKEILASLGIDLQELLLAANKALEKSKLKVKLEIKDVSKLDFKEIKKEGNKIIATFEIGDYTLTLEIEFPTKTIKLKVDKKGGKIEAIAELIDGEFVLK	1.7163258356245552	0.8416085646438247	77.30889129638672	0.6740357875823975	7.610859394073486	nan	inf
monomer-100-nr2-run1_result_104	12	NLKEILASHGIDLQELLKAANKALAKSPINVPLKIDDVDKLKFEDVKKEGDKIIAKVKIGDYTLTIVLKFPLTEIELLVDPKGGTIPAKAVLKDGKWVLE	2.6390247285889674	0.7435882078663095	79.64757537841797	0.7017025351524353	6.401062965393066	nan	inf
monomer-100-nr2-run1_result_104	13	DIKKILESLGIDLQEFLKAANEALAKSPINVPLDITDASKLKFEKIEKEGNKIIATVKIGDYTLTIEIEFPTTELKLLVEKGGGKIEATAVLKDGEWVLE	1.2467410403066745	0.917517524301431	83.94367218017578	0.733534574508667	5.555212020874023	nan	inf
monomer-100-nr2-run1_result_104	14	DIKELLASYGIDLQELLKEANKALKKSKINVEIDISDVSKLNFKKVERKGNKIIATVEINDYELKIVVNLPLKEIILEVDKKGGKIEAKAVLKDGKFVLE	1.2644598524091417	0.9056753326779944	75.64801788330078	0.6480063199996948	7.7017717361450195	nan	inf
monomer-100-nr2-run1_result_104	15	NLEEILKSYGIDLQEFLKEANKAIEKSKIKVKIKIEDASKLKFEKIEKKGNKIIAKVKIGDYEIIIEIEEPLKKIKLKVIKKGGKIEAIAELIDGKFVLV	12.926862877313361	0.4638193513959053	63.58819580078125	0.6093090772628784	8.403230667114258	nan	inf
monomer-100-nr2-run1_result_104	16	DLKEYLAKHGIDLQELLKKANKAIEKSPLKIKLEINDVNKLEFKEVKREGNKIIATFKIGDLEIIIEVEEPLTEIKLKVYKKGGKLEAIVVLKNGEFVLE	1.8654514516098248	0.8413103338385699	84.99027252197266	0.7423981428146362	5.529637336730957	nan	inf
monomer-100-nr2-run1_result_104	17	NLKEILASHGIDLQELLKAANEALAKSKIGVDIKIDDVSKLKFENTKKVGNKIISTVKIGDLELIIVLTFPLTEIELKVIKSGGKLEAIAVLKGGEWVLE	1.5982944273096087	0.8530609587454553	85.11759948730469	0.7616978883743286	5.4023027420043945	nan	inf
monomer-100-nr2-run1_result_104	18	DLKEILASLGIDLQEFLKAANEALAKSPLNVDLKIDDASKLKFDKVERVGDRLIAKVRIGDYEIIIVLHFPTTRLELRVVKKGGEIEAIAVLEGGKWVLR	1.9666816374268068	0.8183827486956686	73.92208862304688	0.6278263926506042	8.550813674926758	nan	inf
monomer-100-nr2-run1_result_104	19	DLKELLASLGIDLQEFLKAANAALAKSPLKVKLEIDDVSKLKFKSVKREGNRVIAEVEIGDYKLIIVVEFPTTRIRLEVEKKGGKVEAVAVLEGGEFKLV	1.6477070171182198	0.8480351739661265	74.45138549804688	0.640030026435852	8.064085006713867	nan	inf
monomer-100-nr2-run1_result_104	20	DIKELLASHGIDLQELLKAANEAIAKSKINVKINISDVSKLNFDKVERKGDKVIATVTIGDYKLIIVVHFPLDKIELKVIKKGGKIEAVAVLVGGKFVLE	1.1974527408262696	0.9145203921904258	79.08094787597656	0.7112914323806763	6.755895137786865	nan	inf
monomer-100-nr2-run1_result_104	21	DIKEILASHGIDLQKFLKDANKAIEKSPINVKINIDDVSKLDFKEVKKEGNKIIAEVEIGDLKLIIVLHFPLTEIELRVIKKGGKLEAVAVLKNGEWVLE	1.3706529047751628	0.898461522225178	86.93389129638672	0.7826980352401733	4.835355281829834	nan	inf
monomer-100-nr2-run1_result_104	22	DLKSYLASHGIDLQELLKKANEALAKSPLNIPIKIEDASKLKFESIKREGDKIIATVKIGNLTLTIVVKEPLTEIELRVDKEGGKIEAIALLIDGEFVLR	1.111315804120508	0.9284944167203346	81.14458465576172	0.7260737419128418	6.27017879486084	nan	inf
monomer-100-nr2-run1_result_104	23	NLKDILASLGIDLQQFLLDANKALEKSPINVKLNISDVDELKFEDIKKEGNKIIAKVKIGDYELYIVVHFPTTELELLVNKKGGEIQAIAKLIDGKWVLE	1.349761067213764	0.9010327333166124	84.90994262695312	0.7528709173202515	5.201906204223633	nan	inf
monomer-100-nr2-run1_result_104	24	DLKEFLKSLGIDLQELLKNANKALKKSDINVDLKIDDVSKLKFEDTKKEGNEIISKVKIGDYELIIVVKLPTDTIELKVIKSGGTIEAIAKLKDGEWILE	1.3628975683112636	0.8911307554457256	78.0704116821289	0.6845179796218872	6.934156894683838	nan	inf
monomer-100-nr2-run1_result_104	25	DLKEILASLGIDLQELLKEANKALAKSPLKVPLNIDDVSKLNFEKIERVGNKIIATVRVGDYELIIRLTFPTTEIRLEVIKKGGKLEAVAVLKGGEFVLE	1.291034601314723	0.911239494700733	83.81499481201172	0.7405946254730225	5.500687599182129	nan	inf
monomer-100-nr2-run1_result_104	26	DIKSILESYGIDLQEFLKNANKALEKSPLKKKIDISDASKLKFKEVKKVGNKIIAVVEIGDLKLEIVITFPLKEIELKVYKKGGKLEAIAKLIDGEWVLE	1.2782136335826009	0.9112948934689896	85.5364990234375	0.7508173584938049	5.284206867218018	nan	inf
monomer-100-nr2-run1_result_104	27	DIESILASLGIDLQELLRAANEALAKSPLGVPLEIADASKLQFKATERRGNRIITTVRLGDLELILELEEPTTELRLLVRRAGGVIEAEAVLRDGEWVLR	2.1374117084488446	0.7754769247711661	79.92555236816406	0.7175257205963135	6.515421390533447	nan	inf
monomer-100-nr2-run1_result_104	28	DLKEILKSLGIDLQEFLKKANEAIAKSPLNVPINIDDASKLKFENIKREGNEIIATVRIGDLDLIIKLTEPTTTLELLVNKEGGEIQAKALLIDGEWVLE	1.479665556484283	0.8770028008854392	77.85072326660156	0.6753447651863098	6.8781609535217285	nan	inf
monomer-100-nr2-run1_result_104	29	NLKEILKEHGIDLQEFLKKANEGLKKSKIGKKIDISDVSKLKFKKIKKEGNKIIAEVEIGDYKLIIELTFPLKEIELKVEKKGGKIEAIVKLIDGEFVLV	1.6329316759800125	0.8788793106677393	88.44874572753906	0.7619533538818359	4.589318752288818	nan	inf
monomer-100-nr2-run1_result_104	30	DIKEILAKHGIDLQKFLLDANKALEKSPIKVKIEIKDVNKLKFESIKKEGNKIIAKVKIGDYELIIEIEFPLDKIKLKVIKAGGKIEAIAVLKDGKFILE	1.1239834957788821	0.9284094986217287	87.12208557128906	0.7572125792503357	4.852941036224365	nan	inf
monomer-100-nr2-run1_result_104	31	DIKEILAAHGIDLQEFLKAANEALAKSKIKVKINIDDVDKLNFDDVKREGDKIIAKVTIGDLKLIIVAHFPLTELELRVEKEGGKIEAIAKLVGGEWVLV	1.6457907220157608	0.847432272301712	83.35296630859375	0.717806339263916	5.646420478820801	nan	inf
monomer-100-nr2-run1_result_105	0	TPIVSKTYKITITKKDGETGEVETITETLTASYPLPSENLKLVINVSTREEGNKKIYIFTASLEGTNQILATKTVSVEVEPGGENYEFTVTVEEIPNIVP	1.4473536768769644	0.9354064069438138	87.28111267089844	0.7534969449043274	5.712527751922607	nan	inf
monomer-100-nr2-run1_result_105	1	VPIVTKVYKITITLTNKKTGEVKVEERELTASYPLPSENKKIVIEVSEEEEGNEKKYIFKAILEGTNEVLATLVVSIELPEELEDAEIKVEVEEIPLVVP	3.7421037858762545	0.5677289730673661	81.65499114990234	0.6591575145721436	7.2505106925964355	nan	inf
monomer-100-nr2-run1_result_105	2	APLLTRTYTITITLTNGDTGEVTTITRTLTATSALPSSNLKVVINVSTKKEGDKTIFVFTASLEGTNKVLATLTVSIKLTPGGDNYTITVTVTETPTIVP	3.6600769655068848	0.5873668931133946	77.06925964355469	0.6272344589233398	7.402543544769287	nan	inf
monomer-100-nr2-run1_result_105	3	PPIVTKTYTITITVTDNDTGEKTTITRTLTASYPLPSSDKKLVIEVSTKKEGNKEIYVFTAKLEGTNEVLATLTVSIELKPGGDNTTITVTVTEVPEVVP	1.5604129229507768	0.9182070947879808	85.14122772216797	0.7265104055404663	6.143899440765381	nan	inf
monomer-100-nr2-run1_result_105	4	TPLITLTYKITITVTDGDTGAVTTQTETLTATYPLPSENLKVVIEVKEKTEGDKKIYVFTAKLEGTDEILATKTVSITLPAGGANTTITVKVEKVPEIKP	1.6038470599490593	0.9035304242225649	86.0694580078125	0.7387300133705139	6.087223052978516	nan	inf
monomer-100-nr2-run1_result_105	5	TPIVTKTYKITITKTNEDTGEVETTEKTLTASYPLPSENKKVEIKVETEKEGNKLKYIFTAVLEGTNEVLATLKTEVEIKEGGDNYKYTVTVEEVPEVVP	6.843311851740091	0.46977696696367516	68.79729461669922	0.5958797335624695	10.367011070251465	nan	inf
monomer-100-nr2-run1_result_105	6	PPVVTRTYKITITKEDGKTGKVETKNKTLTASYLLPSENKKLVIEVKEEEEGDEKKYIFTAKLEGTNEVLATLTESIKEEKGDEDTKYTVKVEEIPEVVP	3.24549443095519	0.6432684967723723	84.49972534179688	0.6737949848175049	6.698110580444336	nan	inf
monomer-100-nr2-run1_result_105	7	PVIVKRTFKITITLTDGDTGEVTVKEEILTAEYKLPSSDKKLIIEVKTERNGNKLEFIFTAKLEGTNEILNELKVSIELPEGGDNYTVEVKVEELPVVVP	1.708498095238263	0.8905808997709963	86.46090698242188	0.7291672229766846	6.08233118057251	nan	inf
monomer-100-nr2-run1_result_105	8	VPLVTVTYNITITKTDGATGAVTTKTKTLTATYPLPSTNKTLVINVDTKKDGNKLTFVFTASLDGTNEVLATLTESVDLTAGDENATYTVTVTKVPNVVP	1.6483334053322258	0.8984229183928086	88.34477996826172	0.7650964856147766	5.067189693450928	nan	inf
monomer-100-nr2-run1_result_105	9	PPLVSVTYQITITKTNNKTGKVETKTETLTATYPLPSENKKLVINVEEKIEGDKKIFIFTASLEGTNEILATLTVSIKLDKGSDDTTITVTVTKLPVLVP	1.4759970032733511	0.9143568527343109	81.25296783447266	0.6607793569564819	6.971508502960205	nan	inf
monomer-100-nr2-run1_result_105	10	PEIVTKTYKITITKKNNKTGEVTTKTKTLTASYPLPSENKKLVIEVSEEKEGNEKKFVFTAKLEGTNEVLATLTESIKLDEGDDDTTITVKVEELPVVVP	1.5573514992313322	0.9166219211464954	86.53140258789062	0.7272093296051025	6.04923152923584	nan	inf
monomer-100-nr2-run1_result_105	11	PEIKTVTYKITITKKDGKTGKVEVKEETLTASYPLPSEDKEIVINVETEKEGNYLIYIFTAKLKGTDEVLATKRVKVLLEPGEEDAEYTVEVEKIPEEVP	1.3894870150617507	0.9222679880153537	87.02391052246094	0.7334768772125244	5.872005939483643	nan	inf
monomer-100-nr2-run1_result_105	12	APIVTRTYSITITKTDGATGATTTTTETLTASYPLPSQNKKLVIEVTTETVGNTTKYIVTAKLEGTNEVLATLTTSIETPAGAANATYTVTVTEVPDVVP	2.939003621582792	0.6784982419294756	89.34603118896484	0.772836446762085	4.801360607147217	nan	inf
monomer-100-nr2-run1_result_105	13	PPLLSLTYQITITLTNNDTGEVTTTTKTLTATVPLPSLDKKVVINVSTETVGNEKKYVFTASLEGTNEVLATLTVSITLTAGGSNYTITVNVTKLPVVTP	3.1927270701274946	0.6454668454972387	81.46509552001953	0.6708568334579468	6.743520736694336	nan	inf
monomer-100-nr2-run1_result_105	14	TPIVTKTYNITITKTDNKTGKKTTTTKTLTASYPLPSDNLKVVIDVSTETEGNKKKYIFTAKLEGTDEVLATLTVSIDLEPGDDNTTLTVTVTELPVLTP	1.3719254002922194	0.9275699005871816	85.39046478271484	0.7216518521308899	6.009218692779541	nan	inf
monomer-100-nr2-run1_result_105	15	TPIVTRVYKITITLTDKKTGKVEKKEETLTASYPLPSENKKIVIEVKTEKEGDKVKYIFTAKLEGTNEVLATKEVEIELKKGGEDYEIKVEVEEVPELIP	1.8269940509984606	0.9003768970371117	83.7209243774414	0.6771922707557678	6.996891975402832	nan	inf
monomer-100-nr2-run1_result_105	16	PPLVSKTYNITITKTNGDTGTVTTTNKTLTATYPLPSEDLKVVIKVETKKEGNKLIYVFTASLEGTDEVLATLTVEVDVTPGGDNDTFTVTVTELPVVVP	1.5234907776939899	0.9116753028084338	86.89712524414062	0.7488257884979248	5.689434051513672	nan	inf
monomer-100-nr2-run1_result_105	17	APIVTKTYKITITKTDGKTGEVETKTETLTASYPLPSSNKKLVIKVETEKEGNKLKYKFTAILEGTNEVLATKTVEIDEKEGDDDTEYKVEVTEIPEVVP	1.5911493189035413	0.9196005026758141	85.97059631347656	0.726103663444519	6.135885238647461	nan	inf
monomer-100-nr2-run1_result_105	18	PELVSLVYKITITKEDGKTGKVTTKTKTLTATYPLPSEDKEVEIKVETEKEGNKEIYTFTAVLKGTDEVLATLKESIELPEGEEDTKLTVKVEKLPVLVP	7.568076590291801	0.5173352981019792	62.45279312133789	0.47575199604034424	11.969401359558105	nan	inf
monomer-100-nr2-run1_result_105	19	APLVTRTYQITITLTNNATGATTTTTKTLTATYPLPSDDKKLVINVSTETSGNTTKIVVTASLEGTDEVLATLTVSIETTSGSDNATITVTVTEVPEVVP	3.8051839409528725	0.5211182038951911	80.99856567382812	0.6851544380187988	6.722557067871094	nan	inf
monomer-100-nr2-run1_result_105	20	PVIVSYTYKITITKTDNKTGKKTTIEKILTAEKKLPSLNNKVVIEVKEEEEGNKKKYIFTAKLEGTDEILAKLVEEIDLKEGEEDATIEVKVELLPVVKL	6.064232132905294	0.35178082155887636	56.80677795410156	0.46732351183891296	13.61828899383545	nan	inf
monomer-100-nr2-run1_result_105	21	PEVVTITYEITITKTDGKTGKTETITKTLTASYLLPSENKKVIIKVETKKNGNNIEYIFTASLEGTNEILATLKVSVKDDPGEDNATYKVEVKELPVIVP	1.387123377468074	0.9206077141732262	87.45411682128906	0.7546287775039673	5.570810794830322	nan	inf
monomer-100-nr2-run1_result_105	22	EPILTLTYKITITKTDGKTGKVETKEEELTAKKKLPSENKKVKIEVETEKEGDNLIYIFKAILEGTNEVLAEKKVSIKLEKGEEDTKYEVKVEEVPKIVP	1.1059103661236143	0.9392217504406117	83.41983032226562	0.6653952598571777	7.224902153015137	nan	inf
monomer-100-nr2-run1_result_105	23	PEVVTRTYKITIKLKDKKTGKVETKEETLTASYLLPSEDLEVEIVVETREEGNKKIFIFTAKLKGTDEVLATLEVSIDLKPGMDDAEITVEVEEVPELVP	1.732161129858216	0.8959247640697912	84.98445129394531	0.697445809841156	6.503910064697266	nan	inf
monomer-100-nr2-run1_result_105	24	PKILKKKYEITITKKDNKTGKVEVKTETLTAEKKLPSKDKKLVIEVNEELEGDEKKYIFTAKLEGTDEVLATKTVSVKLEKGEEDATFTVEVKEIPEIIP	8.279338217774288	0.3835992491992545	51.029457092285156	0.431188702583313	15.623539924621582	nan	inf
monomer-100-nr2-run1_result_105	25	PIKVTIVYKITITKTDNDTGEVTTIEEELTATYDLPSENKEIEIKVETETEGDYKKYIFTAYLKGTNEVLATKKVSVKLDKGDDNATYTVKVEKLPIIIP	1.2642874262534771	0.9204516918593215	86.87493896484375	0.7498310804367065	5.728276252746582	nan	inf
monomer-100-nr2-run1_result_105	26	PELKTITYKITITKTNNKTGKVTTKTKTLTATYELPSENKEIEIKVETEKSGNKLNYVFTAILKGTNKVLATLTESIDLEDGEDDATYTVTVEKIPEIVP	1.4660583589551857	0.9196084906179511	86.66302490234375	0.7516596913337708	5.822278022766113	nan	inf
monomer-100-nr2-run1_result_105	27	PKIVTKKYLITIKKTDGKTGKVTTITKELVASYELPSSGLKVVIKVETEREGDKLIFVFTAVLEGTNKVLATLKTSVKLEPGGENYTFTVEVTEIPEIVP	1.4330115593604658	0.9217741754018824	87.78128051757812	0.7670174241065979	5.624034881591797	nan	inf
monomer-100-nr2-run1_result_105	28	APVVTLTYKITITKTDNKTGKVETKTETLTASYKLPSSNKKVVINVSKKKEGDNLKYIFTASLEGTDEVLATKTVSIKLEKGEENATYKVEVTKVPELTP	1.4424394969398777	0.9290993050123322	86.12913513183594	0.7375030517578125	6.048940658569336	nan	inf
monomer-100-nr2-run1_result_105	29	VPVKTLTYKITITKTNGDTGEVEKIEKTLTASYPLPSEDKEVVIEVEEKEEGNKKKYIFTAKLKGTNEVLATLEVSVEVKPGGENYKYEVKVTEIPELVP	1.3701157557403798	0.9409678438588108	84.08722686767578	0.6927872896194458	6.714082717895508	nan	inf
monomer-100-nr2-run1_result_105	30	TPILTKTYKITIKLTDGDTGEVKTTEKTLTASKPLPSDNKKLEIVVETKTEGNKKIFVFTAKLEGTDEVLATLTVSIDLKPGEKNATITVTVTEVPELIP	1.8498607090364783	0.8633908147149641	79.3985595703125	0.6797806024551392	7.532932758331299	nan	inf
monomer-100-nr2-run1_result_105	31	PPLVTLTYNITITLTDNDTGKVTTKTKTLTATYPLPSDDKKVVIEVSEKTVGNKKEIVYKAKLEGTDEVLATLTESIDLPAGADNATITVEVTEVPDIVP	1.8084987872250382	0.8896223450889076	83.87203979492188	0.6895315647125244	6.500906944274902	nan	inf
monomer-100-nr2-run1_result_106	0	KVLKTEKRFLGIINVPLPETVVVKVVYKDGKILPPKWLSKTKIPEFAELAVKELEKYLAENPDIKPTDLVILTLEAVPLGPDGVPGLSRVTLTIELISTE	1.5428581152844532	0.8785362178868416	89.62908172607422	0.7898723483085632	4.793577194213867	nan	inf
monomer-100-nr2-run1_result_106	1	PVLRTEVEVLGLLLTPTPETVVVSVVYEDGVLHPARWHSSVKVPELAALAEARLRAYLAAHPEIRPSHLVVATITVTPLGPSGLPGLSLATLTIELLDRA	1.5237666549525797	0.8784183493051861	77.935302734375	0.7002363204956055	7.842851161956787	nan	inf
monomer-100-nr2-run1_result_106	2	KVLKTETEFLGLVNVPLPETVEVSVTYENGKILPPKNLSSVDIPELAELLVAKLKAYLAANPDIKPTDIIKATLVATPLGAGGVPGISALTLTIEVIDKS	1.4735012919062933	0.8867867029034264	88.94383239746094	0.7861721515655518	4.854150772094727	nan	inf
monomer-100-nr2-run1_result_106	3	KVLKTIEEEVGLIREPLPETVRVRVVYKNGKILPPENLSSRDYPEYAEYAVETLKKYLKENPDIKPTHIIEVELVAEPLGPGGVPGLARVTKIIKVSSSS	2.043569969126339	0.8124818301829997	70.73590850830078	0.5924183130264282	9.50596809387207	nan	inf
monomer-100-nr2-run1_result_106	4	PVLRVETEFLGEIRVPLPERVVVRVRYENGVIHPPEWLSSTRIPSLAALAEARLRAYLAANPDIKPTHRVVAELVAEPLGPGGVPGVSRVTLTIRLEDTA	1.3941009920445635	0.9066294620860649	89.77783966064453	0.7801921367645264	4.546161651611328	nan	inf
monomer-100-nr2-run1_result_106	5	KVLKKIEEFLGFINIPLPETVEVSVLYKDGKILEPKYHSKVKLPELAEFAKKKLEKYLKENPDIKKSHIVEAKIVITPIGPDGVPGISKATLTIKVIDSE	10.587987610792704	0.20406121616194803	56.89411926269531	0.4170178174972534	12.264816284179688	nan	inf
monomer-100-nr2-run1_result_106	6	KVLKTITEEVGFTNVPLPETVVVSVEYRNGVVLPPVNHSSTTIPEYAAFAEAKLKEYLAANPDIKPTHHVKVTLVSTPVGGGGVPGISKTTLTIEVIDTS	9.541385414038135	0.23719930981144213	50.772117614746094	0.4241277575492859	14.181577682495117	nan	inf
monomer-100-nr2-run1_result_106	7	KVLKTITEEVGVVDVPLPETVEVSVLYENGVIHPAVNHSPVRVPELEARAVATLKAYLAANPEVKPTDIVKLTLVATPLGPDGVPGRSRVTLTIELSSAA	9.933833718243388	0.24709896478909418	47.76718521118164	0.399238646030426	14.659642219543457	nan	inf
monomer-100-nr2-run1_result_106	8	KILKKEEEFVGIINEPIPEKIVVSVLYKNGKILPPKNHSSVVYPELGEFAVKKLKEYLEENPDIKETDVVTVTLEIEPLGSDGVPGLSKLTLTIEIEDTS	2.893630613548645	0.7085093243490239	77.82976531982422	0.657818615436554	7.363768577575684	nan	inf
monomer-100-nr2-run1_result_106	9	PIKKTITEFVGIVRVPLPETVVVTVTYKNGKILPPKNLSPVTIPSLNDYLVATLKKYLADNPDIKKSDIVTATLVATPIGPGGVPGLSRVTLTITISSSS	1.480226892850321	0.8867197273026922	85.84037017822266	0.7630033493041992	5.481104373931885	nan	inf
monomer-100-nr2-run1_result_106	10	KVLKVEEEEIGIIDIPLPETIEVKVIYENGKILPPENLSSIDIPEFAKFIEERLKEYLAANPDIKKTHRIIARLIATPIGPEGEPGKARVTLIIEVEDTS	12.966294471606247	0.27364795193383584	51.48054504394531	0.4074113965034485	14.680438995361328	nan	inf
monomer-100-nr2-run1_result_106	11	KVLRTETRVLGIINVPIPERIVVSVEYRDGELLPAEYHSPIKIPELAEEAEATLRAYLAANPEIKPTDIVRVTIEITPLGPDGVPGLALATLTIELEDSS	1.6098290931787103	0.9191484778920014	88.02326965332031	0.7839944362640381	5.383187770843506	nan	inf
monomer-100-nr2-run1_result_106	12	KVLKTEVKVVGITRTPLPETIEVEVLYENGKILPPQNLSSVTIPEYEEFAVATLKEYLENNPDIKPTDIVRLTLVSTPLGPLGVPGLSLTTLTIELEDKS	1.9802342401857513	0.8725754101391492	83.85966491699219	0.7285782098770142	6.307280540466309	nan	inf
monomer-100-nr2-run1_result_106	13	KVLETIEEFVGFINTPLPETVVSSVVYKDGKILPPKNHSSITIPELNEELVARLKAYLAAHPDIKPTDVVTATLTATPIGPDGIPGISALTLTIKVESTE	1.8301899889947444	0.8423149781895275	83.71028137207031	0.7318412661552429	6.1905837059021	nan	inf
monomer-100-nr2-run1_result_106	14	KIKKTITEFLGFSLTPLPETVKVKVVYEDGKILPPVNLSSVKRPELEELIVKKLKEYLKNNPDIKKTDIVIAEIVETPLGPGGVPGISAATLTIKIIDKE	1.6211501172322211	0.8949148786549458	79.24295043945312	0.6736810207366943	7.649141788482666	nan	inf
monomer-100-nr2-run1_result_106	15	KVLKEEKEFVGYINIPIPETIIYKVIYENGKIYEPENLSDIDIPEYKEYLKKKLEEYLKENPDIKKSHKIIAELIIEPIGPGGVPGIAKATLIIKLIDTK	2.7612966475165472	0.7601253470639588	62.59065246582031	0.5122565627098083	11.79369068145752	nan	inf
monomer-100-nr2-run1_result_106	16	EVLETIVENLGIINTPTPSTIKVEVVYEDGKILPPKWLSDVKIPELAELAVKTLKDYLAAHPDIKPTDIVKLTIEITPLGSGGVPGLSLATLTIEVIDKS	7.3267232097243635	0.4934239848863499	77.52559661865234	0.6591899991035461	8.745017051696777	nan	inf
monomer-100-nr2-run1_result_106	17	KILKKIEEFLGIINVPLPEEVKVEVLYENGKIHEPKNLSPIKIPELEKLAKEKLEKYLKENPDIKKTDIIKVTLVLTPLGPGGVPGLAKLTLTIEIESKE	10.644286614802994	0.24036429562794495	40.47569274902344	0.3179112374782562	17.26675033569336	nan	inf
monomer-100-nr2-run1_result_106	18	PVLETRTEFVGVINVPLPETVVVSALYRDGKILPPQNHSSVTIPSFAAYIEARLREYLAANPDIRPTDIVEATLTATPLGPGGVPGLSRVTLTIRVRDSS	2.7120111412869803	0.7408465130036068	82.75489807128906	0.725764811038971	6.122384071350098	nan	inf
monomer-100-nr2-run1_result_106	19	PILKEITEHVGDINRPLPETVVVEVLYENGKILEPKNLSPVRIPEFEKYIKETLENYLKSNPDIKPTDIIIAKLVATPVGPGGVPGVARVTLTIKLIDSS	1.1732000862920626	0.9411902383585843	89.76470184326172	0.7860292196273804	4.643263339996338	nan	inf
monomer-100-nr2-run1_result_106	20	KVLKTEVEFLGTINIPLPETVISRVIYENGVILPPENLSSVDIPELNDYLVAKLKEYLANNPDIKPTHIVIAEIVITPVGPGGVPGLAAATLTIKIIDAS	12.189277054661858	0.28676357509510114	68.94076538085938	0.5112571716308594	10.743017196655273	nan	inf
monomer-100-nr2-run1_result_106	21	PVLRTETRFLGLSLVPLPEVVRVEVLYEDGVVHAPRTLSPVELPELAALALATLEAYLAAHPDILPTHRVVVELVSTPLGPGGVPGISATTLTIRVESAA	10.38978432994368	0.24518201429879852	47.52619171142578	0.3988529443740845	14.595677375793457	nan	inf
monomer-100-nr2-run1_result_106	22	KILKTIEEFVGIVNVPLPHRVVVSVLYENGKIHPAVNHSPTRIPELEEYIEKTLKEYLKNNPDIKKTDIIEAELVAEPLGPGGVPGLARVTLIIKISDSN	12.246161207476396	0.23592848931315005	41.72345733642578	0.3238920569419861	16.068086624145508	nan	inf
monomer-100-nr2-run1_result_106	23	KILKKEVEFLGFINIPLPSKVVTEVIYENGKILPPKNLSDVVYPELNELAIEKLKKYLKENPEIKKTDKIRLRLVLTPVGSSGVPGISALTLIIEIESTE	1.18512758257354	0.923815952077075	86.95530700683594	0.7622298002243042	5.486539840698242	nan	inf
monomer-100-nr2-run1_result_106	24	KVLRREVEFLGFIDVPLPETVVVEVLYRDGVILPPQNLSSVELPELAALLEARLREYLAANPDIKPTDVIVARIILEPVGPGGVPGVAAATLEIELIDTA	2.7828252790332653	0.7491322386945047	76.26371765136719	0.6578205227851868	7.9936442375183105	nan	inf
monomer-100-nr2-run1_result_106	25	KVLKTIEEFLGYINEPLPETVIVSVLYENGKIYPPKNHSSVKYPELAKLLEEKLKKYLKENPDIKKSHIITAEIIITPVGAGGVPGISKATLIIKIEDKS	5.720185705746083	0.6050479635375594	73.46688079833984	0.6415116786956787	8.538671493530273	nan	inf
monomer-100-nr2-run1_result_106	26	KVLKTIEEFVGLILRPLPETVKVEVVYENGKILPPKWLSPVKIPELAEFAVKKLEEYLKANPEIKKTHKITLTLTSVPLGPLGVPGIARTTLTIKIEDTS	2.3266285381602194	0.8095532448262216	74.05943298339844	0.6388709545135498	8.769225120544434	nan	inf
monomer-100-nr2-run1_result_106	27	KVLEKKVEVVGITNIPLPETVVTEVLYENGKIYEPKNLSSVNIPSYNEFAIEKLKKYLKENPDIKKTDIVRVRLVSVPIGPGGVPGLSLTTLEIEVISSE	1.194170877441156	0.9320776362456696	88.22622680664062	0.7736836671829224	4.989996910095215	nan	inf
monomer-100-nr2-run1_result_106	28	KVLRTEERFVGIINIPVPETIVVTVTYRDGELLPPENLSSVDIPELRDFIVAKVKEYLAANPEIKPTDIVRAELVITPLGGSGVPGLARMTLIIRVESSE	2.5066577200501405	0.7479901516493797	78.75301361083984	0.6804479360580444	7.495817184448242	nan	inf
monomer-100-nr2-run1_result_106	29	PVLERRVEHVGDVNIPLPETVVVEVEYRGGRVLPPRWLSSVRIPGLAAFIRAKLAEYLAAHPDISPDDEVVARLVATPVGPDGVPGIARVTLTIEVRDTA	1.818227283153734	0.8674464109905768	87.07964324951172	0.7687558531761169	5.327524662017822	nan	inf
monomer-100-nr2-run1_result_106	30	KVLKTITEFVGVINVPLPETVIVSVTYENGVLKEPVYHSDVVIPSFAELAVKTLKEYLAANPDIKPTHKVVATLVATPLGPGGVPGLAAVTLTIEVIDTS	1.3940385013770042	0.9024801423180387	89.84009552001953	0.7908920645713806	4.338183403015137	nan	inf
monomer-100-nr2-run1_result_106	31	KILKKIEEELGLINVPLPERVEVSVLYENGKIYPPKNLSRIRLPELEKLLVEKLKKYLKENPDIKKTHIVKATIVIEPLGPGGVPGIARATLTIEIEDKE	6.299249384172302	0.5709378625799935	77.12427520751953	0.6607897281646729	8.581618309020996	nan	inf
monomer-100-nr2-run1_result_107	0	AYTLEITVKHPDRPPKVYRIPVPSIDAAWEFIEKGLEEFLKKHPEATLENISSIRLLSSRPLTPEEKEKLKQLEAEFKKKYSSLFPEGFVLDFDVPLPPA	1.4633831876151364	0.8854191831459471	82.5687255859375	0.6784557104110718	6.215212345123291	nan	inf
monomer-100-nr2-run1_result_107	1	AGTLVITFKNPDEPDKVIEIPVPSIEAFWELLENGLEELLAKHPWATLSTISSITYRSSRPLTPEELEKLKKLEEEFKKKYLPLLPKGFKLDFFVPPDPE	2.5933304021581702	0.8507725202772214	85.73307800292969	0.7000696659088135	5.538843631744385	nan	inf
monomer-100-nr2-run1_result_107	2	SYTLVITVRRPDRPDEVFRIPVPSIEAFEDLLRNGLPEFLAAHPWATLANISSIQLLSSRPLTPEELEKLKALEKRFREEFLPLLPEGFKLDFFVPLPPE	1.6111134141786327	0.8903277469027202	80.78907775878906	0.6654996871948242	6.7228169441223145	nan	inf
monomer-100-nr2-run1_result_107	3	EYTLVITVKRPDSPDVVYEIPVPSIEEFKELLENGLEKFLAEHPWATLDTISSIVLRSSRPLTPEERELLKELEKEFKEKYSSLLPEGFKLDFFVPLPPE	1.3622276696735933	0.8882297437535958	83.18310546875	0.6733161211013794	6.216335296630859	nan	inf
monomer-100-nr2-run1_result_107	4	MYTLRIVVSLPDRPDRVFEIPVPSIDAAWDFIENGLPVFLAEHPEATLDNIKSITLLSSRPLTPEEKEKLKKLEKEFKEKYSKLLPKGFKLDFFVPKPPG	1.6460833256733596	0.8996848199704063	83.02495574951172	0.6839306354522705	6.344881534576416	nan	inf
monomer-100-nr2-run1_result_107	5	SYTLKITVKNPNSPDKVYYIPVPSIEEAWNLIENGLEKFLKEHPEATLDNISNITLLSSKPLTEEEKEKLKKLEKEFKEKYSKLFPEGFVLNFDIPKPKE	2.476387767599693	0.8643443817870724	82.62406921386719	0.6553648114204407	6.481465816497803	nan	inf
monomer-100-nr2-run1_result_107	6	SYTLKITVKHPDRPDEVFLIPVPSIEAAWDFIENGLEEFLKQNPFATLSTISNIQLLSDRELTEEEKKLLEKLEEEFKKKYSKYLPEGFKLDFYVPKPPA	1.5774190112137858	0.8653507175673804	82.64412689208984	0.670760452747345	6.299407482147217	nan	inf
monomer-100-nr2-run1_result_107	7	KYTLKITVKNPNKPDEVFYIDVPSIEAAWEFIENGLEKFLKEHPWATKENIKEITLLSSEELTEEEKEKLKKLEEEFKKKYSKDFPKGFKLNFDIPKPKE	2.3784020992430084	0.8720032995366789	84.10478973388672	0.6718103885650635	6.14298152923584	nan	inf
monomer-100-nr2-run1_result_107	8	MYTLKITVKLPDKPDKVFSIPVPSIDAAKEYIENGLEKFLKEHPWATLENISSIELLSSEELTEEEKKKLEEYEKEFKEKYSPLLPEGFKLNFFVPKPEE	1.3503955186755896	0.8940278518649474	82.93911743164062	0.6683348417282104	6.190900802612305	nan	inf
monomer-100-nr2-run1_result_107	9	SYTLRITVRLPDEPDKVFYIPVPSIEAFEELLENGLPKFLAEHPEATLDNVSSIELLSSKELTEEEKEKLKKLEKEFLEKYSPLFPEGFVLNFYVPKKPE	4.384532324958972	0.5481322638123453	63.01914596557617	0.510979413986206	10.351367950439453	nan	inf
monomer-100-nr2-run1_result_107	10	MYTLEITVADPDRPPRVFRIPVPSIEAAKDFLENGLPAFLAAHPEATLATISSIELLSSEELTEEEKEKLEKLEKEFREKYSPLLPEGFVLNFFKPKPKE	3.752942538938784	0.7436457167142355	71.00617218017578	0.5748697519302368	8.74660873413086	nan	inf
monomer-100-nr2-run1_result_107	11	DYFLEITVRHPDRPDQTFVIPVPSIDEFKKLLEEGLPKFLAAHPWATLANVSSITLLSTKELTPEEKEKLEKLEKEFLEKYRPLFPEGFVLDFYVPKPPE	1.5585345806926045	0.8932596205298415	83.59211730957031	0.6757265329360962	5.921323299407959	nan	inf
monomer-100-nr2-run1_result_107	12	MYTLKITVSLPDRPDEVFYVPVPSIEEFKNFLENGLPEFLAAHPEATLDTIKSITLLSSEELTPEEIELLKKLEEEFKKKYLPLLPKGFKLSFFEPKPPE	1.3939173487182925	0.8904103221309163	82.8932876586914	0.6671469807624817	6.485301971435547	nan	inf
monomer-100-nr2-run1_result_107	13	AYTLKIVVKLPDKPDQTFLIPVPSIEAFKEFLENGLAKFLAAHPEATLDNISSITLLSSEPLTEEEKEKLKKLEEEFKKKYSSLLPEGFKLNFFEPKPPE	1.9396329418401885	0.8734235395746961	85.38729095458984	0.6853860020637512	5.718967914581299	nan	inf
monomer-100-nr2-run1_result_107	14	AYTLEITVRLPDKPDRVFRIPVPSIEAAWELIKNGLPKFLAAHPEATLDTISSIRLLSSRELTPEEKEKLKKLEEEFKKEYSKYFPKGFKLDFFVPKPPE	1.5031452643052587	0.8967202937330977	77.76070404052734	0.6119815707206726	7.657195091247559	nan	inf
monomer-100-nr2-run1_result_107	15	MYTLRITVRLPDRPDQVFEIPVPSIEEAWEFIENGLEKFLAAHPEATLATISNIELLSDRELTEEEKKKLEKLEEEFKKKYMSKLPEGFELNFYTPKPEE	1.4454041045411272	0.8856167079814057	83.3662109375	0.6688576340675354	6.171004295349121	nan	inf
monomer-100-nr2-run1_result_107	16	KYTLKITVKLPDSPDKVYLIDVPSIEAFWELLKNGLPKFLAENPEATLDNISSIELLSSEELTPEELKKLKELEKEFKEKYLPLLPEGFKLNFFTPKPPS	1.0541019862929897	0.9340468362626402	81.84294891357422	0.6706384420394897	6.303054332733154	nan	inf
monomer-100-nr2-run1_result_107	17	ALTLELTVRLPDRPDVVHRIPVPSLEAAEAFLEHGLPAWLAAHPEATLATLASIRILSSRPLTPEERARLAEYAAAFRARYSALFPEGFVFDPDVPAPPA	1.2940591899064897	0.904354214246132	84.23207092285156	0.7289093732833862	5.321696758270264	nan	inf
monomer-100-nr2-run1_result_107	18	EYTLEITVSLPDKPDKVYLIPVPSIEAFWDFLENGLEKFLAEHPEATLDNIKSITLLSSRELTPEEKEKLKKLKEEFLKKYSKLFPEGFVLNFDVPKPPS	1.4112281994523115	0.9145782098922216	83.96089935302734	0.7015730738639832	6.036947250366211	nan	inf
monomer-100-nr2-run1_result_107	19	KYYLEIVVRLPDRPDVVYRIPVPSIEAAWEFIEKGLPEFLKAHPEATLDNISSITLLSTEELTEEEKKKLEELEKEFKEKYSSLLPEGFVLNFYVPKPEE	1.6855850455351424	0.8827749400804223	83.28683471679688	0.6771591901779175	6.220887660980225	nan	inf
monomer-100-nr2-run1_result_107	20	EYTLVITVKSPDEPDKVFRIPVPSIEAFKEFLEKGLPEFLKENPWATLENISSIELLSSRPLTPEELEKLEKLEEEFKKKYSKLFPEGFKLNFFTPPPPE	2.555403536689033	0.8126453140699804	82.28849792480469	0.6535186767578125	6.320234775543213	nan	inf
monomer-100-nr2-run1_result_107	21	MYTLKITAKNPNSPDKVFEIPVPSIEEFWNLLENGLEKFLKEHPWATLSNISNIELLSSEELTEEEKKKLKELEKEFKEKYSKYFPKGFKFNFFTPKPPE	1.5416927097634392	0.8637333048776341	82.17697143554688	0.6666895151138306	6.256039142608643	nan	inf
monomer-100-nr2-run1_result_107	22	MYTLEITVKHPDKPDETFLIPVPSIDAAWDFIENGLDEFLKKNPWATKENISSITLLSSEELTEEEKEKLKKLEKEFKEKYLKDFPKGFKLNFFVPKNPE	1.2092213201499311	0.9285149322787127	84.0287094116211	0.6850504279136658	6.102313995361328	nan	inf
monomer-100-nr2-run1_result_107	23	MYTLKITVKLPDKPDKVYEIPVPSIDEAWKLIEEGLEEFLAKNPEATLDNISSIELLSSEELTEEEKKKLEELEKEFKKKYSKYFPKGFKLDFYTPKKKE	1.4535347920523538	0.8817056065400931	80.75167083740234	0.649768054485321	6.895290374755859	nan	inf
monomer-100-nr2-run1_result_107	24	AYTLEIVVSRPDKPDIVYKIPVPSIEAFKDFLENGLPKFLAEHPEATLDNIKSIRLLSSRPLTEEEKKKLEELEKEFLEKYSKLLPKGFKLDFYKPKPKE	1.8770805873092846	0.8736052285105776	83.45624542236328	0.6693240404129028	6.422309398651123	nan	inf
monomer-100-nr2-run1_result_107	25	AYTLEIVVKLPDKPDKTYLIPVPSIDAFWDFLENGLEKFLAEHPEATLDNISSIRLLSSRPLTPEEKAKLEKLKKEFLEKYSSKLPEGFKLDFFVPPPPS	1.52872101641826	0.9003678753579989	85.22325897216797	0.7023361325263977	5.71286153793335	nan	inf
monomer-100-nr2-run1_result_107	26	EYTLKITVKLPDKPPKEYYIPVPSIDEFWDFLENGLEKFLAEHPEATLDNISSIELLSSRPLTPEEIEKLKELEKEFKEKYSKLFPKGFKLNFYTPKPPL	2.2987064273617976	0.8706763162429465	83.0019302368164	0.6744370460510254	6.373576641082764	nan	inf
monomer-100-nr2-run1_result_107	27	SYTLRIVVRRPDRPDETFDIPVPSIEAAWELIKNGLPKFLAAHPWATLSNISSIQLLSSRPLTPEEKKLLEELKKEFLETYSSLLPEGFVLDFDVPLPPA	1.5054650465081922	0.8752951383183332	85.16925811767578	0.702716588973999	5.466803550720215	nan	inf
monomer-100-nr2-run1_result_107	28	KYTLEITVRNPDSPDQVFVIPVPSIDEFKELIENGLEKFLAAHPWATLENISSITLLSSEELTEEEKEKLKELEKEFKEKYLPLLPEGFVLNFFIPKSPS	2.3796406909746866	0.8621129184050537	84.6522216796875	0.6954841613769531	5.524663925170898	nan	inf
monomer-100-nr2-run1_result_107	29	EYTLEITVKLPDRPDVVYKIPVPSIEDFWKFLEEDLEKFLKEHPEATLDTISNIVLLSSRPLTPEEREKLKELEEEFLKKYSKLFPEGFKLDFYVPLPPE	1.3720788186333568	0.8911423782866512	81.12864685058594	0.6578552722930908	6.715776443481445	nan	inf
monomer-100-nr2-run1_result_107	30	MYTLRITVKLPDRPDVVYEIPVPSIDAFWEFLENGLPEFLAKHPEATLDNISSIELLSSRPLTEEEKKKLEELKEEFLKKYMPLFPKGFKLNFYTPLPPE	1.2381559900044945	0.9132280782470105	83.67378997802734	0.6796637773513794	6.1009297370910645	nan	inf
monomer-100-nr2-run1_result_107	31	SYTLKITVKNPDKPPQVFEIPVPSIDDAWNLIKNGLKEFLAKHPWATLSNISSIELLSDRPLTEEEKEKLKKLEKEFKKEYSKLLPEGFKLNFDVPLDPE	2.0287366737769514	0.8569429089861272	81.71086883544922	0.6483238935470581	6.737668514251709	nan	inf
monomer-100-nr2-run1_result_108	0	ELILDVPGDSPEALDEAFKTKYLPKLNPVGKKFAEEAYEKYKSIPESKRGGTTLVIKVTKTSATVEFYDADGNLIYSETKKIPPTEKNQKPTLIIIKGPP	1.8942772163538064	0.8422711548952858	74.9507827758789	0.6390751600265503	7.506094932556152	nan	inf
monomer-100-nr2-run1_result_108	1	DLVLDVPGDSPEALDAALEELVLPRLSPFGRAVFLEAYARWKAIPPEERGGTTLVFEYTATEARVELYDGEGRLLYSRVYKVPASETNQEPVRVVIRGPP	1.1565912104868796	0.965766369716607	87.50968933105469	0.8024104237556458	4.730376243591309	nan	inf
monomer-100-nr2-run1_result_108	2	PLVLDVPGDSPEALAAALETKVLPKLNPYGAAVLREAYARYLAIPPEERGGTTLVFEVTATEARVRFYDGEGNLRYERTYKIPASETNQTPTLVIIRGPP	1.387047012538694	0.9254811915257758	86.32447814941406	0.7786319851875305	4.755019187927246	nan	inf
monomer-100-nr2-run1_result_108	3	PLLLDVPGDSPEALARALEELVLPKLSPVGAAFFREAYARWLALPPERRGGTTLVFEYTATEARVRFYDGDGRLVYEEVHAVPPTETNQTPTLVVLRGPP	1.103824048853163	0.9485349116640643	81.17106628417969	0.7445268630981445	6.196542263031006	nan	inf
monomer-100-nr2-run1_result_108	4	PVILDVPGDSPEALRRALEEVVLPRLSPFAAAVARRAYARYLALPPAERGGTTLVFEATATSATVRFYDAAGRLRYEETFAVPPTETNAVPTTLVLRGPP	1.5927547407823335	0.8917987185531093	78.46914672851562	0.6833063960075378	6.207043170928955	nan	inf
monomer-100-nr2-run1_result_108	5	PLVLDVPGDSPEALAAALEEEVLPRLSPFAAAVLREAYAAWLAIPPELRGGTTLVFRATATEAVVEFYDADGRLVRREVFEVPPSETDQKPTLVVLRGPP	1.4522292401292467	0.9177607191130874	86.0922622680664	0.790350079536438	4.8686957359313965	nan	inf
monomer-100-nr2-run1_result_108	6	AVVLDVPGDSPAALAAALETVVLPKLNPVGAAFFREAYARWLAIPPAERGGTTLVFVNTATSNTVQFYDAAGNLVYSETKTVPSTETNAKPTTVVLRGPP	1.2919299661291808	0.9261688730784078	80.17984008789062	0.739830493927002	6.204482078552246	nan	inf
monomer-100-nr2-run1_result_108	7	PLVLDVPGDSPEALEAAFETKVLPRLSPFAAAVAREAYERYLAIPESERGGTTLVFEATATEARVRFYNGDGELVYEEVRAIPASETDQTPTLVVIKGPA	1.4485018093605933	0.923106950404696	85.5489273071289	0.7705098390579224	4.934568405151367	nan	inf
monomer-100-nr2-run1_result_108	8	PLIADVPGSSPEAEDAAFETLYLPKLSPYAAKVALEAYARYKAIPPEERGGTTLVFEATATEARVRFYNADGELIYEEVYKVPSSETNQTPTLIIIRGAP	1.4404576488358487	0.9253972485533187	86.6351089477539	0.7809098362922668	4.740013122558594	nan	inf
monomer-100-nr2-run1_result_108	9	PLVLDVPGDSEAALEEALNTKVLPKLNPYGKKVFLEAYAKYKAIPPEKRGTTTLVFTYTATEAKVEFYDGDGNLIYSKTYTIPSTETNATPVTIVIKGPP	1.6025159864647425	0.8880186863179101	80.7540054321289	0.7377758622169495	6.191208839416504	nan	inf
monomer-100-nr2-run1_result_108	10	PLILDVPGDSLAALEAAFREKVLPKLSPYAREVAERAYARYLAIPPEKRGTTTLVIEATATTATVRFYDGEGELIYEETYEVPASETNQTPTLIVIRGAP	1.463408740486513	0.902864026507039	78.46184539794922	0.696002185344696	6.3432536125183105	nan	inf
monomer-100-nr2-run1_result_108	11	PLVLDVPGDSPEALRAALETRVLPRLNPWGAAVFRAAYARYLAIPPELRGGTTLVFEYTATSATVRFFNAAGELVYEETHAVPATETDAAPVTVVIRGPP	1.2939302360185767	0.9278856131239559	84.97515106201172	0.7758350372314453	5.054780960083008	nan	inf
monomer-100-nr2-run1_result_108	12	PLIADVPGDSEEALEKALREKYLPKLNPVAKEFALEAYERYKAIPAEKRGTTTLVIRATATEAVVEFYDGDGNLIYREVKKVPASEKNAKPQLIVIKGPP	1.4993758212591117	0.8929482468354779	81.66844940185547	0.7290936708450317	6.25813102722168	nan	inf
monomer-100-nr2-run1_result_108	13	SMILDVPGDSPAALEAALENEVLPKLNPYGAEVFKKAYAKYKAIPADKRGTTTLVFTYTATEAVVEFYDGDGNLIYKETFKVPATETNATPVTVVIKGAP	1.2016162373037695	0.9257802555090728	82.38400268554688	0.7530413866043091	5.771788120269775	nan	inf
monomer-100-nr2-run1_result_108	14	PLVLDVPGDSPEALARALRERVLPRLSPFAAAVFRAAYERYLAIPPERRGGTTLVFEATATEARVRFLDGEGKLIYEEVHAVPASETDAEPTLVVLRGPP	1.3324941542168185	0.9197687811236166	82.23039245605469	0.7595870494842529	5.897441864013672	nan	inf
monomer-100-nr2-run1_result_108	15	PLILDVPGDSPEALRRALEEKVLPKLSPYAKEFFLEAYDRYLAIPPEKRGGTTLIFEATATKVTVKFLDANGNLIYEEVKEVPKSEKDAKPTLVIIKGPP	1.0790155943075885	0.9524954750926288	80.84573364257812	0.712438702583313	6.431797504425049	nan	inf
monomer-100-nr2-run1_result_108	16	DLVLDVPGDSPAALEAALRERVLPRLSPLGRAFTLEAYARYRALPPERRGGTTLVVTVTADRAEVEFYDAAGELIYREVRAVPASETDARPVRVVIRGPP	1.5313401076997912	0.8939808638027984	81.8348388671875	0.7502486705780029	5.647146701812744	nan	inf
monomer-100-nr2-run1_result_108	17	ALVLDVPGDSPAALDAAFENKYLPILSPVAKAFAQEAYARYKAIPPEKRGGTTLIIRATATEAVVEFYDAEGKLIYKETKKIPATETNQTPVEIVIKGPP	1.2258657611865431	0.9380691172480218	82.01646423339844	0.7329045534133911	5.996471881866455	nan	inf
monomer-100-nr2-run1_result_108	18	PLILDVPGDSPEALKAALETKVLPKLNPISAEFFKEAYDRYLAIPPEKRGTTTLVFEATATENKVKFYDGEGNLIYEEVKKVPASETNQKPTLIVIKGPA	0.9440185287442578	0.9461138936285489	81.00749969482422	0.715782642364502	6.447518825531006	nan	inf
monomer-100-nr2-run1_result_108	19	PLILDVPGDSPAALEAAFENEVLPKLSPVGAEFAKEAYARYLAIPPERRGGTTLVIESTATSVTVRFYDGDGTLLYEETYEVPPSEKNQKPVTVVIRGPA	1.4387032269406814	0.9319205057652229	78.41529846191406	0.697996973991394	6.655999183654785	nan	inf
monomer-100-nr2-run1_result_108	20	PLILDVPGDSDAALDAALETKVLPVLSPYAKKIFLEAYEKYKAIPPEKRGTTTLVFEATATSAKVKFYDGDGKLIYEKTYKIPKTEKNQKPVTIVIKGAP	1.376520162669807	0.9111471186228237	83.85161590576172	0.7507948279380798	5.703924655914307	nan	inf
monomer-100-nr2-run1_result_108	21	PLILDVPGDSDAALDEALENEVLPKLNPYGAEFFRRAYARYKALPPELRGGTTLVFRSTATKAEVEFYDAEGRLIYREVYEIPSSYKNQKPTLIVIRGPP	1.1768715568328088	0.9436573496550245	80.44805145263672	0.725916862487793	5.967514514923096	nan	inf
monomer-100-nr2-run1_result_108	22	PLVLDVPGDSPEALDAALENEVLPILSPVARKNFLEAYERYKAIPEEKRGGTTLVFEATATENKVEFYDGDGNLIYSETKKVPATEKNQKPVTVVIRGPA	1.4996547985607938	0.9208429268594149	84.57418060302734	0.7504329681396484	5.58165979385376	nan	inf
monomer-100-nr2-run1_result_108	23	DLILDVPGDSPEALKKALETKVLPKLSPTAKKFFLEAYEKYLAIPPEKRGSTTLVFKATATEAEVKFYDGNGNLIYEEVKKIPKSEKNQKPTTIVIKGAP	0.9994828850479445	0.9586207259377738	82.07376098632812	0.7193653583526611	6.244792938232422	nan	inf
monomer-100-nr2-run1_result_108	24	AAVADVPGDSPAALAAALETEYLPKLSPTAAAIFQEAYAEYLAIPPELRGGTTLVFEATATEAKVKFYDGEGNLIYEKTYKVPSSETNQTPTTIVIRGPP	1.3173946677309238	0.9473747061222854	79.93702697753906	0.7236663699150085	6.477139472961426	nan	inf
monomer-100-nr2-run1_result_108	25	PLILDVPGDSPEALRAALENKVLPILNPVGKEYFLKAYERYLAIPPELRGGTTLVFENTATENTVKFYDGAGNLIYEETKKVPATYKNQKPTLVVIKGAP	1.2316566378015776	0.9403650903171614	81.80137634277344	0.7240899801254272	5.963657379150391	nan	inf
monomer-100-nr2-run1_result_108	26	PLILDVPGDSPEALKEAFETKYLPILSPVGAAIAKEAYEEYLAIPEEKRGTTTLVIEVTATEAKVKFYDGKGNLIYEEVKEIPPTEKNQKPVTIVIKGPK	1.5619154086453138	0.8878387883557498	82.42139434814453	0.7208229303359985	5.947259902954102	nan	inf
monomer-100-nr2-run1_result_108	27	SLILDVPGDSLEALKEALETKVLPKLNPYGKKVFTEAYEKYLAIPEEKRGGTTLVFKYTATSATVKFYDADGNLIYEKTYKVPKSEKNAKPVTVVIKGPP	1.449427095680479	0.9232052849896288	84.5257797241211	0.743765652179718	5.523187160491943	nan	inf
monomer-100-nr2-run1_result_108	28	ALVLDVPGDSPAALEAALREKVLPRLSPVAAAHFQAAYARYQALPPELRGGTTLVFESTATSSTVQFYDGAGNLIYSETHAVPASETNQTPTTVVLRGPA	1.1144162706687986	0.9475410324264526	82.64222717285156	0.7563624978065491	5.72974967956543	nan	inf
monomer-100-nr2-run1_result_108	29	PLVLDVPGDSPEALEAALRELVLPRLNPVGAAILRRAYARYRAIPPSLRGGTTLVFRSTATSATVEFYDGAGNLIYRETYAIPPSETDAEPTTVVIRGPP	2.8977579760166647	0.6791430349648561	79.76058197021484	0.7293461561203003	6.213987350463867	nan	inf
monomer-100-nr2-run1_result_108	30	PLVLDVPGDSPEALREAFEREVLPRLHPLGRAFAEEALARYEAIPPSRRGGTTLVIEVTATEARVRFYDGAGNLIYEEVREVPPTETDAKPVLVVLRGPA	1.3641032333054541	0.9029781526670032	77.49295806884766	0.7030825614929199	6.680054664611816	nan	inf
monomer-100-nr2-run1_result_108	31	PLVLDVPGDSPEALRRAFEEQVLPRLSPYARAVALEAYERYLAIPPELRGGTTLVIEATATSVTVRFYDADGNLVYEETFEVPPTETDGKPTLIVIRGPP	1.2194205441479675	0.9401550957831512	78.52459716796875	0.7023332118988037	6.475840091705322	nan	inf
monomer-100-nr2-run1_result_109	0	EYEVKAYWGEKPETPEGWKYYSVPITPDLKPGEKVEIEIPEEEGNEGIKITLEMVDENTLKVTVEITENGKTYTKTMEVPWKPGKTLIIAIKKVEVSPLE	2.0787080424495055	0.8472707930167234	83.19241333007812	0.7013981342315674	6.797530174255371	nan	inf
monomer-100-nr2-run1_result_109	1	KIEVEFYWGEPPEDPDNWKYYSVPITPDLKPGEVVTIEIPPEEGNDGITIELEMVDETNIKVTVKVTIDGKTYTKTDTVPYKPGETLIIRIKKVEVPPDE	1.9485181905992677	0.8564416303641176	85.10643005371094	0.7107449769973755	6.121774673461914	nan	inf
monomer-100-nr2-run1_result_109	2	KLEVETYWGEPPERPEGWKYYAVPITPDLVPGVEVEIEIPEEEGNDGVKITLEMVDETTLKVTVEVTIDGKTYTKTTEVPYKPGETLIIAVKKVPVPPGE	1.8799998239574114	0.8616712391334219	85.52784729003906	0.7137194871902466	5.958400249481201	nan	inf
monomer-100-nr2-run1_result_109	3	KYEVRAYWGEPPEDPEGWKYYAVPLTPDLKKGEKVEIKIEPSEGNEGVTITLLMVDDTTLKVTVKVTEDGVTYTKEMEVPWKKGETLWIAIRKVEVPPLE	2.1549906662635365	0.8491550528646831	83.98828125	0.6968887448310852	6.8095293045043945	nan	inf
monomer-100-nr2-run1_result_109	4	KYEVEAWWGEIPEREDGWKYYEVPITPDLKPGEEVEIEIEPEEGNDGIKIKLLMVDENNLKVTVTIKENGKEYTKELIVPYKPGETLIIAIKKVEVPELE	2.178887143584063	0.8436152828705358	85.627197265625	0.7126120924949646	6.345089912414551	nan	inf
monomer-100-nr2-run1_result_109	5	RYEVKFWWGEPPETPEPWKYYAVPITPDLVPGKEVVVEIPPEEGSEGIKITLKMVDENTLRVTVEITEDGKTYTETKDVPWKPGKTLIIAVRKVEVPPLE	2.0119960451015064	0.8708577550819983	84.6563949584961	0.7011162042617798	6.691876411437988	nan	inf
monomer-100-nr2-run1_result_109	6	KIEFKTWWGEPPETPDGWKYYAVPLTSSLVPGVTVTVTIPPSSGSDGVTIKLTQVDSTTLQVTVTITIDGKTYTKTTNVPWKPGQTLIIAVKLVPVPPDE	2.28688158846495	0.8160164963024341	77.9349365234375	0.6827579140663147	7.721584796905518	nan	inf
monomer-100-nr2-run1_result_109	7	KYEVRTYWGEPPETPEGWRYYAVPITPDLVPGEEVVIEIPPEEGSDGVTITLLMVDETTLKVTVEVEEDGVLYTKTQEVPYKPGETLIIAIRKVPVPPLE	2.0791256241044995	0.8476414318855039	85.4168701171875	0.7064175605773926	6.35038423538208	nan	inf
monomer-100-nr2-run1_result_109	8	KLEVRAWWGAPPQDPEGWRYYAVPLTSSLVPGTKVTITVPPAEGTDGVTITLEQVDATHLKVTVTVTRDGVTYTKTMTVPWRPGQTLWIAIRWVPVPPLE	2.07354114096597	0.8492065001910756	82.50862884521484	0.7094272375106812	6.938346862792969	nan	inf
monomer-100-nr2-run1_result_109	9	ELEVEAWWGEPPPRPDGWRYYSVPLTPDLVPGEEVVVEIPPAEGDDGVTITLLQVDATTLRVTVTVTVDGVTHTRELDVPWRPGKTLIVAIREVPVPPLL	1.9888606523285208	0.8396021565246113	84.41219329833984	0.7224733829498291	6.503901958465576	nan	inf
monomer-100-nr2-run1_result_109	10	KYEVETWWGEPPPTPEGWKYYSVPLTPDLVPGEEVEVEIPPEEGTDGIKITLLMVDETTLRVTVEVTEDGKTYTAVTDVPWRPGETLIIAIRKVPVPPDE	2.19360586380762	0.8276942119731902	86.34455108642578	0.7120782732963562	5.869838714599609	nan	inf
monomer-100-nr2-run1_result_109	11	ELEVEAWWGEPPPRPDDWRYYAVPLTEDLVPGEVVTVEIPPSAGSDGVTIELEMVDETTLRVTVTVTINGVTYTKTLDVPWRPGETLWIAIREVPVPPLA	1.9732396752084118	0.8431455621833002	85.37078094482422	0.7266416549682617	6.023978233337402	nan	inf
monomer-100-nr2-run1_result_109	12	KYEVKFWWGEIPKTPEGWKYYSVPITDSLKPGEVVEITIPESDGNDGITIKLEMVDENNLKVTVTITKDGKTYTKTKTVPYKPGKTLIIAIREVPVPPNE	2.6056515320640012	0.8131032063411406	86.02561950683594	0.7311205863952637	6.183533668518066	nan	inf
monomer-100-nr2-run1_result_109	13	ALEVRTWWGEPPATPEGWRYYAVPLTPDLEPGKVVTVEVPPSDGDDGVTIELEMVDENTLKVTVTVTIDGVTYTKTMEVPWRPGKTLWIAIRVVPVPPLE	1.758031820099449	0.8650560485721089	83.35993957519531	0.7010864019393921	6.557532787322998	nan	inf
monomer-100-nr2-run1_result_109	14	KYEVRAYWGEPPERPDGWKYYAVPLTPDLVPGEEVVVEIPPEEGDDGVTITLLMVDDDHLRVTVEVTENGVTYTREMVVPWRPGETLIIAIRKVPVPPDE	2.2001506585297834	0.8344250521696993	85.08771514892578	0.7265924215316772	6.2268524169921875	nan	inf
monomer-100-nr2-run1_result_109	15	EYEVKAWWGEIPETPEGWKYYKVPLTPDLEPGKVVTVEIPEEEGNEGITIELEMKDETTLRVTVTVTENGKTYTKTMDVPWKPGKTLIIAIKKVPVPPDE	1.8826208417246428	0.8612033160572302	83.64944458007812	0.702802836894989	6.534300327301025	nan	inf
monomer-100-nr2-run1_result_109	16	EYEVKAWWGEPPKTPEGWKYYEVPLTKDLKKGEKVEVKIPEKEGNEGVKITLEMVDDTNLKVTVTVTEDGKTYTKEMVVPWKEGKTLIIAIKKVPVPPDE	1.6468770460749442	0.8838086095634092	83.81096649169922	0.6995778679847717	6.468895435333252	nan	inf
monomer-100-nr2-run1_result_109	17	KLEVEFWWGEPPERPDGWKYYAVPITDSLKPGEVVTVEIPPEEGSDGITIKLKMKDATTLEVTVTVTIDGKTYTATKTVPWKPGETLWIAVRVVPVPPLE	1.7560444301377949	0.8651960753362538	85.33064270019531	0.7025437355041504	6.308218955993652	nan	inf
monomer-100-nr2-run1_result_109	18	KYEVKFWWGEPPATPEGWQYYAVPLTPDLVPGKEVTVTVPASSGNDGVTITLTQVDDTTLKVTVTVTKDGKTYTSTATVPWKPGETLIIAIKEVKVPPLE	1.9852146917834745	0.8599515120332702	81.84246826171875	0.6887477040290833	7.099985122680664	nan	inf
monomer-100-nr2-run1_result_109	19	AYEVRFWYGEPPEDPEGWRYYSVPLTPDLKPGEEVVVEIPPAEGNDGVTITLLMKDETTLKVTVTVTEDGVTYTAEMTVPWKPGKTLIIAIRKVPVPPGV	2.07049109785535	0.8409009116031422	84.91421508789062	0.7227412462234497	6.237445831298828	nan	inf
monomer-100-nr2-run1_result_109	20	KYEVEFYWGEIPERPDGWKYYKVPITPDLKPGEEVKIEIEPEEGNEGVEITLLMVDENNLKVTVKVIEDGKEYVSEKIVEYKPGETLIIAIKKVEVSPLE	2.2807032244576715	0.8392244659439023	85.01190948486328	0.7049278020858765	6.57699728012085	nan	inf
monomer-100-nr2-run1_result_109	21	KLEVEAWWGEVPERPDGWQYYSVPITPDLKPGEVVEVKIPPSEGSEGVTIKLEMVDENTLKVTVKVTKDGVTYEKTMEVPWKPGKTLQIAVKEVPVPPGE	1.9146074601445113	0.8440127680751744	84.27493286132812	0.7114293575286865	6.351240634918213	nan	inf
monomer-100-nr2-run1_result_109	22	ELEVETWWGEPPERPEGWKYYSVPLTEDLKPGEEVEVEIEPEEGNEGVKITLLQKDETTLKVTVTVEIDGKKYTKVMEVEWKPGETLIIAIRKVEVPPDE	1.7246179280667189	0.86640858720739	83.68363189697266	0.7064393758773804	6.504953861236572	nan	inf
monomer-100-nr2-run1_result_109	23	ELEVRTWWGEPPETPDGWKYYAVPITPDLKPGEVVTVEIPPAEGNDGVTIELLMVDENTLRVTVTVTIDGKTYTKTMDVPLRPGKTLIIAVKKVEVPPLL	1.9276585778124966	0.8575273192743582	85.78683471679688	0.7390719056129456	5.981890678405762	nan	inf
monomer-100-nr2-run1_result_109	24	EYEVEAWWGEPPPRPDGWKYYSVPLTPDLKPGEKVVVTIPPSSGSSGITITLEMVDETTLKVTVKVTENGKTYTKTMEVPWKPGETLIIAIKKVPVTPLE	2.4382578737212666	0.8201799903679446	84.37590789794922	0.7099498510360718	6.5631561279296875	nan	inf
monomer-100-nr2-run1_result_109	25	KYEVKAWWGEPPETPEGWKYYEVPITDDLKKGEKVVVEIPPEEGNDGVKITLEMVDDKTLKVTVEITENGKTYTKELEVPYKKGKTLIIAVKKVEVPPGE	2.136434877648008	0.8307173357790625	85.17723083496094	0.7164555788040161	6.164487838745117	nan	inf
monomer-100-nr2-run1_result_109	26	KYEVKTWWGEPPETPDGWKYYAVPLTPDFEPGKKIEIKIEPEEGNEGVKITLEKVDENNLKVTVEITENGKKYTKTLTVPWKPGKTLIIAVKKVEVSPLE	2.839417433429827	0.7809063147471336	84.85726165771484	0.7095422744750977	6.557312965393066	nan	inf
monomer-100-nr2-run1_result_109	27	EIELRTWWGEPPETPEGWKYYAVPITPDLEPGKVVEVKIPPEEGDEGVKIYLEMVDETTLKVTVEVTIDGKTYTKTQEVPWKPGKTLWIAIKKVPVPPLE	1.500389174011134	0.8888972761198878	84.44102478027344	0.7072324156761169	6.311878204345703	nan	inf
monomer-100-nr2-run1_result_109	28	EYEVRAYWGEPPETPEGWKYYAVPLTPDLVPGEKVEVEVPPSEGSEGVTITLEQVDDTNLKVTVKVTVDGVEYTKTMTVPWKPGQTLWIAVRKVPVPPLE	1.8311365784331217	0.867938754098745	82.620849609375	0.6943570971488953	6.760711669921875	nan	inf
monomer-100-nr2-run1_result_109	29	RLEVEAWWGEPPERPDGWRYYEVPLTEDLKPGEKVVVEVPPAEGADGVTITLLMKDENTLEVTVTVTRNGVTYTATMEVPWKPGETLIIAVRWVPVPPLE	2.1036075881303034	0.8303752739808516	85.37889099121094	0.7162947058677673	6.259347915649414	nan	inf
monomer-100-nr2-run1_result_109	30	KYEVEAYWGEKPETPDDWKYYEVPITPSLKPGKKVKIKIEPEEGNDGIEIELLMKDKNTLKVTVKITKDGVTYTKEMEVPYKPGETLIIAVKEVEVSPLE	2.034604989163094	0.8540678076432188	83.57245635986328	0.6999605298042297	6.929996013641357	nan	inf
monomer-100-nr2-run1_result_109	31	EYEVEFWWGEPPERPDGWKYYAVPLTPDLKPGEEVTVEIPPEEGDDGVTITLLQVDENNLKVTVTVTEDGVTHTKTMVVPWKPGKTLIIAVKKVPVPPLE	2.0489471345873134	0.8503346837671804	84.61380004882812	0.7099227905273438	6.393404483795166	nan	inf
monomer-100-nr2-run1_result_11	0	DILDKIIEEAKKELEKKFPKEKADKFMKAIEPYKTLEFLIALANGEFNEEILLSRIKNPEDKELFKEMLPIFKEIVKKELEKIEKELGIPIKKLEKKELE	4.121805398065747	0.7253682783892111	85.18582153320312	0.7111234664916992	5.655980110168457	nan	inf
monomer-100-nr2-run1_result_11	1	ALIEEIMEEAYEELKKKFPEEVAKKFMEAIEPYKTLEFLIALAEGKFDKSVLLAKIKDPELQKLFKEALPIFVKIVKEKLEKIRKEEGLPILEPLEPAAG	3.100800822633718	0.7032361372992405	81.24305725097656	0.6413662433624268	8.022350311279297	nan	inf
monomer-100-nr2-run1_result_11	2	DLIQEILDEAMEELKKKFPEEAAEKFMEAIKPYATLEFLIKLAEGKFDLSVLLSRIKDPEYKELFKEMWPIFQKIVKERLEQIEKELGIPVLPLELPELG	4.513184294118676	0.6045843768689898	85.2464370727539	0.6938419938087463	6.618206024169922	nan	inf
monomer-100-nr2-run1_result_11	3	EELQAILDEALAELRARFPPAHADRFAAAIAPYATLEFLLRLARGEFDEAVLLARITDPADRALFREMLPLFREIVRRRLERLRKEKGLPVLPLEEPEAA	4.2066882239728765	0.6096126868143726	83.6436767578125	0.6816150546073914	7.269059181213379	nan	inf
monomer-100-nr2-run1_result_11	4	DRLEEILEEAYAELKERVPEEVAERFMEAIRPYATLEFFLALAEGRFDLAVLEARITDPELQELFREMLPVFRAIVRERLERLRREEGLPLPPPAAPAAA	5.35201835379601	0.5036107537566505	81.15153503417969	0.6407148838043213	6.92691707611084	nan	inf
monomer-100-nr2-run1_result_11	5	DEIEKIMKEAMEELKKKFPKEVAEKFMEAIKPYSTLKFLLDLANGKFDTSILLAKIKDPEYKELFKKALPIFIKIVKENLEKIKEEKGIEIEELKEPLLK	4.56632489377324	0.7208914737550747	90.0013656616211	0.7748081684112549	3.910616636276245	nan	inf
monomer-100-nr2-run1_result_11	6	GWLEEILEEAYARLKEKFPEEAADAFMAAIAPYATLEFFLALAEGKFDEAVLRARITDPELQKLFDEALPIFREIVREALERRRKEEGIPVLPLALPEAG	5.470536854689388	0.5016445562216627	84.15568542480469	0.65401291847229	7.3390607833862305	nan	inf
monomer-100-nr2-run1_result_11	7	SLLERIYEKAYEELKKEFPEEKAEKFMKAIEPFKTLEFFLALAEGKVDLSILLAKITDPEDQELFKEMLPIFIEIVRKELEYIRKELGLPPLPLLEPLLG	6.249379326851072	0.5044882480830031	85.92788696289062	0.7447550296783447	5.340674877166748	nan	inf
monomer-100-nr2-run1_result_11	8	DEIEKILEEAYAELVKRFPPAAAERFREAIAPYATLEFLVALAEGKFDEAVLLARITDPEDRALFREALPIFREIVKKELEKIRKEKGEEVKPLEEPEEG	3.5337892503774913	0.6574288426381005	85.8145523071289	0.6860628128051758	7.044407844543457	nan	inf
monomer-100-nr2-run1_result_11	9	DRLDRIFAEALARLRERFPEAVADRFAAAVAPYRTLEFLLALARGEFDEAVLRARITDPALRALFDEALPIFRAIVREELERIREEEGRPVPEPAAPAAG	6.088088607511029	0.4650441924159244	81.96257019042969	0.6359052658081055	8.092592239379883	nan	inf
monomer-100-nr2-run1_result_11	10	GLLEEILEEAKAELKKLVPEEAADKFMEAIAPYATLEFLLALARGEFDKAVLLARITDPELKALFEKMLPVFVAIVKERLERIEKELGLPVLPLAEPLLG	3.8398190540909143	0.6041936962130521	81.62905883789062	0.6688017845153809	7.920471668243408	nan	inf
monomer-100-nr2-run1_result_11	11	ARLQAILDRARAALRARFPAAAADRFMAALAPYATLEFLLALAEGRFDEAVLLARITDPADRELARAALPLVRAIVREALAALRAAEGLPVPPLALPAAA	7.621786835615513	0.4071927702343627	80.02867889404297	0.6525040864944458	7.684988975524902	nan	inf
monomer-100-nr2-run1_result_11	12	DLLQEILDKAYEELKKKFPKEVADKFRAAIAPYATLPFFLALAEGKVDEAILLGRITDPEYQELFKKALPIFRAIIKEELERIEKELGLPVLPLAEPLSG	2.929002369681294	0.7211258282286895	81.48619842529297	0.6496819257736206	7.794112205505371	nan	inf
monomer-100-nr2-run1_result_11	13	SFLKEILEESYKKLKEKFPQEVADKFMKAIEPYATLEFFIKLANGEFDESILLSKIKDPEYKKLFEEALPIFREIIKKKLEEIKKEKGIPIEELEEEEEE	4.60871306382006	0.6980764668396137	86.28691101074219	0.7164324522018433	5.369545936584473	nan	inf
monomer-100-nr2-run1_result_11	14	DLLQAILDEAYEELKKKFPEEKADKFMEAVAPYATLEFLVALAEGKVDESILLGKITDPEDQELFKEMLPIFREIIRERLARIREELGIPVPPLAAPAAG	5.147189398623516	0.5196646595301484	83.0565414428711	0.6616539359092712	7.137072563171387	nan	inf
monomer-100-nr2-run1_result_11	15	DELEEILEEAKKELEKKFPKEAADKFMEAIKPYATLEFLIALSNGEFDEEILLSRITDPELKKLFEEMLPIFREIIREKLKEIKEKKGIPVLPLEEPESG	4.658276611218195	0.5692777847320634	83.46522521972656	0.6637487411499023	7.113059997558594	nan	inf
monomer-100-nr2-run1_result_11	16	DILNEILEEAYKKLKEKFPEEYAKKFKEAIEPYATLEFLLKLTEGKFDTSILLSKIKDPEYQEIFKEALPIAIEIFKKKLEEIEKEKGLPILPLKEPEEE	4.012985327700616	0.6450248656693249	82.18492889404297	0.6488576531410217	7.051021575927734	nan	inf
monomer-100-nr2-run1_result_11	17	DFIEKILKEAYEELKKKFPEEVAEKFMEAIKPYATLEFLLALSEGKVDESILLSRIKDPEYKELFKEMLPIFREIIKKKLEEIKKEKGLPILKLEEKLKK	3.8423011830156923	0.7291714570399054	84.30807495117188	0.6813305616378784	6.368884086608887	nan	inf
monomer-100-nr2-run1_result_11	18	SFLEKILEEAYEELKKKFPEEYAEKFMEAIKPYATLEFLIALANGEFDEAVLLAKIKDPEYQELFKKMLPIFREIVKKNLDYYKKNKGKPIEPLEEPELE	4.529759265169419	0.6074622378756978	79.88379669189453	0.6083688139915466	8.733814239501953	nan	inf
monomer-100-nr2-run1_result_11	19	GLLEEILKEAYEELKKKFPKEDADAFMKAIEPYATLEFLIALAEGKFDEAILLAKIKDPKLQEKFKEMLPIFREIVKKKLEEIRKNKGLPVLPLEEPEEG	4.964659283903486	0.540801287701265	81.80790710449219	0.6163737773895264	7.7034077644348145	nan	inf
monomer-100-nr2-run1_result_11	20	SLLEEILEEAYEELKKKFPKEVAEKFMEAIKPYATLEFLVALAEGKFDESILLSRIKDPEYQKLFKEALPIFRKIIKERLERIRRELGLPVAPLAAPAAG	2.566920969631332	0.7714929950600226	82.458984375	0.6386852264404297	7.649692058563232	nan	inf
monomer-100-nr2-run1_result_11	21	DILEKIMEEAYEELKKKFPEEDADKFMEAIKPYATLEFFLALAEGKFDESILLSKITDPELREKFKKMLPIFRKIIKENLERIRKEEGLPVLPLELPELG	2.870790467292564	0.7322175470532709	81.73658752441406	0.6299619674682617	7.824645042419434	nan	inf
monomer-100-nr2-run1_result_11	22	DELQAILDRARAELKKRFPQEAADAFMAAIAPYATLEFLVALAEGKVDEAILLARITDPALQELFREALPIFRAIVREELERIRAEKGLPVLPLAEPDLA	5.592578348537489	0.5270380467919383	85.03361511230469	0.7075247764587402	6.5196638107299805	nan	inf
monomer-100-nr2-run1_result_11	23	GFIEEILEEAYEELKKKFPEEKAEKFMKAIEPYATLEFLIALAEGKVDLSILLAKITNPEDQELFKEMYPIFRKIIKEKLEKIRKEKGLPILPLELPLLE	3.735510054020049	0.631598629948068	82.10543060302734	0.6768918037414551	7.401503562927246	nan	inf
monomer-100-nr2-run1_result_11	24	GEIEEILERAMEELKKKFPEEVAEKFMAAVEPYATLEFLVALAEGKFDEAILLARITDPADQKLFKEALPIFREIVREELERIRREKGVPVLPLAEPLSG	5.7374593460938526	0.4841045711446474	83.07564544677734	0.6672883033752441	7.310260772705078	nan	inf
monomer-100-nr2-run1_result_11	25	AFLPALLAEARAELRARYPAAAADAFAAALAPYATLPFLLALARGEFDEAVLAARITDPALRALFAAALPVVRAIFAAGLARRAAEEGAPLPLEEAPESG	9.614632201629785	0.3744787786075825	80.59977722167969	0.6621780395507812	8.43445873260498	nan	inf
monomer-100-nr2-run1_result_11	26	DELPAILEEARAELEKRFPKEVADKFMEAVAPYATLPFLLALARGEVDLSILLGRITDPEDQELFKQAWPIFQAIVRAALERLRAERGLPLLPPALPAAA	5.090348692252207	0.5371695506531534	79.88324737548828	0.6501349210739136	8.052639961242676	nan	inf
monomer-100-nr2-run1_result_11	27	DRLPEILAAALAELRKRVPAADADRFAAAIAPYATLEFLIALAEGKFDEAVLLAQITDPALQALFREMLPVFRAIIREALERIKREEGIPVEPLEEPEAG	7.126827673318329	0.3969809544579565	84.43409729003906	0.6737284660339355	6.743617057800293	nan	inf
monomer-100-nr2-run1_result_11	28	DFLEAIFERAWAELRARFPPEAAERFRAALAPYRTLEFVVALAEGRFDEAVLLARITDPALRELFREMLPIARAIFREELERIRAELGIPILPLEAPAAG	5.837060233989264	0.46728090902737285	82.7735366821289	0.6626771688461304	7.2725090980529785	nan	inf
monomer-100-nr2-run1_result_11	29	DFLEEIFEEAYEELKKLFPEEVAEKFMEAVKPYKTLEFLIALAEGKFDESILLAKITNPEDKELFKKALPIFKKIVREKLKKIKEEKGIPVLPLEEPELE	5.061141152421754	0.5575748287269497	80.99945068359375	0.646769642829895	7.895254611968994	nan	inf
monomer-100-nr2-run1_result_11	30	DLLNEILEESYKELKEKFPEKYANKFMEAIKPFATLEFLIKLAEGKVDLSILLSKITNPEDQKLFKEMWPIFKEIVKKKLEEIEKNLNLPILPLEEPLSG	4.286839281845235	0.5965656922046381	80.48589324951172	0.6287215352058411	8.838205337524414	nan	inf
monomer-100-nr2-run1_result_11	31	GRLPAIMEEARAELRRRFPAEVADRFMAALAPYATEEFLLALAEGRFDLAVLLARITDPADQALFREAWPIVRAIVRAALERIRAEEGRPVLPLAAPLAA	8.131362051664352	0.38787391901529533	81.18739318847656	0.6443824768066406	7.958154678344727	nan	inf
monomer-100-nr2-run1_result_110	0	FEEIKHLIPNPTPEDLLFFEGYEAAKEAYEKAKAEYKEFKEKKKDSVPEEEIKKKEEEYKEAEKLYEEAEKLYNEYLESKKPPTPEQLKFFKELTKKVKE	1.805025412122813	0.8551589391756345	84.99251556396484	0.6668500304222107	6.449107646942139	nan	inf
monomer-100-nr2-run1_result_110	1	FEEHKHLIPNPTPEWLEFHEGYELSKEYYKKAEEEYKKIKEEKKDDLPEEEIKKIEKKYEEAKKLYEKAEKLYKETLESKKPPTPETLKFFKELKKKAKE	2.095287566628336	0.8165035433338395	83.6686782836914	0.638597309589386	7.5647406578063965	nan	inf
monomer-100-nr2-run1_result_110	2	FAAHAHLIPNPTPADLEFWAGYAAARAAHAAARAAAAAFAAGHQDGAPPAEVAARAAAAAAAEARYAEAEALAQATLASRQPPTPETLAFFRALAAAAAA	1.9245725402460887	0.8187468180365087	75.40801239013672	0.6301655769348145	7.091842174530029	nan	inf
monomer-100-nr2-run1_result_110	3	FEEIAHLIPNPTPEHKLFFEGYETAKKAYEKAEKEYKDFLENKKDDLPEEEVAKKEKEYEEAKKLYKKAEELYTATLKSKKPPSPETLKFFKELKAKAKA	1.691916784956735	0.8577301315111047	82.5824966430664	0.642621636390686	7.2315263748168945	nan	inf
monomer-100-nr2-run1_result_110	4	FEEIKHLIPNPTPEWIEFFEGYEEAEKYYEEAKKRYEEFKKNHKDDAPPELVKKEEEKYKKEEELYEKVKELYEKTLKSKKPPDKETLEFFKKVKKYAKE	1.51378021227924	0.8851005212128099	86.33761596679688	0.662726879119873	6.3331804275512695	nan	inf
monomer-100-nr2-run1_result_110	5	FEEIKHLIPNPTPEDILFFEGYEIAKEYYKKAKEEYEKIKKEEKDKLPEEEWKKIEEEYEEAKKLYEEVKEKYEKYLKSKKPPTPEELKFFKEVTKYAKE	2.3124065350550955	0.8051069523426689	87.26164245605469	0.6774406433105469	5.819356441497803	nan	inf
monomer-100-nr2-run1_result_110	6	YEEIKHLIPNPTPEHKEFFEGYEAAKEAYKKAKEEYEDYKKNKKDSIPEEEKKAIEEKYEKAEKDYKKAEELYKKYLESKKPPTPEELAFFKELKEKVKK	1.6732413502550114	0.8552450350752937	85.45735931396484	0.6712419986724854	6.359922409057617	nan	inf
monomer-100-nr2-run1_result_110	7	FEEHKHLYPNPTPELKKFFDGYKKAQEAYAKAKAEYEAFKKTEAGNLPAEEVAAKEAKYAEAQALYEKAKALYEATLKSKKPPTPETLAFFEALTKKAAA	1.622447835992101	0.8670031225981739	84.89146423339844	0.6742780208587646	6.031002044677734	nan	inf
monomer-100-nr2-run1_result_110	8	FEEIKDKIPNPTPEDIEFFEGYEKAKEYYKKAEKEYKEFKENKKDYLPPEKVKEEEKKYEEAKELYEKAKKLYEEYLKSGKPPTPETLAFFKELTKIAEE	1.4538231013127736	0.8946359659588059	85.04061126708984	0.6636650562286377	6.494417667388916	nan	inf
monomer-100-nr2-run1_result_110	9	FAAIAHLIPDPTPRHLKFFAGYAAAKEAHAKAKAAYEEFKATHGDDAPAAEVAAQEAKYAEAEKLYKEAEARYNAWLASKQPPTPETLAFFEALTKKAAA	8.42741755404919	0.40318957848550224	71.1885757446289	0.5470799803733826	11.410799980163574	nan	inf
monomer-100-nr2-run1_result_110	10	FAAHAHLVPDPTPDDLAFWAGYAAAQAAHAAAEAAYREFLENHADDLPPEEVAAREAAHAAAQAAYARAAALAAATLASGRPPAPETLAFFRALAALAAA	1.735394863112464	0.8518498038112915	76.60659790039062	0.6317101716995239	6.9781413078308105	nan	inf
monomer-100-nr2-run1_result_110	11	PEAHAHLWPNPTPEMKAFFDGYAAAKAAHAAAQAAYAEFKATHADDLPPAEVAAIEAAAAAAEAAYAEAQAKYDATLASKKPPTPETLAFFAALKAAAAA	1.440148024344225	0.8853729938250043	76.79891967773438	0.616549015045166	7.727303504943848	nan	inf
monomer-100-nr2-run1_result_110	12	AAAHAHLWPDPTPALLAFDAGYATAREAYAAAEAAWAAFLAGRGDDLPAEEVAAREAEYAAARARAAAAEALYAATLASGAPPTPETLAFFRALAAAAAA	1.2601629827044971	0.9097013450562217	81.44400787353516	0.7044191360473633	6.378391265869141	nan	inf
monomer-100-nr2-run1_result_110	13	FEEIKHLIPNPTPDWLKFFEGYETAKKAYAKAEADWAKFEATEADHLPPEEVEAKKAEYAKAKELYEKAKKLYEEVIKSKKPPTPETLKFFEELTKEAKA	1.5345072926343264	0.8787712492245879	85.09711456298828	0.6493979692459106	6.327734470367432	nan	inf
monomer-100-nr2-run1_result_110	14	FEKYKHLIPNPTPEHLEFFDGYETAKEAYKKAKEEYEEFKKNHSDDLPEEEIKKKEEKYKEAEEKYKEAEKLYKKTLESKKPPTPETLAFFKKLKEEAES	1.6648349176725623	0.859746583650757	85.42893981933594	0.6740535497665405	6.3920440673828125	nan	inf
monomer-100-nr2-run1_result_110	15	FAEHAHLIPNPTPEDLRFFAGYALAVAAFAAALAAYAAFKETEADSAPPAVREAEEAKFAAALARYARARALAEAYLASKKPPTPEQLAFFEALTAEALA	7.8349835795923335	0.4361986860269487	89.73374938964844	0.7541614174842834	4.141717910766602	nan	inf
monomer-100-nr2-run1_result_110	16	FEEIKHLIPNPTPEHLEFFEGYETAKKYYKEAEKKYKDFKENEKDNLPPEKVKEIEKEYEEAKKLYEEAKRLYNKWIESKKPPTPEELKFFKELKKKAKE	1.8830808014024236	0.8443479521189319	86.76806640625	0.6844748258590698	5.936617374420166	nan	inf
monomer-100-nr2-run1_result_110	17	FEAIKHLIPDPTPEHLEFFEGLEAARAAHAAADAAWAAFRAAHADDLPPAEVAAAAAAHAAAEAAYAKAVALAEAVLRSKQPPTPETLAFFRALRAAAAA	1.633051885525508	0.8718713534441256	82.17435455322266	0.6793423891067505	6.008282661437988	nan	inf
monomer-100-nr2-run1_result_110	18	FEEIAHLIPNPTPEDIAVFDGYEKAKEYYEKAEKEYKEFKENKKDYLPKEEVEEIKKKYEEAKKDYEKAKALYEKYIKSKKPPTPEELAFFKELKKKAEA	2.1856969382165166	0.8119581430089758	84.71337890625	0.6526014804840088	6.6224684715271	nan	inf
monomer-100-nr2-run1_result_110	19	FEEIKHLIPNPTPEWLEFFEGYEESKKYYEEAEKEYKEFKENKKDDLPEEKIKEIEKKHKEAEELYKKAKELYEKVIKSKKPPDEETLKFFKELKEKAKS	1.8557366699717721	0.8397932151222176	85.52230072021484	0.6696615219116211	6.343062400817871	nan	inf
monomer-100-nr2-run1_result_110	20	FEEIKHLIPNPTPEHLKFFEGYETAKKYYEKAKEKYKEFKENHKDDVPEEEVKKKEEEYKEAEELYKKAEELYEKFLKSKKPPTPEELAFFEELKKKAEE	1.5625393204990423	0.8780047855724961	85.89601135253906	0.6786572933197021	6.04420280456543	nan	inf
monomer-100-nr2-run1_result_110	21	FEAIRHLIPDPTPEHLAFFAGYATAKAAAAAAQAAYAAFKATEADHADPAVVAAADAAYAAAKAAYEQADALYQATLESGQPPTPETLAFFRALAAAAAA	1.7375152563792344	0.8594156386421592	77.44044494628906	0.6351243257522583	7.852901458740234	nan	inf
monomer-100-nr2-run1_result_110	22	FEEHKHLIPNPTPEWLAFEEGYKAAEEAYAKAEAEYKAIKETEADHLPPEEKAAIEKKHAEAKALYAKAKELYEKTLKSKKPPSPEELAFFKELTKLAKA	2.321424116756328	0.8099564147434338	81.68757629394531	0.6043384671211243	8.339412689208984	nan	inf
monomer-100-nr2-run1_result_110	23	FEEIKHLIPNPTPEHLEFFEGYEEAKKWYKEAEEEYEKFKKEHGDDVPPEKKEEEEKKYKEAKELYKEAEEKYKAFIESKKPPTPETLKFFKELTKKAKE	1.8376141148244753	0.8531238292412138	86.8887710571289	0.6718016862869263	5.836978912353516	nan	inf
monomer-100-nr2-run1_result_110	24	EEEIKHLIPNPTPEHKLFFEGYEKAKEAYKKAEEEYEKFKKEHKDDLPPEEVAKKEAEYAKAKEKYEKAEKLYKETLESKKPPTPETLKFFKELMKEAEE	1.808361831867972	0.8598399722676681	86.899169921875	0.6827794909477234	5.874934673309326	nan	inf
monomer-100-nr2-run1_result_110	25	PEAHAHLWPDPTPELLEFWAGYAAAREAYARAEEEYARFKAEEADHLPAEEVEARERAYAEARERYARAEALYQATLESRRPPTPETLAFFRALTAAAEA	1.2211334083146481	0.9206183447091107	89.59536743164062	0.7747385501861572	4.307628154754639	nan	inf
monomer-100-nr2-run1_result_110	26	FEEIKHLIPNPTPEHLEFFEGYEKSKEAYKKAKEEYEEFKKNKKDSLPKEEIEEKEKKYKEAKEKYEKAKELYEKTIESKKPPTKEELEFFKELKKEVES	1.6579399066056877	0.8693674888065659	85.6576156616211	0.6793471574783325	6.032125473022461	nan	inf
monomer-100-nr2-run1_result_110	27	MEEIKDLIPNPTPEHLKFFEGYELSKKYYEEAEKKYKEFLENKKDDVPPEEIKKVEKEHEEAEKLYKKAEELFEKFLKSKKPPTEEELKFFEELKEKALK	2.0477253509515094	0.8316351423613715	84.7823257446289	0.66428142786026	6.4931230545043945	nan	inf
monomer-100-nr2-run1_result_110	28	FEAIAHLIPDPTPEHLEVWAGYAKAEEAYAKAKAEWEDFKANEADSLPPEEVAARKARYEEAKALYAEAKALFDAWVASRRPPTPEQLAFFRALTAKAEA	1.6543835512216585	0.8623258307471052	84.17286682128906	0.6759998798370361	6.299750328063965	nan	inf
monomer-100-nr2-run1_result_110	29	FEEVKHLIPNPTPEDLEFFAGYEKAKKAYAAAVAAYKAFKETHADDAPPEEVAAKEAAFAAAKAKYAKAKELYEKWLKSKKRPTPEMLAFFRALTAEAEA	1.65695171180716	0.881290713591401	82.603515625	0.6353797316551208	6.931023120880127	nan	inf
monomer-100-nr2-run1_result_110	30	FEKVKHLIPNPTPEWLEFFAGYEKAKEAYEKAKKRYEYFKENKADSLPPETVAAKEAEYKKAKEDYEKAKKLYEEVLESKKPPTPETLAFFKELTKKALA	1.2576104287441727	0.9076846531860393	84.45183563232422	0.6767631769180298	6.609107494354248	nan	inf
monomer-100-nr2-run1_result_110	31	FEEHKHLIPNPTPEHLKVHDGYEAAKKAYAAAEAAYADFKANHGDDVPPAEKAAVEAAYAEAKALYEKADALYNAMLASKKPPTPETLAFFEELKAKVEA	1.7960451695252462	0.8526240468957339	83.22059631347656	0.663414478302002	7.033623218536377	nan	inf
monomer-100-nr2-run1_result_111	0	SPPEEEEKKKLTYEYWRSLIASKSPEDEAIFLAAVPPEKKEIFDKLLNMNEEELEKFDLEAHFPDPELLRKLLALLKAEGDPRLQRKADLLLAKLDARAA	0.9516149591733556	0.9492203443524148	84.68827819824219	0.687604546546936	6.002248287200928	nan	inf
monomer-100-nr2-run1_result_111	1	MPPAELEALKRTYEYHRAKIAAESPEDAAIFNAAVPPEKEADFNKLLNMNDAELAKFDLAAVWPDPALLLRLLDLLAALGDPELQAKADLIRAKLAAAAA	3.8218040676379053	0.6934892405296429	75.73507690429688	0.5413662791252136	8.124262809753418	nan	inf
monomer-100-nr2-run1_result_111	2	LPPELLEELKRTYEYHRKLVGSKSPEDLEIFLKAFPPEKKDEFDELLNMNEEELEKWDILSVNPDINLLLKTLDILESLGDPELIKKANLIREKIKKLLK	5.307671070737413	0.5656895167228053	56.78790283203125	0.43515288829803467	13.767321586608887	nan	inf
monomer-100-nr2-run1_result_111	3	PPPAELEAARLTYDYHRALIAAKSPEDAAIFDAAFPPEKAAIFDRLLRMNEAELATFDLAAHFPDPELLLRTLDLLASLGDPELQRKAALIRAKLAAAAA	4.664417096677	0.6040752959424321	86.56905364990234	0.715897798538208	4.623775482177734	nan	inf
monomer-100-nr2-run1_result_111	4	LPEEELEELKLTYEYHKAKIAAENPEDAEIFNKAFPEEKKDIFNKLLKMNEEELKKFDLSKHFPDKELLLKTLELLKALGDPELQKKADLITKKIEEEQK	1.2835663495181884	0.907436627717818	84.3591079711914	0.6311544179916382	5.997398853302002	nan	inf
monomer-100-nr2-run1_result_111	5	MPPEEEEAAKLTYEYHRALIAARSPEDAAIFRAAFPPEKEAVFNELLRMNDEELAVFDLEAHWPDPALLLRTLDILAALGDPRLVAKAELLREKLAAAAA	3.3409013879993674	0.7493059565055146	76.06674194335938	0.5582810640335083	7.486241340637207	nan	inf
monomer-100-nr2-run1_result_111	6	APPAAAAAARRTWAHHRALIAARSPADAATFLAAVPPEKRAVFDRLLAMNDAELATFDLAAHWPDPAALLALLDLLAALGDPELQALAARLRARLAAAAA	13.226527204787837	0.22232811458979382	65.8330078125	0.5039120316505432	11.108697891235352	nan	inf
monomer-100-nr2-run1_result_111	7	TPPELEREAKLTYEYHRELIASKSPEDAAIFLAAFPPEKEDIFNKLLNMNEEELEKFDLKKYWPDVELLLKTLDILESLGDPYLQKKAKLIREKLKAEEK	1.043344441180637	0.9291330522676416	83.02082824707031	0.6505994200706482	6.627671718597412	nan	inf
monomer-100-nr2-run1_result_111	8	PPPALLEAQRRTYDYHRALIAARSPEDAAIFDAAVPPEKRAVFDALLNMNKEELEKFDLEAHWPDPALLKKLLALLKALGDPELIEKAELLLKKLEEREK	4.776200268001143	0.5744343333794745	85.49540710449219	0.66529381275177	5.622438430786133	nan	inf
monomer-100-nr2-run1_result_111	9	LPPEEIEALKRTYDYHKALITGQSPEDGKTFLAAFPPEKKDIFDKLLNMNEEELEKFDLEAHFPDPALLLATLDILSALGDPELQKKAALLRAKLAARAA	12.991432430733651	0.23895283374907794	66.27336120605469	0.496033251285553	12.085492134094238	nan	inf
monomer-100-nr2-run1_result_111	10	PPPAELAAARRTWAYHRALLAARSPEDAAIFLKAVPPEKAAIFDRLLNMNDAELATFDLAAHWPDPALLLQLLDLLAALGDPELQAKAALLRAKLAAAAA	1.8631343814030425	0.8384837106204849	74.76154327392578	0.5573761463165283	7.625327110290527	nan	inf
monomer-100-nr2-run1_result_111	11	PPPEAEEAARRTWDYWRARIAAEDPAKAAIFDAAVPPERRAVFDKLMNMNDAELAKFDLAAHFPDPALLLALLDILAALGDPEVQAKAALLRAKLAAAAA	5.036638175786159	0.5601382100768995	87.53929138183594	0.7209995985031128	4.518213272094727	nan	inf
monomer-100-nr2-run1_result_111	12	PPPEALAAARRTYAYHRARIAARSPEDAAIFDAAFPPEKAAVFDALLNANEAELAKFDLEAHWPDRELLLATLDILRALGDPELVAKADLLRARIAAAAA	4.130616420427775	0.6180994150069504	71.05543518066406	0.570769727230072	9.00881576538086	nan	inf
monomer-100-nr2-run1_result_111	13	MKPEELEKLKRTYEYHRALIAARSPEDAAIFDAAVPPEKEEIFNKLLNMNEEELEKFDLLKHFPDVELLLKLLDLLESLGDPELQKKARLIREKIEKLEK	1.2229992227252384	0.9175522894241591	85.33740997314453	0.6587532758712769	6.019239902496338	nan	inf
monomer-100-nr2-run1_result_111	14	LPPELAEAAALTYEYLRARIAAESPEDAAIFLAAVPPEKAGDLDRLLRMNEAELARWDLAAHWPDPALLLRLLDILKALGDPRLVAKAERIRALLAARAA	1.6868796052197386	0.876281543543068	82.11436462402344	0.666486382484436	6.424610614776611	nan	inf
monomer-100-nr2-run1_result_111	15	PPPEVLEAEKLTYEYWRSLVASKSPEDAAIFNAAFPPEKESIFNELLNMNEEELEKFDLWKYFPDKELLLKTLDILESLGDPLLIKKAKLIREKIEKDLK	1.109241323269234	0.9210634023127845	83.8109359741211	0.661986231803894	6.452905178070068	nan	inf
monomer-100-nr2-run1_result_111	16	PPPAEEEARRLTYAYHRERIAAESPEDAAIFEAAFPPEKEAVFNALLRANEEELARFDLAAHFPDPALLRKTLDLLEALGDPRLQRKAALLREKLEAAEA	0.8259414443276144	0.9532401049630558	85.904541015625	0.6958014965057373	5.08490514755249	nan	inf
monomer-100-nr2-run1_result_111	17	PPPAEAEAAKRTYAYWRATIAAKSPEDAAIFLAAFPPEKEDIFNELLNMNEEELATFDLAAHFPDPALLLRLLDILEASGDPELQAKAALIRAKLAAAAA	1.012896828102357	0.9542317744274486	84.35955047607422	0.666775107383728	5.461164951324463	nan	inf
monomer-100-nr2-run1_result_111	18	LPAEALEAARLTYAYHRATIAAKSPADAATFDAAVPPEKEAIFDELLRMNDAELETFDLAAHFPDPALLRALLAILAALGDPRLQAKAALLGARLAAAAA	4.083170011789143	0.6199476157626647	74.8039321899414	0.5777114629745483	7.775413990020752	nan	inf
monomer-100-nr2-run1_result_111	19	PPPEEAEAARLTYAYHDALIASRSPEDAAIFRAAFPPEKAAVFDRLLRMDDEELAAFDLEAEWPDPELLLALLDLLEALGDPRLQAKAALLRAKLAARAA	12.435715761587552	0.3158912554169324	68.86348724365234	0.5588455200195312	10.847434997558594	nan	inf
monomer-100-nr2-run1_result_111	20	PPPEEERARRRTYAYLRALIAGRSPEDAAIFDAAVPPEREDDFNALLNMNEEELAKWDLASVWPDPELLRRLLALLRALGDPELIEKAELILAKLEEAEK	2.10741528468456	0.8314846924723461	86.08086395263672	0.699047327041626	5.042233467102051	nan	inf
monomer-100-nr2-run1_result_111	21	MPEEEEKKRKLTYDYWRAKIAAENPEDEAIFLAAFPPEKKDIFDELLNMNEEELEKWDIEKHFPDLELLKKTLALLKASGDPELIKKSNLLLEKIEALEK	2.6628023113515757	0.8197406982301823	79.54232025146484	0.5748165845870972	8.138439178466797	nan	inf
monomer-100-nr2-run1_result_111	22	LPEEELEKLKLTYEYHRKLIAGKSPEDEAIFLAAFPPEKKEIFDKLLNMNDEELEKFDLLKHFPDPELLLKTLDILRSLGDPRLIKKADLIREKLEKLAK	1.0257424435763398	0.932196159525231	84.89529418945312	0.6814306974411011	5.768928527832031	nan	inf
monomer-100-nr2-run1_result_111	23	MPPEEARAARLTYDYLRALIAAKSPEDAAIFDAAWPPEKRAVFDALLRANDAELATFDLAAHWPDPALLLRTLDLLEALGDPELQAKAALLREKLAARAA	1.0308307484109855	0.9346262925880903	81.39712524414062	0.6378946304321289	6.276970386505127	nan	inf
monomer-100-nr2-run1_result_111	24	VPEEKEKELKRTYEYYKKLILSKSPEDGKIFLEAVPPEKEEIFNKLLNMNEEELLKFDLSAHWENPELLLKLLDLLESLGDPELQKKAALLRKKLEEAAK	4.305594124535922	0.6300057615231691	83.25833892822266	0.6112444400787354	6.0908660888671875	nan	inf
monomer-100-nr2-run1_result_111	25	MPPEEERAARRTYAYWRALIAARSPEDAAIFLAAVPPEREGDFDKLMNMNDEELATFDLSAVWPDPALLLRLLDLLRASGDPEVVAKAELIRAKIAAAAE	1.5774173236191213	0.9157282006623599	82.90347290039062	0.6376195549964905	5.939497470855713	nan	inf
monomer-100-nr2-run1_result_111	26	PKPEEKEKAKLTYEYHKKKIASKSPEDAKIFLAAFPPEKKDIFDKLLNMNEEELEKWDLEKHFPDKELLLKTLDLLKSLGDPELIKKADLIRKKIEEAEK	11.166053416711716	0.2526933125130729	70.16857147216797	0.49617981910705566	12.756749153137207	nan	inf
monomer-100-nr2-run1_result_111	27	MPLEEIKKKKLTYDYLKELIASKDPEDAEIFNKAFPEEKKDILNKLLNMNEEELEKFDLEKHFPDPELLLKTLDILESLGDPELIKKSKLIREKIEKRKK	3.0582167376670393	0.8005761622112546	78.86009216308594	0.540784478187561	8.423310279846191	nan	inf
monomer-100-nr2-run1_result_111	28	MKEEEIKKLKRTYEYHRKLIKSKSKEDYEIFLKAFPPEKKEIFDKLLNMNDEELEKFDLKKYFPDKELLKKTLEILKSLGDPELIKKAELIEKKLKEEEK	3.2740225073134783	0.7495799716660747	66.959716796875	0.4788523316383362	11.874173164367676	nan	inf
monomer-100-nr2-run1_result_111	29	LPPELLRALRRTYAYWRAKIAAEDPEKAAIFLKAFPPEKESIFDKLLNMNDEELEKFDIESHFPNIEDLLKLLDILAASGDPELVEKAELLRKKIAEREK	4.078529577920454	0.6144923492679627	59.02402114868164	0.43577253818511963	12.99543285369873	nan	inf
monomer-100-nr2-run1_result_111	30	MPPEEIEAARLTYEYHRATIAARSPEEAEIFLAAFPPEKEAIFNELLRMNEAELATFDLEAHFPDPALLLALLDILAALGDPRLQAKAALVRERIAARAA	4.227585317108655	0.6039045413137041	77.28035736083984	0.5831156373023987	7.33285665512085	nan	inf
monomer-100-nr2-run1_result_111	31	LPPALLEAAKRTWDYHRALIEAKSPEDGAIFLAAFPPEKKAVFDRLLRMDEAELATFDLAAHFPDPALLLRLLDILEALGDPELQAKAALIRARLAAAAA	13.697682992860397	0.2529778164653533	66.8516616821289	0.5013411045074463	11.696001052856445	nan	inf
monomer-100-nr2-run1_result_112	0	MTANIEIGLDGKVSSISPEGRRTLEELSDFDPEARIFVEAVNKGIELALAIQKAKGPVKVNVTVNVELDLDGGPELTVTVTYTFTTTTADGTKTETVVEK	1.6044142612654433	0.8845539638874713	83.32937622070312	0.6849046945571899	6.386548042297363	nan	inf
monomer-100-nr2-run1_result_112	1	MTANIEIDLDGKVSSISPEGKDTLENKSDTDPEAKLFVEAVNKAVELALELQKKEGNVKVNVTVNVELDLSGGPELVVKKTFTFTIETKDGTKTYTKVEL	1.2999648219337265	0.906506247246811	85.31358337402344	0.7123509645462036	6.094052791595459	nan	inf
monomer-100-nr2-run1_result_112	2	MVAELTIGLDGEVSSLSPEAEYIIKELKDYDPEAKAFVEAVKEAVELALKIQKERGPVEVKVKVEVEFDEEGGEELKVIVKFTFTIKTEEGEEVEEIVKE	3.752644559401221	0.6027908916638496	75.78787994384766	0.5767645835876465	8.37785530090332	nan	inf
monomer-100-nr2-run1_result_112	3	MVARLTIGADGEVTELSPEAREIRERLAGSDPEAAAFVAAVEAAVARARALQAELGPIAVEVTVELTLDPSGGPEPVLIRTFTFTLTTPDGTHTRTVVER	2.977537319439193	0.6514457249698831	76.69793701171875	0.6395004391670227	7.607412338256836	nan	inf
monomer-100-nr2-run1_result_112	4	MVAEITIDLNGEVSSLSPEARETLENRRATDPRARRFAAAVERAVALARELQKKLGPVTVNVTVTLEEVPDGGPELVYVETFTFTITTADGTKTITVVEL	1.7632059504731057	0.8581103207270108	86.86876678466797	0.737737774848938	5.696606159210205	nan	inf
monomer-100-nr2-run1_result_112	5	MIAKIEIDLEGKVKSLSPEAKYTKENLKDYDPKAKAFVEAVEKGIELAKKIQKEKGPVKVEVEVEVEFDEKGGPELKVKKKFTFKIKTKEGEEKIEILEE	3.8574119588007596	0.6177671637265911	77.3995132446289	0.6232441663742065	8.433826446533203	nan	inf
monomer-100-nr2-run1_result_112	6	MVAELEIGLDGKVTSLSPEAEYITKELADTDPKARAFVEAVERGVEKALALQKELGNVKVKVTVEVEFDEDGGPELKVKVTYTFTIETADGTHTETIVEE	3.057698621990307	0.694051431273865	82.07767486572266	0.6779780387878418	6.7653326988220215	nan	inf
monomer-100-nr2-run1_result_112	7	MKAEIEIDLNGKVSSLSPEAKDTLENKADYDEKAKKFVEAINKAVELALKLQKEEGPVKVKVTVELEEDEDGGDELVYTKTYTFTIETKEGTKTITVVEK	1.2371186971680148	0.9127147314202737	87.49659729003906	0.7338279485702515	5.590446949005127	nan	inf
monomer-100-nr2-run1_result_112	8	MVAELTIGLDGEVTSLSPEAEYILAELRDTDPRARAFAEAIERAVARARELQARLGPVEVRVTVEVEFDEEGGPELVVRVRSTFRITTEDGEKTVEVVEE	3.0449843524956313	0.6910571463416616	84.1491470336914	0.7058063745498657	6.254157543182373	nan	inf
monomer-100-nr2-run1_result_112	9	MIAEIKIGKDGEVTEISPEGRRILEEEADHDPRARRFVEAINRAIELALKKQKELGEVEVKVTVRVIEVPEGGPELKTIVISEIEIETEEGKIKELIIEV	2.486494696497099	0.7342863838335525	74.92864990234375	0.566625714302063	8.544472694396973	nan	inf
monomer-100-nr2-run1_result_112	10	MVAEITIGKDGEVASLSPEAARTIAELAATDPEAAAFVAAVARGVELARKIQAEKGPIEVKVTVTLEFDPSGGPAPVLRTTITITRTTADGTETETVVEL	3.58082094249977	0.620873043997698	65.62688446044922	0.5054817199707031	10.343430519104004	nan	inf
monomer-100-nr2-run1_result_112	11	MIAEITIDLDGKVSSISPEAKETLENKAGSDPEARLFVEAVNLAVEKALKIQKELGPVTVKVTVTVEIDPSGGPELVVKVTSTFTIETADGTKTITITEL	2.8460630928303674	0.6775683841580599	80.06757354736328	0.639849841594696	7.051458358764648	nan	inf
monomer-100-nr2-run1_result_112	12	MIAELEIGLDGEVTKMSPEAERIMKELAGFDEEARIFVEAVERAVELARKLQEELGPVKVKVTVKVELDLDGGDELKVIVTFTFKIETPEGEKTITVVEE	3.356605103832223	0.6243366199841599	85.16007995605469	0.7097941040992737	6.114879131317139	nan	inf
monomer-100-nr2-run1_result_112	13	MIAEVEIGLDGEVTSMSPEAKEIMEEKRDDDEEARLFVEAVERGIELAKKYQKEKGPVEVKVTVEVEIDEEGGEELVVKRKFTIKMKTEEGEETKEIVEE	1.571709722044219	0.887663599139912	87.16411590576172	0.7289056181907654	5.754841327667236	nan	inf
monomer-100-nr2-run1_result_112	14	MVAEIEIGLDGEVTSISPEGERTLKELADFDEEARLFVEAVEKGVELALKIQKEEGPIKVKVTVEVELDEEGGPELVVKRTFTFTITTPEGEKVRVVVEE	11.128026903559963	0.24725045168974943	51.19566345214844	0.36901602149009705	14.338351249694824	nan	inf
monomer-100-nr2-run1_result_112	15	MIAKIEIGLDGKVTSISEEGEYIMKELKDYDEEAKIFVEAIEKAIEKALKIQKELGKVKVEVEVEVEIIEDGGPKKIVVKKFKFKVKTPDGEKEIEIVEL	6.057244950026625	0.40719059745238617	59.90818405151367	0.4224793314933777	12.591181755065918	nan	inf
monomer-100-nr2-run1_result_112	16	MTAEITIGKDGKVTSMSPEAQHTMDNLSGSDPEARLFVDAVNEGVKLALEIQKKEGNVTVNVTVDVEIDPDGGPETVVRVTMTFTIETKDGTKTRTVVRL	12.918050661073375	0.3113794047751913	52.32204818725586	0.3512449562549591	15.771580696105957	nan	inf
monomer-100-nr2-run1_result_112	17	MIAEIKIDKDGNVSSISPEGEKILKEKKDTDPEAKIFAKAVEESVKLALEIQKEKGNIEVNVTVKVELDPEGGPKLKVIVTHTFTIKTKDGEETIVKVIE	1.8847114840912644	0.8279304036283118	84.11431121826172	0.6882065534591675	6.4953460693359375	nan	inf
monomer-100-nr2-run1_result_112	18	MIAEVEIDENGKVSSLSPEARYILEEEADDDEEARLFVEAVERAIEKALKIQKELGNIKVNFTVEVELDEEGGPELVVIVTITFTVKTKEGEKTITIVER	3.196254189948757	0.6051415877368642	84.53583526611328	0.6925208568572998	6.3470234870910645	nan	inf
monomer-100-nr2-run1_result_112	19	MVAEITIGLDGEVSSLSPEAREIMEEKADDDEEARIFVEAVERAVELALRIQKELGPIPVRVTVEVTLDPEGGPEREVIVRFTFTVETPDGVKTIEIVER	1.456878864929452	0.8831303975671484	86.52542877197266	0.7309378981590271	5.9780168533325195	nan	inf
monomer-100-nr2-run1_result_112	20	MVAEVEIGLDGEVTSLSPEAKYILEELRDTDPEAKIFAEAVEKGIELAREIQKERGPIPVKFTVEVEIDPDGGPELVVKVTITIKRTTPEGEETEVVELL	1.9623600114971982	0.8383461526530424	79.9247055053711	0.6525182723999023	7.173943519592285	nan	inf
monomer-100-nr2-run1_result_112	21	MIAEIEIGEDGEVTSISPEAQETLDNLSDTDEEARKFVEAINRGIELALEIQKEKGNIKVKVTVELEIDEDGGPEKIYKIKYTFEIETENGTETEEVIEE	1.510914843494442	0.884843500164571	88.30876922607422	0.7488876581192017	5.301043510437012	nan	inf
monomer-100-nr2-run1_result_112	22	MKANITIDKNGKVSSLSPEAEKTLKELADTDPKAKLFVEAVKKGIELALEIQEKEGEVEVKVEVEVELDEEGGPKLVVKRTFTFTIKTKDGEKTITVVEE	10.058481776816057	0.23033924920148735	66.05591583251953	0.4349256157875061	11.265970230102539	nan	inf
monomer-100-nr2-run1_result_112	23	MRAELTIGLDGEVSSLSPEAEEILAERAADDPEAALFVAAVREGVELALALQRERGPIRVEVTVEVELVPDGGPEPVVLVRFTFRRETAEGVETEEVLRR	11.625349430271335	0.17865523247944437	64.1431884765625	0.48816531896591187	12.696928977966309	nan	inf
monomer-100-nr2-run1_result_112	24	MVAEITIDEDGEVEEISPEAQETLENRRADDPRARLFAEAIERAVERALELQEEKGEIEVEVTVRVEFDPSGGPELVVRVTSEFRIETEEGEETITVVEE	4.633796357236834	0.44881111724028744	76.66474151611328	0.609297513961792	7.899817943572998	nan	inf
monomer-100-nr2-run1_result_112	25	MVAELEIGLDGEVTSLSPEAQRTLEEEADDDEEARIFVEAVQRGKELALKVQKEKGPVKVSVTVEVELVEEGGPERKVIVRYTLKITTKDGEHTIEVVEE	15.100656695861918	0.18763270199558207	52.6611213684082	0.34818461537361145	14.475608825683594	nan	inf
monomer-100-nr2-run1_result_112	26	MTAKLTIDKDGKVSSLSPEAKYTLENLSDFDPEAKIFVEAVKKGIEIALEIQKKEGPIEVNVTVDVEIDKSGGPETVVTVTITIERKTKEGTKTITIVEK	1.654922567460001	0.8774953475504285	85.37909698486328	0.7044830918312073	6.138681888580322	nan	inf
monomer-100-nr2-run1_result_112	27	MIAELEIGLDGEVTSLSPEAKETLENLAATDPEARIFVEAVEKSVELAKEIQKKLGPVEVKVTVTVELVPEGGPELVVIVTSTFTIKTPEGEKTITKVEK	1.884028006986486	0.8421740283814728	78.28137969970703	0.6210878491401672	7.682803153991699	nan	inf
monomer-100-nr2-run1_result_112	28	MIAKIKIDKNGKVSEISEEAKKIIEEEKDTDEKAKIFVEAIEKAIEKALKIQKELGEIEVEVTVEVEIDEEGGEELKVIVKSTFKIKTEEGEKVIEIIEE	1.4966605469083325	0.9100695271714834	86.29974365234375	0.703119158744812	5.877536773681641	nan	inf
monomer-100-nr2-run1_result_112	29	MVAKIKIGKNGEVTSISPEGAEIMENKKDYDPKAKAFVEAIEKGIELALELQKKLGEVEVEVTVEVEFDPSGGPKPVVIVTYTFKIKTKEGEKTIKKVEK	1.4385791779211248	0.8993692777516807	86.45380401611328	0.7249182462692261	6.004128456115723	nan	inf
monomer-100-nr2-run1_result_112	30	MVARIVIGPDGEVTSLSPEAERIRAELRDTDPEARAFVEAVERAVELARRIQEERGPVEVEVEVEVEFDPDGGPELVVRRTFRFRVRTEDGEEEEVVVEL	2.2863410045372796	0.7965732981728633	82.87047576904297	0.6970213651657104	6.580080509185791	nan	inf
monomer-100-nr2-run1_result_112	31	MVAELEIGLDGKVSKLSPEAERIMKELKDYDEKAKIFVEAVEKAVELAKEIQKKEGPVKVKVTVEVELNLEGGPELIVEEKFTFKITTPDGEKTIEKVFL	2.395949105463436	0.792288966692453	80.04165649414062	0.6328284740447998	7.439262866973877	nan	inf
monomer-100-nr2-run1_result_113	0	EFPDLVIEEKVIPVEGLSLEEQKKLAKELLKKEAEKYKKEAKGEKVEVTFHEREIDGVKIYYFSVERDGVLTYVEAIIDPENNTIVIRTITVKSKKDPFE	4.618892266497012	0.7380330102511362	83.5972671508789	0.6811686754226685	7.4966607093811035	nan	inf
monomer-100-nr2-run1_result_113	1	PFPDLVVEEEVIPVEGLSLEEQRKLAEALLRERAEALKAAAKGEPAEVVFHEREIDGVKILSFSFRRDGVLTIVEAIIDEENNTIVIRTLTVRSGKDPYE	4.523962047194702	0.7473340775443017	84.2685317993164	0.7270299196243286	6.99269962310791	nan	inf
monomer-100-nr2-run1_result_113	2	SFPDLIIEEKIIPVKGLSEEEMKKLAKELLEKLAEKYKKEAKGEKAEIKFYKREIDGKEIYYFSYEKNGKLIYVEAIIDKENNEIIIKTITNKSKKDPFE	1.3932178492726417	0.902612949837288	82.08931732177734	0.6910431981086731	7.401115417480469	nan	inf
monomer-100-nr2-run1_result_113	3	GFPDLKVTTEVIPVEGLSLEEKEKLARKLLEERAEKYKAEAKGEKAEVVFEEREINGKKIFLFSVKRNGVLTYVEAIIDEENNEIIITTLEVKSGKDPYD	4.145494786587232	0.7379126607468538	84.82717895507812	0.7186161875724792	6.962951183319092	nan	inf
monomer-100-nr2-run1_result_113	4	SFPNLKIETEVIPVDGLSLEEMEKLAKELLKKKAEEFKKKAKGEEAKIEFFEREINGKKIYYFKFERDGVLTYVEAIIDPENNEIIITTIKVESKKDPYE	4.128300008917619	0.7618119471898745	84.60614776611328	0.7021166086196899	7.239606857299805	nan	inf
monomer-100-nr2-run1_result_113	5	KFPDLKITEKVIPVEGLSLEEKEKLAKKLLKEEAEKYKEEAKGEKAEIEFHEREIDGKKIYYFSYKKNGVLTYVLAIIDEENNEIIIKTIENKSLKDPFE	2.216386070472676	0.8424854544563546	83.11160278320312	0.7003254890441895	7.530395030975342	nan	inf
monomer-100-nr2-run1_result_113	6	DFPDLEIEEEIIPVEGLSLEEKEKLAKELLKKKAEELKKKAKGEEAKIEFKEREINGKKIYYFSYEENGVLTYVEAIIEEENNKIVIRTIKVKSKKDPYE	4.180485010932065	0.7521785983590328	81.35414123535156	0.64469975233078	8.315594673156738	nan	inf
monomer-100-nr2-run1_result_113	7	GFPDLEIKTEVIPVEGLSLEEKEKLAKELLEKRGKELKAEAKGEPAKITFHEREINGKKIYYFSFERNGVLTYVLAIIDEENNEIIITTITNKSLKDPFE	2.085530398282149	0.8289400884422443	86.02935028076172	0.7437330484390259	6.352831840515137	nan	inf
monomer-100-nr2-run1_result_113	8	KFPDLKITEEIIPVEGLSLEEQKKLAKELLEKKGKELKEKAKGEKAEIKFEKRTINGQEIYLFSFKRNGVLTYVEAIIDPENNTIILRTLEVKSGKDPYE	1.453648823654604	0.8837481434063791	86.00508880615234	0.7429460287094116	5.830784797668457	nan	inf
monomer-100-nr2-run1_result_113	9	EFPDLKITTEIIPVEGLSLEEKEKLAKKLLEEKAEKYKKEAKGEEAKIEFKEIEINGVKIYRFSFEKDGVKTYVLAIIDEENNEIIITTIEVKSGKDPFE	2.1525292888581764	0.8427545691185643	85.35482025146484	0.7473273277282715	5.823730945587158	nan	inf
monomer-100-nr2-run1_result_113	10	SFPDLVIETEIIPVEGLSLEEMEEKAKELLKKKGEEYKEKAKGEDVKIEFKEREINGVKIYYFSVKVNGELIYVEAIIDPENNTIIIRTITVKSLKDPYE	5.459277289377353	0.6846958569226725	82.83660125732422	0.6943882703781128	7.3945841789245605	nan	inf
monomer-100-nr2-run1_result_113	11	SFPDLKVTEEVIPVEGLSLEEKRKLAEELLRELGEKYRAEAKGEKAVVEFHEIEIDGVKIYYFSFERDGVRTYVLAIIDEENNTIVIKTIEVKSLKDPFE	4.614447400479564	0.7597767305379586	81.1015625	0.6860549449920654	7.775233268737793	nan	inf
monomer-100-nr2-run1_result_113	12	SHHNLVIEEEIIPVEGLSLEEKEKLAKKLLEEKAEEFKKEAKGEDVKVEFHEIEIDGKTIYYFSVKVNGVLYYVLAIINEENNEIIIKTISDKSGKDPFE	2.1786443930735513	0.8417006335188597	84.34175872802734	0.7333030104637146	6.433253765106201	nan	inf
monomer-100-nr2-run1_result_113	13	EFEDLVVEEEVIKVEGLSLEEMEKLAKKLLEEKGKELKEEAKGEDVKIEFHEREIDGVKIYYFSVKRDGVLTIVEAIIDPENNEIIIRTLKVKSLKDPYE	4.466932890407099	0.7488183498751829	81.6016845703125	0.6635441184043884	8.097654342651367	nan	inf
monomer-100-nr2-run1_result_113	14	AFPDLEVTTEVIPVEGLSLEEMEELARALLAERAEAARAAAVGEPAVVTFREREINGVKVFYYSVRRGGVLTYTLAIIDPENNEIVIQTLVDRSLRDPFE	4.566722707887631	0.7652954723871926	85.43231964111328	0.7456870675086975	6.1868672370910645	nan	inf
monomer-100-nr2-run1_result_113	15	KFEDFEIETEIIPVEGLSLEEKEKLAKELLEKKGKEYKEKAKGENVKIEFKEREINGKKIYYFSVERNGVLTYVLAEIDEENNTIKITTITNKSKKDPFD	2.286750056510422	0.8278425038991075	83.94581604003906	0.7138628959655762	7.093142032623291	nan	inf
monomer-100-nr2-run1_result_113	16	SFPNLKIETEVIPVEGLSLEEKKKLAKELLKKKAEELKEKAKGEKAEITFHEREINGVEIYYFEVEVNGVKTFVEAIIDPENNEIIIRTIEDKSGKDPFE	1.944933792379734	0.8421897545138137	84.74348449707031	0.6978510022163391	6.553680896759033	nan	inf
monomer-100-nr2-run1_result_113	17	EFPDLVIEEEIIPVEGLSLEEKEKLAKALLEKKAAEFKAAAKGEPAVITFHEREINGKKIYYFSFYRNGKLIYVEAIIDEEKNEIIIRTITDKSLKDPFD	3.850017918827126	0.8034215317133743	81.12660217285156	0.6803513169288635	7.938573360443115	nan	inf
monomer-100-nr2-run1_result_113	18	SFPDLIIETEVIPVEGLSLEEMEKLAKEILKKKAEEEKKKAKGVKAEIKFYERTINGKKIYYFSFEENGVLTYVLAIIDPENNTIIITTITVKSRKDPFE	5.395022217055028	0.6783048170972117	83.9002685546875	0.7109919190406799	7.019198417663574	nan	inf
monomer-100-nr2-run1_result_113	19	EFPDLIIEKEVIPVEGLSLEEQKKLAKELLEKKAEELKKEAKGEKAEVKFYEREINGKKIYYFSFEVNGEKIYVLAIIDPENNTIIIITITDKSLKDPFE	5.22262305759257	0.6844829361342377	79.40805053710938	0.6666932702064514	8.077520370483398	nan	inf
monomer-100-nr2-run1_result_113	20	EFPDLVIEEEIIKVEGLSLEEKKKLAKELLEKKGKEFKEEAKGEPVEVKFYEREINGVEVYLFSVEKDGVLTYVEAIIDEENNEIIIRTITVKSKKDPYE	4.2728427930302315	0.750419336999338	82.44691467285156	0.6685886979103088	7.675068378448486	nan	inf
monomer-100-nr2-run1_result_113	21	SFPDLIIEEEIIKVEGLSLEEMEELAKKLLEKKAKEFKEEAKGEKAEITFEEIEIDGVKIYRFSFYKNGVLTIVEAIIDPENNEIIIRTITNKSLKDPYD	3.9450642616611145	0.7765880892425929	85.09304809570312	0.7280561923980713	6.829274654388428	nan	inf
monomer-100-nr2-run1_result_113	22	PFPDLVVKEEVIPVEGLSLEEMEKLAKELLKKEAEKFKAAAKGEPAEIKFHEREIDGVKIYYFTYRSKGELTIVEAIIDPENNTIIIRTLTVKSGKDPFD	4.626186698952078	0.7509022298817851	83.55148315429688	0.7065870761871338	7.52671480178833	nan	inf
monomer-100-nr2-run1_result_113	23	SFPDLEITEEIIPVEGLSLEEKKELAKKLLEEKAKEYKKAAKGEKAEIKFHEREIDGKEIYYFTHKSNGVLTIVEAIIDEENNTIIIKTLKVKSLKDPFE	4.684282860985037	0.739064178331982	82.8531723022461	0.6819289922714233	7.855596542358398	nan	inf
monomer-100-nr2-run1_result_113	24	SFPDLKVEKEVIPVEGLSLEEKEKLARELLKKKAEEMKAAAKGENAKVEFHEREINGKKIYYFSFERNGVLTYVLAEIDEENNEIIITTISVKSKKDPFE	4.311443789460883	0.7788838899451993	83.5687255859375	0.7033371329307556	7.3337531089782715	nan	inf
monomer-100-nr2-run1_result_113	25	EFPDLIVEEKIIPVEGLSLEEMEELAKKLLEEEAEKYKEAAKGEPVKVEFKEIEIDGKKIYRFSVKRNGVLTYVLAEIDEENNEIILKTLTVRSLRDPFE	4.083571746471151	0.7354740661562215	80.34526062011719	0.6436494588851929	8.083159446716309	nan	inf
monomer-100-nr2-run1_result_113	26	NFPNLVIETEEIKVEGLSLEEMEKLAKELLKEKAEELKKEAKGEKAEIKFYEREINGKKIYYFSFEKNGVRTYVLAEIDEENNTIIITTITDKSLKDPFE	5.0124574251539835	0.717895212396878	81.02730560302734	0.685637354850769	7.584527969360352	nan	inf
monomer-100-nr2-run1_result_113	27	EFPNLIVTEKVIPVEGLSLEEMEELAKKLLEAEGEKAKAAAKGEDVKVVFEEIEIDGVKIYRYSVERNGVLTIVEAIIDEENNTIIIRTIEVKSGKDPYE	5.223992888529354	0.6664274478947425	84.49728393554688	0.7118983268737793	6.957701206207275	nan	inf
monomer-100-nr2-run1_result_113	28	EFPDLEIKEEIIPVEGLSLEEQKKLAKELLEKKAQKFKAAAKGEPAKITFHEREINGKKIYYFSFERDGVKTYVLAIIDPENNEIIIKTIKDKSGKDPFE	1.6759433515947184	0.8745994391039799	82.44219207763672	0.6987670660018921	7.009429454803467	nan	inf
monomer-100-nr2-run1_result_113	29	PFPDLVKEEEVIPVEGLSLEEKEELAKKLLEEKAEELKKEAKGEPLKVEFHEREINGKKVYYFSAERDGVKTYVEAIIEPENNEIVIRTLKVKSGKDPFE	2.2418304959938196	0.8140717792858403	82.37773132324219	0.669817328453064	7.915913105010986	nan	inf
monomer-100-nr2-run1_result_113	30	EFPDLKIETEVIKVEGLSLEEKEKLAKKLLEEKAEKYKKEGKGQPVKVTFHEREINGVKIYYFSVEVDGKLIFVEAIINEENNEIIITTLTVSSKKDPYE	5.27109013053065	0.6911355042080083	84.29329681396484	0.7192402482032776	6.892345905303955	nan	inf
monomer-100-nr2-run1_result_113	31	DFPDLKIEEEIIPVEGLSLEEKKELAKELLKEEAEKLKEEAKGEPAKIEFHKREIDGVEIYYFSYRKNGVLIFKLAIINPENNEIILKTISNKSLKDPFE	3.5672067692825196	0.8011224734892951	82.53811645507812	0.681663990020752	7.443058967590332	nan	inf
monomer-100-nr2-run1_result_114	0	EPLNIPKILKVTDPSKNKITINGKEYLVETASLTVGVKDENGNIVTIIYEYTGLTYEENGKTYVIVKTYLLIEPDKTKKLVKTETYEAKPGETAVDFVFK	3.022770981875681	0.7542126655670961	77.38916015625	0.6498298645019531	8.67708683013916	nan	inf
monomer-100-nr2-run1_result_114	1	LPLSPKKILKWTDPSLNKVEIDGKTYLKETGTLTEGVLDENGNLKKIIYEYEGLTRTEDGKTIVTVKTYLLIEPDKTKKLIEEKTYEAKPGETALDFVFK	3.3596498845631344	0.5914877102829929	77.5700454711914	0.6139853000640869	8.874229431152344	nan	inf
monomer-100-nr2-run1_result_114	2	APLSPPLEVKVTDPSLNKVTIDGKEYLVETSTITKEVLDENGNLKTIIYKYTGLTREEDGKTYVIVKTYLLELPDPTEKLISTETYLAKPGETALDFVFK	2.7790144391205964	0.7741307336788603	82.31122589111328	0.6499742269515991	7.622904300689697	nan	inf
monomer-100-nr2-run1_result_114	3	LPLNPPEVVVHTDPKLNKKTIDGKEYLVETLTRTKVVLDENGNPVTIKYIYESLTREIDGKVYVKVKKYLLVEPDPTKTLVEEKLYEAEPGETGLDFVDK	4.068654981090974	0.6484190414672595	79.57009887695312	0.6250359416007996	8.799041748046875	nan	inf
monomer-100-nr2-run1_result_114	4	MADNPEKELKVTDPNLNKEEKDGKEYLVETATEKKEVKDENGNLKTIIYEYTGYTYKEDGKTYVEVKKYLLIEPDKTKKLLETKKFLAEEGETAIDFVEK	2.5538402620180576	0.7662372805837022	80.16400146484375	0.6044948101043701	8.839202880859375	nan	inf
monomer-100-nr2-run1_result_114	5	DPLNPPSILKVTDINKNKVTINGKEYLVESATEVKGVLNENGELQTIIYYYKSLTYEENGKTYVLVTKYLLVLPDPTLKPVETKLYLAKPGETGLDFVKK	2.9702530935101397	0.737827631066423	82.71958923339844	0.6844354271888733	7.4709153175354	nan	inf
monomer-100-nr2-run1_result_114	6	AAALPPAVLVVTDPKLNKVEIDGKTYLVETASLVFGVRDENGNLRVIILLSVGLTYEEDGKTYVLVTTYLLVLPDPRAVPLDTKLYEAKPGETALDFVFK	2.664485524249923	0.7363911595598088	82.17394256591797	0.6992975473403931	6.963949680328369	nan	inf
monomer-100-nr2-run1_result_114	7	AAASPPAVLVVTPPELFKVEINGKTYLVETASETRGVRDANGRLRTLRYLHVSLTRTENGKTYVLVATYLLVEPDPTLTLVDVRLFEAEPGETGLDFVGK	3.122065499668374	0.7141313293307264	81.6550064086914	0.6851775646209717	7.744015216827393	nan	inf
monomer-100-nr2-run1_result_114	8	APSSPPAVVVHTDPSTHKIEIDGKEYLLEFSSITEGVVDENGNLLTIVTLHVGLTREEDGKTYVLVATYRLVLPDPTAVLVKVELYEAKPGETALDFVFK	3.2892534453665023	0.6909995773352279	85.69405364990234	0.7208234071731567	6.385921001434326	nan	inf
monomer-100-nr2-run1_result_114	9	AALSPPEEVKWTDPSKNKITIDGKEYLYEELSRTKVVLDENGNPQTLIYKATGLTREEDGKTYVLVKTYLLVLPDPTETLVSTELHLAEPGETALDFVDK	3.3082791447060638	0.7029542145968384	81.18997955322266	0.6554434299468994	9.05800724029541	nan	inf
monomer-100-nr2-run1_result_114	10	APSLPPIKLEVTDINENKEEIDGKEYLVETGSLTVGVKNENGETVTLILIYKGYTYKEDGKTYVIVEKYLLVLPDPTKVLVETKEFLAKEGETALDFVFK	2.937077072098177	0.7505764815441499	80.39580535888672	0.6666707396507263	7.7463483810424805	nan	inf
monomer-100-nr2-run1_result_114	11	APSSPPRVLVHTDPELFKVEILGKLYLVETATLTEGVLDENGNLLTLIYEYVGLTREELGKVYVLVVKYLLVLPDPTRTPLSVELHEAEPGETALDFVEK	16.40417647081221	0.1165695173418995	40.25628662109375	0.2836540937423706	16.480791091918945	nan	inf
monomer-100-nr2-run1_result_114	12	SSSNSPEIIEHTDINKNKIEIDGKEYLYEELTITKKIKDKNGNLVTIKYIYTSLTKKEDGKTYVIVKKYLLIEPDKTLTLVSEKKYLAKEGETGLDFVKK	6.585489341962428	0.5471807251872438	83.65884399414062	0.6944183111190796	8.412598609924316	nan	inf
monomer-100-nr2-run1_result_114	13	SSLNPPKIVVVTDPKFFKVTINGKTYLVEFASIVEGVLDENGNLKVIIYLYTGLTYEENGKTYVIVKKYLLELPDPTKKLVEVRVYLAKPGETAIDFVSK	10.870258801799753	0.2777596883210812	58.8718147277832	0.4831653833389282	12.218266487121582	nan	inf
monomer-100-nr2-run1_result_114	14	MEEKPPVKLEVTDPNKNKITINGKEYLVETGSETKEVKDENGNLKKIIYKYTSLTYEENGKTYVIVKKYLLIEPDPTEKLVETKLYEAKPGETGLDFVKK	13.035649885467658	0.32790135444764795	79.76061248779297	0.6136316061019897	9.659789085388184	nan	inf
monomer-100-nr2-run1_result_114	15	SSSSFPKILIVTPPETNVVEIKGKKYLVSTGSLVEVVKDENGNDKVIIYEYESLTVEKKGKTYVLVKKYKLVLPDKEKKLVKTELYEAKPGETGLDFVFK	10.430032910664949	0.30340133019369464	73.71285247802734	0.6059950590133667	9.940713882446289	nan	inf
monomer-100-nr2-run1_result_114	16	ALLNPKEIIKHTDPETNTIEINGKKYKYETLSVTKGVLDENGNLKIIKYIYESLTKEENGKTYVIVKKYLLEEPDKTKKLVETKLYEAKPGETGLDFVKK	11.227116024242875	0.36541227259124937	78.95975494384766	0.6542773842811584	8.739479064941406	nan	inf
monomer-100-nr2-run1_result_114	17	SSSSSKEEIKVTNPETNKIEIDGKEYLVETGTITKEVKDENGNIKTIKYIYTGLTYEEDGKVYVEVKTYLLEEPDKTKKLVKTELYEAKPGETAIDFVFK	14.067829415401432	0.2839654136689541	83.82788848876953	0.6772697567939758	8.023940086364746	nan	inf
monomer-100-nr2-run1_result_114	18	APDDPPAVVVHTDISTNTKTINGKTYKVETSSITKGVRDANGNLVTIVYEYTSLTYTENGKTYVIVTKYKLVLPDPTKTPVSTETYEAKPGETGLDFVFK	3.4017575629284234	0.7052785427281583	79.33963012695312	0.6441928148269653	8.31693172454834	nan	inf
monomer-100-nr2-run1_result_114	19	SMLNPPRVLVVTDPSLHKVTIDGKEYLVETLSEVEVVLDENGNPVVIITLAVGLTREEDGKTYVLVLTFRLVLPDPRLELVKVELYEAEPGETAEDFVGK	3.3869270052286273	0.5690815118728697	85.35712432861328	0.722334623336792	6.653637409210205	nan	inf
monomer-100-nr2-run1_result_114	20	AALKPPKKVVVTDPSLHKITIDGKEYLYETLSETEGVLDENGNLKTIIYEYESLTYEEDGKTYVKVKTYLLVEPDPTKKLVKEELYEAKPGETGLDFVKK	3.2599682586901975	0.7024507295002392	81.29739379882812	0.6603716611862183	8.161250114440918	nan	inf
monomer-100-nr2-run1_result_114	21	SSSNPPKVWQVTDPATNTKTIDGKTYKVETGSVTEGVKDENGNLKTIKTIYEGLTYTEDGKTYVTVKTYKLIEPDPTKELVSEKTYEAKPGETAKDFVEK	2.1749038268198504	0.7918502430325308	79.68782806396484	0.643557071685791	8.22501277923584	nan	inf
monomer-100-nr2-run1_result_114	22	EELEPPVILKHTDPEKNKIEIDGKTYLYEELTEEKYVIDENGNLKKIIYKYKGLTREEDGKVYVIVEKYLLIEPDKTEKLVEKKIYLAKPGETALDFVKK	2.617929954408695	0.7700650021797418	78.27430725097656	0.6024194955825806	9.906790733337402	nan	inf
monomer-100-nr2-run1_result_114	23	LPLLPPAVLVWTNPETNKVTINGKEYLVETGSLTFGVKDENGNIVKLVFLYVSLTTTINGKTYVLVTKYLLVYPNPTKTVVETKLYLAKPGETGLDFVFK	12.512974226700695	0.3289839904504052	73.67949676513672	0.6009811758995056	10.196882247924805	nan	inf
monomer-100-nr2-run1_result_114	24	SMLEPPKIWEVTDPEEHKIEIDGKEYLYEKGSVTEGVLDENGNLKTIIYEYEGLTREEDGKVYVIVKKYLLVLPDKTKKLIEEKEFLAKPGETALDFVEK	13.373845943995395	0.08959556042436385	59.51442337036133	0.4359193444252014	13.470454216003418	nan	inf
monomer-100-nr2-run1_result_114	25	EPLFPPKIVKVTDPENNKITIDGKEYKVETASITKGVKDENGNLVILEFIYVGLTYKEDGKTYVLVAKYLRVYPDPTKKLVSVKLYEAEEGETALDFVFK	11.495745307957797	0.366164191809072	78.32076263427734	0.639427125453949	8.619025230407715	nan	inf
monomer-100-nr2-run1_result_114	26	AGSSPPPVLTVTDPETNKITIDGKEYLYETASLTEVVLDENGNPLVIEYIYEGLLREEDGKVYVEVTKYLLVLPDPTKTPVETKLYEAEPGETALDFVFK	12.897412855324271	0.3340477429320405	76.9713363647461	0.6261651515960693	9.431065559387207	nan	inf
monomer-100-nr2-run1_result_114	27	LPLSPPAVKVVTDPSLNKVEINGKTYLYETLSLTKDVLDENGNLKTLIYKYKGLTYEENGKTYVEVTKYLLELPDPTETPVETKLYLAKPGETAEDFVEK	13.131458438270716	0.3213612547195767	62.33625030517578	0.4550439119338989	12.964774131774902	nan	inf
monomer-100-nr2-run1_result_114	28	APLLPPLIIVHTDPSLFKVTIFGKEFLLETLTLTVGVLDENGNLVKIIYKAVGLTYEEDGKTYVIVATYLLVEPDPTEVLVSVKVYEAKPGETALDFVFK	4.229079950583724	0.600822844845328	80.70748138427734	0.6508910655975342	7.708318710327148	nan	inf
monomer-100-nr2-run1_result_114	29	SALLPPKVVVVTDPSLNTVEINGKTYKVETLSETKVVLDENGNPVTLIYLYTSLTRTENGKTYVEVTKYLLVLPDPTLVPLSTKLYLAEPGETGLDFVSK	11.74413351062643	0.3719800983291081	75.639404296875	0.6035068035125732	9.80953598022461	nan	inf
monomer-100-nr2-run1_result_114	30	LPLNPPEVVKVTDPSKNKIEIDGKTYLYETASVTKKTLDENGNWVTTTYLYEGLTYEEDGKTYVLVKTYLLVEPDPTKTLVSEKLYEAKPGETALDFVEK	2.6207299085480265	0.7660712995250027	78.40812683105469	0.6255543828010559	9.257990837097168	nan	inf
monomer-100-nr2-run1_result_114	31	SSLFIPKELKVTDISKNKKTIDGKEYLVETGSLTVGIKNENGELQIIKYIYESLTRTEDGKTYVTVTKYLLIEPDKTKKPVETKTYEAKPGETGLDFVFK	3.717617170427275	0.6739017286135174	81.05391693115234	0.68921959400177	8.090766906738281	nan	inf
monomer-100-nr2-run1_result_115	0	LESLRRITREGDRLVLHLENPDLSDPRVRAHLEALAEALREYAAAGRGGPAPELLAAADDLRAWLASGKLPPGVDYVLPPLDPELFGAAYRRALAARLAE	3.58008596190666	0.588427841705469	68.16295623779297	0.611356258392334	9.406466484069824	nan	inf
monomer-100-nr2-run1_result_115	1	LEELLDLEREGDRLVLHLRNLDLSDPRARAFLEALAEALRAYAEAGAGAPAPELRAAADALRAAIASGELPPEVRLRLPPLPLDLFLAALNAALAKRFKK	1.8622013440942562	0.8317056720353198	83.0900650024414	0.7359020709991455	5.691361427307129	nan	inf
monomer-100-nr2-run1_result_115	2	LEELLDIRREGDRLLLVLRNPDLADPRVRAYLEALAEALLRVAEAGEGEPAPELLAAAEALRAAVASGKLPPEVVFELPPLPEELFRRALNEALERRFAE	2.0751480638302633	0.8252437594111024	85.51044464111328	0.7407515048980713	5.227434158325195	nan	inf
monomer-100-nr2-run1_result_115	3	LEELLDFRREGDRLILVLRDPDLSDPRVRAYLEAIAEALRNYYKSGEGEPSPELLAAANDLLNAIRSGRLPPRREYLLPPLNPELFGKYFNESLAKRFTE	5.168375418722772	0.598162705977995	80.14077758789062	0.6975716948509216	6.121861457824707	nan	inf
monomer-100-nr2-run1_result_115	4	LEELLDVEKEGDRLVLTLRNPDLSDPRVRALLRAWATALRRYAESGEGGPDPGVLAAADWLEKAIESGKLPPTQKFLLPPLPLELFGAAFNEALAAEFES	1.9302742314557872	0.843328314243261	80.30670928955078	0.7384582161903381	6.0703582763671875	nan	inf
monomer-100-nr2-run1_result_115	5	LAELLDLRRRGDELVLVLTNADLADPRVRAYLEALAEALEAVAAAGRGGPAPALLAAAAFLRAALESGVLPPRVELLLPPLDPALFGEAFAAALAARFAA	2.8727361343607645	0.6852674980276575	83.94757843017578	0.753115713596344	5.262190818786621	nan	inf
monomer-100-nr2-run1_result_115	6	LEELLDFRREGDHLILVLRGADLSDPRVRAYLLALAEALRRVAEAGKGGPAPELLAAADALLAALESGKLPPRVEFRLPPLDPELFGKALNEALERRLKE	1.9480215567780668	0.8526369301173058	86.39738464355469	0.7609965801239014	5.1618804931640625	nan	inf
monomer-100-nr2-run1_result_115	7	LEELLNIEKKGDRLILTLTNPDLSDPRYRAYLLALAEALRRVAEAGEGGPAPELLAAAEALRAWIESGKLPDRVEFELPPLDEGPFLAAFNEALEKLFEE	2.8700739572835676	0.7021784899244645	83.44764709472656	0.718253493309021	5.6729326248168945	nan	inf
monomer-100-nr2-run1_result_115	8	LEELLDFEREGDRLVLHLRNPDLSDPRVRAYLLALAEALREAAEAGEGAPAPELLAAADQLRAWLESGELPPEVRLRLPPLPPELFGAAFAKALAARFAA	2.627939925313914	0.7243861958671789	80.32302856445312	0.722025454044342	6.256968975067139	nan	inf
monomer-100-nr2-run1_result_115	9	LEELLDVERRGDRLVLHLRNPDLSDPRVRAALAALAEALRAYAAAGAGAPAPELLAAADALEAALASGVLPPEVRLELPPLDPGPFLAALGAALAARLAA	1.859885467202103	0.8571567344228179	78.54021453857422	0.7027895450592041	6.352078914642334	nan	inf
monomer-100-nr2-run1_result_115	10	LEELKKIEKEGDKLLLHLTNLDLSDPRYRAYLEAVAEALRKVAEDGKGEPAPELLAAADDLLEAIASGELPPERVYELPPLPEEIFNKYFNEAMEARFKE	1.9732814554966989	0.8249939203150873	84.55835723876953	0.7234044075012207	5.828824996948242	nan	inf
monomer-100-nr2-run1_result_115	11	LEELLRFEREGDRLVLHLTAPDLADPRYRAYLRALAEALRRYAAAGKGGPEPELLAAADDLLAWLESGELPPEVRLELPPLDPELFGAAFREAMEKLLEE	2.0424196718663477	0.8423952668186847	84.30765533447266	0.7546917796134949	5.665089130401611	nan	inf
monomer-100-nr2-run1_result_115	12	LEELLDFEREGDRLVLTLRNLDLADPRARAYLAALAEALRAYAEAGRGGPAPELLAAADALEAALASGVLPPEVRLELPPLDPALFGAAFEAALAARFAA	2.104477448382426	0.8407284606410614	85.37203216552734	0.772189736366272	5.169134616851807	nan	inf
monomer-100-nr2-run1_result_115	13	LARLLRVTRRGDRLVLHLEDLDLSDPRARAALLALAEALRAVAAAGGGGPDPGLLAAADALLAAIASGRLPPGVDLTLPPLDPAAFGAALGAALAARFAA	2.217325621617985	0.834817677786817	82.35867309570312	0.7436826229095459	5.590758323669434	nan	inf
monomer-100-nr2-run1_result_115	14	LEELKKIEKEGDKLVLHLTNLDLSDPRYRAYLLAVARALRRYYEEGKGGEEPELLAAADDLLSAIESGELPPEKKYLLPPLDEELFGKAFEEAMEELFEE	2.515587508766832	0.7696185297419531	77.06446838378906	0.6654231548309326	7.455971717834473	nan	inf
monomer-100-nr2-run1_result_115	15	LEELLDFEREGDRLVLTLKNADLSDPRVRAFLLALARALEEAAAAGAGAPSPALRAAAAALRAAIESGKLPPEVRFELPPLPLELFLAALGAALAELFKE	2.5428055506696374	0.7340248643894023	84.58159637451172	0.7304399609565735	5.203438758850098	nan	inf
monomer-100-nr2-run1_result_115	16	LERLLDFRKEGDHLVLTLRNLDLADPRARAFLLALARALEEVAAAGKGAPSPELLAAAEALRAALASGRLPPEVRFRLPPLDPELFGAAFNAALAALFAA	2.0063691311269056	0.8169978839232013	86.21471405029297	0.7608193755149841	4.818485260009766	nan	inf
monomer-100-nr2-run1_result_115	17	LEELLRVEREGDRLVLHLTNPDLSDPEVRAYLLALAEALLRVAEAGRGGPDPGLLAAANFLLEAIKSGKLPPNVRLVLPPLDPALFGEAFNAAMARLLEE	2.376601904847652	0.7754915463499245	82.71025848388672	0.7272552847862244	5.998284816741943	nan	inf
monomer-100-nr2-run1_result_115	18	LEELRDIRREGEDLVLVLRGLDLSDPRARAYLLALAEALRRYYEAGEGGPAPELLAAADALLAALASGRLPERLELRLPPLNPELFEKYLNEALAERLKK	2.0072361071941063	0.8337127043932427	86.13138580322266	0.7674696445465088	5.2009429931640625	nan	inf
monomer-100-nr2-run1_result_115	19	LEALLDIEKRGDRLIIHLRDADLADPRVRAALRALAEALREAAASGEGGPAPALLAAADDLEAALESGVLPPEVRYELPPLPLGLFGAALAAALAAALAA	2.3826586558958436	0.7645907012535406	74.20663452148438	0.6685602068901062	7.376124858856201	nan	inf
monomer-100-nr2-run1_result_115	20	LEELLDIEKEGDDLVLTLREPDLADPRVRAFLLALAEALREWVASGEGAPAPELLAAADTLEEALASGKLPPRLRFRLPPLDLGPFLAALARALAARFAA	1.824154043631289	0.8529257067333194	87.48783111572266	0.789389967918396	4.602825164794922	nan	inf
monomer-100-nr2-run1_result_115	21	LEELRDIRREGDNLVIVLRNLDLSDPRYRAYLLALANALRTYAAAGKGAPDPALLAAADDLLAAIESGELPPERRYRLPPLDPALFNAALEAELKARFAE	1.866672829958664	0.8592903152110245	85.1156997680664	0.7578403353691101	5.394052028656006	nan	inf
monomer-100-nr2-run1_result_115	22	LEELLDLEREGDRLVLVLKRPDLADPRVRAFLLALAEALRTYAAAGRGGPAPELLAAADALRAAVESGELPPERRFVLPPLDPDLFGAALAAALAARLAA	2.4021122375667616	0.790170173249104	86.55260467529297	0.7879452705383301	4.7549262046813965	nan	inf
monomer-100-nr2-run1_result_115	23	LEELRDLRREGDNLVLHLKGLDLADPRARAYLAALADALREVAAAGAGGPAPELAAAADALRAALAAGELPPEVRFRLPPLDPALFGKALAAALAARLAA	3.4506423979135223	0.5998270529521469	79.42472839355469	0.7124680876731873	6.481278896331787	nan	inf
monomer-100-nr2-run1_result_115	24	LEELRRLERVGDRLLLHLRGLDLSDPRARAYLEALAEALREVAAAGRGGPAPELLAAAEQLRAWLASGELPPEVDLLLPPLDPELFGKALNEALAARFKK	3.01354587442552	0.6633006384978093	79.2817153930664	0.7141361832618713	6.525435447692871	nan	inf
monomer-100-nr2-run1_result_115	25	LEELLDFTKEGDNLILHLRDLDLSDPRARAFLRALAEALRKYYESGKGGPAPEVLAAADDLDAWLASGVLPPRVEYRLPPLDPEEFGKYLNEALAALFAE	1.6711552466465962	0.8772447833349366	86.38174438476562	0.7660647630691528	4.951694488525391	nan	inf
monomer-100-nr2-run1_result_115	26	LEELRDITREGDNLIIHLRNFDLSDPRVRAYLEALATALREVAASGRGGPAPELLAAADFLREAIESGKLPEEVRLRLPPLDPALFGAALNRALEERFKE	1.4727045017414455	0.9106510966236789	86.25062561035156	0.7560718059539795	5.241547584533691	nan	inf
monomer-100-nr2-run1_result_115	27	LEALLDIRREGDNLLIHLTNPDLADPRVRAYLLALAEALRAYAAAGRGGPDPGLAAAADALLEALASGVLPPERRFLLPPLDPALWGAALAAALAARFAA	2.339208629821817	0.8171403430792591	77.65619659423828	0.6992813348770142	6.679916858673096	nan	inf
monomer-100-nr2-run1_result_115	28	LEELLNIEREGDRLVLHLRNPDLADPRVRAFLEALADALEEYAAAGEGAPAPELRAAADDLRAAIASGVLPPERRYVLPPLPLGPFLAAFGAALAARFAA	1.8788098967648057	0.8744961120182035	84.91927337646484	0.7766942977905273	5.15382194519043	nan	inf
monomer-100-nr2-run1_result_115	29	LAELLRLEREGDRLVLVLEDPDLSDPRYRAALEALAEALREVAAAGRGAPAPELLAAAEDLLNALASGRLPPRRRYTLPPLDPALFLAALARALAARLAR	2.987981741923352	0.6871921874346056	84.42320251464844	0.7516920566558838	5.091170787811279	nan	inf
monomer-100-nr2-run1_result_115	30	LDRLLRFERRGDRLVLHLEDADLSDPRVRAFLLAIATALRTAAAAGAGAPAPELLAIANDLEEALASGKLPPRREYLLPPLDPALFGAAFAAALAALFAA	2.0923401413196547	0.809895624113916	75.46562194824219	0.6692873239517212	7.453394889831543	nan	inf
monomer-100-nr2-run1_result_115	31	LDALLAVEREGDALVLTLRNPDLADPRVRAALRALATALREVAAAGRGGPEPGLLAAADALEAALASGQLPPEVRLRLPPLDPALFGAALAAALAAALAA	2.038156997640504	0.8179719474224858	75.93746948242188	0.6494957804679871	7.000667095184326	nan	inf
monomer-100-nr2-run1_result_116	0	TYTTKNGTIEVIEGEVVNGKQIYEIVYTSKEGVEDPFKDPDFQKLLESLKKVGFDVEVSVEREPGKSIVTAKATLNPNVKYENKEDITNALNNAISSTVP	1.25084766472132	0.9246947523572451	84.36005401611328	0.7070662975311279	5.407800674438477	nan	inf
monomer-100-nr2-run1_result_116	1	VYETPNGVIEVIKGEKVDGKQVYIIKATLKEGVEDPNKNPDVIKLKEALKKAGFNYEESVELLPGKSIVTIKATLDPNVKLPSEEEVDKKLEEAISSTVP	0.8161534003486567	0.9591038214980406	85.60198211669922	0.7270549535751343	5.195959091186523	nan	inf
monomer-100-nr2-run1_result_116	2	TYTTPTGVIEVKKGEVVDGKKIYTITVTLTEGVEDPFENPEVKKLLEALKAAGFDYEVSVERLPGKSIVTIKATLNPDVKYPDEAAIDAALEEAVSSTVP	0.9033270066433657	0.9735324059425564	86.76929473876953	0.7317473292350769	4.908387184143066	nan	inf
monomer-100-nr2-run1_result_116	3	TRETADGVITVEEGPVVDGRQVWVLTATLGPGVADPAENPTVQALLAALAAAGFDAEVSSERLPGRDVITVRATLSPAVALPDPAAVRAALEAAVSATVP	1.2447666349959006	0.9066531411603286	75.38029479980469	0.6395591497421265	7.162608623504639	nan	inf
monomer-100-nr2-run1_result_116	4	TRETATGTITVEAGEVVGGKQVWIITAELAEGVEDPREDPAVRALRAALAAAGFLTEESVERLPGRDIVTIRATLDPAVVLPDEAERRAALEAAVASTVP	1.0042091380828841	0.944218099662206	87.97481536865234	0.7634639739990234	4.548467636108398	nan	inf
monomer-100-nr2-run1_result_116	5	TWTTPRGVITVEEGEVVDGRRVWLIRVTLGPGVADPREAPDVRALRAALAAAGFDTEESVERLPGRAVVTIRATLRPDVPLPDEEEARARLEAAVRATVP	0.9641069579765655	0.9664437546447764	88.47628784179688	0.7888786196708679	4.423149108886719	nan	inf
monomer-100-nr2-run1_result_116	6	TWTTATGTITLEEGEVVDGRQVYVLTFTSTPGVEDPFKNPDVQALVAALAAAGFDTETSVERLPGRDVVTIRATLDPAVDLPDPAAVRAALRAAIAATVP	1.3316177695711768	0.9008080805259898	83.83521270751953	0.7518118023872375	5.460883617401123	nan	inf
monomer-100-nr2-run1_result_116	7	TLTTPRGVITLEKGEKVDGKQVYLIIAELGPGVADPFEDPDVQALVAALAAAGFNTEASVERLPGRAIVTIRATLDPDVAYPDEAAVDAALEAALRATVP	0.8364971737650673	0.9582133887205468	87.04936218261719	0.7605297565460205	4.741177082061768	nan	inf
monomer-100-nr2-run1_result_116	8	TYETETGVIEVIEGEIINGKKKYIIKFTLKEGVKDPKENPEVLKLKKALEEKGFLYEESSEKLPGKDIVTIIATLDPNVEYPDEEEIKKALEEAISSTVP	1.1122667039929008	0.9659949196666762	86.61624145507812	0.7530983090400696	5.156375885009766	nan	inf
monomer-100-nr2-run1_result_116	9	TLETPTGVLRLEAGPVVNGRQEWLLTATLTPGVADPAEDPEVRALLAALAAAGFDTETSSELLPGRSIVRVRATLDPNVLLPSEEEVRARLLAALRSTVP	1.1892435363483023	0.919912564659779	80.50749969482422	0.6720489263534546	6.127566814422607	nan	inf
monomer-100-nr2-run1_result_116	10	TLTTADGVITVEEGPVVDGRQVFVLRFELGPGVADPAQAPTVQRLLAALAAAGFDTETATERLPGRSVVTVRATLSPAVALPSPADVRAALAAAVAATVP	0.7513403455884993	0.9633679925876115	86.78911590576172	0.7629077434539795	4.555296897888184	nan	inf
monomer-100-nr2-run1_result_116	11	TWTTATGTITVERGPVVDGRQVYRLVFESAPGVADPFENPDFQRLLAALAAAGFDYEASSERLPGRDRLTVDATLDPDVALPDEAAVDAALAAAVSATVP	1.088952358168975	0.9320781287317171	85.71257019042969	0.7431595325469971	4.692333698272705	nan	inf
monomer-100-nr2-run1_result_116	12	TWTTADGVITVERGPVVDGRQVYLITATLTEGVADPAEAPTVRALQAALAAAGFDTETSVERLPGRSVVTIRATLNPAVKLPDPAAADAALAAAVASTVP	0.672288269460594	0.9686871792934482	86.0902099609375	0.768117368221283	4.893353462219238	nan	inf
monomer-100-nr2-run1_result_116	13	TFTTATGTITLTEGEEVDGKQVFIIEFTSTEGIEDPFENPDFLKLKEALKAAGFNYKTSVERLPGKSIVTIEATLDPNVDLPDKEEVRQKLLDAISSTVP	0.867579051041476	0.9702311163622078	87.96080017089844	0.7625585794448853	4.638308048248291	nan	inf
monomer-100-nr2-run1_result_116	14	TYETANGVIEVERGEEVDGKKVYTITATLTEGVADPFENPDVIKLKEALAAAGFDYEESVERLPGKSIVTIKATLDPAVDYPSEEEVDAALEEAVSSTVP	0.8335404524044976	0.9577112076219688	84.89384460449219	0.724172830581665	5.379278659820557	nan	inf
monomer-100-nr2-run1_result_116	15	TLETADGVLTLERGPVVDGRQVWLLTATLTEGVEDPFENPSVRALVAALAAAGFRTETAVERLPGRDVVTIRATLDPAVPLPDPAAAEAALRAALTATVP	0.9746527726955583	0.9422557244968544	79.43524932861328	0.6806276440620422	6.243492126464844	nan	inf
monomer-100-nr2-run1_result_116	16	TYETATGVIEVEKGEVVDGKQVYIITFTSTEGIEDPFKNPDVQKLKAALKAAGFDYETSVERLPGRDIVTIKATLNPDVDYPDPEEVDAALENAVSSTVP	0.9094084622461499	0.9748399339873294	89.14835357666016	0.7746098041534424	4.284134387969971	nan	inf
monomer-100-nr2-run1_result_116	17	TRTTATGTITVEKGEVINGKQVYIITFTLTPGVADPFENPDVQALLAALKAAGFNYEVSVERLPGRDIVTIKATLDPDVLYPSEEEVDAALQAAVDATVP	0.8816345722313266	0.9723220810664012	89.96955108642578	0.7905061841011047	4.073349952697754	nan	inf
monomer-100-nr2-run1_result_116	18	TFTTATGVITVEEGEVVDGKQVFKITATLTPGVADPFKDPDVQALMAALKAAGFDYKASVERKPGEDIVTIDATLDPSVVLPDPEEVRAALLAAVSATVP	0.9797230448982879	0.9621611100418586	82.77351379394531	0.714684009552002	5.883087158203125	nan	inf
monomer-100-nr2-run1_result_116	19	TYTTADGVITVEEGEVVDGRQVFLITAELTEGVEDPEKSPTVVKLKEALAAAGFLTETSSETLPGKSIVTIRATLDPAVLLPDPEAVRAALADAVSSTVP	0.8641798031554373	0.9515177197690629	85.4238052368164	0.7313701510429382	5.223959922790527	nan	inf
monomer-100-nr2-run1_result_116	20	TLTTATGTITAERGEVVDGAQVYRLTATLKPGVADPAANPDVQALLAALKAAGFNTTTSSETLPGRQIVTIEATLDPSVKLPDEADRDAALAAALTSTVP	0.8678490649174169	0.9513854945865199	82.951416015625	0.7181726694107056	5.6172990798950195	nan	inf
monomer-100-nr2-run1_result_116	21	TFKTETGTIKVEKGEIVDGKQIYIITYTLKEGIEDPFKDPDVQKLVKSLKDVGFNVEISSERLPGKSIITIKATLDPSVLLPDEAEVDAKLNEAISSTVP	0.7836448365920226	0.9593708542655096	86.54000091552734	0.7420753240585327	5.041212558746338	nan	inf
monomer-100-nr2-run1_result_116	22	TYTTATGTITVTKGAEVDGKQVYTITFTSTPGVADPFQNPDVVALKAALAAAGFNYTASVTRLPGRDVVTIEATLDPAVKLPDPAARDAALAAAVSATVP	0.6732890301593801	0.9693554950424453	87.42433166503906	0.766865611076355	4.553867816925049	nan	inf
monomer-100-nr2-run1_result_116	23	TLRTANGVITVEEGEEIDGKQVYVITAELGPGVADPFEDPDVQALLAALKAAGFDYEASVERLPGRDVVTIKATLNPNVKYPTREEVKAALRAAVSSTVP	0.8579659430435751	0.9558465302837562	84.64959716796875	0.7344615459442139	5.389538764953613	nan	inf
monomer-100-nr2-run1_result_116	24	SLKTADGEIVLEKGEVVDGKQVYKITVTLKEGVEDPFKNPTVQRLLKALEEAGFDYEVSSERLPGKDIVTILATLNPDVLYPNEEDVEAALLEALTSTVP	12.45515769504411	0.2682876572185951	59.50228500366211	0.431532084941864	14.301689147949219	nan	inf
monomer-100-nr2-run1_result_116	25	TLETATGTITLERGEVVDGKQVYKITFELKEGVEDPFKNPEVQKLKAALAEVGFNTEESVEELPGRSIVTIEATLDPDVDLPDDAEVDAALEKALTSTVP	0.8454434818831337	0.9543346125281826	85.87834167480469	0.7259941101074219	5.137507438659668	nan	inf
monomer-100-nr2-run1_result_116	26	TLETATGVITVERGEVVDGRQVYTITARLAPGVADPFEDPAVRALKAALAAAGFRYEASVERLPGEAVVTIRATLDPAVAYPDPAEVDAALAAAVAATVP	0.6945236650040035	0.967631484074312	86.53191375732422	0.7562615871429443	4.688827037811279	nan	inf
monomer-100-nr2-run1_result_116	27	TLETPDGVITLEEGEVVDGKQVYIITATLTEGVEDPLESPSVQALVAALKAAGFNTEVSTERLPGRSIVTIRATLDPAVDYPSPEDVRAALEAALTSTVP	2.2783548374561122	0.7970913482600891	77.98548889160156	0.6688337326049805	6.9525146484375	nan	inf
monomer-100-nr2-run1_result_116	28	TLETATGTITVEEGPEVDGRQVFTVTATLTAGVEDPFEDPAVRALRAALAAAGFLTEESVERLPGRDVVTLRATLDPSVPLPDPAARRAALRDAVAATVP	0.6973571861794142	0.9665461266457899	83.79994201660156	0.7205730676651001	5.328244209289551	nan	inf
monomer-100-nr2-run1_result_116	29	TYETETGVIKVEKGEVVDGKQVYTITFTLTEGVEDPLKNPDVIRLKEALAAVGFDTEISVERLPGKDIVTIKATLSPEVKYENEEDIDKALEDAISSTVP	1.0178982151199496	0.9375895350644933	88.08413696289062	0.7479726076126099	4.6008219718933105	nan	inf
monomer-100-nr2-run1_result_116	30	TLTTATGTITVERGPVVDGAQVWLIRAELAPGVADPAADPAVRALVAALAAAGFRTETSTERLPGRDVVTIRATLDPAVALPDAAAVEAALAAAVSATVP	2.4520336749356537	0.7623681284288146	79.23533630371094	0.7056001424789429	6.648373126983643	nan	inf
monomer-100-nr2-run1_result_116	31	TRTTATGVITVTKGETVDGKQVYTITYTSTAGVADIFQDPDFQALLAALKAAGFDTTASAERLPGRDVATVKATLDPSVKLPTEEEVDAALAAAVDSTVP	1.7959718049468951	0.874403072909824	80.361328125	0.6869099736213684	6.446842193603516	nan	inf
monomer-100-nr2-run1_result_117	0	PAVPPPAAAAAEAAAALAAAAAAVAEALAAAAAARAEAAAAFAAAAAALAAAAAAAAAAGDAAAAAAVAAAAAALAAARAAFKEALAAEAAAFAAALAAR	3.4650316451549603	0.6971394966674815	83.83092498779297	0.6831240653991699	5.928221702575684	nan	inf
monomer-100-nr2-run1_result_117	1	PEEPPPPPEEEERRRERERLAAEIEARKAAEEAEAAAAEAAFAAAAAALAAAAAAARAAGDPAALAAIAAAGAELAAARAAWEAERAARRARFEAELAER	3.5601248217839268	0.7615984716549916	93.00984191894531	0.7524179816246033	5.102250099182129	nan	inf
monomer-100-nr2-run1_result_117	2	EEEEEEPEEEEEERKEREELEKEIEERKKKREEEEKKKKAEFAARKAALAAARKAAEAAGDPAALAAVKAAEAALEAEEAAYKKELEEEKKEFEKELEER	1.826872346203849	0.8977787400468975	87.56809997558594	0.628442645072937	7.040858268737793	nan	inf
monomer-100-nr2-run1_result_117	3	PPLEPPPPEEEERARRAEELEEEIKKEEEKREKEIKKKEEEFKKKEKELKEKREEAKKKGDPEALKKIEKEEEKLKKEKEKFKKERKEREKKRKERLEKE	4.2503397214014	0.6918163991127737	83.23441314697266	0.5356004238128662	9.638338088989258	nan	inf
monomer-100-nr2-run1_result_117	4	KEEEEEEEEEEEKKEKKKKLEEEIEKKKKEFEEEKEKKEKEFKKKEEELEKKRKEAKKAGNPEELKKVEEEKKKLEEEKKKYEEEKKKKEKEFEEKLKKE	2.5611310037250004	0.8180057274225887	89.1763687133789	0.6248710751533508	6.263803005218506	nan	inf
monomer-100-nr2-run1_result_117	5	PLELPPPEEEEERAKELEELKKEEEKWLAEFEAEKAAAEAAFAARRAALAKAREAAKAAGDPAALAAVAAAEAKLEAEKAAFEEKAKKELEKREEELKKR	3.254475284727358	0.8423825615368553	85.60987854003906	0.566543698310852	8.612377166748047	nan	inf
monomer-100-nr2-run1_result_117	6	PEEPEEEPEEAEEKKKKEELEKEIEKYEKERKEKIEEFEKKYEEKRKKLEEKEKEAKKKGDKEELEKIEKEKKALEEEKKKFEEEKKKEEEERKKKLEEL	2.302350075435803	0.8182386251947829	85.60595703125	0.567470908164978	8.225523948669434	nan	inf
monomer-100-nr2-run1_result_117	7	ELEEPEEEEEEELEELKRKLEEELKKKLEELKKKKEEKEKKFEEEEKKLKEEEKKAKEAGDKEKLEKIKKKKKELEEEKKKFEEELKKELKKLEEELKEL	2.1852129747077567	0.8653884215382541	87.96826934814453	0.5986337661743164	7.177241802215576	nan	inf
monomer-100-nr2-run1_result_117	8	LKKEKKKKKEAEKKKKEKELKKKIEEEKKKREKEKKEFEKKYEEEKKELEKKKKEALESGDPEKLKEIEKKKKELEEKKKKYEEEKKKEEEKFKKKLEEI	2.2453108534933888	0.8736039752481594	87.86861419677734	0.5370182991027832	7.581380844116211	nan	inf
monomer-100-nr2-run1_result_117	9	PEVEPPEKEEKKKKEEEKKLKKEIEEEKKKREEEKKKKKKEFEEKKKKLEEEEEKAKESGDPEKLEEIEKKKKELEKEKKEFEKKLKEEEKKFKEELEKK	2.284400891245759	0.8639868209238089	86.82720184326172	0.5674168467521667	7.833462238311768	nan	inf
monomer-100-nr2-run1_result_117	10	PPLLPLPPLLPLLLLLLLLLLLARLLERLRREEERRRFEEEVREREEELERREEEARRAGDPAALEEVRRERERLRREREEREREERERELELERALLLL	2.3016555611407092	0.8523818427012516	87.45512390136719	0.5628331899642944	8.775592803955078	nan	inf
monomer-100-nr2-run1_result_117	11	LPLPPPPPEEEERARREAERERELERIKKEREARKEAFEAEAAARAAELEKRREAALAAGDPAALAAVEAERAALEAEKAAFEEEWRRWEEELRRKLEEE	3.9434356043687315	0.7371689615988666	82.62395477294922	0.5467121005058289	9.743364334106445	nan	inf
monomer-100-nr2-run1_result_117	12	PPLPPPPPAAEEAAAAAAALEAAVAARRAERERRRAEEERRFAEERARLEAEREAAKAAGDPAALAAIAEREAALEERRRAFEEELRREEEEFEAALAAA	1.8872711509838827	0.8748056799336672	88.30070495605469	0.6529408097267151	6.77554988861084	nan	inf
monomer-100-nr2-run1_result_117	13	EEVEEPEPEEEEKRKEEEELKRRVEEEKKRRAARREAAAAAFAAREAALAAAAAAAAAAGDPAAAAAVAAARAALAAEKAAFEAELAAEEERFERELEER	3.8365552827620206	0.7474405858738473	89.04779815673828	0.6780349016189575	6.470543384552002	nan	inf
monomer-100-nr2-run1_result_117	14	LPLPPPAPAEAEEEAARRALEERRRARAAARAAAAAAAEAAFAAARAALEAARAAAAAAGDPAALAAAAAAEAALAAARAAFAAALAAEAAEEEAALAAE	2.54154447034949	0.7702922682414683	81.93116760253906	0.6084384918212891	7.401652812957764	nan	inf
monomer-100-nr2-run1_result_117	15	LPLPPPPPKEKELEEKKKKLEEEIKKYKEEREKEKEKFKKEYEEKKKELEEELEKAKKEGNPEALKEIEKKKAELEKEKKKYEEEEKKKEEEFKKKLEKL	3.2305441930622303	0.8076967656043509	85.75440979003906	0.5272288918495178	8.95542049407959	nan	inf
monomer-100-nr2-run1_result_117	16	PEVKKKEEKKEEKEKAKKELEEKKKKKEEERKKKKEEKEKEFEKKKAELKAKREAAKKAGDKAALEAIAKEEKELEEKRKAFEEKEKEEEKKFEEELKKE	2.3123784451272176	0.8761747941070598	86.64140319824219	0.5578877329826355	7.818901538848877	nan	inf
monomer-100-nr2-run1_result_117	17	PPAPPPPPAAAAAAAAAAALAAAAAERLAARAAAREAREKEFAEKEEELKKRREEAEKEGNEEKLKEVEEEEKKLKEEKAEYEKALAEEEAAFAAALAAA	2.455102130357849	0.8364483253492787	83.8832778930664	0.569381833076477	8.158005714416504	nan	inf
monomer-100-nr2-run1_result_117	18	EPLEEPEEEEEEEEELEEEEEEELEEEEEEREEEEEEKEKEFEKRREELEKKEKEAKKAGDEEKLKKIEEEKEKLEKEEEEYEEEREEELEEEEEEEEEE	3.0668279955373063	0.7698119126611915	88.23529815673828	0.6909669041633606	5.519829273223877	nan	inf
monomer-100-nr2-run1_result_117	19	SLAPPPPPKAEEEAAKLAQEKAEIEKRKAALAAEEAARRARFEAERARLEAEAEAARAAGDPEALRRVEARRAALKAEEAAYRAELAARRAAFEEELAAR	3.889389600791499	0.723897379087729	88.26517486572266	0.6434584856033325	7.115847587585449	nan	inf
monomer-100-nr2-run1_result_117	20	LPEPPPEEEEEKKREEEEKLKEELEKKEEERKKKKEEKEKEFKKKEEELKKKEEEAKKSGDPEKLKEVEEEKKKLKEEKKKYEEELKKEKEKLKKELEEK	3.5427277477530654	0.7403390332734091	85.24867248535156	0.550656795501709	8.428336143493652	nan	inf
monomer-100-nr2-run1_result_117	21	EPEEPPEEEEEEEEEELKKLEEEIKKKEEELKARREAFEAEAAARAAKLEAAAAAARAAGDPAALAAVAAARAALEAERAAFLAELEAEKKAFEEELKKL	1.706923757380543	0.8831240208220922	87.02204895019531	0.6325433254241943	7.331668376922607	nan	inf
monomer-100-nr2-run1_result_117	22	LPEPPPPPREEEARAEAEREEAERRAREAARAAERAAFEAAAAAARAALDAAAAAAKAAGDPAALAAVAAARAALAAEAAAFAAAAAEAERAAEEEARRR	3.506017140149562	0.7455212248413418	87.02783203125	0.643983781337738	6.543542385101318	nan	inf
monomer-100-nr2-run1_result_117	23	PEKPKKEKKEEEEKKKKEELEKEIKKKKEELEKEREEKEKEFKEKKEELEKKKKEAEKSGDEEKLKEIEEKKKKLKEEEEKYKKKLEEEKKKFEEELKKK	2.2007433509491037	0.8644233082382337	87.31040954589844	0.5698261260986328	7.566349983215332	nan	inf
monomer-100-nr2-run1_result_117	24	APAPPPPAAAAAEAAAAAALAAALAAERAAAAAARAARAAEFAARAAALEAARAAALAAGDPAALAAVEAARAALEEERAAAEAAAAARAAALAEALAKA	2.0962270418788775	0.8866968081724613	89.36640167236328	0.7038364410400391	5.347911357879639	nan	inf
monomer-100-nr2-run1_result_117	25	LPLPPPPPEAEAEAAAKAALEAEIKKKKEERKKKKEEKEKEFKKKEEELKKKEEEAKKSGDKEALEKIKKERKELEEEKKKYEEEFKKEEEEFKKELEAR	3.575431545571008	0.766860432711717	82.18522644042969	0.5188407897949219	10.065316200256348	nan	inf
monomer-100-nr2-run1_result_117	26	PALPPPPPEAARAAEEARRLAEERARWEAERAAEAAAAEAAFAAERAALAAEREAAEKAGDPAALAAAAAREAKLAEKRAAAEAARAAREKEFAERLAKL	3.868527928776842	0.7584042464553455	86.05809020996094	0.6193801164627075	7.298900604248047	nan	inf
monomer-100-nr2-run1_result_117	27	PLEPKKPKKEEEERKKKEELEEEIKKKKEERKKKEEEKKKEFEEEKAKLEKERKAALAAGDEEALKANEKKEKELKEKKEKFEKEKKEKEKEFEEELKKI	2.021091586818686	0.8414348181012921	84.54806518554688	0.5448112487792969	9.166770935058594	nan	inf
monomer-100-nr2-run1_result_117	28	APAPPPPPAAAAAAAAAAAAAAAAAAAAAAAEAAAAAAEAAAAARRAALAAAEAAAAAAGDPAALEAIAAERAALDAERAAWAAERAAAAAARAAAGAAL	3.393952557495917	0.7821435673432424	81.17719268798828	0.6170769929885864	6.671730995178223	nan	inf
monomer-100-nr2-run1_result_117	29	PPLPPPPPEEEEERRRRERERRELEEWERREAAEEAAAAAEFAERRAALAAEAEAAAAAGDPAAAAAIAAARAALEAERKAFEAERAERRREREAALRER	3.578245214214889	0.7750714318192342	89.94567108154297	0.6786978244781494	6.118054389953613	nan	inf
monomer-100-nr2-run1_result_117	30	ELEEEEPEEEEEKKKEEEELKKEIEKRKKEREERRKAREAEFEAREAELAAAEKAAEAAGDPAALAAVAAARAALAEERAKFEEEEKKEEKEFEEELKKK	1.7203278567036997	0.9015546021167392	86.83063507080078	0.62263023853302	7.623625755310059	nan	inf
monomer-100-nr2-run1_result_117	31	PALPPAAPAAAAAAAAAAAAAAAAAAAAAAAAAAAAAAAAEAGAAAAALAAAAAAAAAAGDPAAAAAAAAAAAALAAARAAWAEARAAAAAARAAAAAAL	2.4884337899685396	0.7642877026856416	71.08621978759766	0.537430465221405	9.163671493530273	nan	inf
monomer-100-nr2-run1_result_118	0	MEEVEELVKEAVEEAVKEAKELAEKGENVDPLEVLEEKMEELKEEYPEKKELLELLEEALLELYESSFPEEEFEDGSPETLEKMKELVPEAAEKVRKKLA	1.3940910843771304	0.8985674477909816	86.698974609375	0.6977548599243164	4.84716272354126	nan	inf
monomer-100-nr2-run1_result_118	1	MEEVVALVEEAVARAVERARKLYEAGEYVDPLEVLAEEFDALLAAHPEHAALLERLRAALLELFESSHPPEEFGDGSPETLEWLRTLVPAAAARVRAELA	1.223169942025036	0.9219166085728436	88.92708587646484	0.7641153335571289	4.285340309143066	nan	inf
monomer-100-nr2-run1_result_118	2	MEEVVELVKEAVEEAVKEAKKLEKEGIKRDPLEVLEEKMEELKKKHPEHKELLEMLRKALLELYNESHPPEEHKDGKPSTLEEMLKLVPAAAERVKKELA	0.9884967660367779	0.9430706023171364	88.22775268554688	0.7174370884895325	4.879048824310303	nan	inf
monomer-100-nr2-run1_result_118	3	MAAAVAAVREAVERAVARAQALAAQGIARDPLDVLDEELDALRAAHPEQAALLDALRAALLALFAEAHPPEAYADGSPAAMADLLGLVPAAAARVAAELA	3.2285569063977917	0.6416624359159706	74.08499145507812	0.6051656007766724	7.121379375457764	nan	inf
monomer-100-nr2-run1_result_118	4	MEEVVELVKKAVEEAIKKAKELAAKGEKKDPLEVLKEEMEKLKKEHPEHKELLEKLEKALMELFNEKHPPEEFKDGSPETMEWMKELIDEAAKRVKEELE	2.7910010694220713	0.7682841065079876	88.12169647216797	0.6967917680740356	4.605637073516846	nan	inf
monomer-100-nr2-run1_result_118	5	MEEVVELVREAVEKAIEEAKKLAAQGINTPPLEVLDAKMEELKKKYPEKKEELDMLEEALKELFESKFPPEEFKDNSPETMEKMAELVDEAAKRVKEKLE	1.803866799618924	0.8590261331331231	87.32304382324219	0.6898887753486633	4.741935729980469	nan	inf
monomer-100-nr2-run1_result_118	6	MEEVERLVEEAVEEAIREAEELAARGENVDPLEVLDRKLEELKERHPEHRELLDLLREALLELYEESFPPEELDDGSPETLRKLAELVPAAAERVRERLA	0.8867939410304827	0.9531048621655688	91.11083984375	0.7597417235374451	3.8221139907836914	nan	inf
monomer-100-nr2-run1_result_118	7	MEETKALVKEAVEKAVKEAKKLYAEGIKVDPLEVLDKEIEELKKKHPEKKELLDLLREALLELFNSKFPPEEYEDGLPETMEKMLELVDEAAAKVEEKLA	1.3037749303791473	0.9067770589902172	87.32028198242188	0.7091024518013	4.708280086517334	nan	inf
monomer-100-nr2-run1_result_118	8	MEEVVKLVKEAVEKAVEEAKKLYEKGEYVDPLEVLDKKMEELKKKYPEKKELLDLLRKSLLELFESSFDPSEYDDGLPETMEKMKELVDEAAERVKKELE	2.13337506543801	0.8352723065360175	84.6147232055664	0.6640491485595703	5.564128398895264	nan	inf
monomer-100-nr2-run1_result_118	9	FEEVVELVKKAVKEAVEEAKKLYEEGIYVDPLEVLEKKIEKLKKEYPEKKELLELLEKSLLELFESSHPPEEYEDKSPETLEDMLKLVDEAAEKVKKELE	2.361963515651631	0.8057066681178897	84.6180648803711	0.6623153686523438	5.688669681549072	nan	inf
monomer-100-nr2-run1_result_118	10	MERVKELVKEAVEKAVKEAKELAAKGINRDPLEVLKEKIEELKKEHPEDKELLDKLEKALLELFESKHDPSEFKDGKPETMEALKELVDEAAARVEEELA	2.9088427142901043	0.7692062678130369	86.91349792480469	0.6944229006767273	4.841816425323486	nan	inf
monomer-100-nr2-run1_result_118	11	MEEVKELVREAVEEAVKEAKELYEKGEYKPPLEVLEEKIEELKEKYPEKKELLEKLREALLELFEESHDPEEYEDGSPETMEEMLKLIDEAYERVKKELE	2.371362812236643	0.8030209522824575	85.85569763183594	0.6775015592575073	5.241714000701904	nan	inf
monomer-100-nr2-run1_result_118	12	MAEVVALVREAVERAVAEARALAARGENVPPLEVLDAEMARLREAHPEHAALLDALRAALLALWAESHPPEEYADGSPRALEDMAGLVPAAAARVAEALA	1.039489597698391	0.9439476935158485	86.97581481933594	0.7554701566696167	4.399559497833252	nan	inf
monomer-100-nr2-run1_result_118	13	MAETVALVREAVEAAVAEARALEAAGENVDPLDVLDEKLAELKKAHPEKAELLDLLREALLELFESSHPPEELNDGSPETLEWLLTLVPAAAARVAARLA	0.8979984114937454	0.9517514048929321	86.68743133544922	0.7193751335144043	5.0024333000183105	nan	inf
monomer-100-nr2-run1_result_118	14	MEEVVELVKEAVERAVERAKELAAKGEKVDPLEVLDEEFEKLKEEHPEHKELLDLLREALMELFESSFDPEEYDDGDPETMEKLKELIDEAAELVKKRLE	3.181005837812764	0.7458405707188104	86.91700744628906	0.6931540369987488	5.080222129821777	nan	inf
monomer-100-nr2-run1_result_118	15	MEEVKKLVKEALKEAVEEAKELEAKGEKVDPLEVLKKKIEELKKKYPEKKELLDLLEKALLELFESSHDPEEHEDGSPETMEEMLELVDEAYEKVKKKLE	2.530397603299587	0.7948394261569562	84.42178344726562	0.6762382388114929	6.43322229385376	nan	inf
monomer-100-nr2-run1_result_118	16	LAAVAAAVRAAVEAAIEEARALAAAGERVDPLAVLERRFAELLAAHPEHADLLEALRAALLELFRESHPPEEYGDGSPATLEDLAGLVPAAAARVAAALA	0.9726609634524507	0.9465221326814393	87.61666107177734	0.7386147975921631	4.264657020568848	nan	inf
monomer-100-nr2-run1_result_118	17	MAEVEALVREAVAAAIAEAEALAAQGRAVDPLAVLDARFAELLAAHPEHAALLEALRAALRALYAESHPPGVLNDGSPAALAALATLVPAAAERVRAELA	1.2413863680311983	0.9219931565509722	86.99345397949219	0.747037410736084	4.4414191246032715	nan	inf
monomer-100-nr2-run1_result_118	18	MEEVKEKVKEAVERAVKEAKELYEKGIYVPPLEVLDREMEKLKEEYPENAELLDKLREALLRLFEESFDPEEFDDGSPETLEKLLELVDEAAEEVEEELE	1.8973786542520277	0.8173289039623637	83.56128692626953	0.6392895579338074	5.4469709396362305	nan	inf
monomer-100-nr2-run1_result_118	19	MEEVEALVKEAVEKAVKEAKELYEKGEYRDPLEVLEEQFEKLKKEHPEHKEELDLLREALLELFEEKFPPEEYRDGLPRTMEKMKELVPEAAERVRERLE	1.303662995475347	0.9140144402586372	86.93091583251953	0.7132768630981445	5.062391757965088	nan	inf
monomer-100-nr2-run1_result_118	20	MAEVVALVREAVAAAVKEAEELEARGEKRDPLDVLAERMAALRAAHPEKAAELDALEAALLALFRESHPPEEYDDGSPATLADMATLVPAAAARVEAELA	0.9087641993269339	0.9540511667669824	90.15274810791016	0.7681451439857483	3.8827998638153076	nan	inf
monomer-100-nr2-run1_result_118	21	DAEVVALVAEAVAAAEAEAKALAAQGIATDPLDVLAARLAALAAAHPARAALLAALAAALAALFAESHPPEAFDDGSPATMADLATLIPAAAARAAAAAA	8.289908482952113	0.29869678835822605	66.29920959472656	0.5267396569252014	11.365857124328613	nan	inf
monomer-100-nr2-run1_result_118	22	MEEVEEKVKEAVEEAVKEAKELAAKGINVKPLDVLKRKMEELEEEHPEHKELLKKLREAIMELFESKFDPEEHNDGKPETLEEMKELIEEAAEKVREELA	1.9539003069116947	0.8462910435658257	83.08499908447266	0.6649178266525269	6.166998863220215	nan	inf
monomer-100-nr2-run1_result_118	23	MEEVKELVKKAVEEAVKEAEELAAKGKEVDPLEVLKKEMEKLKKEHPEKKELLELLEKALMELFESSHPKDEFKDKSPKTLKEMEKLIDEAAERVEKELE	2.747209372442652	0.7710345246257648	85.42117309570312	0.6854421496391296	5.555478096008301	nan	inf
monomer-100-nr2-run1_result_118	24	MEEVVKLVKEAVEKAVEEAKELYKQGINVDPLKILDEKFEELKKKYPEKKEELDLLREEILRLFKEKHDPSEYNDNSPETMEDMLELIDEAAERVKKELE	1.6639669789477858	0.8651617667579455	90.6739273071289	0.7525374889373779	3.910278797149658	nan	inf
monomer-100-nr2-run1_result_118	25	MAAVVAAVEAAVARAVERAKALAAEGRAVDPRAVLDEEMAELKKAHPADAALLDALEAALWELFAASHPPEEFADGSPETLEWMQTLIPAAAARVAEALA	0.8498965519608707	0.9565836964254834	89.90043640136719	0.7903544902801514	4.024155139923096	nan	inf
monomer-100-nr2-run1_result_118	26	MEEVVELVKKAVEAAVARAEELAALGEAVDPLEVLDEEFEKLKEEHPEHKELLDLLREALYELFETSFPPEEFADGSPATMARMKELIPAAAERVKKKLE	1.3596687497715712	0.9061960859662653	87.23536682128906	0.6903903484344482	4.603998184204102	nan	inf
monomer-100-nr2-run1_result_118	27	MEEVVEKVKEALEKAIERSKKLYEEGIYKDPLEVFKEEIEKLKEEYPEKKEELDLLEKALLELFNSSFPKEEYNDGLPETMEKMKELVDKAAEKVKKELA	2.606328325680034	0.7900028841267815	86.32880401611328	0.6827730536460876	5.0652971267700195	nan	inf
monomer-100-nr2-run1_result_118	28	MDEVVALVKEAVERAYERAKELYEKGEFRDPLEVLDEELEKLKAAHPEHAALLDALREALLALYNEKFPPEVRSDGSPETMKEMATLVDEAAARVRAALA	1.3653882912718023	0.8976293366682665	88.84540557861328	0.7347940802574158	4.065454483032227	nan	inf
monomer-100-nr2-run1_result_118	29	MAEVEALVREAVKAAVARAKKLAAEGKAVDPLDVLDEEMEKLKEEHPEHAELLDLLEEALMELFESSHPPEEYADGSPATLEDMQTLVPAAAARVRERLA	0.7918748545115463	0.9589967916787948	89.36788940429688	0.7424187064170837	4.095002174377441	nan	inf
monomer-100-nr2-run1_result_118	30	MEEVKKKVKEAVEKAVEEAKELYEKGIYKDPLEVLDEKIEELKKEYPENKELLDKLEKALMELFNESHPPEEHNDGLPETMEEMKTLIDEAAKRVEEELA	3.203336801789303	0.6497258632457471	81.37109375	0.6261465549468994	6.5708746910095215	nan	inf
monomer-100-nr2-run1_result_118	31	MEEVKALVKKAVEKAYKKAKELYAKGENIDPLEILKEEMEKLKKEYPEHKELIDLLEEAIMELFKSSYPPEVLKDGKPETMELIKTLIDAAWEKVKKELA	3.2276846526483722	0.7413199997292533	84.73226165771484	0.6935184001922607	5.4182024002075195	nan	inf
monomer-100-nr2-run1_result_119	0	EELLKEAKEEAEKRVGEGWIFVAEYVSKDGEDNTIVIVVYENKDKTEYAYLIKDTKGNEIFQKGPWIEVPGNGKKLFKIEPENYFIEEGSNNIKEITLKP	1.8853837400070477	0.8650291534035804	81.9927749633789	0.6999799013137817	6.802354335784912	nan	inf
monomer-100-nr2-run1_result_119	1	DELLKKALEEAEKRVGEGWNFVASYVSKDGPDKTIVLVVYENEDKTQYAYLLKDTEGNEIFQEGPWIEVPGNGLKVFLIKPENYYLYRGSNEIKEITLKP	10.469563845992331	0.4405129112926789	66.52253723144531	0.5743649005889893	9.600481033325195	nan	inf
monomer-100-nr2-run1_result_119	2	DELAKEAQKEADKLVGEGWIHIQTFISKDGPNNTIVVVVYENKDKTQAAYLLKNTNGYKIFQEGEWEIEPGNGTKVFTIKPENYKIYEGSNNIPSITLKP	8.795430738645665	0.44606574676501043	53.26442337036133	0.4360979497432709	12.808799743652344	nan	inf
monomer-100-nr2-run1_result_119	3	EELVAKAKEEADARVGEGWNFVATYISKDGPDRTIALVIYENEDKTQAAYLLMDTQGNRRWQEGPWIEVPGDGTKVFRIEPENYLVYRGSSDVPSITLKP	3.9124644042783965	0.6531918962345223	84.08644104003906	0.7297866940498352	5.908369064331055	nan	inf
monomer-100-nr2-run1_result_119	4	SELLEEALKEAEEKVGEGWIFLDTYVSKSGPNETIVVVIYANEDRTEYAYLVKNTRGQVRFQRGPWILVPGNGTKVFRIEPENYLIVEGSSSISSITLKP	10.59701229787342	0.5729061102459171	69.3165054321289	0.6504426002502441	10.254741668701172	nan	inf
monomer-100-nr2-run1_result_119	5	DKLAEEAKKEFDKKIGEGWIHVATYISKDGPNNTIVIVIAENKDKTKAAYYVKDTNGNEIFQEGPWITVPGGGTKLFKITPENYWITRGDSSISSITLKP	11.170586363389992	0.25213243725333645	51.64844512939453	0.41704094409942627	13.772202491760254	nan	inf
monomer-100-nr2-run1_result_119	6	DELVKEALKEADEKVGEGWIFVKTYISKDGEDNTIAIVIYENKDKTEYAYLLKNTKGNEIWQEGPWEIIPGNGTKVFKIEPENYYIYEGNDNVESITLKE	4.069881447742777	0.6030114883494369	62.64909362792969	0.5379483699798584	11.327335357666016	nan	inf
monomer-100-nr2-run1_result_119	7	DELAKEALEEADKRVGEGWNFVGTYISKDGPDTTIVVVVYENKDKTKYAYLVKDTKGNEIWQEGPWIVVPGNGTKVFLIKPENYWIYEGNNNINSITLKP	8.256990773148361	0.36859037681863405	65.057861328125	0.5980303287506104	10.656800270080566	nan	inf
monomer-100-nr2-run1_result_119	8	EELLKKAREKADKRVGEGWEFVDEYISKDGPDETIVIVVYKNKDNTKAAYLLMNTKGYEIWQEGPWEIVPGNGTKVFTIEPENYKIVEGSKEVKTITLKP	6.584069737930284	0.5836695555141209	65.17163848876953	0.6002443432807922	11.399855613708496	nan	inf
monomer-100-nr2-run1_result_119	9	EELLEKAREEAEKKVGEGWIKVADYISEDGPDNKIALVIYKNKDNTEAAYLLMDTKGNKIFQTGPWKIVPGNGTKVFEIKPENYLITEGDNTITSITLKP	3.5625423159955143	0.7162481257835991	69.16962432861328	0.6238116025924683	10.399431228637695	nan	inf
monomer-100-nr2-run1_result_119	10	DELVKEALEEASKRVGEGWNFVATYVSKDGPDNTIALVIWENKDKTKYAYLLKNTKGQEIFQEGPWEIVPGGGTKVFTIKPENYKIYRGSNTIEKITLKP	4.88804226777134	0.4971505030229764	59.27476501464844	0.5150818824768066	11.823060989379883	nan	inf
monomer-100-nr2-run1_result_119	11	DKLLEKAKKKFDELVGEGWNFLGSYISKDGPDNTIAIVIYENSDKTKAAYLVMNTKGQEIIQEGEWEIKPGNGTKYFKIEPENYWIKKGSNTIKTITLKP	3.5609886506656	0.7390650171167295	79.45988464355469	0.6958124041557312	7.274597644805908	nan	inf
monomer-100-nr2-run1_result_119	12	DELVEKAKEEADKRVGEGWIFVDTFVSEDGPDRTIALVVYENEDKTQYAYLLMDTKGNEIWQEGPWEIRPGDGTKYFRIEPENYWLEEGSSNVPSITLEP	11.017290505593664	0.22615255512451835	62.85032272338867	0.4810616075992584	10.814135551452637	nan	inf
monomer-100-nr2-run1_result_119	13	DELLKEAKEIADKKVGKGWIFKASYVSKDGPNNTIVIVIYENKDNTEYAYLLKDTKGNEIFQEGKWIIKPGNGTKYFLIKPENYWIEEGNNNIKSITLKP	3.3004942125752845	0.767864653530634	77.09661102294922	0.6723861694335938	8.111959457397461	nan	inf
monomer-100-nr2-run1_result_119	14	EELLKKALEEADKRVGEGWIFVGSYISKDGPNKTIAIVVYENKEKTKYAYLVKDTDGNEIWQEGEWKIVPGNGTKLFLIKPENYWIEEGSNEIKEITLKK	3.7687608574062303	0.7130395506452019	71.89871978759766	0.5834317207336426	8.782532691955566	nan	inf
monomer-100-nr2-run1_result_119	15	EELLKKAKEKADKRVGEGWIFVGTYISKDGEDNTIVIVVYMNKDKTKAAYLVMNTKGYEIFQEGEFIEKPGNGTKYFLIKPENYYIELGSNTIESITLKP	4.001129210503655	0.6757638156758772	61.955291748046875	0.4675540030002594	10.92708969116211	nan	inf
monomer-100-nr2-run1_result_119	16	EELLEKAKKKAEEKVGEGWNFIASYISKDGPDNTIAIVVYENENKTEAAYLVMNTKGYEIFQEGKWIEVPGNGTKVFKIKPENYYIYRGNNNIPSITLKP	10.377839115965838	0.2691831996849443	53.49715042114258	0.4686574935913086	13.244845390319824	nan	inf
monomer-100-nr2-run1_result_119	17	DELLAEALKKADAKVGEGWIHVGSYISEDGPDNTIALVLYENKEKTEAAYLLMDTNGNEIFQRGPWKIVPGNGTKEFLIEPEKYWITRGSNTIKSIKLEP	3.04399067712808	0.6921291835381608	67.38111877441406	0.6004700660705566	10.45688247680664	nan	inf
monomer-100-nr2-run1_result_119	18	DELLKEALEEADKKVGEGWIFVASYVSKDGPDNTIVVVVYENEDKTEAAYLVKDTKGNEIFQTGKWEIVPGNGTKKFLIEPEKYWIEEGSNNIPEITLKP	4.148825499434345	0.7030510509598042	76.46409606933594	0.6625524163246155	8.055763244628906	nan	inf
monomer-100-nr2-run1_result_119	19	DALLEEALAEAEARVGEGWVFVASYRSVDGPDRTIAIVLYENEDKTQAAYLLKDTAGNVIWQEGPWEVVPGDGTKVFKIEPENYYIYRGSSSISSITLTP	3.906114326253526	0.6945252565813296	74.43144989013672	0.6489066481590271	7.553705215454102	nan	inf
monomer-100-nr2-run1_result_119	20	DELAKKAKEKADKKVGEGWIHVGTYIVKDGPDNTIVVVVYENKDKTEAAYLVMNTKGQEIFQTGKWEVVPGNGTKKFLIKPENYWITRGSNDIKGITLKP	3.986937786024409	0.733428679268338	86.20355987548828	0.7602684497833252	5.359818458557129	nan	inf
monomer-100-nr2-run1_result_119	21	EELLEKALKIAEEKVGEGWIHIGSYISKDGPDNTIAIVIYENKDKTKAAYLLMNTKGQEIFQEGPWIEKPGNGTKLFLIKPENYWITKGSNDIKGITLKP	6.996129231530063	0.560534934222261	53.86677169799805	0.4236499071121216	12.638532638549805	nan	inf
monomer-100-nr2-run1_result_119	22	DELLEKAREKAEKRVGEGWIHVADYIVKDGPDTTIAIVIWENKDKTKAAYLVMDTKGNEIWQEGPWITVPGNGTKVFKIEPENYYIYEGDNSITGITLKP	11.182233822159487	0.1977286276798672	51.888938903808594	0.4256666898727417	13.60359001159668	nan	inf
monomer-100-nr2-run1_result_119	23	DELKQQALKEADALVGEGWNHVATYISKDGPDNTIVIVVYENKDKTKAAYLVKNTKGYKIFQEGEWETVPGNGTKYFLIKPENYWLKEGDNNVKSITLKE	3.9834517015381476	0.5943658308412134	64.99024963378906	0.49966174364089966	10.289019584655762	nan	inf
monomer-100-nr2-run1_result_119	24	DELLKEALEEAEKRVGEGWIFLGSYISKDGPNNTIVIVVYKNEDNTKYAYLVKDTNGNEIFQEGDWIEVPGNGTKKFLIKPENYYITEGSNNIKSITLKP	3.8729413371459365	0.7137629050379876	78.92772674560547	0.7027665376663208	7.070104598999023	nan	inf
monomer-100-nr2-run1_result_119	25	EELLKKAREKASKKVGEGWIHLADYVVKDGPDNTIVVVVYANKDKTKYAYYVLDTKGNEIFQEGEWKIVPGNGTKEFLIKPENYWIKEGSNNIKSITLKP	3.4161461339724224	0.6721444120490105	67.77741241455078	0.5823938846588135	9.8668212890625	nan	inf
monomer-100-nr2-run1_result_119	26	EKLLEEAKKKAEERVGEGWIFLKDYISKNGENETIAIVIYENKDKTKYAYLLKNTKGNEIWQEGEWIIEPGNGTKVFKIEPENYLIYKGSNNIKNITLKP	3.649240333176006	0.6547808389064832	70.90533447265625	0.6012860536575317	9.74631404876709	nan	inf
monomer-100-nr2-run1_result_119	27	DELLKKAKEEADKKVGEGWIFVDSYISKDGPDNTIAIVVYENKDKTKAAYLVMDTKGNEIFQEGPWEIVPGNGTKKFKIEPENYWITRGSSSINSITLKP	11.467530124765647	0.21116645895285205	65.36003875732422	0.5947726964950562	9.696484565734863	nan	inf
monomer-100-nr2-run1_result_119	28	DELLKKAKEESEKKVGEGWNFLAEYISKDGPDNTIALVVWENKEKTEAAYLLMDTKGNKIFQKGKWIEVPGDGTKVFLIKPENYFIYEGDNSVKSITLKP	3.329060218242008	0.6715244715974518	80.68805694580078	0.6608148813247681	6.958215236663818	nan	inf
monomer-100-nr2-run1_result_119	29	DELAEKAKKIADEKVGEGWEFVATYISKDGPDNTIVVVVYENKDKTKYAYLLMNTKGQEIFGEGEWEIVPGNGTKKFLIKPENYWITEGSNNIEGITLKP	2.9750538394187127	0.6814566656226324	83.5311279296875	0.7419576644897461	6.100912570953369	nan	inf
monomer-100-nr2-run1_result_119	30	NELLEEARKKADARVGEGWIHLKDYISKDGPNNTIAIVIYENKDKTKYAYLIKDTKGNEIFQEGPWIVVPGNGTKVFLIKPENYYIYEGSNNISSITLKP	11.105169837587095	0.5093456193260283	66.80622100830078	0.6245194673538208	10.846077919006348	nan	inf
monomer-100-nr2-run1_result_119	31	DELLKRAKEIADKRVGEGWIFVGEYISKDGPDNTIVIVVYMNKDKTQYAYLAMNTKGTEIWQEGPFIVVPGDGTKQFLIKPENYWITLGSNTITSITLKD	12.389567828548868	0.2047767346828268	72.37574768066406	0.6415777206420898	7.879726409912109	nan	inf
monomer-100-nr2-run1_result_12	0	GAAAAAAAAAAAAAAAAAAAAALRAELIRRAHEEFTRIYAVISAILAALTGRVNDTPPILTPEGVFLRVEIETPDGIKTVDVDLTPLYLALAAARAALAA	9.697667428491178	0.2518505463808722	74.0882339477539	0.4343218207359314	11.806388854980469	nan	inf
monomer-100-nr2-run1_result_12	1	MLKELLEKLKKKEEEEKKKEEEKKKEEIKKAHEEWKEILKKIREILKKITGIDNDTEPILTEEGVYERIEIITPNGIKTIWIDLTPLYLEKKKKEEAEKK	9.957347781921667	0.2144074727722589	73.34540557861328	0.38109055161476135	13.778610229492188	nan	inf
monomer-100-nr2-run1_result_12	2	AAAAARAAAAAAAAAAEAAAKAARAAEIEAAHAVWTAILAVIRAALKAVTGFDNDIPPVLTPEGVFVKVLVKTPDGIKTVWVDLTPAYRAARAAAAAALA	8.370355032706248	0.20338792005417933	79.64949035644531	0.5089768767356873	9.197309494018555	nan	inf
monomer-100-nr2-run1_result_12	3	AAAALAAAAALAAAAAAAAAAEARAALIRAAHEAVLAVLAVLRAIRAALSGVVNDTPPILTPDGTYLAIRTKTPNGIKVTWVNLTPLFAALLAAALAALA	12.186062561446976	0.10560421636121171	69.64772033691406	0.41870224475860596	13.178265571594238	nan	inf
monomer-100-nr2-run1_result_12	4	AAAALAALAAALALAAAAAAAAARAALIKLAHEVYTKIYSVIRKILKKLTGFDNNTPPILTPEGVFKPIFIKTPNGIKKVWIDLTPAFEAALAALAAAAA	5.732505406284357	0.3834029812028201	61.87185287475586	0.341105580329895	14.929393768310547	nan	inf
monomer-100-nr2-run1_result_12	5	AAAAAAAAAAAAAAAAAAAAAAARAEAIAAAHAVVTAVLAVIAALLAALTGVVNDTPPELTPEGTYVRVDVPTPDGIKTIWVDLTPLYAALAAAAAAAAA	14.637814828218376	0.09276732521509422	72.997314453125	0.3968093991279602	13.186873435974121	nan	inf
monomer-100-nr2-run1_result_12	6	AAAAAAAAAAAAAAAAAAAAAAARAAAIAAAHARYAERLAKERAALRKETGFDNDIPPILTPEGTFLARVTKTPDGLRVEWVDLTPEYLAERAAEAAAAA	9.46884994583671	0.2499341810849046	73.00067138671875	0.40731701254844666	13.525446891784668	nan	inf
monomer-100-nr2-run1_result_12	7	AAAAAAAAAAAAAAAAAAAAAAARAAAIAAAHAAYAAELAKRRAELKAKTGFDNDTPPVLTPDGVFETVETPTPNGIKRTVVDLTPAYKAALAAEAAAAA	8.01465121034555	0.3310889559358175	59.46453094482422	0.40524667501449585	15.21271800994873	nan	inf
monomer-100-nr2-run1_result_12	8	GAAEALAAAAAALAAAEALAAALRAALIALAHAVVTALLAIVRAILAALTGRVNDTPPILTPEGVFVVVEVLTPDGIRRVWVDLTPLFLALLAALLAALA	8.950862639092914	0.20688708623446395	74.75520324707031	0.4496966600418091	11.819746971130371	nan	inf
monomer-100-nr2-run1_result_12	9	LPLLLLLLLLLLLLLALLLLALLRAALIALGGLVVKAILAVIRKILAAITGIVNDTPPIVTPLGVFVEVKIPTPNGIKTVWINLTPLYLALLGLLLLLLL	11.446423401901434	0.22305621705857373	72.80445098876953	0.37685009837150574	14.783842086791992	nan	inf
monomer-100-nr2-run1_result_12	10	GAAAAAAAAAAAAAAAAALAAALRALLIRLAHAVYAAALAALRAALAALTGRVNDVPPELTPEGVFLRVELPTPNGVRVVEVDLTPAYLAALAALLALLA	7.539565744848704	0.26471313897168136	63.3273811340332	0.37302565574645996	14.824907302856445	nan	inf
monomer-100-nr2-run1_result_12	11	AAAAAAEAAAAALAAAKAAAEEARAALIKAAYEEFKKEYEEIRKKLAAETGIVNDIEPELTPEGVFLTVRTKTPNGIKETKVDLTPAYLAARAAKLAAAA	5.402116156049424	0.4866919281818589	70.84713745117188	0.3855680823326111	12.355082511901855	nan	inf
monomer-100-nr2-run1_result_12	12	AAAAAALAAAAAAAAAAAAAAAARAAAIKAAHAVVLAIYSIISAILAKLTGFVNDTPPILTPAGTFLTVEIPTPNGIKKVTIDLTPLYLAAAAAAAAAAA	4.648656375930412	0.48476038035858393	63.84122848510742	0.4117276668548584	12.82324504852295	nan	inf
monomer-100-nr2-run1_result_12	13	GAAAAAAAAAAAAAAAAAAAAAARAALIKEAHEEYKKKYAEISEKLAKETGFVNDTEPILTPEGVYKAVYVKTPNGIKKIWVNLYPEYLKEKEARLAAAA	4.020397883488636	0.5598162464625452	60.48117446899414	0.31393343210220337	14.84809684753418	nan	inf
monomer-100-nr2-run1_result_12	14	GAALAAKLAEAAAEAAKKAAEELKAELIKEAYEEYKEELAKERAKLAALTGFVNDTPPILTPEGVFKKVETKTPNGIKTTWIDLTPEYLAKKLAELAAAL	5.870594908072998	0.430931622550951	56.496952056884766	0.24981576204299927	18.24549102783203	nan	inf
monomer-100-nr2-run1_result_12	15	AAAAAAAAAAAAAAAAAAAAAELRAALIALGHAVVTAILAVINAILAKLTGKVNDTPPILTPEGVFVIVKTETPDGIKETVIDLTPAFLALLAALLAALA	5.275544310711816	0.43862012856272853	66.14534759521484	0.3968796133995056	13.514426231384277	nan	inf
monomer-100-nr2-run1_result_12	16	AAAAAALAAAAAAAAAAAAAAAARAALIAAAHEVVKKVLAKIRAILKKITGFDNDIPPVLTPEGVFVTVIIKTPDGLKEIKVDLTPAYAAAAAAAAAAAA	4.426916716273523	0.5538499369566462	60.21016311645508	0.3599662780761719	14.630046844482422	nan	inf
monomer-100-nr2-run1_result_12	17	GPLLLALLLLLLLLLLLLLLELLKSLLIKLGYLVVSKILAVLRKILKALTGFDNDVPPILTPEGVYVLVLTKTPNGIKVTEINLTPLFLLLLLLLLLLLL	3.9718294643883403	0.5976090501291413	72.92543029785156	0.46689051389694214	12.424575805664062	nan	inf
monomer-100-nr2-run1_result_12	18	GAAAAELAARAAAAAAEAAAAAARAALIAAAHAAYAAALAALRAALAALTGRVNDTPPELTPEGVFLRVEVETPDGVETRWVDLTPAYAAALAAALAAAA	11.185958363295283	0.12796333186433229	77.33140563964844	0.4772872030735016	11.559518814086914	nan	inf
monomer-100-nr2-run1_result_12	19	GALAAALAALAAAAAAAAAAAEARAAAIRRAHEAVRAELAELRKLLAALTGKVNDTPPVLTPEGVFVEVRTETPDGIKVERVDLTPEYLARLAAEAAAAA	11.727647959987639	0.17511002520729815	70.78507232666016	0.38884055614471436	15.397430419921875	nan	inf
monomer-100-nr2-run1_result_12	20	DAARLAAAAAAAAAAAAALAAALEALLRVLAGAVVALILSVIRAILKSLTGFDNDIPPELTPEGVFVKVLTPTPNGIKTTWIDLTPLFLAALAALLALLA	12.287584298394844	0.13600075738127226	71.83905792236328	0.4030359387397766	12.905115127563477	nan	inf
monomer-100-nr2-run1_result_12	21	GLLAALLAALAAAAAAAAAAAAARAALIALGHAVVTAILAVIRALLAAITGFVNDTPPILTPDGTYLTVRIPTPDGIKEVTIDLTPLFAAALAALLAALA	11.188182136926606	0.1349073220690299	68.78263854980469	0.4067932069301605	13.706358909606934	nan	inf
monomer-100-nr2-run1_result_12	22	GAAAAALAAAAAAAAAAAAAAAARAAAIEEAHAELLARLAKERAELAAKTGFVNDTPPVLTPEGTFVAVRTRTPDGIRTEWVDRTPEFAAERAARAAAAA	10.351916498252955	0.18028210815724166	70.22052764892578	0.39822423458099365	15.318249702453613	nan	inf
monomer-100-nr2-run1_result_12	23	AAAAAAAAAAAAAAAAAAAAAELRAALIKLGHEVYTKIYKKIHELLKKITGFDNNIPPILTPEGVYLKVIKKTKNGYKVIWIDLTPLYLALLAALVAAAL	5.400142864371726	0.41375631143556474	63.00954055786133	0.3358229696750641	14.48879337310791	nan	inf
monomer-100-nr2-run1_result_12	24	AALLAALAAAAAAAAARAAAEAARRAAIRAAHAAVLALLAVLRALLRALTGRDNATPPELTPEGVFVRVETPTPDGIRVTTVDLTPLYRALAAAAAAAAA	12.904499763485555	0.10734312335796924	70.32514190673828	0.41402554512023926	13.160435676574707	nan	inf
monomer-100-nr2-run1_result_12	25	AAAAAAAAAAAAAAAAAAAAEAARAAAIRAAHEAVKAVLAKIREKLAKETGFVNDTEPILTPDGVFVLVKVETPDGIKVVEVDLTPAYAALAAAAAAAAA	6.883650626511893	0.42637308251395367	66.02056121826172	0.43880072236061096	12.12734603881836	nan	inf
monomer-100-nr2-run1_result_12	26	AALAAALAAAAAAAAAAAAAAAARAALIAAAHAVVTAVLAKIRKALAAITGFDNDTPPILTPEGVFVKVYVKTPNGIKVIEIDLTPAYLALAAALAALLA	7.587166835775043	0.30928477361577866	61.18989181518555	0.3746909499168396	14.671799659729004	nan	inf
monomer-100-nr2-run1_result_12	27	AEALKKLEEEKKKKAEEEKKKEEEKELIKEAYEEYKKELEKIRKLLAKITGFDNNTEPILTEEGVFVKIEVKTPNGIKTIWIDKTPEYKKKKEKEEKEKK	4.347792268855191	0.5624274757924996	74.90248107910156	0.39540034532546997	13.80453872680664	nan	inf
monomer-100-nr2-run1_result_12	28	GPLLLLLLLLLLLLLLLLLLLLLRRLLILLGHLVVSLILAVLRALLRALTGRDNDTPPILTPEGTFLAVELPTPTGTLVVWVNLTPLFLALLLLLLALLL	11.156782276933438	0.1708325131622394	72.07904815673828	0.4181538224220276	14.28933048248291	nan	inf
monomer-100-nr2-run1_result_12	29	AAAAAAAAAAALAAAAAAAAAAARAALIKAAHEKYSAELAKERAELKAKTGFDNDIPPILTPEGVFLAVIVETPDGLKTIWIDLTPAYLAEAAAAAAAAA	2.4171976965423663	0.7289355941207308	66.09613800048828	0.39993351697921753	12.821887016296387	nan	inf
monomer-100-nr2-run1_result_12	30	GAAAAAAAAAAAAAAAAAEAAALRAALIALAHAVVTEELAKIRAELAKKTGFDNDVPPILTPDGVYVLVFTKTPNGIKVEVIDKTPEFAAALAALAALLA	2.9684132094056626	0.6718602097102826	60.66010665893555	0.3655352294445038	14.430546760559082	nan	inf
monomer-100-nr2-run1_result_12	31	GEAAAAAAAAAAAAAAAAAAAAARAALIRAAHAVVTAILAVIRAVLKALTGVDNDTPPILTPDGTYVRVETPTPDGIKVTWVDVTPAYAAAAAALAAAAA	12.685865056101793	0.11874332828443	64.77220916748047	0.4004254639148712	15.655964851379395	nan	inf
monomer-100-nr2-run1_result_120	0	KNALDVIKENIEKKIKITKFISLSPDGKPVIRDVIVDDDDIEKALEKVEKELKSVPKNNKVLVQFGEDEWYIIDMKNMSYKKLTPEELKKIPPLKEAIEK	1.7275153382637158	0.8417376743935137	83.8070297241211	0.7005198001861572	5.72733211517334	nan	inf
monomer-100-nr2-run1_result_120	1	KDARDVLREAIAANIPIRRLLLLSPDGTPRRRDVTIDSPDPEERLAKLNEALAAAPPDERVLVQLGDDRWYLIDRANGAYTELTPAELAAHPPLAVAVAA	1.5595989499029492	0.8889020820882336	82.50640106201172	0.7099137306213379	5.45706844329834	nan	inf
monomer-100-nr2-run1_result_120	2	MDALDVIRAAIKAKVPIRGFLALPPDGTPRRRDVVINDPDEAAALARVRELLASAPPDEQVLVQFGDDEWYLIDMRDLSYRRLTPEELRKHPPLRAAVEA	1.2401898528255915	0.9307058688131031	82.87263488769531	0.6983153223991394	5.680500507354736	nan	inf
monomer-100-nr2-run1_result_120	3	ANALDIIKEAIEKNIPIKGIIVLNPDGTPIVKNIVIDDPDIEKRLAKFKEALAAAPPNHKVLVQFGDDKWYIIDMKNMSYTELTPEELKKIPPLKKAIEK	2.058934033128218	0.8196408398005305	79.23567199707031	0.6720066070556641	6.497538089752197	nan	inf
monomer-100-nr2-run1_result_120	4	MNAKDVIKEAIEKNIPISKFIVLPPDGTPIIKDIIVDNPNKEEKLKEVEKALKSAPKDHKILVQFGEDKWYIINMKDMSYKELTPEELKKIPPLAKAIEE	1.6364646739191178	0.8616094057001163	80.5013427734375	0.6549162864685059	6.419367790222168	nan	inf
monomer-100-nr2-run1_result_120	5	PDARDVIRAAIAARRPIRGLIALSPDPTPRRRDLVVDHPDEEEALAAVEAALAAVPPDELVLVQFGDDDWYIIDMADMSYRRLTPAELREHPPLAAAVLA	1.047114014285386	0.9373693650980579	81.14202117919922	0.7178819179534912	5.800049304962158	nan	inf
monomer-100-nr2-run1_result_120	6	MDAWDVIREAIERRIPIRRFIVLSPDGTPRRRDVVVDHEDVEAALAEVRALLASAPPDEKVLVQFGEDEWYIINMADRSYERLTPEELKKHPPLRKAIEE	1.4672318719118134	0.8918286241110261	82.9195327758789	0.6935518980026245	5.986841678619385	nan	inf
monomer-100-nr2-run1_result_120	7	MNALDVIEEAIKANIPIRGFISLSPDGTPKIRNIVIDSPDVAERLAEVKKALESAPPDEKVLIQFGDDKWYIIDKKNNSYKELTPEELKKIPPLKKAIEK	1.5652143659671633	0.8683702645384807	78.3529052734375	0.6270349025726318	6.934868812561035	nan	inf
monomer-100-nr2-run1_result_120	8	MDAWDVIEEAIKKKIPIKKFIALSPDGTPRILDIEVNNEDEEEKLKEVKKALESVPEDELVLVQFGDDEWYIINMKDRSYRKLTPEELKKIPPLKKAILA	1.6735216923601848	0.8580615662335689	80.94827270507812	0.6541484594345093	6.941445350646973	nan	inf
monomer-100-nr2-run1_result_120	9	KNALDVIDEAIEKNILIKGIISLSPDGKPIKNDIIIDDENIEEAKKKVLEALKSVPKDHKVLIQFGEDEWYIINMKNNSYEKITPEELKKIPELKKAIEE	2.398830758330898	0.8114759946187227	81.54362487792969	0.674110472202301	6.190651893615723	nan	inf
monomer-100-nr2-run1_result_120	10	MNALDVIRKAIEANIPIKGFIFLSPDGKPKKKNVEINNPDKEEALKEVEEELKSAPEDELVLIQFGDNEWYIINMKDMSYKKITPEELKKIEPLKKAVEE	1.5893873896095754	0.8822418730114273	83.15736389160156	0.6737870573997498	5.869225025177002	nan	inf
monomer-100-nr2-run1_result_120	11	EDALDVINEAIEKNIPLTKFIRLKPDGTPVIENIVVDSEDIEEAKKKVNEALASAPKDEKVLVQFGEDEWYIIDMKNGKYKKLTPEELKKIPPLKKAVEK	1.7180071301691986	0.8711179800029436	82.64640808105469	0.6641631126403809	5.937629699707031	nan	inf
monomer-100-nr2-run1_result_120	12	MNALDIIKEAIKKNIPISKFIVLSPDGTPKIKNIIVDDPNEEEKLKKVEEALKSAKKDEKVLVQFGEDEWYIIDMKNKKYKKLTPEELKKIPELKKAIEK	1.6340893584410798	0.864516665064171	82.14923858642578	0.6705495715141296	6.25368070602417	nan	inf
monomer-100-nr2-run1_result_120	13	MNALDVLRAAIAAGVPLRRFILLNPDGTPIRRDAVVDHPDPEERLAEVERLLASAPKDHLVLVQLGEDRWYIIDMKNMSYKELTPEELLKHPPLAAAVLE	1.7544181115951665	0.8801659769535206	84.91581726074219	0.7240418195724487	5.357207775115967	nan	inf
monomer-100-nr2-run1_result_120	14	EDAWAVIEAALAARVPLTRFLLLTPDGVPIRRDAVVDDPDVAARLAAVRALLAAAPPDALVLVQFGDDEWYIIDLRDRSYKRLTPAELRQIPPLAAAVLA	1.8208502098735335	0.8436656218061463	79.01687622070312	0.6955794095993042	6.34157133102417	nan	inf
monomer-100-nr2-run1_result_120	15	MNALDVIKEAIEKNIPIKKFILLSPDGTPKRKDVIIDDPDKEKRLAKVEEVLKSAPEDWLVLVQFGDDEWYIINMKDMSYRRLTPEELKKIPPLKAAIEA	1.7114367314369774	0.8816084119116936	81.77008056640625	0.673284649848938	6.169584274291992	nan	inf
monomer-100-nr2-run1_result_120	16	PDAWDVIRAAVAAGVPLSGFLALRPDGTPVRRDLAIDDPDPAAALARVRAALASVPPDELVLVGFGDDDWLLIDMADGSYRRLTPAELREHPPLAAAVLA	1.802787907212241	0.8426610919295693	87.5748062133789	0.7926356792449951	4.284769058227539	nan	inf
monomer-100-nr2-run1_result_120	17	MNALDIIKEAIEKNILLKKFIVLKPDGTPIRKDEIIDDPDKEKALAKVNELLKSAPKDHKVLVQFGDDEWYIIDMKNNKYKRLTPEELKKIPELKKAILE	2.0552500087205328	0.8204021208863503	80.66881561279297	0.656574010848999	6.746646881103516	nan	inf
monomer-100-nr2-run1_result_120	18	MDARDVIEEAIKKNIPISKFILLDPNGKPIIKNKEINNDDIEERLKEVEELIKSAPENYKILVQFGENEWYIINLKDMSYTKLTPEELKKIPELKKAINE	1.8786899515257607	0.8633448785355509	84.5218505859375	0.6808286309242249	5.828925609588623	nan	inf
monomer-100-nr2-run1_result_120	19	MNALDVIKEAIKKKIPIKQFIALSPDGTPRILDVVIDNENEEEALAEVEKILASVPEDELVLVQFGDDEWYIINMKDMSYKRLTPEELKKIPPLAKAVNA	2.942197292815736	0.7498592203956551	79.05770111083984	0.6927614808082581	5.822454929351807	nan	inf
monomer-100-nr2-run1_result_120	20	MNARDVIEEAIKAKIPISLFISLSPDGKPIIRNVIVDNPDEEERLKEVEKIISSAPEDHLILVQFGEDEWYIINMKDMSYRKLTPEELLKIPPLAKAVLE	1.6596429181734933	0.8721629048816922	78.21015167236328	0.6555286645889282	6.926576614379883	nan	inf
monomer-100-nr2-run1_result_120	21	MNALDVIEEAIKKRIPIKGFIVLKPDGTPIRLDKIIDSENVEEALKEFKELLESAPEDHLILVQFGEDEWYIINKKDMSYKKLTPEELKKIPPLKKAIEE	1.3791253136875266	0.8953655258814217	85.4932861328125	0.6929535865783691	5.402490615844727	nan	inf
monomer-100-nr2-run1_result_120	22	KNALDVIEEAIKKKIPIKKLIILSPEGKPIRRDIEINSENEEEALKEFKKALEEAPKDHKVLVQFGDNDWYIINMKDMSYKKLTPEELLKIPELAKAVLE	2.821934507930778	0.7778238480199083	79.00871276855469	0.6964262127876282	5.912260055541992	nan	inf
monomer-100-nr2-run1_result_120	23	MNALDVIRAAIKAKIPLRRFIVLTPDGKPIIRDLVIDSDDEEEALAQVEAALAAAPPDELVLVQFGDDEWYIINMADMSYRRLTPEELKKHPPLAAAVLA	1.194117042333391	0.9172015323890735	80.88521575927734	0.6769437789916992	6.093944549560547	nan	inf
monomer-100-nr2-run1_result_120	24	MNARDVIKEAIEKKIPIKKFILLSPDGKPIIRNVVIDSKDVEEALKEVEKELASAPEDHLVLVQFGEDKWYLIDKKNMSYRELTPEELKKIPPLREAIEK	1.9967700754088231	0.8302586627789843	79.62178039550781	0.6690264940261841	6.61535120010376	nan	inf
monomer-100-nr2-run1_result_120	25	MNALDVVKEAIKKKIPIKKFIVLSPDGKPIIKDKIIDNENEEERLKEFKELLESAPKNHKVLVQFGEDEWYIINMENMSYEKLTPEELKKHPPLAKAINK	1.3930039109511463	0.8958457510809325	84.1015396118164	0.6896219849586487	5.7796149253845215	nan	inf
monomer-100-nr2-run1_result_120	26	MNALDVIKEAIEKNIPITKIISLSPDGKPIINNLVIDNEDVEERLKEFEKALKSVPKDHKVLVQFGEDEWYIINMKDLSYKKLTPEELKKIPELKKAIEE	1.962049662560711	0.8711891548575887	81.96138763427734	0.6717448234558105	6.119966506958008	nan	inf
monomer-100-nr2-run1_result_120	27	PNALDVIRAAIAARIPLRGFIELSPDGEPIRRDVVIDHEDPEEALAEFEKLLASAPKDHLVLVQFGEDEWYIINRANLSYRRLTPEELKKIPPLAKAILE	4.2296814634885935	0.744060619610939	79.6446533203125	0.6844627857208252	6.7843828201293945	nan	inf
monomer-100-nr2-run1_result_120	28	PNALDIIKEAIARRIPIRGFLALSPDGTARRLDLVVDSEDEEEALAQVEAALASVPPDELVLVQFGDDEWYLINMKDMSYTRLTPEELAQHPPLAAAVAE	1.3872526762615516	0.8917376961097062	86.87796783447266	0.7517460584640503	4.577335357666016	nan	inf
monomer-100-nr2-run1_result_120	29	MNYKDVIKEAIEKNILIKKFIILNPDGKPIKKNEIVDNENVEERLAEVEKLIKSAPKDHKILIQFGDNEWYIINLKDNSYKKITPEELKKIEPLKKAIEE	1.8206464662792445	0.8772147373620833	83.45882415771484	0.6912789940834045	5.899779796600342	nan	inf
monomer-100-nr2-run1_result_120	30	KNARDVIEEAIKKKIPIKGFIILSPDGKPKIRNVIIDNENEEERLKEVEKIIKSAPPDEKILVQFGDDKWYIINMKDMSYTELTPEELKKIPPLKKAIEK	1.5075880116540408	0.8865600158953865	80.54946899414062	0.655724048614502	6.518364429473877	nan	inf
monomer-100-nr2-run1_result_120	31	PDARDILEEAIRARRPLRGFLVLSPDGTPRRRDLVVDSPDVEAALAEVEAALAAAPPDELVLVQVGEDDWLLIDMRDLSYRRLTPAELLEWPPLAAAVAA	1.3823959566639838	0.8835820881102522	81.6620864868164	0.7158961296081543	5.380146026611328	nan	inf
monomer-100-nr2-run1_result_121	0	LAALAAALAAERAAARAQAEAELAARRAELLATIAPEELAAFAEEWAAEEAAARAAAEARLAAELAARAAALAAALAELARALAAADPDKAPLDLALAAA	5.958161356109362	0.428920224577944	76.93001556396484	0.549219012260437	9.406591415405273	nan	inf
monomer-100-nr2-run1_result_121	1	EEERRREREERRARRRAEALAELKERRARRLAALPPELAAAAAAEWAAEEAARLAEAERELEEELEREEERRKKEEEELRRKLAKENPEKTPEDLELEKK	6.506176656794015	0.33370886945592376	82.953369140625	0.437307745218277	12.347371101379395	nan	inf
monomer-100-nr2-run1_result_121	2	EEELKKKREKKKKEWKEKAEKEIEEKKKELEKKIEPEVKEEFAKKWEEEEKKLKEKYEKELKEELEKEKAELAAEELAKKKAEAAANPEKTPEDLALEKE	4.2416715826147	0.7144626389909053	78.22539520263672	0.43375083804130554	12.372623443603516	nan	inf
monomer-100-nr2-run1_result_121	3	LEKLKEELEKLEKEKKEKTEKEIEEEKKKREAKIKPEKKEEEEKEWKKKEEEKKKKGEKELEEEKKKLLEELKKELKEKKKKEALENPNLTPEDLLLRLE	4.920752217508298	0.6345203110613905	73.37309265136719	0.3976427912712097	13.656989097595215	nan	inf
monomer-100-nr2-run1_result_121	4	EKEFEKELEEERKARREAAEAEIAAERAAALAKIAPDVAAAAAAAWAKREAARRAAAEAELAAEIEKRLAEREKKKREEALRKALENPDLTPEDLKLLEE	23.58628831448851	0.059405837041876006	76.97176361083984	0.3765913248062134	16.45826530456543	nan	inf
monomer-100-nr2-run1_result_121	5	EEELKKEIEKKKEEWKKEAEKEIEEEKKKLLAKIKPEKEEEFKAEWEKKKKERKEKYEKELEKELEKKEKERKKLKKEEKLKEALENPELKPEDLKLLEE	2.8635489594357084	0.705035359505271	78.38493347167969	0.3979143500328064	13.114824295043945	nan	inf
monomer-100-nr2-run1_result_121	6	LEELLKKLEELKKKWEEEALKEIKKEEEELKKKIKPELKEEFEKEWEKRKKERLKEYKKKLEEKLKELLEELKRLLEELKRLAAELNPDATPEDLLLRRE	5.726463872673724	0.5838846360347278	74.92829132080078	0.42239612340927124	13.079696655273438	nan	inf
monomer-100-nr2-run1_result_121	7	MAALEAERAARREAWRAEALAALEAERKAFLARLPPERAAEAARRWEERERARLAEAEERLRAAEEEELRKLAEELKALKKEAALANPELTPEDLALLEE	4.831946548077467	0.6159898825454181	83.71076965332031	0.5817995667457581	8.600358009338379	nan	inf
monomer-100-nr2-run1_result_121	8	LKEYEEELKKKIEEYKKEAEEEIKKEREEKLKKIKPEKKEEFEKEWKEEEKKRKEEAEKELKEEIKKLEEERKKKLFEEALKKAEENPNLTPEDKLLREL	2.218236348217861	0.7654396253386971	76.48059844970703	0.40738213062286377	13.357708930969238	nan	inf
monomer-100-nr2-run1_result_121	9	LKKLEEKRKEEREKWKKEAEAKLEKERKERLAKIKPEKAEEEKKEWEKWEKEWKEEAEKKLEEKEKKELEELAKKLKEAAKAAAEANPNKTPLDELLRKE	2.9233239715378967	0.7147830672496914	73.53754425048828	0.4088880717754364	13.378424644470215	nan	inf
monomer-100-nr2-run1_result_121	10	LEELRRRREEEVERWREEAERRIEEEREELLAKIPPERREEFEREWRRREEERREEAQRRLEERLRRQEEELEEELKRRALELALKNPNLTPEDLELLEE	3.3537563220017548	0.6408808265763473	84.80242919921875	0.5171953439712524	9.709282875061035	nan	inf
monomer-100-nr2-run1_result_121	11	EEELEKLKKEKIKKYKEETEKKIEELRKELLKKIKPEKKEEFEKEFEKKEKELKKKAEEELKKELEKEEKKLEEEKFLKALEEAKKNPNETPLDKKLKEL	4.2170810900735045	0.7284349510372314	81.24968719482422	0.45726802945137024	11.798296928405762	nan	inf
monomer-100-nr2-run1_result_121	12	LEEYKKLIKELEEKHKEETKKEIEEEKKKEEEKIKPEKKEEFKKEWEKKEKEKKKKYEEELKKELEKLEKELEELLKEKKLKLAKENPNKTPEDLKLEKE	4.6955721966541875	0.686286232902512	77.64727020263672	0.43345144391059875	12.202001571655273	nan	inf
monomer-100-nr2-run1_result_121	13	LAALAALLAALRAAAKAAALAEIAKAKEERLAKIAPETLEAFAAEWEKEEAARLAAAEAALAAERAALLAALAALAAAAARAAAAANPEKTPADLALEAE	3.853994152805551	0.7224206140902156	74.27434539794922	0.4943281412124634	11.18734359741211	nan	inf
monomer-100-nr2-run1_result_121	14	EAALEKELEAFKKEWEKEALEKIEKKREELLKKIPPEKKEEFEKEWKKWEEEELEKAKKELEAKLEALKAERAAAAAAAAKAAAAADPRATPADLALRAA	3.4380217542841778	0.714222349378761	74.39649963378906	0.40254518389701843	13.852461814880371	nan	inf
monomer-100-nr2-run1_result_121	15	AAAAAAALAALGEAAAAAAEAALAEREAAAAAALPPERAAAAAAAAAAERAAAAEAAAAALAALLEAARAAAAAAAAAAARAAAAADPAATPADAALRAE	7.505065865073569	0.37115866041166756	72.7728042602539	0.5360521674156189	10.436308860778809	nan	inf
monomer-100-nr2-run1_result_121	16	AAALAAAAAAAAAAHAAAALAAIEAKKKELEAKIAPEKAAEAKEKWEKWEKEALAAAEAELAAARAAAAAALAAAAAAAAREAAAANPDLTPEDLALLAE	4.703659435329641	0.5815426289732736	77.83795928955078	0.533693790435791	9.332079887390137	nan	inf
monomer-100-nr2-run1_result_121	17	LEKLKELLKKLEKEYKEKAEKEIEKEKKELLKKIKPEEKEEFEKEWEKKKKEKLKKYKEELEKEKKKFLEELKKLLEELKRELAKKNPNKTPEDEELEKE	3.045657350126119	0.7731467170173059	81.70404052734375	0.5008662343025208	10.560123443603516	nan	inf
monomer-100-nr2-run1_result_121	18	MEELKKKIEEKKKEWKEKAEKEIKKEREKREKEIKPEKKEEFEKEWKKKEEERKKEYEKKLEEELKKKEEELKKLLKELKKKEALENPNKTPEDLKLLEE	3.7579669717313835	0.6763247987500486	78.2940444946289	0.41143327951431274	13.039793014526367	nan	inf
monomer-100-nr2-run1_result_121	19	LEALAAELAAAAEAAREAAAAALAAARAAALAAIPPALAAAFAAAWAAAEAAAAAAAAAALAAELAARLAERAAALLAAARALAAADPAKTPLDAALEKA	6.6215294728776275	0.5353630173050176	70.88682556152344	0.4807714819908142	12.127264022827148	nan	inf
monomer-100-nr2-run1_result_121	20	DEEFEKKLEEYKKKWKEEAEKEIEKKKEELLKKIKPEKLEEFKKEWEKEKKKLLEEHEKKLKEELAKLLEERAKKAAEEARAAAAANPDATPADKALAAA	2.1704487659788367	0.8305708589147853	82.03282165527344	0.4919819235801697	10.489707946777344	nan	inf
monomer-100-nr2-run1_result_121	21	LELLKEKLEKYKEERRKKAEEEIEERRKELEKKIPPEKKEEFEKEWKKWEEERRKEYEKELEEELKKLLEELKKLLKKLKELLAKLNPNKTPEDLELEKE	4.492379560711985	0.7157761329458416	79.4268798828125	0.4794921278953552	10.892135620117188	nan	inf
monomer-100-nr2-run1_result_121	22	ERELEEERKRRIEAWKEKAKKELEERRKKLEAKIKPEKKEEFKKKWEKEEKEWLKKKEEELKKELEEEEKKRERELYERALKEALENPELTPLDKELLEE	2.2558802190550398	0.8123938789700236	79.94114685058594	0.44370174407958984	12.08523941040039	nan	inf
monomer-100-nr2-run1_result_121	23	EEEFRRELEELRRRHLEEAEAELAALRAERLAKIAPERAEEFAKEWAAEEAARLAAARRELEEELRRLLEERERREREERRRRAEENPELTPEDLLLREE	5.520452859921538	0.601048755060189	78.15062713623047	0.4982585310935974	11.079020500183105	nan	inf
monomer-100-nr2-run1_result_121	24	EEERKKKREEKIKKWKEEAEKEIKKEKEEALKKIKPEKLEEFKKEWEKKAKEKREEYEKKLKKELEEEEKKEKEEELKAAKEEAEKNPEKTPLDKLLEEL	3.9323833495484317	0.7005648620365301	80.0109634399414	0.47883716225624084	11.681137084960938	nan	inf
monomer-100-nr2-run1_result_121	25	EKEREEERKKRIEERKKEAKEEIEKEKKELEAKIPPEYAEEFKKEWEEREKKRLEEYKKELEEELKKEEKEREEKERAEARAAAAANPEKTPEDLRLEAE	4.625405297311957	0.6644846978099409	77.23033142089844	0.42418035864830017	13.126077651977539	nan	inf
monomer-100-nr2-run1_result_121	26	KEELKKKLEEYKKEYKKKTEEEIEKKKKEKLKKIKPEEKEKFKKEWEKEEKKFKEEAEKELEKEIEEFLKELEEKEYKEKLEEALKNPNKTPEDLKLLEE	2.4621527858670653	0.8531002044164184	82.97402954101562	0.4937274158000946	10.234901428222656	nan	inf
monomer-100-nr2-run1_result_121	27	AEALAAREAEFRAEWRRRAEEEIAARRAARLATVAPEEAEAFAAEWAREEEELRRRAAEELEERLAAAAAARAAAALAAAREAAAANPDATPADLALAAA	3.0130571395867363	0.8490841957250076	87.41254425048828	0.6655646562576294	5.903491020202637	nan	inf
monomer-100-nr2-run1_result_121	28	MKELEEELKKKKEEWKKKAEEEIKKLKEERLKKIKPEKKEEEEKEWKKEEEERKKEYEKKLEEEIEKYKEELKKALEEKKRLEALLNPNLKPEDLLLLLE	2.5379008653145845	0.7456364005744877	76.5011978149414	0.3621199131011963	14.380111694335938	nan	inf
monomer-100-nr2-run1_result_121	29	LAALLAARAAARAAARAAAEAALAARAAAAAARLAPELAAAAAAAAAAEAAAARAEAEAALAAAEAAALAALAALALALARAAAAANPNAAPLDLLLAAL	31.121892226656616	0.035657059707271774	84.02273559570312	0.5298771262168884	11.350995063781738	nan	inf
monomer-100-nr2-run1_result_121	30	KKEYEEKKKEKIKKYEEEAKKEIEEEEEKLLKEIPPEKLEEFKKEWEEKRKKKLEEYKKKLEKELKEEEEKRKKEELEKAKEEAKKNPKKTPEDLLLKKL	4.470964599199329	0.7094859686247365	84.47921752929688	0.4859432876110077	10.3158540725708	nan	inf
monomer-100-nr2-run1_result_121	31	DAELAKAEEARRAAAAAAAEAEIAALRAAAEATLAPEAAEAAAAAWAAAEAARRAAAAEALAAELEAAAAARARAEEAEKLAAALANPNLTPEDLELLKK	7.972374557069654	0.3120749160975874	81.93534088134766	0.6059504747390747	8.097293853759766	nan	inf
monomer-100-nr2-run1_result_122	0	EKKKTVMDIADELFNEFQDPEEIEKNWEKKWKELEEKYGKTKLTPEELEFIKAYLAARVAQRLAGRPLSEEEIKKTSKLGKEAFESPLWDEALAAARASL	2.7552539080146525	0.710857697611417	79.37223052978516	0.6726230978965759	6.9630231857299805	nan	inf
monomer-100-nr2-run1_result_122	1	PPVKSVEDIARELLDRFQDPEEVEPNWEKEMERLEKEYGKNKLTPEELEYIKAYLAAAIALRRAKRPASEEEIKATNPLGKEATKSPLWAEAYAKAKAYL	2.6546819786298057	0.7594981414377573	67.51245880126953	0.5493824481964111	10.567468643188477	nan	inf
monomer-100-nr2-run1_result_122	2	PKIKSVMDIAKELADKFQDPEEWEPNWEPEMKKLEEKYGKNVLTPEELEFIKAFLAAYEALRKAGKPLSREEIKATNPLGKEAFESPLWEEAYEAAKAYL	1.3624451502323949	0.8878959261611247	83.34310150146484	0.7567930817604065	5.783361434936523	nan	inf
monomer-100-nr2-run1_result_122	3	AYKKTVEDIALEIANSFQDPEEFEKNWEKKMKELEEKYGKNKLTPEELEFIKAFLAAYYAQRRAGKPLSKEEIKKTSELGKEATKSPLWEEAYEKAKASL	8.160435573862689	0.4425135666622807	68.38043975830078	0.5512504577636719	9.945528030395508	nan	inf
monomer-100-nr2-run1_result_122	4	MKVKTVEEIALELFNSFKDDEEWEKNWEKKMKELEEKYGKNKLTKEELEFIKNFLAALRALRKAKKPASKEEIEKNNKLGKEATKSPDWEKAYKWAKESL	3.5539829684398545	0.7033054447287853	72.55308532714844	0.5632754564285278	9.940215110778809	nan	inf
monomer-100-nr2-run1_result_122	5	GHMKTVEEIALELFDSFQDPEEWEKNWEKKMKELKEKYGKSKLTPEELNFIKATLAALRALRLAKKPASEEEIKKTNKLGKDATKDPNWEKAYAWAKARL	2.546729371434047	0.7443802863692199	78.6937484741211	0.681345522403717	6.900005340576172	nan	inf
monomer-100-nr2-run1_result_122	6	PPVKTVEDIAIEIANKFQNPEEVEKNWEKEWARLEAEYGKNKLTPEELEFIKAFLAAYYAQKAAGRPLSREEIKATNPLGKEATESPLWEEAYEWAKSYL	9.10731644645568	0.3915868576088576	65.14813995361328	0.5399211645126343	11.148764610290527	nan	inf
monomer-100-nr2-run1_result_122	7	MKKLTVEEIAKALLDSFQDPEEFEPNWEKKMEELKEKYGKSKLTPEELKFIEAFLAAYRAQRLAGRPLSREEIKATNPLGKEAFKDPNWEKAYEAAKAYV	8.983614555954276	0.4101807095825364	58.46712875366211	0.4411584138870239	12.39624309539795	nan	inf
monomer-100-nr2-run1_result_122	8	GPVLTVMDIAKALLDSFQDPEEFEPNWEPEWKKLEEKYGKNKLTPEELAWIKAFLAAAYALRRAGRPLSREEIEATNPLGKEATKDPRWEEAYAAAKAYL	9.325786320645697	0.3618490999393804	68.03800964355469	0.5794166326522827	9.836812019348145	nan	inf
monomer-100-nr2-run1_result_122	9	PEEKSVEDIALEIANSFKDPEKFKPNWEKEWAKLEEEYGKNKLTPEELEFIKAFLAAYYGLYLAKKPLSKEEIKKTNTLGKEAFKSPLWDEAYKKAKESI	1.132148526449827	0.9219564738405011	77.20423126220703	0.7233963012695312	7.130097389221191	nan	inf
monomer-100-nr2-run1_result_122	10	MKKKTVDEIAMELANSFQNEEEFEKNWEKKMKELEEKYGKSSLTPEELEYIKAFLAAYYALKRAKKPASEEEIKKTSKLGKEATKSPKWKEAYEKAKAAL	4.357838315522844	0.5320814490127721	63.889461517333984	0.4940255284309387	12.79862117767334	nan	inf
monomer-100-nr2-run1_result_122	11	EPIKTVEDIALEIANSFQDEEEFEKNWEKKWEELEEKYGKNKLTPEELEFIKNFLAAYYALKKAKRPASKEEIEKTSKLGKEATKSPLWDEAYEKAKESI	4.275131966696198	0.5169695225152513	74.97510528564453	0.5978596806526184	8.19192123413086	nan	inf
monomer-100-nr2-run1_result_122	12	PKIKTVEDIAIELLEKFQDPEEVPKNWEKEMKKLEEEYGKNKLTPEELKFIKAFLAARIALRSAKKPLSEEEIKKTNELGKEAFKLPDWEKAYEWAKSYL	7.735072715982153	0.566646089440054	79.29872131347656	0.6659345626831055	6.769103527069092	nan	inf
monomer-100-nr2-run1_result_122	13	MKVKTKLDIAKEIAESFQDPEEREKKWEEEMKKLEEEYGKNKLTPEELAFIKAFLAFYYAQKAAGRPLSREEARATNPLGKEAFEHPLADEAYELARAYV	1.3998315415256195	0.8900414967213264	86.35964965820312	0.7786610722541809	4.9728498458862305	nan	inf
monomer-100-nr2-run1_result_122	14	GKKLTIEEIAEEIFNKFQNPEEIEKNWEKEWEELKKKYGKNKLTPEELEFIKAYLAMRVAQWLAKKPLSKEEAKKTSKLGKEAFKSPLWDEAYEKAKSSL	4.990427293676826	0.4789505014726294	75.10071563720703	0.5985479354858398	8.350934028625488	nan	inf
monomer-100-nr2-run1_result_122	15	GPIKTVMDIAKELLDSFKDPEERKKNWEKKMKELEEKYGKNKLTPEELEFIKNFLAAAYALREAKKPLSKEEIKKTSELGKEATKSPNWEEAYEKAKSYL	7.796446269257753	0.5599529727057951	71.75476837158203	0.5712609887123108	8.879321098327637	nan	inf
monomer-100-nr2-run1_result_122	16	EKKKTVEEIALEIANKFKDPEEFEKNWEKEWKELEEKYGKNKLTKEELEFIKAFLAAYYAQWKAKKPLSKEEIKKTNKLGKEAFKSKLWDEAYEKAKKSI	7.653729703016599	0.5651076125531437	72.9312973022461	0.57440185546875	9.113576889038086	nan	inf
monomer-100-nr2-run1_result_122	17	GPIKTVMDIAKEILESFQNPEEREKNWEKKWEELEEKYGKSYLTPEELEYIKAFLAAAYALRDAKKPASEEEIKKTSKLGKEATKSPDWEKAYKAAKAYL	7.742315983651436	0.5517257184121592	63.41973876953125	0.47805386781692505	12.009919166564941	nan	inf
monomer-100-nr2-run1_result_122	18	MKVKTVEEIALELANEFQDPEEWEKNWEKKMKELEEKYGKNKLTPEELEYIKAFLAAYRALKLANRPLSREEIKKTNPLGKEAFKSPLWDKAYEAAKASV	1.7494668512440945	0.8337084432111035	79.6649398803711	0.7002611756324768	6.788032054901123	nan	inf
monomer-100-nr2-run1_result_122	19	PPVLTVEQIALALANSLQDPALREPLWEPEMAALEARYGKSRLTPEELAWIKAFLAAYYGLWDAGRPASREEIKATNPLGKEAFKNPDWEKAYEAAKAAL	5.869933914473669	0.36499536746021854	58.91718673706055	0.4978078603744507	12.752459526062012	nan	inf
monomer-100-nr2-run1_result_122	20	APKLSVEDIALALLESFQDPEEREKNWEKKWKELEEKYGKTKLTPEELEYIKAFLAAYYALREAGRPLSREEIKATSKLGKEAFKSPKWDEAYAAAKAAL	8.469093266617882	0.3703153567531758	68.17927551269531	0.5330567359924316	10.176684379577637	nan	inf
monomer-100-nr2-run1_result_122	21	SPILSVEDIALKLANEFQDPEEWKKNWEPRWEEFEKKYGKSYLTPEELRYIKAFLAAYRALRLAKRPASKEEIEKTNELGKDATKDPRWDEAYEKAKASL	3.9046085731722435	0.69514826505143	81.5860595703125	0.7376933097839355	6.117152214050293	nan	inf
monomer-100-nr2-run1_result_122	22	EKKKTVEDIALELLESFQDPEKRPKEWEKKMKELEEKYGKNKLTPEELEFIKAFLAAAYALREAGRPLSAEEIKATNPLGKEAFESPDWDEAYAKAKAYL	7.930625879338363	0.5870123674004553	75.13317108154297	0.6169891357421875	7.8183465003967285	nan	inf
monomer-100-nr2-run1_result_122	23	APVLSVMDIALSLLNSFQDPEEREPNWEPEWKRLEEKYGKNKLTPEELAFIKAFLAAAYALRDAKRPLSREEIEATNPLGKEATKHPLWEEAYELAKSYL	4.927019720311924	0.4789616326004331	75.17507934570312	0.6647095680236816	8.038772583007812	nan	inf
monomer-100-nr2-run1_result_122	24	PKVLSVEDIALALANSFQNPEEIPKNWEKKMKELEKKYGKNYLTKEELEYIKNYLAAYYALKLAKKPLSKEEIKKTNPLGKEAFKSKDWEKAYEKAKSSI	2.780684209123804	0.7087695253646951	83.73053741455078	0.7348836660385132	5.956528663635254	nan	inf
monomer-100-nr2-run1_result_122	25	GHMKTVEDIAMELFDSFQDPEEREPNWEKKMAELEEKYGKNKLTPEELEYIRDFLAARYALWDAKKPASEEEIKKTNKLGKDATKSPNWEKAYKAAKASL	1.524610282065169	0.8738409149672716	79.91389465332031	0.713483452796936	6.5690178871154785	nan	inf
monomer-100-nr2-run1_result_122	26	PEVKTVEDIAKELLESFKDPEEIEKNWEKKMAELEEKYGKNYLTPEELAYIKAFLAAAVALRLAKKPASKEEIKKTSPLGKEAFKLPYWDEAYEKAKSYL	1.4715421692344781	0.8811344859365278	85.80374908447266	0.7470818161964417	5.167612552642822	nan	inf
monomer-100-nr2-run1_result_122	27	GPEKSVEDIALELFNSFQNPEEREPNWEKKMKELEEKYGKNKLTPEELEFIKAFLAAYYALRDAKRPLSKEEIKKTNPLGKEAFESPLWDEAYEKAKKSL	1.8226881550562666	0.8535411959376611	81.11390686035156	0.7306103706359863	6.256277561187744	nan	inf
monomer-100-nr2-run1_result_122	28	GPIKTVEDIAEELFNEFQDPEKWEPLWEPKWKELEKKYGKSYLTPEELEFIKNYLAARRALRLAKKPLSEEEIKKTNPLGKEATKSPLWEEAYKKAKASV	2.135630401753679	0.7826246791536131	72.66010284423828	0.6331102848052979	8.45236873626709	nan	inf
monomer-100-nr2-run1_result_122	29	GPVMTVMDIAKELLDKFQNPEEREPNWEKEMKRLEEEYGKNYLTPEELEFIKAFLAAAYALRDAKRPLSKEEIEKTSKLGKEATKSPLWDEAYEKAKAYL	3.147919108371444	0.7360629024300955	74.75535583496094	0.6478545665740967	7.976850509643555	nan	inf
monomer-100-nr2-run1_result_122	30	MKEKTVEDIALEIFNKFKDPEKFEKNWEPEMKKLKEKYGKNKLTPEELEFIKAFLAAYYGQWLAKKPASKEEIKKTNPLGKEAFKSPLWDEAYEKAKASI	5.833898054311463	0.5378822285655892	62.29515075683594	0.5080021619796753	11.931509017944336	nan	inf
monomer-100-nr2-run1_result_122	31	PEEKTVEDIAIALFDSFQDEEKWEKNWEKEWAKFEKTYGKNKLTKEELDFIKAFLAAREALRKAKKPASKEEIKKTNKLGKEATKLKYWDEAFEKAKAYL	10.73182664827334	0.32194728421839874	64.57841491699219	0.5173864364624023	11.567376136779785	nan	inf
monomer-100-nr2-run1_result_123	0	ARTVVARLPGDDSPDAEWTLDLDALPGLAGAIAALAAAYRALRAREADEERVNEWLWEGLLAVAEATGWPLDEVVAAFKAAIGGVDLSAWEAKLRAERAA	1.08978397034217	0.9275348665854896	79.9451675415039	0.7005367279052734	6.825666904449463	nan	inf
monomer-100-nr2-run1_result_123	1	GRTVVARLPGDDSPAAEVVLDLDALPGLAGAMAALAAAYRALRAREADEERVREWLFDGLLALAEAGGWPLDEVRAAFQAAIGGVDLSPWWAARRAALAA	0.9423175731740803	0.9442548261859983	88.05484008789062	0.7634711265563965	4.234697341918945	nan	inf
monomer-100-nr2-run1_result_123	2	GRRVEARLPGDDSPDAVTVLDLDALPGLDGIMAAVAAAYRALRAREADEERVNAWTFELLLAVAEATGVPLDTVVAAFRAAIGPVDLDPYWAAERARRAA	1.624835776943382	0.8706804937906754	91.13436126708984	0.8179678916931152	3.7418744564056396	nan	inf
monomer-100-nr2-run1_result_123	3	ARVVRARLPGDDSPSAVVELDLDALPGLDGAMAALAAAYAALRARESDAEAVNDWLWDGLRAVAEAGGWPLDTVRAAFAAAIGGVDLSAAWAARAAADAA	1.148760687525549	0.9254962290708465	82.05106353759766	0.7303453087806702	5.950362205505371	nan	inf
monomer-100-nr2-run1_result_123	4	ATVVEAKLPGDNSPSAIVKIDLDALPGLEGVMKALAEAYKELKKKESDEERVNAYTFDALLAVAEKGGWPLEEVKAAFQKEIGDVDLSKYWAAREAEIAA	1.6308440561430577	0.8712475828204067	84.419677734375	0.7166458368301392	5.473388195037842	nan	inf
monomer-100-nr2-run1_result_123	5	GRTVVARYPGDDSPDAIVVLDLDALPGLDGAMAALAAAYRALRARESDEERVNAWLADGLRAVAAASGWPLDEVWARFQAAIGPVDLSAYRAARAAEEAA	2.5845026829342093	0.7764421553552155	84.84965515136719	0.7592992782592773	5.127197742462158	nan	inf
monomer-100-nr2-run1_result_123	6	GRTVEARYPGDDSPSAVVTIDLDALPGLDAAIAALAAAYRELRKKEPDRERVNDFLFRGLLAVAEAAGWPLDEVWAAFEAAIGPEDLAPWRAARRAALAA	2.0335212579198365	0.8166685623185416	78.24024963378906	0.6728754043579102	6.833630084991455	nan	inf
monomer-100-nr2-run1_result_123	7	ARVVRARLPGSNSPSAIVEIDLDALPGLDGVIAALAAAYRALRAKEPDRERVDEFLFRGLLAVAREAGWPLDEVVAAFRAAIGPVDLGPAWARLRARLSA	1.3834048125567182	0.91425003142145	85.35881805419922	0.7361041307449341	4.915602207183838	nan	inf
monomer-100-nr2-run1_result_123	8	GRTVVARYPGDDSPSAEVVIDLDALPGLDGVMKALAAAYKELKAKEKDKEKVNAYLWEALRAVAEASGWPLDEVVAKFKAAIGDEDLSAFWAARRAEEAA	1.3165772090555514	0.9049155565174332	79.90812683105469	0.6763572692871094	6.544126987457275	nan	inf
monomer-100-nr2-run1_result_123	9	PTVVVAKYPGSDSPDAVTTIDLAALPGLAGAMAALAAAYRALRARESDEARVARYLYNALLAVAEAAGWPLDEVEAAFRAAIGPVDLSAAWAALRAERAA	1.5064202032072067	0.9013047931542074	80.4046401977539	0.7086459994316101	6.300931453704834	nan	inf
monomer-100-nr2-run1_result_123	10	GRIVEAKYPGDNSPSAVVRIDLDALPGLEGVIKELAKAYKELKKKEKDKEKVNRYLFDGLLAVAEAGGWPLDEVWAAFKKAIGDEDLDKYEAARRAEIAA	1.1094383095823248	0.9341410606865576	80.65005493164062	0.6855030059814453	6.28980016708374	nan	inf
monomer-100-nr2-run1_result_123	11	GRTVVARLPGDDSPDAVVTIDLDALPGLDAAMAALAAAYRALRAREADEARVNDWLWRGLRALAEKAGWPLDEVRAAFAAAIGGVDLSAAWAARDARDAA	1.165169503916106	0.9203064037923089	78.42164611816406	0.6723926067352295	7.037387371063232	nan	inf
monomer-100-nr2-run1_result_123	12	ARVVRARLPGSDSPSAVVEIDLDALPGLDGVMAAVAAAYRALRAQEPDEERVNAWLADALLAVAEAGGWPLDEVWARFRAAIGPVDLTPYEAARRAARAA	1.6515323071453762	0.8873584177506433	84.14112854003906	0.7652412056922913	5.315989017486572	nan	inf
monomer-100-nr2-run1_result_123	13	ARTVTAKLPGSNSPDAITTIDLDALPGLDGVMAALAAAYKALKAKEKDKERVNEWLDNALLAVAEAGGWPLDEVWAAFEKAIGGEDLSAWRARRRAELAA	1.0133476510733819	0.93755144499597	86.4193344116211	0.7483471632003784	5.109431266784668	nan	inf
monomer-100-nr2-run1_result_123	14	GRVVEAKYPGNNSPDAITRIDLDALPGLDGAMKALADAYKELKKKEKDEEKVNEYLFDALLAVAKEAGWPLDEVWAAFKKEIGPVDLTKWRARRKKELSA	1.3204152211276778	0.8950123165518993	81.6977310180664	0.6819077730178833	6.281180381774902	nan	inf
monomer-100-nr2-run1_result_123	15	GRIAVAKYPGDDSPSAEVTINLDELKGLEGIMKALADAYKELRKKEKDEKRVNEFLFDGLLTVAEKTGWPLEEVVAAFKKEIGDVDLDKYWAELKAKREK	1.2505411557281318	0.9199169786623584	77.5577621459961	0.6580676436424255	7.424090385437012	nan	inf
monomer-100-nr2-run1_result_123	16	ARVVVARYPGDDSPDAIWRIDLDALPGLDGVMAAVAAAYKELRKREADEERVNAWLFDALLAVAEAGGWPLDEVVAAFKAAIGPVDLSAWWARRRAEIAA	0.7650962994958114	0.9608169058006263	83.3929672241211	0.7488974928855896	5.666195869445801	nan	inf
monomer-100-nr2-run1_result_123	17	GRTVVARLPGDDSPDAEWVLDLDALPGLDGVMAALAAAWRALRAREADEERVARTLWDGLLAVAEAGGWPLETVWAAFRAAIGPVDLSAAEAARRAELAA	1.237036424620646	0.9103659532318195	82.8539047241211	0.7259716391563416	5.9646148681640625	nan	inf
monomer-100-nr2-run1_result_123	18	GRRVVAELPGDDSPDARVVIDLDALPGLAGAMAALAAAYRALRAREADEERVNEFLWRALLALAEASGWPLDEVVAAFKAAIGPVDLSAYWAAQRAREAA	0.9667592777078912	0.9441355140295239	84.85038757324219	0.7495715022087097	5.028571605682373	nan	inf
monomer-100-nr2-run1_result_123	19	ARVVVGRLPGDPSPSAVTRLDLDALPGLDGVMAAAAAAYRALRAKEPDEERVNAWLDDLLLAVAEAAGWPLDEVWAAFQAALGPVDLSPYRAARRAELAA	1.87224266035925	0.8370423738899417	81.53511810302734	0.7284789681434631	6.211337089538574	nan	inf
monomer-100-nr2-run1_result_123	20	ARTVEVRLPGDDSPDSVIVIDLDALPGLDGAMAALAEAYRELKKKESDEARVNDTLFDGLLALAEATGWPLDEVVARFREAIGPVDLTPYWAARKAELAA	0.7872022567155901	0.9595311193137889	83.71043395996094	0.7104151844978333	5.325417518615723	nan	inf
monomer-100-nr2-run1_result_123	21	GRTVVAKYPGNDSPSAIVEIDLDALPGLDGVIKAVADAYKELKKKEKDEEKVNRYLFELLRKVAEEGGWPLDEVVAKFKEAIGDYDLTEYWAKLLAEEEA	1.1659783515133006	0.9253729287198469	83.56005859375	0.7107864022254944	5.848203182220459	nan	inf
monomer-100-nr2-run1_result_123	22	ARVVRARLPGDDSPDAVVVIDLDALPGLDGVMAALAAAYRELRAREADEARVRAWTFRGLLAVAEAGGWPLDEVRARFREAIGPEDLDPYWAAELAALAA	0.8145980618532341	0.957201337453603	84.806640625	0.7565934658050537	5.1413984298706055	nan	inf
monomer-100-nr2-run1_result_123	23	GRVVRAKLPGDDSPSAIVEIDVDALPGLEGIMAAVAAAYRELRAKEADEERVNDWLFDLLLKVAEETGVPLDEVVAAFQKAIGPVDLSPYWAARKAAIAA	0.889267539043811	0.9492402963709773	87.99850463867188	0.7868256568908691	4.453402042388916	nan	inf
monomer-100-nr2-run1_result_123	24	ARTVVGRLPGDDSPDAIVTIDVDALPGLDGIIAAAAAAYAELKARESDEERVNEFTWDLLRAVAEATGWPLDEVVAAFQAAIGPVDLSPFWARRRARESA	0.8030393053508353	0.9582044884931349	87.73076629638672	0.7664855718612671	4.564460754394531	nan	inf
monomer-100-nr2-run1_result_123	25	GRVAEARYPGDDSPDAVVRIDLDALPGLDGVMAAVAEAYRARRAREPDEERVNEWLFNLLREVAKAGGWPWDEVVARFREAIGPVDLSPFFAREKARVDA	0.7187022908172347	0.9651312813423135	89.63004302978516	0.816116452217102	4.083158493041992	nan	inf
monomer-100-nr2-run1_result_123	26	ARVVRARLPGDDSPDAVVTLDLDALPGLDGVIAALAAAYRALRAREADEERVRRWLADALDAVAEASGWPLAEVWAAFEAAIGPVDLSAFRARLAAERAA	0.9959681216011359	0.9421558959302279	87.85761260986328	0.778333306312561	4.574556350708008	nan	inf
monomer-100-nr2-run1_result_123	27	GRVVVAKYPGDDSPSAETVIDLDALPGLAGVMAAVAAAYKELKKKEKDEERVNEYLFNALLAVAEASGWPLDEVVAAFKKEIGDVDLSEFWARQRARLSA	1.753481370446208	0.8817861344546583	80.46607971191406	0.6865007877349854	6.587666988372803	nan	inf
monomer-100-nr2-run1_result_123	28	ARVVVARYPGDDSPAARVVIDLDALPGLDGVMAALAAAYRARRAREPDEERVNRWLFDALLAVAKAGGWPLDEVVAKFREAIGPVDLTPYWAALKAEREA	1.5049554218155259	0.9052811995980601	77.729248046875	0.6915078163146973	7.191341876983643	nan	inf
monomer-100-nr2-run1_result_123	29	GRIVVAKYPGDDSPEALTVIDLDKLPGLDGVMKKLAEAYKELKKKEEDEERVNDYLFDALLAVAEKGGWPLDEVVAKFKEAIGGVDLSAYWAARKAELEA	1.907118753433438	0.8736797768614463	84.02913665771484	0.7042348384857178	5.806784629821777	nan	inf
monomer-100-nr2-run1_result_123	30	ARVVRARYPGDDSPDAVVEIDLDALPGLAGVVAALAAAYRALRAREPDAERVNAWLFDGLLAVAEAGGWPLDEVEAAFRAAIGGVDLAPAWAARRAALAA	1.1369546535686463	0.9309839030931388	85.70091247558594	0.7528394460678101	4.698636054992676	nan	inf
monomer-100-nr2-run1_result_123	31	GRVVRARLPGDDSPDAVVEIDLDALPGLEGVMAAVAAAHRALAAREPDAERVAAWTADLLRAVAAAGGWPLDEVWAAFREAIGPVDLSAAEAARRAEEAA	1.4612948386332265	0.8948293267822177	87.33708190917969	0.7874137163162231	4.706429481506348	nan	inf
monomer-100-nr2-run1_result_124	0	LEEIKKKYDEVRILPPLPEYPNTTFIVAYSPKEKTASLFAVENGGPPTLAANIKELEPLAQELLHSEGYDVHKLKKREIIVLPDNTVVVKYTFEVKEKEE	1.5594303860286796	0.9031766400466035	87.38041687011719	0.7453570365905762	5.131661415100098	nan	inf
monomer-100-nr2-run1_result_124	1	MEELKKEYDEIKELPPLPEFPNVKIYVAYSSKKKTAALIVENLGGENEIANNINENIELFKKILKENGYDVDKLKKKKIIKLENNIVLVEYEFYVKEEKK	2.483890162327201	0.7943280995536771	77.50472259521484	0.6388771533966064	7.516328811645508	nan	inf
monomer-100-nr2-run1_result_124	2	LEELKKEYDEIKELPPLPEFPNVRFIIAYSEKKKEAAVVAEELGGEPEIAKNIEKLIPLFQKLLKEEGYDVYKLKETKIIELPNGIVLVKFVFEKKEEKP	3.642245878454846	0.7699699785110949	51.41170883178711	0.4032173454761505	14.315412521362305	nan	inf
monomer-100-nr2-run1_result_124	3	MEKLKEEYDEIEELPPLPEYPNVRFIVAYSEKKKTAALHAIELGGPPRIAENIEELIPLYKELLKSKGYDVNKVKSVEIEELPDGTVIVTVTFEKKEPKP	2.125755921252549	0.8318993661359204	76.64360046386719	0.6119903326034546	7.578662872314453	nan	inf
monomer-100-nr2-run1_result_124	4	LEEIKKKYDEIKILPPLPEYPNSVFIVAKSEKEQTAALFVINLGGEPEIANNIEELIPLFQRLLHEQGYNVDRLVRTEIIVLPNNIVIVKYVFEVTPELP	1.7082018175742797	0.8926662506009932	83.7997817993164	0.721011757850647	5.6936774253845215	nan	inf
monomer-100-nr2-run1_result_124	5	MEELKKKYDKLEILPPRPEFPNYTFIVAYSSKRKEAALFVINNGGPPTLANNKEELVPLYKEILKEHGYDVHKLKEIRIIRLPDNTVVVEYTFEKREPLP	2.6063597630339834	0.7193326498700422	79.89153289794922	0.6542192697525024	7.501412391662598	nan	inf
monomer-100-nr2-run1_result_124	6	LEELKKRYDEIRELPPLPEYPNVTFYVAYSEEDKTASVIAEDKGGPPTLAANAEALVEKYRELLKSEGYDVDELVRTEIERLPDGTVLVTWTFEEEEEEE	5.491913085839497	0.5260252725051023	71.63431549072266	0.590121865272522	8.960230827331543	nan	inf
monomer-100-nr2-run1_result_124	7	LEELKKKYDKIEKLPPLPEFPNVTFYVAYSEKENTAALVAEENGGPPRLAANMEELIPLYKKILHENGYDVSELVEKKIVRLPDGTVLVTYTFKKKKKKK	1.1231412149844189	0.9246356831855685	82.90084075927734	0.6827361583709717	6.299251556396484	nan	inf
monomer-100-nr2-run1_result_124	8	LEELAAEYDRIEVLPPLPEFPNVLFIVAWSSEKQTAALVAVELGGPPTLAANAEALVPLYQALLHSHGYDVDELVRTEIRRLPNGLTLVTYVFKRRPPAP	0.7859013123803611	0.9620895583505519	89.86981201171875	0.7962896823883057	4.224221706390381	nan	inf
monomer-100-nr2-run1_result_124	9	LEALKKKYDEIKVLPPLPEFPNTTFIIAYSSKEKTAAVVAVNNGGKPYLAENIEELVPLYKELLKENGYDVDELVEKKIIKTPDNTVLVTFTFKVKEPEP	1.9460287401056273	0.8856918846531235	83.7151870727539	0.7154207229614258	5.925656318664551	nan	inf
monomer-100-nr2-run1_result_124	10	LEELKKKYDKIEVLPPLPEFPNYEFIVAYSEKEKTAAVHVVNKGGPPEIAANIDENVPLFQKLLKENGYDVYKLKKKEIKELPNGTVVVTYTFYKKEKKP	2.237797815792994	0.8085228828961399	82.77721405029297	0.6782550811767578	6.518134117126465	nan	inf
monomer-100-nr2-run1_result_124	11	LERLAAEYDRLRVLPPLPEFPNTRFIVAESEERKEAAVVAVDLGGEPELAARIEELVPLFQELLKAEGLDVDKLKRMEVERLPDGTTLVTAVFYKKPEEP	1.5465447671649035	0.8815014670563484	74.46892547607422	0.6052665710449219	7.646464824676514	nan	inf
monomer-100-nr2-run1_result_124	12	MEELKKKYDKIEELPPLPEFPNVKFIIAYSEKEKTAALVAIDLGGEPYIANNIEELEELFKAILKENGYDVHKLVRTEIERLPDNLVKVTYVFEKKEPEP	13.333413552471335	0.1439316335969684	56.91832733154297	0.41492772102355957	12.980002403259277	nan	inf
monomer-100-nr2-run1_result_124	13	LEELKKEYDKIEELPPLPEFPNTRFIVAYSSKKKTAALFVVELGGPPTIANNIESLIEKFKELLKSKGYDVDELEKSEIIVLPDNTVIVKYVFKVKKKKE	2.1684537557673553	0.8054046028636219	82.3505859375	0.651565670967102	6.473045349121094	nan	inf
monomer-100-nr2-run1_result_124	14	LEEIKEEYDEIKILPPLPEYPNVVFIVAYSSKKKEAAVFAVDLGGEPEIANNIEENVELYKELLKENGYNVYELVKKEIIKLPNNITIVKYTFKEKEEKK	1.4616304498609194	0.8974409964087212	84.55589294433594	0.7350296974182129	5.927229404449463	nan	inf
monomer-100-nr2-run1_result_124	15	LEELKKKYDEIKILPPLPEFPNVTIIVAYSSKEKTASVFVIENGGPPTIANNIEELIPLFQKILHENGYNVHKLKKTEIIKLPDNTVIVKATFEKEEKEP	1.2659911158927506	0.9290180719237213	88.5444107055664	0.7650641202926636	4.982443809509277	nan	inf
monomer-100-nr2-run1_result_124	16	LEELKEKYDEIKILPPLPEFPNVEFIVAYSSKDKTASLHAIEKGGPPRLAANIDELVPLFQEILKKEGYDVDELLEKEIKVLPDNTVVVTYTFKVKEPEP	1.970107117274332	0.880828112683487	87.09308624267578	0.714901864528656	5.268652439117432	nan	inf
monomer-100-nr2-run1_result_124	17	LEELKKKYDKIEILPPLPKYPNVEFILAYSEKEKTAAVVAVEKGGEPELAKNIDELVPEFQALLKSAGYNVSELLEKRIEVLPDNTVKVTYVFKKEEPEP	1.2034787233203075	0.9237292060131055	85.25071716308594	0.7145701050758362	5.804754734039307	nan	inf
monomer-100-nr2-run1_result_124	18	LEELKKKYDKLEELPPLPEFPNYTFIIAYSSKEKTASVFVIENGGKPEIAEHIEENVELFKALLKSKGYNVNKLKEIKIIKLPDNTVIVKYTFEVEEKEE	2.1803639898564016	0.8542349880037068	85.3373031616211	0.741057276725769	5.72064208984375	nan	inf
monomer-100-nr2-run1_result_124	19	MEELKKKYDEIKELPPLPEFPNYKFYVAYSEKEKTASVIVENLGGENEIANNIEEYVELYKELLKKEGYDVDELKEKEIKKLPNNKVLVTFTFNKKEKKP	2.8451815230568642	0.7101444403453537	75.68516540527344	0.5969178676605225	8.512272834777832	nan	inf
monomer-100-nr2-run1_result_124	20	LEELKKKYDKIEILPPLPEYPNATFIIAYSEKNKEAALYVVNNGGPNKLAANAEELVPLYKEILKSNGYNVYELKKMEIEVLPDNTVVVKFVFKKKEKKK	1.6113239114283884	0.8842325832140453	81.71769714355469	0.6584509611129761	6.833284378051758	nan	inf
monomer-100-nr2-run1_result_124	21	LEEIKKKYDEIKILPPLPEFPNTLIIVAYSSKENTASLFIVNLGGPDTIANNIEELIPLAKEILKENGYDVDELKETEIIKLPNNITVVKYTFKKKKKKK	2.2489078743214734	0.7934205240247703	81.54899597167969	0.6756022572517395	6.766443729400635	nan	inf
monomer-100-nr2-run1_result_124	22	LEELKEKYDEIKELPPPPEYPNTLFILAYSSKEKTASLVAVNLGGPDELANNIEKLIPFYQELLKKNGYDVYKLKEKKIIKLPNNITLVKYTFYEKEKEP	2.0465834241778293	0.8129954075547876	77.97344207763672	0.6354387998580933	7.409092903137207	nan	inf
monomer-100-nr2-run1_result_124	23	MEELKKEHDEIKELPPLPEYPNVRIIVAYSSKKKTASVHFVELGGPPEIAANAEERVEEAKALLHEEGFDVDKLKKIEIKKLPDNTVIVTYTFYKKKPEK	1.1221011263811618	0.9257054308194842	83.54357147216797	0.7069327235221863	6.565110206604004	nan	inf
monomer-100-nr2-run1_result_124	24	LEELKKKYDKIEILPPLPEFPNVKFIVAESSKDKTAAVVALDLGGEPRLAANAEELVPLYQELLKSKGYDVDELVETRIERLPNNIVKVTFVFKKKEPKP	0.918168867615696	0.9502271330269697	85.67464447021484	0.7206664681434631	5.52713680267334	nan	inf
monomer-100-nr2-run1_result_124	25	LEEIKEKYDEVRILPPRPEFPNYRFIVAYSEKEKTASVFVVNLGGEPELANNIEELIPLYQELLKEEGYDVDELKEKEIIELPNNIVVVRYTFYKKEKLP	1.2296433119570434	0.9137268528183189	83.91441345214844	0.737905740737915	6.017541408538818	nan	inf
monomer-100-nr2-run1_result_124	26	LEELKKEYDELKELPPLPEFPNVRFIVAYSSKEKTAAVFAVDLGGPPRLAARAEELVPLYKELLHSQGYNVDKLVRTEIEELPDGTVVVRWVFSEKEEEP	4.422759518504314	0.5523471089559888	61.762245178222656	0.4839196801185608	11.682339668273926	nan	inf
monomer-100-nr2-run1_result_124	27	LEALAAEYDELRELPPLPEYPNATFILAYSSARQEAALHVVENGGPPRLAANAEALVPRFQALLRAAGYDVDRLVEQRIERLPDGTVLVTWTFSRAPPLP	14.91631580159874	0.22102632341004866	58.60508728027344	0.48702311515808105	11.736302375793457	nan	inf
monomer-100-nr2-run1_result_124	28	MERLKEKYDELKELPPLPEFPNALFIVAYSKEDKTASLHVIELGGEPTIANNIEELVPLFQEILHSQGYDVDELVKTEIERLPDGTVIVTFTFREKEPEP	6.193199769746291	0.47927145112063924	57.45515823364258	0.4065514802932739	13.418620109558105	nan	inf
monomer-100-nr2-run1_result_124	29	LEELKKKYDEIKILPPLPEYPNVKFILAYSSKEKTAALVAVELGGKPELADNIEENVELFKEILKENGYDVDKLKEKKIRVLPDGTVLVTYTFYVKEKKK	2.0404696213072318	0.8703979848715119	84.0255355834961	0.6858857870101929	6.066679954528809	nan	inf
monomer-100-nr2-run1_result_124	30	MEEIKKEYDKIEILPPLPEFPNSTFIVAYSSKKKTASLIVVENGGPPYLAENIEELIELFKEILKSKGYDVDELVKTEIEVLPDGTVLVTYTFKEKPKVP	3.537427569917343	0.6708418574690976	81.92170715332031	0.6829624176025391	6.629568576812744	nan	inf
monomer-100-nr2-run1_result_124	31	MEEIKKKYDEIKELPPLPEFPNYTFILAYSEKEKTAALYAINNGGENELANNIEENVELFKEILHSNGYNVDKLKEKEIIELENNKVVVKFTFKKKEEKK	5.940290354567652	0.5540401168462769	68.63048553466797	0.5194849371910095	10.3363618850708	nan	inf
monomer-100-nr2-run1_result_125	0	PTPEEIEEAEEREKLDFLALQGRTALDDPEIRARLQAVWEELLARHPEAEVLARLQARIEELGLEGYRALVLLGADGRGRVLMVNRDGVLPPGWTVVPPP	11.998702692095458	0.28198270322655916	54.42400360107422	0.39088213443756104	14.919278144836426	nan	inf
monomer-100-nr2-run1_result_125	1	PTPEERAAEAREAALTRLVELGRTRLDDPAVRAELEALWAELLAREPEEAVLAALAARARALGLEGARPLRLLGADGRGGVLLLLADGVLPPGWTAAPPP	1.6577717607627391	0.8736214195839083	71.52104949951172	0.6392112970352173	9.454889297485352	nan	inf
monomer-100-nr2-run1_result_125	2	MSPEERAAAEEDERLTTLVLRGRTEFDDPEVAAELRALWEELLARLPPEEVLARLQARARELGLEGYRPLVLLGADGEGRLLLFNRDGVLPPGWTVAPEP	3.0761137682612554	0.7972083166314835	67.2986831665039	0.5870659351348877	10.368264198303223	nan	inf
monomer-100-nr2-run1_result_125	3	MSPEEKEQEEIDKDLTYLVEKGMTELDDPEVLAELTKIYEKLLSKYPPEEVLKKLEAKAKELGYEGVKPLILKGADGKGNVLMFRKDGKLPEGWTAVPAP	1.2195423545248212	0.9128979240735938	76.76211547851562	0.6184436678886414	8.082968711853027	nan	inf
monomer-100-nr2-run1_result_125	4	PPPEAVAAARREETLRFLVEQGRTALDDPEVRKELIARRDELLAELPEAEVLAALEARARELGYEGYRPLLLLGADGKGRVYALLADGVLPPGWTVAPAP	2.424808413686848	0.728814987065569	55.14436340332031	0.41917842626571655	13.071199417114258	nan	inf
monomer-100-nr2-run1_result_125	5	PTPEEVAEAREREALETLVLKGRTALDDPAVRAELAALWAELLARHPREEVLARLQARAEELGFEGAVALELLGADGAGRVLALLDDGVLPAGWTVAPPP	5.487122280085407	0.5749090594319876	66.44147491455078	0.6018179655075073	11.468189239501953	nan	inf
monomer-100-nr2-run1_result_125	6	MSPEEVEEKEEEEKLTFLVTNGRTKLDDPEVRARLQAIYEELLAKYPEEEVFKRLEEKAKELGFEGYKAYVLLDADGKGNVIMVNKDGKLPPGWTVKPPP	2.330063354514893	0.804176060818887	73.09490966796875	0.6083560585975647	9.255838394165039	nan	inf
monomer-100-nr2-run1_result_125	7	MSPEEIEEEEEEEDLRFLVENGRTRLDDPEVLARLRAIWERLLSRYPEEEVLRRLQARAEELGYRGYRPLILLGEDGEGRVLLFRRDGVLPPGWTELPPP	1.4983936147240804	0.8870388344551716	72.07229614257812	0.6290249228477478	9.519100189208984	nan	inf
monomer-100-nr2-run1_result_125	8	GSPEEERERRIDAALTELVENGRTRLDDPAVRARLRAIWEELLAELPEEEVLARLEARAAELGLEGARALVLRGADGRGGVLLVRADGELPPGWTAVPPP	4.721560950647434	0.7116032811511801	76.99951934814453	0.6983942985534668	7.960003852844238	nan	inf
monomer-100-nr2-run1_result_125	9	MSEEEKKEEEINKKLEFLVLKGRTELDNPEIRAELEKIYKELLSELPEEEVLEKLEKKAKELGFEGYKPLILLGADGKGNVLMFNKDGVLPPGWTVKPPP	3.6870082348492486	0.7365580245435275	69.64160919189453	0.5769159197807312	10.64983081817627	nan	inf
monomer-100-nr2-run1_result_125	10	MSPEEKEEKEVEEKLTFLVLNGRTKLDDPEIRAELTEIWNELLSKYPPEEVLKKLTARAKELGFEGYKPLVLKGADGKGNVIMFRKDGVLPPGWTPVPPP	1.1879580748662844	0.9200109097672854	77.09986877441406	0.6509057283401489	7.9796528816223145	nan	inf
monomer-100-nr2-run1_result_125	11	MTPEEEKERRRREKLEFIVLNGRERLDDPEVRARLEAIYKELLSELPEEEVLRLLQERARELGLEGYEVLILLGADGKGRVLLVRRDGVLPEGWTVVPAP	2.1201019874799347	0.8516213162100112	67.72390747070312	0.6093823909759521	10.36698055267334	nan	inf
monomer-100-nr2-run1_result_125	12	MSPEEKEEEEERKRLRTLVTRGRTELDDPEVRAELEAIWEELLARYPEEEVLERLEEEARRLGFEGARVLVLLGADGRGRVLLVREDGVLPPGWTVVPEP	3.299155972163061	0.7860919763993174	68.32173919677734	0.5800100564956665	10.557831764221191	nan	inf
monomer-100-nr2-run1_result_125	13	PSPEEVEEAELDRALTFLVERGRTQLDDPEVRAELEARWAELLSRLPEEEVLARLRARAEALGHAGWEPLVLRGADGRGGVLMFNADGRLPEGWTVVPPP	3.4020150142747374	0.7938043823813224	79.3165283203125	0.6902079582214355	7.41384744644165	nan	inf
monomer-100-nr2-run1_result_125	14	MSPEEVEEAEIEEKLTFLVENGITKLDDPEIRKELIEIWNELLSKLPEEEVLKRLTATAKKLGYEGYKPLVLLGKDGKENVLMFNKDGKLPEGWTVKPPP	1.7161469857137726	0.8404420979600298	78.4355239868164	0.6457165479660034	7.982101917266846	nan	inf
monomer-100-nr2-run1_result_125	15	MSEEEKKEKEIEEKITFIVENGRTKLDDPEIRKKIEEIWKELLSEYPEEEVLKKLQEKAKELGYEGYKVYILKGKDGKGNVLMVNSDGVLPEGWTVVPEP	1.1079054916984319	0.9281371841375343	81.16429138183594	0.6739305257797241	6.990546703338623	nan	inf
monomer-100-nr2-run1_result_125	16	MSPEEEEEAELDEDLETLVTKGRTELDDPETRAELTEIREKLLSRLPEEEVLERLEKKAKELGFEGYKVYTLLGEDGKGNVLMVRKDGVLPEGWTVKPPP	1.217138745981981	0.9160481994971351	79.13188934326172	0.6147361397743225	7.362218379974365	nan	inf
monomer-100-nr2-run1_result_125	17	MTPEEVEEEEVEEKLTYLVERGRTELDDPEVRAELTAIWEELLSKYPEEEVLERLRARAEELGYEGYRPLLLLGEDGEGRVLLFRRDGVLPPGWTERPAP	1.3028761769562849	0.915671151998083	74.6315689086914	0.6207113862037659	8.778618812561035	nan	inf
monomer-100-nr2-run1_result_125	18	PTPEEVEEEEREKKLRFLVINGRTKLDDPEVRAKLTAIWEELLSQYPEEEVLKLLTKKAEELGFKGYKPLVLLGADGKGRVLMFRKDGKLPPGWTVVPPP	1.2493508758754446	0.918875663205433	77.58650970458984	0.6717800498008728	7.561002731323242	nan	inf
monomer-100-nr2-run1_result_125	19	MTPEEEEEEEIEEDLTFLVLNGRTKFDDPEVRAKLREIWEKLLSKYPREEVLKKLQEKAEELGFKGYTVLELLDADGKGRVLLLNKDGVLPPGWTVAPAP	5.325717659414754	0.6667817056278974	76.92144012451172	0.6335607171058655	8.084572792053223	nan	inf
monomer-100-nr2-run1_result_125	20	PSPEELEQAEIDADLTRLVTLGRTKIDDPAVRAELIAIRERLLSRLPEEEVLALLTAKAKELGFEGYKPLILRGADGEGGLIMVNSDGVLPPGWTVVPEP	2.5711907339875255	0.8566003003208628	73.47201538085938	0.6244823336601257	9.091361045837402	nan	inf
monomer-100-nr2-run1_result_125	21	MSPEEEEEAELDEKLTFLVERGRTELADPAVRAELRALWEELLARLPEEEVLARLAARARELGFEGYRPLILLGADGEGRLLAVLADGVLPPGWTVAPPP	2.8013372726883676	0.7829492694346009	65.69644165039062	0.584816038608551	11.064899444580078	nan	inf
monomer-100-nr2-run1_result_125	22	MSPEEKEEEEEEEKLDFLVLNGRTKLDDPEVRAKLTAIWEELLSRHPEEEVLERLEARAKELGLEGYKALILLGADGKGRVIRVNKDGVLPPGWTVKPPP	6.466069595121862	0.45293113052211026	50.97065353393555	0.40499770641326904	15.484637260437012	nan	inf
monomer-100-nr2-run1_result_125	23	MSPEEKKEEELEKKLTFLVTNGRTKLDDPAIRAELTKIWNELLSELPEEEVLKKLTEKAKELGFEGYKPLILKGADGKGNVIMFNKDGVLPEGWTVVPEP	1.1403538950767025	0.9296680300565909	80.2249526977539	0.6307471990585327	7.188340663909912	nan	inf
monomer-100-nr2-run1_result_125	24	MSEEEKKEKEIDEKLTFIVTNSITKLDDPEVLEELIKKYEELLSEMPEEEVFEKLTAKAKELGFEGYKPLILLGKDGKGNVIYVNKDGVLPEGWTVKPPP	6.240939441461858	0.626854067029728	71.308349609375	0.6048567295074463	10.390995025634766	nan	inf
monomer-100-nr2-run1_result_125	25	MTPEEKKEKKIDEDITFLVLNGREKLDDPEIRKKLKEIYEKLLSELPKEEVLKRLEERAKELGFEGYKAVELLGKDGKGKILMFIKDGVLPEGWTVAPEP	1.3234823386549401	0.8993002176532617	81.86353302001953	0.6450721025466919	7.123246669769287	nan	inf
monomer-100-nr2-run1_result_125	26	MKPEEKEKEEEEKKLTEIVINGREKLDDPEILKKLKEIWEELLSKYPEEEVLKKLEEVAKKLGFEGYKVYILKGEDGKGNVLMVNKDGVLPPGWTVVPEP	2.236083909684477	0.8225178223159605	73.22944641113281	0.5778999924659729	9.61303424835205	nan	inf
monomer-100-nr2-run1_result_125	27	PTPEEREEEERRRKLETLVTKGRTELDDPAVRAELTALWEELLARLPREEVLAELTAVAKELGFEGYVALELAGADGKGGVLMVNKDGVLPPGWTVVPAP	3.7130150569906992	0.7631935762049441	73.8005599975586	0.6488738059997559	8.571981430053711	nan	inf
monomer-100-nr2-run1_result_125	28	MSPEEKEEKEIEEKLTFLVENGRTKLDDPEIRKELEEIWEELLSKYPEEEVLKKLEEKAKELGYEGYKVYVLLGKDGKGKVLMLLSDGKLPEGWTVVPEP	1.244335583093204	0.913693429005724	78.09668731689453	0.6376515030860901	7.838253021240234	nan	inf
monomer-100-nr2-run1_result_125	29	PTPEELREARRREALTRLVLLGRTRLDDPEVRAELEEIWRELLAELPEEEVLAELQAVAEELGFAGAKPLVLLGADGKGDVLWFNADGVLPEGWTVKPAP	2.597911658993054	0.7988335656509331	66.83245849609375	0.6161178350448608	10.67347526550293	nan	inf
monomer-100-nr2-run1_result_125	30	MSEEEEEEEEEEKKLTFLVTNGRTKLDDPEVRAELEKIWEELLSKYPLEEVLKRLTERAKELGFEGYKPLILLGADGKGRVVMVRSDGVLPPGWTALPEP	2.813656897430272	0.7892841161197088	76.71041107177734	0.6098312139511108	9.106196403503418	nan	inf
monomer-100-nr2-run1_result_125	31	PPPEEKKAAERDAKLTTLVEKGRTELDDPAVRAELEAIWEELLAEYPPEEVLAALQAKADELGYKGYTVLELLGADGKGRVLMVNKDGVLPEGWTAAPAP	2.4676721802718156	0.7988653898508532	73.8802490234375	0.6177190542221069	9.161043167114258	nan	inf
monomer-100-nr2-run1_result_126	0	APKITIEIIAEYKIEKEPGEVLEEGTIKIEPGSEEYKIEIKVDGEGYTITIKVYKITKPPDPGSEENNTRELLSELVAEGPYVEVTIDKNGKIKSYKITE	11.840645059597882	0.44173394472489413	62.87338638305664	0.5619921684265137	11.706290245056152	nan	inf
monomer-100-nr2-run1_result_126	1	KEEIKIEIVAKYTISREEGEVVETGEIKLEPGSDSYEIEIEVDGEGYTIKITVYKIILPGDGSSLENAKIEELSTLTAKGPYVKVTIDKNGKITSYEVTE	1.0816660282383785	0.9321785724190135	87.90797424316406	0.7442783713340759	5.855611324310303	nan	inf
monomer-100-nr2-run1_result_126	2	PPKITIKIVAEYEITKKEGEVIDKGTIEIEPGSKLHEIEIKVDGEGYTITITVKKIILPPDPSSLENATVEELSRLVAKGPYVKVYIDENGKILKYEIVK	11.943382252679424	0.23592764210759412	46.30104446411133	0.3475220203399658	16.32335090637207	nan	inf
monomer-100-nr2-run1_result_126	3	PPRITIRIIAEYVIEKEPGEVIDEGTIELEPGSDLYEIEIEVDGEGYTITIKVYRIILPPDPGSEENATRELLSELVAEGPYVKVLLDKNGKILSYEIIE	16.735196489033168	0.11718069970942467	41.59453201293945	0.2736055552959442	17.202529907226562	nan	inf
monomer-100-nr2-run1_result_126	4	APEITIKIIAEYTISKKEGEIVDKGTIEIKPDSPLHKIEIKVDGKGYTVTIKVYKIILPPDPDSLENATIELLSELTAKGPTVTVDIDENGKILSYTITE	1.170482318560303	0.917757506418338	87.77926635742188	0.7494794130325317	5.712495803833008	nan	inf
monomer-100-nr2-run1_result_126	5	SPTVTIKIVAKYTISDEEGNVLDEGEIELEPKSSLYEIEIEVDGEGVTIKIEVYKIIEPPDPGSPENNTKILLSELTVEGPKVKVLLDENGKILSYEVEE	1.1975601589462965	0.9190872323030105	84.45864868164062	0.7054063081741333	6.7891035079956055	nan	inf
monomer-100-nr2-run1_result_126	6	APKIKIEIVAKYTIEKEPGEVVDEGEIELKPDSDKHEIEIDVDGEGYTITITIYKIILPPDPSSPENATIEKLSELTAKGPKVKVTVDSNGKITSYEVTE	1.0359579082076085	0.9324267232377761	87.01751708984375	0.7312585115432739	5.911897659301758	nan	inf
monomer-100-nr2-run1_result_126	7	EPKITIKLIAEYKISKEPGEIVDEGTIELKPGSDLYKIEIKVDGEGYTIEVKVYKILLPGDPSSLDNATKILLDELVAEGPYVEITVDSNGKILSYKITP	10.332093193336625	0.17816904539287787	44.23255920410156	0.3402268588542938	15.539665222167969	nan	inf
monomer-100-nr2-run1_result_126	8	PPEITKKIIAEYVVEKEPGEVVDEGEIELEPDSPLHEIEIKVDGEGYTITVTVKKIILPGDPGSLENATVETLSELVAKGPYVKVLINEEGKILKYEVIP	11.010642556595906	0.1654332629878542	48.16562271118164	0.373578816652298	15.371885299682617	nan	inf
monomer-100-nr2-run1_result_126	9	KEKVKIELIAEYTIEKEPGEIVDKGTIKLENKSDLYEVEIKVEGEGYTIKIKVYKIILPGDPSSLENATIELLSELEVKGPYVKVTLDKDGKILSYEVVE	10.685083963603837	0.1816934829838791	50.16544723510742	0.4179208278656006	15.145726203918457	nan	inf
monomer-100-nr2-run1_result_126	10	APVERIELVAEYEISREPGEVVDTGTIRLEPGSPLHRVDIEVDGEGYTIRIRVRRVVAPPDPGSPAANRVELLSEVVAEGPSVTVDLDENGRILSVTVTP	1.5215090189487934	0.9153784924113443	86.20220184326172	0.7316886186599731	6.372593402862549	nan	inf
monomer-100-nr2-run1_result_126	11	PEKLVVELVARYRVEREPGEVVDEGEIELEPGSDLYEVEIEVEGEGYTTVIEVYKILRPGDPGSPENDVVELLSRLEVEGPEVRVTLDSEGKILSYEVIP	1.0760412797821801	0.9292330416909533	85.2319107055664	0.717822790145874	6.652523040771484	nan	inf
monomer-100-nr2-run1_result_126	12	PPKVTIKLVAKYTITKEPGEVVDEGEIELEPGSPLYEVEIEVDGEGYTVVIEVYKIILPGNPESLENATVELLSKLTAEGPYVKVTLNSEGKILSYEITE	0.9432750604735229	0.984177799130706	86.29631042480469	0.7366428375244141	6.180771827697754	nan	inf
monomer-100-nr2-run1_result_126	13	APRITIEIIAEYVIEREEGEVLDEGTIHLEPDSDLHEIEIEVEGEGVTITVKVYKITLPGDPGSLENATITLLSTFVAEGPKVKILIDKNGKILKVEIEE	5.906745590290864	0.4841381126306982	62.35856628417969	0.5071424245834351	11.08579158782959	nan	inf
monomer-100-nr2-run1_result_126	14	APTVTTEIIAKYTISKAPGEVVDTGTIKIEPGSDKYVINIKVDGEGYTITITVYKVTRPGSPGSPANDTVEELSTLTAQGPYVEVTIDSNGKITSYKITP	8.060361384781082	0.514620559793875	63.63095474243164	0.5905646085739136	11.690927505493164	nan	inf
monomer-100-nr2-run1_result_126	15	APKITTKLVAKYTVSKAPGEVVDSGTIELKPESDKYEVDIKVDGEGYTIKITVYKIILPGDPGSLENATIEELSTLTAKGPYVKVTIDSNGKITSYEITP	1.035420642819972	0.9339310742646668	87.47392272949219	0.7621582746505737	5.774613857269287	nan	inf
monomer-100-nr2-run1_result_126	16	EPKITIKIVAEYVIEDEPGKVLDEGTIELKPGSDLYEVEIEVDGEGVTIKIKVYKIISPPDPGSSENDTRILLSELVAEGPKVKVLINSEGKILEYEIEE	9.77062342843459	0.46187848912496277	58.35200881958008	0.5240793228149414	13.250198364257812	nan	inf
monomer-100-nr2-run1_result_126	17	APKTKIEIIAEYTIEREPGEVVDEGTIKLEPDSKEHKVKIEVEGEGYTIKVKVYKITLPGDPSSPENAKIELLSEVTAEGPYLEITIDENGKIKSYKIVE	8.503396675763303	0.4708826137929608	63.94672775268555	0.5810221433639526	11.520628929138184	nan	inf
monomer-100-nr2-run1_result_126	18	PEKIKIEIIAKYTISKEEGEIVDEGEIKLEPGSSSHVVEIEVDGEGYTIKVEVYKIILPGTPEKEENAKVELLSELTAKGPYVKVTIDENGKITSYEVEE	1.20699078700916	0.9211795521182685	86.32827758789062	0.722306489944458	6.3418169021606445	nan	inf
monomer-100-nr2-run1_result_126	19	KPKIKIKIVAKYTISREPGEVLEEGEIELKPESDLYEIEIEVEGEGVTIEIKIYKITLPGDPSSEENAKKELLSELVAEGPYVKVLVDSNGKILKYEIKP	1.0201347289103804	0.9656908602884229	78.31708526611328	0.6198210716247559	8.261384010314941	nan	inf
monomer-100-nr2-run1_result_126	20	APQVTIEIVAEYTVTKAPGEVVETGTIKLEPGSDKYEVTIEVDGEGYTITITVKKITLPPDGSSEENATVEELSTLTATGPTVKVTLDSNGKITSYTITP	0.8983966899145589	0.9477527509356857	87.26036834716797	0.7450987696647644	5.648695945739746	nan	inf
monomer-100-nr2-run1_result_126	21	AEKITIKIIMKYVIEKEEGEVVEEGEIELEPDSKLHEVEIEVEGEGYTIKIKVYKIILPGDPGSLENATIELLDELVAEGPKVKVLIDENGKILSYEIEE	9.38171801382941	0.5194614914197625	55.456722259521484	0.42146939039230347	13.071533203125	nan	inf
monomer-100-nr2-run1_result_126	22	PPQIKIKIVAKYTISKEPGEVVDEGEIELEPGSDEYVIEIKVEGEGYTIEIEIYKITLPPDPGSLENAKVELLSKVVAEGPYVKVTVDSNGKIKSVEIKK	0.9625270706461744	0.9443118181111533	85.5662841796875	0.7015979290008545	6.453505992889404	nan	inf
monomer-100-nr2-run1_result_126	23	APKITIKIEAEYTVEKEPGEVVDTGTIELKPESDLYEIDIEVDGEGYTITIKIYKITLPPDPSSEENATRELLSTFVAEGPYVKVTVNSNGEILSVEIEE	8.46104257181964	0.49203620278902555	54.46259689331055	0.46592018008232117	13.816764831542969	nan	inf
monomer-100-nr2-run1_result_126	24	PPKIKIKIIAKYKISKEEGEIVDEGEIEIEPGSDLYNIEIEVEGEGYTIEIKVYKIILPPDPSSMENAKEILLSELTAKGPYVKVNIDSNGKIISYEIIP	1.2076171275827423	0.919080903412457	82.82198333740234	0.690994143486023	7.175253868103027	nan	inf
monomer-100-nr2-run1_result_126	25	APVTTVRIVAEYTVSREPGEVLEQGTIELKPGSPLHEIEIKVEGEGVTITVKVYKIILPPDPGSPENATVELLSEVVVEGPYVKVLIDENGRILSVEVKE	0.9882598732537884	0.9367982464903711	86.32318878173828	0.7270999550819397	6.334054946899414	nan	inf
monomer-100-nr2-run1_result_126	26	KKKIKIKIIAKYTVSKEEGEVVDEGEIELEPGSDSYNITIEVDGEGYTITVTIYKYIHPGDGSSKENDKVIKLSELTAEGPKVNITVDKNGKITSYTITP	1.225056878590427	0.9182263345765154	85.70207214355469	0.7331457138061523	6.506300449371338	nan	inf
monomer-100-nr2-run1_result_126	27	PPKIEIKIIAEYTVSKAPGEVLDTGTIELEPGSKSHKIDIVVDGEGVTITVKIYKITLPGDGSSMENAKIEELSTVTATGPSVSITVDENGKITSVTITP	8.218770510748428	0.4931799015559605	56.77410125732422	0.5066040754318237	12.501006126403809	nan	inf
monomer-100-nr2-run1_result_126	28	AEKITIKIVAKYTISKEEGEVVDEGEIEIEPGSKEYKVTIDVDGEGYTIEIKVYKITLPGDGESLENATIELLSELVAEGPKVEVTIDENGKIKSYKITE	9.754959275986877	0.34359790943914686	56.90745162963867	0.45360472798347473	13.890867233276367	nan	inf
monomer-100-nr2-run1_result_126	29	APKITIKIVAKYTISKKPGEVVDTGEIELEPDSPLHKIEIKVDGEGYTIEIEIYKIIEPPDPGSPENNTVELLSKLTAKGPYVEVLVDENGKILSYKITK	1.1179082055445213	0.9276996133430326	85.30500030517578	0.7111769318580627	6.7026848793029785	nan	inf
monomer-100-nr2-run1_result_126	30	PPQITIKLVAKYTISRSPGEVVDEGEIELEPGSPLYEIDIEVEGEGYTIEITVYRIILPGDPSSLENATIEELSKLVAEGPYVKVLIDSEGKILSYEVTP	9.96629490658821	0.3793203538844825	59.8664665222168	0.4764186143875122	13.069174766540527	nan	inf
monomer-100-nr2-run1_result_126	31	PEKIEIKIIAKYVITRKPGEIVDEGEIELKPDSKKHNITIEVDGEGYTITVTIYKIILPGDPESEENAKIEELSKLVAEGPKVNITVDENGKITSYTITP	10.07424703309602	0.36861918260186705	61.21320343017578	0.44920092821121216	14.15202808380127	nan	inf
monomer-100-nr2-run1_result_127	0	MEKEEYLKKLEEELKERKEAIRKAAAETMATTTPDPAARAAVAALTEAFIAELEKILKELLERNEKKVKEGKPPDWEEARKEFEKELEKLEAEFAARLAA	1.1881558380858515	0.9354400016414083	84.90261840820312	0.6621254682540894	6.066924095153809	nan	inf
monomer-100-nr2-run1_result_127	1	AALLAALLAALAALAALLAAVATAAATSAATSTPDPAKRAEIAALTAEYLAALVAVLLLELALVLLRAALGLPPDWLGALARFAAALAAAEKEFAAKLAA	3.316581080461088	0.6614962541147493	68.10734558105469	0.45186156034469604	10.91239070892334	nan	inf
monomer-100-nr2-run1_result_127	2	AAAAARAAALAAALAALKAAIAAATAARLAVETPDPAVRAAAAALTAEFLARLEALLAELRAAVEARVAAGEPPDWAGAAATFAARLAALLAEFAARLAA	1.3208844712003849	0.8968243934822574	81.34404754638672	0.682346761226654	5.841533660888672	nan	inf
monomer-100-nr2-run1_result_127	3	SELEAALAALAAALAALEAAFAAAVAATLATTTPDPAARAAARAAAAAYAAALREVLAEGLAAVAARLAAGEPPDWAGFAAAFAAERAAAAAAFLAALAA	1.9253635807274574	0.7973432868267303	64.18560791015625	0.4652109742164612	10.393221855163574	nan	inf
monomer-100-nr2-run1_result_127	4	AAAAAALAAAAAALALLLAAHLLATLLTLVFTTPDPLRRLLALLLALAFAALLVALLAAALAAVAARAAAGLPPDWAGAAAALAAALAALLAAYLALLAA	5.422541473813	0.40870127731670863	63.53165817260742	0.40418365597724915	11.948143005371094	nan	inf
monomer-100-nr2-run1_result_127	5	AEEAARLAATAAKLAELIAKITKETLEKIEKTTPDEEVRKEILELTKEFVEKLKEKLAELLAKVALKVALGLPPDWAGAEAEFKKLLEELKKEYKEKLEK	2.2224960706895045	0.7624808021161015	88.73417663574219	0.6676108241081238	4.950504302978516	nan	inf
monomer-100-nr2-run1_result_127	6	AALAAALAASAAALAARQAEITASTAASMATTTPDPAKRAEAAALTAEYVARLRALAAAALAAVAALLAAGQPPDWAGAAAALAAKQAELDKEFAAKLAA	2.2817295416220587	0.7557750288902513	66.14447021484375	0.4713355302810669	10.113565444946289	nan	inf
monomer-100-nr2-run1_result_127	7	KEEEEYLKKKKEELEKYKKEITLEAETSSVFETPDPEKRKEIKELTKEYVEKLEKVYEELLKEIEKKKKEGKPPDWEGAEKEFEKKKKELEKEYKEKIEA	0.9311151556722378	0.9422267105444422	86.4561996459961	0.6540141105651855	5.8932294845581055	nan	inf
monomer-100-nr2-run1_result_127	8	AAAAAALLLLAAALAALAAAIAAATAAALATATPDPAARAAAAALTAAFLERLAALLAAGLAAVAARVAAGRPPDWAGFAAAFAAELEALAAERAAALAA	2.630615555116811	0.7056976999233661	65.89745330810547	0.4937082529067993	9.723320007324219	nan	inf
monomer-100-nr2-run1_result_127	9	AEEEAKLKELKKKLEEEEKKIREEAKKTMEKTTPDEEKRKKIEKLTEEYIEELKKLYEEGLAKIEALKAAGKPPDWEGFEEEFEKKKKELKEKYEKELKE	1.408737437865913	0.8863951561833718	88.35103607177734	0.6855608224868774	5.038043022155762	nan	inf
monomer-100-nr2-run1_result_127	10	EEREKKLKELKEELEKLKKEIKEETEKSLEKETPDPKKREEAKKLTEEFIEELEKKLKELIEKVEKKVAEGKPPDWEGAKKEFEKELKELKKKYEKKLKE	0.9770474239219855	0.9366931872432634	86.67320251464844	0.6376440525054932	5.627115249633789	nan	inf
monomer-100-nr2-run1_result_127	11	SALLAALAAALAALAAEEAAVRRATAEAAAATTPDPERRAALAALTDEYIARLRELLAEALAAVLAALAEGKPPDWAGAAAAFAEKRAALEEEFAARVAA	1.16584664138022	0.9158901164044572	88.28298950195312	0.7447643280029297	4.44628381729126	nan	inf
monomer-100-nr2-run1_result_127	12	AALAAAAAAALAALAALAAAIESSVKKSLEKTTDDPEIRKKAEELTKEYIARLVELLAAAAAAVAAAAAAGLPPDLAGALAAFAKELAKLEKEFKKKLEE	2.105313579363092	0.8083740937683334	66.28670501708984	0.4498246908187866	10.319820404052734	nan	inf
monomer-100-nr2-run1_result_127	13	AELAARRAALAAALAAREAAIAAATLTTLVTTNPDPAARAAALAATAAYLARLREAAAALEARNDALVAAGEPPDWEGALAEFAAALAAAEAEYRAALAA	1.0645004143471446	0.9270329585930952	81.64423370361328	0.6824982166290283	5.50172758102417	nan	inf
monomer-100-nr2-run1_result_127	14	SALEAQKAALEAALAAAEAAFAAAVAASAAVATPDPERRARLAALAAEFIAQQKELLEAGLAEIEAKIAAGKAPDWAGFLAKFAAKGAAALAAFAAAVAA	3.6587009225469878	0.6044065305465709	71.4544906616211	0.541384756565094	8.468132019042969	nan	inf
monomer-100-nr2-run1_result_127	15	SELEEKKKKKEEELKKESLEILLSTLLTLVVTTPNLAVRLKALLLTLKYILKLIKIYKELLEKIEKLIKEGKPPDWEGAEKEYEKKKKELEKEFKAILEA	2.0679375278953396	0.8071599316246575	80.4125747680664	0.5862059593200684	9.251293182373047	nan	inf
monomer-100-nr2-run1_result_127	16	AELEKRKKELEEELKKREEEFRKKVLEESVKTTPDEEKRKKLLELAEKYIEERKKVLEELIAKVEAKIAAGKPPDWEGAKKEYEKKLKELEKKFLEEVEK	1.139269513606487	0.9249674946996386	85.42393493652344	0.6303204894065857	5.846414566040039	nan	inf
monomer-100-nr2-run1_result_127	17	EELEKYLKEKEEKLKKKKEEVLTAVLESSIVSTDDEEERAKILKLALEYIEKLEKLYEEGLKEIKEKIKEGKEPDWEGFEKKFEEEEKKLEKEFLEKLKK	1.4321465657791648	0.9127570725530221	84.62181091308594	0.638873279094696	6.458393573760986	nan	inf
monomer-100-nr2-run1_result_127	18	AAEEKRKKELEKKLEELEKKIKEDTLEKLKETTKDEEVRKKALELTEEFIKKLKKIYEELKAKVEAKKAAGEPPDWEGAEEEFKKKLEELLKEFEEKLKK	0.8568399669714052	0.9506213174597549	88.69552612304688	0.6613288521766663	5.106555461883545	nan	inf
monomer-100-nr2-run1_result_127	19	AALAAAAAAAAAALAAALAALLAATAATLAVTTPDPAVRARALELAAAHAAALAAAAAALAAAVAAALAAGLPPDWAGALAAFAAAGAAAAAAFAAELAA	4.309261134437617	0.49333990176761544	64.60792541503906	0.4976828098297119	9.464272499084473	nan	inf
monomer-100-nr2-run1_result_127	20	AARAAARAALEAALAALKKEIKESAEKEIEEKTPDEEKRKKIKELTEEFIERIDALLAARLAAVEAAAAAGRPADLAGAAAAFAAELAALKAEYEKKIEE	1.8042621173718563	0.8246794572670842	80.21763610839844	0.6324784755706787	6.6377716064453125	nan	inf
monomer-100-nr2-run1_result_127	21	AATAAALAAAAAALAAYEADVRRRAEESAVTTTPDPAERAARAELTAAYLAERRALLAALLAAVAARAAAGLPADWAGAAAAFAARLAALEAERAARLAA	4.667428238137209	0.45164721562836435	65.76193237304688	0.43638765811920166	11.946703910827637	nan	inf
monomer-100-nr2-run1_result_127	22	AEEEARKKEREAKLKEYKEKVKKKTEEELEKTTKDPEIRKKALELTEKYIEEVDKVLEERLAEIEAKVAAGKPPDWEGAEAAFKKELEELEKKYEEELKK	0.9320069202414392	0.9421303490886572	87.97772979736328	0.6870318651199341	5.243948936462402	nan	inf
monomer-100-nr2-run1_result_127	23	SEYEKKLKEKEEELKKYKKEIKLSVLVTSIFTTPDPEVRRKLLELTEEYIEKLEKILKELIEEIEKKIEEGKEPNWEEAEKEFEKKKKELEKEFLEKVAK	0.8705620860470378	0.9481049085659252	83.33904266357422	0.6283701658248901	7.02973747253418	nan	inf
monomer-100-nr2-run1_result_127	24	MEYEKKLEELEKKLKEEEEKILKATLESSRVSTPDPAERARLLALTKEFIEELRKIRKELLEEIEKKMKEGKEPDWEGAEKKYKEEKEKLLEKFLAAVAA	0.9532617972680959	0.9402427019957027	83.78937530517578	0.6402522325515747	6.630199909210205	nan	inf
monomer-100-nr2-run1_result_127	25	AEWAARLAAGLAALLLLSLLILLSTLVSLVFSTPNPLVRLLALLLTLLYILLLVIVYALLLAAVAARVAAGLPPDWEGALKVFLIIFLLLLVLFLLLLLS	2.2037765401886804	0.7886759849103349	72.8990707397461	0.5382485389709473	7.572033405303955	nan	inf
monomer-100-nr2-run1_result_127	26	AEEAARLAAEEAELAAYKAEVRARVEAELAATDPDPAARARARELAARYIEELDRVLAELRARVAAAVAAGRPPDWEGARAEFAARRAEAEARFEAELAA	1.0585402797409074	0.9296645729638402	85.24767303466797	0.7038576602935791	5.016108512878418	nan	inf
monomer-100-nr2-run1_result_127	27	AEYEKKLKEKKKKLEELKEKIKSSTLESIEKTTPDEEVRKKILELTKEYIEKIEKLYEELLEEIEKKIKKGEPPDWEGAEKEFEKKLKELEKEFLEKLKK	2.0883373710217605	0.7836319172013901	87.73341369628906	0.6309497356414795	5.69669771194458	nan	inf
monomer-100-nr2-run1_result_127	28	AAAAAALAALLAALAALAAAHLAAVAAAAAATTADPAVRARLAALALAHIAALAALLAAELAAVAAKVAAGQPADWAGAAARFAAALAAADAAFAAAVAA	2.2713354827213807	0.7521156029106174	64.1571044921875	0.4522398114204407	10.35200023651123	nan	inf
monomer-100-nr2-run1_result_127	29	AALAAALAAAAAALAAQKAAIRDAAATRIAAETPDPAVRAAIAALTDEYIATLDAWLAEGLAEVAARAAAGLPPDWAGFAARFAARLAALRAEYEARLAA	1.9669634797278224	0.8517266812688112	84.80517578125	0.7247295379638672	5.171229362487793	nan	inf
monomer-100-nr2-run1_result_127	30	AELAARLAELAARLAELEREIEEKAKKSMEKETPDPEVREKILELTKEFIEELRELVARGLLREAALLAAGLPPDWAGFLAELAEELERLEKEFKEKIEK	2.238870164074031	0.7655006895154984	75.96925354003906	0.5528843402862549	8.98161506652832	nan	inf
monomer-100-nr2-run1_result_127	31	AEEAARLAAARAALAARQAAILLATLLALAATDPDPARRAAALALTLAYLARQRAVLAALLAEVAARAAAGEPADWEGAAARAAAEAAAAEAEYAAALAA	3.111844567341987	0.7149184143454975	68.63864135742188	0.5310183763504028	8.502097129821777	nan	inf
monomer-100-nr2-run1_result_128	0	GSITITITRKDTGKTLTIVITEEDLEELDKELEELIEWLKENPDIDSEPIIEKFIEEKAEELYKRNVTIEGLDPEEAGKIAFETIKSLIEKKLKELLEKE	1.5657049779619703	0.8942009807215411	89.40372467041016	0.7202032804489136	4.975914001464844	nan	inf
monomer-100-nr2-run1_result_128	1	GSIIVTIEDPDTGVTLTIEISEEQLAEVEARLEAFLAWREAHPDVDWAPLEEALLRELAEELVERGFTNEGLDEERARAIAFETVLRLLREKLEALRTSR	1.3320412195122528	0.9093827487096425	89.09686279296875	0.7614664435386658	4.911765098571777	nan	inf
monomer-100-nr2-run1_result_128	2	GSIKITIKRKDTGKTLTIEISEEDEKELDEKIEEFLKWKKEHPDIDSSKLEKEFIDKLAEELLKKNVKIEGLDKEEAEKIAYETIKKYIEDKLKKKKESE	1.44614659026654	0.9056060178039246	86.87047576904297	0.6813217401504517	5.778995513916016	nan	inf
monomer-100-nr2-run1_result_128	3	GKKIIKIEDPETGVTLEIEISEEDLKELEEKINKFLEWSKKNPNIDKSELKKKFIDELAEELLKKNVKIEGIDKEKAGKIAYETIKKLIEELLNKKENSE	1.6398718383710955	0.880991568578034	87.13107299804688	0.6894369125366211	5.691713333129883	nan	inf
monomer-100-nr2-run1_result_128	4	GSIKITIKDKNTGKTLEIEITEEDLEELKKRLEELIEWEEENPDIDSTPLIEKFLNELAEELLKKNVTIKDLDEEEAKKIAFETILSIIKEEYEKLKTSK	1.6391444838946576	0.8864025028981899	88.04380798339844	0.7122097015380859	5.385714530944824	nan	inf
monomer-100-nr2-run1_result_128	5	EEKIITIEDPETGITLEIKISKEDEEELEKRIDELIEWMEEHPDIDMSPLIEKFKKEKAEELLEKNVEIKGIDPEKAREIAFNTILSYIEELLNKKITSK	1.187546694606768	0.9182171752664446	84.8958969116211	0.6744184494018555	6.12614107131958	nan	inf
monomer-100-nr2-run1_result_128	6	GSIEITIEDKDTGITLTIKLTEEDIKEIDERLEEFLKWKEENPDIDWEPIKEELLKELSEELVEKNVTIEGIDEEKAREIAFKTIYDYIKKKYKELEESK	1.8375756041933922	0.8747643421821342	91.3666000366211	0.7624178528785706	4.3665289878845215	nan	inf
monomer-100-nr2-run1_result_128	7	SSITITIEDPETGVTLTIEISEEELEELLERLEEFLEWSEEHPDVDLEPLLEELLDELAEELLERGVTIEGLDPEKARRIAFETILSLIREKYEELKTSR	1.640605833727987	0.8708642098272914	83.608642578125	0.64193195104599	6.32682466506958	nan	inf
monomer-100-nr2-run1_result_128	8	GKKIITIKDENTGIELEIEISEEDIEKLEKEIEELIKWLEENPDIDSEPLIKEFIDKKAKELVEKNVKIEGIDEEKAKKIAYETIKSLIESLLEKKLNSK	2.4958739868307873	0.707486752630204	77.49209594726562	0.6145373582839966	8.19093132019043	nan	inf
monomer-100-nr2-run1_result_128	9	GSITITIEDPDTGVTLTIDISKEDLEEVDKELEELLEWEEENPDIDMEPIIEKKLDELAEKLLEKNVTIEGLDEEKARKIAYETIRSLLKEKYEEKKNSK	1.841601667545691	0.8621028010464685	88.2876968383789	0.7000337839126587	5.154218673706055	nan	inf
monomer-100-nr2-run1_result_128	10	GSKIITIKDPNTGKELKIEISEEDIEKIDKELEKLLKWREENPEIDHSKIVEEKIEKLAEELLKKNVKIKGLDKEEAGKIAFEEIKKFIEEKYKEMEESR	1.5708911667695302	0.8968691112012378	87.16755676269531	0.7100580930709839	5.555677890777588	nan	inf
monomer-100-nr2-run1_result_128	11	SSTVITIEDPETGKTLTITISDEDLEEVDKELEKFLEFKKKNPEIDLEPLKKEKLDKLAKKLVEKNVKIEGLDEKKAREIAYKTIRELLEKKYKEMEESE	1.469935732768739	0.8926968181076141	88.23029327392578	0.6995372772216797	5.148972988128662	nan	inf
monomer-100-nr2-run1_result_128	12	GSEIITIEDEDTGVTLEIEITEEDKEELLERLEELLEWEEEHPDIDSEPLVEKELEELAEELVEKNVEIEGIDEEEARKIAFETILSYIKSLYEELKTSR	1.4635671448980792	0.8921254641573054	88.61981964111328	0.7433052659034729	4.967253684997559	nan	inf
monomer-100-nr2-run1_result_128	13	GSITITIKDPNTGITLEIEISEEDLEELKEKLEAFLEWEKENPDIDSEPLRQAFIDEKAKELLEKNYKNEGIDKEKAEKIAYETIKSLIEKLYEEMENSE	1.772437408204597	0.8770347586363649	86.65619659423828	0.7070151567459106	5.59568977355957	nan	inf
monomer-100-nr2-run1_result_128	14	GEIIIKIEDKETGITIEIKISEEDLKEIEEKLKALIEWKKANPDIDSSPLVKEFLDEKAKELLEKNVEIKDLDEEKARKIAYNTIKSILEEKYKELVESE	1.7485194354477203	0.8755146868173184	87.9976806640625	0.700043261051178	5.308485984802246	nan	inf
monomer-100-nr2-run1_result_128	15	STEIITIEREDTGKTIEIEISEEDWEEVDERLEELLEWLEEHPEIDHEPLVEAELKELAEELVERNLTIEGLDEEEARKIAYETVLSLLRERYEELRESR	1.4024493744229511	0.8995601747022629	91.47434997558594	0.7771812677383423	4.285586833953857	nan	inf
monomer-100-nr2-run1_result_128	16	ESIIIEIKDPNTGKTLKIEISKEDLEELKKKLKEFIEWEKKNPDIDSSKIREKLIEELSEELLKKNVKIEGEDKEEAEKIAFEKIKSIIENLYNEMVNSE	1.8834884346985759	0.8687133881480126	87.0936279296875	0.7158818244934082	5.336737155914307	nan	inf
monomer-100-nr2-run1_result_128	17	GSKKITIKRKDSGVELTIEITEEDLKELEKRLKELIEWLKENPEIDSEPLIEKELKELSEELLKKNFTNKDLDKEEAGKIAFETILKLIKEKLEKLLTSE	2.023210923210085	0.7953063317152607	74.00712585449219	0.49141576886177063	9.175850868225098	nan	inf
monomer-100-nr2-run1_result_128	18	GSIKITITDPNTGKTLTIEISEEDIEELKKELKELIEWRKKNPDIDSSPLVKKFIDERAKELLEKNVKIEGLPKEEAEAIAYETIKNIIENLLNEMVNSE	1.808707020928082	0.8664045944117649	89.4012680053711	0.7364064455032349	4.80969762802124	nan	inf
monomer-100-nr2-run1_result_128	19	GSIKIVIEDKDTGKTLTIEISEEDLEELEEKLKEFLEWKKKNPDIDSSPLTEKKIKELSEELLEKNVTIEGEDEEEARKKAFETIESLIKEKLEELETSE	1.749827332571003	0.879041025346118	89.4954605102539	0.7295376062393188	4.847955226898193	nan	inf
monomer-100-nr2-run1_result_128	20	GSITITIEDKDTGKTLTITITEEDLKELDERLDALIKWLEENPDIDSEPIIKKEIEELSEELVKRNVKIEGEDPEKAKEIAFKTIKSLIEKRLEEKLTSK	1.4147414812766888	0.9015608111412219	87.58350372314453	0.6811455488204956	5.402920246124268	nan	inf
monomer-100-nr2-run1_result_128	21	MEKEIVIEDPETGKTLTIKLTEEDIEELKKEIEELLEWEKENKDINMEPIIKEFIEKKAKELLEKNVKIEGEDKEKAEEIAFKTIKEYIEKLLNEKKNSE	1.4434104906628709	0.898177040760925	84.6527328491211	0.6734117269515991	6.2949748039245605	nan	inf
monomer-100-nr2-run1_result_128	22	GSIKIKIEDPNTGVTIEIEISEEDLEELEKELDALIEWLKENPDIDSTPLVEKKIDELSEKLLEKNVEIKDLDPEEAKKIAYETIKSLIEEKLKKKLESE	4.5229896947204935	0.5306160604815728	77.14083099365234	0.590025782585144	7.6162943840026855	nan	inf
monomer-100-nr2-run1_result_128	23	MKIIITIEREDTGVKIEIELSEEDIEEVNKRLEAFLEWREEHPDVDWEPLKKKLLEELAKELLEKNVKIEGLPEEEASEIAYKKILEFLEKKLKELEESR	1.6374451740899332	0.8837980266852982	88.81539154052734	0.7250418663024902	5.2011919021606445	nan	inf
monomer-100-nr2-run1_result_128	24	GTEKITIERKDTGKTLTIEITKEEWEELDKELKKLIEWRKKNPDIDHEKIVEEFLKKKAEKLVEKGVTIEGLDKEEATKIAYETILSIIKERYKKLEESE	1.2121773636450446	0.9239727022628474	88.29454803466797	0.720457911491394	5.164177894592285	nan	inf
monomer-100-nr2-run1_result_128	25	SSIIITIEDPNTGKTITIEISEEDIKKLIEELKKLLEYEEKNKDIDMSKIIEEFIDKKAEELLKKNVKIENLDKEEASKIAYETIKNYIISLYEKMKNSK	1.2883482585157322	0.9124778768474292	86.64928436279297	0.7289365530014038	5.723547458648682	nan	inf
monomer-100-nr2-run1_result_128	26	SSRVIVIEDPETGVTLEIVITDEDLEELDEELKEFLEWRKENPEIDHEPLEKEFIDERAERLLERNVTIEGLDEERARAIAFETIRSLIEERLEELTESE	1.320853640706971	0.9109366074818773	88.03341674804688	0.730030357837677	5.243237495422363	nan	inf
monomer-100-nr2-run1_result_128	27	GSKTITIKRPDTGVELTIEITEEDEKELLEELEKLIEEREENPDIDWSPIVEEKLKKLAEKLLEKNFTNEGLPEEEARKIAFETILSYIKEKLEELLTSR	1.5128496799458293	0.8949608167756473	88.9087905883789	0.7185661196708679	5.109034538269043	nan	inf
monomer-100-nr2-run1_result_128	28	GSIIIEIKREDTGITLKIEISEEDLKELEKELEAFLEWEKKNPDVDSSKLLKEKLDELAEKLVEKNVKIEGIDEEEARKIAYETILSIIEEKYNELKESE	1.9338501399957497	0.8623717396883599	89.6573257446289	0.7161558866500854	4.86942195892334	nan	inf
monomer-100-nr2-run1_result_128	29	GSIKITIERKDTGKTLTIEITEEDIEELDETLEEFLEWKKENPDIDHEPLKEALLEELAEKLLEKNVTIEGEDEEEARKIAFETILSIIEEKYEEMETSE	1.9411945310404057	0.8707598164174115	90.06143951416016	0.7457259297370911	4.8207268714904785	nan	inf
monomer-100-nr2-run1_result_128	30	GSIKIVIEDEDTGITLEIEISEEDIEELDEKIDEFLEWKEEHPDIDTSPLEEKFIEELAEELLEKNVTIEGIDEEKAREIAFKTIKSIIEKRLKEKRESR	1.9915553329951783	0.8638739701322053	88.60450744628906	0.707207441329956	5.1396708488464355	nan	inf
monomer-100-nr2-run1_result_128	31	DNIVIKIEDPETGITLEIEISKEDLEEINKELEELLEWEKENPDIDSEPIIKEFIDKLSKKLLEKNVKIDGIDKEKASKIAYETIKSIIEEKYEKLKNSK	1.9303090118433583	0.8639818307289272	89.38066864013672	0.7190513610839844	4.878249168395996	nan	inf
monomer-100-nr2-run1_result_129	0	EEILSVDPKEVLEKLDKILSEGGPVKVYKEENGKLVEVSYEELKEFLLSLKDSKAKFIIKEEVVKPEGGPEITTITLTVYKYPDGKEVLVEKYIIKIEKE	1.5374662405226467	0.8811625013567185	87.42802429199219	0.7279330492019653	5.51851749420166	nan	inf
monomer-100-nr2-run1_result_129	1	EKVLTVPNEEVLKILEEILSKGGPAKVYLEENGKKIEVSWEELKEYLKSLTDSPTTVVLKEELVKPPGGPLTKTITLKLYENPNGKKVLKATFVIEITEP	1.6623187967892632	0.9018502023405349	80.58146667480469	0.6813385486602783	7.085646152496338	nan	inf
monomer-100-nr2-run1_result_129	2	MKLLSKPNEEVLKLLDEILSKGGPHKVYLLKDGERIEIPYEELKNYLLSLTDSPSTFELREELVEPPGGPPTKVITLKVYKHPDGKKVLEAVFEIRITEP	1.0345185475697887	0.9342549025854215	84.05546569824219	0.7004998326301575	6.638120174407959	nan	inf
monomer-100-nr2-run1_result_129	3	MKELTVDPKEVLKYLDEILSKGGPYKVYKEENGKLIEISYEELKNFLLNLTDSEATFIIKEELVLPPGGPPTKTITLEVYKNPNGKKVLLAKFIIEITEP	1.1583077723139394	0.923544038432675	83.89147186279297	0.710771918296814	6.6334733963012695	nan	inf
monomer-100-nr2-run1_result_129	4	MEKLNVPNEEVLKKLEEILSKGGKVKVILEENGKLIEISWEELKEDLLSLTDSKNEFEIEEEEIIPPGGPKTTKIKLTIYEYPDGKKVKKKVYIIEIKEE	2.1422542685774815	0.8033097855472022	83.74626159667969	0.6914253234863281	6.71693754196167	nan	inf
monomer-100-nr2-run1_result_129	5	MKLLEVDPEEVLELLEEILSEGGPARVFKEEDGELIEIEWEELKEFLLSLTDGKALFVLEEELVEPPGGPRTRTIRLDVYLYPDGTKVLLARYIIEITEP	1.3496176310013086	0.9063082329917515	83.0204086303711	0.7070713043212891	6.824246883392334	nan	inf
monomer-100-nr2-run1_result_129	6	MEELLVPNEEVLKKLDEILAAGGPVKVYKLVDGEEIEVPYEELKEDLLSRTDSPTLYVLEERLVQPPGGPPTRTIVLSAYEYPNGKKVLKAKYVIEITEE	1.727066225976745	0.8540813657805251	81.81475830078125	0.6868454813957214	6.850149631500244	nan	inf
monomer-100-nr2-run1_result_129	7	MLVLNVPNEEVLSLLDKILSEGGPYTVYKEENGKLIEIPYEELKNYLLSLTDGPTRYEIKEELIEPPGGPKTRTITLTVYRYPNGVEVLEAKYIIKITEP	1.1266105444850727	0.9286229485784671	84.95093536376953	0.7288026809692383	6.162442207336426	nan	inf
monomer-100-nr2-run1_result_129	8	MELLNVDPEEVLKKLEEILSEGGPVRVWLLENGKRIEISWEELKEDLLSLTDSPTLVELREELVRPPGGPLTRRILLKLYSYPNGEKVLLKVYEIEITEP	0.9762506002581052	0.9400281382689194	81.55756378173828	0.6969477534294128	7.033640384674072	nan	inf
monomer-100-nr2-run1_result_129	9	KEILEVPNEEVLKLLDEILSKGGPYKVYEEVDGELIEIDYNELKEDLLNLTNSPTKVILEKELIKPKGGPETTTIKLTLYEYPNGKEVLKKTYIIEITKP	1.7962906495767388	0.8509263435371281	80.84626007080078	0.6855549812316895	6.991787910461426	nan	inf
monomer-100-nr2-run1_result_129	10	MEELSVDPKVVLEKLEKILEEGGPHRVIKEENGKLIEVSWEELKDYLLSLTDSPATFIIEKKLVKPPGGPETLTITLKVYKTPNGVKVLDAVFIIEITKP	1.4655081080551144	0.8960727876615278	86.34351348876953	0.7405037879943848	5.913049697875977	nan	inf
monomer-100-nr2-run1_result_129	11	EKELSVDPKEVLKLLEEILSKGGPVTVIKLENGKRIEISWEELKEFLLSLTDGPATFVIKEELKLPPGGPPTLTITLTVYLTPDGKKVLLAVYVIEITEP	1.0991435283491016	0.92789596744256	84.02348327636719	0.710423469543457	6.421182632446289	nan	inf
monomer-100-nr2-run1_result_129	12	MEELLVDPAEVLARLEAILAAGGPARVLLERDGELVEVPLEELRAFLLGLTSSPSLFVLEEELRLPPGGPPTLLLRLEVYEFPDGKKVLKAVYVIEITLP	1.418251284766255	0.8929981772943375	84.95559692382812	0.7322293519973755	5.951114177703857	nan	inf
monomer-100-nr2-run1_result_129	13	MELLSVPPEEVLEKLDKILSEGGEYKVYKEENGELIEIDYEELKEFLLSLTDEKTTFEIEEELVKPEGGPETKKITLKVYKFPNGKAVLLATYIIEITKP	1.5098109326229574	0.8867426613826727	84.59242248535156	0.6965435743331909	6.417902946472168	nan	inf
monomer-100-nr2-run1_result_129	14	ELELLVDPEEVLELLDEILSRGGPVRVFREENGELIEVEWEELKEYLLSLTDSPALFVLREREVLPPGGPRTLTIELDVYEYPDGKKVLKARFVIEITEP	1.253637772511256	0.9119564795178863	83.19189453125	0.7130333781242371	6.692712306976318	nan	inf
monomer-100-nr2-run1_result_129	15	MEELEVPNEVVLEKLDEILSEGGPVTVILLEDGEEIEISYEELKDYLLSLTDSPTLFILEEELVEPPGGPRTLTIRLKVYAYPNGEKVLLKEFIIEITEP	1.5645408384135786	0.8774706038259675	82.64820098876953	0.6857962608337402	6.7468366622924805	nan	inf
monomer-100-nr2-run1_result_129	16	VEELTVDNKIVLEKLDEILSKGGSYTVIKEEDGKLIEISYDELKEFLLNLTDSKTTFILEEELVEPPGGPPTKKITLKVYEYPNGKKVLKAVYIIEIKEE	1.1741019137523592	0.9186566407839372	82.81266784667969	0.6898359060287476	6.757621765136719	nan	inf
monomer-100-nr2-run1_result_129	17	MRLLSVPNEEVLKLLEEILEEGGPARVFEEVDGELREVSWEELREYLLSLTDSPTTFRLREELVEPPGGPRTRVITLEVYEHPDGKAVLKRVFRIEIVEE	0.9914365512392826	0.9387060078378944	84.87109375	0.7302456498146057	6.310603141784668	nan	inf
monomer-100-nr2-run1_result_129	18	EEVLEVPNEEVLKLLEKILSEGGPVKVYKEENGKLIEVSIEELKEFLLSLTDSKNKFILKKEVIKPPGGPTTTTITLEVYEYPDGKEVLKAKYIIEITEP	2.2284570540333513	0.8169248302472317	84.41677856445312	0.6989432573318481	6.202010631561279	nan	inf
monomer-100-nr2-run1_result_129	19	TLLLSVDPEEVLKLLDEILSKGGKAKVYELVDGEEIEISWEELKEFLLSLTDSPATFEIEIKEVKPEGGPKTLTITLTVYSHPNGVKVLLRKYIIEITEE	1.354451649770435	0.9054930442327372	83.66032409667969	0.7162754535675049	6.534180164337158	nan	inf
monomer-100-nr2-run1_result_129	20	VIELLVPNEIVLEKLDEILSKGGPVKVIKEENGKLIEVSWDELKEYLLNLKDSPALYIIEEELILPPGGPPTKTIKLKVYKYPNGVKVLEATFIIEITEP	1.0878964002006002	0.9328421776856795	83.04011535644531	0.6969480514526367	6.4399309158325195	nan	inf
monomer-100-nr2-run1_result_129	21	MEILSVPPEEVLKKLEEILSKGGKYKVYKEENGKLIEISYEELKEYLLSLTDSPTTFVIEEEEIKPPGGPKTKTIKLKVYKYPDGKPVLEAVYVIEITEE	1.118218300198575	0.9224330649340743	83.93923950195312	0.7016932964324951	6.572638034820557	nan	inf
monomer-100-nr2-run1_result_129	22	MEVLNVPNEEVLKKLDEILSKGGPATVYKLENGKRIEISYEELKEYLLNLTNSPAEYEIEEELVEPPGGPPTRIIKLKVYEYPDGKKVLKAVFEIEITEP	1.075178894027937	0.9291470301991835	83.34745788574219	0.679833173751831	6.595101356506348	nan	inf
monomer-100-nr2-run1_result_129	23	MELLSVDNKIVLEKLEKILSEGGEHKVILLKDGERIEVEWEELKDYLLSLTDSPTTFEIEIEEVEPPGGPKIRTITLKVYKHPNGEKVLVAVFEIEITEP	6.6084085461125	0.5548037540614414	67.07447052001953	0.5307904481887817	10.29369068145752	nan	inf
monomer-100-nr2-run1_result_129	24	MEELEVPNEEVLKKLDEILSKGGPYKVYKEVDGELIEISYEELKEELLSLTDEKALYIIEEEVIKPPGGPETTTITLTVYKYPNGERVLYAKYIIEITKP	1.4410145328997241	0.901179939644463	84.41519165039062	0.7085839509963989	6.394283294677734	nan	inf
monomer-100-nr2-run1_result_129	25	MEELDVDPREVLEKLEEILSEGGKVKVYLKKDGELIEISWEELKEFLLSLTDGRALFELEEEEVEPPGGPKTRKITLKVYLYPDGKRVLYAEYIIEITEE	1.2318080489187182	0.9145967352572864	83.82444763183594	0.6990934610366821	6.866967678070068	nan	inf
monomer-100-nr2-run1_result_129	26	TLLLDVPPEEVLKLLEELLSEGGPATVYLEEDGRLIEVDWEELKEYLLSLTDSPALFRLTIEEVKPPGGPLTTTITLEVYRYPNGVPVLEATFIIKITKP	1.2723929559044058	0.9151333476387117	88.90872955322266	0.7780659794807434	5.075718402862549	nan	inf
monomer-100-nr2-run1_result_129	27	MEILEVDPKEVLELLDKILSEGGPAKVYLEENGKLIEISYEELKEYLLNLTSGKTRFEIEIEEVIPPGGPKTTTITLKVYLYPNGVKVLEAVFIIEITEP	1.86026993843734	0.8527041518943949	82.58011627197266	0.7003593444824219	6.957688331604004	nan	inf
monomer-100-nr2-run1_result_129	28	TKVLSVPNEVVLEILDEILSKGGKVKVYKLENGKRIEISWEELKEDLLSRTDSPTTYELEEKLIKPPGGPLTKTILLKAYDHPNGVPVLVAEYEIEITEE	1.3917377907390553	0.889688070491607	79.8983383178711	0.6560736298561096	7.36366081237793	nan	inf
monomer-100-nr2-run1_result_129	29	MLELTEPNEKVLELLEEILSKGGKHKVFLEKDGKLIEISWEELKEYLLSLTDSPTTFILEEKLVKPPGGPLTRTITLTLYTHPDGKKVLLAKFIIEITEE	0.7118323370595918	0.9660670896063001	86.44214630126953	0.7356756925582886	5.93806266784668	nan	inf
monomer-100-nr2-run1_result_129	30	EKVLTVDPEEVLKLLDEILSKGGPYTVYKEVDGELVEISYEELKEFLLNLTDGPNTFIIKEELILPPGGPPTLTITLKVYETPNGKKVLKATYIIKITEP	0.9248324727462981	0.9448026404068535	86.45285034179688	0.7196375131607056	5.765359878540039	nan	inf
monomer-100-nr2-run1_result_129	31	MELLEVDPEEVLKKLDEILSAGGPAKVIKEENGKLIEISYEELKEDLLSMTDSPNLFEIREEEVIPPGGPKTRTITLKVYAYPNGVPVLVSTYIINITEP	1.6597968276826054	0.8786874040901063	82.5785903930664	0.700346052646637	6.772956848144531	nan	inf
monomer-100-nr2-run1_result_13	0	AVAKLEFSTDDESIEEKLDFTSLKDGKADYKLEKSIEYDEETGKKLYKYTLTITNADDPEKYIEAIKEEIAKVLGYDSTEKLNVKSEIKDPETGEWEVEE	1.2129623122939754	0.9148596112130224	86.2813949584961	0.6975160837173462	5.685394287109375	nan	inf
monomer-100-nr2-run1_result_13	1	AKATLTFSTDNPDIKEKLDFTELKDGKATYELKESKIYNKETGKTLYKYTITISDADDPEKYINAIKEKIAKVLGYSDTSKLNITSEIQDAETGEWTVNL	1.4848138645635758	0.8858536974885919	86.7635726928711	0.7317236661911011	5.455012321472168	nan	inf
monomer-100-nr2-run1_result_13	2	GIAKLIFETDNPEIEKKLKLKSLEDGKVDYEIEKEEVYDEETGKTLYRYKITISNSEDPEKYIEEIKEEIAKVLGYDSTEKLNITYEIKNPETGEWTVYK	1.325516804644405	0.9055754503183847	84.56521606445312	0.682457685470581	6.06699275970459	nan	inf
monomer-100-nr2-run1_result_13	3	ATAKLTFSTNDENILEKLKLTELEDGKADYELEISEKYDEETNKKLLEYKITITNSDDPEAKINAIKEKIAKVLGYSSTDNLNITSEIEDAETGKWTVTK	2.8768755230038847	0.6760457336764795	77.35578155517578	0.6075350046157837	7.710455894470215	nan	inf
monomer-100-nr2-run1_result_13	4	GLAELEFSVDDPSIEEKLKLDVLEDGKVKVEVEKSEEYNEETGKTLYKYKITISEAEDPEKYINAIKEKIAKVLGYSSTEKLDIKSKIRNPETGEWEVEE	1.6599613617396003	0.870301549463888	84.59427642822266	0.6894887685775757	6.04209041595459	nan	inf
monomer-100-nr2-run1_result_13	5	GVAELEFSTDDESIKEKLKLTSLEDGEAEYELEESKEYDEKTGKTLYKYKITIKNSEDPEKKIEAIKEEIAKVLGYDDTSKLKVTSRIKDPETGEWTVEE	2.7001357034706475	0.7247608216690079	82.7864990234375	0.6485406160354614	6.46465539932251	nan	inf
monomer-100-nr2-run1_result_13	6	GVARLTFSTDDPSIEEKLKLTVLEDGKAKYKLEKSEEYDEKTGKKLYKYTVTISDAEDPEKYIEAIKEKIAKVLGYDSTEKLDITSEIKDPETGKWEVRK	1.4889729790475164	0.8800581945693233	84.36967468261719	0.6907303333282471	6.257119655609131	nan	inf
monomer-100-nr2-run1_result_13	7	GIAELEFETPNENIEEKLNFESLKDGKAKYELEKEKIYDEETNKTLYKYKITISESEDPEKYINKIKEEIAKVLGYDSTEKLNITYKIKDPETGEWKVNL	2.5391166831560463	0.7377619644645946	80.19428253173828	0.6324565410614014	7.253746509552002	nan	inf
monomer-100-nr2-run1_result_13	8	GIAKLEFSTDKEDILEKLKLEVLEDGKADYKLEVSEEYDEKTGKKLLKYKLTISNAENPEEYIEKIKEKIAKVLGYDSTEKLKIKSYIKDEKTGEWKLEE	8.598857311060996	0.4879483894644492	73.36661529541016	0.5570700168609619	9.848832130432129	nan	inf
monomer-100-nr2-run1_result_13	9	AEAKLIFETNDESIEEKLDFESLKDGKVKYELKKEEIYDEKTNKLLHKYILTISEAKDPEKYIDEIKEEIAKVLGYDSTENLNITSEIKDPETGEWKIEK	10.306303301063782	0.3072463084818008	56.325443267822266	0.4256771504878998	12.895247459411621	nan	inf
monomer-100-nr2-run1_result_13	10	ALAKLTFSTDNEEILEKLKLEVLEDGKVKYELEVSEEYNEETGKKLLKYTLTISEAEDPEKYIEAIKKKIAEVLGYSSTENLNITSEIKDEETGEWKVEK	1.5661455851044204	0.8763582159709314	84.71769714355469	0.6859282851219177	6.193100452423096	nan	inf
monomer-100-nr2-run1_result_13	11	GIAKLEFETDDESIEEKLKLTVLEDGKSEYKLEKSEVYDEKTNKKLYKYKITISNSDDPEKKINAIKEKIAKVLGYSDTSKLKITSYIKDPETGEWKVEK	1.6767708813230882	0.8640047790338931	81.98561096191406	0.6502646803855896	6.706011772155762	nan	inf
monomer-100-nr2-run1_result_13	12	MEAKLIFETDDESIEEKLKLTSLEDGKVEYELEKEEIYDEETGKKLKKYILTIKNSEDPEKYIEEIKKEIAKVLGYDSTEKLDIKSEIKNEETGEWEIEE	10.47926032495888	0.2903399788549423	70.99945831298828	0.50629723072052	9.04765796661377	nan	inf
monomer-100-nr2-run1_result_13	13	ATAKLTFSSDDESLLEKLKFTSLEDGKSTYTLEVSEEYDEETGKTLHTYKLTIKDSDDPEADIEAIKEEIAKALGYSSTEELNITSEVEDAETGKWTVTK	3.1303366772903423	0.6345244068060141	79.29154968261719	0.6260823011398315	7.1013875007629395	nan	inf
monomer-100-nr2-run1_result_13	14	GVAELEFSSDDPSLKEKLDFEELKDGKVKYKLEESIEYDEETGKTLYKYKITITDAEDPEKYINAIKEKIAKALGYDDTSKLNITSKIKDPETGEWKVKK	2.5267040371160765	0.7434855495681765	82.21543884277344	0.6328601241111755	6.709632873535156	nan	inf
monomer-100-nr2-run1_result_13	15	GEAKLEFSSDDPSLEKKLDFESLKDGKAKYKLEKSKEFDKETGKTLYKYKITISDAEDPELYIEKIKEEIAKALGYDSTEKLKITSEIKDPETGEWKVEK	4.872515479604545	0.5822556579289928	77.56986999511719	0.6078623533248901	8.329093933105469	nan	inf
monomer-100-nr2-run1_result_13	16	GTAVLTFSTDNENILEKLKFTELEDGKAEYKLEVEEEYDEETGKKLLKYKITISNAEDPELYIEKIKEKIAKVLGYKNTDELKITYEIKDPETGEWKVYE	8.118086621946018	0.4645711879794126	71.039794921875	0.5422847270965576	10.503973007202148	nan	inf
monomer-100-nr2-run1_result_13	17	GIAELEFSTEDENIEEKLDFEELKDGKVKYELEKSIIYDEETKKKLYKYKIIIKEAENPELYINKIKEKIAKVLGYEDTSKLKIKSKIKDPETGEWKVEE	5.913747672790766	0.5933449789991518	70.40113067626953	0.5677978992462158	10.145341873168945	nan	inf
monomer-100-nr2-run1_result_13	18	ATAELEFSSDNPDLKSKLKLTSLEDGKSDYTLEESEEYDEETGKLLYKYKITISNSDDPEADIEAIKEEIAKALGYDDTSKLNITSKIKDAATGKWTVHK	2.4239249669853344	0.7352330803968559	77.67851257324219	0.6245957612991333	7.615716934204102	nan	inf
monomer-100-nr2-run1_result_13	19	AVAELTFKTDDESIEEKLDFESLKDGKAKYKLEKEEEYDEETGKTLYKYKITISESEDPEKYIEEIKEEIAKALGYEDTSKLDITSKIKDAKTGKWKETK	1.552480596378995	0.8779048858539646	86.8612289428711	0.7124016284942627	5.506173133850098	nan	inf
monomer-100-nr2-run1_result_13	20	AEAILEFSHDNPEIEKKLKLESLEDGKSEYELEKSEEYDEETGKTLYKYKITISNSENPEKDIEAIKKEIAKVLGYEDTSKLKITSYIKDEETGEWKVEK	1.345229119363301	0.9008163003618757	85.67015075683594	0.7014452219009399	5.9448957443237305	nan	inf
monomer-100-nr2-run1_result_13	21	AEAELEFSTDDESIFEKLKLKSLEDGKAKYEIEKSEVYDEETGKKLYKYKITIKDAEDPEKYIEEIKKEIAKVLGYDSTEELDIKSKIKDEETGEWEVEE	1.3616345546986715	0.9016009901212902	84.67927551269531	0.6842426061630249	6.0600738525390625	nan	inf
monomer-100-nr2-run1_result_13	22	AIAELEFSTDNPNIEEKLELDVLKDGKADYELEKSEEYNEETGKLLYKYKITISNSEDPEKYINAIKEKIAKALGYSSTENLDIKSKIKDKETGEWKIYE	2.1802345543479804	0.7748884159560743	81.22638702392578	0.6647522449493408	6.729532718658447	nan	inf
monomer-100-nr2-run1_result_13	23	GVAELIFETDDKNIEEKLKFTSLEDGKADYEIEKEEIYDEETGKKLLKYKIKISNSEDPELYIEKIKEEIAKVLGYDSTEKLKITSKIKDPETGEWKVEE	1.616520812265571	0.8760067629088776	82.53154754638672	0.6407097578048706	6.745125770568848	nan	inf
monomer-100-nr2-run1_result_13	24	AEAKLIFKTDDESIESKLKLEVLEDGKADYELKKKKIYDKETNKLLYEYEITISNSENPEKYIEEIKEKIAKVLGYSDTSKLDITSEIKDEETGEWTVNK	1.5464614659730629	0.8765895786195066	85.73001861572266	0.6854017972946167	5.881040096282959	nan	inf
monomer-100-nr2-run1_result_13	25	ATAKLTFSVDDESIGEKLKFTSLEDGKVKYKLEKEEEYDEETGKKLLKYTLTISEADDPEKYIEEIKEEIAKVLGYESTEKLDVTSEIKDAETGEWTVEE	1.0852488397638371	0.9290332348182926	86.04024505615234	0.7036339044570923	5.654605865478516	nan	inf
monomer-100-nr2-run1_result_13	26	ATAKLTFESEDESLEEKLDFESLKDGKADYKLEKSEVYDEETGKKLLKYKLTISNAEDPKLYIEKIKEQIAKALGYDSTDKLDITYEIKDEETGEWEVVE	1.486240673590548	0.8797005786309963	84.72461700439453	0.6704652905464172	6.043276309967041	nan	inf
monomer-100-nr2-run1_result_13	27	AEAELEFSTDNPEIEKKLDLTELKDGKATYKLEKSEIYDEETGKKLYKYKLTISNADDPEKYIEAIKEKIAKVLGYSDTSKLNITSKIKDAETGEWTVEK	1.3688938327747189	0.8977452603400217	85.92799377441406	0.6907435655593872	5.813652038574219	nan	inf
monomer-100-nr2-run1_result_13	28	AEAKLEFETDDESIEKKLKLTSLEDGKVDYKLEKEKIYDEETNKTLYKYIITISNADDPEKYINEIKEEIAKVLGYSSTSELDITSYIKNEETGEWEVEK	9.391382314549729	0.481146362666971	74.29472351074219	0.5983693599700928	9.648696899414062	nan	inf
monomer-100-nr2-run1_result_13	29	AVAKLYFETDDESIKEKLDFESLKDGKSDYELEEEEIYDEKTGKKLLRYKITIKNSDDPEKDIEAIKEKIAKVLGYDSTDKLDITSEIKDAETGEWKIYK	1.3325030394660755	0.9066201812049463	85.58796691894531	0.7029880285263062	5.859625816345215	nan	inf
monomer-100-nr2-run1_result_13	30	MIAELEFSTEDESIEEKLDLESLKDGKSKVKIEKSIEYDEKTNKILYKYKITISDSENPEKDIEAIKEKIAKVLGYESTEKLNITSKIKDEKTGEWKIEK	1.2854692022195509	0.9037276293499511	85.48204803466797	0.6979795694351196	6.049635410308838	nan	inf
monomer-100-nr2-run1_result_13	31	AIAKLEFKTENPDIEEKLKLKSLEDGKADYKLEKSEEFNEETNKTLYKYKLTISNSDDPELYINKIKEEIAKVLGYDDTSKLNIKSEIKDEETGEWITEL	1.4652349713105428	0.8876501349849376	82.20585632324219	0.6551651954650879	6.861076354980469	nan	inf
monomer-100-nr2-run1_result_130	0	KEKAWEEFRKEFREFFKKLKDKLESKKDTPITKEEGEEILKEFNEWWKEVEKKNKGIPKEELEKIKKETRKLIEEKIKLSLDPSTPEKGEIPEFLKELLS	0.9450659313688171	0.9419112724041709	84.73091888427734	0.687028169631958	5.917276382446289	nan	inf
monomer-100-nr2-run1_result_130	1	KEKALEEFRKEFQKKFNELYSKITSKKNKKLTKEEGEEILEEFEKWWEEVKKKNKGIDPELLEKLKKLVREYLEEKIKLSLDPSTPVTGPLHPFLQELVS	2.296054681743832	0.8157084006713758	80.10334014892578	0.6521159410476685	7.301889896392822	nan	inf
monomer-100-nr2-run1_result_130	2	AEEALEAFRKEFRAFMARLLGRLTSRAGRPLSPEEAAAILAEFEAWWEEVEARNDGIDPELLERLKAAVREYLEQQARLSLDPSVPRTGPLPPFLQEWLS	2.0545619475728736	0.8559001578695404	81.33716583251953	0.6994926929473877	6.2594828605651855	nan	inf
monomer-100-nr2-run1_result_130	3	MEEKLEKFKKEFREKFNELNSKLTSKKNEKLTKEEAEEILKEFNEWFEEMEKKNDGIDPELFNKVKEAVTKYLEEKIKLSLDPSTPVTGPLPPFLQELIN	1.6710930108485271	0.8781086743355709	83.14746856689453	0.6388382911682129	6.248893737792969	nan	inf
monomer-100-nr2-run1_result_130	4	SEEALEEFRKRFREFFNELYGKIFEKKDEPLSEEEWEEILEEFEEWWEEVEEENDEIDPELLEKLKEEVEKLLKELGRRSLDPTVPFTLPLPPLLQEFIS	1.6745339083696038	0.8971961720630468	87.4076919555664	0.7300432324409485	4.729614734649658	nan	inf
monomer-100-nr2-run1_result_130	5	MEEALKKFREEFRKKFNELNSRVFSRRDRPLTPEEVEAILEEFNKWVEEVEKKNKGIDPELFNQLKEATLRYLKELGRLSLDPTVPREGPLPPLLQEWLS	2.450516435240788	0.7789512420392852	77.77816009521484	0.6221059560775757	7.605585098266602	nan	inf
monomer-100-nr2-run1_result_130	6	KEEELKKFREEFRKKFNELLSKLLSKKNEKLTKEEGEEILEELEEWWEKVEKQNKGIDPEELEKLKELTTSYIKSLIELSLDPSKPVTGPLHPLLQEWIS	1.2321462537565668	0.9214655985241813	86.77421569824219	0.7416354417800903	5.320992946624756	nan	inf
monomer-100-nr2-run1_result_130	7	SEEALEEFRKKFREFFKKLSSKIFSKKDKKLTKEEGDEILKEFNEFWEKVEKENKKIDPELLKKLKDAVKKYLEELIERSLDPSKPFKGPLPPILKEWVS	0.8135701654257644	0.9568560615105135	85.94775390625	0.7020173072814941	5.59476900100708	nan	inf
monomer-100-nr2-run1_result_130	8	SEEALKEFREEFRKKFNELLSRIFSKKDTPLTEEEWKEIMEEFEKWKEEVEKKNEGIDPELFNRLYEDVTKYLEELGRRSLDPSVPVTGPLPPFLQELLS	1.9747574891105044	0.8587602325340775	81.2199478149414	0.6769332885742188	6.300139904022217	nan	inf
monomer-100-nr2-run1_result_130	9	SEEAREKFKKEFREFFNKILNRLLSKKNEKLSKEEGEEILKEFNKWVEEVKKKNKEIDPEEFEKLKKATKEYIENLILISLNPNVPKTGPLHPFLKEVVE	1.283589467454775	0.9017047308560059	77.64259338378906	0.6559565663337708	7.410467147827148	nan	inf
monomer-100-nr2-run1_result_130	10	KEKALEEFRKKFREKFNELLSRVLGKANEPLTKEEWEEILKEFEEWVEEVEKENKEIDPELFNRLKELTLSYLKSLGEHSLNPSTPLTGPLHPELKEWVS	1.181553653707483	0.913446197291211	83.85306549072266	0.6859399676322937	5.923285484313965	nan	inf
monomer-100-nr2-run1_result_130	11	KEEALKKFREEFRKFFNKLYNRLTSKKDKPLTKEEGEEILKEFNEWWEEVEKENDGIDPELLNELKEDTESLLKEEIELSLNPNVPKKGPLPERLKEFIE	2.819143010788289	0.7916983552274455	79.53630828857422	0.6627867817878723	6.9366326332092285	nan	inf
monomer-100-nr2-run1_result_130	12	SEEAWEKFRARFRAEFNRLSGRLFSRAGRRLTPEEGAQILAEFEAWVAEVEAENDGIDPEEFERIKRLTREYLEELIRRSLDPSVPARGPLHPELRALVS	1.7552129432890307	0.8859200292632566	86.8018569946289	0.769188642501831	4.749423503875732	nan	inf
monomer-100-nr2-run1_result_130	13	AEAARAAFRQEFRAFFARLLGRLLARAGRPLSPEEWAAILAEFDAWWAEVEAANEGLPPEEFERLKAATRALLEALGAHSLDPSLPLQGPLDPLLAAWVG	2.371031134787405	0.8091066634744958	78.24385070800781	0.6631882190704346	6.881260871887207	nan	inf
monomer-100-nr2-run1_result_130	14	SEEALEKFKKEFRAFFARLYGRVTGRADRPLTPEEAAEILEEFDAWVEEKEKENDGIDPEFFEEIKEDVRSLLEELAALSLDPSRPRRGPLPPRLKELVE	3.648096891392523	0.6605356607940464	77.31671905517578	0.6330933570861816	7.508182525634766	nan	inf
monomer-100-nr2-run1_result_130	15	SEAALEEFRKRFRAFARELLGAVLGRAGRPLTPEEWAAILERFDAWVAEAEAELEGIDPEEFEALREALRTLLEALGRHSLDPSTPLEGPLPPLLAEWLS	1.0346717217942034	0.9351205579083295	84.83101654052734	0.7573598623275757	5.3884358406066895	nan	inf
monomer-100-nr2-run1_result_130	16	SEEALKKFREEFRKKFKELWDAMTSRADRPLSPEEAEAIFKEFEEWWKEVKEENKDIDPELLEELKRDVTALLRARARRSLDPSTPAVGPLPERLRKFVS	1.0266981090017149	0.9417436029609578	82.72907257080078	0.6779173612594604	5.887613773345947	nan	inf
monomer-100-nr2-run1_result_130	17	AEEALKKFREEFRKFFNKLYSKIESKKDKKLTKEEGEEILKEFEKWVEEKKKENKEIDPELFEKVYKETKSLLLSKIEKSLNPSVPEEGPISPFLQKLIS	1.0370379836711152	0.9337868556173704	87.5873794555664	0.7176198959350586	5.0275349617004395	nan	inf
monomer-100-nr2-run1_result_130	18	SEEALERFRKRFREKWRELRSRLEGRRDRPLTPEEAAELLEEWEEWWEEVEEENDGIDPELLERLKEAVTALLEEEIRLSLDPSTPRTGPLPPLLREWVS	1.4032423822279858	0.8878079197637754	82.44503784179688	0.6688613891601562	6.377821445465088	nan	inf
monomer-100-nr2-run1_result_130	19	SEEALKKFKKEFQEFFNKLNSRLTSKKNRKLSPEEWEEIMKELNSWFEEVKKENKGIDPELFEKVKKDVTSYLKEKGKLSLDPSTPETGPLPPFLQELLS	2.9765551624969575	0.7207803449747573	72.64620971679688	0.5738416910171509	9.027969360351562	nan	inf
monomer-100-nr2-run1_result_130	20	EEEALKEFRERFRKFFNELYNKITSKKNEKLTKEEVEEILKKFDEWWEEVKKENKKIDPELLEKLKEDTRTYLKQLGKISLDPSVPKTGPLNPFLKEWIS	1.4796004221072836	0.8966033800493841	83.74579620361328	0.6986726522445679	6.263252258300781	nan	inf
monomer-100-nr2-run1_result_130	21	AEEALAAFRERFRAFFARLWGRVTGRAGVPLTAAEWDAILAEFDAWFAEVEAENKAIDPELFERVKAAVRALLEELGRRSLDPSTPATGPLDPLLAELLS	3.0783663860836414	0.7372334114741306	75.78971862792969	0.6221399307250977	7.108546733856201	nan	inf
monomer-100-nr2-run1_result_130	22	SEEALKKFKEEFRKFFNELLSYVTSKKNKKLTEEEVKEIMEKFNKYFEEVRKENKDIDPELFEKVKKEVESLLKELGKLSLDPSTPKTGELPPFLKKLIE	4.960942062733057	0.5486080634906759	72.26039123535156	0.5517966747283936	9.261093139648438	nan	inf
monomer-100-nr2-run1_result_130	23	REAARAAFRRAFRAEWARLRGALEGRAGRPLSAEEAEAILERWDAWWEEVEAANDGLDPAELAALRAAVEALLRAAAARSLDPSLPATGPLPPALAELVS	2.534959610986851	0.8171299052463316	76.46663665771484	0.6635379195213318	6.861307621002197	nan	inf
monomer-100-nr2-run1_result_130	24	AAEALAEFRAAFRREWRRLRGRLEGRADRPLSPEEVQAILDELDAWWAEVEAANDALDPELLAAVRAAVRALLEALGRRSLDPSAPADGPLPPLLAALVG	1.8134671854734006	0.8425156588378182	72.68840026855469	0.5982245206832886	8.072484970092773	nan	inf
monomer-100-nr2-run1_result_130	25	RERALEEFRREFRAEFRRLRGRLEARRDRPLTPEEAAEILAEFDAWVEEVEKRNEAIDPELFERVRRAVRALLEAEARLSLDPSAPRAGPLPPLLRELLE	1.236904144830977	0.9067436238650022	78.60267639160156	0.6248834133148193	6.581974983215332	nan	inf
monomer-100-nr2-run1_result_130	26	SEEAREEFRKRFRKFFNKLRSRIESKKDTPLTKEEWEAILKEFEAWFEEVEKENDAIDPEEFNRLKEAVLNYLKEKGELSLNPEVPRKGPLPPFLQEWVS	1.60608795849189	0.9023636666427933	82.8729248046875	0.702761709690094	6.190894603729248	nan	inf
monomer-100-nr2-run1_result_130	27	SEEALEEFRKEFREKFEEWNSRLTSRADRPLTPEEAEAILKEFNAWWEEVEKKNDGIDPELLNKLKEAVTAYLEAEIARSLDPSLPRTGPLHPFLQEFVS	0.9565254022927006	0.9483811063334356	86.23738098144531	0.7190013527870178	5.114707946777344	nan	inf
monomer-100-nr2-run1_result_130	28	KEEALEKFRKEFRKKFNELLNRVFSKKNTPLTPEEGEEILKEFEEWWKEVEKKNDGIDPEELEALKKAVTSYLKELIKISLDPSTPKTGPLPPLLQEWYS	1.3434283486358383	0.9036340473500808	85.4551773071289	0.7054377794265747	5.7591023445129395	nan	inf
monomer-100-nr2-run1_result_130	29	SEEALEKFRKDFRKKFNELYSRLTSKKDKPLTKEEGEEILKEFEEWWKEKEEENKGIDPELFEKVKRATRSLLEELIALSLDPSRPRTGPLPPFLKELVE	2.9821969214643005	0.7390826077171202	78.90120697021484	0.6778808236122131	7.83065938949585	nan	inf
monomer-100-nr2-run1_result_130	30	SEAALAEFREAFRAFWAELRGALEARRDRPLSREEWEAILARFEAWWAEVEAANDAIDPELLEALKALVTSYLEEEGRRSLDPSVPRTGPLHPLLKELVE	1.5579269160037466	0.8884913886323047	84.4043960571289	0.7177544832229614	5.183849811553955	nan	inf
monomer-100-nr2-run1_result_130	31	AAAARAEFRRRFRAEFRRLWSRITGRAGRRLTPAEWEALLAEFEAWWAEVRAANDAIDPAELERLERAVRALLEEAGALSLDPSRPRTGPLPPFLAELVS	2.2027289276688755	0.8190876155520861	72.96504974365234	0.58889240026474	7.973577976226807	nan	inf
monomer-100-nr2-run1_result_131	0	EFEGIGPDYKIIITKEPKGGIPKIGEKLEFIKLYKNGKEVPVIATVESIKLYKKVDENTIVYDVTVSLEVPTDPNFKKIPITLLYIYNKKTNSGKFILRK	2.603402703811502	0.8535371652778726	85.3167724609375	0.7430747747421265	5.843515396118164	nan	inf
monomer-100-nr2-run1_result_131	1	TFTGIGPDIKVEFTQEPQGGLPAIGEEIPYLEVYKNGKKVKAKATVASVELLEQVDADTDVYRVTINITVPDDPDFKPIPLEVKWVYNKATNKGTLEVVP	1.6045390374830948	0.8712191490710203	67.7992935180664	0.5133975744247437	9.239168167114258	nan	inf
monomer-100-nr2-run1_result_131	2	EFKGIGPDIEIKITKEIKGGIPKIGEKIENLKVYKNGKEVKVEAKVEKIELLKKISDDITVYKITVEIKVPDDPDFKEIKIEIEYIYNKKTNKGTLKIIP	1.9102731841099632	0.8461812450851839	67.96246337890625	0.5776239037513733	10.329543113708496	nan	inf
monomer-100-nr2-run1_result_131	3	EFKGIGPDIKIEFTKEIEGGIPKIGEEIKYLKVYRKGKEVPVKATVASIELYKKIDEDTEVYKVTIKIKVPDDKDFKEIEIEVLGIYNKKTNKLTLKLEL	3.2399968096460303	0.7758105750286632	79.08088684082031	0.6563752889633179	7.753048419952393	nan	inf
monomer-100-nr2-run1_result_131	4	PFEGIGPDYKIEFTKEYEGGIPKIGEKIPFLKVYKNGKEVPAIATVKEIKLKKKIDEDTVVYEITIEITVPTDPDFKPILIKVLYIYNKKTNKGKFIIEK	2.76084782683075	0.8384517200101348	86.57341003417969	0.7513003945350647	5.4846272468566895	nan	inf
monomer-100-nr2-run1_result_131	5	KGEGIGPDYTVEFTKEPKGGIPKLGEKLPFLKVYKNGKEVKAEAVVEKIELYKKVDENTLIYKITVSVTIPDDPEFKKPLIEVLGIYNKKTNELKLEIVK	1.3157028829940376	0.9109056194281202	80.73019409179688	0.672203004360199	6.99623441696167	nan	inf
monomer-100-nr2-run1_result_131	6	KFEGIGKDIKIEITKEIEGGLPKIGEELKYIKVYYKGKEVKSIAKVKKVELYKQVDEDTDVYKITVSIEVPDLPDFKEILVELLYVYNKKTNKGTFEGVK	8.635093926989999	0.26931896560497903	41.18923568725586	0.29167938232421875	16.770299911499023	nan	inf
monomer-100-nr2-run1_result_131	7	PGTGIGPDITVEITAEPEGGIPKIGEKLPFLRVFRNGEEVPAEATVKSIELKKKIDKNTTVYKITVSITVPDDPDAEPLELELDYIYNKKTNKGTFVLTP	1.3811689495517863	0.9022882757805532	82.09005737304688	0.6793672442436218	7.1354827880859375	nan	inf
monomer-100-nr2-run1_result_131	8	EFKGIGPDIKIEITEEYKGGIPKIGEKIKFLKVYKNGKEVKAEAKVEKIELKEVVDEDTEIYNIYVEITVPDDKDFKKIKIKILGIYNKKTNKLTFIIEK	2.9619626932308183	0.7980468248628111	79.88948059082031	0.6729404926300049	7.571090221405029	nan	inf
monomer-100-nr2-run1_result_131	9	EFEGIGKNIKVIITKEYEGGIPEIGEKLPFIKVYKNGKEVKVEATVEKIELKEKVDENTLIYEITVKLKVPDDKNFKPIELKILYKYNKKTNKGTFILEP	2.537080936177206	0.8498166667533087	82.56961822509766	0.6977367997169495	6.9283223152160645	nan	inf
monomer-100-nr2-run1_result_131	10	KFKGIGPDIEITITKPLKGGIPKIGQEIPYLKVTINGKEVPAKATVSSITLYKQVSDDITVYKVTVLIEIPDRPDFKPLPVELLGTYNKKTNTLTFTGVS	2.8168805996988486	0.7929959667323871	78.97671508789062	0.6617729067802429	7.5497355461120605	nan	inf
monomer-100-nr2-run1_result_131	11	PFKGIGPNITIELTEEPKGGLPKIGEKIPFLKVYKDGKEVKTEATVAKVELLEKVDENTEVYNLTVEIKVPDDPNFKPIPVTVKWTYNKKTNKGTFEIVP	1.773309649200551	0.8699609986170642	82.00743103027344	0.6698943376541138	6.979659080505371	nan	inf
monomer-100-nr2-run1_result_131	12	DFKGIGKNWTIKFTKKPKGGIPKIGEKIEYLEVYYNGKKVPAIATVSSIELYKKIDENTEVYKVTIKITIPTRKDATPIEITVLYIYNKKTNEGELKIVK	1.503756500024574	0.8975505256612487	79.95189666748047	0.6826409101486206	7.437071800231934	nan	inf
monomer-100-nr2-run1_result_131	13	PFAGLGPDLTVELTAEPQGGLPAVGAPIPFLRVYKNGREVPAEATVAAVELAKTVDENTLVYRVTVSVRIPDDPEAAPLPLELLWEYDKATNKGTWVGVP	2.4935930896919274	0.8438924132128894	82.45390319824219	0.7113264799118042	6.538321018218994	nan	inf
monomer-100-nr2-run1_result_131	14	PFKGIGPDVKIELTKEYEGGIPKIGEEIPYLKVYVNGKEVPAKATVEKIELYKKVSENIEIYKVTVKITIPDRPDFKPIPIELLLIYDKKTNKTKFEIIP	2.831209812697667	0.8158924235018165	81.38028717041016	0.6702750325202942	7.390101432800293	nan	inf
monomer-100-nr2-run1_result_131	15	KFKGIGPDIVIEITEEYKGGIPKIGEEIPFLKVYKNGKEVKAIAKVKKIELYKEVDKDTLVYEIYVEIEVPDDPNFKPIIIKFLYTYNKKTNKGEFIGVP	1.491043463450153	0.8883554617695271	84.08136749267578	0.726753830909729	6.009941101074219	nan	inf
monomer-100-nr2-run1_result_131	16	PFKGIGPDITIEITEELEGGIPKIGEEIPNLKVYKNGKEVPVKATVESIEFYKKIDENTDVYKITVSITVPDDPDFKPIKLTLLYIYNKKTNKGTFIGID	1.3899232084779498	0.8922231507790912	83.60838317871094	0.7248958349227905	6.192393779754639	nan	inf
monomer-100-nr2-run1_result_131	17	DFKGIGKDIKIKITKEIEGGIPKIGEKIPYLEVYKNGKKVKVEAKVKSIKLKEKVDENTTVYEITVEITVPDDKDFKKIEIKLLYVYNKKTNKGTIIGEE	1.9424764461380075	0.8437820443575241	79.18653106689453	0.65968257188797	7.975903034210205	nan	inf
monomer-100-nr2-run1_result_131	18	EFEGIGPDIKIEFTKKYEGGVPAIGEKIPFLKVFKNGKEVPVTATVADVKLKKTVSPDVTVYDVTIKIEVPTDPNFKPIEITVDGIYNKATNELTFELKK	2.642955204308834	0.8358902651524842	82.87730407714844	0.7035306096076965	6.419369220733643	nan	inf
monomer-100-nr2-run1_result_131	19	EFEGIGPDITIVLTEEYKGGLPKIGEKIPFLKVYYNGKEVKTIATVSSIKLKEKIDENTLVYDLTINITVPDRPDFKNIPITIDAIYNKKTNKTTFVGVL	2.489528998949775	0.8555660805495006	82.0328369140625	0.7073652744293213	6.682338714599609	nan	inf
monomer-100-nr2-run1_result_131	20	KFKGIGPDIEIEITEKYKGGIPKIGEKIPFLKVKKKGKEVKVEATVSSIELYKKISENIEIYKVTISITVPDDPNFKPIKIEVLYIYNKETNEGTFEIVE	1.588705705754984	0.8720577158068181	84.53645324707031	0.7197023630142212	6.0437397956848145	nan	inf
monomer-100-nr2-run1_result_131	21	AFSGIGPDYKIEITQPPQGGLPAIGETLPFIKLYKNGKEVPVTATVASVELLQQVSPNVTVYSLTVTLTVPTDPNFTPIPVTLLWTYNKATNSGTLELVP	2.5284964317897414	0.8320218161497024	85.07157897949219	0.7313201427459717	5.87191104888916	nan	inf
monomer-100-nr2-run1_result_131	22	EFSGIGPDIKIVFTEEPKGGIPAIGEKIPNLKVFRNGKEVPAEATVAKIELSEVIDENTTVYDVTILIKVPDDPDFKPIPIKVKYIYDKKTNKGTLVIVP	1.5461694459979678	0.8914319103526731	80.7540512084961	0.6887881755828857	7.0952324867248535	nan	inf
monomer-100-nr2-run1_result_131	23	PFKGLGPDITIEITEEIKGGIPKIGEKIPNLKVYRNGKEVPATATVADIELLKKVSDTVLIYKVTVLIEVPDDPDFKPLPITLLYTYNKETNKGTWEIVP	1.8558224403801398	0.8706219446646031	82.36222839355469	0.7060105800628662	6.869637489318848	nan	inf
monomer-100-nr2-run1_result_131	24	EFEGIGPNIKIEFTKEIEGGIPKIGEKIPYLKVYKNGKEVPAIATVSKIELKEKINEDILVYDITITITIPTDPEFKPIEIKVDYIYNKKTNKGTLILEK	2.121715643736723	0.8480273576769841	82.92984008789062	0.704073965549469	6.691298961639404	nan	inf
monomer-100-nr2-run1_result_131	25	SFTGIGPDIKIEFTKEPEGPLPAIGEEIPFLKVYINGKEVKAIATVSSVTLYKKVSEDTDVYKVTVSITIPDRPDFKPIPITVLYTYNKKTNKGTLELVP	2.045801154701218	0.837889250783395	82.5623550415039	0.6747255325317383	6.823299884796143	nan	inf
monomer-100-nr2-run1_result_131	26	PFPGLGPDIRIEFTKEWEGGVPAIGEEIPFLKVYRNGKPVPARATVSKIELYKTVDENTEIYRVTIRIEVPDDPDFEPPLIEVLLEYNKKTNKTTFKLVP	2.5727384723662343	0.861868722927636	85.16655731201172	0.7260482311248779	5.706865310668945	nan	inf
monomer-100-nr2-run1_result_131	27	EFEGIGPDIKIEFTKEYEGGIPKIGEKIPFLKVYKNGKEVKAEAVVKEIKLYKKIDEDTLVYEVIIEIKIPDDPDFKPLLIKVLLVYNKKTNKTKFIFVK	2.0567488588413756	0.8612277202119385	84.65839385986328	0.7267681360244751	6.124540328979492	nan	inf
monomer-100-nr2-run1_result_131	28	PFEGIGPDIKIVFTKEPVGGIPAIGTKLPYVKVYKNGKEVKTEATVSSITLAQQVDANTTVYNIDVSLTVPDDPNFTPITITVQYIYNKATNKGTLVGVP	1.670158849801126	0.8780499633845757	81.729736328125	0.7014211416244507	6.567646503448486	nan	inf
monomer-100-nr2-run1_result_131	29	PFTGIGPDITIEITAPLEGGVPAIGEPLPYLRVFYNGKEVPARATVAKIELLKVVDENTEVYAVTVEIEVPDRPDFEPLPVTLLGVYNKKTNTLTWEGVP	2.7606795777854147	0.7228945043029773	70.03296661376953	0.5857619047164917	9.464092254638672	nan	inf
monomer-100-nr2-run1_result_131	30	EFKGIGPDIEIVIEKEPKGGIPKIGEEIPYLKVYYKGKEVPVKAKVSKIELLEVIDENTKVYLVEVELEVPDNPDFKPIKIKLKAIYNEETNSLKLVGEK	1.1223399591935117	0.9208214395875332	78.89898681640625	0.6454508304595947	7.633999824523926	nan	inf
monomer-100-nr2-run1_result_131	31	EFEGIGPDIKIVFTKKYKGGIPKIGEKIPFLKVFKNGKEVPAEAVVEKIELYKKIDENTEVYKVTIKITVPDDPNFKPIEITVLYIYNKKTNEGEFVIEP	1.4530299379732055	0.9035429263653805	86.05034637451172	0.7462712526321411	5.771950721740723	nan	inf
monomer-100-nr2-run1_result_132	0	EPKAEIKLTYKVLPYENDEELQKLAKEFEEEFKKEVKELEENHPDPDPERRKKRLEELAEEHLKEFVEKLKKKLGKDTKITVEKEKDPEGNIIFVLKIEP	2.381640405442838	0.752882681706581	81.4114761352539	0.631698727607727	6.966582775115967	nan	inf
monomer-100-nr2-run1_result_132	1	PLKENLKLTYKVLPLEDDPELQALAKKYEEEFKADLKRLEEEKPIPDPEERKKLIEKLAEETIAKFEADLKALLGPDTKITVEVEKDENGNIIAVFKLEP	1.666915945981264	0.8669698983526698	87.00382995605469	0.7201848030090332	5.2292351722717285	nan	inf
monomer-100-nr2-run1_result_132	2	ELEEEIKLTFVVLPYENDPKLQELAKKFEEKFKEKIKELKENEPMKNKEEWKKKIEKLIEETIEEFEKELKALLGPDTKITVEKKKDENGNIIAVFKIEP	1.1301285488255928	0.932619520084768	87.0941390991211	0.7217079401016235	5.473127841949463	nan	inf
monomer-100-nr2-run1_result_132	3	ELKEELKLTYKVLPYEDDPELQALAKKFEKEFKKKVEEIKKNFPIPDPEKYKELLEKLAEETTKKFVEELKALLGPDAKITVIKEKDENGNLVVVFEIEP	1.2585229951366301	0.9121253880286126	85.98162841796875	0.6796170473098755	5.778477191925049	nan	inf
monomer-100-nr2-run1_result_132	4	PLELKKKLTYKVLPYENDPELQKLAKEFEKKFEEKIEELKKNKPIKNPEEYKKKIEELIKETIEEFVEELKKKLGENAKITVEIKYDPDGNIVAVFIIEP	1.437384252214485	0.891810770113854	84.81964874267578	0.6723049283027649	6.1572265625	nan	inf
monomer-100-nr2-run1_result_132	5	KLEEELKLTYKVLPYEDNPELQKMAKEFEKKFKEKLEELKKNHPIKDPEKYKELVKQLAEETEEEFVKELKEYLGPDSKIKVEKKLDENGNIIFVFKIEP	1.4575179205776654	0.8807934615115959	84.0245361328125	0.6595287322998047	5.986292839050293	nan	inf
monomer-100-nr2-run1_result_132	6	EPEKELKLTYKVLPYENNPELQALAKKFEEKFKKDIEELKKYKPIKNPEEYEKKIEELIEKHTEEFLKELKEYLGPDTKITVKKELDPEGNVVIVLEVEP	1.4015962862910003	0.8981870448859788	88.19181823730469	0.7016366720199585	4.978046894073486	nan	inf
monomer-100-nr2-run1_result_132	7	KPEEEVKLTYKVLPYEKDKELQKLAKEFEKEFKEEIKKLKENEPIEDEEEYKKRIEKLIEEHTKRFLEELKKKLGSDSKLTVEIKKTPEGNIVVVIKIEP	1.3502428186399047	0.9022572000748258	84.890625	0.6755658388137817	5.992564678192139	nan	inf
monomer-100-nr2-run1_result_132	8	EPEEKLKLTFVVKPYENDKKLQEMAKKYEKEFEKDLEKLKKYEPDPNPEERKKKIEELIKKKIEEFVKDLKEYLGKDSKLTVKIELDPNGNIIAVIVIEE	1.4589699517059769	0.8982495682939801	86.42620086669922	0.6845332384109497	5.676754474639893	nan	inf
monomer-100-nr2-run1_result_132	9	EPKKELKLTYIVKPYENDKELQELAKKFEEEFKKKLKELKENEPIKNKEEYEKKIEKLAEETKEKFLEELKAKLGPDAKITVKVEEDPEGNKIFVFEIEE	1.295014055233722	0.9168436624380304	85.78140258789062	0.678592324256897	5.819825649261475	nan	inf
monomer-100-nr2-run1_result_132	10	EPKLKVKLTFKVLPYENNPELQELAKKFEEEFEKKIEELEKNKPIPDPEKRKEEIEKLIKETIEEFEKKLKEKLGPNSKITVKIEKDPDGNIVAVFIIEP	1.2827900638457508	0.9120968139139449	86.31700897216797	0.6876152753829956	5.610405921936035	nan	inf
monomer-100-nr2-run1_result_132	11	KPELKRKLTFKVLPYENDPELQKLAKEFEEKYEKEVEYLEKYEPMEDPEERKKRLEELEKKTIEEFVKELKEKLGKDTKIEVEKELDPEGNTVYVFKIEP	1.0672909260848376	0.9325196146381479	86.2201156616211	0.6871628761291504	5.75438117980957	nan	inf
monomer-100-nr2-run1_result_132	12	ELEKKIKLKYVVLPYENDPELKALAEEYEKKFEKELEELKKNEPMKDPEELKKKIEELAEKTEKEFVEDLKALLGKDSKITVEKELDPEGNLIFVFKIEP	1.6910073854068566	0.8661389030427564	84.6598129272461	0.6637773513793945	6.069711208343506	nan	inf
monomer-100-nr2-run1_result_132	13	EIKEEIKLTYKVLPYENDPELQKLAKEFEEKFKKEIKELKEKKPFKNPEEYKKEIEKLIEKKTEEFVKKLKELLGKNAKLKVIKEKDKEGNIVIVIEVEP	1.2436320035262873	0.909841359784425	87.57746124267578	0.7029428482055664	5.34650993347168	nan	inf
monomer-100-nr2-run1_result_132	14	ELEEKLKLTYKVLPYENDPELQKMAKEFEEEFEKELKKLKEEYPIKNPEERKKLIEKLAEEHTKKFLEELKKKLGENTKITVEKKLDENGNIIYVFIIEP	1.4698678884479424	0.8984960426877215	86.82451629638672	0.6951497793197632	5.5269060134887695	nan	inf
monomer-100-nr2-run1_result_132	15	ELEEKRKLTYVVEPYENDPELQAMAAEYEKKFEEEVERLKKNEPMENPEEWKKRLEELEEETVEKFLEDLKAKLGPNTKITVEKKLDPNGNVVYVFKIEP	1.366531422830746	0.9166585356654258	86.16661834716797	0.6964837908744812	5.763973236083984	nan	inf
monomer-100-nr2-run1_result_132	16	PLEEKLKLTYIVKPYENDPELQAMAKEFEERFEKEVKELKENEPIPNPEERKKRLEELAEKHLEEFLKKLKEYLGKDTEIEVIVEKDPDGNKVFVLKLKP	1.0806686714177443	0.9369849709045848	83.90779113769531	0.6599368453025818	6.3409037590026855	nan	inf
monomer-100-nr2-run1_result_132	17	ELKEKLKLTYKVLPYENDPELQALAKKYEEEFEKEVEKLKKFEPEKDPEKYKKRLEELAEKKLEEFLADLKALLGPDTKFTVEKELDPEGNLVFVIKVEP	1.905649077142582	0.8604240640862563	85.76170349121094	0.6950696706771851	5.873317718505859	nan	inf
monomer-100-nr2-run1_result_132	18	KLEKKIKLSIKVLPYENDPKLQELAKKYEEEFEKKIKELKEKKPIKNKEEYEKKIEELIKETIEKFKKELKEYLGKDSEIEVEIKKDENGNIIAVFKIKP	1.4934738644407501	0.9007794865283699	85.0829849243164	0.6770147681236267	6.268629550933838	nan	inf
monomer-100-nr2-run1_result_132	19	KLKEKIKLTFEVLPYENDEELKKLAEEFEKKFEEEIKKLEKYEPMKNPEEYKKKIEELIKKTIEEFLKKLKELLGKDAKIKVEIIKDKEGNIIAKFIIEP	1.3167749695077635	0.9183413172964471	84.61527252197266	0.6837430596351624	6.46278715133667	nan	inf
monomer-100-nr2-run1_result_132	20	KLDLKLKLKFIVEPYENNPELQKLAKEFEEKFEEKLKELEKYNPIKNPEKYKEELEKLAKETIEEFKKELKKKLGKDTKITVEVKKDENGNIIAVFKIEP	1.4803916553557943	0.8960953783498978	84.60372924804688	0.6777366995811462	6.3605122566223145	nan	inf
monomer-100-nr2-run1_result_132	21	PPARALRLTFVVLPYEDDPRLQALAREHEARFAEAVRRLEEEEPDPDPEERARRLAALAEETIAAFLAELKALLGPDTEITVELERDPDGNLVAVFHLAP	1.5906100922248483	0.9081186620780933	86.71730041503906	0.7464708089828491	5.452960968017578	nan	inf
monomer-100-nr2-run1_result_132	22	EPELKIKLTYIVKPYENDKELQKLAEEFEKKFEEKIEELKKNEPMKDPEEWKKKIEELAKETTEEFLKELKKLLGKNTKITVEVKKDENGNLIKVFNIEP	1.4191663654152336	0.8923875143247119	85.91116333007812	0.6579368114471436	5.8834381103515625	nan	inf
monomer-100-nr2-run1_result_132	23	KLEEEIKLTYVVKPYENDPELKALAEEFEKEFKEEVEKLKKEEPIENEEEYKKRLEKLIKEKTEEFVKKLKELLGPDTKLTVKVEKDPEGNIVVVIEVEP	1.4422130469921013	0.8832744207924651	86.5854263305664	0.7046340107917786	5.300166130065918	nan	inf
monomer-100-nr2-run1_result_132	24	KLEEEIKLTYVVLPLEDDPELQALAKEFEKEFKEKIEELKKNNPIKNPEEYKKKIEELIKETIEEFLKRLKAKLGPDAKITVELKKDKNGNIVAVFRIEP	1.4250791430704262	0.881868950361361	75.181884765625	0.5903725624084473	8.47802448272705	nan	inf
monomer-100-nr2-run1_result_132	25	EPEEEVKLTFVVEPYENDPELQKLAKEFEKKFKKEIEELKKNKPIKNPEEYKKEIEKLKEKTLEEFVKELKKLLGPNTKITVEVKKDKDGNYVFVLKLEP	1.1525734809307355	0.9212032408996523	86.62116241455078	0.6778860092163086	5.550914764404297	nan	inf
monomer-100-nr2-run1_result_132	26	ELKKKLKLTYKILPYENDPELQKMAKEFEKKFEEKLEELKKNKPYKDPEKYKKEIEELIKKTTEEFLKKLKEYLGPDKKITVIEEKDENGNIIKIFIIEP	1.1651874527917783	0.9269468706212867	86.98482513427734	0.679791271686554	5.8288164138793945	nan	inf
monomer-100-nr2-run1_result_132	27	EPEEKLKLKYIVKPYEDNPELQELAKEFEKEFEKEVEELKKNEPIKDPEEYKKKLEELIEEKIERFKKKLKELLGPDAKITVEIKKDENGNIIAVFNIEP	1.1571827928912746	0.9247033477932738	86.5887451171875	0.6900957226753235	5.5440263748168945	nan	inf
monomer-100-nr2-run1_result_132	28	KPEKELKLTYIVLPYENDEELQKLAKEFEEKFKKEIEKLKKEEPMKNPEEWKKKIEELIEKKTEEFIEELKKKLGENTKLTVERKLDPEGNVVVVIKVEE	1.5344802291563886	0.8820290648409955	85.69541931152344	0.6774322986602783	5.993834018707275	nan	inf
monomer-100-nr2-run1_result_132	29	PLEEKVKLTYVVKPYENDPELKKLAEEFEKKFEKKIKELKENHPDPDPEKRKKKIEELIKETTEEFVKELKKKLGPDTKITVKEEKTPDGNVVVVLELEP	1.535078171151063	0.890777395942123	86.35310363769531	0.7020984888076782	5.394263744354248	nan	inf
monomer-100-nr2-run1_result_132	30	EEELKLKLSYKVLPYENDKELQKLAKEFEKEFEEEVEKIKKNYPIKDPKKRKELLEKLIKEKIEEFVKELKKKLGPDTKIEVKIEKDPEGNIIAVIIIEP	2.1179696644503627	0.7903833611560942	73.85176849365234	0.5497336387634277	8.750218391418457	nan	inf
monomer-100-nr2-run1_result_132	31	ELEEEIKLTYVVLPYEDDPELRALAARFEERFKKEIEELKKNKPYKNPEEYKKKIEELIERHTAEFLAELKALLGPDARITVEVKKTPNGNIEIVFLVEP	1.0160875663788556	0.9366078410156113	86.6058578491211	0.7132608890533447	5.548555374145508	nan	inf
monomer-100-nr2-run1_result_133	0	NEREKIKEFLSKIPIKDLNEKFKEFLAELIDELSGIPGYGKKRVEEWIKKGKTVGDLFEEIEAYLKKTLPPEEAEKKMEEIEKRLLEFLKETGLKPEEIG	1.7070102570551287	0.8570997213654453	85.4637222290039	0.7017297148704529	5.310383319854736	nan	inf
monomer-100-nr2-run1_result_133	1	SAREELLAALSTIPIADLNPAFQAFLAATIDELTGVPGAGAAAVAAWKAAGKTVGDLLAELRAWAREHLPPEEAERLWEEFLERLEAFLAETGLRPEDIA	0.7762331486491135	0.9585667832850362	90.97544860839844	0.7741363048553467	3.3527562618255615	nan	inf
monomer-100-nr2-run1_result_133	2	DARAAMLEALSRIPIADLNPEFRAFLADLIDELTGVPGAGAREVAAWEAAGKTVGDLLDALRARWRAELPPEEAEELWERILERLEAFMAETGLKLPDLG	0.6283629624040097	0.9734594331184744	91.38997650146484	0.784206211566925	3.5152952671051025	nan	inf
monomer-100-nr2-run1_result_133	3	DRREEIRAFLATVPIADLNPAFQQFLADLLDALSGVPGFGAARVAQWIAEGKTVGDLLAEIEAWLLETLPPEEAAARLEEIWERVEAFLDATGLKPEDVA	0.7594990303099524	0.9599759289325069	87.33390808105469	0.7513279318809509	4.383908748626709	nan	inf
monomer-100-nr2-run1_result_133	4	NEKEKLLEEISKIPIKDLNEEFKKFIAELIDKLKKKKGFGEKKVEEWEKENKTIGDLLKEIKEYLKKKYPPEKAEKIYEEILKELEEFLKKTGLKLPEIG	2.4785309838265124	0.8514570689611065	86.42285919189453	0.6886787414550781	5.270977020263672	nan	inf
monomer-100-nr2-run1_result_133	5	NEEEKIKEELSKIPIKDLNPEFQKFLAELIDKLSGIKGFGEKKVKEWIEKNKTVGDLFKEIEEYLKKTKPEEEAKKIKEEIYKELKEFLKKTGLKLEEIG	1.6553950495022296	0.8454231885383997	86.24017333984375	0.6791092157363892	4.827409267425537	nan	inf
monomer-100-nr2-run1_result_133	6	DEEEELKKFLSKVPIKDLNEEFKKFIADLIDKLTGIPGYGEKEVEKWIKEGKTVGDLLEEIKAYLLKNLPPEEAEKKLKEIFEEIKKFLKETGLKPEDIA	0.7917826848517535	0.97771784394311	88.83216857910156	0.7103098630905151	4.427629470825195	nan	inf
monomer-100-nr2-run1_result_133	7	NEREEIKKYLSEIPIKDLNPEFQKFLADLIDKLTKKKGYGEKKVEEWKAKGKTVGDLLKEIKEYLLKNYPPEVAEKKMEEIWKEIEEFLKKTGLKPEDIG	0.598693524529479	0.9744105619801384	89.99951934814453	0.738721489906311	4.02288818359375	nan	inf
monomer-100-nr2-run1_result_133	8	NEEKELEEELSKIPIKDLNEEFKKFLAELIDKLTGIPGFGEKKVEEWIKENKTVGDLFKEIDAFLKKNLPPEEAEKKKKEIKEEIKKFLKETGLKLEDIG	0.7110619770819416	0.9650573553102455	89.33577728271484	0.7274972200393677	4.224545001983643	nan	inf
monomer-100-nr2-run1_result_133	9	NEREELLEYLSKIPIKDLNPEFQKFLAELIDELSGIKGYGEKLVEEYKKKNKTVGDLLKEIYERALKTLPPEEAEKLMEEILERLEEFLKKTGLKPEDIG	0.7474162129676235	0.9617837265525587	89.39189147949219	0.7433378100395203	4.132871627807617	nan	inf
monomer-100-nr2-run1_result_133	10	SEEEELLRALSVIPIADLNPAFRAFLAALIDELTGVPGAGAARVAAWEAENKTVGDLLEELRAAALAALPPEKAEELWEEILRRLREFLAATGLRPEEIA	0.7342158694792832	0.962765831839723	91.32087707519531	0.7867817878723145	3.384469747543335	nan	inf
monomer-100-nr2-run1_result_133	11	NEEEEILEKLSEIPIKDLNPEFQKFLAELIDELMGKEGYGEKKVKEWIEKGKTVGDLFEELEAYLRENLPEEEAEKKKEEILERLKEFLKKTGLKLEDVG	0.6890515352599647	0.9668213166283653	87.9940185546875	0.7309552431106567	4.602840900421143	nan	inf
monomer-100-nr2-run1_result_133	12	SEEEALRAALATIPIKDLNPEMKAFLAAMIDELSGVPGYGEAEVERWEAEGKTVGDLFEEIWARLRATLPPEEAEAREAEFWERLRAFLAATGLTLPELA	0.8066093434929398	0.9565408931077256	90.29580688476562	0.7748064994812012	3.581997871398926	nan	inf
monomer-100-nr2-run1_result_133	13	NEREEILKALSEIPIKDLNPEFKKFLAELVDEISGEKGYGEKKVKEWEEKNWTVGDFFKELYSYLLKNLPPEEAEKKKEEILKRLEEFLKETGLKPEDIG	0.7093865357108462	0.9648075760127663	91.51811981201172	0.7755408883094788	3.557823419570923	nan	inf
monomer-100-nr2-run1_result_133	14	DEREALLAALATIPIADLNPAFRAFLAALVDELTGVPGFGAALVAEWEARGLTVGDLFEELDARLRETLPPEEAEKRREAILARLEAFLAATGLTPEQVG	0.7362027810536659	0.9625737820763716	89.0814437866211	0.7515839338302612	3.8892908096313477	nan	inf
monomer-100-nr2-run1_result_133	15	DERKEIIEKLSKIPIKDLNPEFKKFIAELIDKLSGIPGFGEKKVKEWEKNNKTVGDLFKEIREYLLKTYPPEKAKEIEEEILKEIEEFMKKTGLKLEDLG	0.8305427409958674	0.9576717889586884	88.31536102294922	0.7072508335113525	4.502784252166748	nan	inf
monomer-100-nr2-run1_result_133	16	NEEEELKEFLSKIPIKDLNEEFKKFLADLIDKITGKKGFGEEKVKEWEKNNKTVGDLFKELEEYLKKTKPPEEAEKIIEEIWKEIKEFLKKTGLKPEEIG	12.245060545956488	0.28617764163743986	65.615966796875	0.5088047981262207	10.31774616241455	nan	inf
monomer-100-nr2-run1_result_133	17	NEREKLKEALSKIPIKDLNPEFQKFLADMIDKLSGKKGYGKKKVEEWKKEGKTVGDLFKEIEEYLKKNLPEEEAEKKMEEFWKELEEFLRKTGLKLEDLG	0.8437099222870014	0.9539357172277626	89.79669952392578	0.7416412830352783	4.006993770599365	nan	inf
monomer-100-nr2-run1_result_133	18	NEEEEIKKYLSTIPIKDLNPEVQKFLADMIDEISGIKGFGEKKVKEAIAEGKTFGDLYKEIKEYLLKNKPPEEAEKLEKEFWEKLKKFLKETGLKPEELG	0.8388378495870719	0.9517677659880761	89.16436004638672	0.7478654980659485	4.022483825683594	nan	inf
monomer-100-nr2-run1_result_133	19	NEEEEILKFISEIPIKDLNEEFQKFVAELIDEIMGKKGYGEKKVKEWIEENKTFGDLLEELEEYLRKNKPPEEAEKLMKEILERLKEFMEKTGLKPEDLG	0.7207312853737341	0.9635497451366184	88.8135757446289	0.7328739166259766	4.312178611755371	nan	inf
monomer-100-nr2-run1_result_133	20	NEREELLKALSKIPISKLNPEFKKFLADLIDKLTGIKGYGEKKVEEAEKKNWTVGDLFEEIKKYLLENLPPEKAEEKMEEILEELEKFLKETGLKLEDLG	1.0858452108136567	0.9290630103361844	89.00485229492188	0.7449703812599182	4.231142520904541	nan	inf
monomer-100-nr2-run1_result_133	21	NEEEKIKEELSKIPIKDLNEKFQKFLAELIDELSGIKGFGEKKVKEWIAENKTVGDLFKEIEERLKKELPEEEAKEKMKEIEERLKKFLEETGLKLEDIG	0.623887907292456	0.972042426303784	87.01006317138672	0.695176362991333	4.827999591827393	nan	inf
monomer-100-nr2-run1_result_133	22	DEREEIKEYLATIPISKLNEKFQQFLADLIDKITGIPGFGEKKVAQWKADNKTVGDLMEELKAYLRENLPPEEAEEREEEIWEEIEAFLKETGLKPEDVG	0.7529396252428835	0.960601866676818	90.6672134399414	0.769228458404541	3.6653494834899902	nan	inf
monomer-100-nr2-run1_result_133	23	DEEKKLKEALSKIPIKDLNPEFQKFLAELIDKITGIKGYGEKKVKEWIEENKTVGDLLKEIEEYLKKNLPEEEAEKKLEEIWKETKEFMKKTGLKLEDLG	0.8582560469980748	0.9831266311526324	89.89077758789062	0.7361125946044922	4.07066535949707	nan	inf
monomer-100-nr2-run1_result_133	24	NEEEEILEYLSKIPISKLNPEFQAFLAELIDELTGIPGAGKAAVEKAKAEGKTVGDLFKELYAAALASLPPEEAEKLKEEILKRIKEFLKKTGLKPEDVG	0.8301855917500369	0.9570621030535236	88.69252014160156	0.7486145496368408	4.089454650878906	nan	inf
monomer-100-nr2-run1_result_133	25	MEEEEILEALSKIPIKDLNPKFKEFLAELIDELKGEKGYGKKEVERWIAEGKTVGDLFEEIYKYLKETYPEEEAEKLKKEILERIKKFLKETGLKLPEVG	0.980318663219808	0.949518525302377	88.3835220336914	0.716462254524231	4.655554294586182	nan	inf
monomer-100-nr2-run1_result_133	26	NEREEILKAISKIKISDLNEKFKKFLADVIDKLTGIKGYGEKKVEEWIKENKTVGDLLKEIKEYLRKNLPEEEAEEKWEELLKELEKFMKETGLKPEDLG	0.8084354760201359	0.9547151600300786	89.79130554199219	0.7317800521850586	3.9642834663391113	nan	inf
monomer-100-nr2-run1_result_133	27	NEEEKIKEFLSKIPIKDLNPEFKKFLAELIDKLSGIKGYGEKKVEEWIKKNKTIGDLMKEIEEYLKKNYPEEKAEQIMKEIEEEIEKFLKETGLKPEDVG	0.48871200585281127	0.9826500681656417	88.837890625	0.722453236579895	4.247897624969482	nan	inf
monomer-100-nr2-run1_result_133	28	NEREELKKALSEIPIKDLNPEFQKFIAELIDELKGIPGYGEKEVEKWKEENKTIGDLFKEIYEYLKKTLPPEEAEKKKEEIWEKIEEFMKKTGLKLEDLG	0.6059813717201504	0.9736460701037545	89.17750549316406	0.7398034334182739	4.167105197906494	nan	inf
monomer-100-nr2-run1_result_133	29	NEREKILEKISKIPIKDLNEEFKKFLAEKIDELSGIPGFGEKKVEEWIKEGKTVGDLLKEIEEYLREKYPEEKAKELMEKFLKELEEFLKKTGLKLEELG	0.8982360144341097	0.9449675181134799	88.1986083984375	0.7269949913024902	4.638394832611084	nan	inf
monomer-100-nr2-run1_result_133	30	DRREALLAALATIPVRDLNPAARAFLAALLDELTGVPGFGEAAVAEAEARGWTVGDLLEWVEAYLRENLPPEEAEELMEEILERLEAFLEATGLRPPDLG	1.1775767037463525	0.9128152572336918	89.8438720703125	0.7747370004653931	3.801117181777954	nan	inf
monomer-100-nr2-run1_result_133	31	DEREELLAFLSKVPIKDLNPEFQKFLADLIDELKGIPGYGEKEVAKWKEEGKTVGDLLKEIREYLEKTLPPEEAEEKMKEIEERILAFLKETGLKLPELA	0.891426705041857	0.9456901837958231	88.34681701660156	0.735756516456604	4.576516628265381	nan	inf
monomer-100-nr2-run1_result_134	0	SKEEVEEEIEKLLKEEGSEIYELLESKKPIDKPEDLLALGEFLSKLFKKFYEKGKEYLKIAIEVIKEKYSYVDLSKVAAVVPGLKNVLENDPTKEDIEKA	0.9508784071933213	0.943574793668528	90.57901763916016	0.7842281460762024	3.6693015098571777	nan	inf
monomer-100-nr2-run1_result_134	1	SMEEIKKEIEEFLKKEGKEIYKLLEAKEPIDKPEDIKKLAEFLSKLFKKAYEKGKEKLLMTIKVIKEEWSYVPLEKVAEVQPGLRNVLTKEPTKEDVEKA	0.9582529041187459	0.9400615887916031	89.76374053955078	0.779563307762146	3.860912799835205	nan	inf
monomer-100-nr2-run1_result_134	2	SEEEIEEEIEKRLKEEGAEIYKLLKNKEPLDSEEDLKRLAEFLAKLFKEAWEKGKEVLKITVKVIKKKWSYVPLERVAAVQPGLKNVLTKDPTEADVEAA	1.9477845372107085	0.8408124036919195	80.13616180419922	0.7095966339111328	6.217568397521973	nan	inf
monomer-100-nr2-run1_result_134	3	SEEEVREEILKYLKEEAKEIYEKLKNKEPIDKEEDILKLGKFLSKLFKRSYEKGKEYLKITIKVIKEEFSYVDLSKIAEVVPGLKNVLTNEPTEEDIKKA	0.9460337123201831	0.9438809504341417	91.16233825683594	0.8075153827667236	3.3718273639678955	nan	inf
monomer-100-nr2-run1_result_134	4	SEEEVKEEILNFLKKEGKEIYKLIKEKKKIDKKEDIKKLGELLSKLLKEAYKKGKDYLKITIKVIKEEFSYINLEKIAEEIPGLKNVLENDPTEEDVEKA	0.9241314563458767	0.94580609822949	91.3442153930664	0.7959603071212769	3.4323320388793945	nan	inf
monomer-100-nr2-run1_result_134	5	SEEEVKKEILNYLKKNGKEIYELLKEKKPIDSDEDIKKLGEFLSELFKKAYSKGKEVLEITIKVIKEEFSYVDLSKIAEKQPGLKNVLTNKPTEEDIEKA	0.7564006228188032	0.9609243493926368	88.42581939697266	0.7766022682189941	4.000931739807129	nan	inf
monomer-100-nr2-run1_result_134	6	SREEVREWIREFLRREGAEIAALLEANAPLDRPEDLAALGALLARLFRESWAKGKEVLLITVEVIKEEWAHVPLERVAAVTPGLAAVLTNEPTAEDVERA	1.6112347841255348	0.8928959962712887	83.6200942993164	0.7657710313796997	5.034702301025391	nan	inf
monomer-100-nr2-run1_result_134	7	SKEEVEKEIEKYLKEEASDIYKKLKNKEPIDKEEDIRKLGEFLSKLFKKSYAKGEEYLLITIKVIKEKYSYVDLSKVAAVTPGLEKVLTNKPTKEDVEAA	0.9771295585064952	0.9390870845421678	92.54939270019531	0.8195251226425171	3.1084847450256348	nan	inf
monomer-100-nr2-run1_result_134	8	SKEEVKAWIEERLKKEAAEIYKKLKAKEPIDKEEDIKKLGDFLSELFKEAYEKGKELLLIAVEVIKEEWSYVDLEKIAKVTPGLKNVLTKDPTPEDIEKA	1.298199912736223	0.9005123520689918	90.25669860839844	0.7828730940818787	3.704993963241577	nan	inf
monomer-100-nr2-run1_result_134	9	SKEEVRKEIEDYLKTEGKDIYKKLKAKEPLDTKEDLLKLGEFLSKLFKKFWKKGKEKLLIAIEVIKEEWSYVDLSKVAEVVPGLRNVLENEPTEEDVEKA	0.8609385077735792	0.9500512432477336	92.45488739013672	0.8061957955360413	3.1904296875	nan	inf
monomer-100-nr2-run1_result_134	10	SMEEVEKEIEELLKKEGSEIYKLLKEKKPIDSEEDILKLGEFLSKLFKKAYEEGKEKLLETVKVIKEKYSYVDLSKIAAKTPGLKNVLENEPTKEDIEKA	0.8351933398040995	0.953668272923002	90.42166137695312	0.7967974543571472	3.681396007537842	nan	inf
monomer-100-nr2-run1_result_134	11	SKEEVREEILNFLKEEGKEIYEKLKNKEKIDKEEDIKKLGELLSKLFKKSYKKGKEYLLITIEVIKEEFSYVDLSKVAKVQKGLENVLTKEPTKEDIEKA	2.19245615340103	0.8331843102038425	79.7042236328125	0.6722843647003174	7.2925591468811035	nan	inf
monomer-100-nr2-run1_result_134	12	SEEEVLEEIKELLKKEAAEIYKLLEAKEPIDREEDLLALGNFLSKLFKKSYEEGKEKLLITVKVVKKEWSYVDLSKVAEVVPGLKNVLTNEATEEDIKKA	1.0555985758546893	0.9307337906743168	90.09849548339844	0.8027912378311157	3.69822096824646	nan	inf
monomer-100-nr2-run1_result_134	13	SREEVRKWILQRLKEKGKDIYELLKSKKEIDKEEDIKKLAKFLSELLKEAYARGKELLKITVEVIKEEFSYVDLSKVAAVQPGLKNVLTNEPTKEDIEKA	0.8747354726477797	0.9506560974770004	87.4150161743164	0.7538689970970154	4.507877826690674	nan	inf
monomer-100-nr2-run1_result_134	14	SMEEVRKEILKYLKEKGKEIYKKLENKEPLDKKEDLLKLGKLLSEFLKKMYEKGKEKLLMAIKVIKEEFSYVPLEKVAEVVPGLKNVLTNEPTKEDVEKA	0.8352095463682907	0.9524096708157751	90.78792572021484	0.8022142648696899	3.64743971824646	nan	inf
monomer-100-nr2-run1_result_134	15	SAEAVAAEILERLAREAAALAELLAARRPLDRPEDLAALGAFLAALFAAAWARGAAHLLATVAVVKERFADVDLARVAAVRPGLAAVLDATPTAADVAAA	16.884030963887934	0.1373656980258608	71.52459716796875	0.39711013436317444	12.505149841308594	nan	inf
monomer-100-nr2-run1_result_134	16	SKEEVRKEIEERLKEKGKEIYELLKSKKPLDKEEDLLKLGEFLSELFKEFWEKGKEELLIAVEVIKEEWSYVDLSKVAKVVPGLENVLTKEPTKEDIEKA	0.7297724790239015	0.9633697611815376	90.3490219116211	0.7795087695121765	3.8602592945098877	nan	inf
monomer-100-nr2-run1_result_134	17	SKEEIKKEIENYLKTEGAEIYKKLQANEPLTDEADLQALAELLSKYFKKAYEKGKEVLKIAVEVIKEEWSYVPLEKVAAVQPGLKNVLTNEPTKEDIEAA	0.8516576914470623	0.955067572556851	88.78634643554688	0.7642660140991211	4.011690616607666	nan	inf
monomer-100-nr2-run1_result_134	18	SEEEIKKEIEERLKKEAKEIYKLLKSKKPITSEEDIKKLGEFLSKFFKEAYEKGEEYLLKAIKVIKEEYSYVDLSKIAKVIPGLKNVLTKKPTEEDIKKA	2.9798766749228203	0.7397613960238896	72.14855194091797	0.5858646035194397	8.099472999572754	nan	inf
monomer-100-nr2-run1_result_134	19	SMEEIKKEIDERLKKEGKNIYKLLKSKKPITDKEDILELGKFLSKLLKEAYEKGKEKLKETIKVIKEEWSHVDLSKVAEVVPGLKNVLTNDPTEEDIEKA	1.0622254020806363	0.9303393316944417	90.87847137451172	0.7964017391204834	3.593371868133545	nan	inf
monomer-100-nr2-run1_result_134	20	TEEEVREEILRYLKEEGKEIYKLLKEKKPIDKEEDILKLGELLSKWLKKAYAKGKEVLLVTVKVIKKEFSYVDLSKVAEKVPGLENVLTKEATKEDVEKA	1.5904199674233686	0.8721411849474775	78.6293716430664	0.6556458473205566	6.420505523681641	nan	inf
monomer-100-nr2-run1_result_134	21	SMEEVRAEILRYLAEHAPEIKALLEAKEPIDTPEARLALGAALSELLKRAYAEGEDVLLITIEVIKEEFADVPLEAIAAVQPGLENVLTKKPTPEDVAAA	2.4828695999496087	0.7495501967469648	70.713623046875	0.5705024600028992	8.374801635742188	nan	inf
monomer-100-nr2-run1_result_134	22	SKEEVEEEIEKRLKEEGKEIYELLKNKEPITKEEDIKKLGEFLSKFFKEAYEKGKEYLKIAIEVIKEKFSYVDLSKVAKEQPGLENVLTKEPTKEDIEKA	1.1153221298450176	0.9212487611370933	91.32227325439453	0.7922914028167725	3.4864838123321533	nan	inf
monomer-100-nr2-run1_result_134	23	TKEEVRKEILKYLKEKASEIYKKLENKEPIDKEEDIKKLGEFLSDLFKESYEKGKEVLKITVEVIKEEFSYVPLEKVAEVIPGLKNVLTNDPTKEDIEKA	0.9991063701116556	0.9434296997000913	87.71729278564453	0.7587543725967407	4.273217678070068	nan	inf
monomer-100-nr2-run1_result_134	24	SEEEVAKEIRERLEKEGAKIYKKLKAKEPIDKEEDIKELGAFLSEFFKEMYEKGKEKLKIAVKVIKKEFSYVDLSKVAAATPGLENVLTNDATPEDVEKA	0.9395241446540223	0.9437424722493172	89.6263656616211	0.7627958655357361	3.866016387939453	nan	inf
monomer-100-nr2-run1_result_134	25	SMEEVKEEILKRLKEEGAAIYKKLQAKEPLTSQADLEALAAFLADLFKEAYEKGPEYLKKAVAVVKEEFSYVDLSKVAAVQPGLANVLNNEPTAEDIEKA	0.7651209736463881	0.9597338057560663	89.73990631103516	0.7871227264404297	3.7937521934509277	nan	inf
monomer-100-nr2-run1_result_134	26	SMEEVREEILEFLKKEGKEIYKLLKEKKPIDKEEDIKKLGELLSKLLKEAYKKGKEVLKKTVEVIKEEFNYVNLEKVAEKIPGLKNVLTNDPTEEDIEKA	0.9663485540670189	0.9405270290639115	91.48468780517578	0.7993477582931519	3.3232271671295166	nan	inf
monomer-100-nr2-run1_result_134	27	SEEEVRAEIRERLKKEGAEIYKLLEAKKPIDSEEDIKKLGEFLAKLFREAYEKGKEHLLVTVKVVKEEFSYVDLSKVAEVQPGLRNVLENEPTEEDVEKA	1.1329614601235847	0.9209293681944338	88.69585418701172	0.7747061848640442	3.994863986968994	nan	inf
monomer-100-nr2-run1_result_134	28	SMEAVREELLAYLRAEGAAIAALLEARAPLDSPADLAALAALLAAWLRRAWAAGPEVLLMTVKVIREEFADVDLARVAAVQPGLAAALTREPTAADVAAA	4.183936436950946	0.6428396253150502	82.5084457397461	0.7205971479415894	5.564266204833984	nan	inf
monomer-100-nr2-run1_result_134	29	SMEEVEKEIEEYLKNEGKEIYEKLKNKEKIDKEEDIKKLAELLSKLLRKSYAKGADLLKMTVKVIKEKFSYVDLSKIAEVQPGLRNVLENEPTEEDIEKA	1.0120587318818268	0.9351719098803498	90.17410278320312	0.7902186512947083	3.543391704559326	nan	inf
monomer-100-nr2-run1_result_134	30	SEAEVEEEIEASLAAEGADIAALLAAKKPITTAEDRAALAEWLAAWLRRAWARGAERLAVAVAVIKKRYADVDLAAVAAVRPGLRAALTAPPTAADVEAA	3.9586590415038745	0.5583832406203298	75.74854278564453	0.6660987138748169	7.551461696624756	nan	inf
monomer-100-nr2-run1_result_134	31	SPEEVRKEIEDFLKTEAKEIYELLKAKKPITKEEDLKKLGAFLSALFRRAWAAGPERLRTTVAVIKEEWSYVPLEKVAAVTPGLRAVLEREATAADVEAA	5.129116063950631	0.6780914591557763	85.68878936767578	0.7255650162696838	5.036194801330566	nan	inf
monomer-100-nr2-run1_result_135	0	AAKFRAATKLPASPDIEAYRVKGTFMYGEEKEEEKTVLLAYNKKTKKWLAVLEDGRVGTDVTITSDDLETGLTINLEEPGKKVTLTLLDADIEKVDYAEV	1.1530102092641719	0.9185081219596389	79.7489242553711	0.6639498472213745	6.832571506500244	nan	inf
monomer-100-nr2-run1_result_135	1	KETFRKATKLKPSPNIEAYLVKGTFMEDGEKEEEKTVYLAYDKVTKKWLAVLEDGRVGKDVKITSDNLKDGLTIELEEPGKKVTLTLKEGEITKVDYSKV	9.483602706580717	0.38170734772773485	64.96044158935547	0.498485267162323	11.623342514038086	nan	inf
monomer-100-nr2-run1_result_135	2	PAVFRAATKLPPSPDIKAYLVRGRFMRGDEEEVERTVLLAYNTKTKKWLGVLENGEVLRNVTITSDDLEEGLTLQLERPGEEVTLTLLEGEITEVDYAEV	2.4639205314712367	0.7834856825994014	80.47828674316406	0.6811295747756958	6.649957656860352	nan	inf
monomer-100-nr2-run1_result_135	3	KEKFREATKLPPSPDIKAYRVKGLFKEGDEKVSEKTILLAYDTKTKKWLGYLEDGTVVKNVTISSDNLEDGLTLEVEKPGKKVTLTLLEGEIEEVDYAEV	1.1947761364349838	0.9359812078276615	79.06171417236328	0.6468863487243652	7.226653099060059	nan	inf
monomer-100-nr2-run1_result_135	4	KEIFRKATKLPPSPDIEAYLVKGTVAFGDEEKRQLTIYLAYDKKTKKWLGVLEDGRVVNNVTISSDDLKTGLTLTLEEPGKTVTLTLLSAEITKVDYAEV	4.498913435486278	0.6724758236580294	77.65841674804688	0.6464544534683228	7.946074962615967	nan	inf
monomer-100-nr2-run1_result_135	5	KELFREASKLPPSPDLKAYLVKGTFKEGDKKETKKTIYLAYDTKTKKWLAVLEDGLVGTDVTITSDDLKDGLTITLEKPGEKVTLTLLDADITEVDYAEL	1.2881693399284073	0.910010457714537	78.78959655761719	0.6517982482910156	7.080865383148193	nan	inf
monomer-100-nr2-run1_result_135	6	KEIFRKATKLKPSPNIEAYLVKGKVKRNGEEVEEKTIYLAYDKKTKKWLGVLEDGKVAKNVEIKSEDLKKGLTLKLEEEGKEVELEVLEAEITKVDYSEL	1.399035176902165	0.8926743215135531	79.80677795410156	0.6300244331359863	7.218907833099365	nan	inf
monomer-100-nr2-run1_result_135	7	PAAFRAATGLPASPALEAYRVRGRFREGDREERELTVLLAYDRETKRWLALLEDGLVARDVVLAGDDLADGLTLRLERPGEEVTLTLLEADIERVDPAEV	1.3146390142469149	0.903784700359031	83.17326354980469	0.7236166000366211	5.71396017074585	nan	inf
monomer-100-nr2-run1_result_135	8	KEKFRKASKLEPSEDIVAYKVVGKFKRNGEKVEEKTVLLAYDKKTKKWLGYLEDGRVAKNVTITSDDLAKGLTLKLEEPGKEVTLTLLEGKIEEVDYSEV	2.164124199474735	0.7962923808091029	75.15992736816406	0.6167867183685303	8.402613639831543	nan	inf
monomer-100-nr2-run1_result_135	9	KETFRKATKLEPSPDMVAYLVKGTFKFGDEKEEELTVYLAYDKKTKKWLAVLENGLVGKDVTITSDNLEDGLTINLELPGEKVTLTLLSADITEVDYAEV	5.973585811960258	0.49454279753495406	50.78116989135742	0.42477139830589294	13.459615707397461	nan	inf
monomer-100-nr2-run1_result_135	10	KEIFRKATKLPPSPDIKAYLVEGTFQFGGEKKEKKTIYLAYDKKTNKWYAVLEDGKVGKNVTISSDDLKEGLTIELEEPGKKVTLTLLEGKITEVDYAEL	7.973276557020558	0.564372041891524	62.85988235473633	0.4903552532196045	10.997989654541016	nan	inf
monomer-100-nr2-run1_result_135	11	KEIFREATKLPPSPDIKAYEIKGKVMENGEGVREMTILLAYNTKTKEWLGVLEDGRVAKNVTISSDNLKDGITLELEEPGRKVTLTLLSGEITEVDYAEV	9.526889175307014	0.4028269179529162	64.81053924560547	0.4928484857082367	10.393863677978516	nan	inf
monomer-100-nr2-run1_result_135	12	KETFRKATKLPPSPNIEAYLVKGTFSRGDEGEEEKTVLLAYDKKTKKWLAVLEDGTVATNVTLSGDNLETGLTIKVEEPGEEVTLTLLSADITKVDYAEI	1.8968113565750213	0.8353576439350195	76.64334869384766	0.6383904218673706	7.954082489013672	nan	inf
monomer-100-nr2-run1_result_135	13	KEIFRKATKLPPSENIEAYRIEGTFKRGDEKEEKKTILLAYDKKTNKWLAVLEDGKVGTNVTITSDNLKDGLTIKLEEPGKEVTLTLLSGKIEKVDYSEV	10.343849436774777	0.32300897405458445	63.299842834472656	0.5174260139465332	11.26776123046875	nan	inf
monomer-100-nr2-run1_result_135	14	KEKFREASKLEPSENIKAYLVKGTFMEGDKEEREKTVLLGYDKKTKKWLAVLEDGEVGKNVTINSKDLKDGLTIELEKPGEKVTLTLKSADITEVDYSEV	2.8341583478632146	0.743426681812427	74.8094711303711	0.5919493436813354	8.294502258300781	nan	inf
monomer-100-nr2-run1_result_135	15	KEKFREASKIPPSPDVEAYLIEGTFMEGDEKEKKMKIYLLYDKKTKKWLAVLEDGKVGEDVTITSDNLEDGLTIKLKEPGKEVTLTLKSAKITKVDPAEL	3.607073887749373	0.6629247747539923	80.90758514404297	0.6628985404968262	7.198985576629639	nan	inf
monomer-100-nr2-run1_result_135	16	KEIFREASKLPPSPNIVAYEVKGLFQRGGEEVRELTVLLGYDKETKKWLAVLEDGRVGKNVTITSDDLKDGLTIQLEEPGEKVTLTLLSAEITEVDYAEV	3.609936154618672	0.6959752382727876	65.20928955078125	0.5470085144042969	10.390193939208984	nan	inf
monomer-100-nr2-run1_result_135	17	KEKFRKETKLKPSKDIEAYRIVGTFMYDGEKKEKKTVLLAYNKKTKKWLAYLEDGKFGKNVTISSDDLKDGLTIELEEPGKKVTLTLEEGDIEKVDYSEV	10.085042716378387	0.3341503492275785	72.03962707519531	0.555739164352417	10.380598068237305	nan	inf
monomer-100-nr2-run1_result_135	18	KEIFRKATKLEPSPDIEAYRVEGEFEFGGEKVEKKTVLLAYDKKTKKWLAVLENGLVGEDVTITSDDLKDGLTIKLKLPGKEVTLTLKEGDITKVDYAEV	10.506856339042056	0.3185272608576532	63.3805046081543	0.47954434156417847	11.102595329284668	nan	inf
monomer-100-nr2-run1_result_135	19	KEKFREATKLEPSDDLEAYEVKGTVMENGEKETEMTILLAYDKKTKKWLGVLEDGKVAKNVTISSDDLEKGLTLELEEPGKKVTLTVKSADITKVDYAEV	5.470645457372561	0.6205796405410724	71.6719970703125	0.5787426233291626	9.815163612365723	nan	inf
monomer-100-nr2-run1_result_135	20	KERFRAASGLPPSPDIVAYLVKGTFKRGDEKEEEKTILLAYDKVTKRWLAVLEDGRVARDVTITSDDLEKGLTIKLEEPGKEVTLTLLSAEITEVDYAEV	1.1985797799037234	0.9133595611621166	82.03390502929688	0.6790819764137268	6.513777732849121	nan	inf
monomer-100-nr2-run1_result_135	21	KEIFRKASKLAPSPDLKAYKIEGTFKEGDKKEEKKTVYLGYDTKTKTWLAVLEDGTVGKNVTISSDDLSKGITIQVEKPGEKVTLTLLSGKITEVDYAEV	1.899501365255526	0.8705327465031065	75.92002868652344	0.6427799463272095	8.21635627746582	nan	inf
monomer-100-nr2-run1_result_135	22	KEIFRKATKLKPSPNLEAYEVKGTFMENGEKKSKKTVLLAYDKKTKKWLGVLEDGNVAKNVTISSKNLKDGLTLKLEKPGKEVTLTLLSGNITKVDYAKV	2.0650605242796254	0.8127862206184013	68.14845275878906	0.5758851170539856	9.336304664611816	nan	inf
monomer-100-nr2-run1_result_135	23	PELFRAASGLPPSPRLRAYRVVGTFREGDERERRLTVLLLYDEETQRWLGVLEDGRVARNVELTGDDLADGLTLHLERPGRDVVLTLLSADIEEVDPAAV	1.5796863126974223	0.8803331071540806	78.57533264160156	0.6911064386367798	6.960824966430664	nan	inf
monomer-100-nr2-run1_result_135	24	KEGFRKETKLPPSENLEAYKIVGLFEEEGKKKRKLTVYLAYDKKTKKWYAYLEDGRFGKNVTISSKNLKDGLTIKLEEPGKEVELKLLEAEIEKVDYAEV	3.7066055877551984	0.7634937879748546	76.4144058227539	0.6285258531570435	9.124016761779785	nan	inf
monomer-100-nr2-run1_result_135	25	KERFREATGLPPSPDLRAYRVEGEFMRGDREVRRLTILLAYDEKTKRWLGVLEDGRVARNVTLTSDDLAEGLVLELEEPGERVTLRLLRAEIREVDYAEV	1.2242079269481672	0.9125933495584058	79.49308013916016	0.6904206275939941	6.61757230758667	nan	inf
monomer-100-nr2-run1_result_135	26	KEIFREATKLPPSPDIVAYLVKGTFMEDGEKERELTVYLAYNKKTKKWIAVLENGEVGYDVTITSDDLEKGLTIKLKKPGKEVTLTLLSGEITKVDYAEV	9.128384817509685	0.3709667613990898	68.04379272460938	0.5340559482574463	10.619616508483887	nan	inf
monomer-100-nr2-run1_result_135	27	KEKFRKETKLKPSPDIEAYLVKGIFKEGDEKERELTVYLAYDKKTKKWYAYLEDGRFGKNVTITSDNLEDGLTIELEEPGKKVTLTLLKAEIEKVDYSEV	1.1226907358216849	0.9236762989596791	81.00172424316406	0.6743847131729126	7.053719520568848	nan	inf
monomer-100-nr2-run1_result_135	28	RETFRKATKLAPSPNLKAYLVRGRFMRGDEEERELTVLLAYDTKTKKWLAVLEDGRVGTNVTLTSDNLADGLTIQLEEPGEAVTLTLLEAEIEEVDYAEL	1.22529274293571	0.9108105555335085	83.17359161376953	0.7024031281471252	6.132387638092041	nan	inf
monomer-100-nr2-run1_result_135	29	AARFRAATGLPPDPNLRAWRVRGTFRFGDEREEELTVLLAYDERTGRWLAVLEDGRVARRVTLASDDLADGLTIELEEPGRRVTLTLLSATIEEVDYAAV	1.2964085017572737	0.9077092986826945	84.77375793457031	0.7434152364730835	5.301634311676025	nan	inf
monomer-100-nr2-run1_result_135	30	KEIFRKASKLPPSPDIEAYLIKGTFKYGDEKEEEKTVYLGYDKKTKKWLAVLEDGRVGNNVTITSDDLEKGITIQLKEPGKEVTLTLLSAEIEKVDYSEV	2.814829641176371	0.7717654426745757	76.28309631347656	0.6175153255462646	8.799920082092285	nan	inf
monomer-100-nr2-run1_result_135	31	KEKFREASKLPPSENLEAYEIKGLFKRDGEKVEEKTILLGYDKKTKKWLAYLEDGRVGKNVTISSDDLEKGITIKLEEPGKEVTLTLLKADIKKVDYSEV	8.265073408984783	0.2889090227131914	43.42377471923828	0.29065296053886414	17.230310440063477	nan	inf
monomer-100-nr2-run1_result_136	0	KKTILIATFNSVEEAINYMKELIESDEPIDPEVLGKGGENPVTISLYIKRGDETIKELSIKNFKLTKEDIKKAANKIIEYLNSKKGDPNIESITIYKTTE	1.5877250734870243	0.884743673672571	81.46174621582031	0.6998623013496399	6.33443021774292	nan	inf
monomer-100-nr2-run1_result_136	1	KKTILIATFNSVEEAINYMKELIESEELPDEEKLGEGGELPVTVTLYIKRGNETIPELSIKGFKLDKESIKEVANKFIEYLNSKKGDPSIESITIYLTTE	1.374492042462227	0.9138575834748246	85.54293060302734	0.7461487650871277	5.600514888763428	nan	inf
monomer-100-nr2-run1_result_136	2	PKEILIATFNSVEEMIDYMKKLINSEKLPEEEKFLDGEEKKVTIILKIKRGDEEIDELSIKNFKLTKEDIKKVANEIINLANKLKGDPEVESYTIYAITE	1.258649717601354	0.9334707681721003	82.24253845214844	0.7106931805610657	6.700412273406982	nan	inf
monomer-100-nr2-run1_result_136	3	PVRTLLATFDSVEEAINFMNELIASDEPLDPEVWGEGAPAPVDITLEVKRGDTRTPVLTFKGFKLTPEDIKKVANAIIEYLKSKEGDPSVESITIYRTTA	1.1880943100018149	0.9734662167850344	83.7470474243164	0.7245852947235107	5.880214691162109	nan	inf
monomer-100-nr2-run1_result_136	4	PVKTLIATFNSLEELINYMKNLIASDEPLDPSKWLSGEPSKSTISVYIKRGDEVIEELSFKGFKLTKEDRKKVANKIIEYANSLKGDPNVESITIYRTTE	1.279776284443418	0.9206475594448328	82.70769500732422	0.7266318798065186	6.0136919021606445	nan	inf
monomer-100-nr2-run1_result_136	5	PKKILLATFDSVDAAIAYMQSLIASDTLPDPEKWGAGAPSPVTITLYIKRGDEVIPYLSVKGFKLTPEDIKAAANKFIELLNSLKGDPSVESITIYATTE	1.5511629264110802	0.8969416349851447	84.72671508789062	0.7453635931015015	5.383327960968018	nan	inf
monomer-100-nr2-run1_result_136	6	PVVRLLARFDSLEELIAYMEALIASDEPPDPEALGAGGPAPVTLTLRIKRGDKVEPVLSVPGFRLTPEDRRAAARRFIELAKSLEGDPSVESVELYAETE	1.3417120064154024	0.9167436248797312	83.28400421142578	0.7269457578659058	6.180468559265137	nan	inf
monomer-100-nr2-run1_result_136	7	KKKIKIATFNSVEEAISYMKNLINSEKLPDEEKFLKEKPDKSTIILKIKRGDEIIEELSIKNFKLTKEDIKKAAEKFINYLNSLKGDPNVESITIYRITE	1.2393983715440973	0.9261951303531417	83.96439361572266	0.7261751890182495	5.99608850479126	nan	inf
monomer-100-nr2-run1_result_136	8	PVTRLLATFDSVEAAIAYFQAWIASEEPPDPEALGAGGPDPATLTLYIKRGDETVPALSIPGYRLTPEDRKAAAAAFIAYLKSLEGDPSVESITVTLTTA	1.1802660674944871	0.9314240784398582	83.98455047607422	0.7363094687461853	6.095921516418457	nan	inf
monomer-100-nr2-run1_result_136	9	PKVTHIATFSSVEEAINYMKNLIASDELPDPEKWGEGSPSPVTLTLEIKRGDTVEPVLSIKGFKLTKEDIKKAANKFIEYLNSLKGDPSVESITIYRTTE	2.2816051155605055	0.8206961116594175	82.90095520019531	0.7114030122756958	6.4152913093566895	nan	inf
monomer-100-nr2-run1_result_136	10	PKKILIAKFNSVEEAINYMKKLIESDELIDKEKFLKGKEKPVTIELIIKKGDKKIKELSIKNFKLTKEDIKEAAEKFIEYLKSKEGDPNIESIEIYAITE	1.6588816075587507	0.8768976564210499	81.74540710449219	0.7077221870422363	6.5177459716796875	nan	inf
monomer-100-nr2-run1_result_136	11	PVVRLIATFNSVEELIAYMKALIASDELPDPAAFLPGGPTPATISLYIKRGDEVIEELSFKGFRLTPEDIKAVATAIIEHAKSLEGDPSVESITIYLVDE	1.7561921134024285	0.8787238491528027	80.88270568847656	0.6931425333023071	6.921737194061279	nan	inf
monomer-100-nr2-run1_result_136	12	KKVIHIATFNSVEEAIKYMENLIASEELPDKSKWGEGGPDKSTITLKIKRGDEVIDSLSIKNFELTPESIKEAATKFIEYLKSLEGDPNVESITIYRTTE	1.3637020969042146	0.9151542120158029	85.0832290649414	0.7360060811042786	5.832869529724121	nan	inf
monomer-100-nr2-run1_result_136	13	PKKILLAKFNSVEELIAYMEELIASEELPDPEVLGKGGPLPVDIILKIKRGDEVIDVLTIPGFKLTKEDIKAAANKIIELAKSLEGDPNVESIEIYAVTE	1.6105965151245791	0.8790697331336351	81.62189483642578	0.6799397468566895	6.606693744659424	nan	inf
monomer-100-nr2-run1_result_136	14	KKKIKIATFNSLEEAIAYMKKLIESDELPDPEKLLEGEPKPVTITVEIKRGDEVIPELSIKGFKLTKESIKEAANKIIEYLKSLEGDPNVESVTIYAETE	1.5218010870268261	0.900711687035739	82.18335723876953	0.6996265649795532	6.532723426818848	nan	inf
monomer-100-nr2-run1_result_136	15	PKRIHIATFDSVEEAINYFKELIESDELPDPKKFGKGGPLPANITLIIKRGDEEIEVLTIENFKLTKEDIKKVANEFIEYLKSLEGDPEVESITIYLTTK	1.4903559486759896	0.9088068628305541	82.63832092285156	0.7048758268356323	6.61735200881958	nan	inf
monomer-100-nr2-run1_result_136	16	KKKIHLATFSSVEELIEYMRKLIASDELPDPEVLGEGGPEPVDITLYVKEGDKVIEKLTVKGFRLTPEDIKAVANKFIEYAESLKGDPSVESFDIYRVTE	1.4907826713045715	0.8951286861829179	83.5831069946289	0.7175271511077881	6.225921630859375	nan	inf
monomer-100-nr2-run1_result_136	17	PKTILIKTFESVEEAIKYMEELKNSDELIDKEKWLKGGKKKADITVYIKRGDETIETLTIKGFKLTKEDIKKAADKIIELLKSLEGDPSVESITIYMTTE	2.156509119238409	0.8596930532069454	83.1988525390625	0.7044333219528198	6.424266815185547	nan	inf
monomer-100-nr2-run1_result_136	18	KKKRLIAKFNSVEELIAYMKELKASDKLPEEEVFGEGEKAKAKITLKIKRGDKVIEELTVEGFELTKEDIKKVADKFIELAKSLEGDPNVESIEIYLETE	1.8334816119850497	0.8720728655037145	81.16102600097656	0.6849607825279236	6.964751243591309	nan	inf
monomer-100-nr2-run1_result_136	19	KEKIHIATFNSVEEAINYMKNLIESEKLPDEEKWGKGKESPVDIILYIKRGDEIIEELTIKNFKLTKEDIKKVSNKFIEYLNSLKGDPNVESITIYAITE	1.8035379535595024	0.8818911138471816	89.43806457519531	0.7940219044685364	4.347530364990234	nan	inf
monomer-100-nr2-run1_result_136	20	KKTILIAKFNSVEEAINYAKEWIESTELPDESKWGKGGEKPVTITLYIKRGDKTIPELSVKGYKLTPESRKEVMNKIIEYLNSKKGDKSIESIEIYATTE	1.9454699548723517	0.8660563596375528	82.80113220214844	0.7159452438354492	6.354509353637695	nan	inf
monomer-100-nr2-run1_result_136	21	SVTTLIATFNSLEDAINYMNNLINSTTLPDPSKWGSGGPDPATITLYIKRGDETIPELSFEGFKLTPEDIKKVATAIINYLKSKEGDPNVESVTIYRTTS	2.008295693793966	0.8501376683402276	77.73867797851562	0.6961502432823181	6.7911176681518555	nan	inf
monomer-100-nr2-run1_result_136	22	PEVIHLATFNSVEEAINYMKNLIESDELPDPEKFGKGGPKPVDITLYIKEGDKVVPKLTVKGFKLTKEDIKKVANAFIEYLESLKGDPSVESITIYATTE	1.668993443706552	0.8915269687418309	86.01964569091797	0.7510079145431519	5.3846235275268555	nan	inf
monomer-100-nr2-run1_result_136	23	KKTILLATFSSVEEAIKYFEELIKSDELPDPSKWGEGGEKKVDIKLYIKRGDKTIEELTIKGFKLDKESIKKAANKFIEYLNSLKGDPNVESITIYAITE	1.866549645657473	0.8692193388933217	85.97161865234375	0.7460259795188904	5.556644439697266	nan	inf
monomer-100-nr2-run1_result_136	24	KVERLIATFDSVEDAINYMEELINSEEPLDPEKLLAGGPAPADIRLIIKEGDEEKVVLTVKGYKLTKEDRKKVANKIIEYLKSKEGDPRIESITIYLVTE	1.0011491522416234	0.9631749171357232	80.86228942871094	0.7100605964660645	6.922630310058594	nan	inf
monomer-100-nr2-run1_result_136	25	PKTIPLATFDSLEEAIAFMRAWIASDEPPDPSLLGPGGPAPATLTLLIREGDETREVLSIPGYRLTPEDRRAAARAFIALLESLRGDPRVESITLTLTTE	1.7572779927328528	0.8826248639398163	84.1427230834961	0.7310777902603149	6.160966873168945	nan	inf
monomer-100-nr2-run1_result_136	26	PVRRLVATFDSVEAAIAYMKALIASEEPPDPEAWGAGGPAPVDVTLVIKRGDEEIEYLTVKGFRFDRESRRAVAERFIELLESLKGDPNVESITIYLTTE	2.344205097587087	0.8731507859482264	85.55878448486328	0.7407639026641846	6.20557975769043	nan	inf
monomer-100-nr2-run1_result_136	27	KKKILIATFNSVEEAINYMKNLIESDELPDPKVWGEGGPSKVKVILYEKRGDEIVPELTIENFEFTKESIKEVSNKIINYLKSKEGDPSIESITIYLETE	1.7273495760059205	0.8879690234193868	82.79345703125	0.7276489734649658	6.406795978546143	nan	inf
monomer-100-nr2-run1_result_136	28	PKRILLATFDSVEEAIAYMKELIASEELPDPEVWGAGGPEPVTISLYIKRGDEVIEELSFENYQLTPEDRKKVANAIIEYLNSKKGDPSVESITIYATTK	1.5836729559743983	0.8931080074097554	81.6219482421875	0.7146102786064148	6.399489879608154	nan	inf
monomer-100-nr2-run1_result_136	29	SKRILVATFDSVEEAIAYMKNLIASDKLPDESVWGSGGPDKSTITLEIKRGDEVIPELSFENFTLTPEDIKKVANAIIELLNSLKGDPNVESITIYRETE	1.4602953583962215	0.9206850765468828	83.29863739013672	0.7332639098167419	5.894499778747559	nan	inf
monomer-100-nr2-run1_result_136	30	PKTILLATFDSYEAAIAYMQSLIASDELPDPEVWGEGGPKPATITLYEKRGDKTEPVLSFEGFKLTKEDIKKVANAIIKYLKSKEGDPSVESITIYRTTE	1.189359225309416	0.934037412277455	86.98259735107422	0.7816673517227173	4.99809455871582	nan	inf
monomer-100-nr2-run1_result_136	31	PVRTLIATFSSVEEAIAYMERLIASDEPLDPAVLGPGGPAPATLELIIKRGDEEIVELSIEGFRLTPEDLKAAANKFIEKLKELEGDPDVESITIYRVTA	1.1738522201732946	0.9243122865087845	82.15300750732422	0.7165277004241943	6.263095378875732	nan	inf
monomer-100-nr2-run1_result_137	0	KEITITINGRTYKAKLVLTEDGKTYDIEITDDSEEPKILSFTLTKLDEEGYYLFKPKDGKPDFIYNSKTGEFDLGPDSEDLDPELYEIFGKLVKLIEEGK	1.4187133629634001	0.8892629974085172	88.8177719116211	0.7540738582611084	4.553737640380859	nan	inf
monomer-100-nr2-run1_result_137	1	KTITITINGRTYTFEIKLTKDGKTYEVTLTDDSPEPKIYKFTLEKLDEKGIYKFIPEDGKKPFLYNSENKEFFLGDEFPDIDPLLYEVFSEFVKLLEENK	1.6969322285926947	0.8864318189696412	85.01469421386719	0.7184863090515137	5.663791179656982	nan	inf
monomer-100-nr2-run1_result_137	2	ETITLTINGRTYTAVLTKTPDGNTYKITLTDDSEEPVLYNFTLTKLPEPGLYKFTPEDGLPDFIYNSNTNEFDLGEDASDIDPLLKEILAKLVKLLDEGK	1.2926494292706534	0.9047677986049762	86.42803192138672	0.7256259918212891	5.1043548583984375	nan	inf
monomer-100-nr2-run1_result_137	3	RTITLTLNGRTYTATLTLTPDGRTYQVTLVDDSPEPKVYSFTLTRLPTPGWYRFTPADGRPPFLYNSKDGAFDLGEEFEDIDPLLREILAALVAALEAGK	1.3903983846515813	0.8984925666275895	89.21587371826172	0.763355016708374	4.554936408996582	nan	inf
monomer-100-nr2-run1_result_137	4	ETITIEIDGKTYTFVLKKTPDGNVYDVTITDDSEEPKIYEFTLTKLPIPGWYLFTPKDGKPPFIYNINNNEFDLGEDSSDIDPLLKEIFAKFTKLLEAGK	1.4024121830228833	0.89627668373724	86.12325286865234	0.7237892150878906	5.090787887573242	nan	inf
monomer-100-nr2-run1_result_137	5	KTIEIEINGKKYTFEIVLTPDGNTYEITITEDDEEPKLYRYTLTKLPTPGWYRFEPKDGKPPFLYNVENNEFDLGDEFEDLDPLLYEVLSKLAKLLEEGK	1.1305173466814786	0.9194210010385838	84.23367309570312	0.695740818977356	5.666306972503662	nan	inf
monomer-100-nr2-run1_result_137	6	KTITIEIDGRKYTAELELTPDGKTYKITLTDDSEEPKIYKYTLTKLPTPGWYEFKPEDGKPPFIYNVNNDEFDLGPSSEDIDPLLKKVLSELAKLIEEGK	1.344414569067127	0.8908634976496329	87.1502685546875	0.7223533391952515	5.068426132202148	nan	inf
monomer-100-nr2-run1_result_137	7	KTITIEIDGRKYTFNIKLTPDGNTYDVTLIDDSPEPKILDFTVTKLPTEGKYKFTPKDGKPDFIYDSKTEKFDLGDDFKDIDPLLKEIFSKFVKLLEAGK	1.3350384302953853	0.9079758267502457	89.37456512451172	0.7705198526382446	4.447579383850098	nan	inf
monomer-100-nr2-run1_result_137	8	KTITLTIDGKTYTFELTLTPDGKTYDVTLTDDSEEPKILEFTLEKLPTPGYWRFTPKDGRPPFLYNSQNKEFDLGPEAPDIDPLLKEVFAALVEALEAGK	1.3540677321220045	0.9066679589004881	89.05864715576172	0.7490443587303162	4.605160713195801	nan	inf
monomer-100-nr2-run1_result_137	9	KTITIEIDGRTYTFEITKTPDGKTYKINIIDDSEEPKIYSFTLTKLDTPGWYKFTPEDGKPPFIYNSETDEFDLGPESEDIDPLLYEIFSKLVKLLEEGK	1.0784811562971315	0.9272215502938462	85.71320343017578	0.7104233503341675	5.20048713684082	nan	inf
monomer-100-nr2-run1_result_137	10	KTITLEIDGRKYTFNITLTPDGNVYDITITDDSEEPKIYSYTLTKLPTPGIWEFKPKDGKPPFLYNSENNEFDLGPDFPDLDPLLFKILSEFVKALEAGK	1.4865186166849926	0.8778458280987919	83.9359130859375	0.7094401121139526	5.553429126739502	nan	inf
monomer-100-nr2-run1_result_137	11	RTITLTLRGRTYTAVLTLTPDGRTYDVVLTDDDPEPRILEFTLERLPTPGLWRFTPKDGRPPFLYDSRNGRWDLGPDAPDLPPELREVFAALVAALEAGR	1.5825592328601699	0.8898274315855883	88.77422332763672	0.7738630771636963	4.633003234863281	nan	inf
monomer-100-nr2-run1_result_137	12	KKIEMEIDGKKYTFELELTPDGNKYKINITDDSEEPKIYSYTLEKLPTPGIYRFIPEDGKPPFLLNVENGEFDLGPEAPDIDPLLKEVFLKLAKAIEEGK	1.8920426118557239	0.8314355492052354	85.67326354980469	0.6910138130187988	5.534569263458252	nan	inf
monomer-100-nr2-run1_result_137	13	KTIEIEINGKKYTFNITLTPDGNTYDITIVDDDEKPIIYEFTLTKLPEPGKYLFTPKDGKPPFIYDSNTKKFDLGGSSSDIDPLLYEVLSKFVELLDEGK	2.076393882874403	0.83551451881357	83.92138671875	0.7144719362258911	5.840484142303467	nan	inf
monomer-100-nr2-run1_result_137	14	KTITIEIDGKTYTAEIELTPDGNTYKIVITDDTEEPKIYEYTLTKEPTPGIYRFTPADGRPPFLYNSKDNTFDLGDDFEELDPLLYEIFSKLVKLLEEGK	1.314616926319125	0.9023467349654788	87.9068374633789	0.7451422214508057	4.756800651550293	nan	inf
monomer-100-nr2-run1_result_137	15	KTITIEIDGKTYTAEIKLTPDGNTYEITLTDDSEEPIIYKYTLTKLPEPGYYKFTPEDGRPDFIYNVKTKKFDLGDDYKDIPEILKEVFAKLAELLEAGK	1.3495907886630032	0.891196955214228	86.49015808105469	0.713205099105835	5.1355438232421875	nan	inf
monomer-100-nr2-run1_result_137	16	KTITLTINGKTYTANIEKTPDGKTFKVVLTDDTEEPKILKFTLEKLPEEGYYKFTPEDGKPPFIYNVKTDEFDLGEEFDDIDPLLYEVFSALAKALEEGK	1.2964417365834309	0.8999207757113503	85.00764465332031	0.6940571069717407	5.594658374786377	nan	inf
monomer-100-nr2-run1_result_137	17	KEITITIDGRTYTFKIELTPDGKTYKVTLTDDSPEPVIYEFTLTKLDKEGWYKFEPKDGKPPFYYNSKTEEFDLGPSAENIDPLLKEILSRFVKLLEEGK	1.8734209422872798	0.8610298639587215	86.96398162841797	0.7314757704734802	5.300979137420654	nan	inf
monomer-100-nr2-run1_result_137	18	KTITFTIDGRTYTAELELTPDGKTYKVVLTDDSEEPELLEFTLTKLDEEGIYKFEPKDGRPPFLYNSKDKKFFLGPESSDLDPLLYEILSRLVEALEAGK	1.6915411303187993	0.8800291156700878	84.58558654785156	0.7080202102661133	5.8015828132629395	nan	inf
monomer-100-nr2-run1_result_137	19	KEIEIEIDGKKYKFKIELTPDGKTYSITLTDDSPEPKIYEFTLTKLPEEGIYKFEPKDGKPPFLYNSKTKKFDLGEEAKDIDPLLKKIFSELVELLEKGK	1.3402146096941834	0.9025457072171109	87.72419738769531	0.7127254009246826	4.969274997711182	nan	inf
monomer-100-nr2-run1_result_137	20	KTITMTVDGKTWTATLTLTPDGNTYDVTLTEDSPEPKLYEFTLTKLPEPGKYKFTPKDGQPPFLYNVNTKEFDLGPDASDIDPLLYKVLSALADALEAGK	1.5899078270652465	0.8663266858194123	86.7763442993164	0.7239564061164856	4.998500347137451	nan	inf
monomer-100-nr2-run1_result_137	21	KTITLTVDGRTYTAVLELTPDGNVYDVVLTDDSPEPRVLEFTLTRLPEPGKWLFRPKDGRPPFLYDSATGAFDLGPEAADIDPLLREVLARLVAALEAGK	1.4055319164452411	0.9084329007143823	89.15818786621094	0.7584705352783203	4.518189907073975	nan	inf
monomer-100-nr2-run1_result_137	22	KTITITIDGKTYTFKLTLTPDGNTYDVVLTDDTEEPKIYEFTLEKLPEPGKFKFTPKDGKPPFILNVDTGEFDLGPDYPDIPPELKEIFLKFAQLLVAGK	1.588505841238767	0.8818702642682055	90.0068359375	0.7727097272872925	4.125441074371338	nan	inf
monomer-100-nr2-run1_result_137	23	KTIEIEINGKKYTFKIKLTEDGKIYDIEITDDTEKPKIYKFTLEKEDIPGIYRFIPKDGRPPFLYNSKTDEFDLGEDFDDIDPELYEILSKLVKLLEENK	1.2315826230212767	0.9301209287130356	86.21696472167969	0.717093825340271	5.357193946838379	nan	inf
monomer-100-nr2-run1_result_137	24	KTITITINGKTYTAEIKKTKDGNTYEITLTDNDEKEKIYEFTLEKLPEEGKYKFIPKDGKPPFIYDSKTEKFDLGDEYKDIPPELYKILSELVKLLEEGK	3.1272162384876823	0.6188485836483079	89.53290557861328	0.7626295685768127	4.380896091461182	nan	inf
monomer-100-nr2-run1_result_137	25	KTITITIDGKTFTAEIKLTPDGNTYKITLTIDTEEPEILEFTLEKLPTPGIYKFIPKSGLPPFLYNSKTKKFDLGDEFENIDPLLYKIFSELVEKLEAGE	1.2499100107063223	0.9053850683294984	84.44105529785156	0.7020272612571716	5.544757843017578	nan	inf
monomer-100-nr2-run1_result_137	26	KTIEIELNGKKYKFEIKETPDGNTYEVTIIDDSPEPVEYKFTLTKLPTPGWYKFTPEDGKPDFFYNSETNEFDLGPSSPDLDPELYKIFSEFVKKLDEGK	1.4522363338598991	0.8977006392138975	86.53461456298828	0.7174433469772339	5.136590957641602	nan	inf
monomer-100-nr2-run1_result_137	27	KTITLTLNGKTYTFELELTPDGKTYKVTITDDDPEPKILEFTLTKLPEPGKYRFTPEDGEPPFIYDSKTGRFDLGPEAPDIDPELYEILAAFVKALEAGK	1.8442709776618373	0.8599970412824136	88.8700942993164	0.7338849306106567	4.584401607513428	nan	inf
monomer-100-nr2-run1_result_137	28	KTIELEIDGRKFTAELELTPDGNTYKVVLRDDSPEPKLLEFTLTKLPEPGWYKFVPADGKPPFLYNSKTKEFDLGESSEDIDPLLYKIFSELVAALEAGK	1.420116002710742	0.8907800601948981	86.28681182861328	0.711335301399231	5.411615371704102	nan	inf
monomer-100-nr2-run1_result_137	29	KTITITIDGRTYTAVLELTPDGKTYKVVLTDDTEEPKIYSYTLERLPEPGKYRFTPEDGRPPFLYDSRTKTFDLGPDFEDIDPLLYRVLSELVALLDAGK	1.1805775249989627	0.9182382040388981	88.23681640625	0.7512707114219666	4.647963047027588	nan	inf
monomer-100-nr2-run1_result_137	30	KKIEIEIDGKKYIFEIKETPDGKTYEVVLTEDDEEPKIYKFTLRKLDEPGIYEFIPEDGKPPFLYNVNTKEFDLGPDFENIDPLLYEVFSKFAELLDEGK	1.2009225340408267	0.9122166234181946	86.91236114501953	0.7202625274658203	5.068084239959717	nan	inf
monomer-100-nr2-run1_result_137	31	KTITLTIDGKTYTAELKLTPDGKTFEITLTDDDEEPKIYKFTATKLDTPGKYKLTPEDGKPPFIYDSKTKKFDLGPDSKDIDPKLKTILSELFDALDKGE	1.3790003167019846	0.8931713573779527	86.25395965576172	0.7161709666252136	5.2008280754089355	nan	inf
monomer-100-nr2-run1_result_138	0	EPIFTKEITKVVEGAPEEGYEEFAKKAREEAIKIAEELANDPFVKEATNTVKAEIIEKEKLEKEGDKLTFVVEVKFHSSDPSVITEEKIKAIEERLKEKY	1.8819417061764518	0.812471299074209	72.9496841430664	0.5627031922340393	8.862557411193848	nan	inf
monomer-100-nr2-run1_result_138	1	SPIFTRKLVLTVPGAPAEGREEAIAKALAEAVAIAQELAEDPFYIEATNAVKVEIKVVDDITVDGDTITLTVEVIFHSSDPSVITPEKIAALEARLAAKY	2.830415602693835	0.6968230001528678	72.96210479736328	0.5900906324386597	8.258496284484863	nan	inf
monomer-100-nr2-run1_result_138	2	KPVVTIDITKVFPGVPKEGYEEFAKKALEEAKKIAEEIGKDPFFIELYNAEKVIIEEKEELKAEGDTLTVVVEVKFVSKDPSVITPEKRAAAEARLKAKY	1.3546463513996763	0.8924837173732789	76.09965515136719	0.5804923176765442	7.923823356628418	nan	inf
monomer-100-nr2-run1_result_138	3	SPVYTMIVTKKFKGAPKENYEEFLKKQLEEAKKIAEELGNDPFVIEATNSVKVEIKEKKNIKVEGDEITVEIEVIFHMSDPSVLTPEKVAEIEAKLKKKY	2.9734882246017036	0.6480234031163686	73.5762939453125	0.5505297183990479	8.716425895690918	nan	inf
monomer-100-nr2-run1_result_138	4	MPEYIKYITKKFKGVPEEGYEEFKKKQKEEALKIAKELGEDPFVIKATNAEKVEIEEEDKIEAKGDELTVKVKVIFHSSDPSVITEEKIKEIEERLKKKY	6.092875018836289	0.3390918210497469	59.22278594970703	0.42979657649993896	12.769219398498535	nan	inf
monomer-100-nr2-run1_result_138	5	APVVTLTLTGVFPGAPEEGYEEAAAAARAEALARARALAEDPFYRAAFNATEVRIEEEPALEREGDTLTVRVRVQFLSSDPSVITPERLAAVQARLAAEY	1.5201825201990666	0.8680791771413352	88.26780700683594	0.7495049238204956	4.6873884201049805	nan	inf
monomer-100-nr2-run1_result_138	6	APVVTLDLVYVAPGAPEEGYEAAAAARRAEALAIARELGEDPEYIAAFDAVRVEIEEVPAIERAGDTLTFTVRVVFHSRDPSVITPERVAALEARLAARY	1.1428066944211557	0.9154689886013649	83.80169677734375	0.7210476994514465	5.5589165687561035	nan	inf
monomer-100-nr2-run1_result_138	7	MPVYEYYLKSVFPGVPKEGYEEAVAKAKAEAIAKAKELANDPFFIEATNTIKAIIEEVDNITADGDTLTVEVKVIFISSDPSVITPEKIKELEERLKKEY	3.4608144491078443	0.5765257250044113	64.79817962646484	0.46835067868232727	11.392560958862305	nan	inf
monomer-100-nr2-run1_result_138	8	MPKVEIEYKLVFKGAPEEGKEEFIEEQLKKAEEIAKELGEDPFVIEAFNAEKVEIERKEEIKIEGDEITVVVKIIFHSKDPSVITEEKIKEIEKRLKEKY	1.1463821843941222	0.9170702575554794	78.39092254638672	0.5709074139595032	7.688313961029053	nan	inf
monomer-100-nr2-run1_result_138	9	MPVYEKEVTLKFKGVPKEGKEEFIEKQLEKAKKIAEELGEDPFVKEAFNAVKVEIEVEEKIEEKGDEITVVVKVKFHSSDPSVITPEKIEEIEKKLKEKY	2.241632211361644	0.7452157634481502	66.59966278076172	0.453993558883667	11.305004119873047	nan	inf
monomer-100-nr2-run1_result_138	10	APVYEVYVTGVFPGVPEEGREEAIAARRAEALAIARALGEDPFVIEAFNAEKVEIEEVPELVEEGDTLTVKVRVIFHSSDPSVITPEKVAAIEERLAAEH	0.951943831294213	0.9407097192493324	82.16883850097656	0.6735000610351562	6.391260623931885	nan	inf
monomer-100-nr2-run1_result_138	11	SPVYEKYLEYVYEGAPKEGYEEFKEKAKKEAIEIAKELAEDPFYIEAFNATKVEIEEVDELEKKGDTLTVKVLIKFHSSDPSVITPEKIEEVEKRLKEKY	2.821402116554872	0.6467405531689032	75.99795532226562	0.6134586334228516	7.844030380249023	nan	inf
monomer-100-nr2-run1_result_138	12	PPVYEEIIEKEFEGAPEEGYEEFLEEKKEEAKKIAKELGEDPKYKEATNSIKVEIEEKDKIEKEGDKIKVEVKVKFHSSDPSVITPEKIEELKKELKEKY	3.395619602828503	0.6033738852686821	79.7366714477539	0.6169108152389526	7.001913070678711	nan	inf
monomer-100-nr2-run1_result_138	13	MPLYIEELVKTFPGVPKEGFEEFAAEKKEEALKIAEELGKDPFYIEATNAEKVIIEEVDNLKKEGDTLTITIKVIFESKDPSVITPEKIEALKKRLKEKY	1.892132580294484	0.8104382388995575	70.19770812988281	0.5018789768218994	9.652349472045898	nan	inf
monomer-100-nr2-run1_result_138	14	APVVTRDLTLRVPGAPEEGREEFLAAARAEALALARALAEDPAYIAAFDATRVEIEEVPADEVAGGEVTVVVRVRFHSSDPSVVTPERVAALEARLAAEH	1.6392620249979868	0.8547538804161589	82.67562103271484	0.708148717880249	6.239414691925049	nan	inf
monomer-100-nr2-run1_result_138	15	APEYVKYVTLEFKGVPKEGFEEAAAKKKEEALAIAKELGEDPRYIAATDATEVIIEEEDKLEAKGDTLTVKVKVIFKSSDPSVITPEKVAALEAELKAKY	3.7499800199367512	0.520706426947794	77.93910217285156	0.6203563213348389	7.202240467071533	nan	inf
monomer-100-nr2-run1_result_138	16	MPLYKMIIEKKFPGVPEEGYEEFKEKKKKEAIAIAEELGNDPFVIEATNTEKVIIEEEEKIEAKGDELTVKVKVIFESSDDSVITPEKIKEIEERLKKEY	6.077433160199096	0.36019428315704927	59.725799560546875	0.4321165084838867	12.715060234069824	nan	inf
monomer-100-nr2-run1_result_138	17	APVFEMTVEGVFKGVPKEGYEEFKKEQLEKAKEIAKELAEDPRYIEATNAVKVEIEEEEKLEAKGDTLTVSIKVKFHSSDPSVITPEKIKELLEELKKKY	2.77456611842469	0.6839822351801648	73.68914794921875	0.5641530156135559	8.536543846130371	nan	inf
monomer-100-nr2-run1_result_138	18	EPVYTMDVVLEFEGAPKEGYEEFAAEKKAEAKAIAEKLGKDPRYIEAFNAVKVEIIEKEELKVEGDKLTVKVEVKFHSSDPSVITPEKVKAMEEALKKEY	1.1384427691315708	0.9171804327291819	81.45286560058594	0.6493017673492432	6.789732456207275	nan	inf
monomer-100-nr2-run1_result_138	19	DPKYVKTVTLTVPGVPEEGREAAIAEARAEALAIAEALGNDPFYIKAFNAVKVEIEEVPKEVAEGDTLTLEVKVIFHSSDPSVITPEKIKEIEERLAKEH	4.036610026783299	0.5715222505027622	76.7155532836914	0.6034178137779236	7.6611480712890625	nan	inf
monomer-100-nr2-run1_result_138	20	APVYEIDLVKEFKGAPKDGYEEALAKKREEAIKIAKELAEDPFVKEAFNAEKVEIEEVKKDEVKGDTITVVVRVIFHSKDPSVITPEKIEAVKQRLKEKY	1.0448095189881461	0.9280984584701545	81.31844329833984	0.6543359756469727	6.81334924697876	nan	inf
monomer-100-nr2-run1_result_138	21	SPVFTLDVVLTVPGVPEEGYEEAAAAALAEAEAIAQALAEDPLFREATDTERAEIVRVERLEREGDTLTVVVEVRFHSRDPSVITPERIAALLAELAARY	1.6243548553224036	0.8682486027483713	88.34943389892578	0.7482781410217285	4.625494956970215	nan	inf
monomer-100-nr2-run1_result_138	22	MPIFEMDLTATFPGAPADGYEAAAAAARAAALARAEALGNDPFVIEATNAEKVEIEEVPALEVAGDTLTVTVRVKFHSSDPSVITPEKIAAIKARLAAEY	5.802530517489644	0.37927761155573203	61.46384048461914	0.4769698977470398	12.360471725463867	nan	inf
monomer-100-nr2-run1_result_138	23	SPVYERLVRAVFPGVPEEGYEEAVAAARAEALAIAEALAADPRYIAAFDAVRVELEEVPEEVAEGDRLTVVVRVRFHSADPSVITPERVAALEAALAAAH	2.864500174772622	0.6619823057977832	68.32693481445312	0.5505588054656982	9.011476516723633	nan	inf
monomer-100-nr2-run1_result_138	24	MPVFTMDVTLTVPGVPEEGYEEAAAAARAEAIAIAEELAKDPRFIEATDAVKVEIEEKPELVAEGDTLTVVVRVKFHSRDPSVITPEKIAELLAWLKERY	1.1541526037211531	0.9189798452329258	79.40814208984375	0.61861652135849	7.165222644805908	nan	inf
monomer-100-nr2-run1_result_138	25	KPVYERYLRLEVPGVPEEGYEEFAEKALAEAVAIAEALGKDPFYIAAFDAERVEIEVVEKLEREGDTLTVEVKVRFHSRDPSVITPERIAAVEARLAAEY	2.5711839856838963	0.7280584448046813	77.70194244384766	0.6034449338912964	6.8688812255859375	nan	inf
monomer-100-nr2-run1_result_138	26	SPVYTMTVTLTFPGVPEEGYEEFLAEKREEALAIAKELAEDPFFIEATNTEKAEIEVVEKEEAEGDTLTVEVLLKFHSSDPSVITPEKIAALEARLAAKY	1.181345755119974	0.9155302055821148	81.23755645751953	0.6672573089599609	6.163197040557861	nan	inf
monomer-100-nr2-run1_result_138	27	APVYEVTLTLTVPGVPEEGFEEFAAEAKAKALAIAEALGKDPAYIAATNATEVEIEEVDNLKAEGDTLTVEVLVKFHSSDPSVITPEKVAALQAALAAKY	2.0077420662823924	0.8087143201833993	82.68441009521484	0.6709100008010864	5.818975448608398	nan	inf
monomer-100-nr2-run1_result_138	28	SPVFKVTVKLVEKGVPKEGYEEFKEKKKKEAIEIAKELGEDPFYKELFNATKVEIKEKDNLKEEGDTLEVEVEVIFHSSDPSVITPEKIEEAEKRLKEKY	3.470307445091603	0.6232839920495534	65.36580657958984	0.4974677860736847	10.34932804107666	nan	inf
monomer-100-nr2-run1_result_138	29	APVFTKYLEGIFPGVPKEGYEEFKEEKKKEAIEKAKELGEDPFYIEAFNAEKVIIEEEDKLEAKGDTLTVKVKVKFISSDPSVITPEKIEAIEERLKKKY	4.846687009543026	0.4501576443445813	59.22211837768555	0.4273926019668579	13.042210578918457	nan	inf
monomer-100-nr2-run1_result_138	30	MPVYEKILTLEFEGVPEEGYEEFKKEKLEEALKIAEELGKDPRYIEAFNTEEVEIEELEKIEAEGDKLTVEVKVKFHSKDPSVITPEKIEEIEKRLKEEY	1.5781618996304894	0.8653623309721616	75.3320083618164	0.5479472875595093	8.855432510375977	nan	inf
monomer-100-nr2-run1_result_138	31	MGIVEKLVVKEFEGVPEEGYEEFAKEKLAEAKKIAEELANDPFYIEAFNATKVEIEEVPELKAEGDTLTVKVRVIFHSSDLSVITPEKIEEVEKKLKEKY	1.65076863896323	0.8495665563355158	82.96770477294922	0.6516702771186829	6.981795310974121	nan	inf
monomer-100-nr2-run1_result_139	0	PLPEKFVISKLKVTTVNFKKNAPPVTVEVTLFVDLSLYKLLMELFSKIPGAELKLEIKEIEGLNIVIINLTVKVLLGEEPDVLVTIEFTSIAYGVKIEEI	1.344333427912131	0.8938872240051576	88.46540069580078	0.7655937075614929	5.012289524078369	nan	inf
monomer-100-nr2-run1_result_139	1	KLPEKYTVTTLDVTTVNLLTNSPPVVVSFTLEVGPLLYKLAKKLFSAIPGAKIDEKIEEIEGKNEVIINMTVTIEVGPAPDVVVTVKLTSISKGLKKEEL	1.4690543729616385	0.877578400319355	72.46290588378906	0.6278839111328125	8.74915599822998	nan	inf
monomer-100-nr2-run1_result_139	2	PLPSKYTVHTRKVTTVNLATNAPPKTEESTIFEDTSLYKEDKKRFSAIPGVKLDEKISEIKGLNIVIINRTATIVEGEDPTTVVTVELTSISYGVKKEEI	7.7310830676074875	0.35532664612113857	39.69355392456055	0.29891395568847656	17.073137283325195	nan	inf
monomer-100-nr2-run1_result_139	3	ALPEKYVVTTTNITTINLKKKEAPKVKSETEFVGPEKVKEFLKKLSSIPGVKLEIKISKVEGKDVVIIEITAEIKVGDDPDTIIIIKLKSVAYGYKEEEL	1.5330258387233584	0.8693259796717027	81.61719512939453	0.6639823913574219	6.943938732147217	nan	inf
monomer-100-nr2-run1_result_139	4	KLPEKYVVTTIKVTIKNLEKNEPPKVIEKTIFEDSSLIKKFLEEFSKIPGVELKLEIEEIEGENRVIINMTATIKIGEDPKTIVTINLKSIAKGIKLEEL	3.9451597440054993	0.756573973764859	79.7975082397461	0.6718985438346863	7.177239894866943	nan	inf
monomer-100-nr2-run1_result_139	5	ALPEKFTVTTLKVIVENKVLNSPPVEVTVTLVVGPSLYKLFKELFSKIPGVKLEEKIEEIKGLNIVKINMTATIEVGKDPDVIVTVKLLSISYGYKIEEL	6.924134628901133	0.5445943586180562	46.46136474609375	0.39586859941482544	15.028861999511719	nan	inf
monomer-100-nr2-run1_result_139	6	PLPEKYTVTKIKKTTVNHETNSEPKVEEEEIFEDPSLYEEKKKEFSAIPGVKLEEKKEVIEGKNIVKINLTAVIEEGEDGKTTVTIELETLSYGYKLEEL	5.905150851838564	0.6073119451890914	74.57233428955078	0.5684511065483093	9.95901107788086	nan	inf
monomer-100-nr2-run1_result_139	7	PLPEKYTVNTLEVTTINLKLKEPPKVEKKTIEEDDSLIKKLEELFSKIPGAKIEKEIKEIEGKDEVIINMTVTVEVGEDPDTIIIIKFKSISKGIKKEEL	1.7637300935694078	0.8329449251842902	80.27810668945312	0.6305254101753235	7.866192817687988	nan	inf
monomer-100-nr2-run1_result_139	8	ALPEKYTVTKLKIKTVNLKENSEPEVKEETKFVDTSLYKEFKEFFSSIPGAEIKEEVEVIEGKNIVKIKMTVTIEVGEEPDIIITIELETESKGIKKEEI	2.7542424332481206	0.6830335967954051	83.3439712524414	0.6847541332244873	7.287806987762451	nan	inf
monomer-100-nr2-run1_result_139	9	PLPEKFTISKTELETINLEKNEEPKVESKTEFVDTSKYKELKEKYEKIEGAEIKEEIKEIKGLNIVIIKMEVVIEEGEDPKIIKKEKFLSISYGIKKEEI	8.186931403505437	0.32721345744454355	46.92072296142578	0.3282334804534912	16.824806213378906	nan	inf
monomer-100-nr2-run1_result_139	10	MLPEKYTIHTLKVTTINLKTNSPPKVVEKTLFEDPSLIKKLRELLSKIPGVKLEEKIEEIKGLNIVKINITATIKVGKDPTTIIIIDFLSISKGIKKEEL	1.6094197030112425	0.8567206625405132	78.25677490234375	0.6444069743156433	8.27021598815918	nan	inf
monomer-100-nr2-run1_result_139	11	ALPEKYTVTKTKLTTINLEKKEPPVVKEETKFVGPSAIEEALKKLSAIPGVKLELKIEEIEGKNEVVIKMTATIEVGEKPKTIVILELESIFKGIKLEEI	4.032889737584363	0.7199212830133266	81.35062408447266	0.684253990650177	7.302455902099609	nan	inf
monomer-100-nr2-run1_result_139	12	KLPEKYTISTFEVTIVNLKKNEPPKTIKFTLDVDNSLYELLKKIFSAIPGAKIDEKIEEIEGKDIVKINMTVTVEVGKDPDVIVTIKFTSISKGYKLEEL	1.2667617495276478	0.9059760066998043	87.4208755493164	0.7516007423400879	5.291496753692627	nan	inf
monomer-100-nr2-run1_result_139	13	AKPEKYVINEIEVTTINLKKNEPPKTIKSTIEADESLYKKFKEIFSKIPGAEIKEEIKEIKGKNIVIINMTVTIEVGENPDTIVIINLKSIAKGIKKEEL	2.699277707751367	0.7752699094678515	79.88005065917969	0.6766214370727539	7.549729347229004	nan	inf
monomer-100-nr2-run1_result_139	14	MLPEKYVITKIEKITVNLEKNEKPKIEKETIEEDLSLYEKFKKEFEKIPGVEIKEEIKEIEGKDIVVIKMTAKIEEGKEPKKIVIIKLTVLAKGYKIEEI	4.749429431481607	0.48785290566855105	72.65303039550781	0.5948889255523682	9.628066062927246	nan	inf
monomer-100-nr2-run1_result_139	15	PKPPKYTVHTLKVTTVNLKKKEKPKVEEKTIEEGPELYKKLKEELSKIPGVKIEEEITEVKGKNKVIIKMTATIEVGKDPDLIVTIEFTSESTGIKLEEL	3.000454218463713	0.6975284092829714	84.73019409179688	0.6863789558410645	6.935243606567383	nan	inf
monomer-100-nr2-run1_result_139	16	ALPEKYTITTLEVTTINHKKNEKPKTETKTIEKGPSLIKEFLEKFSKIPGAEIKLEIKEIEGKNEVIINMTVTIKVGEDDSVTVIINLKTISKGYKLEEL	5.252474575070461	0.4920699767760398	75.54830169677734	0.621701717376709	8.571931838989258	nan	inf
monomer-100-nr2-run1_result_139	17	ALPEKWTLSKFKVTVINHVLNTPPVTIEVTLEVGPSIIELLRKLLSSIPGVKLEEEIIEIEGLNVVIIKIKATIEVGPDPDVTVIIEFLSISYGIKKEEL	6.011365581898553	0.5314107115429553	48.61060333251953	0.41415727138519287	14.764918327331543	nan	inf
monomer-100-nr2-run1_result_139	18	PLPEKYVVTELETTTIDLEKNSPPKVVSKKLIVGPELIKEYLEKYSKIPGAKIELKVEEIEGFDLVKINMTVTIEEGENPKTIKIDKLKTIAKGYKKEEL	1.8784137468959794	0.8208871227012342	74.21807098388672	0.6260553598403931	9.1162691116333	nan	inf
monomer-100-nr2-run1_result_139	19	PLPEKYTVTTIEKTTVNHLTNAAPVTESETLEVGPEAIEEALKVFSSIPGVKLDLKVEVIEGKNIVKINMTATVEVGDAPDVTVTVKLTSLSKGLKPEEL	4.81178730779622	0.5943001441897993	58.438358306884766	0.4359641969203949	12.607297897338867	nan	inf
monomer-100-nr2-run1_result_139	20	PLPPKYTVSTLAVTTINLVKKEPPKVVVVTLEVDDSLYKLLKELFSKIPGVELKEVEIEVEGLDVVIILMTATVKVGEDPDLIVIVNFLSVSKGVKLEEL	7.036404303567167	0.40750220566154527	46.98630142211914	0.375410258769989	15.440971374511719	nan	inf
monomer-100-nr2-run1_result_139	21	PKPPKYTVTELDVTIENKVTKSPPITFSSTLNVGPELYKLAKKFFSSIPGVEIKEEIKEIKGKNEVIINMTATIEVGDKPDTIVTIKLKTISTGYKKEEL	3.6674701105121614	0.6838042864905425	70.66613006591797	0.6079158782958984	9.972575187683105	nan	inf
monomer-100-nr2-run1_result_139	22	MLPEKYTVTTLKVETKNLKKNEPVKTESFTLFVGPILYKLFKKLLSKIPGAKLETKIEEIEGFDIVIIKTTATIKVGSSPDTIVTINLLTISKGLKKEEL	1.9483572430073395	0.8233014355951955	76.7995376586914	0.6441851258277893	8.118816375732422	nan	inf
monomer-100-nr2-run1_result_139	23	MKPEKYTVTKTKVTTVNLKKNEPPKVEEEEKEVDTSEIKELEEKFSKIPGVKLKKEVEVIEGKNIVIVKMTATIEVGKDPNTLVTIEFTSESYGVKEEEL	5.419867548343944	0.684843381903248	79.04228210449219	0.6081557869911194	8.798436164855957	nan	inf
monomer-100-nr2-run1_result_139	24	ALPEKYVISKLDVTTINLKTNSPPVTVSSEIEVDLSLIKKLEEFFKKIPGVEIKKEIKEIKGKNIVIVNMTFTIEIGEDPDVIVIINFKSEAKGYKKEEL	4.691072852102695	0.6500410745953876	65.60575866699219	0.50675368309021	10.785834312438965	nan	inf
monomer-100-nr2-run1_result_139	25	MKPEKYVVTKIKEITINLKKKEKPKIEEKTIEEDLSLIEKYLKEYSKIKGVKLELKVEEIKGKDEVIIKLTAEIEEGSDPETIKIIELLSIAKGIKKEEI	17.404847643861906	0.07466449709802488	52.253543853759766	0.38442757725715637	14.447501182556152	nan	inf
monomer-100-nr2-run1_result_139	26	PLPEKYVVSKFRVITENLKTNSPPKIEEFTLFVGPILYKLAKKIFSKIPGAEIKEEKEVIEGLNIVIIKMTVKIKVGEDPDVIVTIELEVIAKGLKLEEL	1.3867330287677448	0.8914381343078901	85.6346206665039	0.730477511882782	5.55329704284668	nan	inf
monomer-100-nr2-run1_result_139	27	AKPEKYVTTSIKVTTINHKTNSPPVTVSSTLEVDPSLYEQAKKFFSAIPGVEIKEEISEVKGKDTVIIKMTATIQVGEKPDVTVIIELTVEAKGYKKEEL	1.8336838687011257	0.8245510286623277	84.13533020019531	0.7310026288032532	6.248938083648682	nan	inf
monomer-100-nr2-run1_result_139	28	PLPPKYTVTELEVKTINYEKNEPPVTISKTLFVDPSLIKEFLEKLSKIPGVELKLEKKEIKGFDIVVINLTATIEVGEEPKVLVIINLKSLSKGYKLEEL	3.617369859891996	0.5868597304692008	45.86384582519531	0.38820692896842957	15.278749465942383	nan	inf
monomer-100-nr2-run1_result_139	29	AKPEKYVKTTINVTTVNLKTNSAPKTESKTIEKDTSIYKEAKKKFSSIPGAKLKEEITEIKGKDIVIINMTVTIEVGEDGDTIVTVNLTVEAKGIKKEEI	1.9761529274682623	0.8641871734088172	85.7607192993164	0.7177658081054688	6.022596836090088	nan	inf
monomer-100-nr2-run1_result_139	30	ELPEKYTINKIKVTTINLKKNSPPKTIEKTLYVDTSLYKKFKELFSKIPGVKLEEKIEEIKGKNEVIINMTATIEIGEDPDKIVIIELESISKGYKIEEI	4.741359406035496	0.6441608024364404	72.53446960449219	0.6359835863113403	9.099799156188965	nan	inf
monomer-100-nr2-run1_result_139	31	PLPEKFVVNTIEVTTINKKTNSPPKTETKTIFEDSSLIEEAIKKFSAIPGAKIDLKIEEIKGLNIVKINMTVTVEVGEDGDVIVTINLTSLAYGLKKEEL	1.346491660598593	0.8942375924417867	84.73064422607422	0.7255939245223999	6.000455379486084	nan	inf
monomer-100-nr2-run1_result_14	0	MIFEFTVELDISTPDKEAAEKAKKEALEKKLTEFFKKNYKPDKVEKVEFKEEGDTIYADVYLKGSKKVVKFKITILSETKTKNGDKVTLTYKIEVKELKE	1.8255736539967387	0.8317131186182233	86.21453094482422	0.6596617698669434	6.267602920532227	nan	inf
monomer-100-nr2-run1_result_14	1	MTFKFSVEVDISTPDKEAAKKAEEEALKEFLEKFFKEHFKPEKVEKIEFEKEGDTIYATIYLKGSDKKVKFKVTIKSVKETREGDKVKKDYDIEVTELKP	1.4339357531131767	0.8870663803733148	86.11800384521484	0.6445276737213135	6.52769136428833	nan	inf
monomer-100-nr2-run1_result_14	2	MVFEFEVKLDISTPNPEETKKLAEEQLKKKLTEIIKKEFEPEKVEEVKFSKKGDTIYLEVHLKGSDEVKKYEVTIKSKELKKEGDYVTVKYEIELKLLKP	1.6243006486357858	0.8667953015919587	86.20817565917969	0.6359658241271973	6.277937889099121	nan	inf
monomer-100-nr2-run1_result_14	3	MIVEFESVVDISTPDPEAARKAEEEQLKKFLTETLKKYYKPDKVEKVEFSKEGDTIYAKVYLKGSDEVILYKITILSVKKTKNGNKVTLKYKLKIEKLEP	1.418044249816515	0.8861712515193524	88.05972290039062	0.698509693145752	5.630972385406494	nan	inf
monomer-100-nr2-run1_result_14	4	MIKKFEVVLDISTPDPEKAREEEKKQLKEFLTEFLKKYYKPEKVEKVEFEEEGDTIYAKVHLKGSKKIINIKIKILSREEKLEGDKVTVTYEIEFIELKP	4.166617578580033	0.5686450739298397	80.7646255493164	0.6341930627822876	7.6748576164245605	nan	inf
monomer-100-nr2-run1_result_14	5	MKEKFSAELDISTPDKEKRKKEFEEQLKKFLEEFLKKNYKPEKVEKVEFFKKGKDIYAKVYYKGSDKVDYFLVKILSKKKIRKGDKVIVELELEFILLKP	3.1691853736203437	0.6623306700313344	87.05269622802734	0.6974391341209412	5.940088748931885	nan	inf
monomer-100-nr2-run1_result_14	6	MIKKFTVTVDISTPDPEAAKKKFEEELKKFLTEFFKKEFEPDKVEKIEFKKEGDTIYAEVKLKGSDEVKKFKVTIKSVTEEKDGDKVTLTLEIEIEELKP	2.7458561943217314	0.7443094090878074	88.42792510986328	0.6794371008872986	5.262911796569824	nan	inf
monomer-100-nr2-run1_result_14	7	MIVEFEVEVDISTPDKEAAKAAEEKALKEKLTEILKKYYKPEKVEKVEFSKEGDTIYVKVYYKGSDKIDYYEVKILSKEVTKEGDKVKVTYKLEIILLKP	1.7682240536745786	0.8497448458818182	85.32380676269531	0.6657916903495789	6.189137935638428	nan	inf
monomer-100-nr2-run1_result_14	8	MVVEMEVVLDISTPDPEKAKEEEEKQLKEKLEEIIKKYFEPEKVEKVEFEKEGDTIYLTVHLKGSDEVKKIKVKILSKEEKLEGDKLIVKYKLEFIELKE	3.0313477163189058	0.7192779408581138	88.91679382324219	0.6779759526252747	5.277238368988037	nan	inf
monomer-100-nr2-run1_result_14	9	MIVKVTVVLDISTPDPEKAEEEFEKQLKEALEEIIKKYILPEKVEKVEFEKKGDEIYAKVHLKGSDKIINIKVKILSRKEEREGDKVTVTLELEFIVLEP	2.789092128894977	0.7486940852163677	88.47737884521484	0.6889206171035767	5.351143836975098	nan	inf
monomer-100-nr2-run1_result_14	10	MVFDLEVTLDISTPDKEAAKKEAEEQLEKALTEIIKKYFKPEKVEKVEFSKEGDTIYLKVYYKGSDKIDYYKVIIESEEKTIEGSKVKVKLKIKLILLKP	2.7745339319013844	0.7670361579609984	85.13138580322266	0.6214563250541687	6.313777446746826	nan	inf
monomer-100-nr2-run1_result_14	11	MIEEFEVELDISTPDPEAAKKKAEEQLKEKLTEILKKKYKPEKVEKVEFSKEGDKIYAKVHLKGSDEVINIEITILSKTLTKKGDKVIVKYKLKFEIKKP	3.1273466809108235	0.6981586334077448	87.5130844116211	0.6507130861282349	5.871830463409424	nan	inf
monomer-100-nr2-run1_result_14	12	MIFEFEVTLDISTPDPEERKKKEEEELKKALEEYLKKYFEPEKVEKVEFSKEGKTIYAKVHLKGSDEVKLFKIIILSEEKILEGDFLKVKKKIEIIELKP	1.5718370396710812	0.8683338114775907	88.12843322753906	0.6660346984863281	5.828335762023926	nan	inf
monomer-100-nr2-run1_result_14	13	MIFKITVVLDISTPDPEAAAKEREEQLKKALEKFFKENFKPEEVEKVEFSKEGDKIYAKVHLKGSNEIKNYEITILSEKLTRNGDKVTVELDVEVKLLEP	1.9509378422015549	0.8133201214732168	84.5539321899414	0.6293402910232544	6.6369733810424805	nan	inf
monomer-100-nr2-run1_result_14	14	MIFEMEVILDISTPDEEEAEEKEEEQLKEKLTELFKKYFKPEKVEKVEFSKEGDTIYAKIHLKGSDEVVLYKIKILSVEEEKEGNYLKKTYKIEIIELKP	2.9433627969840868	0.7369967850104273	88.98087310791016	0.6998510360717773	5.254263401031494	nan	inf
monomer-100-nr2-run1_result_14	15	MIFEFTVTLDISTPDPEAAKAAEREALEKFLTEKFKKYIKPEKVEKVEFSYEGDTIYADIHLKGSDKVLKYKITIKSVEEKRNGNKVTKTYKLEIELLEE	2.733951943865247	0.7659643322891394	88.36631774902344	0.6868210434913635	5.563608646392822	nan	inf
monomer-100-nr2-run1_result_14	16	MVFELEVVLDVSTPDPEAARAAFEAALREALTAFIKEHFLPEKVEKVEFSREGDTILLTVHLKGSDEVLHYRVTILSRELVREGDRVTVRLRVEVELLEP	2.137739457778182	0.7807251066418754	86.92620849609375	0.6916049718856812	5.757457733154297	nan	inf
monomer-100-nr2-run1_result_14	17	MIEEFEVKLDISTPNKEEIKKEEEEKLKEYLEKILKEKYKPEKVEKVEFSKKGDTIYAKVYYKGSKEIDYYKIIILSKEEIKEGNYVIKKYKLELILLKK	7.116978909496333	0.2950705524488468	62.39413070678711	0.5045357942581177	11.926241874694824	nan	inf
monomer-100-nr2-run1_result_14	18	MIVDIEVELDISTKDKEKAKKEKEEKLKKKLTEILKKYFEPEKVEKVEFKKEGDEIYIEVHLKGSDEIVKIKVKILSEEKIKKGDKVIIKYKIEFIILEE	2.8546110005128758	0.7470014749567878	87.4157485961914	0.6400381326675415	5.966255187988281	nan	inf
monomer-100-nr2-run1_result_14	19	MIFTLEVTLDISTPDPAAAEAAREEQLEKGLTELLKKHFKPEKVEKVEFSREGDTIYAKVHLKGSDEVVEIKVRILSETREREGDKVKVTLELELIVLEP	1.7163015553443817	0.8427374191860436	85.59923553466797	0.6226024627685547	6.428202152252197	nan	inf
monomer-100-nr2-run1_result_14	20	MVVEFEVVLDISTPDKEKAEEEREKQLEKKLTEIIKKYFEPEKVEKVEFEKEGDTIYLKVYLKGSDKIKLIKVKILSEELEKEGDKVKVKLKLEFIELEP	2.97672253873241	0.6586107080580692	83.79136657714844	0.6269403696060181	6.815445899963379	nan	inf
monomer-100-nr2-run1_result_14	21	MKFEFTVTLDISTPDPAAARAAADEALKKFLEEKIKKEFEPEKVEKVEFSKEGDTIYLTVHLKGSDKVIKIEVKILSKTYTKNGSKVTVKYTIEFIVLEE	3.153765573786547	0.701342927110666	88.41960906982422	0.6759120225906372	5.421814918518066	nan	inf
monomer-100-nr2-run1_result_14	22	MIFEFEVVLDISTPDPEAARAEFEKQLKEKLTKFFKEHFEPDKVEKVEFSKKGDTIYADVYLKGSDEVKHYKITILSEEKELEGDKLKVTLKIKVELLEP	2.637997219478188	0.772712640440826	88.5857925415039	0.6746168732643127	5.375603199005127	nan	inf
monomer-100-nr2-run1_result_14	23	MIVEMEVVLDISTPDKEAAEKEREKQLEKFLTEILKKEYKPDKVEKVEFFKEGDTIYLKVHLKGSDEVVYIEVKILSEEKTVDGDKVTVKMKIELIELKP	2.9266959605003917	0.746801679309378	87.31910705566406	0.6596962809562683	5.681844234466553	nan	inf
monomer-100-nr2-run1_result_14	24	MIKEFEVTVDISTPNKEEAKKKLEEELKEKLTEILKKEYKPEKVEEVKFKKEGDTIYLEVYYKGSDEVDYIEVKILSIEKEKEGNKVKLTLKLEFKLLKP	2.5245707819129954	0.782958335352125	85.74388122558594	0.6415643692016602	6.170901775360107	nan	inf
monomer-100-nr2-run1_result_14	25	MKFKLTVVLDISTPDPEAAKAAAEEALKKALTEFLKKYFEPEKVEEVKFSKEGDTIYADVYLKGSDEVKKYLIKILSVEETKDGDKVTKTYEVEVILLEP	2.792708450569849	0.744458902644736	89.00761413574219	0.6900182962417603	5.06252384185791	nan	inf
monomer-100-nr2-run1_result_14	26	MIVDFKVEVDISTPNPEEAEKEEEEQLKKFLTEVLKKHFEPEKVEKVEFSKEGDTIYVDVHLKGSDEVVKIKVKILSVKETKEGDKVIKEYKIELIILEP	1.5624581439082363	0.881842756185423	87.12693786621094	0.6430089473724365	5.847641944885254	nan	inf
monomer-100-nr2-run1_result_14	27	MIEKFEVTLDISTPDPEEAKKEEEEQLKEFLEKFFKEKIEPEKVEKVEFSKEGDTIYAKIHLKGSDEIINYRVKILSKEETKEGDKVKVTYEIEVIKLEP	2.9255558015459715	0.7318800114291534	89.6756591796875	0.6866700649261475	5.025586128234863	nan	inf
monomer-100-nr2-run1_result_14	28	MIVEMTTVLDISTPDPEAAKKKEQEQLEKFLTEIFKKHFLPEKVEKIEFSKEGDTIYAKIHLKGSDKVILYKIKILSTKEEKNGDYVTKTKQIEIIELKP	1.3247807906281783	0.9028286995960418	86.14697265625	0.6645440459251404	6.263359546661377	nan	inf
monomer-100-nr2-run1_result_14	29	MVVEFEVELDISTPDKEKAKKKFEEDLKKFLEEFLKEHFEPEKVEKVEFSKEGDTIYADVHLKGSDEVKKFKIKILSVEKEVKGDKVILKLKLEIILLEP	1.1942332647984601	0.9151279368243812	89.05448913574219	0.6953415274620056	5.405986785888672	nan	inf
monomer-100-nr2-run1_result_14	30	MIVEFEVEVDISTPDKEKRKEELEKQLKEKLTEIIKKELKPEKVEKVEFSKEGDTIYLTVHLKGSKKKIKIKVTILSIEKEKKGDKVILKMKLKFEILEE	1.6260810957375493	0.8729175360439183	87.81169891357422	0.6414132118225098	5.985183238983154	nan	inf
monomer-100-nr2-run1_result_14	31	MVVEFTATLDISTPDPEKAKEELEKQLKEFLTEFFKKNILPDKVEKIEFSKEGDTIYADVHLKGSDEIIKYKITILSVEETRNGDFLTLKFKLEIEKLEP	0.9585249139865997	0.9408821382276948	90.50447082519531	0.7231886982917786	4.8374409675598145	nan	inf
monomer-100-nr2-run1_result_140	0	GNIIYYRITFSNSPDMPNTVIEVAYDLETKELTILSYTSAVGPIKIETIVEESENGTLYKIKLTTPNGKEYTITLDLNSLETEGGPNYIAPTSIEVIPPA	10.297608000723118	0.5811799138060735	75.98707580566406	0.6681193113327026	8.025920867919922	nan	inf
monomer-100-nr2-run1_result_140	1	GDIDIYKITFDNSPNFPNLTIVVAINRSTKELTILSYTSSKGPVKLEVEVRESSNGTEYRITLTDPNGNKYTITLNLNTPTFSGGPNYIAPTSVTLLPPA	0.9582672914430163	0.9455238297413361	81.7235107421875	0.7390180826187134	6.030961513519287	nan	inf
monomer-100-nr2-run1_result_140	2	GNIIYYEIKFTDSPDFPNLTIKVAIDKETKKLTIVSYTSEKGPVEIEVEVRPGPNGTLYIIKLTTPDGKVYEIEINLNSPEFSGGPNYIKPTSIEVLPKK	1.1346011143122798	0.9251340313049016	83.41873168945312	0.7182271480560303	5.95405387878418	nan	inf
monomer-100-nr2-run1_result_140	3	NNIINLRITFDNSPDLKNLVIDVSIDLETKKLTINSYKSEKGEVKIETEVSESENGTLYTITLTTPKGKVYKLTINLNSLDTSGGPNYVKPTSIEVIPPK	9.938390305570453	0.6144655121658574	82.56951904296875	0.7442168593406677	6.386733531951904	nan	inf
monomer-100-nr2-run1_result_140	4	SDTILLRITFKDSPDFPNTVIEVAINLKTKELTIKSYTSEVGEIKLEVKVEESENGTLYKITMTTPDGKTYTLEINLNTLETTGSPNYIKPTSIEVLPPA	0.8769361006543552	0.9542246682220239	87.11005401611328	0.77488112449646	4.767211437225342	nan	inf
monomer-100-nr2-run1_result_140	5	GNIKIYKITFDDSPDFPNTTIIVAINLETKELTILDYKSEVGPIELEVKVSESEDGILYEITMTTPEGKKYTLTLNLNTNETEGGPNYIPPTSIELLPPA	1.1135918499946194	0.9252888881255085	86.73517608642578	0.7368141412734985	4.8405046463012695	nan	inf
monomer-100-nr2-run1_result_140	6	GDIKYYRITFANSPDFPNLVIDVAIDLKTKKLTIVSYTSEKGPVTLETVVRESENGILYEITLTSPNGKRYVLTIDLNSMNFEGGPNYIPPTSMELLPKP	1.5559112931998689	0.8831079212643101	84.72732543945312	0.7559852600097656	5.416407108306885	nan	inf
monomer-100-nr2-run1_result_140	7	DDVLIYKITFNNSPDLPNTIITVAINLKTKKLTILSYSSSKGPIELKTEVSEGPNGTLYKITMTTPNGKTYTITLNLNSPTFSGGPNYIAPTSITLLPPP	0.860586058799989	0.9576077878526787	85.08705139160156	0.7739232778549194	5.3687639236450195	nan	inf
monomer-100-nr2-run1_result_140	8	SNVLIYRITFSDSPDMPNTVIEVAINLDTKELTILSYTSEVGPITLSTVVRESENGTLYEITMTTPNGKTYVLPLDLNSGETSGGPNYIPPTSIELLPPP	0.9278575733513111	0.9526879076349414	86.88441467285156	0.7876494526863098	5.04194450378418	nan	inf
monomer-100-nr2-run1_result_140	9	SDIILLRITFDNSPDFPNTVIDVAINKSTKELTILSYTSAVGPIKVETKVEESENGVLYKITLTTPDGKKYEITLNLNTPEPEGGKNYIKPTSIEVIPPP	1.0375249853511794	0.9393974091856863	84.99563598632812	0.7464765906333923	5.546637058258057	nan	inf
monomer-100-nr2-run1_result_140	10	DDIIYYKITFDNSPNFPNTIIEVAIDLKTKKLTIVKYESKVGEIKFSVKVREGPDGVLYEIEMVDPNGNKYTLTLNLNSPKTEGGKNYIKPTKIEVIPKK	1.1510821126906121	0.923623516044296	82.27745819091797	0.7172228097915649	6.35206937789917	nan	inf
monomer-100-nr2-run1_result_140	11	SDILNYRITFDNSPDFPNTVIDVSIDLKTKKLTIKSYTSEKGEIKVETEVSESENGTLYKITLTTPDGKTYTIPINLNSPVFEGGPNYVAPTSMELLPPS	1.171835089060211	0.9279040313826563	85.53711700439453	0.7588658928871155	5.295576095581055	nan	inf
monomer-100-nr2-run1_result_140	12	GDVIYLRITFKDSPDFPNTVIDVAINRSTKEMTILDYTSEVGEIKIETVVEESEDGTLYYITLTSPKGKKYVLPINLNSPLPLGGPNFVPPTSIELLPPP	1.395797316734201	0.915138189844862	84.297607421875	0.758857250213623	5.618693828582764	nan	inf
monomer-100-nr2-run1_result_140	13	ANIKIYRITFKNSPDFPDTVIEVAIDEETKELTILSYTSKSGPIKLEVKVSESENGTLYEITMTTPNGKKYTLSLDLNSPVTSGGPNYIPPTSIELLPLP	0.9901466507178879	0.9497503768542219	83.16654205322266	0.7495218515396118	5.863155364990234	nan	inf
monomer-100-nr2-run1_result_140	14	GNILYYRITFDDSPDFPETVIEVAINKETKELTILSYTSKVGPIKLETIVEEGPDGILYYITMTTPKGKKYVLPLNLNTPEPSGGPNYVPPTSIKLLPPS	1.2324237804759781	0.9254549437239911	84.10453033447266	0.7631214261054993	5.822098731994629	nan	inf
monomer-100-nr2-run1_result_140	15	GNILYYKITFANSPDMPNTTIEVAIDLDTKKLTILSYTSAVGPITLETTVKESENGIEYQITMTTPDGKTYTLTLNLNTPETSGGANYIAPTSIELLPPA	0.9565217132120439	0.9507077389192802	85.0503921508789	0.7687407732009888	5.414172649383545	nan	inf
monomer-100-nr2-run1_result_140	16	SNILIYKITFDNSPDMPETVITVAIDLETKKLTILSYKSKVGPIELKTEVRESENGVLYEITLTTPKGKKYTIPLDLNTPEPEGGPNYVKPTSIELLPPK	0.9552156171691685	0.9476658161189911	85.11399841308594	0.7362477779388428	5.652838706970215	nan	inf
monomer-100-nr2-run1_result_140	17	GDILYYKITFDDSPDMPNTVIEVAIDKKTKKLTIVSYKSEKGEIKLETEVRESKDGTLYYITLTTPKGKKYTIPLYLNSGEFKGGENYIKPTKIELLPKP	1.3140812724068647	0.923529083781311	82.12494659423828	0.7380343675613403	6.125319480895996	nan	inf
monomer-100-nr2-run1_result_140	18	SNVKIYKITFNNSPDMPNTVITVAINLETKELTILSYTSASGPLKLEVKVEESENGTLYKITITTPDGKTYTLPIDLNSLSFSGGSNYIAPTSVELLPPS	0.9935589278191509	0.949293963422665	84.94989013671875	0.7800131440162659	5.439134120941162	nan	inf
monomer-100-nr2-run1_result_140	19	GNIVRYRITFDTSPDLPNTVIEVAIDLDTKELTILSYTSEVGPVTLETEVSEGPDGTLYTITLTTPNGKRYGLVLNLNSGTTSGDPDYIPPTSIERLPLP	1.8857621001911804	0.8236085210548083	84.69956970214844	0.7201991081237793	5.349360942840576	nan	inf
monomer-100-nr2-run1_result_140	20	SNTIYYKITFDNSPDMPNTVIEVAYNLETKELTIVSYTSAVGPIELETEVSESENGTLYTIKMKTPKGKEYGLTLDLNSPVFEGSPNYIPPTSIEVLPPP	1.037197750004713	0.9447890592799566	84.56554412841797	0.7620758414268494	5.475769996643066	nan	inf
monomer-100-nr2-run1_result_140	21	GKIIYYKITFDNSPDFPNTVITVAIDLETKELTIVSYTSEKGPITLETVVEPSEDGILYKITMTTPNGKTYTLELNLNDLTPSGGPNYIPPTSIEVLPPP	0.9568098109050542	0.9512437927170727	86.05815124511719	0.7764580249786377	5.126826286315918	nan	inf
monomer-100-nr2-run1_result_140	22	GSVLRLRITFDNSPDLPNTVIEVAINLETKELTILSYTSEKGPIKLEVEVEESENGTLYKITMTTPNGKTYTLPLDLNSPTTSGGPNYIPPTSIELLPLP	1.2498747123998326	0.9240161816546549	84.71206665039062	0.7424675226211548	5.7350006103515625	nan	inf
monomer-100-nr2-run1_result_140	23	GSILYYRITFDNSPDFPNTVIEVAINLETKELTILSYTSEKGPLKLEVEVEESEDGILYRITITSPNGKKYVLDLNLNSGETKGGENYIKPTSIELLPPE	0.9831623120023165	0.942209497017015	87.53300476074219	0.7632848024368286	4.909768581390381	nan	inf
monomer-100-nr2-run1_result_140	24	GNILKYKITFDNSPDFPNLTIEVEIDLKTKKLTIVSYTSASGPITIEVEVEESENGVLYKITLTTPNGKKYTININLNSLEFEEGENYVKPTSIELIPPE	10.127295684925807	0.6507807364192498	75.88275909423828	0.6492862105369568	8.12605094909668	nan	inf
monomer-100-nr2-run1_result_140	25	DNIINYRITFDKSPDLPNFVLEVAIDKKTKKLTILSYESEVGEVKLETEVEESKNGTLYKITLTTPDGKKYTIPLDLNSGKFEGGPNYIPPTSIEVIPPK	1.8109264053569705	0.8707395294174443	82.46251678466797	0.6986832618713379	6.005967140197754	nan	inf
monomer-100-nr2-run1_result_140	26	GNILYYRITFDDSPDFPNTVIDVAINLDTKTLTILDYTSTKGPIKIEVEVEETENGTLYKINLTDPNGNKYTIPLYLNSLETEGGENYIKPTSIELLPPP	10.513877675759966	0.4986417179228738	77.7532730102539	0.6992762684822083	7.982357501983643	nan	inf
monomer-100-nr2-run1_result_140	27	NDILNYKITFNNSKDFPNLTINVAIDLKTKKLTIKSYKSDKGEIKLEVEVSESENGTLYTIKLTTPDGKEYEITLNLNNLETEGSKNYVKPTSIELIPPE	10.565367370105012	0.5923989122174514	80.92412567138672	0.6822704076766968	7.009833335876465	nan	inf
monomer-100-nr2-run1_result_140	28	NNIINLKITFDNSPNMPNTVIEVAINLDTKEMTILSYTSAVGEIKLEVEVEESENGTLYKITMTTPNGETYTIPIDLNSGKTEGGPNYIPPTSIEIIPPK	1.6539742267446573	0.848199319311429	83.2631607055664	0.7106882333755493	5.542723178863525	nan	inf
monomer-100-nr2-run1_result_140	29	GNIKYYKITFDDSPDFPNTVIEVAIDLDTKKLTIVSYKSEKGPIELKVEVSESKDGTLYKITMTTPKGKRYTIELNLNSGSTSGGPNYIKPTSIELLPKK	0.9772957458490861	0.9457797715302992	85.73336029052734	0.7611690759658813	5.2698774337768555	nan	inf
monomer-100-nr2-run1_result_140	30	DDIIIYRITFDNSPDFKNTVIDVAIDKKTKKLTILSYTSEVGPIKLEVEVSESENGIEYKITMTTPNGKKYTLTLNLNSNTTSGGPNYIQPTSITKIPLP	0.8834587421428903	0.9532537066830316	86.39714050292969	0.7779178619384766	5.0930280685424805	nan	inf
monomer-100-nr2-run1_result_140	31	DDIIIYRITFSNSPDFPNLVITVAINRKTKELTILDYKSEKGPVTIETEVRESENGILYTITLTTPNGKTYKIELDLNSLTPSGGPNYVAPTSIEVLPLP	0.8946875870452774	0.9546991701539214	83.39405822753906	0.7444937229156494	5.739899158477783	nan	inf
monomer-100-nr2-run1_result_141	0	SALEEELERERAEREEEELLKEAEELFEKYKKYFEEAGDEETVKLLEKGFELAKKAREAGKPFRPEKVVEFAEEVHEAKKEDPEGTAKPEEKEKELLEEL	2.370532933476493	0.778982490436031	80.92037200927734	0.5901259183883667	7.576016902923584	nan	inf
monomer-100-nr2-run1_result_141	1	AALAAAAAAAAAAAAEAAALAEAEERFARETAEFEAAGDAESVEVLRKLMALARAAREAGKPFRPELAVEFARELHEARKADPDGTVPPGERLEALLAEL	2.0776272716388617	0.803060144360819	73.70403289794922	0.5626058578491211	8.962233543395996	nan	inf
monomer-100-nr2-run1_result_141	2	AAAAAAAAAAAAAAAAAAAAAAAEARRAEWTAEFRAAGDEESVAVLEELMALDEAARAAGRPARPEAAVAFARALAEARRADPDGTAPPGAALPALRAAL	3.638256513779415	0.6873350684334786	73.40286254882812	0.5509204268455505	8.96590805053711	nan	inf
monomer-100-nr2-run1_result_141	3	AALEAALAALAAALAAAAEERRAEELLAKYTAEFKAAGDEETVALLEELFAKARAARAAGKPFRPELAVEFARKLHEAKKADPEGLVPPDEEREELLKEI	2.349294434544414	0.7973572234421445	79.83928680419922	0.5931698083877563	8.319613456726074	nan	inf
monomer-100-nr2-run1_result_141	4	GPLLEALRREAAEREEREALEKAERLLAEESARLKAAGDEASVAALEEGFALARAAREAGGPFRPEAVVEFARALHEARLADPDGTVPPAAAEAALKAEL	3.586718244343683	0.626219772571357	74.11225128173828	0.5356403589248657	9.873929023742676	nan	inf
monomer-100-nr2-run1_result_141	5	AAAAAAALAALAAAAAAAALAEAKRRRAEWTARFRAEGDEDAVALLERGFALAEAARAAGRPARPDAVVAFARAVAEAKKADPEGTAAPGAAEAALLAAL	3.7629292392969584	0.5976735020554785	68.47430419921875	0.5158582925796509	10.31433391571045	nan	inf
monomer-100-nr2-run1_result_141	6	GAAAALAAKLAAEKAKAEELKKAKELFEKYKKEFKEEGDEESVKLLEEGMELAEKARKAGKEYKPELVIEFARKLHEAKKADPEGNVPPKEEIEKLRKEL	2.9642890584649706	0.7065707467991241	77.24795532226562	0.5409824252128601	9.327162742614746	nan	inf
monomer-100-nr2-run1_result_141	7	GLLAALLEALAALLAEAEALAKAEATFKEKTEEFKAAGDEESVALLEKLMAKARAARKAGKPFKPELAVEYAKKLHDAKLADPDGSVPPKEEEEKLLAEI	2.5523620746195803	0.7479531572079178	77.35578155517578	0.5468019843101501	8.533517837524414	nan	inf
monomer-100-nr2-run1_result_141	8	GALAAALAALAAAAAAAAEAEEAAAALARWTARFEAAGDEETVALLRELFARARAARAAGRPFRPEAAVALAERVHEARLADPEGRAPPEAERAALLAEV	2.28056007757928	0.7862355833926817	72.68940734863281	0.5365147590637207	9.349675178527832	nan	inf
monomer-100-nr2-run1_result_141	9	AEAARRAAEEARAAEARAAAEAAEAALAAETAALRAAGDAEAVALLEAGAALARAAAAAGGPARPEAVLAAARALHAARAADPDGRAPPAAALAALRAAL	2.4752799582820955	0.7333983755306854	74.13016510009766	0.5822408199310303	9.335518836975098	nan	inf
monomer-100-nr2-run1_result_141	10	GAAAAAAAAAAAAAKAAAEAAKAKADLEKYTAEFEAAGDAESVAVLRELMALNEKARKAGKKYDPEKAIEFARKLHAAKQADPDGTVKPGEELEKLKKEI	2.8485315022895863	0.6816264580830723	77.92159271240234	0.5945852994918823	7.661579608917236	nan	inf
monomer-100-nr2-run1_result_141	11	AAAAAAAAAAAAAAAAAAEAEAAAAARAAYTAKFRAEGDAEAVAVLEALMEAADAARAAGGPFRPQAALEFAEALAAARRADPDGRVPPAEALEELRAAV	1.7820028199821671	0.8477142506630693	71.59109497070312	0.5311314463615417	10.097332954406738	nan	inf
monomer-100-nr2-run1_result_141	12	GAAAAAAAAAAAAAARAAALAEAERREAELTAEFEAAGDAESVALLREGMALARAARAAGRPFRPEAVFALAREVHEAKKADPDGRVPPDERLAALRAEL	1.5421988278965377	0.8972069834348387	77.19597625732422	0.6278917193412781	7.803640365600586	nan	inf
monomer-100-nr2-run1_result_141	13	GAAAKLAEKKKKEEEEKEELEKAEKLKKEYTAYFRAAGDEESVELLEKGMELAEKARKAGKKFDPEKVIEFAKKVHEAKLADPEGNVPPEEEEEELLKEL	2.339813381266101	0.7916258443196169	80.49605560302734	0.6038569211959839	8.15923023223877	nan	inf
monomer-100-nr2-run1_result_141	14	AAAAAAAAAAAAAAAAAAAAAAAEAAAAAWRAYFRAEGDEESVALLERLMAAAAAARAAGRPFRPEAALAFARELHEARKADPEGRVPPGARLEALEAEV	2.73016063866847	0.7185630948508214	70.2000732421875	0.5836185216903687	9.207389831542969	nan	inf
monomer-100-nr2-run1_result_141	15	GALLAALAALLAALAERAELERAAALLKEWTAKFKAAGDEETVALLEEGFALAEEARAAGRPFRPEAVVEFAERVHEARLADPEGTAPPAEERAALLAEL	3.236388094078123	0.643802622586648	70.90666198730469	0.5358439683914185	10.024092674255371	nan	inf
monomer-100-nr2-run1_result_141	16	GLAELARRRREAEEAERRELEEAAKLLAEKTAEFEAAGDADTVALLRELYALALEARAAGRPFRPELAVEFARRVHDARLADPDGTVPPGEEEAALRAEI	1.8079711852696327	0.8627852011426591	83.56885528564453	0.6559327244758606	6.764726161956787	nan	inf
monomer-100-nr2-run1_result_141	17	AAAEAAAAAAAAAAAAAAALEAADAALAEYTARFRAAGDEESVAVLEELMAAARAARAAGKPFRPEAALEYAEKLHAARKADPLGLSPPAAELEALRAAI	2.496304853728172	0.7438153237973057	74.72380065917969	0.5806692242622375	8.737757682800293	nan	inf
monomer-100-nr2-run1_result_141	18	GEEEKLKKEKEKELEEKKLLEEAKKKLEEYTAEFKAAGDEESVEILEEGMKKAEEARKKGKEYKPELVVEFAKELHEAKKANPDGTVPPDERLEELRKEL	3.1542821936307477	0.6210190134958696	86.86941528320312	0.6783412098884583	6.009494304656982	nan	inf
monomer-100-nr2-run1_result_141	19	GALAALLAALAAAAEAAAALEEAEAARARETAALRAAGDAESVALLEALMARAEEARAAGGPFRPELALAHARRVAAARAADPEGRVPPGAELEALRAAV	2.7761348466831897	0.6942692876128355	70.01280212402344	0.4191468358039856	13.662732124328613	nan	inf
monomer-100-nr2-run1_result_141	20	GALAALLAALAAAAAEAAKLKEAEELKEKYTKEFKEAGDEESVKLLEELFEKAEEARKAGKPFNPEKAIEYAKKVHEAKKKDPDGKVKPGKEEEELLKEI	4.0600644820859815	0.6389533274949072	74.44670104980469	0.5395416021347046	9.767661094665527	nan	inf
monomer-100-nr2-run1_result_141	21	GAALAAALAAAAAAAAAAALAEAERRRAEWLARFRAAGDEEAAAVLEEGMARAEEARAAGGPFRPEAVFAHAERLAEARRADPDGRVPPAEELEALRAEL	1.4833916110340621	0.886526389172348	78.15556335449219	0.6245790719985962	8.379019737243652	nan	inf
monomer-100-nr2-run1_result_141	22	GAAAAAAAAAAAAAAAAAAEAKAEKLYEEATAKFEAAGDAESVALLKEGMAAAWAARAAGKPFKPEKVLEFAEKVHAAKKADPDGTTPPAEEREALAAEL	3.0101228530181583	0.7315760976672832	73.46632385253906	0.5658347606658936	8.685188293457031	nan	inf
monomer-100-nr2-run1_result_141	23	GAAAALAAALAAAAAAAAALAAAAAARAALTAEFRAAGLADAVALLEEGMALAEAARAAGRAYDPAAVVALARAVAAAAAADPDGTAAPGAALAAFRAAL	19.250327468841952	0.0757609901676018	65.90435028076172	0.3746201992034912	14.612096786499023	nan	inf
monomer-100-nr2-run1_result_141	24	GAEEEKRKKEKEKEEEKKELEEAEERRKRELAYFREAGDEESVRILEEGMEKAEEARKKGKEYRPEKVFEFAREIHDRRLADPDGTAPPDEELEELRKEL	2.2958137189202517	0.7989619352401691	80.80130767822266	0.598822295665741	8.23081111907959	nan	inf
monomer-100-nr2-run1_result_141	25	EEEEELLEEEEEEEEEEEEEEEAERLLEERTAAFRAAGDEESVAVLEELMELAKKAREEGKEFRPELALEFAEKLHQARLADPEGTVPPGEELEALRAEI	2.2207583558460886	0.7895479225062381	81.16899871826172	0.5785905122756958	7.1726484298706055	nan	inf
monomer-100-nr2-run1_result_141	26	GLLAALLEALAAALQAAAAAAEAAALRARETARFRAAGDEESVALLEALFAAADAARAAGGPFDPAAAVALARKLHDAKLADPAGLAPPGAELEALREAV	2.6386329568849263	0.737211838192133	72.42990112304688	0.5173240900039673	11.655831336975098	nan	inf
monomer-100-nr2-run1_result_141	27	GALLAKLAELLKELEEKKELEEAEEKKKKYTEYFKAAGDEESVKLLEEGMEKAEEARKEGKEFKPEKVIEFAEKVHEAKKADPNGNVKPSEEIEKLKEEL	2.588717396189373	0.7396112091237377	81.35485076904297	0.5835127830505371	8.447280883789062	nan	inf
monomer-100-nr2-run1_result_141	28	AAAEAARAAAEAAAAAAAAAAAAAAELARWSAEFKAAGDAESVALLERAAAAAEAARAAGGPYRPAAAVAAARALHDAKLADPAGRSPPAAALAALEAAL	4.403214346793376	0.45773163909341635	66.85738372802734	0.5040678977966309	10.149872779846191	nan	inf
monomer-100-nr2-run1_result_141	29	AAAAALAAALAAAAAAAAAEKKAKELKEKYLKYFKEAGDEESVELLEEGFELAEEARKAGKPYKPELVVEFAEKVHEAKKADPDGTVPPEEEIEELKEEL	4.3757719105765585	0.5169421072778824	73.47274017333984	0.5367178320884705	8.961812019348145	nan	inf
monomer-100-nr2-run1_result_141	30	AAAAAAAAAAAAAAAAAAELAEAEERLERYKAYFKAEGDEETVELLEKLMAKEREARAAGKEFRPEKAIEFALKVHEKKKADPNGNTPPDEEIEKLLEEI	2.2086016406090745	0.8230109656497214	76.19126892089844	0.5785849690437317	8.403977394104004	nan	inf
monomer-100-nr2-run1_result_141	31	GALLALLLALLAALLELLELALAEALRREWRARFRAAGDEESVALLEEAMALAEAARAAGGPFRPEAALALAERLHEARLADPEGRAPPGAELEAFRAAL	2.215217394358816	0.7831681304891432	85.15644073486328	0.6553047895431519	6.06757926940918	nan	inf
monomer-100-nr2-run1_result_142	0	GSSMDFRIEREVTGPTTTREGLEAMLEEALREYTLKLFGKIDEELIEEVKKLKLVERAADENSQASPKTLKETIEKDGYTIEITLEASPDRARLVLRVKK	2.3197202879536376	0.8346604169151144	82.59396362304688	0.6821785569190979	6.386274814605713	nan	inf
monomer-100-nr2-run1_result_142	1	GHHMKYEVNIEVKDGTVTKEGIEKALDKALEELTKKLFGKVNEELKNKVFSLKIAEEAADENNKAKEKTIKVTLEENGYKIEITLEASKDKLSLKVTVTK	2.83712411240122	0.7537700983041635	82.35651397705078	0.632598876953125	6.498554229736328	nan	inf
monomer-100-nr2-run1_result_142	2	GSSMNFTVEIERTDPTTTLEGIRAALREALTKMTTELFGKVDEELINEVEALKLAETAVDANNKAKPVTIEKTIEKDGYTMTIVLEASPDRLKLTLTVTK	3.330979319724416	0.6614089876117311	73.52172088623047	0.5975366830825806	8.272964477539062	nan	inf
monomer-100-nr2-run1_result_142	3	EIDLKYVVEIEVTDGKTDKEGLEKELEKALKELTLKLFGKIDEELLEEVKKKEIAEKAVDENSKAKPKTIKLTIEKDGYKINITLEASPNELKLIVEVLK	7.903191122005778	0.4222406061967159	56.72429656982422	0.41353386640548706	12.706293106079102	nan	inf
monomer-100-nr2-run1_result_142	4	GSNMDFVVNIERTDPSTTREGLEKALEEALKTLTKELFGEFRQDYLNKVKSLKIAEKAVDENNKAKPKTITETLEEDGYTTTITVQASPDSMKIVVNTKK	3.467926848521381	0.6285856913718798	69.14766693115234	0.5773521065711975	9.459708213806152	nan	inf
monomer-100-nr2-run1_result_142	5	STSMELVVDIKEKEGKNTRENLEKALEKALKELTLKLFGKVNEKLIEKVKKLKLVEKAVDENNKAKPKTIEETLEENGYTIKITLYASPEEMELKVEVKK	14.520182143905329	0.3514888148016966	76.937255859375	0.5934759974479675	9.172295570373535	nan	inf
monomer-100-nr2-run1_result_142	6	GSSSNFEVNISVTDPTNTLEGINEALDKALETLTKKLFGKVNEDFINKVKSLKIAEKAVDEENKAKPKTIKETITENGYTTTITLEASPTSLSLKLVTTK	2.281001930070255	0.8209030332590216	80.91622924804688	0.6742697954177856	6.7614359855651855	nan	inf
monomer-100-nr2-run1_result_142	7	SSSSDIRVEKEETGPSNTREGIEKVLDEALEELTKKLFGKVNEELINKVKALKLAETAVDADSKAKPKTIKETITENGYTLTITLEASPTSLKLIVEVKK	2.5728159729969775	0.8024731529444844	77.98564147949219	0.6599235534667969	7.465229511260986	nan	inf
monomer-100-nr2-run1_result_142	8	GSSLDFTVTISTTSGSNTLAGINAALTAAWTTVTTTLFGKVDPALIAEVAALKLAETAADSNSKAKPKTVEKTLTKDGWTTTITLKTSSTSMSLTVKVTK	2.8942715892337674	0.7569159778161721	62.05257034301758	0.517410397529602	10.925674438476562	nan	inf
monomer-100-nr2-run1_result_142	9	GSSMNFVVNISKTDPTNTKEGIEKALKEAFEKMTKELFGKVNEKLIEKVFSLKIAEKAVDENSKAKPKTIELTLEENGYTTKITLKASPDSLSITVETTK	3.379020535592982	0.7030757775348572	85.9025650024414	0.6810638904571533	5.1699371337890625	nan	inf
monomer-100-nr2-run1_result_142	10	GSSSHLVVNISKTDKSNTKEGVNKALYEALKKLTLELFGKFNQEYADKVFSLNIADEAFDENSKGKDKTIEKTLEENGYKTKITLKVSEDSLSLKVETEK	2.953265453949528	0.7342660693575118	82.201416015625	0.6778419017791748	6.545553684234619	nan	inf
monomer-100-nr2-run1_result_142	11	GSHMHFVVHIKKKDPSNTKEGIEKALLEALRKLTLELFGKVNEELIEKVLSKKIAEKAADKENKAKDKTIKLTIEENGYTLTITLKASPDEMELILEVNK	3.276476576738044	0.7159969759760719	78.11627960205078	0.6166963577270508	7.682928085327148	nan	inf
monomer-100-nr2-run1_result_142	12	GSSMDFVVEIEVKDGKNTLEGINEALRKALEKLTLELFGEFNEKLLEKVEKLKLAEKAVDENSKAKEKTIKETIEENGYTLEIELYASPDKMKLLLRVKK	2.293333769562861	0.8427084998610854	85.79747009277344	0.691785991191864	5.684506893157959	nan	inf
monomer-100-nr2-run1_result_142	13	GSNLDYTVEIEKKGKINTKEGLEKALLEGLKEMTEKLFGKINEELINKVLSLKLAEEAVDENNKGKPKTIEKEIEENGYKIKITVKVSPDSLKIIIKVEK	2.0961311353567664	0.8332401418206732	83.69644165039062	0.7036954164505005	6.130015850067139	nan	inf
monomer-100-nr2-run1_result_142	14	GSSLDYTVEIEVTGPSTTREGIEKALYEALKKMTLELFGEFNEKLYEKVKSLKLAEEAVDADSKAKPKTLEKTLEEDGYTITITLEASPDSLKLTLRVKK	2.4901119151874296	0.8175045400419633	82.60202026367188	0.6700652837753296	6.134993553161621	nan	inf
monomer-100-nr2-run1_result_142	15	GSSLNFTVDIEKKDPENNKEGLEKAINEALEKYTKTLFGKINEELIEKVKSLNIADEAVDENSKGKEKTIEKTIEEDGYKITLTLKVSEDSMSLKLTVEK	3.3709849130400174	0.6992155349668694	82.24853515625	0.6568338871002197	6.294522285461426	nan	inf
monomer-100-nr2-run1_result_142	16	AEELDYKVEIKEEDGKNTKENLEKKLEEAFKEITLKLFGKINEKLIEKIKSLKLVEKAVDENNKAKEKTIKETIEEDGYKITITLKASPDSLEIIVEVKK	2.4105939542525654	0.8203539918184813	82.53160095214844	0.657390832901001	6.473882675170898	nan	inf
monomer-100-nr2-run1_result_142	17	SSSNNLEVNISVTGPETTREGIEKALDEALKKMTKELFGEINEELINEVKAKKIADKATDADGKAKPVTITLTIEKNGIKMTITLNASPTSLSLKLKVTE	1.796300856338957	0.8452223471688884	70.63936614990234	0.5317305326461792	8.948832511901855	nan	inf
monomer-100-nr2-run1_result_142	18	GSSNKIVVNISKTDGSNTLEGINKAIEEALKTLTNTLFGKFNQELLDKVKSLKIAEEAADENNKAKPKTIKLTITEDGYTLTITLKASPTSLSLTVEVTK	2.6278399030148982	0.7825285289880216	73.59310913085938	0.5727709531784058	8.353320121765137	nan	inf
monomer-100-nr2-run1_result_142	19	GSSSNFTVNISIKDGKVTKEGIEKALEEALKTYTEKVFGKINEELINKVKSLKIAEKAVDENSKAKDKTIEETIEENGYTTKITLKASPDSLSLTLTTTK	2.5152958417070006	0.8002017965699758	80.88493347167969	0.6339641213417053	6.3961405754089355	nan	inf
monomer-100-nr2-run1_result_142	20	MTEMNFVVEKEVTGKSNTKAGIEKAIEEALKEVTLKLFGKFNEKLLEKVKKLKIAEKAVDANNKAKPVTIEETIEEDGYTMKITLEASPDSMKLKVEVTK	2.2847915980273252	0.8369411238367204	85.91529083251953	0.6948002576828003	5.659884452819824	nan	inf
monomer-100-nr2-run1_result_142	21	ASELDYEVNISTTGPTNTKEGIEKALDEALKKITLELFGKVDEKLIEKVKKKNIADTAADADSKGKPKTIELTLEENGYKTKITLEVSPTSMSLKVKVTK	2.5422584241535002	0.7883690415907759	76.0577621459961	0.5963190793991089	7.849192142486572	nan	inf
monomer-100-nr2-run1_result_142	22	SSSMDFVVNISVNGPTNTKEGIEKALDEALTTLTKELFGKINEDFINKVKALKLAEKAADKNNKAKPKTIEETIEEDGYTTKITLKASPTSLSLTVEVKK	3.591088186525207	0.6345126240380248	67.70565032958984	0.5460458993911743	10.217677116394043	nan	inf
monomer-100-nr2-run1_result_142	23	GSSSNFTVNIEVTGPTNTREGIEKALLDALTEMTKKLFGKINEKLIEKVLSLKIAEEAADENNKAKPKTITKTIEENGYKTTITLEASPTSMKLTLTTTK	2.9649953117649814	0.7211972397262373	81.98008728027344	0.6613714098930359	6.333404064178467	nan	inf
monomer-100-nr2-run1_result_142	24	GSSMDFTVDISVSGPENTKEGIEKALEEALKKMTMELFGKFNKEYLEKVKSLKLAEEAVDENSKAKPKTVKKTIEEDGYTTTITLKASPDSLSIKVETKK	2.4063152404864603	0.8240294948270455	85.2449951171875	0.7023626565933228	5.592281341552734	nan	inf
monomer-100-nr2-run1_result_142	25	PSSSLLEVHIERDGPENTREGLEAALDEAFRKLTTELFGKVDEALIAKVKAKKLVERAVDEEGRAKPVTVTETLTENGYTITITLVASPDRLELRVVVTK	2.3364473339580654	0.8291087684021085	80.60059356689453	0.6913111209869385	6.6290202140808105	nan	inf
monomer-100-nr2-run1_result_142	26	GSSLKYTVNISVTGPTNTREGLTKALLNALTTLTKKLFGKINQDLINKVLSLNIVDKAVDANNKAKPVTINLTIEEDGYKINITLEASPTSMSLKLEVTK	2.1342655420080288	0.7922111613944809	77.61793518066406	0.6100118160247803	7.056360721588135	nan	inf
monomer-100-nr2-run1_result_142	27	GSSMHYEVNIKKKDKENTKENLKKALLEALKEYTLKLFGKINEEYINKVLEKKIVEEAVDEDSKGKKKTIKLTIEEDGYKTTITLKVSPDEMEIKLEVTK	3.2605108159009477	0.7177228189006724	77.25243377685547	0.6101071834564209	8.042182922363281	nan	inf
monomer-100-nr2-run1_result_142	28	ASSMDFTVNISTNGASTNKAGINAAIDEALTTLTTTLFGKVDEDYINEVKSLNIADTAVDANNKAKDKTITKTIEKDGYTTTITLKASPTSLSLTVKTTK	2.8441151978596957	0.7305109929108972	74.8585433959961	0.6067063808441162	7.132590293884277	nan	inf
monomer-100-nr2-run1_result_142	29	GVSMHFEVLIKETSGSNTRENLEKALEEALIKMTKELFGKINEELINKVKALKIVEKAVDEDSKAKEKTIEETIEEDGYKIKITLYASPEEMELKLEVLK	3.1384038528497893	0.7086118075525865	83.10945129394531	0.6865136623382568	6.322113513946533	nan	inf
monomer-100-nr2-run1_result_142	30	SSHMHFEVLIERKDPVTTREGIIKALDEAFTTLTKKLFGKIDQELINRVRSLKLADKAVDENDKAKEVTIEETITENGYTTKITLYASPDELKLIVETEK	2.0952808305449055	0.8148383636348353	81.8216552734375	0.685664176940918	6.1345086097717285	nan	inf
monomer-100-nr2-run1_result_142	31	ESSLDYEVHYEVTDPTTTREGIEEAIRKALEELTKKLFGKFNEKLLEKVEKEKIAETAADENSKAKEKTITLTLEEDGYTTTITLKASPDKMELKVRTKK	2.8496195165963547	0.7307135037998439	70.26407623291016	0.530760645866394	10.193470001220703	nan	inf
monomer-100-nr2-run1_result_143	0	GGSMTELDIFEEAVERTLEEARREVEEAEKRYLEELKKGPKEKREELEKELEELKEEKLEEVGETAEEYYEKMGEEHEELVEEYIEEAREELFERELPEE	1.8886174337275994	0.8730360667371956	87.10693359375	0.7279857397079468	5.550257682800293	nan	inf
monomer-100-nr2-run1_result_143	1	GGGLTPLDRFLAAVAAARAAARAEVEAAEALALERAREGPPELRARLAAELEALRREALARVAAVAEAGLALLGPAHAGLVAAAAAAARAELFGRAPPPP	5.558541145536962	0.7034831290751886	79.13375091552734	0.6533138751983643	8.553282737731934	nan	inf
monomer-100-nr2-run1_result_143	2	GGHKSKLEIFKEEVEKERERGKKRIEEALKRYLEELKKLPEEARKELEKELEELKKKEVERVEEVAEKYLEEMGEEHEELVEEYKEEARKEFFEEEPEEE	1.3065149140902865	0.914210612577995	84.578369140625	0.6853611469268799	6.551358222961426	nan	inf
monomer-100-nr2-run1_result_143	3	GGGLSPLDLWRAAVERTRAAARAALAAAAAAALALAKQVGPAALAAAAAALAALREAGVAAVAATAEAGYARMGPEHAGLVAAAAAAARAEFRGAAPPPP	2.126014801508968	0.8589700395380295	79.99962615966797	0.6912286877632141	6.839305877685547	nan	inf
monomer-100-nr2-run1_result_143	4	GHHKTPLDKMKEAVEKAKAAALARIAAAEAAYLAALKAGPPAVAAALERELAALREAAVKEVADVAEEYYKKIGKEYKELVEKYKKEAEKIFFGRAPAPP	3.1552859544006693	0.7746332956888498	79.3788070678711	0.5927894115447998	8.835311889648438	nan	inf
monomer-100-nr2-run1_result_143	5	GGGMTPLDKFEKAVKETLEKAKKKVEEALKKYIEESKKGPEEVKKKLEEELEKLKEKAVKEVAETAEAYYKKMGKEHKELVEKYIEEAKKIFFGEKEEPP	2.1274994514100674	0.8499595238477948	84.18029022216797	0.6544328927993774	6.787878036499023	nan	inf
monomer-100-nr2-run1_result_143	6	GHHLSPLDKFKEAVEKEREKGKKEVEKALKEYEEKKKKGPEEVKEKLEKELEKLKKEKVKEVAETAKKYYEKMGKEYKELVEKYIEEAKKEFFGEKKEEP	4.268135119803752	0.7431087195836389	84.90343475341797	0.6784257292747498	6.715404510498047	nan	inf
monomer-100-nr2-run1_result_143	7	GGGLSPLDVWDAAVAAALAAALAEVAAAEARVAALLAEGPPELAARLAAELEALRAAAVAAVAATAAAGYAAMGPAHAARVAAAAAAAAARLAGREPAPP	2.6997268457156065	0.7341742363604412	70.7590560913086	0.5348900556564331	9.498443603515625	nan	inf
monomer-100-nr2-run1_result_143	8	GGHMSPLDRWREAVERALREAREELERARRRAEEEAERGPPERLEELEERLRRLREEGLRRVRETARRYLEELGPEHEELVEEAEERARREFFEEEPEPP	1.3984349086968293	0.9084744928134245	87.14315032958984	0.7356955409049988	5.958682537078857	nan	inf
monomer-100-nr2-run1_result_143	9	GSHLTPLAVADAAVAAAAAAAAAALAAALAAAAALAKAGGPAVAAALAAALAALRAAGVAAVAATAAAAGAAMGAAHAGRVAAAAAAAAAAAFGAAPAPA	20.654337835347448	0.09283530694275038	64.50293731689453	0.426024854183197	13.237638473510742	nan	inf
monomer-100-nr2-run1_result_143	10	GGSLTPLDEFEAAVKATLEKKKKEIEKALKEYIELKKKKPKEAEEELEKKLEELKKKGVKEVADTAEAAYKRMGPAHKEKVDAAIAAAEKEFFGLEEKEP	1.8159315507195017	0.8567258297306326	84.50017547607422	0.6428184509277344	6.606628894805908	nan	inf
monomer-100-nr2-run1_result_143	11	GHHMTPLDKFKEAVEKKLKEGLEEIRRARELARALAAQLPPEAAARLAAELEALKKEAVKKVGETAEEYYKKMGPEHKELVEKYKKEAEEIFFGLAEPPP	1.5744794546981116	0.898156564737712	82.85616302490234	0.6630873680114746	6.901887893676758	nan	inf
monomer-100-nr2-run1_result_143	12	MGGLTPLDAAAAAAAAALAAARAAVAAAAAAAAAAAAAGPPAAAAAAAALLAALRAAGLAAVAAVAAAAGAAMGAAHAAAVAAAAAAAAAALFGLAPPAP	19.0823821906246	0.09373245174071147	68.04864501953125	0.5120186805725098	11.602923393249512	nan	inf
monomer-100-nr2-run1_result_143	13	GSHMTPLDIFEAAVAAALAAARAELAAARAAAEALAALGGPAVAAAAEAALAAAAAAGVAAVAATAEAGLKKMGSAHKELVDAAAEAARAEFFGAAPAPA	2.9586306707194496	0.7896502222552129	78.82298278808594	0.6587839722633362	7.477206230163574	nan	inf
monomer-100-nr2-run1_result_143	14	GHSMSPLDEFRRAVEERLREARERIEEREREAERLREEGPPEVRERLERELEELKRRGVEEVERTAREYYKKMGKEHEELVKEYAERARREFFEREPEPP	3.3691147044605687	0.8056336187786692	83.97900390625	0.6767014265060425	6.908607482910156	nan	inf
monomer-100-nr2-run1_result_143	15	GGGLTPLDVWAAAVAAAAAAARAALAAALAAAAAAAAALPPAAAAALAAAGAALAAAGVAAVSATAWAGGALLGPAHKAAVAAAAAAAAAAFAGAAAAPG	4.7058480091152015	0.5090827562916495	63.266624450683594	0.4846612811088562	11.62559700012207	nan	inf
monomer-100-nr2-run1_result_143	16	GGGLTPLDVWAAAVAAALAAALAALAAAAAAAAALAKLAPPEAAARAAAELAALRAAGVEAVAATARAGLAALGADHAGLVAAAAARAREIFDGAAAAPP	2.0627765936143914	0.8305730569936611	65.62696838378906	0.4690280854701996	11.220765113830566	nan	inf
monomer-100-nr2-run1_result_143	17	GGGLTPLDIWDAAVAAALAAGLAAVAAAEAAAAALAALGPPAVRAVLEAALLALRAAAVAAVGAVAAAGLALLGPAHAGRVAAAVAAAAATFFGLAAAPP	3.357740935692209	0.686842757649703	66.795654296875	0.4680306315422058	10.68025016784668	nan	inf
monomer-100-nr2-run1_result_143	18	GSHMSPLDAFDAAVEATLAEGRAALEAALARALEEAARGPPELRARLAAELAALREAQVAKVAATAEESYKKIGPAHKARVDAATAAARAEFFGRAPPPP	1.8838176544420342	0.873109049230294	80.36506652832031	0.6899263858795166	7.5773725509643555	nan	inf
monomer-100-nr2-run1_result_143	19	GGGLSPLDIFEEAAEKTLEEAKKEIEKALKKYKELLKLGKEEVKKKLEEELEELKKKAYEKVKKTAEEYLKKIGEEHKEKVEEIKEKAKKEFFGLKEPEP	1.8781542840119367	0.8583212928372366	85.32072448730469	0.6516414284706116	6.166351318359375	nan	inf
monomer-100-nr2-run1_result_143	20	GGHMTPLDAFLAAVAAARAEAAAAVAAAEALAEALAKLGGPALRAALAAALAALRAAAAAAVAATALAAYARLGPAHAALVAAAAAAAGAELFGRAPPAP	4.52544595033609	0.5791404306038611	65.49166870117188	0.5088599920272827	11.834596633911133	nan	inf
monomer-100-nr2-run1_result_143	21	MHHMSPLDVAAAAVAAAAAAAAAALAAALAAALAAAAAAPAAAAAVAAAALAAARAAGLAAVAATAAAAGAALGAAHAGLVAAATAAAAAALGGAAGAGP	40.95266086574679	0.026802588221351616	71.0675277709961	0.4401974081993103	14.574424743652344	nan	inf
monomer-100-nr2-run1_result_143	22	GGSLSPLDIFEKAVEEKLKEQLEKIKKKLKEYEELKKKGPEELKKKLEKELEELKEKGVKEVEKTAEEYYKKMGKEYKELVEKYKEEAKKIFFELEPKPE	1.975151643859766	0.8325156848743311	84.41973114013672	0.6442855000495911	6.602014064788818	nan	inf
monomer-100-nr2-run1_result_143	23	GHHMTPLDIFKEAVEKARKEAKKKIEEKKKKYLEELKLGKEEVKKKLEEELEKLKEEEVKRVADTAEAYYKKMGPEHKELVEKAIKEAREEFFGEKEEEP	2.4117508981673264	0.8392593493393707	84.77396392822266	0.6493193507194519	6.873059272766113	nan	inf
monomer-100-nr2-run1_result_143	24	GHHMSKLDEFKEAVEKKLKEAKKKIEKKEKEYKKKLKLGPPEVKEELEKELEKLKEEALKEVKEVAEEYYKKIGEEYKELVEEYKEKAKKEFFGKKEKEP	9.64673308323808	0.29833410490353346	78.2854995727539	0.49761801958084106	12.424498558044434	nan	inf
monomer-100-nr2-run1_result_143	25	HHHMTPLDEFKEKVEKKLKEALEKVKKALKKYIEEKKKKPEEAKKKLEKELEELKEKAYKEVAKVAEEAYKKMGPEHKEEVEAAKKKAKEILFGEKEEPE	5.047107279385424	0.6642392081171541	87.42446899414062	0.6586238741874695	6.037372589111328	nan	inf
monomer-100-nr2-run1_result_143	26	GGSLTPLDRFVAAVAAALAEGLARVEAALARAAAELAEGPPERAAALAAELEALREEELARVAATAEAALKEMGPAHAGLVAAAVEAARRRLFGLAPPAP	5.5247102680881	0.6647136976994027	77.52985382080078	0.6046926975250244	8.369864463806152	nan	inf
monomer-100-nr2-run1_result_143	27	GSHLSPLDLWDAAVAATLAAAGAAVAAARAAALALAALLPPEAAAELAAALAALREAAAAAVAATAAAALARLGAAHAGRVEAAAAAARARLFGAAPAPP	20.620473027932466	0.11018248584189806	75.96656799316406	0.5073491334915161	10.079854011535645	nan	inf
monomer-100-nr2-run1_result_143	28	GGGMSPLDAWEAAVAARLAEQRERLAAAEEERRRRLEEEPPEAKERLEAELERLREEGVEEVAATAREGYEKMGPEHAARVEAAVEAARAEFFGEAPEPP	5.554540132853822	0.7213286629343798	88.27745819091797	0.7375780344009399	5.5882673263549805	nan	inf
monomer-100-nr2-run1_result_143	29	AGGLSPLDAFAAAVAAALAAALAAVAAALALARALAALGPPAAAAALAAALAALRAAALAAVAATAAAGGARLGPAAAAAVAAAAAAAAAVLFGLAPPPP	5.1045631029806025	0.5337213581795176	61.956111907958984	0.42222416400909424	12.088211059570312	nan	inf
monomer-100-nr2-run1_result_143	30	GGGLSPLDRFEAAVAATLAEARAALAAARALAAALAALLPAAGRAVLAARLAALRAEGVARVAATAEAAAAKMGPAHAARVAAAAAAARAEFFGEAPAPA	5.6180025197390115	0.6417420064502166	68.92656707763672	0.4911186695098877	10.42489242553711	nan	inf
monomer-100-nr2-run1_result_143	31	GSGASPLDVWRAEVEATRAEALAEVEAALARALAELERGPPEVAAELARRLEALREEALARVGATARAGYKRMGPEHAALVEAAIAAARAELFGLEPAPP	5.00225630371932	0.7689739705985796	89.34516143798828	0.7842510938644409	5.250190258026123	nan	inf
monomer-100-nr2-run1_result_144	0	LPSPLEQARKLLPPGAEDPVLTLFESPTSAVPTAAVLVVSRVPSPTRGPLWRVTLYIFELRDGEWVLVKTILLGEFYLPERPDMEELLALAAKEIAALEA	1.3882259986553271	0.9196747802017095	89.3838882446289	0.8061222434043884	4.627830505371094	nan	inf
monomer-100-nr2-run1_result_144	1	LPDPAEQARALIPPGATNPIIEVFESPTSATPTRYVLVISEVPSPTRGPVWRVELYVFRLEDGEWVLVKRVLLGEYYLPEKPDLAEVRKRAAEAIAALEA	1.281867398567668	0.9240609595200578	88.86387634277344	0.7993873357772827	4.697365760803223	nan	inf
monomer-100-nr2-run1_result_144	2	LPSPLEQARKLIPPGAEDPILEEFESPTSSVPRAYVLVIYREPSPTHGPVWVVTIYVFELRDGEWVLVKKITLGRYYSPERPDLEELREKAKEVIEEEDA	1.2203082726533914	0.9366635542810435	87.77500915527344	0.7654517889022827	5.157267093658447	nan	inf
monomer-100-nr2-run1_result_144	3	MPDPAELAKKLIPKGAKDPEIIVFEDPTSKTPTRYVLVIEKVPSPTKGPVWKVTLYVFKLVDGKWVLVKTITLGEYYLEEKPDLEEIKKKAQKEIEKYSK	1.1633297790618313	0.9364076192424186	86.49003601074219	0.7448047399520874	5.643739700317383	nan	inf
monomer-100-nr2-run1_result_144	4	EPSALELARAELPPGAEDAELTEIRSPTSPVPTVAVIVISRVPSPTRGPLWRVTILIFRRVDGEWVLVRRLLLGEYALAERPDRAAILAAARAAIAAYFA	1.9860853434024843	0.8534470105503418	89.24593353271484	0.797191321849823	4.400344371795654	nan	inf
monomer-100-nr2-run1_result_144	5	MPSPLPLAAAELPAGAREPRLLEFRSPTSAVPTAYVLVITREESPTAGPVWVVELLVYRLVDGRWELVERRLLGRLASPERPDLAELRARAAAAAAALEA	1.3744953726660043	0.9103976787893724	71.39540100097656	0.6178448796272278	9.528675079345703	nan	inf
monomer-100-nr2-run1_result_144	6	LPSPLELAKKLIPEGAEDPILTVIESPTSETPTRFVLIIEKVPSPTKGPVWEVRLLVFELRDGEWVLVKEVLLGVYYSDERPDLEELLALAERKISELEA	1.3147920443730057	0.9311507903865113	87.50630950927734	0.7720466256141663	5.140551567077637	nan	inf
monomer-100-nr2-run1_result_144	7	MPSPLEQARKLIPKGAKNVELIELESPTSEVPTRAVIVIYEEESPTHGPRWVVKILIFELRDGEWVLVKEILLGEYYLEEKPDMEEILKKAEEVVSELEA	1.3070989600770677	0.9276051854675704	84.92516326904297	0.7365171313285828	6.099693775177002	nan	inf
monomer-100-nr2-run1_result_144	8	MPDPAELARALIPPGAEDVRIEVFESPTSATPTRFVLIIRREPSPTRGPRWVVELLVFELRDGEWVLVERRLLGEFDSPERPDLAELRARFAAAAAALAA	1.325357636710935	0.9215659778909252	85.40901947021484	0.7589216232299805	5.510732173919678	nan	inf
monomer-100-nr2-run1_result_144	9	MPSPLELARKRIPPGAEEPILRELRSPTSSVPRAYVLVIRRVPSPTRGPIWEVRLLVFELRDGEWVLVKEVLLGRYALPERPDLAELLARAEAAIAELDA	1.5548877880281198	0.8986810285757173	85.3009262084961	0.7639504671096802	5.762931823730469	nan	inf
monomer-100-nr2-run1_result_144	10	MPSPLPLARAEIPPGAEDPLLLEFRDPTSPVPTAFVLVITREPSPTRGPVWVVTLLVYELRDGEWVLVATLELGRYALPERPDLAELRARARAAIAAYAA	2.7077675718493883	0.7395826951955097	69.93767547607422	0.6015653014183044	10.168042182922363	nan	inf
monomer-100-nr2-run1_result_144	11	LPSPLELARALIPPGAEDPLLEEFRSPTSPVPTAAVLVVTREPSPTRGPVWVVTLYLFELRDGEWVLVARRTLGRYYLDERPDLAALRAAAQAAIDAWFA	1.1477834594399192	0.9495466232197581	91.0628662109375	0.8215292692184448	3.9509406089782715	nan	inf
monomer-100-nr2-run1_result_144	12	LPSPLELARAELPEGAEDPLLIELEDPTSPQPTAFVLVIRRVPSATRGPRWEVELLVYRLVDGEWRLVRRILLEELYSPERPDLEEVLARAREAAAAYAA	2.8986390614075344	0.7180903166166247	85.2451171875	0.7588828802108765	5.650000095367432	nan	inf
monomer-100-nr2-run1_result_144	13	LPDPLPLARAEVPPGAKDVRLTLLDVPTSAVPTRAVLVIRRVPSPTRGPVWEVELLIYRLVDGEWRLVKRVLLGRFASAEEPDLAALLARARAEIAALFA	1.6346391331300099	0.8647872384018187	75.54590606689453	0.6570667028427124	9.027091979980469	nan	inf
monomer-100-nr2-run1_result_144	14	MPSPLELARELIPEGAEEPELLVFESPTSSTPTAAVLVITRVPSPTRGPIWRVTLYIFQLVDGEWVLVKTILLGEYASAERPDLEEIRALAAAEISRLEA	1.4789107360410254	0.904977208020643	87.73655700683594	0.7773196697235107	4.937087535858154	nan	inf
monomer-100-nr2-run1_result_144	15	LPSPLEQARALVPEGEEDVVLRLFESPTSEVPRAWVLAISKVPSPTKGPVWRVTLYLFELRDGEWVLVKTLLLGEYYLEERPDLEELLARARKAIEALDA	1.3335377904755459	0.9300621342016305	90.38624572753906	0.8100364208221436	4.2970685958862305	nan	inf
monomer-100-nr2-run1_result_144	16	MPSPLELARKLIPEGAKNPILIEIKSKTSKKPTVYVLVIEERPSPTNGPVWVVRLYVFELEDGEWKLVKEILLEEIYSPERPDLEEILKKAKEVIEKLEK	1.244875373502671	0.9386521661471028	87.01514434814453	0.747433066368103	5.713635444641113	nan	inf
monomer-100-nr2-run1_result_144	17	MPSPLELAEKEIPEGAEDPILILIKSPTSKTPTAYVLVIYKRESPTHGPVWVVTLLIYELKDGEWVLVKKITLGEYYSPEKPDLEELLKKAKEVIEEYEK	1.9684646607772012	0.8758960194070339	88.71355438232422	0.7622974514961243	4.929496765136719	nan	inf
monomer-100-nr2-run1_result_144	18	MPSPLEQARALVPPGARDVRLLELKLPTSPVPTRAVVRIYREESPTAGPVWVVELLLFELRDGEWVLVKTELLERLASPERPDLAEIEARAAAAIAAWAA	1.3870208394113177	0.9254077046867693	87.60086822509766	0.772986888885498	4.822607517242432	nan	inf
monomer-100-nr2-run1_result_144	19	MPSPLELAKKLIPKGAKDPILKEFRSPSSKKETVYVLIITKVESKTKGPVWKVTLYIFELIDGEWKLVKTILLGEYHLKEKPNLEEIEELAKKEIEEYEK	1.380369693521498	0.9259222780873457	87.58580780029297	0.7575095891952515	5.374317646026611	nan	inf
monomer-100-nr2-run1_result_144	20	MPSPLELARKELPEGYEEPELILIESPTSKKPTRYVVVIYRKPSPTKGPVWVVELLVYELENGEWKLVKRILLGEYYSEEKPDMEEILKKAKEAIEKYEK	1.2945862324470088	0.9316590695175816	85.42945098876953	0.7449398040771484	6.012150764465332	nan	inf
monomer-100-nr2-run1_result_144	21	MPSPLELARKEIPEGAEEPILIEFESPTSSTPTVFVLVIRKVPSPTRGPIWEVRLLVYELVDGEWKLVKEELLGRYASPERPDLEEVLARAREAMSRLAA	1.3241385804331098	0.9225835110053255	82.3201675415039	0.7210052609443665	6.6412553787231445	nan	inf
monomer-100-nr2-run1_result_144	22	MPSPLELAKKEIPEGAEEPILIEFKSPTSSTPTVYVLVIYKEKSETRGPVWVVELLRYELKDGEWVLVKKITLGRFYSEERPDLEELLKKAKEEIEKWDK	1.4714173947808455	0.9120485445058535	86.65025329589844	0.7477284073829651	5.833195209503174	nan	inf
monomer-100-nr2-run1_result_144	23	EPDPLALAEKELPKGYKEPILKVFRLPTSAVPTRAVLVIRKVESKTHGPVWEVRLLIYRLVDGEWVLVRRILLGRYYSPERPDLAELEARAAAEIAALAA	0.9096481330048396	0.9503444671180881	80.67619323730469	0.703466534614563	6.855438709259033	nan	inf
monomer-100-nr2-run1_result_144	24	MPSPLELARKLIPKGAKDPILIEIESKTSKTPTRYVIIITKEESETKGPVWVVTIYIFELKDGKWILVKTIELGRYYSEERPNLEEILKLAEKEIEKIEK	1.1599178142434317	0.9476265334239321	88.19402313232422	0.7614384293556213	5.312037467956543	nan	inf
monomer-100-nr2-run1_result_144	25	MPSALELAKKEIPEGYEEPILIEIKSPKSKVPTRFVIVIYKEPSPTKGPVWVVKIYVYKLIDGEWKLVKTILLEKIYSEEKPDLEEILKKAKEAIDKYEK	1.2652906242046382	0.9323951712943718	84.3076171875	0.7188089489936829	6.365514278411865	nan	inf
monomer-100-nr2-run1_result_144	26	MPSALELAKKLIPKGAKNPILKEFKSPTSKTPTRFVLVIYEKESPTKGPVWVVKLYVFELKDGKWVLVKTILLGEYYLEEKPNLEELLKKAEEAMKKYSA	1.4655340929808844	0.9028535024161698	82.42232513427734	0.712661623954773	6.752668380737305	nan	inf
monomer-100-nr2-run1_result_144	27	LPSPLPLARELLPPGAEDARLEELASPTSAVPTAFVLVISREPSPTLGPVWVVTLLVFRLEDGEWRLVERILLERIASPERPDLAAVRARAAAAAAALAA	5.661290167320646	0.5677468860522937	67.07373046875	0.5761265754699707	12.10459041595459	nan	inf
monomer-100-nr2-run1_result_144	28	LPSALPLARERLPPGARGARLIELESPNSKQPTRFVLVISEVPSPTRGPVWRVRLLVFKLVDGEWVLVKEILLGEYELPERPDLEELLERAKKAMEEYEK	1.2871464547723515	0.912742465776893	82.77385711669922	0.7282769680023193	6.625515460968018	nan	inf
monomer-100-nr2-run1_result_144	29	LPSPLELARQLLPEGAEEPILRLFESPTSSTPTAYVLAITRVPSPTRGPVWEVRLYVFQLVDGEWVLVKKVLLERIASPERPDLEEVEKRAREVMEELEA	1.6202381281036438	0.8991790444369286	89.28585815429688	0.7914659976959229	4.697608470916748	nan	inf
monomer-100-nr2-run1_result_144	30	EPDPLPLAEKELPKGRKDPILTAFRSPTSPVPRVYVLVISKVPSPTKGPVWEITILVYELIDGEWRLVKRILLERIYSPEKPDMEEILKKAKEEIEKLDA	2.731438501968442	0.7814623414196195	73.95919799804688	0.5954597592353821	10.813095092773438	nan	inf
monomer-100-nr2-run1_result_144	31	RPSPLELAREELPEGREDALLLEFESPTSAEPTVWVLVISRVPSPTRGPVWVVTLLRYRLVDGEWVLVETVLLGEYALPERPDLEELLKKAREVISAWDA	1.6286943600034776	0.8903353801111515	87.98490905761719	0.7951285243034363	4.931550025939941	nan	inf
monomer-100-nr2-run1_result_145	0	SEEEEEEEIREFAESIPEEVRERLLELLKRASGEEDDEEVEKIFEEVVRALYEKLKDRPDITPEELFGEEEPPYELWIEAVEAVDPELAERLREIVEEEE	1.573481916121619	0.9024987988112056	89.6132583618164	0.782792866230011	4.305939197540283	nan	inf
monomer-100-nr2-run1_result_145	1	SEEEEKKEIEEFYNSIPEEARERLKAKLKKATGEEDDEKVEKILKKVVEALYKKYKDRPDITPEELFGEEEEPDELWGEAVAEVDPELAERYQAIVEAEK	1.4670247385492017	0.8984002029097781	85.55758666992188	0.7345196604728699	5.113921642303467	nan	inf
monomer-100-nr2-run1_result_145	2	MEEEEEEEIEEFYNSIPEERRRRLLELLRRASGEEDDEKVEELLRKVVAALYKKLKNRPDITPEELFGEEEEPSELWIEAVAAVDPELAKRVREIVEEEE	1.9933538059966145	0.8771542696356175	88.07591247558594	0.7351750135421753	4.882293701171875	nan	inf
monomer-100-nr2-run1_result_145	3	SEEELEKEIEEFYESIPEEVREKYLELLKKATGEEDEEKVEEILKEVVRALYLKLKDRPDIPLEELFGEEEDPSELWIEAVEAVDKELAERVKKIVEEEK	1.797952975634047	0.8943096244507643	88.2649917602539	0.7521828413009644	4.541894912719727	nan	inf
monomer-100-nr2-run1_result_145	4	MEKEEEEEAEKFYNSIPEEAKKEWLELLKEATGEEDDEKVEEILRKVVKALYEKLKDRPDLSPEELFGEEEPPHELFIEAVEAVDPELAERVRKIVEEKE	1.77201840228805	0.8805733166058077	86.98857116699219	0.7296583652496338	5.210246562957764	nan	inf
monomer-100-nr2-run1_result_145	5	SAEEEEAEAEAFYNSIPPAARERLLALLRRATGEADDAAVEELLRRVVRALWEELRDRPDISPEELFGEASPPGALWLRAVAAVDPELAARLAALLAEEE	1.1806237898684693	0.9225696751688273	84.8623046875	0.762244701385498	5.274777412414551	nan	inf
monomer-100-nr2-run1_result_145	6	MEEEEEKEAEEFYNSIPEEVRKRLKELLKKATGEEDDEKVEEILKKVVRALYEALKDRPDISPEELFGEEEPPHELWLAAVEAVDPELAKRYRELVEEEK	1.597562078247758	0.8852157533469946	84.210693359375	0.6930694580078125	5.887238502502441	nan	inf
monomer-100-nr2-run1_result_145	7	EAAAEEAEAEAFYASIPEEARAELLALLREATGNPDDAEVEALLREVARALWAALKDRPDLTPEELFGAAADPGALWLAAVAAVDPALAARLAALLAARR	1.6930371724374298	0.8683145050172267	82.50861358642578	0.7128081321716309	5.978298187255859	nan	inf
monomer-100-nr2-run1_result_145	8	SAEEEEKEAREFYESIPEEARARLLALLRAATGEEDPARVEELLRKVVEALYRALRDRPDLTPEELFGEALPPHELWLAAVAAVDPELAERFAALVAAEA	1.7139698848958485	0.8760417500635042	86.37863159179688	0.7712821960449219	4.627046585083008	nan	inf
monomer-100-nr2-run1_result_145	9	KEKEKKEEIEKFAESIPEEARERYLELIRKATGNENREEVEEIFRKVVEALYEKLKDRPDITPEELFGEEEPPYELWIEAVEEVDPELAERLRKIVEEEE	1.5531571841508092	0.8898474531579568	87.36735534667969	0.7280782461166382	4.972753047943115	nan	inf
monomer-100-nr2-run1_result_145	10	AEEEEEEEIERFYESIPEEARERLLALLREATGNEDDEEVEKILREVVRALYEALKDRPDLPLEELFGEETPPHELWIAAVEAVDPELAERYRALVEARR	1.5867989391299702	0.9013676802732179	85.31254577636719	0.7444416284561157	5.310606002807617	nan	inf
monomer-100-nr2-run1_result_145	11	SEEERRAEIEAFYESVPEEARERLAALLAAATGLEDPAEVEALLREVYAALYEALRDRPDLPPEALFGEEEPPHALWLEAVAAVDPALAARFAALVAAEA	1.4543355658952721	0.8894979534154203	84.42585754394531	0.7638306617736816	5.158506870269775	nan	inf
monomer-100-nr2-run1_result_145	12	SEEEEEKEIEEFYNSIPEEAREKLLNLIKEASGEEDLEKVEKILKEVYKALYKKLKNRPDITPEELFGEESPPSELFIEAVNEVNPELAERLKKIVEERE	1.763680594356613	0.8761796952671047	84.60609436035156	0.7166190147399902	5.386076927185059	nan	inf
monomer-100-nr2-run1_result_145	13	AEEEEEAEAEAFYNSIPEEARRRWLEKLKRATGEEDEEEVEELLRRVVRALYEALRDRPELTPEELFGEEEPPDELWLAAVAAVDPELAKRYRALVEEEK	1.7411980330034655	0.8820651239397078	85.31257629394531	0.7329330444335938	5.2981648445129395	nan	inf
[truncated: 17,906 more rows]
