# Supplementary material for: AlphaDesign: a de novo protein design framework based on AlphaFold
Source: Mol Syst Biol. 2025 Jun 17;21(9):1166–89. doi: 10.1038/s44320-025-00119-z (PMC12405559; doi:10.1038/s44320-025-00119-z)
Supplement: Supplementary file 7 — Source data Fig. 5 [file 44320_2025_119_MOESM7_ESM.zip › Figure_5/5AandB/monomers-200-pmpnn-af2-scores.csv]

name	index	sequence	sc_rmsd	sc_tm	plddt	ptm	pae	ipae	mpae
monomer-200-nr2-run1_result_0	0	MLDEALVGTEPPGYSLKSPNWYSVTIPKEMVKELQKLVPGIGKGTLELDENGNWVPSPNTDPNQPPVSFKGVTKITIYFYIKDENGKLVVTKVRVAWYNEKTNKIYYKEFTKPVKVEGETYTFLIDIDWKEGDVPVKRIDVYIRISSAPGSPSGPGGLGGALPPNTIVIEITYDLKEKKVTKIRLIYRDENNEIKVLESN	18.268580105101762	0.1843901382854675	52.13119888305664	0.5713678002357483	15.643390655517578	nan	inf
monomer-200-nr2-run1_result_0	1	KLKEALKGTEKPGNDLNSPNWYSVTIPKEMVKELQKLVPGIGKGTLVLDENGNWVPHPNDDPNQPNVSFKGVDEIQIFFKVKDENGKLVVTEVRIAFYNSKTKKIYYKKFTKPVRVIGESYVFLIKNVLKEGDKPIKEINIYIVISSAPGEPESPGGLLGELPPNVIVIHITYDLEKKEVTKIELIYRDENNNIKKLTSN	14.739760186799037	0.46151715650857006	54.56424331665039	0.5926408767700195	14.406661987304688	nan	inf
monomer-200-nr2-run1_result_0	2	DLKEAMKGTEEPGDDPDSPNWFSVTIPKEMVEFLQEKVPAIGQGVLKLDENGNWVPAPNTDPNKPPVSFKGVTKIVIYFKVEKENGKLKVSKLKVAWYNEETKEYYLKSFDKPDKVEGEAYTYKIEIKDKEGDEPIKEKTIYIIIKDSKGSNSGLGGLGGEIPPNEIYIIITYDLEKKKVTKIEVIYRDEDNKLEVLISN	18.222579200597195	0.1932539954124454	51.34011459350586	0.5388650298118591	15.823599815368652	nan	inf
monomer-200-nr2-run1_result_0	3	RLREALRGTEPPGFDLDDPNYYSVEIPEEMVKKLQELVPGIGRGTLVLDADGRWVPAPVDDPDQPPVSLKGVTEITIFFYVKDENGKLVVERLDVAWYNSETQRFYYKRFDKPVSVEGESYTWKIDLRWRDGDEPVEPRTVYIIISSAPGEPEGLGGLGGEIPPNTIYIIITFDLEKKEVTKIKLIYRSAENELEVLESE	5.634256250511901	0.772722897603787	71.77592468261719	0.7441892027854919	10.286499977111816	nan	inf
monomer-200-nr2-run1_result_0	4	MILEALKGTEKPGEDLNSKNWYSVEIPKEMVKFLQEKVPGIGKGTLELNANGEWVPAPNTDPNQPPVSLKGVTKITIFFKIEDKDGKLVVSSVRVAWYNEKTKKFYYKKFDKPDKVIGNTYVFKIDIDAKEGDKPVKRKDIYIIISDSKGDDSSSGGLLGELPKNVIYIEITYDLKEKKVTKIKVIYRDENNNLEILESK	1.7028785014534549	0.9252951716022543	77.52915954589844	0.794671893119812	8.820900917053223	nan	inf
monomer-200-nr2-run1_result_0	5	KVKEALKGLEPKGFDLNSPNVYSVTIPKEMVKALQKLVPGIGEGTLRLDENGNWVPAPNTDPNQPPVSTKGVDEVTIFFSVKDENGKLVVEKVWVAWYNSKTNEYYFKEFNKPDKVIGESYIYEIKLKNKEGDEPIKEITVYIIISSSSGSNSGEGGLGEELPPNTIYIHITFDLKEKKVTKIKVIYRDENNNLTVLESE	13.228552269093779	0.6675223155647931	64.47716522216797	0.6609251499176025	11.753193855285645	nan	inf
monomer-200-nr2-run1_result_0	6	KILEALKGTEPPGFDYKSPNWYSVDIPKEMVEELQKLVPGIGEGTLVLDENGNWVPAPNTDPNQPPVSFKGVTKITIFFHVKDENGKLVVSRVVVAWYNEETDKIYYKEFNKPVSVEGEAYTFKIEIKDIEGNKPIEEKTVYIVIYSAPGDPEGLGGLLGELPPNVIVIRIEFDLKEKKVVRIELIYRDKNNEIKKLISE	11.952245800024583	0.34651307477786814	41.13251876831055	0.39709046483039856	18.821765899658203	nan	inf
monomer-200-nr2-run1_result_0	7	KLLEALKGTEPPGFDPESPNWYSVKIPEEMVKKLQELLPGIGKGTLVLDENGNWVPAPNDSENKPNVSFKGVTEIEIFFHVKDENGKLVVSRVRVAWYNKETNKIYYKEFNSPVKTIGEAYVFKIDNKDKEGDKPIKEKTLYIVIASAPGSTSGLGGLLGELPPNTIVIKIIFDLEKKEVTKIELIYRDENNEIIKLVSN	2.1659727813839735	0.8886429170626411	78.15663146972656	0.8036403656005859	8.381797790527344	nan	inf
monomer-200-nr2-run1_result_0	8	MLDEALKGLEPPGFSLKSPNWYKVTIPEEMVKKLEELVPGIGRGTLVKDENGNWVPHPNTSPFKPPVSMKGVTEITIYFHVEPKDGKLVVTEVWVAWYNKETNKIYFKRFDKPVRVIGEAYVYKIDLKDLEGNTPVKRRTVYIVIRSAPGSEEGPGGLLGEIPPDEIVIEITYDLEKKEVTEIRLIYRSADNKLEVLESK	2.8069524108021473	0.8311369005363276	73.42809295654297	0.763444185256958	10.118363380432129	nan	inf
monomer-200-nr2-run1_result_0	9	KLIEALKGTEPPGFSLKSKNWYSVTIPEEMVKFLQEKVPGIGKGTLELDKNGNWVPAPTDSPDQPNVSLKGVTEIVIFFKVEDKDGKLVVTEVWIAFYNKKTNKIYFKKFEKPDKVIGEAYVFLIKIENKEGDKPIKEINIYIIISSSPGDDKGSGGLGGELPKNTIVIHITYDLKEKKVTKIKVIYRDEDNKLEVLESK	2.4927867039934437	0.8648366317582152	72.37301635742188	0.753166139125824	10.042693138122559	nan	inf
monomer-200-nr2-run1_result_0	10	MADKALEGLEPPGFSLKSPNWYSVEIPEEMVKFLEKKVPGIGKGTLRLNENGEWVPAPNDDPNKPPVSLKGVTKIVIYFHIEKKDGKLVVSKVRVVWYNEETKEFYYKEFDKPVKVEGESYTYLIENKDIKGDKPVERKDVYIVITESEGESEGEGKLLGEIPPNVTYIIITYDLKEKKVTKIKVIYRDKNNNIEILESN	18.135874524979656	0.20973224507732172	42.38094711303711	0.46997642517089844	18.238616943359375	nan	inf
monomer-200-nr2-run1_result_0	11	KLLEALKGTEPEGFDLNSPNWYSVDIPEEMVKFLQEKVPGIGKGVKKLDENGNWVPAPNDDPNKPNVSFKGVTEIRIFFYVEDKNGKLVVKRVRVAWYNKETNEIYYKEFNKPVRVEGETYYYLIKINDKKGDEPIEEKNVYIAITSAPGEPAGPGGLLGELPPNTILIHITFDLEKKEVVRIEVIYRDKDNNIERLVYN	2.9285266088421373	0.8394186393782332	70.59609985351562	0.7515561580657959	10.237449645996094	nan	inf
monomer-200-nr2-run1_result_0	12	MLKEALKGTEEKGYDLNSKNWHSVTIPKEMVKKLQEKVPGIGEGTLVLDENGNWVPHPNTNPDQPPVSLKGVTEIVIYFKIEDKNGKLVVSKVWIAFYNEKTKKIYFKKFDKPDKVIGEAYVFKIKIKAKLGDKPVEEIDVYIIITSAPGSDSGIGGLGGEIPPNKIYIIITYDLKKKKVTKIELIYRDKDNKIEKLISN	5.2412996064250965	0.7334078433670936	67.19232940673828	0.7139896154403687	11.529199600219727	nan	inf
monomer-200-nr2-run1_result_0	13	RLREALVGTEPPGFSLDSPNWFSVTIPKEMVEALQKRHPGIGKGTLVLDANGNWVPHPNTSDNQPNVSFKGVTEIVIFFHIKDEDGKLVVTEVRVAWYNEETDKIYYKRFSKPDKVIGEAYVYKIKINDKEGDKPIKKRDIYIVISAAPGTPEGRGGLLGELPPNVTVIHITYDLEKKEVVRIELIYRDENNNIERLVAE	2.337182172329046	0.8889555716589576	76.64449310302734	0.7950221300125122	8.84205436706543	nan	inf
monomer-200-nr2-run1_result_0	14	DFDKALEGTEEPGDSLKSPNWYKVEIPKEMVKKLQELVPGIGKGVLKLDSNGNWVPAPNDSPDQPNVSFKGVTKIVIYFKVENKDGKLVVSKVVIAFYNEKTKEYYLKRFDKPVKVEGEAYTYKIDIEDKEGDEPIKKKDVYIVIADSKGEPKGLGKLLGELPPNVTVIKIIFDLEKKEVTKIELIYKDENNNIIKLEYK	2.235379814341465	0.880438367907195	75.47066497802734	0.7701312303543091	9.542105674743652	nan	inf
monomer-200-nr2-run1_result_0	15	KLREALKGLEPPGNDLNSPNWYSVTIPKEMVEELQKLHPGIGEGTLKLDSNGNWVPAPNTDPNQPPVSTKGVTEIVIYFKVKDENGKLVVTEVWIAWYNEETNEIYFKRFDKPDKVIGEAYVYKIETKDKEGNKPIEEKTVYIVITSAPGGEEGPGGLLGELPPNVTVIHITYDLKEKKVTKIELIYRSKDNKILKLVSE	2.9829014642746317	0.8464316713586081	64.85548400878906	0.6645849943161011	11.741412162780762	nan	inf
monomer-200-nr2-run1_result_0	16	KLKEALKGTEPPGYDLNSPNWYSVEIPKEMVKELEKLVPGIGKGTLKLDKNGKWVPHPNDSDDKPNVSLKGVTKIVIYFHVKDENGKLVVTRVDVAWYNEKTDEIYYKSFEKPSKVIGESYVYEIKINDKKGDKPIEKIDVYIVISDAEGEEEGKGGLLGELKPNVIVIEITYDLKKKKVTKIKLIYRDKDNKLKILESE	18.852670820621345	0.15294213930223194	59.280487060546875	0.634529173374176	13.777138710021973	nan	inf
monomer-200-nr2-run1_result_0	17	MFKEALKGTELPGFSLDSPNYHSVTIPKEMVEFLQKKHPGIGRGTLELNENGEWVPAPNDDPNQPNVSLKGVDEIVIYFSIENENGKLKVTRLDIVFYNSKTKRIYYKSFDKPDKVIGEAYVYLIKDDNLEGDKPVKRRDVYIIIRSSSGSDEEPGKLGGELPKNTTYILITYDLKKKKVTKIEVIYRDENNNIEKLTSN	11.72824933955049	0.6220726792287565	59.07177734375	0.636772871017456	13.061942100524902	nan	inf
monomer-200-nr2-run1_result_0	18	KLDEALKGLEKPGEDLTSPNWYSVDIPKEMVKELQKKVPGIGKGTLVLDENGNWVPAPNDDPNKPPVSFKGVTKIRIYFRVEDKNGKLVVTSVWIAWYNEKTKKYYFKKFDKPVKVEGETYTFLIKIEDKEGDKPIKNRDIYINITDAKGSPSGPGGLLGEIPPNKIYIHITFDLKAKKVTKIELIYRDENNELEVLISN	3.2050601241620904	0.8366425849592792	70.90715026855469	0.7382558584213257	10.89245891571045	nan	inf
monomer-200-nr2-run1_result_0	19	KAKEALKGTEPPGFDLNSPNWHSVTIPEEMVKELQKLVPGIGKGTLVLDENGNWVPAPNDDPNKPPVSFKGVTEIVIYFHIKDENGKLVVSKVWVVWINKETDKIYKKSFEKPDKVIGESYVFKIDIEDKEGDKPIKRKDVYIVITSAPGEPEGPGGLLGELPPNVIVIHITYDLKEKKVTHIKLIARDENGNLKVLESK	2.5422164059219567	0.8875132310322259	72.59477233886719	0.7628498077392578	10.130532264709473	nan	inf
monomer-200-nr2-run1_result_0	20	RLREALKGTEKPGEDLNSPNWYSVTIPEEMVKKLQELVPGIGEGTLVLNENGEWVPAPNTDPNTPPVSLKGVTEIQIFFRIKDENGKLVVTSVVVAFYNKETDEIYLKRFDKPVKVIGESYVYEIKINDKEGDTPVIKKTVYIVISSSKGEEEKEGGLLGELPPNVIVIKITYDLEKKEVTKIELIYRSENNEIEVLESE	2.272650675379059	0.9031048991446876	69.26347351074219	0.7259501218795776	10.905486106872559	nan	inf
monomer-200-nr2-run1_result_0	21	KLKEALKGTEPPGYDLNSPNWYSVEIPEEMVKKLQEKVPGIGKGTLELDSNGNWVPSPNTDPNKKPVSLKGVDKIVIYFHVKNENGKLVVTKVRVAFYNSKTNKIYYKEFEKPDKVIGEAYVFEWKIEDKEGDKPIKEKTVYIIIKSAPGEPEGIGGLLGEIPPNTIYIIITYDLEKKEVTEIELIYRDEDNNIEKLISK	1.9650066674824984	0.9101044837060921	78.64423370361328	0.8067246675491333	8.183655738830566	nan	inf
monomer-200-nr2-run1_result_0	22	KLKEALKGTEPPGYDLNSPNWYSVDIPEEMVKFLQEKHPGIGEGVLVLDENGNWVPAPNTSPDQPAVSFKGVTKITIYFYVKDENGKLVVTEVRVAFYNEETDKIYYKRFDKPTSVEGETYTFKIDNNLKEGDVPVKRNTIYIRITSAPGDPSGPGGLGGSLPPNVTVIHITYDLKKKKVTHIKVIHRDANNNLEVLESK	19.31228648782218	0.11325677133910592	41.32107925415039	0.44880327582359314	18.507488250732422	nan	inf
monomer-200-nr2-run1_result_0	23	KLLEALKGTEEPGHNPNSPNWYSVTIPEEMVKFLQEKVPGIGRGTLVLNENGEWVPAPNDDPNQPPVSLKGVTEIVIYFEIKDENGKLVVTEVRVAWYNSETNEIYYKRFKKPSKVIGEAYYYLWKLEDRQGDVPIQERNVYIVIYSSKGDDEEPGKLGGELPPNVTVIEIEFDLEKKEVTKIRVIHRDENNKLEVLESE	3.9402940300975544	0.8138105580980907	67.15861511230469	0.7349488735198975	10.873470306396484	nan	inf
monomer-200-nr2-run1_result_0	24	KLLEALKGTEPPGYDPNSPNWYSVEIPKEMVELLQKKVPGIGEGTLKLDANGNWVPAPNTDPDQPPVSLKGVTKIVIFFSVEKKDGKLVVTRVRVAWYNEETDEIYYKEFDKPDKVEGETYYYKWDIRDKRGDEPVKRITVWISISDAEGDPSGPGGLGGEIKPNEIYIHITFDLKEKKVTKIKLIYRDENNNIEVYESK	2.8584118766281743	0.8300096994189061	62.97271728515625	0.6558448672294617	12.513276100158691	nan	inf
monomer-200-nr2-run1_result_0	25	KLLEALKGTEPPGFDPKDPNWYSVTIPKEMVKWLEEKVPGIGEGVYKLNENGEWVPAPNTSPDQPPVSFKGVTEITIFFYIKDENGKLVVERVRVAFYNEKTNEIYYKEFNKPVKTIGETYIFKIDINYKEGDVPVKRITVYIAISDAKGRDEGEGKLLGELPPDVVLIRITYDLEKKEVTRIEVIYRDSDNNIEKLVSE	13.415935291803912	0.6539837043605197	64.06873321533203	0.6673088073730469	11.727072715759277	nan	inf
monomer-200-nr2-run1_result_0	26	KLKEALKGTEEKGFDLDSKNWYSVDIPEEMVKKLQKYVPGIGKGVLKLDKNGNWVPAPNNNPNEKPVSLKGVTKITIYFHVKDENGKLVVTKVRVAFYNEKTDEIYYKKFEKPDKVIGEAYVFKIKIEDKKGDEPIKRIDIYIVISDSKGEIKGLGGLIGELKPNEIVIKITYDLEKKEVVKIELIYRDENNEIEKLISE	4.126283642175835	0.81810515132142	70.53197479248047	0.7427483797073364	10.764551162719727	nan	inf
monomer-200-nr2-run1_result_0	27	KLREALKGLEPPGYDLNSPNWYSVTIPEEMVKFLQEKVPGIGEGTLRLDANGNWVPAPNTDPNQPPVSFKGVTEIQIFFQIEDKDGKLVVTRVWVAWYNKETNEIYFKEFDKPDAVSGEAYTYTIKLNNKEGNKPIKEKTVKIIIRDAEGGPAGPGGLGGDLPPNVTVILITYDLKEKKVVRIEVIYRDENNNLEVLVSE	20.600050518013514	0.1855459051111093	48.173465728759766	0.5284773111343384	16.187570571899414	nan	inf
monomer-200-nr2-run1_result_0	28	MIFEALKGTEPPGKDLNSPNWYSVTIPKEMVKFLQEKIPGIGKGTLVLDENGNWVPAPNDDPNKPNVSFKGVTEITIFFHVKDENGKLVVTEVRVAFYNEETKEIYYKRFDKPDKVIGESYVFKIDINDKEGNKPIKKKDIYIVITSAPGSPSGSGGELGELPPNVTVIRITYDLEKKEVVKIEVIYKDENNNITKLTSE	2.7614842212268034	0.8739263326603853	75.23714447021484	0.7795649170875549	9.33190631866455	nan	inf
monomer-200-nr2-run1_result_0	29	KLKEALKGTEKPGNNLDSPNWYSVTIPKEMVKKLEELVPGIGKGTLKLDSNGNWVPAPNDNPDQPPVSFKGVTEIQIFFKVEDKNGKLVVTEVRVAFYNEETDEIYYKKFEKPVAVEGESYTFKIELELKEGDKPVKRRTVYIVISSAPGSPLGPGGLGGELPPNTVVIHITFDLKKKKVTKIEVIYRDENNNIIRLVSE	2.9594940019203344	0.8374221743789789	77.00453186035156	0.7751655578613281	8.859054565429688	nan	inf
monomer-200-nr2-run1_result_0	30	KLLEALKGTEPPGYDLNSPNWFSVEIPEEMVKALQEKVPGIGKGTLVLDENGNWVPHPVDDPNQPNVSFKGVTKIQIFFYVKDENGKLVVTRVRVAWYNEETDKIYYKEFEKPDSVIGESYVFTWEINDKQGNTPVKKITVKIVISSSEGKSEEEGKLLGELPPNTIVIKITFDLKKKKVTKIELIYRDENNNLEILISE	2.248291943317983	0.8897946798893681	82.52606964111328	0.8281354904174805	6.857019901275635	nan	inf
monomer-200-nr2-run1_result_0	31	ALKEALKGLEEPGFDLNSPNWYSVEIPKEMVKKLQEKVPGIGKGTLVLDENGNWVPAPNDDPNKPPVSLKGVTKIQIFFHVENENGKLKVSKVWVAWYNEETKEYYFKKFEKPVKVEGEAYVYKIEINDKEGDKPVKKKDVYIVIYDSEGEPEGPGGLLGELPPNVIVIEIEYDLKEKKVTKIRLIYRDENNNLEVLESK	3.5115057894604123	0.8282022461853231	71.47188568115234	0.7501596212387085	10.462944984436035	nan	inf
monomer-200-nr2-run1_result_1	0	ARREELLARLGEEGLARLRAYLEERVSSLGNERWKETFDVDRLLEVLAEAGFLPELERAARTWSPEDRREVDRLILAYLIVRETLLPLQQAAAAGEVDTNEYKVLLILTKREPGPEPLPPDVEFKVLSIDEAIEELKKLKNVTILPVKPTPITPDDLKSIYDPEALKLLIEKLKAAGIDPDKIDFSLLERLERVLRALVS	15.277706681564124	0.35809839104787017	60.46540069580078	0.526952862739563	15.222020149230957	nan	inf
monomer-200-nr2-run1_result_1	1	AEEEELVATLGEEGLKWLRAFLEELVAALGDEAWHERFDVDRVLAVLRRAGQLPALRRAAETRSPEDRRTLARLLLAYRIVEDTLLPLQKAAAAGKVDTNKYYVLLIETEAEPGEEPLPPNVTFRVLSIEEAIELLKEKKNVTLLPIKPTPITPDDLKSIYDPEAEKKLIEALKAAGIDPSKIDRSLIETLERVLRAAVS	1.8820182277399728	0.9012191673528419	84.98995971679688	0.8221439719200134	6.024876594543457	nan	inf
monomer-200-nr2-run1_result_1	2	EEEAELVATLGEEGLARLRAFLEEEVAALGDPAVHERWDVDELLAVLLRAGLLPALARAAQNWSPEDRRELARLLLAYLIVRETLLPLQQAAAAGKVDTNEYYVLVIKTKSEPGPEPLPPDVEFLVLTIDEAIELLKKEKNVTLLPVKPTPIKPDNLESIYDPEAEEKLIKALKAEGIDPEKIDFSLLEILERLLRALVS	11.417888488564301	0.436218506768152	62.82830047607422	0.594285249710083	14.112359046936035	nan	inf
monomer-200-nr2-run1_result_1	3	ELEEELRERLGEEGLAWLRERLEALVAALGDEELHAVFDVDEVLRVLARAGFLPELARAARTRSPEDDAAIARLLLAYYIARLTLLPLQKAAAAGKIDTNEYYVLAILTDAPPGPAPLPPNVTVEILTIDEAIALLKEKKNVTLLPIKPTPITPDDLKPLLDPEALAKLEAALKAAGIDPSKIDKSLWEDLERVLRALVE	16.277827585037418	0.27580455718536834	59.340614318847656	0.5742184519767761	15.242055892944336	nan	inf
monomer-200-nr2-run1_result_1	4	EEEEELKETLGEEGLERLRKKIEELVNSLGIEEFHKEFDVDEILEVWRKAGFLPELKEAAENWSEEDIKKIERLLLAYFIAKNTLLPLMKAAAAGKIDTNEYYVLLIETESEEGEKPLSKNVKFKVLSIEEAIKYYKEKKNVTLLPIKPTPITPDNIKSIYDPEAKEKLIEELKKNGIDPSKIDFSLLEILEKVVKALVE	1.2396781332660536	0.9535968303890311	82.83309173583984	0.8073827624320984	7.015008449554443	nan	inf
monomer-200-nr2-run1_result_1	5	EYEKELVEKLGEEGLKKIKEYLEELVASRGNEELHERFDVEEMLKVFYKANLLPELEKIAKNWSEEDKKTLERLLLAYEIAKLTLLPLMKDTAAGKIDPNQYYALLILTESAPGPEPLSPNVRFEVLTIDEAIARLKEEGNVTVLPVKPTPITPDNLKSIYDPAAAAALRAALEAAGIDPATLDTSLLEILEKVVKALVE	4.0266974081781965	0.7512765630628634	60.35776901245117	0.5961990356445312	14.826615333557129	nan	inf
monomer-200-nr2-run1_result_1	6	EEEKLLVETLGEEGLKRLKAFLEEYVSSLGDESVKKEFNVEEFLLVLLKAEQLPIIKEAAENWSPEDKEKLGRLLLAYIIAKRTLLPLMKATAAGKVDPNKYYVLLIELESEPGPEFLSPNVKFLILSIEEAIEYIKEKKNVIALPIKPTPITPDDLKSIFDPEARKKLIEALKAAGIDPSKIDFSLEEILEKIVKALVE	5.007256346259283	0.6475337592021675	66.53180694580078	0.5805951356887817	12.508955001831055	nan	inf
monomer-200-nr2-run1_result_1	7	EEEELLVEELGEEGLKRIREKLEELVSKSGNESLKESFDVDEVLRVFLKANFLPEIKRIAKNWSEEDYRELAKLLLAYFITKETILPLMQETAAGKVDPNEYYVLLILTEKEPGEEPLSKNVKFEILSIDEAIEKIKKEKNVIALPIKPTPITPDDLKPIYDPEALKKLIEKLKEAGIDPSKIDFSLLEILERVLRALVE	14.60693959668503	0.39286922802930363	58.23895263671875	0.4937722384929657	15.84053897857666	nan	inf
monomer-200-nr2-run1_result_1	8	ELEKELIETLGEEGLKRIKAYLEEYVSSLGDESFHETFNVDEFLEVLYKANLLPEIKKAAENWSEEDKRTLGRLLLAYYIVKNTLLPLQKAAAEGKIDTNEYYVLLIERKEEPGEEFLSKDVEFKILSIEEAIKAIKEKKNVEALPIKPTPIKPDNIESIYDPEAKAKLIEALKAAGIDPSKIDFSLLEILEKLLKAAVE	3.821539992386348	0.8271631052698848	76.95465850830078	0.7074346542358398	8.429093360900879	nan	inf
monomer-200-nr2-run1_result_1	9	ALEEELRARLGEEGLARIRAWLEELVSSLGNEEVHEVFDVDEMLEVFARAGLLPRIARAAETWSPEARRELARLLLAYIIVKLTLLPLQKAAAEGKIDTNKYYVLAILTDSEPGPEPLSPNVKFLIKTIDEAIELYLKEKNVTLLPIKPTPIKPDNIESIYDPEAKAELIKALEAAGIDPSKIDFSLIEILEKLLRALVE	15.488773409381821	0.4430056704976804	58.96564483642578	0.5540986061096191	14.606910705566406	nan	inf
monomer-200-nr2-run1_result_1	10	ELEEELVEEFGEEGLKRLRERMEALVAADGNPALKETFDVEEVLEVLYKANFLPELKEIAKNWSPEDLRTLERLLLAYNIVKNTLLPLQKAAAAGKIDTNKYYALLIRLKSPPGPEPLPPDVTFEIKTIDEAIELIKKEKNVIVLPIKPTPIKKDDIKSIYDEEAKKELIEKLKEEGIDPSKIDFSLIDILEKVLKALVS	4.939343224685628	0.7288061726262096	58.420166015625	0.5828315019607544	14.710760116577148	nan	inf
monomer-200-nr2-run1_result_1	11	ELEAELRERLGEEGLARLRARLEELVASLGLPEVHEVFDVDEVLRVLARAGFLPELARAAETWSPEDEATLARLLLAYFVVRLTLLPLAEAAAAGKVDTNQYYALLLERDAPPGPEPLPPRVTVSVLTIDEAIARIKELGNVEVLPVRPTPITPDDLRPLLDPEARAKLIAALKAAGIDPSKIDFSLQELLERLFRALVE	18.474738537124143	0.4144387922448841	56.234397888183594	0.49556082487106323	18.097883224487305	nan	inf
monomer-200-nr2-run1_result_1	12	ELEEELRELLGEEGLERLRRRIRELVESMGNEEIKKEFDVDEMLRVFARAGLLPELREIAKTWSPEGLRTLSRLLLDYIIAKLTIIPLMEATAAGKIDPNKYYVLLILTEKEPGEEPLPKNVKFEIKSIEEAIELLKKEKNVEILPIKPTPITPDDLKSIYDPEALKKLIEELKKNGIDPSKIDFSRMETLEKVVKALVE	15.361274675094288	0.21278289545325968	49.00459289550781	0.3594731092453003	20.325576782226562	nan	inf
monomer-200-nr2-run1_result_1	13	SLEELLRERLGEEGLKWLRERIEELVNSWGDENFKKDFDVEEMLEVWLRAGFLPELARIAETRSPEDLRTLERLLLAYYIAKNTLLPLMKAAAEGKIDTNEYYVLIIKIEKEPGEEPLSKNVKIEIKSIEEAIELLKKEKNVILLPIKPTPIKPDNIESILDEDALKKLIEKLKENGINPEKIDFSIIELLEKIVKALVE	14.178755944528628	0.4369226884141342	64.55377960205078	0.6046651601791382	13.72590160369873	nan	inf
monomer-200-nr2-run1_result_1	14	EEEALLVETLGEEGLARLRAELEALVAALGNEEVHRHFDVDEMLRVFARAGFLPELAAAARTWSPEDRRRLARLLLAYIITKLTLLPLQKKAAAGEVDTNKYYVLVIETDAPPGPEPLPPNVTFRILSIEEAIEYLKKVGNVTLLPIKPTPITPDDLKSIVDPEALEELIKALEKAGIDPSKIDFSIAEDLERLLKALVS	16.19789914138565	0.3059056513934518	48.43654251098633	0.33794844150543213	19.40895652770996	nan	inf
monomer-200-nr2-run1_result_1	15	EWEEELVERLGEEGLRRIREFIESLVASWGNEKFHEVFDVDELLKVWYKAELLPEIEEAAENWSPEDRRRLAELVLAYFITKLTLLPLQKKAAAGEVDTNKYYVLIIEIEKEPGEEPLPKNVEFKVLTIDEAIEYLKEKKNVILLPIKPTPITPDDIKSITDPEALKKLIEKLKANGIDPSKIDFSILEILEKVLKALVS	6.527307209841895	0.6767247099556403	73.84158325195312	0.6853122115135193	9.407524108886719	nan	inf
monomer-200-nr2-run1_result_1	16	EYEEELKKELGEEGLKKIKKYLEELVNSLGNEKVKEKFNVEEFLKVLYKANLLPKIKKAAENWSEEDKKELEKLLLAYIIAKDTLLPLMKDTAAGKVDPNEYYVLLIETESEPGPKPFSKNIKFEVLSIEEAIKRIKEKKNVIALPVRPTPITPDNLESILDPEALEKLIAALKAAGIDPSKIDFSLQEILEKILRALVE	1.5623546764828244	0.9330354177123167	81.02640533447266	0.7930824756622314	7.0832672119140625	nan	inf
monomer-200-nr2-run1_result_1	17	GLEALLVETLGEEGLAWLRERLAELVASLGDEAFHEEFDVDELLEVLLRAGLLPELARAARTRSPEDEATIARLLLAYFITKRTLLPLQQAAAAGEIDTNEYYVLAILREAEPGPLPLPPNVTFRLLSIDEAIELLKKEKNVELLPIKPTPITPDNLESIVDPEALELLKKKLEEEGIDPSKIDFSRMEILERVLRALVS	14.806456930000172	0.4214410769433787	53.62649154663086	0.44878584146499634	17.18173599243164	nan	inf
monomer-200-nr2-run1_result_1	18	SLKEKLIKELGEEGLKKLKKELEEFVSSLGNKSVKESFNVDETLEVLYKANFLPEIKEIAENWSEEDKKKLGELLLSYIIVKNTLLPLQKAAAAGKIDTNEYYVLAIEIKKEPGKEFLSPDVKFLILTIDEAIEYLKEKKNVILLPIKPTPIKPDDLKSIYDPEALKKLIEKLKENGIDPSKIDFSIQEKLEKLLKALVS	8.636483917484636	0.4085407747389657	47.72752380371094	0.36537399888038635	19.52082061767578	nan	inf
monomer-200-nr2-run1_result_1	19	ELEKELKEKLGEEGLEKIKKKLEELINSLGNPKIKEEFDVDEFLEVLYKAGFMEEIKKAAENWSEEDYKTLGKLLLAYIIAKLTLLPLMEKAAKGEIDTNEYYVLLIEIESEPGPKFLSKNVTFKILTIDEAIEYIKKKKNVIALPIKPTPIKPDEIKSIYDEEAKKKLIEKLKENGIDPSKIDFSILEKLEKIVKALVS	12.57417297404341	0.45389784835251945	60.75094985961914	0.528331458568573	15.222970008850098	nan	inf
monomer-200-nr2-run1_result_1	20	SLEELLKEELGEEGLKKIKEYLKKRVEEMGNEEIKKEFNVDEMLEVWLKANFLPEIKKAAKTWSKEDYKKLDELLLAYIIVKLTLLPLQQQAAAGKVDTNEYYALLILTEKPGGEESFSKNVKFLIKSIEEAIELIKKEKNVIVLPIKPTPIKPDNLESIYDPEAKAKLIEALKAAGIDPSKIDFSLLEKLEKLLKALVS	16.643839610459942	0.15574927325147978	41.51930618286133	0.2892441153526306	20.4401798248291	nan	inf
monomer-200-nr2-run1_result_1	21	ELEEELVEELGEEGLERLKKFLEELIASMGNEKLKETWDVDEMLEVFYKANFLPELKEAAKNWSEEDKRTIGRLVLAYIIVKETLLPLQKKAAAGEIDTNEYYVLAIRIKSPPGEEFLSPDVEFLILSIEEAIALLKEEKNVILLPIKPTPIKKDDLKSITDPEALAKLIAALKAAGIDPSKIDFSIQEDLEKLLKALVS	2.022006685575106	0.9057868059526646	65.42356872558594	0.6368827819824219	12.225476264953613	nan	inf
monomer-200-nr2-run1_result_1	22	EEEALLVAELGEEGLARLRAYLRERVAALGDPAVHERFDVDKVLEVWLKAGFLPELRRAAETWSPEDRRTIDRLLLAYIITERTLLPLQKKAAAGEVDTNKYYVLLILTDSPPGPEPLPPNVRFEILSIDEAIERLKKEGNVTLLPIKPTPITPTDLKSIYDPEAKEELIKALKAAGIDPSKIDFSLLEILEKVLKALVS	1.3361603510316604	0.9466998443684038	83.65650177001953	0.8081190586090088	6.264339923858643	nan	inf
monomer-200-nr2-run1_result_1	23	ALEERLVAELGEEGLAWLRAYLREEVAALGDEEVHEVFDVDEFLEVLARAGFLPELARAARTRSPEDRRTLGRLLLAYIIAKLTLLPLQKAAAAGKVDTNKYYVLLIETKREPGEEFLSPNVEFSVLTIDEAIEKLKELKNVTLLPIKPTPITPDDLKSIYDPEAKELLIKKLKEAGIDPSKIDFSLQEDLERVLKALVS	17.825582352653015	0.2052450724890293	49.783206939697266	0.3400881588459015	19.595354080200195	nan	inf
monomer-200-nr2-run1_result_1	24	EREEELIKTLGEEGLEWIKKKLEELVKSLGNEEVHKEFNVDEFLEVLYKAEFLPEIKRIAENRSEEDYKTLSRLLLAYIIVKLTLLPLQEKAAAGEIDTNKYYVLIIDKESENGSSPLPKNIKFLIKTIEEAIELYKKKKNVILLPIKPTPITPDDIKSIYDPEALEKLIKELEKNGIDPSKIDFSLLEKLEKLLKALVS	3.5400281327910568	0.7923838993538915	71.76577758789062	0.7322235703468323	9.802619934082031	nan	inf
monomer-200-nr2-run1_result_1	25	EEEKELIETLGEEGLKKIKEKLEELVNSLGNEEVKKKFNVDEFLEVLKKANLLPIIKEISENWSEEDYKKLSLLLESYIITKLVLLPLQKKAAEGKIDTNEYYALLIETESEPGKLPFSKNIKYLILSIEEAIEYIKEKKNVIVLPVKPTPIKPDNLESIYDPEALEKLKKALEENGIDPSKIDFSIIEILEKILKALVE	5.096704738168867	0.7384802661770133	64.56129455566406	0.6542137861251831	11.811738967895508	nan	inf
monomer-200-nr2-run1_result_1	26	EEEELLKKELGEEGLKWLKKYVEELVSSLGNEEVKKVFDVEEMLRVWLRAGFLPLIKEAVKNRSEEDKKTLSRLLLAYIIARLTLLPLRQAAAAGKVDTNQYYVLVILTEKEPGPEPLSKNVTFEVKTIDEAIELYKEKKNVILLPIRPTPIRPDDLRSLVDPEARAELIAKLKAAGIDPSKIDFSIEEILERVLRALVA	9.199748900359342	0.4496148574259673	62.78820037841797	0.5718507766723633	13.542609214782715	nan	inf
monomer-200-nr2-run1_result_1	27	DLEKELVETLGEEGLKKIKELLEKLVKSMGDESLKKSFDVEEVLEVFYKANLLPEIKEIAKNWSPEGKKTLGRLLLAYYIVKHTLLPLQKDAAAGKVDTNEYYVLAILTKKEEGPEFLSKNVEFKVYTIDEAIELLKKEKNVTLLPIKPTPITPDNLKSITDPEAREKLIKKLKEAGIDPSKIDFSIEEILEKLLKALVS	5.258301991862569	0.7158650496034572	66.88040924072266	0.5803737640380859	11.9197359085083	nan	inf
monomer-200-nr2-run1_result_1	28	AAEAELRARLGEAGLARLRAFLEALIAASGDPRLHEVWDVDELLEVLARADFLPELARAARSWSPEDRRTVARLVLAYAIVKLTLLPLQKAAAEGKIDTNKYYVLVIETDSEPGEEALPPNVTFKVLSIDEAIKYYKEKKNVTLLPIKPTPITPDDLKSIYDPEALEELIKKLKENGIDPSKIDFSLLEDLEKLLKALVE	6.8359879213777095	0.6254364066784556	55.85240936279297	0.46763843297958374	15.262526512145996	nan	inf
monomer-200-nr2-run1_result_1	29	ELEEELRRTLGEEGLEWLRAYLEELVSSLGNEELHEVFDVDETLEVFARAGFLPELKRAAENRSEEDRRTLARLLLAYWIAKTTLIPLMLDAAAGKVDTNEYYVLVIDYESEPGPEPLPPNVKVEILTIDEAIEYYKKKKNVNLLPIKPTPITPDDLKSIYDPEALEKLKEKLKAAGIDPSKIDFSLLETLERVVKALVK	1.1158705694224387	0.9642115082606096	88.74703979492188	0.8492124080657959	4.949087142944336	nan	inf
monomer-200-nr2-run1_result_1	30	EEEELLVATLGEEGLAWLRERLRALVEALGDPSVHEEFDVDEMLRVLLAAGFLPELAEAARTRSPEALARLARLVLAYIIARRTLLPLQEAAAAGKVDTNEYYVLAILTEKEPGPEPLPPNVRFLVKTIEEAVALLKEEKNVTLLPIKPTPITPDNLESIHDPEAEAALVAALKAAGIDPSKIDRSLMEDLERVVKALVA	16.618876635260662	0.41549084871130526	58.46469497680664	0.47274312376976013	17.814453125	nan	inf
monomer-200-nr2-run1_result_1	31	EEEAELVATLGEEGLARLRAYLEELVAAMGDPELHEEFDVDEMLKVFAKAGFLPKLAAAAKTWSPEDRRTLARLLLAYYIVKRTLLPLQKAAAAGKVDTNKYYVLVIDIKSEPGPEPLPPDVEFRILSIDEAIKYLKEKKNVILLPIKPTPITPDNLKPIFDPEALEELIKKLEEAGIDPSKIDFSILEDLEKVLKALVE	15.608408338307086	0.3334423491748406	59.842185974121094	0.4632575511932373	16.438804626464844	nan	inf
monomer-200-nr2-run1_result_10	0	PEKLPVYRYGDNETLEVEKTPEGDYKFTYTEVRNGVERKIEVEIKVEDGKLKFTVTVNEPSSLARVLRALALVLEALRELGINEKVIEGKVYDKNGKLVEELTVESRWENGRLHLKINDNIEGYLVRIETPDGSYYVFLMRETIETEDGKRVGIFRYIAERLDEEVLRELEELISEFKPAEGNVVLDPSRNEQTLVAVEP	3.350329610649072	0.8047216727302415	79.34219360351562	0.7861952781677246	8.306538581848145	nan	inf
monomer-200-nr2-run1_result_10	1	LEEIEIYEFGENIKLKVTKTPNGDYKVEYTRIENGKEINIEIEIKVVDGKLEFEVKINTEEDLSLVLEALGLVLEVLRSLGINEKVIKGKVYNKNGELIKELTIESKWENGKLHIKVNENIKGFLVKIETEEGSYYVFFSREIIKTEDGKYVAIFRHIAEKFNEEVEKYLLELISQFQPFKGNLKFDPNKKRQTYVGIKP	3.081495080541784	0.8162671894103692	73.75981140136719	0.7215467691421509	9.940048217773438	nan	inf
monomer-200-nr2-run1_result_10	2	LPEIEPYRYGENITLTLTKTPDGNYLAKITIIEDGKEIKIDVEITKENGKLYFKVTVNTDESLLYVGFALGLVLEKLLSLGINEKEIKGEVYDKNGNLIKELTVKWKYENGKLYLEINENIKGFLKRHKTEEGEYYSFFMREIITDENNKKTGIVRYLSEKFDEEVLKELLKLISEFKPGKGNLKFDPSSKIGTYIFKEP	14.156267735678691	0.28288615571391584	60.21162033081055	0.6068295836448669	15.140750885009766	nan	inf
monomer-200-nr2-run1_result_10	3	MKKIKLYKYGKDTELEVTKDENGNYKVKVTEKVNGKIINIDIEIEKKDGKLYFKVKVNSDESLLLVLRSIALTLEILLELGINEKTLEGEVYDKNGNLVEKLTVKWEFKDGKLYIQVNENIKGFLAKIETEDGYYYAFFMRILEEDENGKRTAIVRVLAEKLDEEVIKLLEELLSEFKPGEGNFEFDPTKKVQTYIFEEP	1.4968051775642228	0.9370151574766438	82.3907241821289	0.8001190423965454	7.1508917808532715	nan	inf
monomer-200-nr2-run1_result_10	4	LEKIKEYKYGENITIEVNKTPEGNYTVKVKIIENGKEIEIEIEIEIKDGKLYMKIKINEESDLSYVGKAIALVLEILKELGIDEKEIKGKVYDKNGKLIEELTVKSEWKDGKLHIKINENIKGFLKKFKYENGEYYGFFLREIIKDENNKLTGIFRMIAEKLDEEVLKEFEELLNEFKPAEGNLNLDLSKKRQTYVFKEP	7.891184225701724	0.502229958876611	61.80124282836914	0.5617005228996277	15.950117111206055	nan	inf
monomer-200-nr2-run1_result_10	5	MEEIEIYEYGENTKIKVEKTEDGNYKVSVTIIENGKEIKIDIEIIKENGKLKFKVKVNSPTSRTLVLKSIGLVLDILKELGINEKTIEGKVYDKNGNLIEELTVESEWKNGKLHIKVNDNIEGFLKKIETEDGSYYAFFMREKIKDENNKITGIFRVIAEKLNEEVLKDLEELLSKFKPSEGNLNLDPNKKVQTYIFKEP	2.116734200854694	0.8962172769980629	83.12581634521484	0.8236587643623352	7.0153303146362305	nan	inf
monomer-200-nr2-run1_result_10	6	MEEIKTYEFGKNIKAKVTKTPDGNYEIEVTIIEDGKEIKINIKITVENGKLKFEVTVNTDKDRILVGMAIALTLEILLELGINEKKIEGKVYDKNGNLIEELEVEWEYKDGKLHIKINDNIKGFLKKIETEDGSYYAFFMREEIKTKDNKIVGIFRMLAEKLDEEVLKLFNELINEFKPAEGNLKLDLSKKVQTYIFEKP	4.681606014242591	0.6999818240278575	60.90528106689453	0.573198676109314	13.945061683654785	nan	inf
monomer-200-nr2-run1_result_10	7	MKKIETFKFGKNTTLEVTKNEDGNYTVKVTTTIDGKTIEIDVEITIENGKLKVKVKVNSPSSLANVFTALGLVLEVLKKLGINEKVIEGEVYDKNGNLVEKLTIESEWKDGKLHIKINENITGFLKKIETPNGSYYGFFMREVITDPNGKKTGIFTYIAEELNEEVLADLNELIAEFQPAAGNLNLDPSSNVQTLVAKEP	2.4650078330911533	0.8729049277204598	81.1631851196289	0.782630443572998	7.0977277755737305	nan	inf
monomer-200-nr2-run1_result_10	8	MEEIKVYEFGDNIKIHVEKTEEGNYIFKIEIIENGKLIEIEVKIKKIDGKLYFEVKVNSENSLIRVGFAIGLVLKILKELGINEKKIKGKVYDKNGNLIEELEVESKWENGKLHLKINENIEGFLKEIEDENGKYYAFFMREVIEDENGRKTYIFRVIAEKFNEEVLKDLEELISTFKPSEGNLKLDKSKKVQTYIAVEP	1.9568621716559371	0.9034248121855819	81.69295501708984	0.7950852513313293	7.8394904136657715	nan	inf
monomer-200-nr2-run1_result_10	9	LKEIKTYKFGKNITLKVEKDENGNYTVELTITENGKTITLKIKIKKENGKLYFEVTINTPESLSLVGMAIALVLKVLKELGINEKEIKGKVYDKNGNLIEELEVKWKWENGKLHIQINENIKGFLKEIKTKDGSYYVFLLLERIKTEDGKYVGVFRYLAEEFNEEVKALLNELLATFQPAEGNLDFDPTKKRQTYVAVEP	3.091710327584967	0.7889011299688455	64.79865264892578	0.5910068154335022	12.326025009155273	nan	inf
monomer-200-nr2-run1_result_10	10	LPEIKEYKFGKNITAKVTKTPEGNYLVNVEIIENGKLRKIEIEIEKKDGKLYFKVKVNSEEDLTYVLFSLGLTLKILHELGINEKEIKGEVYNENGELIEKLEIEWEWKDGKLHIKVNDNIKGFLKEIKTKDGSYYGFFSREIIKDENNKYTAIFRYLAEEFNEEVLKYLNELISEFKPGEGNINLDKSKKKQTIIIKEP	9.547112843023198	0.613344275094836	69.11786651611328	0.7136125564575195	11.228826522827148	nan	inf
monomer-200-nr2-run1_result_10	11	VEKIEEFKFGDNITLTVTKDKDGNYNVKYTEVENGKVRNIDIEITKKDGKLYFKVKVNSKSSLADVAKALALVLYVLKKLGINEKKIEGEVYDKNGNLIEKLTVEWKWENGKLHIKINDNIEGYLVEIKDENGSYYAFFLRETIKTENNKYVGIFTYIAEKFNEEVLKELNELLSEFKPGEGNLNLDLSKKRGTYIFVKP	2.9045243718104756	0.8054953851974875	73.11153411865234	0.7392017245292664	10.00328540802002	nan	inf
monomer-200-nr2-run1_result_10	12	MEEIKEYKFGKNITIKVTKTPDGNYEFKVTIKENGKEIKIDIEITVENGKLKFKIKINTKESLLLVYTSIALVLKILHELGINEKTIEGEVYDENGNLIEKLTVEWKYENGKLYIKINDNIEGFLKEIKSKDGEYYVFLMREVIENEDNKKTGIFRYLAEKFDEEVLKLLNELISKFKPFEGNINLDPTKKVQTIIGEVP	4.453659245073403	0.6995152879762991	65.5270004272461	0.655178964138031	13.37271499633789	nan	inf
monomer-200-nr2-run1_result_10	13	LEKIKPYKFGDNITLELIKTPDGNYTIKYTKKINGKEIKIDIEIKKENGELKFTVKVNTDSDLSLVLEALALTLLILKELGINEKKITGKVYDKNGNLIEELEIESEWKDGKLHIKVNENIKGFLKKIKTENGEYYVFFTRETIEDENNKKTGIVRYIAEKFDEEALKLLKELISEFKPAEGNLNLDLSKNVQTLIFEEP	2.8107347994161933	0.815028157685262	73.7860107421875	0.7301019430160522	10.019571304321289	nan	inf
monomer-200-nr2-run1_result_10	14	MEEIKEYKFGKNTTLKVTKNKDGNYTFKYTKIENGKVINIDIEIEVKDGKLYFKVTVNSKESLLLVGTAIGLVLKVLKELGINEKTIEGEVYDANGNLVKKLTVKSEWKNGKLNIQINENIEGFLAEIETKDGKYYAFFMRETIKTKDNKLIGIFSYLAEKFDEEVKKLLEELISKFKPFEGNINWDDTKKVQTIVGVVP	3.143833597573875	0.8004237463913259	67.6331787109375	0.6439052820205688	12.824235916137695	nan	inf
monomer-200-nr2-run1_result_10	15	LEEIKEYKFGKNTTAKVTKTPDGNYKITVTIKVNGKEIKIDIEIKVIDGKLEFTVKVNTPNSLSLVLYAIALTLEILLELGINEKTIKGKVYDKNGNLIEELEVEYKYENGKLHLKVNDNIEGFLKKIETPDGSYYVFLLRERITTPDGKKVGIVRYLAEKLDEEVKKLIEEMVARFKPGEGNINWDPSSNVQTLIFEEP	3.2150647724429198	0.8298426348742484	77.75796508789062	0.7884951829910278	8.649225234985352	nan	inf
monomer-200-nr2-run1_result_10	16	LEEIKEYKYGDNITLKVTKNPDGNYDVKYEEIRDGKLIKIEIKITKKDGKLYFEIKVNSKKSLILVGRAIALTLEVLKELGINEKTIKGKVYDKNGNLIEELEVEWEWKDGKLHIKINDNITGFLKKIETENGSYYAFFMREVITTEDGKKVGIFRMLAEKLDEEVLALLNELLATFKPAEGNLDLDPTKNEITIVAEEP	2.2671510983873815	0.8824663253284549	83.5726318359375	0.8236214518547058	6.9099202156066895	nan	inf
monomer-200-nr2-run1_result_10	17	LEEIEEYKYGDNITLTVTKTPDGNYTVKYTETVNGKVIKIDIKIEKKDGKLYFTITVNTDKDLSLVGKAIGLVLDVLKELGINEKTIEGEVYDKNGNLIKKLTVESKYENGKLHIKINDNIEGYLVKIEYEDGSYYAFFMREIIEDENGKKTGIFSYIAEKLDEEVLKEELELLSQFKPGEGNLKYDPTKNVRTYIFEEP	7.255397538619245	0.6844631588654313	59.096717834472656	0.5940019488334656	14.834641456604004	nan	inf
monomer-200-nr2-run1_result_10	18	PPLLPVRRYGDNTTLTLTKDEDGNYKATWEELIDGKLRKIEIEIKVEDGKLKFTVKVNDDESLADVLRAIGLVLEALRELGIEEKEIEGEVYDKNGNLVEKLKVRWEWRDGRLHLTVNENIRGFLARHETPDGSYYSFFMRETITTEDGRRVGIVRSLSERLDAESLALLEELLATFQPASGNLVYDPSSRVQTYVFVEP	2.4512725345477424	0.8845644119391488	73.98937225341797	0.738107442855835	9.837894439697266	nan	inf
monomer-200-nr2-run1_result_10	19	MKEIKEYKYGDNITLKVTKDEDGNYKVKLTIEENGKLRKIDIEIIKEDGKLKFKVKVNSPSSLSEVLTAIALVLEVLRSLGINEKEIEGEVYDKNGKLVKKLKVEWKYENGKLHIKVNENIKGYLVKIKTEDGEYYAFFMKETITTPDNKKVAIVSYIAEKFDEEVLKYLKEVINEFKPGEGNLNLDPTKNKQTLVYEKP	2.3856795618969375	0.863864991101012	83.01698303222656	0.8157771825790405	6.939996719360352	nan	inf
monomer-200-nr2-run1_result_10	20	MKKIEEYKFGDNITLSVEKDENGNYNVKVKIVVNGKEIKIDIKIEIKDGKLYFEVKVNTDKSLLLVGTAIGLVLEILKELGINEKKIEGKVYDKNGKLIKELTVEWKWENGKLHIKINDDIEGFLKKIETKDGKYYAFFMRKTITDKDGKKTGIFQVLAEKFNEEVKKDLEELISKFKPFSGNVNWDPSKNVQTIVGVEP	2.616632559841988	0.8589221859294697	77.28070068359375	0.7154660820960999	8.141066551208496	nan	inf
monomer-200-nr2-run1_result_10	21	MEKIEEYKYGDNIIAKVEKTPEGNYTVEITEEVNGKKRELKIEIIKENGKLKFKITTNSDSSLLYVGKAIALTLEILRSLGINEKEIEGEVYDKNGKLVEKLKVNWKYENGKLHIKINDNIEGFLVKIKTEDGEYYGFFMRERILTEEGKEVGIFRYLAEKLNEEVLAHFQELLAQFKPGEGNLDLDPTKNVQTVVVVKP	2.299541845129818	0.8779228198871875	77.24620056152344	0.7745962142944336	8.544001579284668	nan	inf
monomer-200-nr2-run1_result_10	22	PEEIELYKFGKNTTLSITKDKDGNYTVTYTEIENGKERKIDIKITIEDGKLKFTIKVNTPSSLARVGRAIALTLEALKKLGINEETIEGEVYDKNGNLVEKLTVKSKWENGKLHLQINDNIKGFLKKIKTKDGEYYVFLLREEITTADGKKVAIFTYLAEKFDDEVLKLLNELISEFQPFEGNINLDLTKNEQTLVGVKP	1.771714803421335	0.9099593185160683	82.2689208984375	0.8277867436408997	6.930888652801514	nan	inf
monomer-200-nr2-run1_result_10	23	LEKIKTYKFGDNTTLNVTKTPDGNYIINYTEVIDGKEIKIDIEIEKIDGKLKFKIKVNTKDDLSRVLKAIGLTLKVLKELGINEKEIEGEVYDENGNLIKKLKVKSKWENGKLHIEVNDNIKGFLKEYEYEDGKYYAFFMREVITDENNQKTGIVRYIAEKFDEEVKEDLNELISEFKPGEGNLNYDPTKKVQTYIFKEP	4.241265861901705	0.7706635331759657	69.32057189941406	0.7003039717674255	12.062801361083984	nan	inf
monomer-200-nr2-run1_result_10	24	MEKIKLYKYGDNITLEIEKTEEGNYIFKLTIIKDGKEINIEIELIKEDGKLKFKVKVNSDKDLSLVLTALALVLEALKELGINEKEIEGEVYDKDGKLKEKLKIEWEYKDGKLHLKVNENIEGYLKKIETENGSYYVFFLRERIETEDGKIVGIVRYIAEKFDEEVKKELEELLSKFKPGEGNLNWDPTKNVQTYVFEEP	2.3718853242989697	0.8836071516976334	77.778076171875	0.7521077394485474	8.605754852294922	nan	inf
monomer-200-nr2-run1_result_10	25	MEKIKTYKYGDNITLELEKDENGNYKAKLTEVIDGKVIEIEIEIEKKDGELEFKVKVNSDSSLARVAKAIGLVLEALRELGINEKTIKGEVYDKNGKLIKELTVKSEWKDGKLNIQINENIKGKLVRIETPEGSYYAFFLREFIRTPDGKIVAIFRVIAEVFDEEVLKELLELIAEFQPAEGNLNLDLSSKEQTLVFVEP	2.5364003085990467	0.8540167166372163	76.9795913696289	0.7633923292160034	9.323820114135742	nan	inf
monomer-200-nr2-run1_result_10	26	LEKIKKYKYGKNITIEVNKDENGNYTVKVTIKVNGKEIKIDIEIKKENGKLKFKVKINTPKDLSLVLTAIALTLEILKKLGINEETIEGEVYDKNGNLVEELTVKSKWENGKLHIEVNENIKGFLAKIETEEGSYYVFFLLERITSPDGRVTGVATYIAEKFDEEAKALLNELLSQFQPGSGSLNFDPTKNVQTYVFVEP	6.572723184987817	0.700010516517789	60.42094039916992	0.6194002032279968	13.65556812286377	nan	inf
monomer-200-nr2-run1_result_10	27	LEKIEEYKYGENIKATVEKTEEGNYKVTVTEIIDGKEIKIEIEIKVENGKYKFKVTVNSDKSLARVLKAIGLVLDILHKLGINEKELEGEVYDKNGKLIKKLKVKWEYKNGKLHIEVNENIKGFLKKIKTPEGEYYGFFLRETIKNKDNSYTGIFTYIAEKFDEEVKKYLEELISEFKPFEGNINWDDSKNVQTIIGKKP	2.68659415146173	0.8422591349018316	76.66728973388672	0.7670537829399109	8.7200345993042	nan	inf
monomer-200-nr2-run1_result_10	28	LEEIKLYKYGENTTLTVTKTPDGNYTFKLTIVENGKEIKIDIEIKKIDGKLEFTVTVNEENSLSLVGRAIALVLEVLHELGINEKEIKGKVYDKNGKLLEELTVEWEYKNGKLNIKINENIKGFLVKIKTEEGEYYVFFLRETITTKDGKKIGIVSYIAEKFDEEVLEYLNELISEFKPGEGNLKLDPTKKEQTYIFKEP	2.245565702404195	0.879696445090317	81.38147735595703	0.7866129875183105	7.506021499633789	nan	inf
monomer-200-nr2-run1_result_10	29	IEKIELYKFGENITLYVYKDEDGNYNVNLEIEENGKLIKIDIKITKENGKLHFEVTVNTDKSLALVGTAIGLVLKILKELGINEKEIEGKVYDKNGNLIEELKVTWEWKDGKLHIKINDDIRGFLVEIETENGKYYAFFLRETIRTADGRLVGVVRYIAEKFDEEVKAYLEELLAEFPPGAGDLHYDPSSKVQTYVFEVP	3.4584930258843616	0.7972918178511142	68.63859558105469	0.6145250797271729	11.96299934387207	nan	inf
monomer-200-nr2-run1_result_10	30	MKEIKEYKYGKNITLNVTKDEDGNYNVEVKIIKNGKEIEIKIKIKKKDGELEFEVKVNSDSSLINVSTALALVLEALKELGINEKKIKGKVYDKNGKLIKELEVESEWENGKLKVKINENIKGFLKKIKTKDGEYYAFFLRETITTENGKKVGIVSYIAEKLDEEVLKELLELLSEFKPGEGNLNLDLTKNVGTYVFVEP	13.702581019260533	0.3612552192552746	40.633689880371094	0.3438514471054077	19.0590877532959	nan	inf
monomer-200-nr2-run1_result_10	31	PPEIKEYKYGDNITLKVTKTPDGNYKVKVTITEDGKEIKIDIEITVENGKLKFKVTVNSPSSLLLVATAIGLVLEALHELGINEKTIEGDVYDKNGNLLEHLTVNWEYKDGKLHIKINENISGFLKKIKTEDGEYYATFLREEITTPDGKVVGIVRVLAEKFDEEVLKELLELISQFQPADGNLNLDPSKKVQTYIFEKP	3.2403859194373044	0.7668543040243914	74.50601196289062	0.7171025276184082	9.681510925292969	nan	inf
monomer-200-nr2-run1_result_11	0	LEEELAALLEEFGLPPEVVRLEREGPDDPSWFELVADGQLVAVGRLVQLGDRLELVVERIPYRYASPEEEAAARAAARGRVASRAAYLRMLAAVDDLLAAVEEAFKNSDDPEKEPAKVDAAYARAKAVFDAARATLTSNPETTPPELRARAAALTAAVKDFYERYKEIRERGKKFLGPEKEKEELKKLYKEFKARVAALR	3.1550354846199338	0.8114486738011679	85.39649963378906	0.80842125415802	6.972679615020752	nan	inf
monomer-200-nr2-run1_result_11	1	LEERLAALLEEWGIPPERVEVRWEGPEAPDWLELWADGQLRAVGRVVRLGDEEVLVVERFPREYASPEEEAAARARARRRVDAEAAFLRAVEAVRRLLEAVEEALKNEDDPEAQPAKVEAAYAAARAVLDEARALLFSDPEGTPPELRERFAALAAAVEEFHAKLKELRKLGKEKLGPEKELELRKKLFEEFRERVEALL	1.2831163762246716	0.9551770851817142	89.36844635009766	0.8347250819206238	5.711751937866211	nan	inf
monomer-200-nr2-run1_result_11	2	REAELEALLERFGIPPDRVEVRVEGEDDPEWFELWADGQLRAVGRWVKVGDREVLVVQEFPFAYASPEEEEAALERARRRVENEAAYLKALEAIKKLMKAVEEAFANSGDPEAQPAKVKKAYEEAKKVFEEAREILFSDPEYTPPELRERFEKLTKLVEEFYKKYEELVEKGKKELGPEEELKELKKLFEEFKEKVEKEV	1.139295666998045	0.9628229102411926	88.89200592041016	0.8188434839248657	5.885904312133789	nan	inf
monomer-200-nr2-run1_result_11	3	LEEELEELFKKYGIPPSILELRWEGPENPDWFELIANGQLRAVGKIVKLGDKEVLVIEEFPYEYKSPEEEKKAREKARGRVEAEAAFLQATAAVAALLAAVAAALAAADDPAAAPPAVDAAYAAAAAVFDAARATLFSRPEYTPPELRARFAALTAAVADYHAALAAVRAAAAAALGPAAGLAAARALFADFRARVEALL	11.750662663140984	0.3841833199626393	78.28461456298828	0.624679446220398	14.420730590820312	nan	inf
monomer-200-nr2-run1_result_11	4	LEEELAALAEKWGIPPDRLELRREGEDRPDLLEWIADGQLVAVGRLVKLGDETRLVLEELPYRYASPEEEAEARRRALGRVESEAAYLRAVAAVDKLLAAVDAYLAAADDPEAGWPAVDAAYAEAKAVFDEAEKILFSRPELTPPELREKFAALRKAVEDYYARAQELRARGAAELGPAAELEELRALHAEFKAKVAALK	9.899198915457156	0.40476864245522703	75.67626953125	0.6498998403549194	12.148870468139648	nan	inf
monomer-200-nr2-run1_result_11	5	LEERLAELLKRFGIPESRLEVIFEGEDDPSWFELIADGELRAVGRLVQLGDETVLVVEEIDREYESEEEREAALERARGRVEARAAYLRAVAAVAGLLEAVKAAFENEDDPEKQWAAIEAAYEKAAAVLAEARAVLESRPEYTPPELRARLAALAAAVEDYVARLKEIREKAKKELGPEEGLKEMKKLFEEFKARVAALL	1.5181713691666308	0.9321714698969689	88.05546569824219	0.8232275247573853	6.084533214569092	nan	inf
monomer-200-nr2-run1_result_11	6	LEERLAKLLEELDAPPERVELRRRGPDDPDWFELWVDGQLRAVGRLVRLGDEEVLVVEYFPYEYESEEEEREALERARGRVEARAAYLRALEAVDKLLEAVKEAFEKEDDLEAQWAKIDAAYAEAKKVLDEARKTLFSRPELTPPELRERFEALSKAVEDFYEKLKEIRKEGKEFLGPEKMLEEKKKLYEEFKKEVEKLR	1.1790272333207055	0.9563846549663921	88.74037170410156	0.8313916921615601	6.017014026641846	nan	inf
monomer-200-nr2-run1_result_11	7	LEEELEELLKKYGISPEEVEVIFEGEENPEWFKVIANGELRMVGRLVKLGDRWVLVIEEYPYKYKSEEEKKEALERMKGRVESEAAYLRALEAVRRLEAAVAAAFAAAGDPAAGPAAVDAAYAEARAVLEEAREILFSNPEYTPPELRERFRALTALVADFYAAYRAIRAAAAAALGAAAGLAALRALFAAFRAGVAALE	6.00254487321953	0.518578528977296	83.26063537597656	0.6983672380447388	9.692012786865234	nan	inf
monomer-200-nr2-run1_result_11	8	LEEELEELKKKYGVSPEHLEVEVEGEDAPEWLRWIAEGQLIAVGRLVKVGDRLVLVLEEIDREYESEEEEEEALARARGLVRSRAALLLAEAAVAELLAAEEAALAAADDPDAAPPAIEAAYARAAAVLAAARAVLHGDPERTPPELRARFDALTAAVADYHAALAALAALGAEELGPAALLERRRELFAAFRARVAALL	6.320021725259388	0.6808174346455388	73.0523452758789	0.6727895140647888	12.661977767944336	nan	inf
monomer-200-nr2-run1_result_11	9	LEERLAALLKEFGIPPSRLKLEWEGEDRPDWFRLVADGQLVAVGRLVRVGDALELVLERFPFRYASPEAEAAALARARGRVDAEAAALRARAAVARLAAAAEAALAAADDPEAGWPAVDAAYAEAKAVLDAAAALLESDPAATPPALRARFAALRAAVDAYAAALAALRALAAAALGPAAGRALARALFAAFKAAVAALL	3.135283565259258	0.7571685662407447	72.81204223632812	0.6091814637184143	11.824482917785645	nan	inf
monomer-200-nr2-run1_result_11	10	LEEELEELLEKFGIPPSEVEVIFEGPDNPDWFKVIARGNLVAVGRFVQLGDRTVLVVDYFPYEYESEEEEEEALKRGRGRVESEAAYLRLLAAVDDLLAAVEAALANAADPAAAPAAVDAAYAAAAAVAAAAEATLFSNPELTPPELRERFAALTAAVADFAAERAALAAAGKKAAGPAAERAALAAAFDAFKARVAALR	1.2929134233702753	0.9493209530735015	87.6561279296875	0.8132771253585815	6.314731121063232	nan	inf
monomer-200-nr2-run1_result_11	11	LEEELEKLLKKYNISPSKVKIIFEGEENPDWFKIIADGNLIAVGKIVKVGDKKVLVIEEIPYKYKSKEEEEEELKRMKGRVESEAALLQAEAAVDALLAAAAAAFAAADDPEAGPAAVAAAYAEAAAVFAAARATLLSNPEYTPPEWRAKFAALTAAVADFAAAYAALLALGKALLGPEAERALLRALFADFAARVAAIR	1.6285181107255238	0.9293722669324719	86.18304443359375	0.7959247827529907	6.729782581329346	nan	inf
monomer-200-nr2-run1_result_11	12	LEEELEELFKKFGIPPENLELIVEGPDNPEWIKWIANGELIAVGRIVKVGDEERLVVSYFPYKYKSPEEEKRALEEARGRVEAEAAYLRALAAVDRLLAAAEAAFEAADDPEAAWPAVDAAYAEARAVLEEAERVLFSRPEFTPPELRARFRALAEAVRDYYERLAALRREGAEELGPAAERERLRALFAEFKARVAALR	7.567453705512485	0.7361947309248527	82.33814239501953	0.7592926621437073	9.09422779083252	nan	inf
monomer-200-nr2-run1_result_11	13	LEEELAALLERFGVPPDRVELRVEGEDDPSRFELVADGQLRAVGRLVRVGDRTELVLEELPFAYASAEEEAAAREAARGRVDARAALLAAEAAVDALLAAAAAAFANAADPAAGPAAVDAAYADAAAVLDAAAALLFSRPEATPAELRARFAALRAAVEAFYAALRAIAALGALALGPAAARALARAAFAAFAAAIAALR	12.585357003506191	0.29293741787479954	73.83123779296875	0.5021215677261353	15.097833633422852	nan	inf
monomer-200-nr2-run1_result_11	14	REEELEKLFKKYGIPKSKLELIFEGKDNPDWFELIADGQLRAVGKFVKLGDEEKLIIEEIDREYESEEEEEEAREKAKGRVESEAAYLKALEAVDELLKAVEEYFSKSDDLEKGWEKVKKAYEKAKKVFEEAEKILFSNPEYTPAELREKFKKLKEAVEKFYKEFEKLRELGEKELGPEEMLKKLKELYEEFKKEVEAIK	7.493465942296811	0.7843504083677365	83.14675903320312	0.7500140070915222	9.210827827453613	nan	inf
monomer-200-nr2-run1_result_11	15	LEEELKKLFEKYGIPEDELELIFEGPDNPDWFSLIAKGNLIAVGKIVQLGDEKELVVEWFDYEYESEEEEEEARERARGRVDNEAAYLRAKEAVADLLAAVEAYLANSDDPDAGWPAVDAAYAKAKAVFDAAKATVFSNPALTPAELRATLAALTAAVDDYAARLAELRARGAAELGPEAERKEIEALFAEFKARVEALL	1.7758057589360088	0.9115118745140134	82.86367797851562	0.7486740350723267	7.651215553283691	nan	inf
monomer-200-nr2-run1_result_11	16	LEEELEALREKWGVPPEGLEVRRAGPDDPDWLEWVADGQLLAVGRLVQVGDEKRLVLQELPRRYASPEEEAAARARALGRVEAEAALLRAQAAVDRLRAAVDAYLASSGDPLAGWPAVDAAYAEAAAVFAAAEATLTANPELTPAEWREKAAALTAAVADYHARLVELRILSALFLGPEAGRRLLAEAHAEFAARVEALR	2.1076492059187757	0.8876671252054879	86.22837829589844	0.7907441258430481	6.20851993560791	nan	inf
monomer-200-nr2-run1_result_11	17	LEEELAALLERFGIPPDRVEVIFEGPDRPDWFELIADGRLRAVGRIVRLGDREELVVEEFPYEYASPEEEAAARERARGRVEARAAYLRAVAAVERLLAAVAAAFAAADDPAAAPPAVEAAYAEARAVLDEARAILFSRPALTPPELRERFAALTAAVEDYHAALAALRAEGAAELGPAAELERQRALFAEFRARVAALL	3.5233324541697773	0.8297573673917333	77.61073303222656	0.7476806044578552	10.4160795211792	nan	inf
monomer-200-nr2-run1_result_11	18	LEERLAALLERWGVPPSRVKLEREGEDRPDWFRLVADGELRAVGRLVRLGDGEELVIEEIPRRYASPEEEAAELERARGRVEAEAAYLRAVAAVADLLAAVDAALAAADDPEAAPAEVAAAYERARAVLDAARATLFSRPEYTPAELRARFAALDAAVRAYYEELLRLRARGKAELGPEAERALLREAHAAFRERVAALL	1.8834752937704677	0.9187466114128641	90.32964324951172	0.8519811630249023	5.155847549438477	nan	inf
monomer-200-nr2-run1_result_11	19	MEEELEALLKKWGIPPSRVEVRWEGPDRPEWFELWADGQLRAVGRVVKLGDEEKLVVEELPFAYESPEAEAAALARARGRVEARAALLRAEAAVDALLAAAAEAFAAADDPDAQPAAVEAAYAAAAATLAAARATLHGDPARTPAEWRARFDALAAAVAAAAAAYADLRARGAAETGPEAEAAALRELYAAFAATVAALR	1.4968617530921147	0.9361866671795994	88.34027862548828	0.8389567136764526	5.523251056671143	nan	inf
monomer-200-nr2-run1_result_11	20	MEEELAKLLEKFGHPPEHVEVVWEGEDNPEWFELIADGQLIAVGRVVRLGDREVLVVEWLPFKYESEEEEAKAREEARGRVDSEAAFLRAVAAVERLLAAVEEAFKASDDPEKYPAKVEAAYAEAAAVFAEARALLESRPEYTPAELRARFAALTAAVDKFAAALKEIAERGKKELGPEEALKEAKELYAKFRAEVEALL	8.130492541224037	0.7435331144615813	81.62715148925781	0.7546205520629883	8.633880615234375	nan	inf
monomer-200-nr2-run1_result_11	21	LEEELAALFERYGIPPERLEVRFEGPDNPEWFEVIADGRLRAVGKFVKLGDRTELVVEEIDREYKSEEEEREARERARGRVESEAAFLKAVEAVRKLLAAVDAALAAADDPEAQWPAVDAAYAEAAKVLEEAEKILFSNPEYTPEELRKKFAALKAAVERFAAAARAIRALAAAALGPEAGLALLRELTAAFRAEVEALL	1.008218496311739	0.9675913542476516	88.62599182128906	0.8337852954864502	5.906911373138428	nan	inf
monomer-200-nr2-run1_result_11	22	LEEELEKLFEKYGIPPSELELIFEGEDDPSWFEVIANGQLRMVGRLVQVGDRTELVIEEFDFEYESEEEEERAREEARRRVEAEAAFLRAQAAVDALLAAVKAAFEKSDDPEAQPAAVDAAYAAAKATLAEARAVLFSDPEYTPPELRARLAALTAAVEEFYAEYKKLVEKGKKELGPEELKKKLKELFEKFKEKVAALL	9.882255829875765	0.39562649569665803	82.72329711914062	0.616020917892456	13.2505464553833	nan	inf
monomer-200-nr2-run1_result_11	23	LEEELKKLEEKFNIPPSKLKVIFKGEDDPDWFEWIADGNLIAVGKLVELGDEKVLVVEYFPYKYKSKEEEKKEREKARGRVEAEAAYLKALEAVDKLLKAFEEAFKNEDDPEAQPAKVEAAYKEAKAVLEEAREVLFSNPEYTPPELRARLEALTAAVEKFYEEYKKLREEGKKKLGKEEEKKRLKELFEKFKKEIEALR	8.054227472230327	0.7616844214862337	80.97701263427734	0.759859561920166	8.9159517288208	nan	inf
monomer-200-nr2-run1_result_11	24	LEEELEELLKKFGIPPENVEVIFEGEENPDWFELIADGQLRAVGRLVRLGDETVLVVEEFPFEYESPEEEEEARERARRRVEAEAAYLRAQAAVDKLLAAVEAFLANEDDLEAGWPAVDAAYAEAAAVLAEARALLHSHPEYTPPELRERLDALTAAVERFYAEFEKIRKEAAEKLGPEEGLKRLKALYEEFKKEVEALR	8.959937501355391	0.7186648852194812	75.59870910644531	0.6707339286804199	12.7841796875	nan	inf
monomer-200-nr2-run1_result_11	25	LEERLEALLEEFGVPPSELRVEWEGPDRPEWLRLIARGQLIAVGRLVRVGDGLELVVERFPYRYASPEEEREALERARGRVEAEAAYLRALAAVDRLLAAEEAALARADDPDAQWAAVDAAYADARAVFDEAEATLFSNPEYTPPELRARFAALRAAVRRHYEALRALRALGAAALGPAAERALLRELHAAFRAEVAALR	2.013710955499993	0.9088738815616898	90.69672393798828	0.8501482009887695	5.256414413452148	nan	inf
monomer-200-nr2-run1_result_11	26	LEEELKKLLEKFGIPEEEVEIKFKGPEDPNWFEIWANGNLRAVGKIVKLGDKEELVIEEFDFEYESEEEEKEALEKARGRVENEAAYLKALEAVEKLMKAVEEAFKEKDNLEKEPEKIDKAFKEAKKVFEEAEKILFSNPEYTPPELREKFKKLKKAVVIFYILVKLIRILGKLFLGPELEKKLLKIVFEIFKKKVEELK	7.542710393314953	0.7443517844404179	75.52100372314453	0.6675713658332825	12.70880126953125	nan	inf
monomer-200-nr2-run1_result_11	27	LEERLAELFKKYGIPPEKLELRWRGPDDPSWFEWIADGNLIAVGRLVKLGDETELVIEELPFEYESEEEEEEARKKARGRVDSEAAYLRALAAVDRLLAAVRAALAAADDPEAGPPLVDAAYAEARAVLDAANALLFSNPEYTPADLRTRFAALTAAVADFYAAWRELRARGAAELGPAALRERLAALTADFEARVAALR	1.6850030291322078	0.9244165882606048	89.01396942138672	0.8371860980987549	5.6117424964904785	nan	inf
monomer-200-nr2-run1_result_11	28	LEKELEELLKKFGISPEDVEVIFEGEDNPDYFKLIANGNLVAVGKLVKIGDSTKLIIEYIPYKYKSEEEEKEELERARGRVDSEAAYEKALAAVEKLLKAVEEFLAKKDDLEAGWPKVDAAYADAKKVFDAAEKLLFSNPEYTPPELREKFAALKAAVKDFYAKLKELRELGKKELGPEELRKRVEELFKEFKEKVEALK	3.4119699703650324	0.8127597791488544	83.2708511352539	0.6319217681884766	11.485007286071777	nan	inf
monomer-200-nr2-run1_result_11	29	LEEELEELLKKFGYPPSVVEVIFEGEDDPDWFKLIANGELVAVGRFVRLGDRLELIVEFYDGKYKSKEEEEKKLEEMRGRVRARAAYLRATAAVAELLAAAAAAFAAAGDAAAGPAAVDAAYARAAAVLAEARALLESRPELTPPELRARLAALTAAVEAFWAEYRALRAEGAAALGPAAERARLRALFAAFRARVAALL	5.0970491811131975	0.5448941160410696	81.50234985351562	0.6505420207977295	9.180670738220215	nan	inf
monomer-200-nr2-run1_result_11	30	LEEELEKLFKKYGIPKEKLKVEFEGEDNPDWFSIWADGNLKAVGKIVELGDKKELVIEEFPYKYKSEEEKKEAEKKAKGRVEAEAAYLKALNAIENLLKAVEEAFANADDPEAQPAKIDAAYKEAKKVLEEAEKILFSNPEYTPPELREKFKKLKELVEEFYKKYKEIREEAAKEIGPEAGLKKLKELFEKFKKEVEEIK	1.0871391089496951	0.9640981191503647	86.70677185058594	0.8046668767929077	6.844640254974365	nan	inf
monomer-200-nr2-run1_result_11	31	LEEELEELLKKYGIPPSKVKVEFEGEDNPDWFKLIADGELVAVGKIVKVGDKYELVIEEIPFRYKSKEEEKEELERARGRVESEAAFLKALAAVDDLLAAVAAYFANAGDPEAGPAAVEAAYAKAKAVFDEARKILFSNPEYTPEELREKFKALTEAVERFVAAYREIRERGKRELGPEAERAALAALFAEFKAEVEALK	1.5922908116164824	0.9308179524074868	87.21049499511719	0.8123675584793091	6.531710624694824	nan	inf
monomer-200-nr2-run1_result_12	0	MEEIEVREVTLPPGELEARIAEARAANEIVFTAPPPLSPGSFWTIPYDPAMNNPEIGEILKEFVEEFQKRILALTPEPPDPAYFAELLELLQPENFDIRAFLSKFMAFLARFLARYAPNLPNRREFLVEIAKKLHYIIKKYSKLIGKGENEEELKKKMREDLKKVLDEFLERVRRHAEPAPDGTPLFPGPLPELEELEPP	3.6918803319188704	0.8484255089529853	78.76412963867188	0.7620410323143005	8.908825874328613	nan	inf
monomer-200-nr2-run1_result_12	1	MKEVNIKKITLPPDKIEETIAELKANNYIVFTAPPPLSPNSFWAIPYNPSHNNPELAEILREFVLRLRAAILALTPEPPDPAGFARLLALLQPENFDSRAFLSALMALLAEFLARYAPHMPNRMEVLINLAKKLHYVITKYSAKIGKGEDKEKLKKEAREDLEEILDEFLATVRAHARPDPDGRPVFPGPDPALEALLPK	2.261863722197952	0.8958990046766209	81.46268463134766	0.7578434944152832	8.792372703552246	nan	inf
monomer-200-nr2-run1_result_12	2	MEDIEVKEVTLPPDRIEEKIAEARAKNYIVFTLPPPLSPGSFWTIPYDPSMNNPEIGEILKKFVEKFQARLNELTPEPMDPAHFAKLKALLQPDNFDIRAFLSEFMHMLGLYVARYAPDLPNRNEVLIDIAKKLHAAILKYSKLIGKGVDEEKLKKEFEEDLDEIADDFFETLRKHAKVDEDGTPRAAGPPPELELEEPK	9.746439761908597	0.7056765359381677	84.8135986328125	0.7951930165290833	8.202048301696777	nan	inf
monomer-200-nr2-run1_result_12	3	LEEIEIKKVTLEPGTIEETIKEAKANNYIVFTLPPPESKGSFWTVPYNPKYNNPIIGKILKKFVEKFKERILALVPEPPDPKYFAELLELLKPENFDIKAFLSKFMEFLGIFFAKYAPYLPNKNEVLKELLKKLYAAIKKYAELIGKGVDKEELEKEFEEDLEEILEEFLKTLREHAKLDEDGTPIFPGPLPELEKEEPP	9.416362665741712	0.7573006885924092	73.91075897216797	0.6924362778663635	10.939719200134277	nan	inf
monomer-200-nr2-run1_result_12	4	MEEINVKKVTLPPGEIEEKIAEAKANNYIVFTAPPPLSKNSFWTIPYNPEYNNKIIGEILREFVLEFRERLDALTPEPLDPAYFDELLALLQPENYDIQAFLSKFMEMLALYVQRYAPYLPNRNEVLIELAKKLHYIVKKYAKKIGKGEDEEKLKEEMREELKEVLDEFLKTLREHMRLAEDGTPLGGGPLPELEALEPP	10.519035560332156	0.6046187183191725	81.97959899902344	0.764412522315979	8.710424423217773	nan	inf
monomer-200-nr2-run1_result_12	5	MKEIEIKRITLPPDEIEEKIAELKAENYIVFTAPPPLSPGSFWAIPYNESMNNPEIGEVLREFVLRFQARLLALTPEPPDPAGFARLLALLQPDNFDIRAFLSEFMAMLAEYVARHAPDLPDRNDFLIDIARRLHAIIKKYSKLIGKGVDEEKLKAEFREDLEAVLDEFLARLRAHARLAPDGTPVFPGPPPALAALAPP	8.820717836400654	0.7141738637894223	80.40185546875	0.7497072219848633	9.631300926208496	nan	inf
monomer-200-nr2-run1_result_12	6	MDNIEIKKITLKPDEIEKKIAEARANNNIVFTAPPPLSKNSFWTIPYDPAWNNPEIAAVLAEFVEEFEAELRALTPTPLDPAHFARLKALLQPENYDIAAFLSEFMRLLSLYLDRNAPYMPNKNEFLIDILKKLAAAIKKYAALIGKGVDPAALRAAMRADLREILREFLERVRKHAKLDENGEPLFPGPLPELEAALPP	7.55528573590068	0.7111865952360863	70.2788314819336	0.6236125230789185	11.630387306213379	nan	inf
monomer-200-nr2-run1_result_12	7	LPDPLIERVTLPPGELEARIAEARAANYIVFTAPPPLSPGSFWTIPYDESWNNKELGAILREFVVDFEERIKALTDEPPDPAYFDRLLELLKPENFDIRAFLSEFMYYLSLLVDRYAPNLPNRREVLESIARDLASVVDKYAKLIGKGVDPEKLKKEAREDLDKIADKFFEILRKHMELDEDGTPVAAGPDPALEALLPP	16.40305550832217	0.26133664172900967	62.7389030456543	0.5212703347206116	14.471362113952637	nan	inf
monomer-200-nr2-run1_result_12	8	MKEIKIERITLPPDELEEKIAQYKAENYIVFTAPPPLSPGSFWAIPYDPKWNNPEIGKILKKFVKKLKERLDELTPEPLDPAYFDELLKLLQPENFDVRAFLSKLMEMLARYVARHAPYLPNRNEVLIEIAKDLAYAIKKYSALIGKGVDKEKLEKEFEKDLDKILEKFLKTLMEHAKLDEDGEPEFPGPLPELLAKEPP	9.359780250353259	0.6824574417856727	82.52449035644531	0.7682621479034424	8.87515926361084	nan	inf
monomer-200-nr2-run1_result_12	9	MSSINIEEVTLPPDRIEETIAEARAKNYIVFTLPPPESPGSFWTIPYDDSWNNKEIGEILREFVKEFKEELDKLTPEPLDPKYWKKLEELLQPENYDIREFLSEFMRMLGLYFARYAPYLPDRRGVLIELAKKLAAIIDKYAKLIGKGVDKEKLKKEAREDLREVLEEFLETLRKHAKLDANGKPIFPGPDPELLKEKPK	8.519524274824493	0.7641848725759988	80.59123992919922	0.7716361284255981	9.059834480285645	nan	inf
monomer-200-nr2-run1_result_12	10	MKEINIEEVTLEPGELEEKIREYEEKNYIVFTAPPPEGKNSFWTIPYDPKMNNPLLAEILKEFVKKFQERLLRLTPEPPDKSSFDKLLKLLEPENYDIRAFLSEFMAFLAEYLARYAPYMPNRNEFLKNILKKLHYIIKKYSELIGKGVNEEELKKEAKEELNKVLKEFFERVIKHMRLDENGEPVGAGPLPELLEEEPE	5.847739449763638	0.7552634075877981	74.50345611572266	0.6966630220413208	9.679113388061523	nan	inf
monomer-200-nr2-run1_result_12	11	MPEIKIEEVTLPPGEIEEKIAEAKANNYIVFTLPPPLSPNSFWTIPYDESYNNKLIGEILREFVLEFRARIEELFPEPPDPAGYARLLALLQPENFDVRAFLSEFMALLGEIFARYAPNLPDRLGVLKDLAKKVHSIIKKYSEKIGKGVDEEELKKEFKEDLDEVLDDFLETLLAHAELDEDGEPVFPGPLPELLARRPP	2.328801390618971	0.9059102308908348	83.60236358642578	0.7844496369361877	7.2112202644348145	nan	inf
monomer-200-nr2-run1_result_12	12	MEEIEIKEVTLPPEEIEKKIEEARKNNYIVFTAPPPLSKNSFWTIPYDESMNNKIIGEILKEFVEELKAALDALTPEPLDPAYFEKLLKLLQPENFNIREYLSELMYLLAVFLARYAPDLPNRNEFLINIAKKLYSIVKKYSKLIGKGVDEEKLKEEMRKDLKEVLDELLATLRKHMRLAPDGTPVGAGPPPELLAANPP	8.038967196102877	0.7958111005576819	84.78939056396484	0.7815274000167847	8.323409080505371	nan	inf
monomer-200-nr2-run1_result_12	13	MEEIEIKKITLPPDKIEEKIKEYKENNYIVFTAPPPLSKNSFYAIPYDESWNNPLIGEILREFVEEFQARLLELFPEPPDPAGFARLLELLKPENYDIRAFLSEFMRMLAEIFARYAPNLPDKMEVLINIAKDLAAIIKKYSALIGKGVDEEELKAQMREDLRKVLDEFLETLLAHAELDADGTPVFGGPPPELLEREPP	8.665594167827544	0.7212213250052224	84.46739196777344	0.7806417346000671	8.200648307800293	nan	inf
monomer-200-nr2-run1_result_12	14	MEEIEVKEVTLPPGELEEKIEQARKENYIVFTLPPPESPGSFFTIPYDESWNNKKIAEILKEFVKEFKERLLALVDEPPDPEHFAKLLELLKEDNYNTREFLSTFMEMLGLFVARYAPYLPNRREVLIEIAKKLASVIKKYSKLIGKGVDEEELEKEMKEDLEEILDDFLETLRKHARLDPDGTPLFPGPLPELEALKPP	8.783720178167027	0.7381342277101361	74.24821472167969	0.7070528268814087	10.170525550842285	nan	inf
monomer-200-nr2-run1_result_12	15	MPAIEVKRITLPPDRIEEEIARYKAENYIVFTAPPPLSPGSFWAIPYDESYNNVEIGEILKEFVQKFEAEINRLTPEPLPAESFAELLELLQPDNFDIRAFLSKFMEMLAEFVARYAPNMPNRMEVLIRIAKKLHAVIKKYSALIGKGVDKEKLKADARKDLDEILDEFLETVRKYAELDEDGTPVFPGPDPALLAERPP	8.919539850513399	0.7259655108158266	81.84774780273438	0.767717719078064	8.782482147216797	nan	inf
monomer-200-nr2-run1_result_12	16	MPEIKIEKVTLPPDEKEAKIAEYRAQNYIVFEAPPPLSPNSFWTVPYDPSWNNPELGAILREFVLDLEAALRALTPEPPDPAAFARLLALLAPDNFDIRAFLSELMEFLARYFAAHAPNLPDRMGVLIDILKKLKAIVTKYSALIGKGVDPEELKAAAREDLDAVRDELLATLRAHAELDPDGRPRAPGPPPELEALRPP	8.64539155404663	0.7358993347578204	83.1513671875	0.7562201619148254	8.913079261779785	nan	inf
monomer-200-nr2-run1_result_12	17	MKEIKVEKVTLEPGKIEEEIKKAKEENYIVFTAPPPDSPNSFYTIPYDPSFNNPIIGKILKEFVEEFEERIRALTPEPPDPKYFEKLKKLLQPENFDIRAFLSEFMYMLSLFFSKYVPNMPNKDEVLIDIAKKLYSIIKKYSKLIGKGVDQKKLEEEAKKDLRKVLDDFFETVAKYAELDDDGKPKFPGPKPELWEKEPP	7.734267738373437	0.8119557469888222	83.26280975341797	0.8100138902664185	7.601963043212891	nan	inf
monomer-200-nr2-run1_result_12	18	MKEVNVEEVTLPPDKLEEEIAKYKANNYIVFTLPPPESPGSFWTIPYNPEENNPLIGEILREFVEELEARLRALTPEPPDPAGFARLLELLKPENFDVRAFLSELMRLLGEYLARHAPDLPDRRGFLIDVAKKLHSAVSKYAALIGKGVDEEELKEALREDLREILDELLRTLLAHARLAPDGRPVAPGPPPALLAARPP	8.933977877539343	0.7189526015805163	80.34248352050781	0.7274806499481201	9.7390775680542	nan	inf
monomer-200-nr2-run1_result_12	19	MPEIEVKEVTLPPDEIEAAIAAAKAANYIVFTAPPPLSPGSFWTIPYDPSWNNPLIAKVLREFVLEFKERIESLLPEPPPEEDFAKLLELLKEDNYDIQAFLSAFMEFLSRLVARYAPNLPNRNQVLIDLAKKLAAIVKKYAALIGKGVDEEKLKEEMRKDLREVLDEFLETLRRHMELDEDGRPLGPGPTPELEEEEPP	9.055956118646819	0.726533107206666	83.58208465576172	0.7788828611373901	8.537232398986816	nan	inf
monomer-200-nr2-run1_result_12	20	MPDVAVERVTLPPGEREARRAALRAAGYVVFEAPPPLSPGSLWAIPYDPAYNNPLLGAVLREFVLDFQARLLALTPEPPDPAAFAELLALLQPDNYDARAFLSAFMAFLAAFVARHAPDLPNRMEVLVRLARRLYAAIKRYAALIGTGVDEAALKAAFRADLAAILDEFLATLRAHARPAPDGTPRAPGPDPALEAARPP	10.06682079808842	0.6497503349563261	80.66032409667969	0.7365762591362	9.752717018127441	nan	inf
monomer-200-nr2-run1_result_12	21	LPKINIKKVTLKPDEIEEKKKEAIENNNIVFEAPPPLSPNSFWTIPYDPSFNNPEIGEILREFVLEFKEKILALTPEPPDPADFDKLLELLKPENFNIREFLSEFMAMLAKYIARYAPNMPNKMDFLIDVAKELYSIIKKYSKLIGKGVNPEELKEAMRKDLRELLEKFFKTLAKHAKLDADGKPVFPGPSPELLAKNPP	13.279500114073922	0.39078847401946476	71.07582092285156	0.6087356805801392	15.58945083618164	nan	inf
monomer-200-nr2-run1_result_12	22	MEEVKIEKITLKPDTLEEKIAELKANNYIVFTLPPPWSPNSFYAIPYDPKMNNPEIGEILKEFVERFKERILRLTPEPPDPASFARLLALLQPENYDVRAFLSEFMRFLGEFIARYAPNLPNRNEVLIELAKKLHYIIKKYSELIGKGVDPEELKAEAREDLEEVLDEFLATLMKHAELDPDGRPVFPGPPPELLAEEPP	8.819928419515497	0.7515030044752872	79.91566467285156	0.747732400894165	9.45328140258789	nan	inf
monomer-200-nr2-run1_result_12	23	LPAPEVRRVTLPPGEREARIAAARAENYVVFTAPPPLSPGAFWTLPFDPSENQPEIGAVLREFVLEFRAALDALTPEPLDPAGFERLLELLQPENFDIRAFLSEFMRLLAEFVARYAPHLPDRDAVLVELARRLHAIVRRYAALIGTGVDPAELRAAMRADLRELLDAFLATLRAHARLAEDGEPVAPGPDPALAAAAPP	8.607624380297795	0.733267576736508	82.57157897949219	0.7743231058120728	8.828847885131836	nan	inf
monomer-200-nr2-run1_result_12	24	MPEIEIKKVTLPPDKIEEEIKKARENNYIVFTAPPPLSPNSFWTIPYNESWNNPELAAVLREFVERLEARLRALTPEPLDPAGFARLLALLQPDNYDIRAFLSELMALLAEFIARYAPYMPDRMEFLVELARKLASIIDKYSKLIGKGVDKEELVAAAREDLDEVLDDFLARLRAHARPDADGTPVFPGPDPALLEAAPP	8.264589833370993	0.8059829623137168	84.48088073730469	0.8048157095909119	7.119260787963867	nan	inf
monomer-200-nr2-run1_result_12	25	NPKIEVKKVTLPPDKKEEKIAEFRAENYIVFEAPPPLSPGSFWAVPYDPSWNNKEIGEILREFVKEFIEKINELVDEPPDPAYFDRLLELLQPENFDIRAFVSEFMRFLAIFVAKYAPNMPNRNQFLIDILKDLVSIIDKYSKLIGKGVDKEKLKEEMRKDLNKVLEKFLKKITKYAELDEDGTPVFKGPKKELFEKNPP	10.552166125724797	0.47795500943435626	63.91389083862305	0.5043106079101562	16.342737197875977	nan	inf
monomer-200-nr2-run1_result_12	26	LPAPEVEEVTLPPGELEERIAEARAAGYIVFTLPPPESPGSFWTLPYDPSHNNPRLGAILREFVLRFQARLLALFPEPPDPEDFARLLALLQPENLDIRAFLSEFMAFLGRVLARYAPNMPDRRAFLIEVARDLHAVITKYSALIGTGVDPAALEAAARADLDAILDRFLARLLKHAELAPDGRPVFPGPLPELLEAEPP	8.46888123169035	0.704518113206315	84.04483032226562	0.7925798296928406	8.31991195678711	nan	inf
monomer-200-nr2-run1_result_12	27	NPDIEVKRITLPPDKIEETIAEKKAQNYIVFTAPPPLSPNSFWAIPYKPEWNNPLIGEILKEFVDDFEERINKLFETPPDPAGFAKLKALLQPENYDIKAFLSEFMKMLADIFAKYAPDLPNREDVLINLAKDLASIIDKYAKKIGKGVNEEELKKEAKKDLKKVEDKFFKTLMKHAKLNEDGTPKFGGPKEELLEEEPE	7.927331091267216	0.7573562073223453	86.2662582397461	0.8233106136322021	6.945107460021973	nan	inf
monomer-200-nr2-run1_result_12	28	MKEIKIEKITLKPDEIEKKIEEYKKNNYIVFTAPPPLSKNSFWAIPYDESYNNKEIGEILKEFVEEFEERLKALTPEPMDPSSFDELLELLKPENFNSREFLSKFMSLLAEYIARYAPNMPNKNEFLIEILKKLYNVIKKYSKLIGKGVDKEKLKEEMRKDLNEILDDFLKRLREHMELDENGKPVGAGPTPELEEEEPE	10.02347114303297	0.6317091431894539	82.61063385009766	0.7808386087417603	8.621005058288574	nan	inf
monomer-200-nr2-run1_result_12	29	LPEIEVKKITLDPSELEEKIKELKEKNYIVFTLPPPLSPNSFYAIPYDPAYNNPLIGEVLREFVLEFQERLNRLTKEPLDPAHFDKLLALLQPDNFDIRAFLSEFMEMLGLFIQRYAPYLPNREEVLINLAKKLHAIVRKYAALIGKGVDEEELKAAMREDLRALLDEFLETLRKHMRLDENGKPLAPGPDPALLAEEPP	7.303826007865448	0.7422601287420665	83.84455871582031	0.7820588946342468	7.634408950805664	nan	inf
monomer-200-nr2-run1_result_12	30	MKEINIEEVTLDPSEIEKKIKEAKENNYIVFTAPPPLSKNSFWTVPYEESYNNKLIGEILKEFVLEFKKRLDSLTSEPLDESYFKKLLELLKDDNYNIREFLSEFMELLAKYIDRYAPYMPNKNEFLKEILKKLHYIIKKYSKKIGKGEDIEKLKEEIKKELNEVLDEFLERIRKHSKLDENGEPLFAGPTPELEELEPP	9.28262636235017	0.7001561607977975	71.108154296875	0.6573480367660522	13.007638931274414	nan	inf
monomer-200-nr2-run1_result_12	31	MDKIEIKKITLPPDKLEEKIKELKEQNYIVFTLPPPLSPGSFWAIPYDDSWNNPEIGEILKEFVKKFKAELDALTPEPLDPAHFAKLLELLQPENYDIRAFLSEFMYMLGLYLARHAPNLPNRNEVLIEIAKDLAYAIKKYAAKIGKGENEEELKKEFREDLNEILEKFLKTLAEHAEPDPDGEPLFPGPPPELLLEKPP	3.1092619035495286	0.8527680204154271	83.91376495361328	0.7851065397262573	8.629426956176758	nan	inf
monomer-200-nr2-run1_result_13	0	APRPLPPELLAEFAALYADALDVSVLALLARMRRVNPQLDIPPLDEWEIADRIVEFLKKAASIDPEKLLNDYPLAVRVAILLATVEGLDLLEELYERGAEKERGEEFKKKYEEAKKAAEKILSILAKNLIPLTDPALARAFLAYRADVLARTRALLRAARLRDAAGRLVSDEEIDAALAAALPPALRRLTALALAVLFGR	4.162006706486831	0.7015835377899421	59.7018928527832	0.468644380569458	16.146284103393555	nan	inf
monomer-200-nr2-run1_result_13	1	PPKPRPPELVKEEKELREEALDVSVLSRLYRIRQVNPNINIPEIDPKEIYDKIYEFLEKLSKIDEELILNEYSYETRVAILLASELGIETLNDLYENGFEEEYGEEFKKKYEEANKNYEKIKKILKEKLLPLTDPAFARAYLKFMEEVDKRTRELLISLNLKDENGNLLTEEEIEKALESSYLPKEKELRALALSVLFGR	1.3589884050829435	0.9477170012886046	87.80232238769531	0.8517029285430908	5.4779052734375	nan	inf
monomer-200-nr2-run1_result_13	2	PPVPRPPLVVILEIILVVLALTVVVLSFLYRLRQVRPDVRIPELDPLEILDFMFEFLEFASKIPEEFMLNVLSLFTRVAIYLASVFAMKTLDDMYNAGFEEKYGEEFKKKYEKAKEAYEKIKSILADKLIDPDDLALAAAFLAFVAAALALTRRLLRAAGLRDAAGRPLSDAEIDAALLASLPPELVALLARALAVLFGR	1.3341630006890528	0.9519074744999778	86.68486022949219	0.8345447182655334	5.656088352203369	nan	inf
monomer-200-nr2-run1_result_13	3	PPLPRPPWLVVLELLLIALALLVSVLSFLYRLRRVRPDIDIPPLDELEIAKFMLAFLRFAASIPEDLLLNLFSLFTRVAILLAVRLAMRTLEDLYEAGFAEKYGEAFEKAYEEAKAAAEKIRALLADRLLPLTDPALAAAFLAYLAAVLALTRRLLRSLRLRDKNGRLLTDAEIDAALEASLLPELRALTALALAVLFGR	3.287624464850727	0.8299415347502037	79.32874298095703	0.7525217533111572	8.5047607421875	nan	inf
monomer-200-nr2-run1_result_13	4	PPIPRPPEDIEFEEKLLEMALKVAVLSFLYRLRKVNPDINIPEIDELEIAEEIIKFIEFVSKIPEDYILNVLPLETRVAIYLATLLGIETLEDLYENGFKEKYGEEFEKKYEKAKENAEKVKKILGEKLIDPTDPALARAFVDFMERVLEETRKLLKSLKLKDSNGNLLSDEEIEEALEKSLLPSLKKALALALRVLYGR	2.9845948331905894	0.8927229046219506	80.57102966308594	0.7802174091339111	8.1497220993042	nan	inf
monomer-200-nr2-run1_result_13	5	PLRPRPPEDIVFEAALVAAAIAVSVLSRLYRMRRVNPDINIPPLDEKEIYDTIVAFLEYLASIDPEYLLNVLPLATRVAILLATVEGIRTLDDLYERGFAEKYGEEFKEKYERAKKAAEKIRELLAKNLIDPNDPALAAAFLAFRAAVRAATRAYLKAANLKDSNGNPLTDAEIEAALEASLPPELIEAEARARAVLFGR	1.4885797647296917	0.9462202472157989	89.96701049804688	0.8651040196418762	4.832587242126465	nan	inf
monomer-200-nr2-run1_result_13	6	PPVPRPPEDVVFEVLLYLLSLLASVLSFLYRLRQVRPDVNIPELDPEAVADFLVAFLELAAAIDPEYLREVLPFAVRVAILLAAGLAMATLEDLRASGAAERRGAAFEERFARAQAAYARVRALLAARDLPLTDPRLAAAFLAYFAAVLALTRALLRALNLRDADGRPLTDAEIDAALAASLPPALLALLALALSVLFGR	6.24209379388251	0.5533430679195875	51.41205978393555	0.3543574810028076	17.14008331298828	nan	inf
monomer-200-nr2-run1_result_13	7	PPLPRPPWVLVFERLLRELALEVAVLSRLYRMRRVRPDVNLPPLDEWEVAERMYAFLALAARIPEDLLLNVLPLETRVAILLAARLALRTLDDLRAAGAAERYGPAFEARYEAARAAYARIEATLGKRLIDPDDPALARAYLRFREEVLARTRALLRASRLRNAAGRPLTDAEIDALLEASLLPEERELEARAREVLFGR	1.325435468546425	0.9576462905161595	90.77845764160156	0.8668862581253052	4.770523548126221	nan	inf
monomer-200-nr2-run1_result_13	8	PPRPRPPELVIEELLLLALSLLVAVLSLLYRLRQVNPQVDIPELDPLEVAEFMLEVLLYFSKLDPELIENEFSLLTRVAIYLASVAALATLDDLKESGFEEEYGEEFKKKYEEAKEAAEKIFKILFEKDIPLTNPELARAFLTFLALVEALTRALLRALGLRDAQGRPLSDAEIAALLEAALPPALRALRALAEAVLFGR	2.011233260004305	0.9049451862693425	86.67011260986328	0.8393023610115051	5.586360931396484	nan	inf
monomer-200-nr2-run1_result_13	9	PPKPRPPEDIEEEKKLYELALEVSVLSFLYRIRKVNPEIKIPELDEKEIADFMFEFLEYASSIPEDYLLNVLPLKTRVAIYLASVRAMETLDDLYESGFSEKYGEEFDKKYEKAKAAYEKIKSVLADKLIPLTDPAFAKAFLEFFEEVLERTRKLLKSLKLKDKNGKELTEEEIEEAIEKSLLPSEKKLLALAKEVMFGK	1.1110195232670164	0.9672836720601439	89.70037078857422	0.8598940968513489	5.176669597625732	nan	inf
monomer-200-nr2-run1_result_13	10	PPRPRPPELLAFEKELRAQALDVAVDSLLYRLRLVNPELRIPEPDPWEIADRQLAFLRQVAAIPEELLLNELSLATRVALYLATVLAMATLDELRERGAAAERGPAFEADYEAAKAAAAKVRALLADRLIDPTDPALARAFLAFVAEVLARTLARLRALGLRDAAGRPVSDAEILAALLASLPPSLLAALALALRVLFGR	1.564598261235244	0.9350258026093309	89.43513488769531	0.8572014570236206	4.86162805557251	nan	inf
monomer-200-nr2-run1_result_13	11	PPVPRPPELLVLEALLLALALLASVLVRLYRMRRVNPGVHLPELDEQEVADFLISFLEFASKIPEDLIRNVFSYLTRVAIYFASVEAMRALDDLYAAGAAEKYGEEFKEKYEKAKENYKKIYDILGKKDIPLLDPRLATAFLLFRATVRALTRALLRAAGLRDADGRPLTDAQIDALLAASELPAERALTALAAAVLFGR	1.387359542056769	0.9482463743757085	86.37417602539062	0.8287039995193481	5.792387962341309	nan	inf
monomer-200-nr2-run1_result_13	12	KKKPRPPEDIVFEKKLLEMAREIAVLYFLYRLRQVRPDIQIPEEDPKEIYDKAFEFLKYAASIDPDYLRNVLPLETRVAIYLATIFAMDFLDDLYENGFAEEYGEEFEKKYEEAKENAKKIFDLIGKYDIDPTDPELAKAFLAFFEEVLARTRERLRALGLRDAEGRPLSDEEIDAALEASLPPALREALARARAVLFGS	1.5955955358560259	0.9307652762351682	88.243896484375	0.8416339755058289	5.434909343719482	nan	inf
monomer-200-nr2-run1_result_13	13	PLRPRPPEIIVLEKKLLEEAEEIMVLYRLYRIRKVNPEYNIPPIDELEAAEKAYKFLKKASEIDEKLLLEVFSLRTRVAIYLASVYAMEFLDDLYEEGFKEKYGEEFEKKYEEAKEAYEKIKKILFDKLVPLTDPELAKAYLEFYDRVLAKTRALLKALNVKNSNGELVTDEEIEEAIEKSELPVEKELRALAEEVLFGK	1.5429522877416117	0.9327533173680357	92.9371337890625	0.8828361630439758	4.03229284286499	nan	inf
monomer-200-nr2-run1_result_13	14	PARPRPPWLLVLEALLLALALLASVLVLLGRLRAVRPEVRLPPLPPWLVALFLLAFLLFASLIPEELLLEELPLLTRVAILLAARRAIRFLEELAAAGAAERFGPLFRRLYELALAAYRKIHSLLGKKLIPLTDPALAAAVLAFLAATLALTRALLRAANLKDAEGRPLSDAEIDAALAAALEPEELALAALALAVLFGR	7.104831582285277	0.5698826900297853	64.8096923828125	0.5065761804580688	13.870704650878906	nan	inf
monomer-200-nr2-run1_result_13	15	PIKPRPPEIIEEEEKLLKEALEVSVLSRLYRIRQVNPDVDIPELDPLEIYNKIFDKLKKWSKIDEEKLLNVYSLKTRVAIYLASVRGIETLDLLYENGFKEKYGEEFEKKYEEAKKNYEKIKKILFEKLINLEDPEFAKAFIEFMKEVYERTRELLKALKLRDKNGNLLTDEEIEEILEKSILPEEKELLELAEKVLFGR	1.1413620078691364	0.9639399584705614	89.73898315429688	0.8595144748687744	4.846982955932617	nan	inf
monomer-200-nr2-run1_result_13	16	PPVPRPPELLALEAALLAAAEDVAVLAYLYRMQQVNPDVNIPPLDPLEVYDAAVAFLAAAAAIPEALLLERLPLETRVALLLAARRAMAMLDDLYASGFAEKYGAAFEKTYAAAKAAYARIAAVLAERLIPPDDPALARAYLAFRERVLAATRKRLRALNLKNKNGRPLTDEEIDALLESSLLPEERALTARARAVLFGA	1.7681138746818064	0.9292825629484482	90.47982025146484	0.8521896600723267	4.697094917297363	nan	inf
monomer-200-nr2-run1_result_13	17	PPLPRPPWLVVFEVLLVALAVLVSVLSRLYRLRRVNPEIRIPELDPLKIAEFMFGFLEFASKIPEDVILNVLPLFTRVAIYLASREAMATLEDLYEEGFEEKYGEEFKKKYERAKEAYEKIKKVLGEKLVPLTDPALAAAYLAYRAVVDALTRALLKRLGLRDANGRPLSDEEIDAALEASLRPSERALTALAAAVLFGR	1.3963501413926365	0.9490533107240694	89.3610610961914	0.858516275882721	5.1438212394714355	nan	inf
monomer-200-nr2-run1_result_13	18	PKKPRPPSVVEFEKKLREEAREVAVLSRLYRLRLVNPEIRIPELDPEEILDKQIEFLDYAASLDEDFILNVLSYETRVAIYLASVRAMETLDELYANGFAEKYGEEFKEKYERAKKNYEKIKSILGEKLIDLLDPRLARAFLRFRAEVDEATRRLLRALRLRNAEGRLLTDEEIEAALAASTLPEEAALLALALAVAFGR	8.108232893987497	0.6698929811438902	76.37276458740234	0.7199802398681641	10.37936782836914	nan	inf
monomer-200-nr2-run1_result_13	19	PPVPRPPEIVEFEKKLLEEAIDISVLSRLYRMKKVNPDVNIPEIDELEIAEKQIEFLKKLSEIDEELILNVLSLETRVAIYLASDLAIETLEDLYKNGFDKKYGEEFKKKYEEAKKNYEKIKSILGEKLIDLKDPELAKAIVDFWERVTKKTREYLKESKLKDKNGKLLTDEEIEELLEKSILPKEKKLLELAKEVLFGK	1.136499094714004	0.9657834864587668	89.50601196289062	0.8635485172271729	5.149315357208252	nan	inf
monomer-200-nr2-run1_result_13	20	PPLPRPPWVLVLEALLIALSVLVMVLYFLYRIRKVNPDINIPELDEEEIAEFIFEVLKFFAEIPEDLIRNVFSYFTRVAIYLATVYGMETLDDLYENGFKEKKGEEFEKKYEEAKKAAEKIKSILAEKDLPLFDPAFALAFLTFFALVFAATYALLKALNLKDKNGNPLTDEQILAALLASLPPSLLALLALALFVLFGR	1.1076030000474004	0.9613987485084715	86.3779067993164	0.8221967220306396	5.68988037109375	nan	inf
monomer-200-nr2-run1_result_13	21	PPRPRPPWVVVFSLLLLALALLVSVLVLLYRIRKVHPDINIPEFDELEIAEFIFKFIDYAASIDEEFIHNVLPYLTRVAILLATERGMDFLEDLYEEGYEEKYGEEFKKRYERAKKNYEKIKKILAEKDIDPDDPRLAAAFLLFVALVLLLTYLLLKALNLKDKNGRLLTDEEILAALLASLPPALREALARAAAVLFGR	2.263522227546493	0.9021782962657093	87.5343246459961	0.8247246742248535	5.765774726867676	nan	inf
monomer-200-nr2-run1_result_13	22	APLPRPPSLVVLEVLLLALALLVSVLSLLYRLRQVNPQIQIPELDPAAVAAAQVAFLALAAQIDPELLLNVLPFLTRVAIYLATLAALATLDDLRAAGAADKYGAAFAATYEAARAAAARIQALLAARDIPLTDPRLAAAFVAFVLAVLALTYALLRALNLKNAQGRPLTDEEILAALLASLPPALLALLALALAVLFGR	9.798925780936258	0.3309717272363047	47.135398864746094	0.3248724937438965	17.699634552001953	nan	inf
monomer-200-nr2-run1_result_13	23	PPVPRPPEAVVEEARLIAEAVAVAVDSLLYRIRQVRPEINIPPLDEEEIYDRHYKFLKEASEIDEEYLENVLPYATRVAILLATILAMETLDELYKSGFEEKLGEEFKKRYEEAKKAAEKILKRLAEKDIDLRDPRLAVAFLTFMAVVLAATRALLRASKLKNSKGELLTDEEIAAAIEASLLPALKALTALALRVLFGR	20.36202441194271	0.16021079054736143	50.43557357788086	0.3644656538963318	17.358009338378906	nan	inf
monomer-200-nr2-run1_result_13	24	PPKPRPPEDVVLEAVLYALSLLTAVLYLLGRLREVRPDIHIPELDEWEIADFIFKVLEFFSKLDEDYILNVLPLAVRVAIYLASLYGIEFLDLLKERGAEEKYGEEFKEKYERAKEAGKKIFEILGKKLIPLTAPELAAAFLAFWAAVLAATRALLRALGLRDAAGRPLSDEEIDAALLASLLPATLAALALALAVLFGA	8.598918952657973	0.4777188542250233	69.6438980102539	0.6115107536315918	12.16352653503418	nan	inf
monomer-200-nr2-run1_result_13	25	PPVPRPPELIELEKELRERALRVSVLSFLYRMRQVHPEVNIPELDPLKIYEEMYKFIEYVAEIDEELLLNEFPLETRVALLLATVLALDTLELLYKSGFKEKYGKEFEEKYEKAKKNAEKVFSLLAEKLLPLTDPAFARAFLAFLREVLSRTRELLKALNLKNSEGRPLSDEEIDALLESSLPPALRALRALALAVAFGA	1.5338988031274572	0.9389358201116437	88.91697692871094	0.8595246076583862	5.139611721038818	nan	inf
monomer-200-nr2-run1_result_13	26	PPPPRPPEDVVFERRLYAEALDVAVLSRLYRLRQVNPDIQIPELDPKEIADRIYEFLKKMAEIPEDYLLNRLPLATRVAILLAAVEGMRTLDDLKANGAEEKYGEEFKKKYEEAKEAYEKIRRRLAERLIPLTDPALARAYLAFREEVDARTRALLRALKLRNAAGRLLTDEEIDAALAASELPEERALTALARRVLFGR	5.66730493020194	0.8306595645470464	82.44786834716797	0.8025538921356201	7.704504489898682	nan	inf
monomer-200-nr2-run1_result_13	27	PPLPRPPEVVVEERALLARALEIAVLALLYRLRQVRPDLRLPPLDPLEVAERALAFLEEAASIDERYLLEVLSLETRVAILLATRWALALLDDLHAAGAAEELGEEWEARYERARAAAARIFATLAARLLPLTDPAFARAFLAFLERVLARTRALLRAAGLRDAAGRPVSDEEIRAALEAALLPETRALLALALRVLFGQ	1.6247855298312637	0.9333056596764381	91.52741241455078	0.8720042705535889	4.444829940795898	nan	inf
monomer-200-nr2-run1_result_13	28	PKKPRPPEMVEFEEKLKEEAIEVAVLSFLYRIRQVNPDIIIPELDPLEIANKQIEFLKKMAKIDPDLLKNELSYETRVAIYLATILAMETLDDLYKSGYEEKYGEEFKKKYEEAKKAAEKIKKLLGENFINPEDPKFAEAFLKFFEEVLEKTRELLKSLNLRDKNGRLLSDEEIEAAIEKSLLPSLKKLLALAKKVLFGK	3.7522240191167096	0.8573492244904242	85.36150360107422	0.8344667553901672	6.493594169616699	nan	inf
monomer-200-nr2-run1_result_13	29	PPVPRPPEVVEEEERLYALALEVAVLSLLYRLRRVRPDLDIPAPDEREVLDRMIEFLEYAAEIPEERLHNVYPLRTRVAILLAARWAMRTLEDLRERGFEEKYGEEFREKYERAKENYEKIRERLFRRDVPLTDPALARAFLAFVEEVLARTRALLRAAGLRDADGRPVTDAEIDAALAAALPPELRALLALALAVLFGR	1.428432886116469	0.9487423303564765	90.6737289428711	0.86609947681427	4.640986442565918	nan	inf
monomer-200-nr2-run1_result_13	30	PPVPRPPWLLVFEALLVALALAVFVLSLLYRLRKVNPDIQIPPLDELAIAAAMEAFLALAAAIPPELLLNVLPLATRVAIYLATLAAMATLDDLAASGAAEKYGPAFRERYEAARAAAARILALLGKRLLPLTDPALAAAFLAFVAAARALTRALLKAANLKNSNGRLLTDEEIDAALEAALPPALRALLALAAAVLFGA	8.166688814508017	0.539063951427303	60.89236831665039	0.5381997227668762	14.608102798461914	nan	inf
monomer-200-nr2-run1_result_13	31	PPVPRPPSLVELEEELLRRAREVAVLVLLGRLRRVNPGVRIPEIDELEALEKIYEFLEFAAEIPEELLRNVFPYETRVAILLASVLGMEFLEEAYERGLKEKYGEEFEERYEKAKEAYEKIRKVLAERDIPLTDPAFARAFLRFWEEVLAETRARLRAANLRDADGRPLTDAEIDAALEAALPPELRALLALALAVLFGR	4.432164669607879	0.8650091679377582	87.10382843017578	0.8372030258178711	5.733161449432373	nan	inf
monomer-200-nr2-run1_result_14	0	PLLLLLPPGEPSPLLELLKRLVQLLLESYFELRPDIKSPLNEPPEDLLEALKALLSLLESTPFDKELWLKVIKRALERFFQLPELREAGLEVVQKIVSLVLNLFFNKYIASEFKKKHGPDTPVPVIVVDGELTDEESAEKFAEKLAKIHKELTGDEEEGGKFIKEVTKEFYKLLKAYREELAAHQALNAAAAAIPGLTPP	1.6466634178809774	0.939409472230233	77.73771667480469	0.7145738005638123	9.502812385559082	nan	inf
monomer-200-nr2-run1_result_14	1	PLLELFPPGEPSKRDELLKRLVQLLIESYRELRPDIKSPLNKAPEDLLEALATLLSLLESEPFDVELWKKVLKKALEKFFEEPELYKLGLETVEELLSLLLNIFFNRYIASKFKEKHGPDTPVPVIVVDGKLTNKEDAEKYAEKLAKIAAELTGDAEEDGKTIKSLTKEFYELYEKFKKEYEELKKKNEEDAKIPGIKLK	12.00566348491929	0.6048146389912219	57.82254409790039	0.5084928274154663	15.259636878967285	nan	inf
monomer-200-nr2-run1_result_14	2	EEEELYPKGEPSKLDELRKLLYKLLIESYRELRPDIKSPINEAPEDLEEAEEALEELMRSEPFDPELWKKVITRALEKLFEVPELDKLGLETFEKLLSELINRYFNRYIADEFKKVHGPDTPVPEIKLDGKLTNEEAAKAIAEEYAKIAEKLTGNKEEIGALIKKTLKEFYDLYKKYKEELEERKRLNELGAKIPGIKLP	3.12980296537044	0.9105674981984255	81.33499908447266	0.7552539110183716	8.600988388061523	nan	inf
monomer-200-nr2-run1_result_14	3	PLAALLPPGEPSPLDALRLRLYQLLLESYFELRPDIKSPLNTPSPDLEEARAALLELMESEPFDPELWRAVLLRALERFFELPELDRLGLATVRELVAELLNLFFNRYIADRYRKVHGPDTPVPVVVVDAELTDAAAAAAAAAELAAIDAALTGDAAAGGAYITATVAELYARLAAYAARLAERAALNAALAAVPGFAPP	3.95100909545528	0.848647809603695	79.40152740478516	0.7554322481155396	8.577378273010254	nan	inf
monomer-200-nr2-run1_result_14	4	GEEELFPEGEPSELDELRLELYRLLLESYRELRPDIDSPLREAPEDLEEALAALLSLLESTPFDPELWLKVLLRALERFFKLPRLLELGMETVLKLLSELLNLFFNRYIGYEYKKKHGPDTPLPFIEVDGKIENEESAKEIAKKLAEIHEKLTGNKEEGGKFIEETVKIFYEKLKEFRKELEAHEEANRAAAAIPGLTPP	2.263339767046805	0.917941122499591	81.93698120117188	0.7500526309013367	8.285163879394531	nan	inf
monomer-200-nr2-run1_result_14	5	PLLLLLPPGEPSPLDRLRLRLYKLLLEAYRELRPDDDDPRREPPEDLLEAEAALLHLMKSDPFDPELWEAVIRRALERFFELPELDRLGLPVVQELVAEVLNLFFNRFIADQYKKVHGPDAPVPVIVVDGVLADAESAAAIAERYAAIAAALTGDAAAPGAYIRATVAALYALLAAYRERLAAREARNAAAAAIPGLTPE	3.9555913071293904	0.8696209842115848	82.29954528808594	0.7613698244094849	7.810469150543213	nan	inf
monomer-200-nr2-run1_result_14	6	PLALLLPPGEPSPFDELLLRLYKLLIESYRKLRPDIKSPLNEPPEDLLEARAALEKLLEEEPFDPELWKKVIFEALEKFFEIPEIYKFGMEVIQVLVSLILNLFFNRYIASEFKKVHGPDTPVPVIVVDIKLTNEEAAKKGAEELAKIATELTGNEEEVGKLIKELTEEFYKKLKEFKKKLEEHEKKNKEAAAIPGLVPE	9.806020783620609	0.5915212192683393	69.3882827758789	0.6361922025680542	11.893783569335938	nan	inf
monomer-200-nr2-run1_result_14	7	PLLLLLPPGEPSPLAALLLRLYRLLLEAYRELRPDDKDPRREAPEDLLEALATLLALLDADPFDPALWEAVLERALARLAELPELWALGLETVQRLLSLVLNLFWNRYLAAEYRRRHGPDTPLPVVVLDAELTDREAAAAAADRRAAVHTALTGDAAAGGAYIRATTARFYDLLAALRAEWAARAAANAAAAAIPGLVPE	15.816365531838658	0.275558368546105	48.34912872314453	0.37171533703804016	18.1894588470459	nan	inf
monomer-200-nr2-run1_result_14	8	PLLLLLPKGEPSELYELLLELYKLLIKSYRELRPDIKSPLNEPSEDPLEALKTLLSLMEEDPFDPELWEKVIKKALEEFFKIPKLYKLGLETVLFIFSLILNIFFNAYIASAYKKVHGPDTPVPVLVFDFKLENEEKAKEAAEALAKAYTELTGDAENGGKLIKELMEEFYKLLKEFKKKFKELEEENKKAASIPGIKLK	1.7468896181007671	0.9230687300754954	78.21719360351562	0.7278459668159485	8.553812980651855	nan	inf
monomer-200-nr2-run1_result_14	9	EEEELLPEGEPTPRDRLLLRLYQLLIEAYRELRPDVKDPLNKAPEDLLEARRALLKLLESDPFDKELWLAVIKRALERFFEEPELYAHGMELVQEILSEVLNLFFNRFIASEYKKVHGPDAPVPKVEVKGELTDEESAEKLAKELAEIAKKLTGNEEEIGKWIKETVKELYALLKAFKAELAARDALNAALAAIPGFAPP	2.850136851859143	0.8312973636408151	82.75167083740234	0.7577325105667114	7.905524730682373	nan	inf
monomer-200-nr2-run1_result_14	10	PLSLLLPPGSPSPLDELLLRLYRLLLEAYRELRPDDPDPRREAPEDLLAALAALRARLASDPFDPELWTAVIERALERFFEIPELYKMGLETVQRLVSLLLNLFFNRYLAYRYRKVHGPDAPVPVIVVDGELTDAAAAAAYAERLAAIATALTGDAAEPGAWIRATTARLYAMLAEFTKKYAEHQKKNEEGAKIPGIEPE	1.4081977595320094	0.950958696588048	81.2652816772461	0.7699184417724609	7.9760661125183105	nan	inf
monomer-200-nr2-run1_result_14	11	PLLELLPPGEPSPLDELRKELYHLLIEAYRELNPDIKDPRNEAPEDLLEAEATLNHLLDSTPFDPELWEKVIKKALEKFFKLPRLYKLGMETVQELFSELLNLFFNRYLAYEYKKVHGPDTPVPVVVLDAELTDEEAAKAAAEELAKIAAELTGNKEEIGAYIKKTMEEFYKMLKKFKEELAAHEAKNAAGAAIPGIVPE	2.4070046610534472	0.9087359721690805	81.46137237548828	0.7495154738426208	8.662054061889648	nan	inf
monomer-200-nr2-run1_result_14	12	SSLLLLPPGEPSPLDELRLRLYKLLLEAYRKLRPDVKSPLREAPEDLLEAERALLALMESEPFDPELWRKVILEALEEFSKIPELYKLGMETVLELVSELFNLFFNRYIASRFKEKHGPDTPVPKIVLDGKFTDEESAKAIAEKVAEIAAELTGDKEEDGKLIKETTEELYEFLKEFKKKLEEHEKKNEEGAKIPGIVPE	3.511703690062214	0.8871886698745219	77.25576782226562	0.7264471054077148	9.834674835205078	nan	inf
monomer-200-nr2-run1_result_14	13	PLLLLFPPGEPTPLDELVKRLVHLLLEAYRRLRPDVKDPLNEAPEDLLEALAALLARLDSDPFDPELWKKVLKLALEEFFKIPELYKLGMETIEVLFSGLLNLFFNRYIASRYKKVHGPDTPVPVVVVDAKFTNEEAAKAAADKLAEIAAKLTGDAEEPGAFIRETVEEFYELLKEFKKKLEEHEKLNEKASKIPGLKPK	9.707730163912473	0.6035535450875146	69.76734924316406	0.6391909122467041	12.075352668762207	nan	inf
monomer-200-nr2-run1_result_14	14	PLSLLLPPGAPSPLDELLLRLFKLLIESYFELRPDRKSPYNEPPEDLLEALATLLKLMEEDPFDPELWLAVLRRALERLFELPELDALGLETVQLLVSLLANLFFNRYIASEYKKVHGPDAPVPVVVVDGRLTDAAAAAAFADELAAIAAALTGNAAEIGAFIRATTAELYALLAAYAARLAARAAANAAAAAIPGLAPA	1.805733453653532	0.9319378057736439	84.9256362915039	0.7868767380714417	6.956009387969971	nan	inf
monomer-200-nr2-run1_result_14	15	PAEALLPPGAPSPLDRLRARLVRLLLAAYRELRPDLKSPLAEAPEDLLEAEAALEALMESTPFDPELWLAVIERALERFFELPELWRYGLEVVQELLSDVWNRFFNRYIAYRFKKKHGPDAPVPKIVVDAKFTDAASAEKAAAELAEIEAKLTGDEEEGGAFIKETTARLYALLAAFKAELEARRAENERAAAIPGLAPR	4.3753472114217296	0.8650024820202386	82.26323699951172	0.779421329498291	7.792510509490967	nan	inf
monomer-200-nr2-run1_result_14	16	PELLEFPEGEPSPLDELRKRLYHLLIEAYRKLRPDIKSPLNEAPEDLLEAKAALDALMESTPFDKELWLKVIKEALEEFFKIPEIYKLGLEVVEKLLSEITNRFFNRYLAYEYKKKHGPDAPVPIIEFDGKFENRESAKKFAEELAKKYTELTGDEEEGGAFIKETVEELYKLYEEFKKKYEEHEKENKAGAAIPGIKPK	12.539459201840948	0.6846452984508707	71.03016662597656	0.6617968678474426	11.23983097076416	nan	inf
monomer-200-nr2-run1_result_14	17	SEEELYPPGEPSIEDELRKRLYTLLIESYRELRPDIDSPLREAPEDLKEAEAALLSLLESDPFDPELWEKVIERALERFFEEPELYKLGMEIVQKLLSYLVNLFFNRYIAHEYKKVHGPDTPLPIIEIDAEFTDEESAKKAAEKIAKIAEELTGNKEETGKYIKKTIEKFYKLLKEFKKKLEEHKEENARRAAIPGYKPK	4.377042079916587	0.8608984046105206	83.89624786376953	0.7736178040504456	7.89598274230957	nan	inf
monomer-200-nr2-run1_result_14	18	SLLELFPPGEPSKLDELLKKLVTLLIEAYNKLKPDDKSPYNKPSEDLLEALKTLLYLLESDPFDPELWKKVIFEALEEFFKIPEIYKEGLEVVQFLVSLVLNLFFNRYIASQFKKVHGPDTPVPVIVFDGKLENEEAAKAYAEELAKVATELTGDAEEPGAFIKATVAEIYKLLKEFKKKYEELEKENEEGAKIPGIKPK	11.93913825307224	0.7246218611190357	64.0182876586914	0.619957685470581	13.822371482849121	nan	inf
monomer-200-nr2-run1_result_14	19	PRALLRPPGAPSPLDELRLRLVRLLLEAYRELRPDDPDPLNEAPEDLEEAEAVLEARLASDPFDVELWTAVLRRALERFFELPELYRLGLETVQRLLSELLNLFFNRYIASRFKKVHGPDAPVPEIVLDGRLTDEEAAAAIAEEYAAIETELTGDAEEGGATIRALVAEFYALLAAFAAELEAHAALNAALAAVPGFAPP	5.411430907493325	0.804887792689716	74.29116821289062	0.6760515570640564	10.109368324279785	nan	inf
monomer-200-nr2-run1_result_14	20	SLSLLFPPGEPSPMLELLNRLYKLLMEAYRELRPDDKSPINEPSEDLFEAIKDLLEVLESTPFDPELWEKVIKRALEKFFEEPEIYKLGMETVLILVSLVLNLYFNRYIADQYKKVHGPDTPVPTIVLDGELTDEAAAEALAKEIAKKATELTGDAAEPGAYIKATTKKLYEMLKEFKAKLEAHEAANKAAAAIPGLKPK	20.943765441817526	0.12681974814240657	44.60615921020508	0.2979971766471863	19.697614669799805	nan	inf
monomer-200-nr2-run1_result_14	21	EELELFPEGEPSILDKLRLKLYKLLLKSYRELRPDIKSPYNEAPEDLKEAKEALLKLLEEDPFDKELWKKVIKKALEEFFKIPEIYKLGLETVEEIFSELLNLFYNRYIASAYKKKHGENTPVPKIEVDGKFTDEESAKKFADELAKIAKELTGDEEELGKYIKETTEEFYKMLKEFKKKYEEHEKENEKNAKIPGIKPK	1.899621086507673	0.9189011889206915	82.69037628173828	0.7754232287406921	7.995820045471191	nan	inf
monomer-200-nr2-run1_result_14	22	LLLLLLPPGEPSPLLELLKTLVQLLLEAYRELRPDVASPDSEAPEDLLEALATLLRRLAEDPFDPELWLKVIKKALEELSKLPELYKLGFETWQFILSLVLNIFFNRYLASEYKKVHGPDTPVPIVVFDFKLTNEEDAEKAADELAKKHTELTGNAEKGGAFIKETMKEFYEFSKEFKKKLEEHEKLNKEGAAIPGIKLK	3.495479315671544	0.8639950468252795	79.66307067871094	0.747465193271637	9.498138427734375	nan	inf
monomer-200-nr2-run1_result_14	23	LLEELLPEGEPSPLDELLRELYKLLIESYRELRPDIKDPRNEPPEDLLEALKTLLYLLESLPFDPELWKKVIKKALEEFFKIPKIYEYGIEIVLFIVSLIVNLFFNRYIASKFKEKHGPDTPVPIIVLDIEFKDKESAKEGAEKISEIYYELTGDKEEGGKFIKETIEEFYKILEEFKKKLKEREEKNKKGAEIPGIVPE	11.975735425671171	0.557582554900078	72.74880981445312	0.6764596700668335	10.852810859680176	nan	inf
monomer-200-nr2-run1_result_14	24	PLAALLPPGAPTPEDELLLRLYKLLIEAYFKLKPDIKSPINKPPEDLLEARKALETLMNSTPFDPELWLKVIKEALKKLFELPELWKLGMETWQRLLSLLTNLFFNKYIASAYKKKHGPDTPVPTVVVDGEFTDRESAKKYAEKLAEIAKKLTGDEEELGKYIKETVEELYKLLEEKRKEYEEHQKRNEENAKIPGLKPE	9.47661584700679	0.5722695114626761	77.78660583496094	0.7264614701271057	8.962357521057129	nan	inf
monomer-200-nr2-run1_result_14	25	PLLLLFPPGEPSELTELLKELVHLLLKSFRELRPDIKSPLNEPPEDLLEALKALLELLRSIPFDPELWTKVLKKALEEFFKEERIYKLGLEVVNKIFSLLLNLFFNRYIESRFKEKHGPDAPVPIIIVDGEFTNEEDAKKYAEKLAKIAEELTGDKEEPGKFIKEKTKEFYELLKEFKKKLKEREKKNEEASKIPGIKPE	10.314153961117352	0.5911647955188861	71.51728057861328	0.6784856915473938	11.575883865356445	nan	inf
monomer-200-nr2-run1_result_14	26	LPLLLFPPGEPSPLTELLKKLYHLLLESYRALRPDLQDPRREPSEDLLEALRDLLHLLDSEPFDPELWKAVIKEALKKFFEIPEIYKFGFEVVQFLVSLVVNLFFNRYLAHEYRKVHGPDTPVPKVVLDAEFTNREAAEAAAERIAEIAAALTGDAERIGAFIRATVAEFYELLEEFKKKLEEHEELNKLGASIPGIEPE	11.867743323695011	0.5482170311924242	76.1130142211914	0.7040622234344482	10.41047191619873	nan	inf
monomer-200-nr2-run1_result_14	27	PRLLLFPPGEPSPLDELLLRLVKLLMEAYFELRPDIKSPYNEPSPDLLQALADLEKLMEEDPFDPELWKKVIKKALEKFFKLPELYKLGLEVVQLIFSSVLNLFFNRYIAYQYKKKHGPDTPVPIIIFDGKLTNEEAAKKYAEELAKKNEELTGDKEEGGKFIKETVEEFYKMLKEFKKKYEEHKKENEEAAKIPGIKPK	2.9461359358633654	0.9082934956199039	75.52455139160156	0.6808984279632568	9.49221420288086	nan	inf
monomer-200-nr2-run1_result_14	28	PRELLLPPGEPSPLDELRLRLYHLLLESYFELRPDIKSPLNKPPEDLLEARAALEALLEEDPFDKELWKKVIKRALEKFFEIPELKKYGLEVVQRLVSEVTNLFFNRYIAHEFKKKHGPDTPIPVIELDGKFTDEESAEKFAEELAKIAKELTGDEENIGKYIKETVKELYEMLKKYKEELEEYEKENKLAAAIPGIKPK	3.6871261553749077	0.9070359348292447	81.65084075927734	0.7612380385398865	8.40771198272705	nan	inf
monomer-200-nr2-run1_result_14	29	PEELLLPPGEPTIEDELRLRLYHLLLKAYRKLRPDVKSPYNEPPEDLEEAKAALEKLLEEEPFDKELWIKVLKLALEELFKIPELYKLGKEIFDKLLSELLNLFFNRYIASEFKKVHGEDTPVPEIKVDAKLTNEEDAKKAAEKLAKIATELTGNEEEIGKFIKETVEEFYKLKSEFYKELEELKKENEEGAKIPGIKPK	3.3233140197130777	0.8835223617713417	75.71791076660156	0.6528486013412476	10.34106731414795	nan	inf
monomer-200-nr2-run1_result_14	30	PLALLFPPGEPSRLDELLLRLFHLLIEAYRELRPDIKSPLNEAPEDLLEALRTLLQLMDSDPFDPELWEKVILRALERFFKLPELYELGLETVQKLLGLVINLFFNRYIAHEFKKVHGPDAPVPVVVVDGKFTNEEAAKAYADELAKIATELTGKAEEPGAYIKKTIKKFYAKLKEFKKKLEEHEKLNKEKAAIPGIELE	5.162935896829256	0.7958960670241119	66.60005950927734	0.640061616897583	12.794722557067871	nan	inf
monomer-200-nr2-run1_result_14	31	AEAALLPPGEPSPLDALRARLVRLLMDAYRELRPEIDSPRREAPEDLLEAEAALDALMEEDPFDPELWEAVLERALEAFFQLPELLALGEEVVLELLSELLNRFWNRYIASEFKKKHGPDAPVPVVVVDGRFTNEEAAEKYAEKLAEIAEKLTGDKENIGKLIKETTKRFYELLAAHRKRLAAHQAANAAAAAIPGLVPA	4.755640801598685	0.707000040697223	68.225341796875	0.6304982900619507	11.918394088745117	nan	inf
monomer-200-nr2-run1_result_15	0	ELEELLSPPKLEKLRELAEKTSPIVKKRFDEILERYESGFNPEYWGIKAGNFLELFLLLTEGDESLDEYLEKKLQEIKEDGFEELAKKYEEKVEELKKLGNGKPITIENAPDKEKFWETVDELIELLVEYEIEKKLKEFEASPVYKDPEKRAAFEAIVEKALEQALNGEKISPEVAEEGADIGEENKRLALSVAAFKAEK	1.3749217915136036	0.9422252486827654	88.4090576171875	0.8396731615066528	5.347978115081787	nan	inf
monomer-200-nr2-run1_result_15	1	SLEEKLSEPSLSKLEELAAKTHPIVKAEFDAILAAYKSGENPEYWGIKGGVFIETFELLTEGNPDFDAWLAAKLAEIEAAGLAELAAAYAAKVAELKKLAGGKPPTYDNFPDKEAFWKTVKALIDLLVEYEIELKLRAFEASPVWQDPALRAAFEAIVAAALAQALAGKPISPEVAAAGAPLGPENKALAISVAAFLADK	1.4531952271933861	0.9397142732884701	86.35042572021484	0.8355143666267395	5.749659538269043	nan	inf
monomer-200-nr2-run1_result_15	2	ELEELLSEPKLSKLKELAEKTSPIVKAKFDEILEGFRSGVNPEYVGIRGGVFLELFLLLTEGKPELDEYLQKKLEEMKADGLEELAAEYQKKVDELRKLANGKPLTPENAPDKEKFWKTVDELEKILVRYEIEKRLRALEASPVWKDPALRAAFEAIVAAALEQAKAGKPISPSVADLGAPLGPENRALALSLALFLADE	1.1972837149046627	0.957932663436324	89.72265625	0.8445314168930054	4.948947906494141	nan	inf
monomer-200-nr2-run1_result_15	3	KLEELLAPPKLEKLEALAAKTHPLVKAAFDEAKEAYESGLNPEYWGIKAGVFLDLLLLLTEGAPDLDAALAGLLAAMEAAGRAETAAAFAAAVAALKALAGGKPPTYENFPDKEAFWETVQQLIDLVVGYQIELKLEAFKKSPIYKDPKLREAFEKIVKKALELAKAGKKVPKEVAKLESEIGEENKELAISLALYLAEK	1.925789734811057	0.89935267312784	78.90682220458984	0.7183558344841003	8.005462646484375	nan	inf
monomer-200-nr2-run1_result_15	4	RLEELLAPPNLERLLALAAQTHPLVAAAMAEILEGYRAGVNPKYWGIRAGNFLTLLLLLTEGAPDLDAFLAAQLAAIQAAGEAALAARYAALVAELRALGGGAPLTWETAPDKEAFWRTVAALVRELVTYQMQQALAAFKASPVYKDPEKRAAFEAIVEKALAQALAGKPVDPSVAEEDADIGEENKELAISYALHLADL	1.3113046408270852	0.9512593200671341	87.29915618896484	0.8194993734359741	5.592989921569824	nan	inf
monomer-200-nr2-run1_result_15	5	KLEELLSPPKLEKYKELAAKTHPIVKKEFEKLLKDYKSGINPKYVGIRGGVFLELFDLLTNNDPSLDEYLEKKLQEIKDDGYEELAKKYQELVDKLKELANGKPPTIDTMPDKEKFWETVKELIDVLVEYEIKKMLEEFKKSPLYKDEEKRKKFEEIVEKALELAKKGEKIPKSVAELESEIGEEAKEIAISIALYKAEK	1.0891538165857961	0.9633454224477895	85.83183288574219	0.8332847952842712	6.174736976623535	nan	inf
monomer-200-nr2-run1_result_15	6	ELEERLAEPRLSELRELAAKTHPIVKARFEELLALHEAGVNPSYWGIRAGVFLELFELVFEGDESLDEYLEKKLKEIEEDGYEELAEKYKKVVEELKKLAGGKPPKYENAPDKEKFWETLDELERLLVTYEIQKRLEAFKASPVWKDPEKREAFERIVRRALEEALAGRPISPEVAEEEAELGEENKELALDLARHLAEL	1.5383170366685472	0.9283020580556337	83.48219299316406	0.7998242974281311	6.999840259552002	nan	inf
monomer-200-nr2-run1_result_15	7	ELEELLAEPKLSKIEELAKKTHPIVLAEFERILAAHRAGVNPEYWGIRAGVFLKLFELLTEGDPSLKEYLEKKLQEIKEDGYEELAAEYQKLVDKLYELANGKEPTWENAPDKEAFWKTVSQLKRVLVTYEMRKRLEALKASPVWQDPALRAAFEAIVAAALEQALAGRPISPDVAAAAAPLGPEVRALALSLAAHLADL	1.2880485580865595	0.9534178260093071	89.36737823486328	0.8500285148620605	4.768835067749023	nan	inf
monomer-200-nr2-run1_result_15	8	ELEELLSEPKLSELRELAEKTHPIVKAEFDKLLAGYESGVNPEYWGIKARIFLELFELLTKGDEKFDEYLEKKLKEIEEDGFEELAKKYKELVEKIKELANGKPPTIENFPDKEKFFKTLDELKEVLVEYEIEKKLKAFKASPVAADPALRAAFEAIVAAALAQALAGKPISPDVAAAAAPLGPENKALALSLALHKAEK	1.318953741318907	0.9511299754787447	88.47212982177734	0.8467807769775391	5.114813804626465	nan	inf
monomer-200-nr2-run1_result_15	9	ELDELLSEPNLSKLKELAEKTSPIVKKRFEKILKGYKEKVNPTYVGIEAGEFLKLFNLIFNGDEKLDEYLKKKLEEIKEDGYEELAKEFEKLVKKLKELANGKKPTYENFPNKEEFWKTVEELIKVLVEYEIKKKLEEFKKSPVWKDPEKKEAFEKIVEAALKQAKAGKPISPEVAELKAEIGEENKEIAISYALYLADK	5.065402326531987	0.7537952909657026	72.4312515258789	0.6684819459915161	11.752893447875977	nan	inf
monomer-200-nr2-run1_result_15	10	KLEELLAPPNLEKLKELAKKTHPIVQAKFDEILAGYEAGVNPEIVGIYGGNFIDLFLLLTEGDPSLDEYLEKKLKEIEEDGFEELAKKYKELVDKLKELANGKPPTIENFPDKEKFWETVDKLIEVLVTYEVEKRLREAKASPVWKDPELRAAFEAIVERALAQALAGEPISPSVAELGSPLGEEWRRLALGVARHLARL	1.3948891869095181	0.949636471075118	80.78022766113281	0.7238901853561401	8.315621376037598	nan	inf
monomer-200-nr2-run1_result_15	11	ELEERLSPPRLERLRELAAKTSPIVRARFDALLAGYQSGVNPKYVGIRAGHFLELFELLTEDDPGLDEYLEKKLQEIKEDGFEELAAKYQELVDRLKALAGGKPPRWETMPDKEAFAATVDELIDVLVDYEIKKALEKFKKSEVYKDPEKRKAFEEIVERALKLAKEGKPIPKEVAELKADIGEENKELAISVALHLADK	1.1006607828669515	0.9613582605326824	86.3172607421875	0.825016975402832	5.811312675476074	nan	inf
monomer-200-nr2-run1_result_15	12	ELDALLAPPELEKLKKLAAETSPIVKARFDEALAAYKAGENPEIWGIYATNFLKLFRLVFEGDESLDDYLNEKLQEIKDDGYEELAKRYQKLVDELKKLGNGKPLTYENAPDKEKFWETLDELIKVLVEYEVLQRLDAFKASPVWQDPELRAAFLAIVAAALAQALAGQPISPAVAELGAPLGPENRALALSVAAHLARL	1.560573527147364	0.9306436027970102	83.61095428466797	0.775296688079834	6.848614692687988	nan	inf
monomer-200-nr2-run1_result_15	13	KLEELLSEPNLSKLKELAEKTSPIVKKKFEEILEGYKSKVNPKIVGIYGGNFIDLFLLVTEGDESLDKWLEEQLQKIKDDGYEELAKEFQKKVDELKKLANGKPLTYENAPDKEKFWKTLEELINLLVEYEIKKALEAFKASPVWKDPALRAAFEAIVAAALAQAKAGKPVSPEVAAAGAPIGPEYKELAISLALHEARK	1.3953120136369062	0.9436408037933625	84.71442413330078	0.773807942867279	7.074942111968994	nan	inf
monomer-200-nr2-run1_result_15	14	RLEARLAEPELSRLRALAAETSPIAKARFDALLAGHEAGVNPEYVGIYAGNFLDLFELLTEGKPELDEFLEKKLEEIKKDGEEELAEKYQKVVDKLKELANGKPLKIENAPDKEKFWETVDELIEILVDYEIKKRLKEFKASPVWKDPEKKAAFEEIVEKALEQAKAGKPISPEVAELEAPIGEENKRLALSYALHLADK	1.2982712868748745	0.9613229655208901	90.1004638671875	0.8388966917991638	4.799333572387695	nan	inf
monomer-200-nr2-run1_result_15	15	KLAELLAEPKLSKLKELAAKTHPIVKAAFEAILAAHAAGLNPLYTGIVAGNFIELFLLLTEGKKELDEYLDEKLKEIEEDGFEEIAKKYKEKVEELKELANGKEPSIENFPDKEKFWETVEELIKLLVDYEIEKRLREFKASPVYQDPELRAAFEAIVKAALEQAKAGKPVSPAVAELAAPLGPENRELALSIALHKADK	1.1844324688266366	0.9595079265280065	86.50775146484375	0.8159299492835999	5.826807498931885	nan	inf
monomer-200-nr2-run1_result_15	16	RLDELLSPPKLEELIALAKETHPLVEAAFNEILAAYEAGLNPEYVGIRAGVFLDLFELVTKGKPDFDEYLEKKLEEIKKDGKEELAKKYQEKVEKLKELAGGKPPTWENAPDKEAFWKTLQELIDILVTYEIEKRLEALKASPVWQDPAQRAAFLAIVEAALAQALAGEPVSPSVAELAGDIGEEVKRIALSVALHLADL	1.4083500610987698	0.9393396942730707	87.04685974121094	0.8393259048461914	5.641698360443115	nan	inf
monomer-200-nr2-run1_result_15	17	ELDELLAEPSLSRLRELAAQTSPLVAAEFERLLAAYESGENPEYVGIRARVFLELFRKLFEGDEDFDKYLEEKLEEIKKDGFEELAKKYEELVEKLKELAGGKEPKYENAPDKEKFWETVQELKEVLVEYEIKKRLEALKASPVWQDPALRAAFEAIVERALAEALAGEPISPSVAELGSPLGEEVRALALSVARFLAEK	1.7656869760057707	0.9157298159861085	84.92501068115234	0.825737476348877	6.525634765625	nan	inf
monomer-200-nr2-run1_result_15	18	ELEERLSPPKLEELEELAKKTHPIVLEEFERIKELYESGVNPEIWGIYAGNFLELFDLVFKGDPSLDEYLESKLQEIEDNGFEELAKKYKELVDKLKELANGKEPTYENFPDKEKFWETLKKLIEVLSEYEIELKLKEFEASPVWKDPEKKAAFEAIVEAALEQAKAGKPISPEVAALDAPIGEENKALALSVAAHLARK	1.7950454267354443	0.9128913741421104	84.03597259521484	0.7944962978363037	6.465708255767822	nan	inf
monomer-200-nr2-run1_result_15	19	SLAERLSPPKLEELRALAAKTSPIVKARFEALLAAHESGLNPEYAGIRAGIFLELFEKLTKGDEDLLEFLKKKLEEIKKNGFEELAKEYQKVVDELLELAGGKPLKWENLPDKEKGAETLDRLARLLVRYEVELRLEELKKSPVWKDPEKRAAFEAIVERALALALAGEPVPPEVAALGADLGEENKALALSLALFRAEE	2.5173677144978077	0.8463737382578509	84.10423278808594	0.7759833931922913	6.833237171173096	nan	inf
monomer-200-nr2-run1_result_15	20	ELEELLKEPNLSKLEKLAKETHPIVKKRFEEIKKGYESGVNPSYVGIKAKNFLKLFKLLTEGKEEFDEYLKKKLEEIKKDGFEELAKKYEEEVNKIKELANGKPPTIENMPDKEEFFKTLDKLIDILVEYEIKKRLEELKKSPVWQDPELRAAFEAIVEAALEQAKAGEPVSPEVAAAAAPLGPENIELAISVALYLADK	2.7189968026646025	0.8719382837932106	78.58804321289062	0.7500513792037964	8.7011079788208	nan	inf
monomer-200-nr2-run1_result_15	21	KLAERLAEPKLSELEELAKKTHPIAQKRFDEILARYESGTNPEIWGIRAGHFIDLFELLTKGKEDIDEYLEKKLKEIKENGFEELAKKYEELVKKLKELGNGKPITIENVPDKEAFWETVDELIRVLVDYEIELRLKAFEASPVYQDPEKRAAFEAIVKKALAEAKAGKPISPSVAELGAELGEENKALALSVAEHLAEK	1.2722681173825359	0.9525370042513697	86.9710922241211	0.8207577466964722	5.728799819946289	nan	inf
monomer-200-nr2-run1_result_15	22	ELAERLAPPALERLRALAAQSHPLVRAAFEEILAAHEAGVNPLYAGIRAGNFLTLLELLFDGSPDLDKYLEEKLEEIKKDGFEELAKKYQEAVDELKKLANGKPPTPENFPDKEAFWKTLQKLIDLLVTYEMEKRLRAAKASPVWKDPEKRAAFEAIVERALAQALAGEPVSPEVAEVGAELGEENKELALSLALHLADL	3.1059488341267416	0.826094401468066	81.45510864257812	0.7646242380142212	7.924292087554932	nan	inf
monomer-200-nr2-run1_result_15	23	SLDSLLSEPSLSRLRQLAEQTNPIVKAAFDRLLAGYRSGVNPEYVGIYGGAFIELFLLLTEGDESLDEYLEKKLKEIKEDGYEELAKKYEKVVEKLKELANGKPLTWENAPDKEKFAKTVEELIKLLVEYEILKKLDAFKASPVAQDPALRAAFEAIVAAALAQAQAGKPVSPAVAEAGAPLGEENKALALSLALHLAEQ	1.880741325469298	0.9054043699693082	80.78242492675781	0.7666471004486084	7.982351303100586	nan	inf
monomer-200-nr2-run1_result_15	24	ELEALLSEPALSRLRALAAQTHPIVAARFQELLDAHASGVNPKAWGWRAGAFLELFLLLTEGDPSLQAFLDARLAEMEAAGAAELAARYQALVDELRALGGGQPLTPENAPDREAFWETVERLIDVLVDFEMQRALEAFKASPVWKDPALRAAFEKIVEAALKQAKAGKPISPDVAKLDSPLGPEYKELAISLALHLARK	1.1869549613490105	0.9574585667721601	81.29840850830078	0.7784085869789124	7.513984203338623	nan	inf
monomer-200-nr2-run1_result_15	25	ELEALLAPPRLERLRALAAASHPLVAAAFDEVLAAHEAGVNPEYWGLVARHFLELFELLFEGKPDLDAWLEGRLQEIRDAGRAELAAEYQKLVDKLKELANGKPPTPENFPDKEAFWETVQALIGVLVDYEIQQRLEAFRASPVWQDPALRAAFEAIVERALAQALAGQPVSPEVAALAAPLGPENRALALSVALWRARR	1.6352825860976181	0.9276030088272378	85.5782470703125	0.8158361315727234	5.935512065887451	nan	inf
monomer-200-nr2-run1_result_15	26	ELEKLLSEPSLSKLRELAEKTHPIVKKRFDEILKLYESGVNPEYWGIIGNNFLKLFNLLTEGDKSLEEFLEKKLEEIKKDGFEELAKKYEEKVEELKKLANGKEPKIENAPDLEKFFETVDELIKILTEYEIEKKLEEAKKSPVWKDPALRAAFEAIVAAALEQAKAGKPISPEVAAAGAPLGEEYKALALSVAAHLADK	2.0863886100236653	0.8939369516110517	82.4185791015625	0.7849257588386536	7.516385555267334	nan	inf
monomer-200-nr2-run1_result_15	27	KLEERLKEPYLSELEKLAAATHPIVKAEFDAIKKAYESGENPEYWGIRAGAFIDLFELLFKGDPSLDAWLDARLAEMEAAGYAELAAAYREAVERLRALAGGEPPTPERMPDKEAFWRTVQELIRLLVRYEVLRALDALQASPLWKDPELRAAFEAIVAAALEQAKAGKPVSPEVAELAAPLGEEAKRLAISLALHLADE	1.2189982684561758	0.9573443406081843	85.95687103271484	0.8073745965957642	5.939085960388184	nan	inf
monomer-200-nr2-run1_result_15	28	RLAARLAEPALARLRALAAATSPLVAAAFDALLAAYASGVNPRYWGIRGGAFLELLELLTAGAPDLDAWLAEKLEEIKKAGYEELAARYQALVDELRALAGGAPPTPAAAPDRDAFWRTVQALIDVLVEYEILKRLEEFKKSPVYKDPELRAAFEKIVKAALEQAKAGKPISPSVAELSSPLGPEYKELALDVALHLADK	4.870815587179456	0.7631510932947085	73.77144622802734	0.6763365864753723	11.369812965393066	nan	inf
monomer-200-nr2-run1_result_15	29	ELEELLSEPLLSEIKELAEKTHPIVKERFDKILEGYESGINPTYIGIKAGEFLKLFNLLTKGDESLEEYLEKKLKEIKEDGYEELAKEFEKEVEELKKIANGKPLTIENAPDKEKFWETVDKLIDILVEYKIKKALEAFKASPVWQDPALRAAFEAIVERALALALAGEEVPPEVAALESPLGPEWRELAISVALYLAEK	1.314544235067476	0.9494227266536746	85.875	0.8218538165092468	6.001320838928223	nan	inf
monomer-200-nr2-run1_result_15	30	ELEKLLSEPNLSKLKKLAAETHPIVKKEFEEILAAYKSGENPSYWGIKGGHFLELFLLLTEGDPSLDEWLEEKLEEIKKDGYEELAEKLEEVVNELKELANGKPLTWENAPDKEKFAETLKKLIDLLVEYDIKKKLEEFKASPVYKDPEKRAAFEAIVEKALAEAKAGKPVSPEVAKLGAEIGEENKELAISVALFLAEK	1.2541608898463863	0.955817607303974	89.62591552734375	0.8408164381980896	4.815884113311768	nan	inf
monomer-200-nr2-run1_result_15	31	DLEERLAPPKLEELEELAAKTHPIVKKRFDEILKLYEAGVNPRYWGIKAGIFLDLFELLTKGDESLDAFLEAELAAIKAAGEDELAAKYQAAVDELKKLGNGKPLTIENAPDKEKFWETVDRLMDILVDYRIRQALRAAEASPVWQDPELRAAFEAIVERALEQAKAGKPISPEVAELEAPLGEEWKELALTLAAHLADK	2.0571848501370735	0.8893388635873513	87.33860778808594	0.8381222486495972	5.662548065185547	nan	inf
monomer-200-nr2-run1_result_16	0	MMNPDGTLGPEIKEKIRELAEDTYRKLKELAGLDPEGEPFDEEKAKEIAEKLIKTLEELLKKLNIEIKNPKFLEVGWKEEIITSSPEDIKKWNFPTNILEGDKKLKIWYKILIIYNENYTILIVGILYQVLDENGNPVGKPQFTFAIYILDKNLNIIHFEVIPVSNPELSELLGKGILPKVMEILEELKKKGILKFEGEE	7.236567702861207	0.6775635651253519	78.154052734375	0.7785203456878662	8.237210273742676	nan	inf
monomer-200-nr2-run1_result_16	1	SMDPDGTLGPEMRAEIAALARDLHRRLQEEAGTDPGGAPFDEAAAAALAARLLETLEALLKELNIKFENPKFLRIGWEEEVITSKEEDIKKWNFPVKILEGNKKLKILYSILIIYNDEYILLLVGILYQILDENGKPVGKPQMTFAIYILDKNLNVIAFKVIPVDNPELSELLGKGMLPIVMEKLKELIKEGKLKLKGSS	1.7451127806013436	0.9349547389634516	84.85343933105469	0.8118560314178467	6.305950164794922	nan	inf
monomer-200-nr2-run1_result_16	2	PMNPDGTLGPEMRAKIAELARSTYRALRERAGADPAGAPFDEAAAAAIADRLLSTLEEILKKLNIVIKNPKFLEIPWKEELITSKPEDIKKWNFKTPFMKGNETLRIWYSILIIYNDEYTILLVGILAVRLDENGKPVGEPVFTFAIYILDKNRNIIKFEVIPVSDPELAEALAKGILPIVLEELEKLEKEGKLKFKGPE	1.2416287362277683	0.9621881190348848	87.75920867919922	0.850440502166748	5.471388339996338	nan	inf
monomer-200-nr2-run1_result_16	3	SMDPNGELGPELKEKIRELAEETYRLLRTKAGLDPEGEPFDKEEAEKIAKELIDTLEKLLKEKNIKIENPKILEVGWQEEEITSSPEDIKKWNFPTRIMEGNMTLRIWYKLLIIYNENYTIVLVGIVYQILDENGNIVGEPRFVFAIYILDKNLNIIDFEVIPVSDPELAELLGKGMLPKVKEILEQLKAEGKLKLPGEE	13.933038966156962	0.5299619431264273	61.54001998901367	0.6068772673606873	13.829304695129395	nan	inf
monomer-200-nr2-run1_result_16	4	EMDPNGKLGPEIRELIRELAESTYRRLQTLANTNPGGEPFDEEKAREIAERLLETLEKIFKELNIEFKNPKFLRIGWKEIKITSKPEDIKKFNFKTNFLEGNQTLVIWYEILIIYNDNYTLLIVGIVYQVLDENGNPVGEPKFVFAIYILDKNRNIIHFEVIPVSDPELAEELGKGMLPIVLEELERLEAEGLLDFEGEE	2.420992197506898	0.9310277758302286	87.94921875	0.8610801696777344	5.524419784545898	nan	inf
monomer-200-nr2-run1_result_16	5	PLDPEGRLGPELRAEIRALAAETYRALKELAGADPEGEPFDEEAAEAIARRLLETLERLLKELNIKIEDPELLRVGWQELRVTSSPEDIAKLGFTTPFLEGNETLLIKYSILIIRNDDYIILLVGILAVRLDENGEPVGEPRFTFAIYILDKNLNIIKFEVIPVSDPELSEALAKGMLPIVMEELKKLREQGLLNLKGSS	2.3341365161935257	0.9150918540969738	83.63211059570312	0.829293966293335	6.6686577796936035	nan	inf
monomer-200-nr2-run1_result_16	6	MNNSKGELGPEMKARIAALAADTLRALRELAGARPAGEPFDEAAAEAVAKRLYETLEKLLKELNIKIENPKFLEVGWQELTVTASPEDLARLGFPTPLLEGPERLRLWYKILIIYNDEYIILLVGILWVRLDADGRPVGEPRFAFSIYILDKNLNIIKFEVIPVSDPELAELLGEGMLPIVMEKLEELKKKGILKLPGEE	4.583266993968124	0.8009228588740792	75.73442077636719	0.7351816892623901	8.894868850708008	nan	inf
monomer-200-nr2-run1_result_16	7	SLNPLGELGPELREAIRELAEETYRLLKEKANTNPSGKPFDEEEAEEIYERLYETLEKLLKELNVKFENPELLRVPWQELVVTSKPEDIKKLKFKTPFMKGDMKLKIWYSVLIIRNEEYTLLLVGILYQILDENGNPVGEPKMTFALYLLNRNREIIKFEVIPVSDPEMAKALGEGMLPIVLEILRELEAEGRLKLEGEE	7.683717100663119	0.6258488181106984	60.80592727661133	0.6039985418319702	12.895413398742676	nan	inf
monomer-200-nr2-run1_result_16	8	PLDPNGKLGPEIKKKIKELAKSLYKKLQEEANLNPEGAPFDEEKAEKIAQKLIDTLEAILKKLNIVIKNPKFLEIPWKTEEIKSTPEDIKKWNFKKSFLKGNETLKIKYSILIIYNDEYIILLVGILYQIYDENGNPKGEPLMTFGIYILDKNLNIIHFEVIPVSNPEMAKALGEGMLPKVLKDLEELKKKGILKLPGPE	3.237921090509154	0.8353247351018261	70.1728286743164	0.6773653030395508	10.88607120513916	nan	inf
monomer-200-nr2-run1_result_16	9	MNDPNGKLGPELREKIRELARDTYRALRELAGARPEGEPFDEEAAKEIADKLISTIESLLKKLNIKFENPKILEVPWQELELRATPEDVARWRFPVPLLEGDRTLRIWYKILIIYNDNYMLLIVGILYQVLDAEGRPVGEPRMTFAIYILDKNLNIIHFEVIPVSDPELANLLAEGMLPLVLEELEKLKKEGILNFPGEE	7.23633175555298	0.6644640962946693	78.25056457519531	0.7803598642349243	8.067011833190918	nan	inf
monomer-200-nr2-run1_result_16	10	SMDSNGELGEELKKEIKDLAEDLYRKLQELAGADPGGAPFDEEAAEKIYKKLYETLEKLLKENNIKIENPKILKIGWQKITVSSAPEDVARFNFPVPVLEGPRTLVIWYSILIIYNDNYTILIVGILYQVLDENGQPVGEPRFTISIYILDKNLNIIKFEVIPVSDPELSELLGEGMLPIVLEILNELKEKGILNFSGSS	2.623175234537358	0.9159865133375169	82.3798828125	0.8154391050338745	7.23904275894165	nan	inf
monomer-200-nr2-run1_result_16	11	MLDPNGKLGPELRAAIRELAEETYRLLKERAGTDPEGEPFDHAAAEAIAQRLLDTLEELLKKLNIKIENPKLLRVGWREITITSSPEDIKKFNFKTPFMKGNQKLKIWYSILIIYNDEYIILIVGIVSVLLDENGKPVGEPRFTFAIYILDKNLNIIEFKVIPVSDPELAEELAKGIEPIVFEELEELKAKGILKLPGEE	13.934309586624357	0.3921535220821468	49.97661209106445	0.43713927268981934	17.805438995361328	nan	inf
monomer-200-nr2-run1_result_16	12	EMDPNGELGPEMRAKIRELARDTYRKLKELANVDPGGEPFDEEKAEEIAKKLYETLEKLLKEKNIEFKNPKFLRVGWQKELITSKPEDIKKWNFPTNFFEGNETLEIWYSILIIYNDEYTLLIVGILYKRLDENGNPVGEPRFTFAIYILDKNLNLIEFKVIPVSDPELSKILAEGIYPIVLEILEELRKQGKLKLKGEE	1.8356810469852987	0.9305339081071409	89.01884460449219	0.8608373403549194	5.062121391296387	nan	inf
monomer-200-nr2-run1_result_16	13	MNDPNGELGPELKKEILELAEELYRALLERAGARPEGEPFDEEAAKKIAEKLYKTIEKLLKELNIEFKNPKILKIGWEEEVITSSPEDIAKWNFPTRLLEGNERLRIWYSILIIYNEDYILLIVGILWVRLDEEGRPVGEPRFAFALYILDKNLNIIAKEVIPVSDPEEAELLADGMEPIVMEKLEELKKKGILKLKGES	1.564122497154886	0.9540144978264431	82.43431091308594	0.8167701959609985	7.114902973175049	nan	inf
monomer-200-nr2-run1_result_16	14	MMDPNGKLGPELIKEIKDLAEETYKALKEKFNLDPAGEEFDKEEAEKIAKKLIEKLEELLKKLNIEIKDPKIIKIPWQELTVTSDPADIAKLNFTTPFFTGDETLKIYYSILIIYNDDYIIVLVGILYGRYDSNGNQVGEPKFTFAIYILDKNLNIIHFEVIPVSDPELAEALGKGILPIVLEKLEELKKQGILKLPGEE	1.5332288275475547	0.9467746834507653	80.35462951660156	0.794281005859375	7.488632678985596	nan	inf
monomer-200-nr2-run1_result_16	15	MMNPDGKLGPELVAEIRALAEETLRLLQTEAGADPAGAPFDHARADAIAERLISTLEELLKKLNIKIENPKILRIGWQEITITSSPEDIKKWNFKKNFMKGNMKLKIKYSILIIYNDEYIILIVGIVYQLLDENGNIVGKPKFTFAIYILDKNLNIIHFEVIPVDDPELSKELGEGILPLVMEKLEELKKKGILKLPGEE	7.227067014420067	0.6846678243847181	73.19792938232422	0.728239893913269	10.119851112365723	nan	inf
monomer-200-nr2-run1_result_16	16	SMDPNGKLGPELRAEIARLAADTYRALRELAGARPEGEPFDEEEAAKIAKRLYETLEKLLKELNIVFENPELLRIGWKELEITSSPEDIKKWNFKTPFLEGNEKLLIKYSILIIRNDEYTLLIVGILYVVLDENGEPVGEPRFTFAIYILDKDLKIIAFKVIPVSDPELSEELGKGILPIVEEELEKLKAQGKLKLKGEE	7.74309280060689	0.6648291225288685	64.31009674072266	0.5413964986801147	12.988492965698242	nan	inf
monomer-200-nr2-run1_result_16	17	EMDPNGKLGPELRKKIEELARETYRALKELANANPEGEPFDEEAAKKIAEKLYKTLEKIFKELNIKFENPKILEVGWKTLEVTSSPEDVKKLKFPKPFLKGNETLKIKYKILIIYNDNYTLVLVGIIYQVLDENGNPVGEPRFTFAIYIYDKNRNVIYFEVIPVSDPELSKLLGEGILPIVEKILKELEKKGILKFKGKE	8.133763524300512	0.5501970291118599	60.45903778076172	0.517895519733429	12.631118774414062	nan	inf
monomer-200-nr2-run1_result_16	18	SMNPDGKLGPELQKEILDLAEETYRLLVEEAGLDPGGEEFDEEKAKEIAEKLLSTLEKILKELNIVIENPKILRIGWKELVITSKEEDIKKYNFKKNFLKGNKKLKIKYSILIIYNDEYLILIVGIVYQILDENGNIVGEPRFTFAIYILDRNLNIIHFEVIPFSNPELSEELAKGILPIVLEELAELKAQGLLKLPGSA	1.6075053039742868	0.9423009928342154	86.71187591552734	0.852548360824585	5.978350639343262	nan	inf
monomer-200-nr2-run1_result_16	19	SMDPNGKLGPELREKIRELARETYRRLVELFNADPEGEPFDEEKAEEIAERLIETIEKILKELNIVFENPEIIKIGWKELTVTSSEEDIKKLNFKKKFLKGNEKLKIWYSILIIRNENYTLLLVGILYGILDENGKQVGEPQFTFAIYILDKNLNIIKFEVIPVSNPELAEALAKGILPIVLEILEELKKQGILKLEGEE	2.0059214363009805	0.9264805207248961	85.3523941040039	0.8293574452400208	6.297679424285889	nan	inf
monomer-200-nr2-run1_result_16	20	SNNSDGTLGPEMKEEIRKLAEETYRALRTLAGADPAGAPFDEEAAKKIYEKLYNTLEEIFKKLNIKFENPKFLRVPWQKLTVTSSPEDVKKLNFKTPWLKGNQKLVIWYSILIIYNDEYTLLLVGIVYQVLDENGQPVGEPRFTFAIYILDKNRKIIKFEVIPVSNKELAEELGRGMLPIVEEVLDELEKKGILKWKGKE	14.774369213578138	0.25836747739669136	49.74380874633789	0.42449522018432617	16.816328048706055	nan	inf
monomer-200-nr2-run1_result_16	21	SMDPNGTLGPELRAALRDLAADTYRALRELAGADPAGEPFDEAAAAAIADRLIATLEAILKELNIVLKNPKLLLVPWQQETITSSPEDIAKWGFKTPWLEGNRKLVIWYRILIIYNENYIILVVGILYQVLDENGQPVGEPRFVFGIYILDQNLNIIHFEVIPVSDPELAEALARGMLPRVLADLERLRAQGVLNLPGSS	12.846708613213373	0.33385167830788903	65.58377075195312	0.5889540314674377	12.320159912109375	nan	inf
monomer-200-nr2-run1_result_16	22	SNDPNGELGPDMREKIRELAEDLHRRLQEEFGANPAGAPFDHAAAEAIAERLYETLEKILKELNIKIENPEFIKVPWKELDVTSSPEDIAKLNFPTPVLAGDETLRILYSILIIRNEEYTILIVGILYGVLDANGRQVGEPRFTFAIYILDKNLNIIHFEVIPVSDPELSKLLAEGMLPIVLEELEELRKKGILNLEGEE	8.792363854487716	0.6663844711095943	71.12234497070312	0.7147955894470215	10.388025283813477	nan	inf
monomer-200-nr2-run1_result_16	23	EMDPNGKLGPEMREKIRELAERTYRLLREEFGLDPAGEPFDEEAAKKIADKLISTIEKILKELNIKFENPKFLEIGWQKETITSSPEDIKKYNFKKDWLKGNEKLVIYYSILIIYNDEYILLIVGIAYQVLDENGKPVGEPQFTFSLYILDKNLNIIHFEVIPVSNPELSEALGNGILPIVLKKLKELKEKGILNFPGKE	15.311838362762138	0.21848941684615666	56.78677749633789	0.5185972452163696	14.45191478729248	nan	inf
monomer-200-nr2-run1_result_16	24	PLDPDGTLGPELRAEIRRLAEETLRLLREAAGADPAGAPFDHAAADELAARLLATLERLLKELNIRFENPELLYVPWQRLTVTSAPEDIAKLGFTERFLEGDETLEIRYRILIIRNDEYILLLVGIVWVRLDANGNPVGEPRLTFVIYILDRNLNIIRFEVIPVADPALAEALGRGILPLVMQTLEELRAQGILKLPGAA	1.7015098167535354	0.9430193869905833	85.55131530761719	0.8335201740264893	6.019357681274414	nan	inf
monomer-200-nr2-run1_result_16	25	SMDPNGELGPELRAEIRELAAETYRLLKEEAGLDPEGEPFDEAAAEAIAERLYATLERLLRELNIVFENPEILRIPWQTLTVTSSPEDIKKLNFPEKIMEGDQTLKIKYSILIIRNEDYTLLLVGIVSVLLDENGNPVGEPRFTFALYFLDRNLNVVAFEVIPVSDPELSRLLGEGMLPIVEQKLAELRAKGVLDLPGEE	3.5105824788232773	0.8396738778207115	81.3404541015625	0.8042003512382507	7.535924911499023	nan	inf
monomer-200-nr2-run1_result_16	26	MMNENGELGPEMKEKIKELAESTYRKLQELANANPEGKEFDEKAAEEIAEKLINTLESLLKEKNIVFKNPKFLKVGWQEEVISSKPEDIEKWNFKTPFLEGDEKLRIWYSILIIYNDEYTLLLVGIVWQRLDANGNPVGEPRFTFGIYILDKNLNIIEKKVIPVSDPELAEALADGMEPIVMETLEKLRAQGILKLPGSS	13.406471459871486	0.31464100213645646	62.42755889892578	0.6321313977241516	12.013537406921387	nan	inf
monomer-200-nr2-run1_result_16	27	SNNPNGELGPEMRKLIRDLAEETYRLLREKANANPAGEPFDEEAAEKIAEKLYKTLEELFKKKNIEFKNPKFLKVGWQEEVISSSPEDIKKWNFEKDFLKGNEKLKIWYSILIIYNDNYILLIVGIVYQRLDENGKPVGEPQFTFALYFLDKNLNIIEFKVIPVSNPELSEALAKGILPIVMKTLKELKEQGILKLPGSS	7.5188088041647045	0.6871440328490261	76.54670715332031	0.7549178004264832	8.734333992004395	nan	inf
monomer-200-nr2-run1_result_16	28	SNDPNGTLGPELKEEIRRLAEETYRALKELAGLDPAGEPFDEEEAERIADELIKTLEALLKKLNIKFENPKLLRVPWQTITVTSSPEDIEKWNFPTPWLEGDETLVIHYSILIIYNDDYTLLLVSILYQVLDADGEPVGEPRFTFAIYILDKNLNIIEFEVIPVSDPELARALGEGMLPKVLQILEELRKQGILNWPGEE	1.9648412174601257	0.9363754863656866	84.4640884399414	0.8298481702804565	6.50443172454834	nan	inf
monomer-200-nr2-run1_result_16	29	SMNSNGELGEEIKKKIKDLAEDTYRKLQELANTNPAGKPFDKKKAEEIAEKLISTLEKLLKELNIKIENPKFLEIGWKKLVVTSSPEDIEKMNFEEKFLEGDEKLEIWYKILIIYNDEYIILLVGILYAVYDSQGKQVGKPKFTFVIYILDKNLNIIEYKVIPVSDPKMSEALGRGMLPIVMKELEKLRKEGKLKLEGEE	13.000205160255469	0.24027084163526524	57.63037872314453	0.45338112115859985	16.244396209716797	nan	inf
monomer-200-nr2-run1_result_16	30	SMDPNGELGEELRKEIRELAEETYRLLVEKAGADPEGEPFDHEKAEEIYERLYNTLEKILKELNIKFENPKIIRIGWKKIVVTSSPEDIKKLNFETPFMEGNEKLEIWYSILIIYNENYTILIVGIVYQRLNENGEPVGEPRMTFAIYILDKNRNIIHFEVIPVSDPELSEALGKGMLPIVLEELEKLKKQGILKWEGEE	7.078746224375768	0.7287296527465472	77.74219512939453	0.7634944915771484	8.256633758544922	nan	inf
monomer-200-nr2-run1_result_16	31	SMNPLGELGEEMKKEIKELAEDTYKKLKELANLNPSGEPFDKEKAEKIYKKLYETLEKILKEKNIIFKNPKFLKIGWEEETISSSPEDIKKYNFKKKFMKGNQKLKIWYSILIIYNEDYILLIVGILYQLLDENGNIVGEPKFTFAIYILDKNLNIIDFEVIPVSNPELSEELGKGILPIVMKKLEELKKQGILKLKGEE	10.801170864113345	0.42115952679753366	59.65523147583008	0.5338166952133179	13.149030685424805	nan	inf
monomer-200-nr2-run1_result_17	0	EELSPELLARAAEKTKTSPFHLEVIKTPDKTIILIYYKVNGKPLVITLTQIDPDTFKVTFSFPLPPELAGLTFLLTPNIQLLDIGPDGSLLVLLLEGKDPNSDEVKYYLLFLMGGNIVLIELPEAKPGDRSLPATAYIYDGEGWRKEPVTLYATPIGEPLPPLEGLEAPGGPATPITVEYKGYRVTVALGVVDGKIVLGE	1.6079499387904377	0.937437740316673	88.18634796142578	0.8547720909118652	5.257189750671387	nan	inf
monomer-200-nr2-run1_result_17	1	SLLSPELLERAAELTKESPFHLEVIKTPDKTIILLYYSVNGKPLVILLEQVDPKTFKVSFSFPLPASLAGLEFYLKPEIKLLEIGPNKSLLVLLLEAKDPNSDEVRKYVLILMNGQIALIELPKPGPGDRSLPATAYIYDGNGWKTEPATVYVTPKGEPPLPITGLEVPGGPGTLITIDYDGYDVSIGLGVVNGKIVLAK	1.318641421230389	0.9689798087886708	86.21892547607422	0.8468518853187561	5.834256649017334	nan	inf
monomer-200-nr2-run1_result_17	2	ELLTPELLARAAELTKESPLHLEVIKTPDKTIILLYVSVNGKPLVILLTQIDPDTFELKFSFPLPESLADYTFLLSKNIQLLPVGPDGSLLVLLLEAKNPNSDETKKYLLVIMGGQIAIIELPKVGPGDRSLKATAYIYDGTGWTTEDATLYATPIGEPLPPLEGWKAPGGPALPIEVEYDGYRVTVALGVVDGKIVLGE	1.486457752628352	0.9581598124731135	87.03024291992188	0.8608209490776062	5.5167622566223145	nan	inf
monomer-200-nr2-run1_result_17	3	EELTEELLKEAAEKTKKSPFHKEVIETPDKKIILLYVKVNGKPLVIILEQIDPETFELKFSFPLPAELADLNFILTGNIIEKKVGPDGGLLILLLEARHPDSPEVKYYALVIMGGQIVLIELPEPGPGDTSLEATAYIYDGEGWTTQPATLWARPIGEPPPPLTGLEVPGGPATLIEIEYKGYVVSIALGVVDGKIVLGK	1.3653367767343545	0.9560642665203692	86.51563262939453	0.8400968313217163	5.817224979400635	nan	inf
monomer-200-nr2-run1_result_17	4	SLLTPELLARAAELTKTSPFHREVIETPDKTIILLYVSVNGKPLVILLVQIDPNTFLVTFSFPLPEELSSLTFILDPNIQELSLGPDGSLLVLKLKAIDPNSPEEKTYLLIIAGGNIAIIELPKVKPGDTSVKVTAYIYDGNGWTKEPATAYAVPKGKPAPKIEGLKVPGGPATLIKVDVDGFDVYIALGVVDGKIVIGE	1.3016640833535178	0.9565903695484456	84.79566955566406	0.8534755706787109	6.1252007484436035	nan	inf
monomer-200-nr2-run1_result_17	5	SLLTPELLAEAAELTKTSPFHLVKIETPDRVIILIYYSVNGKPLVIILVQVDPETFKLTFSFPLPEELKDYEFILKGNIILKEVGPDGSLLLLLIEAKHPNSPEVKKYLLILMGGNIAIIELPEIKPGDRSVDVTVYIYDGTGWTKEKATAYATPIGEPDPEIEGLEVPGGEGLLLTVEYDGYRVKIGLGVVDGKIVIAK	2.7684528016099486	0.849833837303412	76.16160583496094	0.758446455001831	9.118762969970703	nan	inf
monomer-200-nr2-run1_result_17	6	EELSEELLKEAEEKTKTSPLVKEVIETKDRKIIKLYVNVNGKPLVILLEQISPDKLEVTFSFPLPEELADYKFILKGNIKEISIGPDNSLLILLLEAEHPDSPEVKNYLLILMNGNIVLIELPKPKPGDRSLKVKAYIYDGKGWKKEEATAYATPIGEPLPEIKGLKVEGGEATLIEVEYDGYRVLIALGVVDGKIVLGK	1.3031867117844806	0.9544544737242414	85.65215301513672	0.8412432670593262	6.137885093688965	nan	inf
monomer-200-nr2-run1_result_17	7	DELTEELLEEAKKKTEESPFYIEKIKTPDKEIIKIYVNVNGKPLVLILEQIDKNNYKLIFSFPLPSSLSNYTFILKKNIQLLPIGPNNSLLLLLLEAINPNSPEKKKYLLVIMDGNIVLIELPKPQPGDRSLEVTAYIYDGTGWTTQPATAYATPIGEPAPPLTGLEAPGGPATPLEVDYDGYRVTLALGVVNGKIVLGA	1.48916344720419	0.9548459379668714	85.31341552734375	0.8348797559738159	6.0119524002075195	nan	inf
monomer-200-nr2-run1_result_17	8	ELLTPALLAEAAAKTATSPLHIERIETPDRVIILLYVSVNGKPLVIILEQIDPERLLVRFSFPLPEELKDYTFILDGNIQELSLGPDGSLLILKLKAIHPNSPEEKTFLLIIAGGQILLIEIPKPGPGDTSLEATAYIYDGKGWTKEPATLYARPIGEPLPELKGPEAPGGPATPLEVEVDGYTVTLLIGVVDGKIVLGK	1.3756879679612444	0.9446649712130716	86.7103042602539	0.8475852012634277	6.0138630867004395	nan	inf
monomer-200-nr2-run1_result_17	9	SMMTPELLEEAAKKTATSPFHREEIKTPDKTIILLYYSVNGKPLVIKLTQVDPNTFKVEFSFPLPEELKGLTFYLKGNILELPLGPDGDLLVLLLEAKDPNSPEVKDYLLVLAGGQILLVELPEPGPGDTRLEATAYIYDGTGWTKEPATLWATPQGAPPLPLEGLEVPGGPATPVTVPYKGYDVTLAIGVVDGKIVLGA	1.47514789114986	0.9496397219028895	87.82845306396484	0.8547958731651306	5.451896667480469	nan	inf
monomer-200-nr2-run1_result_17	10	EELTPELLKEAAELTKESPLKVEVEKTEDKTIIKIYYSVNGKPLVITLTQIDPDTLELKFSFPLPASLAGLTFIVDKNIQVLKIGPDNSLLIIKIVAKNPNSPEEKTYLLILMGGNIVLIELPPVQPDDTSLPVTAYIYDGTGWTTQPATAYARPQGQPAPPLTGLTAPGGPATPITVSVDGYDVTIALGVVDGKIVLGA	5.614221033594232	0.7879337056917851	79.61448669433594	0.7981481552124023	7.62404203414917	nan	inf
monomer-200-nr2-run1_result_17	11	ELLSEELLEEAKELTKESPFKKVIIKTKDKEIILLYVKVNDKPLVIILEQIDPNNYKVTFSFPLPEELKDYTFILKNNIKELKIGPDGSLLLLLLEAENPNSKEKKDYLLIIMGGNIVLIELPKPGPGDRSLEATAYIYDGKGWTKEPVTLYATPIGEPLPPLEGWEVPGGPGTPLVVEYKGYLITIGLGVVNGKIVLAK	2.0920699777007172	0.9151807487571075	83.69902801513672	0.8271622061729431	6.69072961807251	nan	inf
monomer-200-nr2-run1_result_17	12	SELTPELLAKAAELTKTSPFHREVIETPDATIILLYVSVNGKPLVLTLRQIDPETFELEASFPLPAELAGYRFLLTPQVLELELGPDGSLLVLLLEARDPNTPEVKKYLLLIMGGNIALIELPKVGPGDREVEVTAYIYDGTGWTKEPATAYAVPIGEPEPEIEGLEVPGGEGTLIKVEYEGFIVYLNLGVVDGKIVLGK	1.5225022767828267	0.9332219373126049	82.44114685058594	0.8156095743179321	6.756757736206055	nan	inf
monomer-200-nr2-run1_result_17	13	SELTEALLAEAAELTKTSPLKVVEIKTPTETIILIYVKVNNKPLVITLRQVDPETFEVTFSFPLPESLADYTFYLTPNIQEKKIGPDGSLLILLLEARHPNSPEVKKYLLILMNGQIALIELPKPEPGDRSLEATAYIYDGNGWIEKPLTLYAVPIGEPLPEIKGLKVPGGEATLLEVEYDGYRVYVALGVVNGKIVLGE	1.2337861025854935	0.9685768073346503	83.93587493896484	0.8260782957077026	6.448564529418945	nan	inf
monomer-200-nr2-run1_result_17	14	EELTEELLKEAEEKTKTSPFVIEEIKTKDRKIILIYYNVNNKPLVIKLTEVDPNTLKVEFSFPLPEELKDLEFYLKNDIKLLEIGPDKSLLILLLEAKHPNSGETKTYLLILMNGNIVLIELPKVKPGDRSLKVTAYIYDGNGWTKKEATAYATPIGEPPLPLTGFEVPGGPGTPITVKVDGFDVTINLGVVNGKIVLGK	1.6583473503757016	0.93005778610629	73.26935577392578	0.7514473795890808	9.662834167480469	nan	inf
monomer-200-nr2-run1_result_17	15	ELLTPELLKEAEELTKTSPLHIKEIKTPDRTIILLYVSVNGKALVIKLVQISPDKFLLTFSFPLPEELADYTFILVGNIQELKIGPDDSLLILLLEAVHPDSPETKKYLLIIMNGQIVLIELPKIGPGDRSVQATAYIYDGTGWTKQPATLYAVKQGEPKPELKGWKAPGGEATPITVPYDGFDVTVALGVVNGKIVLGE	1.9969510570289515	0.9274441674603895	85.39478302001953	0.8398482799530029	6.132702827453613	nan	inf
monomer-200-nr2-run1_result_17	16	SLLTPELLAEAAELTKTSPLKIVVEKTPDKTIIKIYYKVNGKPLVILLVQVDPETYELSFSFPLPASLADYTFLYTPEWIEKKIGPDNSLLILLLEARHPDSPEVEHFLLILMGGNIVLIKLPEVKENDTSLEVTAYIYDGTGWTEQPATAYATKEGEPPLKLEGFEVPGGEGIPITVKYKGFDVTINLGVVNGKIVLGK	1.6242430067551177	0.9398908853512975	78.91714477539062	0.7966415882110596	7.648243427276611	nan	inf
monomer-200-nr2-run1_result_17	17	ELLSPELLEEAAEKTKESPFVKEVIKTPDREIILLYVNVNGKPLVILLVQVDPETFLVRFSFPLPAALAGLTFYLRPDLQELEVGPDGSLLVLLLEARDPNSPEVRRYLLLIMGGQILLVELPPVGPGDRSLDVTAYIYDGNGWQTQPATAYATPAGEPPLPLEGLEVPGGPGLPITVALDGYDVTLGVGLVDGKIVLAK	1.5069829811177016	0.9583498275423352	84.72095489501953	0.8288275599479675	6.274204730987549	nan	inf
monomer-200-nr2-run1_result_17	18	ELLSEELLKEAEELTKKSPLVIKVIETPDKTIILIYYSVNGKPLVIKLTKIDEDNFLVEFSFPLPEELANLTFILDPNIIIKKIGPDGSLLILKLLAKDPNSDEVKTYALFLMGGNIAIIELPKAGPGDTSLKATAYIYDGTGWKKEEATLYATPIGEPPPKLEGLEVPGGKGTPIKLEVDGYEVTIGLGVVNGKIVLAK	1.462068683737695	0.9615375116537971	83.44611358642578	0.8374322056770325	6.554287433624268	nan	inf
monomer-200-nr2-run1_result_17	19	ELLTPELLAKAAELTATSPLHIEEIVTPDQRIILIYYNVNGVAKVIILKQIDPDTLELTFSFPLPEELKDLTFLLTPQIQELSLGPDNSLLVLLLEARDPNSPEVRKYALVLANGQILLVELPPVGPGDTSVEATAYIYDGTGWTTQPLTLWARPVGAPRPPLAGWEVPGGPATPLVLEVDGYEVTLAIGVVNGKIVLGA	1.7784592781352062	0.9203390775566004	82.16943359375	0.7609673142433167	6.76291561126709	nan	inf
monomer-200-nr2-run1_result_17	20	PLLTPELLKRAAELTKKSPFHREVIETPDRTIILIYYNVNGKPLVIILTQVDPETFRLEFSFPLPEELADYTFYLVPNIQELKLGPDGDLLLLLLEAKHPNSDKTLKFLLVLMGGQIVLVKLPEPGPGDRSLEVTAYIYDGTGWTKEPATAWARPIGEPAPALEGWEAPGGPATPLTVEYEGFEVTLALGVVDGKIVLGR	1.0719009186655954	0.962677279041684	82.6016845703125	0.8070058822631836	6.891448974609375	nan	inf
monomer-200-nr2-run1_result_17	21	ELLTPELLERAAELTKESPLHVEVIKTPDRTIILIYINVNGKPLVILLEQIDPDNFELKFSFPLPEELKDYRFILRGNIEVLPLGPNGSLLVLLLEAKHPNSPETKTYLLFIIDGQILIVELPKVEPNDRSVDVTAYIYDGEGWTKEKATAYATPIGEPLPPLEGLEAPGGPATPITVEVDGYRVTLAIGVVDGKIVLGK	1.2141234900196234	0.955567795116079	86.720703125	0.8504036664962769	5.700060844421387	nan	inf
monomer-200-nr2-run1_result_17	22	SEESEELLKRAEELTKKSPFHLEVIKTPDRTIILIYYSVNGKPLVITLTQIDPDTFEVSFSFPLPEELKGLTFILEGNIQLLNIGPDNSLLILLLKAVDPNSPETRTYLLVLMGGNILLIELPKPGPGDRSLPVTAYIYDGTGWRKEPATAYATPVGEPLPPLEGLEVPGGPATPLRVEVDGFLVTVALGVVNGKIVLGE	1.5314839171790275	0.9390113478754499	88.95501708984375	0.8524788022041321	5.095349311828613	nan	inf
monomer-200-nr2-run1_result_17	23	SLLSEELLEEAKKLTETSPLKIKVIKTENQTIILIYYKVNNKPLVIILTQIDPNTFLVTFSFPLPEELKDYTFYLKGNIQVLKIGPDNSLLILLLEAKSPNSDEIKTYLLFLMNGQIALVELPKPKPNDTSLQATAYIYDGNGWTKQPLTLYARPIGEPPPPITGLEAPGGKATLYTVEYEGYEVSIGLGVVNGKIVLAK	5.8205664392308165	0.7478912689421184	81.220703125	0.8078126907348633	7.36483097076416	nan	inf
monomer-200-nr2-run1_result_17	24	SLLTEELLKEAEEKTKKSPFHLEVIETPDRTIILLYVNVNGKPLVILLEQIDPDTFRLRFSFPLPEELAGLDFLLRPDIQLLKLGPDGSLLLLLLEARDPDSPEVRRYLLVIMGGNIALIELPEPGPGDRSLAVTAYIYDGNGWKKEPATAYATPEGEPLPPLEGLEVPGGPGTPLVVRYDGYRVTLVLGVVDGKIVLGR	1.77999154247351	0.9398112119436073	84.71753692626953	0.8361426591873169	6.221779823303223	nan	inf
monomer-200-nr2-run1_result_17	25	SLTSQALLDRAAALTATSPFHLEVIETPDRTIILIYYNVNGKPLVITLEQIDPSTFRLSFSFPLPPELADYTFLVTPQIQLLELGPDGSLLVILIEAVHPDSPEKKTYLLILMGGNIVLVELPKPGPGDTSLKVTAYIYDGNGWIKKEATAYARPIGEPKPPLEGLKVPGGEGTPIEVEVDGYTVTLGLGVVDGKIVLAE	5.990692559278751	0.7585306652393918	82.68611145019531	0.8226426243782043	6.497671127319336	nan	inf
monomer-200-nr2-run1_result_17	26	SEETPELLARAAEKTKTSPFHREVIETPDRRIILLYVSVNGKPLVITLREIDPDRLEVSFSFPLPEELKDYRFILRGQIQELPLGPDGDLLILLLEAVHPNSPERKLFLLIIMGGNILLVELPPVQPGDTSLDVTAYIYDGNGWKKEKATAYATPIGEPAPEIEGLEAPGGPATLIEVEVDGFRVSLAIGVVNGKIVLGK	1.319153987187628	0.9507891643697568	84.74220275878906	0.8341490030288696	6.341993808746338	nan	inf
monomer-200-nr2-run1_result_17	27	EELTPELLAEAAELTKTSPFHKKVIETPDQRIIKLYVNVNGKPLVITLREIDPDTLEVSFSFPLPEELADLRFLLDKNIQEIKLGPDNSLLLLKLVAEHPNSKEKKKYLLVIMNGNIAIIELPKIKEGDTSVKATAYIYDGTGWTKEEITLYAVKKGEPPIPIKGLEAPGGPATLLTVEYDGFDVSIALGVVDGKIVLGK	1.9791734413225073	0.9268798295944339	80.88633728027344	0.8194134831428528	7.335082530975342	nan	inf
monomer-200-nr2-run1_result_17	28	SELSEELLKEAEELTKESPLVKKEIITPDQKIILLYVNVNGKPLVIILTQVDPETFEVTFSFPLPEELADLTFLLDGQIIELPIGPDNSLLLLKLLARDPNSPEVRTYLLIIANGNIALIELPEVGPGDRSLPVTAYIYDGTGWTKEPATAYATPIGEPPLPLEGLEVPGGPGTLLTVEVDGYRVSINIGVVNGKIVLGK	1.4499828235944097	0.9619649947033204	86.79666137695312	0.8436088562011719	5.664674282073975	nan	inf
monomer-200-nr2-run1_result_17	29	SLLTPELLAEAAEKTKTSPFHKEVIKTPDRTIILLYVNVNGKPLVIILEQIDPDTFEVSFSFPLPEELKGLRFLLEPNILELSLGPNNSLLVLKLVAEDPNSPEKKTYLLLIMDGNILLIELPKIGPGDTSVEVTAYIYDGNGWKKEKATAYAVPIGEPLPKIEGLEAPGGKATPIRVEVDGFTVTIGIASVNGKIVLAK	1.2403813903606984	0.9624267027278751	84.5108871459961	0.8277419805526733	6.30142879486084	nan	inf
monomer-200-nr2-run1_result_17	30	ELLTEELLKEAAELTKESPLKIKVIKTPDKTIILIYVNVNGKPLVIILEQIDPNTFKVTFSFPLPEELAGLTFLLTPNIKIEDIGPDKSLIILLLEAVDPNSPEKKKYLLFIMNGQIVIVKLPKPKPNDKSLKVTAYIYDGEGWTKEEATAYVTPIGEPEPEIKGLEVPGGKGTPYKVEYDGYIVTLNLGVVNGKIVLGK	1.1371584720212204	0.9719852851557885	82.86698913574219	0.8291019797325134	6.803628921508789	nan	inf
monomer-200-nr2-run1_result_17	31	SELTPELLEEAAELTKKSPFHLKVIKTPDRTIILIYYSVNGKPLVIILEQIDPDTFLVTFSFPLPASLADYTFYLTPNIQLLKLGPDGSLLLLLLEAKHPNSPEIKKYLLVLMGGNILIVELPKPEPDDTSLEVTAYIYDGTGWTEEPATAYAVPIGEPLPPLEGWEAPGGPATPLRVEYDGYLVTLAIGVVNGKIVLGE	0.9776957139212848	0.9820875197312677	85.89599609375	0.8478314876556396	5.82725715637207	nan	inf
monomer-200-nr2-run1_result_18	0	MLTAERKISEDPSEPNTVTLSFELPVPPDVEVEGGVLIHTLTITMPNFPKELFELLAEVVEISVRTVYEGMDKSPEALKDLDLYVKLLNHILKTYFAPLAKIPASPEGQFLIAFLAGLAALAAFLALYRMKGITEEEIAADPRLKAILDGLRTRLLAYFEKYRAENNIPIDMAELLALLKDGFFEEFEEKFFEEFRKELE	2.875063348848198	0.8276737987396052	78.93508911132812	0.7977421283721924	7.854801177978516	nan	inf
monomer-200-nr2-run1_result_18	1	AMTATRTISENPSEPNTLTLSFTIPVPPDVEVEGGEIIKTLTITMPNFPRELFELVAKSVEIALKVLYDSTDFSPEDLERLERFAALVNHIVTTEFTPLAQKPLSPEGIFLAAFLFGLALIAAFLALYRMEGITLEEILANPKLNAAYNGLFSELLAFFEEYRAKNNIPIDMADLLALFEGGLFERFAEEFFAPFREELA	3.114733431408832	0.8519379828232673	79.85576629638672	0.800757884979248	7.4537153244018555	nan	inf
monomer-200-nr2-run1_result_18	2	MMRAERRISEDPSEPNTLTLSFDLPVPPDVPVAGGVITHSRTITMPDFPRELFEELAELVEIAVGTLWEGLDHSEEDLALLDEFVARVNHILTTEFAPLARVPLSPEGRFLLAFLAGLALLAAFLALYRERGITLEQILADPRLAAILRGLRERLGAYFAARRAERNLPVDMASLAALAEGGFFEEFEERHFAEFRAALA	14.938422322650865	0.2451178490549608	65.7546157836914	0.6182974576950073	11.672638893127441	nan	inf
monomer-200-nr2-run1_result_18	3	MMTAERTISKDPSEPNTVKLSFELPVPPDVPVEGGVIIHELTITLPNFPEELFNRLSEAVYIAVKEIYEGTDFSPEELKLIELYVKRVNHILTTYFTPLAKIPLSKEGMFLLSFLFGLALLSAFLALYRELGITKEEIFKNPKLRKIYLGLIEKLLKYFKEYKEKENIPIKMEELLKLFEGGFFEEFEKKYFEEFRKELK	9.08138931115947	0.5284122520325196	74.19218444824219	0.6544060111045837	8.862051010131836	nan	inf
monomer-200-nr2-run1_result_18	4	MMTAELTISEDPSEPNTLVLSLDVPVPPDVPVEGGVITRTFTITMPNFPKELFELLAKVVEIAVREVWEGMDFSPEDLELLEEFVERINDVLITYFTPLAKIPLSPEGQFLLAFLAGLAVLAAFLALYRERGITLEEILADPRLRAIYDGLISRLTEFFKKYREENNYPIDMEELEKLYEGGFFEEFEEKYFKKYREKLK	6.520934015046149	0.7546873592389486	78.20244598388672	0.7673027515411377	8.312470436096191	nan	inf
monomer-200-nr2-run1_result_18	5	MLTAERKISEDPSEPNTLTLKFEIPVPPDVPVEGGVIILEFTITMPNLPRDLFEMLATVVEIALTEFFKGTDFSEEDLKDIELLVELINHIATTEFTKLGQKPLSPTGRFLAAFLFGLAVLAAFLALYRMKGITLEEILENPKLRAIYEGLIKNLLAYFLKLRAERQLPVDMASLLALAKGGFFKEYEEKYFKEFKKKLE	9.93194240381003	0.4654290117763007	61.77627944946289	0.5275571346282959	14.39226245880127	nan	inf
monomer-200-nr2-run1_result_18	6	SMTAERHISEDPSEPNTLVLSLDLPVPPDVEVEGGVIIKSFTITFPNFPKPLFERLAELVYIAVSEVWEGMDHSEEDLKDLELFVELINHIATTKFTPLAKKPLSPEGQFLLAWLFGLALLAAFLALYEMKGITLEEIKANPKLAAILEGLRSRTLAYFEKLRAEEKIPIDMADLLALLEGGFYEKFKEEYFKEFREKLK	2.3646078922118563	0.8894562329154249	84.59296417236328	0.8341728448867798	6.59115743637085	nan	inf
monomer-200-nr2-run1_result_18	7	MLKSERTISPDPSEPNTLVLSLEIPVPPDVEVEGGVIIKTFTITMPNFPEELFLLLSENVTIAVSEVYEGMDFSEEELEFLELFVERINHYLITEFTPLARIPLSKEGIFLAAYLFGIALLSAFLALYKMKGITLEQIKENPRLKAILDGLVSRLTEFYKEYKKKNNISIKMEDLEKLLKGGFFEEFEKKYFKEFEKKLK	4.511701596329124	0.6370619276828945	62.85482406616211	0.545663595199585	11.684581756591797	nan	inf
monomer-200-nr2-run1_result_18	8	AMTAERTISADPSEPNTLTLSFEVPVPPDVEVEGGVVIRTRTITLPNMPEELFNLLAEVVRIALGELFKGTDLSPEDLALIDEFVARLNDIAVTEFTPLGQQPLSPTGRFLLAFYFGLAALAAFLALYRERGITLEEIKANPKLAAILEGLRKNLLAFFKEYKAKNNYPVDMSSLLALYKGGFFDEFEEKYFAAYRKELA	5.68517143937722	0.785937731725808	74.98649597167969	0.711205244064331	8.873648643493652	nan	inf
monomer-200-nr2-run1_result_18	9	MMTAELTISEDPDEPNTLVLSFDLPVPEDVEVEGGVITRTLTITMPNFPKDLFLRLAELVRIAVGVVWEATDHSPEELELIELFVRRVNDILTKYFTPLAKKPLSKEGQFLLAYLFGLALLSAFLAVYRMRGITEEEILADPRLRRALEGLRRRTREYFEELRKKENIPIDFEELEELWKGGFFEKFEEEYFEEFRKELE	6.14044578990192	0.6855284526748497	82.022216796875	0.7846695184707642	6.623841285705566	nan	inf
monomer-200-nr2-run1_result_18	10	MLTAERTISEDPSEPNTLTLTFDLPVPPDVPVEGGVIKESLTITMPNFPEELFNLLAENVYIAVKVVWESMDKSPEDLELLRLFVERVNHILTTYFTPLAQKPLSPEGIFKLAFLFGLALLAAFLALYKMKGITLEEIMKNPKLKKAFLGLFKKLLEYFKKYKEENNISIDMNDLLKLFKGGFFEEFFEKYFKEFEKKLK	8.073530304161475	0.6373224226785146	78.23040008544922	0.7670061588287354	7.886560916900635	nan	inf
monomer-200-nr2-run1_result_18	11	MMTAERTISEDPSEPNTLVLSFDLPVPEDVEVEGGVIKKTLTITMPNFPRELFELLAEAVYIALKVVWEGTDKSPEDLELIDLIVERINHIVKTRFTPLAQQPLSPEGQFLLAFLFGLDLIAAFLAVYKMKGITLEEILKNPRLRKIYLGLFSRLLAYFEKLRKEKNYPIKMEDLLALFKGGRFEEFEKEYFEEFKKKLE	8.087775715558083	0.7071276037420526	83.0570297241211	0.8067456483840942	7.613868713378906	nan	inf
monomer-200-nr2-run1_result_18	12	AMTAERTISADPSEPNTVTLSFDVPVPPDVEVEGGVITKTLTITMPNFPEELFELLAEVVRIAVGVLWEATDKSPEELEKLDLFVELVNKIVTTYFTPLAQQPLSPEGRFLLAFLAGLYVLAAFLALYEMQGITLEEILANPRLRAAYEGLRERLRAFFRERRAREGIPIDFAELEALYEGGFYKEFFEKYFKEFKKKLE	2.5574480791265284	0.8794966999972449	81.09681701660156	0.7758519053459167	7.279119968414307	nan	inf
monomer-200-nr2-run1_result_18	13	MLTAERTISPDPSQPNTLTLSLELPVPEDVEVEGGVIIETFTITMPNFPEELFNLLAENIEIAVKVVWEGMDKSEEDLELLKEYVERINHIVTTHYTPLAQKPLSPEGIFLLAYLFALDLEAAFLALYRMRGISYEEILADPRLRRIYLGLRRRTREYFRRYAAENNIPIPFEELEKLWEGGYYEEFEKKYFSEFEEKLK	7.408262746202903	0.6310765186396988	73.33161163330078	0.711227536201477	9.18149185180664	nan	inf
monomer-200-nr2-run1_result_18	14	SITAERTISSDPSEPNTLTLSFDLPVPEDVEVEGGVITYTLTITMPNFPEELFNLVSEVVYIALSEFFKGTDFSPEELELLKLLSEMINKIAITDYTPRARIPLSKEGKFLLAWDFGLDVLAAFLALFRMRGITLEEIKADPRLKAILDGLKSKLLEYFKELKKKENISIKMEDLLKKYEGGFFEEFEEKYFAEFREKLE	1.3056252471435028	0.9472439164313351	81.95661926269531	0.79155033826828	6.599277973175049	nan	inf
monomer-200-nr2-run1_result_18	15	MLTAEYTISEDPSEPNTVVLSFELPVPPDEEVEGGVIIHTRTITMPNFPRELFLLVAEVVRIAVGVVYEGMDHSPEELELLDEFVKRINHIVKTYFTPLAKIPLSPEGRFLLAYLFGLAVLAAFLGLYRMRGITFEEILADPRLRAIYLGLRERLRALFKAKAAEQGYPVDFEELEKLYKGGFVDEFFEKYFKEFEKEIK	6.0350349158584065	0.7833779138092802	81.37335968017578	0.8038445711135864	8.025616645812988	nan	inf
monomer-200-nr2-run1_result_18	16	MVTAERTISEDPSEPNTVTLSFDLPVPPDVEVEGGVITHTLTLTMPNFPRELFELLAEVATIAVTTVYESMDFSPEDLELLELFVERLNKILVTKYTPLAQKPLSRTGMFLLAFLFGIDALAAFLALYREKGISLEEILADPRLNRALTGLVERLLAYFEARRAAEGLPIDMADLLALLTGGRFEEFEEKYFKEFREKLK	8.086318983014737	0.5917376506970802	78.75623321533203	0.7834680080413818	8.329890251159668	nan	inf
monomer-200-nr2-run1_result_18	17	MLTAEETISEDPSEPNTVVLKAEIPVPPDEVVEGGVIIRTWTITMPNFPKELFRLLAEIVRIAVEEVYKGTDLSPEDLEFIDLYVELLNDYLTTEFAPLAAKPLSPEGRFLLAFLAALAALAAFLAVYKMKGITFEEIMANPRLKAIYDGLIKKTTEYFKKYREEHKFSIDFESLLELFKGGFYEEFFEKYFKPYKEKLK	5.721420702091811	0.807410231552211	80.27940368652344	0.7709739208221436	7.490513801574707	nan	inf
monomer-200-nr2-run1_result_18	18	MLTAERTISADPSEPNTLVLSLDLPVPPDVPVPGGVITETFTLTMPNFPEELFNLVAEIAEIAVSVVFEGLDLSPEELELLRLYVELLNHILKTEFTKLAKKPLSKEGIFLLAYLAGIAALAAFLAVYRMKGITLEEILADPRLRKILEGLVSRLTEYFEEKKKKENIPIKMEELKKLLEGGFFEEFFEKYFEEFKKKLE	4.359624324535568	0.6707237909132732	51.70151901245117	0.3877248167991638	15.96696949005127	nan	inf
monomer-200-nr2-run1_result_18	19	MITVERTISENPDEPNTVTITIDLPLPPDVEVEGGVLKKTFTITMPNFPKELFELLSEVVFISVSVLYESLDHSEEDLKLLELYVELINHIVTTYFTPLAQKPLSKEGIFLTAFLFGLAALAAFLAVYEMKGITFEEILADPKLNRALKGLFEKTLKYFEELKKKENIPIKMEELLKLFKGGFYEEFKEKYFKEFEKKLK	1.6148002852061043	0.9322766557832748	82.5980453491211	0.8015365600585938	7.46911096572876	nan	inf
monomer-200-nr2-run1_result_18	20	MMTAELSISEDPSEPNTLTLTFDIPVPPDVEVEGGVIKESFTITMPNFPRRLFELLAEAVTIALTVVFEGTDFSPEELELIKEFVERVNHILTTVFTPLARVPLSPEGEFLLAFLFGLALLAAFLALYRMKGITLEQIKADPRLKAILDGLVERLLAWFEERRAAENLPVPMEELLALLKGGFFEKFEKEYFEEFRKKLE	2.582256492971249	0.8594101624411885	67.0576171875	0.6159040927886963	11.13093376159668	nan	inf
monomer-200-nr2-run1_result_18	21	MITAERTISEDPSEPNTLVLTFDLPVPEDVEVEGGVIKKTLTITLPNVPKELFELLAEVAYIAVSEVYKGTDFSEEDLELIEEYVELLNHIAETRIVPLARKPLTPEGRFLLAWNFGLDALAAFLALYRMKGISLEEILKNPKLNAIYKGLREKLLAYFKELREEKNYPIDMEELLKKFEGGFFEEFEEKYFKEFKEKLK	1.6610894217699828	0.9347524258906984	85.97249603271484	0.8384435176849365	6.094419956207275	nan	inf
monomer-200-nr2-run1_result_18	22	MLTAERTISADPSEPNTLTLSFEIPVPPDEEVEGGVIIETLTIEMPGFPEELFELLAELVEIAVSEFYKGTDFSPEELELLREFVKLVNHVVRTYFAPLAAVPLSREGQFLLAFLAGLALLAAFLGLFKMRGITKEEILKNPKLRRIYLGLIKRTLEFFRKLREERKLPVDLEELLKLMKGGFFEKFFEEYFKEFKEELE	6.994489677152176	0.6973493048168719	76.99970245361328	0.7434262037277222	8.209249496459961	nan	inf
monomer-200-nr2-run1_result_18	23	SLTAERTISADPSEPNTLVLSFDIPVPPDVEVEGGVIKYSLTITMPNFPEELFELLAEAVTIAVKEVWKGTDKSPEELELIDEYVERVNKVVITYFTPLAQIPLSPEGMFLLAFLFGLALLAAFLAVYKMKGITYEEILADPRLARIYRGLRERLTAFFEEYRKERNIPIDMEELEKLWEGGFYEKFFEEYFKEFEEKRK	3.0585510581415605	0.793855385637577	70.87197875976562	0.6518269777297974	9.553116798400879	nan	inf
monomer-200-nr2-run1_result_18	24	SLTATLTISEDPSEPNTLVLSFDLPVPPDVPVEGGVITHTLTITMPNLPRELFNLLAEIVYIAVSEVYEGMDKSPEELKDLELFVKLVNDVLVTYFTPLGRIPLSRTGRFLLAFLFGLAVLAAFLALYRMKGITLEEIMKNPKLKAIYDGLFSKLLEYFRKLRAEENIPVDLASLLALFKGGFFDEFEEKYFEKYRKELE	7.817392356260206	0.6601410357376045	81.55224609375	0.808700680732727	7.107467174530029	nan	inf
monomer-200-nr2-run1_result_18	25	MLTAERTISADPSEPNTLTLSFEIPVPPDVEVEGGVIIHTLTITMPDFPEELFRLLAEVVEIAVSEFWEGTDKSEEDLKDLELFVELLNHILTTEFAPLARRPLSPEGQFLLAWRAALAAEAAFLGLYRMKGITEEEILADPRLRAILEGLRRRLRAHFAALRAARGYPVDPAELEALWEGGFYEEFFEKYFKEFEKKLK	1.3189202123350374	0.9543304980038695	89.1561050415039	0.8602630496025085	5.159338474273682	nan	inf
monomer-200-nr2-run1_result_18	26	MMTAERTISADPSEPNTLTLSLELPVPPDVEVEGGVIIKTWTITMPNFPEDLFNRLAEVATIAIKEIYEGMDFSPEELELLDEYVRRLNHIITTYFTPLGRIPLSPEGRFLLAYLFGLAALAAFLGLYRERGITLEEILADPRLAAILRGLVERTLAYFKRLREEENFPVDLESLLALARGGFFEEFFEKYFEEFKKERE	7.453046217280187	0.7245293563560048	76.44879150390625	0.7260761260986328	8.6805419921875	nan	inf
monomer-200-nr2-run1_result_18	27	SLTAERTISEDPSEPNTLTLTIDVPVPPDVEVEGGVIKLTFTITMPDFPRDLFEMLAELVEIAVKTFFEGTDLSEEELELLKKYVELVNKYLVTKFTPLARIPLSKEGQFLLAFLFGLALIAAFLGLFRMKGITLEEILKNPKLKAILTGLFEKTLEYFKKRKEEENIPIPLEELLKLFKGGLFEKFFEEYFKEFKEKLE	16.6142489958618	0.22467962522921792	60.98291015625	0.5028012990951538	13.962181091308594	nan	inf
monomer-200-nr2-run1_result_18	28	SLTAERTISEDPSEPNTLTLSLDVPLPPDVPVEGGVLTRTFTITMPNFPKELFELLSELVTIAVTEVWEGLDQSPEDLELLELFVKMVNDILVKEFTKLARKPLSPEGQFLLAWLAGLALLAAFLALYRMRGITREQILADPRLRAILEGLRRRTREFFRRYREENGISIPFEELEALYEGGFYERFFEEYFKEYKEELE	1.2704115644337721	0.9498155745789333	81.44349670410156	0.797577977180481	7.138596534729004	nan	inf
monomer-200-nr2-run1_result_18	29	AMTATRTISPDPSEPNTVTFSFDLPVPPDVPVEGGVITHTLTLTMPNFPETLFNMLSEIARIALTEIWNGTDKSPEDLELLELYAELLNKILTTEFTPLAKKPLSPEGQFLLAFRFGLAALAAFLALYRMKGKTLEEILADPRLRAILLGLRERTLAYFQEYRARNGIPIDLADLLALWEGGLYEEFFEKYFKEFEEKLK	15.559489933245986	0.21985141147062606	49.430702209472656	0.34121960401535034	18.125171661376953	nan	inf
monomer-200-nr2-run1_result_18	30	MLRAERTISEDPSEPNTLKLSFELPVPPDVEVEGGVIIHELTITMPNFPKDLFELLAELVEIAVSEVYEGTDFSEEELELLDLFVRRVNHILETEFTKLAQKPLSKEGQFLLAFLFGLALLAAFLALYRERGITLEEILANPRLRKILLGLLKKTLEFFKKKKEEENLPIDLEELLKLFEGGFFEEFEEKYFEEFREELE	7.760560046739589	0.7119628021805806	76.04012298583984	0.7373030781745911	8.726563453674316	nan	inf
monomer-200-nr2-run1_result_18	31	AMTAERTISKDPSEPNTLVLTFDVPVPPDVPVEGGVIKRTVTITMPNFPEELFNMLAEVVTIALKTVYESTDLSPEDLELIDLIAERLNKVLTTYFAPLARKPATPEEQFLIAYLFGLAAEAAFLATYRMKGITLEEILADPRLRAAYDGLHTRLTAYFKEYREKNNISIDMAELEKLREGGFFEEFEEKYFKEFRKKLE	6.433203051057423	0.6114058131194068	71.14326477050781	0.6703702807426453	9.68555736541748	nan	inf
monomer-200-nr2-run1_result_19	0	EWFEELLSEFRNLDFKKASEEEKEKFYKKLKEFLEKISDEEYLDKYLKENPSLETILKLILSLIELYLYLLGIKIGDINWEEYSFEIFSKIFERIKEYVKKNFGEEKAEELWKFIAAYVAYRIYEILKKEGKVGEGSLEDDPRYKLFVKLFPDYAEEFKKYMEYFLKNDFSGDLADYFAKKFPQFTKETIRKLIEEFSKL	1.2921773115375847	0.9481898805947049	87.89237976074219	0.834502637386322	5.026045799255371	nan	inf
monomer-200-nr2-run1_result_19	1	EWFEELLEELKNLDYSKASEEEKEKFFEKLKEFLEKISDEEYLNSELEKNPSLEYVLSFVLSLLALYFGLLGIKHGDINWEEYYFEVFKKILERIKEYVLKNFGEEKAEELWKFIAAYTAYIIYKKRKEEGLIGKGSIDEDPEYQLFKKLFPEYAEIFDKYLEEFLKNDITGNLAELFAKRFPQFTKEGVEKLVKRFSKI	1.2605923526939669	0.9487104717585586	88.6562271118164	0.8582684993743896	4.814943790435791	nan	inf
monomer-200-nr2-run1_result_19	2	DDFEELLKEFKELDFNKASEEEKKKFFEKLKEFLEKISDEEYLNSYLEKNPSLLTLLKLTLSLLLLLFYLLGVKYGDINWEEYYLEKFKKILDRIKEYTLKNFGEEKAEEFWKFLAAYWAYLIYKYRRENGLVGKGSIEDDPRYKLFVSLFPEYAETFKAYLEEFLKNDVDGDLAELFAKRFPSFTLEGIKELFEFFSSL	1.3266933714226727	0.9449693020434747	88.21346282958984	0.8565824031829834	4.8693528175354	nan	inf
monomer-200-nr2-run1_result_19	3	DWFKRLLEKFRNLDWEKASEEEKEEFVKELLEFLEKISDEEYLESYLKKNPSLLTLLKLVLSLLLLKYYLLGVKYGDIDFEELYLKVFKKILERIKEFTLKNFGEENAEKFWKFVAFYTAYLIYQERRAAGLVGVGSLDDDPRVKLFVSLFPDKAEEFRKYLAEFLATDVEGDLAELLAEKFPEFTLENIKELVEEFSLL	1.0962275041461242	0.9631573482210218	86.35197448730469	0.8277339935302734	5.2947998046875	nan	inf
monomer-200-nr2-run1_result_19	4	SWFEELLKAFKELDFSKASPEEQKEFYEKLLEFLEKISDEEYLNSYLEKNPSLETILNLILSLLLIKFYLLGVKIGDIDWEKYYLEKFKKIIKKIKEYLLKNFGKEKAEKTFLFIADFIAYLIYEKRKKAGLVGVGSLDDDPEVKLFKSLFPEYKEEFLKSLEEYLANDFSGDLAEYFAKRYPEFGLEGIRKLLERFSIL	1.359884039942346	0.945508843584678	84.99834442138672	0.8072551488876343	5.6714911460876465	nan	inf
monomer-200-nr2-run1_result_19	5	EEFEKLLKEFKELDFEKASEEEKEEFVKKLKEFLEKLSNEEYLTNYLKENPSLLTILKLVLSLLALGLYLKGIKYKDIDWEEYYFKKFKKILEIIKEYVKKNFGEEKAEKLFKFIADFWAYKLYEKRKKAGLVGVGSIEDDPDYQFFKKLFPEYAETFDKYLEYFLKNDFSGDLAEYFAKKYPEFTLEGIKELVERFSVL	1.4612362602552436	0.9334010353879245	89.04109954833984	0.8478177785873413	4.674935817718506	nan	inf
monomer-200-nr2-run1_result_19	6	SYFKELLEAFKNLDFSKASEEEREEFVEKLEEFLEKISDEEYLNEYLEKNPSLETLAKLVLSLWLLGLYLLGVKYKDIDWEKKYFEIFSKIFKRIKEFTLENFGEEKAKKFWEFLAFFFAYLLYKIRRKEGKVGIGSIEDDPRYKLFVSLFPEYAEIFKKYMEYFLKNDFSGDLAELLSKKFPEFTLENVKKLVEEFSVL	1.7328115496268806	0.9266086652363095	86.10620880126953	0.8299365043640137	5.55810022354126	nan	inf
monomer-200-nr2-run1_result_19	7	KEFEELLSLFKNLDFNKASEEEKEEFVKKLEKFLEKLSDPEYLDAYLKANPSLLTVLELTLSLLSLLIYLLGVKYGDINYEEKALKVFSKILARLKKYVLENFGEETAKKLWEFLAYYFAYKIYKIRKEKGLVGVGSLEDDPLVKLFKSLFPDEAETFKKYLEEFLKNDIEGDLSELLAKKFPQFTLEGVEKLVKKFSKL	2.202968913420816	0.9037398072693886	87.66365051269531	0.8315178155899048	5.064977645874023	nan	inf
monomer-200-nr2-run1_result_19	8	DFFEELLNEFKNLDFNKASEEEKKKFFEKLKKFSKKISDEKYLLEYLEKNPSLFTILKLTLSLLSILEYLLGVKIGNVNLEEYYLKIFKKIFELLKKYVLENFGEEKAEEFFKFLADYYAYKIYLKRKKEGKVGIGSLKDDPRVQLFVSLFPEYKDYFWKSLEEYLKNDFEGDIAEYFSKKYPFLTKENIEELVKLFSKE	1.730658015684051	0.932697573497218	85.708740234375	0.8422649502754211	5.613490581512451	nan	inf
monomer-200-nr2-run1_result_19	9	KEFEELLNELKNLDFEKASEEEKEEFVKRLLEFLEKLSDPEYLEEYLKKNPSLETILKLTLSLLLLLLGLLGIKYGDLDLEKLALEKFKKIFERLKEYLKKNFGEEKYKKFMEFLADFFAYLIYLKRKKEGLVGKGSIEDDPRYQLFVSLFPDYAETFKKYMDYYLEHDISGDLAELLAKKYPEFTLEGVKKLVEEFSIL	1.811101319636962	0.9055255357301103	86.43116760253906	0.8277266621589661	5.506058692932129	nan	inf
monomer-200-nr2-run1_result_19	10	SWFEELLNSFKNLDFNKASEEEKKEFFEKLNEFLEKISDEEYLDAYLKKNPSLLTLLELTLSLLNIYFYLLGIKIGDVNYEELYFKAFSKILKRIKAFLLENFGEEKADEFFKFLAFYIAYIIYKIRKENGLVGIGSIEDDPRYQFFVKLFPDYAEEFKKYLEYFLKNDISGDLAELLAKKFPSFTLEDIKKLIEKFSVI	1.1929089429103121	0.9558700321238383	85.42241668701172	0.8306598663330078	5.3736443519592285	nan	inf
monomer-200-nr2-run1_result_19	11	DYFDELLEAFRNLDFNKASEEEKEEFFKKLKEFLEKISDPEYLEAYLKANPSLFTLLTLVLSLIAIGFYLLGIKIGDVNWEEYYFKIFKEIFERIKKYLLENFGEETATKFMEFVAAYIAYRIYEERKKNGLVGVGSIEDDPRYKLFVSLFPEYAELFKKYLEEFLKTDLSGDLAKLFAERFPEFTPEDIQALIERFSRL	1.4168233473794447	0.938042806296327	85.53341674804688	0.8333709239959717	5.4015278816223145	nan	inf
monomer-200-nr2-run1_result_19	12	EPFRRLLEALRELDWAAASEAERAAFAAELEAFLERLNDEEYLRAYLEAHPSLETVLTLVLALLELLLGLEGVRLGDVDWEARAFEVFSRILELIEEYVREHFGPERAEELWAFLAAFWAYLIYERRRAAGLVGVGSLEEDPRVRLFVRLFPDRAELFWAYLAEFLATDFEGDLAELFAKRFPAFTLEGVRALVERFARL	1.8659999066123019	0.9032458661604614	91.73200988769531	0.8665593862533569	3.9178953170776367	nan	inf
monomer-200-nr2-run1_result_19	13	SYYEELINKFKNLDFSKASEEEKKKFIEELLKFLEKLNNEEYLTSYLEKNPSLETLLNLTLNLLTLYFYLLGIKYGDINLEEYYFKIFKKILELLKKYLKENFGEEKAKEFWEFLAAYIAYIIYKKRREAGKVGIGSIEEDPRYKLFVKLFPEYKELFKKYLKEFLENDFSGDLSEYFSKKFPQFTKEGIEKLIKRHSVI	1.91269248652672	0.8948091600089009	85.78279113769531	0.8208327293395996	5.713958740234375	nan	inf
monomer-200-nr2-run1_result_19	14	EDFEELLNEFKNLDYNKASEEERKEFFEKLKEFIEKLSNEEYLNEYLKKNPSLETILKLVFSLLFLLLYLLGIKEGDVDWEKYALKKFKKILKRIKEYVLKNFGKEKAEKFWKFVAAFFAYLLYKERKKNGEIGKGSIEEDKRYKLFVSLFPEYKEIFKEYLEYFLKNDFEGDLAEYFAKKFPEFTLENIKNLINYFSKI	1.5539221944535588	0.9404306339246321	87.97663116455078	0.8487147688865662	4.952871322631836	nan	inf
monomer-200-nr2-run1_result_19	15	DWFEELLEAFRNGDYSKMSEEEREEFVKKLKEFLEKISNEEYLKSYLEKNPSLLTVLKLVFGLLELALYLLGVKHGDIDWEEEYFKIFKKILKLIKEYVLKNFGEEKAKKFWEFVADYFAYKIYLKRKKEGLVGKGSLEEDPEVKLFEKLFPEYKETFWKHLEEYLKKDFSGDLAEYFAKKYPEFTLEGVKELLSLFSRL	1.8071017242978442	0.9182066701191637	84.00397491455078	0.821204662322998	6.476456642150879	nan	inf
monomer-200-nr2-run1_result_19	16	SYFEELLKSFKELDFEKASEEEREEFYKKLKEFIDKLSDEEFLTKYLEENPSLETLLKLVLSLLALAFHLLGVKIGDTDWEEYFFEKFKKILERIKEYLLKNFGEEKADKFWRFVAFFTAYIIYQQRRAAGLVGVGDLADDPRVQLFVKLFPDYAEEFRAYLAEFLANDVSGDLAELLAKRFPEFTKEGVEKLIKEFSLL	1.5976751427453864	0.9301441333691116	84.72663879394531	0.8270437717437744	5.980503559112549	nan	inf
monomer-200-nr2-run1_result_19	17	SWFKELLNKFKNLDFNKASEEEKEEFVKKLEEFIEKISNEEYLKSYLEKNPSLETILSLTLSLLAIYLYLLGIKYGDINYEEYYFKKFKKILEILKEYVLKNFGEETAKEFFEFLADFLAYLIYKKRKKEGKIGIGSIEDDPEYKLFKKLFPDYKETFDKYLEEYLKNDFEGDLAEYFAKKYPSFTLETIKKLIEEFSII	2.3085718629029484	0.8929154870233501	86.49222564697266	0.8342541456222534	5.384574890136719	nan	inf
monomer-200-nr2-run1_result_19	18	DWFEKLLNEFKNIDFSKASEEEKEKFFEELKKFLEKINDPEYLDSYLKKNPSLLTILKLTLSLLALYLNLQGVKIGDVDWEEYSFKIFKKIFKRIKEYVLKNFGEEKAKEFFKFLAFFFAYIIYQKRKAAGLVGVGSLDDDPEVKLFKSLFPDYAEEFDAYLAEFLANDVSGDLAELLAKRFPSFTKEGVEELVKKFSVI	1.6817806342887063	0.9181552034124238	86.57994079589844	0.810034453868866	5.529088973999023	nan	inf
monomer-200-nr2-run1_result_19	19	KEFEKLLSDFKNLDFKKASPEEQEKFVKELEEFVKKISDEEYLNKYLEKNPSLFTVLKLVLSLLALLEYSLGIKYGDINYEEYLLKKFKKILELIKKYVKENFGEEKAEELWKFLAAFWAYRLYLKRRKEGKVGEGSIEDDPLYKLFVSLFPEYAEEFKKYLDYFLKNDIEGDLAKIFAEKFPSLTQKNVEELVELFSSL	1.3704678902863185	0.9399350622738454	87.37017059326172	0.8261727690696716	5.0436201095581055	nan	inf
monomer-200-nr2-run1_result_19	20	SWFEKLLNKLTNLDFKKASEEEQKEFVEELLKFLEKISDEEYLTSYLEKNPSLLTLLKLIFSLLRLLLGLQGVKYKDINFEEYYLKISKKIFERIKEYLLENFGEEKAEKFFKFIADYFAYRLYQLRKAAGLVGVGSIEDDPRYQLFKSLFPDYAETFEKSLAEYLANDFSGDLSEYFAKKYPEFTLENIKKLVEEFSVL	2.1671840122734944	0.888977067411833	82.176025390625	0.7845784425735474	6.719430446624756	nan	inf
monomer-200-nr2-run1_result_19	21	DWFEELLKALKELDFKKASEEEKKKFVEKLLEFLEKISDEEYLNSYLEKNPSLETLLKLVLSLLALAFGLLGIKYGDINFEEYYFKKFKKILERIDAYTKKNFGEEKYKKFWEFLAFYIAYLIYLKRRKEGKVGIGSIEDDPEYKLFVKLFPEYKEIFKKYLEYFLKNDIKGDLAELLAKKFPEFTKETVESLIKEFSLL	1.6747439330855027	0.9227595520682342	84.17796325683594	0.8024871349334717	5.918430328369141	nan	inf
monomer-200-nr2-run1_result_19	22	SYFEELLKKFKEGDFSKMSEEEKEEFYKKLKEFLEKLSDEEYLEKYLKENPSLLTLLKLVLSLWRLYLYLLGIKVGDIDWEKEYLEVFKKILERIKKYLLENFGEEKAKKFFEFLAFFIAYLIYLERKKEGKIGEGSIEDDPRVQLFKELFPEYAELFKKYLEEFLKNDFEGDLAEILSKRFPEFTLEGIKELVEKFSDI	1.9875647571578638	0.9004102193921589	86.74044799804688	0.8311142921447754	5.659247398376465	nan	inf
monomer-200-nr2-run1_result_19	23	SYFKELLEYFKNGDFNKMSEEEKEEFYKKLKEFLEKINDEEYLEKELKENPSLLYITKLILSLLALLYYLLGVKIGDINWEEYYLEVFKKIFERIKEFVKKNFGEEKAKKLFKFIAFFTAYLIYKERKKEGLIGKGSIKDDPRYQLFISLFPEYAEEFEKYLEYFLKNNIEGDLAEIFAKKFPEFTLEDIKKLIEEFSII	1.5805301229435544	0.9349839023637262	84.5143814086914	0.8306286931037903	5.914453983306885	nan	inf
monomer-200-nr2-run1_result_19	24	SDFEELLNSFSNLDFKKASEEEKEKFFKKLKEFLDKISDEEFLDKYLEENPSLLTVLLLVLSLLALLRYLQGIKYGDIDWEKYYLEKFKKILERLKEYVLKNFGKEKAEKLWKFIAAFWAYLIYEKRRKAGLVGKGSLEDDPEVKLFKSLFPEYAEVFDKYLEEFLKTDVSGDLAELFAKRFPEFTLEGIKKLVEFFSRI	1.7839797405589002	0.9146454074380711	86.81808471679688	0.8228482007980347	5.530005931854248	nan	inf
monomer-200-nr2-run1_result_19	25	SEFEELLSALRNLDFSKASPEEKEAFTKRLLEFLEKWSDEEYLDSYLEKNPSLLTILKLVLSLLRLLFGLQGVKVGDIDWEEYAFEKFKKILERLKEYVLKNFGEENADKLWKFLAAYLAYRIYERRRAAGLVGVGSLDDDPLVQLFEKLFPDYAAEFRAYLAEFLANDVEGDLAELFAKKFPFLTKENVEELVKLFSDW	1.2341746583596553	0.9673483570801241	88.77710723876953	0.844798743724823	4.704344272613525	nan	inf
monomer-200-nr2-run1_result_19	26	SSFEELLNYLKNGDFEKMSEEEKKKFVEKLLKFLKKISNEEYLTNYLNKNPSLFTITKLLLSLFNLKLGLLGVKYGDIDFEKLYLKVFSKIIKLLKEYVLKNFGEEKAEELFKFLAYYLAYLIYEIRRKEGLVGVGSLDDDPRVQLFKSLFPEYAETFDEYLAEFEATDFEGDLAEILAKRFPQFTLENVKKLLELFSSL	1.2830354298932165	0.9519457015527371	84.6376953125	0.7867211103439331	5.942603588104248	nan	inf
monomer-200-nr2-run1_result_19	27	SWFEELLEELKNLDFSKASEEEKEKFYKKLKEFLEKLSNPEYLESYLKENPSLLTVLNLVLSLLALLRGLLGIKIGDTDWEEEAFKVFKEILDRIKKYVLENFGEEKAKKFWEFLAAFEAYLIYEERKKAGLVGVGSLKDDPRYQLFKKLFPDQAELFEKYLEEFLKEDFEGDLADYFAEKFPEFTKEGVKKLLERFSVL	1.7344767974967004	0.9162182054383321	87.41665649414062	0.8543614745140076	5.11136531829834	nan	inf
monomer-200-nr2-run1_result_19	28	KEFEELLNAFKNLDFEKASEEEKKEFVEKLKKFLEKISDEEYLNKYLEENPSLLTVLKLVLSLLRLGFYLLGIKYGDIDWEKYYFEKFSKILKRIKEYVLKNFGEEKAETLWKFIAAYTAYLIYEERRKKGLVGKGSILDDPRVQYFISLFPDYAETFLKYLEEFLKNDFSGNLADYFAKKFPEFTKEGVRELVKYFSSI	1.2121160737051075	0.9546271252866495	89.9428482055664	0.8628687262535095	4.377249240875244	nan	inf
monomer-200-nr2-run1_result_19	29	EYFEKLLKKFKEGDFSKMSKEEQEEFYKELEEFIEKLSDEEYLNKYLEENPSLLTILKLTLSLLALAFYLLGVKIGDVNYEEYFFKKFKKILERLKEYVLKNFGEENAKKLFEFLAYYTAYIIYEIRKKNGLVGKGSLKDDKRVKLFESLFPDYADIFWKYLEEFLKNDVSGDLSEILSKKFPEFTKENVEELIKKFSII	1.1691843620218243	0.956233529924378	87.68338775634766	0.8461929559707642	4.931610584259033	nan	inf
monomer-200-nr2-run1_result_19	30	DYFDELLEKFKNLDFNKASEEEKEKFFKELEEFLKKINDEKYLNEYLEKNPSLETILNLTLSLWSLALYLLGIKYGDVDWEKKYTEIFKKIFDRIKEYVLKNFGEEKAEKFFKFIAFFLAYLIYEERRKNGLVGVGSIEDDPRYQLFKSFFPEYAEEFDKYLEEFLKNNVEGDLAELLSKRFPEFTKEGITKLLERFSRL	1.4926670088592513	0.9332897675691574	87.48043823242188	0.839439868927002	5.020969390869141	nan	inf
monomer-200-nr2-run1_result_19	31	SYFEELLKAFKELDFSEASEEEKKEFVEKLLKFLEKLSDEEYLTKYLNENPSLETILKLVLSLLALAFYLMGVKYGDINFEEYYLKKFKKILKLIKEYVLKNFGEEKAKRLWEFIAAYVAYLIYEKRKRAGLVGVGSIDDDPEVQLFKSLFPEQAETFDKYLAYFLKNDFSGDLAEYFAKKFPEFTLENVKNLIKEFSVL	1.7978555652573607	0.9149979384089246	86.21136474609375	0.8338690996170044	5.703660011291504	nan	inf
monomer-200-nr2-run1_result_2	0	MVRVEFPALWDPAAGPDAAAIAAARAALAALLAEAFLSPAFSPEQRILAIFLGLFLEGLLRLARAAAAAGAAVRLSVSFEYDPETNTLSFTVRLTVLAAPPATAGAKYVVLSVEVEGSGINRSAVARGPGETAVLPPLSLTVDDILGHKVFLSVTLLPEGLLGDPGLLSQARVLRVEFEVRLEGDRFVTSFRFSDDPSAF	2.183165528422854	0.9307560008809942	77.8226547241211	0.7881897687911987	8.230379104614258	nan	inf
monomer-200-nr2-run1_result_2	1	IKEVHFPSIYDPTRGPDEEARSAFEEELESLMNEAFNSPSFSEEEKILAITLYLFLKGLLRLAEEAAAAGAAVRLSFSYTYDPETKTLSFTITVTVLAAPPAARGTRTVVLSVKVENSGIDRSAVAAGPDATAVLEPLSLTVEDILNNTVTISMTLLPAGLAGDPADAARARHFTALFKVSKKGDSFETEFKFSTDPNAF	2.2554586635732217	0.893079992740551	81.11912536621094	0.7953777313232422	7.362768650054932	nan	inf
monomer-200-nr2-run1_result_2	2	MIHRHYPSLLDPRAGPDEAARAAFLEDLEALMNEVFNSPNYTEEQKILGIFEYLFLLGLLKLAEELAANGAAVLLSVSFEYDPETNTLSFTITVTVLAAPPAAKGTKTVVLSVKIEGSGIDKSAVASGPNATAVLEPLKVTVEDILGKKVFISALALPAGLLGDPDVEAQALHFTAMFEVKKEGDKFVTEFKFSTNPNDF	2.108300980578491	0.9440054827536211	76.01591491699219	0.7308677434921265	8.2601900100708	nan	inf
monomer-200-nr2-run1_result_2	3	MLVVNFPSIWDPSKGPDEEAISAFEKKLEELMNLAFNSPSFSEEDKILAIFLYLFTKGLLLLAKKLAENGAAVKLSLSFEYDPETKTLSFNVTVTVLDKPPEEEGPKYVVLSVKVENSGIDKTAWARGPNETAVLEPLKLTVEDILGNTVTISALLLPAGLLGDPGLESQAQHFIAVFKVKREGDKFISEFKFSTDPNAF	1.602299510297452	0.9462154925109431	78.90122985839844	0.7959649562835693	7.791103839874268	nan	inf
monomer-200-nr2-run1_result_2	4	MLKVEFPSIVDPTKGPDEEAIKSFEEELEKLLEEAFNSPEFTEEQKILAITLYLFTKGLLKLALKVAENGGAYKLSLSYEYDPETNTLSYTITVTQLATPPGTTGAKYIELSVKVENSGINKSALASGPNETAVLEPISLTVKDILGNTIYISALLLPEGLLGDPSLRDQAKHFIAKFKVKKVGDKFETEFEFSTDPNSF	18.250157523461475	0.3700293071020832	47.84706115722656	0.4498499035835266	17.06047821044922	nan	inf
monomer-200-nr2-run1_result_2	5	TITKTYPSIWDPTKGPDTAAISSFEKDLESLLNEAFTSPSFSEEEKILAIFLYLFLKSLLTLAQEAAKNGAAFRLAVSYTYDPETNTISFTVTVTVLDAPPATAGPQTVVLSVKIDGSGINKSVVATGPNATATLPPLSLTVEDILGNTVTISMTLLPAGLLGNPADLDKAKTFISKFKVEKEGDSFKSTLEFSTDPNAF	5.658029964627235	0.6545940070176574	67.03382110595703	0.6424046754837036	10.529716491699219	nan	inf
monomer-200-nr2-run1_result_2	6	LEVREYPSIWDPSKGPDEEAIEEFEEDLEEWLEKAFNSPDFSEEEKLLALFLYEFLSGLLKLAKKAGEHGAAVLLSVSYVYDPETNTLSFNITVTVLAAPPGERGTLYVVLSVKIENSGIDKSAVARGPNETAVLEPLSLTVEDILGNEVFISMLLLPEGLLGDPSLEEQALHFIVKFKVEKEGDSFKTEVEFSEDPSAF	2.5609581336021665	0.8826103789634466	85.8553466796875	0.8531555533409119	6.17119836807251	nan	inf
monomer-200-nr2-run1_result_2	7	MEVREYPSLWDPTKGPDPEAIGAFEADLEAWLREAFTSPEFSPEERVLALFLHLFLTSLLRLARAAAEAGAAVRLALSWTFDPETKTLSFTVTVTVLDAPPGAAGPLTVVLSVEVEGSGIRKSAVATGPNATATLEPLSLTVEDILGHKVFVTLLLLPAGLLGDPALLGQARVFRSLFEVRVEGDRFVTELEHSDDPSAF	2.7138418038358934	0.8851200584277729	82.23802185058594	0.8068609237670898	7.087378025054932	nan	inf
monomer-200-nr2-run1_result_2	8	MLNVHFPSILDPTKGPDPLAIGSFLLSLLALLLYAFLSPEFSEEEKILAITLFLFTTGLLKLGLEIAKAGGAVKLSLSFTYNPETKTLSFNITVTVLDAPPAEKGTLYVKLSIKVEGSGIDKSALARGPNETAVLPPLSLTVEDILGKEVFIEALLLPEGLLGDPNDLDKAKVFKVKFKVEKKGDSFVTSLEFSTDPNAF	17.930167513627413	0.2816668128030421	44.0671272277832	0.35903507471084595	17.988924026489258	nan	inf
monomer-200-nr2-run1_result_2	9	MLKVHFPSLLDPRAGPDPEAIGGFLATLLLLLLFAFLSPKFTEEEKVLAIFLFLFLTSLLELARAAAAAGAAFRLSVSYTFDPETKTLSFTVTVTTLAAPPAAAGTKYVELSVKVEGSGIEKTAWTLGPDETAVLEPLSLTVEDILGKEVFLTMRLYPEGLLGDPSLADQAQTLIAKFKVKVEGDKFVTELKFSTDPNAF	1.7126464252453129	0.9260314298575636	81.00775146484375	0.8168090581893921	7.508882522583008	nan	inf
monomer-200-nr2-run1_result_2	10	MRKVEVPALLDPAAGPDPEAIGAFLAELAALLLEAFLSPKFTEEEKILAIFLFLFTLALLRLALALAAAGAPVLLSFSYEYNPETNTLSFTITVTVLAAPPAGAGTLYVELSVKIENSGIDKSVVATGPDATAVLPPLSVTVEDILGNEVFITALALPAGLLGDPSLRDQARVFAAKFKVKKEGDHFVTEFKFSEDPNAF	5.786509865544454	0.6337230329992647	63.26192092895508	0.628136157989502	11.551668167114258	nan	inf
monomer-200-nr2-run1_result_2	11	MRRRHYPSLLDPAKGPDPAALGAFLADLAALLLEAFLSPRYSPEDRLLAITLALFTLSILKLALAAAAAGAAVLVSLSYEYDPETKTLSFTITVTVLDAPPAARGTLYVEFSVKVEGSGINKSAVARGPNETAVLPPLSLTVEDILGNTVTLTMLLLPEGLLGDPGLRAQARVFRAEFRVKLEGDSFVTELRFSDDPNAF	6.081461755100168	0.5609604602559877	49.32744216918945	0.44905149936676025	16.241737365722656	nan	inf
monomer-200-nr2-run1_result_2	12	LEHRHFPSLWDPAAGPDPAAIGAFQAELAALMARAFLSPEFTEEQKILAITLGLFVSGLLKLAQAVAAAGGAVRLSLSYVYDPETNTLSFTITVTVLSAPPAAAGTKYVVLSVEVEGSGIKKEAVARGPNETAVLPPLSLTVEDVLGKEVFISALLLPEGLLGDPNLLDQAKHFIAKFKVKKEGDKFVTEFEFSDDPNAF	1.7540999192917939	0.9536319497514186	78.93221282958984	0.7866659164428711	7.883102893829346	nan	inf
monomer-200-nr2-run1_result_2	13	MEVREFPSLWDPAKGPDKEAIEAFKKELEELMEKAFTSPSFSEEQKILAIFLFLFLTGLLKLAQEVAKNGGAVLLSISYTFDPETNTLSFTITVTVLDAPPGTAGTKYVTLSVEVEGSGIKKSVVATGPNATAVLEPLSLTVEDILGKNIFISADLLPAGLLGDPALRSQALHFTAKFKVEKKGDSFVTEFEFSTDPNAF	5.7009331125613265	0.6419757052530285	61.14085388183594	0.5587254762649536	12.139657020568848	nan	inf
monomer-200-nr2-run1_result_2	14	IIEVEFPSLWDPKKGPDEEAIGAFREELNALMKEAFLSPKFTEEQKILAIFLYLFLTGLLKLAQELAKNGAAVLLSVKFVYDPKTNTLSFTITVTTLAAGPGSSGTKYVILSVEIEGSGINKTAWTRGPNETAVIEPLSLTVEDILGKKVFITALALPEGLLGDPNDLHKAKTFIAVFKVERKGDEFVTEFKFSTDPNSF	2.159497935668376	0.8900816447200407	80.3172836303711	0.8105188012123108	7.4609375	nan	inf
monomer-200-nr2-run1_result_2	15	MLKVEVPALWDPAAGPDPAAIGAFLAQLASIMLTAFTSPKFSEEEKILAIFLFLFLLGLLRLARALAAAGGAVLLSFSFEYDPETKTLSFTITVTVLDAPPAAAGTKYVQLSVKVENSGIDKSVWALGPNETAVLEPLSLTVEDILGNNVFISALLLPEGLLGDPSLLDQAQHFAAKFRVEKKGDKFVSEFEFSTNPNDF	7.850055174112282	0.4757404687704618	48.133602142333984	0.401986300945282	16.80951690673828	nan	inf
monomer-200-nr2-run1_result_2	16	MKIKEFPSLLDPTKGPDEEAIKAFEKELEEIMEEAFNSPSFTEEEKLLAIFLYLFLNSLLKLALEAAAAGAAVRLSVKYTYDKETKTLSFEITVTTLAAPPGAAGTRYVVLSVEIEGSGIKKSAVTLGPDETAVLEPLKVTVEDILGKKVKISMDLLPEGLLGDPALADKARHFSGLFKVEKKGDEFITEEKFSTDPNAF	6.076666380047136	0.5861083887747033	63.78005599975586	0.6233503818511963	11.42437744140625	nan	inf
monomer-200-nr2-run1_result_2	17	MKKREFPSLLDPTRGPDPEAISAFEKELEALLEEAFNSPDFTPEEKILALFLYLFLSGLLRLGLELARAGAAVRLAVSYTFDPETKTLSFTVTLTVLAAPPAAAGTKTVELSVEVEGSGIKKTAVAPGPDATAVLEPLSLTVEDILGNKVTLTARLLPAGLAGDPSLAGQARTFRALFKVEKKGDSFVTEFRFSTDPSAF	1.4432189619314895	0.9530175063268326	82.01898193359375	0.8048909306526184	7.24627161026001	nan	inf
monomer-200-nr2-run1_result_2	18	MKIVYFPSIWDPRRGPDEEARGAFLKELEELMKEAFESPSFTEEEKVLALFLRLFLTGLLRLAEAAAAAGAAVRVAVSYTYDPETNTLSFNVTVTVLAAPAAGAGAKYVILSVEVEGSGINKSAVATGPNATAVLSPLSLTVEDILGHTVTISMLLLPEGLLGDPADKAKAQHFIAKFKVEKEGDKFVTTFEFSTDPNAF	2.42429664206477	0.8821175581218549	79.81582641601562	0.8098616600036621	7.8350982666015625	nan	inf
monomer-200-nr2-run1_result_2	19	MLVREYPAIWDPRKGPDAAAIGAFLADLLALLAEAFLSPKFTPEQRILALFHFLFTLGLLLLAAQLAADGAAVTVAFSFEYDPETNTLSYTITVTVLAAPPAGAGTQYVVLSIRVEGSGIDKSVWALGPGETAVLEPLALTVEDILGKEVFISATLLPAGLLGDPALADQARQYRVRFRVERKGDSFETSFEFSTDPSAF	1.8747492549103248	0.9398846232508913	77.48307800292969	0.7417960166931152	7.819139003753662	nan	inf
monomer-200-nr2-run1_result_2	20	VENVNFPSILDPTKGPDPEAIGAFEAELEARMTKAFTSPNFSPEEKVLAITLYLFTRGLLLLAQEVAAAGGAVKLSLSYTYNPETKTLSFNITVTVLDAPPGSSGTKYVKLGVKVSGSGINKTAWANGPNATATISPLSLTVEDILGKTITITALLLPEGLLNDPNLEGQAQTFTATFKVEVKGDSFVTSFKFSTDPNAF	1.6747052373417228	0.9323442777513816	81.8770751953125	0.821808934211731	6.83730936050415	nan	inf
monomer-200-nr2-run1_result_2	21	MLRVEVPALWDPSRGPDPAARGGFLLLLLALLLSAFLSPSFSEEEKILAIFLYEFTLGLLKLAEAAAAAGAAFRLSLSFEYDPETKTLSFTVTVTVLAAPPAGRGTLYVRLSVKIENSGINKSVLAPGPDAVAVLPPLSLTVEDILGKNVFISMDLLPEGLLGDPGDLAKAKHFIVKFKVKKEGDEFISETEFSTDRNAF	1.498452282527925	0.9411349755176498	78.80296325683594	0.7992255687713623	8.67040729522705	nan	inf
monomer-200-nr2-run1_result_2	22	MIKREYPSLVDPTKGPDKEALESFLKDLENLMKEAFESPNFTEEQKILAITLYLFTSGLIKLALEAAKNGAAFKLSLSFEYNPETNTLSFTITVTVLAAPPAAQGTQTVVVSVKVEGSGINKTAVASGPNATAVIEPLSLTVEDILGKTVFISMQLLPEGLLGDPSLADQAKTLIAKFIVKKEGDKFVSEFEFSTDPNAF	2.111159829746191	0.9167193884330114	67.3556900024414	0.6289476156234741	10.326860427856445	nan	inf
monomer-200-nr2-run1_result_2	23	MKVVTYPSLWDPAAGPDAEAIGAFKADLAALMAEAFTSPEYTPEQKILALFLQEFLNSILALAQELAAAGAAVRVSVSYTYNPETNTISFTITVTVLAAPPGAAGTQYVRFGVEVEGSGINKEVWARGPDETAVLEPLSLTVEDILGHKVFLTALALPEGLLGDPGLLDQARVFRSVFEVKKEGDHFVTTSEHSTDPNAF	5.476703953151707	0.6381778326377752	60.98770523071289	0.6256155967712402	11.945605278015137	nan	inf
monomer-200-nr2-run1_result_2	24	MIVVEFPALLDPRKGPDPAAIGAFLAALLALLLEAFLSPEYSEEDKILAITLFLFLLGLLRLGREAAARGAAFLLRVRFEYDPETNTLSFTITVTQLAAPAGAAGARYVEVSVEIEGSGIKKSALARGPGETAVIEPLKLTVEDILGKKVTLSMRLLPEGLLGDPGLADQALHLTAVFKVEKKGDEFVSEFKFSTDPTAF	2.2422658485364364	0.9099700347844478	84.18115234375	0.8227511644363403	6.489537715911865	nan	inf
monomer-200-nr2-run1_result_2	25	MLHVDFPSIWDPTKGPDPAAIGAFRAELAALMAKAFTSPEFTEEERILAIFHSLFTSGLLTLAREAAAAGAAVRLALSYTYDPETLTLSYTITVTVLAAAPGAAGTKYVRLSVKVEGSGIDRTAWATGPDATAVLAPLSLTVEDILGKTVTISMDLLPEGLLGDPSLLDQAQHFTATFTVKREGDHFVTTFKFSTDPNAF	1.671995402474939	0.9287900175536931	78.0099868774414	0.7798418998718262	8.673946380615234	nan	inf
monomer-200-nr2-run1_result_2	26	MHHVEFPALWDPALGPDEAARAAFEAELEAIMAEAFNSPEFTEEQKILAITLYLFLRGLLKLAEEAARAGAAVLLRVSYEYNPETNTISFTIEVTVLAAPPAEAGPLTVVLSVKVEGSGINKSAVARGPGETAVLPPLSLTVEDILGKKVFIEMLLLPAGLLGDPADAARARHLRVEFKVEKEGDKFVTEEKFSTDPSAF	3.140609277195284	0.848794356734655	84.32130432128906	0.8364746570587158	6.516124725341797	nan	inf
monomer-200-nr2-run1_result_2	27	MLVKEFPSIWDPTKGPDPAAIEAFEKELEELMKKAFESPSFSEEDKILAIFLKEFLTSLLDLAKKAAEAGAAVRLAIKFEYNPETKTISFTITVTVLAAAPGATGPQYVVLSVEVEGSGINKSAVASGPNATAVLPPLSLTVEDILGNEVTISMDLLPAGLLGDPGLRGQAKHFASRFRVEKEGDKFITTRETSDDPNAF	1.9573195656778548	0.9138886169038437	79.92049407958984	0.7970840930938721	7.796743392944336	nan	inf
monomer-200-nr2-run1_result_2	28	MVRREFPALWDPTRGPDAEALAAFEAELAALLREAFESPSFSEEDKILAITLHLFVSGLLRLAREAAARGAAVRLALSYEYDPETKTLSFTITVTVLDAPPGEAGPRTVVLSVKVEGSGIDKSAVARGPNETAVLEPLKLTVEDILGKKVFISLDLLPEGLLGDPALASQAEHLRVLFKVEKKGDSFVTEERFSTDPSAF	1.540728657049088	0.949496436096434	84.44998168945312	0.8226175308227539	6.511538028717041	nan	inf
monomer-200-nr2-run1_result_2	29	MKIVEYPSIYDPTKGPDEEAISAFLKDLEELMKEAFESPEFTEEEKILAIFLYLFLNGLLKLAQELGAAGAAVRLAVKYEYNKETNTLSFTITVTVLAAPPAAAGPRYVRLSVKVEGSGIDKSALATGPNATAVIPPLSLTVEDILGKEVFISALLLPAGLLGDPDLEAQARHFIVKFKVEKKGDKFITEEEFSTDPNAF	2.07057083127205	0.9134046842759163	81.7418441772461	0.7965434789657593	6.9810590744018555	nan	inf
monomer-200-nr2-run1_result_2	30	MIKRSYPSLWDPSKGPDKEAIGSFLADLLSELLRAFLSPDFTEEEKILAIFLFLFTLGLLLLAKKLAENGAAVKLSLEYLYDPETKTLSFTITVTVLAAPPGTAGTKYVVFSVKIEGSGIDKSVWANGPNETAVLEPLKLTVEDILGKKVFLSALALPEGLLGDPALLDQALHFIVEFKVEKEGDSFKTEFKFSTDPNAF	4.98788822400111	0.6924416218429432	54.56461715698242	0.5186431407928467	14.127760887145996	nan	inf
monomer-200-nr2-run1_result_2	31	MIERHFPSLWDPTKGPDPEAIGAFKKWLEELMKKAFESPNFSEEEKILAIFLYLFLTSLLRLAKELAANGAAVRLSVSFTYNPETNTLSFNITVTVLDAPPAGSGAKYVVLSIKIEGSGINKSVVANGPNETAVLPPISVTVEDILGKEVFIKALLLPEGLLGDPNLEDKAKHFIAKFKVKKEGDKFISELKFSTDKNSF	9.367866590581922	0.46004697089355084	50.724403381347656	0.49927687644958496	16.40053939819336	nan	inf
monomer-200-nr2-run1_result_20	0	LPAALPAAALATLAAVPPEQADSDEFMTALMTLLYLALLSALLPALHAYRLLERLLNRPLPVEVFLRLLVEAWLAALRAALEAAFGPDSPELAAFPPLAATPPRFSVSYDENNRRIYTVEVELEVRPGVTVRLTLRLDFETPSNRITLELTVSKSNRVWTFDFNNLTLSDENGNELPIDREALRALKRALLEDPELLAAL	2.219638045380073	0.8929032306929406	83.71214294433594	0.800831139087677	6.279383182525635	nan	inf
monomer-200-nr2-run1_result_20	1	LPEELPLAALATLAATPPEERGSDKFMTALMTFLYLALLRALPPALAEYKALEKKLNKKLPIEEFLKLLVERWLAVLRELVEKAFGPDSPLVARLPPLELSEPEFSVTYDENNNKIYTIKLTLEIEPGNTITVTLEIDFNTPSNRIILYLTNSKTKKKWTFDFNNLTLLDENGNELPIDRARLAALRDAYLNDPARKAAE	2.5859299235441684	0.8675400538224817	88.07937622070312	0.8442750573158264	5.077007293701172	nan	inf
monomer-200-nr2-run1_result_20	2	LPAALPAAALETLAAVPPEEAGSDEFMKALMTLLYLALLAAYPPSLHEYKELEKALGKKVPFEEFLKLLTERVLEVLREWIIAHFGPDSPLVKEFKPLAVSEPEFSTEYDENNVKIYIIKLTLEIRPGVTITVTIEIDFETPSNRIVIKLTNSKTNKVWTLDVNNLTLTDENGNVLPFDAAAAAALRAALFNDPALKAAL	2.1168873704950038	0.8852954919741055	75.21730041503906	0.7347855567932129	8.908735275268555	nan	inf
monomer-200-nr2-run1_result_20	3	FPAELPAAALATMAATPLSERGSDEFMTAMMTFLYLAYLKAYPLALHKYKQKEKELNKPLPFEEFLKLLTEEWKAVLREEIIAAFGPDSPLVAAFAPLELSEPKFSTRYNENNEKIYIIEITLEVAPGVTITVTIEIRFDTPSNRVVINLTNSKTNKKWTFDTNNLTLKDENGNELPFDKEKFRALREAYFNDPERLAAL	1.8191349854216314	0.9128513055118498	84.4803695678711	0.8071575164794922	6.002216815948486	nan	inf
monomer-200-nr2-run1_result_20	4	LPRELPRAALETLAAVPPEQADSDEFMKAMMTLLYLSLLLALPPSLAAYKRLEKALNKPLPFEVFLKMLYEAWLAVLRELILEAFGPDSPLVAEFPPLEATEPEFSTEYDENNNKIYIMKVKLTVRPGVTVTITVKFDFNTPSNKITIELTVSKSNRVYTFDVNNLTLKDENGNELPIDKELLRALRDALLNDPERLAAA	2.8990956959190757	0.8282048081830041	64.82306671142578	0.6200189590454102	11.932695388793945	nan	inf
monomer-200-nr2-run1_result_20	5	LPSALPAAALATLDAVPPERRGSDEFMTALATFLYLAYLAAYPPALAEYRRREAEAGRPLPVLEFLRLLTERWLAVLREAAIAHFGPDSPRVAALPPLAASEPVFSTELDENNVRIYLVRLTLEVAPGHTVTVTVEFRFDDPSNRVTIHLEDSTTGRRWTFDTNNFTLSDENGNELPIDKEALRSLKESLLNNPALRAAA	2.317331056718067	0.8758149751827367	82.62057495117188	0.8180146217346191	6.4277262687683105	nan	inf
monomer-200-nr2-run1_result_20	6	LPEELPAAALATLAATPLSERGSDAFMTALMTFLYLAYLRAYPPALAEYKAREKAAGKKLPFLEFLELFTERWLAVLREEVIRAFGPDSPLVAALPPLAATPPKFSVEYDENNVKIYIIELTLDIAPGVTITITIELNFNTPDNKITIKLTNSLTNRVWTFDVNNLTLKDENGNELPIDKETLKAIKDALLNDPARKAAA	2.7780231084916416	0.8479138113898724	71.81709289550781	0.670452356338501	9.742222785949707	nan	inf
monomer-200-nr2-run1_result_20	7	LPEELPLAALRTLAAVPLEQRDSDEFMKALMTLLYLAYLRAYPPALAAYKKREEELNRKLPILEFLKLLTEAWLAELRELAERAFGPDSPLLAELPPLAASEPVFSVEYDENNNKIYIVELKLEVAPGVTITVTIKFDFETKNNKITIEITVSKSNRKYTFDVNNLTLSDENGNELPIDREKLRALRDALLNDPERLAAL	14.46922091365883	0.27856498610116626	52.52350616455078	0.43698668479919434	18.97260284423828	nan	inf
monomer-200-nr2-run1_result_20	8	LPEELPAAALATMAATPLEEAGSDTFMTALMTFLYLALLRALPPALHEYLERERRLGRPLPFEELLRLLTERWLAVLREAIERAFGPDSPLVAEFAPLAASEPVFSTRTDENNRTIYLVTVTLELRPGVTVTLTLEVDLDTPSNRITLYLTNSKTGRRWTFDVNAETLLDENGNELPIDRERLRALRRALLEDPARLAAL	2.9729371843850085	0.8722126362585226	75.5614013671875	0.7238523960113525	8.53036117553711	nan	inf
monomer-200-nr2-run1_result_20	9	FPKELIAEALRTLAAVPPEQADSDEYMKALMTFLYLSYLLAYPPSLAEYKALEAALNRKVPFEEFLKRLTAAFLAELKAAAEEAFGPDSPEMAALPPLLATEPKFSVRYDENNNKIYIIELTLEVRPGVTVTVTIEIDFDTPSNKITIKLTVSKSGRVWTFDVNNNTLTDENGNELPFDKEKFKSLEDALLNDPALKAAL	5.2237703097224415	0.5658669922014186	63.60767364501953	0.6048755645751953	12.11898136138916	nan	inf
monomer-200-nr2-run1_result_20	10	LPAELPAAALATLAATPLEQAGSEEFMTALLTFLYLAYLAALPPALAAYAALEAALGAPVPFEVLLRALVAAWAAVLRAALAEAFGEDSPLLALLPPLALTPPKFSTEKDENNVTIYKIEVELEVAPGVTVKVTIEIRLDTPSNKVVIKVTNSKTQKVWTFDTNNLTLKDENGNELPFDRERFRALKEALLNDPALAAAL	3.576951987182128	0.768111580284263	69.07561492919922	0.4932733476161957	13.754199981689453	nan	inf
monomer-200-nr2-run1_result_20	11	PPLELPLAALATMAAVPKEKRDSDEFMTALMTFLYLAYLLAYPPALHQYLQREAAAGRPLPIREFLKLLYERWLAVLRELIERAFGPDSPLVAEFPPLAASEPKFSTEKNENNVTIYIIEVKLEVAPGVTVTVTVKFDFDTPSNKVIIYLENSKSKRKWTFDVNNFTLTDENGNELPFDREAARALRDALLNDPERLAAL	2.6295857372294513	0.8891171537335698	71.06829833984375	0.7007626891136169	9.625365257263184	nan	inf
monomer-200-nr2-run1_result_20	12	LPDELVAAALATMAATPLEKAGSDEYMTALMTFLLLALLRAYPPALAAYLALEKALNKPLPFEVFLKLLTEAVLAEMRAAIERAFGPDSPLVAEFPPLAATEPKFSTEYDENNNKIYIIELKLEVRPGVTVTVRIELDFETPSNRIVIKLTNSKTGKVWTFDVNNLTLKDENGNELPFDRERFRALREALLNDPARLAAA	1.7805292928737795	0.9138332148823691	84.794921875	0.8264591693878174	6.034639835357666	nan	inf
monomer-200-nr2-run1_result_20	13	FPEELIKEALATLAAVPPEKAGSDEYVKALMTFLYLALLLALPPALAEYKAREAALNRPLPFLEFLKLLTERWLAVLREALEKAFGPDSPLMAAFPPLKLSEPEFSTELDENNVKKYIIKIDLEVRPGVTVTVTIEIDFETPSNKIIINVTVSTTNKKWTFDVNNLTLKDENGNELPIDKEKLKALKEKLLNDPARKAAL	2.5101754389249873	0.8667640481312142	77.6980972290039	0.7420464754104614	7.9358038902282715	nan	inf
monomer-200-nr2-run1_result_20	14	PPLELPLAALETLAAVPKSERGSDEFMTALMTFLYLSLLLAYPPSLYEYEKLEKKLNKKVPFEVFLKLLTERWLEVMKELIIKAFGADSPKVKEFKPLKASEPKFSTYYDENNNKIYKITIELEIAPGVTVTVTIEIDFNNKSNKIIIKLTVSTTNRVWTFDVNNLTLTDENGNELPIDKELLKAIRNALLNNPEYKAAL	5.420933588964696	0.6340799428450334	63.49946975708008	0.5911949872970581	12.184762001037598	nan	inf
monomer-200-nr2-run1_result_20	15	LPEELIAAALATLAAVPLEKRDSEEFMKALMTFLFLAYLRAYPPALAAYRALEKALNKPVPFEVFMKALVEAWLAEVRAAIERAFGPDSPLVAAFAPLALSEPKFSEEYDENNVKHYIIEMELEIAPGHTVTVTIKLDFETPDNRVVIELTHSKSGKKWTFDTNNFTLKDENGNELPIDKELLRALREAYLNDPERLAAL	3.0192680733767077	0.8934369436217854	80.3992691040039	0.7716436982154846	6.986245155334473	nan	inf
monomer-200-nr2-run1_result_20	16	PDRSLPLAALETLAATPPEEAGSDTFMKAMMTLLYYAYLLAYPPALARYRALEAALGRPVPIEEFLRLLTEAWLAVLRALITEAFGPDSPLVAEFPPLAASEPKFSTELDENNVRIYIIEIDLEVRPGVTITVTIEIDFDSPSNKITIKLTNSKTNKVWTFDVNNLTLKNENGEELPFDKEKAAALKAALLNDPALLAAA	16.88715594403149	0.21225740177504504	83.09204864501953	0.7211726903915405	6.798331260681152	nan	inf
monomer-200-nr2-run1_result_20	17	LPEALPAAALAALAATPPEQRDSDEFMKALMTFLYLAFLAAYPPSLAAYKAEEKAANRKLPIEEFLKRLTEAWAAVLRAALEAAFGPDSPLLAAFPPLALSEPKFSVEYDENNNKIYKITVDLELAPGDTVTVTIEIDFNTKSNKIIIKITHSKSKKVWTFDVNNLTLKDENGNELDIDKDLLASLKAKLLNDPALKAAL	1.807903814447629	0.9276061730187048	75.3843002319336	0.7326831817626953	8.695637702941895	nan	inf
monomer-200-nr2-run1_result_20	18	LPEELPLAALATLASTPDSERASDTFMKALMTFLFLAYLKAYIPSLHEYKELEKKKNEKLPFEEFLKLLYERWIAVLREQIEKAFGPDSPLVAAFPPLAVSEPKFSTEYDENNNKIYIIEVTLEIAPGHTVTVTIKIDFDTKSNKITIELTHSKSNKVWTFDVNNLELKDENGNVLPIDKEKLKEIKDKLLNDPELLKSL	2.4838268519489666	0.8725066274588622	72.23261260986328	0.6931588649749756	9.88918685913086	nan	inf
monomer-200-nr2-run1_result_20	19	LPEALIAAALATLAATPAEQAGSDEFMTALMTFLYLAYLAAYPPALHRYRELEKAANRPLPFEEFLRLLHEEWLAALRAAIERAFGPDSPEVAAFAPLAATPPKFSTRKDENDVTIYVLEVTLEVRPGVTVTVTVEFDFETPSNRVVIRLTVSTTGRVWTFDVNELTLRDENGRELPIDRELLAAVRDALLNDPARRAAL	1.7658240254305018	0.9130817361585701	87.38595581054688	0.8383502960205078	5.295171737670898	nan	inf
monomer-200-nr2-run1_result_20	20	PPLELPLAALRTLAAVPPEEAGSDEFMKAFLTLLTLAFFLAYPPALAEYLKREAELNRPVPFLEFLRLLTERWLAVLRALIERAFGPDSPEVAALPPLAASEPVFSTRKDENNNTIYTVTVTLEVRPGVTITVTVEFDFDTPSNKITIKVTNSKTNRTYTFDVNNLTLKDENGNELPFDREKFRALLDALLNDPARLAAL	3.981976195255527	0.8133257314936609	81.25091552734375	0.7978934645652771	6.611451625823975	nan	inf
monomer-200-nr2-run1_result_20	21	LPAELPAAALATLAAVPPSERDSDEYMKALMTLLLLAYLAAYPPALAEYQKLEKELNKKLPFEVFLKKLYEAWIAELRAAVEAAFGPDSPRVAALPPLAASEPKFSVELDENNVKIYKIEVELELEPGVTVKITIKIEPDTPSNRVVIELTNSKSGRKYTFDVNNLTLKDENGNELPFDKELFAALRDALLNDPERRAAL	1.9706772927765477	0.9148243393288638	80.43446350097656	0.7833919525146484	7.126126289367676	nan	inf
monomer-200-nr2-run1_result_20	22	LPAALPEAALATLEAVPPEERDSDTFMTALMTLLLLAFLAAYPPALAAYKAEEAARNRPLPFEEFLKRLTEAWAAELRAWLERAFGPDSPLMARFAPLELSEPKFSTEKDENNNTIYIIEITLTIAPGVEVKVTIEIDPNTPSNKITIKLTVSKSNKVWTFDVNNLTLTDENGNELPIDRDALAALRDALLNDPERLAAL	4.500181854265083	0.7638970061443726	81.48564910888672	0.7695345878601074	6.734597682952881	nan	inf
monomer-200-nr2-run1_result_20	23	LPKELIAEALATMAAVPLEQRDSEEFMTALMTFLFLAYLAAREPALAEYRALEAARNKPLPFEEYLRLLYERWLAVLREAIIEAFGADSPQVAAFAPLAATAPEFSTRKDENNNTIYLIRVELEIAPGVTVTVTVEIDLNTPSNRVKIYVTVSRSNKKWTFDTNNFTLLDENGNELPFDKEKFKALKEALLNDPERLAAL	5.126194781112162	0.7052127767457343	78.38298034667969	0.6840291619300842	8.79809856414795	nan	inf
monomer-200-nr2-run1_result_20	24	PDEALPAAALATLAATPPEERDSDEFMKALATFLYLALLRALPPALAAYEALERALGKKLPIEEFLRLLTEAWLAELRAAIEAAFGPDSPQVAAFAPLAASEPKFSTRKDENNNTIYIIEMTLEVAPGVTVTITIELDFDTPSNKIVIKLTVSTSGKVWTFDTNNLTLTDENGNELPFDKEKLRALKDALLNDPERLAAL	3.419298522764038	0.7681441909947162	77.88444519042969	0.7422266006469727	7.659043788909912	nan	inf
monomer-200-nr2-run1_result_20	25	LPAALPRAALATLAAVPPEERDSDTFMKALMTLLTLALWAAYPPALAAYLRLEAALNKPVPFEEFLKMLTEAWLAVLRAWIEEAFGADSPLVAEFKPLEASKPKFSTKYDENNNKIYIIEIELEIAPGHKVTITIEIDFNTPSNKITIYITHSKSNKKYTFDVNNLTLKDENGNELPFDKELFRAIREALLNDPARLAAA	1.7368823239511906	0.9191107453724972	83.63386535644531	0.7944101095199585	6.179510593414307	nan	inf
monomer-200-nr2-run1_result_20	26	LPEELEAAALETLAATPPEQAGSDEWMTAMMTLLYLAYLKAYYPSLYEYKKLEELLNKPLPIEVFLKLLTKRWLEVLRAAIEKAFGADSPLVAEFPPLAATEPKFSTEYDENNVKIYIIEIELEVRPGVTVTVTIKIDFDTPSNKVIIELTNSKTGRTWTFDTNNLTLTDENGNELPFDKEKARALKEALENDPERLASL	2.2611188316071487	0.8970992143275097	82.5966796875	0.8019741773605347	6.530196666717529	nan	inf
monomer-200-nr2-run1_result_20	27	LPEELPLAALETMAAVPPEERGSEEYMKALMTFLFLAFLAAYPLSLAEYLALEAALNRPLPFEEFLKLLTERWLEVVRERIIAAFGPDSPLVARFPPLKATEPKFSTIKDENNNTIYIIEVTLEIEPGHTVTIRIEINFDTPSNEVKIYLTHSKTKKLWTFDVNNFTLKDENGNELPFDKEKLKAIKDALLNDPAFLAAL	2.724676540711564	0.8528627496081285	67.9146957397461	0.6448628902435303	11.394909858703613	nan	inf
monomer-200-nr2-run1_result_20	28	FPEELPAAALATLAAVPLEQRGSEEFMTALLTFLYLAFLRAYPLALAEYRRLEALLGRPVDIRVFLRLLTERWLAELRAAIIAAFGPDSPLVAELPPLALSEPAFSVRYDENNNRIYLVELTLELAPGVTVTVTVEFDFDTPSDRVVIYLENSKTGRRWRFDTNRETLLDENGRELPIDRAKLRALREALLNDPERLAAL	3.1416830165848557	0.8289123657250894	76.15425872802734	0.7305330038070679	8.072237968444824	nan	inf
monomer-200-nr2-run1_result_20	29	LPEALPAAALATLAAVPPEQRDSDEYMTALMTFLYLAYLAAYPPALAEYKALEKKLNRPVPIEEFLRLLTERWAAVLRAAIEAAFGPDSPLVAEFPPLALSEPEFSKEYDENNNLIYIIKVTLEVRPGVTITVTIKIDFDTPSNKIIIELTNSKSKRVWTFDVNNLTLTDENGNELPFDKAAFKALRDALLNDPARRAAL	2.7956455389489645	0.8861010331689175	85.63337707519531	0.8183764815330505	5.523617744445801	nan	inf
monomer-200-nr2-run1_result_20	30	LPRALPLAALATLAAIPPEETDSEEFMKALMTLLLLALLRALVPALAAYEALEAALGKPLPFEVFLRLLTERVLAVLREELEAAFGPDSPLMAAFPPLAASEPKFSVEYDENNNKWYIIELKLEVRPGNTITVTVKINPETPSNKIIIEITNSKSNKKWTFDVNNLTLLDENGNELPFDRELLRALRDALLNDPARLAAL	3.8122965436743366	0.8334762715502118	72.62809753417969	0.6714545488357544	9.514317512512207	nan	inf
monomer-200-nr2-run1_result_20	31	LPKELPLAALETLASTPPEKRGSDEYMTALMTLLYLSLLLSLEPARHAYEKLEKLLNKPLPTLVFLKMLYEAWKATLEELIKEAFGEDSPRIKEFKPLKATEPKFSVKYDENNVKIYIIEVELEIAPGNTVKVTIEIRLDDPSNKITIYLTNSKTNRKYTFDVNNLTLTDENGNELPIDKEKLKALKDALLNDPERKAAL	16.04871758812825	0.21102112238993634	64.50492095947266	0.5272066593170166	16.871240615844727	nan	inf
monomer-200-nr2-run1_result_21	0	AAAALMARLRAASDPARLAAARAALAALRAAHPELAAALDTFAAALAERYAAYSALLARLELIRRRRELRAKIERGRRDPSVPPEELAAAEAELKALEAAAAEAEAAALAARDPARLGVPPDSPLARAYARIVPILEAARPAFEAASEAPAEEFEARVLAVTREVVAALDAVFAEIRAAVEALMAAMPAEARPVLAALLA	6.969303803434331	0.5794633887034122	75.2962646484375	0.6143509149551392	11.209413528442383	nan	inf
monomer-200-nr2-run1_result_21	1	SREATLARLRAASDPARLAAAEATLAELRARYPELAALLDEVLDAIRERYLAYSDLLARIELIRTTRELNARIARGETDPAVPPEELAAAREELAATLAAFAAARAARLAARDPALLGVPADSPRAIAYANMVPILEAAEPAFAAVSQKPAAEFEAALWATTTAVLAALDAVFAEIRARIEELLKQFPPEAQPLLAALLS	5.3333964101028	0.6407702591621022	79.25031280517578	0.6769676208496094	8.702033042907715	nan	inf
monomer-200-nr2-run1_result_21	2	SREALMARLREASDPARLAEAAARLEELRAKYPELAEILDEVAAALEVRYLAYSEILRRIELIRRRRELDRRIERGKRDPSVPPEELEAAERERRELLERERREREELLRARDPARLGVPPDHPLAIAYEKIVPILEKNEPRFEAVSQLPEEEFEAALWALTTEVLAEVDAVFEEIRARVRALLEQLPPEARPVVEELLS	2.125024653717207	0.8769536668606611	89.34796905517578	0.8184865117073059	5.057241439819336	nan	inf
monomer-200-nr2-run1_result_21	3	DRAALLAELRALSDPARLAAAEAALAELRARYPEHAAILDEVLAYLRARYLAYSALLARLELARRTRELRARIARGEADPAVPPSELAAARAELAALRAAFAAEEAARLLATIPALLGVPPDHPLAIWYARAVPILLAAAPAFEAASELPEAEFDAALWAVTTAVRAALDAVFAELRARIEALMEQLPEEARPVLTALLA	1.2182272426075755	0.9627284935234326	91.72075653076172	0.8377274870872498	4.102575778961182	nan	inf
monomer-200-nr2-run1_result_21	4	ARAAAMAELRAASDPARLAAARAALAELRAKYPEHAALLDTFADVLEERWRAYSELLAELELARRTRELRARIARGEADPAVPPEELAAAKAELAATRAAYAAARAALLASRDPERLGVPADHPRAVAWAKIRPILEAHRPRFEAASQLPEEEFEAAMWAVTEEVRAELDAVFAELRARAEALMEKLPEEARPVLAALLA	1.0861311644342357	0.9610183691477947	92.22392272949219	0.8290836811065674	3.90041446685791	nan	inf
monomer-200-nr2-run1_result_21	5	DREALLAELEAASDPARLAAADATLAALAAAHPDLADLLAAVRAAIEARYLAYSDLLARLRLARETRELKKKIERGKKDPSVPPEELEKAKEELKKLKEEYEKERAERLAARDPAKLGVAPDSPLARYYNRVVPILEAAEPAFAAASELPEEEFEAALWAVTRAVRAALDAVFAEIDAAVLAALEAFPEEARPLLRALLA	2.239839793945258	0.894476929433361	87.8609390258789	0.7979478240013123	5.444219589233398	nan	inf
monomer-200-nr2-run1_result_21	6	AREALLAALRAASDPARLAAARATLAALRARYPELAELLDTVADAIEARWLAYSELLARLERARRRRELRARIERGRADPSVPPAELAAAEAELAALEAAAAAERAARLAARDPAALGVPADHPLALWWARAVPILLRAEPAWEAAAEEPPERFDAALWALTEATLAELDAVFAEVRARVEALLAQFPAEARPALRALLA	1.7500215622883901	0.9116378772298447	76.57572937011719	0.63355553150177	8.937605857849121	nan	inf
monomer-200-nr2-run1_result_21	7	DTAALEARLRAASDPARLAAAEAALAELRARYPELAALLDAVAETLRVRYDAYSTLLARVDLIKTERELRARIERGRADPSVPPEELAAAEAELAATRAAFEAARAARLLASIPSLLNVPPDSPRAIAWAEIVPILLANEPRFAAVARLPAEEFDAALTAVTREVVAALDAVFARLRARALALLERFPAEARPVLRALLE	3.181242932504115	0.8005183228260424	81.44090270996094	0.7251389622688293	7.761763095855713	nan	inf
monomer-200-nr2-run1_result_21	8	SWEALMARLRASSDPARLAAAEAALAAMREKYPELAEILDAFRAYIEERYLAYSEVLDRLELMKKTRELKKKIEEGKKNPEVPPEELEKAKKELEETKKAFEERLAKLRAARDPAKLGVPADHPRAYAYAHIWPILEAAEPRFAEASEKPEEEFEAAARAVTTEVLAAIDAVFAEMRARILALMEQLPPELRPIVEALLS	7.680344612204898	0.5937879345736043	80.5999526977539	0.7009313702583313	9.134557723999023	nan	inf
monomer-200-nr2-run1_result_21	9	ERAALLAELRAASDPARLAAAEAALAELRAKYPELKALLDEVLEYLRQRYLARSRLLAELERARRARELRARIAAGEADPRVPAAALAAARAELAAAEAAYEAALAAERAANDPALLGVPADSPLAYAYANVWPILEAARPRFAAAAEAPAAEFEAALWAVTREVLAALDAVFAEMKARIEALLKQFPAEARPVLEALVS	1.7639852809578909	0.914764225712631	85.14057159423828	0.78311687707901	6.0281877517700195	nan	inf
monomer-200-nr2-run1_result_21	10	EREAVLAELRERSDPARLAAAEATLAALRAEHPELADLLDEVLETLRVEYLAYSILLRRLELMRETRRLRAKIERGETDPSVPPEELAKAKAELEALKKAYEEELKKLLEATNPELLGIPDDSPLAYAYKNIVPILLAHEPAFEAASEQPEEEFEKAVWAVTREVLAELDKVFAELRARALALLEQFPPEARPRLRELLS	6.155155833926228	0.7637820454849401	87.27264404296875	0.7499293088912964	6.45137882232666	nan	inf
monomer-200-nr2-run1_result_21	11	DRAALLARLRAASDPARLAAARAALAALRARHPELAALLDTVLAALEERYLAYSTLLARLDLMKRRRALLARIARGEADPSVPPAELAAARAELAATKAAYEAALAARLAAHDPAALGVPADHPRAYAYARMVPILQAAAPAFEAASRLPAEEFDAAAWAVTRAVLAELDAVFAELRARVLALLEQLPAEARPVLLALLA	2.757510408177782	0.8418542145076975	85.53707885742188	0.7788397073745728	5.955242156982422	nan	inf
monomer-200-nr2-run1_result_21	12	ARAALMARLAALSDPARLAEARATLAELRARYPEHAAILDEVADALEARYLAYATVLARVEAARRRRALDAAIERGKRDPSVPPEELERAVAELKAAAAAAAAARAAALAAADPALLGVPADSPRAIWYATVVPILEAAAPAFAAAARLPPAEFEAALWATLTAVLAAIDAVFATIRARIEALLAQMPEEARPALTRLLA	1.3547047742820344	0.9419304039724818	86.67970275878906	0.7875109314918518	6.570127964019775	nan	inf
monomer-200-nr2-run1_result_21	13	SREALLAELRAASDPARLEAARAAIAELTAKYPELKELLDEFLEAIEERYLAYSELLARLEHMERVRELRKKIERGKKDPSVPPEELAAAEAELERLEAEFAAALEARLAARDPAKLGVPEDSPRAIAYREMVPILEANKPKFEAASKKPEEEFEAAVWEVTTAVRAELDAVFDRIRARIEALMEKFPEEAKPVLAALLA	1.7195349110592308	0.9098411127250026	91.5597152709961	0.8275200128555298	4.041579246520996	nan	inf
monomer-200-nr2-run1_result_21	14	EREELLAKLEELSDPARLEKAKATLEELRKKYPELADLLDEFEQYILSRYLAYSTLLRRLELMKTRRELDKKIARGETDPSVPPEELAAARAELAATLAAFEAELAALKASSDPALLNVPADSPLAYAYENMWPILEENAPRFAAASELPEEEFEAAVWEVTKEVVEKLDKVFEEMKERILKLMEKFPEEAKPLLKELLE	1.0048244488388514	0.9662288083570875	91.43855285644531	0.8295110464096069	4.36280632019043	nan	inf
monomer-200-nr2-run1_result_21	15	AEAALAAELEERSDPARLAEAAAALAELRARYPELAALLDEVAAYIESRYRAYSAVRARVDLARTARALRAAIAEGRADPAVPPEALAAAEAALAATRAAAAAARAAALAAADPAKLGVPADHPLAIAYARILPILLAAEPRFAAAAELPAEEFDAALAELTRAVLAELEAVFAELEARARALLARFPPEAQPVLEALLS	4.801482338453457	0.6600725363555022	65.59010314941406	0.48913249373435974	14.624805450439453	nan	inf
monomer-200-nr2-run1_result_21	16	ARAALLARLEALSDPARLEAAEAKLAELRAQHPELKDILDEIAAYLRARYEAYAEVLARLRLIRRRRELRAKIERGLRDPAVPPAELEAAKAELAALEAEYAAARAARLAALDPAKLGVPADSPLARFYETAVPILEAAEPAFEAAAEAPEEEFEARVWAVTEAVLAELDAVFDEMRARIEALMEQLPPEARPVVTELVA	1.4192193043790082	0.9444936928009127	91.74198913574219	0.8476479053497314	4.068990707397461	nan	inf
monomer-200-nr2-run1_result_21	17	SREELLAKLEALSDPARLAAADAALAELRAAHPEHAALLDELAEALRVRHLAYSRLLRRLELIEKERELREKIEEGEKNPSVPPEELEKAKKELEELRAAFEAELAAERAANDPAALGVPADSPLARAYARIWPILEEAEPEFEAASKAPKEEFEEKVLEVTEKVLERLDAVFAEIRARAEALLKELPAEARPVLAALLA	2.0420382441290763	0.88238788865173	89.59669494628906	0.8098465204238892	4.673656463623047	nan	inf
monomer-200-nr2-run1_result_21	18	KKEELMKKLEELSDPKRLEEAEKTLEELKKKYPELKEKIDTVLDYIRSKYLAYSTLLRRIRLIEKKRELDKRIARGEKDPNVPPEELEAAKKEREALLAEYRAALAAERAANDPAKLGVPPDSPLAYAYEKIWPILEKHEPEFEAVSELPEEEFEKALLEVTEKVVEEIEKVFKEMKEKILKLLEEFPEEAKPLLNKLIE	1.3021774356182247	0.9468425574363593	90.30873107910156	0.8167393207550049	4.866488456726074	nan	inf
monomer-200-nr2-run1_result_21	19	EREAFLARLAALSDPARLAAADAALAALEAAYPEHAALLAAFRATIRSRYLAYSELLARLELIERRRELRKKIEEGETDPSVPPEELKAAKEELKALEAAFEEALAAARAATDPAALGVPADSPLAFAYDTVWPILEAARPRFEAVSEEPEERFEEALWKVATEVAAAIDAAFAVLRARAEAALAALPPEARPVLRALLA	2.1311723961223317	0.9035891561094754	89.378173828125	0.8356900215148926	4.763868808746338	nan	inf
monomer-200-nr2-run1_result_21	20	DREALLAELRALSDPARLKEAEATIEELRKKYPELKELLDEFLEYLRSRYLAYSTLLARLELIRRRRELDARIEAGRRDPAVPPEALAAAEAERAALLAAHEAALAATLAANDPAKLGIPADSPRAIFYREVVPILQKHAPAFEAAARAPPEEFEARVWAVTREVVEELDKVFEKMRARIEALMEKFPEEAKPKLRALLS	1.0202369579134556	0.9662662758910544	93.77750396728516	0.8570204973220825	3.6323628425598145	nan	inf
monomer-200-nr2-run1_result_21	21	DRAALLARLRAASDPARLAQARAALAELRARYPELAEILDAFAEYIEQRYLAYSTVLARLERARRRRELRARIERGRADPSVPPEELAAAEAELAAAEAAFAAALAAELLSRIPELLGVPEDSPLAYAYKNIVPILLKNAPLFEAAAEAPAAEFEARLWAVTTAVLAELDAVFAKMKARILALLEQVPPEARPVLLALVS	1.1983429326719648	0.9632555475403072	89.2236328125	0.8266795873641968	5.168971061706543	nan	inf
monomer-200-nr2-run1_result_21	22	DRAALMAELRALSDPARLAAAEAALAELRARHPELAALLDTVAEYIRSRYLAYRTVLARVELIRALRRLRAAIERGRRDPSVPPEALAAAEAERAALEAAYAAELAALRASTDPAKLGVPPDSPLAVAYNEIWPILEAAAPAFAAVAELPPERFEAALWATLTAVRAAIDAVFERLRARIRALLEKFPPEARPVLEALVA	5.298290136439426	0.6750912893777639	81.09231567382812	0.6926475763320923	8.345149040222168	nan	inf
monomer-200-nr2-run1_result_21	23	AREELLAELRAASDPKRLEEAEKKLKEIEEKYPELKEIIETFRDYIEQRYLAYRTLLRRLELAKKVRELKEKIEKGKTDPSIPKEELEEAKKKLEELLAKYEKELAELLAARDPAKLGVPADHPLAIAYAKAVPILEAARPRFEEASEKPKEEFEAALWAVTTEVRAALDAVFAEMEAKMKALLEKMPEEAKPILNKLLS	2.9619457910482425	0.7819580389501184	83.78487396240234	0.693092405796051	6.873562335968018	nan	inf
monomer-200-nr2-run1_result_21	24	EREALLAELEELSDPKRLEEADKILEELEKKYPEYKEILDEIREVLYSRYLAYSTLLARLRLAEERRRLLERIARGERDPSVPPEELARARAELKALEAAHEAALAARLAAIDPAKLNVPKDSPLAIFYNEVVPILEKNAPRFAAAAEAPADEFEARMWAVTTEVRAEIDKVFEKIKKRALELLKKLPKEAQPLLEKLLS	1.3373258955734315	0.9446783321860873	92.74698638916016	0.8441236615180969	3.949099063873291	nan	inf
monomer-200-nr2-run1_result_21	25	SREALLARLRAASDPARLEAAEKTLEELEKKYPELKELLEEVRDYIEERYLAYSELLARLELARRERALRAALAAGAADPAVPPEALAAAQAELAATRAAYEAALAARKAARDPAALGVPADSPRAYAYARIWPILEAAAPAFEAASRAPPEEFEARLWAVTEAVLAAIDAVFAEMKARILEKLKEFPEEARPLLEKLIS	1.4081269261404405	0.9475589015017695	94.2236099243164	0.8626948595046997	3.576720714569092	nan	inf
monomer-200-nr2-run1_result_21	26	EREALLAELRALSDPARLAAAEATLAELRAKYPDLADILDEVLAYLRSRYLAYSRILRRIELIERRRELRKKIEEGERDPSVPPEEREAAEKELAELLAAYEAELEAELASIDPAKLGVPADSPLAYFYENVVPILEANRPLFEAVSELPEEEFEAALWALTRKVLAEVDAVFEKMRARILALLAQFPPEAQPALLALVA	0.865061654987529	0.9746846733393423	92.30669403076172	0.8498023748397827	4.0882086753845215	nan	inf
monomer-200-nr2-run1_result_21	27	ARAALMAELEARSDPARLAAAEATLAELRARYPEHAAILDEFLEAIRVRYLAYSELLARLREARERRALRAAIEAGARDPSVPPAALAAARAALAAARAAFAAELAARLAANDPRLLGVPPDSPLAIAYDEIVPILLAAAPRFEAASELPPAEFEAALWAVLTEVRAALDAVFARIDARMRALMAQLPPEARPAVAALLA	1.405987812822045	0.9406795859475443	93.28707122802734	0.8386614322662354	3.62859845161438	nan	inf
monomer-200-nr2-run1_result_21	28	EREALLARLRAASDPARLAAARAALAELAARYPELAALLAEALAALEARYDAYSELLARLELIRRRRELRARIARGRTDPAVPPEELAAAEAELKAALAAYRAALAARLAARDPAALGVPADSPLAVWYARAVPILLRAEPRFEAAAEAPESEFEARLWAVTLEVLAELDAVFAELRARILALLEQFPEEARPVLEALLA	1.5901007683043207	0.9265838431435925	84.88867950439453	0.7842169404029846	5.922708988189697	nan	inf
monomer-200-nr2-run1_result_21	29	AAAAAAARLAALSDPARLAAADAALAELAARYPELADILAAVREAIESRYLAYRTLAARLELARTRRALDARIARGEADPAVPPAELAAARAERAETEAAYAAALAALRAANDPARLGVPPDSPRAIWYAEVWPILAAAEPAWAAAAQAPAADFDARAGAVAAAVAAAIDAVFARIDARIRALLERAPPEARPVLEALLA	2.0666454289474934	0.8834545953636171	89.03083801269531	0.8107685446739197	4.557317733764648	nan	inf
monomer-200-nr2-run1_result_21	30	EREATLARLEKLSDPERLEEAKKILEELKKKYPEYKEILDEIEDYLLSRYEAYSTVLAELDAMKRKRELDKKIEEGKKNPSVPPEELAAAKKELAEAEAAHAAARAAALAARDPALLGVPADHPLAIFYDRAVPILLAAAPKFEEASKKPEEEFEAAAWEVLTEVLAALDAVFEEMKKRILELVKKLPEEAKPLIKKLLD	1.1091603097796747	0.9612258739765371	88.89334106445312	0.7950605154037476	5.228103160858154	nan	inf
monomer-200-nr2-run1_result_21	31	KKEEVLAELRAASDPARLAAAEAALAELRARYPELAAELDEIADVLRVRYLGYKIVLDRINLIKEKRELLEKIEKGEKDPSVPPEELKKAKEELKKLEEEYKKKLEELLKSHDPALLGVPPDSPLAYWYNNGVPILLKNEPKFEEVSKKPKEEFEKALWEVTTEVLAELDKVFAVLRARALALLARLPPEAQPVVLALLS	5.981316654024934	0.7665762112090502	77.70808410644531	0.6806758642196655	9.70998477935791	nan	inf
monomer-200-nr2-run1_result_22	0	TPEEFDKFVKFLTGVNPPYGVDRLLTLVRSPNLLSEGTIDLSELFLGEGLSPEEAQARGGLVLKLVYNPDGTARIERLVRDADGRIVAVPLGELPLESVHAALFLTVMAAYAGGIIIQGGPREQALAIVDFFLDVAIETYRKYGNAEPPSWLLHLRDNRDAIVDLLAKVKSEEDLLTVVKEIWERFLKPAWEAERAALAA	9.49148402719713	0.6566589739957226	68.1712646484375	0.6705214977264404	11.34381103515625	nan	inf
monomer-200-nr2-run1_result_22	1	SPEELDEFVRLLTGAAPPWGEDLLFSLVFPEDLLTPGEIDLSRLFLGRGLSPEEALARGGLVLRLVFHPDGRAELLRLVRDEDGRIVPEFLGELPREAALRYLALAFMFYHMAGLKIQGGSKEDMRKIGEFWLDVLIEAYRRHAGREPPPWLLHLRENLDAIVEEAAKVKSEEDMLEKLKKVWEEFLKPALEAEAAARAA	6.137605441598157	0.6237142647039918	64.48372650146484	0.6248942613601685	12.547829627990723	nan	inf
monomer-200-nr2-run1_result_22	2	SPEELERFVRFLTGVDPPWGVDRLFGLYLPPDLLPEGEINLDRLFWGEGLTPEEILARGGAVFRLVDEPDGRARLLRLVRDAEGNLVERPLGELPREAALAALWLAYMAYYAAGAKIQGKSREDARKIVEYFLDLLIESYRRFGGREPPSWLLHLRENVDGIVDLMMQVKSLEDFERILGELWDKYLKPALEAEAAALAA	4.885730102387239	0.7941892452725594	72.06246185302734	0.7013533115386963	10.031460762023926	nan	inf
monomer-200-nr2-run1_result_22	3	SEEELEKFIKFLTGANPELGKDRVITVVNPPDLLTDGEIDESRLFYGPGLSPEEALARGGAVFKLVFEPDGKAYLYRLVRNAEGEIVEEFLGELPAETAYAALALAIMMYHMAGAVIQGLPREAALKIFDYFLDLLEEAYRKFANREPPSWLLHLRDNRDEIVDEAAKVKSEEDFLKQLKEIWEKYLKPALEAELAALRK	10.814810956880788	0.6130876933240038	67.5245132446289	0.5688471794128418	11.950615882873535	nan	inf
monomer-200-nr2-run1_result_22	4	SEEELERFVRFLTGVAPPWGVDRLIGVLVPPDLLKEGEINKSLLFYGEGESPEEVIARGGLVLRLIDHPDGRAELYRLVRNENGEIEDIFLGEFPRETAYAVLRTYIMMYYAAGAKIQGRSKEDMKKILDYFFDLLIEAYKKFGGREPPSWLLHLRENKDEIVEEASKVKSEEDFLEQLKKIIEKYLLPVLEAELAAQRK	2.6318006381516748	0.8802169373020273	76.95439147949219	0.736607551574707	7.966548919677734	nan	inf
monomer-200-nr2-run1_result_22	5	SPEELEKFIKFLTGVDPPWGENKVLGVLASPDLLTEGEIDLSTLFWGEGLSPEEIQARGGRVFELIYEPDGKAYLYLLRRNEDGEIVREFLGELPRESALAYLALAVMMYHAAGVIIQGGSKEEAKKILSFFLDLLIETYKKFGNAEPPSWLLHLRDNLDAIVEEASKVKSEEDFIEKFKEIWEKYLKPALEKELAEKAK	3.248125254178282	0.8281090882513876	72.09776306152344	0.7338067293167114	9.718667984008789	nan	inf
monomer-200-nr2-run1_result_22	6	SPEELAEFVAFLTGANPPLGVDRLFGVLAPKDLLTDGEIDLSTLFYGPGLSPEEILARGGLVLELRFHPDGTAELLRLVRNAAGRVEAVPLGELPAEQAYAYLFLLVMFYHAAAAIIQGKDKETALKILNFFFDLAIETYKKENKAEPPSWLLHLRDNKDAIVEEAAKVKSLEDLWKKAKEIWEKYLKPVLDAELAAKAK	1.5633139429909302	0.9366044744106587	81.58091735839844	0.8241325616836548	6.6042890548706055	nan	inf
monomer-200-nr2-run1_result_22	7	SPERLEEFIRFLTGVDPPYGKDRLIGVLFPPDLLKEGEIDLSRLFEGEGLSPEEIAARGGLVLRLKDLPDGRRRIYRLVRDADGRFVEEFLGEAPREFAYAVLWTTIMFYHAAGLIIQGGPREKALKIINFFLDLLEEAYRRFGGAEPPSWLVHLRDNAEEIVEMAMEVKSEEDMLEKLKEIIEKFLLPALEAEAAALAA	12.07866446173688	0.5258028645784372	64.17321014404297	0.6097742319107056	12.980698585510254	nan	inf
monomer-200-nr2-run1_result_22	8	SPAELDEFIRLLTGAAPPLGVDRLFGLLASPDLLTPGEIDLSELFYGRGLSPEELLARGGLVLKLVDLPDGTRRLLRLVRDADGRLVEEPLGELPAEMAYAYLFTYFVFYHAASIIIQGGPREAALAVVDFWFDVAEAAYRRYAGREPPAWLLHLRAHRDEIVDLASKVKSLEDLVRVFGEVVERFLLPALQAELAAQAK	11.858707320353316	0.39663232900522866	70.73119354248047	0.6876442432403564	10.12966251373291	nan	inf
monomer-200-nr2-run1_result_22	9	SEEELREFFKFLTGVNPPWGVDRIYGLLNSPNLLTDGEIDLSTLFYGKGLTPEEIIAKGGTVFKLIDKPDGKAYLYRLVKNEDGKIVEEFLGELPREKALAYLATYFMFYHAAGAIIQGKSKEDAKKIAEYFLDLLIKTYKEFGGREPPSWLLHLRDNLDEIVEEAMKVKSEEDMVKYAKEIWEKYLKPVLDAELAAKAA	11.145501174938863	0.6648412919010253	70.55137634277344	0.6773167848587036	10.476900100708008	nan	inf
monomer-200-nr2-run1_result_22	10	SPEELDEFLRFLTGVDPPLGEDRVFGLLAPPDLLTPGEFDWSTLFYGRGLSPEEVLARGGRVIKLIHHPDGTARIYLLRRDEDGNIVDVFLGEAPAEMVYRRLALLFIFYYAAAARIAGGPPEVAREIIDRFFDLLEEAYRRYGGAEPPAWLLHLRDNRDAIAEEAAKVKSEDDFLKQFKKIWEEFLKPVAEAELAARAA	12.720404083227754	0.5113081695037558	68.48538970947266	0.6497442126274109	10.805872917175293	nan	inf
monomer-200-nr2-run1_result_22	11	SPEELDKFITFLTGVNPPYGVDRLFNIKAPKNLLTEGKIDLSTLFEGEGESPEEAIAKGGLVFKLVDKPDGKAFIYKLVKDEDGNIVEEFLGEVPREEAYAALALLFMFYHAASIIIQGGKKEDALKILNYFFDLLIETYKKKGNAEPPSWLLHLRENAEEIVDLASKVKSEEDMLKIAKEIWEKFLKPALEAERAAKAK	1.894892334238573	0.9091924023046241	75.35143280029297	0.7339123487472534	8.49202823638916	nan	inf
monomer-200-nr2-run1_result_22	12	SPEELDRFVRLLTGVDPPVGEDRVFGLLLDPDLLPEGKINYSRIFYGEGLSPEEVIARGGLVLRLRFHPDGRAELLRIVRDEDGRLVEVPLGELPLESAYAALALYVMFFYAAGYIIQGGPPEAARKIVEHFLDLLIEAYRRYGGAEPPSWLLHLRENLDEIVEEAMKVKSLEDLLEKFKEIYEKYLKPALDAELARLAE	4.9002016067587535	0.7609701791591794	63.0601806640625	0.5645481944084167	13.073205947875977	nan	inf
monomer-200-nr2-run1_result_22	13	SPEELDEFIRFLTGAAPPRGVDRLIGVLRSPNILTDGEIDYSTLFYGPGLSPEEIIARGGLVLLLRDLPDGRAELYRLVRNEAGEIVAVPLGELPAETAYAALATYIIFYHAGGVKIQGGSKEDILKIINHFFDLLIEAYRKYAGREPPSWLLHLRDNAEEIAEEASKVKSEEDLLKKAKEIYEKYLKPALDAELAAEAA	7.832145313419289	0.47974204119221786	58.57271194458008	0.559980571269989	14.658557891845703	nan	inf
monomer-200-nr2-run1_result_22	14	SAAELDKFVKFLTGAAPPYGRDRLLTVVLSPDLLTEGEIDLSTLFLGEGLSPEEALARGGLVLRLVDLPDGRVRLLRLVRDADGRLVEEPLGELPREQAYAYLWLLVVAFHAGGIRIQGGDASLARKVISFWFDVLITTYKKYAKAEPPSWLLHLRANRDAIVALMEQVKSLEDLLAVARELWETFLKPALEAELAAKAK	4.3153449156226955	0.8418804236994045	73.05284881591797	0.7302296161651611	8.924615859985352	nan	inf
monomer-200-nr2-run1_result_22	15	SPEKLDKFITFLTGANPPWGKDKVINILISPNILTGGEIDYSTLFYGEGLSPEEAIAKGGIVLKLKYHPDGTAEIYRIVKNENGELVEEFLGEVPKESALAYLRTYVIFTHAAGVKIQGGSLEDILKIIDHWFDVLIATYREKAGREPPPWLLHLRDNREAIAELAAEVKSLEDLVKQAKKIYDEFLKPALEAELAALAA	1.5206758110756031	0.932489408929776	76.87543487548828	0.7572499513626099	7.925022602081299	nan	inf
monomer-200-nr2-run1_result_22	16	TPEEFDAFVRFLTGADPPWGVDRVYGILNSPNLLTPGKIDYSTLFSGLGESPEEIQAKGGRVLKLVDLPDGRARLLLLKKNENGEIVEVELGELPREAALAVLRLYVIFYHAAGIKIQGGPKEKMKQIAAHFLDVLIAAYRRYAGREPPAWLLHLRDNLDAIVEEASKVKSEEDFLEQFKKIWEEFLKPVLEAELAARRA	2.6557314273209958	0.849749151056177	72.65972137451172	0.7297672629356384	8.930124282836914	nan	inf
monomer-200-nr2-run1_result_22	17	SEEELDEFIKFLTGVNPPLGEDRVFTLVNSPNILTEGEIDYSTLFDGVGVSPEEAIARGGAVFELRHHPDGSVEILRLVRDADGNVVAVPLGEVPAEHAYAVLTLYYIFYHAAGLIIQGKPREAALKIIDHFFDLLIEAYRKYGNREPPSWLLHLRENRDEIVELAMQVKSEEDFLKKAKEIWEKFLKPALEAEAAAKKK	1.3336715430649404	0.9546282696346603	81.65177917480469	0.7939278483390808	6.507359027862549	nan	inf
monomer-200-nr2-run1_result_22	18	SPEELDEFIKLLTGANVPVGEDLLISVVADPDLLPEGELNLSTLFDGRGVSPEEAAARGGLVLRLVFDPDGTARILRLVRNAAGEFVEEPLGEVDLRMAYAALALLIMFYHAAGVIIQGGSREEALKILDFWLDLLIETYKKYANAEPPSWLLHLRENRDEIVDLAAQVKSEEDLLKQAKVIWEKFLKPVLEAELAAKAK	4.036944349469567	0.8493807474727071	74.79943084716797	0.7195683717727661	8.57568073272705	nan	inf
monomer-200-nr2-run1_result_22	19	SPEELRAFVRFLTGAAPPLGEDRVIGVLGPPDLLPDGEIDFSRLFEGPGLSPEEILARGGLVLELVDEPDGRRRLLRLVRDADGRIVRVPLGELPAASAYAALTTYIIAYHAGTLKMQGGPREKMLKIIDFFLDLLTAAYREFAGAAPPPWLTHLRANREAIAEMMAEVKSEEDFLEKAAEIWETYLKPALDAEAAALAA	2.013814855784704	0.9149522186342146	80.65238952636719	0.7920806407928467	6.603439807891846	nan	inf
monomer-200-nr2-run1_result_22	20	SPEELEKFVRFLTGVDPPWGVDRLFGLLLPPDLLTPGEIDFSTLFEGEGLSPEELLARGGLVLRLRHDPDGRASLLRLVRDEAGRLVEVPLGELPAEQAYAALWLYVVFYYMAGIVIQGGSREEALRIADFFFDLLIEAYKRFGGREPPPWLLHLRDNRDAIVDLAMKVKSLEDFLEKAKEIWERFLKPALEAELAALRK	4.098221207519624	0.8757143209246641	69.00812530517578	0.6788725852966309	10.368976593017578	nan	inf
monomer-200-nr2-run1_result_22	21	SEEEFEEFVRFLTGVAPPLGEDRLFTVTVPKDLLKEGEIDESKLFEGLGESPEEAIAKGGLVFKLVDHPDGTREILLLRKDENGNIVAVPLGTVPASAAYAYLALLVMFTYAAGVKIQGGPRELALKIIDYWLDVLIEAYKRFGGAEPPPWLLHLRENREAIVERAMKVKSEEDLLRQAREIWEEFLKPVLEAEAAKAAA	4.300832515207703	0.850211129302703	81.2178726196289	0.7820414304733276	6.940873146057129	nan	inf
monomer-200-nr2-run1_result_22	22	SPEELDEFVRFLTGADPPLGEDRLFGVLAPPDELTEGEFDESRLFYGRGLSPEEILARGGLVLRLVDAPDGRRRLLRLVRNAAGEVVEEPLGELPAEAAYAALALLVAFYHAAGLVIQGGPREAALRILDRFFDLLAAAYERHAGRAPPAWLVHLRDHRDEIVEEAMKVRSLEDLLAQARRIWERFLAPALAAEAAALAA	4.946254274070207	0.7355395491569798	67.15911102294922	0.625685453414917	11.282381057739258	nan	inf
monomer-200-nr2-run1_result_22	23	TPEELDAFVRLLTGAAPPVGQDQLFSLVRPEDLLPEGKIDLSKLFEGLGLSPEEAIARGGAVFELVHEPDGTARIYRLVRDEDGNIVREFLGEAPADFAYAYLWLLFLFYHMAGLIIQGGPREKALAMARHFLDLLEAAARRHGGAAPPAWLLHLRDNIEEIVAEAAKVKSEADFLTAAKAIWERFLKPALEAEAAAAAA	1.9485594096461407	0.8959727313931691	68.69464874267578	0.653459906578064	10.511626243591309	nan	inf
monomer-200-nr2-run1_result_22	24	TPEELEEFIRLLTGVDPPWGQDLLLSLLAPEDFLPEGEINESLLFYGRGLSPEEAIARGGRVFKLVFHPDGKAEIYLLVKDENGNIVEEFLGEVPAESVYAALWLYYMFFHMGALKIQGKKKEDMLKIADYFFDRLEEAYKKFGGREPPSWIKHLRENRDAIVEEAAKVKSEEDFLKQLKEIWEKYLKPVLDAELAKLAK	11.831426713526145	0.41422441375858193	68.28174591064453	0.6267632246017456	10.823249816894531	nan	inf
monomer-200-nr2-run1_result_22	25	TPEELARFVAFLTGAAPPRGVDRVFGVEAPPDLLPEGKIDESRLFLGEGETPEEIIARGGMVLKLRDHPDGRAEIYLLKKNENGEIEEVFLGEVPAELAYRVLWTLVLLYHMGSIIIQGGPRELARKVGAYFLDLLEETYRREAGAEPPAWLRHLRDNLDAIVERAMKVKSEEDFLEVAREVIEEFLLPVAQAELAARAK	9.46740538045943	0.6970007177646752	72.89981079101562	0.6981827616691589	9.503799438476562	nan	inf
monomer-200-nr2-run1_result_22	26	SPEELAAELRFLTGADPPWGEDRLLGVLADPDLLTPGELDRSRLFYGRGLSPEEILARGGLVLRLVHLPDGRARLELLERDADGRLVARPLGELPREMAYAYLRLTVIAFHGAAAAIAGLPREAIRAIILHFLDELIETYRRDAGREPPSYLLHLRDNADAIADELAKVKSWEDFLTVVKEIYEKYLKPVLEAELARLAA	9.825568903622447	0.3521524367720891	66.71990966796875	0.5235953330993652	15.105615615844727	nan	inf
monomer-200-nr2-run1_result_22	27	SPEELDKFIKFLTGVDPPWGEDKLISVLAPPDLLTEGEIDLSKIFWGEGESPEEAIARGGLVFRLRFLPDGTARILRLVRNEEGEIVEVPLGEVPREHAYAYLWLAIVAFYGGSIAIQGGDKAQIRAVVDFFFDLLIEAYRKYGGREPPSWLLHLRDNRDAIVDELAQVKSEEDFLTKLAAIWERYLKPALEAEAAALRQ	11.384898914130948	0.6828605141504411	76.65263366699219	0.7577464580535889	9.07838249206543	nan	inf
monomer-200-nr2-run1_result_22	28	SEEEFDKFVRLLTGVDPPVGVDRLFTLVNDPDMLTPGEINESKLFEGLGVSPAEAAARGGLVLRLEFRPDGSARLLRLVRNEAGEFVAEPLGEFPLESAYRALWLYFMFYHMAGLIIQGKPREDARKMGAYWLDVLIEAYKRYGNAEPPSWLLHLRENLDAIVEEASKVKSLEDFLKQAKKIYEEYLKPVVEAELAKLAE	7.010106053896046	0.6757184454696038	65.68656921386719	0.6594947576522827	12.169114112854004	nan	inf
monomer-200-nr2-run1_result_22	29	SPEELAAFLRFLTGVAPPWGEDRVLTVVFPPDLLTDGEIDLSRLFEGRGLSPAEAAARGGLVLELRDHPDGRAEILRLVRDAAGRFVAEPLGEVPREAALRALALYIIFAYAAGAIIQGRSREDARKIIEFFFDLLIATYRREGGAEPPPWLLHLRDNRDAIVELAMQVKSEADLLEQLAKVWETFLKPAVEAELAALAA	13.354134045119604	0.47481445848009507	56.44347381591797	0.5616428852081299	16.051055908203125	nan	inf
monomer-200-nr2-run1_result_22	30	SPEELDKFIEFLTGANPPRGVDRLLGIRLSPDILTEGEIDLSKIFDGLGLSPEEIQAQGGVVLRLVDLPDGRARILRLVRDAAGRLVEEPLGEVPAEHAYAALRLTVIFIHAAGVIIQGGSKELARKIVEHHFDVLIEAYRKYANREPPSWLLHLRENADEIVELASKVKSLEDMLTVEREVWERFLRPALEAEAAAKAA	15.719551828234952	0.422220932748115	55.71918869018555	0.5569521188735962	15.419051170349121	nan	inf
monomer-200-nr2-run1_result_22	31	SPAELDAFVRLLTGAAPPWGEDRLYGLVASPDLLTPGEIDLSTLFLGEGLSPEEIAARGGRVFRLRDHPDGRAEILLLERNEAGEFVERFLGEVDRETAYAALALAFIAYHAAGLIIAGGPRADALRVVRHHLDLLEAAYRRHAGRAPPPWLLHLRDNADAFVDLLATVKSEEDFLTVLKELWERFLKPALDAELAALAA	4.155460242523383	0.7679857830337972	62.09304428100586	0.6137909293174744	13.13340950012207	nan	inf
monomer-200-nr2-run1_result_23	0	EPGPIEDLIDWDALVAFLKSRPTLEEIRARLAAARAAVAAAEADPSVPPEERRAALGDLLMAELALAIHRLPEEFRPIFISLLEKALEDPELRKELGRMLSLTYRDENGRPRRAPIESAVLRLYHAYKKLGSSEGSLNTLPPAEFLKRAYEEVEELLARHPELAPPVPPLPGETPEALLARFEETYAWTLENLERWEKET	12.430217205503597	0.38364523564654224	62.96355438232422	0.5962697267532349	14.799240112304688	nan	inf
monomer-200-nr2-run1_result_23	1	PPGPLEELIDWEALVAFLRARPSREEIEARLAEALARVEAARADPSVPPEERRRALSELYMAELAYAIHRLPEEYRPIFIELLERSLEDPELRRWLGRLLSLTYKDKNGKPVQMSIESAVLWLYYGLKRFDSSTGSRDTLPPAERLKRIYEEIKSYLEKNPELALPKEEIEGPTPEELLAQFERDRKITLENIEKYEKEN	13.616003246339687	0.5767068303504839	70.116455078125	0.6657906174659729	12.230108261108398	nan	inf
monomer-200-nr2-run1_result_23	2	EPGPYLDLIDWEKLIEYLKKNPTLEEIKKNLEEALAKVEAAEADPSVPPEERRAALSERLMMELAYAIHLLPEEYKPIFIKLLEESLKDPELREYLGKMLSLTYKDKNGKERKMPIIASVLLLYYAYKKLSSKENSENTIPPSEFLKKAYEEIKKYLEEHPELAVPVKPLEGPTPEEYIEYFEETYKITKENIEKYEKEN	1.4705427583812167	0.9359768507021252	82.63859558105469	0.8278046250343323	6.334794998168945	nan	inf
monomer-200-nr2-run1_result_23	3	EPDPVEDLIDWEKLVAFLKSNPSLEEIKARLREALARVEAARADPAVPPEERRAAESELLMAELALAISRLPEEYKPIFINLLEESLKDPELRRWLGRFLGLTYRDAEGRPRRLSLASAVELLYEAYKRFSSSTGSENTLPPGEFLKRAYEEVAAFLAAHPELALPARPLAGPTPEALLAQFDADLELTRARIARWRAET	1.6168037865081328	0.9394275837393414	83.395751953125	0.8274200558662415	6.209889888763428	nan	inf
monomer-200-nr2-run1_result_23	4	EPDPYEDLIDWEKLIAFLKKNPTREEIEAGLRAALAKVEAAAADPTVPPEERRAALGDLLMYELALAISRLPEEYKPIFIKLLEESLKDPELRKWLGRMLGLTYRDANGRPRRMSITSAVYWLYWAYEKFSKETNSENTLPPGEFLKKAYEEIKALLAAHPELALPAPPRAGETPEERLAAEERDLATTKENLEKADELL	1.6979687379155641	0.9361815275299922	87.16557312011719	0.8447908163070679	5.252345085144043	nan	inf
monomer-200-nr2-run1_result_23	5	APSPIQDLIDWEKLIAYLESNPSLEEIKANYAKALAAVEKAKADPSVPPEEKKKAVSDLLMYLLAYAISRLPEEYKPIFIELLKKSLEDPELREALGRFLGLTYRDADGRPRQLHIAAAVELLYWMYKELASSDGSENTVHPGEFLRRAYDRAAALLAAHPELAAPARPAAGVTIEDFFAGLDATLAETRERLERWRAET	1.5521468165401429	0.937785560413804	83.134765625	0.8287413120269775	6.260309219360352	nan	inf
monomer-200-nr2-run1_result_23	6	PEGPYEDLIDWEKLIAYLKSNPTREEIEARLAEALARVERAAADPSVPPEERRAALSELLMAELALAISRLPEEFKPIFIDLLEESLKDPELRKWLGKMLSLTYKDKDGKPVLLPIESAVLLLYYEYEKLSSETNSENSLPPADFLKEAYEKVKKFLEEHPEYAPPAPPEEGLTPEALLARFEETLELTKERIEKYEKEH	2.880546533936116	0.8372743696005743	73.99855041503906	0.6986627578735352	10.70947265625	nan	inf
monomer-200-nr2-run1_result_23	7	EPSPIEDEIDWEALVAFLESNPSLEEIEARLREALARVEAARADPAVPPEERRAARGELLMAELALAISRLPAEYRPIFIDLLRESLKDPELRRWLGRLLGLTYRDADGRPRRASIEAAVLWLYYAYQVFGGALGAQDTLPPGEFLRLAYEAISAALAAHPELAEPVPPEAGPTPEALLARFEATLAETQANIARLLAAT	7.333142249700928	0.5129824065607673	70.64241027832031	0.6649839878082275	11.739639282226562	nan	inf
monomer-200-nr2-run1_result_23	8	PPSPIGDLIDWEKLVAYLESKPTREEIEARLARALAAVRRAEADPTVPPEERRAALSELLMAELALAISRLPEEYQPIFIDLLRKALEDPELRAALARLLGLTYRDAAGRKRRQAIEAAVLWLYWAYEVLGGSTGSLDTLPPGEFLRRAYERIAALLAAHPELALPARPLAGPTPEELLAAFDEALATTRANLARAAAAL	6.896799418094442	0.6224628164071438	67.50942993164062	0.6143566370010376	14.630282402038574	nan	inf
monomer-200-nr2-run1_result_23	9	EPGPIESLIDWEALVAFLEARPTREEIEAGLAEARKKVEAAKADPSVPPEERKKALSELYMYELALAIHRLPEEFRPIFIGLLRESLKDPELRKWLGKLLSLTYKDENGEPRLLPIESAVLLLYWAYKELSESTGSENTLPPAVFLKEAYEKIKEYLEKHPELATPLKPLEGPTPEELLAYFDETYEITKKNIEKYEKEN	6.065846128234945	0.6381494802431606	80.30707550048828	0.7286710739135742	10.336532592773438	nan	inf
monomer-200-nr2-run1_result_23	10	PPGPLEELIDWAALVARLEAKPTLEEIRAALAAARAAVEAAAADPSVPPEERRAALGARLEAELAYAIHRLPEEYRPWFIALLRASLEDPELRRALGRMLSLTYRDADGRPRLEPIEAAVLRLYWAYRELGSATGSEGTLPPGEFLRRAYERISALLAAHPELAVPAPPLAGPTPEELFAEFERVRAITEANLQRAAEAL	13.924978687083494	0.5812677713790743	71.78813934326172	0.7030695676803589	10.609920501708984	nan	inf
monomer-200-nr2-run1_result_23	11	EPSPYLDLIDWEKLVAFLESKPSREEIEARLREALAKVEAAEADPSVPEEERRAALGELLEAELAYAISRLPEEYKPYFIELLKKSLEDPELREWLGRMLGLTYRDENGRPRRLSIESAVLLLYYSYKELEESTNSKDTLHPAERLKLMYEKIQRYLEEHPELAEPVRPLEGPTPEELLKYFEETYKETKEKIEKYKKEN	15.719206201582537	0.306391057155378	72.26636505126953	0.6339730620384216	13.525153160095215	nan	inf
monomer-200-nr2-run1_result_23	12	PPGPIEDLIDWEELVEFLKSKPSREEIEARLREALAAVRRAEADPSVPPEERRAALGARLMAELALAISRLPEEFQPIFINLLEESLKDPELRRELGRMLSLTYKDENGEPRQLSIESAVLLLYHAYKKLREKYNSENTLPPGEFLKLAYEEISAYLAEHPELAEPVPPEEGLTPEEYLERLEKTYKETKEKIEKYDKEN	1.9257194200049241	0.91926715281645	89.55789184570312	0.8707623481750488	4.587076663970947	nan	inf
monomer-200-nr2-run1_result_23	13	EPGPVERLIDWEALVAYLRRRPTREEIAAGLEAARARVEAAAADPSTPPEERARAESELLMWELAWAIAALPEERRPVFVELLEEALKDPELRRWLGRMLSLTYKDAEGRPRRLSLEAAVLLLAHELEVLDGALGAADTLPPGERLRLYYERAAAFLAAHPELALPAVPAAGATPAARLARFEADRALTRERLARYDAAT	4.935741900454648	0.6869875501233637	66.22443389892578	0.6382846236228943	12.141083717346191	nan	inf
monomer-200-nr2-run1_result_23	14	PPDPVEDLIDWEALIEFLKKNPTLEEIKAGYEAALARVERARADPSVPPEERRRALSELLMYELAYAIHRLPEELKPIFISLLEESLKDPELRRALGRLLGLRYRDAEGRERRLALEAAVLLLAWALDELGAARGDLNTLPPGERLREMLERVEALLAAHPELALPARPLEGPTPEELFEEFERARAETLARLEALAAAL	3.8778702053044554	0.7330390839227989	66.92296600341797	0.6422644853591919	11.799489974975586	nan	inf
monomer-200-nr2-run1_result_23	15	APDEIEELIDWEALVAFLKSKPSREEIEARLREALARVEAAEADPAVPPEERRAALGERLRAELALAISRLPEEFQPIFIELLEKALEDPELRRWLGRMLGLTYRDADGKPRRLAIEAAVLLLYAAYEELGAATGSLGTLPPGEFLRRAYERVAALLAAHPELALPAPPLAGPTPEDLLAAFEAARAQTEANLARWRAEH	11.680352482187239	0.5390765854875907	67.03067779541016	0.600246787071228	14.518563270568848	nan	inf
monomer-200-nr2-run1_result_23	16	PPDPLEELVDWAALVAFLEARPTRAEIEAALAAARAAVEAAAADPTVPAAERRAALGARLAAELALAISALPEEARPVFIALLRAALEDPALRRALGALLGLTYKDANGRPRRLPVESAVLLLYWAYRRLRAAGGDEGTLPPAEFLERALAEVSALLAAHPELAAPAKPAEGPTPEAELAAFEATRAETEARLAQAEAEL	16.890316764771487	0.3169209203303003	85.30522918701172	0.7125935554504395	11.123248100280762	nan	inf
monomer-200-nr2-run1_result_23	17	EPSEIETLIDWDALVAFLEAAPSREEIEAALAAALAAVEAAAADPTVPPEERAAARSALLRALLALAISRLPEEYKPIFISLLKESLKDPELREWLGRMLGLTYRDENGRPRRAHIASAVLWLYEAYKRLGEATGSLNTLPPAEFLKKAYEEVEALLAAHPELALPVPPLAGPTPEALLAHLEEVLAETKARLERYRAEH	2.1442369021978793	0.9030131544244284	80.21941375732422	0.7774947881698608	6.866457462310791	nan	inf
monomer-200-nr2-run1_result_23	18	APSPLESLIDWEALVAFLERKPTLEEIRAGLEAARAEVARAAADPTVPPAERAAAVGRLLEYELAYAISRLPEEYRPIFIDLLRKALEDPELRAALGRMLGLTYKDENGRPRRAPIEAAVLMLYWAYERYGSSTGSLDTLPPGDFLRRAYDDISAFLAAHPELAVPVPPLAGPTPEALWAHFEDVAAITRERLARYEAET	14.004205673246856	0.48736740011989427	68.20050811767578	0.6200045347213745	12.84608268737793	nan	inf
monomer-200-nr2-run1_result_23	19	PPSIIEDLIDLEKLVAYLESKPTREEIEANYREALARVERALADPTVPPEERRAALSELLMMELAYAISLLPEEYRPIFINLLKEALKDPELRRWLGRMLGLTYKDENGEPRQLSIISAVELLYWAYKRLGEATGSLNTLHPAEFLKQAYEEISALLAAHPHLAEPVKPLEGPTPEELLAYEEETLKITRENIERWEKEN	15.396886227029585	0.36657696878594825	61.68040466308594	0.5375535488128662	16.105451583862305	nan	inf
monomer-200-nr2-run1_result_23	20	EPGPVLDEIDWEALVAFLERRPSLEEIEAAYREALAAVRRAEADPTVPPEERRAARGALLRALLALAISRLPAERRPLFIALLRAALEDPELREALGRFLSLTVRDAAGRPRRLHLEAAVLLLAWELDVLEGATGSAGTLPPAELLRRAYERAAAALAAHPELALPARPLAGPTPEELLEALDEAAALTRARLAAYAAAH	1.6198100831907132	0.9254822100867253	74.4007797241211	0.7460647821426392	8.687800407409668	nan	inf
monomer-200-nr2-run1_result_23	21	ERDEIEDLIDWEALVAYLESNPSLAEIEARLAEARARVEAAAADPAVPPEERRAARGELLMAELALAIHRLPEEYRPFFINLLKESLKDPELRRWLGKMLGLTYKDAEGRPRRLSIEAAVLLLYWAYEKLGKETNSLNTVHPGDFLKEAYEEIKKFLEEHPELALPARPLAGPTPEALLAARDAAFAETQARIERYEKEN	2.2601809855746198	0.8895123645168005	82.39028930664062	0.7364190220832825	10.136665344238281	nan	inf
monomer-200-nr2-run1_result_23	22	PPDPVLDLIDWEALVEALEARPTRAEIEAGLAAALAAVEAARADPGVPPAEAAAARGALLRWELALAISRLPEEFRPIFIEWLRESLRDPELREALGRLLGLTYRDAEGRPRRLSLESAVLLLYEAYEEIGSATGSENTLPRGELLRRAYERVAALLAAHPELAEPAPPLPGLTPAELLALFEETYALTKERLAAWKKAT	5.782536954236378	0.6413421348411055	76.92803192138672	0.6707860231399536	11.52680492401123	nan	inf
monomer-200-nr2-run1_result_23	23	PPGEVLDLIDWEALVAYLESRPTLEEIKARYVAARAAVEAAAADPATPPEARRAARSELLMAELAYAISRLPEELRPVFIALLREALEDPELREALGRLLSLTYRDAEGRPRRLSLIAAVELLAAAWEEEGAATGDEGTLPPGERLRRWLDAVEAALAAHPELALPVRPAAGPTPEELFARFDEDLAETRRRLAALRAAT	1.876844606622631	0.9161246574279801	86.41163635253906	0.8346424698829651	5.439604759216309	nan	inf
monomer-200-nr2-run1_result_23	24	APSEILDLIDWEALVAYLESNPTREEIEANLAAALAKVEAAEADPAVPPEERRAARSELLMYELAYAISRLPEEAKPIFINWLKESLKDPELREWLGRMLGLTYRDADGRPRRLSLASAVELLYWAYQELSSATGSENTLHPGVFLREAYERVAALLAAHPELALPAVPPAGPTIEARLAGFDADLADTRARIARAAAEL	1.954609971626518	0.903593339495306	82.26183319091797	0.8096672892570496	6.425724506378174	nan	inf
monomer-200-nr2-run1_result_23	25	EPGPIGDLIDWEALVAYLESNPSREEIEAALAAALAAVEAARADPAVPAAERRAAEGALLMAELAYAISRLPEEYKPIFIELLKESLKDPELREELAKMLSLTYKDAEGKPQLAPIESAVLWLYWAYKKLGSETNSENTLPPGEFLKLAYEKVKTLLDKHPELAPPKPPLAGPTPEELLALFEEVREYTEKNLKQLEELL	1.7526891509210567	0.9349700661762083	85.91770935058594	0.8360245227813721	5.6511921882629395	nan	inf
monomer-200-nr2-run1_result_23	26	EPDPILELIDWEKLVAFLESKPTLEEIKKGYEEALAKVEAAKADPSTPPEEKKAALSDLLMWELALAISRLPEEYKPIFIELLKEALKDPELREWLGRMLGLTYKDAEGKERRLPIASRVLLLYEAYKRFGAADGDENTLPPAERLKRMYEEIESYLAAHPELAAPLPPLEGPTPEELWKEFERVFEETKRRIARWREET	9.109412571649	0.6660104362686107	71.10595703125	0.6616768836975098	11.98886775970459	nan	inf
monomer-200-nr2-run1_result_23	27	EPSEIEDLIDWKELIEYLKSNPTLEEIKEKYREALEKVEYAKADPSVPEEEKKKAISELLMMELALAISRLPEEYKPIFIELLEKSLEDPELRKWLGKMLGLTYKDKEGKERRLSIESSVLYLYWAYKVFGSSLGSEDTLPPAERVKLMYEAIETLLKEHPEYALPVKPLEGLTPEEYFKRLEEDFKITKENLEKIEEEL	10.735294647003142	0.5249951890550419	66.93156433105469	0.6407740116119385	13.478596687316895	nan	inf
monomer-200-nr2-run1_result_23	28	PRGEVEELIDWEALVAFLERNPTREEIEARLRAALARVRAALADPSVPPEERRRALSELLMAELALAIHRLPEEYRPWFIKLLRESLKDPELRRALGRLLSLTYRDADGRPRRLSIASAVLLLYEAYERFSSETGSENTLPPAEFLRRAYEEIAAALAAHPELALPAVPEEGPTPEELLARFERDLAETRARLAAYREAT	1.6503197428466143	0.9361161280987673	83.05641174316406	0.8169935941696167	6.724948406219482	nan	inf
monomer-200-nr2-run1_result_23	29	APGPIADLVDWAALVAFLESRPSLEEIRARYREALARVRAAEADPSVPPEERRRALGELLMAELALAISALPEEYRPLFVGLLRAALEDPELRAALGAMLSLTYRDADGRPRTLSIESAVLLLYHALRRLGAATGSLGTLPPGELLRRALAEVSAFLAAHPELAEPVPPLAGPTPEEYFAYLERVRALTRERLERYDKLH	3.610050506896272	0.7548663720296395	80.18919372558594	0.7645069360733032	8.4429292678833	nan	inf
monomer-200-nr2-run1_result_23	30	EPDPIEDLIDWEKLVEFLKKKPSREEIEANLAAARAKVEAAAADPAVPPEERRAAVSELLMYELALAISRLPEEYKPIFISLLEESLKDPEARRWLGRMLGLTYRDAAGRPRRLSLASAVLLLYHQYEILGGATGSLNTLPPGEFLKLAYERTAALLAAHPELALPAPAPAGETPEERLARFEADIAATRERLEAWDAAT	2.3456348163509286	0.857599563832397	64.97322082519531	0.5799643993377686	14.449542999267578	nan	inf
monomer-200-nr2-run1_result_23	31	PPGPLEDLIDWEALVAFLESRPTREEIEARLAAARARVEAAAADPSVPEAERRAALGDLYMAELALAIAALPEEYRPWFVALLRAALEDPALRAALGRMLSLTYRDANGRPRLAPVESAVLLLYHAYEVFGSLFGAEGTLPPGEFLELALAAVEAALAAHPELAPPVPEPAGLTPEELLALFERIRAETKARIARYLAEH	14.453815241052054	0.4091375217843131	65.37716674804688	0.5695106983184814	15.08828067779541	nan	inf
monomer-200-nr2-run1_result_24	0	ATVVDPAADLVLTVELKYFPGTLYLLIYYGRPGSTVPAPAVLEIYVYVYDGKTNKPAKVKLYLSVVKGSIEDVTEEDLVDPTLIETEENPKPIRINLPNGTVIGLSFEGKIEGYIIIVRIRLRSAQGYYGTALITIEPDPNRKDLLNITSGSWKLLEVSPDGPASLKYERFIRIGDTIIRFIVEFRVSPEPPSDELPERV	5.732886508120987	0.8285475421092481	75.4533462524414	0.7687974572181702	9.6198091506958	nan	inf
monomer-200-nr2-run1_result_24	1	ATMVDPAHNITLTVKLKEFPGTLYILIYAGTPGSTVPSPLTLRIWVRVLDGRTREPVAQPLRLSLAKGEIENVTEEDLIDPTLIETSPDPEPIEINKPNGSVFALSFEGLPDGLVVRVRIELKSADGYYGYADITLRPDPERLDLLSEPSGAWRLLEDSPDGPAAREYRQFIRLGDTLYLFDVRFSVSATPPSREWPAEA	1.5381242718340675	0.9376387823560021	77.82051849365234	0.7834565043449402	8.430778503417969	nan	inf
monomer-200-nr2-run1_result_24	2	ATSIDESANLVLTVKVKYFPGRLYILIEAGKPGSTVPSPLEIEIRVYVLDGKTNEVVEQDITLAEAKGSIDTVTADDLVDPILIKTEKNPKPIKINKPNGTVFALSFDEPPDGKIIIIKITVKSADGYYGTALITIEPELDRKDLLNEKEGKWKLLEESPDGPNNKEYERFFRLGDRIYLVRVKFSTSKEKPSDELPVLL	2.660396921204383	0.8736646853126017	77.34027862548828	0.7744783163070679	8.849449157714844	nan	inf
monomer-200-nr2-run1_result_24	3	ATSVSPEHNLTLTVKLKYFPGKLYVLIEYGIPGSTVPAPVTLKIEIYVFDQETNEVVDQNILLHVAKGSIDTVTAEDLVNPTLIKVSKNPKPIVVNLPNGTVIAISFEGLIDGKKILIRITVKSADGYYGTALITIEVRPDWKDLDSIKSGKWELLEDSPDGPASKTYRQFIKIGDLWIEVTVTFSVSKEEPSSELPELK	5.773706686125199	0.7509910448038317	61.12409210205078	0.6560127139091492	12.962523460388184	nan	inf
monomer-200-nr2-run1_result_24	4	ATSVDPAANITITVKLKYFEGKLYILIEAGIPGSTVPSPLELKIYVYVFDQKTNKPVNQEITLAEVKGSIDDVTEKDLVNPILIKTSENPEPIIVNKPNGTVFALEFKELPEGNVILVRITVKSADGYYGTALIEIKEVLDREDLDNEKNGSWKLLEDRPDGPANKVYEQFIKIGDKWLLFTTTFSVSKEPPSEELPKLV	1.903202083565531	0.9143239824529786	83.4965591430664	0.830771803855896	6.5154500007629395	nan	inf
monomer-200-nr2-run1_result_24	5	AEMVDPENDIVIKVKLKYFPGKLYLLIYAGKPGSSVPSPLKLEIYIYVYDQKTNKPVKEKITISEAKGDIDTVTEKDLVNPITYEVQENPKPIIINLPNGTVIGISFDGEIDNKKVIVRIVVKSAKGYYGTALITITPDYNRKDLLSIKNGEWELLEESPDGPASLKYRRFIKIGDKIILFEVEFSVSATKPSDTLPEEK	15.951958784233474	0.20804756615532655	47.13103485107422	0.4251222014427185	16.87281608581543	nan	inf
monomer-200-nr2-run1_result_24	6	ALSVDPAHNLVLKVKLKEFPGVLVVLIYAGAPGSTVPSPLTLEIYVYVYNQETNEPVEQNLTLSEAKGDIETVTAADFVDPILIKTEPNPEPIIVNRPNGTVFGLSIEGLPDGKRIIIRITLKSADGYYGTALITIEPDPTRLDLLGQPSGAWQLLEDSPDGPAAKTYQRFIRLGDVILLATTTFSVSAEKPSDELPVLV	7.364764170307505	0.7075117497704888	72.31631469726562	0.7281734943389893	10.392960548400879	nan	inf
monomer-200-nr2-run1_result_24	7	ALNVSPEHNLVIKVKLKYFPGKLGIAIEVGRPGSTVPSDRVVEIYVYVYDQKTKKPVDQNIKLWKAKGKIEEITEEDLVDGKLIKTEKNPKPIKVNEPNGTVFVLEFDGELDNLIVYIRIVVKSADGYYGTALITIRVEEDREDLLEEENGEWRLLEESPDGPASRVYEQFIRIGDKIILFRVEFRVSKEKPSDKLPEIK	6.221750688698497	0.6474779507822598	68.51274871826172	0.7177407145500183	11.052358627319336	nan	inf
monomer-200-nr2-run1_result_24	8	ATLVAPEAGLTLTVELKLFPGVLYVLIEAGAPGSAAPAPLRVEIWVYVYDQETNKPVDLDITLYRVRGAIEDVTEADLVDGRLIKVEENPEPVLLDEPAGTVFGLGFKGLPEGYIIRIRIRVRSPDGWYGEALLTIRPEPDREELDEEEDGAWVLLEERPDGPAARRFRRWIRIGDVWLLFEVEFRVSREEPSPELPEEE	6.364612134307978	0.8006066352599148	82.88697814941406	0.8029655814170837	7.918884754180908	nan	inf
monomer-200-nr2-run1_result_24	9	ATMLSPEANIRITVKLLYFPGKLVVAIEYGIPGSTVPAPAVLEIRIRVLDQKTKEPVKEKVTLWLAKGKIETITEEDLVDGTLIETQENPKPVLVNRPNGTVFALTFEEPLEGKLVLIRITLRSADGYYGTALIEIRPEPDRKDLLNEKSGEWRLLEVSPDGPANLIYEQFIRIGDKIILARVRFSVSKEPPPDEWPEEV	8.731995440266628	0.6875878401692	63.056400299072266	0.6761144399642944	12.64819622039795	nan	inf
monomer-200-nr2-run1_result_24	10	ATLVSPEANITITVKLKEFPGRLYLLIYAGTPGSTVPSPQELLIRVYVYDQKTRQPVPQRLTLWRVKGDIDTVTAADLVDGRLIEVQPNPEPIRVNEPNGTVFALGFEGLPEDLLIIVRITLKSADGYYGYALVTIRPEPDRKDLLEKKSGEWELLEDSPDGPASKRYRRFIRRGDLILLFEVEFSVSKEKPPDELPALE	1.6590125111473444	0.9227547773355667	74.40803527832031	0.7890148162841797	9.137467384338379	nan	inf
monomer-200-nr2-run1_result_24	11	ATVYSPENNLYLEVKLKYFPGVLVLAIYYGIPGSTVESPLELKIEIYVYNQETLEPAPVNITLAIAKGDIDTVTADDFVDPTLIKTELNPKPIIINKPNGTVVGLTFEDLPEGLLIIVRITLKSADGYYGTALIFIRPDLTREDLLSIKDGKWVLLEKSPDGPANYIYEQFIRLGDVILLFLTKFSVSKEKPSDELPELL	4.060812393043422	0.7939065809931302	62.87934494018555	0.7063932418823242	11.834585189819336	nan	inf
monomer-200-nr2-run1_result_24	12	ATMVNPEADLVLEVKLLYFPGTLYVAIRAGRPGSTVPAPLELSIRLYVFDQETNQLVPQNLYLAKAKGDIDTITEDDLVDPQLVQTQPNPQPILVNEPNGTVFAIGFEGLIDGLIIKIRIRLKSADGWYGYADITIEVDKSRKDLLNVKDGKWVLLEVSPNGPANRTYQQFIRIGDTIILFTVNFSVSKEEPSDELPVEL	2.859920058495719	0.8717817699498676	77.1309814453125	0.7826404571533203	8.607831001281738	nan	inf
monomer-200-nr2-run1_result_24	13	ATMVSPEANITITVELKYFPGRLYVLIEYGIPGSTVPSPLVLEIKLYVYNQETNELVKQELLLAEVKGDISTVTEEDLVNPILIETQENPEPILLNKPNGTVFAIGFQGLPAGNIYRIRITLKSSDGYYGTALITIRPEPDRKELDSIKSGEWRLLEDRPDGPASRVYEQFIRIGDLWYLATVSFSVSKEKPPDELPEEE	6.019982831007933	0.6977255842010828	68.69506072998047	0.7357038855552673	10.938685417175293	nan	inf
monomer-200-nr2-run1_result_24	14	AKMYSPEANIYLEVKLKYFPGKLYVLIRAGIPGSTVPAPLELEIKIKVLDQKTKKIVKQNIKLARAKGDIDTVTEEDLVDPVLIETSENPKPILVNEPNGTVFAIEFEEPIDDYIVKIRITLKSADGYYGNALITIEPVKDRKDLLNIKNSEWILLEESPNGPAEYEYEQFIKIGDKIILFKVKFSVSKEKPSDEWPIEL	13.04002290906781	0.4601296607741572	64.59711456298828	0.6821337342262268	12.708897590637207	nan	inf
monomer-200-nr2-run1_result_24	15	ATSIDPEHNLVIKVELKEFPGTLVLLIYYGKPGSTIPSPLKLEIYVRVLDQETKEPAKVNLKLALVKGSIDEVTEEDFVDPKLIETEPNPKPILINEPNGTVVGLFFEGPLDGLIVRVRIRVKSADGYYGYADIEIRPEPDREDLDSEKSGSWKLLEERPDGPANKIYEQWFKLGDTWYLVRVRFSVSKEKPSDEWPEEV	1.6526582120918774	0.9387704497403416	84.91265106201172	0.8437252044677734	6.249302387237549	nan	inf
monomer-200-nr2-run1_result_24	16	ATVDDPAADIRLTVELKYFPGTLYLAIYAGRPGSPVPSPARLEIWIRVLDQKTKQLVPQNITLALAKGDIETITAADLVDPTLIQTQPNPQPILVDRPAGSVFVLGFSGPIDGKKVIVRIRLRSAQGRYGYALITIEPRPDRKDLLNEKSGAWRLLEDRPDGPASRVYEQFIRIGDTIIIFRVEFRTSAEPPPDEWPEEV	1.5204056385039186	0.942712304884365	82.66124725341797	0.8367656469345093	6.700780868530273	nan	inf
monomer-200-nr2-run1_result_24	17	ATMVDPAADLVLRVKLKYFPGRLYLLIYHGRPGSTVPAPARLEIWVDVLDQETNEPAPVELELAVAKGDIDTVTEEDLVDPRLIRTTPRPEPILLDLPDGTVVALGFSGPIDGLVIRVRIRLRSADGYYGTADVTIRPEPDRKDLDSIKSGEWKLLEDSPDGPASKTYEQFIKIGDRWILFTVKFSVSAEEPSREWPPEL	1.6487303322192555	0.9353845327765948	82.66964721679688	0.8238485455513	7.158438682556152	nan	inf
monomer-200-nr2-run1_result_24	18	ATAVDPAANITITVRFRLFPGTLVVLIEYGIPGSTVPSPLQLEIYVRVLDQKTKKVAKVNLTLAIAKGDIDTVTADDLVDPTLIETEENPKPILVNLPNGTVVGLTFEAPPEGLIIRIRVTVRSPDGYYGYADITIRPDPTRKDLLADPSGAWVLLEDSPDGPASRRYRQWFRLGDTIYLVEVDFSVSPEPPPDEWPKEE	1.4578486396727273	0.9465544592885814	79.78469848632812	0.8099490404129028	7.60658597946167	nan	inf
monomer-200-nr2-run1_result_24	19	ATSVDPAHNLRVTVKLKYFPGTLYLLIEYGIPGSTVPSPLKLEIRIRVLDQETQEPVPLDITLAYAKGSIEDVTEEDLVDPILIKTQPDPEPILINRPNGTVVALSFKGPIDNVLVEVRITVKSADGYYGTALITIEPRPDLEELLDEKDGSWKLLSDSPNGPNNREYEQFFRLGDTIYLVRVRFSTSATPPSDEWPARE	1.4059443840939034	0.9460304796908483	84.30281066894531	0.843041181564331	6.468664169311523	nan	inf
monomer-200-nr2-run1_result_24	20	ATSLDPANNIRITVELKYFPGTLYILIEYGIPGSTVPSPTVLEIYIRVLDQKTNKVVEQNLTLYKVKGKIETVTEEDFVNGTLIKTEENPKPIKINEPNGTVFGIGIDKLPDGKIIKIRILLKSADGYYGYAYITLEVDKERKELEKIKDGKWELLEVSPNGPANRKYRQFIRIGDTTILFTTEFSVSKEKPSDEWPKEV	2.4492539326768443	0.8791396562959984	78.52947998046875	0.7930010557174683	8.126060485839844	nan	inf
monomer-200-nr2-run1_result_24	21	ATMVDPGANITLTVELKYFEGKLYLLIHYGREGSTVPAPLTLEIYIYVYDQETNEPVKLELKLYIAKGKIEEVTEEDLVDGQLIETQENPEPIVVNLPNGTVVGISFEGEIDGYIIRVRIRLRSADGYYGTADITIEVRKDLEELLNDKSGAWKLLEDSPDGPAARRYEQYIRIGDKIIVFTVTFRVSAERPPDTLPPVV	7.527536863106747	0.7863373160569079	79.58807373046875	0.789190411567688	8.897098541259766	nan	inf
monomer-200-nr2-run1_result_24	22	ATSVDPAANLTITVELKYFPGKLYLLIYYGTPGSTVPAPRTLKIYVYVYDQKTKKLVDQNLTLYIAKGDIETVTEDDLVDGILYKTEPNPKPIEVNLPNGTVIALGFEGEIDGYIVIVRIEVLSADGYYGTALITITPDPNRKDLDNIKSGEWKLLEVSPDGPASLVYERFIKIGDKWYRFVVKFSTSATPPSTELPEIV	1.4531726049226175	0.9411362010784385	76.7623062133789	0.8045963048934937	8.275435447692871	nan	inf
monomer-200-nr2-run1_result_24	23	ATAVDPAADLVLTVELKYFPGKLYVLIYAGRPGSTVPAPLELQIRVYVYDGKTLEPVPVNITLSLAKGSIENVTEEDLVDPTLIKTEPNPTPILINRPAGSVFALSFDSLPENKIVLIRITLRSADGRYGTALILLIPEPNRKDLLNEKSGSWKLLEERPDGPAARTYRQFIKIGDKIYLFLVTFSTSAEPPSDELPELE	3.008064721637955	0.8071995827339334	77.870849609375	0.786811113357544	7.819484233856201	nan	inf
monomer-200-nr2-run1_result_24	24	ATSVDPAHNITITVELKYFPGKLYVLIEYGIPGSTVPAPLTLSIEVYVYDQKTNKPVKKELYLYKAKGKIENVTEKDLVNPIKIITEENPKPIIINEPNGTVFGLSFDELPEGELILIRITVKSADGYYGTALITIRPEPNRKDLDNIKSGEWVLLEDSPDGPANKTYRRFIKIGDLWIEALVRFSVSATPPPSTLPELE	1.6561756664741616	0.9361140538938747	84.10865783691406	0.8371180295944214	6.448909759521484	nan	inf
monomer-200-nr2-run1_result_24	25	ALSVDPEHDIVLKVELKYFPGTLYVLIEYGRPGSPVPSPLTLEIWVYVYDQETKKLVKQKLKLSLAEGKIEEVTEEDLVDPILIETEENPKPIVVNRPNGSVFALSFEGPLDGKKVIIRIKVKSASGYYGYALITIEPDPDREDLDDIPSGAWRLLEDSPDGPNNKIYEQFIRIGDTWYRFTVKFSTSKEEPSDELPEEE	7.170762151572933	0.6884577434083045	65.21251678466797	0.7024848461151123	11.769705772399902	nan	inf
monomer-200-nr2-run1_result_24	26	AKSVDEANDIVIEVKLKYFPGKLYILIYYGRPGSTVPSDSVLEIYVRVYDQKTNKLVDQNLTLAEVKGSIENVTEEDLVDPILIKTKENPEPIKVNKPNGTVFALSFDGDLDGYIIKIRIKLKSADGYYGYAYITIRVDENRKDLLNIPSGEWKLLEDSPEGPANKKYKRFIRIGDKIYLFEVEFKVSKEKPSDEWPKEE	9.742895711871556	0.6091223862380688	58.85181427001953	0.6523139476776123	13.700977325439453	nan	inf
monomer-200-nr2-run1_result_24	27	ATSLDKENNILITVKLKYFPGKLYILIEYGIPGSKVPSPFELKIKVYVYDQKTNKPVPVKLTLAKVKGKIEEVTEEDLVDPVLIEVTENPEPILVNLPNGTVIGLGFDGLPDGKLIRIRITLKSADGYYGTADITIRPEPDRKDLLNDKSGEWKLLEESPDGPANRIYEQYIKIGDKILKFTVKFSVSSEPPSDELPPLV	1.5867128702414717	0.9367868983381789	80.66730499267578	0.8105213642120361	7.352128028869629	nan	inf
monomer-200-nr2-run1_result_24	28	ATSVDPAANLTLTVELKYFPGTLYLLIHAGTPGSTVPSPLVVEIWVRVLDQKTNKVVKQKLKLALAKGDIETVTEEDLVDPQLIETQENPEPILLNEPNGSVFGLSFEGPIEGKLVIVRIVVRSADGYYGTALVTIKPDKNRKDLDNEKSGEWKLLADLPNGPAAKEYEQFIKIGDTYYLVRVRFSTSAERPPDEWPELV	11.30228434162351	0.5482117775596366	70.98184204101562	0.7599803805351257	10.274447441101074	nan	inf
monomer-200-nr2-run1_result_24	29	ATVVDPEHNLTITVKLKYFPGRLYVLIEYGIPGSKVPSPLKVEIRIYVYDGKTNKPVKQELYLYRAKGDIDTVTESDLVDPILIKTEPNPKPILVNEPNGTVFAIGFEGPLDGKVVRIRITVKSADGYYGYADITIRPELDREDLDTEKDGAWKLLEERPDGPASKVYERFIRIGDRWILVTVEFSVSKEPPSDELPEEV	1.9298611455580146	0.9142750316974302	81.82633972167969	0.8041489720344543	7.228822708129883	nan	inf
monomer-200-nr2-run1_result_24	30	ATMVDPAADLTVTVKLKYFPGKLYVLIHYGRPGSPVPAPRVVEIWVRVLDQNTNEVVKQELTLWRAEGDIDTVTEADLVDGILIETEENPKPVRLNLPDGTVYALSFKGPIEGKIVKIRIRVRSADGRYGTALITIRPEPDLKELDSIPSGAWVLLEERPDGPASRRYRQWIKIGDKWIVFEVEFATSAEPPSDEWPEEV	1.4911408048463266	0.9421186192805143	82.79812622070312	0.8221231698989868	6.74758243560791	nan	inf
monomer-200-nr2-run1_result_24	31	ATSVDPSHNITITVKLKYFPGKLYVLIYYGTPGSTVPSPLTLKIYIYVYDQETNEPVEQEIKIYIVKGDIETVTEEDLVDGITYKTQPNPKPIEINLPNGTVVAIEFDGLPDGLIIIIRIVVKSADGYYGTALITIRPRPDLEELKSIKSGEWELLEDSPNGPANKKYKQFIRIGDKILLFEVEFSVSSTKPSDELPELK	1.9629991720720377	0.9208823148593939	83.53369903564453	0.8391561508178711	6.405816078186035	nan	inf
monomer-200-nr2-run1_result_25	0	AEAEAEREKRRAKAQEIRDKAVEEMEKLEEELYKKAKAAYEAGEALIKAKPGVSIMATGPEFFEARLEAYEKLFDLLAESVKKLASLNEYTEALQLYKYFKAFSELIFSKPPSWYGKGPTPEYKAQLEAAKERYTKPPEVPVPSLEEGIEPPPEYLELLKKFENPEETLKEEMEKFKKKYFNPSYYTDPLPPDLPLPPLE	7.8120413174827465	0.7790674811669897	79.74241638183594	0.7420800924301147	9.567914962768555	nan	inf
monomer-200-nr2-run1_result_25	1	AAAAAARAARRAAAQAIRDAAVAALDALLADYRAKAAAAYAAAQAAVAANPGVSIAAFGPAFAAARREAWTAAYALLAAAVRALAALEDYDAALQLYRLWQALSDLVFSRPISWYGQGPTPEEQAAIAAARARYTAPPAVPVPSPDLGLAPPPEATALLARFADPEATLAEEKAAWDARYNTPAYYTAPLPPDVPPPPLA	5.695681723586691	0.8317044629312198	76.32099151611328	0.7350699305534363	8.775774002075195	nan	inf
monomer-200-nr2-run1_result_25	2	AAAAAAREERRAEAQKIRDEAVKKMLELEAEYRERARAAWEAGLALVAAHPGVSLMAVGPAVEAAREEAWKRFYELRAEAVKKLAALQDWDTALQLDRFFRGFADLVFSRPPAWYGEGPTPEFRARLEAIRARYTAPPEVPIPTPEFGIPPPPEYYELLAKYENPEATLKEEMAAFRARYFHPAYYTEPLPPDLPPPPPE	9.923414955087582	0.341599976451659	66.5299072265625	0.5067600011825562	17.018901824951172	nan	inf
monomer-200-nr2-run1_result_25	3	AAAAAARAARRAEAQAIRDEFIARALELRAEALARLRAAYEAGLALVAAQPGVSLAAVGPAAFAARREAFTRLYELEAETVRKLAALNDYDTALQAHRFFEAFAALFFSRPLSWYARGLTPEEQAALAAARERYSAPPAVPIPSPALGLAPPPEALALMAAYEDPEATLAERAAEFAARYDTPAYYTEPLPPDLPPPPLA	20.600031758490633	0.15653102502895408	52.07368087768555	0.38621777296066284	18.974971771240234	nan	inf
monomer-200-nr2-run1_result_25	4	AAAAAARAARRAEAQAIRDAAVKKMLEKIKEYREKAKAAYEKGEKLVKEQPGVSLMAVGPEFEAARREAYKELYKLRAETVRKLAALGDWDSALQLDRLFDAIVDLIFSKPISFYGKGFTPEEKARIDAAIAKYTAPPATPIPSPALGLPPPPEYVELMAKYENPEATFEEEMKEFEERYFHPSYYTEPLPPDIPPPPLD	7.90200240640603	0.7784886063605189	81.54907989501953	0.7420308589935303	8.827442169189453	nan	inf
monomer-200-nr2-run1_result_25	5	AAAEAAREERRARAAAIRDEAIAKLLALEEEYRKEARKAYEKALEGMKANPGVSIMAFGPEFEAARRKAWEEAFKLRAETVRRLAALEDYDSALQLDRYFDAFADLVFSKPPSWWIKGPTPEYKARLEAARARYSAPPAVPVPPLDLGLAPPPEALELLAKYEDPEATLKEEKAKFDARYFTPEYWTEPLPEERPPPPPE	7.041742865007921	0.7911848184005268	76.14703369140625	0.723939061164856	10.285022735595703	nan	inf
monomer-200-nr2-run1_result_25	6	SAAAAARAKRRAEAQKIRDKAVEELEALREKLIKETKAAYDAGLALMAANPGVSLMAVGPQFEAAREEAYKKMFDLLAKYVNELASLNDYDSALQLYKYFEGYSELIFSKPLSWYGKGLTEEEKKRLEEIKKKYTAPPKVPIPSLDLGIKPPEEVLKLIEKFKNPEKTLKEEMEKFKKKYFTPEYYTEPLPEDIPPLPPE	7.687382888773111	0.7560107729494498	73.6135482788086	0.6976423859596252	10.540874481201172	nan	inf
monomer-200-nr2-run1_result_25	7	AAAAAAREERRKKAQEIRDKAIAEFLALRDAYDARAAAAYAAGLQLVAANPGVSLAAVGPAFAAAREAAWKELYDLLAETVKKLASLNDYDSALQLYKFFEAFSDLVFSKPPAWYGKGWTPEEKAQLEAIIAKYSKPPEKEIPGPDLGIEPPPEYKELLAKFENPEATLKEEMAKFRARYFHPSYYTDPLPPDIPPPPPE	8.143549010476837	0.7432429669293303	81.6177749633789	0.781052827835083	8.255081176757812	nan	inf
monomer-200-nr2-run1_result_25	8	AAAAAAEAARRARAQAIRDEAVAQFRALEAEYRARAAAAYAAGRALVAAQPGVSIAAVGPAFAAARREAYEQFYRLLAETVRALAALQDWDAALQLARYFEAHAALVFSQPLSWYGQGPTPEFRAQLAAAEARYTAPPAVPVPTPALGIPPPPEYLELLARFEDPEASLKERMAEWEKKYLHPAYYTEPLPPDLPPPPPD	6.999487870161286	0.790330131628089	78.01885223388672	0.7462294101715088	8.802392959594727	nan	inf
monomer-200-nr2-run1_result_25	9	AAAEAARAARRARAQEIRDAAVAELRALLAEYYARARAAYEAGLALVAANPGVSLSAVGPAFAAARKEAFKRAYALLADTVRRLAALEEWDAALQLARYFRAFSDLVFSQPISWYGQGPTPEFQAQLDAAEARYTAPPAVPVPGPDLGLPPPPEYLELLAQFEDPEATLKKLMEEWNKKYDHPSYYTDPLPPDIPPPPPA	8.549965087195856	0.5657273290720999	71.46146392822266	0.6468732357025146	11.933639526367188	nan	inf
monomer-200-nr2-run1_result_25	10	AAAAAARAERRAKAQAIRDEAIAEFEKLIEELRKKARAAYEKGLALVAANPGVSLAAVGPEFFAALREAYNKMFDLRAETVKKLASLEDYDTALQLDKYFKAVVELVFSQPISFYGKGPTPEFKAQLEAAKERYSAPPAVEPPDPSLGIPPPPEVVELLKKYENPEATKKELLEEWEKKYNHPSYYTDPLPPDIPPPPPE	8.149617976548006	0.7581214110617455	78.57331848144531	0.731754720211029	9.417634010314941	nan	inf
monomer-200-nr2-run1_result_25	11	MEKEEKRKERREKAQEIRDKAIEEFEKLLEEYREKARAAYEKGLKLMAEKPGVSIAAVGPEFFEARREAFKEMFKLLAENVKKLLSLKDYDSALQLYKYFEAYSKIVFSKPISFYGKGWTPEEKKLLEEAKKKYSKEPEVEIPSLDLGIEPPPEVKELAAKFENPEETLKEEMEKFEKKYNHPSYYTEPLPPDIPLEPLE	5.707730184273501	0.8181730970616815	74.95947265625	0.7245013117790222	10.113178253173828	nan	inf
monomer-200-nr2-run1_result_25	12	AAAAAAREARRARAAAIRDAALAAFDELLAAYEAEARAAYEAGEALVAANPGVSLMAVGPAFAAARRAAFRRLHELEAAAVRELAALNDWDAALALHRYFRALAAIVFSKPLSWYAQGWTPEERALLEAARARYAAPPAAPVPSPALGLAPPPEFTALLAQYADPAATLATLLAEWDARYDHPEYYTAPLPPDVPLPPPD	6.296342196163889	0.639199505460946	70.3927993774414	0.6184161901473999	13.201265335083008	nan	inf
monomer-200-nr2-run1_result_25	13	SAAAAAAAARRARAQAIRDEAIKKLKELMEELRKKAKEAYEKGLKLVKEKPGVSIMEVGPEFAEARRKAYKEMFDLLAKTVKELAALEDYDTALQTYKYFLGFTELIFSKPLSFYGKGLTEEEKKQLEEIEKKYSAPPAVPIPGPDLGIAPPPEVTALLAKFADPEATLKEEMAKFDAKYNTPEYYTDPLPPDIPLPPFE	7.371559030947811	0.7958489340275909	79.20194244384766	0.7447165250778198	9.076120376586914	nan	inf
monomer-200-nr2-run1_result_25	14	AAAAAARAARRAKAQAIRDEAIKQFRELLEQYRKEAAAAYEEGKALVAANPGVSLAAVGPKFLAARRKAYKELYKLLAESVRKLAALNDYDSALQLYRYFEAFVNIVFSKPISWYGKGWTPEEKALLEEAEKRYSAPPAVPVPDPSLGIAPPPEVLELLAKFEDPEKTFEEELKKFDEKYFTPEYYTAPLPPDIPPPPLE	7.9580202756750555	0.7684325419216975	77.02478790283203	0.7188856601715088	9.786683082580566	nan	inf
monomer-200-nr2-run1_result_25	15	MEKEEERKKRREEAQKIRDEAIEEIEKLIEEYYKEVKAAYEAGLALVAAKPGVSLMAVGPEVLAARNKAWEKLYDLLAENVKKLASLEEYYYAMQLYKYFEAVSNIVFSKPPSWFGKGPTPEFKKLLEEAKEKYSKPPEVPIPSRDLGIKPPEEFLELLKKFENPEATLKKKKAEFDKKYNHPSYFTEPLPEDIPPPPIE	21.380155571714422	0.172789642672604	59.20894241333008	0.5530194640159607	14.580741882324219	nan	inf
monomer-200-nr2-run1_result_25	16	AAKEAERKERRAKAQAIRDAAIEELARLREELRARAAAAWRAAQALVAAQPGVSPAAAGPAFAAARREAWRRAYDLLAEYVKKLASLNDYDSALQLYRYFRAYADLVFSRPPAWWGRGPTPEERARLEAARARYSAPPAVPIPGPDLGLPPPPEVTELLAKFENPEATLAELEAEWDARYDTPAYYTEPLPPDAPPPPLD	6.943728339345815	0.6715694223923805	65.50927734375	0.6106164455413818	13.024614334106445	nan	inf
monomer-200-nr2-run1_result_25	17	AAAEEERKKRREEAQKIQDKAFEELEALEAELRARARAAYEAGLALVAARPGVSLMAVGPEFAAARRAAWAEMYDLLAKTVKELAALEEYDYALQTAKYFDAYAALVFSLPLAAYGRGPTPELKAQLEAAKKKYSAPPAVPVPSPDLGIAPPPEYLALLAQFADPAATRAAREAEWEARYDTPAWYTEPLPPDRPPPPAE	8.14999683343248	0.7617380061203025	79.47405242919922	0.7534772157669067	8.859877586364746	nan	inf
monomer-200-nr2-run1_result_25	18	AAAEAARKERREKAQEIRDEFVKKLRELREELYERAREAYERGLALMAANPGVSLMAVGPEFLEARREAWTKAYDLRAKTVKELASLNEYDAALQADKYFKAWSDLVFSKPLSWFGKGWTPEEKAKLEAAEKKYTKPPEVEIPGPDLGIPPPPEVLELLAKYENPEATLAEEKAAWDARYNHPSYYTEPLPEDIPLPPLE	8.057022352815297	0.7716343696400441	81.08844757080078	0.765455961227417	8.578557968139648	nan	inf
monomer-200-nr2-run1_result_25	19	SKFLEEREKRRAEAQKIRDEAVAEFRRLLAEYLARARAAYEAALALVAAQPGVSISAVGPAFLAARREAWREFYELLAKSVKELASLNDWDTALQLWRLFEAYSALVFSLPLSAFGQGLTPELQARLDAAIDRYTAPPEVPIPTPEFGIEPPPEFLELMKKFENPEETLEKLEAEWAKRYDHPSYYTEPLPPDRPPPPLE	7.7534752448966255	0.7095794379855029	74.65374755859375	0.6916481256484985	10.429198265075684	nan	inf
monomer-200-nr2-run1_result_25	20	AAAAAAREERRAKAQAIRDAFVAELRALLAEYRERARAAYERGLELVKAQPGVSISAVGPEFFAARREAWRRAYALLARTVRELAALNDYHTALQAHRLFEAVSALVFSKPISWFGRGLTPEEQAALDAAIARYTAPPAVPIPSPALGLEPPPEVKELLARYADPEATLAERLAEWEARYNHPSYFTDPLPPDIPPPPLE	7.561153883972271	0.7819815616126685	78.79329681396484	0.7573932409286499	9.018274307250977	nan	inf
monomer-200-nr2-run1_result_25	21	AAAEAARAKRRAKAQEIRDKAVEEFLKLEAQLRAEARAAYEAGRALVAARPGVSLAAVGPAFAAARRKAYEELYNLLAKYVKKLASLEDWDSALQLYKYFEDFVALVFSQPLSWYAEGPTPEYQARLQAARDRYTKPPEVPIPDPSLGIPPPKEYLELLEKFKNPEETLKEELEKWKARYEHPALYTAPLPADRPLPPPE	6.7613431565832585	0.7879278010376549	78.5041275024414	0.739173412322998	9.239706039428711	nan	inf
monomer-200-nr2-run1_result_25	22	AAAAAAEEARRARAQAIRDAAVEEARALLAEHRARARAAYEKGLELMKANPGVSIAAVGPEFAAARREAWAELFALEARAVRELAALERWDEALALHRWFEAFAALAFSKPLSWYGKGLTPEERAALAAAEARYSAPPAVPVPPPSLGIAPPPEVTALLAQYADPAATAAALAAAWAARYDTPAYYTEPLPEDIPPPPLA	8.832458609687876	0.5168188900045202	59.96138381958008	0.5021514296531677	15.393360137939453	nan	inf
monomer-200-nr2-run1_result_25	23	AAAAAARAARRAEARAIQDAAVAELLALYEELLARARAAYEAGLALVAAAPGVSLAAVGPAFAAAREAAWTEAYKLLAETVKKLAALDEYDEALQLYKFFLDFSELIFSRPLAWFGRGLTPEEKAQLAAAIARHTAPPAVPVPSRDVGLPPPPEVVELLAKFENPEATLKELLAEWKAKYDHPSYYTEPLPPDVPLPPPE	22.225804996665772	0.3325795502378761	53.61350631713867	0.41477346420288086	17.280359268188477	nan	inf
monomer-200-nr2-run1_result_25	24	AAAAAARAARRAEAQAIRDAAVARLEELLAAYRERAAAAYRAGLALVAARPGVSLMAVGPAFAAAERAAWDEAYALLAETVKALAALNDWDTALQLWRYWQAYSALVFGRPLSWFGQGLTPEEKAQLEAARARYTAPPAVPIPGPDLGIAPPPEATALLAAFEDPAATLAAERARWDARYLHPSRYTEPLPEDLPPPPLE	15.49566043949049	0.276915480471667	64.53504943847656	0.5424085259437561	16.297922134399414	nan	inf
monomer-200-nr2-run1_result_25	25	AAAAAARAARDAEAQAIRDAAIEEMEKLREQAEKERAAAYEAALALVAAQPGVSIMAQGPAFAAALEKAYKEMYELLAKTVKKLAALNDYHTALQLYKYFEAFSDLFFSKPLSWYGKGPTPEYQAQYDAIKAKYSAPPAVPIPSPALGIPPPPEVTELMAKFEDPEATLKEKMEEFKKKYFHPSYYTDPIPEDIPPPPPE	15.200767659564587	0.3385540359253746	52.76502227783203	0.4388313293457031	17.859176635742188	nan	inf
monomer-200-nr2-run1_result_25	26	AAAAAARAARRAEAQAIRDEAVARILELIARHRERARAAYERGLALVAANPGVSIMAVGPEFEAARREAYREMYDLRAETVKKLAALNDYDSAMQLDKYFRGVADLVFSQPISWYGQGPTPEYQARLDAIRARYTAPPATPVPTPALGIAPPPEVTELLAKYENPEATFETEMAAFEAKYFHPSYYTDPLPPDLPPPPPA	8.275310282573725	0.7598351917638598	82.20494079589844	0.7724931240081787	8.075312614440918	nan	inf
monomer-200-nr2-run1_result_25	27	AAAAAARAARRAQAQAIRDAAIEKFEKLEEEYRKKAKAAYEKGLKLMKEKPGVSLLEVGPEFEAARREAYKKLFELLAETVKQLAALNDWDSALQLYKYFEAFTELVFSKPISWYGKGPTPEEKALRDAIKARYSAPPAVPVPPPDLGIAPPAEYEALLAKFEDPEATLKKELAEFDKKYFTPSYYTEPLPPDIPPPPPE	7.712403458518942	0.7836723218178969	76.86331939697266	0.7277263402938843	10.314472198486328	nan	inf
monomer-200-nr2-run1_result_25	28	AAAAAAEAARRAEAQAIRDAAVAQFEALEAEARAALRAAYEAGQALVAAQPGVSLAAVGPAFLAARRAAWRKAFDLLAESVRALLALEDYDEALQLYRYFLAYSELFFSKPLSWYAQGPTPEYQAALQAARARYTAPPAVPIPTPAFGIPPPPEVTELAARFADPEATLATEEAEWAARYDHPSYYTDPLPPDLPPPPLE	6.43343912449487	0.7873545858957405	81.4094009399414	0.7666159272193909	7.750025749206543	nan	inf
monomer-200-nr2-run1_result_25	29	AAAAAARAKRRAAAQAVRDAAVAELEALLAQYRAEARAAYEKAQEGIKANPGVSIAAFGPEFAAARRAAWRRAFDLLARAVRELAALEDYDAALQLARYFEAYAAIAFSLPPSEWGKGPTPELKALLQAAKARYTAPPAVPVPTPALGLAPPAEALELLAKFEDPEATLAERLAAWDARYLHPEWWTSPLPPDVPPPPLE	2.9312657119998806	0.8580462184963074	64.82891082763672	0.6140381097793579	12.747374534606934	nan	inf
monomer-200-nr2-run1_result_25	30	AAAAAAAAERRARAQAIRDAAVAEFEALEAAYRERAAAAYAAGEALVAAQPGVSLAAVGPAFAEARKAAYREAYALLARTVRALAALDDYDAALQLAKYFRAFTDLVFSKPLSWYGQGPTPEERAALAAAKARYTAPPAVPVPSRALGIAPPPEVTALLARFEDPEASLAEEMAAFEKKYFHPSYYTEPLPPSLPPPPAA	7.203554969681692	0.7832674621511267	82.02565002441406	0.7808516025543213	7.84470272064209	nan	inf
monomer-200-nr2-run1_result_25	31	AEKEEKRKERREKAQKIRDEAVKKTLKLIEKLRKEARAAYEAGLALVAANPGVSLAAVGPAFAAAREKAFKELYDLLAESVKKLLSLKDYDSALQLYKYFLAVSDLIFSKPLSWYGRGLTPEEKAQLQEIIEKYTKPPEVPIPSLELGIEPPEEVIELAKKFENPEKTFEELKKEWEKKYLHPSYYTDPLPPDRPPPPPE	7.824270921133041	0.7498703601351008	74.50221252441406	0.6821062564849854	10.921407699584961	nan	inf
monomer-200-nr2-run1_result_26	0	WIEYQGKKFYSSEPVVVPREVGEGNKVIFVVTTVTVSSEDFDKVLELLKNGIKKEIGEFLEKKSKRPESANSEEGMIEMAKELSEYVSNKLFKFLFPNLNTPKPIEPPEPEEEPGEPELREPDYEKLAEYVLLKLSSGSKKEGKTIVYTLLLLQDAETPRFALFLLATYDPDSGWKINEKPLFEGTWEEFEKELEKLKKE	3.8377301152394283	0.8490419360407262	76.09502410888672	0.7611960768699646	9.824970245361328	nan	inf
monomer-200-nr2-run1_result_26	1	VIERRGRRFFASEPKVVEVKEDEGNEVIFVFRTITVSSDDFERAKELLRTGVEEEIGAFLAERGKRPPSARTKEGAIALAKELSAFVAERIYRALFPDDTTPPPALPPLPLALPGVPPPIEPDYELLAEYVKLKLSDKSSDKGETTVYTLVLLRDMESDRFTLWLLATWKPNSGWEINKEPIFEGTWEEFKEEYEKLKKE	1.5792966545713214	0.9451382159081668	79.32594299316406	0.7937519550323486	8.810880661010742	nan	inf
monomer-200-nr2-run1_result_26	2	LIEKDGKKFYSSEPVVVPVETPPGNTRVFVIQTITVSDEDFEPAKELLKTAIGPELGAFLAAEAARPPEARTREGALALAREIAAFVSNLLLKKLFPDDKTPLPILPPLPLELPGVPPLIEPDYEKLARFAALKLAEPAAAEGATLVYTLVLLRNMESDRFALFLVAVWDPDKGWQIVPEALFEGTWEEFEALLAELLAA	1.7462597167600304	0.9340882645821467	84.13031005859375	0.8352766036987305	6.947646617889404	nan	inf
monomer-200-nr2-run1_result_26	3	LIEKDGKKFFSSEPVVVPVTLPPGNRVLFVFGTITVSDEDFEKVKEWLLEGIEEKVGEFLEERSKRPPSARDEAGALELARELLEFISNELFKLLFPDLKEPKPLLPPLPLLLPGVPELREPDYAKLAEFLALKLADPSTAAGATTVYAVVILKNLESPRFVVFLVAVWDPSSGWQINKEPVFDGTWEEFEELLAKLRAE	2.1604438020222134	0.9269081211444957	81.60569763183594	0.8138304948806763	7.688234806060791	nan	inf
monomer-200-nr2-run1_result_26	4	MIEYKGKKFRVSEPVVVPREVPPGNTVVFVVRTVTVSSEDFEPVKKWLEEGVGPELGAFLARLSARPPEARTLEGAIALARELLDFVAESLLKLLFPNLTEPPEEEPPEPEEEPGLPPLREPDYEALAEFALLRLAEPLPREGATLVYALLLLRDMETDRFTLWLLARWDPDSGWQIHEKPLFDGTWEEFEAELARLRAA	4.435353507658168	0.8360357901364986	84.35804748535156	0.820626974105835	7.51747465133667	nan	inf
monomer-200-nr2-run1_result_26	5	MIEKDGKKFRVSKPKVVEVEVEEGNKVIFVIQTIVVSDEDFEKAKKLLEEGIEEEVGEFLEKRSKRPESYNTEEGQIELAKELAEFIANKLFKFLFPDLKEEPEEEEELPEEEEGEPELKEPDYELLAKYVLLKLKEEEEKKGETIVYALVLLQNMESDRFVLFLVAVWRPDKGWIINKEPIFEGTWEEFEEEYKKLLEE	10.06706570298333	0.39439038907987056	62.442626953125	0.6016067266464233	12.99191665649414	nan	inf
monomer-200-nr2-run1_result_26	6	LIVKNGKKFYSSEPKVVEREVEEGNKVIFVFQTITVSSEDFEKVKKLLKEMIGPEIGKFLEEKSKRPPEAETEEGQIELAKELLEYVSNKIYKYLFPDDKTPKPLEPPEPLEEEGEPPLIEPDYEKLAEFVLLKLSEPLEEKGKTLVYALVLLKNLESDKFTLWLLAVWKPDKGWVINKEPLFEGTWEEFDKLLEKLKKE	1.8681908408826027	0.931524080579337	83.90064239501953	0.8203709125518799	7.622648239135742	nan	inf
monomer-200-nr2-run1_result_26	7	LIEKDGRKFYVSEPVVVEREVGPGRRVVFVFRTITVSDEDFEPVKELLLSGIEEEVGAWLAERSRRPPEMDTLEGRIALARELLDFVAEKIRKFLFPDDTTPLPELPPLPEELPGVPPLKEPDYELLAEYVLLKLAEEEEAEGETLVYALVLLQNMESDRFALFLLALWHPRRGWQIHTEPLFEGTWEEFEAEYERLKAE	17.667126689738673	0.2569668896028244	59.99233627319336	0.5725666284561157	12.633056640625	nan	inf
monomer-200-nr2-run1_result_26	8	LVERNGRRFRASEPVVVPVETPPGNTVVVVVGTVTVSDADFDRAKEWLERGVGPELGAFLAERAAAPPEARTLEGAIAAARELLAFVAEGLRRELFPDDTTPPPELPPPPEPLPGVPPPVEPDYALLAEFVLLRLAEPDPSVGATTVLTLLLLRNAESPRFVLWLLAVWRPGEGWVLRPEPLFDGTWEEFRAELERLRAA	9.077282945864404	0.5645431588414767	67.78665924072266	0.6590786576271057	12.978309631347656	nan	inf
monomer-200-nr2-run1_result_26	9	MIEYNGKKFYSSEPVVVPLKLPEGNEVLFVFQTITVSDEDFEKVKELLLSGIKEEVGAWLAEKATLPPEADTREGQIALAKELLEFISNKIFKFLFPNLKIPPEKLPPLPLPVPGIPPPIEPDYEKLAEYVALKLKEGLEAKGKTLVYALVILQNMESPRFTVFLVALWHPDRGWIIHEEPLFSGTWEEFDEELERLKKE	2.3990806786745824	0.905317738636223	84.07820129394531	0.8290316462516785	7.099176406860352	nan	inf
monomer-200-nr2-run1_result_26	10	MIEKNGRRFYSSEPKIVPIEIPEGNKVIFVFQTITVSDKDFEKVKKLLKESIKEELGKWLEEKSKRPESYNTEEGQIELAKEISDFIANKIFKYLFPDDTTPLPLPPPPPSPLPGVPPLREPDYEKLAEYVALKLKEEEEKKGETLVYTLVLLQNMESDRFALFLVAKWDPNKGWQINEEVLFEGTWEEFDAELEKLKEE	1.5350940612195758	0.9486957228721156	83.22147369384766	0.8096094131469727	7.825035572052002	nan	inf
monomer-200-nr2-run1_result_26	11	LREYKGKKFYSSEPVIVPVEVPPGRRVLFVVQTITVSDENFEKVKKLLLEKIEEELGKFLEEKSKRPPSAETEEGMIALAKEILKFVSELLFKELFPDDKTPPPELPPEPEEEEGKKELKKPDYEKLAEFVLLKLEEPREAEGETLVYALVLLKNMETDEFTLFLLAVWDPRSGWKIVKEPIFSGTWEEFDKLLEELKKK	9.205217881935475	0.46947680001035197	53.38182830810547	0.5792467594146729	15.228696823120117	nan	inf
monomer-200-nr2-run1_result_26	12	LREKNGRRFYVSEPVVVPLELPEGNRVLFVVQTITVSSEDFEKAKKLLEESIEKEVGEFLEERSKRPPSYRTEEGAIELARELAEFIAEKLFKFLFPDDKEPPPLPPPLPLPAPGAPPLREPDYEKLAEFVALKLKEGSEEKGKTLVYTLVLLRDMESDRFVLFLVATYHPDRGWIINKKPIFEGTWEEFDAELAKLKAA	17.770259986329037	0.35546913520987794	62.54313278198242	0.6199276447296143	12.363901138305664	nan	inf
monomer-200-nr2-run1_result_26	13	IIEKDGKKFYSSEPKIVEVELPEGNKVIVVVQTITVSSEDFEKVKELLKSKIKDEIGAFLEEKSKRPESYNTEEGQIELAIELANFVANLIFKSLFPNDTTPPPKIPPLPLPLPGIPPLIEPDYEKLARFVVLKLKEEEEEKGETIVYTLVLLKNMESPEFVLFLLAVWKPNKGWEIKTEPLFEGTWEEFDAELKKLEAE	17.69544815383904	0.41938364646480764	53.564002990722656	0.5733718872070312	15.072885513305664	nan	inf
monomer-200-nr2-run1_result_26	14	MIEKNGKKFYASEPKIVPREVPEGVKYVFVIGTVTVSDEEFEKVKKLLEESIEEELGKFLEEKSKRPPEYDTLEGQIELAKEILEFVKEKLFKEIFPDLKEPPPLPLPLPSLLPGVKPLIEPDYEKLAEFVLLKLSDPLEDKGKTYVYTLLLLKNMESDRFTLWLLALWRPDKGWIINKEPLFTGTWEEFEKELEKLKKE	18.22728950980579	0.27236649664803964	46.9630126953125	0.43479639291763306	18.128433227539062	nan	inf
monomer-200-nr2-run1_result_26	15	LIEKNGRKFYSSEPKIVEKKVGEGNEVIFVFRTITVSSKDFEKVKKLLEEGIEEKVGKFLAEESKRPPSADTKEGAIELAKELLDFVSEEIYKFLFPDDKTKKIKEEPEPLEEEGKPPLIEPDYEKLAEFVLLKLKEGKEKEGETFVYALVLLKNMETDEFTLWLVAKWDPNSGWQIIKEPIFSGTWKEFDELLEKLKKE	17.805915356362192	0.3607482981462525	57.40603256225586	0.5795024633407593	14.661782264709473	nan	inf
monomer-200-nr2-run1_result_26	16	LREKRGRRFYASEPVVVPVEVPEGRRVLFVVQTITVSSEDFERAKKWLLEGIKEKVGEFLAEKEKLPPEARTEEGAIALAKELLEFVANELYKLLFPDDTTPPELLPPLPEELPGLPPLIEPDYEKLAEFVLLKLEDPLEDEGATYVYALVLLRDMESPRFVLFLVAVYDPNKGWQIVEEPIFEGTWEELEKLLKELKEK	18.123370352240244	0.37372620880811314	62.30398178100586	0.6433908939361572	11.698450088500977	nan	inf
monomer-200-nr2-run1_result_26	17	LIEKDGRRFRASEPVVVPVELPEGRKLLFVFQTITVSSEDFELVKKYLLEGIEEEVGAWLAEKGKRPPEYRTEEGALELARELLEFVAERIRRLLFPDDTTPPPRLPPPPEPLPGRPPLREPDYEKLARFVALKLEEDLEDEGKTYVYALVLLRNMETPRFVLFLLALYDPDKGWVINKEPLFEGTWEEFDALLEELLAE	1.2895487536400343	0.9675986010199473	83.92037963867188	0.8144722580909729	7.713324069976807	nan	inf
monomer-200-nr2-run1_result_26	18	LREKNGRRFYASEPVVVPVELPEGKKVIIVIRTITVSDEDFEKVKKLLKEGIKEEVEKFLKEKEKAPEEMKTEEGAIKLAKELSEFIAEKLFKALFPDDKSPPPLIPPLPEALPGVPPLREPDYEKLAEFVVLKLKEEEEEEGKTYVYTLVLLRNMESDEFVLWLVAVFKPDKGWIINEEPIFEGTWEEFEKELEKLKKE	5.712961511302082	0.6424904879207329	57.571327209472656	0.6343749165534973	13.396955490112305	nan	inf
monomer-200-nr2-run1_result_26	19	LIEKNGRKFYSSEPKVVRVEEEEGNKVIFVVQTITVSSEDFEKAKELLKEKIGPEIGEFLEKKSKRPKEYETEEGRIELAKELLEFVSNLIYKELFPDDKTPPPELPPLPEALPGVPPLIEPDYEKLAEYVALKLKDKSEKKGETTVYALVLLQNMETPEFTLWLVAVWDPNKGWQIRKEPIFSGTWEEFEKELEELKKK	1.3529371505076702	0.9599197466139109	81.79710388183594	0.8055862188339233	7.839029312133789	nan	inf
monomer-200-nr2-run1_result_26	20	LVERNGRRFWASEPVVVPLELPEGNRLLVVVGTVTVSDEDFAPARRLLEEGVEPALGAWLAERSARPESARTEEGALALAKELLAFVFERLRAALFPDDTTPPPALPPEPLEAPGEPPLIEPDYEKLAEFVALKLEEPLEEKGKTIVLALLLLRNRESPRFTLWLLARWHPDSGWEIHPEPLFEGTWEEFEEELAKLKAE	18.405069851464336	0.2956534127978551	58.23176956176758	0.5622159242630005	13.919775009155273	nan	inf
monomer-200-nr2-run1_result_26	21	LIEKDGRKFYSTEPVVVPLETGPGNTVVFVVRTITVSDEDFEKVLKLLEEAIEPEVGAWLAAQSARPASARTLEGQIALARELLDFVADLIRKALFPDDTTPPPLPPPPPLPLPGVPPLREPDYAALAEFVALKLADPRAAEGATYVYALVLLQNMESDEFALFLLARFDPDAGWQVHTEPIFKGTWAEFEAELAALKAA	1.638794786401091	0.9449556401733846	83.51775360107422	0.8101917505264282	7.743269920349121	nan	inf
monomer-200-nr2-run1_result_26	22	LIEKDGRRFYASEPVVVPVELPEGNTVLIVIQTITVSDDDFEKAKELLENSIKEEVGKFLAERAKLPPEARTAEGALALARELARYIADLLRKALFPDDTTPPPELPPLPLEEPGVPAPIEPDYEKLAEYVVLKLDEPEELKGKTIVLALVLLRNAESDRFTLWLVARWDPDSGWVIGEEPLFEGTWEEFDEELEKLKKE	18.26355899239655	0.2339673056387446	64.9670181274414	0.6525629162788391	11.528692245483398	nan	inf
monomer-200-nr2-run1_result_26	23	MIEKNGKKFYATEPKVVEVELPEGRRVIFVVQTIIVSDDDFEKVKEALKEMIEPEVGKWLAEKGKLPESARTEEGQIALAKELAEFVANRLYKLLFPDDKTPPPKLPPEPLALPGVPEIREPDYEKLAEFVALLLEEPLEAEGETLVYTLVLLQNMETPRFVLFLLAVWHPGKGWQIQKEPLFEGTWEEFDALLERLKAE	1.6743516768625353	0.9347754865343328	83.48155975341797	0.8353393077850342	6.914500713348389	nan	inf
monomer-200-nr2-run1_result_26	24	VIEHNGKTFYASEPKVVPREVPEGNRVVFVVQTITVSDDDFDIAKEWLKEGIKEEIGAFLAERAALPPEARGEAGALALARELLAFVANQLLKKLFPNLKEPLPLLPPLPLLLPGVPPPIEPDYEKLAEFVLLKLAEPLEAAGATLVYALVLLRNAESDRFVLFLIALWHPDRGWEINEEPIFEGTWEEFDEELEKLKAE	8.382489899166748	0.5038231722220088	54.09621047973633	0.5633118152618408	15.196287155151367	nan	inf
monomer-200-nr2-run1_result_26	25	LIEKNGKKFLSSEPVVVPVELPPGNRVLVVVQTIWVSDEDFDKVYELLKTGIKEEVGAFLAERAALPPEAATEEGALALARELAEFVSNKIFNYLFPNDTTPRPVLPPLPLAAPGVPPLEEPDYALLARYVVLRTAEPADAAGATRVYALVLLVNMESPRFALFLLAVWHPDRGWEIRTEPLFVGTWEEFEAELAELLAA	6.651248000027537	0.7294231642852477	70.40399169921875	0.7335674166679382	10.022880554199219	nan	inf
monomer-200-nr2-run1_result_26	26	LIEKNGRKFYSSEPKIVEKKEEEGNEVIFVIQTITVSDEDFEKVKKLLKESIKEEVEEFLKEKEKLPPSMRTKEGAIKLAKELSEFISDKIYKYLFPDDKTPKPKLPPLPLPLPGLPPLKEPDYEKLAEYVLLKLKEKLDKKGETIVYTLVLLQNMESDRFVLYLVAVYYPDKGWVINEEPLFEGTWEEFEKELKELKEK	1.3495066106325226	0.9605656668511179	84.33421325683594	0.8303054571151733	6.9282965660095215	nan	inf
monomer-200-nr2-run1_result_26	27	WIEKDGKRFYVSEPVVVPVELPPGRRRIFVVRTITVSDEDFEKAKKLLEEGVEEEVGAWLAEKAKLPASARTEEGAIALAKELLDFVAEKLRKALFPDDTTPLPTEEPEPEELPGEPELIEPDYEKLAEYVALKLLEPLEREGETLVYALLLLRNLESDRFTLWLLAVWDPNSGWRIVTEPLFEGTWEEFEEELERLLEE	1.8220310457196167	0.93457865825111	82.98628997802734	0.8222219347953796	7.457730293273926	nan	inf
monomer-200-nr2-run1_result_26	28	LIERNGRRFRASEPKVVEVKLPEGNTVIIVVQTVTVSDADFDRVLRALEEGIEEEVGAWLAERSARPASARTKEGAVALARELLRFVVDRLRALLFPDDTTPPPLLPPPPEALPGVPPLKEPDYEKLAEYVVLKLEEPKEKEGATTVYALVLLQNEESDRFALFLVAVFDPDAGWQIVKEPIFEGTWEEFEKELEELLKK	1.7552624292699814	0.9419334855859327	79.61409759521484	0.7811427116394043	8.964997291564941	nan	inf
monomer-200-nr2-run1_result_26	29	LIEKNGRKFYASEPKIVPVTTPEGNEVIFVIQTITVSSDDFEKVKKLLEEGIEKEIGAFLAEKAKLPPEAGTREGQIALAKELAEFIANKIFKFLFPDLKEPLPLLPPDPPALPGVPPLREPDYEKLAEYVKLKLSEPTTAAGKTIVYALVLLQNMETDRFTLWLVATWDPDSGWKINKEPIFEGTWEEFEKELEKLKKE	2.387663139791609	0.9069865459375734	86.8853988647461	0.8565112948417664	5.647445201873779	nan	inf
monomer-200-nr2-run1_result_26	30	LIEKDGRKMLTTKPVVVPVELPPGREWLFVFQTITVSSEDFDKVKELLKEGIREAVGAWLAERAARPPSADTREGRLALARELLEFIAERIRKALFPDDTTPPPELPPLPLELPGLPPLREPDYELLARYVALKLLEPEEAEGATYVYALVLLQDMESDRFVLFLVALWRPDRGWVINEEPIFEGTWEEFLEELERLLAE	17.494531825363943	0.4112174120739647	61.68757629394531	0.6332069039344788	11.868597030639648	nan	inf
monomer-200-nr2-run1_result_26	31	VIRYKGKEFEASEPKIVEKKLGEGNKVIFVVQTITVSDEDFEPAKELLLKGIKEELGKFLEELSKRPPEYETEEGMIELAKEILQFVAEKLFKFLFPDLKTPPPVLPPLPLELPGLPPLEEPDYEKLAEYVALKLKEPEEKKGETLVYALVLLRNRESPRFTLFLIAKFHPDKGWEIIEEPLFEGTWEEFEEELERLKKE	2.0463957302940523	0.9237834984320532	80.210205078125	0.7740179300308228	8.873505592346191	nan	inf
monomer-200-nr2-run1_result_27	0	SEEEELKKKAKEEILKIAKYVKENNLSKKVKELLEEYFEKADPNKGVELGDEVFDKIKELFKGVEGIEPIINYFRDLAKSRADLGPEAAPAAYLFQLTLLLIYLELLEKAAEDERYLKLLLGFYFRASGLLPDRNKEVYDALEDRYFEEFLKAYLEKDKDGKVDREKLLEIAKKAYLDLAYTFATGSTRPPQTLEEWLAF	1.6121963176797478	0.9241649882897154	89.8402328491211	0.8741964101791382	4.465171813964844	nan	inf
monomer-200-nr2-run1_result_27	1	DAEAAAEAELTAEITAIARAVRDRGLAAKVAALRDRYFAEASPDRGRDLTAAVFAEIRALFEGIPGADAIIDFFRDRAEARADEGPEAAPAAGLLQLGLLTIYLRLLELAAEDPRFLALLLGPYRIASGRDPDRDPAVYDALFDEAYDAFLAAYLTKNANGERDRARLDAIVLTHYLTLVYTWRTGSTTPPQTLAEWLAL	1.2473499614507013	0.9579336096782128	92.0125732421875	0.8784034252166748	3.832697629928589	nan	inf
monomer-200-nr2-run1_result_27	2	GAEEEAEKKLTEEITKIAKAVKENKLAEKVGALLDAYFAAASPTSGRALGRAVFDEIRALFEGIEGIEPIIDFYRAEAERRFDRGPAAAPAAALFQLRLLNIYLKLLEKAAEDPSYLDLLLGPYRRASGLDPDRDREAYDALLDEAFDRFLAAWATKDANGKRDRATLEAIAEEAYLRLVYRWKTGSTTPPQTAEEWAAL	1.4064856045350316	0.9442660689389385	87.9135513305664	0.8636434078216553	4.852357864379883	nan	inf
monomer-200-nr2-run1_result_27	3	GAEAALTAALTAEIAGIAKAVKANKLAEKVGALLDAYFAAAKPDRGVELGDAVFAQIRALFAGIPGIDAIIDYFHAWARRRADRGPEAAPAAYLFALRLLNIYLKLLALAAEDPRYLALLLGLYRIASGLDPDRAREVYDALLDRYFEEFLAAWKTKDADGKVDWEKLEAIAERAYLELAYMDHTGSTEPPQTLEEWLAF	1.088415580421077	0.9637314293875068	92.5539321899414	0.8936079144477844	3.7087666988372803	nan	inf
monomer-200-nr2-run1_result_27	4	DAAALAEAALTAEITAIAQAVAARGLDARVAALLEKLFEEAKDDEGVELVNATFDEIRALAAGIPGFAPLLDYFRDQARRRFDKGPEAAPAAGLMQLGLLNEYLRLLAAAAADPRYLKLLLPLYRRASGLDPDVDPEVWDALFDEYFDRFLAAYKTKDANGKRDWAKLEEIIRDGYLTEAYRYRTGSTTPPQTLEEWLAF	8.82002134565192	0.5833491617873396	86.93412780761719	0.6431194543838501	11.472140312194824	nan	inf
monomer-200-nr2-run1_result_27	5	GAEAELEAALTAEIKAISDAVAAQKLDEKVGALLEAFFAAARDDRGVALGDAVFAEVRALFEGIPGIEPIINFHRDRARARADLGPAAAPAAYLLELRLLHIFLKLAALAAKDPRYLKLLIGPYRLASGLDPDVNREVWEALYDEAFDRFLAAWLTRDADGRRDRAALDAIARETYLTLAYMYHTGSTEPPKTLEEWKAF	0.9900355517887983	0.9701110838859179	91.8848648071289	0.8852807879447937	3.8611319065093994	nan	inf
monomer-200-nr2-run1_result_27	6	GAEEELEAKAREEIAEISKAVRDNNLDEKVGELLEKYFAEAKDDKGVELGNAVFDEIKKLFEGIKGMEPIINFYRNWAKSRFDKGPAAAPAAALLALRQLNIYLKLLALAAEDPRFERLLLGPYFRASGLHPDKNKEVYDALLDETFDEFLAAWKTKDANGKVDRAKLDAIAEKGYLTEVYTYTTGSTTPPQTLEEWLAL	9.75679566657749	0.4125944239058867	66.1180419921875	0.5788044929504395	12.364566802978516	nan	inf
monomer-200-nr2-run1_result_27	7	DEEEKLEKEAKKEIKEIAKWVKENKLSEKVKKLLDEFFEKAKPDSGIELGNKVFEEIKKLAEGVKGFEPIINFFRDWAESRFDLGPEAAPAAALFQLRLLNIYLKLLEKAAEDESYLKYLLGLYFIASGLLPDVDKEVYDALLDKYFDEFLEAWLEKNENGEVDREKLDEIAEKAYLELNYYYKTGSTTPPQTEEEWKAF	16.577274461514147	0.2045352060082117	55.27231216430664	0.4168187379837036	16.9859619140625	nan	inf
monomer-200-nr2-run1_result_27	8	GAAAALEAALRAEIRAIAEAVRARKLAERVAALWERYFAEADPARGRALGDAVFAEIRALFAGIPGIDPLLAHYEAWAAARADRGPAAAPAAYLLALGLLRIYLRLLELAAEDPRYMRFLLGPWARASGLLPGVGAEAWDAAEDAAFDAFLAAWAAKDADGRRDRAALEAIVVQAYLDGVYMYATGSTTPPQTPEQWAAL	16.344936548635438	0.31435426332771965	61.72298812866211	0.5125911831855774	15.6295747756958	nan	inf
monomer-200-nr2-run1_result_27	9	SEEEKLTKELTEEITKIAKAVKEKKLDEKVEKLYNEYFEKAKPDKGVELTDAVFAQIRELAKGIEGFDSILDYYRDWARKRADKGPEAAPAAGLFELGLLLEYLKLLAKAAEDPSYLDLLIGPYFRASGLDEDVDEEVYDALHDESYEEFLKAWLTKDENGKVDKEKLEKIVKKHYLNEVYRYKTGSTTPPQTEEEWKAF	3.2369322787404182	0.8028042504114996	71.87359619140625	0.6018061637878418	12.75016975402832	nan	inf
monomer-200-nr2-run1_result_27	10	MEEELLEKEAKEEIMKIAKAVAENKLSEKVQEIRDDYFAAAKPDSGKALGDAVFEKIKKLFEGIEGIEPIIDYFRDWAEKRADLGPAAAPAAYLLQLTLLTIYLKLLELAAKDPRFMKFLLGPYFRASGLDPDRNKEVYDALRDKVFDEFLAAYQEKDADGKRDRAKLEAIAIEGYLTEVYIYKTGSTTPPQTLEEWKAL	0.8482208965324999	0.9760560678749591	91.54447937011719	0.8845019340515137	4.182825565338135	nan	inf
monomer-200-nr2-run1_result_27	11	GEEEEREAKLTEEIMKIAKAVREKNLSKKVEEILERYFKEAKPDKGKELGDKVFDEIKELFKGVEGFEPILDYYRDWARSRFDLGPEAAPAAALLQLERLNIFLKLLEKAAEDPSFMKFLLGPYRRASGLDPDERKEDYEALRDRVFDEFLKAYLEKDENGKVDREKLKEIAEKGYFEEVYMYRTGSKEPPKTEEEWKAL	1.2176300451264923	0.9573140572573238	88.97801208496094	0.8534249067306519	4.697556018829346	nan	inf
monomer-200-nr2-run1_result_27	12	GAEAAERAALTAEIRGIAAYVREHRLAERVRALLEAYRAAASPDRGAALTDAVFAEVAALFEGLPGADAIIQFHRDQARARAGDGPAAAPAAGLLQLGLLNVYLRLLELAAEDPRFLRLLLGPYRLASGLDPDVRRDVYEALLARTYAEFLAAWATRDANGRVDWARLEAIVLRGYLELVYTDETGSERPPQTAEEWAAL	3.2419824369066563	0.8584381165964036	81.5123291015625	0.7856754660606384	6.988481044769287	nan	inf
monomer-200-nr2-run1_result_27	13	DAAAALAAALSAEIRAIAQAVRDRRLDERVAELRDRFFAEARPDKGRELGDAVFAEVRALFEGIPGMEPIIDYYRNQARKRADLGPAAAPAAYLLQLGLLTRFLELLARAAEDPAYEALLLGPYALASGLLPGVNKEVYDGLLDKFFDEFLAAWQTKDANGQRDRAKLEAIVDKGYLTLVYMFTTGSTTPPQTLEEWLAL	1.347207390821247	0.9495603155013193	89.55018615722656	0.8664005994796753	4.577077388763428	nan	inf
monomer-200-nr2-run1_result_27	14	AAAEAAEAELTAEITAIAKAVKAANLAAKVAALRDAYFAAARPDAGRALGDAVFAEIRALAAGVPGWDAVLDFYRAWARRRADLGPAAAPAAHDLALGLLNVYLKLLEKAAEDPSYLALLLGPYVLASGRDPDVDRAVYDALLDRYFAEYLAAWRTLDADGQVDRARLDEIVRKGYLDLVYTYRTGSTEPPQTAEEWAAL	18.640399951811528	0.22762510963363575	52.62100601196289	0.45109277963638306	16.87165069580078	nan	inf
monomer-200-nr2-run1_result_27	15	GEEEKRREKLKKEIKKIAEYVKKNKLDEKVKALYDEYFENASPDKGKELMDAVFDKIKELFKGLEGIEPIINYYRDWAKSRYDLGPEAAPAAGLLALGLLREYLELLAKAAEDPRYMKLLIGWYEIASGLNPDRDREVYEALRDRFFDEFLAAWKTKDANGKVDKKKLEEIVKKAYLTLNYIYETGSTEPPQTEEEWEAF	2.171501868793298	0.8891466595277131	92.3416519165039	0.8842521905899048	3.7755279541015625	nan	inf
monomer-200-nr2-run1_result_27	16	GAEEKEEKELTEEIKKISEYVRKNKLDKKIAELTDKFFEEADPNKGKELVDSYFAQITELAKGLEGFEPIINFFRDWARSRYDLGPEAAPAAGLFALRLLTIYLKLLAKAAEDPSYLKLLIGLYKLASGRDPDVNQDVYDALLDEYFDKYLAAYKTKDANGKVDKAKLDAIAKDGYLNLAYTYATGSTTPPQTLEEWLAF	1.4820155213142248	0.9384210305465457	87.56700134277344	0.8511018753051758	5.0549163818359375	nan	inf
monomer-200-nr2-run1_result_27	17	DEEEEKKKKLTEEIKKIAKYVAENKLAEKVGELYEKYFKEAKPDKGKELGDEVFEEIRKLFEGVEGFDSIIDYHYNRAKKRFDLGPEAAPAAALLELGRLLIYLKLLELAAKDERFMKLLIGPYVRASGIDKGKNKEVYEALYDKVFDEFLAAYKTKDENGKRDLEKLKEIILKGYLIEAYTYATGSTTPPQTLEEWLEF	8.153302718665058	0.5315547510487258	65.98597717285156	0.5858457088470459	13.34886360168457	nan	inf
monomer-200-nr2-run1_result_27	18	DAAAAAEEAARAEIARIARWVRDHRLAERVRRLYEEFFERADPERGRELGAAVFAEVRALFEGLPGADALLDYYRDWAEARADRGPEAAPAAYLLQLGLLLRYLELLERAAEDPRYLRLLLGPYRRASGRDPDRDPAVWDALHDEAFDAFLAAWRERDANGRVDRARLEAIVERHYLTEVWTDRTGSTTPPQTAEEWAAL	1.3557245176491628	0.9441287519754045	89.25070190429688	0.8497681617736816	4.3156633377075195	nan	inf
monomer-200-nr2-run1_result_27	19	AEEEEAEAELTREIRAIARAVREHKLAEKVKALVDAYFAAAKDDKGKALGAAVFAQITALFAGIPGMAPIIDYFRAQAEARADLGPAAAPAAYLLQLRLLLIYLELLEKAAEDPRYLRFLIGPYRRASGRDPDDDAAVYAALHDEYFDKFLAAWKTKDANGKRDKAALDAIAKEGYLNEVYRYRTGSTTPPQTLEEWLAL	9.233566719717349	0.46868879689785603	84.44216918945312	0.6955052614212036	10.34480094909668	nan	inf
monomer-200-nr2-run1_result_27	20	DAAAAARAALTAEITGIANAVAANKLAAKVAALRDAYFAAADPNKGKELTDAVFAQIRALFAGVPGFEPILDYYRDRARKRADLGPEAAPAAGLYELTLLTIYLELLEQAAKDPRYLRLLLGPYWRASGRDPDRDKAVWEALDDEAFAAFLAAWKTKDADGKVDRAKLDEIARTHYLTLVYTYWTGSTEPPQTLEEWLAF	2.0018092684436213	0.9086940974426415	90.11306762695312	0.87144935131073	4.102347373962402	nan	inf
monomer-200-nr2-run1_result_27	21	SEEEKLEKELTEEIKKIAEYVAKNKLSEKVQKLTDDFFEKAKDDEGVELMNAVFKEIEELFKGVEGMEPIIKFHRDWAEKRADLGPAAAPAAGLFQLMLLNIYLKLLELAAKDPKYMELLLGWYKLASGLLPDVNREVYEALLDKYFDEFLAAWKTKDANGKRDWEKLKKIVIDGYLTLNYMYKTGSTTPPQTLEEWKKF	1.9294133129011206	0.9154293157288628	87.125244140625	0.8510964512825012	5.049623966217041	nan	inf
monomer-200-nr2-run1_result_27	22	GEEEEEEKELTEEIKKIAEYVRENKLSEKVGALWDDYFAAASPDKGKALTDAVFAQIRELFKGVEGFDPILDYYRAEAERRADLGPEAAPAAGLMQLGLLLIFLNLLELAAEDPRFMKLLLGPYRRASGLDPDEDKEAYEALLDEIFDEFLAAWKTKDANGKVDKAKLTDIINKGYLTLVYMYETGSTEPPKTLEEWKAF	1.306426263961426	0.9490140546789836	91.57589721679688	0.8734427094459534	3.9839694499969482	nan	inf
monomer-200-nr2-run1_result_27	23	GAREEELAALTEEIKGIAKWVAENKLAEKVSELLDAYFAAASPTSGRALGAAVFDQIRALAEGVPGMEPIIDFYRDWAESRADLGPEAAPAAYLFALRLLNIYLKLLELAAKDPRFMKLTIGPYWLASGRDPDFGAEAWGALLDRYFDEFLAAWKTKDADGQRDWATLDAIAERAYLELVYMYWTGSTEPPQTLEEWLAF	1.1243172769920327	0.9602233480679289	89.23238372802734	0.8730764389038086	4.410506725311279	nan	inf
monomer-200-nr2-run1_result_27	24	GSEAERLAAATKEIMGIAKAVAERKLDEKVAALVDAYFAAARPDAGRELTDAVFAEIRALFAGIPGFEPILDYYRDQAARRADLGPAAAPAAGLFQLRLLLIYLKLLAEAAKDPRYMKLLIGPYFRASGLDPDKNKEIYDALLDEAFAAFLAAWREKDADGRVDRARLDAIAEEAYLTLAYIYATGSTEPPQTLEEWLAF	1.4118099641473891	0.9485660214651154	82.86157989501953	0.7989295721054077	6.7740302085876465	nan	inf
monomer-200-nr2-run1_result_27	25	GLAALARAALTAEIRGIAQAVRDRKLDKKVEELVEKYFEEAKPGEGKELMDKVFEEIRALFEGIPGIEPIIDYYRERAKRRYDLGPEAAPAAGLLELLLLLVFLKLLALAAEDPRWLKFLLGPYWIASGLLPGVDKEVWDALHDEYFERFLAAWKTKDKDGKRDRKKLEEIVLEGYLTLAYMFWTGSTEPPQTLEEWLAF	1.1452881050651853	0.9606278057932129	89.06968688964844	0.8620972633361816	4.670187950134277	nan	inf
monomer-200-nr2-run1_result_27	26	SEEEKAKKELTEEIEKIAKWVAENKLSEKVGELLKRFREEASPDSGVARMDAVFEEIRELFKGVEGFEPILDYYRDWARKRADLGPAAAPAAGLLQLGLLNIFLKLLELAAKDKRFMKLTLGPYWRASGRDPDENKEVFDALEDKVFDEFLAAWKTKDANGKVDWAKLEEIVKKGYLTEVYTYWTKSTEPPQTLEEWLAF	5.798537928066422	0.6794993708958131	73.17034149169922	0.6773208379745483	10.026588439941406	nan	inf
monomer-200-nr2-run1_result_27	27	GAAAAREEALTAEIRKIANAVKEKNLAEKVAELLEKYFAEARPDRGRELGDAYFDQIAALAEGIEGFEPILNFFRDRARARADLGPAAAPAAYLLQLGLLNEYLKLLALAAEDPRYLDLLIGPYVLASGLDPDRRPEVYDALLDEYFARYLAAWLTRDENGEVDRAALEAIVREGYLNLVYMYKTGSTRPPQTLEEWLAL	1.0491610220380474	0.9650443706755104	87.80064392089844	0.8486421704292297	4.882742881774902	nan	inf
monomer-200-nr2-run1_result_27	28	SSSALLEKKLTEEITKISKWVAENKLAEKVAALLDDYFAAARPDAGREAGRAVFDEIRKLAEGMPGMDPIIDYYRDWAERRADLGPAAAPAAYLMALGLLNIYLKLLEEAAKDPRFLDLLIGPYAIASGILPNVNKEKWDALHDEAFDRFLAAWQTKDADGQRDRARLAAIVREHYLTEVYMYKTGSTTPPQTLEEWLAL	1.0391352680269756	0.9671702334188607	89.8906021118164	0.8752771615982056	4.48687744140625	nan	inf
monomer-200-nr2-run1_result_27	29	GALAAAIAAATEEIGKIAKAVREKKLAEKVAALTEALFAAASPTSGAALVDAVFDEIRALFEGIEGAEPIIDFFRDWARARAGLGPAATPAAGLLALGLLTVYLKLLELAADDPRFMRLTLGPYFLASGLAPGVDAAAWGALLDAAFAAFLAAWATRDADGRRDRARLAAIVLLAYLTLAYRWWTGSTRPPATLAEWLAF	8.078330397555046	0.4831369157219955	49.05479431152344	0.4158787727355957	17.539533615112305	nan	inf
monomer-200-nr2-run1_result_27	30	SMEEELEKKATEEIKKIAKYVKENKLSEKVEKLLKDYFEKAKPDEGKELTRAVFDEIEELFKGVEGFEPIIKFYRDWAEKRADLGPEAAPAAGLFALRLLNIFLKLLEKAAEDERYLKLLIGPYFLASGLNPDKNKEVYDALLDKYFDEFLKAYLTKDENGKRDWKKLEEIAEKAYLDLVYMYKTGSTTPPQTEEEWKAL	1.4475977013765635	0.9364938173432408	89.48189544677734	0.8737851977348328	4.4508376121521	nan	inf
monomer-200-nr2-run1_result_27	31	MLEEKLKKELTEEIKKIAKAVKEKNLAKKVRELLDRFFDEASPTSGKELGDAVFDEIRKLFEGVEGIEPIIDYFRDKANKRADLGPEAAPAAYLMQLRLLNIYLELLEKAAEDPSFMKFTIGIYYIASGLDKDVNKEVYDALFDKYFKEFLAAWKTKDANGKVDREKLDEIAKKGYLDLVYTYWTGSTTPPQTLEEWAAL	1.706434245668059	0.9181777394277052	84.81145477294922	0.818268895149231	6.012788772583008	nan	inf
monomer-200-nr2-run1_result_28	0	KIIKEDGGILITYGLSEEALEVVKEIFKKEREELEKKGHKNLIFLAVPFKDENNNEYVDITILEIIPIKDNIPGVPKISPDYIRYELKVLKSFTLNPKTKEILADHTEQGEILEKHYDDAEKVAALAKALAKEKGLPFSKSIEILAAFIPKFRKFPNTIKVGELKKLLEEEGKKVVKSDKGVKIYDKNFNELKDDDLIEL	14.288463530085266	0.2909820183501868	63.19630813598633	0.5360049605369568	15.782383918762207	nan	inf
monomer-200-nr2-run1_result_28	1	MIIKEDGGILITYGLSEEALKVVKEIFEEKLKELEEKGHKNIIALAVPFYDENNNLYIDIAFFEVKKIPLDIPGVPKESPDFVRYELKLLESFFLDPKTKKILADNTEQGKILEENNEDAEKVAELAKELSKETGKPFSNAIKIAARLIPKFRKFPNLIKVGELKKLLEEEAKKVVKTDKGVKIYDKNFNELKDDDIIEL	18.04091884429717	0.15990291862311193	52.56212615966797	0.3989800810813904	18.890655517578125	nan	inf
monomer-200-nr2-run1_result_28	2	MIIKEDGGLFISYDLSEEDLAVVWEYYKKKREEYEKKGYKNLIFLAVPFKDENNNRYIDITILEVIPIKYDLPGIPKVSEDFVRYKLKVLESFFLDPKTKKILADATEQGKILEEYNDDPELVTELAKKLAKETGKPLSKNIEILAALIPKFEKFPNKIKVSELKKLLEEEGKKVVKGDKGVKIYDKNGNELKDDDIIEL	18.96815808129383	0.13931601132978952	53.412025451660156	0.38290396332740784	19.24884796142578	nan	inf
monomer-200-nr2-run1_result_28	3	MIIEEDGGILISYGLSPEELEVVKEIYKKKLEELKKKGHKKLIFLAVPFYDENNNRYVDITILEVKPIPSNLPGVPPVSPDFVRYELIPLESFSLDPKTKKILADHTEQGKILMEHYENAEEVKKLAEELAKEKGLPFSKSIAILAKLLPEFSKFPDLIKVGELKALLEEAGKEVVDSSTGVKIYDKNGNELADDTIIKL	18.407196648839232	0.128429339154555	55.61799621582031	0.40130847692489624	20.047128677368164	nan	inf
monomer-200-nr2-run1_result_28	4	MVIKEDGGLLITAGLSEEALKVVKEITDEELAKLEKEGHKHIIVLAMPFKDENNNEYIDIAFLEVKPIPYDLPGLPPEGPDFVVYEFKVLKSFFLDPKTKKILADNTEQGKILEEHYEDPELVEELAKKLAEEKGKPFSKNIAILARLIPKLRKFPNLIKVGELRKLLEEAAKEVVKTTKGVKIYDKNWNELKDDDIILL	12.959295676766432	0.29517368479555645	51.27212905883789	0.5012804269790649	17.64408302307129	nan	inf
monomer-200-nr2-run1_result_28	5	MVIEEDGGLLITYGLSPEAEKVVWEIYQKELAELQKQGHKNIIVLAVPFYDENNNYYVDITFLELKKIPKGLPGLPPVGPDFVVYKATILKSYFIDPKTKKILADHTEEGKILEEHNEDAELVAELAKELSKEKGLPFSKSIAILAKLLPKFAKFPDLIKVGELKELLEEEGKKVVPSTKGVKIYDKNGNELEDDTIIKL	16.826326929875997	0.2849205349541336	53.65729522705078	0.4899788498878479	18.248153686523438	nan	inf
monomer-200-nr2-run1_result_28	6	TVIEEDGGLFIAAGLSPEALEVAWEIAQKKIKELEKKGHKRIIVLALPFKDENDKLYVDIAFLEVVPVPSDEPGEPPRGPDFVRYELRVLESFTIDPETKEILADHTEEGKILEEHYEDAAKVEELAKALSKEKGKPFSKAIAVLAELIPKFRKFPGLINVGELRKLLEEAAKKYYPTTKGVKIYDKDGKELADDTIIKL	16.083867146614743	0.24244587302210238	60.76034927368164	0.5438398122787476	16.09043312072754	nan	inf
monomer-200-nr2-run1_result_28	7	MVIVEDGGLLITYGLSEEALKVVKEIADKKLKEYEAKGHKKLIVLALPFYDENNKLYVDITILEVVPIPSDLPGLPPISPDFVIYDLIPLESFTIDPETKEILADHTEEGKILMEHYEDAEKVAALAKELAEKTGKPFSKATYVLAKLIPKFRKFPATIKVGELRKLLEELGKEVYKSDKGVKIYDKNWNELKDDDIIKL	12.949372336591518	0.2848419033924041	46.07133865356445	0.38238203525543213	19.13435173034668	nan	inf
monomer-200-nr2-run1_result_28	8	KIIENNGGILITYGLSEEDLAVVKEIAKEKLAEYKAKGYKNLIVLAVPFFDENNKRYVDITILEVIPIPYNIPGLPKKSDDYVVYELKVLESFFLDPETKEILADATEFGKILEEHYDNADEVAALAKALAAEKGKPFPKSIEILAKLIPKFKKWPNLINVGELRKLLEEEGKKVVPSSSGVKIYDENGNELEDDDIIKL	10.961330777694064	0.48425494763836446	70.12556457519531	0.5810095071792603	15.376440048217773	nan	inf
monomer-200-nr2-run1_result_28	9	TVIVEDGGLLITAGLSPEALAVVREVFQATAAELRAQGHERLIALALPFRDAEGNLLVDVAFLELVPVPADLPGLPPVGPDFVRYEARVLRAFFLDPKTKEILADATEFGRILAEHADDADRVAALARAHAAETGRPFPRSIAVLARLLPRFRQWPAEIPVAELRALLEEAAREVVPTDTGVRIYDRNGNELADDTIIKL	19.81865782176705	0.2029571594918927	46.82704162597656	0.4272412359714508	17.10428237915039	nan	inf
monomer-200-nr2-run1_result_28	10	MVIRNDGGLLITIGLSPEALEVVKEIADERLAELRAQGHQHIIVLAVPFKDENNNEYVDIAFLELVPVPADEPGLPPRGPDFVRYRARVLESFFLDPKTKKILADNTEQGKILEEHNEDAEKVEELARELAKEKGKPFSKAIGILARLLPRLARWPARLKVGELRKLLEEEGKKYVKTDKGVKIYDQNWNELADDTIIEL	18.97297308854584	0.255249608610747	51.94387435913086	0.4288140833377838	17.735637664794922	nan	inf
monomer-200-nr2-run1_result_28	11	MIIEEDGGLFISIGLSEEALKVVKKVFNKKLEEYRKKGYKKLIFLAVPFYDENGRYLVDFTVLEVIPIPHDIPGEPPISPDFVRYELKVLESFTLDPETEEILADHTEQGKILEEHNDDAEEVAALAKALAAKTGKPFSLNIAILAKLIPKLRKFPNLIKVSELREMLEKAGREVVPTDRGVKIYDKNGNELEDDTIIKF	14.884546211163416	0.3072125974473608	52.13166046142578	0.48480460047721863	17.957975387573242	nan	inf
monomer-200-nr2-run1_result_28	12	MIIKEDGGILITVGLTPEELEVVKKIYKEKLEELKKKGKKNLIFLALPFFDENNNRYVDIAIFEVKKIPSNIPGIPKIGPNYIIYELKVIESFFLDPKTEEILADNTEFGKILEEHNEDAEKVKELAKKLAEETGKPFPKSIYVLAKLIPLFKKFPGLIKVGELKKLLEEAGREVFPTSSGVKIYDKNFNELKDDDIIEL	2.776296965208095	0.8705686229424835	76.05924224853516	0.6970286965370178	9.538435935974121	nan	inf
monomer-200-nr2-run1_result_28	13	MVVREDGGLLITYDLSPEALAVVREVYQEKRAELAAEGHRRLIVLAVPFRDENNNLYVDITFLAVEPVPADLPGLPPRGPDFVRYRLRVLESFFLDPETKEILADNTEQGRILEAHNEDAERVAALARALAAETGKPFSKSIEILARLLPRFARWPGRIRVGELRALLEAAGREVVPGDRGVRVFDADGRELADDTVVEL	16.221640485754623	0.26769408238423925	61.60694122314453	0.4823042154312134	16.569503784179688	nan	inf
monomer-200-nr2-run1_result_28	14	MIIREDGGLFISYGLSPEALEVAWEIFKKENAKLEKEGHKHLIFLAVPFKDENNNLYVDLTFLELVPEPSGRPGEPPLGPDFVRYRLRVLKSFFIDPKTKKILADATEQGKILEEHYEDAEKVEALAKALAEKTGKPLSKSIAILARLIPRFRRVPGLLRVGELRAWLEEEGKKVVPSSSGVKIYDKNGNELADDDIIEF	10.771926581508115	0.37046869682571953	57.29008102416992	0.5149074792861938	17.075559616088867	nan	inf
monomer-200-nr2-run1_result_28	15	MTIKEDGGILITAGLSPEALEVVWEIYTKTREELEAQGHKHLIFLALPFYDENNNRYVDITFLEVTPVPLDIPGLPPVSPDFVRYRLTVLKSFTLDPKTKEILADHTEQGAILEAHNEDAEEVAALARALAAETGKPFSKNIAVLARLIPRFAQWPATIKVGELRKLLEEEARRVYKTDKGVKIYDKNGKELKDDDVILL	15.25989216065952	0.29097354075101856	45.60533142089844	0.3790648281574249	19.615583419799805	nan	inf
monomer-200-nr2-run1_result_28	16	PVIEIKGGILITYGLTPEALEVVKEIYKEEREKLLKEGHKNLIVLAVPFYDENNNRYIDITFLEVVPIPSNIPGRPPVGPDFVIYELKVLKSFFIDPKTKKILADHTEEGKILEKNYEDAEKVTELAKKLSKEKGKPLSKSIEILARLIPKFRKFPALIKVGELRELLEKEGKKVFKSDKGVKIYDENFNELKDDTILKL	15.064481573295092	0.21466718183253528	54.25115966796875	0.4146956205368042	18.663408279418945	nan	inf
monomer-200-nr2-run1_result_28	17	MVIEEDGGLLITYGLSPEALEVVWEVAKERLAELRAQGHERLIVLALPFYDENNNRYIDVTFLALRPVPLEEPGVPPRGPDFVRYRLEVLESFFLDPKTKKILADATEQGRILQEHAADAAEVAALARALAAETGKPFSLSTAVLAALVPRFAEWPGEIPVAELRALLEAEARAVAPTDRGVEIYDREGRPLADDTIIRL	11.479065092724428	0.34892147176992183	48.853271484375	0.41733890771865845	17.600130081176758	nan	inf
monomer-200-nr2-run1_result_28	18	MIIHVDGGILITAGLSPEALEVVWKVAKEELEKLRKEGKKNVIVLALPFYDENNNRYIDITFLEVIPIPHNVPGEPPISPDFIRYEFKVLKSFFLDPKTEKILADHTEEGKILEEHYEDAEKVKELAEELAKKTGKPLSKNIYVLAKLIPILKKFPALINVGELRKLLEEEVKKVSKTDTGVKIYDENGNELADDTILLL	15.59536844486302	0.39183649975026097	55.349002838134766	0.5928585529327393	15.010699272155762	nan	inf
monomer-200-nr2-run1_result_28	19	MVIKVDGGLFISYGLSPEAEAVVWELYQKKLEELKKEGHKNIIVLALPYYDENNKLLVDVTFLEVVPIPADLPGRPPVGPDFVRYRLRVLESFSLDPETKEILADHTAQGEILEAHRDDAELVEALAAALAAERGLPLSRNIAVLARLLPRFAEWPGLIPVAELRALLEEEGRRVYPGDRGVRVYDENGQELADDTLIEL	15.62927792466449	0.2858528708156628	54.77552795410156	0.4639767110347748	18.057449340820312	nan	inf
monomer-200-nr2-run1_result_28	20	KVIVEDGGLLITYGLTPEAEKVVWEVFTKENKELQAQGKKKLIFLAVPYYDENNKRYIDITILELVPIPSNLPGIPKISPDFVRYELKPLKSFSLDPETKEILADHTEEGKILMEHNEDAEKVAELAKELSKEKGKPFSKAIEILAKLLPKLKQWPDLIKVGELRKLLEEAAKEVVPTDKGVKIYDKNGKELADDDIIKF	8.940305117561811	0.468155227465613	55.5550537109375	0.5502082705497742	15.92071533203125	nan	inf
monomer-200-nr2-run1_result_28	21	MVIRLDGGLLIAAGLTPEALAVVWELFKERLAELKAQGHEHLIFLALPFRDENGNLYVDVAILALKPVPADEPGEPPRGPDFVRYRAEVLESFTLDPKTKEILADHTEEGKILAEHNEDAELVAEKAKELAAKTGKPFSKAIAVLARLLPRLAKFPGRIPVGELRALLEEEARRVVPTDTGVRVFDQNGNELADDTIIEL	17.071680955692734	0.18374909814501847	52.15414047241211	0.3416142761707306	19.079240798950195	nan	inf
monomer-200-nr2-run1_result_28	22	MVIKEEGGILITYGLTPEALEVVKKVYKKKLKEYKKKGHKNLIFLAVPFYDENNKLYVDIAILEVIPIPSDLPGEPKVGPDFVRYKLRVLESFTLDPKTEKILADHTEEGKILEEHNEDAEKVEALAKELSKKTGKPFSKAIAILARLIPKFAKWPGLINVGELKALLEEEGKRVVKSDEGVKIYDENGNELADDTIIEL	11.647557024157276	0.3773546474198492	54.95611572265625	0.5085707902908325	16.740243911743164	nan	inf
monomer-200-nr2-run1_result_28	23	MIIKNDGGLLISIGLTPEELKVVKEIFEKENKKYKEKGHKNLIFLAVPFYDENNKRYVDITILEVKPIPLDLPGEPPVGPDFVRYKLTVLKSFTLDPETKKILADHTEFGKILEKHNDDAEKVAELAKEEAAKTGKPFPKSIEILARLLPKFAKFPGLIKVGELRALLEEEGKKVVPTTKGVRIYDENFNELADDDIIEL	8.671254126635679	0.528926816890689	60.980018615722656	0.5922842025756836	14.469693183898926	nan	inf
monomer-200-nr2-run1_result_28	24	MVIDIDGGLLITIGLSPEALAVVFELFKEKNEELKKKGYKNIIALAVPFYDENGKRYVDVTFLNVEKIPSDIPGVPPVSPDFVRYKLTVLKSFFLDPETKKILADATEQGKILEEHNDDAEKVTELAKALAKKTGKPLSKSIGILAELIPKFAKFPGLIKVGELRKMLEEAGKKVVPTTTGVKIYDENGNELADDTIIKL	17.90596361844768	0.13220205530410203	55.74660110473633	0.38886380195617676	19.334970474243164	nan	inf
monomer-200-nr2-run1_result_28	25	MIIKNDGGLFISYGLSEEALEVAWEIYKKLNKELKAKGHKNLIFLAVPFKDENNNEYIDFTILEVIPIPHNIPGEPKISPDFVRYKLKVLKSFFIDPKTKEILADATEQGKILEEHYEDAEKVEKLAEELAKEKGKPLSKSIRILARLIPKFAKFPNLIKVGELKKLLTEEGKKVVPSDKGVKIYDENGNELKDDDIILL	15.962721912101694	0.2697780806791405	55.45050811767578	0.4749144911766052	18.293333053588867	nan	inf
monomer-200-nr2-run1_result_28	26	MVIKEDGGLFISIGLTPEALKVVWEIYKKKLAELQAEGKKKIIVLAVPFKDENNNLYVDITFLEIKPIPLGIPGIPPVGPDFVIYKLIVVKSFILDPKTKKILADNTEQGKILMEHYDDAEKVAELAEELAKKTGKPLSKSIKILAALIPKFAKKPQLWKVSELKKLLEEEGKKVVPTTTGVKIYDKNGNELKDDDIILF	16.175409739813098	0.18244523037832203	57.13494873046875	0.39778244495391846	19.718460083007812	nan	inf
monomer-200-nr2-run1_result_28	27	KVIKEDGGLFIAIGLSPEALKVVKELYDKERKELEKEGHKYLIVLAVPFRDENNRLYVDITILEVVPIPADLPGVPPRGPDFVRYKLKVLRSFFLDPETKEILADATEQGKILEENYEDPELVEKKATALAKEKGLPLSKAIGILARLLPRFARWPGRIRVGELRELLEEEGRRVVPTDTGVKIYDKNWNELEDDDIIEL	8.93078207911602	0.44523296451181027	54.80718231201172	0.4527120888233185	17.118501663208008	nan	inf
monomer-200-nr2-run1_result_28	28	MVIEEKGGILITYGLSPEELEVVWELFKKKNEELKKQGHEKLIALALPFYDENNKRYVDVTFLELKPIPSNIPGEPPTSPDYVRYELTPLESFFLDPETKEILADATEFGKILLENNEDAEKVAELAKELSKKTGKPFPKTIEVLARLIPVFKKFPQTIKVGELRALLEEEGKKVSPTDRGVKIYDLNGNELADDTIIKL	5.464338365646778	0.6348340180257549	56.032752990722656	0.46633484959602356	16.695234298706055	nan	inf
monomer-200-nr2-run1_result_28	29	MVININGGLFISYGLSEEELEVVWEIFKEKNKELKEKGHKNIIALAVPYLDENNKRYVDITFLEVEAIPSNIPGEPPISPDFIRYKLKVLESFSIDPETKEILADHTEQGKILEENNEDAEKVAELAKKLAAEKGLPFSKNIEILARLIPKLEKVNGEWKVGELRKLLEEEGKKVVKSDSGVKIYDENGNELKDDDIIKF	15.088690533584707	0.23217749981878652	53.925315856933594	0.3882351815700531	19.58413314819336	nan	inf
monomer-200-nr2-run1_result_28	30	MVIKVDGGLFISYGLSEEALKVVWEVYKKELEELKKKGYKNIIVLAVPFYDENNKLYVDITFLEVEPIPYDLPGIPAVGPDFVRYKLKVLKSFFLDPKTKKILADATEQGKILEKENEDAEKVTELATKLAKETGKPLSKSISILARLIPKFAQWPGLIKVGELRKLLEEAGKEVVPSDKGVKIYDENGNELKDDDIIEL	14.92591280932983	0.16911339251370505	57.588172912597656	0.36636173725128174	18.697900772094727	nan	inf
monomer-200-nr2-run1_result_28	31	MIIKEDGGILITYGLSPEALEVVKEVYDKKLEELKKKGHKKLIALAVPFRDENNKLYVDILFLEVKAVPSNEPGVPPISPDYVRYRLVPLEAFTLDPETKEILADHTAEGALLLELNDDAEAVAAAARALAAETGKPFSKAIAIMAKIIPEFAKFPNKIKVSELKKLLEEAGKEVVPSEKGVKIYDKNWNELEDDDIIEL	16.646406235530964	0.17950128513020253	50.36357498168945	0.3892415761947632	19.97783088684082	nan	inf
monomer-200-nr2-run1_result_29	0	SAIYSDPELAKATIQKLFDHLERLVKEGPAFLDELVARRDDPSVLKGLSEELNIPPRIMELIYEALVDFRDFLAFLRNLWLAVQWFNGEPEEVLEVVPGDPNHPFDFKELAARIKNMRELEIIVTTAYARMVYERFSALGINVTEEDVLEMREKFGPRAGHLGALYLAGKLWEEYKKKKDKEGLLKDLRNHPLKVLPESL	15.691969368937505	0.2135229803588291	48.80371856689453	0.31284186244010925	18.447359085083008	nan	inf
monomer-200-nr2-run1_result_29	1	EAVRADPELAQAVIRRLFDHLRALRAAGPAALDRLRALADDPAVLAGLAAALDVPPRLMRLIYDALVRFGDFDAFLRNLWLAVQWWRGEPEEVREVVPGDPDAPFDFDELAARIANMRELELIVRTAYSRLVYDYFSSKGINVTEEDVLELERTKGPEAGELAADYLAGKLFEEYRKKRDKEALLEELRNHPLEWLPASL	11.77907383744145	0.4190427558671776	72.0067367553711	0.6993714570999146	11.816097259521484	nan	inf
monomer-200-nr2-run1_result_29	2	EAIFNDPELAKEVIKKLFDHLKELKEKGPEALDELVKAKNDPSVLEKLAKELEIPLELMKLIYDALVNFKDFDAFLRNLWLAVQWFNGEPKEELEVIPGDPNSPFDFDELAAKIKNMRELYLIVKTAYARLVYERFSALGIDITEEDVLRLKEELGPEAGRLAADYLAGKLWKEYEEKNDKEGLLEALRNHPLEWLPKSL	2.43939030898983	0.8885988638689858	82.4505844116211	0.8136909008026123	6.936024188995361	nan	inf
monomer-200-nr2-run1_result_29	3	EEIYNDPELSKKVIEKLFAHLRELDARGPAALDELVALRDDPSVLEGLSKELNIPKRLMELIYEALVDFRDFLAFLRNLWLAVQWWNGEPLEELEVVPGDPNHPFDYDELASRIENMRQLELIVRTAYARLVYDRFKAKGINVTEEDALELKKTKGPEAGHLAEHYLAGKLYVEYEKKNDKEGLLEALRNHPLEFIPKSL	17.714601560758624	0.13186402918363677	59.31917953491211	0.4462297856807709	18.036699295043945	nan	inf
monomer-200-nr2-run1_result_29	4	DEIFNSPELAKETIEKLFSHLEELYKKGPALLAELVAARDDPSVLKGLAEELNIPESLMRLIYDALVDFQDFLGFLRNLWLAVQWLNGEPLEEKEVVPGDPNHPFDFKELASKIKNMKQLYLAVRIAYAMMVYERFSALGINVTEEDALEAEKKLGPEAGHLAVHYLAGKLYKEYFEKKDKEGLLKELRNHPLKWIPDSI	7.656095382945444	0.5052205570903111	55.44127655029297	0.45471543073654175	17.330556869506836	nan	inf
monomer-200-nr2-run1_result_29	5	DAIYNDPELSKKTIKKLFDHLKELKEKGPEFLEELVKASNDPSVLENLSKELNIPLRIMKLIYDALVKFKDFDAFLRHIWLAIQWWNGEPEEILEVIPGDPNDPFDFDELASRIKNMRQLELIVKIAYAMLVYDKFSALGINVTEEDALKLKEELGPEAGHLAADYLAGKLFKEYFKKKDKEGLLKALRNHPLEWLPSSL	3.082786970129293	0.8516155738039214	81.66641235351562	0.8185479640960693	6.990694522857666	nan	inf
monomer-200-nr2-run1_result_29	6	EEIYTSPELAKEVIARLFAHLRELDAKGPAALDELVALADDPSVLEGLAEELNIPRRLMELIYEALVRFRDFDAFLRALWEAVQWVNGEPLERREVVPGDPDHPFDYDELAARIKDMRQLELVVRLAYARLVRDRLAAAGVDVTEEDVLEAKATEGPEAGRLGAAYLAGKLYAEYFERRDLAGLLEALRAHPLEWLPASL	3.3586355670827035	0.8264612516916978	75.19098663330078	0.7446072101593018	9.935233116149902	nan	inf
monomer-200-nr2-run1_result_29	7	EEIFNDPELAKATIKRLFDHLRELYARGPAALAELQAARDDPAVLAGLAEELNIPPELMRLIYDALVDFGDFLAFLRALWLSVQWVHGEPLEEKEVVPGDPDHPFDFDELAAKIKNMRELYLIVRLAYSRLVYERFKAQGIDWTEEDALEAERTEGPEAGHLAAHYLAGKLFEEYFEKRDLEGLLKDLRNHPLQWLPPTL	1.3863026572650003	0.944316326796138	84.21636199951172	0.8305046558380127	6.223147392272949	nan	inf
monomer-200-nr2-run1_result_29	8	EAIFNDPALAKEVIERLFAHLAALRAAGPAALEALVAARDDPSVLAGLAERLNIPPELMRLVLTALTEFRDLDAFLRHLWEAIQWWNGEPLEELEVVPGDPDDPFDFAEMASRIKDMRELYLIVRTAYAALVRDRLAALGIDVTEADALAARRELGPAAGARAEAYLAGRLYEEYREKNDREAFLAAMRAHPLAFLPASL	9.689654050403174	0.37433751121310876	57.67748260498047	0.4323574900627136	18.08118438720703	nan	inf
monomer-200-nr2-run1_result_29	9	DEIFNDPELSKEVIKKLFDHLRELRAAGPAALDAIVAARDDPSLLEGLSKELNIPLDLMRLIYTALVDFRDLDAFLRALWLSVQWLNGEPEEDLEVVPGDPNIPFDFDELAAKIKNMRELYLAVRLAYARLVYDRFAALGVDVTEEDVLAANATLGPGAGALGAAYLAGKLYAEYAAKRDRAALLEALRNHPLQWLPPSL	3.02101475413422	0.8750562279539748	79.32294464111328	0.8043354749679565	7.597770690917969	nan	inf
monomer-200-nr2-run1_result_29	10	EEIRNDPELAKEVIKKLFDHLKALDKAGPAALDELVAARDDPSVLEGLAKELNIPPRLMRLILTALTDFRDFLKFLQYLWLSVQFLNGEEKEIKEVVPGDPNHPIDFDELASRIKNMRELELIVRLAYAKMVYDYFSSLGIDITEEDMLKLKEEKGPEAGAWAAAYLAGKLIKEYEKKKDKDGLIEELRNLPVEFIPKSI	11.60654291933598	0.3028438162071418	74.48717498779297	0.6501294374465942	11.302168846130371	nan	inf
monomer-200-nr2-run1_result_29	11	EEIFNSPELSKKVIKKLFDHLESLRKKGPAALDEIVALKDDPSLLEGLAKELEVPLDLMELIYTALVEFRDFDAFLRHLWLAVQWMNGEPLEELEVVPGDPNLPFDFDELASRIKNMKELYLIVRLAYASLVYDRLSAQGINITEEDALRLKKEKGPEAGKLAEAYLAGKLFREYREKRDLEGLLEALRNLPLNFIPESV	2.25730136523319	0.9059017061720618	82.9776840209961	0.8248211145401001	6.459497451782227	nan	inf
monomer-200-nr2-run1_result_29	12	EAIFTSPELSQAVIKKLFDHLRRLTALGPEALARLVALRDDPSVLEGLAKELEIPMELARLILEALVDFQDLLAFLRNLWLSIQWLNGEPLEELEVVPGDPNHPFDFEEMASRIKNMKELYLIVKLAYARLVYDRFKAQGIDVTEEDALRLREEEGPEAGYWAEAYLAGKLIVEYEKKRDKEGLLKELRNHPLKWLPDSL	7.345981207771255	0.5541573095622325	64.12979125976562	0.517535924911499	14.57866382598877	nan	inf
monomer-200-nr2-run1_result_29	13	EAIFSDPALAQAVIRRLFDHLRALDAKGPAFLDELVAAADDPGVLEGLAAALEVPPALMRLIYRALVEFRDFERFLRNLWLAIQFLNGKPLEEKEVVPGDPNHPFDYDEMAASIKDMRELYLIVRLAYSMMVYEYFKSLGINVTEEDVLRMRRELGPEAGELGEHYLAGKLIEEYFKKNDKEGLLKELRNHPLQWLPPTL	1.7952705135070184	0.9173936027145285	82.46672821044922	0.8282546997070312	6.632429599761963	nan	inf
monomer-200-nr2-run1_result_29	14	EEIYNNPELSKEVIKKLFDHLESLRKAGPAALDELVALRDDPSVLEGLSKELNIPKRLMRLIYTALVDFRDFDAFLRNLWLAVQFLNGEPREEREVVPGDPNIPFDFEELAAKIKNMKELEIAVRLAYARLVYDYFKALGIDITEEDVLKAEKEKGPEAGHWGADYLAGKLIVEYEKKNDKEALLEDLRNHPLNWLPESL	11.858408576766504	0.53538755176582	72.1528091430664	0.7216594219207764	11.027257919311523	nan	inf
monomer-200-nr2-run1_result_29	15	SAIFNDPELAKEVIKKLFDHLRALREAGPAALDELVAARDDPSVLAGLAEELNIPPSLMRLIYTALVDFRDLDAFLRNLWLAIQWLNGEPEEVLEVVPGDPNDPIDFDELAARIKNMRELYLAVRIAYSRLVYERFKAQGIDVTEEDVLKAKKEKGPEAGHLGAHYLAGKLWEKYFEKRDKEGLLKELRNHPLEWIPSSL	2.6660197085020503	0.8718670706790489	77.62484741210938	0.7469519376754761	7.647162437438965	nan	inf
monomer-200-nr2-run1_result_29	16	EEIYTSPELSKEVIKKLFDYLKELKAAGPEKLDELQKAKDDPSVLESLAKELNIPKRLMELIYTALVDFKDFDKFLRYLWLAVQFWHGEPLEELEVVPGDPNIPFDFDELASKIKNMKELELIVRTAYSRLVYDYFKSKNINITEEDALKLKEEKGPEAGHWAAHYLAGKLIVEYEKKKDKEGLIKDLSNHPLKWLPPSL	3.537329018856704	0.825635937667443	76.4196548461914	0.7784396409988403	8.647039413452148	nan	inf
monomer-200-nr2-run1_result_29	17	EEIYNSPELSKAVIKKLFDHLEALDKKGPEALDELVAARDDPSVLEGLAEELNIPPRLMRLIYDALVDFRDFLAFLRHLWLAVQWWNGEPLEEREVVPGDPNHPFDYDELASRIKNMRELELIVRLAYAQLVYDRFSAEGINITEEDALRLKKEKGPEAGERAVLYLAGKLWQEYREKNDKEALLTDLRNHPLEFLPSSL	1.176353505117897	0.955772994539166	86.05535888671875	0.8393042087554932	5.478440284729004	nan	inf
monomer-200-nr2-run1_result_29	18	EEIFSDPELAKEVIARVFAHLRRLYEAGPEALDRLRALRDDPSVLRSLAEELRVPLSVMKLIYTALVDFGDFDAFLRALWEAIQWLNGEPLEVLEVVPGDPNHPFDFDEMAARIKNMREFYIAVRLAYARLVYDRFKALGINVTEEDMLRANKEFGPGAGHLAAHYLAGKLIEEYRKKRDLEGLLEDLRNLPLEWLPSSL	11.06282376272974	0.5268830557402576	74.70179748535156	0.7242933511734009	10.427380561828613	nan	inf
monomer-200-nr2-run1_result_29	19	DEIFSNPELAKEVIEKLFAHLKELDAKGPAALDELVAAADDPSVLEGLAKELNIPPELMKLIYEALVRFRDLHAFLRNLWLAIQWWHGLPLEEREVVPGDPNHPFDYEELASRIKNMRELYLIVRTAYARMVYERLKAKGVNITEEDVLKAYKEKGPEAGHLGALYLAGKLFEEYFKKRDKEALLEALRNHPLQVIPSSL	9.040764156017982	0.5913458491757643	67.39795684814453	0.6372162699699402	11.766139030456543	nan	inf
monomer-200-nr2-run1_result_29	20	EEIYNDPELAKEVIKKVFDHLKELKEKGPEALEELRKLKDDPSVLEELAKELNIPLSVMRLIYEALVEFGDFDAFLRNLWLAIDWWNGLPKQELEVVPGDPNNPFDFDEMASRIKNMREFELIVKIAYSRLHYEHFKALGIDVTEEDALKMEKELGPRAGHYAADYLAGKLWEEYEKKNDKEGLLKELRNHPLQWIPSSL	1.9187794837262617	0.921549866191486	82.92839813232422	0.8317099213600159	6.668395042419434	nan	inf
monomer-200-nr2-run1_result_29	21	EEIFTDPELAKEVIKKVFDFLKELDEKGPELLDEIVKLRDDPSLLKGLAEELNIPPEVMRLIYEALVDFRDFYAFLRYLWEAIQWLNGEPLEEKEVIPGDPNHPFDYEEMASRIKNMREFYLIVRIAYSMLVYDYFSKQGINITEEDVLRANKELGPEAGHWGADYLAGKLWKKYKEKKDLEGLIEELRNHPLRWLPESL	6.987873032015285	0.5342330567072672	49.218406677246094	0.3427925705909729	17.163166046142578	nan	inf
monomer-200-nr2-run1_result_29	22	EEIFNDPELAKEVIAKLFAHLRELDAAGPAALDELVAARDDPAVLRGLAEELNVPLSLMRLIYDALVRFRDFHAFLRNLWLAVQWLNGEPLEELEVVPGDPNHPIDYDELAARIKNMRELYLVVRIAYARLVYERLKAEGIDVTEEDVLEAAKTEGPEAGRLGAAYLAGKLWEEYREKRDLEGLLKELRNHPLQWLPPSL	3.1796345279285525	0.8319756991341333	78.55912017822266	0.7795586585998535	7.916970729827881	nan	inf
monomer-200-nr2-run1_result_29	23	EAIYNDPELAKEVIKKLFDHLKELYEKGPAALDELVAARDDPSVLEGLAAELNIPLRLMRLIYTALVDFRDFDAFLRYLWEAVQWWNGEPLEEKEVVPGDPNAPFDFDELASKIKNMRQLELIVRTAYARLVYDRLKALGINITEEDALKMNEELGPGAGGLAADYLAGKLWEEYREKRDREGLLEALRNHPLQWLPESL	1.6893485892305182	0.9196321075884655	83.53704833984375	0.8290406465530396	6.591302394866943	nan	inf
monomer-200-nr2-run1_result_29	24	EEIYNNPELAKEVINKLFDHLRSVYEKGPAFLDELVAARDDPEVLEGLAEELNIPLELMRLIYTALVDFRDFDAFLAALWRAVQWLNGEPLEELEVVPGDPNAPFDFDELASRIKNMRELELIVRIAYARLVYEKFSALGINVTEEDVLRAYKELGPGAGHLGAAYLAGKLFKEYEKKRDKEGLLKELRNHPLKWIPESL	16.909857759113294	0.16142132538070952	51.41626739501953	0.3705856204032898	17.313735961914062	nan	inf
monomer-200-nr2-run1_result_29	25	DAIYSDPELAQAVIKKLFDHLRALRAAGPAFLDELVAARDDPAVLAGLSAELEIPERLMRLIYDALVDFRDFDAFLRNLWLAVQWWNGEPEEVREVVPGDPNAPFDFDELAARIKNMRELEIIVRLAYARMVYERFKALGIDVTEEDALRLKKEFGPEAGRLAADYLAGKLFEEYFEKRDKEALLEALRNHPLQWLPASI	16.27652313295386	0.2919934566537281	59.74473571777344	0.47231125831604004	17.086397171020508	nan	inf
monomer-200-nr2-run1_result_29	26	EEVYSDPEKAKAVIQRLFDHLRELLERGPAALDELRAAADDPAVLAGLAAELEIDPELMRLIYDALVRFGDLLAFLRALWEAVQWLHGEPLERLEVVPGDPDHPFDFDELAARIENMRELELAVRLAYARLVYERLKAEGVEITEEDVLKLKETEGPEAGRLGAAYLAGKLFEEYFKKNDKEGLLEKLRNHPLNFIPESI	2.554096979944849	0.8583207550096514	72.31378173828125	0.7399520874023438	10.365002632141113	nan	inf
monomer-200-nr2-run1_result_29	27	EEIFNDPEKSKAVIKKVFDFLRELYEKGPEFLEQLRAARDDPSVLESLSKELEIPPGVMRLIYTALVDFGDFLAFLRNLWLAVQFLNGEPEEVLEVVPGDPNHPFDFDELAARIKNMREFYLAVRLAYARLVYERFSALGIDITEEDALALKRELGPGAGHLAAHYLAGKLWEEYRAKNDKEGLLKDLRAHPLQFIPSSL	3.089241278265328	0.8495304789811126	82.97444152832031	0.8309376239776611	6.209851264953613	nan	inf
monomer-200-nr2-run1_result_29	28	DEIFNNPELAKAVINKLFSHLKELREKGPAALDELQAARDDPSVFEGLAEELEIPPELMRLILDALVNFRDFDAFLRNLWLSIQFLNGEPLEELEVVPGDPNIPFDFDEMAARIKNMRELYIAVRLAYARLVYEKLSALGVNVTEEDVLAARKELGPAAGAIGEAYLAGKLIVEYEKKKDVDGLLKDLRNHPLKFLPDSL	13.623958852201245	0.1865072778093235	63.01249313354492	0.45404553413391113	17.16989517211914	nan	inf
monomer-200-nr2-run1_result_29	29	EEIYNDPELAKEVIKKLFDHLRELDAKGPEALAELQALRDDPSVLRGLAEELNIPLRLMRLIYEALVEFGDFLAFLRNLWLAVQWLNGEPLQELEVVPGDPNHPFDYDELAAKIKNMRELELAVRIAYARLVYDKFKAQGIDVTEEDALRMREELGPRAGHLAADYLAGKLWVEYEEKRDLEGLIEDLRNHPLEWLPSSL	2.509037836989327	0.8709572730825701	74.48360443115234	0.7566578388214111	8.588838577270508	nan	inf
monomer-200-nr2-run1_result_29	30	AAARASPELAQAVIARLFAHLAALRAAGPAALDRLVALRDDPAVAEGLAAALAVPPRLMRLILTALTDFRDFDAFLRALWLAVQWLNGEPEEIREVVPGDPDAPFDFAELAARIADLRQLEIAVRIAYAQLVYDRLSALGVNVTEEDVLKAKEELGPAAGALGADYLAGKLYQEYKKKRDLPALLEDLRNLPLQWLPASL	15.333651218677813	0.2510346271950996	50.62542724609375	0.3646068871021271	18.567678451538086	nan	inf
monomer-200-nr2-run1_result_29	31	EEIFSDPELAKEVIARLFAHLKELDAAGPAALDELVAARDDPSVLAGLAEELRIPLELMRLIYDALVDFRDFLAFLRNLWLAVQWLNGEPLEEREVVPGDPDHPFDYDELAARIKNMRELYLAVAIAYSMLVYDRLSAQGVEVTEEDALELKEKEGPAAGHIAVHYLAGKLFKEYFEKNDKEALLEALRNHPLEWLPSSL	13.82089905075453	0.23328581431993325	62.68485641479492	0.44212400913238525	17.136322021484375	nan	inf
monomer-200-nr2-run1_result_3	0	EEHKKLTIEELEKEERLKKLSELLKELAKLLGLPESVLEEVEPEIERLKEELIEHADDIDPSVVYLLILGYLLRKLFEERFKLFFNIPPEEIAKLIPRATLEELLGPPEERDPKRIRRRVWDLFMNVLSLPEIQALPEEFRTKLVNLWVNLYLLSLGIDYDLNATKAEIDFENNTIKLTDGDDPNKTLLVTPDSIEWVGP	2.3146318997360997	0.9357122340601207	85.1614990234375	0.8170942068099976	6.143154621124268	nan	inf
monomer-200-nr2-run1_result_3	1	AARRAAAAAALADAARLERMRALLRELARALGLPESALAAVGPRVDALAARLLALADRHDPALHHLLILGANLIELFAERLRRFFGISPEEIARLLPRATLEELLGDPAEADPARIRRRVWDLIMNFFSLPEIQALPKEQQTKLLGIIVNLYLLALGIDYDLNASEAILDLENNTILLQDGDDPTKWLLWTPDKIEWIPE	4.261639867063228	0.7135766138807854	62.71125793457031	0.5364006757736206	14.0734281539917	nan	inf
monomer-200-nr2-run1_result_3	2	AARKAETEAALADEERLKKLIELLKELAKHLGLPEEVLENIEPRVKALSEKLIARADEIDPSLVYLLILGYNTILLFKEYLKLKENVPEEEIKKLIPDYSLDELIGPPEEADPALIRKRVWDLLMNFFSLPSIQALPEEKRTKLLNLWVNAYLLALGIEYDLNASKAELDLENNTIILQDGNDPNKWLLVTPDKIEWVGP	1.4096627839136902	0.9400872663320147	89.28899383544922	0.8709365129470825	4.662539958953857	nan	inf
monomer-200-nr2-run1_result_3	3	AARREAMRAALADSERLERLKELLKEIAKHLGLPESVLEEVEPWIEEAAEALIARADEIDPSLAYLLILGYFLNKLFKEYLKLFFNVPEEEIAKILPVASLEELLGPPEEADPAAIRRRVWDLIMNFFSLPEIQALPPEKQTTLLNLIVNAYLLALGIDYDLNATKAELDTENKTILLTDGDNPNLTLKWTPDSIEWVPE	1.655766165132355	0.9268324880037848	86.36653900146484	0.8460313081741333	5.430184364318848	nan	inf
monomer-200-nr2-run1_result_3	4	SARKEAMRAELADEERLERLKELLKELAKLLGLPESVLEAIEPRVEALKEELIARADDFDPAEAFLLILADVLIDLFAEYFRRFENIPEEEIARLIPRATLEELMGDPADADPAAIRRRVWNLFMNIFSQPAIQAKPEEFRTKLLNIFVNAYLLALGIELDLNATKAELDLENNTIKLTDGDDPNKTLLVTPDSIEWVGP	1.9779074078094527	0.8935261891105182	87.77679443359375	0.8352910876274109	5.0681891441345215	nan	inf
monomer-200-nr2-run1_result_3	5	SEHRERMREYLEDEERLEKLKELLKELAKELGLPESVLEEVEPRIEKLKEELIAHADDIDPSLAYVLILGDFLIYLFKEYFKLFFNISDEEIKKLIPDSTLEELMGPPEEADPKRILERVWNLFFNFFSIPEIQALPEEKQTRLVNIVMNMYLLALGIEYDLNVSKAEINLENNTVILQDGNDPNKYLLFTPDSIEWVGK	0.9909857817902848	0.9686460853284714	89.04972076416016	0.8520687818527222	4.557879447937012	nan	inf
monomer-200-nr2-run1_result_3	6	DELKKKMKEYLEDEERLEKLIELLKELAKELGLPESVLENIEKRVEEIKKKLIEMADKIDPELAYLLILGYNIIELFSEYLKLKENVSEEEIKKILPVYTLEELLGPPEEKDPEKIRERVWNLFFNFFSLPSIQAKPEEFKTKLVGLFVNMYLLSLGIDYDLNVSKAELNLENNTILLQDGDDPNKILKVTPNKIEWVGP	0.9762877946915991	0.9708097044949073	91.90767669677734	0.8755881190299988	3.8934311866760254	nan	inf
monomer-200-nr2-run1_result_3	7	AAHRAATRAYLADAARRERLIELLKELAKELGLPESVLEAIEPDVEALAAEIIARADRIDPAVAYLLILGSLLIKLFTDYAKLFENISEEEIARLIPRATLEELIGPPEEADPARIRERVWSLFMNFFSLPWVQALPQEKQTKLVGIYVRMRLLALGIDYDLNVSKAEIDFENNTILLQDGDDPNKWLKVTPDKIEWVGK	1.3824340702429228	0.9467909209246735	87.77588653564453	0.8448646664619446	4.789922714233398	nan	inf
monomer-200-nr2-run1_result_3	8	AAHRAATEAELSKSERLEKLKELLKELAKHLGLPESVLERIEPRVEALSAELIARADAIDPSTVYLLILGYVLNELFKEYFKLKYNISPEEIAKLIPTLTLEELIGPPEEADPELIKRRVWSLFFNIMSLPLIQAQPPEFRTKLIGIWVNMYLLALGIEEDLDVTKAEIDLENNTIILTDGKDPNKKLLVTPDKIEWVGK	3.028788703929238	0.8579761733107406	82.04904174804688	0.7962779402732849	7.053537368774414	nan	inf
monomer-200-nr2-run1_result_3	9	SEKVEEAKKYLEDEERLEELKELLKEIAKLLGLPESELENVEPRIEELKKKLLSLADRIDPSTFYLLILGDLLIHLFEKYLELKENVPREEIEKLIPRLTLEELLGPPEENDPERIRKRVWDLFMNFMSLPVMQAKPEEFKTKLVNLWTNAYLLSLGIDYKLNATKAEIDLENNTILLTDGDDPNKTLKITPDSIEWVGK	1.0225545692505673	0.9674285849973415	91.73240661621094	0.8820672035217285	4.0407633781433105	nan	inf
monomer-200-nr2-run1_result_3	10	EERREEAREELEDEERLERLKELLRELARELGLPESVLENIEPRIERLKEELLERADEIDPRMYYVLILADSVIWLFEERLRRFFGIPPEEIAERIPRATLEELLGPPEEADPARILRRAWDLFMRAFSLPEFQALPPEQQTRLLALWVRALLLALGIDYDLNASAAELDLENNTIRLRDGDDPDRTLLVTPDRIEWVGP	1.2867380256549215	0.9502419987140517	89.22354125976562	0.8667740821838379	4.888535022735596	nan	inf
monomer-200-nr2-run1_result_3	11	EELREKAKKALDDEERLKKLAELLKELAKHLGLPESVLENIEPRINSLKEKLLSLADRHDPSVYYLLILGSLLIELFKEYLKLKKNVSEEEIKKILPVKTLEELLGDPSKADPAEIRRTVWNLFMNFLSLPEIQALPEEFRTKLVGIIVNMYLLSLGIDYDLNVTKAEIDLENNTIKLVDGNDPTKTLLVTPDKIEWVGE	1.479681755029144	0.9367845342987791	84.510986328125	0.8063603639602661	5.949487686157227	nan	inf
monomer-200-nr2-run1_result_3	12	SEKKEEAEKYLEDEERLKKLEELLKELAKELGLPESELENVEKDIEELKEELIERAEEIDPKLYYLLILGYRLNKLFKKYAQLFENISEEEIKKLIPSLTLEELLGPPEENDPERIRERVWNLIMNFFSLPWIQNLPEEKKTKLIGIVVNLYLLSLGIDLDLDVSKAEIDLENNTVKLVDGKDPNKTLLLTPNSIEWVGE	1.3191882221557778	0.9496409252290304	90.90129852294922	0.8704338669776917	4.241312503814697	nan	inf
monomer-200-nr2-run1_result_3	13	MERREKAKEYLEDSERLEKLKELLKELAKELGLPESVLENIEPRIERAKELLLELADRIDPSEIYLLILGYNLRELFAERLRLKFNISPEEIAERIPVATLEELLGPPEEADPEELRRRVWSLIMRFLSLPEIQALPEEKRTRIINIIVNMLFLSLGIDLDLNATKAEIDLENETIKLTDGDDKDKTLLVTPDKFEWVGK	1.955459655978394	0.9015072520850558	84.3292007446289	0.8100141286849976	6.126140117645264	nan	inf
monomer-200-nr2-run1_result_3	14	AERRAAAQAYLADSERLAKLKELLKELAKELGLPESVLEAVEPRIDALAAELLARADAIDPREYYLLILGDFLRQLFEERLQRFFNISPEEIARLIPRLSLEELLGDPSEADPERLRRRVWSLLFSFFSLPEIQALPKEFQTKLLGIVVNMYLLALGIEEDLNVTEAELDLENNTVILTDGNDPNKKLLVKPDEIEWKGL	1.3606218433645068	0.9466988748442737	84.48402404785156	0.8076422810554504	5.666954517364502	nan	inf
monomer-200-nr2-run1_result_3	15	SARRAAMREYLSDSERLAKLEELLKELAKELGLPEEELENIAPRIAALSEWLISHADRIDPKLAYLLILGDNLIYFFTERAKRFFNIPEEEIAKLIPKATLEELMGPPEEADPERIRERVWNLFMNFFSLPEIQALPEEFRTKLVGIYVRAYLLALGIDYDLNVSKAEIDFENNTIILKDGDDPNKWLKVTPNSIEWVGK	0.7879066447376968	0.9786284868161705	86.35637664794922	0.8378146886825562	5.228271007537842	nan	inf
monomer-200-nr2-run1_result_3	16	EERRARMRAYLADAERRARLIELLKELARLLGLPESELEEVEPRVEALEAELIARADRFDPSLAPLLILGDNLIRFFERRAELFFNIPPEEIAKLIPRATLEELLGPPEEADPERIRRRVWNLFMNFFSLPEMQALPEEKRTALVGLFVRAYLLALGVEYDLDVSRAEIDLENNTILLRDGRDPSRTLRWTPDEIRWEGP	1.3725377108027075	0.9481988513943304	86.76435089111328	0.8278167247772217	5.103442192077637	nan	inf
monomer-200-nr2-run1_result_3	17	SELKEKTKEYLENEERLKKLIELLKELAKLLGLPESVLEEIEPRVKKTKEQLIEMADRIDPELVYVLILGVNLRELFETYAKLFENIPAEEIAKLIPTATLEELIGPPEEKDPEKILKRVWDLFMNFFSLPWVQAKPEEFRTNLLNIFVNMLLLALGIEYNLNVTKAELDLENNTILLTDGDDPNKTLVVTPDKIEWKGK	2.1152927705118616	0.8937256507992578	68.53296661376953	0.6818889379501343	10.326274871826172	nan	inf
monomer-200-nr2-run1_result_3	18	EERRKEMEEYLNDEERLEKLKELLKELAKELGLPEEELENIEPWIEETKEELIARADEIDPKLAYVLILGSYLIRLFREYLERFKNVSPEEIAKILPTATLEELLGPPEEADPKKILERVWNTFINFFSIPEIQALPEEKRTKLINIFVNMYLLSLGIDYDLNATKAELDLENKTIKLTDGDDPNLTLLVTPDSIEWVGK	3.4740956267566703	0.9233865533719556	82.22591400146484	0.7742750644683838	6.1372294425964355	nan	inf
monomer-200-nr2-run1_result_3	19	AERRARMQAYLADSARLERLKELLKELARELGLPESVLEAIDPRVAELAEQLLALADRIDPETAYLLILGYLLTLLFEERLRLFENVPPEEIARLLPRATLEELLGPPEEADPERIRERVWNLLMRFFSLPWVQALPEEFRTKLLNLVMNLRLLALGIDEKLNVTEAKLDLENNTIILRDGDDPNKYLVWTPNEIKWEGL	1.5408669372949468	0.9319589976063223	80.03654479980469	0.734039306640625	6.948525428771973	nan	inf
monomer-200-nr2-run1_result_3	20	AAHREEARAALAESERLEKLIELLKELAKLLGLPESVLESIEPDVERIAAELLALADRIDPSTIYLLILGYLLRKFFEERLKLFFNVPEEEIKKLLPSLTLEELIGDPAEADPELIRKRVWELIFNFFSLPEIQALPKEFRTKLLNIIVNAYLLALGIDYDLNASDAELDLENKTIKLTDGNDKNKTLLFTPDKIEWKGP	2.2607936186289628	0.8856210967973108	81.64094543457031	0.8149539828300476	7.027674674987793	nan	inf
monomer-200-nr2-run1_result_3	21	AERRAAAAAALADAEALERLKALLRELARLLGLPEEELEAVDPAVAATEAALLARADEIDPALYRLLILGYWLRRLFARWLQRHEGVPPEEIARLLPQATLEELLGPPEAADPAEIRRRVWSLLFRFFALPAVQALPAEQRTALLGLWVNAYLLALGIEEDLNVSEAELDLDRETVRLRDGDDPDKYLLLTPDRIEWVGR	3.087820620411928	0.8541283996987831	86.64920043945312	0.8254072070121765	5.172888278961182	nan	inf
monomer-200-nr2-run1_result_3	22	EERREETRKELSKSERREKLLELLKELAKLLGLPESVLENVEKRFEELSEELIARADDIDPSQVYLLILGSFIIDLFEEYFKLKENIPPEEIKKLIPSLSLEELLGDPADNDPEKIRQRVWDTFMNILSLPLIQAKPEEFRTKLVNIWVNAYLLSLGIDYKLNATKAEINLENKTIKLTDGDDPNKTLLVTPNKIEWVGP	1.382332484790882	0.9474378224526399	88.07720184326172	0.8681001663208008	4.978766441345215	nan	inf
monomer-200-nr2-run1_result_3	23	EELKKKMEEELSKKERLEKMIELLKELAKALGLPESVLENIEPRVEELKKELIERAEDIDPSLAYLLILGSVLIELFREYAKLFENISEEEIKKLIPSLSLEELIGDPEEKDPERIKERVWNTFINFFSLPWVQALPEEKRTKLVNIWVNLLLLALGIDYDLNASKAEINLEKNEILLTDGDDPNKTLRITPNKIEWLGP	1.27512427109597	0.9532105212467502	85.15464782714844	0.8223785161972046	6.0380778312683105	nan	inf
monomer-200-nr2-run1_result_3	24	AARRAAMAAELAKAERLERLKELLKELAKALGLPESVLEEVDPFVDALAAELLARADRIDPALAYLLILGAFLIRLFELRFQRFFGVSPEEIAKLIPRATLDELLGPPEEADPARIRERVWSLFMNILSLPEVQALPPEQRTELVGLWVRLYLLALGIEYDLNVSRAEIDTENRTILLTDGDDPTKTLRVTPDSIEWVGP	3.052588346967602	0.859065370287473	79.21192169189453	0.7501290440559387	7.322638034820557	nan	inf
monomer-200-nr2-run1_result_3	25	SAHRAAVEAELADSERRAKLIELLKELAKELGLPESELENIEPRVDELEAALVARADEIDPSLVYVLILGDLVIELFERYLILFENIPPEEIARKLPRATLEELLGDPADADPARILRRVWDTFINFFSLPVFQAKPKEFQTKLVNLFVNMLLLALGIDYDLNVTKAEIDLENKTITLVDGNDPNKKLLITPDSIEWVGP	1.1811639534931604	0.9586521132628042	88.91950988769531	0.8398274779319763	4.639261722564697	nan	inf
monomer-200-nr2-run1_result_3	26	DAHRAAMRAELARAERRARLAELLRELARELGLPESVLAAVEPEIAALEAELLALADRIDPRDAYLLILGASLRRLFAERLRRFFGVPPEEIARLLPRATLEELLGPPEEADPAALRARVWGLIFDAFSLPEFQALPEARRTRLLGLVVRLYLLALGIDYDLDVSAAELDLETRTVRLRDGRDPDRWLLVTPDAIEWVPR	3.1170673222310863	0.8520484908245465	86.3359375	0.8115736246109009	5.3981404304504395	nan	inf
monomer-200-nr2-run1_result_3	27	EELKKKAKEELEDEERLEKLKELLKELAKLMGLPESELEEIEPEVEKLKEELLSRAEEIDPSLIYLLILGSLLIRLFERRLKLKFKVPEEEIAKLIPSLTLEELIGPPEEADPELIRQRVWDLIFNFFSLPEIQALPEEKRTKLLGIIANMYLLALGIEEDLNVSKAELDLENNTVKLVDGDDPNKTLLITPNSIEWVGK	1.4794326969123583	0.9360049674315798	87.0687484741211	0.8327747583389282	5.112760066986084	nan	inf
monomer-200-nr2-run1_result_3	28	EEKKKEAEEELSKEERLERLKELLKEIARLLGLPEEVLEEIEPRIEKLSKELIEHADSIDPKTYYLLILGDLLIELFRRYLLLHENVPLEEIAKLLPVSTLKELLGDPSENDPAKIRERVWNTFMNFFSLPSMQAKPPEFQTALLGLWVRAWLLALGIEEDLDVTAAELDTENNTIRLTDGRDPTKTLLVTPDSIEWVGP	5.05476452075766	0.7891018826195056	81.63294982910156	0.8033923506736755	7.477238655090332	nan	inf
monomer-200-nr2-run1_result_3	29	AARRAEARAALADSERLEKLKELLKELAKELGLPESVLENIDKRIEALAEELLARADEIDPSLIYLLILGANLRELFAERLQLFFNVSPEEIAKLLPQASLADLLGDPAEADPQRIRERVWSLFMNFLSLPEIQALPEEFRTKLVNLWVNMYLLALGIDYDLNATKAEIDLENKTIKLTDGDDPNKTLLVTPDKIEWVGK	0.8953032964264133	0.9769324622072798	90.09901428222656	0.8678073883056641	4.307738780975342	nan	inf
monomer-200-nr2-run1_result_3	30	AARREAMRAALADAERLERLKELLKELAKELGLPESVLENVDPLVEAAAAELLEHADAFDPSLAFLLILGYSLRKLFEERAKLFFGISPEEIAKLIPAASLEELLGPPSEADPALIRKRVWDLFMNYLSLPEIQALPEEKRTKIVNLFVNAYLLALGIEYDLNASKAEIDLENNTILLQDGNDPNKTLKVTPDKIEWVGK	1.015384338759718	0.9671198069778134	88.4308853149414	0.8650209903717041	4.727417469024658	nan	inf
monomer-200-nr2-run1_result_3	31	AERRAATRAALADAARRARLRELLAELARELGLPEEELAAIGPRVDALEAELVARADEIDPAEVHLLVLADLLTHLFRRRFERFFGISPEEIARLLPVATLEELLGPPEEADPARLRARVWGLLIRAFSLPEVQALPPERRTRLLGLVVRLLLLALGVELDLRVSAAELDLEREEILLTDGDDPTRTLRVTPDSIEWVGP	1.0534672995251222	0.9646059753487112	85.57798767089844	0.7986698150634766	5.195189476013184	nan	inf
monomer-200-nr2-run1_result_30	0	PPPPPPLPDLGPVLRAWPVGDDPEAARAELRAYVRAWLERRWAARLAEAEAALEAEFRARYAAAGGEAIGLSFEAWMAQPEVAAERAARRAEARAAIREAGGEELFDEVFTLVLDLLAEDPSRFWLAKTVFESWLDWALEQAKDDPEAAFEKLKKKINERVEEETKRLSASGPNSPAYKAFQKFVKWLKEYLEKKEKELK	3.3252804240398706	0.7955177969894811	87.72856903076172	0.7885932922363281	6.435332775115967	nan	inf
monomer-200-nr2-run1_result_30	1	SPPAPPLPDLEPVLRAWPVGEDPEAERAAFRAWVRDWLRRRYEERLAAAAAALAAELAAEYAAAGGAAAGVSLAAWLAAPDVAAARAARAAEARAAIREEGGEEDFELIFDIVLKLLKEDPSRFWLAKTLWEEFIDFQLEQAAENPEEFFKKFKERIEKKLEEEEKRLEKSGPNSPYYKAFKKFKEWLKEYLKKLEEELE	1.6175272133908076	0.949773632252533	88.20587921142578	0.7983806133270264	6.099005222320557	nan	inf
monomer-200-nr2-run1_result_30	2	PPPVPPLPDLRPVIRAWPVGEDPEKEKAELREYVKSYLRRKYEARLEAADAALEARYRARYRAAGGEKIGLSYEAWLAQPEVAAEIAAEREAARAEIRKTGGKEDFDEIFDLVLDLLAEDPSRFWVAKTIFESWLEFFKELAKDDPKAAFKEMKEYILKRLAEEEKRLSASGPNSPAYKAFLEFKKWLEEYLEKLEKELE	3.136751833556994	0.8857698551657924	89.25730895996094	0.7964093089103699	5.823573112487793	nan	inf
monomer-200-nr2-run1_result_30	3	PPPEPPLPDLRPLLLAWPEGADPAAAAAALRARVRAWLERRFEARLAAARAALDARFRARYEAAGGAEIGRSFEEWLADPEVAAEIAAAEAAALAEIRATGGAEDFDEVFDLVLALLAEDPSRLAVARLVFDAWLEWELARAADDPAAAFASFRARLAARLAAAEAALAAAGPDSPAYAAFQEFRAWLDARLAALGAALA	3.3827729147248635	0.852252573443093	79.53606414794922	0.6779134273529053	8.76729679107666	nan	inf
monomer-200-nr2-run1_result_30	4	PPPPPPLPDLAPLLRAWPVGADPAAAAAALRAHVRAWLARRYAARLAAAAAALEARWRAAYEAAGGAATGLSFEAWLAAPENAARIAAERAAAAAAIARAGGREDFDEVFDLVLALLAEDPSRAWLARLVFRAWLEWFLERAAADPAAAFAAFRARLTERVAAEEARLSASGPDSPAYKAFKKFRAWLAAYLAALGEKLA	3.71302876930867	0.8431869123582719	84.47892761230469	0.7340822219848633	7.364031791687012	nan	inf
monomer-200-nr2-run1_result_30	5	PPPEPPLPDLGPLLRAWPRGADPEAAAAALRARVTAWLERRWQARLAAADAALEAELRAAYAAAGGAATGLSFAEWLAAPAVAAAIAARRAAALAEIRETGGREDFDAVFGLVLDLLAEDPSRFEVARTVFESWLDFLRKQAADDPAAAFASFEARLTARLAAARAELSAAGPDSPAYAAFERFVAWVEARLAQLGKEIA	3.445815931338697	0.8641477312099352	87.5077896118164	0.7900493144989014	6.044407844543457	nan	inf
monomer-200-nr2-run1_result_30	6	AAPAPPLPDLAPVLRAWPRGADPAAAAAALRARVTAHLRARWEARLAAAAAALEAEWRAEYAAAGGEKTGRSFAAWLADPANAAARAARAAAAEAEIRETGGEALFDEVFDLVLELLAEDPSRFDLARLVFRAWLDWFLERASADPEAAFAALKARLTARLAAAEAELSASGPDSPAYKAFQKFKKWLEAYLAALEKELK	4.2805490640920585	0.7761180109699454	75.36202239990234	0.6008461713790894	11.954310417175293	nan	inf
monomer-200-nr2-run1_result_30	7	PPPVPPLPDLAPVVRAWPVGEDPEAARAALRAYVRAWLRRRYEAALAAARAALEAAWRAAYEAAGGAAIGLSLAEWLALPAVAAAAAAAAAAARAAIREAGGAELFDEVFALVLELLAEDPARFWLARTIFESFLEFFLELAADDPAAAFEAFKARLDARLAAERARLSAAGPDSPAYAAFLRFRAWVEARLAALAAELA	19.73678146339213	0.14395701760743537	64.68565368652344	0.4722101390361786	15.390556335449219	nan	inf
monomer-200-nr2-run1_result_30	8	APPAPPLPDLAPEVAAWPRGSDPAAAEAALRARVRAHLRARFDARLAAAEAALEAEFRAEYAAAGGEKTGLSFDAWLAQPERKARIAARRAEARARIRAEGGEEDFDAVFDLVLELLAADPSRFDVAKTIFEAWLEFFLERAADDPEAAFAELTARLNARLAAAEAELSASGPDSPAYKAFKKFKAWVEARLAELGAKLK	3.549032535940358	0.8521594466429707	85.8780517578125	0.7571455240249634	6.916515350341797	nan	inf
monomer-200-nr2-run1_result_30	9	PPPAPPLPDLAPVLRAWPRGADPAAAAAALREQVRAWLRARWEAALAKADAALEAEWRARYEAAGGAAIGLSYAAWLAQPENAAAIAARRAEARERIRREGGKADFDEVFGLVLALLAEDPARFELARLVWEAWLEFQLELAADNPAEAFAALRARLTAALAAARAALSAAGPDSPAYAAFARFAAWVEARLAALGAALA	3.1813757158917597	0.881591082773316	85.8553466796875	0.7505746483802795	6.509616851806641	nan	inf
monomer-200-nr2-run1_result_30	10	PPPLPPLPDLAPVVRAWPEGADPEAARAALRAWVRAWLERRWAARLAAADAALEAAFRAEYEAAGGKATGLSFEEWMAAPEVAARRAAERAAARAAIREEGGREDFDEVFALVLALLAEDPSRAWLARTIWEAWLEWALARAADDPAAAFAALRARLDAALAEKEAELAAAGPDSPAYAAFRAFVEWTRAYLAALGAALA	3.7417405221045787	0.8301323343507186	86.59870910644531	0.7808683514595032	6.431988716125488	nan	inf
monomer-200-nr2-run1_result_30	11	PPPEPPLPDLRPVLLAWPEGKDPEKSAAALREYVRAWLRRRWEARLAEARAALDAEFAAAYAAAGGAATGLSLAAWLAQPERAAARAARLAEARRRIREEGGEEDLDEVFDLVLELLAEDPSRFWRAKLVFEAWLEYQLELAAEDPEEAFARLKARIDERLAKEEARLSASGPDSPAYKAFKKFKAWLEEYLAKLEAELK	2.9807967115274447	0.8103449463278963	87.78836059570312	0.7616552114486694	6.435796737670898	nan	inf
monomer-200-nr2-run1_result_30	12	PPPEPPLPDLRPVLRAWPVGEDPEELREELRRYVRDWLRRRWQERLAEADAALEERYRAEYEASGGEKIGLSYEEWLAQPERRARIEEERRRAREEIREKGGEEDFEEVFDLVLELLAEDPSRFWLAKEVFEAWLEFFLEQAKDNPKEAFEKLKKRLLERVEEEEKRLSASGPDSPAYKAFKKFKEWLKKYLEELEKELE	3.1054311066413987	0.8335609098455717	87.37786865234375	0.7807488441467285	6.962885856628418	nan	inf
monomer-200-nr2-run1_result_30	13	APPEPPLPDLEPLVRSWPEGEDPEKLSKELREWVAAWLRRRREARLAEADAELEARWRKRYEAAGGAAIGLSFEAWLAQPEVAAAIAAERAAAEAAIREAGGAEDFDRVFGLVLRLLAEDPSRFWRAELIFRAWLDFHREQASADPAAAFAAFRARLEARLAAAEAELAASGPDSPAYAAFQKFRAWVAAYLEELGAALA	3.2803440262012513	0.834622825115413	79.80145263671875	0.6623520851135254	9.03937816619873	nan	inf
monomer-200-nr2-run1_result_30	14	PPPPPPLPPLGPLVRAWPVGDDPEAAAAALRERVRAWLRARWAARRAAAAAALAAAAAARYAAAGGAATGLSFAAWLAQPAAAAEAAARAAAAAAAIRAAGGEELFDEVFDLVLDLLAEDPSRFWLARLIFEAFVEFLLEQAADDPAAAFEAFEKRLTERLEEAEKELAASGPDSPAYKAFLKFREWLAKFLAALKAELE	8.63516003766243	0.39613332786494054	63.04947280883789	0.4496506452560425	15.8072509765625	nan	inf
monomer-200-nr2-run1_result_30	15	PPPEPPLPDLAPLLAAWPVGEDPEAAAEELRALVRAWLRRRWEARLAEADAALEAEYRARYAAAGGAATGLSFEAWLAQPEVAAEIAAARAAARARIRAEGGLELFDEVFDAVLALLAADPSRAWVARLVFRAFLEFERELAADDPAAAFAAFRARLAARLAAARAALAAAGPDSPAYAAFREFAAWLEAELAALAAALA	3.1269953097105976	0.7949668777789097	87.91015625	0.7919812202453613	5.925557613372803	nan	inf
monomer-200-nr2-run1_result_30	16	PPPPPPLPDLGPLLRAWPEGDDPEAAAAALRAFVRAHLRRRWAARLAAAEAALEAEFRAEYAAAGGEATGLSFAEWMAAPERAAAWAARRAAARAAIREEGGEEDFDEVFGLVLALLAEDPSRAWLARLVWEAFVEFYLEQAADDPEEAFERFRERVRARLEEERARLEAAAPDSPAYKAFREFVEWLEAYLEELEEELE	3.7377894716088003	0.8263065910208331	86.93733978271484	0.766782283782959	6.532262325286865	nan	inf
monomer-200-nr2-run1_result_30	17	PPPPPPLPDLAPLLRAWPVGADPAEAAAALRAWVAAWLERRWAAALAAAAAALDAEWRAAYEAAGGAAIGLSYAEWLAAPAAAAARAARAAAAAAAIREAGGKALFDEVFSLVLALLAEDPSRFWLARTVFEAFLEWFLAQAADDPAAAFATFKARLDAKVAEAEEELSASGPDSPAYAAFQRFKAWLDARLAALGAALA	4.344873019556854	0.7646872448372354	82.52190399169922	0.7101420760154724	7.90439510345459	nan	inf
monomer-200-nr2-run1_result_30	18	PPPPPPLPDLGPLIAAWPEGADPAAAAAALRAYVRDWLRRRYEERLAAADAALEAEFAARYAAAGGEKTGLSLEEWLAQPEVAAEIAARRAAARERIRREGGEELFNEVFDLVLALLAADPSRFALAKTIFESFIEFYLELASEDPEEAFKRFEELLNKKLEEEKKRLSASGPDSPAYKAFLEFVKWLKEYLEKLKKKIE	4.683424430570943	0.7856766884029023	81.74227905273438	0.6977934837341309	8.25133228302002	nan	inf
monomer-200-nr2-run1_result_30	19	PPPPPPLPDLAPLLAAWPEGEDPEAARAALRAYVRSWLRRRYEERLAAAKAALEAEWRARYAAAGGAAIGLSYEAWLAQPENAAAIAARTAAAEKEIRETGGEEDLEEVLDLVFDLLAADPSRFEVARTVFESWLDFYLERNKDDPKAGFEELRKRLEERIEKKRKELSASGPESPAYKAFLKFDEWLKKRLEELEKKLE	3.998397842918347	0.8069938240339876	82.64738464355469	0.7335250377655029	8.349173545837402	nan	inf
monomer-200-nr2-run1_result_30	20	APPAPPLPDLGPLLRAWPVGADPAAARAALRARVAAWLERRWAARLAAAAAALEAEWRARYAAAGGAATGLSFAAWLAQPANAAAAAAAAAAARAAIRTEGGEADFDEVFDLVLDLLAADPSRFWLARTVWEAFLEWFLAQAADDPAAAFAVFRARLDARLAAAEAELSAAGPDSPAYAAFQRFRAWTAARLAELGAALA	3.4417838338645126	0.8715011307216122	84.89643096923828	0.7543848752975464	6.800270080566406	nan	inf
monomer-200-nr2-run1_result_30	21	PPPAPPLPDLAPVIRAWPEGEDPEAARAALREYVSSYLRARYEARLAEAKAALEAEWRARYEAAGGAAIGLSYEEWLAQPEVKAEIAARLAAAEKAIREEGGEEDFDEVFDLVLELLAEDPSRFEVAKTIFESWIEFFLELAKDNPEEAFEKFKKRIKEKLEEEEKRLSASGPDSPAYKAFKRFKEWLEKYLEELEKEIK	3.6853091372649485	0.8159013263924129	83.89195251464844	0.7234247922897339	7.662624835968018	nan	inf
monomer-200-nr2-run1_result_30	22	APPPPPLPDLGPVLRAWPVGADPEAESAALRDYVRSYLRRRYEARLAEADAALEAEWRARYEAAGGAETGLSFAAWLAQPENAAAIAAARAAARAEIREKGGKEDFEEVFDLVLALLAEDPARRWLARLVFEAWVEFFLELNKEDPEKGFKEFKERLLKRLAEEEARLSAAGPDSPAYAAFREFRAWVLAYLEELEKKLK	2.748642398926396	0.8821454015914095	84.39564514160156	0.7304612398147583	7.1804633140563965	nan	inf
monomer-200-nr2-run1_result_30	23	PPPAPPLPDLRPLLRAWPVGEDPEKSEAELRAFVRSYLRRRYEARLAEADAELEAEWRARYEAAGGAAIGLSYEEWLAQPENAAAIAAARKAAEEKIRKEGGEELFEEVFDLVLELLAEDPSRLWLAKTVFESFIDFYLELNKDDPEKGFKEFKEKLLKRLEEAREELEASGPDSPAYKAFLEFVAWVEEYLEELEKKIK	2.4333419597758823	0.9252206258418242	88.67144012451172	0.7737506628036499	6.110207557678223	nan	inf
monomer-200-nr2-run1_result_30	24	PPPPPPLPDLRPIVRAWPVGEDPEERREELRRFVMSWLERKFEEKLEEAEKELEKEFLEEYKASGGEKIGLSYEEWLNKPENKKKIEELKKERLKKIREELGEELLEEVFDLVLELLAEDPSRFWLAKEIFEAFLEFFLKQAKENPKEAFEKLKKRILERLEEKEKELSESGPDSPAYKAFKRFKEWLEKYLEELEKELK	2.6334929606286672	0.8521740069950053	84.44476318359375	0.7416067123413086	8.04392147064209	nan	inf
monomer-200-nr2-run1_result_30	25	PPPAPPLPDLGPLLAAWPEGEDPEARRAALRAYVRSHLERRYAARLAAAKAELDAKWKAAYEAAGGAETGLTYAEWMAQPENAAKRAAEAAKAKAEITEKGGEEDFDEVFALVLRLLAEDPSRAWLARTVFEAFLEFFLEQASDDPEAAFAKFKKRLDARLAEERARLAAAGPDSPAYKAFQEFVAWVEKYLAELEKELK	3.495553260245866	0.867397194152781	88.92160034179688	0.8148657083511353	5.857471942901611	nan	inf
monomer-200-nr2-run1_result_30	26	PPPAPPLPDLAPEIRAWPVGEDPEAARAALRAWVTGWLRRRYEARLAAARAALEAEWRARYAAAGGEKTGLSYEEWLAQPENAAAIAAAKAAAEAAIREAGGEELFDEVFDLVLALLAEDPSRLWLAKTIFDSFLDFFLELAADDPAAAFERFRARLLERLAAERERLSAAGPDSPAYAAFLEFEAWLRERLEALGAALS	7.916054180558592	0.5540419524628661	73.53295135498047	0.5540093183517456	11.619547843933105	nan	inf
monomer-200-nr2-run1_result_30	27	APPAPPLPDLEPVLRAWPVGEDPEAAAAELRAWVRDWLRRAWADRLAAADAALEAEFRAEYAAAGGEETGLSFAEWLAAPERAARIAARRAAARAAIRREGGAELFDRVFGAVLALLAEDPSRAWLAKTVFDAFLDWFLEQAADDPAAAFAAFRARLDARLAAAEARLAAAGPDSPAYAAFREFVAWTRARLAARAEALA	2.698586395427345	0.8451806932937945	90.43565368652344	0.8195813298225403	5.064056396484375	nan	inf
monomer-200-nr2-run1_result_30	28	SPPAPPLPDLRPVLLAWPEGDDPEAAAAALRAYVRAHLEARWQARLAEADAALEARWRAEYKAAGGEKIGLSFAEWMAQPDRAAEIAAERAAARAAIREEGGAELFDEVFDLVLELLARDPSRRHVARLVWEAFLEFHLAQAADDPKAAFEAFAARLRERLAAAEAELAAAGPDSPAYAAFREFRAWVEERLARLGAELA	2.211174049295675	0.9277619843927082	85.65959167480469	0.7435709238052368	6.627129554748535	nan	inf
monomer-200-nr2-run1_result_30	29	PPPLPPLPDLRPRALAWPVGEDPEAARAALREWVSAHLRRRYEARLAEAEAALRAKWEAEYKAAGGEKTGLSFEEWMAQPENKARIAAERAKARAEIREKGGEEDFDEVFGLVLELLAEDPSRFWLAKTIFESWLEFYLELAKDDPKEAFEKFKKRLLEKLEEEKKRLEASGPDSPAYKAFLEFKKWLEEYLKKLGKELK	11.66909494360826	0.35738457659722556	63.64741134643555	0.4344981908798218	16.320159912109375	nan	inf
monomer-200-nr2-run1_result_30	30	PPPPPPLPDLGPLLAAWPEGEDPEAAEAELRAWVRSWLRRRWEARLEEADAELEARWRARYEAAGGAETGLSYEEWLAQPENAAAIAAEREAARARIREEGGEEDFDEVFGLVLKLLKEDPSRFWLAKTVFLEFVDWYLEQAADDPEAAFKKFKERLKKKLEEEEKRLSSSGPNSPAYKEFKKFKEWVEKYLKELEKKLK	3.4048431604725806	0.8709223893117075	87.33924865722656	0.7755657434463501	6.495018482208252	nan	inf
monomer-200-nr2-run1_result_30	31	PPPPPPLPDLEPVIRAWPVGDDPEAERAALRAYVRAHLRARWDARRAAAAAALEAAYRARYEAAGGAATGLSFAAWLAQPAVAAAIAAARAAAAAAIRAAGGEELFDEVFDLVLALLKEDPSRFWVARTIFEAWLDFYLEQAADDPAAAFARLRARLQARLAAEEARLSASGPDSPAYAAFQRFKAWLDARLAEREAALA	3.206829720847888	0.8282205114396084	86.88166046142578	0.7884610891342163	6.306965351104736	nan	inf
monomer-200-nr2-run1_result_31	0	GSDPLTPEEKIELAEKELFPSKDSPLYKRFMELVEEYKAVHKKKPKNTTMVYVLLSIDKRLGPPEEPLSPEELREELEELAEKLKELLTKKLNDPSNPEGPDIPKITLYDVRPLGYELVEEPGKTVLRYFLFVVLFVDTEKISGKEIGNIFAEIHKSLNSDSEVRLYILTLSASSDKIKRSYGYYKDGEFIVYEVENPGD	1.5614477153217645	0.9433418040080979	80.781494140625	0.8169674277305603	7.61350154876709	nan	inf
monomer-200-nr2-run1_result_31	1	SSSSLTPEEVLLANLKKTFPSKDSPLYKKFKELVEKYTEKHKKLPKNTTTVFVLLSIEEELGPPEKELSPEEIKKKGEELAKELKEKLSKLLEDPSPPEGPDRPKATLVDVKFLGYELVEEPGKTVLRYYIFVVLHFDTSYISAKEIGEIFKKIHESLNSNSEVNLVILTLSASSPIIRLGYGYYEDGEWKVFEVELEGL	1.584435306271205	0.9407316627492837	83.4228286743164	0.830016016960144	7.100421905517578	nan	inf
monomer-200-nr2-run1_result_31	2	EEDPLTPKEKIEAKKKELFPSKDSPLYKRYEKLKEEYKEIHKKKPKNTTGVFVLLEIEEELGPPEGPLSPEEIEKRLLELAEKLKKLLEELLNDPNPEEGENIPKWTLYDVKPLGYRLEREPGRTVLSYFIFVVLFVDTKEIKAEEVGKKFEELHKKTNSKSRVKLYIELLSADSDIIKEGYGEYVDGKFNVYEVENKGE	1.5406128539161323	0.9378966840254219	74.43046569824219	0.7623448371887207	9.400146484375	nan	inf
monomer-200-nr2-run1_result_31	3	EEDPLTPQEKIDANLKKTFPSKDSPLYKKFKELVEKYREKHKKLPKTTTTVFVLLSVGVRLGPPERPLSPEELRERGLALAEELRERLRALLEDPERPEGPDRPPWRLLDVEFLGYELLEEPGRLTLRYFIFVVLAVDTSSVSASEIGALFAELHRETGSDAEVELVIFTLSASSDRIIRGYGYWEGGEFHVYEVEDEGD	1.8269920895026697	0.9131411358996635	81.6822738647461	0.817725419998169	7.4416608810424805	nan	inf
monomer-200-nr2-run1_result_31	4	EADPLTDLEKILKNLKELFPSKDTPLYKRFKELVEKYLEKHKKLPKNTTTVFILYSVEVDLGPPEGPLTEEEIRERLEELARELRERLTARLEDPSPPEGPDIPPWTLLDVEPLGFELIEEPGRRVLRYYIFVVLAVDSSHVDVKEVGEVFAEIHREMNSDARVRIFILLKSASSPQIKLGYGEWRDGEFTVYGVEIEGL	5.904642076553963	0.7783796350676755	81.12832641601562	0.8074531555175781	7.481926441192627	nan	inf
monomer-200-nr2-run1_result_31	5	SSSSLTPEEKIEKARKELFPSEETPLYKRYQELIEKYREKHKKLPPTTTTVYVLLAIEEDLGPPAAPLTPEEREARLRALAEELRAELTALLEDPSPPEGPDRPPWTLVDVEPLGFELVEEPGRTVLRYFIFVVLHVDTSSISAEEIGAVFEELHRSRGSDARVRLFIETLSASSPRIRLGYGYYEDGEWHVYEVEVEGE	1.805008117700754	0.9309703763502037	84.56166076660156	0.8363031148910522	6.637612342834473	nan	inf
monomer-200-nr2-run1_result_31	6	SSDPLTPEEKLKAKEKELFPSKDSPLYKKYQELKEKYKEIHKKKPPNTTMVYILYSIEKDLGPEKKELSEEELKKEGEELAKKLKELLKKKFESPEDPEGEDIPKITLYDVEFLGYTLENKPGKKTLTYHIFVVLFFDTKEIKVEFIGEKFYEIHKSLNSKSKVKLYVELLSAESPIIKRGYGEYKDDEFIVYEVEDEGE	1.966585335244224	0.9146033169262311	72.84901428222656	0.742408275604248	10.065632820129395	nan	inf
monomer-200-nr2-run1_result_31	7	ENDPLTPEEKIEKNLKKLFPSKDSPLYKKYLELIEEYLPKHRELPEDTTGVFILLSIEVKLGPPEEPLTPEEIEEIGKELAEELKEKLTKLLEDPSPPEGPDIPPVKLVDVEFLGYRLHNKPGENVLEYYIFIYLEVKSRYVSGEWIGEQLEKLHKSTKSDSKLNLYIRTRSASSPRVRLSYGEYKDGEFIVYEVENEGE	1.493882579880245	0.9428534861809446	80.49400329589844	0.8053864240646362	7.624934196472168	nan	inf
monomer-200-nr2-run1_result_31	8	EEDDLTPEEKLEEAEKELFPSKESPLYKRYQELVEKYKEVHLKQPKDTTGVYVLLSIEKDLGPPEEERTPEELEEELERLAEELREKLTELLEDPSPEEGPDRPPAKLLDVEPLGYTLVEEPGKRVLRYHIFVYLSFKTKSVKGEEIGKIFEEIHKSMNSDSEVKLYIDTLSASSPRIRRSYGRWENGKFTVYEVEDEGE	1.6006536989931863	0.9397175824199349	83.82752990722656	0.830069899559021	7.240715503692627	nan	inf
monomer-200-nr2-run1_result_31	9	SSSPLTNEEIIKKNEKELFPSKDTPLYKKYEKLKEEYKEKHKKLPKNKTTVFILLSIGVDLGPPEEPLTPEEIKEILEELAKKLEELLKKKLEDENNPEGENIPKITLVDVKPLGYRLENKPGKTKLWYFIFIVLTYDTKYISAEEIGNILAEIHESLNSDSEVKLYIETLSNDSDIEKIGYGYYENGKWIVYEVDNKGD	2.7027118382861643	0.9048865449687077	76.81452941894531	0.7793676853179932	8.523706436157227	nan	inf
monomer-200-nr2-run1_result_31	10	SSSSLTPEEVIRKNLEEVFPSKDSPLYKRFMKLVEKYKEKHQKLPENTTTVFVLYSVEEALGPPAAPLSPEELRARGEALAAELRERLRALLESPERPEGPDIPKITLVDVEFLGYTLREEPGRTVLVYHIFVVLEYETKEIKASEVGEIFAEIHRSTGSDARVRLVIITLSASSPRLKLGYGYWEDGEWHVYEVDIEGL	1.816986508196774	0.9317805494930559	85.6205825805664	0.8500579595565796	6.451374053955078	nan	inf
monomer-200-nr2-run1_result_31	11	SSSSLTPEEIIEKNLKELFPSKETPLYKKYQKLVEEYLEKHKKLPKDTTTVYILLSIEIDLGPPKKPLSDEEIKKIGEKLAKELKEKIKELLESPEDPEGEDIPPWKLLEVKFLGYELINEPGKNVLRYYIFIVLAVKSKKVSAEEIGEKFEKIHKSMNSKSKVHLYIELKSASSDRIVLGYGYWEDGEFKVYEVENEGD	1.5512285747703334	0.9429099010363067	81.71170043945312	0.8067052364349365	7.618388652801514	nan	inf
monomer-200-nr2-run1_result_31	12	SSSSLTNEEKVKENLKELFPSKDSPLYKKYLELKEKYKEKHKKKPKNTTGVFVLLSIGKELGPPEEPLTPEELEEEGEELAEELKEKLKALLEDPSPPEGPNIPKITLYDVEFLGYTLVEEPGKNYLIYHIFVVLFVDSKEIKVEDIGNIFAEIHKSTNSNSEVKLYIETLSSDSDKIKIGYGYWENDKFNVYEVENKGD	1.7481383059488402	0.9375709369244848	82.12245178222656	0.8185759782791138	7.387137413024902	nan	inf
monomer-200-nr2-run1_result_31	13	SSDPLTPEEKLEALEKELFPSKDTPLYKRYKELVEEYKEIHKKKPKNTTGVYVLLAIEEELGPPEGPLSPEELEEELERLAEELEKKLKELLEDPSNPEGPDIPKITLYDVKPLGYELREEPGRRVRRYYIFVYLFFDTSYVSASFIGELFAKIHKSMNSDSRVRLYIETLSASSDRVVKGYGYWEDGEFHVVEVEDEGD	1.5628223743514331	0.9457562131572143	83.72869110107422	0.8343747854232788	6.988620281219482	nan	inf
monomer-200-nr2-run1_result_31	14	SSSSLSNEEIIEKNLKELFPSKDSPLYKKFKKLKEEYLEKHKKKPKNTTGVFILYSVEIDLGPPEEPLTPEEIKALLEKLAEELKELLTKELEDPEPPEGPDRPKWTLEEVKPLGYELIDEPGKRVLRFHIFIVLFVDTKKISAKEIGEILERIHKSTNSKSRVYLYIETYSADSPIVRKGFGYWEDDKFHVYEVEDKGS	1.6802133740204273	0.9391364633803243	81.61038208007812	0.8097074031829834	7.669838905334473	nan	inf
monomer-200-nr2-run1_result_31	15	ADDPLSPLEKLLAGLAELFPSPDSPLFKRFLELVKEYTEIHKKKPKNTTGVFVLLSIEERLGPPEEPLTPEELEERLKKLAEELKEKIKKLLEDPNNPEGKNIPKVTLYDVRPLGYTLVDEPGRRVLRYHIFVFLFFDTKSISVKFVGEKFEEIHKSTNSDSEVRLFILTLSASSPKITLGYGYWENGKFHVYEVEIEGE	1.6307684126773871	0.9287530355929908	79.25560760498047	0.7892267107963562	7.8813371658325195	nan	inf
monomer-200-nr2-run1_result_31	16	ESDPLTPEEKLKEGLKELFPSEDTPLYKRYRELRERYLAEHAKLPPNTTTVFILLSIEVDLGPPEGPRTPEEIEAELRALAEELRARLTALLEDPDPPEGPDRPPITLLDVEPLGYTLREEPGRRVLRYHIFVVLAVDTDHVPASWIGEVFAEIHKSMNSKARVKLYVELRSASSPRVRLGYGYWEDGKFHVYEVEVEGD	1.7709960027509615	0.932756765097198	83.41224670410156	0.8242975473403931	6.762394905090332	nan	inf
monomer-200-nr2-run1_result_31	17	AEDLLTPEEKLEAARRELFPSKDSPLYKRYQKLKEEYKPIHKKQPKNTTGVFILLSIEEELGPPRAPLSPEEIRERGLELAEELKRLLTELLEDPDPEEGPDIPPWRLVDVEFLGYTLERRPGRTVLTYHIFVYLFVDSKYVSGREVGEKFAEVHRSLGSRSRVRLYVETLSADSDRVRLSYGEWRDGTFHVYEVENKGD	2.373498980565398	0.9200573919955971	77.86346435546875	0.7944134473800659	8.656834602355957	nan	inf
monomer-200-nr2-run1_result_31	18	SSSPLSPEEKLAAARRELFPSPESPLYKRYLALREEHRERHAKLPPTTTGVFVLLSIGRDLGPPEAPLSPEELRREGEELARELKELLTERLESPAPPDGPDRPPVRVLDVRFLGYRLVDEPGKRVLEYFIYVVLAVDSARVSGAWVGEVLAEVHRSLKSDSEVRLYVETLSAASPRVRRSYGRWEDGTWHVWEVEDEGG	1.6642971202203398	0.9411979702486204	82.76499938964844	0.8180785179138184	7.015745162963867	nan	inf
monomer-200-nr2-run1_result_31	19	SSNPLTDEEKIKENLKKLFPSKDSPLYKKFLKLVEEYKEIIKKKPKDTTGVFILYSIGVDLGPPKEPLTPEELEELGLKLAEELKKKLKEKLESPEPEEGPDIPKIELKEVKFLGYKLVDEPGRNTLWYYIFVLLFFKTKEISAKFVGDIFAEIHKSTNSDSEVKLYIITLSADSKQLKLGYGEWKDGEFTVYEVENKGE	2.465896749254864	0.8730347528705642	77.98479461669922	0.7667352557182312	8.341849327087402	nan	inf
monomer-200-nr2-run1_result_31	20	SSSPLSPEEVLEENLKRLFPSPDSPLYKRFQALVERWRARHAAQPADTTGVFVLLSIEVDLGPPEEPLTPEEIKEELERLAEELRARLTALLESPEPPEGPDRPPWTLLDVEPLGYELINEPGKNVLRYHIFVVLAVRTSRVSAEEIGEIFAEIHRSMNSNSRVRLYIRLLSAASPRVRLGYGEWRDGEFIVYEVEDEGA	4.100726206788687	0.8064690659152817	68.45673370361328	0.6840311288833618	10.448287010192871	nan	inf
monomer-200-nr2-run1_result_31	21	GSDLLTPKEILEKNKKELFPSKDSPLYKKYKELIEKYKEIHKKKPKNTTGVYVLLSIEIDLGPERAPLSPEELEELLEKLAKELKEKLTKLLEDPSDPEGPDIPKYTLYDVKPLGYRLEREPGRLVLSFYIFIYLFVDSESISGEEIGEIFAKIHESMNSDSRVKLYIELLSASSDKIKESYGYYEDGKFHVYEVENKGE	1.6868147829189224	0.941200946547209	79.61116790771484	0.7983649969100952	8.076473236083984	nan	inf
monomer-200-nr2-run1_result_31	22	EENPLSNKEILEANLKKLFPSKDSPLYKKYQKLKEEYKEIHKKKPKNTTTVYILYSVEIDLGPPEEPLSPEELEELLKKLAEELKELLKKKLEDPSNPEGPNIPKITLYDVKPLGYELVEEPGKLVLRYHIFIVLYFDTESISSEFIGNILNEIHKSTNSKSKVELYIELLSASSDKITLGYGYYEDGKFHVYEVENEGE	1.766891637138591	0.9161165531306679	79.73828887939453	0.7972142696380615	7.875402927398682	nan	inf
monomer-200-nr2-run1_result_31	23	SENFLTNEEIVKKKEKELFPSKDSPLYKKYLELKEKYKEKHKKLPKNTTTVFILLSIEVDLGPPEGPLTPEELEELGLKLAEELKKLLTETLNSPNPPEGPNIPKGTLLDVEFLGYELIDKPGERVLRYYIFVVLAFDTSSISGEEIGNIFAKIHESLNSKSKVKLYIDTLSASSDKITKSYGEYENGKFNVYEVENKGD	1.954120123379549	0.9223435187616711	84.47000885009766	0.8367677330970764	6.732859134674072	nan	inf
monomer-200-nr2-run1_result_31	24	EENYLTPEEILEKNKKELFPSKDTPLYKKYKELKEKYLPIHKKLPKNTTGVFVLYSISIDLGPEEEELTDEEIKKELEKLAEELKKKLTELLNDPSRPEGPDRPPWTLLDVEPLGYTLEKKPGKNTLTYHIFVVLAVDTDYVSAKEIGEIFEEIHKSTNSNSEVKLFIETYSASSPRIKLGYGYWENDKFIVEEVENEGD	1.5299848002116285	0.942007542728549	82.81985473632812	0.8249763250350952	7.306873321533203	nan	inf
monomer-200-nr2-run1_result_31	25	EDDPLTPEEKIEAARKELFPSEDSPLYKRYKALREEYKEKAKELPENTTMVFVLLSIEVDLGPPAAPLTPEELRALGEALAAELREKLTALLESPEPPEGPDIPKWTLLDVRFLGYTLVEEPGRTVLRYHIFVVLAVDTKKVSVEEIGEKFAELHKSTNSKAKVRLYIETLSASSDKIVLGYGEWVDGEFIVYEVENEGE	3.0003493684369444	0.8787543109001902	83.38839721679688	0.8181205987930298	7.090271472930908	nan	inf
monomer-200-nr2-run1_result_31	26	EEDPLTPEQKLEAAEKELFPSKNTPLYKKYKELIEKYREKHLKLPPNTTTVYVLLSIEEELGPPAEPMTPEEIKERLEKLAEELKKLLTEKLESPEPPEGPDIPPITLLDVEPLGYELIKEPGRTVLRYYIFVVLAVDSSYISGRFVGDIFAEIHKSLNSKSRVHLYIETLSASSPRIRRSYGEYVDGKWNVYEVEDEGE	1.4549383152394646	0.94840414090689	81.84469604492188	0.8193371891975403	7.58899450302124	nan	inf
monomer-200-nr2-run1_result_31	27	AEDLLTPLEKLLANLKALFPSPDSPLFKRFLALVEEYRARHRALPADTTGVFILLSIGVDLGPPAGPLSPEEIQALLEELAERLEALLRERLEDPEPEEGPDRPPWTLLDVRPLGYRLREEPGRTVLEYFIFVYLAVRSSSVSGREVGAILEEIHKSTNSDSEVRLFTLTLSASSPRVRLSYGYWENDTFHVYEVELPGL	19.70505893516868	0.1813070401150267	55.53694152832031	0.5346419215202332	15.056442260742188	nan	inf
monomer-200-nr2-run1_result_31	28	SSDPKSNEEILEENEKKLFPSKDTPLYKKYKELKEKYLEVHKKKPKNTTMVFVLYSIGIELGPPEEPLSDEEIEKLLEELAEELKKKLKEKLENPEKEEGENIPKIKLYDVEPLGYELHKEPGKTTLTYHIFVVLFVDSKYISAEEIGKIFEEIHKSLNSKSEVKLYIEIYSADSPRILKGYGYWENGKFHVFEVENENS	1.691002472076633	0.9252621041496559	80.55733489990234	0.8047583103179932	7.96220064163208	nan	inf
monomer-200-nr2-run1_result_31	29	SSDLKTPEEKLEEGLKELFPSKDSPLYKKYEKLVEEYREKSKKLPSNKTTVFILLSIGVDLGPEEEELSDEELKEIGEKLAEELKEKLSKLLEDPSNPEGPDIPPIKLLDVEFLGYRLINEPGKNVLEYYIFVVLEFDTKSISGSFIGEILEKIHKSMNSDSEVKVYIRTLSASSPQVTLSYGYYENGKWHVYEVKNPGS	3.2841433140048557	0.8329325598677895	61.5217399597168	0.6292117834091187	12.49380111694336	nan	inf
monomer-200-nr2-run1_result_31	30	SSSSLTPEEVIERLRRELFPSEETPLYKRYQALKERYLAEHRKLPADTTGVFVLLSIGEELGPPEAPLTPEELRARGEQLAKELRERLTALLEDPEPPEGPDRPPATLLDVEFLGYTLEEKPGRLVLRYHIFVYLAFRTRRVSGREIGEVFEELHKSLGSKSEVRLYIETRSASSPRVRRSYGYYEGGEFHVYEVEDEGE	2.2202573510271484	0.9085716921004868	82.9149169921875	0.828919529914856	7.274141788482666	nan	inf
monomer-200-nr2-run1_result_31	31	SSDPLTPLEKLLAALKKLFPSPDSPLYKRFMKLVEEYTEKHKKLPKNTTTVYVLLSIEIDLGPPAAPLTPEEIEELGEELAEELRELLTEKLEDPEPEEGPDRPKWTVLDVEFLGYELIEEPGRVRLRYYIFVVLAVESKSIRGSEIGEIFHEIHLSTDSDSEVHLFILTLSASSPRVRLSYGYYEDGEFHVYEVELEGL	12.890945428727914	0.6192542887938642	60.15333938598633	0.6432257890701294	13.551484107971191	nan	inf
monomer-200-nr2-run1_result_32	0	APGIGVILVPDENGELVPVDVRDPNLPDILNAYLQALTALRLAFAEAWEEYSEGPWRRPEWAARAAALLAAFDAVEAAARAAYDYYQTHVKKGDELIPDPAAIATATAMFRATAAATRATLADAEAFFAEYITALYEEDPSLLNPGPFDDGTTPRTAENALANWRARFAPLRAAVRAQMRALLEWFEKDLGLGPGGAEAF	7.81056311272623	0.5697940950941481	80.66681671142578	0.7439032793045044	9.865200996398926	nan	inf
monomer-200-nr2-run1_result_32	1	APGLGVLAVPDADGRPVPVDVRDPNLPDAVNAFLQAWRALRRAFAAEWEELTAGPDAKPEWKAKGEELLARFEEVEAQFKATYAYYVKHVKKGDELLPSPEAIAKAVAGFLATYRATRETLASARAFFREFIREKYEEDPSKLNPGPDDDGTHPRTAEFALANWEARFAPLEAAVLAAARAVLADVERDLGLGEGLADRL	8.100058846948013	0.6253508131112	78.61174774169922	0.7418674230575562	9.942984580993652	nan	inf
monomer-200-nr2-run1_result_32	2	PPGLGVLAVPDAAGRPVPVDLRDPAWPDVLNRYVAAWTALRLAVAADWAALTAGPRARPEDRAAAAALLAAFDANLAALRAAWAYYRAHVRQGDRLLPDPAARARATAAFLATAAATRATLAATRAATAAFIARRYAEDPSALDPGPAADGTAPATAEHALANWEARFAPLEAAVLAAMRELLAAFERELGLGEGLAEKL	7.27710573974874	0.6789339026876516	80.73737335205078	0.7499234676361084	9.456371307373047	nan	inf
monomer-200-nr2-run1_result_32	3	APGNGVILVKNENGEPVPINVADPDLPDILNRYLQALREYRIKFKETWAELTAGPDATPEAKAAGDEILAAFDAVEAALRAAYAYFKAHVLQGDKLIPSPAAIATAVAGFLATAAATRATLARARAFFDAYIKERYEKDPSKLNPGPFDDGTTPRTAENALANFNARFAPLEAAVLAAMRALLEWVEERLGLGKGLAARF	13.045032786036002	0.4594828806970323	78.87950134277344	0.7539001703262329	9.00045108795166	nan	inf
monomer-200-nr2-run1_result_32	4	MPGIGVIYVKDENGNLVPVDVRDPNLPDILNAFLQSWLELKIAFEKDFKELTEGPFMKPEWKEKYEQLLKDMDKVIEDVKAAYAYYKENVLKGDEILPSPEAIAKAREMFLSTAKATRDTIESMKKFIEEYIKKLYEEDPSKLNPGPFDDGLHPKTAEYALKVWNERFKPLIDKVLENMRALLEDFERRLGLGEGLAEKL	13.342114074222652	0.4646179491454485	77.03609466552734	0.7297407984733582	10.80644702911377	nan	inf
monomer-200-nr2-run1_result_32	5	PPGLGVIEVPDANGRPVPVDVRDPDFPDILNRFLQAWTALKIAFEEDFARLTKGPFADPEVKKKHEELLKKMDEVIENLKAAYRYYKENVLQGDKLLPSPVAKATAKAMFDATAKKTVETIKEIEEFYRKYIRDLYERDPSLLDPGPADDGQHPRTAEYAWAVWEERFKPLIDAVLEAMKELLTWFYEKLGLGKGYADKF	13.308343562047652	0.45417002603442375	75.1330337524414	0.7238479256629944	11.388490676879883	nan	inf
monomer-200-nr2-run1_result_32	6	EPGIGVIYVKNENGELVPVDVRDPSLPDAVNRFLQALTELKIAFKETFEYYTKGPDSSPEVKKEGEALLAAFDAVIAALRAAWEYYLAHVRQGDALLPDPAALATARAGFLATAAATKATIAAIKDFFEKYLKEKYEKDPSKLNPGPFDDGKHPKTYEYALKVFNEKFKPLIDAVLKAMREVLADFEAATGLGAGGAEKF	13.630536170095727	0.31036216932743593	54.64217758178711	0.4512413740158081	15.781827926635742	nan	inf
monomer-200-nr2-run1_result_32	7	APGLGVIYVKDENGNLVPINVRDPNWPDVLNRYLQALTELKIAFEKDFKELTKGDYATPEWKKKAEEILKEFEEVEKDIKEAYEYYQKEVRKGDELIDDPEAKKKALEMFLKSYKRTKETIEKAKKFYKDFIKELYEKDPSKLNPGPFDDGTTPRTAENAIANWEARFKPLIDAVLQATRDLLRDVFKDLGLGDGIEDKL	7.553354261181034	0.5716451077451089	82.0535888671875	0.7601560354232788	9.705259323120117	nan	inf
monomer-200-nr2-run1_result_32	8	AAGVGVIEVKDENGNPVPVDVRDPDWPPVLNAFLAAWTALKLEVKKTFEELTKGPFLSPEVKAKYEALLKAFDDVEAAARAAYAYLRAHVLKGDELLPSPAARAAALAAFLATAAATADTIAALEAFFEEYIKELYEKDPSKLNMGPFDDGLTPRTYENALANWKERFKPLIDAVRAAMRALLADVEARLGLGAGLADAL	3.2060065044665214	0.8500219510439923	78.67732238769531	0.7656440734863281	9.152424812316895	nan	inf
monomer-200-nr2-run1_result_32	9	PPGIGVLEVPDANGVPVPVDVRDPSLPDVLNRFLQAWTALRLAFAEWWAEATAGPDASPAAKAAAAELLAAFDAVIEATKAAYAYYREHVLRGDRLLPSPAARAAALAAFLATYRALLATLQAMRDFFRAFIADRYARDPSALDPGPADDGTTPATAENALARWEERFAPLIAAVRAAARELLADFLRRLGLGEGIAAAL	4.1243576125388	0.7838018166799288	78.94654846191406	0.7572362422943115	9.547003746032715	nan	inf
monomer-200-nr2-run1_result_32	10	PPGIGVIYVKDENGNLVPIDVRDPNLPDIVNRFLQAWLELKIAFKETFEELTAGPDADPEWKAKAEELLKAFDKVIADLLAAYDYYKKNVKKGDEIIPDPEAIAKATAMFLATAKATVDTIAKMEAFFEEYIRALHARDPSRLNPGPADDGLHPRTAEHALAVWRARFKPLIDAVLAAMRALLTDFEESLGLGPGRADKF	6.386279580650818	0.7184809133026852	80.6404800415039	0.7772312760353088	8.969460487365723	nan	inf
monomer-200-nr2-run1_result_32	11	PPGLGVNLWPDANGRPVPVDVRDPDLPDILNRFLQAWTELRRAVARTWEEYTKGPWATPEWTAAREALLAAFDAVRAALRAAWAYYRAHVLKGDELLPSPAALAAATAAFLATARATAQTLADLEATFDAFITDLYARDPSKLNPGPFDDGTHPATAERARANFRARFAPLRDAVLAAMRALLAAFEAATGLGAGLAEAL	13.288519944172913	0.39983679087362445	62.4500846862793	0.5496948957443237	13.52155590057373	nan	inf
monomer-200-nr2-run1_result_32	12	EPGLGVIYVPDANGRLVPEDVRDPALPDELNAFLAALRALRLAFEETWAELTKGPDADPKHKAEFEKLLADMDAVEAAALATWAYFRAHVLRGDELLPSPAARAAAVAGLRATAAATRATIADMLNFFDAYIKEKYEKDPSKLNMGPDDDGLTPRTAENAIANFRKRFQPLIDAVLAATRALLAAFERRLGLGEGGAERF	5.681029052568437	0.8076122476989218	80.36654663085938	0.7605935335159302	9.630691528320312	nan	inf
monomer-200-nr2-run1_result_32	13	PPGLGVIEVPDANGVPVPVDVRDPNFPDVVNRFLQAWTALLLKFKETWAEYTAGPDATPEWAAAAAALEAAFAAVRADFVAAWDYYKKHVLKGDKIIPDPAAKAEALKRFLATAAATAATLAAAKAFFTAFIKEKYEKDPSKLNPGKNDDGTHPKTAEFAIKNWDAEFAPLIAAVRAAMREALADFLARLGLGPGLEAAL	5.81094291202843	0.7474996522198777	76.5353775024414	0.7365788221359253	10.399691581726074	nan	inf
monomer-200-nr2-run1_result_32	14	APGLGVILVPDANGRPVPVDVRDPAYPDIVNEFLQAWTELRRAFAEWWAEATAGPDASPEWAARGAALLARMDAVEAALRAAYDYYRTHVLKGDEIIPSPAAIATAVAMFDATAKATKATLAEMREWARAYIEEKYAADPSALDPGPADDGTHPATAEHAIAVWDARFAPLEAKVLEAMRAILEDVERRLGLGPGRAEKL	7.968673288899936	0.6142300788844599	80.7111587524414	0.7436375617980957	10.615139961242676	nan	inf
monomer-200-nr2-run1_result_32	15	AEGIGVILVPDENGNLVPVDVRDPDWPDVLNRFVQALTELKIAFEKTWKEYTKGPFASPEWKEEAEKLLKRFDEVLERLKAAWAYYRAHVLRGDRLLPSPAAVAAARAAFLDTYRLLVNTLQQMKDFFKKFIEDLYKKDPSKLNMGPFDDGTTPRTAENAWKNFENYFKPLIDAVLAAARELLAEVEARLGLGPGLAEAL	4.18974363820449	0.7763703710535808	77.4990005493164	0.7392297983169556	10.067671775817871	nan	inf
monomer-200-nr2-run1_result_32	16	APGIGVILVKDENGNPVPIDVRDPNYPDEVNRFLQAWTELKITFEKTWKEYTAGPDARPEDVAKGEELLKKFDKVIADLKAAYDYLQKNVLQGDKIIPSPEAIAKAVEMFLATAKATEETIADALAFFRDFIERRYREDPSKLNPGPADDGLTPRTAENAWANFEARFAPLIAAVREAMKEILRWVEEKLGLGPGIAEKF	5.179919638882628	0.7732061791273515	85.42288970947266	0.8352502584457397	6.890198230743408	nan	inf
monomer-200-nr2-run1_result_32	17	APGIGVILRPNAAGVPVPVDVRDPALPDILNAFLQAWTALRDAFAADWAELTAGPRASPAWAAAGAALLAAFDAVIAATKAAWDYYQKHVRQGDRLLPSPAAIAAARAAFLATVAALRATIAAARAFRRAYIEALHAEDPSALDPGPFADGAHPATAEWALANWDARHAPLIDAVLAAAKALLADFEAALGLGAGLADAL	12.164358151638831	0.4789177720168003	78.14867401123047	0.7501872181892395	8.372570037841797	nan	inf
monomer-200-nr2-run1_result_32	18	PEGIGVIYVKNKEGKLVPLDVRDPNWPDILNRFLQAWTKLKIAFKEYFEERTKGPYRKPEWKEKFEELLKKMDEVIESVKKAYDYYQKYVLKGDEIIPSEENIKKAVEMFDETAKKTRETIEDMKEFFRKYIKELYEEDPSKLNPGPYDDGKHPRTAEYAIAVFEEYFKPLIDAVLEAMRELMREFERRLGLGEGRAEKF	12.568380143641857	0.4574164120900116	77.50953674316406	0.7373864054679871	10.966495513916016	nan	inf
monomer-200-nr2-run1_result_32	19	PPGLGVLLVPDEDGNPVPIDVRDPEFPDEVNAFLQAWLALRLAFERTFAELTEGPWATPEVRARAAALLAAMDAVRDALLATWRYYRAHVRRGDELLPSPAARARARAGFLATARATRATIAAIRAFFEAFIRELYERDPSRLNMGPFDDGTTPRTAENALANFRARFAPLEDAVLAAMRAVLAAFEADLGLGPGGAAAL	5.703671059004019	0.7367865114264478	83.53016662597656	0.806895911693573	7.681240558624268	nan	inf
monomer-200-nr2-run1_result_32	20	KEGIGVIEVLNENGEPVPLNVSDPSFPDEVNAFLKAWTELRIAYKETWEEYTEGPYADPEWKKKGEELLKDFDKVIEDLKKAYDYYKKNVKKGDEIIPSKENIEKAVKMFDDTAKAVKETIEKTLEFFDEFIAELYARDPSRLDPGPADDGTHPRTAENARAIFRERFKPLIDAVLKKMKEIMTMVEEDLGLGKGRADKM	5.1532363412905715	0.7621198699298646	82.20927429199219	0.802592396736145	8.238208770751953	nan	inf
monomer-200-nr2-run1_result_32	21	APGIGVNYVKDENGNLVPIDVRDPDFPDVLNRFLQAWTEYKLKFEETFKELTKGPDATPEVKKEHEELLKDFDEVIESLRAAYDYYRRYVLRGDRLLPSPAARARALAMFLATAKATLETLKKVEDFYEKFIKDRYEKDPSKLNMGPYDDGKTPKTAENALKNFNEYFEPLRDAVLQAMRDLLRDVLERLGLGPGLEERL	8.799008750292463	0.4603224471421881	61.61044692993164	0.5303516983985901	13.623116493225098	nan	inf
monomer-200-nr2-run1_result_32	22	APGIGVIYVKDENGKPVPIDVRDPAWPDVLNRFLQALTELKIKFEEYFKEYTEGDWKTEEVEKKFKELLEKFDEVEKSVKEAWAYYQRHVLRGDRLLPSPAARARARALFLATYKATKETINEMKEFFKNYIKEKYEKDPSKLNPGKYDDGKKPKTAENAIENFNKEFKPLIDAVLKAMKDLLAEFNRRLGLGEGIEEEL	8.58252401799323	0.5988668864134842	76.48445892333984	0.7273591160774231	10.90404224395752	nan	inf
monomer-200-nr2-run1_result_32	23	PAGIGVLLVKDENGNPVPIDVRDPAWPDAVNAFLQALTALRLAFRETFAELTSGPRASPEVAAAAAALLAAFDAVEEALRAAWAYYQAHVLRGDELLPDPAARARARAMFLATAEATRATIAAALAFMDAYIEDLYREDPSALNPGPADDGRHPRTAEHAKAVFRARFAPLIDAVLAAMRAVLADFEKRLGLGEGLAAAL	9.949870854442633	0.558694486782698	82.76958465576172	0.7697556018829346	9.412065505981445	nan	inf
monomer-200-nr2-run1_result_32	24	APGIGVIYVKNENGELVPIDVRDPALPDAVNAFLQAWTELKIKVRETAEYYLKGPWAKPEWKATFAALLAALDAVIAAFRAAYAYYRTHVRRGDELLPSPAARAAALAGFLATALATRATIAAILDFFDAFITELYEEDPSKLNPGPKDDGKHPRTAEYAKAVFNEEFKPLIDAVLAAMTAVLAEVLAALGLGPGIAARL	3.8648152710787427	0.8569625260784889	82.02503967285156	0.7780669331550598	8.721012115478516	nan	inf
monomer-200-nr2-run1_result_32	25	PPGNGVILVKDANGKPVPLDVRDPDLPDIANRFLQALLALKIEFKETWAEYTKGPWASPEAKAEADKLLAAFDDVIAAFRAALAYYRAHVRRGDRLLPSPAARAAATAAFLATYAALKATIANMKEFFKNYIEKLYKEDPSKLNPGPEDDGLHPRTAEYAIKVFEKRFKPLIDAVLQAARDLLAAFNAELGLGPGREEAL	8.245554222159084	0.5329776721186807	73.22012329101562	0.6821841597557068	12.262130737304688	nan	inf
monomer-200-nr2-run1_result_32	26	PPGVGVLLVPDADGKPVPLDLRDPNYPDILNRWLQAWTAYRLAFREWWARATAGPRRDPAAAAAAEALLARHDAVLAAAKEAYDYYLKHVKKGDELIPSPEAIARARAMFLDTARATRATLADEEDFFAAYIEARYAEDPAALDPGPAADGTTPATAANALARWRAAFAPLREAVLAATRELLREFERDLGLGEGLADAL	6.442497839940665	0.727132375207955	81.50509643554688	0.789738655090332	7.744199752807617	nan	inf
monomer-200-nr2-run1_result_32	27	PPGVGVLLVPDADGRPVPVDVRDPAFPEVLNRFLQALTALELAWRDWWAYLTAGPWADPEVAAAAAALAERFAAVREAALAAYDYYRKEVKQGDKLLPSPEAIAKATEMFLATAEALRATLADARAFVEAFIRARYAADPAALDPGPADDGTHPPTAEHALAVWRARFAPLEEAVLAAMRELLTAFEEDLGLGPGLADKL	13.044364870783927	0.46054790775163645	79.49894714355469	0.7444959878921509	10.276853561401367	nan	inf
monomer-200-nr2-run1_result_32	28	EEGIGVIYVKDENGNLVPIDVRDPNLPDIVNRFLQALLKLKIEVEKTWKEYTKGPYSKPEWKKEGEELLEKFDEVEESFLEAYRYYKEHVLKGDEIIPSPENIKKATEMFLSTYKKLKETIEETLEFFKKFIEELYKKDPSKLNMGEDDDGKTPRTAENAIKNFKEKFKPLIEEVLNAAKEVLTYFEKKLGLGEGRAEKL	12.518747958754247	0.4713763919725003	77.98822021484375	0.7381114363670349	10.091221809387207	nan	inf
monomer-200-nr2-run1_result_32	29	EPGIGVIYVKDENGNPVPIDVRDPAWPPILNRYLQALTELKIKFKEWWAEQTKGPDAKPEWEKKAKELLEKFEKVIADIRATWAYYREHVLRGDTLLPDPEARARARAGFLATYKATLETIKEMEEFTKNYIKEKYEEDPSKLNPGKFDDGTHPKTAEYAIENWKKRFKPLIEAVLQATRDLLAAFERDLGLGAGLAERL	6.16329391763158	0.7183413972975233	77.803466796875	0.7279249429702759	11.056306838989258	nan	inf
monomer-200-nr2-run1_result_32	30	EPGIGVIYVKDENGNPVPLNVRDPALPDVANRFLQAWTQLKIAFKKDFEELTKGPDASPEVVKKAKELLEKMDEVIAAFRAALAYYLAHVRRGDRLLPSPAAAAAARAGFLATYQATLQTIQDIVDFVKNFITERYEKDPSKLNPGEDDDGLHPRTAEYAIAVWNKKFQPLIDAVLQAARDLLTDFEAALGLGAGLAEAL	8.099879099089712	0.6764839150986137	71.51299285888672	0.6957158446311951	11.38998031616211	nan	inf
monomer-200-nr2-run1_result_32	31	APGLGVILVKDENGNPVPVNVRDPDYPDILNAFLQALTALRIEFKKTFEELLKGPFLSPEWKKEGEELLADFDAVEAALKAAWDYYLRHVKRGDELLPSPLARATAWALFLATARALRETIRRALDFFDRFITEMYEKDPSKLNPGPDNDGTHPPTAENAIANFRARFAPLIEAVLAQMRALLAAFERDLGLGEGRAERF	9.259706235550537	0.6086481894064042	77.36296081542969	0.7151495218276978	10.917681694030762	nan	inf
monomer-200-nr2-run1_result_33	0	GSGPWEGLPAEEVFDRAVAAAKKFIDAMRIYAQAALDGKIPGVKPEAAKAALAYTDLMAALLPVIAARYREKIAKQTTPEEKLALVKRFARIGIVALLGPIVYGKTGNPLVILTTLAALLDDDPEVRKLFKELLKKLFPELTEEEIEKLLEEGRKELEKLGEKLGKLTLEEMFKLAEEVYEEALKLGYRVDANGNLVRVP	1.3762303167267815	0.9403339573310894	78.31523895263672	0.7505348920822144	8.206045150756836	nan	inf
monomer-200-nr2-run1_result_33	1	SAGPLAGLPPAEVFDLAVEAARLFLDAMRIFAEAALAGKIPGVKPEDAKFALEYAEFLAALLPVLAARYREKIAKQTDPEAAMALVRRFLATALVALLLPLVYGKTGNPVIALLVLAALLDDDPEVRAAWIELLKKLYPEWTEEQIEAGLAAARAALDVLLAALSRLSLEEMLALARRAYEEALKLGFRVDEEGNLVEVP	3.2879864319299217	0.7978505154021938	77.60723876953125	0.6837542057037354	9.390339851379395	nan	inf
monomer-200-nr2-run1_result_33	2	SAGPLVGLPPEEVFALAVEAVRKFLAAMAIYAQAAADGKIPGVAPEAAAAAREYWEALRALAPVLAARFRALIAKQADPAEALAIVRRFLLIGLVAALLPLVWGKTGDARVALYTLIALLDYDPAVRALGIAALKALYPEWTEEQIRAGIAAAREALSVLGALLSALSLEELFALADALYAAALKLGYRVDEDGNLVRVP	11.476991657492489	0.35441443193181454	63.18614959716797	0.5106935501098633	13.151177406311035	nan	inf
monomer-200-nr2-run1_result_33	3	ASGPLVGLDPLEVHDLAAAAARKFIDAMRIYAEAARDGKIPGVAPERAEWARAYADAAAALLPVLEARTRALIAQQADPAAAMALVRRFAATAIVTLLLPFIWGKTGIPLIALTLLAALLDDDPEVRAAAIALLKALFPELTEEEIEALLEAGKALLDVLLRLLGALTLEQMFALADAAAAAAAKLGYRVDADGKLVRVP	10.791364375409431	0.37590563522765874	72.0440902709961	0.6367173790931702	11.861420631408691	nan	inf
monomer-200-nr2-run1_result_33	4	SAGPFVGLPPEEIFEIAVEAGRLFIDSMRIYAHAALDGKIPGVAPEAAEFALAYTALMEALLPVLAKKFRELIAKQKDYAEKLAIVKRFLTIALVAWLLPFVYGATGDPRVALLTLAALIDYDPAVRAAAAALIRALFPEWSDAQVEAGLAAARAALSAVLAALGALSLEEMLALARRLYEATLKLGYRVDENGNIVEVP	1.5362399759997976	0.9449948542984344	88.62032318115234	0.8234579563140869	5.191190719604492	nan	inf
monomer-200-nr2-run1_result_33	5	SSGPYEGLPAEEVLELAYEAAKKFIDSMRIYAQAAADGKIPGVKPEAAKWAEEYTKYLEELLPVLYEKYKKLIKKQKTPEEKMKIVKRFLLIAIVAFLLPFVYGKTGDPLVALGALAALVDFDPEVREAWKALLKALYPEWTDEEIEAWLAAARAATDVLGALLSQLSLEEFLELADAAYEAMKKLGYEVDENGNLVKVP	1.6410771367341763	0.9232321424380543	81.03323364257812	0.7501319646835327	7.765737533569336	nan	inf
monomer-200-nr2-run1_result_33	6	MDGPYVGLDPLEVFAIAEEAAKLFIDAMAIYAQAALDGKIPGVKPEHAEKMLEYTDFMRALLPVITARFRELIAQQTDYEAKMAIVKRFLFIGIISALMPIIYGKTGNYVIVLTLLAAALDFDPEVRALAKELLLALYPEWSEAQVEAALAAGRALLSVLGAILGALSIEEMLELAKKIYEEAKKLGYEVDENGNLVKVP	1.943207307589677	0.8916041075919127	89.05110168457031	0.8456625938415527	4.734597682952881	nan	inf
monomer-200-nr2-run1_result_33	7	MSGKYVGLPAEEVLAIAYEQAKKFLAAMAIYAEAAKDGKIPGVKPEAAEWAKEYTKFLTELLPVIYEKYKELIEKQKDDEEKMEIVDDFLTIAIVSALLPFIYGKTGNPIIALTLLAALLDYDPEVREKFIKLLKELYPEWTDEEIEELLKKGKELLEKILEELKKLTFEEKLELADKLYEEAKKLGYEVDENGNLVKVP	1.836386919741069	0.8982724913585668	84.26638793945312	0.7724475264549255	6.546529293060303	nan	inf
monomer-200-nr2-run1_result_33	8	SSGPFVGLPAEEVFALAVEAADKFIDAMAIYAQAALDGKIPGVKPEAAKWAKEYTELMRALKPVLAAKYRALIAQQKTEEEKMALVKDFLFIGVIGLLLPIIYGKTGNPIIALTILAAAVDFDPEVREAAKAFLKKLYPEWTEEEIEKALEEGKKILEKIKAILGKKSIEELLELAEKAYEEALKLGYRVNENGELEEVP	1.8253909606832663	0.9126309876907368	82.55757904052734	0.7774722576141357	5.9932122230529785	nan	inf
monomer-200-nr2-run1_result_33	9	ESGPLKGLPPEKIFELAVEAGKKFIDAMKIYAEAALDGKIPGVKPEAAKWALEYTKLMEALLPVLAEKFRELIKKQKTYEKKLEIVKRFLLISVVSLLLPIIYGKTGNPIIALTLLGALLNFDPEVEKFFKELLKELYPEWTDEEIEAALEKGKEILSKISSILGKLSLEELLALADAAYEAAKKLGYEVDENGNIVKVP	2.0079882271074787	0.9018723322253581	73.48707580566406	0.6795402765274048	10.210443496704102	nan	inf
monomer-200-nr2-run1_result_33	10	AAGPLAGLPAEEVLALAERAARLFIDAVRVYAAAARDGLIPGVAPEDAEWAERWAALLAALLPVLYARFRELVAREERPEAAEELVRRFLAVAVLAWLLPLLYGRTGNPLLALTLLAAALDLDPEVREAWRALLRALFPGWTDEQVEAGLAAGRALLAALLAALGALSLEELLALAEAVAAAAAALGYRVDEDGRLVRVP	1.7548759895335697	0.9105922935815812	79.17784118652344	0.738730251789093	7.750715255737305	nan	inf
monomer-200-nr2-run1_result_33	11	SSGPWEGKPPEEILEKAYEAAKKFIDAMIIYAYAALDGKIPGVKPEDAKFALIYAEIMRKLLPVLYKKYKELIKKEKDYEKKLEIVKRFAIIAVVSFLLPIVYGKTGNPVIALTLLAALLSIDPEEEKFWKELLKKLYPEWTEEQIEAGLEAGKKLLSILLSILSKKTLEELFALAEEAYEAALKLGYRVDENGNVVEVK	1.4073813674785662	0.9404848497702085	81.15777587890625	0.7581009268760681	7.2513957023620605	nan	inf
monomer-200-nr2-run1_result_33	12	SSGKYEGLDPEKILEIAYEAAKKFIYAIKIFAKAAADGKIPGVKPENAKFAEEYAKFAEKLLPIIYERYKEKIKKQKDYEEKLAIVKRFLTIGLVTALLPFVYGKTGLPILALTVLASLLDDDPEVREAWIKFLKALFPEWTEEEILAALEAGRALLSVILSILSQLSLEEMFEIAEKLYEEALKYGYEVDENGNIVKKP	2.4065486955482145	0.8721516632252131	80.09703826904297	0.7826019525527954	7.311338901519775	nan	inf
monomer-200-nr2-run1_result_33	13	SAGPWAGVDPLEVFAVAVAAADKFLDSILIYAQAARDGKIPGVAPAAAEWALRYAALLRALRPVLAARYRELIAAETTDEAKLALVRRFLLTAIVAWLLPLVYGRTGLPLLALTLLAALLDDDPAVREAAIALLLKLFPGWTRAQVEAALEAARALLDAIGALLGKLTFEQMLALADAVRAAAEALGYRVDADGRLVRVP	5.569489395774181	0.6313508418750103	68.98622131347656	0.5572597980499268	13.15999698638916	nan	inf
monomer-200-nr2-run1_result_33	14	ASGPLAGLPAEEVLAKAYEAAKLFLDAIRIYAEAAADGKIPGVKPENAKWAKEYADLLTALLPVLYARFRALIAKQTDPAAAMAIVHRFLRIALVAALLPFIYGKTGNPLLALTLLAALLDDDPAVREAAERLLLALYPELTREQVAALLAAGAALLSILGAALSKLTLEELFEIAKKLYEEAKKYGYEVDENGNLVKVE	2.6992568581437055	0.8119528659001333	75.90638732910156	0.685867965221405	8.098469734191895	nan	inf
monomer-200-nr2-run1_result_33	15	ASGPLAGLPAEEIFAKAVEAAKKFIDAMLIYAAAAAAGKIPGVAPASAEWAKVYAEFMRAFLPVLAAKYREKIAKQKDPAEKLAIVDRFAIIGIVSFLLPLIYGKTGIPLIALTLLASLLDDDPEVRKFWIELLKKLFPELTEEEIEALLEKGKEILDKITAELGKLTLEEKFALADAALAAAKKLGYRVDENGNLVEVP	1.1312970046911603	0.9621930073688474	83.97420501708984	0.814033031463623	5.965445518493652	nan	inf
monomer-200-nr2-run1_result_33	16	AAGPLAGRDPAEVFALAVEAARLFVDAMRIYAEAARAGKIPGVAPEAAEWAAAYAEALAALLPVVAARFAARIAAATDPEAAMALVHRFLALAVVAALLPLVYGKTGDPLAALTALAALLDDDPAVREAARAALLALFPEWTREQVEAALAAGRAALDALLAALSALSLEELLALARAVHAAALRLGFRVDEAGRLVRVP	7.986347940040032	0.5145331754548589	77.93983459472656	0.700310468673706	9.755592346191406	nan	inf
monomer-200-nr2-run1_result_33	17	AAGPWAGKPPEEVFAVAVEAAKLFIDSMKIYAEAAKRGLIPGVKPEAAEWALEYAEEMEKELPVLAKRYAALIAKEKDYAAKMAIVKRFLIIGLVAWLLPLVYGKTGNPLLALTLLAALVDDDPATRAAFRARLLALYPELSEAQVDALLAAGKALLDVLGALLGQLTFEELVALAKKLYEETLKLGFEVDENGNLVEVP	2.9854801422450006	0.7916761336372587	84.6798324584961	0.771970808506012	6.451345920562744	nan	inf
monomer-200-nr2-run1_result_33	18	SSGPLVGMDPLEVLELAVEAARLFVDSMLIYAQAALDGKIPGVAPERAEWALEYAEELRALLPEVYARFKKLIEKQKDYAEKMAIVKRFLIWAVVAWLLPLVWGKTGDPRVALTALAALLDYDPAVRAAWRARLRALYPEWTDEEIDAALAAGKEALDVLGAILGQLSLEQLLALARAAYALAETLGYRVDANGELVRVP	1.8232937708896304	0.9019230608653901	79.0142593383789	0.7313401699066162	8.36845874786377	nan	inf
monomer-200-nr2-run1_result_33	19	ESGPWVGLPPEEIFDKAVEAGKLFIDAILIYAQAALDGKIPGVAPEAAEWALEYARFLRELLPVIAEKFRELIAKQKDYEEKLEIVKRFLTISIVSFLLPLVYGATGDPRLALAVLGALLDFDPEVRAAFKALLKALYPEWTDEQIEAFLAAAKALLDVVLAVLGKLSLEEMFALARKAYEAALKLGYRVDEEGNLVRVP	1.3699350093720397	0.9396256702853819	84.39845275878906	0.7704169154167175	6.871653079986572	nan	inf
monomer-200-nr2-run1_result_33	20	SSGPYVGKPPLEILEIAYEAAKLFIDSMKIYAYAALDGKIPGVKPENAKFALIYTEFMRELLPVLYERFRELILKQKDYEEKLKIVKRFMIIGIVAWLLPIIYGKTGIPLIALTLLAALLDFDPAVREAAKALLLALFPELTEEEVEALLAAGRALLGVLYALLSKLSLEEMLEIAKKFYELALKFGYKVDENGNIVEVK	1.3079187536304402	0.960384886977158	81.35501098632812	0.7716780304908752	7.233119487762451	nan	inf
monomer-200-nr2-run1_result_33	21	AAGPLAGLPPEEVFALAVAAARKFIDAMAIYAEAAKDGKIPGVSPAAAEFAAVYTEAARALLPVLAARFAAAIAKQKDPAAALALVRRFAVIAVVTFLGPLIYGKTGNPVLILTLLAALLADDPEVEAAWTELLLALFPEWTREQVAAALAAGAALLGVLGALLGALSLEQLLALADAAYAAALKLGYRVDENGNLVKVP	1.1858737487707733	0.9548025179836821	80.67070770263672	0.7638422250747681	7.417881965637207	nan	inf
monomer-200-nr2-run1_result_33	22	PDGPLVGLPPEEVLAKAVEAAKKFIDAMLIYAQAALDGKIPGVAPEAARAALEYAEAARALLPELAARFAELIAKQTDYAAQMAIVKRFAIIGLVTAALPLVLGATGDPLLALTLLAALLDDDPEVRERAAALLLALYPELTREQVEALLAAGRALLGVLGALLGRLTLEEMFEIADKLYEEALKYGYEVDENGNLVKVP	4.881170783648469	0.6442577802679711	77.0321044921875	0.6836664080619812	10.415839195251465	nan	inf
monomer-200-nr2-run1_result_33	23	SSGPFAGLPAEEVFALAAEAARLFIDAVRIYAEAAAAGLLPGVAPAAAEAARAYADAAAAALPVLEARYRALIAAQTDPAAAEALVKRFLLIGLVTALLPLVWGATGLPLVALTVLAALVDDDPAVRAAARAALLALFPGWTDAQVAAALDAGRAALAVLGALLGKLTLEQMLAIARALAALAKTLGWRVDADGRLVRVP	2.680468926075471	0.8308953594793048	69.67633819580078	0.6547638773918152	10.777483940124512	nan	inf
monomer-200-nr2-run1_result_33	24	SSGPLVGLPAEEVFDKAVEAAKKFIDAMLIYAEAALDGKIPGVKPEAAKFALAYAKFLRALLPVLAARYREKIAKQKTPEEQMAIVKRFLRIGIIAFFGPFIYGKTGNPLLILTLLAAALDDDPEVREAAEELLLALFPELSREEVRALLEKGREILDKIGAILGKLSLEEMFKLAEKLYEESLKYGYEVDENGNLVRIE	1.2411935594450196	0.9497378807994385	86.45724487304688	0.8279843330383301	5.555359840393066	nan	inf
monomer-200-nr2-run1_result_33	25	SSGPLKGLPPLEIFEKAVEAAKLFLDAMRIYAEAALDGKIPGVKPEDAEWAKEYTEFMTALLPVLAARFRKLIEKQKDYEEKLKIVKRFLRIALVAALLPFVYGKTGNRVIALLLLGALLDFDPAVRAAWAAFLKALYPEWTDAQIAAGLAAGAALLSVIGALLSKLSLEEMFAIANALYEAALKLGYRVDENGNLVEVP	1.5269452926232685	0.944416193119812	85.88631439208984	0.7979331016540527	6.0220184326171875	nan	inf
monomer-200-nr2-run1_result_33	26	SSGPLAGLPPEEIFALAVEAAKLFVDAMLIYAEAALDGKIPGVAPEAAEGALAYAKVLRAALPVLAARYRALIAQQTTEEAKLALVKRFLTIALVAALLPLVYGATGNPLVALTALAALVDDDPAVRAAARALLRALFPGWSDAQVEAALAAAAAALAVLGAILGRLTLEEMFEIAKKLYEEAKKYGYEVDENGNLVKVP	2.547109463354035	0.858276660518166	75.68492126464844	0.6944795846939087	9.610417366027832	nan	inf
monomer-200-nr2-run1_result_33	27	SAGPLAGLPPEEVLALAYAAAQKFIDAMLIYAQAALDGKIPGVKPEDAEFALVYAELLRALLPVLYARYKAKIAKQTDEAAKMAIVKRFAFIGIVAFLLPLVYGKTGLPLVALTLLAAAIDDDPAVREAATALLLALYPELTREQVEALLAAGRALLAVLGALLGGLTLEEMFALADAAYAAALKLGYRVDENGNLVRVP	14.884996098024759	0.34402250123594674	71.75190734863281	0.6162614226341248	11.741839408874512	nan	inf
monomer-200-nr2-run1_result_33	28	ASGRFEGLPPEEILKIAYEAAKKFIDAMLIYAEAARDGLIPGVAPENAEWALRYAELLRALLPVLYERFKALIAKQKDYAEKLEIVKRFGTIALVSWLLPLLWGRTGLPLLALTLLAALVDYDPAVRAAWTALLLALFPGLTEEQVRALLAAGRALLDRLLALLGKLTLEEMLAIAEAIYAAALTLGYRVDEEGRLVRVP	5.505996125864944	0.6535110349612279	69.60003662109375	0.5608528852462769	14.3834867477417	nan	inf
monomer-200-nr2-run1_result_33	29	MNGKYKGMPPEEVLEIAYEQGKKFIDAMAIYAQAALDGKIPGVKPLDAVFSLIYTKIFRELLPVIYEKYKELIKKQKTYEEKMEIVKRFMIINLVSLLLPIIYGKTGIPIIGITLIASLLDFDPEVREAAIELLKKLFPEWTDEEIEKALEIGRKITDIILSILSKLSLEEMIKIAEAAYKAALKLGYRVDENGNIVRVP	1.473900782769739	0.9317144530412446	79.90811157226562	0.7630232572555542	7.433411598205566	nan	inf
monomer-200-nr2-run1_result_33	30	SSGPLEGLPAEEVFALAVEAARLFVDAMLIYAEAALAGLIPGVAPARARLARVYARAARALLPVLAARFREKIAKQTTPEEQMAIVDRFATIGLVTALLPFIWGATGDPLIALGLLAALLDDDPAVRAAAIELLRRLFPEWTEEQIEAFLERAKELLGKILKLLSKLSLEQKLAIARALYAAALRLGWRVDENGRLVRVP	2.286309193896305	0.8637221253466785	68.19961547851562	0.6125226616859436	10.325179100036621	nan	inf
monomer-200-nr2-run1_result_33	31	AAGPLVGLPPAEVLALAAEAADLFLDAMRIYAHAALDGKIPGVKPEDAKRALEYADLFRALRPVLLARTAAAVAAQTDPAAAMALVLRFLRWGLVALLLPFVYGKTGDWRVALYTTAALLDDDPEVREFWKELLLKLFPEWTEEEVEAGLEAGRAALSVLGALLSQLSFEQLLALARAAYEAALKLGYRVDADGNIVKVP	1.2830966061278788	0.9479447683268883	80.75559997558594	0.7660170793533325	7.037692070007324	nan	inf
monomer-200-nr2-run1_result_34	0	AGAEEWAKRAPELVKEYLDEYLKENPEPINEKFKELILKALAGPTPPWFVALLYDPDMTDEEVRERINFFLKILKEVYEFGKKVDPNLTIEDVFDFVSERFGEFLTALRYARNLPDIRPLTGITPPPPPPGSGVIEVRPYSDEDPVFRRHFPNNPEAGRKVLAKFYKLLVEWAKKILSKPEYPGIEVVAEGNTLTIKVKP	6.754189228280475	0.7598750630295538	77.37733459472656	0.7607417702674866	8.894777297973633	nan	inf
monomer-200-nr2-run1_result_34	1	PGLAEFAAEAPAVIREFLEEYLKENPEPLNEEFKKLIEAALAGPMPPWAVALLYDPDLTPEERRRRIRRFLEILKSVYEYGKKVDPNLTLEDVFDLVSYLFGRFLTALRYARGDPSILPLTGYTPPPPPPGSGVIPVEPISDESPVFQKFFPNNPEAGRKILEHFYKLVVEWAKEVLARPDVPGIEVVAEGTELTIRVRP	1.2676700096675566	0.9513008076373639	85.8564453125	0.848081111907959	5.487982749938965	nan	inf
monomer-200-nr2-run1_result_34	2	EGLEAWRERAPALVRRFLDEYLAEHPEPLNEEFRELVLAALEGPMPPWAWALLYDPELTEEELRERIRFYLELLEKVYKYGKEVIPELTIEDVFDFVSYLFGRVLTALRYALGDPEILPLTGITPPPPPPGSGVYDVGDMSDDDPVFKKHFPNNPEGGKKVLELFYKLLVEYAKRVLAKPEYPGIEVVAEGTKLTIKVKP	1.6872667695943568	0.91850387830107	75.06466674804688	0.7461070418357849	8.640751838684082	nan	inf
monomer-200-nr2-run1_result_34	3	SGEEEWKKKAPEIVKKFLEEWLKENPEPINKKFYELILKDLEGETPPYFWALLYDPNLTEEEKRKLINFFLKLLEEVYKYGKKVIPKLTIEDVYEFVRYLFGRFLTALNYARGLPEILPKTGITPPPPPPGSGVLDVLPITPDDPVFKKFFPDNPEGGKKVLEKFYELVVEFAKEFLSSPEFPGIEVVAEGLELKIVVKP	1.765748181480478	0.9264804710464467	78.02235412597656	0.7866945266723633	8.234935760498047	nan	inf
monomer-200-nr2-run1_result_34	4	SGEEELKKEIPKLILEFLDEWLAENPEPINEEFKKLIEEALKGPLPPAFWALFYDPEMTREELRERVNFFVELLKSVYEFGKKVDPNLTLEDVFEFVLALYGRVLTYLRYARGMPEILPYTGITPPPPPPGSGVYDVLPLTPDDPLFQKHFPNNPEAGKKILEHFYRLLVEYARRVLARPDVPGIEVVAEGLRLTIRVTP	1.4694813047451925	0.9433496402165967	81.83834075927734	0.8133513927459717	6.68403434753418	nan	inf
monomer-200-nr2-run1_result_34	5	AGEEAWRARAPELLRRFLDEYLAENPEPINQEFKDLILAALAGETPPWFWALLYDPDLTDEELRERIYFFLDLLKEVYEFGKKVDPNLTIQDVFDFVSALFGRVLTYIRYARGDPSILPYTGYTPPPPPPGSGVYEVEKYSDDDPLFKKHFPNNKEAGKKVLEKFYELIEKYAKRVLNTPEYKGIEVVADGTTLTIKVTP	1.6713570477774562	0.9389849773325414	80.42879486083984	0.8170996904373169	6.8513312339782715	nan	inf
monomer-200-nr2-run1_result_34	6	EGEEKFREEAPKLIEKFLEEWLKKNPEPLNKEFKKLILEDLKKELPPWFVALLYDPELTEEEKRKIINKYLEIIEEVYKYGKEVDPNLTIKDVYDFVSYVFGRVLTYLRYARNDPAILPLTGITPPPPPPGSGIYDVEELSDDDPVFKKFFPNNPEAGRKVIEKLYELIVEFAKEFLNKPDYKGIEVVAEGTKLTIKKKP	6.090324502928516	0.779091421068853	77.13996124267578	0.7613980770111084	8.815824508666992	nan	inf
monomer-200-nr2-run1_result_34	7	DGEEELKKKAPEIVKKFLDKYLKENPDPINEEFKKLIEEALKGPLPPWFWAMLYDPDMTDEEKEERINFYMDILREVYEFGKEVDPDLTIKDVFDFVSYVFGRFLTALRYAKNLPDIRPYTGIEPPPPPPGSGIYDVEPLTPDDPLFQKYFPNNPEAGKKVLQKLYELLEEYAKKVLKKPDYKGIEVISEGDKLTIKVKP	1.6279091522795603	0.9344059195068319	79.92582702636719	0.8021924495697021	7.637092113494873	nan	inf
monomer-200-nr2-run1_result_34	8	EGEEEFKKEAPEIVKKFLEEYLKENPEPRNEKFKELILKDLEGEMPPWFWAMLYDPNLTEEEKREIINFFLDILDSVYDYGKKVDPDLTLEDVYDFVSYVFGKVLTALNYARGMPEILPYTGYTPPPPPPGTGVLEVEPLTDDHPVFRKHFPNNPEAGKKVLRHLYDLIVEFAKKYLNKPEYKGIKVIAEGDRLTIQKEP	1.3864152345338823	0.9509244988005462	84.52175903320312	0.8450157642364502	5.819952011108398	nan	inf
monomer-200-nr2-run1_result_34	9	SGEEEWEKKAPELIRKFLEEYLKENPKPINKEFVKLILEDLEGELPPWAWALLYDPNLTEEEARKRIFHFVDILEKVYEYGKKVDPNITLEDVYNFVKELFGRVLTYLRYARNDPEFLPRTGITPPPPEPGSGILKVEEISDESPLFKKHFPNNPEGGKKVLEKFYELVVEFAKEFLSTPEYKGIEVIAEGNELTIKKKP	1.439585887812342	0.9398907083879096	84.63525390625	0.8398957848548889	5.709885597229004	nan	inf
monomer-200-nr2-run1_result_34	10	AGAEAFAAAAPAALRRFLAAWLAEHPEPLNAEVVALVEADLAGPPPPWFVALLYDPDLTPEQLEERVRFFLELVRRVYEFGRKVDPNLTLQDVYDFVRALFGEVLTALAYARGLPEILPLTGWTPPPPPPGSGVLDVRPMTDDDPLFRRHFPNNPEAGRKVLRKFYELVVEYARRFLATPDLPGIEVVAEGDRLTIRVRP	1.2295258367153756	0.9518909644453589	82.66704559326172	0.8342757225036621	6.208189487457275	nan	inf
monomer-200-nr2-run1_result_34	11	AGLAAWAARAPALVRKFLDEWLEKNPEPLNEEFKALIEKALAGPTPPWFWALLYDPDLTEEELRKRIDHFLELLKKVYEFGKKVDPELTLEDVFDFVSALYGRVLAYLRAARGDPAIAPLLGLTPPPPAPGSGVYEVGAITDDDPLFKKYFPNNPEAGRKVLQKFYELVVEFAKEFLATPEYPGIEVVAEGDKLTLKVTP	2.1257998026009	0.9075129647006367	79.42449951171875	0.79509437084198	6.952005863189697	nan	inf
monomer-200-nr2-run1_result_34	12	AGLAALAEEAPALLRKFLDEYLAKNPEPINEEFKKLVEAALAGPPHPAFWALLYDPNMTEEEKRKLINHFLEILKKVYEYGKKVDPNLTIQDVFDLVMYLFGRFLTYLQYALNRPDILPLTGITPPPPPPGTGVYEVEPLTDDDPIFQKYFPNNPEAGRKILEEFYKLVVEFAKEVLSTPEYPGIEVKAEGLKLTIVKKP	2.1468315628832673	0.889575601855797	75.63561248779297	0.7478373646736145	8.375069618225098	nan	inf
monomer-200-nr2-run1_result_34	13	SGLEEFKEKAPKIVKKFLEEYLKENPEPINKEIYELILKDLKGPMPPWFWALLYDPNLTEEEKRERINFFLDLIKEVYKYGKKVNPNLTLEDVYNFVKYVFGRYLTALLYARDLPDILPYTGITPPPPPPGTGVIEVEPLSDDSPVFQKFFPNNPEGGKKVLEKLYKLLVEYAKKVLNKPEYKGIEVVADGNTLTIVKKP	1.161543930683691	0.9566306258859223	83.08382415771484	0.8298333287239075	6.036993980407715	nan	inf
monomer-200-nr2-run1_result_34	14	SGAEALAARAPALARRFLDEWLEEHPEPINEEFRRLILAALAGAPPPWFVALFGDPDMTEEDLRKRFYHFLEILREVYEFGKKVDPELTIEDVFDFVSYVYGRVLTALAYARGLPELAPATGITPPPPPPGSGVIEVEPLTDDDPVFQKFFPNNKEAGKKILEKFYELLVKWAKEFLARPDFPGIEVVAEGTKLTIKKKP	2.2614166882514666	0.8673669072725453	76.1282958984375	0.7570286989212036	7.8238139152526855	nan	inf
monomer-200-nr2-run1_result_34	15	EGEEALREEAPALVREFLDEWLKENPKPENKEFKELILAALAGPTPPWFWALLYDPDMTREEKRERIYFFLELLESVYKYGKKVNPKLTLKDVFDFVSYLFGRFLTALRYALNDPAILPLTGWTPPPPPPGSGVYKVLPLSDDDPVFRKFFPDNPEGGKKILEHFYELLVEFAKKFLSKPDYKGIEVVAEGNELTIKKKP	1.8863539821611852	0.927098131449847	76.86490631103516	0.7725456357002258	8.37299633026123	nan	inf
monomer-200-nr2-run1_result_34	16	PGLEEFRRRAPELIRKFLEEWLKKNPEPINKKFVELILKDLEGPLPPWAVALLYDPNLTDEELRERINFYLEILKKVYEYGKKVDPNLTIEDVYNFVSYLFGRVLAYIRYALNDPEIAPLTGITPPPPPPGSGIYKVEEITDDSPIFKKFFPNNKEAGKKVLEKFYKLIEEFAKKFLSKPDYKGIKVVAKGNELTIEKEP	1.369932496126455	0.9675582563189135	84.01310729980469	0.8246780633926392	5.737365245819092	nan	inf
monomer-200-nr2-run1_result_34	17	EGEEKFKEEAPKLIEKFLNEWLEKNPEPLNEKFKELILESLKGKLPPFFVALLYDPNLTEEEKKERINFFLEILRSVYEFGKKVDPNLTIEDVFNFVSEVYGRVLTAINYAKNNPDILPYTGIKPPPPPPGSGIYEVGSMSPDDPLFRKHFPNNPEAGRKVLRHFYELIEEFAKKFLNKPEYKGIEVISEGDRLTIKVKP	4.731361836655408	0.720912326100377	74.37501525878906	0.720160722732544	9.536267280578613	nan	inf
monomer-200-nr2-run1_result_34	18	AGEEEWRARAPELIRRELDEWLEENPEPEMEEFKELILEALEGEPPPWAWALLYDPELTDEEVRERIRFFVELLKEVLEFGKKVDPNLTIKDVFDFVSAVFGRVLTYLRYARNDPSFLPYTGITPPPPEPGSGVYEVEPLTDDDPLFKKHFPNNPEAGKKVLEKFYELVVEYAKRVLSKPEYKGIEVIAEGDKLTIKVKP	1.3660017451157864	0.9460404910843146	79.1543960571289	0.7830172777175903	7.096353054046631	nan	inf
monomer-200-nr2-run1_result_34	19	SGEEEWKKKAPEIIKENLDKYLEKNPEPINEKFKELILEKLKGEMPVFFVALLYDPNLTDEQYEERINFFLDILKEVYEYGKKVDPNITIEDVFNFVSYYFGKVLTALRYAQNLPDIFPYTKITPPPPPPGSGVIDVEDMSDDDPVFQKHFPNNKEAGKKVLEKFNKLLVEWAKKVLSSPEYKGIEVVADGLKLTIKKTP	1.5691270049922803	0.9397320771754132	76.35772705078125	0.7662549614906311	8.082526206970215	nan	inf
monomer-200-nr2-run1_result_34	20	PGEEELRRRAPELIRKFLDEWLKENPEPFNKELKKLILEDLEGEMPPWAWALLYDPDLTEEELRKRVNHFVEILESVYKYGKKVAPELTLKDVYDFVRAVFGRVLTALLYARGLPEVLPLTGYTPPPPPPGSGVIPVEPLTPDDPLFKKHFPNNPEAGKKVLEHLYKLIVEYAKEVLSSPEYPGIEVVAEGLELTIKVKP	1.2291213590959045	0.9577690571705116	86.04998016357422	0.8352959156036377	5.375802516937256	nan	inf
monomer-200-nr2-run1_result_34	21	EGEEKFKKEAPEIIKKYLDEYLKKNPEPINEEFKKLIEESLKGPLPPWAVALLYDPNLTEEEKKERINFFLDLLKEVYEYGKKVDPSLTLEDVFDLVSALFGRVLAALRYALNDPSILPYTGLTPPPPPPGSGVYEVLPMTDEDPLFQRHFPNNPEAGRKVLEKFYELLVEYAKKILSKPEYKGIEVVAEGLRLTIKVKP	2.5639795026868137	0.9133046042936482	79.83889770507812	0.7796194553375244	7.882638931274414	nan	inf
monomer-200-nr2-run1_result_34	22	AGAAEWAERAPALIREFLEEWLKENPEPINKEFKDLILKALEGPTPPWAVAMLYDPNLTDEEKREIINFFLEILKEVYKYGKEVDPNLTIEDVFDFVSELFGRFLTYLRYAKNDPEILPLTGITPPPPEPGTGVYPVEDISDDSPLFKKYFPNNPEAGKKVLEKFYELVVEFAKKFLSKPEYPGIEVVADGLKLTIKVKP	1.659995409153391	0.9317160702164401	81.80809020996094	0.8238348364830017	6.594568729400635	nan	inf
monomer-200-nr2-run1_result_34	23	PGAAAWAERAPALLRRFLDEWLAENPEPENEEFKALLLAALAGEPPPWAVALLGDPDLTDEELRERVNFYLEILKSVYEFGRKVDPNLTLQDVFDFVSAVFGRVLTWLAYARGLPELLPLTGLTPPPPPPGSGVLEVGALTDDDPLFRRHFPDNPEAGRKVLRHLYRLLEEYARRFLARPDVPGLELRAEGDRLTLHRRP	1.2508893073076335	0.9540068841007249	79.08185577392578	0.7892943024635315	7.1627278327941895	nan	inf
monomer-200-nr2-run1_result_34	24	AGAAAWAEEAPALIREFLDEWLKKNPAPRNEEFKALILAALDGAPPPWAVALLYDPNLTREEKRERINFFLEILEKVYEYGKKVVPELTLEDVFEFVSYLYGRVLTYLQYALNNPEILPLTGITPPPPPPGSGIYDVGKLSDDDPVFKKFFPNNKEGGKKILEKFYELLVEFAKRFLSKPEYKGIEVVAEGNTLTIKKKP	5.844486353257202	0.8327803108110631	77.93020629882812	0.7886249423027039	7.801915645599365	nan	inf
monomer-200-nr2-run1_result_34	25	EGLEEWLEKAPKIVREFLEKYLEENPEPINEKFKELIEKALEGELPPWFWALLFDPNMTDEEKEERIRFYLELLKEVYEFGKKVNPNLTLEDVFDFVSYLFGRILAYLLYAKNLPEILPYTKITPPPPPPGSGVYEVGELSDDDPIFKKYFPNNKEAGKKVLEKFYELVVEYAKKFLNKPDYPGIEVIAEGTKLTIKVEP	1.8970149385238784	0.9266524399079243	75.58232116699219	0.7675430774688721	8.391196250915527	nan	inf
monomer-200-nr2-run1_result_34	26	AGLEEWRERAPELIRRFLEEWLEENPEPINEEFKELILADLEGEMPPWAWALLYDPDLTDEELRERINFYLKILKEVYEYGKKVIPNLTIEDVYNFVSALFGRVLTVLLYARGRPEVLPLTGYTPPPPEPGSGVYEVEPITDDSPLFKKYFPNNKEGGKKVLRKFYELIEKFAKEFLSSPDFPGIEVVSEGDKLTIKKKP	1.271265344722239	0.9522614841891922	86.2362289428711	0.8514306545257568	5.317709445953369	nan	inf
monomer-200-nr2-run1_result_34	27	EGEEEWKERAPKIIKKFLEKYLKENPEEINKKFKELILKDLEGEMPPWAVALLYDPNLTEEELEERINFFIDILKSVYEYGKKVDPNLTIEDVYDFVKAVFGRVLTAIRYAKNDPSILPLTGITPPPPKPGSGIYEVGELSDDDPLFKKHFPNNPEAGKKVLEHLYKLIVEYAKKVLNKPDYKGIEVVAEGTKLTIKVKP	1.4160388828324715	0.951889461424694	77.84795379638672	0.7775340676307678	8.184646606445312	nan	inf
monomer-200-nr2-run1_result_34	28	SGEEELKKKAPELVLKFLDEWLKENPEPINEEFKKLIEEALKGKMPPWFVALLYDPNLTEEEKRKRIEFFLKILREVYEYGKKVDPNLTIEDVFEFVSYVFGRVLAVLRYALGDPEFLPYTGYTPPPPPPGSGVYDVEPITDEDPLFKKFFPNNPEAGKKVLEKLYKLIEEFAKEFLSKPDYPGIEVVAEGTTLTIKVKP	2.1708579579973994	0.9039911025669439	80.28418731689453	0.7986948490142822	7.461656093597412	nan	inf
monomer-200-nr2-run1_result_34	29	EGEEAWRARAPALIRRFLDEYLAEHPEPINEEFRALIEAALAGPPPPWAVALLYDPELTEEELRRRIRHFLDILESVYEFGKKVIPEMTIEDVFDFVSAVFGRVLTAIRYALDMPEIKPYTGITPPPPEPGSGVIDVWPLSDEDPLFRKHFPNNPEGGREVLRHFYELVVEFAKEYLSKPEYPGIEVVAEGDTLTIKKKP	1.4055942124539118	0.9547498611776223	76.62483978271484	0.7693048715591431	8.086267471313477	nan	inf
monomer-200-nr2-run1_result_34	30	EGLEKLKEEAPKLIEKFLDEYLKENPEPIMEEFKKLILEALKGEMPPWAWALLYDPELTEEELRERIFFYLELLKEVYEYGKKVDPNLTLEDVFNFVSAVVGRVLTALRYARDDPALLPLTGITPPPPPPGSGVYVVGEISDDDPLFQKYFPNNKEGGKKVLEKLYELLVEYAKKFLADPRYPGIEVVAEGTTLTIVKKP	1.834947074113699	0.93675264723163	80.48688507080078	0.7941086292266846	7.592151165008545	nan	inf
monomer-200-nr2-run1_result_34	31	SGLEEWKKKAPELIKKFLEEWLKENPEPINEEFKKLILEALKGETPPWFWALLYDPNLSEEEKRELINFYLELLKSVYEYGKKVIPNLTIQDVFDFVSYLFGRVLTALRYALNIPEIKPYTGYTPPPPPPGSGVLEVEPLSDEDPLFQKFFPNNKEGGRKVLEHFYKLLVEFAKKFLSTPEYKGLKVVAEGTKLTIVKEP	1.883087062658351	0.9036741283190861	72.65357971191406	0.7384257316589355	9.425363540649414	nan	inf
monomer-200-nr2-run1_result_35	0	MLERGYSKGTHLLWLLFQDFIVDLLSKYRPDLFSPSVKAKFEAYLASLPPEVQATIAAIYAALGFDEDIVDPETGVNETEVRKLNFGSIITVIVLVLYVFTDPEVKELFDEWIKENFPDKVKEVTAFLLFVTFLSLIGGYLRKKTIKKAKKAGKTPNEKKINILWGKIFKESLKLGNFKKGLKYFLKNWKKAIKENPEIF	12.355764996644552	0.3509879570807579	61.434383392333984	0.5129286050796509	15.581399917602539	nan	inf
monomer-200-nr2-run1_result_35	1	MLERGYSKKEYILWLLFKDSVITLLKEFYPDLYPPSVAEEWEKELKNLPKEFREEIEKIYKKHGFFKNEVDPETKVNMTKVRALFFGSLILVYVFLFKVLTDPEYREIFNEWIKKYFPDKEEEVTRFLIFLAFLSFVGGLLFLAAVAAAKAAGLTPNVKKLLIMWGKIFEKSVKLKNFTKGIIFFLTSWFKALAKNPDLF	1.2935445681873008	0.9480952362892487	91.36422729492188	0.8534930944442749	4.087037563323975	nan	inf
monomer-200-nr2-run1_result_35	2	MLEKGYSEKLYLLWLLFEYSIIDLLKKFRPDLFPPSVYEEWLEEYKNLPEHIRKKFEEILKKLGFYEDIVDPETGVNMTEVRRLMFYSLILVIVMVFFYLTNPEFKELFDDWLKKYFPDKYVEVKKFLLFVTLLSVVGGLLFLLFVRRAERAGRTPDLERLAIMTSKLFEEALSLGNPVLGVIYFLTNFFRALRENPELA	1.3138046922711546	0.9451320235967625	87.72802734375	0.8158918023109436	5.120530128479004	nan	inf
monomer-200-nr2-run1_result_35	3	MLERGYSEELYLLWLLFKKGIIDLLKKFYPDLYPESVAKEFEAELAALPEEVRKKIEAYLKENGWFEDIVDPETGVNMTEVRKLLDYSLILVIVLWLFVLTNPDFKKIFNEWIKKYFPDKYKEVTKFLLFVAILSLVGGLLFAASIAAAEAAGKTPNVEKLAILYGEIFEKALSEKNFKKGLLYFLKNWIKALKENPELF	8.233520749304997	0.4257570283290689	69.33345794677734	0.5086585283279419	14.42740249633789	nan	inf
monomer-200-nr2-run1_result_35	4	MLERGFSLGTFLLWLLFQLSVIVLLKFFYPDLFSPEVYEKFLAMVAALPEEVRNTLLAILKRLGLFENIVDPETGINMSLVRALFFGMLIHVIVLVLFVLTNPEIKEIFDEWIKENFPDKYEEVTKFLIFVTILSVIGLILFILAIIKAKLAGKKPNEEKLLILLSKLFIKSLKQKNFKKGLKFFIKEFIKGLKINPDLF	10.418923844850903	0.4386147724938387	56.43284225463867	0.4755510985851288	15.77908992767334	nan	inf
monomer-200-nr2-run1_result_35	5	MLEKGYSLLTYLLFLLFKMGLIDLLKRFRPDLFSDEVYEKFKEELANLPEFVRKAILAILKALGFFEDIVDPETGVNMTEVRRLAFYSLITVVVYVFLVKKNPEIKKIFDEFISKYFPDKKKEVTKFLNFVTTLALLGGLLTAAFIAAALAAGRTPNVEKILILWSQIFEKALSLGNIKAGLKYFLSSWFAGLAANPDLV	1.047022836319969	0.963628938757376	91.48704528808594	0.842340350151062	4.163907527923584	nan	inf
monomer-200-nr2-run1_result_35	6	MLERGYSKEEYLLWLLFIDSLVELLKKFYPDLFPDSVYEEWLAEFAALPKEVQEAYLEILKKLGFFEDLVDPETGENLREVRKLAFSALITVYVYVFHVLTNPEVREIFNEWLKKYFPDKVEEIGKFIDFVTFLSVVGGLLFLAAAARALAEGRTPDLERLLILWAKLFKESLSLKDKEKGTKYFLTKWKEALAENPELF	1.693476278450148	0.9137090612438599	91.88675689697266	0.8394252061843872	3.8065757751464844	nan	inf
monomer-200-nr2-run1_result_35	7	MLEKGFSKKTYILWLLFQMGIIDLLKEFYPDLFSPSVYEKWLAELAALPKEIQDKILEILKKLGFFEDLVDPETGVNLREVRKLLFYSLILVIVMVLFVLKYPEVRKLFNDFIKERFPDKQVEVTRFLLFVAVLSLIGGLLLLAFAAAALAAGKTPNWEKLLIMWSQLFKAALSLGNIVKGLAFFLVGWVLALALNPDLV	12.62282281279128	0.26350305679552194	54.904930114746094	0.34727418422698975	17.234783172607422	nan	inf
monomer-200-nr2-run1_result_35	8	MLERGYSLALHLLWLLFQDSLLRLLAKFRPDLFPPEVLARWLAEFAALPPWVRRAFLLILRLAGLFEDLVDPETGVNLTEVRGLALASLIIVVVLLFLVLTDPEFRELFDEFLKTYFPDRTAEVGAFLGFVAALAFVGGLLFAAAVAAALAAGRTPNLERLLILWGQLFEEALALGDAAAGLAYFLTRWAQALAENPDLF	3.3015426410266597	0.8406866475406568	72.1817398071289	0.6606553196907043	10.723603248596191	nan	inf
monomer-200-nr2-run1_result_35	9	MLERGYSPLLALLWLLFVDAVVRLLSKFYPDLFSPKVKEEFLAEFKALPPWVRRTYLLIYKLLGLFKDEVDPETGFNLREARWLLFSSLITVIVYWLFVLTFPEFKKLFNEWLKKYFPENYVKVSKFLSFVAFLSLVGGLLVALFIAALKAAGKTPNVEKILIMFSKLFIKSLKVKNFVKGVIFFLISFIIALLINPDLA	1.1825152483535213	0.9556081679878471	87.87835693359375	0.8174774646759033	5.065602779388428	nan	inf
monomer-200-nr2-run1_result_35	10	MLEEGFSLEEHLLWLLFEFSLVVLLSIFRPDLFSPSVLEKFLAKFKALPPEIRERFLKILKELGLFEDIVDPETGVPMTAVRALNFAMLITIIVMVFYVLTNPKYRKLFNDWLKENFPDKYKEVKSFILFLTILSVIGSALRKAAIAAARAAGLTPDEEKLDILLGVLFTLALSLGNIVLGLVFFLVGFVLALALNPDLF	8.14971821010201	0.6212098323451483	73.97843933105469	0.6450749635696411	11.131441116333008	nan	inf
monomer-200-nr2-run1_result_35	11	MLERGYSKGEALLWELFKYFIIKLLKEFKPDLYSDEVYKKFEAEFKNLPEEFRKEFESILKKLGFFKDEIDPETGVNLRKVRYLLAGSLILVIVYLFYVLTNPEYKEIFNEWIKENFPDKQEEVTKFLNFVTILSFVGGLLFLKAIAAAKAAGKTPNEKKLAIMWGKIFEEALKEGDFEKGLKYFLTNWKKALAENPDLF	16.54715156825407	0.28767018002483363	47.48966598510742	0.3206278085708618	18.118995666503906	nan	inf
monomer-200-nr2-run1_result_35	12	MLERGFSLGTYLLFLLFKLSVVVLLKRFRPDLFPDSVYEKFLAELASLPKEVQDKILSILKKNGFFKNIIDPETGVNMTEVRALEFASFILVFVYVFLVLTNPEVKEIFDEWLKENFPDKYEEVKAFLELVTFLSLVGGLLRKAFIAAAKAAGKTPNEEKINIAWSKLFKEALSLGDKEKAIAYFLSSWVKTLAENPDLV	3.9874129051266642	0.8423690192921316	84.35578918457031	0.8052531480789185	6.343758583068848	nan	inf
monomer-200-nr2-run1_result_35	13	MLERGYSEELYLLWLLFQFFVIVLLKEYKPELFSPEPLEEFLKEFKNLPKEIREKFLEILKKAGLFEDLVDPETGVPLRRVRGLFLGLLILVIVLWLYVLTDPAFRELFNEWIKKYFPDKQKEVTRFLLFLAFLSLVGLLLFLATVAAAKAAGKTPNLEKLLILLGEIVDKSLKLGNWKKGLKYFLTNFVKAIAENPDLF	1.333899636790096	0.9441355534866963	87.21216583251953	0.8098418116569519	5.431472301483154	nan	inf
monomer-200-nr2-run1_result_35	14	MLERGYSKETYLLWLLFKDSLITLLSRFRPDLFSPSVKEEFDAELASLPAEVRAAIEAIYRALGLYEDLVDPETGVPLTAVRALLFAMLILVIVLVLFVLTNPEVKKLFEDWLKKYFPDKQEEVSAFILFLTVLALVGGALFAAAAAAARAAGRTPDLERLAILLAQLVEAALSLGNPALGLAYFLAAWARALAENPELF	11.128188354046483	0.4292037206639735	54.45427703857422	0.4342665672302246	15.930850982666016	nan	inf
monomer-200-nr2-run1_result_35	15	MLERGYSLLEYILWLLFKLSLIVLLSKFYPELFSPEVKEKFLEELKNLPKEVRDTILKILKSLGWFEDIVDPETGVNMTEVRALEFASLITVIVMVFFVKKNPEIKEIFDEWLKEYFPDKYEEVKEFIEFVTYLAVEGGLLREKFIAKARAAGKEPNEEKIAIMWAELFEESLKLGNKEEGKKFFEEEWKKRLAENPDLV	2.3972160672766654	0.8670275159866796	77.06403350830078	0.7141237258911133	8.357223510742188	nan	inf
monomer-200-nr2-run1_result_35	16	MAARGYSPEMDLLWLLFVDSVVRLLARFYPDLFPPAVAAEWEARLAALPPEVRERLEAIYASLGFDRDEVDPETGVNLREVRELAFASLITVVVLWLFVLTDPEFRALFDEWLARHFPDRVAEVGRLLGFWALLALLGGLLFLATVARARAAGRTPNVRRLLILWGELLREALAQGDFAAGLAYFLAGWRRRLAENPELF	0.9207941497477429	0.9709999889556591	91.2938461303711	0.8262125849723816	3.987096071243286	nan	inf
monomer-200-nr2-run1_result_35	17	MLERGYSKKEYLLWLLFKMSVIDLLSKFKPELVSPEVKEKWEKELKELPKEIQEEIKKILESLGFDKDIVDPETGVNMTEVRYLNFAMAIIVYVLVFLVLTNPEYREIFDEWLKENFPDKYEEIGEFLDFVTTLAVIGGALRDAAIAAAKAAGREPDEERIDIMFGKIFKESLSLGNKEKGLAYFLTNWAKAIAENPELF	1.120907921205319	0.9587298820497656	90.01353454589844	0.8282453417778015	4.573774814605713	nan	inf
monomer-200-nr2-run1_result_35	18	MLERGFSPGEALLWLLFVYSVITLLSKFRPDLFSPEVKAKFEEMLANLPESVRKAIEAILKSLGLFEDEIDPETGVNLTEVRALAFASLILVYVYLFKVLTNPEVKELFDEWLKEYFPDKYEEVKAFLDLAATLSFVGGLLFFYAAWKAKKEGKTPNEEKLLILWSELFEEALSLGDKEKALKYFLENWFKRLKENPELF	1.26810127856778	0.9486178291268098	92.38150024414062	0.8697180151939392	3.777888298034668	nan	inf
monomer-200-nr2-run1_result_35	19	MLERGYSEGLALLWLLFKLGVIDLFSEFKPELFSPEVKEKFLKELEELPESFRKAILSILKSLGLFKDIIDPETGYNLSRVRKLNFYLLVLVIVMWLFVLTNPEFKEIFDEWLKENFPDKYEEISAFLGFVAFLALVGGALRAAFIAAARAAGKTPNEEKIDIMLGKIFEEALSLGDPTKGTAYFLTNFVKAMAENPELV	6.58692039505337	0.6280471978314626	63.09506607055664	0.5442660450935364	14.464240074157715	nan	inf
monomer-200-nr2-run1_result_35	20	MLARGFSPAEHLLWLLWRHSLVTLLARFRPDLFSPEVAAEWEAEYAALPAEVRAALDAILAALGLDEDLVDPETGVNLTEVRALAFASLITVYVLVLLVLTNPEVRALFEEWISRHFPDQQEEVTAFLLLLTALALVGGLLFLAAIARALAAGKTPNVEKLLILWGQLVREALSLGDPEAALAFFLSRWREALAKNPDLF	11.413354104816348	0.26259497628771744	70.4176254272461	0.5396263003349304	11.946168899536133	nan	inf
monomer-200-nr2-run1_result_35	21	MLEEGYSKEEYILWLLFKFSVIVLLKKFFPDLFSDEVYEKFLEELKNLPEEIRKKILEILKNLGFFEDLVDPETGYNLTEVRFLNFASLITVIVLVFYVLTDPKMKKIFDDWIKKYFPNNYKKVTKWLLFWTILSVVGGALKAAAIAAAKAAGLEPNEKKIDILWGKIMEDALKQKNFKKGLKYFLTNWFKALAENPDIF	5.6875406227814835	0.7967951764963738	82.61759948730469	0.7250794172286987	7.0511250495910645	nan	inf
monomer-200-nr2-run1_result_35	22	MLERGYSEEEYILWLLFIDSIIRLLKRFKPELFPDSVYEEWEKMLKNLPKEIREKIEEIYKKLGFFKDEVDPETGYPLNRVRYLFFASLITIIVLWFYVLTDPEYREIFDEFIKKYFPDKYEEVTKFLNLWAFLSLVGGLLFLKFAKKLKKEGKKPNMKKLLIMWGKIFEKALSLGDFEKATKYFLTEWKKALAENPDLA	0.8551197067093012	0.9748273092902948	90.9852523803711	0.8477356433868408	4.014825820922852	nan	inf
monomer-200-nr2-run1_result_35	23	MLARGFSAGTHLLWLLFKHSLIVLFSKFYPDLYPPSVRERWLAEFAALPPWVRARFLAILRRLGFFEDLVDPETGENMTEVRFLMFASLIIVIVMVLFYLRYPEFREILDDFIKEYFPDRYEEITKKLLFLTILSLIGGILFILTILFAILKGKTPNIEKLLIMWGKLFKKSLSLGNFILGLIYFIVNWILEIKKNPDIF	1.0689544207523543	0.9637489748978149	87.3251724243164	0.783065915107727	5.3398613929748535	nan	inf
monomer-200-nr2-run1_result_35	24	MLERGYSEEEYLKWLLFKYFVIDLLKKFRPDLYSEKIYEEFKKELENLPEEIREKIEEILKSLGFYEDIVDPETGVNMREVRKLKAGMLITEDVLYNKVEKDPEYKELFDEWLKKYFPDKQKEVSSFLDFVAYLAKEGGERFKKFIEEAKKAGKEPNEEKLEIMWAKLFEEALKEGDKKKGKEFFEKKWEEALKENPDLV	8.428985181215499	0.4424751481304504	66.54663848876953	0.5455745458602905	14.237799644470215	nan	inf
monomer-200-nr2-run1_result_35	25	MLERGFSRALHLLWLLFELSLVVLLKKFRPDLFPDEVYAEFLERLANLPAEVREALLAILRRLGLFEDLVDPETGEPLTEVRALAFASLVLVVVLVLFVLRYPEVRELFDEWLRKRFPDKYEEVRRFILFLTLLAVLGGLLFLAAALAALLAGLTPDVERLLILWGRLFRAALSLGNIRRGLLFFLVAWAAALAANPDLF	4.43263751060827	0.8012095039841063	64.11495971679688	0.6000772714614868	13.210531234741211	nan	inf
monomer-200-nr2-run1_result_35	26	MLERGYSKKEALLWLLWKYSLITLLSEFFPDLFSPEVKEEFEAEYAALPPEFRAEFDEILKRLGFYEDIVDPETGENLTEVRALLFGSLITVIVMVFYVLTYPEYREIFDEFIKKYFPDKYVEVTAFILFWTILSLVGGLLFLLSVLKAKAAGLEPNLEKLAILLGKIVKAALSTGNIVAGLLYFLINWILALKKNPDLF	2.4898012923447537	0.851462862529718	77.0247802734375	0.6772004961967468	8.10401725769043	nan	inf
monomer-200-nr2-run1_result_35	27	MLERGYSKEEALLWLLFEDFLIELLSEFRPDLFPESVKKEWLEELENLPEEVREKILAIYKRHGFFVDDVDPETGVNLRRVRRLMFGSLILVYVYVLKVKTDPEYKEIFDEFIKKYFPDKYEEVTAFIEFWTFLSLVGGLLAAAFAAAAEARGLTPDRRRLAIMWAELMEEALALGDREAGTAYFLARWVARLAAHPDLV	1.054972819443582	0.9649791001979605	79.93046569824219	0.7249088287353516	7.496211528778076	nan	inf
monomer-200-nr2-run1_result_35	28	MLERGYSKEEYLLWLLFIDSIIRLLKEFYPDLFSDEVYEEWKKEFEELPKEIQDELLEIYKKLGFFEDLVDPETGVNLSRVRRLLFDSLITVYVYLFKVLTNPEYKEIFDEFIKKYFPNKEKEVTEFLNFYAVLSFIGGLLVLYAIWKAKKAGKKPNVEKIAILWGQLFEEALKLGNKKKGLIYFLTNFKKALAENPDLF	1.065452676562756	0.9624763952468862	91.98467254638672	0.8474831581115723	3.8867218494415283	nan	inf
monomer-200-nr2-run1_result_35	29	MLARGFSPAEHLLWLLFKLSLLVLLARFRPDLYSPAPLAAFLAEIAALPPEVRETLLAVLRAAGLFEDEIDPETGVPLTAVRALLLASAITVLVLVGYVLTDPAYRALFDDFLARYFPDRQEEVRAWLLLWAFLSLVGGLLKLLFIALARLLGLTPNERRIDILWAQLMEAALALGNPVLGVVFFLVAWILGLLLNPELV	2.448430862471357	0.8536762924193482	76.10049438476562	0.7022430896759033	8.797677040100098	nan	inf
monomer-200-nr2-run1_result_35	30	MLARGFSPGLALLWLLFERGLVELLAEFRPDLFPPAVAAEFAAEVAALPPAVRAALDAVLAALGFDEDLVDPETGVPLTEVRRLAFYLLVLVVVLWLLVLTRPEVRALFDEWLRRRFPDRVEEVTRFLLFLAVLALVLGLLVLAFIAAALAAGKTPNVEKILILAGELFRAALSLGDPALGLAYALAAFAAGLAANPDLV	15.016782359729342	0.19733701912581725	59.34661865234375	0.39973294734954834	15.133831024169922	nan	inf
monomer-200-nr2-run1_result_35	31	MLEKGYSEEEYLLWLLFKDSLIRLLKKYKPDLFSPEVYEEWLKEIENLPKEIREKLLEIYKKNGFFEDLVDPETGINLTEVRYLNFASAITVYVLVFKVLTNPEYKEIFDSFIKKYFPDKYEEVTSFINFVTFLAVVGGALKAAFIAAAEAAGLTPNREKIDIAWAELFDKSLSLGNFILGTVFFLVSWVKTMAENPELV	5.393225849853815	0.8211835349601746	75.829833984375	0.7314797639846802	8.687215805053711	nan	inf
monomer-200-nr2-run1_result_4	0	DLSLLKKVIKAYINTALPIIIEKIKKIYEEAYNAEFLEVKLEVEIEEEIEPLEPGKKIVLKVKITIEVTYKLPDGSILVIKIEINLTITLKIEELKEGGLKVTATIEADVEVKELNPETKEWILKAKAKITVKLTILIELDKETGKYRVKVELESIELSEIDASADPTAVKIVKAIAESFKEAAEIMAKSEGKALEEFKK	1.5391759554403464	0.9359774629384131	84.53646087646484	0.816469132900238	7.055130958557129	nan	inf
monomer-200-nr2-run1_result_4	1	PLERLLAVVLAYLATALPLLLERLRAAVEEALGATFLSVELEVEVEVELEPGEPGERLTLKVRITVRLTFRLPDGSLLEIRIELEATITLELEELPDGGLLLRAKLEIKVRVLELDPETGEWVLLAEAEIKVELLVRLELDEETGRWLARVELVSSELSPIPEDADPLAVELVRLILEALEEAAERLARSPGAALEAFEL	3.8858211687061024	0.7611372828070483	86.66685485839844	0.7915291786193848	5.964195728302002	nan	inf
monomer-200-nr2-run1_result_4	2	SLEELIKVIEAYLATALPILIERLKEIVEKALNAEFISVEVEVKKELEIEPLEPGKVIVLKYKITITFTFKLPDGSILKIKIELEIRAELKIEELPEGGLLVLATLKIKVKVLKLDEETNEWILLAEAEITVELRIEITLNEENGEWLVKVELLSLEISEIDPSQDPLAVEMIRAIAEALEEAAKRMAESPGEPFAAFEK	3.265369997993522	0.8154881317937853	85.47684478759766	0.7950344085693359	6.626205921173096	nan	inf
monomer-200-nr2-run1_result_4	3	DLERLRRVVKAYLETALPIMIERFKKIIEEAYNAKFIKVEVEVEIEEVVLPGEPGKEIVLKVKITITLTFELPDGSKLIIKIKLEIEIRLRIEELPEGGLLVRADLKIDVEVLELNEETKEWILLAKAKIEVRLLIEITLNEEDGRWLVKVRLVDLKISPIDESANPVAKKLIEALAEALREAAERMAESPGEALELFEK	3.6614963787026196	0.7760825146776102	86.32991790771484	0.8078067302703857	6.626676559448242	nan	inf
monomer-200-nr2-run1_result_4	4	DLERLRAVVRAYLATALPIMIEKLKKVVEEALNATFLEVNVEVEEEEVVEPLPPGAVITLKVKIIIEYTFKLPDGSILKIRIILDATITIRVEELPDGGLLVDARIDIDVKVEKYNEETQEWILLAEAKIKVDLRILIERNEADGRELVTVELVSSELSPIPESEDPLAKEMIKKILEALEEAAKLMAASPGAALAAFAA	3.3399346852903804	0.7827278209661741	79.53326416015625	0.7497560381889343	8.199012756347656	nan	inf
monomer-200-nr2-run1_result_4	5	SRELLYRVIEAYLNTALPILIEKLKKIIEKAYNAKFISVEVEVEIEREELPLEPGGELVLKVKITITLTYELPDGTKLVIKIELDITATIKVTELPEGGLLLDVKLDIKVTVKKLDPETKTWITLAEAEITVDLEVLLTLNEENGEWLVKVRLVSSELSPIPESADPTAVEMVRAIAEALEEAARLMAESEGEPLAELEK	1.8132649853619656	0.9339269142773466	88.48531341552734	0.8328113555908203	5.7133941650390625	nan	inf
monomer-200-nr2-run1_result_4	6	SLAELQAVVDAYFATALPILIERLKATVEAALNATFESVEVTVETEVELLPGEPGLELVLKRHITIELTFRLPDGSTLRLRIELDATITLRVKELPDGGLLIEATIDIDVKVLRYDPETKEWILLAEAKITVRLRILLKLNEADGRWLTTVELVSAELSPIPESADPLAVELVRAILEALREAAARMAADPGAAAAAFAA	3.6146344532652397	0.7776194085898357	85.82244110107422	0.7929925918579102	6.355163097381592	nan	inf
monomer-200-nr2-run1_result_4	7	DLEKIKKVVKAYLETALPIMVERLRATVEAALGATFLSVEVEVEIEEEEIPLEPGKKIVLKVRITLTFTFELPDGSRLVIRVVLDATITLEIEEDPEGKILILADIDIDVEVLELDPETGEWRLLARARIRVRLRITIEKDEETGKWIVKVELLSSELSPIPADADPLAVAMVRAILEALEEAAEEMAKSKGEAEKAFEK	3.898047409324842	0.7131007117963049	81.57858276367188	0.7388387322425842	7.536655902862549	nan	inf
monomer-200-nr2-run1_result_4	8	ELELLRKPLLAYLEEALPILLERLKRIVEEAFGAEFLSVEVEVEVEWEELPLPPGGELVLRVRITITYTYRLPDGSLLVIRVVLRSTITLRITELPEGGLLVEADLEIDVEVLRLDPETKEWILLARARIRVRLRLLITLNEETGEWLVKVELVSAELSPIPEDADPVAVEMVRAILEALEEAAERMAKSEGEAFKRFEE	2.4337658424153013	0.8460132239259458	77.45027160644531	0.7177170515060425	8.444940567016602	nan	inf
monomer-200-nr2-run1_result_4	9	DRERLLRVLRAYLAEALPILLKKLKEIVEKAFNAKFLSTEVEVRVEVEELPAAPGGELVVRVEIEITLTYELPDGSKLVIRIRLELRITLRLEEDPEGGLLVDATLEARVRVEKLDPETKTWILLAEAEIRVRLRLRLELDEATGRWLVRVELVDAELSPIPASADPVAVEMVRAILEALREAAARMAESPGAPEAAFLA	3.496649736574146	0.8371280386848275	84.8351058959961	0.8026157021522522	6.557028770446777	nan	inf
monomer-200-nr2-run1_result_4	10	DLERLRRVVRAYLATALPIMLERLKKIVEEAFNAKFISAEVEVEEEEEVEPLPPGGRIVLRVKITITLTFELPDGSTLVIKIDLDSRITLELEESPEGALLLLARIDIKLKVLRLNPETKEWELLAEAEITVELRITLELDKETGRWRVRVELVRSELSPIDPSADPVAVRMVEAILESLEEAAELMAESEGEPEALFER	4.353066662582051	0.6814066718717976	82.99433135986328	0.7692493200302124	7.038032054901123	nan	inf
monomer-200-nr2-run1_result_4	11	DLELIKKVIKAYINTALPIMIEKLKKIVEDALNAKFESVEVKVEIEEKIEPLPKGKKIILKVKITITFTYTLPDGSKKVIKVNLEMTIKIEISESEEGGILINAEIEIDVKVEELNPETKEWELLAEAKIKVKLKIEISLNKENGKYIVKVELIDSELSEIDESANPLAKEMVKAILEALEEAAEIMSKSKGEAEEEFKK	1.5543800351815054	0.9462941418865847	84.5978012084961	0.7918195724487305	7.083937168121338	nan	inf
monomer-200-nr2-run1_result_4	12	PLLLLLLPVLAYFALALPILIERLKKIVEEAFNAEFLSVEVEVKVEVELLPGEPGLRLVLKVEITITLTFKLPDGSLLIIKIKIKSTVELEVEELPDGGLLLRVKIKLDVEVLEYNEETKTWILKAKATITVELRVLLELDEATGRWLVRVELVSSELSPIPESEDPVAKEMVRAIAEALEEAAERWAAAPGAPLALFLL	3.531688257455735	0.8040601418059932	82.520263671875	0.7643340229988098	7.464337348937988	nan	inf
monomer-200-nr2-run1_result_4	13	ELEEIKKIVLAYINTALPIMIERWKKIIEEKYNAEFISVEVKVEVKEEIEPLEPGGIITLNVKITIKYTFKLPDGSTLIIKVNLDSTIKLEIKELKEGGLLINAKIDIDVKVERLNLETKEWELLAEAKITVELEIEVKLNKEDGKKIYKVKLKKSELSPIPESADPTAVELIKATADAFEEAAKEMAKSKGKAFEEFKK	1.520709041725848	0.9400730687248423	86.90577697753906	0.8242775201797485	6.193966388702393	nan	inf
monomer-200-nr2-run1_result_4	14	DLERLLRVVRAYLATALPIAVERWRAAVEAALGAEFLRVELEVEEEVEVEPLPPGGELVLRENVTLLFTFRLPDGSLLELRVVLDRTITLRVEELPEGGLLLDARLDIDVEVLRLDPETGEWVLLARAKIRVDLRILLELDEETGRWLARVELVSLELAPIPADADPLAVELIRLHAEALAEAAERMAASPGEPEKAFEE	3.2178489335498544	0.7877380427621427	81.98863220214844	0.7857980132102966	6.977031230926514	nan	inf
monomer-200-nr2-run1_result_4	15	DEALLVRVVRAYLATALPIIIERLKKIVEEAFNATFLSVEVEVEFEEERLPGPPGRVLVLKVKITITYTFRLPDGSLLVIRVELDSTIRLRETELPSGGLLLEATLDIDVKVLRYNPETKEWELLAEAKITVRLRITLTLNEADGRWLVRVELVDLKISPIDPSADPVAVEMIKAIAEALAEAAEEMAADPGGAEEAFRL	3.622480424196973	0.7331606212872347	83.04712677001953	0.7726585865020752	7.1022796630859375	nan	inf
monomer-200-nr2-run1_result_4	16	PLERLYRVVEAYLATALPILIERLKKIVEEALNATFLSVEVKVEVEREELPLEPGGVLVLKVKITITLTFRLPDGSLLVIRIELESEITLRISEDPEGALVVDATLKIKVKVLELDPETKEWILLAEAEITVDLRILISLDKETGRWLVRVELVSAELSPIDESQNPLAKEMVRAILEALEEAAERMAASPGEAERLFLL	4.175312570992612	0.685949861690029	78.82328033447266	0.7202770709991455	8.480128288269043	nan	inf
monomer-200-nr2-run1_result_4	17	DLSRLRDVILAYLNTALPIMIEKLKKIVEKELNAKFLSVEVEVEVTEEVLPLPPGAKIVLNVKITIIFKFELPDGSIKIIKVELDLTATIEISELPDGGLLVTVTLEADVKVLEYDEETKEWILKAEAKITVTLRITISLNEATGEWLVRVELESLEISPIPESADPLAVKMVEAIAEALREAAELMAASPGEAQALFEK	2.7793069371227714	0.8748024747568696	88.86210632324219	0.84480881690979	5.630455493927002	nan	inf
monomer-200-nr2-run1_result_4	18	DLERLRRVLRAYLATALPIMEEKLIKIVEEALNAKFLKVELKVEEEVEVRPLPPGGVITLRVNITITYTFELPDGSILEIKVRIDSRIELEVEELPDGGLLVRARIDLDVKVEKLDKETNEWILLAEARIRVELRILLELDAETGKWRTRVELVRAELSPIPESSDPLAKKLIEAILEALREAAERMAADPGAALAAFEA	1.2098983374877232	0.9565490130229451	86.29417419433594	0.827754557132721	6.1201701164245605	nan	inf
monomer-200-nr2-run1_result_4	19	PLERLRAVVEALLATALPIMIERWKEIVEKALNAEFLSVEVEVEVEVEELPAPPGAELVLKVKITIILTFKLPDGSILEIKIVLDATITLRVTEDPDGALRLDATLDIKIEVLELDPETKEWILKASATLKVDVEVDVTLDEATGAWRVRVRLVSAELSPIDESSDPLAVELVRATLEALEEAAERMAASPGAALAAFAA	3.764549391195297	0.7736434343852505	77.24140167236328	0.7141811847686768	8.845612525939941	nan	inf
monomer-200-nr2-run1_result_4	20	SLEELLRVVEAYLATALPIMLEKLKKIVEKALNAEFLSAEVEVETEVVVLPGPPGLKLVVLRKITITLKFKLPDGSILEIKILLEETITLEVEELPDGGIRVKARLKIKVKVLKLDEETKEWILLAEAEITVDLEILIELNKETGEWLVKVKLVSSEISPIDESADPLAKELIKAIADSLREAAERMAADPGAAFAAFEK	2.468071400813718	0.8762283950673212	85.3807601928711	0.8145120143890381	6.441416263580322	nan	inf
monomer-200-nr2-run1_result_4	21	DLERLRRVVEAYLATALPILIERLKEIVTEKYGAKFVDVKVEVKTTVEEKPLPPGGVITLKVDITIELTFELPDGSKLVIRINLDATITLRIEELPDGGLLVDADIDIDVTVERLDPETKEWITLAKADIKVRLRITITLDEATGRYLVKVELVSSELSPIPEDADPTAVEMVRAIAESLEEAAKLMAESPGEPEALFEK	4.3368548254468235	0.6969862352373712	82.4765625	0.7436505556106567	7.595035552978516	nan	inf
monomer-200-nr2-run1_result_4	22	DLERLRRVLEALIATALPILLKKLKEIVEKAYNSKFLKVNVKVEVEVEVNPLPPGAVITVKVKITIELEFKLPDGSIKKIKIKLDLTATLKITELPDGGLLVDVKLDIDVEVLEYDEETKEWKLLAKAKIKVDYRIEITLDEETGRWRVRVTLVSAELSPIPEDQDPVAVEMVKAILDSLKEAAERMAESPGEAERLFLE	4.300726267024747	0.7220352653459776	87.2582778930664	0.7900290489196777	6.186467170715332	nan	inf
monomer-200-nr2-run1_result_4	23	DLALLVEVLRAYLAEALPIMIERWKAIVERAFGAEFLSVEVKVEFRLEVLPGEPGLVIRLHVRVTITLTFRLPDGSLLVIRIRLDIDATLEIEELPDGGLLVRARLDIDVTVERLDPETGTWITLARARITVDLRIEITLNEADGEWLVRVTLESLTLSPIPADSDPVARELVRATAEALAEAAERMAASPGAPLAAFAA	4.891299906136047	0.641516918482738	87.67191314697266	0.7901965379714966	5.813323497772217	nan	inf
monomer-200-nr2-run1_result_4	24	DLEKIRKVIEAYLATALPIMVERAKAIIEKALGAEFLSVELEVETEYEELPLEPGKKIVIKVKITLRYTFRLPDGSLLEIRVILESTITINITEDPEGGIVLDVEIEIDVKVERLDPETKEWILLAEAKIKVKLKITITLNKENGKYLVKVELEDIEIEEIDESADPLAVELVKAIAEALAEAAKKMAASEGEAEKLFEK	3.83273102339629	0.7641930550103736	83.76011657714844	0.762691855430603	7.21209192276001	nan	inf
monomer-200-nr2-run1_result_4	25	DLERLRKVVRAYLAEALPIMLARLRAIYEAAYGATFLSVELEVEEEVEEKPGEPGKKIILKVNITITYTFRLPDGSLLVVRVRLDATITLEVEELPDGGLLVRAKLDIDVEVLRLDPETKEWVLLAEADIDVDLRILIELDEETGEWLVKVELVDAELSPIPADADPTAVAMVRAIADALREAAERMAASPGEALAAFEE	2.8295715760288997	0.7958253775793321	82.10060119628906	0.7773188352584839	7.033926963806152	nan	inf
monomer-200-nr2-run1_result_4	26	SLEELRRVLEAYLATALPIMIESLKKIVEKAYNAKFISVEVEVEVEYEEIPLPPGAVLKLKVKITITLTFELPDGSKLVIRVVLDIEAELRITELPDGGLLVEAKLDIDVEVLELDPETKEWILKAKAKITVVLRVTITLNEETGEKLVKVELVSAELSPIPEDADPVAVEMVKAIAEALKKAAEEMAKDPGKAFAAFEK	4.4857089869850535	0.7047308361696244	78.47423553466797	0.687974750995636	8.446393966674805	nan	inf
monomer-200-nr2-run1_result_4	27	DRELLRRVLRAYLATALPIMIEKWKKIVEEALNAEFLSVELEVEEEEVELPPEPGGVLELRVRITLRFTFRLPDGSLLEIRVILESTIRLRVTELPEGGLLVEAELEIDVRVERLNPETQEWELLAEARITVRLRIRITLDEETGRWLVEVELVSAELSPIPEDADPLAVKLIEATLEALKEAAERMAKSPGEPEEEFEK	1.9054229046634863	0.9378141525774976	87.17198944091797	0.8308725953102112	6.56168270111084	nan	inf
monomer-200-nr2-run1_result_4	28	DLERLLEVLKAYLDTALPILIEKLKKIIEEKYNAKFISVEVKVEIEEEIKPGEPGKKIVVKVKITIKFTFELPDGSKLIIKIKIKLEIELKITKDEEGGLLIEAEIKAKVEVLKLDEETKEWVLLAKAEITVKLKIKITLNKENGEWIVKVELESAELSPIPEDSDPTAVEMIKAILEALKEAAERMAKSEGEALAEFEK	4.1859312117278495	0.722472055689074	86.22626495361328	0.781890869140625	7.016990661621094	nan	inf
monomer-200-nr2-run1_result_4	29	DLERLRRVLLAYLNTALPIMIEKLKKIVEKATNSKFISVEVEVEVEVEELPLEPGGLLVLKVKITIKLTFELPDGSKLVIKINLDATITLEVEELPEGGLLLLARIDIKVKVERYDEETKEWILLAEAEIKVDLRILLRLDEETGRWLVRVELVSIEISEIPEDSDPLAKEMVKAIAEALEEAAKEMAESPGEAEERFRL	3.704891770604991	0.741575729943301	78.68681335449219	0.718243420124054	8.281739234924316	nan	inf
monomer-200-nr2-run1_result_4	30	DLSLIRRVILAYINTALPIMLERWKQIVTEAYNSEFLSTELKVEVEEIILPGEPGKEIVLKINITITLTFRLPDGSLLIIKIKLDATITIRIEELPEGGLLLDADIDIDVEVLELNPETKTWVLKAKARINVRLRITIELDKETGKWLVKVELVSAELSPIPESADPTAVKLIEATAEALKEAAELMAKSPGEPEELFKK	4.915162550999068	0.6656623595965689	80.85688018798828	0.7529500126838684	8.072388648986816	nan	inf
monomer-200-nr2-run1_result_4	31	DRERLRRVLLAYLAKALPILIEKLKKIIEKAYNSKFISVEVEVEVEVVEEPAPPGAVIVLKVNITITYTFELPDGSKLIIKIKLESEIRLEVEEDPEGGLLLRAELEIDVKVEKLDLKTKEWILLAEAKIKVVLRVRLELDEKTGEWLVRVELERLEISEIPEDADPVAKELIKAIAEALEEAAEEMARSPGEAEALFEE	2.558292107709317	0.8896060127835872	85.34819793701172	0.8133130669593811	6.6699652671813965	nan	inf
monomer-200-nr2-run1_result_5	0	REAFLAAATGFAFLLAALIDPALRAALEDPATLPAWVPWKPAPDLTVEQGYERQWEAALARLETSPDPAAAFEEYLAAFREGLALLERALAAAPPAGGATLTPEEILRIYREINRLYELLKRMAARVPPELIEEALAEMGRLMEIIEALLARARGTPPDPELYRKVKEIALIAKLMKEENIPFEEAEKRAKEIMSKIPLE	4.4201967159957025	0.7084290034383544	85.6722412109375	0.8222935795783997	5.771841526031494	nan	inf
monomer-200-nr2-run1_result_5	1	MADFLAYWTGFAFLLAALFDPALREALADPSKLPAEIPSRPAPDLTVREGYAEAKAKALARIETSPDPEAEFRAYLEAFKRGLALLEAYLARNPPEGSAELTPEELLAIVREVVEQWRLLEWMAARVPPELIDEALAELGRLMAILEEFFARARGEVPDPELWREFQLIALVARLMAEAPIPWDEARALAEEQMAEVPPA	1.4574482808303517	0.9410163906408546	85.2703857421875	0.8228151798248291	6.013946533203125	nan	inf
monomer-200-nr2-run1_result_5	2	MEAFLAYHTYFAFLLAALVHPELRAALADPSKLPADIPWRPPPDLTVEQGGARAREEALAAAEGSPDPAAEFERFKAAYEAGLALLERYLAARPPAGDPKLTPEELLRIVEEINRLWDLLLSFAAKVPAPLIDEAFALFGRLMAILEALFARAEGTVPDPELYRKTQLIALTARIVEEKPIPLAEARKLAEEIMAKVPLE	1.7557623964997566	0.9363231738625392	83.58621215820312	0.7607520222663879	5.833349227905273	nan	inf
monomer-200-nr2-run1_result_5	3	SEAFLAYFTYLAFLLAAWIRPELREALEDPSTLPESIPSRPAPDLSVREAGERAKAEALAILRGSPDPEAAFREFIAAFREGLALLDEYLEAAPPEGDFELSPEEILAIAEEVVDLADLLEELAAKVPEALIDEALALLGRLYARLAALFARAKGTHPDPELYRKVQLIALEAEIMAKQPIPREEARRLAEEQMAKVPLE	2.3721416585512163	0.8612495359435859	80.66506958007812	0.7611382603645325	7.30147647857666	nan	inf
monomer-200-nr2-run1_result_5	4	AAAFLADQTYWAFLLAALLLPELRAALADPSALPAEIPYAPAPDQSVEEGGAAARAAALAALRTSPDPEAAFAAWLAAFERGLALLDAYLARAPPSGGARLTPEELLKIVERVVEEWELLQEMAARVPAELIARARALLGRLMARLRALFARAEGRVPDPELYRKFQEIALVQELLAAKPIPWEEAEEAAKAAMAAVPLE	5.504001961720024	0.7694890228170549	69.91856384277344	0.6892579197883606	10.430771827697754	nan	inf
monomer-200-nr2-run1_result_5	5	SENHLGYFEGLAFLLAAYFQPELRAALEDPSSLPEELSTKPAPDMTVEEGYEEQKKKALEEIRTSKDPAEEFKKWLEAYKRGLALLKRYLASRPFEGDAKLTPEELLRIAKEVNEIWELLLEMSEKVPKELIDEALKLLAELMEILKEFFERAEGEVPDPELYRKVQLIFLTAEIMKKEPIPFEEALKLAEEIMSKVPLE	2.699681655148457	0.8899565449503882	75.09345245361328	0.685922384262085	9.350299835205078	nan	inf
monomer-200-nr2-run1_result_5	6	SEAFLAYETYWAFLLAALVRPELRAALEDPAALPAEIPYRPAPDLSVEEGGERARAEALRILRESPDPAAAFREYLAAFRRGLELLERYLAAAPPAGGAALTPEELLWIARRVNERWELLLEMAEKVPPELIAEALALLGRLMARLEALFAAASGTLPDPEVARRVAIIALTMRIMAERPIPFEEALRLAEEIMAKVPPA	4.347317508399579	0.7169923261982464	85.29891204833984	0.7901256084442139	5.662211894989014	nan	inf
monomer-200-nr2-run1_result_5	7	AADQLAYFEGWAFLLAATVDPALRAALADPAKLPASLSTQPPADLTVEQGYELQKAKALEAIRTSDDPEAEFKKYIAAFKEGLALLEAYLAARPPAGAAAWTPEELLRIAQEIVDLYNLLKEMAKKVPQELIDEAMKLLGRLMAILEALFARATGTHPDPELYRKVQEIALIGKLMAEKDIPLEEAEALAKEIMAQVPVE	3.149016972390132	0.7895711067407026	68.3805160522461	0.6857937574386597	11.113852500915527	nan	inf
monomer-200-nr2-run1_result_5	8	REDHLAAAAYEAFLLAALLDPALRAALADPAALPAWLPARPPPDASVREAGAAARERALARIEGSPDPEKEFEAWLEAYREGLALLERYLAARPPEGGAELTPEELLELVERVNERYELLKEMRKKVPEEKIKEAMKEMGRLMRILRRLLERAKGEVPDPEKYRKFQEIALIAEIMEKEDIPLEEAEKLAKEIMSKVPLE	5.673974626256903	0.6699854361463913	73.78182983398438	0.725440502166748	9.552950859069824	nan	inf
monomer-200-nr2-run1_result_5	9	MEDHLAYFTYLAFLLAAYFQPELRAALEDPSALPEEIPYRPAPDETVEEAGARAKERALARIEGSPDPEAEFRAYIEAYKRGLALLERYLAAKPPEGEPELTPEELLKIAKEVNEIWELLLKMRERVPAELIDEAFKLLGRLMKILEEFFKRAKGKVPDPELYKKVKKIFLVAKIMEEENIPLEEAIAKAEEILAKVPLE	1.5225917642508968	0.9411149082886493	77.8975601196289	0.7229635715484619	7.437234401702881	nan	inf
monomer-200-nr2-run1_result_5	10	MENHLAYFEGWAFLLAATIRPELRAALENPETLPEEISSKPAPDLTVEEHTELQKKKALEEIKTSKNPEEQFKKFLEAFKRGLELLEKYLAAAPPAGEATLTPEELLKIAKRVNELYELLLEMRKKVPQELIDEALKLLAKLMKILEELFARAEGEHPDPELYKKVKLIFLIAKIMEKEPIPFEEAEKKAKEEMAKVPLK	1.1724860231764864	0.9589402857660252	85.23509216308594	0.8113576173782349	5.988690376281738	nan	inf
monomer-200-nr2-run1_result_5	11	AEAFLAYFEYWAFELAALIDPALRAALADPATLPAELSSRPPPDLSLEEGGARQKALALAAIEGSPDPAAAFEQFLAAYKRGLALLRRYLAARPPAGDPAWTPEELLAVARRVNELWELLERMAARVPPELIAEALKLLGELMAILAELFARAAGTPPDPELWRRVQLIALVQEIMAAEPVPYEEAKAKAEEIMAKVPPA	3.572878241540248	0.7373681070362393	73.30818176269531	0.7080644965171814	9.262626647949219	nan	inf
monomer-200-nr2-run1_result_5	12	AADFLAAESFWAFLLAALVRPELRAALEDPAALPASLPSRPPPDATLEQAGEAARAAARAALAGSADPAAAFEAWLAARRAGLALLREYLAAAPPAGGARWTPEELLAIATRIVEEWELLKELREKVPAALIEEAFKLLGELMAILRALFARAEGTVPDPELARKVEEIALVAEIVAKEDIPLDEAEKLAKEIMAKVPVS	3.360219496216559	0.7955328629902138	64.37326049804688	0.6444703340530396	12.700053215026855	nan	inf
monomer-200-nr2-run1_result_5	13	MEAFLAYWTYFAFLLAATIDPALRAALEDPSKLPDSIPARPPPDLTVREGGALQKAKALEAARTSPDPAAAFEQWLAAFKAGLALLEQYLAARPPAGDARLTPEELLEIVRRIVEEWDFLQEMAARVPPELIAEAFALLGRLMAILEELFARAEGTVPDPELWRKAQLIALTAELVAAEPIPLEEAVALAEALMAQVPLA	2.559867089909909	0.8671261831822328	82.28294372558594	0.8070935606956482	6.376798152923584	nan	inf
monomer-200-nr2-run1_result_5	14	AEAFLAYFTGLAFLLAALIQPELRAALEDPAALPAELPSRPAPDLTVEEATARARAEAAAAAAGSADPAAAFADFLAAYEAGLALLRRYLARAPPAGGARLTPEELLWVYRRVAELADALDAAAARVPADLIARAWALFGELMAILEALFARAEGTPPDPALHRRVQTIALTARLVAAEPIPLAEARARAEAEMAAVPPA	6.203018480592468	0.6462528238318893	68.93838500976562	0.6757077574729919	11.430798530578613	nan	inf
monomer-200-nr2-run1_result_5	15	MEDWLAYFTGYAFLLAALVDPALRAALEDPATLPDWIPARPAPDLSVREATALARARALEALETSPDPELEFKKYLAAFKEGLALLRRALAARPPEGDAVLTPEELLEIVTLINEIHELLLEMSKKVPPELIDEAFALLGELMAILRELFARATGTVPDPELYRRAQLIALEAELRAREPIPREEARRRAEEILARVPLE	11.96757111212888	0.31038767563509034	67.7386245727539	0.5752987861633301	12.221576690673828	nan	inf
monomer-200-nr2-run1_result_5	16	AANHLAYFAGFAFLLAALIRPELRAALADPSTLPATLPSRPAPDLSVREGYAAARAKARAEIAGSPDPAAAAEAFLAAFRRGLALLRAYLAAAPPAGGAEWTPEELLAVATEVVELWELLQELAARVPAPLIAELAALLGELMAILRELFARAAGEHPDPELYRKVQEIALVAELLAAEPIPLEEAVARAKEIMAKVPLS	6.0613027723829624	0.7056472761306825	68.02249145507812	0.6587535738945007	10.364880561828613	nan	inf
monomer-200-nr2-run1_result_5	17	AAAFLAYFEYFAFRLAALFRPELRAALADPAALPDEISYRPAPDLSPEQAGAAARAAALAELRSSPDPAAAARAFLEAFRRGLALLERYLAEAPPAGGAELTPEELLAIVEAVVELDELLEELAARVPPELIDEMLKLMGELMKILKEFFERARGTVPDPELYRKTLKIFLIQEIMAKEPIPREEAKKRAEEIMAKRPLE	4.402236323057706	0.6919234864893298	79.43045806884766	0.6919270753860474	8.658519744873047	nan	inf
monomer-200-nr2-run1_result_5	18	MEDFLGAMSYFAFRLAALVRPELRAALEDPAALPEEIPSRPPPDLTPEEAGARRRAAALEEAETSDDPEAAFDKYLEAFKAGLELLRRYLAAAPPAGGARWTPEEILAIIQRVNDIYELIKKFAEKVPQEKIDELLKLYGELMEILEDLFARAEGTPPDPELYRKFKLIALIAKLMKEKNIPWEEAEKIAKEIMSKVPLE	1.878597986406829	0.8994794734043258	79.95068359375	0.7632178664207458	7.31012487411499	nan	inf
monomer-200-nr2-run1_result_5	19	MENHLAYFTYLAFLLAAYLDPALRAALADPAALPASLPARPPPDLSVREGGALRRELALKEIKESKDPEKEFENYYKAFEEGLALLRAYLAARPPEGDARLTPEELLAIAREVNEIWELVKELSKKVPQEKIDKLVKLLGELMEILEALFERAEGTVPDPELWRKVQTISLVAKIMKEKNIPLEEAEKLAEEIMAKVPLA	3.355349365180986	0.8248639589826268	66.81392669677734	0.6441980004310608	11.500509262084961	nan	inf
monomer-200-nr2-run1_result_5	20	MENWLGYFEFLAFRLAALLQPELRAALADPATLPDWISVKPPADMTPEQAGELYKEKALKEAETSENPEAEFKKFLEAFKRGLELLRRYLAARPPAGGAELSPEELLALYKEVVDIWEFIEKMRKKVPQELIDELRAQLGELMAILERLFARARGEPPDPEVARRVRLIARTMRLMAERPIPWDEALAEAEAELAAVPPA	4.534176678694273	0.7047066467645918	82.50695037841797	0.7322865128517151	8.074691772460938	nan	inf
monomer-200-nr2-run1_result_5	21	SEAFLGYWSYVAFLLAAALDPALRAALEDPAALPAWLPSRPAPDLSLEEAGAEAKARALAAAETSPDPEAAFREWLAAFRRGLALLERALAAAPPAGGAALTPAELLRIVTLVNEQWDLLERFAARVPAELIDEALALLGRLTRLLAALFARAAGVVPDPELWRRFQVIALVAELMEAAPIPRAEARALAEAEMAKVPVA	2.264755093496873	0.8764994231266275	73.09693145751953	0.6998322606086731	9.296905517578125	nan	inf
monomer-200-nr2-run1_result_5	22	AENHLAYFTFWAFRLAALLDPALRAALADPAALPAEIPARPAPDQTPEQAGAAAKAKALEEIKTSKDPELEFKKFLAAFKEGLALLDRYLAARPPEGDPVLTPEEILAIFREVNELWELVLEMSKKVPKELIEEALKELGVLMARLRALLERARGVHPDPELYRKFLIIALTMEIMEKENIPFEEALKLAEEIMSKVPLE	5.819716397506811	0.583023585402731	82.90798950195312	0.7471033334732056	6.538726329803467	nan	inf
monomer-200-nr2-run1_result_5	23	MENWLGYFEYLAFGLAALVDPALRAALADPEALPAEISTKPAPDLSLAEGGARQRELALKEAETSPDPEAEFEKYLAAYKRGLALLRRYLAAAPPAGDAVWTPEELLAIARAVVELYEFLEEMRKKVPQEKIDEARKLMGELMEILEALFARARGVLPDPELARKVRLIALIAKLMKENNIPWDEAEKKAKEIMAKVPVA	11.21655957985626	0.3261124556114159	58.78208923339844	0.5086419582366943	15.212215423583984	nan	inf
monomer-200-nr2-run1_result_5	24	ERHFLGYFTGWAFLLAAMIDPALREALEDPSKLPEEIPVRPPPDLTPEEGRDLHRRLALEELRTSPDPEAAARAYLAAFRRGLALLERYLAANPPAGGAKLTPEELLRIVEEVNELYELVKELAEKVPPELIEEMLKLLGRLYAILEAFFAQAEGEVPDPELYRKFQEHALIGKLMEEEDIPFEEAEKRAKEIMAKVPLE	2.0711255735148892	0.8768051548755135	77.54071044921875	0.7442518472671509	7.908705234527588	nan	inf
monomer-200-nr2-run1_result_5	25	MEDFLAYFEYRAFLFAALIHPELREALANPETLPDWISSRPPADLTPEEAGERAKEKAKEKAETSPDPEKAFKDYLEAFKRGLELLERALAERPPAGDPVLTPEELLRIAKEVNELYEFLKEMSKKVPEELIKEALKLLGKLMKILEEFFKKASGEVPDKELYRKVKKIFLIMKLMEEENIPIEEAEKKAEEILAKVPLE	1.8256395987884306	0.9210430457664813	85.48831176757812	0.800051212310791	5.561440944671631	nan	inf
monomer-200-nr2-run1_result_5	26	MEDFLAYFEGFAFLLAAYVLPELRAALADPETLPEEISSRPPADLTVEEGTALAKEKALERARTSKDPKKAFEEYYEAFERGLELLERYLKRRPPDGDFRLTPEELLAIVRRVVDIYEFILEMSKKVPKELIEKMLKLMGRLMRILRRLFARAEGTVPDPELYRKFLLIALTMELMEEKPIPFEEALALAEEILAKVPPA	1.9610729210536924	0.9043865827447053	79.0127182006836	0.7781677842140198	7.360326290130615	nan	inf
monomer-200-nr2-run1_result_5	27	ADAFLAYHTYLAFRLAALVHPELRAALEDPSALPPEIPARPPPDLTLDEAGERARAEARAALETSPDPAAAAEAYLAAYEAGLALLRRYLAARPPAGDARLTPEEILWIAEEVVELYDLLKALAAKVPQELIDKMLKLMGELMAILNALFARAEGTHPDPEVARRVQKIALIAEIMAAEDIPWEEAEARAEEIMAKVPPA	1.3761518744702546	0.9462033166656805	83.75513458251953	0.7838079929351807	5.935553073883057	nan	inf
monomer-200-nr2-run1_result_5	28	AAAFLAYFEYLAFLLAALVQPELREALADPSKLPAELSYRPAPDETLEQGGARQRALAAAEAAGSPDPAAAFRAWLAAYRRGLALLERYLAAAPPAGGAALTPEELLWVLTEVNDLWARLQEAAARVPAALVAEALAELGRLMAILEALFARAAGTPPDPELYRQYRIIALVARLMAERPIPAAEAEALARAEMAAVPPA	2.6918464057623206	0.8406734279856704	74.30062103271484	0.7109136581420898	9.210979461669922	nan	inf
monomer-200-nr2-run1_result_5	29	EEDFLAYFEGLAFLLAAMVDPALRAALEDPSTLPDWLSSKPPADMSVEQGYEEAWRKALARLETSPDPEAEFRAFLAAFRRGLALLEEALAARPPAGDPELTPEELLRVAREVVRLDDLLRRMAEKVPPELIDEALRLLGELAARLAALFARARGVPPDPEVWRRVRLIFLTAEILAREPVPREEAEARARAILAAVPPA	2.5312529478446293	0.8510455663777562	68.49491119384766	0.6214902997016907	11.88554573059082	nan	inf
monomer-200-nr2-run1_result_5	30	AEHFLAYFEYLAFLLAALVHPELRAALEDPAALPEWLSYRPPPDLSLEEGGALARELALAELRTSPDPLQAAEDFLAAYRRGLALLRRALAARPPEGDAEWTPEELLRLAREVVRLYDLVKELSEKVPQEKIDELLALLGELMAILERLFARASGEHPDPELWRRVRIIALIARLMAERNIPREEAERLAREIMAKVPVA	2.5030837713456853	0.8629484201294036	75.8299789428711	0.6946253776550293	9.111069679260254	nan	inf
monomer-200-nr2-run1_result_5	31	MEAFLAYFEYWAFLLAALLHPELREALADPSKLPEEISYKPPADMTLEEGGAKAKEEALKIIETSDNPEEAAKKYLEAFKRGLELLRKYLAARPPEGDAVLTPEELLAVVKRVNELYELVLELSKKVPKELIDEILKLLGELTEILEEIFKRAEGVVPDPELYRKTKEIFLIMKLMKEKPIPFEEARKLAKEILSKIPLE	4.703158046146449	0.6841342300321466	74.07300567626953	0.6880203485488892	8.663284301757812	nan	inf
monomer-200-nr2-run1_result_6	0	ARAAALAALALALAAAGLALVALILAWALLWYLLSRLPLLRGFRLLLIGLLTLLLAALLTALYLALSAAMSALGVPPEETLLIFLEWLVLLLLLTLAALLALGATLPDPALTAEFLLLVLLLFLPLLVLVWALLARAPAATLRRLRALLLGILLLDIPGLVLDPSIPSPYSLARFLRDLRLFLAELARFLAWLLRRLLSL	13.153386940092293	0.23236081936550232	68.53715515136719	0.5354089736938477	14.094156265258789	nan	inf
monomer-200-nr2-run1_result_6	1	GLAALLAALLAVLAAAALALVAAILAYARLFYALLQLPWLRDFAGVFVLLLLLALAAALLALYAALTAYLRSLGLPERLILLLFLLWLVATTLLVVAALLAWGATLPDPAITAFFLALVLLFFLPLLVLLFAQIARLPPEVLAALARLLLAILLGLLPGLVRNPNIPSPLSPEEFARLLALFLRLLVLLLLWLLALLLAL	16.885217616302363	0.2540580402891509	71.68302917480469	0.5283148288726807	13.796890258789062	nan	inf
monomer-200-nr2-run1_result_6	2	SLLAALAALLAALAAFALALVLLILLWAKFYYELSKNPNFKDILFLLVLLFTLALAAALDALEAALSAALAALGVPPAATLLLFLLFLVVLFVLVVIAVLLLGALLPDPSITAFILGLILLLFLPRLVLLWAQLAQLPAETLAALEALRAAILLGLIPGFVFNPDIPSPFSPATFARNLALFLALLVLFLLALLALLLAL	10.738327911004346	0.31360230778627024	61.07350540161133	0.5430698394775391	13.286280632019043	nan	inf
monomer-200-nr2-run1_result_6	3	GLLLRLLLLLAALLLAGLALVAALLAWARLYYALKRDPRFKHLRRLLLLAFRLAFAAALLALALALGAALSSLGVPRTLQLLLFLLFLVALGLLAVAAVLAFGATLPDPALTAEFLRELLRLLLPLLVLVFALIQRLPPEVLARLAALLLAVLLGLVPGEVKRPDVPSPWSPEEFRRDLALFLRLLRIFLAWLLRLLLSL	12.49536713123137	0.2619155929473885	61.233299255371094	0.3644000291824341	17.089189529418945	nan	inf
monomer-200-nr2-run1_result_6	4	SLLLKLLLLLALLAAFALALVAAILAWYRFYYRLLQNPDFNDFALVVIGLFILAVTAVLLALFLATFLYLKSLNVPKSVILLIFLLFLIVLFLLIVAAVLALGAKLPDPKITAFFLGLILLIFLPFIVLIFGFIAKLPKKKLKKLLKLTIGILLLLIPGLVLNPNIKSPFSKEEFKKYLKLFLKELLILLAVILLLLLLL	14.176185606644161	0.2612153297165474	65.09988403320312	0.49608051776885986	13.666777610778809	nan	inf
monomer-200-nr2-run1_result_6	5	DLEKKLEELKKKLEEKEKELVKKILEWALEYYKLVSNPDNRDRRFEIIARFLRDLNKELDELYEELKEFLKSLNVPESEILKIFLLYLVKLFLKTVEELLKLGKTLPDPEITAELLGLLFLFFLPRIVLIFSKIAKLPAEVQARLERLLAAILALDIPGFRRDPSRPSPMSLEEFLADLRLFLRLLVIFLLVLLLLLLLK	1.4777220245033196	0.9401817508296659	86.871826171875	0.7979129552841187	6.1526007652282715	nan	inf
monomer-200-nr2-run1_result_6	6	GLRERLLLLLLALLLFALLLVLLILLYFRLYYLLLSNPNNRFLKLLYILLFTLLLALLLLLLYLLLDAYLSSLGLPREAILLLFLLFLVLLLLLVVLAVLLLGLLLPDPSITLEFLGLILLLFLPLLVLLWARLARAPPETLAALERLLLAILLGLLPGWVLSPLIPSPLSPEEWAALLALFLALLAAFLAALLALLLAL	16.40377292292868	0.29376295010008485	78.49384307861328	0.6403653621673584	11.93621826171875	nan	inf
monomer-200-nr2-run1_result_6	7	SFLLKLLILLIILAIFGVLLVLAVLAWAKLYYKLLRNPDFKDWELAFVLALTLALTAVLVLLYIFLFLYLKSLNIPEEEILLIFLFFLVVLFLATVAAVLAFGATLPDPAITAKFLALIAALFLPVIVLIYSLIVKAPEDVRARLAKLLLAIVLGLVPGLVLNPNIPSPWSPAEFAADLALFLALLVIFVLTLLKILLSL	13.39177855599137	0.32002488937134166	56.61199188232422	0.4577972888946533	14.58648681640625	nan	inf
monomer-200-nr2-run1_result_6	8	GFLLKLLALLAALLLAALLLVLLILAWFVLYYLVRRNPNFRDIEGLLVLLFILLLAALLVALYLATAAYLASLGVPPTVTLLLFFLFLVLLLLLVVLAVLLLGALLPDPEITAEFLGLILLLFLPLIVLLFSLIAKAPPGVLRRLARLLLAILLGLIPGLVRNPDIPSPWSLALWLRDSLLFLVLLLITLLTLLRLLLSL	9.749144874806944	0.3190128336681289	56.3314208984375	0.4145846962928772	16.20238494873047	nan	inf
monomer-200-nr2-run1_result_6	9	SRLLKLLLLLVILAVAGVLLVLLVLAWAAFYAALLSLPFNRGLAGLYALALTLALTAFLLLLYRLTYAYLKSLNVPEEEILKLFLYFLILTFLAVVAALLALGALWPDPAVTALFLALVAALFLPLIVLLYARIRRLPPELLARLGRLLLGLVLGLVPGLVLSPLLPSPLSPAEFAALLAEFLRLLLEFLRDLLRELLAR	5.772595196563274	0.5813730040102688	63.02878952026367	0.49901145696640015	13.677168846130371	nan	inf
monomer-200-nr2-run1_result_6	10	PLLARLLALLAAAAAAGLALVAAILAWAALYYALLANPEFKGAAFLLVLALRLALAAALDAFERALAAYLASLGVPPRLTLLLFLLFLIVLFLAVVAALLAWGATRPDPAVTAALLGLVALLLLPRIVLLYAQIRELPPETLAALERLRLALLLGLLPGLVLWPGLPSPLSPEEFARLLALFLRLLVLLLLDLLRLLLSL	7.302196765968221	0.5197210779260766	77.02120971679688	0.7170044183731079	8.220808029174805	nan	inf
monomer-200-nr2-run1_result_6	11	SLLLKLLLLLLLLIIFGIILVLIIIIYFKKYYKLSKNPNFKDKEFLYILIFTLLFTIIIVLLFLLLYLYLSSLNLPTEVILVIFLLFLIVLFILIVIAIIKLGKKLPDPKITKKFLGLVLLLFLPIIVLIYALIQKLPAAVLARLARLLLGIVLGLIPGLVKNPNIPSPFSVAQFLADLGLFLALLVRFVLDLLKLVLSL	18.01188967288494	0.19507209287530647	72.63465881347656	0.5996768474578857	11.47189998626709	nan	inf
monomer-200-nr2-run1_result_6	12	SLLLKLLLLLLAALLFGLLLVAAVLAYAALYYELRALPDLRDLALALVLAFTLALLAALLAFYAALYAYLKSLNVPEKVILLFFLLYLILLLLLVVAALLALGALRPDPALTAELLALVLLLFLPLLVLIFSLIANLPPIVLLLLALLLLGIALLDIPGLRLDPGVPSPLSLAKFLFYLAIFLVLLIILVIFLLLLLLSL	13.244280480181631	0.24651681108393006	57.73023986816406	0.4999414086341858	14.055346488952637	nan	inf
monomer-200-nr2-run1_result_6	13	EKEEKLKELEKKLEEEMEKLVEVILKWAEYYYEKLQDPNNKDNAAALVAALTVALTKDLLKLYKELKKEMESLNVEEKEILKKFLEFLIKLFIKVVKEILRWGKTKPDPAITKAFLGLVLLLFLPLLVLVWGKIEELPAEVLAQLGQLLLAIVLGLIPGLVTNPNVPSPMSPEQFAALLALFLRLLVEFLLAILKELLSK	11.44310813902754	0.29744277667503205	53.84573745727539	0.4101322889328003	15.81972599029541	nan	inf
monomer-200-nr2-run1_result_6	14	SFLEKLKELFKKMEEFGEELVEEILKYFKEYYEKLKDPNNKNHKFEYEREFTLKISAKLVKLYLVLKKYLSSLNVPKSVQLLIFLLFLIKLFEKIKKEIKKFGKELDDEEITKEFLELIERLFLPVIVLIFAKIAKLPPGLLARLKELLLGILLGLIPGEVRSPDIPSPLSPARWAALNALFQALLAVLVAVLLLLLLLL	17.673279680823853	0.2605669070310578	77.06314086914062	0.6273940801620483	12.891719818115234	nan	inf
monomer-200-nr2-run1_result_6	15	SLLKKLLELLAAMLAFGAALVAAILAWFALYYRLSQLPLFRRIRFLLILLFTLALTASLLAFYKSLKKYLKSLNIPEKVILLIFLLFNIALLLAVVAAVLALGATLPDPALTAEFLGLILLLFLPVLVLLWARIEELPEEELARLERLLLGIVLGLIPGLVRSPNIPLPLSPEEFAALLALFLRRLLRLLLWLLRLLLSL	4.444785050131422	0.6971992103408025	76.38593292236328	0.6521205902099609	10.81291389465332	nan	inf
monomer-200-nr2-run1_result_6	16	GLAAALAALLAAVAAAILALVAAILAWAALYAALAALPLLRHLGLLLVLALILALTAALTAAYLALRAYLASLGVPEGVALAIALLALVVLLVLVVVAVLALGALLPDPAITAALLALILLIFLPLLVLLWAQLQKLPPAVLAALRRLLLGIVLGEIPGLVLNPNIPSPLSLAEYLALLALFLALLAAFLAALLRLLLAL	16.03056348114584	0.2007640480538917	62.731502532958984	0.4946947395801544	14.07176685333252	nan	inf
monomer-200-nr2-run1_result_6	17	SLEEKLEELEEEMEEFREELVARVLAWAEAYYAAARDPANRGRKREAELAFTRWLTAELDEFEKRVTEKLSSLNVPEEEILERIFDFLVDLFLAVVAALLAWGATLPDPAITAELLALVARLLLPRLVLLYAQIRRLPAAELARLAALLRAIELGLVPGEVRDPGVPLPMSPEQWAADAALFARLLLELLADLLRRLLAR	1.9831154811890608	0.9012969938086677	89.37801361083984	0.8266134262084961	5.538773059844971	nan	inf
monomer-200-nr2-run1_result_6	18	SLLLKLLLLLLLLLLVALLLVLLFLLWARLYYRLRRNPRFRHLRLLLVLLFRLLLTALLLLVFLALYAFLSSLNVPRTVILLLFLLFLVLLFLLVVIGLVLLGRRLPDPSITREILGLVLLLLLPVLVLIYAYIAKLPPEVLAQLEELYLGILLGLIPGLVLTPLIPSPFSPEQFLERLRLFLRLLLRFLATLLRLLLRL	14.569357967642853	0.3470877962320534	68.14070892333984	0.4908541142940521	15.849825859069824	nan	inf
monomer-200-nr2-run1_result_6	19	GFLLKIILLLIVLLIVAFILVFIIIKYFKLYYKLLKNPNFRRHKRLYELLFRLFVALFLLLLYIALYLYLKSLNVPKKVILLIFLLFLIILFILVVIAVLKLGKKLPDPKITAEFLRLILEIFLPLIVLIFSLIARAPPALLATLLAYLLALLLGLVPGEVRNPLIPSPWSLERFLAAHALFLLLLLVTLVVLLLLLLLL	12.853739695349056	0.4062435278401161	77.3429946899414	0.6696153879165649	10.945199966430664	nan	inf
monomer-200-nr2-run1_result_6	20	GLKKKLKKLLKEMLKFIKKLVEEIIKYFKEYYEKLKDPNNKENEEKMEQEFTKKLEEKLDKFYKKLKKYLKSLNLPEKTILLIFLIFLVLLFILIEKEVKKLGSKLPDKEIVKKFLDLIKRLFLPRIVLIYAKIKKYPKEELEKLEKLLKAILNGEIPGEVKDPSKPSPLSPEEFKELKELFEKLLKEFILDLLKFLLSL	1.4343543921952517	0.9388728420106571	84.69678497314453	0.778470516204834	7.04293966293335	nan	inf
monomer-200-nr2-run1_result_6	21	SLLEKLLLLLLILLLAGLLLVLLILAYFKLYYALLQNPFNRFNRGLYVLAFRLLLAALLEALYRALKAYLSSLNVPETLILLIFLLFLVLLFLLVVAAIVALGALLPDPAITAEFLGLVALLFLPELVLVWAKIRRLPPEELARLERLRLAILLGLLPGLVFSPLVPSPWSPEQFAADLALFLRLLRALLRELLRLLLAL	3.1482349448343623	0.7939301464459178	78.73130798339844	0.6491459012031555	8.980231285095215	nan	inf
monomer-200-nr2-run1_result_6	22	SFLLRLLRLLLFLLIFGLLLTLLILLYFKLYYKLLQDPNNRDNALVYVLLFTLLLTLLLLLLYLLLSRYLRSLNVPRRVILLIFLLFLVVLFLLIVLAILKLGSKLPDPAITKEFLGLILLLFLPLLVLIYARIEKLPAETLARLEALLLAIVLGLLPGLVLTPLIPSPMSLERWLRDLRLFLRLLIRFLLTLLLLLLSL	11.99570914553737	0.4401193118875625	75.81169128417969	0.6108418703079224	11.610793113708496	nan	inf
monomer-200-nr2-run1_result_6	23	SLLEKLKELEKKLLEEMEKLVEEILKYFKEYYEKKKNPENKDNKEKYVKEFTKKLTKKLEELYKELKEYLSSLNVPEEEILKIFLKFLVLLFIKIVKEIKKLGKKLPDPEITKEFLALILRLFLPRIVLIYAEIKKLPEEVLARLRRLLEAIENGEIPGLVKNPNIPSPMSPEEFAADLALFLRLLLLFLLDLLKELLSL	1.2372330846626822	0.9557826002956316	85.8176040649414	0.8028830885887146	6.560257434844971	nan	inf
monomer-200-nr2-run1_result_6	24	SFLLKLLALLLALLLFGLLLVLLILLWAKLYYKLSSLPFLRHFKLLFVLAFRLLLAALLLALYKALSAYLSSLNLPESVILLIFLLFLVLTLLLVLLALLAFGRKLPNPRITREQIGLILLLFLPVIVLLFSKIIKAPAEVLERLERLLLAILLGLIPGLVLSPLIPSPFSPEEWRELNALFLRLLIITLIFLLLLLLSL	6.401268514451376	0.6083189230968441	62.60383224487305	0.5182974934577942	13.661368370056152	nan	inf
monomer-200-nr2-run1_result_6	25	SLLEKIEELLKEMKEFMEKLVKIILAWAELYYRILSLPDFNSISSLIKKALRLFLNKTLEKFYKELTEKLKSLNFPEKEINLIFLIFLIVLLIEILKEILRWGATKPDPEITKEIISLILELLLPRIILIYSKIKNYPEEIIKKLEKLLKAILLGLIPGLVKNPFIKNPMSEEEFKEYNEIFNKLLKEFLLFILKLLLSL	10.135342138481404	0.34003058520196755	73.8211441040039	0.6816166043281555	10.439532279968262	nan	inf
monomer-200-nr2-run1_result_6	26	SLEEKLEKIKKKMEEKREKLVKEIVEYFKKYYELRKNPENKDNKLKYILEFTLKLFKELLKFYKELKEELKSLNIPEKEILEIFLNYLIELFLDIVEALKKYGSTLPDPEITKEQLALIFLLFLPIIVLIYSKIIEAPEEVLEKLKELLLGIILLDIPGFRLNPNVPSPLSPEKFKEYLKLFLKLLVKFLIDILKKLLSL	6.250785706129383	0.600489595401753	65.01165771484375	0.5957925319671631	13.999204635620117	nan	inf
monomer-200-nr2-run1_result_6	27	SLLLLLLALLAALALAALALVAALLLWARLWYLLAALPDLRGLALLLVAALLLAVAAALLLLYLALYAFLSSLNLPERVQLLIFLLFLIVTLLLVVAALLALGALLPDPALVAAWLGLILLVFLPILVLIFAKIANLPPAVLAALLELLLGVLLLDIPGLVLWPGVPSPLSLARWLRLLALFLLLLVVFLVVLLLLLLLL	11.592738628331832	0.27750114821577954	67.79872131347656	0.5748630166053772	12.796767234802246	nan	inf
monomer-200-nr2-run1_result_6	28	SLEEKLRRLLEWVEKKAKELVKKIIKFFKEYYEKSKDPNNKENKSELISKFTKEFTEELLAFFRELYRFLRSLGVPERVILLFFLLSLVKLLILIIKEVKKFGSKLPDPEITKEFLGLILLLLLPILVLVWSLIARAPPEVLAALARLLAAILAGDIPGLRTSPDVPSPLSPEEWARLLALFLALLVLLLLALLRLLLAL	14.998126723124154	0.354322911391793	68.23348236083984	0.5524948835372925	14.06606674194336	nan	inf
monomer-200-nr2-run1_result_6	29	GLEEKLKKLKKELEEFREELVKEVLEWAKLYYEIKRNPNFRHISRLLVLLFTLLLSKKLKELYEKLKKELKSLNIPEEEILKIFLDFLIELLEEILKKLKEFGKKLPDEEITKELLGLVLLLFLPIIVLIFSKIAKLPPAVLAALEALLLAILLGLLPGLVRWPGLPLPWSPATFAANLALFLALLVVFLLTLLRKLLSL	6.552889772222102	0.5993809832746888	73.87184143066406	0.6074272990226746	12.737635612487793	nan	inf
monomer-200-nr2-run1_result_6	30	SFLEKIKLLLKILEKFGEELVDEILKYFEEYYKIKKNPNNKHISFLYIKAFTLYLTAKLVKLYLFLKKYLKSLNVPEKVILLIFLLYLIILFIKIVKEIKKLGKKLPDKKITKEFLALVYRLFLPIIVFVYALIKEAPPEVLARLARLLLAIVLGEIPGLVFNPNIPSPLSPEEWEALNALFLRLLVELLLDILKLLLSL	2.034129222068073	0.9084691506978256	87.236328125	0.825853168964386	5.755589485168457	nan	inf
monomer-200-nr2-run1_result_6	31	SLLEKLKKLEEKMKKFSEELVEKILKYFEEFYKKLKNPDNKDSKLDYILSFTKEFFEKIKKFYEELSKFLSSLNVPEEEILELFLNYLVSLFIEIVKKVIEFGKKLPDPKITKFFLGVIFLLLLPLLVLIYARIARLPAEVLARLERLLEAILLLDIPGLVLDPSIPSPWSPEEFAADLALFLALLARFVADLLARLLSL	2.109949861912599	0.9075457427172107	79.688720703125	0.7298911809921265	8.297313690185547	nan	inf
monomer-200-nr2-run1_result_7	0	FEPESDPLSSLDDPRKEAFERAKEKVEELGVELGGRLYAAFLSPDPLPALEALLAEWKARPQDDLTYRLAARIVAWALELAKAGALTPEQLPLLRQRVFFAALLVLYDELMKAAKTEEEKKELSQLLASRFLPPDTKAPLMSREQLEAMFEELLAKDPARIEAMLAERGKKYEGLSPLERFILVLKDIVRDILVSIAKRQ	15.786959799613136	0.32723596921777687	63.53373336791992	0.4481772780418396	15.5726900100708	nan	inf
monomer-200-nr2-run1_result_7	1	FEDPDDPWSNYDDPRKEARERARARVEDLLARLGTALDAAAAAADPLPALEALLAEWEARPQSDPTYRRAAEIVAWVLELVRAGAFTPAELPRVRLRVFFAARLVLWEELAKAAETEEERAALSRALAREFLPPDTDAPLLSPEELRALFERLAAEDPERILAMIEERGKKYEGLSPLEKFLLVGKDLFADFLRWWAKRQ	7.309316965788342	0.6206988366660428	69.80203247070312	0.5862202644348145	11.142390251159668	nan	inf
monomer-200-nr2-run1_result_7	2	FEPPDRPPANLADPRREAFARAIERVTRLADELGRALDAAFAAPDPLPALEALLAEMAAQPQDDYTYRLGAEIVAWVLALVRAGRFTPAQLPLVRLRIRFNALLVLWEELAAAATTEEERAALSRLLARRLLPPDAEAPLLSREELLALFRRLLAEDPERLLARLEERGRRYAGLSPLERYRRVLADEVWDILEEVARAQ	9.21273013676355	0.561257087068373	69.66040802001953	0.6196349859237671	11.812403678894043	nan	inf
monomer-200-nr2-run1_result_7	3	FEPEDDPEENLDDPRKEAFDAAKEKATELLETLGRRLWEAFQSPDPLPLLEALLAEMKAKPQDDPVYRRAAEIVAWVLELVKAGAFTPEQLPLVKLRIFFASLLVVYEELRAAAETEEELRALSRLFASLFLPPDTDAPLMSLEELEAFFANRMAEDPERILAMLDAYGKEYEGLSELERFILVGKKIIRDIFVSIARSY	5.185760298765958	0.8441789744596067	83.42635345458984	0.7740809321403503	7.006832599639893	nan	inf
monomer-200-nr2-run1_result_7	4	FEPADAPWAHLDDPRRAAFEAARAKVTELWVELGGRLYAAAQSPDPLPLVTALLEEERAKPQDDPTYQLAAEIVADVLALVRAGAFTPAEWPRVELRVYFAALLVLWRELRKAAATAAELEALSRALASRLLPPDAKVPLMSEAELRAAFERLAAEDPERIAARLEELGKRYAGLSPLERLTRVVLDEVFALLRAWALAQ	10.007348397361332	0.4328321688472699	64.3787612915039	0.5564535856246948	13.580484390258789	nan	inf
monomer-200-nr2-run1_result_7	5	FEDPDDPPAHLADPRRAAFDAARARVTALADELGSALYAAFLSPDPLPAVEALLAEMAAQPQDDPTYRLAREIVAWVLALVKAGAFTPAQWPLVRLRIFGNALLILWEALAAAARTPEELAALSRRFAADFLPPDADAPLLSREALRALLERLIAEDPARLLARLEERGAKYKGLSELERFRRVLADIVADFLRAVARAQ	8.133633550925255	0.6208729867057207	81.77803802490234	0.7180906534194946	8.013945579528809	nan	inf
monomer-200-nr2-run1_result_7	6	FDPPDDPPSALDDPRAAAREEAIAKVTALSVVLGGALWSAFQSPDPLPLVEALLARYAAIPQDDYTYRLARRIVEWVLALVRAGAFTPEKLPEVRLRILGAALLVLWRALRAAATTPEELAALSRRFAARFLPPDTEAPLLSEEELEALLERLIAEDPARLLARLAALGERYAGLSPLERFTRVVLDLVRAFLVEWARSQ	12.183689219948072	0.44068484170785927	58.05786895751953	0.4987140893936157	14.9113187789917	nan	inf
monomer-200-nr2-run1_result_7	7	FEPADDPWSTLDNPMAAAFARARANVTLLWDELGGALWAAFLSPDPLPAVRALLAEWEARPQDLPVYRLAAEIVAWVLETVEAGAFTPDQWPLVQLRIYGAALLVLWRELRAAARTEAELAALSRAFAARLLPPDTDAPLMSEEELAAFLERRIAEDPEAILARLAALGEAYAGLSPLERFRRVGAREVADFLVALARAA	10.91451857231892	0.45737852799847034	70.10531616210938	0.6285454034805298	13.04028034210205	nan	inf
monomer-200-nr2-run1_result_7	8	FEPPSRPWSHLDDPRREAFDRAIKNTTFLFVVLGTALYTAFQSPDPLPLVEALLALMKSIPQSLPTYQLAAEIVEWVLKQVKAGAFTPAQLPLVKLRIYFNSLEVLWLELRKAARTPEELAALSRLLARRFLPPDFQAPLMSLEQLRAFFQERLATDPERILARLEARAEKYKGLSELERFIKVGLDIVRDILEEVALSQ	13.769072692965485	0.31019308257733036	50.265403747558594	0.3490558862686157	17.650821685791016	nan	inf
monomer-200-nr2-run1_result_7	9	FEPKDDPWSNLKNPMKEAFDRAKARVTFLSVVVGGALHAAFLSPDPLPALEALLALLRALPQDDPTYRLAAEIAAWVLELVRAGALTPDQWPLIRLRIYFASLLVLWEELAKAAKTEEELEALSRLLAARFLPPDADVPLMSREELRAFFEELLATDPERILARLAELGKKYEGLSELERFNKVVLDEVFDILKSIALSQ	7.267594491472261	0.5770348226376288	74.51412200927734	0.7300416231155396	9.706708908081055	nan	inf
monomer-200-nr2-run1_result_7	10	FEPPDRPTSNLKDPRKEAFDRAKEKVTEFWEVLGTALWEAFQAPDPLPAVEALRAEYAAKPQDDPVYRRALEVVSWVLDLVRAGAFTPEQLPLVRLRLYGNALLILWEELRAAAKTPEELEALSRLLASRLLPPDADVPLMSLEALREFLRNLIAEDPERLLARLEELGKKYEGLSPLERWRRVGRDEVFEILEEVALSQ	9.2466729782359	0.5821773914790437	75.90545654296875	0.7243612408638	9.38000202178955	nan	inf
monomer-200-nr2-run1_result_7	11	FEPADDPPSSLADPRAAARARAIARATAFLDGLGGALWAAFQSPDPLPALEALLAALRALPQDDPTFRLAAEVAAWVLELARAGSLTPEQLPLVQLRLLFNTLLIVWRELAAAATTPEELEALSRRFAARFLPPDTDAPLLSEEELRALFERLLAEDPERIWAMLDEVGKEFEGLSPLERFRRVGRRIIWDILRELARAQ	8.532489147295923	0.6581438330082858	66.75675964355469	0.5999765396118164	12.064430236816406	nan	inf
monomer-200-nr2-run1_result_7	12	FEPESEPRSNLKNPYKEAFDKAEKNVTFFLVELGTALYEAFLSPDPLPLLEALLAKMKAIPQSNPTYRRAAEIVAWVLEQVKAGSFTPDQLPLVRLRIFSASLLILWLELRKAAKTEEEKEKLSKRFAKRFLPKDTKAPLMTEEEMEEFFEKLIEEDPERILEKLEEYGKEFEGLSPLEKFIKVGLKIVNDFLVDWAKSL	9.692573324909382	0.5868577907741784	79.20999908447266	0.7117804288864136	8.64002513885498	nan	inf
monomer-200-nr2-run1_result_7	13	FEPADAPWSELDDPRREAFERAKEKATFLSVVLGGALHAAFLAPDPLPLVEALLALMAAIPQSDPTARLAREIVAWVLAEVRAGALTPERWPLVQLRIYFASLEIVWEELAAAATTPEEREALSRLLARRFLPPDTDAPLMSREELRAFFARRLAEDPERILARLAALGERYAGLSPFAQFVLVVLDEIFDILREIALAQ	2.2010615287188684	0.9177316031593576	84.61387634277344	0.8263250589370728	6.139047622680664	nan	inf
monomer-200-nr2-run1_result_7	14	FEDPDRPWAHLDDPRRAARDAAIAQVTDFLVNLYGAIYDAFLSPDPLPALEALLAEMAARPQSDPTYQLAQEIVTDVLALAKAGKLTPEQLPIIKLKILMNSLLIVYRALRAAAATAEELAALSRLFAKRFLPPDFDAPLMSEEEWKEFFKKLIEEDPERIEKKLEELGKKYKGLSELEKFIKVGLELVTDILEELALAQ	6.310175968184472	0.6750837984254671	73.7884292602539	0.7096821069717407	9.891423225402832	nan	inf
monomer-200-nr2-run1_result_7	15	FEPPDRPWSTLADPRRAAFDRARERVTALADELGAALYAAFAAPDPLPALEALLARQRAIPQDDYAARLAAEIVEWALALVRAGALTPAQLPLLRARIHFASLEVLYLELRAAAETEEELRALSRLFAARYLPPDTDAPLMSLEELRAMFERLLAEDLERLEARLAALAERYAGLSPLERFRKVVRDEVFDFLRSLALAQ	7.032837025278971	0.634416428484635	76.60018157958984	0.6899112462997437	10.540414810180664	nan	inf
monomer-200-nr2-run1_result_7	16	FEDPDDPWSNLDSPKKEAFEKAKKEVEEFLEVLGRKLYEAFKSPDPLPLVKKLLEELKSIPQDNPTYRLGEEIVKWVLELVEAGKFTPEQLPLVKHRIFGNALLILYRKLREAAETEEELEALSRLFASRFLPPDAEAPLMSEEELRAFFERLIAEDPERLEAMLEAEGKRYEGLSELERFTLVGKKIVRDILREVALSQ	2.3096585880765894	0.9143615374126256	86.03147888183594	0.8238077163696289	5.741281509399414	nan	inf
monomer-200-nr2-run1_result_7	17	FEPPDDPPAHLAAPRAAAFAAAKEKVTFLADVLGGALWAAFQSPDPLPAVRALLALMKSIPQDDPTFRRAAEIVAWVLELVEAGAFTPAQLPLVQLRIFSAALLVLYEELRKAATTEEELRALSRLLARLFLPPDADAPLMSLEELEAMFEELIATDPERLLAMLEERGKKYAGLSPLERFRRVLRDIVWDILRALALAQ	17.99102536965598	0.3334053962393179	63.456668853759766	0.5228956937789917	14.653472900390625	nan	inf
monomer-200-nr2-run1_result_7	18	FEPPDAPWANLRDPRRRAFLRAVIEVVFLLVVLGGALYAAFLSPDPLPLVEALLALYRAIPQDLPTARLAAEIVAWVLALVRAGQLTPEQLPLIQLRVLGNALLVLWRALRAAATTEAEKEALSRLLAARFLPPDAEAPLLTEEELRALFERLIAEDPERLLARLAALGKRYEGLSPLARFILVGLDLAFEILREWALRQ	6.299610893643898	0.6904579456229709	55.94326400756836	0.46699607372283936	14.71021556854248	nan	inf
monomer-200-nr2-run1_result_7	19	FEPPDRPWSTLDDPRREAFERAIRNATFLADELGAALAAAAASADPLPAVEALLARYRALPQDNPTYRLAAEIVAWVLERVRAGAFTPAELPEVRLRILGASLLIVWRELRAAAKTAEELEALSRRFASLFLPPDAKVPLMSEEELEAFFRELIAKDPERLLAMLEARGEKYKGLSPLERFRRVVRDIVADFLISWAESQ	3.250333252466366	0.8768477769614199	78.20947265625	0.7535320520401001	8.016853332519531	nan	inf
monomer-200-nr2-run1_result_7	20	FEPPDRPPAHLADPRRAAFERARAAVTRLADELGTRLWAAFQSADPLPLVEALREEYAAIPQDDPVARRALEIVTWVLELVKAGAFTPAQWPEVELRILANSLLVLYEELLAAAETEEERAALSRRFAARFLPPDADAPPMTLEQLEAAFAALIATDPARLQARLDALGAAYAGLSPLERFRRVLATLVWDFLVEVAEAQ	4.879091669507031	0.8057943940876777	63.58784866333008	0.5496560335159302	12.49792194366455	nan	inf
monomer-200-nr2-run1_result_7	21	FEDPDDPWANLDDPRRAAFERAREKTTLLFDELGSKLYEAFQSPDPLPLLEALLEEMKAQPQDDPTYRRAAEIVSWVLELVKAGKFTPEEWPKVRQRIFFASLLILWEELRAAAETEEELAALSRLFARRFLPPDADAPLMSLEELEALFKELLESDPERIEARLAERGKKYEGLSELERFRLVGRDIVADFLREIARAQ	6.810220550411126	0.6174274830474359	82.92888641357422	0.7936211228370667	6.574529647827148	nan	inf
monomer-200-nr2-run1_result_7	22	FEPESRPPSKLKNPMKEAFERAKEKVTDLWDVLLGALYAAFQSPDPLPLLEALLAEMRARPQDDPTYRRAAEIVEWVLGLAKAGALTPEQLPLILLRVRSAALLVLYEELRKAAKTEEEIKELSRLFARRYLPPDTEAPLMSLEELRAMFERLIAEDPERLLARLEELGKEFEGLSPLERYRRVLQKEVFDILYEIAEKQ	8.479675013215545	0.6988628371634413	81.55022430419922	0.7611997127532959	8.007861137390137	nan	inf
monomer-200-nr2-run1_result_7	23	FEPADAPPSTLDDPRAAAFEAAKARVTFLSDVLGSALYAAFQSPDPLPALEALLAAMKAIPQDLPTARLAAEIVSWVLELAKAGKLTPEEWPLIKLRIYFNALLVLYLELRAAATTEEERRALSRLFARRFLPEDTEAPLMSEEELREFFERRIKEDPERILKRLEERGKKYKGLSELEFFNKVVRDEVWDFLREVALRQ	5.830692687602794	0.7966757871787888	87.75896453857422	0.8344637751579285	6.147080421447754	nan	inf
monomer-200-nr2-run1_result_7	24	FEPPDAPWAGLDDPRREAFERARRRASFLLDVLGGALWAAFQAPDPLPAVEALAAALAALPQDDPTARLAARVVGWVLARVRAGAFTPAQLPEVQLRLFFNSLLVVWLELREAATTEEELRALSRAFAARFLPPDTDAPLLSEEALRALFEELLARDPARILARLAALGERYAGLSPLERFRRVGRDLIAAIFREWALSQ	6.34875892640202	0.6719560005453197	78.07207489013672	0.7322582006454468	8.325834274291992	nan	inf
monomer-200-nr2-run1_result_7	25	FEPPDRPLSSLNDPYKEARDRAIEKVTELLEELGRALWAAFQSPDPLPALEALLAEMRARPQDDPTYRRAAEIVAWALELARAGQLTPAALPEIQLRIFGASLIILYEELMKAAKTEEEKKALSKRFASLFLPPDYEAPLMSLEELRAFFEERIKTDPESLLAELAKRGEKYKGLSPLEQFILVGKDIVFDILVDWMESQ	1.3879481354381111	0.9554580927134626	82.71009826660156	0.7984805107116699	6.770757675170898	nan	inf
monomer-200-nr2-run1_result_7	26	FEPPDRPWAELDDPRREAFERARERVTFLAVELGTALWRAFQSPDPLPLVRRLLALYRALPQDDPTYRRAAEIVEWVLALVEAGRLTPEQLPLIRLRVYGAALLVLWLELRAAAETEEALRALSRLLAARFLPPDFDAPLMSEEELEAFFAERIATDPEAILKRLEERGEKYKGLSPLERFIRVLLDEVFDLLEELARAQ	3.5569809472511187	0.7292815784632459	66.20002746582031	0.5984367728233337	10.770011901855469	nan	inf
monomer-200-nr2-run1_result_7	27	FEDPDDPWSGLDNPRAAAFEAAIARVTRLADELGGRLWAAFQSPDPLPLVRALLAEEESIPQDDPTARRAAEIVSWTLALVEAGAWTPEQLPLLRLRVYSAALLVLWEALAAAAATEEERAALSRALAARWLPPDTDAPLLSREALLATFERLIAEDPERILARLEELGRAFEGLSPLERFRRVVAREVRDILVAWARRQ	4.099730619426198	0.747861758545104	71.41070556640625	0.6493700742721558	9.46191120147705	nan	inf
monomer-200-nr2-run1_result_7	28	FEDPDDPWAGLDDPRREAREAAIARTTALWDELGGALWAAFAAADPLPALEALLAAQRARPADDPTARLAAAVVADVLALARAGALTPAALPRVQLAVLGNALLVLWLALRAAATTEEELAALSRLFARRFLPPDADVPLLSEAEWRAMLARLAAEDPAALLARLAALGKKYEGLSPLERWRRVLADLVADILREIARSQ	9.372532164553862	0.5024834037937795	71.86273956298828	0.5383689403533936	12.408697128295898	nan	inf
monomer-200-nr2-run1_result_7	29	FEDPADPWSHLDNPMAAAFAAAKLAVVALLVVLGGALAAAFAAPDPLPLLEALLALLRAIPQSLPTARLGAEIVSEVLALVRAGAFTPAELPRVRLRILLASLLVLWRALAAAATTEEERRALSRLLAARLLPPDTEAPLLSEEELLALGRRLLAEDPARLLARLAALGEKYAGLSPLAAFVLVGLDLVHDILRTLALAQ	7.832131201752232	0.5542388044832026	51.961219787597656	0.5015372037887573	16.00172996520996	nan	inf
monomer-200-nr2-run1_result_7	30	FEDPNRPWENLDDPRREAFEKAKKKVTEFFVDLYTRLYKAFQSPDPLPLLTALLEEEKAKDQSDPRYRLAAEIVAWVLELVKAGRFTPEEWPRVKLRLYFNALLILWLELREAAETEEELRALSRLFARRFLPPDTDAPLLTEEELRALFEELLEEDPERILARIEERGEKYKGLSELERFIKVGLDEVAEIMEEIARRQ	4.304590886641491	0.7838483405449977	81.7822265625	0.7858543992042542	7.356767654418945	nan	inf
monomer-200-nr2-run1_result_7	31	FEPPDDPLAHLADPRAAAFARARAEVTRFAVELGTALYSAFQSPDPLPALEALLAYLKSIPQSLPTARLGAEIVAWVLELVRAGQLTPAQLPLIQLRIFGAALLVLWLALAAAAATEAERAALSRAFAARLLPPDADVPLLSPEALRAFLEERIATDPEAILEQLAARGKKYEGLSPLERFIRVVADIVRDFLVAVARAQ	3.6524300191148638	0.8434790959177809	76.7553482055664	0.7274311780929565	8.64708137512207	nan	inf
monomer-200-nr2-run1_result_8	0	SSEELLKAALEKAGLPLPPEEWFERFPEAKKPLKSDKEVEFLYALIEIHERVEAYLAERAPGVPEPLRRAFLETARELSTIVLSEAFKNPELWKLLQEILADPANQERWMRALALRFAARHRTPEALLLAARLLRPGAEAEAAAAVAEDPATFWLRLAQEAFPDLPPEELEPVFTSDDPADEEARFRLFLRLAGGIKFEG	3.029546826667814	0.8328453574156397	82.2704849243164	0.8007166385650635	7.032789707183838	nan	inf
monomer-200-nr2-run1_result_8	1	SSEELRRRALAKAGLPEPPPELLERLPEARQPLESDEEVLFLYRLIRELERVEAWLERHTPGVPEELRERFLETALELFRIYLSVAFKDPELLARLEEALARPENQVRAMQFIALRYAAKEKTEEAAILAAEALRPGYAEEAKEEVKKDLENFVLKLAKEAWPDLDPELLKPVLESKSEENEEEKFELFERMVAGVRREG	8.20164093615276	0.486198225059456	62.426082611083984	0.5081312656402588	14.804786682128906	nan	inf
monomer-200-nr2-run1_result_8	2	SSRELYEAALKKAGLPLPPEELFERLPEARQPLKSDKEVRFLYRLIAFLERVEAWLAEHAPGIPEHLREAFLETAYELFTIVLSVAEKDPEKLKELEEFLADPENQENAFKAIALYYAAREKTKEAYILAARIAFPGSEEKAKEEVEKDPENYYLKLAKKLWPDIDPSLIEPVLTSEDESNKEEIFNFFMRVVGKVKFED	1.86718364154373	0.9187813546799174	84.33195495605469	0.8168618679046631	6.292994499206543	nan	inf
monomer-200-nr2-run1_result_8	3	SSEELEKEALKKLGLPEPPEEYKEEFPETKKPLKSEEEVEFMYYLIEEYKKVKELLEKRAPGIPEELKKKFLETAKELSKIFFSVSFKNPELKEETLKFLSKPENQLNYFKFIALYFLAKEKTEEAAIFAARMLKPGSEEEAKEEVKKDLSTFWLKLAKEAFPDIPPEKVEPVFTSKSPENKEDIYELFKMLVGKVVFKG	3.547224804900576	0.7712596298161165	75.50587463378906	0.7527474164962769	8.477852821350098	nan	inf
monomer-200-nr2-run1_result_8	4	SSEALRAAALAKAGLPAPPPELLERFPEARQPLKSDAEVRFLVRLIEFHDRVEAWLAARAPGVPEELREAFLATARELFTVVLSVAFKDPELEAELEKILADPANQERAFQAIALRYAAREKTPEAALLAAEVLRPGSRAEAAERVAKDLANFYLELAKEAFPDIPPELLEPVFTDKSEENEEDIFKLFMMMVGGKKFEE	18.488063104440204	0.12505123459674727	46.05952835083008	0.2991786003112793	19.073495864868164	nan	inf
monomer-200-nr2-run1_result_8	5	SSEELRAAALKKAGLPPVPEEWYERFPEARQPLKSEAEVRFLYALFRFDELVREHLERVAPGVPEELREAFLETARELWTIVLSEAAKDPARWAELEAWLADPANRERAFRAIALRYLAREKTREAAILAARILRPGSEEEAKERVEEDLENFWKRLAAEAFPDLPPELLEPVFTDRSPANRAAVFEFLRRLVGGVRFEG	2.111187023249092	0.8969606325182607	81.68489074707031	0.7924922108650208	7.117213726043701	nan	inf
monomer-200-nr2-run1_result_8	6	SSEALWAAALEKWGLPPPPPELFDRFPEARQPLRSDEEVRFLYLLIDEYERVEAWLAARTPGVPAHLRDAFLETARELFTIVLSVAMKNPEDLELLLKILADPEGQVRAMQAIALRFWAREQTPEAAILAAEALRPGSAAEAEAAVAEDLATYALRLAREAFPDLDPALLEPVFTDESEENKEDVYRLFLMLAGGIKFED	15.071743061474562	0.33856297484510384	63.63949966430664	0.576693058013916	13.992271423339844	nan	inf
monomer-200-nr2-run1_result_8	7	SSEALRAAALARAGLPPVPPEQLERFPESRQPLRSDAEVAFLYDLIEARDRVAAWLDKHTPGIPQALRDAFLETADALFTTVLGVAHADPALLAQLRAVLADPENQERAMKFIALRYLARHKTEEAAIFAARALFPGSEEKAKEEVKKDLDNFWLKLAKEAFPDLPPELLEPVFTDESPANEQAVFDLFMMMAGKVKPAG	2.9227557489438807	0.8425901876731972	81.02364349365234	0.7803564071655273	6.970337390899658	nan	inf
monomer-200-nr2-run1_result_8	8	SSEELYKEALKKLGLPEPPEEYFELFPESKKPLKSEKEVEFLYLLIKAYERVKAWLEKHTPGIPEPLRQAFLETAKEVFRTVLSVAMKDPEKLAELLAALANPENQERAMRFIALRYAARHRTPEALVLAAEALFPGSAARAREEVAEDPATFYLRLAAEAFPDIDPALVEPVLTAEDEANAEEVYRLFKIVVGGVKFEG	3.04945046733589	0.8132055987339468	86.1532211303711	0.8220922946929932	5.509526252746582	nan	inf
monomer-200-nr2-run1_result_8	9	SSEELRRAALAKAGLPEVPEERFERFPEARKPLKSDEEVAFLVDLFDELDRFEAWLDRVAPGIPEELREALLETARELFTVVLSVAYKDPALRAELAAALADPENQERAFKAVALRYAARHKTREAYILAARIVFPGSEERAREAVEKDPENFYLELAKEAFPDLPPELLEPVFTDKSPENAEEVFRLFRRLVGGVRDAG	2.1345886984224163	0.8878419228170125	83.29435729980469	0.7998814582824707	6.246933460235596	nan	inf
monomer-200-nr2-run1_result_8	10	SSAALRAAALAAAGLPPPPEEWDELFPESRRPLRDAAEVAFLVRLIQERERVEAWLARRTPGIPEELRAAVLATADELFTIALSVAAADPALLAALEAALADPAGQERAFRFIALRYAAREKTPEAYVLAARALRPGAEAAAREAVAKDPANFWLELAREAFPDLDPALLEPVLTAEDPADREAVAALFRRLVAGVRDAG	2.8300956906712966	0.8614351811710983	75.992919921875	0.7186257839202881	9.148847579956055	nan	inf
monomer-200-nr2-run1_result_8	11	SSKELREKALKKAGLEPIPEEYYEEFPEAKKPLKSDKEVLFLYKLFEQYKRVRAYLEERAPGIPEEMRKAFLETAREEFTIALSVAFKDPELWKELEKVLADPENQENAMKFIALRYFAKTKTEEAAIFAAEIIKPGSAEEAKEEVKKDLENFYLKLAKEAFPDLPEELLEPVLTDKSEDNKLLKFKLFMMVAGKKKFVG	5.504199194496407	0.6426112342329172	79.1973876953125	0.7506994009017944	8.30368709564209	nan	inf
monomer-200-nr2-run1_result_8	12	TSEELRAAALKKMGLAPVPEEYYELFPEAKKPLKSDKEVRFLYKLFEFYEMVKAWLEKHTPGIPEPLREAFLEEAKELFTIVLSVAFKDPELEKELDEILAKPENQERAMQAIALRYAFRRRTREAYIFAAEALFPGSAAEAEALVEEDPETFALRLARRAFPDIPPELLEPVFTSRSEENKEDVYRLMLMMWGGKKFEG	2.3534096234552684	0.8569982430545389	77.65319061279297	0.7701830267906189	7.906416416168213	nan	inf
monomer-200-nr2-run1_result_8	13	SSEELRREALKKAGLPEPPEEELERYPEARKPLKSDKEVRFLVRLIDFDRRVRAWLAARAPGVPEPLRDAFLATARELARIVFGVAFKDPELEALLDEILADPANQVRAMQAIALRYAARERTPEALVLAARVLAPGAEAAAREAVARDPANFWLRLLAAAFPDLPPELAAPVLTSADPANDEEVFRFALILWGGIREVG	4.986298792501961	0.6807398965727782	77.15450286865234	0.757728099822998	9.124168395996094	nan	inf
monomer-200-nr2-run1_result_8	14	SSEALWEAALAKMGLAPPPPEWLDRFPEAKQPLKSDKEVLFHYLLIRERERVEAWLAERTPGIPEPLREAFLATARELFTTVLSEAMKDPEKLAELLEVLADPENQERAFKFIALRYLARHRTPEAAIFAAEALFPGSAAAAREAVAADLATYWLRLARAAFPDLPPELLEPVFTDASPANAEAVYELFMMMAGGKKLEE	13.482787143008427	0.3035188449161186	76.9776840209961	0.6733074188232422	11.9049711227417	nan	inf
monomer-200-nr2-run1_result_8	15	SSEELYRKALEKAGLPLPPEELFERLPEAKEPLKSEKEVAFLYRLIAALERVEAWLAEHTPGIPEPLREAFLETARELTTIALSVAFKDPKLLAELEKALADPENQERWMKFIALRFAAREKTPEAYVLAARALRPGSEAEAEERVKENPETFWLELLRELFPDLPPELAEPVFTSESEDNRLDVFELFMMMVGGVKFES	3.368635282605794	0.802838781857121	77.85108184814453	0.7727470993995667	7.981046676635742	nan	inf
monomer-200-nr2-run1_result_8	16	SSEELYREALKKAGLPEVPEEYFERLPEARLPKKSEEEVAFLYDLFRELERMEAWLAARTPGVPEPLRAAFLETARELFTIVLSVAYKDPELRKELREILADPENQVRAAQLVALRYAARERTPEAAVLAAEALRPGAAAAAEAAVAADLATFWRRLLAEAFPDLPPELAEPVFTSSDPENDEAVFELARILIGGVRPLE	10.608802893573083	0.37768142809956784	55.471858978271484	0.42083603143692017	16.158689498901367	nan	inf
monomer-200-nr2-run1_result_8	17	SSKELYEKALKKLGKPPPPEELFERLPEAKKPLKSEKEVEFLYDLIEFLERVEAWLAKRTPGVPQPLRDAFLATARELFTVYLGVAYADPEALAALRAALADPAGQERAMRFIALRYAARHRTPEALLLAAEALRPGSRAAAAAAVAADPDTYWLRLAREAWPDLDPSLLEPVLTSADPEDAEAVYELFRRLVAGERPAG	3.358205543589436	0.8483032673317983	77.75944519042969	0.7567975521087646	9.36929988861084	nan	inf
monomer-200-nr2-run1_result_8	18	SSEELRAEALKKAGLPPPPPELDELFPETKKPLKSDKEVEFLYALIEEYERVRAWLDAVAPGVPEPLREAFLATSRELFTIALSVAFKDPELWEKLKEFLADPENQRRAMQFIALRFAAREKTPEALVLAATVARPGAAAAAEAAVAEDPATYALRLARELFPDLDPELLEPVFTSEDPENDEEVFRLFMRMVGGVKFEE	2.6455525881111006	0.8731853362495499	76.68917083740234	0.7594671249389648	8.418862342834473	nan	inf
monomer-200-nr2-run1_result_8	19	SSEELYEKALKKMGLPLPPPERFDLFPETRKPFKSFEEVEFHYRLIALRDRVEAWLARHVPGIPEPLRAAILETADELGTIVLSVAFKDPELLAELEAILADPENQERWMRYIALRYLFRHKTREAAIIAAEALFPGSAAEAEEEVEKDLENFALRLAKRLFPDLPEELLLPVLTSEDKSNDELKFELAMMVVGGKRLEG	1.6907225730406088	0.9290553208420755	80.32813262939453	0.7662318348884583	7.194927215576172	nan	inf
monomer-200-nr2-run1_result_8	20	SSEELRAAALARLGLAPVPEARYERFPEAREPLRSEEEVRFLYRLFEAEEWAEAWLAERAPGIPAPLREAFLATAAELFRIAFSVAFADPELEAELEEILADPENRERAMQAVALDYLAREKTEEAAILAARILFPGSEEEAKEEVKKDLDNFWLRLAKRAFPDLPPELLEPVFTDRSPENDEARYELLRRLWGGVKEEG	11.780468913937705	0.37905720795007725	80.56027221679688	0.6265372037887573	11.57369613647461	nan	inf
monomer-200-nr2-run1_result_8	21	SSEELYKKALEKAGLPLPPEEWFERLPEARKPLKSEKEVEFLVALIRELERVEAWLAERAPGIPEPLREAFLAEALELFRIVLSVAFKDPELKKKLEEFLADPENQVRAMQAIALRFAARHKTREAYIFAAEVLFPGSAAEAEEEVEKDPENYYLELAKRAFPDLDPELVEPVFTSESEDNKEDVFELFMRVVGGVKFEE	1.853605969681906	0.9066186803037942	82.3199234008789	0.7979193329811096	6.606616973876953	nan	inf
monomer-200-nr2-run1_result_8	22	SSEELYEAALKKAGLPPVPEEYFEKLPEAKKPLKSDKEVAFLYRLIEQLERFEAWLAERAPGVPEELREAFLETARELFTVALSVAFSNPELLALLEEFLARPENQERAFRFVALRFAARERTPEAYVLAARVLRPGSEEAAKAEVEKDPSTFYRRLAAEAFPDLPPELVEPVLEDESEDNRLALFLLFLRVVGGVKFEG	2.071450161497314	0.8893305425182011	83.64376831054688	0.8044834136962891	6.416331768035889	nan	inf
monomer-200-nr2-run1_result_8	23	SSEELYEAALAKAGLPLPPPELFELFPEAKKPLKSDKEVEFLYLRIEFRDLVAAWLAERAPGVPAPLRDAFLATADELFTIVLSVAFKDPEKLALLKEILADPENQERAMQLIALRYAARHRTPEAAVLAAEVLFPGSAEEAKERVEEDLETFYLELARRLFPDLDPALVEPVLTAEDEENKEAVFELALRMIGGIKFEG	1.9407131710371928	0.9044102382518869	76.19249725341797	0.7565481662750244	8.795814514160156	nan	inf
monomer-200-nr2-run1_result_8	24	SSEELREKALKKAGLPPPPEELLELFPESKKPLKSDKEVAFMYDLIEFYERVRAWLAEHTPGIPQELRDAFLETARETFTIVLSVAYKDPELYALLKEILANPENQVRAMQFIALRFAAREKTEEAAILAAEALRPGSAAAAAEAVKADLATYVLQLAKAAFPDLDPALLEPVLTSKDKENEEEVFRLFMMVAGGIKFEG	1.2397910817638376	0.9563697941498696	83.1265640258789	0.7972239255905151	6.422324180603027	nan	inf
monomer-200-nr2-run1_result_8	25	SSEELRAAALEKRGLEPPPEEWLERFPEARQPLKSEKEVEFLYELIREEERVRAWLDRVAPGIPEPLREAFLETARELFTIVLSVAFKDPELLARLKEVLADPANQERAFRAIALRYAARHRTPEAAVLAARVLRPGAEAEARERVERDLETFWLELAREAFPDLPPELLEPVFTSASADNDEAVFELFMMLAGGVRLEG	2.1483756184275222	0.908340689697644	81.49474334716797	0.8016910552978516	6.929934978485107	nan	inf
monomer-200-nr2-run1_result_8	26	SSKELEEKALKKLGLPPIPEEYYEKFPETKKEKKSEKEVEFHYYLIKQYELVEEHLEKVAPGIPEEMREAFLETARELFTIVFSVAFKDEEKKKELLEYLSDPENQENAFKAIALYYAAREKTREAAILAARILFPGSEEEAKERVEKDLENFVLELAKRAFPDIPPELVKPVLTDDSEENEELKYELFMMLVGKKKFEE	9.610691361622324	0.4205388942929239	55.79590606689453	0.4405975639820099	16.326501846313477	nan	inf
monomer-200-nr2-run1_result_8	27	TSEELREKALKKAGLPPVPEHYYELLPETKKPLKSEEEVLFLYRLIQQLERVKAWLDRHAPGIPEEMREAFLQTAYELFTTVLSVAFEDPELLAELEEILADPENQVRAMQAIALRYAAKHKTPEAAILAAEVLRPGSAAAAEAAVKEDLENFVLRLAQEAFPDLPPELLKPVLTDDSEENKEAVFELFRMLAGGIVPEG	2.1246821231343	0.8939011344131973	76.22981262207031	0.7365927696228027	8.491863250732422	nan	inf
monomer-200-nr2-run1_result_8	28	SSAALREAALKKAGLAPPPEELLELFPEAREPLASDEEVAFLVDLIRIHELVAAWLAEHTPGIPEHLRRAVLETARELATVALGVAHADPELRARLAAALADPAGRERFMQAIALYYAARERTPEALVLAARALFPGSEEEAREEVEEDPENFWLRLAKRAFPDLPPEELEPVLTSRDPSNEEALYRLFLRVVAGVRFAG	3.272904337051908	0.7943684623596141	75.96159362792969	0.7313016653060913	8.288653373718262	nan	inf
monomer-200-nr2-run1_result_8	29	SSEELFKEALKKMGLPLPPEELLELFPEAKKPLKSEKEVEFLYALIKEYEKMKAWLEKNTPGIPEPMREAFLETGKELFTIVYSKAFENPELKKLLEEILNNPENQIRAFQFVALYYAAREKTPEAYIFAARALFPGSEKEAEEEVKKDPENFWLKLAKKAFPDIPEELLEPVFTSKSKENEEEVFKLFLIMAGGIKLEG	2.934611740127928	0.8192192059349847	84.1224594116211	0.8303275108337402	6.211148262023926	nan	inf
monomer-200-nr2-run1_result_8	30	SSAALRAAALAAAGRPAPPPARLERLPEARAPLASDAEVAFLLRLLDALDLVEAWLAERTPGVPAPLREAFLAEARRLMTTALGVAAADPELLAALDAALADPEGQERLMRAIALRYAARHRTPEAAVLAAEALFPGSAAEAREAVAADPATFYLRLARRAFPDLPPELVEPVFTSEDPADALARAALLLRLWAGVRWEG	3.0125508760172024	0.8223703377866316	75.62557220458984	0.7319339513778687	9.368134498596191	nan	inf
monomer-200-nr2-run1_result_8	31	SSEELWAAALKKAGLAPPPAELFEEFPEAKKPLKSEKEVRFLYALIAEYERMRAWLAAHTPGWPAPLREAFLATGRELFTIVYSVAFKDPEKEAELEAILADPANQVRAFQAVALRFAARERTPEALVFAAAALRPGSEAEARAAVAEDPATYVARLVREAFPDIPPELVEPVLTDESPENEEAIYELFLRLAGGKRFEG	2.681376403848748	0.8144108123971776	80.42681121826172	0.7966047525405884	6.6445231437683105	nan	inf
monomer-200-nr2-run1_result_9	0	PEPEEPAWESLPELNKKLEELRKEFKEKGITAEAELELRERIEGPFDLSPERILALYLAAHPELRGVPLPAPFELVAEVEVPSDKIDLIRVFLVGENELFTVDTWPETVKEIVLRFFVAVKRGDEWTLYLIRVTITLEEIDPSKIPDIMRAAATELARAVVDVAELPEELREAVFEELVAQLLAYFEKQLAAYKAARAAA	15.106925747228937	0.2748775715482414	70.95763397216797	0.6265734434127808	13.5162992477417	nan	inf
monomer-200-nr2-run1_result_9	1	EAPAPPLLAELPEFAAARAARRAEFAAKGIRAEARLLERVEVEGPFDESPERIRAIYLSLHPEERGKPLDEDFELIAELEVPDDRVSLIRVWHLGKDEFFDFENWPPTVKEIVYRFAVVVRRGDRSVLYFIEVRVFLEEIDPSKIEDIARAAADELALAVLEVAELPPELRAAAHEELVEQLLEYFKKKLEEYKKKKEAE	4.425567470279431	0.7714409535726665	79.20915985107422	0.7729016542434692	8.032376289367676	nan	inf
monomer-200-nr2-run1_result_9	2	AAPLAPALAALPELNAELAAKKAEFAAKGVIAESEVLDSERVEGPLDLSPEQIKELYLSRYPELRGKPLPEKFEKVAELEVPSPEVDRIVVYSLGEDETFNFDEWPPTVKEIVRLFAVVVRRGEESDLYFIKVTVTLKEIKPENKEVIIDAIATETALAIVEVARLPDELRRAALEELVEQLKAYFDEKLAEYKEKRAKE	11.392471609154853	0.4620116984039241	60.814720153808594	0.5995060205459595	13.9773588180542	nan	inf
monomer-200-nr2-run1_result_9	3	EEPEEPELEEDPEFNAELEAKRAEFAAKGIKAEAELVLSKLYEGPFDDSPEKILEIYYKEFPELRGKEPELEFELIASIELPDDTISEIKVWLFGKNELFDFENWPPTVKEIVIDVFVVVKSGEQSTIYYIRVTVTLEEIKPENLQVIKEAAATELARAVIEVANIPPELRRAVFDELVAQLLAFFDKKWEEYKKKKAAE	2.0215248426743537	0.9236802365093113	82.1817398071289	0.8109350204467773	7.47327184677124	nan	inf
monomer-200-nr2-run1_result_9	4	PAPREPALARLPAFRARLEARRAEFAAAGITAEAELLDDVEVEGPLTASPEELLAIYLSRYPELRGVPLPLPFELIAELEVPSERVDRIQVWHVGRNELFDFDTWPATVTEIVLDYLVVVRRGERSRVFWIRVTVTVAELDPANLPLIIDAAADTLALAVLEAAELPDELREEAHEELVAQLKAYFEKQLAAHRAERAKK	6.081704805145535	0.7938652715816076	79.94176483154297	0.8027763366699219	8.344539642333984	nan	inf
monomer-200-nr2-run1_result_9	5	AEPEPPEWERDPELRAELAERRAAFAAAGIEAEARLLEEVEVEGPFSASPEEIRAIYLSRHPELRGVPLPADFELIAEVRLPSEEIDEIRVWLIGEDETFDFDTWPPTVKEIRRLFAVVVRRGDRSTLYLIEVTVRLKDIDPAKLPLIMDAMAYELALAVVDVARVPPELRREVLEELEAQLRAYYEARLAAYKEKKKAA	1.6877345425726031	0.9298628537246096	82.85027313232422	0.8225569725036621	7.163289546966553	nan	inf
monomer-200-nr2-run1_result_9	6	AAPPLPELARLPELNAELAARKAAFAAAGITAEAELLERVRVEGPFSLSPEEILALYLARHPEERGKPLPADFEEVARIEIPSDRISEIRVFEVGEDELFTFDEWPPTVKTITRRYFVVVRSGDESTLYFIEVTVTLERLDPANLPKIKAAAATELALAVVEVARLPDELRREVLEELEKQLLEYYDEKYEEYKKKKAEL	6.326927439834767	0.5774105694477533	57.23084259033203	0.5238337516784668	14.818765640258789	nan	inf
monomer-200-nr2-run1_result_9	7	SLPEPPELESLPEFNAKLEKLRAEFEAKGIIAEAELLLRVKVEGPFDLSPEEILAIYLSHFPELRGKPLPSDFELVAKVELPNDKISEIRVWHLGKDELFDVYEWPPDVKEITLLFAVVVRRGEESTLYFIRVTVTLKELDPEKIEDIMEAMATELALAVIEVAEIPEELREETFEELVKQLLEYFKKKLEEYKKKKAAE	20.24593602177478	0.15651951494221525	42.11791229248047	0.33695971965789795	18.696321487426758	nan	inf
monomer-200-nr2-run1_result_9	8	PAPAAPAWADDPELNAELAALEAEFKAKGITATARLLASVRVEGPFDASPERILSIYLSLHPELRGKPLPSDFELIARLELPDDRISEIRVWLVGEDTLFDYDTWPPSVKTITLRVFVVVKRGDESVLYWIEVTVTLAELKPSNLQAIKDAAATELARAVVDVADLPAALRRAALERLRAQLREYFDARQAAYAAARAAA	1.0255653440398766	0.9680735743644415	85.98029327392578	0.8423316478729248	5.979520320892334	nan	inf
monomer-200-nr2-run1_result_9	9	EEPEEPELEKLPEFNEKLEKLKKEFKEKGIEAEAKLLLRVEVEGPFTASPEEILAIYLEHFPELRGVPLPSDFELVAELKIPSDEVSEIKVWSLGEDETFEIEEWPETVKEIVHLFAVIVRRGDQSTLYLIEVTVKIKELKPENKELIFEAIATETALAVIEAAELPDELREEAFEELKEKLLEYYRKKWEEYKKERALK	16.166374190623635	0.22236603042072084	44.325523376464844	0.38927504420280457	18.72079086303711	nan	inf
monomer-200-nr2-run1_result_9	10	PEPEPAELETLPEFNAELAAKRAEFAAKGVIAEAELLDRVEVEGPLSLSPEELLALYLARHPELRGVPLPGDFELVARVELPTDEIDLIEVWEIGEDKTFDIENWPETVKEIVLRYVVVVRRGDRSVVYFIEVTITLEELKPENIETIKEAAATELALAVVEAAELPEEIRREVFEELVKQLKEYFDKKWEEYKKEKELK	13.467154320190337	0.43100496216405815	59.628543853759766	0.6034208536148071	14.460866928100586	nan	inf
monomer-200-nr2-run1_result_9	11	EEEEPDELEELPEFNAELKKRKEEFEKKGIIAESKLLLKKKVKGPFSFSPEEILEIYLSEYPELRGVPLPSDFELIAELKLPNDKVDLIKVYEIGKDELFEFDEWPETVKKIVRRYFVVVKSGDESTLYLIEVTITLKEIKPENKEVIFEAAATELALAVIEVAKLPKELREEAFKELVEQLLAYYEEKYKEYLEKKKKE	2.163500262987533	0.9022137975659399	74.107421875	0.7332081198692322	10.145015716552734	nan	inf
monomer-200-nr2-run1_result_9	12	AAPAPPAWARLPEFNAALAAKKAEFKAKGITAEAELLDAVEVEGPLDLSPERLRAIILERHPELRGVPLPAPFELIAELRLPDDTISEIRVYHIGKDELFEFDEFSPDVKEITGLFVVVVRRGDRSRIYLIRVTVTIEKKDPEKLEDIKEAMAFTLALAVVDVAELPDELREAAFEELVKQLLEYFDKKEEEYKAKRAAE	2.4621188415252275	0.8922254770144354	79.79283142089844	0.791917622089386	8.32746410369873	nan	inf
monomer-200-nr2-run1_result_9	13	EEPEPAALEELPEFNARLAARRAEFAAKGVEAEARLLARIRVEGPFTATPEELRALYLAEHPELKGVPLPADFEEIARLRLPDDTVEEIRVWLVGEDTLFDFETWPPDVKEIVLRFAVVVRRGDEAEVYLIEVRVTLKEIDPALLPVIFAAAATELALAVVEVAELPPELREAALAELEAQLLAYFEAKWAAYKEKKAKE	5.663371715340255	0.6242330628083042	68.74591827392578	0.7044223546981812	11.5054931640625	nan	inf
monomer-200-nr2-run1_result_9	14	EEEEEPELEKLPEFNEKLEKLKEEFKEKGVEAESKLLRKIKIKGKFSLKPEEIKDIYLKEYPELRGIPLPEKFELIAKIELPSDKISEIKIFSVGEDETFYIDEWPESVKEIVHRYFVVVKSGDEYTLYEIEVTVKLKELDPEKIDVIFEAIATETALAVIEVAEIPEELREEVFEELVEQLLKYYKEKREKYLKEKAAK	1.4707579339148056	0.940053493044382	80.92672729492188	0.7878060340881348	8.249085426330566	nan	inf
monomer-200-nr2-run1_result_9	15	AEPEEPSWASLPELNAELEARRAEFAAKGIEAEAELLLRVEVEGPFSASPEEIEAIYLSHFPELRGVPLPAPFRLVAELRLPSDRVSEIRVWLVGKNTLFEFDTWPPTVKTITLTFFVVVRSGDRSTLYLIKVTVTIKELDPSKKEDIFEAAAFELARAVVEAAELPEELRKEVLEQLVEQLLSFFEEQYKEYKEKKEKE	1.8529460927210868	0.9279940341029237	79.38581085205078	0.7810775637626648	8.609703063964844	nan	inf
monomer-200-nr2-run1_result_9	16	ELPLPEKLENLPEFNEKLEKLKKEFKEKGIIAKSELLLKEKVEGPFSYSPEEILDIYLKHFPELRGKPLPLEFEEIASIKIPTDKVSEIKVFLIGKDELFDFFNWPETVKEIIREFAVVVKSGDESTLYFIKVTVTLEKIDPENIEDIIEAISTELALSVIEVAELPDEIREKVFEELVEQLKKYYKEKLEKYKKEKEKK	18.960776583731104	0.19671059036254193	47.69744873046875	0.4316655099391937	18.353246688842773	nan	inf
monomer-200-nr2-run1_result_9	17	PEPEPAELERLPEFNAELAAKRKEFEEKGIIAESRLLDRVEVEGPFDASPERIRALYLARYPELRGVPLPADFELIAEVRLPSEDISEIRVWSIGEDKTFDFYEFPETVKEIVHRYAVVVRRGDRSTLYLIEVTVTLKKIDKSNIEVIKEAAATELALAVVRVAEVPDELRRAVHRELVEQLLEYYNKKEKEYLEKKEKE	2.1153476189684786	0.9188801678916647	80.0172348022461	0.7970842123031616	8.547944068908691	nan	inf
monomer-200-nr2-run1_result_9	18	EEEEEEEEEELPELREEREKRKAEFKAKGIEAEAELLEKVEVEGPLTESPEELLEIYLSLHPELKGKPLESEFELIAKVEIPSDDVSEIRVYLVGKDELFEAENWPPTVKEIVLEYFVVVKRGDKSTVYWIKVTVKIEKLDPANIPVIKEAAAYELAEAVVEVAELPEELRRETLEELVEQLLKYFDEKLKEYREKKAKE	4.177057192089843	0.8635183970876661	77.21150207519531	0.7475936412811279	9.292192459106445	nan	inf
monomer-200-nr2-run1_result_9	19	SEPEEPAWEELPELRARLEAERAAFRAAGVEARAELLDRVEVKGPFTDSPEEILEIYLSRHPELRGKPLPLPFELVAEIKLPSDKIDLIKIWSVGEDELFDFETWPPTRTTITLDFFVVVKRGDKSILYWIRVTVTLAELDPEKLEVVRRAAATELALAVVEVAEVPKELVEETLEELVRQLLEYFRRREERYRAERAAA	11.140796627858364	0.5161299877122804	53.53589630126953	0.49914225935935974	16.68267250061035	nan	inf
monomer-200-nr2-run1_result_9	20	EEPEEPDWADLPEYNAELAARRAEFKAAGITATAKLVFKEEVEGEFTESPEEILEIYLSKFPELKGKPLNSKFELVAEIELPNDDIDLIKVWLIGEDETFDFEDWPETVKEITYTFFVVVKRGDKSVLYLIEVTVKIEKLDPENKEKIMEAAATTLAEAVVRVAELPKELIRETHEELVKQLLEYFKQKWEEYQRKREEE	1.852168658775163	0.9430445480009036	84.10690307617188	0.834007978439331	6.7485809326171875	nan	inf
monomer-200-nr2-run1_result_9	21	EEPEEPEWEDLPELRAELAARRAEFAAAGIRAEAELEDKIEVEGPFSLSPEEIKEIYLSKHPELRGKPLPSDFELVAEIELPNDKISLIKVWSVGKDETFDFETWPPTVKELVHDFFVVVKSGDKYTLYWIKVTVTLEEIKPEKLPLVREAIATETALAVVEVAEIPKELIRETFEELVRQLLEYFEKKEKEKREKKAKE	2.245843258372006	0.893842673584177	82.27702331542969	0.8006277084350586	7.570570945739746	nan	inf
monomer-200-nr2-run1_result_9	22	EEPLPPLLEELPEFNKEREERKKEFKEKGITAESELILKEKYKGPLTLSPEEILSIYLKHFPELKGKPLPSDFELIAEVELPNDKVDLIKVFHIGENTLFDFDTWPPTVKEIVLEVAVVVKRGDEYTIYLIKVTIKLEKLDPENKEDIFRAAADELADAVVEVAELPAELRKETHETLVEQLLAWFRKKYAAHKAAKAAA	2.681018337967786	0.9289293004936513	80.2656021118164	0.7768188118934631	8.627979278564453	nan	inf
monomer-200-nr2-run1_result_9	23	EEEEEELLEDLPELNEELEEKRKEFREKGIEAEAEVLLSIEVEGPLTESPEELLAIYLAHHPELRGVPLPAPFELVAKIEIPSDKVDEIKVYSIGEDETFDIEEWPETVKEIKHLFFVVVKRGDKSEVYLIKVTVKLKEIKPENIKAVFEAIATETALKVVEVAKLPKELIRETLEELVKQLLEYYEKRWEEHKKAKAAA	2.897344460837618	0.906606178220761	74.20223236083984	0.7385296821594238	9.741314888000488	nan	inf
monomer-200-nr2-run1_result_9	24	EEPEPEEWERLPELNAELEERRKRFEEKGIRAEAELLDEEEVEGPLTLDPAELRALYLERHPELRGVPLPAPFELVARVEVPSDKVSLIEVWSVGRDETFEIFEWPETVKEIVHLFAVVVRSGDKSTVYLIRVTVYLEELKPENIEIIKEAIAFELARAVVDVARLPDELRRETLERLVRQLLEYYDRRLEEYKEKRAKE	20.65012360438799	0.1899764119764364	48.59204864501953	0.44402050971984863	16.423084259033203	nan	inf
monomer-200-nr2-run1_result_9	25	AEPAPAALERLPEFRAELEARRAEFAAAGIRAEAELLEKVKIKGPFTESPEEILKIYLSLHPELKGKPLESDFTLVARIEVPSDKISEIKVYNIGKDELFDIDRWPPTVRELERLFAVVVKRGDESTLYFIRVTVRLEELRPENRPLVFEALATELALAVIEVAELPEELRVAVHRELVAQLLAYYEARWAEHLAARAAA	5.379002709775734	0.7925256014508288	87.44447326660156	0.847954511642456	5.747470378875732	nan	inf
monomer-200-nr2-run1_result_9	26	EEPELPEWARLPELNAELAAKRARFEALGIRASARLLDAVEVEGPFDASPERLLELYLARHPELRGVPLPADFELIAEVEIPSDDIDRIEVWLLGEDELFEFDEWPETVKEIRRLFAVVVKRGDKSRVYFIEVTVELAEKKPENLEAVFEALATELALAVVEVAELPDELVAETLRELVEQLLAYYRERYAEYKEKKAKE	2.0637676110683674	0.9166603884617956	84.66978454589844	0.8337715268135071	6.742273330688477	nan	inf
monomer-200-nr2-run1_result_9	27	EEPEEPELEELPELNARLAARRARFAAAGIEASAELLLRREVEGPLTADPAELLAAYLAAHPELRGVPPPAPFELVASVELPSEDIDRIEVWRLGEDTTFAFDEWPPDVKELVHLYAVVVRRGDRSTLYLIRVTVTLAELDPANLPLIREAAAVELARAVVEVARVPKELREEVFERLVEQLLAYYDRRLAEEKARRAAA	2.4642740652542443	0.9156517903080226	80.9133529663086	0.809833288192749	8.018586158752441	nan	inf
monomer-200-nr2-run1_result_9	28	SAPEAPALADLPEFAAALAAQRAAFAAKGVEATSELLASVTVEGPFTASPEELKAIYLSLHPELRGKPLPSDFELVAELRLPSDRVDLIRVWLIGEDELFNFFDFPPTVKEIVLDFLVVVRSGDQSTVYWIRTTVKLAKLDPANLPVIKEAIATETALAVVEVARLPPELRVEAHRALVEQLLAYFNKKLAEEKEKRAKA	11.730131162074748	0.2900325432970481	60.904911041259766	0.6003867387771606	13.402302742004395	nan	inf
monomer-200-nr2-run1_result_9	29	AEPEPPAWADLPELNARLAALRAEFEAKGIRAESRLLLRKEVEGPFTESPEEILAIYLSEFPEERGKEPDADFELIAEIEVPSDDIDLIKIYLIGKDETFDFENFPETVKKITLRVFVTVRRGDKTTLYLIEVTVTLEEKKPEKIEDVIEAAATELARAVVEVSRLPPELIEKVLEELVKKLKEYFEKKLKEYKKKKEEE	3.065814853372731	0.7969196842353338	72.40425872802734	0.6903207898139954	10.217467308044434	nan	inf
monomer-200-nr2-run1_result_9	30	PAPEPAALERLPEFNARLAARRAEFAAKGITAEAELLLRVEIEGEFDLSPERIREIYLSHFPELKGIPLPSDFELVAEVRLPDDTVDLIRVFRIGEDETFRFEEFPPTVKEITLLFAVVVRRGERSTLYLIRVTVRLEELDPEKLPDIREAAATELALAVVEAAELPDELREETFERLVEQLLEYFEKKLKEYREKREKE	4.6518731546444405	0.835272367791176	78.46842956542969	0.7843775153160095	8.85792350769043	nan	inf
monomer-200-nr2-run1_result_9	31	SEPKEEKLEDLPEFNKELEEKKKEFEEKGIIAESELLLRRRVEGPLSLSPEELRALYLAEHPELRGVPLPSDFELVAEIELPDDTIDLIKVFSLGENTLFEYDEWPETVKEIVLKFAVVVRRGDESTVYLIKVTITIKELKPENLEVIKKAAATELALAVIEVAEVPKELRKETFEKLVEQLLEYFDKKEKEYKEKKEKE	1.717857693468122	0.941028429044025	78.79368591308594	0.779007613658905	9.11176586151123	nan	inf
monomer-200-nr2-run2_result_0	0	ELLLEPEELELEIPEERIEAAIRAAADVINKKYPGLFLLDKVKYKRVKIKGIPVLVISVTFNREVLLARHPDWVKTPEGRKAFLERLRELARLFVEEFVKELFGKKVPGILEKKYVGDQFIEVYKVGDTYIVVVTLILPDENPEKLEEELKKFLEELAKILNEIIKEGKPIILFIFTFDDEEPLDIEEFLKLPVEGIEIE	4.005913704538952	0.8160160797980331	80.08732604980469	0.7959875464439392	8.022098541259766	nan	inf
monomer-200-nr2-run2_result_0	1	ALPLPPEEEEYKLPEEDIKKAIDNAGDVLNKKYPNLFLKDKVKYQYATMEGQPVLVISITFNIEVLLSRYPDWVKTPEGRKKFLEKLRELSLLFVKEFIKSLFGKEIPGILEEEYVGDQFILVLRVGDTYVVLTTLILPEEDPEKLEEELKKFLEVLAKRLKEILAEGKRVILFIFTFDKEEPLSIEEFLKLPVEGIEIE	4.099640621039744	0.8312866213224949	79.9745864868164	0.7834845781326294	8.216935157775879	nan	inf
monomer-200-nr2-run2_result_0	2	LLPPPPEALAPLPDPAAIEAAIKTAADALNAKYPNIFLLDKVKTVRATMQGQPVLVISITFNEKVLLSLYPDWLKTPEGKKKYLEKLKELAEMFVREYIKALLGREVPGVEREIYVGDQFIRVYRVGDTDVVVTTLVRLKEDPEKLEEELKKFLERLAEVLREILARGRPIILFIFTFDDDEPLPIEEFLKLPVPGVELE	3.4877900686456846	0.8591818615213731	78.68748474121094	0.7780066132545471	8.255061149597168	nan	inf
monomer-200-nr2-run2_result_0	3	ELLPDEEEEEEELDEEDIEKAIKAAADAINAKYPGLFLLDKVEYVRATFQGQPVLVIKVTFNRDVLLARYPDLVKTPEGREAFLDRLKELALQFVKEFIKTLFNKEIPGIEEEIRVGDQFILVLRVGDTYVIVVSLVLPEEDPEELEERLAAFLARLAEVVRRILAEGKPMILFIFTFDGSAPLDFREFLELPVEGVELE	4.3063778607999295	0.8153966904295011	76.1869125366211	0.7591581344604492	9.484929084777832	nan	inf
monomer-200-nr2-run2_result_0	4	LLPLPPELKELKIPEEKIEKAIKSAAEALNKKYPNLFLLDKVEYKYATIKGIPVLVINVTLNKSVFLAQHPDWLKTPEGKKKALEKLEEIADLFVKEFVKSLFGKEVEGVLKKEYVGDQFIKVYKVGDTYIIVVTLVDLSEDPEKLKEELEKFLKKLSEIINEIIEENKPIILFIFTFDDSSPLPFEEFLKLPIEGIKIE	5.020963707473122	0.8006463463829046	81.57005310058594	0.8178577423095703	7.256476402282715	nan	inf
monomer-200-nr2-run2_result_0	5	EILLPEEELELELSEEDIKNAIKTAGDALNKKYPNIFLEDKVKYKRVKIKGIPVLVINITLNIEVLLARHPDWLKTPEGRKAFLEKLKEISELFLKEFIKALFNKEIKGVLKEEYVGDMFIRVYEVDDTYVVLVTLPLPEEDPESLEETLKKFLERLAEILEEIIEKGKKIILFIFTFDGEEPLSIEEFLKLPIEGIEIE	3.604263982087314	0.8480277805901281	81.0450439453125	0.7922073006629944	7.632660865783691	nan	inf
monomer-200-nr2-run2_result_0	6	ELELPEEEEELELSDEDIENAIKTAADALNAKYPNLFLLDKVKYKRVKIKGIPVLVISVTLNSKVFKALHPDWLKTPEGKKKALEELKKIARDFVKEFVKALFGKEVPGILEEIYVGDQFIEVYEVGDTYIVVTTLVDLSENPEKLEEELEKFKKKLAEILNKIIAEGKRIILFIFTFDDKEPLDIEEFLKLPVEGVEIE	3.7971318074336526	0.8396826807870403	77.20623016357422	0.7743220329284668	8.926177978515625	nan	inf
monomer-200-nr2-run2_result_0	7	ELPLPEEALELELPEEAIEAAIRAAAAALNAEYPNLFLLDKVRWWRATMKGQPVLVIHVTLNRAVLLAAHPDWVGTPEGRRAFLEWLEELALRFVEVFVRSLFGREIPGIEERVYVGDQFILVLRVGDTDIIVTTLLGLAEDPESLEETLARFLETLAGILNRILARGRPVILFIFTLDGELPLPPEAFLALPVEGVEIE	4.0382593229908865	0.8274909865159235	82.84202575683594	0.8215681910514832	7.240692138671875	nan	inf
monomer-200-nr2-run2_result_0	8	LELPPLEELEEELDEEDIEKAIENAGEAINKKYPNLFLKEKVKYVRATMKGIPVLVISITFNEKVLKSFYPDWLKTPEGKEKYLEKLKEISLLFVKEFVKSLFGKEIPGILKEIRVGENFILVLRVGDTYIVLVTLVDLEEDPEKLKEELEEFLKTLAEVLNEILAEGKPVILFIFTFDDKLPLPIEEFLKLPVEGVELE	2.0994468918922955	0.9168343103073542	82.34638214111328	0.8155407905578613	7.233789443969727	nan	inf
monomer-200-nr2-run2_result_0	9	EIPLPEEEEELEIDEEKIKKAIKDAADAINKKYPNIFDLSKVKYRRVTIEGIPVLVISITLNIKVLKSQFPDWLKTPEGKKKFLEKLKEISLDFIEVFVKSLFNKEIEGILEEEYVGDQWILVYKVGDTYIISVTLFDLSEDPEKLEEELKKFKERLAEILKKIIAEGKKIILFIFSFDGSSPLSPEEFLALPIEGVELE	3.4654238200639846	0.8708097179190054	80.32489776611328	0.7834644913673401	8.108043670654297	nan	inf
monomer-200-nr2-run2_result_0	10	LKLLPKEELELEIPEEKIKAAIKAAADALNAKYPGLFDLSKVKYKRITIKGIPVLVIGVTFNRAVFRAAYPDLLKTPEGRKAALERLKELADLFVETFVKALFGKEVPGVLKEEYVGDQWIKVYKVDDTYIIVTSLFDPSSDPEKLEEELKKFLERLAEIINEIIAENKPIILFVFTFDDSEPLSLEEFLKLPVEGVEIE	3.7194491439566075	0.833868996677467	80.5339126586914	0.7978392839431763	7.899355411529541	nan	inf
monomer-200-nr2-run2_result_0	11	ELLLTEEEKNLKISEEDIEAAIKAAGDALNAKYPGLFLADKVKYWYATVKGIPVLVISITLNRDVLLARFPDALKTPEGRKAFIERLKELALEFVKTFVKTLFGKEIPGIEKEIYVGDQFILVYKVDDTYIIVTTLVDLEEDPEKLEEELKRFKETLAEVINEIIAEGKPMIWFIFTFDDGEPLSIEEFLKLPVEGVVIE	5.278025928301507	0.8081157469885484	86.03941345214844	0.848772406578064	5.878690242767334	nan	inf
monomer-200-nr2-run2_result_0	12	PLPLPPELEELELDPEAIEAAIRAAGDALNARYPGLFLADKVKYKRVTIKGIPVLVISVTLNEAVLLAAMPDAVATPEGREAYLARLKELADLFVREFIKALFGKEVPGVLEEIRVGDQFIRVYKVGDTYVIVTTLVRLADDPEKLEEELKKFLEKLAEIINRIIEKGKPMIWFIFTFDGSLPLPIEEFLKLPVEGVEIE	3.2982114996983136	0.8667952625719493	83.63617706298828	0.8202717304229736	6.975187301635742	nan	inf
monomer-200-nr2-run2_result_0	13	SVPLPPELEELELSEEDIKNAIKKAGEELNKKYPNLFDESKVEYKRVKIKGIPVLVIKVTLNREVFLAKYPDWIKTPEGKKKFIEKLKEISLLFVKEFIKELFNKEIPGIEKEIYVGDQFIMVLKVGDTYVVVVTLVDLADDPEKKEEELKKFLEELSEVLNEIIEEGKPIILFIFTFDDEEPLSIEEFLKLPVEGIEIE	2.8661291892431633	0.8795716389967565	83.12519073486328	0.8292758464813232	6.857544422149658	nan	inf
monomer-200-nr2-run2_result_0	14	LELLPLEELEEEFSEEDIENAINKAADAINKEYPNLFLKDKVEYRRATIKGIPVLVINVTLNRKVFLSLHPDWLKTPEGRKKFLEKLEEIIEKFIKEFIKELLNKEIPGILKKKYVGDQFIKVYKVDDIYIVSTTIILPEEDPEKKEEELQKFLEELAKILNEIVAEKKPIIYFIFTFDGDEPLSIEEFLKLPVEGIEIE	3.5690881891864867	0.8612977076591918	75.30340576171875	0.7752147912979126	8.750636100769043	nan	inf
monomer-200-nr2-run2_result_0	15	ELLVPPELEELKFSEEDIKKAIETAGNALNAEYPNLFLKDKVEYKYAKIKGIPVLVISITLNRKVFLSKHPDWIKTPEGRKKFLEKLKELAEKFIKEFIKALLGKEIEGILKEKYVGDQFIRVYKVDDIYVILTSLIDLSENPEKLEEELEKFKKELAKIINEIVEEGKKMILFIFTFDDKKPLSIEDFLKLPVEGIEIE	4.860543464573325	0.8241434667131405	82.07658386230469	0.8125428557395935	6.986202239990234	nan	inf
monomer-200-nr2-run2_result_0	16	GLLPLPELLELKIPEEKIEKAIKTAADAINKKYPNLFLLDKVEYKYATMKGIPVLVIKVVFNRKVLLAAYPDWIKTPEGRKKFLEKLKEIAEEFVKEFVKELFGKEVEGIEKEIYVGDQWIKVYKVGDTYIVVVTLVGLEEDPEKLEEELKKFLEELAKILEEILAEGKKVILFIFTFDGEKPLPIEEFLKLPVEGIEIE	4.530897333905308	0.7809789745444777	77.4371337890625	0.7721732258796692	8.888815879821777	nan	inf
monomer-200-nr2-run2_result_0	17	ELPLPEEELEEELSEEDIENAIKTAADAINSKYPNLFLLDKVKYVRATIKGIPVLVISVTFNEEVLLAKHPDWLKTPEGKKKYLEELKKLSLEFVKEFIKSLFNKEVPGILKEEYVGDQFILVLKVGDTYVVVTSLVDLKDDPEKLEEELEKFKKRLAEILNEIIEEGKPIILFIFTFNDKEPLDIEEFLKLPVEGVELE	2.080933397203377	0.9070870381860745	78.30071258544922	0.7719807624816895	8.564821243286133	nan	inf
monomer-200-nr2-run2_result_0	18	EIPLPEEEEEYEIDEEDIENAIRTAADVLNAKYPGLFLLDKVEYKYAKMKGIPVLVIKVTFNREVLLALMPDAVKTPEGRKKYLEFLKELALLFIEKFIEALFGKKVPGILEEIEVGDQFILVYKVGDTYVILVTLVDPGLDPEKLEEELKKFLEKLAEIINKILAEGKKIILFIFTFDGDEPLPFEKFLELPVEGIEIE	4.961633827104609	0.7930236639471162	79.2493896484375	0.7736978530883789	8.459654808044434	nan	inf
monomer-200-nr2-run2_result_0	19	ALLLPPELLNLEIPEEAIKEAIEAAGAALDAQYPGLFLKSKVRYWRVTIKGIPVLVIHVVFNRDVLLAQYPDLTKTPEGKKAFQERLEELALLFVKTFVKKLFGKEIPGIEKKIYVGDQFILVLKVGDTYIIVTSLILPADDPESLEEKLQKFLEELAKIINEIIEEGKPIILFIFSFDGGLPLSPEEFLKLPVEGIEVE	2.7673025374732227	0.8846560529684332	80.15729522705078	0.8129947185516357	7.540182590484619	nan	inf
monomer-200-nr2-run2_result_0	20	SLLPTPELLNKKLSEEDIKKAIETAAAALNAKYPGLFLLDKVEYRYVTMQGQPVLVIGVTLNEAVLLAAYPDLLGTPEGRRAYLERLKEIAELFIKEFVKSLFGKEVEGVLKEIYVGDQFIRVYKVGDTYIVLTTLVRPEEDPEKLEEELEKFKQTLAEILNEILAENKPIILFIFRFDGGEPLPLEEFLKLPVEGIEIE	2.8143717201180665	0.8939843621215593	81.07049560546875	0.813291072845459	7.440218448638916	nan	inf
monomer-200-nr2-run2_result_0	21	DVPLPPELKNLKLPKEKIEAAIKAAADAINKKYPNLVLLDKVKYKYVTIKGIPVLVISITFNSDVFFAQHPDWLKTPEGRKKALEKLKELADDFVNTFIKSLFGKEIPGILEEIYVGDQFIKIYKVDDIYVVVTSLFLPKNNPEEKKEKLEKFKKTLAEKIEKIIAEGKPIIWFIFTFDNDEPLDIEELLKLPVEGVVIE	2.1406857628043956	0.9094949671438253	82.0628662109375	0.8287377953529358	6.791673183441162	nan	inf
monomer-200-nr2-run2_result_0	22	EIPLPEEEEEEELDEEKIEKAIKKAAEALNKKYPNLFDLSKVKYIRAKIKGIPVLVISVTFNEKVFLAAHPDWIKTPEGKKKYLEKLKELSELFIKEFIKELFGKEVEGILEEKYVGDQFIEVYKVDDIYIILTTIVRPSENKEELKEKLEKFKKELSEIINKIIEKNKKMILFIFTFDDSDDIDIEELLELPVEGIELE	2.9808661694401235	0.9063701933842734	78.89708709716797	0.7675280570983887	8.462807655334473	nan	inf
monomer-200-nr2-run2_result_0	23	SLPLPEEELEKELSEEDIENAIKKAADAINKKYPNIFDLSKVKTWRVKIKGIPVLVIHVTFNRKVFLSLHPDWLKTPEGKKKFLEELEKLADEFVEEFVKSLFNKEIPGIEKKIYVGDQFIKVYKVDDTYIVVTTLVDLSEDPEKKEEELKKFLETLAEILNEIIAKGKPIILFIFTFDDGEPLSIEEFLKLPVEGIEIE	2.3053287039607437	0.9105612211968205	80.91771697998047	0.8017802238464355	7.618514060974121	nan	inf
monomer-200-nr2-run2_result_0	24	AIPLPPEEEEEELDPEDVENAINTAGDALNAKYPNLFLKDKVKTKRVTIQGIPVLVISITFNRDVLLSQHPDWLKTPEGRKAFLEKLKEIALLFVKEFIKALFGKEIPGIEREEYVGDQFILVYRVGDTYVVVTLLVDLSEDPEKLEEELEEFKKRLAEIIKEIVAEGKPMILFIFTFDDSEPLPVDEFLELPVEGIEVE	3.6149781067524724	0.8548964286379834	82.71942138671875	0.796783447265625	7.567413806915283	nan	inf
monomer-200-nr2-run2_result_0	25	ALPLPAEEEELELPEEAIEKAINTAGDAINAKYPGIFLKDKVKYRRLTIQGIPVLVINITLNRAVFLAAHPDWLATPEGRKKALDRLKELAEEFVKEFIKSLFGKEVPGILEEKRVGDQFILVYEVDDTYVVVTTLPLPALDPERLEEELKRFKEELAEILKRIIAEGKRVILFIFTFDGGEPLPLEELLELPIEGVEIE	2.9621736741195637	0.8793738924078253	76.84242248535156	0.7667768001556396	9.117393493652344	nan	inf
monomer-200-nr2-run2_result_0	26	GLLSSLSELEKLISEEDIKNAIDNAGDVLNKKYPGIFDKSKVKTKRVTIKGIPVLVIGVVLNEKVFLAAHPDWLKTPEGRKKYLEELKKIGLLFVKEFIKSLFNKELPGILEEKYVGDQFILVLEVDDTYVVLVSLVRPAEDPEKLEEELEEFKKELAKVINEIVEKGKPMILFIFTFDDDEPLPLEEFLELPVEGIEVE	4.026480053357083	0.8720835982195565	82.88233947753906	0.8277069926261902	6.9933695793151855	nan	inf
monomer-200-nr2-run2_result_0	27	PLPLPPEELELELDPAAIEAAIRAAAAALNAKYPNLFLLDKVRYRYVTIQGIPVLVIHVTFNREVFLSLYPDWLKTPEGRKKFLEKLKELALEFVREFVKALFGKEIPGILKEIEVGDQFILVLRVGDTYIVVTILVDLSEDPEKLEEELEKFKETLAEILKEIVAEGKPIILFIFTFDDEEPLPLEELLELPVEGIEIE	4.82566192775062	0.7801900511521883	80.27483367919922	0.7906458377838135	8.319306373596191	nan	inf
monomer-200-nr2-run2_result_0	28	ELPLPEEEKELELPDEAIENAIKTAADALNAKYPNIFLLDKVEYRRLTMKGVPVLFISVTLNEKVFLSLHPDWLKTPEGKKKYLEKLEELILDFVKEFIKALFGKEIEGILEKKYVGDQFILVLKVGDTYVVVVSLVRLSEDPEKLEEELKKFLEELAEILNEILEEGKPVILFLFTFDDEEPLSIEKFLELPVEGVEIE	2.702657978426951	0.8884324572209579	77.5868148803711	0.7677894830703735	8.895833015441895	nan	inf
monomer-200-nr2-run2_result_0	29	ELLKEEEEEELELSEEDIENAIRSAAEALNKKYPNLFLLDKVRYKRVKIKGIPVLVISITLNEKVFKSLYPDWLKTEEGKKKYLEKLKEIAELFVKEFVKSLFGKEIPGILKEIYVGDQFIKVYKVDDTYIVVVTLVDLKNNPEKKEEELKKFLEELSKILNEIIKENKKIILFIFTFDEEEELPIEEFLKLPIEGIEIE	4.169282153628235	0.810703600034847	78.067626953125	0.787258505821228	8.75459098815918	nan	inf
[truncated: 1,218 more rows]
