# Supplementary material for: AlphaDesign: a de novo protein design framework based on AlphaFold
Source: Mol Syst Biol. 2025 Jun 17;21(9):1166–89. doi: 10.1038/s44320-025-00119-z (PMC12405559; doi:10.1038/s44320-025-00119-z)
Supplement: Supplementary file 7 — Source data Fig. 5 [file 44320_2025_119_MOESM7_ESM.zip › Figure_5/5AandB/monomers-300-pmpnn-af2-scores.csv]

name	index	sequence	sc_rmsd	sc_tm	plddt	ptm	pae	ipae	mpae
monomer-300-nr2-4_result_0	0	TIARNYRTGKVVVGPEVTPEVAAQADSITTVDPNSGTLKVEVRVDGEWVPIKPITKSAEEVKAEVLARIKELSPEIYAAYQAGQGHPEENLEARRRFTFAALAVFLNLLGLNVPFDPEPGSLEQYGYLAKVLMQTWFGLPDEYIKILIHIFDLPESLTTDPSSVEEGRVRSLAWLLSTFPKEVVEKEVIEKFGVPLEPTPESAFIRKLGELLGKFPEIKLLYYNPETGSALYVAKTPEGNIYIISVVPVGPETPDRRRYRVDIYEVGTGKEYELDYEAVVTPPGKVTLRYLGGPLPEDPE	8.994574348523564	0.47661439893423296	64.83219909667969	0.5265647172927856	17.01418685913086	nan	inf
monomer-300-nr2-4_result_0	1	TIAKNFATGEVVRGPEVTPEVAAQADYVVEVDPDSGRLRVRVRIDGKWVPVKPITESPEEVKKKVLEEIKAKSPEIYEAYQKGIGHPEENLEAYRRFNFAALAVFLNLLGFNVPFNPEPGSLEEWGELARIFMQSWFGLPPEYIKILAHIFDLPESLTTDPANDARARVRSAAYILSFFPKEVLLKEVVEKFARPLEDTPFARIIRAIGEKLGIFPEIRLLWYDPETGAALYVATTPEGKILIISLVRVGPVTPDELDYEVYIYEVGTGKFYELDYRATLKPDGEVELELLGGPLPETPG	1.8695343302524383	0.9419506666889235	84.37428283691406	0.8534800410270691	6.802776336669922	nan	inf
monomer-300-nr2-4_result_0	2	MVAYNFATGEVVVGPEVTPEVAAKADYVVEIDPNSGELKVTVKIDGKWVEVKPITESAEEVKAKVDEAIKKESPAIYAAYKAAQGKPESGLEARRAYTKAKLAVFLNLLGFNVPFNPEPGSLEEEARLAAVLMASWFGLPDEYWKILAHIFDLPEELTTDPENVARLRVLSLGYLLSTFSPEVVRRAVIEKFGRPLEPTPFSAIPLKLAELLGRFPELRLLWYDPETEAALLVAETPDGRIWIITLVPVGERTPDRRRYRVDLYEVGTGKRYHLDWEAELIPPGEVKLTYLGGPLPQEPG	3.194259022068693	0.8650806363890851	77.68074035644531	0.7701531648635864	8.973973274230957	nan	inf
monomer-300-nr2-4_result_0	3	VVAYNFKTGEVVVGPEVTPEVAAKADYVVEVDPNSGELKVKVRIDGKWVEVKPIKESPEEVKAKVLARIKAESPEIYAAYQAGQGNPENSLEARRRFTFAALAVFLNLLGLNVPFNPEPGDLEEYGKLASILMQSWFGLPEKYIKILAHVFDLPESLTTDPENIERGRVRTLGYILSTFPAEVIENEVVKKFGRPLEPTPESEIPRALAEQLGIFPEIKLLWYDPETGAMVLVARTPEGRLLIITLVPVGPPTPDEREYEVDLYEVGTGRHYHLRWRAREIPPGRVELEFLGGPLPEEPG	1.7305329906734672	0.9411890337455374	81.7354736328125	0.8076661825180054	8.009294509887695	nan	inf
monomer-300-nr2-4_result_0	4	MIAYNYATGEVVVGPEVTPEVAEKADFVVEVDPNSKELKVYVKVDGKWVEIKPITKTPEEVKAEVEAEIAARSPAIAAAYQAAVGHPEEGLEARRRYRFAALAVFLNLLGLNVPFNPEPGDLEEEAHLAAVLMQTWFGLPPEYWKILAHIFDFPESLTTDEKNIERLKVEILGDILSTFPPEVVRSAVVEKFGRPLEDTPFSRIIRAIAEELGRFPNITLLYYDPETESAIYYAETPDGDLLIISINPVGERTPDKRNYKVSIYEVGTDKKYELDYEATLIPDGKVEIKFTGGPLPAEPG	8.881938822653465	0.46395490370501	69.80157470703125	0.6509600877761841	14.45914363861084	nan	inf
monomer-300-nr2-4_result_0	5	VIAKNFATGEVVEGPAVTPEVAAKADYVVIVDPNSGELEVYVKVDGKWVKIKPITETPEEVKARVEAEIKARSPEIYAAYQAAVGHPEEGLEARRRYTFAALAVFLNLLGLNVPFNPEPGSLEEEGYLASVLMQTWFGLPPEYIKILIHVFDLPESLTTDPANVDRGRVLSLAWILSQFSPEVVENEVIEKFGVPLEDTPESRIIRALGELLGRFPEIWRLWYNPETGSALYVARTPDGRLWIISLVPVGEPTPDKRRYEVRVYEVGTDREYELDYEAEIIPPGEVRLRYLGGPLPAEPG	1.5418035970854966	0.9521186422273945	82.39985656738281	0.8020923733711243	7.856935024261475	nan	inf
monomer-300-nr2-4_result_0	6	MVAKNYATGEVVVGPDVTPEVAAKADSVVEIDPNSGELKVKVKIDGEWVEVKPITKTPEEVKAEVEKRIKAESPEIYAAYQAGQGNPEDSLEARRRYRFAALAVFFNLLGFNVPFDPEPGSLEQWATLARILMQSWFGLPPEYWKILIHIFDLPEELTTDPENVARGRVLALADILSWFPPEVVREAVVARFARPLEDTPFSRVPRALGELLGDFPELRLLWYDPETEASLLIAETPEGRLLVIALVPVGEPTPDERRYEVEVFEVGTDKRYRLEWEAREVPPGRVELRFLGGPLPELPG	4.3770200414041485	0.8718828671165306	79.19304656982422	0.802833080291748	8.720039367675781	nan	inf
monomer-300-nr2-4_result_0	7	MIAYNYKTGEVVVGDKVTPEVAEKADSVVEVDPNSKELKVYVKVDGKWVEIKPITKTPEEVKAEVEARIKELSPEIYAAYQAGVGNPEDTLEARRRYTFAALAVFLNLLGLNVPFNPEPGDLEEWATLAAILMQTWFGLPPEYIKILIHIFDLPESLTTDPENVDRGRVEALAYLLSHFPAEVLREAVIEKFGVPLEDTPWSRIPRRLAELLGDFPELRLLYYDPETEAALLAAETPDGRIWIISITPVGPRTPDRRGYRVLLLEVGTGRRYELDYEAEEIPDGEVRLRFLGGPLPARPG	3.8592690489674903	0.8131649437288929	63.854461669921875	0.6511446237564087	13.924952507019043	nan	inf
monomer-300-nr2-4_result_0	8	VVAYNYKTGEKVVGPEVTPEVAAKADYVVIVDPDSGELEVYVKIDGKWVKVKPITKSPEEVKAEVEAKIKELSPEIYAAYQAGVGHPEETLEARRRYNFAALAVFLNLLGFNVPFNPEPGSLEEWGTLASILMQSWFGLPPEYWKILIHVFDLPESLTTDPANIERGRVRSLGWILSQFPAEVVKEEVIKKFAEPLKDTPEAALIRALAERLGRFPEIKRLYYDPETGASIYVATDPEGRIWIITLVPVGEPTPDERRYEVDLYEVGTGRRYRLDYEAREVPPGRLELRLLGGPLPPLPG	1.621382231165444	0.9524295254560646	82.77198028564453	0.8194031715393066	7.247140884399414	nan	inf
monomer-300-nr2-4_result_0	9	TIAYNYKTGEVVVGPEVTPEVAAKADYVTEVDPESGELKVKVKVDGKWVPVKPLTESPEEVRARVEARIRAESPEIYAAYQAGVGHPEEHLEARRRYTFAALAVFLNLLGLNVPFNPEPGSLEEEGELARVLMQTWFGLPPEYWRILAHVFDLPEELTTDPANVERGRLRSLGWILSTFSPEVVEEEVIKKFGVPLEPTPESAIIRRLGELLGAFPEIKLLWYNPETGSALYAAKTPEGRILIITLVPVGPRTPDELDYEVDVYEVGTGRHYHLRWHARLRPPGEVELEFLGGPLPELPG	1.9514376522214016	0.9445598824597728	83.29531860351562	0.8288315534591675	7.258929252624512	nan	inf
monomer-300-nr2-4_result_0	10	VIAYNYKTGEVLVGPVVTPEAAAKADYVVEVDPNSGKLKVYVKIDGKWVEVKPITLTPEEVKAQVEAEIKAKSPEIYAAYQAGVGHPEETLEARRRYIFAALAVFYNLLGFNVPFNPEPGDLEEEAKLASIFMQSWFGLPDEYWKILAHVFDFPEELTKDPENVERARIRIAGYILSYFPKEVLEKAVIEKFGVPLEPTPFSEIIRKIGELLGNFPEIKLLYYNPETGASIYYAKTKEGKLLIITLTRVGEKTPDKLGYEVDVYEVGTGKRYHLDWEATVKPDGKVELKFLGGPLPELPG	3.2242373191759133	0.8547485618307121	77.94202423095703	0.7893218994140625	9.432381629943848	nan	inf
monomer-300-nr2-4_result_0	11	MIAKNYKTGEVVEGPEVTPEVAAKADYVVEVDPNSGELKVTVKVDGKWVPIKPITLSPEEVKAKVEEEIKAKSPEIYEAYQAAQGDPENGLEARRRYRFAALAVFFNLLGLNVPFNPEPGDLEEYAYLARVFMQTWFGLPDEYIKILAHIFDLPEELTTDPENVARGRVRTAGYILSFFPPEVVRRAIVEKFAEPLEPTPEAALIRELARRLGRFPRIWRLWYDPETGAALYVAETPDGELLILTVVRVGEPTPDHVRYEVDVYEVGTDKRYELEVEARIVPPGRVELRILGGPLPAAPG	3.5251839480620273	0.8163552889611475	82.86402893066406	0.836972177028656	7.462230682373047	nan	inf
monomer-300-nr2-4_result_0	12	MVAKNFATGEVVVGDAVTPEVAAQADYVVEVDPNSGELKVTVRIDGEWVPVKPITESAEEVKKKVEEKIKEKSPEIYEAYKAAEGKPEEGLEAYRRYNFAKLAVFLNLLGFNVPFNPEEGDLEEWGTLARIFMQSWFGLPPKYWKILIHIFDLPESLTTDPEKVAEGRVRSAGWILSTFPEEVVLEEVVEKFGRPLEDEPFSRIIRALAEELGIFPEIKLLWYDPETGAALYVARTPEGKIWIISLVPVGPPTPGRRGYRVDLLEVGTGREYRLDWEATEIPPGRVELRYLGGPLPAEPG	1.5098511376264483	0.9584533123188296	83.58650970458984	0.8178162574768066	7.356865882873535	nan	inf
monomer-300-nr2-4_result_0	13	VIAKNYATGEVVVGPEVTPEVAARADYVVEVDPDSPELRVRVRIDGEWVEVKPITETPEEVKAKVLEEIKAKSPEIYAAYQAAQGHPEEGLEAYRRFTFAALAVFLNLLGFNVPFNPEPGSLEEEGTLARILMQSWFGLPPEYWRILAHVFDLPEELTTDPANVERLRVRILGYLLSHFPKEVVLNEVVKKFGRPLEPTPESRLPRALAELLGNFPEIKLLWYDPETGAMILVAIDKEGNIYIITIVPVGPPTPGERRYEVDIYEVGTGKHYRLRWEAREVPPGEVELRFLGGPLPEDPG	1.8620544663090353	0.9368537555879645	81.13935852050781	0.7978354692459106	7.9508056640625	nan	inf
monomer-300-nr2-4_result_0	14	VIARNYATGEVVVGPAVTPEVAAQADGVVEVDPDSGVLKVRVRVDGKWVEVKPITKSAEEVKALVEERIKEKSPEIYEEYQKGIGHPEEHLEARRRYTFAALAEFLNLLGFNVPFNPEPGDLEEYGYLASVLMQSWFSLPPEYWKILAHVFDFDPALTTDPSNVERLRTRILGRILSTFPKEVVEKEVVEKFGRPLEDTPFSRIPRKLAELRGDFPEIKLLWYDPETGSAILVAKTPEGKIYIITLTRVGPLTPDEVNYEVDVYEVGTGREYHLDYRARLTPDGEVTLEYLGGPLPARPG	2.7216657982567876	0.8832354483272848	73.2176513671875	0.7464969158172607	10.443740844726562	nan	inf
monomer-300-nr2-4_result_0	15	MIGYNLKTGEVVVGPELTPEVAAKMDGVVIVDPNSGELEVYVKIDGKWVKVKPITETPEEVKEKVEKLIKEKSPEIYEAYEKGKGNPEENLEAYRRYTFAKLAEFLNLLGFNVPFNPEEGDLEEYGTLAKILMQSWFHLPPEYIKILAYIFDLPESLTTDPENIERAKALTLGYILSTFPPEVVRKEIIEKFGVPLEPTPEAALIRALAEALGDFPKITRLWYDPETGAAIYVAETPAGELYIIVLVPVGEPTPDRRGYRVDIFRVGTGERYELRVEATLVPPGEVRLRLLGGPLPAAPG	15.82776257079372	0.27143960885784457	71.49554443359375	0.6727242469787598	13.060758590698242	nan	inf
monomer-300-nr2-4_result_0	16	MIAKNYATGEVVVGPEVTPEVAAKADYVVEVDPNSGELKVRVKVDGKWVEVKPITESPEEVKEKVEKEIKAKSPEIYEAYQKGIGDPENNLEAYRRYNFAKLAVFLNLLGFNVPFNPEPGNLEEEGYLASVLMQTWFGLPPKYIKILIYIFDLPESLTTDPKNDERGRVYSLGYILSYFSKEVILEEVVKKFAKPLEDTPESRIIRAIAERLGDFPEIKLLWYNPETGASIYIAKTKDGKILIITIVPVGEPTPDERNYDVKIYEVGTGKIYELKIKAKEIPPGKVELTFTGGPLPSLPG	2.0937671526824455	0.9292243997221555	83.09122467041016	0.8181975483894348	7.539813041687012	nan	inf
monomer-300-nr2-4_result_0	17	VVAVNYKTGEVVVGDAVTPEVAAKADYVVEVDPNSGELKVYVKVDGKWVPVKPITETPEEVKARVEAEIKALSPEIYAAYQAGKGRPAETLEARRRYTFAALAVFLNLLGFNVPFNPEPGDLEEEATLAAILMQTWFGLPDRYWRILAHVFDLDPALTTDPDDAARLRVEALAELLSTFSPEVVRRAVVEKFGVPLEDTPFSRLPRALAERLGDFPEIKLLWYDPATGAALLVATTPEGRILIISLVPVGPPTPDRRGYRVTLLEVGTGERHELDWEAVERPPGEVELRELGGPLPAAPG	8.458206837716034	0.7446932969543161	71.8431167602539	0.6979553699493408	12.061763763427734	nan	inf
monomer-300-nr2-4_result_0	18	VIAKNYKTGKVVVGPEVTPEVAAQADGVVVVDPDSGELEVKVKIDGEWVPIKPITKSAEEVKAEVEARIKELSPEIYEAYQAGIGHPEENLEARRRYTFAKLAVFLNLLGLNVPFNPEEGSLEEYGTLARILMQTWFSLPPEYWKILAHIFDLPPELTTDPANVAALRVRTLGWLLSQFPEEVVLEEVVEKFGVPLEDTPFSRLIRKLGELLGDFPEIRLLYYDPETGAAVYIARTPDGRILIITIVPVGEPTPDVRNYRVDIYEVGTGRRYELEVKATEIPPGKIELEFLGGPLPLDPG	2.9694196921701104	0.8550923030209132	73.17715454101562	0.7247828245162964	11.697110176086426	nan	inf
monomer-300-nr2-4_result_0	19	VIAYNYKTGEKIVGDKVTPEAAAKADYVVKVDPNSGELEVYVKVDGKWVKVKPITESPEEVKKKVEEEIKKRSPEIYEAYKAAEGNPENGLEARRRYTFAALAVFLNLLGFNVPFNPEEGDLEEWATLASIFMQTWFGLPPEYWKILAHIFDLPESLTTDPENIARLRLRSAGWLLSTFPAEVVESAVVAKFGEPLQDTPFSRIPRALAERLGRFPELTLLYYDPETEAALLVARTPEGRLLIITIVPVGPRTPDERDYEVDVLEVGTGRRYTLRVRAREIPPGRVELEFLGGPLPEEPG	3.5081732579315577	0.8092675770665575	80.3075942993164	0.7552597522735596	8.754504203796387	nan	inf
monomer-300-nr2-4_result_0	20	MIAYNYKTGEVIVGPEVTPEVAAKADGIVEVDPDSGELKVYVKVDGKWVPIKPLTESPEEVKARVEAEIKKLSPEIYAAYQAGQGNPENTLEARRRYTFARLAVFLNLLGLNVPFNPEPGSLEEEGYLASVLMQTWFSLPPEYWKILIHIFDLPESLTTDPENVARGRVFSLAWLLSQFSKEVVENEVVKKFGVDLEPTPFSEIIRKIGELLGNFPEIKLLYYDPETEAALYVAKDKDGNIYIIAVVPVGEKTPGKRNYEIRVYEVGTGKVYHLDYSATIEEPGKVTIEYLGGPLPASPG	2.554777281809398	0.9106814354466463	82.27994537353516	0.8244136571884155	7.718270778656006	nan	inf
monomer-300-nr2-4_result_0	21	VVAYNYATGEVVVGPEVTPEVAAQADSVVTVDPNSGELKVEVRVKGKWVPVAPITKSPEEVKAEVEARIKEKSPEIYAAYQAGQGNPENHLEAYRRYTFAKLAEFLNLLGFNVTFNPEPGSLEEYGELASVLMETWFGLPPEYWKILIHVFDLPESLTTDPENVERGRVRSLGRILSTFPEEVVLKEVVEKFARPLEDTPESRLPRALAERLGDFPELKLLYYNPETKAMLLVAETPDGRILIITLVPVGPETPDERRYEVDVYEVGTGREYRLEWEAREIPPGRVELRLLGGPLPLEPG	13.943823179820509	0.2544258763181961	66.03409576416016	0.521662175655365	17.067020416259766	nan	inf
monomer-300-nr2-4_result_0	22	TVAKNFKTGEVVVGPEVTPEVAAQADSVVEVDPNSKELKVYVRIDGEWVEIKPITDTPEEVKAKVEAEIKAKSPAIYAAYQAGQGHPEDTLEARRAYTFAALAVFFNLLGLNVPFNPEPGSLEEEAHLAAVLMQSWFGLPPEYWKILIHVFDLPESLTTDPENVERGRVVSLGWLLSTFPAEVVEEAVIEKFGVPLEPTPFSAIIRRLAELLGDFPEIRLLYYDPETGASLYVARTRDGRLWILTLVPVGPRTPDELGYEVRLFEVGTGREYELRWAARLTPPGEVTLTYLGGPLPEDPG	14.926293803353799	0.33662065106104516	48.622947692871094	0.33652234077453613	21.16664695739746	nan	inf
monomer-300-nr2-4_result_0	23	VIAYNYKTGEVIVGPEVTPEKAAKADSVTIVDPNSGVLKVFVKIDGKWVEVKPITKTPEEVKAEVEAAIKAKSPEIYAAYQAGVGKPEESLEARRRYTFAKLAVFLNLLGFNVPFNPEPGSLEEEATLASILMQSWFGLPPEYIKILIHIFDLPEELTTDPENIARGRVLSLAYILSTFPKEVVESAIIAKFGVPLEDTPFSRVIRALAERLGRFPEIKLLYYDPETEAALYVATTPDGDIWIISVVPVGPPTPGERRYEVYLREVGTDRHYELRVEVREVPPGRVELRFLGGPLPLEPG	16.972545421566775	0.21054096445945006	61.2899055480957	0.41888493299484253	19.69841766357422	nan	inf
monomer-300-nr2-4_result_0	24	VIAKNYKTGEVVVGDSVTPEVAAKADSVVIVDPNSKELKVYVKIDGKWVEVKPITKTPEEVKEEVLARIKAESPEIYEAYLAGQGHPEENLEARRRFTFAALAVFFNLLGFNVPFNPEPGSLEEEAYLAKVLMQSWFGLPPEYIKILIHIFDLPESLTTDPENVERGKVESLAWILSTFPKEVVEEAVVKEFGVPLEPTPESEIIRKLAELLGDFPEIKRLYYDPETGAMLYVAKTKDGRLYIISVVPVGEPTPDKREYEVRIYEVGTGREYRLKVRVTLEPDGKVTLEFLGGPLPEEPG	2.168348026977333	0.9240389749278886	83.25537109375	0.8084135055541992	7.408562660217285	nan	inf
monomer-300-nr2-4_result_0	25	MIAKNYKTGEVVEGPEVTPEVAAKADSVVTVDPNSGRLEVKVKIDGKWVPVKPLTETPEEVKERVDAEIKAKSPEIYEAYQAGIGHPEENLEARRRYIFAKLAVFFNLLGFNVPFNPEPGSLEEEGYLAKVFMQSWFGLPPEYIKILIYIFDLPESLTTDPSKDEEGKVRSAAYILSHFPKEVILKEVVEKFAVPLEDTPFSKIIREIGKKLNNFPEIKLLYYNPETKTSLYIAEDKEGKIYIISIVPVGEETPDKLNYKVDIYEVGTGKKYELDYEVTIKPDGKYEIKYLGGPLPEEEG	3.4540708074733804	0.8806088198080774	72.9298095703125	0.6590338349342346	11.696575164794922	nan	inf
monomer-300-nr2-4_result_0	26	MVAYNYKTGEVVVGPAVTPEVAAKADYVVEVDPDSGRLTVRVRIDGEWVPVKPLTKSPEEVKAEVEAAIKAKSPEIYAAYQAGKGNPENHLEAYRRYRFARLAVFLNLLGFNVPFNPEPGSLEEEGYLAKVLMQSWFGLPDEYIKILIHIFDLPEELTTDPENVVRGRVLSLAYILSFFSKEVVEKEVIEKFGEPLKPTPESALIRALAEELGDFPEIKRLWYDPETGAALYVAKDKDGNIYIIAVVPVGPPTPGERDYEVKVYEVGTGKEYTLKVRARVEPPGKVTLEFLGGPLPEDPG	5.1644296415240385	0.8637081598078028	79.56879425048828	0.8018686771392822	9.014561653137207	nan	inf
monomer-300-nr2-4_result_0	27	MIAKNYATGEVVEGPEVTPEVAAKADYVVEVDPNSGVLKVYVKIDGKWVPIKPITKTPEEVKAEVEARIKELSPEIYAAYQAGVGNPENSLEARRRYTFAALAVFLNLLGLNVPFNPEPGDLEEEATLAAILMQSWFGLPPEYWKILIHVFDLPESLTTDPANVERGRVRALAWLLSHFSPEVVERAVVAKFGRPLEPTPEAAIIRALAAERGRYPEIRRLYYDPETGAALYVARTPEGRLLILSLTRVGEVTPGRLRYRVDELEVGTGRRYELEYEAELRPPGEVTLTRLGGPEPADPG	1.8332609903683978	0.943720232249327	82.19730377197266	0.8119726181030273	7.5410943031311035	nan	inf
monomer-300-nr2-4_result_0	28	TVAYNYKTGEVVVGPAVTPEVAAKADGVVEVDPNSGVLKVYVKIDGKWVEVKPITESPEEVKEKVEKNIKEKSPEIYEAYLKAQGNPEDGLEAYRRYKFAALAEFLNLLGFNVPFNPEPGSLEEEGTLAKIFMQSWFSLPPEYIKILAHIFDLPEELTTDPENDARGRVETAGYILSFFPEEVVENEVVKKFGEPLKDTPESKIIKKIAEELGEFPEITLLYYDPKTGASLYVAKTKKGRLWIITIVPVGEPTPDERNYEVKIYEVGTGKKYELKYKATIKPDGEVTLTYTGGPLPEEEE	2.852686834254427	0.8779136854860824	84.2738265991211	0.852458655834198	7.092932224273682	nan	inf
monomer-300-nr2-4_result_0	29	MIAYNYQTGEVVEGEEVTEEVKEKADGVVEVDPNSGELKVEVKIDGKWVKVKPIKETAAEVKAKVEAQIKALSPKIYADYQAAKGNPENGLEARRRYTFAALAVFLNLLGFNVPFNPEPGSLEEEGYLASVLMQSWFSLPDEYIRILIDIFDLDPALTTDPANAERGRVRSLAWILSTFSPEVVEEEVIKKFGRPLEPTPESRFIRALAERLGRFPEIKLLWYDPETGAMLLVAKTPEGKILIISVVPVGEPTPDERGYEVDIYEVGTGKKYELEWAAREEPPGRVTLEFLGGPLPEEPE	16.198689882227253	0.416878203732187	64.89603424072266	0.6152401566505432	14.60919189453125	nan	inf
monomer-300-nr2-4_result_0	30	TIAYNYKTGEVVEGPEVTPEVAAKADGVVTVDPDSGELKVEVRIDGEWVPVKPLTETPEEVKARVLAEIKARSPEIYAAYQAGLGNPENHLEARRRFNFAALAVFLNLLGFNVPFNPEPGDLEEWATLAAVLMQSWFSLPPEYWKILAHIFDLPEELTTDPSNIERGRVLSLGYILSTFPAEVVEEAVVKKFGEPLKDTPFSKIIRKIGELLGRFPEITLLWYNPETEAALYVAKTPEGKILIITMVPVGEKTPDKRNYRVKIFEVGTGKVYELDYEAKIIPPGEVEITYLGGPLPEEPG	2.3915061936354904	0.9241387504315829	78.27848815917969	0.7727904915809631	8.947606086730957	nan	inf
monomer-300-nr2-4_result_0	31	TVAYNFKTGEVVVGDEVTPEVAAKADYVVEVDPDSGELKVTVRIDGEWVPIKPITESAEEVKKKVLENIKKRSPEIYEAYQKGIGHPEETLEARRRFTFAALAEFFNLLGLNVPFNPEPGDLEEWGYLARVFMQTWFGLPPEYWKILAHIFDLPESLTTDPENVARLRVRSAAWILSTFPAEVVEKEVIEKFGVPLEDTPFSRIIRKLGEERGDFPEIKLLWYDPETEASLLVARTKDGRIWIIALVPVGEPTPDERDYEVWLLEVGTGEEYELRYRAREIPPGEVELEFLGGPLPAEPG	2.1393789463222577	0.9213346857345787	83.97180938720703	0.8352314829826355	7.058979034423828	nan	inf
monomer-300-nr2-5_result_0	0	VPEGSRFAALEGTPEGEVMRRFYEELQKLAKEFNLPAELVEKLLALLEDFVAYLLAPVGDDLARLLGAFLAHYPDDPLLAAFHFLFVLSSYAYAAALVAAERSVERAALGVPGLTPEQAAAVKAFAEEVHAAFLLLVGRVFLHEIELERRLAPERAARLEVFASLIEKLMAYLEKEYGDIASRLYPGLLDLVLSIGEEAVTAAIDAGDPAARALYEAAFRTRFIALLLVLLDALDRILWKLANPDVPYVPGNRATLAPPDPAVTALLRRLRALLEALIARLEAELPPEAQAVLAQVRALL	1.5609167329250577	0.9543062270216124	89.85113525390625	0.894201397895813	4.605861663818359	nan	inf
monomer-300-nr2-5_result_0	1	VPPGSRWEQLAGTFLGETLRRFYEFLEKLAKKFNLPPELVEKLLAMAEAYAALLTAPFGGDPAALAGAFLALFPDFPLVAAFYFLFVESTFVYMAALVAAERSVELAKEGVPGLTPEQAEKVKKYAEEVYAAFLSLVSKVFLHLFELLRRLEPERAEEIEKVSKLLEKVLEYIEKKYGKIDEKLFPGLLELVLSIGEEEVGAAIAAGDPRARELFERAFRTIFLILLIVLAHAVERILWRMANPDVPYVPGNEGQLPPPDPRVTALLRRRLARLRALIERLRAELPEESLAVIDEVEAKF	1.6277966533272148	0.9514031905855893	82.1153564453125	0.8355634808540344	6.627990245819092	nan	inf
monomer-300-nr2-5_result_0	2	VPPGSRAEALAGTPLGAVLRRVAAELEELAKKYNLPPELLEKLLALVEAYAALLEAPRGGDPAAYRGAYLALFPDFPLIARFYRLFVESTLVRAAALVAAERSVALAAQGRPGLTPEQAAAVKEFVDRVHAAFLQLVARLFLHDFDLLARLRPERAEELAKWRELLEKMLADIEAKYGDIASRLFPGLLELLAAVGAEEVGAAIAAGDPDAEALFEAALRTRDIALLIVLAHATRLMLFRLARPDLPYVPGAEALLPPPDPAVTALLRRELERLEKRIAALEAQLGPEALAVLAEVRALF	2.7238009231715252	0.896788578333914	83.39533233642578	0.8393309116363525	6.5414814949035645	nan	inf
monomer-300-nr2-5_result_0	3	VPPGSRFEKLAGTFEGETMRLFYEDLQKLAEKFDLPQELVDKLLALAEAFVELLLAPRGGDPAAAAGAYSALFPDDPLLATFLRLFVLSSYAYHAGIVAAERSVELRKKGIPGLTEEQAKKLKEYFEKVYAAFLSLVSRVFLHQFGLLRRLEPERAERLAVWEALLKKYLAYIEEKYGKIDEELFPGLLDLVLAVGAEAVTAAIAAGDPAARALFEAAFATIDVALLIALAEAVRRMLWKFANPDKEYVPGNEENLPEPNPEVSFLLRRLLEALEAEIAARRAQLPPDAQAVLAAVEALF	2.0790005369760345	0.9235450823603003	85.67666625976562	0.8676415681838989	5.707559585571289	nan	inf
monomer-300-nr2-5_result_0	4	VPAGSPWEALKGTFIGEVLERVHAFLAALAERYDLPPELVAQLLALAEGYVALLLSDEGEDPARYTGIYLALFPDNPLIAALYRLFVESTLAWAAALVAAERSVELAAQGVPGLTPEQAAAVKEYATRVHAAFLQLVFRVALHEFDLLARLFPERAEELARWRALLERLLADIRERYGDVAEELYPGLLELLLAIGEEEVTAAIAAGDPNALALYRAAFRTRFVALLIVLADAIRRILWKLANPDLPYVPGNEGRLPPPDPRVTSLLRRRLERLERRIERLRAELPPEYRAVLDEVEALF	2.045846315668956	0.9137313391048653	76.74609375	0.7905710935592651	8.758354187011719	nan	inf
monomer-300-nr2-5_result_0	5	VPPGSWAEALAGTFLGETLAEVYRLLAALAAKYDLDPALVADLWALAEDTARLLLSPRGDDLSALEGAYAARYPDDPLLARFFRLFTLSTLAYAAALVAADRSVRDAALGVPGLTAEQAEAFKKYAEEQYAAFLSLVARLFLAEFDLLARLEPERAERLAKWRALLEKLLADIKKKYGDIHEKWFPGLLELLLAIGREEVGAAIAAGDPRARELFEAAARTRDIALLIVLLHVVKRILFKLANPDLEYIPGNEERWRPPDPRHTFLLRRLAEGLEALIARLEAQLPPEARAVLAQVRALF	2.305233609146205	0.9198828688303649	84.88395690917969	0.8411291241645813	6.186612606048584	nan	inf
monomer-300-nr2-5_result_0	6	IPPGSRAEALAGTFLGETLRLFYERLAALAARFDLPPELVAKLLAMAEGFVAYLLSERGSDPEKLEGIFSSLYPDRPLIARFFRLFVLVTLVYSAALVAADLSVKLAALGIPGLTPEQAAKFKEFAEKVYAAFLLLVYRVFLDQIELERKLHPERKAELDVFAALLRRLMAALEARYGDIDSELYPGLLELLLAIGREEVTAAIEAGDPNAEALFKAALRTVDVALLIVLADAVRRILWKLANPDKPYVPGDEASLPPPDPRVTFLLRRTLEWLEELIARRRAELPPEHLEVLAAVEARF	10.416915625864892	0.7054857384731944	81.74585723876953	0.7360019683837891	10.634675025939941	nan	inf
monomer-300-nr2-5_result_0	7	VPAGSLWEALAGTPLGEVLRLFYERLEELAKKFNLEPELVEKLLALAEAYARLLLAPQGDDPSAEEGAYLALFPDNPLIAEYFRFFTEITLAYSAALVAADRSVALAAEGVPGLTPEQAAAFKAYAEEVYAAFLYLVSQVFLELIDLEKKLFPERKEELDKFEELLKKYLAYIKKKYGDIASKLYPGLLELLLSIGREEVTAAIEAGDPNALELFKKSFKTISIALRMVLADALRRILWKLANPDLPYVPGNEAQLAPPDPRVTHLLRRLLERLEAEIEREEAKLPEEYQEVLEKVRELL	1.3606423696991496	0.9637680046664643	87.65142822265625	0.8789483308792114	5.353047847747803	nan	inf
monomer-300-nr2-5_result_0	8	VPAGSPAAALAGTPLGATLARVYELLQALAKKYNLEPELVAKLLALAEAEAALLLAPRGGDESKYDGAYSALFPDFPLIARYYRLFVESTLIYAEALVAADTSVALAALGVPGLTPEQAAAVKEFAARVYAAFISLVNKVFLHEIELLKKLYPEKKEELDKFEALLKKLLADLEKKYGDIDSELFPGLLEKILSIGEEEVTKAIEAGDPNAEKLFNEAFRTRDLILDLVLLHATELILWRLANPDVPYVPGAEDALPPPDPRVTALLRRRRERLERRIARRRSKLGPKSLEVIDQVEASL	1.40997611457088	0.9630177107745775	84.8621826171875	0.8420108556747437	6.049906253814697	nan	inf
monomer-300-nr2-5_result_0	9	VPPGSPWEALAGTPVGATLRRVYERLQAEAAKYNLPPELVARLLALAEDFAALLLSPFGEDPEALDGAYLAHYPDDPLLALHVRLYTLSTLAHAAALVAAERSVELAAEGLPGLTPEQAEAFKRFAEEVHAAFLSLVNRVFLDEFDLLARLRPERAERLAVWRALLERRLADLEAKYGPIDERLYPGLLERLLAIGREEVTAAIAAGDPRALELFEAALRTRDLALLLVLADAVRRILWKLANPDAPYVPGNEGQLPPPDPRVTALLRRLLERLRALVERRRAELPEPSLAELDAVEAAL	10.112501979903852	0.6550295977444203	72.14327239990234	0.6943687796592712	12.09345817565918	nan	inf
monomer-300-nr2-5_result_0	10	VPPGSPFEALAGTFLGETLRRVYEDLQKFAEKFNLPEELVAKLWALFEAFVAFLLAPVGGDLSALAGAFSKFFPDQPLIAELYFLYTLSTFAHAAAHVAAERSVALAALGVPGLTPEQAAAVKAFFDEVHAAFLMLVFELFLDEFELERRLRPERAEELAKFEELLKKVLAYLKEKYGDIASKLFPGLLDLLRSIGREEVTAAIAAGDPRAAALLAAARRTRFVALLIVLAHAIRLMLWKLANPDVPYVPGNEEGLPPPDPRVTFLLRRLLALLERLIARLRAALPPEAQAVLDAVEAHF	1.1816836145364324	0.9726658503178894	90.7083740234375	0.897109866142273	4.478018283843994	nan	inf
monomer-300-nr2-5_result_0	11	VPAGSPAAKLAGTPLGAVLARFAAHLARLAEKFALPPELVARLLALAEAHVAALLAPQGADPAALEGAYAAAYPDRPLLARFHRLFVESTLAYEAALVAAERSVALAAEGLPGLTPEQAAAVKAFFEEVHAAFLSLVGRVFLAELDLLRRLEPERAAELDAFAALIRRLLADLRAKYGDIDAKLYPGLLELLLSVGREEVGAAIAAGDPRARELFEAAARTRDLALDIVLADAVERMLWKLANPDLPYVPGNRALLPPPDPRVTWLLRRRLARLRERIDRRYAELPPESRAVLDQVRASF	4.5897620776150845	0.6893365360822955	76.37252044677734	0.7046289443969727	9.509393692016602	nan	inf
monomer-300-nr2-5_result_0	12	VPPGSPAEALAGTPVGETLRAFWARLEALAARFDLPPELVATLRQLALDLAALLLSPYGDDPAALEGAFSAKFPDDPLLARFYRLYTLATLAYEAALVAADRSVADAARGLPGLTPEQAERFKRFAEEEYAAFLLLVSRLFLHEFDLEARLYPERAERLAERRELLERLIADLEARFGRIDARRYPGLLDFLLAIGEEEVTAAIAAGDPRARELFEAAFRTRDVALLIVLRDTLERILWRFANPDLPYVPGNEDQLPEPDPRHTFLLRRLLERLEAEIERLEAELPPESLEPLARVREAF	1.4691502859480257	0.9578442986301057	84.79663848876953	0.85406494140625	6.052924156188965	nan	inf
monomer-300-nr2-5_result_0	13	VPAGSPAEALAGTPVGETLRLFYEHLEALAKKFNLPPEEVEKLLRLAEGLVALLLSPRGEDLSKLLGVFLALYPDRPLIAAFYFLFTLNTLVYSAALVAARRSVELAAEGLPGLTEAQAAAAEEFFEKEHAAFDYLVSKVFLHLFDLERKLHPERKEELDVWAEFLKKYLAYLKEKYGDIDSELYPGLLELILSIGEEEVTAAIAAGDPNAEKLFNEAFFTIFVILLIVLADTVRRMLWKLANPDLPYVPGNEALLAPPDPRVTALLRRTLERLERLIEYLYSKLPEKYKEVIDKVRSKF	1.6197751966180733	0.9589107605825008	87.51304626464844	0.8909100890159607	5.193681716918945	nan	inf
monomer-300-nr2-5_result_0	14	VPAGSPWAALAGTPVGATLRLVHARLAALAAKFDLPPELVAALLAAADAFVADLLAPRGEAPEALEAAYSALYPDDPLLARYLRLLTLSTLAYAAALVAADRSVAARAEGIPGLTEEQAEAIKAFAEEVHAAYLLLVGEVFLHALDLERRLFPERAAALARWAALLERLRAALRAKYGDIHSRLFPGLLELLLAIGREEVGAAIAAGDPRARELFEAALRTVDVALLLVLAHATRLILWKFARPDEPYVPGNWANLPPPDPRFSALLRALLARLEKEIERREAQLPPEAQAVIAQVRALL	2.1503058173540537	0.915859187044192	71.55215454101562	0.7450916767120361	10.575220108032227	nan	inf
monomer-300-nr2-5_result_0	15	VPPGSPFEALAGTPVGETLRRVYEFLQELAEKFNLPPELVAKLVQLFEDFVALLLAPRGEDPAAFEGAYLSLFPDNPLLARFYRFFTLSTFAYAAALVAADRSVELAAEGRPGLTPEQAEAIKAFAEEVYAAFLYLVMKVFLHEIDLLRKLFPERAEELDVFAELMKKMLAYIEEKYGDIMSKLYPGLLELILAIGEEEVTAAIAAGDPDALALFEAAFRTRDLALLIVLADSVRRILWKLANPDLPYVPGNEAQLPPPDPEVTWLLRDLLARLEREIEARRAELPAPHLAVLDEVEALF	1.4694114191279652	0.955879286045131	84.1375732421875	0.8600767850875854	6.384701251983643	nan	inf
monomer-300-nr2-5_result_0	16	VPPGSRWEALAGTPVGETLRLVYEHLQELAKKYNLEPELVEKLLELAEALAALLLSPFGEDLSALLGAFLKLFPDYPLIATFFFLFTLNTLIYAAALVAADRSVELAKEGVPGLTEEQAAAVKEFAEKQHAAFDLLVSEVFLDEIELLKKLFPERAEELAKFEEFLKKYKADLLEKYGNIHEKLFPGLLELILSIGKEEVTKAIEAGDPNALELFEKAFFTRFIALLIVLLHVTRLILYKLANPDLPYVPGNEEQLPPPDPRVTALLRRTAERLEKLIDYLYSKVPEEYKKILDEIREKF	10.552108419408585	0.6553574355039289	72.93952178955078	0.7382695078849792	10.53274154663086	nan	inf
monomer-300-nr2-5_result_0	17	VPPGSPAEALAGTPVGETLRRFWEHLEALAARFNLPPELVARLRALALDFAALLLAPRGADPAAERGAFLAHYPDLPLLARFYRLFVLSSFAHAAAHVAADRSVELAKEGVPGLTPEQAAAVKEFADRVHAAFLALVSRVFLAEFDLEARLFPERAEELATWAALLRALLADLEARYGPIDAELFPGLLELVLAIGREEVGAAIAAGDPNAEALFRRALRTVDLVLLLVLAHALELILWKLANPDLPYVPGNRALLPPPDPRVTALLRDLLERLRRRIAAERARLGPESLAVIDRVEALL	3.4628983255009045	0.8177962272925333	78.0724868774414	0.7397549748420715	10.311052322387695	nan	inf
monomer-300-nr2-5_result_0	18	VPEGSLWEKLKGTPVGETLELFYEDLQALAEKFNLPPELVEKLLALAEAHAELLLSPQGEDPEALDGAYLALYPDFPILAAFFRFFVEISLDRAAALVAADRSVELAALGRPGLSPEQAAAIKAYADEVYAAYLYLVSQLFLHLFDLYKKLYPEKKEELDKWSTLLEKLLADIEAKYGKIHEKLFPGLLELLKSIGEEEVTKAIEAGDPNAKELFDKAFETIDVALLYVRLYAIERILWKLANPDLPYVPGNEDRLPEPDPEVTWLLRKRLERLKKRIEERESKLPEESKEVLKKVKELF	1.4347672189316827	0.9623514792582691	89.29418182373047	0.8770896196365356	4.761247158050537	nan	inf
monomer-300-nr2-5_result_0	19	VPPGSRWEALAGTFLGETLRRFYEMLEELAKKFNLPPELVAKLKALAEDTVAALEAPAGDDPAALAGAYSKHFPDLPLIARLFRLFTLSSLIYSAALVAAERSVALAAEGVPGLTPEQAAKVKEYAEKVYAAFLQLVFDLFLDEFDLYRRLFPERAEELDVWSELLKKYLAYLKEKYGDISSELYPGLLELLKAIGREEVTAAIDAGDPRALELFEAAFRTRDVALLIVLADATDRILWKLANPDVPYIPGNRDSLPPPDPRVSFLLERTLKRLRALIDAEEAKLPPEHQAVLAAVRARF	6.113044267255226	0.7299259816664554	80.302001953125	0.7709052562713623	9.41263484954834	nan	inf
monomer-300-nr2-5_result_0	20	VPPGSPWEALAGTPLGETLRAFHAHLQALAARFDLPPELVAQLLALATDYAALLAAPRGADPARLDAAYLAHFPDNPLLAAYYRLFVESTLAHEEAHVAAERSVELAAEGRPGLTPEQAARVKEFADRVHAAFLALVSRVFLHLIDLEEKLFPDKAAELARFRALLERLLADIEARYGDIMAELYPGLLERLLSIGEEEVTAAIEAGDPNARALFDAAFRTIDLALLIVLADALRRILWRIANPDLPYVPGNEALLPPPDPEVTALLRRRLAALEAEIAALRAQLPAPSLAVVDAVEAAF	22.915943487549082	0.15670125140324154	59.77853775024414	0.4868606925010681	15.426238059997559	nan	inf
monomer-300-nr2-5_result_0	21	VPAGSPFEALAGTFLGATLRLVYEMLQALAKKFNLPPELVEKLLQLVEAFAAHLLSPVGGDPAALEGAFASLFPDLPLLAEYYRLFVLSTTVYAAALVAADLSVALAALGLPGLTPEQAAAFKAFAAEVHAAFLLLVNQLFLERIGLLRRLRPERAAELDVFAALLRRYNAYLLAKYGDIMSRLYPGLLELLAAIGREEVTAAIDAGDPDAEALFEAAFRTIDVALLIVLLDAVRRILWRLANPDAPYVPGAEATLPPPDPRVTFLLRRLAELLERRIAELEAKLPPEHQAVLAAVRARF	5.220161656911247	0.7125529343675163	84.6314697265625	0.8103154897689819	7.1284403800964355	nan	inf
monomer-300-nr2-5_result_0	22	IPKGSRAEKLKGTFLGEVLELFYKELQKLAKKFNLPQELVDKLLALAEDLVAALEAPRGEDPAALRGAFLRHFPDNPLLATFFRFFVLSSLVYAAALVAADRSVELAKQGKPGLTPEQAAKLKEFFAEVHAAFLSLVSQVFLHLIDLYLKLFPEKAEELAKFRAFLEKLLAYLKKKYGDISSKLFPGLLELLLAIGEEEVTAAIAAGDPRALELFNRAFRTIEIALLIVLAHAVRLMLWKLANPDAPYVPGNEANWPPPDPEVTALLRATLARLEREIDRLEAELGPESQAVLARVRALF	1.7249060510199907	0.951238301761607	88.61424255371094	0.8802227973937988	5.11019229888916	nan	inf
monomer-300-nr2-5_result_0	23	VPPGSPWAALAGTPLGATLALVAAALAALAAKFGLDPALVARLLALAEDYAALLLAPRGEDPAALAGAYLAHYPDDPLVARLLRLFVESTLVHAAALVAADRSVALAAEGLPGLTPEQAARVRAFAEREHAAFLLLVNKVFLHEFDLERKLYPERAEELAKWAELLKKLNAAIEAKYGNIDEELYPGLLELLLSIGEEEVTAAIAAGDPNAEALFNAALRTRFLALLIVLADTVRRILWRLARPDAPEVPGAEEGLPPPDPRVTALLRATLARLEALIAALRAQLGPESLAVIDQVEALF	4.28036817592984	0.7595929140935977	68.28575134277344	0.6695666909217834	14.034526824951172	nan	inf
monomer-300-nr2-5_result_0	24	VPPGSRAAALAGTPLGEVLRRVAEDLAALAARFDLPPELVARLLALAEDYVAALLAPRGDDPAAYRGAYARHFPDNPLLARFFRLFVESSLVHAAALVAAERSVALAAEGVPGLTPEQAARIKEFAERVHAAFLLLVSRVFLHEIDLLARLQPEKAEELARFRALLERLEAALLERYGDIHQELYPGLLELILAIGEEEVTAAIAAGDPNALALFERAAETRDLVLLIVLAHAVRLILWKLANPDAPYVPGNEAALPPPDPRVTALLRARLARLEREIERRRSELPEEYLEVIEEVESLF	1.69477151921057	0.9482272133088119	81.27135467529297	0.828582763671875	7.002426624298096	nan	inf
monomer-300-nr2-5_result_0	25	VPPGSLFEALAGTPIGRTLERFYAMLQELAKKFNLPPELVAKLLALAEAFVEDLLAPRGEDPSALEGAYLSFYPDNPLIANYFRHFVESSFIYAAALVAAEESVEAAAEGRPGLTPEQAAAFKAYAEEVYAAYLQLVNRLYLDQIDLYKKLYPEKKEELDVFRSFLEKLLAYIEKKYGDIASKLYPGLLELLKSIGKEEVTKAIEAKDPNALKLFNEAFETIDVALLIVLADATRRILWKFANPDLPYVPGNEALLPEPDPEFSYLLRRFLERLEKEIERRREKLPEKSKEVLKKVEEHF	11.402720569671791	0.7041479152766325	78.83824157714844	0.7930200099945068	9.082743644714355	nan	inf
monomer-300-nr2-5_result_0	26	VPPGSPWEALAGTPVGRVLRRVAERLEALAARFDLPPELVARLLALAEDLVALLLAPRGEDLSALEGAFLKHYPDFPLIASFYRHYVLITLLRAAGLVAAELSVELAKLGVPGLTEEQAAKVKEFFEREHAAFLQLVSRVFLHLIDLYLRLHPERAEELARFREFLERYLADLEARYGDIAAELYPGLLELILAIGEEEVTAAIAAGDPDAEALFEEALRTIDLVLLIVERDVLRRMLWRLANPDLPYVPGNEATLPPPDPRVTWLLRRALEALERLIERLRAELPPESLPVIDQVEASF	3.6948097151516914	0.8221970166199336	67.7788314819336	0.6735472679138184	13.806775093078613	nan	inf
monomer-300-nr2-5_result_0	27	VPPGSPWEALAGTFVGETLRRFYEDLEALAKKFNLPPELVEKLKRAAEDLAALLLAPRGGDPAEEEGAFLALYPDRPLLALFFRLFVESTLVYNAALVAADRSVELAKLGIPGLTPEQAEKFKKFAEEVYAAFLSLVGRVFLHDIELERRLYPERKEELDVFAALIKKLLADIEAKYGRIDEKLYPGLLELLLSIGEEEVTAAIAAGDPDAAALFERALRTRDIALLIVLNDSIKRILWKLANPDKEYVPGNEDSIKPIDPRVSFLLIKRLERLKRRIERLMAELPEEDLEVLEKVKESF	3.658389860247367	0.8954615788139023	81.880859375	0.7927257418632507	8.723478317260742	nan	inf
monomer-300-nr2-5_result_0	28	VPPGSPAEALAGTPLGETMALVWEMLQALAARFNLPPELVEKLLQMVEDFFALLTAPFGDDLSKLLGAYLKLFPDNPLLAAYYFLFTLSTTIYAAGLVAADRSVALAKLGVPGLTEEQAAKVKKFFEEQYAAFLLLVSRVFLHELDLLARLFPERAAELAEFRALLERYIAFLEERYGDIMEKWFPGLLELILSIGEEEVGAAIAAGDPNALALFQAAFRTRFIALLIVLAHVTKRILWKLANPDEEYVPGNEENLKPPDPRVTALLRKALERLERVIETLRAQAGPESLEVLDEIEAKL	4.256220417742918	0.7978736387853729	79.14435577392578	0.7528244853019714	10.832959175109863	nan	inf
monomer-300-nr2-5_result_0	29	VPPGSRAEALAGTPLGETLARVYAHLDRLAALFDLPPELVAALRQLLEATVALLEAPLGGDPAAEEGAYSALFPDNPLLARYFRLFTLSTLIHAAAHVAAERSVALAALGLPGLTPEQAAAFKEFADRVHAAFLLLVNDVFLHLFGLERQLFPERAEELAGFAALLERYRAYLRALYGDIAEELYPGLLELILAIGEEEVTAAIAAGDPDALALFQEAFRTIDLVLLIVLAHSTRLILWRLANPDLPYVPGNEAQLPPPDPRVTFLLRRLLELLEAEIARRRAALGPAALAVIDQVEALF	3.2546514146799113	0.8583799320330899	86.63888549804688	0.8125378489494324	7.605067253112793	nan	inf
monomer-300-nr2-5_result_0	30	VPPGSAWEALAGTPLGETLRLVYERLQALAERFNLPEELVAKLLALLEALVAGLLAPQGGDPAALDGAFAAAFPDLPLVARLFRLFVLSTLLYAAALVAAERSVRLAALGLPGLTPEQAAAVKEYAEQVHAAFLTLVLRVFLHLFDLEKKLFPERAAELDVWAAFAERLLAYLEERYGRIDEKLYPGLLELILSIGEEEVTKAIEAGDPNALELFNKAAETIDVILLIVLADALRRMLWKLANPDVPYVPGNEGLLPPPDPRVTWLLRRALERLEALIERRKAELPEESLEIIEKVEELF	3.131050128682849	0.8552469449886098	82.15482330322266	0.795623779296875	7.73603630065918	nan	inf
monomer-300-nr2-5_result_0	31	VPAGSRAEALAGTPLGATLRRVAEHLAALAEKYDLPPELVARLLALAEDLVAALLAPLGGDPAALAGAFLRHFPDDPLLAAHFFFFTLSTLAYAAALVAAERSVALAAEGEPGLTPEQAAAVKEFAERVHAAFLLLHNRVFLDEIDLYEKLFPEKAERLATFRAFLERLNADLREKYGDIDAELFPGLLDRLLAIGREEVTAAIEAGDPNALELFNAAFRTRSVALLLVLAEALRRMLFKLARPDLPYVPGNEALWPEPDPRVTWLLRRLLEALERLIARLRAKLPAPALAALDAVEAAL	10.7683807583629	0.7425772275402842	81.93013000488281	0.8104175329208374	7.9693708419799805	nan	inf
monomer-300-nr2-5_result_1	0	MWTYGTGKDPSTNPLADQAKNLNGVKVDADYTYSITYTKPGGSTTSLNLAINTTGLDSDLSKNTNLKIQLVIIQTDANGKVSKNSRLFTLSSEVTKEILKLLSELAVKTYEKFLKLTGAEKDIKKPLPKEEVEEMLAKIAAGDTDVEIPSSIKEMGPLLQFFLDELAKAMYEFRLLLSIMLIIESGFDNPNGFNKEEVKKLGEAYSDYYAVYIFLKTSFTREADPRKVLEALKIGKKSKEELKKIIDKYLKKLDELEPNDKDGIYKLLKEFLTHLFNDKEEEYNKLVEETLKRLKERPEL	15.438534732238672	0.4145906184632027	44.9733772277832	0.3463878929615021	21.307086944580078	nan	inf
monomer-300-nr2-5_result_1	1	TWTYGRGKDPSTNPLAADALNLGGVKVDADYFYSITKTTPGGSTTSLVLAISTTGWSKDPAKNTGLKIQLIYLKTDANGKLSPDSRLFTFSTETTKRILALLAELGIAIFKRFLELSGAEKLIEKPLPPEELADMIARIAAGITDVEIPASIKSMGPLLGAFFEALAKAFDELRLLLAIMLILESGPDNPNGLDEKRVGEFAEEYGRFHANRIFLRQSFARDADPAAVLRALAELEESLRKLREIIEELLAELEAKAPEDPRGLYRTLGDLLRSLFEAEEEEARALVERTLARLLARPAL	3.090598646723942	0.8650213569508485	63.084007263183594	0.555376410484314	14.342812538146973	nan	inf
monomer-300-nr2-5_result_1	2	TWTIGEGSDPSTNPYWEQAKNLNGVKVDADYAYSLTKTTPGGSTETFVLAISTTGLSPDISKNTNIKISLIYLKTDANGKLSPNSKLFTFSSELTRYILTLLAIASILTFFLYLEFSGLKDKIEKPLPLKELALILAKIAAGDTSVEIPKEIKSMGKTLNRFLKLLHRASLLLRLFILFYAILESGLENPNGINKVKVGLFTLFFTLYFASLIYLKESFERDADPEKVLEALKILEISREELDKIVKEYLEKLKELEPNDKLGIYKALGELLESLWNSLKEESDEIVEKTLKRLLEKPEL	10.246569974742952	0.4878494050134205	52.85564041137695	0.46349823474884033	18.784183502197266	nan	inf
monomer-300-nr2-5_result_1	3	TWTLGEGKDPSTNPLADQAKNLNGKKVDADYTYSITKTTPGSSTTTWNLNISTKGYSSDPAKNTNLKISLLYIKTDANGKVAPTSKLFEFSADTTKLILKLLAEAGVATFELFLELSGWKDKIKKPLPPEEMKEIIAKVAAGITDVELPEELTEMGPILQRFLDALHRAFNDFRLIVSIIAILESGFDNPNGIDLAEIGAFAAAWGLATAARIFLALSADRDADPAAVLRALAILAAARAALTAAVAAWLAKLKAKEPTDKDGIYKDLADLLTALADARAAEDAALVAATLARLAARPGL	1.9894435665328105	0.930654778987863	75.40471649169922	0.7516088485717773	8.971452713012695	nan	inf
monomer-300-nr2-5_result_1	4	TWTIGEGKDPSTNPLWEQAKNLNGVKVDADYVYSLTKTTPGSSTVTLNLAISTTGYSSDPEKNTNLKISLIYLKTDANGKLSPDSRLFEFSPELTKYILNLLTEAAVKTFEKYIELLGIEKKIEKPLPEEELKEILSKIAAGITDVEIPESIKEMGPLLKSFLKRLHEAMNRFRLFLAIYAILESGLDNPNGLDKEKVGEFAEAYTEFVANKIFLEESFNFDADPEKILEALKTAEEASKKLKEIIEELLKELDEKEPEDEKGIYKTLKEFLKAVFEREEEEYKKLVEETKKRLLERPEE	1.7141564440896262	0.958210861706583	81.81307983398438	0.8266444802284241	7.326617240905762	nan	inf
monomer-300-nr2-5_result_1	5	TWTYGEGTDPSTNPLWNDAKNLGGKTIDADYAYSLTKTTPGSSTTSFVLAISTTGLSPDPAENTGRKLSLVYIKTDANGQVSSKSRLFEFSPELVRKIDELLTKLGIEIYNLYIELSEIKNKIKKPLPPEELKEIIAKIARGDTSVKIPESIKEMGPILQKFLDELAKFFYEFRLLLAIKAILESGPDNPNGLDEKEVEEFGKEYGKYYASVIFLKESKEREANEEKVLEALKILEESLEKLKKIIEKWVAKLEEKAPEDADGLYKALKELLTHLFEEREKETKKLVEETKKRLKEKPEE	4.8501502529898	0.6955931665041545	51.920475006103516	0.3872985243797302	19.920286178588867	nan	inf
monomer-300-nr2-5_result_1	6	MLTKGRGKDPSTDPLWDQAKNLGGVKVDADYWYSLTETTPGGSTLSLVLAISTKGLSSDIEKNTNIKISLIYIKTDANGNVSPNSRLFTFSSETTKWILKLLAIAGIETYKLFLKYSKLEEKIKKPLPPEELAEIIARIAAGDRDVELPESIEEMGPILSSFFERLAEAFDRFRLIIAIYLILESGLDNPDGIDKEKVTRFAKAFTIYEAAVIFLKESFSRDADVKEVIKALKDLEKAREELKKIVEEWLKKLEEKAPEDADGIYADFGRFLKAMFEEREKETDELVERTLKRLLERPEL	5.996085198665637	0.7388542543606856	63.38666534423828	0.6317931413650513	14.165515899658203	nan	inf
monomer-300-nr2-5_result_1	7	MWTIGTGKDPSTNPLWNEAKNLNGIKVDADYVYSLTYTEEGGSITSLNLAINTTGWSPDLSKNTNLKLSLVLIQTDANGKVSPNSQLFTFSSELTKEILKLLSEVAYETYKKFLKLSGLEDKIKKPLPEEEMKEILAKVAAGITDVEIPESIEENKELLSFFLERLHEFMLELRLIISLIAILESGPENPNGIDMEKITAFAKAYSDYKASLIFLETSEDWEADPAKIEEALAVLEKSLKELEAIVDEWLAEFEAKAPSDPKGIYKTLADFLKSIFESLKKKAKEIVEKTKARLAARPEQ	2.0369570402857735	0.9371801515804445	84.22972106933594	0.8543617725372314	6.456772804260254	nan	inf
monomer-300-nr2-5_result_1	8	TWKYGRGKDPSTNPLWEQAKNLNGKKIDADHWYSITYTKEGGEIISFVLAISTTGLSPDINKNTNIKISLVILKTDANGKISENSKLIELSSELTKKILRLLALAAYLTFLLFLALSGLWERLESPLPLEELKEILARIAAGDRDVKIPESITSMGPILGRFLEMLAEAMDEFRLILLFYSILESGFDNPNGIDWKKVGEFALWYTVYVAALIFLELSEDWEANPLRVVLALILLLLSERRLRKIVEEWLKKLDEKEPNDEKGIYKKLKELLESLFEERLRRATELVTRTVRRLLELPGL	2.3199974970314066	0.9174113412519846	79.2517318725586	0.7904662489891052	8.507719993591309	nan	inf
monomer-300-nr2-5_result_1	9	TWTRGEGTDPSTNPYWEEAKNLGGVTVDADYWYSLTYEEPGGSTTTLVLAISTTGYSPDPAKNTNLKLRLIYIKTDANGKVSPDSRLFEFSPELTAEILALLEAAAVATFLLYLALSNLWRELRAPLPPAELREILARVAAGITDVEIPETITEMGPLLGAFLKALAEAMAELRLLLAFMAILESGLDNPNGLDRAEVGAFATAWTLYTAAVIYLKQSFDREADPAAVRAALAVLAASSAALTALINAWTARLDAKAPNDPRGIYAFLKAALTHLFEERQRETTALVTRTLARLAELPGD	1.9553143940959041	0.9449258433864234	76.05502319335938	0.7561032772064209	8.783581733703613	nan	inf
monomer-300-nr2-5_result_1	10	MWTYGEGKDPSTNPLAEQARNLGGKKVDADYWYSITKTTPGGETLSFVLAISIKGLSKDPEKNTNLKIQLVYLKTDANGKLSPDSRLFEFSSETTKKILKLLGETAEAIYEKYVELSNIKEKIKNPLPKEEIRDILRKVAAGDTSVEIPKSIKEMKELLEKFLKELHKAMMEFRLIIAIYLILESGLDNPNGFDEEKVKEFAKAFGTYTANMIFLKESENWDADPEKVKKALKELEESRKKLKEIIEELKKKLDEKEPEDKLGIYKALKELLTHLFEEREEEAEKLVEETLKRLEEKPEL	7.5405956670713445	0.6476587617362608	52.23844528198242	0.3910253643989563	19.0753231048584	nan	inf
monomer-300-nr2-5_result_1	11	MLTRGSGTDPATNPLAEQAANLGGVKVDADYTYSLTETEPGGRTLTVSLAINTTGWSPDPEKNTNLKIQLVVIVTDADGRVSPDSRLFTLSPELTAEILKLLSEAAIKTYKIFIKLMKIEDKIKKPLPEEELKEILSKIAAGDTSVKIPESITSMGPLLGSFLTELAEASYETRLLLLFRAILESGPDAPDGLDKEKVKKFLEAYTNYYANFIFLKNSKSFDADPEEIKKALETAEKSLAELEKLIAEDLARLEEKAPDDPRGLYALLARFLRALFEEKKEEYKKLKEETLKRLKEKKEE	1.8021321188005663	0.9526520607943325	74.6275634765625	0.7610654830932617	9.26819896697998	nan	inf
monomer-300-nr2-5_result_1	12	MWTIGEGKDPSTNPLADQALNLGGIKVDADYSYSLIYEEPGGSTTAFNLAVNTTGYSDDPAKNTNLKISLVYIKTDANGQVSPDSRLFTLSPELTRKILALLAVLAVAIFLLFLLLSNLWKKIKKPLPLAELARMLAAIAAGITDVKIPESIKEMGPILGAFFKELAKAMSEFRLLLLFYAILESGFDNPNGINWEEVGKFAVYYGLFYASLIFLKQSKEREADLRKVLLALKILKESLEELDKIIEEWLKRLKEKEPEDKRGLYADLGRALKAIFERLKKEADEIVKETLERIKKLPEL	7.443139912285162	0.6792182279367078	60.52324676513672	0.5116956233978271	15.48325252532959	nan	inf
monomer-300-nr2-5_result_1	13	TLTIGEGKDTSTNPLADAFLNLGGVKVDADYTYSLTYTAPGGSTLSFALAVSTTGLSPDPAQNTGLRLQLVYLKTDANGKLSPKSRLFTFSAATTARIDALLAETADRIYKRYIELSEIEKEIKNPLPEEEMREILARVARGVTDVEIPPEIKEMGPLLGFFLEELARAMAEFRLLVAFRLILQSGPDNPDGLDWAEVGAFAEAYGDLTANVIFLKESEKRDYNVEKVLEALKVLDASLEALTAQHDALLAEFEAKAPTDADGLYADLAFFLTALRDRSKEEIDKLKTKTLERLKKKPEQ	2.8654798834898667	0.8758429817601688	74.17951965332031	0.7651286125183105	9.715079307556152	nan	inf
monomer-300-nr2-5_result_1	14	SWTYGEGKDPSTNPLWEQAKNLNGIKVDADYSYSITYTSPGGSTTSFVLAISTKGWSPDPAKNTGLKISLVYIKTDANGNVSPNSRLFTLSPETAAKIAALLTETAVATYKLFLRLTGAEEKIEEPLPEEELKEILAKIALGITDVEIPESIKEMGELLGYFLERLHKAMLKLRLIILIYLILESGLDNPNGFDEAKVKAFAKAYSEFHANLIFLEYSEEREADPEKVEEALETLERSLEELEKFVSELLKKLKEKEPNDPLGLYAALGELLESLFEEEEEEAEELVERTRERLEERPER	6.9999196181472385	0.5880229160542668	70.17425537109375	0.6869018077850342	11.030842781066895	nan	inf
monomer-300-nr2-5_result_1	15	MWTYGEGTDPATNPLWAQAKNLGGVTVDADYAYSVTLTEPGGSTRSLVLAISTTGLSTDPADNTGIRIRLVYIKTDANGQVSPASRLFEFSPELTRRILALLAETSVKTFEKFIELSGIEEKIKKPLPEEELREMLARIAAGDTSVEIPEDIEEMKEILGSFLKELARANYRFRLFLAIYAILESGPENPDGIDEERVGEFAENYANYTASKIFLKESKSFEADIEKIKEALKILKESEKKLKEIVEELLARLEEKAPEDPDGLYAFLAELLRQLFEDEKEETEKLVKETEKRLKELPEE	1.9583949172178259	0.9406457314930085	82.08906555175781	0.8369019031524658	7.359615325927734	nan	inf
monomer-300-nr2-5_result_1	16	MWTYGEGTDTSTNPLADQALNLGGVKVDADYFYSITKETPGGSTTSLVLAINTTGWSPDPAKNTGLKLQLVYIKTDANGNVSPDSRLFTFSAATTKRIAELLTEVAVLTYKIFLKLSDLEKKIKKPLPEEQMREILAKIALGITTVEIPKSIKEMGEILGEFLKALAKAMRELRLILAIRLILESGFDNPDGIDEEEVGRFAEAWTLYTANKIFLKNSKNFKADKKKILEALKTLEKSLKELEKIVEKWLEELEEKEPEDEKGIYRFLGELLRHLFEDKKKETEKLVKETLKRLLEEKDI	22.201670095774872	0.3124914334172473	47.89631271362305	0.4167693257331848	19.64084243774414	nan	inf
monomer-300-nr2-5_result_1	17	EWTVGEGKDPSTNPLWEEAKNLNGIKVDADYSYSLTKTEPGGSTTSLVLAISTTGYSSDPSKNTNLKIKLIVIKTDANGKVSKDSRLFEFSSATTAEILKLLAATANATFGLFLALSGALDRIKKPLPPEEVAEILSKIAAGITDVKLPEELKEMGPLLGEFLAALHRAMNTLRLLLAFMAILQSGFDNPNGIDKAAAGTFAAAFTVYWAARIFLRQAAAREADPAAVVAALVALAAARAALTAQVDALLAAFAAKAPEDASGLYALLAEALRELWARALAEDDALVAATLARLAAAPAL	5.577813400438981	0.7192920036246921	64.1791000366211	0.5807937979698181	15.215571403503418	nan	inf
monomer-300-nr2-5_result_1	18	MWTYGRGTDPSTNPHWDAFKNLGGVTVDADYVYSLTYEEPGGRTLSWNLAINTTGLDDDPAKNTGIKIQLVYLRTDANGNLSPDSRLFTFSPELTRRILALLAETATATYKLYVELSEIKEKIENPLPEEELKAILARVAAGDRSVKIPESITSMKETLQSFLDQLAEAMDRLRLLLAFIAILESGFDNPNGIDWGKVGELAAAYGRFTAQLIFLKQSFKEDADEEKVLEALETLEEAREKLKKFIEELKKKLDEKEPEDERGLYKDLKEALTHLFEEEEKEAEKLVKETKKRLEERPES	12.140489512755353	0.4719662018066429	58.78838348388672	0.4362838566303253	18.640514373779297	nan	inf
monomer-300-nr2-5_result_1	19	MWTLGFGTDPSTNPLWEQVKNLGGKVVDADYVFSVTETTPGGRTVTWALAISTTGLSPDPAQNTGLKLSLVYLRTDANGNLSPRSRLFEFSPELTRWIDELLARLAVETYERFLELMGLHEKIEAPLPPEEVAEILARVAAGDLSVKLPESLKEMGPILGFFLKLLALASSLLRLLLAIEALLAGGPDAPDGLDRAAVEDFARHFGLYFSSLIFLLLSRFFEADPRKVLEALRVLAESRAALDARVAALLARLDALAPEDPDGLYADLGALLRALWDALKAVSDRVVRETLRRLRERPEL	2.6629137152767655	0.8912867911636404	77.96939086914062	0.7968321442604065	8.204394340515137	nan	inf
monomer-300-nr2-5_result_1	20	TWTYGEGTDPSTNPFADEVLNLNGVRVDADDWYSLTYTEPGGSTLTLALAVSTTGLSPDPAENTGLRLQLVLVQTDANGKVSPNSRLFTFSAALTREILALLAEVGERTFRLYLELSEMEKLIKAPLPAAEMREIIARVAAGDTTVALPESLTEMGPLLQAFLDDLARFFRELRLILAILAILESGLDNPNGLDRRFVGRLAEAYGLYHAAVIFLKQSEAWEADRRKVLEALRILEASDAELDRIFAEVLERLDEKEPEDPLGIYAILKRFLTALRDARRAELDALVTRTRKRLAEAPER	3.2745961458586113	0.914210275572254	80.84929656982422	0.8237025737762451	7.683566570281982	nan	inf
monomer-300-nr2-5_result_1	21	MWIRGEGTDPSTNPYADEVLNLGGKTVDADWWYSLTKVTPGSSTDTLALAVSTTGLSDDPALNTGRRLQLVYLKTDANGKVSPNSRLFEFSPALTRRIDALLAEWGRAVFGRFLELSGLWERLKAPLPAAELAAIIARVARGDTTVALPESLTEQRPILERFLAALARAAAELRLLLAFMAILESGFDAPDGLDEERVGRLAEAWGRLVANRIFLELSFEREADPEAVLRALEEAERARAELEKLVEELLKKFKEKEPNDPLGLYSFLAEFLRALWEERRRELEELVARTKARLAARPEE	1.3083701534895182	0.9731106452562134	83.19673156738281	0.8361526727676392	6.858921527862549	nan	inf
monomer-300-nr2-5_result_1	22	TWTYGTGKDTSTDPNADEVLNLGGKKVDADEFYSITYTEPGGSTVTFNLAISTTGYSTDPEKNTNIKLSLVYIKKDANGKVSPDSKLFEFSPETTKYILKLLAELAKKIYEKYLEYSNLKEKIKNPLPEEEMNEILAKIAAGITDVEIPESIEDMKEIFNFFLKQLHEASLIFRLFFSIVAILESGFDNPNGIDKEFIGKFGEAFGEYYANRIFLKESEKRDADPRKVEEALKELEKSRKELKEIIDELLKKFKEKEPEDKSGLYKDLADLLKHLFESLEKEDDELVKRTKARLAARPEE	3.3667287905337258	0.8473786587395028	63.42486572265625	0.5713369846343994	14.87285327911377	nan	inf
monomer-300-nr2-5_result_1	23	MWTYGEGTDPSTNPLWEQAQNLNGVKVDADYAYSITYTEPGGSTTSLVLAISTTGWSADPEKNTNLKIQLVLIKTDANGKVSPDSRLFTFSAATTAEFLAMLAAAATAMYEKFIKLSKIEEKIKKPLPPEEMAEILAKVAAGITDVEIPEDIEEMKPILQRFLELLARAMYEFRLILSIIAILESGLDNPNGIDKEFVGKLLTEYTNYYASMIFLSLSEEWEADEENILKALEIADKSLKELEKIVNELLKKLDEKEPEDPLGIYKTLKDFLKHLFEEKKKEYEKLKEKTLKRLEEKPEK	1.4183919440664874	0.9696802252983983	85.78778076171875	0.8561226725578308	6.024631977081299	nan	inf
monomer-300-nr2-5_result_1	24	TWTYGSGKDTSTNPFADQALNLNGVKVDADYFYSLTETTPGGSTLSFVLAISTKGWSADPKKNTNLKLRLVYIKTDANGNVSSNSRLFEFSPELTAKIGELLSKLATKIYEKFLKLSNLEKKIENPLPEEEMKLILSKIALGITDVKIPESIKSNKEILQFFLDKLAEAMYRFRLLLSFIAILESGFDNPNGIDWEEVEKLGEAFGTYTANKIFLEESKNWEADKEKILEALKELEKSLKELKEIIKKYLEKLDEKEPNDKLGIYKDLKRFLKHLFEEEEKETKKLVEETLKRLLEEKEE	20.865200926145707	0.4014964135555728	55.23878479003906	0.540074348449707	16.89668846130371	nan	inf
monomer-300-nr2-5_result_1	25	TWTVGEGKDPSTNPYWEEAKNLNGKKVDADDVYSLTYTSSGSSTTTFNLAVNTTGWSADPAENTGIRISLIYLKTDANGKLSPNSKLFEFSAETTAAILRALAAASLATYGLFLALSGLAAELEKPLPAEEMAEILARIAAGITDVKIPEDIKAMGPVLQAFLEELAKASRELLLLLGFMAILESGFDNPNGLDEAEAGAFLAAYTLYSAARIFLKQAAARAADPAALLAALAALAAARARLTEMIEKWLKKLKEKEPNDEKGLYKALGEALTALWEARAAEDAALVAATLARLAAAPGL	2.451855797251451	0.8999842863707799	72.0081787109375	0.6689872741699219	10.202414512634277	nan	inf
monomer-300-nr2-5_result_1	26	MWTYGRGKDPSTNPDWEEVKNLGGKKVDADHVYSITEETPGGETLTWALAISTKGLSPDPAKNTGLKLSLVYIKKDANGKVSPDSRLFEFSSDLTRWIAQALTELATKTFEEFLKLSELEKEIEKPLPPEELKEILARVALGDTSVEIPASIKKMGPILGAFLKALAEAADKTRLILAIRAILESGLDNPNGLDKEEVGEYLEAYGIYTANKIFLEQSFERDADEEKVEEALKKLEEAKKKLKEIVDKWLEKLKEKEPEDEKGIYADLARLLRHLFEEEEEETKKLVTKTKERLKKKKEE	1.8380378727493647	0.948208407935573	79.78728485107422	0.8009535670280457	7.808065414428711	nan	inf
monomer-300-nr2-5_result_1	27	EWVYGRGKDPSTNPFYDEAKNLNGKKVDADYFYSITKYTPGGSVTTFVLAISTTGLSSDPAKNTNIKISLIYIKTDANGKVSSDSTLFELSAETTKEILELLAALGWRTYELFIKLSEIEKKIEKPLPEEELREIIARIAAGDTTVKIPESIKEMGEILNSFLEELAIAFDEFRLLLLFYEILESGVDNPNGFNKEKVGKFAEAYGNYYAQLIFLKQSESFEADLEKVLEALKILEESRKKLKEIIEELLKKFEEKAPNDSKGLYKDLADLLKHLFEDKEKELDELVTKTLKRIKELPEL	21.787806274656937	0.24249881261285566	49.751285552978516	0.35042452812194824	20.656875610351562	nan	inf
monomer-300-nr2-5_result_1	28	MWTYGEGKDPSTNPLWDQVANLGGVKVDADDVYSITETTPGGSTLSIALAISTTGYSSDPSKNTNMKISLVYIRTDANGKVSPNSRLFTFSSETTAKILKLLAETAIAIYELYVFFSGISEKIKNPLPPEEMAEILSKIAAGITDVEIPESITEMKPLLSSFLKRLAEFSRIFRLLVSFYLIMESGLDNPNGIDEKEIGLFATAFGLFAASLIFLEQSFSWDADLGKVIAALVILAASRALLDKIIAKYLEKFKELEPNDKLGIYADLARFTRHLWDELLERADAVVARTVRRILARPGL	4.756360553444127	0.7865636126573157	60.09709548950195	0.6236424446105957	14.346288681030273	nan	inf
monomer-300-nr2-5_result_1	29	MWTYGEGKDPSTDPLWEEAKNLGGVKIDADYVYSVTLTEPGGETLSWNLAISTTGWSDDPAKNTGLKISLVYIRTDANGKVSPDSRLFTLSAATTAAILALLAAAGAATFARFVELLGIKERIKDPLPPEEVAAIIARVAAGITDVKIPESITEMKPLLGEFLKAAARAAAEFRLLLLFRLILESGPDNPAGLDAAAVGALAAAHAAAAAALAFLEVSAARDADPAAVRAALAELAAAAAALAAAVAALLAALAAKAPTDPRGLYADLARLLAALAADRAARAAALVAATRARLAAAPAA	4.56697168262267	0.7485157039673522	62.281436920166016	0.5592818856239319	14.170565605163574	nan	inf
monomer-300-nr2-5_result_1	30	TWTYGEGKDPSTNPLYEQAMNLNGVKVDADYFYSITETTEGGSTITLTLAISTTGLSADPAKNTNMKIQLIYIKTDANGKVSPNSKLFTLSAETTAEILALLAAVGVAVFLLWLFLSDAWKDIKAPLPPAEMAEIIAKIAAGDTDVELPESLTEMKEPLGFFLKQLARAFNELRLLFLIRLILESGLENPDGVDRAAWGAFAAAWGLYYASLIFLAQSRDRDADPAKVRAALALLDASRAALDAEVAAWLAELEAKAPSDADGIYKDLGAFLRHLWDDRRAEADALVAATRARLAARPAA	5.837743651324559	0.7373446054999789	75.84307861328125	0.752517819404602	8.89293098449707	nan	inf
monomer-300-nr2-5_result_1	31	MLREGRGADPSTNPHWAEVAALGGEAVDADHVYSLTEETPGGETLTVALAVSTTGLSPDPAENTGLRLRLVVVRTDANGRVSPDSRLFTFSPELTRRILALLAALGVAIFGTFIALSGIEDKIEKPLPPEELAEIIARVAAGDTSVEIPETIKSMGPILGAFLTALARGFDLFRLVVAFMAILESGPDAPDGLDEARIGAFATAWGLYWAARIFLSLSESRDADPAAVRAALATLDAAAAELERFVEALLAEFREREPEDPRGLYALLARFLRALFERQKAEADALRAATRARLAAAPAA	3.3325905870069334	0.8499462577253912	74.80429077148438	0.760380208492279	9.248842239379883	nan	inf
monomer-300-nr2-6_result_0	0	AAAAAAAARRAEMRARMARLEPLIRRESLRLRELVTGTFSRNPALLRATLYVILSSELGRRYTELSDVPLEELVEELLAEVGAADPALPREDVEGGPLVEVTNRWLEIRRLAEAAEGPADGSLSPEEAALLARQLRFHFETTLVRQYVKARNLPLEIWKAYLGSRLLELEDQGILYGLVTEEGEVVLVPPLSPEEKARLLEAIDYVNENVGQSDGFVLLLHMEIEDRRRNLSKEEFLALLKEKIKKHNTLGDREIPEGADIRELMHLLYLAELEDPSVNYPPVDPSLFKIPYLDDLLFSS	20.82510333163837	0.183634039815872	43.03150939941406	0.32042402029037476	21.83553123474121	nan	inf
monomer-300-nr2-6_result_0	1	AAAAAAAARRAAELARVERLAPEIRARSLEIRALVTGTFARNPALLRATLFVILATSLEKKYSELSDVPLEELARENIAWVAAHDPEIPAEDAEGGPLVEVVNTWLAIRKLGESEEGPEDGRLTPEEAKLLAAQLGFHFLTTLVLEYVRARNLPLEIWKAYFGSRLIALQRQGIIYPLVTADGELVLVPPLTEEEIEKLRKAIDYINENVGQNDGFTLVFHMLIYQERLNLSKEEFLKLFKEKIEKYNTLGNRKIPEGADIRTLLRLLYLADLEDPSVNFPPVPPELLDWPFLNDLLFSS	1.6141350658118967	0.9523703009713304	76.4035873413086	0.7932948470115662	8.782076835632324	nan	inf
monomer-300-nr2-6_result_0	2	AAAAAAAARRARALALAERLAPRIRAASLEITALVDGAFSQNPALLRATFYIVTASTLVRKYSDRSDTPLREIIDELRAEVGAADPAIPPEDVAGGRIVELLDRWLEIEELGRSSSGPADGSLSPEEAALLAAQLRFHFETRLVLQYVKAEKLPLEIWKAYLGMRLLQLESQGVVYLLVLDDGSLVPVPPFSEEEKEKLLKAIDYVNENAGQSNGFTLVLHMLNLEERENLSKEEFLALLKERIKKYNTLGDTEIPEGADIYTLLTLLYKAALKDPSVNIPPVPPELLKLPFLDDLLFKS	14.767639123500052	0.35676916440467527	64.20157623291016	0.5764028429985046	16.374656677246094	nan	inf
monomer-300-nr2-6_result_0	3	SAAAAREARLAAELARTARLAPRIREEGLRLRALLEGTFSRNPALLRGTFYVIYSSKLGKKYTELKNEPLESIINRLLKEVGESDPAIPPEDVEGGPLVEVLNRWLEIEKLEESEEGPEDGSLTPEEAKLLALQLRFLFETTLWRQYVLARNLPLEHWKAYLASRLLELQRQGVVVPLLLADGSLVLVPPFSPEEVERLLAAIDYVMENSGQSDGFTLLLHMEILESRENLSKEEFLKLLIERIKKYNVLGDTEIPEGANILELIRLLYLADLKDPSVNYPPVDPSLFRIPHLDDLLFNS	20.72421747705291	0.18644350859476286	43.175140380859375	0.37669384479522705	20.782249450683594	nan	inf
monomer-300-nr2-6_result_0	4	MEEEARKKALAEELARVEKLAPRIREESLRLRNLVESTFSQNKALLRATLYVILSSTLETKYTERSDRPRKEIADENIAWVGASNPEIPKEDVEGGRIREVVNTYLEIRELAEKESGPADGSLTPEEARLLAAQLLFHFLTTLFRQYVKAKNLPLEIWKAYLGDRILELQEQGIVVPLVLDDGTLVLVPPMTEEEKKKFLEAADYVAEKSGLNDGFTLLLHMEIYERRKKLSKEEFLALLKEKIKKHNVLGDTEIPEGADIHTLIRLLYLAEQKNPKVDYPPVDPSLFKWPFLDDLLFKS	9.497899604959334	0.6661662540032767	51.30610275268555	0.5370648503303528	17.261714935302734	nan	inf
monomer-300-nr2-6_result_0	5	AAAAAAAEREAAMRARMERLGPLIRERSLELRALLEGTFSRNPALLRATLYVILATDLGLKYTDLKDVDPRELAERLIAEVGAADPDIPPADVEGGALRAVVDRYLEIRKLLESEEGPEDGSLTPEEARLLALQLLFHFETTLFRLYVEAENFPLEIWKAYLGMRLIELQKQGIIYPLVLADGTLVLVPPLSPEEVEKFLKSAEYVNEKVGQNNGFLLLLHMLFYEKVKNLSKEEFLALLKEKIKKYNTLGDTEIPEGADILTLMRLLYLADLENPSVNFPPVDPSLFKWPFLDDLLFNS	6.967684247449269	0.6760495692503118	58.085784912109375	0.5997248888015747	16.58719825744629	nan	inf
monomer-300-nr2-6_result_0	6	AAAEAAAAAAARERERVARLAPEIAARSKELRELVTSAFRENEALLRATFFIVVSSYLTRLYSDRSDRPLAELAEEYRARVGAADPDIPPEDVEGGRIVELVNRWLEIRRLGEAEAGPEDGSLTPEEAKLLSAFLSFHFLTTLWREYVKARNLPLEIWKAYFGDRLIELQKQGIIYPLLTEDGELVLIPPMTEEEIKKFLEAANLVAEKVGQTDGFTLVVHMEIYKSRLNLSKEEYLALFKEKIKKYNTLGDREIPEGADIDELLWMLYLADRENPSVNYPEFPKELFKWPFLDDKLFNS	16.753722013134322	0.24229905340663171	50.2310791015625	0.35543930530548096	19.0775203704834	nan	inf
monomer-300-nr2-6_result_0	7	AAAAAAAAKLAEQLALMKRLAPEIQAKSKELTELVDSTFSRNPALLDATLYVVLSTTLEKKYTDRSNEPLQSLADANIAWVGASDPDIPPEDVTGGDIVKLVNTYLEIKKLLESKEKPEDGSLTPEEAYLLGKQLLFHFETTLFRRYVEARNFPLELWKAYFADKLIELQKEGIVYPLLTEKGELVLVPPLSPEEVEKLLKAIDYAYENVGQNDGFLLVVHMEYYESRLNLSKEEFLALFKELIEKHNVLGDTVIPEGADISTLLRLLYLADRRDPSVNFPPFPPELFKIPFLDDLLFNS	14.375105248852684	0.29783558290605666	57.380584716796875	0.555744469165802	17.730728149414062	nan	inf
monomer-300-nr2-6_result_0	8	AAAAAAAAARAAALARGARLAPLIRKESLALRELIESTFSKNPALLRATLYVVLASFLERLYSERKDVPLAELVREWIAYVGARDPDIPREDVEGGALVAVVDRYLAILRLLESEEGPEDGSLSPEEAKYLGLQLLFHFLTTLVREYVKARNYPLEIWKAYLGSRLIELQRQGVTVLLLTEDGELVPIPPLTPEEIAALEAAIKKIMEEVGQSDGFLLVLHMLILRSRLNLSKEEFLALLKERIREHNTLGDTEIPEGADIGELLRLLYEADLRDPSVNYPPFPEDLLKWPWLDDLLFKS	18.341672947665817	0.2280023643718702	57.5900764465332	0.4548308253288269	18.137649536132812	nan	inf
monomer-300-nr2-6_result_0	9	AAAEAAEKARAAMLKLMEKLGPLIQKESLKLTKLITSTFSKNKALLRATLYIVKRSTLGKEYTDRKDVPFKELIDRYRKEVGAADPDIPKEDVEGGPIVEVLDTYAEIKELLEKEEEPEDGSLTPEEAKILAEQLLFHFETTLWLQYYKAENLPLELYKAYLASRIIELQKKGIIVPLLTEDGKLVPIPPLTPEEIEKLKKAIEKVNNEVGQSRGFTLVEHMLIEKSFKNLSKEEYLALLKERIKKYNTLGDTEIPEGADIDELLTLLYKAELEDPSVNYPPFDPSLFKIPFLDDLLFNS	3.3749580424780303	0.8493980383767729	69.80279541015625	0.740822970867157	11.479288101196289	nan	inf
monomer-300-nr2-6_result_0	10	AQAAAAEQRRQQMLARMEKLGPLIAERSRELRALVEGAFAENPALLRASLYVILSSTLAKKFSELSDVPLRELAERLLAEVGAADPALPAADVAGGRLVELVDTWLEIEELGEKEEGPEDGSLTPEEAALLARQLRFHFLTTLWREYVRARNLPLELWKAYLASRLIELQEQGIIYPLLLADGELVLIPPLSPEEVERLLAAIDRANREVGQNDGFLLVQHMLIELRRRNLSKEEFLALLKERIKKHNVLGDREIPEGADILTLLRLLYLADLEDPSVDFPPFPPDLFKIPFLDDLLFNE	16.363975664334845	0.2664629661445674	61.34230041503906	0.5684398412704468	16.55115509033203	nan	inf
monomer-300-nr2-6_result_0	11	AAAAAAAAALARQRARNARLAPLIRKESLELRALIDGTFSRNEALLRATFYIVLASTLGKKYTSRSDVPFRDLVAEWRARVAAADPDIPPEDAEGGAIVEVLDRYLAIRELAESEAGPSGGALTPEEARLLAAQLLFHFETTLFLQYVKARNYPLELWKAYFASRLLELQDQGIVLLLLLKDGSLVPVPPLTPEEREKLLKAINYVIEESGLGDGFLLLVGMEILEKYKNLSKEEFLKLLKEKIIKHNTLGDTEIPEGADIDTLIWLLYQADLRDPSVDYPPVPPDLFDIPFLNDLLFND	19.94570615289858	0.1921689762448808	43.72543716430664	0.37974774837493896	20.647537231445312	nan	inf
monomer-300-nr2-6_result_0	12	SELEEKEKRLKEMLELGEKLAPLIREKSLEITKKVTSAFSKNKAILRATFYVILSSTLTKKYSDRSNEPLEEIVKKYLKEVGEKDPNIPKEEVEGGVIVELTNTWLEIKKLGESEEKPEDGSLTPEEAKYLAAQLSFHFETTLFREYVKAENFPLEIYKAYLGSKLIELQKKGIIYLLLTENGELVPVPPLSPEEVEKLKKAALEIYENVGQNHGFLLLVHMEYLDKELNLSKEEFLKLLKEKIKKHNVLGDTEIPEGADIETLITLLYEADLKNPSVNFPPFPEEKLKWPFLDDLLFNS	1.464498706796166	0.9663294207653903	79.21665954589844	0.8190430998802185	7.7882304191589355	nan	inf
monomer-300-nr2-6_result_0	13	AEELARQRQLEAMRATMERLAPLIRARSLELTELLTSTFSKNKALLDAALFVVLASYLGSKYTDRSDVPLEELVNEYLARVGASDPNIPKEEVTGGSLVTVLNTYLEILQLLRSSSGPADGSLTPEEARVLALQLLFHFLTTLVYQYVKAKNYPLEIFKAYLLDKLIELQEQGVIVLLVTADGELVPVPPLSEEEKKKLLEAIEKIINESGLNDGFLLLLGMDIIEKREKLSKEEFLKKLKELIKKHNTLGDTEIPEGADIDELIWLLYQAEKENPSVNYKPVDPSLLKHPFLDDLLFNS	8.94658880339425	0.7043434746017628	66.06132507324219	0.7274328470230103	12.29211139678955	nan	inf
monomer-300-nr2-6_result_0	14	SMEEERQRRLEEERARMERLAPLIRARSLELTALITSTMSKNEALLRATFFIVKASYLTKKYTDRSDVPFREIVEELRKRVGEADPDIPKEDVEGGAIVELLDTFLEIVELGESSSGPADGSLTPEEAKLLSAQLLFHFLTTLFREYVKARNFPLEHFKAYLGSRIIELQEQGILVPLVTAEGELVLVPPLSPEEVERLLKAIDLVSEESGQNDGFLLLVHMEIYQRRKNLSKEEFLELLKKKIKKYNTLGDREIPEGADIYELMWMLYLADLENPSVNFKPVDPSLFKWPFLDELLFKE	10.82133729886289	0.5097735157966862	62.27510070800781	0.606515645980835	15.812597274780273	nan	inf
monomer-300-nr2-6_result_0	15	EEEKKKEEELERMKELMKRLEPLIREKSLEITKLVTSTFSKNKAILDSTLYIILSSYLTKKFTDRSDRPLRELVEELRKEVGESNPEIPKEEVEGGSIVELTNTWLDIVELGRSKEGPEDGTLTPEEAKLLAAQLGFHFTTTLVKEYVKARNLPLEIWKAYFGSKLIELQKKGILYPLVTKDGEVVYVPPLSEEEIERLKKSIRYVSENVGQSDGFTLLLHMEIYLNFENLSKEEYLALLKEKIKKYNTLGDTEIPEGADIYTLLTLLYKAERENPSVNYPPVPPELFKWPFLDDLLFND	15.058400451050455	0.2972636484920891	59.211910247802734	0.5676164627075195	16.813631057739258	nan	inf
monomer-300-nr2-6_result_0	16	AAEEEEERRRAAMRERAARLAPLIRRESLALRALVEGAFSRNPALLRATLYVVLATTLGHEYTERADEPLRALARELIAEVGARDPALDPADVEGGRLVELVDRWLAITELGRAAEGPEDGTLTPEEAAYLAAQLGFHFLTTLVREYFRARNYPLEHFKAYLLSRLISLQEKGIIVPLVTDEGELVLVPPLSPEEKEKLLKSIRLVSEKSGLGDGFLLLLHMLILREREKLSKEEFLARLKELIEKHNTLGDTVIPEGADILTLMTLLYEADLRDPSVNYPPVDPSLFKHPHLDDLLFNS	1.9573320623256374	0.9374223203196845	80.48141479492188	0.8268214464187622	7.392748832702637	nan	inf
monomer-300-nr2-6_result_0	17	AAAAAAAAAAAAEAARNERLAPEIRERSLEIRELVESTFSKNLALLRASLYVILSSTLEREYSDRADEPLAELVRRHLAEVGAADPDIPAEDVEGGPLVELLDRWLEIQRLLESESGPEDGRLSPEEAKLLGLQLRFHFETTLFRQYVKARNYPLEIWKAYLASRLIALQRQGITYLLVTKEGELVPVPPLTPEEVERLLAAIDRVMEEVGQSDGFLLLLHMLIVRERQNLSKEEFLALLKEKIKKHNVLGDTEIPEGADIDTLIRLLYLAERRDPSVDYPPFDPSLLDIPHLDDLLFND	21.39873010696434	0.1559574059182557	54.66950225830078	0.4417538046836853	18.351102828979492	nan	inf
monomer-300-nr2-6_result_0	18	AEEKAREERRRRMLERMEKLGPLIREESQRLRELVRGAFSRNPALLRATLYVILASTLTREYTERADRPLAELARELLAEVGAADPDIPPEDVAGGRLVELVDTWLRIEELERAEEAPEDGTLTPEEARILARQLRFTFLTELVREYVRAENLPLEIWKAYFASRLIELQEEGIIYPLLLENGELVLVPPFSPEEIEKFLAAADYVAEESGQGHGFVLVLHMDIYRRRRKLSREEWLALLKQRIREHNTLGDTEIPEGADIYTLLRLLYLAERRDPSVDIPPVDPSLFKLPFLDDLLFKS	10.301710040847102	0.656832169949801	57.06619644165039	0.573004961013794	16.521718978881836	nan	inf
monomer-300-nr2-6_result_0	19	AAAAAAAAQRAAQLARMAKLAPRIREESLRITKLVDETFSKNKALLRATMFVVLSSTLEKKYTDRSNRPLKDIMDENIAWVGATMPEIPKEDVEGGRIVEVVNTYLEILELKESSSGPADGSLTPEEAKLLADQLLFHFLTRLFRQYVKARNLPLEIFKAYLADRLLELQEQGIVVPLLLEDGTLVLVPPFSEEEKARLLEAIDLAIEEVGQSDGFTLLLGMEILERRRKLSKEEFLALLKERIKRFNTLGDREIPEGANISELMRLLFLADLEDESVDYPPLDPSLFNIPWLDDLLFNS	22.609151366671085	0.14619742725523463	40.536678314208984	0.3800891637802124	21.129247665405273	nan	inf
monomer-300-nr2-6_result_0	20	AEEEERAARLARQLALTARLAPRIRAASLELRAKVTGAFSQNPALLRATFYVVLASTLGKEYTERSDEPLQALVDRWIAEAGAADPAIPAADVAGGRLVELVDTWLAIEALARAAAGPADGSLTPEEAALLAAQLRFHFLTTLFREYVKARNFPLEIWKAYFLDRLIELQEQGVLLPLVTADGELVLVPPLSEEEKEKLLKSIRLVSEEVGQNDGFLLLVHMEIYKRREKLSKEEWLALLKEKIREHNVLGDTEIPEGADIDTLMRLLYLADLRNPSVNFPPFPEEYFKNPFLDDLLFKE	15.288384464855628	0.38258322763288705	63.50987243652344	0.5985742211341858	15.855113983154297	nan	inf
monomer-300-nr2-6_result_0	21	SSLLARQERLQKMREMMEKLGPRIREESLRLRALVDSTLSRNPALLRATLYVVLSSRLVKKYSELSDEPLAALVERLLAEVGAADPDLPPEDVAGGPLVELLGRYLAIEELKEKEEGPEDGSLTPEEAKVLAEVLLFHFETTLWRRYVEARKLPLEIYKAYLADRLIELQKKGILYPLVLADGSLVLIPPLSPEEIEKLLKSIELVYNEVGLNDGFVLVEHMLYYESRYNLSKEEFLELFKKLIKEHNTLGDTEIPEGADILTLLRLLYLAELRDPSVNYPPFPEEYLKIPFLDDLLFNS	15.892146729472477	0.26805070471597736	66.23577880859375	0.670647144317627	13.71902084350586	nan	inf
monomer-300-nr2-6_result_0	22	AAAAAAAARRARMLALMEKLGPLIRERSIKLRELIESTFSKNKALLRATLYVILASTLTKKYSEDKDRPFKELVDEYRKEVGALDPEIPKEDVEGGSIVEVLDTWLEIKELGEKKEGPEDGSLTPEEAYLLSKVLSFHFLTTLVRKYVEAENLPLEIWKAYLGSRLIALQREGIIYPLLLEDGSLVLVPPLSPEEVERLRAAIELVAEKVGQSNGFVLVLHMLIRDTFENLSKEEFLALFKEQAKKYNTLGDTEIPEGADIRTLLKLLYEAELKNPSVNFPPFDPSLFRWPFLDDLLFKS	17.794199309152912	0.24991055328007894	52.65631866455078	0.48663076758384705	18.821317672729492	nan	inf
monomer-300-nr2-6_result_0	23	SSMAAAQKALAEALARAERLGPRIREESLRIRALVTSTMSENPALLRATFYVIRASELEKRYTDRADVPLQELVDEWIAWAGANDPAIPPEDVAGGRIRELVDRWLEIEELGRATAGPADGSLTPEEAAYLAAQLRFHFETTLWREYVKARNLPLEIYKAYLASKLIELQKRGIVYLLLTEEGELVPVPLFSPEEIKKLLEAIKKVINEVGLSDGFVLVLGMEILESVENLSKEEFLARLKELIKKHNTLGDREIPEGADIATLLRMLYLADLENPSVNYPPFPEELFKIPFLDDLLFNS	2.0265259652589216	0.9263024904469679	66.95233917236328	0.7093939185142517	12.373044967651367	nan	inf
monomer-300-nr2-6_result_0	24	AAAAAAAAAAAAERARVARLAPLIRARSLELRALIESTFSQNLALLRATLFVVLSSTLGKKYTARSDEPLEELARRWIAWAGAHDPAIPPEDVEGGRIVEVVDRWLEIRKLAESEEGPEDGSLTPEEAATLARQLLFHFETTLWRQYVEARNLPLEIWKAYLADRLIELQEQGHLYALVLDDGSLVLVPPLSPEEIARLLAAIDYVNEKVGQSDGFTLVLHMLNIEKRQNLSKEEFLALLKERIRKSNVLGDREIPEGADIDTLLRMLYLAELEDPSVDFPPVDPSLFQIPFLDDLLFNR	19.302462275889987	0.18820466159094523	49.861820220947266	0.4674989581108093	18.268918991088867	nan	inf
monomer-300-nr2-6_result_0	25	AAAAARAAALAAERARTERLAPLIRERSLEIRELLESTFSRNPALLDAAFYVVLASTLGRKYTDLSDVPFQELVDRWLAEAAAADPEIDPADAAGGPLREILDRYLEIRRLLESEEGPEDGKLTPEEARLLGEQLLFHFLSTLFREYVKARNYPLELWKAYFADRLIELQERGILYPLLLEDGELVLVPPLTPEEVAALLAAIRRVAEEVGRSDGFLLVVHMLIRERRENLSKEEFLALLKEEIKKYNTLGDTEIPEGADILTLLRLLYLAARRDPSVNYPPVDPSLFKIPFLDDKLFKS	22.778825561038833	0.12946786336616672	46.6702766418457	0.3194462060928345	21.13025665283203	nan	inf
monomer-300-nr2-6_result_0	26	SMEEAKKKKEEEERKRVEKLGPLIREESIKITELVTSTFSKNKALLRATLYVVLATTLSKKYTEDSDTPLRELARRYIARVGALDPEIPREDVEGGDIVKVVDRWLEIQELLEKEEGPEDGSLTPEEAKLLGKYLLFHFTTTLVLEYVKAENLPLEIWKAYFADRLIELQEEGIIYPLLTDEGELVLVPPFTEEEIEKLLKSIELVNEEVGQSNGFTLVLHMEIYEKRKKLTKEEYLKLLKEKIKKYNTLGDTEIPEGADIDTLLTLLYLAERKDPSVNYPPFPKDLFKIPYLDELLFKK	17.08885020576385	0.25974117062847796	63.75505065917969	0.6310071349143982	15.88005542755127	nan	inf
monomer-300-nr2-6_result_0	27	EEEEARAAAEARMRALVARLAPLIRERSLELTKLVTETFSKNKALLRATLYVILSSTLERKYSDRSDVPLRALVDENLAWVGAEDPDIPPEAVEGGPIREVLDTWLAIEELGRAKEGPEDGSLTPEEAAILAAQLRFHFTTTLVREYVKAENFPLEHFKAYFFMRLIELQKKGILYPLLLEDGSLVLVPPFSEEEIEKLLKAIEEVYEKSGQSNGFLLVLHMLYYEKTKNLSKEEFLKLLKEKIEKYNVLGDTKIPEGADIRELLRLLYLADLKNPSNNFPEVPKDKFKIPYLDDLLFNS	1.116077078250437	0.972683292388136	85.72882080078125	0.8699244260787964	5.832215309143066	nan	inf
monomer-300-nr2-6_result_0	28	MEEEERKERLEKEKERMKKLGPLIREKSLELTAKVTGAASRNPALLRATLYVVLATTLERKYSDRSDEPWRSLVRRWRARAGAADPEIPPEDVEGGRIVELLDTYLEIRELLESKEAPADGKLTPEEAYLLGKQLLFHFETTLVRQYVEARNLPLEIYKAYLAMRLIELQKEGIIVPLVLEDGTLVPVPPLSEEEIEKLLEAIEKVNNEVGLNDGFTLVLHMLHYEEVKNLSKEEFLALLKELIKKHNTLGDTEIPEGADIGELLWMLYEADLKNPSVNYPPFDPSLLNIPFLDNLLFNS	9.194332426576205	0.6980259090902287	61.05842208862305	0.6095414757728577	15.02194595336914	nan	inf
monomer-300-nr2-6_result_0	29	MEEKEKEEKLKKALEMAEKLEPLIREESLKIRELVTSTFSRNPALLRGTLYVITSSYLVKKYSDKSDEPFEKLVEKYIAYVGATNPDIPREDVEGGPLVELTNTWLDIKKLAESKDGPKDGKLTPEEAYYLAKQLSFTFTTTLWREYVRARNFPLEHWKAYLASKLIKLQKEGIVYPLLTEEGKMVLVPPLSEEEIERLLKSIRYVNEESGQSDGFLLLVHMENIENEENLSKEEFLALLKERIKKHNTLGDREIPEGADIDTLIRLLYLADLENPSVNYPPVDPSLFDIPFLNDLLFNS	12.325573699715836	0.6120798303027457	60.00556945800781	0.626327395439148	15.459026336669922	nan	inf
monomer-300-nr2-6_result_0	30	AAAAAAAAARAAALARAEKLAPRIREESLRLRALVDGAASRNEALLRATLYVVLASTLVRRYSELRDRPLAELVEELRAEVGAADPAIPAEDVAGGRLVELLDTWLAIEELARSEEGPADGSLTPEEAAYLARQLRFHFLTTLFRRYVEARNYPLEHWKAYLGSRLIELQEQGIIVPLVTEEGELVFVPPLTPEEVEKLLKSIELVEEESGQGDGFLLVVHMLIRERREKLSPEEWLALLKERIRRHNTLGDREIPEGADIRTLLRLLYLASLEDPSVDYPPVDPSLFKLPFLDDLLFKS	12.062108955328005	0.40172026612781364	46.29262924194336	0.3832358419895172	19.620737075805664	nan	inf
monomer-300-nr2-6_result_0	31	AAAEAAAAARAAERARMERLGPLIRRESLELRELLDGTFSRNPALLRATRYVILSTTLTRKYSERSDVPPEEIAREWIARVAAADPDIPPEDAEGGPIREVVDRYLRIRRLLEAEEGPADGSLTPEEARLLARQLLFHFLTTLWRRYVEARKYPLELWKAYLGMRLIELQRQGIIVPLVTEDGELVLIPPLTPEEIERFRAAARYVMEKAGLSDGFLLVEHMRYLEATENLSKEEYLERFKELAEKYNTLGDTKIPEGADIDELLWLLYEADLKNPTVDIPPVPPELFKWPFLDDLLFKS	1.771248520798062	0.936022851621996	78.25870513916016	0.7933496832847595	7.855809688568115	nan	inf
monomer-300-nr2-6_result_1	0	ASRIIFQRRGDLLIIVYVEDSGGFSLSQIPDQTGAIPPIPASEWPRVASPEEGRKVYSANPKYQEIWEKVIKPLFPDIDFAEFLYTLQQLRDAFRAEYAAKAGPPPPTAPFAAEFIIVPIPYPEVLEKNLGKVLLIYARTLNSPTKVDKYWIWSSDPEAEKILKKQIKPNEIIVSEDGTIVITFEVDDGKEKTYYTIIIDLENGKSYFFRSKKPNKPKVKIEKVGDKEVATVTLENGWELYILDVGGKPPIPRPLPVTLTPGEKGLNLEYDGELYESEPGLTTLETLKRFDELLAAKESA	8.450856573923147	0.6885780166769555	61.227874755859375	0.6431332230567932	14.077777862548828	nan	inf
monomer-300-nr2-6_result_1	1	MSRVIFRLRGDLLEIVWVEDSGGVDLSQIPDLTGATPPLPASEYPKFASPEEAKKALSANPYYKEIWEKVVKPLFPDLDFAAFWYHLQKLRDEFLAEYAAKAGPPSPDEPIAARFIVVPFPDPEALARGLGTVFLIIAETLNSPVEVNRAWLWATDPAAQELLDARIRWRDIIVSEDGTIVVEFELDDGERTTYWAVVIDRKNGRSWVFRSESPARPTVTIRKVGDTEVAEVTLANGWTLYILDSGEEPPVWRPLPVESTPGSSGLRFLVDGELYESPPGETALEAIKRLREELEKKTSE	6.914784997620445	0.5831500069587395	58.00562286376953	0.482182115316391	16.556331634521484	nan	inf
monomer-300-nr2-6_result_1	2	MDFVIFQRKGDILIIIVVRDSGGFSLSQIPDLTGATPPIPASEVPVVESPEEGKKVYDANPKYQEIREKVILPLFPDIDFNEFMYEIQKIIEEVLAKYEEKAGPPSPDTPIAIELIIVRFPDPEVLARNLGTVFVIIARTLNSPTEVNEFYFWSSDPEAQKILDERIIPKKIIVSKDGTIFIEFELDDGEKKTYYALIVDLKRGRSYFFRSDSPATPKVTIRKVGDKEVAVPTLENGWTLYLPDVGGEPPRWRPLPVTRTPGESGWDLEVDGRLFRSAPGETALETLARFRERLEAEEAA	5.030403786766066	0.6931362698726703	57.02054977416992	0.5736449360847473	16.021156311035156	nan	inf
monomer-300-nr2-6_result_1	3	MSFVIFQRRGDIIIVYYVESTGGVSLDQIPSLEGALPPIPASEIPKFKSPEEAKKALSKNPYYQKVWEEVVKPLLPDEDFYQFFYDLQKLFEEFKAEYAKKAGPPSPTEDIAFEFLIVRVPIPWVLERGLGTVYLIIARTLNSPVEVNRYWFYSTDPEAQAWLDKAVKEREIIVSPDGTIVYSFELDDGEKKTYYAVVIDREAGAWWFFRSDSPALPKVTIRKVGDKEVADVTLANGWELYLLDVGGAPPEPLPLPLTARPGDSGLLLELDGELYESEPGLTTLETLRRFRALLAAKRAA	2.083887505184918	0.940246218091541	79.9885482788086	0.8258198499679565	8.343399047851562	nan	inf
monomer-300-nr2-6_result_1	4	MSRVIFRLRGTLLEVVVVRSSGGFSLDQVPSQEGATPPLPASEVPKAESPEEMKKALSANPYYQEIWEKVVKPLFPDVDFAAFFYDLQKWEEEFLAKYAEKAGPPPPTEDIAFRFIIVPIPIPEVLARNLGTVYLIYARTLNSPTEVNEFKFWSTDPEAQAWLDKRIKPSKIIVSEDGTIVIEFELDDGKKKTYYTVIIDLEHGEWYFFKSEKPTKAKVTIKKVGDKEVAIVTLENGWTLYIADAGGAPNRPLALPVTKTPGESGLNFEIDGELYVSPEGETALEALRRLRERLAARLSA	5.659710892785838	0.7484512260682936	72.48310089111328	0.7174849510192871	12.667158126831055	nan	inf
monomer-300-nr2-6_result_1	5	GSFVIFQRRGDLLIVYYVESTGGVPLSSIPSLEGAIPPIPASELPVAASPEEMRKALSANPKYREVWEKVVKPLFPDIDFAAFFHHLQQLRDAFLARYAEKAGPLPPTEDVAVEFIVVPLPVPLVLERGLGTVLLIVARTLNSPVDVNEAWLWSTDPAAGAELAARVRPRRIIVSEDGTIVVEFELDDGERRTYWAVIIDRKNGRHYVFESESPSRPKVVIEKVGDKEVARVTLANGWTLYIPKVGGAPREWRPVPVTATPGESGLNLLVDGELYVGEPGKTALETLEDFAARLEAEESA	13.624002160144201	0.444744638766066	63.17636489868164	0.6023258566856384	15.169183731079102	nan	inf
monomer-300-nr2-6_result_1	6	ASRVIFRRRGDILEIIVVRDSGGFSLSQIPDLTGAIPPIPASELPVVASPEEGRKVYEANPYYREVWEKVVKPLFPDLDFAEFMYTLQKWIDEFFAKYAEKAGPPSPSTTFAARFIIVPFPYPEVIAKNLGTVFLIIAKTLNSPTEINEYKFWSTDPEAQEYLDKRIKPSEIIVSEDGTIVIQFELDDGEKKTYYAIIVDLREGRSYVFESDSPAKPKVTIRKVGDREVAVVTLANGWTLYLLDTGGEAPRWRPLPVTATPGESGLDFLVDGELYRAPPGLTALEALRRLRAALAARTAA	7.971508048626265	0.6633329054154563	72.09436798095703	0.7165893316268921	12.598309516906738	nan	inf
monomer-300-nr2-6_result_1	7	MDFIIFQRRGDLLIVVYVRSSGGFSLSQVPDLTGATPPLPASDFPKAESPEEAKEALSKNPYYQQVWEQVVKPLYPDLDFYEFYYYLQKWIEEFEAKYAEKAGPPSPTETLAFELIIVPFPDPRALAANLGTVFLILARTLNSPVEINEYKFWSTDPKAQEYLDKAITPEEIIVSADGTIVISFVLDDGKEKTYYTVIIDLAAGRSWVFRSKSPAKPTVVERLVGDRTVADVTLANGWTLYRLDAGGAPPVWRPVPVTARPGAAGLDLEVDGELFRAEPGLTALETLRAFDARLAAREAA	7.994936756118976	0.5143272671121976	59.28599166870117	0.5527046918869019	14.997180938720703	nan	inf
monomer-300-nr2-6_result_1	8	MNRVIFQRRGDLLIVYVVFSSGGVSLDQIPDLEGATPPIPASELPVASSPEEAEKALSSNPYYQEVREKVVLPLFPDIDFAKFYYDLQKLIDEFLAKYAKKSGPPSPTEDIAFEFIFVPFPIPSVIEKNLGTVLLIVARTLNSPTEVNEYWFWSSDPEAQKELDKAIKPSEIIVSEDGTIVINFELDDGKETTYWTIVIDRRRGRHYVFESKSPAKPKVTIERVGDREVARVTLANGWTLYILDVGGEPPKWRPFPVIARPGDAGLDLLYEGELYRSEPGLTALETLARFDELLEARESA	5.890398000194001	0.7348963368083598	71.7048110961914	0.690069317817688	11.64477252960205	nan	inf
monomer-300-nr2-6_result_1	9	MSRVIFQRRGDILIIVVVFDSGGFSLDQVPDLEGAIPPIPASEVPVAKSPEEAKKALSANPYYQEIREKVVLPLFPDIDFYAFYYKLQQLIKDVLATYEEKAGPLSPTETVAFRFIVVPIPDPFVIKRNKGTTLLIIAQTLNSPTEVNLYYFWSTDPEAQKELEKRVKPRQIVVSADGTIVVEFELDDGKKTTYWTVIVDLARGRWYVLRSESPARPTVTVTRVGDREVATVTFANGWTLYIPLVGGEKPKWIPIPLTATPGASGLNLLVDGKLYTSAPGETALETLARFLEELEKELSE	9.046299269692055	0.6373883720072511	57.380714416503906	0.5702332854270935	15.508915901184082	nan	inf
monomer-300-nr2-6_result_1	10	ANRVIFQLKGDLLIVYVVYSTGGFSLSQIPDLTGATPPIPASEIPEAESPEEAKKYLSANPYYKEVYEKVIKPLYPDIDFAAFYYELQKWEKEFLAEYAKKSGPPSPNEDIAFEFIIVPFPYPGALAKNLGTVFLIYARTLNSPTKINSYKFWSTDPEAQEWLDKQIIPREIIVSEDGVIVIEFELDDGEKKTYYTIIIDRARGRHYVLESDSPKRPVVTVERVGDREVARVTFSNGWTLYLPDTGGEPPRWLPLPLTSTPGSSGWDFLVDGELFRSPPGLTALEAIHRLDEELAARRSA	5.776011530597792	0.7001977181479445	71.09085845947266	0.6720985174179077	12.675161361694336	nan	inf
monomer-300-nr2-6_result_1	11	GDRVIFRRRGDILEVVYVIDSGGFSLDQIPDLTGAIPPIPASQYPQVASPEEGRKVYEANPYYQEVREKVLLPLFPDIDFAAFMYKLQQWKKEFLAKYEEKAGPLSPTEPVAFRFLIVPFPYPEALARKKGTVYLIIAETLNSPVKVDEYKFWSTDPETEELLKKQVKPEEIIRSEDGTIVVQFTLDDGKKKTYYTIIVDLERGRSYVFRSDSPAKPEVTIEKVGDKEVAVVTLSNGWTLYILDVGGEPPRWRPIPVIATPGKSGLKFLVDGELIESEPGKTALEAIDDLLERLEAREAA	5.376021444196964	0.7713903972672892	79.84574127197266	0.8025312423706055	8.863530158996582	nan	inf
monomer-300-nr2-6_result_1	12	MSRVIFQLKGDLLIVVRVRSSGGFSLSQVPDLTGAIPPIPESEWPKAESPEEAKKYLSKNPYYKEVYEKVIKPLFPDIDFYEFYYHLQKLFEEVEARYAEKAGPPSPDEDIAIEFIIVPIPVPEALAANKGTVFLIVARTLNSPVQVDEYWLWSTDPEAGAYLKARVIPQQIIVSEDGTIVINFFLDDGEKRTLWTIIIDLERGRSWIFESDSPALPTVTIRKVGDKEVADITFANGWTLYIPDVGGAPRRWLPLPVTATPGSSGWDLEIDGELYRAPAGESALETLARLDELLAARLSA	2.271406604682109	0.9622208171735036	80.60862731933594	0.8403083086013794	7.658938884735107	nan	inf
monomer-300-nr2-6_result_1	13	GSRVIFRLRGDLLEIVYVEDSGGFSLSQIPDLTGATPPLPASEWPKASSPEEAKKALSANPYYKEVREKVVLPLFPDLDFYEFFYTLQKWIEEFKAKYAEKSGPPSPDETLAFRFIIVPIPIPEALARKKGTVFLIVALTLNSKTEVNEYKIWSSDPEAQAWLDKRVKPSEIIVSKSGVIVISFELDDGEKTTYYAIIIDLAEGRSWVFRSDSPAKPKVVTRKVGDKEVAVVTLANGWTLYILDRGGEEPEWLPLPVTATPGASGLDLEVDGRLYRAPPGATALETLRRFLAELEAERSA	7.3359311536233065	0.6130015205037928	72.17464447021484	0.6949747800827026	12.542119979858398	nan	inf
monomer-300-nr2-6_result_1	14	ASRRIFRRRGDILEVVVVRSSGGFSLSQVPDLTGATPPLPESEWPKVSSPEEAKEALSKNPYYQEIRDKVVLPLFPDEDFAKFMYTLQLLEEEFFAEYAAKAGPPPPTEDFAALFLIVPLPIPSVLAKNLGTVRLIVARTLNSPVEVNRFWIWSSDPKAQEELDKAVKPQEIVVSEDGTIVITFELDDGEKTTYYAVIIDLKEGKHYVFQSDSPAKPKVVIRKVGDREVAEVILENGWTLYIPFSGGEPDVPIPLPVIRTPGESGLNLVYEGELFVSEPGLTTLETLKRFRKELEAKLSA	6.673856029389696	0.7461911624999525	71.05903625488281	0.713805079460144	12.732028007507324	nan	inf
monomer-300-nr2-6_result_1	15	MDRIIFQLRGDLLIVYWVEDSGGVSLDQIPDLTGATPPIPASEWPVVESPEEAAKALSADPRYQEIREKVVLPLFPDIDFAAFFYTLQKLKEEVLAEYEKKAGPLSPTEPVAFEFIIVRIPIPEVLAKNKGTVFLIIARTLNSPTKVDKYYFWSTDPEAQKWLDKRIIPREIIVSEDGTIVVEFELDDGKKKTYWAIVIDRKRGRSYFFRSESPARPEVVIERVGDEEVARVTLANGWTLYILDTGGEKYKPIPLPVTRRPGESGLDFLIDGELYRSPPGETTLETIHRLDERLRERVEK	1.5273680783392911	0.977633754921187	79.20110321044922	0.8227832317352295	8.238935470581055	nan	inf
monomer-300-nr2-6_result_1	16	GSRIIFRLRGDLLIIDWVESSGGFPLSSIPDLTGATPPLPASEWPKVESPEEAKKALEKNPYYREIWEKVVKPLFPDLDFAAFFYHLQKLKEEFLAKYAKKSGPPSPTEDFAARFIVVPFPDPAALAANKGTVYLIYAQTLNSPTKVNEYYFWSTDPEAQAYLDKRIIPDEIVVSEDGTIVINFEEDDGEKKTYYTVVIDLEDGRAYFFESDSPAKPVVTEEKVGDKVVATVTLANGWTLYILDVGGEKPKWIPLPVTMEPGKSGINLLYNGKLYKSKPGKTTLETLKDFLKLLEEEEKK	9.469506499625808	0.5180279357467326	58.68336486816406	0.5110082626342773	16.46114158630371	nan	inf
monomer-300-nr2-6_result_1	17	MSRVIFQRRGDLLIVIYVLDSGGFSLDQVPSLEGAIPPIPESELPKFESPEEAKKALSANPKYQEVWEKVVKPLFPNIDFYKFFYTLQKLKEEYLAKLEEKSGPFSPNETVAAEFIIAPFPDPLVIERNLGTTFLILARTLNSPTKIDEYYFWSTDEEAQKILDERIKPSEIIVSEDGTIVISFEIDDGKEKTYYAVIIDLAAGRWWYFRSKSPAKPRVEIVREGDREVARVTLADGWTLYLPDVGGAEPRWEALPLTATPGEAGLLFEVDGELLVSEPGLTALEALRRLAARLAARRAA	9.35877172339695	0.7028472797227218	62.297080993652344	0.5994710922241211	14.857748985290527	nan	inf
monomer-300-nr2-6_result_1	18	MDRVIFQRRGDILRVIVVRSSGGVSLAQIPDLTGAIPPIPASEVPVAASAAEMAKALSANPKYQAVWEKVVKPLYPDLDFAAFFYDLQQLEAAFLARYEERAGPLPPTEDVALEFIFVRIPFPEALARNLGTVFLVYARTLNSPVEVNEFWFWSTDPEAQELLDKMITPSEIVVSESGVIVIEFATDNGKKTTYWAVIIDLRNGRHYVFRSESPARPKVEIRRVGDEEVAVVTLSNGWTLYLLDVGGEPDKPLPLPLTATPGSSGLNFLLNGRLYVSPPGETALEALARLRALLEAETAA	11.077755884182178	0.522249056233528	60.32099151611328	0.5990038514137268	14.429306030273438	nan	inf
monomer-300-nr2-6_result_1	19	MSRLIFQRRGDLLIIYWVRSSGGFDLSQIPDLTGATPPLPESEYPRVASPEEAAKALSANPYYQEIRDRVVLPLFPEEDFAAFFYRLQKLRDEFLAEYAKLAGPPSPDEDIAAEFIVVPLPIPWALARGEGTVYLVVARTLNSPVRVDRAWLWSTDPAAQARLDAAVVPREIVVSADGTIVVEFELDDGEKRTYYAVVIDLARGASWVFRSDSPARPTVTITKVGDTEVATVTLANGWTLYIPRVGGEPPAWRPLPVTATAGASGAEFEVDGERYVSEPGKTTLETIADLRARLAARESA	6.729629688312535	0.7368927766430081	75.0195541381836	0.7391473054885864	12.030573844909668	nan	inf
monomer-300-nr2-6_result_1	20	MSRVIFRRRGDLIEIIYVIDTGGFSLSQIPDLTGAIPPLPESKLPVAKSPEEMKKALSANPYYQEIKEKVILPLFPDIDFYKFFYTLQKLKEEFLKKYEEKAGPPPPTETIAFRFIIAPIPFPWALEKNLGKVYLIIARTLNSPVKVDEYYIWSTDPEAEEILKKRITPSDIIISKDGTIVVQFEENDGEKTTYWTLIIDERRGRWWYFRSTSPAKPTVTITRVGDREVATVTLANGWTLYIPDVGGEPYRWRPIPVTATPGSSGALFEIDGELYVAPPGLTTLETIARLDELLAARESA	14.555899614677152	0.27460641867108954	60.79501724243164	0.5050384998321533	16.20669174194336	nan	inf
monomer-300-nr2-6_result_1	21	MSFVIFQLRGDLLIVVVVRDSGGVSLDQIPDLTGAIPPIPEEEVPKAESPEEAKKKLSANPKYQEIKEKVIKPLFPDIDFYAFYYELQKWIEEVLAAYAEKSGPPSPDEPIAIEFIIVPFPDPEVLAKNKGTTFLIVARTLNSPTEVNEFKFWSTDPEAQAYLDKRIIPRKIVVSEDGTIVVEFELDDGEKKTYYAVVIDLKRGRHYVFRSESPALPKVTERKVGDEVVAEVLLENGWTLYRLRSGGEEPRWEPIPVIREPGERGLTLIVNGERYVSEPGETALETIHRYDEILEARRSA	3.4303787118549556	0.8196273808738143	63.24888229370117	0.6357555985450745	13.372730255126953	nan	inf
monomer-300-nr2-6_result_1	22	MSRIIFQLRGDLLIVIYVRSSGGFDLSQVPDLTGAIPPIPESEWPKVSSAEEGKKKYSANPKYKEIWEKVVKPLFPDIDFAKFFYTLQKLIDEFLAKYAEKAGPPSPEEDIAFRFIIAPFPYPEALARKLGTVFLIYAQTLNSPVEVNEYKFWSTDPEAQKLLDKRIKPIEIVVSADGTIFIQFEVDDGKKKTYWAVVIDLARGRHWVFQSDSPARPTVTITRVGDREVATVSLANGWTLYLPDVGGAPPVWRPLPVLARPGASGWDLLVDGELLRAPPGATALETLQALDARLAARLAA	6.105474630420188	0.7496592392876201	74.90687561035156	0.7226582169532776	11.784225463867188	nan	inf
monomer-300-nr2-6_result_1	23	MSRIIFQRRGDILIVYIVEDSGGVELSQIPDLEGAIPPLPASEWPEVASPEEARKVLSANPYYQRIRDEVVLPLYPDLDFAAFFYTLQQLFKEYRAKYAEKSGPPSPDEPLAFRFVIVPFPDPEALARNLGTVLLIVAQTLNSPTQINEYYFWSSDPEAEEILKKRVIPKKIHVSEDGVIVVEFFLDDGKEKTLYTVIIDLAAGRWWVFKSKSLALPKVVERRVGDRTVADVTLENGWTLYLSDVGGEPRRWRPIPVTRTPGETGLRFTVDGKVYESEPGLTALEALRRLAAALEAEESA	2.028908262908146	0.952957308245343	78.02145385742188	0.8342828750610352	8.622176170349121	nan	inf
monomer-300-nr2-6_result_1	24	MSRVIFQRRGDLLIIYYVRSSGGVSLDDIPDLTGATPPLPESELPVVASPEEGKKALEANPYYQQIRDQIVLPLFPDLDFAAFFYHLQQLREEFLAEYAAKAGPPSPDEDIAVEFIIVPFPHPAVLARGRGRVFLIVARTLNSPVRIDRFHFWATDPEAQAELEAAVVPEEIIVSEDGVIVVSFRLDDGERTTYYAVVIDRNRGRSWVFRSDSPARPTVTITRVGDKEVATVTLANGWTLYLLDVGGAPPEWRALPVTATPGASGADFLVDGELLRSPPGATTLEALDRLAARLAAAESA	5.357357241125039	0.7771390339207341	71.76664733886719	0.7304246425628662	12.251642227172852	nan	inf
monomer-300-nr2-6_result_1	25	MSFIIFQRRGDLLIVYYVKDTGGFSLSQIPDLTGATPPIPESEWPKVESPEEGKKYLSANPYYKEVYEKVVKPLFPDIDFAQFFYDLQKWIEEFLAEYEKKSGPPSPTETIAIEFIIVPIPIPEVLARNLGTVFLIVSRTLNSPTEINKYKFWSTDPEAQKLLDKMIKPKKIIVSEDGVIVIQFELDDGEKKTYWAIIIDLREGRAWVFQSDSPAAPTVTITQVGDREVATVTLANGWTLYLLDTGGKPPTWLPLPLTATPGAAGLRLELDGELWEAPPGATALETLRRLAAELEARRSA	6.761588961157412	0.6586257843362116	72.57433319091797	0.7197341918945312	12.123335838317871	nan	inf
monomer-300-nr2-6_result_1	26	MSRVIFQLRGDILLIVRVISTGGFSLDQIPSLEGAIPPIPESEIPKVESPEEAKKVLSKNPKYKEIWEKVIKPLYPDIDFAKFFYTMQKLFDEFEAKYAEKAGPPSPTETLAFLFVVVPFPDPFAIEKNKGTVFLIIARTLNSPTEINEFWFWSTDEETQKYLDKRIIPSEIIVSEDGTIYVEFELDDGEEKTYYAIVVDLARGRWYVFRSKSPARPKVVTRKVGDKEVSTVLLENGWTLYRSDVGGEPRRWRPLPLTRTPGESGVLFEVDGRLYRSEPGLTTLEALARLDELLEAEESA	1.6674501042440597	0.9634070294454367	75.64823913574219	0.8046879768371582	9.302942276000977	nan	inf
monomer-300-nr2-6_result_1	27	MSFVIFQLRGDILIIYYVISNGGVSLDQIPSLEGAIPPIPESEIPKVESPEEAKKKYSKNPKYQKIKKEVVEPLFPDIDFYEFYYYLQKLKEEFLEKYAKKSGPPKPTEDIAFEFIIVPFPFPLVLERNMGKVFLIVARTLNSKTKIDEYYFYSTDPEAQELLDKMIKPNEIIISEDGTIVIEFELDDGEKTTYYTIVIDLKAGRSWVFRSEKPSKPKVIIRKVGDEEVAEIILENGWTLYLLRTGGEEPEWRPIPVIRTPGEKGAEFLIDGELYVSEPGETTLEALRRLAERLEALEAA	6.017615730033593	0.7867231595800803	74.74896240234375	0.732585072517395	11.852170944213867	nan	inf
monomer-300-nr2-6_result_1	28	GSRVIFQLRGGLIIIYVVYSTGGFSLSQIPSLEGATPPIPASEYPVAASPEEAKKALSANPYYQEVREKVILPLFPDIDFYEFYYKLQQLEKEFLAKYAEKAGPPAPTEDIAFEFIIVPFPVPEALARGLGTVFVIVARTLNSPTEINEFWFWSTDPEAQAWLDARIKPKEIIVSKSGVIVISFELDDGKETTYYTIVIDLKRGRAYVFRSKSPALPTVTEEKVGDETVARVTLANGWELYRLDVGGAPPEWRALPVTATPGSSGLRLEVDGRLYESEPGLTALETLERLDEELEAERAA	7.323406499569099	0.8018292260157704	67.64374542236328	0.7175047993659973	12.154022216796875	nan	inf
monomer-300-nr2-6_result_1	29	ASRVIFQRKGDLLIIYRVIDSGGVSLSQIPDLTGATPPIPASELPKVASPEEAKKKLSANPKYQEIREKVLKPLFPDIDFYKFWYDLQKWFDEFLAKYAEKAGPPSPTEPIAFEFIIAELPIPEVIEKNKGKVFLIYARTLNSPVKIDEYKFWSTDEEAKEYLDKAVKPKKIVVSEDGTIVISFELDDGKKTTYWTVLIDLKNGKHYVFRSDSPALPTVTITKVGDEEVATVTLANGWTLYILDTGEKEPKWRPFPVTATPGSSGLKLLYEGELYESEPGKTTLETLKDFDKKLEEKESK	5.0782597967501735	0.7654956863166665	73.7728500366211	0.7251580357551575	11.727264404296875	nan	inf
monomer-300-nr2-6_result_1	30	GDFVVFQLRGDLLIIYVVRSSGGFSLSQLPDLTGATPPLPASQWPKVASPEEGKKKLSANPYYQEIWEKVVKPLFPDIDFAEFFYTLQQWIEEFLAEYEKKAGPLSPTETVAFELIVVRFPFPEALARNLGTVFLIVARTLNSPTEVNSFKFWSTDPAAQELLDKMVTPDEIVVSADGTIVVTFRVDDGKKVTYYAVVIDRRRGRHWVFRSESPARPRVTVEQVGDREVARVTLANGWTLYRLDSGGAPAVPRALPVTATPGESGLLLEVDGELYESPPGLTALETLHRLDEELAARESA	2.1453407549739962	0.9366942216367001	78.10591125488281	0.7957049012184143	8.618718147277832	nan	inf
monomer-300-nr2-6_result_1	31	MSRVIFQLRGGLLIVIYVKSSGGVSLSEIPSLEGAIPPIPESEWPKVESPEEAKKVYEANPYYQEVREKVILPLFPNIDFAEFLYTLQKWKEEFLAKYAEKAGPPSPTEDIAFEFIIVPFPFPEVIARNLGTTYLILARTLNSSTEINEFKFWSTDKEAQELLDKRIIPKEIIVSKDGTIVIQFELDDGKEKTYYAVIIDLREGRAYVFRSKSPARPKVTIKKVGDEEVAVVTLANGWTLYRLDVGGEKPEWIPLPVTATPGESGLNLLVDGRLYVAPPGETTLETLRRLDAILEAERAA	12.48931965284701	0.3251765023875537	53.47677993774414	0.41020601987838745	19.85207748413086	nan	inf
monomer-300-nr2-6_result_2	0	DFILTVTIILNAKNPGAIVIVISTEPVTEPLPPLPPSTVEIENPGEPVTSARGYKAYPIVGDTTVITISFLIRRDEPPEVLPATKVVLADENNIETVISVHIRYDLETNTVHIIINIITGEDSIKAAEYLDELLSKPDFPLPPENEPLENPEVKNALVIQIYATLKIDPETAEILELTELKVRLIFGSELKEKGKNYLLLAAARHMGLIPGNPNPNRVVIFVVLISKDDPMEKAEAKIQTAVDLYIAQEPPELQAAARALGAEIAAEARKLIEEVRNDPTVPSRSIRLPDGTILSWYNNK	4.060195801171321	0.8941198610992335	77.9001235961914	0.8275538682937622	8.441414833068848	nan	inf
monomer-300-nr2-6_result_2	1	NFILTVTIILDWRAPGALAILVSTEPVTEPIPPLPPSTVTIENPGTPVTSAQGHTAYPIVGDTTVITISFLILDDVEPEVLPWVRVVLADANNVETVIAVGVLYDLETNTVRIEILIISGADAIALADALEALRARPDYPLPPEGLELENPNVQNAVATLVYLELKVDPETAEILELTELKVRLLFGSGLKEEGKKHLLLAAGFHLGLIPGNPNPNQVLILVVRVSLTDPPEEVEAKVRRAGDLYRARMPPEFQPAAAALGERVAAEFRKIWEKVRNDPNTPSFSERLPDGTILTYTVNR	5.37390701070075	0.8645340290750287	62.11778259277344	0.6870196461677551	13.523978233337402	nan	inf
monomer-300-nr2-6_result_2	2	TFYLTVTIIYDADNPGAWVIELSTEPVTEPVPPFPPSTVELENPGTPVTSAQGYTAQPIVGSTTVITITFLIREDEPPELLPPTKVVLADENNVETVISVLVRYDLETNTVTVIILIITGKDAIKAAEALAALYAQPDFPLPPENPTLENPEVKEAIVVEVYAVLKVDPETAEILELTDLRVRLLFGSDLKEEGKNYVLLAAAFHLGLIPGNPNPNRVLILVVLIPKTWPLEKALEKIRTAVDLYIARQPAELKAAAAELGKIIEEKFKELYEEIRNDPNQPSRSIRLPNGIILSWTVNK	4.010448178555996	0.890208431879373	68.58256530761719	0.7509809732437134	11.008296012878418	nan	inf
monomer-300-nr2-6_result_2	3	NFILTVKIILDWKNPGAWVIELSTKPVTEPLPPLPPSTIEIANPGTPVTTAEGETAYPMVGDTTVITISFLIKDDEEPKFLPATRVVLVDENNIPTVIAVHILYNPETNTVTVIILIISGEDALKAAKYLDELLAKPDVPLPLEDLELENPEVKNAIVIEVYIKLKVDPETAEILELTELRVRLIFGSELKEEGKEYVLLAAGFHMGLIPGNPDKNKVLVLVSLISKKLPEEEALAIIKRTVDLYIAQQPEEFKAAMKELGDIIIEEFTKLYKEVVNDPNQPSRSIRLPNGIILTWTNNK	4.175030846363612	0.866572892920578	69.61853790283203	0.7360807061195374	11.450834274291992	nan	inf
monomer-300-nr2-6_result_2	4	DFYLTIKIIYNSKYPGAWVIVISTEPVTEPLPPFPPYTVEIANPGEPIVSKEGHEAQPIVGDTTVITISYLIRADVPPEYLPLTKVYLADENDILTVIAVGVLYDPETNTVTIEILIISGEDSIKAAEALAELRAKPDFPLPPEDLELENPEVKKAKVIQVYVKLEIDPETAEIKSVTDLRVRLIFGSELKEEGKNYILLAAAFMMGLIPGNPNPNQVLILVVEINKRDPMEKAEEKIKTAVDLYIAEQPEELKAAAKALGEIVLKHFKEIIEKVRNDPNTPSSSIRLPNGIIFTYYVNR	1.0874642183235745	0.9737706455093433	87.72086334228516	0.8867871761322021	5.304472923278809	nan	inf
monomer-300-nr2-6_result_2	5	NFYLTIKIIYNWKYPGSYVIVISTEPVTEPIPPFPPSTVEIENPGTPITTARGHTAYPIVGDTTVITITYLIRKDVPPEVLPLTRVVLADENNVETVIAVGVLYDPEKNTVHIIILIITGEDAIEAADYLEELLARPDFPLPPEDLDLENPAVRNARVIEVYIELKIDPETAEIKEVTRLEVRLIFGSDLKEEGKNYILLAAAFLMGNVPGNPNPNEVVVFVVLIPKTWPMEKQLELIRTTVDLYIEQQPEEFKEAAKALGEKFIKHAKELIEKVRNDPTTPSGSIRLPDGTILVYSVNK	8.898548920380355	0.7479836188617656	58.76372146606445	0.6400645971298218	14.288294792175293	nan	inf
monomer-300-nr2-6_result_2	6	DFLVTVTILYDARRPGAWVIEVSTTPVTTPPPPLPPSTVEIANPGEPITTADGHTAYPIVGDTTVITITFLVRADEPPEFLPPVRVVLADADNVPTVIEVGLRYDPETNTVEIEVLIITGADALEAAAALAELRAQPDFPLPPEDLELDNPAVRDALAVLVYMELKVDPETAEIKELTRLELRLLLGSGLREAGKQLLLLGAGFMMGLIPGNPNPNRVLVWVVLIPLTWPEEEAEALIRAAGDLYLAQQPPELKAAAAALGERFAARARELLARVRNDPTLPSGSERLPDGTILSWTVVR	1.4991584108228613	0.954097553179156	83.54509735107422	0.8638982772827148	6.756838798522949	nan	inf
monomer-300-nr2-6_result_2	7	DFYLTVKIILNWKDPGATVIVISTEPLTEPEPPFPPSTVEIENPGEPVTSKEGYTAYPIVGDTTIITISFLIRKDEPPKLLPATKVYLADENNILTVIAVHVRYDLETNTVHVIILIITGEDAIKAAEKLDELLAKPDFPLPPKDLKLEDPEVKKAKVVLVYIELKIDPETAEILDVTKLEVRLIFGSELEEEGKNKVVLASAFKLGLIPGNPDPNQVLVLVVVADKNDPMEEVLKKIQTAVDLYIATQPEEFKEAAKELGEIVLERWKEIYEKIRNDPNTPSGSERLPNGMIFTWTNVK	1.2103775111027322	0.9695493122869174	87.99668884277344	0.8930160999298096	5.3170061111450195	nan	inf
monomer-300-nr2-6_result_2	8	NFFLTITIIYNADHPGAWVIVLSTEPVTEPIPPFPPSVITLANPGTPVTTKEGHTAYPIVGDTTVITIKFLILDDEPPVPLPPVRVVLVDANNIPTVISVHVRYDLETNTVDVIILIITGEDSIEAAEELDRLLSRPDFPLPPENLELENPKVKKATVLMVYAKLKIDPETAEIKELTELKVRLIFGSELKEEGKEYLVLASAFHMGLIPGNPNPNQVLILVVLVSKKLPLEEALELVQTAVDLYIAQMPEEFKEAAKKLGEKILKEWKKIYEKVRNDPNTPSNSIKLPDGTILTYTVNR	1.3846361227614994	0.9620857723472399	83.44602966308594	0.8645780682563782	6.7035040855407715	nan	inf
monomer-300-nr2-6_result_2	9	DFILTVTIILDWKNPGSMVIVVSTEPVTEPIPDFPPYTVEIANPGEPITTAEGYTAYPIVGDTTTITISFLIRSDEPPEVLPAVRVYLADENNVVTVISVHVRYDLETNTVEVIILIIRGKDAIKAAEALDELLARPDVPLPLEDLELENPEVQEAEVVEVYLVLEVDPETAEIKALTELKVRLLFGSKLKEEGKNKVLLAAAFHMGLVPGNPNPNQVLVFVVVIDKNDPEEEALAKIDRTVDLYIATQPPEFQAAARALGAVVRERALEILREIRNDPNTPSRSERAPDGIIFVWYNNK	5.382577011949007	0.8020495062433487	72.14680480957031	0.7652966976165771	10.091011047363281	nan	inf
monomer-300-nr2-6_result_2	10	DFYLTVTIIYDARHPGSWVIELSTEPLTEPPPPFPPSTISIDNPGAPVTTADGHTGYPIVGDTTVITVTFLIRSDEPPAPLPLTRVVLVDANGVPTVIAVSVLYDPETNTVHVRVHIITGADAIAAADYLAALLARPDVPLPLDGLALDNPAVRDALVVEVYAVLKVDPETAEILELTELRVRLLFGSGLAEEGKNYLLLAAGFLMGLIPGNPNPNQVLIFVSLISKRDPPAEAEARVQRTVDLYRARMPPALQAAAAALGARYRARAAALWAERVADPTTPSGSERAPDGTTFVWTNVP	3.2554012390234406	0.8565524002511673	76.87753295898438	0.7678281664848328	10.402680397033691	nan	inf
monomer-300-nr2-6_result_2	11	DFYLTVTIIYDAQFPGSYVIVLSTKPLTEPPPPFPPSTVEIANPGEPVTTKEGETGYPIVGDTTVITISFLIRADEPPEYLPLTRVVLVDENNIPTVIAVGIRYDLETNTVDVIILIITGEDSLKAADYFEELLSKPDFKLPPEGEKLDNPEVKKATVIMVYAKLKVDPETAEIKELTELKVKLFFGSELKEEGKQKLVLASAFMLGLIPGNPDPNKVLILVSVIPKTWPEEEALAQVDRTVDLFIARMPPELQAAARALGALVRERFRELWARVRNDPNTPSGSIRLPDGTILTYTVNK	4.491946978172216	0.8775912557788682	75.12872314453125	0.8076085448265076	9.546013832092285	nan	inf
monomer-300-nr2-6_result_2	12	NFYLTVTIILNWKHPGALVIVISTEPLTEPLPPFPPSTIEIENPGTPVTTARGYTAYPIVGDTTVITITFLIRKDVPPEVLPLTRVVLVDENNVEHVISVGIRYDLETNTVEVTILYISGKDAIEAADYLAELLARPDFPLPPEDPLLENPKVKDAKVLLVYIRLKIDPETAEILEVTELRVRLLFGSGLKEEGKKYLVLAAAFHMGLIPGNPNPNQVVVFVVLVSLELPEEEALELVRTAVDLYIARQPPELQAAARALGEIVLEHFKKIYEKIRNDPNTPSNSIRLPDGTIFVYTRIR	5.057236723523459	0.8958367540585671	80.5613784790039	0.8432427048683167	7.735706329345703	nan	inf
monomer-300-nr2-6_result_2	13	RFILTVEILYDADNPGAYVIVLSTAPVTEPPPPFPPATVTIANPGTPVTTARGYTAYPIVGKTTKITISFLIDADEPPVVPPAVRVVLADANNVPTVIAVRVRYDPETNTVEVIILIITGEDAITAAEELDKLYAQPDVPLPLENLELENPEVKNAMVVEVYAKLKVDPETAQIKELTELKVRLRFGSELKEEGKNYLVLAAAFMMGNIPGNPNPNQVLIFVVVVPKTWPEEEVLKKIKTAVDLYIANQPKEFQEAAKELGEIIIKNFKEIYEKVRNNPNTPSNSIKLENGIIFVYTNNK	1.1570732395805765	0.9697232500195518	81.94485473632812	0.8614816665649414	7.025822162628174	nan	inf
monomer-300-nr2-6_result_2	14	DFYLTVTIIYSWKNPGAWVIRIRTEPLTEPPPPFPPSVVEIANPGEPVTSKEGHTAYPIVGDTTTITIRFLLRADVPPELLPPVRVVLADENGVETVISVLVRYDPETQTVHVIILIITGKDALKAAEYFAELYSRPDVPLPLEDPELENPEVKEALVVEVYIELKVDPETAEILDVTRLEVRLWFGSGLKEEGKNKLLLAAAFLMGNIPGNPNPNEVLVLVVLIDKRDPLEEAEKKVKTAVDLYIATMPEELKEAAEALGKKIEENFKKIYLKIRNDPTTPSGSERLPDGTILSYSVNR	6.633218188747769	0.7348901687344683	66.21537780761719	0.7059985399246216	12.70344352722168	nan	inf
monomer-300-nr2-6_result_2	15	DFILTIKIILDAENPGAIAIVLSTEKVTEPIPDFPPYKIEIENPGEPITTAEGHTAYPIKGKTTVITISFLIKKDEPPKFLPAVKVYLADENNIVTVISVHIRYNPETNTVEVIILYARGKDAIKAAEYFDEVLSDPDFPLPPEDLELENPEVEEAEVLEVYIKLKVDPETAEIKEVTELKVRLWFGSKLREEGKNKVVLAASFMMGLVPGNPNPNEVLVLVVVVDKTDPLEEVLKKIRTAVDLYIEQQPEEFKAAAKKLGEIVIKHFTELWEKIRNDPTTPSNSIRLPDGTIFTYTNIK	1.3655660018021858	0.9640766690862985	86.71907806396484	0.8804135322570801	5.623244285583496	nan	inf
monomer-300-nr2-6_result_2	16	DFFLTVTIILNATHPGALVIEVSTTPLTEPLPPFPPSVVEIANPGEPVTTADGHTAYPIVGDTTVITITFLLRDDVPPERLPATRVVLADANNIPTVISVGVLYDPETNTVTVEIRYITGEDAIAAADRLDALRADPDFPLPLEDPELEDPSVKKATVIEVYLVLKIDPETAEILELTELRVRLIFGSDLKEEGKNKLLLAAAHLMGLIPGNPDPNKVLVLVVLVDKTWPDEEVLELVQTAVDLYIAQQPPELQAAARALGERILAHFKEIYEEVRNNPNTPSRSIRLPDGTILVYTVNR	3.3217913059149318	0.8937133382583259	75.2399673461914	0.8067197203636169	8.998453140258789	nan	inf
monomer-300-nr2-6_result_2	17	DFYLTVKIIYDWNNPGAWVIVISTRPVTEPLPPFPPSTVTLAAPGTPVTTADGHTAQPIVGDTTVITISFLIRADEPPTRLPATRVVLVDADNVPLVISVRVLYDPETNTVHIIINIISGEDAIAAADALDALYADPDFPLPPEGLELDNPAVRNAIVVEVYLVLEVDPETAEIKSLTELKVRLIFGSDLKEEGKNKLLLAAAFLLGNIPGNPDPNQVLVLVVLIDKTLPEEEALKLIETAVNLAIAQMPPELQAAGKALGEKVKKHFKEIYEKVVNDPNTPSGSEKLEDGTIFVYSVNK	4.0546406524942595	0.7961127691624296	73.25740814208984	0.7796686887741089	9.734830856323242	nan	inf
monomer-300-nr2-6_result_2	18	NFYLTITIILNARHPGATVIVLSTEPVTEPLPPFPPSTIEIANPGEPITSAEGYTAYPIVGDTTVITITTLIRKDVPPERLPLTRVYLADANNVVTVISVGVLYDPETNTVDVIVNIITGADSIAAADALAELLARPDVPLPLRGLSLDDPAVRNATVTQVYARLKVDPETAEIKELTRLEVRLLFGSDLREEGRHHLLLAAGFLMGLIPGNPNPNQVLILVVRIDLRLPEEEALALVRTAVELWLAQQPPELQAAAAELGALFLEHFRELIAEVRNDPTRPSGSRRLPDGTIFVWHVNR	20.948604110148153	0.16185113199406112	48.15721130371094	0.38386350870132446	19.806625366210938	nan	inf
monomer-300-nr2-6_result_2	19	NFFLTVTILLDARAPGAAVIVISTEPLTEPLPPFPPATVTLAAPGPPVTSAEGHTAYPIVGDTTVVTITFLLRSDVPPELLPAVRVVLADADGVPTVISVHVRYDLETNTVDVIVLIATGEDALAAAEALDALLARPDFPLPPEGAALDDPAVRRARVVEVYIRLKIDPETAEILDVTELRVRLLFGSGLREEGKRELVLAAAFHMGLVPGNPDPNQVLVLVVVASLDWPDEEVAALVRRAGELYLAQQPPEFRAAAAALADIVAARFAEIWARIRNDPTTPSGSERLPDGTIFTWHRTP	4.451232216047727	0.80279841455345	69.84756469726562	0.7676859498023987	10.753710746765137	nan	inf
monomer-300-nr2-6_result_2	20	DFFLTVTILLDWRAPGALVIVLSTTPVTTPLPPFPPSTVTIAAPGAPVTSADGHTAQPLVGDTTTITITFLIRSDVPPEVLPATRVYLADADGVEHVISVLVRYDLETNTVDVIIRYITGADAVAAAEYFDALYSRPDVPLPLEGEPLANPAVRDATVVEVYIKLKIDPETAEIKELTELRVRLWFGSGLADEGRRHLLLAAGFLMGLVPGNPNPNQVLVWVVRVSLDLPPEEAAALIRRAGELARAAMPEELRAAAAALAAEVEARFRELWARVVADPSTPSGSERLPNGLTLVWTVTR	2.135138372382601	0.9129192538883261	80.6921157836914	0.835181474685669	7.401535987854004	nan	inf
monomer-300-nr2-6_result_2	21	NFILTITIIYDAKNPGAWVIKISTEPVTEPIPPFPPYTVTIANPGTPVTTADGHTAYPIVGDTTTITISFLILEDVPPEPLPPVRVVLADANNVPLVISVHVRYDPETNTVHVIIRIIRGEDALAAAEELDRLLARPDVPLPLDDLALDNPAVRNATVIEVYLTLKVDPETAEILELTELRVRLLFGSDLAEEGKKKLLLAAGFMMGLIPGNPNPNEVLVLVVLVDLTDPMEEKEEKIQTAVDLAIATEPPELQEAMKKLGEIVKKRFKEIIEKIVNNPDTPSSSERLPDGTILSWTVNR	1.6722428803927394	0.9519988599884335	86.07066345214844	0.8726438283920288	5.965488910675049	nan	inf
monomer-300-nr2-6_result_2	22	RFILTITIILNSKNPGSIVIKISTEPLTEPPPPLPPSTVKIENPGEPITTKEGHLAYPIVGDTTVITISFLIDEDVPPEVLPATRVVLANENNIPIVISVHIRYDLKNNTVDIIILYITGEDAIKAAEYLDELLAKPDFPLPLEDPELDNPNVKNAIVIEVYIKLKVDPKTAEIKELTELRVRLIFGSELKEEGKKRILLAAAFMMGLIPGNPNPNEVLVLVVLIDKTDPMEEALEKINTAVQLYIDQQPESLKAAAAALGEKVKEHAEKIIKKVVNDPNTPSFSEKLEDGTIFVHSVNK	6.7219599558861445	0.8016821841230819	66.55242919921875	0.7479349374771118	11.865942001342773	nan	inf
monomer-300-nr2-6_result_2	23	DFILTVTIILNADNPGATVIVISTEPVTEPLPPFPPYTVTIANPGAPITTADGHTATPIVGTTTVITISFLIRKDVPPEFLPPVRVVLADAAGVPTVIAVSVRYDPETNTVHIIIHIITGADALAAAEALAELLARPDFPLPPRGLELSNPAVRDALAVLVYITLKVDPETAQILEVTRLEVRLIFGSGLAEKGKNHLLLAAAVLMGNIPGNPNPNQVLVFVSLISLDDPEAEAAATIQTTVDLYRAQMPAAFKAAAAALGAEIAKEAAKIFAKVRNDPTTPSGSERLPNGTIMVWSVNR	2.930202217327297	0.8840556635664424	70.51932525634766	0.769193172454834	10.840161323547363	nan	inf
monomer-300-nr2-6_result_2	24	NFYVKITIILNWDHPGSAVIVISTEPVTEPLPDFPPSTVTIANPGTPVTSAEGHTAYPLVGSTTVITIEFLIKKDEKPEVLPLTKVYLADANNVLTVIAVGIRYDPETNTVHITILIITGEDAIKAAEALSELYAQPDFPLPPDDLPLDDPSVRNATVVEVYVTLKINPETAEIEEVTDLKVRLLFGSDLAEEGKNRLLLAAAFLMGLIPGNPNPNQVLIWVVLASKRDPLEEVEEKIRTAGDLAIAQMPPEFQAAGRALAAVVEERARELYLKVRNDPSVPSGSERLPDGLILTWTVNR	6.370450627182982	0.8193917866986922	76.0103530883789	0.8107030391693115	8.707505226135254	nan	inf
monomer-300-nr2-6_result_2	25	DFFLTIKIIYNWKNPGAWVIVISTEPLTEPPPPFEPYKIEIANPGTPITSADGHTAQPIVGDTTVITISFLIRSDVPPEVLPPVKVYLADANNEVTVISVHVRYNLETNTVDVIIRIITGKDSIKAAEELDKLLSKPDFPLPPEDLELNNPEVKDAKVLLVYIRLKVDPETAEIKEVTELKTLLLFGSDLKEEGKNQLVLSAAFLMGLVPGNPNPNEVVVFVVLINKDWPEEEADALIQTAVDLYIAQMPPEFQAAARALGALFAEHARRLRARVVNDPTTPSGSERLPDGTILSWTNIK	4.881617076668957	0.8753270260107108	70.69340515136719	0.7790796756744385	10.49648666381836	nan	inf
monomer-300-nr2-6_result_2	26	DFILTIKIILDADHPGAHVIVISTEPVTTPPPPFPPSTVTIANPGEPVTSAEGHTAYPIVGDTTVITISYLIRKDVPPEVLPFTKVYLADADNVLTVISVGIRYDPETNTVDVIILIISGKDAIKAAEALSELLADPNFKLPPDGLSLDNPEVTDATVIIVYIKLKIDPETAEIKEVTELKVKLIFGSGLKEEGKNYLLLASSFLMGLIPGNPNPNQVLVRVVLIPKTLPEAEALALMRRTVDLYRAQMPPEFQAAAAALGARFLEEAAKIWAEIVNNPNTPSNSITLPDGTILTYTNIK	2.2919637522833867	0.9134509712815395	81.5633544921875	0.8516080379486084	6.955886363983154	nan	inf
monomer-300-nr2-6_result_2	27	DFYLTVTIILDANNPGAIVIEISTEPVTEPIPPFPPYTVEIANPGTPVTTADGHTAYPIVGDTTVITISFLIKKDVKPEFLPPVRVVLTDANGVPTVIAVYVRYDLETNTVHVIILIITGADSLAAADALAELLADPDVELPLEGLPLENPAVQDATAIEVYIKLKVDPETAEIKEVTELEVRLLFGSGRAEEGKNKLLLAAAFKMGLIPGNPNKNKVLVFVVLVDLNDPEEEVLKKIRTAVDLWIAQQPPELQAAARALGEKIIKHFKELYEKVRNDPNTPSGSIRLPDGTIFTYYRNK	1.2817432767007584	0.9646236579811296	86.27969360351562	0.8771386742591858	5.790896415710449	nan	inf
monomer-300-nr2-6_result_2	28	DFYLTITIILNWKHPGATVIQISTKPLTEPIPPFPPSTIEIANPGEPVVTKDGHLAQPIVGDTTVITITFLIRSDEPPKLLPPVKVVLVDENNVPTVIAVYVRYNPETNTVDIIVLIISGEDAIKAAEYLAEKYSQPDFPLPPEDLELENPEVRKARVLEVYIRLKIDPETAEILEVTELKVRLLFGSELKEEGKEYAVLAAAFHLGLIPGNPNPNQVLVLVVVISKKDPLEKALELVRTAGDLWLAQQPPELQAAAAALRELVERHFKEIWEKIRNDPNTPSGSERLPDGTIFVWTNNK	6.099466080909464	0.8280941034888039	71.78890991210938	0.7858068943023682	10.7467622756958	nan	inf
monomer-300-nr2-6_result_2	29	DFFLTVTILLDWKAPGAWVIVLSTEPVTEPPPPFPPYTVEIANPGEPVVTKEGELAYPIVGDTTVITIRFLIRRDTPPEFLPPVKVVLADENNIPTVIMVYVRYNLETNTVEIIILIISGEDALKLADYLAEELAKPDFPLPPKDLKLENPEVKNALAILVYIKLKVDPETAEILEVTELEVRLIFGSDLKEKGKNYLLLAAAFLMGLVPGNPDPNRVLVWVVLVSKDLPEEEADALVRRAVDLWRAQEPPALQAAAAALGEVVAARFRELWRRVVNDPNTPSGSERLPDGLILTYYVNK	4.620461458780168	0.9163307627149552	79.16856384277344	0.8381239175796509	7.7669548988342285	nan	inf
monomer-300-nr2-6_result_2	30	DFYLTVTILLDAKHPGAMVIVLSTEPVTEPVPPFPPYTVEIANPGEPIVTAEGETAYPIVGDTTTITITFLIRSDEPPKFLPPVRVVLADENNELLVIAVRILYDPETNTVTVIILIISGKDALKAADYLDELYSKPDVKLPLENPELNNPEVRNALVVEVYIELKIDPETAEIKEVTKLEVRLIFGSDLKEEGKNYLLLASARHMGLIPGNPNPNQVVVLVVLVSKTLPPEEVEKLVERAVELYLAQQPAEFKAAAAAWGEEVRKHFKEIYEKIVNDPSTPSSSIRLEDGTILVYYNNK	1.8091627519463698	0.9373844813440209	86.70487976074219	0.8801170587539673	5.635361671447754	nan	inf
monomer-300-nr2-6_result_2	31	RFFLTIKIIYDSKNPGAWVIELSTEPLTEPPPPFPPYTVEIANPGEPITTKEGYEAYPIVGDTTVITITFLIDSDEPPKVLPPVLVVLADENNIPTVIAVVVRYDPETNTVHVIILIITGEDALKAAEYFAKLLSKPDFPLPPKDIELENEEVKNAKVVLVYAELKVDPETAEIKELTRLEVILYFGSGLKEEGKNYVLLAAAFMMGLIPGNPNKNKVLILVVEISKTDPEEEALKKIKTAVDLYIAEMPEEFKEAARELGEIVIEHFKEIYKKIVNDPNQPSGSERLPNGIIFVWYNNK	5.1063294085813	0.9047236199916319	78.44927978515625	0.8318479061126709	8.281883239746094	nan	inf
monomer-300-nr2-6_result_3	0	LEEKIAFLKKWAEENNAPEVKETFIPLLEELKELIEKLEKEGSPLAELIRELFESLNLEELLKRGKDPWLAEALVAAGKLWKELKERLKIDENTPLLEKLAVILLVLASLLLAVAYHLLSSRPEFAPLVPERPVEDIVPPPDLELTIDTSIPPDSPDVRLDAPLNPRFLATGALERFVEKLVSLGFLRESAVRAFAHLAHAFPDAAPEVVEFIVDVILERLEEFAALAEAGRTDTSPLVRLFALMSENAEKIPWLAAQVLTYIVARLAYELVKELVAEEDPDKPGSPLLERLRPLAARAR	7.24943837419001	0.5675678943970451	75.76365661621094	0.4994845390319824	15.948330879211426	nan	inf
monomer-300-nr2-6_result_3	1	LDEQIKFVKEWAEKNNAPEVKETFLPILEELKEIIEKLEKEGSPLADLLRALFEELRLKELLELGPDPRLAEALIEAGKLWKKLKEKENINENTPLLKKLAVILLVLAQLYLAVAYHLLSSLPEFAPLVPELPVESIVPPEDLEVKIDLSIPPDSPEVKVDAPINPAFLETGALERFVAHLVSLGFLRESAVLAYVNLAHAFPNAAPEVFEAIVDYIIGKLDEFDALAKAGKTDTSPLTALFALASKIAAALPELVAAVLTYIVARLAYDFVRELARDEGPEEPGSPLREFLAPLAAAAR	18.4381868784201	0.1947963311980569	60.638336181640625	0.43395334482192993	19.56320571899414	nan	inf
monomer-300-nr2-6_result_3	2	LDELIAYLREWAAANDWPEVEATLVPLLEELRELIARLRAEGSPLAEVLEELFRELDLRELLARGPDPFLGEALVAAGRRYARLRERHGIDADTPLLRKLAIILEVLADLLLAVAYHLLSSLPELAPLAPRLPVEEIVPDPDLALEIDLDVPPGSPEVRLRADLNPAFLETGALERFVAELVAMGFLREAAVRAFARLAHAFPNADPNLFEALVDYILERLRAYHALAAAGRTDTSALTRLFAWIAAHAEEVPEFAAAVLTFIVAREAYRFVRELAAPAGPDEPGSPLRERLRPLLAAAR	2.690738815452797	0.9181076350537787	76.72017669677734	0.7804512977600098	8.92445182800293	nan	inf
monomer-300-nr2-6_result_3	3	LEEQIEYLRKWARENNAPEVEEYIIPILEELKKIIEKLKEEGSPLAELLEALFREFDLRELLELGPDPRLAEALIAAGKKYKELKKKYNINENTPLLEKLSIILLVFADLLLAVAYHLLSSRPEFAPLVPELPVEDIIPKTDLKVKIDESIPEDSKDVKIDADLNPKFLETGSLEKFVSTLVSMGFLRKSAVNAYVNLAHALPNADPNVFDAVVDYIIKKLEEFHELAKAGRTDTSPLVALFAWASKHAKEYPWFVSSALTYIVARLAYEFVRELTRPAGPDEPGSPLREALAPLVAAAK	6.3347478585156605	0.7988989780928699	69.76085662841797	0.7609244585037231	11.177589416503906	nan	inf
monomer-300-nr2-6_result_3	4	LDEQIAFLREWAAANNAPEVLETLVPILEEVKEIIAELEANGSPLAALIRALFEELALAELLARGPDPWLADALVAAGKRYERLKKERNINENTPILEKLAVILLVLADLLLAVAYHLLAADPEFAPLVPRLPVEDVLPPPDLELIIDETIPPGSPEVTLTAPLNPAFLATGALERFVSTLVSMGFLRESAVRAFARLAHAFPRAAPEVFAALVDHIIARLEEYKALADAGRTDTSPLVALFALISKNAAKIPEFATAALTYIVAREAYRWVAALLAPAGPDEPGSPLREALAPLAAAAR	1.9020190779468755	0.9429365576909784	85.65386199951172	0.8702564239501953	6.339274883270264	nan	inf
monomer-300-nr2-6_result_3	5	LEEQIAFVREWAAETGAPEVEETFLPILEELKEIIEKLKKEGSPLAELLEELFKELRLAELLGLGPDPRLGEALVAAGRRYARLKAERNINENTPLEEKLAVILLVLADLLLAVAYALLSALPEFAPLAPARPVESVLPAPDLALTVDASVPPGDPAVRLDADLDPRFLETGALERFVARLVSMGFLREAAVRAWARLARAFPDAAPAVVEALVDHILEELDRFAALAAAGKTDTSPLVRLFAWAAENAEEKPELVAAVLTFIVARLAYDFVAALAAPAGPGAPGSPLRARLAPLAAAAR	2.972198735478706	0.8918574151347529	80.2697982788086	0.8485003113746643	7.61359167098999	nan	inf
monomer-300-nr2-6_result_3	6	LDAQIAHLREWAAANGAPAVEATFLPILEEVKEIIAELKANGSPLAALLESLFAELDLAALLGLGPDPWLADALVAAGKRYEELKKKHNINENTPLLKKLAIILLVLADLLLAVAYHLLSARPEFAPLAPRRPVADIVPPESLEVTIDESIPPDSPLVKVDAPLNPRFLETGDLERFVAHLVSMGFLREAAVKAFVRLAHALPDADPRLFSFVVDHIIEELDRFHALALAGRTDTSPLVALFALASKNAEELPEFVAAALTFIVARLAYRLVRELTADAGPEAPGSPLRARLAPLAAAAR	1.944328684178581	0.9354108821575554	78.18263244628906	0.8244839906692505	8.502681732177734	nan	inf
monomer-300-nr2-6_result_3	7	IDEQIAFLRAWAEENNAPEVKETFVPILEEFKEIIAELKANGSPLAELLEALLKSLDLKELLALGPDPWLAEALVAAGKRYKELKEKYNINKDTPLLKKIAIILTVLADLLLAVAYHLLSSLPEFAPLVPALPVEEIVPKEDLKVEIDLSVPPGSPDVVVKADINPAFLETGSLERFVRELVSMGFLRESAVRAYVRLAHALPRAAPEVFDAIVDHILEKLREFRELAEAGRTDTDPLVALFALISENVEEIPEFAAAALTYIVARLAYRFVRELAEPAGPGEPGSPLRAALAPKAAAAR	14.350680849337813	0.5583127149005017	68.36039733886719	0.5553122162818909	15.042181015014648	nan	inf
monomer-300-nr2-6_result_3	8	LEEKIAFLREWAEENNAPEVKETFLPILEELKKIIKELKENGSPLAELLEELFEELDLEELLALGPDPWLAEALVEAGKVYERLREKHNINENTPLLKKLAIILYVLAQLYLAVAYHLLSRDPRFAPLVPALPVSEIVPDPDLELEIDESVPEGSDAVVAKADLNPAFLASGALERFVRRLVSMGFLREAAVRAFVQLAHSLPRAAPEVFEAVVDYIIEKLEEYHKLAEEGREDTSPLVRLFALISRYAEEIPEFAAAVLTYIVAKEAYEFVRELLREEGPDEPGSPLRERLAPLAAAAR	2.926609037994182	0.9025738730046055	81.95661163330078	0.8456631898880005	7.145593166351318	nan	inf
monomer-300-nr2-6_result_3	9	LDEIIAFVREWAKANNAPEVIETFLPLLEELKEIIEKLKKEGSPLAELLERLFKELDLKELLGRGPDPWLAEALIAAGKLYKKLKEKLKIDENTPLLEKIAVILYVLAVLLLAVAYHLLSSDPEFAPLVPRLPVEEIVPKPDLKLEIDLSIPPESPEVKITADINPRFLETGDLERFVSTLVSMGFLREAAVRAYVTLAHALPNAAPEVFSVIVDHIIEKLEEFDALAKAGRTDKSPLVALFAWARENAEKYPWFVAQALTYIVARLAYELVRELLAPEGPDAPGSPLRERLRPAAAAAR	10.845975784807116	0.36437632378766605	78.13511657714844	0.48689883947372437	16.244091033935547	nan	inf
monomer-300-nr2-6_result_3	10	LDEQIAFLREWAAANGAPAVEETFLPLLEELKEIIEELKKNGSPLAELVEELFRELDLRELLALGPDPRLAEALVAAGERYKALKEKHNINENTPLLKKLAIILTVLADLLLAVAAHLLSSQPEYAPLLPPLPVAELIPPEDLALEIDESVPPGSPDVKITADLNPAFLETGALERFVSRLVSLGFRREAAVRAFARLAHALPRAAPELFEAVVDHILEELDRFHALALAGRTDTSALVRLFALISAVADEIPEFAAAVLTFIVARLAYRFVRELTAEAGPEEPGSPLRERLAPRAAAAR	13.86395826650054	0.39711229473145554	60.73152160644531	0.5883828401565552	15.764836311340332	nan	inf
monomer-300-nr2-6_result_3	11	LEEQIEFLREWAERNGAPEVKETFLPILEELKELIDELKKNGSPLAELLEELFSSLSLRELLEEGPDPRLAEALVAAGKRWKELKKKYNINENTPLLEKLAIILEVLADLLLAVAAHLLSARPEFAPLLPPLPVEELVPPSDLKVEIDETIPPESPEVKVTAPLDPRFLATGALERFVARLTAMGFLREAAVRAFVNLAHAFPRAHPNVFDAIVDHILDRLDEFAALAEAGRTDTDPLTRLFALIRAHAEEIPWLAAAVLTFIVARLAYEFVRELAADAGPDVPGSPLRARLAPLAAAAR	2.2632667261684	0.9302520474751345	75.9718017578125	0.7988249063491821	9.37730884552002	nan	inf
monomer-300-nr2-6_result_3	12	LDETIAFVRAWAEENDAPEVLRTFVPLLEELKKIIEKLKKEGSPLAELLEDLFRELDLRELLERGPDPWLADALVAAGRRYERLKAEHKIDENTPLLERLAIILLVLADLLLAVAYHLLSSLPEYAPLAPALPVEAVVPPLDLALRIDLSVPPESPEVRLDAPLNPRFLESGALERFVSELVSLGFLREAAVKAFARLAHAFPNADPNVFDAIVDHIIERLREYAALAAAGRTDTSPLVRLFAWVAAHAEEVPRLAAAVLTLIVAREAYDFVAELAKPEGPDVPGSPLRERLAPLVAAAR	10.01577052334555	0.631204988470051	65.64859008789062	0.705419659614563	12.182019233703613	nan	inf
monomer-300-nr2-6_result_3	13	LEETIAFVRAWAAENDAPEVEATFLPLLEELKALVEQLEAEGSPLAALLRELLAELDLRALLALGPDPRLGEALVAAGRRWAALKERHGVDADTPLLEKLAIALLVLADLLLAVAAHLLSSLPEFAPLLPARPVESLVPPADLELRIDLSVPPESPEVTVEAPLNPAFLASGSLARFVEELVSMGFLRESAVRAWVRLAHAFPDADPNLVDDIVDYIIEKLREFHELAEAGRTDTSPLVRLFALISKTNKEIPELAAALLTYIVARLAYEFVRELAEPAGPDEPGSPLRERLRPRLAAAR	1.9126599813037	0.9435033116293964	86.21834564208984	0.8800010681152344	5.718316555023193	nan	inf
monomer-300-nr2-6_result_3	14	LEKQIEFVRKWAEENNAPEVKETFIPLLEEFKKLIEELKKNGSPLAELLEKLLEELNLEKLLELGPDPRLAEALIAAGERWKELKKREKIDENTPLLKKLAILLRVLADLLLAVAYHLLSSDPRFAPLAPELPVEEIVPPEDLALRIDTSVPPGSPAVELDADLNPAFLATGALERFVSHLVSRGFLREAAVRAFATLAHAFPKAAPEVFRAIVDYIIERLDEMDELARAGRTDTSPLVALFALASRHAAEIPELVAAALTFIVARLAYDFVRELMERRGPDEPGSPLAERLAPLAAAAL	13.248269688878857	0.5279326151187295	55.30458068847656	0.5188968181610107	17.337886810302734	nan	inf
monomer-300-nr2-6_result_3	15	LDEQIAFVREWAAANGAPEVEETFLPILEEVKKLIEKLRENGSPLADVVEELFESLDLRELLALGPDPWLAEALVAAGRLYKELKERLNINENTPLLTKLAVILTVLANLLLAVAYHILSSLPEFAPLLPRLPVEEVLPPADLELEIDLSVPPGSPEVDLRADLNPAFLATGSLERFVSHLVSMGFLREAAVRAFANLAHAFPRAAPELFDAIVDHIIERFDEMHELALAGKTDTSPLVRLFAWISKHAEKVPEFAAAVLTFIVARLAYDFVRELAKPEAPGAPGSPLRARLAPLAAAAR	2.1915959202955904	0.9409063873561188	84.72472381591797	0.8674920201301575	6.481043338775635	nan	inf
monomer-300-nr2-6_result_3	16	LEEKIKFLKEWAEKNNAPEVKKTIIPILEELKKIIEELKANGSPLAELIEELFEEFDLKELLSLGPDPWLAEALIAAGKKYEELKKKYNINENTPILKKLAIIFEVFADLLLAVAYHLLSSDPRFAPLLPRLPVEDIIPKEDLKVTIDETVPPDDPTVKVDADIDPRFLETGALEKFVAHLVSMGFLREQAVRAFVRLAHAFPRADPNLVEFIVDYIIEKFDEYAALAEAGKTDTSPLVRLFALIREHAEEIPELAAALLTFIVAREAYRLVRELLEPASPEEPGSPLRARLEPLVAAAK	1.4872946953001691	0.955744059133459	87.87666320800781	0.8940987586975098	5.356764793395996	nan	inf
monomer-300-nr2-6_result_3	17	LEEQIAFLREWAEKNNTPEVIETFLPLLEELKEIIEKLKAEGSPLAALLEDLLSSLDLRELLGLGPDPWLGEALVAAGRLWEELKKRHGINENTPILKKLAIALLVFAALLLAAAYHLLSAQPEFAPLVPRRPVEEVIPPLDLELRIDTSVPPGSPAVRIDAPLNPAFLASGSLERFVATLVSMGFLREAAVRAWAALARAFPDAAPEVFDALVDHIIERLREFHALAEAGRTDTSPLVALFAWISRHAEEVPEFAAAVLTFIVARLAYEWVRALTAPDGPDAPGSPLRARLAPLAAAAR	7.26294703147283	0.7713825399024472	65.43197631835938	0.7120479345321655	12.254891395568848	nan	inf
monomer-300-nr2-6_result_3	18	LEEQIEFLRRWAEENDAPEVIETFLPLLEELKEIIEKLKAEGSPLAELLEKLFKELNLKELLALGPDPWLAEALVAAGKLWKKLKEKNNINENTPILKKLAIILTVLAQLYLAVAYHLLSSLPEFAPLVPRLPVEDIIPPEDLKITIDTSVPPDSPEVKIDADLNPRFLASGDLTRFVTHLVSKGFLRESAVKAYVTLAHAFPNAAPEVFSFIVDYIIEKLDEYDALAKAGKTDTSPLVALFAFISKNNEKIPEFAASLLTFIVAKEALDLVLELAAPAGPDEPGSPLRERLAPLAAAAR	1.3581089650038678	0.9698643722838848	82.74324798583984	0.847995400428772	7.000389575958252	nan	inf
monomer-300-nr2-6_result_3	19	LDEQIEFLRAWAAANGAPAVEETLLPLLLELKEIVEELKANGSPLAALLEALLAELDLRALLARGPDPWLADALVEAGRLWARLKAERGIDENTPLLEKLAVFLRVLAALLLAVAYGLLSADPEFAPLVPARPVAAVVPPADLALEIDESIPEGSPDVRLTADLNPAFLASGSLERFVAELVALGFLRRSAVLAWAELAHAFPDAAPEVVDALVDHILARLRRYAALAAAGRTDTSPLTALFAWISAHAEEIPEFAAAFLTFIVAREAYAWVAALLAPASPDAPGLPLREALAPRAAAAR	13.148485043648739	0.3715966924902159	57.57316207885742	0.4562120735645294	19.226016998291016	nan	inf
monomer-300-nr2-6_result_3	20	IEEQIKFVKEWAEKNNAPEVIETFIPLLEEFKEIIEKLEKEGSPLAKLLRELLEELNIKELLELGPDPWLAEALVEAGRRWKELKERLNINEDTPLLDKIAVLLLVLADLYLAVAAHLLSSMPEFAPLLPARPVEDLVPPSDLEVKIDLSIPPDSPSVKIDAPINPAFLETGALERFVSKLVSMGFLRESAVRAFVNLAHAFPDAAPEVFQAIVDYIIEKLDEFDELAKAGKTDTSPLVRLFAIISKNNEKIPWFATQVLTYIVAKLAYDFVKELAKEEGPDEPGSPLRERLKPLVEKAR	3.021236310393634	0.9166089994464421	78.8655776977539	0.8085962533950806	9.416029930114746	nan	inf
monomer-300-nr2-6_result_3	21	LDEQIAYLRAWAEANGAPEVKETFLPLLEEFKELIEKLKKEGSPLAELLEELLEELDLAALLAAGPDPWLAEALVAAGKRYKELKEKYNINENTPLLKKLAIILLVLADLLLAVAYHLLSSQPEFAPLVPRLPVEEVLPSPDLEVKIDTSIPPGSPVVKVDAPINPRFLETGSLEKFVTELTAMGFKRESAVKAFVRLAHALPRADPNVFDAIVDYIIKEFRRFAALAEAGRTDTSPLTRLFALIRATADAIPEFAAAVLTFIVAKLAYDFVRELTAPASPELPGNPLLEYLRPLVAKSL	1.6994140654240761	0.9555184696440463	82.07550811767578	0.8423445224761963	7.47073221206665	nan	inf
monomer-300-nr2-6_result_3	22	LDEQIAYVKKWADENNYPEVKETFVPILEELKKIIAELEANGSPLAALLRALFEELDLKKLLELGPDPYLGEALVAAGKKWKELKEKYNINENTPLLKKLAIILTVFADLYLAVAYHILSSRPEFAPLAPPLPVEDIIRPEDLEVKIDLSIPPGSPEVKVDAPINPAFLETGSLERFVSTLVSMGFLRESAVKAWVNLAHAFPKAAPAVFEVLVDYIIERLREYHALAQAGRTDTSPLVALFALISRTAKEIPEFATSALTFIVAKEALDFVLELAKEESPDEPGSPLRERLAPKAAAAK	20.21420331137781	0.2579756775135119	51.36744689941406	0.4182305335998535	20.1534366607666	nan	inf
monomer-300-nr2-6_result_3	23	LDELIAFVRAWADANNAPAVKETFVPLLEELKKIIEELKENGSPLAELIEELAKSLDLAALLAEGPDPRLGEALVAAGERWEELKKKENINENTPLLKKLAIILEVLADLLLAVAYHLLSSRPEFAPLVPELPVASVVPPTDLKLTIDLSVPPDSPDVKIDAPLNPRFLETGALERFVSELVSMGFLRESAVRAWARLAHAFPNAAPEVVQAIVDYIIEKLKEYHELALAGKTDKDPLVALFAWISEHAEEYPEFAAAVLTYIVAKLAYDFVRELTADAGPDAPGSPLRARLAPLVAKAR	19.516059255536177	0.258331240035229	56.13336944580078	0.4642488956451416	19.54477310180664	nan	inf
monomer-300-nr2-6_result_3	24	IDKQIAFLEAWADENDAPEVKETVVPLLLEFKKIIEELKKNGSPLAELLEELFKELDLEALLGRGPDPRLAAALVEAGRRWEELKKKLNINENTPLTKKLAVILLVLADLLLAVAYHLLSAQPEFAPLVPPLPVSEIVPDESLEIKIDESIPEGSPVVDIEADINPAFLASGAVERFVKELVSMGFLREQAVRAYVRLAHALPNAAPEVFEAVVDYIIEKLKEYDELAKAGKTDKSPLVKLFALMSKHAEEVPELAAAVLTYIVAKEAYDFVAELTAEAGPDVPGSPLRAYLEPRVAAAR	1.506747404684025	0.9578856113141186	80.04598236083984	0.8263957500457764	8.06425952911377	nan	inf
monomer-300-nr2-6_result_3	25	LDEQIAFLREWAERNDAPEVLETFLPLLEELKELIEKLKAEGSPLAALLEELFASLNLRELLARGPDPWLGEALVAAGRLYEELKAKHNINKDTPLLKKLAIILRVLAALLLAVAYHLLSSLPEFAPLAPRLPVEEVIPPADLELKIDESIPPGSPEVKVDAPLNPAFLETGALERFVTRLVSLGFLRRSAVEAWVNLAHAFPNAAPELVEAIVDYIIERLDEMAALAEAGRTDTSPLVALFAWAREHAEEYPEFVAAVLTYIVARLAYEFVSELAAPAGPDEPGSPLRERLAPLAAKAK	9.032297050345894	0.47941336502131954	63.67112350463867	0.4943045377731323	18.452238082885742	nan	inf
monomer-300-nr2-6_result_3	26	LEEQIEFLEKWAEENNAPEVKETFLPLLKELKKIIEELKKNGSPLAELIEELFKELDLKELLKLGPDPRLAEALVAAGKLWEELKKKENINENTPILKKLAIILLVLANLLLAVAYHLLSSDPRFAPLVPERPVESILPPADLELTIDETVPPGSPAVVLDADLNPRFLETGDLERFVSRLVSMGFLRESAVKAWANLAHAFPDAAPAVVSAIVDHIIEKLEEFHKLSEAGKTDTSPLVKLFDLISKNAEKIPELAAAVLTFIVAKLAYDFVRELLAEAGPDEPGSPLRERLAPLVAAAL	1.7445708203711294	0.9519708452758946	80.59814453125	0.837226390838623	8.07726764678955	nan	inf
monomer-300-nr2-6_result_3	27	LDEQIAFLREWAAANDAPEVIETLVPLLEELKEIIEKLKAEGSPLAALLEALLSELDLAALLALGPDPWLAEALVAAGRRWARLRERRGIDENTPLLEKLAVILRVLADLLLAVAAHLLSARPEFAPLVPRLPVEELLPPEDLELEIDTSIPEGSPLVELKAPLNPAFLATGALERFVKELVSMGFLREQAVRAFARLAHAFPRAAPEVFQAIVDHLIERFREYAELAKAGKTDTSPLVALFALISKNAEKFPEFAAAVLTFIVAREAYAWVRELAADRGPDEPGLPLREALAPLVAAAR	1.808267498297033	0.9427679597314438	83.29438781738281	0.8407591581344604	7.485035419464111	nan	inf
monomer-300-nr2-6_result_3	28	LDEKIAFVREWAEATGTPEVIETFVPLLEELKKIIKELEEKGSPLAALLKALFEELDLRELLALGPDPWLGEALVAAGKLWKKLKEKYNINEDTPLLEKLAVILTVLAQLLLAVAYHLLSADPRFAPLVPRLPVEDIVPDPDLKITIDESIPEGSKEVKIDANLNPAFLKTGALEKFVEKLVSMGFLRKQAVNAFANLAHAFPRAHPEIFQAIVDYILEQLDRFHALAQAGRTDTSPLTALFALISRLAEKIPGFAAAVLTYIVARLAYDFVRELLRPAGPDAPGSPLLERVEPLAARAL	1.2666802332038174	0.9729009300022834	79.94236755371094	0.8287563323974609	7.943127632141113	nan	inf
monomer-300-nr2-6_result_3	29	LDEQIAYVRAWAAANGAPEVEETFVPLLEELKELVAKLKAEGSPLAALLEALLKELDLAALLALGPDPRLAEALVAAGKRWKELKEKEKIDENTPLLKKLAIALQVLADLLLAAAYHLLSALPEFAPLAPALPVEEVVPPDDLEVKIDTSIPPESPKVDIDAPINPAFLETGALEKFVKTLVSMGFLRESAIKAFVNLAHAFPRAAPEVFQAIVDHIIDRFKEYAALAAAGRTDTSPLVALFAWISKNAEKYPEFAAAALTFIVAREAYAFVRALAEPAGPDAPGSPLRERLAPLAAAAR	1.5230598445694916	0.9615863046822896	83.15361785888672	0.8513044118881226	7.051272392272949	nan	inf
monomer-300-nr2-6_result_3	30	LERQIAFLREWAERNGAPEVLETLLPLLEELKEIIEKLEAEGSPLAALLRELFEELRLEELLARGPDPWLGEALVAAGRLYARLKEKYKIDENTPILKKLAIILEVLAALLLAVAYHLLSAQPEFAPLVPRLPVEAIVPPEDLELEIDESVPPDSPEVDLRADLNPAFLATGDLERFVTHLVSRGFLRRSAVRAYARLAHALPAAAPEVFSAIVDYILEKLDEYHALALAGREDTSPLVRLFALMARHAEEIPELATAALTLIVAREAYDFVAELTAPRGPGEPGSPLLARLAPLAAAAR	15.921023811883938	0.28218605465109114	48.85900115966797	0.3343363106250763	20.95844268798828	nan	inf
monomer-300-nr2-6_result_3	31	LDELIEFVRKWAEENNFPEVKETFIPILEELKEIIEELKKNGSPLAELLEELFEELDLKKLLELGPDPRLGEALVAAGKRWEELKKKKNINENTPILEKLAVILLVLADLLLAVAYHLLSSRPEFAPLVPPLPVEEVVPPLDLDLKINSSIPPDSPKVDIDADLNPAFLETGALERFVSELVSMGFLRESAVKAWVRLAHAFPRAAPEVVEVIVDHIIAKFREYDALAKAGRTDTSPLVKLFALISKNSEKYPELAAAVLTFIVAKLAYDLVAELTKEEDPEVPGSPLREALAEKAAAAK	1.6483464710307894	0.9480802373699871	83.08100891113281	0.854655921459198	7.0379180908203125	nan	inf
monomer-300-nr2-7_result_0	0	PTPEERRIMAETIFRTRLLAELLFPDEPDPAAIGGAFAALWAAYEADLKTGSFTLESFLDFAFDTMPPRLAFLFLYEYTMLSMRPFDTELWRRFIEKYGPENVEKLPPFFQLLIESLEAPLSEVFARRGGEPVALPEDHEKLWEPLPEDKEGLELIKAFKEWLKKQLERLLPAESPLARLTPEGVRALRKIFSEYLKKVFEKYFSDPERAADPALVRFHDELKALFDAGSKPGFDFLSFPPLDWAPLLAVLEAHPELRFLFTLMLLLLEYNRIEEAPYSPEEKADRLALLELFFRELMLR	4.467755784828803	0.8033172430316365	68.37660217285156	0.689673900604248	12.504257202148438	nan	inf
monomer-300-nr2-7_result_0	1	PTPEEKRIMRETIFRTYLLAKLLFPDVPSPEEIGGAFEKLWKAYQENLKTGSFTLESFARFAFSVLPPELAFLFYYELSITSMEPLNVELLNELIKLYGEENLEKLPPFFQLIVESAEAPLSEVFAKRGGKPVELPPDIENLIKPLPEDKKGLELIKAYKEWLKEVLEKLLKSSSPLDILTPEGVRALHKILSEYHKKVFDKYFSDPERAADPELVKFYNTLKEYFENSSKPGFDFLSFPEIDWEPFLEILEKYPELRFLVYLMLLLIEYNRIEEAPYSPAEKADRLALHELFFREVLER	3.7463954024591466	0.8096889022478522	73.32328796386719	0.7652968168258667	9.474432945251465	nan	inf
monomer-300-nr2-7_result_0	2	PTPEEIRIMRTTVFWTRLLAELLFPDVPDPAEIGGAYDALWAKLEEHLKTGSFTLEEFYRFAFDVLPPELAALFLYMLTRLSRRPLDKELWNEFIEKYGEENLKKLPPFFQLLHERLEAPLSEVFAARGGKPVELPKDYENLIKPLPDDKKGEELIKAFLEWLKEQLEKLLPASSPLDILTPEGVLALHEILSKYLREVFDRYFSDPERAAIPELVAFHDTLKALFDASSQPGFDFLSFPEIDWDPFLAILDKHPELRYLVTLMLLLIEWNRILEAPYSPEERAEELALLYLFFRELMKR	2.0110947141750826	0.9189186050988114	83.21139526367188	0.8087592124938965	6.251226425170898	nan	inf
monomer-300-nr2-7_result_0	3	MTPEEKLIMKRTIFYTYLLAKELFPDVPDDAEIEGAFNKLWKAYEEDLKTGSFTLEKFVDYAFDVLSPELAALFLYEYEMLSMKPFNKELWKKYVEKYGEENLKKLPPFFQLLHESLEKPLSEVFKERGGEPVELPKDYEKLFKPFPKDKEGDELIKAYKEWLKEQLEKLEPLSSPLSRLTPEGVLALRDALSKYHKEVFDRYFSDPERAAIPELVWFYETLKKYFDTNSKPGADFLSFPEIDWKPLLKVLEDHPELRFLVLLMLLLIEYNRILEAPYSPEEKEDRLTLLELFFREFLKR	1.3622730171653101	0.9605529036514933	80.9745101928711	0.8275493383407593	7.086511135101318	nan	inf
monomer-300-nr2-7_result_0	4	PTPRERLIMRETIFRTRLLAELLFPDVPDPSEIGGEFDALWAAYEEDLKTGSFTLEEFADYAFDVMSPELAALFLYELTRLSARPLDKELWNKYIEKYGRETIEKWPPFFQLLTESLEAPLSEVFAARGGRPVALPPDYEKLFEPFPDDKEGEELIKAFLAWLREQLERLLPAASPLDILTPEGVLALRKAFSEALEKVFDRYFSDPERAADPELVEFHETLKALFDASRQPGFDFYSFPPIDWKKFLAVLEAHPELRFLVTLMFLMIEYERILEAPYSPAERADRLALLELFFREFLRR	20.301912771967874	0.1477744491032242	72.80168151855469	0.5387941598892212	15.714786529541016	nan	inf
monomer-300-nr2-7_result_0	5	PTPRERLIMRRTIFLTELLARYLFPDEPDPAVIGGAFGALWAAYEADLADGSFTLESFLDFAFDTLPPELAALFLFEYFLLSRQPLDVELLKRFIEKYGEEKVKELPPFFQLLIEAADAPLSEVFARRGGAPVALPADYERLRDPLPDDKEGLELIAAYREWLRAWLERLAEASSPLARLTPEGVRAVHEALAAYHREVWERYFSDPERAADPELVAFHETLKAYFDAASKPGFDFDAFPPIDWAPLLAVLERHPELRFLVLLMELLILWNRIEAAPYSPAERADRLALLYLFFRELMAR	14.585255240082489	0.333125553718736	72.1863021850586	0.5410766005516052	15.327796936035156	nan	inf
monomer-300-nr2-7_result_0	6	MTEREKRIMRETIFLTYLLAKLLFPDVPSEDEIGGAFKKLWEAFEKDLETGSFTLEEFYRFAVENMSPELARLFLWMYTMLSQQPLDVELWKEYVEKYGKENLEKLPPFFQLLDERTEAPLSEVFARRGGKPVELPPDLEALFAPLPADRAGDELVAAYLAWLRAELERLLPAASPWAILTPEGVLRLHERLSARHREVFERYFADPERAADPELVAFHETLKAYYDAASQPGFDFYDFPPIDWDAFLKVLDKYPELRFLVTLMFLLILYNRILAAPYSPAERADALALLELFFREFLAR	5.463006068027839	0.7883567732092799	69.17272186279297	0.6667661666870117	11.51280403137207	nan	inf
monomer-300-nr2-7_result_0	7	PTPEERRIMRLTIFLTYLLARLLFPDRPDPAEIGGAFAKLWAKFEEDLKTGSFTLESFFNFAVSTMSPELAALFLYELFMLSRQPLNAALWQSFIEKYGREQLAKWPPFFQLLTESLAAPLSEVFAARGGKPVALPPDYEKLFEPLPKDKKGLELIKAYKEWLKKNLERLAAASSPLDILTPEGVEALRKALSKYHKEVFKKYFSDPERAADPELVAFHDTLEKLYEASSKPGFDFLSFEPIDWDAFLAVLEKHPELRFLVTLMFLLIRYNIINEAPYSPAEKADRLALLYLFFREFMER	19.30708861590204	0.20665409972704565	62.019710540771484	0.463467538356781	17.829893112182617	nan	inf
monomer-300-nr2-7_result_0	8	MSPEEKRIMRDTIFWTRLSALYLFPDDPDPATIGGAFNALWAAYQENLKTGSFTLEKFYEHAVATLPPRLAALFLYWYFMLSQQPLNKELWRAYIEKHGREQLAELPPFFQLLVERLEAPLSEVFARRGGKPVELPEDVEELFPPLPEDREGDALIEAYLAWLREVLERLLEASSPLARLTPEGVLRLHEILSEYHRRVWDRYFADPERAADPELVAFHETLKARFDASSKPGFDFLSFPPIDWEPFLAVLDAHPELRRLVLLMELLILYNRILEAPYSEEEKADNLALLELFFREFLRR	1.3424028191896205	0.9627076786234567	83.71759033203125	0.8332282900810242	5.835705757141113	nan	inf
monomer-300-nr2-7_result_0	9	PSPRELRIMRETIFLTYLLAKYLFPDVPSDEEIDGAFEKLWKKFEENLKTGSLTLEKFFEFAMSVMSPELAALFLFMYTMLSARPLDKKLWKAYIEKYGKENLEKLPPFFQLLVEHLEAPLSEVFAKKGGKKVELPENIEELFEPLPQDKKGEELIKAFKEWLKKQLEKLEKASSPLDILTPEGVLKLHEIFSKYWKEVFDKYFSDPERAADPDLVKFYNTLKEYFDASSKPGFDFYSFPEIDWEPFLKILEKNPELRFLVLLMFLLILYNRILEAPYSEKEKEDRLTLLHLFFREFMKR	1.784522445166505	0.9528860117379269	82.63325500488281	0.823330283164978	6.524989128112793	nan	inf
monomer-300-nr2-7_result_0	10	PTPEERRIMAETIFLTRLRARYLFPDVPSPAEIDGAFARLWAAYQADLADGSLTLEAFADLAFATLPPELAFLFLLELTLLSQQPLDAELVRRLIERYGEERTKELPPFFQLVIESLEAPLSEVFAARGGKPVELPPDFAELLEPLPQDKEGLELVKAFLEWLRKQLERLLPASDPLARLTPEGVLAVHRAFAALHREVFDRYFADPERAADPALVAFHATLKARFDTQSQPGADFLSFPPIDWAAHLAVLDAHPELRYLVLLMEELIRFQRILEAPYSPAEKADRLALLYLYFRELLLR	2.4439491477838904	0.8988441536472938	75.31720733642578	0.7513841986656189	8.77958869934082	nan	inf
monomer-300-nr2-7_result_0	11	PSPRERRIMATTVRRTYLLARVLFPDVPDPAEIDGAFAALNAALAEDRKTGSFTLEEFVDFAFSTMPPELAALFLYEYDLLSQRPLDKELWKRYIEKYGEENLKKLPPFFQLLIESLEAPLSEVFAARGGKPVELPEDYENLIEPLPKDKKGKELIKAYLEWLKKQLEKLLEADDPLAILTPEGVLRLREIFSKLHREVWERYFSDPERAAIPELVAFHETLKAYYDASSQPGFDFYSFPEIDWDPFLAVLEKHPELRYLYLLMELLIDYNRILEAPYSPAEKADRLALLELFFRELLKS	3.1459770372356988	0.8398407512696484	72.15274047851562	0.749464750289917	10.353611946105957	nan	inf
monomer-300-nr2-7_result_0	12	MTERELKIMRLTIFYTYLLALLLFPDVPDPAEIGGAFEALWAKFQENLKTGSLTLEEFVDFAFDTLPPELAALFLYEYTRLSAKPFDVELWKKFVEKYGEENLEKLPPFFQLLHESAEAPLSEVFARRGGKPVELPEDIEKLFEPLPKDKKGLELVKAYKEWLKKQLKKLLPASSPLDILTPEGVLRLHEIFSKYHKEVFDRYFADPERAADPELVAFHNTLKEYYEKSSKPGFDFYSFPEIDWEPFLAVLEKHPELRYLFTLMLLLIEYNRILEAPYSPAERADELALLYLFFREFLER	1.8561998423510355	0.9350956806983258	72.39192199707031	0.6838156580924988	10.717910766601562	nan	inf
monomer-300-nr2-7_result_0	13	MTPEERRIMRLTIFLTRLLARLLFPDEPSPAVIDGAFERLWAAYKENEKTGSFTLEEFYRFAVSVLPPELAALFLYMLDLLSRRPLDAALWREFIEAYGEETLARWPPFFQLLTASLEAPLSEVFAARGGKPVELPPDFEALRPPLPKDKEGEELIEAFLAWLRSWLASLLDAASPLAIWTPEGVRALRKALSEEWREVWDRYFSDPERAADPELVWFHNTLRALWEASSQPGFDFLSFPEIDWEPFLEVLDKHPELRRLVLLMFLLILWNVIEEAPYSPAERADRLALLALFFRELLAR	4.981192740084626	0.7723927200065733	70.93839263916016	0.6976540088653564	11.384597778320312	nan	inf
monomer-300-nr2-7_result_0	14	PTPEERRIMRDTIFWTRLLAKLLFPDVPDPDEIGGAFAALWAAFEEDLATGSFTLEKFVDFAFATMPPELAALFLYAYFTLSQKPLDVELLRRFVERYGRENLEKLPPFFQLLLERTDAPLSEVFAARGGKPVELPPDHEKLWEPLPDDLEGDALIEAYKAWLKKQLEKLLPLDDPLSILTPEGVLAIHEKLSALHKEVFDRYFSDPARAADPELVAFYEQLKAYFDASSKPGFDFLSFPPLDYAPLLAVLEANPELRFLVTLMLLLIEVNRILEAPYTPEERADNLALHYLFFREFMKR	1.7968922703054664	0.9363476165066261	84.37709045410156	0.8210310935974121	5.827808380126953	nan	inf
monomer-300-nr2-7_result_0	15	PTPRERRIMETTIFYTYLTARYLFPDVPDPAVIGGGFDKLWAAYRADLETGSFTLDKFVDFAFDTLPPELAFLFYYWYTLLSQKPLDVEKLKALIEKYGEENIEKLPEFFKLIIERAEAPLSEVFARRGGKPVELPPDIEKLIEPLPEDKEGDELIKAFKEWLKKQLSKLLPASSPLSILTPEGVRKLREIFSKYLKEVFDRYFSDPERAADPALVAFYTTLKEYFDASSKPGFDFYSFPPIDWDPFLAVLDAHPELRYLFLLMLLLIQYNIIEEAPYTPAEKADRLALLHLFFREFLQR	1.30945681618133	0.9620995189404815	84.46965026855469	0.8448911905288696	5.7529730796813965	nan	inf
monomer-300-nr2-7_result_0	16	PTPEEKRIMRLTIFLTYLTARLLFPDVPDKEEIDGAFNKLWEAYEKDLKDGSFTLDKFFDFAVDTLPFPLAALFYYWYTMLSMKPLDVEKWKKYVEKYGEENIKKLPPFFQLIIKSTEAPLSEVFAAEGGKPVELPEDYEKLFKPLPKDKKGLELIKAYKEWLKENFEKLAELKSPLDRLTPEGVRKVREVFSKYHKEVFDRYFSDPERAADPELVDFYNTLKKLFDASSKPGFDFYSFEPIDWEKFLKVLEKNPELRYLVLLMLLLIEYNRIEEAPYSPEEKADRLTLLYLFFREFLER	1.4696807677688453	0.9537191955920657	81.55601501464844	0.8122302293777466	6.449708938598633	nan	inf
monomer-300-nr2-7_result_0	17	PTPEELLIMRETIFRTYLTAKLLFPDVPDPEEIEGAFEKLWEAFKKNLKDGSFTLDSFVDFAFDNMPPELAFLFLYWYFILSRRPLNKELLNKFIEKYGKENIEKLPPFFQLLIESQEAPLSEVFAARGGKPVELPEDIENLIPPLPKDKKGLELIKAYKEWLKEVLEKLEKAESPLDRLTPEGVLALHEILSKIHKEVFERYFSDPERAADPELVEFYNALKEYFDKSSQPGFDFLSYPPLDWEKFLKILEKYPELRYLVTLMLLHIEYNRILEAPYSPEERADRLALLELFFREFMKR	5.162588373742408	0.7567629885895065	62.78470993041992	0.6130757927894592	13.18665885925293	nan	inf
monomer-300-nr2-7_result_0	18	MTPEEIRIMKTTIFLTRLLSLLLFPDVPSEEEIGGAFEKLWKKFEENLKTGSFTLESFFDFAVDTMSPELAFIFYYWYTMLSMKPIDKELWKKLIEKYGKENIEKLPPFFQLLIESLEAPLSEVFKKKGGKPVELPKDIEKLIEPLPKDKKGLELIEAYKEWLKKQVEKLLPLSSPNSILTPEGVLALHEILSKYHKEVFDRYFADPERAADPALVAFYNELKALYDASSKPGFDFLSFPELDLEPFLEVLEKHPELRYLVLLMFLLIEYNRILEAPYSEEEKADRLALHELFFRELLSR	2.43608971250237	0.9149954693414564	76.32730865478516	0.7893182635307312	8.56250286102295	nan	inf
monomer-300-nr2-7_result_0	19	PTPKEKYIMETTIFRTYLLAKYLFPDVPSDEEIDGAFDALWKKYQENLKTGSLTLEKFADFAFSTMSPELAALFLYELDILSAKPFNKELWKKYIELYGEENIKKLPPFFQLLIERLDAPLSEVFARRGGKPVELPEDYENLFEPLPKDKEGLELIKAFLEWLKKQLEKLLPAESPLDILTPEGVLKLHEAFSKLHKEVFDKYFSDPERAADPELVWFYDTLKEYYDKASKPGFDFYSFEPIDWEKFLEVLEKYPELRYLVLLMYLHIYYNRILEAPYSEEEKADRLRLLDLFFRELMKS	13.868879410882142	0.2793399008565394	72.0574722290039	0.46564602851867676	16.804401397705078	nan	inf
monomer-300-nr2-7_result_0	20	PTPEELRIMRLTIFLTRLGARLLFPDVPDPAVIGGAFAALWAAFQANLATGSFTLESFVDFAFSTLPPRLAALFLFWYTILSRKPLDAELWRAYRARYGEAELARLPPFFQLLDASLEKPLSEVFAERGGKPVELPPDIESLFEPLPKDKKGEELIRAYLEWLRSQLERLLPLSSPLDILTPEGVLRLHEILSKYHKEVFDRYFSDPERAADPELVAFYNELKKLYELASQPGFDFLSFPELDWAPFLAVLDKHPELLFLVTLMLLHILWNIILESPYSPEEKADRLALLALFFREFLER	1.690663243470223	0.9384454088944206	83.43376922607422	0.8288233876228333	5.971543312072754	nan	inf
monomer-300-nr2-7_result_0	21	PTPEERLIMRRTIFLTRLTALALFPDEPDPATIGGAFAALWAAFEEDLKTGSFTLEAFADFAFATMPPELAALFLWWLTMLSQRPLDAALWRAFVERYGAERLARFPPFFQLLHERLEAPLSDVFAARGGKPVELPPDFAALFAPLPADLEGDALVAAYRAWLAAQLARLAPAASPLAILTPEGVLALHEALSAIHREVWERYFSDPERAADPELVAFHDALRAYYDAASRPGFDFLSFPPLDLEPLLAVLDRHPELRYLVLEMLLHIQYNRILEAPYSPAEKADALALLALFYRELRAR	17.486882982211057	0.19077670043928469	63.36777114868164	0.4332869350910187	19.1739444732666	nan	inf
monomer-300-nr2-7_result_0	22	MTPAERRIMRETIFWTYLLARELFPDVPSPEEIGGGFERLWARFEEDLRTGSLTLESFFRFAVDTLPPELAALFLYALTLLSRRPLDAELWKAFIEKYGEERLKEFPPFFQLLTESLEAPLSAVFAARGGKPVELPPDYAALLAPLPADREGDALVEAFREWLRAQLERLAAADSPLARLTPEGVLALHRAFSAALAEVWDRYFADPERAADPELVAFHDALKALWDAASQPGFDFDAFPPLDWRPLLAVLEAHPELRWLFLLMLLQIEYERILAAPYSPEERADRLALLELFFRELLKR	3.0287803133036926	0.8571907191212794	72.33881378173828	0.6899702548980713	10.32039737701416	nan	inf
monomer-300-nr2-7_result_0	23	PTPREKRIMRETIFLTYLLAKELFPDVPSDEVIGGAFEKLWKKFEENLKTGSFSLDSFVDFAFSTMPPELAALFLYVYDLLSQRPLDAELWRSFVEKYGRENLAKLPPFFQLLDESLEAPLSEVFARRGGKPIELPEDIENLIEPLPKDKKGDELIKAFKEWLKKQLEKLLPGESPDDILTPEGVLKLHEILSKILKEVFDRYFSDPERAADPELVWFHNTLKELFDKSSKPGFDFLSFPEIDWEKFLEILEKYPELRFLVLLMFLQIEYNRILEAPYSPEERADRLALLELFFRELMKR	1.575850513965152	0.9520892783097601	85.66328430175781	0.8409194946289062	5.658477306365967	nan	inf
monomer-300-nr2-7_result_0	24	MTPEERLIMETTIRRTYLLARALFPDVPDPAVIGGGYEKLWEAYKENLETGSFTLEKFVDFAFETLPPELAFLFLYEYTLLSMRPLNTELLKKLVEKYGEENIKNLPPFFQLILESTEAPLSEVFKRRGGKPVELPPDIEKLFKPLPQDKKGLELIKAYKEWLKEQLEKLEELSDPNAILTPEGVLKLHEIFSKYHKEVFERYFSDPERAADPELVAFYETLKEYFDKSSEPGFDFLSFPPIDWEAHLAVLEAHPELRFLVLMMELHILYNRILEAPYSPEEKADRLALLYLFFREFLKR	6.1619346298307995	0.8110382526588386	75.25679016113281	0.7623940706253052	8.36585807800293	nan	inf
monomer-300-nr2-7_result_0	25	MTERELRIMRETIFLTYLRAKLLFPDVPSDEEIGGAFKKLWEKFEENLKTGSFTLDEFVDFAFETMPPELAMLFLYEYDRLSRRPFDAALWDRYIERYGREQLEKLPPFFQLLDERRAAPLSEVFAARGGKPVELPPDYEKLFEPLPKDKKGLELIKAYLEWLKKQLEKLLPAASPDSILTPEGVLALHEALSKLHKEVFDRYFSDPERAAIPELVKFYNTMKEYYEKSSKPGFDFYSFEPIDYEPFLKILEKHPELRYLFYLMLLLIQYNIILEAPYSPAERADALTLLHLYFRELLAR	17.75179089636362	0.18323713413439338	70.33491516113281	0.49375611543655396	16.060016632080078	nan	inf
monomer-300-nr2-7_result_0	26	PTPEEIRIMRRTIILTRLLAELLFPDVPDPAVIGGAFDRLWAAYEAHLKTGSLTLDEFVDLAFDTLPPELAFLFLYMYTLLSRKPLDTELLNKFIEKYGKENIEKLPEFFKLVIERTKAPLSEVFAKRGGKPVELPEDIENLIEPFPQDKTGLERIEAYKAWLKKQFEKLLPADSPLSILTPEGVLRIHEIFSKIHKEVWDAYFADPERAADPELVAFHTEMKAYFEASSKPGFDFLSFPELDWEPFLAVLEAHPELRYLFTLMELFILYNIILEAPYSEQEKADRLTLLYLFFREFLKR	1.5070942704293484	0.9523206108273052	86.26506042480469	0.8536982536315918	5.471632480621338	nan	inf
monomer-300-nr2-7_result_0	27	PTPEEKRIMRRTIFLTYLLARLLFPDVPDPEVIDGAFEKLWKAYEEDLKTGSFTLESFVDFAFSVLPPELARLFLFWYTLLSQRPLDAALWRRYREAYGAETLERLPPFFQLLDASLEAPLSEVFAARGGKPVELPEDIENLIEPLPDDKEGLELIKAYKAWLKKQYEKLLPLSSPDAILTPEGVLKLHEIFSKIHKKVFEKYFSDPERAADPELVAFHNEWKAYYDAASKPGFDFLSFPPLDWKKHLAVLDKHPELRYLFLLMELFILYNRILEAPYSPAEKADRLALLDLFFRELLER	5.639508822236289	0.7994952150436826	70.73627471923828	0.7324907779693604	11.063416481018066	nan	inf
monomer-300-nr2-7_result_0	28	MTPAERRIMATTIFWTRLTAKYLFPDVPDPSEIGGAFDKLWAAFEEDLKTGSFTLEKFFDYAVSVMSPELAFLFYYWLTLLSQQPINKELWNKLIEKYGKENLEKLPPFFQLLYESLEAPLSEVFARRGGKPVELPPDLEALFAPLPADKEGAELIAAYRAWLREQLSRLEPAASPLARLTPEGVLALHRILSAYHREVFDRYFSDPARAADPALVAFYAALKELFDRSSQPGADFLSFPPLDWAPLLAVLEAHPELRFLVLLMLLLILWNRILEAPYSPEERADRLALLALFFREFMRR	14.761082931069334	0.310978476763551	67.82977294921875	0.46965479850769043	17.924219131469727	nan	inf
monomer-300-nr2-7_result_0	29	PTPEELYIMETSIILTYLLARLLFPDVPDPEVIGGAFNKLWEKFEENKKTGSLTLESFVDYAFSVMPPELAMLFLYVYFMTSMKPLNKELLKKFIEKYGEENLEKLPPFFQLLIESTEKPLSEVFAERGGRPVALPPDLEELFEPLPEDREGLALIEAYKAWLRRQLERLAPAASPLDILTPEGVLALHRRLSALHREVFDRYFSDPERAARPELVAFYESLRTLYDASSQPGFDFLSFPPLDWKPFLAVLEEHPELRFLFTLMMLLIEYERILESPYSEQEKADRLALLELFFREFLAR	2.7599653887784408	0.8517586051903495	79.47028350830078	0.8262970447540283	7.299017429351807	nan	inf
monomer-300-nr2-7_result_0	30	PSPRERRIMALTIRRTRLLARYLFPDEPDPAAIDGAYAALLAAYEADLATGSLTLDAFFDLAAATLPPRLAFLFLYELDILSAAPLDAARWRALVERYGRETLAELPPFFQLLLESLEAPLSEVFARRGGRPVELPPDFENLFEPLPQDKKGPELIKAYLEWLKKQVEKLLPADSPLDILTPEGVLALHRAFRAYHAEVFDRYFADPERAADPELVAFHTELRALFEAGSQPGFDFYSFPPLDWDRHEAVLDAHPELRWLVLLMDLLLDFERIKEAPYSPAERADRLALLALFFRELLRR	1.3622329544407732	0.960908829955351	88.01439666748047	0.8611575961112976	4.788054943084717	nan	inf
monomer-300-nr2-7_result_0	31	PTPEELRIMETTIRRTYLLARLLFPDRPDPAEIGGAYAKLKAKFEENLKTGSFTLEEFFDFAIDVLPPELAFLFYYEYTMLSMEPLNKELLNKLIEKYGKENIEKLPPFFKLVIERLEAPLSEVFAARGGKPVELPEDVENLFEPLPQDKTGLELIKAYLEWLRKQLEKLLPAESPWDIWTREGVLRLREILSAYHREVWDRYFADPERAADPALVAFHDTWKAYFDAASQPGFDFLSFPTPDWDAHLAVLEAHPELRWLVTLMELLIEYNRILEAPYSEAEKEDRLRLLALFFREFLRR	2.1476135480029197	0.9352782965361284	79.25684356689453	0.7899928689002991	7.619784832000732	nan	inf
monomer-300-nr2-7_result_1	0	MSLEERLRAALNATFGPNASLEDIWNKIYAALEKFEKESTPEAMPKDAKSLKEWTLKLLKEMAKTAEFKGMLALVQAIANLPLDMSDENALEMAELVAEWIVPDENGGRVDLVVAIILAFVEKNKDREVVLTLVTNLKELGLILDDVNEEDTANYLLKLAKSRAGLDKISPEENPNLYFFLKLDGRLILFNILFYLSLPPEERKKFVEWLKKRNKLMMEAKKEEEASPPLPPEERPLLIFYFYSEKYVIIFVYDPNNSLIIVYENKGIPKGLEDKIEVKGLENLPKIDESNILKLYKKEP	11.632773516693515	0.453634471449117	50.65323257446289	0.43177953362464905	18.914661407470703	nan	inf
monomer-300-nr2-7_result_1	1	MSLEERLRAALEATFGPDASLEEIWRRIYEALERVERLSTPEAMPADAPSLRAHTRALMAEFAKSPEFRGLLAIIQAIAGLPLDMTPENAAEMADLVVEWIVPPPDGGRVDLFNALILAFVKKNKDPEVIRTLVANLAELGLLADDIDLDEAAAWLAELAASNAGLDTIPASRNPAVAFFLSLPGRLIVFTILEYLSLPPEERERYVAWLKRRLALARQALEAEAAAPPLPPEERPLHIFVFESEDKVIIFVYDPDLSRVLVYENKGFPKGLEEALVVQGLEALPKIPKSYILLEYRKEP	7.137627997427894	0.7095990198139361	77.74834442138672	0.7710596323013306	10.334172248840332	nan	inf
monomer-300-nr2-7_result_1	2	MSLRERLKAAIEATFGPNASLEDIYNSIYSALTDFERRSTPAAMPADAPSLRAHTAALMAEFAKSKEFKGLVAIIQAIAGLPIDNTDENMAEMAELVVEWIVPPPDGGRVDLFNALILAFVKKNKDPAVILELVRNLQELGLILPDVDLDETAAYLAALAASDAGLATVPASANPHLAFFLSLPGRLIIFTILFYLSLPEEEQKKFVEWLIRFRRLALEALAALAAAPPLPPEQRPIHIFYFYSENYVIIFVFDPNLSHVIVYENKGIPKGLEEAKVVQGLDALPKIPKDNILFEYKEEP	1.0648972471989218	0.9747877690478708	84.01693725585938	0.8585525751113892	6.972551345825195	nan	inf
monomer-300-nr2-7_result_1	3	MSLEERLKAAINATFGPNASLEEILNAVYSAMDEFETLSTPEHMPADAPSLKAWTLELLDKLAKTKEFKGLVAIVQAIAGLPLNTTPEYMAEMAKEVAEYIVPGPDGGRVDFFNAIILAFLKRNKDPEVVLTLVKNLKELGLLLDDIDLNESAAYLMELAASNAGLDSIPASRNPDVAYFLSLDGRLIVFWIFEYLSLPPEERKKFVEFLKEMLKLEREALKALEASPPLPPEERPLVLHFFYSEDKVIVFVFDENRSWVIVYKNNGYPKGLEPALVVQGLEALPKWPKSDILFEYRKKP	4.709208446129899	0.7650793989233233	75.29663848876953	0.7691106796264648	10.739408493041992	nan	inf
monomer-300-nr2-7_result_1	4	MSLEERLRAALNATFGPDASLQEILDAIYAALRDFERRSTPEAMPADAPSLRAWTAALMAELAKTREFVGLLALIQAIAGLPIDMTPENAAAMAELVVEWVVPPPDGGRVDFVVALILAFLARNRDPAVILRLVRNLKELGLLLPDEDLAATAAALAELAASRAGLATLPAARDPDLAFFLSLPGELIIFWILFYLSLPPEERKKFVEWLHEFLRQSRAALARLAAAPPLPPEQLPLLIHFFYSSEYVIVVVHDPDLSEILVYRNEGIPLGLEGSLEVQGREALPQWDPSLILFHYRAEP	6.042133503250656	0.8067504178989591	70.17296600341797	0.713452935218811	12.043601989746094	nan	inf
monomer-300-nr2-7_result_1	5	MSLEERLRKAIEEAFGKDASLEEILNKILSALRDFERRSTPEAMPADSPSLRAHTAELMAEMAKSTEFRLLVGIIQAIAGLPIDMTPERMAAMAERVVEWVVPPPDGGRVDLVVALILAFFEENRDPEVILRFVRNLRELGLLLPDRDEERSAAYLAELAASRAGLHTLPPARDPDVAFFLRLPGELIILEILFYLSLPPEERKKFVEWLRKRRAAARAALEELAAAPPLPPEQLPIHVFYFYSSKYVVIWVFDPDLSLVIVYKNNGIPKGLEDLLTVQGLEALPQLPESNVLFLYRKEP	2.3493694758232992	0.9225777127152344	78.90196228027344	0.8272753953933716	8.72946548461914	nan	inf
monomer-300-nr2-7_result_1	6	MSLFERLKKAIELTFGPNKSLEDILNEIFEAMDKLERLTTPEAMPADAPSLRAWTLEQLLEFAKSKEFKGMVAIIQAIANLPIDMTDENMEKMAELVVEWIVPPPDGGRVDFFNALILAFFQTNKDPEVILTFIKNLKELGLLLPDIDLNESAAFFAELAASKAGLDKLDPSRNPNVYFFLSLPGRLIWFHILFYLSLPPEERKKYVEWLHEFLRLAMKALEELAASPPLPPEERPILIFYFYSDKYVVVFIFNPDLSEIIVYENKGLPKGLEPALRVKGLEALPKIPESLILFHYRKEP	14.841868583835506	0.30243189900812906	41.360687255859375	0.31721943616867065	21.388044357299805	nan	inf
monomer-300-nr2-7_result_1	7	MSLEERLLAALEATFGPNASLEDIWNEWYEALERFERLSTPEAMPADAPSLRAHTAALLAEMAKSRVFRGMVGLIQAIAGLPLNLTPERMARMAELVVEWVVPGPDGGRVDLVNALILAFFRENKDPAVILTFIENLQELGLILDDVDLNETAAFLARLAASNAGLDTLPAAENPDLYHFLRLPGALILFEILEYLSLPPEERKKFVEWLKERRKAELAALAALAAAPPLPPEERPLLLFYFYSEDKVIIFVFDPDRSRIIVYKNEGFPKGLEPLLVVQGLDALPKISEDKILFKYEKKP	7.07281189916899	0.6559063886322993	75.19087982177734	0.7471176981925964	11.2702054977417	nan	inf
monomer-300-nr2-7_result_1	8	MSLIERLNAAINATFGPNASLEDILNSVLSALEWFERNSTPEAMPADAPSLQAWTQDLLDQMAKSREFRGLLAIIQAIAGLPIDMTPENMAAMAKEVVKWIVPPPDGGRVDLVVAMILAFVERNKDPEVIRQLVTNLQELGLLLPDVDLDESAAYLARLAASKAGLKTIPASENPDIADFLKLPGWLILFHIFFYLSLPPEEREKYVKWLHEFLRLAREADEELAASPPLPPEERPVLIFYFYSSKYVIIYVWLPDRGLVLVYENKGFPKGLEGALRVKGLEALPKIPKEYILFEYKKPE	7.448020565853328	0.8163177353741813	76.91537475585938	0.8031741380691528	9.080848693847656	nan	inf
monomer-300-nr2-7_result_1	9	MSLEERLRAALEATFGKDASLEEIWNRIYEAMRRLEELSTPEHMPADSPSLRAHTLDLMLEFAKTPEFKGLYALIQAIAGLPLNMTDEEMEKMAELVVEWIVPGPDGGRVDFFNALILAFVKTNKDPEVILTLVENLKELGLLLPDVDLNESAAYLAELAESDAGLDKLPASRNPNVAFFLSLPGELIVFHILEYLSLPPEERKKYVEWLKNYLEKAMAADEALRASPPLPPEERPILISYFYSKDKVIIFIHDPDHSRIIVYENKGFPKGLEDEIVVKGLEELPKFPESYILFKYEKEP	6.780644205754469	0.7573415004253117	77.902587890625	0.8189769387245178	9.07973575592041	nan	inf
monomer-300-nr2-7_result_1	10	MSLYERLRAALESTFGPDASLEEILNRIFAALDDFEARSTPAAMPADAPSLRAHTLELLRELAQSREFAGLLAIIQAIAGLPLDITPENLAAMAELVAEYVVPPPDGARVDLVNALLLAFIRRNRDPAVILRLVENLAALGLLAPDVDLAASAAYLAELAASDAGLGTLPASRDPDVAFFLSLPGRLIIFHILFYLSLPPEEREKYVAWLRAFLAAARAALQALAASPPLPPEERPLHVFYFYSSDYVVVFIYDPRLSRVIVYKNNGFPKGLAPALVVQGLEALPKWSPENVLFEYVEPP	3.3954239805661026	0.8240656698145485	65.33723449707031	0.661924421787262	13.358244895935059	nan	inf
monomer-300-nr2-7_result_1	11	MSLYERLKEAIEKTFGKNTSLEEILNKIYNELKKFEELSTEENMPEDAKSLYEWTKELMLEFSKSKEFKLLVGIIQAIAGVEIDMSDENMKKIAELVVKWINPPPDGGKVDFFNALILAFLETNKDPEVVRTLVENLKELGLLLDDVDIDETAESLMRLAKSKAGLDKIPPEENPNLYFFLSLPGELIIFTILFYLSLPEEERKKFVEFLKNFRKKALEALEKEKATPPLPPEKRPLLVFYFYSSKYVVIFIYDPDLSRIIVYENKGFPEGLEEEIRVQGLENLPKIDESKILFKYEKKK	1.7150208828096776	0.9470412166438484	78.42298126220703	0.8239438533782959	8.396780967712402	nan	inf
monomer-300-nr2-7_result_1	12	MSLEERLLEAINKAFGENASLDDIWDSIYNAMEEFEKLSTPEHMPADSPSLRAHTLELLKKLAKSREFKLLVGLIQAIAGLPIDNSDEVMEEIAEEVVEWIVPPPDGGRVDLFNALILAFVRRNRDPAVILRLVANLRELGLLLPDEDLEETAAYLAALAASRAGLDTLPPAANPSLAFFLSLPGRLIVFHILEYLSLPPEEREKYVKFLIEFLRKAREYLQELAASPPLPPEERPLLLFYFYSEDRVILYVVDPDLSLVIVYKNEGLPKGLEGSLRVQGLEALPKIPESLIEKLYVKEK	6.981640883500208	0.8470670145211759	71.95249938964844	0.7644490003585815	10.739506721496582	nan	inf
monomer-300-nr2-7_result_1	13	MSLEERLRRAIEQTFGKNASLEEILNKIFEELDWFERNSTPEKMPADAPSLRAWTLDLLKELAKSEVFRGMVAIIQAIAGLPINNTPENMAKMAELVVEWIVPGPEGGRVDFFVALILAFVEENKDPEVILNLIKNLKELGLILDDVDLDEAAAYLAKLAKSKAGLDKIPEEENPSLAFFLSLDGRLIIFTILYYLSLPPEEREKFVAFLKEFRKKALEADKKLKASPPLPEEERPILLFYFYSSDKVVLFIYDPNLSKVIVYKNEGFPKGLESSIEVKGLENLPKIDPSKILFEYVKEP	6.905861587658012	0.8183883415726534	75.02836608886719	0.783443808555603	10.339111328125	nan	inf
monomer-300-nr2-7_result_1	14	MSLEERLNAALTATFGPNASLQEILDSIYSSLEKLETLSTPEHMPADAPSLRAWTRTLVAEFAESKEFKGLLALIQAIAGLPLNTTPEYMKEMADLVVEWMVPPPDGGRVDFFNALILAFFKKNTDPEVILTFIENLRALGLLLDDEDLEETAAAAAELAASDAGLDTIPAARNPSLAFFLRLDGRLIIFHILFYLSLPPEEREKYVAWLKQFLRDAQAWLEELAASPPLPPEERPLLLYYFYSEKYVVLYIFDPDNSLIIVYENKGFPKGLEGKLRVKGLDKLPKIPKSYILFLYKKKP	1.6610441305277093	0.9554339018206202	79.13411712646484	0.8163160085678101	8.318552017211914	nan	inf
monomer-300-nr2-7_result_1	15	MSLEERLRAAIEATFGPDASLEDILNRVLSALEALERATTPAARPADAPSLRAHTLDLLRAFAASTEFRGLLGLIQAIAGLPLDLTPERAAAMAERVARWLVPGPDGGRVDLFVALLLAFLEEQKDPEVVLRLVENLRSLGLLLPDVDLEDTAAAFLELAASRAGLDRLPPDRDPSLAFFLRLPGALILFTIFFYLSLPPEEREKFVAWLQEFRRAALAALERLRAAPPLPPEERPLLLFYFYSSEYVVVFVFDPDLSWILVYKNEGFPKGLEPALEVQGLEALPKWPESNILFEYRRAP	1.2665307026462451	0.9657750867746849	85.6310043334961	0.8691080212593079	6.04827356338501	nan	inf
monomer-300-nr2-7_result_1	16	MSLIERLKAALEATFGPDASLEDILNSLFEAMERLERLTTPEAMPADAPSLRAWTARLMAEFAKSREFKGLYAIIQAIAGLPINMSDEEMAEMAALVVEWIVPPPDGGRVDLFVALILAFVKKNKDPEVILNLVKNLKELGLILPDVDLNESAEFLLKLAKSNAGLDKIPPEENPDIYFFLNLPGRLIIFHILEYLSLPEEEREKYVKWLIEFRKKALKALEEEKATPPLPPEKRPIKIFYFYSSEKVIIFIYDPDLSKVIVYKNLGFPKGLENEIVVKGLEALPKISEKYILFKYVKKP	3.433280927445638	0.8388481376418749	73.93931579589844	0.769463300704956	11.133527755737305	nan	inf
monomer-300-nr2-7_result_1	17	MSLEERLRAALEATFGPDASLEEILNEIFAALDWFERNSTPAARPADAPSLRAWTAALLAELAKSRVFRGLVALIQAIAGLPLDMTPERMAEMAELVVEWVVPPPDGGRVDLFNALILAFVKRNTDPEVIRTLVTNLKELGLLLPDVDPDASAAYLAALAASDAGLDTLPPAADPNVAFFLSLPGRLILFTILFYLSLPPEEREKFVKWLQRFRRLALEALAELAAAPPLPPEELPILIFYFYSDKYVVIFVFDPRLSRVIVYKNEGIPKGLKEALRVQGLEALPKIPKSIILFEYREEP	6.066229249430545	0.8597486790181756	81.14154815673828	0.8295605778694153	8.184868812561035	nan	inf
monomer-300-nr2-7_result_1	18	PSLEERLLAALEATFGPDASLEEILAAIFAALDRFERESTPAAMPADAPSLRAWTAALLAEMAASPEFRGLVALIQAIAGLPLDTSPEAMAAMAAEVVEWIVPPPDGGRIDLFNALILAFVRRNRDRATVLALVRNLRALGLLPDDEDPEEVADALLELAASRAGLATLPAARAPGLAFFLALDGRLVVFTILEYLSLPPAERERFVAWLRAWRAAARAALEALAAAPPLPPEERPLLLFYFYSADRVIVFVHDPDLSRVLVYRNEGFPEGLEPALEVQGLEALPAWPEDRVLFEYRAEP	5.143322562517385	0.8545628539634849	74.50624084472656	0.7784426808357239	10.669661521911621	nan	inf
monomer-300-nr2-7_result_1	19	MSLIERLKKAIESTFGPNASLEEILNSWISAMRWLERNSTPEAMPADSPSLQAHTAALLAEFAKSKEFKGLIALIQAIAGLPIDTTPENMAAMAELVVKWIVPPPDGGRVDFFNALILAFFEKNKDKEVVLQFIKNLQELGLILDDVDLEETANDLMELAKSKAGLDKIPPERNPDLAFFLSLPGELIIFTILFYLSLPPEEREKFIKFLKNFRKKAKELLEEEKATPPLPPEKRPILISYFYSSEYVIVFVYDPDLSLVLVYKNEGIPEGLEESIRVQGLDALPKIPEENILFKYEKPP	3.6496450775391	0.8029563162333917	75.97193145751953	0.7582175731658936	8.664373397827148	nan	inf
monomer-300-nr2-7_result_1	20	MSLIERLKAALNATFGENASLEDILNKLYSALEEIERLSTPEAMPADAPSLRAHTAALMAEFAKTEEFKGLVALIQAIAGLPIDNTPENMAEMAELVVEWMVPGPDGGRVDLVVALILAFVARNKDPAVILRLVENLRELGLLLPDVDLEDAAAALAALAASRAGLATVDPAANPDLAFFLRLPGRLIIFVILEYLSLPPEEREKFVAWLHAFLAAARAAAQAEAAAPPLPPEERPLHLYFFYSKDKVIIFVYDPDLSRVIVYENKGIPEGLEGSIVVQGLEALPKWSPENILFLYEKKP	6.8647965634877535	0.8230962477298744	75.40753936767578	0.7910794019699097	10.031253814697266	nan	inf
monomer-300-nr2-7_result_1	21	MSLEERLLAAIEAEFGPDASLEEILNSIFEALEWFERNSTPEAMPADAPSLRAWTAELLAEMAKSREFRLLVALVQAIAGLPIDMSPENMAAMAAAVVEWVVPPPDGARVDLVVALILAFAAANTDPAAILRLVENLAELGLLLPDRDPAATAAALARLAASRAGLGTLPAAEDPDLAFFLRLDGRLIVFTILQYLSLPPEEREKFVAWLHAYLRAALAADEALAASPPLPPEELPLQLFFFYSSDKVILFVYDPDHSLVIVYRNEGFPRGLEPLLTVQGLEALPKIPESNILFLYRKEP	15.365758173052217	0.26730843655556363	59.446937561035156	0.5610091686248779	17.239437103271484	nan	inf
monomer-300-nr2-7_result_1	22	MSLEERLRAALEATFGPDESLESIWNRWYNAYDWFESNSTPEAMPADYPSLRAWTLDLMRQFAQSPEFRGLVGLVQAIAGLPLDLSPEAMAAMAELVVEWVVPGPDGGRVDLVVALLLAFLRRQRDPAVILQLVANLKELGLILPDVDLDEAAAYLAALAASRAGLDTLDPAANPDVYFFLRLPGRLILFHILFYLSLPPEEREKFVKWLHEYLRAAREALEELAAAPPLPPEERPLLLFFFYSSDYVVIFVFDPDLSHIIVYKNEGIPKGLKGKIVVKGLEELPKIPESIVLFEYRKRP	12.391142507238197	0.31910139022490003	66.68931579589844	0.6301720142364502	13.393719673156738	nan	inf
monomer-300-nr2-7_result_1	23	MSLRERLLAALEATFGPNASLEDILNAILAALRDFERRSTPAAMPADYPSLRAWTADLLAEMAASREFRAMVAIIQAIAGLPLDMTPEAMAEMAALVVEWVVPPPDGGRVDLFNALILAFVRRNKDPEVVRTLVENLKELGLLLDDVDLDEAAAYLMKLAASRAGLDKIPASENPNVAFFLSLPGALILFTILEYLSLPEEEREKFVSFLKTFLKKAQEALERLRAAPPLPPEQRPILLFYFYSEDKVILYIFDPNLSRVIVYENKGFPKGLEESIEVQGLDALPKISEKYVLFKYEEEP	6.739218817193309	0.7890362350844711	76.13206481933594	0.7910035848617554	10.024231910705566	nan	inf
monomer-300-nr2-7_result_1	24	MSLEERLRAAVEAAFGPDASLEDILNAVFEALDWFETNSTPEKMPADAPSLRAWTQKLMDEMAKTTEFKLLVGLIQAIAGLPIDMTDENMKAMADLVVDYVVPPPDGGRVDFFNALILAFLKKNKDPEVVLTLIKNLQELGLILDDVDLNETAAAAMKLAASDAGLDKIPPSENPNLAFFLSLPGRLKIFVIFFYLSLPPEERKKFVAFLKEFRRKALEYLQELAATPPLPPEQRPLLLFFFYSSEYVVIFVLDEELSRVIVYKNEGFPRGLEPLLRVQGLEALPKIPESLVLYRYEKKK	6.464992339338639	0.8811853433021913	80.84907531738281	0.8267053961753845	8.115976333618164	nan	inf
monomer-300-nr2-7_result_1	25	MSLRERLLAAIEATFGPNTSLEEILNAIFEAMDWLEEKSTPENMPADAPSLRAWTQALLDEFAKSKEFKGLVGLIQAIAGLPLDLTDENMAAMAALVADWINPPPGGGRVDFFNALILAFVRTNTDPAVILTLVRNLAELGLLLPDADLAATAAALARLAASDAGLDTLPAAENPDLAFFLRLPGRLIVFTILFWLSLPPEEQEKFVKWLHEFLAKAREAQAALAAAPPLPPEERPLLLFYFYSDKYVVVFVYDPDLSLIIVYKNEGFPKGLEGSLEVQGLEALPKIPESLILFKYEKKP	4.494955466334757	0.9065125618433478	79.31886291503906	0.8170629739761353	8.452784538269043	nan	inf
monomer-300-nr2-7_result_1	26	MSLEERLRAAIEAAFGPNTSLEEIWDRIYAALRWFERQSTPEARPPDAPSLRAHTAALMAEMAATTEFKLMLALIQAIAGLPIDMTPANAAAMADEVVEWVVPGPDGGRVDLFNALILAFLKRNKDPEVVLNLVKNLKELGLILDDEDLDETAAYFMKLAKSKAGLDSLPPEENPNLAFFLSLPGELILFHILHYLSLPPEERKKYVEFLKEFLKEAMEAQKELAASPPLPPEKLPLKIFYFYSEKEVIVFVYDPDLSRIIVYKNEGFPKGLEKKLTVQGLEALPKWSPENILKEYVKPP	4.764674384346269	0.8151027172481984	75.26030731201172	0.752493679523468	11.618175506591797	nan	inf
monomer-300-nr2-7_result_1	27	MSLEERLREAIEKSFGKDASLEDILNKIFKAMEDFEEKSTPENMPKDAPSLYEWTQKLLDELAETEEFKLLVGIIQAIAGKPIDLTPENMKAMAKLVAEWIVPPPDGGRVDFFVALILAFFKTNKDPEVILTFVKNLKELGLILPDEDLDETAAYLMELAESNAGLKTIPASRNPNVAFFLSLPGKLIVFHILLYLSLPPEERKKYVAFLKEFLRLARAHLERLAAAPPLPPEQRPLLLFFFYSEKLVVLFVFDPDLSLIKVYKNNGYPRGLEPALEVQGLEALPKWPESDILFLYEKKK	4.201359206137229	0.8321877219699593	73.19760131835938	0.7569926977157593	10.91374683380127	nan	inf
monomer-300-nr2-7_result_1	28	MSLEERLREAIERTFGPNASLEEILNAVFSALDAFEAASTPAARPADAPSLRAWTADLLAALAQSPEFAGLLALVQAIAGLPLDMSPEALAAAAAEVVRWVTPPPDGGRVDFVHALFLAFFRRNRDPAVIRRFVENLAALGLLLPDVDLDDTAAYALALARSDAGLATIDPAANPHLAFFLRLPGWLVIFHILTYLSLPPEERERFVAFLHRFRRAALAALERLAAAPPLPPEEQPLLLFFFYSSDRVIVFVFDPDLSHVIVYENKGFPRGLEPLIEVKGLDALPKIPESYVLFEYRKKP	7.163341281759285	0.8125527220359332	69.9549560546875	0.7207340002059937	10.822155952453613	nan	inf
monomer-300-nr2-7_result_1	29	MSLEERLRLAIEKTFGENASLQEILDSWYAALERLERLSTPEAMPADAPSLRAWTADLLAEFAKSREFKGLVAIIQAIAGLPLNMTPEYMARMAELVVEWIVPPPDGGRVDFVNALILAFVKENKDPEVVLNLVKNLKELGLILDDVDEEEAAKYLMKLAESNAGLDKVPEEENPNIAFFLRLPGWLIIFTILFYLSLPEEEREKYVKFLKEFLRKAMEALARLRATPPLPPEERPILVFYFYSSDYVVIFVFLPDLSLVLVYKNEGFPVGIEPSIEIKGLDELPKIPESLILFRYEKPP	1.772955221094863	0.9398391560744445	77.53456115722656	0.8098465800285339	9.230386734008789	nan	inf
monomer-300-nr2-7_result_1	30	MSLEERLREAINKTFGENTSLEEILNSILSALDAFEAQTTPAAMPPDAPSLRAWTAAKMAELAKTKEFKGLLGLIQAIAGLPLDLSDENMARMAERVVEWVVPPPDGGRVDFFNALILAFLEENKDPEVILTLVRNLRELGLLLPDEDLEESAAYLAKLAASKAGLKKIPPAENPNVAFFLSLPGRLIIFHILEYLSLPPEERKKYVAWLHEFLRLALEAQQALAAAPPLPPEQRPILVFYFYSKDKVIIFVYDPDLSTVIVYENKGIPEGIENAVRVQGLEALPKIPESNILFLYKKPP	6.675881126381555	0.7713003108357478	78.61908721923828	0.8192534446716309	8.659354209899902	nan	inf
monomer-300-nr2-7_result_1	31	MSLEERLLAAIEAEFGPNASLEEILNSILNALEEFEENTTPEKMPPDYPSLRAYTLDKLLELAKSREFRLLVGLIQAIAGLPLDMTPENMKEMAELVVEWIVPPPDGGRVDLFNALILAFIQKNKDREVILTLVKNLKELGLLLDDVDLDEAAKWLLELAESKAGLDTIPAERNPNIAHFLRLPGELIIFTILEYLSLPPEERKKFVEWLKEWLRAERAADAALAAAPPLPPEERPVRVFYFYSSDKVIVRVHLPDRNLVLVYENKGIPKGLKGLLTVQGLSALPKIPESLILFKYEKKP	6.632096441636078	0.8053755871327133	74.94110870361328	0.765320360660553	10.797645568847656	nan	inf
monomer-300-nr2-7_result_2	0	AVVAALEELLRGVLRAAGVTDWSDFDLDFPEPEPLDYEWRAGPVLVIGRQGRPYDDPANRPPVLRRIAARYEAEGRADEAARLDRDLAILSERGIVLAFVTISAVDADGRVITYYVALVHIRDPETGWEYLLVLVFSVGTGFFHLSYEAYNPETDDLSHWYRAVLAGVRAMYDHLRGRWAAPEPLPPPEPLAPGEDPELIVSQLGRLFTAAFYYWVLLKEGKDPRTPLTPELWAAFLKEYYVRIEVERLGPDRWLIKGYFGKGGKPVLVAEYLLRGRPSVEELFVAVAAAAGAMVEEYEK	18.772981379154512	0.2773121267220888	65.15229797363281	0.5073975324630737	15.77725887298584	nan	inf
monomer-300-nr2-7_result_2	1	AIVEGVKQMILAVLKAAGITDFSNFNFILEEEEPLDYEVKVGPVLSIGRQGEPYDNPENDPPVLRKIAEKYEAQGKEEEAKELREQLAVLSKEGIYVALVTISVKDKDGKIITFVVAMVLIRDEKTGWEYFIFLVFSIGTNFVYVSYKAFNPKTDDLSYYEEVSLKGIKGMLDHLRGKWKEPSPSPPSIPESGGDNPELYVDNLNLLFTIAFYYLDLLKEGKDPNTPITPESLKKYLKEVYARIEVEKLGESTWKILGYYGKGGKPVLVYEGLYLGKPSLEELFVLSAAAFGAMVKEYKK	18.905792577456857	0.3138141516212625	46.33527755737305	0.44138774275779724	18.656225204467773	nan	inf
monomer-300-nr2-7_result_2	2	AIVEGVREMILAVLRAMGITDFSDLDFEIEEPEPLDYEVTVGPVLSLGRQGRPYDNDENMPPVLRRIAAKYRAQGREEEAEELRARLNVLSKHGIVAALVEISVVDENGEVITFVFALVHLRDPETGWEYVIFGVFSIGTNFFSLHYRSYNPETDDLSVYLEVSRAGIDAVIDHLRGKWKEPLPLPEPEPEEEGENPELYVSNLNRLFTIMLYYYILLKEGKDPNTPITPESLEEFLKKYSAKITVEKLGPDKWLIKGYFGKGGKPVLVSELLYDGKPSLEELFVLSVAAAGAMVEELEK	22.057211967443532	0.19292797975168366	58.64825439453125	0.3709564208984375	19.209367752075195	nan	inf
monomer-300-nr2-7_result_2	3	KIIEGVKEMIKAVLKAAGVTDWSNFNLNLEIPEELDYEVKVGPVLVIGRQGRPYDDDANDPPVLRRIAARYRALGREEEAARLRESLAVLSREGIVAAFAEISVKDKNGKIITYYIVLIHLRDKETGWEYFIMTVFSLGTNFIHVDYKAYNPETDSLSYTYEVSLGGIKAIIDHLRGKAKEPLPLPPPVPLSGGEDPELIVDKLNLTFRIALYRLHLLKEGKDPNTPITPELLEEFDKKYYAKIELEKLGENRWLIKGYYGKGGKPKLVSEYLYDGLPSPEELFLLVTAAFGDMVKEYKK	20.98189566247567	0.13952951879651632	63.02140426635742	0.4160078167915344	18.10694122314453	nan	inf
monomer-300-nr2-7_result_2	4	AIIEGVKELIKGVLKAAGITDWSKFDLKFEEEEKLDYEWKVGKVLVLGRQGEPYDNPENDPPVLRRIADKYRARGREEKAEELREDLNVLSENGIVTAFVTISAIDKNGNVITFYYAFVLIRDPKTGWDYFIAMLFSLGTNLFSLHYKAFNPKTDDLSVFYEVSLKAIKALYDHLRGKEKSSLPEPPPIPLGPGSDPELIVSNLNRLFRTALYYLDLLKAGEDPNIELTEERLEAYEKAVYAKISVEKKGPSKWLILGYYGKGGKPKLVAEYEIDGIPSVEELFVASAAAFGKMVREREK	21.571957518569114	0.17377858203817184	50.345664978027344	0.4214966297149658	18.67667579650879	nan	inf
monomer-300-nr2-7_result_2	5	TIIEAVKEVVLGILRAAGITDWSHMKFELKEEEPLNYKWTAGPVLVIGRQGRPYDDPANWPPVLRRLAARYRARGREDEAERLAADLAVLSRAGIVAALVTISAVDENGNVITYHIAAVLIHDPETGWWYFIALAFSTGTNFIHISYKAFNPETDSLDYFYEVFGEAIEGILNHLRGKWTEPLPLPPPVPLAPGEDPALIVSKLNLLFRIALYYRHLLKNGEDPNTEITPELLEAFEKEYYARIEVERLGPDEWLIRGYYGKGGKPVLVAEYRIDGRPTVEELFVAVFAAAGAMVAAMEA	20.21380068182994	0.3499436878878501	58.109710693359375	0.4557987451553345	18.696910858154297	nan	inf
monomer-300-nr2-7_result_2	6	TIIEAVKEVLLAVLKAAGITDFSNFNFNIEEEEELDYEWKAGPVLSLGRQGSPYDDDANDPPVLRRIAARYRAQGREDEAAALRARLAVLSRHGIYAALVSISVVDKDGKVHTFYIAAVLIRDPDTGWEYLIVLAFSVGTNFVHLSERAFNPATDDLSYYYEVAGAAIQAILDHLRGKAEPLLPRPPPVPLSSGEDPELIVANLGLLFTAALYRYELLKAGEDPNTPLTPELLAAYLAAVSARITVERLGPNRWRILGYYGRGGEPKLVAELLLDGLPTVEELFVATVAAAGAMVAALEA	3.23344279846792	0.8418166631448001	62.68257522583008	0.6622366905212402	13.307964324951172	nan	inf
monomer-300-nr2-7_result_2	7	PIKEAVREMLRALLEAAGITDWSNFNLEIEEEEPLDYEVTAGPVLTIGRQGQPYDDDANMPPVLRRIVAKYRALGREAEAERLRKDLAVLSREGIVAAFVTISVVDEQGRVHTFVLAGVLIRDPETGWEYLLALAFSLGTNFLSLSYRAFNPETDSLDYFKEVFLKAIKAILDHLRGKLTPPLPLPPPPPLPPGGDPALVVAALNRLFAAALYLLDLLRAGEDPRTPLTEARWAAYQAAHAWRITLERLGPDRWLIRAYYGAGGTPVLVAEYTLEGLPSLEELFVAVTAAAGAMVAARRA	19.063011307883063	0.3956455467578611	64.15279388427734	0.567400336265564	14.06808090209961	nan	inf
monomer-300-nr2-7_result_2	8	KIVEVVKEMILGLLRAAGITDFSNLDFKIEEEEPLNYEWTGGPVLVIGRQGRPYDSPENDPPVLRRIVAKYEAKGREEEGRRLREELAILSKEGIVAALATLSVVDENGNIHTFYLAGILINDPKTGWSYLIALAFSVGTNLLHLSYRAFNPETDSLDYALEVFKAAINAILDWLRGKWKELGPEPPPEPEGPGEDPERIVAALGYLFETAFYYYDLLRNGEDPNTPLTPERLAAYRKEVYFRIELRRLGPDRWELLAYYGKGGKPVLVARFLFDGKPSVEELFVGTVAAFGAMVAAYNK	4.204605693610207	0.8101139917205216	62.278656005859375	0.6232868432998657	14.444570541381836	nan	inf
monomer-300-nr2-7_result_2	9	PIVEALRELILAVLRAAGITDFSNLKLELPEPEPLPYEVRAGPVLSLGRAGRPYDDPANRPPVLRRLVAKYEAKGRGEEAEELDRRLAVLSEHGIVAAFVTISVVDENGEVITFYVALVLLRDPKTGWEYLIALVFSVGTNFISLSYKAFNPKTDSLDYYKEVVLEVAQAILDHLRGKLKEPLPLPPPVPATAGEDPELIVSKLNLLFRTMLYFLDLLRRGEDPNTPLTPESLEAYLKEVSFEITLVKEGPNTWVIKAYYGEGGKPELVATITIDGLPSVEELFVASAAAAGAMVAAREK	22.197616998171835	0.1765686093928186	53.221435546875	0.45646974444389343	18.006916046142578	nan	inf
monomer-300-nr2-7_result_2	10	MIIEAVEEMIRAVLEAAGITDWSNFKLEFEEEEPLNYEWKAGPVLSLGRQGTPYDDPANRPPVLRRIAAKYEAQGRADEAERLDADLAILSKHGIYAAFVTVSAIDENGKVITFYFALILLNDPKTGWSYLIALVFSLGTNFIHISYRAYNPKTDSLDVFYEVFLEGIKAVYDYLRGKWKEPLPLPKPKPLKPGEDPELIVNNLNLLFRIALYYYHLLKEGKDPNEEITEENLEEFLKNVSFEITVEKAGEDKWVIKATYGKGGKPKVVAEYVYDGKPSVEELFVLSVAAAGRMVAAMEK	2.318658596323656	0.9413420393185508	83.94608306884766	0.8534931540489197	6.581600189208984	nan	inf
monomer-300-nr2-7_result_2	11	VIKEGVEKMIRAVLEAMGITDWSNFNFNIEEEEPLNYEWKVGPVLTIGRQGKPYDDPANRPPVLRRIADKYDALGLAEKAEELDADLDVLSKEGIVVAFVSISAKDKNGNIITYYFVFIHIRDKKTGWEYFIALAFSIGTNLVSLSYEAYNPKTDSLDYYYKVAEKAIEAILNHLRGKTEKLEPKPPPIPSGPGSNPELIVDNLNRAFRVALYYYDLLKKGEDPNTPLTPERLEKYLKEVYAEIKVVKKGPNLWEILGYFGYGGKPKLVRSYLYEGKPSVEELFVMSAAAMGAMVKARKE	18.652954865058252	0.31077218502237963	42.16740798950195	0.4023253917694092	19.421300888061523	nan	inf
monomer-300-nr2-7_result_2	12	MIIEALREMVRAVLRAAGITDFSNEKWELEEEEPLDYEWTAGPVLVIGRQGRPYDSPENDPPVLRRIVAKYEALGREDEGRRLRAELDILSQNGIVAAFVEVSVKDKEGKIHTFYFALVYIRDPETGWEYLIALAFSRGTNFVSIHYRAFNPETDDLSVWKEVVGAAVNAVLDHLRGKWKKPLPLPPPEPLEPGEDPELLVEKLNLLFRIAFYYLIKLKNGEDPNTPITEESLKAFEKKYSFKITLEKAGEDTWVIKAYFGEGGKPELVYEFTIYGKPTPEELFVAVAAAFGAMVRKYNE	16.957782497288974	0.5349515829084451	71.13311004638672	0.5424400568008423	15.44858455657959	nan	inf
monomer-300-nr2-7_result_2	13	KIVEVVKEIIRAVLEAAGITDFSNFKFELKEKEKLDYEWVGGEVLSIGRQGRPYDSRENMPPVLRRLVDRYDALGRGEEGERLRADLAVLSEHGIYAAFATVSAKDKEGKIITFNIALILLRVKETGWEYFIALAFSIGTNFIHISYKAFNPKTDSLSYAYEVTKKVIDAILDYLRGEYKEPLPLPPPVPGGPGSDPEFIVSNLNLLFTIMLYYYDLLKEGKDPNTPLTPELLEKYLKEYYVKIEVEREGPDTWVIKGYYGKGGKPKLVYRYRIYGKPSVEELFLATTAAAGAMVKAMDE	16.2583262098564	0.3311427606053252	50.12701416015625	0.4136848449707031	18.81580352783203	nan	inf
monomer-300-nr2-7_result_2	14	KIIEGVKEMIRAVLEAAGITDWSNFNFILEEKEKLDYEVKVGPVLSIGRAGRPYDDPANDPPVLRRLVDKYRALGREEEAERLRADLAVLSREGIYAAFVTISVTDKDGKKITFHIALVLIRDPTTGWEYFIAMAFSRGTNFFYLSYKAFNPETDDLSYYYEVSKKVLEGILDHLRGKWKKPSEKPPPKPEDEGEDPELIVSNLNELFRTALYFLDLLRAGEDPNTPLTPERLKAYLKEVSFEITLEKEGEDTWVIKGYYGRGGKPVLVSEWTIRGIPSVEELFVATVAAAGAMVAARRA	6.117713550290994	0.7003230732335302	53.83491134643555	0.4554544687271118	16.82593536376953	nan	inf
monomer-300-nr2-7_result_2	15	MIIEAVKKMLLGVLKAMGITDFSNFNFELEEPEPLNYEVKAGEVLVIGRQGEPYDNPENMPPVLRKVVEKYEKKGREEDAEELRRDLDILSKEGIVAALVKISVTDENGEIITYYFALIHIRDPKTGWEYLIFLVFSIGTNFVHLSERAYNPKTDSLSVYYEVSKEGINAMYDHLLGKWKESGPLPPPKPLSSGEDPELIVDNLDLLFRHAFYRYVLLKEGKDPNTPLTPESLEAFLKEYSFRITVEKKGPSTWVIKGYFGRGGKPVLVAEYTIDGIPSIEELFLASVAAFGKMVAEYNK	7.870425074404753	0.7215291793019947	63.037254333496094	0.681002140045166	13.902141571044922	nan	inf
monomer-300-nr2-7_result_2	16	TIVEAVLEVLRALLEAAGITDWSDFDLVLEEKEPLDYEWKAGPVLSIGRQGQPYDNDENRPPVLRRIVARLRARGREEEAERLAADLNVLSEHGIYAAFVTLSAVDENGEVITFYVAAVLIKDPETGWWYLIVTVFSVGTNFVHVSYRAFNPETDDLSYAYEVFLEGIEAILNHLRGELKKLGEEEEPKPESGGEDPELLVEKLDLTFRIALYYYHLLKEGKDPNEPITPESLEAFLKRHAWRITLERLGPDRWLILAEYGEGGKPVLVARYELDGEPSPEELFVAVVAAAGAMVRAMEK	3.5251506010711178	0.9154123704471557	83.17876434326172	0.8547240495681763	7.162016868591309	nan	inf
monomer-300-nr2-7_result_2	17	AIVEGVKKMIRGLLEAAGITDFSNMNFVLEEPEPLDYEVKVGPVLVLGRQGRPYDDDANMPPVLRRIVARLRAEGREDEAAALRADLAVLSRHGIVAAFQTISVKDKNGKIHTYYIAAVLIHVPETGWWYLLVLVFSLGTNFISLHEKAFNPETDDLSYAYEVFKKGIEDIINHLRGEWKEPLPLPPPVPSGPGEDPALIVSRLGLLFRSALYRLHLLKAGEDPNTPLTPERLAAFLAEHAFRIELVREGPDTWLVRGYYGEGGKPVLVREYRLRGRPTPEELFVLTVAAAGAMVRAYEE	6.091612802922744	0.7224275620784726	65.72465515136719	0.5139662027359009	15.647228240966797	nan	inf
monomer-300-nr2-7_result_2	18	KIIEVVKKMILGVLKAAGITDFSNFNFILEEKEPLNYEWTGGPVLVIGRQGHPYDDDANMPPVLRRIAARYRALGREDAAARLRADLDILSREGIVAAFAEVSAVDENGNIITFYILLILLDDKETGWRYLIALAFSLGTNFVSISYESFNPKTDSLSYFYKVTKKVIEDILKHLRGEWKKPLPLPPPEPLDPGEDPELLVENLDLAFRIALYYYHLLKNGEDPNIEITEERLKAFLKEVSFRIELERLGPDRWLLLGYYGKGGKPVEVSRIELRGRPTPEELFVATVAAAGAMVAAMKA	20.451624529713737	0.18804649936413606	36.93645095825195	0.22709079086780548	22.950834274291992	nan	inf
monomer-300-nr2-7_result_2	19	MIVEGVKEMILGVLKAAGITDFSNFNFEYEEKEPLDYEWKVGPVLLLGRQGEPYDNDENRPPVLRRIAEKYRALGKEEEAEELDADLAVLSQEGIVLAYQKISAVDKNGKVITYYVALIRIRVPETGWEYFIALVFSEGTNFVHISYKAYNPKTDSLDYYYEVVKAGLDAIYDHLRGEWKEPLPKPPPKPLSPGEDPELIVDKLNLLFRIALYFLDLLRRGEDPNTPLTPERLAEYLKAVSFEIRVEKLGENTYKILGYYGEGGKPVLVAEYLIEGIPSDEELFVAVAAAAGAMVAARRA	17.833797854647074	0.3950990487593208	54.67030334472656	0.4584536552429199	16.989044189453125	nan	inf
monomer-300-nr2-7_result_2	20	ALVEGAKKMILSVLKAKGITDFSDLDFEFPEEEPLDYEWRVGPVLTLGRQGRPYDDDANWPPVLRRIAAKYEAEGREDEAADLRERLAVLSEHGIVVAFQTASAVDKDGKVITFHLALVHIEDKETGWEYFIAMAFSIGTNFYHISYKAYNPKTDDLSVYKEVTLEALKAIYDYLRGKWKEPEPLPPPVPLAPGEDPELIVSRLNRLFTIALYYYHLLKKGEDPNIELTPERLEAFLKEVYARIELRKLGPDTWEILGYYGEGGKPKLVARFVLRGIPSVDELFVAVAAAAGAMVAAYEE	11.525805482764465	0.347934819340262	58.2828369140625	0.3466770648956299	20.388532638549805	nan	inf
monomer-300-nr2-7_result_2	21	VIVEAVKKVILAVLKAAGITDFSDFDFIFDEPEPLNYKVTAGEVLVIGRQGEPYDSPENDPPVLRRIAARYEAEGREEAARELREQLAVLSREGIVVAFVEISVVDENGKIIRFYIAAVLIRDPKTGWEYLIALAFSRGTNFISLHYKAFNPETDDLSYFYEVFLKVIKDIYDHLRGKWKEPLPLPPPEPEEEGENPELVVAALDLLFRTAFYYLKLLAAGEDPNTPITPERLEEFLKKVAFRITVERLGPDRWLIRAYYGEGGKPVLVYEGLYRGRPSLPELFVLSAAAFGAMVAAYRA	3.809548694527689	0.9020614976183056	83.00240325927734	0.8544377088546753	7.505686283111572	nan	inf
monomer-300-nr2-7_result_2	22	GIKEKVLEMIKALLEAAGITDWSNLNLEVPEKEPLNYKVTGGPVLSIGRQGKPYDSDENMPPVLRRIAAKYRAEGREEEAEELRRNLDILSKEGIYAALVEISVVDENGNVITFVFAAIHIHDKKTGWEYFIFLVFSYGTNFVSIHYKAYNPKTDDLSVYKEVSLAGINDVLRHLRGELKEPLPEPPPEPLAPGEDPELYVRRLDLLFRIALYYKHLLDKGEDPNTPITPESLKAFEEEVYARIEVEREGPALWRILAYYGEGGKPELVSEIRIRGLPSLYELFVAVVAAAGAMVKKYNE	20.33217927173962	0.22361914008332706	51.12311553955078	0.4713110029697418	18.197696685791016	nan	inf
monomer-300-nr2-7_result_2	23	TIIEGVKKMIRGILKAMGITDWSNFNFELKEPEPLPYEWKVGPVLLIGRQGRPYDDPENDPPVLRRLAARYRALGREEEAARLRADLAVLSEEGIVVAFVTISAVDENGKVITFYIAAVYIRDKDTGWEYFLVLAFSIGTGFIHLSYKAFNPKTDSLDYFYEVFGEAIQGIIDHLRGKWKPPLPLPPPIPLSGGEDPELIVDKLNLLFRTAFYYYVLLKNGEDPNTELTPERLEAFLKEYSAEITLEKAGPDTWVIKAYFGEGGKPVLVSEYVIEGKPSVEELFVAVAAAFGAMVAAYKK	8.571388656758884	0.6314426199186116	63.56814956665039	0.538890540599823	15.392338752746582	nan	inf
monomer-300-nr2-7_result_2	24	KIVEALKNVVLAVLKAAGITDFSNFNFEIKEEEPLNYEWTAGEVLSLGRAGTPYDDDERDPPVLRRIAARYRARGREEAAADLRARLAVLSREGIVAAFVEISAKDKNGKIITYYVAAVHIRDAETGWEYFIAMAFSLGTNFFSLSYKAYNPETDDLSYYYEVFKKVIEAILDHLRGKWKKPSPEPPPVPLKPGEDPELIVSNLNRLFRTALYFLERLRAGEDPNTPLTEELLEQYLKEHSARITVERAGPNTWVLLGYYGRGGKPKLVARYVFDGLPSPEELFVGVAAAAGAMVAALRA	16.305562852163767	0.20507474915913862	50.63372802734375	0.36227041482925415	20.720985412597656	nan	inf
monomer-300-nr2-7_result_2	25	AIVEAVEKLIRALLEAAGITDWSNFNFEIKEEEKLDYEVKAGPVLSLGRQGRPYDDDSNWPPVLRRIAAKYRALGREDEAEQLRADLAVLSEEGIAVAFVEISVIDKEGKKITYYLALVLINDKDTGWSYFIALLFSIGTNFVYLSYKAYNPETDDLSYFYEVVEKAIEGMYNHLRGKWEEPLPLPPPEPEEPGENPELIVSNLNLLFTTALYYYDLLKEGKDPNTPLTPESLKEYLKKVSFKITVKKLGPDTWEILAYYGKGGKPKLVSSITIDGLPSVYELFVAVAAATGAMVKARKE	7.7638422395162126	0.513746248779935	67.291015625	0.4797755479812622	17.37435531616211	nan	inf
monomer-300-nr2-7_result_2	26	TIVEAVRELILSVLRAAGITDFSDLNLEFEEEEPLNYEWTAGPVLTLGRQGRPYDRDENDPPVLRRLAARYRALGREEEAARLRADLAVLSERGIVLALVTISAVDENGNIITFHIALALLRDPETGWSYLIALAFSSGTNFVSLHYRAFNPETDSLDVFKEVTLAALKDIYDYLRGEWEEPGPEPPPVPGGAGTDPAAVVARLNLLFRAAFYRLHLLRAGEDPRTPLTPERLAAFDAAVAARIEVRRLGPSRWEIVGVYGRGGTPVEVARYRIEGLPSVEELFVAVAAAFGAMVAAYEA	5.762191960003802	0.6380897169057357	52.196632385253906	0.45350295305252075	17.76389503479004	nan	inf
monomer-300-nr2-7_result_2	27	ALVEGLLELIRGVLEAAGITDWSNWNLELKEPEPLNYEWRVGPVLVIGRQGQPYDSPENWPPVLRRIAARYRARGREEEARRLAADLDVLSKHGIVAALLTISAVDENGRVITYHVALIHIRDPETGWEYFIALAFSLGTGFISLSYKAYNPETDSLDVYKEVSLKVAEAIIKHLRGEWEAPLPLPPPRPLPPGEDPELIVDRLNLAFRTALYFLKLLKEGKDPNTPLTPESLAAFSAAVAARIELERLGPDRWLILGYYGEGGKPVLVARYELDGRPSVEELFVAVAAVAGAMVAAYEK	18.707420966845017	0.32470413451449126	43.64066696166992	0.356454074382782	20.69829559326172	nan	inf
monomer-300-nr2-7_result_2	28	KIIEGLLEMIRAVLEAAGITDWSNFNFELEEEEPLDYEWKVGPVLSIGRQGRPYDDPARRPPVLRRIAAKYDALGRADEAARLDADLDVLSRHGIVAAYVTISAIDKEGKKITFHFALVLIRDPTTGWEYFIALAFSLGTNFVHLSYRAFNPETDSLDYYYEVVLEVIKAILDHLRGKLKPLEPLPPPPPLSGGEDPELIVSNLNRLFTTALYFYDLLRAGEDPNTPLTPERLAAYRKAVSYEIRVERLGPSRWRILGYYGRGGKPVLVSEILLDGIPSVEELFVATVAAAGAMVAAYDA	5.469185616336955	0.8575554244901955	73.23607635498047	0.7592869400978088	9.934931755065918	nan	inf
monomer-300-nr2-7_result_2	29	GIIEVVKEIILALLRAAGITDFSDLNLDLPEPEPLNYKVKGGPVLVIGRQGRPYDDPANDPPVLRRLVARYRALGREEEAARLRADLAILSREGIVAAFATISVVDENGEVITFHFAAVLIRDPETGWEYLIAMAFSIGTNFFSLHEKAFNPETDDLSYYKEVFLAAIRDIIDHLRGKLAPPGPRPPAVPLGPGADPALIVDNLNLLFRHALYRYVLLRRGEDPNTPLTPERMAAFEAALSFRITVERLGPDRWLVRATLGEGGRPVVVAEYLLEGLPSVEELFLAVTAAAGAAVAALRA	19.71443165572707	0.17908175834676257	56.73541259765625	0.4861338138580322	17.001230239868164	nan	inf
monomer-300-nr2-7_result_2	30	VIIEAVKEVIRALLEAAGITDWSNFNLVFEEKEPLDYKWTAGPVLSIGRQGKPYDSPENRPPVLRRIVDRYRAQGREEEGARLDEDLAVLSKHGIYVAFVTISAVDKNGKVITYYVAAVHIRDPKTGWEYLIVLVFSLGTNFVSLHYRAYNPATDSLDVYYEVFLAGIKDIYDHLRGKLKKLLPLPPPKPLSSGEDPELIVSNLNRLFTTAFYYLKLLKNGEDPNTPLTEERWEEFLKKYSARIEVKKLGPDRWEILAYFGEGGKPELVARYLIDGKPSPEELFVAVAAAFGAMVAAYEK	20.604097901684653	0.1318427081764207	61.04751205444336	0.4236193895339966	18.091856002807617	nan	inf
monomer-300-nr2-7_result_2	31	VIKEAVLEMLRSVLEAAGITDFSDFDLVIEEEEPLNYEVRAGPVLTIGRQGEPYDSDENRPPVLRRIVDRYRAQGREDEAAELDADLDVLSKEGIVAALVEISVVDENGRVITFYFALVLIRDPKTGWEYLIALLFSVGTGFVSIHYKAFNPETDDLSYFYEVSLAAIKAMLDHLRGKYEPPLPEPPPEPLSSGEDPELIVSRLNLLFRIAFYYLKLLKEGKDPNIEITEESLKEFEEKYSFRITLERLGPDTWRILGYYGEGGKPKLVAEYLIDGRPTVYELFVAVAAAFGKMVKAYKE	21.391862684794013	0.1367930897037572	64.42813873291016	0.4072626233100891	18.565763473510742	nan	inf
monomer-300-nr2-7_result_3	0	DSKKKLEELKKEVEEKGIEEALKEGLDAYKEMVKNPENLDYNKLIYLATAAYTFYKKVMNGEDATLSDELFEKVNELFPLTDSKDKRSDPTTITILSLTLMYDAVLRALDALAKTPKGNSEEYLKLLEFAKLLGEILLEMMKADPSVPKELVELFEKEFNKISNVPPEPPEKLKLRTTKLLLLLLAYLFYLIAKKMGDNDPHWLDKLLGRKDNFGWEPPEVNPPVLDPETGKYSQSLTYKSGSATLIIGYTYSKKKNPETGKWEITSKTYFVTLIDEDENLTLTYTLNENLELTITETKA	11.65647596558057	0.6161995183827009	71.23343658447266	0.7023279666900635	10.891477584838867	nan	inf
monomer-300-nr2-7_result_3	1	AAEERVAALEAEVAARGPEAALAEGLARLEALVADPSQLDLDALLYLATAWAYVYRLALAGEDVTLSAELFARANALFPLTDSPDVRSDVRTIRLLALTAIAFSVLLALRALAATPRGDAATYRRLLDFARLLGEILLRMMEADPDVPPELVALFREEFDRIAGVPEEPPEGLEERTRRLLLLLLAFLYYLIAREWGDSDPNWLDKLLGLPLPFGAPPPVVNPEVLDPETGKYTKSLTFRFGSATLTIGYTYSLEKDPETGEWKITSKTYFVTLEDADRALTLTYTLDENLNLTVEEVRA	11.361612265631674	0.609631394469975	68.18415069580078	0.6611309051513672	12.171375274658203	nan	inf
monomer-300-nr2-7_result_3	2	AAAARVAALEAAVAAAGLEAALAAGLAAYEAQLAAPDDLDLDALLGLAAAMAAAYAAAAAGEDFTLSPALYDRVNRLFPLSDSPDVRSDPRTIRLLSLTLMLDAALLALDALARTPRGDAARYRALLEFARLLGEILLRMMEADPSFPAELVAKFREEFAELSTRPPLPDAELRRQTLELLLFLIAWLFYAIARTSGPEDPNFLDKLLGRDLRRGWKPPEVTPEVYNPETGEYSQSLTLQAGSATLTIGYTYTKEIDPETGEEKITSKTYFVSLEDADENLTLTITLDENLNVTRTRVLA	1.5409459698164638	0.9574502877727536	88.77852630615234	0.8973132371902466	5.2546586990356445	nan	inf
monomer-300-nr2-7_result_3	3	DAEAEVAALRAAVEAAGLEAALRAGLDALEAMVKDPSNLDLDALAALAVAFAEFARRVLAGEDATLSPELWARINRLFPLTDSPDVRADPRTVLLAAVTLMADAVLMALRALAATPYGDAATYRRLLAFAKLLGRILLEMMRADPSFPEELVARFEEEFARLAGVPAPPDEGLQDRTTRLLLYLLAWLYYAYARLTGPEDENWLDKLLKRDDKFGWKPPKVNPEEYNKETGEYSKKLEYQFGKATLIIGYTYSKEVDPETGEEKITSKTYFVELIDEDKNLTLKITLNEDLEVTYEEILA	5.070738952344752	0.7748854702746549	77.68598937988281	0.6968352198600769	11.832646369934082	nan	inf
monomer-300-nr2-7_result_3	4	AARERVEELRREVRERGLEAALREGLDALRAMEANPEALDLEALLRLAVAAAAFAEAVLAGEAATLSADLFAALNELFPLTDSDDVRDDPRFILLAALTLILDAALRALRALAATPRGDAATYERLLEFARLLGEIYLRLLRADPSVPEEVVALFEEKFAELSSVPPPPPEGLQDLTLRLLLYLIAFLFYEIARAWGPSDPHWLDRLLGRKDAWGATPPEVVPDVLDPETGKYSRSLTYQFGDATLIIGYEYSLERDPETGEWVITSRTYFVSLIDARRNLTLTITLNEQNEVKIEETLA	1.835456509337297	0.9367893456377755	80.0969009399414	0.8245452046394348	7.471998691558838	nan	inf
monomer-300-nr2-7_result_3	5	AAAARVAELEAAVAARGLEAALREGLDRYEAMVANPENLDLAALEDLAVAAAAFYKAVMAGEDATLSPELWARLNRLFPLTDSPEHRSDPRMIRLASVTLIYDAVLRALDALARTPRGNAETYEALLDFARLLGEIFLDMLKADPTIPAEFVATVEKRFNEIANVPPPPPEGLQELTTRLLLYLMAVLFYYYAKLSGDNDENFLDKLLGRKDNFGWEPPKVNPPVLNEKTGEYSQSLTYKFGNVTLTIGYKYSKETDPKTGEEKITSKTYFVTLEDADENLTLTITLDDNNNVTITETLA	1.5860576658260326	0.9499456738180644	87.33496856689453	0.8727463483810425	5.57604455947876	nan	inf
monomer-300-nr2-7_result_3	6	DAAARLAALRAEVAAAGPEAALAAGLDGYEAQLANPEDLDLDVLLRLATAFAHFYELVAAGEDATLSPELFARINRLFPLTDSPDKRSDPRFIALAAVTAMLFAALDALAALARTPAGDSATYRKLLAFAKELGEILLRMMEADPSVPAELVAKFREEFDRIANVPEEPPEGLRRRTTRLLLLLIAYLYYLYGKLSGDSDPNWLKKLLGRNLPRGAAPPEVNPPVLNPETGEYTEELTLRFGDATLTIGRTYSLETDPETGEKKITSKTYFVKLELASENLTLTITLNENNEIKIEEVLA	1.5522766852712453	0.9517011097835988	88.64262390136719	0.8977856040000916	5.247954845428467	nan	inf
monomer-300-nr2-7_result_3	7	SAEARVAALRAEVAAAGPEAALRAGLDALEAQEAAPETLDLEALLRLAVAFAHFYELVMAGEAAALSPELFARVNALFPWTDSPDHRDDPRTILLLALTALADAVLRALDALARTPRGDAATYERLLAFAITLGEILLRMMEADPTFPKELVDLFKKKFDEVSGVPAPPPEGLQDRTLRLLLLLLGFLFYAIAKTTGPSDPHWLDRLLGRRLNRGWTPPEINPPVLNPETGEYTQSLTYRFGSATLTIGYTYTLETDPETGEKKITKKTYFVELELADKRLTLKITLNENLELTIEEVLA	1.9263421465541108	0.9287051903630121	81.26887512207031	0.8043690323829651	8.229238510131836	nan	inf
monomer-300-nr2-7_result_3	8	AARARLAALRAEVAAAGLEAALAAGLDALEAQEAAPEDLDLDALLRLAAAFAAFYEAAASGEDARLSPELWERINRLFPLTDSPDHRADPRTIALAAYTAMYHAALRALDALARTPRGDSERYRALLDFAILLGEIVLEMMEADPTVPKELVELFRKEFERISSVPAGPDAELRDRTLRLLLYILGFLFYYIARLTGDEDDEWLDRLLGLPLGRGWEPPEVTPPILDPETGEWSESLTLKSGDATLTIGRTYSKEVDPETGEEKITSKTYFVELKLASENLTLKITLNENLEVTITETRA	1.727393414754068	0.9436638992807315	87.91780853271484	0.8825334906578064	5.4478373527526855	nan	inf
monomer-300-nr2-7_result_3	9	DAEARVAALRAEVEALGPEAALRRGLEGLEALRADPSQLDLDVLEFLAVAFAHFYELRMSGEDATLSDDLFAAVNRLFPLTDSSDLRGDVTTIRIAAYTAMLYAVLLALRHLAATPDGDAETYERLLAFARLLGEIFLRMLRADPTIPASVVAKFEEEFNRISSVPPEPPEGLKERTTRLLLLLLAYLYYYIRRAWGDSDPHWLDKLLGLDDRWGATPPAVTPPVLDKETGEYSQSLTYQFGDATLTIGETYTLEKDPETGEWKITSKTYFVTLQDASKNLTLTYTLNENNELTVTETRA	1.7575114934470992	0.9437396418578494	85.7457046508789	0.869795560836792	6.125759601593018	nan	inf
monomer-300-nr2-7_result_3	10	AEEEEVARLRAEVEERGLEAALQEGLDRLRAIRADPSNLDLEALRYLAVAFAAFVERVLAGEDARLSPELFAQVNELFPLTDSPDKRGDPRTVRLYALTAIYHAVLLALRALAATPRGDAETYRKLLEFARLLGTIVLRLFRADPSFPEEFVALFEEEFARVAGVPPEPDEGLRDRTLRLLLLLAGFLYYAIAREWGDSDPHWLDRLLGLDLNWGAPPPEVVPEVLDKETGEYSQELTYRFGDWTLRIGYTYSKEKDPETGEWKITKKTYFVELEDATERLTLRITLNEDLELTLTETRA	1.4636579229617317	0.9568097561092848	86.75070190429688	0.8780718445777893	5.793827056884766	nan	inf
monomer-300-nr2-7_result_3	11	AAEARVAALRAEVAAAGVEAALTAGLDALEAMRANPENLDLDALLRLAVAAAYFVELVLSGTPATLSPELFARLNALFPWTDSPDVRSDPRTVLLLAFTLIYDAVLRLLDALARTPYGDAETYERYLDAAILLGRIVLELMEADPSFPPELVALFREKFEELSSVPPEPPEGLQERTRRLLLFLLAFLYYAIGRLAGPSDPHWLDKLLGRKDNFGWPPPEVQPPVLDPETGEYTQSLTLRAGSATLTIGYRYTLERDPETGEWVITSRTYFVELEDADRRLTLRFTLNEDLELTEEEVLA	5.9579843432755535	0.8414755593962883	77.13770294189453	0.7629531025886536	10.561444282531738	nan	inf
monomer-300-nr2-7_result_3	12	SAREEVERLEERVRELGVEEALEEGLDRFEEIVKNPENFDPEALKFLAVAFHYFYKLALEGEDATLSPELFERINKLFPLTDSPDVRNDVRTIRLYSLTAIALSVLLALGHLARTPRGDAETYRRLLAFAILLGEILLRLMKADPTVPKELVELFEKEFNKIANVPELPPEGLQERTRRLLLLLLAFLFYLIARLTGPNDPNWLKKLLGLELNFGAEPPKVTPPVLNKETGEYTEELTFKFGDATLKIGYTYTLETDPETGEKKITSKTYFVELEDSKRNLILKYTLNENNELTVEEIYK	1.5522006390812255	0.9496991394245318	84.09550476074219	0.8402166962623596	6.638815402984619	nan	inf
monomer-300-nr2-7_result_3	13	SAEKKLEELEKEVKEKGPEAALQEGLDRLEAILANPENLDLDALEYLATAMYYFYKLRLSGEDARLSPELFARVNRLLPLTDSPDRRSDPRTILLLSLTLMRLAVLLALRALAATPYGDSETYRKLLDFGKLLGYILLKMMKADPSVPESLVSLFEEKFNEISNKPLPPDEGLQLLTRRLLLLLLAFLFYYIARAWGDEDPNWLDRLLGLDLRFGWPPPERTPPVLNPETGEYTQELTLRAGDATLVIGYTYTLEKDPETGKWKITSKTYFVELRDASRNLTLKFTLNENNELTVEEILA	3.2732367910003775	0.8664753778891114	78.43848419189453	0.7472091913223267	10.841099739074707	nan	inf
monomer-300-nr2-7_result_3	14	SAKERLEELKKEVEEKGVEEALKEGLEGLRAMRKDPSNLDLDVLLYLATAAAYFYEKALKGEKVTLSDELFEMVNELLPWTDSPDKRDDVNTIRLLSLLLMLEAVLLALRHLARTPRGDAETYRALLDFGILLGEILLEMMEADPTVPPELVSLFREEFDRLANVPPPPPEGLRDLTTRLLLYLAAWLYYLIAKTTGPSDDKWLDKLLGLDDRFGWKPPEVTPEVLDPETGKYSQSLTYQFGDATLTIGYEYTKEVDPETGEEKITSKTYFTTLELASERLTLTFTLDENLNLTVTETLA	3.8416995678595143	0.8134533429887547	79.30303192138672	0.7868897914886475	9.144137382507324	nan	inf
monomer-300-nr2-7_result_3	15	SAEKRVEELKAEVAEKGIEAALAEGLDALEAMRAAPENLDLDALEYLAVAFMYAYELVMSGEDFTLSPELFARVNRLFPLTDSPDVRSDPRFIRLAALTAILYGVLLALAALARTPRGDAETYERLLDFAILIGEILLRMMELDPSFPEELVSKYREKFNEISNKPPLPPEGLQELTTELLLYNLAILFYYIGRTWGDSDPHWLDKLLGLDLRWGWAPPERQPPVLDPETGYYTQELTFQLGDATLVIGYRYSKERNPETGEWVITEKTYFVELRLASENLTLRIELDENLNVTVTRTRA	2.064168338180057	0.9202813704102615	87.43004608154297	0.8830777406692505	5.6090874671936035	nan	inf
monomer-300-nr2-7_result_3	16	DAEERVKRLREEVREKGVEAALREGLAGLEALRANPEALDLEVLLRLAVAAAEFAELAASGEAATLSPELFARLNALFPLTDSPDVRADPRTILLYALTLLAEAVLRLLAALAATPRGDAERYRRLLEAGVLLGEILLRLMRADPSFPAELVALFEEEFNRLAGRPPGPDEELRRRTAELLLYLLAFLFYAIARAAGPDDEDWLDRLLGLDLRWGAPPPAVTPPVLDPETGEYSRELTLRFGSATLVLGYRYTKEVDPETGEEVITSRTYFVRLELADERLTLTLTLDEDLNLTIRRELA	4.660378615354109	0.7509135768835922	85.83907318115234	0.8688005208969116	6.184637546539307	nan	inf
monomer-300-nr2-7_result_3	17	AAEAELARLRAEVAERGLEAALAEGLDRYEAMRADPERLDLDALLYLAAAFAAAYEAALSGEDFTLSPELFARINRLFPLTDSPDVRNDVRFIRLAALAAIAEAVLDLLRALAATPRGDAARYRELLRAARLLGAILLDMMEADPSVPAELVALFRAEFDELAGVPEPPPAGLGRRTRRLLLFLLGFLFYLLARETGDSDPNWLDKLLGLDDNRGWPPPEVVPPVLDPETGEYSQSLTYRFGSATLRIGYRYSLERDPETGEWVITRRTYFVELELADERLTLRITLDEELNVVREEVLA	3.5402918631538354	0.8267379776295556	78.57969665527344	0.8037643432617188	9.415804862976074	nan	inf
monomer-300-nr2-7_result_3	18	SEEEKVEKLKKEVREKGIEAALNEGLDALEAQEANPENLDLEALLYLAVAAMEFYERRMNGEDATLSPELWARVNRLFPLSSSPDKRSDLRTIALYSYTLILDSVLRALAALARTPYGDEETFKKLLEFGKLLGYILLEMMKLDPSIPEEFVSLFEKEFNEISNVPELPPEGLQERTKELLLFLAAFLYYYIARLWGPNDENWLDKLLGRKDDFGAKPPEVNPPVLNPKTGEYSKSLTFQFGDVTLTIGYTYTKEKDPKTGKWVITKKTYFVTLEDARRNLTLTITLNENLEVTRTRVRA	15.755739397013091	0.3705796603491035	79.47695922851562	0.7537683844566345	10.283201217651367	nan	inf
monomer-300-nr2-7_result_3	19	SAAARLAALLAEVEAAGLEAALQAGLDALRAMLADPSDLDLDALLRLAAAFHAFYAAVRSGEAATLSPALWAAINALFPLSDSPDHRSDPRTVALAALTAMLFAVLLLLRDLARTPRGDSERYRRYLDAAILLGHILLESMRLDPSFPPEFVALFEEEFARISGEPPPPPEGLQRRTLRLALLLLGFLFYAIGRLWGDSDPDWLRRLLGLPLNWGAPPPAVAPPVLDPETGEYTEELTLQFGSATLRIGYRYTKEVDPKTGKEVITSKTYFVELELADERLTLRITLDEDLNLTRTETLA	1.531684645206339	0.9525067871418434	86.90254974365234	0.877927303314209	5.829562664031982	nan	inf
monomer-300-nr2-7_result_3	20	EARERVEELRAEVRARGLEAALREGLAAYEAMRKNPENLDLEALERLAVAAAEYYERVLAGEDARLSDELFAAINRLFPLDDSPDKRADPRTIRLYALTLIYDAALLALRDLARTPDGDAERYRRLLRFAILLGEIVLRMMEADPEVPEELVSLFREKFEEIASVPEPPPSGLKERTTRLLLLLIAFLFYYIARTWGDSDPDWLDKFLGRDDNFGWKPPEVKPPVLDPETGEYTRELTYQFGDWTLRIGYRYTLEKDPETGEWKITKKTYFVELEDSRHNLTLRFTLDEDLNLEVKEIKA	1.799507396489647	0.9414998790659949	85.65181732177734	0.8822363615036011	6.006978511810303	nan	inf
monomer-300-nr2-7_result_3	21	SSEELVKKLEKEVEEKGIENALNEGLDKLEKMFENPENLDLDALLYLATAAYYYVKLVLNGEDATLSEELFNKINKLFPLTDSKDKRNDPKTIKLYAYTLIYLSVLLALDKLAKTPYGDAETYRKLLEFAITLSTIILKMLEADPEVPEEFVSLYKEEFDKIANVPEPPPEGLQLRTTELLLLNAGFLFYYIAKLTGDNDPNFLDKFLGLDLKFGWEKPEVNPPVYDPKTGEYTKELTLKAGKWTLKIGYKYSLEKDPKTGKEKITSKTYFVELIDEDRNLTLKITLDENFNLKIEKKLE	1.6324820022355648	0.9464200214087432	86.02783966064453	0.8654669523239136	6.371591091156006	nan	inf
monomer-300-nr2-7_result_3	22	EAEEEVERLREEVREKGLEEALREGLERYEEMLANPENLRLDDLLYLAVAAAEAVERVLRGEDFTLSPELFERVNRLFPLTDSPDKRSDPRTIRLYALTLIAFAVLLMLDALARTPDGDAERYRQLLYAARLLGEILLRLMEADPSFPPELVSLFREEFERVSTVPEPPDEGLKERTTELLLLLLAFLFYYIGKLTGDSDPNWLDKLLGLPLNFGWKPPEVEPPVLDKETGFYSQKLTYQFGDWTLIIGYEYSLKKNPETGKWEITKKTYFVELIDKKKNLTLKYKLDENLNLEKEKVLK	2.9830579625859515	0.8501224740489228	82.62432861328125	0.8522247076034546	6.918430805206299	nan	inf
monomer-300-nr2-7_result_3	23	SAAEKVAALEAAVAAAGLEAALTAGLDAYAAMRANPENFDPDALLYLATAAAAFYKAALAGERAVLSPELFDKINALFPLTDSPDVRGDVRTIRIAALTLILEAALDALATLARTPDGDSETYKKLLDFAITLGEIVLRMMRADPDFPEEFVSLFEKEFKEISEVPEIPDSGLKERTTKLLLYLIGFLFYAIARAWGDDDPNWLDKFLGRDLNFGRPKPERVPPVYDPETGKYSVRLEYKFGKVTLIIGYEYSLERDPETGEWKITTKTYFVELKDEEKKLTLKITLNEEFKVTKEEILE	11.388004921260483	0.5021797030394045	75.75155639648438	0.7274811267852783	12.154497146606445	nan	inf
monomer-300-nr2-7_result_3	24	ESKERVEKLEKEVEEKGVEKALKEGLDKLEKIVKNPENLDLDALEYLATAMMYFYKLVLEGKDAKLSKELFEKVNKLFPWSDSEDKRDDPRTIRLLSYTLIYYTVLLALKDLAATPDGDAEKYKELLKLAKLLGEIVLRMMKADPTIPESFVKKFEEEFNKISNKPEGPDSELKDQTLKLLLYLAGFLFYYIAKATGDSDPNWLDKLLGLKDNFGWKKPEVNPPVLDEKTGEYTQELTFQAGNYTLIIGYTYTLEKDPKTGKWIITSKTYFVKLIDKDKNLTLTITLDENNNIKIEEIKE	1.8502496674607356	0.9401425727885866	83.12800598144531	0.8499919772148132	6.746510982513428	nan	inf
monomer-300-nr2-7_result_3	25	AAAERVERLKEEVRAAGIEAALTAGLDALEALLADPSRLDLDALLRLATAFYTFYEAVMSGEDATLSDELFAKVNRLFPLTDSSDRRSDPRTIRLYSVLAMLFAVLLALRALAATPRGDAATYERLLEFGVLLGEILLRMMRADPSVSPEAVSLFEEKFNELANVPPLPPEGLQERTRRLLLFLAAFLFYYYARLAGDDDPHFLDRLLGLDLRWGWEPPEVVPEVYDPKTGEYTRELTFKFGSATLRIGYTYTLEVDPKTGKKVITKKTYFVELEDADERLTLRYTLNEDLELTVTETRA	1.5775581039728448	0.9525583849385635	87.33638000488281	0.8938783407211304	5.811805725097656	nan	inf
monomer-300-nr2-7_result_3	26	SAAERVAALRAEVAAAGLEAALAAGLDAYEAQVANPENLDLDALERLATAFAAFVEAVLAGEDARLSPELFARINSLFPLTDSPDVRGDPRFVLLAAYTAMADAVLRALRAAAATPDGDAERYLALLDFAILLGTIFLELMRADPSFPKEFVELFEKEFNKISNVPPLPASGLKERTTRLLLLLLAFLYYAIARLSGDNDDKWLDRLLGRRDTFGWTPPAVNPPVYNPETGEYSQELTYRAGDVTLRIGYTYSKEVDPETGKEVITSKTYFVELEDATENLTLKITLNENLEVTETVTRA	12.952387959895256	0.5656221302198688	63.88762664794922	0.4728325307369232	16.541976928710938	nan	inf
monomer-300-nr2-7_result_3	27	AAEARVAELRAEVRALGPEAALARGLDALEAMYADPSRLDLDALAYLAVAFAEFYERVLSGEDATLSQALFDRVNRLFPLFDSPDKRSDPRTVRLLAVLAMLDAALLALRDLLATPDGDAARYRELLDFAKLLGTIILNMLRADPSFPEELVKKAEEEFNELANVPEPPDAGLRDRTLRLLLYNIAILYYVYGKLMGDSDPSWLDRLLGRDDRFGAPPPEVVPPVLDEKTGYYTRELTYRFGSATLTIGYEYSLETDPKTGKKKITKKTYFVKLELSDRRLTLTITLDENLNITRTETLA	1.42807028311535	0.9571434842454781	87.99735260009766	0.899348258972168	5.519874572753906	nan	inf
monomer-300-nr2-7_result_3	28	AAEARVAELRAAVEAKGLEAALAEGLDALEAQVADPANFDPDALLYLATAAAAFYEAVAAGEAATLSPALFDRVNALLPLTDSPDVRSDPRTVRLASVALMLLAALRALRTLAATPAGDAATYRRLLEFAITLGTILLRMMEADPEVPPELVELYRKEFNELATVPPLPDAGLQLLTTRLLLFNIAWLFYLYGRLTGDEDENWLDRLLGLPLTWGATPPEVKPEVYDKETGFYSRELTYQFGSATLIIGYEYSKEKDPETGEWKITKKTYFVELIDADRRLTLKITLNENLEVKVEEVLE	1.5903196075281911	0.9460082850807462	86.57032012939453	0.8931589722633362	5.787471294403076	nan	inf
monomer-300-nr2-7_result_3	29	AAAARVEALRAEVAARGLEAALAEGLAAYEALVADPSRLDLEALLRLAVAAAAFAEAVLSGEDARLSPELWARVNRLLPLSDSSAHRGDPRTVLLAALSLIYLAALDALAAVAATPDGDAAAYRRYLDFARLLGEIVLRLMKADPSVPAELVSKFEEEFARISTRPPLPDEGLKEHTTELLLLLIGFLFYLIAKAWGDSDPNWLDRLLGRPLAFGRTPPAVTPPVYDKETGEYSQSLTYQFGDWTLTIGYTYTLEKDPETGEWVITSKTYFVTLKDATKNLTLTITLNDDLKITRTKTLA	15.614878153083398	0.47056086031099315	76.3338623046875	0.7416924238204956	11.267550468444824	nan	inf
monomer-300-nr2-7_result_3	30	SAEERVAALEAEVAEAGWEAALAAGLDALEAMLADPSRLDLEALLRLATAAAYFYQLRMSGEAATLSPELWARVNRLFPLSDSPDVRDDPRTIRLAAVLLMLYAALLALRALAATPYGDSATYRALLDFAKTLGTILLRMMEADPSFPEELVAKFREEFNKVSSVPPLPDAGLQDLTLRLLLLLLAYLFYIYGRLMGDDDENWLDKLLGLPDNFGATPPAVNPPVLDPETGEYTRELTYQFGKHTLIIGYRYTKKKNPETGKWEITSKTYFVELRDADRNLTLKYTLNENLELTVTETLA	1.374368477653755	0.959760732020668	85.22325134277344	0.8767445087432861	6.210482597351074	nan	inf
monomer-300-nr2-7_result_3	31	AAEARVAALEAEVAERGLEAALAAGLDGYEAMRRDPSRLDLDVLEYLAVAAAAYYKAVMEGEDATLSPELWERINRLFPLTDSPDHRSDPRTIRLAALTLIYRAVLDALRYLAATPRGDAERYRRLLDFAVLLGTILLEMMRADPSFPEELVSKFEEEFNRVANVPPEPPEGLELRTRRLLLLLAAWLFYAIARLWGDNDPNFLDRFLGLDDRFGWKPPEKNPPVLDKETGYYKRELTYQFGDATLKIGYEYKLEKDPETGKWVITEKTYFVELVDERRRLTLRYTLDENLNLTVEEVLE	1.8915103555716948	0.9339504974337361	81.91954040527344	0.8589723110198975	7.202993869781494	nan	inf
monomer-300-nr2-7_result_4	0	MKLYVLKRKGANGDTELIIIIGETEYVDEIVENPPEPEGDPLLEDYDKDLLAIYRLTVSPTDPSPTGPDVIDIYYNGYLIRIRLVPASDSDRPALLVIDIVKAPNPEDLKKALELTEEPGGTRVVIFVPLPGALPGRPVPREDIAHAYETLTKRPAPPVPDSPTGIVMMVEKNGEVRWIVLEEEEPHLAAALRRVAEEVARLRERMAAAPAPFSPEWLNATINRVILLIATALLILLYLVAKEEGDAETQAAVLEALDAVTSDAFLSSEDRFAEFEKIFSAWEASPLGKALLARIKSEAA	15.147974144806522	0.2446058588761351	70.94268035888672	0.5311142206192017	16.38135528564453	nan	inf
monomer-300-nr2-7_result_4	1	MQLHRVFRKGENGDTELILVAGESERVAELVANPPRPLGDPREDWYDEPLLAIATETLSADDPAPTGPRVLEIRLYGRLILIREEPAKDSDRPALLVILTVEAPDPEDLRKALELDEPPGGRLRILFIPLPGAIPGRPVTKEDIAYAYEKLTKKPVPEIPDSPNGIVELVEENGKWTWIVVEEADPFLAAALRRVMARYAELRARMAAAPAPFSPEYLAARENRWTLLAATAVLLALYDEARDAGDEATLAAVREALAAVTSEAFLASDDRFAAAEAIFAAFLATPEGAALFARLRSRAL	10.243722175730145	0.5773561134384797	50.57736587524414	0.451454758644104	19.04601287841797	nan	inf
monomer-300-nr2-7_result_4	2	MKLYVKKLKDENGNTVLQVIIGETEAVDEIVANPPVPAGDPRAGLAGEPLLAIYTKTISPDDPEPTGSDILTIYHHGHLIRVEFVPSKDSKLPALLLIDIVEAPDPAALEAALAGDAAPGGVRRYIFIPLPGAKPGSAVTKEDIAYAYEKRTKRPVPEIPDSPTGIVELVERDGEWTWVVVEEEDPEVAAALRTVAAELARLDAEMAAAPAPFSPAWLNAYINRITLLAETALLLLLLYEARRRGDAAAQAAIRAALAAVTSPAYLASDDRFAAAAAIFAAWRATPEGAALLAALRARAA	3.8363041760135754	0.785285175468943	69.57669067382812	0.6353780031204224	12.542306900024414	nan	inf
monomer-300-nr2-7_result_4	3	MKLHVVRRTGPDGETELIIVIGRTPRIDELVAAPPEPEGDPLEDLYDEPLIAIARHVLSPDDPVPTGPDEITIYYYGYLIKILLEPAKDSDRPALLVIFFVKAPNPEDLKKALELDKLPGGKIIIYFIPLPGALPGRPVTADDIAHAYEKLTKKPAPPIPDSPTGIIKLIIENGEVRWVVVEEEEPHLAAAMRRLAAEVARLRARMAAAPAPFSPEYLAARIARDVLLIAFALALLLYEEAKENNDKETQAEILKMLDAILSDAYLSSEDRFAAFQAILDAFEATPQGKKLLERLKSEAK	17.55928717496049	0.19671058529932287	64.39342498779297	0.46985089778900146	18.40474510192871	nan	inf
monomer-300-nr2-7_result_4	4	MKLHLLRERGPNGDEVLRIIIGETDYVDELVENPPRPAGEKLLDRYKEPLIAIHTEVLSADDPAPTGPDVTEIYYRGYLIRLELVPARDSPLPALLVIHIVKAKNPEDLEKALKEEEEPGGRRIYIFIPIPGALPGRPVTKEDIAYAYEKLTKRPAPPIPDSPDGIVRLVEENGKVTWVVLSEADPELAAALKRVAARYAELRAREAAAPAPFSPEWLAAHLARVTLLVSTALALLLLDEAEERGDAETVAAVRALLDALTSDEYLASEDPFARAEEIFAAWRATPEGARLLAELEAEAL	2.0356124191665343	0.9185873447318442	80.4691390991211	0.8207073211669922	7.884255409240723	nan	inf
monomer-300-nr2-7_result_4	5	MKLYVVKRKGENGDTEVIIIIGESEYVDEIVENPPVPEGDEELDRADEPLLAIATLTVSPDNPSPTGPDVIDIYYHGYLIRILFEPAKDSDLPALLVIDFVEAPDPEALRKALEREEEPGGVRVIIFIPLPGAIPGRPVTKEDIAYAYEKLTKRPAPPIPDSKDGIVELVEENGEIRWIVIEEERPHLYKKLKIVAEELMRLEKKMAEAPSPFSPEWLNNLINRYTLLISFAVSYLLLRVAERENDEKTVKLILEVLDKITSEEYLSSEDRFKKAEEIFSEFLATPEGKRLDARLRSRAA	15.64971941186145	0.2612253731334095	46.419925689697266	0.33290427923202515	21.087806701660156	nan	inf
monomer-300-nr2-7_result_4	6	MKLYVLFRRGENGDLEVIIVIGRSERVDEIVENPPVPLGDELLELYDEPLLAIYTLTVSPDDPAPTGPDVITIRLHGHLIRIRFEPARDSDRPALLVIDFVESPDPEELLKALEGEEEPPGVRRILFVPIPGAIPGRPVSDEDIAYAYEKLTGRPAPPIPDSPDGIVEMVERNGEVRWIVVEEERPELAAALKRVAARLVELDARMAAAPAPFSPEWLNALINRVILLISFAVLLLLYLIAEELGDEETQKKIMEALKKLTSDEFLSSEDLFAKAKEIFDEFEATPEGKALLKLMRERAL	12.930540934127038	0.3091218838486189	72.86483764648438	0.5560609102249146	15.440908432006836	nan	inf
monomer-300-nr2-7_result_4	7	MKLHVLRRTGPNGDTELIIIVGETERVDELVAAPPVPLGDPRLDLADEPLIAIYRETVSADDPEPTGPRVITIRLHGYLIRIIEYPARDSKRPALLVFDFVRAPDPEALAEALERKAEPGGVRVRIFVPLPGARPGRPVTAEDIAAAYEELTGRPVPPIPESPTGIVRLVEEGGEVRWIVLEEEDPKLAARLRRVAAAYAELLARMAAAPAPFSPEWLNARINRVILLIATAVLILLRDYAKEKNDKETQAEIDKVLDEVTSDEFLSSDDRFAKFAEIFDKFEATPEGKKLLEEMRAEAA	5.226867213454162	0.7071498559218513	50.09412384033203	0.4238426685333252	18.930896759033203	nan	inf
monomer-300-nr2-7_result_4	8	MKLHVVFERGENGDTELILIVGESEYVDEIVANPPVPAGEPLEERSDLPLLAIAREVLRADDPAPTGPDEITIYYHGYLIRILFEPARDSDLPALLVIDVVRAPNPADLAKALEGEEAPPGRRVIYFIPIPGARPGRPVTKEDIAAAYERLTKRPAPPIPDSPDGIVRLVEEGGEVRWIVVEREDPFVAEALRTVMAEVVRLDAEMAAAPAPFSPEYLAARVNRYILLIGTALLLLLLDEAREAGDAAAQAAIRAALAEITSEEYLSSEDRFARFEEIFAAFAATPEGRALLARLAAAAR	20.275887807078902	0.1858203976476653	57.59613037109375	0.464113712310791	17.727848052978516	nan	inf
monomer-300-nr2-7_result_4	9	MQLHVLRETDADGNTVLRIIIGETPRVEEIVANPPEPAGDPALDAADAPLLAIATLTISPDDPAPTGPDVITIRLHGHLILIRFEPARDSDLPALLVLDFVSAPDPAALAAALAGAAPAGGVRRIIFIPLPGALPGRPVTAEDIAAAYERLTRRPAPPIPDSPDGIVELVEEGGEVRWVVLSEEDPHLAERLKKVAAEIARLDARMAAAPAPFSPEWLNATINKWVLLISFAVLVLLYYEARDAGDAAAQAAILEALDKITSDEYLSSEDRFAEAKKIFDAFEATPEGKALLARLRSAAA	20.99979143168069	0.1884002384994299	54.41973876953125	0.3271780014038086	20.094146728515625	nan	inf
monomer-300-nr2-7_result_4	10	MKLHVLLRTGPDGRTVVEIVVGESEKVEEIVANPPEPLGDESLELSDEDLLAIHRLVVSPDDPAPTGPDVTTIYFHGFLIEIRFVPARDSDRPALLVIDIYYAKDPKELLEALKAEKEPGGKRVLLFIPLPGAIPGRPATAEDIAHAYETLTKKPVPPIPDSPDGIVMMIIENGKVTWVVVSEEDPHLAAALRRVAARVAALREEMAAAPAPLSPAWLNALIARVILLISFAVALLLYLYAKWNNDAAAQAAIWAMLDELTSDAFLASPDPFARAAEIWARWAATPEGKALLAKLRAEAK	3.3235482435676538	0.8347894363530023	72.09025573730469	0.7234005928039551	10.701553344726562	nan	inf
monomer-300-nr2-7_result_4	11	MKLYVVFERGEDGDLVVRLVIGETEEVDEIVANPPRPAGDPRLGLADQPLLVIARLVVSPDRPAPTGPDVITILYAGYLIRIELEPSADSDRPVLLVIDIVTAPDPAALAAALAGAAAPGGRRVTIFVPLPGAKPGSPVTAADIAAAYERRTKRPVPPIPDSPNGIVERVEVDGEVRWRVLEREDPELAAALRKLMAEYMRLVARMAAAPAPLSPEWLNALINRYVLLAEFALLYLLYREAEARGDAEAQAAIREALAKILSDEYLSSDDRFAKAKEILEEFLATPEGKALAEALRAEAL	13.181157927888002	0.3164205718511402	62.702640533447266	0.40481191873550415	18.607990264892578	nan	inf
monomer-300-nr2-7_result_4	12	MRLHVVFRRGPNGDLELILVVGETDRVDEIVAAPPAPAGDPSAALADAPLLAIYTLTLSPDDPAPTGPDEILIRDAGYLTRILFEPASDSDLPALLVIDFVRAPDPAALAAALERTELPGGVRRILFVPLPGHRPGRPVTAADIAHAYERLTKRPAPPIPASPTGIVELVERNGEVRWIVVEREHPELAAALRTLAAELARLEARMAAAPAPLSPEWLNATINRWILLIEFARLLLLYYRAREAGDEATQAAIMEVLRRALSPEYLASPDRFARAREILDAFLATPEGAALAARLRAEAA	15.906699350171344	0.2568403450770967	57.28281021118164	0.4311332106590271	19.73583984375	nan	inf
monomer-300-nr2-7_result_4	13	MKLYVLKRKGPNGDTVLIIIIGESEYVDEIVKNPPEPLGSKEKENYDKPLLAIYTKVVSPDDPAPTGPDVITIYYYGYLIIIRLEPAKDSDLPALLVIDFVYAKDPNELEKALKLDELPGGKIVIIFVPLPGARPGRPVTKEDIAYAYEKLTKKPAPPIPESPDGIVMLVIENGKETWIVLSEEYPHIAAHLKRLAARYAELAAEMAAAPAPFSPEWLNAEIKRVTLLISFALLLLLYLEAKWNNDKKTQAAILKAMDKLLSDEFLSSDDPFAEAEKIFTEWRATPEGKALIEKLKSEAK	1.6127842776476589	0.9467503146135622	81.2987060546875	0.851159393787384	7.438925743103027	nan	inf
monomer-300-nr2-7_result_4	14	MKLYVVRRRGERGDTELLLIVGESERVDELVENPPRPLGEELLELADEPLLAIARLTLSPDDPEPTGEELLTIRYGGVLIRLLLEPASDSRRPALLVIHIVRAPDPQALLEAERLGAPPGGVLRLIFVPLPGAIPGRPATKEDIAAAYEKLTGRPAPEIPDSPDGIVELVERDGEWRWVVLEKEDPALAAALRTLMAEYARLRARMAAAPAPFSPEWLNATIARWTLLAATALLIALYYEAKEANDAATQAAIRAALDALLSPEFLSSEDRFAAWKAIFDAFLATPEGAALDARIRAAAL	14.191855970623333	0.28539276391195806	62.58612823486328	0.4384077787399292	17.803016662597656	nan	inf
monomer-300-nr2-7_result_4	15	MKLYVVKRTGPNGETVLIIIIGETEYIDEIVENPPVPAGEPRLDRADEPLIAIATLTISPTDPSPTGPDEIDIYYYGYLIRILLYPARDSTRPALLVIDFVYAPDPAALEAARARDAAPGGVRRILFVPLPGARPGRPVSADDIAHAYETLTRRPAPPIPESPDGIVELVERDGEVRWVVVEKEYPHIAKALKRVMEEYMRLEARMAAAPAPFSPEWLNATINRYTLLIATALTLLLYYYALDANDKATQAAILEVLDKITSDEFLSSEDRFKKFEEIFTAFRATPEGKALLAKMRSEAA	23.59680196554546	0.14753486796936702	49.78028869628906	0.3439207673072815	21.2364501953125	nan	inf
monomer-300-nr2-7_result_4	16	MKLHLVRRRGPNGDEELILVIGETPLVDELVAAPPEPAGAPDLERADEPLLAIYRRVIRPDRPAPTGPEVITIRLYGRLILIRFEPASDSDLPALLVIDIVEAPDPAALEAALKAEAAPGGRRVIIFIPLPGAIPGRPVTKDDIAHAYAKLTGRPVPPIPDSPDGIVMLVEEDGEWRWVVVEKEYPELAAALKRLAAKLMELDARMAAAPAPFSPEYLAAYENRVVLLVSFAVALALYLEALAAGDEKTMAAIREVLAKILSDEFLSSEDRFAKAEEIWAAWRATPEGKALLAKLRAAAR	5.227042281478727	0.8063008839265747	73.34867095947266	0.762908935546875	11.01796817779541	nan	inf
monomer-300-nr2-7_result_4	17	MKLYIVKEKGENGDTVLRIIIGESDKIDEIVENPPKPLGDPLLELYDEDLIVIYTKTISKDSPEPTGPDVMEIYYKGYLIRIRLEPAKDSKLPALLVIDIVRSPDPEELEKALALEEPPGGVRRIIFIPLPGALPGRPVTAEDIAHAYERLTGRPAPPVPASPDGIVELVEEGGEWRWVVLEEEDPFVAAALRRVAAELARLDEKMKAAPYPFSPEYLNNLINRVVLLASFALLLLLYEVAKDAGDAETQAAIRAALERLTSDAFLSSEDRFAEAERILTEFLATPEGKRLDERLRSEAL	18.393316726715934	0.17405080973433884	72.78369140625	0.5731235146522522	15.550119400024414	nan	inf
monomer-300-nr2-7_result_4	18	MKLYVLKRKGPNGDTELIIIIGETEAVDELVAAPPEPAGDPAAALADQPLIAIATETLSADNPEPTGPDVIEIRLHGRLILILFVPSRDSNRPALLLIDLVEAPDPAALAAALAADAPPPGRRVLIFIPLPGAKPGRPVSAEDIAYAYERLTKRPVPPIPESPNGIVKLIEEGGRVTWVVVEEEDPELAKALKKVMEEIMKLNEEMAKAPAPFSPEYLNARINRVTLLIAFAVSYALLLEAEARGDAETQAAIREVLEKIVSDEFLNSKDRFAKFKEIFEEFEATPEGKALLAALAAEAA	2.4295263356320342	0.9171816034778076	76.1293716430664	0.7841495275497437	9.149259567260742	nan	inf
monomer-300-nr2-7_result_4	19	MELHLVFERGPDGDLVLRLIIGRSEEVRELVENPPEPAGDPREELADLPLLAIATRVLSPDRPTPTGPDEITIRHAGRLIRILFERARDSDLPALLVIDLVTAPDPAALAEALALDAEPPGVRRIIFIPLPGYLPGRPVTRADIAHAYERLTRRPVPPIPDSPDGIVELVEEGGEWRWVVLEEEDPHLAAALKRMAAEIVALDKRMAAAPAPLSPEWLNAYINKWTLLIATALLLALYYEARRRGDAATQAAVRAALDAVLSDAFLSSDDRFAEFERILDAWEASPEGRALLAALRAAAA	11.301596792706293	0.6641541006985647	61.148799896240234	0.6708737015724182	13.53274154663086	nan	inf
monomer-300-nr2-7_result_4	20	MKLYVVRRKGENGDTELIIIIGETEYVDEIVANPPKPLGDERLERADEPLLAIYRLTVSPDRPAPTGPRVLTIYYHGYLILIREEPSKDSDLPALLVIDIYRAPDPEELEEALKREKEPGGRRRIIFIPIPGAIPGRPVSKDDIAYAYEKLTKRPVPPIPDSPDGIIELVEENGKVTWVVVSEEYPEIHARLKKLMAEYVRLEAEMAAAPAPFSPEWLNAEINRVTLLYAFALLLLLLYEARAAKDEATVAAILEALDKLTSEEFLSSEDRFAKFEEIFSAFRATPEGAALLARLRAAAL	17.59629194644893	0.2211630697718684	53.34663391113281	0.3306533694267273	20.495519638061523	nan	inf
monomer-300-nr2-7_result_4	21	MKLYVVKRKGENGDTELIIIIGESERVDEIVENPPVPEGDESLEDADEPLLAIATKTISADDPTPTGPDVIEIYYAGYLIRILLEPSADSTLPALLVLDFVRSPDPEDLERARELEEDPGGVRRILFIPLPGARPGRPVTAADIAAAYERLTGRPAPPIPDSPDGIIELVERDGEVRWVVVEEERPHLAARLKRVAARYAELEARMAAAPSPFSPEYLNATINRDTLLIGFAVALLLYYEALERGDAETQAAILEMLDKITSDEFLSSEDRFAKFEEIFNAFLASPAGRRLDAALRAAAR	12.270741012112643	0.39962053382117946	55.80143737792969	0.48502498865127563	17.889673233032227	nan	inf
monomer-300-nr2-7_result_4	22	MKLHLLRRRGPNGEEELIIIIGESEEVEELVANPPEPEGEELLELADLPLIAIYTKTVSPTSPAPTGPDEITIYLHGYLIIIRFVPSRDSDRPALLVIDIYKAPDPEDLEEALELDEEPGGVIRIIFVPIPGALPGRPVTKDDIAYAYERLTKRPVPPIPDSPDGIVEMVIENGKVRWIVLSEEDPELAAALRTVMAEVVRLAARMAAAPAPFSPEWLAAELNRVVLLISTAVNLMLLFEAREAGDAATAAAIRAALAALTSPEFLASEDRFAAAAAIFAAFEASPEGAALLARLRAEAL	11.530979642605983	0.32492696845988595	59.63520431518555	0.4699018597602844	18.49163246154785	nan	inf
monomer-300-nr2-7_result_4	23	MKLYVVLRKGENGDLEVIIIIGESERIEEIVKNPPKPEGEEELEDHDEPLIAIYREVISPDDPEPTGEDIITIYYYGYLIKIRFENSKDSKRPALLVIDIVKAKNPEDLKKAEEAEKEPGGVRKIYFIPLPGALPGRPVTKEDIAHAYEKLYKKPVPPIPDSPNGIVKMVIKDGKVTWIVVEEEDPEIAKRLKKVAEELMRLDELMAKAPAPLSPEWLNNLINKVILLIAFSVLLLLYDYAKENKDEKTQKAILEVLDKITSDEFLSSEDRFAKWKEIFDAFEATPEGKKLIKKMKEEAK	11.817528334924827	0.27672458031542685	62.29420852661133	0.4492494463920593	18.814159393310547	nan	inf
monomer-300-nr2-7_result_4	24	MKLYVVVETGENGDTVVRLIIGRTERVDELVAAPPRPEGDPRALLSDEPLLAIATLVIRPDRPEPTGPEVIEIRYYGYLILIRFEPARDSTRPALLVIDIYRAPDPAALAEALAAAAPAGGWRVLIFVPLPGAKPGRPVTADDIAHAYERRTRRPAPPIPDSPDGIVMLREENGEVTWVVLSREHPELAAALKRVMARVMELDARMAAAPAPLSPEWLNALINKWILLISFALLLLLYLEAERRGDEATLAAVREALAEVTSEEFLSSEDRFARFEEIFSRWEATPEGKALLARLRAEAA	14.639787993018992	0.5565146181315223	54.5944709777832	0.5292546153068542	17.292917251586914	nan	inf
monomer-300-nr2-7_result_4	25	MKLHVVFRKGENGDLEVIIVIGETPAVDEVVAAPPVPAGDPAAARADEPLLAIYRLTVSPDDPSPTGPDVITIRLHGYLITIERVPARDSDRPALLVIDFVYAPDPAALEAARARAAAPPGRRVVIFVPLPGARPGAPVTAADIAHAYARRYGRPVPPIPESPDGIVRLVEVDGEVRWVVLAEEDPWLHAALRRVAEEVARLDAEMAAAPAPFSPEWLNALINRVVLLISTAVLLLLYFVAREAGDEETLALVREVLDRITSPEYLSSEDRFAKAVEIFTAFEATPEGKRLLERLRSEAA	12.563588739697538	0.2960635437372097	70.17742156982422	0.5525851845741272	15.480761528015137	nan	inf
monomer-300-nr2-7_result_4	26	MKLHLVFERGPDGDLVVRLIVGETPAVDALVAAPPVPAGEPLRGLADQPLLAIATLTISPDDPAPRGPDELRIYLAGHLIRILLEPAPDSDRPALLVIDIVTAPDPAALEEALAATAAPPGVRRYIFIPLPGYRPGRPVTADDIAHAYRRLTGRPVPPVPDSPDGIIERVERDGEVTWIVLSEERPDLAAALKRLMERYVELDERMAAAPAPLSPEWLNAFINKWVLLLETALALLLYFEAEDAGDAATQAAIRAVLDAFLSDEYLSSDDLFARAKEILDAFLATPEGAALFARLRARAA	14.774009103220415	0.3822341125450467	50.04616928100586	0.38062524795532227	20.01528549194336	nan	inf
monomer-300-nr2-7_result_4	27	MKLYVLKRKGPNGDTELIIIIGESERVEEIVKNPPEPLGEEELEWSDEGLLAIATYTLSPDNPAPTGPREIRIYYDGYLVRILEVPAKDSDLPALLVIDFVEAPDPEDLLKALEEEEEPGGVRRILFVPLPGAIPGRPVTKDDIAYAYEKLTKRPAPPIPDSPDGIVELVEENGKVRWVVVEEEEPHLAARLKRVAERYMELEAEMAAAPAPFSPEWINATIKRDTLLISTALLLLLYREARRRNDAAAQAAIAAALDAVTSDEFLSSDDMFARAKEIFDAWRATPEGRRLDAEMRERAR	18.456239602629616	0.2482457303313317	59.223636627197266	0.3658418655395508	20.6982479095459	nan	inf
monomer-300-nr2-7_result_4	28	MKLYVVKRKDKDGNTEVIIIIGESEKVDEIVENPPEPEGDPLEELSDEDLIAIYRKTVSPDKPAPTGPDILKIYYYGYLIIIEFRNSKDSDLPALLVFLFIKSKDPSELEEALKLKKEPGGTIKIIFIPIPGAKPGRPVTKEDIAHAYEELTKKPVPEIPDSPNGIIELEIKDGKVTWIVVEKEEPELAAALKKVMAAVVEEAARMAAAPAPFSPEYLNALINRVILLTATALAILLYYEAKELNDKETQAAIMALLKKITSDAFLSSEDRFAEFKKIFDEWRATPEGKKLIEKLKSEAK	13.923292945908813	0.2691668405571783	48.37540054321289	0.3784068524837494	20.154735565185547	nan	inf
monomer-300-nr2-7_result_4	29	MKLYVKKLKGENGDTVLLIIVGRTERVEELVENPPVPLGDPDLEDADEDLIAIYRETISPDDPEPTGERIIEIRWHGYLIRIIEEPAKDSKRPALLVIDIVKAPDPADLLKALEREEPPGGRRVIIFVPIPGAIPGRPVTKEDIEYAYEKLTKRPAPPVPDSPDGIIMLEEENGEVRWVVLEREDPEVAAALKTVMAEYVRLEKEMAAAPEPFSPEYINARINRVMLLIATAVLLLLLLEARRAGDAATQAAVREVLAEVTSPEFLSSDDRFAKFEEIFSRWAATPEGRALLARLAAEAA	19.497971583253715	0.17390588498437468	65.67529296875	0.46405255794525146	16.914812088012695	nan	inf
monomer-300-nr2-7_result_4	30	MKLYVVVRKGENGETEVILIIGESERVDELVKNPPEPEGDESEDWYDEPLIAIYTLTVSPDDPAPTGPDILDIYFYGYLIRIELVPARDSDRPALLVIDFYKAPDPKKLKEALKLEKDPGGVRRIIFIPIPGARPGAPVTAEDIAYAYERLTKRPAPPIPASPDGIIEMVIKDGEVRWIVVEEEYPELAAALKRVMAEYAELAARMAAAPAPLSPEWLNALINRVTLLTSTALLIMMYRYAKERKDEATMAAILEALKQITSDEYLSSEDRFAKAKEIFDAWRATPEGKRLLAEMRSEAK	8.137818749201829	0.509795291073447	67.25809478759766	0.5362966656684875	16.4982967376709	nan	inf
monomer-300-nr2-7_result_4	31	MKLYVLKRKGPNGDTELIIIIGETEYIDEIVKNPPEPEGEEREEDYDEPLIVIARKTLSADDPAPAGPDVITIRLYGHLIIIELVPAPDSDRPALLLIHIVKAPNPEELEEALKLKKPPGGRRIYLFIPLPGAVPGRPVTDADIAAAYERLTKRPVPPIPDSPDRIVRLIEENGKWTWVVVEEEDPHLAAALKRVAARYAELEAKMAAAPAPFSPEYLNAEINRVVLLAETALALLLLEEARARGDAATEAAIRALLDRLTSPEYLSSEDRFARAEELFTAFRATPEGARLLAALREEAL	19.101634142132028	0.3354844361285037	48.72468566894531	0.3074072003364563	21.08536148071289	nan	inf
monomer-300-nr2-8_result_0	0	MENSVKISKELNADGTVKSYTVEIHLGDFSLTLVTSVPLGAIEAFLKNLREAAERHPDAKLLTILHFRANEKDVWLFIALFYTPGGTFIIKLTFYDPANKKSTTFEVPPVTLEELLANDPRESLAEAAKTTPLTLEITDEDWESNPLLGLRLTIHIARQIVEAEEKYFGKGYKYTIHVIGNTLVIVKVNGDTVYFYTLPLLNPEELIKSLENPGAPFKLEFPKPEELDKIVELIEKVIKETNVSTVYINPGDVSIPKALEDKELVDAYLERLREKLKELAEKLKPNGKVYLLRDGKWEEV	2.8765540773167344	0.847864642452607	65.81610870361328	0.5554436445236206	14.610610961914062	nan	inf
monomer-300-nr2-8_result_0	1	ATNSVTISRELNADGTVKRYTVTLHLGDYRETLVTSVPLGAIEAFLKALTAAAKKYPDARFVARFYMRLNSEDVWLFVSIFITPGGTIIIVLTFYDPKKNKSKTFEVPPVTEEELAAADPREYLAALSKTEPLTLVITEEDWASNDPAALRLTIHIAYEIFKAMKEEFGDGIKATIHVIGDTVVIVLIKGDEIYFYSLVFLDPAALRRSLAEPGAPFDLRLPSRETIDRIVALIKETVAKTKVKTIYISPGELALPEALADEEVVDARYDYLREKLAELAKELKPNGKVYLYRDGKWEEV	1.6152653855432324	0.9482739179127548	81.84588623046875	0.8227790594100952	7.012146472930908	nan	inf
monomer-300-nr2-8_result_0	2	MENSVEISAEYDENGNIKYYTVKVHLGDYDATIKTSAPLSAINAFLEALKEEYEKLPDARLVAIFEMKLNEENVWLFIAIFISEGGTIHIVITFHNPEKNESKTFRIKPVTLEELLANDPRKYLAELSKTEPITLKISEEDWESNNPLGLRLSIHIAYEIAKARKEYFGEGYKTTIYVIGDTLVIVSVNGDKLYFYTLPLINPDDLIRSLEEPGVPYNLKIPEKEEIDKIIELIEEEVKKNNVSKIYISPGIFSIPKALENKELKNEIIEYLKEKLKKLAESLKPNGTIYLYVDGKWIEV	2.0410832956120695	0.9252733088299222	82.3377685546875	0.8203170895576477	6.707812786102295	nan	inf
monomer-300-nr2-8_result_0	3	LEESVEISQELNENGEVKYYTVKIRLGEFERTLRTSVPLGAINAFLENLREAFKKLPDAKFVAIFEFQANENNVWLFVSIFYSEGGEIHIVLTFYDPKNNKSKTFEVPPVTLEELFANDPRESLAALSKTTSLTLEISEEDWASNPPEGLRLTLHIAYQIYLAEQEYFGEGYKHKIYVIGDTVVRVSINGDKIYFHTFPLLDPSELLRSLEEPGVPYKLKLPSEEEWDRFIKLIEEVVKETNVSKIYINPGNFSIPEALEDEEVVKARLEYLKKKLKELAEKLKPNGKIYLLENGEWKEV	4.08731851603966	0.762263539858289	67.56246185302734	0.5554989576339722	15.211651802062988	nan	inf
monomer-300-nr2-8_result_0	4	MKDEVKIEAEYDENGNIKYYTVTLRLGEFEITLKTSVPKGAIEAFLEHLKKAAREHPDAKLVAIFEMPANEENVWLFVAIFINEGGEIIIKLVFYDPKNNKSTVFEVPPVTLEELLANDPREYLAELAKTTPLKLIISEEDWNSNPKEGLLLSIHIAYKIFEALQKYFGPGIEATIYVIGNTLVIVLKRGDVLIFYTLPLLDPKELIESLKNPGKPVKVKLPKEEEIDKFVELIKKEVEESNVSKIYIVPGDLSIPKALEDEELKEKRLKYLKEKLKELAESLKPNGKIYLYEKGKWEEV	1.9166776149105225	0.9353791706167457	82.65927124023438	0.8073683977127075	7.094063758850098	nan	inf
monomer-300-nr2-8_result_0	5	MENSVKITKEYNEDGTVKYYTVEINLGEYKETFRTSAPESAIEAFLKNLTEAYKKYPNAKLVAIFYFQANEDEVWVFVAIFIDEGGRIHIVITFYDPKNNKSVTYEVEPVTLEELFASDPRETLAALAKTTPVTLEITEEDWESNDPEGLRLSVHIAYKIAQAMKEYFGDGYKTTIKVVGNTLVMISVRGDKIYVYSLPLLNPKDLIESLKNPGKPYNVALPSDEELDRIVELIREVYAETKASTIYISPGDLSIPKALDDEEVVRARLERLRAKLAELAASLKPNGTIYLLRDGVWEEV	2.0097421774780777	0.9281907359993643	83.14057159423828	0.8560621738433838	6.489413738250732	nan	inf
monomer-300-nr2-8_result_0	6	AENSVKIEKELNEDGTVKYYTVTVHLGDFKATIKTSIPESAINAFLKALEAAAKKYPDAKLLAIFFFRANEKNVWVGIAIFYSPGGTFIIKITFYDPANNKSKTFEIPPVTMEQLLAADPRERLAALAATEPLTLVATPEDWESNPREALLLTVHIAYELVKAEQEVFGEGTKTTIHVIGNILVIVSVKGDTITFKTMAYLDPADLIASLADPGRPYNLELPSEEEWDRIVALIREVVAETKASKVYIVPGDLSIPKALEDEELVKARLERLREKLAVLAAELKPNGTVYLYENGKWEEV	2.0480193759001057	0.9315848114010478	74.38346099853516	0.6581562161445618	10.990355491638184	nan	inf
monomer-300-nr2-8_result_0	7	MENSVEIEEELDEDGTVRRYTVTVHLGEFKATITTAAPRGAIEAFLEALKKTYEKYPDARLVAILEMRLNPDNVWLFIAIFITPGGEIIIKLVFYDPANNKSTEFEVPPVTMEELEASDPREFLEELSKTTSFTLEISDEDWNSNNPKALRLTIYIAYKIFEAEKKYFGEGYKHTLKVIGDTVVLISVNGDTIIVKTLVYLDPAALIASLENPGAPYPLKLPKEEELDRIVELIKEVVKETKVSTVYIVPGRLAIPAALEDEELVAARLAWLREKLKELAKELQPNGTIYLLEDGVWREV	1.2638073564188665	0.9650423124606662	78.73257446289062	0.7982719540596008	7.956361293792725	nan	inf
monomer-300-nr2-8_result_0	8	MENSVKISEEKNADGTIKKYTVEVHLGDFKETIVTSAPLGAIEAFLKNLKAAAEKYPDAKLLAILEFQLNENNVIVFISIFYTPGGRIIIVITFYDPKNNKSKTFEIEPVTLEELFANDPREVLAAEAATTPLTLEITDEDWASNPREGLLLSIHIAKKIFEAMKEYFGDGYKATIKVVGDTLVMVLTNGDKIYVYTLPLLDPSELLRSLEEPGAPFKLKLPSEEQWDKIIELIEQVYKETKASKIYIVPGKLKIPKALDDEKVVNEIIERLKKKLKKLAESLKPNGKIYLYENGKWIEI	1.4765647297035343	0.9524492156324955	80.35221862792969	0.7997742891311646	7.691829204559326	nan	inf
monomer-300-nr2-8_result_0	9	LENSVEISEELDENGKVKYYTVKLRLGEYHATIRTSVPLGAIEAFLKALREAAERYPDARLAAIFSFQANKDEVWVFVTIFIDPGGRIHIVITFYDPKKNESETFEVPPVTLEELFARDPREYLAELAKTTSLTLEVSEEDWESNPREGLLLTLHIAYKLVEAMKKKFGEGYKATIKVIGNTLLLVLEKDDEIYFYTFPFIDPADLIASLENPGKPFNLKIPSEEEWDKFVETIEEVVEETKASTIYINPGNLSIPKALDDKELKDKRLKYLKEKLKELAEKLKPNGKVYLLEDGEWKEI	2.027563561533043	0.9276804427261406	81.71163940429688	0.8141924142837524	7.154649257659912	nan	inf
monomer-300-nr2-8_result_0	10	MENSVEISAEYNEDGTIKKYTITLHLGDYKKTITTSVPLGAIESFLKSLKEAYEKLPDAKFLAIISFQANEKNVWVFISIFYSPGGTFYIHITFYDPKNNISKTFEVPPVTLEELEAADPRAALAALAATTPVTLEITPEDWESNPRGGLRLSLHIAYQIAKAMQEYFGEGYKITIKVIGDTLVMIVVNGDTIIVYTLPLLDPDELLRSLEEPGAPFKLKIPKPETIDRIIELIEKVIKENNVSKIYIVPGNLEIPKALDDEELVKKRIEYLKEKLKELAEKLKPNGKIYLLENGKWEEV	1.481560739367045	0.9562321301711398	77.79238891601562	0.769149899482727	8.572558403015137	nan	inf
monomer-300-nr2-8_result_0	11	MEESVEISKELNEDGTVKKYTVKVHLGEFKRTLVTSVPEGALKAFLKSLKEAYKKYPDAKLVAIFYFQANKDEVWVFVAIFITEGGEFIIKITFYDPKNKISKTFEVKPFTMEELEAKDPREYLAKLAETTPLTLNISKEDWESNNKKALRLTIHIAYELFKAMQEVFGEGYKATIHVIGSSVLIVVVNGDTLTFYTMPFLDPEALIESLKNPGVPYPLKLPKDEEWDRFVALIKEEVAKTKVKTVYVNLGDVLIPEALKDESVVNARIEKLKAKLAELAKELQPNGTVYLLVNGKWEEV	18.7674711774382	0.23416132620555666	71.92520141601562	0.6753472089767456	11.438568115234375	nan	inf
monomer-300-nr2-8_result_0	12	MEESVEISKELDENGKVKYYTVKLHLGEFKATIKTSVPEGAIEAFLKNLKEAYKKLPNAKFVAIFFLRANPENVWLFISIFIDEGGKIHIVLTFYDPKNKISKTFEVEPVTLEELLANDPREYLAELAKTTDLTLEISEEDWESNPREALLLTLHIAYKIFEAMKEVFGEGYKATIKVVGKTLVLIVVKGDTIIFYTFPLLDPEELIKSLENPGVPFKLEIPKEEEIDRIIELIEEKVKETKASTIYIVPGLLEIPKALEDEELVKERLERLKKKLEELAKKLKPNGKVYLLENGKWEEV	2.2421666484811777	0.9261919851487278	74.65664672851562	0.6860024929046631	10.567583084106445	nan	inf
monomer-300-nr2-8_result_0	13	LENSVKISEKKNENGEIEYYEVEIHLGDFKLTYKTSIPRGAIEAFLENLKKAYEKYPDAKLLAIFSFQLNEDNVWVFVAIFYTEGGEIIILITFYDPKNNKSKTFEVKPVTIEELLAKDPREYLAELSKTEPVTLEATDEDWESNPILALRLTVYIAYELVKAELEYFGEGYKYTIYVVGNILVIVKVHGDTLIVHTLPYINPDDLIKSLKEPGVPYNIELPKEEEWDKIVELIKKVVKETKVSKIYVNPGLLNIPKALDDESIVDKIIESLKEKLAKLAKELKPNGKVYLLEKGKWIEV	18.713173629571692	0.20523597081792883	72.16968536376953	0.5940427780151367	13.014152526855469	nan	inf
monomer-300-nr2-8_result_0	14	LEERVEISETLDENGNVKSYTVRVHLGEFERTITTSVPRGGIEAYLAALRAAHARHPDARLLATLHLQANENNVWLFIDIWWDEGGRFIIRLTFYDPKNNKSKTFEVPPVTLEELLARDPREYLAELAKTEPLTLIATEEDWESNPREALLLSVHIAYQIYQAMKEVFGDGYKATIHVIGNTLVMVVVNGDTIIFHTLPYLDPAELLRALEEPGAPYRLEVPKEEELDRIIELIEEVIKETNVSKVYINPGLLSLPEALDDEELVDKRYELLKEKLKELAKKLKPNGTIYLLKNGKWEEV	2.998939270578279	0.8736935073115543	68.61373138427734	0.6029051542282104	13.286077499389648	nan	inf
monomer-300-nr2-8_result_0	15	MENSVEISYELNENGEIKYYTIKLHLGDFDLTLKTSAPLGAIEAFLEALKKAFERYPDARLLAIFEFKLNENDVWVFVAIFWTPGDRIIVVISFYDPKNNKFTTYEVPPVTLAELAAADPRETLAAEAATTPLTLEASEEDWASNPPEALRLTVHIAREIFKAKKEYFGEGYKATIRVIGNTLLLIEEHGDTLYFYTMVFLDPAALRESLENPGVPFKLELPSDEEWDRFVATIEEVIKETNVSKVYINPGKLSIPKALDDEELVKKRLEKLKEKLKELAEKLKPNGTIYLYEDGKWKEV	1.5267748957493525	0.9517843274937828	86.05873107910156	0.8586682677268982	5.668248653411865	nan	inf
monomer-300-nr2-8_result_0	16	MENKVEISSEKNEDGTIKYYTVTVHLGDYKEVIKTSVPLSAINAFLENLKKAAEKYPNAKFLATFYFQANSNNVWVFISIFYDEGGKFYIVITFYDPKNNKSKTYEVEPFTIEELLENDPREVLKEKAKTTDLTLEVTEEDWNSNDKLGLYLTIHIMEKIFEALKKEFGDGIKATIYVIGDTLLMVLINGDTITFKTLPFLNPNDLIASLKNPGKPYNLKLPKDEEWDKIIEKIKEVSEKTNAKTIYINPGDLSIPKALDDEEVVNARLEKLKKKLAELAKSLQPNGKIYLYKNGKWEEV	3.261069282126868	0.8696954751259706	68.97808074951172	0.660801887512207	11.659071922302246	nan	inf
monomer-300-nr2-8_result_0	17	MENSVKISKELNEDGTVKYYTVELHLGDYHITLRTAVPQGALDAFLEALKEAFKKYPNAKLVAISYLLANEDEVWVFIAIFIDPGNRIIIKIVFYDPKNNKSITFDIPPVTLEELLANDPREYLKKLAETTPLTLEISEEDWNSNPKEGLNLTIHIAYQLFLAEQEVFGEGIKATIKVIGDTLLIVKIKDDVITFYTLPLLNPEELKRSLENPGAPFKLKLPKEEEWDKFVETIREVYKKTNAKTIYIVPGLLPIPEALDDEELVRKRLEYLKKKLEKLAEELKPNGKVYLYEDGRLIEV	3.7254957739140497	0.8071901671337035	64.59325408935547	0.4883245825767517	16.364389419555664	nan	inf
monomer-300-nr2-8_result_0	18	MENSVEISKEYNEDGTVKSYTVKIKLGDTEITFTTSVPEGAIEAFLKDLEKQYKKLPNAKLVAILSFKANSEDVWVFISIFYDEGGTWYIVITFYDPKNNISKTFEVEPVTEEELLAADPREELAAAAKTTPFTLEITEEDWASNPLRGLRLTIYIAKKIVEAEQEYFGEGTKSTLKVVGDTLVIVSVRGDELIFKTLPLLDPEELIKSLENPGVPYNLKIPSEETWDRIVELIEEVVKKTNVSKVYISPGDISIPKALDDKELVDKRLEWLRKKLEELAKKLKPNGKIYLLEDGKWIEV	2.3213479349512096	0.9158549264536365	80.08972930908203	0.814014196395874	7.495116233825684	nan	inf
monomer-300-nr2-8_result_0	19	MENSVIIEKELDENGKVKRYTVTIRLGEFELTLTTSVPEGALEAFLKALREEYERHPDARLLAISEFLANPDNVWVFVSIFYSPGGTFHIVIHFYDPAKNESKVFRVPPVTLEELLASDPREALAEAAKTTPFTLVASEEDWESQPLEALRLSVHIASRLVEAFQEYFGEGYKYTLHVIGSSLLIVSKNGDTLIFKTLPLLDPADLLASLENPGKPYNLPLPKEEEIDKFVELIKKEVEASNVSKIYIIPGTLSLPKALDDKSVVNERISYLTEKLKELAESLKPNGTVYLYVDGELKEV	1.8014829973665438	0.933846301980671	76.81713104248047	0.7539550065994263	8.609148979187012	nan	inf
monomer-300-nr2-8_result_0	20	MEERVEISKELDANGKVKYYTVRVHLGDYQLTLRTAAPEGALEAFLEALRAAFARYPDARLVAVFEFQADADGTWVFVAIFWTPGGRIIVVITFYHPARGESRTFEVPPVTLEELLASDPREALAAAAATTPLTLVITDEDWESQPLEGLRLTLWLAYQLFQALREEFGEGIKATIHVIGDTVVIVLVRGDTITFYSLPLLDPAALIRSLEAPGAPYEVRVPTPEQWDRFVALIEQVVAETGASTVHIVPGRLLLPAALDDEALWAARIARLRALLATLAAALQPNGRVYLLVDGRWEEV	2.060347339481654	0.9418412494929457	82.93526458740234	0.836983323097229	6.932368755340576	nan	inf
monomer-300-nr2-8_result_0	21	LENSVKIEAEYDENGNIKYYTVTLNLGDFKATIKTSVPLSAINAFLKALEEVYKKYPNAKLVAIFSFQANEKNVWVFVAIFITEGGEIIIVIHFHDPANNISKTFEVEPVTMEELLANDPRESLAEEAKTTPLTLEISEEDWNSNDKKALLLSIHIAKELVKAMEEYFGKGTKTTIYVIGNTLVIVSVRGDVLTFYTLPYLDPDELIESLKNPGKPYKLKLPTDEEWDRFVALIEKVVAETKVSKIYIVPGELSIPKALDDEEVVEARLARLREKLAVLAKKLQPNGTVYLLENGKWHEV	1.4293224085858103	0.9623801898769682	83.7794189453125	0.8475726842880249	6.417198657989502	nan	inf
monomer-300-nr2-8_result_0	22	MENSVTIEEELNEDGSVKYYTVTLRLGDFELTLRTSAPRGAIEAFLASLRAAYEKYPDARLLAIFQFQLNEDNVWVFVSLFWDPGGRFILQITFYDPKNNKSTTYEIPPVTLEELLASDPREVLAEKAKTTPLTLDISEEDWESNPLLGLRLTVHLAYQLVEAEKKYFGEGTKTTIHVIGDTLVIVSEKGDTITFKTLPLLDPAALLAALEAPGRPYALPLPTEEQWDRFVKLIEEVVKKTKAKKVYINPGLLDLPLALDDEALRKARLAYLREKLKELAEKLKPNGKIYLLEDGEWKEV	4.974200660629932	0.7071154809860006	70.0541000366211	0.4970923066139221	16.35356330871582	nan	inf
monomer-300-nr2-8_result_0	23	MENSVEIEKELNEDGSVKYYTVKLHLGDYKETIKTSVPEGAIEAFLKNLKEAYEKYPDAKLVAIFYFKANKDNVWVFISIFISPGNWIHIIITFYDPKNKKSKTFEIEPVSLEELKASDPREELAKLAETTPVTLEISEEDWKSNKEDALRLTLYIAYKIVQAMLEVFGEGYEYKIYVVGDTVVIVATNGDTIIFYTLPFIDPEELIASLENPGLPFKLKIPSEEEIDRIVELIKEVVKETNVSTIYIVPGELSIPKALEDEELVKKRINYLKEKLKKLAEELKPNGKIYLYENGEWIEV	19.873633752646157	0.22290788688970836	71.41641235351562	0.6264531016349792	12.476883888244629	nan	inf
monomer-300-nr2-8_result_0	24	AEESVEISAEYDENGEIKYYTVRLHLGDFRLTWRTSVPLGAIKAFLEALREAAARLPDARLLAVLSMQANSENVWLFIALFWDPGGRFHVLLTFYNPEKNESITFEVAPVTLEELLAADPRERLAALAATTPFTLVATPEDWESNPLGALRLTLHIAYQIFQALQKVFGPGIKATAHVIGSSVLMVLVKGDELTFFTMPYLDPAELLRSLAEPGVPYALRVPTPEEWDRFVALIAETVAATKVSKVYIVPGDLALPAALEDRALVDARLEALRAKLAELAASLKPNGTVYLLRDGVWEEV	2.055841076539214	0.9222434112202423	69.20552062988281	0.5584227442741394	14.260847091674805	nan	inf
monomer-300-nr2-8_result_0	25	AENSVTIEEEKDENGKIKYYTVTLKLGDFVATIKTSVPLGAIKAFLEALTAAYKRLPDAKLVAIFEMLANPENVWLFIALFISEGGEIYIVLTFYDPKNNESTTFEVPPVTLEELEAADPREALAAAAATTPLTLVASDEDWESNPRKALRLSVHIARRIFEALLEKFGPGIRATIHVIGSSLLLVLERGDTLIFYTLPYLDPEELLRSLEEPGRPYRLRLPSEEEIERFVKLIEEVIKKTNVKTVYIVPGRLALPEALDDEELVKKRLELLKEKLKELAEKLKPNGKIYLYEDGEFKEI	16.216068331865458	0.23614304437828967	63.264183044433594	0.530737042427063	15.444008827209473	nan	inf
monomer-300-nr2-8_result_0	26	LENSVKISVEYDENGNIKYYTVEVHLGDYKETIKTSVPKGAIEAFLENLKAAYEKLPDAQLLLIFYLRLNENEVWLFIAIFYSPGGTIHIILTFYDPKNNKSVTFEVPPVTLEELLANDPRESLAAEAKTTPLTLVISDEDWESNPREALLLTLHIAYEIFKAEQEYFGEGIKSTIHVIGNTVLIVKERGDTLIFYTLPYIDPAKLLESLKNPGAPYKVEVPTEEEWDRFVELIEEEVKKSNVSKIYINPGDLKIPKAYDDKELVDKRLEYLREKLKVLAESLKPNGKIYLLENGKWIEI	18.59812634344253	0.2608442771904738	63.18711853027344	0.46026214957237244	17.359926223754883	nan	inf
monomer-300-nr2-8_result_0	27	MENSVKISKELNEDGTIKYYTVEVHLGDYKATIKTSVPEGAIEAFLKALKEAFEKYPDAKLLAIFELQANPDNVWLFISIFYSPGGYFHIVLTFYDPKNNKSKTFEVKPFSLEELKENDPREYLKELAKTTPFTLVITDEDWESNPKDALLLTLHIAYQIVQAEQEVFGPGYKHTLYVVGKTVVLVSVNGDTLIVKTFPFINPEDLIESLKNPGKPYNLEIPSEEEIDRIVALIAETVAATKVSTVYIVPGEFRIPKALDDEELVKKRIESLREKLAVLAASLKPNGKVYLLVDGEWEEV	9.038509565956847	0.4442282276978403	68.32038879394531	0.5466346144676208	14.94912338256836	nan	inf
monomer-300-nr2-8_result_0	28	MENSVEISEEKNEDGTVKRYTVKIKLGDFELTFTTSVPKGALEAFLKNLKAEYEKYPNAKLLAIFYMQANEEEVWLFVSIFYTEGGEFIIVLTFYDPKNNKSKTFHVEPVTMEELEASDPRETLAELAKTTPLTLVATEEDWESNDPGGLRLTVHIAHKIVEAMQEEFGEGIKATIHVIGDTLLIVLVKGDKIYFYTLPLLNPEDLIASLKNPGKPFNLKLPKKETIDRLVELIEEVHKKTNVKTIYINPGSLSIPKALEDETKVKELLNYLKEKLKELAKKLKPNGKIYLYENGKWNEV	1.877260049209211	0.9373384587628796	79.81707763671875	0.8043135404586792	7.752163887023926	nan	inf
monomer-300-nr2-8_result_0	29	APNEVVVERELNPDGTVRHYTVTLRLGDYHRTLRTAVPLGALEAFLAALRAAYAKHPDARLLAILHMQANEDGLWLFVALFYSPGGEFILRLVFYDPARQRSREFEVRPFTMEELLANDPREYLAELAKTEPVTLVISDEDWESNPKGALYLTIHLAYEIVKALQEVLGEGYKHTIYVIGDTVLIVSVNGDVLIFHTLPLLDPEELIRSLEEPGVPFALKLPTPETWERFVALIKEEVAKTKVSKVYISPGELLLPAALDDDALRDARLAWLREQLAVLAASLKPNGKVYLLEDGEWHEV	21.0959271666696	0.16488397759888987	61.72645568847656	0.46011680364608765	18.010540008544922	nan	inf
monomer-300-nr2-8_result_0	30	KENSVEISKELNEDGTVKRYTVTIHLGDFDLTYVTSVPLGAINAFLEALKKAYEKYPNAKLVAIIELQANSENVWLFISIFIDEGGTIHILLTFYDPKNNESKTFEVEPVTLEQLEAADPRETLAALAATTPLTLVATPEDWESNDPGGLRLTLHIAYQIFKALQEVFGEGIEATIHVIGNSVAIVLKKGDELYFYTLPLLNPEDLIESLKNPGVPYNLKLPTKEEIDKLVELIKKEVEKSKVKKIYIIPGDLSIPEALDDEEKVDARYEYLEEKLKELAEELKPNGKVYLLKDGEWKEV	1.564463949690066	0.9511218184230287	75.07757568359375	0.72636479139328	9.630636215209961	nan	inf
monomer-300-nr2-8_result_0	31	MENKVEIEKELNENGEVKYYTIKLHLGDYHETIKTSVPLGAIEAFLESLRKAAEKYPNAKLVAILEMLANENNVWLFIAIFISEGDEIHIILTFYDPKNNESKTFEVPPVTLEELAAADPRETLAAEAATTDLTLNVTPEDWASNNPEALRLSIHIARRIFEALKEYFGDGIKATIHVIGSTLVIVLTKGDTITFYTLPYLDPAKLKESLENPGTPFNLKIPSEEEWDRFVELIEKVAKETKASKIYIVPGVASIPKALDDKDLVNKMLNYLKEKLKELAKKLKPNGTIYLYEDGKWNEI	20.429593236573417	0.16750028513177806	56.13939666748047	0.5161849856376648	18.564420700073242	nan	inf
monomer-300-nr2-run1_result_0	0	EEEELEERKEWLLDAYKNLYLPLLKELLVGPPPLPLPPIPKEDVIKFAKWLGIEATEEDAEYLKPIYIFYLVFFVFFSALYYAFENPEIPGAFLRALFNPEEFEKALEALEEGFSLLKVEDLEKLLEYFRQPERQADGRGRFLADLLELYLEFYKNLLKISDKEIHENPDEEERKKVREEIIESLEKAYEKVVARVLAVAPLFPPWLLAPLLAFLKKLLEETKKVLKEGLPKGYEILSVFIFYLYAIALLVRVYAVLAAAGQWPGFEPLMVPLLWAVTLFLLAFVLAVLAYYKKLKLGLP	3.0574137883637715	0.8484774810723249	69.75504302978516	0.6595906019210815	11.756192207336426	nan	inf
monomer-300-nr2-run1_result_0	1	EEEERRERREWLLRVYRELYLPLLELLLRGPAPLPLPEIPPEDVIRFAKLLGIEATEEDAFYLKPIFIFFVLFFHFFGALYYAFEHPEVPGAFERALFDPEAFEEMLAALGGEPSLLSVEDVEALLAYFSQPERQANGRGLLLARLLKLYLKFLKALLIITDKSVHNDKDEEKRKKAREEIIEMINEVFNYVAGELLAVADRLPPWILGPLLAFLKLLRDLANYILKKGYPVGLQVLALFIFFLYSIALLLLVFRVRAAAGEAPGFEPSMVALLERVTLFLLLFVLAVLVIFVLILLGLF	2.339944945497416	0.9071004928413209	81.88289642333984	0.8161487579345703	7.121633529663086	nan	inf
monomer-300-nr2-run1_result_0	2	EEEERKERLEWLKRWYRELFLPLLELLLRGPPPLPLPEIPPEDVIRFAKMLGLKATEEDAEYLKPIFIYYLIWIHFFLALYYAFENPEIPGAFLLALLDPSKFEEALKALKGGFSFLTVEDIRALLEYFSQPERQATGWGRLLAELLRLHLLFLESLQVIYDESLWNDPDEEKRKAAREELIERLEEAFRYTLALVLAHAADFPPWILVPLLAFLEGLRELAKRALKEGLPRGIQVLLLFIFFLYSEALILLVFAVRIRRGEAPGFEPSMAPLFWALTLFNFAFVLGVLVLLLLIFLGLP	1.5900110250686967	0.9565769680423568	88.32157135009766	0.8943663835525513	5.183961391448975	nan	inf
monomer-300-nr2-run1_result_0	3	EEKKKKEDIEWLKKTYKELYLPLKELLLKGLPPLPLPEIKPEDIIKFAKRLGIEATEEDAFYLRPLFIFYIIFIHFFLALYYDFENPEIKGAFEIALNNPEEFDKALEALKEGYSLFKEEDVEKLLEYYSQPEKQANGKGKLLADLLKLYLKMLKDLKVLSDRSVWEDPDEEKRRAAREKIAKSLDETYKYVVSIVKKHEKSINPKILKPMLAFLKALLKLAKLALKLGLPRGIQILTLFIFYLYAIALILFVYYVEIKEGKFPGFEPSMAKYFLKVTLFLFIYVLSVLLLLLRILLGLY	3.207715358083678	0.8733284166341491	77.82559967041016	0.8054786324501038	8.836600303649902	nan	inf
monomer-300-nr2-run1_result_0	4	AEEEREERRRWLLEDYRELLEPLRKLLERGPAPLELPEIPPERVIRFARRLGLEATEEDAEWLRPLFIFYLVFRHEFLALYYAHEHPEIPGAYERALEDPEALEEALAALGEGLSLDKLEDIRALRDYYSQPERQADGKGRLLAELLALYLEMLELLRVVTDRALHADPDAARRLAARLAIIAAIAATFARVAALVAAEAAHFPPALLVPLLAALAALAVLAALVLLLGLPVGDEVLALFIFYLYALALVLLVFTVRAALGEWPGFEPSMVPRLLRLTLFLLAFVLAVLALYLLRLLGLP	9.155247975029447	0.48159912856193016	56.1965217590332	0.3760937750339508	18.461206436157227	nan	inf
monomer-300-nr2-run1_result_0	5	EEEEREERRAWLRDAYATLYTPLLELLLRGLPPLPLPEIKPEDVIRFAKRLGIEATEEDAEYFRPFFVFFLVFRHFFLALLYAHEHPEVPGAYFRALFDPAQFDAALEALGEGASLLTVEELKALLEYYSQPERQADGRGRLLARLLELYLRMLENLLVISDRSLHADPDPERRAAARAAIAAALVETYADVAALAAAHAADFPPWVLGPLLAFLAALLALAIAVLLAGAPRGLEFLALFAFYLFAIAVILLVFAVEAALGRAPGFEPSMVPLLLALTLFLLAYVLAVLAELLKRLLGLP	3.0949326535689186	0.839938602014169	70.0743179321289	0.7149496078491211	10.209040641784668	nan	inf
monomer-300-nr2-run1_result_0	6	EEEEKKERLEWLKKLYKELYLPLLKLLLVGPPPLPLPEIPAEEVIKFAKMLGIEATEEDAFYLKPFFIFYLLFIHVFGALYYHFENPDIPGAFLRALLNPEEWEKVLEALKKGYSLFKLEDVEKLLEYYSQPERQANGLGQLLAELLALYLEFLKMLLKVSDKELWNNPDEEERRKAREEIIAAVWEAFARVLALVSAWASHFPPWILVPLVAALLALAVLASLVFRLGLPRGFQFLALFIFYLFSLALVLLVFTVKAALGEAPGFEPFMVPLLLALTLFLLLFTLGVLLLFVKLLLGLL	6.297855291325041	0.5807012447119786	73.15979766845703	0.5876439809799194	13.424349784851074	nan	inf
monomer-300-nr2-run1_result_0	7	AEEEEKERLEWLKRWYKELWLPLKELLEKGPPPLPLPPIPAEEVIRFARLLGLEASEEDARYLEPFFRFYLYFFHEFLALHYAFEHPDIPGAYEKALNNPEMFDEALKALGKGLSLTTVEEVEALLERYSQPERQANGRGRLLARRLRLYLRMLRLLQVIADRAVWADPDPERRRAARAALIEALLAAFAETAAELLAEAAHFPPARLAPLLAFLGLLLAGAALVLRLGLPRGFQFLALFIFYLYSLALLLEVERVRAALGRFPGFEPSMVEYLAKRTEFLLRYTLAVLVELLLLLLGLL	4.784014607952201	0.7206239707787713	71.62415313720703	0.7418193817138672	10.15950870513916	nan	inf
monomer-300-nr2-run1_result_0	8	EEEEKKKRIEWLKEWYRTILLPLRELLLKGPAPLPLPEIPKEAVIEFAKMLGIEATEEDAEYFRPIFIFYVLWIHVFAALYYAFEHPDVPGAFALALNDPAKWDEALAALKEGYTLFKVEDIKKLLEYYSKPERQANGAGKLLYELLKVYLKFHENLLVLTDRAVHANPDEAERAAARERVAEALDELYEYVLDIVKKHAADFDPSILGPLLAFLEALRDLAKAVLRAGLPVGLEVLALFIFYLYSLALILLVYRVEVELGKAPGFEPSMAAALAALTAFLLAFVLAVLAGLLLELLGLP	4.598809351408365	0.7187297390781686	70.52406311035156	0.7036082744598389	9.985515594482422	nan	inf
monomer-300-nr2-run1_result_0	9	EEEERKRRREWLLRLYREYYRPLLEELLRGPSPLPLPEIPPEAVIEFAKMLGIEATEEDAYYFEPIFIFYLVFVRVFAALLYAFRHPDIPGAYLRALTDPEAWEEALAALGEGPSLFTVEEIRALLEEFSKPEVQADGRGRFLARLLFIYLVFHIALRIVSDRSVWNNPNPLLRKAARLLIALLLVLLFLWVAREVLRDAAHFPPWLLVPALAFLGLLLLGAILVLLLGLPRGLEILALFLFFLYALALLTGVFRVRVALGRAPGFEPSMAPLLGALHLFLLAFSLAVLVLLLLILLGLF	3.0334514083446034	0.8656100324215352	78.20552825927734	0.7524977326393127	8.068814277648926	nan	inf
monomer-300-nr2-run1_result_0	10	EEEEREERRRWLLEEYRELYLPLLELLLRGLPPLPLPEIPPEAVIRFARRLGLEATEEDAEYLKPLFVFHLLWVVFFGALYYAHEHPDIPGAYLLALNNPEKWEEVLAALGEGFSLYRVEEVRALRDYFSAPERLADGRGRLLHELLRLYLTFLENLRIVSDRAVWANPDAEERAAARARLIAALVAAFLETLALLARDAAHLPPWLLLPLVALGAALLLLAAAVLAAGAPRGLELLALFLFYLFSLALVLLVAAVRVALGEAPGFEPAMAALLLAVTLFLFLYALLVLAWLLRELLGLK	1.9161223404129695	0.9337631434904783	82.53010559082031	0.821595311164856	6.687107086181641	nan	inf
monomer-300-nr2-run1_result_0	11	EEEERKERLEWLKDAYKTLYLPLLKLLLVGPPPLPLPEIPPEDVIRFARMLGLEATEEDAEALRPIYIFYLVFIHFFLALYYAFEHPEEPGAFLKALLDPSKFEEALKSLKEGYSLFTLEDIEKLKEYFSKPERQANGKGRFLYHLLEIYLTFLRVLQRIWDRALWADPDPERRLAARLEMIASLVDTFLYVVSLALKVADKLPPWILVPLLAFLAALLALAALVLLLGAPRSLQALAVFIFFLYSIAVVLLVFTVEILEGTSPGFEPFMGPLFLALTIFLFLFVLAVLILLLLRLLGLP	5.1825573371089995	0.6851214869543821	66.41783142089844	0.6489917635917664	13.515764236450195	nan	inf
monomer-300-nr2-run1_result_0	12	EEEEEKERLEWLKEAFKTLYLPLLELLLRGLPPLPLPEIPPEDVIKFAKLLGLEASEEDAFYLRPIFIFYLLFIVLFGALLYAFEHPDIPGAFLIALFNPEKWEEVLKALKKGFSLFKVEEVEELLAYFSQPERQANGAGRLLAELLKLFLEFLRNLRVIWDRAVWADPDAAARAAARAELIAALGRTFLYVLGLVLKHAHYFPPWILVPLLAFLAALRALAAAVLALGLPRGFQALALFAFYLFAIALITLVFTVEIALGISPGFEPSMTPLFLAVTLFLLLFVLAVLLLFLLLLLGLL	6.786699141923149	0.5501535974539533	66.63665771484375	0.6291109323501587	13.702863693237305	nan	inf
monomer-300-nr2-run1_result_0	13	DEEEKKERKEWLLKAYKELLLPLLKLLLLGLPPLPLPEIPPEDVIKFAKMLGIEATEEDAFYFKPIFIFYLVWIHVFSALHYAFEHPDIPGAFLLALFNPEKWEEALKALKDEFSFFTVEEVKALLEYYSKPEKQADGRGRLLAELLKIYLEFLENLKVIWDKSVWDNPDPAARLAARLALIESLDKAFEEVKALAAAVAAHLPPSILVPLLAFLEGLRDLAALTLLLGLPRGLEALSLFIFYLFALAVILLVHAVRAALGEAPGFEPSMVPLLLALTLFLLAFVLAVLALYLLRLLGLF	1.4887533743350012	0.9642085629833576	85.10914611816406	0.83304363489151	5.926430702209473	nan	inf
monomer-300-nr2-run1_result_0	14	EEEERKERLEWLKEAYEKLLLPLRKLLLKGLPPLPLPEIPAEDVIRFGKMLGIEVSEEDAEWLRPIYIFYLVFFHVFSALHYAFENPDIPGAFERALNNPEEFERALEALGEGFSLLSLEDLEALLAYYSQPERQANGWGRLLADLLRLFLRFHRALLVIADRAVWADPDPAARAAARAALIALLVEEFLYVVSILLKHASKFPPWILIPLLLFLGLLLVGASLVLLAGAPRGLEILATFIFFLYSIALVLLVYTVEAALGEAPGFEPSMVPFLLRLTLFLLLFVLAVLLWLLRRLLGLL	17.81951295000147	0.29240232940647515	56.60543441772461	0.4610254168510437	17.011075973510742	nan	inf
monomer-300-nr2-run1_result_0	15	EEEEEKERLEWLKDWYKKLYLPLLKELLKGLPPLPLPEIPPEDVIRFAKLLGIEATEEDARYFEPLFIFYLVFFHFFSALYYAFENPEIPGAFFLALNNPEEFEKALEALKKGKSLLTLEEVEELLEYYSQPERQANGMGKLLAELLKLYLTMLRVLLVISDRALWANPDAAARLAARLAIAAALVATFLYVLSLALRYAAHFPPWILVPLLAFLALLLVAAVLVLLLGLPRGLQLLAVFIFFLYSIGVVLLVFAVEVSLGRAPGFEPSMAPFFWAVTLFLFLFVLAVLVWLLLRLLGLL	8.601890275341226	0.478151251680675	65.79985046386719	0.5159224271774292	14.989558219909668	nan	inf
monomer-300-nr2-run1_result_0	16	EEEERKERLEWLKETYKTLLLPLLELLLKGPPPLPLPPIPAEDVIRFAKLLGIEATEEDAYYLRPLFLYYLVFFHVFSALYYAFENPDIPGALLKALTNPEEFEKALEALKEGFSLLKLEDVEKLLEYYSKPEKQANGKGQLLADLLKLYLEFLKNLRIISNREVWNNEDEEEREKAREEIAKAIEKTFLYVTKKVLEVAKHIPPWILVPLLAFLYLLRLFAILVLKLGLPRGLQILALFIFYLYSEALLLGVYRVKVELGEYPGFEPEEAPLLKRLFLFNLLFVLAVLVELLRLLLGLP	2.4126753750787864	0.9012871124035685	76.61302185058594	0.8010847568511963	9.47803020477295	nan	inf
monomer-300-nr2-run1_result_0	17	EEEEKKERLEWLKRYYKELYLPLLKLLLKGPPPLPLPEIKPEDVIKFAKLLGLEATEEDAYYLRPFFIFYLVFIHVFSALYYAFEHPDIPGAFLRALLNPEEFEKALEALGEGYSLFKLEDIEKLREYYSKPERQANGWGRLLNELLKLYLEFLKDLQVIMDKSVWNNPDELKRLLARLKLALSLVKTFLYTAALALRDAAHWPPWILVPLLAFLAALLVLAILILLLGLPRGLEFLALFIFYLYSIAVVLLVFAVRAALGRWPGVEPAMVPLLWALTLFLLAFVLGVLVEFLRRLLGLE	3.3405694048335777	0.8228867264183198	66.01102447509766	0.6204062700271606	12.718994140625	nan	inf
monomer-300-nr2-run1_result_0	18	EEEKKAEDKAWLLETYKNIFTPLLKELLKGPAPLPLPEIKPEEVIKFAKRLGLEATEEDAEYFKPFFIFSVIFIHVFSALYYSFENPDIPGAFLKALLDPNEWEKALEALKEGFSLFKLEDLESLRNYYSKPERQANGKGKLLYELLEIYTEMLRVLQVITDRAFWEDPDEAARAARREAIAAALVATFARVAALLARHAALFPPALLGPLLAFLAALLALAIAVLREGAPVGLQFLAVFAFYLYALAVVLLVFRVEVEAGIAPGFEPSMGPLLLALTLFLLAYVLGVLAYLLRLLLGLP	4.123741646456932	0.7443317071105147	70.43142700195312	0.7048931121826172	9.759340286254883	nan	inf
monomer-300-nr2-run1_result_0	19	MEEEEKEDREWLRKAYKELYEPLLKLLLIGPPPLPLPPIKPEDVIKFAKRLGLEATEEDAFYLKPLFIFYLIFFKVFAALYYAFEHPEIPGAYELALNNPEEFEKALEALEKGFSLLKVEDIEKLLNYFSKPERQANGKGKLLRDLLEIYLEMLKQLQVIYDRSVWADPDAERRAAARAEIAAAIDATFARVAALLAAHAADFPPWILPPLLAFLAALRAAAIAVLAAGAPRGLQLLALFAFYLYSIALVLGVYAVEVALGRAPGFEPSMGPTLLALFLFLLLFVLSVLALLLLLLLGLL	8.469212424869912	0.4897503222569994	60.50859069824219	0.49466103315353394	17.353717803955078	nan	inf
monomer-300-nr2-run1_result_0	20	EEEERKERYEWELYWYKEYFLPLLKLLLRGLPPLPLPEIPKEAVIKFAKMLGLEATEEDAEYLKPFFIFYLLFRHFFLSLLYAHEHPDIPGAFLRALFNPELFEEALKALGEGFTLLTVEEIEALLARYSQPERQADGRGRLLAELLRLYLRMLEVLQIIADKAVHANPDPEERLAARQEIIERLEETYEEVVALVLEHAAHFPPWLLVPLLRFLRKLLELAKRVLLLGLPRGIEFLATFIFFLYAIALVLLVFAVRVLLGEAPGFEPLMGPLLLLVTVLLLLYVLLVLLWLLRKLLGLP	3.727809005868657	0.7781031178341397	76.90247344970703	0.7450845837593079	8.050271034240723	nan	inf
monomer-300-nr2-run1_result_0	21	EEEERKERLEWLKRAYEELYKPLLELLLKGPPPLPLPEIPAEDIIRFAKLLGLEATEEDAEWLKPIYIFYLVWVHVFLALLYAHEHPDIPGALLRALLDPAEFERALEALGEGFSLFSLEELRALRDRFSRPERQADGRGRLLAELLELYLTFLENLQIVSDRAVHADPDPAARAAARAAIIAALEATYARVVALVAAVAAHIPPSILGPLLAFLGALLAEAKAVLREGKPRGIEVLSLFIFYLYALALILFVFAVEAALGQAPGFEPSEVPLLLALTLFLLAFVLYVLVLLLKKELGIE	5.791531924877261	0.6950736581400158	66.95110321044922	0.6250021457672119	11.192269325256348	nan	inf
monomer-300-nr2-run1_result_0	22	EEEEEKKRKEWLLRRYRELYLPLLELLLRGPPPLPLPEVPAEDVIEFAKWLGIEATEEDAEWLRPYYIFYLIFFHVFAALYYAFENPDIPGAFLRALLDPEEFEKALEALKKGFSLLKVEEIEELLNYYSQPERQANGKGRLLADLLRIYLRFHKMLLVISDKSVRDDPDEEKRRAAREELARALVETFLEVLRLALEVAAHLPPSLLLPLLAFLLLLLLLAILVLFLGLPVGLQFLAVFAFYLYALAVVLLVYAVEAALGRAPGFEPSMVPLLLALTLFLLAFVLGVLLLLLRRLLGLP	5.903131287573012	0.6162729641478778	72.65730285644531	0.7119479775428772	10.649883270263672	nan	inf
monomer-300-nr2-run1_result_0	23	EEEERKERLAWLRDAYLTLLQPLLKLLLRGLPPLPLPEIPAEDVIRFAKRLGLEATEEDAFWLKPYFVFHLVFLHVFAALYYAFRNPEIPGAFLLALTNPEQWDAALAALGGGADLLRLEDLEALLAYFSQPEVQANGRGRLLAELLLIYLVELKVLQIIFDKSVWNNPNPLKRRLARLIIILTLILVFVYVLRLLLAVADRLPPWLLVPLVAFLLLLLILASLVLLLGLPRGLQFLAVFIFFLYSIALVLLAFRVEVEAGEAPGFEPAMAPLLWALTLFLLLYVLGVLLLLLLVLLGLF	2.261997658158756	0.9213302541800168	86.38365936279297	0.8685529232025146	6.211372375488281	nan	inf
monomer-300-nr2-run1_result_0	24	EEEERAERRAWLLDWYRTLYLPLLELLLRGLPPLPEPEIPPEDIIRFAKLLGLKATEEDAFYLRPFFIFYLLWVRFFLALYYAFENPEVPGAFLRALLDPAEFERALAALEEGFSLFKLEDLKALLERFSQPEKQANGWGKFLAELLKLYLKFLENLQIVWDEAVWANPDEEERKAAREELIESLEETYEYTVKLLKEVADKLPKWILVPLLKFLKKLLEEAKKVLREGKPRGVEFLALFIFYLYSLALITLVFTVEAALGEWPGVEPSMVPLLLALTLFLLAFVLFVLVLKKLIELGLL	1.7453719982464209	0.9493798106542719	84.7602767944336	0.864513635635376	6.223519325256348	nan	inf
monomer-300-nr2-run1_result_0	25	EEKEREEDLEWEKRYYKELYLPLLELLLRGLPPLPLPEIPPEDVIEFAKRLGIEATEEDARYLRPIFIFYLLFRHFFAALYYAFEHPDIPGAFLRALLNPEEWERALEALGEGFSLFKLEELEELLAYYSRPERQANGKGKLLAELLAVYLTMLKVLRTIWDRSLWADPDEEKRRAAREAMAAALDEQYARTLALAKKVAKDIPPWILLPLLGFLGLLRLAAKLVLALGLPRGIEVLAVFIFYLFSIAVILLVYAVEIKLGKAPGFEPSMAALFWAVTVFLLLFVLAVLLYFLLLLLGLP	7.083513988568866	0.5825954800319856	73.27243041992188	0.691623330116272	9.732251167297363	nan	inf
monomer-300-nr2-run1_result_0	26	EEEEREERREWLLRAYRELLLPLLELLLKGPPPLPLPEIPAEDVIRFAKLLGWEATEEDAFYLRPIYIFYLLWIHFFGALHYAFENPDIPGAFLRALLDPERWEEMLEALGGDVTLLTLEEVKELLEYYSQPERQANGKGKLLADLLKIYLKFLESLQLITDREVWEDPDEERRKEVREKIIKELEELYDYVKKLVEEVKSEIDPEILEPLLEELKKLLERAKEVLKRGEPVGIEVLELFRFYLYSLALVLYVYYVQASLGKFPGFEPEMVELFKRLYEFLLAFVKGVEELLLKIYSGEF	17.308276895664637	0.4567913461888994	68.1365966796875	0.6741355657577515	11.170635223388672	nan	inf
monomer-300-nr2-run1_result_0	27	EEEERQERLEWLKRAYKELLLPLLKLLLLGPLPLPLPEIPKEEIIKFAKMLGIEATEEDAEYFKPIFIFYLVFIHFFGALYYAFENPEIPGAFLLALNNPEMWEEVLAALKEGYSLFKLEDVEALRDYFSQPERQANGAGRLLYELLDIYLTFLKNLLVISDRALHENPDEEARAAARQELIDSLNALFNKVLAIVLAVAADIPPAILVPLLAFLAALREFASRVLQEGAPRGIQILATFIFYLFSLALVLFVFAVEAALGRAPGFEPSMVPLLLAVTVFLLLFVLGVLIEYVKRLLGLP	8.022397419545351	0.7291549541179052	65.67961883544922	0.6185184121131897	11.823872566223145	nan	inf
monomer-300-nr2-run1_result_0	28	EEEEREERRAWLKEWYEKLYQPLLKLLLRGLPPLPLPEIPPEAVIRFAKLLGIEATEEDAFYLRPLFVFYLLFTHVFLALYYAFENPEIPGAFLKALLDPEKFEEALKALGEGPALLTVEDIEALRDYYSQPERQANGRGELLYHTLKLYLEFLRALQIVYDRSVWADPDPEKRAAARAELAALLVRVFFYVLGIVLRVAAHIPPWILVPLLAFLAALLLLAIAVLAAGAPRGLQVLALFAFFLYSLALILFVYRVKILLGEFPGFEPSMGPLFLALTLLLFLYVLAVLLLFLRILLGLF	20.11160541871293	0.24963878024136033	52.19455337524414	0.4362698197364807	18.10051727294922	nan	inf
monomer-300-nr2-run1_result_0	29	EEEERKEDLEWDRRAYEELYRPLLERLLKGPAPLPLPEIPPEEVIRFAKRLGIEATEEDAYYFRPFFIFYLVFRRFFSALYYSFKNPEIKGAYLKALFNPEEWEKALEALEGGFSLFKVEDVQKLLEYFSKPEYQANGKGKLLAELLKLYLRMLEDLRVISDRAVWANPDPEARAAARAALADALEAAFAETAAIVAAVAADLPPWLLVPLLAFLAGLLALAKAVLRAGAPRGIEFRALFIFYLFSLALILLVFYVRIKLGKFPGFEPSMAPLFLALTVFLLLFVLAVLVEYLRILLGLY	2.4259828532387173	0.8921908917761072	77.63227844238281	0.7950639724731445	8.029096603393555	nan	inf
monomer-300-nr2-run1_result_0	30	EEEEEKERIEWLKRTYKELLTPLLKELLLGPPPLPLPPIPKEEVIKFAKMLGIEATEEDAYYLRPLFEYYLIFIHVFGALYYAFEHPEIPGAFLLALFDPSKFEEVLKALEKGYSLFKLEDIEKLLEYFSQPERQANGAGRLLARLLELHLEFLKALLIIYDREVHEDPDEEKRRERREEIRELLRRVYERVLAEVRAVAADIPPWILGPLLRFLALLRRLAELVLRLGLPRGLQALSLFAFFLFSEALLVLVFTVLAAQGRWPGFEPSLVPLLLALTLFLLAYVLRVLVELLRLLLGVP	3.142314009239347	0.8348859272612634	65.33458709716797	0.5979833602905273	11.995433807373047	nan	inf
monomer-300-nr2-run1_result_0	31	KEEERKERLEWLRRTYRELYLPLLAALLVGPPPLPLPEIPPEDVIRFARLLGLEATEEDAEWLRPLYEFYLVFFHVFAALHYAFEHPDIPGAFLRALLDPEAFDEALESLGEGVSLTKLEELQALLEYYSQPERQANGKGRLLADLLRLYLEFLRNLRVISDRAVWADPDPEARAAAREEIIAALDRAFLYVLALVLRVASELPPWILVPLLAFLAALRDLAARVFREEAPRGLQFLALFAFYLFAIALILLVYAVLAALGRAPGFEPSMVPALLALTAFLFAYVLRVLAELLRRLLGLP	1.6728643912413153	0.9451745586378214	81.91252136230469	0.8325849175453186	7.246388912200928	nan	inf
monomer-300-nr2-run1_result_1	0	PEEEEAFIKGAAAATLALLLLALLLELGRFASPYQYKPGENPVEANLARLNLWLEIAIAAAKLLLEIYEEMKKKLGEKVAKIDYKITEEEKEIYEEVKKMSQPMPEEEFLLAFKIAKYIYDKMPVENGKYVVEYKGVKLTLKGPTKEAKKLFLISVVSTFAMMEELSKTKTLEGILENGFAMTRRAKETGAYEATRKFYETFEWPGPPLGPHPFGFLIPLFIAIVNNPNMAEEVKKFAIASTTFLVYFEALDRTIELAENVYPEIAAKYPQYAPAEPPPLVAFILSRNPEMQAVWAAVRA	4.713474400985131	0.745121412958868	61.14689636230469	0.6453929543495178	13.996664047241211	nan	inf
monomer-300-nr2-run1_result_1	1	GEEEEEFIKRMAEITRRLLERALLLERGEEASPLKFAPGENPVEAVLARLELYYNLALEAVRALLELYERMKKELGPIVAKIDYKITAEEQKIYDRVKAMTQPLPEEEFLFAYKLAKYIYDSLPVKDGEYVVEYNGVTLRLKGPSPEAYEQFLVAVASMIAFMVRLSEGGTVENFREKGFAMAVAAEESGAYAATLAFFDTWEWPGPPLGPSPFAKLIPLFEAIVNNPNMPRAVKLAAIGLTLYLIAMEALRRTRELALDVYPEVAAAHPEHAPAEPPPLVAFLLGRDPEIQARWAAVRA	4.691932666869843	0.8808320307426044	83.64098358154297	0.8609620928764343	6.9547834396362305	nan	inf
monomer-300-nr2-run1_result_1	2	GSLEKLFILGAFAATLALLLLALLLELEGLASPLKFAPGVNPVEAVLARLELYRDLALAAADLLLVIYEKMKKELGEKVAKIDYKIDEEEKVIYEEVKAITQPMPEEEFEFAFKIAKYIYDSMPVKNGKVVIRYKGVELVLKGPSPEARKLFFIAVATTFAFMDEIAKEGTEEGKLERGLAMTRRAEATGAWAAWRAFLATWEWPGPPLGPLPFGLVLPLLIAVVLSPEMHPDVKLAAIALTTYLIAYEALRRAEELALEVYPAVAAAHPEFAPAEPPPLVAFILARDPAVQERWAAVRA	2.2412354042550224	0.9308394761412637	82.66383361816406	0.8349794149398804	7.061947822570801	nan	inf
monomer-300-nr2-run1_result_1	3	PAAEPLFLAGMAAVTLALLLAAAALLRGDRASPLAFEPGVNPVAAVLALLEGWLALAVAAARALLVLYRHMLERLGPEVAKIDYVIDEEEQEMYDKVRAMSQPLPEESFLLAFKLAKYIYDRLPVEDGRYVIEYRGERLVLRGPSPEAIFLFYVAVVSMFSFAEALARTGTLEGVLREGTAMAERALASGAWEATLAFYDTWEWPGPPLGPDPVGRLLPLFLAVVGNPAVHPAVKLAFIALTLYLILLLSLLRARELALEVYPAVAAAHPEAAPAEPPPLVAFLLSQDPAIQARWAAVRA	3.700686682599249	0.9090760845118221	81.65469360351562	0.833603024482727	7.208857536315918	nan	inf
monomer-300-nr2-run1_result_1	4	GAAEKAFYLGMTAITLALLVLAILLELGRFASPYRFAPGVNPVEAVLARLLLYWGLALLAARAMLVLYDYMLKKLGPIVAKINYEINEEEKKIYEEVKAITQPMPEEEFLLAFKIAKYIYDKMPVKDGKKVVRYKGVELVLKGPSEEAKKLFFIAVASSFAFMRALRAGGTLEAFREEGVAMTRRMEETGAYEKTLAFYDTWEWPGPPLGPNFFGKLLPLLLAIVNSPEMHPAVKLFAIFNTLFLIAYHALRRAIELALEVYPRVAAAHPAAAPAEPPPLVAFILARDPAMQAVWAAVRA	2.2198861055028685	0.9368628308981851	74.91258239746094	0.7546637058258057	9.53425407409668	nan	inf
monomer-300-nr2-run1_result_1	5	GKKESLFIKLSFYFTLYLLIKLYLLELGRFASPKKFTPGENPVEAVLALANFYLNLAIEAARLLLIIFDYFKKKLGEIVAKIDYKITEEEQKIYDRVRAMTQPMPEEEFEFAFKAAKYIYDSMPVKDGKIVVTYKGVELVLKGPSPEAIELFYIAYASTVAFMLELSKEGTLEGFLRNGFAMTRRFEETGAYEATLAFYGHWEWPGPPLGPTPVAFLIPLLIAIVFDPNMAKDVKLFTIMLTTFLILYLSLKQTERLALEVYPEVAAAHPEYAPAEPPPLVAFVLSRHPEAQARWAAVRA	2.247061696230876	0.9528302078564619	85.45931243896484	0.8726423978805542	6.143721103668213	nan	inf
monomer-300-nr2-run1_result_1	6	GKKEKLFIIGSFLATLLLLVIAYLLELGTLASPYQFAPGENPVEAVLALLVLWLLLALIATLLGLKIYEYFKKELGEKVAKINYVINEKEQEIYEEVKAVAQPLPDEEFEFAFKMAKYVYNSMPVEDGKIVIEYKGVKLVLKGPSEEAYRLFLIAFVTAFAYMEEISKTKTVLGFLRRGTAFARRARETGAYQATLEFWKTFEWPGPPLGPLPFAFLIPLLIAIVFNKNMPKIVKITAIFLTTFLIAFHALDQTERLALEVYPEVAAAHPEHAPAEPPPLVAFILSRDPEAQARWAAVRA	2.2766963929135784	0.9443270188763458	74.81356048583984	0.759872555732727	9.864514350891113	nan	inf
monomer-300-nr2-run1_result_1	7	GSSEEAFLRGAAAATRRLLDLALGLERGDEVSPLRFAPGVNPVEAVLHKADLWLELGLEATKLLLEIYEEMKKRLGPIVAKIDYKITEEEEKIYKKVKEMTQPMKEEEFLLAFKIAKYIYDSLPVEDGRYVVRYRGVTYVLKGPSPEAYELFLIAVASTFAFMEELSKGKTEQNYLENGVAMTRRFEETGARAAMEAFWAQWERPGPPPGPTPFAWLRPLFDAFVNNPDLPEAAKRMVIALTTFYIAFHSFDQFIRLALEVYPEVAAAHPEQAPAEPPPRVAFVISRDPAIQARLAAVRA	10.150432836805807	0.6458566832230737	68.66010284423828	0.7042274475097656	11.4791898727417	nan	inf
monomer-300-nr2-run1_result_1	8	PSLEKLFILLMFLITLALLLLLSLLERGDLASPYKPEPGVNPVEAVVARAEFYWNLAVLAAGALLIAYKYFLKKYGPIVAKIDYKIDEKEKKIYEKVKAMTQPMDEEKFELAFKIAKYIYDKMPVKDGKIVVEYKGVTLVLKGPSEEAYELFMIAVASTFATMDRLSEGGTLENVRRNGVAMTRADEESGAYEATLAFFGHFEWPGPPPGPTPVGLLIPLLLAVVFNPNMHPAVKLMAIMLTTYLIFRLALRRTIELALEVYPAVAAAHPALAPAEPPPLFAFILAQDPAAQARLAAVRA	6.103721043652674	0.6359789586616819	61.67816162109375	0.5978091955184937	14.631628036499023	nan	inf
monomer-300-nr2-run1_result_1	9	GSSEKLFLKGFFAITLALLLLALGLERGTLVSPLQFAPGVNPVEAVLARAELWAGLALLATKAALVLYEYMKEKLGKEVAKIDYKITEEEQKIYEEVKAVTQPMPEEDFLFAFKMAKYIYDKMPVRDGKYVVEYDGVTLVLKGPSEEAKRLFYIAFATAFAFMRELSKGGTEANVLEGGTAMARRAEETGAWAKTLEFLGQWEWPGPPLGPLPFGRVIPLLIAIVNNPDMHEDVKLFAIFLTLTLIALHALRRTEELALEEYPRVAAAHPALAPAEPPPLVAFLLSRDPAAQARLAAVRA	1.9566732667175462	0.9546000061770128	76.16974639892578	0.768325924873352	9.436261177062988	nan	inf
monomer-300-nr2-run1_result_1	10	PELLPLFLRGAAAATLALLLRARLLLRGRLASPLAPAPGVNPVEATLARLELFRDLALEATRLGLVIYRLMLKLLGPIVAKIDYKINEKEQKIYDKVKAMTQPMPEEDFLLAFKLAKYIYDKLPKENGKYVIEYKGVKLVLKGESEESIELFFIAFASAFAFMREIARGGTEEAFLERGTAMTRRARETGAYEATLAFFDTFEWPGPPLGPDPFARLLPLFLAIVFNPKMHPAVKLAAIFLTTYLIAQEALARAIELGLEVYPEVAAAHPALAPAEPPPLVAFLVSRDPEVQARLAAVRA	7.428723270579974	0.8265166076310365	79.7977294921875	0.8063290119171143	9.349985122680664	nan	inf
monomer-300-nr2-run1_result_1	11	PEEEEAFLRRTAAVTLALLLLARLLELGKFASPYKFEPGVNPVEAVLARLNLWWELAIAATRALLELYERMREELGPVVEKINYVIDEEEQEIYDRVRAMTQPMPEEDFLFAFKLAKLIYDSMPVKDGKYVVEYKGVTLVLRGESPEARELFLVAVASTFAFMRRISETGTLEGIRENGVAMARAARESGARAAALAFWATWEWPGPPLGPTPVARLLPLFIAVVNSPDMHPLVKRMVLALTLHHIAFLALDRTIELALNVYPEVAAKYPEYAPAEPPPLVQFILSRDPAMQARLAAVRA	2.4351259066804514	0.9282147189266463	78.11156463623047	0.7935415506362915	8.066511154174805	nan	inf
monomer-300-nr2-run1_result_1	12	MEEEELFIRGAYLATLALLVLAYLLELGKFASPYKFEPGVNPVAAVEALANFWLNLAIAATKLMIGIYKYMKEKYGKEVEKIDYKINEEEKKIYEKVKEKTQPLPDEEFEFAFKLAKLIYDSMPVKDGKYVIEYKGVTLTLKGESPEAKELFYIAVASAIAFMEEITKGGTLETVLEEGFRMTERAEETGAYEATKKFWGQFEWPGPPLPGLPFGKLLPLLIAIVFNPNVHPLVKLTAIFLTTYLVAQEALRKTIDLALNEYPAIAAAHPEHAPAAPPPLFAFVIARHPEIQARLAAVRA	4.265650168418548	0.8888257907290215	74.51200103759766	0.7856016159057617	9.38622760772705	nan	inf
monomer-300-nr2-run1_result_1	13	EEEEEKFLKGMAAITLALLLLALGLELGRLVSPFQFAPGVNPVEAVLALLELWWRLALAATRALLELYKYFKEKLGEIVAKIDYKITEEEKKIYEEVKAISQPLPDEEFLFAFKVAKYIYDKMPVKDGKIVVEYKGVTLVLKGPSEEAYKLFLIAVVSTFAFMEEISRGGTEENMRENGTAMTRRAEETGARAKTEEFWDTWEWPGPPLGPLPFARLLPLFIAIVNSPKMHPDVKLFAIMLTLYYIAYHALARTIELAEAVYPAVAAAHPAAAPAEPPPLVAFILARNPAVQARLAAVRA	4.417925686723416	0.7516371695292207	70.83533477783203	0.6846563816070557	11.091521263122559	nan	inf
monomer-300-nr2-run1_result_1	14	GLLEPLFLIGSYLVVLLLLLLAYGLELGKFVSPYKFEPGVNPVEAVLNLLNFWLNLALLAAGVLLVIYEYMKKKLGEEVAKIDYKINEEEQKIYDKVKAMTQPLPDEEFEFAFKLAKYIYDKMPVENGKIVFRYKGVKLVLKGESEEARELFYIAVASTIAAMHRLARGGTVETVLREGFAYTRQAEESGAWEATEKFYEYFEWPGPPLGPLPFAKYIPLLIVIVFNPDVHPLVKLFAIALTTYLIFMHSLRNAIRLALEVYPEVAAAHPEFAPAAPPPLVQFILDQDPEVQARWAAVRA	4.655738735388616	0.8353609261916342	77.64529418945312	0.802312433719635	8.623029708862305	nan	inf
monomer-300-nr2-run1_result_1	15	KKKEKKFLIYSYLVTLLLLLVLYLLELGRLASPYQFRPGENPVEAVLARLELYLELAKLATEELLKLYKEMKKKLGEIVEKINYEINEEEKKIYEEVKKISQPLNEENFLFAFKLAKYIYEKLPVENGKYVVEYKGVKLVLKGETPEAKKYFFIAVVSTFAFMEEIEKTGTDEGFERNGTEMTRRALESGAYEKTMKFYDFWERPGPPLPPLPVGKLIPLLLAIVFDPNIHEDVKLFAIMNTLYLIAFLSLKQAIDLAANVYPAVAAAHPEHAPAEPPPAVAFILSRDPEMQARLAAVRA	6.111895808843517	0.7505360976971758	69.9669418334961	0.7072224617004395	10.823210716247559	nan	inf
monomer-300-nr2-run1_result_1	16	GSSEKLFIIGFSIGVLLLLVLAYLLELGRFASPYKPEPGENPVEYLLAKLEFYYNLALIAAKLLLILYKKMKEELGPIVKKINYEIDEKEKEIYEEVKKITQPMPDEEFEFAFKVAKYIYDKLPVENGKYVIRYKGVKYVLKGKSEEAYKLFMIAFASAFSFMNEIEKGNTEENIRENGIEMAVRFEETGAYEATLKFYEQFERPGPPLGPLPFGRLIPLFIAIVLNPDLHKAVKLAVIFLTLFLILLHSLKRTIDLALNEYPKVAAAHPEHAPAEPPPLVAFILSRFPEMQAVLAAVRA	20.10214991950021	0.16617987633768086	50.44723892211914	0.36907440423965454	20.66982650756836	nan	inf
monomer-300-nr2-run1_result_1	17	GEEEEEFLRKNYEKTMELLNKALLLELNDKASPYSFKPGVNPVEAVLAKLNFYYNLALEAAELLLELYEKMKKKLGEKVKKINYVINEEEKEIYEKVKAMTQPMPEEELEFAFKVAKYIYESLPVENGKYVIKYKGVTLVLKGKSKEAYELFLVAVASAFSMMEELSKGKTKENFKENGFKMTRRLEETGAYAATRAFWGQFEWPGPPPGPLPFGFLIPLLEAIVNNENVPKEFKWFAIFLTTFLILYESLKNTIDLALNVYPEVAAKYPQYAPKEPPPLVQFIISQDPEIQKKLAAVRA	3.0639860046509613	0.8401898263776807	69.02423095703125	0.6348190307617188	11.186187744140625	nan	inf
monomer-300-nr2-run1_result_1	18	PEEEKKFIIGNFLKTLGLLIKMTLLELGRFASPYKYAPGVNPVEANLARLNLYYNLALEATKLLLEIYNRMKEELGPIVSKINYKINEEEQEIYDKVKEVTQPMDDESFEFAFKLAKYIYDKMPVKNGKIVIEYKGVELVVKGPSKEAKELFYIAVASTFAFMEALAEGGTEEAFREKGFAMTRRMEESGAWEATLKFLDTFEWPGPELGPFPTGKVIPLLIAIVLNPNMHKSVKIMVIMLSTYLIAQLALKKTIELALEEYPKIAAAHPEYAPAEPPPLVAFIISRDPAIQAVLAAVRA	3.7438729133713924	0.8005166813754195	62.25687026977539	0.6473308801651001	13.753419876098633	nan	inf
monomer-300-nr2-run1_result_1	19	GSSELLFLLGMYLVTLALLVLAYLLELGRFASPYRFEPGVNPVEAVLARANFFLALALAAARALLVLYEYFVEKVGPIVAKIDYKINEEEQKIYDEVRAMTQPMPEEDFEFAFKVAKLIYDSLPVKNGKYVIEYNGKTYILKGPSEEAKKLFFVAVASTFAFMRALRAGGTEENLLENGIAMTRRAEETGAWAATRAFFDTWERPGPPLGPLPFAGLIPLLIAAVFDPNLHPLVKLTFIMVTLYLIAQHALAEFERLALEVYPAVAAAHPEHAPAAPPPLVAFVLARDPAMQAVWAAVRA	2.2698816516006066	0.9243361683998301	77.1478042602539	0.7755705118179321	9.108165740966797	nan	inf
monomer-300-nr2-run1_result_1	20	GEEEEAFLKGSYAATLALLVLAYLLELGGLASPLKDAPGVNPVAATLARAELWWALAVAAAELGLEIYEYMKEKLGPIVAKIDYKINEEEKKIYDEVKAITQPMPDEKFEFAFKLAKYIYDKMPVEDGKIVVEYDGVKYVLKGPSEEAYFNFMVAVAGTFALMDEIAEGGTLENVRERGLAMTRRARETGLYEKTLEFYRHWEWPGPPLGPLPTALLIPLLIAFVNNPKLDEAVKLFFILLTTTLVLLEALARTEHLALEEYPAVAAAHPEAAPAAPPPLVALVVARDPAVQARLAAVRA	2.786111885221781	0.9204266984275324	78.97215270996094	0.825655460357666	8.38081169128418	nan	inf
monomer-300-nr2-run1_result_1	21	AEEEAAFLAGAYATTLALLRRAALLERGDLASPLAPAPGVDPVAATLADLELWYELALEAAEALRVLYDRMLEELGPIVAKINYVIDEEEKKIYEEVKAMTQPMDDEDFELAFKIAKYIYDSLPVEDGKYVIRYNGVTLTLKGPSLEAKKLFFIAVASTFAAMRELSAGGTEENFRENGVAMTRRFEETGAWEATLKFFETFEWPGPPLPPTPFGRLIPLLEAIVNNPDLHPAVKRAAIAITLFLILQEALRRAIRLALEVYPAVAAAHPALAPAEPPPLVAFILSRDPEVQARLAAVRA	3.100585224972416	0.864832963507904	70.96685791015625	0.7113359570503235	10.284794807434082	nan	inf
monomer-300-nr2-run1_result_1	22	GEEEEKFLRGAALATLLLLLVALGLELGDLLSPFKFAPGVNPVEAVLALAVLWLLLALLATYLGLKLYEKMKKELGEEVAKIDYEINEEEKEIYEEVKKITQPMDDESFELAFKIAKYIYDKLPVENGKYVIRYKGKTLVLKGPTPEAYKLFLIAVASAFAFYEEISKTKTVLGFLENGIAMTVRAIETGAYEATRAFLGQWEWPGPPLGPHPFAWLLPLFLAVVNNPNLPREVKLMAIFLTTYLIALEALRRTIYLALEVYPRVAAAHPEHAPAEPPPLVAFILSRFPEMQAVWAAVRA	1.9545261324097665	0.956390380440221	87.03601837158203	0.8804144859313965	5.73164176940918	nan	inf
monomer-300-nr2-run1_result_1	23	GEKEKLFLILMSLITLALLVLMVLLELGRFASPYRFAPGVNPVAATLALLNLYLLIALIAAIAGIILYNYMKEKLGPKVAKIDYKITEEEQKIYEEVKAITQPMPEEEFELAFKIAKYIYDSMPVENGKVVVRYDGVRLTLKGPSPEAYKDFLIAVASTFAFMEEIVKTKTVLGFLENGIAMTRRARETGAWQRTLAFFDHFEWPGPPLGPHPFGRLLPLFLAIVFSPDMPEEVKLAVILITLYLIALEALARAIELALEVYPAVAAAHPEYAPAEPPPLVAFFLARDPAAQARWAAVRA	2.3936584255111866	0.9254445612845404	83.38818359375	0.8294452428817749	7.367829322814941	nan	inf
monomer-300-nr2-run1_result_1	24	EEEEELFLRGAALATLALLVLAYLLELGTLASPYAFEPGVDPVAAVLARAALWLALALAAAALLLVLYRRMLEELGPVVAKIDYKITEEEQEMYDKVKAMTQPLDEESFLLAFKIAKYIYDKMPVENGKIVVEYKGVRYVLKGPSPEAIFDFYVAVASTFAMMEALARDGTVEGVLERGFAMTRRAKESGAYEATLRFYQHWERPGPPLGPLPVAWLIPLFLAIVNNPKLHRDVKLFAIALTTYLILFLALERTIRLALEEYPAVAAAHPAAAPAAPPPLVAFVLARDPAMQARLAAVRA	2.4364565625704513	0.9321055844991377	84.83533477783203	0.8641036748886108	6.504644393920898	nan	inf
monomer-300-nr2-run1_result_1	25	GSSELLFIIGMFLITLALLILLWLLELGRFASPLRFAPGVNPVEAVLARLELYWELALAAAKALLKLYKYMKEKLGPIVSKINYIINEEEKEIYEEVKKISQPLPEEEFLFAFKLAKYIYDSLPVENGKKVIEFKGVKLVIKGESKESIKLFYIAIVSSIAFMEEIEKGGTEEALRENGVAMTLRMEETGAYEKMLEFFKTFEWPGPPLPPHPVGFLIPLLIAIVLNPKLPTEVKLAAIFLTLTLIALLALRRTIELALEVYPAVAAAHPEHAPAAPPPLVAFIISRHPEVQARLAAVRA	3.7986620742674337	0.9132172135813611	81.47969055175781	0.8514139652252197	7.421039581298828	nan	inf
monomer-300-nr2-run1_result_1	26	PLLEKLFLLGSALITLLLLIIAILLELGKFASPYKFEPGVNPVEAVLYLANFYYNLALIATKALLILYKYFKEKYGEKVAKIDFKIDEEEKKIYEEVKKMTQPMPEEEFEFAFKGAKLVYDSMPVEDGRYVVEYDGVKLVLKGPSPEAIKEFYIAYASTFAFMNELSKGGTVENFERNGIAMTRRFEETGAWAATLAFWGHWEWPGPPPGPYPFGFLLPLFIAIVNNPKMHPLVKLFAIMLTLFLIAYYSLKRTIELALEVYPAVAAAHPEYAPAEPPPLVAFVLSRDPEVQARLAAVRA	12.353215447858124	0.34079499707123273	49.45632553100586	0.4448361098766327	19.09938621520996	nan	inf
monomer-300-nr2-run1_result_1	27	EEEREKFLKGSYAVTLALLVVALLLELGRFASPLRFEPGVNPVEAVLARLELYWELALAAAEAGLEIYKRMLEELGPIVAKIDYKITEEEKKIYEKVKAVTQPMDEEKFLLAFKMAKLIYDSLPVENGRYVVEYKGVRLVLKGPSPEAKELFYVAFATSFAFMDRLAAGGTVETLRTEGTAMTRAAEETGAYARWLEFLDTWEWPGPPLPPLPFGRLLPLLLAIVNNPNLPEKVKLFAIFATTTLIAFEALRQTERLALEVYPRVAAAHPEHAPAEPPPLVAFILARDPAVQARLAAVRA	3.8110237557165285	0.8272115094359529	70.14816284179688	0.6971627473831177	10.972270965576172	nan	inf
monomer-300-nr2-run1_result_1	28	GSEEEEFLRRMYEITLGLLRLAELLERRGLASPYRPAPGVDPVAAVLAELELWRELALRAARALLELYRRMLEELGEKVAKIDYKITEEEKKIYEEVKKMTQPLPEEEFEFAFKLAKLIYDSMPVENGKYVVEYKGEKLVLEGPSPEAIKDFYVAVASTFAFAHRLARGGTEETLLREGLAMTREAERSGAYEKTRRFFDHFKWPGPPLGPSPFGRLRPLLEAIVNNEKMHPLVKRTVIALTLYLVALEALRRAEELALAVYPEVAAAHPALAPAEPPPLVALILARDPEAQARWAAVRA	2.088622204485346	0.9539199199962183	82.9583740234375	0.8522348403930664	6.841221809387207	nan	inf
monomer-300-nr2-run1_result_1	29	PAAEALFLAGAYAITLALLLLALLLELGRLASPYRFAPGENPVEAVLARLNLWLALAVLATKAGLVIYKLMKKRLGPEVAKRDYVITEEEKKIYEKVKAMTQPMNEEDFLFAFKLAKYIWDRLPVEDGRRVVRYRGVRLVLAGPSPEAEELFFIAVASAFAYYEELSKGGTLENVLEAGIAMTRRFQESGAYEAMLAFLGTWEWPGPPPGPTPFALLLPLLVAVVLSPELHPDVKLAAIFLATFLIAFHSLKRAIDLALNVYPAVAAAHPEHAPATPPPLVQFIISRDPAIQARLAAVRA	3.031854897078133	0.9046813093751088	84.7385025024414	0.8570868372917175	6.254876613616943	nan	inf
monomer-300-nr2-run1_result_1	30	EEEEEAFIKGFFAITLALLVLAYLAELGDLAFPLKFAPGVNPVAAVEARAAFYWALAVAATGALLVLYKKMKEKLGEKVAKIDYKIDEEEQKMYDKVKAISQPLPEEEFLLAYKIAKYIYDSLPVKDGYYVVEYKGVELRLKGKSPEAYFYFLVAVTSTFAFMEELAKGGTLETVRREGLRMTRRAEETGAWELTLKFYEFWEWPGPPLPPFPFGFIIPLLIAIVNNPNLPKEVKLMAIAITLYLIAFYSLKRTIDLARTVYPEVAAAHPEYAPAAPPPLFAFVLAADPAVQARLAAVRA	10.022157555504386	0.6112527097307521	63.335166931152344	0.647071361541748	12.876439094543457	nan	inf
monomer-300-nr2-run1_result_1	31	GAEEAAFLRGAAAATLGLLLEALLLERGRLASPYRPEPGVNPVEYVLALLELYWELALRAARLLLEIYARMREELGPVVAEIDYTITEEEQAIYERVRAVTQPMPEDRFEFAFRLAKYIYDLMPVRDGRIVVEYRGVTLVLRGPSPEAYELFLVAVASAMAFADALASGGTEENLRTAGTAMARAAEASGAYARWLAFYDTWEWPGPPLGPTPFARLLPLFLAVVGSPDLHPAVKRAAIFLTTTLIALHALRRTEELALEVYPKVAAAHPEHAPAAPPPLVAHLLAADPEVQARLAAVRA	3.6074427251961434	0.8283624366299523	70.81804656982422	0.7093930244445801	10.70844841003418	nan	inf
monomer-300-nr2-run1_result_2	0	AAAEALRAAAREAARAAAEFIDKLIAIKPPPPDLDKLADEILDGVMALADARLALRPDAKTSPFGKVYAATKKFLKAEKEGKGKNLTPELVKKVLKGENKNPPEFLKLLFETLDTINAFLATALDATFAAMGATGSLGERVAALLDPATTIPLAGLRALADVEFADTFRFYIILKYDLSEFIDLLLKNPLLQDSPAFEALRKSREHQFQIFVNEALDFVAAFYADALAVALDDLAAAQALYRAALRYLGTLRERIAAGAPLGDPTPPSPEAAALAAALEARKAEFLAALAAALNPPPAAL	20.4115256499686	0.31774570446912265	47.08487319946289	0.3710290193557739	20.73782730102539	nan	inf
monomer-300-nr2-run1_result_2	1	AEEEAKREKALELARRAREFLDFLLAIKPGSPDLEKLAEEILEKVVELGEMRLELNPESKDSPFGKVYNATKEFLEAYKAGKGKNLTPELIKKILKGENKNPPPFIKLLFKTLDVLMEFLAKALEATFAAMGATGSYAERLAALLDPATTIPLEGFEELANVEFADVFLFYIILKFDLSEFIDELLKNPLLQDSPAFETLKKSKEDQFLVFVNEAMDFVAALYAYALAVALDDLEAATAVFRAALAYLRARDAAIAAGTPLGDPTPPSPEAAALQAAIAAKRAEFLAALEAYLEPPEEEE	10.20118745535893	0.36541466951531676	44.139644622802734	0.3388276696205139	20.95431900024414	nan	inf
monomer-300-nr2-run1_result_2	2	AEEEKLKEKAKKVAKKAKEILEFLIKIKPPVPDLDKLADEILEKALELADMYLELFPDSKNSKFGKVYAATKEFLAALKAGKGKNLTPETIKEILKGENPNPPEFIKLLLATLKTIMEFLAEALKETFAAMGATGSLAERVAALLDPNTTIPLEGFREIAEVEFADTFLFYIILKFNLQDYIHLLMKNPLLQDSPAFETMKKSPEAQFLVFVNEALDFVSALYAYTLGVAYNDLEAAQRIFRKALEYLRVRDELIYKGVPLGNPEPPSPEGKKLKEELEKKKKEFLEALEEYLEEDEEEE	6.06529518908354	0.6529750150544532	53.76453399658203	0.4257131516933441	17.982648849487305	nan	inf
monomer-300-nr2-run1_result_2	3	AAAAALRAAARALALAAAEDLEFLIAIKPPVPDPDELLDEILAKAMALADGFLALAPDAATSDFGKVYAAVREFLAYVEAGGFKNFTAELYKAILKGENPNPPEGLVLLFKTLDTIKAFLAKALDATFAAMGATGSLAERTAALLDPATTIPLAGFRALAEVEFADTFMFYIITKFDLSEFLDLLMDHPLLQDSPAFEALKKSPEDRFQIFVIEALDMVAALYAWALAVAQDDLAAAEALFRAALRYLGVRLERVAKGAPFGDPEPPSPEMAELAEKEEALKAEFLAALLAHLLPPPALA	8.03765067917083	0.5493504420087967	47.40043258666992	0.38736075162887573	19.635848999023438	nan	inf
monomer-300-nr2-run1_result_2	4	SAEAAKKEKAKALAREAKEDLEFLLAIKPGPADPAALADEILARALALGRRLLALHPDAATSPFGAVYAAAEAFLAAEAAGAGANLTPELFRRALAGETADPPPFLTLLNATVATIMAFLATALQETFAAMGATGSLAERVAKMLDPNTTIPVAGFLELAQVEFADTFLFYLILRYDLEDLVDLLMTHPLLQDSPAFEALRKSPEARLQVLVIEAIDFVAALYSYALAVATNNVAAAQAIYRAALKYLGVRLEAVAAGAPLGDPVAPSPEAAELAKAMEAKKAEFLAALNAHLEPPPLPL	14.499122611174132	0.30888702167102156	45.10249328613281	0.3199487328529358	20.44282341003418	nan	inf
monomer-300-nr2-run1_result_2	5	AAEEALRRRALEVARAAVEDLRYLLALAPGPADLDKVAEEVLDRALELARRLLELFPDAETSPFGKVYAATTEFLAAKKAGKGKNLTPELIGKVLKGLNKNPPEFIKLLFATIDVIMAHLAGALAATFAAMGATGSLAQRVAALLDPATTIPLAGLRELAEVEFALTFLYYIILKYDLQDFIDLLMTNPLLQDSPAFEALRKSKEDQFRVFVLEALDFVAALYAYTLAVARDDLEAATAVFRAALRYLGVRLEAVAAGAPLGSPEPPSPEAAELADALAAARAEFLAALEAHLAPPPAPL	19.287477238476885	0.20719851262363903	57.98725509643555	0.537426233291626	16.329742431640625	nan	inf
monomer-300-nr2-run1_result_2	6	SEEEKKKELAKKVMRKAYEHIKFLIALKPGVPDPEKLAEEVLEKVMELADDLLALFPDSKNSKFGKVYNATKELLEAIKAGKFKNLTPETVKEALKGENSNPPEGLKLLFKTLEVLKEFLKEALKEAFAAMGATGSLAERVAKLLDPATEIPLEAFRELAEVEFADTFLFYIILKFNLEDFIDLLLDNPLLQDSPAFEALKKSPEARLLVFVLEALDFAAALYAYNLAVAYGDLEAAKAVYRAALAYLGALLAAVAAGAPLGDPTPPSPEAAALQAEIAAKKAEFLAALEAHLEEPEEEE	10.318725743587558	0.33889634622302045	46.32456970214844	0.32457777857780457	20.524259567260742	nan	inf
monomer-300-nr2-run1_result_2	7	AAEEARRARARELMARSVEILDELIALRPPPPDLDKVAERILEKVTELGDMLLELFPDAETSPFGKVYAAAKKFLEAKKAGKGKNLTAETVEEILKGENDNPPEFITLLFETLDTMMAFLAKALEAAFAAMGATGSYGERVAALRDPATEIPVEGFRELAEVEFADTFVFYIILKYDLSKLVHLLMKNPLLQDSPAFEALKKSREAQFEVFVLEALDFVTATYAYALAVALDDPAAAAAIYRAGLAYLGVRARRIAAGAPLGSPEPPSPEAARLAAEEAAALAAFRAALAAHLAPPAAAA	9.333778947484614	0.45423755064553667	58.85000991821289	0.5251896977424622	15.189435958862305	nan	inf
monomer-300-nr2-run1_result_2	8	EEEERRREKARELLRLAREHLERLLAIRPPSPDPEKLAEEILEMVLELAERYLELFPESKDSDFGKVYSAVKEFLEAEKKGQGKNLTPELVEKYLRGEIKNPPPFLTLLFKTIAVIKEFLAKALDATFAAMGATGSYAERVAALLDPATVIPLAGFRELAEVEFADTFLFYIILKYDLSSFIDLLMDNPLLQDSPAFTALRQSPEARLEIFVIEALDFVAALYAYALAVAEDDLAAATALYRAALRYLRVRRERVAAGAPFGSPVPPSPEDAALAAAEAAARAAFLAALDAHLDPPAEPA	8.111724054869272	0.4563424795758114	46.995079040527344	0.3775143623352051	19.91438865661621	nan	inf
monomer-300-nr2-run1_result_2	9	AEAEARRARARAFAAALREDLDFLLALAPPPPDLEPLLDAILDRVMAAADALLALFPDAKTSPFGKVYAATKEFLAALRAGEGKDLTPETVRKVLLGLDPNPSPFLTLLFATLDTIMEFLAGALAEANAAMGATGSALARLAALLDPATTIPVAAFRELAEVHFALTVMFYIITRFRLEEFLDLLMKHPLLQDLPAFEALRTSPEARFEVFVLEALAFLAAAFAYALAVATDDPAAAAAVLRAWLRYLAVRAARTAAGAPRGDPAAPSPENAALAAAEAAARAAALAALDAALAPPPEPA	5.9500840203598955	0.6131428870783299	46.02125930786133	0.3393252193927765	19.593732833862305	nan	inf
monomer-300-nr2-run1_result_2	10	AEEAALRERARELARETYERIQRLIALEPGVPDPLALAEEVLEDVLAAADGLLALFPDAKTSPFGRVYAATRKFLEALRAGQGADLTPETVAEHLRGLNPNPPPFLTLLFETLAVLKEFLATALKATFAAMGATGSLAERVAKLLDPATTIPVAGFREWAEVEFADVFLFYVVLRFDLSDFLDLLLDHPLLQDSPAFAAMRKSPEARLLVFVLEALDFFAALYAYALAVATGDAAAAQAIFRAALAYLRALLERIAAGAPLGSPEPPSPEFAALAEAIAAKRAEFLAALEAHLLPPPEPE	14.412008912056455	0.2466690897487814	51.14795684814453	0.38352012634277344	20.205528259277344	nan	inf
monomer-300-nr2-run1_result_2	11	AAAEALRAKAREVARATVEWLEFLLAQRPGSPDLDKLADEILDKVMEAADMLMALFPDAATSPFGKVYAAVKEFLAALKAGKGKNLTPELVKEILEGKNKNPPEFLKLLFATLDTIKAFLAGALDAAFAAMGATGSLAQRVAALLDPATTIPLAAFRALAEVEFADTFLFYIILKFNLEDFIDLIMDLPLLQDLPAFEAMKKSREDRFQVFVLEALDFFAALYAYTLAVAQDDLAAAQEVLRAALRYLRVRLERVAAGAPLGSPTPPSPEAAALAAAEAAARAAFLAALAAHLAPPPDPA	6.149051626033885	0.6353673516616202	60.02333068847656	0.5460080504417419	15.325577735900879	nan	inf
monomer-300-nr2-run1_result_2	12	AAAAALRAAARALARETAADIDFLIAIKPGPADLAALADEILARALARADARLALFPDAATSPFGRVHAATRALLAAIAAGQAADLTAETFAEYLRGANPDPPPILTLLLETLATIQAFLANALKTAFAAMGATGSLADRVAKLLDPNTTIPVAAFREIADVEFALTFLFYIVLRFDLQSLLDLLMTNPLLQDSPAFETMRKSPEDQFLVFVNEALAMATATYAYALAVAEDDPAAAQAVFRAGLAYLGVRQEAIYAGAPLGSPDAPSPEAAELAAALAAAKAAFLAARDAHLLPPPAAR	7.404102213231024	0.560432323052433	46.91342544555664	0.37875014543533325	19.726177215576172	nan	inf
monomer-300-nr2-run1_result_2	13	AAAEARRAKAREVAERTKEFIDYLISIKPGVENLEELLDEILEKALELARMRLELDPDSATSPFGRVYAAVERFLAAYEAGEGENATPELFKEILKGENPNPPPFLTLLFETIDVIMDFLAQALDATFAAMGATGSLAERVAALLDPNTTIPREGFRELADVHFALTFLFYIITKFDLEDLIDLLLTHPLLQDSPAFEALKKSKEDRFRVFVIEALAYAAALYADTLALALDDLAAAQAVFRAALAYLGVRLERVYKGVPFGSKEPKSEEGKKLTEELEEKKAAFLAALEAYLNPPPEPA	3.149060667858062	0.867417641853017	71.58553314208984	0.7193335294723511	10.261730194091797	nan	inf
monomer-300-nr2-run1_result_2	14	AAEAARRARARELAERAAAFIDKLVALKPPPPDLAAVAEAILEEAVALGEGLLALFPDAKDSPFGKVYAAFKKFLEAEKAGKGKNLTPETVKEALLGLNDNPPEFLKLLFETIDTIKEFLKEALKEAFAAMGATGSYAERLAKLLDPATEIPVEAFRELAEVEFADTFLFYIILKYDLESFIDLLMDLPFLQDSPAFATLRTSPEARFEVLVNEALDMAAALYAYAVAVATDDAAAAKAILRAWLAYLGVREARTAAGAPRGDPTAPSPAAAALAAAEAAALAAARAARDAVLAPPPDPA	8.605375586389112	0.5019238835646385	52.99038314819336	0.473196417093277	17.43560218811035	nan	inf
monomer-300-nr2-run1_result_2	15	AAAAARRAAARALARATAEFIEYLLALKPGPPDLDAVLEEVLDKVVELGDALMALFPDAETSPFGKVYKAVKEFLEAKKKGEGKDLTPELIGEILRGENPNPPPFIKLLFKTIDTIMEFLADALKEAFAAMGATGSYLERLAALLDPATEIPVAAFRQLAEVEFADTFLFYIITKYDLQDFLDLLGKHPLLQDSPAFEALKKSREAQFLIFVNEALDFAAATYAYALAVADDDPAAATAIYRAALRYLGVRRARIAAGAPEGDPVAPSPEAAALAAAEAAARAEFLAALRAHLEPPPEPA	8.319846387126402	0.48120167973138867	54.310951232910156	0.4344269037246704	18.871990203857422	nan	inf
monomer-300-nr2-run1_result_2	16	AAEAAARAAARALAERAVAHWDFLVAIRPGHPDLDKLAEEILDKALELAEMRLALNPEAKTSPFGKVYAAFKKFLAAKKAGKGKNLTPELIKEILKGKNKNPPEFIVLLFETLDVAMEFLAEALKAAFAAMGATGSLAERVAALRDPATTIPAEAFRELADVEFALTFIFYIIYKYKLEDFIDLLLKNPLLQDSPAFEALKKSDEARFLILVNEALDMVAALYADALARAQDDLAAAQAVYRAWLAYLGVLLARIAAGAPLGSPTPASPERAELDAALAAARAAARAATAAHLAPAPAAE	18.56249246521137	0.3424385548261646	57.83723831176758	0.5346904397010803	17.46172332763672	nan	inf
monomer-300-nr2-run1_result_2	17	AEEAARRERARALARRTVEHIDKLIAIKPGPPDLEKVAEEILEMVLELGEDLLALDPDAETSAFGKVYRAVKEFVEYVKAGGFKNLTPETVKAYLLGLNSNPPPGLTLLFKTLDTIMEFLAGALAEADAAMGATGSALERLAALLDPATTIPVAAFRALAEVEFALTFLFYIILKFDLSEFLDLLMKHPLLQDLPEFEALKKSKEHQFLIFVREALDFAAAAYAYALAVAQGDAAAAQAVYRAALRYLGTLRELIAAGAPLGSPVPPSPEAAALAAALAADRAAFLAALRAHLEPPPEPA	10.033624119442727	0.49428731430158346	56.94139099121094	0.5449367165565491	17.328351974487305	nan	inf
monomer-300-nr2-run1_result_2	18	AEEEKKKKEALEFLKKLREFIEKLLAIRPPSPDPLKLLDEITEMVLEAAEMLLKLFPDSKNSDFGKVYKSFKEFLEAEKAGKGKNLTPELIKKILKGENKNPPEFIVLLEKTLKTIMEFLAKALEKTFAAMGATGSLLARVAKLRDPATTIPLEGFKELAEVEFADVFMFYIITKYDLSDFIDLLLKHPLLQDSPAFEAMKKSPEDRLLVFVTEALDFFAAAAAYALAVAQDNLAAAQAIFRAALAYLGVRLARIAAGAPLGDPTPPSPEAAALAAAEAAARAAFLAALDAHLDPPPEAA	10.193868252364002	0.3524645392130589	55.62807083129883	0.42718878388404846	18.483627319335938	nan	inf
monomer-300-nr2-run1_result_2	19	AAEEERRRRAEELAARTAEHLDFLVAIAPDPPDPDALVEEILEKVLEAAEGLLALFPDSETSKFGKVYKSVKEFLEALKAGKGKNLTPELVRKYLRGEIKNPPEFLKLLFKTIDVIMEFLKEALKETFAAMGATGSLAERVAALLDPNTTIPVEGLRELAEVEFADTFLFYIVLRFDLEDELDLLMTHPLLQDSPAFAALRQSPQARLEVFVIEALDFFAALYAWALAVARGDAAAAEAILRAGLKYLGVRLARVAAGAPLGSPTAPSPEAAALAAAEAAALAAFRAALAAHLAPPPDPA	6.457279044156084	0.5949114184472176	49.08688735961914	0.42970341444015503	18.60169792175293	nan	inf
monomer-300-nr2-run1_result_2	20	AAAEALRAAARALAAETAAHIQELIALKPGVPDLDKKVDEILEKVMALAEGLLALDPDAKTSDFGKVYAAVKKFLAALKAGKGKNLTPETVEKILKGEDKNPSPFLTLLFETIDVLMAFLAKALEATFAAMGATGSLLERVAALLDPNTTIPVEGFRELAEVHFALTFLFYIILRFDLSSFIDLLMTHPLLQDLPAFEALKKSREARFLIFVLEALAFASALYAYALAVARDDAAAAAEVFRAALRYLGVRLERVAAGAPLGDPTPPSPEAAALAAAEAAARAAFLAALEAHLAPPPAPA	9.315577722084683	0.4640904622890464	57.660823822021484	0.56146240234375	14.931951522827148	nan	inf
monomer-300-nr2-run1_result_2	21	AAAEARRKKALEVAKRTVEYIERLLAIKPGSPNLEELAEEILEMALKAAEDFLELHPDSKTSAFGKVYNAAKKFLKARKAGKGKNATPELFKEYLEGKNKNPPEFLKLLFETLDTIMEFLAKALDETFAAMGATGSYLERLAALLDPETEIPVAGFEELAQVEFALVFLFYIILKYDLSEFIDLLLKHPLLQDLPAFEALKQSPEAQFQIFVLEALDFFAALYAYTLAVALDDPAAARAVYRAALRYLGVRLQRVAAGAPAGSPVPASPEEAALQAAEAAAKAEFLAALRAHLLPPPEPA	2.9193628784292938	0.8560358681857203	57.51927947998047	0.5369143486022949	15.2350435256958	nan	inf
monomer-300-nr2-run1_result_2	22	AEEEARRRRAREVLLLAREYIEFLISIKPGPEDPEKLAEEILEKVLELGERFLELFPDAKDSDFGKVYNSVKEFLEAYKAGKGKNLTPETVKRILKGEDSNPSEFLKLLFKTLDTIMAFLAKALDAAFAAMGATGSLAERVAKLKDPNTTIPLEAFRELAEVEFALTFMYYIILKFKLEDYIDLLMKNPLLQDSKAFEALKKSDEDRLRIFVNEALDFAAALAAYALAVATDDLEAAQALYRAALDYLDVRLELIYKGAPLGSPIPKSEEQAKLQKELEEKKKAFLEALDAHLLPPPAPA	3.641347101410892	0.8437593974756374	63.340843200683594	0.6113070249557495	13.324019432067871	nan	inf
monomer-300-nr2-run1_result_2	23	SEEEEKRKKALEFMKELEKYIEFLIALKPPPKDLEKLAEEVLEKVLKAGDMLMELFPDAKNSDFGKVYNAFKKLKAAIEAGKAKNLTPETVKEILKGENKNPPPILTLLFETLKTIMEFLAKALDEAFAAMGATGSYLERLAALLDPATEIPVEAFRELAEVEFADTFMFYIIFKFNLEEFIDLLLTNPLLQDLPAFEALRKSPEDQFRVLVLEALDFFAAAYAYALAVALNDVEAAKAIYRAALRYLGVEAARVAAGAPFGSPVPPSPEAAALAEAEAAARAAFLAALRAHLEPPPLPL	10.40853757734853	0.32386796006233554	48.02729415893555	0.38492849469184875	20.155620574951172	nan	inf
monomer-300-nr2-run1_result_2	24	AAAAALRARARALAREAVEFLDELVAIRPGPADLDALADRILDKVLALGDGLLALFPDSKTSAFGKVYNAFKEFVAALKAGKGKNLTPELVKEYLEGKNKNPPEFLKLLFATLDTMKEFLATALEETFAAMGATGSLAERVAALRDPATTIPVEGFRALAEVEFALTFVFYIVLKFNLEEFLDLLGDHPLLQDSPAFEAMRRSREDRFLVFVNEALDFVAALYAYALAVALDDPAAAAAVYRAWLAYLGVRRERIAAGVPLGDPAPPSPEGAELAAAEAEALAAARAALAAHLDPPAAPA	2.000599529700698	0.9322831045756258	81.54772186279297	0.8071470260620117	6.965584754943848	nan	inf
monomer-300-nr2-run1_result_2	25	SAEAALREKAKALAEEAKAFLEELLALRPPVPDPDAELDRILDKVLELGDKLLELFPDAKDSPFGKVYNATKKFLAAEKAGEGKNLTPETVKEILKGENKNPPPFLKLLFETLDVIMEFLAEALKEAFAAMGATGSYAERLAALLDPATTIPVEAFRELAEVEFALTFLFYIITKYNLEEFLDLVLKNPLLQDSPAFEALRKSPEDRFLIFVNEALDFVVATFAYALAIAEDDAAAAAAVYRAGLRYLDVRLERIYAGAPLGSPVAPSPETAALAAEEAAARAEFLAALEAHLAPGPEPA	7.916889424846639	0.44650280131609055	54.83897018432617	0.38100898265838623	20.036165237426758	nan	inf
monomer-300-nr2-run1_result_2	26	AEEEALRERARRLLREAAEILEELLALAPGPADLAAVAERVLERVLRLGDMRLELFPDSKTSPFGKVYAAFKEFYEALKAGKGKNLTPETVAEYLKGKNKNPPPFLKLLLKTLDTLMEFLAGALRATFAAMGATGSLAARVAALLDPATTIPLEGFLALADVEFALTFMFYIILRFDLSDFIHLLMTNPLLQDSPAFEALRQSPEAQFLVFVIEALDFVAALAAYALAVATDDLAAADAIFRAALAYLGVRAARVAAGVPLGDPTPPSPEGAALAAAEAAARAAYLAALRAHLEPPPAPA	7.607597445483315	0.5807587901426917	61.46686553955078	0.5605852603912354	14.833651542663574	nan	inf
monomer-300-nr2-run1_result_2	27	AAAEARRAAARALARRAREDLDFLLAIKPPPPDPRKLLDEVLARALALADGLLALFPDAATSPFGKVYAAVRAFLAYLEAGGASDLTPETFERYLRGEDDDPPPALTLLLETLATLMEFLATALRETFAAMGATGSLLERLAALLDPATEIPVEGFRALAEVEFALTFIFYLITRFDLSSLIDLLMKHPLLQDSPAFEALKKSPEAQLLVFVIEALAFVAALYAWALAVADDDPAAAKEVLRAALRYLGLRLEAVAAGAPLGDPEPPSPEPAALQAAIAAARAAFLAALEARLAPPPAAR	13.984252765891526	0.3310215394287902	45.23996353149414	0.3515040874481201	20.738483428955078	nan	inf
monomer-300-nr2-run1_result_2	28	AAAEARRAAARELLREAVEDWDWLVALRPPPEDPAAVAEEILDRVLALADRRLALDPAAKDSPFGRVYAATRRFLAALRAGAGADLTPELFRAALRGENPDPPPFLTLLEETLATLREFLATALKETNAAMGATGSYLERLAALLDPATTIPVAGFRELADVEFADTFLFYVVLRFDLAELLDRLLDLPDLQDSPAFAALRQSPEARLEVFVLEALDYVAALAAYALAVADDDPAAAAALLRAALRYLGVRLQRVAAGAPLGDPVAPSPEAAALAAAEAAALAAFRAALAAHLEPPPDPA	8.63782266288751	0.44847005880716173	47.08850860595703	0.3547666072845459	21.417484283447266	nan	inf
monomer-300-nr2-run1_result_2	29	AAEAARRAAARELAARTAADLDALLALRPGVPDPATLLAEVLARVDELAAGRLALDPDAATSPFGAVHAAVAALLAAEAAGGGANLTAETFRRVLRGEDPNPPPFLTLLAATLATLMAFLAGALDATFAAMGATGSLAQRVAALKDPDTTIPLEGFRELADVHYALVHLFYLVTRYDLAELLDLLMTHPLLQDSPAFEALRRSPEARLEVFVLEALAYAAALYAYALAVAQGDLAAAQAVFRAALAYLDVRLAAVAAGAPRGDPAAPSPEAAALAAAEAAALAAFRAAREAHAAPAPEPA	17.088343653192897	0.27716247901312835	47.43607711791992	0.3864040970802307	19.672704696655273	nan	inf
monomer-300-nr2-run1_result_2	30	AAEEERRRRALELLRRAREHLAFLLAQRPGPPDLDALAEEILERVLELGEGLLALFPDAKDSAFGRVYAAFKEFLEAEKAGKGKNLTPELVKKILEGKIKNPPPFLKLLFETIDTIKEFLADALKAAFAAMGATGSLRERVAALLDPETEIPVEAFRELAEVEFALTFLFYIILKYDLQDFIDLLMTNPLFQDLPAFEALKKSPEAQFQVFVLEALDFTAALAAWALAVARDDPAAAAALYRAALRYLDVRLEAVAAGAPLGSPKPPSPEAAALQAALAEAEAAFLAALEAYLDPPPEPP	4.314087669691795	0.7806326249079829	60.21059799194336	0.5560449361801147	14.635164260864258	nan	inf
monomer-300-nr2-run1_result_2	31	AAEEALKARARALAAATREHILYLLARRPGSPDLEKDLEEILEKVMELADRRLALFPDAATSPFGKVYAAAKELLAAIKAGKAKNLTAETFKEVLKGENKNPPPIITLLFDTLDTINAFLADALKATFAAMGATGSLAERVAKLKDPATTIPAAGFRALADVEFALTFQFYIILKFDLSELIDLLMTNPLLQDSPAFEALKQSKENQFLIFVNEALDFAAATYADAVARATGDLAAAKAILRAWLAYLDVRRAAIAAGAPLGSPTPPSPEAAALAAAEAAARAAALAALEAVAEPPPAPA	12.450087194781132	0.40086858824513155	59.190303802490234	0.5471563935279846	16.289350509643555	nan	inf
monomer-300-nr2-run1_result_3	0	LLLLFPLGVLLGALAVAAALPRPDWRLVLLFLIMALLALLLALFLARRFGVDPFLVLFFLLGLVFFTFLAFVAVLSEDLTAINYALVVMNKLLPYLFVGPPWVRLVIGVLALLILLAAVAGRDALADRALRLAGVLIAILDKLVGPPLDPALAALLRLPGSDATPEKMFDWPESLTDIPNMWVVTVLLVVGGLAVTVLVALLFGPEAGLFTLILLVLYATLVAMLYVFYRLRLAALAYEAAGGPPYVSPLGVVLSPLEVARLLWYLLFLLVLLLVFLAGLLLLLVFHILRLRLPGALLAG	8.269505529158584	0.5447402961574119	61.71166229248047	0.4444580078125	16.244020462036133	nan	inf
monomer-300-nr2-run1_result_3	1	LLLLFPLGIIGGALAIYRALPNPDLRLFLLFAVFFLLALLLAIFLARRFGLPPFVVLFFFLGIVFFFYLALVAVESEDLFKINMAFFVLWRVLPWLFVGPPLVRLRIGILALKILLAAVAGKREEAEKARREAGELIERLKKEIGPPENPEEAAKLRLVGSDVTPERAFEWPESLDKLPDWWKLTALLLATGAAVTAKVAELFGPLAGLLTLALVLLYTFFVAQLALYYDLRREAEAREAAGAPPYVAPDGVVLSWREVARAVWYVLFLLGGLLVFLLTLLLFLALAALLRAHPGALLAG	7.020908682974455	0.6930656238246347	71.30024719238281	0.6124567985534668	12.009927749633789	nan	inf
monomer-300-nr2-run1_result_3	2	LLLLFPLGILAGFLATYRALPRPDPRLALLFLIFFILALILSIYVAIKFGAPFFVVAFFLLFLVYLYYLAAVAVLSEDLRAINYALFVLLRLAPWLFLGPAWGRLVIGVLALLILLAAVAGRYALADLTRLLAGLLLALLRKLIGPPADPAAAAALALPGSDVTPERAFAWPESLDAIPDMAAVVAALVAGGLRVTVRVARLFGPGAGLFTLILLLLYAFLVGQLYLFYRARRAAEAAAAAGAPPYLAPDGRLLSPLEVARAVWYALELAAFLVVFALGFVLLVIFYIYRKRHPGLLLLG	20.00495800440411	0.1782543742392482	58.784019470214844	0.40267622470855713	18.938112258911133	nan	inf
monomer-300-nr2-run1_result_3	3	LLLLFPLGVVLGALLLFRRLPRPDLRLYLLFLIMFLAALIFAVYLAVAFGLPFGLVAFYFLLLVFVTFLALVAVLSRDLFAINAALFVLTRVLPWLFLGPPWVRLVLSVLGLAILLAAVLGRRALARALTLLAGLLIAALRLLIGPPADPAAAAALALPGSDVTPASAFAWPTSLDALPDMWAVVAALLAGAAAATARVAALFGPLAGLFTLIFTLLYVTLVALLGVFYRGMRAAEAYAAAGGPPFVAPLGVVLSLLDVVRLVWFAVFLVVFLLVFLAGLVLAALAAALLLAHPGSLLAG	18.20417138600413	0.2856452807959761	59.839332580566406	0.40355604887008667	19.52981948852539	nan	inf
monomer-300-nr2-run1_result_3	4	LELLFPLGILLGALAIYLALPNPDWRLFALFLVLFLLALIFAVFIAVAFGAPFFVTAFFFLFLVFLFFLSLLAVLSQDLFKIRYALLVLLKIAPWLFIGPFGVRIILGLLALLILLSAVFGKKKLAEIATYIAGKLIEWLKKKVGPPLNPALAALLRLPGSDLTPKKAFDWPKSLDEIPDMAAVVAALLAGGLAAAVLIAALFGPLAGLFALALLVLYVTLVAQLYVFYRARRAALAWEAAGGPPYVAADGTVVSRLELERKRWYAFFLAVFLLVFLVSLILFVVAHVLRLLLPGEELLG	5.645446311645834	0.681219905171116	68.56512451171875	0.5813327431678772	11.569293022155762	nan	inf
monomer-300-nr2-run1_result_3	5	LLLLVPLGFVLGFLLVYRRLPNPDPRLFRLFVILFLLALVLSILIAILFGANPFVTLFFFLGLVFFFFLALIAVRSEDLFAINMALLVLLKLAPWLFQSPPWGRLVIGILALLILLSAVRGRKKLAKKAAYLAGKLIEWLRKRIGPPADPALARQLLLPGSDLTPEKAFDWPKSLEDIPDMWAVVRELWRGGLRVTLLVARLFGPEAGLFTLALVALYVLFVAQLYDYYRRRLAARAYEAAGGPPYVAPDGTVKSRLEVEEERWYREFLRNFLIVFLLTTLLFLVYHIYRLLHPGALLEG	7.827891228313162	0.489206029664792	64.5843734741211	0.4935802221298218	15.404072761535645	nan	inf
monomer-300-nr2-run1_result_3	6	LSLLFPLGVLLGALAVYLALPKPNWRIFILFLIMFLLALVYAVLVAVLFGAPFFITAFFLLGLIFFFFLALLAVESEDLFKINMALVVLLKILPWLFASGWGGRLVLGVLALAILLAAVAGRKKLALIALRVAGILIEKLRKLIGPPSNPALAKKLLLPGSDATPEKLFDWPKSLDDIPNMFIVVLLLLIGGAYVTLLVAKLFGPLAGLFTLILLVLYVSLVAMLYVYYRARRAAREAEAAGAPPFISPFGVRVSLRTLVEIVWFIVLLIVFLVVFLAGVVLLLVAAVLRLLLPGALLLG	8.692125957974099	0.5063905574465402	56.38437271118164	0.4402928948402405	18.66314125061035	nan	inf
monomer-300-nr2-run1_result_3	7	LRLLLPLGLLAGAAALYRALPAPDARLWALFLLMAAAALALAVLLALLFGLDFLLVAFFFLGLVFLAFLALVAVRSRDLFAVRQALFVLLGLAPWLFLGPPAVRLVVGALALAILLAAVAGRKALAEAVRLAAGLLIAALRKLVGPPANPELAAALALPGSDVTPARAFAWPASLEDIPDMWAVVAALLAGGAAVTALVAALAGPFAGLLTLILLVLWATLVALLYLYYRLRLEAEAYAAAGGPTYVAADGTPLSPLEVAEAAWFALAVAVFALVFAAGVALALAAALLAALLPGLLALG	17.419185900234773	0.17502096915780696	50.54066848754883	0.3118301033973694	19.887962341308594	nan	inf
monomer-300-nr2-run1_result_3	8	LSLLVPLGILLGFLLLVLLLPRPNWRLALLALVMFLLALLLALYLAVAFGADPLVVLLLFLGLVFFYFLALVAVESEDLEAINMALFVMNRVLPWLFSGPPWVVLVIGVLALLILLAAVLGLYALARAARFLAGLLIAALRRLIGPPSDPALAARLLLPGSDVTPEKAFDWPKSLDDIPDMFKVVLALLLGGLRVTLLVAKLFGPGAGLLTLAFLLLYATLVGQLYVYYKLRKAARAAEAAGAPPFVAPDGTVVSLLELATVLWYIVTLILFLLVFGLSLALFLALALARALHPGAALLG	20.609441595939558	0.1109636482505165	57.87023162841797	0.36359184980392456	18.76371192932129	nan	inf
monomer-300-nr2-run1_result_3	9	LLLLLPLGILAGFLAVYRALPRPDPRLARLALIMLVLALLFALFLALAFGLPLGVVLFFFLGLIFLTFLALLAVESEDLWAIRYARFVLLRLAPWLFLGPPLVRLVIFLLALAILLAAVAGRRPLAERFVALAGRLIELLRRLIGPPENPELARLLALPGSDVTPERAFDWPESLDDIPDMWRLVLLLLVSGLLVTVLVALLFGPFAGLIVLALLLLYVSLVAMLYVYYRARRAAAAAAAAGAPPYLDADGRLVSPLELAKERWYRLFLIVMLLVFLASLLAFVAFAIYLLRNPLLLLLG	5.459515474255662	0.7343098414887688	62.356143951416016	0.43959739804267883	15.676889419555664	nan	inf
monomer-300-nr2-run1_result_3	10	LLLLFPLGLLLGALLVYLLLPRPNWLLFLLFLLFFLAALILALYLRRKFGVPFFVTLFYFLLLVFLYYLALVAVESEDLFAINMALFVLLRVAPWLFIGPLWARLVLSLLALAILLAAVLGLRALAEAVRRLAGLLIELLRRLYGPPADPALAALLALPGSDLTPERAFDWPKSLDDLPNMVVVTLLLWLSGLRVALLVAALFGPVAGLFVLVLLVLYVYFVASLYVYYLLRRAARAAEAAGAPPFIAPDGTVLSPLDVAKLVWFVLETLLFLLVFALGTVLFLVLHVLLKLLPGLLALG	18.64807889162083	0.30232295675971943	61.06127166748047	0.42806893587112427	17.178356170654297	nan	inf
monomer-300-nr2-run1_result_3	11	LLLLFPLGILAGAAAVYAALPNPNPRLWALFLVLALAALVLALLIARLFGADPFVVAFFFLGLVFLFYLALVAVESRDLKAIRYAWFVLTRVWPYLFLSPWWGRLVLFILALLILLAAVAGRDRLADIARRLAGILIALLDKLIGPPEDPELWAKLRLPGSDVTPERAFDWPESLRDLPDMWRVVRARLEGGARVTRLVTKLFGPGVGLFVLALLLLYNFLVAQLYLYYRLRLAAEEYAAAGGPPFVAADGTVLSPLEVARAVWFALFLAGALLVFLLTTLLFLAYHRYRRRHPGARLRG	12.884655712971028	0.3326589375339293	62.81361770629883	0.44637423753738403	17.655698776245117	nan	inf
monomer-300-nr2-run1_result_3	12	LLLLLPLGFLLLSLLIYRRLPRPNEKLYRLFLLFFLAALVLALVIALLFGAPLLASLLLFLGTVFFFYLALVAVESQDLFAINYARFVMERVWPWLFVGPPWVRLVIGLLGLAILLAAVAGRRALAELLRRLAGLLIEALRALVGPPENPALAAALRLPGSDVTPERAFAWPKSLDDIPDWAKVVAALLASGAAVAALVAKLYGPLAGLFTLALLLLYSMFVGQLYVYYKRRQAALAAEAAGAPPYVAPDGTVKSLLEKERDEWYAEFTRAFLAVFAATLAAFLALALALRRHPGALLLG	4.773659404383019	0.7879084802123568	61.82670211791992	0.5556682348251343	13.972262382507324	nan	inf
monomer-300-nr2-run1_result_3	13	LAALLPLGILGGALAIVAALPRPDWRLVALFLVMFALALVLAALIAVAFGADPLVVAGVFLGLVFWYFLALVAVESEDLKAINYALYVLLKLAPWLFAGPAWGRVRIGILGLKILLNAVAGKYEEADKTIKEAGELIEYLRRLIGPPGSPALARLLLLPGSDVTPENAFKWPESLEDIPPMWLVVALLAASGLAVTALVALLFGPVAGLFVLVAVVLYVYLVAALYVYYLARLAARRYAAAGGPPFLAPWGVRLSPLAVARALWFAAELLAFLVVFAAGLALFLVLAAALLAHPGLALLG	19.331136552280245	0.14625127308477145	54.08818817138672	0.3618621230125427	19.861709594726562	nan	inf
monomer-300-nr2-run1_result_3	14	LLVLFPLGLLGGAIALYRRLPNPDERLFRLFVLMFVLALILAIFLAIAFNLNPFIVLFYFLLLVFLTFLALVAVLSEDLFKINMAFFVLYRLAPWLFAGPPWGRIIIGLLALGILLAAVLGRKKLAEIFRRIAGIYIEILKKFIGPKENPELYKKLLLVGSDVTPEKAFDWPKSLDELPNLFVLSILLLISGLYVTILVAKLFGPFAGLLVLALVLLYVLLVFSLYVLYVSLKAAREYEAAGGPPYIAPDGTVVSRREYELEVWYKVFVALFLLVFALSAVLFLVLYVLRKLLPGEDLLG	18.411976267841375	0.1801262482635826	62.439605712890625	0.4849323034286499	16.02817726135254	nan	inf
monomer-300-nr2-run1_result_3	15	LSLLFILGVLLGALLLFLRLPNPNWRLFLLFLLFFLAALLLALLLRRLFRLPFLEVAFLFLFLVFAFYLALVAVESRDLFKINMALFVLLRLLPWLFVGPPRVRLVIAILALGILLAAVLGKKELAEKLRKLAGEFIEREKKRIGPPAAPGLAALLRLPGSDVTPEKAFDWPKSLEDLPDMWAVTAALAAGAALAAALRALLAGPGAGLLFAAAAALYVFLVAALYLYYRARLAAERWEAAGGPPFLAPDGTRLSRLELLRLLWFALLVAAFLLVAAAAVAAFLALAAYRRLHPGAARLG	8.1256417699032	0.5740235052786276	60.367652893066406	0.4564771056175232	16.949295043945312	nan	inf
monomer-300-nr2-run1_result_3	16	LLLLFPLGVLLGALAVFLALPNPNLSLFAAFLVFFILALILSILLAILFGMNPFVILFFFLGLVFWFFLALVAVESRDLFAIRMAFAVLLKLAPWLFSGPLGGVLIIGLLATAILLAAVAGLRPLAELTLYLAGKLIEWLKKKYGPPLNPELAKKLELPGSDVTPEKMFDWPKSLEDLPDMAALTVLLLVSGLIATVIAAKLFGPFAGLILLALVLLYTFFVASLWLYYRARLAAERAAAAGAPPYIAPDGVELSLLELVRAVWFALFLLGFLLVFGLSVILFIIFYIYRKRHPGGLLLG	9.236988274675433	0.48915177942309945	52.77431869506836	0.382416307926178	18.56793975830078	nan	inf
monomer-300-nr2-run1_result_3	17	LLLLFPLGVLAGLWAIYKRLPKPDRRLYRLALILFLAALLLAIFLAIRFGLPLGVVLFIFLFLVFVFFLALVAVLSRDLFAINMALFVMLKLLPYLFIGPPWVRIVIGVLALIILLSAVLGKRELAEKARKIAGIFIEIVKKFYGPPGNPELYKKLLLPGSDVTPEKAFEWPKSLKEIPDLWKVVLALLIGGLKVTVLVTKLFGPFVGLFVLIALVLYVFLVGSLYVLYREMLAAEEAEAAGAPPYVAPDGRVVSRLSRALRRWYRKFLIGSLIVFLVGFILAVIEYIYRRLHPGLSRLG	5.412198543103641	0.6889974690941532	60.81454086303711	0.39828401803970337	16.754039764404297	nan	inf
monomer-300-nr2-run1_result_3	18	LLLLFPLGVLLGALALYLALPRPDWRLFLLFLVFFLAALLYAVFVAIAFGANPFVTLLLLLGLVFLYYLALVAVLSQDLKAINYALFVMEKLAPWLFIGPWWVRLVIFLLALLILLAAVLGRYPLADAARALAGKLIEALKKLYGPPEDPALADQLRLPGSDVTPEKAFDWPKSLEDIPNMWKVVAARLAGGLRVTALVAKLFGPLAGLFVLILVVLYVTFVALLYLFYRGLLAAKAYEAAGGPPFIAPDGTELPLSEVVKLVWYILALVAFLVVFAAGLVLLLVAALLRRLHPGALLLG	23.077821806855646	0.13028699189830192	58.74592208862305	0.4293985366821289	18.32843017578125	nan	inf
monomer-300-nr2-run1_result_3	19	LSLLIPLGFLLGFLKTYKALPAPDERLFKLFLISFVLALIFSIFVKIAFGANFFITSFFLLGLVFFFYLSLVAVLSEDLFAINYAYLVMLKLAPWLFIGPLIVRIIIGILALKILLYAVKGKKKKAEKFTKIAGIFIEIFKKFYGPPLNPKLAELLRLPGSDLTPEKAFDWPKSLDDLPDMRKVVLLLLVGGLLVTIIVALLFGPFAGLFTLILLVLYVFYVGSLYDYYEARRAAREYEAAGGPPYIAPDGTVLSRWEKEREEWYKAFLIGFLIVFVVGFILLVIFFIYLLKNPGAFLLG	7.494587000195483	0.5669368867296511	63.25629806518555	0.5398686528205872	14.614961624145508	nan	inf
monomer-300-nr2-run1_result_3	20	LSLLLPLGFLLGALLTYLLLPAPDPRLYALFLVFFLLALLLSIFLAIRFGVPPLVTLFFLLGTVFFFFLALVAVESEDLFAINDAWVVLNRLLPWLFLGPLGVRLVISVLALLILLAAVLGLYPLAEATRRLAGLLIELLRKLIGPPSDPALYALLALPGSDLTPEKAFDWPESLDALPPGWLVTLLRLLSALLATVLVTKLFGPGAGLFFLILSVLWVFFVAALLVYYRLRRAARAAEAAGAPPFLAPDGTRLSPLEVARAAWYVALLIGFLIVFLAGLILLIVFYIYRRLHPGAELLG	6.584078032262569	0.6735443330289913	55.45810317993164	0.44496893882751465	16.754150390625	nan	inf
monomer-300-nr2-run1_result_3	21	LLLLFPLGVLLGSFLTYKLLPNPNPKLYRLFLLFFLLALLLALLLALLFGLPLGVVAGLLLGLVFFFFLALIAVESEDLFKINMAFVVLFKLLPWLFLGPPLVRIVIGILALLILLSAVLGLKKIAEKALKLAGELVEKLKKLIGPPADPALAALLRLPGSDLTPEKAFDWPKSLYDLPNMWLYVLLLLLTGLAVALLVAALLGPLAGLLVLAVLLLYAFLVASLYLYYLLRKKALEYEKNGGPPYIDENGVKKSILEVEEEKWFKLFTLAFLVVFLLSVILFLLLHLYLLRHPGALLLG	4.500259737185482	0.7419590571290312	61.44877243041992	0.4280431866645813	16.74433708190918	nan	inf
monomer-300-nr2-run1_result_3	22	LPLLLPLGILLGALYVYRRLPRPDRRLFLLFLVFFLLALLFALVVAVLFGADPLVVLGLLLGTVFFTFLALVALLSEDLFAINAARFVLLRLWPWLFLGPPWVRLVIGVLALAILLAAVEGKRALAERLRLLAGRLIELLRRFVGPPADPAAAAALRLPGSDVTPERAFDWPKSLDDLPDLWAVTAALLASGLAAAARVAALAGPLAGLFTLIALLLYTTAVAALAAFYKLRREARAYEAAGGPPYIDEEGRVLSRLEVLKKLWYLATLVAFLLVFALGLALVLALHLYLRRHPGALLLG	4.780894829688484	0.7504682443697068	60.66533660888672	0.5188681483268738	14.98846435546875	nan	inf
monomer-300-nr2-run1_result_3	23	LSLLFPLGVLLGALLVALLLPRPDWRLVLLFLIFFLLALLLALLLAALFGLDPLVVLFYFLFLVFATFLALVAVRSRDLKAIRYALVVLLRLLPWLFIGPPLVRIVIGILALVILLAAVLGLYRVADIALRIAGILIEKLKKLYGPPSNPELYEKLRLPGSDATPERLFDWPESLEAIPPMWVLVILLWVGGAKVTVLVAKLFGPFAGLLTLILLLLYAFFVAQLYVYYLARRAALAYEAAGGPPFVAPWGVVLSLLEVVEAVWYLVFLLGFLLVFLLGVLLALAFHVYLLRNPGLLLLG	6.449185146271317	0.5957690900106205	62.32514190673828	0.46781009435653687	17.67150115966797	nan	inf
monomer-300-nr2-run1_result_3	24	LLLAFPLGVLLGFLATYAALPNPDPRLAALTLVMLAAALVFAVFLAVAFGLPFFVVAFFLLGLVFLFFLALVAVESEDLHAVRYAFLVMWRVAPWLFAGPPWVRLVLGVLALAILLAAVAGRRALAEAAARAAGALIAALRKLIGPASNPELARKLLLPGSDLTPERAFAWPASLDDLPDGWRLVALLLVSGLAVTLLVAKLFGPEAGLFVLILVLLYVYLVGQLYAYYKRRRAAAAAEAAGGPPFIAPDGTVVSLAEKERAEWYAELLAGFALVFALGLALALALYIARRLFPGLRRLG	4.629583518303047	0.8129684326931659	64.5541000366211	0.5992491841316223	13.820223808288574	nan	inf
monomer-300-nr2-run1_result_3	25	LLLLFPLGVLLGAVAIYLALPNPNPLIWILFLIFFLAALILSVYLAVRFNLPFFLTAFFFLFLVFAFYLALLAVESRDLFAINMAFLVLLKLLPWLFIGPPLVRLVISLLALAILLAAVAGRRALAERLRLLAGKLIELLRKLVGPPSDPALAARLRLPGSDLTPEKAFDWPKSLEDLPDMWKLVLALLLSGLAATALVAKLFGPFAGLFFLSLLLLYTSFVGMLYAYYKARLAAEAAEAAGAPPFVSPFGVVLSIYEVVRRIWFIVFLIVFFIVFLLSLILFTILHVYLLRNPGSLLEG	18.54246489454152	0.24382656867761304	56.61075973510742	0.3958551287651062	18.623788833618164	nan	inf
monomer-300-nr2-run1_result_3	26	LSLLFPLGVLLGSVLIYLLLPNPDPKLLLLFLIEFLLALLFALYLAAAFGVDPFVVLFLFLGLVFLNFLARVAILSQDLFKINAALFVLLKVAPWLFQGPWWGRLVLFILALLILLSAVLGRKKLAKIAIYIAGLLIEFLKKLIGPPSDPAAAEELRLPGSDVTPEKAFDWPKSLEDIPNMFIVSILLFISGLKVTIKVAELFGPLAGLFVLAALLLYNSHVFMNYVYYKKMLEAKKYEAAGGPPYISPEGVVKSILEKVKEEWYKFYLIVFLVVFLLSLLLFVLLHILLRLLPGALLLG	6.158989716347923	0.6278032419321918	61.42237854003906	0.47548413276672363	16.608461380004883	nan	inf
monomer-300-nr2-run1_result_3	27	LSLLFPLGVFLLAKLIYKRLPNPDEKLYKLFLEMFILALILSILIRILFRAPFFVVALIFLSLVFLTFLAFVAVLSRDLKAIRFALFVLLKLAPWLFIGPFWTRIVILLLALAILLAAVLGRYKLAEKLVYLAGKLIEWLKKKYGPPWNPKLYKLLRLPGSDVTPEKAFDWPKSLDEIPNMWKVVLLLLIGGLIVTVLVALLFGPLVGLFVLAALLLYSYLVAQLYKYYELLREARKREEAGGPPYIDEDGVVKSWEEKEKEKFYKEFKEGFLKVFGLTVVLFVVFYILRKLLPGALLEG	5.966155727045096	0.6628103827657214	67.16313171386719	0.562993586063385	13.989381790161133	nan	inf
monomer-300-nr2-run1_result_3	28	LLLLFPLGILAGALAVYAALPNPDKRLFKLFVIFFLLALIFAIFLARRFGVNPYVVLFFLLGLVFFTFLAMVAVLSQDLFAIRMAWFVLTRLLPWLFLSPPWGRLVIGVLALLILLAAVAGRRRLALLTRRLAGILIALLRKLIGPPADPELARRLALPGSDVTPRKAFDWPKSLDDLPDMEKVSAALREGGLAVTALVARLFGPVAGLFTLILLTLYNFFVEQLYKLYKRLKAAEEYEAAGGPPYISPDGVVKSLREKELEEWYKEFLKGFFIVFLIGFILAVILYVLLKRLPGALLLG	4.5009941579028405	0.7175129436734466	60.882633209228516	0.5550233125686646	14.55624771118164	nan	inf
monomer-300-nr2-run1_result_3	29	LLLLFPLGILGLAVAIYLALPNPDIKLYILFLIFFALALLFSLLLAVLFGANPFVTLFFFLGLVFFTYLAFIAVESEDLRAIRYALLVLTRLLPWLFIGPLGVRLVIGVLALVILLAAVAGRDALADAAARLAGLLVELLRRLYGPPEDPEAAAKLLLPGSDLTPERAFAWPASLDDIPDMFKFVLALLVSGLAVAAKVAALFGPLAGLFTLALLVLYVTFVGMLYVYYKLRREAEKAEAAGAPKYIAPDGVEKSIYEVVKEKFYIIFLILFLVVFAVSTLLFLVLHVYLRLNPGLLLLG	17.411432238173322	0.18724451601365205	54.88373565673828	0.38234418630599976	18.6690673828125	nan	inf
monomer-300-nr2-run1_result_3	30	LLLLLPLGILLGALLLYLRLPRPDLRLFLLFLVFFLAALLFAVFLALRFGVDPLVTLLIFLGLVFLFYLALVAVESEDLFAINMALFVMEKLAPWLFIGPPLVRLVIFILALRILINAVLGRKKKAELFRKIAGILIEKLRKLYGPPEDPALAELLRLPGSDLTPEKAFDWPKSLDDIPDFWKVSAARWAGGLAVTALVAALFGPLAGLFVLIALALYNFFVAQLYAYYVARRAARAAEAAGAPPFVAPDGTVLSLLELVKALWYVAFLLGFLIVFALGLLLALALHAALLANPGLAALG	5.857004319241381	0.7285809523945621	66.56059265136719	0.6285127997398376	11.997939109802246	nan	inf
monomer-300-nr2-run1_result_3	31	LLLLFPLGVILGALLVYRRLPKPDPLLFLLFLIMFLAALLLSILLAILFNLPFFLVLFYFLLLVFLTFLALVAVESEDLFAIRYALFVLYRLAPYLFLGPPWVRLVLALLGLGILLSAVLGREPLARLLTLLAGILIAILDRLIGPPGDPALAALLRLPGSDVTPLRAFAWPTSLEDIPNMFAVVAALLAGGLAVAARVAALFGPFVGLLTLILLLLYVFFVGSLYIYYKRRLEARAYEAAGGPPYVSPDGKVLSRLEVAKKEWYVLFLIGFLLVFLLGVVLSIVLYILLLLNPGSLLAG	4.795414615603756	0.7784957219287717	68.18228912353516	0.6113260984420776	11.484352111816406	nan	inf
monomer-300-nr2-run1_result_4	0	SPAALAAFRAAVPELAAALADAKEVIKGIKKAADEFFDKVEKIINANEKELEELLKEAEELWPELVARGKLNPELMEKLKSKIKSKELYIFFVEALKFGIDVHEHLAAYARKHNIPVPESELDFEGDLPLDLLDDFSGLEPRPGDNRLHWLFWQSLLSIIQGKLKEAIFYAYLAFIEALTEGLKFAVYALQKYGPLGGAPPAPPPFGISLEDLEKAVKLLEAWLEDGSWLKIPVEEALKMPWEALLADPRLKELEELSKKYPFLKEVFDAIKKAHEKANELGKKLEEKEKKEELEKALSE	12.361134877224004	0.5391115015822319	59.34316635131836	0.5722201466560364	17.368562698364258	nan	inf
monomer-300-nr2-run1_result_4	1	SPEELARFRALAPELYAALEAARATIAAIRAAFDAYFAKVEEILNADEEELKKLLEEAKAALPELVARARLDPELMDKLLAKIKSDELFILFVETLRYFVDVHEALAAYARAHGLPVPAAELDLAGDLPLDRLDDFSGLEPRPGQNLLHWLGWLALLAIIEGKIKEALRYAYFAYVEALRRALGFLVAAIERYGPRAGAPPVGPPAGITPADLREAVELLDAFLADGSLFDIPVDEFLHMPLEKLLSIPEMKALKELAAKHPFLKEVFDALEAAHEKANRIGKLIDEKEKKEALEKALKE	3.409902172855091	0.909231441415217	82.3723373413086	0.8331226110458374	7.906566619873047	nan	inf
monomer-300-nr2-run1_result_4	2	SPAALARLAALAPALAEALADARAVLDAIVAAADAYFDALRRILNADEAELAALLAEADAALPELIARANADPELMDKLLAKVKSPRLRIAFVETLRYGVDVHEALADYARRHNIPVPPEELDFMGDFPLDLLDDFSGLEPEPGMNRLHWYFWLALLAIIRGDLLSAVRYALLAFVIALRRALGFLVEALRRHGPAAGAPPGPPPAGASLADWTTAVDLLEALLESEALLKVPVEEFLAAPLSALRALPEWAALAALAARHPELAKVVAALEAAHERARELGALLREKEAAEAAKAAAAK	5.314719328811352	0.6671864449393643	55.17585754394531	0.510536789894104	16.684038162231445	nan	inf
monomer-300-nr2-run1_result_4	3	SPEAEAAFKAAAPELYAAIADARETLAAIRAAADDYFDRVARILAADEAELAALLAEAEARWPALVARGRLDPALMAALWARVRSPRARILFVAALEYIVDVHEALAAYARKHNLPVPPEDLDFTGDLDLSSLDDPSGLEPKPGDNLLHWLGWRALRAIIAGRELEALRYAYFLYVEATREALGFIVAALEKYGPKAGAPPVLPPDGISLADIKTFVDLLTAYLESDELFKVPVEELLAAPVETFLADPLFAAMKALAAKHPFLAEVFDALVDAHRRAGELGAALREREAAEAAAAAAAA	2.257751704580086	0.9287614702768217	85.81402587890625	0.8683424592018127	6.2895002365112305	nan	inf
monomer-300-nr2-run1_result_4	4	TPEEEAKFKELAPELYEALKAAEEVIDKIVDAFNDYLEKVKKIINANEKELKELLEEAEKRWPELVKRAKADPELMKKLKSKIKSKKDYILFVETLKFFVDVHEALADYAKKFNIPVPERDLDFMGDFPLDRLDDPSGLEPRPGMNLLHWLGWKALLAIIEGKHLEAIRYAYLAFLVALREALGFLLEAIKRYGPKYGKPPGLPPDGMTPEDIEKMVELLTKLIEDGSLFDIPVEEFLKMPIESLLSIPEMKAIKELSEKYPFLKKIFDAIIDAHEKVNEIGKLIEEKEKKEEEKKKKEK	2.8541187769630496	0.8782223513170375	77.00301361083984	0.8030202984809875	9.525299072265625	nan	inf
monomer-300-nr2-run1_result_4	5	SPAALADLRARAPELAAALEAAREVIDAIEAAHTAFFDKVKEILEADEEELKELKEEADALWPELVARARLDPALMEAIRAKIKSTKEYILFVYTLQYFVDVHEALAAYARRFGLPVPEAELDFAGDLPLDRFDDPSGLEPRPGMNLRHWLGWLALRAIIEGKIKEAVFYVYLLFLESLRDALGFVVEALRRYGPRAGAPPGPPPAGASLADLERAVELLTALLEAGELYAIPVEEFLAAPLSAFLAHPLFAALADLAARNPFLARVFDAIAAAHEKANEIGKLIDEKEKEEERKKKEEE	3.5383998245561723	0.8860864738035017	84.01809692382812	0.8415912985801697	7.34274435043335	nan	inf
monomer-300-nr2-run1_result_4	6	SPEALAALRAAAPALYDALAAARATIDAIEAAHADWFDRLERILLADEEELAALEAEADARLPALVAAARADPELIDKLLARVKSTRLRITFVATFQYFVDVHAALAAYARRFGLPVPAAELDFMGDFPLEHLEDPSGLEPRPGDNLLHLLGWKALLAILEGKLLEAVRYVYEAFVEALRRALGFLLEAIDRHGPAAGAPPVGDPAGLSPADIRRAVELLTALLEDGSLRAVPVEEFLAAPLAELLADPRFAALAELAARHPFLARVFDALADAHERARRIGRLLRELEAAAAAAAAAAA	4.458043590368793	0.8009743125514499	69.7491226196289	0.6712237596511841	13.302166938781738	nan	inf
monomer-300-nr2-run1_result_4	7	TPEELARLRALAPELYEAIEAARATLAAIREAARAFFDRWREILEADEEELEKLLEEAEKELPELIARAKADPALMEKLLARVKSKRLYILFVETLRYFVDVHEALAAYARRHGLPVPPEKLDFMGDWPLDRLDDPSGLEPRPGDNLLHWLGWRALLAILEGRELEALRYAYLAYLVALREALGFVLAAIERYGPRAAAPPVLPPAGLTPADIARAVALLTAFLEDGSWLEVPVEEFLAAPLAAFLADPRWAAFAELAARHPFLAEVFDALAEAHARANELAALLREKEAAEAERAALEE	1.236954397696517	0.9677356957666962	79.62299346923828	0.8239071369171143	8.118122100830078	nan	inf
monomer-300-nr2-run1_result_4	8	SPETLARLRALAPELYEALAAARETLAAIRAAFDDFYDKMEKILNANEEELEKLYAEAKEKLPELIKRGKLDPELMNKLLSKIKSKKKYITFIETLQFGIDVHEALAAYARRHGIPVPEEELDFMGDFPLDRLDDFSGLEPRPGMNRLHWLLWKALLAIIRGKLKEALFYAYLAFLEALRRALGFLVEALERYGPLAGAPPVLPPDGATLEDWRRAVELLTALLDRGELLKVPVEEFLKAPVSELLADPLWAALAELSARYPELAEVFQALVDAHEKANRLGKLIDEKEKKEEEEKKLEE	7.215507667578945	0.5370965024681411	60.62452697753906	0.5995535850524902	14.840152740478516	nan	inf
monomer-300-nr2-run1_result_4	9	SPEELARLRALAPELYEALEDARRVLDAIRAAHRDWLEKLREILNADEEELEKMLAEAEKALPELIARAKIDPALFEELLAKVKSKELKIAFIYTFQYGVDVHEALAAYARRHNIPVPESDLDFMGDFPLDRLDDFSGDEPRPGMNRLHWLFWLALRAILRGELAEAIRYAYLAYVEALREALGFLVWALDRYGPRAGAPPVLPPDGASLADWRTALELLDALLADGSLLAVPVEEFLAAPLSALLALPEWAALRELAARHPELAAVVGALEDAHEAANELGALLREKEAKEKEKEELEK	1.5816548141008313	0.955101282779176	79.02851104736328	0.8159655332565308	8.384331703186035	nan	inf
monomer-300-nr2-run1_result_4	10	SEEELARFRELAPELYEALSAAREVIDAIVDAFDDWLEKLREIVNADEEKLEELEKEADELLPELIKRGKLDPELINKLLSKIKSKEGYIIFVETLRYFIDIHEALAAYARRHNIPVPPEELDLMGDLPLDRLDDPSGREPRPGDNLLHWLGWLALEAIIEGKLLEALRYAYLAFVEALRRALEFVVEAIRRYGPLAGAPPILPPAGISPEDIETAVNLLRAFLADGSLLAVPVEEFLAAPLESLLADPRLAALKELSKKHPFLQKVFDALADAHLKVNELGALLEKKAAAAAAAAAAAA	3.5348667088299623	0.9059404619441095	81.10359954833984	0.8413977026939392	7.859137535095215	nan	inf
monomer-300-nr2-run1_result_4	11	SAEELARFKELPPELFEAIAAANEVLDAIVAAFRDYFDRLERILNADEETLEKLEKEAEARLPALVARGKLPPALVERLLASIKSKRLFITYVATLEYFIRVHEALAAYARRFNIPVPPEDLDLWGDWPLDRLDDFSGLVPRPGMNRLHWYGWLALLAIIRGDLLTAIRYAYLAFVIALREALGFVVWAIEKYGPKAGKPPGLPPAGISPEDIRTAVDLLTAFLERGELLDVPVEEFLAAPVSAFLADPLFAAFAELAAKHPFLKKVFDALVDAHERANRLGALLEAQEAAEAAEREAAA	2.892338549414883	0.8905447650317232	80.82872009277344	0.8273603916168213	8.046619415283203	nan	inf
monomer-300-nr2-run1_result_4	12	SPAERARFRALAPELYEALEDAEATLAAIVDAHRAWLDRLERILAADEAELAALLAEAEARWPALVARGRLDPALMARLLAAVQSPELRVTFITTLEYFVDIHEALAAYARKHGIPVPPEKLDLAGDLPLDLLDDPSGLEPRPGDNLLHWAGWLALRAILEGKLLEALRWAYLAFVIATREALGFRVEALRRYGPLAAAPPVPPPAGLTPADLERAVALLTAWLADGAWRAVPTEELLAAPLAALLADPRFAALAALAARHPALAAVFAALVDAWEKANRLAALLREREAAAAAARAAAE	7.2848931303997775	0.7462348402406737	71.90956115722656	0.7574210166931152	10.963695526123047	nan	inf
monomer-300-nr2-run1_result_4	13	SPEELARLAALAPELAAALADARAVLDAIRDAFDAWLARQERILNANEEELAALAAEADARWPALVAAGRLPEDVMAALRARIKSTRLRILFDETLAYFVAVHAALAAYARRHGLPVPPARLDFWGDFPADRFDDPTGLVPRPGDDLLHWFGWQALFAIIAGKELEALRYVYLAFLIALRRALEFAVAAWERYGPLAAAPPVGPPAGISLEDIRRAVALLTAFLEDGAWLAVPTEEFLAAPLSALLADPRFAEMAALAARYPFLKKVFDAIAAAHERANRLGALLEKKRAAAAAAAAAAA	3.6711767051169493	0.9025170978336503	82.9266357421875	0.8496319055557251	7.165538787841797	nan	inf
monomer-300-nr2-run1_result_4	14	SAAALARLRALAPALHAALAAARATEDAIVAAFRAHLARLREILLADEEELAALLAEAEAALPALVARARADPALMARLLARVKSPRLRITFVTTLAYFVDVHEALAAYARAHDLPVPPARLDFMGDFPLDALDDPSGLEPRPGDNLLHWLGWKALLAIIEGKELEALRYVYLAFLEALREALGFRVEALRRHGPLAAAPPGLPPAGASLADWEALVDLLDALLADRSWLAVPVEEFLAAPLSALLADPRWAAIAALAARYPELARVFAALEAAHEAMNELGALIEAERAAAAAAAAAAA	15.39520672138512	0.2674707024528975	64.44866943359375	0.42362499237060547	18.11732292175293	nan	inf
monomer-300-nr2-run1_result_4	15	SPAELARLAALAPALAAALADADAVLAAITAAHRDYLARVRRILEADEAELAALEAEAEAALPELIARARADPALMARLLARIKSREGFILFVAHLQYGVDVHEALAAYARAHDLPVPPAELDFMGDLPLDRFDDPSGLEPRPGDNLLHWHFWLALRAIIAGDFLTALRHAYFAFLIALRRALGFRVAAIERYGPLAAAPPGGPPSGLSPADLRTAVELLTAFIESGEWEKVPVEEFLAAPLSALLADPRLAALKALAAKHPLLAAVFAAIEDAHAAANELGALLREKEAAAAAAAALAA	20.438583814815413	0.2354987757729587	46.98243713378906	0.3030526041984558	21.92640495300293	nan	inf
monomer-300-nr2-run1_result_4	16	SPEELAKFKALAPELYEAIADAQAVIDAIVAAAEELFEKFKKILNADEEELAELLAEAEAELPALIARGKLDPALMDALLARIKSTELKIFFIETLRYFIDVHEALAAYARKHNLPVPAAELDLEGDLPRDRLDDPSGLEPRPGDNRLHWLGWKALFAIIEGKLKEAIRYAYLAFLEALRRALGFVLEAIRRYGPIAGKPPVPPPAGISPDDIATAVELLDAFLEDGSLYKIPVEEFLKMPLEKLLSIPELAAFKELAEKHPFLKKVFDAIKKLHEKANELGKLLEEKEKEKEKEKELAK	1.8289208246892938	0.943782141492365	83.0972900390625	0.8437420129776001	7.856545925140381	nan	inf
monomer-300-nr2-run1_result_4	17	TPEALARFRALAPELYEALAAALATLDAIRKAFDDYLDKVEEILNADEEKLEELLKKAKEELPALVARAKLDPALMDALLAKIKSKEDFILFVIQLKYFVDVHQALADYARKFGIPVPPEKLDFAGDLPLDRLDDPSGLEPRPGMNRLHWLGWLALFSIIRGKIKESIRYAYLAYVEALREALGFLVWAYERYGPRAAAPPVLPPAGASLADWTRAVALLDALLADGSLYAIPVEEFLAMPLAELRAHPLWAELAALAARHPLLADVVAALEDAHEKANRIGKLIEEKEKKEKEKKELEK	1.4417312164278453	0.9595848217804251	85.08824920654297	0.8635446429252625	6.649308204650879	nan	inf
monomer-300-nr2-run1_result_4	18	SPEELARFRELAPELFEALEDANKVLDAIEAAFRAFLDRVREILEADEERLAALLAEAEAALPALVARGKLDPELVDALLARVDSPELRILFVTALQFGIDVHEALAAYAKKHNLPVPEEKLDLAGDLPLDRLDDPSGLEPRPGDDLLHWEFWLALLAILAGDLLGALRNAYWAFVIAMRRALGFRVEAIRRYGPLAGRPPGLPPFGISPEDLETAVDLLDSFIADGSLREIPVEEFLAAPLSWLLSDPRFAALKELAEKHPFLAKVFASLEAAHEAVNRLGALLREKEAARAEEAAAAA	13.246001927339377	0.4141076927080195	52.525596618652344	0.46512895822525024	18.21527671813965	nan	inf
monomer-300-nr2-run1_result_4	19	SPAELARLRALAPELYAALAAADATIDAIVAAFDDWLARVREILNADEETLKALLAEAEAEWPELVARAKADPALMDELYAKIKSTEGKILFVATFRYFVDVHAALAAYAKAHDIPVPPEDLDFMGDFPLDLLDDLSGLEPEPGDNLLHWYGWLALLAIINGDYLTALRYVYLAFLIALRLGLGFRLAALERYGPLAAAPPVAPPAGLTPADIATAVALLTDFIESGEWLEIPVEEFLAAPLEWLLSDPRWAALKALAAQHPFLARVFAAIEDAWRRANELGALMREKEAKEAAEKALAE	3.347331082244817	0.9249123383716535	84.42314910888672	0.8616409301757812	6.9308624267578125	nan	inf
monomer-300-nr2-run1_result_4	20	SPAELARFRALAPELYAALAAARATLAAITAAARDWFAFQERVLNADEEELKKLKEEAEKLLPELVKEGKLDPELINKLLSKVKSDKDFILFINTLKYFIDVHQALADYARAHGIPVPEEKLDFSGDLPLDLLDDFSGLEPRPGQNRLHWYGWKALLAILRGDELTALRYNYLAFVIATREALGFALEAYRRYGPLYGAPPGLPPAGISPADIATAVDLLTALLDDGSLEEVPVEEFLAAPLEWLLAIPELAALKELAAKHPFLAEVVAALEDAHERANRLAALLRAKRAAEAAAAAAAA	3.291441202208418	0.9156313971680041	82.42530822753906	0.8405214548110962	7.494016647338867	nan	inf
monomer-300-nr2-run1_result_4	21	SPEELARLRALAPELYAALEAARETLAAIRAAFDAWLARLREILAADEARLAELEAEAEARWPKLVEEGKIDPELMERLYARIASTRGRITFVATLEYFIDVHKALSDYAKKFNIPVPEEDLDFMGDFPLDRLDDPSGLEPRPGMNRLHWHGWLALLAIIAGRLLEAVRHVYLAFVIALREALGFLVEALERYGPLAAAPPVPPPAGLTLEDLRRAVELLQALLDDGALLEIPVEEFLAAPLEALLAHPLWAALAELAARHPFLAEVFAALAAAHERANELGALLRAQEAAAAAAAAAAA	19.360379563465244	0.17460171645957315	51.95698928833008	0.3307662904262543	20.357545852661133	nan	inf
monomer-300-nr2-run1_result_4	22	SPETLAAFKAQAPELAAAIAAARETIAAIKAAFDKFFDEVERIINADEEELAELLAEAEAALPALVARGRLDPALVAELLARVKSDEDRILFVATLQYFIDVHEALAAYARRFDIPVPPEELDLAGDLPLDHLDDWSGLEPEPGMNLLHWYGWLALFAILRGKRKEALFYAYEAFLIALRRALGFIVEAYERYGPKAGKPPGLEPFGISLEDFRTAVALLDAFIADGSWRKIPVEEFLKAPLSALLANPLFAALKALAAKHPFLAEVVKAIEDAHKKANELGELLEKKEKEEEERKKLEE	3.4675340301078084	0.8990936216242543	85.68829345703125	0.8622411489486694	6.577558517456055	nan	inf
monomer-300-nr2-run1_result_4	23	SPAAAARWAALAPELAAAIAAARAVIAAIVAAFEAWLKKMEEIINANEEELKELLKEAEERWPVLVERAKADPELMEKLYSQIKSDKLRIAFVYTLEYFVDVHEALAAYARAHDIPVPEADLDFMGDFPLDRLDDPSGLEPRPGDNLLHWLGWQALFAIIEGKLLEALRYAYLAFVVALREALGFVLEALERHGPAAAAPPVPPPAGLSPADIARAVALLTALLADGALRAVPVEEFLAAPLEALLALPELAALKELAAKHPFLAAVFAALEAAHEKANELGKKLREKEKKEEEKKKLEE	4.2931458910315445	0.8268106523787401	73.1131591796875	0.7668185234069824	10.99134635925293	nan	inf
monomer-300-nr2-run1_result_4	24	SPEELERFRKLAPELYEAIAAARETLRAITAAFEEFFARVEEILLADEEELARLLAEADAELPGLVARARLDPARMAALLARVASDEARILFVAALRYFVDVHEALAAYARKFGLPVPPAELDFEGDWPSDLEDDPSGLEPRPGMNRLHWLGWLALLAIIAGDFATALRYAYLMFLEALREALGFVVAAWEKYGPKAGKPPVLPPAGVSLEDLRTAVELLTALLDAGELEAIPVEEFLAAPLAALLALPELAALAALAAKHPFLAEVWDALAAAHARANRLGALLEEKRAAAEAAAAAAA	4.053484163095244	0.8576220916616804	79.8673095703125	0.8126473426818848	7.817713737487793	nan	inf
monomer-300-nr2-run1_result_4	25	SPAVEARFRALAPELAAALADAREVLDAIEKAFEKFLEKVEKILNADEEELEKLLEEAEEAWPELVARAKADPALMEELRARIKSKEGYILFVEAFRYFVDVHEALAAYARRHNIPVPPEKLDFMGDFPLDRLDDPSGLRPRPGMNRLHWLGWLALLAIVRGDYLGALRYAYFAFLVAMREALGFAVEAWRRYGPRAGAPPVPPPAGLSLADLETAVELLDALLDDGSLFEVPVEELLAAPLEWLLSLPEWAALKELAAKHPFLARVVEAIEKAWKKANELAALMREKEAAEAAAAAAAA	4.266956926994019	0.8431018689117508	79.08749389648438	0.8287956714630127	8.43912124633789	nan	inf
monomer-300-nr2-run1_result_4	26	SPEVEAEFRARYPELYAALADARAVLDAITAAFDDWLDKQKEILLADEKKLEELLEEAEKRLPELIKRAKADPELINKLLSKIKSKKLKITFINTFEFGVDVHEALAAYARRHNIPVPEKDLDFMGDFPLDKLDDFSGLKPKPGDNLLHWYFWLALLAIIEGKLKESLFYNYLAFLIATREALGFLVWAYERYGPLGGAPPGGPPDGLSLADIRRAVELLTALLEDGSLLEVPVEEFLHAPLSWLLSDPLWAELKALAARHPFLAAVFDALADHHAKVNELAALIDKIEAAKAAAAAAAA	18.042873073113967	0.2751979384815157	44.02582931518555	0.2471488118171692	22.852142333984375	nan	inf
monomer-300-nr2-run1_result_4	27	SPEEEARFRALVPELYEALAAARAVLAAVRAAADAWFDRVEAILRADDAELAALLAEADAALPALVARAKADPALIARLLARVQSPELRILFVATFAYGVDVHQALADYARKHNIPVPPSRLDFMGDFPLDRLDDPSGLEPRPGDDLLHWLLWLALLAILRGDVLAALRYAYLAFLVATREALGFLVEALERYGPKGAAPPAPPPDGATLADWRRAVELLTALLEDRSLLAVPVEEFLAAPLEALLALPRLAALAALAAKHPELAAVLDALRAAHARLNRLGALLREREAAAAAAAAAAA	13.416135688300843	0.5269851723436513	59.648590087890625	0.5680431127548218	15.129197120666504	nan	inf
monomer-300-nr2-run1_result_4	28	TPEALADFAARAPELAAALAAARATLEAIRAAAREWFDRVERILAADEAELAELLAEAEALLPELIARGKLDPELMAKLLAQIKSPRARILFVATLRAGIDIHEALAAYARAHNLPVPPEKLDFAGDLPTDSLDDPSGLEPKPGDNLLHWHFWQALLAIIAGKELEALRHMYLAYVVALREALGFAVEALERYGPLAGAPPGAPPAGATLEDLRRALALLDELLADRSLLAVPVEEFLAAPLEALLALPRWAALRELAAQHPFLAEVFAALEEAHLRANRLAARIREQEAAARAAAAAAR	3.7036237851810694	0.9016214170528146	80.50940704345703	0.82709801197052	7.996677875518799	nan	inf
monomer-300-nr2-run1_result_4	29	TPEEAARFAALAPELAAAIADAREVLAKIVEAADEFFDKFEEILNADEEELEKLLKEAEELLPELIKRAKIDPELMDKILSKIKSKERKIAFIYALKYGVDVHEALAAYAKKHGIPVPPEELDFMGDFPTDLLDDPSGLEPRPGDNLLHWLFWLALLNIVEGKLKEALRYLYLAFLEALRRALGFILEALEKYGPLAAAPPGPLPDGMSPADIARAVALLDAFLADGAWLAIPTEEFLAAPLSALLAHPLLAELAALAARHPFLAEVFDAIAEAHEKANELGKKIDEKEKEEKKKEELAK	3.6608349577903296	0.8911932092126947	74.3078842163086	0.7451701164245605	9.912514686584473	nan	inf
monomer-300-nr2-run1_result_4	30	SPETLARFRELAPELYEAIAAAREVIDAIVKSFRDWLARYRRILEADEEELEKLYKEAEEALPELIKRAKADPELINKLLSQIKSKELYILFVTTLKAGIDIHEALAAYAKKFNIPVPEEDLDFMGDFPLDNLDDFSGLEPRPGMNRLHWLFWLALLAIIRGDVLTALRYTYLAFLEALRRALGFVLEALDRYGPKAGVPPGLPPAGITPADIRRAVELLTALLEDRSLLEVPVEEFLAAPLAALRAIPELAALAALAARHPFLARVWAAIEDAHAAANELGALLRAREAEKAREEAEAL	3.0652939128373062	0.8829479383748101	73.13213348388672	0.7635905742645264	10.306929588317871	nan	inf
monomer-300-nr2-run1_result_4	31	SPEELARLRELAPELFEAVAAAVETIDAIVKAAKDFFDKVEEIINANEEELEKLYKEAEEKLPELVARAKLPPELMDLLLSKIKSKEKYILFVYTLEYIVNVHEALAAYARKWGIPVPPEKLDLWGDFPLDRLNDFSGLELEPGDNPLHWAGWLALLAIIRGEEKEALRWAYFAFLIALRDALGFIVWAWERYGPRALAPPVAPPAGISLADIRTAVALLTALLEDRELLEVPVEEFLAAPLEALLAHPLWAALVELAARHPFLAGVVDAIFDAHKKANELGKKLEEKEKKEEEKEKKEK	1.6859600870434852	0.9453290865775479	80.30181884765625	0.8316978812217712	8.385627746582031	nan	inf
monomer-300-nr2-run1_result_5	0	MTLEEIEARLSPEGPDEKELVRLIVEYLRSRMDKPFKISDLIELILELYKLLNRDKPIPGDLNTFEAKLKILEEFFKEAIEGGKYEVLLALAIYSNPEMQEFFKKFYEKYFGGDKGLEEALDYIIENLDNFLKGELGDFSEEDIEDFLKTFSSSFFMTIFDIYFQIFWDYIEKKYEGKPIEEIWEDILSEESDIWPKLDKVVESFVKIWELYLKRLNNPEKATTYFLEAFLEKYKDYTSATLEQLKKILKEKHEIDGKTYSGLEYVVRGFFMLKLYIKLKEKMPDLPIPEKLKEKYPGIF	17.27507758516425	0.32961581800705886	69.75418090820312	0.607697069644928	14.267499923706055	nan	inf
monomer-300-nr2-run1_result_5	1	KPLEEIKKKFGPEKPNKKELEELIIEYLFNNMDKPFKIEDLIKLIEELYKLLHKNEPLPGDLNTFEARLAILEEFFRDAIEGKMYGVLLALAIYSDPEMREWVKKFYDKYFGGNKGLEEALKYLLENLENFLEGKLGDFSQEDLEEFRKTFTSSSFMTIFDIYFTILWNYIEEKYKGKPISYIWEEYLDPNSDLHPKKDKVVKSFVELWELLLKQLNDPELATRNFLEKVLEKYKDYSSATLEKALEILKKEHEIDGKTYSGLEYLISGLFDLKFYIYLKKKDPSLEVPEKLKEKYPGIF	15.104168105355786	0.3762181744483496	59.26252365112305	0.47672349214553833	17.26245880126953	nan	inf
monomer-300-nr2-run1_result_5	2	MSLEEIKEKLSPEKPDKEELVRLINEYLRNRMKKPIKISDIIDLILELYKLLHKNEPLPGDLNTFEARLKILEEFFNEWIEGNYLEVLFSLAVYSNPEMRKWVKEFYEKHFGGKEGLEKALKYIFDNLDDFLEGKLGDFSEEDIENFRRTFTSAFFLTLFNILFQIFWDYVEEKFKGKPVEEIWEEYLSDNSELWPLKEKVVKTFVELWEKFLKKLNDPELALKNFLKEVLEKYKDHMSATLEQLLEILKKEHEIDGKTYSGLEYVVLGLFDLLFYIELKKKLPSLPVPEKLKERYPGIF	17.33084896180954	0.38194391877820816	69.47280883789062	0.6247223019599915	14.415213584899902	nan	inf
monomer-300-nr2-run1_result_5	3	MTEEEIKEKLSEEEPDKKELERLIIEILKNRMNKPFKISDLIEIILELYKWLNKNKPPKGDLNTFDARLEILETFFREAIEGGMLGVLLALAYYSDEKMREWFEKFYEKYFGGKKGLEEAWDYILEHLDDFLNGKLGDFSQEDIDNFLETFSSGFAMTVFNIYFQIFWDYVEEKFKGKPISYIWEEYLSPESSLHPLRDKVVKSFVEIFNLFLKKINNPEKVLDNFLKDFIEKYKNYISATLEQLKEILKKKHVIDGKTYTGLEYVIRGFFDLLFYIELKKKDPSLPVPEKLKERYPGIF	1.6587288559465083	0.9436871415151419	84.20722198486328	0.8528924584388733	6.759067535400391	nan	inf
monomer-300-nr2-run1_result_5	4	LTPEEIEKLLAPGKPNKKELERLINQILLNRMNKPFKISDLIELIIELYKLLNKDKPLEGDLNTFESKLKIFEDFFNEAIEGGMYGVLFSLAIYSNPEMREWVKKFYEKNFGGKEGLEKALDYLLDNLKNFLNGELGDFSQEDLDDFRKTFTSGLFMTIFDILFEIFWDWIEKKYKGKPISYIWEEILDPNSEIWPKLDKVVETFVNIWNKFLKALNDPELATKNFLEAFIKKYKDYTSATLEKLLEILKKEHEIDGKTYSGLEYVVRGLFMLKIYIKLKKKMPDLPVPEKLKKLYPGIF	13.17235779524534	0.46520955735140784	66.5458984375	0.6357207298278809	14.67320728302002	nan	inf
monomer-300-nr2-run1_result_5	5	MTEEEIKKKLSPEKPDKEELEELIVEYLLNRMDKPFKIEELIELIIELYKWLNKNKPIEGDLNTFEAKLKVLEEFFREAIEGGMMGVIFALAIYSDPEMREWVKKFYEKYFGGKEGLEKALKYLFEHLDDFLKGKLGEFSEEDIEDFRKTFTSAAGMTIFNIYFQIFWDWILKKYAGKPWSTIRADILDPNSEIWPKLDEVVDSFVEIWNLLLKRLNDPELATRNFLKRFIEEYKDHISATLEQLLELLKKEHEIDGKTYSGLEYVVRGFFMLRIYIELKAKDPSAPVPEQWKAKYPGIF	20.368732276500914	0.26426726669311257	51.817081451416016	0.3351622223854065	20.083303451538086	nan	inf
monomer-300-nr2-run1_result_5	6	LPLEEVRARLAPGEPDAAEETRLLAELLRARMDKPFRLSDLLELILEWYRLRHRDEPPAGDLSTFEARLAILREFFREAIEGGRLAVLFELALYSHPEVRAWVEEFYAKHFGGDRGLEEALDYLFANLPLFLAGELGDFSEEDLAAFRRTFHSALFDTIFDLLFEIFWNDVKEEYKGKPIEVIWEDFLSDESSLWPKLEEVVETFVELWRLYLERVGDPEEATRNFLERFIEKNKDLTSATLEKALEILKKEHEIDGKTYSGLEYLVLGLFELKFFEELKKLKPDLPVPEKLKERFPGIF	2.0400446419749008	0.9302844241055376	81.59632110595703	0.8310950994491577	7.478263854980469	nan	inf
monomer-300-nr2-run1_result_5	7	LPEEELRAELGPGGPDKERLTRLIATYLLNRMDKPFDIKDLIKLIEDLYLLLNKDKPPEGDLNTFEARLKILKDFFKDAIEGNRLEVLFMLAIYSDPEMRAFVEEFYKKHFGGKKGLEEALNYLFENLDNFLKGELGDFSQEDLDNFQRTFTSGFFMTVFKILFTIFWEDLEERFKGKPISYIWEEVLDPNSDIWPKLDEVVKTFVEIWDLFLKRLNNPELALRNFFEKFVAENKDDISATLEKLLEILKQEHEINGKKYSGLEYVVRGLFVLEIYKYLKAKMPDLPVPEKLKELFPGIF	10.595045423956325	0.7457139585055276	72.4815673828125	0.7702768445014954	10.687738418579102	nan	inf
monomer-300-nr2-run1_result_5	8	MSKEELEKKLKEEKINKKELEELINEYLLNRMNKPFKISDLLELIIELYKLLNKNKPLEGDLNTFEAKLKIVENFFNFAIEGNMLGILFSLAIYSDKEMQDFVKEFYEKYFGGKKGFEEALKYLLDNLNKFLKGELGDFSEEDIKNFNKVFTSSFFMTVFELYFQIFWDDVEKEFAGKPVTEIVEALLSPESDLWPKLDKVVESFVKIWDKFLEKLNNPEFATKNFIEAFLEKYKDHSSLTLEQALEILKKEHEIDGKVYSGFEYLVRGFFVLLLYIRLKAQLPDLPVPEKWKELYPGIF	11.42844662609622	0.5186778503854439	50.62686538696289	0.5041367411613464	17.903039932250977	nan	inf
monomer-300-nr2-run1_result_5	9	LPLEELEELLGPEEPDEELLERLIVEYLRNRMNKPFKIEDLIELIEELYKLLHRDEPPPGDLNTFEARLKIIEDFFRDAIEGKKYGVLLALAIYSDEEMRKFVEEFYEKYFGGDKGLEEALDYIFENLDDFLNGKLGDFSQEDIDDFRKTFTSSFGMTLFDILFTIFWNYIKEKYKGKPISYIWEEFLSDESELWPLLDKVVKTFVELWNLFLSQLKDPEKATKNFFEAFIKKYKNDISATLEQLLEILKQEHEIDGKTYSGLEYVIRGLFVLKIYIELKKKNPNLPVPEKLKELYPGIF	1.7806430438872858	0.9396517543103117	82.9345932006836	0.8554946184158325	7.0683159828186035	nan	inf
monomer-300-nr2-run1_result_5	10	MTEEEIKKLLEEEEPDKEKLEKLIIEYLKNKMNKPFKIEDLIDLILELYKLLNKNKKPKGDLNTFESKLEVLKEFFNTAIEGGMMSILLAIAYYSDEEMRKWFEEFYKKYFGGNKGLEEAWEYLVKNLDNFLNGKLGDFSQQDIEDFRKTFTSAFGMTVFNIYFQIFWDDILKKYKGKPIEEILEDLLSPESDIWPKLDLVVDTVNEIWEKFLKRINNPEEATKNFLKKFIEENKDYISATLEQLLEVLKQDHVIDGKTYSGLKYVLRGFFVLKLYIELKKKLPDLPIPEKWKELYPGIF	11.82699866925969	0.43067576478828434	51.676795959472656	0.351333349943161	20.58625030517578	nan	inf
monomer-300-nr2-run1_result_5	11	LPLEEIEEKLSPEEPDEKELVKLIVTYLRNNMDKPIKISDIIDLILHLHKLLNKDVPPPGDLSTFEARLAVFKEFFTDAIDGNKLEVLVALAIYSNPEMREFVKKFYEKHFGGNKGLEEALNYLFENLDNFLNGKLGDFSQEDIDDFRKTFSSGFFMTIFNILFQIFWDYVKEKFKGKPVSEILKEILDPNSELHPKLDEVVKTFVDLWNKFLSRLNDPELATENFLKAFLEENKDHTSATLEKLLEILKKEHEIDGKTYSGLEYLVRGFFWLKIYIELKKEMPDLPVPEKWKELFPGIF	1.9497518957987356	0.9310423341128555	81.14736938476562	0.8295139074325562	7.642636299133301	nan	inf
monomer-300-nr2-run1_result_5	12	MTKEELEEKLEPEEPNKEELVRLIAEYLRNSMKKPFKIEDLVELILELYKLLHRNEPLEGDLNTFEARLSVLKSFFNEAINGNYYQVLLELAIYSNPEMRKWVEEFYKKYFGGKEGLEKALNYIYDNLDNFLEGKLGDFSEEDIENFKKTFTSSFGSTLFDILFQIFLDWLEKEFEGKPISYIWEEFLSENSPIWPKLDEVVSTFSSIWNNFLKKLKDPELATKNFLEYFLNKYKDYTSATLEKLLEILKKKHKINGKTYSGLEYVIRGFFVLKLYIYFKKKKPDLPVPEKLKKLYPGIF	2.063090129912306	0.9342119481225992	83.22015380859375	0.8506461381912231	6.95986795425415	nan	inf
monomer-300-nr2-run1_result_5	13	MTPEELKERFGEEEPDEEELVRLIVEYLRNKMDKPFDISDLIELIEDLYKLLNKNKPPEGDLNTFESRLKVLEDFFNDAIDGGRYEILLALAIYSDPEMRKWVEEFYEKYFGGNKGLEEALNYLFENLDKFLKGELGDFSQEDIDKFLETFSSSFFSTLFNILFQIFLDWIEEKYKGKPISVIWEDILSDESEIWPKLLKVVDTFVSLWEKFLARLDNPELAITNALKRFLEEYKEHTSATLEQLLEILKQEHEIDGRTYSGLQYVVLGLFALRIYIWLKEKMPDLPVPEKLKERFPGIF	1.8357530629075458	0.9454994291986994	84.61238098144531	0.8611868619918823	6.665569305419922	nan	inf
monomer-300-nr2-run1_result_5	14	MTLEEIRERLGPGEPDKEELTRLIAEYLLSRMDKPIDIKDIIELILELYKWLNRDKPPKGDLNTFEARLEVLREFFRSAIEGGMLEILFMLAIYSNPEMRKYVKEFYEKYFGGKKGLEEALDYLFSNLKDFLEGKLGDFSEEDLENFRKTFTSAFFMTLFDILFEIFWNYVEEKFKGKPPEEILKELLSPESELWPKLLKVVKTFVELWDLFLKQLNDPEFATRNFLKDFLEKYKDYSSATLEKLLEILKKEHEIDGKTYSGKEYLVLGFFVLRFYIELKKKLPDLPVPEKWKKLFPGIF	17.53313651884462	0.42040449631299365	68.76165771484375	0.6217974424362183	15.045976638793945	nan	inf
monomer-300-nr2-run1_result_5	15	MTEEELEELLSPGEPDKERLTRLIVEYLLNRMNKPFKIEDLIELIIDLYLLLNRDVPPEGDLSTFEARLKILEDFFRDAIEGGRLAILFALALYSNPEMREFVKEFYEKYFGGDKGFEEALDYLIENLDDFLEGKLGDFSEEDLKNFRRTFTSALGMTIFDIYFTIFWEYIEEKFKGKPISYIWEEILSDDSEIWPLLDRVVKTFVRLWELFLSRLNNPEEATKNFLEAFLKENKDHTSATLEELLKKLKEEHEIDGKKYSGLEYIVRGFFMLRIYIKLKEKMPDLPVPEKLKKLYPGIF	1.346783779366544	0.9610884777536467	82.76300048828125	0.8493592739105225	7.371218204498291	nan	inf
monomer-300-nr2-run1_result_5	16	MTKEEIEKRLGPEEPDEEELERLIVEILRNSMDKPFKIEDLIELIEELYKLLHKDEPLPGDLNTFDARLAVLEEFFNDAIDGNKLSILLALTIYSNPEMRKWVEEFYKKHFGGDKGLEEALDYLIENLDDFLEGKLGEFSKEDIDNFLKTFTSGFAMTVFNIYFQIFWDWIKEKYKGKDIETIWEEVLSPESEIWPKLLKVVDSFVSIWNKFLSRLNNPELATKNFLEAFLKENKDYTSATLEQALEILKKEHVINGKTYSGLEYLVLGLFHLKIFIELKKEKPDLPVPEKLKKLYPGIF	1.9409836132995621	0.9279319799196033	84.52359771728516	0.8629622459411621	6.540302276611328	nan	inf
monomer-300-nr2-run1_result_5	17	MPKEEIEELLGPEEPDKELLERLIVEYLLNNMDKEFKISDLIELIEELYRLLHKNEPLPGDLNTFEARLKILEEFFNEAIEGGMYNVLFALALYSDEEMRKWVKEFYEKHFGGNKGFEEALNYLFENLEDFLNGNLGDFSKEDLENFRKTFTSSFAMTVFDILFEIFLNDIKKRYEGKDVKTIWEDILSENSDIHPKLDKVVDTFVKIWEKFLERLKDPEFATKNFLEAFIKRNKDYTSATLEQLLEILKKEHELDGKKYSGLKYVVRGFFWLKLYIELKKKMPDLPVPEKLKEKFPGIF	13.994529376056182	0.4044563724118131	64.04518127441406	0.5732825994491577	15.90038776397705	nan	inf
monomer-300-nr2-run1_result_5	18	MTEEEIKEKLSDEEIDEEKLTRLVVEYLRNKMDKPFDIKDLINLIIDLYKLLNKNKPLEGDLNTFESRLKIVEDFFNDAIEGGRLEVLFAIAIYSNPEMREFVKEFYEKYFGGDKGLEEALEYLFKNLDKFLKGELGDFSEEDIKNFRKTFTSSFFMTLFNILFQIFWDDIEEKYKGKPVSYILEEILDPNSDIWPKLDKVVDLFVKLWDLFLKRLDNPEEATENFLKRFLEENKDHTSATLEKLLEILKKEHEIDGKKYTGKEYLVLGFFVLQIYIKLKKKMPDIEVPEIWKKRFPGIF	1.7462709568812531	0.9392405483330809	83.2289810180664	0.8633726835250854	7.142899990081787	nan	inf
monomer-300-nr2-run1_result_5	19	MTEEEIEAELGPGEPDKKRLTRLIVEMLLRNMEKPFKIEDLIELILRLYKLLHKDEPPEGDLETFEAKLKILEDFFREAIEGGMYEILLALAIYSNPEMREWVEKFYEKHFGGDEGFEAALDYIFEHLDDFLEGKLGDFSQEDIDDFRKTFTSGFFMTLFDIYFQIFWDYIEKKYKGKPVSVIWEDYLSDKSEFWPLLEKVVETFVKLWDLFLKRLNDPELATRNFLERFIEEYKDYVSLTLEQALEILKKEHEINGKTYSGLEYLVLGLFHLKFYIELKKKDPSLPIPEKLKKLFPGIF	1.6914047728569315	0.9460379617274868	86.14037322998047	0.866838276386261	6.158377170562744	nan	inf
monomer-300-nr2-run1_result_5	20	MKEEELEKKFKEEELNKEELERLIVEYLLNRMDKPIKISDIIELIEKLYKLLHKNEPIEGDLNTFESRLKVLEDFFREAIEGGMMGVLFALALYSDPEMREWVRKFYEKYFGGNKGFEEALNYLLKNLDNFLEGKLGDFSEEDLEEFRRVFSSSLAKTIFLIYFEIFWNYVLEKYKGKPIEEIYKDFLSDNSELWPKLLKVVKSFVSLWNLFLKRLNDPELATRYFLERFIEEYKDYTSLTLEKALEILEKEHEIDGKTYSGLEYLVLGFFALLFYIELKKKNPNLEIPEKLKEKFPGIF	6.928078430538991	0.7025814082511652	66.79972076416016	0.6447386741638184	14.434717178344727	nan	inf
monomer-300-nr2-run1_result_5	21	LPLEEIKERLGPEEPDKEELTRLIAEYLRNRMKKPFKISDLVELILELYRLLHRDEPEKGDLNTFEARLAVLEEFFEEAIKGGRMEILFELAIYSDPEMREWVEKFYKERFGGDKGLEEALRYLYEHLDDFLKGKLGEFSEKDLEDFRKTFTSAFFMTIFDIYFQIFLDWIEEEFKGKPVSYILEELLSEESPIWPKLDKVVESFVKIWNLFLERLDDPELATTNFLKKFLEEYKDHTSATLEKLLEILKKKHEINGKTYSGLEYLIRGFFVLRLYIWLKKKMPDLPVPQKWLDLYPGIF	1.8098551119041513	0.946009417402965	84.22012329101562	0.8499557971954346	6.920804023742676	nan	inf
monomer-300-nr2-run1_result_5	22	LPLEEIEERFDPDEPDKEELEELIAEYFLNRMDKPFKISDLIELIEELYKLLHKNEPIEGDLNTFEARLKIVEDFFNEAIEGGMEGVLLTLTIYSNPEMRKWVEEFYKKYFGGKEGFEKALKYLFSNLPLFLNGELGDFSEEDIENFRKTFSSGFAMTVFDILFEIFWDDVKKEYKGKPISEIWADFLSDNSSLWPKLDKVVKTFVNIWNKFLERLNDPELATENFLKAIVEKYKDYLSATLEKLKEILKKKHEIDGKTYSGLEYVVRGLFVLRFYIELKKLDPSLPVPEKLKKLYPGIF	1.6328229820279747	0.9460593273233346	85.69876098632812	0.8786753416061401	6.116055488586426	nan	inf
monomer-300-nr2-run1_result_5	23	LPLEEIKERLSPGEPNKEELTRLISTYLLNRMKKPFKIEDLVELILEWYKWLHRNEPPRGDLSTFEARLAVLKEFFTTAINGGMMEVLFSIAYYSDPKMREWVEKFYKKHFGGDKGLEEALKYLFDHLEDFLEGKLGDFSEEDIEDFQKTFSSSFFMTLFDILFKIFWDDVEEKYKGKPISTIWEDFLSEESELWPKLDEVVKTFVELWNEYLKRINNPELATKNFLKEFLEKNKDYTSATLEKLLEYLKKEHEINGKTYSGLEYIVRGLFHLKFYIELKKKDPSLPVPEKLKELYPGIF	2.4893626004088203	0.9014403639211089	80.69934844970703	0.8283358812332153	7.976388931274414	nan	inf
monomer-300-nr2-run1_result_5	24	MTLEEIKEIFSDEEPDKEKLERLIAEYFRNNEKKPFKISDLIELIIDLYKLLNKNKPPEGDLNTFDAKLKVLEDFFNSAIDGGMYGVLFELARYSDPEMRKFLEEFYKKYFGGKKGLEEALEYIFNNLQDFLEGKLGDFSEEDLENFRKTFSSSFFDTIFNIYFQIFWDYVEEKYKGKPVSVIWEDFLSPDSELWPKLDKVVDSFVSIWNKYLSRLNDPELVTENFLKHFIEKNKDFTSATLEQLLEILKQEHLIDGKTYSGLEYVIRGLFALKFYQKLKAKDPSLPVPEKLKELYPGIF	17.723776254210513	0.3579659354214514	66.83281707763672	0.6503561735153198	14.792799949645996	nan	inf
monomer-300-nr2-run1_result_5	25	KPLEEIKEEFGPEEPDEEKELELINEYLRNRMNKPFKIEDLIKIIEEIYKLKNKNKPPEGDLNTFEARLKVLEEFFNEAIEGNKYGVLFSLAIYSNPEMQEFVKNFYEKYFGGDKGLEEALKYLLKNLDNFLNGELGDFSEEDIENFRKTFSSSFFTTIFNIYFTIFLNDIEEKFKGKPISYIVEELESPESEIWPKLDKVVKSFVKIWNKFLEKLNDPELATENFLKKFIEENKDYISATLEKLKELLKKEHEIDGKTYSGFEYIVLGLFVLKLYIEFKKKDPSLPVPEKWKELFPGIF	17.562475858620857	0.2737876586758591	58.82780456542969	0.5112369060516357	15.726370811462402	nan	inf
monomer-300-nr2-run1_result_5	26	LPLEEIRERLGPEEPDEEELERLIAEYLRNRMDKPFKISDLIELIEELYRWLHENEPPEGDLSTFEARLAVLEEFFTEAIEGGRLGILLMLAIYSNPEMRKWVEEFYKKYFGGNKGLEEALNYLLDNLENFLNGKLGDFSEEDLKNFRETFSSGFFMTIFNIYFEIFWNYVEEKYKGKPVETIWEEFLDENSELWPLLDRVVESIVRIWNLYLERLNDPELATKNFLKKILEEYKDYTSATLEKALEILKKKHEIDGKTYSGLEYFVRGLLVLRFYIELKKKMPDLEVPEKLKKLFPGIF	18.06692316560819	0.27450453670453995	50.77895736694336	0.4631474018096924	19.124757766723633	nan	inf
monomer-300-nr2-run1_result_5	27	MSKEEIEELLTPEKEDKEKLTKLISEILLNSMNKPFKISDLINLILELYKLLHKNEPLPGDLNTFEAKLKVVKDFFNEAINGNKYEILFMLAIYSDPEMREWVNKFYEKYFGGDKGLEEGLNYLFENLDNFLSGKLGEFSQEDLDDFERTFSSSLFMTIFNILFEIFWNDIEEKYKGKPIEYIWEEFLSPNSDFWPKLDEVVDTFVSLWKNYLKKLNNPEKATKYFLERYIEKNKDYISATLEQLMEILKKKHLIDGKEYSGLEYLILGFFVLEFYIKLKKKMPDLEVPEILKKRFPGIF	11.072832113739455	0.6744882987652698	72.69154357910156	0.7695746421813965	10.390631675720215	nan	inf
monomer-300-nr2-run1_result_5	28	LPLEEIKELLGPEEPDKELLERLIIDYLLSKMDKPFKISDLIELIIELYKWLHKDEPPEGDLNTFEARLAIVEEFFREAIEGGMLGVLLALAIYSDPEMRAFVEEFYQRHFGGDKGLEEALRWLLDNLPLFLNGELGEFSQEDLDAFRRTFTSAFFMTLFDILFEIFWNWLEEEFKGKPPLVIYEELLSDESPVWPKLEKVVKTFVELWNLFLERLNDPELATRNFLERFIKEYKDHISATLEKALEILKKEHVINGKTYSGLEYLLLGLFVLKLYIRLKKLLPDLPVPEKFKELFPGIF	10.754030324135506	0.6608371819908317	73.32201385498047	0.7472691535949707	11.060514450073242	nan	inf
monomer-300-nr2-run1_result_5	29	MKEEEIEELLSPEEEDKELLVRLIAEYFLNRMDKPFKISDLIEIILDLYKLLNKNKPIEGDLNTFEAKLKVLEDFFNRFINGKMMEVLFMLALYSDPEMREFVKKFYEKYFGGKEGFEKALDYLFDNLDLFLEEKLGDFSEEDINDFLETFSSALAMTIFDIFFEIFLNYVKEKYKGKPISVIWEDFLSDESELWPKLDKVVETFVNIWNNILKRFNNPEKMTKNFLKRFIEKYKDYTSLTLEQALEILKKEHEIDGKKYSGLEYFVRGLFHLKIYIELKKEMPDLPVPEKLKELYPGIF	2.6888740615784954	0.8948468011591585	75.92000579833984	0.7830736041069031	9.688523292541504	nan	inf
monomer-300-nr2-run1_result_5	30	LPEEELRARLGPEEPDKEELERLIAEYLRNRMKKPFKISDLVELILELHRWLHRNEPPPGDLSTFEARLAVLREFFRTAIEGKMYGVLFSLAIYSNPEMREWVEKFYEKYFGGKEGFEKALDYLFSHLDDFLNGKLGDFSEEDIEDFLKTFTSSFFLTVFDIFFQIFWDYVKEKYAGKPISVIWEDFLSDNSELHPKLDEVVKTFVEIWNLFLERINNPELALRNFIEAFIKRYKDYTSLTLEKALEILKKEHEIDGKTYSGLEYLIRGFFELRFYIELKKQMPDLPVPEKLKEKYPGIF	15.442927483517344	0.41991723640149375	64.64390563964844	0.6124334335327148	16.304353713989258	nan	inf
monomer-300-nr2-run1_result_5	31	MPLEEIRERLSPEGEDEEELERLIREMIRNAMDKPIDIKDIVDLIEELYLLLHRNEPPEGDLNTFEARLAVLEEFFNSAIEGGKLGVLFELAIYSDPEMQEFVKEFYEKHFGGDKGLDEALDYIYENLDKFLNRELGDFSQEDIDKFLKTFTSSFFMTIFDIYFQIFWDYILEEHKGKPWEVIWEDYLSPDSPLHPKLDRVVKSFVKIWNKFLKRLKNPELATENFLKAYIEKYKDYTSATLEKLKEILKKEHEINGKTYSGLEYVIRGFFHLEIYIELKKKMPSLPVPEKLKELYPGIF	2.511911814000611	0.905523128490773	82.08953094482422	0.839957594871521	7.560506343841553	nan	inf
monomer-300-nr2-run1_result_6	0	ANYMTLKEINSEKPKIDKETKILTKKFTLTFENFDNSKKLKIVLTYTENGDKEKSLKIEIYASSEDDKITLTVKESDLDPNSYLASKKVNEELEEFKKKNKNKYDFPISKIDFYGDSIDNLLIVFWFNDEDFVMIYILKIKGIPGLEFPEEEPELLLPVPPGAPRFKLILKEDWLFLYLERTNPDISSYDMFDALYEAVKKFPEFLEALLKGEGFEAAVKKLFPPSKQWAGKGIYAFFELLHPGWSESKDLEFRKKMEEEIVKPLLANLTKAREDLLKRVGERDADAAFLASPLAAPEPA	23.266821671001253	0.13804663397951275	41.780967712402344	0.33725035190582275	20.86781120300293	nan	inf
monomer-300-nr2-run1_result_6	1	ANQMTLKDIKSEEPIIDEKTGKKTYTFTLTISNFDNSKKLTITLEFIEIGDKEKSLNIILNASSESDSITLTVKESDLNLNSNKASEKVNKALNEWKEKNKDKYDFPISSIKFYGDSIDNLLIVFYFNDEDFVMLYIKKIEGIPGLPFPPEPLKALPPVPPGQPEGVLKRFYDYLFLYLRRTNPDISSYDQFKAFYEALKKFPELVELLLKGEGFEAAVKSLFPPSKQWAGKLLGAFLESLKPGWFKSKDKEEIEKFMNEIIKPMLKQLSIAYKDLLKQVGERDIDARYLASPLAGAAPL	13.079904668758244	0.33764022430374	45.87519454956055	0.38985568284988403	21.83131217956543	nan	inf
monomer-300-nr2-run1_result_6	2	NPWMTLKSISSEEPKIDEETKKVTKTFTLLIETPDGSKKLTIKLVFIENGDKEKSLNIKLYASSEEDSITLTIKESELNENSYEASKKVNKELEKWKEKNKDKYDFPITRIDFYGDSIDNLLIIFHFNDQDFIMIYILKVKGLPGLPFTPEPLPAAPPVPPGAPEVVLKRFGDWLFFYLRRTNPDISSYAMFDAFVKALEKFPELRELLLQGKGYDAAVAELFPPSEVWAGRGLRALLELLRPGFWESKDLEELKKFEEEIVKPLLKNLNIAYKELKKLVGEKDTTALFLASPLAGAAPA	18.488785852137347	0.30695129348133626	56.89918899536133	0.45578211545944214	20.49564552307129	nan	inf
monomer-300-nr2-run1_result_6	3	NNYYTLKEIKSEEPEIDEETGVVKKTFTLLIENFDGSKKLTIKLEFIEKGDEEKSLNIIYSASSEDDSLTLTVKESDLNLNSFLASKKVNKELEEWKKKNKDKYDFPLSRIDFYGDSIDNLLIVFHFNDEDFVMIYFLKVKGIPGLPFPPEPALALLPVPPGAPEVRIERFGDWLFLYLRRTNPKISSYGMFKAFVEAVEKWPEFRKALLEGKGFDAAVASLFPPEKQWAGRGLRAFLELLEPGFWENKDLEALEKYENEIIKPLLKQLNIANKELKKRVGERDIEKEFLESPNAGPLPL	17.391374198279532	0.23542753029796282	41.85524368286133	0.3063870966434479	21.518428802490234	nan	inf
monomer-300-nr2-run1_result_6	4	NNWMTLKSISSEPPVVDPETGKVTKTLTLKISTPDNSITVNITLVFTEIGDKEKSLKIIYNANSEEDSIELTVKESELDPNSNLASKKVNKELEEWKKKNKNKYNFPIKKIDFYGDSIDNLLIIFKFNDKDFVLIYLLKVKGLPGLPLPEEPLLPLPPPPPGAPIPVLLRFGDWFVLYLQRTNPGISSYDMFDDLVDAWENFPAFVARLAAGEGFDAAAAALFPPSKVWAARALRAFLEALQPGFWENKDAAVVQAFMDTIVKPMLAQLNKAKEELEKEVGKRDTDADYLASPLAGAAPA	16.035373716402106	0.369651308033079	58.23320007324219	0.5791929364204407	17.319297790527344	nan	inf
monomer-300-nr2-run1_result_6	5	SDQYTLESISSDPPVIDEKTGTVTKTFTLLISNFDNSKKLTIKLVFIKNGDKEDSLDIIISASSEEDSITLTVKESELNLNSNLASKKVNKELKEWKEKNKDKYDFPISSIKFYGDSIGNLLIIFWFNDQDFVMIYILKVEGIPGLPFPEEPLLPELPPPPGAPVFVLERFEDWLFLYLRRTNPLISSYDQFNAFVEAVEKFPAMEELLAKGEGWDAAAEALFPPAKVWAARGLRAFLEFLKPGYWESKDEEERERFKNEIVKPLLENLSKAKEEIDKIVGKRDAVADFLAGPLAAPAPA	18.626864405622857	0.23321409550036298	43.83466720581055	0.3027387857437134	22.3124942779541	nan	inf
monomer-300-nr2-run1_result_6	6	ADWYTLESIESEPPVIDKETGLEKHTFTLTISTPDKSKKLTIKLVFTKNGDKEDSLDIELYASSESDKITLTVKESELDPTSFKASEKVNKELEEWKEKNKDKYDFPITEIRFYGDSIDQLLIIFYFNEQDFVLIYILRLKGLPGLPFPEEPPESELPVPPGAPRFVLRRFGDYLFLYLQRTNPKISSYDQFLAFYRALEKWPEFEELLAEGRGFDAAAEALFPPSEVWAARGLHAFLELIKPGWSESKDREERERFRREIVEPLLKYLKIAYEELTKRVGERDADAAFLASPLAAPEPA	8.055307154281385	0.6888803558422789	68.32809448242188	0.7024654150009155	12.052130699157715	nan	inf
monomer-300-nr2-run1_result_6	7	SNLMNLKSIEHEEPYIDEETGIKRKKFTLTLTNFDNSVKVKIELEFVEKGDKEKEIKIIIYASSEEDKIVLTVKESELDPNSDKASKKVNKELAEWKEKNKDYYDFPISEIKFYGDSIGNLLIVFWFNDQDFVMILIIKIEGIPGLPFTPEPLEALLPPPPGAPRFRLLRFEDYLFLYLERTNRDITPYDQFLAFVDALEKFPAFVEALRKGEGFEAAVASLFPPSKQWAGRGLKAFFELLRPGFWESKDEEEIKRFMEEYVLPILAYLKRAREELTKRVGERDATARYLASPLAAPAPA	7.775561012226565	0.7290991923291169	75.9273452758789	0.7756143808364868	9.696101188659668	nan	inf
monomer-300-nr2-run1_result_6	8	NNYMTLKSIESEPEKIDEATGVKTKTFTLTIENPDNSVKVTITLVFTEVGDKEKSLDIKYSASSEDDTITLTVKESELDPNSNLASKKVNKELEEFKKKNKDKYDFPISSIDFYGDSIGQLLIIFKFNDKDFIMIILLKVEGLPGLPFPPLPLPSLLPVPPGAPRAQLLRFGDWLVLYLQRTNPKISSYDMFKAFYDALARWPEFVARLRAGEGWDAAAAALFPPSRVWAGRALHAFLELLSPGWDESRDEAELARLEATVVQPLLAQLSKAYADLEKEVGKRDTDAAFRASPLAGAAPA	7.908633229351528	0.6984761598113884	70.20036315917969	0.7167549133300781	12.096344947814941	nan	inf
monomer-300-nr2-run1_result_6	9	NNYMTIKSITHEEPIIDEKTKKKTYKFTLDISNFDNSVKLKITLEYVEIGDKEKSLKIIISASSESDSIVLTVKESELDPTSFKASKIVNEKLEEWKKKNKDKYNFPISSIDFYGDSIDNLLIIFKFNNQDFNMLYIIRIKGIPGLPLPPEPPLALLPVPPGAPEFRLVRAGDWLFLYLRRTNPDISSYDQFKAFVEAVNKFDEILEALLKGEGFEAAAKKLFSPAKQWAAKGLKAFLELLRPGFFESKDLEELNEFKNSIIEPLRKYLNIANKNLEKEVGKIDYEKRYLESPNKGAEPA	7.703300393536016	0.7171853992512056	75.8414535522461	0.782598614692688	9.744874954223633	nan	inf
monomer-300-nr2-run1_result_6	10	NNQMTIKSIEHEPPVIDPETGVETHTFTLTIENFDNTVKKTITLVFVRNGDKERSLNIIIEASSPEDTITLTVKESELDPNSNLASKKVNKKLNEWKEKNKDYYDFPITEIKFYGDSIDNLLIIFYFNDQDFNMIYFLRVKGLPGLPFPPEPLEALLPVPPGAPIPRLLRFGDWLVLYLTRTNEKISSYDQFKAFYDALKKFPELVELLQKGEGWEAAVKKLFPPSKQWAGRALKAFLEALKPGWDKSKDAEEIEKFMNEIIKPLLAQLEKAYKEIEKRVGKVDVDKRFLESPLQKPEPL	20.47343326945864	0.20050729679576185	40.9818229675293	0.28186482191085815	22.18234634399414	nan	inf
monomer-300-nr2-run1_result_6	11	SNWYTLESISSEEPIIDEKTGLETKTFTLNISNFDNTKKLTIKLVFRRNGNKEKSLDIILYASSEDDSITLTVKESELNPDSYLASKIVNKKLEEWKEKNKDYYDFPITKIDFYGDSIDNLVIVFHFNDKDFVLIIIKRIEGLPGLPLPEEPLLVELPVPPGHPVIRLVRHGDWLFLYAQRTNPKISSYDIFKALVDALRKWPELEERLAAGEGFDAAAAALFPPSKQWAARGLRAFFELLRPGFFESKDAAVREAFRETYVKPLLANLEKAYEELEKLVGKRDTEARFLASPLAGDPPL	8.90630779300084	0.6455823103551498	47.81059265136719	0.44102275371551514	18.807207107543945	nan	inf
monomer-300-nr2-run1_result_6	12	SNQMTLKSISHEPTVVDPETGKVTKTFTLDIENFDGSVKLTITLVFTKNGDKEDKLDIILEASSPDDKLTLTVKESELDLNSNLASKKVNEELEKFKKENKDYYDFPITKIDFYGDSIDNLLIIFHFNKDDFVMIYIYKIEGLPGLPLPPEPLPLLLPPPPGAPRFVLERFEDWIFAYLQRTNPNISSYDQFKAFVEAVEKFPEILKMLKEGKGLEAAYASLFPPSKQWAGKGVGAFFELLEPGFFESKDEEKLKEFEEKYIKPLLKYLKIASKDLEKEVGKKDTDARYLASPLAGPAPA	17.107195094840208	0.22649122068341532	49.597068786621094	0.40160298347473145	21.413799285888672	nan	inf
monomer-300-nr2-run1_result_6	13	ANQMTLVSIESEPEVIDPETGKVTKTFTLTIENFDGSVKVTIELVFTRVGDKEDSLDIKYYASSEEDTITLTVKESELDPKSHLASKKVNKKLAEWKEKNKEYYDHPISKIDFYGDSIDNLLIVFWFNDQDFVLLYIYRVKGLPGLPFPPEPLPALPPVPPGHPEFVLERFGDWLFLYFRRTNPDISSYDIFKAFVDALRAFPAFLARLAAGEGFDAAAAALFPPTKQWAARGLRAFLEALRPGFDESQDAAERARFAAEVIAPLLAQLEIASAEITKQVGERDTDARYLASPLAGAAPA	9.116119403790199	0.4539416914461983	51.972591400146484	0.4628283381462097	18.398006439208984	nan	inf
monomer-300-nr2-run1_result_6	14	NNYFTLKEITHEEPVIDPETGVETHTFTLLIENFDNSKKLTITLVFTRVGDKEDSLDIKYSASSEEDTLTLTVKESELNPNSNLASKKVNEELEKWKKKNKNNYDFPLSSIKFYGDSIDNLLIIFYFNDKDFVMIYILKVKGIPGLPLPPLPPEPLLPVPPGAPEFKLLVFGDWLFLYLRRTNPKISSYSQFNALYEALEKWPEVVELLAEGKGFEEAIKELFPPSKQWAGRGLKAFFELLRPGWDKSKDKEEREKFEKEIVEPMLKNFKKAKEELDKIVGKKDTEKEFLESPLKEPEPL	18.81532616622098	0.3723975148622543	55.69093322753906	0.5277252793312073	18.3127384185791	nan	inf
monomer-300-nr2-run1_result_6	15	ADWMTLKSIESEPEKVDEETGLVEKTFTLHIENFDNSKKLTIKLVFKEKGDEEKSLTIILSASSEEDSIELVVKESELDPNSEKASKIVNKELAEWKEKHKDEYDFPISKIKFYGDSIDNLLIVFYFNDQDFVMIVLIKLKGLPGLEFPEEEPLALLPVPPGAPEAILKRFGDWLVLSLRRTHPGISPYDQFKAFVDAVARWPELLARLRAGEGWEAAAEALFPPSRVWAARALRAFLELIRPGFFESTDAEELEAFDNSLVKPLLANLEKAYKDLEKEVGVRDTEADYLAAPLAAPAPE	17.34306190082687	0.22759619534861344	63.51188659667969	0.526709794998169	17.2627010345459	nan	inf
monomer-300-nr2-run1_result_6	16	NNWMTLVEITSEPPVIDEKTGKKTKTFTLLIETPDKSKKVTIKLVFTEIGDKEKSLEIIYEASSEEDSITLTVKESDLDLTSNKASEKVNKELAEFKEKNKDKYDFPISRIDFYGDSIDNLLIVFHFNDQDFIMIIIKKLEGIPGLPLPPEPPLLLLPVPPGAPEFKLLLFDDYLFLYLRRTNPQISSYAQFKAFVEALKNFPKFVELLAKGEGFEAAAKKLFSPAKVWAALGLRAFFELLKPGWDENKDEEERKRFMEEYVKPLLEMLERAYEELTKRVGEQDWEALYRASPLAAPEPA	2.8160968905780432	0.8793737060875905	70.43708038330078	0.7143791913986206	11.264495849609375	nan	inf
monomer-300-nr2-run1_result_6	17	NNYMTLKSISSTPPVIDPETGVETKTFTLTISNFDNSKVLTITLVITEVGDKEKSLDIILEASSEADKITLTVKESELNPDSGLASKKVNAALAAWKAAHKDKYDFPITRIDFYGDSIDNLLIVFWFNDQDFVLIYILKLKGLPGLPLPPEPLDLLLPVPPGAPVFKLVRFDDWLFLYLQRTNPNITSYAQFKAFVDALRRFPEMVARLLAGEGFDAAAAALFPPSRRWAAAGLRAFLEAIKPGFWESKDLEEIARFEEEIVKPLLRYLNKAYEDIEKQVGVQDTDALYLASPLAGPAPA	9.112165534161365	0.6149189795677691	62.24590301513672	0.6397552490234375	15.646245002746582	nan	inf
monomer-300-nr2-run1_result_6	18	SDQYTIKSISSEEPVIDEETGLETKTFTLTISNFDNSKVLTITLVFKRNGDKEDSLDIKLSLSSSSDTITLTVKESELDPNSNLASKKVNKELEEFKKKNKDKYDFPISKIKFYGDSIDQLLIIFYFNDKDFVMIYILRIKGLPGLPLSPEPPAALLPPPPGAPRFVLHRSGDWLFAYLQRTNPKISSYAQFKSFVDAVNKWPEFRALLRKGEGFDAAAAALFPPSKQWAARGVRALFELLEPGFWESKDEAKLKEFEDKYVKPLLAYLNKAQKEIDKEVGKRDVDKEYLASPLAGAAPA	21.686061749709086	0.3568171753189818	44.44331741333008	0.3418835401535034	22.670894622802734	nan	inf
monomer-300-nr2-run1_result_6	19	SNQMTLKSIESEPPIVDEETGIETKTFTLTISNFDNSKVLTIKLVFVKKGDEEDSLDIILEASSESDSLTLTIKESELNPDSYLASKKFNEELKKWKEENKDKYDFPISEIKFYGDSIDNLLIIFYFNDQDFVVIYILRVKGLPGLPFPPEPPPALLPVPPGAPEFVLRRFGDWLFAYLRRTNPDISSFDMFDAFVEALERFPELLERLAAGEGAEAAIASLFPPAKQWAGRGLLALFELLRPGWAESKDAAERQRFREEVVVPMLANFNRARKDLLKRVGERDSVAAFLASPLRGPLPA	20.618719234888935	0.16856855227812137	54.146480560302734	0.36242279410362244	20.669876098632812	nan	inf
monomer-300-nr2-run1_result_6	20	ADQFSLESIESEEPFIDEETGVVEKKFTLNISNFDGSKKLTIELVFKEIGDKEKSLDIIIYASSKEDKIVLTIKESELDPNSFKASKIFNEKLEEFKEKNKDKYDFPITKIEFYGDSIDNLLIIFYFNEQDFVMLYILRVKGLPGLPLPEEPPLALLPPPPGAPEFKLLRHGDWLFAYLRRTNPDISSYAMFTDFVDALAAWPALEAALAAGAGFDAAAAALFPPSRQWAARGLRALFELLRPGWDASTDAAERAAFRDSYVTPLLNYLNIAHKNIEKEVGKQDVDAAFLASPLAGAAPA	8.505170142191242	0.5549413857136597	65.13713836669922	0.5041813850402832	16.6309871673584	nan	inf
monomer-300-nr2-run1_result_6	21	SDQFTIKSITHEEPFIDEETGLEIHKFTLLIENFDGSKKVTITLEFIRNGNKEDSLNIIYSASSEEDSITLTVKESELNPKSNKASKKVNEELEKFKKKNKDYYDFPISKIEFYGDSIDNLLIVFYFNDQDFQLIYILRVEGLPGLPLPPEPPLPLPPPPPGAPRFVLLRFGDWLFLYLQSTNPQITSYAQFLSFVRAVEKWPAMVELLLEGKGFEAAAAELFPPSEQWAARGLRAFFELLKPGWDKSKDLEELKKFEEEIVKPLLANLSRAKKELEKKVGKRDVTAEFLASPLAAPAPL	16.592797438882368	0.2996427580984311	44.13081359863281	0.3186033368110657	22.25766372680664	nan	inf
monomer-300-nr2-run1_result_6	22	SNQFSLKEIKSEPEVIDEETGVVTKTFTLLIENFDGSVKVKIELEFVRNGNSGKSLNIKYYLSSEEDKLILTVNESDLNLNSNLASKKVNKELKKFKEKNKNYYNFPISSIKFYGDSIDNLLIVFWFNDEDFVVIVIIRIEGIPGLPFPEEPPLPEIPPPPGAPEFVLKRFGDWLFLYLRRTNPKISNYGMFKAFYLALEKWPEFLEALLKGEGFEAAVKKLFPPSLVWAGKGLYAFFELLHPGFFESKDEEFLKKMEEEYVKPLLKMLKKAYEELKKKVGEKDIVAEFLASPLAAPAPE	22.429186209819267	0.14348845909975855	55.45737838745117	0.49221548438072205	18.503738403320312	nan	inf
monomer-300-nr2-run1_result_6	23	NNYMNIVDIKSEPPVIDEETKLKTKTFTLLIENPDKSVKLTITLVFKEIGDKEKSLDIKLEASSKSDTITLTVKESELNLDSNLASKKVNKELEEFKKKNKNKYNFPIKKIEFYGDSIDNLLIIFYFNENDFVMIIIKKIKGIPGLPFPEEPLLAELPVPPGAPIFVLKRFEDWFFLYAQRTNPDISNYDIFSALVEALEKWPEFREALLKGEGWDAAVAKLFSPAKQWAGRGLKAFFEALKPGFWESKDKEELEKFENEYIKPLLKMLNKAYKDLEKEVGKRDTEKDFLASPLKEPEPL	12.060461725782838	0.3777479076123088	51.02914810180664	0.43798887729644775	20.55958366394043	nan	inf
monomer-300-nr2-run1_result_6	24	NNWYTIKSITSEPPKIDEETKLETKTFTLLIENFDGSTKVTITLIFKKNGDKEDSLEIKYSASSESDSITLTVKESDLNLNSNLASKIVNKKLNEWKKKNKDKYDFPISKIDFYGDSIDNLLIVFWFNDKDFVMIIIIKIKGLPGLPFPPEPLPVLLPVPPGQPEVVIERFDDWLFFYLRRTNPKISSYDMFDNFVDALEKWPEVVARLRAGEGFDAAAAALFPPSKQWAARGLRALFELLEPGWDESKDEEKLEEFEKKYVEPLLKYLKIAREEITKIVGKVDSDARYLSSPLKAPEPA	17.23568077081526	0.24891392890051714	63.018394470214844	0.45717477798461914	18.906829833984375	nan	inf
monomer-300-nr2-run1_result_6	25	ADWMNLESIESEPPVIDEETGLREYTFTLKISNPDGSKKVTIKLKFIENGDKEKSLIIEYYASSEEDKISLKVKESELNLNSEEASKKVNKELEKWKEENKDYYDFPISEIKFYGDSIGNLLIIFKFNDQDFIMLYLLKVEGLPGLPFPPLPPLAELPVPPGAPRFVLERHGDWLFLYSRRTNPQISPYDQFKALVLAVENWPKFVELLLKGEGFDAAAAKLFPPSQVWAARGVHAFFELLEPGFWKSKDKEKIERYEEEIVKPLLEQLNRAYKELKEEVGERDADADFLAAPLAAPLPL	2.8034545987854442	0.9035189132073345	75.197509765625	0.7815980315208435	10.222460746765137	nan	inf
monomer-300-nr2-run1_result_6	26	SDQFTLESIESEEPFIDPETKLEKYTFTLKISNFDKSKKLTLELVFTKNGDKEDSLDIKIYLSSEEDKITLTVKESELDLNSNKASKKVNEELEKFKKENKDYYDFPISKIDFYGDSIDNLVIIFYFNDKDFVMLIILKVKGLPGLPFTPEPLLAELPVPPGHPLFKLERFGDWYFLYLQRTNPDISSYDMFDAFVEAVKKFPEIVEMLLAGEGAEAAIAKLFPPSKQWAGRGLIAFLESLEPGWSENKDKEKIERFMKEIVEPLLRNLSIASEELTKLVGKRDSEARYLAGPLAGEEPE	19.031613901270003	0.297968518569116	43.29236602783203	0.39398372173309326	19.44761085510254	nan	inf
monomer-300-nr2-run1_result_6	27	NNYFTLKSIEHEPPEIDPETGKRTKTFTLLISNPNNEKKLKIKLVFTEIGDKEKSLDIKLYASSEEDSITLTIKESDLNPESNLASKIVNKKLEEFKEKNKDKYDFPISKIKFYGDSIDNLLIIFYFNDKDFVMLYILKVKGLPGLPFPPEPLEPLLPPPPGAPVFRLLRFEDWLFLYLQRTNPKISSYDMFKAFVDAVKKFPEMRKLLLEGKGFEAAAKELFPPSKVWAARGVHAFLEALKPGFWESKDLEELKKFEEEIVKPLLKYLEIAMKELDKIVGKRDIEARYLASPLALPLPL	9.984550218870343	0.5656936231475627	54.500465393066406	0.4804094731807709	19.406375885009766	nan	inf
monomer-300-nr2-run1_result_6	28	ANQMSIKSITSEPPVVNPETGEVTQTFTLEISTPDGSVKLTLKLVFTKKGDEEDSLDIIIEASSEEDSLTLTVKESDLDPNSDLASKIVNKKLKAWKEKHKDEYDFPITAIKFYGDSIGNLLIVFEFNDQDFVMLYILKVEGLPGLPFPPEPLPAALPVPPGAPEFRLIRSGDWLFAYLRRTNPAISSYDQFRAFVEALRRWPELVARLLRGEGFDAAAAALFPPSRRWAARGLRALLESLRPGWDKSRDRAELERFEEEVVRPLLANLERAYADLLKRVGERDTDAAYAAAPLAGAAPA	20.124890409736558	0.2740367590090889	54.37797164916992	0.5008364915847778	18.745336532592773	nan	inf
monomer-300-nr2-run1_result_6	29	SNQYTLKSIEHEEPIIDKETGLEKKTFTLLISNFDNSEVLKITLIFERNGDKEKSLKIKISASSESDTITLTIKESELNPESFEASKKFNKELNEFKKKNKNYYNFPITEIKFYGDSIDNLLIVFWFNDKDFVMIYILRLKGLPGLPLPPEPPLLALPPPPGHPIFKLLRFGDWLFVYLQRTNPNISSYDQFKSFVEALEKFPEMVERLRAGEGFDAAAAALFPPSKVWAARGLRAFLELLRPGWWESKDEEEIRRLMEEIVKPMLKNLNIAYKEILERVGERDVEAAFRASPLAAPEPA	20.942965476162982	0.17437368242776102	48.78876495361328	0.40620091557502747	20.1490421295166	nan	inf
monomer-300-nr2-run1_result_6	30	NNYFSLKEILSEPPIIDKETGLEIHKFTLLISNFDNSKILKITLEIIKNGDKEDSLKIIISASSEEDSLELTVKESDLNPTSNLASKKVNKELEEWKKKNKDKYDFLISRIDFYGDSIDNLLIVFYFNDKDFIMLIIIKIKGLPGLPFPEELPLPELPVPPGAPEFVLKRFGDYLFLYLRRTNPKISSYDMFADFYEAVKNWDAIVAALAAGAGFDAAAAALFPPSKVWAARGLRAFFELLEPGWDQSKDKEKVEQFKNEYVKPLLNYLSKAYKELLKRVGEVDHDARYAASPNAGAAPA	15.814003705870805	0.29889345032703507	53.99420928955078	0.4017634093761444	20.34294891357422	nan	inf
monomer-300-nr2-run1_result_6	31	SNQMTIESISHEEPVIDEKTGKVTHTFTLLISNFDNSVKVTITLVFTEIGDKEKSLDIKLSASSESDTITLTVKESELNLESNKASKKVNEELAKWKEENKDKYDFPISRIDFYGDSIDNLLIIFWFNDQDFVMLYILKIKGIPGLPFTPEPLPAALPVPPGAPRFVLERFGDYLFLYLQRTNPTISSYDMFNAFYDAVEKFPEFVELLRAGKGFEAAVAELFPPSKQWAGRGVKAFFELLKPGWWESKDEEEIKKFMESIVKPLLKQLSIARKDLLKRVGERDADARYRAGPLAGAAPA	7.331776054491269	0.7241038541489137	77.85130310058594	0.8030531406402588	9.56570816040039	nan	inf
monomer-300-nr2-run2_result_0	0	MELRVELVRTPTEERVVFTLTTPEGTRTLTVSLDEFLAFLAPAFASPDPVEGVRTLAAKLAELLQSWRLERLLAEGKLPPSALFLLPPLPLHVVVRLTLAFLSAIMEFLADPELAARFEAAFPGFAARARAEFEDAEYPGPAVALIRGLFAALGAWLAETLAAYYAATKGIPREQVRALLGRAHAIADEMSRRENLLAEAADPSKAASLLNANGPENKGALRSLLDVYDELLALGAGDDPGFEETWRAYLRFAIHVRRLMRRLYARLDGSELRPGEEWADAVAERELARIDNGLFTARLA	3.6624433471799773	0.8541331113505192	75.56668090820312	0.7221738696098328	9.370790481567383	nan	inf
monomer-300-nr2-run2_result_0	1	MTLKIELIKTENEEYIEFTLTTPDGTFTIKISLEEFLEMLKPAFSSPDPLEGVEILAKKLEKLYTSIRLAKKIADGKLDPNELNNIKPVPLFTVISLTAAFLSFIMRLISDEELNKRFVEEFPGFAKKAREKYENENYPGDALALMMELFDAFGKWLAKTLAEYAAKTRGIDPATVEALVGKAFEIARNIIKKENLLAEAADPSKAASLRNANGPDAAGALRSLLDVYEALLALGFGDDPGFEAVWRAFFRFVIEMRELFMKQYAKIDNSALKEGEAWAEAVREAELAALETGWFTAAAA	6.223823441112872	0.6822044238342054	59.25857925415039	0.563886284828186	16.94805908203125	nan	inf
monomer-300-nr2-run2_result_0	2	MRLTIELVRTEDETTIVFTLETPEGTFTRTISFDEFLEMLRPAFSQPDPLEGVRTLAAQLAAELQALRLARAIAQGLLPPDELGQLPPLPLGEVLRWTLAFLSAIMRLISDPELNKIFVERFPGFAALARARYENEDYPGDALALIRALFDATGAYLADTLAAYAAATKGIPPEEVRALLGRAVEAAENIIRLKNLKAEAADPSKAASILNANGPEEEGEMRSLLDIAKALFALGFGDDPGFVEVFRAFFEFVIEVKRLFALLYAEKLNLELKPGEAWAEAVAARERATLAEGIFTAEAA	4.50497640731351	0.8343652186729444	71.03428649902344	0.7065994739532471	12.10462474822998	nan	inf
monomer-300-nr2-run2_result_0	3	MTLTVELVETETERLVVFTLTTPEGTYRRTVSLDEFLALLAPAFSSPDPLEGIRLLAEALEALLQEIRLAALLERGLLDPAELDLRPPVPLAERLSATFALLSAIMRFLSDPELNALFVERFPGFAALARARYEDENHPGPALALIMALFDAAFEYLAEELAAWYQETRGVPPERVRALLGRAGEAARNMVARANLLAEAADPAAAASLLNANGPDAVGHMRSLLDIYRELLALGAGDDPGFRAVWEAFFRFAIEVRRLFRLLYARELGAALPPGEAAAEAVAAAELARLADGWFTAEDA	4.40111932331748	0.8291546000550477	78.7301254272461	0.807140588760376	8.739253044128418	nan	inf
monomer-300-nr2-run2_result_0	4	MELRVELVRTEDEELVVFTLTTPEGTFTETVSLDAFLEWLKPAFSSPDPVEGIATLAAALEARLQALRLARLRALGLLPPGALGALPPLPLAEVLRATFALVSAIMRLISDPELNKRFVEAFPGFAKKAREKYENADHPGDALALMMGLRDALWEWTADTLAAHAAATRGVPPAEVRALLGRAGAAAEAMVSRAALRAEAADPARAASPLTALGPDAAGSLTSLLDVYRALLALGFGGDPGFEAAWRALFRYAIEARRLFRRLYAREEGAALAPGDAAADAAAAADLARLDNGWFAAEAA	2.4988597293563415	0.9218398013487649	82.35091400146484	0.8392214179039001	6.910656929016113	nan	inf
monomer-300-nr2-run2_result_0	5	MTIEIRLVRTPTEERVVFTITTPEGTTVITVSLDDFLAALAPAFSSPDPLEGVRLLAEALAELLDAIRLARLRALGLLDPAEAGRRPPLPLGEVLAATFAFLAALMRFLADPELNARFVAAFPGFAALARARFENEDNPGDALALIEALFDAAGAYLAETLAEHAQATKGIPPEEVRALLGRAFAAARNIRRRSALLAEAADPTKAASILNANGPDAEGELRSLLDVYEALEALGFGDDPAFTEVFRAFLRFVIEVKELHARLFRRELAPELLPGDEWAEARRARELELLDNGLFTSRLA	3.769832201783759	0.8457030673924694	75.48721313476562	0.7646178007125854	10.119815826416016	nan	inf
monomer-300-nr2-run2_result_0	6	MTVKIELIETENEEYIKITITTPEGTTVVTISLEEFFEFLKPAFSSPDPVEGIRILAEQLEALLQGIRLAKAIADGTLDPNELNDLKPVPLHEVLVATLAFVSAIMELISDEKYNKRFVEKFPGFAKIMREKYENENYPGDALALIMGLFDALGAYLADTLAAHAAKTKGIPPAVVRALLGRAVAAARRMIDLNNLKAEAADPSKASSPLNANGPDAVGALRSLLDVYDELLALGFGDDPGFRELWRAFLRYAINVKELFMKLYRKELNLELKEGDEWAKAWADRERAWLDSGAFTARER	4.827583536576211	0.7904421372077843	81.06456756591797	0.8221114873886108	8.570055961608887	nan	inf
monomer-300-nr2-run2_result_0	7	MEIKIELVKTENEEKVVFTITTPEGTYTITISLEEFLEMLKEAFSSPDPVEGVRIIAEKLEKLLQEIRLKRLIEEGKLPPDELYNIPPIPFFERIQATLAFLSAIMDFISDPEYNKLFVENFPGFAARARARFENAEYPGDALALMMELFDALGAWLREELAAYAEETRGIPPEEVERLLGRADEAAKNIIRRDNLLAEAADPSRAASLLNANGPEEKGELRSLLDVYEALKALGFGDDPGFDAVWRAYLRYVIHMRRLFMLLYARRLAPALRPGDAWAQAVADAELAALAGGWFTAELA	5.308069203856926	0.7200253765544848	74.3777847290039	0.7403028607368469	10.810685157775879	nan	inf
monomer-300-nr2-run2_result_0	8	MTLEVRLERTPDERWVVFTITTPEGTFVVRVSLEDFLAALAPAFSLPDPLEGIATLAAALAALLQAIRLARLIAEGRLDPADLFNVPPLPLFTVLTLTAAFLSAIMRFLSDPELNALFVERFPGFAKRALERYENENYPGSAIALIMELFDAFGAYLADTLAAHAAATRGIPPAEVRDLLGKAFEGARNMIRRENLLAEAKDPSKAASPLNNLGEDNKGSMRSLLDVYDALLALGFGDDPGFEALFRAYFDFVIEVARLMRLLYARILNPELKPGEEWAEEWAARQREALASGWFTSRLA	4.309710813787174	0.8511855350599318	83.04769134521484	0.8437989950180054	7.2711710929870605	nan	inf
monomer-300-nr2-run2_result_0	9	MEIKIEYIETEDEKYIKFTITTPEGTYVITVSFEEFLEMLKPAFSSPDPVEGVKIIAELLEDLLQSIRLARKIAEGKLPPTELNNIPPVPLGERLIATFSFLSAIMRLISDPELNKIFVENFPGFAKKMKEKYENENYPGDALALIMGLFDAAQKWFAETMAAHAAATRGIDPEVVRALLGKAGEAAKNIIHKDNLLKEAKDPSKKASLKNSLGEENKGHMRSLLDIAKELFALGFDKDPGFVEVLKAYFRYVIEVKELFMKLYSEILNSEIKEGEEWAKEVAEEELEALENGWFKEEEK	4.3735290938467895	0.8534017597651004	80.64933013916016	0.8260642886161804	8.779104232788086	nan	inf
monomer-300-nr2-run2_result_0	10	MTIEIEYVETENERLIRFTITTPEGTTVIEISFEEFLEMLKPAFSQPDPLEGVRTLAARLEELLERIRLERAIALGILPPEALHHRPPVPLGVVLSATASFLSFIMRLISDPELAAEFVAAFPGFAARARARYENANYPGDALALMRGLFDAFWAWLAETLAAYYAATKGVDPARVRALVGRAGAAAAAMISLDALLAEAADPSAAASLANALGPDAAGALRSLLDVYKELRALGAGDDPGFTEVWRSFLLYAAEARRLFRLLYSRILNPTLAPGEAAAEAAYAAEVAAIDAGWFAAEAA	4.548147500429339	0.8028214470195904	67.50546264648438	0.6462363004684448	12.00308609008789	nan	inf
monomer-300-nr2-run2_result_0	11	MELTVELVRTEDAELVRFTLTTPEGTFELTVSLDDFLAFLAPAFASPDPVEGIRILAERLEAVLQAIRLARLEALGLLPPEERGRRPPLPLGVRLRATAAFLSALMRFISDPELAARFVAAFPGFAAAARARFEDEAHPGDALALMEALADAFHAYFREEMAAFYAATRGIPPERVKELLGRAGEIAERMVHRDALLAEAADPAARASLRTANGPDSRGSLRSLLDVFEALLALGAGDDPEFLEVWRAYLRFAAELRRLHLLLYARIDNAALKPGEAWAEARYQAELAWLDEGAFTARLE	12.56685313443421	0.31219422277849285	50.32419204711914	0.4165548086166382	18.211158752441406	nan	inf
monomer-300-nr2-run2_result_0	12	MTLTIELVRTPDAEYVVFTITTPEGTTTITVSLDDFLAFLAPAFSSPDPVEGVAIIAEKLAGLLQSIRLAKKIANGELDPNDLNNIPPIPLAETVTATLAFLAAIMDFISDPELNARFVEAFPGFAARAAAEFENEDYPGPALALIRGLVAATWAWLADTLAAYYAATRGVDPAVVRALLGTAGAIAENIISRAALLAEAADPAAAASLRNANGPEAKGSLTSLLDVADALFALGAAGDPGFTALLRAFFRYVAHVRRLFMILYAKELGSALKEGEAWAEAVYQRELDWLDSGAFTAAAA	3.8896342036607643	0.852306310364426	77.7750244140625	0.7867376804351807	8.369958877563477	nan	inf
monomer-300-nr2-run2_result_0	13	MTLEIKLIKTEDEEFVEFILTTPEGTERIRISLDEFFEMLRPAFSSPDPVAGVRTLAERLAELYQALRLARLLAEGRLAPDDLGRREPLPLFEVLSLTASFLSAIMRFIADPELNARFVERFPGFAAAAAARFENERYPGPALALIMGLHAAFHAYLAETLAAHFAATRGIPPAEIRELVGRAGEAAENMVHLDALLAEAADPSKAASLLNSNGPDAAGKLRSLFDIYEALFELGAGDDPGFTSVWRSYLRYAAEVRELFRLLYARELDPALLPGEAAAQAVRDAELATIDSGLFTARLA	4.362291901703994	0.8180361042038171	77.71979522705078	0.7934276461601257	8.978012084960938	nan	inf
monomer-300-nr2-run2_result_0	14	MEITIELIRTENEELVRFTITTPEGTDVIEISLEEFFEMLKPAFSSPDPVEGVRIIAEKLDALLQALRLARLEALGLLPPDARHHLPPLPLGVRLVATLAFLSAIMRFISDPELNERFVKEFPGFAAKAKAEYENAEYPGDALALMMAIFDATGAFLARELAAYFAATRGVDPAVVAALLGRAHAAARAMVARAALLAEAADPSKAASLLNANGPDAVGALRSLLDVWRALLALGAGGDPEFKEVFRAWLRFAAEVRRLFRRLLARLDGSALLPGDEWAEAVYERELALLEEGLFAAEEA	3.619725634821202	0.869167572803057	80.22998046875	0.8236818313598633	8.16189193725586	nan	inf
monomer-300-nr2-run2_result_0	15	MKIEIKLERTEDEERVVFTITTPEGTFTITVSLEDFLAFLRPAFSSPDPLEGIRILAERLEELLEAIRLAELRARGELPPSALHLRPPLPLGVRLQATFAFVSALMRFISDPELNKRFVEAFPGFAARARARYENANYPGDALALIMLLFDALGAYLAEELAAHAAATKGIPPEEVRALLGRAHEAARNMISKENLLAEAANPEKAASLLNSNGPENVGSLRSLLDIYEALLALGFGDDPDFRDVFRAYFRYAIEVRRLFIILYSKLENLKLKPGEEWAEAVAEKELAALENGIFTAGLA	3.7566488623810534	0.8729238598888465	77.85384368896484	0.8176664113998413	8.461204528808594	nan	inf
monomer-300-nr2-run2_result_0	16	MKIEIELVKTENEEKVVFKITTPEGTFEIEISLEEFLEMLKPAFSSPDPVEGIRIIAEKLEKLLQDIRLKKAIENGELDPSDLNKIKPIPLFVVLSATFSFLSAIMDFIADPEYAKRFVEAFPGFAAAARAKYENENYPGDALALIMALFDAAEEWLKEKLAEWAEKTLGIPPEVVKKLLGKAGEAARNMVRRENLLAEAADPSKAASFLNSLGPENKGEMRSLLDIYEELKKLGFDKFPGFTELFKAYLRFAAHVRRLFRLLFAELEGAELLPGAEWAEAVYERELKTIEEGLFTEKLE	4.088426778515943	0.840099107936375	70.1142349243164	0.7254573106765747	11.13689136505127	nan	inf
monomer-300-nr2-run2_result_0	17	MELTVELVRTPTETRVVFTITTPEGTYTLTVSLDEFLEALRPAFASPDPVEGIATLAARLEELLEALRLERLLAEGKLDPADLFDRPPVPLFEVLSATLAFVAAIMRLIADPELAARFVAAFPGFAARARAEFENEEYPGDALALMRALAAALGEWLAQTLAAYAAATRGVPPSRVRALVGRAWEAMENMRRLAALLAEAADPAAAASLATMNGPDAAGSLRSLLDVYRELLALGFGDDPGFDALWRALLRYAVEVRRLSLLLYRRLLGSELAPGEAAAEAVAAREEAAIAAGWFTAALA	20.031636263724995	0.19453628256128827	54.962913513183594	0.41541343927383423	19.372106552124023	nan	inf
monomer-300-nr2-run2_result_0	18	MEIKIERIKTEDEEKIVFTITTPDGTTVIEISFDEFLDFLAPAFSSPDPLEGIRILAEKLEELLQSIRLARRIAAGELDPEELHLRPPLPLHERLSATFAFVSAIMDLISDPEYNKIFEEKFPGFAAKAKAEYENEDYPGAALALMMGLFDALGEYLAETLAEYAEKTKGIPPEEVRALLGRAFAAARNMISKKNLLAEAADPSKAASLLNNNGPDEVGHMRSLLDVYRALLELGFGDDPGFTEVFRAFARFVIHAKELFRKLYAKTDNSKLLPGDEWAAAVAERELARLDNGWFTAEAA	4.014535772751122	0.8569582430771053	73.37968444824219	0.7740120887756348	10.006908416748047	nan	inf
monomer-300-nr2-run2_result_0	19	MKIEIEYIETENEKLVKFTITTPEGTYEITVSLDEFFEMLKPAFSSPDPKEGIAILAEKLEALLQSIRLARLIAEGKLDPEELDDLPPLPLAERLSATAAFLSAIMRFISDPELNKLFVEKFPGFAKKAREKYENEDNPGDALALMMALFDAFGEYLADTLAAFYAETKGIPPAEVRALLGRAFEGARNMISRANLLAEAADPSRAASLANALGPEAEGEMRSLLDVLQALFALGAGDDPGFLEVWRAFLRFAIEMKHLFTLLYARELNLDLLPGEEWAEARREAELAALDTGWFTALAA	3.3799369163928983	0.8622647563330421	78.07035064697266	0.8106937408447266	8.669038772583008	nan	inf
monomer-300-nr2-run2_result_0	20	MTLTIELVETPTERRVVFTLTTPEGTTTVTISFDDFLAFLAPAFSRPDPVEGIATIAEALDALLDAIRLARALALGLLDPEDLFRRPPLPLHERIRLTLAFLSALMRFISDPELNATFVAAFPGFAARARARFENEDNPGDALALIEELAAATWAYLADTLAAYFAATKGVPPEEVRALLGRAGEIARNMRRKENLLKEAEDPSKAASLLNMNGPDEKGHMRSLLDVFDALLALGAGDDPGFVETWRAFARYAIEVRRLHRLLYAKIENLKLKEGEEWAEAVAARELAWLDEGVFTARLA	4.400746937537456	0.7875982056351972	68.29109191894531	0.6510593891143799	12.784107208251953	nan	inf
monomer-300-nr2-run2_result_0	21	MTLTIDLVETEDEERVVFTLTTPEGTYTRTVSLDDFLAFLAPAFSLPDPVEGIRTLAEALEDLYNEIRLARLIAEGKLDPNDLFNRPPVPLFTRVTLTLATVAAIMRFISDPRYNKRFEEAFPGFAKKAKERYENENYPGSALALMRGLFDATGEFLAETLAEYAKKTKGIDPAEVKRLLGRMFEAFDNMIRLENLKAEAADPSKAASLLNMNGPDEEGHMRSVLDVYEELKALGFGDDPGFTELFRAAARLAIEYKRLFRILYAKELNLALPEGEAWAQAVADRERAALDNGWFTAEAA	13.541859792418366	0.2921897113817359	56.73100662231445	0.5621527433395386	15.496800422668457	nan	inf
monomer-300-nr2-run2_result_0	22	MELRIELVRTPDREEVVFTLTTPEGTFERTISLDEFLAWLAPAFSSPDPLEGVRIIAERLAALLQEIRLERLRALGLLPPDEEFRLPPLPLGERLRLTAAFLSALMRFLADPELAALFEERFPGFAARARARYENADYPGPALALMRALADAFWAYFSETMAEYAARTRGIPPEEVRRLLGRAGEAGENIIHRDNLLAEAADPSRAASLANANGPDAEGELRSLLDIYRELLRLGFGDDPDFLEVMKALYRYVAEMKRLFMLLYARELGSELAPGEEWAEAVYERELKALEEGWFKSELE	3.858856352869793	0.8633934332427943	77.51536560058594	0.8138930201530457	8.658917427062988	nan	inf
monomer-300-nr2-run2_result_0	23	MELEVELIRTADEELVKFILTTPEGTYEITMSLDEFLAFLAPAFAQPDPVAGIATLAARLEELYQEVRLARLKELGLLPPDELDNLPPVPLGVRIRLTLAFVAALMDLLADPERAARFVAAFPGFAAAAAARYEDADYPGPAVALIRALADALHAWLADTLAAHYAATRGVPPERVRALLGTAGAAAERMTSLAALRAEAADPSAAASPANANGPDAKGSLRSLLDVWRALEALGAGDDPEFREVFRAYLRYAAHVRRLMTRLFARELGAALAPGDAVAEARYEADLKALDDGWFTKEEA	4.505319899631601	0.7957326663096543	77.0229263305664	0.7898149490356445	9.578641891479492	nan	inf
monomer-300-nr2-run2_result_0	24	MTLTIELVRTADEERIVFTLTTPDGTYTITMSLDEFWAWLAPAFSRPDPLEGVRTLAEQLEALLQEIRLARRLALGLLDPAELDRRPPLPLGTRLSLTAAFLSALMDLLADPELAARFVARFPGWAARAAARYENADYPGPALALMRGLFDAFGRWLAETLAAYFAATRGVDPARVRALLGRAFAAADRMISRAALLAHAADPAAAASPLTANGPDAVGSLTSLLDVLDELFALGAGDDPGFLEVMRAFFRFAIHARELFMRLYARTENLALAPGDAAAAAVRDAELAALANGWFTARLA	3.0853408252046854	0.8724333600230576	73.92263793945312	0.7518830299377441	10.1604642868042	nan	inf
monomer-300-nr2-run2_result_0	25	MTLTVELVRTENETLVVFTLTTPDGTYTVTVSLDDFLALLAPAFSQPDPVAGVATLAELLDELLESIRLARLLELGLLPPGALFLRKPLPLGESLAATFALLAALMDFISDPELAALFVARFPGWAAAARARYENEDYPGDALALIRGLADAAGAWFADTLAAHAAATKGVPPAEVRALVGRAAAAARRMSSRKELLAEAADPSKAASLASANGPGAAGAARSLLDVLDALFALGFADDPGFLAVWRAFFRYAAHVRRLFMKLYSELLNPKLKEGDAWAEEVYARELAALDEGWFAAAAE	21.60389111099696	0.1541335205786813	54.612693786621094	0.4195653200149536	19.85442543029785	nan	inf
monomer-300-nr2-run2_result_0	26	MTLTIELVETEDEKRVVFTLTTPEGTYTITMSLDEFLAMLAPAFSSPDPVEGIRILAEKLAELLTRIRLERLKALGLLPPDELNKIKPVPLGEVLVLTFAFVSAIMRFISDPELAEIFVAAFPGFAAAARARYENAAYPGPALALMMALADALWRWFAETLADYAHATKGVPREVVRALLGRAGEAARRMVHRDALLAEAADPAAAASLLTANGPDAVGSLRSLLDVYEALLALGFGDDPEFTEVFRAFLRYAIELRRLFARLYARELAPALPPGDAWAEARAAAELARLDEGLFAAAAA	4.793654698823018	0.7573032827710408	76.0869140625	0.779665470123291	9.778870582580566	nan	inf
monomer-300-nr2-run2_result_0	27	MTITVELIETPTERLVRFTITTPEGTYVIEMSLEEFLEFLKPAFSKPDPLEGVRTIAEKLAELLDRIRLEALRARGLLDPSEEHLRPPLPFFERLSATFAFLSAIMEFISRPDLNKLFVEEFPGFAKQARARFENEDNPGDALALIMALRDAAFAYLAEALAAYFAATRGIPREKVRALVGRAGAAADEMVRRENLLREAADPAAAASLLNANGPEAKGRLRSLLDIYRELLALGAGDDPGFLELWRAFLRYAATVRHLHALLYAELLGSELRPGAEWAEARRAAELERIDTGWFTAEAA	3.6464650982956006	0.8520950217000115	78.35594177246094	0.803364098072052	8.640373229980469	nan	inf
monomer-300-nr2-run2_result_0	28	MKLDIKLVETEDEKLVVFTLTTPLGTFVITVSFEEFLEFLKPAFSSPDPLEGVRILAEKLEELYQAIVLARLLALGLLPPDELDKRPPVPLGTRIELTFAFLSALMDFISDEKYNKIFLEKFPGFAAKMRERFENEDYPGDALARIMGLFAAAGAWLADTLAAHAAATRGIDPATVRALLGRAVAAAERMVRREALLAEAEDPSKAASLLNANGPDSVGALRSLLDIWRALEALGFGDDPGFRAVWEAFFRFAIHVKRLFRILYSKLLNSKLKPGEEWAEAVAAAERARLAGGWFTARER	5.307279348637046	0.7550443747488278	80.4993896484375	0.8094152212142944	8.356891632080078	nan	inf
monomer-300-nr2-run2_result_0	29	MTLTITLEKTPTEERVVFTITTPEGTYTITVSLDDFLALLAPAFSSPDPLEGVRLLAEALAQLWQSIRLEELIARGLLDPNDLFNLPPLPLGVRLSLTFAALAAIMRFISDPELAKRFVAAFPGFAAAARARFENENYPGDALALIRALFDALGEYFAEELAAHFAATRGIPPEEIRALLGRAFKAMDNMIRLENLLKEAEDPSDAASLLNNNGPDEKGELRSLLDIYRALFALGAGDDPEFVEVFKSLLRYAAEVRRLMAILYSKLLNLKLKEGEKWAEEVYQKELAYIENGAFTAELA	5.21679117863203	0.7527895439445571	60.2977180480957	0.5421266555786133	14.99328327178955	nan	inf
monomer-300-nr2-run2_result_0	30	MTLTIDLVRTPDATTVVFTLTTPEGTFTETISFDDFLALLAPAFSQPDPLEGVRTLAEALAERLEALRLARLLAEGRLPPTELFQRPPLPLFVRLSLTFAFLSALMDFISDPELNETFVARFPGFAKRAAAKYENANYPGKALALIKGLFDAAGRWFAETMAAHFAATRGIDPAVVAALLGRAFEIAENISHLDNLKAEAADPSKAASLRNSNGPESAGSLRSLLDVYRELEALGAGDDPGFRAAMEAFFRYAIHVKRLFLKLYSELLNLELKEGEEWAEAVAEKELRWLAEGAFTAEEA	4.547585903339434	0.7930274078033871	65.45231628417969	0.63479083776474	13.751444816589355	nan	inf
monomer-300-nr2-run2_result_0	31	MTLTVELIETETETLVRFTLTTPEGTFEITISLDEFLELLRPAFSRPDPLEGIRTLAELLEGLLQGIRLERLIALGLLDPEDLHLIEPLPWGERLSLTFAFVAALMDFIADPRWAARFAAAFPGFAARARARYENEDYPGLALALIMGLFDALVAYFAEELAAWAAATLGVPPAEVRALLGRAGEAMRNMIRRENLLREAADPSAAASPLTMNGPDAAGALRSLLDVWRALLALGFGGFPEFRAVFEALFRFAAHVRRLMILLYQRLLDPELKPGEAWAEAVYNRILNELANGWFTAEAA	4.147565729558142	0.8512342716174168	76.1252670288086	0.7936634421348572	9.538471221923828	nan	inf
monomer-300-nr2-run2_result_1	0	AEREKEIKEKIEEAREAFEEWLRWLLAALRAPGGASLAELLARAREFFEKDYPIEAIEYRVLAAVVFFLLVAARFLRWLRRYRRLPPEELERLPLPSFVEIAEELLAAAELITRAILDIILRLLRALLAKKAEEERKKALEERKKLEAEGRKDKIPSLEEIEAAHKPPFDPYSQDPLDGPFGRALFARFLALVRVATLLFELLRGSPLLLLAALLALLVFLLDPLVAELRNPLLALVLFLLIFGLAVARVALRLAKERAKESPEPSPLEVRLALLALLLLGLALLLFALWLVRVMKEIFG	3.1306986446542204	0.8664365413092537	68.48734283447266	0.5539819598197937	13.569533348083496	nan	inf
monomer-300-nr2-run2_result_1	1	AEREEEIRAAIAAAEAAYAAFLAAFTAGLTTPGGWTLEELLAAAAAFFARDWPLEGAEYLIRAAVDFFLAAAARFLAWLALYRALPPEALEKLPLPTFEEWAAYLLAVAELVTLALLRLDLRLLRALIAKKKAAELAKALAERKALEAAGRKDKIPSLEEILAAHKPPYSPWSEDPLDGPEGRALLAEYLRLLVVALLLFLLSRGSPSLLLAFLAFYLVFLLSPWVRRYRDPERDLVLFLLIAGLAVAAYALLLTRRRSRESPEPTPEQVALHLLAFLLLGLALALFLKYFKKVMKEVLG	2.00808049660494	0.9208657775732791	70.42787170410156	0.6372328400611877	12.860795021057129	nan	inf
monomer-300-nr2-run2_result_1	2	EEFKAKVEAAIAAAREAFLAWLAWFLRGLFTPGGLSLEELLARTAAFLARDYPLEGLEYRVAAAVVFFLGVALYFFKWLRLYKKLKPEELKKLPFPTPVELARYLTGAVRLIFDALVDLIIRILRALIAKKVEKEREEAMKEREELIAAGDESRIPSLEEIEEKYKPPFNPFSEDPLDGPLGRAFRRTLLGLVLVATLLFLLLRGLPGLLLAFLLFWLVFLLVPWVKKLKDPKLSLVLFLLIAGLAVAIVYYIVTLREAKKSPEPTPLQVRLAILAIVLTALALILFVIYFKKKMKIIFG	12.61898289077227	0.45094081745271525	62.97193908691406	0.4522995948791504	18.264833450317383	nan	inf
monomer-300-nr2-run2_result_1	3	AAAAAARAAAIAAARARFLAWLAWLLAALLAPGGASLEELLARTRAFLAEDWPLEGAWLRLLAVVVFFLLVAALFLRWLALYRRLPPEELAERPFPPWEALAAYLLAAAELAAEALLDLILRMLRGLLAKAAQAALAAALAERAALLAAGDASRVPPLAEIRAAHQPPFDPDSQDPLDGPEGKALKAEFEKLLEKAYELVKTSAGSPSFLEAFKAFFKEFLKNPWVKKYKNPWVTLVLFLLLFGLAVARYFLDLTKERAADSPEPTPEEVALALLAILLLGLALVAFGLLFVVWYRELTG	3.5042096554878985	0.7933682761058922	73.98650360107422	0.6214308142662048	12.100537300109863	nan	inf
monomer-300-nr2-run2_result_1	4	SAAEAARAAAIAAAAAAYAEWAAWFEAALTAPGGASPEELLERAAAFLARDYPIAALQYRIDAAVRFFAAAAARFLAWLALRRRLPPAALERLPLPSPEEVARYLLGVAELVTDAVLDTILRLLRALKAKAAAAARAAALAERAALEAAGRADRIPSLAEIEAAHQAPYDPDSQDPLDGPEGRAFRAEFARQLEVAYAAFLTSSGAPSLLAALAATYAAFLLNPWVAALNDPWLALVLFLLITGLAVARYAYDVTLARAAESPEPTPEEEALALLALALLGLALALFGVWFVRQMRIVFG	1.497256492627797	0.9517191565208714	87.66303253173828	0.833559513092041	6.501043319702148	nan	inf
monomer-300-nr2-run2_result_1	5	AEKAAATAAAIAAAQAAYDAWLAWLTAGLTAPGGASLEELLARTRAFLARDYPLEAEQYRLDAVITFFLAAVALFFKWLRRYRKLPPEELKKEPFPSPVELARYLYGVVELIRDAILDLILRIEQALIAKKAAAELAAAKAERAALKAAGDESKIPSDEEIEAAHKPPYHPDSQDPLDGPEGKARKEEFEKLLEVATRLLRLAAGAPALGLALARFWAEFKKNPWVKERKDPKLELVLFLLIFGTAVARVWLELTLLEAAGSPEPSPRQVALAVLAFLLTGLSLLLFKKYFKEKMKIITG	2.1121602192948155	0.9157703834707498	85.56832885742188	0.8223212957382202	7.523935317993164	nan	inf
monomer-300-nr2-run2_result_1	6	AERQAAIEAAIKEAEKKFEEFKKWLEEALTTPGGASLEELLEKTEEFLNEDYPLAAIQYKIDAVVYFFLLAVARFLAWLALLRALPPEALEALPLPSPVEWAEFLYRVVELSYEAILDTIIRLERALKAKAAQAALAAALAEREALLAAGREDRIPPLEELLAAHQAPYSPWSEDPLDGPEGKKIKEEFEKLLKEAYELFKKSEEKEELEEALEKFKKIFEKNPLVKERKDPKLNKVLFLSIAGLAVAKVFLEKTKKEAEGTPELSPEQVELALKAILLTGLSLLEFGKYFKEKMKEVFG	1.5982146889999362	0.9481159584147473	86.71495819091797	0.8229079246520996	7.282391548156738	nan	inf
monomer-300-nr2-run2_result_1	7	AARAAAVAAAIAAAAAAFAAWVAWLLGGLLTPGGASLEELLAATEAFARRDWPIEALEYRLAAAVLFFLLVALLFFRWLRLYRRLPPEELARRPFPSPVELAAYLLAAARIITDTLVDTILRLRRALIAKAAAAARAAARAARAALEAAGDASRLPSPAELEAAHVPPADPYSEDPLDGPEGKAFLAEFRAALAVALALFLTARGAPALLAALAAFYAVFLTLPSVAALKDPELALVLFLLLAGLAVAAAAFLLTVERARGSPEPSPEEVALALLALLLTGLALLAFLKLFKKYMAEITG	19.648186072844283	0.30430372801087957	56.797607421875	0.41971588134765625	19.000377655029297	nan	inf
monomer-300-nr2-run2_result_1	8	AAAEAARAAAEAAAKAAYEAWLAALTAALTAPGGASPEELLAAAAAFFARDYPISAEQYRIDAVITFFILAVLRFFRWLRLWKRLPPEAREKLPLPSWTEVARYLLGVSLLVTLAIVRTILRMRRALIAKEAEAAREAALAERAALEAAGDKSRIPSLEEIEAAHKPPFSPDSEDPLDGEWGRRFLREFLLLLLVATLLFLLSRGLPSLWLAFLLFYLVFLLSPLVKEEKDPELSLVLFFLIFGTAVALVAFLVTRRRAAEAPEPSPLDVALAVLSFLLLGIALILFKKYFKKKMEIIEG	3.250399709028558	0.8592796436366751	78.91791534423828	0.746767520904541	9.944419860839844	nan	inf
monomer-300-nr2-run2_result_1	9	SAAEAARAAAAAEAERAYREWLEELRRGLATPGGWSPEELLARTAEFLARPYPLSALHLRLEAAVEFFLLVARRFLEWLRLYRELPPEALERLPLPTPVEWAAFLLAAVLLITAALLDTALRVLRALKAKAAQAAYEKALAERKELEAAGRTDKIPSLEEIEAAHKAPYDADSQDPLDGPEGRALLAAFLALLVVAFLLFLLARGSPGLLLALLLFFLVFLLSPWVAALNDPLLALVLFLLLAGTAVALYAYVLTRREAEAAPEPTPLQVRLWLLALLLTGLALALFLRLFRRYMKIIEG	2.730682362138772	0.8958783849200687	78.5200424194336	0.7370524406433105	10.07111930847168	nan	inf
monomer-300-nr2-run2_result_1	10	AAKEAATAAAIAAAEAAFAAWRATLLAGLFTPGGLSPEEILERFAAFLARDYPLEGAEYRLDAAVLFFLLVALRVLAWLLLWRRLPPEALRHLPFPSPVEIAAFVLAAAELIRDALIDLLLRILRALIAKATEAARAAELARRAALLAAGDASRVPSLAEIEAAHVPPFDPDSQDPLDGPEGRALLAEFERLLEVATELFRRAAGLPSLLLAFLTFYIVFLLSPWVKEYKDPKLELVLFLLLAGLAVARVALELTRRLAEGSPEPSPLVVALLLLSLLLLGLSLLAFRVLFKEYMKIITG	8.453960825683682	0.5810583099135925	65.21589660644531	0.5645709037780762	15.209613800048828	nan	inf
monomer-300-nr2-run2_result_1	11	AARAAAVAAAIEAAKAAFDAWLAAFVAGLTAPGGASLEELLAASAAFFKTDYPIEGLEYKIKAAIVFWIATVALFFEWLARYRALPPEELEKEPLPSPVELARYLLATAELIYESIIDTILRILRALKAKAAEEERAAALAARAALEAAGDASRIPSPEEIAAAHQAPFDPWSEDPLDGEEGKEFKKEMEKLLEIAYKLFKESEKEPKILEALKKFYEEFKKVPWVKKLKDPELEKVLFLLIAGLAIARYYYEKTLEEAEESPEPSPELVALAILSIIFLTISLILFSIYFKKQMKKIFG	1.7721667832110233	0.9355311092953925	81.41656494140625	0.7659342885017395	8.864213943481445	nan	inf
monomer-300-nr2-run2_result_1	12	AAAAAAVEAAIAAARERFEEWRRWFLEGLFTPGGLSLEELLARTREFLEEDYPLEGLEYRLEAAVLFFLGVAILTFIWWLRYKRLKPEELEKLPLPSWTEIARYLFGAALLITGALLDLALRLLRALLARAAEAARAEALARAAALRAAGDASRIPSDEEIAAAHVAPADPYSQDPLDGPLGRALLAAALAAVAVALALFLSARGAPALAEALAAFWAAFLALPWVAALRDPALALVLFLLIAGLAVAAYALILTLRESEKSPEPSPRQVALALLALALLGAALAAFGVYFRRVMAEVTG	4.689946401677976	0.747922521253065	59.37165832519531	0.3811488449573517	18.735536575317383	nan	inf
monomer-300-nr2-run2_result_1	13	AAAAAARAAAVAAAAEAFAAWVAWLLGSLLSPGGASLEELLERTAAFLARDYPLEAAWYRVLAAVLFFLLTVALFLAWLALYKTLPPEALAELPLPPPVEWAEFALATAELVTDAVVDLILRMERALLAKAAQAALAAALAEREALAAAGDASRLPPLAEIRAAHVAPFDPDSQDPLDGPEGRAFRAEVARLLAVAFALFLTALGAPSLLAALAAFYAIFLASPWVAERRDPWLQAVLFLLLAGLAVALVAYVVTRRLAEGSPEPPPLAVALHLLAFLLLGLALLLFLILFVKRMKEITG	4.01209680107659	0.7796117303418904	71.35552215576172	0.6424500942230225	12.34070873260498	nan	inf
monomer-300-nr2-run2_result_1	14	AAAAAAVAAAVAAAEAARAAWDAAFDAALAAPGGATLEELLAAAAEFFAQDYPLEAAQYRLDAAERFFAAAVALVFRWYRLYRRLPPEALAALPLPTPEEIARYALGVAELITEALLDLVLRLERALRAKAAEAARAAALAERAALLAAGRADRIPPLAAIEAAHVAPADATSQDPLDGPEGRALREEFRRQLEVAYLAFRRLRGLPALLLALLVTWLLFLLNPWVAARRDPALALVLFLLIAGLAVARVALDLTLRESAASPEPTPRQWALLVLSFLLLGLALALFRRWFAVRMAEITG	7.016077193225087	0.6018006859731921	59.172027587890625	0.32653307914733887	20.458396911621094	nan	inf
monomer-300-nr2-run2_result_1	15	AEEKEKIKKAIEEAKKDYEAFKKWLLAGLLTPGGASLEELLAEFKKWAEKDYPIEGLEYKIEAMIFFFKLVRVLFFKWLRLYKRLPPEALKELPFPTPAEIAAFALGAAKIITDALLDTILRMLRALLYKKAEEERKAALAKRKELEAAGDKSKIKPLEEIEAEHKPPFDAYSQDPLDGPEGKALRAAFLAMLVVATLLFLLSLGAPALGAAFAAFRAVFKTLPWVKELKDPKLEEVLFLLIFGLAVAIVGFILTLLLSKESPEPTPLQVALAVLSFIVLEEALKKFKEYFEEKMKIITG	2.065445427128828	0.9157187867224593	81.87763214111328	0.7875889539718628	8.50341796875	nan	inf
monomer-300-nr2-run2_result_1	16	AAAEAERAAAIAAAAALFAAWLAALLAGLLAPGGASPAELLAATRAFLDTDYPLEAIWYRILAAVVFFLLVAARYLAWLLRYRLLPPEELAELPLPSPTEVAEYVLAAAELIFRAVADTILRLLRALIAKAAEAARAAALAEREELAAAGREDKLPSLEELEAAHKAPFDPYSEDPLDGPLGKAFFAALLAQLVVATLLFLLARGAPALGLALLLFFLVFLLNPWVAALRDPRLTLVLFLLIAGLALARVALLLTRREAKESPEPSPRQEALHLLAFLLLGLGLLLFLLLSVRYMKIIFG	6.716481286652743	0.7163436371851982	69.09290313720703	0.6435850262641907	13.352855682373047	nan	inf
monomer-300-nr2-run2_result_1	17	AAEAAAIAAAIAAAAAAFAAWVAELLAGLLTPGGWSLAELLARFAAFAARDWPIEAAWYLVAAVVLFFLLVVALFLRWLALYKSLPPEELEKLPFPSFVEIAAFVLAAAEIVYDAVVRAILRMLRALLAKEAEKKRAEALKKAEELKAAGDKSKIKPAEEIEAAHKPPFSPYSEDPLDGPLGRAFLAAHRRQLEVAYLLVKLSSGSPSLLLAALLFGLLFLLDPWVKALKDPGLALVLFLLTFGLAVARYAYDLTKKESKKSPVPSPKQIALLLLSFLVLGLALAAFLALFARWMKEIFG	20.861989052738224	0.30721465757930516	64.64325714111328	0.417704701423645	17.920438766479492	nan	inf
monomer-300-nr2-run2_result_1	18	AAAAAARAAAIAAARAAYEAWRARFRAGLTTPGGWSPEELLREARAFFERDYPIEGIEYRVDAIIDFFEAVVEEYHKWLKLYKELKPEELEKLPFPSPEEIAEYSLEAMEIITEAVVRIILEIERALKAKAAAEAYAAALAEAEALRAAGDASRIPPLEEIRAAHVAPYDPWSQDPLDGPEGKRFFLEFKIMLLVAYLLFKLFSKSPSLLLAFLLFYILFLLNPLVKELKDPELEKVLFLLIAGLAVAKYAYELTKKKSKESPEPSPEEVELLELAFKLTKEALEEFKKWLEEKMKIILG	2.211254082101693	0.9080462662078649	86.98977661132812	0.8408496975898743	7.033824443817139	nan	inf
monomer-300-nr2-run2_result_1	19	AAAAARRAAAVAAAAAAFAEWLAWLLAALLTPGGASPEELLERSRAFFERDWPLEALEYRVAAAVVFFLLAAARFLAWLLRYLLLPPEAREALPLPTPTAVAAYLLGVAELITRALFRTALRILRALIHKAAQAAYAAALAEREALAAAGRADKLPSLEELKAAHQPPYDADSQDPLDGPEGRALFARLRALLAVATLLFLTALGSPGLLLAFLLFGLVFLLDPWVARYNDPLLALVLYLLIAGLAVAAVAYLLTLLLSRGSPEPTPLVVALALLALALLGLALLLFLLLLVRYMRIITG	11.489071693066244	0.410300474597073	57.09160614013672	0.33712038397789	19.62645721435547	nan	inf
monomer-300-nr2-run2_result_1	20	AAAAAARAAAVAAALAAFLAWLAELLAGLLTPGGWSLEELLARSAEFFARDYPLAGLWLRLLAAAVFWALAVALFLEWLALLRSLPPEARALLPLPSWEEWARFLAAVARLVTDALVDTALRLLRALRAKATAEARAKALAEREALKAAGDESKLPSDAEIEAAYKPPYDPDSQDPLDGPEGKALRAEFLALLAVALLLFLLSRGRPGLLLAFLLFFLVFLLNPWVKELKDPRLFLVLFLLLAGTAVALVALLLTLLESRGSPEPSPLQVALALLAAALTTAALAAFAALFVRWMAIVTG	11.711752615678675	0.42368006378006584	55.08534240722656	0.3216311037540436	19.8616943359375	nan	inf
monomer-300-nr2-run2_result_1	21	KEEEEKIKKKIEEAKKEFEEFKKWFIEGLTKPGGASLEELLEKAKEFFNKDYPIEAIEYKIDAAIFFFIATVALYFAWWRLYLRLPPEELEKLPLPTPTELAEYSLATMELITGAIVDTILRILRALLYKKAQEEYEKALAERKALEAAGDKSKIPSLEEIEAAHKPPFSPYSEDPLDGPFGRRLLAEFLVLLVVATLLFLLSLGSPSLLLAFALFYLIFLLNPFVKELKDPELEKVLFLLIAGLAVAFVAYLLTRLLAADSGEPTPLQVALHVLAFILTGLALIEFKKLFKKYMKIITG	3.583258724607666	0.833835282298288	79.52396392822266	0.7609556913375854	9.73047924041748	nan	inf
monomer-300-nr2-run2_result_1	22	AALAAAIAAAGAAALALFLAWLATLLAGLLTPGGLSPEELLALFRAFAATPWPLAAIWLLYLAVVVFFLLVVARFLAWLRRWRALPPEERAREPLPSPVELARELLGAVRIITEALLDTLLRLEQALEAKAAAAAREAALAERAALAAAGREDRLPSLEELEAAHKAPFDPFSQDPLDGPEGRARRAAFERQRETALALFREARGSPDLLAALRAFWRAFRAEPWVAARRDPWRDLVLFLLIAGLAIAEVYYERTLEAAAGAPEPSPEQVALALLALALTGLALLLFGVLLVRWLRRVTG	3.968224461631429	0.7810491665696105	66.44944763183594	0.5316320657730103	15.291916847229004	nan	inf
monomer-300-nr2-run2_result_1	23	AEKAAETAAAAAAARAAFLAWLRWFLAGLLTPGGLTPEELLARTRAFLERDYPLEAIEYRYLAVVTFFLAVAALLLAWRLLLLRLPPEELERLPLPTPTEWAAFLLASARLAFEALARTTLRILRALEAIAAQKALEEARAQAAALEAAGDASRIPSPEEIEAAHKPPWSPDSEDPLDGPEGRALWAELLALLAVAYALFRTASGLPGLLLAFAAALAVFLASPWVARLNDPALAAVLFLAIAGLAVALVFYDVTRRRARGSPEPTPLEWALALLALLLLGAALALFGRRLKEYMKIITG	4.860096119078903	0.7001159088352717	62.91803741455078	0.5199258923530579	14.69475269317627	nan	inf
monomer-300-nr2-run2_result_1	24	AAEAAARAAAVAEAEARFAAWLAALLAGLTTPGGASLEELLAATAEFLARDYPIEALHLRIRAAVTFFLLTLARFFAWLLAYLLAPPAALAALPFPPFTEWARYSLATVTLITGAIVTTILRILRALKAKEAEKAREAALAEREKLKAAGRKDKIPSLEEIEAAYKAPYDPTSQDPLDGPEGKRFLKEFLKLLVIATLLFLTSLGRPGLLSAFLKFYKIFKKLPWVKEYKDPELELVLFLLIAGLAVAIVAYIVTLLLAAGSPLPTPLAVALMVLSFLLTGLALILFGKLFKKWMKEITG	10.807713129829272	0.5497223933272083	63.84988021850586	0.522379994392395	16.571521759033203	nan	inf
monomer-300-nr2-run2_result_1	25	AEAEAKRKAAIEEARRAFLAWLRRFLAGLFAPGGWSLAELLAEARAFFQRDWPIEGSEYLLLAAVVLFLAAAALFFRWLRRLRSLPPEEREAEPLPSPVEWATFLYGVALLVTEALLRLILRIERALTAKKAQAAYAAALAERDALLAAGDASRIPSLEEIAAAHVPPFNPDSEDPLDGPEGRARLAAALALLAVALALFLAASGSPGLLAALAAFWAVFLAVPWVKERNDPALQAVLFLLLAGLAVAAYALLRTLAEAADSPEWSPEQVALFVLSLLLLGLALLLFAAYFVVKMKEITA	10.227506822342198	0.47739531311582417	68.19416809082031	0.6087626814842224	13.304224014282227	nan	inf
monomer-300-nr2-run2_result_1	26	AAEEAARKAAIAAAAAAYAAWVAWFLAGLLTPGGASLEELLAATRAFAARDWPIEGAWFLLLAAVLFFLAVVARLLRWRRLYKRLPPEARAERPLPSPLEIAEFVLAAVEIITDALLDLLLRLLRALRAIEAERARAAALAEREALLAAGDASRVPPLAELEAAHRPPFDPWSQDPLDGPEGRALRAAAAAARAVATALFLASAGAPGLGAALAAFFALFLALPWVAALRDPRLALVLFLLIAGLAVAEVALLLTRREAEASPEPSPRVWRLLLLAVALTGLALLAFAVLFVRYMKIIFG	4.18112891812953	0.8174047439527848	73.61386108398438	0.6976103186607361	11.095647811889648	nan	inf
monomer-300-nr2-run2_result_1	27	AAAAAARAAAIAAAAAAFAEFVAWFLRGLTTPGGLSYEELLARAAEFLARDYPLEGAQYRLAAVVFFWLAATVEFFRWLRLYKRLPPEELEKLPLPSPVEIAEYLYNVAKLATDALLDLILRIEQALRAKEAQAARAAAEAERAALLAAGDASRVPSPEELAAAHVAPFDPDSQDPLDGEWGKKRKEEFEELLKIAYKLFKESDKSESLLEALKKFFEKFLENPLVKEEKDPKRFLVLFLLITGLAIAKYALDLTKEKAKESPELSPEEVKLFLLSIIFMTLSLILFLIYFKKQMAKITA	3.292481921902002	0.8356786961624895	81.8849868774414	0.7806553244590759	8.917194366455078	nan	inf
monomer-300-nr2-run2_result_1	28	AEEEAAVRAAVEAARAAYEAWLAWFDAALTTPGGASLAELLARAREFLERDYPLEAIQYRVDAAVRFFLAVAALFLAWLARLRSLPPEEREKLPLPPFAEWAAYLLAAVELIYDALVRTILELLRALIAKKKQEELEAALKKREELKAAGREDKIPPLEEILAAHQAPYDPWSQDPLDGPEGRAFRAEIERLVETALALFEAAAGAPGLAAAAAAFFAEFLTSPWVAKYKNPWLALVLFLLTFGLAVARYALALTRRLAEGAPEPTPLQVALALLALLLTGLALAAFRVLLKKWMKIITG	1.772849145376567	0.9378310012209546	87.27946472167969	0.8320122957229614	6.659165382385254	nan	inf
monomer-300-nr2-run2_result_1	29	AAAAAARAAAAAAARRAYLAWLRWLLRGLFTPGGLSPEELLARTRAFAARDYPLSAIEYRLLAVVVFFLLVVARFLAWLARYASLPPAELEKEPLPPFTAWARYLLAAARIAYDALLDTALRLLRALRARAAAAARAAAEAERAALAAAGRADRLPSPEALAAAHVAPSDPDSEDPLDGPEGKALRARFEERLAKAYALFREASGSPGLLAAFATFYALFLKDPWVAELKDPLLAAVLFLATAGLAVARYALDLTERLAEGSPEPPPLAVALALLALALTGLALLLFAIYFRRVMAEVTA	2.1108745644082663	0.9256558307443629	82.88711547851562	0.7947706580162048	8.19588565826416	nan	inf
monomer-300-nr2-run2_result_1	30	SEKEAATKKAIEEAGKAFLEFLRWFLRGLLTPGGASPEELLERAEEFFKRDYPIEGLIFRILAAVFFFLAVVARYFRWRLRYRRLPPEELARLPFPSPTEWAAFLLAAVRLITDALLDTILRLLRALIAKKVEKEYEEALKKREELLAAGDKSKIPSLEEIKAAHKAPFDAWSQDPLDGPLGKALREEFERQLAIAYALFRRSRGRPGLLLAFLRSFLVFLRNPWVKEFKDPLLALVLFLLIAGLAVAAVAYDRVRRRAEGSPEPSPLDWALAVLALLLTGLALLLFGLLFLKWMKEIFS	2.249949752379382	0.9196301956774926	85.45992279052734	0.8206159472465515	7.749771595001221	nan	inf
monomer-300-nr2-run2_result_1	31	AEAAAARAAAIAEARAAYEAWRARFDAGLTAPGGLSLEELLAEAAEFFAKDYPLEASQYRLDAAEDFFAAVAARFLAWLARYLALPPAALEEEPFPPPEALAAYVLGAARLVTEAVLDLVLRLERALRARDAAAARAAAEAARAALLAAGRADRLPSPAEIEAAHVAPADPDSQDPLDGPEGRAFRAEMAALRERALALFRTAAGAPALLAALAAFLAEFLAVPWVARRRDPALALVLFLLIAGLAVAEYAYELTRERAADAPELPPEVVALLLLSFALLGAALAAFRRLHARWRARVTA	2.0705670537784737	0.920102590875177	87.11089324951172	0.8382167816162109	6.789923667907715	nan	inf
monomer-300-nr2-run2_result_2	0	LEAILLHPDEEERLLGVRLLSLEELEEALRLLEGPGEPEPDLEGHPFYQPGFSPFTLAWIKWYLRSRLRAAYRSERYALPSFRELEPTLTPEQVALLERLRAFADWLRSLSDVTAEEFVAAFAAAAADPAPPDDGHDALAARLFAAFAWGLASGIPGYEFFVALEFIEWFFSHAKFGKELIDNFRRLVEHWPAAAAKAAGLPGAEPRAALAARILAVLSITFIRYLTETTIRAHDFSEEEKRAWRELGDEAIAAIREAGFRVPANDAEGAATLAAARATILAQLDRIRERLASAGLLEKE	12.136396102593137	0.39209321871513086	54.982303619384766	0.54225754737854	17.39153289794922	nan	inf
monomer-300-nr2-run2_result_2	1	LEEILFHPDERERLLGVRRLSLEEKEKAVELMLGKGEPDPDLEGHPFYQPGLSPFTRAFLKYYLLKELYEAKKSEKYALPSWKEIEPTLSEEEVALLERLEDFDAWLDSLSDVSAADFVAALAAAADDPAPPDDGAHDLARRLVGAFVWGLESKIPGYEYYLALLFMDWFVSHAPFGPELIANFRRFVEHWPAAFAKAADLEGDEPRAAIAARILGVLAETFFAYLTERTIREHDFSPEERAAWRAAGDAAIADIRKNGYVKPKDDAEGEAVLKAAIETILANLDAFEAELAARGLLAQR	3.8832048054235724	0.8524029470155663	81.51082611083984	0.789063572883606	8.649858474731445	nan	inf
monomer-300-nr2-run2_result_2	2	LEEGLFHPDEEERLLFVIRLSLEEKEKALKLLMGDGKEELDLEGHPFYQPGFSPFTLAFLKYYLLKKLYKEKKSEKYKLPSFKEIEPNLSDEQVKLLEKLKEFEDWLESLSDVSAEEFVDRFAAAAEDPEPPDDGHQALARRLFRAFAWGLRSKIPGYIFYLALLFMEWFFSHSKFGKELISNFKRLVEAWPAAAAKAADLPGEEPREAIAARILGYLSIVFIRFLTEETIRRYDFSEEEKEEIRKLGEKAIEEIKKTAFVKPKNEEEGKAVLEAAIETILKSLEEFEEYLKKKGLLEKE	4.791376553876312	0.8962734322807673	82.70313262939453	0.8422867059707642	7.532631874084473	nan	inf
monomer-300-nr2-run2_result_2	3	LEEIILHPDERKRLLGVINLSLEEKEKLLELLEGPGEPEPDLEGHPFYQPGISPFTLAFIKWYLRHELLKEKKSPKYALPSWKEIEPTLSEEQIKLLEKLKEFYEWLESLKDMTAKEFVDALEAAAKDPRPPDDGSHELAKKLFSAFRWGLESKIEGYEYYVALLFMKWFVSHSKFGKELIDNFERFVRSWPANAEKAADFKGDEPRAAIAARILGTLAEVFFSYLTEKTIRSNDFSEEEKKEIAAFGEAAIAAIRAAGYVKPADDEAGEATLAAAIATILANLEAFRKYLEEKGLLKKE	4.979817181529603	0.7790795328044655	82.66214752197266	0.7498759627342224	9.876861572265625	nan	inf
monomer-300-nr2-run2_result_2	4	LEEGLFHPDEYERLLYVIELSDEEKEKALELMLGKGEEEPELEGHPFYQPGFSPFTLAFLKYYLLSELKKKYKSKKYELPSWKEIEPTLSEEEIALLEKLEAFREYLESLSDVTAEEFVAAFEAAAKDPEPPDDGHQDLARTLFGWFRWGLESGIPGYDFYVALLFMKWFFSHSKFGPELISNFRRFVEAWPAAFAKAADFEGDVPREAVAARILGTLATVFIDYITRKTIKSNNFSEEEKERIRKLGEERRAAIKAAAFVEPANEAEGKAVLAAAIETILKGLKEIEELLKSLGLLEKE	4.694117597683602	0.8790469146510193	81.2849349975586	0.8197270631790161	7.961976528167725	nan	inf
monomer-300-nr2-run2_result_2	5	LEEILFHPDEEERLEGVIRLSLEEKRELLKLMLGDGEPAPDEEGHPFYQPGLSPFTLAYLKWYLLKDLLEAEKDERYALPSWKEIEPTLSEEEVALLEELKDFADWLESLSDVSAAEFVDALEAAARDPEPPDDGHQDLARRLFAAFRRGLASGIPGYDYFLALEFMRWFFSRSKFGREAIDNFKRFVEAWPAAAAKAADWPGDVPREAVAAHILGVLARTFIRELVRRTIESHDFSPEEKEEIRRLGEEALAAVDAAAFRRPADAAEGAAVLAAARATILARLDEFEAYLKERGLLEKE	3.2160045323887734	0.8630269173698787	79.78386688232422	0.7991904020309448	9.049568176269531	nan	inf
monomer-300-nr2-run2_result_2	6	LEEILFHPDEEERLLGVIELSLEEQEKALKLLEGDGEEEPDLEGHPFYQPGFSPFTRAFIKWYLRDRLLKEYKSEKYKLPSFKEIEPTLTDEEIELLEWLKEFKDFLESMSDMSAREFVDQLEAAAKDPTPPDDGSKDLAITLFNAFYRGLASNIPGFLTYVALLFMDWFVSHAPFGRELIANFRRFVRSWPAAAEKANGLPGPEPRAAIAARILGELARVFVRFLARRTREAHDFSPEERAEVAAAGEAAVAAIEATAFREPADEAEGRAVLEAAVATILAGLDAFEAALAARGLLATE	5.696484361216679	0.7295850960500482	71.66127014160156	0.7184493541717529	10.224154472351074	nan	inf
monomer-300-nr2-run2_result_2	7	LEALLLHPDEEERLLGVSRLSLAEKEELLRLLLGDGSPEPLLEGHPFYQPGLSPFTLAVLKWLLLRDLLAERRSPRYALPSWLELQPTLSPEQVALLERLRAFADYLESLADLSAKELVDRLAAAAEDPRPPDDGHQALARRLVAAFAWGLESGIPGYIHAVALLFIDWFVRHSPFGKELIDNFKRFVEVWPAVWAKAADLPGPEPRAARAARILGVLAETFIAYLTRETQRRHNFSPEVKAAVAAAGAAARAAIRAAAFRRPADDAEGEAVLAAAVATTLAQLDAFEALLAALGLLATS	14.10069899331151	0.30180616350298706	58.361534118652344	0.46991166472435	19.276277542114258	nan	inf
monomer-300-nr2-run2_result_2	8	LEEGLFHPDEYERLLFVSQLSLEELKKALELMEGPGEPEPLLEGHPFYQPGLSPFTLAFLKWYIRKRLYKEFKSEKYKLPSWKEIEPTLTEEEVAALERLAAFADWLESQKDVSAEDFVAAFAAAAEDPAPPDDGADDLARRLFAAFRWGLESGIPGYLHYVALLFIDWFFSHSKFGKELIDNFKAFVKAWPAAAAKAADRPGPEPAAAVAARILGELTKVFISYIVRKTIESNNFSEETKKKIRELGEKAIKAIDEAAFRRPADDAEGAAVLAAAEKTALDILDEIEEYLKSLGLLDKE	4.424318164977378	0.8837448400230683	81.55943298339844	0.8181040287017822	7.753342628479004	nan	inf
monomer-300-nr2-run2_result_2	9	LEEGLLHPDERERLLHVVRLSLEQLAELLELMTGPGAPAPDLEGHPFYQPGFSPFTRAFIKWYTRRRLLAALRSPRYALPSWREIEPTLSPEQVAALERLAAFADWLESLSDVSAKEFVDALVAAAEDPAPPDDGHQALARTLVGWLLWGLESNIPGYDYYLALLFIDWFFSHSKFGKELIENFKRLVEAWPAVFAKAAGAAGGVPREATAAKILGVLAKVFIEYLVRETIERYDFSPELKEKIRKKGEEFLKAIEENAFVEPKNEAEGKAVLEAAKKTILEKLDELEKLLESLGLLEKE	6.076289595095024	0.8133269817552048	78.21910095214844	0.7939563989639282	9.7086820602417	nan	inf
monomer-300-nr2-run2_result_2	10	LEEGLFHPDEYERLLFVINLSDEEMEEALRLLLGPGEPEPELEGHPFYEPGLSPFTRAFLKYYLLKRLRKKYKDERYALPSFKELEPTLTEEQVALLEKLKAFDEFLESLSDLSAKEFVDRLEAAAKDPTPPDDGGHDLARTLVGAFYWGLKSKIPGYDFYVALLFIDWFFSHSKFGKELISNFKRLVKSWPAIWRKSADLEGDEPREAIAARILGILAIVFIRYIVRRTIESNDFSEEIKKEIKELGEEAIERIKKAAFKKPKNEEEGKKVLEEAIKVILEELEKLEEYLKSLGLLEKE	4.840058922375646	0.85213352362623	82.55670166015625	0.8468927145004272	7.337105751037598	nan	inf
monomer-300-nr2-run2_result_2	11	LEAILFDPDEERRLLGVSRLSLEEAEEALRLLEGDGAPAPDLAGHPFYQPGLSPLTLAWIRWYLRRRLLEARRDPRYALPSFAELQPTLTPEEIALLEELRAFDDFLRSLSDVSAKEFVDRLVAAAEDPEPPDDGHHDLARRLFGAFARGLASGRPGYLHFVALTFMDWFFSHSKFGKELIDNFTRFVEAWPAVAAKAAGLPGPEPREAIAARILGELAETFIAHLTRETEESHPFDPATRAAIRAAGEAARAAIREAAFRRPEDEAEGRAVLAAAIATIKASLAAFRDTLAALGLLEKE	4.598528240771747	0.7628797211091821	68.17666625976562	0.6961895823478699	13.056319236755371	nan	inf
monomer-300-nr2-run2_result_2	12	LEEIILHPDERERLRGVRRLSLEEKEKLLELLLGKGEPEPDLEGHPFYKPGISPLTLAFIKWYLLYELYKEYKSEKYKLPSFKELEPTLSEEEVELLKWLWDFREWLESLSDVSAAEFVDRLAAAAEDPAPPDDGGHDLARRLFAAFRRGLESNVPGFDYYLALLFMDWFFSRSKFGRELIANFKRFVEHWPALAEKAAGWEGDEPRAAIAARILGILTEEFIAELTRETIEKYNFSEEEKAEIRAMGAAARAAIRAAAFVKPANEEEGKAVLAAAVATALASLDEFEAYLKSKGLLEIE	4.126986644258797	0.8439074809580773	78.31865692138672	0.7469445466995239	10.911800384521484	nan	inf
monomer-300-nr2-run2_result_2	13	LEEIIFNPDEYERLMGVINLSLEEKEKLLKLMMGDGSEEPDLEGHPFYQPGISPFTRAFIKWYLLDELYKEKKSEKYKLPSFKEIEPTLSDEEIKLLEKLKEFKDYLESLKDISAEEFVERMEAAAKDPEPPDDGHQDLAKKIVNAFYEGLRSNIKGYIYYVALLFMDWFVKHSKFGKELIENFKRLVKSWPAVFAKSDDLEGEEPREAIAARILGELAKVFIDYLTRKTIKSNNFSPEIKKKIKELGEKFKKAIEENAFVKPENEEEGEAVLEAAIKTILENLEKFEEILKSLGLLEKE	8.574225433451733	0.4682103876153603	64.29492950439453	0.4597446918487549	17.848596572875977	nan	inf
monomer-300-nr2-run2_result_2	14	LEAGILHPDERERLLYVIELSDEEMEELLKLMLGDGKPEPDLEGHPFYQPGFSPLTRAYMKYYALKRLYEKYKSEKYKLPSFKELEPTLTEEQIKLLEWLKEFDEYLESLKDVSAAEFVDRLAAAAADPTPPDDGAQALAATLFRAFRRGLESKIPGFEFFVALEFMRWFFSHSPFGRALIDNFRRFVEAWPAAAAKAADRPGPEPAAAVAARILGVLAEVFIARLERETRRRYPFSPEERAAIAAAGAAARAAIREAAFRRPADDAEGEAVLAAARETILAQLAAWEAWLAARGLLEEE	9.381776953035958	0.7062708763183182	70.15184783935547	0.7114512920379639	12.432746887207031	nan	inf
monomer-300-nr2-run2_result_2	15	LEEIILHPDEKKRLLGVSRLSLEEKEKVLELLLGPGEPEPDLEGHPFYQPGISPFERAYIKWYLLKELYKEYKSEKYALPSWKELEPTLSEEEVALLEKLKAFSDYLESLKDVSAKELVDAFEAAAKDPEPPDDGSKALSITLFNWFYWGLKSNIPGYIYYVALEFIEFFFSHSKFGKELIDNFKRFVESWPAAAEKAAGLPGDEPLEAIAARILGVLAKTFIEYLALETVERNDFSEEEKKKILELGEKAIKAIEEAGFKKPENEEEGKAVLEEAKKTILEKLDEFEEYLKSLGLLDIE	1.4337604783797013	0.9605778271863221	81.7209243774414	0.8227449655532837	7.7887396812438965	nan	inf
monomer-300-nr2-run2_result_2	16	LEEGILHPDEEERLLFVSRLSLEEKEKLLELLDGPGEPEPDLEGHPFYQPGFSPFTLAYIRYLIRKELLKAKKSEKYALPSFKELQPTLTPEEVALLERLRAYRDWLESLSDVSGKEFVDRFVAAAEDPTPPDDGHKDLAARLFAAFAWGLASGVPGFLYMVALEFMKWFFSHSKFGKELIDNFKRFVEAWPAAAAAAAGLPGPEPRAALAARILGVLAKVFIRHLVEDTIRSHELSPEEKAAIRELGARHIAEIEAAAFRRPADDAEGEAVLEAAKATILASLDEFEKRLEAMGLLEKE	2.624375309567366	0.9062069250518148	80.11991119384766	0.8052002191543579	8.729310989379883	nan	inf
monomer-300-nr2-run2_result_2	17	IEEILFHPDEEERLLGVIRLSLEEKEKVLKLLLGDGSPEPDLEGHPFYQPGFSPFTLAFLKWYLLSELLKAKKSEKYKLPSFKELQPTLTDEEVALLEKLKAFADYLESLSDVSAKDFVDALAAAAADPAPPDDGSKALAATLVAAFVWGLESNIPGYIFYVALLFMDWFFKHAKFGKELIDNFKRFVEHWPAVFAAAAGLPGGVPREAVAARILGVLAIVFIREIGRRTIEMYDFSEEEKKKIEEKTKKAIEEVKKAAFVEPANEEEGRAVLERAKETILKILDEIEKLLKEMGLLEKE	2.166678364335621	0.9311678530861356	82.18717193603516	0.8266265392303467	7.724177360534668	nan	inf
monomer-300-nr2-run2_result_2	18	LEEILLHPDEYERLLGVINLSLEEMEKVVELMLGKGDPEPDLEGHPFYQPGISPFTRAFLKYYLLYRLLKEKKSPKYALPSFKELEPTLSPEQIELLEKLKAFLEYLESLKDMSAEEFVAAFEAAAADPTPPDDGSKDLAATIFGWFYWGLASKIPGYEYYVALLFMDWFFSHSKFGRELIENFKRLVEAWPAAAAAAAGLPGPEPRAAIAARILAVLAITFIKYLANRTIEMNDFSPEVKEEIKKLGEKFIKDIKENGFVKPKDEAEGKAVLEKAIETILKNLDEFEKKLKEMGLLDKE	6.917980747683142	0.5792343020126546	58.284423828125	0.5501050353050232	16.55953025817871	nan	inf
monomer-300-nr2-run2_result_2	19	LEELLFHPDEFERLLGVSRLSLEEMERVLELMLGPGVPAPDLAGHPFYAPGLSPFTRAFLKWYLLKRLLKAKKSEKYKLPSFKELEPTLTDEEVALLERLKAFADWLESQSDLDAAAFVDRFAAAAADPSPPDDGAHDLARTVFSAFRWGLESNIPGYLHYVALLFIEWFFSRAPFGAALIDNFRRLVEAWPAAAAKAADFPGDEPREAIAARILGELARVFFAYLARETRARHPLSPAERAAVAAAERAAIEAIRKAAFVEPKDEAEGKEVLERAKKTILEQLDATRAALAARGLLARE	8.410573790003241	0.6333361085380945	61.009151458740234	0.5971261262893677	16.84246253967285	nan	inf
monomer-300-nr2-run2_result_2	20	LEEILLNPDPYERRLGVIRLSDEEKEEYLRLLLGPGEPEPLLEGHPFYQPGFDPFTLAFEKYYLLKELYKKYKSPKYALPSFRELQPTLSEEEVALLEKLKAFDDWLESLSDVTAEEFVDALVAAAEDPEPPDDGAHDLARRLVGAFVWGLESKIPGYIDYVALIFMKWFFSHSPFGKELIDNFKRFVKAWPAVFAKAAGLPGDVPRAAVAARILGVLAITFIRYLALETIRSNDFSEEEKKEIEEFGKKAIEAIKKNAFVVPADDAEGEAVLKAAVETILKVLDEFEDLLEEKGLLDTS	6.47664108572693	0.7365222224505171	69.05296325683594	0.7002960443496704	13.725715637207031	nan	inf
monomer-300-nr2-run2_result_2	21	LEEILFHPDEFERALGVIRLSLEEMEEALRLMEGPGEPEPDLEGHPFYQPGVSPFALAFEKWYLRHRLLKAYKSPRYALPSWKEIQPTLTEEEIALLEWLRAFAEYLESLSDVSAADFVDALEAAARDPEPPDDGRHDLARTLVRAFRRGLESGIPGFEHYLALLFMDWFVSRAPFGPALIANFKRLVRAWPAVFAKAADWPGDEPRAAVAARILGVLAEVFIAYLTRETIERHDFPEEEKAAIRAAGDAAIAAIREAAFRRPADEAEGEAVLAAAVATILASLDAFEAWLAARGLLAQA	5.768624503311087	0.7990966566241158	70.31045532226562	0.7215409874916077	12.522774696350098	nan	inf
monomer-300-nr2-run2_result_2	22	LEAILFHPDERERLLGVIRLTDEEKERALELLLGPGEPAPDLAGHPFYQPGFSPFTRAFIKWYLLYELRKKFKSERYALPSWLELEPTLTPEQVALLEWLAGFRDYLESLKDVPAAAFVDAFAAAAADPEAPDDGADALAAAIFGAFRRGLESGIPGFIHYVALIFMDWFFSHAPFGREAIDNFRRLVESWPAAAAKAAGWPGDEPREAIAARILGVLAETFIAELERRTREAHPWSPAAKAAVAALGAAARAAIRAAAFRRPADAAEGAAVLAAARATILASLAAWEALLAAAGLLAQG	4.664350327644168	0.869388320930473	78.49967193603516	0.80637127161026	8.071453094482422	nan	inf
monomer-300-nr2-run2_result_2	23	LEEIILDPDEEERLLGVIRLSLEEKEELLKLLEGDGEPDPDLEGHPFYKPGFSPFTLAFIKWYLRDELYKEKKSEKYKLPSFKEIQPTLTPEQVALLEKLKAFKEYLESLSDVSAKEFVDRLVAAAEDPTPPDDGHQALARTLVNAFYWGLRSGIPGYLTYVSLLFIDWFVKHSKFGRELIDNFRRLVESWEAVFAKAADLEGDEPRAAIAARILGELARTFIRYLTLEEIERYDLSEEEKAEIRALGEEAIREIEEAAFRVPENEEEGRAVLERAKETILRNLDRIRERLEARGRLEEE	4.660479490373055	0.8789376420692617	81.89308166503906	0.8348408937454224	7.406504154205322	nan	inf
monomer-300-nr2-run2_result_2	24	LEEGIFHPDEYERLLFVIELSLEEKEELLRLLLGPGEPEPDLEGHPFYQPGISPFTLAYIKWYILSELKKEKKSERYALPSFKEIQPTLTDEQVALLEKLKSFRDYLESLKDVSAEEFVARLEAAAADPTPPDDGHQDLARTIFSFFYWGLSSNIPGYIYYVALEFIDWFVSHSPFGPELIANFKRFVEAWPAAAAKASDLPGDEPRAAIAARILGVLARTFVRYLVRRLRRSHPFSPEEKAELEALGAEFEAAIKAAADVKPANDAEGEAVLAAARATILAGLDRLEEYLRARGLLETV	4.343907802850206	0.8788741901311706	81.42546844482422	0.828982949256897	7.643279075622559	nan	inf
monomer-300-nr2-run2_result_2	25	LEEGLFNPDERERLLFVSELSLEEMEKVLELLDGPGEPEPDLEGHPFYQPGFSPFTLAFIRWYLRHRLLKEYRDPRYALPSWREIQPTLTEEQVALLERLRAFHEWLESLSDVSAAEFVDRLAAAAADPTPPDDGAHALARRLVAAFRWGLESKIPGYLYMLALLFMEWFVSHSPFGPELIDNFRRFVEAWPAVWAKAADAPGAEPAAALAARILGVLAEVFIAYLTRRTVRSHPFSPAEKAAIRALGAALRAAIRETAFREPANDAEGEAVLAAAVATALAGLDALEAYLAARGLLAQR	4.753987442238826	0.8741459944738564	84.4402847290039	0.8608396053314209	6.596168041229248	nan	inf
monomer-300-nr2-run2_result_2	26	LEEGLFHPDEEERLLYVFRLSLEEKEEALRLMLGDGEPEPDLEGHPFYAPGLSPFTRAFIKWYLLDELLKAKKSERYKLPSFKEIEPTLSEEEIKLLEWLKAFRDYLESLSDMSAAEFVDALAAAAADPAPPDDGHHALAARLFAAFDRGLRSGIPGYLFYVALLFMDWFFSHSKFGKEAIDNFRRFVEAWPAAAAKAAGRPGAVPAEAVAARILGELAIVFIRYLVLETKERYDFSEEEKKEIEKFGEEAVANIRAAAFRRPADAAEGAAVLAAARETILANLEKFEKKLEELGLLKEE	4.652790798393771	0.8789682316255933	79.78904724121094	0.8411545157432556	7.828525066375732	nan	inf
monomer-300-nr2-run2_result_2	27	LEEILLHPDEEERLAGVIRLSDEEMEEVLKLLLGDGEPEPDLEGHPFYQPGFSPFTRAFITYYLRKRLLEKYKSEKYALPSWKEIEPTLSEEEIALLEKLAAFDAWLESQKDLTAAEFVARLEAAARDPTPPDDGAKDLARTLFAAFRWGLESNIPGYLDFVALLFMDWFFSRSRFGAEAIDNFRRFVEAWPAAAAAAADWPGAEPAAAVAARILGVLARTFIRHLARETRRRYDFSPEEKAAIAAAGAAALAAVDAAAFVRPADDAEAAAVLAAARATILAQLDAFRAFLAARGLLSQE	8.1611670447577	0.5454059088264419	58.28000259399414	0.5496610403060913	16.066648483276367	nan	inf
monomer-300-nr2-run2_result_2	28	LEEGILHPDEKKRLLYVINLSLEEKEELLKLMLGPGEKKPELEGHPFYQPGLSPFTLAFLKYYLLKSLYEEYKSEKYKLPSFKELEPTLSEEEIALLEKLKEFDDWLKSLKDVTAEEFVDRFVAAAEDPEPPDDGHKDLARRLFAAFRWGLESKIPGYEFYLALLFMDWFFSHSKFGKELIDNFKRFVEAWPAAAAAADDLPGDVPREAIAARILGVLAETFISYITERTIESNDFSEEKKAEIRALGDAAIKAIKEAAFKEPKNAEEGKAVLEAAIKTILDELEKIEKYLKELGLLDKE	7.225315313475463	0.7183083476943144	75.64395141601562	0.7431477308273315	11.120674133300781	nan	inf
monomer-300-nr2-run2_result_2	29	LEAGIFDPDEKERLLFVVRLSLEEKEKLLELLEGPGEEEPDLEGHPFYQPGVSPFTLAFIKYYLRKELLKAKKSEKYKLPSFKEIEPTLTEEEIKLLEKLKEFDEYLESLKDVTAKEFVDALAAAAEDPTPPDDGRHDLARRLFAAFRWGLESNIPGYIYMVALLFMKWFVSRSKFGRELIDNFKRFVEHWPAAWAKAAGRPGGEPAEAVAARILGVLAEVFVRYLTRRLIESHDFSPETKARLRALGERFLAEIRKAAYVVPADEEAGRAVLERARAVILEGLDELEAVMASLGLLDTE	4.520997208382072	0.8699822046320244	82.73937225341797	0.8320020437240601	7.440059185028076	nan	inf
monomer-300-nr2-run2_result_2	30	LEEILFHPDEKERLLGVIRLSLEEMEKALELMEGPGEPDPELEGHPFYQPGLSPFTRAFLKWYLRKRLLKEYKSEKYKLPSFKEIEPTLTEEEVKLLEKLKAFADYLESLADVTAAAFVDAFAAAAADPTPPDDGADALARRIFAAFRWGLDSKIPGYIFYVALLFIDWFVEHSPFGRELIDNFRRFVEAWPAAAAKAADWPGDEPRAAIAARILAVLAEVFIRYLVEETVRRHPASPELKAAWRALGEEHIAAIREAGFREPADDAEGEAVLAAAIETILRSLDELEERLAALGLLDEE	11.360435368402413	0.531506653142606	65.41178131103516	0.6056142449378967	16.056537628173828	nan	inf
monomer-300-nr2-run2_result_2	31	LEEIIFHPDPEERLLGVINLSDEEKEKVLKLLEGDGKEEKKKEGHPFYQPGISPFDLAFIKYYLRKELYKKYKSEKYKLKSWKEIEPNLSEEEIAALERLKAFDEWLESLKDVTAEELVAQFAAAAEDPEPPDDGHQALARRLVAAFVWGLRSGIPGYEYYVALLFMDWFFSHSKFGRELIANFKRFVEAWPAAFAKAADLPGAEPREAIAARILGVLARTFISYLTRKTIESNDFSPETKAEIRARGAEAIAAVDAAAFRRPADAEEGRAVLAAAIATILASLDEFEQFLESLGLLEKE	2.694780900773141	0.8753206928372489	77.73452758789062	0.762475848197937	9.292799949645996	nan	inf
monomer-300-nr2-run2_result_3	0	AFRAAFRAALPFFAAYEAWRAEHADDPLWQGFFAALDAFFDIVFDEYAEHLAAYPPDPEEALAAFLSDPEFRARVMARLDEAFAAPDSPLAAALIDLFLDPEAAREALLFIDSGGLAELFRLFGNRVFFRAFEQYAKEHEDGLERLFKYARFVLTYREEHPDRNLFSLEDIRLALEVLERAWETWLKRWEERSKEGAPEAAQRRFNLHIRYAELRTGFVETLANPDRRYATSPGPNLSPEGLAAFFAELEKYEGPVPPASPESIAILQRMIAALRSQPPTPENAARLARLEALLQAALTT	1.785724996310943	0.936406003580009	84.83795928955078	0.8288276195526123	6.659562110900879	nan	inf
monomer-300-nr2-run2_result_3	1	AFAAALAAALPFFAAYAAWRKEHADDPLWQGFFAAFDAFLAILAAALAERLAAYPLDPAAVLAAFLTDPAAQAAVMARLDAAFAQPDSPLGLALIAMFQDREFAEEVVRFIASGGLAEIFRRFGMPVIFNAFRQYAAEHDDGLDVLLKLARFVLEYLEEHPDLNLFTLENIARLLEVLDEAYERWKKRWEEESKEGSPEAAQKEFNTHVRYAEVRTYLVERLNNPDKKYATSPGGNLSPEGLEVFFAELDKYKGPVPPASPEAIAILERVAAALRAQPPTPENEARLARVEALLEAARTT	1.7396805228771655	0.9428844099803142	84.55111694335938	0.8271176815032959	6.634155750274658	nan	inf
monomer-300-nr2-run2_result_3	2	AFREAFKAALPGYAAFEAWKAEHADDPLWRGFAAAFDAFLDIVFDVYEERKADYPEDPEEAWERFLNDPEVQAEVMARLRAAFAGPGSPLGLALIEMFLDPEFAREAFDFIASTGLAELFRKYFIPVLIDAFETYAAEHADGLEAFLKFVRFLLEYREENPDLNLFSLEDIARAAAALRRAYETWLARWAEESKEGTPEAAQRRFNLHVAYAEALTLAVETLENPDVKYATSKGGNLSPAGLDAFFAELAKYKGPVPPLSEEALAALERAVRALEAQPPTPENAARLAYLRGLLEAGRTT	6.7163763770925575	0.6984078118854424	74.91206359863281	0.7007151246070862	11.907172203063965	nan	inf
monomer-300-nr2-run2_result_3	3	EFLEEFKKSLPFYEKFEKWKEEHKDDPLAQGFFEAFNAFMKIVAEEIKKNKEKYEETPEEALKKFLNDPEFQKTLMEKLDAAFSKKDSPLGKALIDMALNEEFFEETFLFIDDGGIAELFKKYLIPVLINAFKQYSKENKDGLEKLLKYANFVLKFLEKHPDRNLFSLEDIKYLGEVLKEAYETWLKRWEEESKSGSPEALTKLFNTHIAYADALTGMVERLNNPDKNYATSDGANLSKEGLDAFFEELEKFKGPIPPASPEAIAILQRQIAAVKSQPKTPENEKRLAKLEALLQAALTT	8.106304969574584	0.4682093610511133	57.40214538574219	0.39792099595069885	17.763277053833008	nan	inf
monomer-300-nr2-run2_result_3	4	EFLEAVRAALPFYAAWEALKEKHKDDPLWQGFSAAFDAFLRIVADELEARLSEYPPDPEEVLRQFLTDPAARARVMARLDAAFAKPGSPLGEALIDLFLDEEAAREVLSFIDSGGLAELWRQFGMPVFIRAFEQYAKEHEDGLEKLLKYADFVLKIREEDPSRNLFTLEDIRRTLEVLDEAYETWLKRHKKKSKKGGPEAAQKLFNTHIAYADTRTKFVETLNNPDRKSATSPGANLSPEALDAFFEELAKYKGPVPPLSPESIAIIERMVAAVRSQPKTPENEKRLAYLEGLLAAGKTT	1.6492445586912898	0.949825246704888	85.1629409790039	0.8316996097564697	6.7758307456970215	nan	inf
monomer-300-nr2-run2_result_3	5	DFRAAVRAALPFYAAWEAWRAEHADDPLWRGFAAAFDAFLDILFEELEKNLSKYPPDPAQVLAEFLNDPEFQERVMKRLKEAFWKPDSPLGLALIELFLDEERAEEVLLFIADGGLAEIFRKFGIPTILGAARQYAKEHDDGLEVLLKIARFFLTFLERHPDRNLFTLEDIRALGEVLDEAWETWLKRWKEESKEGTPEAAQKLFNLHVAYAELRTGIVERLENPDVRYNTSPGPVLSPAALDAWFEELAKYKGPVPPASPEAIAALERVAAALKAQPPTPENAARLARVEELLAAAKTT	2.9797147927347556	0.8681753855863031	82.07429504394531	0.7405825257301331	11.11114501953125	nan	inf
monomer-300-nr2-run2_result_3	6	AFRAAFKAALPFFAAFEAWKEEHKDDPKWQGFAAAFDAFMDIVFEEYEKHKAQYPEDPEEAWRLFLNDPEFQKEVMARLKEAFLQPNSPLGKALIDMFLDEEFAEEVFLFIADGGLKELFKKFGIPLLIGAFEQYSKESPEGLEKLFKYVNFLLKFREKHPEYNLFTLEDIERALKVLEEAYENWLKRWEEKEKEGSPEAAQKRFNTHIAYAELKTGAVETLENPDKKYFTSKDGNLSEEGLEAFFEEIEKYKGEIPPLSPESIETIERVVKALESKPKTPENEKRIAKFRELLEKGKTT	4.098562019856345	0.7655046815034753	78.49179077148438	0.7313989996910095	10.341835021972656	nan	inf
monomer-300-nr2-run2_result_3	7	AFLAEFAASLPFFAAFEAWAAAHADDPLWRGFAAAFGAFLRIVADALRRHLSRYPADPAEVLRQFLTDPEFQAEVMAALDAAFAAPGSPLAAALIALWQDPEAAREATLFIADGGLAELWRKFGVPVVLRAFEQYAKEHDDGLAVLLTYARYVLRIREEHPDRDLFSLEDVRRLGEVLDAAYETWLKRHKEKEKEGSPEAARERFNTHVAYAEVRTGIVETLAHPDRRYATDPGGNLSPEGLEAFFAELAKYEGPIPPASPEAIAILERMVEALRAQPPTPENEKRLAWLEELLEAARTT	1.6769064273387377	0.93992508857474	87.62012481689453	0.8560396432876587	5.664214134216309	nan	inf
monomer-300-nr2-run2_result_3	8	AFLEEFKKATPFYKAYEEWKKKHADDPLWQGFFAAFDAFMEIVFEEYKENRDKYPPDPEKELELFLNDPEFQKRVMARLDEAFLKPDSPLGLALIALFLDREKAREVLLFIAEGGLHELFQKYGIPVIIGAFRQYSKEHKDGLKKFFTFVRFLLEFREEHPDLNLFTLEQIKLALEALDEAYETYLKRHEEESKEGSPEAAAELFNTHIAYAELKTGAVETLENPDVNYHTSPGGNLSPAGLKAFDEELAKYKGPVPPMSPESIATIERVVKALEAQPKTPENEKRLAYYRALLEAGKTT	2.1662433381425026	0.9087524484814969	81.25616455078125	0.7899883985519409	8.274673461914062	nan	inf
monomer-300-nr2-run2_result_3	9	AFREAFAAALPFFAAFAAWAAEHADDPLWRGFAAAFGAFLDIVAEELERRAAEYPEDPAERLARFLNDPEARAAVMERLRAAFLAPGSPLGEALIALFLDEEAAEAAFRRIADGGLAELFRTFGIPVFIGAFERYAAEHADGLERFFRFVRFLLEAAERDPDRRLFSLEDFRRALEALERAYARWLARWAEEAKEGSPEAAAERFNRHIAYADLATRLVEKLENPDLKTATSPGPNLSPAGLETFFARIAQYDGPIPPGSPESIAIIERVIAALEAQPETPERRERIAFMRGLLEAMKTT	10.03313810328098	0.5021485258054973	64.41619110107422	0.5288869142532349	16.225873947143555	nan	inf
monomer-300-nr2-run2_result_3	10	KFREEIKESLPFYKKWEAWKEEHKDDPLAQGFFAAFDAFLDIVFDELEKNLDKYPLSKEEIWKKFLNDPEFQKRVMEKLDEKFSKPNSPLGKALIDMFLDEEFAEEVFLFIDEGGIAELFKKFGIPVFINAFLQYAKEHDDGLDKLFRFVRFLLEILERHPDRNLVSLEDIARALAALDEAWATWKARWAAESAEGSPEAAQREFNTHVAYARLRTLAVERLAHPDRRYATSPGPLLSPEGLEAFEAALAQWEGPIPPLSPESLATLERWVAALESQPPTPEREARLARLRALLQAGRTT	5.461348390506681	0.6482032529399823	68.99787902832031	0.5717498064041138	16.28618049621582	nan	inf
monomer-300-nr2-run2_result_3	11	AFLAAFAAATPFFAAFEALAAEHADDPLWRGFAAAFGAFMKIFADVLAERAENYPADPAEALRLLLNDPEFQAELMARLDAAFTQPDSPLGLALIALFLDEAAARAVLDFIADGGIAEIWRKFGMPLVIRAFRQYSLEHEDGLDVFLKYADFVLRYREEHPDRNLFTLEQIREALEALEEAYENWLKRWEEKSKEGSPEAAQKRFNTHIAYAERRTGFVETLENPDVKYATDPGGNLSPAGLDVFFAEIAKYKGPIPPLSPESIATLRRVVAALRAQPPTPENAARLAYFEALLAAGLTT	2.275453737525026	0.9024179368672252	76.24724578857422	0.6816293597221375	10.628368377685547	nan	inf
monomer-300-nr2-run2_result_3	12	EFLEEFAAALPGFAAFRERAAAHADDPLWRGFAAAFGAFLAIVAEEYAERRADYPEDPAEALRRFLTDPEAQARVMARLDAAFAAPGSPLGAALIALAADEAAAEEAFDFIADTGLAELFRRFGVPVILRAFEQYAAEHEDGLAALLTYVRWVLRYRERHPDRDLFTLEDVAAARAVLDRAYATWLARWEERSKEGSPEALQERFNTHVAYADAHTGLVETLEHPDLDTATSPGGRLSPAGLDAFFAELDKWKGPVPPASPEAIATLERVLAALRAQPATPERAARIARVEALLQAAKTT	4.4842278834881615	0.8463815774391906	76.6304702758789	0.7155755758285522	9.641932487487793	nan	inf
monomer-300-nr2-run2_result_3	13	EFREKMKEELPFYAAYEAWKEKHADDPLWRGFFAAFDAFMDIIYDAIEERLEEYPEDPEERWRLFLNDPEFQAEVMARLDAAFAAPDSPLARALIDLFLDEEAAEEAFDFVVSGGIAELFRKFGIPVLLRAFEQYAAEHPDGLRRLLKYARFLLRYAERHPDKNLFSLEDFARAREVLERAWARWLARHAAAAAAGSPAAAQERFNLHVAVAEVLTGFVERLENPERRYATSPGANLSPEGLDAFFEALARYDGPVPPLSPEAIAALERVVAALRSLPPTPEREARLARLEALLAAGRTT	3.2930480902144263	0.8320624131833495	80.3487319946289	0.7311379313468933	10.501215934753418	nan	inf
monomer-300-nr2-run2_result_3	14	AFRAAFRAATPFYAAWEARRAEHADDPLWRGFAAAFDAFLDIVAAEYEEARAALPEDPEAALAAFLNDPEFQARVAARLAAAFLAPDSPLGLALIALFLDEAAAREVLTFIASGGLAELFRKFGIPLFIGAFAQYAAEHDDGLEAFLRFVDFLLRFAEEHPDLKLFSLADFAAAGAALDAAYATWLKRWAEKSKEGSPEAAQKLFNTHVAYADRRANLVEKLANPDVKTATSKGPNLSQEALDAFFEALDKYKGPIPPLSEEAIATLERVIAALKSQPETPENKERLAKMEELLAAGKTT	4.906655453628277	0.7135169349710366	83.50616455078125	0.8015375137329102	7.190566539764404	nan	inf
monomer-300-nr2-run2_result_3	15	AFREEVKAALPFYAKYAAWKAEHADDPLARGFFAAFDAFLEILFDELEERRSEYPEDPAEALALFLNDPEAQARVMARLDAAFAAPGSPLGAALIAMFLDEEFAREVFTFIAEGGLAEIFKKYLIPVMIRAFRQYAAEHDDGLAALFKYVRFLLKFAEEHPDLNLFTLEAFREARAVLDEAYARWLARWEAKSKEGSPEAAKERFNLHIAYAELHTGLVERLEHPDVNYATSEGGVLSPAGLDAFFAEIAKYKGEIPPLSEESIKTLERVIEALKSQPKTPENEKRLAYYEELLEKGKTT	5.723424019031164	0.7565477807644199	79.46097564697266	0.7261398434638977	10.562779426574707	nan	inf
monomer-300-nr2-run2_result_3	16	EFLAAFAAALPFLAAFAARAAEHADDPLWRGFAAAFGAFLRIVAEELEERLAEYPADPAEVLAAFLNDPEFQARVMARLREAFLQPDSPLGLAIIALFLDEEAATEATTFIASGGIAELFKKFGIPLAIGAFREYAKNHDDGLEVFFKYVRWLLEEIERNPDLNLVTLENIRLAGEALDEAWEIWKKRWEEESKEGSEEKLQKEFNLHIRYAELRTGMVEKIENPDKNYFTSDGANLSPEGLEAFFKELEKWKGPIPPMSEESIKILERVLAAIKSQPKTPENEKKKAKIEELLEKGKTT	9.370990641004282	0.4525014613303696	56.62701416015625	0.35924628376960754	19.72736167907715	nan	inf
monomer-300-nr2-run2_result_3	17	AFRAAFAAALPFYADWAAWRAAHADDPLWRGFAAAFDAFLDIVAAELEARRAAYPEDPAEALREFLEDPEFRAAVMARLREAFAKPDSPLGLALIELFLDEEAAREVTLRIAEGGLAELFRKFGIPVIIEAFRQYAKEHKDGLEKLLKFVNFMLKFIEEHPDRNLFSLEDIERAREVLEEAWETWLKRWEEESKEGSPEAEKERFNLHIKYAEAKTYMVEKINNPDKNYATSKDGNLSEEGLEVFEKEIKKYKGEIPPASKESIEIIERVIKAIKKQPKTPENDKRLKYFEDLLEKMKTT	2.8759192118262975	0.8586140122110669	77.89788818359375	0.7055531740188599	11.242898941040039	nan	inf
monomer-300-nr2-run2_result_3	18	EFREAFKAALPFFAAYEAWKEEHKDDPLAQGFFAALDAFLDIVFEAIKKHLEKYPEDPEEVWAQFLSDPEFQAEVMAALAEAFWKPGSPLGEALIEMFLDEEFAEEVTDFIADGGLAELFKKFGIPVVIGAFEQYAKENEDGLEKFFKFAEWLLKRLEKHPDRNLFTLEQIKEALKALDAAYKTWLARWEKKSKEGSPEAAQKRFNTHIRYAELRTFFVERLENPDVNYATSEDGNLSEAGLDAFFAELEKYKGPIPKASEESIKILERQIKALKKQPETEERKKRIAYLEELLEKAKTT	3.166036736031845	0.8437349470585607	73.69570922851562	0.6921384334564209	11.294008255004883	nan	inf
monomer-300-nr2-run2_result_3	19	EFRAAFKASLPFYAAFEELKAAHADDPLWRGFAAAFDAFMDIVAEAIEEKLENYPLTPEEVLEKFLNDPEFQKEVMARLDAAFNQPGSPLGEALIALFLDEEAAREALLFVVEGGIAELFRKFGIPVFINAFRQYAAEHEDGLAALLKFVRFLLEFRERHPEARLFTPEELARAREALDEAWETWLKRWEEKSKEGSPEAAQERFNLHVAYAEARTWLVEALAHPDLRVATDPGPLLSPEGLDAFFKELDKYKGPIPPASPEAIAILERAVAALESLPPTPENEARLARLRALLEAAKTT	2.2795129135215078	0.9110180109349776	83.25932312011719	0.7958840131759644	7.405125617980957	nan	inf
monomer-300-nr2-run2_result_3	20	AFRAELAAALPFYAAWAAWKEAHKDDPLWRGFAAAFDAFLDILFAEYAERLAELPADPEAAWAAFLADPEARARVMARLEAAFLAPDSPLGKALIDLFLDEEAAEEVLKFIASGGLAELFRQFGIPLIIGAFRQYSKEHDDGLERFLKYVEFLLKFREKHPDLNLFSLEDIRRALEALDEAYETWLKRWKEESKEGSPEAAQKEFNLHIRYADARTKLVETLENPDVKYATSPGGNLSQAGLDAFFEELEKYKGPIPPASPESIAILERVIKALKAQPKTPENEKRIAYMEKLLEAAKTT	1.5552765261625843	0.9545783209232903	91.08283233642578	0.8828955888748169	4.739221096038818	nan	inf
monomer-300-nr2-run2_result_3	21	AFREELKASLPFWAAFEALKEKKKDNPLWQGFFAAFEAFLDIVFEEYEENRENYKPTPEEEWREFLNDPEFRKRVMEKLDEAFTKPDSPLGLALIEMFLDPEFAEEAFLFIDDGGLGELWRKYGIPLIINAFDQYSKEHDDGLEKLFKFVRWLLEYSEKHPDRNLFTLEDFRRALEALDRAYETWLKRWEEESKEGSPEAAQRRFNTHVRYAELRTLLVEKINNPEKNYATSKDGNLSQEGLDVFFEELAKYKGPIPPLSPESIAILERILAALEAQPPTPENEERIARVRALLEAGKTT	1.4627729961344877	0.9607149339010573	84.35230255126953	0.8438389301300049	6.931723117828369	nan	inf
monomer-300-nr2-run2_result_3	22	AFLAAVAEAIPFYAAWEARRAAHADDPLWRGFAAAFDAFLRIVAAALEEHRDRYPEDPEEALAAFLADPAFQAEVMARLDAAFSAPDSPLGLALIALFADEAAAEEVLLFIDDGGLHELFRKFGIPVFIRAFRTYAAAHPDGLEVLLRFARFVLEFRERHPDRDLFTPEALAELLEALREAWATWLARHAAESAGGSPEAAQRRFNLHIAYARVYTGFVEALEHPDVRYATSPGPVLSPAGLDAFFEALSQWEGPIPPLSPESIATLERAVAALRSQPPTPEREARIARLEALLEAGKTT	3.421905620037261	0.811414498469096	81.31800079345703	0.75928795337677	8.365570068359375	nan	inf
monomer-300-nr2-run2_result_3	23	AFREEFKAATPFYAAYEAWKAAHADDPLWQGFFAAFDAFLDIVFDEYEKNKANYPEDPEEAWRLFLNDPEFQKRVMEKLNEAFLKPNSPLGLALIDLFLDEARAEEVLTFLAAGGLAELVRKFGIPVAIGAFEQYSKEHEDGLERLLKYVDFLLRYRERHPDLDLFSLEDIRRAGEALDRAWENWLKRWKEKSKEGSPEALQKEFNLHIAYAQARTWLVETLAHPDVNYATSPGPRLSPEGLDAFFAALEKYKGPIPPMSPESLAILERVAAALRSQPPTPENEKRLAWIEGLLEKGKTT	1.8764031151227003	0.9385411753814815	84.55010986328125	0.809882402420044	6.831316947937012	nan	inf
monomer-300-nr2-run2_result_3	24	EFRAALRAALPFWAAWEAWRAEHADDPLWRGFSAALDAFLDILFAAYEERRARYPEDPAEAWAAFLADPEFQAEVMARLDAAFLAPDSPLGLALIDMFLDEEFAEEAFDFLVDGGLAELVRKFLIRLIIGAFDQYAKEHEDGLERLLKYVRFLLKYRERHPDRNLFSLEDLRLALEVLKRAWETWKKRWEEKSKEGSPEKETEYFNLHIAYAEAYTGLVEALENPEVKYATDKGGNLSQAGLDAFFEEIEKYKGPIPPASEESIATLERVINALKKQPKTEENEKRIAKMEELLEKAKTT	1.7685143479992609	0.9404182574965329	88.47333526611328	0.8635051250457764	5.367551326751709	nan	inf
monomer-300-nr2-run2_result_3	25	EFLAAVAAALPGFAAFAAWAAAHADDPLWRGFAAALGAFFEIVAEELAAHADKYPEDPEERLRLALEDPEFQARVRARLDAAFAAPDSPLGRALIDLFLDPEAAREAFLFLASTGLAELFRRFGIPLLLAAFRQYAAEHEDGLERLFKLVRFLLRFAEEHPDLDLFTLEQFAAARAVLDEAYERWLKRWEEKSKEGSPEAAQKRFNLHIRYAELRMLLVERLENPDVNYATSPGGRLSDAGLDAFFEEIAKYKGPIPPMSPESIAILQRVVAALRAKPPTPENEKRLAYMEALLEKGLTT	1.7848079980454177	0.9369607144512829	81.04409790039062	0.7817373871803284	8.855941772460938	nan	inf
monomer-300-nr2-run2_result_3	26	DFLEEFRKKLPGYKAFEEWKEKHKDDPLWQGFFAAFDAFLEIIAEEYKENKDKYPETPEEAFKKFLNDPEFKAKVMARLDEAFAKPGSPLGEALIALFLDEKAAEEVLTFIASTGLKELFRKYGIPVIIRAFEQYAKEHEDGLEKFLKFARFLLKFRERDPSLNLFSLEDIRRALEALEKAYEEWLKRWAEKSKEGSPEALQKKFNLHVRYAEVRMYFVETLENPDVKYATDPGGNLSQAGLDAFFEELSKWKGPIPPLSPESIAILQRVIEALKSQPKTPEREKQIAYMEALLQKGLTT	1.8757141385759224	0.9304749855239838	87.90319061279297	0.874814510345459	5.760225296020508	nan	inf
monomer-300-nr2-run2_result_3	27	AFRAAFAAELPFFAAWEAWAAEHADDPLWRGFAAAFGAFLDIVADALEERLAEYPDSPEERLRRFLNDPAFQAEVMARLDAAFAAPGSPLGAALIAVFQDEEFATEVLDFIHSGGLGELFRKFGIRVFIRALRQYAKEHKDGLKVLLKYVDFLLKYLEEHPDKKLFSLEDIREAREVLEEAYEEWLKRWKEESKEGTPEAEQERFNTHVAYARAYTYLVEKEKNPDLKVATSKDGNLTPEGLDAFFEELEKYKGPIPKASEESIEFLERVLKALKSQPKTPENEKRIAKIEEWLKAAKTT	10.921333115399706	0.3458971577910244	65.02799224853516	0.4754292368888855	17.591575622558594	nan	inf
monomer-300-nr2-run2_result_3	28	EFLEEFKKSTPFFKAYEAWKEEHKDDPLWQGFAAAFDAFMKIIADEYKENLEKYKDTPEERFKEFLNDPEFQKRVMERLAAAFWQPGSPLGLALIALFLDEEAAEEALTFIASGGLAELFRKFGIPVLIGAFRQYAKQHRDGLARFLRYARFLLEYRERHPDLDLFSLEDIRAALEALDEAYATWLARWEEESKEGTPEAAQERFNTHVAYADVATGFVETLAHPDVRSATSPGGVLSEEGLDAFFEELEKYEGPVPPASPEAIAILRRAVKALEALPETPERKERLAFLRALLEAALTT	15.56063472469018	0.22881688001041803	51.33271789550781	0.3605934977531433	20.51366424560547	nan	inf
monomer-300-nr2-run2_result_3	29	DFRAAVKAALPFFAAFDALAKEHADDPLWRGFFAAFDAFLDIVAEALERRLEEYPLDPEAALEAFLTDPAFQAEVMAALDAAFTAPDSPLGLALINLFLDEEAAEAAFTFIAEGGLAELFRKYGIPLIIRAAEQYSAQHEDGLEVLFKIARFFLKFLEKHPDLNLFTLEDIKRLLEVLEKAWERWLKRWEEKSKEGSPEALQKRFNLHIAYAELKTGFVEKLNNPDKNYFTDKGGNLSEEGLKAFKEEIEKFKGPVPPLSEESIETIERIVKALESKPKTPENEKDLAFFKELLEKGKTT	5.047723182122116	0.7323608865323585	83.61080169677734	0.8278893232345581	7.50142240524292	nan	inf
monomer-300-nr2-run2_result_3	30	AFREAVAAALPFYAAFEARAAEHKDDPLWQGFAAAFRAFLDILADELAERLAEYPPDPAEVLAAFLNDPEFQARVMARLDAAFTQPGSPLGLALINMALDEEFAEEAFTFVVSGGLAEIFKKFGIPLLINAFRQYAKEHKDGLEALLKFVDFLLKYLEKHPDLNLFSLEDIKRALEVLDEAWETWLKRHEEESKEGSPEAAQELFNLHVAYARLRTLAVERLENPDRKYATDPGPNLSPAGLDAFFEELAKYKGPIPPLSPESIAELERAVAALEAQPPTPENEARLARLRALLEAGRTT	3.0706634848029775	0.8475921199059145	78.17000579833984	0.7022528648376465	11.342123985290527	nan	inf
monomer-300-nr2-run2_result_3	31	AFREEFRKKLPFYAAYEAWKAEHADDPLWQGFFAAFDAFLDIVADAYEEHLSEYEEDEEKAWEEFLNDPKFREEVMARLRAAFAQPDSPLGLALIALFLDEEAAEEVFLFIAEGGLAELFRKFGIPVFIDAFRQYAKEHDDGLDVFLKFVRFLLKFRERYPDKKLFSLEDIRRAGEALDEAWEIWEKRWEEESKEGSPEKEQERFNRHVAYAEAHMGLVETLENPDVKAATSPGPVLSPAALDAFFAELAKYKGPVPPASPESIATLQRVAAALRAQPPTPENAARLAEIEALLRAALTT	6.535966522269418	0.6520195222051011	75.63311004638672	0.5970445871353149	14.693461418151855	nan	inf
monomer-300-nr2-run2_result_4	0	DLIAKLVRMVEKMGELLKEIKEKAEEFFKLYDDEALKAEFEKEIAAIEKAFAAASAKVREVAALVAAGDRRAADAALLAVTRAMWAVAKATIDFFTKFREKLKPYLELDTELGEKAKELSYLLDELMMLNIFLILELALLVLDTHARDLAADDGTHLTALIPVEEFLEMLKFIAEQMKYFGAEEFAEEIENLDWGERFEDPEYRREVVLRFRREIPRHYFDYLLKEYGEEFLAELEALAEAEAERWAALGVPLPRLPLAAVRTEEERRALLLRTYLYRLLGLPPEPLPLPELLEELEPLP	2.3135560389451717	0.9303670725743239	83.70232391357422	0.8181867599487305	7.526548862457275	nan	inf
monomer-300-nr2-run2_result_4	1	ERIEKIVIMTEKIGERLEEIEKLAEEFFALYDDKELKAKFEKASKEIKKKFDEAKKLVLEVYELAKAGNWREADDKLLEVFKAMWEVAKSLIEFATEFDEALKPYKKEDTELGKAARKLSLQLHLLRYSALLLILELALLVFERHFEDLASDAGTHLTPLIPVELFLEMLNFIAEQIKYFGGEELAEEIENLDKGEKFEDPEYRREIVERLLREIPKIFFEYLKKEFGEDFIKMLKEIHEKQYKEWKEKGIELKFLPLEKVKTEEELYALLLLTFLKYILGLPPEPLELPELKKLLKPEP	1.5225995313940663	0.955447831416722	85.49515533447266	0.8290529251098633	7.248645782470703	nan	inf
monomer-300-nr2-run2_result_4	2	SLIEEIKRMVEKMGELLKEIKEKAEEFFELYDDEELKEEFEKAIAEIEKAFEEAKELVEEVYELVKEGNFEEANKLLLEVFKKMYEVAKSIIEFLTKFRKKLEPYLKVDTELGKKARELKYLLILLQYLAIELILTLLELVFLSYKKDKESDDGKNLTELVPVEEFKDIINFIAEQIEELGGKELAEEIKNLDWGEKFKDPEYRLKIVEKLRTEIPKIFFDYLKKEFGEEFIEKLKKLAEELYKEWKAKGIKLDVLPLEDLKTEEEKYALLLRVFLDYLRGLPPEPLLEPELLLLLLPEP	1.95497345098481	0.9418245749876177	78.92121887207031	0.805773138999939	8.8361177444458	nan	inf
monomer-300-nr2-run2_result_4	3	DLIEKLLILVEKIKELLKEIEKTFEKFFELYDDEELKKEFEKAIKEIKEKFEKAYKLVKEVYELYKEGNFEEFNEKLLEVYRAMSEVAKEIIDFLKKFREKLKPYLKKDNELGKKAKELSYLLLLLEFSMIYLILLMSKIVFETHFRDLASDDGTNLTELIPVEEFLEILKYLAEVAKYFGAEEFAEEIENLDWGEKFEDPEYRLEVVERFLERLPEYFFEYLKKEFGEEFLKMLEEYAEKQYKEWKASGIPLKYRSLKDVKTEEEKYALLLETFLKYVLNLPPKPLLLPELEKLLKPEP	7.737342574946729	0.7783448600241404	73.14693450927734	0.6946382522583008	11.671558380126953	nan	inf
monomer-300-nr2-run2_result_4	4	DLIEKLVIMTKKIGEMLKEIKALFEEFFELADDEELRKRFEKASEEIEKEFEEASKLVEEVYKLVKEGNYEEANKLLLETFLKLSKVAKKIIEFLKEFDEALEPYLERDDELGEAARRLRRLLRLLMFNAILTILLMIKIVFDRHKEDLASDDGTNLTELIPKEEFLEILKFIAEQLRYFGAEELAEEIENLDWGELFDDPDYRLEVVERLLTEIPRAFFEYMVKEFGEEFLAELRALAEAEAERWRAAGVPLPALPLAALRTEEELRALLLLTFLKRLLGLPPEPLLLPALLELLLPLP	2.3858016328015563	0.9161644683744381	77.24727630615234	0.7535861134529114	9.695856094360352	nan	inf
monomer-300-nr2-run2_result_4	5	ELIEKAVIMYEKIEELLKKIKEKAEEFFELYDDEELKKEFEEAIEEIEKKLEKSKELIEKVYELVKEGNYKEANKLLLEAFKSSWEVAKSLIDFAKKFYKKLEPYTKLDNELKDAALELKYLLLLLMYAAIKLILLMIKIIFESHFKDLESDEGTNITELIPVEEFLEILNYIAEQLKFFGAEELAEEIENLDKGERFENPEYRLEVVLRLEKEIPRYFFEYLKKEFGEDFLKKMEELAKKEYEEWKKKGIPLPLLPLEQLKTEEEKEALLLLTFLKYLLNLPPEPLPLPELLELLEPEE	2.6000930118028296	0.8959219067016617	81.91622161865234	0.815359354019165	8.682938575744629	nan	inf
monomer-300-nr2-run2_result_4	6	SLIEKLKIMVEKLGERLEEIEEKFEEFFELHDDEELKKRFEEASKEIKEEFEKAKKLVEEVYELYKKGDFEKADKMLLEVYKAMYKVAKKIIEFYLEFREALEPYKKRDDELGKAARELSLLLDLTIANAIFLMLLFALIVFERHFENKESDDGKNLTELIPVELFKEMIKFIAEVLKEFGAEELAEEIENLDWGEKFEDPEFRKEVVEKLLKEIPKHLFEYLKKEYGEEFLKFLEELAEKEYKKWKEKGKELKFESLEDVETEEEKEALLLKTFLKYLLGLEPEPEEEEEEEELLEPEP	5.822960387914764	0.8782464501296249	82.78205108642578	0.8109769821166992	8.405996322631836	nan	inf
monomer-300-nr2-run2_result_4	7	DLIEKLVIMTEKIEELRKEIKKKFEEFFKLADDEELKAEFEKASKELEKKFEEAKKLVLEVYELYKKGKYEEMNKKLLEVYKKMYEVAKAQIEFYKEFREKLKPYLELDDERGEAARELSYLLDLLMFNNLLKILLLAEIVFLFHEKNKESDDGKNLTELIPVELFKEMLKFIADQARFFGAEELAARIENLDWGEKFEDPEYRLKIVRELRRELPKAFFEHLKKEYGEDFLKMMEEYVEEKYKEWKEKGIKAKFGNLKDVKTEEEREALLLEEFLKYLENLPPEPLEEPELLKLLEPEE	8.531705264671842	0.8101780191577432	79.84406280517578	0.7334693074226379	11.312785148620605	nan	inf
monomer-300-nr2-run2_result_4	8	DLIERILIMVKKIEELIKKIKEKAEKFFALHDDKELKEKFEKEIKEIEELFKKAKELVEKLYKLYKEGKYEEANKLILEVFKEMSEVAKKMIEFFTEFSEALEPYLERDDELGKAARELKKLLDLLRFNNMLLILELLKLNFETHKKNLESDDGKNITELVPVEEFLEIIKFLAEQLRYFGAEELAEKIENLDWGEKFEDPEYRLEIVEFLLTNIPKVFFEHMKKEYGEEFLEFLEKKAEELYKKWKEEGIKLDFLPLEKVKTEEERYALLLLVFLYYLKNLPPKPLKLPELLLLLEPEP	7.720724848013315	0.8153023695612167	82.85249328613281	0.7805310487747192	8.929927825927734	nan	inf
monomer-300-nr2-run2_result_4	9	SLIEKLKIMVEKIGELLKEIKEKAEEFFELYDDEELKKEFEKDIKEIEKKFEEAKKLVDKVYELVKKGNYKEANKLLLETFKALYEVAKKIIDFLKKFYKKLEPYLKVDDERGEKAKELSKLLLLLMASALFLILLLAKIVFDRHEEDLESDDGENLTELIPVEEFKEMLKFIAEVAKFFGAEELAKEIENLDWGEKFKDPKYRKKVVDYLLERLPREFFEYLKKEFGEEFLEELEKLAEEEYERWKKLGIPLPLLPLEKVKTEEEREALLLLTFLYYLLGLPPEPLPLPELLLLLEPEE	1.9150389196930846	0.9440815952807114	82.96499633789062	0.7799578905105591	7.6032819747924805	nan	inf
monomer-300-nr2-run2_result_4	10	ELIERLLIMVEKLKELIKEIKEKAEKFFELHDDEELKKEFKKKIEEIEKKYEEAAKLVKKVYELYKKGNYKEANKMLLEVFKKMWEVAKELIEFLKKFRKKLEPYTKVDTELGKKARELMYLLDITMFLAIMLMLELAELVFLTYKKDKASDKGTNLTPLIPVELFKEMLKFIAEQLKFFGAEELAEKIENLDWGEKFEDPDYRLEIVEELRRTIPEHFFNYLVKKYGEEFLKMMEEKAEELYEKWKAQGVELPFRRLEDVETEEERYALLLEVFLDYILGLPPKPLEAPEELEELLPLP	5.648861796904363	0.8806113779331982	86.02737426757812	0.8401817083358765	7.491755485534668	nan	inf
monomer-300-nr2-run2_result_4	11	SKIETLKIMADKAGEQQAELKALAAEFFALHDDAALKAAFDAASAALDKAFDAAKKKIEEVYKLVKEGKFKEARKKLLEVYTAMSAVAKAAIDTLTKFRKALEPYTKLDTALGDAARKLKYQLILQQSLNLLMILLLAEIVFDSHFEDLESDEGTFLTPLIPVEQFKADLKFIAEQLKELGAEELAEKIENLDWGEKFEDPEYRLEIVEELRERIPEVVFEYLKKEFGEEFLELMKKYAEEEYEKWKKAGVKLPLLSLKDVKTEEELKALLLLTYLKYLLGLPPEPELLPELLELLEPEP	8.18997617899798	0.4601530800070364	61.94633865356445	0.4927349388599396	15.730690002441406	nan	inf
monomer-300-nr2-run2_result_4	12	DLIEKLLIMVKKMKELLKEIKEKFEKFFALHDDKELKEKFEKDIEAIEKAYEEAAKLVEEVYELYKKGKYKEANKLLLTVFKAMYDVAKALIDFAKEFRKALEPYTKRDDELGKAARELKKLLDLLMYNAIYLILLLLKLVFERHFEDLASDEGTNITELVPKETFLDVLNFIAEQLEFFGGEKLAEEIKNLDKGELFDDPEYRLKVVEKLLKEIPKIFFEHMKKEFGEEFIKELEEYAKKKAEEWEKKGVKLPLLPLEKLKTEEEREALLLKEFLNYVLGLPPEPLIEPELKKLLKIEE	2.2853781963886575	0.9209280016850733	83.5150375366211	0.8270816802978516	7.61670446395874	nan	inf
monomer-300-nr2-run2_result_4	13	DLIEKLKIMYEQLEKKLKELKKKAEEFFELTDDEELKKEFEKAIKEIEKKFKEAKKLLEEVYKLYKEGKYKEANKLLLELFKKSWEVAKELIDFLKEFREKLEPYLELDDERGKAAREVSYLSDEIIFLAILLILLLALIVFDRHFEDLASDDGTNITELIPVELFKEMLRFIAEVAAYFGAEELAEEIENLDWGERFEDPEYRREVVLRLLARLPRAYFDYLKKKYGEEFLERLRELARQYAEQVRAQGVPSPFLPLEQLRTPEEEEALLLLTFLYRLEGLPPEPLPLPELLALAEPLP	7.578601004852289	0.801327614681444	77.0590591430664	0.7509214878082275	11.310028076171875	nan	inf
monomer-300-nr2-run2_result_4	14	SLIEELLIMTKKIGELLKEIKEKFEEFFELHDDEELKKEFEKAFAAIEKAYKEAAKLVEEVYKLYKEGKFKEANKLLLEVFKAMSAVMKELIEVARKFREALEPYTELDDERGEAARELRLLLDLLMAAGILTILLLLKIIFDTHEKNLASDEGTNITPLVPVEEFKEILTFIAEQLEYFGAAEFAARVRALPWGPAFENPEFRLAVVREFEATIPRHFFEHLLREYGEDFLARLEALARAEAARWAAAGVPLPLLPLDLLRTPEERRALLLLTLLYYLRGLPPPPLPLPELLALLAPKP	3.178870230252918	0.864935294409414	69.0965805053711	0.6621915102005005	13.958416938781738	nan	inf
monomer-300-nr2-run2_result_4	15	SKIEKLLIMVEKAKELLKEIKEKAEEFFKLYDDEELKKEFEKAIAEIEKKFEEAYELVKKMYELVKEGNYEEANKLLLEVFKKLYEVAKETIEFLLKFRKALEPYLERDDELGEAARELQYLLDLLIFLNIELILLLAEIVFESHKRDLASDDGKNITELIPVELFKEILKFIAKVVKELGGEEFAKEIEELDWGPKFEDPEYRLEVVEKFRRRIPRIFFDYLKKEFGEEFIKMMEKYAEEEYEKWKEAGIELPFKPLKDVKTEEERYALLLEIFLKYLLGLPPEPLLEPELLKLIKELP	2.611993447242471	0.9228714024439039	84.69579315185547	0.8280571103096008	8.019532203674316	nan	inf
monomer-300-nr2-run2_result_4	16	ELIETLKIMSEKIEELLKEIKKEAEEFFKLHDDEELKKEFEKAIKEIEKLYEEAKKLLEKVYELVKEGKYKEARKLLLEVFKKMYEVAKKIIDFLKKFREKLEPYLKLDTELKEKAKKLKYLLDLLIFNAILFILLMLEIIFETHKKDKESDKGTYLTPLVPVELFLEILEFIAKQLEYFGAKELAEKIKNLDKGPKFENPEYRLEIVKFLIENIPREFFEYLKKEFGEEFLKMLEELARKEYERWKALGIPLPLLPLEKLKTEEERYAVLLLMFLYYILGLPFPPLPEPELLKLLLPEP	1.8315092281291798	0.9492392723236314	81.01373291015625	0.795343279838562	8.344199180603027	nan	inf
monomer-300-nr2-run2_result_4	17	SLIEQTVIMVEKIGEDLKEIKELFEEFFKLSDDEELKKKFEKAIAALEKAYAAAAELVRRVAALVKEGRWREADDLLLEVFRAMWAVARDAIDFLREFYEALKPYLERDDELKEKALELSYKLDLLMFRFIYLILLLSLIVFDRYFRDKASDDGTHLTPLIPVEEFKEIINYIAEQARFFGAEELAEEIRNLDWGEKFEDPEYRRSLVLRLLTELPRHFFRYMKEKYGEKFLEMLKKLAEEEYKKWKALGVKSPLLPLSQVKTPEEEEALLLRVFLDYVLGLPPKPLELPELLELLLPEP	1.5577075603530723	0.9590059908148906	86.19869232177734	0.8497175574302673	6.6666460037231445	nan	inf
monomer-300-nr2-run2_result_4	18	DLIEKLVILSEKIGEMLEEIEELFDEFFALHDDEELKERFEEESERIKEKFEEAKKLIEEVYELYKEGKFEEANKKLLEVFRKMWEVAKETIEFLKEFREALEPYKKRDDELGKAARELSYKLDLLMFANIYRILLLSLIIFESHKKNLASDKGKNITELIPVEEFLEIIKFIAEQLKYFGGEELAAEIENLDWGEKFENPDYRLEVVLRLLREIPRIFFEYLKKKFGEEFLELLEALARERAARWAALGVPSPVLPLEALKTEEERYALLLRVFLDYLLGLPPEPLPLPLLRLLAEPLP	2.532055304713898	0.9251525674932016	81.75028991699219	0.8023291826248169	8.080547332763672	nan	inf
monomer-300-nr2-run2_result_4	19	SLIERLLIMSKKAEELLKEIEKKFEEFFALHDDEALKAEFKEAFAKIREAFEKARELIEKMYELYKEGKFEEANKLILEVYRAMSEVAKATIDVARKFRKALEPYKKRDDELGKAARELSYLLDLLMFLMILMILELALLNFDRYEENLASDDGTNLTPLIPVEEFLADINFIAKQLKYFGAEELAEEIENLDWGERFEDPEYRREIVLELIRRIPLEFFKYMKKEYGEEFLKELEEYAEEQYKKWKESGVKSKFLSLKDVKTEEEREALLLLTYLYKILGLPPEPLELPELLKLLEPEP	1.5266582391781613	0.956715056137338	85.12176513671875	0.8475997447967529	6.8431077003479	nan	inf
monomer-300-nr2-run2_result_4	20	SMIEKLKIMVEKQEELLEEIEKEAKKFFELHDDEELKKEFEEKSEEIKKKFEEAKKLVEKMYKLVKEGKYKEADKLLLEVFKKLYEVAKEQIDFLKEFDKKLEPYKEVDDERGEAAKKLSKLLDELIFLNIMLILEMLKIIFERHFKNKKSDKGKNLTELVPVELFKEIINFIADVIAYFGGEELAEEIKNLDWGEKFENPEYRLEVVEKLIREIPRVYFEYLKKRYGEDFLKELEEEARREAERWRAAGVPLRRRPLERVETEEEREALLLETFLYKILGLPPEPLEAPELELLAEPEP	5.84555348681768	0.8815900987524591	83.94422912597656	0.8334836959838867	8.171562194824219	nan	inf
monomer-300-nr2-run2_result_4	21	DLIEKLKRMVEKLKELLEEIKKEAEEFFELYDDEELKKRFEEAIEEIEKAFEEAKKLVEEVYELYKEGNWKEANKKLLDVYKKLSEVAKKIIDFFKEFYKALEPYLELDDERGEAARRLKRLLLETMALALFLILTMAEIVFNSYFRDKASNKGKNLTPLIPVEEFKEDLKFIAEVARFFGGEELAEEIENLDWGEKFEDPEYRLEIVQRLRERLPEILFDHLVKEFGEEFLAELEELARAQAARWAALGIPLPVLPLSLLETEEERRALLLRTYLDRLLGLPPEPLPLPALLEELLPAP	4.514017724691947	0.8971960039273127	84.35540771484375	0.8249190449714661	7.789345741271973	nan	inf
monomer-300-nr2-run2_result_4	22	DLIELLKIMTEKMKELLDELKKLAEEFFELIDDEELKEEFEKEIEEIEKEFEKAYKLVEEVYELVKKGNYKEANKKLLEVFKAMSEVAKKIIEFAKKFREKLKPYLELDTELGEKAKKLSYLLDLLIYLAIKQILLWAKIVFERYFEDKKSNSGLNLTPLIPVEEFKKIIKFIAEQLKYFGGEELAKKIEEIDWGEKFEDPEYRLELVEELETEIPKIFFEYLKKEYGEEFIKKLEKLAEERYKEWKEKGIELKFEKLEDVKTEEEREALLLRTFLDYVLGKPWKPLEEPELKKLLKPKP	1.6108950110412639	0.951982201756096	85.78723907470703	0.8341968655586243	7.279437065124512	nan	inf
monomer-300-nr2-run2_result_4	23	ERIDRLVRMVDRLGELLDELEALAAEFFALADDAALRAAFAAASAALRAAAAAARALVDRVAALVAAGRWREADDLLLAVLEALSAVARALIEQATAFLQALAPYRKRDDALGEAARRLSRLLLLLRYLAIRLILELLLLVFEAHERDAASDAGTHLTALVPVERFLEILNFIAEQIRFWGGEELAEEIANLDKGERFEDPEYRLEIVLRLEREIPRIFFEYMKKEFGEEFLEELEEFAKELYKKWKEKGIESELLSLEDVETEEERYALLLEVFEYYILGLEPEPLPEEELEELEEPEP	4.120953075347427	0.8919524332380878	85.29890441894531	0.8194524049758911	7.434444427490234	nan	inf
monomer-300-nr2-run2_result_4	24	DLIEKILIMAKKMEELMKEIKKKAEEFFKLYDDEELKAKFEEKSEELEKKFKEAYKLIEEVYKLYKEGNYEEANKLLLKVYKEMREVAKALIEFAKEFREALKPYTEKDDELQKAAKELMKLLDELMMLAIFLILELLKLVFLSYEKDKKSDKGKNLTELVPVEEFKEDIKFIAEQLKYFGAEELYEKIKNLDWGEKFENPEYRLKVVEELIKTIPKEFFEYMKKEYGEEFLKELEKEAEEIYKKWKELGIKSKFLKLEDVKTEEEKEALLLLIYLYKLLGLPPKPLEEEELKKLLKPEE	1.728716554807407	0.9475545661764636	86.39364624023438	0.8771854639053345	6.494649887084961	nan	inf
monomer-300-nr2-run2_result_4	25	SLVEKLVLMVKKLKEDLAEVKKLAEEFFELHDDEELKKEFEEAIAAIEAAFEKAAALVAELAALVAAGDYDAANALLLPTFRALSAVAKSLIDFLKEFYEKLQPYLERDDELGEAARKLKKKLLLIMFRALFLMLLMARLVFERHFEDLASDDGTNLTPLIPVEEFLALLDYIAEVARFFGAEELAEEIENLDRGERFEDPAYRLEIVEKLLRTLPKHFFEYMKKEFGEEFIEELKKYAEEQYKKWKASGIKLEFLPLEKVKTKEEEEALLLLIFLKYLLNLPPEPLELPELKKLLKEEP	1.8218429674309398	0.9458814610341432	82.0436019897461	0.7946382761001587	8.02381420135498	nan	inf
monomer-300-nr2-run2_result_4	26	SLIETLLIMSEKMKELLKEIKKEFEKFFKLYDDEELKKEFEKEIEEIEKKFEEAKKLIEEVYELYKQGKFEEANKLLLEVYKKMSEVAKKLIEFAKKFKKKLEPYTKLNTELGEAAKKLKYLLDLLMFLAITMMLTLARLIFDTHERNKASDEGKNLTPLIPVEEFLEDIDFIAEQLAFFGAEELAEEIKNLDKGEKFEDPEYRREIVEKLERTIPKHFFEYLKKEYGEEFIEMLEELAKKKYEEWKKSGKKLKFGKLEDVETEEEKYALYLLIFLYYVLGLPPEPLELPELLELLKPEP	2.1360153446669004	0.919078264080394	77.32465362548828	0.7770403623580933	9.68692398071289	nan	inf
monomer-300-nr2-run2_result_4	27	KLIEELLIMSEKLGELQAETRALWAAFFALADDAAAKAAFDAASAALEAAFAKAKELVEKVYKLYKEGNFKEANKLLLEVYKAMSAVAKAAIEVYTAFRKALEPYTKRDDALGAAAKALRYQLDLQMMLNILRILLLALIVFDSYFKNKASDKGTNLTELIPVEEFLEDLNFIAEQMKFFGAEELAEEIENLDKGEKFNDPEYRRELVLKLLETIPREFFKYMKKEYGEDFIAKLEKLAEEEYKKWKEKGIKLKFGSLKDVKTEEEKEALLLETFLKYLLGLPPEPEESPELLEKLKPKP	4.3216816190521214	0.9017869271806463	81.85353088378906	0.7969179749488831	8.048254013061523	nan	inf
monomer-300-nr2-run2_result_4	28	DRVARLVIMTAKFGELLAEIEAKAKEFFALYDDEALKAEFDAAIAEIRAAFDAAAAAVADVAARVAAGDWRAANAALLAVFEAMWAVAKATIETLTKFRDALQPYLTRDDELQKAARELSYLLDLLMYLAILMILELLRLVFERHLEDLASDAGTALTPLVPVELFKEIINFIAEQAAYFGAEELAEKIKNLDWGPQLEDPLYRLAIVEELLRTLPRHFFEYLKKQFGEEFLKKMKELAEKEYKKWKELGIKSEVLSLEDVKTEEELEALLLKTFLYYVLGLPPEPLELPELLELLEPEE	5.86837776427675	0.872523207249761	83.37194061279297	0.81733238697052	7.6874680519104	nan	inf
monomer-300-nr2-run2_result_4	29	DLIERLLIMVKKIEEMLKEIKELAEKFFELHDDEELKKEFEEKIKEIEKKFKEAKELVEKVYKLYKEGKYKEANKLLLEVFKKMSEVAKEIIDFFKEFDEKLKPYLKRDDELKEAALKLSKKLRLLMYNNILLMLLLSKIVFERHKEDLESDDGTNITPLIPVEEFKKILKFIAEQLKYLGGEELAEKIENLDWGEKFDDPEYRLSIVEYLLETIPRIFFEYMKKEFGEDFLEELKKLAEENYKKWKELGIEPEFLPLSQVKTPEELEALLLLTFLYYVEGLPPEPLVLPELLELLELEP	6.961281248501889	0.7591976090596193	75.02596282958984	0.751509428024292	9.682964324951172	nan	inf
monomer-300-nr2-run2_result_4	30	DLIETLVIMTDKIGELLDKIEEKAKEFFKLIDDKELKEEFDKEFAEIKKAFDAAKKKVLEVYKLYKEGKYKEANKKLLEVFKAMWEVSKKTIEFLTKFYKKLEPYKKLDNERKEKAEELSYLLLLLMYLNILRILLLLKIIFEFHEKDKKSDKGKNLTELVPVELFKEIIEFIAEQLKFFGGEELYEKIKNIDWGEKFDDPEYRKELVDELLREIPKIFFEYLKKEYGEKFLEMLEKIAEEEYEKWKKLGVKLESLPLKKLKTEEEKELLLLKTFLYYVLGLPPKPILEPELLKELKEEP	4.668812649040527	0.9092816697401797	81.34226989746094	0.8047531843185425	9.017898559570312	nan	inf
monomer-300-nr2-run2_result_4	31	SLIETLKIMVEKMEELLEEIKKLSEEFFKLHNDEELKKEFEEKIEKIEKAFKEAKKLVDEVYELVKAGDFKSANALLLEVFRANWKVAKALIDFSKEFREKLKPYQERNDELGKAAKELSYKLILLEMNAIFLMLLLAKLIFETYERDKASDDGTNLTELIPVEEFLAMLNYIAEQLKYFGAEELAEEIENLDKGPKFEDPAYRLEVVEKLLETIPKEYFKYMKKEFGEEFLKKLEELAEKKYKEWKEKGIELPLLSLEDVKTEEEKEALLLETFLKYLLGLPWEPLPLPELLEKLEPLP	2.666134374794849	0.9018778611691878	81.2204818725586	0.7924202680587769	8.412745475769043	nan	inf
monomer-300-nr2-run2_result_5	0	SWLEELFSRFPEFVKYMKEVTKGPEEEIVKLLEEMRATYEAANLAALRGALAAALAAHPWIDPLVVRLVELALGALLLGLKKLREEPEKREMFIANARIAERAMDLAAETLAAQPAPASPEEAAARAPWRAFLADVADRVRLTSARELVELLREEVEAELGEPGIDPWAETLRRVLELGESWSPEGRAALEFAWVQRLKAEGLSDAQIAEIILTVLTARLGRYAGTDAAILAALAAAVALVPAVLDEAALSPAAPAARAALRAARAAFAAARAAVEAAIRAAAAAAAAAAAAAAAAAAAA	4.7367453645485815	0.730437111879837	74.81425476074219	0.6263931393623352	13.384541511535645	nan	inf
monomer-300-nr2-run2_result_5	1	GLLSLLFSAFPEFLEFAKEILNAPESGIVLFILLALLTFLLSNLRELLGALAAALAADPSLDPLVVLLLLLAIGFLLLGLIFYLLFPEKTHLFFASVKLAEKAMDLAAALLAAQPAPASPEEAAARQPFLDFLARVSFLIRFIGARVIVELFRKKVEEELKEPGINLNEETFRRILEFGESLSPEGRKYLLFAYVQLLKEEGLTPEEIAEIMYKVLTEKLGNYKGINEEILKALAEAVKLVPEKLDLSALSPDNPDAWATLRANLDAFAAAFDKVVKAIEEEAAKYEEEKKKEEEAKKKA	5.5594400676760145	0.7316030196154966	79.87683868408203	0.7462772130966187	9.653876304626465	nan	inf
monomer-300-nr2-run2_result_5	2	SLLEELFSRYPEFVEFAKEVLKAPEEKIVETIEEALATFAASGLTALAGALAALLAADPRLPPEIVTLLVLALGAFLLGVEKLLKEPEKIEEFFANFKLAWKAMELAEREWARLPAPASPEEAAALAPWREFLAYVSFLVRFLGALIMVLIFREEVEKENKEPGIDPWKEVLRRILEEGESLSPEGRAALLFAYVLLLKAEGLSPEEIAEIILTVLTERLGHYKGVDEEILAALAAAVALVPRRLSLLALAPLFPAAWRALLARLAAFAAAYEEVEAAIREAAEAQRAAAEAAARLAALA	10.10503546546072	0.5396290047744805	63.94295120239258	0.5803447961807251	16.345035552978516	nan	inf
monomer-300-nr2-run2_result_5	3	DELEELFSRFPDLVAFMKKILNAPEEEIVKNIEEALKTYEDSNFTALDGALAALLAARPWVDPLIVLLLKLALGFLLLGIKYLKEKPEKKWLFFANFKAADKAMDLAEKELAKLPAPATPEEAAARQPFLDFVTSFSFDVRFNSARIIVEIFKKEVEAELKEPGINPWEEVFRRILKFSKDLSPEGKAYLLFAYVQMLKAEGKTEEEIAEIIYNVLKKELGNYEGINEEILAALAAAIALVPRVYDEAAISPDNPAARKELLDRLAAFSEAFEKVEKEIEEEAKRYEEEKKKEEEEKKLA	6.978604075449225	0.7691762038442828	76.13211059570312	0.7479482889175415	10.958538055419922	nan	inf
monomer-300-nr2-run2_result_5	4	SLLEELFARFPDFKAFAKEVLNAPEEKIVELIEEALATFEAADLTALRGGLAAALAADPRLPPLIVELLKLALGFLLLGLKKLKEEPEKIELFFAYFKLAAKAMELARAELAKLPAPASPEEAAALAPWRDFLERFGFEVLFTGALTIVDIFRKEVEEENKKPGINPNEEVYRRILKYGKDLSPEAKAFLLFAYVAKLKAEGLSDEEIAKIIYNVLTKELKNYEGINEEILKKLAESISLVPKVIDLSAMSPSNPEAWATFLANLKAFSKSFEEVEKEIKEEAEKYKKEKEAAAEAAAKA	6.155287850103779	0.812449182501264	70.32929992675781	0.6786394715309143	13.021513938903809	nan	inf
monomer-300-nr2-run2_result_5	5	GVLLRLFRAFPELVKFAKEILKAPPWLIVLFILLALLTFLLARFTGLAGALAAALAADPSLPPLVVLLLALALGALLLGLLALLLAPGLIHLFFASAALAAKAMELAEETVAALPAPASPEEAAARAPWLAFLRRAGFEILLTSARVLVEVLREQVKAENKEPGIDPHKEVMRRVLDIGEGWSPRARAALLFAYVQALKAEGLSDEEIAEIIYSVLTEKLKNYEGIDEEILAELAAAIALVPAVLDEAALAPADPEAWAALLAALEAFAKAYKEVEEKIKKKAEEKKKKKEEEEKKKLEE	10.721029621514527	0.5153930986633948	67.34973907470703	0.5570392608642578	16.705289840698242	nan	inf
monomer-300-nr2-run2_result_5	6	AVLEALFARYPDFVAYAKEITNAPPEEIVALVEAALQTWAASNDTALAGALSAALAADPSLPPEVVLLLVLARGALLLGLQELREQPDRLELFFANFRLAAKAMELARALLAALPPPASPAEAAARAPWLEFVADESFRVLFEGARVLVEVLRRQVEEELKEPGINLNEEVWRRILELGKSFSPEAAKYLKFAYVQLLKEEGLSPEEIAKIIYTVLTKELKNYEGINEKILKALAEAVKLIPERLDLEALAPANPAARAELRARLDAFAEAFEKVKAEIEKAAKEYKKKKEEELKKLKEL	6.442729647842226	0.7335686061244739	75.74320220947266	0.7148115634918213	10.859115600585938	nan	inf
monomer-300-nr2-run2_result_5	7	SLLAELFARFPEFVAYAKEITKIPPAGIVLLVLLALLTFLLSRLTGLAGALAAALAADPDLPPLVVLLLALALGSLLLGLLFLLLFPELWWLFLANVKLAEKAMELARREWAALPAPASPEEAARRAPWEAFLERLGFLIRYLGALVIVRLIRERVAAELTEPGIDPNEATFRRVLELGADLSPEGRAFLLFAWVQTLKAEGLSDEEIATIIYTVLTKELKNYKGINKAILAALAEAVALVPAVLDLAALAPADPEAWAALLAALAAFAAAFAAVEKEIKADAEAYKAAKEAAAKAAEAA	10.668508948720792	0.5238701380699744	77.54338836669922	0.6843719482421875	12.101653099060059	nan	inf
monomer-300-nr2-run2_result_5	8	ALLAALFARYPEFVAFAKEVTKAPEAAIVALVALALLTYLLANFTGLRGFLAAALAAHPWVPPEVVLLLALAFGFLLLGLLLLLLFPGLIGGFFANAKLAEKAVDLAAETLAALPAPASPEEAAARAPWRAFLAGAADLIRYTSALVIVEVIREKVKKEKKEPGIDLNEVTFERILELGESWSPAGKAALLFAYVQRLKAEGLSDEQIAEIIYTVLTKKLKNYKGVNEKILAALAEAVALVPRTLDLAALAPANPAARAALAAARAAFAAAFAEVEKQIKAEAEKYKAEEEKKKEEEKKK	5.175671442966838	0.7033566828352457	81.2066879272461	0.7720643281936646	8.606183052062988	nan	inf
monomer-300-nr2-run2_result_5	9	SLLEELFSADPEFVAYAKEVLKAPEEEIVRFILEALATYLASNLTALAGALAAALAADPSIDPLIVLYIALAIGSLLLGLRALLFRPEQRELFFASLRLAERAMDLAEERWAALPAPATPEEAAARAPWEQFLRRLGFLVRYTGARVLVLVLRAEVEAENTVPGVDPWEVVFRRVLELGESFSPEGRRWLLFAYVQLLKEEGLTPEQIAEIIYNVLKKKLGYYKGINEEILKELAAAVELVPAVLDLEALSPAHPEAWAELIARVDAFAEAFDKVVEKIKKEAEEYKKKKEAEELAELLA	10.60468604061233	0.5378612154461117	77.51629638671875	0.7371871471405029	10.769769668579102	nan	inf
monomer-300-nr2-run2_result_5	10	SLLERLFAAFPEFVAFLGEILKAPPEAIVAWIGAALLTAALANLTALAGALAALLAGDPSVDPLVVELLVLALGFLLLGLLLALLFPGKLGGAFASFASAAKAMDLAEELVAAQPAPKTPAEAAARAPWRAFLTRVGFLVRFLSALVIVLLIRKQVLKENKKPGINPWEETFRRILELGEGFSERARAALLFAYVLLLKAAGLSDEQIAEIIYKVLTEKLKNYKGINEAILAALAAAIALVPAVLDLSALAPADPEAWAALLAARDAFAKAFAAVEAAIKEDAAKYEEEKKKAKEEELLK	10.709673919186262	0.522977353879508	74.49739837646484	0.735120415687561	11.242227554321289	nan	inf
monomer-300-nr2-run2_result_5	11	ALLEELFARYPEFKAFAKEVLKAPEEAIVANVEAALATYAAAGLTALAGALAAALAAHPWINPLIVELLILAIGFLLLGLKLLKEQPDKIEGFLANAKLALKAMELARREWAALPPPKTPEEAAARAPWEQFLAYTDFLIRFLSALKIVEIIKEKVEKENKKPGINLWKETFKEILKLGKEFSPEGKKWLLFAYVQKLKEEGKTPEEIAEIMYTVLTEELGTYDGVDEEILAALAAAVELVPKTLDFSALSPADPAAWAALLARLDAFAAAYDAVKARIEAAAAAAAAEAAAAAAAAAAA	2.6974227762497693	0.8603125312943738	86.51846313476562	0.8269762992858887	6.437145709991455	nan	inf
monomer-300-nr2-run2_result_5	12	ELLERLFSRYPEFVEYAKEILKAPEEEIEKNILEALETFLKSNFTGLAGGLAAALAANPWIPEDIVLLLALALGALLLGLKKLKFEPEKKELFIANSKLALKAMDLAKKELAKLPKPKTPEEAAARKPFLDFVERFSFLVRYTSALKIVELLREEVEKELKEPGIDPWEAVFARVLELGKSFSEEGKKWLLFAYVQLLKEEGKSDEEIAEIIYRVLTRELGSYDGVDEEILKKLAESISLVPKVLDLSAISPDNPENWKKLIENVDKFAKSFDEVEKLIREAAAEAAARAAAAAALAAAA	2.4071444770681123	0.8951776711413129	74.9248046875	0.7383913397789001	10.847146987915039	nan	inf
monomer-300-nr2-run2_result_5	13	SLLERLFAAYPRFVAAAAEWYGAPPEGIVANVEAALAEFEAANLTALRGFLAAALAADPSIPPLIVELLVLAIGAFLLGLKLLKEKPEKRWGFFANFKLAAEAMDLAAEEVARLPAPASPEEAAARAPWLEFLTGVSFLVLFGGARVAVELIREEVEKENKKPGIDLNKETMRRVLEEGEGWSPRARAWLLFAWVQRLKAEGLSPEQIAEIIYTVLTEKLKNYKGVNKEILAALAAAVALVPAVLDLAALSPSNPAARAELLARLDAFAAAFDAVEAAIKKDAEEYKKAKEAKEKEEEEK	9.699685131292272	0.5726714221676515	75.41753387451172	0.7591984272003174	10.104118347167969	nan	inf
monomer-300-nr2-run2_result_5	14	SLLETLFSNFPDFVAYAKEIFNAPEEEIVKLIEEALETFLKSNLTAALGAAAAALAADPSVDPLVVLLLVLAVGALLLGLKYLLEKPEKTELFFGYFKLAAKAMELAAELLAQQPAPASPEEAAARAPWLAALTAASFGVLFTGALVTVQIIREQVKKEEKTPGIDLNELTFRKILELGKSWSPEAKKFLLFAFVQTLKAEGLSDAQIAEIIYKVLTKELGYYEGVNEEILAALAAAVALVPATLDWLALAPARPDARAALLARLDAFAKAFAEVEAKIREAAEEHRKKEEEKEAEEKAA	10.071928667177582	0.5905663517715238	75.42953491210938	0.7503635287284851	10.883344650268555	nan	inf
monomer-300-nr2-run2_result_5	15	GLLAALFAAHPEFVAAAERLLDAPPAGVVATLALALATFLASNLAALLGFLGKALAADPSIPPEIVLLLALALGALLLGLLLLRFFPEKRGGFLAFLGLAAHAMELAAAELAALPPPASAEEAAARAPFLQFLTYLGFLVLFTGAEALVALLREEVEKENKKPGIDPNEEVFRRVLALGAGFSAEARAWLLFAYVQRLKAEGLTPEQIATIIYRVLTAELGNYKGIDAALLAALAAAVTLVPARLDWAALAPANPAAWAALIAARDAFAAAFAAVEAAIRAAAAAAAAAAARAAEEEAAK	9.252282864807714	0.5840072915526265	62.08739471435547	0.5531483888626099	16.779186248779297	nan	inf
monomer-300-nr2-run2_result_5	16	SLLEELFSRYPEFVEFMKEITNAPMEKIVELIEEALKTWEESNFAELDAALEAALAADPALDPLVVELLKLARGFLLLGLKKLKEEPEKTELFFANFKSAEKATELAEARLAALPAPATPEEAAARAPWRAFLEGFSFEIRLTGARVLVLLIREEVEKEEKRPGVDLHQVTFARVLDFGEDLSPEGRAALLFAYVQLLLAEGLSPEQIATILYTVLTARLGGYDGVDAALLAALAAAIALVPRVLDLAALSPANPAARAALLARLRAFAAAYAAVRAAIEAAAAAAAAAAAAAAAAAAAA	11.339240236236813	0.5321516757908203	72.90856170654297	0.7218378186225891	11.0314302444458	nan	inf
monomer-300-nr2-run2_result_5	17	ELLKELFENFPDLKEYMKEIYKAPEEEIVKLIELALQTFLASNFTGLLGGLAAALAADPSIPPLIVTLLVLALGFLLLGLLSLLFFPEKVHLFFANFKAAAKAMELARQLVAQLPPPASPEEAARRAPWLQFLDYASFLVLFTGALVLVGIFRAQVEAENTVPGVDLNEVVFARVLDFGESLSPEARAFLLFAYVLTLKAQGLSDEQIATIIYRVLTARLGGYTGTDAALLAALAAAVALVPRTLDWAALSPANPAAWAALMARLAAFAAALAAVTAAIEAAAAAAAAAAAAAAAAAAAA	6.755121577189498	0.6909310902781647	80.35995483398438	0.7833681106567383	9.207074165344238	nan	inf
monomer-300-nr2-run2_result_5	18	SLLERLRAAFPELWEYMKKITNAPDSAIVSNILLALLTFLLSRDRELLGFLEAALAADPSLDPLVVLLLLLARGALLLGILLKKLFPEKIDGFFANFRIAEEATELAARLLAAQPAPASPEEAAARAPWLDFLAREAFDVRFTGARIIVEILREEVEKENKTPGIDPHKEVLRRILELGESWSPEGRAALLFAYVQMLKEEGLSPEEIAEIIYAVLTERLGGYRGVDEEILAALAAAIGLVPAVLDLAALAPANPAAWAALRARRAAFAAAWAAVEARIRAAAEEARRAARAAAEEAARR	20.802788772510933	0.3968150846693785	68.56742858886719	0.621943473815918	15.504462242126465	nan	inf
monomer-300-nr2-run2_result_5	19	GLLEELFSRYPEFVAFLKEILKGPDWFIVLSILLALLVFLLSRFTALAGALAAALAADPWLPPLIVLLLVLALGFLLLGLLLLLFFPELSWGFIAFSKSADKAMELAAAEIAKLPPPASPEEAAAREPWRTFVERFSFEIRFTSAEVIVELIEREVEEELKEPGIDPNKEVFRRILELGESFSEEGKKYLLFAYVARLKAKGLSPEEIAEIIYTVLTERLGTYDGVDEAILKKLAEAISLIPKKIDREALSPDNPEAWKKLIENVEKFAKAFEEVEAAIRAAAAAHAAAAAAAAAAAAAA	13.844557733288982	0.39013043638779876	72.55509185791016	0.5462893843650818	17.328641891479492	nan	inf
monomer-300-nr2-run2_result_5	20	SLLERLFSRDPELVAAMAEIFKAPPEEIVRLIEAALATYAASRDTALDGALAAALAAHPWIDPLIVEYLRLARGFLLLGLLELKEFPEKRHLFFANARAAALMMELAERRLAELPPPATPEEAAARAPFEEFLARFAFDVLYTSARTIVEIFREEVEKENKVPGINPNEEVMARILDFGESLSPEGRAALLFAYVQQLKAEGLSDAQIAEIIYTVLTARLKGYTGTDAAILAALAAAIALVPAVLDEAAIAPADPAARAALRARRAAFAAAYAAVEAAIAARAAEQAAAKAAAAAAAALA	2.774668050097722	0.8690840165189258	79.98018646240234	0.7455747127532959	9.069317817687988	nan	inf
monomer-300-nr2-run2_result_5	21	SLLEELFSRFPEFVAFAREVLNAPPEGIVRHVLLALLTALLARLTGLAGLLAAALAAHPWIPPLIVLLLVLALGFLLLGLLALLFLPEKEWLFLASVRLAARAMDLAAEEVAALPAPATPEEAAARAPWLAFLRRLGFVVRFLGALVLVLLFRRQVEKENTVPGVNPWEEVFARVLEYGASLSPEGAAWLRFAYVLLLKAAGLSPEQIAEIMYTVLTRRLGRYDGTDAAILAALAAAIALVPRVLDLAALAPANPAAWAELLARREAFAAAFDAVVAEIEAAAAAYAAEREAEAAAAAAA	4.523262812363717	0.7789131784321908	78.04591369628906	0.7215726375579834	10.249940872192383	nan	inf
monomer-300-nr2-run2_result_5	22	SLLELLFAAFPELVAAMKEILKIPPEGITAWILAALAVFLLSNFSGLRGALRAALAADPRLDPLLVLLLELALGFLLLGILLYLLFPGLTWGLFASFRAAELAMDLAARLLAALPPPASPEEAARLAPWRDFLEYLSFLVRFISARIIVEVFEREVKKENKKPGINPYKEVFRRILEYGKTLSPEGRAFLLFAFVQRLKEKGLSDEEIADIIYTVLTEELGGYDGVDEALLAALAAAIALVPKVLDLSALSPANPENWRKFLANLAAFAAAFAAVRAAIEAAAAAAKAAAEAAAAAAAAA	3.1376899844109643	0.8824173405641589	77.58786010742188	0.7804660797119141	9.684686660766602	nan	inf
monomer-300-nr2-run2_result_5	23	SLLEELFSNYPELVEFAKKILNAPEEEIVKFIKEALETFLAAGFTPLAGALAAALAADPSVDPLIVTLVVLALGALLLGLKYYLEFPEKWWLALAGFKLADKAMDLARAEVAALPAPASPEEAAARAPWAAFLAYVDGLIRFLSALVIVLLIREKVLKENKEPGKNPWELTFERVLELGESFSPEGRAALLFAFVLLLKAEGKSDEEIAEIIYKVLTKKLKNYKGINEEILKKLAEAISLVPRVLDLAALAPARPDAWAALAAARAAFAAAFEKVKKEIEEEAKKYKEEEEEKKKKEKLK	7.286765913126011	0.7466664417710333	78.56327819824219	0.7500166893005371	9.998727798461914	nan	inf
monomer-300-nr2-run2_result_5	24	DLLAELFAAFPEFVAYAERVTRAPPEGIVALLTAALATWAAAGDTALAGALAAALAGDPWLDPLVVTLLALARGFLLLGLLALRLFPERRDLFVANARLALRAMELARARVAALPPPASPEEAAARAPWLAFLEREAFDVRFTSARTLVELLREEVEREETEPGVNLDEVVFARVLELGADLPAEGRAALLFAYVQRLKAEGKSDEQIATIIYTVLTKKLKNYKGTNAAILAALAAAVALVPAVLDLAALAPDDPEAWAALRARLAAFAAAFAAVEAAIKAEAAAQKAAEEAAAKEAEAA	6.671904276565516	0.6947519959928272	71.68875885009766	0.6627026796340942	12.625155448913574	nan	inf
monomer-300-nr2-run2_result_5	25	DLLERLFSRFPEFVAFAKEVLKAPPEEIVKWIGLALLTFLLSRLTLLLGALAAALAADPSLDPLIVELLVLAIGFLLLGLLLYLLFPERLEGFFASNRLADKAMDLAEREWAALPAPQSPEEAAARAPWEAFLADLNFRVRFLGALVAVLLFRRQVEAENKKPGINPHEAVWARVLEYGETLSPEGRKALEFAYVLLLKAEGLTPEEIATIIYTVLTKRLKNYKGVDEAILAALAAAVALVPAVLDLAALSPANPEARKALLARLDAFAASRAAVEAAIKAAAEKHAAEKAAAAAAEAAA	11.608374677356876	0.5073430641470246	77.90558624267578	0.7071895599365234	11.82230281829834	nan	inf
monomer-300-nr2-run2_result_5	26	GLLEALFAAFPEFVAALQEIFKIPPEGIVALVGAALLTFLLSRFRGLLGFLAAALAAHPWIPPLVVLLLALALGFLLLGLLALKLFPEKKELFFANFRAAALAMDLAAAELAKLPAPATPEEAAAAAPFRAFLAAAGFLVLFTGALVLVDIIEEEVKKENKEKGINLKEEVFSKVLEIGKSLSPTAKAALLYAYVLKLKAEGYSDEEIANIIYKVLTKKLKNYKGINEEILAKLAAAISLVPRVLDLAALSPLFPAAVATLLANRAAFAASYDAVKKEIEAEAKKYKEEKEKKEKEELEA	7.983826290815969	0.6636726662168496	71.0200424194336	0.6227908730506897	15.152616500854492	nan	inf
monomer-300-nr2-run2_result_5	27	SLLERLFSAYPELVAAMREYLDAPPEEIVRFVLLALLTALLSRRTALFGFLAAALAADPSIPPLVVELLVLAYGFLLLGLLALKFFPEKRHLFFASFKAAALAMELARRELAALPPPQTPEEAARRAPWLEFVERFSFEILYTGARVIVDILEEEVAKENKEPGINPWEAVFARVLELGEGFSPEARKYLLFAYVQKLKAAGKTPEEIATIIYTVLTRRLGRYDGVNEALLAALAAAISLVPEVLDLSAISPNNPANWKELIEKLNAFAEAYAAVEAAIAAEAAAQAAAAAAAAAAAAAA	2.4867066112308014	0.8997560817736783	79.7302474975586	0.7980927228927612	8.986655235290527	nan	inf
monomer-300-nr2-run2_result_5	28	SLLLELFSRYPEFVEYAKEITKAPLWAIVLLILLALLTYLLSRDTALLGALAAALAADPSIDPLIVTLLVLARGALLLGLLLLRFFPGLIGGFLAYSRLALKATDLAAAEVAKLPAPKSPEEAARRQPWLDFLTDASFEIRFTSAREIVRIIRRQVERENTTPGIDPHKATFARILELGESLSPEGRAALLFAYVLELKAEGLTPEEIAEIILSVLTERLGYYEGIDEEILERLARAVELVPRVLDLEALAPDDPAARRELIARLRAFAEAFEEVEEEIREAAEEYRRERERRELLERLR	15.735935150253226	0.36866348230432794	66.73016357421875	0.5003622770309448	18.94902992248535	nan	inf
monomer-300-nr2-run2_result_5	29	SLLAELFARFPELVAAMREFFSAPPEAIVALIAAALATYLAAGLTGLAGLLAGLLAAQPWVDPLVVLLLVLALGFLLLGLALLRFAPEQRWGFVANARAAALAMELAERLWAAQPPPATPEEAAARAPWEALLRRLSFLVLFTSARVLVELLRAEVAAENTTPGVNPWEETFRRVLELGEGWSPRARAALLFAWVQLLKEEGLTPEEIAEIIYTVLTKRLGYYEGVNEEILAKLAAAIELVPAVLDFAALSPADPAAWAELLARRDAFAAAFEEVEAEIRAEAERYREEREREEEERRLR	11.402857057266171	0.5297311625709162	81.9754409790039	0.7498241662979126	10.344487190246582	nan	inf
monomer-300-nr2-run2_result_5	30	AWLAALFAAFPELVAFLQEIFKAPPAGIVALVLAARLTYELSEDTALDGALAAALAADPSVDPLIVELLKLARGFLLLGLLLLKLFPEKIEGFFASFKAAEKAMELARERLAALPAPASPEEAAARAPWRAFLERHFFEIRFTGALVLVEIFREEVEKENKKPGINLNEETFKRILEFGESLSPEGKAWLLFAFVQKLKAEGLTPEEIAEIIYKVLTEKLKNYKGINEEILKKLAEAIELVPAVLDLAALSPSNPAAWAELIARVEAFAKEYEKVEKEIKEEAKKYEEEKKKKEEEEKKK	3.9502027879794257	0.7946621895209696	80.208984375	0.782541811466217	9.339739799499512	nan	inf
monomer-300-nr2-run2_result_5	31	SLLELLFSRFPEFVAYAKEILKAPEEEIKKFILAALATFLASNFTELLGALAAALAAHPWLDPLIVLLLILALGFFLLGLLLLKFFPEKKEGFFASFKLAEKAMELARQELAALPAPASPEEAAAAAPWRDFLERFGFLIRYGGARVIVEIIRKEVKEEEKRPGIDLNKVTWARVLELGEDWSPEGKAFLEFAFVQRLKAEGLTDAEIADIIYTVETERLGRYRGTDAALLAALAAAIALVPATLDLAALSPADPAAWRALLAALAAYAAARAEVRAAIEAEAAAAAAAAAAAAAAAAAA	4.74594550793031	0.7523650767265986	72.1475830078125	0.6792161464691162	12.766766548156738	nan	inf
monomer-300-nr2-run2_result_6	0	SGYKFVLTELKVELEEEEGKKILVLSIKVDVYREGSTEVFRRFEIKISLSLEGLVSNDPNTAVKVSFLLLDKNGNVLKEYKIEDFYELFEYFFLADDLGYFFEEIALKNPEDFPGFDITDPNIPTPEERRAANLKRDEAAFEAAFGAPLPPETIGIDPADPEASAELKRRRRLALLLVARFAAALPAEELEEPDKLLRTELILSLIFLLDYLSLEIPGEELEERVGKLFRELFEKIKSGEIPIEAGLLRLFAKVLEVFLEVHRPYFEALLPPEAAERLIERITALAERLRAEAERLLKES	3.768388940310332	0.7754599922923705	67.72454071044922	0.5865646600723267	12.912233352661133	nan	inf
monomer-300-nr2-run2_result_6	1	SPLRVVLESLDVELKDEEGDKILVLKATYSVYRGGSSEVFYRFRVEVSLSLEGLVSGDPNKKLKVKLLLLDANGNVLHTFDIPDPYVLFDHVFGADDLGYFFFEFARAHPELFPGFDTSDPGLPSPEERAAAASAAADAAFRAAFGAERPSTAVGIDPADPEASAALKRKLDAAERVVARFAAAPPAEALLEPDKELLLRRILSLFFLLDLLSELIPGEELYERVGKLFDELYDLVKSGEIPILAGLLRLFAEVLEVYRELMKPHWEAVLPPEAAARRLAAVDALARRLREEAERLLRES	4.902177444010502	0.6905336439432245	57.65803146362305	0.42949914932250977	19.263633728027344	nan	inf
monomer-300-nr2-run2_result_6	2	SDLVARLTSLTVELVEEEGHKTLVLSIEVAVYRGGSTEVFRRFRVRVSLSLEGLVDGDPTTAVRVRLELLDADGRVLHTFDIPDPTVLFEHAFVAGSLLYFFEEFARAHPELFPGFDITDPNLPSPEERAAKNGAAFDAAFRQAFGAELPSTERGIDPADPEASAALQARLRLALRLLARFAAAAPPAELLEPDPALLLELYLGLFFLLLELSRLIPGEELWERVGKEFERLFDAAARGEIPIEAGLLRLFARAVEVFLELLKPRLLENWPPEAAERFIQAVTALIERLRALAEALLAAA	11.761904991458573	0.29747558661700113	65.27086639404297	0.4684852361679077	17.593997955322266	nan	inf
monomer-300-nr2-run2_result_6	3	SDYVAKLTKVEVELVEKEGEKILVLKIEIDIYRGGSTEVFYRFLIEVELSLEGLVNNDPNKAIKVKFKLLDANGNVLKTFDIKDFTVLFKSIFYAKSILYFIKEIMKKNPELFPGFDINDPNFPSPEEIKEKNEKEFNERFKKAFGAEKPSKLIGIDPNDPEASLKLQEKLDLAIDLVAEFASEEEEEEEEELDKELLIKLLLGLFFLLSVLSELIPGEELEKKVGKEFRRLFDKVASGELPILAGLLELFAKVLEVFLEVLEPYFKERLKPEEAEKIIKKWKELAERLRKKAEELAKEA	12.989220957631021	0.300678394033168	63.04851150512695	0.50142502784729	17.56745147705078	nan	inf
monomer-300-nr2-run2_result_6	4	SGLKAVLRELKVELIEEDGKKTIRLSAEYDVYREGSSEVFRRFRITVDLSLEGLINNDPNTALKVKLELLDKNGNVLKTFDIPDPFVLFDYVFTAESLFYFFQEFMKKNPELFPGFDITDPNIPTPEEQAAANAARFDAAFEAAFGAPRPSTLIGIDPADPAASAALQHQLDAALRIVARFAAEPAAEELLLPDKELLLRLILAMFYLLYVLSKLIPGKELEEKVGKTFYELYELAKSGKIPILAALLRLFAKVLEVWLEVQKPYFEAVLPPEAAARLVAAVTALAERLRREAERLLEES	14.219103180257076	0.43273280116913104	68.39088439941406	0.6574714779853821	13.997958183288574	nan	inf
monomer-300-nr2-run2_result_6	5	SNLIAKLTSLEVELVEEEGERILRLSAKYDVYKGGSDEVFRRFEIVVDLSLEGLISGDPNKAVKVTLKLLDKDGNVLKEYNIPDFTILIKYIFYHNSPLYFFQEIMKKNPEDFPGYDINDPNFPSPEEALKKNLEEFKKLFKEAFGAELPSITIGIDPNNPEKSKKLKERTLLALYLLAKFAAELPEEELLEPDKELLLSRILSLFFLLDHLSTLIPGEELWERVGVLFRELFERARRGEIPIEAALLRLFAEAIRVFREVLKPVFEELLPKEAAEKILEKFDALAERYRALAERLLALS	2.9955306393239702	0.8449245502552932	62.60981369018555	0.5390924215316772	15.334969520568848	nan	inf
monomer-300-nr2-run2_result_6	6	SGYTTVLTKLEVELKEEEGDKTLVLRIEYDVYKDGSTEVFRRFRVRVELSLEGLVNNDPSKALKVYLELLDKDGNVLERKYIPDFFILFDSYFVGRSLGYFFEEYMRKNPELFPGFDITDPNFPTPEERAAAEAARFDALFEAAFGAPLPPVTVGIDPDDPEASRALKARERAALRLLARFAAELPAEELEEPDKELLADLYLALFFLLDYLSLRIPGEELWKRVGQEFERLYELAKNGEIPIEAALLRLFARVVEVYLELMRPRFAALLPPEAAARIEARLRALAARLREEAERLLKES	16.283268896110783	0.30744661550706537	59.414554595947266	0.5171513557434082	17.659656524658203	nan	inf
monomer-300-nr2-run2_result_6	7	SPLTAVLTALTVELVEEEGDRILVLRIEVDVYRGGSTEVFRRFVVRVSLSLEGLVNGDPNTAVRVELLLLDADGNVLHRFDIPDPFELFRAAFVADSLLYFFQQWARKHPELFPGFDTTDPGFPSPEEREAAERARFDAAWEAAFGAPRPSRLVGIDPADPEASRELKEREDLADRVLARFAAEAPAAALEEPDKALLLRLYLALFFLLDYLSKRIPGEELWERVGRTFEELYELAASGRIPIEAALLRLFATAVEVYRELRAPEWAALLPPAAAARIAEAWDALAAALRARADELLAAA	17.23386092298824	0.26725265069959564	63.75178146362305	0.41619470715522766	19.67150115966797	nan	inf
monomer-300-nr2-run2_result_6	8	SSLKTVLESLEVKLVEEEGDKILVLSITYNVYRGGSSEVFYRFRIEVSLSLEGLISGDPNKKIKVKLHLIDKNGNVLKTFDIPDPYVAFESIFTADSVGYLFEEYMRKHPELFPGYDISDPSFPSPEERRAAARAAFDARFRAAFGAELPSTAVGIDPADPEASRRLQRRLDLALRLVARFAAELPAAELAAPDKELLLRLYLAMFFLLLTLSELIPGEELRKRVGVTFDELYELARSGEIPIEAALLRLFAEVLAAFAALQAPLWAALLPPAAAARLLARVGALAARLRALADALLAAA	3.431449702913686	0.8170615453825605	77.85139465332031	0.7656289339065552	8.850606918334961	nan	inf
monomer-300-nr2-run2_result_6	9	SGYKAVLESLEVELIEEEGNKILKLRITYNIYKDGSTEVFRRFEIEIELSLEGLINNDPNTAIKVYLKLLDKDGNVLKEYKIEDPFIFFSYFFGGESFFYFIVEIMRKNPEDFPGFDINDPNFPTPEELAAENGKRFDARFREAFGAELPSTEIGIDPNDPEKSRKLKAKERLALRAVARLAAEEPEEELEELDKELLAELILTMFFLLDYLSELIPGKELYEKIGKEFEELYELAKSGKIPILAALYRLFAKALRVFLELHRPVLEAVLPPEAAARVIERWTALAERLEKKAEEIIKKS	14.780361074477614	0.2566235399692974	66.82073974609375	0.6210293769836426	13.450600624084473	nan	inf
monomer-300-nr2-run2_result_6	10	SDLKFVLESLKVELIEEDGEKILRLEATYNVYRGGSTEVFRRYKIEVDLSLEGLVSNDPNKALKVKFLLLDKNGNVLKEFDIENPVELFRDFFVGRDLGYFFERIAKKNPELFPGYDINDPGFPSPEEREAAEDARFAALFEAAFGAPLPPTTIGIDPEDPEKSRELKELELLALRILARFAAEAPAEELAAPDPELLLERILALFFLLYYLSKRIPGEELRKRVGVEFERLFDAVASGEIPILAGLLRLFARAVEVYLEVQAPRWRALLPPEAAARLAAAVRALAARLREEADRLLEEA	16.07808547595136	0.4954317302598643	65.0888671875	0.5008284449577332	17.020584106445312	nan	inf
monomer-300-nr2-run2_result_6	11	SDYTFVLTKLEVKLEEKDGDKILVLSITYDVYRGGSTEVFRRFEVEVELSLEGLINNDPNKAVKVTLKVLDKNGNVLKSFKIEDPFILFEHYFVAEDLGYFFVEFARENPELFPGFDITDPGYPTPEERKAENDKKFDALFEEAFGAPLPSTTVGIDPSNPEASKELKERELLAVRLLAKFAAEPPEEELEEPDKKLLLDLILSLFFLLDYLSKLIPGEELWEKVGKLFEELYEKAKNGEIPILAALLRLFAKVIKVFLEVREPVFRALLPPEAAARIIAKWTELAKRLEEEAERLLKES	1.8201947664149492	0.9381041112801325	70.99840545654297	0.6707412004470825	11.067792892456055	nan	inf
monomer-300-nr2-run2_result_6	12	SPLRAVLTALEVRLEERDGRRTLVLRAEYAIYRGGSSEVFYRFRIEVELSLEGLVDNDPATALKVRLLLLDAEGNVLKTFDIPDPFVLFESIFVHEDPFYFIAEYMRAHPELFPGFDITDPTLPTPEEARAKNAAAFDAAFRAAFGAERPPTTVGIDPADPEASRELKARLDLALRLVARWAAALPPAALAAPDPRLRLELLLGLFFLLLVLSKLIPGEELWKRVGEEFERLFEAARRGEIPIEAALLRLFARVLEVFTEVIEPLLRANLPPEAAARILAAWRALAERLRALADALLAAA	9.848739852393988	0.392692582894043	65.20699310302734	0.4985698461532593	16.785341262817383	nan	inf
monomer-300-nr2-run2_result_6	13	SPLRAVLERLEVRLREEAGRKELVLDATYAVYRGGSTEVFRRFRIRITLSLEGLVSGDPDTAVRVELLLLDADGEVLRRFDIPDPFRLFEAIFGGGSPLYFFEEVMRAHPELFPGYDITDPGFPSPEERAAAEEARFRADFEAAFGAPEPSVEEGIDPADPEASAALAARLRLARRLLAYLASSLPEEELEEPDPELLLRLYLGLFFLLDVLSRLIPGEELWRRVGVLFEELFEKALSGEIPIEAALLRLFAEVVEVFLEVEWPHWEAVLPPEAAARIRAKLEELAAWLREKAEELEEES	2.4757486761018663	0.881149443795487	76.11088562011719	0.7391976714134216	9.04749584197998	nan	inf
monomer-300-nr2-run2_result_6	14	SGYTAKLVSLKVELEEKEGRKILVLKATYDIYKDGSDEVFYRFEVEVELSLEGLVDGDPNTALKVKLKLLDKNGNVLKTFDIPDFFVFFKYYFDANSLLYLFQEYMRKHPELFPGYDISDPNLPSPEEISEKNEKEFDKLFEEAFGAKRPSTLIGINPEDPEASKELKERLDAALRILAKFAAEEPEEELEEPDKKLLLSLYLALFYLLDVLSRLVPGEELRELVGEKFEELFEKAKSGEIPIETALLELFATVLEVFLKKIEPLLKKVLPPEAAEKVLEKWKELAERLKKLAEKLKKES	21.430185612659386	0.21909120603680213	64.24539947509766	0.5398972034454346	17.463838577270508	nan	inf
monomer-300-nr2-run2_result_6	15	SDLKAVLTELTVELKEKEGYKELVLRIEVAVYRGGSTEVFRRFVVEVSLSLEGLVNNDPNKYLKVKLLLLDKNGNVLHTKDIDDFFIFFEYFFIGEDIFYFIAEYMKENPELFPGFDINDPGFPSPEERREKNQKEFDALFREAFGAERPSTEVGIDPEDPEASRRLKRKLDLALRILARFAAELPEEELEEPDKKLLLELYLSLFFLLDVLSELIPGEELWKRVGVEFEELYEKIKNGEIPIEAGLLELFAKVVEVWLELNAPRFEALLPPEAAARLRERITALAKRLKELAEKLKKES	15.671464950601877	0.5701943395609668	71.80683898925781	0.6272200345993042	13.644872665405273	nan	inf
monomer-300-nr2-run2_result_6	16	SGYETKLTELKVKLEEKEGEKTLVLEAVYDVYREGSDEVFYRFRIRVSLSLEGLVNNDPNKAIKVTLELLDKNGNVLKSFEIKDFTELFESYFVGGSLGYAFRLFMREHPELFPGFDTTDPGFPSPEALRAANDAAFDAAFAAAFGAPLPPTTVGIDPSDPEASAELQRKLLLATRLLARFAAALPEEELEEPDKELLLSLILSLFFLLDFLSELIPGEELWKRVGKTFEELFEKIKSGEIPIEAGLLRLFAEAVDVFLELMRPYWEAHLPAEAAARLAARVTALAERLRELAERLEKEA	1.7887698951992068	0.9489044094430376	82.21041107177734	0.8386197686195374	6.700736045837402	nan	inf
monomer-300-nr2-run2_result_6	17	SPLTYVLSSLNVELEEKEGEKILVLSARYDVYRGGSTEVFARFEVRVSLSLEGLVNNDPNKAVKVELLLLDAEGNVLHREDIPDFSELFDAYFTAKDLGYFFDLYARAHPELFPGYDISDPGIPSPEERAAANAKEFDALFREAFGAERPSTLVGIDPSDPAASLALRHRLDAALRIVARFAAELPDEELLEPDKELLLSLYLALFFLLDFLSRLIPGEELWERVGKKFEELYEKIKNGEIPIEAGLLRLFAEALRVFRELLAPRLAALLPPEAAARALAAWDALAERLRELAEKILEES	13.08579384397247	0.28483233634695565	62.796287536621094	0.4615621566772461	17.277568817138672	nan	inf
monomer-300-nr2-run2_result_6	18	SGYTYKLESLELELIREEGDDILRLSITYNVYRDGSTEVFRRFRIEIDLSLEGLVNNDPNKALKVKFLLLDANGNVLHEFDIEDPFVLFDYIFTADSFGYFFDEIAKKHPELFPGYDINDPNLPTPEERKKENDKKFDEAFEKAFGAKRPSTEIGIDPDDPEKSKKLKAKEDAALRIVARFAASRPEEELLLPDKELLARLLLAFFFLASYLSELIPGEELEERVGKLFREEFEKAASGKIPILAAALRLFAEVLRVYRDVIAPVLAAVLPPEAAARFLAAVDALAEELRRLAEEILKLS	2.752919464036492	0.876807096675689	68.53475189208984	0.5775662064552307	12.578495025634766	nan	inf
monomer-300-nr2-run2_result_6	19	SGLTAVLTSLTVELEEREGERILVLSIEYDVYREGSTEVFRRFRIRVSLSLEGLVNGDPSTALKVTLELLDSEGNVLHTFDIPDPERFFRSFFIGDSLLYFIEEFMRAHPELFPGYDITDPGLPSPEELEAAQREADDARFRAAFGAERPPVTAGIDPADPEASAELAAREDLADRLVARFAAEPPEEELAAPDKELLAALYLGLFFLLTHLSRLVPGEELRALVGVEFERLFEAALAGEIPIEAALLRLFARVLEVYLAVRRPVYEAVLPPEAAERIVAKWTALAERLRALADRLLAEA	15.093364902182348	0.3171544206576524	65.6141128540039	0.615392804145813	14.482171058654785	nan	inf
monomer-300-nr2-run2_result_6	20	SGLKFVLRELKVELKEEEGKKTLVVYIEIDVYREGSTEVFRRFRIRIELSLEGLVNNDPNTAVKVYFELLDKEGNVLKRFKIEDPFVFFRYFFGRKSLGYFYEEIMRKNPELFPGFDITDPGLPSPEEADAENEKKFDEMFEKTFGAKKPSTEIGIDPNNPEESKELKAKLDLALRLVAYFASSLPEEELEELDKELLASIILSMVFLLDYLSKLIPGEELYEKVGKEFDELFEKAKSGEIPILAALLKLFAKVLKVYREVMEPFFKSVLPPEAAAKLLEKVNELAKKLEELAEKILKES	9.829853531873507	0.45263893870650485	69.65525817871094	0.5435649156570435	15.530244827270508	nan	inf
monomer-300-nr2-run2_result_6	21	SDLKVVLRKLEVKLIEEEGEKILRLEAEYDVYRGGSSEVFYRFKIEIELSLEGLISNDPNKKIKVKLLLLDKNGNVLKEFDIPDFSILFSHIFGAGDVGYFFREIMKKNPELFPGYDISDPNDPSPEEAAAANGARFDALFRAAFGAPLPSPLVGIDPADPAASAALQAQLGAALRLLARWAAEAPAAELAAPDKRWLLELYLGMFFLLDFLSKLIPGKELEERVGKLFRELFEKAKNGELPIEAALLRLFAAAVEVFAEVLAPRLAALLPPEAAARLLARLRALAERLRALADALEAAS	13.968927697384549	0.3362947294460743	66.36895751953125	0.5054694414138794	17.64768409729004	nan	inf
monomer-300-nr2-run2_result_6	22	SDLVYKLTSLEVKLVEKEGDKILVLEVTVDVFRGGSDEVFRRFRVRIELSLEGLINNDPNKAIKVYLELLDSDGNVLHTKKIEDPFVLFRAFFGGRSLGYFFDLYMREHPELFPGYDITDPTLPSPEERAAAERAREDAAFRAAFGAEWPSREVGIDPEDPEASRRLQERLDLALRLVARFAAELPEEELEEPDKEFLLSLYLGLFYLMVVLSELIPGEELYEKVGKLFNELFEKAKNGEIPIEAALLRLFAEVLRVYREVLRPYLEAHLPPEAAARILERWDALAERLRELAEEIEEES	4.113104231660324	0.7549580666004445	69.50572967529297	0.5027862191200256	15.225317001342773	nan	inf
monomer-300-nr2-run2_result_6	23	SGLKFVLTSLEVELKEEEGEKILVLKVRVDVYRDGSTEVFYRFELEVELSLEGLINNDPNKHLKVYLKLLDKDGNVLKKFYIPDPFVAFDHIFTAGDIGYLFEEFARKNPELFPGFDINDPSLPSPEEAAAANRAAFDAAFRAAFGADWPSPLVGIDPADPAASAELKAREDLALRILARFAASPLAEELAEPDKELELELWLALFFLLDYLSTLIPGEELYEKIGKLFDELFEKVKRGEIPIEAGLLRLFAEAVEVFLEVRAPVFRALLPPEAAARIEAALRALAERLRARAEALEAEA	10.397426374735252	0.3458474980874433	68.82154846191406	0.4559304118156433	17.088972091674805	nan	inf
monomer-300-nr2-run2_result_6	24	SGYKAVLTKLEIKLEEKEGEKILVLSIEYDIYKDGSNEVFLRFKIEISLSLEGLISNDPNKALKVEFLLLDKNGNVLKKFDIKDPYELFSYIFEADDPLYFIEEIMKKNPELFPGYDISDPGIPSPEERRAAERARFAAAFRAAFGAELPPTTIGIDPNDPEASAELKERLDLAIRLVARFAAERPSEELEELDKEWLLRLYLGLFFLLDVLSKLIPGEELWERVGKEYERLFEEAKSGEIPIEAALLRLFARALEVFLELLRPYFEAVLPPEAAQRVVAAWTALAERLRELAERLLEES	18.799594666090748	0.3102802728342903	67.74990844726562	0.6207631230354309	13.841601371765137	nan	inf
monomer-300-nr2-run2_result_6	25	SGYVTKLEKLEVELVEKEGEKILVLKITYNVYREGSNEVFRRFEIEIELSLEGLINNDPNTHLKVKFLLLDSNGNVLKEFDIEDPFILFSYYFDGDDFFYFYAEIMKKNPELFPGFDINDPNYPTPEELAAANGKRFDAAFAAAFGAPLPSVEVGIDPNDPEKSKRLKRKLLAALRIVARFAAEPLAEELEKLDKKVLADLILSLFFLLSVLSELIPGEELWEKVGKKFEELYEKAKNGEIPILAALLLLFAEVLDVFLEVQAPVWRALLPPAAADRLAAAVRALADRLRELAEKIIEES	15.382795036093503	0.5109117197971392	72.27580261230469	0.6285552978515625	13.623859405517578	nan	inf
monomer-300-nr2-run2_result_6	26	SDYTAVLRKLEVELVDKEGEKELVLKIEYDVYRGGSTEVFARFEIEITLSLEGLVNGDPNTAVKVKLKLLDKNGNVLKTFDIPDPFEFFSYFFEGGSLFYFFEEYAKKNPELFPGYDITDPNFPSPEERKAANDARFDALFREAFGAPLPSTEVGIDPADPEASARLQAQLRLAIKIVARFAAELPEEELEEPDKELLASLYLSLFFLLSVLSTLIPGEELWARVGVLFEELYEKAKSGEIPIEAALLRLFAEALRVFAEVLAPLWAALLPPEAAARLLERVGALAERLERLAERLEEES	1.9179688995998878	0.9308395483229507	82.71185302734375	0.8430056571960449	6.655065536499023	nan	inf
monomer-300-nr2-run2_result_6	27	SPLKVVLRSLTVELEEKEGEKTLVLRAEYDVLRGGSDEVFRRFRVRVELSLEGLVSNDPNKALKVYFEVLDAEGNVLKRFEIPDPFELFRYVFEGGDLGYFFFEIARQHPELFPGFDTTDPTIPSPEERAAANAAEFDARWRAAFGAERPPTTVGIDPADPEASRRLRERLDLALRLVARFAASLPAAALLAPDPRLLLELYLSLFFLLSVLSELIPGEELYKRVGVEFDRLFDLAARGELPIEAGLLRLFAEALEVFAEVLAPRWAALLPPEAAARLLAAVRALAARLRALAEALEAAA	10.930820120007782	0.35704013162140874	68.18988800048828	0.45747822523117065	16.865230560302734	nan	inf
monomer-300-nr2-run2_result_6	28	SGLVFKLESLEVKLEEEGGEKKLVLEITYNVYREGSTEVFRRFKIEISLSLEGLINNDPNKKVKVKLLLLDKDGNVLKEFDIPDFTVFFEHFFVGEDLGYFFREQMLAHPELFPGFDTTDPGLPTPEERRAARRAEFDALWEAAFGAPRPPTTVGIDPADPEASARLMARLDLALRLLARFAAERPEEELALPDKEWLLSLYLALFFLLDYLSTLIPGEELKEKVGETFDELYDKIASGEIPIEAGLLRLFATVVEVFAEVLEPYWRAVLPPEAAARLLAALRALAERLRALAEKLLLES	2.2462241446544255	0.9218990566170471	79.3141860961914	0.810330331325531	7.798428058624268	nan	inf
monomer-300-nr2-run2_result_6	29	SGLKVVLTRLKVELKEEEGDKILVLEAEYDVYREGSTEVFYRFRIRISLSLKGLVSNDPNKKIKVTLELLDADGNVLKTFEIKDPFILFKYYFTGKSLGYFFREIMRKNPELFPGFDINDPNFPTPEELEKKNDKEFDALFEKAFGAPRPSTEIGIDPSNPEKSKELKEKELLADRIVARFAAELPEEELEEPDKELLLDLLLSLFFLLDYLSELIPGEELWERVGKTFEELFELAKSGKIPIEAALLRLFAEALRVYLELRRPRWEALLPPEAAARLAEAVSRLAELLEEEADRLLEES	15.392843731732597	0.2956176901271776	61.520843505859375	0.5003305077552795	17.243106842041016	nan	inf
monomer-300-nr2-run2_result_6	30	SGLKAVLEKLEVELKEEKGEKTLVLKITYNVYREGSDEVFRRYEVEVELSLEGLINNDPNKAVKVKFLVLDKNGNVLKEFDIPDFFIFFEYVFGADSVEYFFREIAKKNPELFPGYDINDPNDPSPEERLAANDARFDALFREAFGAELPSTLIGIDPENPEKSRRLKARLRLALRIVARFAAEALEEELLEPDKELRLRLWLALFFLLDYLSKLIPGEELYEKVGKEFEELFEKIKSGEIPIEAGLLRLFAKVLAVFREKIEPLLRELLPPEAAERFLEKVNALIERLNALADELLEKS	15.67023850976155	0.4845649078265009	67.2752685546875	0.5634386539459229	14.697199821472168	nan	inf
monomer-300-nr2-run2_result_6	31	SGYEFVLTELKVELKEKEGEKTLVLSIVYDVYREGSDEVFRRFEIEIELSLEGLINNDPNKALKVYLKLLDAEGNVLKEFKIEDPFYAFEHFFGAEDPGYLIEEYMREHPELFPGFDISDPGLPTPEERLAAEGARFDAAFRAAFGADLPSVLVGIDPADPEASARLAARLRLALRLLGRFAAAAPAAELEEPDKSLLASLYLGMFFLLVVLSELIPGEELYEKVGKEFEKLYELVKKGEIPIEAGLLRLFAKVVEVFLEVQAPVFEALLPPEAAARLRAALSALADRLRELAEKLIKES	2.1608560353307813	0.9193010025806293	79.15865325927734	0.817497193813324	7.920322895050049	nan	inf
monomer-300-nr2-run2_result_7	0	LLAATPGAFFAALAVFEAFRARYAEDPALAEEIPAALAALLAVLEAAGVPREVFAAAGLDVPFPPAPPPEEFLPAARELLERQLANAAALAAQGYGAAATLLLAFRLYVLLLLQSGLPLIPPGFIAQLLGFFRLMVLGDLADPEQVRLALELLWTYIEIALHGPDLEDPEFKRFTPENLLKLFGEFFANYAAVTAATWARLHAPEPPPTPEELAGLSPEERAALAAARAAAAAARARARALLEELTATFITSKPDFSKIVPEEIQKEIDAIKAAAEDAILAAIAPLDPAAYARLAAIRAA	15.254561263341541	0.37226475215989885	52.38127517700195	0.32183414697647095	20.31687355041504	nan	inf
monomer-300-nr2-run2_result_7	1	ILSRTPGAFERALAVFEAYRRAREEDPSLEELLPEALAALKAVLEAAGVPREVLEAAGLDEPFPEAPPKEEFWPKMEELMERRLENMERLSAEGYGGAMTLLFMFRLYEELRRLEEEPLIPKGVLDRIMNFFLLSIAGDLSDPEHIRLLYEFLLTLKKIKLYGPDKKDPEFEKYTPEKLVELYEKFEKLYAEVAAATWRRLYAPLPPPSPEELRGLTPEERAALAAARAAELARRARLKALLEEMTANYITNEPDFSDVVPPEYQEKIKKIKEEALKAILEAIKPLDPEAYARLAAILEA	2.1486643028643297	0.9167306483073551	81.79341125488281	0.7949405908584595	7.802926540374756	nan	inf
monomer-300-nr2-run2_result_7	2	LLQKTPGAFFAALDVYEAFRAALAENPALAAAIPEALAALEAVLRAAGLPPAVLERAGLDTPLPAAPPLEDALPALRALLEDRLARAAALAAEGYGAAALLLLRFRLDLELRLLSALPLIPQSILDKLLNFFLLSALAGLARPEHARLALELLWTIIQIALYGPDLADPEFERYTPERLVELWKRFLKEYAEVTSEFWKKLYAPQPAPTPEELAGKTPAEIAALAAARAAAAAARAKKKELLIEMTKNFITGKPDLSDIVPPELQAEIQAAYQAAVDAILESIKPLDPEAYKELLAIKKA	16.448376240418007	0.3091728365427726	55.31977462768555	0.42339134216308594	20.123476028442383	nan	inf
monomer-300-nr2-run2_result_7	3	LLARTPGAFFRVLAVYEAFLAKLAEDPALEAGYPAALAALLAELEAAGLPREVFAAAGLDEPPPPAPPPEEALPALEALHERRLERAAALAAEGYGAAATLLFLWRLRLDLLRLASEPLIPPGLLTQIENFFLLSILGDLADPEDVKLAYDLLLAIIRIARFGPDLEDPEFAAFTPEVVVEKYKAFLAKYAEVVAALLRRLRAPLPAPTPEELAGLSPEERAALAAARAAAAAARARALARVLALTRDFITATPDLSAILPPELQAQIAAAKAEAIAAVLAALAPLDPAAAAELAAVAAA	2.0497937395257826	0.9194738161141798	77.36407470703125	0.7603422403335571	9.36755657196045	nan	inf
monomer-300-nr2-run2_result_7	4	PLSKTPGAFFTVLKVLEEFLEAYKKDPSLREKIPEARAALEAALRAAGVPAEVLEAAGLDEPLPPAPPLEAFLPAWEARMRRRLDAAAALAAEGYGAAALLLLMFELLLELLLLSSLPIINPNFIKRIINFFLLSVLGDLARPERWRLAYELLLTVIKIALYGPNKKDPEFEKYTPEKLLELYKKFEEDYAEVASATYKKLTAPLPAPTPEQLAGLTPAEIAALQAARAAEAAARQEKLELLEKLTEEFITGKPDFSKILPEEYQKKLLEIHKEAIEKILEAIKPLDPERYKKLKKIYEE	2.4814612877914115	0.8894288172956556	81.33573913574219	0.7974830865859985	8.297957420349121	nan	inf
monomer-300-nr2-run2_result_7	5	LLSRTPGAFERVLAIYEAYRAERAADPSLEARIPEARARLEAALRAAGLPPEVLAEAGLDEPLPPAPPPEEFLPEARALLRRRLARAEELAARGYGGAATLLLMWELDLLLELRSEDPLVPPSVLRRLLNFYLLQIAADLTDPADVRLALEFLETLIVIRLHGPDRKDPEFEKYTPETLLELYAEFLRRYAEVTSAFWRRLAAPLPPPSPEELAGLSPEERAELEAARAAEAARRQALRERLLALTRDFITGEPDFSDVVPPELLERIRALHREAVERILAAIEPLDPAAYAELLAVARA	1.54627365084028	0.9479053053761777	77.57754516601562	0.7493195533752441	9.405077934265137	nan	inf
monomer-300-nr2-run2_result_7	6	LLARTPGAFDRALAIFDAYLAALAADPSLAAGVPAAEAALLAALEAAGMPREVFAEAGMDVPLPPAPPLEEFLPAAEKLLERMLANMAALAAKGYGAAATFLFMWRLYTLLRELAALPLIPPSLLARILNFLRLMILGDLADPERVRLLYDLLLTIIKIALFGPDREDPEFERFTPEVLLEKYTQFLEDYAAVTAALLARLHAPLPPPSPEELRGLSPEEIAALEAARAAAAAARQRALDLVAAMIETFITGKPDLSDIVPPELQAKLAAAHAAAVARILAAIAPLDPALAARLAAVLAA	3.488518404909417	0.8531806884851053	81.63787078857422	0.7833471298217773	7.3875322341918945	nan	inf
monomer-300-nr2-run2_result_7	7	LLQKTPGAFFKALEVYEKFKKEYEKDPSLEELIPKAREELEKVLKEAGLPEEVLKEAGMDKPFPKAKPFEEFLPEAEKLMKEMLEKMKELSEKGYGAAMTLLFSFRLDILLRLISSLPLIPESFLERILNFFKLSILGGLAKPEHTELAYELLLTVIKIALYGPNLEDPEFKKFTPENLKKLYEEFFKEYAEVTSTLFKKLYAPIPKPTPEELKGKTPEEIKELEEKRKELEEERKKKEELVIEMIEKFITGKPDLSKIVPPELLEEIQKIHDEAIKKILESIKPLNPEAYKRLKAIYEA	1.4500503990171905	0.9558278746861204	73.75383758544922	0.6796510219573975	12.742171287536621	nan	inf
monomer-300-nr2-run2_result_7	8	LLQRTPGAFFAALAIWEAFRARLAADPSLEAGYPEARAALLAALAAAGLPPEVFAEAGMDEPFPEAPPLEEFLPAWRERMERRLARAEALAARGYGAAALLLLAWELDLELRRISSLPLIDPAILEKILGFFETMVAGGLARPEDARLLYELLWTIITIKLYGPNLEDPEFKKYTPERLLELWARFEERRAAVVAALAARLTAPLPPPTPAELAGLSPEEIAALEAARAAEAARRAALLARLAARIEAWITGKPDFSDIVPPEIQAKIDAIHAEALARILAAIAPLDPALAARLAAVLAA	1.8942856827725616	0.9266910837005348	78.431884765625	0.7757167816162109	8.642576217651367	nan	inf
monomer-300-nr2-run2_result_7	9	PLARTPGAFFAALSVWEEYRAARAADPGLAAAEPEARAKLEAVLQAAGVPAAVLAAAGMDTPPPPAPPFPAALPELLARLDARLAAAEALAAQGYGAAALLLFAWELYEELLRLAGLPLVPPGLLRRILNFFLLSVLGDLADPAHARLLYTLLKTVIFIALFGPDLEDPEFKKYTPEKLLELFKQFLEDYANVVSTTFARLNAPLPPPSPEERAGLSPEELAALDAARAAAEAERARKKELLIKMIEDFITNKPDLSKILPPELQKEAQKYYDEAVKKILEAIKPLDPEAYEKLKKIYEE	4.250726349260337	0.7361857425613358	66.28263854980469	0.5821993350982666	14.913536071777344	nan	inf
monomer-300-nr2-run2_result_7	10	PLSRTPGAFFAALAVREAYRAARAADPSLAEEVPKARAALLAELQAAGVPAEVFRRAGEDTPLPPLPPLAEALPALTALLRERLENMARLAEEGYGAAATLLFAWRLEEELARLAALPLVNPALLARILNYLLLMVLGDLADPEKVRLLYELLLTVIVIALFGPNLEDPLFEKYTPENLLKLYEKFEKDYAEVTTATLKRLYAPLPPPTPEELAGLSPEEIAALEAARAAEQAARQKKLDLVKELIKEYITGKPDLSDILPEELVKEVNKIKDEAIDKILESLKPLDPELYKELSKIKEE	2.7730158511340535	0.8678196958219996	75.53780364990234	0.7384249567985535	9.459444999694824	nan	inf
monomer-300-nr2-run2_result_7	11	LLSRTPGAFFAVLAVYEEFREAWAADPGLEARVPEALARLKAALRAAGLPEEVLKEAGLDVPFPPAPPPEEALPALRAELDRRLEAAAALSEKGYGAAALLLLAFRLDEALRRLAALPLVPPSFLKRLLNFFLLSVLADQADPEDFKLAYELLWTYIEIALFGPNRKDPEFEKYTPENLLKLYEEFEKRYAEIVSAAFARLTAPLPPPSPEELAGLTPEQRAALAAARAAEAAARARKLDLLTEMIKEYITGKPDFSKIVPPELQKKILEIHDEAIKKILEAIKPLDPARYKELEKIYKE	1.9321127044468909	0.929788459071453	81.1647720336914	0.808454692363739	7.870147228240967	nan	inf
monomer-300-nr2-run2_result_7	12	PLARTPGAFFAALAVLEEFEAALAKDPSLAAALPEARARLEAVLRAAGVPPEVLAAAGLDTPLPPAPPPEEFLPKMRELLARRLAAVAALAARGYGAAGLLLLAFELRVELLRRAAEPLIPPGLLTQIMNFFLLMALADLARPEHARLLLELLETVIVIARYGPDLEDPLFKEYTPEKLLELYKEFMELYAEVAEKAWRRLSAPLPPPTPEELAGLSPEEIAALEAARAAEAARRAAAKERLKAMTKDFITNKPDFSKIVPKEIQEKILKIKQEAIERILEAIKPLDPETYKELKAILEA	1.932841887125239	0.9279551312307643	84.5210952758789	0.8243370652198792	6.803636074066162	nan	inf
monomer-300-nr2-run2_result_7	13	LLARTPGAFFRALDIYEAYREALKADPTLAAALPAARAALLAALEAAGLPPEAHAAAGLDTPLPPLPPLEEALPALRARLDARLDAAAALAARGYGAAALLLLRFVLDTELRLLSALPLIPPGFLERLLNFFDLAALGDLARPEDARLALELLWTIIVISLYGPNKEDPLFKKYTPENLLKLYKEFEKRYAEITAATWKRLTAPLPPPSPEELAGLSPEEIAALAAARAAEAARRARLLERLKEMTKNYITSEPDLSDIVPPELQEEIRKIKDEAIKKILEAIKPLDPEAYKELEAIYKA	2.3248776732252168	0.9104245187808264	78.90515899658203	0.7917447090148926	8.729562759399414	nan	inf
monomer-300-nr2-run2_result_7	14	PLARTPGAFFRALAVWREYLERRKKDPSLRELLPEALARLVAVLEAAGVPREVLDEAGLDEPFPPAPPREEYLPEMEALMRRRLERAAALAARGYGGAALLLLAFRLYEELLLRSSDPLINPGILERILGFFLLSILGDLVDPEDARLAYELLLTIIKIALYGPDLADPEFEKYTPEALVALWKAFEARYAAKTAALFARLRAPLPPPTPEELAGLTPEQIAALEAARAAEAAARQRTLALVVELVRAFITAAPDFSDIVPAPLQAEIRAAHAAAIAAILAALAPLDPEAAAELAAVAAA	1.8418335911539048	0.938089393101372	82.32726287841797	0.7960199117660522	8.200891494750977	nan	inf
monomer-300-nr2-run2_result_7	15	LLQRTPGAFERAMAVYRAFRERLAADPDLAALLPEARAQLEAVLREGGLPPEVLRALGLDEPLPPLPPLEEALPALRARMRRRLENWAALAEKGYGAAGLLVLMWELDLELRLLSELPLINPKILSQLLNYFELMALGGLARPERARLALELLWTIILISLYGPDREDPEFAEYTPEKLLELYKQFLKDYAEVASATWARLTAPLPPPTPAELAGLTPEQRAALAAARAAEAKRRAAALARLKAMTKDFITGKPDFSKILPPEYQKKLLEYKEEAINAILEAIKPLDPAMYKELLAIKKA	1.9137433206901207	0.925612132640933	83.77545166015625	0.813591480255127	7.250875949859619	nan	inf
monomer-300-nr2-run2_result_7	16	PLAATPGAFHRARAVYDAYRAERAANPELREGVPRALEELLAVLRAAGVPEEVFREAGLDEPFPEVEPFEEALPKLRELMERRLARMEALAARGYGAAALLLFAFRFDEELLRLSDLPIIPQSIIDKILNFFETMVLADLAEPEHTRLLYDLLLAIIEIALYGPDKKDPEFEKYTPENVLEKWKEFEERFAEVVAAALRRLTAPLPPPSPEALRGLSPAERAALAAARAAEAARRARDLELLKERIEKYITGKPDLSKILPPELQEEVQKYHDEAIERILEAIKPLDPEMYKELKKIYEE	2.436430202202748	0.888972539621833	84.3371353149414	0.825366735458374	7.045174598693848	nan	inf
monomer-300-nr2-run2_result_7	17	PLQATPGAFEAAWAVYDEYKERRAKDPGLEAERPAARAALEAVLQAAGVPAEVLAEAGLDTPLPPLPPPEEALPKLRARLDARLARAAALAAKGYGAAALLLLMWELDEELERLSELPLIPPSFLNQVLNFFRLAILGGLARPEHARLLLELLWTIIVIRLYGPDLKEPEFEKYTPEVLLEKYKEFLELYAEVTAALWRRLYAPIPPPSPAELAGLSPEQRAALAAARAAEAARRAALRERVLALTEEFITGKPDFSEILPKEYQEEVDKYKEEAERRILEAIKPLDPAAYERLEKIRKE	2.3327537075300393	0.8968723036321898	81.80345916748047	0.7790793776512146	8.405569076538086	nan	inf
monomer-300-nr2-run2_result_7	18	PLAATPGAFEAALAVYEAALARLAEDPSAAALLPAERAALLAVLAAAGVPAAVFAAAGADTPLPPAPPPEAALPELDALLERRLANAAALAAQGYGAAALLLLAWELDTVLRLLASEPLINPNLLKRILNFFLLEVAADLADPAHTRLALELLRTIIYIKLYGPDKKDPEFEKYTPERLKELFKEFLERYAEVATAAWRRLYAPIPPPSPAELAGLSPEELAALAAARAAEAARRAALKARLEALTEDFITGKPDFSDIVPKEIQEEIEKAYQEAVDRILAAIAPLDPAAAARLAKIRAA	3.1146568697720673	0.8522879591988022	76.72456359863281	0.7739214897155762	9.066428184509277	nan	inf
monomer-300-nr2-run2_result_7	19	PLQRTPGAFFRALAIYREYRERLAADPSLLAELPEARARLLAALQEAGVPPAVFEQLGMDTPLPPAPPPEERWPALRALLEDRLARWAALSAEGYGGAGLLLLMWRLDEELRLLADEPLIPQGFLDMILNYFELMVLGGLVDPEKARLLYDLLLTYIVIARYGPNLKEPEYEKFTPENLVKKFKEFFDDYAEVTSKLLKKLYAPLPPPSPEELAGLSPEERAALAAARAAEAARREELKKLVIEMIKKFITNKPDFSKILPEELVKEVLKYKDEAIKKILEAIKPLDPEAYEELKKIYEE	2.298737021610959	0.8957966814107885	83.88108825683594	0.811037540435791	7.6478166580200195	nan	inf
monomer-300-nr2-run2_result_7	20	LLSRTPGAFFAALAVLEAYRAALAADPALAARLPEARAALLAVLEAAGLPAEAFRAAGEDEPLPPLPPLEEFLPAAEALLRAQLERAAALAAEGYGAAALLLLAFRLDELLRLRSELPLINPGLLRRLLNFYRLQALADLADPEHTRLLYELLLAIIKIALYGPNLEDPEYKKYTPEKVLELYKEFEKRYAEVASKAFKKLYAPIPEPTPEELKGLSPEQIAELEAKRKALQEEREKKKELLIKMIEDYITNKPDLEKILPKELQEEALKIHNEAIEKILESIKPLDPEAYKKLKEIKEK	11.395461155116237	0.4513385793003882	71.81482696533203	0.6414990425109863	14.5291109085083	nan	inf
monomer-300-nr2-run2_result_7	21	ILSRTPGAFHEALKVYEEFKEKLKKDPSLKEEYEKALKELKEVLEKAGVPKEVLEEAGMNIPFPEVKPFEEALPELEKLMKKMLENMTKLSEKGYGAAMTFLFMFRFDLAVERLSDLPLIPQGFLDQILNYFKLMILGDLAKPEDVKLLYELYLTYLKIALYGPDKKDPEFEKYTPEKLLELLKEFFKNYARVASETWKRLHAPLPAPTPEELAGLSPEQRAALAAARAAEAARRAEDKKRLEELIKNFITNKPDLSKIVPPELQEEIRKYKDEAIKAILEAIKPLDPEAYEKLLKVYKE	1.9295399239251647	0.927735978054174	86.29640197753906	0.853611946105957	6.450864791870117	nan	inf
monomer-300-nr2-run2_result_7	22	PLQKTPGAFEKVLAILEEYRARLEADPALAALRPEALAAIKAALEAAGVPREVLERAGLDTPPPPAPPPEEALPAWRALMERRLENAAELAKEGYGAAALLLFAFELYEELRRLAALPLIPPGLLARILGFFELSALAGLADPEHARLAYELLLTIIEIALHGPDREDPEFARYTPENLLALYKEFLARYAAVVSAAWAALHAPLPPPSPAELKGLSPEQIAALAAERARAAAARAAKAARLVALIRTFIAGKPDLSDIVPPELQKQIAAAHQAAVDAILAALAPLDPAAYAALAAARAA	10.412289358093906	0.7403636244484593	76.06333923339844	0.736109733581543	11.099987983703613	nan	inf
monomer-300-nr2-run2_result_7	23	PLARTPGAFEAALAVYEAYRAALAADPGLAAAVPAAEAALLAVLEAAGVPPEVFRAAGWDTPLPPAPPPEEAWPALEAELRARLAAAAALAARGYGAAALLLLMFRLDLALRRLAAEPLIPPTLLDRILNFFKLQALGDLADPADAALLLELLLTIRHIALYGPDKEDPEYKKYTPENLLKLYKEFLERYAEVTATTWRRLHAPLPPPSPEELAGLSPEERAALEAARREAAAARARARERLEAMTEAFITGKPDLSKIVPPELQKEIDKAKEEAVKRILEALKPLDPAAYARLEAILKA	2.047846956600883	0.9223083948128025	81.31973266601562	0.7977757453918457	7.665955543518066	nan	inf
monomer-300-nr2-run2_result_7	24	LLSRTPGAFARAAAIWEAFRAARAADPGLAAADPAALAALRAALAAAGLPAEAFARAGLDTPLPPAPPPEAALPALEALLAARLEAAAALAAEGYGAAAVLLLAWRLDLELERLAELPLIHPGVLARLLGFFELMVLADLARPEDVRLAYELLLTLVRIALYGPDREDPEFARFTPEALLAQWEEFLRRYARVAAEAWARLAAPLPAPTPEELAGLSPEAIAALAAARAAAAAARAAALARLAALTEAFITAAPDLGDVLPPELQARAAAADRAARDAILAAIAPLDPALAARLAAVAAA	3.3310300931861487	0.8460890311662242	79.01336669921875	0.8142125606536865	7.929418087005615	nan	inf
monomer-300-nr2-run2_result_7	25	PLQRTPGAFDRALAIIEEYEERRKKDPSLEEEIPVALEKLKAALREAGVPEEVLREAGEDVPFPPYPPPEEFWPAAEADMERRLARMEALAARGYGAAALLLFMFRLRELLRRREEEPLIDPGFLNMIFNFFELQVLGGLADPEHTRLAYDLLLTIIYIARYGPDKEEPEFKKYTPEVLKEKFKKFLELYAETVSALLARLHAPLPAPTPAELAGLSPAEIAALAAARAAEAAARARALARVLEMIRDFITNKPDFSKIVPEEIQKEIEKAKEEAIKRILEALKPLDPAAYAELKKIYEE	2.0537058160493658	0.9259502597444961	86.62359619140625	0.8425986170768738	6.369385719299316	nan	inf
monomer-300-nr2-run2_result_7	26	PLAKTPGAFAAALAVWRAYLARRAADPALREGIAAARAALEAVLQAAGVPAEVLAEAGMDTPLPPAPPPEARLPELRALLDARLARAAALAAKGYGAAAVLLLAWRLYEELLLLAEDPLIPPGLLRRILNFFETMVLGDLADPEDVALALRLLETIIEIARYGPGREDPEFAAYTPENLVALYKEFLERYAEVVSETFKKLYAPLPPPSPEELRGLTPEEIAALEAARAAEEAARKEKKELLIEMIKDFITNEPDLSDIVPPELQEEIKKAYEEAVKRILESIKPLDPEAYKELKKIYEE	2.987627885067105	0.8549198973936333	75.9732894897461	0.7428988814353943	10.342848777770996	nan	inf
monomer-300-nr2-run2_result_7	27	PLQRTPGAFEAAWAVYDAYRAALAADPAALAAVPAAEAALLAALEAAGVPPEVFAEWGMDTPLPPAPPLEAFLPAAWELLDAMLERMAALAARGYGAAATLVFMWRLDTLLRLLAALPLIPQTLLDKILNFFRLMILGGLAKPEHVRLLYELLKTVIVIALYGPDKKDPEFEKYTPEKLLELYKKFEEEYARVTAELLARLRAPIPPPSPAELAGLSPAQIAALEAARAALAAARAAKLARVEAMIEDYITGKPDLSDIVPKEYQEKILEIKEEAIDRILAALAPLDPAAYARLAAIKAA	1.4567360182140703	0.9642542502968512	86.0214614868164	0.8261009454727173	6.341298580169678	nan	inf
monomer-300-nr2-run2_result_7	28	LLARTPGAFEAALAVLEAYREALAADPGLAARIPEARAALLAVLEAAGLPAEVAAEAGADTPPPPAPPPEDFLPAWRARLDRRLAAAAALAARGYGAAALLLLAFELYEELLLRAAEPLIPPSLLDRILNFFELMVLGDLARPEDAALALRLLWTVIEIALFGPDLADPAFAEFTPERLLELYKEFMENYAKVASTTYRRLTAPIPPPSPEELKGKTPEEIAALEAARAAEAARREALLARLEAMIESLITGKPDLSKIVPPEIQEKIEAIYNESIERILEAIKPLDPERYARLKAILEA	2.5414046421533856	0.8914013956726528	69.4426040649414	0.6762022972106934	11.970380783081055	nan	inf
monomer-300-nr2-run2_result_7	29	LLARTPGAFERALAIYRAYRAELAADPSLAARVPAALAALQAALEAAGLPREVLAAAGLDTPPPPAPPPEDFLPAAEALMRARLENAAKLSAEGYGAAALLLFAWRLDEELRRLAALPLIPQGFLDMILNYFFLSVLGDQADPEDARLLYELLLTLIKIRLYGPNLDDPEFSKYTPENLLKLFKEFMENYAKKTSETFKKLYAPLPAPSPEELAGLTPEEIAALAAERAAEAAAREAKKKLLIEMIENFITNKPNFEDVVPPEIQEKIEKIKKEALEKILEDIKPLDPEAYERLKKILEE	2.13322409023915	0.910499916820116	71.92929077148438	0.6950423717498779	12.024652481079102	nan	inf
monomer-300-nr2-run2_result_7	30	LLARTPGAFERVLAIEEAWLAARAADPALAAGLPAARAALLAALEAAGVPPEVFARAGEDEPPPPAPPPEEFLPAWRALMDRRLERAAALAAEGYGAAALVLLRWRLLEELLRLADEPIIDPGFIEMIMNYFDTMVLGDLARPEDARLLYELLLIIIEIALYGPNKEDPEYKKYTEENLLKLFKEFFENYAEVVSTTLKRLTAPLPPPSPAELAGLSPEEIAALEAARAAEAAARARKLELLIERIKTFITSKPNFSKIVSPEIQKKIEEEKEKALKKILESLKPLNPEAYKELLKILKA	4.477193670302475	0.767111231106206	69.37894439697266	0.657166063785553	14.01021957397461	nan	inf
monomer-300-nr2-run2_result_7	31	LLQRTPGAFERALAVEEEFRRRLEEDPTLEAGIPEARARLVAVLEEAGLPPEALEAAGLDTPFPPAPPFEEFLPEARALLERRLAAAEALAEKGYGAAAFLLLGFELYELLRRLASEPLINPKILSQILNFIYLMVAAGLAEPEDLRLLYELLLTIIEIKLYGPNLEDPEFKKYTPEKLVELWKKFLERYARVATEFWKRLTAPLPPPTPEELKGLSPEQIAALEAARAAEAARRQRLLERLEAMIADFITGEPDLSDIVPPELQAKILEAKAAAVATILEAIKPLDPARYARLAALAAA	1.5442966211549198	0.9603358715707434	82.27821350097656	0.7978357076644897	7.852758407592773	nan	inf
monomer-300-nr2-run2_result_8	0	ERLSKAVLPDEVLVAGLEYEAEAYAAGKLGLGAYKLIGEALKHLQKNSPLFQSPELTALANSMLENPESFGDRDILEIFDEILELIRKDNAPKPGAAPRPAEADAALDFAIDRTRRILDALTAALESEPDEVFRLLMLSLTFIIGLQAIALTYEAAREREAAAGAAPPAPPPGLPPAAAATLAFIRALLELWYTYLRRLRDYLLAHPELPGREAALARLSRLAFLFLATVALLVSEFPDREALNELIREFWERVRRDFDVGIPREELRALFAPARARDPRLFESPVFFPPEEPEEEREEE	4.804053718095065	0.8754895729899075	85.41480255126953	0.8620601892471313	6.617082118988037	nan	inf
monomer-300-nr2-run2_result_8	1	SRLEKAFLPDETLEAGLELAAAAAAAGKLGIGARWLLGKALLHLRKESSLFDSPELKELAEKMLNDPLSFGDEDLWEIIDEIFDLIRESNAPKPGEEPKPEEYIKALELAFETMRSILERLRKELESEPNELFRLLFLVLTAWAGLVVIANVYEFMKELLELEGEEPLEPPPGMPLEDYIKLLLIKTLLETFYTALLRLKEYLEAHPDLPGREAALARLSKLAFTMLAIIALEVSKYPNREKLNEVMLEFYDKVRRTFDRGIPEEELKAMFAEARELNPELFADPRAFPPPEPLPELPAA	2.5581501296750906	0.939791132862329	82.08194732666016	0.7926942110061646	7.4886884689331055	nan	inf
monomer-300-nr2-run2_result_8	2	SALERAFLPDEVLEAALALAAAAAAAGKLGVGARWLLGEALRHLREHSPLFQSPELAALADRLLADPLAFGDEDLWALFDRILELVRAANAPDPGAAPKPEEYLWALRFAVDTSRRILERMRAALETEPDEVFRLLALALLTYAGLVAIAAVYERMRALEEAEGEEPEEPPPGMPLEDYIKLFFFKTLLETFYRLLLRLYNYLLAHPDLPGREELLRRLSRLAFTLLAIIALEVSEEENKEELFKLILEFWKKVYRTFGIGIPREELKEMFKEAIEKSPELFKSPEAFPPEEPDPNLPAL	2.9715057566765224	0.8699472017667784	77.4343032836914	0.7986592054367065	9.168608665466309	nan	inf
monomer-300-nr2-run2_result_8	3	EELEKAFLPDEELRAGLELAAAAAAAGKIGIGTYVLLGRALKHLRAHSPLFQSPELEALAARMLEDPEAFGDEDIVEILKEIFDLIRKDNAPKPGGEPKPPEYLWALDFAFDTSEKLYNKLLELLKDEPNELLRLLFIALTAISGLVVIARVYEYMERLLAAKGAAPLPPPPGMPLEDLTRYFYFKARLDTYYHFLKRLRDYLLAHPDLPGREEALRRLSRLAFKYLALIALEVSEEPNKERLNELILEYWEKVYRTFGIGIPEEEIREMFKEAEEKNPELFESPKAFPPEEPDPELEEA	2.436552763027347	0.9186591470843818	81.3449935913086	0.8166799545288086	7.362610340118408	nan	inf
monomer-300-nr2-run2_result_8	4	DRLEKAFLPDEVLKEARELAKAAYAAGKVGIGAYKLLGLLLKHLREHSPLFQSPELDELANKLLENPESFGDEDFWEIIDRVFELIERENAPKPGEAPLSPEALAALRLALETGRWILERMKELLESEENELLRLWFLTLMFGAMLVAIANVWETMRELEAREGEEPLPPPEGMPLEDYMKLLLIKTLLEIFYTYFKREYDYLLENPDLEGREEELRRLSRLAFEYFAIIALWVSELENKEEYNELILEFWEKVYKTFGIGIPREEIKEMFKEAKEKDPSLFESPKMFPPPEPEPLLEEE	4.788552815705747	0.8016735007878263	71.89247131347656	0.726004958152771	11.04713249206543	nan	inf
monomer-300-nr2-run2_result_8	5	EELEKAFLPDEVLREALALEAAAAAAGELGLGSRWLLGRALLHLREHSKLFQSPELEELARRLLEDPASFGDEDLLELFKRVFDLIREKNAPKPGSKPKSPEYLKALEFAFSTTESILERMAKELEGEPNEVFRRLALVELFIAGLVVIALVYERMLRLEELEGELPLPPPPGVPLEDLMKLFYFKSLLETFYRFLLRRKEYLDAHPDLPGREELRARLSRLAFKFLAIIALEVSKQENKERLNELILEFYEKVREHFDEGIPEEELKELFKEAEELDPSLFESPVMFPPEEPDLLRPAA	2.66669362976818	0.9260192741933533	83.25391387939453	0.8328239917755127	8.208808898925781	nan	inf
monomer-300-nr2-run2_result_8	6	AALEKAFLPAEVLEAGRALAAEAAAAGRLGLGAYWLLGQALLHLQKHSPLFKSPKLAELARSLLEDPEAFGDRDFLELLKEIFDLIEEDNAPKPGEEPKPAWYLWALKFAISLGKEILERLAKLLEGEPDELFRLWALARTAWAVLVVIAAVYEAAEAARAAAGEAPAAPPPGVPLERLTRLHYIRTLLTVWYRELLAEREYLLAHPDLPGREERLARLSRLAFEYLAIIALLVSEFEDKEELNKLILEFWKRVRRHFDIGIPREELKKMFEEAIKKDPSLFESPEMFPPEEPDPLEEEE	3.4687576906435105	0.8716784537332739	77.79100036621094	0.7729696035385132	9.83350658416748	nan	inf
monomer-300-nr2-run2_result_8	7	EELEKAYLPEETLIAGLEKAREAYAAGKIGLGTRWLLGEALKHLREHSPLFKSPELDELANKMLENPESFGDEDFLELLKKIFDLIEADNAPKPGEEPLSPEFLWALRFALERSRKILDELTKALENEPDELFRLLMLALTSINGLVAIAAVWERARRLEEAEGEEPLPPPPGMPLEDLFKLFYIKTLLENFYKSLLTLYKYLQSHPDLEGREELLKRLSKFAFKFFSIVALLVSEFENKEELNKLMLEFYEKVRKTFDIGIPREELKKMFEEAKKKDPSLFKSPVMFPKEEPDEELEEE	4.116959214557227	0.817145296981846	66.34513092041016	0.6424946784973145	12.81764030456543	nan	inf
monomer-300-nr2-run2_result_8	8	SEEEKAFLPEEELKEALALEAAAAAAGRLGLGSYRLIGRALKHLRETSPLFQSPELDALAAALLEDPEAFGDEPLEELFERIFDLIEEANAPKPGEKPKSPEFLKALKMAIERSRKIYEKLKKYLENEENEVLRRLFLVMTFISGLVVIANIYETMKKIEEKEGEEPEPPPEGMKLEDYMKLLYIKTLLNTFYKFLLTLYNYLKENPELEGREELLKRISKLAFKFLAIVAEEVSEWENKEELNKLILEYWEKVRRNFDIGIPREEIKKLFEPAIKKNPELFKSPKMFPPEEPDPELPEE	4.337271128195495	0.8869227760849393	85.19862365722656	0.8555712699890137	7.134803771972656	nan	inf
monomer-300-nr2-run2_result_8	9	SELEEAFLPEETLIEALELSAAAYAAGKLGLGAVWLLGKGLKHLRSKSKLFQSPELEELANRMLEDPESFGDEDFLELLNKIFDLISKDNAPKPGKVPKPPLYIKALEFAISRSKEILERLTKLLENEPNELFRLLMLVFAFYAGLVVIARIVDLMEELLEKEGEEPLEPPPGVPLEEYIKKEYIKSLLEVFYKLLLRLKNYLKAHPDLPGREEALLRLSRLAFTYLAIIALEVSEFENKEELNKLIKEFFVKVRREFDIGIPREELKALFAEARKKDPSLFADPTFFPPEEPDPELEEE	4.243862874012478	0.9078180267837699	80.68671417236328	0.7926446795463562	8.013455390930176	nan	inf
monomer-300-nr2-run2_result_8	10	SRLERAFLPDETLEAGLELARAAAAAGRLGLGAVWLLGRALKHLREHSPLFQSPELTALADRMLEAPEAFGDEDFVELLNRIWDLLRERNAPKPGEEPKSPEYLWALEYALSTSRELFEKLLEELADEPDELFRLLALTLTFIAGLVAVANVYEEMLEIEELEGEEPLPPPEGVSLKDYTKKLLIETLLTLYYEYLKRLRDYLLAHPDLPGREEALARLSRLAFTFLALIAELISKFENNEELNKIILEFYEKVRKTFDIGIPEEELKKLFAPAKEKNPELFASPTAFPPPEPEEELPEE	3.926974906671297	0.9078418370568797	80.2897720336914	0.793237566947937	9.186952590942383	nan	inf
monomer-300-nr2-run2_result_8	11	EELEKAFLPEEDLIEALKLSAEAYAAGKVGIGTYWLLGKALKHLQKHSSIFKSKELEELANTMLENPESFGDEDFLEIIEKILKLIRENNAPKPGEEPKPPEYLAALEFAISTGEEILNRLKKELESEPNELFRLLMLAFTFYAILVSIARVYELMERLRAAAGAAPLPPPPGVPLETLVKKYLIKTLLEVFYKLLNRLYEYLLKHPDLPGREELLARLSRYAFTFFAIVALLVSKFPDKEELNELIKEFWKKVYEKFGIGIPEEEIKKLFEEAKEKNPELFKDPTMFPPPEPDPDEEEE	5.000942061685705	0.8348549596662513	79.8363265991211	0.8051581978797913	8.981586456298828	nan	inf
monomer-300-nr2-run2_result_8	12	SRWEKAFLPDEVLRAARELAAQAAAAGRLGLGTVWFTGVALKHLRENSPLFQSPELAALAEAMLTDPEAFGDRDPLALFREVLELIRAANAPDPGAEPRSPEFQWALDFALATSEALLDRLAALLAGEPDELFRLWFLALAFWAGLVAIANVYETMLELEELEGEEPLPPPEGMPLERYTKLLFIETLLRVFYEFLLRERDYLDAHPDLPGREERLARLSRLAFALLAEVALLVSQFPDKEELNALILEFWERVRKTFDRGIPREELRELFAPARERDPSLFASPVAFPPPEPDPAAAEE	4.172626018552467	0.9170570880368185	85.24263000488281	0.8455832004547119	7.146023750305176	nan	inf
monomer-300-nr2-run2_result_8	13	AALERAFLPDEELEAGLALALAAAAAGKLGLGTYWLLGRALRHLREHSPLFQSPELEALAERLLTNPEAFGDEDFLELVDRIFDLLRADNAPKPGAEPKPPWYQWALDFALDFSRELLEALKKRLESEPNELTRLLFLALTTIAGLVVIAAVAERARALLEAEGAEPLPPPPGMPLEDYFRLFAIRTLLEVFYRLLLRLRDYLERNPDLPGREELLARLDRLAFEFLALVALRVSGFENAEELDALILEFWERVRRHFDRGVPREELRALFAPARAKRPELFASPTAFPPEEPDPARASA	5.252320254678551	0.8523228840828421	69.15885925292969	0.7067708969116211	11.499077796936035	nan	inf
monomer-300-nr2-run2_result_8	14	SLLERAFLPEEELVEGLELEAEAAAAGKLGLGAYWLLGRALLHLREHSSLFQSPELAALARRLLEDPEAFGDEDLLALFDRIFDHLEADNAPKPGAEPKPPEYLAALRLALERQRRLLAALAAALADEPDERLRLLFLVLAVWAGLVAIAAVYELMQALLAAKGEAPLPPPPGVPLEDFFRLFLIVTLLTVFYLFLKRLYDYLLAHPDLPGREEALARLSRLAFLVFAEIALLVSEEENREALNQVILDFWELVRRTFDRGIPEEELRAMFAPAIEKDPSLFASPRAFPPPEPDPEREAE	4.957114927065763	0.8291148892646448	73.27776336669922	0.7233266830444336	10.34553050994873	nan	inf
monomer-300-nr2-run2_result_8	15	EALARAFLPDETLEAALALAEAAAAAGKLGLGFVWLLGLALEHLRAHSPLFDSPELAALAREMLEDPESFGDYDFLELVDEIFALLAARNAPKPGAAPAPPEYTAALALALDTGRRLLAAMAAALADEPDELLRGLFLALATWAVLVAVAAVAELMRARLEAEGAAPAPWPPGMPPEAYTRLFLFRTLLTVFYEYLRRLRDYLLAHPDLPGREERLRRLSRLAFRLFAEVALLVSEQPDRALLNELVLEFWERVRADFDIGIPEEEIRALFAPAREKDPELFADPRAFPPEAPPPLRPAA	6.226957402652808	0.7975538398198361	81.78473663330078	0.7803467512130737	7.9761738777160645	nan	inf
monomer-300-nr2-run2_result_8	16	SELEKAFLPLEVLKAGLEYLAAAYAAGKIGLGIYKLTGLALKHLREHSPLFQSPELAALADELLANPESFGDRDFLELFEEVFALIAADNAPKPGAAPLPPEYLWALDYALERSRRILERLKELLKDEPNEVLRLLFLALTFIAGLVVIAAIWELMERLRAAAGAAPLPPPPGMPLRDYVKLHFFRTFLTVFYEYLKRLYDYLLANPDLPGREELLRRLSELAFKLLAIIALEVSEEENKEELNALVLEFWEKVYRTFGIGIPEERLRAMFAEAEAKDPSLFASPVAFPPPEPPEEEEEA	4.045785909400022	0.8527820733231256	77.31069946289062	0.7763113379478455	10.078230857849121	nan	inf
monomer-300-nr2-run2_result_8	17	SELERRFLPREVLEEGLALEAAAAAAGRLGIGARVLLGKALKHLREHSPLFQSPELAELAEKMLTAPESFGDEDFLALVDRIFALIREANAPKPGEEPKPPEYLAALDFALSRSQSILARLTALLADEPDEVARLLFLTLTTIAGLVAIATVYEEMERLLAAEGEEPLPPPEGMPLEDYTKKLFYETLLTTFYTYFKRLRDYLKAHPDLPGREEALRRLSRLAFEFLAILTLEISEEENKEELNKLMLEFWEKVRKDFDIGIPEEEIKKLFEEAIKKDPSLFASPTAFPPPEPEPLRAAE	13.421694288492455	0.6289828531042908	79.68438720703125	0.809504508972168	9.375055313110352	nan	inf
[truncated: 14 more rows]
