# Supplementary material for: AlphaDesign: a de novo protein design framework based on AlphaFold
Source: Mol Syst Biol. 2025 Jun 17;21(9):1166–89. doi: 10.1038/s44320-025-00119-z (PMC12405559; doi:10.1038/s44320-025-00119-z)
Supplement: Supplementary file 7 — Source data Fig. 5 [file 44320_2025_119_MOESM7_ESM.zip › Figure_5/5AandB/monomers-50-pmpnn-af2-scores.csv]

name	index	sequence	sc_rmsd	sc_tm	plddt	ptm	pae	ipae	mpae
monomer-50-nr2-run1_result_0	0	AAEAAARAALAAAAAAEAAAAGLLADPAARAALRAAARAIGAGVVPFDLP	13.434434408393436	0.07962086182876278	70.95646667480469	0.38234221935272217	11.562454223632812	nan	inf
monomer-50-nr2-run1_result_0	1	AAAAAARRALARARAAAAAAAGLLADPEARAALRAWARAIGAGDVPFDLP	13.716147069103776	0.0693855115063768	77.4239273071289	0.4167308807373047	9.4968843460083	nan	inf
monomer-50-nr2-run1_result_0	2	AALAAARQALAEALGALAAALGLWADPAARAALVALARALGAGLVPLALP	8.818077618055387	0.16175707917930932	71.30524444580078	0.4159733057022095	9.27353286743164	nan	inf
monomer-50-nr2-run1_result_0	3	AAAAAARLAAAQAAGAAAAAAGAWADPAARAALIAAARAIGANAIPFAAA	9.66337872684575	0.11265633302803828	63.40603256225586	0.36438336968421936	12.175992012023926	nan	inf
monomer-50-nr2-run1_result_0	4	AAAAAARRALARAAAAAAAAAGLLADPAARAALRAAARALGAGLVPADLP	9.981865940436984	0.10414462445187186	67.1606216430664	0.3769448399543762	11.343212127685547	nan	inf
monomer-50-nr2-run1_result_0	5	AAEAAARAAAAAAAGAAAAAAGALADPAARAALVAWAKAIGAGDVPFAQP	13.328698520518568	0.07538002649812191	73.54488372802734	0.4362945556640625	10.0133638381958	nan	inf
monomer-50-nr2-run1_result_0	6	AAAAAARRAAADAAGAAAAAAGLLADPEARAALRQWAAAIGANDIPFDRP	14.680406910617434	0.06894159901706684	81.75206756591797	0.46615123748779297	8.650351524353027	nan	inf
monomer-50-nr2-run1_result_0	7	AAAAAAAQALAAAAAALAAALGLYADPAARQALRDAAKAIGAGLVPFDIP	8.145432093855653	0.183694649186987	63.45646667480469	0.3611239790916443	11.762945175170898	nan	inf
monomer-50-nr2-run1_result_0	8	AAAAAARAAAAAAAAAAAAAAGAWDDPAARAALIEAAAAAGANVVPLAIP	8.01717212756698	0.153046566174935	66.00802612304688	0.3819502890110016	10.563995361328125	nan	inf
monomer-50-nr2-run1_result_0	9	AAAAAARAAAAAAAAAAAAAAGLLADPAARAALIAWARAIGAGVVPFALP	12.971471168399152	0.08421104171654134	68.08616638183594	0.3960276246070862	10.989203453063965	nan	inf
monomer-50-nr2-run1_result_0	10	AAARAARLAAALAAGAEALARGEWADPAARAALRAWARAIGAGLIPFDLP	7.409023874910203	0.22677436019620884	68.72512817382812	0.4120822548866272	9.633659362792969	nan	inf
monomer-50-nr2-run1_result_0	11	AAAAAAARAAAEAAAAAAAAAGALADPEARAALIAAARAAGANRVPFAVP	13.817480668761606	0.0748734272243001	72.6316909790039	0.40727707743644714	10.399130821228027	nan	inf
monomer-50-nr2-run1_result_0	12	AAAAAARQAAADAAGAAAAAAGLLADPAARAALIAAARAIGANYVPFAVP	14.736659766603152	0.06779460463067875	76.1881332397461	0.4031384587287903	10.196700096130371	nan	inf
monomer-50-nr2-run1_result_0	13	AAAAAAAAAAAAAAAAAAAAAGALADPAARAALVAAARAAGAGVVPFALP	12.475544173304677	0.08469295798873686	63.981014251708984	0.3597194254398346	12.332315444946289	nan	inf
monomer-50-nr2-run1_result_0	14	AAAAAARQAAADAAGAAAAAAGALADPAARAALRAAAKAIGAGYIPFDRP	17.23242574241919	0.04746450791720467	73.96483612060547	0.389830082654953	11.630849838256836	nan	inf
monomer-50-nr2-run1_result_0	15	AAAKAAAAAAAAAAGAAAKAAGTLADPEAFEKLVAAAKSIGANYIPFAVP	8.006774509927677	0.19284754522137312	57.60451126098633	0.3255729675292969	12.789434432983398	nan	inf
monomer-50-nr2-run1_result_0	16	AAAAAARAALAAAAGAAAAAAGLLADPAARAALAAWAAAIGAGRIPFLEP	14.160573467591146	0.06762334525008068	71.55007934570312	0.3999115228652954	10.345613479614258	nan	inf
monomer-50-nr2-run1_result_0	17	AAAAAAAAAAAAAAAAAAAAAGLAADPAARAALVAAAAAAGAGVVPFALP	11.681507276740131	0.08681365975039033	64.07662200927734	0.37923747301101685	11.461080551147461	nan	inf
monomer-50-nr2-run1_result_0	18	AAAAAAAAAAAEAAGAAAAAAGLWKDPAARAALIAAAKAIGAGRVPFAVP	7.527923375169001	0.22403596444654905	63.0577507019043	0.36617985367774963	11.306650161743164	nan	inf
monomer-50-nr2-run1_result_0	19	AALAAARLALAVALGAAAKAAGLWDDPAARAALIALAKAIGANLVPFAIP	7.875700388813891	0.2032184560443046	65.2686538696289	0.373494416475296	10.047662734985352	nan	inf
monomer-50-nr2-run1_result_0	20	AAEKAAKLEEAFTLAAEAKAAGLYDDPEKRAALIAKAKSIGAGLVPFDIP	10.759957000265562	0.09038966943961277	63.0342903137207	0.2559475898742676	15.000676155090332	nan	inf
monomer-50-nr2-run1_result_0	21	SAAKAAAQAAADARAAAAKKAGKLDDPEEFAKLIEWAKAIGANRIPYAVP	11.556505365166323	0.0763465626869769	62.97052001953125	0.2981177568435669	14.114224433898926	nan	inf
monomer-50-nr2-run1_result_0	22	AAAAAAARALAEAAGAAAKAAGLLADPEARAALREAARAIGAGYVPFDVP	13.35962558958457	0.07691740365215624	73.42005920410156	0.3918111026287079	11.129341125488281	nan	inf
monomer-50-nr2-run1_result_0	23	GAAAAAAAALAAAAAAAAAAAGLLADPAAAAALIAAARALGAGVVPFALP	8.089451959796145	0.18233995497387465	62.76443099975586	0.39898452162742615	11.13561725616455	nan	inf
monomer-50-nr2-run1_result_0	24	AAARAAALAAALAAAAAAAAAGAWKDPAARAALIAAARAIGANLIPFAIP	7.344108623015839	0.21451488807086158	62.1850471496582	0.38062945008277893	10.580157279968262	nan	inf
monomer-50-nr2-run1_result_0	25	AAAAAARAALAAAAAAAAAAAGLLKDPAARAALRAAAAAIGANVVPFDIP	7.429086440319151	0.1807620894522574	60.67051696777344	0.3554944694042206	11.54082202911377	nan	inf
monomer-50-nr2-run1_result_0	26	AAAAAARLAAARAAAAAAAAAGALADPAARAALIAWARAIGAGYAPFARP	14.33256375447168	0.07007426388562649	72.02198028564453	0.4029809832572937	10.302545547485352	nan	inf
monomer-50-nr2-run1_result_0	27	AAERAARQAAAEAAAAAAAAAGALADPEARAALRAAAAAIGANRVPFDRP	14.029650741763948	0.07660651133632113	76.6189193725586	0.41840922832489014	10.126897811889648	nan	inf
monomer-50-nr2-run1_result_0	28	AAEAAARQAAADAAAAAAAAAGLLKDPAARAAVRAWAKAIGANYVPFDRP	10.753879720745887	0.08956656030986988	66.73301696777344	0.35435950756073	12.358343124389648	nan	inf
monomer-50-nr2-run1_result_0	29	AAAAAAAAAAAAAAGAAAAAAGALADPAARAALIAAARAIGAGVVPFAVP	13.15862905948833	0.07942023371188106	66.02522277832031	0.38415634632110596	11.569732666015625	nan	inf
monomer-50-nr2-run1_result_0	30	DAARAARLAAAEAAAAAAAAAGAWADPAARAALIAAARAIGAGRVPFAIP	13.023592938748836	0.08510166163846067	70.7276611328125	0.37022632360458374	12.4950532913208	nan	inf
monomer-50-nr2-run1_result_0	31	AAAAAAAQAAADALAAAAAAAGALADPEARAALRAAAAAIGAGYVPADRP	13.418331036475628	0.07324777505709562	70.79949188232422	0.43446773290634155	10.847622871398926	nan	inf
monomer-50-nr2-run1_result_1	0	SAAAAAAAAAAAAAAAAAAAAAAAAAAAAAAAAAAAAAAAAAAAAAAALA	0.7188908871452043	0.9142703902742768	92.91109466552734	0.661981463432312	3.0723252296447754	nan	inf
monomer-50-nr2-run1_result_1	1	SKKEEEKAKEEKKKEEEEKKKKEEEKKKKEEEEKKKKEEEKKKKEEEEKK	0.39235479722626093	0.9738683967940023	93.330322265625	0.5881218910217285	3.8198328018188477	nan	inf
monomer-50-nr2-run1_result_1	2	SAAAAAAAAAAAAAAAAAAAAAAAEAAAAAAAAAAAAAAAAAAAAAAAAA	0.583935081261611	0.9396477654720647	96.00090789794922	0.6926747560501099	2.7375478744506836	nan	inf
monomer-50-nr2-run1_result_1	3	GAAALAAAAAAAAAAAAAAAEEAARAAAAARAAAEAAARAAAAEAAAAAA	0.6023204234345018	0.93740259567033	96.0047836303711	0.697695255279541	2.584131956100464	nan	inf
monomer-50-nr2-run1_result_1	4	GPAAEAAAAAAAAAAAAAAAAAAAAAAAAAAAAEAAAAEAAAAAAAAAAA	0.5209159835120989	0.9507569733693244	95.77574157714844	0.6907265186309814	2.433607339859009	nan	inf
monomer-50-nr2-run1_result_1	5	SAAAAAAAAAAAAAAAAAAAAAEAAAAAAAAEAAAAAAAAAAAAAAAAAA	0.6323544974157328	0.931871726866912	96.19156646728516	0.7006216049194336	2.664325475692749	nan	inf
monomer-50-nr2-run1_result_1	6	SAEEREREEERRRREEEEARERERREEEERRRREEEEERRRREEEERRRR	0.6282557195328801	0.9350035883318708	97.11832427978516	0.6365888118743896	3.0476620197296143	nan	inf
monomer-50-nr2-run1_result_1	7	SKEEEEKKKEEEEKEKKKKEEEEKKKEEKEKEEKEAKEKEEAEKAKELAR	0.5466459587941143	0.9477728610161966	93.51829528808594	0.5876579880714417	3.8114967346191406	nan	inf
monomer-50-nr2-run1_result_1	8	GPAAAAAAAAAAAAAAAAAAAAAAAAAAAAAAAAAAAAAAAAAAAAAAAA	0.6921775256034798	0.9209159181437316	93.74734497070312	0.6509431004524231	2.9469242095947266	nan	inf
monomer-50-nr2-run1_result_1	9	SAAEALAAAAAAEAAAAAARAAAEAAEAEAKAEAAAAAAAAAAAAAAAAA	0.7217044684440101	0.91602041813944	96.5428466796875	0.6952319145202637	2.5637121200561523	nan	inf
monomer-50-nr2-run1_result_1	10	SPAAAAAAAAAAAAAAAAAEAAAAEAAAAEAAAAAAAAAAAAAAAAAAAA	0.7924295101372069	0.8985543815546067	96.03392028808594	0.6945970058441162	2.5324947834014893	nan	inf
monomer-50-nr2-run1_result_1	11	SAEEEKKKKEEEEKKKKEEEEKEKKEKEKKEKEEKEKKEKAAKEAAELAK	0.7984682746267585	0.9030640087600535	93.97097778320312	0.5906697511672974	3.69404673576355	nan	inf
monomer-50-nr2-run1_result_1	12	SEEEKKEEEKKKKEEEEKKKKEEEKKKKEEEKKKKEKEKKEKEKEEEKKK	0.7802061731568878	0.9037875691820015	95.55162048339844	0.6157803535461426	3.29072642326355	nan	inf
monomer-50-nr2-run1_result_1	13	SAAAAAAAAAAARAAEAEAARAAAAAAEAAAAAAAAAAAAAAAAAAALLE	0.6946622777594419	0.9201071971852501	96.44867706298828	0.7085086703300476	2.69700288772583	nan	inf
monomer-50-nr2-run1_result_1	14	SAAAAAAAAAAAAAAAAAAAAAAAAEAEAAAAAAAAAAAAAAAAAAAAAA	0.5337297371226416	0.948950907486202	96.2339859008789	0.6972461938858032	2.6854891777038574	nan	inf
monomer-50-nr2-run1_result_1	15	SAAAAAAAAAAAAAAAAAAAAAAAAAAAAAAAAAAAAAAAAAAEAAAAAA	0.5824320280737776	0.9403589715355395	95.78614044189453	0.6717627048492432	2.690211534500122	nan	inf
monomer-50-nr2-run1_result_1	16	SKEEEEEKKKEEEKKKKEEEEEKKKKEEEKKKEEEKKKEEEKKKEEEKAK	0.40694829463653687	0.971606781458553	94.1303482055664	0.6047672033309937	3.491696834564209	nan	inf
monomer-50-nr2-run1_result_1	17	SAAAAAAAAAAAAAAAAAAAAAAAAAAAAAAAAAAAAAAAAAAAAAAAAA	0.6905085119244172	0.9196348724275589	93.56195831298828	0.6573318243026733	3.0038836002349854	nan	inf
monomer-50-nr2-run1_result_1	18	SLAELRARAEAEAARARAAAEEAERRAAEEAAAAAAAAEAAAAAAAAAAA	0.5481811729623748	0.9466887800546684	96.2110366821289	0.707229495048523	2.446481704711914	nan	inf
monomer-50-nr2-run1_result_1	19	SPEELEEREEEERRRREEEEREEEERREEEERRRREEERRRAEEEARRLR	0.49803367511362706	0.955398335501642	95.99195098876953	0.640228271484375	3.409356117248535	nan	inf
monomer-50-nr2-run1_result_1	20	SEEERRREEERRREEEERRRREEEEERRAREEAEAEAARRAAAEAAARAR	0.5139022746414088	0.9523503472372928	97.33012390136719	0.6623876094818115	2.6202805042266846	nan	inf
monomer-50-nr2-run1_result_1	21	SAAAAAAAAAAAAAAAAAAAAAAAAAAAAAAAAAAAAAAAAAAAAAAAAA	0.6905085119244172	0.9196348724275589	93.56195831298828	0.6573318243026733	3.0038836002349854	nan	inf
monomer-50-nr2-run1_result_1	22	TAAEKAAAEAAKRAAAEAAAAAAAAAAAAAAAAAEAAARAAAAAAAAAAA	0.7635086359223446	0.9062292284104545	95.99825286865234	0.6814056634902954	2.689451217651367	nan	inf
monomer-50-nr2-run1_result_1	23	TPAAAAAAAAAAAAAAEAAAAAAAAAAAAAAAAAAAAAAAAAAAAAAAAA	0.6575752238891748	0.9269383505856665	94.54611206054688	0.6748009920120239	2.7010560035705566	nan	inf
monomer-50-nr2-run1_result_1	24	SAEEAAAAAAAAERAAEEAAAAAEAAAAAAAAAAAAAAAAAAAAAAAAAL	0.5890065484306743	0.9390306031734218	96.6019287109375	0.7132154703140259	2.4875845909118652	nan	inf
monomer-50-nr2-run1_result_1	25	SAAALAAAAAAAAAAEAAAAAAAAAAAAAAAAAEAAEAAAAAAAAAAAAA	0.6598467905599414	0.925320991724311	96.49539184570312	0.7035792469978333	2.515869140625	nan	inf
monomer-50-nr2-run1_result_1	26	SAAAAAAAAAAAAAAAAAAAAAAAAAAAAAAAAAAAAAAAAAAAAAAALA	0.7188908871452043	0.9142703902742768	92.91109466552734	0.661981463432312	3.0723252296447754	nan	inf
monomer-50-nr2-run1_result_1	27	TPAEEAAAAAEAAAAAAAAEAEAAAAAAAEAAAAAAAAAAAAAAAAAAAA	0.5876270090847889	0.9395899640243114	96.83621215820312	0.7069594264030457	2.407179355621338	nan	inf
monomer-50-nr2-run1_result_1	28	SPAALAEAAAAARAAAEAARAAEEAARAAAEAAAAEAAAAAAAAAAAAAR	0.555050229285049	0.9461694810921604	96.42356872558594	0.7018672227859497	2.4698851108551025	nan	inf
monomer-50-nr2-run1_result_1	29	GAAAAAAAAAAAAAAAAAAAAAAAAAAAAAAAAAAAAAAAAAAAAAAAAA	0.6438158393006449	0.9289357358343848	92.37025451660156	0.6391317844390869	3.2116470336914062	nan	inf
monomer-50-nr2-run1_result_1	30	SAEAAAAAAAAAAAAAAAAAAAAAAAAAAAAAEAAAAAAAAAAAAAAAAA	0.49662893922042084	0.9551265837506469	96.33547973632812	0.6886124014854431	2.5840394496917725	nan	inf
monomer-50-nr2-run1_result_1	31	TAEAERAAAEEAARAAAEAAAAAAEEKARAAAAAAAAAAAAAAAAAAAAA	0.8020773905514463	0.8979358027549135	95.89279174804688	0.6947218179702759	2.555100202560425	nan	inf
monomer-50-nr2-run1_result_10	0	GAAAAAAAAAAAAAAAAAAAAAAAAAAAAAAAAAAAAAAAAAAAAAAALA	0.602119890194933	0.9373130427169737	93.29657745361328	0.6557248830795288	3.178147554397583	nan	inf
monomer-50-nr2-run1_result_10	1	AAAAAAAAAAAAAAAAAAAAAAAAAAAAAAAAAAAEAARREEEEAARALA	0.5690867315998548	0.9434448153055367	94.73585510253906	0.6762223839759827	2.6312830448150635	nan	inf
monomer-50-nr2-run1_result_10	2	AEEEEEEEEEEEEEEEEEEEEEEEEAKEEEEEEEEEEEEEEKEEEAEEEE	0.7637447491519787	0.9046230358740488	91.45079803466797	0.6773759126663208	2.471919298171997	nan	inf
monomer-50-nr2-run1_result_10	3	GAEEEERRRREEEEERRRREEREREEEERRRREEEERERREREELERRLR	1.2472969378115495	0.7944097567529249	96.66338348388672	0.6302717924118042	3.4174256324768066	nan	inf
monomer-50-nr2-run1_result_10	4	AAAAAAAAAAAAAAAAAAAAAAEAAAAAAAAAAEAAAAAAAAEALAALLA	0.5550811627115685	0.9456917538778158	96.03446960449219	0.6996152400970459	2.5174248218536377	nan	inf
monomer-50-nr2-run1_result_10	5	GALEELEEREEEEEEEEEEEEEEEEEEEEEEEEEEREEEEERERLELLLK	0.9257082813117001	0.8696905437841507	96.6903305053711	0.6580410003662109	2.9833948612213135	nan	inf
monomer-50-nr2-run1_result_10	6	AAAAAAAAAAAAAAAAAAAAAAAAAAAAAEKARAAEAAAEAERAAAAAAA	0.6827868510780968	0.9222748021951646	95.51740264892578	0.6822975277900696	2.595107316970825	nan	inf
monomer-50-nr2-run1_result_10	7	AAAAAAAAAAAAAAAAAAAAAAAAAAAAAAAAAAAAAAAAAAAAAAAAAA	0.6975231575741572	0.9189087072261042	91.72755432128906	0.6436747908592224	3.1440486907958984	nan	inf
monomer-50-nr2-run1_result_10	8	AAAAAAAAAAAAAAAAAAAAAAAAAAAAAAAAAAAAAAAAAAAALAAALA	0.790726638412393	0.8987617782120034	92.47478485107422	0.6474962830543518	3.1351444721221924	nan	inf
monomer-50-nr2-run1_result_10	9	AAAAAAAAAAAAAAAAAAAAAAAAAAAAAAAAAAAAAAAAAAAAAAAAAA	0.6975231575741572	0.9189087072261042	91.72755432128906	0.6436747908592224	3.1440486907958984	nan	inf
monomer-50-nr2-run1_result_10	10	AAAAAAAAAAAAAAAAAAAAAAAAAAAAAAAAAAAEAAAAAAAALAAALA	0.7125349289326984	0.9150553108479991	95.03009796142578	0.6829299926757812	2.7176637649536133	nan	inf
monomer-50-nr2-run1_result_10	11	AAAAAAAAAAAAAAAAAAAAAAAAAAEAAAAAAAAAAAAAAAAAAAAAAA	0.6482812913703145	0.9287301365049317	93.73674774169922	0.6847141981124878	2.7603142261505127	nan	inf
monomer-50-nr2-run1_result_10	12	AAAAAAAAAAAAAAAAAAAAAAEAAAAAAAAAAEAAAAEAAARALAAAAA	0.7664930432265233	0.9044898890487693	95.49724578857422	0.6948528289794922	2.5256190299987793	nan	inf
monomer-50-nr2-run1_result_10	13	AAAAAAAAEAAAAAAAAAAAAAAAAAAAAAAAAKAAAAEAARRELAAALA	0.5191618344469091	0.9527767595113644	94.41114044189453	0.6453043222427368	3.017781972885132	nan	inf
monomer-50-nr2-run1_result_10	14	GLEELKKKKEEEKKKEKEKKEEEKKKKEEEEKKKAEEEEKKKEEEKKKLE	0.48453104724056323	0.9572358284903731	94.41703796386719	0.5690545439720154	3.897036552429199	nan	inf
monomer-50-nr2-run1_result_10	15	AAAAAAAAAAAAAAAAAAAAAAAAAAAAAAAAAAAAAAAAAAAAAAAAAA	0.6975231575741572	0.9189087072261042	91.72755432128906	0.6436747908592224	3.1440486907958984	nan	inf
monomer-50-nr2-run1_result_10	16	GAAAAALAAAAAAAAAAAAAAAAAEEEERRRAEEARAAEEARRAAAEAAA	0.7828061747564662	0.9015556910452687	96.10484313964844	0.6828532814979553	2.6076526641845703	nan	inf
monomer-50-nr2-run1_result_10	17	ERRRREEEERRKREEEEERRREEEREEEEERERREEEERRREEELRRLLE	0.6793145399985455	0.9209514518765528	96.72122955322266	0.635498046875	3.2170379161834717	nan	inf
monomer-50-nr2-run1_result_10	18	GKKEEEEKKKEEEKKKKEEEEKKKKEEEEKKKKEEEEEKKKKEEEKKKKK	0.8926657078290355	0.8763328445405167	94.75355529785156	0.6059971451759338	3.5642054080963135	nan	inf
monomer-50-nr2-run1_result_10	19	AAAAAAAAAAAAAAAAAAAAAAAAAAAAAAAAAAAAAAAAAAAELAARLA	0.6444261678706243	0.9286052784615845	94.28665924072266	0.6559786796569824	2.807232618331909	nan	inf
monomer-50-nr2-run1_result_10	20	AAAAAAAAAAAAAAAAAAAAAAAAAAAAAAAAAAAAAAAAAAAEAAAAAA	0.8238304652155781	0.8919947557731609	94.32817840576172	0.6743189096450806	2.6726367473602295	nan	inf
monomer-50-nr2-run1_result_10	21	AAAAAAAAAAAAAAAAAAAAAAAAAAAAAAAAAAEAAAAAAAAAAAAALA	0.6757717643740282	0.9226737572269035	94.53663635253906	0.6831399202346802	2.7743115425109863	nan	inf
monomer-50-nr2-run1_result_10	22	GKKKEEEEKKRKEKEKEEEEKKKKEEEEKEKEEEEKKKKEEEEELKKLLE	0.9253172020581608	0.8692541136627796	94.44796752929688	0.5834313631057739	3.925825595855713	nan	inf
monomer-50-nr2-run1_result_10	23	AAAAAAAAAAAAAAAAAAAAAAAAAAAEAERAAAEAAAAAAAEARARELA	0.539546294364263	0.9487696900000171	96.25398254394531	0.6987111568450928	2.4446144104003906	nan	inf
monomer-50-nr2-run1_result_10	24	AEAEEEEAEEEEEEEEEEEKEEEEEEEEEEEEEEEEAEEEEAEREALLES	0.7968389149295445	0.8978064111122285	93.88884735107422	0.6628077626228333	2.7013564109802246	nan	inf
monomer-50-nr2-run1_result_10	25	MREREERERREREERERREREEEEEREREEEERERRREEEERRRREEEER	0.8319069349801013	0.8870952564966567	97.4297866821289	0.6581465005874634	2.8541219234466553	nan	inf
monomer-50-nr2-run1_result_10	26	GAAAAAAAALAAAAAAAAAAAAAAAAAAAEAAAAAAAAAAEAAARAAELA	0.6070283136497836	0.9372826799222669	95.36322021484375	0.680793285369873	2.618690252304077	nan	inf
monomer-50-nr2-run1_result_10	27	AAAAAAAAAAAAAAAAAAAAAAAAAAAAAAAAAAAAAAAAAAAALAAALA	0.790726638412393	0.8987617782120034	92.47478485107422	0.6474962830543518	3.1351444721221924	nan	inf
monomer-50-nr2-run1_result_10	28	GLLEEKLKKELEKKKKEEEEKKKKEEEKKKKEEEEKKKKKKEEELKKKLE	0.5142114048441742	0.9524958348924218	94.92823791503906	0.5426405668258667	4.379056930541992	nan	inf
monomer-50-nr2-run1_result_10	29	GEAEEEEEEEEEEEEEEEEEEEEEEEEREEEEREEREREEELERLRELLE	1.0905595289214245	0.8321120309633795	96.1578140258789	0.6850578188896179	2.7142648696899414	nan	inf
monomer-50-nr2-run1_result_10	30	AAAAAAAAAAAAAAAAAAAAAAAAAAAAAAAAAAAAAEAAAAAAAAAALA	0.6040813864168699	0.9366344597013555	94.50454711914062	0.6752411723136902	2.775409698486328	nan	inf
monomer-50-nr2-run1_result_10	31	AAAAAAAAAAAAAAAAAAAAAAAAAAAAAAAAAAAAAAAAAAAALAAALA	0.790726638412393	0.8987617782120034	92.47478485107422	0.6474962830543518	3.1351444721221924	nan	inf
monomer-50-nr2-run1_result_100	0	SPAKITTKTTKTTEGKTAPAKTVTKTPDGGTVITETENGTTTTTTLTVTP	1.2833800862509765	0.8109117605409061	89.77449035644531	0.6660637259483337	4.29443883895874	nan	inf
monomer-50-nr2-run1_result_100	1	GPPKVTTKVTEETKGEVAPSKSEEKLPDGGIVTTESRDGTTTTTTETITP	2.5225735575324664	0.5576871280585509	90.54443359375	0.6553701758384705	4.340259075164795	nan	inf
monomer-50-nr2-run1_result_100	2	APAKVTTTTTTVTSGTQAPAETTEKLPDGGTKITKTENGTTTTTTKKTTP	1.5953818248800562	0.7538836442674668	91.04998016357422	0.6857473850250244	3.73600697517395	nan	inf
monomer-50-nr2-run1_result_100	3	ATPTVTTTTTTTTSGTTAPATTTTTLANGGVVITTTSNGTTTTTTLTIEP	2.2538078401202033	0.5867646273605499	53.759578704833984	0.3423154056072235	10.702825546264648	nan	inf
monomer-50-nr2-run1_result_100	4	ATPTVETTTTVTTSGETAPSVSVTNLPDGGVVVTVTDNGTTTTTTLKTTP	1.643627128210585	0.7361232905637752	74.61477661132812	0.5255927443504333	7.732467174530029	nan	inf
monomer-50-nr2-run1_result_100	5	ATPVVTTTTTTTTAGTQAASTSTTTTPDGGTVTTTTSAGTTTTTTTTTTP	1.4048749020017164	0.7853306933153128	74.51570892333984	0.5242500901222229	6.668004512786865	nan	inf
monomer-50-nr2-run1_result_100	6	AAPKVTTTTTVTTEGETAAAETTTATPDGGTVTTKTEAGTTTTTTTTTTP	2.3063618404417334	0.5947356542596556	86.11402893066406	0.6374373435974121	5.039712429046631	nan	inf
monomer-50-nr2-run1_result_100	7	ATPTVTTTTTTTTSGTKAASTTTTTTPDGGIVVTTSSNGTTTTTTLTITP	1.5838091393369502	0.7615581541599877	59.98094177246094	0.35857051610946655	9.521133422851562	nan	inf
monomer-50-nr2-run1_result_100	8	ATPVVTTETTTTTEGTTADSFTVTLTPDGGVVITKTSAGTTTTTTLTITP	5.809382151846721	0.22226999322992502	67.75810241699219	0.4824333190917969	9.334060668945312	nan	inf
monomer-50-nr2-run1_result_100	9	APPVVETEEEEETEGEEEDDEEEEELPDGGEVETESEDGTETTTTEKITP	23.742914183270706	0.016515154844840552	70.6099624633789	0.2912905216217041	15.4471435546875	nan	inf
monomer-50-nr2-run1_result_100	10	APPTVTTTTTTTTSGTTAASTTTTTLPNGGTVITTTSNGTTTTTTLTTTP	6.722099787588889	0.16377538808974218	50.01167297363281	0.27839308977127075	11.412312507629395	nan	inf
monomer-50-nr2-run1_result_100	11	PTPTVTVTTTETTSGEQAPAKSVTLLPNGGVVITETSAGTTTTTTLTITP	1.8300066584241967	0.7344585661296581	89.4510498046875	0.666782557964325	4.261552333831787	nan	inf
monomer-50-nr2-run1_result_100	12	APPKVITETEEKTEGEQAPAEKEEELPDGGKVITKTEDGTTTTTTLKTLP	4.980191011065352	0.3346723058118301	73.83042907714844	0.4920278489589691	9.071695327758789	nan	inf
monomer-50-nr2-run1_result_100	13	PEPKITVEEEEETEGEQEPSYEEEELPDGGLVITESENGTTTTRTLKVEP	1.4578833239542224	0.8041901637972216	89.73355102539062	0.6296114325523376	4.328424453735352	nan	inf
monomer-50-nr2-run1_result_100	14	APPVVTTTVTETTAGTTAAATTTTATPDGGTVTTTTAAGTTTTTTTTTTP	1.7886744363419858	0.6975397811940216	64.62632751464844	0.4152798354625702	8.967703819274902	nan	inf
monomer-50-nr2-run1_result_100	15	APAVVTTTTTTTTSGITADATSTTTTPNGGIVTTTTSNGTTTTTTQTITP	1.2072574423841682	0.823208498175195	65.62590789794922	0.45332658290863037	8.698424339294434	nan	inf
monomer-50-nr2-run1_result_100	16	AAPTVITTTTTTTSGTQAASTTTTTLADGGVVVTTTSNGTTTTTTLTTTP	2.811970847942848	0.5095420664460121	51.53852844238281	0.31082531809806824	11.175658226013184	nan	inf
monomer-50-nr2-run1_result_100	17	APATVTTTTTTTTAGTTAAATTTTTLPNGGTVTTVTANGTTTTTTTTTTA	1.6298670658939873	0.7245494945872991	58.8915901184082	0.38115113973617554	9.603646278381348	nan	inf
monomer-50-nr2-run1_result_100	18	APPEVEVEVEEIREGETEPAERVELLPDGGVVVTRTEDGVTTTTTLRLRP	7.372068906569006	0.13687264473190638	72.87152099609375	0.4249013066291809	12.349822044372559	nan	inf
monomer-50-nr2-run1_result_100	19	GEPVVEVETEEVTEGETPPAFEVEELPDGGLVITETEDGTTTTTTLRTRP	1.0751883903605368	0.8636099191587577	88.9461669921875	0.6236836910247803	4.687743663787842	nan	inf
monomer-50-nr2-run1_result_100	20	ATPTVTTTTTTTTSGTQAPSTTTTTTADGGTITTTTANGTTTTTTQKTTP	6.954566276902383	0.2259834902994411	52.00235366821289	0.3235282897949219	10.714004516601562	nan	inf
monomer-50-nr2-run1_result_100	21	ATPTVTTTTTTTTSGTTAASTTTTTLSNGGTVTTTTSNGTTTTTTTTTTP	2.283904944515143	0.6414101559874341	53.446624755859375	0.35357633233070374	10.23106575012207	nan	inf
monomer-50-nr2-run1_result_100	22	APATVTTTTTTTTAGTQAASTTTTNLPNGGVVTTVTSNGTTTTTTLTTTP	1.2931760006132629	0.7943604199178624	68.84496307373047	0.49943509697914124	8.024477005004883	nan	inf
monomer-50-nr2-run1_result_100	23	GPPRVITETTTVTEGEQAPAETVEELPDGGTVITRTEDGTTTTTVLRTLP	1.1029456913734148	0.8506354202386008	87.75298309326172	0.6250848174095154	5.079782485961914	nan	inf
monomer-50-nr2-run1_result_100	24	APVEVEVEVEEVTEGEKEPAFSVEELPDGGVKITETRDGTTTTTLLRFTP	4.694766940746313	0.2924827217634696	76.68498229980469	0.4554402232170105	11.802411079406738	nan	inf
monomer-50-nr2-run1_result_100	25	AAATVTTTTTTTTSGTTAASTTTTTTSDGGTVTTTSSAGTTTTTTLTTTP	5.791449745076214	0.3866871787498299	44.41279983520508	0.27314576506614685	12.044419288635254	nan	inf
monomer-50-nr2-run1_result_100	26	GTPTITTTTTTTTEGTTAPSTTVTNTANGGTVVTTTSNGTTTTTTLTTTP	2.4339401990512655	0.5655345416146365	50.08878707885742	0.2885791063308716	11.6139554977417	nan	inf
monomer-50-nr2-run1_result_100	27	APATVTTTTTTTTSGTQAASTTTTTTADGGVVVTTTAAGTTTTTTQKTTP	3.1585447472837123	0.424615460667472	53.8723030090332	0.34325331449508667	11.01779842376709	nan	inf
monomer-50-nr2-run1_result_100	28	ATPTVTTTTTTTTSGTTADSTTTTNLSDGGTVTTTSSNGTTTTVTEKTTP	6.289321909802809	0.14092669161807528	52.26857376098633	0.3167248070240021	11.400758743286133	nan	inf
monomer-50-nr2-run1_result_100	29	PPPKVTTTETVTTEGETADSETTEELPNGGTVITKTENGTTTTTTLTTTP	1.359855876587028	0.8175612586323584	90.16976165771484	0.6716294288635254	4.18848180770874	nan	inf
monomer-50-nr2-run1_result_100	30	APATVTTTTTTTTAGTQAPATTTTALPDGGTVTTTTAAGTTTTTTTTTTP	1.8295527872858497	0.6855222420340659	85.89982604980469	0.6287975311279297	4.69920539855957	nan	inf
monomer-50-nr2-run1_result_100	31	AAPTVTTTTTTTTAGTTAPATTTTTLADGGVVNTVTAAGTTTTTTLKTTP	6.736629532410315	0.15696824449302982	51.55284118652344	0.2810518443584442	11.409501075744629	nan	inf
monomer-50-nr2-run1_result_101	0	AAAAAAAAAAAAAAAAAAAAAAAAAAAAAAAAAAAAAAAAAAAAAAAAAA	0.4976089131565497	0.9552592703553435	91.72755432128906	0.6436747908592224	3.1440486907958984	nan	inf
monomer-50-nr2-run1_result_101	1	GASEKKKEEEEKKKKEEEEKKKKEEEKKKKEEEEKKKAEEEEEKKKLEEE	0.6067548865511755	0.9376111059969415	92.69892120361328	0.5792516469955444	4.131394863128662	nan	inf
monomer-50-nr2-run1_result_101	2	AAAAAAEAAAAAAAAAAAAAAAAAAAAAAAAAAAAAAAAAAAAAAAAAAA	0.6651126272869419	0.9263436327880167	95.56802368164062	0.6738932728767395	2.6462669372558594	nan	inf
monomer-50-nr2-run1_result_101	3	AEEERREEERRREEERRAEERRREEEEERRRREEEERRREEEERARAEAL	0.6735091886417188	0.9231393927142839	96.96310424804688	0.665223240852356	3.049337148666382	nan	inf
monomer-50-nr2-run1_result_101	4	AAAAAAAAAAAAAAEAAAAAAAAAAAAAAAAAAAAAAAAAAAAAAAAAAA	0.5088560347785098	0.9553925785819382	95.42642211914062	0.6861541867256165	2.6864912509918213	nan	inf
monomer-50-nr2-run1_result_101	5	AAAAAAAAAAAAAAAAAAAAEAEAAAAAAAAAAAAAAAAAAAAAAAAAAA	0.5389780141556271	0.9489696960816434	95.69612121582031	0.7016456127166748	2.6241750717163086	nan	inf
monomer-50-nr2-run1_result_101	6	REREEEERRRREEEEEERREEEERRREEERRRREEEARRRREREEEERRR	1.0315643698249184	0.8531352321062227	97.44267272949219	0.6368139386177063	2.9125654697418213	nan	inf
monomer-50-nr2-run1_result_101	7	AAAAAAAAAAAAAAAAAAAAAAAAEAAAAAAAAAAAAAAAAAAAAAAAAA	0.5908275011139829	0.9388891329550869	95.1571044921875	0.6924711465835571	2.6893601417541504	nan	inf
monomer-50-nr2-run1_result_101	8	AAAAAAAAAAAAAAAEAAAAEAAAAAAAAAAAAAAAAAAAAAAAAAAAAA	0.5491036583519491	0.9460027048093075	95.88275146484375	0.6989678144454956	2.567018985748291	nan	inf
monomer-50-nr2-run1_result_101	9	AEAAAAAARAAAAAAEAAAAAAAAAAAAAAAAAAAAAAAAAAEAAAAAAR	0.7357723713565867	0.9100045031004993	95.88801574707031	0.6849910020828247	2.3950119018554688	nan	inf
monomer-50-nr2-run1_result_101	10	AAAAAAAAEAAARAAAAAAAAAAAAAAAAAAAAAAAAAAAAAAAAAAAAA	0.5249601216409353	0.950912055159901	93.38187408447266	0.6688851118087769	2.745098829269409	nan	inf
monomer-50-nr2-run1_result_101	11	AAAAAAAAAAAAAAEAAARKEREAEERRRREAEEAARKEEEARRREEELR	0.583182495336103	0.9400780007816679	95.88751983642578	0.6286124587059021	2.980771064758301	nan	inf
monomer-50-nr2-run1_result_101	12	GELERRRREEEEREEEEEEEEEEEEEEEEEEEEREEEEEEEEEEEEEERE	0.7060734118077308	0.9181440375448013	96.3668441772461	0.676870584487915	2.6881675720214844	nan	inf
monomer-50-nr2-run1_result_101	13	AAAAAAAEAAAAAAAAAAAAAAAAAAAAAAAEAAAAAAAAAAAAAAAAAA	0.5441375348967649	0.9487365934818547	95.99830627441406	0.692298412322998	2.538133144378662	nan	inf
monomer-50-nr2-run1_result_101	14	AAAAARAAAEAAAAAAAAAEAAAAAAEAAAAEEAAAAAAAAAAAAAAAAA	0.6597512347204337	0.9256165567466057	95.50055694580078	0.6949971914291382	2.4889276027679443	nan	inf
monomer-50-nr2-run1_result_101	15	SLRRELEEEEARRREEEEARRRREEEEERRRREEERRREEERRREEEERR	0.7046174371201769	0.9186893456397788	95.43431091308594	0.5998749732971191	3.931204080581665	nan	inf
monomer-50-nr2-run1_result_101	16	AAAAAAAAAAAAAAAAAAAAAAAAAAAAEAAAAAAAAAAAAAAAAAAAAA	0.5461039869995177	0.9467736713302046	93.73646545410156	0.680599570274353	2.776930332183838	nan	inf
monomer-50-nr2-run1_result_101	17	AAAAAAAAAAAAAAAAAAAAAAAAEAAARAAAEAAAAAAAAAAAAAAAAA	0.5253111960992188	0.9521116283061326	94.29427337646484	0.6897598505020142	2.681985378265381	nan	inf
monomer-50-nr2-run1_result_101	18	AAAAAAAAAAAAAAAAAAAAAAAAAAAAAARAAAEAAAAAAAAAAAAAAA	0.5601237054968203	0.9440882099265798	92.9234619140625	0.6660587191581726	2.8921806812286377	nan	inf
monomer-50-nr2-run1_result_101	19	MEEEKRREEEERRREEEEEEEEEEEEKEEEEEEEEEEEEEEEEEEEEAEE	0.521438443793295	0.9532411217575144	95.40621185302734	0.6751642823219299	2.640193223953247	nan	inf
monomer-50-nr2-run1_result_101	20	GAAAAAARAAAEAARAAAEAERRAAEERRRREEEEARRRAEEERRRAAEA	0.7646293904503304	0.9019629390740346	97.30294036865234	0.6791905164718628	2.6118874549865723	nan	inf
monomer-50-nr2-run1_result_101	21	AAAAAAAAAAAAAAAAAAAAAAEAAAAAAAAAAAAAAAAAAAAAAAAAAE	0.4651094381121846	0.9612739016480383	95.52110290527344	0.6993629336357117	2.4866106510162354	nan	inf
monomer-50-nr2-run1_result_101	22	AAAAAAAAAAAAAAAAAAAAEAAAAAAAAAAAAAAAAAAAAAAAAAAAAA	0.6585882902012901	0.9256719697548571	95.3456802368164	0.691990077495575	2.6976490020751953	nan	inf
monomer-50-nr2-run1_result_101	23	AEREREEEERRRREEEEEERRRREEEEERRRREEEERRREEEERRRREEE	0.3966140541805596	0.9714760210155117	97.36781311035156	0.6538621187210083	2.8020994663238525	nan	inf
monomer-50-nr2-run1_result_101	24	AAAAAAAAAAAAAAAAAAAAEAAAAAAAAAAAAAAAAAAAAAAAAAAAAA	0.6585882902012901	0.9256719697548571	95.3456802368164	0.691990077495575	2.6976490020751953	nan	inf
monomer-50-nr2-run1_result_101	25	AAAAAAAAAAAAAAEAAAAAAAAAAEAAAAAAEAAAAEAAAAAAAEAAAR	0.4239115789372636	0.9678735656828185	96.07548522949219	0.7046762108802795	2.3034563064575195	nan	inf
monomer-50-nr2-run1_result_101	26	AAAAAAAAAAAAAAAAAAAAAAAAAAAAAAAAAAAAAAAAAEAAARAAAE	0.6283126884583802	0.9320291237837717	95.49345397949219	0.6737455725669861	2.4901280403137207	nan	inf
monomer-50-nr2-run1_result_101	27	AEAARREEEEARRREEEAARAAEAAAAAEKARAAEAAAAAAAAAAEAAAR	0.6360206268713089	0.9300368579446606	97.04302215576172	0.7069374918937683	2.280235767364502	nan	inf
monomer-50-nr2-run1_result_101	28	AAAAAAAAAAAAAAAAAAAAAAAAAAAAAAAAAAAAAAAAAAAAAAAAAA	0.4976089131565497	0.9552592703553435	91.72755432128906	0.6436747908592224	3.1440486907958984	nan	inf
monomer-50-nr2-run1_result_101	29	AAAAAAEAAAAAAAAAAAAAEAAAAAAARAAEAAAAAAAAAAAAAAAAAA	0.4785313993531753	0.9583956552009024	96.22322845458984	0.7108088731765747	2.390626907348633	nan	inf
monomer-50-nr2-run1_result_101	30	EEEEEKEEEEKEEEEEEEEEEEEEEEEEEEEEEEEEEEEEEEEEKKEAER	0.4780834360998042	0.9594220824734156	92.99453735351562	0.6786988973617554	2.600728750228882	nan	inf
monomer-50-nr2-run1_result_101	31	EEEERRRREEERRREEERAEEERRREEERRARAEAAAAAAAEAAARAAAA	0.6469268082804239	0.9287786911700594	97.29092407226562	0.6837037801742554	2.312732458114624	nan	inf
monomer-50-nr2-run1_result_102	0	DPALEAAARALARAYRAQLPLDPSLPDVTRLDVETPDGTVTVDWTLYPAD	7.544622108884315	0.16587579387898635	61.90073776245117	0.38372325897216797	10.874515533447266	nan	inf
monomer-50-nr2-run1_result_102	1	DPALDALARELVARYRALLPLLPDLPDVRYLEIETPDGVVLIDGTLYPPL	7.013646549202474	0.2759747352442079	70.0759048461914	0.41191932559013367	9.995575904846191	nan	inf
monomer-50-nr2-run1_result_102	2	DPALRAAARALVAAYRAALPADPTLPDVQFFRVRTPDGEVLVDGRLYPPL	7.620477289470331	0.23422043897602468	69.75533294677734	0.38622546195983887	11.044694900512695	nan	inf
monomer-50-nr2-run1_result_102	3	DPELEAAARALVAEYRARLPLDPTLPDVTRLTVRTPDGEVVIDGRRYPPL	8.94015431183162	0.17042318575818752	74.08320617675781	0.36683282256126404	11.598064422607422	nan	inf
monomer-50-nr2-run1_result_102	4	DPALAAAARALFAEYRARLPEDPTLPDVRELTVRTPDGEVRIDGTLYPPT	3.118260204915574	0.6034405168385731	75.71885681152344	0.5087010860443115	6.968303680419922	nan	inf
monomer-50-nr2-run1_result_102	5	DPELEELARALAHEYRARLPLDPSLPDVQELEIELPDGRVLVDYRLYPPL	5.963905345926981	0.30007320459960046	77.61493682861328	0.4804054796695709	6.8168840408325195	nan	inf
monomer-50-nr2-run1_result_102	6	DPALAAAARALYAAYRALLPLLPDLPDVRFLTVELPDGRVLVDGTLYPPL	6.8188561457618455	0.3146226648891874	78.04338073730469	0.47050172090530396	7.208841323852539	nan	inf
monomer-50-nr2-run1_result_102	7	DPELEEFARRLAIEYRKQLPLNPNLPDIQELEVELPDGVVKIDFRKYPGL	1.2359039834575163	0.8211844059525211	82.73986053466797	0.5178889036178589	5.557837009429932	nan	inf
monomer-50-nr2-run1_result_102	8	DPALEALARALAGEYRARLPLDPDLPDVQFLSVETPDGTVLIDARLYPDD	7.606572863613987	0.17678607894305592	75.22581481933594	0.43197759985923767	7.639649868011475	nan	inf
monomer-50-nr2-run1_result_102	9	DPALAEAARALFVAYRAQLPLRPDLPDVWRLTVRTPDGEVEVDGRLYPGL	3.7848985983714996	0.433662205208815	73.89263916015625	0.4648074507713318	7.235180854797363	nan	inf
monomer-50-nr2-run1_result_102	10	DPALLEEARALXGEYRAQLPLDPSLPDITLFTIKTPNGEVVIDGTLFPSL	10.33654826552757	0.14162853050864002	64.42414855957031	0.2994903326034546	14.268871307373047	nan	inf
monomer-50-nr2-run1_result_102	11	DPELEKFARELAAKYRAQLPLNPDLPDVYFHEVETPDGVVTIDWRKYPFV	7.49165949862638	0.1612807716317307	66.615478515625	0.3349885046482086	12.313529014587402	nan	inf
monomer-50-nr2-run1_result_102	12	DPELEAAARALTAEYRALLPLRPDLPDITEFEVETPDGVVTIDGRLYPPT	10.426643785872065	0.15260195145844016	73.00861358642578	0.3981815576553345	12.048370361328125	nan	inf
monomer-50-nr2-run1_result_102	13	DPELEAFARELDEAYRAQLPLDPNLPDIQVKTVETPDGLVEIDFRDYPPL	6.095948649120282	0.23532527957273058	86.47877502441406	0.5478227138519287	5.098626136779785	nan	inf
monomer-50-nr2-run1_result_102	14	DPALAAAARALTAEYRARLPLDPSLPDVDEFVVETPDGRVTVDGRLYPPL	10.623551935505631	0.15505141320283816	69.64153289794922	0.34578701853752136	12.899445533752441	nan	inf
monomer-50-nr2-run1_result_102	15	DPALAAAARALTEAYRAQLPLDPTLPDVDLLTVETPDGRVTVDGRLYPPL	10.578094079375207	0.15548534555774268	69.96744537353516	0.3382854759693146	12.867403030395508	nan	inf
monomer-50-nr2-run1_result_102	16	DPALEAAARALEAAYRAQLPADPSLPDVRFLEVETPDGVVRVDGRLYPPE	13.158294171067473	0.1110249865430618	71.3786392211914	0.3506662845611572	14.004332542419434	nan	inf
monomer-50-nr2-run1_result_102	17	DPELEARARALVMEYRALLPLRPDLPDVTVLTVETPDGKVEIDGTLYPPE	7.685332957404833	0.17143424832501214	79.158447265625	0.4846871495246887	6.746432781219482	nan	inf
monomer-50-nr2-run1_result_102	18	DPALAEAARALAAERRAQLPLNPDLPDVQLLTVETPDGRVTVDARAYPPL	10.969921314350456	0.09424567547754452	67.32111358642578	0.30648013949394226	14.495890617370605	nan	inf
monomer-50-nr2-run1_result_102	19	DPALEAAARALAAAYRAQLPLNPDLPDIQEFQVELPDGTVTVDDRLYPAA	1.111205921560449	0.8353545673115147	73.95484924316406	0.4749649167060852	7.124434947967529	nan	inf
monomer-50-nr2-run1_result_102	20	DPALEAAARALHEAYRALLPLNPELPDVTELTVETPDGLVTIDGRLYPPL	6.190211068642327	0.534844307385994	66.15343475341797	0.43071168661117554	9.134279251098633	nan	inf
monomer-50-nr2-run1_result_102	21	DPALEAEARALAAAYRALLPLDPTLPDIQEHEIETPDGVVTVDWRLYPPT	9.460075559493939	0.1833796585243464	76.35126495361328	0.4483524560928345	8.491605758666992	nan	inf
monomer-50-nr2-run1_result_102	22	DPELEAAARALMAEYRALLPLNPNLPDVQVITVETPDGRVEIDGRLYPPL	9.418199192025286	0.1680800134976239	70.43896484375	0.41328129172325134	10.334607124328613	nan	inf
monomer-50-nr2-run1_result_102	23	DPSLEELARALAAAHRARLPLDPSLPDITKHVIKTPDGEVTIDETQYPPL	11.846960243358556	0.09073030910293292	71.89567565917969	0.290465384721756	13.200371742248535	nan	inf
monomer-50-nr2-run1_result_102	24	DPALAAAARALAAERRARLPLDPSLPDVRLTTVETPDGLVTIDERLYPPL	8.652546759452171	0.154222145032451	73.40120697021484	0.35063350200653076	10.668198585510254	nan	inf
monomer-50-nr2-run1_result_102	25	DPALEAAARALAAAYRAQLPLDPTLPDVTKLTVKTPSGEVTVDFTLYPPD	4.542028023110611	0.4369915212673254	67.20741271972656	0.37550583481788635	9.62536334991455	nan	inf
monomer-50-nr2-run1_result_102	26	DPELEEFARRLAVEYRAQLPLDPNLPDVTKITVKTPNGEVEIDFTLYPGL	4.162540667423803	0.4632727019898546	70.04019165039062	0.37225526571273804	9.379178047180176	nan	inf
monomer-50-nr2-run1_result_102	27	DPALAAFARALVAAYRALLPLRPDLPDVRLFTVRLPTGEVTIDGTLYPPT	8.846643317224522	0.15550746250647257	64.37227630615234	0.4276169538497925	10.511143684387207	nan	inf
monomer-50-nr2-run1_result_102	28	DPALAAAARALQAARRAQLPLDPNLPDVTTTDVKTPDGTVTVDGTAYPPT	13.407052242427289	0.12562439759503582	66.40880584716797	0.2814910113811493	14.721016883850098	nan	inf
monomer-50-nr2-run1_result_102	29	DPALEAFARALAAAYRAQLPLDPTLPDIQETEVELPDGVVRIDHRLYPPT	10.390209201862671	0.15761193825048941	72.73368072509766	0.35576483607292175	11.637208938598633	nan	inf
monomer-50-nr2-run1_result_102	30	DPALAAAARALVALYRALLPLLPDLPDVQEFVVRTPHGEVRIDGRLYPAT	15.237267267057096	0.0822430064094932	75.92893981933594	0.39368993043899536	13.314297676086426	nan	inf
monomer-50-nr2-run1_result_102	31	DPELEALARALAAAYRARLPLDPTLPDVWRHTVELPDGRVEVDWRLYPPL	4.847053930172653	0.3442346954610337	72.92350769042969	0.3923579454421997	9.107662200927734	nan	inf
monomer-50-nr2-run1_result_103	0	GVPVVTVELPKGQKLEFPYKGTVYENGKVDREKEGELQGQAALAAHPELR	11.20667908478193	0.10059426354727195	51.78959655761719	0.19029806554317474	16.064783096313477	nan	inf
monomer-50-nr2-run1_result_103	1	SVPVVEYKLPKGKVIRFKWKGTVFKDGKEDRELEGEKKGKEYLEKHPEYR	1.875368311351403	0.6555006458962321	67.68568420410156	0.35748720169067383	10.140294075012207	nan	inf
monomer-50-nr2-run1_result_103	2	GVPLVVVELPRGRRAVLPDDGTVVRDGAVDRAAEGARKGAELLAAHPELR	12.485597345383914	0.03998319923205414	71.51396179199219	0.364582896232605	13.871236801147461	nan	inf
monomer-50-nr2-run1_result_103	3	GVPVVVVELPKGKKIVFPYTGTVIENGKVDKEKEGELKGKEYLEKHPEYK	12.969275744253185	0.07553813341744404	62.224891662597656	0.30552828311920166	12.973810195922852	nan	inf
monomer-50-nr2-run1_result_103	4	SLPVVVVELPKGKKIEFLDKGTVIENGKVDREKEGKIKGEEYLKKHPEYR	10.462643728813317	0.09560849238113621	75.5236587524414	0.44990673661231995	7.247812271118164	nan	inf
monomer-50-nr2-run1_result_103	5	KKPVVEVKLPKNKVIKFEYKGTVIKNGKVDRKKEGKIKGEEYLKKHPEYR	11.410970785156055	0.1546774900324487	49.56196594238281	0.20837511122226715	16.468643188476562	nan	inf
monomer-50-nr2-run1_result_103	6	GLPLVTVELPRGRRLVFPDTGTVFRDGVRDSAAEGRRLGAAELARHPELR	11.419992071467874	0.13749340997589404	54.96859359741211	0.3469441533088684	11.347129821777344	nan	inf
monomer-50-nr2-run1_result_103	7	GTPTVTYKLPKNKEVVFKDTGKTFKDGKRDTKLEGKKKGEEYLKEHPELR	12.203546087681362	0.07695138810955521	60.17997741699219	0.26248109340667725	13.860559463500977	nan	inf
monomer-50-nr2-run1_result_103	8	MKDVVKVKLPKGKVVEFEYKGTVFKNGKPDKKKEGEKKGKEYLEKHPELK	13.969066403815237	0.042650161329451486	69.403076171875	0.3554718494415283	11.928577423095703	nan	inf
monomer-50-nr2-run1_result_103	9	SVDVVEYKLPKGKTIKFKYTGKVYKDGKEDKELEGEKKGKEYLEKHPEYK	2.111545502736716	0.6001014992484793	73.8080062866211	0.3931550681591034	8.735848426818848	nan	inf
monomer-50-nr2-run1_result_103	10	SLPLVTVKLPKGREIVFPYTGTVFKDGKVDRELEGKLKGEAYLKEHPELR	2.134613334790908	0.6525864093342169	71.10749816894531	0.3648830056190491	9.03718376159668	nan	inf
monomer-50-nr2-run1_result_103	11	AVPVVEVKLPKGRVLRVRYTGTVVRDGKVDREAEGRRKGEAALAAHPELR	2.6980878262237686	0.4757114971980683	56.75546646118164	0.2823547124862671	12.729074478149414	nan	inf
monomer-50-nr2-run1_result_103	12	SKPVVTVELPKGKKIRFEYKGTVYKDGKVDREKEGKEKGEEYLKEHPEYR	2.073274375845001	0.7000996112711115	67.11202239990234	0.36984366178512573	9.759468078613281	nan	inf
monomer-50-nr2-run1_result_103	13	SVPVVRYELPKGKTVEFPYTGTVVKNGKVDREAEGKRKGEEYLAAHPELR	13.161337448092615	0.09153165494706261	53.51963806152344	0.22465908527374268	15.067586898803711	nan	inf
monomer-50-nr2-run1_result_103	14	SRPVVRVRLPRGRVLEFPYEGTVVRDGVVDREAEGRRLGEAALAAHPELR	2.879370892165462	0.4325715926263795	73.14579772949219	0.43588751554489136	7.829012870788574	nan	inf
monomer-50-nr2-run1_result_103	15	SMPLVTVKLPKGKEVVFPYKGTVYKNGKVDRKAEGKKLGEEYLKKHPELR	2.6012337553364593	0.5240632632260013	58.82969284057617	0.2950982451438904	11.587039947509766	nan	inf
monomer-50-nr2-run1_result_103	16	GKPLLEVKLPKGKTLVVEDKGTVFKDGKRDRELEGKLQGEAALKANPELR	12.24536979987095	0.07148166881535008	79.81905364990234	0.49405616521835327	7.539827823638916	nan	inf
monomer-50-nr2-run1_result_103	17	AEPLVEVRLPRGRVLRLPDTGTVVRDGRVDRAAEGERLGAAALAAHPELR	10.586668349825517	0.09343183544230513	65.68587493896484	0.385856568813324	9.595409393310547	nan	inf
monomer-50-nr2-run1_result_103	18	SVPVVEVKLPKGKVLRFKDEGTVFKDGKWDRELEGKLKGEEALKEHPELR	11.355217984922644	0.07817565262883379	63.33613967895508	0.367572546005249	11.69567584991455	nan	inf
monomer-50-nr2-run1_result_103	19	KTPTVKVKLPKGKVIVFKYKGTVFKDGKVDRKLEGKKKGEEYLKKHPELR	9.922970433834145	0.0875937754916594	63.48896408081055	0.34569627046585083	11.349713325500488	nan	inf
monomer-50-nr2-run1_result_103	20	GRPLVRVRLPRGRVAVVPYTGTVVVDGKVDRALEGARKGAELLAAHPELR	2.6789579332415205	0.5809397593419753	53.49210739135742	0.30522865056991577	12.346531867980957	nan	inf
monomer-50-nr2-run1_result_103	21	GEDIVKYKLPKNKVIEFKYTGTVFKDGKEDKELEGKKKGEEYLKKNPEYK	10.870257455145753	0.08400151301815124	60.53534698486328	0.2516261041164398	14.94798755645752	nan	inf
monomer-50-nr2-run1_result_103	22	SVPVVVVELPKGKKAVVPYEGTVVRNGVVDREAEGRRKGEALLAAHPELR	9.624170457497362	0.10508699955897216	55.79259490966797	0.28494498133659363	13.118433952331543	nan	inf
monomer-50-nr2-run1_result_103	23	GVPVVTVKLPKGRTLRFPYKGTVFRNGKVDRAAEGRRLGEAALAANPELR	3.3443363803627686	0.3881343963351231	61.77317810058594	0.2920585572719574	11.283551216125488	nan	inf
monomer-50-nr2-run1_result_103	24	SRPLVEVKLPKGKVIVFEDTGTVFENGKWDREKEGEIKGAEYLAEHPELR	10.901324893609859	0.11258525942280319	60.85635757446289	0.34538739919662476	10.503117561340332	nan	inf
monomer-50-nr2-run1_result_103	25	GLPLVRYELPKGEVVVFPYKGTVFVNGKPDRELEGRIKGEEYLKAHPELR	10.683389293189238	0.11192173391001863	66.03776550292969	0.42360031604766846	8.91898250579834	nan	inf
monomer-50-nr2-run1_result_103	26	SIPLVEVKTPIGKTIRFPYTGTVIKDGKVDRAAEGALKGAAYLAAHPELR	2.187151783496232	0.6576292552386256	70.34490966796875	0.3680165410041809	8.911568641662598	nan	inf
monomer-50-nr2-run1_result_103	27	KVPVVKVKLPKGKVIEFKYKGTVKKNGKVDREAEGKKKGEEYLAKHPELR	4.888852023893834	0.40989602588066054	60.27280044555664	0.2753293514251709	12.690354347229004	nan	inf
monomer-50-nr2-run1_result_103	28	GTPTVTVALPRGRTLRFPSTGTVVRDGRVDTAAEGARLGAAALAADPALR	12.727433844679153	0.054117831439739986	77.84687042236328	0.4584396779537201	8.399291038513184	nan	inf
monomer-50-nr2-run1_result_103	29	AVPVVEVRLPRGRVIRVRDTGTVFRDGRRDREAEGARKGAEALAAHPELR	4.96096678959849	0.27626522364785766	55.25065612792969	0.2603192925453186	14.175971984863281	nan	inf
monomer-50-nr2-run1_result_103	30	KTPMVTVKLPKGKEIKFKDTGKVFKKGKRDRKKEGKKKGEEYLKKHPEYK	11.534963894463091	0.1004120738459967	62.35776138305664	0.20059677958488464	17.612224578857422	nan	inf
monomer-50-nr2-run1_result_103	31	STPTVEVKLPKGKTIKFKDTGKVIKNGKVDRKLEGEKQGKAYLAKHPELR	13.2956557550067	0.05638649568432835	69.14439392089844	0.31914305686950684	12.753083229064941	nan	inf
monomer-50-nr2-run1_result_104	0	SPDSYKDAEDLYKDKLKELEKIPNPTPEQIKALEEWKEKRLKEQKERKAK	2.875793414838562	0.6708247384284348	81.10797882080078	0.49430495500564575	6.918751239776611	nan	inf
monomer-50-nr2-run1_result_104	1	DPWDYPDPRDWYEERWKELQKIPNPTPEQIAELERLREEAEAEWRRRRAA	3.6203759749993925	0.5860591882267789	80.73747253417969	0.4906163811683655	6.808716297149658	nan	inf
monomer-50-nr2-run1_result_104	2	SEWDYPDPADWAAERWAELQKDPNPTPEQIAALERRAAEARARWEAERAA	2.8326377094003536	0.7864675247506685	84.81208801269531	0.582175612449646	5.323141098022461	nan	inf
monomer-50-nr2-run1_result_104	3	SIWSYPNPEDYAAELMKELEKDPNPSPEKIEKLKELAKKLKEEWKKRQAA	3.2718198302203914	0.6876195097576505	70.07989501953125	0.36291268467903137	10.249218940734863	nan	inf
monomer-50-nr2-run1_result_104	4	SKWDYPDPELYYAERLEELKKDPNPSPEKLAALEKEKAELKEEWKKRKAA	2.728798430005618	0.725876855564874	78.2041015625	0.4371612071990967	7.4376959800720215	nan	inf
monomer-50-nr2-run1_result_104	5	SPWSYKDAEDYYADLLKKLKKNPNPSKEEIEELKKLGKKLKEEQKKRKAK	3.674337683780598	0.41339660238149795	83.26900482177734	0.47911179065704346	6.346458435058594	nan	inf
monomer-50-nr2-run1_result_104	6	SPWDYEDPEDYYAEKLKELEKIPNPTKEQIEELKKLKEEFLKEWKKKKAE	1.1242725679471872	0.8322668876374003	87.7901382446289	0.5553641319274902	4.619842529296875	nan	inf
monomer-50-nr2-run1_result_104	7	DPWAYPDPADYAAELWEELKKDPAPSPEQRAALERLKAALEAAWAAARAA	5.013617228743863	0.27873296634094513	78.60857391357422	0.48754286766052246	7.238855361938477	nan	inf
monomer-50-nr2-run1_result_104	8	DPWAYADPDALAAERRAELARDPAPSPEALAALAAEAARLRAEWAARRAA	2.2946377473264192	0.8173149523425178	80.31204223632812	0.5668989419937134	5.761443614959717	nan	inf
monomer-50-nr2-run1_result_104	9	DPAAAADPADLAAARLAELAKDPAPSPEQLAALAEAAAAAAAAAAAARAA	2.815288983778537	0.7099538672545119	78.86502075195312	0.5301060080528259	6.156429767608643	nan	inf
monomer-50-nr2-run1_result_104	10	DPWAYPDPELLAAAAAALLARDPAPTPAQLAALAAAAAAAAAAAAAARAA	2.6189586881890037	0.7076176968466568	76.984619140625	0.5040016174316406	6.73940372467041	nan	inf
monomer-50-nr2-run1_result_104	11	SPWSYPDAALYAAELLEKLKKIPNPSPEQLAALEKLKAELEAAQQARDAA	3.794651331595172	0.5058321527020369	71.01250457763672	0.3848087191581726	8.874979019165039	nan	inf
monomer-50-nr2-run1_result_104	12	SIWTYPDPELYAEKLLEELKKNPNPTPEELEALKELAAKLKEEHAKRTAA	3.947945420161455	0.45359334121726386	68.35980224609375	0.33071982860565186	10.687146186828613	nan	inf
monomer-50-nr2-run1_result_104	13	SPWDYPDAEDYAAARWAELQKDPAPSPEQIAALEAEAAELRAQQAAATAA	2.707471134747938	0.7757502684251827	81.5284194946289	0.5647624731063843	6.037093162536621	nan	inf
monomer-50-nr2-run1_result_104	14	DPWAYPDPAALAAERRAALAADPAPSPAALAALEAEAAAAAAAHAAATAA	3.21921264908808	0.6625885330681249	77.50146484375	0.484358549118042	7.479142665863037	nan	inf
monomer-50-nr2-run1_result_104	15	SPWDYPDPELLYQERLAELKKIPAPTPEQLAALEAWGARLKEEWAKRQAA	2.7899891708344153	0.7772608121774282	83.9135513305664	0.5399246215820312	5.769099235534668	nan	inf
monomer-50-nr2-run1_result_104	16	DPWAYPDPDDWAAARRAELAADPAPTPEQLAALEAAAAAARAAWAARRAA	2.342404825373979	0.8185203224612073	80.47733306884766	0.5672970414161682	5.757474899291992	nan	inf
monomer-50-nr2-run1_result_104	17	DPWDYPDPADWAAERLARLKRDPAPSPEALAALAAEAARLRAEWARRRAA	2.6336867613754618	0.7850482720656999	75.12886810302734	0.49116864800453186	7.735207557678223	nan	inf
monomer-50-nr2-run1_result_104	18	DPWSYPDPEDYAAARWAELQKDPAPTPEQIAALEEEAAALKAAWAERQAA	2.303702758905686	0.8144631657210546	80.42176818847656	0.529078483581543	6.336668014526367	nan	inf
monomer-50-nr2-run1_result_104	19	NKWDYKDPEEYAAELLKELEKKPNPTPEEIEKLKEEAEKFKKEWKERKAK	0.9655202434262252	0.8621092093666192	82.73357391357422	0.4913474917411804	5.895725250244141	nan	inf
monomer-50-nr2-run1_result_104	20	SPWDYPNPDDWAADLAAELAKIPNPSPAQKAALEALKAAAKAAWAAATAA	0.7331338588721177	0.9215814122052941	78.98460388183594	0.5259796380996704	5.99080228805542	nan	inf
monomer-50-nr2-run1_result_104	21	SPWSYKDPEEYYAELLKELEKNPNPSPEELEELEKLKKELLEEQKKRKAE	4.727884902825209	0.32416818277957676	77.46297454833984	0.4141242504119873	8.205249786376953	nan	inf
monomer-50-nr2-run1_result_104	22	SPWDYPDPEDLAAERWAELEKDPAPTPEQRAALEAWKAALLAEHAARTAA	3.1081778290641635	0.7087364744120687	76.68429565429688	0.4750717878341675	7.7421793937683105	nan	inf
monomer-50-nr2-run1_result_104	23	NVWDYPDPELYYAEKLKELEKNPNPTPEELAALEKLGAELKEAHAKRTAA	2.0762574156981404	0.6249148347850835	77.36995697021484	0.4610011577606201	7.1609601974487305	nan	inf
monomer-50-nr2-run1_result_104	24	DPWDYPDPAAYAADRAAELAQDPAPTPEQLAALEAEKAALEAAWAERQAA	2.4083632260561347	0.79623309570798	77.86744689941406	0.48804813623428345	7.07217264175415	nan	inf
monomer-50-nr2-run1_result_104	25	DIWEYENPEEYAEEKWKELEKIPNPTKEQIEALEKWKEELLKEWEERKSK	0.7373753786534855	0.9223102963519882	83.51123046875	0.5177077054977417	5.792555332183838	nan	inf
monomer-50-nr2-run1_result_104	26	SIWEYKDPDEYYEELLKKLKKNPNPTKEEIEELKKLGKKLKEEYEKKKAE	4.43910798579207	0.34550126839644507	77.47036743164062	0.42580342292785645	8.145648002624512	nan	inf
monomer-50-nr2-run1_result_104	27	SPWDYPNAEDLAADLLAELKKNPNPTPEQLAALKALAEKLKAEQKKRKAA	3.638358474733486	0.5479716050832537	70.99861145019531	0.37601256370544434	9.424131393432617	nan	inf
monomer-50-nr2-run1_result_104	28	SVWDYPDADDWAAEQLAELKKIPNPTPEQLAALEKLKAALRAEQAARKAA	3.485982866586251	0.6411196649363887	70.10809326171875	0.37229257822036743	9.505372047424316	nan	inf
monomer-50-nr2-run1_result_104	29	DPWDYPDPELWAADRLAELAKIPNPTPEQLAALAAEAAALRAAQAARQAA	2.822451549893429	0.7081268161778363	80.0196533203125	0.5133752226829529	6.706700801849365	nan	inf
monomer-50-nr2-run1_result_104	30	DPWAYPDPAALAAEQAAKLAQDPAPTPEQLAALAEWKAAALAAHAAATAA	3.2236540398422946	0.6327290281282132	79.52619934082031	0.5082706212997437	6.319920539855957	nan	inf
monomer-50-nr2-run1_result_104	31	SPWTYPDPDALAAARWEELKKDPAPTPEQIAALEAWAAALKAEHAARRAA	3.1875164292530136	0.6549050015219369	75.57906341552734	0.47198617458343506	7.797080993652344	nan	inf
monomer-50-nr2-run1_result_105	0	DPAARYAAALAAYEARRAAEGETPELAAEWAAVRAEYAAAQAAAAAAAAA	0.6021467348168374	0.9375990824790346	94.15155792236328	0.6898443698883057	2.4956185817718506	nan	inf
monomer-50-nr2-run1_result_105	1	DPAALYAAARAEYERRLAEEGRTPELEALWAEVEARYAAARAAAAAAAAA	0.6412157397895688	0.9306398104526525	95.77570343017578	0.7207536697387695	2.2594316005706787	nan	inf
monomer-50-nr2-run1_result_105	2	DPAAAYAAAEEEYARRLAAEGETPELAAWRAAVEAAYAAALAAAAAAAAA	1.0441526238837844	0.8480909280573066	96.7516098022461	0.7521048188209534	2.0243868827819824	nan	inf
monomer-50-nr2-run1_result_105	3	DAAAAFAAAAARYAERLAAEGETPALAAEWAATVAAAAAALAAAAAAAAA	4.234129783539691	0.2852506559326079	81.18551635742188	0.5902025699615479	4.608781337738037	nan	inf
monomer-50-nr2-run1_result_105	4	NPEEEYKKAEAEYKKLLAEYGETPELKEWRAKVEAKYAAAKEAEAAAKAA	1.0318766656291423	0.8546320893627616	91.55988311767578	0.6325788497924805	3.4178709983825684	nan	inf
monomer-50-nr2-run1_result_105	5	DPEAAYAAARAEFEELLARYGLTPELAAWWAEVEAAYEAARAAEAAAAAA	0.8224729589130103	0.8951084959894202	96.95640563964844	0.7401155829429626	2.0473480224609375	nan	inf
monomer-50-nr2-run1_result_105	6	DPEERYAAALAEYERRLAEEGRTPELEAWWAAVEAEYAAARAAAEAAAAA	0.6633493389334876	0.9271805860855192	96.8323745727539	0.7316000461578369	2.064887762069702	nan	inf
monomer-50-nr2-run1_result_105	7	DPDEAYEEARAEYEARKAEEGVTPELEEWWAEVEAAYAAAQAARAAAAAA	0.6991505811831393	0.9201651225363431	96.37583923339844	0.7296855449676514	2.1591079235076904	nan	inf
monomer-50-nr2-run1_result_105	8	DPAAAYAAAAAAAAAALAAAGATAALAAAAAAADAAYAAAAAAAAAAAAA	17.311409807509804	0.04256230887613028	93.85968780517578	0.6102420687675476	3.6445717811584473	nan	inf
monomer-50-nr2-run1_result_105	9	DPLARFAAARAEYEERRKAEGVTPELKAWWAAVEAEYAAALAAALEAALA	0.5791578215315921	0.9424804378867649	95.72891235351562	0.7144010663032532	2.4747743606567383	nan	inf
monomer-50-nr2-run1_result_105	10	NPKEKYEKEKKRYEELLKKYGETEELKKEWEKVEEEYKKALEEEEKKKKE	1.1687140931153412	0.8309573147717765	89.71753692626953	0.5661947131156921	4.398506164550781	nan	inf
monomer-50-nr2-run1_result_105	11	DPEAAYAAALAEYERRLAELGETPELREWWAAVEAAYAAALAAEAAAAAA	0.9354588754494748	0.8741560374095211	97.25748443603516	0.7452028393745422	1.9884302616119385	nan	inf
monomer-50-nr2-run1_result_105	12	DPREEYAAALAAFAARLAAEGLTPELAAELAAVLARYAAALAAEAAAAAA	4.583206878888787	0.2377718118303665	78.5060806274414	0.5333508253097534	5.4664106369018555	nan	inf
monomer-50-nr2-run1_result_105	13	DPAAYYAAAAAAAAAARAAEGATPALAAAWAAVDAAYAAALAAAAAAAAA	3.4656658044518256	0.3635405623294045	75.59196472167969	0.504104733467102	7.229678630828857	nan	inf
monomer-50-nr2-run1_result_105	14	DPEAAYAAALAAFKERLAKEGLTPELAAERAAVEAKYAAALAAAAAAAAA	1.0943968685058811	0.836431544073459	86.58464813232422	0.5822426080703735	4.122786521911621	nan	inf
monomer-50-nr2-run1_result_105	15	NPEEEYRRARAEYERRLAEEGETPELRAWWAEVEARYAAALAAAAEAAAR	0.4800416185485203	0.9584855433828365	96.03694152832031	0.711560845375061	2.4212512969970703	nan	inf
monomer-50-nr2-run1_result_105	16	DPAAAYEAALAEFEERLAAEGLTPELEAWWAEVQAAYEAARAAAAAAAAA	0.9041842686472117	0.8795006819863852	96.83036804199219	0.7387551069259644	2.0680735111236572	nan	inf
monomer-50-nr2-run1_result_105	17	DPAARYAAARAEYAARLAAEGETPELRAWWAAVEAEYAAARAAAAAAAAA	0.5283189622786935	0.950318225864651	96.68106842041016	0.7431643009185791	2.053152322769165	nan	inf
monomer-50-nr2-run1_result_105	18	DPEAEYAAALAEYEARLAAEGETPELKAWWAEVEARYAAAQAAAAAAAAA	0.7178299593325834	0.9154276308502679	96.36402130126953	0.7299916744232178	2.1653623580932617	nan	inf
monomer-50-nr2-run1_result_105	19	DPEAEYAAARAAYAERLAAEGETPELRAWWAAVEARAAAARAAAAAAAAA	0.6778305142926697	0.9226965790156192	95.48274230957031	0.7193683385848999	2.2706186771392822	nan	inf
monomer-50-nr2-run1_result_105	20	DAAARAAAAAARYAELLAREGETPELAAERAAVEAEYAAALAAAAAAAAA	4.254768669246243	0.27412575422471724	73.4545669555664	0.4984859526157379	7.045232772827148	nan	inf
monomer-50-nr2-run1_result_105	21	DPEARYAAALAEYERRRAAEGVTPELEAWWAAVQAEYAAAQAARAAAAAA	0.417373165969011	0.9678325113614632	97.0752944946289	0.7372065782546997	2.0003514289855957	nan	inf
monomer-50-nr2-run1_result_105	22	DPDAAAAAAAAARAARLAAEGETPELRAEWAAVEAARAAAAAAAAAAAAA	4.402192095530743	0.2447294986037607	74.67877960205078	0.4951930046081543	7.053093433380127	nan	inf
monomer-50-nr2-run1_result_105	23	DPAAAYAAAKAEFAARLAKEGLTPELEAWWAEVEAAYAAAKAAEAAAAAR	0.8262546877150775	0.8940141463937159	95.42255401611328	0.7088238596916199	2.4632668495178223	nan	inf
monomer-50-nr2-run1_result_105	24	DPAEEYEAARAEFERRLAEEGLTPELAAEWAAVEARYAAALAAEAAAAAA	0.5964817017333924	0.9400175869013904	96.97129821777344	0.7355387210845947	2.0533976554870605	nan	inf
monomer-50-nr2-run1_result_105	25	DPEAAYAAARAEFEERLAREGLTPELAAWRAEVEAAYAAARAAAEAARRA	0.7755992989348978	0.9032508453551512	96.33036804199219	0.7174584269523621	2.256484270095825	nan	inf
monomer-50-nr2-run1_result_105	26	DPAAAAAAAEAAFAAALAAEGLTPELAAAWAATQAAYAAALAAAAAAAAA	3.8992443689463894	0.3280872523516877	79.21424865722656	0.5226491689682007	5.885850429534912	nan	inf
monomer-50-nr2-run1_result_105	27	DAEEEYAKALAEYEERLAKEGETPELKAELAKVEAKYKAAQEAKAAAAAA	0.7303889288438831	0.9140524246395698	90.09833526611328	0.610047459602356	3.6085710525512695	nan	inf
monomer-50-nr2-run1_result_105	28	DPEAAYAAARAEYAARLAAEGETPELAAWWAAVEAAHAAARAAAAAAAAA	0.8942387799626971	0.8778395738679956	94.0023422241211	0.7101342082023621	2.635984420776367	nan	inf
monomer-50-nr2-run1_result_105	29	DAAAAAAAAAAAAARALAAAGATPELAAAWAAAAAAAAAALAAAAAAAAA	4.641437126624544	0.2385331071104314	68.5364990234375	0.49412623047828674	7.267877101898193	nan	inf
monomer-50-nr2-run1_result_105	30	DPAAEYAAAAAEYAARLAAEGDTPELAAWWAAVQARYAAAQAAAAAAAAA	0.8128562509692889	0.8968041286097421	91.09937286376953	0.6793553829193115	2.8807690143585205	nan	inf
monomer-50-nr2-run1_result_105	31	NPEEKYEKAKKEFEEKLKKEGLTPELKEWWKKVEEEYKKAKEEKLKAELE	0.9972802903523509	0.8631976004360977	91.35411834716797	0.6049981117248535	4.022005558013916	nan	inf
monomer-50-nr2-run1_result_106	0	DPAAAAAAARAAARARIDAELGPDAPPAAKAAAFRAAAEPELAAIAAAGA	0.8008303264283712	0.9031509856424903	85.18294525146484	0.6229545474052429	3.969515562057495	nan	inf
monomer-50-nr2-run1_result_106	1	DPAAAAAAAAAAGRAAILAELGPDAPAAALRAAFAARVLPGLAAIAAAGA	13.539771132003429	0.07441967277961405	79.0364761352539	0.4204525351524353	10.50448989868164	nan	inf
monomer-50-nr2-run1_result_106	2	DAAAAAAAAAAAARAKILAELGPDAPAAALAAAFAARAAPELAAIAAAGA	4.6800125814160145	0.27935296971632634	71.1357192993164	0.4198570251464844	9.689788818359375	nan	inf
monomer-50-nr2-run1_result_106	3	DPAAEEAAARARHRAAIIARLGPDAPPAELEAAFREEAEPELAAIRAAGA	0.30557693864570645	0.9821976890178066	93.1723403930664	0.6970266699790955	2.79970121383667	nan	inf
monomer-50-nr2-run1_result_106	4	DPAAAAAAARAAAEAAITARLGPDAPPAEKAAAFAAEAEPELAAIRAAGA	7.965558165348456	0.14156725320409863	82.59535217285156	0.4176563620567322	9.683371543884277	nan	inf
monomer-50-nr2-run1_result_106	5	DPAAAAAAARAAKLAEIRAELGPDAPPAALAAAFAARAEPELAAIAAAGA	1.5507017953414517	0.776591786867561	79.78636932373047	0.5871530771255493	5.872167110443115	nan	inf
monomer-50-nr2-run1_result_106	6	DPEKEAEKKRKEIYEKILKELGKDAPKEEIEKEFKKKGEPELEKIKEKGK	0.5720246674628909	0.9429820197170006	89.44733428955078	0.5946578979492188	4.0514936447143555	nan	inf
monomer-50-nr2-run1_result_106	7	DAAARAAAARAAALARIRARLGADAPPALLAAAFAAEALPELAAIAAAGA	1.7753580402186622	0.7392032773703673	78.29336547851562	0.5769838690757751	6.056876182556152	nan	inf
monomer-50-nr2-run1_result_106	8	DPEAAAAAYRAEALARIDAELGPDAPAAEKAAAFAARAEPALAAIAAAGA	0.3626153315149342	0.975871190698408	94.32380676269531	0.7226848602294922	2.510610342025757	nan	inf
monomer-50-nr2-run1_result_106	9	NPEEKAKKYEEEKRKEIVEELGEDAPEEEKEKRFKEEAEPELEKIKAEGK	0.6258888498596877	0.933411420196768	91.78450775146484	0.6367288827896118	3.268265962600708	nan	inf
monomer-50-nr2-run1_result_106	10	DPAAAAAALRAAARARITARLGPDAPQAEKDAAFAAEAEPELAAVAAAGA	6.42464427694614	0.17522754635607954	75.05877685546875	0.4088420867919922	11.343048095703125	nan	inf
monomer-50-nr2-run1_result_106	11	DPAAEAAALRAEHRARIVAELGEDAPEAEKEAAFAARALPELERIRAAGA	0.41317460694911184	0.9688476962242386	93.2420654296875	0.7009012699127197	2.796503782272339	nan	inf
monomer-50-nr2-run1_result_106	12	DPAAAAAAARAAAAARIAAALGPDADPAAKAAAFAEEAEPELAAIAAAGA	10.215724374569483	0.12720874777893734	75.16156005859375	0.4295567274093628	11.034730911254883	nan	inf
monomer-50-nr2-run1_result_106	13	DAAAAAAAHRAAARARLLAALGADAPAAELAAAFAAEAEPELAAIRAAGA	3.8987219819955055	0.374293524312923	67.98478698730469	0.4260241985321045	9.9931058883667	nan	inf
monomer-50-nr2-run1_result_106	14	DAEAEAAAYREEALARITEELGEDAPEEEKERRFAEEAEPKLEEIRAAGA	0.436964222668844	0.964883105943391	93.80413818359375	0.6813175082206726	2.777160167694092	nan	inf
monomer-50-nr2-run1_result_106	15	DPEAAAAAHRAAGLAAIIAELGPDAPPAELAAAFAERVEPALAAIRAAGA	0.42071379359035727	0.9675001451236418	95.6164321899414	0.7393043041229248	2.3272898197174072	nan	inf
monomer-50-nr2-run1_result_106	16	DAAAAEAAHAAEARAAIDAELGPDAPPAAKEAAFAARAEPALAAIRAAGA	0.42779066791648185	0.9697593804098578	94.30007934570312	0.7276167273521423	2.527744770050049	nan	inf
monomer-50-nr2-run1_result_106	17	DPAAAAAAHAAAGLAAIRAALGPDAAPAALAAAFAAAVLPALAAIRAAGA	3.815755472574004	0.33064314167385267	67.69706726074219	0.41493552923202515	8.889886856079102	nan	inf
monomer-50-nr2-run1_result_106	18	DPAAEAAALAAAYRAAILAELGPDAPEEEKAAAFAARAAPALAAVAAAGA	0.2907598958829538	0.9839371360019071	92.90035247802734	0.6936391592025757	2.70710825920105	nan	inf
monomer-50-nr2-run1_result_106	19	DPAAAAAAARAAARAAITARLGADAPPAAKAAAFAAEAAPALAAIAAAGA	14.062377629735796	0.05851468626485617	77.26984405517578	0.41660597920417786	11.16138744354248	nan	inf
monomer-50-nr2-run1_result_106	20	NAKEKAEKYRKEAKEKIEKKLGKDAPKEEKEKEFKKEAEPKLKEIEKEGK	0.6046882909632392	0.9386558767301039	90.54102325439453	0.6128672957420349	3.6598474979400635	nan	inf
monomer-50-nr2-run1_result_106	21	DPAAAAAAARARYRARILAELGPDAPAAAKEAAFAARALPALAAIAAAGA	2.784559651521185	0.5844691307295069	76.1415786743164	0.4801568388938904	7.100264072418213	nan	inf
monomer-50-nr2-run1_result_106	22	DPAAAAAAHRAAALAAITAALGPDAPAAARDAAFAAAAAPALAAIAAAGA	2.299469590452961	0.5890139540906846	74.63941192626953	0.4917968511581421	5.956481456756592	nan	inf
monomer-50-nr2-run1_result_106	23	DAAARAAAARAAARAAILAELGPDAPPAELAAAFAARAAPALAAIAAAGA	2.36308412838647	0.6243056768046951	72.85641479492188	0.46906712651252747	7.104537487030029	nan	inf
monomer-50-nr2-run1_result_106	24	DPAAAAAAARAAARAAILAALGPDAAPAALAAAFAARALPALAALRAAGA	11.991251048422809	0.09872841359030145	76.40226745605469	0.4330558478832245	10.287753105163574	nan	inf
monomer-50-nr2-run1_result_106	25	DAAAAIAAHRAAALAAIRAALGPDAPPAALAAAFAARAEPALAALRAAGA	0.6769297760761002	0.9256914185563465	85.01949310302734	0.6198480129241943	4.061760425567627	nan	inf
monomer-50-nr2-run1_result_106	26	DGAAEAAAAAAAARAAILAALGADAPEAVKAAAFRAEALPALAAIAAAAA	5.837919284484487	0.20602390666373535	71.7110366821289	0.43197381496429443	9.998801231384277	nan	inf
monomer-50-nr2-run1_result_106	27	DAAAAAAALAAAIRAEILAALGADAPAEALAAAFAAAGAPALAAVAAAGA	1.7591666680861182	0.6839472725641287	74.9817886352539	0.49806803464889526	6.451796054840088	nan	inf
monomer-50-nr2-run1_result_106	28	DPEAAAAAYRAAAKAAIDARLGPDAPAAEKEAAFAAEAEPALAAIRAAGA	0.4693968399248582	0.9614417187960934	94.66669464111328	0.728212833404541	2.483567237854004	nan	inf
monomer-50-nr2-run1_result_106	29	DAAAAAAAARARHRARIEARLGADAPPEAKAAAFAAEAAPELAAIAAAGA	1.378869289916752	0.7984183554356338	81.21673583984375	0.5981974601745605	5.03752326965332	nan	inf
monomer-50-nr2-run1_result_106	30	DPAAAAAAAAAAARARILAELGPDAPAAEREAAFAARAAPELAAIAAAGA	1.6255102469220888	0.6945305040334188	76.35087585449219	0.5211554765701294	5.762545108795166	nan	inf
monomer-50-nr2-run1_result_106	31	DGLAAAAAHRAAARAAILARLGPDAPPAALAAAFAAEAAPALAAIAAAAA	3.4926851012611397	0.4997658296735301	82.80058288574219	0.5752214193344116	4.795462608337402	nan	inf
monomer-50-nr2-run1_result_107	0	AAARAAADAAVAAAAAAAAAAPAADKAAAQAALAAALEAAKAAYAAAAAA	1.4070644670985768	0.7767722456574448	77.4923324584961	0.5650479793548584	5.151752471923828	nan	inf
monomer-50-nr2-run1_result_107	1	GEKLAEVEAIKEKAKKEVEEAPEEKKEEKKKEYEKLLEELKKLYEAAKKA	1.7659980144411616	0.6646489691844615	83.9920654296875	0.5138989686965942	5.248116970062256	nan	inf
monomer-50-nr2-run1_result_107	2	AAAAAAVDAKIAAAKAAAEAAPAAEKEAAKAALDAFLAEAEEAKAAAAAA	1.1061618759126108	0.8254531560026366	87.59278869628906	0.6315874457359314	3.371396064758301	nan	inf
monomer-50-nr2-run1_result_107	3	SAALAAAAAAVAAAAAAAAAAAPADKAAAWAALAAALAAAAAAWAAAAAA	3.067707018878336	0.4420762377385284	64.56875610351562	0.45800134539604187	8.315811157226562	nan	inf
monomer-50-nr2-run1_result_107	4	GAALAAADAAVAAAEAAAAAAPPAERAAARAAAAAALEAAAALYAAAAAA	1.554622361533822	0.7466141319553874	83.16433715820312	0.597716212272644	3.7125284671783447	nan	inf
monomer-50-nr2-run1_result_107	5	AAALAAALAKVAAAAAAAAAAPAALRAAARAALAAFLAAHAADFAAAAAA	20.309788788624104	0.025064391966278535	84.40144348144531	0.5184826254844666	6.8708648681640625	nan	inf
monomer-50-nr2-run1_result_107	6	AAARAAADAEVAAARAAAEAAPPEQKAAAWAAFEARLAALAAAWAAAAAA	2.072005688421895	0.6477485981586854	93.3045654296875	0.7014740109443665	2.4448585510253906	nan	inf
monomer-50-nr2-run1_result_107	7	AAARAAADARLAAARAAAAAAPPELRAAAQAALEAERAALAAAWAAAAAA	2.3121720623272175	0.5885046000982093	91.7371826171875	0.667060911655426	2.752063512802124	nan	inf
monomer-50-nr2-run1_result_107	8	AAATAAAAAAAAALAAAAAAAAAEAKAAAQAAAEAALAALAALAAAAAAA	20.216369856439073	0.028242719406472855	93.70095825195312	0.653529167175293	3.1541054248809814	nan	inf
monomer-50-nr2-run1_result_107	9	AAALAAAEAKIAAAKKAAAAAPPELKAAAQAAYEAFLAEAKADYAAAAAA	1.3889339373257092	0.7622431766906232	82.13108825683594	0.5480977892875671	4.611668586730957	nan	inf
monomer-50-nr2-run1_result_107	10	SEALAAAAALVEAARAAAAAAPPEQKAAAQAALDAALEAHAAAVAAAAEA	2.1417794264500087	0.6029248340152358	94.63334655761719	0.7323575019836426	2.2542738914489746	nan	inf
monomer-50-nr2-run1_result_107	11	EEKKKEVLEKIEKKKKEVEEAPPEKKEEAKKEFEKFLEEAKELLKKAEKE	1.3405675988721812	0.7707628138820481	89.47647857666016	0.601681113243103	3.7192416191101074	nan	inf
monomer-50-nr2-run1_result_107	12	DALLAAADAREEALRAAAAAAPPELQAAAQAAYEAELARLAEAYAAAAAA	1.6471663668823768	0.7257718697665618	91.54415893554688	0.6635787487030029	2.6973774433135986	nan	inf
monomer-50-nr2-run1_result_107	13	AAARAAAAARIAALAAAAAAAPAAERAAARAALAAALAELAAAWAAAAAA	2.3425238120095018	0.6023815709146146	77.88127136230469	0.5738577246665955	4.704148292541504	nan	inf
monomer-50-nr2-run1_result_107	14	AEAWAKADAERDARLAAAEAAPADKKAAAWADYEAALAKLAEAYAAAAAA	1.992539518277861	0.6464412439912866	92.3143539428711	0.6732339859008789	2.7412235736846924	nan	inf
monomer-50-nr2-run1_result_107	15	AAARAAAQARRAAAAAAAAAAPPEQRAAAQAALDAFLAEAEALWAAAAAA	4.516330207880672	0.40178135942268056	85.78245544433594	0.5393520593643188	5.389188289642334	nan	inf
monomer-50-nr2-run1_result_107	16	AAALAEAEAELRAAEEAAAAAPPEERAAARAALEARRAELAAAYAAAAAA	1.984908806389854	0.6321846035346461	91.47506713867188	0.6734718084335327	2.5959889888763428	nan	inf
monomer-50-nr2-run1_result_107	17	AAALAAAKAKEEALKAAAEAAPPEKKAAAWAEYQAALEALKADWAAAAAA	1.8352677202545138	0.6849224872475911	85.80999755859375	0.5675960779190063	4.158113479614258	nan	inf
monomer-50-nr2-run1_result_107	18	AAALAAADAALAAAQQAAAAAPPEQKAAAQAALQAQAAALQQAYAAAAAA	1.8729205674315246	0.6675800026495441	86.61017608642578	0.6040329337120056	3.6900928020477295	nan	inf
monomer-50-nr2-run1_result_107	19	AAALAAALAAAAALAAAAAAAPPAEKAAAQAAYEAALAALKAAFAAAAAA	1.7512883846110532	0.6804604482866	72.4974136352539	0.4897194504737854	6.64747953414917	nan	inf
monomer-50-nr2-run1_result_107	20	AAALAAALAAAAAARAAAEAAPPELKEAAWAAYEAALEALKAAFAAAAAA	2.1725994786333906	0.5904253449462905	88.68523406982422	0.6549807786941528	3.075043201446533	nan	inf
monomer-50-nr2-run1_result_107	21	AAALAAAAAAVAAAAAAAAAAPAAEKAAAAAALAAALAEAAAAFAAAAAA	20.422732781954704	0.026415138997499043	91.697998046875	0.5713948011398315	4.5225396156311035	nan	inf
monomer-50-nr2-run1_result_107	22	AAARAAADAAAAAARAAAAAAPPAARAAAAAALAAALAAGEAAYAAAAAA	5.528173520162442	0.29394437994788214	79.54914855957031	0.49556323885917664	7.118828773498535	nan	inf
monomer-50-nr2-run1_result_107	23	AEALAAAEAKRKAAEEAVKAAPEEKKAAAQAAYDALMKELAKAYAAAAAA	2.0129719042400116	0.6194244354120483	86.59562683105469	0.5833169221878052	3.787036180496216	nan	inf
monomer-50-nr2-run1_result_107	24	AAARAAADAIEAALKAAAEAAPPEDKAAADAAYAAALAELKALYAAAAAA	1.3539887149775172	0.7845415134945426	84.63890075683594	0.5787664651870728	3.947343349456787	nan	inf
monomer-50-nr2-run1_result_107	25	AAALAAAEAARAAREAAAEAAPPAEKAAAWAEYEAFLAELEELYAAAAAA	1.8880565270894976	0.6708067936482854	93.46897888183594	0.7029244899749756	2.3865749835968018	nan	inf
monomer-50-nr2-run1_result_107	26	GEALAAAKAKIAAAKAAVEAAPPEKKAAAQAEYEKFLEEHKKDLQAALEA	1.21082213749271	0.8265096266396149	86.0421142578125	0.5759974718093872	4.276256084442139	nan	inf
monomer-50-nr2-run1_result_107	27	AAALAAALARLAARAAAAEAAAPEARAAAAAAAEAAAAALAAAFAAAAAA	4.940696450235573	0.3140554374281635	70.37937927246094	0.4877612292766571	8.474632263183594	nan	inf
monomer-50-nr2-run1_result_107	28	AAAAAAAQARIDAAAAAAAAAAPAQKAAAQAALEAARAALAAAAAAAAAA	18.93750348528541	0.03604049651687018	93.3172607421875	0.5881446599960327	3.831416606903076	nan	inf
monomer-50-nr2-run1_result_107	29	EELYKEAEEKIEELKEKVEKAPEEKKEEAWEKYKEELEKLEELFKEAEEK	1.7667618265419835	0.6798655117760268	89.29497528076172	0.5747090578079224	3.803532361984253	nan	inf
monomer-50-nr2-run1_result_107	30	GAALAAAGAAIAAARAAAAAAPPALRAAAGAALAAALAEAAAALAAAAAA	2.0414925895591574	0.6466521299422188	73.6615982055664	0.49921876192092896	6.233096122741699	nan	inf
monomer-50-nr2-run1_result_107	31	DEALAAALAAVEALRAAAAAAPPELREAAWAALEAALAALAEAFAAAAAA	2.169941346194196	0.6275744759780565	92.34933471679688	0.657900869846344	2.748530864715576	nan	inf
monomer-50-nr2-run1_result_108	0	SSSSEEDXDLDDILAEVLAELEPESEEELEEADEEAEEEYEEDEEEEEEE	13.872127516815947	0.07291670393043401	80.00103759765625	0.42136117815971375	9.803128242492676	nan	inf
monomer-50-nr2-run1_result_108	1	FNKSKEEADYEKILEEVMKKLKPETKEKIEKAKKLAEELYKKAVEKWKKE	7.611202327784262	0.13847872327288274	87.64545440673828	0.4775344133377075	6.76459264755249	nan	inf
monomer-50-nr2-run1_result_108	2	FSSSPAEADPEAILAAVLAELEPATPERLAEARRRAAELTAEARAYWAAN	1.5777300849191436	0.8473173675134394	74.9727783203125	0.5144602060317993	7.1301140785217285	nan	inf
monomer-50-nr2-run1_result_108	3	GSKSPEEGDYEKILKEIMEELKPSSPERIEEAKKLAEERYKEIKKYWEEN	3.6296132809622015	0.5328172962265527	84.5126953125	0.579969048500061	5.692844867706299	nan	inf
monomer-50-nr2-run1_result_108	4	FSRSPEEADYEKILAEVLAKLKPSTPEKIAEAKREAERLYEEAKRYWEEN	5.125077467837895	0.39054233853355635	81.08586883544922	0.5306458473205566	6.613654613494873	nan	inf
monomer-50-nr2-run1_result_108	5	FSNSKEEADYEKILEEILKELKPDSKEKLEEAKKKAEEKYKEVKEYWKKN	5.297700741194333	0.3781118496607767	83.8712158203125	0.5430882573127747	6.124220848083496	nan	inf
monomer-50-nr2-run1_result_108	6	FSSSPEEADYEKILAEVMAELKPDTPERIAEAKKIAKERYEKAKAYWEAN	3.606038379565048	0.5639873205790521	78.69017028808594	0.5218710899353027	7.398688316345215	nan	inf
monomer-50-nr2-run1_result_108	7	FGSSPEEADLERILAEIMAERRPATPERIAEAEREARARYAAAVAYWEAN	5.580053939214639	0.21865969185069647	78.80384826660156	0.46340763568878174	9.550829887390137	nan	inf
monomer-50-nr2-run1_result_108	8	GNKSKEEGNYEKILEEILKELKPKTPEKIEKAKKLAEEKYKEIKEYWKKN	4.554604750584043	0.4221095730011821	86.01203155517578	0.571740984916687	5.645121097564697	nan	inf
monomer-50-nr2-run1_result_108	9	FNKSKEEGDYEKILKEVLEELKPETEEKLKKANEIAEKKYKEYLKYWEEN	4.3931991291497265	0.4482994609323607	82.65744018554688	0.5297189950942993	6.3812408447265625	nan	inf
monomer-50-nr2-run1_result_108	10	FSSSKEEANYEKILEEVLKKLKPSSEEKIKKAEEEAKKLYEEAKKYWEEN	5.036363988851128	0.3962314609669598	83.7785415649414	0.5551730990409851	5.893575191497803	nan	inf
monomer-50-nr2-run1_result_108	11	FNNSPEEADYEKILKEVLEKKKPSSKERLEEAKKEAERLYKEAVEYWKEN	1.447687015864628	0.8278834984573495	81.00410461425781	0.5444005727767944	6.677332878112793	nan	inf
monomer-50-nr2-run1_result_108	12	FSSSPEEADLEKILAEVLAKLKPSSPERLAEAKALAEKLYKEAVEYWKLN	4.931938818956526	0.44317731814705175	70.1326904296875	0.37598365545272827	9.85425090789795	nan	inf
monomer-50-nr2-run1_result_108	13	FSSSPEEADYERILAEVLARLNPDTPERLAEARRLAEERYEAAVRYWEEN	2.165019506754852	0.7628177255208861	82.13243103027344	0.6017332077026367	6.121894359588623	nan	inf
monomer-50-nr2-run1_result_108	14	FDKSPEEADYEKILEEVLKELKPSSEEKIKEAKKIAEERYKEAKKYWEEN	5.025485272632105	0.39266326377809185	81.45571899414062	0.5219689011573792	6.653029441833496	nan	inf
monomer-50-nr2-run1_result_108	15	FSKSKEEADYKKILEEILKKYKPKTKEKIEKAKKEAEKEYKKAKEYWEKN	4.917695112774603	0.3868222971163564	84.0726547241211	0.5264984965324402	6.196774959564209	nan	inf
monomer-50-nr2-run1_result_108	16	FNKSKEEADYEKILKEIMEKYKPETKEKIEKAKEEAEKKYKEAKEKWKKE	9.216592075475281	0.1057673550086382	81.3746109008789	0.3832857608795166	10.724603652954102	nan	inf
monomer-50-nr2-run1_result_108	17	FSSSEEEADYEKILEEIMKERKPSSPEKIAKAEEEAKKKYEEAKKYWEEN	5.558229300568373	0.3590533264870824	82.10271453857422	0.5429575443267822	6.204207420349121	nan	inf
monomer-50-nr2-run1_result_108	18	FSNSPEEADYEKILAEILAELKPDSPEKLAEAEKLAKEKYEEAKKYWEEN	1.5531534310830257	0.8511130180481057	79.96687316894531	0.5336340069770813	6.9416632652282715	nan	inf
monomer-50-nr2-run1_result_108	19	FNKSPEEQNYEKILKEIMEEKKPSTEEKIKEAEKEAEKKYKEGKEYWEKN	5.365019105839775	0.33548282809404933	84.98946380615234	0.5725902318954468	5.5799360275268555	nan	inf
monomer-50-nr2-run1_result_108	20	MSSSKEEADYEKILKEVLEELKPESEEKIEEAKKKAEELYKKGVEYWKKN	5.310720326269806	0.37508572709929683	84.67875671386719	0.5529933571815491	5.957491874694824	nan	inf
monomer-50-nr2-run1_result_108	21	FSSSPEEADYEKILAKVLAELKPDTPEKLAKAKEIAKKLYEEAKAYWKAN	5.125669864318816	0.38828603859652516	81.76813507080078	0.5205883979797363	6.5689802169799805	nan	inf
monomer-50-nr2-run1_result_108	22	GGRSPAEGDAAAILAAVLAERRPATPERLAAARAEAAARTAAIRAAWAAG	4.953380514119102	0.2989182383547242	74.62618255615234	0.45523273944854736	9.815718650817871	nan	inf
monomer-50-nr2-run1_result_108	23	FNTSPEEGDYEKILAEILAKLKPDTPEKIAQANKEAETRYAEIKAYWEAN	2.5697826007418505	0.6537995857898696	81.47443389892578	0.5550529956817627	6.649571895599365	nan	inf
monomer-50-nr2-run1_result_108	24	FSSSKEEADYEKILEEVLKEKKPSTPEKLKEAEEEAKRLYEEAKRYWEEN	5.306983435876987	0.3713062237407677	85.27030944824219	0.5733091831207275	5.48631477355957	nan	inf
monomer-50-nr2-run1_result_108	25	FNKSKEEANYEKILEEVMKKLKPSTPEKIKKAKELAEKLYKEAKEYWEKN	5.148802752153876	0.38748699691976796	87.25492095947266	0.5863885879516602	5.203103542327881	nan	inf
monomer-50-nr2-run1_result_108	26	FSKSKEEADYEKILKEILEKLKPSTKERIKKAEEEAEKKYKEAKEYWEKN	9.600244804636604	0.1353353612219181	79.8073501586914	0.36152759194374084	12.064872741699219	nan	inf
monomer-50-nr2-run1_result_108	27	FSSSPEEADYEKILAEVMAELKPDTPEKIAEARKIAEEKYKEAKAYWEAN	5.063951870278685	0.39856026914267767	81.18412017822266	0.5356879234313965	6.401113033294678	nan	inf
monomer-50-nr2-run1_result_108	28	FSSSPEEADYDKILAEIMAKLKPSSPERIKEAEELAKKEYEAAKKKWEEN	5.367906970802172	0.36305702495166486	80.95105743408203	0.5351229906082153	6.629120349884033	nan	inf
monomer-50-nr2-run1_result_108	29	FSKSPEEADYEKILEEVMKKLKPDTPEKIEKAKEEAEKLYKEAKKYWEEN	5.2045776482620765	0.379506828147324	84.54603576660156	0.5475191473960876	5.750375747680664	nan	inf
monomer-50-nr2-run1_result_108	30	FSRSPEEADYEAILAEVMAERKPATPERIAAAREEAERLYEEAVRYWEEN	10.265951117124647	0.12127782217460326	75.13020324707031	0.41286200284957886	12.577990531921387	nan	inf
monomer-50-nr2-run1_result_108	31	FSSSPEEANYEKILKEVLAKLKPSTPEKLKEAEKIAKEKYEEAKKYWELN	5.004094512811178	0.4028529077633156	82.45899963378906	0.5354012250900269	6.408574104309082	nan	inf
monomer-50-nr2-run1_result_109	0	AKWILKSNKTENVKRSDGTIDTITTITTETDTKTNPEKITKTDTYINGKK	3.2170687462417455	0.4299927061848357	80.23826599121094	0.5423445701599121	7.636167049407959	nan	inf
monomer-50-nr2-run1_result_109	1	AKWITLKNDTKEVKLPNGKTETITTVTKETDVTTDPNKVVTTTTYVNGKK	2.6313829447323895	0.621953797663763	84.25345611572266	0.5760047435760498	6.251911163330078	nan	inf
monomer-50-nr2-run1_result_109	2	AKWITKSNTTTNITNSNGTTTTKTTVTTETDVTTDSNKVTTTKTYINGKE	6.461735753612694	0.16700089376188207	61.140174865722656	0.3529285192489624	12.39183235168457	nan	inf
monomer-50-nr2-run1_result_109	3	AKWILLSDEEREIKLPNGETAVERTITRKTDIKTDPKEVIETTTLINGKP	1.768664431045348	0.7537207537266526	86.40628814697266	0.5756374597549438	6.156534194946289	nan	inf
monomer-50-nr2-run1_result_109	4	AKWITLEKKTEKKKLPNGKTETITTVTRETDTKTDPNKVVKTTVYVNGKA	3.3866908387676355	0.5615783465169517	67.46820831298828	0.3845084309577942	12.113554954528809	nan	inf
monomer-50-nr2-run1_result_109	5	AKWILLSDEEREIQNPDGTTSTLRTITRETDVATDPTKVVTTTTYVNGVA	2.8800848154738468	0.6988150163887429	81.8443832397461	0.559421956539154	6.804415225982666	nan	inf
monomer-50-nr2-run1_result_109	6	AKWIKVSDETTDIKQSDGTTVTKRTVTTKTDTATDPTAVTETKTYINGVE	1.2581204407054336	0.8669100648119816	85.36625671386719	0.5725963115692139	5.797369956970215	nan	inf
monomer-50-nr2-run1_result_109	7	AKWVTVSNTTTDVAQSNGTTTTVTTVTTATDTATDSTAVTKTTVYVNGTA	7.495731564268861	0.18997391928911322	39.304710388183594	0.16410379111766815	16.26144027709961	nan	inf
monomer-50-nr2-run1_result_109	8	AKWITLSKETKKIKLPNGKTETLTTITRKTDTKTNKKEIIETEIYVNGKK	1.6496571315981046	0.769237763088867	86.25812530517578	0.5986677408218384	6.028867244720459	nan	inf
monomer-50-nr2-run1_result_109	9	ATWITLSDKTEDIKLPNGTTVKKRTVTTKTDTATDPTEVVKTKTYINGKE	1.406982666497628	0.8205009539171522	88.43524932861328	0.6193339228630066	5.117246150970459	nan	inf
monomer-50-nr2-run1_result_109	10	AKKITLSKDTKDIKNSDGTTSTLTTVTTKTDTTTDKTEKTETTVYKDGKK	21.84827907818017	0.032254178111560665	81.95930480957031	0.4226644039154053	12.408536911010742	nan	inf
monomer-50-nr2-run1_result_109	11	ATWILLSNTTTNIQNSNGTTDTKTTITYQTDTATDPTKVVTTTTYINGQA	4.147408189671145	0.4783350208051622	76.48938751220703	0.5318811535835266	7.504814624786377	nan	inf
monomer-50-nr2-run1_result_109	12	AKWILKSNETKEIKLPNGKTEKLTTKTYETDTSTNPNKITKTKTYVNGKE	1.0523786240629525	0.8469872189135704	91.43408966064453	0.6381011009216309	4.31182861328125	nan	inf
monomer-50-nr2-run1_result_109	13	AKWILLSNKTTDVKNSNGTTSTITTITTETDTTTDPNKIVKTTTLINGKE	3.286361051767841	0.7365991647698629	76.12129974365234	0.5163730382919312	7.885983467102051	nan	inf
monomer-50-nr2-run1_result_109	14	AKWILLSNDTKEVKQPDGTTDTITTKTYKTDTTTNPNEIVKTETYVNGKK	0.9206723707729073	0.8794682575484128	89.97515106201172	0.6325676441192627	4.902029514312744	nan	inf
monomer-50-nr2-run1_result_109	15	AKLITKSNTTTTVTNSNGTTDTITTVTTETDTTTDSTKVTTTTTYVNGKA	4.760466128196649	0.45069737500046847	64.58778381347656	0.4025425314903259	9.68458080291748	nan	inf
monomer-50-nr2-run1_result_109	16	AKWIKLSDDTTDIQNPDGTTDTLRTITYETDITTDSNKVTTTKTYLNGVE	1.9684137768957255	0.795883926741843	87.93376922607422	0.6222585439682007	5.486209392547607	nan	inf
monomer-50-nr2-run1_result_109	17	AKWIKLKDETREVKRPDGKIDKIRTVTTETDTKTDPNKIVKTEIYVNGKK	1.4404372387614646	0.8193018483682828	86.38111114501953	0.570093035697937	6.112991809844971	nan	inf
monomer-50-nr2-run1_result_109	18	AKKITVSNTTTDIKLPDGTTVTKTTVTTKTDTTTDSKEVTTTTTYINGKA	4.133049188203487	0.38498583195440494	71.02222442626953	0.43902236223220825	8.75362491607666	nan	inf
monomer-50-nr2-run1_result_109	19	AKWITLSDKKKKVKKSNGKTDTITTKTTETDTKTDKTKVVKTTKYVNGKA	15.595896452830159	0.0539708913848632	72.51316833496094	0.3708299994468689	14.150080680847168	nan	inf
monomer-50-nr2-run1_result_109	20	AKKITLEKKETKVKLPDGTIETKTTVTTETDTKTDPTKKVTTTEYINGKP	2.481063565922543	0.6431333715509304	88.55619049072266	0.6000853776931763	4.982640743255615	nan	inf
monomer-50-nr2-run1_result_109	21	AEWITLSDKETKVLNPNGKVSTIRTVTRKTNTKTNPKEIIKTTVYVDGKE	3.82322007974797	0.5216602804863529	77.08995819091797	0.5038937330245972	8.039419174194336	nan	inf
monomer-50-nr2-run1_result_109	22	AKWILVSDKTTKVKNSDGTTSTITTKTYETDTKTNPKKITKTETYVDGKK	0.907331259963655	0.8760739416627433	91.63725280761719	0.6415988206863403	4.335839748382568	nan	inf
monomer-50-nr2-run1_result_109	23	ATWILESDDTKDVQNSNGTTTTITTKTYKTDTTTDSNAVTETKTYVNGKE	3.1603548803553334	0.4656323390287542	74.22235870361328	0.45836326479911804	8.472969055175781	nan	inf
monomer-50-nr2-run1_result_109	24	AKWILLKNEKKEIKLPNGKIKTLTTITYQTDTKTNPKKIIKTEIYIDGKK	2.22032559617895	0.6846988343178951	86.78777313232422	0.5818160176277161	6.152663707733154	nan	inf
monomer-50-nr2-run1_result_109	25	AKWITLSKETKEVKLPNGETKKITTVTTKTDPKTDKNEVVKTETYIDGKK	0.9686366594843988	0.8711408173224963	91.81023406982422	0.6336324214935303	4.2092413902282715	nan	inf
monomer-50-nr2-run1_result_109	26	AKWITLSNTTTDVQLPNGTTATVTTVTKRTDTATDPTEVVTTTTYVNGTA	4.212335393437666	0.4589352480082567	73.96459197998047	0.4787575602531433	8.452356338500977	nan	inf
monomer-50-nr2-run1_result_109	27	AKWILLSDKKTDVKNSNGTTSTVRTVTTKTDTATNPTEVVKTTTYVDGKA	1.1331096980086255	0.8731305693509559	88.13687133789062	0.6307854652404785	5.239423751831055	nan	inf
monomer-50-nr2-run1_result_109	28	PKWIKLSDETKDIKQPDGTTKTLRTVTTETDTATDPTKVTTTTTYVDGKA	2.6755071596031295	0.6648127913827645	84.27484893798828	0.5514973402023315	6.2627644538879395	nan	inf
monomer-50-nr2-run1_result_109	29	AKWITLSNTTRNVQQPNGTTDTITTVTKRTDTATNPNEVVTTTTYVNGTA	3.9408729247620315	0.5363419224163801	83.40059661865234	0.579058051109314	6.09196138381958	nan	inf
monomer-50-nr2-run1_result_109	30	AKKITLSNTTKNVKNSNGTTSTITTITTETDTTTNPNKIVTTTTYVNGKA	5.110332080099525	0.3966328559501872	66.18060302734375	0.43715155124664307	9.425260543823242	nan	inf
monomer-50-nr2-run1_result_109	31	AKWIKKKDEKKEIKNPNGKISTERTVTYETDTTTNPNKVTTTKTYVDGKE	1.8410806874600463	0.7465027714055726	82.25381469726562	0.5175604820251465	7.106444358825684	nan	inf
monomer-50-nr2-run1_result_11	0	GEKEKEKEEEKKKEEEEKEKEEEEEEEEEEEEEEKEEEEEEEEEEKEKEE	0.4124489319459333	0.9686221899446177	92.59564971923828	0.6611822843551636	2.9929988384246826	nan	inf
monomer-50-nr2-run1_result_11	1	AAAAAAAAAAAAAAEAAAAAAAEAAAAEAAAAAAAAAAAAAAAAAAAAAA	0.7188263064147845	0.9203031882486776	95.9697265625	0.6984128952026367	2.5769736766815186	nan	inf
monomer-50-nr2-run1_result_11	2	GALEKEKEKKKEEEKRKEEEEKKKKEEEERKKEEEKKKEEEKKEEEKKKK	0.7134569406386535	0.9183338316563217	95.65144348144531	0.6068297028541565	3.461702346801758	nan	inf
monomer-50-nr2-run1_result_11	3	GAAAAAAAEAAAAAAAAAAAAAAAAAAAAAAAAAAAAAAAAAAAAAAAAA	0.8109832930998085	0.9021485008461017	95.92986297607422	0.6730175018310547	2.67885684967041	nan	inf
monomer-50-nr2-run1_result_11	4	AAAAAAAAAAAAAAAAAAAAAAAAAAAAAAAAAAAAAAAAAAAAAAAAAA	0.6380578289835442	0.9363055154696275	91.72755432128906	0.6436747908592224	3.1440486907958984	nan	inf
monomer-50-nr2-run1_result_11	5	AAAAAAAAAAAAAAEAAAAAAAAAAAAAAAAAAAAAAAAAAAAAAAAAAA	0.6148675389771974	0.9370434067338639	95.42642211914062	0.6861541867256165	2.6864912509918213	nan	inf
monomer-50-nr2-run1_result_11	6	DAAAAAAAAAAAAAAAAAAAAAAARAAAAAAAAAAAAAAAAAAAAAAAAA	0.763972777772702	0.9097854828331237	93.64820098876953	0.6882092952728271	2.4578585624694824	nan	inf
monomer-50-nr2-run1_result_11	7	AAAAAAAAAAAAAAAAAAAAAAAAAAAAAAAAAAAAAAAAAAAAAAAAAA	0.6380578289835442	0.9363055154696275	91.72755432128906	0.6436747908592224	3.1440486907958984	nan	inf
monomer-50-nr2-run1_result_11	8	AAEAAARAAREAEAARAAAAAAAEAAARAAAEAAAAAEAAAAAAAAAAAA	0.8232624129381259	0.9027703702523577	96.85070037841797	0.7091695070266724	2.3213086128234863	nan	inf
monomer-50-nr2-run1_result_11	9	AAAEAAEAAAREAAAAAAAAAAEAAAAAAAAAAAAAAAAAAAAAAAALAA	0.5152616007889469	0.9524204852587723	96.1097412109375	0.6967870593070984	2.4920873641967773	nan	inf
monomer-50-nr2-run1_result_11	10	GAAERAAAEARAREEAERRAAEEEAERRRAEEARRAEEAARAAEAAALAA	0.48898225615456	0.9586870788863386	97.45650482177734	0.6896359324455261	2.345233917236328	nan	inf
monomer-50-nr2-run1_result_11	11	EEEERRKEEEEKRREEERRREEEEREERERREAEREAEARAAEEARRLAR	0.6631205349938096	0.9306126532206802	96.9791030883789	0.6359275579452515	3.026776075363159	nan	inf
monomer-50-nr2-run1_result_11	12	GAAAAALAAAAAAAAAAAAAAAAAAAAAAAAAAEAARAAAAAAAAAAAAA	0.8328109181521747	0.8995264344444842	94.70756530761719	0.6706118583679199	2.829444169998169	nan	inf
monomer-50-nr2-run1_result_11	13	AAAEAARAAAAAAAAAAAAAAAEAAAAAAAAAERAAAEARAAEAAARAAA	0.7043365106682127	0.9215719103600261	96.69200134277344	0.7010281682014465	2.3021326065063477	nan	inf
monomer-50-nr2-run1_result_11	14	AAAAAAAAAAAAAAEAAAAAAAAAAAAAAAAAAEAAAAAAAAAAAAAALA	0.6322032914503923	0.9351254798020121	94.79419708251953	0.6878888607025146	2.6501646041870117	nan	inf
monomer-50-nr2-run1_result_11	15	AAAAAAAAAAAAEAAAAAAAAAAAAAAAAAAAAAAAAAAAAAAAAAAAAA	0.7906273238127072	0.908414062951979	95.5382308959961	0.6797740459442139	2.6699001789093018	nan	inf
monomer-50-nr2-run1_result_11	16	AAAAAARAAAAAAAAAAAAAAAAAAAAAAAAAAEAAAAAAAAAAAAAAAA	0.6442221758612914	0.9312954195719892	93.75624084472656	0.6761835813522339	2.763160467147827	nan	inf
monomer-50-nr2-run1_result_11	17	GKKEEEKKKKEEEKKKEEEEKEKKKKEEEKKKKEEEKKEKEEEEKKKKEE	0.4992879789191664	0.9571787471347251	95.1061782836914	0.6159030795097351	3.449551582336426	nan	inf
monomer-50-nr2-run1_result_11	18	AAEAAAEAAAAAAAAAEAAAAAAAREEEERRAAAAAAAAAAEAAAAAAAA	0.6117214761314385	0.9392588350493153	96.66476440429688	0.6988639831542969	2.3088326454162598	nan	inf
monomer-50-nr2-run1_result_11	19	AAAAAAAAAAAARAAEEARAAEERAAAEREAEAAAEAEAAAAAAAAALAA	0.5690404194060942	0.9466580140906173	96.66700744628906	0.7013326287269592	2.2939846515655518	nan	inf
monomer-50-nr2-run1_result_11	20	AAAAAAAAAAAAAAEAAAAAAEAEAARAAAAAEEAAAAAAAAALAAALAA	0.5629688551434581	0.9457165253264495	96.10872650146484	0.7033379077911377	2.4696176052093506	nan	inf
monomer-50-nr2-run1_result_11	21	AAAAAAAAAAAAAAAAEAAAAEAAAAAAAAAAAAAAAAAAAAAAAAAAAA	0.5763820057013614	0.9434229177681699	95.86212921142578	0.7005786895751953	2.590841054916382	nan	inf
monomer-50-nr2-run1_result_11	22	EEEERERREREERERREREERRREEEERRRREAEARAEAAAAEAARRAAA	0.4115355048150702	0.9696333317048672	97.37110900878906	0.654918909072876	2.5938920974731445	nan	inf
monomer-50-nr2-run1_result_11	23	AAAELAERAAAEEAARRRAEEEAAAAARRAAEAAAAAEAAAAAARAAALA	0.5945121545935784	0.9404990205968558	96.96231079101562	0.6904881000518799	2.4813263416290283	nan	inf
monomer-50-nr2-run1_result_11	24	GALEEALRRAARAAEEAARRAEEERARAEEEARRREEEARRAAEEAARLA	0.8424496300250052	0.8963738515776831	97.76677703857422	0.682147204875946	2.6015923023223877	nan	inf
monomer-50-nr2-run1_result_11	25	AAAAAAAAAAAAAAAAAAAAAAAAAAAAAAAAAAAAAAAAAAAAAAAAAA	0.6380578289835442	0.9363055154696275	91.72755432128906	0.6436747908592224	3.1440486907958984	nan	inf
monomer-50-nr2-run1_result_11	26	AARAAAEAAARAEAERAAAEEAARRAAAEAEAAARAAAEAAAAAAAAAAA	0.5356404449692548	0.9512758732685453	96.90225219726562	0.7093040943145752	2.2498581409454346	nan	inf
monomer-50-nr2-run1_result_11	27	AEEEERKRREEERRRAEEEEEERRRAAEARAQEEERRRAEAARAAAERAA	0.5132503877529916	0.9537132751719605	97.41200256347656	0.6662081480026245	2.719186544418335	nan	inf
monomer-50-nr2-run1_result_11	28	AAAAAAAAAAAAAAAAAAAAAAAAAAAAAAAAAAAAAAAAAAAAAAAAAA	0.6380578289835442	0.9363055154696275	91.72755432128906	0.6436747908592224	3.1440486907958984	nan	inf
monomer-50-nr2-run1_result_11	29	AEAEAAAAAAAAAAAAAAAAAAAEAAAAAAAAAAAAAAAAEAAARAAEAA	0.7152980123872034	0.918871437100851	96.46674346923828	0.7008512020111084	2.4072773456573486	nan	inf
monomer-50-nr2-run1_result_11	30	AAAEAAAAAAAAAAAAAAAAAAEAAAAAEAEAAAAAAAAAAAAAAAAAAA	0.6439207006830422	0.9329036746045122	96.26143646240234	0.6990230083465576	2.496683120727539	nan	inf
monomer-50-nr2-run1_result_11	31	AAAAAAAAAAAAAAAAAAAAAAAAAAAAAAAAAAAAAAAAAAAAAAAAAA	0.6380578289835442	0.9363055154696275	91.72755432128906	0.6436747908592224	3.1440486907958984	nan	inf
monomer-50-nr2-run1_result_110	0	DAAAALAAAARALAAAAAAAAAAGAAEAAARYAALMAAAAAAAAAAAALL	18.955628148696498	0.023246006679214278	93.55040740966797	0.6582845449447632	3.384333610534668	nan	inf
monomer-50-nr2-run1_result_110	1	DPAAAAAAAVRAAALALAAALAASAEAARELAAALLAAAEALARAAAARA	18.815737382880975	0.02372036483061971	83.01036834716797	0.5338224768638611	5.567481517791748	nan	inf
monomer-50-nr2-run1_result_110	2	DAAAAAAAAVAALAEAIAKALATSAAEAEAIRAALLAAAAAAAAAAAALA	4.119832828807635	0.3480486584450151	72.70564270019531	0.4807239770889282	6.1930131912231445	nan	inf
monomer-50-nr2-run1_result_110	3	GAAAAAAAAAAAAAAAAAAAAAASAAEAAALRAALAAAAAAARAAAAALA	19.020418230513886	0.023132011023073037	93.34134674072266	0.6517401933670044	3.3711585998535156	nan	inf
monomer-50-nr2-run1_result_110	4	DPLAAAAAAVRALAKAIAKALAASPAEAAAIEAALLAAAAALAAAAAAAL	3.91190552851367	0.36914096001065116	76.45775604248047	0.46997541189193726	6.246426582336426	nan	inf
monomer-50-nr2-run1_result_110	5	DAAAALAAAAAAAAAALAAAAAASAAEAAALAAALLAAAAAAAAAAAAAL	18.88075165511684	0.023513155683648902	94.8125991821289	0.6807758212089539	2.868701457977295	nan	inf
monomer-50-nr2-run1_result_110	6	DPEEEEKKKEEEEAKKEAEAKAKTEEEAEKLYKELMAKREEEKKKRKEEE	18.663181461975164	0.02396983805605643	92.7392349243164	0.5659586191177368	4.696567535400391	nan	inf
monomer-50-nr2-run1_result_110	7	DPAAAAAAAAAAAAAAIAAAAASSAAEAAAAAAALLAAAAAAAAEAAARA	15.706225633452377	0.03500386108325809	76.45645141601562	0.4529661536216736	9.856541633605957	nan	inf
monomer-50-nr2-run1_result_110	8	DLAALLAAAIDALAKAVAEAAASSPAEAAALYAALRAAAAALLAALAALL	3.938721647110148	0.36442658708829884	81.19754791259766	0.5218134522438049	5.0308146476745605	nan	inf
monomer-50-nr2-run1_result_110	9	DAAAAAAAAADALAAAVAAARAATPEEAAALAAELRAAAAALAEAAAAAA	4.59481290683025	0.31200151963917633	74.51614379882812	0.5332159996032715	5.206854343414307	nan	inf
monomer-50-nr2-run1_result_110	10	DAAAAAAAAADAAARAAAAAAAGSAAEAAALYAALRAAAAAAAAEAAARA	18.934215669853522	0.023552999980481368	85.29268646240234	0.5040323138237	7.10715389251709	nan	inf
monomer-50-nr2-run1_result_110	11	GALAELAARVRALAAAVAAALAASAEEARALYAALLALAAAAAAALAAAL	4.096119819667726	0.35481380555389636	74.57755279541016	0.5005124807357788	6.75061559677124	nan	inf
monomer-50-nr2-run1_result_110	12	DAAAAAAAAAAAAAAAAAAAAAASAAEAAAAAAAAAAAAAAAAAAAAALA	19.08461500086096	0.02292797286439556	95.2957992553711	0.6829537153244019	2.5770699977874756	nan	inf
monomer-50-nr2-run1_result_110	13	DPLAALLAALDALARAVAAALASSPAEAEALYAALMALAAALLAALAALL	4.271671483058354	0.3295084587509735	82.7938003540039	0.5319690704345703	4.933804512023926	nan	inf
monomer-50-nr2-run1_result_110	14	DPLAALAAAAAAAAAAAAAAAAASAAEAAALYAALMAAAAAAAAAAAAAA	18.931889159104095	0.023401992169209258	94.62151336669922	0.6561172008514404	3.099717140197754	nan	inf
monomer-50-nr2-run1_result_110	15	DAAAAAAAAVAAAARAAAAAAAASPAAAAALGAALLAAAAAAAAAAAALL	3.7521083971243625	0.3858692001933214	68.17351531982422	0.5157727003097534	6.795337200164795	nan	inf
monomer-50-nr2-run1_result_110	16	DAAAAALAAAAAAAAAVAKAAATSAAEAAALEAALRAAAAAAAAAAAAAA	19.002356019014528	0.02307790310762847	92.51557159423828	0.5912667512893677	4.295887470245361	nan	inf
monomer-50-nr2-run1_result_110	17	GAAAAAAAAVEAAARAIAAAAAASAAEAEAIRAALLAAAAAAAAAAAALA	18.912008830009157	0.023516843474605458	89.43070220947266	0.5867924690246582	4.794870853424072	nan	inf
monomer-50-nr2-run1_result_110	18	GAAAAAAAAAAAAAAAAAAAAAAGAAAAAAAAAALAAAAAAARAAAAAAA	19.189066818183584	0.022673841978746632	91.67986297607422	0.6355230808258057	3.337985038757324	nan	inf
monomer-50-nr2-run1_result_110	19	DPAAAAAAAVAAAAAAAAAAAAASAAEAAALGAAAKAAAAAAAAAAAALA	19.03039868149626	0.023083273630869493	95.23979949951172	0.660118579864502	3.0675604343414307	nan	inf
monomer-50-nr2-run1_result_110	20	DEEEEELAEREERARAEAEERAESEEEAEALYEELMAEAEEEEREAERLE	19.041052252052182	0.023090892019815144	97.28530883789062	0.6586931347846985	2.853297710418701	nan	inf
monomer-50-nr2-run1_result_110	21	DAAAAAAAAVRAAALAIARAAAASPEEAAALYAALLAAAAAARAAAAAAA	3.7218725686237915	0.391939210676269	75.5987319946289	0.508802056312561	5.732989311218262	nan	inf
monomer-50-nr2-run1_result_110	22	DAAAEAAAATDAAAAALAAAAAASAAEAAALYAALRAAAAAARAAAAAAA	18.812340913155694	0.023639094566038965	96.50724029541016	0.6576272249221802	2.784942388534546	nan	inf
monomer-50-nr2-run1_result_110	23	DPAAAAAAAAAAAAAAAAAAEATSAAEAAALAAAAMAAAAAARAAAAAAA	19.180101632016687	0.02271158650118948	95.74183654785156	0.6580522060394287	3.0406932830810547	nan	inf
monomer-50-nr2-run1_result_110	24	DAAKEAEAKVKAEAEAKAKEEAKSEEEAKALYEKRMAEAKAAREAAAKLL	18.369552380788072	0.025035476872297194	81.79657745361328	0.4092654883861542	9.615907669067383	nan	inf
monomer-50-nr2-run1_result_110	25	NAAEALLAAIDAAAAAIAAARASSAAEAAALAAELRAAAAAALAAAAAAL	3.7726359237249665	0.4011131670700282	77.36570739746094	0.5347634553909302	5.422669410705566	nan	inf
monomer-50-nr2-run1_result_110	26	DAAALAAAAVAAAARAAAAAAAASAAEAAAAEAALRAAAAAAAAAAAAAA	18.98628372683922	0.023240185328497524	95.31269073486328	0.6761502623558044	2.709555149078369	nan	inf
monomer-50-nr2-run1_result_110	27	DAAAALAAAAAALAAAAAAAAASSPEEAAALEAELRAAAAALAAAAAALA	4.4870190914318595	0.30606678230591305	77.54025268554688	0.5685297250747681	4.6249003410339355	nan	inf
monomer-50-nr2-run1_result_110	28	DPLAALAAALAAAAAAIAAAAAASAAEAAALEAAARAAALAALAAAAAAL	18.902025008306996	0.023420259986645254	95.64125061035156	0.6751518845558167	3.1405889987945557	nan	inf
monomer-50-nr2-run1_result_110	29	DPAAALAAALRALARAIAAALAASPAEAAALEAALMAAAAAAAAALAALL	4.0768852208195865	0.3335751995134623	77.1379165649414	0.49238547682762146	6.015809059143066	nan	inf
monomer-50-nr2-run1_result_110	30	DAAAAAAAAADAAARAEAAAAAASAAEAAARYAALRAAAAAAAAAAAALA	19.013745884668833	0.023139522644296626	96.32505798339844	0.6703346967697144	2.7392218112945557	nan	inf
monomer-50-nr2-run1_result_110	31	DPAAEAAAAVEAAARAAAEALAASPEEAEALYAALLAAAAAAAAEAAAAA	3.78606937692806	0.4047702078158047	76.13603210449219	0.5261571407318115	5.285617828369141	nan	inf
monomer-50-nr2-run1_result_111	0	AAAAAAAAAAAAAAARAAAVAAAEAWYAAHAADPTAAADYAAARAAIAAA	1.4596772665612758	0.7804256695367664	80.54638671875	0.5533075332641602	5.6584248542785645	nan	inf
monomer-50-nr2-run1_result_111	1	AEKAKEEAKKAAEAEKEAALKALEEWYAAHKDDPDAKAKYEAALAEIEAK	0.8268881022296372	0.8897217388797882	89.63811492919922	0.5947489738464355	4.056407451629639	nan	inf
monomer-50-nr2-run1_result_111	2	AAAAAAAAAAAAAAARAAARAALEAWWAAHRDDPDAEAARAAARAAIEAA	1.9994616512506562	0.6029594018699088	69.4359359741211	0.4876951575279236	8.443737030029297	nan	inf
monomer-50-nr2-run1_result_111	3	AAAAAAAAAAEAAAARAAELAALEAWYEAHRADPDAAARYAAALAAIAAA	1.0470270643325914	0.8583882682932681	92.19612884521484	0.6682276725769043	2.942439079284668	nan	inf
monomer-50-nr2-run1_result_111	4	AAAALLAAALAAAAARAAAAAALAAWWAEGADAPDAAARRAAAEAAIAAA	12.473812287785139	0.08756297579558427	77.22772216796875	0.4763665795326233	10.529101371765137	nan	inf
monomer-50-nr2-run1_result_111	5	AAAAAAAAAAAAAAAAAAALAALAAWAAAGRDRPDAAALRAAALAALAAA	2.193790454501536	0.6249051028136977	67.94352722167969	0.46112027764320374	8.623279571533203	nan	inf
monomer-50-nr2-run1_result_111	6	AAAAALAAALAAAAARAAALAAAAAWYAAHRDAPDAAAAYAAALAAIAAA	3.4325153909672865	0.3436074398410652	69.6436767578125	0.5173265933990479	7.956696510314941	nan	inf
monomer-50-nr2-run1_result_111	7	AAAEAERAAAAAAAERAARLKELEAWYEAHRDDPDAEARRAAALEAIAAA	0.6057286174631431	0.9354566288599985	94.622802734375	0.6779565215110779	2.557143211364746	nan	inf
monomer-50-nr2-run1_result_111	8	GAAAAEALAAALEALRRALLEAAEAWYAAHRDHPDAAARRAAALAAIAAL	0.8099584407779489	0.8981088990804139	74.08625030517578	0.5178272724151611	8.173296928405762	nan	inf
monomer-50-nr2-run1_result_111	9	GAAAAAAAAAAAAAAAAAARAALEAWYAAHKAAPDAAAAYAAALAAIAAA	1.0477864940207469	0.8337349667198527	71.43208312988281	0.5001569390296936	8.137955665588379	nan	inf
monomer-50-nr2-run1_result_111	10	AAAAAAAAAAAAAAAAAAAAAALAAWYAAHKDAPDAAARRAAAEAAIAAA	4.14240432631899	0.5145679822834319	74.4115982055664	0.45751097798347473	9.892701148986816	nan	inf
monomer-50-nr2-run1_result_111	11	AAAAAAAAAAAAAAARAAAEAALAAWWAAHAADPDAAARRAAAVAAIAAK	11.214563715994725	0.10645806279386338	82.26314544677734	0.5024069547653198	8.925276756286621	nan	inf
monomer-50-nr2-run1_result_111	12	EEEEEEEEEEEEEEEREEKLEELEEWYEENKDDEDAEEEYEEELEEIEEE	0.8118682087029929	0.8998793898590202	89.5931625366211	0.6590245962142944	3.4556281566619873	nan	inf
monomer-50-nr2-run1_result_111	13	AEEAARRAAEAARAERAAALAALEEWWAAHRDDPDAAERYAAALAAIAAR	0.5352991182515887	0.9502089478023912	95.40989685058594	0.7050915956497192	2.6354804039001465	nan	inf
monomer-50-nr2-run1_result_111	14	AAAAAAAAAAAAAAERAAAKAALDAWYEAHKADPDAAARAAAARAAIAAA	7.977160906317327	0.17799571381368717	80.53396606445312	0.4905540943145752	9.73137092590332	nan	inf
monomer-50-nr2-run1_result_111	15	AAAAAAAAAAAAAAARAAALAALEAWYAANRDRPDAAAAYAAALAAIAAA	0.7240881231878449	0.9191511187400523	87.5199203491211	0.6209957599639893	3.685075283050537	nan	inf
monomer-50-nr2-run1_result_111	16	REREREEEERRREEERERRLRELEEWYEEHRDEPDAEERYRRALEEIERE	0.5495154363307815	0.9453112295886368	92.7070083618164	0.6262942552566528	3.699312686920166	nan	inf
monomer-50-nr2-run1_result_111	17	AAAAAAAAAAAAAAAAEAARAALAADAAAHRAAPGAAARRAAAEAAIAAA	12.232268348536763	0.08502662930256376	77.87249755859375	0.5300865173339844	9.783676147460938	nan	inf
monomer-50-nr2-run1_result_111	18	ALEEERRAAEAAAAERAARLAALEAWYEAHRDLPDAEALRAAALAEIEAA	0.49590529967706504	0.9556178863706232	94.36931610107422	0.6857175827026367	3.267432689666748	nan	inf
monomer-50-nr2-run1_result_111	19	SAAAAAAAEAAAAAAREAALEALRAWYEAHKDRPDAAAEYEAALAEIEAA	0.3767774667224806	0.97328460439558	95.94367218017578	0.71346116065979	2.4361531734466553	nan	inf
monomer-50-nr2-run1_result_111	20	MKAELEKKLAEEAKKKEEELKKLEEWYEKNKDHPDAKEKYEKALKEIEAK	0.8533570798483666	0.8864754048345667	88.23860931396484	0.5326970815658569	5.363112926483154	nan	inf
monomer-50-nr2-run1_result_111	21	GLLAALAALAAAAAARAAALAAAAAWYEAHKDRPDADARYAAALAEIAAA	0.632816483298029	0.9317822055493947	91.62995910644531	0.6462028622627258	3.6246273517608643	nan	inf
monomer-50-nr2-run1_result_111	22	AAAAAAAAAAAAAAAAAAAAAALEEWAAAHKDDPDAAARRAAALAAIAAA	1.6378270246439164	0.68569590098786	73.94729614257812	0.49970629811286926	7.124645233154297	nan	inf
monomer-50-nr2-run1_result_111	23	AAAALEAARRAAAAARAARLAALEEWYAAHRADPDAAARYAAALAAIAAA	1.5689871949702305	0.7739208333607995	84.82036590576172	0.5702328681945801	5.15869665145874	nan	inf
monomer-50-nr2-run1_result_111	24	GAAAAAAAAAAAAAARAAARAALAADAAAHRGRPDAAARAAAALAAIAAA	3.3294429777296197	0.3725737254075508	67.09271240234375	0.4872817397117615	9.173431396484375	nan	inf
monomer-50-nr2-run1_result_111	25	AAAERAAAAAAAAAARAAALAALEAWAAAHRDDPDAAARRAAALAAIAAA	0.9142392465047894	0.885858030461176	82.44085693359375	0.5877912044525146	4.638388633728027	nan	inf
monomer-50-nr2-run1_result_111	26	AAAAAAAAAAAAAAAAEAARAALAAWWAAHAAHPDAAAARAAAEAAIAAE	12.756309708666572	0.08733696580369164	85.10330200195312	0.5108619332313538	9.039185523986816	nan	inf
monomer-50-nr2-run1_result_111	27	AAAALAAAAAAAAAAREAALAELDAWYEANKDRPDAAARYAAALAAIEAA	0.5055058109998714	0.9544218999707668	92.60324096679688	0.6691761016845703	3.1610372066497803	nan	inf
monomer-50-nr2-run1_result_111	28	AAAAAEAAAREAAAAREAALAELERWYAAHRDDPDAAARYAAALAAIAAA	0.7468496163803793	0.9114343195513718	94.52737426757812	0.6913974285125732	2.5637316703796387	nan	inf
monomer-50-nr2-run1_result_111	29	AAAAAAAAAAAAAAARAAALAALDADYAAHKDDPDAAAAYAAALAAIAAA	1.0411183437346627	0.8650185083105684	86.37335968017578	0.6118237972259521	4.24674654006958	nan	inf
monomer-50-nr2-run1_result_111	30	AAAAAAAAAAAAAAARAAELAALEAWYAENAADPDAAAKAAAARAAIAAK	6.182307050608137	0.263296347424118	79.17758178710938	0.4888458251953125	9.134322166442871	nan	inf
monomer-50-nr2-run1_result_111	31	AAAAAAAAAAAAAAARAAAAAALEAAAAAHAADPDAAARRAAALAALAAA	10.364971409609588	0.12382892483252059	82.2593765258789	0.5439321994781494	8.32476806640625	nan	inf
monomer-50-nr2-run1_result_112	0	LSDEEKYAVAAKYLGEEKAPKTPEERKKWLAENGAKAMADPEAQKIAKEL	0.8642667702669311	0.8779978342232307	84.85484313964844	0.5966118574142456	4.358724594116211	nan	inf
monomer-50-nr2-run1_result_112	1	LSDEELYAVAAAYVGKEKAPKTPEGRKAWLAKNGKAVMADPKAQALLKEL	1.1396872301887306	0.8179625089494665	77.62318420410156	0.4748857617378235	6.0022149085998535	nan	inf
monomer-50-nr2-run1_result_112	2	VSDAQRYAAAAAHVGAAKAPTTPAARAAWLAAHGAAAMADPAAQALLAAL	7.681731115346443	0.23428525786320797	71.2927474975586	0.4188600182533264	9.104333877563477	nan	inf
monomer-50-nr2-run1_result_112	3	LSDEEKYKVAAAYVGEAKAPKTPEAKKAWLAKNGAKVMADPAAQALLKKL	0.7802137320364751	0.9000435643077647	79.5640640258789	0.5300235152244568	5.582282066345215	nan	inf
monomer-50-nr2-run1_result_112	4	ISDETKYKVAAEYVGKEKAPKTKEEKKKWLAKNGKKVLADPKAQEILKKL	0.8345903903709493	0.8873224239709976	83.08917999267578	0.5465861558914185	5.165201663970947	nan	inf
monomer-50-nr2-run1_result_112	5	ASDAQRYAVAAAGAGADKAPTTPEARAAWLAAHGAAAAADPAFQALAAAA	5.7662378257443665	0.29712201106043934	75.89962005615234	0.5061355829238892	6.414922714233398	nan	inf
monomer-50-nr2-run1_result_112	6	LSPEQRYAVAAAYLGEARAPKTPAARAAWLAAHGAAALADPAARALAAEL	0.9041657423179039	0.8734721563083361	75.95565795898438	0.5051876306533813	5.60434103012085	nan	inf
monomer-50-nr2-run1_result_112	7	LSDEQLYAVGAAYVGAEKAPKTPAAKKAWLAKNGAAVMADPAAQALLKEL	0.8704939136832813	0.8793577217857061	80.60916900634766	0.5402721166610718	4.9325270652771	nan	inf
monomer-50-nr2-run1_result_112	8	LSDEQKYAVAAAYVGPEKAPKTPAARKAWLAKHGAAVLADPAAQALLKKL	0.8018830452455912	0.895278388913143	77.98761749267578	0.5060203075408936	5.793293476104736	nan	inf
monomer-50-nr2-run1_result_112	9	LSDEEKYAVAAAWVGPEKAPKTPEARKAWLAAHGAAALADPAAQALAAEL	0.9455967719655015	0.8686580238409567	83.79214477539062	0.600436806678772	4.272186279296875	nan	inf
monomer-50-nr2-run1_result_112	10	LSKEEKYKAAAKYVGEEKAPKTPKGKEKWLKKNGKKALADPKAQKILKEL	0.8688464855769049	0.8758246497589589	83.70191192626953	0.5305020809173584	5.163191318511963	nan	inf
monomer-50-nr2-run1_result_112	11	VSDDELYAAAAAYYGPALAPTTPEARAAWLAANGAAAMADPAAQALLAAL	0.7010839220357361	0.9152530887690515	85.0427017211914	0.6181010007858276	3.675806999206543	nan	inf
monomer-50-nr2-run1_result_112	12	LSPEALYAVAAAAVGAAAAPTTPAARAAWLAAHGAAALADPAARALAAAL	8.430963314738777	0.2167638544115497	73.1790542602539	0.43143680691719055	9.021817207336426	nan	inf
monomer-50-nr2-run1_result_112	13	ISEEEKYKVAAEYVGKEKAPKTEEEKKKWLKENGEKVLSDPKAQELLKKL	0.8209352536188715	0.8900210608782231	83.5711898803711	0.5499666333198547	4.877753734588623	nan	inf
monomer-50-nr2-run1_result_112	14	LTDEQKYAVAAAYVGAAKAPKTAAAKKAWLAKNGAKVMADPKAQALAKKL	0.8859620903960127	0.8755175420859211	73.51911163330078	0.4758175015449524	6.556342124938965	nan	inf
monomer-50-nr2-run1_result_112	15	ISDEEKYKAMAAYIGKEKAPKTEEEKKKFLEKYGKKAMSDKKAQEILKKL	1.0526787002361317	0.8344988289983393	77.54830169677734	0.45978105068206787	6.285853385925293	nan	inf
monomer-50-nr2-run1_result_112	16	LSDEEKYKIAAAYVGEEKAPKTEADKKAWLAKNGEKAMADPEAQKIAKEL	0.7214646676642901	0.9111321459243895	83.09027099609375	0.5804204940795898	4.6355366706848145	nan	inf
monomer-50-nr2-run1_result_112	17	ASDAERYAVAAAAVGAAAAPTTAAARAAWLAAHGAAAAADPAARALAAAA	19.074764519965836	0.03745851914309795	70.86917114257812	0.3760220408439636	11.948726654052734	nan	inf
monomer-50-nr2-run1_result_112	18	LSKEELYKVAAKYVGEEKAPKTPEDKKKWLAKHGKEVMADPEAQKILKEL	0.8608325229755817	0.8810477379822177	82.20573425292969	0.5282247066497803	5.161513328552246	nan	inf
monomer-50-nr2-run1_result_112	19	LSKKKKYAVAAKYVGKEKAPKTKKKKKKWLKKYGKKAMSDPKAQKLAKKY	3.613149087960828	0.44071120154289145	65.96633911132812	0.3651244342327118	10.637571334838867	nan	inf
monomer-50-nr2-run1_result_112	20	VSREELYRVAAAYIGEEKAPKTPEERERWLAENGEKVMADPEAQKILEEL	0.6920604531165195	0.9190232228386008	86.64891052246094	0.5988826155662537	3.7467522621154785	nan	inf
monomer-50-nr2-run1_result_112	21	VSDEERYAAGAAYVGEEKAPKTAEEKKKWLAEHEEEVLADPEAQKILEEL	1.329785192479995	0.8184094559925853	81.9033203125	0.5245535373687744	4.75618839263916	nan	inf
monomer-50-nr2-run1_result_112	22	LSDDQLYAAAAAARGAARAPTTPAARAAWLAAHGAAALADPAARALLAAL	8.891996190589616	0.20667928868306543	73.44816589355469	0.40977710485458374	9.783294677734375	nan	inf
monomer-50-nr2-run1_result_112	23	ISKKKKYKVAAAYVGKEKAPKTKKAKKKWLKKHGKKVLSDPKAQKILKKL	1.3768527764862235	0.767715542708018	75.39161682128906	0.42178982496261597	7.461687088012695	nan	inf
monomer-50-nr2-run1_result_112	24	MSKEEKYKVAAKYVGKKYAPKTKEEKEAWLKKYGKKAMADPKAQKIAKKL	0.8379512732203219	0.8889451292641891	77.5196762084961	0.5124847292900085	6.52149772644043	nan	inf
monomer-50-nr2-run1_result_112	25	LSDETLYAAAAKYYGEEKAPKTPEGRKAWLAKNGAKAMADPAAQAILKEL	0.8789160516985501	0.8751098584589205	85.83602142333984	0.5908493995666504	4.12978982925415	nan	inf
monomer-50-nr2-run1_result_112	26	LSDEELYKAAAAYVGPEKAPKTPEAKKAWLAKHGAKAMADPKAQAILKKL	0.8949435851806987	0.8736328272532983	80.97384643554688	0.5122725367546082	5.381077766418457	nan	inf
monomer-50-nr2-run1_result_112	27	LSPEQLYAVAAAHVGEDKAPKTPEARAAWLAAHGEAALADPAAQALLAQL	1.1225190657048427	0.8391098827554377	83.88005828857422	0.5882233381271362	4.340437889099121	nan	inf
monomer-50-nr2-run1_result_112	28	VSEEEKYKAAAKYVGEEKAPKTEEEKKEWLAKHGEEAMADPEYQKILKEL	1.0438582387669835	0.8341120137740348	80.87550354003906	0.5454092025756836	5.155399799346924	nan	inf
monomer-50-nr2-run1_result_112	29	LTDEEKYKVAAAYYGKEKAPKTAEGRKKWLAKNGKKALADPKAQALLKEL	1.0123930428624175	0.8441538714764987	83.43214416503906	0.5528614521026611	4.980590343475342	nan	inf
monomer-50-nr2-run1_result_112	30	MTKEEKYAVGAAYIGKEKAPKTPEAKEAWLAKNGAAVMADPEAQAIAKKL	2.989186438754096	0.4901603610684746	65.05904388427734	0.36750850081443787	9.600375175476074	nan	inf
monomer-50-nr2-run1_result_112	31	LSPEQRYAVAAAYLGPERAPTTPEARAAWLAAHEAAALADPAARALAAAL	5.541198173853719	0.26565923577581535	80.15179443359375	0.5112587809562683	6.439056396484375	nan	inf
monomer-50-nr2-run1_result_113	0	AAAAAAAAAAAAAEAAAAEAAAAAEEEARRAAAAAAAAAAAAAAAAAAAA	0.9519882494528732	0.8710066089496346	95.86976623535156	0.692792534828186	2.4198930263519287	nan	inf
monomer-50-nr2-run1_result_113	1	AAAEAERAARAAAEAARAAAEAARAAEAAEAAAAAAAAAAAAAAAAAAAR	1.0116540535969145	0.8536245967108078	96.54409790039062	0.7002981305122375	2.4026827812194824	nan	inf
monomer-50-nr2-run1_result_113	2	GAEEEEKEKKKKEEEKKKEEEKKKEEKEKEEEEKKKKEEEKKKEEEKKKK	0.5926964724301645	0.9388391749048979	95.04290771484375	0.607944130897522	3.323622941970825	nan	inf
monomer-50-nr2-run1_result_113	3	AAAAAAAAAAAAAAAAAAAAAAAAAAAAAAAAAAAAAAAAAAEAAAAAAA	0.8431921286049305	0.8952317093904203	94.2471923828125	0.6703193783760071	2.665515661239624	nan	inf
monomer-50-nr2-run1_result_113	4	AAAAAAAAAEAAAREAAAAEEAEAAAAAAAAEAEAAAAAAAAAAAAAAAA	1.0289070284248842	0.8522568071153654	96.6183853149414	0.710048496723175	2.271207094192505	nan	inf
monomer-50-nr2-run1_result_113	5	GAAAAAAAAAAAAAAAAAAEAAAAAEAAAAAAAAAAAEAARREAERRAAA	0.7072912445558065	0.9175446744330712	96.19023132324219	0.6956819295883179	2.518805742263794	nan	inf
monomer-50-nr2-run1_result_113	6	AAAAAAAAAAAAAAAAAAAAAAAAAAAAAAAAAAAEAAAAAAAALAAAAA	0.8326400852051686	0.8950239845540515	94.2647476196289	0.6779056787490845	2.795811176300049	nan	inf
monomer-50-nr2-run1_result_113	7	GAAAAAAAAAAAAAAAAAAAAAAAAAAAAAAAAAAEAAAAAAAAAAAAAA	0.7034342906193258	0.9230822451065799	94.16451263427734	0.6753910779953003	2.8121867179870605	nan	inf
monomer-50-nr2-run1_result_113	8	AAAAAAAAAAAAAAAAAAAAAAAAAAAAAAAAAAAAAAAAAAAAAAAAAA	0.8308159613952942	0.8965349337007774	91.72755432128906	0.6436747908592224	3.1440486907958984	nan	inf
monomer-50-nr2-run1_result_113	9	AAAAAAAAAAAAAAAAAAAAAAAAAAAAAAEAAAAAAAAAAAAAAAAAAA	0.8886049041946626	0.8843206541007858	93.77542877197266	0.6813681125640869	2.7327709197998047	nan	inf
monomer-50-nr2-run1_result_113	10	AEEERRRAEEEEERRRREEEERRRREEEERRRRREEEEERRRREREREEA	0.6761153851377532	0.9231769107249659	96.978515625	0.6410501003265381	3.0690886974334717	nan	inf
monomer-50-nr2-run1_result_113	11	AAAAAAAAAAAAAAAAAAAAAAAAEAAAAAAAAAAAAAAAAAAAAAAALA	0.8512384060325404	0.8934805886234531	94.50596618652344	0.6915282011032104	2.7731995582580566	nan	inf
monomer-50-nr2-run1_result_113	12	GAAAAAAAAAAAAAEAAAAAEAAAAEEAAAAAAAAAAAAAAEEERRAALA	0.8145226584327654	0.8955795966780784	96.81046295166016	0.7009589672088623	2.4083328247070312	nan	inf
monomer-50-nr2-run1_result_113	13	AAAAAAAAAAAAAAAAAAAAAAAAAAAAAAAAAAAEAAAAAAAAAAAAAA	0.8224918425488786	0.9004958172783379	93.99686431884766	0.6757122874259949	2.7232913970947266	nan	inf
monomer-50-nr2-run1_result_113	14	AAAEAAAAAAAAAAAAAAAAAAAAEAAARAAAAAAAAAAAAAAEAAAAAA	0.7091614974293546	0.9209310184092299	96.2904052734375	0.6996017694473267	2.421682596206665	nan	inf
monomer-50-nr2-run1_result_113	15	AAAAAAAAAAAAAAAAAAAAAEAAAEAKAAEEAAAAEAAAAEAARRAAAA	0.9819547095654121	0.8609883713013227	95.58036804199219	0.6886706352233887	2.5623624324798584	nan	inf
monomer-50-nr2-run1_result_113	16	AAAAAAAAAAAAAAAAAAAAAAAAAAAAAAAAAAAAAAAAAAAEAAAAAA	0.7068594408137018	0.9228532192015574	94.32817840576172	0.6743189096450806	2.6726367473602295	nan	inf
monomer-50-nr2-run1_result_113	17	AAAAAAAAAAAAAAAAAAAAAEAAAAAAAAAAAAAAAAAAAAAAAAAAAA	0.894359198196383	0.8822856533982559	95.29195404052734	0.6941720247268677	2.710042715072632	nan	inf
monomer-50-nr2-run1_result_113	18	AAAAAAAAAAAAAAAAAAAAAAAAAAAAAAAAAAAAAAAAAAAAALAALA	0.8756738785695789	0.8893256535802039	92.30953979492188	0.6485916972160339	3.1726484298706055	nan	inf
monomer-50-nr2-run1_result_113	19	AAAAAAAAAAAAAAAAAAAAAAAAAAEAAAAAAAAEAAAAAAAAAAAAAA	0.9432957237619034	0.8730109276751336	94.71968841552734	0.6899189949035645	2.6047303676605225	nan	inf
monomer-50-nr2-run1_result_113	20	AAAAAAAAAAAAAAAAAAAAEAAAAAAAEAAAAAAAEAAAAAAAAAAAAA	0.7711861241602261	0.9071707439843919	95.4502944946289	0.6997362375259399	2.486286163330078	nan	inf
monomer-50-nr2-run1_result_113	21	AAAEAAARAAAAAAAAAAAAAEAAAAEAAAAAAAAAAAAAAAEERRAAAA	1.181596392835183	0.8184360354216957	95.95726013183594	0.7023279666900635	2.356537103652954	nan	inf
monomer-50-nr2-run1_result_113	22	AAAAAAAAAAAAAAEAAAAAAEAAEAAAAAAAAAAAAAAAAAAALAAAAA	0.7273307616543133	0.9176854735770731	95.88509368896484	0.700368344783783	2.5978574752807617	nan	inf
monomer-50-nr2-run1_result_113	23	AAAAAAAAAAAAAAAAAAAAAAAAEAAAAAAAAAAAEAAAAAAEAAAAAA	0.8827994282178262	0.8850302150389467	95.80300903320312	0.7008358240127563	2.4342167377471924	nan	inf
monomer-50-nr2-run1_result_113	24	REEEERRRREEEEREREREEEEEEEREEEEEEEEEEEEEAEEEEEEERLE	0.5301025127972094	0.9517837087655908	97.25091552734375	0.6879296898841858	2.3506131172180176	nan	inf
monomer-50-nr2-run1_result_113	25	AAAAAAAAAAAAAAAAAAAAAAAAAAAAAAAAAAAAAAAAAAAAAAAAAA	0.8308159613952942	0.8965349337007774	91.72755432128906	0.6436747908592224	3.1440486907958984	nan	inf
monomer-50-nr2-run1_result_113	26	AAAAAAAAAAAAAAAAAAAAEAAARAAEEAAAAAAAAAAAAAAAAAAALA	0.868694945639265	0.8876567362783903	94.52677154541016	0.6918423175811768	2.759204864501953	nan	inf
monomer-50-nr2-run1_result_113	27	GKEEAEKKAKEKKKEEEEKKKKEEEEKKEREEKEKEEREKREKEREEEER	0.37729385758165457	0.9735767784949461	94.43938446044922	0.6221928596496582	3.3278326988220215	nan	inf
monomer-50-nr2-run1_result_113	28	GAAAAAAAAAAAAAAAAAAAAAAAAAAAAAAAAAAAAAAAAAAAAAAAAA	0.7596796904167631	0.9109989971583569	92.37025451660156	0.6391317844390869	3.2116470336914062	nan	inf
monomer-50-nr2-run1_result_113	29	AAAAAAAAAAAAAAAAAAAAAAAAAAAAAAAAAAAAAAAAAAAAAAAAAA	0.8308159613952942	0.8965349337007774	91.72755432128906	0.6436747908592224	3.1440486907958984	nan	inf
monomer-50-nr2-run1_result_113	30	AAAAAAAAARAAAEAAARAAEEAEAAAAAAAAAAAAAAAAAAAALAAALA	0.8537241901313933	0.891192456019717	94.8215103149414	0.6843506097793579	2.726120710372925	nan	inf
monomer-50-nr2-run1_result_113	31	AAAAAAAAAAAAAAAAEAAARRAAEAEAERAAEAAARAAAAAREAEAAAA	0.9142199875746022	0.8719628167540062	96.61189270019531	0.6998254060745239	2.30586838722229	nan	inf
monomer-50-nr2-run1_result_114	0	AAAAAAAAAAAAAAAAAEAAAAAAAAAAAAAAAAEAAAAAAAAAAAAAAA	0.6514567394471019	0.9274224505724546	95.8900146484375	0.6937418580055237	2.5453710556030273	nan	inf
monomer-50-nr2-run1_result_114	1	AAAEAAERAAAAAAAAAAEAAAAAAAAEAAARAAEAAARAEAEAAARALA	0.427917891964774	0.9659111510794963	97.01222229003906	0.7055118083953857	2.252387046813965	nan	inf
monomer-50-nr2-run1_result_114	2	AAAAAAAAAAAAAAAAAAAAAAAAAAAAAAAAAAAAAAAAAAAAAAAAAA	0.6019151087393585	0.9365780249206016	91.72755432128906	0.6436747908592224	3.1440486907958984	nan	inf
monomer-50-nr2-run1_result_114	3	AAAEAAARAAREAEEAARAARAAEEERRRAEEERRRREEEERRRREEEER	0.5624595467473888	0.9466211209934511	97.45579528808594	0.6772892475128174	2.5725491046905518	nan	inf
monomer-50-nr2-run1_result_114	4	AAAAAAAAAAAAAAAAAAAAAAAAAAAAAAAAAAAAAAAAAAAAAAAAAA	0.6019151087393585	0.9365780249206016	91.72755432128906	0.6436747908592224	3.1440486907958984	nan	inf
monomer-50-nr2-run1_result_114	5	GEKEKKEKEKKAEEEKKEKEEKEKKKKEEEKKKEKEEKEKKEKEKKKLLE	0.5654565762674475	0.943702351275182	95.14292907714844	0.5847699642181396	3.661973714828491	nan	inf
monomer-50-nr2-run1_result_114	6	AAAAAAAAAAAAAEAAAAAAAEAEAAAAEAAAAAAAAARAAAEAAAAAAR	0.49967265583379333	0.9550380812375339	96.38929748535156	0.7065675258636475	2.306856632232666	nan	inf
monomer-50-nr2-run1_result_114	7	AAAAAAAAAAAAAAAAAAAAAAAAAAAAAAAAAAEAAAAAAAAAAAAAAA	0.5867607587793975	0.9399205900599861	93.91316223144531	0.678982138633728	2.695528745651245	nan	inf
monomer-50-nr2-run1_result_114	8	AAAAAAEEEARREEERRRREEEERRREEERRREREEEERRRREEELRKLE	0.7048506589642958	0.9194837691234248	96.33744049072266	0.6319220662117004	3.143279552459717	nan	inf
monomer-50-nr2-run1_result_114	9	AAAAAAAAAAAAAAAAAAAAAAAAAAAAAAAAAAAEAAAAAAAAAAAAAA	0.7032810620776779	0.9177211500892076	93.99686431884766	0.6757122874259949	2.7232913970947266	nan	inf
monomer-50-nr2-run1_result_114	10	SLEEEKKKLEEKEKKKKEEEKEKEKEKKKKEKEEEEKKKKEEEELKKLLE	0.551326737085559	0.9458257447408976	94.57778930664062	0.565664529800415	3.978001356124878	nan	inf
monomer-50-nr2-run1_result_114	11	EEEERRRREEEERRRREEEEARREEEERRRREEEERREEEERERRRRELE	0.46098934059410834	0.9608790581796518	97.13492584228516	0.6284942030906677	3.0636236667633057	nan	inf
monomer-50-nr2-run1_result_114	12	AAAAAAAAAAAAAEAAAAAAAAEAAAAAAAAAAAAAAAAAAAAAAAAAAA	0.6023953525801606	0.9369228748153603	95.8128662109375	0.7001506686210632	2.575563907623291	nan	inf
monomer-50-nr2-run1_result_114	13	GSEELEKELEEEEEEEEEEEEEEEEEEEEEEEEEEEEEEEEEEEEEEEKE	0.8230963957911154	0.8924219051902093	93.70001983642578	0.6696519255638123	2.840500593185425	nan	inf
monomer-50-nr2-run1_result_114	14	AAEELARELEERRRREEEEEARKREEEERREEEEREREEEERKKREEELK	0.5655081963550015	0.9465823211621646	96.55829620361328	0.6265275478363037	3.348865509033203	nan	inf
monomer-50-nr2-run1_result_114	15	GAAAAAAAAAEAAAAAAAAAAAAAAAAAAAAEAAEAAAAAAAAAAAAALA	0.5661119072710343	0.9431103108202967	95.6626968383789	0.6992067098617554	2.575747013092041	nan	inf
monomer-50-nr2-run1_result_114	16	AAAAAAAAAAAAAAAAAAAAAAAAAAAAAAAAAAAAAAAAAAAAAALAAA	0.7423674002825421	0.9095978841414255	91.79949188232422	0.6368122100830078	3.181805372238159	nan	inf
monomer-50-nr2-run1_result_114	17	GKEEEEKKKKEEEKKKKEEEEKEKEKKEKEEKKKKEEKEKEAKKKKLEEL	0.5978623941103732	0.9386058590755744	94.34999084472656	0.5881364345550537	3.791581153869629	nan	inf
monomer-50-nr2-run1_result_114	18	AAAAAAAAAAAAAAAAAAAAAAAAAAAAAAAAAAAAAAAAAAAAAAAAAA	0.6019151087393585	0.9365780249206016	91.72755432128906	0.6436747908592224	3.1440486907958984	nan	inf
monomer-50-nr2-run1_result_114	19	EAEEEEEEREEEEEEEEEEEEEEEEEEEEEEEEEEEEEEERREEEEERRR	0.46901776799571515	0.9594933146112283	96.00186920166016	0.6879026293754578	2.2433197498321533	nan	inf
monomer-50-nr2-run1_result_114	20	AAAAAAAAAAEAARAAAAAAAEEAARAAAAAAAAEAAAAAAAAAAAAAAA	0.7228554630170932	0.9137106882382855	96.19197082519531	0.6937251091003418	2.4855904579162598	nan	inf
monomer-50-nr2-run1_result_114	21	AAAAAAAAAAAAAAAAAAAAAAAAAAAAAAAAAAAAAAAAAAAAAAAAAA	0.6019151087393585	0.9365780249206016	91.72755432128906	0.6436747908592224	3.1440486907958984	nan	inf
monomer-50-nr2-run1_result_114	22	AAAAAAAAEAAAAAAAAAAAAAAAAAAAAAAAAAAAAAEAEARAAAEAAA	0.5431809219768894	0.9478096111908723	96.23114776611328	0.6924168467521667	2.3094491958618164	nan	inf
monomer-50-nr2-run1_result_114	23	KKKEEEEKKKKEEEKKKKEEEKKEEEKKKKEEEEKEKKKKEEEEEKKKKE	0.7179778367119151	0.9143358038110415	95.31017303466797	0.6124627590179443	3.278648853302002	nan	inf
monomer-50-nr2-run1_result_114	24	AAAAAAAAAAAAAAAAAAAAAAAAAAAAAAAAAAEAAAAAAAAAAAAAAA	0.5867607587793975	0.9399205900599861	93.91316223144531	0.678982138633728	2.695528745651245	nan	inf
monomer-50-nr2-run1_result_114	25	GEEEEEEKRRREEEEKRREEERRREEERREEEERRRREEEEARREAERLR	0.7614357519223006	0.9056465794233343	96.8111572265625	0.653708815574646	3.0995900630950928	nan	inf
monomer-50-nr2-run1_result_114	26	AAAAAAAAEAAAEAAAAAAEAAAAEAAAAAAAAAEAAAAAAAAAAAAAAA	0.7261449741916549	0.913679218401066	96.36042785644531	0.714173436164856	2.2779057025909424	nan	inf
monomer-50-nr2-run1_result_114	27	GAAAAAAAAAAAAAAAAAAAAAAAAAAAAAAAAAAAAAEAAAAAAALAAA	0.6423649379128631	0.9295611448704166	94.82695007324219	0.6674671769142151	2.798809766769409	nan	inf
monomer-50-nr2-run1_result_114	28	AAAAAAAAAAAAAAAAAAAAAEARRAAEAAAAAAAAAAAAAAAAAAAAAA	0.6027259292904621	0.9370260595496882	93.40154266357422	0.6917538642883301	2.7319674491882324	nan	inf
monomer-50-nr2-run1_result_114	29	GEEEEKKKKEEEEKKKKEEEKKKEEEERKKEEEEEREEEEEEEEEEEEEK	0.45441263343431365	0.9623354110669226	95.45951843261719	0.649255633354187	2.770090103149414	nan	inf
monomer-50-nr2-run1_result_114	30	GKAEEKKKKEEEEKKKKKKEEEEKKKKEEEKKKKEEKEKEEKEKEKEELK	0.518413979597346	0.9520803812856231	95.17552185058594	0.6003128290176392	3.6508686542510986	nan	inf
monomer-50-nr2-run1_result_114	31	AEEEAAKKEEEKKKEEEKKKKEEKEKEEKKKKEEKEEEEKKKEEAKKKLE	0.5917132687197514	0.9379617479243172	93.7745132446289	0.5986806154251099	3.627572536468506	nan	inf
monomer-50-nr2-run1_result_115	0	SKELEELKKKLEEEYEKKKKEMKKEGKPEEEFEKLKKEIEKELKEYIEKK	0.8985315392374318	0.8733088454812459	85.7133560180664	0.4826228618621826	5.276278018951416	nan	inf
monomer-50-nr2-run1_result_115	1	SPERERRREELERRLEEEIARMEEEGKPEEEKERLREEVERELEEWEAAE	0.756711105506639	0.9076117664916542	93.51795959472656	0.6752880811691284	2.949176788330078	nan	inf
monomer-50-nr2-run1_result_115	2	APELEARRAELEAELEEELARMEEEGRPEEEKEALRAERAAELAEWEAAR	0.807399106538749	0.8909278438296809	90.99068450927734	0.6271229386329651	3.501521110534668	nan	inf
monomer-50-nr2-run1_result_115	3	DPRLEELRERLERELEEELARMDELGLPEERKRELRARLEREFEELVARE	0.6711265133771247	0.9218217182415869	85.62012481689453	0.5076565742492676	5.36592960357666	nan	inf
monomer-50-nr2-run1_result_115	4	NPLLEKLKKELEKELEEIIEKMKKEGKSEEEFKEIEKKYEEKLKKIEEEL	0.8377668839760621	0.8922331720701954	86.3453140258789	0.5152567625045776	4.798774719238281	nan	inf
monomer-50-nr2-run1_result_115	5	KEELEKKKKEIEEELEKIKEEMKKLGKSEEEWKKKEKEYEEELKKYEKKK	1.1798169845621866	0.797529931501688	82.17488861083984	0.46064329147338867	6.926309108734131	nan	inf
monomer-50-nr2-run1_result_115	6	SKELEELKKKLEEEYEKEKEKMKKEGKSEEEFKKLKKEIEEKFKKIKEEK	0.5713153272992778	0.9428612406688458	88.5794906616211	0.547270655632019	4.401190280914307	nan	inf
monomer-50-nr2-run1_result_115	7	DPELEKIKEELEKEYEKKKEEMKKKGVPKEEWEKLKKEIKEKFEKLKKEL	0.859581702165337	0.8859036040883285	89.04761505126953	0.5399083495140076	4.156005382537842	nan	inf
monomer-50-nr2-run1_result_115	8	SKELEELEKELEEKYEEEKEEMKEKGVSEEEWEELKKEYEEKLEEIKKKL	0.8273037095267044	0.893410618734392	87.90186309814453	0.5433591604232788	4.314366340637207	nan	inf
monomer-50-nr2-run1_result_115	9	LPELEELEKKLKEELEKLKEEMEKKGVPEEEKEKLEEEIEKELEEIKKKL	0.750360972074731	0.9103464625597886	87.28986358642578	0.5175880193710327	4.642825603485107	nan	inf
monomer-50-nr2-run1_result_115	10	KKELEELKKKLEEELEKEIKKMDEEGKSEEEKEELKKKKKKEFEEKEKEL	0.6309040494172289	0.9315963674957441	89.3993911743164	0.5781618356704712	3.674518346786499	nan	inf
monomer-50-nr2-run1_result_115	11	DPELEKKKKEIEKKLEEEFEKMKKLGKSEKEFEELKKKYEEELKKYKEEL	0.8076849274512259	0.898337510873427	86.82698059082031	0.518622875213623	5.000662326812744	nan	inf
monomer-50-nr2-run1_result_115	12	DPALEELRRELEAELERELAEMRERGVPEEEFERLRRERERELEERLARL	0.9991384781477525	0.851228404619335	86.40570068359375	0.5227149724960327	5.119905948638916	nan	inf
monomer-50-nr2-run1_result_115	13	PPALEALRAALEAELAALEAEAAALGLPPEEREALRAALAAELAAREAAA	0.856038675398648	0.8772717143285945	88.19673919677734	0.5979047417640686	3.712614059448242	nan	inf
monomer-50-nr2-run1_result_115	14	DPALARRREELEAALAERHARMEEEGVPEAEREALAAEAAERLAALEAAL	1.1484938368222115	0.801755782107107	90.09058380126953	0.6167476177215576	3.3093268871307373	nan	inf
monomer-50-nr2-run1_result_115	15	SPELEELEKKLKEEYEKKKEEMKKLGLPEEKFEELKKEIEEKLEEIKKKK	0.8229717248557462	0.9000242542662433	88.5654067993164	0.5383139848709106	4.258509635925293	nan	inf
monomer-50-nr2-run1_result_115	16	SPELEKLKEELEKKYEEKKEKFKKEGKSEEEFEKLKKEIEEELKKKIEEI	0.8246409345074324	0.8933496382146674	87.01890563964844	0.5120840072631836	4.577172756195068	nan	inf
monomer-50-nr2-run1_result_115	17	DPSILKLKEELEKKFEKLAEEFKKEGKSEKEIEELKKKIEKELEEILKKK	0.8961341986692285	0.8724817798257567	85.33106994628906	0.4827840328216553	5.475287437438965	nan	inf
monomer-50-nr2-run1_result_115	18	SEELEELEEELEEEYEEEKEEMEEEGEPEEEKEELKEEYEEELEEIIEEK	1.9111654339044855	0.6203917405194611	83.2376708984375	0.4624164402484894	6.79654598236084	nan	inf
monomer-50-nr2-run1_result_115	19	DPELEKLKEELEKEYEEKKAEMKKKGVSKKEWEELKKEIEKKFEEIKKEK	0.8044577990603314	0.8967059651823105	87.44816589355469	0.5213330984115601	4.552870273590088	nan	inf
monomer-50-nr2-run1_result_115	20	KPELEKKKKELEEELKKKKEEFKELGKPEEEKKKLEKEIEEKFKKYEKEK	0.8943306600666756	0.8746856161216017	85.0457763671875	0.4876086115837097	5.300961017608643	nan	inf
monomer-50-nr2-run1_result_115	21	KPEIEELKKKLEKELEEEKEKMKKEGKSEEEFKKLEKEYKEKLKEYLKKK	0.5617051578723887	0.9443488633488935	85.55953216552734	0.49307960271835327	5.337210178375244	nan	inf
monomer-50-nr2-run1_result_115	22	SEELEKLKKEREEKLKKLKEEMKKLGVPEEEWEKLEKKIEEELKKEIAKR	1.3096879520501896	0.7787586591219141	85.98546600341797	0.47320565581321716	5.642904758453369	nan	inf
monomer-50-nr2-run1_result_115	23	SEELEKLEKELEKELEKKKEEMKKEGKSEEEFEKLEKEIEEKLEKKKKEL	0.6785789347751751	0.919983678114602	87.74818420410156	0.5466676950454712	4.388620376586914	nan	inf
monomer-50-nr2-run1_result_115	24	SPELEEKKKELEKKLKEEIEEMKKEGKSEEEFKELKKKYEEELEKYKKEL	0.9414266425973472	0.8680649940560804	87.4066390991211	0.5430344343185425	4.55234432220459	nan	inf
monomer-50-nr2-run1_result_115	25	DPLLEELKKELEAEYEKKVAEMKERGVPEEEKEKLREEIEKKLEEIEAEL	0.6775960045320978	0.9259726334355335	87.55734252929688	0.5184248685836792	4.497156620025635	nan	inf
monomer-50-nr2-run1_result_115	26	DPELEKLKEELEKELEEIFAKMKKEGKSEEEFEKKKKEIEEKLEKYIKEK	0.9313292800403802	0.8619075265888876	87.42254638671875	0.5257861018180847	4.652682781219482	nan	inf
monomer-50-nr2-run1_result_115	27	SPEAAALAEAARAALEAEKARMREAGVPEAAWEALAAAREAALAETLAAA	0.9637781469704354	0.8596519776944868	92.92887115478516	0.6815268993377686	2.503868579864502	nan	inf
monomer-50-nr2-run1_result_115	28	SEELEKLREELEKELKEEEKRMKEEGKPEEERKKLREEREKELEEIEKKK	0.8824185874642132	0.8750225798489768	86.25492095947266	0.4899978041648865	5.286033630371094	nan	inf
monomer-50-nr2-run1_result_115	29	SPEFEELKKKLEEELEKEKEEMKKEGKPEEEFKELEKKYEEKLEKILKEK	0.6392009061628556	0.9393952893631975	89.33374786376953	0.5795578360557556	3.9317638874053955	nan	inf
monomer-50-nr2-run1_result_115	30	SEELEKLREELEKELEEEIERMKKEGKSPEEFEKLREERERELEEIIAER	1.8141117795859	0.6639180560780623	84.76329803466797	0.452908456325531	6.70048713684082	nan	inf
monomer-50-nr2-run1_result_115	31	SPELEALREALERELEERKREMRERGVPEEEMEELEREAEEELEERLAAL	0.8670751516928171	0.8780135512725399	90.4168472290039	0.581138551235199	3.421967029571533	nan	inf
monomer-50-nr2-run1_result_116	0	DPEEEEKKEEEEKKKEEEKEKKKKEEEKKKKEEEKKKEEEKKKKEEEAKL	0.5563151362204634	0.946372051377933	94.6468734741211	0.6042544841766357	3.36224102973938	nan	inf
monomer-50-nr2-run1_result_116	1	DPEELEREEEEEEEEEREEEEEEREEEEEREEREEEERRREEEERRRRRL	0.5768479199863824	0.9435988895745768	97.18241882324219	0.6621358394622803	2.83657169342041	nan	inf
monomer-50-nr2-run1_result_116	2	DPEEEKKKKEEEEKKKEKEEEKKKKEEEEKKKKEEEKRKKEEEEAKKAKL	0.7255414586173181	0.9121041436544371	94.5213851928711	0.5969586968421936	3.649564743041992	nan	inf
monomer-50-nr2-run1_result_116	3	DPAAAAAAAAAAAAAAAEAAAAEAAAAAEAAARAAAEAAAAAAAAALAAL	0.6793414082012684	0.9220721765874932	96.35484313964844	0.6949969530105591	2.4244613647460938	nan	inf
monomer-50-nr2-run1_result_116	4	DPAAAAAAAAAAAAEAAAAAAAAARAAEAAAAAAAAAAAAAAAAALAAAA	0.6470436694419213	0.9299399475052103	95.906005859375	0.7017831206321716	2.4622976779937744	nan	inf
monomer-50-nr2-run1_result_116	5	AAAAAAAAAAAAAAAAAAAAAAAAAAAAAAAAAAAAAAAAEAAAAALAAA	0.615490348573371	0.9365311682031521	94.57830047607422	0.6730926036834717	2.7090227603912354	nan	inf
monomer-50-nr2-run1_result_116	6	DPEELEEEEEEEKEEEEKKKEEEEKKKEEEKKKEEEKKKAEELKKELEKL	0.6187979785535763	0.9334981153886379	93.84777069091797	0.5755547881126404	3.7149658203125	nan	inf
monomer-50-nr2-run1_result_116	7	PAEELARAAAAAAAAAAAAAAAEAAAEAAAAAAAAAAEAAARAAAEAALA	0.7436843592460163	0.9082768630045817	96.50341796875	0.696942925453186	2.624864101409912	nan	inf
monomer-50-nr2-run1_result_116	8	DPAAAAAAAAAAAARAAAAAREAEAAAAAAAAAAAAAAAAAAAAAALAQL	0.5940147915382165	0.9389777321874639	95.6993179321289	0.680951714515686	2.584245204925537	nan	inf
monomer-50-nr2-run1_result_116	9	DPAALAAALAAAAAAAAEAAAAAAAAAARAAEEAERAAAAAAAAAAAAAA	0.5042703127520132	0.9552778075231595	96.35041046142578	0.7015832662582397	2.4314911365509033	nan	inf
monomer-50-nr2-run1_result_116	10	DPEEEKEKKEEEKKKKEEEEKKKKEEEEKKKEEAKKEEEEKKRKEELAKK	0.4913744975471102	0.9568564872435992	94.29279327392578	0.5774674415588379	3.6896233558654785	nan	inf
monomer-50-nr2-run1_result_116	11	DPAALAAAAAAAEAAAAAAAAAAAAAAEAAAAAAAAAAAAAAAAAAAAAL	0.6066196246229688	0.9374128344578048	95.2967300415039	0.6907422542572021	2.4753305912017822	nan	inf
monomer-50-nr2-run1_result_116	12	APEEAARARAAAEAAAAAAAAAAAAAAAAAAAAAAAAAAAAAAAAAAAAG	0.8141281759066615	0.8950969046825037	94.8304214477539	0.659282386302948	3.018536329269409	nan	inf
monomer-50-nr2-run1_result_116	13	DPAAAAAAAAAAAAAAAAAAAAAAAAAAAAAAAAAAAAAAAAAAAAAAAA	0.5893867633435118	0.9401500524622952	94.43013763427734	0.6701630353927612	2.670755386352539	nan	inf
monomer-50-nr2-run1_result_116	14	DPAAAAAAAAAAAAAAAAAAAAAAAAAAAKAAEAAAAAAAAAAAAAAAAA	0.7083030996156713	0.9175078331949509	95.4842529296875	0.6777584552764893	2.5859951972961426	nan	inf
monomer-50-nr2-run1_result_116	15	DPAALEAARAAAAAAAAAREEAERRAAEARAAEEAERAAAAARAEELARL	0.7837893858677981	0.9041128018184231	97.71449279785156	0.6964322924613953	2.521836280822754	nan	inf
monomer-50-nr2-run1_result_116	16	DPLEERRRREAEERRRREEEERRRREEEERRREEERRREEEERRRREEEL	0.7258836333945203	0.9132624471203695	95.69273376464844	0.6017336845397949	3.980231523513794	nan	inf
monomer-50-nr2-run1_result_116	17	DPAAALAAAAAAAAAAAAAAAAAAAAAAAEAAAAAAAAAAAAAAEAAARL	0.6985557097454697	0.9192456937154208	95.9141845703125	0.6859754323959351	2.4647164344787598	nan	inf
monomer-50-nr2-run1_result_116	18	DPAALAAAAAAAAAAAAAAAAAAAAAAAAAAAAAAAAAAAAALAALAAAL	0.5696065106094506	0.9432419104513265	93.93388366699219	0.6561980843544006	2.775369882583618	nan	inf
monomer-50-nr2-run1_result_116	19	DPAAAAAAAAAAAAAAAAAAAAAAAAAAEAAAAAAAAAAAAAAAAAAAAA	0.5387426418596377	0.9488690327961004	95.47671508789062	0.6894331574440002	2.5304765701293945	nan	inf
monomer-50-nr2-run1_result_116	20	DAAALAAAAAAAAAAAAEAAAAAAAAAAAAAAAAEAAAAAAAAAAAAAAA	0.6763461058623875	0.9238410549588116	96.42274475097656	0.6959170699119568	2.4396812915802	nan	inf
monomer-50-nr2-run1_result_116	21	DPAALAAARAAAEAAAAAAAAAAAAAERAAEAAAAEAERAKALEEELAKL	0.7987738917709376	0.8994822226478506	96.66769409179688	0.6737096905708313	2.9330129623413086	nan	inf
monomer-50-nr2-run1_result_116	22	DPAAAAAAAAAAAAAAAAAAAAAAAAAEAAARAAAAAAAAAALAAALAAL	0.5414043030658274	0.9483621334106025	95.15587615966797	0.676047146320343	2.6585888862609863	nan	inf
monomer-50-nr2-run1_result_116	23	DPAAAAAAAAAAAAAAAAAAAAAAAAAAAAAAAEAAAAAAAAAAAALAAA	0.6735527241155087	0.9241462767278312	95.67534637451172	0.6879383325576782	2.4578914642333984	nan	inf
monomer-50-nr2-run1_result_116	24	APAAAAAAAAAAAAAAAAEAAAAAAAEAAAAAAAAAAAAAAAAAALAAAL	0.7860703826720524	0.8998725825178729	94.91876983642578	0.6864550113677979	2.8138270378112793	nan	inf
monomer-50-nr2-run1_result_116	25	APAAAAAAAAAAAAAAAAEAAAAAAAAAAAAAAAAEAAAAAAAAAAAALL	0.6600922965692679	0.9259810839560807	94.92837524414062	0.6865195035934448	2.871326208114624	nan	inf
monomer-50-nr2-run1_result_116	26	DPAALEAAAAAAAAAARAEEEARRRAEAERAAEAAAAAAAAAAAALLAQL	0.4642147795134279	0.9606256154023868	97.00321197509766	0.6731433272361755	2.7301924228668213	nan	inf
monomer-50-nr2-run1_result_116	27	DEEELEEEEEEEEEEEEEEEEEEEEEEEEEEEEEEEEEEREEEEEEEEEE	0.6348372504529883	0.9306344203041451	94.73522186279297	0.6649273633956909	2.617466449737549	nan	inf
monomer-50-nr2-run1_result_116	28	DPAAAAAAAAAAAAAAAAAAAAAAAAAAEAAAAAAAAAAAAAAAEAAAKA	0.6610603919483116	0.9279786384865136	96.32192993164062	0.6937664747238159	2.482863187789917	nan	inf
monomer-50-nr2-run1_result_116	29	DPEKEEEEKKKKEEEEKKKKEEEEKKKEEEKKKKEEEEKKKKEEEKKKKK	0.47597754133968434	0.9591103183622037	94.82093811035156	0.6002973914146423	3.346818208694458	nan	inf
monomer-50-nr2-run1_result_116	30	DAAAAAAAAAAAAAAAAAAAAAAAGAAAAARAAEAAAAAAAAAAAALAAL	0.6402888833540794	0.93048326868439	96.1772232055664	0.6891989707946777	2.434687376022339	nan	inf
monomer-50-nr2-run1_result_116	31	DPAAAAAAAAAAAAAAAAAAAAAAAAAAAAAAAAAAAAAAAAAAAAAAAL	0.4834846114177473	0.95777891837637	94.36760711669922	0.6705251932144165	2.640389919281006	nan	inf
monomer-50-nr2-run1_result_117	0	AAAAAAAAAAAAAAAAAAAAAAAAAAAAAAAAAAAAAAAAAAAAALAAAA	0.5807196608843952	0.9411413208623552	91.3985366821289	0.6383416056632996	3.2435975074768066	nan	inf
monomer-50-nr2-run1_result_117	1	AAAAAAAAEAAAAAAAAAAAAAEAAAAAAAAAAAAAAAAAAAAAAAEAAA	0.6887247446243824	0.9220920442593861	95.69490051269531	0.699653685092926	2.3939640522003174	nan	inf
monomer-50-nr2-run1_result_117	2	KEKEKKEKEEKEKEKKKKEEEEKKKEEEKKKKEEEEKKKEEEKKKKEAEK	0.7798966453361003	0.9021300163398468	94.26860046386719	0.5966632962226868	3.5282421112060547	nan	inf
monomer-50-nr2-run1_result_117	3	AAAAAAAAAAAAAAAAAAAAAAAAAAAAAARAAAAAAEAAARAAAAAAAR	0.5971552270610376	0.9387477176730773	92.63994598388672	0.6585032343864441	2.9765725135803223	nan	inf
monomer-50-nr2-run1_result_117	4	AALAAALAAAAAAAAAAAAAAAAAAAAAEAEAAAAAAAAAAAAAAAAAAR	0.4722188442142598	0.9595411699134152	94.65737915039062	0.6872512698173523	2.7264907360076904	nan	inf
monomer-50-nr2-run1_result_117	5	AAAEAAAAALAAEAAAAAEAAAKEAEAAAAAAAAAAAAAAAALAAALAAL	0.429414482558404	0.9658133131903359	94.9525146484375	0.6767322421073914	2.750030517578125	nan	inf
monomer-50-nr2-run1_result_117	6	AAAAAAEAAAAAAAEAAAAAEAAAAAAAAAAAAAAEAAAAEAAAAAAAAL	0.7970969478542572	0.8992821960402015	95.93196868896484	0.7016792297363281	2.3284859657287598	nan	inf
monomer-50-nr2-run1_result_117	7	AAAAAAAAAAAAAAAAAAAAAAAAAAAAEAAAAAAEAAREAAAAAAAAAA	0.6303166647428856	0.934185882390071	95.2237319946289	0.6955684423446655	2.5422234535217285	nan	inf
monomer-50-nr2-run1_result_117	8	AAEEAEEEEEEEEEEEEEEEEEEEEEEEEEEEEEEEEEERKEEAEEEEEE	0.6797539088617447	0.9232797862057144	94.580322265625	0.6501139402389526	2.603196382522583	nan	inf
monomer-50-nr2-run1_result_117	9	GEEEKLKKEEEEKKKKEEEEKKKKEEEEKKKEEEKKKKEEEKKKEEEEKK	0.703813230171469	0.9182213904956059	95.0816879272461	0.6001754999160767	3.3588154315948486	nan	inf
monomer-50-nr2-run1_result_117	10	AAAAAAAAEAAAAAAAAAAAAAEAEAAAAAAAEAEAAARAEAEAAAAAAR	0.6861147391523084	0.92152068969478	96.62287902832031	0.7060918807983398	2.2441883087158203	nan	inf
monomer-50-nr2-run1_result_117	11	AAAAAAAAAAAAAAAAAAAAAAAAAAAAAAAAAAAAAAAAAAAAAAAAAR	0.4262484378950244	0.9665241809261453	91.0677490234375	0.6413571834564209	3.0952608585357666	nan	inf
monomer-50-nr2-run1_result_117	12	AAAAEAAAAAAAAAAAAAAAAAAAAAAEAAAAEAAAAAAAAAAAAAAAAA	0.625467607829093	0.9325132376382115	96.09392547607422	0.6988959312438965	2.498537540435791	nan	inf
monomer-50-nr2-run1_result_117	13	GAAAAAAAAAAARAAEAAAAAEAEAARAAAAAEEARRAEEAAAAAAAAAA	0.569688624001126	0.9443324332377453	96.8232192993164	0.7127367854118347	2.3473050594329834	nan	inf
monomer-50-nr2-run1_result_117	14	SLLEELEEELKEEEEEEEEEEEEEEKEEEEEEEEEREEEEEEEEEEEKRL	0.7568432729267683	0.9059024445401163	95.48416137695312	0.6844235062599182	2.7985424995422363	nan	inf
monomer-50-nr2-run1_result_117	15	AAAAAAAAAAAAAAAAAAAAAAAAAAEAAAAAAAAAAAAAAAAAAAAAAA	0.6186758110650292	0.9354965277558547	93.73674774169922	0.6847141981124878	2.7603142261505127	nan	inf
monomer-50-nr2-run1_result_117	16	AAAAAAAAALAAAAAAAAAAAAAEAAAAAAAEEAAAAAAAAAAAAAEAAA	0.8216177966124262	0.8960259219462516	95.85468292236328	0.7001796960830688	2.402064323425293	nan	inf
monomer-50-nr2-run1_result_117	17	GKKEEEEKKKEEEKKKKEEEKKKKEEEEKKKKKEEEEKKKKEEEEKKKKL	0.7567285372845447	0.9092100820212444	94.98916625976562	0.6023697853088379	3.7117679119110107	nan	inf
monomer-50-nr2-run1_result_117	18	AAAAAAAAAEAAAAAAAAAAAEAEAAAAAEAAAAAEAAAAEAAAAAAAAA	0.5127077892350679	0.9536760237133808	96.06421661376953	0.7006642818450928	2.2855606079101562	nan	inf
monomer-50-nr2-run1_result_117	19	AAAAALLAALAAALAAAAAAAAAEAARAAAEAAAAAAEAEAAAAAALAAL	0.5773878221053603	0.9415188506412839	94.70526123046875	0.6825001239776611	2.889421224594116	nan	inf
monomer-50-nr2-run1_result_117	20	AAAAAAEAARAAAEAAAAAAAEAAAAAAAAAAAAAAAEAAAAAAAALAAA	0.6621181791109952	0.9258855791226914	95.9150161743164	0.6970303058624268	2.4534714221954346	nan	inf
monomer-50-nr2-run1_result_117	21	AAAAAAAAAAAAAAAAAAAAAAAAAAAAAAAAAAAAAAAAAAAAAAAAAA	0.6563965984811216	0.9265749065849833	91.72755432128906	0.6436747908592224	3.1440486907958984	nan	inf
monomer-50-nr2-run1_result_117	22	AAAAARAEAEAAAAAAAAAAAAAAAAAAAAAAAAAAAAAAAAAAAAAAAA	0.7425221339054481	0.9100708680457862	95.74748992919922	0.6767333745956421	2.608137369155884	nan	inf
monomer-50-nr2-run1_result_117	23	AAAAAAAAEAAAREAAAAAAAAAAEAAAAEAAAAAAAAAAAAAAAAAAAA	0.6124574868205904	0.9380725158665786	96.38662719726562	0.7044427394866943	2.3971714973449707	nan	inf
monomer-50-nr2-run1_result_117	24	AAAAAAAAEAAAAAAAAAAEAAARAAAAAAAAAAAAAAAAAAAAAAAAAR	0.610414810562287	0.9359044225419824	94.64095306396484	0.6963245868682861	2.5742673873901367	nan	inf
monomer-50-nr2-run1_result_117	25	AEEEERRRREEEERRRREEEERERERERREEERRREEEERRRRAAEEARR	0.6435314352416219	0.9287444784348748	97.3598403930664	0.6549144983291626	2.859941244125366	nan	inf
monomer-50-nr2-run1_result_117	26	AAAAAAAAEAAAAAAAAAAAAEAAAREAAAAAAAAAAAAAAAAAAAAAAA	0.6223522923426371	0.9340116128519608	96.04396057128906	0.6996099948883057	2.4775335788726807	nan	inf
monomer-50-nr2-run1_result_117	27	AAEAAAAAAAAAAERERAEAAAAEAAAAAREREARAAEEAAAAAAAAAAR	0.8852636422500596	0.8819226936718202	96.86054229736328	0.7146764993667603	2.191117286682129	nan	inf
monomer-50-nr2-run1_result_117	28	MEEEEREREERAEEEEEEEREEEEEEEEEEEEEEEEEEEEEEEEEEEAEE	0.6112550276815302	0.9365417102897463	95.72439575195312	0.6638380289077759	2.579235553741455	nan	inf
monomer-50-nr2-run1_result_117	29	AEEEKKKKEEEKKKKEAEKKAKEEEEKKKKEKEKEEKEEEKKKAEEEAKK	0.9418944543743871	0.8667681543329491	93.9835205078125	0.5875158309936523	3.569192886352539	nan	inf
monomer-50-nr2-run1_result_117	30	AAAEAAKAAEAAAKAAAEAAKAEEEARKKEAEAAAEAERAAAKAKEEAAK	0.958010356943524	0.8681150573182147	96.71714782714844	0.6670153141021729	2.5941641330718994	nan	inf
monomer-50-nr2-run1_result_117	31	AAAAAAAARAAAAAAAAAAAAAAAAAAAAAAAAAAAAAAEAARAAAAAAA	0.6117884623963632	0.9358516342634458	93.36394500732422	0.6575759649276733	2.8391475677490234	nan	inf
monomer-50-nr2-run1_result_118	0	GAAAAAAAARAAALAAREAAAAEELARLPPERQAAFRAAAEAELAALRAA	0.9817480370324843	0.859863754056564	91.31388092041016	0.6281884908676147	3.40984845161438	nan	inf
monomer-50-nr2-run1_result_118	1	GELKKKLEEKKKKIEELKKKAKEELEKLPPEKQEEFKKKFEKELEEFKKS	0.5880109308298672	0.9399087964533953	89.05536651611328	0.5363696813583374	4.610525131225586	nan	inf
monomer-50-nr2-run1_result_118	2	AAAEAAERARRERLEALRRRAEEELARLPPAERAAFRERAERELAELEAA	0.5283428881838814	0.9497036685880933	92.29991912841797	0.6187071800231934	3.199270248413086	nan	inf
monomer-50-nr2-run1_result_118	3	GAAAAAAAAAAAAIAAAEAAAAAAAAALPPEKQAAFAAAAAAALAAARAA	0.8374417872569916	0.8862672713728584	78.7363052368164	0.5550597310066223	4.924386501312256	nan	inf
monomer-50-nr2-run1_result_118	4	GAAAAALAAAAAALAAAAAAAAEALAAAAPAGAAAFAAAAAAALAALRAA	5.881211870198675	0.2661093928431101	68.14305114746094	0.48442038893699646	9.310312271118164	nan	inf
monomer-50-nr2-run1_result_118	5	GAAAAAAAAAAAALAAAEAAAAAELAALPPAQQAAARAAAEAALAAARAA	2.8516746857374695	0.5507062898282147	84.16999053955078	0.5621159672737122	4.625030517578125	nan	inf
monomer-50-nr2-run1_result_118	6	AAAAAAAAARAAELAALEAAAAAELAALPPAEQAAFRAEAEARLAALRAA	6.512147504223164	0.27612146376583835	93.71002960205078	0.597865104675293	3.7071311473846436	nan	inf
monomer-50-nr2-run1_result_118	7	AAAAAAAAAAAAELAALEAAGAAELAALPPAERAAAAAAFAAALEAARAA	1.4114983398488405	0.7500559578141716	93.40650939941406	0.6887485980987549	2.6211459636688232	nan	inf
monomer-50-nr2-run1_result_118	8	AAAAAAAAAAAAALAAARAAAAAALAALPPAARAAFAAAAAAALEAAAAA	7.1032635292995865	0.24001923667756977	86.2892074584961	0.5557980537414551	5.343270778656006	nan	inf
monomer-50-nr2-run1_result_118	9	AALAALAEAAAAALAAAEAAAAAELAALPPAEQEAFRAAAAAALEAAIAA	3.645292922675947	0.46885917690206114	90.0176773071289	0.5811467170715332	3.9648139476776123	nan	inf
monomer-50-nr2-run1_result_118	10	GAAAAAAAAKEAELAALKAAAEAELAALPPEKQEAFKKEFEAKLAALKAA	0.5375774885542651	0.9482196461907746	86.42414855957031	0.5620377659797668	4.356637477874756	nan	inf
monomer-50-nr2-run1_result_118	11	GAEEAAKAAKAAKIEALKKEGAAELAKLPPEKQAAFKKEFEAKLKALEAS	0.6964802317312313	0.9216385631437055	89.69248962402344	0.5920485258102417	3.7646775245666504	nan	inf
monomer-50-nr2-run1_result_118	12	AEAAAAAEARAAAIAARKAAAAEELAKLPAEQKAAFAAKAEAELAALEAA	0.42785052033863746	0.9663776889343848	90.1011962890625	0.6289095282554626	3.3286967277526855	nan	inf
monomer-50-nr2-run1_result_118	13	AAAAAAAAARAAELAAAEAEAARALAALPPERRAAFRAAAEAALAAARAA	5.5905413101356	0.3225561681118959	92.74491882324219	0.5972148180007935	3.9018115997314453	nan	inf
monomer-50-nr2-run1_result_118	14	AAAAAAAAARAAALAAARAAAEAALAALPAAERAAFAAAAAAALAAAAAA	4.654923709493044	0.3845652643058095	80.31269073486328	0.5228988528251648	6.728987216949463	nan	inf
monomer-50-nr2-run1_result_118	15	GAAAAERAAREAELAAAEAEAAAELAKLPPERKAAFAAEAKAALAAARAA	0.6905831883657438	0.9179086148316127	88.69270324707031	0.6271844506263733	3.790015459060669	nan	inf
monomer-50-nr2-run1_result_118	16	GEAEAARRAAEERLAALREEAEAELAKLPEAERAAFRERFEAELEALRAS	0.7383219565620301	0.9091845024631106	90.37521362304688	0.6183096766471863	3.7464523315429688	nan	inf
monomer-50-nr2-run1_result_118	17	GAAAAAAAAKEEELAKLKAEYEAELAKLPEEKKAAFKAKADAELEALIAS	0.8797660344289191	0.8837300802319935	84.53970336914062	0.5298616290092468	4.938448429107666	nan	inf
monomer-50-nr2-run1_result_118	18	AAEAAARAAREAELAALRAAAAAELAALPPAQRAAFAAAAEAKLAALRAE	6.808147878170704	0.2599431882359768	93.33499908447266	0.5689256191253662	4.10269832611084	nan	inf
monomer-50-nr2-run1_result_118	19	AAAAAAAAARAAELAAARAAGEAELAKLPPAEQAAFRKAFEAALKAAIAS	0.6570849773297803	0.9252948194813447	87.76901245117188	0.6123815178871155	3.8357162475585938	nan	inf
monomer-50-nr2-run1_result_118	20	AAAAAAAAARAAELAARRAEDAAELARLPPSEQAAFAAAAEAARAAAIAS	5.173118277304727	0.3532892507564059	94.17052459716797	0.6101480722427368	3.564194440841675	nan	inf
monomer-50-nr2-run1_result_118	21	AAAAAAAAARAAALAALRAAGEAALAALPPAERAAAAAAFAARLAALEAS	0.9382860139872334	0.8598405764831679	93.75736236572266	0.6998202204704285	2.724083423614502	nan	inf
monomer-50-nr2-run1_result_118	22	AAAAAAAAARAAALAAARAAGAAALAALPPEKQAAFREAFEAALAAARAA	0.9000202039222808	0.8745177982643919	86.29039001464844	0.5902715921401978	3.803654670715332	nan	inf
monomer-50-nr2-run1_result_118	23	GAAAAAAAAAAAALAAAEAAAAAALAALPPAEQAAAAAAAEAALAALRAA	4.210384667483211	0.4299329647787453	86.93118286132812	0.5731736421585083	4.695693016052246	nan	inf
monomer-50-nr2-run1_result_118	24	AAAAAAEEAKQAELEAFEKAAEEELAKLPPEKQAAFKAAAEAELAERKAA	0.45582461843925115	0.9628043111479068	91.62340545654297	0.6516015529632568	2.988858461380005	nan	inf
monomer-50-nr2-run1_result_118	25	AALAAAAAAAAAALAAAAAAAAAALAALPPEQRAAFRAAAEAALAALRAA	5.173647359642921	0.34476041926825896	87.8368148803711	0.5510141849517822	4.566061019897461	nan	inf
monomer-50-nr2-run1_result_118	26	GAAAAAAAARAAELAARRAAAAAELAALPPERQAAFRAAAEAELAAARAA	6.609183169822212	0.26892239579997773	94.4144515991211	0.6039208769798279	3.5325968265533447	nan	inf
monomer-50-nr2-run1_result_118	27	GSMEKEKKKKEEELEELKKKGEEELKKLPEEKKEEFKKEFEAKLEKMKKE	0.6342925652349007	0.933720955683704	89.74546813964844	0.5776892304420471	4.192339897155762	nan	inf
monomer-50-nr2-run1_result_118	28	GAAEAARRAREAELAALERERAAALARLPPERREAFRAAAEAELEARRAA	0.680713061321723	0.9200718315479626	94.2328872680664	0.6572139859199524	2.7285819053649902	nan	inf
monomer-50-nr2-run1_result_118	29	AAAAAAAAAAAAALAAARAAAAAELAAAPPEAQAAAAAAAAAALAAARAA	3.8889864076790595	0.4576121326618059	81.4986343383789	0.5484378933906555	5.607560634613037	nan	inf
monomer-50-nr2-run1_result_118	30	AAAEAAAAARAALLAAREAEAAAALAALPPEKQAAFRAAAEAALAALKAA	6.199733714043635	0.2872731717913091	93.03632354736328	0.5815448760986328	3.847770929336548	nan	inf
monomer-50-nr2-run1_result_118	31	AAAAARAAARAAELAALRAAGAAALAQLPPAARAAFRAAFEALLAALRAA	6.388833963520053	0.2758994538303443	90.29861450195312	0.5311667919158936	5.178349018096924	nan	inf
monomer-50-nr2-run1_result_119	0	AAAAAAAAEAAAAAAAAEAAAAAEAAEAAARAAAEAAAAAAAAALAALLG	0.5610492250624372	0.9463461030105121	96.26765441894531	0.6951502561569214	2.6462416648864746	nan	inf
monomer-50-nr2-run1_result_119	1	EEERKRREEEEKKREEERKRREEEEERKEREKREREEREEREKREREERE	0.5325403916928212	0.9502435994428116	96.6846923828125	0.6409425735473633	2.8569045066833496	nan	inf
monomer-50-nr2-run1_result_119	2	AEREREEERRRREEEERRRREEEERERERRRREEEERREEERRRLREELE	0.7610089385784102	0.9093986048944502	96.93551635742188	0.6465240716934204	3.3080413341522217	nan	inf
monomer-50-nr2-run1_result_119	3	AAAAAAAAAAAAAAAAAAAAAAAAAAAAAAAAAAAAAAAAAAAAAAAAAA	0.6570053755257126	0.934779464054498	91.72755432128906	0.6436747908592224	3.1440486907958984	nan	inf
monomer-50-nr2-run1_result_119	4	AAAAAAAAAAAAAAAAAAAAAAAAAAAAAAAAAAAAAAAAAAEAAAALLG	0.7186251498712513	0.9201883583662236	94.89603424072266	0.6712647080421448	2.8333656787872314	nan	inf
monomer-50-nr2-run1_result_119	5	EEEEKEKKKKEEEEEKKKKEKEEKEKKKKEEEKKKEEEKKKEEELKKKIE	0.6344414984077147	0.9336374255444251	95.53802490234375	0.611751914024353	3.300938129425049	nan	inf
monomer-50-nr2-run1_result_119	6	EEEEREREERERREEEERRRREEEERRRREEERRREEEERRREEELRERE	0.7636917184827313	0.911162622543264	97.16152954101562	0.6391011476516724	2.9807167053222656	nan	inf
monomer-50-nr2-run1_result_119	7	AAAAAAAAAAAAAAEAAAAAAAAEAAAAAAAAEAAAAAAAAAAALAAALG	0.7060403453552785	0.9206836851746765	95.83466339111328	0.700011134147644	2.6534361839294434	nan	inf
monomer-50-nr2-run1_result_119	8	EEEERREEEEEREEEEEEEEEEEEEEEEEEEEEEEEEEEEKEEELEEELE	0.5562071537297414	0.9468393229618037	95.99427795410156	0.6863889694213867	2.3992984294891357	nan	inf
monomer-50-nr2-run1_result_119	9	AAAEEEAARAAAAAAAAAEAAAAAAAAAAAAAAEAAAAAAAAAAAAAAAG	0.629454487056489	0.9363212554418101	96.89693450927734	0.7104390859603882	2.4494004249572754	nan	inf
monomer-50-nr2-run1_result_119	10	AAAEAERRAAAAAAAAAAAAAAAAAAAAAAAAAAAAAAAAAAAALAALLG	0.828421536727691	0.8984108869087898	93.01947784423828	0.6458684206008911	3.1214284896850586	nan	inf
monomer-50-nr2-run1_result_119	11	AEEEEKKKKEEEKEKEKKKEEEKKKKEEEKEKEEEKKKKEEEKKKKELIG	0.5972081313085215	0.9387266183145709	94.5093994140625	0.5902876853942871	3.663980484008789	nan	inf
monomer-50-nr2-run1_result_119	12	AAAARAAAEAAAAAAAAAAAAAAAAAAAAAAAAAAAAAAAAAELAAALAG	0.6995179235915436	0.9238652689271255	95.18959045410156	0.671186089515686	2.6824147701263428	nan	inf
monomer-50-nr2-run1_result_119	13	GAAAAAAAAAAAAAAAAAAAAAAAAAAAEAAAAAAAAAAAAAAAAAAAAA	0.786047098574242	0.9094161569232214	94.38446807861328	0.6872926950454712	2.781453847885132	nan	inf
monomer-50-nr2-run1_result_119	14	AAAAAAAAAAAAAAAAAAAAAAAAEAAAAAAAAAAAAAAAAAAAAAAAAG	0.5858244859803542	0.9442456644902107	94.83951568603516	0.6883031129837036	2.730698823928833	nan	inf
monomer-50-nr2-run1_result_119	15	AEAERAEAERRRAEAARRAAEAAAAAAAAAAAAAEAAAAAAAAALAALLG	0.6560961332690066	0.93086003137064	96.09654235839844	0.6832385063171387	2.8439764976501465	nan	inf
monomer-50-nr2-run1_result_119	16	AAAAAAAAAAAAAAEAAARAAAAAAAEAAAAEAAAAAAAAAAAAAAALLG	0.6483805722510061	0.9326807879568656	95.58477020263672	0.6949849128723145	2.7255494594573975	nan	inf
monomer-50-nr2-run1_result_119	17	EEEKKREEEEKKKKEEEEKKKEEEEKEKEKKKEEEKEKKEKEKKLKAEKE	0.4768896480985735	0.9599898160995509	95.28429412841797	0.6059257984161377	3.3660874366760254	nan	inf
monomer-50-nr2-run1_result_119	18	AAAAAAAAAAAAAAAAAAAAEAAAAAAAAAAAAAAAAAAAAAAALAAALG	0.6437096730771835	0.9331143599566109	94.17642211914062	0.6771476864814758	2.8520619869232178	nan	inf
monomer-50-nr2-run1_result_119	19	AAAAAAAAAAAEAAAAAAAAAAAAAAEAAAAARAAEAAAAAAAEAARALG	0.6862699839837909	0.9251980406743435	96.5547866821289	0.6969042420387268	2.4260265827178955	nan	inf
monomer-50-nr2-run1_result_119	20	GLEEEEEREREEEEERREEEEEEEEEREEEEEEEEEEEEEEEEEEALLEG	0.6843726817149229	0.9234338616815969	96.66742706298828	0.6811772584915161	2.7932968139648438	nan	inf
monomer-50-nr2-run1_result_119	21	AAAAAAEAAAAAAAAAAAAAAAAAAAAAAAAAAAAAAAAAAAAAAEAAAA	0.7820796529238359	0.9077979601229096	95.18590545654297	0.679906964302063	2.429640054702759	nan	inf
monomer-50-nr2-run1_result_119	22	AAAAAAAAAAAAAAAAAAAAAAAAAAAEAAAAAAAAAAAAAAAAAAAAAA	0.771610480574347	0.9117448068351329	93.7049560546875	0.6827884316444397	2.7578341960906982	nan	inf
monomer-50-nr2-run1_result_119	23	EEEKKEKEEKKKEEEEEKKKKEEEKEKKKKEEEEKKKAEKAAEELKKLLS	0.9478193719177014	0.86944019725179	94.52658081054688	0.5857932567596436	3.659909248352051	nan	inf
monomer-50-nr2-run1_result_119	24	AAAAEAARRAEAAAAAAAAAAAAEAEAAAAAAAAAAAAAAAAAAAAALAG	0.612466884087282	0.9387953580102674	95.91629028320312	0.6957576274871826	2.604426622390747	nan	inf
monomer-50-nr2-run1_result_119	25	AEEEERRRREEEERREAEERERREREREEERRREEEEAARRAEELARLLG	0.6411579905838545	0.9307706300494857	97.18331909179688	0.6240295767784119	3.2026097774505615	nan	inf
monomer-50-nr2-run1_result_119	26	AEAERAAAAAAAEAARAAEAAAAEAAARRRAEEEAARAAAAAAEAARRLG	0.851582128188819	0.8922314917534072	97.49574279785156	0.7053420543670654	2.4816973209381104	nan	inf
monomer-50-nr2-run1_result_119	27	AAAAAAAAAAEAAARAAAEAAAAAAAAAAAAAEAEAAAAAAAAAAAAAAG	0.6288104867240295	0.9369931690307903	96.12828063964844	0.7073990106582642	2.4501824378967285	nan	inf
monomer-50-nr2-run1_result_119	28	AAAAAAAAAAAAAAAAAAAAAAAAAAAAAAAAAAAAAAAAAAAAAAAAAG	0.8349016409714329	0.8971907802213452	92.90888214111328	0.6450521945953369	3.2197418212890625	nan	inf
monomer-50-nr2-run1_result_119	29	AAAAAAAAAAEAARREEEARRAAEEARRAEEAARAAAAAAAAAAAAAAAG	0.631911658912782	0.9378965837843396	95.6895523071289	0.6920354962348938	2.564896821975708	nan	inf
monomer-50-nr2-run1_result_119	30	AAAAAAEAAAAAAAAAAAEAAAAAAEAEAAAAAAEAAAAAAAEALAAALG	0.4969682695431533	0.9566230487495617	96.5284423828125	0.6956970691680908	2.4513683319091797	nan	inf
monomer-50-nr2-run1_result_119	31	AAAEEAERRRREEERRAREEAERKAREAEAARAAEAAAAAAEALRAALLG	0.5725841694454019	0.9433627563249669	96.77237701416016	0.6338757872581482	3.2398691177368164	nan	inf
monomer-50-nr2-run1_result_12	0	KKTWEELIKEYAPEVNTKEKIKKLKEGWKAKKEKEYNPEIIKEIGKKIVS	0.7892258016055603	0.9027177952983818	84.13735961914062	0.5688666701316833	5.117468357086182	nan	inf
monomer-50-nr2-run1_result_12	1	KMSWEEFIAKYAPEVNTPEKIAKLKAAWAARNETTRNPAVIKEAGAEIVG	2.689894258052906	0.5324887834862951	75.27867889404297	0.47487521171569824	6.579052925109863	nan	inf
monomer-50-nr2-run1_result_12	2	KPTWEEQVAQYAPEVNTPEQLAQLRAGWAASGNTVRDPEVIRAIAAQIVG	0.5386930835293872	0.949320766722207	87.8978271484375	0.6244024634361267	3.882281541824341	nan	inf
monomer-50-nr2-run1_result_12	3	KLSWRELIKKYAPKVNTKEKRKKLREGIKKKKVKKRDPKVIKEVGKEIVG	1.079655355597063	0.8825255116080097	85.74288177490234	0.577322244644165	4.826075553894043	nan	inf
monomer-50-nr2-run1_result_12	4	APSWEEQVAQYAPEVNTPEKLALLRKAWAAAKETTRNPEVIKAAAAKIVG	0.8876294674866049	0.874576032253051	79.55653381347656	0.5262349843978882	5.440207004547119	nan	inf
monomer-50-nr2-run1_result_12	5	KPSWDELVAKYAPKANTPEQRKKLRELWAASGNKKRDPEVIREAGAKIVG	0.6624713728712416	0.9240577076281352	84.02425384521484	0.5615944266319275	4.805042266845703	nan	inf
monomer-50-nr2-run1_result_12	6	KPSWEELVKKYAPELNTPEKLKKLKALYAAANEKIYNPEIIKEAGKKIVG	1.5077215887317394	0.7884317475237844	79.7930679321289	0.49700841307640076	6.261990547180176	nan	inf
monomer-50-nr2-run1_result_12	7	KKSWLELIKEYAPEVNTEEKIKKLKELWESKNEKIRNPEIIKEGAKEIVG	1.6052636028938594	0.8152846544104555	84.07652282714844	0.5884569883346558	5.144372940063477	nan	inf
monomer-50-nr2-run1_result_12	8	KLSWKEFIKKYAPEVNTKEKIKKLKEGWKAKKSKIKDPEIIKEIAKEIVS	1.6150947234889759	0.791221859142568	80.33525085449219	0.4948464334011078	5.884749889373779	nan	inf
monomer-50-nr2-run1_result_12	9	KPSWEELVKKYAPEVNTPEKLKKLKEGYEARNEKEYDPEVIKEIGKEIVG	1.2896041228695503	0.8231275040780177	84.7922134399414	0.5906003713607788	4.845405101776123	nan	inf
monomer-50-nr2-run1_result_12	10	KPTWEEFIKKYAPEVNTEEGLKKLRELWAKSNNKIRDPEIIKKAAEEIVG	2.237114395666727	0.6788449625430283	82.29876708984375	0.5169569253921509	5.555071830749512	nan	inf
monomer-50-nr2-run1_result_12	11	KPTFEELIAKYAPEVNTPEKIKQLKKRIAASKNKVYDPEVIKEAAKEIVG	0.8098824587970065	0.8986375942535131	82.23775482177734	0.5179222822189331	5.527754306793213	nan	inf
monomer-50-nr2-run1_result_12	12	APSWDELIAQYAPAVNTPEQRALLRKEWAAAKSTVRDPELIRAAAAKIVG	3.4359811153261965	0.45460690671712195	72.4266357421875	0.470867395401001	6.883098125457764	nan	inf
monomer-50-nr2-run1_result_12	13	APSEDELIAAYAPATDTPEARAALRAAIAAAGETTWNPAVIRAAGAAIVA	0.559517080975299	0.9475599071420362	85.1761703491211	0.6364678144454956	3.7567484378814697	nan	inf
monomer-50-nr2-run1_result_12	14	KLSFEEFIKKYAPEVNTPEKIKKLKELIAASKETKRNPEIIKEAAKKIVG	1.0375354401464738	0.8998322420433844	83.57585906982422	0.5562650561332703	5.303532600402832	nan	inf
monomer-50-nr2-run1_result_12	15	KPSWLEQIAKYAPEVNTPEKIKKLKEGWAASNSKTRDPEIIKKEAKKIVG	1.8465434877211626	0.6774584063144963	80.40206909179688	0.48403400182724	5.8078999519348145	nan	inf
monomer-50-nr2-run1_result_12	16	KPSWKEQIDKYAPEVNTKEKYKKLKELIKSKNSKKRNPEIIKEAAKKIVG	1.2953074010082437	0.8645179549718505	84.0008544921875	0.5491402745246887	5.3010172843933105	nan	inf
monomer-50-nr2-run1_result_12	17	KLSWKELIKKYAPKVNTKEKIKKLKKLWKASNNKIRDPEIIKKWGKKITS	1.085814541812189	0.8743127465356915	82.23464965820312	0.5497726798057556	5.663428783416748	nan	inf
monomer-50-nr2-run1_result_12	18	KPSFEELIKKYAPKVNTKEKIEKLRKGIEAKNVKEWNPEVIKEVGEEIVG	0.8481594251157647	0.8933919884950666	87.63460540771484	0.6058308482170105	4.080134391784668	nan	inf
monomer-50-nr2-run1_result_12	19	KLSWKELVDKYAPEVNTEEKLKKLREGYKAAGNKIRDPETIKEIAKKIVG	0.6751302076694481	0.9238431186932624	84.74947357177734	0.5787947177886963	4.938455581665039	nan	inf
monomer-50-nr2-run1_result_12	20	KPSWLEFIKKYAPEVNTEEKIKKLKELYKAKKEKTLNPEVIKEGAKKIVG	0.8061950654152921	0.9053402247010939	82.61918640136719	0.5495821237564087	5.603113174438477	nan	inf
monomer-50-nr2-run1_result_12	21	APSWAEQVAAWAPEAATPEQLAALAAGYAARGVTTRDPAVIRAVGAEITA	2.191543353181408	0.5656849533911186	67.70524597167969	0.42256686091423035	7.819588661193848	nan	inf
monomer-50-nr2-run1_result_12	22	APSWEELIAKYAPEVNTPEKRAQLRALWAAANETTRNPAVIREAGAKIVG	1.2851353307161888	0.8254756625643411	79.2342529296875	0.5229231119155884	5.4814066886901855	nan	inf
monomer-50-nr2-run1_result_12	23	KPSWDELIAKYAPEVNTPEQIAALRKEIAAAKNTVRDPAVIKAAAAKIVG	1.1959869423455314	0.8954472308329181	80.63929748535156	0.5358449220657349	5.545087814331055	nan	inf
monomer-50-nr2-run1_result_12	24	APSWDELIARYAPEVNTPEKRAALRAGWAASGETTRNPAIIRAVGARIVG	0.7393631074461463	0.9083051404797864	83.84129333496094	0.5771348476409912	4.244028568267822	nan	inf
monomer-50-nr2-run1_result_12	25	EPSWEELVARYAPELDTPEKLAALRAGWAARNETTRNPAVIRAIGAEIAG	6.449971655810238	0.22073244126308172	71.85096740722656	0.4476040005683899	9.530688285827637	nan	inf
monomer-50-nr2-run1_result_12	26	EPSWDEQIAAHAPEVNTAAQRKALRAAWAARNVTVRDPAVIRAAGAEIVG	7.824311498841804	0.1571707440496311	65.86936950683594	0.3931097388267517	11.052294731140137	nan	inf
monomer-50-nr2-run1_result_12	27	APTWEEQIAQYAPEVNTAAKRAALRAAWAAAGETTRNPAVIKAAAAKIVA	0.7033191955666368	0.9176072931199301	81.69287109375	0.5671905279159546	4.71289587020874	nan	inf
monomer-50-nr2-run1_result_12	28	KPSWDELVAKYAPEVNTPEKREKLRKEWAAKKSTVYDPAIIKEAAAKIVG	0.7299122796613234	0.9198862198361349	82.2568359375	0.5471744537353516	5.373162269592285	nan	inf
monomer-50-nr2-run1_result_12	29	KPSWDELVAKYAPEANTPEQRKQLRAGYAARKETTRDPAIIKEIGAEIVG	0.7983139769799502	0.8972753071274849	81.45164489746094	0.5297319889068604	5.510640621185303	nan	inf
monomer-50-nr2-run1_result_12	30	APTWLEQIAKYAPEVNTPEKIAQLKALWAASNNTTRDPAVIKEAAAKIVG	1.1191102841657166	0.8227402770289091	80.73468780517578	0.5136097073554993	5.279872417449951	nan	inf
monomer-50-nr2-run1_result_12	31	ELTWEEFVAKHAPEVNTPEKLAQLRARWAAAGSTERDPELIREAGAEIVG	0.8664761409855278	0.8797385118996849	88.20387268066406	0.6300151348114014	3.8886775970458984	nan	inf
monomer-50-nr2-run1_result_120	0	GELERRLEELRRREEEERRRREEEEKEREEEERRREEEEKRRREEEELLR	0.7714199395299821	0.9010332727382877	96.14226531982422	0.6064577698707581	3.889047622680664	nan	inf
monomer-50-nr2-run1_result_120	1	AEEERRREEERREREREERERREREAEEAAREAEAAAAAAAAAAAEAAAR	0.8473520240079028	0.8826464864084117	96.73165893554688	0.7008973360061646	2.237597703933716	nan	inf
monomer-50-nr2-run1_result_120	2	AAAAEAAAAAAAAAAAAAEAAAAEAAAAAAAAAAAEAAAAAAAAAAEAAR	0.7777489244701357	0.8988146586389422	96.24663543701172	0.7025210857391357	2.3385801315307617	nan	inf
monomer-50-nr2-run1_result_120	3	GAEEEAEEEEEEEEEEEEEEEEEEEEEEEEEEEEEEEEEEEEEEELEEEE	0.8008354465303941	0.8919840239637028	93.81097412109375	0.6513927578926086	2.910160779953003	nan	inf
monomer-50-nr2-run1_result_120	4	AAAAAAAAAAAAAAAAAAAEAAAAAAAAAAAAAAAAAAAAAAAAAAAAAA	0.6806832083128475	0.9197397675987987	95.36669921875	0.6911414861679077	2.717176914215088	nan	inf
monomer-50-nr2-run1_result_120	5	GAAAAAAAAAAAAAAAAARAAEAAAAAAAAAAARAAAAARAAAAAAAAAA	0.9075648985240331	0.8695711210788402	94.25346374511719	0.6816637516021729	2.886115550994873	nan	inf
monomer-50-nr2-run1_result_120	6	AAAAAAAAAEAAAAAAAAAAAAAAAAAAAAAAAAAAAAAAAAARLAALAA	0.8152259103357872	0.8897920479017807	93.5248031616211	0.6611047983169556	2.727545976638794	nan	inf
monomer-50-nr2-run1_result_120	7	GAAAAAEAEAAAAAAAAAAAAAAAAAAAAAAAAAAAAAAAEAAAAAAAAA	0.9592129479603992	0.8568191780126022	96.6077651977539	0.6916021704673767	2.464590549468994	nan	inf
monomer-50-nr2-run1_result_120	8	AAAEAAAAAAAAAAAAAEAAAAEAEAAAAAAAAAAAAAAAAAAAAAAAAR	0.8119600127082821	0.8910557725418637	96.22171020507812	0.6988452672958374	2.399204730987549	nan	inf
monomer-50-nr2-run1_result_120	9	AAAAAAEAEAAAAAAAAAAAAAAAEAERAAAAAAAAAAAAAAAAAAALAA	0.5468696331976357	0.9459345811949068	96.25120544433594	0.6974405646324158	2.447434186935425	nan	inf
monomer-50-nr2-run1_result_120	10	EEERRREEEERRRREREEEERREEERRRREEEEEEEEERRRREEEEERRR	0.7518676204783357	0.9042980095511716	97.59322357177734	0.6804318428039551	2.624654531478882	nan	inf
monomer-50-nr2-run1_result_120	11	GAAAAAAAEAAAAAAAAAEAAAAAEAAAAAAAAAAAAAAAAAAAAAAAAA	0.9151609791346761	0.86741079507228	96.46998596191406	0.6923673748970032	2.5411810874938965	nan	inf
monomer-50-nr2-run1_result_120	12	AAAEAAAAAAAAAAAAAAAAAAAAAAAAAAAAAAAAAAAEAAAALAALAA	0.7879186913076982	0.8963955448693116	95.0570068359375	0.6760336756706238	2.5798137187957764	nan	inf
monomer-50-nr2-run1_result_120	13	AAAAAAAAAAAAAAAAAAAEAAAAAAAEAAAAAAAAAAEAAAAAAAAAAA	0.8644865775639433	0.8788513434051152	95.53275299072266	0.6979559063911438	2.4436397552490234	nan	inf
monomer-50-nr2-run1_result_120	14	GSKEEEKKKKEEEKKKEEEKKKKEEEKKKKEEEKKKEKEEEEKKKEEELK	1.0609261313843608	0.8349476683569458	94.1114501953125	0.6061208248138428	3.9043467044830322	nan	inf
monomer-50-nr2-run1_result_120	15	AAAAAAAAAAEEAARAAAAEAAAAAAAEAAAAAAAAAAAAAAAAAAAAAA	0.971774323318364	0.8538102480533071	96.36544799804688	0.701741635799408	2.438614845275879	nan	inf
monomer-50-nr2-run1_result_120	16	AAAAAAAAAAAAAAAAAAEAAAAAAAAAAAAAAAAAAAAAAAAAAAAAAA	0.47058743845725304	0.9591353788855856	95.36157989501953	0.6897491812705994	2.7137835025787354	nan	inf
monomer-50-nr2-run1_result_120	17	AAAAAAAAAAAAAAAAAARAAEEAAAAAAAAAAAAAAAAAAAAAAAAAAA	0.7859470426181457	0.8971173947333804	94.82845306396484	0.6842334270477295	2.8016839027404785	nan	inf
monomer-50-nr2-run1_result_120	18	AAAAAAAAAAAAAAAAAAAAAAAAAAAAAAAAAAAAAAAAAAAAAAAAAA	0.6966308247957849	0.9158500990168474	91.72755432128906	0.6436747908592224	3.1440486907958984	nan	inf
monomer-50-nr2-run1_result_120	19	AAAAAAAAAAAAAAAAAAAAAAAAAAAAAAAAAAAAAAAAAAAAAEAAAR	0.6179285648277953	0.9324194860493258	94.43484497070312	0.668689489364624	2.6131033897399902	nan	inf
monomer-50-nr2-run1_result_120	20	AAAAAAAAAAAAAAAAAAAAAAAAAAEAAAAAEAAAAAAAAAAAAAAAAA	0.6441833719338724	0.9275001620192449	94.9090347290039	0.6899691820144653	2.633232355117798	nan	inf
monomer-50-nr2-run1_result_120	21	AAAAAAAAAAAAAEAAAAAAAAAAAAEAAAAAAEAAAAAAAAAEAARRAA	0.7042219706397166	0.9154462163512872	96.09752655029297	0.695734441280365	2.3962039947509766	nan	inf
monomer-50-nr2-run1_result_120	22	GAEAAARAAAAAAAAAAAAEAAAAEAAAAAAEAEAAAAAEAAAAAAAAAK	0.7927834977519623	0.8958158983018423	96.34376525878906	0.6980886459350586	2.5099434852600098	nan	inf
monomer-50-nr2-run1_result_120	23	AEEEERRRREEEAEREERERRRREEAEREARRRAEEAARRAEEERRRAER	0.9731448672123093	0.8547695563750749	97.44019317626953	0.6411988139152527	2.9366397857666016	nan	inf
monomer-50-nr2-run1_result_120	24	GAAAAAAAELAAAAAAAEEAAAAAAAAAAAAAAAAAAAAAAAAAAAAAAA	0.7750984273881623	0.8991034233581643	96.42888641357422	0.6952441930770874	2.5788307189941406	nan	inf
monomer-50-nr2-run1_result_120	25	GEEEEEEEEEEEEEEEEEEEEEEEEEEEEEEEEEEEEEEEEEEEEEELEE	0.6647482837061317	0.9222088715800665	93.74195861816406	0.663052499294281	2.6805968284606934	nan	inf
monomer-50-nr2-run1_result_120	26	MAEERRREEEEEERREEEEEEEEEEEEEEEEEALEEEEEEEEEEEEELEE	0.7882425504369808	0.8969194730084813	95.9564208984375	0.641383945941925	2.9669272899627686	nan	inf
monomer-50-nr2-run1_result_120	27	GAAAAAEAAAAAAAAAAAAEAARAAAAEAAAAAEAAAAAEAAAAAAAAAK	0.6257767885474599	0.930818663855068	96.17525482177734	0.6957065463066101	2.5480992794036865	nan	inf
monomer-50-nr2-run1_result_120	28	GAEEEKKKKEEEKKKKEEEKKKEEEEKKKKKEEEEKKKKEEEKKKKEEEK	1.0525973509281432	0.8374473882726646	94.72840881347656	0.6108196973800659	3.4340929985046387	nan	inf
monomer-50-nr2-run1_result_120	29	REEEERRRREREEREREERRRREEEEERRRREEEERREEEERRRRELEER	0.9631392394078367	0.858962234468222	97.06465911865234	0.6317364573478699	3.1154651641845703	nan	inf
monomer-50-nr2-run1_result_120	30	AAAAAAAAAAAAAAAAAAAAAAAAAAEQAAAAAAAAAAEAAAAEAARAAA	0.8227766856751493	0.888710294245666	95.80840301513672	0.6921035051345825	2.4256813526153564	nan	inf
monomer-50-nr2-run1_result_120	31	KKEELEKEKKKKEEEEKKKKEEEEKKKEEEEKEKKEEEEKKKKEEEEKKK	0.7876926839529839	0.8971090659995475	95.0981216430664	0.6071366667747498	3.281806230545044	nan	inf
monomer-50-nr2-run1_result_121	0	AAAAAAAAAAAALEAALAAALAAAAPLADPAERAAAAAAALEEYAARATG	2.686819196091966	0.49849136211771544	80.73416137695312	0.542870283126831	5.108874797821045	nan	inf
monomer-50-nr2-run1_result_121	1	AAAAAAAARRAALAAALEAAAAAAAPIADPAERAAALAAARAAYRAAAEG	2.277568123243762	0.5657159047175621	84.92261505126953	0.5900909900665283	4.259232521057129	nan	inf
monomer-50-nr2-run1_result_121	2	AAAAAAAARLAALAAEHAAALAAAAPIADPAEAAAAVAAAEAAAAARLTG	3.621958369191606	0.3019366331034018	73.78742218017578	0.44824302196502686	8.54287052154541	nan	inf
monomer-50-nr2-run1_result_121	3	AAAAAAAAAAAAAAAALAAALAAAAGIPDPAARAAARAAALAAYAAAAAG	5.906126534727167	0.1522340030706848	66.99333953857422	0.4171465039253235	9.576976776123047	nan	inf
monomer-50-nr2-run1_result_121	4	AAAEEAAARRAALEAELAAALAAALPIPDPAARAAARAAALAEYERRATG	9.748019273430558	0.11123265211676654	81.74272918701172	0.4191240668296814	11.01628303527832	nan	inf
monomer-50-nr2-run1_result_121	5	AAAAAAAARRAALEAALAAALAAAAGIADPAARAAAVAAAGAAYAAAAAG	4.002206395398017	0.30168572914037806	71.07782745361328	0.46065521240234375	8.94786548614502	nan	inf
monomer-50-nr2-run1_result_121	6	AAAAAAAARRAALEAELAARLAAAEPIADPAARAAAIAAAEAEYRARLEG	0.4705715076051551	0.9598970720745054	87.80497741699219	0.6209244132041931	4.029690265655518	nan	inf
monomer-50-nr2-run1_result_121	7	AAAAAAAAEAEALEAEYEARLAAAEPIADPEARAAAVAAAEAEYEARRTG	0.4401168282732589	0.9653002925903739	96.09561920166016	0.7405132055282593	2.158763885498047	nan	inf
monomer-50-nr2-run1_result_121	8	GAAAAAAAARAALEAALEERLAAAEPIPDPEARAAAVAEAREEYERALTG	4.0231546546636805	0.2777364210408633	77.58689880371094	0.4186208248138428	9.585626602172852	nan	inf
monomer-50-nr2-run1_result_121	9	AAAAAAAARLAALDAEYAAALAADEPIADPAERAAARAAAEAEYAARLTG	8.32982500205164	0.10258891080804203	81.735107421875	0.4206708073616028	10.654167175292969	nan	inf
monomer-50-nr2-run1_result_121	10	AAAEAAAARLAALEEWLAEALAAAEPIPDPAERAAARAAALAEYEARLTG	0.41490480772375	0.9683930130641197	96.24010467529297	0.7216230630874634	2.3483808040618896	nan	inf
monomer-50-nr2-run1_result_121	11	AAAAAAAARAAALEAELAAALAAAAPIADPAARAAARAAALAAYRARREG	2.210992468519922	0.6091871687164088	76.38091278076172	0.43195343017578125	8.798190116882324	nan	inf
monomer-50-nr2-run1_result_121	12	GAAAAAAARLAALAAELAAALAAAEPIPDPAERAAAVAAALAAFAAALAG	5.444325748413104	0.176487284007952	70.51138305664062	0.4850996136665344	7.760437488555908	nan	inf
monomer-50-nr2-run1_result_121	13	AAAAEAAARLAALEAEHAAALAAALPIPDPAERAAALAAAEAAYRAALEG	3.92444538822616	0.32982466612638744	76.20443725585938	0.4439693093299866	7.984009265899658	nan	inf
monomer-50-nr2-run1_result_121	14	AAAAEAAARAAALEAELAAALAADAPIPDPAARAAARAAARAAYAARAAG	6.10314519548283	0.13977837389480996	70.15756225585938	0.4372074604034424	9.694794654846191	nan	inf
monomer-50-nr2-run1_result_121	15	AAAAAAAARAAALAAALAAALAAAEPIPDPAARAAARAAALAAYAAAAAG	1.902790214064732	0.6193564995982611	63.46569061279297	0.4459972381591797	8.7489595413208	nan	inf
monomer-50-nr2-run1_result_121	16	SAAAEEAARRAALEEALRAALAAAEPIPDPAERAAAIAAAREAYEARLTG	0.47788831638294743	0.9577374430294086	91.07530975341797	0.6371337175369263	3.3401377201080322	nan	inf
monomer-50-nr2-run1_result_121	17	AAAAAAAARRAALEAELAAALAAAAPIKDPAAREAAIAAARAAYAARAAG	0.558928584223925	0.944367952033921	88.11360931396484	0.6118133664131165	3.843740463256836	nan	inf
monomer-50-nr2-run1_result_121	18	AAAAAAAAAAAALEAALAAARAAAAPIPDPAARAAAVAAAEAAYAAALTG	2.355456710774505	0.5167316489887659	70.40325164794922	0.4533461928367615	7.709110736846924	nan	inf
monomer-50-nr2-run1_result_121	19	AAAAAAAARAAALAAALRAALAAAAPIADPAARAAAIAAARAAAAAAAAG	1.8888963144393998	0.620578572971211	63.82371139526367	0.4510388970375061	9.02690315246582	nan	inf
monomer-50-nr2-run1_result_121	20	AAAAAAAAAAAALAAALAAARAAAAPIPDPAARAAAIAAAAAAAAAALTG	2.2380613509216847	0.5576586002619485	71.53356170654297	0.5122216939926147	6.6121015548706055	nan	inf
monomer-50-nr2-run1_result_121	21	AAAAAAAARLAALEAARAAAVAAALPIADPAARAAAIAAAAAEYARRATG	4.647631531169622	0.2535171479299262	72.45503997802734	0.42447084188461304	10.094951629638672	nan	inf
monomer-50-nr2-run1_result_121	22	AAAAAAAARAAALAAALAAAVAAAAPIPDPAAAAAAVAAARAAAAAAAAG	4.642140355600282	0.22233113262969176	66.34905242919922	0.46494078636169434	8.280081748962402	nan	inf
monomer-50-nr2-run1_result_121	23	AAAAAAAAAAAALAAALAAALAAAAPIADPAERAAAVAAAGAAYAAARTG	2.875925502430606	0.4471985831366655	68.93700408935547	0.47996199131011963	8.280657768249512	nan	inf
monomer-50-nr2-run1_result_121	24	AAAAAAAARRAALAAALAAALAAAAPIPDPAARAAARAAALAAYAAAATG	1.286462746893375	0.7837632546705386	68.41270446777344	0.43004322052001953	8.911252975463867	nan	inf
monomer-50-nr2-run1_result_121	25	AAAAAAAARLAALDAELAAALAAAEPIADPAARAAARAAALAAYAARATG	0.9868636931640759	0.8478942772542603	75.5764389038086	0.4864254593849182	7.301112174987793	nan	inf
monomer-50-nr2-run1_result_121	26	AAAAAAAARRAALEAALAAALAAAAPEPDPAARAAAAAAARAAAAAALAG	3.978010674758124	0.3009230467276343	70.39471435546875	0.48074615001678467	7.959639072418213	nan	inf
monomer-50-nr2-run1_result_121	27	AAAAAAAAAAAALAAAYAAALAAAAPIADPAERAAAVAAARAAYEAALTG	0.5902873898725889	0.9372071309260819	83.23423767089844	0.6245906949043274	4.039196014404297	nan	inf
monomer-50-nr2-run1_result_121	28	GAAAAAAARREALKAELAAALAAAEPIPDPEERARARAAALEEYERRLTG	0.3697405974247516	0.9744585243291902	93.18423461914062	0.6634817123413086	2.9825077056884766	nan	inf
monomer-50-nr2-run1_result_121	29	AAAAAAAARAAALEAARAAALAAAAGIADPEARAAARAAAEAAYEAALAG	2.989496171462818	0.3962018264114471	71.6019287109375	0.4545051157474518	7.666325569152832	nan	inf
monomer-50-nr2-run1_result_121	30	AAAAAAAAAAAALDAELAAALAAAAPIPDPAARAAAVAAARAAYEARRTG	1.1045925348699448	0.8253014788974136	77.3378677368164	0.5140820741653442	5.952495098114014	nan	inf
monomer-50-nr2-run1_result_121	31	GAAAAAAARRAALEAELAAALAAAEPIPDPAERAAAIAAAREEYEARLTG	0.47315034277700074	0.9589034792176642	91.28194427490234	0.6475118398666382	3.325836181640625	nan	inf
monomer-50-nr2-run1_result_122	0	APLAAAKAAFAAEEKARSAKILAELGPEGLKVVNAAWSKKRKAKLLAAAG	10.200456855425402	0.1100581262190896	68.04021453857422	0.31848078966140747	11.929314613342285	nan	inf
monomer-50-nr2-run1_result_122	1	MTPEEAEKLFAEISAIFSALVTATLGPEGAKVVSGIVGAIVKALLDLLAG	3.8609860573233754	0.47004820770718003	84.21007537841797	0.49109792709350586	6.029819488525391	nan	inf
monomer-50-nr2-run1_result_122	2	ASPAAAEAEFAKWLAEKSAEIAAEKGPEGEKTIVATLAAEKKAELDAKAG	1.2566078455961327	0.8067839227162764	83.31204223632812	0.5352838635444641	5.312053680419922	nan	inf
monomer-50-nr2-run1_result_122	3	PPAAAAEAAFAALAAAVSAAVAATLGPAGLAAVTAAVGALVRAALAALAG	3.396145914042365	0.4998493197363517	72.0687255859375	0.4543273448944092	7.276111602783203	nan	inf
monomer-50-nr2-run1_result_122	4	ATPAEAEKKFAEWKAKKEAEIKATKGEAGLKKIFAEEAKKKKAELKAKAG	2.6702625860017495	0.5733935970831666	76.34840393066406	0.40149152278900146	8.905740737915039	nan	inf
monomer-50-nr2-run1_result_122	5	AAPAAAAAAFAAAYAAYSAAVAATLGPAGAAVAVAAAAAATRAALAAAAG	2.678025747669244	0.546922870503426	71.478271484375	0.47376206517219543	7.210902214050293	nan	inf
monomer-50-nr2-run1_result_122	6	GSLAAAAALYAAIAAAASAKILAELGPAGLATVGAALGAAVRAKLLALAG	8.174846767508994	0.19210453680184042	76.50833892822266	0.42485225200653076	8.649723052978516	nan	inf
monomer-50-nr2-run1_result_122	7	AGPAAAAAAFAAWRAAVAALVRAALGPAGAAAVVGALGAVVRALLAALAG	3.466809237713619	0.5463192061000345	80.80113220214844	0.5331178903579712	5.7155537605285645	nan	inf
monomer-50-nr2-run1_result_122	8	ADAAAAEAEFKKWLAKKSAEIKAKYGPEGLKKIVAEESKKKKAELKKKAG	1.8869820254568073	0.6720158971173101	78.03829193115234	0.42818504571914673	7.196934223175049	nan	inf
monomer-50-nr2-run1_result_122	9	PAPAAAAAAFAAWKAAFSAAVLATAGPAGAAVLVAAASALVRAALAAAAG	2.798276400069571	0.5614898904439201	69.737548828125	0.44362983107566833	7.887847423553467	nan	inf
monomer-50-nr2-run1_result_122	10	KSLEEALKEFEKWYKEYSKKVKEEKGEEGYKKIVEKEKKEKLKKLLKEAG	0.7781339212116647	0.9108329062084687	88.23878479003906	0.5817839503288269	4.504552841186523	nan	inf
monomer-50-nr2-run1_result_122	11	ASLAAALAEFAAINAVVSALIAATLGPAGLAVIGGVLSAIVAALLLAAAG	4.4560877995991035	0.37624381476434576	73.9627456665039	0.4530702531337738	8.1119966506958	nan	inf
monomer-50-nr2-run1_result_122	12	AAPAAAAAALAAEDAALSARIAAEEGPAGLATIAAARRAEVAAALAAAAG	3.020112972913977	0.4862929535086326	74.7535171508789	0.4944208860397339	6.723910808563232	nan	inf
monomer-50-nr2-run1_result_122	13	APAAAAAAAFAAWLAAHSAAVAATAGPAGLAARVAAAAAAARAALAALAG	3.440506588587934	0.4507926872656286	70.41797637939453	0.4524277448654175	8.655635833740234	nan	inf
monomer-50-nr2-run1_result_122	14	ATPEEAEKEFKEWYEKKSKEVLATLGPEGYKVVVAKEAEIKRKELEKKAG	0.8129782897615596	0.90739705353637	90.10438537597656	0.6335891485214233	3.676206588745117	nan	inf
monomer-50-nr2-run1_result_122	15	KSLEEAKKEFEEWYKKKSKEIKEKLGEEGYKKIVKEEKKKKKKELLKKAG	2.1258524256882585	0.5696158898535824	79.01371765136719	0.40481817722320557	7.541689872741699	nan	inf
monomer-50-nr2-run1_result_122	16	VPAAAAEAALAAWRAATAAAVAAALGPAGQATVVAALDAEARAALEAAAG	5.310777037327311	0.3683515634050943	80.37744140625	0.458571195602417	8.09272289276123	nan	inf
monomer-50-nr2-run1_result_122	17	AGPAAAAAALAAWRAAHTAAVAATLGPAGLAVVAAAAGAAAAAALAAAAG	4.807876327686228	0.3154558393837555	72.87831115722656	0.46778327226638794	8.1524658203125	nan	inf
monomer-50-nr2-run1_result_122	18	KPLEEAEKEFEEWYKKKKEEIKKKLGEEGEKKVVGELAKKKKEELLKKAG	0.9804747642020424	0.948683114966293	88.20976257324219	0.5728331208229065	4.40272855758667	nan	inf
monomer-50-nr2-run1_result_122	19	APAAEAEAAFAAWAAARSAAIAAAFGPEGLKTLFGALSAITKAALAAAAG	10.557070423877999	0.14503115321110904	86.39119720458984	0.47582894563674927	7.577980995178223	nan	inf
monomer-50-nr2-run1_result_122	20	KSLEEAEKEFEEWKKKFSKFVKEKFGEKGLKKIVKKKSKKKKKFLLKEAG	0.6290610576851914	0.9403980904159757	81.53718566894531	0.5243998765945435	6.64488410949707	nan	inf
monomer-50-nr2-run1_result_122	21	APAAAAKAAFAAIKAIVSAAIKATLGPEGLKVVNSVLSAIVKAALDALAG	2.0969776602022487	0.6389911218529296	72.82521057128906	0.4266132116317749	7.620977878570557	nan	inf
monomer-50-nr2-run1_result_122	22	GSKAKAKKAYKKWLKKFSKLVKAKKGPEGYKKIVGKASKKVKKLLKKKAG	5.913175132000445	0.30423512788676993	88.9429702758789	0.4943338930606842	6.191553115844727	nan	inf
monomer-50-nr2-run1_result_122	23	PSLEEAEAEFEEWYEEYSAEVLEEEGEEGYEEKVAEAAEEKKAELLEKAG	0.7009602183685759	0.9284212066153388	93.69918060302734	0.713077962398529	2.747015953063965	nan	inf
monomer-50-nr2-run1_result_122	24	GSLSEAKKKFEEWKKKFSEKVKKEYGPEGEKKIVSKLSKIKKEKLLKEAG	0.6592250202290076	0.9264018162237854	84.89899444580078	0.5197763442993164	5.510950565338135	nan	inf
monomer-50-nr2-run1_result_122	25	AGPAAAAAAFAALAAAAAAAIAAAAGPEGAATLAAALGAAARAALAALAG	2.8495808093348085	0.5023774319336671	71.78588104248047	0.5045167803764343	6.710474014282227	nan	inf
monomer-50-nr2-run1_result_122	26	APLAAAAAAYAAWRAAASALITALFGPEGAATLVAALGAVKRALLLAAAG	6.369193834084675	0.35741864186250566	75.45647430419922	0.46978309750556946	7.8622918128967285	nan	inf
monomer-50-nr2-run1_result_122	27	AGAAAAAAAYAALAAAASAAVAATLGPAGLATAAAAAGAAAKAALAAAAG	3.9264022112973747	0.3475898835564913	69.8001480102539	0.442594975233078	8.086465835571289	nan	inf
monomer-50-nr2-run1_result_122	28	APAAEAEAAFAAWLAATSAAILATLGPAGYETRVAALAAATRAALAALAG	4.496762820207721	0.4497001084136111	82.0240249633789	0.5290075540542603	6.012621879577637	nan	inf
monomer-50-nr2-run1_result_122	29	APAAAAAAAYAAVRAAVAALVLATLGPAGAAAVVAVLGAIVRALLAAAAG	2.720992836239447	0.5478549319908645	68.5403823852539	0.4627973437309265	7.615015506744385	nan	inf
monomer-50-nr2-run1_result_122	30	APLAAAAAAYAAWRAAFAALVAATLGPAGAAVVVAAAGAIVRALLLALAG	3.919041903900096	0.47229696214149713	87.29972839355469	0.5862305164337158	4.606311798095703	nan	inf
monomer-50-nr2-run1_result_122	31	APAAAAEAAFAAWRAAYEAAVAATLGPEGLATVAAAAAAAAAAALAALAG	4.96554314917678	0.3657605784058001	73.64754486083984	0.47559261322021484	8.030242919921875	nan	inf
monomer-50-nr2-run1_result_123	0	AAAAAAAAAAAAAAAAAAAAAAAAAAAAAAAAAAAAAAAAAAAAAAAALA	0.6443533643989848	0.9301884823545319	92.2090835571289	0.6482362747192383	3.259331226348877	nan	inf
monomer-50-nr2-run1_result_123	1	AAAAAAAAAAAAAAAAAAAAAEAAAAAAAAAAAAAAAAAAAAAAAAAAAA	0.9206353210184585	0.8710654787930677	95.29195404052734	0.6941720247268677	2.710042715072632	nan	inf
monomer-50-nr2-run1_result_123	2	GEEEERERREREEERRRREEEERRREEERRREEEERRRREEERRLEELLA	0.6755308358670926	0.9250664610572075	96.98697662353516	0.6420714259147644	3.2256357669830322	nan	inf
monomer-50-nr2-run1_result_123	3	AAAAAAAAAAAAAAAAAAAAAAAAAAAAAAAAAAAAAAAAAEALAAALAA	0.6465298808360345	0.929950726262993	94.92024230957031	0.6751570701599121	2.6678872108459473	nan	inf
monomer-50-nr2-run1_result_123	4	ALEEARRREEEEEREEEEEEEEEEEEEEEEEEEEEEEEEEEEEEEEEEEA	0.8756906990114203	0.8797750949312975	95.751220703125	0.6755041480064392	2.5286483764648438	nan	inf
monomer-50-nr2-run1_result_123	5	AAAAAAAAAAAAAAAAAAAAAAAEAAAAAAAAAAAAAAAAAAAAAAAAAA	0.6065866303192987	0.9365462634751259	95.29855346679688	0.6926254630088806	2.712435007095337	nan	inf
monomer-50-nr2-run1_result_123	6	AAAAAAAAAAAAAAAAAAAAAAAAAEAAAAAEAAAAAAAAAAAALAAALA	0.8835013237142372	0.8783704216949451	95.34989929199219	0.696004331111908	2.634613513946533	nan	inf
monomer-50-nr2-run1_result_123	7	AAAAAAAAAEAARAAEAEAAAAAAAEAAAAAEAAAAAAAAAAAALAAALA	0.9459614995939333	0.8633396132448212	96.06673431396484	0.7003457546234131	2.4630560874938965	nan	inf
monomer-50-nr2-run1_result_123	8	ERRREAEAEERRRREAEEEREREREEERRREEEERRREEEERRREEEERR	0.8838740741205514	0.8825017473031973	97.48577880859375	0.6619151830673218	2.8776206970214844	nan	inf
monomer-50-nr2-run1_result_123	9	AAAAAAAAAAAAAAAAAAAAAAAAAAAAAAAAAAAAAAAAAAEAAAAAAA	0.5991142300433061	0.9378870314867086	94.2471923828125	0.6703193783760071	2.665515661239624	nan	inf
monomer-50-nr2-run1_result_123	10	AAAAAAAAAAAAAAAAAEAARAAAAAAAAAAAAAAAAAAAAAAAAALAAA	0.7055834376567564	0.9174731423240925	93.12342834472656	0.6763161420822144	2.8541581630706787	nan	inf
monomer-50-nr2-run1_result_123	11	AAAAAAAAAAAAAAAAAAAAAAAAAAEAAAAEAAAAEAERAAAAERLAAA	0.5869726687543989	0.9395755812516212	95.93946838378906	0.7009527683258057	2.4491796493530273	nan	inf
monomer-50-nr2-run1_result_123	12	AAAAAAAAAAAAAAAAAAAAAAAAAEAAAAAAAAAAAAEEAARAAAAAAS	0.9135212292519055	0.8715419183839728	96.35889434814453	0.7002948522567749	2.4807918071746826	nan	inf
monomer-50-nr2-run1_result_123	13	AEEEEEEERRRRAEEEEEEKERREEEERERREEEERKKEEEERRRREKEA	0.616050101699818	0.9356975264529332	96.25841522216797	0.653243899345398	2.9569554328918457	nan	inf
monomer-50-nr2-run1_result_123	14	AAAAAAAAAAAAAAAAAAAAAAAEAAAAAAAAAAAAAAAAAAAAAAAAAA	0.6065866303192987	0.9365462634751259	95.29855346679688	0.6926254630088806	2.712435007095337	nan	inf
monomer-50-nr2-run1_result_123	15	ALAAARAAAEAAAAAERAAAEAEAAAAAAAAAAAAAAAAAAAAAAAAAAA	0.8598085040221353	0.8849016241459204	95.78456115722656	0.7017151713371277	2.547027826309204	nan	inf
monomer-50-nr2-run1_result_123	16	AAAAAAAAAAAAAAAAAAAAEAAAAAAAAAAAEAAAAAAAAARRLAELLA	0.7948374510655042	0.899461136053904	95.68046569824219	0.6892304420471191	2.5271854400634766	nan	inf
monomer-50-nr2-run1_result_123	17	AAEEAARAAAAAAAAAEAAARAKREAEARRREEAERERREEEEERRRREA	0.6311577714534632	0.9301879211608156	96.51519012451172	0.6718231439590454	2.63651704788208	nan	inf
monomer-50-nr2-run1_result_123	18	AAAAAAAAAAAAAAAAAAAAAAAAAAAAAAAERAAAEAAAAAEEAAAAAA	0.9205968593896977	0.8703851735441819	96.0625	0.6975387930870056	2.367058515548706	nan	inf
monomer-50-nr2-run1_result_123	19	GEEEERRREEEERREEEERRREEEEEEERRREEEERRREEERKRREELLA	0.8111513878493054	0.8953471351429413	97.1373062133789	0.6576563715934753	2.953049659729004	nan	inf
monomer-50-nr2-run1_result_123	20	AAAAAAAAAAAAAAAAAAAAAAAAAAAAAAAAAAAAAAAAAAEAAAAAAA	0.5991142300433061	0.9378870314867086	94.2471923828125	0.6703193783760071	2.665515661239624	nan	inf
monomer-50-nr2-run1_result_123	21	AAAAAAAAAAAAAAAAAAAAAAAAEAAAAAAAAAAAAAAAAAALAALAAA	0.6177852528862692	0.9340037675305046	93.85880279541016	0.6827249526977539	2.761704921722412	nan	inf
monomer-50-nr2-run1_result_123	22	AEEEEEEEEEEEEEAEEEEEEEEEEEEEEEEEEEEEEEEEEEEEEKEEEE	0.8172639840917071	0.8923206292581303	92.90361022949219	0.6734099984169006	2.4488468170166016	nan	inf
monomer-50-nr2-run1_result_123	23	AAAAAAAAAAAAAAAAAAAAAAAAAAAAAAAAAAAEAAAAAAAAAAAALA	0.7881863117137231	0.9006954415437296	94.80974578857422	0.6867547631263733	2.751394033432007	nan	inf
monomer-50-nr2-run1_result_123	24	AAAAAAAAAAAAAAAAAAARAAEEAAAAAAAAAAAAAAAAAAAAAAALAA	0.774974623576229	0.903233489106211	93.73725128173828	0.6804177165031433	2.8566009998321533	nan	inf
monomer-50-nr2-run1_result_123	25	EEEERRREEEERRRREEERRREEEREEREREEEEEERRRREEEERRRLEE	0.5058397426188064	0.9533488391788939	97.2862319946289	0.6663607358932495	2.802797555923462	nan	inf
monomer-50-nr2-run1_result_123	26	AAAAAAAAAAAAAAAAAAAAAAAAAAAAAAAAAAAAAAAAAAAALEALAA	0.7862451001403604	0.9009165737458127	94.73800659179688	0.6728821992874146	2.673542022705078	nan	inf
monomer-50-nr2-run1_result_123	27	AAAAAAAAAAAAAAAAAAAAAAAAAAAAAAAAAAAAAAAAAAAAAALAAA	0.5624694109928088	0.9442240254715402	91.79949188232422	0.6368122100830078	3.181805372238159	nan	inf
monomer-50-nr2-run1_result_123	28	AAAAAAAAAAAAAAAAAAAAEAAAAAAAAAAAAAAAAAAAAAAAAAAAAA	0.7584152015762113	0.9065304472248674	95.3456802368164	0.691990077495575	2.6976490020751953	nan	inf
monomer-50-nr2-run1_result_123	29	AAAAAAAAAAAAAAAAAAAAAAAAAAAAAAAAAAAAAAAAAAAALAAALA	0.6534520437545592	0.926519018667721	92.47478485107422	0.6474962830543518	3.1351444721221924	nan	inf
monomer-50-nr2-run1_result_123	30	AAAAAAAAAAAAAAAAAAAAAAAAAEAEAAAAAAAEAAAAAAAALAALLA	0.8685166644390868	0.8832570107165768	95.96562194824219	0.6964230537414551	2.5991103649139404	nan	inf
monomer-50-nr2-run1_result_123	31	AAAAAAAAAAAAAAAAAAAKAAAAAAAAAAAAAAAAAAAAAAAAAAALAA	0.7639664568353541	0.9051085876202142	92.16819763183594	0.6409696936607361	3.4886081218719482	nan	inf
monomer-50-nr2-run1_result_124	0	GEEKEKEEKKKEEEKKKKEKEEEEKKRKEEEEKKKKKEEEEAEKRKKELL	0.8444297560249487	0.8928777362068487	94.21265411376953	0.5831623077392578	3.9190642833709717	nan	inf
monomer-50-nr2-run1_result_124	1	GAAAAAAAAAAAAAAAAAAAAAAAAAAAAAAAAAEEAAAAAAAALAAALA	0.6920411190595772	0.9222906188801443	95.7586669921875	0.6870228052139282	2.757355213165283	nan	inf
monomer-50-nr2-run1_result_124	2	AAAAAAAARAAAAAAAAAAAAAAAAAAEAAAAAAAAAAAAAAAAAAALAG	0.6551696475584289	0.9301922377452847	94.4385986328125	0.6881909370422363	2.811650037765503	nan	inf
monomer-50-nr2-run1_result_124	3	AAAAAAAAAAAAAAAAAAAAAAAAAAAAAAAAAAAAAAAAAAAAAAAAAG	0.6488699586729321	0.9321882327329343	92.90888214111328	0.6450521945953369	3.2197418212890625	nan	inf
monomer-50-nr2-run1_result_124	4	AAAAAAAAAAAAAAAAAAAAAAAAAAAEAAAAAAAAAAAAAAAAAAAAAG	0.6577838595496731	0.9286215828231217	95.00191497802734	0.6839863657951355	2.7145931720733643	nan	inf
monomer-50-nr2-run1_result_124	5	AAAAAAAEAAAAAAAAAEAAAAAAAAAEAAAAAAAAAAAAAAAAAAAAAG	0.7918868638248502	0.9014253397970622	95.80594635009766	0.6972860097885132	2.5535147190093994	nan	inf
monomer-50-nr2-run1_result_124	6	AAAAAAAAAAAAAAAAAAAAAAAAAAAAAAAAAAAAAAAAAAAAAAAAAG	0.6488699586729321	0.9321882327329343	92.90888214111328	0.6450521945953369	3.2197418212890625	nan	inf
monomer-50-nr2-run1_result_124	7	AAAAAAAAAAAAAAEAAAAAAAAAAAAAAAAAAAAAAAAAEAAARAAAEA	0.48637481490794493	0.9591936013676227	95.96271514892578	0.6890046000480652	2.3863730430603027	nan	inf
monomer-50-nr2-run1_result_124	8	AAAAAAAAAAAAAAAAAAAAAAAAAAAAAAAAAAAAAAAAAAAAAAAALT	0.51510817891098	0.9549542055067998	92.48624420166016	0.6538988351821899	3.0079874992370605	nan	inf
monomer-50-nr2-run1_result_124	9	SEKEEEEKKKKEEEEEKEKEKKEEEEKKKEEEEKKKEEEEKKKKLKEKLT	0.7287550477120495	0.9142753764508224	93.4437484741211	0.5979218482971191	3.6816976070404053	nan	inf
monomer-50-nr2-run1_result_124	10	EEEEEEEEEEEEEEEEEEEEEEEEEEEEEEEEEEEEEEEEEEARRLAELL	0.7230079203953301	0.9164749794860299	94.33154296875	0.6566893458366394	2.810547351837158	nan	inf
monomer-50-nr2-run1_result_124	11	AAAAAAAAAAAAAAAAAAAAAAAAAAAAAAAAAAAAAAAAAAAALAAALG	0.7489654511580889	0.9113384378526042	92.63790130615234	0.6348536014556885	3.182281255722046	nan	inf
monomer-50-nr2-run1_result_124	12	AAAAAAAAAAAAAAAAAREAAAAAAAAAAAAAAAAAAAAAAAAAAAAALG	0.5412923831558407	0.9503572390046067	93.30376434326172	0.6712287664413452	3.044510841369629	nan	inf
monomer-50-nr2-run1_result_124	13	GEEEEEERRRREEEERRRREEERRREEERRRREEEERRREEERRLAELLG	0.7981863607515864	0.8989351782440643	96.9715347290039	0.6465645432472229	3.2593374252319336	nan	inf
monomer-50-nr2-run1_result_124	14	AAAAAAAAAAAAAAAAAAAAAAAAAAAAAAAAAAAAAAAAAAAAAAAAAG	0.6488699586729321	0.9321882327329343	92.90888214111328	0.6450521945953369	3.2197418212890625	nan	inf
monomer-50-nr2-run1_result_124	15	AEEEEEEEREEEEEEEEEEEEEEEEERREEEEEREREEEREAEAAEEELE	0.7414173911492966	0.9131056125920126	97.27366638183594	0.6908200979232788	2.3515360355377197	nan	inf
monomer-50-nr2-run1_result_124	16	AAAAAAAAAAAAAAAAAAAAAAAAAAAAAAAAAAAAAAAAAAAALAAALG	0.7489654511580889	0.9113384378526042	92.63790130615234	0.6348536014556885	3.182281255722046	nan	inf
monomer-50-nr2-run1_result_124	17	AAAAAAAAAAAAAAAAAAAAAAAAAAAEAAAAAAAAAAAAAAAAAAAAAG	0.6577838595496731	0.9286215828231217	95.00191497802734	0.6839863657951355	2.7145931720733643	nan	inf
monomer-50-nr2-run1_result_124	18	SSLEEKKKKEEEKKKKEEEEKKKKKEEEKKKKEEEEEKKKKEEKLEKLLN	1.1316378410079342	0.9103695398787879	94.03423309326172	0.574038028717041	4.221285343170166	nan	inf
monomer-50-nr2-run1_result_124	19	AAAEAEAAKAAAAAAAAEAEAAARAAAAEAAAAAAAAAAAAAAAAAAAAA	0.5953491946985087	0.9404714605285395	96.32743835449219	0.7011744976043701	2.4796245098114014	nan	inf
monomer-50-nr2-run1_result_124	20	AAAAAAAAAAAAAAAAAAAAAAAAAAAAAAEAAAAAAAAAAAAAAALAAG	0.5432367593096932	0.9499034745017458	95.12528991699219	0.6792590618133545	2.7617509365081787	nan	inf
monomer-50-nr2-run1_result_124	21	AAAAAAAAAAAAAARAAEAAAAAAAAAEAAAAAAAAAAAAAAAAAAAAAL	0.6024521362563794	0.9392708051061522	94.41271209716797	0.6901727914810181	2.7121071815490723	nan	inf
monomer-50-nr2-run1_result_124	22	AAAAAAAAAAAAAAAAAAAAAAAAAAAAAAAAAAAAAAAAAAAAAAAAAA	0.5574266709678021	0.947181005033715	91.72755432128906	0.6436747908592224	3.1440486907958984	nan	inf
monomer-50-nr2-run1_result_124	23	AAEAAAAAAAAAAEAAAAAAAAAAAAAEAAAAAAAAAEAAAAAALALALG	0.8300680155616957	0.8938979754841597	95.24955749511719	0.6843047142028809	2.754338502883911	nan	inf
monomer-50-nr2-run1_result_124	24	AEEEERRRREEEERRREEEERRREEERRREEERRRREEEELRAALEALLT	0.8558448277984065	0.8866488910888995	97.19776916503906	0.6582679748535156	3.0332961082458496	nan	inf
monomer-50-nr2-run1_result_124	25	AAAAAAAAAAAAAAAAAAAAEAAAAAAAEAAAAAAAAAAAAAAALAAALG	0.7986967095728593	0.9010300700175606	95.09968566894531	0.6880945563316345	2.72314190864563	nan	inf
monomer-50-nr2-run1_result_124	26	EKKEEEKKKKEEEEKKKKEEEEKEKKKEEEKKKEEEKAKEEAKKKEELEN	0.7436874120762922	0.9135640613407344	93.27833557128906	0.5862072706222534	3.8776519298553467	nan	inf
monomer-50-nr2-run1_result_124	27	AAAAAAAAAAAAAAAAAEAAAAAAAAAAAEAAAAAAAAAAAAAAAAAAAG	0.6519684627776942	0.9307678322468819	95.36566925048828	0.697107195854187	2.59442138671875	nan	inf
monomer-50-nr2-run1_result_124	28	AAAAAAAAAAAAAAAAAAEAAAAAAAAAAEAAAEAAAAAAAAAAAAAALL	0.5796097300129336	0.9474027824829382	95.12517547607422	0.693324863910675	2.6373801231384277	nan	inf
monomer-50-nr2-run1_result_124	29	AAAAAARAAAAAAAAAAAAAAEAAAAAAAAAAAAAAAAAAAAAALAAALG	0.6311783409843724	0.9350423069744626	93.31700897216797	0.6699219942092896	2.9367594718933105	nan	inf
monomer-50-nr2-run1_result_124	30	AAAAAAAAAAAAAAAAAAAAAAAAAAAAAAAAAAAAAAAAAAAAAAAALT	0.51510817891098	0.9549542055067998	92.48624420166016	0.6538988351821899	3.0079874992370605	nan	inf
monomer-50-nr2-run1_result_124	31	AAAAEAAAAAAAAAAAAAAAAAAAAAAAAAAAAAAAAAAAAAAALAAAAG	0.5256231533963303	0.9525978494783037	94.41571044921875	0.6617574095726013	2.912292003631592	nan	inf
monomer-50-nr2-run1_result_125	0	RPTLVVRLTPEEYAALVPATPEGRAAWAAAVRAALGLPPSWDVEVVREVP	0.8963727940693116	0.8854776023356017	88.98433685302734	0.6125125885009766	3.9299819469451904	nan	inf
monomer-50-nr2-run1_result_125	1	RPTLVVRLSPEEYEALWPQTPEGRAAFKAEVKRARGLPPSWAVEVVREEP	0.5767565686884402	0.9417642297552475	88.31193542480469	0.5952940583229065	4.287017345428467	nan	inf
monomer-50-nr2-run1_result_125	2	AKTLTVVYSPEDYERLVPKTPEGRKAYEAAIKKKLGLPPTWKVKIVKAKP	0.7414284337766933	0.9110387615812929	86.4256820678711	0.5109021067619324	5.0220537185668945	nan	inf
monomer-50-nr2-run1_result_125	3	RPTVTVRLTPEQYAALVPATPEGRAAWEAELRRRLGLPPSWAVRVVRLEP	0.6329311907674101	0.9348038612103255	87.74400329589844	0.5766072869300842	4.3142619132995605	nan	inf
monomer-50-nr2-run1_result_125	4	AKTVVVYLSPEEYEKLYPKTPEGREKYEAEIKKKLGLPETYDVEIVKIKP	0.9507389787169838	0.8727040161486644	79.75240325927734	0.48450225591659546	6.26706600189209	nan	inf
monomer-50-nr2-run1_result_125	5	APTVTVVLSPEEYEALWPQTPEGRAAFAAAVKAALGLPESTAVRVVRAAP	0.5795900991345767	0.9439072158715291	90.64130401611328	0.6469494104385376	3.523179531097412	nan	inf
monomer-50-nr2-run1_result_125	6	KPTLTVYLSPEEYEKLYPKTPEGRKKWEAKVKKKLGLPKTTKVKVVKKKP	0.5287122158594075	0.949367229634707	85.51066589355469	0.5152513980865479	5.361223220825195	nan	inf
monomer-50-nr2-run1_result_125	7	AKTLTVVYSPEEYEKLVPKTPEGLKAFKAKIKKEKGLPESTDVKIVKKKP	0.7846936373168324	0.9028301174702058	86.43988037109375	0.5257469415664673	5.140380382537842	nan	inf
monomer-50-nr2-run1_result_125	8	KKTKVVVFTPEEYEKKVPKTKEGRKKFEEELKKKLGLPKTYKVKIIKKKP	0.8377380007511015	0.8893669193858077	83.53244018554688	0.4775863289833069	5.732807159423828	nan	inf
monomer-50-nr2-run1_result_125	9	KPTVTVVLTPEEYEKLYPKTPEGRKAFEAELKKRLGLPETYDVKVVRKKP	0.8333557117311153	0.8981607540593068	86.85421752929688	0.5297799110412598	4.920793533325195	nan	inf
monomer-50-nr2-run1_result_125	10	RKTITIYYSPEDYKKLVPKTKKGRKKFEKKIKKKLKLPKSYDVKIIKKKP	0.6642034452236749	0.9279913109931751	86.4527587890625	0.5310529470443726	5.177621841430664	nan	inf
monomer-50-nr2-run1_result_125	11	KKTVTVVYSPEEYEKLVPKTPEGRKAFEAELKKKLGLPPSVDVKIVKKKP	0.9239132885051645	0.8724072222450969	85.70429229736328	0.5151094794273376	5.1228156089782715	nan	inf
monomer-50-nr2-run1_result_125	12	AKTLTVYLSPEDYEKLYPKTPEGRKKFEEEIRKKLGLPKTYKVKIVKEEP	0.541864893465612	0.9484969107964067	86.82286071777344	0.520732045173645	4.8952813148498535	nan	inf
monomer-50-nr2-run1_result_125	13	APTLTVVLSPEEYAALVPATPAGRAAYEAALRAALGLPPSWAVRVVREKP	1.0322516551962968	0.852851739893038	88.22138214111328	0.604489803314209	4.138119220733643	nan	inf
monomer-50-nr2-run1_result_125	14	KKTLTIIFSPEDYKKLVPKTKKGRKKFKKKIRKELGLPKSYDVKIIKKKP	0.7794921845055796	0.9069024877988753	88.7411880493164	0.5779898166656494	4.606337547302246	nan	inf
monomer-50-nr2-run1_result_125	15	KKKLVIYLSKKEYEKKYPKTKKGRKKFKKKIRKKYKLPKKYKVKIKKIKK	0.8567194594619103	0.8901141297803308	87.31720733642578	0.5799098014831543	5.031488418579102	nan	inf
monomer-50-nr2-run1_result_125	16	RKTVTVYLSPEEYEKLWPKTPEGRKAFEAKIKKELGLPETWDVKVVRKKP	0.7025070720574929	0.914969124686247	82.52006530761719	0.4729148745536804	6.0894036293029785	nan	inf
monomer-50-nr2-run1_result_125	17	RPTLVVRYTPEEYERLVPKTPEGRAAWEAAIRKALGLPPTWDVKVVREKP	0.5364244456828989	0.9487249981205853	86.24258422851562	0.5538761019706726	4.873297691345215	nan	inf
monomer-50-nr2-run1_result_125	18	KKTITVYFTPEEYEKLVPKTPEGRKKFKAKIKKKLGLPPTTKVKIIKIKP	0.6013125846383575	0.9354157252421159	85.67459106445312	0.5046853423118591	5.217459201812744	nan	inf
monomer-50-nr2-run1_result_125	19	KKTLVVYLSPEEYEKLYPKTPEGRKKFEAEIKKKLGLPETYEVKIIKIKP	0.5411395487191248	0.9503824782044495	85.93416595458984	0.5046188235282898	5.137604713439941	nan	inf
monomer-50-nr2-run1_result_125	20	RKTLTVVVSPEEYEKLVPKTPEGRKEWEAKVRKELGLPETYDVKVVKEKP	0.7540865627499816	0.9082069782497981	84.20650482177734	0.5005364418029785	5.437945365905762	nan	inf
monomer-50-nr2-run1_result_125	21	KKTVTIYLSPKEYKKLWPKTKKGRKKFEAKVKKKLKLPKTYKVKVVKVKP	0.6051452204053508	0.9354530754862651	85.56278991699219	0.5297238230705261	5.3700270652771	nan	inf
monomer-50-nr2-run1_result_125	22	RPTVTVVLSPAAYAALWPATPEGRAAFEAALKAALGLPATTAVRVVRAAP	0.5156649577608786	0.9548805153721774	86.99903869628906	0.5780923366546631	4.242559909820557	nan	inf
monomer-50-nr2-run1_result_125	23	KKKITIIYSPKEYKKKVPKTKEGRKKFKKKIKKKLGLPKSTKVKIIKKKP	0.6359366628851908	0.9331914756109829	90.88933563232422	0.6141980886459351	3.9084436893463135	nan	inf
monomer-50-nr2-run1_result_125	24	KKKLVVRLTPEEYEKLYPKTPEGRKKWEAEIKKKLGLPKSWEVEVVKEKP	0.7187986331212088	0.9180724932313602	84.57241821289062	0.4990524649620056	5.631710052490234	nan	inf
monomer-50-nr2-run1_result_125	25	RKTLTVVLSPEEYEKLYPKTPEGRKAFKKKIKKKLGLPSTYDVKIVKKKP	0.7199788405563596	0.9220700864607927	85.1121826171875	0.4986068308353424	5.755822658538818	nan	inf
monomer-50-nr2-run1_result_125	26	APTLTVYFTPEEYEKLVPKTPEGREAFEAAIREKLGLPPTWNVEIIEIEP	0.7985808124103397	0.8964302216545821	86.39710998535156	0.5273841023445129	4.5694684982299805	nan	inf
monomer-50-nr2-run1_result_125	27	KPTLVVKFTPKEYKKLVPKTKKGRKAFKKALKKKLGLPPTYKVKIIKKKP	0.7013027497030696	0.9190084138147447	87.67835998535156	0.562400221824646	4.717546463012695	nan	inf
monomer-50-nr2-run1_result_125	28	KKTLTIYLSPKEYKKLYPKTKKGRKKFKKKVKKKLKLPKTYKVKVIKKKP	0.6909043047947442	0.9258258192140449	89.74150085449219	0.6141765117645264	4.280460834503174	nan	inf
monomer-50-nr2-run1_result_125	29	KKTYVVYYSPKEYEKKVPKTKKGRKEYEKEIKKKLGLPKSYKVKIVKKKP	0.7219309021175178	0.9129464779746052	87.31193542480469	0.5350520610809326	4.8794941902160645	nan	inf
monomer-50-nr2-run1_result_125	30	KKTKVIYLTPEEYEKLYPKTKEGRKKFEKKIKKKLGLPKSYKVKIIKKKP	0.6658779525150712	0.9241356350880843	86.19965362548828	0.518429160118103	5.330245494842529	nan	inf
monomer-50-nr2-run1_result_125	31	KKTKVIYFSPEDYEKLVPKTPEGLKKFKAEIKKKLGLPETYDVKIIKKKP	0.8160048779544024	0.8992867491830279	86.98117065429688	0.5288652181625366	4.971581935882568	nan	inf
monomer-50-nr2-run1_result_126	0	DPEAEEKAKKEEEKKKKEEEKEKKEEEKKKEEEKKKKEKKEEEKKKKEEE	0.3690553404316249	0.9750599473185431	95.06898498535156	0.6047720909118652	3.388932704925537	nan	inf
monomer-50-nr2-run1_result_126	1	DPAEAAAAAAAAEAAARAEAEAAEAAAAAAAAAAAAAAAAAAAAAAAAAA	0.41668523478331715	0.9676751998503987	96.7563247680664	0.7092969417572021	2.378135919570923	nan	inf
monomer-50-nr2-run1_result_126	2	DPAAAAAAAAAAAAAAAAAAAAAAAAEAAAAAAEAAAAAAAAAAAAAAAA	0.7193248922936372	0.9141514819337337	95.65665435791016	0.7011644840240479	2.4008374214172363	nan	inf
monomer-50-nr2-run1_result_126	3	DPAALAAAAAAAAAAAARAAEEAAAAEAAAAEERARAEAERAAAAAAAAR	0.35390215969523653	0.9763118444515568	96.87061309814453	0.7034763097763062	2.335435390472412	nan	inf
monomer-50-nr2-run1_result_126	4	SAAAAAAAAAAAAAAAEAAAAEAARAAAEAAEAERAAEAARAAEEARAAA	0.7175295005822314	0.9143880242545164	97.02024841308594	0.7103737592697144	2.384408950805664	nan	inf
monomer-50-nr2-run1_result_126	5	APAAAAAAAAAAAAAAAAAAAAAAAAAAAAAAAAAAAAAAAAAAAAAAAA	0.4240605393989607	0.9665859862044499	92.26420593261719	0.6443187594413757	3.2349963188171387	nan	inf
monomer-50-nr2-run1_result_126	6	AAAALAAAAAAAAAAAAAAAAAAAAAAAAAAAAAAAAAAAAAAAAAAAAA	0.3907912539411968	0.9715204249805461	92.56836700439453	0.6401405334472656	3.284043550491333	nan	inf
monomer-50-nr2-run1_result_126	7	DPAAAAAAAAAAAAAAAAAAAEEEAAAAAAAAAAAAAAAAAAAAAAALAA	0.5292848295271103	0.9502612486650786	95.3275375366211	0.6789977550506592	2.5933125019073486	nan	inf
monomer-50-nr2-run1_result_126	8	SPEEEERKAEEEKEKEEEEEKKKEEEEKEKEEKEKKEKEKKKEEEEKKLK	0.6562672771276822	0.9271737400174023	94.33714294433594	0.5923197269439697	3.5062026977539062	nan	inf
monomer-50-nr2-run1_result_126	9	DKKEEEKKKKEEEKKKKEEEKKKKEEEEKKKKKEEEEKKKKKEEEEKKKK	0.2610143706235661	0.9869957248757177	95.80300903320312	0.6145366430282593	3.221647262573242	nan	inf
monomer-50-nr2-run1_result_126	10	SAAAAAAAAAAAAAAAAAAAAAAAAAAAAEAAAAAAEKEEEAKRAEEEAK	0.6645838287625451	0.9255743845656008	96.17295837402344	0.6835213899612427	2.7770800590515137	nan	inf
monomer-50-nr2-run1_result_126	11	SPEELKKKAEEEKKKKEEEKKKKEEEEKKEEEKKKEEEKKKKEEEKKKLE	0.3959865665605729	0.9708826674535327	94.28716278076172	0.5579855442047119	3.9945600032806396	nan	inf
monomer-50-nr2-run1_result_126	12	DPAALAAAAAEAAAAEAAAAAEAAAAAAAEAAAAAAAAAAAAEAAAAALA	0.42854098215426434	0.9661201396435449	96.29722595214844	0.7021344900131226	2.394338369369507	nan	inf
monomer-50-nr2-run1_result_126	13	APAAAAAAAAAAAAAAAAAAAAAAAAAAAAAAAAAAAAEAAAAAAAAAAA	0.3674077118269762	0.9747230896162197	94.64362335205078	0.676368772983551	2.8307547569274902	nan	inf
monomer-50-nr2-run1_result_126	14	DAAAAAAAAAAAAAAAAAAAAAAAAAAAAAAAAAEAAAAEAAAAAAAAAA	0.6469377556839241	0.9291846579759191	96.06346130371094	0.6965705156326294	2.335386037826538	nan	inf
monomer-50-nr2-run1_result_126	15	DPAALAEAAAAAAAAAAAAAAAAAAAAAAAAAAAAAAAAAAAAAAAAAAA	0.6367983996237332	0.9306374085744133	94.85226440429688	0.674636960029602	2.5697920322418213	nan	inf
monomer-50-nr2-run1_result_126	16	SEEEERRRREEEEREREREREEREREEREREEEERRRREEEERRRREELE	0.44204745805407897	0.9638677739333535	97.27861022949219	0.6734563112258911	2.84359073638916	nan	inf
monomer-50-nr2-run1_result_126	17	SLEEIKKKKEEKEKEEKKKKEEEKKKKEKEEKEKEEKEKEEKKKEEKKKK	0.33182338075341544	0.9790370813500539	95.21753692626953	0.587372899055481	3.575348377227783	nan	inf
monomer-50-nr2-run1_result_126	18	SLEELEERARREEEERRRREEEEEERREEEERRREEEEERRRKEEEELRR	0.2888853499078127	0.9841326105999212	96.68820190429688	0.6320926547050476	3.39990234375	nan	inf
monomer-50-nr2-run1_result_126	19	DPAALAAAAAAAAAAAAAAAAAAAAAAAAAAAAAAAAAAAAAAAAAAAAA	0.6178117465439928	0.9343505621055032	93.98296356201172	0.6668230295181274	2.671985387802124	nan	inf
monomer-50-nr2-run1_result_126	20	DPELEEEEEEEEEEEEEEEEEEEEEEEEEEEEEEEEEEEEEEEEEEEEEE	0.44944002347560297	0.9627303416919923	93.75244140625	0.66371750831604	2.660616159439087	nan	inf
monomer-50-nr2-run1_result_126	21	DPAAAAAAAAAAAAEEEARRRAEAEAAAAAAAAARAAEEARRREEEARRA	0.6066278678499435	0.9354929780442042	97.41082000732422	0.7038954496383667	2.3582215309143066	nan	inf
monomer-50-nr2-run1_result_126	22	SPEEEEKKKEEEKKKEEEEKKKKEEEKKKKEEKKKEEEKKKKEEEEKKKK	0.5112143789559295	0.9526778093941667	94.5658950805664	0.5995101928710938	3.5319976806640625	nan	inf
monomer-50-nr2-run1_result_126	23	DPAAAAAAAAAAAAAAAAAAAAAAAEAAAAAAAAAAAAAAAAAAAAAAAA	0.5618749978123254	0.9445731733418445	95.29132843017578	0.6928948163986206	2.4502944946289062	nan	inf
monomer-50-nr2-run1_result_126	24	NPKELEEKKKLEEKKEEEKKKEEEKKKKEEEEKKKKEEEEKKKKEKAELE	0.6060151297733617	0.9367383300239781	93.70899963378906	0.5584867000579834	4.208098411560059	nan	inf
monomer-50-nr2-run1_result_126	25	SPAEEAARREEEERRRREEEEEEEKKREEEEREEEEEEERRAREEERRRA	0.6726257370240278	0.9236532823640526	96.34867095947266	0.6397212743759155	3.146103858947754	nan	inf
monomer-50-nr2-run1_result_126	26	PAAAAAAAAAAEAAAAAEAAAAAAAAAAAAEAAAAAAAAAAAAAEAAAAA	0.7996989377211511	0.898412481827494	96.61572265625	0.6933856010437012	2.416015148162842	nan	inf
monomer-50-nr2-run1_result_126	27	DPAAAAAAAAAAEAAAAAAAAAAEAAAAAAAAAAAAAAAAAAAAAAAAAA	0.6440089483583579	0.9291213429491578	95.50052642822266	0.7022373676300049	2.4529929161071777	nan	inf
monomer-50-nr2-run1_result_126	28	DPAAAAAAAAAAAAAAAAAAAAAAAAAAAAAAAAAAAAAAAAAAAAAAAA	0.5245361724348834	0.9505856815238063	94.43013763427734	0.6701630353927612	2.670755386352539	nan	inf
monomer-50-nr2-run1_result_126	29	SEEELEELEEEEEEEEEEEEEEREEEEEEEEEEEEEEEREREEEEEEERK	0.46854462061368457	0.9599380038253511	96.54810333251953	0.6843328475952148	2.6440045833587646	nan	inf
monomer-50-nr2-run1_result_126	30	DPEEEERRRREEEAREEEERRREEEERRRREEEEERRRREEERERERRRE	0.3798622998971112	0.9731237836464038	97.16675567626953	0.6361604928970337	3.0758845806121826	nan	inf
monomer-50-nr2-run1_result_126	31	DAAALAAAAAAAAAAAAAEAAAAEAAAAAAAAAAAAAAAEAAAAAAAALA	0.43596065738986994	0.9651476469147156	96.02859497070312	0.6970986127853394	2.44575572013855	nan	inf
monomer-50-nr2-run1_result_127	0	AEEKAQEYVEKEMKKLEEELAKKGGLKLSEEEKEKLKEELFKKELEKLEK	0.9272904826626905	0.89244485300973	89.73062133789062	0.595679759979248	4.275143623352051	nan	inf
monomer-50-nr2-run1_result_127	1	AAAAAAAAVAAAGAALAAALAAAGAAALSPAARAALAAALFAAALAAAAE	5.542055082201665	0.1858360538534725	62.26953887939453	0.4538481831550598	8.298114776611328	nan	inf
monomer-50-nr2-run1_result_127	2	PAAAAAAAAAAAGAALLAAAAAAGGAALSPAALAALRAALRAAALAAAAA	5.088524683183496	0.24275682732880866	64.06561279296875	0.4360904097557068	9.000946998596191	nan	inf
monomer-50-nr2-run1_result_127	3	AEEEAEKYVEEEMKKLLEELSKKGGLELSEEEIEKIRKELFEEYLKEKEE	0.8566513063206642	0.8991228565686362	87.83185577392578	0.5945953130722046	4.767509937286377	nan	inf
monomer-50-nr2-run1_result_127	4	VEEEAKKKTEELMEKLLKELEEEGEKELSEEEIEEIKKEVFEKYLAEKEK	1.733908148748184	0.6881042385428447	78.09510040283203	0.44783663749694824	7.354879379272461	nan	inf
monomer-50-nr2-run1_result_127	5	AAAAAAAATAAALAAAAAAAAAAGGAALSPAALAALAAKARAAALAAAAA	5.287072812971531	0.20887700685546512	66.673583984375	0.4333266019821167	9.080292701721191	nan	inf
monomer-50-nr2-run1_result_127	6	AEEEAKKYVEEEMKKLLEELKKKGEKELSPEEIEKIKEELFKKYLEKLKK	1.1367740987718857	0.8420369012753955	88.3138427734375	0.5512065887451172	4.813391208648682	nan	inf
monomer-50-nr2-run1_result_127	7	AEAAARAAVEAALAALLAALAAAGGAALSPEAIAELARALYAAALAAQAA	3.870146206910384	0.33091997452020594	74.2730941772461	0.5024791359901428	6.333733081817627	nan	inf
monomer-50-nr2-run1_result_127	8	AEAEAKAKVEAELAKLLAELAKKGGLKLSPEEIEELRKKLYEKYLAELAK	1.0968880245238637	0.8610064316052424	85.28933715820312	0.5375144481658936	5.38128137588501	nan	inf
monomer-50-nr2-run1_result_127	9	AEAAAEAAAAAAMAAALAAAAAAGGLALSPEALAALRAAARAAALAAAAA	5.156226532657615	0.2565780333296094	70.83158874511719	0.47007042169570923	7.42123556137085	nan	inf
monomer-50-nr2-run1_result_127	10	AEEAARKFTEEIMELLLKKLEKLGGLKLSPEAIEELKKKIYEAYLELQKK	1.0714331702629052	0.8482645533489318	78.80520629882812	0.4503142833709717	6.931162357330322	nan	inf
monomer-50-nr2-run1_result_127	11	KEEKAKEEVEKEMKKLLEELKKKGEKKLSEEEIKEIKEKKYKEVLEKYEK	0.853636819277433	0.9116155812395729	87.34026336669922	0.5405788421630859	4.831078052520752	nan	inf
monomer-50-nr2-run1_result_127	12	AEEEAEKFVEEFMKKFLEEKKKEGEEELSEEELEELREKVYEEKLAEKEA	0.909204594217838	0.9073336580914746	90.29952239990234	0.6250662803649902	3.909420967102051	nan	inf
monomer-50-nr2-run1_result_127	13	AEAEAAAYTAAWMAALEAALAAAGGRALTPEERAALAAEVRAAYLAALAA	5.120354906087935	0.20265298268799822	77.50247955322266	0.52049720287323	6.050882816314697	nan	inf
monomer-50-nr2-run1_result_127	14	AEAEAAALADALLAALLAALAAAGGRALSDAEIAALAAAVRAAALAAAAA	1.8469271686511366	0.6348605764945373	73.38948059082031	0.5065403580665588	6.485892295837402	nan	inf
monomer-50-nr2-run1_result_127	15	AEKEAKEYTEKKLEELLKKLAEEGGLELSEEEIEEISKKIYEEYLKKLEE	3.228444488294292	0.4318751678530902	91.15924835205078	0.6184698343276978	3.558001756668091	nan	inf
monomer-50-nr2-run1_result_127	16	AKKKAEEKVKKEIEELLKKLKEEKEEKLSEEEIKELKEKLYKEELEKLKK	2.313325707436685	0.5518178391279416	83.25395202636719	0.4959644675254822	5.902026653289795	nan	inf
monomer-50-nr2-run1_result_127	17	AEAEARRRVDAEMARLLAELARAGGRALSPEEIAALRAEVFAAVLAAQAA	1.7536814851006974	0.7157570129702878	74.6666030883789	0.4675174951553345	7.147490501403809	nan	inf
monomer-50-nr2-run1_result_127	18	AEAEARAFTEAFMAALRAALAAAGGLELSPEEWAEIARRVYEAYLAALAK	1.0937920517380944	0.8662287750311757	88.20193481445312	0.6554800271987915	3.7546350955963135	nan	inf
monomer-50-nr2-run1_result_127	19	AEAAAAAYVAAHLAALLAALAAAGGRALSPAEVAALAAEVRAAYLAELAA	3.258437843837556	0.47399582542648105	75.25691223144531	0.4966311454772949	6.866804599761963	nan	inf
monomer-50-nr2-run1_result_127	20	AAAAAAAAAAALMAALLAAAAAAGGAALSPAAAAALAAAVFAAALAAAAA	5.489131229845567	0.19209460170822726	61.8702278137207	0.4323805570602417	8.888951301574707	nan	inf
monomer-50-nr2-run1_result_127	21	AEAEAKAFVDAEMAKLLAELAKKGGKKLSPEEIAELRKKLFAEYLAKLAK	1.196971540015518	0.8315637678163443	86.06608581542969	0.559980034828186	5.031176567077637	nan	inf
monomer-50-nr2-run1_result_127	22	AEEEAEKFVEEELKKLLEELKKKGEKKLSPEEIKKISEELKKKKLEELEK	0.9385307489092966	0.8904633512026591	89.51587677001953	0.5674350261688232	4.276097774505615	nan	inf
monomer-50-nr2-run1_result_127	23	AAAAAEAAVAAALAALLAALAAAGGAALSPAAVAALAAALRAAALAALAA	4.6554111356642185	0.26687667756252004	61.67742919921875	0.43980562686920166	8.508374214172363	nan	inf
monomer-50-nr2-run1_result_127	24	AEEEAKKEVEELMKKLLEELKKKGEKELSEEEKEKLREELFKEVLAKKEE	1.5791137705300986	0.7041526072158654	78.67242431640625	0.4417482018470764	6.974853038787842	nan	inf
monomer-50-nr2-run1_result_127	25	AEAEAAAAADAALAALLAAAAAAGGAALAPEEAAALAAAVRAAALAAAAA	4.949514590356532	0.22000180119720447	71.6091079711914	0.47106194496154785	7.5265326499938965	nan	inf
monomer-50-nr2-run1_result_127	26	KEEEAEEFVEEEIEELLARLEEEGEEELSPEEIEEIRKELYEKKLEEFEK	0.8290754091910068	0.9139887613311225	91.70285034179688	0.6356725096702576	3.6483607292175293	nan	inf
monomer-50-nr2-run1_result_127	27	AAAAAAAATAALLARLAAALAAAGGAALSPAALAALAAAVFAAGLAALAA	5.34474792994815	0.2030851882130897	62.58954620361328	0.4244522452354431	9.49609661102295	nan	inf
monomer-50-nr2-run1_result_127	28	EEEEAEKFTKEFMKKLLELLEKLGELKLSEEEIKEISKKVYEEYLEKKKK	1.3001226463703845	0.7885120186578143	76.1817398071289	0.42679500579833984	8.067269325256348	nan	inf
monomer-50-nr2-run1_result_127	29	AEEAAKAFTDAFMAALLAALAAKGGKVLTPEEVKALREAVFAAALAAQAK	4.2106156475750485	0.28500202736138197	82.90462493896484	0.5601609945297241	4.893091201782227	nan	inf
monomer-50-nr2-run1_result_127	30	AAAAAAAYTAALLAALAAALAAAGGLALPAAAIAALAAALFAAALAAQAA	5.296429321934584	0.25032125796697846	60.193260192871094	0.39976274967193604	10.021499633789062	nan	inf
monomer-50-nr2-run1_result_127	31	AREEAEAAVEALLARLLAELARRGGRLLSPEEIEELRRRLFAERLAELAA	3.6992372938632503	0.3567887256662081	79.80607604980469	0.458652526140213	7.0738139152526855	nan	inf
monomer-50-nr2-run1_result_128	0	LKKKKDYVXNKNNKLVKGSNSPKKDKYAYEVFINGKYVLVALSKEEVKKL	9.89639091073974	0.1372823751441236	56.736873626708984	0.3011178970336914	13.357696533203125	nan	inf
monomer-50-nr2-run1_result_128	1	PVELPDYVANENNEDVKGPDAPKKDKKAYKVLENGKWVNKDLSEEEVKEL	9.331600365272491	0.09146026915533924	60.4957389831543	0.2996519207954407	13.720958709716797	nan	inf
monomer-50-nr2-run1_result_128	2	PVELPDYVFDKDLKAVKGKNAPRKDYKSYKLYINGKWVVKALSEEEVKKL	8.528434785021087	0.2099335287294602	53.79634094238281	0.2350604236125946	15.24890422821045	nan	inf
monomer-50-nr2-run1_result_128	3	PKKREDLVWDENNKAVKGKNKPRKDKYFYEVYENGKWVNKALTKEEVEKI	9.751689464985795	0.10508466166554863	64.12925720214844	0.34342917799949646	10.668206214904785	nan	inf
monomer-50-nr2-run1_result_128	4	LKKVEDYVLDKDNKAVKGKDAPKKDKYYYKLYKNGKWKVVALTEEEVKKL	1.623525401073306	0.7509935822800733	77.40570831298828	0.45450693368911743	7.143645286560059	nan	inf
monomer-50-nr2-run1_result_128	5	PIELPDYVFNENLEAVKGDDAPRKDYIQYEVLENGKWIKKALSKEEVKKI	8.482420181709903	0.2582902180178934	65.1979751586914	0.29979437589645386	14.752384185791016	nan	inf
monomer-50-nr2-run1_result_128	6	PEELKDYVANANGKAVKGKDAPRKDKIYVKVYINGKWVVKXLSKEEIKKI	4.913096822262154	0.34162168069679766	62.549686431884766	0.3177971839904785	12.231316566467285	nan	inf
monomer-50-nr2-run1_result_128	7	PTLEPDYVANENNEAVKGPNAPRKDKYHYRVYENGKWVKKWLSKEEVKKM	6.358421383430372	0.3753822097714306	67.81517791748047	0.3836560845375061	10.16109561920166	nan	inf
monomer-50-nr2-run1_result_128	8	PKELPDYVADANDKPVKGPDAPRKDKKYYEVYKNGKWVKVALSDEEVAKM	8.289604115740019	0.21815034154843713	56.492557525634766	0.29616641998291016	14.980607032775879	nan	inf
monomer-50-nr2-run1_result_128	9	LKKQKDYVHNKNDKWVKGKDAPRKDKYAYKKYENGKWVNKALSKEEVKKL	11.793292683874443	0.13757449473675457	65.92382049560547	0.26883915066719055	13.95602798461914	nan	inf
monomer-50-nr2-run1_result_128	10	LKRLPDYVANANNKSVKGPDAPRKDKFDYEVYINGKWVKKFLSEEEVKKL	9.692484567943556	0.10560143812337756	57.78052520751953	0.3044780492782593	12.089662551879883	nan	inf
monomer-50-nr2-run1_result_128	11	VKELPDYVANKNKKFVKGKKAERKDYKAYEVYENGKWVKKQLSEEEVKKL	9.206162110886021	0.12245360013085863	65.03089904785156	0.3633924722671509	10.482638359069824	nan	inf
monomer-50-nr2-run1_result_128	12	LEKEPDYVADKDNKAVKGKDAPKKDKYVYKVYENGKWVLKNLSEEEVKKL	9.065550287421681	0.15028554897639984	60.48634719848633	0.3169366121292114	14.312561988830566	nan	inf
monomer-50-nr2-run1_result_128	13	PTLQPDYVADANNKSVKGSDAPKKDKYNYKVYENGEWKYKTLSKEEVKKM	6.479399666045238	0.2782631714540406	61.909637451171875	0.3062209486961365	13.120396614074707	nan	inf
monomer-50-nr2-run1_result_128	14	PVLLPDYVNNANNEHVKGKDAPRKDKYAYKVLVNGKWVVKSLSKEEVKKM	9.176706536579717	0.13381651053409374	61.91919708251953	0.29577329754829407	14.665037155151367	nan	inf
monomer-50-nr2-run1_result_128	15	LEKLPDYVANENDKSVKGSNAPRKDKYDYKAYINGKWVTVFLTKEEVEKL	7.756135816873961	0.2964894325101124	59.82761764526367	0.31925565004348755	13.53827953338623	nan	inf
monomer-50-nr2-run1_result_128	16	LEKLPDYVGNKNKKAVKGPDAPDKSYYQYKVYENGKWVIKVLSKEEVKKL	8.310901350046386	0.25206055923371784	61.87299346923828	0.31131047010421753	14.317479133605957	nan	inf
monomer-50-nr2-run1_result_128	17	PELLPDYVANENNEAVKGPDAPRKDYYSYKVYENGKWVIKTLSKEEVEKM	8.867881868870146	0.17538586512284554	63.39949417114258	0.3151129484176636	14.241402626037598	nan	inf
monomer-50-nr2-run1_result_128	18	PVELPNKVANENNEAVEGPDAPRKDKKYYKLYINGKWVAVFLSEEEVEKL	8.934633699821093	0.19701988023307565	60.713172912597656	0.31693825125694275	13.284728050231934	nan	inf
monomer-50-nr2-run1_result_128	19	PELLPDYVYNENLEDVKGPNAPRKDYYSYKLYINGKWVNKALSKEEVEKI	9.310358115682092	0.16552404669156773	51.41861343383789	0.2459147870540619	14.403634071350098	nan	inf
monomer-50-nr2-run1_result_128	20	PEKVPDYVANENNEAVKGDDAPRKDKIYYKVYENGKWVIKDLTEEEVAKM	7.668020748252679	0.23696205115226582	57.399452209472656	0.28004249930381775	14.616434097290039	nan	inf
monomer-50-nr2-run1_result_128	21	LEKLPNYVYDANNKTVKGKNAPRKDKYAYKVYKNGKWVKVGLSKEEVKKL	5.256053193798343	0.309562393841998	54.81526184082031	0.2603135406970978	13.665315628051758	nan	inf
monomer-50-nr2-run1_result_128	22	PKKVPNKVANKDNKAVEGKDAPRKDKYTYKVYINGKWVYKMLTEEEVKKL	10.438784393995485	0.12156311551050301	66.50338745117188	0.3317839503288269	14.504753112792969	nan	inf
monomer-50-nr2-run1_result_128	23	LKKVPDKVSDKNNKSVKGPDAPRKDKYVYKKFINGEWKYVSLSEEEVKKL	10.162099434086693	0.1070576536500959	65.25480651855469	0.2986205816268921	15.062671661376953	nan	inf
monomer-50-nr2-run1_result_128	24	PTLVPDYVANENNEQVKGKDAPKKDKYVYEVYENGKWVKKHLTKEEVAKM	7.936917362270368	0.21566031775944006	57.70404815673828	0.2787853479385376	14.49118423461914	nan	inf
monomer-50-nr2-run1_result_128	25	PTLLPDYVFNENDEAVKGKDAPKKDKYYYELYINGKWVKVALSKEEVKKM	7.596542949597452	0.25499535523028266	57.30162048339844	0.28990864753723145	14.152013778686523	nan	inf
monomer-50-nr2-run1_result_128	26	VVKLEDYVKDANNKAVKGKNAPKKDKYNYLVYENGKWVKKALTEEEVKKM	8.094467631708413	0.1643202136186938	67.04914093017578	0.3316245377063751	13.51569652557373	nan	inf
monomer-50-nr2-run1_result_128	27	LKKLEDYVADKNDKQIKGKNAPRKDKYAYEVYENGKWVKKDLSEEEVKKM	5.997401353427364	0.35016799275306915	65.91449737548828	0.36228513717651367	11.498029708862305	nan	inf
monomer-50-nr2-run1_result_128	28	PKRLPDYVYNSNDEGVKGSDAPRKDKYVYEVYENGKWVKKVLTEEEVKKM	6.275535097087137	0.2709331345847449	60.3754997253418	0.30520862340927124	13.717230796813965	nan	inf
monomer-50-nr2-run1_result_128	29	PTKIPDYVFDKNNKVVKGPKAERKDKYGYKLYINGKWVNVGLTEEEVKKL	12.068898020811973	0.10620228561847135	56.928138732910156	0.2871414124965668	12.392007827758789	nan	inf
monomer-50-nr2-run1_result_128	30	LTKLPDLVNDKNNKAVKGPNAERKDKYFYRKYINGKWVNVSLSKEEVKKL	9.256464699485214	0.12059353718983185	65.31315612792969	0.30809667706489563	14.317965507507324	nan	inf
monomer-50-nr2-run1_result_128	31	PTKQPDYVQNENNESVKGPDAPRKDKYQYKVYKDGKWVIEALSEEEVKKM	7.82315171116709	0.21780353188479804	56.22967529296875	0.2757369577884674	14.819646835327148	nan	inf
monomer-50-nr2-run1_result_129	0	NPLTKTVYHKSGDKLHEAVLVSSEYKPPYVIYTYYSPESKKTIVIVLPAP	2.806839271046823	0.70773630084434	87.3326187133789	0.6433690190315247	5.0456767082214355	nan	inf
monomer-50-nr2-run1_result_129	1	NPLKEKVFVKKGDKVHEAELLESYEEEPYVVYIFYSKETNELIVKKLKKP	3.888886950507976	0.49117313502611526	86.81456756591797	0.6174507141113281	5.334442615509033	nan	inf
monomer-50-nr2-run1_result_129	2	SSLKKKVYHKEGKKIHKAELVKSFEIPPYEIYVVYSKESKKYIVIVKPKP	5.69394405845889	0.32320938974904856	71.82809448242188	0.4785884618759155	11.600074768066406	nan	inf
monomer-50-nr2-run1_result_129	3	NSLKEKVYHQKGDTKHEAKLIESYIEKPYEIYIYYSEESKEYIVIKKKLP	3.050144346459076	0.6507536039412106	75.02754974365234	0.5289233922958374	8.961142539978027	nan	inf
monomer-50-nr2-run1_result_129	4	NPLKEPVYHQEGDKLHKAELVSSTVEPPNVVYTFYSPESKKTIVITLPLP	1.5507893107637194	0.8072439124675925	87.4042739868164	0.6159575581550598	5.069517612457275	nan	inf
monomer-50-nr2-run1_result_129	5	NLLKEEVFHKEGDKLHKAELLKSEEKDPYIIYYFYSKESKKLIKIVLPKP	2.397205956142104	0.6917756970866975	85.24174499511719	0.6054450273513794	5.671039581298828	nan	inf
monomer-50-nr2-run1_result_129	6	NLNTETVYHQSGDKLHKAELVESKVIPPYEIYTYYSPETKKTIVIVLPLP	2.2766939589907054	0.8224835063739817	90.01919555664062	0.6676044464111328	4.150805950164795	nan	inf
monomer-50-nr2-run1_result_129	7	NPDLETRYHQEGDKKHKAVLIKSEVKPPFVINLYYSPESKKYLLVVLPLP	6.0688802705370115	0.16573596467915197	72.5015640258789	0.3933008313179016	9.002304077148438	nan	inf
monomer-50-nr2-run1_result_129	8	NPLKETVYHKKGDTVHKAELVSATYEPPNYIYTFYSKESKETIVIVLPAP	1.491799563845901	0.8412299428689677	88.74933624267578	0.6589542031288147	4.536753177642822	nan	inf
monomer-50-nr2-run1_result_129	9	NPLKEPVYHQEGDKLHLAELVESRVEPPYVIYTLFSPESKKTIVIKLPLP	1.1124352301851443	0.8588890992126497	88.45333862304688	0.6230132579803467	4.634284496307373	nan	inf
monomer-50-nr2-run1_result_129	10	SSLKETVYHQSGDKKHKAVLVETRIVPPYEIYVYYSPETKEYIVIVKPLP	3.2577544695639684	0.6457886140827154	89.75875854492188	0.6634060144424438	4.611964702606201	nan	inf
monomer-50-nr2-run1_result_129	11	NPDTETVYHKEGDKLHKAELVKSYEEDPYVINIYYSKESKKEIVKKIKKP	7.675765036779877	0.13665059380578645	72.2333755493164	0.28933075070381165	12.929256439208984	nan	inf
monomer-50-nr2-run1_result_129	12	NPLKKKVYHKEGKKTHKAKLIKSEYKKPYVIYTFYSKKSKKYIVKVLPAP	12.039709184311233	0.06970696810927379	67.299560546875	0.3321770429611206	16.278797149658203	nan	inf
monomer-50-nr2-run1_result_129	13	NPFTETQYHKVGDKLHKAVLVESRYEPPYVIYTFYSPESKKTLVKVLKAP	4.671724568732263	0.25793389537813444	69.35018157958984	0.3966415524482727	8.641016960144043	nan	inf
monomer-50-nr2-run1_result_129	14	NSLTEPQFHQEGDKLHPAVLVSSRRVPPYEVYVFYSPESKKWLVKVLPAP	1.9391110312966344	0.8652487251905808	88.57308197021484	0.6509674787521362	4.572871208190918	nan	inf
monomer-50-nr2-run1_result_129	15	NIFKEKVYHKEGDKEHEAELVKSFIIPPYEVNIYYSKESKKYIVIVKKLP	2.794444108997883	0.7091527718409942	86.55685424804688	0.6329896450042725	5.277963161468506	nan	inf
monomer-50-nr2-run1_result_129	16	SPLTEPVFHREGDTLHPAVLVESRIEPPNVVYTLFSPESQRTLTIVLPAP	2.36430216629925	0.6951495888572502	85.2440414428711	0.6045215129852295	5.851955413818359	nan	inf
monomer-50-nr2-run1_result_129	17	NNDKKTVYHKKGKKLHKAELIKHEVKPPYEIYTYYSKESKEYIVKVKPLP	9.554847409924156	0.09305750410657225	63.343353271484375	0.32299232482910156	14.474246978759766	nan	inf
monomer-50-nr2-run1_result_129	18	NPLKEKVYHKKGDKVHEAELVKSEEKDPYIIYTFYSPESKETIVIVLPKP	1.4923645793527793	0.8395717662395416	88.68864440917969	0.6481606364250183	4.555542945861816	nan	inf
monomer-50-nr2-run1_result_129	19	NPFKETVYHKDGDKLHKAELVKSTREEPYVINVFYSKESKKYIVKKLPAP	7.134870330736408	0.13417453772106763	76.61357116699219	0.3656162619590759	9.990663528442383	nan	inf
monomer-50-nr2-run1_result_129	20	NPFTEKVFHQKGDTLHEAELVESRYEPPLWIGTYFAPESQEEIVVELPAP	6.6136708069511245	0.14070876584199143	56.94938278198242	0.27443623542785645	13.269289016723633	nan	inf
monomer-50-nr2-run1_result_129	21	NPDTETVYHQEGDTRHEAVLVESRVEPPFVINTYYSPESKKTIVKVLPLP	8.977664225974511	0.12028615506782131	66.96011352539062	0.3519299030303955	14.743768692016602	nan	inf
monomer-50-nr2-run1_result_129	22	SNLKETVYHQKGKKKHKAELIESRIEKPYEIYTYYSKKSKKYIKIVLPLP	3.630037403664009	0.4504370396843585	76.20353698730469	0.4873048663139343	8.940850257873535	nan	inf
monomer-50-nr2-run1_result_129	23	NPDKEKVTHKSGSKTHEAVLVKSEEKPPYVIYTYYSPETKKTIVKVLPAP	5.491713228680362	0.19480251070662152	69.67498779296875	0.35702669620513916	9.738104820251465	nan	inf
monomer-50-nr2-run1_result_129	24	NNLTEPVYHKVGDTLHKAELVKSFEEPPYEIYIYYSPESKELIVIKLPLP	8.041258704463079	0.11372315043695679	73.68022918701172	0.35891562700271606	12.470773696899414	nan	inf
monomer-50-nr2-run1_result_129	25	NIDLEERFHKKGDKVHKAELVESRVEPPYEINIYYSPETKEYLVVVRPLP	9.582951159026345	0.09757721075536174	65.16039276123047	0.36532747745513916	14.44935417175293	nan	inf
monomer-50-nr2-run1_result_129	26	NINKEKQYHKEGDKEHEAVLIESREVPPYVIYTYYSPESKKTLVIVKPLP	2.486108537573145	0.8200295586657568	89.46221160888672	0.6545891761779785	4.490777015686035	nan	inf
monomer-50-nr2-run1_result_129	27	NIDKEKVYVKEGDKLHEAELVKSEIKKPYVISTYYSKESKKYIIKVKPLP	9.450351261204764	0.09640146648401948	63.28461456298828	0.3233833909034729	12.828572273254395	nan	inf
monomer-50-nr2-run1_result_129	28	SSLKEPVYHQKGKKKHLAKLVSHRLEPPYEIYVFYSPESKETIVVVLPAP	9.509674640921805	0.11129022185043569	61.951698303222656	0.358359158039093	14.13990306854248	nan	inf
monomer-50-nr2-run1_result_129	29	SSLTKEVTHKEGDTLHKAELIESRYVPPYEIYTLYSPESKKTIVIVLPAP	2.7493724465317824	0.6627575200479544	83.15558624267578	0.5834461450576782	6.524688243865967	nan	inf
monomer-50-nr2-run1_result_129	30	NIDKEKVYHKEGDKTHEAVLIESRIEKPYEINTYYSPESKKYIVKVIPLP	6.6247078921637	0.17261570498124817	71.21276092529297	0.3428564667701721	11.614245414733887	nan	inf
monomer-50-nr2-run1_result_129	31	NPLKEKVFHKEGDKTHEAVLVKSEIKPPYVIYTFYSPETKKTLIIKLPLP	4.842222175849599	0.4258245391822462	83.2918930053711	0.5553914308547974	6.53855562210083	nan	inf
monomer-50-nr2-run1_result_13	0	VPPAALAAAAAAAAAAAAAAAAAAAAAAAAAAAAAAAAAAAAAALAALYG	0.9856891640752495	0.8684733064567337	90.9837875366211	0.5952179431915283	3.9373974800109863	nan	inf
monomer-50-nr2-run1_result_13	1	VPPEELERRREEERRREEEERRRREREEERRRAEEEARREEERRLAELLG	0.9547438460443015	0.8665341007360559	94.53553771972656	0.5794302225112915	4.465682506561279	nan	inf
monomer-50-nr2-run1_result_13	2	VDPAELAAAAAAAAAAAAAAAAAAAAAAAAAAAAAAAAAAAAAAAAAATG	0.6927894391173006	0.929551855822688	93.40413665771484	0.6475884318351746	3.0418968200683594	nan	inf
monomer-50-nr2-run1_result_13	3	VPEEEEEEEEEEEEEEEEEEEEEEEEEEEEEEEEEEEEEEEEEELRELYG	1.2179245277582547	0.8827524157651874	92.23628997802734	0.6655483841896057	3.381613254547119	nan	inf
monomer-50-nr2-run1_result_13	4	TPPEEAAAAAAREAEEAARAAAEAEAEAAARRAAEEAARRAAEALARLLG	0.6800599549567039	0.9275852874218642	96.6085205078125	0.6792218685150146	3.1094582080841064	nan	inf
monomer-50-nr2-run1_result_13	5	TPPAELAAAAEAAAAAAAEAAAAAAAAAAEAAAAAAAAALAAAAAALATG	1.2002601463123346	0.8258752341911706	94.08699035644531	0.6748793125152588	3.402160882949829	nan	inf
monomer-50-nr2-run1_result_13	6	VDPAELEERRRREEEERRRAEEERRKAEEARRAAEAAAAEAAAAAAALLG	1.2572000091995559	0.7979872807914802	93.90889739990234	0.5799875855445862	4.29849910736084	nan	inf
monomer-50-nr2-run1_result_13	7	ADPAALAAAAAAAAAAAAAAAAAAAEAAAAAAAAAAAAAAAAAAAAAAAG	0.9345877520562502	0.8780288540108333	94.9334945678711	0.6884973049163818	2.905484676361084	nan	inf
monomer-50-nr2-run1_result_13	8	VPPAVLAAAAAAAAAAEAARRAAEAAAEEAARAAREAEERAAREREALEG	0.7032871494765792	0.9249988750418986	96.8099594116211	0.6765803694725037	2.9768495559692383	nan	inf
monomer-50-nr2-run1_result_13	9	TPPAALAAAAAAAAAAAAAAAAAAAAAAAAAAAAAAAAAAAAAAAAALFG	1.432251201430571	0.8303002068481006	89.52371978759766	0.5921632051467896	4.246779441833496	nan	inf
monomer-50-nr2-run1_result_13	10	TPPAALAAAAAAAAAAAAAAAAAAAAAAAAAAAAAAAAAAAAAALAAALG	1.2059251980533836	0.8818672973989805	91.14977264404297	0.6098535060882568	3.832514762878418	nan	inf
monomer-50-nr2-run1_result_13	11	VDPAALAAAAAAAAAAAAAAAAAAAAAAAAAAAAAAAAAAAAAAAAAAAG	0.8896977448792553	0.8873457001757806	93.12351989746094	0.6457393169403076	3.0710620880126953	nan	inf
monomer-50-nr2-run1_result_13	12	VPEEELKEAEEEEEEEKEEEEKEEEEEEEKEEEEEAEEEEAEEEEEAEEG	0.6590867029673896	0.9313027043354118	93.2471694946289	0.6445192098617554	3.144193649291992	nan	inf
monomer-50-nr2-run1_result_13	13	VDEEELEEEEEEEEEEEEEEEEEEEEEEEEEEEEEEEEEEELEELEEKLG	0.6581932110860295	0.9334396192976372	94.19991302490234	0.6613796353340149	3.1204922199249268	nan	inf
monomer-50-nr2-run1_result_13	14	VDPAELAARAAAEAAAAAAAAAAAEAAAAAARAAEAAAAAAAAAAAAAAG	0.7004755635355929	0.9304560405805319	95.48391723632812	0.6923556327819824	2.654249668121338	nan	inf
monomer-50-nr2-run1_result_13	15	VPPAELAARAAAEAAAAAAAAAAEAAARRAAEEAARAAEEAARRLRELLG	0.7587071913051556	0.9153096516901836	97.02825927734375	0.6874567270278931	2.8566205501556396	nan	inf
monomer-50-nr2-run1_result_13	16	MNPEEIEEKKKKEKEEEEKKKEEEEKKKEKEKKKEEEKKKEEEELKKLLG	0.5935782120888368	0.943875691571807	92.2240982055664	0.49775516986846924	5.366820335388184	nan	inf
monomer-50-nr2-run1_result_13	17	VPPAAAAAAAAAAAAAAAAAAAAAAEAAAAAAAAAAAAAAAAAAAAAATG	0.9706272069871376	0.8775102054575511	93.74058532714844	0.6764829158782959	3.2757678031921387	nan	inf
monomer-50-nr2-run1_result_13	18	APPAAAAAAAAAAAAEAARAAEEAAAAEAAAAAAAAAAAAAAAAAAAAAG	1.0670588049616123	0.9192794429594994	95.21629333496094	0.6885990500450134	3.1291396617889404	nan	inf
monomer-50-nr2-run1_result_13	19	VPPEVLKELEEEKEEEEEEEEEEEEEKEEEEEEEEEEEEEEEKELEEELG	0.7255001116563101	0.9203743466339699	93.68268585205078	0.6273664236068726	3.574394941329956	nan	inf
monomer-50-nr2-run1_result_13	20	VPPEELEEERRREEEERRREEEEEREREERERREEEEARRAEEALRRLYG	0.9236254092522387	0.8777292089591586	95.67852020263672	0.6203595399856567	3.787633180618286	nan	inf
monomer-50-nr2-run1_result_13	21	VPPEELARAAEAAAAAAAAAAEAAAAAARAAEEAAARAAEEARRRALAAG	0.9139422823331734	0.8847135605476544	96.64224243164062	0.6994419693946838	2.7095160484313965	nan	inf
monomer-50-nr2-run1_result_13	22	TPPAAAAAAAAAAAAAAAAAAAAAAAAKAAEAAAAAAAAAAAAAAAAAAG	1.1603150091187668	0.9064492727963491	93.90775299072266	0.651648998260498	3.2933146953582764	nan	inf
monomer-50-nr2-run1_result_13	23	VPPAVLAAAAAAAAAAAAAAAAAAAAAAAAAAAAAAAAAAAAAAAAALFG	0.9320445973536813	0.8811965000313152	87.7657241821289	0.5757602453231812	4.358408451080322	nan	inf
monomer-50-nr2-run1_result_13	24	VPPEKLKEKKEKEEEEKKKKEEEEKEKKEKEEEEKKRKEEEKKKLEELFG	0.5820428699530823	0.9404328374447908	92.69145965576172	0.5222200751304626	4.861586570739746	nan	inf
monomer-50-nr2-run1_result_13	25	KPPEELKKEAEEKAKKAAEEEEEKKKEEEEKKKAEEEEKKKKEEEKKKYG	0.7274144133842586	0.9169907535431112	90.86038208007812	0.5172405242919922	5.084342002868652	nan	inf
monomer-50-nr2-run1_result_13	26	VPPEELARAAEAAAAAEAAARAAEAEAAARAAEAAAAAAAAAAAAAAATG	0.908310541922211	0.8840017552647715	96.35962677001953	0.6911450624465942	2.6401865482330322	nan	inf
monomer-50-nr2-run1_result_13	27	RPPEELRAEEERRREEARRREEEEKRRREEEERRRKAEEEARRELEKLLG	0.8127600339264118	0.8946285959580514	89.65079498291016	0.470646470785141	7.030880928039551	nan	inf
monomer-50-nr2-run1_result_13	28	VDPAVLEAAAAAEAAARAAAERAAAEEAAAAAAAAAAAAAAEAAAAAAAG	0.7453386657080056	0.9180273641995086	95.92061614990234	0.6923307776451111	2.6226911544799805	nan	inf
monomer-50-nr2-run1_result_13	29	KPPEELKAEEEKEKEEEEKEEEEEEEEEEEEEEEEEEEEEERERLRELYG	0.6662707740778959	0.9307936350352114	92.78471374511719	0.6236320734024048	4.101591110229492	nan	inf
monomer-50-nr2-run1_result_13	30	TPPAAAAAAEAARAAAAAAAEAAAAAAAAAAAAAAAAAAAAAAAAAAALG	1.1952797824377854	0.894042314555786	93.83306121826172	0.6717846393585205	3.2761948108673096	nan	inf
monomer-50-nr2-run1_result_13	31	VDPAALAAAAAAAAAAAAAAAAAAAEAAAAEAAAAAAAAAAAALAAALTG	0.783627410362404	0.9093295087758836	94.83893585205078	0.6771887540817261	2.9523775577545166	nan	inf
monomer-50-nr2-run1_result_130	0	KAILKVYKKTKDGKWVLLPTPNIPGIAKKPNTTIKIKGKDKEYLVEFIVK	3.165139352395522	0.4950648255511866	68.88317108154297	0.4308054447174072	8.959635734558105	nan	inf
monomer-50-nr2-run1_result_130	1	SSKLVVYKKTKNGEWVEVPTPNIEGITKNPNTTVEVKGKDTTYLVKFITE	4.494974585426941	0.34271536744862	75.8290023803711	0.5267592072486877	6.856363773345947	nan	inf
monomer-50-nr2-run1_result_130	2	EAKLIVYRKTPDGEWVELPTPNIPGIAKFPNTTVEVKGEDTEYLIEYRVE	1.5612080287840153	0.7866733835617571	80.567626953125	0.5575471520423889	6.18635368347168	nan	inf
monomer-50-nr2-run1_result_130	3	KAKLIVYEKTKDGKWVEVPTKNIEGIAKKPNTTIEVKGKDKTYLIKYVVN	2.09910626389154	0.7282317854438085	82.20623016357422	0.5686217546463013	5.766208648681641	nan	inf
monomer-50-nr2-run1_result_130	4	GSKLIVYKKKSDGTWVEVPTPNIEGIAKKPNTTYEVKGKDTEYKVEYVTE	4.225173907243452	0.3475398280350764	75.19033813476562	0.5089079141616821	7.3978047370910645	nan	inf
monomer-50-nr2-run1_result_130	5	KSKLIVYKKTKKGKWKKVKTKNKKGIAKKPNTTIIKKGKKTTYKIKYITK	4.508460931079536	0.3711470834393033	76.2833023071289	0.5269825458526611	7.819286346435547	nan	inf
monomer-50-nr2-run1_result_130	6	PTKLVVYKRTKDGKWVEVPTPNIPGIAKEPNTTVWVKGEDTEYKVEYIEE	3.042714924179606	0.5718425228801179	79.33806610107422	0.5397806167602539	6.1569437980651855	nan	inf
monomer-50-nr2-run1_result_130	7	KAKLLVYEKTPDGKWVLLPAPNIPGIVKKPNTTVEVKGKSKTYRIKGIVK	5.25852862527348	0.2539732064048995	71.29727172851562	0.4262033700942993	8.742266654968262	nan	inf
monomer-50-nr2-run1_result_130	8	KAKLIVYEKKADGTWVEVKTKNIEGIGKKPNTTVEIKGKSKEYKVEYKEE	2.6179807355700295	0.5914653924666537	73.88763427734375	0.5104413032531738	8.686697006225586	nan	inf
monomer-50-nr2-run1_result_130	9	KSKLIVYEKTKDGKWVEVPTPNIEGIHKKPNTTVEIKGKDKEYKVEFKTE	3.4805810173723506	0.4918207434193217	68.68230438232422	0.4476548433303833	9.50299072265625	nan	inf
monomer-50-nr2-run1_result_130	10	PAKLIVYEELPDGSWVEVPTPNIPGIAKKPNTTVKVKGKSKTYLVKXIVP	5.252748870669715	0.26797615280588855	74.32980346679688	0.4756312966346741	7.580483436584473	nan	inf
monomer-50-nr2-run1_result_130	11	TAKLVVYKKTKDGKWVELPTPNIVGIWKKPNTTVEVKGKSTTYLVKGIVE	4.545589662587944	0.3040524516983654	62.622314453125	0.39080148935317993	10.499939918518066	nan	inf
monomer-50-nr2-run1_result_130	12	KTILKVYKKKKDGSWELVPTKNIPGIAKKPNTTIEVKGKDTEYRVEYKTP	3.98411066471764	0.38158482386040793	74.29631805419922	0.4767019748687744	7.601054668426514	nan	inf
monomer-50-nr2-run1_result_130	13	PTKLIVYRKTKNGEWVEVPTPNKPGTAKKPNTTITRKGKSKTYKIKYVTK	4.605701780897619	0.3354430107760414	64.79790496826172	0.38595038652420044	10.81605052947998	nan	inf
monomer-50-nr2-run1_result_130	14	TSKLIVYKQLPDGTWVEVKTPQKVGIAKKPNTTVKVKGKSTTYLVKYVTK	4.385248223260459	0.3313446072715019	63.96092987060547	0.4072927236557007	10.524328231811523	nan	inf
monomer-50-nr2-run1_result_130	15	PAKLIVYKKTKDGTWVEVKTPNIPGIAKKPNTTVKVKGKSTEYLVKVEVK	4.688520380873309	0.3102607397092887	64.84632873535156	0.4106317460536957	10.390890121459961	nan	inf
monomer-50-nr2-run1_result_130	16	KSKLIVYEKTKDGKWVEVKTKNIEGIAKKPNTTVKVKGKSKTYYIKWVTK	3.056967979900557	0.5560722085330349	84.70675659179688	0.6026156544685364	5.904142379760742	nan	inf
monomer-50-nr2-run1_result_130	17	KTKLIVYEKTPDGKWVEVPTKNIEGISKKPNTTIEVKGKDKTYLVEFKTE	4.264151286774252	0.36919046066282	74.28925323486328	0.5000710487365723	7.643333435058594	nan	inf
monomer-50-nr2-run1_result_130	18	KAKLIVYKKQKDGTWVEVPTKNIPGIAKKPNTTYEVKGKSTTYRVEYVVN	6.0671564390962525	0.21212263466680054	73.7409896850586	0.44249850511550903	7.830258369445801	nan	inf
monomer-50-nr2-run1_result_130	19	GAKLIVYKKLPDGTWVEVPTPNIPGITKEPNTTVEVKGENTTYLIKSVVD	4.76584226312658	0.306025090987678	79.81132507324219	0.5398216247558594	6.202388763427734	nan	inf
monomer-50-nr2-run1_result_130	20	EAKLIVYKKTPDGKWVEVPTPNIPGIRLFPNTTIEVKGEDTEYRIEYVVE	1.8742714433197978	0.7163920282991582	81.23567962646484	0.5746498107910156	5.7313408851623535	nan	inf
monomer-50-nr2-run1_result_130	21	KAKVVVYKKKKDGSWVEVKTPNIPGIIKYPNTTVVVKGKDTTYKVKGIVE	3.513590303075749	0.4136578474998214	64.70027160644531	0.3597351908683777	9.743081092834473	nan	inf
monomer-50-nr2-run1_result_130	22	GAKLKVYKQLPDGSWVEVPTPNIPGIAKEPNTTVTVQGKSSTYKVEYVVE	5.117684258371914	0.27160800485087355	70.67007446289062	0.4703834652900696	8.362319946289062	nan	inf
monomer-50-nr2-run1_result_130	23	KTKLIVYKKTKDGTWEKVPTKNIEGIAKFPNTTIEVKGKDTEYKIEYIDE	4.108234538609233	0.3540974715788892	71.5546875	0.46779489517211914	8.418622970581055	nan	inf
monomer-50-nr2-run1_result_130	24	KAKLLVYEETPDGKWVLVPTPNIPGIQKKPNTTYEVKGKDKKYRVKYIDE	3.5965260940607227	0.5444847448950031	83.12184143066406	0.5627779364585876	5.5645527839660645	nan	inf
monomer-50-nr2-run1_result_130	25	PARLVVYRKTPDGEWVEVPTPNVPGIAKRPNTTVEVKGADTTYLVKWIVE	4.501795552359912	0.34776573131582394	70.79098510742188	0.47442638874053955	8.033443450927734	nan	inf
monomer-50-nr2-run1_result_130	26	STRLIVYRRLPDGSWVELPTPQVPGVARRPNTTVEVRGASTEYRVEYRTE	4.651089508028319	0.3086373070596134	68.724609375	0.4652175009250641	8.878488540649414	nan	inf
monomer-50-nr2-run1_result_130	27	KAKVIVYKQTENGEWVEVPTPQIDGIIKEPNTTVEIEGENTKYLVKGVVE	3.7144739380373233	0.3932929628040761	70.93988800048828	0.46841904520988464	7.89393949508667	nan	inf
monomer-50-nr2-run1_result_130	28	ATKLIVYEKTPNGEWVEVPTPNIPGIAKNPNTTVTVKGKNKTYLVKYVTE	4.538330179701608	0.31904464136043215	79.79545593261719	0.5498372316360474	5.938879489898682	nan	inf
monomer-50-nr2-run1_result_130	29	KTKLIVYKKTKDGKWVEVKTKNIEGIAKYPNTTIEIKGKDTTYLIEYKTE	2.3561371048244695	0.6416665719096205	87.9288101196289	0.6521365642547607	4.764122009277344	nan	inf
monomer-50-nr2-run1_result_130	30	ETKLIVYEQKPDGTWVEVKTPNIPGIAKEPNTTIEVKGKDKKYLIKYETK	1.461354617741028	0.77665697896351	83.8211669921875	0.600347638130188	5.426717758178711	nan	inf
monomer-50-nr2-run1_result_130	31	KAKLKVYKKTPNGEWVEVKTPNIEGIAKKPNTTVKVKGKDTEYLIEYIVE	4.505483531676537	0.3202740391759468	72.0780029296875	0.4606930613517761	8.020236015319824	nan	inf
monomer-50-nr2-run1_result_131	0	EEYKKEAEEKIKEYDKLLNDPNLTPEEKEELKKKKEEFIKEAKKKEEELK	0.6870672047457287	0.9267304956436554	91.4324951171875	0.6283679008483887	3.4469287395477295	nan	inf
monomer-50-nr2-run1_result_131	1	AAAAAAAAARLAELDALLARPDLTAEQAAALAAERAALAAEAAAAAAAAA	0.8194091381782623	0.9025775373959527	89.09134674072266	0.6686939001083374	3.0108349323272705	nan	inf
monomer-50-nr2-run1_result_131	2	AAAAAAAAARAAALDARLARPDLSAAERAALRAAAAALAAAAEEAAAAAA	0.922462642856707	0.8848535954247343	79.8937759399414	0.588702380657196	4.315371990203857	nan	inf
monomer-50-nr2-run1_result_131	3	AALAAAAAAREAELRARLADPGLTPEQRAALEAELEAARAAAAEALAALA	0.6958270259150834	0.9214424660679092	91.83638763427734	0.6689245700836182	2.8104307651519775	nan	inf
monomer-50-nr2-run1_result_131	4	SEELKKAKEKLEELEKKLNDPNLTEEEKKKLKEEKEKFKKEAEELKKKKE	1.0602937859032835	0.8393419365863782	89.43865203857422	0.5737099647521973	3.9472203254699707	nan	inf
monomer-50-nr2-run1_result_131	5	AAAAAAAAARLAALDAALAAPGLTAAERAALAAERAALAAAAAAAAAAAA	0.6477653326496711	0.9303284641153035	81.341064453125	0.591856837272644	4.5931901931762695	nan	inf
monomer-50-nr2-run1_result_131	6	AAAAAAAAAELARLDALLARPDLSPEERAALEAERAAFRAAAEAAAAAAA	0.4519680611059373	0.9634910860374043	88.99104309082031	0.6638424396514893	2.9334254264831543	nan	inf
monomer-50-nr2-run1_result_131	7	AAARARAAAELARLDAALARPDLTPEQRAALEAERAALRARAAEAAEAAA	0.5605775292234751	0.9455146826785306	90.87947082519531	0.6525386571884155	2.998847484588623	nan	inf
monomer-50-nr2-run1_result_131	8	AALAEEARRRLAELEELLARPDLSPEERAELERRRAEFARRAEEEARRLE	1.2415406222952095	0.8023787421845391	89.31424713134766	0.5902218818664551	3.9711427688598633	nan	inf
monomer-50-nr2-run1_result_131	9	AAAEAAAKAREAELEKLLADPNLTPEQRAALKKELEAFKAEAAAAAAAAA	0.6394428115748692	0.932440059167516	86.5987319946289	0.5632232427597046	3.823867082595825	nan	inf
monomer-50-nr2-run1_result_131	10	KKIEEEYKKKIEELKKKLNDPNLTEEEKKELEKEKEELEKEYKEKEKELK	0.6164064108957951	0.9360810093833172	89.9722671508789	0.5949366688728333	3.8064022064208984	nan	inf
monomer-50-nr2-run1_result_131	11	GKIKEEYKKKLEELEKKLNDPNLTEEEKKELEKEKKELEKEYKEKEEELK	0.482524324247638	0.9586882934656978	89.52042388916016	0.5968722105026245	3.9523022174835205	nan	inf
monomer-50-nr2-run1_result_131	12	SAWAAEAAAKAAELDALLADPNLTPEERAALEAERAAFEKEAAERAAALA	0.579758871925693	0.9405539017707006	88.5309066772461	0.5901163816452026	3.7143990993499756	nan	inf
monomer-50-nr2-run1_result_131	13	EEWEREAEERIARLEELLARPDLTPEERRELERELEEFRRRAEEERRRRE	0.898367018316661	0.8713867226331432	89.025390625	0.5752862691879272	4.371399402618408	nan	inf
monomer-50-nr2-run1_result_131	14	AAWAAAAAAELARLAEALARPDLAPEERAALRAEAEALAAEAAARAAALA	0.6264012384661964	0.9327303383563954	93.74884796142578	0.710618257522583	2.496614456176758	nan	inf
monomer-50-nr2-run1_result_131	15	AAAAAAAAARLAALDAALARPDLTPEQRAALEAERAAFAAAAEAAAAAAA	0.5105990384202749	0.9559362220432729	88.87515258789062	0.6675985455513	2.987361192703247	nan	inf
monomer-50-nr2-run1_result_131	16	AAAAAAAEARAAELDARLARPDLTPEQRAALEAERAAFAAAAAAAAAAAA	0.7599560332460341	0.9094950813517453	86.23943328857422	0.6135096549987793	3.3791115283966064	nan	inf
monomer-50-nr2-run1_result_131	17	AAAAAAAAARLAELDARLADPNLTPEERAALEAEREAYKAAAEAAAAAAA	0.598288589366634	0.9400003331746299	86.90105438232422	0.6106101274490356	3.3653576374053955	nan	inf
monomer-50-nr2-run1_result_131	18	MEYLEEYEERLEELDELLARPDLTEEEREELEEEREELKEEYEERLEELE	0.8433179740806509	0.8906702978933674	89.70700073242188	0.5885008573532104	3.8770382404327393	nan	inf
monomer-50-nr2-run1_result_131	19	AAWAAEAAARLAELDALLARPDLTPEERAALEAERAAFAAEAEARARALA	0.4970349386517385	0.9568742904049624	93.18329620361328	0.6757594347000122	2.727097749710083	nan	inf
monomer-50-nr2-run1_result_131	20	EEYLKEAEEKLKEYEELLNRPDLTEEEREKIEKEKEEFKKEAEEHKKELE	0.6026393691207819	0.9389789728980956	90.66312408447266	0.6092714667320251	3.5245983600616455	nan	inf
monomer-50-nr2-run1_result_131	21	AELEKAAKERLAELDKLLADPNLTPEQRAELEAEKAALEAEAAAAAAALA	0.5830590523119856	0.9407889221394002	88.0570297241211	0.5808042287826538	3.9255964756011963	nan	inf
monomer-50-nr2-run1_result_131	22	AEWEAAAEAELARLDELLADPGLTPEERAALEAEKRRLEAEAERRRAELA	0.616183547468293	0.9357188476467799	92.61540985107422	0.6400107741355896	3.2698729038238525	nan	inf
monomer-50-nr2-run1_result_131	23	AELLAAAEEELARLDELLADPNLSPEERAALEAEREALRRAAEEALAAAA	0.5439844368071141	0.948746672035428	94.80937194824219	0.6919946670532227	2.405656576156616	nan	inf
monomer-50-nr2-run1_result_131	24	EEFKEEAKKKKEEYLKLLNRPDLTEEEKKEIEKELKEFEEEAKKKLEELK	0.4712023095459718	0.9610396242792986	90.07292938232422	0.5787661075592041	3.914487361907959	nan	inf
monomer-50-nr2-run1_result_131	25	AAAAEAAKKKAAELEELLAKPNLTPEEKAALEKEKEEFAKKAEAAAKAAA	1.1951941719655215	0.8204213293392679	88.42749786376953	0.5889628529548645	3.4835963249206543	nan	inf
monomer-50-nr2-run1_result_131	26	GEYKEAAEKKLKELDEKLADPNLTEEEKEALLKEKEEFEKKAKEKEEELK	0.5229218583620036	0.9536422745169295	90.57564544677734	0.5991680026054382	3.7040905952453613	nan	inf
monomer-50-nr2-run1_result_131	27	AAAAAAAEARVAELEERLARPDLSPEEREALRREREAFLAEAEELAARAA	0.8242082815521946	0.8990425507407817	91.85489654541016	0.664337158203125	2.7677695751190186	nan	inf
monomer-50-nr2-run1_result_131	28	AAWAAEAAEARAALEAALARPDLSPAERAALKAELKAFAAEAAARAAALA	0.8675569886504862	0.8863020642846557	86.43254852294922	0.5826929807662964	3.957623243331909	nan	inf
monomer-50-nr2-run1_result_131	29	AAAAAAAAAAAAALDALLARPDLTPAARAALEAQAAAAAAAAAAAAAAAA	1.1945915704946386	0.8074701385151684	76.72179412841797	0.5319094657897949	5.571302890777588	nan	inf
monomer-50-nr2-run1_result_131	30	AAAAAAAAAAAAALAAALARGDLTPAQRAALAAERAAAAAAARAALAAAA	2.463515027243268	0.515600358538327	71.79839324951172	0.4999047517776489	8.178199768066406	nan	inf
monomer-50-nr2-run1_result_131	31	KEFEEEAKKKLKELDELLARPDLTPEEKKKLEEEKEKFKKEAEEKKKELE	0.6637968660100912	0.9296364485170368	89.10234832763672	0.5866889357566833	4.052719593048096	nan	inf
monomer-50-nr2-run1_result_132	0	AAAAARAAAEAAAAAAAAAAAAAEAAAAAAAAAAEAAAAAAEAARLAALA	0.7739310209646595	0.9036754732917838	96.16654205322266	0.7003636360168457	2.4783878326416016	nan	inf
monomer-50-nr2-run1_result_132	1	AAAAAAAAAAAAAAAAAAAAAAAAAAAAAAAAAAAAAAAAAAAAALAALR	0.7080573817227329	0.9168166301996646	91.68562316894531	0.6379193067550659	3.029279947280884	nan	inf
monomer-50-nr2-run1_result_132	2	AAAAAAAAAAAAAAAAAAAAAAAAAAAAAAAEAAAAEAAAAAAAALAALA	0.8310035190591084	0.8915257805478467	95.5231704711914	0.6942594051361084	2.631669759750366	nan	inf
monomer-50-nr2-run1_result_132	3	ALKKKKEEEEKKKAEAEKKAKEEEEKKKKEEEAKKKAEEAAEKAKKEALE	1.4747591211552922	0.7586191463149458	91.70521545410156	0.5311653017997742	4.661456108093262	nan	inf
monomer-50-nr2-run1_result_132	4	AEEEEEEEEEEEEEEAEEEEEEEEEEEEEEEEEEEEEEEEEEEEEEEALE	0.8228681824460654	0.8918803430514405	93.8887710571289	0.6479858160018921	2.5306761264801025	nan	inf
monomer-50-nr2-run1_result_132	5	AAAAAAAAAAAAAAAAAAAAAEAAEAAAAAAAAAAEAEAAAAEAARAALE	1.127554694769536	0.8241678639407902	96.54723358154297	0.7104636430740356	2.329122543334961	nan	inf
monomer-50-nr2-run1_result_132	6	AAAAAEAAAAAAAAAAAAAEEAAAAAEAAAAAAAAAAAAAAAAAALAALL	0.7405970633900483	0.91017773844531	95.31423950195312	0.6963264346122742	2.556605100631714	nan	inf
monomer-50-nr2-run1_result_132	7	AALAAAAAALAAAAAAAAAAAAAEAAAAAAEEEARRAEEEEARARAAALA	0.817537446752207	0.8943375133199396	95.03763580322266	0.6872847080230713	2.74723482131958	nan	inf
monomer-50-nr2-run1_result_132	8	AAAAAAAAAAAAAAAAAAAAAAAAAAAAAAAAAAAAAAAAAAAAAAAAAA	0.8176880987414151	0.8945385604293274	91.72755432128906	0.6436747908592224	3.1440486907958984	nan	inf
monomer-50-nr2-run1_result_132	9	AAAAAAAAAAAAAAAAAAAAAAAAAAAAEAAAAAAAAAAAAAAAAAAAAA	0.8795302022376592	0.8802084396574279	93.73646545410156	0.680599570274353	2.776930332183838	nan	inf
monomer-50-nr2-run1_result_132	10	AAAAAAAAAAAAAAAAAAAAAAAEAAAAAAAAEAAAAAAAAAAAALAALL	0.8815740894114263	0.8805125969226576	95.47804260253906	0.6953164935112	2.6363418102264404	nan	inf
monomer-50-nr2-run1_result_132	11	AAAAAAAAAAAAAAAAAAEAAARAAAEAEAARRREAEEARRREEERRRRE	0.554812001910887	0.9453885570175042	95.2823257446289	0.6787543296813965	2.7483468055725098	nan	inf
monomer-50-nr2-run1_result_132	12	AAAAAAAAAAAAAAAAAAAAAEAAAAAAAAAAAAEAAAAAAAAAAAAAAR	0.946317296238955	0.8659739368649633	95.13917541503906	0.6981428861618042	2.472371816635132	nan	inf
monomer-50-nr2-run1_result_132	13	AAAAAAAAAAAAAAAAEAEAAAAAAAAAAAAAAAAAAAAAAAAAALAAAA	0.9118216604128033	0.8741594371804301	94.42648315429688	0.6906344890594482	2.7040693759918213	nan	inf
monomer-50-nr2-run1_result_132	14	AAAAAAAAAAAAAAAAAAAAAAAAAAAAAAAEAAEAEAAAAAAAAEAALR	1.0362843504786354	0.8466058170061921	96.04261779785156	0.6981810331344604	2.424445629119873	nan	inf
monomer-50-nr2-run1_result_132	15	AAAAAAAAAAAAAAAAAAAEAAAAAAAAAAAAAAAAAAAAAAAAALAAAA	0.8615466064939391	0.8851452805252299	93.60743713378906	0.6743120551109314	2.822449207305908	nan	inf
monomer-50-nr2-run1_result_132	16	AAAAAAAAAAAAAAAAAAAAAAAAAAAAAAAAAAAAEAAAAAEAARAALE	0.9106624743342467	0.8748652924882252	96.2370376586914	0.6914095878601074	2.4639580249786377	nan	inf
monomer-50-nr2-run1_result_132	17	AAAAEAEAARRAAEEARRRAEEERRREEERRREEERRRREEEERRRAELE	0.8145887607315923	0.8942467309069544	97.05824279785156	0.6501197218894958	2.9171359539031982	nan	inf
monomer-50-nr2-run1_result_132	18	AAAAAAAAAAAAAAKAAAEEAAKAAAAAAAAEAERAEALAAAAAEAAAAA	0.33785707553983924	0.9783769915642092	95.64529418945312	0.6797823309898376	2.595128059387207	nan	inf
monomer-50-nr2-run1_result_132	19	AAEAAAAAAEAAAAAAAAAAAAAAAAAAEAAAAAAAAAAAAEAAARAAAL	0.8483213218658268	0.8882457849386788	96.40562438964844	0.6980946063995361	2.3405871391296387	nan	inf
monomer-50-nr2-run1_result_132	20	AAAAAAAAAAAAAAAAAAAAAAAAAAAAAAAAAAAAEAAAAALAALAAAL	0.8690902927439046	0.8835438563409614	94.58036804199219	0.6737038493156433	2.7367172241210938	nan	inf
monomer-50-nr2-run1_result_132	21	AAAAAAAAAAEAAAAAAAAAEAAAAAAAAAAEEAERAAAAALEAELAAAR	1.044565944420158	0.8441744389845737	96.9373779296875	0.7123497724533081	2.283630132675171	nan	inf
monomer-50-nr2-run1_result_132	22	AAAAAAAAAAAAAAAAAAAAAAAAAAAAAAAAAAAAAAAAAAAAAAAALA	0.7566868638857304	0.9066897225302065	92.2090835571289	0.6482362747192383	3.259331226348877	nan	inf
monomer-50-nr2-run1_result_132	23	AAAAAAAAAAAAAAAAAAAAAAAAAAAAAAAAAAAAAAAAAAAAAAAALL	0.6865262005103815	0.9215966566027309	91.89488983154297	0.6384158134460449	3.204094409942627	nan	inf
monomer-50-nr2-run1_result_132	24	AAAAALAAAAAAAAAAAAAAAAAAAAAAAAAAAAAARAAAEAAAAAAAAA	1.2281918695037457	0.8026220522129011	93.47598266601562	0.6500910520553589	2.980421781539917	nan	inf
monomer-50-nr2-run1_result_132	25	AAAAAAAAAAAAAAAAAAAAEAAAAAAAAAAAEAAAAAAAAAAAAAAAAA	0.8092770713120009	0.8962531089198172	94.77930450439453	0.6942269206047058	2.562608242034912	nan	inf
monomer-50-nr2-run1_result_132	26	AAAAAAAAAAAAAAAAAEAAAAAAAAAAAAAAAAAAAAAAALAAAAAAAA	0.6603031857462933	0.9261119629209066	93.78876495361328	0.679933488368988	2.8463737964630127	nan	inf
monomer-50-nr2-run1_result_132	27	AEEEREEEEEEEEEEEEEEEEEEREEEEEEEEEEEEEELEEELEELLELL	0.5979573221880232	0.937736943782952	96.69496154785156	0.6821276545524597	2.629578113555908	nan	inf
monomer-50-nr2-run1_result_132	28	AAAAAARAAAEAAAAAARAAAAAAAAAAAAAAAAAAAAAAAAAAAAAAAA	0.6889478649313595	0.9203778698087055	92.81788635253906	0.665373682975769	2.8749849796295166	nan	inf
monomer-50-nr2-run1_result_132	29	AAAAARAAAEAARAAAARAEEEARRAAEEEARRRAEEERAREEAARAARR	0.8467975071792992	0.8885524664597161	97.04552459716797	0.6819754838943481	2.5741021633148193	nan	inf
monomer-50-nr2-run1_result_132	30	AAAAAAAAAAEAAAAAAAAAARAAEAERRAAEAARAAAEAARAAERAAAE	0.735111283525636	0.9102424434617612	97.05367279052734	0.6998577117919922	2.2390379905700684	nan	inf
monomer-50-nr2-run1_result_132	31	AAAAAAAAAAAAAAAAAAAAAAAAAAAAAAAAAAAAAAAAAALAALAAAA	0.840025846606044	0.8900153035266883	91.27830505371094	0.6342036128044128	3.2208034992218018	nan	inf
monomer-50-nr2-run1_result_133	0	AAAEAAARAAAAAAAAAAAAAAAAAAAAAAAAAAAAAAAAAAAAAAAAAA	0.9075782081541957	0.8771379708181678	93.50935363769531	0.6614136695861816	2.7309410572052	nan	inf
monomer-50-nr2-run1_result_133	1	EAAAAAAAAAAAAAAAAAAAAAEAAAAAAAAAAAEAAAAAAAAAAAAAAA	1.281577336273697	0.7943505272202817	96.13216400146484	0.7009165287017822	2.4602203369140625	nan	inf
monomer-50-nr2-run1_result_133	2	AAAAAAAAAAAAAAAAAAAAAAEAAAAAAAAAAAAAAAAAAAAEAALRAA	1.1437830366166644	0.8222241537455303	95.12553405761719	0.6948436498641968	2.538416624069214	nan	inf
monomer-50-nr2-run1_result_133	3	GREEEERRREEERREREERERRRREEEERRRAEEEERRRREEEARERELR	0.9801055918117936	0.8538287090415513	96.79531860351562	0.6256402730941772	3.326794385910034	nan	inf
monomer-50-nr2-run1_result_133	4	ALEELERERRRAEERRREEREREEREREEARRREEEERERELEELRRLLE	0.5915826257274625	0.9386238910647055	97.37730407714844	0.6430903673171997	3.3138320446014404	nan	inf
monomer-50-nr2-run1_result_133	5	AAAAALAAARAAAEAAAAREAEERRRAEEEARRRREEEERRRRAERERLL	1.0287857822172102	0.8482861335590351	95.16779327392578	0.5948319435119629	3.799072504043579	nan	inf
monomer-50-nr2-run1_result_133	6	AAAAAAAAAAAAAAAAAAAAAAAAAAAAAEAAARAAAAAAAAAAAAALAA	1.0668317525144093	0.843068689144705	92.98976135253906	0.6711426973342896	2.9027013778686523	nan	inf
monomer-50-nr2-run1_result_133	7	AAAEAARAAEEAAAAAAAAAAAAAAAAAAAAAAEAAAAAAAAAAAAAAAA	1.324445546047444	0.7855014697143051	96.63099670410156	0.6975218057632446	2.403409719467163	nan	inf
monomer-50-nr2-run1_result_133	8	KEEEEEEKEEEEEEEREEEEEEEEEEEEAEEEEEEKLEEKEEEEEEKEKK	0.8157744447935883	0.8995626529012236	94.97919464111328	0.6763418912887573	2.6355249881744385	nan	inf
monomer-50-nr2-run1_result_133	9	AAAEAAAAEAAAAAAAAAAEAEAAARAAAEAARAAAEAAAAAAEAAALAA	1.0225806219550808	0.8481790168255003	96.8240966796875	0.7042276859283447	2.246990203857422	nan	inf
monomer-50-nr2-run1_result_133	10	SHHEEEEEKEEEEEEEEEEEEEEEEEEEEEEEKEEEEEEEEKEEEEKELE	0.7974303059847146	0.899272072641086	91.9302978515625	0.6664102077484131	3.0410733222961426	nan	inf
monomer-50-nr2-run1_result_133	11	AAAAAAAAAAAAAAAAAAAAAEAAKAAAAAAAAAAAAAAAAAAAAAAAAA	0.9887903813898424	0.861687429384229	93.46646881103516	0.6614348888397217	2.9754741191864014	nan	inf
monomer-50-nr2-run1_result_133	12	AAAAAAAAAAAAAAAAAAAAAAAAAAAAAAAAERAAAAAAAAAAAAAAAA	1.120132375657774	0.8321857915764762	93.107421875	0.6732516288757324	2.8211734294891357	nan	inf
monomer-50-nr2-run1_result_133	13	GEAERRREEEERRRREREEEEERERREREREREEEEKRRREEEERLRELL	0.8853397320369412	0.8840688853783196	96.72223663330078	0.6232669353485107	3.585919141769409	nan	inf
monomer-50-nr2-run1_result_133	14	GAAAAAAAAAAAAAAAAAAAAAAAAAAAAAAAAAAAAAAAAAAAAAAAAA	0.9236087845388214	0.8746692146030154	92.37025451660156	0.6391317844390869	3.2116470336914062	nan	inf
monomer-50-nr2-run1_result_133	15	AAAAEEAARAAAAAAAAAAEAAAAAAAAAAAAAEEAARAAAAAAAAAAAL	1.268607181073411	0.8011434236414455	96.42507934570312	0.7070600390434265	2.3954615592956543	nan	inf
monomer-50-nr2-run1_result_133	16	AAAAAAAEAAAAAAAAAEAAAAAAAAAAAEAEKAAAAAAAAAAAALAALA	0.765662396544657	0.9050842258070984	95.6852035522461	0.6857287883758545	2.66131591796875	nan	inf
monomer-50-nr2-run1_result_133	17	AAAAAAAAAAAAAAAAAAAAAAAAAAAAAAAAAAAAAAAAEAAAAARLAA	0.7525106757907607	0.9096140040349269	93.61640167236328	0.6594592332839966	2.802860736846924	nan	inf
monomer-50-nr2-run1_result_133	18	AAAAAAAAAAAAARAAEAAAAAAAAAAAAAAAAAAAEEAARAAAAEALAA	1.01844075000591	0.8549488414715829	95.83190155029297	0.6881362199783325	2.441958427429199	nan	inf
monomer-50-nr2-run1_result_133	19	AAAAAAAAAAAAAAAAAAAAAAEAAAAAAAAAAAAAAEAAAAAAALAALA	1.0494658549695601	0.8444217424756646	94.89308166503906	0.6949353218078613	2.6979963779449463	nan	inf
monomer-50-nr2-run1_result_133	20	AAARAEEEARAAAAAAEAAREEAERAEAAAAAEAAARAAEAAAAAAAAAA	0.950444584419018	0.8691347595198543	96.99293518066406	0.7039658427238464	2.2585701942443848	nan	inf
monomer-50-nr2-run1_result_133	21	AAAAAAAAAAAAAAAAAAAAAAAAAAAAAAAAEAAARRAAEAAAAARALA	1.1935645374309278	0.8118169245549222	94.12904357910156	0.667397677898407	2.8261771202087402	nan	inf
monomer-50-nr2-run1_result_133	22	AAAAAAAAAEAAAAAAAAAAAAAAAAAAAAAAAAAAALAAAAAAALAAAL	0.9867978054892276	0.8571103159698553	93.57209014892578	0.6643688678741455	2.789750337600708	nan	inf
monomer-50-nr2-run1_result_133	23	AAAAAAAAAAAAAAAAAAAAAAAAAAAAAAAAAAAAAAAAAAAAAAALLA	0.9427557479574454	0.8695065318703898	92.70431518554688	0.651071310043335	3.1699023246765137	nan	inf
monomer-50-nr2-run1_result_133	24	AAAAEEEARRAAAAAAAAAAAAAAAAAAAAAAAEAARAAAEAAEALRRAA	1.0818530417074654	0.8351698226685582	96.35111236572266	0.6839374303817749	2.4763565063476562	nan	inf
monomer-50-nr2-run1_result_133	25	AAAAARAAAEAAAAAAAAAAAAAAAAAAAAAAAAAAAAAAAAAAAAAALL	0.9272082779311022	0.8747277792499227	92.954833984375	0.6575967073440552	2.9442925453186035	nan	inf
monomer-50-nr2-run1_result_133	26	GLEEKKKKEEEEKEKKKKEEEKKEEEKKKKEEEKKKEEEKEKEKKEELLK	1.0500000197038675	0.8427757712872563	94.7636489868164	0.5744060277938843	3.6869940757751465	nan	inf
monomer-50-nr2-run1_result_133	27	ERREEEERRRREEEEREEEERRRREEEERREEERRREEEERRRREERLRR	0.837767846017602	0.886536679302422	96.2123031616211	0.6073123812675476	3.4073476791381836	nan	inf
monomer-50-nr2-run1_result_133	28	AAAEEEERRRREEEERRERERRREEEERREEEKRRREEEERARRREELER	0.8953805205535594	0.8732344040322231	96.53742218017578	0.632378101348877	3.2577364444732666	nan	inf
monomer-50-nr2-run1_result_133	29	AAAAAAAAAAAAAAAAAAAAAAAAAAAAAAAAAAEAAAAAAAAAAAAAAA	0.995273681619074	0.8572609827287433	93.91316223144531	0.678982138633728	2.695528745651245	nan	inf
monomer-50-nr2-run1_result_133	30	AEEEKLKEKKEEEEKKKKEEEEKKKKEEEKKEKEKKEEEEKEKKKKEEEK	0.9913621803283511	0.861219279104724	94.60784912109375	0.5998440980911255	3.4735589027404785	nan	inf
monomer-50-nr2-run1_result_133	31	AAAAALAAALAAAAAAAAAAEAAEAAARAAAAAEAERAAAAAAEAARRAA	0.8615293295648819	0.8862964639747632	96.20640563964844	0.6880132555961609	2.6347010135650635	nan	inf
monomer-50-nr2-run1_result_134	0	MKLTREELIAKIKEELKKALENAPPTYTPEDIAKLKEEAAKKIEEAKKYG	0.6988386300317215	0.9246519066506615	84.86675262451172	0.5036631226539612	5.576626777648926	nan	inf
monomer-50-nr2-run1_result_134	1	KKLSREEAIAKAKKEYEEKLKNAPPTATPEDIAKWKAEYEKKIEEAKKYK	1.7900131646707482	0.6965582866066715	79.97332000732422	0.4406778812408447	6.955232620239258	nan	inf
monomer-50-nr2-run1_result_134	2	RRLSREEALAAVRRRLARALAGAPPTATPADLAALRAAAAAAEARARAEL	1.2286305607811845	0.8171658963153292	78.35942077636719	0.49146467447280884	6.57412576675415	nan	inf
monomer-50-nr2-run1_result_134	3	MKKTKEELIAEAEKEYEEKIKNAPPTATPEDIAAWEAEYKKKIEEAKKYG	0.9804952571497373	0.8743587537635059	84.89974212646484	0.487545907497406	5.480494022369385	nan	inf
monomer-50-nr2-run1_result_134	4	TVLTREQAIAAARAALAAALAGAPPTATPADVAALEAAAAAALAAAAAHA	1.1734947126508297	0.8003596095136849	78.00906372070312	0.5246468186378479	5.76923131942749	nan	inf
monomer-50-nr2-run1_result_134	5	RRLSREEALAAVEAAAARALAEAPPTATPADLAALAAAAAAALARARAEA	1.0678684457854313	0.8352243702692931	77.5990982055664	0.5016435980796814	6.20686149597168	nan	inf
monomer-50-nr2-run1_result_134	6	ATLSREQAIAATRAELAAWEANAPPTATPADLAAARAAAAAALAAAAAYA	2.341686708385399	0.7360098001148394	78.99271392822266	0.5218236446380615	5.921683311462402	nan	inf
monomer-50-nr2-run1_result_134	7	RRLSREELIARAEREYAERLANAPPTATPADLAALAAAHAAALARARAEG	1.0378373599181063	0.8684719742563344	88.91146087646484	0.609527587890625	4.15333366394043	nan	inf
monomer-50-nr2-run1_result_134	8	TVLSREEQIAAIKAAYAEALANAPPTMTPADIAALKEKAAAALAAAEANG	0.9012529934366317	0.9292922919585545	83.3774185180664	0.5398108959197998	5.223538398742676	nan	inf
monomer-50-nr2-run1_result_134	9	AVLTRDQLIAAAEAAHAAALAGAPPTATPADRAALAAAHAAAVAAAKAFG	0.8630046780906984	0.9144914177531079	80.73180389404297	0.5279456377029419	5.409925937652588	nan	inf
monomer-50-nr2-run1_result_134	10	PVPSRAERIAAIRAAHAAALAGAPPTATPADLAALAAAAAAALAAARAHG	1.4005545006138793	0.7900166059404157	78.36900329589844	0.5113425254821777	6.318981647491455	nan	inf
monomer-50-nr2-run1_result_134	11	MKKSREEAIAEAKAEYEEKIANAPPTYTPEDIAKLEEEYKKKIEEAKKYK	1.4081224836750037	0.7884140663516622	81.76705169677734	0.4801040589809418	6.467294216156006	nan	inf
monomer-50-nr2-run1_result_134	12	AAPTRAEAIAAAEAAYAAALAGAPPTATPADLAALAAAHAAALAAARAHL	0.9782979660399086	0.8857634056994357	87.77642059326172	0.6310041546821594	3.8848159313201904	nan	inf
monomer-50-nr2-run1_result_134	13	KKKTREEAIKEIEKKLEEALKNAPPTATEEDIKALKKKAEEGIEYAKKYL	0.6657383550904886	0.9281994188234073	85.4976577758789	0.5292446613311768	5.469541072845459	nan	inf
monomer-50-nr2-run1_result_134	14	MTLTREERIAAAEAEYEEKLANAPPTATPADIAAWEAEHAARIAEAEAHG	0.7781939057600485	0.908004306091369	87.2997055053711	0.580634355545044	4.5494771003723145	nan	inf
monomer-50-nr2-run1_result_134	15	RTLSREERIAAIEAEHAAALAGAPPTATPEDIAALEAAAAAAIAAAKAYG	0.9625076418269423	0.8811959551160422	84.1688232421875	0.5828028917312622	5.020881175994873	nan	inf
monomer-50-nr2-run1_result_134	16	ATPSREEAIAAIKAAYAEALANAPPTATPEDIAALKAEAAAAIERAKKEL	0.7017942291910146	0.9244109292946043	85.65461730957031	0.5734126567840576	4.788330554962158	nan	inf
monomer-50-nr2-run1_result_134	17	RALSREEALAAVRARLAAALAGAGPAATPADRAALRAAAAAALAAARAAG	1.4507037387413326	0.7577446100251695	77.3351821899414	0.49865078926086426	6.75469970703125	nan	inf
monomer-50-nr2-run1_result_134	18	ATPSAAERRAAIEAAAAAALAGAPPTATPADLAAAAAAAAAALAAAAAHG	1.6070768795854333	0.7139560213879725	76.57861328125	0.4951656460762024	6.411360740661621	nan	inf
monomer-50-nr2-run1_result_134	19	AVPSREEAIAAVRAAYEERLANAPPTATPEDLAALAAEAEAALAAAEKYL	1.1257591178554862	0.8296216834942711	80.17045593261719	0.5168895721435547	5.727277755737305	nan	inf
monomer-50-nr2-run1_result_134	20	ATPTRAQALAAVAADYAAAAAGAPATATAADAAAAAAAAAAAAAAAAAAA	2.1570537754015047	0.6317179243177616	69.82304382324219	0.43400105834007263	9.207512855529785	nan	inf
monomer-50-nr2-run1_result_134	21	RRLTREEAIAAAEAAYRAAVETAPPTATPEDLAALAAAHAAAVERAKAEL	0.7987355391872443	0.907260410526558	84.75408935546875	0.5769749879837036	4.78028678894043	nan	inf
monomer-50-nr2-run1_result_134	22	MKKTREERIKEIKERLKKKLENAPPTYTPEDLEKLKKEAEEEIERAKKYG	1.0995965548523188	0.8675445985467014	85.5118179321289	0.5240277647972107	5.563688278198242	nan	inf
monomer-50-nr2-run1_result_134	23	RRRTREEAIAAVRRRLAEALANAPPTATPADIAALRARAAAALRRARAEL	2.5816338413306115	0.6785698291027701	79.44905090332031	0.4872836470603943	6.175252437591553	nan	inf
monomer-50-nr2-run1_result_134	24	PVPSREERLAAVRRRLEEALRNAPPTATPADLAALRAAAAAAEAAARAHG	0.9581551832122963	0.8965723412455752	82.37545776367188	0.5137051343917847	5.467756271362305	nan	inf
monomer-50-nr2-run1_result_134	25	AAPSAAEAIAAAEAALAAALAGAPPTATPADVAALRAAHAAAVAAARAYL	1.1345729437311314	0.8797793000023367	84.83616638183594	0.5993236303329468	4.546318054199219	nan	inf
monomer-50-nr2-run1_result_134	26	RRLTREEAIAAIEAAREAALANAPPTATPADLAALEAAAAAALAAARAHA	0.9487524323669976	0.8633135588075597	81.96552276611328	0.5598819851875305	5.047924995422363	nan	inf
monomer-50-nr2-run1_result_134	27	RALTRAEAEAAVEAALAAALAGAPPTATPAALAALRAAAAAALARARAEA	1.0397466084736466	0.8490323488855873	80.44608306884766	0.5403013825416565	5.249059200286865	nan	inf
monomer-50-nr2-run1_result_134	28	KKLTKEELIEKAEKEYKEKLENAPPTMTEEDKKKLEEEYKKAIEEAKKYG	1.0510420499286919	0.8620426834353652	87.06494140625	0.5254429578781128	4.834926605224609	nan	inf
monomer-50-nr2-run1_result_134	29	KKLSREELIKKAEEEYEEKLKNAPPTATPEDIKKLEKEYEEKIKEAKEKG	0.9459940234070195	0.8792651746892806	85.68852996826172	0.5227899551391602	5.314185619354248	nan	inf
monomer-50-nr2-run1_result_134	30	RRLTRAEALAAARARLAAALANAPPTATPADVAALRAAAAAALARARAYA	1.3651910321019596	0.7728115237062115	71.95439147949219	0.44712579250335693	7.6288909912109375	nan	inf
monomer-50-nr2-run1_result_134	31	RVPTREEALAAVRAELERALAEAPPTATPEDLAALRAAAAAALEAARAHL	1.5637608649994763	0.7166366812852022	84.99659729003906	0.5524515509605408	4.629738807678223	nan	inf
monomer-50-nr2-run1_result_135	0	KEEELKKKKEEFEKKLEEKKKKGEKIDEEKEKKEEEKIEKEAKEKAEKEK	1.186653610274386	0.8194756030184165	87.20794677734375	0.5792977809906006	4.539205551147461	nan	inf
monomer-50-nr2-run1_result_135	1	AEAALAAAKAAFEAALEARRAAGEAIDEAAAAAEAAALLAEAEAAAAAAA	19.975093641450666	0.037175846804591066	96.91316223144531	0.6634783744812012	2.917894124984741	nan	inf
monomer-50-nr2-run1_result_135	2	ALAEIAAALAAFDAALAARKAAGEAIDEAAEAAARAELLAAALARALAAA	19.927120981519398	0.03273725852332295	95.84588623046875	0.6211633086204529	3.902310371398926	nan	inf
monomer-50-nr2-run1_result_135	3	KLEEIEKAKEEFEKELKEKKEKGEKIDEEKEKKEYEKILKEAIKKALENK	0.8370415054370262	0.8877017830419273	85.4263687133789	0.5011230707168579	5.305063724517822	nan	inf
monomer-50-nr2-run1_result_135	4	AEEEIKEEEEEFEEELEEKKENGEEIDEEEEKEEREEIREEALEEAEENE	0.8096645540047352	0.9005097255415409	83.64830780029297	0.517328679561615	4.972538471221924	nan	inf
monomer-50-nr2-run1_result_135	5	MEELIEKAKEEFEKKLEERKKRGEKINEEEEEKERKEILEKAKKLAEELK	1.7331215717406725	0.6729583371288773	84.82329559326172	0.47881871461868286	5.636959552764893	nan	inf
monomer-50-nr2-run1_result_135	6	GLKKIQEALEKFKKELEERKAKGEKIDEEEEAKKLEEILKKAIEELLNNK	0.9895299254549806	0.8517949350076601	90.31131744384766	0.6214591860771179	4.013835906982422	nan	inf
monomer-50-nr2-run1_result_135	7	KLEEIKKALEEFEKELEEKKKAGEEINEEEEKKRLEEILKKALKKAEESK	0.8666820046048941	0.8914681630935617	89.35083770751953	0.5899428129196167	4.21498441696167	nan	inf
monomer-50-nr2-run1_result_135	8	ALAEIEAALEAFRAALAAARAAGEAIDEAAAAAELEELLAAALAAAAANA	1.07612343552409	0.8360881097815523	77.6819076538086	0.5050411820411682	6.211603164672852	nan	inf
monomer-50-nr2-run1_result_135	9	KEKEIEKAKKEFEEELEKKKKNGEEIDEEKEKKEYEKILEEAKKKAEKNK	0.8298144225711571	0.8965054300508242	87.45673370361328	0.5413558483123779	4.671389579772949	nan	inf
monomer-50-nr2-run1_result_135	10	AAAARAAAKAAFEAAAEARAAAGEAIDEAAAAAARAALAAAAAAAAAAAA	19.759661645621268	0.03757916807056966	90.62312316894531	0.5717800855636597	4.651848316192627	nan	inf
monomer-50-nr2-run1_result_135	11	GEKKIEEEKKKFEKELEEKKKKGEKIDEEKEKKKFEEILKKAEEEKKLNK	1.176519816498172	0.8149504158915255	86.15874481201172	0.5363501310348511	5.357995510101318	nan	inf
monomer-50-nr2-run1_result_135	12	AEAALRAAKEAFEAALAARRAAGEEIDEAAAAAERAEIDAAARAAALAAA	1.0294805222091636	0.8645282982918435	87.46893310546875	0.626136064529419	3.4944565296173096	nan	inf
monomer-50-nr2-run1_result_135	13	AEAEIEAALAEFEARLEARKAAGEEIDEEEEAARREAILAAAKAKAETTK	0.7865186274594133	0.9041798660470374	86.71709442138672	0.5643333196640015	4.354547500610352	nan	inf
monomer-50-nr2-run1_result_135	14	GAAALAAAQAAFDAALEARRAAGEPIDEAAEAARRAAIEAEALAALAANK	1.6144586180831109	0.7203566780185944	79.16630554199219	0.4799368381500244	6.969837188720703	nan	inf
monomer-50-nr2-run1_result_135	15	ALEELKAAKEKFEKELEARKAAGEEIDEEEEKKRYEKILEEALKKALENK	0.9886859486425231	0.8666205512117733	89.48536682128906	0.5930857062339783	4.022046089172363	nan	inf
monomer-50-nr2-run1_result_135	16	ALAEIEAARAAFEAELAARRAAGEAIDEAAAAARRAALLAEALARALANK	20.000526899664187	0.07380089188944144	96.2705078125	0.6280502080917358	3.7313859462738037	nan	inf
monomer-50-nr2-run1_result_135	17	AAAAAAAAKAAFEAALAAAKAAGEKIDEAAAAKALAELKAAAAAAAAAAK	1.9634791036407548	0.614272646260146	71.5571060180664	0.4573673903942108	7.244750499725342	nan	inf
monomer-50-nr2-run1_result_135	18	AQAELEAAKAEFEAALEARKAAGEEIDEEAAAKERAEIEAAAKAKAATTK	0.7122765373848715	0.9184551477031015	86.2593765258789	0.5786698460578918	4.376553058624268	nan	inf
monomer-50-nr2-run1_result_135	19	GAAALEAAKAAFEAALAERRAAGEAIDEAAAAAERAALLAAARAAAAAAA	20.073825581800694	0.07144699776257471	95.43981170654297	0.6369351148605347	3.6042823791503906	nan	inf
monomer-50-nr2-run1_result_135	20	AAAARAAAAAAFAADLAARQAAGEAIDAAAAAAAAAALAAAAAAAAAATA	19.98577649109321	0.07153497628153845	95.85289001464844	0.6598897576332092	2.979804515838623	nan	inf
monomer-50-nr2-run1_result_135	21	GEEELKKAKEEFEKELEEKKKAGEEIDEEKEEERRKKIEEEAKKKLEENK	0.8333203765856387	0.9090054048908436	86.94163513183594	0.529222846031189	4.675278186798096	nan	inf
monomer-50-nr2-run1_result_135	22	AEALAAAAAAAFAAALAARRAAGEAIDEAAAAAEAAALAAAAAALAATAA	19.707442690607202	0.0360687236481369	95.03292846679688	0.6387718915939331	3.4162349700927734	nan	inf
monomer-50-nr2-run1_result_135	23	AAAALEAAAAAFEAALAAAKAAGEPVDEEAAAAARAELRAAAEAAAAASA	1.874442776029786	0.715062634904386	90.61573028564453	0.6742256879806519	2.818568706512451	nan	inf
monomer-50-nr2-run1_result_135	24	GLEEILKEIEKFEKELEEKKEKGEEIDEEEEEKKYEEILEKALEKLKKNK	1.7892713715087931	0.6957419323672711	87.44730377197266	0.5515275001525879	4.711402893066406	nan	inf
monomer-50-nr2-run1_result_135	25	GLAELAAARAAFEAALAARKAAGEAIDEAEAAAERAAIEAAALARLLLAA	19.87134323433696	0.03707545600568114	95.30123138427734	0.6262813210487366	4.186770915985107	nan	inf
monomer-50-nr2-run1_result_135	26	AAAALAAARAAFEAAAAAAAAAGAAIDEAAAAAAAAAALAAAAAAAAAAA	19.889144149381462	0.03279546467150463	95.37714385986328	0.6645669937133789	3.1254026889801025	nan	inf
monomer-50-nr2-run1_result_135	27	AAEEIAKAQAEFDARLEARKAAGEAIDEAAEAAERAALEAAAKAKAATAK	19.786573310753294	0.037531801354896206	96.0533676147461	0.6344877481460571	3.460761308670044	nan	inf
monomer-50-nr2-run1_result_135	28	AAAAAAAAAAAAAAAAAAARAAGEGVDAAAEAAAAAARLAAAAAAAAATK	4.438041452957626	0.2518667238085225	65.86046600341797	0.4907779097557068	8.277796745300293	nan	inf
monomer-50-nr2-run1_result_135	29	ALAALAAALAAFDAALAARRAAGEPIDAAAEAARRAALLAAALAAAAAAG	1.1846265391473676	0.820895382207604	80.038330078125	0.5227784514427185	5.781430244445801	nan	inf
monomer-50-nr2-run1_result_135	30	GLAALRAAEAAFAAELEARKAAGEKIDEAAAAAERAALLAEAAAALAAAL	0.6930250364799458	0.9205471479022306	83.29468536376953	0.5534048080444336	4.981085777282715	nan	inf
monomer-50-nr2-run1_result_135	31	AAAAIAAARAAFAARLAAARAAGAAIDAAAEAARAAALAAAAAAAAAAAA	19.845186605146335	0.032231445773859634	93.8134536743164	0.653511643409729	3.3287339210510254	nan	inf
monomer-50-nr2-run1_result_136	0	AAAAAAAAAAAAAAAAAAAAAAAAAEAARAEAEAAAAAEAAAAAERAALA	0.533832833375881	0.9494943671957361	96.11744689941406	0.701438307762146	2.4334042072296143	nan	inf
monomer-50-nr2-run1_result_136	1	AEEARRRAEREAREEEERRRREEERREEEEREREEEEEERRRREELERLA	1.1790536916221908	0.8180892851020346	97.16582489013672	0.6637481451034546	3.0402212142944336	nan	inf
monomer-50-nr2-run1_result_136	2	EEEKKKKEKKEKEKKKKEEEKKKKEEEEKEKKKKEEEKEKEEKEKEEKEK	0.8272478986807668	0.8960009460007536	95.5101318359375	0.6265208721160889	2.9810373783111572	nan	inf
monomer-50-nr2-run1_result_136	3	EEEEKKEEEEEEEEEEEEEEEEEEEEREEEEEEKREEEEEKEKEEEEELK	1.049895199313596	0.8456191639192535	95.13985443115234	0.6948513984680176	2.477388858795166	nan	inf
monomer-50-nr2-run1_result_136	4	AAAAAAAAAAAAARAAAEAAARAAAAAAAEAAAAAAAAAAAAAAAAAAAE	0.7652446031566518	0.9068694101446869	95.28775024414062	0.7040190100669861	2.4886722564697266	nan	inf
monomer-50-nr2-run1_result_136	5	EEEREREEEERRRREREEEERRRKEEEERRKEEEERREEEKRREELKRLA	0.8689785500289766	0.8842489194426595	96.51734161376953	0.6354565024375916	3.2429935932159424	nan	inf
monomer-50-nr2-run1_result_136	6	AAAAAAAAAAAAAAAAAAAAAAAAEAAAAAEAAAAAAAAEAAAAAEAAAA	0.862893654751587	0.8856470259384731	96.11310577392578	0.7024105787277222	2.3540430068969727	nan	inf
monomer-50-nr2-run1_result_136	7	AAAAAAAAAAAAAAAAAAAAAEAAAAAAAAAARAAAAAAAAAAAAAAAAA	0.7152399369042476	0.91587136364884	94.3230972290039	0.6898282170295715	2.7225348949432373	nan	inf
monomer-50-nr2-run1_result_136	8	AAAAAAAAAEAAAAAAEAAAAAAEAAAAAAAAAAAAAAARAAAEEAARLA	0.6002921936527659	0.9385402152221651	96.45964813232422	0.6998950242996216	2.388733148574829	nan	inf
monomer-50-nr2-run1_result_136	9	AAAAAAAAAAAAAAAAAAAAAAAAAAAAAEAAAAEAAAAAAAAAAAAAAA	0.7174545215057835	0.9154896129548754	95.10890197753906	0.691127359867096	2.608988046646118	nan	inf
monomer-50-nr2-run1_result_136	10	ALEEAEREREERRRREEEERREREEEERRRREEERREAERRRREELEREA	0.6981606131736742	0.9219774614971048	96.49906158447266	0.6351853013038635	3.368286609649658	nan	inf
monomer-50-nr2-run1_result_136	11	EEEERRREEEERRRREEEEERRRREEEERRREEERERALEEERERLERLR	0.6929065063384238	0.9208794192052685	96.71072387695312	0.6261513829231262	3.331191301345825	nan	inf
monomer-50-nr2-run1_result_136	12	AAAAAAAAAAAAAAAAAAAAAEAARREAEAAAAAAAAAAAAAAAAAAAAA	0.49332684581468045	0.9564484251157422	94.25582122802734	0.6805145740509033	2.7542684078216553	nan	inf
monomer-50-nr2-run1_result_136	13	AAAAAAAAAAAAAAAAAAAAAAAAAAAAAAEAAAEAEAAAARAAELAALA	0.5988811663224674	0.9378428706452853	95.97113037109375	0.6916233897209167	2.601504325866699	nan	inf
monomer-50-nr2-run1_result_136	14	AAAAAAAAAAAAAAAAAAAAAAAAAAAAAAAAAAAAAAAAAAAAAAAALA	0.5343023783773034	0.9496436833676404	92.2090835571289	0.6482362747192383	3.259331226348877	nan	inf
monomer-50-nr2-run1_result_136	15	AAAAAAAAAAAAEAEAAAAAAARAEAEAAAAAEAAAAAAAAAAAALAAAA	0.9608341895082667	0.8627773184426287	96.35944366455078	0.6998327374458313	2.489396095275879	nan	inf
monomer-50-nr2-run1_result_136	16	AAAAAAAAAAAAAAAAAAAAAAAAAAAAEAAAAAAAAAAAAAAAAAAAAA	0.6508817675707574	0.9285584305508379	93.73646545410156	0.680599570274353	2.776930332183838	nan	inf
monomer-50-nr2-run1_result_136	17	AAAAAAAAAAAAAAAAAAAAAAAAAAAAEAAAAAAAAAAAAAAAAAAAAA	0.6508817675707574	0.9285584305508379	93.73646545410156	0.680599570274353	2.776930332183838	nan	inf
monomer-50-nr2-run1_result_136	18	GEAKKKEKEKEKKKKEEEKKKEKEKEEEKKKKEKEEEKKKKEEEKKKKEK	0.5052604541868766	0.9565696579817071	95.67438507080078	0.6046921610832214	3.3637616634368896	nan	inf
monomer-50-nr2-run1_result_136	19	AAAAAAAAAAAAAAAAEAAAAEAAEAAREEEAAAAAAAAAEAEKAAAAAA	0.7859920953152295	0.901564496257989	96.4372329711914	0.6927759647369385	2.338287830352783	nan	inf
monomer-50-nr2-run1_result_136	20	AAAAAAAAAAAAAAAAAAAAAAAAAAAAAAEAAAREAAAAAEAAAAAAAA	0.8932783548956491	0.8769678731642153	95.34207153320312	0.6969816088676453	2.4536092281341553	nan	inf
monomer-50-nr2-run1_result_136	21	GAEEEERRRKEAEERAREEERRRREEEEERRRREEEEREREERRRREALE	0.8516300124576702	0.8953286395807075	96.7342529296875	0.6268182992935181	3.256229877471924	nan	inf
monomer-50-nr2-run1_result_136	22	AAAAAAAAAAAAAAAAAAAAAAAAAAAAAAAAAAAAAAAAAAEAAARAAA	0.540772188012535	0.9486430859346789	93.67435455322266	0.6560946106910706	2.754173755645752	nan	inf
monomer-50-nr2-run1_result_136	23	AAAEAAAAAAAAAAAAAAAAAAAAAAAAAAAAAEAAAAAAAAAEAAAAAA	0.3943820518508117	0.9714584344352747	95.60572052001953	0.6858740448951721	2.4339423179626465	nan	inf
monomer-50-nr2-run1_result_136	24	GAAEEERRRREAREREEREREERRRREEEERERERREEEERRRREEELER	0.8259211737502993	0.8950351783033343	97.41560363769531	0.6548646092414856	3.059781312942505	nan	inf
monomer-50-nr2-run1_result_136	25	MEEEEEEEEEEEEEEEEEEEEEEEEEEEEEEEEEEEKEKEEEEKEEKEKE	0.5570380798047829	0.9456978806844112	90.79349517822266	0.6681908369064331	2.7456531524658203	nan	inf
monomer-50-nr2-run1_result_136	26	GREREEEERRREEERREREEEERERREEEEKRREEEEKRREEEEERKRRE	0.9823684822678896	0.8600466228512276	96.93025970458984	0.6440232992172241	3.021756649017334	nan	inf
monomer-50-nr2-run1_result_136	27	AEEEKKKKEEEKKKKEEEEKKKKEEKKKEEEKKKEEEEKAKKEEEEKKKA	0.6176981835553409	0.9372986336671427	93.90283203125	0.603363037109375	3.5191123485565186	nan	inf
monomer-50-nr2-run1_result_136	28	AAAAAAAAAAAAAAAAAAAAAAAAAAAEAAAAAAAAAAAAAAAAAAAAAA	0.5934127397714871	0.939279887322655	93.7049560546875	0.6827884316444397	2.7578341960906982	nan	inf
monomer-50-nr2-run1_result_136	29	EEERRREEEERRREEEEREREEEERRREEEREREEREREEEERREEERRR	0.6509187210075094	0.9287240994735859	97.65284729003906	0.697239875793457	2.40199613571167	nan	inf
monomer-50-nr2-run1_result_136	30	EEEERKRREEEERERREREEREREERERRRREEEEREAEERRRREEEELR	0.8383856619606074	0.8933688065265412	97.2578125	0.6498158574104309	2.926753520965576	nan	inf
monomer-50-nr2-run1_result_136	31	AAEEAERAAREAEEAARRAEEEERRRREEEERRKEEEARREEEERRRRLE	1.2752548303735185	0.7992620702936213	97.385009765625	0.6438182592391968	2.795844554901123	nan	inf
monomer-50-nr2-run1_result_137	0	EAEAARAAAEAAAAAAREAARESGDEAYLNSPAFKAEVAAAEAAAAAAAA	1.9383847505566185	0.6776798498676171	80.41207885742188	0.5610007047653198	4.756182670593262	nan	inf
monomer-50-nr2-run1_result_137	1	ARAAAAEAARAAYAAAKEAAAASGDEAYRNSPEHKAALAAAAAAAAAAAA	2.0442474925558383	0.6230712712211703	74.8502426147461	0.4667678475379944	6.687960147857666	nan	inf
monomer-50-nr2-run1_result_137	2	AREKAKEEAKEEYEEIIEEAKESKDEEYWNSEEFKKKLEEEREKYEEAEK	0.7340143704966243	0.9134303157854018	88.75617218017578	0.596217930316925	3.7914998531341553	nan	inf
monomer-50-nr2-run1_result_137	3	EKEKEKKAAEEAYKKIIEEAKKSKDEEYKNSPKYKEEVEKEKKKAEEAKK	0.6769463565785668	0.9244527445798109	84.61492156982422	0.5325254797935486	5.0025553703308105	nan	inf
monomer-50-nr2-run1_result_137	4	AAAAAAAAAAAAEAALRAAAAAAGDAALAASPAHKAALAAARAAAAAAAA	18.033504093920886	0.037408424081398856	78.4862289428711	0.4990527331829071	9.538586616516113	nan	inf
monomer-50-nr2-run1_result_137	5	AAEAALKAAEAAAKAAKDAAAASKDEAYKNSPKFKAEVAAAKAAAEAAKK	0.7714695169315825	0.905732783325303	80.60853576660156	0.5099982023239136	5.33828592300415	nan	inf
monomer-50-nr2-run1_result_137	6	AAAAARDAAAAARAAAAAAAAASGDAAAAASAAWAAAVAAAAAAAAAAAA	4.520142391424797	0.3052676608445069	71.39141082763672	0.5092090368270874	6.650294303894043	nan	inf
monomer-50-nr2-run1_result_137	7	ARAAALEAAKAAAAAAIAAAKASGDQARLDSPEFKAEVAEHEAAAAAAEA	0.9767702276524899	0.8648434214259099	86.94532775878906	0.637337327003479	3.5635695457458496	nan	inf
monomer-50-nr2-run1_result_137	8	AREAARAAAVAALAAAKQAAAASKDAAYVASPAHKAEVAAAAAAAAAAAA	5.565540862201259	0.16790773238169593	65.50397491455078	0.4054735004901886	10.426738739013672	nan	inf
monomer-50-nr2-run1_result_137	9	EREKEKEEAKEKYKKAIEEAKESKDEEYLNSPEFKEKVEEYKKKAEEAEK	0.6868525846214089	0.9202793641298367	83.64553833007812	0.5179780125617981	5.198835849761963	nan	inf
monomer-50-nr2-run1_result_137	10	ARAAAAAAAAAAAAAAREAARAAGDQALLDSPAGAAAVAAAAAAAAAAAA	5.35363875565001	0.17355779087458675	67.54481506347656	0.515910267829895	7.661360740661621	nan	inf
monomer-50-nr2-run1_result_137	11	ARAAAAAAAAAARAAALAAAAASGDAALRASPAHAAAVAAAAAAAAAAAA	6.864738283004595	0.13305977745819797	66.98949432373047	0.5034334659576416	8.960044860839844	nan	inf
monomer-50-nr2-run1_result_137	12	AAAAARAAAAAAEAAARAAAAASGDAALRASPAYAAAVAAAAAARAAAAA	2.160167992574289	0.6108014869696423	68.10684204101562	0.4339568018913269	8.854837417602539	nan	inf
monomer-50-nr2-run1_result_137	13	AAAAAAAAAAAAAAALRAAAAASGDEARAASPEFAAAVAAEAAAAAAAAA	3.8685055225630065	0.4223173978508548	72.76567840576172	0.5484119653701782	6.152267932891846	nan	inf
monomer-50-nr2-run1_result_137	14	ANKEALEKAKKEYEEAKEEAEKSKDEAYKNSPEYKKKLAEYKKKAEEAKK	1.3233056291143206	0.8794861192019771	85.58592224121094	0.5358837842941284	4.705598831176758	nan	inf
monomer-50-nr2-run1_result_137	15	AAEAAKKKAEADYKAAVEAAKKSKDQAYLDSPEFKAKVAAAKAAAAAAKA	0.9101072799569135	0.8694156306868599	79.49752044677734	0.5071456432342529	5.642903804779053	nan	inf
monomer-50-nr2-run1_result_137	16	AAAAARDAAAAARAEARAAAAASGDAAYAASAAHAAEVAAAAAAAAAAAA	4.949776891982773	0.2672388892583305	74.88699340820312	0.5114070177078247	5.790371894836426	nan	inf
monomer-50-nr2-run1_result_137	17	ARAEAYAAAVAKYQALIQEALESKDEAYLNSPEFKAAVAAAQAAAEAAAK	1.3741835543201557	0.7774993608219519	78.13239288330078	0.5250426530838013	5.502821445465088	nan	inf
monomer-50-nr2-run1_result_137	18	AREAARAAAEAAYQKAVEEAKASGDEAYWNSPEHKAKLAEHKAAAEAAKA	1.1658469533517737	0.811270605413731	76.20842742919922	0.46297651529312134	6.409037113189697	nan	inf
monomer-50-nr2-run1_result_137	19	AAAAARAAAAAAKAAAIEAAKASGDEAYLNSPEHKAAVAAAEAAEAAAAA	1.4622920674481679	0.73967419509364	76.0599136352539	0.5174112319946289	5.981543064117432	nan	inf
monomer-50-nr2-run1_result_137	20	GRAAALEAAKKQYKALIEAAKKSKDKAYLDSPKFKAEVAAAKAAADAAAA	1.1080563715769909	0.8351621385232777	79.45628356933594	0.4959908127784729	5.838127136230469	nan	inf
monomer-50-nr2-run1_result_137	21	AAAAAKAAAVAAYKAAIDAAEASGDEAYKNSPEFKAKVAAAKAAAEAAAA	1.8976593883096986	0.6582054091649134	78.31002044677734	0.5269454717636108	5.425117015838623	nan	inf
monomer-50-nr2-run1_result_137	22	AREAAREQAIKARQAAIEAAEKSGDEAYKNSPEFKAEVAAHEAAAARAAA	1.3914028825021225	0.7415277601511946	76.152099609375	0.45741212368011475	7.551158428192139	nan	inf
monomer-50-nr2-run1_result_137	23	SREAALKAAKAAYEAAKAAAAASKDEALKNSPAFKAAVAAAKAAAAAAAK	1.635776972894623	0.7387908747598264	78.67121887207031	0.5199627876281738	5.5901875495910645	nan	inf
monomer-50-nr2-run1_result_137	24	ARAAAAAAAAAAAAAARAAAAASGDAARRASPAHAAAVAAAAAAAAAAAA	6.250016554301777	0.1383637135159236	64.93183135986328	0.49920129776000977	8.300399780273438	nan	inf
monomer-50-nr2-run1_result_137	25	SREEELKEAKEAKEKLIKEAEESKDEKYKNSPEFKKKVEEEEKKAEEAEK	0.685933471350583	0.9248712485524593	91.8163070678711	0.6416893601417542	3.1133804321289062	nan	inf
monomer-50-nr2-run1_result_137	26	AREEAKKEAKEKLKKAKEEAEKSKDEAYKNSPEFKKKVAEYEAKYKAALK	1.1032162809474435	0.824925025513161	83.94612884521484	0.518047034740448	5.285492897033691	nan	inf
monomer-50-nr2-run1_result_137	27	AREAARAAAAAQRDAAIAEARASGDEAYLASPEFAAEVARWAAAEEAAAA	1.8676399304462488	0.6491157846683316	81.77747344970703	0.5711065530776978	4.847959995269775	nan	inf
monomer-50-nr2-run1_result_137	28	AREAARAAARAAAAAAVAAALASGDAAYLASPEHAARVAAELAAALAAAA	4.019479533256559	0.3143094353420769	71.78666687011719	0.44710755348205566	7.671855926513672	nan	inf
monomer-50-nr2-run1_result_137	29	GRRAAREAARRAYEEALERARASGDEAYLASPEHRAEVARWRAAAEAAER	1.8466708130196072	0.6615728155951974	81.71342468261719	0.5396958589553833	5.110924243927002	nan	inf
monomer-50-nr2-run1_result_137	30	ARLEALEQAKKAAAAAKEAAKASKDEAYLNSPQHKAEVAAAQAAAAAAAA	1.8073145475682661	0.6780704014553671	73.98979187011719	0.4391241669654846	8.023907661437988	nan	inf
monomer-50-nr2-run1_result_137	31	EKEKEKEKAEKEYKEIIEKAKKSKDEKYKNSPEFKKKVEEAKKKYEEAKK	1.0325422937458417	0.8448210625817536	87.74142456054688	0.5705262422561646	4.4184956550598145	nan	inf
monomer-50-nr2-run1_result_138	0	MIKGTKTEVIQTDDPNKYEILTVEYTQNGPTAPVKKTVVSKKTITTVPGE	0.607353502998117	0.9379628133574494	90.10172271728516	0.6023540496826172	5.250105381011963	nan	inf
monomer-50-nr2-run1_result_138	1	RRVSERTEIVQTADPNQREVLTVRETQDGPTAPVRREVVARRTITTVPGA	0.9782296005639597	0.8695405763739419	88.29344177246094	0.5870840549468994	5.737206935882568	nan	inf
monomer-50-nr2-run1_result_138	2	MVVSEETRIVQTEDPNVVEILTVRKVQDGPDAPVRETVVARETVTIVPGA	0.6885378360298318	0.9240226264527246	90.04779815673828	0.601133406162262	5.14263916015625	nan	inf
monomer-50-nr2-run1_result_138	3	MVVSTEERIVPSADPNVVERLLVEKTQDGPDAPVRERVVARETITIVPGS	1.2284590966441826	0.8114371672526588	88.5223388671875	0.5796468257904053	5.587752819061279	nan	inf
monomer-50-nr2-run1_result_138	4	TTVSTETLTVASADPNVRTILTVRSVQNGPTAPVTRTVVASETITTVPGA	0.9283693580381416	0.8930995548683315	90.94734954833984	0.6094334125518799	4.840081214904785	nan	inf
monomer-50-nr2-run1_result_138	5	MEVSYKTEIKKSKDPNIYEILLVKETKNGPTAPVKKEVVEKKTIKIVKGK	0.9878066447203608	0.9191855188390602	89.89311981201172	0.5944365859031677	5.345284461975098	nan	inf
monomer-50-nr2-run1_result_138	6	MTTSTETKTVQTSDPNVTTTLTVKSTQNGPTAPVTKTVVSSETKTTVPGS	1.7809459497630256	0.6835565803590409	90.14923858642578	0.6109118461608887	4.742553234100342	nan	inf
monomer-50-nr2-run1_result_138	7	MTVSTETETVQSADPNVTDILTVEVTQDGPNAPEKRTVKSRETITTVPGA	0.6792966439385009	0.9274283245882496	89.28250122070312	0.6059074401855469	5.267801284790039	nan	inf
monomer-50-nr2-run1_result_138	8	TTVSTETKVVQTADPNKYEILTVKSTQNGATAPVKKTVISKETKTITPGS	7.482535891694626	0.11587742285658967	68.06875610351562	0.38334590196609497	11.255590438842773	nan	inf
monomer-50-nr2-run1_result_138	9	VTVGTKTETIQTADPNKTKILTVKYTQNGPNAPVIKTVVSEKTITTVPGS	3.550855860479211	0.4721028090114128	90.34685516357422	0.625075101852417	4.961848735809326	nan	inf
monomer-50-nr2-run1_result_138	10	MTKSTETKIVQSEDPNVRKVLTVAKTQDGPTAPVKETVVAEETITIVPGA	0.7611555607089229	0.9037294494058001	87.8753662109375	0.5920574069023132	5.517218589782715	nan	inf
monomer-50-nr2-run1_result_138	11	VTVSTKTETVKTADPNEVVELTVKSVQNGPTAPVKKTVVSKKTITIVPGA	2.7107215272567253	0.522760653281353	66.7882080078125	0.38677698373794556	10.778654098510742	nan	inf
monomer-50-nr2-run1_result_138	12	MTTSTETRIIQSANPNVTTVLTVAKTQNGPTAPVVETVVSSETITTVPGS	0.8235456650781463	0.9097767962558165	91.35816192626953	0.6247919201850891	4.7702436447143555	nan	inf
monomer-50-nr2-run1_result_138	13	TTVSTETKTIQSADPNKYDILTVKSTQNGPTAPVKKTVVSKETITTVPGS	1.2228755352529672	0.8231811322801228	91.36172485351562	0.6354855895042419	4.547303199768066	nan	inf
monomer-50-nr2-run1_result_138	14	MTTSTETKTVQSSDPNVYTKLTVKKTQDGPDAPVKETVVSSETITITPGA	0.5547696286340318	0.9510830954301683	91.7919921875	0.62862229347229	4.377923965454102	nan	inf
monomer-50-nr2-run1_result_138	15	MVVSTETVIEQSDDPNVRKILTVRSTQNGPTAPVQKEVVSSETITTVPGA	1.0415647044289076	0.8690367938038309	89.50146484375	0.600293755531311	5.358214855194092	nan	inf
monomer-50-nr2-run1_result_138	16	MTVSTETKIVKTADPNKTTILTVKKTQNGPTAPVTETVVSSETITTVPGS	0.6425397801163082	0.933329259820331	90.55766296386719	0.6264783143997192	4.678012847900391	nan	inf
monomer-50-nr2-run1_result_138	17	MTVSTETKTIKSDDPNVYEILTVRSTQNGPTAPVEKTVVSRETITIVPGS	0.811789925190821	0.892630369478415	91.21372985839844	0.6199824810028076	4.837664604187012	nan	inf
monomer-50-nr2-run1_result_138	18	MTRSTRTEVIQSADPNVREILTVAETQDGPTAPVKKTVVRRETITTVPGA	1.298226187579032	0.7943555979644283	82.06523132324219	0.5173494815826416	7.671313762664795	nan	inf
monomer-50-nr2-run1_result_138	19	VTTSTTTEIVKTADPNVTEILTVKTTQNGPTAPETKTVTSKTTVTTVPGS	4.498643396965971	0.29978395433333305	84.22715759277344	0.5644295811653137	5.887694835662842	nan	inf
monomer-50-nr2-run1_result_138	20	TVVSEETLTEPTADPNVTRTLTVRLTQDGPDAPVTREVVSSETHTTVPGA	4.299506948660543	0.3243129188769723	89.22209930419922	0.5880138874053955	5.448507785797119	nan	inf
monomer-50-nr2-run1_result_138	21	VTVSTETKVVQSADPNVRQILTVRKTQNGPTAPVTETVVSSETVTTVPGA	0.7959215242505939	0.9199720303410698	90.2904052734375	0.6130327582359314	4.995075702667236	nan	inf
monomer-50-nr2-run1_result_138	22	MVIGEKTEIVQTADPNVREILKVRYTQNGPTAPWKKEVVSRKTITIVPGA	3.3698499979210634	0.4688199689423405	86.39134216308594	0.5439212322235107	6.447389602661133	nan	inf
monomer-50-nr2-run1_result_138	23	TTVSTETETVQSADPNVYQVLTVEKTQNGPTAPVTSTVKSSETVTIVPGS	0.7141309607323815	0.9146692085893443	91.09062194824219	0.6184777021408081	4.616763114929199	nan	inf
monomer-50-nr2-run1_result_138	24	TTVSTRTETVQTADPNVVERLTVRETQNGPDAPVERTVVARETITIVPGA	0.8016067377384222	0.9033900485987041	91.63068389892578	0.6154689788818359	4.554870128631592	nan	inf
monomer-50-nr2-run1_result_138	25	MTVSTETRIVQTADPNVTVRETVRKVQNGPDAPVEETVVSRETVTTVPGS	0.6415940237643423	0.9339834967347752	91.18130493164062	0.6050162315368652	4.805182456970215	nan	inf
monomer-50-nr2-run1_result_138	26	TIVSTKTKIVQSSNPNVYDILTVKSTQNGPTAPVKETVVSKKTITIVPGS	0.7613704988390648	0.9204167461223562	92.66048431396484	0.6370622515678406	4.196227073669434	nan	inf
monomer-50-nr2-run1_result_138	27	TTVSTETQVVPTADPNETVILTVETTQDGPTAAPTRTVVARETVTTVPGA	3.771354840458323	0.34040798489642676	74.87297058105469	0.47140952944755554	8.95615005493164	nan	inf
monomer-50-nr2-run1_result_138	28	MTVSTETLTVQSADPNVRDILTVQSTQNGPTAPVKRTVVSRETITTVPGA	0.864335405881821	0.9050943999110149	90.52693939208984	0.6122230887413025	5.038481712341309	nan	inf
monomer-50-nr2-run1_result_138	29	MKKSTETKIEKTDDPNIYEILTVEKTQDGPDAPWKETVVSKETKTIVPGS	0.9996184016697474	0.8504725190964868	89.33197784423828	0.598324179649353	5.189495086669922	nan	inf
monomer-50-nr2-run1_result_138	30	MTVSTETETVQTEDPNVTQILTVRSVQNGPNAPVQKTVVSSETVTTVPGA	0.6795498893602214	0.9386251178029085	91.12171936035156	0.6150246858596802	4.7684125900268555	nan	inf
monomer-50-nr2-run1_result_138	31	MTVSTETKIVQSEDPNVVEILTVKITKNGPNAPEKKTVVSKETITIVPGS	0.7631374455334933	0.9060734122991423	92.29736328125	0.6435316205024719	4.239245891571045	nan	inf
monomer-50-nr2-run1_result_139	0	AEVTTETTTETVDGKTVTTTTTTVKTGDKTETTKTTETPGTTETEHVGTT	1.107346160896041	0.8472068789857394	92.79009246826172	0.6893407106399536	3.2764768600463867	nan	inf
monomer-50-nr2-run1_result_139	1	AKTTTTTKTEVVNGKTVTTTTTETKVGDKTVTTVTTTTPGKTTTEVAGVK	1.902320605753983	0.783249295492481	93.66584014892578	0.7096109390258789	3.1053965091705322	nan	inf
monomer-50-nr2-run1_result_139	2	ATITTTTETKVVNGKTVTTTKTDVKEGDKVITTETTTTPGTTTTKVTGVT	1.77736152779926	0.7742600926525733	94.46723175048828	0.7049309015274048	3.0156679153442383	nan	inf
monomer-50-nr2-run1_result_139	3	MEITIETEEKIENGKKVTTTLIKVKVGDKTITVKITETEGKTTVKILGIE	1.0168783946339903	0.8602847118677361	94.79180145263672	0.6974818706512451	3.054375171661377	nan	inf
monomer-50-nr2-run1_result_139	4	PEIKTEEKEEVVDGKKVKTTLKKTKVGDKTITEKTTETEGKTEKELVGVS	0.8223940346420019	0.898177006666479	92.54730987548828	0.6387659907341003	3.538487434387207	nan	inf
monomer-50-nr2-run1_result_139	5	MKITVETKTELVDGKKVTTTLVKVEVGDKTYTLKITETPGKKETEFLGLE	0.9228449450338982	0.8744007046693539	93.64395141601562	0.677190899848938	3.4683146476745605	nan	inf
monomer-50-nr2-run1_result_139	6	ATTTTTTTTETVNGTTVTTTTTTTVVGDKTITTKTTTTAGTTTTETAGIT	1.6180903405090892	0.7738692676703013	92.95575714111328	0.6989723443984985	3.143192768096924	nan	inf
monomer-50-nr2-run1_result_139	7	ATTTTTTTTTVTNGTTVTTTLTTTTTGDTVTTTKTTTTAGTTTTTTVGVT	2.7113224139279346	0.554063915795697	89.13575744628906	0.6551468968391418	3.808150291442871	nan	inf
monomer-50-nr2-run1_result_139	8	ATVTTTTETTTVNGVTVTTTYTDTKVGDKTITTKTTETPGKTTTTTVGTT	1.1646327048204907	0.8375431765574082	83.06425476074219	0.5932635068893433	5.5041632652282715	nan	inf
monomer-50-nr2-run1_result_139	9	MEITIETETRIENGKEVTTTLVKVKVGDKTITTETTETPGKTETRLLGIE	1.138924605715723	0.8264341508581936	96.04251861572266	0.7101216316223145	2.8229763507843018	nan	inf
monomer-50-nr2-run1_result_139	10	PTITTTTTTETVNGKTVTTTLTDTKIGDKTETTKTTTTPGTTTTEFLGTT	0.9632053072162349	0.8628410712859709	94.2612075805664	0.7029364109039307	3.028085708618164	nan	inf
monomer-50-nr2-run1_result_139	11	MEIKIEKKEKIVDGKKVTTTLKEEKVGDKTITTETTETPGKKEEKILGIK	1.4656620422594075	0.7616973129448499	91.96775817871094	0.6264812350273132	3.8317437171936035	nan	inf
monomer-50-nr2-run1_result_139	12	ATTTTTTTTEIVNGKTVTTTLTDTKTGDKTETTKTTETAGTTTTETTGIT	1.6742480201340795	0.7888586337108129	92.24839782714844	0.6965757608413696	3.3718576431274414	nan	inf
monomer-50-nr2-run1_result_139	13	AEVTTTTTTTTVNGKTVTTTLTNTKVGDKTITTTTTTTAGTTTTTLAGTT	1.3604349547812464	0.8013587061098039	87.9500503540039	0.6511350870132446	4.129692077636719	nan	inf
monomer-50-nr2-run1_result_139	14	PEITVETTTTTVNGKTVTTTTTTEKVGDKTVTTVTTETPGTTEVTTAGTT	2.0215071811380967	0.6591420940635743	80.95413208007812	0.5816155672073364	6.304993629455566	nan	inf
monomer-50-nr2-run1_result_139	15	PKITTTTTTETVDGVTVTTTTVDTVVGDKTLTTVTTETAGTTTTETAGTT	1.5803359794813088	0.8097910974475336	94.28327941894531	0.7026534080505371	3.189735174179077	nan	inf
monomer-50-nr2-run1_result_139	16	PEIVTETRTEIVDGVEVTTTLTSTKVGDKTVTTKTTTRPGVTETELLGIT	1.2895118035175557	0.788733292822348	93.92603302001953	0.6730976104736328	3.366422653198242	nan	inf
monomer-50-nr2-run1_result_139	17	ATITTTTTTTTVNGKTVTTTLTNTTVGDKVVTTKTTTTAGTTTTTTTGTT	1.6197336685589165	0.7793353982999197	92.44892120361328	0.666295051574707	3.242450714111328	nan	inf
monomer-50-nr2-run1_result_139	18	ATITTTTTTETVAGKTVTTTKTDTKVGDKVITTTTTTTPGTTTTETAGVT	1.441755236030049	0.7888842532087175	91.50784301757812	0.6913416981697083	3.721911907196045	nan	inf
monomer-50-nr2-run1_result_139	19	PEITTTTTTTTVNGKTVTTTLTDVKEGDKTHTTKTTVTPGTTTTTFLGTT	1.001308810254885	0.8621800209561562	90.06605529785156	0.652712345123291	3.9791147708892822	nan	inf
monomer-50-nr2-run1_result_139	20	ATITTTTTTTTVNGKTVTTTTTDTKTGTKTNTTVTTTTAGTTTTTFAGTT	1.4458784268257727	0.8225518115343027	89.73079681396484	0.6745340824127197	3.8524904251098633	nan	inf
monomer-50-nr2-run1_result_139	21	ATTTTTTTTKTVNGKTVTTTKTDTVVGDKTVTTETTTTPGTTTTKTVGTT	1.6850094710222863	0.7603764472184652	91.26103210449219	0.6681973934173584	3.5534827709198	nan	inf
monomer-50-nr2-run1_result_139	22	AKVTTTTETKTVNGKTVTTTYTDTKEGDKVNTTKTTTTAGTTTTEFVGTT	0.8274363853882497	0.894761601660226	94.19657135009766	0.699751615524292	3.037087917327881	nan	inf
monomer-50-nr2-run1_result_139	23	PKTTTTTTTETVDGKTVTTTLTDTVEGDKVVTTKTTTTPGKTTTETLGTT	1.3334774910308536	0.793782499494364	94.4962158203125	0.7019690275192261	3.0277254581451416	nan	inf
monomer-50-nr2-run1_result_139	24	ATVTTTTTTTTVAGKTVTTTTTKTKVGDKTVTTVTTETPGTTTTTTAGTT	1.678124538638941	0.776564084382751	77.96320343017578	0.566660463809967	6.373438835144043	nan	inf
monomer-50-nr2-run1_result_139	25	ATVTTTTETKTVNGKTVTTTKTDTKVGDKTVTTETTETPGTTTTKLTGTT	1.7204362706665584	0.7824065041703989	92.91083526611328	0.6886895298957825	3.3081088066101074	nan	inf
monomer-50-nr2-run1_result_139	26	PTTTTTTETETVDGKTVTTTLTDEKVGDKVITTKTTTTAGTTTTETVGTT	1.5808311422164436	0.7703532993124501	92.81354522705078	0.6820634603500366	3.404421329498291	nan	inf
monomer-50-nr2-run1_result_139	27	LEIKIETETKTVDGKTVTTTLTYTKVGDKTHVTKTTTTPGKTETKFLGTS	1.121692861903956	0.8328383971908437	95.20186614990234	0.7011077404022217	2.9937386512756348	nan	inf
monomer-50-nr2-run1_result_139	28	PEITVKTETETVDGKTVKTTLTSVKVGDKTLTTKTTETPGKTETEFLGTE	1.1936335919138599	0.8173651141516836	94.5457763671875	0.6890402436256409	3.079599618911743	nan	inf
monomer-50-nr2-run1_result_139	29	PEITTTTTTTTVNGTTVTTTLTDTKVGDKTITTETTTTAGTTTTTTKGTT	1.5055181922274514	0.8052655282149113	91.01041412353516	0.6640491485595703	3.6942553520202637	nan	inf
monomer-50-nr2-run1_result_139	30	PKIETETETEVVNGKEVKLTKTKEKVGDKTYTTLTTETPGETKTEFLGVE	1.0785139393815657	0.8348906085497094	93.35649871826172	0.6748082637786865	3.363729238510132	nan	inf
monomer-50-nr2-run1_result_139	31	PEIKTTTETKIVNGKTVTTTLTETKVGDKTITTKTTTTEGKTTTELLGIK	1.18361775238756	0.8136908311648025	95.61006927490234	0.7118383646011353	2.7846527099609375	nan	inf
monomer-50-nr2-run1_result_14	0	GALEAEERRRREEERRREAEREKEEEERRKEEERRREEEEARRRRELELL	1.3746379036931702	0.7725627874560588	94.16899108886719	0.566612184047699	4.727431297302246	nan	inf
monomer-50-nr2-run1_result_14	1	GALAAALAAAAAAAAAAAAEAAAAAAAAAAEAEAARAEAAAALEAAAAAA	1.2326287225777441	0.804471456201271	97.0589599609375	0.6960150003433228	2.6156656742095947	nan	inf
monomer-50-nr2-run1_result_14	2	AAAAAAARAAEAARAAEAAEREAAAAAAAAEAAAAEAAAAAAAAAAAAAA	1.3640977402262233	0.7685721114913454	96.65306091308594	0.7069746255874634	2.3477580547332764	nan	inf
monomer-50-nr2-run1_result_14	3	AAAAAAAKAAAAAAAAAAAAAAAAAAAAAAAEAAAAAEAAAAAAAAAALA	1.2674722785527817	0.789186741831954	95.25757598876953	0.6816197633743286	2.7780139446258545	nan	inf
monomer-50-nr2-run1_result_14	4	AAAAAAAAAAAAAAAAAAAAAAAAAAAAAAAAAAAAAAAAAAAAAAAALA	1.2184364875349953	0.8009415191895926	92.2090835571289	0.6482362747192383	3.259331226348877	nan	inf
monomer-50-nr2-run1_result_14	5	KEKEEEEKKKEEKKKEEEKKKKEEEEKKKKEEEEKEKKEEEKKKEEEKKL	1.3459517804020389	0.77566388746367	94.93830108642578	0.6176584959030151	3.1955111026763916	nan	inf
monomer-50-nr2-run1_result_14	6	GAAAAAAAEEARKAAEAAAKEAAAAEAAAAEAARRAEEERRRLEEERRRA	1.1834700450951663	0.8116691361613267	96.57817840576172	0.6837561726570129	2.720855474472046	nan	inf
monomer-50-nr2-run1_result_14	7	AAAAAAAAAAAAAAAAAAAAAAAAAEAAAAAEAAAAAAAAAAAAAAAAAA	1.2869932661263457	0.7864822932812477	94.93630981445312	0.689966082572937	2.639883041381836	nan	inf
monomer-50-nr2-run1_result_14	8	GEEERRRREEEERRRREEEERRREEEERRREEEERRREEEERRRREEELR	1.370553634164002	0.7788078329899882	97.22172546386719	0.6314001083374023	3.062950611114502	nan	inf
monomer-50-nr2-run1_result_14	9	AAAAAAAAAAAAAAAAAAAAAAAAEAARAAEAEAAEAARRAEEEAARRRA	1.5904636952944156	0.7179176137653198	95.90330505371094	0.7028014659881592	2.4312562942504883	nan	inf
monomer-50-nr2-run1_result_14	10	AAAEAAAAAAAAAAAAAAAAAAAAAAAAAAAAAAAAAAAAAAAAAAAAAA	1.2976444588672393	0.7865758991945373	95.53260803222656	0.6720767617225647	2.6734845638275146	nan	inf
monomer-50-nr2-run1_result_14	11	AAAAAAAAAAAAAAAAAAAEAAAAAAAAAAAAAAEAAAAAAARAAAEAAA	1.3930326957606067	0.764919232470123	95.68736267089844	0.6895644664764404	2.4067647457122803	nan	inf
monomer-50-nr2-run1_result_14	12	GAAAAAAAAAEAAAAAAAAAEAAAAAAAAAAAAAAAAEARAREEEAARRA	1.3784296399070266	0.7660930916737815	96.8554458618164	0.7024401426315308	2.4115407466888428	nan	inf
monomer-50-nr2-run1_result_14	13	AAAEAAEAAAAAEAAAAAAAAAAAAAAAAAAAAAAAAAAAAAAAAAAAAA	1.0742088667078613	0.8356607666238556	96.56355285644531	0.6885020732879639	2.47757887840271	nan	inf
monomer-50-nr2-run1_result_14	14	GAAAAAAAAAAEAAAAAAAAAAAAAAAAAAAAAAEAAAAAAAAAAAAALA	1.272500902224274	0.7915861020749937	95.125244140625	0.6895724534988403	2.657184600830078	nan	inf
monomer-50-nr2-run1_result_14	15	AAAAAAAAALAAAAAAAAAAAAAAAAEAAAAAAAAAAAAAAALAAAAAAA	1.0735368573503734	0.8371408275519141	93.31985473632812	0.6724891662597656	2.981105089187622	nan	inf
monomer-50-nr2-run1_result_14	16	AAAAAAAAEAAAAAAAAAAAAAAAAAEAAAAAAAAAEAAAAAAAAAAAAA	0.9426177021045152	0.8676198592515386	96.46111297607422	0.6997905969619751	2.431722640991211	nan	inf
monomer-50-nr2-run1_result_14	17	EEEERRRREEEERRREEEERRRREEEKRRREEEEEREEEERRRREEEAER	1.6343465462492694	0.7191722374690411	97.54827880859375	0.6558916568756104	2.7689385414123535	nan	inf
monomer-50-nr2-run1_result_14	18	AEEEREREERRREEERREEERRREEEERRRRREAEEAARKAREEAARRRA	1.4273988594726041	0.7574367081901542	96.54781341552734	0.6453123688697815	3.12880802154541	nan	inf
monomer-50-nr2-run1_result_14	19	EEEERRRREEEERARREEEERERREEEERRREEEERREEEERRRRLEELE	1.3744522346042733	0.779450715675396	96.9712905883789	0.6406330466270447	3.135160446166992	nan	inf
monomer-50-nr2-run1_result_14	20	AAAAAAAARAAAAAAAAAAAAAAAAAAAAAAAAAAAAEAAAAAAAAAAAA	1.395909243288344	0.7608930651361102	93.78394317626953	0.6718081831932068	2.7129061222076416	nan	inf
monomer-50-nr2-run1_result_14	21	AAAAAAEAERAAAAAAAAAAAAAAAAAAAAAAAAEAAAAAAAAAAAAAAA	1.0297013196405416	0.8474260101686533	96.45606994628906	0.695922315120697	2.437074661254883	nan	inf
monomer-50-nr2-run1_result_14	22	AEEERKKKEEEKKKKEEEEKKKKEKEEEEKKKKEEEEKKEKEKEEKEKKE	1.482724378136785	0.7525664335206779	95.22032165527344	0.6157964468002319	3.2478623390197754	nan	inf
monomer-50-nr2-run1_result_14	23	AAAAAAAAAAAAAAAAAAAAAAAAAAEAAAAAAAAAAAAAAAAAAAAAAA	1.3606213529278217	0.7723696966382501	93.73674774169922	0.6847141981124878	2.7603142261505127	nan	inf
monomer-50-nr2-run1_result_14	24	EEEERERRRREEERRRAEREAEEAAEEERRRREAEEERRREEEERERALR	1.1387534212691461	0.8259321468693811	97.50880432128906	0.6399111747741699	2.9761486053466797	nan	inf
monomer-50-nr2-run1_result_14	25	AAEAAAAAEAAAAAAAAAAAEAAEAAEAAAAEAAAAAAEAARAAAAAAAA	1.402778121202344	0.7625586183859022	96.4833984375	0.711391031742096	2.210336685180664	nan	inf
monomer-50-nr2-run1_result_14	26	AAEEEERRRREEEEEEEREEEEEEEEEEEKEEEEEEEEEEEEERKLEELL	1.3021775719884845	0.7858153803988359	96.79077911376953	0.6860369443893433	2.6047744750976562	nan	inf
monomer-50-nr2-run1_result_14	27	AAAAAAAAAAAAAAAAAAAEAAARAAAAAAAAAAAAAAAAAEAAAAAAAA	1.4792515225110336	0.7423496149679635	94.6940689086914	0.7007744312286377	2.5312349796295166	nan	inf
monomer-50-nr2-run1_result_14	28	GAAAAAAAAAAAAAAAAAAAAAARAAAEAARAAAEAAAAAAAEAEEAAAR	1.4021845335079708	0.7608099129078871	95.90055084228516	0.6940408945083618	2.503946304321289	nan	inf
monomer-50-nr2-run1_result_14	29	AAAAAAAAAAAAAAAAAAEARAAEEAARAAEAAAAAAAAAAAAAAAAAAA	1.341726341114259	0.773969117251822	95.7352523803711	0.6950120329856873	2.5256478786468506	nan	inf
monomer-50-nr2-run1_result_14	30	GAAAAAAAAAAAAAAAAAAAAAAAAAAAAAAAAAEAAAAAAKAAAAAAAA	1.4751952489942692	0.7480125389242046	95.44808197021484	0.6507068276405334	2.9865424633026123	nan	inf
monomer-50-nr2-run1_result_14	31	AAAAAAAAAAAAAAAAAAAAAAAAAAAAAAAAAAAAAAAAAAAAAAAAAA	1.282768450549284	0.7884426282521306	91.72755432128906	0.6436747908592224	3.1440486907958984	nan	inf
monomer-50-nr2-run1_result_140	0	AAAAAAAAAAAAAAAAAAAAAAAAAAAAAAAAAAAAAAAAAAAAAAAAAA	0.5449880884857679	0.9473051865195675	91.72755432128906	0.6436747908592224	3.1440486907958984	nan	inf
monomer-50-nr2-run1_result_140	1	AAAAAAAAAAAAAAAAAAAAAAAAAAAAAAAAAAAAAAAAAAAAAAAAAA	0.5449880884857679	0.9473051865195675	91.72755432128906	0.6436747908592224	3.1440486907958984	nan	inf
monomer-50-nr2-run1_result_140	2	AAAAAAAAAAAAAAAAAAAAAAAAAAAAAAAAAAAAAAAAAAAAAAAAAA	0.5449880884857679	0.9473051865195675	91.72755432128906	0.6436747908592224	3.1440486907958984	nan	inf
monomer-50-nr2-run1_result_140	3	AAAAAAAAAAAAAAAAAAAAAAAAAAAAAAAAAAAAEAAAAAAAAAAAAA	0.45623469289857804	0.962076307674932	94.1469497680664	0.6780880093574524	2.7086150646209717	nan	inf
monomer-50-nr2-run1_result_140	4	EEEEEEERRRREEEERREREERRRREEEERRKEEEKRREEEERKREEERR	0.4834552660332309	0.9581229038936644	97.11723327636719	0.6403324007987976	2.8272037506103516	nan	inf
monomer-50-nr2-run1_result_140	5	ALEELKKELEKAKEEEEKKEKEKKKKEEEEKKKKEEEKKEKEEEEKKLAE	0.5249928319982634	0.9498994711134983	94.07364654541016	0.5668057799339294	3.952336549758911	nan	inf
monomer-50-nr2-run1_result_140	6	RRREEEEERRRREEERRREEEEEERRREEREREEEERREREEEEARRRAE	0.6853565836857635	0.9205196866702677	97.42993927001953	0.6585813164710999	2.7989726066589355	nan	inf
monomer-50-nr2-run1_result_140	7	GEEEEEEEEEKEEEEEEEEEEEEEEEEEEEEEEEEEEEEEKKEEEEEEEE	0.4119038863199781	0.9684397194395928	92.87596130371094	0.6804747581481934	2.5759975910186768	nan	inf
monomer-50-nr2-run1_result_140	8	AAAERAAEERARREREEREREREERRREEERKEEEERRRAEEEAAAEAAR	0.4494394843601096	0.9626347619279175	97.2520523071289	0.6716781854629517	2.597285509109497	nan	inf
monomer-50-nr2-run1_result_140	9	AAAAAAAAAAAAAAAAAAAAAAAAAAAAAAAAEAAAAAAAAAAAAAAAAA	0.4743122545684759	0.9594982267164618	94.02437591552734	0.6822159886360168	2.745871067047119	nan	inf
monomer-50-nr2-run1_result_140	10	GAAAAAAAAAAAAAAAAAEAERAAAAAAAAAREAEERARAAEAAAAAAAA	0.3679030003412049	0.9748033625049928	96.6517333984375	0.7069559693336487	2.368670701980591	nan	inf
monomer-50-nr2-run1_result_140	11	REREEEERRRREEEAAEAAAREAEERAAREAEAEAAAREREAAALAAALA	0.6251990516747967	0.9316039511039339	97.6028823852539	0.693627119064331	2.4496703147888184	nan	inf
monomer-50-nr2-run1_result_140	12	AAAAAAAAAAAAAAAAAAAAAAAAAAAAAAAAAAAAAEAAAAAAAAAAAA	0.5869623366080631	0.9396854646466756	94.22478485107422	0.6775867938995361	2.691349744796753	nan	inf
monomer-50-nr2-run1_result_140	13	AAAAAAAAAAAAAAAAAAAAAAAAAAAAAAAAAAAAAAAAAAAAAAAAAA	0.5449880884857679	0.9473051865195675	91.72755432128906	0.6436747908592224	3.1440486907958984	nan	inf
monomer-50-nr2-run1_result_140	14	AAAAAAAAAAAAAAAAAAAAAAAAAAAAAAAAAAAAAAAAAAAAAAAAAA	0.5449880884857679	0.9473051865195675	91.72755432128906	0.6436747908592224	3.1440486907958984	nan	inf
monomer-50-nr2-run1_result_140	15	AAAAAAAAAAAAAAAAAAAAAAAAEAAAAAAAAAAAAAAEAAAAAAAAAA	0.5478900649927252	0.9466372045174458	95.31665802001953	0.6975573301315308	2.560542345046997	nan	inf
monomer-50-nr2-run1_result_140	16	AAAAAAAAAAAAAAAAAAAAAAAAAAAARAAEAAAAAAAAAAAAAAAAAA	0.5592188720114641	0.9445700590221735	93.38465881347656	0.6747748255729675	2.8207359313964844	nan	inf
monomer-50-nr2-run1_result_140	17	AAEEEEKKKKEEEEKKKEEEKKKKEEEEKKKKEEEAKKKEEEKKKEELEK	0.5188847160698479	0.951027496051259	93.62447357177734	0.5904099941253662	3.5298867225646973	nan	inf
monomer-50-nr2-run1_result_140	18	AAAEAAAAAAAAAAAAAAAEAAAAAEAAARAAAEAARKAEAAAAAAAAAA	0.78396038311	0.9012163242398027	96.39679718017578	0.6979935765266418	2.4178154468536377	nan	inf
monomer-50-nr2-run1_result_140	19	AAAAAAAAAAAAAEAAAAAAAAAAAAAAAAAAAAAAAREAAAAAAAAAAA	0.6114257462550087	0.936059684992414	95.56443786621094	0.6836198568344116	2.5542430877685547	nan	inf
monomer-50-nr2-run1_result_140	20	GRARLEEERRRREEEERRRREEEEEREREEEEERREEEERRREELEAALR	0.629254295399945	0.9299859195460956	94.98465728759766	0.5721912980079651	4.267284393310547	nan	inf
monomer-50-nr2-run1_result_140	21	AEAEAAAAAEAAAAAAAAAAAAEAEAAAAAAAAAAARAEAEAAARAAAAR	0.6436917359300885	0.9293179481461731	96.76953125	0.7056841850280762	2.3545312881469727	nan	inf
monomer-50-nr2-run1_result_140	22	AAAAAAAAAAAAAAAAAAEAAAAAAAAAAEAAAAAAEAAAAAAAAAAAAA	0.793759948050651	0.8991840117440727	95.10234069824219	0.6916501522064209	2.4966628551483154	nan	inf
monomer-50-nr2-run1_result_140	23	EEEEEEAEEEEEEEEEEEEEEEEEEEEEEEEEREEEEEEREREEEEERLE	0.2675381763510817	0.9864662535100632	96.16490173339844	0.6751304268836975	2.367422103881836	nan	inf
monomer-50-nr2-run1_result_140	24	AEAERAAAEAARAAAEAARAAEAAREAAERARAEEERRAAAAAAAAAAAR	0.6635367973198991	0.925457323937836	97.12958526611328	0.7043228149414062	2.3233487606048584	nan	inf
monomer-50-nr2-run1_result_140	25	AAAAAAAAAAAAAAAAAAAAAAAAAAAAAAAAAAAAAAAEAAAAAAAAAA	0.4775469116012461	0.9590060830327448	94.22077941894531	0.6736288666725159	2.698124647140503	nan	inf
monomer-50-nr2-run1_result_140	26	GAAEEKKKKEEEEKKKKEEEKKKKEEEKKKEEEKKEKEKKEKEKKKKEKE	0.4138606980884439	0.9680128899563932	95.86158752441406	0.6086041331291199	3.3276069164276123	nan	inf
monomer-50-nr2-run1_result_140	27	AAAAAAAAAAAAAAAAAAAAAAAAEAAAAAAAAAAAAAAAAAAAAAAAAA	0.39746817298651926	0.9707657930924043	95.1571044921875	0.6924711465835571	2.6893601417541504	nan	inf
monomer-50-nr2-run1_result_140	28	AAAALAAAAAAAAAAAAAAEAAAAAAAAAAAEAAAAAEAEAAAAAAAAAA	0.3103275118395755	0.9816946784047521	96.18245697021484	0.7035969495773315	2.4285247325897217	nan	inf
monomer-50-nr2-run1_result_140	29	AAAAAAAAAEAAAAAAEAAAAAAAAAAAAEAAAAAAAAAAAAAAAAAAAA	0.800065201076363	0.8983681536892086	96.26451110839844	0.6914891004562378	2.5015904903411865	nan	inf
monomer-50-nr2-run1_result_140	30	AAAEAAARAAEAAAAAAAAAAAAAAAEAERAAAAAAAAAAAAAAAAAAAR	0.5362405026951896	0.948921050721941	96.36136627197266	0.6970391869544983	2.3969125747680664	nan	inf
monomer-50-nr2-run1_result_140	31	AAAAAAAAAAAAAAAAAAEAAAAAAAAAAAAAAAAEAAARAAAAAAAAAA	0.6066095675153529	0.9373732619650107	95.52606964111328	0.6912462711334229	2.587277412414551	nan	inf
monomer-50-nr2-run1_result_141	0	LSALRAARERAAAAAAAAGLDASRVRAAGEARIAAARAAAAAAAAAHPDA	15.203650152921647	0.06448349444612961	88.74134826660156	0.532207727432251	6.765885829925537	nan	inf
monomer-50-nr2-run1_result_141	1	MAELEKAREEATAKAKALGEDYTKVAKAGEAEIAAAKAALAAAKAANPDL	14.531668742295679	0.07168513205894128	86.31103515625	0.44627171754837036	7.834959030151367	nan	inf
monomer-50-nr2-run1_result_141	2	LTAATAAVAAKTAAAAAAGKDATAVAAAGKAAIAAAKAAAAAAAAANPDA	15.174001049285632	0.06416033173623249	75.36481475830078	0.44789770245552063	10.004618644714355	nan	inf
monomer-50-nr2-run1_result_141	3	AAAARAALQAAAAAAAAAGEDAAAVRAAGKAAIAALEAAAAALAAAHPDL	1.8469869709527613	0.63794776135387	77.18191528320312	0.5393695831298828	6.3420939445495605	nan	inf
monomer-50-nr2-run1_result_141	4	AAALAAARAAAAAAAAALGLDAAAVRAAGDARIAAAAAARAAAAAANPLA	2.855366005703692	0.5580243402481303	71.84854888916016	0.48829376697540283	10.213294982910156	nan	inf
monomer-50-nr2-run1_result_141	5	AEALRAARDAAAAAARAAGEDYEAVRAAGDAEIAAAEAAAAAAAAANPDA	2.6750806588307054	0.468174230143808	76.6189956665039	0.5058944225311279	7.834467887878418	nan	inf
monomer-50-nr2-run1_result_141	6	LAALAAAAAAATAAAAAAGADSARVAAAGAALIAAARAAAAAAAAAHPDL	15.218589551146634	0.06089087279471153	74.97230529785156	0.503795325756073	8.31452751159668	nan	inf
monomer-50-nr2-run1_result_141	7	LAAAVAAVAAAAAAAAAAGEDAAKVLAAGLAAIAAARAAAAAAAALHPDL	1.5797718326439998	0.7296811228165246	70.4942398071289	0.48082560300827026	7.886656761169434	nan	inf
monomer-50-nr2-run1_result_141	8	LAALVAAVLAAAAAARAAGADYAIVLAAGLALIAAIAAAAAAAAAAHPLL	3.315666640619546	0.39937411162190906	69.29989624023438	0.45096319913864136	8.998889923095703	nan	inf
monomer-50-nr2-run1_result_141	9	LSALAAARAALTAAAAAAGRDASAVAAAGAAAIAAARAAAAAAAAAAPDA	13.183438108652673	0.09923598967855422	73.27674865722656	0.4624757170677185	10.538581848144531	nan	inf
monomer-50-nr2-run1_result_141	10	LSALLAALAAETAAAAAAGRDASAVAAAGLAAIAAARAALAAARAAHPDL	2.34113943172645	0.614018023234524	74.43425750732422	0.47727349400520325	8.499513626098633	nan	inf
monomer-50-nr2-run1_result_141	11	LSKLLAETAKATAAAAAAGKDASKVKAAGEKKIAAIKAALAALKALHPDL	4.25544726845357	0.2633226750094182	73.10767364501953	0.36626994609832764	10.77035903930664	nan	inf
monomer-50-nr2-run1_result_141	12	LAKLEEATKKAAAEAKAKGEDATKVKAAGEAKIAAIKAAAAAAAAANPLA	2.2123783663736063	0.5485106404207106	72.3964614868164	0.3987504243850708	10.141443252563477	nan	inf
monomer-50-nr2-run1_result_141	13	ASALEAAVAAAAAAAKALGQDYSAVLAAGLEAIAAARAAAAALAAAHPDL	2.926286991436243	0.4549192684509866	76.1810302734375	0.4824422597885132	8.330645561218262	nan	inf
monomer-50-nr2-run1_result_141	14	EAAARAALAAATAAAAAAGEDAAAVAAAGRAAIAAARAAAAAAAAAHPDL	2.207101443185522	0.5467842251248439	74.91316986083984	0.505189061164856	7.906930923461914	nan	inf
monomer-50-nr2-run1_result_141	15	AAAAAAAAAAAAAAAAAAGRDASAVRAAGAAAIAAAAAAAAAAAAAHPLL	3.8954900749981283	0.2855741969282781	66.86280059814453	0.4720684289932251	8.60157299041748	nan	inf
monomer-50-nr2-run1_result_141	16	LAALEAAAAAATAAAAAAGEDASAVAAAAQAAIAAARAAAAALAALHPDL	3.437507831197398	0.3401892691269953	72.29158782958984	0.5117529630661011	7.362377166748047	nan	inf
monomer-50-nr2-run1_result_141	17	LEAPIAATKAAAAAAKAAGKDYTKVLAAGLAKIAAAIAAAAAAAAANPEL	4.659300840180941	0.2087799452169107	65.37235260009766	0.39675483107566833	10.200959205627441	nan	inf
monomer-50-nr2-run1_result_141	18	LAAAAAAVAAATAAARAAGEDAAAVRAAGKAAIAAARAAAAAAAAAHPDL	2.0171464232387812	0.6139450756619214	79.96510314941406	0.5695081353187561	5.639215469360352	nan	inf
monomer-50-nr2-run1_result_141	19	AAAAAAAAAAAAAAAAALGRDAAAVAAAGAAAIAAAAAAAAALAAAHPDL	3.7193331221375114	0.3550318107740121	65.45086669921875	0.4788195490837097	9.481751441955566	nan	inf
monomer-50-nr2-run1_result_141	20	LTKLKKEVEELTKKYKELGKDYTKVKEEGKKKIEKVKELLEKLKKENPNL	1.0150902761773153	0.8617454456059674	88.6117172241211	0.5329936742782593	5.275842666625977	nan	inf
monomer-50-nr2-run1_result_141	21	LAALAAATAAATAAAAAAGRDAAAVAAAGAAAIAAAAAALAALAAAHPDL	2.341907775444672	0.526100810876244	71.69124603271484	0.49639105796813965	7.497429370880127	nan	inf
monomer-50-nr2-run1_result_141	22	LTEAVAARDAATAAAAAAGKDATKVRAAGAAEIAAARAAAALAAALHPDL	14.982385700558462	0.06376794908816297	82.35533142089844	0.4570898115634918	8.81998348236084	nan	inf
monomer-50-nr2-run1_result_141	23	AAALAAARDAATAAAAALGRDAAAVAAAGAAAIAAAAAAAAALAAAHPDL	15.040848599130172	0.06464047840664805	92.76134490966797	0.6179250478744507	4.428536415100098	nan	inf
monomer-50-nr2-run1_result_141	24	AEALRAARAAAAAAARAAGEDEAAVRAAGEAEIEAAEAAAAAAAAAHPDL	3.2976438737132523	0.3847423895850882	79.25434112548828	0.49484026432037354	8.57260799407959	nan	inf
monomer-50-nr2-run1_result_141	25	AAAARAALEAAAAAAAAAGRDATAVRAAGEAAIAAAEAAAAAAAAAHPDL	4.352871637047744	0.253911938499166	75.14188385009766	0.5244424939155579	6.746605396270752	nan	inf
monomer-50-nr2-run1_result_141	26	LAALVAARAAAAAAARAAGRDYAAVAAAGAAAIAATLAALAELAAAHPDL	1.9742536605272916	0.6012619371110048	74.64508819580078	0.5023942589759827	7.656033992767334	nan	inf
monomer-50-nr2-run1_result_141	27	LDALRAARAAATAAAAAAGEDASAVAAAGEAEIAAAEAAAAALAAAHPDL	1.0340069534346565	0.8395716432280648	81.29373931884766	0.5405380129814148	6.480366230010986	nan	inf
monomer-50-nr2-run1_result_141	28	AAAAEAALAAATAAAAAAGRDAAAVAEAGKAAIAAARAAAAAAAAAAPLL	4.0459206692896865	0.2792446910745168	70.8581314086914	0.48562565445899963	8.104957580566406	nan	inf
monomer-50-nr2-run1_result_141	29	MKKLIEEVKKKTKEAKEKGEDYKKVEEAGKEKIKKYEAEKKKLKALYPLL	0.7532832712052718	0.905139475797941	83.86204528808594	0.47847145795822144	6.960110664367676	nan	inf
monomer-50-nr2-run1_result_141	30	LAALRAATAAATAAARAAGRDAAAVAAAGRAAIAAARAAAAAAAAAAPDL	3.5573703786953086	0.37131238150037704	68.59125518798828	0.4600452184677124	9.933300971984863	nan	inf
monomer-50-nr2-run1_result_141	31	AAAAAAARAAATAAAAAAGRDAAAVAAAGAAALAAAAAAAAAAAAAAPDA	14.853318051816233	0.0742383642226807	72.77397918701172	0.48260918259620667	9.747036933898926	nan	inf
monomer-50-nr2-run1_result_142	0	REEEEERERRRREEREEEERRRREEEEERRREEERREREEEERRRREEEE	0.7841123049958362	0.9045661344250933	97.5387191772461	0.659279465675354	2.623915195465088	nan	inf
monomer-50-nr2-run1_result_142	1	AAAAAAAAAAAAAAAAAAAAAAAAAAAAAAAAAAAAAAAAAAAAAAAAAA	0.5349756672212921	0.9496357530626305	91.72755432128906	0.6436747908592224	3.1440486907958984	nan	inf
monomer-50-nr2-run1_result_142	2	AAAAAAEAEARAAAEAAAAAAAAAAAAAAAAAAAAAEAAAARAAEAAAAA	0.5804019221546693	0.9406626943957318	96.75007629394531	0.7015346884727478	2.311471700668335	nan	inf
monomer-50-nr2-run1_result_142	3	AAAAAAAAAAAAAAAAAAAAAAAAAAAAAAAAAAAAAAAAAAAAAAAAAA	0.5349756672212921	0.9496357530626305	91.72755432128906	0.6436747908592224	3.1440486907958984	nan	inf
monomer-50-nr2-run1_result_142	4	AAAAAAAAAARAAAAAAAAAAAAAAAAAAAAAAAAAAAAAAAAAAAAAAA	0.6135548923455102	0.9363682419020225	90.7786865234375	0.6455596089363098	3.150601387023926	nan	inf
monomer-50-nr2-run1_result_142	5	AAAAAAAAAAAAAAAEAEAEARRREAEARRAAEEAARAAAELEARAAALA	0.5924281398574873	0.9407618659181619	96.83783721923828	0.6939880847930908	2.418761730194092	nan	inf
monomer-50-nr2-run1_result_142	6	AAAAAAAAAAAAAAAAAAAAAAAAAAAAAAAAAAAAAAAAAAAAAAAAAR	0.77444124551295	0.9081853081060056	91.0677490234375	0.6413571834564209	3.0952608585357666	nan	inf
monomer-50-nr2-run1_result_142	7	GLKKELEEEKKKKEEEEKEKKEKEEEEKKKEEEKKKEEKKKEEKKKKELE	0.6722614998386539	0.9267744537227723	95.3441390991211	0.5909605026245117	3.6610631942749023	nan	inf
monomer-50-nr2-run1_result_142	8	GREEEERERREEEERRRREEEERRRREEERREEEEERERRERERRERERR	0.6078081037483105	0.9346560628766076	97.11450958251953	0.6429020762443542	3.0114784240722656	nan	inf
monomer-50-nr2-run1_result_142	9	AAAEEAERERRERERREEEERRREEEERRRREEERREAEARRRAEEAALA	0.6947144215055632	0.9212247754658043	97.17644500732422	0.6617169380187988	2.783951997756958	nan	inf
monomer-50-nr2-run1_result_142	10	AEEERKRREEEERREEEERKRREEEEREREEEEKKKEEEEKKREEERRKK	0.5692452670124646	0.9419917138490997	96.4098129272461	0.6248576641082764	3.031639814376831	nan	inf
monomer-50-nr2-run1_result_142	11	GAAAAAAAAAAAAAAAAAAAAAEAAAAAAAAAAAAAAAAAARAAEAAAAA	0.6465862150954853	0.9298779379121714	95.5106430053711	0.6986783742904663	2.5420398712158203	nan	inf
monomer-50-nr2-run1_result_142	12	GLLEELKKAKEEAEKEKEKKKKEEEEEKKKKEEEKKKKEEEEEKKKKEEL	0.7183907913329411	0.9179519726312132	94.53202819824219	0.5737079977989197	4.104777812957764	nan	inf
monomer-50-nr2-run1_result_142	13	AAAAAAAAAAAAAAAAAAAAAAAAAAAAAAAAAAAAAAAAAAAAAAAAAA	0.5349756672212921	0.9496357530626305	91.72755432128906	0.6436747908592224	3.1440486907958984	nan	inf
monomer-50-nr2-run1_result_142	14	EEEERRREEEERRRREEEERRRRREEEERREREEEERRRREEEERRRELE	0.6725969275012983	0.9239251953595995	97.04388427734375	0.6382743716239929	3.0217339992523193	nan	inf
monomer-50-nr2-run1_result_142	15	AAAAAAAAAAAAAAAAAAAAAAEAEAARAAAEAAAAEAAARAAAEAAAAA	0.5703924448748188	0.9444005016006375	96.2086181640625	0.6992596983909607	2.32875657081604	nan	inf
monomer-50-nr2-run1_result_142	16	AAAAAAAAAEAAAAAAAAAAEAAAAAAAAAAAAAAAAAAAAAAAAAAAAA	0.5555659192398867	0.9446384390482371	96.02793884277344	0.6971045136451721	2.540505886077881	nan	inf
monomer-50-nr2-run1_result_142	17	AAAAAAAAAAAAAAAAAAAAAAAAAAAAAAAAAAAAAAAAAAAAAAAAAA	0.5349756672212921	0.9496357530626305	91.72755432128906	0.6436747908592224	3.1440486907958984	nan	inf
monomer-50-nr2-run1_result_142	18	AAAAAAAAAAAAAAAAAAAAAAAAAAAAAAAAAAAAAAAAARAAAAAALA	0.5250716292661097	0.9513253251068698	91.06647491455078	0.6400651931762695	3.1922969818115234	nan	inf
monomer-50-nr2-run1_result_142	19	AAAAAAAAAAAAAAAAAAAAAAAAAAAAAAAAAAAAAAAAAAAAAAAAAA	0.5349756672212921	0.9496357530626305	91.72755432128906	0.6436747908592224	3.1440486907958984	nan	inf
monomer-50-nr2-run1_result_142	20	AAAAAAAAAAAAAAAAAAAAAAAAAAAAAAAAAAAAAAAAAAAAAAAALA	0.4942393875204827	0.956702101125219	92.2090835571289	0.6482362747192383	3.259331226348877	nan	inf
monomer-50-nr2-run1_result_142	21	EERRRLEEEEAERRRREEEERRREEERRREREEEEERERRRREELERRRR	0.6862341934743301	0.9254996042485524	95.17986297607422	0.591866135597229	4.14329195022583	nan	inf
monomer-50-nr2-run1_result_142	22	AAAAAAAAAAAAAAAAAAAAAAAAAAAAAAAAAAAAAAAAAAAAAAAAAA	0.5349756672212921	0.9496357530626305	91.72755432128906	0.6436747908592224	3.1440486907958984	nan	inf
monomer-50-nr2-run1_result_142	23	AAAAAAAAAAAAAAAAAAAAAAAAAAAAAAAAAAAAAAAAAAAAAAAALA	0.4942393875204827	0.956702101125219	92.2090835571289	0.6482362747192383	3.259331226348877	nan	inf
monomer-50-nr2-run1_result_142	24	AAAAAAAAAAAAAAAAAAAAAAAAAAAAAAAAAAAAAAAAAAAAAAAAAA	0.5349756672212921	0.9496357530626305	91.72755432128906	0.6436747908592224	3.1440486907958984	nan	inf
monomer-50-nr2-run1_result_142	25	GEEERRREEEERRRREEEERRREEERRREEEERRRREEEERREREARARR	0.5537369952667015	0.944399900076301	97.04883575439453	0.6429712772369385	3.0679609775543213	nan	inf
monomer-50-nr2-run1_result_142	26	AAAAAAAAAAAAAAAAAAAAEAAAAAAAAAAAAAAAEAAAAAAAAAAAAA	0.5503765974520505	0.9483747246827181	95.0058364868164	0.691382110118866	2.57000470161438	nan	inf
monomer-50-nr2-run1_result_142	27	AAAAAAAAAAAAAAAAAAAAAAAAAAAAAAAAAAAAAAAAAAAAAAAAAA	0.5349756672212921	0.9496357530626305	91.72755432128906	0.6436747908592224	3.1440486907958984	nan	inf
monomer-50-nr2-run1_result_142	28	GAEEERERERREREEEERRRREEERRREEEEEERRREEEERRRREEEERR	0.4465054649149662	0.9635758489534981	97.5101089477539	0.6607667207717896	2.801077365875244	nan	inf
monomer-50-nr2-run1_result_142	29	EEEERRRREEEERRRREEERRRREEEEERERERREREEEERRRRELEELE	0.8111624088063204	0.8935075672727797	97.17913055419922	0.6375556588172913	3.0323102474212646	nan	inf
monomer-50-nr2-run1_result_142	30	AAAAAAAAAAAAAAAAAAAAAAAAAAAAAAAAAAAAAAAAAAAAAAAAAA	0.5349756672212921	0.9496357530626305	91.72755432128906	0.6436747908592224	3.1440486907958984	nan	inf
monomer-50-nr2-run1_result_142	31	AAAAAAAAAAAAAAAAAAAAAAAAAAAAAAAAAAAAAAAAAAAAAAAAAA	0.5349756672212921	0.9496357530626305	91.72755432128906	0.6436747908592224	3.1440486907958984	nan	inf
monomer-50-nr2-run1_result_143	0	DKKGKKKFEKYAKKNENIKSKKEAKKKIKEYMKKNNIKSMKKFSLEKYKK	2.513188679607555	0.6404099426561504	69.05619049072266	0.3949059247970581	10.44818115234375	nan	inf
monomer-50-nr2-run1_result_143	1	QKEGEKKFKEYLKKEKNIKSDEEARKAIEEWKKKNGEKSMKKFTLEKYKK	8.11578556009251	0.40305735054915104	77.30086517333984	0.4916943907737732	6.853071689605713	nan	inf
monomer-50-nr2-run1_result_143	2	DEEGYKKFEEYAKKTLNIKSKEEAKKEWEEYKKKNNITSMEKFTLENYKK	0.8966497431310392	0.8828044627916088	78.15008544921875	0.49214446544647217	6.6211957931518555	nan	inf
monomer-50-nr2-run1_result_143	3	EKKKYKEFAEYAKKNLNIKSKKEAKKAWKEYKKKNNIKDGSKFTLEKFKK	1.357624421269415	0.8509701555104783	76.65000915527344	0.46672672033309937	7.244365215301514	nan	inf
monomer-50-nr2-run1_result_143	4	DKKAYEKFEKYARKNLGVKSKEEAKELWKEYMKKNGWKDGSKFTLEKYKK	1.8664811547515985	0.6897597330242005	77.58783721923828	0.49604567885398865	7.8830718994140625	nan	inf
monomer-50-nr2-run1_result_143	5	DKKGYKKFKKYAKKNKNIKSKKEAKKEAKKYKKKNKIKDWSKFTLEKYKK	8.873543291219733	0.315094104825369	74.34881591796875	0.44718050956726074	9.160455703735352	nan	inf
monomer-50-nr2-run1_result_143	6	EKEKYKEFEEYAKKELNIKSKEEAKKLWKEYMKKNNWKSMSKFTLEKYKK	3.8654511339494775	0.45253589355379487	73.132568359375	0.41811585426330566	10.270404815673828	nan	inf
monomer-50-nr2-run1_result_143	7	NKKEYKKFEEYAKKTKNIKSKEEAKKEWKEWMKKNNWKSGEKFTLKKYKE	7.725327610202485	0.2652355422225795	77.11137390136719	0.48378053307533264	7.4487152099609375	nan	inf
monomer-50-nr2-run1_result_143	8	DSKKYKEFAKYAKKNLNIKSKEEAKKLWKEYMKKNNWKDGSKFTLEKFKK	1.1973185499817505	0.8570131538707352	87.2017593383789	0.5888376832008362	4.71517276763916	nan	inf
monomer-50-nr2-run1_result_143	9	EKEAREKFGRYAKKNLGLKSKEEVEELWKEWMKKNNWKDMSKFTLERFKK	9.498147046082824	0.169396624441773	76.78860473632812	0.46490275859832764	9.453832626342773	nan	inf
monomer-50-nr2-run1_result_143	10	DKEAYEKFAKYLKKNKNIKSEEEARKAWKEYKKKNGITSGEKFTLEKYKE	7.625388909238788	0.3424671230737737	78.74738311767578	0.5223095417022705	6.445255756378174	nan	inf
monomer-50-nr2-run1_result_143	11	EKKARKKFEKYLKKTKNIKSKEEANKAWKEWMKKNGWKDGSKFTLEKYKK	8.316831135888764	0.2871791152593057	74.69329833984375	0.4773884415626526	7.812966823577881	nan	inf
monomer-50-nr2-run1_result_143	12	DKKAYKKFAKYAKKTKKIKSKKKAKKKWKKWMKKNNWKSGKKFTLKRYKK	8.596113991748808	0.22316759489569926	70.25198364257812	0.4214032292366028	11.12399959564209	nan	inf
monomer-50-nr2-run1_result_143	13	EKEGEEKFEKYLKKTKGIKSKEEAKEAIKEYMEKNGIKSMSEFTLEKYKE	3.0841755063105096	0.5782585410243543	77.21295928955078	0.47970157861709595	7.234121799468994	nan	inf
monomer-50-nr2-run1_result_143	14	NKKAKKKFYKYAKKTKNIKSKKEAEKEWKKYKKKNNWSDGSKFTLEKYKK	1.4823057440019172	0.8071614508441327	79.00359344482422	0.5049569010734558	6.555017948150635	nan	inf
monomer-50-nr2-run1_result_143	15	NKKGKKKFAKYLRKNKNIKSKEEAKKEIKKYMKKNNIKNMSKFTLEKYKK	1.6327347857871775	0.7914148013979954	89.09123992919922	0.6150835752487183	3.8860464096069336	nan	inf
monomer-50-nr2-run1_result_143	16	EEEAYKKFAEYLKKEKGIKSEEEAKKAWKEWMKKNKKKDMSKFTLEEYKK	1.014190070466118	0.8572827560050963	83.3753890991211	0.548923134803772	5.476562976837158	nan	inf
monomer-50-nr2-run1_result_143	17	EKKGYEKFKKYAKKNLNVKSDEEAKKLWEEYKKKNNITSMEKFTLENFKK	0.9262416349072142	0.879404984672897	79.81385803222656	0.5149571299552917	6.316490173339844	nan	inf
monomer-50-nr2-run1_result_143	18	NKKAYKKFAKYLRKNKKIKSKKEARKAWKKYMKKNNIKDGSKFTLKKYKK	1.7112518214810086	0.7926125064866436	81.30025482177734	0.5616394877433777	6.4690022468566895	nan	inf
monomer-50-nr2-run1_result_143	19	NKKEKKKFKKYAKKELNIKNKKEAKKEIKKWMKENNWKNMKKFTLEKYKK	8.485912293284402	0.1558023377310808	75.62260437011719	0.41640979051589966	8.660117149353027	nan	inf
monomer-50-nr2-run1_result_143	20	EKKGYKKFKEYLKKTKNIKSKKEAKKARKEYMKKNNIKSWKKFTLEKYKE	7.839393004832914	0.2842089031652139	76.63414764404297	0.5018179416656494	7.513999938964844	nan	inf
monomer-50-nr2-run1_result_143	21	DEKGYKKFEEYLRKNKGIKSKEEAEKARKEFMKKNGITSWEKFTLERYKA	2.9006041162440215	0.6108434117185523	75.8367691040039	0.4653467535972595	7.181135654449463	nan	inf
monomer-50-nr2-run1_result_143	22	NEEEKKKFYEYAKKNLNIKSKEEAEKEIKEYMKKNNIKDFSKFTLENYKK	1.5006072273616573	0.7341240388539005	89.12843322753906	0.6133051514625549	3.920499086380005	nan	inf
monomer-50-nr2-run1_result_143	23	DKKAYDKFAKYLKKTKNIKSKKEAKKAWKKYMKKNNIKSMKKFTLKKYKK	9.31150027859949	0.14402340999803293	73.65363311767578	0.4198586940765381	10.779272079467773	nan	inf
monomer-50-nr2-run1_result_143	24	NKKGYKKFAEYLKKKKNIKSKKEAKKARKKYMKKNNIKDWSKFSLEKYKK	1.6365804870750202	0.7101520098559948	79.20362854003906	0.5232980251312256	6.4725542068481445	nan	inf
monomer-50-nr2-run1_result_143	25	EEEAKKKFYKYLKKEKNIKSKKEADKAWKKYMKKNNWKSGEKFTLEKYKE	1.4317644026802274	0.8320793840576904	78.05941009521484	0.4882941246032715	6.903816223144531	nan	inf
monomer-50-nr2-run1_result_143	26	EKKAYKKFKKYAKKTKNIKSKEEAKKEWKEYKKKNGIKSGKKFTLKKYKE	1.5929384688091415	0.7973081393521027	78.01444244384766	0.5000324249267578	7.075796604156494	nan	inf
monomer-50-nr2-run1_result_143	27	EKKAKKKFYKYIKKKENIKSKEEAEKAWKEYMKKNNWKSGKKFTLEKYKS	6.13750323821302	0.3338699590234006	69.24247741699219	0.38569697737693787	10.287464141845703	nan	inf
monomer-50-nr2-run1_result_143	28	DAAARRKFGRYLRKTKGLKSRAEINKAWREWMKKNGWTSGSKFTLERYKK	9.581423380766054	0.16339832802139195	69.27566528320312	0.4292718470096588	10.62923526763916	nan	inf
monomer-50-nr2-run1_result_143	29	EEKGRKKFYKYAKKKKNIKSKEEADKEEKEYMKKNNIKDWSKFTLEKYEK	2.5058461744217144	0.6573618057382161	77.40220642089844	0.4687938094139099	6.8752312660217285	nan	inf
monomer-50-nr2-run1_result_143	30	NKKGYKKFKKYAKKTKNIKSKKEAKKLIKEYKKKNNIKDMSKFTLEKYKK	9.105285970493705	0.22252555000000332	72.80569458007812	0.4077533483505249	9.895316123962402	nan	inf
monomer-50-nr2-run1_result_143	31	DKEKEKEFEKYAKKTKNIKSKEEAKKEIEEYKKKNNIKDWSKFTLENYKK	9.450396776142739	0.26781106506204955	77.3284683227539	0.4955172538757324	7.174720287322998	nan	inf
monomer-50-nr2-run1_result_144	0	MKKTIKIEDEETGKTYEEEIEVDEEKMSEEDLEKLKKELEEKAKEEAKKE	1.325327161539233	0.7680387484045202	81.86405944824219	0.4825793504714966	5.922603130340576	nan	inf
monomer-50-nr2-run1_result_144	1	MKVTITYEDKESGKTYKKEIEYDPEKHSPEDIEKLKEEFKKKAEEEAKKE	1.1940361215749042	0.8115625009331311	84.89449310302734	0.47763073444366455	5.491693019866943	nan	inf
monomer-50-nr2-run1_result_144	2	MKITITYEDKETGKTHTWEVEYDPEKHTPEDFEALKARLKEQAKAEALAA	0.9624150390078278	0.8604954360562777	85.0487060546875	0.4713451862335205	5.561087131500244	nan	inf
monomer-50-nr2-run1_result_144	3	MKVTITYEDKESGKTYTREVEYDPEKHSPEDIAELKKQFAEEAKAEAAAE	1.088164971674749	0.8298604965182115	85.03153228759766	0.4988788366317749	5.081948280334473	nan	inf
monomer-50-nr2-run1_result_144	4	MKVTLTYEDEASGRTYTREVEVDPEKHSPEDLAALREAFAAEAKEEAAAA	0.918444445646636	0.8719883558566087	83.80690002441406	0.5019039511680603	5.138638019561768	nan	inf
monomer-50-nr2-run1_result_144	5	MKVKIVYYDEETGKTYEKEIEYDPEKHSPEDIKELKEKFAKEAKEKAKKE	1.05868974094014	0.8341735339045978	85.57366943359375	0.4891267716884613	5.392174243927002	nan	inf
monomer-50-nr2-run1_result_144	6	MEITITYEDKETGKTFTKKIEYDPEKHSEEDIEKLKEKFKEEAKKEAKEA	0.8085778571945502	0.8937570209732734	85.39862823486328	0.4987145960330963	5.124741554260254	nan	inf
monomer-50-nr2-run1_result_144	7	MKIKIVYYDEETGKTYEKEVYYDPEEDSEEDFEELKEEFEEEAKKEAEEE	0.9615234873166559	0.8608601727283742	86.99520111083984	0.5316827297210693	4.39428186416626	nan	inf
monomer-50-nr2-run1_result_144	8	MKVTITYEDKETGKTYTKEVEYDPEKDTPEDWAAKKAAFKAEAKAAAKAA	0.7532542347471463	0.9054173365290668	85.68648529052734	0.5275941491127014	4.777576923370361	nan	inf
monomer-50-nr2-run1_result_144	9	MKVTLTVEDAASGKTFTAEVEVDPEKDSPEKLEALKAALAAQAKAEAAAA	1.0762263491523292	0.8414676399282953	79.23170471191406	0.46130141615867615	6.300332069396973	nan	inf
monomer-50-nr2-run1_result_144	10	MTVTLTYYDEESGRTFTRDVEVDPEKDSPEDLAALRAAFAAEARAAAAAA	0.8020229793634642	0.8979189628317157	86.83629608154297	0.5671192407608032	4.394150733947754	nan	inf
monomer-50-nr2-run1_result_144	11	MKVKLKYEDKETGKVYEKEVEYDPEKHSPEDWEKLKEEFKKEAKEKAEKE	0.8375049047425357	0.8918232111204335	87.91986083984375	0.5395206212997437	4.528700351715088	nan	inf
monomer-50-nr2-run1_result_144	12	MKVTITYKDEETGKTYTKEIELNPEKDSPEDIEKLKKEFAEEAKKEALEA	1.0278705592448245	0.8460580739324104	84.5322265625	0.4786558747291565	5.543155193328857	nan	inf
monomer-50-nr2-run1_result_144	13	MKVTITYYDEESGKTYTKEVYYDPEKDSPEDWEELKKKFAEEAKAAAAAA	0.7480598097609568	0.9068079376221293	86.81537628173828	0.5323441028594971	4.576080322265625	nan	inf
monomer-50-nr2-run1_result_144	14	MWVKITYYDEESGKTYEKWVYYDPEKHTPEDIAALKEAFKAEAKAAAAAA	1.0719802640752938	0.8294399001838196	84.05218505859375	0.49432817101478577	5.389763832092285	nan	inf
monomer-50-nr2-run1_result_144	15	MKVKIKYEDEETGKVYEKEIEYDPEKHTPEDIEKLKKELEEEAKKKAKEE	1.1353557405532988	0.8117921525445091	84.73591613769531	0.48447686433792114	5.439719200134277	nan	inf
monomer-50-nr2-run1_result_144	16	MKVTIVYEDEETGKTYEKEVEYDPEKHSEEDWEKLKKELEEEAKKKALEE	1.370885794112242	0.7758289660184975	84.49369049072266	0.5023167133331299	5.510971546173096	nan	inf
monomer-50-nr2-run1_result_144	17	MKITITYYDEESGKTYTKEIEYDPKKHSKEDIEKLKEEFKKEAKEKAKKE	0.8086742777038419	0.8928435444205094	84.7913589477539	0.4751533567905426	5.68494176864624	nan	inf
monomer-50-nr2-run1_result_144	18	MKVTLTYYDEESGKTYTAEIELDPEKHTPADIEALKAALAAEAKAKAAAE	1.3264860004713002	0.7778166127111872	80.14435577392578	0.4478538930416107	6.560965538024902	nan	inf
monomer-50-nr2-run1_result_144	19	MKVTITYYDEESGKTYTWEVELDPEKHSPEDVAKLKEELAAEAKAKAAAE	1.23455677039117	0.7901644354489581	83.25296020507812	0.4699784815311432	5.686646938323975	nan	inf
monomer-50-nr2-run1_result_144	20	MKVTVTYEDEASGKTYTREWELDPEEDSPEDVAERLAAFKEEAREQAAAE	1.0846515050376506	0.84237625642935	85.60411834716797	0.5297216773033142	4.784282207489014	nan	inf
monomer-50-nr2-run1_result_144	21	MKVTITYYDKETGKTYTKEVEYDPEKHSPEDIAALKAKFKEEAEKEAKEA	0.9655591244754399	0.8983871198587409	86.12354278564453	0.5000967383384705	4.9723334312438965	nan	inf
monomer-50-nr2-run1_result_144	22	MKVTIEYEDKETGKVYKKEIELDPEKHSPEDIEKLKKEFEEEAREEAEEE	1.0578990061998095	0.8401627133908893	85.34759521484375	0.5027990341186523	5.171134948730469	nan	inf
monomer-50-nr2-run1_result_144	23	MKVKITYYDEESGKTYEWEVELDPEKHSPEDVAALKEKLKAEAKEKAAKE	1.3213088884436452	0.768038271719111	81.70087432861328	0.44291114807128906	6.469060897827148	nan	inf
monomer-50-nr2-run1_result_144	24	MKKTITYYDKETGKTYKKEVYIDEEKDSKEKIEELKKKFEKEAKEKAKKE	1.0783800100967842	0.8301946537234742	84.1410140991211	0.48756521940231323	5.945184707641602	nan	inf
monomer-50-nr2-run1_result_144	25	MEETLTYYDAATGRTYTRTVYVDPEADSPEDLAALREAFAAEAREAAAAA	0.6778747746127312	0.9255075542581744	86.14739990234375	0.5553246140480042	4.500094413757324	nan	inf
monomer-50-nr2-run1_result_144	26	MKITITYYDEETGKTYTKEIYYDPEKHTPEDLKKLIEQFKKEAKEKAKAE	0.8266645796196223	0.8937600470457089	87.3017578125	0.5193610191345215	4.87012243270874	nan	inf
monomer-50-nr2-run1_result_144	27	MWVTLRYYDEESGRTFEREVYLDPERHSPEDVEELRERLAEEAREEAAAE	0.9249044138212651	0.8643501554530688	88.12345886230469	0.562537670135498	4.1076531410217285	nan	inf
monomer-50-nr2-run1_result_144	28	MWVTIEYYDEETGKTYKEEVYYDPEKDSPEDWEKLKEELKEKAKKEAKEE	1.0120608166965748	0.8471009469744394	83.77796936035156	0.49128851294517517	5.749424457550049	nan	inf
monomer-50-nr2-run1_result_144	29	MTVTLTYYDEETGKTYTAEVEVDPERHSPADLAALREELAAAARAAAAAE	0.9967364190774711	0.8558611735934598	84.66886901855469	0.5092193484306335	4.9760355949401855	nan	inf
monomer-50-nr2-run1_result_144	30	MKVTITYYDAESGKTYTREVELDPEKHSPEDIAALKAAFAAEAKEKAAAE	1.3368072879021293	0.7644420889615106	81.42652130126953	0.46758416295051575	6.148344039916992	nan	inf
monomer-50-nr2-run1_result_144	31	MKVTITYYDAESGKTFTKDVDYDPEKMSPADFAALKAEFAAQAKAEAAAA	1.0607023827931186	0.8394341061675696	80.81131744384766	0.4581059217453003	6.0699310302734375	nan	inf
monomer-50-nr2-run1_result_145	0	AAAAAAAAAEAAAAAAAAAAAAAAAAAAAAAAAAAAAAAAAAAAAAAAAA	0.6927878717306702	0.9178904308007122	95.58687591552734	0.6756638288497925	2.6371302604675293	nan	inf
monomer-50-nr2-run1_result_145	1	AAAAAAAAAAAAAEAAAAAEAARRAAEEAAAAAAAAEAAAAAAAAAALAA	0.741487985183225	0.9075803447565569	95.93769073486328	0.6973214149475098	2.4647717475891113	nan	inf
monomer-50-nr2-run1_result_145	2	AAAAAAAAAAAAAAAAAAAAAAAAAAAAAAAAAAAAAAAAAAAAAAAAAA	0.5784137870869033	0.9407091299964973	91.72755432128906	0.6436747908592224	3.1440486907958984	nan	inf
monomer-50-nr2-run1_result_145	3	AAAAAAAAAAAAAAAAAAAAAAAAAAAAAAAAAAAAAAAAAAAAAAAAAA	0.5784137870869033	0.9407091299964973	91.72755432128906	0.6436747908592224	3.1440486907958984	nan	inf
monomer-50-nr2-run1_result_145	4	AAAAAAAAAAAAAAAAAEAAAAAAAAAAAAAAAAAEEAARAAEALAAALA	0.6570869021732042	0.9260474026622885	96.18582153320312	0.6917487382888794	2.433494806289673	nan	inf
monomer-50-nr2-run1_result_145	5	AAAAAAAAAAAAAAAAAAAAAAAAEAAAAAAEAAAAAAAAAAAAAAAALA	0.6770814964082942	0.9208714538792975	95.45648956298828	0.7033907175064087	2.626654863357544	nan	inf
monomer-50-nr2-run1_result_145	6	AAAAEAAAAAAAAAAAAAAAAAAAAAAAAAAEAAAAAEAAAAAAAAAAAA	0.7266403956808124	0.9133058697304726	96.35132598876953	0.6896801590919495	2.4899988174438477	nan	inf
monomer-50-nr2-run1_result_145	7	AAAAEAAARAAAAAAEAAAAAAAEAAAAAAAAAAAAAAAAAAAAAAAAAA	0.6155263353945034	0.9338427348008946	96.24861145019531	0.7034079432487488	2.4066214561462402	nan	inf
monomer-50-nr2-run1_result_145	8	AAAEAAAAAAAEAAARAAEEAAAAAAAAAAAAAAEAAAREAAAELAAALA	0.5556114982841616	0.9453904649009465	96.85247802734375	0.6994796991348267	2.3658947944641113	nan	inf
monomer-50-nr2-run1_result_145	9	AAAAAAREAAERAAAEAAAAAAREAEEAAAAARAAEEAAAAAAAAALEAA	0.6506850886168286	0.9281508399056646	96.90821838378906	0.7115686535835266	2.1802587509155273	nan	inf
monomer-50-nr2-run1_result_145	10	GEEEERRREEERRREEERRREEERRREERERREREEREEREREEERRRLE	0.4869738930829916	0.9568453066830281	97.4696273803711	0.6575798988342285	2.924959182739258	nan	inf
monomer-50-nr2-run1_result_145	11	AAAAAAAAAAAAAAAAAAAEAAAAAAAAAAAAAAAAAAAAAAAALAALAA	0.6716719178920698	0.9221885886716192	93.96592712402344	0.6865991950035095	2.7882373332977295	nan	inf
monomer-50-nr2-run1_result_145	12	AAAAAAAAAAAAAAAEAAAAAAAAAAAAAAAAAAAAAAAAAAAAAAAALA	0.6583994927644287	0.9261490044939278	94.03560638427734	0.6793533563613892	2.7958178520202637	nan	inf
monomer-50-nr2-run1_result_145	13	AAAEAARAAAEAAARAAAAEAAAAAAAAAAAAEAEAAAAAAAAAAEAARA	0.7548248825391944	0.9077772550102378	96.71817779541016	0.6993156671524048	2.31135630607605	nan	inf
monomer-50-nr2-run1_result_145	14	AAAAAAAAAAAAAAAAAAAAAAAEAAAAAAAAAAAAAAAAAAAAAEAAAA	0.6023233908970671	0.9356209134361404	95.50726318359375	0.6967865228652954	2.4614944458007812	nan	inf
monomer-50-nr2-run1_result_145	15	AAAAAAAAAAAAAAAAAAAEAARAAEAAAAAAAAEAAAAAAAAALAALAA	0.6198200151263583	0.9323570020239881	95.70381927490234	0.7072917222976685	2.5202443599700928	nan	inf
monomer-50-nr2-run1_result_145	16	AAAAAAAAAAAAAAEAAAAAAAAAAAAEAAAAAAAEAAAAAAAAAAAALE	0.6944389389139082	0.9174194856488758	96.13552856445312	0.7007309198379517	2.480242967605591	nan	inf
monomer-50-nr2-run1_result_145	17	AAAAAEAAAAAEAAAAAAAAAAAEAAAAAAAAAAAAAAAAAAAAAAAAAA	0.6961977358047373	0.9191963136354551	96.48072052001953	0.7008256316184998	2.4312546253204346	nan	inf
monomer-50-nr2-run1_result_145	18	AAAEAAAAAEEAAAAAAAAAAAAAAAAAAAAAAAAAAAAAAAEAAARAAA	0.6660956586922044	0.9243466879998915	96.52213287353516	0.6964481472969055	2.3073573112487793	nan	inf
monomer-50-nr2-run1_result_145	19	AEEERRRREEEERRRREEEREREERRRREEEERRREREEAAARAAAELAA	0.5327212052153466	0.9503423618535765	97.18782806396484	0.6620650291442871	2.815671443939209	nan	inf
monomer-50-nr2-run1_result_145	20	AAEAAAAAAARAAAEAAAAAAAAAAAAAAAAAAAEAAAAAEAAAAALAAA	0.5936760581088787	0.9372372661842893	95.71708679199219	0.6909962892532349	2.4595959186553955	nan	inf
monomer-50-nr2-run1_result_145	21	REEEEERRRREEEEERRRREEEEERRREEEERRRREEEERRREEEERRRR	0.41067105488075584	0.9693892450532603	97.32080078125	0.6474696397781372	2.8244495391845703	nan	inf
monomer-50-nr2-run1_result_145	22	AAAAAAAAAAAAAAAAAAAAAAAAAAAAAAAAAAAAAAAAAAAAAAAAAA	0.5784137870869033	0.9407091299964973	91.72755432128906	0.6436747908592224	3.1440486907958984	nan	inf
monomer-50-nr2-run1_result_145	23	AEAEARRAAEAAAAAEAAAAAAAAAAAAAAAAAAAAAAAAAAAAAAAAAA	0.6866056023086695	0.9205161700548374	96.07001495361328	0.6930162906646729	2.471691846847534	nan	inf
monomer-50-nr2-run1_result_145	24	GAAAAAAAAAAAAAAEAARRAAEEAARAAAEEERRREEAAAAAREAELRA	0.7041437017640876	0.9162335829494649	96.27972412109375	0.6966199278831482	2.5072920322418213	nan	inf
monomer-50-nr2-run1_result_145	25	ARAAAEAARRAAAAARAAAEAAAAEAAAAAAAAAAAAAAAAAAAAAAAAA	0.6740950952313801	0.9223925560313257	95.4664535522461	0.6905274987220764	2.6587636470794678	nan	inf
monomer-50-nr2-run1_result_145	26	AAAEAAAAAAAAAAAAAAAAAAAAAAAAAAAAAAAAAAAAAAAAAAAAAA	0.6406989839073344	0.930080684795482	95.53260803222656	0.6720767617225647	2.6734845638275146	nan	inf
monomer-50-nr2-run1_result_145	27	GHHEEEEEKEREEEEREEEEEEEEEEEEEREEEEEEEEEEEEEEEKLEEE	0.6659353964214954	0.925149501235281	95.42752075195312	0.6835194826126099	2.8116672039031982	nan	inf
monomer-50-nr2-run1_result_145	28	AAAAAAAAAAAAAAAAAAAAAAAAAAAAAAAAAAAEAAAAAAAEAAARAR	0.6447381410388402	0.9285681237207457	94.84029388427734	0.6750967502593994	2.55073618888855	nan	inf
monomer-50-nr2-run1_result_145	29	AAAAAAAAAAAAAAAAAAAAAAAAAAAAAAEAAAAAAAAAAAAAAAAAAA	0.6681050294823476	0.9231589221422243	93.77542877197266	0.6813681125640869	2.7327709197998047	nan	inf
monomer-50-nr2-run1_result_145	30	DAAAAAAAAAAAAAAAAAAAAAAAAAAAAAAAEAAAAAAAAAAAAALAAA	0.6765884694955107	0.9221229427494742	95.541259765625	0.6892296075820923	2.3633999824523926	nan	inf
monomer-50-nr2-run1_result_145	31	AAAAAAAAAAAERAAAAAAEAAAAAAAEAEAAAAAAAEAAAAAEAARALA	0.7583997031306876	0.9069466159698267	96.528564453125	0.70978182554245	2.340890884399414	nan	inf
monomer-50-nr2-run1_result_146	0	GPWRAAAEAFAATESDPAARAAFLEEVAETAGEAAAAAAREAWEARLAAA	1.8570995157573633	0.6546882916208339	68.8701171875	0.4041687548160553	9.922989845275879	nan	inf
monomer-50-nr2-run1_result_146	1	APWEEEAERFAEEVDDPEEIERWLERVREEYGEEAAERARRRIEARRAAR	1.0193720744053565	0.8517000230713091	91.61647033691406	0.6981823444366455	2.840703248977661	nan	inf
monomer-50-nr2-run1_result_146	2	GEWKKEVEKFIKTEKDPKKREEFLKEIEKKYGKKAAKEAKKYIEKKLAAE	0.9245641188724462	0.8761827462366049	88.384765625	0.6101396083831787	3.9584834575653076	nan	inf
monomer-50-nr2-run1_result_146	3	GPWEKEVEEFIKTESNEEEREKFLKEIEKKYGKEAAEKARKYIEKVLAAK	1.0372650877908067	0.8704144756571904	88.13441467285156	0.6207841634750366	4.009530544281006	nan	inf
monomer-50-nr2-run1_result_146	4	EEWKKEVEEFAKKEKDKKKREAFLKEIEKKYGEKAAEEAKKYIEEIDKAK	0.9236581948162157	0.8792563049234574	89.64226531982422	0.6225247383117676	3.624636650085449	nan	inf
monomer-50-nr2-run1_result_146	5	EPWQKEVEEFTKTESDPEKQEAFLKEIAEKYGEEAAAKAKAYIEKVRAAK	0.7663367173766547	0.9075556538966849	89.73902130126953	0.6360688209533691	3.465075969696045	nan	inf
monomer-50-nr2-run1_result_146	6	APWREEVRRFAATESDPEAIEAFLAEIAEKYGAEAAEEAREYIEAQRAAA	0.7415553350777027	0.9133139817736878	91.42094421386719	0.6938936114311218	2.9937148094177246	nan	inf
monomer-50-nr2-run1_result_146	7	GPWMEEAKKFAKTESDPKKRKEFLKEVEKKYGEKAAKKAEKYIKKLLKKK	0.9105048692041192	0.8787012865107257	85.63822174072266	0.566677451133728	4.959195137023926	nan	inf
monomer-50-nr2-run1_result_146	8	GPWEEEVRAFAATESDPEAWEARLAEIAEKYGEEAARRAREYIEALRAAA	0.6134002745338046	0.9436163977823061	90.74951171875	0.6811157464981079	2.9800615310668945	nan	inf
monomer-50-nr2-run1_result_146	9	GPWEEETRKFAATESDPEKIEAFLKEIAKKYGEEAAKRAKEYIEKLRAAK	0.72537202815752	0.9150244898091929	88.80790710449219	0.6298888921737671	3.7688279151916504	nan	inf
monomer-50-nr2-run1_result_146	10	PPWRAEAAAFAATNSDPAAHAAFLKDIAARYGPAAAAEARAALEARRAAA	0.6504380803187862	0.9302495559956845	87.16045379638672	0.6552829742431641	3.682796001434326	nan	inf
monomer-50-nr2-run1_result_146	11	GPWEKEVKEFTKTEKDPKKREAFLKEVEKKYGKKAAERARKYIEKVLAAK	0.6664878526513519	0.9272230754836878	87.68746948242188	0.5972880125045776	4.215559482574463	nan	inf
monomer-50-nr2-run1_result_146	12	EPWEKEVEEFAKTESDPEKFEAFLKEIEEKYGKEAAERARKKIEEERAAK	0.9567898562449758	0.8692192824791717	88.63556671142578	0.6181434392929077	3.8313686847686768	nan	inf
monomer-50-nr2-run1_result_146	13	GPWEELVRRFAATESDPEAWEAFLKEVAERYGEEAARRAREYIEAVRAAA	2.7013203547748588	0.5707536974293326	86.83486938476562	0.6271940469741821	3.957108497619629	nan	inf
monomer-50-nr2-run1_result_146	14	APWRAEAEAFAAAEADPAAHAAFLAEVAARYGPEAAAAARAAIEAVRAAA	2.9821553283021927	0.5086543970078629	79.15943908691406	0.5911878943443298	5.1259379386901855	nan	inf
monomer-50-nr2-run1_result_146	15	DPWREEAERFAATEDDPEAWAAFLARVAERYGEEAAARARAAREARLAAA	0.8374041625299022	0.8900261690273029	89.0902328491211	0.6771881580352783	3.3169171810150146	nan	inf
monomer-50-nr2-run1_result_146	16	EPWEEETERFIATEDDPEAREAFLAEIAERYGEEAARRAREYIERVEAAR	0.6705617830652638	0.9263214687148413	92.81282806396484	0.710768461227417	2.7279577255249023	nan	inf
monomer-50-nr2-run1_result_146	17	GPWEERAREFLASEDDPEAREAFLEEIAAEYGEEAAARAREYWEAVLAAR	0.6843437880748972	0.9251352062609546	87.53240966796875	0.6537896394729614	3.5848937034606934	nan	inf
monomer-50-nr2-run1_result_146	18	GPWMKEAREFLATESDPEKWEAFLKEIAEKYGKEAAEKARAYREAVLAAA	0.8043306421305212	0.9010878539575303	89.36943054199219	0.6307533979415894	3.5518994331359863	nan	inf
monomer-50-nr2-run1_result_146	19	EPWRAEAEAFAATESDPEAREAFLAEIAAKYGPEAAEAARAAIEARLAAE	0.7867595880986296	0.9001703655770901	88.16433715820312	0.648221492767334	3.5823967456817627	nan	inf
monomer-50-nr2-run1_result_146	20	GPWEKEAEEFEKKNKDEKKREEFLKEIEKKYGKKAAEKAKKKIEKKLKAK	0.7785345683023904	0.9045744312761876	87.24378967285156	0.5860041379928589	4.379978179931641	nan	inf
monomer-50-nr2-run1_result_146	21	EPWREEVRRFAATESDPAAREAFLARVAERYGPEAAEEARAYIEKLEAAA	0.9910323350030783	0.8608812891347867	89.5555419921875	0.6544129848480225	3.3528048992156982	nan	inf
monomer-50-nr2-run1_result_146	22	APWRDAVAAFIATESDPAAHEAFLAEVAERYGPEAAAEARAYIEAVRAAK	0.8001120759333261	0.8997200075351217	86.12591552734375	0.6391279697418213	3.8902759552001953	nan	inf
monomer-50-nr2-run1_result_146	23	GPWKEEVKKFIATEKDPAKREAFLKEVEKKYGKEAAEEARKYIEKVDAAK	0.6820589954399279	0.9258367598192414	89.01787567138672	0.6199786067008972	3.664081573486328	nan	inf
monomer-50-nr2-run1_result_146	24	APWKEEVKKFTATESDDEKIEAFLKEIAEKYGEEAAKEAREYIEKVKAAK	0.8790920892178701	0.8900259554646432	90.3861083984375	0.644400954246521	3.365175247192383	nan	inf
monomer-50-nr2-run1_result_146	25	GPWEEEAKRFAATEKDPKKHAAFLKEIEKKYGKEAAEKAKKAIEKRLAAE	0.828525517411936	0.8910476724008993	87.00199890136719	0.5834105610847473	4.152219295501709	nan	inf
monomer-50-nr2-run1_result_146	26	GPWEEEVKKFAATEKDPEKHEAFLKEIAKKYGEEAAKRAKAYIEKLRAAE	0.654031728587664	0.9291631185556897	88.77345275878906	0.6228675246238708	3.5590932369232178	nan	inf
monomer-50-nr2-run1_result_146	27	GPWEEEVREFAEKEKDPEAREKFLKEIEKKYGKEAAERAKEYIEKLLEEE	0.9393332342449753	0.876456584872755	90.28743743896484	0.6554445028305054	3.381999969482422	nan	inf
monomer-50-nr2-run1_result_146	28	GPWEKEAEEFMKTNKDEKEREAFLKEIEKKYGEKAAKKAKERWEKEIAAK	0.5276959237988907	0.9513410481048034	87.93363189697266	0.6109381914138794	3.9159741401672363	nan	inf
monomer-50-nr2-run1_result_146	29	APWEDEARAFAATESDPEKREAFLKEIAAKYGKEAAEKARAYWEAILAAQ	0.8704660500253023	0.8866899681783671	88.43939208984375	0.6268851161003113	3.450345993041992	nan	inf
monomer-50-nr2-run1_result_146	30	GPWKEEVEEFIKSEKDPEKIEEFLEEIKEKYGEEAAKEAREYIEKVLAAE	1.033986660583706	0.867426595629837	91.08294677734375	0.664893627166748	3.1265597343444824	nan	inf
monomer-50-nr2-run1_result_146	31	GPWEAEVRAFAATESDPAAREAFLAEVAARYGAAAAERARAYIEALEAAA	0.5988153498456958	0.9402357724643909	92.50908660888672	0.7359107732772827	2.720794200897217	nan	inf
monomer-50-nr2-run1_result_147	0	AEEEEKKKAEEEKEKERKKKEEEEKKRKKEEEEEKKKKEEEEKKKEEELK	1.2033647123556712	0.8062242914140724	95.06773376464844	0.623187780380249	3.367509365081787	nan	inf
monomer-50-nr2-run1_result_147	1	MEKEKEEEEKKEEEEKKKEEEEEEKKKEEEEKKKKEEEEEKKKEEEKKKA	1.1992417699862565	0.8005810050912383	93.95157623291016	0.6139158010482788	3.3642101287841797	nan	inf
monomer-50-nr2-run1_result_147	2	MEEEEREEEEEEEEEEEEEEEEEEEEEEEEEEEEEEEEEEEAEEEEEEER	1.3066710177303376	0.7797731358805678	94.84503936767578	0.6530592441558838	2.6668143272399902	nan	inf
monomer-50-nr2-run1_result_147	3	AAAAAAAAAAAAAEAAAREAAAAEAAAAAAAAAAAAAEAAAAAAAAAALA	1.4360062343513178	0.7537043665109354	95.6122055053711	0.7043399810791016	2.501460075378418	nan	inf
monomer-50-nr2-run1_result_147	4	AAAEAAAAAAAAAAAAEAEAAAAAAAAAEAAARAAAAAAAAAAAEAAAAA	1.4014464820621335	0.7604141705662335	96.67111206054688	0.7104595899581909	2.2987468242645264	nan	inf
monomer-50-nr2-run1_result_147	5	AAAAAAAAAAAAAEAAARAAAAAAEAAAAAAAAAAAAEAAARAAEAAARA	1.087853380480022	0.8326968022048546	95.97847747802734	0.6945975422859192	2.3951079845428467	nan	inf
monomer-50-nr2-run1_result_147	6	GEEELERRREEERREREEEERRRREEEERREEERRREEEERAARAAAAAA	1.3288569030381605	0.7765661874651822	97.16529083251953	0.6623246669769287	2.6750009059906006	nan	inf
monomer-50-nr2-run1_result_147	7	AAAAAAAAAAAAAAAAAAAAAAAEAAAAREAAEAEAAAAAAAAAAAAAAA	1.4176611236593224	0.7579820986888869	95.6446304321289	0.6958115100860596	2.4832797050476074	nan	inf
monomer-50-nr2-run1_result_147	8	GREEEERERRRREEERAREEERRREEEERRRREEEERERRRRREEEARRR	0.9099785015464834	0.8694894495280262	96.72832489013672	0.6144444942474365	3.329353094100952	nan	inf
monomer-50-nr2-run1_result_147	9	AAAAAAAAAAAAAAAAAAAAAAAAAAAAAAAAEAAAAAAAAAEAAAAAAA	1.3302454734144684	0.7779689350288406	95.4581298828125	0.6887231469154358	2.533839225769043	nan	inf
monomer-50-nr2-run1_result_147	10	EAAALAAAAAAAAAAAAAAAAAAAAAAAAAAAAAAAAAARAAAAAAAAAA	1.313616174279965	0.7801121403044907	93.8133316040039	0.657669186592102	2.7654452323913574	nan	inf
monomer-50-nr2-run1_result_147	11	AAAAAAAAAAAAAAAAAAAAAAAAAAAAAAAAAAAAAAAAAAAAAAAAAA	1.2419759105419705	0.7962579426939294	91.72755432128906	0.6436747908592224	3.1440486907958984	nan	inf
monomer-50-nr2-run1_result_147	12	GEEEEREEEEEREEEEEEEEAEEEAEEEEREEEEEEEEEEEEREEEEERR	0.8507070357480424	0.8838139958150519	96.85894012451172	0.6942836046218872	2.3457608222961426	nan	inf
monomer-50-nr2-run1_result_147	13	AAAAAAAAAAAAAAAAAEAAAAAAAAAAAAAAEAAAAEAAAAAAEAAAAR	1.257735563393324	0.7929820910271325	95.94208526611328	0.700221836566925	2.4110679626464844	nan	inf
monomer-50-nr2-run1_result_147	14	GLEEELERRRREEERRREEEARREEERRRREEREREERRRAAEEAARAAA	1.3285729720302348	0.7775094766784072	97.11290740966797	0.6414899826049805	3.026095151901245	nan	inf
monomer-50-nr2-run1_result_147	15	AAAAAAAAAAAAAAAAAAAAAAAAAAAAAAAAAAAAAAAAAAAAAEAAAA	1.4406174862022305	0.7532323853940004	94.36144256591797	0.6699522733688354	2.6247034072875977	nan	inf
monomer-50-nr2-run1_result_147	16	AAAAAAAAAAAAAAAAAAAAAAAAAAAAAAAAAEAAAAEAAAAAEAAAAA	1.2233414153597018	0.8008058993193197	95.74681091308594	0.6919071674346924	2.4371049404144287	nan	inf
monomer-50-nr2-run1_result_147	17	REREREERERREEEERRRREEEEERRREEEERRRREEEEEARRREEEERR	1.067347307476208	0.8313529723538958	97.31456756591797	0.6383069157600403	2.95307993888855	nan	inf
monomer-50-nr2-run1_result_147	18	EEEEEEEEEEEEEKEEEEEKKEEEEEEKKEEEEKEKEEEEKKEEEKAKLE	0.9405219192906065	0.8638993933137934	92.52620697021484	0.6481882333755493	2.7401511669158936	nan	inf
monomer-50-nr2-run1_result_147	19	EEEERRRREEEERREEEERRRREEEEREREERRREEERREEERRRREEER	1.0031686285701822	0.8506741939324766	97.42462921142578	0.6630771160125732	2.7182531356811523	nan	inf
monomer-50-nr2-run1_result_147	20	AAAAAAAAAAAAAAAAEEAAAAEAAAAAAAAAAAAAAAEAAARAAAAAAA	1.345716688537554	0.7718215568066539	96.26085662841797	0.7087275981903076	2.373883008956909	nan	inf
monomer-50-nr2-run1_result_147	21	AAAEAAAAAAAAAAAAAEAAAAAAAAAAAAAAAAAAAAAAAAAAEAAAKA	1.2538373314524451	0.7951264176419996	95.55651092529297	0.6805688738822937	2.615654706954956	nan	inf
monomer-50-nr2-run1_result_147	22	AAAAAAAAAAAAAAAAAAAAAAAAAAAAAAAAEAAAAAAAAAAAAAAAAA	1.214977783638085	0.8031276197994786	94.02437591552734	0.6822159886360168	2.745871067047119	nan	inf
monomer-50-nr2-run1_result_147	23	AEAEAAAAAAAAAEEAAAAAAEAAAAAAAAEAAAAAAAEAAAAAAAAAAA	1.2769003654880184	0.7876053581297788	96.69036865234375	0.7107391357421875	2.3318536281585693	nan	inf
monomer-50-nr2-run1_result_147	24	GAAAAAAAAAAAAAAAAAAEAAAAAAAAAAAAAAAAAAAAAAAAAAAALA	1.2255245724278234	0.7993100327431476	94.79298400878906	0.691945493221283	2.8044612407684326	nan	inf
monomer-50-nr2-run1_result_147	25	AAAAAAAAAAAAAAAAAAAAAAAAAAAAAAAAAAAAAAAAAAAAAEAAAA	1.4406174862022305	0.7532323853940004	94.36144256591797	0.6699522733688354	2.6247034072875977	nan	inf
monomer-50-nr2-run1_result_147	26	AEEEERRRREEREREEEERRRREEEERREEEEREEREREEEERERRKAEE	1.1386453782570252	0.8183464363659385	97.26878356933594	0.6652547121047974	2.6500840187072754	nan	inf
monomer-50-nr2-run1_result_147	27	GKKKAEEEKKKKEEEKKKEEEKKEKEKKKKEEEEKKKKEEEKEKEKKKKE	1.4724667067210115	0.7422037741490708	94.4027328491211	0.595218300819397	3.873795986175537	nan	inf
monomer-50-nr2-run1_result_147	28	AAAAKEAAAAAAAAAAAAAAAAAAAAAAAAEAAARAAAAAAAAAAAAAAA	1.2928537760441088	0.789263874403238	95.1383056640625	0.6677337288856506	2.856786012649536	nan	inf
monomer-50-nr2-run1_result_147	29	AAAAAAAAAAAAAAAAAAAAAAAAAAAAAAAAEAAAAAAAAAAAAAAAAA	1.214977783638085	0.8031276197994786	94.02437591552734	0.6822159886360168	2.745871067047119	nan	inf
monomer-50-nr2-run1_result_147	30	AAAAAAAAAAAAAAAAAAAAAAAAAAAAAAAAAAAAAAAAAAAAAAAAAA	1.2419759105419705	0.7962579426939294	91.72755432128906	0.6436747908592224	3.1440486907958984	nan	inf
monomer-50-nr2-run1_result_147	31	AAAAAAAAAAAEAEAAARRRAEEEARAAEEERRRAEEAERARRERELAER	1.660065964153414	0.7040711583528909	97.03640747070312	0.6749301552772522	2.556837797164917	nan	inf
monomer-50-nr2-run1_result_148	0	AAAAAAAAAAAAAAAAAAAAAAAAAAAAAAAAAAAAEAAAALAALAAALA	1.1199305249575096	0.827774065867581	94.5740966796875	0.6686256527900696	2.7717978954315186	nan	inf
monomer-50-nr2-run1_result_148	1	AEEEELKREEEEKEEEEEEEEEEEEEEEEEEEEEEEEEEEEEEELEEEEE	1.368482026785145	0.76687226929797	94.62113189697266	0.6640629768371582	2.7735588550567627	nan	inf
monomer-50-nr2-run1_result_148	2	GAAAAAAAAAAAAAAAAAAAAAAAAAEAAAAAAAAAAAEAAAAALAAALA	1.2067334623716681	0.8094204966398444	95.98124694824219	0.6998471021652222	2.6654703617095947	nan	inf
monomer-50-nr2-run1_result_148	3	AAAAAAAAAAAAAAAAAAAAAAAAAAAAAAAAAAAAAAAAAAAERAAALA	1.1070648366242515	0.8289090367773015	93.9823989868164	0.6592470407485962	2.7871928215026855	nan	inf
monomer-50-nr2-run1_result_148	4	AAAAAAAAAAAAAAAAAAAAAAEAAAAAEEARAAAEAEAAAAAAAAAAAA	0.9862983604942789	0.8606557611053591	95.92257690429688	0.7041394114494324	2.4018301963806152	nan	inf
monomer-50-nr2-run1_result_148	5	AAAAAAAAAAAAAAAAAAAAAEAAARRAAEAAAAAAAAAAAAAAAAAALA	1.1814351324750252	0.813858310482363	93.65262603759766	0.6825383305549622	2.892455577850342	nan	inf
monomer-50-nr2-run1_result_148	6	GAEEEARRRREEEERERRRREEEEERRREEERREEEERRREEEEEERRRS	1.5249418615265766	0.7417144801236814	97.4292984008789	0.6631184220314026	2.744431257247925	nan	inf
monomer-50-nr2-run1_result_148	7	AAAAAAAAAAAAAAAAAAAAAAAAAAEAAAAAAAAAEAAAAAAAAAAALA	1.0132134357595315	0.8513471982715811	95.02975463867188	0.6972349286079407	2.6631081104278564	nan	inf
monomer-50-nr2-run1_result_148	8	AAAAAAAAAAAAAAAAAAAAAAAAAAAAEAEAARAAAAAAAAAAAAAAAA	1.2255039444200266	0.8036257100243787	94.65797424316406	0.6874766945838928	2.668659210205078	nan	inf
monomer-50-nr2-run1_result_148	9	AAAAAAAAAAAAAAAAAAAAAAAAAAAEAAAAAAAAAAAAAAAAAAAALA	1.21445339708879	0.8032163169259064	94.38064575195312	0.6907389760017395	2.799574613571167	nan	inf
monomer-50-nr2-run1_result_148	10	AAAEAAAAAAAAAAAEAARAAEEEAAARAAAEAEAAAAAAAAAALAAAAA	1.409991343065509	0.7616796250660844	96.70806121826172	0.7019064426422119	2.324596881866455	nan	inf
monomer-50-nr2-run1_result_148	11	GEKKKKEEEKKKEERKKKEEEKKKKEEEEKKKKEEEEKKKKEEEKKKKES	1.382223028212294	0.7711365216883577	95.05587768554688	0.612062931060791	3.6502084732055664	nan	inf
monomer-50-nr2-run1_result_148	12	AAAAAAAAEAAAAAAAAAAAAEAAAAAAAAAAAEAARAAAAAAAAAAALA	1.06253230529433	0.841847899175917	95.23880004882812	0.6998809576034546	2.5158116817474365	nan	inf
monomer-50-nr2-run1_result_148	13	AAAAAAAAAAAAAAAAAAAAAAAAEAAAAAAAAAAAAAAAALAAAAAALA	1.109766994865389	0.8301097564217305	93.86357879638672	0.6839549541473389	2.8290913105010986	nan	inf
monomer-50-nr2-run1_result_148	14	KKKEEEEKKKEKEKEKKEEEEKKKKEEEKKEKEKKEKEKKKKEEEEKLKS	1.1436782546420958	0.8234687760252881	95.20972442626953	0.6047664880752563	3.4915952682495117	nan	inf
monomer-50-nr2-run1_result_148	15	AAAAAAAAAAAAAAAAAAAAAAAAAAAAAAAAAEAAAAAAAAAAAAAAAA	1.218489671701436	0.8060803003564978	94.14116668701172	0.6835665106773376	2.7237706184387207	nan	inf
monomer-50-nr2-run1_result_148	16	AAAAAAAAAEAAAAAAEAAAAEAAAAAAAAAAAAAAAAAAAAAAAAAAAA	1.237698975367914	0.8015337594661152	96.24686431884766	0.698319673538208	2.4852354526519775	nan	inf
monomer-50-nr2-run1_result_148	17	AAAAAAAAAAAAAAQAAAEAEAAAAAAAAAAAAAAAALAAAAAALAAALA	1.198646112432005	0.8100534555978639	94.0692367553711	0.6821523904800415	2.7948334217071533	nan	inf
monomer-50-nr2-run1_result_148	18	AAAAAAAAAAAAAAEAAAAAAAAEAAAAAEAEAAARAAEAAAAALAAALA	1.166489984503024	0.8172376879798878	96.51976013183594	0.702448844909668	2.435349225997925	nan	inf
monomer-50-nr2-run1_result_148	19	AAAAAAAAAEAEAAKAAAAAAAEAAARAAEAAAAEAARRAEEAARAAALA	1.242727400703918	0.8029077138101179	96.80961608886719	0.7018578052520752	2.3788046836853027	nan	inf
monomer-50-nr2-run1_result_148	20	AAAAAAAEAAAAAAAAAAEAAAAAAAAAAAAAAAAAAAAAALAAAAAALA	0.9635369152989116	0.8649040092631255	93.87720489501953	0.6863487958908081	2.742502212524414	nan	inf
monomer-50-nr2-run1_result_148	21	AAAAAAAAAAAAAAAAAAAAAAAAAAAAAAAAAAAAAAAAAAAAAAAALA	1.2389384273497683	0.7974736793420958	92.2090835571289	0.6482362747192383	3.259331226348877	nan	inf
monomer-50-nr2-run1_result_148	22	GAAAAAAAAAAAEAAAAAAAAAAAAAAAAAAAAAAAAAAAAAAAAAAAAA	1.286507635613883	0.7895573628772354	95.88472747802734	0.6755155324935913	2.7112085819244385	nan	inf
monomer-50-nr2-run1_result_148	23	AAAAAAAAAAAAAAAAAAAAAAAAAAAAAAAAAAAAAAAAAAAALAALAA	1.3209342201188905	0.7792806929597359	91.9603042602539	0.6423157453536987	3.196244478225708	nan	inf
monomer-50-nr2-run1_result_148	24	AAAAAAAAAAAAAAAAAAAAAAAAAAAAAAAAAAAAAAAAAAAAAAAAAA	1.242998309939103	0.7993373296661116	91.72755432128906	0.6436747908592224	3.1440486907958984	nan	inf
monomer-50-nr2-run1_result_148	25	AEEEREREREEEERRRREEEERRREEEERRRREEEERRRAEEAAREAELA	1.652936938481497	0.7104416714974674	97.64471435546875	0.6656701564788818	2.6389269828796387	nan	inf
monomer-50-nr2-run1_result_148	26	AAAAAAAAAAAAEAAAAAAAAAAAAAAEAAAAAALAAAAAAAAAEAAAAA	1.471971685377909	0.7469526297610204	94.90644073486328	0.6908761262893677	2.51076602935791	nan	inf
monomer-50-nr2-run1_result_148	27	GLEELKKKLEEKKKKEEEKKKKEEEEKKKKEKEKEEEKKKEKEKLLEKLS	1.7002974787999383	0.6908680622503127	94.90402221679688	0.5403809547424316	4.374570369720459	nan	inf
monomer-50-nr2-run1_result_148	28	GAAAAAAAAAAAAAAAAAAAAAAEAAAAAAAAAAAAAAAAAAAAAAAAAA	1.2362400957555004	0.800425142035837	94.20437622070312	0.687901496887207	2.746497869491577	nan	inf
monomer-50-nr2-run1_result_148	29	AAAAAAAAAAAAAAAAAAAAAAAAAAAAAAAAAAAAEAAAAAAAAAAAAA	1.330291148356926	0.7795129527840073	94.1469497680664	0.6780880093574524	2.7086150646209717	nan	inf
monomer-50-nr2-run1_result_148	30	KEKEEEEKKKKEEEKKKKEEEEKKKKEEEKEKKKKEEEKKKEEELKKLLE	1.26267668021664	0.7973225517143742	94.13050842285156	0.5768649578094482	3.763295888900757	nan	inf
monomer-50-nr2-run1_result_148	31	AAAEAAAAAAAAEAAAAAAAAAAAEKKEAEAAAKKEEEAAKAAAAAAAAS	1.4567951971207131	0.7535647985419794	95.8812255859375	0.650422215461731	2.899921417236328	nan	inf
monomer-50-nr2-run1_result_149	0	GEAKKKAEELLKKVEKEAEEKAKELGKFDEEYYEKKKAEAEKKAKELIAS	0.7193657435221629	0.9130854603111616	92.74964904785156	0.6407011151313782	3.059527635574341	nan	inf
monomer-50-nr2-run1_result_149	1	AAAEAAAAAALAAVEAAAAARAAALGRADAAYAAAALAAARAAAAALAAA	1.9302599518193966	0.6580343667960195	70.11174774169922	0.4964064657688141	6.929190635681152	nan	inf
monomer-50-nr2-run1_result_149	2	GKAEEEGKKKLEEVEKEAEEKAKELGKKDEEYKKKKLKEVKEEIEKKIKE	1.5589477692138072	0.7027947635517314	80.16584014892578	0.47086837887763977	6.576369285583496	nan	inf
monomer-50-nr2-run1_result_149	3	AAAAAAAAALAAAVAAEAAARAAELGRADAAAAAAAAAAAAAEAAAAIAA	4.305678050646991	0.2678217143610774	71.96298217773438	0.5183401703834534	6.060527801513672	nan	inf
monomer-50-nr2-run1_result_149	4	AAAAALAAAALAAAAAAAEARAAALGVADAAYRAAALAAARAAAAALRAA	2.5491094557375304	0.5365673599524318	66.21180725097656	0.4416213035583496	8.595747947692871	nan	inf
monomer-50-nr2-run1_result_149	5	AAAAAAAAAALAAVAAAAAAAAAAAGVADAALAAAAAAAAAAAAAALAAA	20.524985746552886	0.024413948073976864	92.40998840332031	0.6441800594329834	3.329732656478882	nan	inf
monomer-50-nr2-run1_result_149	6	KEAEKLAEKLKEEVKKKAKEKAEKEGKWDEEYEKKELEEVEKIAEKLIAE	0.46740362533680935	0.9598231121360111	88.51829528808594	0.5613145232200623	4.143881797790527	nan	inf
monomer-50-nr2-run1_result_149	7	AAARAAAEAALAAVRAEAAARAAELGRADAAYEAAALAATRAEAAAAIAA	3.368241743314899	0.46945798324865184	69.15532684326172	0.4790912866592407	7.927896499633789	nan	inf
monomer-50-nr2-run1_result_149	8	AAAAAAAAAARAAVEAEAAAHAAETGVADAAYRAAALAAAAAEAAALIAA	3.2213931808837146	0.5443861793133812	72.38788604736328	0.5030149221420288	7.44460916519165	nan	inf
monomer-50-nr2-run1_result_149	9	AAAAAAAAAARAAAVAAAAARAAEAGAVDAAYAAAALAAAAAAAAALIAA	20.448714522591477	0.024016656094111095	74.71288299560547	0.47564101219177246	8.530762672424316	nan	inf
monomer-50-nr2-run1_result_149	10	SEAEKEGEKRLKEVKKEAEEYAKKEGKFNEEYLKEKLEKTEKEIEKLIAE	0.7426135979915777	0.9095567554575539	87.82933044433594	0.5642299056053162	4.448800086975098	nan	inf
monomer-50-nr2-run1_result_149	11	AAAEAAAAAALEAVRAEAAAHAAERGVRDEAYAAEALAAAKAEAAAAIAA	1.4556553120562707	0.7982849723423117	74.08949279785156	0.5171290636062622	6.157827377319336	nan	inf
monomer-50-nr2-run1_result_149	12	AAAAAAAAAAAAAVAAAAAARAAALGAADAGAAAAALAAAAAAAAAAAAA	14.768239491631169	0.053327318377636074	62.43773651123047	0.474847674369812	9.089280128479004	nan	inf
monomer-50-nr2-run1_result_149	13	AAAAAAAAALAAAAAAAAAARAAALGRFDAAGAAAAAAAAAAIAAALRAA	4.144718771141505	0.2879716515628391	62.54680633544922	0.4405082166194916	8.84384536743164	nan	inf
monomer-50-nr2-run1_result_149	14	AAAAAAAAAAAAAVEAAAAERAAALGVADEAAAAAARAATAAAAAAAIAA	4.7362705788291555	0.25908252240658397	80.05474853515625	0.6238933801651001	3.608823299407959	nan	inf
monomer-50-nr2-run1_result_149	15	AAAAAAAEAAAAAARAAAAAAAAEAGAADEAAAAAALAAAAAAAAAAAAA	20.698403509719668	0.023826181258768675	94.89433288574219	0.6406409740447998	3.134408473968506	nan	inf
monomer-50-nr2-run1_result_149	16	GEAKKKAEEKLKEVKKEAEEYAKEKGKFDEEYYKKKLEEAKKEAEKLIKE	0.5325480692921796	0.9484224516328047	89.50042724609375	0.5895329117774963	3.9073541164398193	nan	inf
monomer-50-nr2-run1_result_149	17	AAAAAAAAAAAAAVEAAAAAAAAALGVADEAYRAAALAATAAAAAAAIAA	3.0941183346245187	0.39549599968131405	68.61133575439453	0.45702144503593445	9.067527770996094	nan	inf
monomer-50-nr2-run1_result_149	18	AAAAAAAAARLAAVRAEAAARAAALGKADAAYAAALLAAAAAEAAALIAA	2.0264229756676544	0.6258465731003724	72.7962646484375	0.4968421459197998	7.236583232879639	nan	inf
monomer-50-nr2-run1_result_149	19	AAAAAAAAAALAAVAAAAAAHAAAQGAFDAAGAAAAAAAAAAAAAALRAA	20.6589581657653	0.02347990068815052	94.99673461914062	0.6566665172576904	3.124730348587036	nan	inf
monomer-50-nr2-run1_result_149	20	GSAEKLAKERLEKVKKEAEEYAKEKGVFDEEYLKRLLEEERKRGEELIAK	0.9341176671233785	0.8710197862578238	80.33447265625	0.45095348358154297	7.166463851928711	nan	inf
monomer-50-nr2-run1_result_149	21	GAAAAAAAAAAAATAAAAAARAAALGRADAAYAAAAAAAAAAEAAAARAA	4.27082444654184	0.28287538576151333	66.23615264892578	0.45261114835739136	8.032486915588379	nan	inf
monomer-50-nr2-run1_result_149	22	AEAKAAAAKLLAEVKAKAAAKAKELGVWDEAYEKAALAETEAKAAALIAS	1.5621599521038267	0.7199509770845203	71.88643646240234	0.43119364976882935	8.198419570922852	nan	inf
monomer-50-nr2-run1_result_149	23	AAARAAAAALAAAVAAEAEARAAALGRVDEAYRAAAAAEAAAAAAALIAA	1.5049746873786627	0.7336580147194139	71.05645751953125	0.49445581436157227	7.337963104248047	nan	inf
monomer-50-nr2-run1_result_149	24	AAAAAAAAELLAAVKAEAEAAAAEKGVVDQALRDAALAAAAAEAAALIAS	2.1617287243301226	0.6243808149306898	73.67125701904297	0.4609205424785614	7.586188316345215	nan	inf
monomer-50-nr2-run1_result_149	25	GKAKEEGEKLLEEVKKEAEEKAKELGKVDEEYRKKALAEVEKIVKEKIAS	1.9212681066799526	0.6097140151827816	80.41787719726562	0.47974249720573425	6.3964433670043945	nan	inf
monomer-50-nr2-run1_result_149	26	AAALAAAAARAAAVEAEAAAAAAAAGAFDAAYAAAAAAAAAAEAAALRAA	20.553900465627407	0.024147633992437786	97.02029418945312	0.6751900911331177	2.719942569732666	nan	inf
monomer-50-nr2-run1_result_149	27	AAAAAAAAALAAAVAAEAEAAAAAAGVADAAYRAAAAAAAAAAAAALIAA	20.47360013570451	0.024566701837366714	95.2121353149414	0.6343807578086853	3.2860209941864014	nan	inf
monomer-50-nr2-run1_result_149	28	AAAEAAAAALLAAVEAEAAARAAALGVVDEDARAAALAAAAALAAAAIAA	1.9088582642108185	0.5978669652914043	70.2546157836914	0.46893683075904846	7.992593765258789	nan	inf
monomer-50-nr2-run1_result_149	29	AAADAAGAAALAAVAKEAEARAAALGVVDEAYREAATAAAAAEVAALRAA	2.0568431825572495	0.6155206943740814	75.2767105102539	0.4568435847759247	8.683557510375977	nan	inf
monomer-50-nr2-run1_result_149	30	AAAAAAAAAARAAAREAAAARAAALGRADAAYAAAAAAEVAAAAAAAIAA	20.734419855171364	0.02341734377406559	91.81927490234375	0.5946529507637024	4.61708402633667	nan	inf
monomer-50-nr2-run1_result_149	31	AAAEAAAAEALAAVKAAAAARAAAAGAADAAYRAAALAAAAAAAAAAIAA	20.599444401693127	0.024207231595294143	95.6815414428711	0.6368805766105652	3.210533857345581	nan	inf
monomer-50-nr2-run1_result_15	0	DPASLLPWLAAARAAARATAGPGTPAEAAALAAAEADFAARAAALAAGAA	3.2869214898769816	0.38918810337395404	74.88695526123047	0.47992053627967834	7.841976165771484	nan	inf
monomer-50-nr2-run1_result_15	1	APAALAPALAAALAAARATAGAGTPAYAAAVAAALAAYAAAAAALAAGAA	3.5090518704880402	0.36380885206714403	67.57830047607422	0.45643824338912964	8.194340705871582	nan	inf
monomer-50-nr2-run1_result_15	2	APAALAPERAAARAEARATAGPGTPAEAAALAAAEAAYAARAAAAAAGAA	2.2738847549772667	0.561671315901171	68.13435363769531	0.4648263454437256	9.328313827514648	nan	inf
monomer-50-nr2-run1_result_15	3	AAAALAPALAAALAAAAATAGPGTPAEAAARAAAEAEYAARAAAAALGAA	3.8236177983066657	0.38555849478389914	70.64151000976562	0.4830305576324463	8.402721405029297	nan	inf
monomer-50-nr2-run1_result_15	4	APAALEPELAAALAAARATAGEGTPAYAAAVAAAEAAYAARAAALAAGAA	0.8301937338058994	0.9045731872299271	85.5108871459961	0.6472103595733643	4.243885517120361	nan	inf
monomer-50-nr2-run1_result_15	5	SPAELEPELAAARAAARETQGVGTPAEAAALAAADAEYEARARELAEGEA	5.404567790694167	0.2501809883356081	75.64854431152344	0.4584001302719116	11.696130752563477	nan	inf
monomer-50-nr2-run1_result_15	6	APAALLPALAAAAAAAAATNGPGTPAHAAALAAALAAAAAAAAAALLGAL	3.509559772196514	0.350763039797312	68.82534790039062	0.44251352548599243	8.489755630493164	nan	inf
monomer-50-nr2-run1_result_15	7	SAADLAPARDAARAAAAATNGVGTPAYAAALAAAEAAYAAAAAAAAAGAA	1.9923211384438686	0.65113641985361	69.14684295654297	0.46189093589782715	8.79798698425293	nan	inf
monomer-50-nr2-run1_result_15	8	PPAALEPELAAALARAAEAAGPGTPAEAAAVAAAEARYAARAAAAALGAL	3.112045514706213	0.39427176425339516	71.1424789428711	0.4673458933830261	9.096922874450684	nan	inf
monomer-50-nr2-run1_result_15	9	DPAALAPDLAARLAEAAATAGPGTPAEAAAVAAAEAEYAAAAAAAAAGAA	3.3852236482814324	0.3554012970261072	69.92807006835938	0.4686213731765747	8.330543518066406	nan	inf
monomer-50-nr2-run1_result_15	10	SPAALAAELAAALAAARATAGPGTPAEAAAAAAAAAAYAAAAAAAAAGAA	3.6748594582395153	0.3446996563490541	70.98494720458984	0.48214292526245117	7.162848949432373	nan	inf
monomer-50-nr2-run1_result_15	11	APAALAPDLAAARAAARATEGAGTPAEAAALAAAEADFAARAAAAAAGAA	4.1759358531493636	0.27096625153378534	69.98001098632812	0.4985347390174866	8.317962646484375	nan	inf
monomer-50-nr2-run1_result_15	12	SPAALEPDLAARLAEARATEGPGTPAEAAAIAAAEAEYARRAAALAAGAA	3.6180892771554705	0.4025595405995061	75.44940948486328	0.4747997522354126	9.484109878540039	nan	inf
monomer-50-nr2-run1_result_15	13	DPAALEAALAAARAAARATAGEGTPAEAAAVAAAEAAAAAAAAAAAAGAA	4.491262729592597	0.2929551677214216	71.67642211914062	0.48055148124694824	7.578892230987549	nan	inf
monomer-50-nr2-run1_result_15	14	APAALLPALKAALAAARKTNGIGTPAYKAAVAAAEAAYAAAAAAAALGAA	1.8287987575124909	0.668506255382923	69.1249771118164	0.4468618929386139	8.497015953063965	nan	inf
monomer-50-nr2-run1_result_15	15	DPAALLPELAAARAAARAAAGAGTPAEAAALAAAAADYAARAAALLAGAA	3.664167560366351	0.329027965853296	73.66585540771484	0.5046398043632507	6.955843448638916	nan	inf
monomer-50-nr2-run1_result_15	16	DPASLLPELEARLQAAEETNGVGTPAYYAAKAAALEDYAARARALLEGAA	0.8509696810818782	0.914769282456154	95.29645538330078	0.7302266359329224	2.7080609798431396	nan	inf
monomer-50-nr2-run1_result_15	17	DPAALEPELAAAKAAARAANGEGTPAYKAAIAAAEAAYAARAAAAAAGAA	0.9054800699383824	0.8938831150315789	86.11084747314453	0.6230201721191406	4.137899398803711	nan	inf
monomer-50-nr2-run1_result_15	18	DPAALLPELAARLAEAAATAGPGTPAEAAARAAALADFAARAAAAALGAA	3.7068586759241753	0.30571453917931707	73.33474731445312	0.4960672855377197	7.085426330566406	nan	inf
monomer-50-nr2-run1_result_15	19	DPAALLPALAAAKAAALAANGPGTPAYAAALAAAEAAYAAAAAALAAGAA	1.6028825430083922	0.7495369486183746	73.38947296142578	0.5230978727340698	6.585464000701904	nan	inf
monomer-50-nr2-run1_result_15	20	SPAALAPELAAALAAARATAGPGTPAEAAARAAARAAYAARAAALAAGAA	3.300862268932171	0.3888836017065417	66.37721252441406	0.44949421286582947	9.245646476745605	nan	inf
monomer-50-nr2-run1_result_15	21	APADLLPELEARLAAARAENGPGTPAEAAAVAAALAEFAARAAALAEGAA	3.3398875823148475	0.406777063067629	88.50657653808594	0.6369582414627075	4.021340847015381	nan	inf
monomer-50-nr2-run1_result_15	22	SPAALLPALAAALAAAAATAGVGTPAEAAARAAALAAFAAAAAALAAGAA	4.46095879898589	0.23644593763555072	70.70478057861328	0.4907054901123047	7.056191921234131	nan	inf
monomer-50-nr2-run1_result_15	23	APAALAPALAAALAAAREAAGAGTPAYAAAVAAALAAYAAAAAAAAAGAA	2.23611216662729	0.6162550076899622	68.676513671875	0.46949416399002075	8.08372688293457	nan	inf
monomer-50-nr2-run1_result_15	24	SPAALEPELAAARAAARAENGIGTPAEAAALAAAEAEFAARAAAAALGAL	4.668267514076812	0.2282306860219914	81.43726348876953	0.5557838678359985	5.275668621063232	nan	inf
monomer-50-nr2-run1_result_15	25	APAALLPALAAALAAAAATAGVGTPAYAAAVAAALAAFAAAAAAAAAGAA	4.2120224520281875	0.30701435740288263	67.97088623046875	0.4689168930053711	8.404489517211914	nan	inf
monomer-50-nr2-run1_result_15	26	PPAALLPELAAALARARAEAGPGTPAEAAARAAARARAAAAAAAAAAGAA	3.3267645258140175	0.3791918213559199	72.3966293334961	0.47483617067337036	8.289251327514648	nan	inf
monomer-50-nr2-run1_result_15	27	APAALAPALAAALAAARATNGPGTPAEAAARAAAKAAAAARAAALAAGAA	4.109226313616023	0.30899034306050266	58.07601547241211	0.4110431969165802	10.802459716796875	nan	inf
monomer-50-nr2-run1_result_15	28	SPADLEPELAARLAAARETAGEGTPAYEAAVAAARAAYEERARALAEGAA	0.8083498105818815	0.913692479756427	88.5164794921875	0.650871753692627	3.7019951343536377	nan	inf
monomer-50-nr2-run1_result_15	29	PPAALAPELAAALAAARAGAGAGTPAEAAARAAARADAAARAAALAAGAA	4.017106019255936	0.30281540820222025	70.67294311523438	0.48418086767196655	9.308602333068848	nan	inf
monomer-50-nr2-run1_result_15	30	SPAALAPELAAALAAARAAAGEGTPAEAAAVAAALAEYAARAAALAAGAL	3.3486653432887534	0.3701241145303639	72.04670715332031	0.5029723048210144	6.959816932678223	nan	inf
monomer-50-nr2-run1_result_15	31	DPAALLPELAARLAEARARNGPGTPAEAAARAAAEAAYAARAAAAAAGAA	3.366002979507334	0.4337109827647325	75.7894058227539	0.47197526693344116	8.154365539550781	nan	inf
monomer-50-nr2-run1_result_150	0	ALAALEALFAALEAATAARPELAAPVAALRAEVKARIAELAAALAALLSS	0.7787828242392645	0.9005290691409833	90.61717224121094	0.6354656219482422	3.6856343746185303	nan	inf
monomer-50-nr2-run1_result_150	1	KLKELEEEFEKLFELTKKYPELYEKVKELKEKTLAEIEKEKAELEALLNS	0.8532148054376337	0.9002273906902087	92.57998657226562	0.6186010837554932	3.7887279987335205	nan	inf
monomer-50-nr2-run1_result_150	2	KEEELEKEFEKKLEKTKEYPEELEKVKKEYEEKKKEIEEKKKKLEELLNK	0.9412268944309133	0.8737335557193481	89.76225280761719	0.5406880378723145	4.6166157722473145	nan	inf
monomer-50-nr2-run1_result_150	3	AEAARAAEFAARRALAAARPELAAAVEAAEAAARAAREEERAALLAALLA	14.486912208046936	0.060078176665746434	95.67678833007812	0.6114892363548279	3.896224021911621	nan	inf
monomer-50-nr2-run1_result_150	4	ALAAAEAAWAAAAAAAAADPAAAPAVAAARAAALAAREAAAAALAAALTA	1.3792462751290095	0.7535683286526144	81.63182067871094	0.5498046875	4.9646711349487305	nan	inf
monomer-50-nr2-run1_result_150	5	AEAALAAALAALLALAAARPELAAAVRALAEAVRAAREAAAAAAAAALLA	1.3509524140947324	0.7820197127152455	82.36026000976562	0.5749619603157043	5.414708614349365	nan	inf
monomer-50-nr2-run1_result_150	6	ALAAAERAFAAALALTELYPELRPLVLAAREAAAAAAAAAAAALAALLTA	1.347411296619932	0.7716531832099462	78.96328735351562	0.5209171175956726	5.846558570861816	nan	inf
monomer-50-nr2-run1_result_150	7	EAAAAEAEFAARLALTAERPELRAAVEAERKAWLAARAAAEAAAAALAGS	0.9275891665113623	0.8867376285862467	95.57340240478516	0.72178053855896	2.8582253456115723	nan	inf
monomer-50-nr2-run1_result_150	8	ALAALEAAFAAALAATAEHPELLPAVRAARAATLAALAAAAAALAALLAA	1.0277697784892077	0.8399506903661674	80.99192810058594	0.5349162817001343	5.519310474395752	nan	inf
monomer-50-nr2-run1_result_150	9	EEEELEKLFEKLLELTKEYPELLPKVLELKKKELEERKKLEEEKEKLLSS	3.783828325598029	0.4257195235706198	89.65499877929688	0.5061593651771545	6.300262451171875	nan	inf
monomer-50-nr2-run1_result_150	10	AWAEWEKRAAELLALTEERPELRAAVEARIAAEKAARAAAEAALAALLGA	1.0199888313062195	0.8675415278377759	93.83657836914062	0.6781210899353027	3.4880244731903076	nan	inf
monomer-50-nr2-run1_result_150	11	ELEKLEEEFKKKEEETKKYPELKEKVEKEKEERLKEIKKKEEELKKKLEK	1.1028296062656238	0.8283322280868216	88.68946838378906	0.5100541710853577	5.024687767028809	nan	inf
monomer-50-nr2-run1_result_150	12	ALAALAAAAAAAAAAAAAAPELAPAVAAARAATLAALAALAAALAALLGA	2.5731318780735952	0.49866077943472503	68.70219421386719	0.4485681653022766	9.288989067077637	nan	inf
monomer-50-nr2-run1_result_150	13	DLEELEKEFAKKLELTKEKPELLPKVLAEREKKLKEIKEKAEKELAKKLS	1.010470021600358	0.8471505788716945	89.01806640625	0.5211935043334961	5.136324882507324	nan	inf
monomer-50-nr2-run1_result_150	14	ELEEAEKKFKELLEYTKEKPELKKEVEELIKKYLEEREKLEAEKKALLES	1.5518331209673901	0.7386579507273214	83.26883697509766	0.4459382891654968	7.15787935256958	nan	inf
monomer-50-nr2-run1_result_150	15	ELAAAEAEFAERLARAEERPELLPAVLAEREAFLAARRALEAARAAALGA	1.3275685063575737	0.7852351461597057	91.37091827392578	0.6237228512763977	3.773632287979126	nan	inf
monomer-50-nr2-run1_result_150	16	GLAALEALFAELRALTAERPELAAPVEALRAETLARLAALAAALAALLNS	0.6195486523293844	0.9338657991225753	92.77847290039062	0.6465064287185669	3.554624080657959	nan	inf
monomer-50-nr2-run1_result_150	17	ELEELEEEFARRLEETEEHPELREEVEREREEVLRRIEEERAALERLLSS	1.1950963958445255	0.8137720965339708	86.25146484375	0.5490036010742188	6.093148231506348	nan	inf
monomer-50-nr2-run1_result_150	18	ELEKLKEEFEKKLELTKEKPELKEKVLKEIKEKLEEIKKKEEELKKKLNS	1.1574301247157641	0.8162712752538791	90.51870727539062	0.5499037504196167	4.404660224914551	nan	inf
monomer-50-nr2-run1_result_150	19	LLEELEKLFAELEEYTKEHPELAPKVAELRELVLKLIELLEELLRLLLES	0.705745149163961	0.9193508238963116	93.28038024902344	0.617093026638031	3.6494648456573486	nan	inf
monomer-50-nr2-run1_result_150	20	ELEEKEKKFAELFEETKKNPELKEKVEKLKKEYLEKIKKEEEELKKKLNS	5.455224045854691	0.3170091630396716	90.25739288330078	0.48872125148773193	6.125638961791992	nan	inf
monomer-50-nr2-run1_result_150	21	KEEEAEKEFKKRLEETKEKPELKEKVEKERKEYLEKRKKEEEAKKKLLEE	1.3586901116067231	0.7967577739356229	79.80766296386719	0.42519041895866394	8.93356704711914	nan	inf
monomer-50-nr2-run1_result_150	22	ALAALEEEFARRLAATEERPELRAAVEAERAATLAAIAERAAALLAALLA	1.0566370249221966	0.8672253410789051	94.8180160522461	0.693686842918396	3.013399839401245	nan	inf
monomer-50-nr2-run1_result_150	23	EEAAAEARFAELRALTAEFPELAPEVEALEAEWRARREEERAARLAAETS	0.8010843190741359	0.897332203452679	94.44168853759766	0.6787352561950684	3.231391668319702	nan	inf
monomer-50-nr2-run1_result_150	24	ALAALAAAAAAAAAAAAAAPAAAAAVAAAAAATLAAIAAAAAAAAAAAAA	15.08251767907616	0.054273616540756804	90.13694763183594	0.6036292910575867	4.252288341522217	nan	inf
monomer-50-nr2-run1_result_150	25	ELEKLEELFEELFEKTKEYPELLEKVKKLKEETLKKIEELKKKLLALLTS	0.8863487769359514	0.8981401817153621	92.71320343017578	0.6129672527313232	3.85107421875	nan	inf
monomer-50-nr2-run1_result_150	26	ALAALAAAAAAALAAAQAAPAARAAAAAARAAVLAARAAAAAALAAALAA	15.312730886873931	0.05207125186344999	70.79750061035156	0.53980553150177	8.735031127929688	nan	inf
monomer-50-nr2-run1_result_150	27	ALAALLAAAAAALALTLLAPALLPAVLAAIAATLAAIAAAAAALAALLGA	7.201025590536774	0.18967793573033642	70.92263793945312	0.44997909665107727	10.374431610107422	nan	inf
monomer-50-nr2-run1_result_150	28	ELEELEKYFEELLEYTKEHPELLEKVKELKEKKLKEIEEKLKKLKELLNS	0.7175870463006316	0.9176776780231739	89.19087982177734	0.5450320839881897	4.777556419372559	nan	inf
monomer-50-nr2-run1_result_150	29	ALAALEAEFAALAEATKAAPELAAAVEAARAATLAAIAAEAAARAALLSA	1.0047963831856965	0.8679048296665738	92.34066009521484	0.6656934022903442	3.211132287979126	nan	inf
monomer-50-nr2-run1_result_150	30	EEEELEKKFAELLEETKENPELKEKVLKLREEVLKKRKEEEKKKEALLNS	1.0159114276249912	0.8580280050952845	87.33101654052734	0.5207077264785767	5.857992649078369	nan	inf
monomer-50-nr2-run1_result_150	31	KLEELKKKFEELFEYTKKKPELKEKVEKLKEETLKKIKEEEEKKLKELLS	1.2262910072425535	0.8183607026880637	84.74930572509766	0.46543121337890625	7.149238109588623	nan	inf
monomer-50-nr2-run1_result_151	0	AAARAAAAAARAAAGAALAALAAALGLPPAVVAAARAAIAAAAAAALAAA	2.0477987434303113	0.6416757245027794	65.65786743164062	0.45696333050727844	7.914956092834473	nan	inf
monomer-50-nr2-run1_result_151	1	AAARAAAAAAAAEARARLAARAAAEGLPPEEVAAALAEVEAAAAAYIAAA	0.6238207604863638	0.9304682812277619	91.17198944091797	0.6779794692993164	2.5656774044036865	nan	inf
monomer-50-nr2-run1_result_151	2	GEAKEKAEKEKKKALEELEKLKKEKNLPEEEVEKALKEIEKEKEEFIKKN	0.41790842407338236	0.9680046953179634	89.55487823486328	0.5741493701934814	3.829808473587036	nan	inf
monomer-50-nr2-run1_result_151	3	AAAVAAAAAARAAALAEAAALAAAEGLPPAALAAARAAIDAAAAAAIAAA	1.6151527769951377	0.7259389798454451	72.29539489746094	0.4958933889865875	6.393138408660889	nan	inf
monomer-50-nr2-run1_result_151	4	AAARAAAEAARAAARAALAALAAAAGLPAAVVAAAGAAIDAAAAAAIAAA	1.7476006620056208	0.6787004768147898	74.1188735961914	0.4987783432006836	5.908917427062988	nan	inf
monomer-50-nr2-run1_result_151	5	AAAAAAAAAAAAAARAALAAAAAALGLPPAAVEAARAAIAAARAAAIAAA	1.6220146498567216	0.7220484454950047	65.52082061767578	0.4514686167240143	8.090385437011719	nan	inf
monomer-50-nr2-run1_result_151	6	AAARAAAEAAAAAARAALEALAAERGLPAAAVAAALAAIAAAAEAALAAA	0.8009020490921128	0.89711711438188	81.0089340209961	0.5856552124023438	4.1297993659973145	nan	inf
monomer-50-nr2-run1_result_151	7	AAAAAAAAAAAAAALAALAKLAAAHGLPPAEVAAALAAVAAAAAAAIAAA	1.6910655611562089	0.693826081447881	72.87396240234375	0.4670215845108032	6.469480514526367	nan	inf
monomer-50-nr2-run1_result_151	8	AAAAAAAAAAAAAALAALAARAAAEGLAAAAVAAALAAAAAARAAAIAAA	3.3977635414771448	0.38962007947101673	62.942996978759766	0.47455573081970215	8.077796936035156	nan	inf
monomer-50-nr2-run1_result_151	9	AAARAAAEAAAAAARAELARRAAAEGLPAEEVAAALAEVKAERAAALAAA	0.6276024506176519	0.9319529009665893	92.49970245361328	0.7012515664100647	2.4280569553375244	nan	inf
monomer-50-nr2-run1_result_151	10	AAAVAAAEAAAAAARAALAALAAARGLAPAEVAAALAAIEAARAAYVAAA	1.410226358634245	0.7651609877870387	74.67169952392578	0.5194449424743652	5.829814910888672	nan	inf
monomer-50-nr2-run1_result_151	11	AAAAAAAAAAAAAARAALAALAAALGLPPAVVAAARAAAAAARAEALAAA	3.476306028356724	0.47679705302250397	67.35016632080078	0.4704706370830536	7.990237236022949	nan	inf
monomer-50-nr2-run1_result_151	12	AAAAAAAAAARAAALAALAAAKAALGLPPEAAAAARAAVEAAAAAAIAAA	3.548407008947281	0.36190544826232296	65.49087524414062	0.46060749888420105	8.291449546813965	nan	inf
monomer-50-nr2-run1_result_151	13	AAAAAAAEAARAAAKAALAERAAAENLPPAAVAEALAAIEAAAAAAAAAA	0.5632247868626188	0.9425167497964471	86.73856353759766	0.6464517116546631	3.1815431118011475	nan	inf
monomer-50-nr2-run1_result_151	14	AAAKAAAEAKAKKAKEELEKLKAEKKLPDEEVEKELKKIEEEKAAELAAA	1.0744905007356764	0.8722124433966134	90.27251434326172	0.6189023852348328	3.2941441535949707	nan	inf
monomer-50-nr2-run1_result_151	15	AAAEEAARAERAEELARLEELKARENLPEAEVARRRAEIEARAAERLAAA	0.778297804783986	0.9062331372446664	94.2982177734375	0.7084401845932007	2.6054487228393555	nan	inf
monomer-50-nr2-run1_result_151	16	AAAAAAAAAALAAAAAALAAAAAAAGLPAAVAAAARAAARAAAAAAAAAA	2.466249027988867	0.5657821523453197	63.132049560546875	0.4732935428619385	8.016268730163574	nan	inf
monomer-50-nr2-run1_result_151	17	EEAKKEAEKKREEAIKKLEELKKKLNLPEEVVEEALKKIEEETKKYIESN	0.49429444647972004	0.9559787823031033	91.44316101074219	0.6070320010185242	3.484175682067871	nan	inf
monomer-50-nr2-run1_result_151	18	AAAREAAEAAAAAERARLAELAAKEGLPPEEVEARLAEIEARRAAFIAAA	0.37957309607316725	0.9730398766680177	91.03112030029297	0.6660051941871643	3.139962911605835	nan	inf
monomer-50-nr2-run1_result_151	19	AAAVAAAGAARAAALAALAAAAAERGLPAAAVAAARAAVAAAAAAAIAAA	2.7476372116041796	0.5521985475217197	64.82149505615234	0.4820323586463928	7.7974348068237305	nan	inf
monomer-50-nr2-run1_result_151	20	GAAVAAAEAAAAARRAELARRKAEEGLPEAEVAAALAEIEAERAAAIAAA	0.5010257734738405	0.9569168150109171	96.22212982177734	0.7390255928039551	2.206472873687744	nan	inf
monomer-50-nr2-run1_result_151	21	AEAAAAAAAARAEALAALAARAAAENLPAEEVAAALAAIDAEAAARVAAA	0.6199201893684179	0.9323786376585391	93.6536865234375	0.7213733792304993	2.348832368850708	nan	inf
monomer-50-nr2-run1_result_151	22	GAAKKEAEEKKKKKLEELEKLKKEKKLPEEEVKKEKEKIEKEKEEYIKKN	0.9245913024139395	0.9211937257199952	90.46974182128906	0.6113344430923462	3.5112736225128174	nan	inf
monomer-50-nr2-run1_result_151	23	AGAAAAAAAARAAAGAALAAAAAALNLPAAEVAAARAAAAAAAAAARAAA	2.641849422448484	0.46670253848573756	68.43012237548828	0.4740939140319824	8.444962501525879	nan	inf
monomer-50-nr2-run1_result_151	24	AAARAEAEAARAAALAALAARAAEEGLAPEEVAAALAAIEAAAAARIAAA	2.000001354306969	0.646841898829497	82.94068908691406	0.5620770454406738	4.455268859863281	nan	inf
monomer-50-nr2-run1_result_151	25	AAAAAAAAAAAAAAEAALAELAAAAGLPAAELERARAAIAAARAEALAAA	0.6750779144353461	0.9267278326749988	88.29092407226562	0.6649266481399536	2.9677045345306396	nan	inf
monomer-50-nr2-run1_result_151	26	KKAKEEAEKKKKEEKEKLEKLKKEKNLPEEKVKEELKKIEEEKKKYIEKS	1.104766996305297	0.8196746226575352	83.46720886230469	0.46821749210357666	6.228285789489746	nan	inf
monomer-50-nr2-run1_result_151	27	DEALAAARAAAEAAAAELAAAAAAEGLAPAAAAAAAAAVAAAAAARIAAA	1.6804998361154606	0.6851200137455525	73.9457015991211	0.5289038419723511	6.221160411834717	nan	inf
monomer-50-nr2-run1_result_151	28	GEAKEKAEKEYKEAKEKLKKLKEEKNLPEEEVKKALEEIEKKKKEYIEKN	0.4898557785621352	0.9560858545561929	89.49253845214844	0.5880129337310791	3.747653007507324	nan	inf
monomer-50-nr2-run1_result_151	29	AAAREAAEAEERAALEELERLKAEKNLPEEVVEERRKRIREERERRLAAA	0.4410543732122643	0.9643780932010811	91.767578125	0.6481050848960876	3.175886631011963	nan	inf
monomer-50-nr2-run1_result_151	30	AAAAAAAAAAAAAALAAAAAAAAALGLPAAALAAAGAAIAAARAAALAAA	2.2536016889292045	0.6187313385609168	66.40431213378906	0.46873337030410767	7.962668418884277	nan	inf
monomer-50-nr2-run1_result_151	31	GEARREAEERRRRELEELERRREEEDLPEEEVEERLREIEREAEERIRRA	0.5919193279769864	0.938506440226584	91.59884643554688	0.6369986534118652	3.5814244747161865	nan	inf
monomer-50-nr2-run1_result_152	0	GAAAAEEAARAAAEAARAAEAEAEAAAAAEAAAAAAAAAAAAAALAAALA	1.0489467067185885	0.8408983237603002	96.58657836914062	0.6943765878677368	2.5770859718322754	nan	inf
monomer-50-nr2-run1_result_152	1	GAAAAAAAAAAAAAAAAEAAAAAAAAAAAAAAAAAAEAAAAAAAAAAAAA	0.8226671655407711	0.8918083222206712	96.31561279296875	0.6948094367980957	2.563711404800415	nan	inf
monomer-50-nr2-run1_result_152	2	AAAAAEAAAAAAAAAAAAAAAAAAAAAAAAAAAAAAAAAAAEAARAAAAA	1.2532884336080448	0.7916364109214413	95.6058578491211	0.6764904260635376	2.524576425552368	nan	inf
monomer-50-nr2-run1_result_152	3	AAAAAAAAAAAAAAAAAAAAAAAAAAAAAAAAAAAAAAEAAAAAAAAAAA	0.7910560882112575	0.8985811431426446	94.08612823486328	0.6725650429725647	2.675119400024414	nan	inf
monomer-50-nr2-run1_result_152	4	GAAAAAAAAAAAAAAAAAAAAAAAAAAAAAAAAAAEAAEAAAAAAAAAAA	0.8843035776230672	0.8772342148249472	95.39751434326172	0.6860001087188721	2.643348217010498	nan	inf
monomer-50-nr2-run1_result_152	5	AAAAAAAAAAAAAAAAAAAAEAAAAAAAAAAAAAAAAAAAAAAAAAAAAA	0.8917913414934537	0.8764475009258927	95.3456802368164	0.691990077495575	2.6976490020751953	nan	inf
monomer-50-nr2-run1_result_152	6	GAAAAAAAAAAAAAAAAAAAAAAAAAAAAAAAAAAAAAAAAAAAAAAAAA	0.8649727364498856	0.8829035792510705	92.37025451660156	0.6391317844390869	3.2116470336914062	nan	inf
monomer-50-nr2-run1_result_152	7	AAAAAAAAAAAAAAAAAAAEAAAAAAAAAAAAAAAAEAEAAAAAAAAAAS	0.9221276603735645	0.8689751871197429	96.3531265258789	0.7027930021286011	2.4464592933654785	nan	inf
monomer-50-nr2-run1_result_152	8	GAEELKKKEEEEKKKAKEEEKKKEEEKKKKEEEEKKEEEKKKEEEKKKKE	1.207124525259286	0.8038736453159161	94.53108978271484	0.5813957452774048	3.6709628105163574	nan	inf
monomer-50-nr2-run1_result_152	9	GAALAAALAAAAAAAAAAAAAAAARAAAAAAAEAAAAAAAAAAALAAALA	0.9965971656806479	0.8528770469254929	92.66386413574219	0.6592629551887512	3.1448779106140137	nan	inf
monomer-50-nr2-run1_result_152	10	GAAAAALAAAAAAAAAAAAAAAAAAAAAAAAAAAAAAAAAAAAAAAAAAA	0.8248849343129252	0.8909739639339435	92.98406982421875	0.6380254030227661	3.2690443992614746	nan	inf
monomer-50-nr2-run1_result_152	11	GEEEEKKKKEEEEKKKKEEEEKKKKEEEEKKKKEEEKKKKEEEKKAKEEK	0.7532551994338177	0.9064618645221671	94.62257385253906	0.6032902002334595	3.5727593898773193	nan	inf
monomer-50-nr2-run1_result_152	12	GAAAAAAAAAAAAAAAAAAAEAAAAAAAAAAAAAAAAAAAAAAAAAAAAA	0.8035182044206768	0.8966059658297673	94.14028930664062	0.6855008006095886	2.7621240615844727	nan	inf
monomer-50-nr2-run1_result_152	13	AAAAAAAAAAAAAAAAAAAAAAAAAAAAAAAAAAAAAAAAAAAAAAAAAA	0.7831240413630502	0.9006336348148953	91.72755432128906	0.6436747908592224	3.1440486907958984	nan	inf
monomer-50-nr2-run1_result_152	14	AAAEAEAAAAAAAAAAAAAEAAAAAAAAAAAAAAAAAAAAEAAAAAAAAA	0.8931201910765564	0.8768901531659936	96.71583557128906	0.708159863948822	2.360102653503418	nan	inf
monomer-50-nr2-run1_result_152	15	GAAAAERARAAAAAAAAAAEAAAAAAAEAAAAAAAAAAAAAAAAAAAAAA	0.6927916400986854	0.9199658974652506	95.04290771484375	0.6953479051589966	2.6298389434814453	nan	inf
monomer-50-nr2-run1_result_152	16	AAAAAAAAAEAAAAAAEAAAAAARAAAEAAAAAAAAAAAAAAAAAAAAAA	0.9105369755792614	0.8728065338202923	95.97579956054688	0.7043331861495972	2.458278179168701	nan	inf
monomer-50-nr2-run1_result_152	17	AAAAAAAAAAAAAAAAAAAAAAAAAAAAAAAAAAAAAAAAAAAAAAAAAA	0.7831240413630502	0.9006336348148953	91.72755432128906	0.6436747908592224	3.1440486907958984	nan	inf
monomer-50-nr2-run1_result_152	18	GEEEEEEEEEEEEEEREEEEEEEEEEEEEEEEEEEEEEEEEEEEEEEREA	1.018301154749329	0.8458271310470904	95.1454086303711	0.6766912937164307	2.4636826515197754	nan	inf
monomer-50-nr2-run1_result_152	19	GAAEEERRRREEEERARREEEEERRREEEERERRRAEEERRREEEARRAA	0.7642557632129917	0.9030725321868825	97.36402130126953	0.6504629850387573	2.8006279468536377	nan	inf
monomer-50-nr2-run1_result_152	20	GAAAAAAAAAAAAAAAEAARAAAAAAEAAAAAAAAAAAAAAAAAAALAAA	0.8538821737752628	0.8857707367944055	94.2245864868164	0.6918401122093201	2.729813575744629	nan	inf
monomer-50-nr2-run1_result_152	21	GAAAAAAAAAAAAAAAAAAAAAAAAAAAAAAAAAAAAAAAAAAAAALAAA	0.6538155175602606	0.9271105270782902	92.5980224609375	0.6391474008560181	3.256885051727295	nan	inf
monomer-50-nr2-run1_result_152	22	GKLEELKKALEEEKKKKEEEEEKKKAEEEEKKKEEEKKKEEEKKKEEEEK	0.975481157510259	0.8537825126770419	94.46405792236328	0.569584310054779	3.949795961380005	nan	inf
monomer-50-nr2-run1_result_152	23	GLAALAAALAAAAAAAAEAAARAAAAAAAAAAEAAAEAAAAAAEAAAAAA	1.1247260475209238	0.8245798596479001	96.11983489990234	0.6913160085678101	2.666215658187866	nan	inf
monomer-50-nr2-run1_result_152	24	GAAAAAAAAAAAAAAAAAAAAAAAAAAAAAAAAAAAAAAAAEAAAAAAAA	0.7682561812021989	0.9027656961816894	95.76502990722656	0.6688956022262573	2.703460454940796	nan	inf
monomer-50-nr2-run1_result_152	25	GAAAAAALAAAAAAAAAAAAAAAAAAAAAAAAAAAAAAAAAEAAAAAAAA	0.6275326175898521	0.9311487728670371	95.40357971191406	0.6636160016059875	2.7922160625457764	nan	inf
monomer-50-nr2-run1_result_152	26	AAAAAAAAAAAAAAAAAAAAEAARAAAEAAAAAEAAERAAAAAAAAAAAA	0.8467502608178695	0.8880043052899889	95.47500610351562	0.6987885236740112	2.504009485244751	nan	inf
monomer-50-nr2-run1_result_152	27	GAAAAAAAAAAAAAAAAAAAAAAAEAAAAAAAAAAAAAAAAAAAAAAAAA	0.7387830250265541	0.9099979017172906	94.34571838378906	0.6823005676269531	2.827332019805908	nan	inf
monomer-50-nr2-run1_result_152	28	GREERERERRRREEEEREREEEEERREEEEEEKEEEEEEEEEEELEKELE	0.6117067754994026	0.9340772350247046	96.86566162109375	0.6840004324913025	2.712035894393921	nan	inf
monomer-50-nr2-run1_result_152	29	GAAAAAAAAAAAAAAAAAAAAAAAAAAAEAARAEAAAAAAAAAAAAAAAA	0.8132243700498187	0.8950235729315454	95.12003326416016	0.6902585029602051	2.660141944885254	nan	inf
monomer-50-nr2-run1_result_152	30	GAAAAAAAAAAAAAAAAAAAAAAAAAEAAAAAAAAAAAAAAAAAAAAAAA	0.8565345843107471	0.8848767148252225	94.20746612548828	0.6842857599258423	2.7492051124572754	nan	inf
monomer-50-nr2-run1_result_152	31	AAAAAAALAAAAAAAAAAAAAAAAAAAAAAAAAAAAAAAAAAAAAAAAAA	0.9040184351925904	0.8741473613218607	92.39433288574219	0.6418131589889526	3.2730886936187744	nan	inf
monomer-50-nr2-run1_result_153	0	MEEEKKKKEEEKKKEEEEKKKEEEEKKKEEEKKKKEEEEKKKKEEEKKKK	0.9345387804276597	0.8652338636066673	94.79562377929688	0.6054463386535645	3.3538131713867188	nan	inf
monomer-50-nr2-run1_result_153	1	AAAAAEAARAAAAAAAAAAAAAAAARAAAEAAAAAEAAAAAAAAAAAAAA	0.9514042445259551	0.8675139685391831	95.21622467041016	0.6839107275009155	2.555344343185425	nan	inf
monomer-50-nr2-run1_result_153	2	AAAAAAAAAAEAAAAAAAAEAAAAAEAAAAAAAAAAAAAEAAAAEAAAAA	0.7500718628637637	0.9090799514047805	95.85613250732422	0.7041449546813965	2.301391839981079	nan	inf
monomer-50-nr2-run1_result_153	3	REKKKREEEKRKEEEEEEEEEEEEEEEEEEEEEEEREAEEREEEEKKELE	0.6155074197354597	0.9331012102909664	94.21732330322266	0.650266706943512	2.8745687007904053	nan	inf
monomer-50-nr2-run1_result_153	4	AAAAAAAAAAAAAAAAAAAAAAAAAAAAAAAAAAAAAAAAAAAAAAAAAA	0.8333512760486791	0.8913798014153939	91.72755432128906	0.6436747908592224	3.1440486907958984	nan	inf
monomer-50-nr2-run1_result_153	5	AAAAAAAEAAAAAAAAAAAEEARRAEEAERAARAAAEAAARAAEEAARRL	0.7559689483428468	0.9087362300168337	97.033203125	0.6980023980140686	2.2952136993408203	nan	inf
monomer-50-nr2-run1_result_153	6	AAAAAAAAAAAAAAAAAAAAAAAAAAAAAAAAAAAAAAAAAAAAAAAAAA	0.8333512760486791	0.8913798014153939	91.72755432128906	0.6436747908592224	3.1440486907958984	nan	inf
monomer-50-nr2-run1_result_153	7	AAAAAAAAAAAAARAAAAAAAAAAEAAAAAAAAAAAAAAEAAAAAAAAAA	0.5592679686648969	0.9451618785997465	94.62458038330078	0.6981471180915833	2.5472354888916016	nan	inf
monomer-50-nr2-run1_result_153	8	AAAAAAAAAAAAAAAAAAAAAAAAAEAAAAAAAAAAAAAAAAAAAAAAAA	0.7743792286363808	0.9045482272058935	93.786376953125	0.6864622831344604	2.7432570457458496	nan	inf
monomer-50-nr2-run1_result_153	9	AAAAAAAAAAAAAAAAAAAAAAAAAAAAAAAAAAAAAAAAAAAAAAAAAA	0.8333512760486791	0.8913798014153939	91.72755432128906	0.6436747908592224	3.1440486907958984	nan	inf
monomer-50-nr2-run1_result_153	10	GAEEEERRRREEREREEREREEEERREREREEEEERERRRREEERRRAEE	0.6533202380357905	0.9258107357740247	97.37361145019531	0.6676739454269409	2.8009965419769287	nan	inf
monomer-50-nr2-run1_result_153	11	AAAAAAAAAAAAAAAAAAAAAAAAAAAAAAAAAAAAAAAAAAAAAAAAAA	0.8333512760486791	0.8913798014153939	91.72755432128906	0.6436747908592224	3.1440486907958984	nan	inf
monomer-50-nr2-run1_result_153	12	AAAAAAAAEAARAAAAAAAAAAAAAAAAAAAAAAAAAAAAAAAAAAAAAA	0.856072027516717	0.8870307730049883	93.56776428222656	0.6685178875923157	2.767479181289673	nan	inf
monomer-50-nr2-run1_result_153	13	AEEEKKEEEERRKKEEEEEEKKKEEEKKKEEEKKEEEEKKKKEEEKKKKE	0.6422757217484275	0.928049085514872	95.2352523803711	0.6170529127120972	3.1474249362945557	nan	inf
monomer-50-nr2-run1_result_153	14	MAEEEEEEEEEEEEEEEEEEEEEEEEEEEEEEEEEEEEEEEEEEEEKELE	0.7929625177186466	0.8964697684187359	92.8724594116211	0.66411292552948	2.7414145469665527	nan	inf
monomer-50-nr2-run1_result_153	15	AEREAEEEERRRREEEERREREREERRRREEEERERERARREAEERAALE	0.5748388853102588	0.9413386294155309	96.89505767822266	0.6580500602722168	3.0394957065582275	nan	inf
monomer-50-nr2-run1_result_153	16	AAAAAAAAAAAAAAAAAAAAAAAAAAAAAAAAAAEAEAAAAAEAAAAAAA	0.725348197576193	0.9136996453132048	96.00702667236328	0.6958576440811157	2.4473073482513428	nan	inf
monomer-50-nr2-run1_result_153	17	AAAAAAAAALAAEAAAAAAAAAAAAAAAAAAAAAAAAAAAAAAAAAAAAA	0.7677955123258665	0.9062048806642928	95.11883544921875	0.6761469841003418	2.8042855262756348	nan	inf
monomer-50-nr2-run1_result_153	18	AAAAAAAAAAAAAAAAAAAAAAAAAAAAAAAAAAAAAAAAAAAEAAAAAA	0.9056388673628444	0.8744575070642634	94.32817840576172	0.6743189096450806	2.6726367473602295	nan	inf
monomer-50-nr2-run1_result_153	19	AAAAAAAAAAAAAAAAAAAAAAAAAAAAAAAAAAAEAAAAAAEAAAAAAA	0.614696498475173	0.9353645594396949	95.48634338378906	0.6860041618347168	2.52071213722229	nan	inf
monomer-50-nr2-run1_result_153	20	AAAAAARAAAAAAAAAAAAAAAAAAAAAAAEAAAAEEAAARAAAEAAAAE	0.8795863320812024	0.881018980903598	95.84754943847656	0.6988146305084229	2.4238624572753906	nan	inf
monomer-50-nr2-run1_result_153	21	AAAAAAAAAAAAAAAAAAAAAAAAAAEAAAAAAAAAAAAAAAAAEAAAAA	0.8920803971103367	0.8784495072459033	95.22007751464844	0.6907264590263367	2.4954147338867188	nan	inf
monomer-50-nr2-run1_result_153	22	AAAAAEAAAAAAAAAAAAAAEAAAAAAAAAAAAEEAARAEAAAREAALAS	1.0286362198528225	0.8446317753649306	96.46331787109375	0.7041295170783997	2.4761264324188232	nan	inf
monomer-50-nr2-run1_result_153	23	AAAEAAARRAAEEAERRRAEEERRRAEAARREEAARRAAEAAAREAAALA	0.7449987756083011	0.9082481521438841	97.24734497070312	0.6776123046875	2.497581958770752	nan	inf
monomer-50-nr2-run1_result_153	24	GAAAEARRRREEEERARREEEEREREEEERRRREEERRREERERREAELR	0.6935761591358026	0.919253247777451	96.54954528808594	0.64140784740448	3.270103931427002	nan	inf
monomer-50-nr2-run1_result_153	25	AAAAAAAEAAAAAAAAAAAAAAEEAAAAAAAAAAAAAAAAAAEAAAAAAA	0.8169839205464952	0.8942942227773958	96.56128692626953	0.6972034573554993	2.411848306655884	nan	inf
monomer-50-nr2-run1_result_153	26	AAAAAAAAEAAAAAAAAAAAAAAAAAAAAEAAEAARAAAEAAARAAAAAR	0.929945027773485	0.8694540402007185	96.19576263427734	0.68719482421875	2.423704147338867	nan	inf
monomer-50-nr2-run1_result_153	27	AAALAALEAARAREAAERAAAEEAARAKRAAEEAARRAAEEARRREEALR	0.43018097991820764	0.9660226871910145	97.21685028076172	0.6706838607788086	2.893732786178589	nan	inf
monomer-50-nr2-run1_result_153	28	AAAAAAAAAAAAAAAAAAAAAAAAAAAAAAAAAAEAAAAAAAAAAAAALA	0.7887214702343	0.9002903760640997	94.53663635253906	0.6831399202346802	2.7743115425109863	nan	inf
monomer-50-nr2-run1_result_153	29	AAAAAAAAALAAAAAAAAAAAAEEAAAAAAAAAAEARAAAEAAAAAAAAA	0.9102237924258241	0.8750708316593867	95.09052276611328	0.6885783672332764	2.510697603225708	nan	inf
monomer-50-nr2-run1_result_153	30	AAAAAAAAAAAAAAAAAAAAAAAAAAAAAAAAAAAAAAAAAAAAAAAAAA	0.8333512760486791	0.8913798014153939	91.72755432128906	0.6436747908592224	3.1440486907958984	nan	inf
monomer-50-nr2-run1_result_153	31	AEEEEEEEEEEEEEEKEEEEKEEEEEEEEEEEEEEEEEEEEEKEEELEEE	0.812369406735291	0.8946962902717263	92.72432708740234	0.6791436672210693	2.495211124420166	nan	inf
monomer-50-nr2-run1_result_154	0	TRYVVVTRVPGEAPIVTEHATAAAADAAVAALRAEYAALGVPIETEVRRV	0.8168298643032103	0.896173451314096	93.53736114501953	0.6972994804382324	2.7901132106781006	nan	inf
monomer-50-nr2-run1_result_154	1	KKYKVITYIKGKKPIVKEFETKEEAEKGVKEIKEKYKKLGVEIKIEVKEI	0.6196210340315563	0.9361986466351522	88.69377136230469	0.5880041718482971	4.285059452056885	nan	inf
monomer-50-nr2-run1_result_154	2	KKYIVITKVEGEKPIVKVFETKEEAEKGVKEIEEKYKKLGKKIETKIIEE	0.5858671090871936	0.9397824392957488	89.32705688476562	0.5895946621894836	3.9925217628479004	nan	inf
monomer-50-nr2-run1_result_154	3	TKYVVTVTVPGEEPIVKEFATEAEAEAAVAELEAKYAALGVPITITVTKV	0.6408669618509594	0.9299895817861855	89.82564544677734	0.6273346543312073	3.5920252799987793	nan	inf
monomer-50-nr2-run1_result_154	4	TLYRVVVEVPGEPPIVRTFATEAEAEAGVAELTARYAALGREITITVERL	0.6970688434431698	0.9196321198621275	92.1068344116211	0.6695353984832764	3.1092529296875	nan	inf
monomer-50-nr2-run1_result_154	5	KKYVVITKVPGEEPIVKVFDTEEEAEKAVKELTEKYKKLGVKIETEVKEI	0.6503597829666811	0.9268183507279776	89.98125457763672	0.6112611889839172	3.686683416366577	nan	inf
monomer-50-nr2-run1_result_154	6	MKYVVVVKIPGEPDIVREFDTKEEAEKGVKELKEKYKKLGVEIEIEVKEI	0.7694198137447261	0.9009509318895786	87.71502685546875	0.5771159529685974	4.3307647705078125	nan	inf
monomer-50-nr2-run1_result_154	7	KKYVVVTKVPGKPDIVEVFDTKEEAEKKVKELKEKYEKLGVKIETEVIEI	0.6950349630009777	0.916834196100253	89.14604187011719	0.6017861366271973	3.972439765930176	nan	inf
monomer-50-nr2-run1_result_154	8	MKYVVVTKIAGEEPIVEVFDTKEAAEKRVAEIKAKYAALGKEIEIEVKEE	0.5705726007284474	0.9417920819200859	88.32221221923828	0.6092567443847656	4.25965690612793	nan	inf
monomer-50-nr2-run1_result_154	9	KKYVVVTYVEGEKPIVRVFDTKEEAEKAVKELEEKYKKLGVKIKIEVIEI	0.6002147654242296	0.9369272986512237	89.94580078125	0.6204404830932617	3.8604061603546143	nan	inf
monomer-50-nr2-run1_result_154	10	RKYVVVTEVPGEPPIVREFATRAAAEAEVARLEARYAALGVPITTRVEER	0.8065569094991795	0.8979819398826359	91.43732452392578	0.6660685539245605	3.425938129425049	nan	inf
monomer-50-nr2-run1_result_154	11	TRYVVVVEVPGEPPEVYVFATREAAEARVAELRARYAALGVEIRIRVEVV	0.5989378474915804	0.9391327624133922	94.20304107666016	0.7078794240951538	2.684708595275879	nan	inf
monomer-50-nr2-run1_result_154	12	TLYRVVTRVPGKPPIVRVFETEEEAERGVAELEARYAALGVPIETRVERL	0.723974486409561	0.914157659138729	92.96710968017578	0.668488621711731	2.9288554191589355	nan	inf
monomer-50-nr2-run1_result_154	13	RLYVVVVRVPGEPPIVLEHETREAALASVRELRARYAALGVPIEIEVEER	0.6521127521859402	0.9303118399296035	94.82440948486328	0.7120422124862671	2.615760564804077	nan	inf
monomer-50-nr2-run1_result_154	14	TLYVVEVEVPGEPPIVRRFATREAAEAGVAELRARYAALGVPIRITVRRE	0.631816578261484	0.9328151022287736	92.31913757324219	0.6629624366760254	3.122995138168335	nan	inf
[truncated: 53,073 more rows]
