# Supplementary material for: AlphaDesign: a de novo protein design framework based on AlphaFold
Source: Mol Syst Biol. 2025 Jun 17;21(9):1166–89. doi: 10.1038/s44320-025-00119-z (PMC12405559; doi:10.1038/s44320-025-00119-z)
Supplement: Supplementary file 7 — Source data Fig. 5 [file 44320_2025_119_MOESM7_ESM.zip › Figure_5/5CandD/README]

The files in this directory provide AlphaFold2 prediction scores (pLDDT, pAE, pTM, ipAE, scRMSD, scTM) for AlphaDesign oligomer designs ((homomer|heterodimer)-.*) with ProteinMPNN redesigned sequences.
In addition to the files in this directory, Figure 5B also uses the homomer and heterodimer source data of Figure 3A.
The scatter plot in Figure 5C directly plots the scores in this directory (ProteinMPNN-designed sequences) against the scores in the Figure 3A source directory (ADM-designed sequences).
The bar plot in figure 5D compares the fraction of designable backbones across the scores from Figure 3A and those in this directory.

All files are in CSV format with columns:
name: the name of the design PDB file
index: the ID of the Nth designed sequence for that PDB file
sequence: the one-letter-code amino acid sequence
sc_rmsd: self-consistent RMSD (RMSD between design and AF2 prediction)
sc_tm: self-consistent TM-score (TM-score between design and AF2 prediction)
plddt: average predicted Local Distance Difference Test (pLDDT) of the prediction
ptm: predicted TM-score of the prediction
pae: average predicted aligned error of the prediction
ipae: average interface aligned error of the prediction (only applies to oligomers)
mpae: minimum interface aligned error of the prediction (only applies to oligomers)
