# Supplementary material for: AlphaDesign: a de novo protein design framework based on AlphaFold
Source: Mol Syst Biol. 2025 Jun 17;21(9):1166–89. doi: 10.1038/s44320-025-00119-z (PMC12405559; doi:10.1038/s44320-025-00119-z)
Supplement: Supplementary file 7 — Source data Fig. 5 [file 44320_2025_119_MOESM7_ESM.zip › Figure_5/5CandD/heterodimer-pmpnn-af2-scores.csv]

name	index	sequence	sc_rmsd	sc_tm	plddt	ptm	pae	ipae	mpae
heterodimer-50-nr2-run1_result_0	0	AELYARVAEAARRASESPLSPFRVEVEERLLPDLPEPVIVLKVEYIEKEP:MTVEVVLDDPEFIAAHPLDPDAPDEELTENLLAFIEAYLAHRAAREALLP	1.2703816124419185	0.9124392680037873	86.42121887207031	0.7415891885757446	5.333505630493164	6.037511348724365	1.068248987197876
heterodimer-50-nr2-run1_result_0	1	DELYERVKAAAERASQSPLAPFKATVRRVKNPELPEETIVIEFEYIDPEP:KTITVLLDDPEFIAAHPLDENAPPEELVRNLTAFIEAYLAHKAAEEAKIP	1.464448470288382	0.8799798387434776	76.90645599365234	0.5976111888885498	7.525251388549805	8.98277473449707	2.143247604370117
heterodimer-50-nr2-run1_result_0	2	DELLENVKKAAETASKSPINNAKYEVEEILDPNLPKPVIKIKRDYIEKEK:KTIEVILDDPEFIKEHPLDPNAPPEEIAKNLEKFIEDYLKKKEEELSKIP	1.9073773806455354	0.8215578086213426	83.24951171875	0.6349070072174072	6.458930969238281	7.354178428649902	1.3796552419662476
heterodimer-50-nr2-run1_result_0	3	EALLARVAAAAERASASPVAPFRAAVERVLDPALPAPVLVLRLDYIDRAP:RTVTVVLTDPAFIAAHPLDPNAPPEALAAGLLAFVEAYLAHQQAALAAVP	8.853542423478778	0.3194757721725945	59.19676971435547	0.5159965753555298	11.978212356567383	14.930519104003906	2.735954523086548
heterodimer-50-nr2-run1_result_0	4	DELLATVREAAERASASPLADFRAEVKEVLDPLLGKPVIEVTFTYLERAP:MTVTVILDDPEFIASHPLDPDAPPEELAAALRAFVEAYLAHKAAKEALIP	12.706754281231127	0.16713467568758997	53.65553665161133	0.4017695188522339	14.720586776733398	19.42360496520996	7.218057632446289
heterodimer-50-nr2-run1_result_0	5	MELYERVKEAAERASKSPKSNAKYTVEEVELPDNPEKTIVLTRDYIDKKP:MKVEIVLDDPEFIKEHPLDPNAPDEELVENLNKFIDDYLEYKKKKLSEIP	1.5324062711715474	0.8909592363464198	84.01956939697266	0.6885166764259338	6.354411602020264	7.178711414337158	1.0543534755706787
heterodimer-50-nr2-run1_result_0	6	EELYERVKEAAERASKSPVSDARYRVEEVLDPNLPKPVIVIEREYINRAP:EVVTVILTDPEFIKKHPLDPNAPDEELVKNLNAFIEAYLAYQEEKEAKIP	1.72661417966097	0.8618948905065867	82.39846801757812	0.6989039182662964	6.345085144042969	7.146908283233643	1.2833614349365234
heterodimer-50-nr2-run1_result_0	7	EELLARVREAAERASASPLANFRARVEEVLDPDSPEPTVVVTFEYIDKEP:RRVTVVLDDPEFIAAHPLDPNAPPEEIAANLEAFVERYLAEKAARLAEVP	2.858509319349335	0.6808208230672088	62.00364303588867	0.39790305495262146	13.870393753051758	19.80340003967285	7.597393989562988
heterodimer-50-nr2-run1_result_0	8	DELLARVAAAAERASRSPVNPARYRVERVQDPDLPEPTLLVRREYLPRAP:EVVEVLLTDPEFIAAHPLDPDAPPEELAAGLDAFLDAYLAHQAAKEAAVP	1.75964865768465	0.8643726116204833	82.81968688964844	0.7161217927932739	6.020937442779541	6.85027551651001	1.2103441953659058
heterodimer-50-nr2-run1_result_0	9	EEELKNVAEAAAKASASPVSNFKYEVEWVQDPNNGKPVLVIKRTYIKREP:EVVEIVLDDPEFIKKHPLDPNAPPEEIASNLDKFIDEYLAYKAEKEAKKP	1.4933887684796783	0.8830622955108364	85.21548461914062	0.6812222003936768	5.735187530517578	6.533482074737549	1.256024718284607
heterodimer-50-nr2-run1_result_0	10	EEEYENVKKVAERASQSPLSNFRYKVEEVLDPDNPKKTIVITREYIEKEP:MKVKVVLDDPEFIKEHPLNPDAPDEEIVSNLDAFIDRYLEYQKEKEAKKP	1.8322947243868872	0.8495445474893579	85.52603149414062	0.6968448162078857	5.788109302520752	6.503198623657227	1.1684134006500244
heterodimer-50-nr2-run1_result_0	11	DELYERVKEAAERASKSPLSNAKYKVEEVKDPESPEPVIKVSREYIEKEP:KVVEVVLDDPEFIKKHPLDPNAPPEEIAENLDKFIEEYLEYKKEKEAKKP	1.652228616307906	0.8536183820230445	82.5963363647461	0.6441954374313354	6.404139041900635	7.374642372131348	1.4146921634674072
heterodimer-50-nr2-run1_result_0	12	DELFRRVKEAAERASKSPLSPFKAKVREVKLPDLDKPVIVLEIEYIEKKP:KIVKVVLDDPEFIAEHPLDPEAPDEEIVKNLLAFVEAYLAYQAEKEAKIP	1.233389506977795	0.9125515122617867	84.45957946777344	0.6889480352401733	6.0064802169799805	6.757906436920166	1.144758701324463
heterodimer-50-nr2-run1_result_0	13	DEEYKTIKEAAEKASKSPKSNFKAKVEEVKLPDSGKKTIVISVEIIEKKP:MKIEVVLDDPEFIKEHPLNPNAPDEEITKNLLNFIKDYLAYKAEKEAKKP	1.565786469938794	0.8751548181063563	85.1673355102539	0.6823709011077881	5.9486589431762695	6.767214298248291	1.2566108703613281
heterodimer-50-nr2-run1_result_0	14	EKEYENVKKAAETASKSPVSNFKYKVEEVKDPNNPKKTIVIEKEYIDKKP:KVVKVVLTDPEFIKKHPLDPNAPDEEKAKNLDAFIKAYEAEEAKKKAEIP	1.7236311947597474	0.8468338769521927	79.93514251708984	0.6514427661895752	6.974684238433838	7.95769739151001	1.4381440877914429
heterodimer-50-nr2-run1_result_0	15	DELYKRVKEAAERASKEPVSNFKYEVEEVLDPDNGKKTIVIKRTYIDKEP:KTVTVVLDDPEFIKEHPLDPNAPPEEIVENLDNFIKRYLEYKAEREAKVP	1.7814530259719912	0.8413248536317778	82.88478088378906	0.6662622690200806	6.357656955718994	7.226489543914795	1.2516099214553833
heterodimer-50-nr2-run1_result_0	16	DELLENVKAAAERASKSPLSNFKAKVEEVLDPNSGKPVIKVKLEYIDRKP:MVVEIILDDPEFIAKHPLNPNAPDEEIAKNLEKFVEEYLKYKKEKLSKIP	8.627126229459778	0.35925082263322833	66.04280853271484	0.4703795909881592	10.537460327148438	12.407123565673828	2.1787607669830322
heterodimer-50-nr2-run1_result_0	17	DELYENVKKAAEIASKSKLSNAKYEVEEILDPDSNKPTIKITKEYIEKEK:KKVVIILDDPEFIKKHPLNPNAPDKEIAENLNKFIEEYLEYKKKEESLKP	1.589419343089926	0.8674055840820841	84.477783203125	0.6834332346916199	6.110275745391846	6.8578410148620605	1.1942720413208008
heterodimer-50-nr2-run1_result_0	18	DELYENVKLAAERASKSPVSNFKYEVEEVQDPDNPKPTIKIRKEYIEKKP:KVIEVTLTDPEFIKKHPLNPNAPDEEIVENLEKFIEDYLKYQKEKEAKIP	2.1826489581615247	0.8135274895234019	84.4949722290039	0.69672691822052	5.935162544250488	6.665119171142578	1.1914584636688232
heterodimer-50-nr2-run1_result_0	19	SALLERVRRAAERASQSPLSPFRAEVEEVLDPDLPEPVIRLRLTLIDRAP:ETVEVLLTDPALIEAHPLDADAPPEEIARNLLAFVERYRAAEAARLAAVP	1.890827821373975	0.8333819231074934	83.32147979736328	0.7025740742683411	5.779971122741699	6.628183364868164	1.0944358110427856
heterodimer-50-nr2-run1_result_0	20	DELYENVKLAAERASKSPVSNARYKVEEVLDPESPEKRIVITREYIEKEP:MTVTVVLDDPEFIREHPLDPNAPPEEIASNLDAFIERYLAYQAEREAQIP	1.6209661158239015	0.8626467141505263	82.86963653564453	0.6784040927886963	6.320281028747559	7.16112756729126	1.2587592601776123
heterodimer-50-nr2-run1_result_0	21	SELLENVAEAAKKASQSPVSNFKYEVEEVLDPDNPEKVIVVTREYIEKEP:MKVKVVLTDPEFIAKHPLDPNAPDEEIAKNLEAFVEAYLKYQAEKLAKIP	1.6613606080961534	0.8649651855817475	81.45056915283203	0.6515114307403564	6.5041584968566895	7.490361213684082	1.7448030710220337
heterodimer-50-nr2-run1_result_0	22	DALLARVAEAAARASASPLANFRARVEEVLDPALPRPTLVVRLEYIPRAP:MVTEVLLTDPAFIAAHPLDPDAPDEELVENLTAFVDAYLAHQAAALAAVP	9.954191969138785	0.31915941927878183	56.04017639160156	0.4407340884208679	14.237299919128418	18.96175765991211	7.2602949142456055
heterodimer-50-nr2-run1_result_0	23	SELLERVREAAERASKEPVADFRYEVREVLHPDLPEPVIELVREYIDREP:MRRTVLFTDPEFIAAHPLDPDAPPEELVRNLDAFLERYEAHQAEREARVP	11.916887398212394	0.2638792532406856	56.208412170410156	0.4479280710220337	14.537912368774414	18.770288467407227	6.337586879730225
heterodimer-50-nr2-run1_result_0	24	DELLANVKKAAEAASKSPVAPFKATVEEVQDPENPEPTIVLKLEYIPKEP:KTVEVVLDDPEFIASHPLNPDAPDEERVENLLAFVEAYLAYKAAREAEIP	1.7122294371404887	0.8665934615830476	85.23680114746094	0.7031364440917969	5.7724103927612305	6.541403770446777	1.1093907356262207
heterodimer-50-nr2-run1_result_0	25	AELLERVAAAAKAASAQPTANFRAEVEEVLDPDDPRPVIRLTLEYIDKEP:MKVTVVLRDPEFIAAHPLDPDAPPEELARNLLAFVEAYLEWQAAREAQVP	1.93362112636916	0.8146263613122866	73.79916381835938	0.5548255443572998	8.372944831848145	10.63758373260498	1.6104930639266968
heterodimer-50-nr2-run1_result_0	26	DELLENVKEAAERASKSPISNAKYTVEEVLDPDSPKPVIKITKEYIEKKP:MTVTVILDDPEFIAKHPLDPNAPDEEIAKNLEEFIKDYLAYQEEKNSLIP	1.708702930640548	0.8506759403762629	82.2765121459961	0.647140383720398	6.641490459442139	7.581356525421143	1.304328203201294
heterodimer-50-nr2-run1_result_0	27	DELLATVKKAAEAASKEPVANFKVTVEEVLDPDSPEPRLVITIDYIDKAP:KTVTVVLDDPEFIAAHPLNPDAPPEERVANLEAFVAAYLAAKAAAEAAVP	1.4396116236524843	0.8886597769902697	73.70258331298828	0.5863655805587769	8.20334243774414	9.781445503234863	1.8295364379882812
heterodimer-50-nr2-run1_result_0	28	DELYERVVKAAERASKSPLSNFKAEVERVLDPDSDEEVIVLKVEYIEKEP:MVVEVVLDDPEFIKSMPLNEDAPPEELVTNLEKFVEEYLKWQEEKEAKIP	1.3042390912259612	0.8974467210159616	80.29146575927734	0.6355239152908325	6.813314437866211	7.806088447570801	1.1169793605804443
heterodimer-50-nr2-run1_result_0	29	EELLQRVKEAAERASKSPVSPFRARVREVQDPLSPKPRIVIELDIIERAP:MRITVVLDDPEFIAAHPLDPNAPPEEIASNLLQFVEDYLAHQAARRAAIP	1.569389500613959	0.8678027459208327	79.87334442138672	0.6329281330108643	6.971344947814941	8.233307838439941	1.2040653228759766
heterodimer-50-nr2-run1_result_0	30	DELLQNVKEAAERASKSPVSNFKYTVEEVKDPDLPEPTIRLTKEYIDKEP:MKITVVLTDPAFIASHPLDPNAPPEEIASNLDAFIEAYLAHQAALEAALP	2.3316261040765	0.7840017973768724	82.02082824707031	0.645551860332489	6.342479705810547	7.339855194091797	1.3428113460540771
heterodimer-50-nr2-run1_result_0	31	DELFENVKLAAERASKSPISNFKAEVEEVLDPDSGKKVIKITFEIIEKEP:MKIEVILDDPEFIKSHPLNPNAPPEEIASNLLAFIERYLAYQKEKEAKKP	1.7769894727757665	0.8435826000077055	85.0179214477539	0.6722516417503357	5.926537036895752	6.755142688751221	1.2492380142211914
heterodimer-50-nr2-run1_result_1	0	MAEIPLEKGGVTLTFNIEQLDDTTGVIIGELDGKTYRITVENGKVSFEEV:TTYTFEVPEGAATVRIEPEMQPDNKLVIKKVEILDANGKVLKVVVPEEIP	1.4340085889129766	0.9055587751221883	85.90576934814453	0.7196916341781616	5.063848495483398	5.728787422180176	1.2012089490890503
heterodimer-50-nr2-run1_result_1	1	MALIPLTEGGVTFTFNIKQKDETTGEIIGTVDGTTYKIKTINGKVTFEKV:TIYTFEVPEGAATVEIIPKMNENNELVIDKVIVLDANGEVLKVVTPEEIP	13.88919071819939	0.16975927728310009	56.82553482055664	0.4621240198612213	13.815978050231934	19.301239013671875	9.069135665893555
heterodimer-50-nr2-run1_result_1	2	MAKIPLTEGGVTITINIEQIDENTGVLTITINGKTYKITIENGKVSFEEV:TTYTFQVPAGAATVEIVPELLPDNKLVVKKVIVKDANGKVLKEIVPEEIP	2.3804963035803106	0.798472868442405	77.21192932128906	0.6686142086982727	6.7066826820373535	7.755948066711426	1.1044542789459229
heterodimer-50-nr2-run1_result_1	3	MAKIKLESGGETLTFNTVMVDDNTGEIIGTLNGKTYRITVKNGKVSFEEV:TTYVVEVPEGAAEVIIHPVMLPNNELVIDKIEILDANGNVLKVVTPELIP	11.131158920715366	0.188904127346926	76.86967468261719	0.4341040551662445	14.675357818603516	23.873821258544922	14.773075103759766
heterodimer-50-nr2-run1_result_1	4	MAEIPLTEDGVTITIKIEMKDDNTGEAIITLNGVTYRITIENGKVSFEKV:KIYKFQVPKGAAKIVIEPEMKEDNELVIKKVIVLDKNNNVLKTIVPEEIP	0.9585857454954884	0.9446556573275321	76.59317779541016	0.6600309610366821	7.163205146789551	8.745970726013184	1.0699899196624756
heterodimer-50-nr2-run1_result_1	5	MAKIPLTKGGETITLNIVQLDDNTGEIIGTIDGKTYKITIVNGKVSFEEV:SIYTFKVPEGAATIVIEPVLNEDNKLTIDKVLVLDANNNVLKTVVPELIP	12.567441059703894	0.10901141624952754	85.37908172607422	0.41651731729507446	15.3162260055542	26.275222778320312	18.094751358032227
heterodimer-50-nr2-run1_result_1	6	MAKIPLTEDGVTITAKIVQVDENTGVIEIEIDGKTYKITIENGKVSFEEV:KIYKFKVPKGAKTVIIEPVMNENNEVKIEKVIILDANGKVLKVVVPEEIP	2.190528343137595	0.7952612773020342	83.47476196289062	0.6858251094818115	5.707951068878174	6.943887710571289	1.0346839427947998
heterodimer-50-nr2-run1_result_1	7	MAVIPLTAGGVTITLNIKQVSSTTGEIIGTIDGKTYKITVKNGKVSFEEV:TIYTFEVPEGAAKIEIIPEMQKDNKLVIKEVIVLDANNNVLKRIVPKEIP	5.675502364041076	0.43128334270241936	53.36878967285156	0.45199859142303467	14.501043319702148	20.415239334106445	9.566476821899414
heterodimer-50-nr2-run1_result_1	8	MAVIPLEKGGVTLVFEVKMVDENTGEIIGTLDGKTYKITVENGKVTFEEV:TTYVVEVPEGAAKVEIHPKMNENNELTIDRIDVLDKNGNVLKTVVPEKIE	11.44846498415272	0.36169837858712434	57.36257553100586	0.47552490234375	13.298405647277832	18.4161434173584	6.187465667724609
heterodimer-50-nr2-run1_result_1	9	MAEIPLTKGGQTFVFTIKMINDKTGEIIGEVDGKTYKITIENGKVSFKEV:KIYKFEVPAGAATVKIYPKMTENNELVIEKVEVLDANGNVLAVKVPEEIP	12.795228329754883	0.11378697742548372	89.01345825195312	0.44028085470199585	14.590418815612793	25.508153915405273	17.922515869140625
heterodimer-50-nr2-run1_result_1	10	MAEIELEKGGVKLKFEIKQLSDTEGEIIGEIDGKKYKITIKNGKVSFEKV:MIYEVEVPEGAKKVKIYPKLKEDNKLVIEKVEILDENNNILKVVVPKEIP	0.999972127037435	0.9595228263895764	84.53437042236328	0.7101750373840332	5.458809852600098	6.358604431152344	1.2314012050628662
heterodimer-50-nr2-run1_result_1	11	MATIPLTSGGETLTFNVVQESATTGVITGTLNGKTYKITINNGKVTFEEV:ATYTVEVPSGAATIEIKPVQNADNKVTIDEVIVKDSNGNVLKTVKPELIP	1.5737303223930124	0.9143744911029738	79.04100036621094	0.698244035243988	6.387557506561279	7.431038856506348	1.4107223749160767
heterodimer-50-nr2-run1_result_1	12	MALIEVKEGGVKLVFKIEQVDDKTGKIIGEIDGEKYEITVENGKVSFKKV:MIYEVEVPEGAAKIEIIPKMTPDNKLVIEKVIILDANNKVLKEVVPKEIP	13.619899039175232	0.18878564361508782	59.7330207824707	0.45899999141693115	13.295406341552734	19.578319549560547	10.02548599243164
heterodimer-50-nr2-run1_result_1	13	MAKIPLERGGVTITITIEQKDSTTGEIIIELDGKTYKITIENGKVSFEEV:TTYVFEVPEGAATIEINPEMTSDNKLVIKEVIIKDANGNVLKTVVPEKIE	1.7461729871473415	0.8685013380166583	87.7990493774414	0.7404254078865051	4.640604019165039	5.238044738769531	0.9954898357391357
heterodimer-50-nr2-run1_result_1	14	MAEIPLTEGGQTFVFYIKQISDTIGEIIGVLNGKTYLIRVENGKVSFEEV:KLYVFEVPEGAAKVRIFPKMTENSELVIEKVEILDENNNVLKVVVPKEIP	1.01142126759656	0.9388049707770019	89.6493148803711	0.782866358757019	3.9888248443603516	4.499298095703125	1.0346007347106934
heterodimer-50-nr2-run1_result_1	15	AAVIPLEEGGVTFVFEVKMLDDNTGEIIGTLNGKTYKITINNGVVTFEEV:MKYEFKVPEGAAKAIIHPKMQPDNKLVIDRVEILDENGNVLEIRVPEEIP	1.6203727326755377	0.9108164802160923	85.62724304199219	0.7230806946754456	5.040762424468994	5.735476493835449	1.1269160509109497
heterodimer-50-nr2-run1_result_1	16	VAEIPLTSGGVTLTFNIEQLDDKTGKIIGTLDGKTYEITIENGKVSFEEK:TTYTFEVPAGAATVKIHPELQKDNKLVIKNVEILDANGNVLKTVVPKEIP	12.449364634078806	0.15259844978876316	70.09716796875	0.44300684332847595	14.427348136901855	22.547473907470703	11.786977767944336
heterodimer-50-nr2-run1_result_1	17	MAEIPLESGGVTFTFNIEQVDDTTGVITGTLNGKTYKITINNGEVSFEEV:TTYTFEVPEGAAKVIIHPELKDDNVLVIDKVEVLDENNNVLKTVVPEEIP	1.5854350186760522	0.8764459683729708	84.71037292480469	0.7103196382522583	5.264914512634277	6.038358211517334	1.0359537601470947
heterodimer-50-nr2-run1_result_1	18	MAEIEVKKGGVTFVFTVKMIDKTTGEIIGEVDGETYKITVKNGKVSFEKV:TIYVVEVPEGAAKLVIEPEMLPDNKLVIKKVIVLDKDGKVLKVVVPKEIP	11.218430770987935	0.1848225934132324	71.44921112060547	0.43850478529930115	13.238957405090332	21.194482803344727	13.388628005981445
heterodimer-50-nr2-run1_result_1	19	MAVIPLERGGVELVFKIEQIDDKTGKIIGEIDGKKYLITIENGKVTFEEV:KIYRVEVPEGAAKVVIYPEMNEDNELTIKKVEILDENGKVLKVVEPEEIP	10.300675600806374	0.17479036585565022	76.76954650878906	0.44375085830688477	13.876287460327148	22.248218536376953	13.577522277832031
heterodimer-50-nr2-run1_result_1	20	PALIPLTSGGVTITAEIEMLSDTVGEIRITIDGKTYLIRVENGEVSFEEV:AVYTFTVPAGAATVEILPEMRPDNELVISKVVVKDANGNVLATVTPKLIP	0.9703561175941074	0.9418359246989909	85.7078628540039	0.728317141532898	4.863009929656982	5.5026535987854	1.2364811897277832
heterodimer-50-nr2-run1_result_1	21	AAVIPLTKGGVTLTFNIEQKSDTVGEIIGTVDGKTYKITVVNGKVSFEEV:KVYTIEVPEGAAKVVIEPELKEDNELVIKKATILDANGKVLKVETPKEIP	14.33071658710031	0.18225863262115818	63.24163818359375	0.4623737037181854	14.563735961914062	21.946022033691406	12.62484073638916
heterodimer-50-nr2-run1_result_1	22	MAVIPLTSGGVTLTFYIEQKDDNTGEIIGVIDGKTYKITVENGKVSFEEV:KIYKVEVPEGAAKVVINPELNEDNELVIKEVKVLDANNNVLKTVVPEEIE	3.5856798217869925	0.7359436430045685	84.8773422241211	0.7218624949455261	5.272554397583008	6.025923728942871	1.0007325410842896
heterodimer-50-nr2-run1_result_1	23	MAVIDLEKGGVKITINVEQKDDKTGELIITLDGKTYKITVENGKVSFEEV:KIYEFEVPEGSAKVIIYPELKEDNELVIKKVEILDKNNNVLKIVTPKLIE	15.960504111118112	0.09361323505728512	63.46792984008789	0.4831332862377167	11.389229774475098	16.008678436279297	6.512705326080322
heterodimer-50-nr2-run1_result_1	24	MAKIPLTAGGTTLTFNIKQINDTTGEIIGTLDGTTYKITINNGKVSFEKV:KTYTFEVPAGAATVEINPKLTENNELVIDKATILDANGNVLATVTPTLIP	2.2871477577667334	0.7889539995128702	76.07477569580078	0.6385012269020081	7.266332626342773	9.116277694702148	1.1041667461395264
heterodimer-50-nr2-run1_result_1	25	MAIIELKKGGEKIVAKIEQIDEKTGEIIIEIDGKKYKITIKDGKVSFKEV:SIYEFEVPEGAAKVEIIPEMKEDNKLVIKEVKILDKNNKVLKTVVPKEIP	12.005738272279556	0.12588529772908838	86.10851287841797	0.4064263701438904	15.209443092346191	25.896495819091797	17.727855682373047
heterodimer-50-nr2-run1_result_1	26	MAEIPLTKGGTTITINIEQVDETTGEIIIEIDGKKYKITIKDGKVSFELV:MLYVFEVPEGAAKVIIEPELNEDNKLTIKKVIVLDENNNVLKVVTPKEIP	14.104341143462943	0.17576424117692613	66.28478240966797	0.5524947643280029	11.077224731445312	14.776917457580566	3.2764477729797363
heterodimer-50-nr2-run1_result_1	27	MAVIPVTKGGQTFIFNIKQIDETTGEIIGEVDGKKYKITIENGKVSFEEV:KIYKFEVPEGAAKIEIEPEMNEDNKLEIKKVIILDKNNNVLKEVVPEEIP	15.058943627534378	0.07064175877125574	88.11222839355469	0.41472911834716797	14.967103958129883	25.959125518798828	18.680566787719727
heterodimer-50-nr2-run1_result_1	28	MAKIPLTKDGVTITLNIVQVDDNTGKIIGTIDGKTYEITVENGKVSFKEV:SIYTFQVPAGAATVEIEPVLTEDSKLVIDKATILDANGNVLKTVTPELIP	14.843949799198233	0.08924576525318603	87.7732925415039	0.42932558059692383	15.166775703430176	26.436119079589844	19.93731117248535
heterodimer-50-nr2-run1_result_1	29	MAKIPLTKGGVTLTFNIEQKDETTGVIIGTLDGKTYKITIENGKVSFEEV:TLYTFKVPEGAATVIIHPELTPDNKLVIKNVEVLDANGNVLKTVVPEEIP	14.550877722964461	0.12575159986643125	81.26290130615234	0.41391146183013916	14.99512767791748	25.161001205444336	15.544984817504883
heterodimer-50-nr2-run1_result_1	30	MAKIPLEKGGVTLVFEVEQLDDKTGEIIITLDGKKYRITIENGKVSFEEV:TIYKVEVPEGAAKVEIYPEQTPKNELVIKKILILDENDNVLKEVVPEKIP	2.3464396228726607	0.7926709118034703	82.64566040039062	0.703670859336853	5.776419162750244	6.585576057434082	1.2611665725708008
heterodimer-50-nr2-run1_result_1	31	MAVIPLEKGGVTLTFNIVQKDDTTGEIIGVIDGKTYKITINNGKVSFEEV:TIYTVEVPEGAAKVVINPVLNENNELTIDKVIVLDENNKVLKVVTPEKIP	3.5214279060379003	0.7516923254876153	84.77468872070312	0.723422110080719	5.267368316650391	6.114120006561279	0.9691647291183472
heterodimer-50-nr2-run1_result_10	0	MSIEEWELDPEIIEKLKELKGEEEIKEKLLEFLEYLKENWDKIPLPEPEP:PEPKEEIIEKFLEELMKGFNAYLASNPNMTREKYLEAVNALKELVKKLFE	2.4926028544354426	0.8373629558136524	81.4939956665039	0.642905592918396	6.267027378082275	6.6944403648376465	1.9418712854385376
heterodimer-50-nr2-run1_result_10	1	MSIAEWPLDPALLAALRALAGDPALRAALLARAEALAANWDKIPLPAPEP:APDPAALLAALEAALDAGLQAYLASNPDVTREKYLEAVAAIRALVEALFA	1.326333024455811	0.9014975452716013	72.40092468261719	0.5586178302764893	8.337057113647461	9.276278495788574	3.053666591644287
heterodimer-50-nr2-run1_result_10	2	MPMSEMKIDPEILEKLKELKGKEEIKEKLLALLEELRENYDKIPLPAPEP:EEPEEEILEKFIAELEEGFNAYLASNPDMTREKYLAAVDYLKELVEKLFE	1.8592452380676523	0.8572692788346807	71.28435516357422	0.5214316844940186	9.123799324035645	9.98791790008545	2.3935892581939697
heterodimer-50-nr2-run1_result_10	3	MSMDEVPLPPEILAALKALKGSPEIKATLLAHLDDLAANWDKIPLPAPAP:EPSREEILATFLATLDAGFAAYLASNPDMTREKYNAAVNKMKELVDALFA	3.5802028509771118	0.6991811972124979	78.23196411132812	0.6275262236595154	7.355373382568359	8.000985145568848	1.644445776939392
heterodimer-50-nr2-run1_result_10	4	MSMAEAPLPPAILAALRAAAGDPEIRAALLAWLAELEENYDKIPLPEPEP:APPREEILAAFRATLEEAFNRYLASNPNMTREKYLAAVRALRELVEALFA	1.8055173877278385	0.831645952724992	73.53935241699219	0.5803000926971436	8.229524612426758	9.279871940612793	2.286874294281006
heterodimer-50-nr2-run1_result_10	5	MSLAEAPLDPELLEALRALAGDPAIKAELLAWADELAANWDAIPLPAPAP:APDPAAILAAWKAQLDAALQAFLASTPDVTRERYLAAVDAIRALVEELFA	1.4749480856468533	0.8911644839863974	79.91722106933594	0.6554697751998901	6.6650614738464355	7.116643905639648	1.7172350883483887
heterodimer-50-nr2-run1_result_10	6	MSIEEWERDPELLEALRAAEGSEEIREALLAYLEWLKENYDKIPLPAPAP:PPSPEEIREAFLAELEAGFNAYLASNPDMTREKYLEAVDALEAYVEELFE	2.178583836631705	0.8370945591173566	71.67495727539062	0.5884304046630859	8.855752944946289	10.125716209411621	1.674489974975586
heterodimer-50-nr2-run1_result_10	7	MSMDEYKFDPEILEALKKLKGSQEIKDEILSWLEDLEENYDEIPLPKPEP:EPSKQEIKDAFLKELEEGFNKYLESNPDMTKEKYKEAVDWLKKKVEELFK	1.1971152997559815	0.9186688599671236	79.2538070678711	0.6312581300735474	6.905513286590576	7.369916915893555	1.641462802886963
heterodimer-50-nr2-run1_result_10	8	MSMDEIELDPEILEELKELKGEEEIKEKLLKKMEEKEKNFDKIPLPEPEP:PKPKEEILEKFLAELDAGFDKYLASNPNVTKEKYLAAVNYYKKKVEELFS	2.0864534832700907	0.8011935498021867	77.35082244873047	0.5802335739135742	7.621379375457764	8.143035888671875	2.1792068481445312
heterodimer-50-nr2-run1_result_10	9	MPIAELPLDPELLEALRAAAGDEEIRARLRARLDDLAANYDKIPLPAPAP:PEPREEILARFIAELDAGFDAYLAANPDMTRERYLAAVEALRARVDELFA	1.4694920520021317	0.8899928976306978	80.34185028076172	0.6606014966964722	6.499330997467041	6.963204860687256	2.0398473739624023
heterodimer-50-nr2-run1_result_10	10	MSIDEVPLDPEILEKLKELEGSEEIKEKLLEWLRYKREHWDEIPLPEPEP:LPSPEEILEEFLETLDAGFNRYLASNPDVTKEKYNAAIDKLEELVNELFE	3.963171400967554	0.6778449855181086	71.58129119873047	0.5749269723892212	8.861618041992188	9.713431358337402	2.0727858543395996
heterodimer-50-nr2-run1_result_10	11	MPLSAWPLDPELLARLRELKGDPEVREALLAWLAALEENWDAVPLPAPAP:AEPRPEVLEAFLAELERGLQAYLASNPNVTREAYLAAVAALRALVEELFA	1.8377976266822451	0.8749059190673472	74.01665496826172	0.6189475655555725	8.026556015014648	8.638996124267578	1.9937598705291748
heterodimer-50-nr2-run1_result_10	12	MSIDEVPLNPELLEQLKALAGSEEIEQALLEWLEYLEEHYDEIPLPEEEE:APSREEILQALKEELEKGFNLYLKSNPNVTKEKYKEAVDKLRKWVEELFA	2.039289317382934	0.8358312813030783	75.69281768798828	0.5886012315750122	7.590368747711182	8.199739456176758	1.9050946235656738
heterodimer-50-nr2-run1_result_10	13	MPVSEIPLDPAILAALREAAGAPEIRERLLALLAALEENWDAIPLPAPAP:PPAPEEILERFEAELLAGFDRVLASDPDATRERYLAAVAAFRELVLRLFE	1.8490492450081795	0.8323491151853618	74.54924011230469	0.5887998342514038	7.587727069854736	8.217247009277344	2.2718729972839355
heterodimer-50-nr2-run1_result_10	14	MPISEFPIDPEILAALKALAGDEEIRAELMEYMENLKANWDKIPLPAPAP:APDKEEILAAFKAELMKGFNAYLASNPDMTREKYNEAVEALKEYVEKLFA	2.010901052425498	0.8424715465689231	80.43561553955078	0.6566952466964722	6.385580539703369	6.78372859954834	1.6762243509292603
heterodimer-50-nr2-run1_result_10	15	MSMAEAPLDPALLAALRALAGAQAIRDELLALAEALAANWDAIPLPAPAP:APAPQAILDAFRAELAEAFNAYLASTPDMTRERYLAAVDAIRALVEALFA	2.385983186267286	0.830238904090204	76.94599151611328	0.6267328858375549	7.624346733093262	8.215072631835938	1.9397438764572144
heterodimer-50-nr2-run1_result_10	16	MPMSEAELPEEILERLKELKGEEEIEEKLLAWLEELRENWDKIPLPEPAP:MEPKEEIIEEFLAALNEAFERYLASNPDMTREKYLEAVDWLEELVKELFE	1.9595675154000542	0.8451712045789143	77.88973236083984	0.6126221418380737	7.289466857910156	7.793609142303467	1.8216502666473389
heterodimer-50-nr2-run1_result_10	17	MDISEIEIDPELLEKLKELKGEKELEEKLLKFFEELEKNWDKIPLPAPEP:MEDKKEIEEEFLEELNKGFNRYLASNPDATREKYQAAVDAYREFVKKLFE	2.163509436972105	0.8507028777158598	75.15397644042969	0.5864346623420715	7.9133100509643555	8.49848461151123	2.153625965118408
heterodimer-50-nr2-run1_result_10	18	MSIDELPLDPELLAALRAAAGDEAIRARLLAWADALRANYDAVPLPAPAP:APDPEAILAALLAELEAGFRRYLASNPDMTREKYDEAVDALRALVEALFA	1.7482494200251417	0.8849192129099017	76.60993957519531	0.6441003084182739	7.435230255126953	8.053458213806152	1.6439616680145264
heterodimer-50-nr2-run1_result_10	19	MPISEWERDPALLEALKEAAGSEEIRAALLAWAEELRANWDKIPLPAPAP:PPSPEEILAAVKEELLRGLNAYLASTPNMTREKYLEAIDAIEEWVEELFE	2.379257527892403	0.8019410115367644	71.45974731445312	0.5886905193328857	8.50006103515625	9.5538969039917	2.3937981128692627
heterodimer-50-nr2-run1_result_10	20	MPISAAPLDPALLAALRALAGAPEVEAALTAWLDDLAANWDNVPLPAPEP:PPSPEEVLAALRAALEAAFNAYLASNPNMTRADYLAAVAALRAWVAALFA	1.8929821053623364	0.8680629032356534	72.45624542236328	0.5746816396713257	8.490330696105957	9.41075325012207	2.4208898544311523
heterodimer-50-nr2-run1_result_10	21	MSMEEWKRNPEILEKLKELKGDEEIKNKLLAFLEKLRENYDKIPLPKPKP:PEPKEEIINALLEELMKGFNKFLESNPNMTKEKYLEAVDELEKFVEELFK	2.152212037686297	0.8229766983253447	78.1908950805664	0.6078689098358154	7.152234077453613	7.701051712036133	1.8308401107788086
heterodimer-50-nr2-run1_result_10	22	MSMEEAKWNPELLEKLKALKGDEEIKAALLSKLEDLKANWEKIPLPEPEP:AEPKEEILAAVLNEMEKAFNEYLKSNPNMTKEKYLEAVDYLEKKVEELFE	1.4573896902969052	0.894211368551396	80.05658721923828	0.6288483142852783	6.656905174255371	7.112032413482666	1.7871665954589844
heterodimer-50-nr2-run1_result_10	23	MSIEELELPEEILERLKELKGKEEIKEKLLSLAEELEENWDKIPLPEPEP:PEPEEEILEEFISTLLEGLNRYLASNPDMTREKYLAAVNAIKALVEELFS	2.5072864832793016	0.8129604808988857	79.59349822998047	0.6202710270881653	6.722591400146484	7.17503547668457	1.6608772277832031
heterodimer-50-nr2-run1_result_10	24	MSMSEAPRNPEILEKLKELEGEEEIKEALLAWLQSLKENYDKIPLPAPAP:EPPKEEILEALLAELEAAFNRYLASNPDMTREKYREAVDALEAWVKELFE	1.5347720162872025	0.8855940718852703	78.16152954101562	0.6407560706138611	7.255620002746582	7.787505626678467	1.7749814987182617
heterodimer-50-nr2-run1_result_10	25	MSMEEAELDPEIIEKLKELKGDEEIKEELLKWFQYLKENWDKIPLPEEEP:MPDKEEILEEFKDELMKAFNDYLKSNPNMTKEKYLEAVNYLEELVLKLFE	2.064994590302393	0.8462013456788873	76.51079559326172	0.5967170596122742	7.932418346405029	8.546045303344727	1.7376155853271484
heterodimer-50-nr2-run1_result_10	26	MSISEVELNPEILEELKELKGEEEIKKELLSWAEYLKENYDKIPLPEPEP:MKPKEEIKKEFKKNLEEGLEKYLKSNPNMTKEKYLEAIDAIEKLIDELFE	2.215022922209916	0.8258645275074329	79.2406997680664	0.608975887298584	6.966002941131592	7.40777063369751	1.8564189672470093
heterodimer-50-nr2-run1_result_10	27	MSMEEVPLDPAILEALKALKGDEEIEKRLLEWAEYLKENYDKIPLPEPEP:PPDPEEIEKAFLAELQRGFDAYLASNPNMTREKYLEAVDYIEELVEELFK	2.142354715767576	0.8179210640195478	82.48045349121094	0.6389418840408325	6.326653957366943	6.694683074951172	1.7780945301055908
heterodimer-50-nr2-run1_result_10	28	MSMDELELDPELLEKLKELKGSEEIRNKLKSFLDYLKENWDKIPLPEPEP:PISEEEIINAFLNELMRGFNLYLASNPNMTKEKYLEAVNKLKEIVDSLFS	2.297310176895201	0.8194341230001797	81.88139343261719	0.6807755827903748	6.216850757598877	6.639486312866211	1.770391821861267
heterodimer-50-nr2-run1_result_10	29	MSLSEAPLNPEILEKLKELKGSEEIREELLEWARYLRENWDKIPLPAPAP:EPSREEILEEFKAELERALDAYLASTPDMTREKYLEAVEAIEKLIEELFS	2.08719764571501	0.8584124732767904	79.57737731933594	0.6411161422729492	6.876411437988281	7.350916862487793	1.7262158393859863
heterodimer-50-nr2-run1_result_10	30	MAMSEAPLDPELLEALRALAGDPALRERLLAWAADLRAHWDEIPLPAPAP:APPREALLERFLAALEAAFQAYLASTPDMTRERYDAAVDAIVALVEELFA	2.5246264586004776	0.7904762536916458	73.74336242675781	0.5999014377593994	8.936372756958008	10.065403938293457	1.890786051750183
heterodimer-50-nr2-run1_result_10	31	MPMSEIPLPEELLEALKEAKGEEEIKEELLKYLKELEENWENIPLPEPEP:KKPLEEILEEFKETLNKGFNLYLKSNPNMTKEKYKEAVEYMKKLVEELFK	3.2891079843525453	0.7864785649520591	72.89886474609375	0.5728319883346558	8.31601333618164	9.01753044128418	2.4393014907836914
heterodimer-50-nr2-run1_result_100	0	EDKGIKSLLEAKALTYYKLKKEFPDIDFSQLFNPPEELKKVEELVKEKFE:MIEPPIIEKIDEGSFKIIIKGPDETKVYLVKVKAKEVDGEIVVDLEIIEL	1.3573395191682904	0.9178191847615511	83.40283203125	0.6439809203147888	6.6081109046936035	7.863450527191162	2.0920825004577637
heterodimer-50-nr2-run1_result_100	1	MNKGIKNELEGKALTYYILKKKFPDIDFSKLFNPPEELERVEEIVKKKFE:MIKEPKIIKLDEGSFKIIITTENETKVYIVKVEFKEVDGEIVVDLKIIEE	0.9213749557306207	0.9489333819030767	84.89065551757812	0.7038382291793823	5.959435939788818	7.086805820465088	1.7895748615264893
heterodimer-50-nr2-run1_result_100	2	KNVGIKNKLEGKAYTYYELKKKFPNIDFSQLFNPPELLEKVEKLVKEKFE:GIEPAEIIKLDENSFKIIIKGENKTKIYIVKVEIKEVNGEYVVKLEIIEE	4.931867583128246	0.6308365930085814	53.48634338378906	0.4350733757019043	13.928415298461914	18.098892211914062	8.776681900024414
heterodimer-50-nr2-run1_result_100	3	ETKGIKNELEAKAYTYYKLKKKFPNIDFSQLFKPPELLKKVKEIVKEKFE:HMKKPKIEKLDEGSFKITITGEDETKVYIVKVEMKEVNGEIKVELEIIEE	1.0462979211888308	0.9328468278101701	87.937744140625	0.7345527410507202	5.182781219482422	6.054165363311768	1.588659405708313
heterodimer-50-nr2-run1_result_100	4	MSKGIKNLLEAKALVYYELQKKFPDIDFSILWNPKEELEKVKKIVKEKFE:MKKKPKIIKIDEGSFKIIITGEDETKIYLVKVEAKEVNGEIVVNLEIIEE	1.1178749766526068	0.9358382953019502	84.141357421875	0.6971890926361084	6.349058151245117	7.404079914093018	1.6653738021850586
heterodimer-50-nr2-run1_result_100	5	KTKGIKNKLEALAYTYYELKKKFPNVDFSKLFKPEELKEKVEKLVKEKFE:HMKEPEIIKIDEGSFKIILTTENETIIYLVKVEMKEVDGEIVVDLEIIEL	1.0348961595248105	0.9408640465135862	88.19121551513672	0.7499103546142578	4.847914695739746	5.6262054443359375	1.3885149955749512
heterodimer-50-nr2-run1_result_100	6	KSKGIKNELESRALTYYELKKKFPDIDFSELFNPPELLEKVEKIVKEKFE:MVKKAKIEKIDEGSFKIIIETENEKIVYLVKVESKLENGEIVTDLKIIKE	1.2150755653517873	0.9270495081673181	82.32467651367188	0.6217765808105469	7.126546859741211	8.573485374450684	2.1978037357330322
heterodimer-50-nr2-run1_result_100	7	ENKGIKNELEGKAYTYYKLTKEFPNIDFSILFNPKEELEKVKEIVKEKFE:MIKKAKIIKIDEGSFKIIIEGEDEKKIYLVKKKIEKKNGEYVVNLEIIEE	2.0866572646743813	0.8203020547152232	72.49855041503906	0.5054947137832642	9.863492012023926	13.28397274017334	3.4035990238189697
heterodimer-50-nr2-run1_result_100	8	MNKGIKNELEALALVYYELKKKFPDIDFSQLFNPPELLKKVEEIVKEKFE:GKEPAKIIKIDEGSFEIIIKGPDKTEVYIVKYEAKEVDGEIVVKLEIIKK	1.056263712830806	0.9389701389949097	85.91090393066406	0.6973272562026978	5.815717697143555	6.83193302154541	1.7329552173614502
heterodimer-50-nr2-run1_result_100	9	MDKGIKNELEGKALVYYKLKKEFPDIDFSKLFNPPELLEKVKKIVKEKFE:GVEEPEIIKLDENSFKIIIKTEDETIVYIVKVEFKEEDGELKVKIEIIEE	1.0058240176403583	0.9468834305709192	82.80998229980469	0.6312338709831238	6.750462532043457	8.070796012878418	2.0841245651245117
heterodimer-50-nr2-run1_result_100	10	KSKGIKNLLEAKALVYYELTKKFPNVDFSQLWNPPELLEKVKKLVKEKFE:MVEEAIIEKIDENSFKIIIKTEKKTIIYLVKYEAKEENGEVVVDLKIEEL	1.1989351146173177	0.9388650713864678	84.1761703491211	0.679481029510498	6.255978584289551	7.390018939971924	1.7100157737731934
heterodimer-50-nr2-run1_result_100	11	MNKGIKNELEGKAYTYYVLKKKFPDIDFSKLFNPKEELEKVEEIVKKKFE:MVKEPKIIKIDENSFLIIIEKEDKKIIYKVIVKMKEENGEIVVDLKIEKL	2.0259151558376898	0.8103398196300027	78.51114654541016	0.6800423264503479	6.985476970672607	8.210736274719238	1.966574788093567
heterodimer-50-nr2-run1_result_100	12	ESKGIKNLLEARALTYYKLKKEFPNIDFSILFNPPELRKKVEEIVKEKFE:GIAPPKIEKIDEGSFRIIITGPTKTEVYLVKVEAKEVDGEIVVNLEIIKE	4.160842450632938	0.7841886367430702	83.48487854003906	0.6641308665275574	6.485816955566406	7.695621490478516	1.8533923625946045
heterodimer-50-nr2-run1_result_100	13	MNKGIKNELEGKALTYYILTKKFPDIDFSQLFNPKELLEKVKKLVKEKFL:AVKPAKIIKIDENSFEIIITTPDKVIKYLVKVKIEEVNGELKVTLEIIKE	2.662530117769876	0.7625152774795206	70.80013275146484	0.5633169412612915	9.740289688110352	12.09041976928711	2.588193416595459
heterodimer-50-nr2-run1_result_100	14	ATKGIKNELEGKAYTYYELKKKFPDVDFSKLFNPPELLEKVEKIVKEKFE:MVKEAKIEKIDENSFEITIEKEDETIKYLVKVEIKEVNGEYVVNLTIEEK	8.52740075293797	0.4343126382235241	55.42976379394531	0.4485928416252136	13.887160301208496	18.090068817138672	8.83486270904541
heterodimer-50-nr2-run1_result_100	15	MDKGIKNKLEGLALVYYELTKKFPDIDFSKIFNPPELLEKVKKLVKEKFE:MTEPAKIEKIDEGSIKIIIKGEDKTTVYLVKMKMEEKNGELVVDLEIIEE	3.9840258659081584	0.8058395401918219	82.16337585449219	0.6279691457748413	7.0070109367370605	8.394840240478516	2.01623272895813
heterodimer-50-nr2-run1_result_100	16	ENKGIKNELEAEALKYYKLKKEFPDIDFSIIFNPKEKLEEVEKLVKEKFE:MKEKPIIKKLDEGSIEIIIKGEKKTEIYIVKTKSTKKNGEIVVDLEIIKK	1.1527251377804366	0.9168461077525919	82.46826171875	0.647640585899353	6.765926361083984	7.940176010131836	2.1053178310394287
heterodimer-50-nr2-run1_result_100	17	DSKGIKNKLEGLALVYYKLKKKFPDIDFSQLFKPPELLEKVEKLVKEKFE:MKKPAKIEKLDEGSFKIIIEGENEKKIYIVKVEIKKENGEYVVNLEIIEE	1.575447935475058	0.915728711396779	84.55332946777344	0.6963818073272705	6.258044242858887	7.29934549331665	1.5461697578430176
heterodimer-50-nr2-run1_result_100	18	EDEGIKNELEGKALVYYKLKKLFPDVDFSKIWNPKEELEKVKKIVKEKFE:MKKEAEIKKIDEGSIEIIITGPDKTKKYIVKTKITKENGEYKVEFEIIEI	2.1752232631597472	0.7995161594668542	76.12290954589844	0.6458239555358887	7.862959861755371	9.293924331665039	2.037647008895874
heterodimer-50-nr2-run1_result_100	19	EDVGIKNELEGLAYQYYVLKKKFPDIDFSILFNPPELLEKVEKIVKEKFE:MKKKPKIIKLDEGSILIIIKGENKTEIYLVKTKITKVNGEYKVDLTIEKL	1.0862634689396515	0.9408924257141063	86.95630645751953	0.7496280670166016	5.317698955535889	6.1688127517700195	1.4473693370819092
heterodimer-50-nr2-run1_result_100	20	ETKGIKNELEGKAYVYYKLTKEFPDIDFSQLFNPKELLEKVKKLVKEKFE:GTAPAKIEKIDEGSFKITITGPTTTKIYLVKVEITKENGEYVVNLTIEEL	11.976001159902921	0.3244496932676302	51.11079788208008	0.4420596957206726	14.971352577209473	19.146770477294922	9.146017074584961
heterodimer-50-nr2-run1_result_100	21	MNKGIKNELEGLALTYYKLKKKFPNIDFSILFNPPELLEKVKKIVKEKFE:MIEEPEIIKLDEGSFKIIIKGEDKTKVYIVKVKMTKVNGEIKVDLEIIEE	2.4359556109414076	0.7544805789153939	78.65709686279297	0.6426684856414795	7.457420825958252	8.796093940734863	2.2106809616088867
heterodimer-50-nr2-run1_result_100	22	EDKGIKNKLEGLALVYYKLKKKFPDIDFSKLFNPPELLEKVEKLVKEKFT:MIAEAKIEKLDEGSFKITITGPDETKIYIVKVKMTEVNGEIKVDLEIIEE	1.3900075682392248	0.9075197470333598	84.12699890136719	0.6686016321182251	6.437246322631836	7.578561305999756	1.8540568351745605
heterodimer-50-nr2-run1_result_100	23	MNKGIKNELEGKALVYYKLTKKFPDIDFSQLFDPKELLEKVKELVKKKFE:MVEKPIIEKIDEGSFKIIIKGPTETKVYLVKVKIEKVNGEYKVDLEIIEL	2.4173002580306417	0.8109319651049794	76.75212860107422	0.5916953086853027	8.720513343811035	10.494189262390137	2.224236011505127
heterodimer-50-nr2-run1_result_100	24	MNKGIKNELEGKALVYYILTKKFPDIDFSKLFNPKELLEKVKKLVKEKFE:SVKEPKIIKIDEGSFEIIITTPTETKVYLVKVEIKKVNGEYVVDFTIEEK	2.179878469116022	0.779529715138259	68.28022766113281	0.5558067560195923	9.723221778869629	12.408156394958496	3.673330783843994
heterodimer-50-nr2-run1_result_100	25	MNKGIKNELEGKALEYYELKKKFPDIDFSKLFNPKELLEKVKKIVKEKFE:MKEPAKIIKLDEGSFEIIIKGENETKKYIVKKEIKKENGEYVVDLEIIEE	13.052944834086768	0.18466918074617805	66.32058715820312	0.34598082304000854	17.130962371826172	25.231016159057617	17.256446838378906
heterodimer-50-nr2-run1_result_100	26	MNKGIKNELEGRALVYYILTKKFPDIDFSQLFNPPELLEKVKKIVKEKFE:PVKPAKIIKLDEGSFKIIIETPDKTIVYIVKVKMTEENGEIVVDIEIIEE	1.6357154240009835	0.9160553978961125	85.10206604003906	0.7239665985107422	5.845198631286621	6.834122180938721	1.7527213096618652
heterodimer-50-nr2-run1_result_100	27	ENKGIKNELEGKALTYYKLKKKFPDIDFSKLFNPPELREEVEKIVKEKFE:MVKEPKIIKIDEGSFEIIITTEDKTEVYLVKVEIKEVDGEYVVDLEIIKK	1.0454539564837038	0.9299567046894563	79.60533142089844	0.6303898096084595	7.327617168426514	8.828998565673828	2.1328463554382324
heterodimer-50-nr2-run1_result_100	28	MNKGIKNELEGKAYVYYILKKKFPDIDFSILFNPESLKEKVEKLVKEKFE:PVEKAKIEKIDENSFKIIIKTKTKTIVYLVKVEFKEVDGEIVVDFEIIKE	1.1607864565867057	0.9359690783046593	83.68286895751953	0.6708921194076538	6.229363918304443	7.487533092498779	1.7121474742889404
heterodimer-50-nr2-run1_result_100	29	ENKGIKNKLEGLALTYYKLKKKFPDIDFSKLFNPKELLEKVKKIVKEKFE:MVKEPKIEKLDENSFKIIIETEDEKKIYEVKVKIEKKDGEYVVNLEIKEL	8.174766725383924	0.308416806578659	54.98423767089844	0.4487736225128174	13.064763069152832	17.49640655517578	6.640719890594482
heterodimer-50-nr2-run1_result_100	30	MNKGIKNELEAKALVYYELKKKFPDIDFSKLFNPPELLEKVEKIVKEKFE:MIKPAKIEKIDEGSFKITITGPDKTKKYLVKTKIKKENGEYVVDLEIIEE	1.6457840861148691	0.9088167541283731	85.17173767089844	0.697140097618103	6.041601181030273	7.044087886810303	1.7055696249008179
heterodimer-50-nr2-run1_result_100	31	ETKGIKNELEAKAYVYYKLKKLFPDIDFSKLFNPPELLEKVEEIVKEKFE:MVEPAIIEKLDEGSFKIIIKTPDKTKVYLVRYKAKEENGEIVVDFTIEEL	1.000557132834853	0.9468909439032194	84.11474609375	0.6804171800613403	6.21631383895874	7.361608028411865	2.0707836151123047
heterodimer-50-nr2-run1_result_101	0	LDLSPENLRMFRRMMELYEKYGKEYKAKHPGDPELPPLPPGMRRLKELLE:PSPREKGPKAKSISEAVRWYIEYLKKEYPELAAKFGINSVEDLLKLEEEE	2.186968840860299	0.7908208773887178	65.64351654052734	0.42601150274276733	13.13634204864502	18.46657371520996	9.071813583374023
heterodimer-50-nr2-run1_result_101	1	YDLSEENLKMFNKLLEIREKELKEYKAKHPGDPNPPPLPPGIRKLKELLN:PSELEKGPKAKTIKEAVNWEIEYLKKYYPELAAKFGIFSPEDLLKKLEEG	4.8554103640430295	0.49567995582566055	64.59391784667969	0.357908695936203	14.69970417022705	21.56604766845703	9.296026229858398
heterodimer-50-nr2-run1_result_101	2	LDLSPEALAAFARLMEIYDESGKEYRAAHPGDPNLPPLPPGIARLRELLN:PSPLELGPAAQTIREAVAWYIATLKRLAPELAAKFGINSVEDLLAKLAEG	6.991427322846076	0.3321893838705205	51.68137741088867	0.3346816599369049	15.57643985748291	20.965993881225586	12.052186965942383
heterodimer-50-nr2-run1_result_101	3	LDMSEKNLKMFNKLLEIYEKTGKEYKAAHPGDPNPLPLPPGIEKLKKLMN:PSPLEKGPKAKTIEEAVNWYIKYLKEKAPELAAKYGINSVEDLLKKLEKE	7.565312036861407	0.3025389293750761	56.67884826660156	0.33288389444351196	16.24730110168457	22.861896514892578	16.224525451660156
heterodimer-50-nr2-run1_result_101	4	YDMSPKNLKMFNRLLEIYEKTGKELKAKNPGDPNLLPLPPAIRELKKLLN:PSPLEKGPKAKTIEEAVNYYIETLKKLRPELAKKFNIFKVEDLLELEEEG	4.907392392469153	0.6108907834101955	57.458396911621094	0.4238519072532654	12.861367225646973	16.48465347290039	7.301386833190918
heterodimer-50-nr2-run1_result_101	5	YDKSPENIKIFNELLKIYEETLKKLKAENPGDPNPLPLPPGIEKLKKEMN:PSPLELGPDAKSISEAVNWYIETLKKLAPELAAKYGINSVEDLLKKLEKG	3.96336186713065	0.5598745935949626	60.94028091430664	0.4421398639678955	12.404899597167969	15.981197357177734	5.189972877502441
heterodimer-50-nr2-run1_result_101	6	LDLSPENLKMFAELMRLYEEYGKKYKAEHPGDPNLPPLPPGIAELKKLLE:PSPLEKGPKTKTIKEAVAWWIEYLKKHAPELAAKFGVNSVEDLLAKLAEG	5.062608687160493	0.4630272936776435	57.82221221923828	0.35838863253593445	14.817190170288086	21.010156631469727	11.860072135925293
heterodimer-50-nr2-run1_result_101	7	LDLSPEALAMFAELLRLYDEWGKRYRAEHPGDPELPPLPPAIRRLREALE:PSPLERGPEAKTIREAVAWQIEYLRRTAPELAAEFGVNSVEDLLAALEEG	5.391894793215799	0.4664820688305324	62.42118835449219	0.40840137004852295	14.607850074768066	21.265260696411133	12.296228408813477
heterodimer-50-nr2-run1_result_101	8	WDLSPENLKIFEKLLELYEEWGKEYKAEHPGDPNLPPLPPSIKKLKEKLN:PSELEKGPEAKSIREAVEWYIKYLKKHRPELAKKYGIFSVEDLLKKLEEE	1.5776481037098864	0.8678853437525618	76.173583984375	0.6099353432655334	7.502707004547119	8.815516471862793	2.319338321685791
heterodimer-50-nr2-run1_result_101	9	MDKSPENLKMFQKMMELYEKYGKEYKAAHPGDPNLPLLPPGMERLKKELN:PSPLEKGPKAKTIKEAVQWYIDTLKKLAPELAAKFNINSVEDLLEKEEEE	2.0682460342641074	0.8033184086852091	71.77543640136719	0.5746667981147766	8.494535446166992	9.702964782714844	2.1815507411956787
heterodimer-50-nr2-run1_result_101	10	LDLSPEALKMFRRLMELYEERGERYRAEHPGDPELPPLPPSLRRLRELME:PSPRERGPDAKTIREAVRWWIEYLRKEAPELAAEFGVESVEDLLALLEEG	6.52942140787208	0.3221983235374454	62.82715606689453	0.4082876443862915	15.000112533569336	21.671030044555664	12.801582336425781
heterodimer-50-nr2-run1_result_101	11	YDLSPENLKMFNELMRLYEEWLKEYKAKHPGDPNPPPLPPSIKRLKELLN:PSPLEKGPEAKSIKEAVNWYIKYLKENYPELAKKFGVNSVEDLLKKEEEE	1.4296159534882678	0.8870228312429201	71.68134307861328	0.577516496181488	8.619417190551758	10.299433708190918	2.9302268028259277
heterodimer-50-nr2-run1_result_101	12	YDLSPENLKAFERMMELYEREGKRYKAEHPGDPRLLPLPPSMRKLKELME:PSPLEKGPEAKTIKEAVEWYIKTLKKLAPELAAKFGINSVEDLLKLEEEE	13.342863043423444	0.08945594016843561	74.34295654296875	0.3490715026855469	17.6047306060791	27.664920806884766	19.68817901611328
heterodimer-50-nr2-run1_result_101	13	YDLSPENLKIFNELLKLYEEYGKKYKAEHPGDPNLPPLPPSIERLKKLLE:PSPLEKGPEAKTIREAVNWYIEYLKKYAPELAAKFGVNSVEDLLAKLEEG	6.15124682617036	0.37572205062389635	62.91373825073242	0.35714519023895264	15.97373104095459	23.292972564697266	15.111177444458008
heterodimer-50-nr2-run1_result_101	14	LDLSPENLKIFNKMMEIYEKTGKEYKAAHPGDPNLPPLPPSMRRLLEFLN:PSPLEKGPEAKSIREAVNWEIEYLKKNAPELAKSFGIFSVEDLLELLEEE	7.243225920922255	0.2556128010958062	62.701141357421875	0.36011046171188354	16.610950469970703	24.44115447998047	16.674837112426758
heterodimer-50-nr2-run1_result_101	15	LDMSPENLKMFREMLRIYEETGKEYKAEHPGDPNLPPLPPGIRRLKELLN:PSPLEKGPDAKSIREAVRWYIEYLKKHRPELAEKFGINSVEDLLEKLEEE	3.180480135713431	0.7197187085017895	76.71499633789062	0.663388729095459	7.196506023406982	8.24588394165039	1.96364426612854
heterodimer-50-nr2-run1_result_101	16	LDLSPENLKMFEKLLKLYEEYGKKYKAEHPGDPNLPPLPPSIKRLKELLE:PSPLEKGPEAKTIREAVEWWIEYLKKHYPELAAEFGINSVEDLLELLDDE	2.826689428082823	0.6942537380825009	62.46937942504883	0.40296798944473267	13.322196960449219	18.827457427978516	10.717400550842285
heterodimer-50-nr2-run1_result_101	17	YDKSEENLKIFNELMRLYEEYGKEYKAAHPGDPNLPPLPPAIQKLKEELN:PSPLEKGPKAKTIKEAVNWYIEYLKKTAPELAAKFGINSVEDLLKKLEEG	17.165771338904054	0.0943042879233898	75.78961944580078	0.39053189754486084	16.22286605834961	25.280941009521484	17.514846801757812
heterodimer-50-nr2-run1_result_101	18	WDRSPEALAMFAELMRLYEEYLKRYKAEHPGDPNPPPLPPAIARLRAELE:PSPLERGPEARTIREAVAWYIEYLRRHAPELAASFGIHSVEDLLAKLEEG	13.735217308063383	0.0947673633265905	64.52059173583984	0.3641369938850403	15.363913536071777	23.33906364440918	15.828335762023926
heterodimer-50-nr2-run1_result_101	19	MDRSPEALKVFQELLKLYEEYLEKYRKEHPGDPNPLPLPPGIRRLKEELE:PTPLEKGPEAKSILEAVQWYIETLKKLRPELAAEFGVNSVEDLLKKLEEG	2.971563698287607	0.6855744875253947	67.40462493896484	0.3658088445663452	14.594976425170898	21.273162841796875	14.162748336791992
heterodimer-50-nr2-run1_result_101	20	YDLSPENLKMFEELLRLYEEWKKKYEAEHPGDPNPPPLPPGIKKLKELLE:PSPLEKGPEAKSIKEAVEWYIRYLKEHAPELAASFGINSVEDLLEKEEEG	4.460098781877916	0.4906939447699326	60.33847427368164	0.3689621388912201	15.940812110900879	22.093017578125	11.376419067382812
heterodimer-50-nr2-run1_result_101	21	VDMSPENLKMFNRLLELYEETGKQYKAEHPGDPNLPPLPPSIEELRKLMN:KSELEKGPKAKTIREAVNYYIETLKKLAPELAAKFGINSVEDLLAKEEEG	6.5444249290627905	0.3192957364165344	67.15499114990234	0.3404334783554077	16.74271011352539	25.12822723388672	17.129257202148438
heterodimer-50-nr2-run1_result_101	22	WDMSPEALAEFAELLRLYEEALERYRAEHPGDPTPLPLPPAIARLRALLN:PSPLERGPKAATIREAVAWWIETLRRLAPELAASFGVSSVEDLLALLEEE	13.977549468516665	0.11350117305295238	65.13479614257812	0.3700321614742279	15.713945388793945	23.486801147460938	16.089252471923828
heterodimer-50-nr2-run1_result_101	23	YDRSPENLKMFEEMMRIYEETLKEWKAKHPGDPNPLPLPPSIEKLKKELN:PSPLEKGPKAKTIREAVEYYIKYLKKYRPELAKKYKIFSVEDLLKKLNEG	2.990563493800385	0.7404898023732904	65.01152038574219	0.5145801305770874	10.769739151000977	13.081531524658203	3.758047580718994
heterodimer-50-nr2-run1_result_101	24	LDLSPENLAMFNELLRLRREAGAEWAAAHPGDPNPPPRPPAIAKLEALLN:PSPLEKGPEAKTIREAVNWEIEYLRRTAPELAARFGVNSVEDLLAKREAG	9.424152619149588	0.19413040951002458	61.84246063232422	0.3621876835823059	16.160015106201172	23.639015197753906	15.842092514038086
heterodimer-50-nr2-run1_result_101	25	YDLSPENLKIFNKVLEIYEKTGKEYKAKHPGDPNPPLLPPGIEKLKKLLN:KSELEKGPKTKSIKEAVNWYIEYLKKYAPELAAKFGINSVEDLLKLLEEG	10.013894051753802	0.1580457923785633	72.41927337646484	0.36134108901023865	16.625762939453125	26.036602020263672	19.442378997802734
heterodimer-50-nr2-run1_result_101	26	LDLSPENLKIFNRFLELYEEYGKKYKAEHPGDPNPPPLPPAIRRLRELLE:PSPLEKGPEAKSIREAVNWQIEYLKKNAPELAAEFNINSVEDLLKLLEEG	11.884609733763282	0.1381453097923363	71.06539154052734	0.3911707401275635	16.534072875976562	25.446577072143555	18.736366271972656
heterodimer-50-nr2-run1_result_101	27	YDLSPEDLAMFEELLRIYEETGKEYKAAHPGDPNLPPLPPSIRKLREALN:PSPLEKGPEAKTIREAVEWEIKYLKETAPELAAKWGINSVEDLLKKLEKE	4.299766841599829	0.5019014626259651	55.09449768066406	0.3603267967700958	15.863255500793457	21.55142593383789	12.42822551727295
heterodimer-50-nr2-run1_result_101	28	YDMSPENLKMFKKLLEIYEEKGKEYKAKHPGDKNLLPLPPSIKKLKELLE:KSPLEKGPKAKSIKEAVKWYIKTLKKLAPELAKETKIYSVEDLLKLLEEG	5.3358607741103485	0.45991875299336876	65.44879913330078	0.34581276774406433	16.07107925415039	23.685794830322266	16.152263641357422
heterodimer-50-nr2-run1_result_101	29	WDRSPEALAMFERLMELYDRYLAEYRAAHPGDPRPPPLPPGLARLRAALT:PSPLERGPAAQTIAEAVEWAIRTLRELAPELAARFGINSVEDLLKLLEEA	10.894755230251947	0.1878668118401148	65.83672332763672	0.37199974060058594	15.51896858215332	23.69762420654297	15.997685432434082
heterodimer-50-nr2-run1_result_101	30	LDMSPENLKIFETMLKIYEEEGKKYKAEHPGDPNLPPLPPGIRRLKELMN:PSPLEKGPKAKTIREAVEWYIETLKKLKPELAAKFGINSVEDLLKKLEEG	4.5547076317620165	0.5004443501350179	69.3168716430664	0.38863605260849	14.118561744689941	20.885644912719727	10.021651268005371
heterodimer-50-nr2-run1_result_101	31	LDMSPENIKMFEELMKLYEENGKIYKAEHPGDPNPPPLPPSIEKLKKLMN:PSPLEKGPKAKTIKEAVEWYIEYLKKNAPELAAKYGINKVEDLLKKLEKE	6.207254851123056	0.36806464818864604	54.44248580932617	0.321649432182312	15.801212310791016	21.781658172607422	13.901290893554688
heterodimer-50-nr2-run1_result_102	0	VIPPDLPPPNPEETPIYMLVELVPDLLTGGPPQIVIRFTTEPPPENVLVV:LLGVTIAFKVSQQKILEILSSPELLAQFLEKLRTALENGDFEGLKAFLNS	6.960916176277814	0.5899263422544017	76.76380920410156	0.6218623518943787	9.782086372375488	11.395161628723145	1.257474422454834
heterodimer-50-nr2-run1_result_102	1	VIDPNLPPLDPKDTKVYMLIKKVPDEYTGEPDKIIIKFTREPPPEDVLKV:MDGKTIAFEISQKKILKILSSPELLKEFLEKIKEALENGNFEKLKAFLES	1.1328838679496993	0.9229446540975016	75.64550018310547	0.5919317007064819	8.820374488830566	9.885303497314453	1.1820197105407715
heterodimer-50-nr2-run1_result_102	2	VIDPDFPPPNPEETPIYMLIEKIPDKLTGEPPKIKITYTTEPPPPNVLVI:MEGVTIAFLVTNSKIREILSSPELLAEFLAKIRTALENGDFEGLKAFLAS	2.496748485088898	0.7443923547523184	64.46876525878906	0.48038655519485474	10.85865592956543	13.052821159362793	1.9116230010986328
heterodimer-50-nr2-run1_result_102	3	TIDPDLPPPDPRETPVYMLVKRVPDLLTGEPDKIEIRFTTEPPPPDVLVV:MDGVTIAFLVSNSKIREILSSPEKLAEFLQKVRDALDNGNFEELKAFLAS	7.1040755250259044	0.5857201191576729	73.98497009277344	0.5605246424674988	9.395855903625488	10.682586669921875	1.2433233261108398
heterodimer-50-nr2-run1_result_102	4	VIDPNLPPRNPEDTPIYMLVERVPDRLTGGPPVIRIRFTTEPPPPDVLVV:LEGVTIAFLISQAKIDEILGDPELLAAFLEKVRAALEHGNFAELKAFLAS	2.1983383287096347	0.8208989761799644	75.21022033691406	0.6001696586608887	9.10733699798584	10.467653274536133	1.1590697765350342
heterodimer-50-nr2-run1_result_102	5	VIDPNLPPPNPEDTTIYMLVKKVPDLFTGEEPKIEISFSTEPPPPDVLVI:MDGVTIAFKVSNKKILEILSDPEKLKEFLEKIRTALENGDFEGLKAFLES	1.7325598024756417	0.8454139375806449	69.66915130615234	0.5016452670097351	10.43143367767334	12.070162773132324	1.5214402675628662
heterodimer-50-nr2-run1_result_102	6	TIDPNLPPEDPEETPIYMLIKKVPDSSSGKPPKIIIKFSKEEPPEDVLKI:MEGVWISFKITQKKIRRILSSPELLKEFLEKVRDALENGNFEELKAFLNS	9.774091694947828	0.45280130652904504	77.14777374267578	0.571642279624939	9.93239688873291	11.224764823913574	1.166183590888977
heterodimer-50-nr2-run1_result_102	7	VIDPNLPPPNPEETTVYMLIKKIPDKENGEEDKIEIKFSTEPPPEDVLVI:MEGVTIAFKISNKKLLEILSSPELLKEFLEKIKSALENGDFESLKEFLNS	3.564638771128277	0.6789609625692564	77.6552734375	0.6420199871063232	7.250492095947266	8.150120735168457	1.0480388402938843
heterodimer-50-nr2-run1_result_102	8	TIDPNLPPPNPEETPIYMLIKKIPDLLTGGPDKIEIKFSTEPPPEDVLVV:MEGVTIAFKISNSKLLEILSDPELLEEFLAKIREALETGNFEKLKEFLNS	8.808712879038307	0.50379075467522	76.22742462158203	0.5603306293487549	9.74442195892334	11.202404975891113	1.2228810787200928
heterodimer-50-nr2-run1_result_102	9	VIPPDLPPPDPEDTPIYMLIKKVPDKYSGKPPQIEISLSREPPPPDVLVV:MEGVTIAFLISDATVRRILGSPEALAAFLAKIRKALEEGTFEELRAFLAA	9.51175741157759	0.4883127407569791	70.52169799804688	0.5179599523544312	10.719286918640137	12.265291213989258	1.2315789461135864
heterodimer-50-nr2-run1_result_102	10	VIPPDLPPPDPEDTPVYMLVKLVPDKNTGAPPQILIEFTREPPPPDVLLV:MEGVTIAFLVSNATLLRILGDPELLAAFLAKLRTALETGDFEGLKAFLAS	9.051295680945293	0.5059033839360239	75.93893432617188	0.5815619230270386	9.53862476348877	10.899622917175293	1.1488115787506104
heterodimer-50-nr2-run1_result_102	11	TINPNLPPPNPEETTIYMLIKKVPDEETGEEPKIEISFTTEPPPENVLVV:LEGVTIAFKITNSKILEILSDKEKLEEFLKKIKEALENKNFEKLKEFLNS	2.274059490695947	0.755783071396506	72.03982543945312	0.5596886277198792	9.498431205749512	10.802828788757324	1.1978439092636108
heterodimer-50-nr2-run1_result_102	12	VIDPSLPPRNPEETPIWMLIKRIPNKENGEEDKIEITLTTEPPPPDVLVI:MDGVTIAFLISDRTVERILGSPELLEEFLKKIRDALDTGNFEELKAFLAS	6.352198699862877	0.577036412817669	75.27018737792969	0.580518364906311	8.905768394470215	10.081719398498535	1.094208002090454
heterodimer-50-nr2-run1_result_102	13	VIDPNLPPPDPEETTIYMLVELVPDAESGKPPQIKITLSREPPPPDVLVI:MEGVTIAFAISDATVRRILSDPELLAQFLAKIRSALENGDFEALKAFLAS	7.765531468872636	0.5417750414568882	76.21009826660156	0.5848395824432373	9.272704124450684	10.431997299194336	1.228512167930603
heterodimer-50-nr2-run1_result_102	14	VIDPNLPPPNPEDTPIYMLIRLVPDRRSGKPPRIEIRFSTEPPPPNVLLI:MEGVTIAFLVSNATIRRILGSPELLAEFLEKVREALETGNFEKLKEFLSS	8.051158727409222	0.5390138343149028	77.2552261352539	0.6109508275985718	8.953727722167969	10.1968994140625	1.0859183073043823
heterodimer-50-nr2-run1_result_102	15	TIPPDLPPPDPEETPVWMLVRLVPDEETGEPPRIEIRFSREPPPPDVLVV:MEGVTVAFLISNATLRRILGDPELLAAFLEKIREALEEGNFEALKAFLAS	8.688671645582081	0.5016898107215804	78.47547912597656	0.6043558716773987	8.932138442993164	10.015413284301758	1.018235445022583
heterodimer-50-nr2-run1_result_102	16	VIDPNLPPPNPEDTPVWMLIKKVPDTSSGAPDQIVIRFSTEPPPPDVLVI:MDGVTIAFLVSNSTIRRILSSPELLAEFLAKIRTALENGDFEGLKAFLNS	0.770764432680852	0.9600432778940146	77.98683166503906	0.6223979592323303	8.28447437286377	9.30341625213623	0.9976888298988342
heterodimer-50-nr2-run1_result_102	17	KIDPNLPPLDPKDTTIYMLVKLIPNTTTGEPDEIEIKFTREPPPPDVIVI:MVGKTYAFKISQSKILRILSDPELLKEFLEKIEKALKEKNFEELKKFLES	2.022736021961316	0.8553918013379687	76.63983154296875	0.5790494680404663	9.383069038391113	10.565145492553711	1.1803669929504395
heterodimer-50-nr2-run1_result_102	18	SIDPNLPPPNPEETPIYMLVKRIPDKENGKPPKIEIKFTTEPPPEDVLVV:MDGVTIAFLVSNSKILEILSDPEKLKEFLEKIRDALDTGNFEDLRAFLES	7.659750265456958	0.5515432423885027	74.33950805664062	0.5695241093635559	9.833553314208984	11.38141918182373	1.419783115386963
heterodimer-50-nr2-run1_result_102	19	TIDPDLPPPDPEETPIYMLIKLVPDEETGEPPKIEIRFSREPPPPDVKVI:MEGVTFAFLVSDSTIRRILSSPELLEKFLEKIRRALEEGTFEELKAFLNS	7.976103547193043	0.5224623512960478	76.32817077636719	0.5619261860847473	9.404726028442383	10.682807922363281	1.1501309871673584
heterodimer-50-nr2-run1_result_102	20	RIDPNLPPPDPEETTVYMLIRLVPDEENGEPPEIEISFTREPPPPDVLVI:MEGVTIAFRISDSTIRRILGDPALLAAFLAKVRDALENGNFEALKAFLAS	7.3176633361912256	0.5379822088499832	76.55863189697266	0.5916515588760376	9.10852336883545	10.369874000549316	1.1453953981399536
heterodimer-50-nr2-run1_result_102	21	TIDPSLPPPNPEDTPVYMLVRKVPDKENGEPDKIEIRFTTEPPPPDVLVV:MEGVTIAFEVSQSTILRILGDPALLAEFLAKIREALETGSFEDLKAFLAS	8.742277291353401	0.4890241935370387	78.25602722167969	0.596602201461792	9.26087474822998	10.507317543029785	1.1747320890426636
heterodimer-50-nr2-run1_result_102	22	TIPPDLPPPDPEETPIYMLIKKIPDLFTGKPDKIEITFTREPPPPDVIVI:MDGVTFAFLVSQSKILEILSSPELLKEFLEKIKKALEEGNFEELKEFLNS	9.338095952302249	0.48293459471799793	75.85914611816406	0.548728346824646	9.978090286254883	11.374115943908691	1.2111306190490723
heterodimer-50-nr2-run1_result_102	23	TIPPDLPPRDPEDTPLWMLVRLVPDEETGEPPRIEIRFTREPPPPDVVVI:REGVTFAFLVSDRKLLAILGDPELLAAFLEKLREALETGNWEALRAFLAS	7.235922682949863	0.558510442700608	73.36852264404297	0.557607114315033	10.19340705871582	11.850167274475098	1.1293150186538696
heterodimer-50-nr2-run1_result_102	24	RIPPDLPPPDPEETPIWMLVRRVPDRESGAPPEILIEFSREPPPPDVLRI:LEGVTVAFLISNRTLLRILGSPELLAAFLAKVRRALEEGTFEELRAFLAS	7.2945887967531045	0.47567356432746905	55.82737731933594	0.3692753314971924	14.202261924743652	17.761676788330078	5.997524738311768
heterodimer-50-nr2-run1_result_102	25	TIPPDLPPPDPEETPLWMLVRLVPDLLSGAPPQIEIRYTREPPPPDVLRI:LLGQTVAFLVSDATLRRILGSPEALAAFLAALRDALENGNWAALRAFLAA	8.666564094381412	0.5041445191091154	75.46640014648438	0.6024540662765503	9.483696937561035	10.901884078979492	1.0620927810668945
heterodimer-50-nr2-run1_result_102	26	VLPPDLPPPDPADTPLWMLVRLVPDEATGAPPQILITVSTEPPPPDVLVI:LEGVTLAFRVSQATLRRILGSPELLAAFLAKLRTALATGDFAGLRAFLAA	1.1982385549332222	0.9125921315982919	77.30257415771484	0.6249477863311768	8.051072120666504	9.100139617919922	1.0557584762573242
heterodimer-50-nr2-run1_result_102	27	VIDPNFPPPNPEDTPVYMLITLVPDLLTGGPPQIRIEYTTEPPPPDVLVI:MVGVTFAFLVSQATIRRILGDPALLAEFLAKIRTALENGDFEALKAFLNS	1.803678200632311	0.8323917148040653	71.56058502197266	0.5578316450119019	9.278646469116211	10.610625267028809	1.139526605606079
heterodimer-50-nr2-run1_result_102	28	TIDPNLPPENPEDTPVWMLVKLVPDRLTGKPPKIEIKFTTEPPPPDVLVV:MEGVTIAFLVSQKTILRILSDPELLKEFLEKIRSALENGDFEELKEFLAS	6.566199996075093	0.6192434096346547	77.58949279785156	0.5926285982131958	8.924529075622559	10.097600936889648	1.0296573638916016
heterodimer-50-nr2-run1_result_102	29	VIPPDLPPPNPEPTTIYMLIKRVPDLLSGAPDQILITFSTEPPPENVLVI:MEGVTVAFKVTDATIRRILASPELLAAFLAKIREALATGNWDALKAFLAA	9.527455383662026	0.4929173185714595	76.02596282958984	0.5592213273048401	9.908602714538574	11.238636016845703	1.2425392866134644
heterodimer-50-nr2-run1_result_102	30	VIDPDLPPPDPEETTVYMLVELVPDAASGAPPQIVIRFSREPPPPDVLVV:MEGVTIAFAVSDATIRRILSDPELLAAFLAKVRDALAHGNFDALRAFLAS	7.645317794908051	0.5360598000932769	75.21559143066406	0.6136653423309326	9.255913734436035	10.544404029846191	1.2982455492019653
heterodimer-50-nr2-run1_result_102	31	VIDPDLPPPNPEDTPIYMLVKKVPDLFSGKPDKIVISFTTEPPPENVLKI:LDGVTISFLISNSKLLEILSDPELLKKFLEKIRDALENGNFEKLKNFLNS	14.897920827264516	0.17849839603917	52.60124969482422	0.3460913300514221	15.952200889587402	21.33831787109375	9.371196746826172
heterodimer-50-nr2-run1_result_103	0	MKVLEIELTSGAGGVRKPITEAKPTDPIVVTLRVLEYDENGVASEEVRVL:PPAVLRLTEEELEAFMRGEFTELPPELQAPSLTPEDRARIRAELARLAGL	1.5066426469500536	0.9037549474575275	73.13182830810547	0.5833015441894531	8.134974479675293	9.666633605957031	1.7366950511932373
heterodimer-50-nr2-run1_result_103	1	MKVLRIELYDGDGGVLKPIDEAEPDDPIVVVITIEEYDENGVKSSETFVY:APQVITLTEEELQAYIDGKFTELPPEGQSPNLTPEDRERIRALLLELAGL	1.7427972714074957	0.8914957999160323	71.84368896484375	0.5965850949287415	8.638501167297363	10.629864692687988	2.390561580657959
heterodimer-50-nr2-run1_result_103	2	MKVLEIEVYDKKGGVRKPIDEAEPDDPIGIVLRWLEYDENGVASERVEVV:PPKVARFTEEELAAYIAGEFTELPPELQAPSLTPEQIAKIRELLRRRAGL	11.250482979575299	0.18836070265957847	62.793392181396484	0.4713500142097473	10.850586891174316	13.502519607543945	4.305853843688965
heterodimer-50-nr2-run1_result_103	3	MSVLEIEVYSGKGGVLKPIDEASPDDPIIIVIKKLTYDENGISSEEVKVY:KPKIVKLTEKELQDFIDGKYKELPPELQSPKLTEEDKKKIIELLKKLAGL	1.36566876748587	0.9288192970557078	83.98019409179688	0.6974851489067078	5.71585750579834	6.604391574859619	1.2093929052352905
heterodimer-50-nr2-run1_result_103	4	EPVLEIRVTDGKGGVLRPIDEASPDDPIIIELTVLEYDENGVASRETLVV:APRVVRLTEAELAAYLAGKYTELPPELQSPTLTPEDRALIRALLRRLAGL	1.3261343248688366	0.9185651768512085	77.96324920654297	0.6569622755050659	6.868591785430908	7.944125175476074	1.2392560243606567
heterodimer-50-nr2-run1_result_103	5	MKVLEIEVYDLDGGVKKPIDEATPDDPIGITIRILEYDEDGVASEERRVL:APQVLRLTEQELADFLAGKYTELPPELQSPKLTPEQRALIRAELRRLAGL	1.3889485146918596	0.9126005409443336	75.83930206298828	0.6121963858604431	7.627674102783203	8.894200325012207	1.5321505069732666
heterodimer-50-nr2-run1_result_103	6	MKVLKIEVYDAKGGVKKPIEEAKPDDPIKIIIKELIYDENGIKSEKVEVI:PKKVVYLTEEELEAFIAGKFTELPPELQAPTLTPEQIALIKELLRKRAGL	1.182387283788482	0.9165326210727898	66.67922973632812	0.5443758964538574	10.097382545471191	11.962442398071289	1.637134313583374
heterodimer-50-nr2-run1_result_103	7	MPVLEIEVYSGKGGVKKPIDEASPDDPIIIVIRKLTYDENGIASEEVIVK:KPKVVRLTEEELEAFMAGEFTELPPELQSPKLTPEQKELIRQLLRELAGE	1.289066013565366	0.9141723399958416	79.57767486572266	0.6462022066116333	6.862740516662598	7.929605960845947	1.399205207824707
heterodimer-50-nr2-run1_result_103	8	MKVLEIEVYDGKGGVKKPIDDAKPTDPIIVIIKWLEYDENGIKSEEVEVY:TPKIARFTEEELAAYIAGKFTELPPELQAPTLTPEDIEFIRNLLRKRAGL	12.396421293543693	0.16571686312774125	61.221771240234375	0.45840001106262207	12.369214057922363	15.233844757080078	4.740826606750488
heterodimer-50-nr2-run1_result_103	9	MAVLEIRVYSGKGGVLKPLDEAKPDDPIIIVLTRLEYDEDGVASEERRVL:EPKIARLTEEELQAFLNGEFTELPPELQAPTLTPEQRALIRAELAKLAGL	1.7826566548709233	0.8673112439974427	78.39744567871094	0.6399526596069336	6.884660720825195	8.07666301727295	1.4037346839904785
heterodimer-50-nr2-run1_result_103	10	MKVLEIEVYSLKGGVRKPIDEARPDDPIGVVITELEYDENGVKSRKTWVY:PPKVVKLTEEELEAFINGEYTELPPELQSPTLTPEDVAFIRELLRRLAGL	1.3027612570995255	0.902251126150079	83.01622772216797	0.6946929693222046	5.6758527755737305	6.577246189117432	1.3045885562896729
heterodimer-50-nr2-run1_result_103	11	MPVLRIRVASAAGGVLKPIEEARPDDPILVVLERLEYDEEGVASREVLVE:APRVAELTEEELADFIAGKRTELPPELQSPNLTPEDRARIRALLRRLAGL	12.538242040929164	0.26895882396815607	63.11466598510742	0.37238186597824097	13.254083633422852	18.92908477783203	9.281204223632812
heterodimer-50-nr2-run1_result_103	12	MPVLEIEVTDGDGGVKKPIDEAKPTDKIVVRITRLEYDENGVASREVEVV:APKVVLLTEEELAAWLAGEFTELPPELQSPNLTPEDRARIRALLRRLAGL	1.3282867880830656	0.9075164470925435	68.67184448242188	0.5501357316970825	9.188831329345703	10.750428199768066	1.8663784265518188
heterodimer-50-nr2-run1_result_103	13	MPVLEIEVTSGDGGVLKPIDEASPDDKKIVIIRILEYDENGVASEEVRVL:APKVARFTEEELARYMAGEFTELPPELQSPNLTPEDIAFIREELRKLAGE	1.9906807904920147	0.8299182470028331	73.60041046142578	0.5940184593200684	7.806260585784912	9.084178924560547	1.3806777000427246
heterodimer-50-nr2-run1_result_103	14	MKVLEIEVTDGDGGVLKPIDEATPDDKIIVKITWLEYDENGVKSKETRVY:PKKIVTLTEEELQAYMNGEFTELPPELQSPNLTPEDKEFIERLLRELAGE	2.6405355652289857	0.8005291158579151	71.79119110107422	0.5908889770507812	9.011002540588379	10.639091491699219	1.9228227138519287
heterodimer-50-nr2-run1_result_103	15	MKVLEIEVTDGDGGVAKPINEAEPDDPIVITITILEYDENGIASKETIVY:EPQIIKLTEEELKDYLAGKYTELPPEGQAPTLTPEQREFIRSLLKKLAGL	2.6109520297230664	0.800413707587209	61.27375793457031	0.48103636503219604	11.598572731018066	14.296250343322754	4.7144575119018555
heterodimer-50-nr2-run1_result_103	16	MPVLEIEVYDGDGGVLKPIDEAKPDDPIIIIITRLEYNEEGIASREVEVV:EPQIVLLTEQELQDFINGNYTELPPELQSPTLTPEQIELIRKLLLERAGL	2.022455914047052	0.8317471252473344	60.1195182800293	0.447302907705307	11.932316780090332	15.129426002502441	5.795492172241211
heterodimer-50-nr2-run1_result_103	17	APVLELEVYDKAGGVKKPIDEAAPDDPIGITLTRLEYDEDGVAARETEVL:APRVVRLTEAELQAWLDGQFTELPPELQAPTLTPEDRARIRAALRRRAGL	2.8935206206900412	0.709090407793213	77.47904205322266	0.6586629152297974	7.493563652038574	8.550738334655762	1.2399208545684814
heterodimer-50-nr2-run1_result_103	18	MAVLEIRVTSGKGGVAKPIDEARPDDPIVVVLTRLEYDPDGVASREVEVV:APRVARFTEEELARWLAGEFTELPPELQSPALTPEDRARIRALLRRRAGL	1.2689555630638476	0.9070492974109031	83.45673370361328	0.70824134349823	5.801950931549072	6.642533302307129	1.053673267364502
heterodimer-50-nr2-run1_result_103	19	MPVLEIELYSKKGGVKKPIDEAEPDDPIGIRLRRLEYDENGVASEEVLEV:APKVLRLTEEELAAFMAGEFTELPPELQSPKLTPEDRARIRALLARLAGL	1.4783924273659805	0.899703107815278	80.7176513671875	0.6631438732147217	6.444580078125	7.483970642089844	1.2741122245788574
heterodimer-50-nr2-run1_result_103	20	MKVLLIRVSDGAGGVLRPLDEARPDDPIIIELEILEYDEEGVASREVLVV:PPSVVRLTEEELEEWLAGKRTELPPELQSPTLTPEDRALIRELLRRLAGE	1.4281995102949663	0.8957005762495429	70.24104309082031	0.5330873727798462	8.699090003967285	10.324708938598633	3.1602845191955566
heterodimer-50-nr2-run1_result_103	21	MPVLAIEVTDKAGGVKKPIDEARPDDPIGITLTLLEYDENGVKSEEVEVY:APKIVFLTEEELQAFINGEFTELPPELQAPTLTPEDVARIRELLRRRAGL	3.3438174973210786	0.5922792918448105	56.304237365722656	0.4098232388496399	12.670452117919922	15.13033390045166	2.3461966514587402
heterodimer-50-nr2-run1_result_103	22	MRVLEIELYDGKGGVLKPIDEAEPDDPIIIRIRILEYDENGVASEEVIVL:APKVARFTEEELAAWLAGEFTELPPELQSPKLTPEQRALIRATLRRLAGL	1.68375889224219	0.8610879152991278	83.9917984008789	0.7135641574859619	5.568731307983398	6.440594673156738	1.0916463136672974
heterodimer-50-nr2-run1_result_103	23	MAVLEIEVVDRKGGVAKPIDEAEPDDPIGIVLRRLEYDEDGVASEEVEVV:PRRVVRLTEEELAAFIAGLSTELPPELQAPTLTPEDVARIRALLRRRAGL	10.281676918916105	0.47241461583819516	51.027435302734375	0.33663350343704224	14.848464965820312	18.970020294189453	7.941879749298096
heterodimer-50-nr2-run1_result_103	24	MPVLEVRVVDGDGGVARPIEEADPDDPIVVVLTRLEYGPDGVLSREVRVL:APQVLRLTEEELAAWLAGEFTELPPELQAPSLTPEQVAAIREELRRLAGL	2.4706719547985356	0.7821451079202741	63.876258850097656	0.47157686948776245	10.711780548095703	13.161272048950195	4.443572998046875
heterodimer-50-nr2-run1_result_103	25	MPVLEIRVSDGKGGVRKPIDEAEPDDPIVITIERLEYDENGVASREVEVV:PPKVVRLTEEELARWLAGEFTELPPELQAPTLTPEQRALIRELLRRLAGE	1.382079029225159	0.9266171806285731	70.92851257324219	0.5670310258865356	8.763285636901855	10.229645729064941	1.727625846862793
heterodimer-50-nr2-run1_result_103	26	MKIWEIEVYDAKGGVKKPIDEAKPDDPIKIIITKLEYDENGIKSKEVIVK:EKKIVKLTEEELADFMAGKYTELPPELQSPTLTPEDIEKIRALLRELAGE	1.9752032369326749	0.809210654943049	71.64968872070312	0.5949182510375977	9.167497634887695	10.379008293151855	1.285561442375183
heterodimer-50-nr2-run1_result_103	27	MKVLEIRLYDGKGGVRRPIDEAEPDDPIVIVIEELEYDENGVASRRTRVL:PEKVVRLTEEELAAFIAGKFTELPPELQSPSLTPEDRERIRRELLRLAGL	1.7309019934234267	0.8654147866384979	80.88045501708984	0.6844803690910339	6.3687214851379395	7.3760199546813965	0.9819124937057495
heterodimer-50-nr2-run1_result_103	28	EPVLEIEVTDGDGGVAKPIDEARPDDPIVVTLRRLVYDENGVASEEVLVE:APAVVRLTEEELEAYLAGKFTELPPELQSPRLTPEDVARIRALLRRLAGE	1.5710734453405293	0.88805768476221	76.2625961303711	0.6401105523109436	7.371748924255371	8.493488311767578	1.2563247680664062
heterodimer-50-nr2-run1_result_103	29	MTVWKIELYSKKGGVKKPIDEAKPDDPIGLVITKLTYDEEGIASEETKVY:EPKVLYLTEEELQAFLNGEYTELPPELQSPSLTPEQREFIRRKLRELAGL	1.5677658524586242	0.8756124915804121	86.0190200805664	0.7328134179115295	5.097544193267822	5.757032871246338	1.0130321979522705
heterodimer-50-nr2-run1_result_103	30	MKVLEIRLWDGDGGVLKPINDAKPTDKIIIEITIREYDENGVASEEVIVK:EPQVVLLTEEELERFMNGEFTELPPELQSPNLTPEQIAEIRELLARLAGL	1.8586417920107459	0.8672630532266878	76.8177490234375	0.6387388706207275	7.245993614196777	8.350830078125	1.20660400390625
heterodimer-50-nr2-run1_result_103	31	MRVLRIRVVDRDGGVAKPIEEAEPDDPIGITLEVLEYDENGVKSREVRVY:PPRVLELTEEELEEWLAGKHTELPPELQAPTLTPADRERIRALLRELAGE	3.3945809686511588	0.6467140391633555	70.16726684570312	0.5690104961395264	8.73926067352295	10.36739444732666	2.4076099395751953
heterodimer-50-nr2-run1_result_104	0	LPAPTDALVAALVAQFKAAGVPEVAPEEIRRMLERLAERLKKYDPAAYAA:DPEEEAEFAREFPRFVALVQGAAKAAPGGGGNAAAQGLLKLLTEYAPKFF	1.671283039625178	0.877699297955186	78.69727325439453	0.6665443778038025	6.331854343414307	7.616533279418945	2.4591853618621826
heterodimer-50-nr2-run1_result_104	1	PPAPDPALVAGLVAQLAASGVPPVDPAELAAMLRALAALLARHDPAAYAA:DPAALAAFLARGPEFAALVRGAAESTPGGGGNAAAQGLLRLLTEHGPRLL	13.44742484168531	0.12119713422786857	69.06148529052734	0.44782954454421997	14.589665412902832	22.048057556152344	13.052138328552246
heterodimer-50-nr2-run1_result_104	2	LPAPTPALVAALVAQLAAAGVPAWPAEEIAAMLAELAELLALHDPAAYAA:DPEALARFARELPAFAARVRGAAAATPPGAGGAAAHGLLRLIEEHLPGLF	2.3593072137075928	0.7881163801760828	68.67217254638672	0.5053149461746216	10.319005012512207	14.411467552185059	3.41644287109375
heterodimer-50-nr2-run1_result_104	3	LPAPTPALVAALVAQLAASGVPALPAEEIAAMLRTLMALLRRGDPAAYAA:DPAAAAAFAARFPAFAAAVRAAREATPPGAGNAAAAGLWRLITEEAPRLA	8.50674892342408	0.40502286173146956	62.24860382080078	0.5109316110610962	10.808921813964844	13.780744552612305	4.04550838470459
heterodimer-50-nr2-run1_result_104	4	LPAPGDELVAALAAQLAAAGVPPMDPAEIRAMLERIAALLREHDPAAYAA:DPAALAELAANLPVFVARVAAAAAATPPGAGNEAAAGLARLVTEHLPHLF	1.4754260458308244	0.871828518244564	72.42959594726562	0.616750955581665	8.181687355041504	10.417223930358887	3.241487503051758
heterodimer-50-nr2-run1_result_104	5	LPAPTPALVDALAAQLAASGVPPLPREEIAAMLRRLAALLARHDPAAYAA:DPAAAAELAERLPEFAALVDAARAATPGGAGNAAAAGLHRLLAEHLPGLA	6.408141262734941	0.34713257587182467	74.41643524169922	0.43199464678764343	14.769918441772461	23.57655906677246	14.3300199508667
heterodimer-50-nr2-run1_result_104	6	LPAPSPALVAALVAELKASGVPAMDPEEIAEMLRLIAELLKEKDPEAYLE:DPAKLAHLAATLPKFAAAVAAAAAATPPGEGNAASQGLLRLITEKLPKFF	4.837302092925828	0.48837825004083313	62.65518569946289	0.4771656394004822	10.311225891113281	12.644238471984863	3.7491302490234375
heterodimer-50-nr2-run1_result_104	7	PPAPSPALVDALVAQFAAAGVPAVPREEVAAMLATIARLLALGDPAAYAA:DPAALAEFAARFPRFAALVRGAAAATPGGGGNAAAQGLLRLITEHLPRLF	8.119880559817975	0.35388487256162904	60.5952033996582	0.49008598923683167	12.467299461364746	16.918115615844727	6.36782169342041
heterodimer-50-nr2-run1_result_104	8	LPAPSEALVDALVAELAAAGVPAVPRAEVAAMLEAIARLLAEHDPAAYAA:DPAALAALAAALPVFAARVRGAAEATPGAAGNAASRGLLRLLEEELPGLF	4.845618170341804	0.43122383187192	69.85372161865234	0.4347560405731201	13.898839950561523	21.428531646728516	13.652754783630371
heterodimer-50-nr2-run1_result_104	9	LPEPSDELVDALAAQFAASGVPPMPREEIAAMLRRIARLLKEKSPEAYEK:DPEELAELEERLPVFVAQVRAAAAAQPPGAGNEAAQGLLRLLTEELPKFF	1.7159542101357523	0.8760957727772771	83.30181121826172	0.7368345856666565	5.307308673858643	6.038872718811035	1.551607370376587
heterodimer-50-nr2-run1_result_104	10	LPAPTPALVDALVAQLAAAGVPALPREEVAAMLRLIMKRLARHDPAAYAA:DPAEAARFAAELPRFAAAVAAAAAATPGAAGNAAAQGLLRLITEELPRLF	3.3690332523264717	0.6330773212115485	68.3533935546875	0.4914323687553406	11.44640827178955	16.87735366821289	7.663276672363281
heterodimer-50-nr2-run1_result_104	11	LPAPTEALVDALVREFAASGVEPVPREEIAEMLRRIAALLRRHDPAAYAA:DPEELAWLEENLPVFIARVRAAAAARPPGAGNAAAQGLLALLEEHLPRLA	1.5321010983097312	0.8934125553267016	78.35554504394531	0.6759213209152222	6.168854713439941	7.2358832359313965	2.097991466522217
heterodimer-50-nr2-run1_result_104	12	PPEPSQALVDALVAGLKASGVPAMPREEVAEMLRLIARLLRLYSPEAYAA:DPALLAHFAERGPVFAARVAGAAAATPGGGGNAASQGLLRLITEHLPLLA	11.710102909044261	0.20011229210267426	65.57394409179688	0.4487135410308838	14.723014831542969	21.989391326904297	12.52514934539795
heterodimer-50-nr2-run1_result_104	13	LPAPSEELVAALAAQLAASGVPPMPPEEIRRMLERIMALLARHDPAAYAS:DPEELEEFLRELPRFAAAVRAAAEATPPGAGNEAAHGLLALLEEELPKLF	1.3194209237711465	0.9242068842346244	86.53438568115234	0.7692863941192627	4.66291618347168	5.291531085968018	1.3997278213500977
heterodimer-50-nr2-run1_result_104	14	LPAPSQALVDGLVAQLKASGVPPVARADVAAMLKRIAALLKRHDPAAYAA:DPEEAAWLAATLPAFAAAVRAAAEATPPGGGNAAAQGLYRLLTEELPRFF	3.452064971164777	0.6298166138843194	68.4893798828125	0.5365868806838989	8.799684524536133	11.15459156036377	3.8568592071533203
heterodimer-50-nr2-run1_result_104	15	LPAPDPALVDALAAELKASGVPAMPREEIARMLRLIAELLARFDPAAYAA:DPEELAEFLRNGPVFAARVRGAAAATPPGAGAAASRGLLELIERHLPGLF	9.331286612709627	0.17029388889678918	76.04715728759766	0.436393678188324	15.44431209564209	24.86785316467285	15.492944717407227
heterodimer-50-nr2-run1_result_104	16	PPAPTPALVAALVRQLAAAGVPAVPAAEVAAMLETIMALLKRHDPAAYAS:DPAALAELAARLPEFAALVRGAAAATPGGGGNAAAHGLLRLLEEELPKLF	2.1548283413108758	0.7827695010262755	69.6860122680664	0.5337279438972473	9.533340454101562	13.17605209350586	5.793707370758057
heterodimer-50-nr2-run1_result_104	17	LPAPSPALVDALVAQLAASGVEPVDPAEVAAMLRTIAALLARYDPEAYAA:DPEELAWFAANFPVFVAKVRAAREATPPGAGNAAAQGLWRLITEELPRFF	1.1038814026011605	0.9283314531170964	80.72040557861328	0.7076208591461182	5.900639533996582	6.789139270782471	1.3038239479064941
heterodimer-50-nr2-run1_result_104	18	PPEPTQEVVDGLVAQLKASGVEPVPREEIAEMLKLIAELLKKYDPAAYLK:DPEKLKEFLERFPKFKALVEQARKSTPGGGGNEYSQGLWRLITEELPKFF	5.601208890761282	0.5053259651279299	63.53889465332031	0.4838525652885437	11.135967254638672	15.178837776184082	5.669804573059082
heterodimer-50-nr2-run1_result_104	19	PPAPSPALVAALVAELAASGVPPVPAAEVAAMLEAIAALLAAHSPAAAAA:DPAALAALAARLPLFVARVAAAAASTPGAGGNAASRGLYRLLAEELPALA	11.635351720082186	0.18898412050081287	65.29800415039062	0.48913049697875977	12.920044898986816	18.854785919189453	8.748578071594238
heterodimer-50-nr2-run1_result_104	20	LPEPTPELVDALVRELAASGVPPLPREEVAAMLKRLAALLKRFDPEAYAK:DPEELARLAAELPRFAALVRAAAASTPPGGGNEASQGLLRLLEEELPKLF	1.4411307784147922	0.8790378302886378	73.48921966552734	0.6129846572875977	7.690315246582031	9.47449779510498	3.288196563720703
heterodimer-50-nr2-run1_result_104	21	LPAPSPALVDALAAELAASGVPPLPRAEIAAMLRRIAALLARHDPAAYAA:DPAELAELAERLPKFAALVRAAAAATPGGAGNAASRGLLALLEEHLPGLF	4.828765950610316	0.45764634518865427	61.28859329223633	0.4639832377433777	14.14081859588623	20.722347259521484	11.334737777709961
heterodimer-50-nr2-run1_result_104	22	LPAPSAALVAGLVAQLAAAGVEPVDPAEIAEMLRLIAELLAEKDPAAYAA:DPARLAHLAARLPVFAAKVAAAAAATPGGGGNAAAQGLLALLTEHLPEFF	1.539588615033636	0.8717606538468384	69.89200592041016	0.5826749205589294	8.49021053314209	10.532522201538086	3.677520751953125
heterodimer-50-nr2-run1_result_104	23	LPAPDPALVDALVAELAASGVEPVDPAEIAAMLRRIARLLAAHDPAAYAA:DPAEAAWLAETLPRFAARVRAAAEATPPGAGGAAAQGLLRLLTEHLPGLA	2.494296753371545	0.8044988302699351	78.18077087402344	0.6635155081748962	6.536262512207031	7.9288434982299805	2.0831379890441895
heterodimer-50-nr2-run1_result_104	24	LPAPSQALVDALVRELAASGVPPMPRAEIAEMLRLLAELLAEHDPEAYAS:DEERLAYFAAHGPRFAAAVEGAAAATPGAAGNAASRGLLRLLTEHVPGLF	2.5381878232284523	0.8151191138407253	79.98583984375	0.7271901965141296	5.899763584136963	6.699384689331055	1.5057662725448608
heterodimer-50-nr2-run1_result_104	25	LPAPSPALVDALAAELAAAGVPAVDRADIAAMLRRIAARLRRHDPAAYAA:DPEEEAEFAARLPAFAARVAAAAAATPPGAGAAAAQGLLRLITEHLPGLF	2.127796420104635	0.7687083906979056	71.46602630615234	0.5711077451705933	8.410445213317871	11.192217826843262	3.6811089515686035
heterodimer-50-nr2-run1_result_104	26	LPAPSEELVAALVAQFAASGVEPLPAEEVAAMLEAIAKLLKEKDPEAYEE:DPAFLAWLAENLPKFIAAVRAAAAATPGAGGNEAAQGLLALLEEKLPKFF	4.600127506129375	0.5139315069823249	72.390869140625	0.5876748561859131	7.782282829284668	9.285189628601074	2.394178867340088
heterodimer-50-nr2-run1_result_104	27	LPTPSQALVDGLVAQLKASGVPEMDPEEIAAMLKTLMKRLKKKSPEAYKS:DPEEEAWFEKNFPKFAAAVKGAADATPGAGGNAYAQGLLKLITEEGPKFF	1.6631235047685187	0.8551023233422409	70.41270446777344	0.5903540253639221	8.352774620056152	9.537137985229492	1.648533582687378
heterodimer-50-nr2-run1_result_104	28	PPAPTPALVAALARQFAASGVPPLPPAEIAAMLRALARLLAAHDPAAYAA:DPAELAALAARLPEFAARVAGAAAATPGGAGNAAAHGLLALLTEEGPRFF	8.360311246904645	0.36492790152396615	68.36226654052734	0.4612308144569397	13.324265480041504	20.246307373046875	11.51895523071289
heterodimer-50-nr2-run1_result_104	29	LPDPSPELVAALVAQLAAAGVAPVDPAEIAEMLRLIAELLKEGDPAAYAA:DPARLAHFAATLPAFAARVAQAAAATPPGGGNEAAQGLLRLLTERLPGLF	12.66780076108474	0.1792804219441012	60.652488708496094	0.4149017930030823	14.475430488586426	20.606149673461914	9.6768798828125
heterodimer-50-nr2-run1_result_104	30	LPAPTPALVAALAAQLAASGVPAMDPAEIAAMLERIAALLAEKDPAAYAA:DPAELAAFEATLPAFAAAVAAAAASTPGGGGNAAAQGLAALIAEKLPGFF	5.36912080241275	0.4118130919439891	71.73906707763672	0.5545300245285034	8.285467147827148	10.616904258728027	3.7430477142333984
heterodimer-50-nr2-run1_result_104	31	PPAPTDALVDALVAQFAASGVPPLPRAEVAAMLRAIAELLAEHSPEAYAA:DPARLAALARRLPAFVAAVRGAAESTPPGAGNAAAQGLYRLLAEHLPGLL	4.557064742926013	0.5270320492607408	77.28170776367188	0.6283589601516724	7.225986480712891	9.573661804199219	2.831603765487671
heterodimer-50-nr2-run1_result_105	0	AAEELARRLEAAAAAAAAAAAAAAAADAAWAAAVAAHADDPTLPARLAAA:AAAAAAAAAAARAAALDAAMAAHAAATAAAAEAAAAAEEEAAALAAALAA	2.123134720787112	0.8095779429208403	85.8570785522461	0.7046367526054382	4.55281925201416	6.0717926025390625	2.1042137145996094
heterodimer-50-nr2-run1_result_105	1	EEEELRRLLEEIERRLREAEEEKERAEEELERAKEEHADDPDWEERLKEI:EEEERRREEEERRRRREEAIERYAEAKEEAERFEEELERLLREIEERLRR	1.3862514152503251	0.8859208692897411	82.76558685302734	0.5600308775901794	8.26764965057373	10.94843864440918	3.7323379516601562
heterodimer-50-nr2-run1_result_105	2	ALAALEALAAAAEAATEAAAAAAEEARAAWAAAAAALADDPGLPAALAAI:AAAAAAAAAAARAAARAAALAAYAAATEAAREAEEAAAAARAAVAAALAA	6.415119270867386	0.5699401713952806	75.78689575195312	0.5549201965332031	8.142179489135742	11.700831413269043	4.237180709838867
heterodimer-50-nr2-run1_result_105	3	AAAALAERLAALAEAKAEAEKEAREAEEKLEAAKAANSDDPDWEARLKEI:AAEEKARKEAERRAALEAAIEEYKKAKEEAREAEEAAARLEEEIAAALEA	2.7492566497367696	0.7224243626467144	83.76271057128906	0.6724718809127808	6.685973167419434	7.9121246337890625	1.8849191665649414
heterodimer-50-nr2-run1_result_105	4	ALEALKKALEEAKKKEEELKKAAEEAEKEWEKAKEKHKDDPTWEERLKEI:AEEEEAKRRAERQAEIDAAYEKYAEAKKAAEEAEKEREKAEKELKKALEE	2.627900112434871	0.7328412195252334	88.64366912841797	0.7021641731262207	5.410116195678711	6.012613773345947	1.470913290977478
heterodimer-50-nr2-run1_result_105	5	AEELLRALQEARAQAEQQAQQEAQQAEQALQAALEENADNPDWPAALAKV:EEEEEERERARRRAAWEAAVAEYAQAKQAAQQAEQQRAELEAAVAALLEA	2.051643865948243	0.8080872175697585	78.25942993164062	0.5533115863800049	8.668814659118652	11.502485275268555	4.346790313720703
heterodimer-50-nr2-run1_result_105	6	AAAAAAAAAAAAAEAEAAAAQAAAEAQQAWAEAKARHADDPTLAEREAKI:AEEEEAEERRRRQAELEAAMAAYAQAQQAAAAAQAEAAARAAAAAAAAAA	8.011010886009434	0.44062160822793933	78.826416015625	0.6144727468490601	7.390442848205566	9.751100540161133	2.9660916328430176
heterodimer-50-nr2-run1_result_105	7	SEEKLKKALEEREKAKAAAAAAAAEAEAAWAAAAAATSDDPRLPERLAAI:AAAAAAAEAAARQAALDAAIAAYGAAKAAYAEAKAKAAAEEEALKKELEE	3.2427189695568224	0.6730789198227918	76.39803314208984	0.5537868142127991	8.713078498840332	11.207090377807617	3.943676471710205
heterodimer-50-nr2-run1_result_105	8	AAAALAAAAAAAAAAKAAAAAEAAEAEKELAAARAKNADNPDWEAALKAI:AEEEAAEARARREAEWKAAIAKYAAAKKEAAEAEAEAAAAAAAVKAALEA	2.506611473547041	0.7279746721781887	84.18373107910156	0.6916804909706116	6.223241329193115	7.1309919357299805	1.5773926973342896
heterodimer-50-nr2-run1_result_105	9	AEAARAAAAEAAAAAAAEAAAAAAAADEARAAAAAAHADDPDWAAALAAV:AAAAAAAAAAARAAARAAAVAAYAAAAAAAAAADEARAAAAAAAAAALAA	5.170847968874541	0.3605759124825812	85.44181823730469	0.46337518095970154	11.638973236083984	19.797365188598633	10.445313453674316
heterodimer-50-nr2-run1_result_105	10	KEEELEELLKKLEEEKKKAEERYEEAKERFEEAKKRHKDDPRIEERLKEI:AEEEERRRREEREKELEEAIREYKEAKERYEEEKERREELLKKIKEELEK	2.274548316697121	0.7969520880934975	83.30717468261719	0.5898982286453247	7.407520771026611	8.989057540893555	2.83089542388916
heterodimer-50-nr2-run1_result_105	11	SRKLLEELKKALEKRRKEAEKEWEAAKKELEEAKAAHSDNPDWEALLAEI:AEEEAARRAAEAAAAWAEAVAKYAKAKKEYEAAKEEEKRLEEEIERLLRE	3.0489031954319232	0.7205680916761937	82.5443344116211	0.6333005428314209	7.636362075805664	8.670211791992188	1.5322496891021729
heterodimer-50-nr2-run1_result_105	12	AEEELEAALKAREEALEEAKEEAEEAEEEWEEKKKKLSDDPEWEERLKKI:EEEEKAKKEEERKREAEEAFEEYKEAKEEAEEFEKALAEEKAALEAALKA	3.6135020172867467	0.6879939556296712	80.45135498046875	0.5747489929199219	8.896283149719238	11.604454040527344	3.111267566680908
heterodimer-50-nr2-run1_result_105	13	SAEELERLERERRERKAALAELLEQAKAAWEAARAATADDPTWDARLAAI:AAAAAAAAAAERAAARDAAFAEWAEAKELAEQAEEELARLEAEVEERLRR	1.8507505060023326	0.8403288482690675	79.96480560302734	0.5633504390716553	8.014389991760254	10.845986366271973	3.4839444160461426
heterodimer-50-nr2-run1_result_105	14	EEEELRRLLEELRRRLEEAEERLERAEERWEAARAEDSDDPRWEERLREV:AEEREAEERARREARRRAAFEAYAEALERYEREKEELRRLLEELERRLRE	2.4023633693562925	0.7712595986746407	83.01441192626953	0.6441043615341187	7.933533191680908	9.279762268066406	1.6311503648757935
heterodimer-50-nr2-run1_result_105	15	AAAALAAALAALAAALAAAAAAAAAAAAAWAAARAAHSGDPGWAARLAAV:AAAAAAAAAAARAAAIDAAFAAYAAATAAAAAAAAAAAAALAALAAALAA	1.9413594105825525	0.8615231127086055	76.62422943115234	0.6202428340911865	6.708156108856201	9.290371894836426	2.825237989425659
heterodimer-50-nr2-run1_result_105	16	EEEELKKKLEKLEEEKKKAEEELKEAEERWKKAKEKNSDNPDWEEMLKKI:AEEERKKKEEERRKEWEEAFKEYAEAKKEFEEAEKRRKEELEEIERKLKE	2.5165408092319566	0.7640646434035959	83.69661712646484	0.6017351150512695	7.498104572296143	8.566726684570312	1.9886839389801025
heterodimer-50-nr2-run1_result_105	17	AEEELAKAEAARKAALEAAAAAAAAAAAAFAAAAAEHADDPGLAAALAKI:EAAEAAAAAAARAAAWQAAIAAYAAAQAAAAAAKAAAAAEEEERERRLAA	3.1907647962440935	0.6794446973945373	75.41559600830078	0.49639493227005005	9.46337604522705	14.15343189239502	5.792557716369629
heterodimer-50-nr2-run1_result_105	18	AAEELERLLRALEEEEREAAREAEEAAAEWAAALAAHADDPDVAAREAAI:AAAAAAAAAAARDAALAAAVAAYARARAEAEEAAERRARLLAEIAAALAE	2.903612441695988	0.7565789476514059	82.73222351074219	0.626841127872467	6.841049671173096	8.742424964904785	1.8142625093460083
heterodimer-50-nr2-run1_result_105	19	LLEELEKKLKKREEEKKKAEEAAEKAKKALEEAKARNADNPDWEALLKEI:AAEEEAREKERREAEIKAAVAAYKEAKEAAEKAKERREEEEKKLEELLKK	2.211276712231129	0.7683147675934267	78.40071105957031	0.5159982442855835	9.237120628356934	11.948861122131348	4.565193176269531
heterodimer-50-nr2-run1_result_105	20	SLEKLKKKLEEIKKLKEEAEEEEEEAKEEWEAARAELADDPTWEARLAKV:AALAAAAEAAARAAEAAAAFAEYAEAKEEEEELKKELEELEEKIKEELEK	6.597333997906569	0.37574419569251183	82.3082046508789	0.3660241365432739	15.37311840057373	23.596696853637695	15.198596954345703
heterodimer-50-nr2-run1_result_105	21	EEEEAEAAAAAAAEAAAAAAAAAAAAEAAAAAARAAHSGDPGWAAALAAI:AAAAAAAAAAAAAAARAAAVAAYAAARAAAAAAAAERAEEAERRRRELEE	11.19970026859108	0.11250027851786451	80.86431121826172	0.461491197347641	12.148859977722168	19.798542022705078	11.175318717956543
heterodimer-50-nr2-run1_result_105	22	ELEELREELERLREEERRAEEELERAKEEWEEAKKKNKDNPELEEREKKI:EEEEKKKEKEKREKELEEAFEEYKRAKEELERERERRRRRLEEIERRLRE	2.2958343675526915	0.7739769744243254	83.171630859375	0.6221123337745667	7.246565341949463	8.50395393371582	1.929969310760498
heterodimer-50-nr2-run1_result_105	23	EEEELAAALAALAAAEAEARERRREAEERWEEAKKRHSDDPNWEARLKEI:EEEERAREEARRQAEIDAAFAEYREAEERRREEEERRAAALAALAERLAA	1.5632296895043662	0.8943610980492787	85.50547790527344	0.5895919799804688	7.535220146179199	10.34382438659668	2.0727195739746094
heterodimer-50-nr2-run1_result_105	24	SEEEEEEREEELEERLEEAEEELEEAEEERAAARAAHADNPDWEAALAEI:AAAAAAAAAAERAAAWAAAVERYAEAREEYEEAEEELEEELEELEEEEEE	16.822319957177434	0.06813488984925618	89.03952026367188	0.4383608102798462	14.083490371704102	23.765825271606445	11.992080688476562
heterodimer-50-nr2-run1_result_105	25	AAAALAEALAAAAAAAAAAAAAAAAAAAAAAAARAALSDDPDWEQRLKEI:AAAEEARRAEERRAAADAAVAAYAAAQAAAAAAAAAAAAAAAALEAALAA	7.55263771919421	0.49743180892721234	76.18073272705078	0.5791810750961304	7.959596633911133	11.12883472442627	4.43341064453125
heterodimer-50-nr2-run1_result_105	26	SLERLEERLREREERLRRAEEEAREAEAEWAAARAAHADDPRLDALLAEV:AAAAAAAAAAARRAALEEAVRRYAEAKREAREAEEELEREEERLRRELEE	2.082031814517961	0.7746561547790318	85.79708862304688	0.693353533744812	5.878345489501953	7.16695499420166	1.5368151664733887
heterodimer-50-nr2-run1_result_105	27	SLAALKKALEAAKKAEKEAKEKAKEAEEKWEEAKKKHSDDPNWEERLKKI:AEEEEKKKKEERQKEIEEAFKKYAEAKKKAKEAEKKRAEALKELAAALAA	2.769973142182208	0.7251690487745993	88.60641479492188	0.6997290849685669	5.561223983764648	6.097204208374023	1.3717141151428223
heterodimer-50-nr2-run1_result_105	28	ALAELEAELAALAAATAARAEALAAAEAALAAARARHADNPDWEAALKAV:AEEEAAREAERRRAEWEAAVAAYAEATAAAAAAEAERAERLAALEERLAA	2.9723570395966186	0.7803220422385649	81.83256530761719	0.6244212985038757	7.359949588775635	9.810141563415527	2.9068617820739746
heterodimer-50-nr2-run1_result_105	29	AEEALAALRRALEEAEAAAAAARAAAEAARAAARAAAADDPDWAARDAAV:AAAAAAAAAAARQAARDAALAAYAAAEAAAREAEARREALRREVEEALAA	4.956669384244791	0.6318242208962306	80.07012176513672	0.6286954283714294	7.245146751403809	9.579391479492188	2.920886278152466
heterodimer-50-nr2-run1_result_105	30	EEEELRRELEEEEEEERRAEEELERARRELEAAKAETSDDPDWEARLAEI:AEEEEAERRARREARAEEAFRRYAEAEEEYRRAREERERRREERRRRLEE	2.5062731496383868	0.7507579080838209	84.62725067138672	0.6732596158981323	7.2353105545043945	8.287266731262207	1.3493235111236572
heterodimer-50-nr2-run1_result_105	31	MEKELEELLKEREKKLKEAEKEYKEALKKLEEAKAKHSDDPDWEARLKEI:AEEEAAKKAAERQAEIDKAFAEYAKALKEYKEALKEREELEKEIEEKLKK	1.5901610041680463	0.8521936245567282	88.7060317993164	0.7066980600357056	5.569818496704102	6.117345809936523	1.2796146869659424
heterodimer-50-nr2-run1_result_106	0	VPPFSEDFDLIYIYRDGKWYKGIKIGDEAYLLVYDEEKGKAELIKIVPKP:PVPGVLRVGVKIIHRPKGWVGPFERPDTPISPVIELPDLNTPIEDLIVSL	3.467403141026005	0.6449359527084408	57.76711654663086	0.5059818029403687	12.148700714111328	14.13010025024414	0.9577575325965881
heterodimer-50-nr2-run1_result_106	1	MEILEEDFELIHIYRNGKWHRQIKIGDKTYLLVEDKEKGRTTWIEIEPEP:PVPGVLRVGVIIRKRPKGWIGPFKRPSTPISPVIDIPDPNTPIEKLGQSL	15.09862442780283	0.12062554553628203	52.743289947509766	0.384327232837677	16.655195236206055	21.825584411621094	9.172574043273926
heterodimer-50-nr2-run1_result_106	2	MPELKEDYKLIYIYRDGKWYIGIKIGDKTYLLETDEKEGKTKAIEIKPKP:GIPGYLALGVKIIEKPKGWKGPLTKPNTPLSPVILIPDPNTPIEDFITSL	18.042161171873115	0.10212854884652371	49.39983367919922	0.3952995538711548	17.216073989868164	22.495859146118164	11.504576683044434
heterodimer-50-nr2-run1_result_106	3	MPVLPADHQVIHLLRDGKWYTGIRIGDKAYLLVEDKEKGRTEAVLIEPKP:GLPGVLEVGVAIRERPVGWRGPLERPTEPLSPVISIPDPNLPVEDLIASL	3.357902941603432	0.6529373588107914	48.16366958618164	0.36742091178894043	16.577556610107422	21.185184478759766	12.403339385986328
heterodimer-50-nr2-run1_result_106	4	MPVFPEDHDVIHALRDGKWYTFIKIGDKTYLAVTDEEKGKTTLIEIEPKP:GVPGVLRVGVRIVHRPKGWRGSLAPPTTPISPVIDLPSPDTPIEKLGQSL	2.768971414330977	0.7768081899476303	58.50520324707031	0.4882323741912842	13.0558500289917	15.681763648986816	1.076711893081665
heterodimer-50-nr2-run1_result_106	5	VPVLPEDFKLVYIYRDGKWYKQIKIGDKTYLLVTDEKKGVTKAIEIIPKP:GEPGYLEVGVKEVLRPKGWRGSFKRPTTPLSPVIKLPSKDIPIEDLASSL	8.330150645749145	0.3096857726651209	48.574256896972656	0.3704186677932739	18.190168380737305	23.446256637573242	15.16327953338623
heterodimer-50-nr2-run1_result_106	6	MPTLPADYEVIYLYRNGKWYVRIKIGDKTYLAVEDKEKGKTTWIEIEPKP:GSPGVLRVGVISVKRPKGWKGSLKPPSTPISPVIELPDPNTPIEELGASL	2.2057824694650154	0.818429110883485	60.86796188354492	0.49456918239593506	11.627039909362793	13.352144241333008	1.1623622179031372
heterodimer-50-nr2-run1_result_106	7	MEKLKEDFDLIYIERDGKWYIGIKIGDKTYLLKENKEKGYVEAIEIKPKK:GVPGVKKIGVISIHRPKGWKGSLKKPDTPISPVIEIPDPNTKIEDFISSL	15.875919775611246	0.11259909789121991	46.71941375732422	0.4048847556114197	16.257892608642578	20.483888626098633	8.889143943786621
heterodimer-50-nr2-run1_result_106	8	PPVMDADYDVIYAYRDGKWHIWIKVGDKTYLGVTDEEAGRTTWVEIEPVP:GVPGVLKVGVRTVHRPKGWRGPLAPPTTPISPVIELPDPNTPMEALGSSL	7.166083128703463	0.5056976629468511	62.80195999145508	0.5299574136734009	12.696578025817871	15.247054100036621	0.9954675436019897
heterodimer-50-nr2-run1_result_106	9	PPILPADHKVIHIYRDGKWYIGIKIGDKSYLAVKDEEKGKVTFKEIEPKP:GVPGVLLVPVKSVLRPKGWVGPLEPPNEPLSPVISLPDPNTPIEDLIASL	6.812034761117353	0.4038960528646893	59.109745025634766	0.4329465329647064	15.433300018310547	18.923595428466797	3.16432785987854
heterodimer-50-nr2-run1_result_106	10	MPVLPEDYELIHLERDGEWHRGIRIGDKGYLLVEDKEKGRTEARLIEPRP:PVPGVLEVPVRIVKRPKGWRGPFERPSEPLSPVIRLPDPNTPVEDLILSL	14.833620275642714	0.16173309095340954	42.65036392211914	0.2946532070636749	17.50287437438965	21.68938446044922	13.421053886413574
heterodimer-50-nr2-run1_result_106	11	EPILPADFTVIHILRDGKWYIVRKIGDKTYLGVTDEEKGKTTWVEIEPEP:GEPGVLKVPVLSVERPVGWTGPLTPPTTPLEPVIEIPDPNTPIEKLGASL	6.760157573887227	0.37689770727849325	50.9474983215332	0.369218647480011	16.57985496520996	20.7543888092041	9.0246000289917
heterodimer-50-nr2-run1_result_106	12	MPVLEADYELIHIYRDGKWYTGIRVGDKAYLLVEDKEKGRVEAILIEPVP:GAPGYLSISVQIVKRPKGWVGPLERPTTPLSPTILLPDPNTPIESLIQSL	1.6320178410063415	0.8956162001324388	74.7705078125	0.6433365345001221	8.530136108398438	9.706167221069336	0.9214757680892944
heterodimer-50-nr2-run1_result_106	13	MPLLPADHQLIHLYIDGKWHVGIKIGDKSYLLVRDEEKGKTELILIEPEP:GVPGVLYVPVQSVLHPKGWVGPLARPTTPLSPVIAIPSPDTPVEKLIQSL	13.576344459567084	0.14260428468191566	52.417293548583984	0.3874061703681946	17.499725341796875	23.041013717651367	13.949129104614258
heterodimer-50-nr2-run1_result_106	14	MPVLEADYDLIHIYRDGKWYKGIKIGDKTYLLVEDKEKGKTTAILIEPKP:GVPGVLYVGVKIVHRPKGWVGPFKPPDTPLSPVIAIPSLDLPIEDLISSL	4.873285900835055	0.6887993247202594	55.77769470214844	0.46936801075935364	13.631546974182129	16.164762496948242	0.9903980493545532
heterodimer-50-nr2-run1_result_106	15	EPPMPADYDLVWLERDGRWYLGKKVGDRTYLGVTDEERGRTEWIEIEPKP:GSPGVLRVPYRAVHRPAGWRGPLAPPDTPLSPVLSLPSLDTPVEDLITSL	10.580707360656175	0.26866706947691893	57.85274887084961	0.47661834955215454	13.831640243530273	15.966014862060547	2.4454212188720703
heterodimer-50-nr2-run1_result_106	16	MPELPADYEVIHVLRDGKWHIGIKIGDKAYLLEYDEEKGKATAIEIKPKP:GVPGVLKIPVKSIKRPKGWRGPLKPPDTPLSPVIEIPDPNTPIEDFIVSL	15.146593636664422	0.11407382311385804	57.429935455322266	0.3438524603843689	19.353561401367188	25.713207244873047	17.905506134033203
heterodimer-50-nr2-run1_result_106	17	MPVMEEDYDVIYLEVDGKWYTRIKVGDKTYLLVTDEKKGKTTLIEIEPKP:GVPGVKLVGVQIVHRPKGWRGSLERPTTPISPVIALPSLDTPIEDLGQSL	4.545437840630018	0.5414792512847524	46.35181427001953	0.35653483867645264	17.096561431884766	20.89642906188965	6.457192420959473
heterodimer-50-nr2-run1_result_106	18	APPLPADATLVHVEVDGEWKIXIKIGDKTYLAVENEELGVTTLVEIKPKP:GSPGVKLIPVSSRLLPVGYVGPLTPPSSPLSPVISIPSLNTPIEEFGASL	17.952498088173627	0.11318923888953657	56.20962905883789	0.3423028290271759	19.926576614379883	26.314014434814453	14.557584762573242
heterodimer-50-nr2-run1_result_106	19	MPLLEEDYTLHHLEVDGKWYKVKKIGDKTYLGKEDKEKGKTEWILIEPKP:GAPGVKKIPVSSVLRPKGYVGPEERPTTPLSPVIEIPSPDLKIEDLGQSL	14.63119299984805	0.15908624591947906	56.19512939453125	0.32306259870529175	20.07982063293457	25.81348419189453	17.475223541259766
heterodimer-50-nr2-run1_result_106	20	MPLFKEDHEVIHIERDGKLYIFIKIGDKTYLLVEDEEKGKVELIEIEPKP:GVPGFLEVGVKSIKHPKGDTSSLKPPDTPISPVIKIPDLNTPIEDLGQSL	15.331491108882927	0.09529023317518769	50.59610366821289	0.3551064729690552	19.093414306640625	24.51272964477539	15.478604316711426
heterodimer-50-nr2-run1_result_106	21	APVLPADFDVIHLLVDGEWHVGRRVGDKAYLGVRDEAKGRTEWVEIEPVP:GAPGVLLVPVATRHRPAGWRGPLARPTTPLSPVIALPSPDTPIAALIAAL	7.780998393072536	0.3454009765402973	56.23944091796875	0.3882461488246918	17.93363380432129	24.000579833984375	14.229265213012695
heterodimer-50-nr2-run1_result_106	22	MPVLKADFKLIHVYRDGEWYTHIKIGNETYLLVEDKEKGKTTAIKIEPKP:GAPGVLLVPVISRERPVGYRGPLKRPDEPFSPVIALPDPNTPIEDLGRSL	16.176830204170383	0.1066543539808723	49.28262710571289	0.34794408082962036	18.134075164794922	23.1715145111084	14.896270751953125
heterodimer-50-nr2-run1_result_106	23	MPVLEEDYELIYLEINGKWHRIRKIGDKTYLGVEDKEKGKTTWIEIKPKP:SIPGVLKVGVKSIKRPKGWLGSEKPPNTPISPVISIPSLDTPIEDFGISL	5.565805238835373	0.5711330894590604	64.25017547607422	0.5045603513717651	13.825843811035156	16.46563148498535	0.8784398436546326
heterodimer-50-nr2-run1_result_106	24	MPLLEEDYELHYLYIDGKWHRWLKVGDKTYLLVENEEEGRVEAIEIVPRP:GVPGVLEVAVRSVKRPKGWIGPLTPPSTPLSPVISLPSLDTPVEDLGASL	7.103705060194935	0.5173105681011506	67.99813079833984	0.5380985140800476	12.705864906311035	14.893600463867188	0.9541078805923462
heterodimer-50-nr2-run1_result_106	25	MKLMKADHKLIYIERDGKWYIGIKVGKEAYLLVKDEKEGKVKAIKIKPVP:GVPGVLKVGVKSVLRPKGWRGPYARPTTPISPVIELPSPDTPIEDLIVSL	14.628594567653549	0.17468931169952076	53.56596374511719	0.3469938337802887	19.225866317749023	25.07086753845215	16.913753509521484
heterodimer-50-nr2-run1_result_106	26	MKEFSEDHYVIYIERDGKWYVGIKIGDKSYLAVEDKKKGKTKFILIEKKP:PVPGVLYVGVIIVKRPKGYKGSFKPPTTPLSPVIAIPDPDIKIEDLIQSL	1.6140432406383884	0.8956685343814137	78.44725799560547	0.6857516765594482	7.4444661140441895	8.400189399719238	0.971250057220459
heterodimer-50-nr2-run1_result_106	27	MPVLPEDFTLIHILRDGEWHTEIKIGDKSYLAVEDKEKGKTEWIEIEPKP:GVPGVLKIPYQAIKRPKGWVGPFERPSTPLSPVVEIPDLNTPIEDFISSL	10.310360555732297	0.2646094479317419	54.63524627685547	0.36540570855140686	18.370439529418945	24.25541877746582	14.166089057922363
heterodimer-50-nr2-run1_result_106	28	MPPLPADFKLIHIYRDGKWYTGIKIGDKAYLGVEDKEKGVTTWIEIKPVP:GVPGVLEVGVIARERPKGWRGPLKRPDTPLSPVIRIPDPNTPIEKLIISL	4.300075951625921	0.5474306843236006	48.446170806884766	0.38294437527656555	16.5101261138916	21.532392501831055	12.395707130432129
heterodimer-50-nr2-run1_result_106	29	EPVLPADYTLVHIERDGAWHVTRKIGDKTYLLVTDEAAGKTTWREIEPVP:GVPGVLRVGVAARRRPKGWRGSTAPPTTPLSPVIEIPSLDTPIEELGASL	15.745534364303218	0.0952872079680104	51.22249984741211	0.36740022897720337	17.603254318237305	21.74583625793457	9.452674865722656
heterodimer-50-nr2-run1_result_106	30	MMEFEEDHDVIYIERNGKWYIQIKIGDKTYLAVEDKKKGKTTLKLIEPKP:GVPGVLYVPVKIIHRPKGWKGSMKRPTTPLSPTIALPDLNTPIEDLGQSL	4.1232323019578185	0.5649153521879461	47.25486373901367	0.3938722610473633	15.12790298461914	17.907623291015625	3.3001980781555176
heterodimer-50-nr2-run1_result_106	31	MPPLPADFELIHLERDGKWYVGIKIGDKTYLLVEDKEKGRTTAILIEPKP:GLPGVLLVPVRSVRRPVGWRGPLARPDTPLSPVIALPDPNTPIEDLIASL	14.310420819936006	0.13024076492778458	58.97997283935547	0.33511847257614136	19.602807998657227	26.12505340576172	18.25769805908203
heterodimer-50-nr2-run1_result_107	0	PLPLPLIPNSDPNADYRVVVRVYLVDKETGKETFVGVILLPNIKLEEVLE:AGMAQMEAQIAAALREALLASQNGGVVVSRFEGTIEGSNTDVKVEAVIYP	2.151533690681228	0.7752610993487522	77.45319366455078	0.6413867473602295	7.526625633239746	8.47628402709961	1.1223900318145752
heterodimer-50-nr2-run1_result_107	1	EPPLPPLPNPDPEADYRVVVRVWVIDEETGEERFVGVLLLPNIKLEEVLA:AVAAQLAAQVAAALREALLASLGGGTVVYEHEGVLEGGNLRYRVRAVIEP	8.806350702274797	0.34647051216757135	76.1038818359375	0.5935500860214233	9.216636657714844	10.393596649169922	1.0933825969696045
heterodimer-50-nr2-run1_result_107	2	PLPLPAVPNPDPDADYRVRVEVYLIDKETGEETFVGVIDLPNIKLEEVLA:AGLAQLQAQVAEALQEALLASQGGGTVTYEHRGEIPGGNKEYRVVATIEP	8.900789108464734	0.3423938720572306	71.2314453125	0.5683259963989258	10.316125869750977	11.525724411010742	1.3026468753814697
heterodimer-50-nr2-run1_result_107	3	ALPLLPVPNPNPDADYRVVVLVYEEDLETGEVTFRGVIVLPDIKLEEVLA:AGEALAEAQVAEALRAALLASQGGGTVVHRYEAELPGAGLRLRVEAVIEP	1.675101281475296	0.8559736994758822	73.62411499023438	0.5986859202384949	8.906265258789062	9.980586051940918	1.217818260192871
heterodimer-50-nr2-run1_result_107	4	ELPLPPVPNDNPDADYRVVTRVYLIDKETKEVTFQGIIDHPNIKLSEVLA:AGMEQLEQQVKEALQKALLASQDGGTVVFEYEGEIEGSNKEYRVVSVIEP	2.543916572707639	0.725479056115218	70.92506408691406	0.5437783002853394	9.895257949829102	11.167167663574219	1.4266223907470703
heterodimer-50-nr2-run1_result_107	5	PVPLPPVPNPNPDADYRVVVEVYKIDKETGEETFEGVIVLPNIKKEEVLK:AGEEQAEKQVKKAIQELLLASQDGGTVVGEFEAEIEGANKKLKVKAIIEP	6.802490806358184	0.48070613405079166	73.3281021118164	0.5732625722885132	10.427654266357422	11.83813762664795	1.4759535789489746
heterodimer-50-nr2-run1_result_107	6	SLPLPPLPNPDPDADYRVVVRVYLIDKETGERTFVGVRVLPAIPLAAVLA:AGMEEMERQVEAALQRALLASQGGGTVVARFRGTIEGANLDIEVEAVIEP	8.892447204983183	0.3349158996934652	71.53209686279297	0.5477864742279053	10.623531341552734	11.975232124328613	1.2409812211990356
heterodimer-50-nr2-run1_result_107	7	ALPLPPIPNSDPNADYRIVVKVYLIDKETGEEKFEGVIVLPNIKLEEVLK:SGEEQKEKQVKEAIQEALLASLDGGIVRYEYEGKIEGGNKEIKIESIIEP	6.992359612719114	0.4572429915664115	55.99463653564453	0.4435862898826599	13.562495231628418	15.3909912109375	1.4767600297927856
heterodimer-50-nr2-run1_result_107	8	PVPVPPVPNPNPDADYRVVVRVYLVDKETGEVTYEGEIVLPNIKLSEVLE:MGEELKREQIEKAIQEALRASQDGGTVVYRYEGRIEGGNKEIIVEAVIEP	5.502842816210642	0.5069494580929734	64.70777130126953	0.502544641494751	11.691991806030273	13.130247116088867	1.358593463897705
heterodimer-50-nr2-run1_result_107	9	EEPIPIIPNSNPDADYRVVVEVYEIDKETGKEEFKGRIILPNIKKEEVLK:EGEKKMEEQIEEAIRKALLEHQNGGVYIYEHKGVIEGGNKEIRVRAVIYP	3.734842195644255	0.6031809493775888	62.96488952636719	0.5180498957633972	11.528342247009277	12.854178428649902	1.4625872373580933
heterodimer-50-nr2-run1_result_107	10	SLPILPIPNPDPDADYRVVVLVYEIDKETKEVTFKGVILLPNIKLEEVLA:AGEAQMKAQVEAAIQEALLASQDGGTVVYEYKGVVEGGNKEILVKGVIVP	3.136769240000591	0.7246288449600522	69.95025634765625	0.5705724954605103	9.607498168945312	10.910662651062012	1.3881994485855103
heterodimer-50-nr2-run1_result_107	11	PVPLPPVPNPDPDADYRVVVRTYEIDKETKKETFVGVKLLPNIKLEEVLE:AGEEQREKMVEEAILEALREHLDGGTHVYRFEGEIEGGNKEIRVEAIIEP	6.717402315387202	0.47659134533351344	71.47030639648438	0.5433334112167358	10.278143882751465	11.418944358825684	1.4682414531707764
heterodimer-50-nr2-run1_result_107	12	ALPVAPVPNSDPDADYRVLVEVWLIDRETGEERFVGVIDLPNIKLEEVLA:GGLAQLEAQTAAALQAALLANQGGGTAVHEHRGRIEGGNLEVRLRAVIEP	6.386158993127073	0.48359378195861513	71.99459075927734	0.5866073369979858	9.729710578918457	10.861948013305664	1.0939621925354004
heterodimer-50-nr2-run1_result_107	13	APVLEPVPNPDPNADYRVVVRVYKIDKETGKRTFVGIIDLPNIKLEEVLK:AGEAQMQAQVEAALQKALLESLDGGTVVSHFKGTVEGGNVEVEVEAVIEP	7.799695916558017	0.41962021251894877	65.08059692382812	0.5022001266479492	11.884390830993652	13.510481834411621	1.620269536972046
heterodimer-50-nr2-run1_result_107	14	APPLPPVPNPDPDADYRVTVVVYAVDLATGAVTFLGVIDLPNIKLEEVLE:AGAAQLAAQVAAAIQEALLASQGGGTVVHVHVGVVPGGNTAYVVVAVIEP	10.274275172134208	0.2314218908809268	71.46658325195312	0.575076699256897	9.762906074523926	11.15717601776123	1.2845959663391113
heterodimer-50-nr2-run1_result_107	15	PLPLPPLPNPDPDADYAVVVVVYLVDKETGEVRFLGVRLLPAIKREEVLA:AGMALLEAQVAAALQAALRAHQDGGVAVHVHEATIPGANLDVRVVAVIVP	3.2761529825074254	0.6625300407797723	74.87825775146484	0.6238383054733276	8.682816505432129	9.831315040588379	1.0870758295059204
heterodimer-50-nr2-run1_result_107	16	GPPLPPVPNPDPDADYSVVVRVYLIDEETGERTFLGVIVLPNIKREEVLK:GSMEELERQVREALREALLASQDGGTVVYRHEGRLEGGNRRLEVEAVIRP	2.297859068137026	0.7672075994692227	75.29454040527344	0.6158335208892822	8.041824340820312	9.147884368896484	1.2221101522445679
heterodimer-50-nr2-run1_result_107	17	PLPLPPIPNPDPNADYRAVVVVYAIDKETGEERFLGVIDLPNIKLEEVLK:AGAALAAEQVAAAIQEALLASQDGGVVHYRHRGEIPGGGLELRVEAVIEP	8.823921720258175	0.39315424025551254	73.351806640625	0.5856574177742004	9.54775333404541	10.660187721252441	1.3199231624603271
heterodimer-50-nr2-run1_result_107	18	EPVLPIIPNADPNADYFIVVEVYLIDKETGKETFEGVILLPNIKLEEVLK:AGMEQLEKQLKAAIQEALLASLDGGVVVYEHEGTIEGGNKDYRIRAVIYP	3.0304451713063223	0.7315834752928627	75.09689331054688	0.6117581129074097	8.332624435424805	9.49261474609375	1.1154903173446655
heterodimer-50-nr2-run1_result_107	19	LPVLPLIPNPNPDADYRVITLVFLVDKETGEVTFKGVILLPNIKLEEILK:SGMEQMEKMVKEAIQKALLENQNGGTYVSYFEGEIEGGNTKVITVSIIEP	10.628065767047179	0.25728742669325905	70.9368667602539	0.5856064558029175	10.007372856140137	11.471138000488281	1.0418181419372559
heterodimer-50-nr2-run1_result_107	20	PPPLPRIPNPDPDADYRVVVRVWLIDRETKERTFRGLLLLPNIKLSEVLA:AAEAALEAQVAAALQEALRANQGGGVHRYRHEGTLPGGNLDYEVEAEIYP	5.65374092584229	0.5324717977736758	76.15733337402344	0.6198825240135193	8.718148231506348	9.699407577514648	1.204862356185913
heterodimer-50-nr2-run1_result_107	21	LLPLVPVPNPDPDADYSVVVLVYEIDKETGKVTFKGVILLPNIKLEEVLE:AGEEQANKQVEEFIRKLLLSSLDGGTVVGVFFGTVEGGNKDILVVAIIRP	11.120286806945828	0.2276268987151725	67.59315490722656	0.5695548057556152	10.26281452178955	11.67013168334961	1.2266888618469238
heterodimer-50-nr2-run1_result_107	22	PLPLPLLPNPNPDADYFVVVLVYVVDKETGEVTFEGVIVLPDIKLEEVLA:AGEEQKKAQVEAALRAALLASLDGGVVVAEFEGEVKGANKKIKVKAVIVP	9.748474192029578	0.30079011538476985	61.19448471069336	0.48681730031967163	12.213393211364746	14.101247787475586	1.7036032676696777
heterodimer-50-nr2-run1_result_107	23	PLPLPPVPNPDPNADYRVRTLVYKIDKETKEETFVGIIDLPNIKLEEVLS:EGEKQMQEMIEKANREALLASQDGGTVVYEYEGEIEGSNTEIKIKSVIEP	7.099374475274871	0.4504218097713478	74.62948608398438	0.5861306190490723	9.39282512664795	10.494856834411621	1.2893306016921997
heterodimer-50-nr2-run1_result_107	24	ALPLPPVPNPDPDADYRVVVEVWLIDRETGEERFLGVIDLPNIKLEEVLA:AGMAQLEAQVEEAIRAALLASQGGGTVVYEAEGEIPGAGLRYRVRAVIEP	7.612065857649799	0.4075951460754725	72.04119110107422	0.5858216285705566	9.526105880737305	10.673626899719238	1.2671594619750977
heterodimer-50-nr2-run1_result_107	25	ALPLVPLPNPDPDADYRVVVLVYEVDVATGEVTFVGVRVLPAIKLAEVLA:AGAAQREAQVDAALAAALRASLGGGTVVHVHVGEVPGGNRRILTVAVIEP	10.526022872921109	0.22554188599773223	67.1177978515625	0.5380902886390686	10.445643424987793	12.315200805664062	1.3922723531723022
heterodimer-50-nr2-run1_result_107	26	APPLPPVPNSDPDADYRVRVEVWLVDKETGEETFLGVIDLPNIKLSEVLA:GGMAQLAAQVAASLQEALLASQDGGTVVHEARGTIEGANKELRVRAVIEP	8.535518109720238	0.36594141428685717	72.35614776611328	0.5685509443283081	10.1061429977417	11.320525169372559	1.3356239795684814
heterodimer-50-nr2-run1_result_107	27	SPVEPPVPNDDPEADYRVTVRVYEIDKETGKRTFVGTIDLPNIKLEEVLE:AGKEQLEKQVKEAIQEALLASLDGGVVKYHFKGEIEGGNKEVEVEAIIEP	6.746890424335642	0.4741982968806366	67.7514419555664	0.5089805126190186	11.189461708068848	12.510677337646484	1.4551506042480469
heterodimer-50-nr2-run1_result_107	28	GPVRPPVPNSNPNADYRVRVEVYVVDKETGEVTFVGVIDLPDIKLEEVLK:AGEALMKEQVEKFLLEALRKSQKGGTVVAEYEFEVPGGNKEVKVKATIEP	5.832195618157113	0.5112882431814872	67.65907287597656	0.5238390564918518	11.681279182434082	13.074488639831543	1.5166047811508179
heterodimer-50-nr2-run1_result_107	29	EPILPRIPNPNPDADYRIIVEVYKIDKETKERTFEGIILLPNVKLEEVLE:AGEEQLKKQIEEAIKKALLESQDGGTVIYEDKFEIEGANKEGEIKAIIEP	2.222949374840726	0.7646885065875609	67.33137512207031	0.5412096977233887	10.760894775390625	12.187836647033691	1.5132560729980469
heterodimer-50-nr2-run1_result_107	30	PEPPAPEPNSDPDADYRLVVRVYKIDKETKKRTFVGVRDYPNIRLEEVLA:AGEAQMEAQVEEAIAAALRANLGGGVAVHRWRGEIEGGNLEVEVEAVIEP	6.504874651340549	0.48831069421812345	74.54475402832031	0.5910743474960327	9.691431045532227	10.875850677490234	1.2840101718902588
heterodimer-50-nr2-run1_result_107	31	PLPLVPIPNPDPNADYRIVVRTYLIDRETGEETFVGTILLPNVKLEEVLA:AGMAQMEAQVAEAIRQALLENLDGGTFVYEHRGVIPGANLEYRIVATIEP	5.589116012807649	0.4587563030420123	70.92276000976562	0.5800687074661255	9.821094512939453	11.110801696777344	1.017441749572754
heterodimer-50-nr2-run1_result_108	0	VTAEDILKVFDFIYSRLKAEGLIKIEISKEELLKHAEEYAARRAAEFGLL:SEKEFIEKHKEAFEALYEYLKEKFNLTPESDKPFFWFDENGNLHFVLFKE	3.498960880232734	0.6774967546751934	66.74065399169922	0.5940940380096436	9.873940467834473	11.600245475769043	1.1235928535461426
heterodimer-50-nr2-run1_result_108	1	MTAEELLEVYNFLYSRLKALGLAKVEISEEELLEHAERWAAERAAKYGLL:EEKEFIEKNKEAFEALYRWLAEKLNLKPESDEPFFWFDENGELHFVLFAE	2.0069832151768168	0.8344487572222148	70.50247192382812	0.5614789724349976	8.536348342895508	10.330049514770508	2.7130789756774902
heterodimer-50-nr2-run1_result_108	2	VTEEELLKVYDFLYSRLKAEGTRHVELSEEELKELAREYKERLEEEYGLF:EEKEFIEENEEAYKILYEYLKKKLNGKPESDEPLFWFDENGNLHFVPLKP	10.373846613247766	0.19021477579280988	47.79926681518555	0.30318567156791687	16.434215545654297	21.8541316986084	12.000831604003906
heterodimer-50-nr2-run1_result_108	3	MTKEELLKVFEILYKRYKAEGKRKIKISKEELEKYAEEYKKEEEEKFGKL:SLKEFIEKNEEAFKALYEYLAKKYNLKPESDEPFFWFDENGNFHTVPFKE	9.32638689473784	0.22841409498685894	61.78871536254883	0.39830923080444336	11.610136985778809	15.430609703063965	6.893744468688965
heterodimer-50-nr2-run1_result_108	4	VTKEELLEVYNILKKRLLAEGKWKVEISLEELEEYAKKWEEEDKAKYGLF:ELKEFVEKNKEAYEKLYKWLQEKLNLKPESDKPFFWFDENGNLHFVRGKP	2.577371528365931	0.7841490717292977	66.16859436035156	0.5116736888885498	10.233315467834473	12.164361953735352	3.014132499694824
heterodimer-50-nr2-run1_result_108	5	VTEEDILKVYKFIDSRLKAEGKRKIEVSEEELKKYAEEWQKKLEAEFGKF:EEKEFIEKNKLAFEKLYEWLQKKFNLKPESDEPFFWFDENGELHFVLGAE	3.4360659410579553	0.6932010836267236	80.27371978759766	0.6708019375801086	6.920017242431641	8.006799697875977	1.1395459175109863
heterodimer-50-nr2-run1_result_108	6	TTKEQLKKVYDFIYKKGKANGTIKIEISDEELDKYAEEYAKKEALENGLF:EEKEFIEKNKEAYERLYEYFAEKFNLKPESDEPFFWFDENGNLHFVPFKP	1.7123285595292377	0.8856380507741193	78.41534423828125	0.6386044025421143	6.971053600311279	8.333139419555664	1.7715929746627808
heterodimer-50-nr2-run1_result_108	7	VTKEQIKAVFDFIYSRLKAQGLAKVKISDEELDEHAEENAALLAELFGQL:KEKEFFEANKEAFDILFEWLKKKLNLTPESDEPLYWFDENGNLHFVLGKP	8.722119121311538	0.4543503678013598	65.72431182861328	0.5884131193161011	9.805220603942871	11.904608726501465	1.3168226480484009
heterodimer-50-nr2-run1_result_108	8	MTKEQLLEVYNIIDSLLKALGKRKVELSLEELEKHAEEYAKELEELFGKL:SLKEFVEANKEAYEALYEYLSKKLNLKPKSDKPFFWFDENGVLHFVEFAP	9.84255711609267	0.2689463396870081	56.53963851928711	0.3874513804912567	13.862693786621094	19.551931381225586	10.368444442749023
heterodimer-50-nr2-run1_result_108	9	PTPEQLREVYEILSSRLKAEGKRKIEISDEELDELAAEAAALLAELFGQF:SLREFVEANREAFEILYEALRKRFNLKPESDKPFFWFDENGNFHYVLFAP	4.422677192384716	0.5124609656499207	63.0558967590332	0.37541526556015015	14.265640258789062	21.364513397216797	12.942686080932617
heterodimer-50-nr2-run1_result_108	10	VTKEQLKAVYDILYSYLKANGTWHVEISLEELDELAERYAKELAEKFGKF:SLKEFVEKNKEAYDILYKYLQEKLNLKPASDKPFFWFDENGNFHFVLGAP	1.9271965482876112	0.8729060517527344	55.604705810546875	0.4363895356655121	11.924805641174316	14.728100776672363	4.023856163024902
heterodimer-50-nr2-run1_result_108	11	MTKEQLLAVYDILSAAGKAAGTIHVELSREELEAHAAAEAERRALEEGLF:ELKAFVEANKEAYEALYEFLQRELNLKPASDKPFFWFDENGKFHHVPGAP	2.8642641172001926	0.6867624803760292	56.448753356933594	0.3124566376209259	15.338711738586426	20.363567352294922	9.433197021484375
heterodimer-50-nr2-run1_result_108	12	VTKEELLKVYNFLYSRDTAEGTRKVKISEEELLEHAERYAEREKKEKGLL:SEKEFVEENKEAFLHLYEYLQEKLNLKPESDEPVFWFDENGNLHYVKFKP	10.456092883403418	0.26367131398522975	70.33699798583984	0.5740524530410767	10.220804214477539	12.745515823364258	1.4228527545928955
heterodimer-50-nr2-run1_result_108	13	VTKEELLEVYDLLYARMKALGLRHVEISEEELEEHAEEWQRREEEEFGEE:ELKEFVERNREAFEHLYEWMRRKLNLKPESDKPLFWFDENGELHFVLFAP	1.153831015561407	0.924893084688251	74.5868911743164	0.6107604503631592	7.820064544677734	9.34304428100586	1.5466784238815308
heterodimer-50-nr2-run1_result_108	14	VTKEQLKAVYDLIYSRLKAKGLIKKEISDEELDKLAEEAAEELALKFGLL:SLKEFVEANKEAFEILYEYLSKKYNLKPESDKPYFWFDENGKLHFVLFKE	1.4637500596644124	0.9085681361456183	75.72047424316406	0.6308245062828064	7.385340213775635	8.780088424682617	1.3842666149139404
heterodimer-50-nr2-run1_result_108	15	VTAAQLKAVFDFIYAREKAAGTRTIEISDEELEAYAAAYAALLAALFGGF:SEKAFVEANKAAFEALYDYLAKKYNLTPASDKPMFWFDENGNLHFVPFKP	1.1812163792591395	0.9200974175096488	77.32990264892578	0.6407973766326904	7.366755962371826	8.848077774047852	1.2652263641357422
heterodimer-50-nr2-run1_result_108	16	VTKEQLKKVYDILYSRDKANGTRKIELSDEELDKLAAEYAAELAAKYGKL:ELKEFIEKNKEAYEILYKYLSEKYNLKPASDKPFFWFDENGNFHYVPFKE	1.3756641616401013	0.8869772745766475	77.57715606689453	0.6180038452148438	7.229112148284912	8.739328384399414	2.1585612297058105
heterodimer-50-nr2-run1_result_108	17	VTKEQLLAVFNLLYARLKAEGLWKTEISLEELEELAEEAAKKLAELFGKF:SLKEFVEANKLAFEILYEWLQKKLNLEPESDEPFFWFDENGNLHFVRFKP	2.685692101008666	0.7335555382703667	69.07516479492188	0.49602174758911133	8.590567588806152	11.164865493774414	2.657938003540039
heterodimer-50-nr2-run1_result_108	18	MTEEELLKVYNILYSRLKAEGTRKVEISEEELKEFAEEWAKEREEKLGQL:ELKEFVEKNREAFEALYEWLKKKLNGKPASDKPFFWFDENGELHFVPLAP	2.0427443909451917	0.8135733752211433	84.16482543945312	0.7128386497497559	5.637495517730713	6.465363502502441	1.2197027206420898
heterodimer-50-nr2-run1_result_108	19	MSAEDLLKVYNILYKEAKAKGKRKIEISEEELLAWAAAAAAEEAAANGLL:ELKEFVEKNKAAFDALYAALSKKYNLKPESDEPFFWFDENGNFHWVEFKE	2.1658396321891136	0.7846594092726202	58.43547058105469	0.40955686569213867	12.117024421691895	15.800939559936523	5.82160758972168
heterodimer-50-nr2-run1_result_108	20	VTEEQLLAVYDLIYGYLKAKGLRKVELSLEELRAYAAAYAAERAALFGQF:SLKAFVEANREAFEALYRYLQERLNLKPASDEPFFWFDENGNLHFVPGAP	2.4027449696206027	0.7423555780284126	61.431453704833984	0.4322200417518616	11.549539566040039	15.217182159423828	5.090118408203125
heterodimer-50-nr2-run1_result_108	21	MTKEDLKKVYDFIYKRLKAEGKRKIEISDEELEKYAEEYAKEKEELFGQF:SEKEFIEKHKEAFEALYEYMKKKLNLKPESDKPFFWFDENGNLHFVEFKE	12.075489667307506	0.19000227764773964	51.89408874511719	0.36496052145957947	14.392507553100586	19.330076217651367	9.133172988891602
heterodimer-50-nr2-run1_result_108	22	VTEEQIKKVYNLLYERLKAEGTAKVEISDEELEELARESQKRLAEEYGLL:ELKAFVEENEEAFEILYEWLKEKLNGKPASDKPFFWFDENGELHFVPLAP	1.3631145176152166	0.9209049141470825	74.86172485351562	0.610517144203186	7.671074867248535	9.212950706481934	1.841331124305725
heterodimer-50-nr2-run1_result_108	23	VTAEQLLAVFNILYAEGKARGTIKHEISLEELEAHAAEWAARRAAEFGLL:ELKAFVEANREAFEELFEWLAKTLNLKPASDKPFFWFDEDGKFHWVPFAP	2.8251603289973963	0.7023106706951866	67.68090057373047	0.5325235724449158	9.060707092285156	11.600933074951172	3.793602466583252
heterodimer-50-nr2-run1_result_108	24	VTAEELLKVYNIIYSYLKSRNTRKVEISEEELLKLAAEAAELRKLLYGLF:SLKEFVEKNEEAFKILYEWLKKKLNGKPASDEPFFWFDENGKLHFVPLAE	1.4512603664209835	0.8781262764299528	73.30162811279297	0.626514196395874	7.980798244476318	9.563509941101074	1.2735023498535156
heterodimer-50-nr2-run1_result_108	25	VTKEQLLAVYNLLYSRLKAEGKAHVEIPLEELEKLAEEAAKRLEEEFGLF:SLKEFIEKNKEAYDILYEALKEKLNLTPESDKPFYWFDENGNFHYVLLKP	2.9760129348707185	0.7000525704699371	55.71111297607422	0.36628466844558716	13.865382194519043	18.869962692260742	8.995911598205566
heterodimer-50-nr2-run1_result_108	26	PTPEQLRAVYDLISARLKAQGLLHHEVSRAELDAHAAAWAAARAAAFGLL:ELRAFVAANEEAFRALYEWLAERLNLKPESDEPFFWFDENGELHFVLFAP	1.54371087288411	0.8969473068538651	78.31270599365234	0.6736976504325867	7.079596519470215	8.45148754119873	1.193640947341919
heterodimer-50-nr2-run1_result_108	27	VTEEQLLAVYDLLYARLRAEGTWHVEISREELRAHAREWAAEDAALFGLL:ALKAFVEANREAFDRLYEWLQRRLNLRPASDKPRFWFDENGELHFVPGAP	3.630643100474304	0.7142949536338965	61.0667724609375	0.4838346838951111	10.872845649719238	14.057686805725098	3.452211856842041
heterodimer-50-nr2-run1_result_108	28	VSKEDILKVYNYIYSKLKAEGKRKIEISKEEIEKFAEEYRKKKEEENGKK:ELKEFVEKHKEAIEALYEYLSKKFNLKPESDKPFFWFDENGNLHFVLFKE	2.7522965960633066	0.7661490148388175	64.33837890625	0.5285487174987793	10.065404891967773	12.18580150604248	2.4032444953918457
heterodimer-50-nr2-run1_result_108	29	VTEEQIKEVFDLLYSRLKAEGKWKVKISDEELEKLAKEAKEKLKEEFGKF:SLKEFIEKNKEAFEILYEWLKEKLNLKPASDKPFFWFDENGNFHYVPFKE	3.163118565728688	0.6651400373337327	68.9364013671875	0.5665813088417053	8.94527530670166	11.463766098022461	2.57649564743042
heterodimer-50-nr2-run1_result_108	30	VTKEEIKKVYDLIYKRLKSLGLWKVEISDEELDEHAEEWKKKKEEKFGKF:ELKEFIEKNKEAFDILYEWLKKKLNLKPESDEPFFWFDENGNLHFVLLKP	2.3333645410502766	0.781008780724415	69.0395278930664	0.5481492280960083	9.589582443237305	11.536200523376465	2.5227408409118652
heterodimer-50-nr2-run1_result_108	31	VTKEQLLEVYNIIYSYLKSKGLQKIEISEEELLEHAEEYAKREAEEFGKF:SLKEFIKKNEKAFKYLYEYLMEKYNLKPESDKPFFWFDENGELHFVLFKE	1.000836737958131	0.9366595249166189	72.46940612792969	0.5803820490837097	8.048745155334473	9.535449981689453	1.449095606803894
heterodimer-50-nr2-run1_result_109	0	SRLEEGARHPRYVLLSTDNPKAGTVILNHVEEKWNKENPELPVVSVAHDP:EELKNITPEEIEEAINSMKVEFVNIELTPEEREELLAKINEIIEEFLEEN	3.6244378745511083	0.7410552531668132	79.79440307617188	0.6458845734596252	7.747307777404785	8.5597562789917	1.2274960279464722
heterodimer-50-nr2-run1_result_109	1	ERLEEGEKTPAYILVTTENPKAGKPLLEAIAEKWNKENPELPVVYKAIDK:SELENITPEEIKEAIASMKVEFVNIELTPEEKKEIEEKLMQAIEDLLKEN	2.667705402305989	0.8316348463406417	80.0712890625	0.6228872537612915	7.645531177520752	8.458967208862305	1.0320864915847778
heterodimer-50-nr2-run1_result_109	2	ALLEAGAKAPARVLLSTTEPRAGAPLLAEVARRWNAEHPDLPVVVRAEAP:AALEQITPEELARAIASMRVEFVGIELTPEQRAALEAAIRAAIEALLAER	5.628602058815876	0.6066170653022437	79.10359191894531	0.670738697052002	6.66525936126709	7.555289268493652	1.0838360786437988
heterodimer-50-nr2-run1_result_109	3	ERLEAGKKAEKYILLTTKNPKAGKPLLEEIAKKWNAENPELPVVYKVIDP:EELKNITPEEIEEAIKSMKIEFVNIELTEEEKKEYEKKILDIIEDLLKEN	2.14870020843689	0.8679545493610773	81.01069641113281	0.6510782241821289	7.42245626449585	8.159085273742676	1.0256123542785645
heterodimer-50-nr2-run1_result_109	4	EREEEGRRHPRYILLTTTNPKAGRPLLEAVAERWNAENPELPVVYRAIDP:EELEKITPEEIAEAIASMRVEFVGIELTPEEEAAYRATIMGIIEELLAER	5.206325503212662	0.7079842137067474	83.9083480834961	0.7023915648460388	6.79939603805542	7.537419319152832	0.9565147161483765
heterodimer-50-nr2-run1_result_109	5	AALAAGAAAPAHILVSTLNPKAGKPLLSHLAARWNAAHPDLPVVYEATDP:EELEAITPEELEAAIASMRVEFRGVALTEEERAALEAELRAAIAALLEER	2.7110553898583354	0.8357085593148189	78.00759887695312	0.63404780626297	7.879852771759033	8.860651016235352	1.0504517555236816
heterodimer-50-nr2-run1_result_109	6	ERLEEGKKTPSYILLSTLNPKAGKPLLEEVAERWNKENPELPVVYEVHDL:SELENITPEEIEEAIKSMKIEFVNIELTEEEKKEYEEKIMKIIEDLLKER	3.4243936231359435	0.8084982737103501	83.6126937866211	0.6747525930404663	7.159888744354248	7.864987850189209	1.01017165184021
heterodimer-50-nr2-run1_result_109	7	ERLAAGEKTPARVLVTTENPKAGRPLLEALAREWNARHPELPVVYRAVEP:EEWKAVSPEELAEAIASMRVEFRGIDLTPEQRAAIRAELAAAIADLLAER	4.152056336084849	0.7417909164592157	82.4452133178711	0.6777768135070801	7.07450532913208	7.8876566886901855	1.2174403667449951
heterodimer-50-nr2-run1_result_109	8	EREAAGAAAPAHILLETLNPKAGKPLLDEVAARWNAARPELPVVTRAVDP:EEWAAITPEELAEAIASMRLRFVGIELTPEERAALEQEILDAINDLLAKR	3.3983669934155176	0.8132609962576147	80.28133392333984	0.6459504961967468	7.633859157562256	8.519731521606445	1.0098834037780762
heterodimer-50-nr2-run1_result_109	9	ALLAAGAAAPAYVLVETDNPRAGRPLLAEVARRWNAERPELPVVYRVRDP:EEWAAITPEELAAAIASMRVRFVGIELTPEERAALLAELRAAIAELLAER	1.748185674847199	0.8871575698514689	83.89733123779297	0.7310556769371033	6.198521137237549	6.8942790031433105	0.9115515947341919
heterodimer-50-nr2-run1_result_109	10	ARLAAGAAAPRYILLETENPKAGKPILDHVAAYWNAHRPDLPVVTRVIDP:KELEKITPEELEEAIASMRVRFVGIELTPEEREALLAEIRQAIEDLLAAN	3.7680599093862166	0.7606605561079683	79.21257019042969	0.6392866969108582	7.703917026519775	8.622282028198242	0.9536449313163757
heterodimer-50-nr2-run1_result_109	11	EREAAGAAAPAYVLVETENPKAGRPLLEEIARRWNAEHPELPVVYRAVDP:EEWEEITPEELEEAIASMRVRFVGIDLTPEEEAAVRRELLDIAERLREER	3.9245399822003333	0.7689395249452237	83.04164123535156	0.7025180459022522	7.0636138916015625	7.751183032989502	0.9632573127746582
heterodimer-50-nr2-run1_result_109	12	ALLAAGKAAPRYILLTTENPKAGEPLLRKIAEIMNAEMPDLPVVYEVIDP:EELEKISPEELEEAINSMKIEFVGIELTEEERKELEEKILNAIEELLKER	2.6607334124456328	0.8328785208380878	77.85011291503906	0.6040266752243042	8.271632194519043	9.281628608703613	1.0687599182128906
heterodimer-50-nr2-run1_result_109	13	KRLEEGKKKKSYILLETKNPKAGKPILKKIEEEWNKKHPELPVVSRAIDP:KELENITPEELEEAISSMKIKFVNIDLTEEEKKEIEKEILEIIEELLEKN	5.077474493468975	0.7388338959162434	80.70452117919922	0.6377401351928711	7.780046463012695	8.532609939575195	0.9994276762008667
heterodimer-50-nr2-run1_result_109	14	ERLAAGAAAPRYVLLTTTNPKAGRPLLEEIARRWNEENPDLPVVYRAIDP:EEWENISPEEIEEALASMRIEFVGIELTPEERAEIERKIRDIAEELLRER	3.252156257034935	0.7912599651205402	81.60128021240234	0.6927628517150879	7.251596927642822	7.981334686279297	1.0048274993896484
heterodimer-50-nr2-run1_result_109	15	ERLEAGEKAPAYVLLTTENPRAGRPLLREIARRWNAENPELPVVYRAVDP:EELKALTPEEIAEALASMRIEFVGIELTPEERAAIEQKILGIAEELLAER	3.1681965395625835	0.7879179480989906	82.6268310546875	0.7214250564575195	6.811297416687012	7.56818962097168	0.9683487415313721
heterodimer-50-nr2-run1_result_109	16	ERLEAGKKAPRYILLSTKNPKAGKPILKAVAEKWNAEHPDLPVVYVAEDP:EELKNITPEEIAEAIASMKIEFVGIELTPEERAELEAEIMKIIEDLLAKN	4.899056462124383	0.7129246667022503	80.90437316894531	0.6501643061637878	7.666955947875977	8.460626602172852	1.0397123098373413
heterodimer-50-nr2-run1_result_109	17	AALEAGAKTPARVLLETLNPRAGRPLLSAVAERWNAEHPDLPVVTRAIDP:EELERITPEEIEEAIASMRVRFVGVELTPEERAAVLARIRGAIEDLLAER	4.596252487912743	0.6504712761358334	81.4502944946289	0.705412745475769	6.835822582244873	7.686850547790527	1.0534090995788574
heterodimer-50-nr2-run1_result_109	18	ARLEAGRATPAHVLLRTEEPRAGRPLLAEVARRWNAAHPELPVVYEVVDP:EEWAAATPEELAAAVASMRVEFVGIELTPAERAALEAELAGAVAAALAAR	1.4476650250944303	0.8833161475129514	85.32708740234375	0.7629868984222412	5.91036319732666	6.579230785369873	0.9513839483261108
heterodimer-50-nr2-run1_result_109	19	KRLEEGKKTPRYILLSTLNPKAGKPLLEHIAEKWNKEHPDLPVVYVAIDP:SELENISPEEIEEAIKSMKVEFVGIELTEEEKKELLKEINDIIEEYLKKN	3.440452408070188	0.7229357930439235	81.13731384277344	0.6839576959609985	7.114064693450928	7.9174089431762695	1.0675698518753052
heterodimer-50-nr2-run1_result_109	20	SRLEEGAKTPKYILLSTLNPKAGKPILDYVEEKWNKERPELPVVSKAIDL:EELKNISPEEIEEAINSMKIEFVNIELTPEEEKELKEEIMNIINEMLKEN	5.713824334197929	0.7048885236091297	83.95195007324219	0.691838264465332	6.973814010620117	7.682884693145752	0.9876977801322937
heterodimer-50-nr2-run1_result_109	21	ALAAAGAATPAHILLSTDNPRAGRPLLAAIAAEWNAARPDLPVVYEATDP:AELEAITPEELAAAIASMRVEFVGIALTPEERAAALAAIRAAIEALLARR	1.3529338001048368	0.909804640863903	78.96444702148438	0.6811651587486267	6.777824878692627	7.754966735839844	0.9958419799804688
heterodimer-50-nr2-run1_result_109	22	ALKEEGEKTPSYILISTDNPKAGKPLLEEIAKEWNAKNPELPVVYEVKDK:KEWENITPEEIEEAIKSMKIEFKNIKLTEEEKKKIEKEIMDIIEELLAKR	3.2246832421012175	0.8241817556086966	82.93081665039062	0.6742732524871826	7.186692714691162	7.91564416885376	0.9709608554840088
heterodimer-50-nr2-run1_result_109	23	ALLEAGAKAPAHVLVSTENPKAGRPLLARIAEEWNARHPDLPVVYRAVDP:EELANLTPEEIAEAVASMRVEFRGIALTPEERAALLAELADIIARLLAEE	2.257823956864975	0.8615574475424349	81.57425689697266	0.6961507201194763	7.0581183433532715	7.80748176574707	1.0185229778289795
heterodimer-50-nr2-run1_result_109	24	ERLEAGKKTPAYILVTTTNPKAGLPLLAEIAERWNAENPELPVVYEAIDP:AAWAEITPEELAEAIASMKVEFVGIDLTEEQKAEILAKLAQIIADLLAAR	2.7436180131243555	0.8369615831688008	83.56317901611328	0.7018479704856873	6.874503135681152	7.572459697723389	0.9732416272163391
heterodimer-50-nr2-run1_result_109	25	ARLAAGAAAPAHVLLTTENPRAGRPLLEAVARRWNAEDPELPVVARAVDP:SELAAITPEELEAAVASLRVEFVGVELTPEERAALEARLAAAIAALLEAE	3.363597550762265	0.7818444361970401	78.73746490478516	0.6485708951950073	7.6314311027526855	8.576499938964844	1.031485915184021
heterodimer-50-nr2-run1_result_109	26	SRLAAGAAAPAHVLVSTLNPKAGKPLLADIEAQWNAANPDLPVVSVAVDP:AAWAAASPAEIEEAVASMRVEFVGIDLTPEQRAALLEQLRAAIAAALAAR	14.462646591347562	0.14376192193229492	64.72889709472656	0.4734962582588196	11.103466987609863	14.224472999572754	2.975983142852783
heterodimer-50-nr2-run1_result_109	27	ENLEKGEKTPKYILVTTTNPKAGKPLLEEIAKKWNEENPELPVVYKVIDP:EELENITPEEIEAAIASMKIEFKNIELTPEEREKIEKELMDIINSLLEEN	3.297946614973455	0.8140527271848019	82.53951263427734	0.6683723330497742	7.174098491668701	7.84487247467041	1.0214143991470337
heterodimer-50-nr2-run1_result_109	28	ALLAAGAAAPAHILLTTENPKAGRPLLAHVAARMNAAHPDLPVVYRAVDP:AELANLTPEEIEAAIASMRVEFVGIELTPEQRAAWLQRIMDAIAALLAEN	2.25758712412245	0.8576843572917262	82.9186782836914	0.7176679968833923	6.720855236053467	7.497933387756348	0.9828251004219055
heterodimer-50-nr2-run1_result_109	29	AALAAGAAAPAHVLLTTDDPRAGRPLLEAIAREWNARRPELPVVTRAVDP:AELARITPEELEAAVASLRVEFRGVALTPEERAAVEAEIADAIAELLARR	3.022678808100191	0.8056524505246386	78.89318084716797	0.6477106809616089	7.517996788024902	8.473925590515137	1.0470366477966309
heterodimer-50-nr2-run1_result_109	30	ERLAAGEAAPAYILLSTDNPRAGLPLLAEIAERWNAEHPELPVVYVAHDP:AALEAITPEELAAAIASMRVEFRGIELTPEERAAWEAEIADIIAALLAER	2.9508460431406167	0.8199841678260767	85.75221252441406	0.7561495900154114	5.660975456237793	6.374011993408203	0.9355763792991638
heterodimer-50-nr2-run1_result_109	31	ALLAAGAAAPSRILVTTTNPKAGRPLLAEIAREWNAARPDLPVVYRAIDP:EEWEAISPEELEAAIASMRVEFVGIELTPEERAELLARIRQIIADALARR	2.6217152618414805	0.8282627682055912	80.9844741821289	0.6685791611671448	7.119068622589111	7.937972068786621	1.101088523864746
heterodimer-50-nr2-run1_result_11	0	APVLVVRLEIGEGETETDPEKRAKAEAVIAELRARFEAALAAAAAEAEPP:LPLEKIRALLEEFFADLEFLTEPVVDEENRRVEAVVLIDGQEIRITVEVR	2.9028655339025455	0.721505252697472	79.10362243652344	0.6119656562805176	7.064375400543213	8.194880485534668	1.3121719360351562
heterodimer-50-nr2-run1_result_11	1	APKLVVDIKIGEGDTLTDPEKLAAAEAVAAALRAAFEAALAAAAAEEEPP:LPLERVWALLEEFFATLEFLTEPVIDEENKTISAVVNKDGQVLEITVKLE	3.275000363161473	0.6179443872192326	72.15685272216797	0.5601854920387268	8.648193359375	10.115995407104492	1.519446611404419
heterodimer-50-nr2-run1_result_11	2	KPVLKVEIKIGEGETEKDEEKLKKAKEVAEKLKKEFEKKLKEYEEEKEPE:LPIEKLKELLEEFFSNLKFLTEIEIDEENKIIKAEVLIEGQKLEITIKYE	3.2132115512464563	0.6814232323063533	78.11872863769531	0.5942109823226929	7.284190654754639	8.33730697631836	1.3778843879699707
heterodimer-50-nr2-run1_result_11	3	APVLKVELEIGKGETEKDPEKLAKAKEVIAKLRAEFEAQLAAAAAEAPAP:LPLEKIKALLEEFFASLKFLTEPVVDEENKTITATVDLEGQVIKITVKVE	2.9236124675600585	0.7506875388912182	72.06138610839844	0.5361642241477966	8.516227722167969	9.957712173461914	2.2554335594177246
heterodimer-50-nr2-run1_result_11	4	PTVLEVEIEIGKGPTETDPELLAKGEAVIAALRAEWEAALEEARAAEPPP:LPLEDILALLEKFFATLKFLTEPIIDEENKTITAEVDIDGVVLKITVKIK	3.313884416834014	0.739223499882155	73.21469116210938	0.5552600026130676	8.589468955993652	9.887099266052246	1.8445318937301636
heterodimer-50-nr2-run1_result_11	5	APVLRVEIEIGAGPLETDPAALAAAQATAAALRAAFAEALEAAAAEEEPP:LPPEKLEELLAEFFSTLEFLTEPVVDEENRVIRAVVDLDGQVLRITVTLE	2.406916700380122	0.8109985779106378	70.21381378173828	0.5225582122802734	9.08631706237793	10.668373107910156	1.5577287673950195
heterodimer-50-nr2-run1_result_11	6	APVLRVDLRVGAGATETDPAALARAQAVVAALRAAWQAALAAARAAAEPP:LPPERIQALLEEFFATLDFLTPPVVDPEARVIRAVVDIDGQPIEITVRLE	2.724397848373735	0.7018047685902951	67.9449462890625	0.5094701647758484	9.754335403442383	11.934142112731934	2.1468048095703125
heterodimer-50-nr2-run1_result_11	7	APVLRVELAIGEGDVETDPEALARAQAVIERLRAEWAAALAAAAAAAPPP:LPVERIRALLDEFFATLEFLTPPVIDPENRVIRARVDLDGQVIEITVTLE	3.582176536562751	0.6043113546409712	65.50379943847656	0.48118364810943604	10.56830883026123	12.996589660644531	2.5231781005859375
heterodimer-50-nr2-run1_result_11	8	APKLVVEIRIGAGPTETDPEARARAEAVAAELRARWEEALRAAAEEEEPP:LPLEKIRELLEEFFADLKFLEEPVIDEENKTIRAVVDIDGQVLEITVRVE	2.766846817938826	0.7225759848728205	82.22075653076172	0.6391178369522095	6.261228084564209	7.060347080230713	1.5582493543624878
heterodimer-50-nr2-run1_result_11	9	KMVLKVEVEIGKGETEEDPEKLAKAEKVKEELLARFEEALEKARAEKEPP:LPLEKIEELLEEFFSSLEFKEEPVVDEENKTIKAVVNLDGQELKITIKIE	2.112562868654603	0.8562979949714482	81.42874145507812	0.6353222727775574	6.49376106262207	7.33171272277832	1.3462772369384766
heterodimer-50-nr2-run1_result_11	10	KPVLKVEIEIGKGETESDPEKLKKAEEVKKKLLEEFEKKLKEAEEEEEEP:LPEEKIKELLEEFFSTLKFKEEPVIDEENKTIEALVNLEGQELKITIKLE	2.1018888895676757	0.8127042083537042	74.16053771972656	0.5647779703140259	7.819432735443115	9.128243446350098	2.7163474559783936
heterodimer-50-nr2-run1_result_11	11	KPVLKVELEIGKGETEKDPAKRARAEEVIAKLRAEFEEELKKAEEEKEKP:LPPEKLEELLEKFFSTLKFKTEPVIDEENKVITAEVDLEGQVIKITITYE	2.0636207985697026	0.8315360024966555	74.7120361328125	0.5687437057495117	8.044785499572754	9.382771492004395	1.4656333923339844
heterodimer-50-nr2-run1_result_11	12	HMKIIVKLEIGKGPVETDPAAKAKAEAVIAALRAEFDAALEAAKAEKEPP:LPLEKIKALLDEFFATLTFKTEPVIDEENKTITAVVDKDGQVIKITVKIE	1.4347780361043314	0.9070984211965514	79.55913543701172	0.6182540059089661	6.972390651702881	7.91476583480835	1.48760187625885
heterodimer-50-nr2-run1_result_11	13	EPKLIVELEIGEGDVENDPEKLKKGKEVIEKLRKEFEEKLEEAKSEKEKP:LPEEKIEELLEEFFSNLEFLTEPVIDEKNKTITAEVNLEGVPIKITIKLE	1.628101734277024	0.8773161863077273	79.03765869140625	0.6202691793441772	7.042652130126953	8.014577865600586	1.18807852268219
heterodimer-50-nr2-run1_result_11	14	PPRLVVRLEIGEGELEEDPEARAAAEAVKAALRAAWAAALAAAAAAAAAP:LPPERLRALLAATFATLEFLEEPVVDEERRVVRALVDLEGQPLKVTVRWE	3.3670805464622386	0.6012730641824956	71.99788665771484	0.5580604672431946	8.59277057647705	10.117532730102539	1.7152982950210571
heterodimer-50-nr2-run1_result_11	15	APVLKVEIEIAKGDIEKDPEALAKGKAVIAKLRAEFEARLAEAAAAEEPP:LPLEKLQALLEEFFATLKFLTPPKIDEENKRIEALVDIDGVPLKITVTVE	2.065872234709383	0.8684952987620183	78.17433166503906	0.610503077507019	7.334245681762695	8.389158248901367	1.3597397804260254
heterodimer-50-nr2-run1_result_11	16	KMKIIVEIEIAEGPFETDPELLAKGEAVAEELREEFEEELEEAESLEEEE:LPLEKIEELLEKFFSTLEFLEEPVIDEENKKITALVDIDGVPLKITITIE	1.810071131602533	0.8630546497372551	83.9642333984375	0.6631083488464355	5.907176494598389	6.6162190437316895	1.1771271228790283
heterodimer-50-nr2-run1_result_11	17	KPKLIVEIEIGEGEAEDDPELLKKGKEVIEELKKEFEEKLKEYEEEKEEE:LPEEKIIELLEEFFSSLEFKTEPVIDEENKTIEAVVNLEGVELKITIKLE	2.3001422668581584	0.7686975053596302	70.82684326171875	0.5317356586456299	8.486705780029297	9.892794609069824	1.3632386922836304
heterodimer-50-nr2-run1_result_11	18	KPKLIVNIEIGEGETEEDPELLAKGQEVAEKLRKEFEEKLKKYAEEKEEP:LPEEKIKELLEEFFSNLKFLTEPKIDEENKTIEAEVDLDGVVLKITIKLE	3.1695493826279875	0.6953888400705166	81.9525146484375	0.6505910158157349	6.275806903839111	7.048799514770508	1.2436319589614868
heterodimer-50-nr2-run1_result_11	19	AMVLKVELEIGEGEIETDPEKLAKGQAVIAELRAEFEAKLEEYAAEEEEP:LPLEKIYALLEEFFSTLEFLEEPVVDEEKKVISALVNKEGVPIKITITIE	2.420207310066228	0.7623961728411004	64.6808090209961	0.49036410450935364	10.245678901672363	11.999580383300781	2.2148866653442383
heterodimer-50-nr2-run1_result_11	20	KPKLIVEVEIGKGPTETDPEALAKAQAVRDALLKEFEEKLKEAEEEEEEP:LPEEKIKELLEEFFSTLKFLTEPVIDEENKTITALVDLEGQVLKITVKLE	2.8673878890400952	0.6811908615938437	71.14784240722656	0.5568031072616577	8.803218841552734	10.265602111816406	1.3833726644515991
heterodimer-50-nr2-run1_result_11	21	APRLIVEVEIGEGDTEEDPEKLAHGEAVKAALLAEFEAALREAAEAAAPP:LPEARIRALLEEFFADLEFLTEPVVDPENKTIRAEVLKDGVVLRITVRLE	1.8715904326734605	0.8814757525460414	78.38922882080078	0.613571286201477	7.210607528686523	8.162408828735352	1.1977815628051758
heterodimer-50-nr2-run1_result_11	22	KMEIEVEIEIGKGSTENDPEALKKAKEVKEKLLKKFKEALEKYEKEEEEE:LPLEKIYELLEEFFSDLEFLEEPEIDEENKVIKAKVNVDGQELIITIKIK	2.8478403542888406	0.6583782748455814	81.83077239990234	0.6481866836547852	6.3512396812438965	7.179311275482178	1.220623254776001
heterodimer-50-nr2-run1_result_11	23	APRLVVDLEIGKGEVETDPEALAKAQAVIAELRARFAEALAAAAAAAPAP:LPLEAIRALLAEFFSTLKFKEEPVIDEENRTITAVVDIDGQEIKITVKVE	3.9077151720963665	0.5649050553316413	72.8985595703125	0.569278359413147	8.507284164428711	9.867425918579102	1.6351068019866943
heterodimer-50-nr2-run1_result_11	24	APVLRVELEIGEGETETDPELLARAEAVIARLRAAWEAALAAAAAEREPP:LPPERIEALLAEFFAGLEFLTPPVLDPENRTLTALVDIEGQEIKVTVKLE	3.411477792607247	0.5964679055841206	70.4679183959961	0.5391974449157715	9.43551254272461	11.419537544250488	1.7909765243530273
heterodimer-50-nr2-run1_result_11	25	APVLEVELSIGKGPAETDPEARAAAEAVIAELRARFEAALAEAAAAAAPP:LPLEKLEALLEAFFADLEFLTEPVVDPERKEIRARVLLRGQEIEIVIKVR	2.0348937438850765	0.8418257719000286	75.3264389038086	0.5696835517883301	7.60399055480957	8.888894081115723	2.165344715118408
heterodimer-50-nr2-run1_result_11	26	EKKLIVELEIGKGEIEKDPEKLAKAKEVVKKLREEFEKKLKEKKEEEEPP:LPEEKIWELLEEFFATLKFLTPPVIDEENKVVEALVDVEGVPIRITVRLE	1.6223947325168058	0.8942175625107684	80.74191284179688	0.6219682693481445	6.6388840675354	7.665920734405518	1.351412057876587
heterodimer-50-nr2-run1_result_11	27	EPVLEVEVAIGAGELETDPEARARAEAVAAALRARFEAALAAARAAAEAP:LPLERIRALLEEFFATLEFLEEPVWDEENRTLRARVLLEGVPLEITVTVK	2.678910545727092	0.7677320342556758	81.54126739501953	0.637747585773468	6.477541446685791	7.310522079467773	1.3410744667053223
heterodimer-50-nr2-run1_result_11	28	EPVLKVELKIGEGDTEEDPEKLKKAKEVIEKLRKEFEEKLEEAEEEEEEP:LPLEKVEELLEEFFADIEFLTEPVVDPEKKVIRAVALIDGQEIEITVKYE	2.2690496373780595	0.7938034963128922	74.65484619140625	0.557274580001831	7.783209800720215	9.069083213806152	1.7570788860321045
heterodimer-50-nr2-run1_result_11	29	APKLIVEIEIGEGDFFTDPEKLAKAKAVAAALRAEWEAALAAAAAAAAAP:LPPEKLLALLEEFFSTLEFLEEPVIDEENKTIEAVVNIEGVPLKITIRYE	1.6878167515371412	0.8785170779829191	78.06993103027344	0.6025017499923706	7.06283712387085	8.0786771774292	1.3877067565917969
heterodimer-50-nr2-run1_result_11	30	EPKLIVELEIGKGEFEEDEEKLKKAEEVIEKLRKEFEELLEEYREEEEEP:LPPEKIEELLEEFFADLEFLTPPVIDEENRTIRARVLKEGVPIEITIRYE	1.5669490415007112	0.8952869948233397	81.59532165527344	0.6290160417556763	6.629127025604248	7.3939738273620605	1.5273072719573975
heterodimer-50-nr2-run1_result_11	31	APELVVELEIGEGEVEEDPEALAKAERVVAELRAEWERLLAEAAAEKPPP:LPLERLRELLERLFATLEFATEPVLDEEARRLEAEVDLEGQRIRITVTVR	10.052123625176817	0.3708819755035858	54.87360763549805	0.43173807859420776	13.287240028381348	15.853536605834961	1.8664108514785767
heterodimer-50-nr2-run1_result_110	0	GNPALWAAADAHLPLFEAVAATTEATPEAAELEAAARAGAAEIAALLAAG:DAAVAAFAEEIRTLPPAERLALALARAAELAAAGSRLGARVLLAALSALR	4.895242602697887	0.46647133799522555	82.15324401855469	0.6870782375335693	6.4001593589782715	8.849241256713867	2.432668924331665
heterodimer-50-nr2-run1_result_110	1	GNPELWAVMRAHLPYFEAVAAAKEVTPEFEELAAKAWAGLERIRELLETG:DAEIAAFAAASRTLPEEERLRLAIELARELIAKGSRKGFRLMRAALEVLE	10.693813356386967	0.16801676168520296	77.85609436035156	0.4562099277973175	14.695131301879883	23.853092193603516	15.466361045837402
heterodimer-50-nr2-run1_result_110	2	GNPELWAAMEAAFPLFEAVAAATEETPEAKELRAAAEAALAEIERLLREG:DALVAAFEEAIRTLPEEERLALALALAREALAAGSRLGFRIMAAALRALR	1.656594673191851	0.851322217617265	84.58657836914062	0.7119341492652893	4.953827381134033	6.493179798126221	1.7165272235870361
heterodimer-50-nr2-run1_result_110	3	GNPELWAVMRAHLPLFRAVAETEELTPEAEELRAAALAGAEQIAALLESG:DEEVARFAEESRTLPPEERLARALALARREAARGSRLAFRILEAALRVLE	1.297581882154473	0.9021596716839089	82.53660583496094	0.7039574980735779	5.385909080505371	6.866767406463623	2.0893115997314453
heterodimer-50-nr2-run1_result_110	4	ANPALWAVMRANLPYFKAVAEAKEVTPEFEELKAKAIAGLEQIRRLLETE:DEEVEAFREESKTWPEEERLRYAIEKAEELIAKGSRLGFKVMLAAFETLL	1.247797543602851	0.9112849071867928	90.69021606445312	0.7860103249549866	3.6190595626831055	4.239225387573242	1.3310954570770264
heterodimer-50-nr2-run1_result_110	5	GNPALLAVMRAHLPAFAAVAAATERTPEAEALEAEAWAGLEEIAALLATG:DAAIAAFREASKTLPPEERLALAIARAEELRAAGSRTGFRLMRAAFEVLE	1.7192944103873553	0.8548297849980123	84.31449127197266	0.7216101884841919	4.795435428619385	5.933289527893066	1.660240888595581
heterodimer-50-nr2-run1_result_110	6	GNPELWAVMRAHLPLFRAVAEAEELTPEAEELAAKAWAGLEEIRRLLETG:DALVEAFREASRTLPPEERLALALELAERLLAAGSRLGFRLMAAALEVLL	1.2115924857579952	0.9151702983086072	91.38678741455078	0.7993583679199219	3.348275661468506	3.9156336784362793	1.2114882469177246
heterodimer-50-nr2-run1_result_110	7	GNPELWAVMRAHLPLFEAVAEAKEVTPEFEELRAKAWAGAEEIERLFETG:DEEIARFREEMKTLPPEERLRLALELAKRLLAEGSSKGFRLMRAALEVLL	1.3646899882838601	0.888264109070984	76.9056167602539	0.627113938331604	7.510828018188477	10.484457969665527	3.9843368530273438
heterodimer-50-nr2-run1_result_110	8	DNPELMKVMKEHLPYFEAVAAAKEKTPEYEELAAKAWAGLKEIEKLFKTG:DAFIEKFREEMKTLPKEERLELAFKLAKKLIAKGSSLGFKLMKAAFEVLL	0.9449706876475622	0.9431181069881702	86.23148345947266	0.6913638114929199	4.7344069480896	5.883875846862793	1.9666459560394287
heterodimer-50-nr2-run1_result_110	9	GNPELWAVMEAALPYFKAVAEAKEKTPEYEKLAAKAWEAAERARELFETG:DEEIARFREESRTLPPEERLRRAFELAEELRKKGSRLGFKLMAAAFEVLR	1.5349126992696687	0.8674798572975259	85.02808380126953	0.6943672895431519	4.723464012145996	5.755555629730225	1.9131882190704346
heterodimer-50-nr2-run1_result_110	10	GNPELWAVARAHLPHFRAVAEAEEVTPEFERLRAEAWAGLEEIAALLAGG:DAAVAAFREASKTLPPEERLARALALAREALAAGSRLGFRIMLAALETLL	1.1804195583720785	0.9176718125694527	90.51931762695312	0.7956407070159912	3.5409443378448486	4.185546875	1.268910527229309
heterodimer-50-nr2-run1_result_110	11	GNPELWAVMRAALPLFRAVAEAEEVTPEAEELAARAWAALEEIRRLFETG:DAEVEAFRAAGRTLPPAELLARAFALAEEEIAKGSRRGFRIMAAAFEVLE	0.6092309157581565	0.973429941044381	92.69019317626953	0.816586434841156	3.098982572555542	3.666433811187744	1.3559470176696777
heterodimer-50-nr2-run1_result_110	12	GNPELWEVMKKNLPYFKAVAEAKEKTPEFEKLAAKAWEGLEEIERLFKEG:DKEIEAFRERSKTLPEEERLREAFELAKKYRAKGSRLGFKLMAAAFEVLL	1.210302730462961	0.9113770597515773	80.09961700439453	0.6583166718482971	5.856167793273926	7.333845615386963	2.840714931488037
heterodimer-50-nr2-run1_result_110	13	GNPELWAVMDAHFPYFEAVAESKELTPEAEELRAKAWAGMKEMEELFKTG:DELIEKFREESKTLPPEERLKLALELAKELLAKGSRLGFRLMAAALEVLR	4.049163380181986	0.6021736660391387	85.2215805053711	0.6503080725669861	5.613002777099609	7.552552700042725	2.5196056365966797
heterodimer-50-nr2-run1_result_110	14	GNPKLWEVMEKHLPYFEAVAEAKEETPEFEELKKKAEEGLKEIEKLFKTE:DEEVEKFREEIKELPEEERLKLALELAKEEIKKGSRLGFKIMKAALEVLR	0.9089205021013572	0.9455910789342262	87.7304458618164	0.7248048782348633	4.553877830505371	5.5545220375061035	1.796563982963562
heterodimer-50-nr2-run1_result_110	15	GNPELRAVMRAHLPHFRAVAETEELTPEAEELRARALAGLEEARRLLETG:DAAIAAFREASRTLPEEERLRRALELAERLIAAGSRDGFRLMRAAFEVLE	1.5737279850832266	0.8663029404785213	84.93838500976562	0.7181187272071838	4.762604713439941	5.713908672332764	1.6263881921768188
heterodimer-50-nr2-run1_result_110	16	GNPALEAVMRAHLPYFKAVAETKEETPEAKELEAKAWAGLEEIRRLFETE:DEFVEEFRESSKTLPPEERLKLAFELAEKHRAKGSRLGFKIMAAAFEVLE	1.1934980756775115	0.9100216996440459	85.03153991699219	0.7146474123001099	4.8423590660095215	5.874985218048096	1.5328443050384521
heterodimer-50-nr2-run1_result_110	17	GNPELWAVMKASLPLFKAVAETKEDTPEAKELAAQAEAAAAEIEKLFETG:DEEVKKFAEESKTLPPEERLKKALALYKKEVAKGSRKGFKIMAAAFEVLL	0.9846777948606046	0.9394161802921239	88.10314178466797	0.752619206905365	4.268148899078369	5.059145927429199	1.5648022890090942
heterodimer-50-nr2-run1_result_110	18	GNPELRAVARAHLPLFRAVAEATERTPEAEALEAAAWAGAEEMRRLLETG:DAAIAAFREASRTLPPEERLRLALELAREYLARGSRLGFRLLAAALEVQE	1.1643777662863855	0.9216595941657509	89.89591217041016	0.7903628349304199	3.7169978618621826	4.323307037353516	1.3004813194274902
heterodimer-50-nr2-run1_result_110	19	GNPELWAVMRAALPLFRAVAEAEERTPEYEELAAAAWAAAEQARRLLETG:DEEIARFREESKTLPEEERLELALELAERLRAQGSRRAFRVLLAALEVLE	2.0216903796181036	0.8295623831432636	87.58329772949219	0.7658490538597107	4.2291154861450195	5.034831523895264	1.615889549255371
heterodimer-50-nr2-run1_result_110	20	GNPELWAVMRAHLPYFRAVAAAKEWTPEAEELAERAWAGAEEIARLLEEG:DEEIAAFREAMRTLPPEERLRLALEKAKELRAKGSRRGFKLLAAALEVLE	1.0809068896456884	0.9264424986901915	85.01189422607422	0.7394819259643555	4.751933574676514	5.744002819061279	1.673015832901001
heterodimer-50-nr2-run1_result_110	21	GNPALWAVMDAHLPYFRAVAAAEERTPEYEELAARAAAGLAEARALLESG:DAEIAAFRAAIRTLPPEERLALAFALAEELLAKGSRRGFRLLAAAFEALR	1.2106232183551553	0.9110866766106809	81.3572998046875	0.6796426773071289	5.507889747619629	7.077080249786377	2.2946081161499023
heterodimer-50-nr2-run1_result_110	22	GNPELWAVARAHLPAFAAVAAAEEETPEYAELRARALAGAEEIRRLLETG:DAEVAAFAAASRTLPPEERLRLALERAAELAAAGSARAARLLLAALRALE	2.635299204035328	0.7022671733286966	72.65446472167969	0.5865452289581299	8.155214309692383	11.230722427368164	3.2564284801483154
heterodimer-50-nr2-run1_result_110	23	GNPELWAVARAALPLFRAVAEAKERTPEYEELAAAARAAAARIAELLATG:DAAVEAFRAASRTLPPEERLREALARYEELWAKGSRLGFKLLAAAFEVQL	1.0422941947902347	0.9314513954769075	86.99683380126953	0.7611939907073975	4.396512508392334	5.196004390716553	1.5845268964767456
heterodimer-50-nr2-run1_result_110	24	GNPELWKVMEENFPYFEAVAEAEEETPEYKELAKKAWEGLEKIEELFKTG:DEEIEKFREEMKTLPPEERLKLAFELAKEYRAKGSRKGFKLLKAAFEVLK	0.8267215233142307	0.9531142918077106	83.51223754882812	0.665812611579895	5.232649803161621	6.607909679412842	2.0263993740081787
heterodimer-50-nr2-run1_result_110	25	GNPALWAVMRAHLPHFEAVAATEEDTPEARELAAKAWAGLEEIRELLETG:DAAIAAFRAAMRTLPPEERLRLALERAEELRAAGSRDGFRLMRAAFEVLL	1.003565566044247	0.9344837829606221	84.80323791503906	0.6936245560646057	4.544735908508301	5.620175838470459	2.177062749862671
heterodimer-50-nr2-run1_result_110	26	GNPELWAVMRAHLPLFRAVAAAKERTPEAEELEARAWAGLERARELFETG:DAEIAAFAAASRTLPPEERLKLAFERAEELRAQGSRRGFKLMAAAFEVLL	0.9641319665091743	0.9389704159705654	81.04539489746094	0.6945676207542419	5.282142639160156	6.381036281585693	1.6976046562194824
heterodimer-50-nr2-run1_result_110	27	GNPELWAVMRAHLPYFKAVAETKELTPEAEELEAKAWAGAEEIRALLESG:DAEIEAFREAMKTLPPEERLALALEKAKELRAKGSRRGFKLLAAAFEVLL	1.1145598680134585	0.9214433126504887	80.77631378173828	0.660696804523468	5.890800476074219	7.524831771850586	2.465101718902588
heterodimer-50-nr2-run1_result_110	28	GNPELWAVMRAHLPLFRAVAETEELTPEAEELEAKAWAGLEEIRRLLETG:DEEVAAFRESSKTLPPEERLRLALERAERLRAEGSRLGFRVMAAAFEVLE	1.3300418364071882	0.9033712358376574	89.67401123046875	0.7902424931526184	3.779078722000122	4.437092304229736	1.3445918560028076
heterodimer-50-nr2-run1_result_110	29	GNPELWAVAKAALPLFKAVAEAKEKTPEFEKLAAEAWAAAEKIRELFETG:DEEIEKFREEMKTLPPEERLRLALERAKELRAKGSRKGFKLLLAALEVQL	1.125806063036424	0.9196031122952608	83.82693481445312	0.6618720293045044	5.68963623046875	7.445794105529785	2.6698970794677734
heterodimer-50-nr2-run1_result_110	30	GNPELWAEMRAHLPLFRAVAETEEETPEARELAARALAGAERIRELFETG:DEEIAAFREASKTLPPEERLRLALELAEELVAKGSRRGFKLLAAAFEVLE	1.5420963672923897	0.8768959565389995	83.76663970947266	0.7256849408149719	5.135242938995361	6.377918243408203	1.97317636013031
heterodimer-50-nr2-run1_result_110	31	GNPELMARARAALPLFEAVAATKELTPEAEELAAKAWAAMEEIERLLRTG:DDFIAAFAEASKTLPPEERLALALELARKLIAKGSRLGFKLMAAALKVLL	1.3763907145756316	0.8950264902869003	88.41776275634766	0.7632009983062744	4.150999546051025	4.898303508758545	1.2816802263259888
heterodimer-50-nr2-run1_result_111	0	PPRLVIRIGFIPADGSPDAPVEWHEIDGSLPPEELRARIEALLAEKQASL:APDLTGYIIRVLLTTPDTSIADWLENSGIPFAKVERRQVAPNVTEFVFTA	1.9282378082026357	0.8204365434170663	74.64754486083984	0.6675026416778564	7.668687343597412	8.862914085388184	1.1954960823059082
heterodimer-50-nr2-run1_result_111	1	PAPMTITLSFVPANGSPDVPVEERVFDGSLPEEELKAEIEATLAEKQAAL:AYDLTGYTIVVLLTTPDTSLAEWLRASGLPFAEVRVEQVSPTVTRYTFTA	1.2460477323367736	0.9135747595751819	75.4000244140625	0.6420963406562805	7.1779046058654785	8.128912925720215	1.2563893795013428
heterodimer-50-nr2-run1_result_111	2	KKKMKIVLSVIPANGSPNVPVEEKEFDGSKPKEELKEEILKYLEEIQKSL:AFDLSGYIIVVKLTSKDTSIAEWLKNSGLPFKKVEEKKESEDVIKYTFTF	1.7490478674533985	0.8612931174148184	78.1675796508789	0.6437200307846069	7.011427879333496	7.949901103973389	1.2509644031524658
heterodimer-50-nr2-run1_result_111	3	PKRMKIKIGFIPADGSPDVPVKWHELDGSLPEEELKKKIEELLEEKQKSL:PYDLSGVKIVVLLSTEDTSIAEWLENSGLNFKKVEREQVSPDVIKFTFTF	1.4648625069441916	0.8867831029891299	78.20457458496094	0.655440628528595	7.113151550292969	8.13508129119873	1.368119716644287
heterodimer-50-nr2-run1_result_111	4	APHMVIVLGIIPANGSPDTPVNWVTLDGSLPREELLKRIEELLKEEQESL:PYDLTGKTIVLDLTTPDDSIAEWLENSGLPFKKVEREQVSPNVLRYVFTF	1.8187740078469714	0.8630606640390454	71.51738739013672	0.6101803779602051	8.172109603881836	9.508333206176758	2.012207508087158
heterodimer-50-nr2-run1_result_111	5	PKELIIEISFIPANGSPDVPKKVTKLSGSLPKEELKKKIEELLKEVQESI:AYDLTGYIIEVLLSSEDTSIAEWLLNSGINAKKVTKEKVSPNVIKYTIEA	2.0900953838882868	0.8651872539795187	78.72998046875	0.6818274855613708	6.648403167724609	7.489636421203613	1.1597944498062134
heterodimer-50-nr2-run1_result_111	6	PKPLIIKISFIPADGSPDVPEKVIELDGSLPEEELKKKIEELLEKKQKEL:AYDLTGYIIKVLLTSDDESIAKWLEESGIPFKKVTRKQVAPDVIEFTFEA	1.6860217261175183	0.8641194478853356	72.47978210449219	0.6010674238204956	7.979067802429199	9.04223918914795	1.3149863481521606
heterodimer-50-nr2-run1_result_111	7	PPPLILELSFIPADGSPDAPAVVHRFDGSLPPEELRARIRALLDEVAASR:AYDLTGLVLELLLSTPDTSLAEWLLNSGLPAARVTREQVAPDVIRYTIEF	1.348338833194551	0.9046786709382786	74.3774185180664	0.6297791004180908	7.391146659851074	8.484889030456543	1.6230223178863525
heterodimer-50-nr2-run1_result_111	8	EPKLIITIGIIPANGSPNVPVKEITIDGSLPEEELKKKIEEYLKKVQESI:AYDLTGYIIVVKLTTPDESIAEWLLNSGLNFKKVEKKQVSPNVIEYTFTF	3.4376270753150204	0.6721683775070807	70.7073974609375	0.590341329574585	8.584491729736328	9.690752029418945	1.767829418182373
heterodimer-50-nr2-run1_result_111	9	APPLIIRLAFVPADGGPDAPVQVHRIDGSRPPEELRAEIEALLAAVQASL:PYDLKGLTIVLELTTPDTSLAEWLEESGLPFAKVERRQVAPDVTQFVFTF	1.5591111909058657	0.8682373265977649	71.77559661865234	0.6076405048370361	8.09527587890625	9.603813171386719	2.225463390350342
heterodimer-50-nr2-run1_result_111	10	PKPMKIRIAFIPANGSPDVPPVWIELSGDKPEEELKKEIEELLKKKQESL:SYDLTGYIIEVLLSTDDTSIAEWLKNSGLNFKKVIEEQVSPNVKKFVFEF	1.192999515316022	0.9249301565302388	80.26019287109375	0.6818863153457642	6.453909397125244	7.210867404937744	1.1891289949417114
heterodimer-50-nr2-run1_result_111	11	KPPLIIKISFIPANGSPTVPEKWITLDGSLPKEELKKKIQELLDKVQKSL:KYNLEGYIIKVLLTTPDTSIAEWLKNSGLNFKKIEKKKVSPNVIEFIFTF	5.700554169985583	0.4423692160775184	69.40145111083984	0.567018985748291	8.881978988647461	10.238600730895996	1.411210536956787
heterodimer-50-nr2-run1_result_111	12	PKPLVIVLEFIPANGSPNVPPKKITFDGSLPEEELRKKIEEELKRKQEEL:AYDLTGVTIVVYLSSPDESIAEWLENSGLPFKKIEREQVSPNVIKYTFTF	2.611941630407659	0.8153839157693813	68.95467376708984	0.5802003145217896	8.8392915725708	10.361388206481934	2.9561474323272705
heterodimer-50-nr2-run1_result_111	13	AKPLIIELSFIPAYGSPSSPVKVKTFSGDKPLEELKAEIEKTLKEVQASI:AYDLTGYIIEVKLTSPDTSIAEWLKNSGLNFKEVKEKQLEPDVIEFIFKF	2.283017598931094	0.7609012077776461	73.05769348144531	0.591722846031189	7.971631050109863	9.099112510681152	1.2881134748458862
heterodimer-50-nr2-run1_result_111	14	EPPMIITISFIPADGSPDEPVEEIVLDGSLPLEELKKKIEELLKKVQESL:EYDLSGYIITLKLTTPDTSIAEWLKNSGLNFSEVEEEQVAPNVIQFTFKF	1.8831163461466636	0.8166928339758712	70.35647583007812	0.5598111152648926	8.745322227478027	9.94633674621582	1.563159465789795
heterodimer-50-nr2-run1_result_111	15	PKPLIIKIAFIPANGSPNYPPKWIELDGSLPEEELKKKILELLEEVQKSL:PFDLTGIIIVVELTSPDTSIAEWLKNSGLPFSKVEVEQISPNVIKFTFTF	3.03708872419882	0.7870065338550378	66.62808990478516	0.5710011720657349	8.99070930480957	10.174201011657715	2.19044828414917
heterodimer-50-nr2-run1_result_111	16	PPPLKIRIAFIPADGDPDYPPEWIELDGSLPREELLEKIEKLLKEKQESL:PYDLSGYIIEVLLTSPDTSIAEWLLNSGIDASKVEREQVAPNVTRFVITA	1.201555143730423	0.9251816738125785	79.9925765991211	0.6842728853225708	6.370290279388428	7.240567684173584	1.160718321800232
heterodimer-50-nr2-run1_result_111	17	PPPMIIEISFIPQNGSPDVPVEVIKIDGSLPKEEIKKKIEEILKEKQESL:AYDLTGYIIEVLLSTPDTSIAEWLKNSGINAKKVEVEQVSPNVIKYTFTA	1.8160510058943464	0.858897501357969	80.77978515625	0.6929280161857605	6.328343868255615	7.153245449066162	1.1079661846160889
heterodimer-50-nr2-run1_result_111	18	EPKLKIVISFIPANGSPNVPVKKVELDGSLPEEELLKKIEELLDEKQKSL:AYDLTGYTIVLELTTPDKSIAEKLKNSGLNFKKIEEEKVSPNVYKYVFTF	1.771759923675675	0.8436450084035269	74.1541748046875	0.6171387434005737	7.525680065155029	8.57616901397705	1.9214866161346436
heterodimer-50-nr2-run1_result_111	19	PPRMILIIAFVPADGSPDSPVEWITLDGSLPEEELKAQIKALLEEKQASL:AYDLTGYRLIVLLTTPDTSIAEWLRNSGLPFARVEEEQVAPNVIRFTFEF	1.343010380726178	0.8959080262615022	78.4417495727539	0.6865254044532776	6.60590124130249	7.436759948730469	1.7432125806808472
heterodimer-50-nr2-run1_result_111	20	PPPMILEISFRPADGSPDAPVEVHRLDGSLPPEELRAKVLELLEEKQKAL:PFRLEGLELEVLLSTPDTSLAEWLRESGLPFAEVREEQVSPNVIRFVFRA	2.0319152977826342	0.8054927685586923	74.84740447998047	0.6274387240409851	7.634419918060303	8.709867477416992	1.3082287311553955
heterodimer-50-nr2-run1_result_111	21	EPKMKIKIGFIPANGSPSTPIEWIEFDGSLPEEELKKKIEELLKEKQESI:SYDLSGYIIKVLLSTDDDSIAEWLKNSGLNFKKVEEKQLSPNIKEYIFTF	1.108911880199877	0.9275211129442609	78.47654724121094	0.6655718088150024	7.088353157043457	7.907365798950195	1.1908962726593018
heterodimer-50-nr2-run1_result_111	22	APALVITLAFRPAGGSPDAPPVWHTLDGSLPPEELRARIEALLAAVQASL:AYDLTGLEIVLRLTTPDTSLAEWLRNSGLPFARVERRQEAPNVLEFVFRF	1.5646200759154045	0.8620111424703636	69.54985809326172	0.5718420743942261	8.69182014465332	10.25778865814209	1.976245641708374
heterodimer-50-nr2-run1_result_111	23	PPELVLRLAFLPADGSPDAPPAWHTLSGALPPEELRARVEALLAARQAAL:PLDLRGLVLVLLLSTPDTSLARWLEEAGLPFARVERRQVAPDVTEFRFEA	2.19150932046602	0.7614067158329846	69.15059661865234	0.560265302658081	8.625374794006348	10.407599449157715	2.740305185317993
heterodimer-50-nr2-run1_result_111	24	EPHMKIVIGVIPANGSPDYPVEWIEIDGSLPEEELKKKIEEYLEKVQKSI:SYDLSGYKIVVLLTTDDTSIAEWLKNSGLNFKKVEEKKVSENVIEFIFTF	2.4944032730948216	0.7514487027444176	78.98689270019531	0.6920993328094482	6.762594223022461	7.5889573097229	1.202412486076355
heterodimer-50-nr2-run1_result_111	25	PKKMVIIIGFEPANGSPDFPIEWIELDGSLPREELLKKIKELLEKKQKSL:SYDLTGYKIIVLLSTPDTSIAEWLKNSGLNFKKITEEKVAPNVIKFTFEF	1.316543256390923	0.9062611626675353	72.41632080078125	0.6262006759643555	7.861132621765137	9.023966789245605	1.564528465270996
heterodimer-50-nr2-run1_result_111	26	PKKMVIKIAFIPGNGSPDVPVEWIELDGSLPKEELLEKIEELLKKKQESI:SYNLKGYKIVVYLTTDDDSIAEWLKNSGLNFKKIKKEKVSPDVKKYTFEF	1.7739709439259368	0.8369445560365267	78.09390258789062	0.6467955112457275	6.849024772644043	7.781345844268799	1.418310284614563
heterodimer-50-nr2-run1_result_111	27	APRMVIEISFIPANGSPDVPPVVHTLDGSLPREELKKRIEELLKKKQESL:MYDLTGVIIEVLLSTPDTSIAEWLKNSGIPAKKIEEEQVAPDVIKFTFTA	6.250379824069759	0.4907923999637688	55.95459747314453	0.4263737201690674	12.273740768432617	14.93710994720459	5.227407455444336
heterodimer-50-nr2-run1_result_111	28	PAPLIIRIAFIPADGSPDAPVEWHEIDGSLPEEELRAEILALLEAVQAAL:PFDLSGYTIVVYLTSPDTSIADWLRESGLPFSRVEREQVAPNVIRFVFTA	1.4854884625016493	0.8906191193283555	78.10980987548828	0.6699306964874268	6.616089820861816	7.466489315032959	1.261853814125061
heterodimer-50-nr2-run1_result_111	29	PPPMILKIGFIPANGSPDTPVKWEELDGSLPEEELRERIEKLLKEKQEEI:SYDLSGYILKVLLTTPDTSIAEWLKNSGLNFKKVTEKQVAPNVIEFTFEF	1.2119782420705385	0.914253926593306	78.80657196044922	0.6578167676925659	6.773852825164795	7.599408149719238	1.3133468627929688
heterodimer-50-nr2-run1_result_111	30	PPPLVIVISFRPANGSPDVPVERHVLDGSKPPEELRAEIEALLAEVQASL:PYDLSGLEIVVDLSTPDDSIAEWLRNSGLPFASVEVEQLAPNVRRYVFRA	3.1808288181735955	0.6915213400582423	71.52173614501953	0.5975742340087891	8.332015037536621	10.115379333496094	2.9706506729125977
heterodimer-50-nr2-run1_result_111	31	KKKMIIKIEFIPANGSPDVPAEVIEIDGSLPKEELKKKIEEILEKVQKSL:SYDLTGIIIKVYLTTEDTSIAEWLKNSGLNFSKIEEKKVSPNVIEFIFTF	2.782318887615804	0.7308039974883048	72.63211822509766	0.5809561014175415	8.466639518737793	10.298836708068848	2.2431747913360596
heterodimer-50-nr2-run1_result_112	0	MSEEEAIKKFVEEIIAFLSEELNQELVGELIIEEIPGEYVKVTFISEKKP:PLDTEKLRKKIVERFKVPGLKEEDIKLEGEDKIKVTIRLKPEDAKLLAER	1.304233968681746	0.9173314649863692	83.29872131347656	0.666309118270874	5.879535675048828	6.500270843505859	1.288114070892334
heterodimer-50-nr2-run1_result_112	1	MSKEEALEKFVKEVIEFIGEKLKQELKGEVKIEEVPGEYTKVTITFEKAP:ELDTEKLRKEIVERFKLPLLKPEDIELSGKDTIKVTLKIKPEDAELIAKR	1.4213377965381724	0.8876169966403568	82.90834045410156	0.6534045934677124	5.919001579284668	6.570398807525635	1.2381855249404907
heterodimer-50-nr2-run1_result_112	2	MSPEEALKKFVEEVIKFLSEELNEKAVGKLEIEEVPGSHIKVIFYFEKAP:ALNTEELRKKIVEKFKVPLLKPSDIKLEGKDTIKVILKIKPEDIELLAKR	1.299942019987097	0.9131151311226412	79.7254638671875	0.6599328517913818	6.635137557983398	7.303414344787598	1.09993577003479
heterodimer-50-nr2-run1_result_112	3	MSPEEAVKKFVEEVIEFLGKELNQELVGPLEIEEVPGEYLKVTFTYKPKP:PLDTEKLRKKIVEKFKLPLLKPEDIELEGEDTIKLTLKIKPEDAELIAKR	1.4896810734338737	0.8892344105616565	80.82059478759766	0.6388759016990662	6.190514087677002	6.867318153381348	1.2122471332550049
heterodimer-50-nr2-run1_result_112	4	MSPEEALEEFIKKVIEFISEELNEELVGELEIIEVPGEYILVIFRYEKKP:KLDTEKLRKKIVEKFKLPLLKESDIKLEGEETILVTLRIKPEDIKLIAER	1.8666912057482847	0.8533455222898731	81.9762191772461	0.6766413450241089	6.033624649047852	6.630725860595703	1.2446787357330322
heterodimer-50-nr2-run1_result_112	5	MSPEEALARFVEEVRAFVGARLGRELVGPLTVEEVPGEYVRVTFESRPAP:ALDTEALRAEIVAHFQLPLLRPEDITLEGADTLRVTLRIHPEDAELLAQR	1.1117930049270246	0.9535548749594008	81.09762573242188	0.6872565746307373	6.081108570098877	6.721128463745117	1.1212408542633057
heterodimer-50-nr2-run1_result_112	6	MSPEEALKKFIEEVIKFIGEELNEELVGELEIKEVPGEYTEVIFKFERAP:KLDKEKLRKEIVKKFKLPLLKEEDIKLEGEDTIEVILKIKPEDAKLLAER	1.4112505903708792	0.8931463476480563	76.7043228149414	0.5971686840057373	7.094071865081787	7.879122257232666	1.2122539281845093
heterodimer-50-nr2-run1_result_112	7	MSPEEALEKFVKEIIEYLSKKLNKELVGELKIEKIEGSHIKVTFTSKEKP:KLDTEKLKKEIVEKFKVPLLKPEDIKLEGENEITVTLLIKPEDIKYLAER	1.1746897109414194	0.9142043786290422	83.53767395019531	0.6689444780349731	5.879680633544922	6.506663799285889	1.3903335332870483
heterodimer-50-nr2-run1_result_112	8	MTPEEAIEEFVKEVIELLGKELNQELVGPLTIEEIPGEYIKVTFEYKKAP:PLNREELRKKIVEKVKLPGLKPEDIELEGEDTIKVTIKLKPEDAELLAKR	1.646624939433655	0.88903507595488	80.97001647949219	0.657447338104248	6.243799686431885	7.002480983734131	0.9462469816207886
heterodimer-50-nr2-run1_result_112	9	MSPEEALERFIEEVIKFLSEELNEELVGELEIEEVPGSYIKVTFYYKKKP:KLDTEALRKKIVERFKLPLLKPEDIKLEGEDTIKVTLKIHPEDIKLIAER	2.535319075168085	0.7784863578775523	85.07549285888672	0.6903622150421143	5.543506145477295	6.099045753479004	1.0721237659454346
heterodimer-50-nr2-run1_result_112	10	MSPEEALARFVERVKALLGRRLGRELVGPLEIEEVPGEYVKVTFTAEPAP:PLDTEALRAEIVAEVDLPLLKPEDIELEGEETIKVTLRIRPEDIELIARR	1.1938190926721297	0.9396205097160957	82.1915512084961	0.6834386587142944	5.844285011291504	6.491558074951172	0.9535096883773804
heterodimer-50-nr2-run1_result_112	11	MSEEEAIEKFVKEIIDFVGEKLNQELVGPLEIEEVPGSYIKVTFITKKKP:PLDTEKLRKEIVEKFKLPLLKEEDIILEGEDEIKITLRIKPEEAKLIAER	1.4784100825143425	0.8920429882319314	84.65521240234375	0.6919174790382385	5.587843418121338	6.20505428314209	0.9039592742919922
heterodimer-50-nr2-run1_result_112	12	MSPEEALEKFVEEVIKILGEYLNEELVGELEIEEIPGEYIKITFKYEKKK:EINTEELRKEIVEKVKLPLLKPEDIKLEGKDTITITLKIKPEEIELLAKR	1.334002515842926	0.8970748127323398	79.3539810180664	0.6165130138397217	6.615533351898193	7.354484558105469	1.8945846557617188
heterodimer-50-nr2-run1_result_112	13	MSEEEAVARFVEEVKAFLAERLGRELVGPVEVEEVPGEYLLVRIVTEPAP:PLDTEELREELVARFKIPLLKPEDIELSGEDRVLVRLRLRPEDAKLLAER	1.97137898718279	0.8307157092584201	80.6337661743164	0.6638380289077759	6.207701206207275	6.908806800842285	1.2617216110229492
heterodimer-50-nr2-run1_result_112	14	MSPEEALAKFVEEVIAFVGEKLGRELVGELEIKEVPGEYIEVKFTTKPAP:PLNTEELRKEIVEKFKLPLLKEEDIVLEGEETLEVTLKIKPEDVKLIAER	1.4119111620227127	0.9225490509635644	84.47404479980469	0.6782103776931763	5.547662258148193	6.134608268737793	0.9060142040252686
heterodimer-50-nr2-run1_result_112	15	MSPEEALERFVAEVIAFVGEELGRELVGPLEREEVPGEYVKVTFTSEPAP:PLDTEALRQRIVERFQVPGLQPEDIELEGEDTITVTLRIRPEDAEWLARR	1.098301740251299	0.9830807877021279	88.30364990234375	0.7546864748001099	4.579638957977295	5.003446102142334	1.030115008354187
heterodimer-50-nr2-run1_result_112	16	MSPEEALEKFIQEVIDYLSERLNRELVGKLEIKEVPGEYIEVRFISEPKP:MLDTEALRKELVARFKVPLLKPEDIVLEGEERIEVRLRIKPEDIELLAKR	1.829824975805882	0.833345056489527	78.51818084716797	0.649575412273407	6.750220775604248	7.46975040435791	1.1684789657592773
heterodimer-50-nr2-run1_result_112	17	MSEEEALRRFVEEMIAYLGEVLGRELVGPLEVEEVPGEYTLVTFRFEPAP:PLDTEALRAALVERFKLPLLKPEDIRLEGEDTLLLTLRIHPEEARLIAER	1.788115266736102	0.8613912409065353	85.89183044433594	0.7085849046707153	4.887815475463867	5.410236358642578	1.0995255708694458
heterodimer-50-nr2-run1_result_112	18	MTPEEALEKFVERVIAFVGEELNRELVGPLEIEEVPGEYIKVTFTTEPAP:PLDTEALRQRIVERFKLPLLKPEDIVLEGEDTIKVTLKIKPEEIELIAKR	1.4272353800117294	0.9070686348597542	83.42472839355469	0.6610130667686462	5.816754341125488	6.452969551086426	0.9383878707885742
heterodimer-50-nr2-run1_result_112	19	MSPEAARAEFVAEVIAFVAERLGRELVGPLEVEEVPGSHVLVTFRALPAP:PLDTEALRQELVARFKLPLLRPEDIELEGEDTLLVTLRLKPEDLRLLAER	2.254447514558641	0.7554705663439496	79.24456024169922	0.6561565399169922	6.526007652282715	7.223887920379639	1.0371322631835938
heterodimer-50-nr2-run1_result_112	20	MSPEEALEKFVEEVKKFIGEELNKEIVGPVEIEEVPGEYIKVTIYFEEKP:KLNTEELRKKIVEHFKLPLLKEEDIELEGENTIKVTLKIKPEDIELIAKR	1.8313308158962385	0.8282107966198563	84.70298767089844	0.6850351691246033	5.516030788421631	6.13669490814209	1.077148199081421
heterodimer-50-nr2-run1_result_112	21	MSPEEALARFVEEVIAFLGERLGQELVGPLEVKEVPGEYIEITFIFEPAP:PLDTEALRKELVERFKLPLLKPEDIVLEGEDTIKLTLKIKPEDIELIAQR	1.6025498369497846	0.875903285946409	81.71041870117188	0.667975664138794	5.9443840980529785	6.596006393432617	1.2404893636703491
heterodimer-50-nr2-run1_result_112	22	MSPEEALERFIKEVIEFLGEKLNRELVGELKIEEIPGEYIKVEFIFEPAP:PLDTEKLREEIVKKFNLPYLKPEDIKLEGEDTIKIELKIKPEDIKYLAER	1.2253152023706066	0.9184666293929595	87.00242614746094	0.7032116055488586	5.030018329620361	5.5790300369262695	1.0394072532653809
heterodimer-50-nr2-run1_result_112	23	MSEEEALKQFVEKVIKLLAEKLKEEAVGELEIEEVEGEYTLVTFRFEKAP:PLNTEELREEIVKELDVPGLKPEDIILEGEDTILVTLRIKPEDAKWLAER	1.223017301164197	0.936056254905156	82.74732208251953	0.6662801504135132	5.9489970207214355	6.596852779388428	1.1868689060211182
heterodimer-50-nr2-run1_result_112	24	VSPEAAVAAFVARVRAALAARLGQELVGPLEVEEVPGEHVLVRFTSRPAP:PLDAEALRAELVAEFRLPLLRPEDIRLEGEDTILVELRLRPEDAELLARR	1.5254218115659623	0.8674010370341638	71.115478515625	0.595260739326477	7.761800765991211	8.714729309082031	2.259312868118286
heterodimer-50-nr2-run1_result_112	25	MSPEEALKKFIEEIIAFVGEKLNQELVGPLKIEEVPGEYIKITFTFEPAP:ALDTEKLREEIVKKFKLPLLKKDDIILEGETTITITLKIKPEDIELIAKR	1.2951227391324727	0.9109646394458085	82.31499481201172	0.6704188585281372	5.992495059967041	6.590363025665283	1.0450665950775146
heterodimer-50-nr2-run1_result_112	26	MSPEEALEKFVKEIIEFVGEKLNKELVGELEIKEVPGEYIEITFTFKEKP:KLDTEKLKKEIVEKFKLPLLKEEDIELKGEETITITLKIHPEDIELIAKR	1.238436491158381	0.9160173956358889	84.80658721923828	0.6876316070556641	5.651525020599365	6.2371931076049805	1.0042304992675781
heterodimer-50-nr2-run1_result_112	27	MSTEEAIAKFVKEMIEFLGKELGRELVGPLEVEEVPGEYVLVTFRFEPAP:PLDTEALRKRLVEEFKLPLLRPEDIELEGEDTLLLTVRLRPEDAELIAKR	2.07241549411273	0.8153915761021446	79.53218841552734	0.6378278732299805	6.411966800689697	7.132211208343506	1.3794713020324707
heterodimer-50-nr2-run1_result_112	28	MSPEEALERFIEEIINYLGEILNEELVGPLEIEEIPGSHILVKFTYKKKP:MLDTEKIRKELVEKFKLPLLKEEDIVLEGEDTILVTLRIKPEDIKLIAER	1.1899177275409236	0.9124858204487398	71.83745574951172	0.6296467781066895	7.760545253753662	8.511809349060059	1.797799825668335
heterodimer-50-nr2-run1_result_112	29	MSPEEALARFVEEVKALLGEELGRELVGPLEVEEVPGEYILVRFRFEPAP:PLDREALRKRIVERVKVPLLKPEDIVLEGEDEILVELRIRPEDVELLAKR	1.477664789799837	0.8867618122124223	84.47920989990234	0.6975412368774414	5.479660987854004	6.008833885192871	1.01558256149292
heterodimer-50-nr2-run1_result_112	30	MSEEEALEKFIEEVIKFIGEELNEELVGPLEIEEVPGKYIKVTFTFKKKP:MLDTEKLRKKIVEKFKLPLLKPEDIKLEGEDTITVTLNIKPEDAKLLAKR	2.3715043103371363	0.7978238517873955	79.32328796386719	0.6289452910423279	6.8552350997924805	7.618926048278809	1.124849557876587
heterodimer-50-nr2-run1_result_112	31	MSPEEALKEFVEEIKEFIGKKLNEELVGPLEVEEVPGSYTLVKFTFEKAP:PLDTEALRKEIVEHFKVPYLKPEDIKLEGEDKILVELRIKPEDAEYLAKR	1.3108368095907912	0.9153917410311516	85.13204193115234	0.6866152286529541	5.341745853424072	5.874438762664795	0.9854599833488464
heterodimer-50-nr2-run1_result_113	0	ARELLENPEKLPENHMIVEYDVIDPNDPNKVLKTRILLIADGKVYLEEEP:EPLPLPPFKIRKIIITPKMLEEIKKKMSPEWLEQFEKAKAGDPDAEFVLE	5.809556049357194	0.5715746044034408	77.8509292602539	0.6046696901321411	8.07700252532959	9.4080810546875	1.4968265295028687
heterodimer-50-nr2-run1_result_113	1	AEELLARPEELPEKHLIVRYDVIDPNDPNKVLATRTLLYADGKLYLGEEP:PPLPELPFKIRRIEITPAALEELKKVMSPAWLEQFEKAAAGDPEAEFVLR	5.590799595057174	0.6554196123484219	72.12004089355469	0.5677144527435303	9.057013511657715	11.102860450744629	1.4805482625961304
heterodimer-50-nr2-run1_result_113	2	ARERLAKPEELSENHAIIEYDVIDPNDPNKVLRHVIALYENGELILEVDP:PPLPIPPFKIREIRLTPKMIEELEKIMSPEFKEEFKRAAAGDPEATFKLV	5.774673909696417	0.5810744922452846	65.62765502929688	0.4961073398590088	11.177755355834961	13.38880729675293	1.915682077407837
heterodimer-50-nr2-run1_result_113	3	ARELLARPEELPEEHAVVEYDVLDPDDPNRVLRRRILLIAEGEVVLEEDP:PPLPPPPFRIRAVRITPAALERLRKRMSPAFLEEFARAAAGDPESRFELV	7.022587820690305	0.529089788846442	63.892822265625	0.4474349617958069	11.075908660888672	14.080744743347168	4.443398952484131
heterodimer-50-nr2-run1_result_113	4	ARELLANPEALPPKYAVVRYAVIDPEDPDRVLRELILLWAEGKLYLELEP:PPLPPLPFRILEVRLTPEALEELKKILSPEFLRELERAAAGHPEARFELV	4.517735791968055	0.6333791618740983	73.26472473144531	0.634099006652832	8.362604141235352	9.509934425354004	1.1174542903900146
heterodimer-50-nr2-run1_result_113	5	ARELLENPEKLPENHAVIEYDVIDPNDPSRVLKRRILLYADGELILEEDP:PPLPLPPFKIRRVEITPAMAEELAKVLSPEFLAELARAAAGDPDAEFVRV	6.196560165220112	0.5556058371139035	67.85012817382812	0.5453869104385376	9.908912658691406	11.624759674072266	1.2345643043518066
heterodimer-50-nr2-run1_result_113	6	VKELLAQPEKLPENYAIIELDLIDPEDPTRVLRRLTLLYADGKLYLGLEP:PPLPPLPFRVREVRLTPSALEELKKVLSPEFLAELARAAAGDPEARFERV	6.215489755316508	0.5672352249794956	79.74797058105469	0.6623742580413818	6.773837566375732	7.845297336578369	1.3144941329956055
heterodimer-50-nr2-run1_result_113	7	AEELLAQPEKLPERHAIVVYEVLDPDDPDRVLRRRTLVYAEGKLYLGEDP:PPAPEPPRRVLEVRLTPAAAEELRKVLSPAWLAELARAAAGDPAARFVRV	9.68249889939115	0.3328326218926804	54.77522277832031	0.4007282853126526	13.731362342834473	16.917007446289062	6.5096821784973145
heterodimer-50-nr2-run1_result_113	8	AEELLANPEALPAKHAVVEYDVIDPNDPSKVLKRVVLLWADGKLYVGEEP:PPLPPLPFKITAVRITPAALEELAKIMSPEFREEFARAAAGDPEAKFELV	5.724316617139413	0.6191770385861488	59.92277145385742	0.46063271164894104	12.73828125	16.664291381835938	5.691049575805664
heterodimer-50-nr2-run1_result_113	9	AEELLKNPEKLPKNHAIIELDVIDPEDPTKVLKHLTLLYSEGKLYLGIEP:PPLPPLPFRIRRIKITPEKLEELKKILSPEFLEELERAAAGDPEAKFELI	15.255801359779422	0.18273931000346255	49.63621520996094	0.3338194787502289	15.430182456970215	19.84566307067871	8.12942886352539
heterodimer-50-nr2-run1_result_113	10	AEERLARPEELPERHAIVEYDVIDPNDPSKVLARVVLLYENGRLHLGVEP:PPLPPLPFRIREVRLTPAMEEELRKVLSPEWLAQLARARAGHPDARYERV	13.55400280411183	0.1988403017201811	46.12635803222656	0.33659958839416504	16.034893035888672	20.738567352294922	10.43511962890625
heterodimer-50-nr2-run1_result_113	11	AEELLARPEELPPRHAIAEVDLIDPDDPTKVLKRLVLLWAEGRLVVGEEP:PPLPPLPFRIRRIEITPAALAELRERLSPAWLAEFDRAAAGDPEAEFVRV	14.17761764312074	0.21860073191041526	55.72477340698242	0.3787008821964264	14.587299346923828	20.04655647277832	8.525440216064453
heterodimer-50-nr2-run1_result_113	12	ARELLENPEKLPENYAIVELDIIDPNDPNKVLKRLILLYADGKLYLEEEP:PPLPLPPFKIRRIKITPKMLEKLLKILSPEWKEQFAKAAAGDPDAEFVLV	15.599394651148794	0.19371426878235543	57.949886322021484	0.43676072359085083	13.183560371398926	16.66559410095215	3.14349627494812
heterodimer-50-nr2-run1_result_113	13	ARELLAQPEKLPKKHAIVEYDVIDPEDPDRVLERRILLEAEGKLYLERDP:PPLPPPPYRIRRLEITPEMLEELRKRLSPEALEEVERAMAGDPEAEFVLV	5.433696723368897	0.645058790507494	74.96183776855469	0.5932747721672058	8.503521919250488	10.09752368927002	1.1406261920928955
heterodimer-50-nr2-run1_result_113	14	ARELLERPEELPERWAAVEYDVIDPDDPDRVLERKVLLYAEGRLYLGEDP:PPLPPPPFKVRAVRLTPAMAEELRAVLSPEALAELDRAAAGDPDARFELV	5.466289159096395	0.581891498303715	56.66930389404297	0.4142346978187561	14.024568557739258	19.36441421508789	10.237549781799316
heterodimer-50-nr2-run1_result_113	15	ARELLERPEELPEKHAIVRYDVIDPNDPTRVLRHRILLWQEGELILEEEP:PPLPLPPFRIREIRITPEALEELRKILSPEELREFERAAAGDPDARFELV	5.741750622385555	0.5572100052056854	73.03565979003906	0.5659648776054382	8.795857429504395	10.37997817993164	1.5672287940979004
heterodimer-50-nr2-run1_result_113	16	AREMLAKPEELPENHAIVEYDIIDPNDPSKVLRRVILLIADGKLYLEEDP:PPLPLPPFRIREIRITPKKLEELKKIMSPEWLAEFERAAAGDPRAKFVLV	3.264344805422399	0.7239859464578796	66.51195526123047	0.5062576532363892	10.305057525634766	12.89016342163086	1.6849313974380493
heterodimer-50-nr2-run1_result_113	17	ARELLANPEKLPKNHAIVEYDVIDPEDPTKVLRTLIAVYADGKLYLGLEP:PPLPPLPFKIRRVEITPEMLEELRKVLSPEELAELARARAGHPDAEFRLV	10.440657685652067	0.28029073221285	50.71791076660156	0.33879736065864563	15.787787437438965	21.052032470703125	12.809924125671387
heterodimer-50-nr2-run1_result_113	18	AEELLARPEALPATHAIVRFDVIDPDDPDRVLRTLTLLWADGRLYLGEEP:PPLPPPPFRVREIRLTPAALEELRAVLSPEWLEQLARAAAGDPDARFVRE	6.8505610074969	0.5851480922295911	77.5703353881836	0.6362340450286865	7.597346782684326	9.204509735107422	1.1617405414581299
heterodimer-50-nr2-run1_result_113	19	ARELLANPEALPERHAVVEYDVLDPDDPDRVLRRVILLWAEGKLYLEEDP:PPLPPPPFRIRALRITPAALEELRAVMSPEFLAQFDRAAAGDPEARFELV	5.892423058368859	0.6371421000814612	80.25846862792969	0.6396738290786743	7.270514488220215	8.799517631530762	1.1050420999526978
heterodimer-50-nr2-run1_result_113	20	ARELLANPEALPANHAIVELDVLDPDDPTRVLATLTLLWADGKLYLGVSP:PPLPLPPFRIRRIEITPEALEELKKIMSPAWLAQFARAAAGDPAATFRLV	6.276554762260307	0.5686665454073188	77.20122528076172	0.6404865980148315	7.615535736083984	9.090785026550293	1.071770429611206
heterodimer-50-nr2-run1_result_113	21	ALERLKQPEKLSKKHMIVRYEVIDPNDPNKVLKTVILLYEEGKLILGEEP:PPLPLPPFRITRIEITPEMLEEMRKIMSPEWLAQFDRARAGDPNAEFVLV	9.512469414469383	0.31543989256689126	57.23947525024414	0.34655773639678955	15.057037353515625	20.45261573791504	9.92223072052002
heterodimer-50-nr2-run1_result_113	22	ARELLERPEELPETHAIIEYDVIDPNDPNKVLKHRILLIAEGKVYLEEEP:EPEPLPPFKIRRVRITPKALEILKKILSPEFLKELERAAAGDPDAEFELV	5.591196176505668	0.6045897010555003	70.45469665527344	0.5462528467178345	9.138516426086426	10.77363395690918	1.9513952732086182
heterodimer-50-nr2-run1_result_113	23	ALERLERPEELSEKHAIVEYDVIDPEDPNRVLRRLIALYEEGKLHLGLEP:PPPPPPPFRILRIEITPEMLEELKKIMSPEFLEQFERAAAGDPEAEFEEI	14.671079225556085	0.16169801689475938	51.33543014526367	0.3091742992401123	15.40536880493164	19.632997512817383	8.110557556152344
heterodimer-50-nr2-run1_result_113	24	ARELLARPEELPETHAIVEYDVIDPNDPTKVLERRILLWADGRLVLEREP:PPLPPLPFRIRRVRLTPAALAELAAVLSPAFRAELARAAAGDPEARFELV	2.4505170299434167	0.809794189395012	72.23992156982422	0.6196260452270508	8.428729057312012	9.575172424316406	1.4033453464508057
heterodimer-50-nr2-run1_result_113	25	ALERLARPEELSPRHAVVEYDVLDPDDPSRVLARRVLLWEDGRLHLGEEP:PPLPPLPLRIREIRLTPAALEELLKRLSPAWRAEFARAAAGDPAARFELV	4.560548316842738	0.550435667545161	54.49920654296875	0.37732601165771484	13.612096786499023	17.217424392700195	4.504715919494629
heterodimer-50-nr2-run1_result_113	26	AEELLANPEALPPRHAIVEYDVLDPEDPTKVLRRRTLLWAEGELVLGEEP:PPLPEPPFRIRRVRLTPAAEEELRAVLSPAWLAELERARAGDPEATFERV	1.9359883047074926	0.8468645378852132	81.67276000976562	0.6934152245521545	6.3652729988098145	7.129948139190674	1.2172930240631104
heterodimer-50-nr2-run1_result_113	27	AEELLAKPEKLSKKHAIIEYDVIDPNDPNKVLKRRILLIQDGEVILGEEP:PPLPEPLFKITEIKITPEMEEELKKIMSPAFLEEYERAKAGHPDSKFVLV	9.075408970018076	0.2838213899210029	51.557518005371094	0.31889796257019043	15.537946701049805	20.202011108398438	9.877435684204102
heterodimer-50-nr2-run1_result_113	28	ARERLERPEELSPRHAIVEYDVIDPNDPNKVLRTLILLYEDGRLHLELEP:PPEPEPPRRIREIRITPEMEEELRKIMSPEWLKEFERAKAGHPDAKFELV	13.768152218754386	0.17527340152913687	53.612030029296875	0.35217559337615967	14.884376525878906	19.019351959228516	8.868453979492188
heterodimer-50-nr2-run1_result_113	29	ARELLARPEALPENHAIVRYEVLDPDDPTKVLATRTLLIADGRVYLEEDP:PPEPPPPFKIREIRLTPAMLEELRKVLPPEWLAQFARAAAGDPDARFVLD	5.38287394637092	0.6286476489701167	61.5582160949707	0.43405261635780334	12.208237648010254	16.27857208251953	6.893309116363525
heterodimer-50-nr2-run1_result_113	30	ARELLARPEELPKKHLIVELDVIDPEDPNKVLRRLIVLIAEGKLYLELDP:PPLPLLPFRIRRIEITPEMEEEIRKIMSPEFLEQFERARAGDPEARFVLV	5.569958577035757	0.5718661968337312	55.67323303222656	0.3666464388370514	13.890724182128906	18.731956481933594	9.29147720336914
heterodimer-50-nr2-run1_result_113	31	ALELLARPEELPEEFAVVRYLVLDPEDPTRVLAERVLLYAEGKLYLGEAP:PPAPPPPRRITEVRITPAMLERLAKVLSPEWLREFARAAAGDPEATFELV	10.288968429364425	0.2548972706410951	50.30930709838867	0.35637831687927246	15.488722801208496	20.7623233795166	10.703723907470703
heterodimer-50-nr2-run1_result_114	0	MPPAAVQRLRELAEQALAGRDPAAVARFLEAFETLETEGWAAAAAALGAA:AAAAALPAAVQALLAVLEQGVAAGVFSEETLARLRALFEADLAAQAAAAA	1.5562697470353848	0.9336729640541281	84.96670532226562	0.7144298553466797	4.84444522857666	5.741282939910889	1.6572717428207397
heterodimer-50-nr2-run1_result_114	1	WDPAALRRLRALAEEALAGRSPAARERFRAALDTWLTEGPEAAAAFLDAA:AAAAAFPAAAAELLAVLEEGVRAGVFSEAELARLRAALDAELAAQKAAAA	1.6328736821542311	0.9395106768099984	85.86404418945312	0.7251403331756592	4.6567606925964355	5.656286239624023	1.6177315711975098
heterodimer-50-nr2-run1_result_114	2	MPPEALRRLRELAERANAGEDPGAVERFLEALETLRTEGWEAAAAFLNAE:AAAAALPAAAAALLAELERGVAAGVFAPETLAALRALLAEALAAAAAAAA	7.114676018105167	0.2644653292256709	88.817626953125	0.4386339783668518	14.320843696594238	25.393089294433594	17.563037872314453
heterodimer-50-nr2-run1_result_114	3	MDPATVARLRALAEAALAGTSPEAVARFREALRILREEGPAAAAAALGAA:SAAAALPAEVAALLEVLEAGVAAGVFTPEELAALRALFAAELAAQAAAAA	3.421291568739887	0.8219690604719659	83.41017150878906	0.7032581567764282	5.497536659240723	6.604573726654053	1.4998652935028076
heterodimer-50-nr2-run1_result_114	4	MPPEAVRRLRELAERALAGEDPEAVARFREALATLRTEGWEAAAAFLGAE:AAAAALPAAVAELLEVLERGVAAGVFTEEELAEFRALAEAELAAAKAAAA	1.4643949059104182	0.929747020982897	88.30392456054688	0.7519721984863281	4.108002185821533	4.864704132080078	1.3315446376800537
heterodimer-50-nr2-run1_result_114	5	MDPAAVAKLRELAEAALAGEDPEAVARFREALDTLETEGPEAAAAFLNAT:AAAAALPAAVAELLAVLEAGVAAGVFTPEELERLRALFAAEIAAAKAAAA	1.4883475077388324	0.9256564455807371	85.87342834472656	0.7146214246749878	4.536399841308594	5.47549295425415	1.6037373542785645
heterodimer-50-nr2-run1_result_114	6	MDPAAVERLRALAEEALAGRAPEAVARFRAALATWLTEGWDAAAAFLNAE:AARAALPAAVARLLAVLEEGVAAGVFTPEELATLRAAAEAELAAARAAAA	1.7140007186566983	0.8730968513305464	83.39405822753906	0.7033441662788391	5.114758014678955	6.35314416885376	1.9015328884124756
heterodimer-50-nr2-run1_result_114	7	MPPEAVERLRELAERALAGEDPEAVERFREALEILLTEGWEAAAAFLNAE:AAAAALPEAVARLLEVLERGVEAGVFTEEELERLKALFEADIAAEKAAAA	1.749386336409635	0.8830828216878515	86.60337829589844	0.7232844829559326	4.647739887237549	5.676497459411621	1.8631149530410767
heterodimer-50-nr2-run1_result_114	8	MDPKAIKRLEELAKEALAGKSPEAVKRFREALETWLTKGPEAAAAFLNAE:AEAEEAPKAVEALLKVMKEGVKAGVFSEEELKTAEAAFKKELAAQKAAAA	1.4261620794347682	0.9257694150544745	86.34130859375	0.703149676322937	4.87105131149292	5.706191539764404	1.7631239891052246
heterodimer-50-nr2-run1_result_114	9	MPPEAVERLRELAEEAVAGESPEAVERFLRALEILETEGWEAAAAFLNAT:AAAEALPEAVEALLEVLEEGVELGVFSEETLARLRALFEAELAAARAAAA	1.5809869581334464	0.9290554451804508	86.56898498535156	0.7320693135261536	4.580342769622803	5.549253940582275	1.5681027173995972
heterodimer-50-nr2-run1_result_114	10	MDPAAVRRLRALAEQALAGEDPAARERLLAALDTLLTEGEAAAAAFLGAA:AAAAALPAAVAALLAVLRQGVEAGVFTPETLARLEAHFAAALAAAAAAAA	1.7030689865457183	0.896568124652063	83.22594451904297	0.6888234615325928	5.304521083831787	6.703794956207275	1.9901584386825562
heterodimer-50-nr2-run1_result_114	11	MDPRAVAKLRELAEEAVAGKSPEAVKRFREAFKILKEKGWEAAAEFLNAK:AEAAAFPEEVARLLEVMEEGVEKGVFSEEELKEAEKLFKEEIAAMKEAAA	1.4941542922948732	0.9218482475897603	85.42021942138672	0.6992357969284058	5.071125030517578	6.064194202423096	1.6219491958618164
heterodimer-50-nr2-run1_result_114	12	MDPAAIARLEALAREALAGRSPEAVERFRRALAIWEEEGAAAAAEFLGAE:AAAEAAPAAVAALLAVLREGVEAGVFSPEELERLEALFAAELAAERAAAA	1.4045545064836544	0.9515022148067103	87.14669036865234	0.7493041157722473	4.437453746795654	5.212971210479736	1.3140678405761719
heterodimer-50-nr2-run1_result_114	13	MDPAAIARLRDLAEQALAGKDPAAVARFREALATWRERGPEAAAKFLNAE:AAAAAAPAAAAALLAVLEQGVAAGVFDPAELAELRALLAEELAAAAAAAA	1.4223540997185131	0.9357294157576997	82.3460693359375	0.6651308536529541	5.498817443847656	6.723870754241943	1.698243260383606
heterodimer-50-nr2-run1_result_114	14	MDPAAVARLRDLAEAALAGESPEAVAAFRRALDILETEGWAAAAAALNAA:AAAEALPAAVAALLAVLEAGVEAGVFTPEELARLRALFAAELAAAAAAAA	1.6477042537709914	0.9064050836307064	85.71489715576172	0.7212749719619751	4.5211262702941895	5.508230686187744	1.5662972927093506
heterodimer-50-nr2-run1_result_114	15	MKPEAVKRLRELAEEALAGKSPEAVERFREALETWLTEGPEAAAAFLNAT:AAAEALPAEVKALLEVLEEGVEAGVFSEEELRTLEAAFAAEIAAAKAAAE	3.521145010395997	0.8308735230360976	82.80719757080078	0.6670600175857544	5.695461750030518	6.7795939445495605	1.8249225616455078
heterodimer-50-nr2-run1_result_114	16	PPVAAVERLRELAEAALAGRDPAARERLLAALETWLTEGPAAAAAFLGAA:AAAAALPAAVAALLEVLEAGVAAGVFDEETLARLRAAAEAALAAAAAAAA	1.7420439792592266	0.8666264362978137	78.57744598388672	0.6391012072563171	6.2999796867370605	8.313047409057617	2.3816487789154053
heterodimer-50-nr2-run1_result_114	17	MDPAALRRLRELAERALAGEDPAAVERFRAALATWEAEGPAAAAAALGAA:AAAAAFPAEAAALLEVLERGVAAGVFTEEELERVRALLAREAAAAAAAAA	1.5215168649298811	0.9284605708049185	90.85076904296875	0.8048255443572998	3.4886422157287598	4.002732276916504	1.2086122035980225
heterodimer-50-nr2-run1_result_114	18	MPPEAVERLRELARRALAGESPEAVEAFRRALRVWREEGPEAAAAFLGAA:SAAAALPAAAEALLEVMRRGVEAGVFSEEELEELRALLEAELAAQAAAAA	1.0185085568307388	0.945334643367776	92.34516143798828	0.8111321926116943	3.3222272396087646	3.8139119148254395	1.1826057434082031
heterodimer-50-nr2-run1_result_114	19	MDPAAIARLRDLAEEALAGRSPEARAAFRRALELWRTEGPAAAAAFLGAA:AAAAAAPAAVAALLEVLEEGVEAGVFSPEELAELRALFEAELAREKAAAA	1.0007804820814494	0.9356501918519001	85.95166778564453	0.7318278551101685	4.777351379394531	5.772842884063721	1.5222110748291016
heterodimer-50-nr2-run1_result_114	20	MDPAAVKRLRDLAEEAVAGKSPEAVKRFREALEILRTEGWEAAAAALNAT:AASEALPKEVKELLKVLEEGVEKGVFSEEELEELRALFEKEIAEAKAAAA	3.4835717885565214	0.8317171695100076	85.3532485961914	0.7017919421195984	5.23773717880249	6.184544086456299	1.5309969186782837
heterodimer-50-nr2-run1_result_114	21	MDPAAVARLRDLARRALAGESPEAVARFREALRILLEEGPEAAAAFLGAE:AAAAALPAAVAELLAVLDRGVAAGVFTPEERAALRAHFAEALAAAAAAAA	1.6348205722615166	0.884393365834914	82.80416107177734	0.6962847709655762	5.347801208496094	6.940878391265869	2.604806900024414
heterodimer-50-nr2-run1_result_114	22	WPPEAVRRLRDLAERALAGEDPAARERFLAALDTWRTEGPEAAAAFLNAE:SAREALPAEVAALLAVLERGVAAGVFSPETLAALRALAEAELAREAAAAA	3.4924523799410276	0.8188173984838052	88.52517700195312	0.7817214727401733	4.322632789611816	5.183392524719238	1.2290081977844238
heterodimer-50-nr2-run1_result_114	23	WDPAAVARLRDLAKEALAGRSPEAVERFREALDTLRTEGPAAAAAFLGAA:AAAAALPAAVAELLAVLKEGVAAGVFTEAELAELEALFAAELAAARAAAA	1.400874939025777	0.9346441019523613	80.9684829711914	0.674796462059021	5.592782497406006	6.9349188804626465	1.9747105836868286
heterodimer-50-nr2-run1_result_114	24	MPPEAVARLRDLAEEALAGESPAAVARLREALAILREQGWAAAAAALNAA:AAAAALPAAVAALLAVLEEGVAAGVFTEEELAELRALFAQDLAAQAAAAA	1.6974124916457494	0.9057518395721452	85.8139419555664	0.7161859273910522	4.655447006225586	5.767823696136475	1.828972578048706
heterodimer-50-nr2-run1_result_114	25	MDPEAVRRLRELAEKALAGEDPAAVERFLAALETWLTKGPEAAAAALNAA:SAAEALPEEVEALLEVLEKGVEAGVFDEETLETLKAAFEEELARQKAAAA	1.6429382306509097	0.9096748192194624	84.71607208251953	0.6950595378875732	4.943143844604492	6.0484395027160645	1.6050348281860352
heterodimer-50-nr2-run1_result_114	26	MKPEAVRRLRELAERALAGEDPEAVARLREALDILLTEGEEAAAAFLGAE:AAAAAFPEEVAALLAVLERGVEAGVFSPEELATLRAYFEAAIAAAKAAAA	2.2479672734603637	0.8682316750689574	82.61290740966797	0.6962568759918213	5.6523003578186035	6.916987895965576	2.0175838470458984
heterodimer-50-nr2-run1_result_114	27	WDPAAVARLRALAEQALAGEDPAAVAAFRAALATLRAEGPAAAAAALGAA:AASAALPAEVARLLAVLEQGVAAGVFSPEELAALRALFEAEIAAQKAAAA	1.5844683471941554	0.9138543632644317	79.23731231689453	0.6616611480712891	6.271182537078857	7.708724498748779	1.8623028993606567
heterodimer-50-nr2-run1_result_114	28	WDPAAVARLRELAERALAGEDPEAVARLREALDTWLTEGPAAAAAALGAA:AAAEALPAAVAALLEVLERGVAAGVFTPEELDRFRALAAAELAAQKAAAA	1.5977303431865322	0.9183141393462005	81.64924621582031	0.6773473620414734	5.656386852264404	7.141861915588379	2.0566649436950684
heterodimer-50-nr2-run1_result_114	29	MPPEAVRRLRELAEKALAGKSPEAVERFREALDILETEGWEAAAAFLNAE:AELEAFPAEVRRLLEVLEKGVEAGVFDEETLERLRALFEREIAAMKAALA	1.5415889156816858	0.9361455805719672	85.2958755493164	0.7279819250106812	5.222811222076416	6.080513000488281	1.4810069799423218
heterodimer-50-nr2-run1_result_114	30	MDPAAVARLRALAEAALAGEDPAAVAAFRAALDIWETEGPEAAAAALGAA:AAAAALPAAAAALLAVLEAGVAAGVFSEEELARLRALLEAELAAARAAAA	6.645827718725394	0.3004520356639421	81.27046966552734	0.422696590423584	14.832883834838867	25.084644317626953	16.503807067871094
heterodimer-50-nr2-run1_result_114	31	MDPAALARLRALAEEALAGKSPAAVAAFRRALDIWLAEGPAAAAAFLGAA:AAAAAFPAAAAALLAVLEEGVAAGVFSEAELARLRAALAAELAAAAAAAA	1.4982732861800758	0.9285797174578208	85.52704620361328	0.7308719158172607	4.610986709594727	5.598403453826904	1.6537573337554932
heterodimer-50-nr2-run1_result_115	0	ELPLPNLKSEGEVELEGHVVKYKITIDLENKTVVKETEFNGEKEIEVIKP:EEEEEEKKEEEEEEKKLLEELLKIFNELKEKMPEEGLKKARELIEEEKKK	12.933504783725134	0.15248603770726646	79.16742706298828	0.380697101354599	17.080190658569336	26.496719360351562	19.376983642578125
heterodimer-50-nr2-run1_result_115	1	PAPAPALEARGEVEKDGVTVKYVIRIEPETRSVVVETEVDGKLTKRVLRP:GLAAALEALRRAAEEAERAALLATAAAVEAQAPAEALALAEARIAAEEAA	9.635729198339545	0.16117797429180705	82.19230651855469	0.3723774552345276	17.375165939331055	27.68871307373047	21.284574508666992
heterodimer-50-nr2-run1_result_115	2	AAPAGHLEARGTVELDGVTVTWTLRIDLAAQAVLVDTVVDGRRTRTVVRP:AAAALAAAAAAAAAAATLAALLATFAALAAALPLAAEARARALIAARLAE	4.021247173080837	0.6782627365190506	72.5755386352539	0.4867718517780304	11.037453651428223	15.279932022094727	6.455953598022461
heterodimer-50-nr2-run1_result_115	3	AAPSAHLEARDTVELEGVTVESRLRLDLERREVLVETTVDGETTREVLRP:AAAAEAAARAAAERAAARAALLATFAELAAALPERARALAEALIEQRRLA	3.263420346984944	0.7386007241806137	87.90586853027344	0.6892387270927429	5.80594539642334	6.732767581939697	1.3604252338409424
heterodimer-50-nr2-run1_result_115	4	APELPDLEYEGEVELEGVVVRYRLEIDLENREVRLTVEVNGEVREEVLRP:AEEEEEEEEKAREEEEERRRLLETFERLKEEMPERGRALAEALIAARRAA	1.835299101180769	0.8752810852025951	83.6794204711914	0.621817946434021	7.164504528045654	8.179898262023926	1.5602184534072876
heterodimer-50-nr2-run1_result_115	5	ALPAPALRREGEVRLDGVTVRYRLEIDLERREVVVREEVDGVLEERVLKP:AAAAEAARAAAEAAARELAELLAQFAALAAELPARAQARAEALIAAREAA	2.7673581428114327	0.7972878624121954	86.59114837646484	0.6808856725692749	6.043385982513428	6.99888801574707	1.4047303199768066
heterodimer-50-nr2-run1_result_115	6	PEPLPHLRHESEVELEGIVVRSRLEIDLAERTVRVLLEVNGERRERVLRP:AALAEAAAAAAAAAAAERAALLALFARLAAELPEEARKIAEELLRRREEE	12.23596041518465	0.2320205553405042	75.19989776611328	0.3924790024757385	14.205164909362793	21.615558624267578	13.429418563842773
heterodimer-50-nr2-run1_result_115	7	PEPAGHLEARGRVELEGITVESVIRIDLARREVVVETVVEGERTLEVLRP:AELEEELRRREEEEAELRARLLATFEELRAALPERARERAEALLAARRAA	11.990053636338933	0.1726258816984536	86.76710510253906	0.3858727216720581	16.208961486816406	26.935426712036133	18.727027893066406
heterodimer-50-nr2-run1_result_115	8	PEPAPALRREGTVELNGITVRSVIRIDLERRTVLLETEVNGERTLRVLAP:AAAEEERRRAAEREAAERARLLALAAALAAAAPEEGRRLAEELIRERERA	12.814798157942732	0.19579958225770167	75.43711853027344	0.37121278047561646	15.429676055908203	24.070398330688477	14.728635787963867
heterodimer-50-nr2-run1_result_115	9	SPPSLHLLSKTEVKLEGIEVKSEIEIDLENRTVRVLVEVNGKKTEIILEP:EEEEEEERRRREEEEERLAELLEIHERLKEEMPERGLKLAKEEIEKRLKE	16.869158113190288	0.07069644131918358	80.23908233642578	0.3664124310016632	18.007858276367188	28.269775390625	21.62027359008789
heterodimer-50-nr2-run1_result_115	10	PAPAPHLEWRGTVELDGVTVEYVLRIDLAARTVLVETTVDGERTLEVLAP:AAAAAAAAAAAAAAAAALAALLARFAALAAELPARGLALAKELIAARKAA	3.9251926726415247	0.7070651982466255	82.07843780517578	0.6328892707824707	7.094677925109863	8.508443832397461	1.8893637657165527
heterodimer-50-nr2-run1_result_115	11	PPPLPHLRREGTVELDGVTVRYVLRVELERRTVVVEVEVEGERRLEVLRP:AAAALEAARAALAEAAELARLLAVFERLAAELPARALARARALVAARRAA	4.044483368150312	0.6441150995220835	77.72489929199219	0.5571538805961609	8.548274040222168	10.411913871765137	2.345365285873413
heterodimer-50-nr2-run1_result_115	12	AAAAADLERRGEVRLAGVEVRYVLRVDLARRTVLVEVEVNGELRRRVLAP:AAAAEEELAAAAAAAAERAALRATFAALAAAMPAEGRALAEALIAEREAA	21.181372226415736	0.04814836786381557	68.20438385009766	0.39239397644996643	13.997032165527344	20.451078414916992	10.84854793548584
heterodimer-50-nr2-run1_result_115	13	PLPLPHLESEGEVELNGNVVKYKIIIDLENKSVIVITEFNGKEEKEVIKL:DEALEELRRALEEELETREKLLKIFEELEKKLPEKAKELAEKAIEEEKKK	4.438135623097771	0.5731238820772164	68.13908386230469	0.41375482082366943	14.482486724853516	19.86486053466797	9.552454948425293
heterodimer-50-nr2-run1_result_115	14	AEEESDLESKTTVEENGVTVKSTLKIDLENKTVLETTEVNGEKTETVIKL:EEEEEEEEEEEREEEELLEELLKIFEEKKAKKPEEAKAKAKALIAAEKAA	2.368926218036245	0.8543372117977647	81.58783721923828	0.5947567820549011	7.961996078491211	9.183432579040527	2.0598669052124023
heterodimer-50-nr2-run1_result_115	15	APAAPALLARGTVELDGVTVEWELRIDPEARAVLVTRTVNGETTREVLAP:AAAAAAAEAAAAAAAAERAALLARFAALAAALPAEGLALAEALVREERER	5.035748404729303	0.5114583080932952	71.94766998291016	0.4703764319419861	11.685114860534668	16.698617935180664	6.791300296783447
heterodimer-50-nr2-run1_result_115	16	EEPEPNLLARSRVELDGIVVESEIRIDRERREVIVRTRVNGELREEVIRP:EEEEEEEEEEEEEEEEEEEELLAIFARLVAELPARARALAEALLAAERAA	3.6028666205077493	0.7467765518265594	85.77159881591797	0.6748436689376831	6.190301418304443	7.13757848739624	1.5328559875488281
heterodimer-50-nr2-run1_result_115	17	EEESEHLRLEGKVELEGIVVEYVIEIDLENRTVLVRTKINGELEEEVLEP:SAELEELLARRLEELRRREELLARFAELAERLPEEGLERAKALIEEERKR	13.82425358059638	0.11190358514747109	77.12871551513672	0.3503354787826538	16.97977066040039	26.7465763092041	19.52237319946289
heterodimer-50-nr2-run1_result_115	18	PPPAAHLRWEGEVELEGHTVRSVLEIDLERRTVVVTREVDGERTERVLKP:EEEELEERERAEEERRLRAALLATFEALAAALPAEAEALARALVAEERAR	18.785128201197782	0.08512142572286083	74.5362548828125	0.42299407720565796	14.312686920166016	21.443416595458984	12.408384323120117
heterodimer-50-nr2-run1_result_115	19	EEEEENLESEGTVELNGITVKYKIEIDEEEETVKVTKEINGEVTEEIIEP:EAEEEEREEAEEEEEELEEELLEIFEELKEKLPEEGLALAQALNEQRKLA	14.368432661512948	0.11382828168819994	81.02537536621094	0.3799397945404053	17.535327911376953	27.58650779724121	19.58329963684082
heterodimer-50-nr2-run1_result_115	20	EPPLPNLKAEGKVELDGIEVKYEIEIDLENETVKVTIEVNGEKKEIVIKL:EEEEEEREREEREREERLAKLLEIFEELKKKLPEIGLKLAKELIEERKKK	4.030061760601847	0.6475687331522478	75.13844299316406	0.4909919500350952	10.15628433227539	12.425175666809082	4.778065204620361
heterodimer-50-nr2-run1_result_115	21	PPPAAHLRARTEVRLEGVEVRSEIIIDLERREVLVLTEVNGEERREVLRP:EEEEEERREEEERRREELEELLATFRRLEEELPARARALAEALIAEERAR	3.073510028768938	0.7545180193917145	85.37637329101562	0.6368175148963928	6.561310768127441	7.666654109954834	1.395794153213501
heterodimer-50-nr2-run1_result_115	22	PAPAPALTATGEVELDGVTVKYTITRDRAAATVIVTVTVNGETTTEVVAP:GAAAAAAAAAAAAAAAAAAALDATFAALAAALPARAKATAQALIEAEKAA	3.275033547176067	0.7101125334738293	79.32393646240234	0.5731907486915588	7.923886299133301	10.344242095947266	3.269463539123535
heterodimer-50-nr2-run1_result_115	23	ALPAGHLEARGEVELDGVTVRYVIRIDLERKTVEVEVEIDGELERRVLKP:AAALAEALAAAEEEAAELARLLETFERLRRELPEEARARAEALIAARRAA	12.81678175635434	0.0919354867759813	85.78260803222656	0.38232532143592834	16.24201774597168	26.90220069885254	18.329570770263672
heterodimer-50-nr2-run1_result_115	24	EEPEMHMEAKGTYEKEGITVKYTIKIDRENKEVLVEKEINGKKTKIVIKL:EEEEEEEEEEEEEEEETEEELLEIFEELKEKMPEEAKKLAEELIKKEKEK	17.724897567480028	0.08577959400238477	63.14777755737305	0.4158724546432495	13.621402740478516	18.75151252746582	9.394807815551758
heterodimer-50-nr2-run1_result_115	25	PLYLPKLESKLTVELNGIVVKSKIKINLEEETVEVEVEINGKTTKIIIKL:EEEEKKAEEEKERKKKRLEELLKIFNELNEKLPKIGKKKAEELIKKEKEK	2.4076754562138336	0.7837451347105749	70.11934661865234	0.3804856240749359	14.403212547302246	20.05023765563965	10.522008895874023
heterodimer-50-nr2-run1_result_115	26	AEEEEDLERKTEVELDGITVKSVLRIDLENKTVLVEVEVNGEKTEIVLRP:ALEELEERRRREEEEETRRRLLEKFRELAARLPEEARARAEALAAERAAA	14.137681830124546	0.09076500518523664	82.53599548339844	0.3396218419075012	17.527143478393555	28.210525512695312	18.065473556518555
heterodimer-50-nr2-run1_result_115	27	EPESMNLLSKGEVELEGITVKYEIEIDLENKTVKKTTEVNGEKKEEVIKP:EEEEEEEEEEEEEEEKLLEELLETFKKLKEEAPKEGLAKAKALIEKRKKA	2.4141355839577354	0.8048622579769674	80.35501098632812	0.5771445035934448	8.473660469055176	9.606878280639648	1.815671443939209
heterodimer-50-nr2-run1_result_115	28	PLPLPNLLSEGEVELNGNVVKYRIEIDLETLTVRVTLEFNGKTTERVIRP:GLLLPLLLLAALGALLSLAALLATFAELNAQLPKEAEALAKAANAAELAA	3.998516621932637	0.630991983242321	68.38365936279297	0.39098313450813293	15.26648998260498	21.096271514892578	10.853145599365234
heterodimer-50-nr2-run1_result_115	29	EEPALHLEAEGEVELEGVTVKYRIRIDLEEETVLVEREVDGELTREVLRP:EEEELRRLLEEEERRRRLAALLARAAELAAALPAEALAEARARIAARRAA	3.043316529390746	0.7754544035278929	84.41400146484375	0.6153395771980286	7.2638044357299805	8.706893920898438	2.561084270477295
heterodimer-50-nr2-run1_result_115	30	PAPAPDLEARGVVELEGVTVRYTIRIDRAAATVVVEVEVDGERERRVIAP:GALLEALARALAEAAAREAALRATFAALRAALPAEAEARARALIEAERAA	16.128319596532723	0.0889574931598825	82.6763687133789	0.39352846145629883	16.756336212158203	26.34451675415039	18.281566619873047
heterodimer-50-nr2-run1_result_115	31	EEPEEELESEGEVELEGVTVKYKITIDLENKEVIVEIEVNGKKTKEIIKP:EEEEEEEEEEEEEEEEELAELLAIFEKLKEEMPKKAEEIAKKLIEEEKKK	2.64642705185723	0.7671923491737489	79.75749206542969	0.5879926681518555	7.999560832977295	9.27188491821289	2.808612823486328
heterodimer-50-nr2-run1_result_116	0	KEKLEKFKKEFEEHGRPYFSSQEELEKFWKAWMKFVKKSGSVPAFKEAFK:MLEEAAPELLKAPEEAVEFFLKKLVEWSGSPATPEEIEAFLEKWRKKYFA	3.3305567985131868	0.6216709984021036	68.77033233642578	0.5957205295562744	8.743059158325195	10.453126907348633	2.143207550048828
heterodimer-50-nr2-run1_result_116	1	KEELEKFKKELYEHGKPYFKSDEEFEKFWEAVLKFIKESGSVPAFKEAIK:KLEEAWPELLKFPKEAVIFVLKKLFEWKGSPVTPEELEKFLEKVKKKYFE	2.6367490077403137	0.7213831380637591	79.58296966552734	0.6732762455940247	6.589174270629883	7.806608200073242	1.5017865896224976
heterodimer-50-nr2-run1_result_116	2	SEYLEELRERFREHAEPFFESEEELEEAWEAWLKFLRKSGKVPAFAEAFK:MLEEAWPELLKFPWPAVEFFLRELLKALGGPASPEEIAAFLARLRAKYFA	1.3585991845783851	0.8883366662173066	78.86663055419922	0.7126684188842773	6.460933208465576	7.569920539855957	1.2099822759628296
heterodimer-50-nr2-run1_result_116	3	KAELEAFLEEFRKHAKPYFSSEEEFEAFWNAFLKFLAKSGKVPAFAEAFK:MLEEALPELLKFPKEAVFFFFEKLLEWSGKPVTPEEKEAFLQEFEEKYFA	2.2713116060767877	0.7610942705367235	71.1810073852539	0.6226738691329956	8.272163391113281	9.809528350830078	1.7558963298797607
heterodimer-50-nr2-run1_result_116	4	SALLEAFRAAFRAHAEPHLPSEAALQAAWEAWLEFLRASGAVPAFAAAFA:ALDAALPALLQFPLEAVLWFLGQLLKASGGPVSPEEAAAFRAAFLARYFA	11.044331192874708	0.2423025083308027	52.74818420410156	0.3424447178840637	15.359382629394531	21.060745239257812	9.801481246948242
heterodimer-50-nr2-run1_result_116	5	AAALAAFKADFRAHAAPHFASDAELQAFWDALMAFVAATGAVPAFAAALA:ALDAAAPELLKFPRAAVHWALRQLVAALGAPATPEEVAALLAALDARYFA	2.8338352896643855	0.74160312901398	72.36519622802734	0.6863268613815308	7.498106956481934	8.92023754119873	1.4032269716262817
heterodimer-50-nr2-run1_result_116	6	KEYFEKFVKELYEHGKPFFKSEEEFKEFLEAILEMLKASGSVPAFKEVFK:SLEKALPALLKFPKEAVFFVLEKLLEASGSPVSEEEKEEFLEEFNKKYWA	2.2651108622832656	0.8324762462667821	72.5647201538086	0.6225343942642212	7.7789998054504395	9.384451866149902	1.6599493026733398
heterodimer-50-nr2-run1_result_116	7	KEELEKFKKELYEHGKPFFKSDEEFEEFWNAWLKFLRASGRVPAFREAFK:MLEEALPELLKFPLEAVEFALRKLLEALGRPVSEEEIEEFLEEFRKKYFE	3.131935793510915	0.6775274092383916	83.76087951660156	0.7369667291641235	5.4123005867004395	6.462610244750977	1.3633275032043457
heterodimer-50-nr2-run1_result_116	8	KEELEAFKEEFYEHGKPFFESEEEFEEFWEAVLEMLRKSGKVPAFKEAFK:MLEEALPELLKFPKEAVFFVLEQIFKWLGKPVTPEELQAFLEEFEKKYFA	2.8762896602765866	0.6812641333004145	76.49478149414062	0.648890495300293	7.172107696533203	8.536381721496582	1.656941294670105
heterodimer-50-nr2-run1_result_116	9	AEFFEELRAALRAHAKPYFASQAEFDAFWEAVLAALRAAGAVPAFREAFA:ALDAAAPALLAAPRPAVRFVLRRLLEALGGPASPEEVAALLAALDARYWA	3.4797116180662844	0.7035031296921913	70.22953033447266	0.5896060466766357	9.15962028503418	13.053336143493652	4.066758155822754
heterodimer-50-nr2-run1_result_116	10	KERLEAFRAAFREHAAPYFASQAELDAFWAALLAFIAASGLVPAFAEALA:MLDEALPALLKAPKPAVLFALRELLRALGGPVSPEEEAAFFAAFEARYFA	4.930597336596462	0.46361843091523397	69.19815826416016	0.5725014209747314	8.44752025604248	10.500650405883789	2.6998238563537598
heterodimer-50-nr2-run1_result_116	11	SETLEKFKEELYEHGKPYFSSDEEFEEFWNAGLKMLKASGSVPAFAEAFK:MLEKYLPELLKFPKEAVFFFLKKLLEFKGSEVTEEEIEEFFKEFEKKYFE	11.663496766784961	0.3225871792455334	63.674583435058594	0.45444005727767944	12.532327651977539	18.2026424407959	7.65002965927124
heterodimer-50-nr2-run1_result_116	12	KEFLEAFLKELREHSEPYFKSEEEFEKFWNAWLKMLKAAGKVPAFKEAFK:MLEEALPELLKFPKEAVLFALRKLLEALGGPVTPEEAEAFEAEFLAKYFA	2.537582328339417	0.8140972311131734	79.65734100341797	0.6968933343887329	6.37874174118042	7.5374627113342285	1.4218716621398926
heterodimer-50-nr2-run1_result_116	13	AAALEAFRAALREHARPFFASDAEFEAFWNALLAFIRASGSVPAFRDAIA:SLEEALPELLKFPREAVHFAFRELLKALGSPVTPEEEAAFLARFDARYFA	5.112333124698113	0.710048606163479	80.53263092041016	0.7489359378814697	5.42341423034668	6.298795700073242	1.2412071228027344
heterodimer-50-nr2-run1_result_116	14	AAELEAFRAAFREHAAPHFPSEEALEAFWEAWLAFVAASGEVPAFKEALA:ALEEAAPALLQFPREAVEFALRQLAKALGEPVSPEELAAALEAWRAKYFA	2.507927476990977	0.7311698900082508	70.74832153320312	0.6481066942214966	8.291923522949219	10.29543685913086	1.4845385551452637
heterodimer-50-nr2-run1_result_116	15	AEALAAFRAALRAHGAPYFASEAEFEAFWAAVLEWVRASGSVPAFAAALA:SLEEAWPALAQFPRPAVRFVLRELLRALGSPVSPAAEEAFLAAVDARYWA	2.6191586557572197	0.8390308345153187	75.23763275146484	0.5240316390991211	10.727781295776367	16.638540267944336	6.70334529876709
heterodimer-50-nr2-run1_result_116	16	EEEFAAFLAEFREHAAPFFPSDAALEKFWAALLEAWRASGSVPALAEAFA:SLDAALPALLQFPLEAVLWALRKALEASGSPVTPEEEEAFLEAFLKRYFA	4.713857135154802	0.6213806218819647	68.59225463867188	0.385476291179657	14.517474174499512	22.86611557006836	14.482719421386719
heterodimer-50-nr2-run1_result_116	17	RAALEAFLAALREHAAPYYASEAEFQAFWEDVLAAIAASGGVPAFAEALA:ALDEAWPALLKHPKPAVLFVLRQLIRASGGPATEEEEAAFFAEVEKRYFA	4.467815615783822	0.7485937543969343	77.36746215820312	0.6865978240966797	6.2433342933654785	7.557403564453125	1.4066294431686401
heterodimer-50-nr2-run1_result_116	18	AAALAAFRAELREHGWPHFESEAEFEAFWDDLLAMVAASGEVPAFAEALA:MLEAAWPALARHPREAVHFALRQLVRAKGGPATPEEIAAMLAALDARYFA	8.476102739909454	0.3867844727036831	63.27557373046875	0.46933770179748535	12.82364273071289	19.387866973876953	9.9168701171875
heterodimer-50-nr2-run1_result_116	19	AALLEAWREEFYKHGKPHFKSDEEFEKFWEALLAFLAASGAVPAFAEALA:MLEEAAPELLKFPKEAVFFALRQILRWLGGPVSPEELEAFLARLDKRYFA	3.050113734372638	0.6868425785028072	70.14600372314453	0.6745621562004089	8.447807312011719	9.901487350463867	1.3100085258483887
heterodimer-50-nr2-run1_result_116	20	KEFLEKFKKELYEHSKPFYKSDEEFEEFWNDLLEFLRASGAVPAFRDAFK:ALEEALPALLKHPREAVLFALEQLLKASGGPVSPEEAAAFFAAFEARYFA	2.9373281566178977	0.8142711047734538	77.93531036376953	0.6942228078842163	6.5818586349487305	7.958545684814453	1.3899025917053223
heterodimer-50-nr2-run1_result_116	21	AARLAEFLAALREHGAPHFPSEAAFQAFVDALLAAIAASGAVPAFAEALA:ALEAALPALLKAPLPAVEFALRELLRALGGPVTPEEEAALLAAFRARYFA	1.7620810654694223	0.8594645416791167	77.08309173583984	0.6644211411476135	7.006354331970215	9.484016418457031	1.4359469413757324
heterodimer-50-nr2-run1_result_116	22	AAELAALLAAFRAHARPHFASEAEFEAFWAAWLAMVAASGAVPAFAAALA:MLEAAWPALAAFPREAVHFALRELVRALGGPASPEEEEELFARWDKRYFA	2.0878059523045547	0.8242440405399348	75.9999771118164	0.6963222026824951	6.973074913024902	8.943017959594727	1.3307390213012695
heterodimer-50-nr2-run1_result_116	23	AEALAALRAALREHARPHFASEAEFEAFWEAVLAALRASGGVPAFAAAFA:ALEAAWPALAKFPREAVFFVLRELLRASGGPVTPEEEAAFLAALEKRYFA	3.9533839738742795	0.7726963271641746	72.3510513305664	0.6293948888778687	7.887546539306641	10.2792329788208	1.974165439605713
heterodimer-50-nr2-run1_result_116	24	AELLEKFREALRAHAEPHFASDAEFEAFWAALLAAVAASGAVPAFAAAFA:ALAAAAPALLKAPRPAVEWALRALVAAAGGPATPAAVAAALAAFRAAYYA	7.23388302032906	0.2506400276945162	77.16261291503906	0.4215577244758606	14.403717041015625	23.586483001708984	16.01479148864746
heterodimer-50-nr2-run1_result_116	25	AAALAAWRAALRAHAAPHFASDAEFDAFWEAVLAMLRASGAVPAFRAAFA:MLEEAWPALARAPLPAVEFALRELLRARGAPVTPEEVEAFLAAFRARHFA	3.0618991201933508	0.6783337239635092	76.13407135009766	0.679203450679779	6.902522563934326	8.887142181396484	1.6357777118682861
heterodimer-50-nr2-run1_result_116	26	KEYLEEFKKRLYEHGKPYFSSDEEFEEFWNAVLEMIRASGEVPAFKEAFK:MLEEHWPKLLKFPWEAVEFVLIELMKAKGGPVSPEEIEAFLKKVKEKYFA	2.790368941999413	0.8160280845036797	82.66849517822266	0.7343841791152954	5.448024272918701	6.435869216918945	1.3339391946792603
heterodimer-50-nr2-run1_result_116	27	KELLEEFLKELYEKAKPFLESEEEFEAFWEALLAFLRASGKVPAFAEAFK:MLEKAAPELLKFPKEAVLFALDKILELLGKPVSEEEKEEFFKEFLEKYFA	3.2124286218910894	0.6638711878800145	73.18498229980469	0.6696188449859619	7.726649761199951	9.044382095336914	1.4802212715148926
heterodimer-50-nr2-run1_result_116	28	KEEFEKFKEEFRKHAEPYFSSEEELEKAWNAFIKFLKEKGKVPAFKEAFK:MLEKALPELLKFPKEAVFFFLKKLLKWKGKPVSPEEEKEFLEKFEKKYFE	3.624387039700772	0.6281815894486867	72.87074279785156	0.5629736185073853	8.137206077575684	9.676481246948242	3.4047791957855225
heterodimer-50-nr2-run1_result_116	29	KEVLEKFKKELYEHGKPFFKSEEEFEEFWNAVLDFLRKTGGVPAFQEAFK:ALEEALPELLKFPKEAVEFVLKKIFELTGGEVTPEELEAFLQEFREKYFK	1.418368297428849	0.8912303797280476	76.57034301757812	0.6694064736366272	7.090559005737305	8.418817520141602	1.5611695051193237
heterodimer-50-nr2-run1_result_116	30	AAELEAFLAELRAHAAPFFASDAEFEAFVAALLAAVAAAGAVPAFAAALA:ALEAALPALLKAPLPAVEFTLRALVRARGAPATEAEVEAFLAAFRKRYFA	13.279513255710736	0.23621332214940594	55.384403228759766	0.4129049777984619	13.462178230285645	18.424644470214844	9.430562973022461
heterodimer-50-nr2-run1_result_116	31	KEELEAFKEALYKHGKPHFSSQEEFEAFWNAVMAMLKASGSVPAFAEAFK:ALEEALPELLKFPKPVVHFVLEQILKWKGGPVTPEEIAAFLAAFDARYFA	5.540137819720834	0.6406505249911322	66.99403381347656	0.5676587224006653	9.153610229492188	11.091646194458008	2.5596232414245605
heterodimer-50-nr2-run1_result_117	0	GSPPVIDEEKYKDDPNYVKVPVEQLSILLTEDGEILEKIHHEGFKWVKKP:EEEKLEKIREIATALAEEEFPGQEFELEIEVVRKEGDEVIYRATATKLEP	2.770598621860843	0.7906666928921391	80.28262329101562	0.6024889945983887	9.201626777648926	11.101814270019531	1.2713385820388794
heterodimer-50-nr2-run1_result_117	1	SEPPKIDLSKYKDDPDYVLVPTKLVSLLMTDEGKILEEIEAETYKWVKKP:NEEKLELIKKIAEEEAKKKFPGKEFELKIEIVEKKGDEIIYRATATELVP	3.7746611414814857	0.7204805030885839	80.82404327392578	0.6086163520812988	9.141729354858398	10.94672679901123	1.2499432563781738
heterodimer-50-nr2-run1_result_117	2	GEPPVLDESSYEDNPDYVKVPVELVSWLLTDEGEVLEVLHAETYKWVLKP:EEEKLELIKEIAERRAKEEFPGKEFELEIELVEEEGEEKIWRATALVLKP	5.417023034770929	0.7220500676181401	80.81671905517578	0.5909380912780762	9.078744888305664	10.807083129882812	1.316036581993103
heterodimer-50-nr2-run1_result_117	3	SSPPKIDLSKYKDDPNYVLVKTELLSILLTEDGEILEEIHHETFRWVKKP:SEETLEKIKKIATAKAKEAFPGQKFELKIELVKEEGDEKIYKATAIKLEP	5.728208012048614	0.5537471859344965	83.51963806152344	0.6339229345321655	8.613487243652344	10.45947265625	1.194969654083252
heterodimer-50-nr2-run1_result_117	4	AEPPVLDASSHRDDPDYVLVPARLVSLLLTQDGEVLETLEAETERWVLRP:AAAALERIRALAEAEAARAFPGRPFELRIEEVEREGDRVLWRATATVLEP	4.696550076923706	0.7913291754929405	84.63784790039062	0.6929827928543091	7.441241264343262	8.71136474609375	0.9821653962135315
heterodimer-50-nr2-run1_result_117	5	GSGPEIDQSKYKDDPNYVPVPAELVSLLLTDEGEVLEEEHYKTVKWVKKP:SAEVEERIRRLAEARAREEFPGKEYELEIELVEQEGDRRVWRATATVLIP	1.3195621367434938	0.9229103971342658	84.3857421875	0.6548808813095093	7.264583587646484	8.556865692138672	1.171126127243042
heterodimer-50-nr2-run1_result_117	6	GSPPVIDLSRYADDPDYVLVPTEQVSLLLTDEGEVLATERAEGFRWVKRP:DEERLARIRELAEAEARREFPGREFELTIEVVEKKGDEILYRATALALRP	2.9924976317269762	0.8076337734790351	81.6375961303711	0.6526000499725342	8.637947082519531	10.513472557067871	1.1015093326568604
heterodimer-50-nr2-run1_result_117	7	SEPPVIDESKYENDPDYVKVPTRQVSWLLTKDGELLETIEHEGFRWVKKP:GSAVEERIRALVEARAREAFPGQPFELTIEVVRKEGDEVLYRGTATVLIP	13.50201762169305	0.13672942919246878	66.94664764404297	0.395810067653656	13.028953552246094	18.704387664794922	8.212721824645996
heterodimer-50-nr2-run1_result_117	8	GSPPVIDESKYKDNPDYVKVPVEQLSILLTEDGEVLEEIKAEGEKWKLKP:EEEKLELIREIARKEAEKAFPGKEFELEIELVEKKGDEVLWRATATVYKP	1.8169202251876146	0.874267570696055	81.66569519042969	0.6137217879295349	8.858633041381836	10.401108741760254	1.17344069480896
heterodimer-50-nr2-run1_result_117	9	GEPPVIDASSHADDPDYVLVPTELVSWLLTDDGELLEELRAETERWVRVP:EAAALEAIRALARARAAEAFPGREFELTIELVEKRGDERLWRATATVLRP	5.083561720996479	0.7365280064098279	81.78515625	0.6506979465484619	8.749809265136719	10.574607849121094	1.0463787317276
heterodimer-50-nr2-run1_result_117	10	GSPPVIDQSSHKDDPDYVLVPVEQVSLLLTEDGEILETLHHKGFKWVKKP:EEEKLKKIREIAEAEAKKAFPGQEYELKIEVVKKEGDFVLYRATATKLLP	2.23570971711268	0.8703218818589775	81.0270767211914	0.6293836832046509	8.390146255493164	9.868284225463867	1.2323315143585205
heterodimer-50-nr2-run1_result_117	11	SSPPVVDLSAYADDPTYVLVPVRQVSWLLTQEGEILETIEHEGFRWVRVP:EEETLELIKRIATERAEAEFPGQPFELTIELVKKEGDEVIYRATATALLP	11.77293966599955	0.23213450962150708	67.17445373535156	0.4550660252571106	14.281084060668945	20.810522079467773	6.558943748474121
heterodimer-50-nr2-run1_result_117	12	GSIPVIDESAYKDDPDYVKVPVRQVSLLLTEDGEVLETLEGEGYRWVRRP:AAAREELLRALARAAAEEAFPGRPFELTIELVEREGDRVLYRATATALEP	1.4734620331002515	0.8909786462407914	83.71878814697266	0.6719523668289185	7.303242206573486	8.686908721923828	1.0261040925979614
heterodimer-50-nr2-run1_result_117	13	PSPPAIDLESHRDDPRYVLVPVRQVSLLLTQDGEILETVEAEGERWVLLP:AAATEERIRALARAAAAAAFPGREFELTIEVVEQKGDEVLYRATALELLP	3.5319868246276163	0.8300554449989537	81.28693389892578	0.6472185850143433	8.248591423034668	9.837796211242676	1.0920498371124268
heterodimer-50-nr2-run1_result_117	14	SDPPEIDQSKYKDDPNYVLVPTRLVSWLLTEEGELLEELEAETFKWVKKP:AEEARARIEALARARAAERFPGQEFELTIEEVEREGDRVVWRATATVLKP	3.7821612779420732	0.7415407896222789	82.53641510009766	0.6306861639022827	8.665359497070312	10.488653182983398	1.0885717868804932
heterodimer-50-nr2-run1_result_117	15	PEPPVPDQSRYKDDPRYRLVPTESLSWLLTQDGELLEELHAEGFRWVLEP:SAATLARLEALARARAAEAFPGKEVELRLELVRREGDEVLYRATALALEP	5.454043694094137	0.6539323785278666	82.14454650878906	0.6633387804031372	8.274065017700195	9.92860221862793	1.0093506574630737
heterodimer-50-nr2-run1_result_117	16	GSIPVVDLSSYKDDPDYVLVPTRQLSLLLTEDGEVLEEIEGEGFRWVKRP:SAEKLARIRALATARAAEAFPGQPFTLTIEVVRREGDEILWRATATALLP	2.509116045787473	0.8524272164265466	85.03900146484375	0.7042844891548157	7.216015338897705	8.468462944030762	0.9465049505233765
heterodimer-50-nr2-run1_result_117	17	GSPPVIDEETYKDDPNYVKVPVEQVSILLTENGEILETEHAEGYKWVKKP:AEEKLERIKKIAEEIAKKEFPGEEYELTIELVEKKGDKVLYRATATKLKP	3.3263983206708936	0.7983930126182834	79.16407012939453	0.5869929194450378	9.426459312438965	11.313641548156738	1.199705958366394
heterodimer-50-nr2-run1_result_117	18	PEPPAIDQSRYADDPRYVKVPVRLLSLLLTDRGEVLERLEAEAERWVLRP:AAAALAAIEALARAAAEAAFPGKEFELDIELVEREGDRVLYRATALVLEP	2.566523405786839	0.8636890209708254	82.56961059570312	0.6542195081710815	7.760776996612549	9.646260261535645	1.2363659143447876
heterodimer-50-nr2-run1_result_117	19	SSPPAIDASAYEDDPDYVLVPVEQVSWLLTDDGEVLEVVRAEGERWVLVP:AEAARAAIEALARARAAEEFPGREFELTIELVAREGDRVVWRATATVLRP	3.6978937636488904	0.7237168456202222	75.28241729736328	0.6271430850028992	10.094807624816895	12.521295547485352	1.1657236814498901
heterodimer-50-nr2-run1_result_117	20	GNPPVIDESSHEDDPNYVKVPTKLVSWLITENGEILEEEHYETYKWVKVP:EEEKLKKIKELAEKKAKEKFPGKEYKLEIKVVKKEGDEIVYKATATELIP	6.500543151210166	0.6385863155626805	81.2333984375	0.596194863319397	8.889164924621582	10.799539566040039	1.2997186183929443
heterodimer-50-nr2-run1_result_117	21	GSPPEIDLSSYEDDPNYVLVPTELYSILLTENGEILEEIEHKSFRWVKKP:DEEKEKLIKEIAEKKAKEKFPGEEYELKIEVVSKEGDKIIYKATATKLIP	4.135243006157535	0.7401901170548644	80.11162567138672	0.5965045690536499	9.41627311706543	11.315918922424316	1.2241220474243164
heterodimer-50-nr2-run1_result_117	22	SEIPEIDLSKYKDDPDYVLVPVEQLTILMTQDGEILEEIHGEGYKWVKKP:EAETLEKIKALAEAKAKEAFPGKEFELEIEVVKKEGDEILYRATATVLKP	2.1616385776884424	0.8552224549447771	81.08639526367188	0.6334219574928284	8.808408737182617	10.475241661071777	1.2076325416564941
heterodimer-50-nr2-run1_result_117	23	GEPPIIDLESHKDDPDYVLVPTEQVSILVTEEGKVLERIEYKGFRWVKKP:EEEKLERIKKLGEEEAKKEFPGEEYELEIELVEEKGDEKIYRVTATKLIP	2.1840536867434497	0.823418454942529	82.71505737304688	0.627458930015564	8.038637161254883	9.705159187316895	1.147628664970398
heterodimer-50-nr2-run1_result_117	24	GDLPVLDASSHADDPDYVPVPAELLTLLLTDEGEVLERLHGETVRWVRRP:SAEARALIEALARAEAEAAFPGRPFELTIEVVERRGDRILWRATALVLLP	9.802796326417964	0.23092121181379194	76.70047760009766	0.674045979976654	8.646862030029297	10.633944511413574	1.1896753311157227
heterodimer-50-nr2-run1_result_117	25	SSPPVIDLSSHKDDPNYVLVPVEQLSILLTEDGEILEEIHHEGFKWVKKP:EEEKLKLIEEIATARAKEAFPGKEFELKIELVKKEGDEIIYRATATVLKP	3.1013737288250858	0.7179212752970042	79.35779571533203	0.5956267714500427	9.8385591506958	11.830342292785645	1.323791742324829
heterodimer-50-nr2-run1_result_117	26	SSPPVIDESSHEDDPDYVKVPTKQLSILLTDKGEILEEIEAETFEWVKKP:EEEVLERIREIATAKAKEAFPGEEFKLTIEVVERKGDEIIYRATATKLEP	3.1524894236651924	0.7674178252663357	80.59217834472656	0.5842005014419556	9.678057670593262	11.631705284118652	1.328762412071228
heterodimer-50-nr2-run1_result_117	27	AEPPALDLASHMDDPDYVLVPVRQLSLLLTDEGEVLEEVEAETFRWVRRP:AEARRALIEAIARARAAEAFPGQEFELAIEVVEREGDKILYRATATALLP	4.529488740129503	0.7486249966222976	82.9527587890625	0.677153468132019	8.410134315490723	9.941139221191406	1.0019429922103882
heterodimer-50-nr2-run1_result_117	28	GSPPVIDLSSYGDDPDYVLVPTRQLSLLLTKDGKVLAVEEAEGYRWVRRP:EAAAEAAIRALAEAEAAKAFPGQDFELTIEVVEKEGDRVVYRATATVLIP	4.1198783387259965	0.7790070597964587	81.25215911865234	0.6390513777732849	8.806793212890625	10.378077507019043	1.205867052078247
heterodimer-50-nr2-run1_result_117	29	SELPEIDQESYKDDPDYVLVPARLLSLLLTEDGEVLEELEGETFKWVRKP:EEAVEARLRALATARAEEAFPGKEFELTIELVREEGEERLYRATALVLEP	4.708025393388703	0.7643091183458073	86.60990142822266	0.7027338743209839	7.06705379486084	8.207083702087402	1.014305830001831
heterodimer-50-nr2-run1_result_117	30	SNPPVIDMEKYKDDPDYVLVPTEQVSILMTKDGEILEKEHHETFVWVKKP:EEETLERIKEIATALAKEEFPGKEFKLEIEIVKKEGDEIIYRATATVLKP	1.741714541057161	0.8852404295006135	82.03872680664062	0.6357358694076538	8.176857948303223	9.655476570129395	1.2374857664108276
heterodimer-50-nr2-run1_result_117	31	GSPPVIDQSAYEDDPTYVKVPTRQLSLLLTDEGEVLETLEAEGFRWVRVP:SAARLERIRALATAAAEAAFPGQPFELTIELVEKRGDRVLWRATATALLP	4.152656159716974	0.752448336792916	84.62812042236328	0.681228756904602	7.612279415130615	9.089052200317383	1.0665867328643799
heterodimer-50-nr2-run1_result_118	0	EVRTFTSTLYIPKEQLPPLSGLQISLKDGTLILSAEPDPENNLTWNLGTL:PPELPLPLLKLFYDPENNTLILVSVSISYDEEKNAWVLTVNATIYDGVVP	1.7732785468447216	0.8701666232483154	80.36708068847656	0.6889588832855225	6.967621803283691	7.728055000305176	0.9745213985443115
heterodimer-50-nr2-run1_result_118	1	AVKTYTSTVHIPKDKLLPLEGLQFDLKDGTLILSAEKDPDVNWTVDLGKL:PPVLPLDIKKIFVDEKNKKVIVVDVDLSYDEENNSWVLTVKSTIYEGVVP	2.402888485158586	0.7918316435080729	71.05900573730469	0.5860661268234253	8.911212921142578	10.030052185058594	1.265487790107727
heterodimer-50-nr2-run1_result_118	2	SVEKYKSTVYIPKEKELPFEGLQFELENNTLILKAKDDPDIKWEVNLGTL:EPEIPLDIEKVFYDPENNTVYKVKLSVSYDEEKNSYKLTVEVTKYDGVIP	2.797419304392472	0.7671404487416161	79.26203155517578	0.6497293710708618	7.188370227813721	8.090173721313477	1.0323911905288696
heterodimer-50-nr2-run1_result_118	3	PVKEFESTVYIPKELLPPLSNLQFKLENDRLILSAGSSPDVNLSFDLGKL:PPELPLPLKKIFYDKENNKVIIVEVSLSYDEEKNSWVLKVKATIYEGVIP	3.0262633250512554	0.7357700027087282	71.24090576171875	0.5953428149223328	9.137303352355957	10.248403549194336	1.09511399269104
heterodimer-50-nr2-run1_result_118	4	EVKKYKSTLHIPSSLLPPLSGLQFELKDNELILKVEPNPDNKLEWNLGKL:PPELPLPLKKIFYDKENNKVYIINLKLSYDEENNSWVLEVEVEIYEGVVP	2.296515321832663	0.8198400383607739	70.73937225341797	0.5752469301223755	9.5001859664917	10.888262748718262	1.2924041748046875
heterodimer-50-nr2-run1_result_118	5	EVKKYKSTVYIPKELLPPLSGLKFELKDNELILSYEKNPDLNLEVNVGKL:PLELPLKLKKVFYDKENNKVIIIDLKLSYDPEKNSWKLEIEAEIYDGVIP	2.309156316080133	0.8045262334841055	69.29022979736328	0.5996201038360596	9.553418159484863	10.77353286743164	1.0286900997161865
heterodimer-50-nr2-run1_result_118	6	KLKYFQSQVYIPASQLLPLEGLQITLENNTLILSAAPSPDNNFSVNLGTL:PPVVPLPLKKVFYDPENNTVILVDLQVSYDPEKNAWLLTVNATIYEGVVP	1.8324231797685404	0.8618437199981521	79.36196899414062	0.6678755283355713	7.243305206298828	7.999001979827881	1.0924594402313232
heterodimer-50-nr2-run1_result_118	7	EIKTFESEVYIPAELLPPLEGLKFTLENNKLILSYEPNPDHNLTFDLGTL:EPELPLPLEKVFYDPENKTVYKVKVELRYDPERNSWILKVEVEIYDGVIP	2.605855487531534	0.7645852111034063	74.08138275146484	0.6055856943130493	8.468255996704102	9.529239654541016	1.2166571617126465
heterodimer-50-nr2-run1_result_118	8	EVKKYNSTVYIPKEELLPLEGLQFELKDGEIILKYEDKEDYKKEYNLGKI:KPELPLNIKKIFYDKENNKVIIIDLKLEYDEEKNSWKLTVNATIIDGVIP	2.4817836447120403	0.8314018850607401	78.57991027832031	0.6447672843933105	7.554232597351074	8.555423736572266	1.0237116813659668
heterodimer-50-nr2-run1_result_118	9	MVKKYKSTVYIPKELLLPLEGLKFNLENNKLILSYENNPNYNYTFDVGEL:PLKLPLKIKKIFYDKENNTVIIIDVKVSYDEEKNSYKLEINATIFENVIP	2.6677653157057377	0.7811460526225936	74.2591323852539	0.6394227743148804	8.18869400024414	9.388062477111816	0.9776851534843445
heterodimer-50-nr2-run1_result_118	10	EIKFFNSEIYIPKELLPPLEGLQFKLENDHLILSYEENPDYKIEFDVGKL:PPQLPLPLLKVFYDKENNKVILISLSLSYDEEKNSWLLKVNALIYDGVIP	2.858767894492328	0.7337835130040297	79.25457000732422	0.6529430150985718	7.0787811279296875	7.946042537689209	0.9713156223297119
heterodimer-50-nr2-run1_result_118	11	EIKKYNSTVYIPKELLPPLEGLQIKLENGKLILSVKPDPNYNFTVDLGTL:PPELPLPLKKVFYDPENKKVIIVDVKLSYDEERNSWVLNVEATIYDGVIP	2.7431510820036005	0.7678924268656795	71.77078247070312	0.6030414700508118	8.661800384521484	9.600335121154785	1.0846844911575317
heterodimer-50-nr2-run1_result_118	12	MLKLFNSTVEIPSSLLLPLEGLQFSLEDGKLILSYSPDPENNFTVDLGTL:PPSLPLPLLKIFYDPENNTVILVSLSLSYNPEKNSWVLNVNVAIYEGVIP	2.071219896665579	0.8585838177555618	68.95906829833984	0.5511900186538696	9.368144989013672	10.796083450317383	2.0030970573425293
heterodimer-50-nr2-run1_result_118	13	EIKKFESTIYIPKEELLPLDGLQFELKNNELILSYKPDKNYNFKKNVGKL:KPKIPLNLKKVFYDPENKTVIEISVEISYDEKNNSYIIKINATIYDGVIP	1.7195640939195085	0.8886328945522466	77.38711547851562	0.6520445346832275	7.7867937088012695	8.710114479064941	0.979802131652832
heterodimer-50-nr2-run1_result_118	14	MKKLYESTVYIPKELLPPLSGLQITLENGRLILSYEKSPDINLEFDLGKL:PPELPLPLKKVFYDKENKTVYLVDLKLSYNEEKNSWELKVKVTKYEGVVP	2.9110058993624546	0.7448948408639403	73.5574951171875	0.6204899549484253	8.576138496398926	9.530022621154785	1.2171292304992676
heterodimer-50-nr2-run1_result_118	15	MIKKFESTIYIPKELLPPLEGLQFKLENNTLILSYKDDPNYNLTFDVGKL:PPEIPLPLKKVFYDKENNKVILIELEISYDEEKNSWVLKIKATIYEGVVP	2.614135505931525	0.7581212230463081	79.92918395996094	0.652742326259613	7.247039794921875	8.048336029052734	1.0566589832305908
heterodimer-50-nr2-run1_result_118	16	MLKKYESEVYIPKELLLPLEGLEFELKDGRLILKASESPDNKIEWDLGKL:KPELPLPLKKVFYDEKNKKVIEVELKLSYDEEKNAWLLKVEATIKEGVVP	2.3795856908712634	0.8293520577574188	75.47472381591797	0.5938317179679871	8.612956047058105	9.572421073913574	1.1898505687713623
heterodimer-50-nr2-run1_result_118	17	SVKKYESVVDIPKELLPPLEGLKFELKDGKLILSVAEDPENKITFDLGEL:EPELPLPLKKVFYDKKNKTVIVVELELSYDPEKNSWRLLVKVTIYDGVEP	2.902185424166935	0.7441541874466625	72.69600677490234	0.5932735800743103	8.784886360168457	9.879889488220215	1.2856056690216064
heterodimer-50-nr2-run1_result_118	18	MLKEYESTVEIPSELLLPLEGLRFRLENGRLILEAEPDPDVNWRVDLGKL:SPEPPLPLEKIFYDEENNKVIKIELELSYDPEKNSWVLKVKAKIYEGVIP	1.8859300131268313	0.8722604609196607	71.22782897949219	0.5565930604934692	9.191987037658691	10.562472343444824	1.681077480316162
heterodimer-50-nr2-run1_result_118	19	MIKKYKSTVYIPSSLLLPLSGLQLELKDNTIILKAEDSPDLNFEKEVGKL:PLELPLPLKKIFIDEKNKTVIITDVKLSYDPEKNSWKIEIDSTIYENVIP	2.471050215472836	0.824055703779795	75.0841064453125	0.6133619546890259	8.181690216064453	9.153202056884766	1.0270960330963135
heterodimer-50-nr2-run1_result_118	20	EVKKFESTVHIPKELLLPLEGLQFELKDGELILSAAPDPEFNFTVNVGKL:PPVLPLPLKKVFYDPENKTVYVVELELSYDEERNSLVLKINVTIYEGVVP	2.473975051586898	0.7933142874769717	70.23634338378906	0.5929032564163208	9.254554748535156	10.38752269744873	1.4199469089508057
heterodimer-50-nr2-run1_result_118	21	AVKTYTSKVYIPAEKLVPLEGLQIELKDGKLILKAEENPDVKFEVDLGTL:PPKLPLPLKKVFVDEKNKTVLVVDVELEYDEERNSWLLTVNVTTYEGVVP	2.8424385927185463	0.7636189855968186	74.35006713867188	0.6071568727493286	8.180718421936035	9.144179344177246	1.1298730373382568
heterodimer-50-nr2-run1_result_118	22	EVKKYKSTIYIPKELLPPLSGLKFTLENNTIILSYENNPNYNLTFDLGKL:EPEIPLDIKKIFYDKENNKVIIISVKISYNKEKNSIEIEVNATIYEGVIP	2.985774567992602	0.6991347936511879	74.1468505859375	0.6087905168533325	8.453046798706055	9.846170425415039	1.0933667421340942
heterodimer-50-nr2-run1_result_118	23	EVKLYESEVYIPAELLPPLDGLEFKLENGELILSVKENPDYNLKFNLGKL:EPEIPLDIEKIFYDEKNKKVIKIKLKVSYDPEKNSWLLKVEATIYEGVVP	2.5399615630467487	0.7836992583696657	77.42971801757812	0.6262862086296082	7.5659050941467285	8.43629264831543	1.1832115650177002
heterodimer-50-nr2-run1_result_118	24	MLKEYESVVYIPAELLLPLEGLQISLENGTLILSAEPDPEHHFRVDLGKL:PPELPLPLLKVFYDPENNTVILVSVSLEYDEERNSWRLTVRSLILEGVIP	2.1077013322006106	0.851874144769206	78.4974594116211	0.6548047065734863	7.301513195037842	8.145808219909668	1.0048158168792725
heterodimer-50-nr2-run1_result_118	25	KLETYTSTVYIPKEKLLPLENLQFELKDDTLILKYGPDPNNNWTVDLGKL:APEIPLPIDKLFYDPKNKRVIRVKLDLKYDEEKNSWVLTVKVEIYDGVIP	3.088130052588644	0.7353663283424939	74.52557373046875	0.6307313442230225	8.14684009552002	9.135414123535156	1.1284371614456177
heterodimer-50-nr2-run1_result_118	26	KVKKYESEVYIPKELLPPLEGLQFELKDNTLILKYKEDPNYNLEYNLGTL:PPEIPLPIKKVFYDPKNKTVTIIELEISYDEEKNAWLLKVKATIYEGVDP	2.517880311010256	0.7734928617904173	79.95814514160156	0.640385627746582	7.180526256561279	8.08629035949707	1.0480461120605469
heterodimer-50-nr2-run1_result_118	27	EVIEYESEVYIPKEKLLDLSGLQFELENNELILKYKEDPDNNFKVNLGKL:PEKIELEIKKIFYDKENKTVYIIKLEISYDEEKNSYKLKVKVKIYKNVIP	1.4947713106905967	0.8843837938048844	80.92910766601562	0.6608750820159912	6.810532569885254	7.735874652862549	1.005759835243225
heterodimer-50-nr2-run1_result_118	28	EIKKFKSEVYIPKEKLLPLSGLQFELKDGTLILKAEPSPDYNWEVDLGKL:PPKLPLPLEKIFYDKENKKVYKVKLEVEYDPEKDAWKLTVEVEIYEGVIP	1.949436209334628	0.8796526029402885	75.9363784790039	0.6205890774726868	8.075275421142578	9.01043701171875	1.0649561882019043
heterodimer-50-nr2-run1_result_118	29	EKKEYESTVYIPSELLPPLSGLEFELKDGTLILKAAPSPDIKFEVDVGKL:QPEVPLELKKVFYDPENNTVILVDLKLSYDEEKNSWKLTIKSTIYEGVIP	1.991832642118987	0.8530729637167298	69.85090637207031	0.577972412109375	9.470117568969727	10.68679141998291	1.0691214799880981
heterodimer-50-nr2-run1_result_118	30	AIKTYESTVYIPKEKLLPLSGLQFKLENNTLILSAAPNPDYNWTVNLGTL:SPELPLDIKKVFYDPENKTVIIISLSLSYNEEKNAWELKVKATIYEGVIP	2.581864339879704	0.7710607733239935	74.07884216308594	0.6231956481933594	8.07535457611084	9.086957931518555	0.9981660842895508
heterodimer-50-nr2-run1_result_118	31	EVKEFESTILIPKELELPLDGLEFSLENGELILSYKEDPDYKWTVNVGKL:EPELKLNLEKIFYDPENKTVIKIEVEISYNEEENSWEIKVKAKIYENVIP	2.2899138350807906	0.7829694755020782	79.88428497314453	0.6520158052444458	7.230116844177246	8.099559783935547	1.1755404472351074
heterodimer-50-nr2-run1_result_119	0	MVERKAIKITFYLPKKNSTETIVFDIGDKVDLEEIKEKFDEKMEELLEEE:MSEEEKDEEIIEEIQEYFDEKMEELNEELKEKGLEPLLSEVKVELEKRLA	1.4121903700503409	0.9034257891356168	79.33112335205078	0.5935183167457581	7.305987358093262	8.186434745788574	1.3552600145339966
heterodimer-50-nr2-run1_result_119	1	GVKRLAIKVTFHLPKYNSTETITFLIDDEIDMEEIMAAFQKRLEELEKEE:MSEEEKLEEIVEKLQEEFQKRLEEKEKELKEKGKEPLLSKVEVELEEVLL	0.8994862837050259	0.9469907044893741	82.13825988769531	0.6337846517562866	6.721934795379639	7.492125511169434	1.2968685626983643
heterodimer-50-nr2-run1_result_119	2	GKVVKAIKVTLHLPKENSTETIVFEIGDKIDLEEIKKAFDEKLEELLEKE:MTEEEKDKEIIEKLQKYFDEKVEELNEKLKEEGKKPLLEKVEVELVERIK	0.9350255304593622	0.9423746340410233	84.97126770019531	0.658950924873352	5.871944427490234	6.4186930656433105	1.1769870519638062
heterodimer-50-nr2-run1_result_119	3	MKKKKAIKVTFYLPKKNETKTIVFKIGDEINMEEILEEFDKKLEDLLKEE:MSPEEKLEKIVKELQEKFDKKVEDLNKKLKEEGKEKLLEKVKVELEEILE	1.2838545120967628	0.9014247834351211	82.13190460205078	0.6328003406524658	6.5635175704956055	7.255943298339844	1.279461145401001
heterodimer-50-nr2-run1_result_119	4	GVLRKAIEVTFYYPRRNSTETILFPIGEELDLEEVKAAFDERLAELLAEE:MSEEEKWEEHVRELQAWFDERVAELNARLAAEGKEPLLEKVEVKLVEVLA	0.9723994632891781	0.9386822609491401	83.94420623779297	0.6781538128852844	6.065847396850586	6.6267571449279785	1.0992510318756104
heterodimer-50-nr2-run1_result_119	5	GKKKKAIVVKFHKKKKNSTEEITFKIGDKIDLEKIKEEFEKKMEELEEEE:MTEEEKLEKIVKELKEYFEKKMEEKEEELKAEGKEPLLEKVEVKLEEVIE	1.00763396931881	0.9367385007518243	83.58882904052734	0.6517402529716492	6.271952152252197	6.860661029815674	1.240685224533081
heterodimer-50-nr2-run1_result_119	6	GKKRLAIKITFHLPLYNSTETIIFEIGDEIDLEEIKKAFEERLEELEEEE:KSPEEIKKEIIEELQKYFEERVEELEEERAAKGLKPLLEKVEVELVEIIA	0.8393432382859115	0.9539237085770638	85.9816665649414	0.6917049884796143	5.737532138824463	6.243616104125977	1.117044448852539
heterodimer-50-nr2-run1_result_119	7	GKKRLAIEITFHYPKYNKTETIIFEIGEEIDLEEIKEKFEEKLEELKEEE:KTPEEKLEELVEELQEYFEEKKEELEEELEEEGKEKLLSKVEVKLVEILK	1.076106515454219	0.9278583422408295	83.19082641601562	0.6395394802093506	6.346027374267578	6.909760475158691	1.202652931213379
heterodimer-50-nr2-run1_result_119	8	PVVRKAIKVTFHLPQKNSTETIVFDIGDELDKEEVLKKFEEKMEELLAEE:PTPEERDQAFIEELQKKFEEKMEELNAELAAKGKKPLISKVEVELVERLA	1.2864765851596194	0.9030426769521561	81.49308776855469	0.6326911449432373	6.6377363204956055	7.392716884613037	1.2505083084106445
heterodimer-50-nr2-run1_result_119	9	MKTVKAIRVTWHLPRRQATETTVFDIGDKLDVDAVRAAFDARMAALLAEE:MSAEEKDAATVAALQADFDARMAALEAELAARGREPLLSRVEVELVDRLA	1.2332650116786932	0.9171969676393545	82.11258697509766	0.6782236099243164	6.382563591003418	7.107087135314941	1.1102795600891113
heterodimer-50-nr2-run1_result_119	10	GRLETAIEVTFHLPKTNATETTVFPIGDEPDLDAIRAAFQARMEALNKAE:PSPEERLAALVAELQADFQARMEAQNAALAAAGKEPLLSRVDVRLVLRLA	0.7679238699592678	0.9598061803164919	82.98890686035156	0.6567379236221313	6.2719221115112305	6.967351913452148	1.2421789169311523
heterodimer-50-nr2-run1_result_119	11	MKKVKAIEITFHLPKTNSTETILFKIGDKVDVDAILAAFDERMAALLAEE:MTEEEKDQKLVEELQERFDARMAALEAELAAAGKEPLLSKVEVKLVERLE	1.0168203939722702	0.931301740554344	83.10400390625	0.6375046968460083	6.2616376876831055	6.918254852294922	1.2625634670257568
heterodimer-50-nr2-run1_result_119	12	MKKKKAIEVTFHYPKYNSTETIVFLIGDEIDLEKIKEEFDEKLEELLEEE:MSEEEKLKKIVEELSKYFQEKLEELEEELKEKGKEKLLSKVEVKLVEVLE	0.9817717016206935	0.9368662219942862	81.5231704711914	0.6324058771133423	6.704676628112793	7.33536434173584	1.2210503816604614
heterodimer-50-nr2-run1_result_119	13	MKKRKAIEITFHLPLKNSTETIVFDIGDEIDMEEIKAKFDEKMAALLAEE:MTEEEKDKEIVEKLQEYFDEKMAALNAELAAQGKEPLLSKVEVKLVEKLK	1.2321737418080767	0.9168681629236614	83.20411682128906	0.6422975659370422	6.254021644592285	6.88937520980835	1.233242392539978
heterodimer-50-nr2-run1_result_119	14	MKKVKAIEITFYYPKYNRTETIIFEIGDKIDKEEIKKEFEKRLEELNKEE:MSEEEKEKKIVEELKKYFEERVEELNKELKKEGKEPLLEKVEVKLIERLK	0.8507472902093539	0.9512017559173616	85.97785186767578	0.6736658215522766	5.774386405944824	6.257041931152344	1.1692016124725342
heterodimer-50-nr2-run1_result_119	15	GVVRKAIEVTFHLPLKNSTETITFLIGDKPDLQEIKDAIDERFKELLEEE:MTEEEKWQKIVDELQDYIQKRMKELNEELKKLGKKPLIEKVDVKLVDVVL	0.9505217933022679	0.9410667695861243	84.31732177734375	0.6491637229919434	6.155993938446045	6.775578498840332	1.24088716506958
heterodimer-50-nr2-run1_result_119	16	GKKVKAIEITFHLPKTNSTETITFEIGDKIDLEEIKKAFDKKLEELNAEE:MSEEEKLEEIIKELKEYFQKKLEELNAELAAEGKEPLLEKVEVKLVEILK	0.9012757103233029	0.9458748262480625	85.55873107910156	0.6588298082351685	5.847136974334717	6.406973838806152	1.2266762256622314
heterodimer-50-nr2-run1_result_119	17	GKLVKAIEITFYLPKKNSTITKVFLIGDEIDIEEILEEFNKIMEKLLEEE:MSEEEKLEEIVKELQEKFNKIMKKLEEELKKEGKKPLIEKVEVKLKDVLL	0.9707816563041122	0.938304515187119	82.4582290649414	0.6465805172920227	6.703717231750488	7.520325183868408	1.186069369316101
heterodimer-50-nr2-run1_result_119	18	GKLVKAIKVTFHLPATKSTETVVFELGDELDMAAVEAAFDAKLAELLAEE:PSPEERDQAAIAALQARFQAKMAELAAELAAQGKKPLISKVDVELVERLE	1.088434226476942	0.9251170960026406	82.34284973144531	0.6568877100944519	6.388319492340088	7.1385908126831055	1.189028263092041
heterodimer-50-nr2-run1_result_119	19	MITRKAIEITFHLPKTNSTETITFEIGDEIDKDEILEAFEKRLEELNKKE:MTEEEKDEEIIKELSEYFKKRVEELNKKLKEEGKEPLISEVEVKLVEILA	0.9894203665318534	0.9363210811326182	85.40765380859375	0.6450903415679932	5.899139881134033	6.435041904449463	1.2591707706451416
heterodimer-50-nr2-run1_result_119	20	MKVVLAIEVTLHLPQTNSTETLVFELGDEIDLAAIRAAFDARLAALLAAL:MTPEERLQELVAELQADFDARVAALEAALAAAGLPPLLSRVDVRLVERLA	0.805737146545639	0.9562868037443399	85.32925415039062	0.6929056644439697	5.578365325927734	6.147241592407227	1.1494731903076172
heterodimer-50-nr2-run1_result_119	21	MKKVKAIEVTFEYPLLNKTETILFKIGDKIDLEEIKKEIDKKFEELLEKE:MTEEEKYEEIVKEIKEYIDKKMEELNEKLKKEGKKPLISKVEVKLVEILE	1.0250636196578493	0.9318901762728964	83.05780792236328	0.6394442319869995	6.317786693572998	6.89776611328125	1.2228219509124756
heterodimer-50-nr2-run1_result_119	22	MKKRKAIEITFHYPQKNETETILFEIGDEIDLEKILEEFNKKLKEMLEEE:MSEEEKDEKIVKELQEKFNKKVKEKNEELKKKGKKPLLSKVEVKLVEVLE	0.8766619540003175	0.9486864250332221	83.42638397216797	0.6504743099212646	6.304965496063232	6.921248912811279	1.2138714790344238
heterodimer-50-nr2-run1_result_119	23	GKKRKAIEVTLHLPLKNETETIVFLIGDKVDMEEIKEKFEEKMKELLEEE:PSPEEIWQKIIEELQEYFEKKMKELEEELKKKGKKPLISKVEVKLVEVLE	0.8609308465324583	0.9518844416561554	84.21261596679688	0.6552575826644897	6.118813514709473	6.71661901473999	1.1755326986312866
heterodimer-50-nr2-run1_result_119	24	GKVVKAIKVKFYLPKKKSTEEIEFLIGDEIDLEEIKEEFEKKLEELLKEE:MTEEEKLEKIVKELKEYFEKKLEELEKELKKEGKEPLLEKVEVELVEKVL	1.0965707242101235	0.9260913550869191	82.86917877197266	0.6349186897277832	6.433404922485352	7.1522111892700195	1.2054362297058105
heterodimer-50-nr2-run1_result_119	25	GELRKAIKVTFHYPKTNSTETITFLLGDELDVEEVKEAFDERMEEAEEEE:MSEEEKWEEKVEELQEYFDERMEEKEEELKKKGKEPLFSKVEVKLEEVLV	1.1719233868608503	0.9153567934253383	80.51506805419922	0.6233794689178467	7.0151872634887695	7.685366630554199	1.1943001747131348
heterodimer-50-nr2-run1_result_119	26	GVVRKAIKITFHLPQKNSTETITFLIGDKIDKDEIYKAIDERFKRLLEEE:PTPEEKLKAIVEEIQEYIDKRMKELNEELKKKGKKPLISKVEVELEEVIA	0.9178050803160853	0.9457501132631023	84.81816101074219	0.6847409605979919	5.853422164916992	6.3653998374938965	1.1019213199615479
heterodimer-50-nr2-run1_result_119	27	MVKKKAIEVTIHLPKENKTETILFLIGDELDLEEVLEKFDERLEELLEKE:MTPEEIDEEHIKELQEIFDERVKELNEKLKKEGKEPLISKVEVKLVDVLL	2.2242460753822826	0.8647059947491773	83.56163787841797	0.6585513353347778	6.09747838973999	6.6723785400390625	1.2500677108764648
heterodimer-50-nr2-run1_result_119	28	GKVKKAIKITFHYPKYNSTKSITFEIGDEIDLEEILEAVEEEMEEAEERE:MSEEEKLEEIVEELKEKVEELMEEEEERRKELGLEPLFEKVEVKLEDIIE	1.0430260638601307	0.9297282764163184	83.21025085449219	0.640503466129303	6.387573719024658	7.098310470581055	1.163257122039795
heterodimer-50-nr2-run1_result_119	29	GKERLAIEITFHYPLYNSTETKLFLIGDKIDLEEIKKEFEEKLKKLLEKE:MSEEEKLKKIVEELKEYFEKKVKELNEKLKKEGKKPLLSKVEVKLVKVLE	1.2953550273886214	0.8980268073688591	83.69464874267578	0.6463418006896973	6.443087100982666	6.998790740966797	1.1406707763671875
heterodimer-50-nr2-run1_result_119	30	MKKRKAIKITFYYPKTNSTETITFLIGEEIDLEEILEKVDEKMEELLEKE:MSEEEKDEEIVEKLQEIVDEKMEELNEKLKELGLEPLLEKVEVELVEVLE	0.9265019878133516	0.9431846247298218	82.6612319946289	0.6602491140365601	6.452488899230957	7.17684268951416	1.1511123180389404
heterodimer-50-nr2-run1_result_119	31	MKEKIAIKVTFHYPLYNSVEEITFLIGDKIDLEKIKEEFEKKMEELLERE:MSEEEKLEEIKEELKEYFEKKMEELEERLKALGKKPLISKVEVKIEKVLE	1.2414269104383768	0.9105533501339851	77.55829620361328	0.5651775002479553	7.702920913696289	8.532576560974121	1.1870379447937012
heterodimer-50-nr2-run1_result_12	0	PLDLSHLEAARALLAEARALATTPEEKALLAELEARLARVEAERPAIATP:PPPEARRAELRAATLALLEKQIAADVARAKAAGKEEEAAAFAAAWAAETA	1.460385659862004	0.878785515757369	74.24014282226562	0.4597691297531128	12.045361518859863	18.143508911132812	5.715170860290527
heterodimer-50-nr2-run1_result_12	1	ELDLSYLEEAKKLLEEYKKLAKTPEDKKLLEELEEELEEIEKELPKIATP:MPPEERRKKFKEEFYKLLKKEIDKAIEIAKKAGKEELAEAYKKKWEAKHK	0.8601862783564821	0.9496874145063154	83.58705139160156	0.6354209780693054	6.142646312713623	7.029677867889404	1.7248456478118896
heterodimer-50-nr2-run1_result_12	2	ALDLSHLAAARALLAAQEALATTPEERALLAALRAELADVEARRAALATP:PPPEARRAALRAAFLALLAADRAAWRARAEAAGKAALAAAWWAEWEARTA	1.7905341717996928	0.8731505874646263	76.46548461914062	0.625619113445282	6.956271648406982	8.804816246032715	3.2345988750457764
heterodimer-50-nr2-run1_result_12	3	ALDLSHLEAATELLEEYKALAKTPEDKELLRELEELLAELRAAAPRLATP:MPPEELREELRRRFLELLTKQLAAWAARAAAAGKEAEAAAYLAAWAARTA	1.0483937316583845	0.9311219190711054	80.30690002441406	0.6515089273452759	6.211237907409668	7.394373893737793	1.690821647644043
heterodimer-50-nr2-run1_result_12	4	ALDLSHLEAARELLEEAKALAKTPEEKALLEELEELLEEIEERRPELATP:PPPEEIRKRLREEFLELLDKDLEAWRARAKAAGKEEQAEAFREEWEARTE	1.590299448898294	0.8773971936570203	76.24781799316406	0.471766859292984	11.031867980957031	16.28045082092285	7.330602169036865
heterodimer-50-nr2-run1_result_12	5	PLDLSPLAAARALLAEYRALATTPEEKELLAEAESFLARVEAELPRIATP:MPPEARREAFRAELLSLLGAQLAAAAARAAAAGKAAEAAAYLAAWAAETE	0.725292026542252	0.9633919394095375	85.15420532226562	0.7072529792785645	4.9487175941467285	5.782881736755371	1.5603084564208984
heterodimer-50-nr2-run1_result_12	6	ALDLSHLAAARALLAEWEALAKTPEEKALLAEARARLARLEAERARLATP:PPPEERRAAFRAEFLALVRKQLEADYARAKAAGKEELADAYRAAYEAETS	2.418358124038877	0.8299052760958955	83.50408172607422	0.7286851406097412	5.71883487701416	6.712569236755371	1.3367363214492798
heterodimer-50-nr2-run1_result_12	7	PLDLSHLEAARALLASYRALATTPEEKALLAELESLLEEVEARLPELATP:PPPAARRAAFRATVLSLLDAQLEAAFARAEAAGKAELAAAFREEWLARTS	0.7911273817964821	0.9589670624056846	90.0875015258789	0.7883155941963196	3.963362455368042	4.407087326049805	1.2968707084655762
heterodimer-50-nr2-run1_result_12	8	ALDLSHLAAARALLESYKALAKTPEDKALLAELESLLAEVEAQYPLLATP:MPPEELRAEFKAEVLSLLRKALEAAYARAEAAGKAALAAAYRAAWEARTA	11.5207554880596	0.3076563630244916	68.49445343017578	0.4592714309692383	11.900650978088379	16.21370506286621	4.897871017456055
heterodimer-50-nr2-run1_result_12	9	ELDLSHLKKAEELLKSYEKLAKTPEEKELLKKLKEKLEELKKRAPEIATP:MPKEEIKKQFKEKFLELLKKFVDEAVARAKAAGKEELAEKYRKEWEKETE	1.6711952484866532	0.8428510044077435	81.12417602539062	0.614325761795044	6.847137451171875	8.174639701843262	2.076854705810547
heterodimer-50-nr2-run1_result_12	10	PWDDSHLAAARALLEAERARARTPEERALLAELEAELARVEAEAPELATP:PPPAERRAAWRARFLALLTAALAQAAARARAAGREEAAAAALAAWEAERA	2.9015297044852155	0.7326677575045883	81.5727310180664	0.7122172713279724	5.946896553039551	7.066864490509033	1.3882408142089844
heterodimer-50-nr2-run1_result_12	11	ALDLSHLEAARALLEEAKALAKTPEEKELLKELEAELEELERRYPELATP:PPPEERRKRLRKEFRALLDKQVEQAYARAKAAGKEAEAEAFRAEWEARHK	2.5857049411717536	0.8317840244891996	80.98519897460938	0.6393824815750122	6.497200012207031	7.6141815185546875	1.7145330905914307
heterodimer-50-nr2-run1_result_12	12	ALDLSHLEAARALLESYKELAKTPEEKELLAELEAELEEIERRYPELATP:MPPEERREEFRAEFLALLRAHLDGAYARARAAGKGELAEAARAAWEARHK	3.1012252450731683	0.6526980568686014	72.30950164794922	0.5356782674789429	8.788795471191406	11.731863021850586	3.258164405822754
heterodimer-50-nr2-run1_result_12	13	PLDLSHLAAARALLAAERARATTPEERALLAAAEAELAAVEAALPELATP:PPPAERRAAFRAAFRALLRKQLAAAAARARAAGKEAQAAAYLAAWEARHA	0.7656671920399614	0.9597722614067908	84.25464630126953	0.7235527038574219	5.202359199523926	5.970580577850342	1.3028032779693604
heterodimer-50-nr2-run1_result_12	14	PLDLSPLEAAEAALAAAKAEAKTPEDRALLAALEARLAALRAQLPLLATP:PPPAERRAQLRATTLALLDAARAAAEARAAAAGKEALAAAWRAAWQAETA	17.56867405725308	0.06735323213763385	72.65155029296875	0.5599983930587769	8.984063148498535	12.063214302062988	2.59993314743042
heterodimer-50-nr2-run1_result_12	15	PLDLSHLEAARALLEEYEKLAKTPEEKKLLEELRAFLEEIEARYPEIATP:MPPEERRRKLREEFLALVNKQLEAAYARAKAAGKEALADAFKAEFEARTT	2.507923208427779	0.7589019522902106	67.99571990966797	0.4813236594200134	10.198648452758789	13.62735366821289	6.61226749420166
heterodimer-50-nr2-run1_result_12	16	PLDLSHLKAAEALLEAAKALAKTPEQKALLAELEAFLAEVRERLPELATP:MPPEEVDKQLKAEFLALLTKELEAARARAEAAGKAEAAAAYWAEFQARTE	17.477324415229155	0.2177657355869267	67.72270965576172	0.40693363547325134	13.115213394165039	19.92792510986328	11.698339462280273
heterodimer-50-nr2-run1_result_12	17	ALDLSHLEAARALLAEAEALATTPEQKALLEELRARLARYEEERPRLATP:EPPEALRKRLREEVLALLERAREEDRARAAEAGKEELAAAYDAAWRAETE	1.564164503877481	0.8811175291943397	74.71167755126953	0.5745041370391846	9.401277542114258	12.372313499450684	3.4951653480529785
heterodimer-50-nr2-run1_result_12	18	PLDLSHLAAARALLAAYRALATTPEEKALLAEAEAELAEVEARLPELATP:PPPEERRAAFRAEFRALLRAQLEQAYARARAAGKEALADAARAEWAARHA	1.434275747927761	0.8784479167657088	70.08145904541016	0.47881895303726196	11.46222972869873	16.99087905883789	7.936390399932861
heterodimer-50-nr2-run1_result_12	19	PWDDSHLAAARALLEAAEALAKTPEEKELLEELRALLAEVEAAAPELATP:MPPEERRKALRERFLALLRAALEQAAARARAAGKEALAEARWAEWQARTA	19.681840191212395	0.07899803546740836	71.70429229736328	0.4845854640007019	11.008041381835938	14.642156600952148	5.011612892150879
heterodimer-50-nr2-run1_result_12	20	ALDLSHLEEARKLLEEYKELAKTPEEKELLRELEEFLERLEERLPELATP:MPREKRMEEFKREFLELVTKQVAEAVARARAAGKEAEADAFLAAFEAEIK	1.1944643190518474	0.912992366430286	86.85234069824219	0.7127305269241333	5.011277675628662	5.6496477127075195	1.3150724172592163
heterodimer-50-nr2-run1_result_12	21	PLDLSHLEAAKKLLEEYKKLAKTPEEKELLKELEAELAELEARLPELATP:MPPEERRKEFKEEFYKLLEEHLRGALARARAAGKEAEAEAWWAEWQARTK	0.9548957485288917	0.9421438221232209	83.61848449707031	0.6736400127410889	5.909842014312744	6.70110559463501	1.4430818557739258
heterodimer-50-nr2-run1_result_12	22	ALDLSHLEAARALLAAAEALATTPEERALLAELRAELAELEAALPEIATP:PPPAERRAALRAAFRALLDAELARAAARAEAAGKAALAAAYRAAWAARHA	11.835743371470388	0.2992524572002231	70.10636138916016	0.4607628583908081	12.624048233032227	18.319355010986328	7.825329780578613
heterodimer-50-nr2-run1_result_12	23	PLDLSHLAAARALLEAAKALATTPEEKELLAALEAELADVEARRPELATP:PPPEALRKALRAATHALLTADLDGWRARAEAAGKAAAAAAYRAAWEARRK	12.25747802700466	0.2670396990964336	78.20259857177734	0.5940845012664795	8.705252647399902	10.85086727142334	2.2992100715637207
heterodimer-50-nr2-run1_result_12	24	PLDLSHLEAAEALLEAYKAEATTPEERALLAELEAELAEVRAQLPLLATP:PPPEERRRAFRAEVHALLAAQLAAAAARAEAAGKGELAAAYLAAWQARHE	1.0314395692980458	0.932131551698737	87.43959045410156	0.7787073850631714	4.5885396003723145	5.1384196281433105	1.235130786895752
heterodimer-50-nr2-run1_result_12	25	ALDLSHLAAAKALLAAQKALATTPEQKALLAALEAELAEIEARYPEIATP:APPEAVDAATRAAFWALLGKQLEAAYARAKAAGKEAQAAAYRAEWQARHS	2.278299342304119	0.8355612154956369	80.74949645996094	0.6705028414726257	6.410060882568359	7.378314971923828	1.4983084201812744
heterodimer-50-nr2-run1_result_12	26	ALDLSHLEAARELLEKAKALAKTPEEKELLEELEEELEELEEELPKIATP:MPPEERKKKLEEEFYELLDKQVKQAVARAKAAGKEELAEKYLKEWEEKTK	7.7889346025106185	0.23499049267747588	80.9359130859375	0.36047279834747314	16.10558319091797	26.17803192138672	20.305957794189453
heterodimer-50-nr2-run1_result_12	27	ELDLSYLEEAEKLLEEYKELAKTPEEKELLEELESELEEIKEEYPEIATP:MPPEERRKEFKEKFYSLLKKELDKAYARAKAAGKEEKAEAYRKKWEEKHK	2.725949557159281	0.8200729692867708	82.73892211914062	0.6595864295959473	6.2035813331604	7.070600509643555	1.5805833339691162
heterodimer-50-nr2-run1_result_12	28	PLDTSHLEAARELLEKYKELAKTPEEKELLAELESLLEEVEAEAPLLATP:MPPEERRKEFKAEFLSLLTAQREQWAARAKAAGKEELAAAWMARWEARTK	1.1974261553484469	0.9230069575920038	85.73615264892578	0.7043578624725342	5.210283279418945	5.9125142097473145	1.4433135986328125
heterodimer-50-nr2-run1_result_12	29	PLDLSHLEAAEALLKEAEKLAKTPEEKELLEELKAELARLREERPALATP:PPPEERRKRLREEFWALLDAQLAADAARAEAAGKAAAAAARRAAWAARRA	11.540216841340717	0.30407796942551973	70.63871002197266	0.3582504987716675	15.884783744812012	23.316356658935547	11.520118713378906
heterodimer-50-nr2-run1_result_12	30	ALDLSHLAAARALLESYKELATTPEDKALLEEAEALLAEYEAQRPEIATP:KPREELRKEFREELLALLDAQRAGDRARARAAGKEALADATWAAWQARTA	11.941559956455574	0.2787691114052429	75.38563537597656	0.5926090478897095	10.160642623901367	12.13310718536377	1.9613165855407715
heterodimer-50-nr2-run1_result_12	31	PLDLSHLEAARALLEEYKKLAKTPEEKKLLKELEARLEEYEAQRAALATP:MPPEERRKKLIKEFLALLDAQRAADRARAEAAGKGAAAAAAAAAWAAETA	11.566173971994111	0.309546867872726	75.59498596191406	0.5258727073669434	10.563520431518555	12.89927864074707	3.1087186336517334
heterodimer-50-nr2-run1_result_120	0	MSDLWKLLSLDVIDLPDGGTLIINVVLEYTPAPGLKIILSISVVIKKNKD:GNWTISKIEIKVIDTPDLKIINISVVLKKDIPGLEIILSISVTVLIKKPK	0.9807261665069946	0.9466597952125462	91.21342468261719	0.7678075432777405	5.106645584106445	5.7194929122924805	0.8858792781829834
heterodimer-50-nr2-run1_result_120	1	MKDLWKLLSVEIEKKPEPGILIIKVVLLSKPAPGLTIIKTITVVEEKKPD:SNWTISKIEIKVIKTPDLTIIKITVVVEEKKPGLKIIKTITVVVLIKPKK	8.329552917782774	0.24798617668712125	57.078670501708984	0.4948030412197113	12.928108215332031	15.948716163635254	4.273069858551025
heterodimer-50-nr2-run1_result_120	2	LEELWTLLSLDIINLPIPGVLIITVTLLSVPAPGLTIVATVTVVLLFDPS:SNWTILAVELKVDVTPGLTVVTLTVTVLLNDPGLLIIATVTVTVLVAKPA	7.8051039282727706	0.2861953640463208	66.6583251953125	0.539864182472229	9.650650024414062	12.264219284057617	3.7440738677978516
heterodimer-50-nr2-run1_result_120	3	LSDLLTLLSVEVIDLPSPGVLIVVVTLLAVPAPGLVVVLSVTVVLIVLPD:SNVTVAAVVVRVIVTPDLVVVVVTVTLLIDLPGLLIVLSVSVTVLVVPPK	1.974022582563028	0.8844509709499657	80.10894012451172	0.6215887665748596	7.849007606506348	9.149496078491211	1.5097622871398926
heterodimer-50-nr2-run1_result_120	4	LDSLWKLLSVEVIKDPEPGILIITVTLLSTPAPGLTVILSVTVVLIFDPS:PNVTLLSVKVEVDTTPDLTVITVTVTLLIKDPGLLIILSVTVTVLIKKPK	1.154306007329873	0.9217021284918815	89.08088684082031	0.7542152404785156	5.602863311767578	6.363089561462402	0.9287991523742676
heterodimer-50-nr2-run1_result_120	5	LEDEWTLLSVEIKDDPDGGTLIIKVTFLSVPAPGLTVVKSITVKKKIDPN:GNWTLSDVKIEVIKTPGLTVVKITVTKKKDDPGLDIIKSITVTVLIAPPK	9.337552693820635	0.18838502229338808	85.00161743164062	0.7300832271575928	5.910508632659912	6.649241924285889	1.4389619827270508
heterodimer-50-nr2-run1_result_120	6	LSSLWTLVSVELLDLPSPGVLLLKVTLRHEPAPGVVVVKSLTLLLLYSPE:PNWTLASLRIEVDVTPEVVTVKLTLTLLLDSPGLLTLKSLTLTLEIKVPK	8.624669371838413	0.2856328935033368	64.36953735351562	0.47826915979385376	11.50173568725586	15.324088096618652	5.009219169616699
heterodimer-50-nr2-run1_result_120	7	LSSLFTLLSLEVILLPSPGVLIIIVTFKYEPAPGLLIIISVTVILIFLPD:SNVTILSVKVEVIDTPDLLIIIVTVTLLILLPGLLIIISVTVTVLIKKPK	1.0220650969142258	0.9371070732192871	89.61381530761719	0.7585137486457825	5.381922721862793	6.08477783203125	0.9724822044372559
heterodimer-50-nr2-run1_result_120	8	LSSLFKLLSLKIIKDPSPGVLIITITLLYTPAPGLTIILSITIVKKKDPN:NNWTISSIDIKIDDYPDLKIITITITVKKKDPGEDIILSITITVLIKKPK	0.9502622945325608	0.9520063430313292	89.00369262695312	0.758615255355835	5.669678211212158	6.341594696044922	0.8814628720283508
heterodimer-50-nr2-run1_result_120	9	LSSLFKLLSLEIILLPSPGVLIIKLTLLSVPAPGLLVVLSVTLLLIFLPS:GGLLLAALKLEVVALPGLLVVKVTLTLLILLPGLLIILSVTVVVLIKPPK	2.9720264771406963	0.6476741753718129	78.83943176269531	0.6358068585395813	8.500335693359375	9.897178649902344	1.2598285675048828
heterodimer-50-nr2-run1_result_120	10	LSDKWKLLSVEVIDLPSPGVKIIIVTLLYVPKPGLTIILTLTVVLKYDPT:SNWTLSSLEIKVIKTPGLTIIIITVTLKKDDPGLDIILTLTVTVLIKKPK	1.2538724479923695	0.9183842331752728	89.8595962524414	0.7601317167282104	5.318664073944092	6.032131671905518	0.8966302871704102
heterodimer-50-nr2-run1_result_120	11	LSSLFTLVSLKILKLPLPGVLIITLTLLYTPAPGLLIILTVTVVLLYDPT:PNWTISNIDIKVIKTPGLLIITVTVTLKLDLPGLDIILTVTVTVLITPPR	0.9977706564962882	0.9408909600020174	86.53951263427734	0.7305995225906372	6.3102569580078125	7.135818958282471	0.9983533620834351
heterodimer-50-nr2-run1_result_120	12	LKDKFKLLSVKIIKLPSPGVLIIEVTLEYKPKPGLTIILTITVVLLKNPD:SNWEISSVKIEIKKTPDLTIIEITVTLKLKLPGLDIILTITVTVLIKKKK	1.1318682293919766	0.9363096910973832	88.79898071289062	0.7530825138092041	5.734145164489746	6.418605804443359	0.9082505702972412
heterodimer-50-nr2-run1_result_120	13	LKDKWKLLSLKHIKLPEPGVDIIIVTLEYEPAPGLTIILTVTVVKKYNPD:SNWTISSIEIKIIETPDLTIIIVTVTLKKKLPGLDIILTVTVTLLIKKPK	1.1369623659716896	0.9343554511278281	88.94278717041016	0.7455778121948242	5.6188530921936035	6.493873119354248	1.0025696754455566
heterodimer-50-nr2-run1_result_120	14	LSSLFKLLSVKIIKLPIPGVLIITITFLYKPAPGLTIILTITIVIIKLPD:PNIILLKVEIKVKKTPDLTIITITITFIIKLPGLLIILTITITVLIKNPK	1.033378086792159	0.9381726348292176	89.95783996582031	0.7658692598342896	5.294939041137695	5.9184370040893555	0.9230087995529175
heterodimer-50-nr2-run1_result_120	15	LSDLFKLLSVEHIKNPSPGVDLLKVTLEYKPAPGLTVVLSVTLLIIKNPE:GNIELSSLEVEVIDTPDLTVVKVKLTLRIKNPGLDLLLSVTVTVLIKKPK	1.1662316031075979	0.9199599081241964	87.8399429321289	0.718653678894043	5.909317970275879	6.8221282958984375	1.046614170074463
heterodimer-50-nr2-run1_result_120	16	LSDLFKLLSVEVIDLPIPGVKIITVTLLYTPAPGLTVILTITLVLLTLPE:PNWTLSALNIEVKDTPDLTVITITLTLKLDLPGLKIILTITVTVLIKKPK	0.9799289911044456	0.9438033963671184	90.60530853271484	0.7706836462020874	5.027235507965088	5.668435573577881	0.8887379765510559
heterodimer-50-nr2-run1_result_120	17	LSSLWRLLSLEVKDLPSPGVLIITVTLLSVPAPGVLIILTVTVVLKYLPD:GNWTISSIRVEVVALPGLLIITVTVTLKKDLPGLLIILTVTVTLLLLPPR	1.2159657236666837	0.9268244348062717	88.00926208496094	0.7456014156341553	6.142455577850342	6.932084083557129	0.9409637451171875
heterodimer-50-nr2-run1_result_120	18	LDELFKLLSVKHLKLPIPGVDILKVTLLYVPAPGLVVILTVTVVLLKNPD:PGWTLSSVTLEVVVTPGLVIIKVTVTVDLKLPGLDILLTVTVTLLIKRPE	1.037082010656026	0.9359915840319762	87.26508331298828	0.7316098213195801	5.967905521392822	6.789700508117676	0.9295920133590698
heterodimer-50-nr2-run1_result_120	19	LSSLWKLVSVEIIKLPSPGVLIITVTLESKPAPGVTVVLTVTVIIIKLPD:SNWTISSVKVEVIKTPDVTVVIVTVTVLIKLPGLLIILTVTVTVLVKPKK	1.2273972981243761	0.922791699246856	89.66268157958984	0.7665489912033081	5.431220054626465	6.097375869750977	0.9012095332145691
heterodimer-50-nr2-run1_result_120	20	LSDLFKLLSVEIIDLPSPGILIITVTLEYVPAPGVRIVLSLSVVIIIDPD:GNITIASVDLEVDVTPGVVIVTLTVTLIIDDPGVLIILSLSVTVEIKPPR	1.207787821499274	0.9247556936574028	90.06021118164062	0.7388237714767456	5.321950912475586	6.020319938659668	0.9296188354492188
heterodimer-50-nr2-run1_result_120	21	LKDLFKLVSVDIIKDPSPGKLIINITLLYVPAPGLVVILSITIDIIYDPN:SNWTLSSLDIKVIVTPDLVVIIITITFKIKDPGLDIILSITITVLIKKPK	1.2324218450182862	0.9203927210497593	89.97642517089844	0.7678889036178589	5.1767120361328125	5.8510565757751465	0.8945510983467102
heterodimer-50-nr2-run1_result_120	22	LEDLWTLLSVEVLDLPGPGVLVIKVTLLHVPAPGVLVVLTITVVLLYLPD:GNWTLLSVRVEVVVTPGVLVVKVTVTLLLDLPGLLVILSITVTVLVAVPA	1.0803356243759468	0.9324357768864269	89.32454681396484	0.7463202476501465	5.605714797973633	6.3429341316223145	0.9372891187667847
heterodimer-50-nr2-run1_result_120	23	LSSLWKLVSVKIIKDPSPGVLIIIVTLLSTPAPGLLVVISITVVLKKDPS:SNWTISSIDVKVITTPGLLVVIITVTLKLKDPGLDIIISITVTTLILPPK	1.1953165593276391	0.9250769718961576	86.7172622680664	0.7365078926086426	6.1857380867004395	6.982109546661377	0.9527722597122192
heterodimer-50-nr2-run1_result_120	24	LSSLFTLLGVVIINLPEPGVLIIVVTLLATPAPGVTVVLSVVVVLKYNPD:SNWTLSRVDVTVITTPGLTVVVVVVTVKKNLPGLDIILSVVVVLLVTPPA	1.3859373083759383	0.900440332657514	87.02462005615234	0.7077701091766357	6.10699462890625	6.978719234466553	1.0804799795150757
heterodimer-50-nr2-run1_result_120	25	LDSLFKLLSVKVIKLPIPGVLIIIVVLLYVPAPGLLIILSLTVVIIFLPD:SGITISAVTLTVIDTPDLLIIILTVVLNIKLPGVKIILSLTVVVLIKKPK	1.0612543902424303	0.933544541493533	79.62305450439453	0.6160151958465576	7.844668388366699	9.65924072265625	2.05965518951416
heterodimer-50-nr2-run1_result_120	26	LEALWQLLSVDVVVLPLPGVLILTVTLLSVPAPGLVVVLSLTAIYYYLPD:PNWTVLAVTITVVATPGLVVVTLTATFYYDLPGLLILLSLTATVLVAPPA	1.3422322520440533	0.9050014216128123	87.69759368896484	0.7258898615837097	5.893632411956787	6.656483173370361	0.9758158326148987
heterodimer-50-nr2-run1_result_120	27	LEDLFKLLFLKIYLDPSPGKLIIIVVLLYVPAPGLLIVLSITVLYYYDPS:DNWTISSVKVVVIVTPGLVLVIVTVVLYYDDPGLKIILSITVVVAILVPR	1.7252893828046576	0.8568845123830119	75.60697174072266	0.642371654510498	8.51610279083252	10.147886276245117	1.2408473491668701
heterodimer-50-nr2-run1_result_120	28	LTDLFKLLSVEIIDDPSPGKLIITVTLLYVPAPGVVVILSVTVTIIYDPS:GNITISSVKVEVDVTPGLVTITVTVTFNIDDPGLKIILSVTVTVLIKPPE	1.953569988367933	0.8229045557207789	70.0250473022461	0.5653520822525024	8.896889686584473	10.918890953063965	2.670976400375366
heterodimer-50-nr2-run1_result_120	29	LSSLFKLLSTEVIDLPIPGVLIITTTLLYTPAPGLTIILSVTVVLIFDPS:PNATLSSVDVKVITTPDLTIITVTVTVKIDLPGLDIILSVTVTVLIKPPK	1.2634747954772312	0.9111690495323543	87.83002471923828	0.727584183216095	5.744688987731934	6.565164566040039	0.9736459851264954
heterodimer-50-nr2-run1_result_120	30	LDDLWTLLSVKVLDLPVPGIKIIEVTLLHVPAPGLVVVASIRVVLLLLPE:PGWTLSALKVEVKVTPDLVVIEVRVTFLLDLPGLKIIASIRVVVLIKPPK	1.3685404578647726	0.9016743088515828	84.46147918701172	0.6799534559249878	6.7314863204956055	7.69902229309082	1.1745433807373047
heterodimer-50-nr2-run1_result_120	31	LSSLFKLLSLELIDLPTPGVLVLKLTLEYKPAPGLTVILSLTLVIIIDPS:GGATLALVEYREEKTPDLTVLKLTLTVIIDDPGVLTLLSLTLTVEVKPPK	1.501587244754214	0.8845449475632985	75.24037170410156	0.5969886779785156	8.3278169631958	10.167014122009277	2.3237223625183105
heterodimer-50-nr2-run1_result_121	0	ALDARLDATVAAIRALAEADKDRWTSPTTSPALPAAAALLRETVDAIVSA:TAAAIKALAAAALAEVRAWIAAKYGELSPLLDALLRRLAERAGVDYEALR	1.33910349048481	0.9025296242936757	84.03076934814453	0.7317877411842346	4.839425086975098	5.6379618644714355	1.7384700775146484
heterodimer-50-nr2-run1_result_121	1	KKEELIEEAVERARALAEAEADTWTSPDTSAALPEIAELLKEVAKEILES:AEAAKRATFAAALERLREWLAEEEKEWTPLLEELLRTLAERAGVDYESLR	1.245694911651898	0.9130566868456963	79.74903869628906	0.6866904497146606	6.224987506866455	7.393073558807373	2.064556121826172
heterodimer-50-nr2-run1_result_121	2	DVAARLAAAVATVRALAAAQADTWTSPDTNPAIPAAAAHLRAVAREIAAA:AAAAIAAAAAAALARVRAWIRAEEGELTPLAAEFLRTLAEAAGVDYAALA	14.271088330438554	0.14425331050895107	62.9655647277832	0.509817361831665	10.480222702026367	14.19189453125	5.342279434204102
heterodimer-50-nr2-run1_result_121	3	AAAARLAAAVARVAALAAADADTWTSPDTSAALPAAAALLRATAAELLAA:AAAALAALAAAALRRVRAWLAETEGELTPLLAAFLAALAAAAGVDPAALA	9.806519071575899	0.20815023440956484	64.32445526123047	0.41589003801345825	13.278712272644043	19.781795501708984	11.296810150146484
heterodimer-50-nr2-run1_result_121	4	ATAARLAATVAHARALAAADADTWTSPDTSPALPAIAAHIRATVDAIVAA:AEEALRATLRAALEETIAYIKAKYKELTPLLEAILRALAEAAGVDYEELR	1.6702362332732232	0.8488500700841093	63.72892379760742	0.4786173701286316	10.47467041015625	14.065852165222168	4.977679252624512
heterodimer-50-nr2-run1_result_121	5	EIEELIEETWKKIRELAEADKDTWISPDVSKSLPKAAALLKETAEKILKS:TEEALKALAAAALKELVKWIKKKYKKLTPLIEELLKTLAEKAGVDYESLK	1.4933011120291322	0.8962227979374616	82.1983871459961	0.6783386468887329	6.119039535522461	7.20974588394165	1.9143853187561035
heterodimer-50-nr2-run1_result_121	6	AAEAALAAAVARVDALAAAEADTWTSPDVSAALPAAAAGLRALAAALLAA:AAAARAALAAAALRRLRAWLAAAEGELSPLLRAFLRALAEAAGVDPAALA	13.506787673837009	0.1602341535305875	61.12320327758789	0.4428309202194214	11.038416862487793	14.973859786987305	7.040517330169678
heterodimer-50-nr2-run1_result_121	7	DTAALLAAAVATARALARADAATWTSPDTNPALPAIAAHLKATAEAIMAA:AAAAERAALAAALRELIAWIAERYGEWTPELRAFVRALAEAAGVDPAALE	12.517603923383335	0.164915565177217	64.99471282958984	0.46212029457092285	10.482720375061035	15.223587036132812	6.83261251449585
heterodimer-50-nr2-run1_result_121	8	DVDALLEAAWAEARALAEADADTWTSPDTNPALPAIAARLREVVKRIVES:AEENLRATLKAALKEVIEWVKKEYKELSPLLKEILERFAERAGVDYEELK	0.9944616406490481	0.9404672642978703	81.81089782714844	0.6908923983573914	5.493170738220215	6.415903568267822	1.7703242301940918
heterodimer-50-nr2-run1_result_121	9	ETEALLAATVATWDALAAADADTWTSPDTSAARPAAAAEMRRTVEEIVSS:TEAARRATFAAALAELIAWIREKYGEMTPLLDEILKRLAEAAGVDYEALK	2.3173132035181614	0.788322021075523	67.55650329589844	0.5255332589149475	10.73841381072998	14.746016502380371	6.035377025604248
heterodimer-50-nr2-run1_result_121	10	ATEALLAAAVARARALARADAATWTSPDTSPALPAVAAHLRAVVDQIVAS:AEEAERALLAAALARLREWIAKRYKELSPLLKEILKRLAEAAGVDYASLA	1.3464020880932797	0.904206066339003	85.86927795410156	0.7668166160583496	4.619155406951904	5.240352630615234	1.61797034740448
heterodimer-50-nr2-run1_result_121	11	AAAALLEAAVAAARALAAAQAATWTSPTTNPAIAAAAARLREVADALAAA:TAAAIAAAAAAALAELRAWLAARYGELTPLLAALLRALAKAAGVDPAALR	13.873510207835517	0.14811428431025161	56.70596694946289	0.38897424936294556	12.767932891845703	16.84520149230957	7.904175758361816
heterodimer-50-nr2-run1_result_121	12	AREALLEAAVEHARALAEADKDTWTSPDTNPALPAIAAHLRAVARELLEA:AEEALRATFRRALERLIEWLKEEEGEWTPELEELLRALAEAAGVDYEELR	1.1102977477368443	0.9234895523557546	81.92668914794922	0.6926400661468506	5.562740325927734	6.806055068969727	2.2448508739471436
heterodimer-50-nr2-run1_result_121	13	ELDALLEAAVAEIRALAAADADTFTSPDTSAALPAAAALLREVVDKIVSS:TAAALAALAKAALEELKAYVEKKYKEMSPLLDEILKRLAEAAGVDYEELK	4.164690538337783	0.5984506059193425	60.052490234375	0.42328113317489624	11.377493858337402	14.47414779663086	7.479076385498047
heterodimer-50-nr2-run1_result_121	14	EVAALLAATVAEIRALAAADKDTWTSPTTSKSIEKAAALLRKTADEILAA:TAAAIAAAARAALEKLIEWLKAKYKEWTPLLEALVRALAEAAGVDYEELR	13.275808705618646	0.16511457309435296	66.09808349609375	0.501102864742279	10.000804901123047	13.829031944274902	6.345835208892822
heterodimer-50-nr2-run1_result_121	15	ETEALLDAAVAHARALAAADADTWTSPDTSASIPEIAAHLREVVDEIVES:TEAAIRATLAAALERVKAYIEEKYGELSPLLDEILRRLAEAAGVDYEELR	14.825655166499654	0.19576214965427674	59.29658889770508	0.4561375379562378	12.211267471313477	16.025686264038086	5.641756057739258
heterodimer-50-nr2-run1_result_121	16	AVEERIEATWAFARDLADADADTWTSPDVSKSLPAIAAHIRATVKEIVES:AEAALRATAAAALKETIAWIKEEYKEMSPLLDELLKTFAERAGVDYESLK	1.5531274735469998	0.876713300457379	79.09117889404297	0.6785409450531006	6.177767753601074	7.497514247894287	1.882779598236084
heterodimer-50-nr2-run1_result_121	17	SIEEKLEKAVEEIRKLAEADKDTWLSPDVSKSLEKAAELLKEVVDEIVES:TEEALRALFREALKEVIKYLKEKYKEWSPLLEEFVKWLAERAGVDYEELK	13.01459066653651	0.14734769482375604	63.2109260559082	0.4295959770679474	10.898305892944336	15.502360343933105	6.9283576011657715
heterodimer-50-nr2-run1_result_121	18	DVAALLAATVAHARALAAADADTWTSPDAHPGLAAIAAHIRATVDLIVAA:AAAAIAAALAAALAEVIAWIDARYGEWTPLLEAILAALAAAAGVDYESLR	12.069427687861277	0.18899992297992033	61.3847541809082	0.4193792939186096	11.110719680786133	14.870519638061523	6.081626892089844
heterodimer-50-nr2-run1_result_121	19	AVAARLAAAVARARALAAAEADTWTSPDTSAALPAIAAHLRAVADAILAA:AAAAERATLAAALREVRAWLAAREGEWSPTLRAFLRALAEAAGVDYAALR	14.11326574782734	0.17507695364415995	63.386878967285156	0.5073531866073608	10.428797721862793	13.702322959899902	5.679072856903076
heterodimer-50-nr2-run1_result_121	20	DRAALLAATVAAVRALAAADADRWTAPDVNPAIPAAAALMRATLDEIVAA:AAEAIRAAAARALEELIAYIRERYGEWTPLLEEFVRELAEAAGVDYASLR	14.295015211739386	0.1355747063721556	67.1513442993164	0.5201720595359802	10.57949161529541	14.97888469696045	6.405311584472656
heterodimer-50-nr2-run1_result_121	21	EEEERIEEAWRRIRELAEAEKDTWTSPTTSPALPKAAAYLREVVEEIVES:AEEALRALARAALEEVIKWIREKYKELSPLLEEFLKRLAELAGVDYEELR	1.0635370429167617	0.9273688390238717	84.44165802001953	0.7221018075942993	5.000290870666504	5.760390758514404	1.5188851356506348
heterodimer-50-nr2-run1_result_121	22	AVDELLEAAVARARELAAADAATWTSPDTSPALPAVAAELRAVVDEIVES:AAAALRALLRAALERVREWIAKRYGKLTPLLDEILRRLAEAAGVDYEELR	2.7014735720420777	0.6893130903148231	62.6875	0.40756380558013916	13.041887283325195	18.675086975097656	10.489433288574219
heterodimer-50-nr2-run1_result_121	23	ATDARLAAAVAYARALAAADAATWTSPDVSAALPAAAAHLREVVDAIMEA:TAAALRAAFAAALRIVIEDIKRRYGELSPELDALLRRFAEAAGVDYASLR	3.460419612311586	0.6702921105986884	64.5882797241211	0.4979184865951538	11.448495864868164	16.187557220458984	6.8556437492370605
heterodimer-50-nr2-run1_result_121	24	ALAERIDATVARAEALARADADTWLSPDVSASIPAIAADMRATVEEIAAS:AAAAIAATMRAALERLIAWIREKYGELTPLLRELLRTLAERAGVDYESLR	14.260716149515044	0.15840813666231554	69.42828369140625	0.49265098571777344	10.727103233337402	15.605501174926758	7.388537883758545
heterodimer-50-nr2-run1_result_121	25	AREALLAATVAHIRALAAADADTWTSPDVSPAIPEAAAHLRATAEALAAA:TAAAIRATAAAALRRLREWLAARYGELTPLLDELLRALAAAAGVDYESLR	9.606265188959542	0.2358282962916174	60.9323616027832	0.3904655873775482	13.303980827331543	19.314212799072266	11.07475471496582
heterodimer-50-nr2-run1_result_121	26	ATDARLAAAMARVRALAAADADTWTSPDANPGIPAAAADLRAAVAAIVAS:TAAAIAAAAAAALRELRAWAAAEYGELSPLLEELLRRLAEAAGVDYAALR	14.268781146746893	0.1975920299763266	64.35482788085938	0.4553612470626831	11.081258773803711	15.463178634643555	7.220930099487305
heterodimer-50-nr2-run1_result_121	27	AEDERLAALWAEVRALAAADADTWTSPDTAKSIPAAAAALRAAAAELLAA:AEAAIRAAAAAALRRLRAWLAETEGELTPLLEAFLRRLAELAGVDYESLR	13.366032014678844	0.14618635415940015	64.43470764160156	0.5167468786239624	11.213447570800781	14.810372352600098	4.3216938972473145
heterodimer-50-nr2-run1_result_121	28	AEEEKLAAAVAEARALAEADADTWTSPDVSAALPAIAARLRAVADELMAA:AAAALRATLEAALREVIAWLKAKYKERTPKLDAFLKRLAEAAGVDYESLR	14.734322206890784	0.2068733835504244	71.29586029052734	0.5545164346694946	8.078372955322266	10.698407173156738	4.272147178649902
heterodimer-50-nr2-run1_result_121	29	ATAALLAATVATVDALADADADTWTSPTTSAALPAAAAALQATAEQIASS:AAANRRATAAAALKRLKAWIAAKYKTLTPLHDAFLKALADAAGVDYASLR	11.14958463425239	0.17167243743236843	53.36220932006836	0.3407755494117737	13.492762565612793	17.863101959228516	10.494216918945312
heterodimer-50-nr2-run1_result_121	30	DLAALIAETVARIRALAAAEAATWTSPDTSAALPEAAALLRETARRILES:AAAAIRALAAAALERLRAWLAEEEGELSPLLRELLRTLAELAGVDYESLR	11.150426732704808	0.1687745081861083	73.98115539550781	0.4894772171974182	10.160154342651367	15.724879264831543	7.921177864074707
heterodimer-50-nr2-run1_result_121	31	ARDAALDATLATVRALADADKDTWTSPDTSAALPAAAAALLATADALLAA:AAAALRALAAAALRRLRAALAAREGELSPELDALLRRLAEAAGVDYAELR	5.64014698501683	0.43026606749033947	65.70801544189453	0.4566937983036041	10.820843696594238	15.424309730529785	6.3714399337768555
heterodimer-50-nr2-run1_result_122	0	EEEEIKKEIRELAEKAGLVYFYRSDLPPEVVLERIREMLEKNLPIEELEE:MLIKVTKDDEEKLEEVEEEVARAKLEGREFVGIIEENGEVYIILLDGPVG	10.76563130332148	0.2044824050259616	57.23641586303711	0.402108371257782	13.418712615966797	18.01966094970703	7.760992527008057
heterodimer-50-nr2-run1_result_122	1	MKEEIKKEIEKLAEEAGLVYYYEVKLPPEEVVEKIKKLLENNEPIEEIEK:MIIEITKDDKEKLEELKNDVAEAILSGKEFVEIIKENGKVYVILVDKPKG	2.855492307098811	0.7128059481272121	63.065731048583984	0.47218436002731323	10.643343925476074	12.582420349121094	3.205012321472168
heterodimer-50-nr2-run1_result_122	2	MREEIKKLIRELAEESGLVLFYETELPEEEVVKRIKELLEENKPIEELKL:MIIEITKDDEEKLEELAEKVAEAILEGRKFVEIIEENGKVIVILVKGPKG	2.5064423372443487	0.7429695919377785	53.27865982055664	0.38500314950942993	12.586140632629395	15.128907203674316	6.076568126678467
heterodimer-50-nr2-run1_result_122	3	MVEEIKKEIREKVKKAGKVYFLRTELPPEKVLKKIEEMLENNEPIEEIKE:MIKEISVDDEEAIEEVAEEAARAIKEGRKFVGIIEKDGKVYIILIEEPTG	1.7004138850878763	0.8428786400869357	76.2342529296875	0.5970650911331177	7.2051262855529785	7.899158000946045	1.3371503353118896
heterodimer-50-nr2-run1_result_122	4	MKEEIKKKIEELVKKAGKVYFIETKLPKEEILKLIEEKLEKNEPIEEIEL:MIIEIKKDDEEKIKELKEKVAEAILEGKEFVGIIERDGEVYVVLVEKEKG	9.674437832183685	0.17930634801733372	48.07876968383789	0.33977603912353516	15.24781322479248	20.85316276550293	11.686426162719727
heterodimer-50-nr2-run1_result_122	5	MEEELKKKIKELVEKAGKVYFIEVDVPPEEVLELIKKLLENNEEIKEIKL:MIIEIEKNDKEKIEKVAEEAARAVLEGREFVGIIEENGKVYIVLIKKPKG	11.879202977694286	0.2632967112365419	54.998435974121094	0.41851484775543213	11.967479705810547	14.444953918457031	5.363503456115723
heterodimer-50-nr2-run1_result_122	6	EREKIEEEIRRLVEEAGLVLYYRSKIPPEELKKLIEELLEKNEPIPEIEL:MLIEVTKDDEEKIERVAREVAEAKLEGREFVGIIKRDGKVIFLLVEKPKG	9.094770457004447	0.2275937331824907	49.378456115722656	0.36004871129989624	14.802340507507324	20.237794876098633	9.521100044250488
heterodimer-50-nr2-run1_result_122	7	MKEEIKKKIRELAEKAGKVYFIEVNLPKEEIVKLIREKLKNNEPIEEIKK:MIEEIKKDDEKKLEEVEEKVAEAILEGREFVEIIEENGKVYVILVNKPKG	1.6713767437657765	0.8515536446954273	81.48976135253906	0.6569963693618774	6.240756034851074	6.754992485046387	1.07663893699646
heterodimer-50-nr2-run1_result_122	8	MKEEIKKKIRELVEKAGVVYFIEVSVPEEEVLELIKKLLEENKPIPELLL:MIKEIKKDDEEGIEEVEEKVAEAILEGRKFVGIIEENGKVYFILIKGPVG	2.0130607433787757	0.8501842150482485	77.9479751586914	0.6300780773162842	7.1353631019592285	7.786675453186035	1.051262617111206
heterodimer-50-nr2-run1_result_122	9	EREKIKKEIRELVEKAGKVYYIEVELPPEEVLERILKLLEENKPLEELVP:MIKEITKDDEEEIKEVEEKVAEAILEGREFVGIIERDGKVIFVLVKGPVG	1.52148147073934	0.9061190733332318	82.6552505493164	0.6529644727706909	5.83251953125	6.289567947387695	1.1385889053344727
heterodimer-50-nr2-run1_result_122	10	MEEKIKEEIRKLVEEAGEAYFYEVELPPEKVVELIRKLLENNEPIKEIEE:MIEKITKDDEEKIKELAEKVAKAILEGKEFVEIIKHEGKVYFILIKGEKG	2.311469812974164	0.7926218591231461	80.92893981933594	0.6450927257537842	6.537091255187988	7.0215582847595215	1.2298200130462646
heterodimer-50-nr2-run1_result_122	11	EKEELKKKIEELAEKAGEIYYIEVDLEPEEVVEKIKKLLEENKPIEEIKI:MIEIVKKEDKEKLKKVKEEAAKAKLEGRKFVEIIEKNGKVYIILIKGEKG	2.5923550145335663	0.7181019508090901	54.84977722167969	0.4215967059135437	12.484539031982422	15.022522926330566	4.287284851074219
heterodimer-50-nr2-run1_result_122	12	MREKIEEEIRRLAEEVGKVLYIEVDIPPEEVLEEILRLLENNEPLKEIKL:MIKEVTVDDEEELKEVAETAAEAILKGEEFVGIIIRDGKAIIVLRKKPVG	12.080540968273326	0.21391250304214118	45.83326721191406	0.3427136540412903	15.295807838439941	20.24510955810547	9.946364402770996
heterodimer-50-nr2-run1_result_122	13	MKEKIKKEIEELAKKAGKVLYIEVDIPPEKVVELIKELLEKNEPIPEIKL:MIIEVTKDDKEKLKEVAEKAAEAIEKGEEFVEIIEKDGKVIIIHIKGPVG	10.079404774698487	0.3199802691049296	51.80537033081055	0.3964596390724182	12.70290756225586	15.23347282409668	6.57557487487793
heterodimer-50-nr2-run1_result_122	14	MYEELKEEIRKLAEEAGLIYFIKTKLPEEEIVKKIEELLEKNEPIPEIEE:MIEEVTIDDEEKLEEVADLASKAKLEGKEFVKIIEKDGKVYIILVDKPVG	7.241341300591068	0.497525309720996	50.91928482055664	0.37015271186828613	13.571460723876953	16.38808250427246	5.773151397705078
heterodimer-50-nr2-run1_result_122	15	EREAIEAEIRALAAEAGVVYFYRTRLPPPEVVERIEELLAEGKPLEELEE:MLEEVTVDDEEALARVAREAAEARLAGRPFVALIERDGKLYVVLVEGPPG	12.229807769786007	0.24156708083819697	56.79374694824219	0.42813944816589355	13.408599853515625	17.236316680908203	6.117300510406494
heterodimer-50-nr2-run1_result_122	16	EREELKKRIRELVEKSGLVLYIRVDIPPEEVVERIKELLEKGEPLKEIKL:MIEEVTKDDEEAIERVEEEVAEAVLAGREFVEIIEHNGKTIFVLVDKPVG	2.172598790210043	0.7888608853415546	75.12989807128906	0.6003889441490173	7.114184856414795	7.761977672576904	1.5696308612823486
heterodimer-50-nr2-run1_result_122	17	MREKTIEEIKKLVEKSGEVLFYETNLPKPEVVEKIRELLEENKPIEELEE:MIKVITKDDEEAIKEVAEKVAEAKEQGREFVEIIEKDGKTIVILINGPVG	2.147688169943917	0.8109314290378684	76.44185638427734	0.5976045727729797	7.153929710388184	7.775895595550537	1.6477043628692627
heterodimer-50-nr2-run1_result_122	18	EEEKIKKEIKELAEKAGLVLFIEVEIEPELIEKLIKEKLEKNEPLEEINL:MIIEIKKDDEELLKKVAEKVAEAKLKGEKFVGIIEENGKVIFILIKGEKG	10.283818770675849	0.2950351599195231	45.63126754760742	0.3327071964740753	14.80302619934082	19.229406356811523	7.5481953620910645
heterodimer-50-nr2-run1_result_122	19	MREEIKKKIRELAEKAGEVLYIEVRLPPPEVRELIEELLEEGKPLPELEP:MIEVVKKDDKEKLEEVEEKAAEAIEAGRPFVGIIERDGKVIVILVDGPVG	8.461697597185925	0.26562034896285885	52.965877532958984	0.3432096540927887	16.158796310424805	21.25395965576172	11.782590866088867
heterodimer-50-nr2-run1_result_122	20	AEEEIKKKIKKLAEKAGEVYFYETKLPEEKIKKKILEKLENNEPIEEIEE:MIKKIKKDDKEELEKVAKKAAEAIKSGEKFVGIIEKDGKVYVILIKKPKG	11.969508545733397	0.2906225858385435	62.55508041381836	0.45455464720726013	10.220982551574707	11.750473976135254	2.498124122619629
heterodimer-50-nr2-run1_result_122	21	MKEELKKKIKELAEKSGLVYFYKTNVPKPEVVELIKKLLEENKPIPEIKK:MLEEIKKDDKEKLEKVAEEVAEAILEGREFVEIIEENGKVYIILIEKPKG	1.6624362051202426	0.8666044786329234	79.58589935302734	0.6239874958992004	6.6458420753479	7.208750247955322	1.2183725833892822
heterodimer-50-nr2-run1_result_122	22	EKEELKKKIRELVEKAGKVLFIEVKIKPPEVVERIRRLLEEGKPIEELEE:MIKEVTKEDEELIKEVEEKVAEAKLKGREFVEIIEENGKVIVVLVEKPEG	15.082432586191791	0.08883784328914231	73.46135711669922	0.5457844734191895	8.755887031555176	9.5	1.6190052032470703
heterodimer-50-nr2-run1_result_122	23	MEEEIKKKILELVKKAKLAYYYETKLPKEKVVKLIKELLKENKPIPEIEE:MLIEVKIDDKEKIEEVAKKVSEAILKGREFVEIIEEDGKVYFILVEEPEG	14.21612432688194	0.13326903907537532	48.59159469604492	0.296678364276886	15.054152488708496	19.68107032775879	9.948471069335938
heterodimer-50-nr2-run1_result_122	24	SREEIKAKIRRLVEEAGEVLYIRVTLPEPEVLELIEKLLEENKPIPELVK:MIIVVKKDDEELIERVAEEVAEAIEAGRKFVGIIEKDGKVIVVLVDEPVG	2.3909632392325313	0.7663173351269976	64.747802734375	0.4975193738937378	9.769551277160645	11.034005165100098	2.814283847808838
heterodimer-50-nr2-run1_result_122	25	MKEEIKKEIKELIEKSGEVYYIRVKIPEEKVVEKIKELLEKNEEIKEIEE:MIEKITKDDEEKIEKVIEEVAEAKEKGKKFVEIIEENGKTYFILIDGKEG	5.512338951556111	0.6610457922198696	75.53092956542969	0.6068177819252014	7.893433570861816	8.57068920135498	1.1438132524490356
heterodimer-50-nr2-run1_result_122	26	EKEEIKKEIEELAKKAGLIYYIEVEEKPEEIVEKIKELLEKNEPIPEIKK:MIIEVKKDDKEKLEKVKEEVAEAKLEGREFVEIIEENGKVYIILVKGPKG	14.43258598466701	0.1502598166226437	47.22411346435547	0.3407050371170044	14.266007423400879	17.991374969482422	8.321891784667969
heterodimer-50-nr2-run1_result_122	27	MREEIEAEIRALVEEAGVVYYIRVDVPKEKVKEKILELLEKNEPIEEIEL:MLKKITKDDEEAIEEVAREVAEAKEKGREFVEIIKRNGEVYFILIDGPVG	2.3308657071593553	0.7599428058068571	73.22180938720703	0.6174774765968323	7.724354267120361	8.419390678405762	1.1513633728027344
heterodimer-50-nr2-run1_result_122	28	MEEKIKEKIEELAKKAGEVYYIKVKIPKEKVVELIKELLKKNKPIEEIEL:MIKKIKKDDEEELEEVKKEVAEAIKEGREFVEIIEENGKVYFILIEEPKG	2.0550516642743486	0.8091881653908182	82.28775024414062	0.6723275184631348	5.834819793701172	6.319549560546875	1.08870267868042
heterodimer-50-nr2-run1_result_122	29	KKEEIKKEIEEKIEKAGEVYYIEVTIPKEEVVELIEELLEKNEPIKEIKK:MIIKVTKDDKEKIEEVKEKVAEAILKGEEFVKIIERDGKVYIILIKKPKG	15.247295560226055	0.11927966301998233	43.85840606689453	0.3373386263847351	15.565258979797363	19.237672805786133	9.907185554504395
heterodimer-50-nr2-run1_result_122	30	MEEKIKEEIKKLVEKAGEVYFIEVKKPKEEVVKKIKELLENNEPIEEIDE:MLEKITKDDEEKIEEVAKKVSEAKLQGREFVEIIEENGKVYFILVDKPKG	1.8347276938209305	0.8239726904584507	80.86802673339844	0.6469559073448181	6.2813568115234375	6.769725322723389	1.1681585311889648
heterodimer-50-nr2-run1_result_122	31	MKEKIKEKIRELAEKAGKVYFIEVKLPPEEVVKRIKELLEKNEPIPEIDE:MIIEITKDDEEKLKLVEEKAAEAILKGEEFVEIIERDGKVYIILVKKPRG	7.288557673525519	0.4375815262092961	73.82290649414062	0.5843755006790161	8.157318115234375	9.320645332336426	2.0037238597869873
heterodimer-50-nr2-run1_result_123	0	SEYKNLFDELKELDLKIEITLSILTPDGVLTTGTSEKYSDELIDKVLAAA:ESLIKGEITITFEAKLGDKLVKITLKSESLTPEELETINKIIEKAKKLSE	1.8911176942980334	0.8426431455209348	74.70503234863281	0.5994566679000854	7.551839828491211	8.722034454345703	1.3530595302581787
heterodimer-50-nr2-run1_result_123	1	EEYFNLFDGLKKLKKKIKITLSIKNDDGKVSTATSDEYSDELIEKALAAA:MKKIKGKITITFEAKLGDKTVTVTFESDELTPEELKTLEEVKKRAEALNK	1.648781046608454	0.8761862404187264	79.32525634765625	0.6351460218429565	6.771259307861328	7.721549034118652	1.1364575624465942
heterodimer-50-nr2-run1_result_123	2	SAFKDLFAGLKELDMKLKVTLSITNENGVVSTATADEYSDELLDTAFAAA:PALIKGKVVRTFDAKLGDKLVTVTLEADELTPEQLAVIEALEARAAALAA	1.3657992425113996	0.9059200349875952	81.92088317871094	0.702873706817627	5.914980888366699	6.766310691833496	0.9837960600852966
heterodimer-50-nr2-run1_result_123	3	EEYKNLFEGLYELDLKITVTLTIKNKDGKESTVTSERYSDELIDKALAAA:MELIKGKVVRTFEAKLGDKEVTVTLESEELTPEELETLKKLEERAEKLKK	1.663038571103857	0.8822679821231277	80.73236846923828	0.6432015299797058	6.53405237197876	7.437302589416504	1.1022007465362549
heterodimer-50-nr2-run1_result_123	4	DEYKDLFEELKKLDLKIKITLSITNEDGKVSTVTSDEYSDELIDKVLAAA:MKLIKGKKTFTFEAKLGDKLVTITLTSDELTPEELKVIENVKKRAEELNE	1.8731176645193361	0.8509965675990057	77.59186553955078	0.606458306312561	7.12725305557251	8.214765548706055	1.441838264465332
heterodimer-50-nr2-run1_result_123	5	SEYKNLFEELKKIDKNITITLTITNADGKKSTGTSDKYSEDLIDTVLAAA:VPKIEGTITETFTAKLGDKEVTITLTSESLTPEELETIEKLKQKAEELNE	2.0728157275848313	0.826733333430128	78.17571258544922	0.6587579250335693	6.56361722946167	7.550321578979492	0.9674169421195984
heterodimer-50-nr2-run1_result_123	6	SEYKNLFEGLKELDLKITITLTIKNKDGKEYTVTSDKYSEELLDEALAKA:PELIEGTITETFKAKLGDYEVTVTLTSDKLTPEELALIEELKAKAKALNE	1.792185423614935	0.8678622241734394	80.06239318847656	0.6551865339279175	6.345827102661133	7.235667705535889	1.1093769073486328
heterodimer-50-nr2-run1_result_123	7	AEYKNLFDGLYKIDLKVTITLTITNSNGVKSTVTSDKYSDDLIDTALAAA:PEKIEGTVTITFEATLGDKKVTITLTSDSLTPEEVKLIEEIKNKAKELNN	1.3807211840519515	0.901551456349506	73.49860382080078	0.6202881932258606	7.4182281494140625	8.590627670288086	1.1527975797653198
heterodimer-50-nr2-run1_result_123	8	SEFKNLFEGLKKLDLKIKVTLSIKTPDGKVSTVTSEKYSDEMIDEALAKA:VPLIKGKVVVTFEAKLGDKLVTVTLESEELTPEQVKVIEELKERAKALAE	1.6121725883549376	0.8824990296044255	78.42278289794922	0.6289398670196533	6.942791938781738	7.948215007781982	1.1178112030029297
heterodimer-50-nr2-run1_result_123	9	SEYKNLFEELKKLPLKITVTLTIKNEDGKEVTETADEYSDELIDTALAKA:VPLIKGTVTETFKAKLGDKEVTVTLTADELTPEQLETIEKLKAKAKALNE	1.922630813837565	0.851006240061104	80.7940902709961	0.6507200598716736	6.246918201446533	7.089709758758545	1.184334397315979
heterodimer-50-nr2-run1_result_123	10	AEYKDLFEELKELDLEVTITLTIKNADGVESTVTSKEYSDDLIDKVLAAA:PELIKGEITITFEAKLGDLTVTVTLKSKELTPEELETIEKLKERAKALNE	2.3945215101181363	0.7649675306565075	70.94156646728516	0.5275224447250366	8.253816604614258	9.58233642578125	2.319901466369629
heterodimer-50-nr2-run1_result_123	11	DKYKNLFEELKEIDLKIKITLTIENENGVKSTATSDKYSDELIDEALAKA:IPLIKGKKVFTFEAKLGDYKVTITLESDELTPEELEVIEKIKKKAEELNE	1.422164380180876	0.9031277260122077	78.43572235107422	0.6428683996200562	6.980851173400879	7.9444146156311035	1.0520052909851074
heterodimer-50-nr2-run1_result_123	12	DKYKNLFDDLYKIDLKITITLTFENENGKKSTVTADKYSDELIDEGLAKA:PSLIKGKVTRTFEAKLGDKKVTITLTADSLTPEELETIKNIEEKAKALNE	1.6448150995044122	0.9072364103331508	78.22235107421875	0.6511527299880981	6.83037805557251	7.81299352645874	1.141412377357483
heterodimer-50-nr2-run1_result_123	13	DEFKNLFEGLYELDLDIKITLSIENENGKVSTETSDKYSDDLIDKALAAA:PELIEGKVVRTFEAKLGDKKVTVTLESDSLTPEELATIDELEAKAKALNE	2.970030481662564	0.8178022919338352	80.8782958984375	0.6814550757408142	6.132664680480957	6.951313018798828	0.9803773760795593
heterodimer-50-nr2-run1_result_123	14	DEYKNLFDGLKELPLKIKITLTIKNENGIEVTETSDEYSDELIEKVLAKA:PSLIKGKVTITFKAKLGDYEVTVTLTSDSLTPEELETIKELKQRAEELNK	1.6300114071239125	0.8761622416210677	80.6878662109375	0.6692983508110046	6.350277900695801	7.230030059814453	1.021009922027588
heterodimer-50-nr2-run1_result_123	15	AEYFDLFDGLRELPLEVEVTLSIKTADGKTSTVTAPEYSDELIEEALAKA:PPLIEGEQTFTFTVKLGDLTVTVTLKAPSLTPEQLATIQALKARGAALAE	1.8120348920918277	0.8599167852573174	77.87981414794922	0.6391558051109314	7.011909008026123	7.9736738204956055	1.1548609733581543
heterodimer-50-nr2-run1_result_123	16	DEYKNLFEGLKKLDLKLKITLTIKNKNGKEYTATADKYSDELIDEAFAKA:PPLIKGKKTFTFTAKLGDYEVTITLEADELTPEELKTIEELKEKAEKLNK	1.95380690009178	0.8495367588356004	81.98120880126953	0.6797708868980408	6.122105598449707	6.959124565124512	1.0635195970535278
heterodimer-50-nr2-run1_result_123	17	SEYKNLFEELKKLDLKITITLSITNADGKVSTATADKYSDELIDKAEAAA:MEEIEGTITRTFTAKLGDKTVTVTLTADKLTPEQLETIDKLEARAKALNE	1.7499546270640036	0.86716966250578	80.00395202636719	0.6479290723800659	6.516173362731934	7.462345600128174	1.1884171962738037
heterodimer-50-nr2-run1_result_123	18	AEYKNLFDELKEVDLDITITLSIKTPDGKVSTATADKYSDELIDKAFAAA:MELIKGTVTITFTAKLGDKTVTITLTADSLTPEQVEIIEKIKQKAEELNK	2.1234117194190456	0.8160302486779077	76.83561706542969	0.6197737455368042	7.1231913566589355	8.089038848876953	1.0915915966033936
heterodimer-50-nr2-run1_result_123	19	DKYKNLFENLYKLDLDIEITLTITTPDGKKSTVTSKKYSKELIDKGLSAA:MKEIKGEITITFEAKLGDKKVTVTLKSKSLTPEELKTIEELKAKAEALNK	1.7890297145775502	0.8519533759565513	70.09514617919922	0.5624024868011475	9.170849800109863	10.659530639648438	1.147890329360962
heterodimer-50-nr2-run1_result_123	20	AAFKSLFDGLKEIDAKITITLSITTPDGKVSTGTSEEYSDELIDEVLAAA:VPLIKGKVTRTFTAKLGDKTVTITLTSEELTPEEVEVIDAIEARAAALAA	2.5966968137410418	0.7636193472132031	72.7739028930664	0.5996567606925964	7.751824855804443	9.078434944152832	1.1223797798156738
heterodimer-50-nr2-run1_result_123	21	SKYFNLFEGLKKLDLDITITLTITNENGVKVTETAKEYSDELLEKALAAA:MEKIEGTVTVTFEAKLGDKKVTITLTAKSLTPEEVKLIEEIKKKGEELNK	2.3490759579412686	0.7992842078900095	76.17579650878906	0.6178991794586182	7.486453056335449	8.5413179397583	1.1017546653747559
heterodimer-50-nr2-run1_result_123	22	DEYKNLFDKLFELDLDITITLTITNENGVKSTGTSDKYSPELFDKVFAAA:PSLIKGTKTITFEALLGDKKVTITLTSDSLTPEQLKTIEEIIEKAKKLKE	1.713083306191281	0.8682609063380492	78.99993896484375	0.6513646245002747	6.629652976989746	7.487070083618164	0.9875566959381104
heterodimer-50-nr2-run1_result_123	23	EKYFNLFEELEELDLEIEITLSIKNENGKVSTATAKKYSKELLKKALAAA:MELIEGEVTITFEVKLGDKTVTITLKAKKLTPEEVEVIEKIKERGKKLNE	2.0562176309970948	0.8207051565488044	74.48747253417969	0.5877555012702942	7.76008415222168	8.821733474731445	1.3480415344238281
heterodimer-50-nr2-run1_result_123	24	SEYKNLFDELKKLDLKIEITLTIKTEDGKESTVTADKYSDELIDKALAAA:MEKIEGEKTITFEAKLGDYKVTITLKADSLTPEELETINKIIEKAKKLNE	1.7580428785812543	0.8755141769568189	82.70532989501953	0.6597769260406494	6.160798072814941	6.964673042297363	1.0521271228790283
heterodimer-50-nr2-run1_result_123	25	SEYKNLFEGLLEIDADITITLTITTPDGKKSTVTSKRYSPELLDEALAAA:VPLIEGTITVTFEARLGDLTVTVTLTSDSLTPEELETINELKERAEALNE	1.5784123464538864	0.8898690487961926	84.29232025146484	0.6968679428100586	5.442696571350098	6.137276649475098	0.9814995527267456
heterodimer-50-nr2-run1_result_123	26	AEYKNLFEGLKKLKMKLTITLTIKTPDGKESTVTAEEYSDELIEKGLAAA:PEKIEGKITRTFTAKLGDKEVTITLTAEELTPEELKTIDEIEERAKKLNE	1.4618144139352591	0.8869504190473466	82.48392486572266	0.681352972984314	5.882657527923584	6.693556785583496	1.007655382156372
heterodimer-50-nr2-run1_result_123	27	EEYKNLFEELKELDLDITITLTIKTPDGKEVTVTADKYSDELIEKALAAA:PELIEGTVTITFEAKLGDKTVTVTLTADSLTPEQLETLEKLKKKAEELNK	1.9048928456671055	0.8509505689574504	82.8637466430664	0.6724609136581421	5.815772533416748	6.596111297607422	1.004915475845337
heterodimer-50-nr2-run1_result_123	28	DEYKNLFEGLKKLDMKLTITLTITTKDGKKYTETADSYSDELIEKALKAA:TPLIEGKVTITFEAKLGDLKVTVTLTADSLTPEQVAVLNEIKEKAKALNE	1.4988682910920772	0.914069199430584	78.57820892333984	0.6391127705574036	6.614869594573975	7.504122257232666	1.0724319219589233
heterodimer-50-nr2-run1_result_123	29	SEYKNLFEGLYELDLELEITLTITNKDGKKSTVTAKKYSDELIDEALAKA:PELIEGEVTITFEAKLGDYTVTVTFTAKSLTPEELKTLEEVKERAEKLNK	1.6759460044433778	0.8774998410468892	78.62372589111328	0.6448444724082947	6.723456859588623	7.595468997955322	1.0586185455322266
heterodimer-50-nr2-run1_result_123	30	DKYKNLFEGLEKLDMEIEITLTIKTPDGKEYTVTAKKYSKELIDKVLAAA:PELIEGEKTFTFEAKLGDLEVTITLTAKSLTPEQLKTIEEVKARAKALNE	2.0278615342521573	0.8226373712599363	74.74990844726562	0.6032228469848633	8.041306495666504	9.168660163879395	1.1333985328674316
heterodimer-50-nr2-run1_result_123	31	SEYKNLFEGLKELPMKITVTLSITNSDGKVSTATAEEYSEELIEKALAAA:PSLIKGKVTRTFTAKLGDLTVTVTLEAEELTPEQLETLDELEARAKALNE	1.6400764913560686	0.8715528917905107	77.93795776367188	0.6310136318206787	6.892093658447266	7.8945512771606445	1.2794365882873535
heterodimer-50-nr2-run1_result_124	0	EEEFEALLYESVKAYLKELRAGGSTEAIAKAFLPYYRWLRAKLAASGLLE:GDTKLFDVGEPPLTFSEMKEFAEMLLRGEAPPWLSPELAQAILEELRRLG	6.494483545209087	0.6285661475154974	64.25716400146484	0.4725140929222107	12.834329605102539	18.316762924194336	9.176608085632324
heterodimer-50-nr2-run1_result_124	1	AEALAALLAASMAAFRRELRAGGPVEAMAAALIPLYRAMRALLAELPLLE:LEDRLFDVGEPPLTYAQMAALFNDIMAGRAPPDLPPELVQAIREALLRLG	15.405814519928432	0.13901973743681809	75.456298828125	0.45498692989349365	14.785161972045898	22.94998550415039	14.562897682189941
heterodimer-50-nr2-run1_result_124	2	AEAFAALLAASVAAFLAALRAGGSPEAIAAALAPLYRALRALLAALPLLE:GGSRLFDVGEPPLTLEELAAFYEAILRGEAPPWLSPELVAEIRAALERGA	14.767738114908422	0.0868149379538596	83.85111236572266	0.43779483437538147	15.614184379577637	25.768972396850586	18.615989685058594
heterodimer-50-nr2-run1_result_124	3	DEEFAALLEASMAAALAALRAGGSVEEIAAALLPLYRALRAALAASGLAT:LETRLFDVGEPPLTYSQALELMEAILRGEAPPWLDPALVAAIRAALEAQG	14.492092197381256	0.08532583776919392	83.28955841064453	0.44048774242401123	15.098540306091309	24.593585968017578	15.908385276794434
heterodimer-50-nr2-run1_result_124	4	EEEFARLLEESIRAYREALRNGGSPEEIAKALVPYYRALRERLARLGLLE:LDTKLFDVGEPPLTYREIKEFFDKILRGEAPEDIDPELAAEIRRKLLELA	13.805402493205978	0.11087944272440184	81.64599609375	0.43274229764938354	14.276759147644043	23.0130672454834	15.359687805175781
heterodimer-50-nr2-run1_result_124	5	GEEFAALLAESMARYMAELKAGGSPEAIAKALVPLYRYLKALLAELGVLE:GDTELFDIGEPKMTLAEIAEFMQKIFEGEAPEWLDPELVAKIREELLELA	16.64715249023457	0.10292073313824784	80.43437957763672	0.4385971128940582	14.952526092529297	23.534690856933594	14.623515129089355
heterodimer-50-nr2-run1_result_124	6	EEEFAELLYESVKKALEELRNGGSPEEIAKAFIPLYRYLRKLLAETGLLE:GGSKLYDVGEPPLTLEEAKELVERILRGEAPPWLSPELVARIRAELERLG	16.34736085826925	0.10317692670902077	83.95675659179688	0.4517183303833008	14.827718734741211	24.120845794677734	15.82472038269043
heterodimer-50-nr2-run1_result_124	7	AEAFAALLAASVAAYLAELRAGGDVAAIAAALAPLFRALRALLAASGVLE:LGTRRFDVGDPPLTLAELAAFFGAILAGEAPPWLDPATVAAIRAALLAGA	11.952758163624603	0.1319905518266042	81.69242095947266	0.44732359051704407	13.89444351196289	23.107980728149414	12.318092346191406
heterodimer-50-nr2-run1_result_124	8	EEEFAALLYESMKAFMEKLRNGGSPEEIAKALIPLYRALKELLAALGLLE:GDTKLFDIGEPPLTLAEITEIMQQILEGKAPPWLSPELVQEIRKKLLEMG	15.737174188957479	0.07786806965100307	80.9012222290039	0.4157036542892456	15.826738357543945	25.55652618408203	18.337556838989258
heterodimer-50-nr2-run1_result_124	9	AEAFAALLRASVAAYRRALAAGGSPEEIAAALLPLYRALRAALAESGLLE:LDTELFDVGEPPLTYAEMLAFAEMILRGEAPPWLDPALVAEIREALLRQG	15.179797722127072	0.10497653762987452	81.96003723144531	0.4489890933036804	14.694158554077148	23.984437942504883	14.988178253173828
heterodimer-50-nr2-run1_result_124	10	AEALAALLRASVAAYRAELAAGGSPAAIAAALAPLYRALRALLAALGVLE:GGSELADVGEPPLTLEEMRALAEMILRGEAPPDLDPALVAAIRAELLRGA	16.200573116898745	0.06924740495356968	84.69015502929688	0.44597023725509644	15.565185546875	25.191370010375977	14.14224624633789
heterodimer-50-nr2-run1_result_124	11	EEEFAALLEASMRAFLAELRAGGSDAAIAAALVPYYRHLLALLAELGLLE:GDTRLFDLGEPPLTLAEIEEFMEAILRGEAPPWLDPARVARIRAELLRQG	3.076591155103178	0.6596610855278605	78.6989517211914	0.6867275238037109	7.474921703338623	9.072389602661133	1.2870941162109375
heterodimer-50-nr2-run1_result_124	12	DAAFAALLQASMAAYRAELRAGGSAEARAAALAPYYRALKALLAALGLAE:LDTRLFDLGEPPLTLAEIQEEMDLILKGEAPPDLDPELVAEIRAALKEGA	8.066183777174215	0.2553972584126392	76.23307800292969	0.435663104057312	17.290239334106445	25.731487274169922	18.475046157836914
heterodimer-50-nr2-run1_result_124	13	AEAWAALLEASVAAYLRELRAGGSPEAIAAALAPLYRALRAALAASGLLL:LDTRLFDVGEPPLTLAQALAFFQDILEGRAPPWLDPELVQRVREALLAQA	13.686423505015842	0.14075203471159828	72.54017639160156	0.49356675148010254	11.949090003967285	17.75200080871582	8.295491218566895
heterodimer-50-nr2-run1_result_124	14	SAEFAALLAASMAAYRRELAAGGSPEAIARALLPLYRYLRELLARLPLLE:GGTTLFDVGEPPLTLAEIAEEMQMILEGKAPPDLDPALVARIREEVERLG	14.33830958048807	0.11377426442508978	70.80679321289062	0.5872087478637695	9.8694429397583	13.00377368927002	4.0739336013793945
heterodimer-50-nr2-run1_result_124	15	EEEFAALLEESMTAFMEALRKGGSVEEMAKALVPLYRHLRALLAATGLLE:GSTRLFDVGEPPLTLEEIEAFANDIFEGKAPPWLSPELVAEIREALLRLA	12.563095086875608	0.23655495196847487	68.40396118164062	0.5438621640205383	11.843305587768555	15.965250968933105	4.400871753692627
heterodimer-50-nr2-run1_result_124	16	EEEFAALAADSMAAARAALAAGGSPEAIAAALAPYYRALLARLAALGLLE:LSSRLFDVGDPPLTLAEILDFMEDILRGRAPPDLDPELVAAIRAALLEGA	5.435637894035289	0.49085927448440464	76.21016693115234	0.5010576844215393	12.40554141998291	19.16035270690918	9.705486297607422
heterodimer-50-nr2-run1_result_124	17	SEAEAALLEASVAAYRAALAAGGSPEEIAAALAPYYRHLRALLAASGLLA:LSTRLFDVGEPPLTYEQLKALVEKILRGEAPPWLDPELVAAIRAALLAGA	8.181733151451638	0.23000507244771135	80.91197967529297	0.4502154588699341	14.165977478027344	22.95217514038086	13.641926765441895
heterodimer-50-nr2-run1_result_124	18	AEEFAALLAASVAAFRKALEAGGSVEEIAAALAPLYRYLRALLAALPLLE:GGSRLFDVGEPPLTLAEILAFVEAILRGEAPPDLSPELVAAIREALLAGA	5.11785416060204	0.7145513487816428	72.05008697509766	0.5664263963699341	10.407281875610352	14.286046028137207	4.010995864868164
heterodimer-50-nr2-run1_result_124	19	GEEFAALLAASMAAFLAELRAGGSPAAMAAALIPLYRYLRELLAALGLLE:GGSRLFDLGEPPLTLEEIAAFMEDILEGKAPPWLSPELVQTIRAELERLG	16.2652574304529	0.11108410536282694	85.09687042236328	0.45169007778167725	15.108724594116211	24.927183151245117	15.67214584350586
heterodimer-50-nr2-run1_result_124	20	AAAFAALLEASVAAALRELRAGGSPEAIARAFLPLYRALREALAASGLLL:GGTRLYDVGEPPLTLAQIQAFADALLAGEAPPWLSPELAAEILAALRRLG	14.971428911844871	0.1170361567436101	75.7808837890625	0.47109857201576233	13.763444900512695	21.111291885375977	10.930370330810547
heterodimer-50-nr2-run1_result_124	21	SAAFADLLYASMRAYREALRAGGSPEEIAAALAPLYRYLRALLAALPLLE:LDSRLFDVGEPPLTYAELLAEFEMILRGEAPPWLSPEEVARIREELERLA	6.344850215209925	0.6526174444386035	84.4146499633789	0.7474358081817627	6.564462184906006	7.305403709411621	1.0154224634170532
heterodimer-50-nr2-run1_result_124	22	MEEFGKLLEESARKFMEALRNGGSPEEMAKALIPLYQYLKKLLAELGVLE:GSMKLYDIGEPPMTLEEILEFANDIFEGKAPPFLSPELVKKIREEVLKLG	15.097509603482125	0.1150690096298414	73.40974426269531	0.44811731576919556	14.967696189880371	22.551082611083984	12.915000915527344
heterodimer-50-nr2-run1_result_124	23	MEEFAELLAESMAAARAAIAAGGSDEEIAAAFIPYYRALRELLAKTGLLE:GHHKLFDVGEPPLTLEELAEIFNKLLKGEAPPWLSPERVAAIRAALLEMG	15.660559458510317	0.08189913244296991	77.69957733154297	0.4440649449825287	14.21958065032959	22.58889389038086	14.868745803833008
heterodimer-50-nr2-run1_result_124	24	EEELAALLEASMAAYLAELRAGGSPAAIAAALAPLYRALRALLAELGLLE:GGSRLFDLGEPPLTLAEIEALMEAILRGEAPPWLSPELVQAVRAELLRGA	16.105577644648566	0.07526942266214187	86.06571197509766	0.44432348012924194	15.522368431091309	25.718090057373047	16.562915802001953
heterodimer-50-nr2-run1_result_124	25	AEEFAALLAESMAAYMAALRAGGSVEEIAAALVPYYRYLRALLAALGLLE:LGDTLVDVGEPPLTVEEMAEIMEMILRGEAPPWLDPELVQAIREALLRLA	8.018897502994765	0.2558815455541558	82.81940460205078	0.45615023374557495	13.734824180603027	22.382219314575195	13.215408325195312
heterodimer-50-nr2-run1_result_124	26	AEAFAALLRESVARALAALRAGGDDAAIAAALAPLYRALRALLAALGLLE:LDTELFDVGDPPLTYAQALALAEAIFRGEAPPWLDPARVQAIREALLAQA	12.276745407328113	0.1096544330501733	85.41107940673828	0.43400704860687256	14.443052291870117	24.709911346435547	16.415206909179688
heterodimer-50-nr2-run1_result_124	27	MEEFEKLLAESMAAARKALEAGGSVEEIAKAFVPLYKYLKELLAKLGLLE:GGSKLYDIGDPPLTYEEIAAYMQDIMEGKAPPDLSPELVQAIRDALKKLA	15.364104384350341	0.08445846353198071	79.7387466430664	0.4452407956123352	15.308396339416504	24.558269500732422	14.766634941101074
heterodimer-50-nr2-run1_result_124	28	DAAFAALLEESVARYMEELRAGGSPEEIAKALVPLWRALRAALAATGLLE:GGTRLFDVGEPPLTLAEIQEFADKIFRGEAPPWLSPELVQKIREELLRLG	15.211489876703581	0.12508104566694095	73.50113677978516	0.4096311032772064	15.186971664428711	23.559226989746094	15.886920928955078
heterodimer-50-nr2-run1_result_124	29	EEELEALLAESVAAFRAELRAGGSPEEMARALIPYYRALRELLARLGLLE:GSSRLYDVGEPPLTYEEIAAFVADILAGRAPPDLDPELVARIREELLRLG	14.273906367414527	0.11855313308313722	74.31668090820312	0.45366084575653076	13.219127655029297	20.508249282836914	9.833959579467773
heterodimer-50-nr2-run1_result_124	30	MEEFAELAEASMRAYREALRAGGTPEEIARALVPLYRYLRELLAKLGLLE:MDTRLFDIGEPPLTFAQILEEMEKILRGEAPADLDPALVAEVREALLRLA	6.096380098912292	0.6847217792396083	72.47490692138672	0.6169877052307129	9.473305702209473	11.837179183959961	1.967690348625183
heterodimer-50-nr2-run1_result_124	31	AEAYAALLEASMAAAMAELRAGGSPEAIAAAFAPLYRYLRALAAALGVLE:GGSRLFDVGDPPMTLSQMEAFMNDLLEGKAPPWIDPALAAAIRAALLAGA	11.046415069120679	0.13531759738130522	84.74369049072266	0.45049867033958435	15.31004810333252	25.294435501098633	16.315998077392578
heterodimer-50-nr2-run1_result_125	0	DLLNGNKLSILEAIPKDAKGTFLIVRVRISTDPNSPEVTVEVEVLTVEMK:MAVPIPLPGGVFLLVARGTLKIGDKDFYVLLVLRTDGGGFELVLSVVLKL	2.1139461880673958	0.8097551500160354	80.45939636230469	0.6847079396247864	6.983445167541504	7.839308261871338	0.9972188472747803
heterodimer-50-nr2-run1_result_125	1	SLLNGNEPSILDIIPKDAKGTFKVLRVLISSDPDSDKWTVKIDKSTIKKK:KAKPIPLPGDVKLLVAEGELKIGDKTYYVKLIVATRGGGKLLYLGVAKKK	6.854894207959574	0.3423471678905369	49.73943328857422	0.3546375036239624	14.55888557434082	18.443864822387695	9.067764282226562
heterodimer-50-nr2-run1_result_125	2	ELLNGNKLSILEAIPKDAKGKFKVLKVYIYSDPDTDEWFVEVEEEEIEKK:KLVPIPLPGDVTVVVGRGELKIGDKTYYVLLIYMKDGGGEKLVLFVVEKK	3.0067550003047647	0.7261772114630531	80.8124008178711	0.6634242534637451	6.73923397064209	7.588459014892578	1.0878788232803345
heterodimer-50-nr2-run1_result_125	3	DLLNGKLPSIEDSIPKDEKGTFLVVKVIVSSDPNSDKWNVKVIIETIKKE:KIKPIPLPGGVKVVVGEGELKIGKKTFYVKVIYATKGGGKLLIVSLTLKL	1.2978648377520008	0.9042091832632732	83.31781768798828	0.7219622135162354	6.309713840484619	7.110167503356934	0.9400792121887207
heterodimer-50-nr2-run1_result_125	4	ELLNGNKPSILDAIPKDAKGTFKVLKVTISSDPDTPKWFVEVEEETITML:MAKEVPLPGGVKLLVARGEVTIGDKTYYVLVIYAKKGGGKLLVLAVAEKL	2.836819351667166	0.7621335221255303	83.33818054199219	0.7092832922935486	6.382402420043945	7.036150932312012	1.018924593925476
heterodimer-50-nr2-run1_result_125	5	ELLNGNKPDILDAIPKDAKGTFLVVRVDISTDPDTDEWHVEVEVAKIKME:AAVPVPLPGGVKVVVARGKVKIGDAEFYVLVIYETDGGGKRLIVSVVLKL	3.4156589392359114	0.8002932323248904	74.73035430908203	0.6440912485122681	8.189146041870117	9.379467010498047	1.0653963088989258
heterodimer-50-nr2-run1_result_125	6	ELLNGNLPSILDAIPKDAKGTFKVLTVYISSDPRSGKWNVKVVVATVKME:MVKPIPLPGGVSVLVGEGELKIGDKTYYVKVIYVTKGGGHGLYLSVVLKE	2.536361096459848	0.7932020236336935	65.81748962402344	0.5226563215255737	10.050043106079102	12.084386825561523	1.4869470596313477
heterodimer-50-nr2-run1_result_125	7	LLLNGLPPSILEMIPKDAKGTFKVLAVRVSSDPDSPFWTVEVKVSTIKME:KVTPVPLPGGVTLVVGRGEVKIGDKTYYVLVIGAKSGGGTLLYLGVTLKL	4.861339133386191	0.5811999167627884	54.79476547241211	0.37924355268478394	12.462204933166504	15.9010648727417	6.675544261932373
heterodimer-50-nr2-run1_result_125	8	EELNGKKPSILDAIPEDEKGTFLVVRVRISSDPDSPRWEVEVEVSTIVKK:MAEPVPLPGGIFELRARGKLKIGDKTFYVLVRLRFDGGGFELIVSLVLKK	3.0195485654991407	0.7519573415331842	81.82199096679688	0.6941527724266052	7.433399677276611	8.212021827697754	0.9470617771148682
heterodimer-50-nr2-run1_result_125	9	ELLNGNLPDINEAIPKDAKGTFKVLKVTISTDPNSPFVTVKVEKKTIKKK:KIEPIPLPGGVFVLKGKGKVKIGDKTYYVLVILATSGGGFTLILSVVKKK	1.6883707517933055	0.8480638068561684	78.52899932861328	0.6636795997619629	7.3373870849609375	8.182456970214844	1.057390809059143
heterodimer-50-nr2-run1_result_125	10	PLLDGALPDPRDAIPADARGTFALVRVRVSTDPDSPFWFVEVTVDTVTAA:AAVPVPLPGGVALVVARGTLTVGDATLNVLVRAAARGGGVELIVAVVTAL	4.117974789271679	0.5686375261122258	52.35070037841797	0.4116356074810028	13.541537284851074	17.80728530883789	5.981898784637451
heterodimer-50-nr2-run1_result_125	11	ALLNGDLPDILDMIPKDAKGKFKVVYVRISSDPDSPFWTVEVEVKEIEMK:AAVPVPLPGGVKVLVARGEVKIGDKTYYVLLIGATIGGGKLLILGVAEKL	2.5956860570745204	0.7358311346176639	54.88168716430664	0.38973745703697205	13.283233642578125	17.77873420715332	7.80704927444458
heterodimer-50-nr2-run1_result_125	12	ELLNGKLPSIDSSIPKDAKGTFLTVTVVISSDPDSDEWKVEVKVETITKK:MVKEIPLPGDVKVVVGEGELKIGKKTFYVKVIYMTKGGGKLLIVSLTLKK	8.163790253568548	0.2887351796043712	60.35987091064453	0.4494713544845581	12.557286262512207	16.477401733398438	6.084320068359375
heterodimer-50-nr2-run1_result_125	13	SLLNGNLPSILDAIPKDAKGTFEILYVRISSDPNSDKWNIEVIVETIEKK:KIKPIELPGGVKVLVGRGKLKIGDKEFYVLLIYAKSGGGKLLLLALALKK	2.9042970379084756	0.7610471070395538	84.9821548461914	0.7233525514602661	5.852478981018066	6.447784900665283	1.014636516571045
heterodimer-50-nr2-run1_result_125	14	ELLNGNKPSIEDFIPKDAKGTFEVVKVTISSNPDSPFWTVEVEVSTIEKK:KIKPIPIPGGIFVLVGEGEVKIGDKTFYVKLIFIKNGGGFTLIVGVALKK	1.1526685033018085	0.918261174840906	86.60045623779297	0.7609068155288696	5.458224296569824	6.043433666229248	0.9034696817398071
heterodimer-50-nr2-run1_result_125	15	ELLDGRRPSLLSAIPADAKGTFLVVRVYVETDPDSPLWRVEVEVATVKKE:KLKPVPLPGGIRELVAEGEVKVGDKTFYVRLRYRREGGGRELVAAVVLKL	7.78810571127992	0.2734069392609064	66.27281951904297	0.5640061497688293	10.275365829467773	12.267180442810059	1.0881578922271729
heterodimer-50-nr2-run1_result_125	16	SLLNGNLPSILSAIPKDAKGTFLVVRVVVSSDPNSGKWTVKVTVDTIKME:MVKPIPLPGGTFVLVGEGEVTIGDKTFYVLLILATSGGGFLLIGAVALKL	17.70986394562661	0.17108862285436177	56.69533157348633	0.3671300411224365	13.787790298461914	19.906917572021484	10.553380012512207
heterodimer-50-nr2-run1_result_125	17	DLLNGKLPDIKEAIPKDAKGTFKVVYVYISTDPDSPKWKVKVIVETIKKL:KAKPIPLPGGVKVLVARGKVKIGDKTYNVLLIYATSGGGKLIYVAVVLKL	3.8608839846960237	0.5610969640249133	62.40702819824219	0.5021129846572876	10.953407287597656	13.207509994506836	1.469202995300293
heterodimer-50-nr2-run1_result_125	18	ELLNGKEPSILDSIPKDEKGTFLTVKVDISTDPNTPKWFVKVTVQVIKKE:KTKEVPIPGGVKVVVSEGELKIGDKTFYVKVIYIENGGGKRLIVSVTLKL	10.106771519247408	0.33151667658422	42.112998962402344	0.34338995814323425	16.42057228088379	20.356369018554688	9.224958419799805
heterodimer-50-nr2-run1_result_125	19	SLLNGNLPSIEDAIPKDAKGLFKVKYVYISSNPDSGKWFVKVIEKTILKE:SVKKIPLPGGIKVVVGRGKLKIGDKTYYVLGIYIKSGGGKGLIKAVVLKE	4.169148228007002	0.5470776127711576	47.56343460083008	0.32949724793434143	14.543319702148438	18.625429153442383	7.8969807624816895
heterodimer-50-nr2-run1_result_125	20	ALLNGNEPSILDAIPEDEKGVFVVVRVRVSTDPDTPKWTVEVTVDTIVKL:MVVPVPLPGGTKVVVGRGTLKIGDVDFYVLLIYQTSGGGKTLIASLAVKL	6.534053206833676	0.3410760959675224	68.77253723144531	0.48809027671813965	10.459809303283691	13.55968952178955	5.075932502746582
heterodimer-50-nr2-run1_result_125	21	ALLDGEEPSILDAIPKDAKGTFKLVKVRISSDPDSDEWEVEVEVSTIEKK:KAVPVPLPGGTALFVARGEVKIGDKTYYVLLIVQVSGGGVEVILSVVEKK	3.2165127989605913	0.6794493280848455	67.30498504638672	0.47301536798477173	10.285931587219238	13.201141357421875	4.640544891357422
heterodimer-50-nr2-run1_result_125	22	DLLDGKELSILEFIPKDAKGTFYIVKVTISTDPNSPKWTVKVEVKKVKME:KAVPIPLPGGVTVVVARGKLKVGDDTFYVLLVLMTDGGGVKLVLGVTKKL	7.277524939339087	0.30985241449318013	74.80946350097656	0.6172802448272705	8.152541160583496	9.881138801574707	2.0526278018951416
heterodimer-50-nr2-run1_result_125	23	DLLNGNLPSILDAIPKDAKGTFHVVRVTISSDPDSPFWNVKVEEKTIEKK:MTKPIPLPGGVKVILGRGTLKIGDKDYYVLVLLAWKGGGFLLIVSVVEKK	3.2549890535471397	0.6074846162239546	60.652400970458984	0.39656245708465576	13.222997665405273	18.41936683654785	6.883383750915527
heterodimer-50-nr2-run1_result_125	24	DLLNGKKLSILASIPADAKGLFLVVAVYISTDPDSGKVKVEVKVDTILKL:MVKPIPLPGGVFVLVGRGTLKIGDAEFYVLVIFMKKGGGFELYVAVTLKL	4.357231259080886	0.554868475325027	59.67488479614258	0.4180125594139099	11.664681434631348	14.668994903564453	4.488564491271973
heterodimer-50-nr2-run1_result_125	25	ALLNGEEPSILDAIPEDAKGTFLVVRVRVSTDPDDDEWYVEVEVSTIKKE:ELVPIPLPGGTLLLVGRGELKIGDKTYYVLLIVGTSGGGVYLYAALVLKL	2.1278495306338447	0.7968183830328687	61.65829086303711	0.44129979610443115	11.952554702758789	16.257404327392578	3.66080904006958
heterodimer-50-nr2-run1_result_125	26	EWLDGRELSILESIPADARGTFAVLRVRVSTDPDSPRWEVRVEAAVITML:AAVPVPLPGGTWVLVARGELRIGDRTFYVLLVARRSGGGLELILSLTLRL	5.679416910585497	0.43109774278239466	59.63620376586914	0.40878060460090637	12.328879356384277	16.282941818237305	7.41199254989624
heterodimer-50-nr2-run1_result_125	27	ELLNGKKPSILEAIPEDAKGTFEVLRVLISTDPDTPFVFVEVEKETIVKK:EGIPIPLPGGVKLFVYRGKLKIGDKTYYVLLIGQTSGGGFTLYLAVVLKK	2.011107612148264	0.8034516429092169	79.09526824951172	0.6469315886497498	6.988054275512695	7.848861217498779	1.0830129384994507
heterodimer-50-nr2-run1_result_125	28	DLLDGREPDIDDAIPPDAKGTFLVLRVTVSSDPDDPRWFVRVEVRTIVKE:RGKPVPLPGGVRLYVARGELTIGDKTFYVLLIVRRDGGGVELVLAVALKL	8.288147633775514	0.2736693262475754	63.726356506347656	0.4613421559333801	11.261818885803223	14.98505687713623	5.7462873458862305
heterodimer-50-nr2-run1_result_125	29	DLLNGNAPSILDAIPPDAKGTFLVVKVTISSDPDSGKWTVKVEVSLVTML:TAVPIPLPGGITLLVARGTLTVGDATFYVTLIAATSGGGTLIVLSVVLKL	17.28799862633512	0.1403908025521179	55.20735168457031	0.3552890121936798	14.111764907836914	19.810157775878906	11.471965789794922
heterodimer-50-nr2-run1_result_125	30	PLLGGRELPLLAAIPADARGLFLVVRVRLRSDPASPAWELEVEVALVLKL:KAVPIPLPGGVFVLVARGELKVGDATFYVLLVLAARGGGVELDAALVLRL	1.633324692467112	0.897664563558551	78.56988525390625	0.6562477350234985	7.387684345245361	8.378105163574219	0.9987595081329346
heterodimer-50-nr2-run1_result_125	31	ELLNGKLPSILDIIPKDAKGEFEVVKVYISSDPNSDKWYVKVEKSTIKKK:MLVPIPLPGGVIVVVAKGKVKIGDDEYYLLVIFITKGGGVYIYVGVAKKK	2.705422333326924	0.7608572838239599	86.18704986572266	0.7365444302558899	5.665461540222168	6.17567253112793	0.9412672519683838
heterodimer-50-nr2-run1_result_126	0	WRDKIPEEILKEYIGAVKALEYLKSNKLEEGWPFFEEYFPPEEIEFITGR:SPEELEKAREKAIEYFEKKVEEGEKKLKEWAEKNNIPEEELEKFKKEELE	1.7319400926339747	0.8629113819506129	81.50132751464844	0.6887587308883667	6.337904453277588	7.263311386108398	1.2733328342437744
heterodimer-50-nr2-run1_result_126	1	KLEKIPKEILKSYIGAKKALKYLKENKLEEGLEFFKKYFPPEVIEFILGS:SPEELEKAREKAIAFFEKKVEEGDKKLEEWFKSNNIPKEELEKLKKEALK	1.8396894172733744	0.853265572879315	79.58708190917969	0.6520012617111206	6.873995304107666	7.917302131652832	1.6216766834259033
heterodimer-50-nr2-run1_result_126	2	WLDELPPELLRRYRAAVAALRYLESGRLAEGWPAFLAGFPPEEIAFVTGA:SAAAAAAARARAIARFAARVAAGDAELEAWAKAHGLPPEALERLRREALA	3.719737543031193	0.7219114310908767	88.55103302001953	0.776523232460022	4.382350444793701	4.988475322723389	1.1372084617614746
heterodimer-50-nr2-run1_result_126	3	LLDRLPPELLRSWLAARRALEYVAANRLAEGAPFFAAGFPPELRARVTGA:SAEAAEAARAAALAFFAAQVAAGDEALRAWFAAHGVPAEELEALRREALA	11.438286081806387	0.1623832647729956	58.50640106201172	0.3857596814632416	13.136045455932617	17.94757843017578	8.730925559997559
heterodimer-50-nr2-run1_result_126	4	WKDKIPPEILKSYKAAKKALYYLKSGKLEEGLEWLKEGFPPEEIAFILNR:SEEEKKKAREKAIAYFEELVKKGEEELKKWAESNNIPQEELEELLKTELE	2.021401605671399	0.8041776348236941	83.03888702392578	0.6697815656661987	5.817727088928223	6.711324691772461	1.6853835582733154
heterodimer-50-nr2-run1_result_126	5	WLDKLPPEIVKSFLAARKALEYLKSGKLEEGKAFFEEGFPPEEIAFITGR:SAAARAAARQKAIAFFEEKVKEGEEKLKKWFEENNVPEEVFEKFLEEGFA	1.5303915651380593	0.8787313870172594	73.94342803955078	0.5937161445617676	8.268810272216797	9.559234619140625	1.7614235877990723
heterodimer-50-nr2-run1_result_126	6	WLDEIPPELLKRYIAAKKALKYVKSGKLEEGWEFFKEGFPPEEIEFITGR:SAAEAEEARQKAIAFFEEQVKKGEEELEKWAKEHNIPEEELEKLKKEALK	1.9018535191691879	0.8228798622945209	82.81414031982422	0.6608747243881226	6.008216857910156	6.847341060638428	1.568865418434143
heterodimer-50-nr2-run1_result_126	7	RLAELPPELRRRLLAAVRALRYVEEGRLEEGWAWLQEGFPPEEIAFLTGA:GPAAAAAARAAARARFAALVAEGRAALREWAAAHGIPEEELEAFYEEALA	5.096205320202266	0.444378026437776	85.93600463867188	0.6663599014282227	5.100566864013672	6.601093292236328	2.1788346767425537
heterodimer-50-nr2-run1_result_126	8	WRDALPPELLRRYRAAVAALRYLKEGRLEEGLPFFEEGFPPEELAFVLGS:GPEAAARAREEAIAHFEALVEAGRAELEAWAKAHGVPPEELAAFEREALA	1.4873275793694987	0.8919871416332938	77.23579406738281	0.6731913089752197	7.906574726104736	9.264886856079102	1.253568172454834
heterodimer-50-nr2-run1_result_126	9	WREEIPPELLKKYIGAVKALEYLKNGDLEKGKPFFEEYFPPEVIAFITER:SEEEEREARERAIAFFEEQVKKGEEELEKWAKEHNIPQEELERLKKEALK	1.7439917357067614	0.8599759896895725	80.63959503173828	0.6544296145439148	6.553735733032227	7.553555011749268	1.7041866779327393
heterodimer-50-nr2-run1_result_126	10	KLDKIPEEILKEFIGAVKALEYLKSNKLEEGLEFFKKYFPEEEINFILNR:SMEELEKARKEAIEFFEKKVEEGLKKLKEWFKSNNIPEEEFQELLENGLK	1.0902583411245064	0.9236823506472711	81.15988159179688	0.6627415418624878	6.397648811340332	7.4229536056518555	1.5601446628570557
heterodimer-50-nr2-run1_result_126	11	WEDKLPPELVKEYKAAVLALEGVESGKLEEYLPLFLEGFPPEELAFVLGR:GAAAEAEAREKAIAFFREKVEEGEKKLEEWAKSHNIPQEKVEKFKEEGLK	13.413681810343688	0.11214582238370463	75.01032257080078	0.35358187556266785	17.408464431762695	27.88076400756836	21.80219078063965
heterodimer-50-nr2-run1_result_126	12	WREELPPELLRRYRAAVRALEYVKSGRLEEGRAYFEEGFPPERIAFVEGL:SEEERREARERAIAFFEEEVERGDRELEAWAREHGLPEEELRRLREEALR	1.7669794244471246	0.8301781998592722	82.59794616699219	0.7336798906326294	5.690674304962158	6.4584641456604	1.181402325630188
heterodimer-50-nr2-run1_result_126	13	IYDKLPEEIKKRYKAAVKALEYIKSDRLEEGWPWFEEGFPPEKIAFVTER:SEEEKKKAREKAIEFFEKEVEKGEEELKKWAEENNIPEEKLEEFKKTFLE	6.9881975203359055	0.5891819433598156	67.83850860595703	0.53931725025177	10.354024887084961	12.193737983703613	2.0961451530456543
heterodimer-50-nr2-run1_result_126	14	WLDKLPPELLKRFIAARKALEYLKSGKLEEGWEFFKEGFPPEEIAFITEA:SPEEKKKAREKAIAFFEEEVEKGEAELRAWAESHGIPDEELERLYREALA	1.5391380363485274	0.8719964568387485	85.3211898803711	0.7386053800582886	4.973740577697754	5.664825916290283	1.2275378704071045
heterodimer-50-nr2-run1_result_126	15	WLDEIPEEILKSYKAAVKALEYLESGKLEEGKAYFEEGFPPEEIAFVTGA:SAAAAAAARAKAIAYFKKLVAEGDEKLKKWAKEHNIPEEELEKFKEEGLK	12.165639094562012	0.12343803783110262	77.64088439941406	0.3567906618118286	15.891179084777832	25.958581924438477	16.473487854003906
heterodimer-50-nr2-run1_result_126	16	KLDKIPPEIFKSYKAAVKALEYVKSGKLEEGLEEFKEGFPPEEIEFILSR:GPEEEEAAREEALRYFEEKVEEGEKKLKEWFEKNNIPEEEFEKFKKEGLK	1.3227197094574856	0.8978875508815625	83.83204650878906	0.6675056219100952	5.807436466217041	6.598922252655029	1.6233514547348022
heterodimer-50-nr2-run1_result_126	17	WRDKIPPEILKKYKAAVLALKYVESNKLEEGWEAFKEGFPPEEIAFITGR:SMEELEKAREKAIAFFKKKVEEGEEKLKEWAKSNNIPEEELERFKKEGLK	1.982524809719112	0.8199169922104282	82.53160095214844	0.6662834882736206	6.032895088195801	6.9553542137146	1.6055833101272583
heterodimer-50-nr2-run1_result_126	18	WRDKLPPELLKRFRAAVKALEGLESGELEKYLPFFKEGFPPEELEFILSS:SMEELEEAREKAIAFFREQVEKGLAELEAWAKANNIPQEALEELLRTGLA	1.1127252079454797	0.9231204177612569	76.55177307128906	0.6293950080871582	7.204826354980469	8.540449142456055	2.1369147300720215
heterodimer-50-nr2-run1_result_126	19	WLDEIPEEILKSYLAAVKALEYIKSDKLEEGKAFFEAGFPPEVIAFITNR:SEEEREKAREEAIAFFEKLVEEGDKKLEEWAKKNNIPKEELERLKKELLA	1.4726121494409805	0.8939235674675113	84.15324401855469	0.6941061019897461	5.611993789672852	6.537043571472168	1.4322535991668701
heterodimer-50-nr2-run1_result_126	20	WEDKLPPEIKKRFLAAKRALEYLKSNKLEEGLEFFKEGFPPEKIAFILGA:SPAAEEAARKKAIAFFEEEVKKGEEELEKWAKENNIPKEELEKFYKEALA	2.1363806186789445	0.8024529075056017	84.58824920654297	0.710259199142456	5.328052997589111	5.974630832672119	1.35017728805542
heterodimer-50-nr2-run1_result_126	21	WKEKLPPELLKKFIGAVKALEYLKSGKLKEGEEFFKKYFPPEEIEFIKNR:SMEELEEAREKAIEFFEEEVEKGKKELEKWAKENNIPKEELEKLYKELLK	0.9787028683575116	0.9396797952546316	79.47650909423828	0.6446072459220886	7.018979549407959	8.233489036560059	1.514998435974121
heterodimer-50-nr2-run1_result_126	22	WLDELPEEIKKRFIAAVKALEYVESGKLEEGKEFFKEGFPPEVIAFVEEA:SAAAEAAAREKALAFFKELVEKGEEELKKWAEENNIPEEELEAFKEEGLK	12.250650059631162	0.13068404518953566	77.30154418945312	0.35669001936912537	16.311315536499023	26.815610885620117	17.803604125976562
heterodimer-50-nr2-run1_result_126	23	PLDEIPPELLRRFLAAVRALRGVESDELEAYRAEFEAGFPPEERAFVEGS:GPAEREAARERARAFFRERVEEGLRALRAWAEAHGLPEEELERLLREALE	5.635765800269484	0.5502655798989421	75.5316390991211	0.6453808546066284	8.26963996887207	9.879219055175781	1.556030511856079
heterodimer-50-nr2-run1_result_126	24	WRDELPPEILKAGRAAFAALRGVRDGTLAAWAPALAAGFPPAEIARLTGA:GAAAAAAARAQAIAFWEARVAEALAQLRAWAAAHGVPPEELEALLREGLA	2.662731044964515	0.7580038298145619	75.06139373779297	0.6494094729423523	8.263948440551758	9.708000183105469	1.4064209461212158
heterodimer-50-nr2-run1_result_126	25	WLSKLPPEIVKEYKAAVLALEYLKSNKLEEGKEKLKEYFPEEKIEFIENR:SEEEKEKERKKAIEFFEKEVKKGEKELEEWFKKNNIPKEKFEEFKKNFLK	1.5296525186696384	0.8742334672864885	77.83018493652344	0.6426120400428772	7.687978744506836	9.103032112121582	1.4152358770370483
heterodimer-50-nr2-run1_result_126	26	WRDKLPPEILKRYLGAVKALEYAKSGKLEEGLEWLKKYFPPEEIAFVLGA:SAAAAAEARKKVIAHFEKLVEEGKKELEEWAKSNNIPEEELEKLYKEALK	1.8767189764122114	0.8194719744115723	83.89671325683594	0.692359447479248	5.703733921051025	6.369164943695068	1.4302749633789062
heterodimer-50-nr2-run1_result_126	27	WRDKIPPELLKRLKAARNALYYIENDDLEKGWAFFQEGFPPEEIAFITGS:SAEEKEKARKKAIEYFKKLVEEGEEELKKWAEENNIPEEELERFYEEEFK	2.4992032661534482	0.7718335378398001	89.66181182861328	0.7733896970748901	4.157800197601318	4.707052230834961	1.146470069885254
heterodimer-50-nr2-run1_result_126	28	WREKLPPEIKKRYLAAVKALKYVESGKLEEGKEFFEAGFPPEEIAFITGA:SAAAEAAAREKAIAHFKELVEKGDKELREWAKAHNIPEEELEAFKKEGLA	14.322010808973234	0.10400860626787319	74.9893798828125	0.3443249762058258	16.7734432220459	27.040151596069336	19.649150848388672
heterodimer-50-nr2-run1_result_126	29	WLDEIPPEIVKRYKGAVAALKGLKENKLEEYKPYFEEYFPPEEIAFITNS:SLLEKEEARKKAIEYFEKKVKEGDEELEKWAESHNIPEEEVERFKEEFLK	1.6272126312624837	0.8698938177487909	84.88910675048828	0.7035970687866211	5.243227481842041	5.961652755737305	1.5215113162994385
heterodimer-50-nr2-run1_result_126	30	IKEKIPKEILKRFIGAVKALEGLESGKLEEYKEFFEKYFPPEEIEFVTGS:SAAAAEEARKKAIAFFKKLVEKGLEELKKWFKEHNVPEEEFEELLENALK	1.3952583153698352	0.9019323846114808	80.8243408203125	0.6699381470680237	6.425079345703125	7.376688003540039	1.3823974132537842
heterodimer-50-nr2-run1_result_126	31	WRSELPPELFKRFKAAVLALEGIESGKLEEYLPLFEEGFPPEVREFVLGR:SSLEEEKAREEAIAFFRKQVEEGLKELKAWFESHNVPEEEFERFLEEGLK	1.822846050205801	0.8643025995868058	78.47968292236328	0.6608884334564209	7.362174034118652	8.564167976379395	1.3825017213821411
heterodimer-50-nr2-run1_result_127	0	PLLESLGPAPPEFVRQFFEEAEKLLKELLATATKEQMANLDFSKLDLDGE:SLEERFRRLAEEAIRRHPELGRQLSRLALEEMEKRVKEYAIEKFGEPEPE	2.2119071446843774	0.8415480886354164	78.38047790527344	0.6304227709770203	7.463759422302246	8.076586723327637	1.7517117261886597
heterodimer-50-nr2-run1_result_127	1	EELESLGPLPPEFIEKFFEEAEKILKELLETATKEELANLDFSKIDLEGE:KYLEKFKALAQKAIEKHPEQGKKLAELALEYIKKKVKEYALEKFGEPEKE	1.8530517534860595	0.8783071983114097	81.16121673583984	0.6551510095596313	6.820662498474121	7.230491638183594	1.5657709836959839
heterodimer-50-nr2-run1_result_127	2	ALLEELGPLPPEEIEEFFEEAEKILKKLVENATKEEMATLDFSEIDLDGE:SLREEFREMAERWRERYPEAGEELARLALEEMEKKVKEYRIEKFGIPIPE	2.337176032543079	0.8596958164490678	79.61700439453125	0.6431275606155396	6.888737201690674	7.341335296630859	1.7188165187835693
heterodimer-50-nr2-run1_result_127	3	EELEKLGDLPPEFIKKVFEEGDKLLKELLATATEEQMRTLDFSTLDLEGS:SLEEEFRKLAEEAIKKYPEEGRKLSELLLERLTKEVREAALAKFGPPVPL	1.5793880109118554	0.876396511316345	71.12794494628906	0.5386103391647339	9.170441627502441	10.122621536254883	2.660844087600708
heterodimer-50-nr2-run1_result_127	4	PELEALGPLPPEFIEEFFEEADELLEEFKENATEEELRNADFSTIDLDGE:SLLERFREAAARARARHPEAGRELARRALERMREEWEEYALEKFGPPEPE	1.9975054322151777	0.8530834722244058	77.8244400024414	0.6452980041503906	7.452087879180908	8.0615816116333	1.656163215637207
heterodimer-50-nr2-run1_result_127	5	AELAALGPLPPELVAAFFAAADALLAAWEATITPEQAAAADFSTLDLDGD:DWRAAWRALAAAARARAPEAGRALARAALARLAARFAAFARERFGPPAPE	4.360315434381179	0.6082442447767518	55.43487548828125	0.3945607542991638	13.470171928405762	17.777788162231445	7.587225914001465
heterodimer-50-nr2-run1_result_127	6	AELESLGPLPPEFIEEFFAEAEKILKEMTATATKEQAENADFSTIDLDGE:DLVEKFREALAKAIAKHPEAGRELGKLALAKIEKEWKEYALEKFGPPKKK	1.5821545143019284	0.8807243749174829	71.98196411132812	0.5442671179771423	9.14074993133545	10.141618728637695	2.7807435989379883
heterodimer-50-nr2-run1_result_127	7	KELEELGPLPPEFIKEVSEEAEKIFKELTATVTKEQAAKLDFSKLDLDGE:SMEERFKELAQKAIEKYPEEGRKLSELNLEKMEKKFKEWAIEKFGIPEPE	9.955461044501286	0.33294579574580235	52.47328567504883	0.3651140630245209	14.422555923461914	17.431629180908203	5.990191459655762
heterodimer-50-nr2-run1_result_127	8	EELESLGPLPPERIEKFFEEAKKILEELVATMTPEQAATLDFSTLDLDGE:DLEERFREMAQKFIEEDPEAGRKLAEKALEWIKKEVEEWALAKFGPPVPA	1.2371266229690048	0.9197465962360941	76.09989166259766	0.5978724956512451	7.999935626983643	8.791973114013672	2.26115083694458
heterodimer-50-nr2-run1_result_127	9	AELEALGDLPPEFIEEFFERAEEMLKALLATITKEQAANLDFSTIDLDGE:SLLEEFREAAAEAIARHPEAGRELAKRALEEMEERFKAAAIEKFGPPVPL	2.293287556228991	0.7580961864380121	77.33273315429688	0.5895385146141052	7.511828899383545	8.24198055267334	2.184563159942627
heterodimer-50-nr2-run1_result_127	10	PELEALGPLPPEEVERFFAAVEELLKELEATVTPEQAAELDFSTLDLEGE:DWRARFRALAAEARARYPEAGRRLAELGLAWLEERFKEYALERFGPPVPA	1.3040468482546643	0.9118456610401283	83.52689361572266	0.7250938415527344	6.2921977043151855	6.601679801940918	1.306636095046997
heterodimer-50-nr2-run1_result_127	11	SLLLALGPLPPEEVAEFLAAVDEIFAEMTATATPEQAANADFSTIDLDGE:DLLARWRELAARARARHPEAGRQLAELGLARMTERFAEWAREKFGPPVPA	2.5257299018652724	0.8545431160717591	76.2933578491211	0.6634631752967834	7.449328899383545	8.015920639038086	1.7803540229797363
heterodimer-50-nr2-run1_result_127	12	AELEALGPLPPEFVAEFLEEAREILEELVAEATPEQMAELDFSTLDLDGE:SLRERWREAAARARARHPEAGAELARLALEWIRERVEEYARERFGEPVPE	2.157193745216181	0.8853526833822367	83.8079833984375	0.7368205785751343	5.631473064422607	5.949869155883789	1.3370089530944824
heterodimer-50-nr2-run1_result_127	13	AELEELGDLPPEFIEEFFEKAEEILKEWTATATKEQAANADFSTIDLEGS:SLKEKFEELAKEAIEKYPEQGRKLAKKALEDIEKKWKEWALEKFGPPKPE	1.4804691121689504	0.8969604801908159	82.5669937133789	0.6681219935417175	6.4937663078308105	6.82295560836792	1.4430804252624512
heterodimer-50-nr2-run1_result_127	14	ELLESIGDLPPEFIEKVFKEAEKILEKLIATMTEEEARNLDLSKIDLDGE:SLLEEFRKLFKEAREKYPEKGEKLGKLALKKIEKEIKKWAIEKFGVPVPL	2.727022844688683	0.8092992127597277	71.87399291992188	0.5480769872665405	8.787771224975586	9.575084686279297	2.7730002403259277
heterodimer-50-nr2-run1_result_127	15	EELEKLGDLPPEFIEKFFKKSEEILEKLTENMTKEEAANLDFSKIDLEGE:SLIEEFKKMAKEAIEKYPEAGRKLSELALKYMKEKLEKYALEKFGPPVKE	1.3475184899300858	0.9057730172687047	79.72789764404297	0.6372908353805542	7.038224697113037	7.5099287033081055	1.7503430843353271
heterodimer-50-nr2-run1_result_127	16	AELEALGPLPPEVVREFFEEAEEILKKMTATATKEQAATADFSTLDLDGE:SLVEEFRRAAARLRAAHPEAGRELARRALAYIEEKWKKWAIENFGVPEPE	2.130797766764891	0.8886394043392412	81.9551773071289	0.679305911064148	6.360684871673584	6.740675449371338	1.3743305206298828
heterodimer-50-nr2-run1_result_127	17	ERLESLGDLPPEFIREFFERAEEILKKLVENATEEEMRNLDFSKLDLDGE:SLVEEFRELAREAIERHPEAGRELAELALEWITEKVKKYAIEKFGEPEPE	1.900943255505926	0.8611519339735116	79.78575897216797	0.6660459637641907	6.828915596008301	7.3291521072387695	1.3784677982330322
heterodimer-50-nr2-run1_result_127	18	PLLEALGPLPPELVEEFFAAAEELLEEWEATLTPEEAAAADFSRVDLEGE:ALLERWRALAAALRERHPEAGRLLSRLALAWLEERHREFARARFGPPVPA	2.5196357911632865	0.7755352097227717	66.52619934082031	0.5338066220283508	9.703901290893555	11.218826293945312	2.8687903881073
heterodimer-50-nr2-run1_result_127	19	SLLESLGPLPPEFIEEFFEEADKILAELTANATKEQAENLDFSKIDLEGE:DFLEKFREAAQKAIERHPEAGEKLAKLALERMTKEFKEWRIENFGVPEPE	2.1357392946210263	0.8744223091773402	80.5918960571289	0.6534289121627808	6.702568531036377	7.212255954742432	1.787322759628296
heterodimer-50-nr2-run1_result_127	20	EELAALGPLPPEFVAEFFEEAEKIFKEMVATATKEQAAKADFSTLSLEGE:DLVERFREAAEKARKRYPELGRELARRALEWIEKKFKEWALAKYGPPVPE	1.696133696811407	0.8785762818611513	70.44194793701172	0.5461230278015137	9.334517478942871	10.260581016540527	2.686777114868164
heterodimer-50-nr2-run1_result_127	21	AELESLGDLPPEVIAKFFAEAEKIFAELTATATEEQARNLDFSTIDLDGE:SLLEKFRAAAAKLRAEHPEAGRKLSEKALEDLTKKFREWAIEKYGPPVPE	5.076488574614891	0.4321920377331605	63.082942962646484	0.48995500802993774	10.66599178314209	12.214461326599121	3.764303207397461
heterodimer-50-nr2-run1_result_127	22	AELAALGPLPPEFVAQFFARGEEILKKLIATMTKEQAATLDFSTIDLDGE:DLVAEWRAAAAEAIARHPEAGRQLARLALAKIEEEVKKWAIEKFGEPVPE	2.251836648002649	0.8585404843748965	79.97382354736328	0.6465750932693481	6.643083572387695	7.161438465118408	2.076197624206543
heterodimer-50-nr2-run1_result_127	23	EELEALGPLPPEVVRAFLERAEEILEEFLATVTKEQAENADFSTIDLDGE:SLLERFRELAEELRRAHPEAGRALARRALEWMEERFREYALEKFGPPVPR	1.3512839828828065	0.9098244007379043	79.52324676513672	0.660392165184021	7.211807727813721	7.665011882781982	1.5018534660339355
heterodimer-50-nr2-run1_result_127	24	ERLESLGPLPPEFIEEFFEEAEKLLKKLTENMTKEQAANLDFSTLSLDGE:SLVEEFRELAQKAIERHPEAGRELSELALEEMKKKTEKWALEKFGPPVPL	1.676096037962198	0.8939439767685339	76.7652816772461	0.5848633646965027	7.906088829040527	8.562146186828613	1.9217549562454224
heterodimer-50-nr2-run1_result_127	25	AELEELGDLPPEDIREFFEKAREILEELTANMTKEQAANLDLSTIDLEGE:DLRERFRELRREFIERYPEKGRWLARKALEDIEKRIREWALKNFGPPVPE	1.2548789251830508	0.9126699792686046	73.0785903930664	0.5567910671234131	8.490922927856445	9.252394676208496	2.5544447898864746
heterodimer-50-nr2-run1_result_127	26	SLLESLGDLPPEFIEEFFKEGEEILKALTATMTKEQAANLDFSTIDLDGE:DLLEEFRELAEKAIERHPEAGRELSKLLLKKMEEELKAYALEKFGPPEPE	2.0421842987913243	0.8609194941374774	82.3531723022461	0.6451361179351807	6.467763900756836	6.911100387573242	1.6322300434112549
heterodimer-50-nr2-run1_result_127	27	ALLEELGPLPPEFVEKVFKEAEEIFKELEKTITKEQAANLDFSKIDLDGE:SLEERLRKLFKEAREKHPEEGEKLAKLALKIIEERFKKFAIEKFGPPVKL	2.7677268996100435	0.8206005341128888	73.89411926269531	0.5705091953277588	8.194610595703125	8.909017562866211	2.5185458660125732
heterodimer-50-nr2-run1_result_127	28	SLLEELGPLPPEVIQEFFEEGEEILKKLVENMTEEQARNLDFSTIDLDGS:SLREEFEEKARKFRERYPEAGQKLSELFLKKMEEEVKKWALEKFGPPVPE	2.128186155603636	0.8282097883288384	69.6565933227539	0.5122063159942627	9.613160133361816	10.592584609985352	2.6032180786132812
heterodimer-50-nr2-run1_result_127	29	EELEALGPLPPEFIREFFETGEKMLKKLTENITKEEAANLDFSEIDLDGE:SLLEEFREAAQRAIERHPEAGRQLSEKFLERMEKEFKKYAIEKFGEPEPE	1.6726130774950767	0.8501999337829353	72.70111846923828	0.5642495155334473	8.402899742126465	9.454245567321777	2.823533058166504
heterodimer-50-nr2-run1_result_127	30	ELLESLGPLPPEVIREFFEEAEAILKAFTATATKEQMENADFSTLDLEGS:SLREEFEKLAKKYIEKYPEEGRKLAELALEKIKAEVDAFARATFGPPAPA	1.8187365076596504	0.8925783070564707	78.0914077758789	0.6367025971412659	7.58804988861084	8.153190612792969	1.6623114347457886
heterodimer-50-nr2-run1_result_127	31	SLLESLGPLDPEFVAAFFAKADEILAELIATMTKEQARNLDLSTIDLDGS:SLLERWRAAYAEAIARHPEAGRALGRIALAEIAERIKKYALEKFGPPVPE	2.115292434305481	0.8312770123551211	66.74221801757812	0.5401979684829712	9.731688499450684	10.935812950134277	3.0816831588745117
heterodimer-50-nr2-run1_result_128	0	GIEPIVATEEEKKEVYDIILKKAEEKMKEIGINFEKIKEKIEENWKKMSS:GKSIEIGEKYSKKLEERIDKKIKETGNLTDEELIEIINETLKEALEDLKP	3.71894008805056	0.8143957659748345	88.11032104492188	0.7621640563011169	5.098569393157959	5.611670017242432	1.3366676568984985
heterodimer-50-nr2-run1_result_128	1	GERPVVATPEERREVVEHILEVAREKAEEIGIDWESLRERALARIAELEA:GRARELAERFSEELLAELDRLIAETGNLTPEQFLELLNRTLARALERLVP	0.8459312131678915	0.9528183864945077	91.18782043457031	0.8156880736351013	3.782346487045288	4.076591491699219	1.110954761505127
heterodimer-50-nr2-run1_result_128	2	GVEPIKVTEEEKEEIIEKILKKFEELAKKYGIDFEKIKKKIEEEIKKLKE:GKAEKLAEKFSEELEKKLEEKIKKTKNLTDEELIDIIIETLEKALKTTVP	0.7549469255967013	0.9612931770251797	86.09735107421875	0.7228911519050598	5.240969181060791	5.732111930847168	1.4583654403686523
heterodimer-50-nr2-run1_result_128	3	GRKPVKMTPEEKKEVFEIILEEAKKRAEEIGIDWESIEEEILKRWEEISS:GRAKELAEEFSEELKERIDKLIAETGNLTPEQLIELINETLEEAAKRMVP	0.7715917307979229	0.9606729988133922	88.25729370117188	0.7375839948654175	4.583315849304199	5.039937973022461	1.6082561016082764
heterodimer-50-nr2-run1_result_128	4	GREPIVATPEERRKVIEIILEEAEELLREIGINWEEIREVIEERIKELLA:GEAEELGREFSERLREELERLIEEKGNLTPEEAIELIIETLEEALEALVP	0.7985308515412713	0.9578021107261011	90.84769439697266	0.7949374318122864	4.050299644470215	4.3712592124938965	1.2630279064178467
heterodimer-50-nr2-run1_result_128	5	GVEPIVATEEEKLEVIEIILKKAKEKMEEIGIDWESIEEKILEEIKKLLA:GTAKELAEEFSEELKKKIDELIKEKGNLTPEELIELIVETLREALERLVP	1.0501094763370038	0.9545065098888427	89.09132385253906	0.7479145526885986	4.448422908782959	4.859347343444824	1.5072659254074097
heterodimer-50-nr2-run1_result_128	6	GRKPVVATPEEKQEVIKHILEVAEKKMKEIGIDWEKLKEKIEKAIKKLTA:GKAKELAEEFSKKLIEEIDKLVKEKGNLTPEELIELIIKTLEEAIKELVP	0.7411634800204622	0.9639179555279312	86.7337875366211	0.7213441133499146	5.13471794128418	5.652115345001221	1.7586075067520142
heterodimer-50-nr2-run1_result_128	7	GVEPVVMTPEERQQVIESILEEAEKKAKEIGIDWEKIKEEILEAIEKLTA:GTAQPLAEKFSEKLREEIDKKIAETKNLTPEELKEIIIKTLSELLKVTVP	1.4196068223857878	0.9105701617254076	82.99546813964844	0.6896743774414062	6.113179683685303	6.762266159057617	1.8702030181884766
heterodimer-50-nr2-run1_result_128	8	GMEPVVATPEERKEVINKILESAEKKAKEIGIDWESIKEEILAKIEEMMA:GKAEKLAEYFSKKLEERIDKKIAETKNLTKEEFIEIVNDTLKEALELMVP	0.8594754194603313	0.9592840464088741	90.90764617919922	0.7935934066772461	3.8501248359680176	4.170438289642334	1.191256046295166
heterodimer-50-nr2-run1_result_128	9	GEEPVVLTPEEREEVRDRILEVAEKYAKEIGIDWESIKEEIEARWRELSA:GRAEELAERFSEELKKRLEKLKKETGNLTKEELIELINETLRRALELMVP	0.9158767890132292	0.9441689943952316	88.5906753540039	0.7630641460418701	4.386775493621826	4.800068378448486	1.4718408584594727
heterodimer-50-nr2-run1_result_128	10	GVKPVVATPEEREEVVKIILEELKKKAEEIGIDFEKIKEEIEKRIKEMAA:GRAKELAERYSKKLLERIDKKVKETGNLTPEELIELVNETLEEALKDLVP	3.0652497429252104	0.8459847272020017	84.77100372314453	0.6843334436416626	5.795041084289551	6.480478286743164	1.8335106372833252
heterodimer-50-nr2-run1_result_128	11	GAAPVAATPEERQAVIDGILEKAKELAEKYGIDWESIKAEIDAKVAEMAA:ARAQPLAERFAEKLEKRINELIEKTGNLTKEEFIELVNETLAEALAAMVP	2.9245869505129374	0.8657355375571977	85.32830047607422	0.7174897193908691	5.571872711181641	6.153263568878174	1.2955355644226074
heterodimer-50-nr2-run1_result_128	12	GEPPVVATPEERQEVRDIILEVARRKMEELGIDWEALRDTILANWARLAA:GRARPLAERFSRRLLEEIDRLVAETGNLTPEELIELINRTLAEAEAALVP	2.8974651432957392	0.8567091804370882	87.59953308105469	0.7808064222335815	5.038419246673584	5.533768653869629	1.176294207572937
heterodimer-50-nr2-run1_result_128	13	GAVPVVATPEERREIIDIILETAKEEAKKIGIDWEKIEPEILANIEKLTA:GAARELGREFSEELIKRIKELKEKTKNLTPEELIKLINDTLARLLARTVP	0.7369445776275861	0.9634724336154903	83.2098388671875	0.6786360740661621	5.898789882659912	6.507359027862549	1.8095991611480713
heterodimer-50-nr2-run1_result_128	14	GKEPIVATEEEKKKVVDIILEKAKKKAEEIGIDWEKIKEKVEEEIKKLLA:GKAEELAEKFSKKLEEEIDKKIKETKNLTPEELIELLVKTLEEAIKELVP	3.2095114249338867	0.8476854003678702	86.38706970214844	0.7070188522338867	5.516997337341309	6.124667167663574	1.583346962928772
heterodimer-50-nr2-run1_result_128	15	GREPIVATPEQKQEIVNKILEVAKEKAKEIGIDWEKIEEKILAEIEKLSA:GTAQPIAEEFSKKLLERIEKLIKETGNLTPEELIELINETLKEALELLVP	1.9308723131060783	0.8961666013380382	84.65901947021484	0.7070536613464355	5.996870517730713	6.6162590980529785	1.6626346111297607
heterodimer-50-nr2-run1_result_128	16	GRKPVKATPEELKEVIEIILEKAKELAEELGIDWESIEEKILEEIEKLVS:GTAKELAEEYSEELERRLKELKAKTGNLTPEELIEIINETLKEAIEDMVP	1.2715531229141992	0.9359920754055104	88.82247161865234	0.7667144536972046	4.481975078582764	4.869752407073975	1.388378620147705
heterodimer-50-nr2-run1_result_128	17	GIPPIVATPEERQEVVDKILEEAKKYAKEIGIDWESIEEEILKRIEEILA:GRAQEFAEEFSEKLKEEIEKKIKETKNLTKEELIEIINKVLEEAAKALVP	1.136949927075307	0.9345583870624516	83.68183135986328	0.7038410902023315	5.673628330230713	6.332677841186523	1.9645878076553345
heterodimer-50-nr2-run1_result_128	18	GIKPIKATEEEKKKIYEKILKVAEEKMKEIGIDWESIKEKIEEAWKKISA:STAEELAEKFSEELKKRIDEKIKKTGNLTPEELIEIIVETLKEAEETTVP	2.9859088455082397	0.8566346364031464	83.3667984008789	0.7068824172019958	6.116689682006836	6.833805084228516	1.7455742359161377
heterodimer-50-nr2-run1_result_128	19	GEPPVPATPEQRQAVVDRILERARRLMEELGIDWAAIEPAILARIAALAA:GTAAPLADRFAEELERRLREKVEATGNLTPEEAVELINATLAEALERLVP	2.6639255117187757	0.8770242668921778	84.87696838378906	0.7356998324394226	5.642764568328857	6.277328968048096	1.5361632108688354
heterodimer-50-nr2-run1_result_128	20	GVPPHHMTPEEKQEVVEKILEEAKKKAKEIGIDWEKIEPEVLAAIAKISA:GHAQPLAEKYSEELRERIEKKIKETGNLTPEELKEIIIETLEEAFKDMVP	14.501190609444498	0.08167621078364934	71.39994812011719	0.5510947108268738	9.301017761230469	11.212319374084473	2.979341983795166
heterodimer-50-nr2-run1_result_128	21	GREPIVATEEERREVRERILEVAERRMKEIGIDWESIREEVERRWEEISK:GRAREVAEEFSEELLKRIDELIKEKGNLTKEELIEIINETLEEAERLLVP	0.9074026165743622	0.9468987733109651	91.01364135742188	0.8111804127693176	3.8882784843444824	4.1943864822387695	1.1856015920639038
heterodimer-50-nr2-run1_result_128	22	GLEPVVATEEEREEMIKHILEVAKKKAKEIGIDWEKIEEKIKKEIEKLSK:GKAKPLAERFSKKLLEELEKKIKETGNLTPEELIEIIVKTLEELLKATVP	0.8440528199871625	0.9541031481096154	86.81389617919922	0.7401745319366455	5.143548488616943	5.608832359313965	1.4953551292419434
heterodimer-50-nr2-run1_result_128	23	GEEPIVATEEEIEEVVKIILESFEKRAKEIGINFEEIKEEILERYKKLKK:GKAKELGEKYSKELEKKIDEKIKETGNLTPEELIEIINETLEKALKDLVP	0.8712723309112684	0.9493030197400845	85.80384826660156	0.7303165793418884	5.391251087188721	5.933321475982666	1.4600824117660522
heterodimer-50-nr2-run1_result_128	24	GSKPVVATEEERKEVVDIILEKFEKYAKKIGIDFEKIKEKILKAIEELLK:SRAKELGERFSKELEKEIEKKIKKTKNLTEEELIEIVIKTLKKALEELVP	3.435930805936696	0.8231156429892538	82.96698760986328	0.6686441898345947	6.382156848907471	7.130009651184082	1.8508808612823486
heterodimer-50-nr2-run1_result_128	25	GIKPIKMTEEEKQKVIDIILEEAKKKAEEIGIDWESIEPKVLENIKKMSS:GKAEELAKEFSEELRKKIDEKIAKTKNLTPEELIELLNETLKKALERMVP	0.6550387930680809	0.971180149579303	88.02584075927734	0.7361270189285278	4.768967628479004	5.221926212310791	1.5463227033615112
heterodimer-50-nr2-run1_result_128	26	GREPVVATPEERREVRERILEEARERMEELGIDWESLREEIEARWRELAA:GRARELAERYARRLRERIDRLVEETGNLTPEQLIELIVETLAEAEEDMVP	1.2307425543191677	0.9182631454319161	89.33718872070312	0.7934710383415222	4.437767028808594	4.795362949371338	1.1068367958068848
heterodimer-50-nr2-run1_result_128	27	GVPPVVATPEEREEVVERILAEAEARFAELGIDWESIREAILARIEELAA:SRARELAERFAAELRARLDAAVAATGDLTPEEAIAILTDTLAEALELLVP	0.8762510875494823	0.95129875624087	90.69273376464844	0.8040741086006165	3.732713222503662	4.063644886016846	1.2725551128387451
heterodimer-50-nr2-run1_result_128	28	GREPIVATEEEKEKVREKILEEAKKYAEEIGIDWESIEEKILKAWEELAK:GKAEELAEEYSEKLKERIEELIEETGNLTEEELLELIIETLKEALEDMVP	1.1612273476290476	0.9295963283601146	87.3324203491211	0.7429099082946777	4.995486736297607	5.496310234069824	1.5479086637496948
heterodimer-50-nr2-run1_result_128	29	AEAPVVATPAERQAVADRILAAAEARAAALGIDWASLRAAVLAALAAAAA:ARAQALADRFSAELAARIDAAVAATGALTPAELLELINATLAAALAALVP	2.679798288651057	0.8763695257851062	82.20462799072266	0.6950304508209229	5.812943935394287	6.718994140625	2.1498827934265137
heterodimer-50-nr2-run1_result_128	30	GRTPVPATPEQRQEVVERILERAKERAEEIGIDWESIREEVLAAIAELAA:GTAQPLAEEYAERLDRRLDELIERTGNLTPEEFIELLVETLAEALADLVP	1.1749312300686607	0.9313485591974862	83.73515319824219	0.7104984521865845	5.8416242599487305	6.428840160369873	1.2916226387023926
heterodimer-50-nr2-run1_result_128	31	GKKPVKATPEEKKEVVEKILEKAKKLAKEYGINWEKIEEEILKRIEEIMA:KKAKELAEKFSKKLEERIKKLKEETGNLTEEELIELITETLKELAEEMVP	1.0763426310998192	0.9414441888316075	86.62513732910156	0.7162778973579407	5.181860446929932	5.739271640777588	1.416199803352356
heterodimer-50-nr2-run1_result_129	0	PVPPDVPPSYLELEELLLKYLKEDKKSPEELLKKIEALIKETDKVAGIVE:AAAEKRVEQIEYILSKIPEDKNNPLIQEIKKRLSAHAEEVRKRLAERKAE	1.6889400770458838	0.8663093323693617	73.97132873535156	0.5686609148979187	8.084456443786621	9.788496971130371	3.46170711517334
heterodimer-50-nr2-run1_result_129	1	ERPPDWPPRYIELEELLLRYLEEDEESEEEIWEAIEALIEETDRIAGIER:AAARAAVDAIRDILERIPDDEENPLIKEIKERLSRHAEEVERRLEEREAA	1.4018842235708961	0.9043135145563065	85.83382415771484	0.7374134063720703	5.147435188293457	5.773619174957275	1.502373218536377
heterodimer-50-nr2-run1_result_129	2	PRPPDWSPFFLELEELLRQWLAEDEESPEALQAAVQALIERTDAIAGIER:AAAEAAIEQIREILARIPDDENNPLIQEIKARLSAHAERVAAELAARREA	3.135640961902609	0.821992030472349	80.74467468261719	0.6789464354515076	6.558934211730957	7.532219886779785	1.750112771987915
heterodimer-50-nr2-run1_result_129	3	EIPEDWPEEYIELLELLLKYLKEDEESPEKLKKKIEKLIERTKKIAGIEE:EEARKSIKAIKEILSKIPYDEDNPLILEIKKILSEFAERVEKILKEREEK	2.4354941664308036	0.7445936427058484	67.6928482055664	0.4771232604980469	10.574400901794434	14.326425552368164	6.305222511291504
heterodimer-50-nr2-run1_result_129	4	SIPEDWPEEIIELTELLLEYLKNKKESKEELFKRIDELIEKTKKIAGIEE:EEAEKRINWIEEMLKKIPKDKNNPIIQEIIKRLSEFAEKVRKRLEERKKE	2.589390170474819	0.7185731347931814	60.1502799987793	0.4406599998474121	11.78009033203125	15.306686401367188	6.191519737243652
heterodimer-50-nr2-run1_result_129	5	AVPPDVDPFFLELTEFLRRYLEEDEESPEELLERVEELIERTDEIAEIEE:EEAELAIAQIERTLELIPPDEENPLLQEIKERLSEHAERRREILEERREA	2.5598137373704772	0.8116751713024807	78.18952178955078	0.6289722919464111	6.971549034118652	8.265314102172852	2.361454486846924
heterodimer-50-nr2-run1_result_129	6	PLPDDWPPEIIELTNLLLERLKTDEESPEKLEESIESLIEETKKIAGIEE:EEAEKSIEQIEYTLSLIPDDENNPEIKKIKERLSSFAEEVRKRLEERKEK	2.232085881109918	0.7793311600137836	82.08759307861328	0.6668592691421509	6.099583148956299	7.214495658874512	2.2217578887939453
heterodimer-50-nr2-run1_result_129	7	ERPDDWPEYYIELEELLKRYLEELDESEEELKKKVEELIEKTKKIAGIKE:EEAKKDIENIKRILSLIPDDDDNPLIKEIKKELTSFAEKVEKKLKEEEKE	13.757946433503253	0.3116772133886487	66.75933074951172	0.5183658003807068	9.665567398071289	11.934256553649902	3.6805341243743896
heterodimer-50-nr2-run1_result_129	8	SVPEDWSPEILELRDFLLEYLKNDSESPEELEAKVQKLIEETKKIAGIEE:EEARKRIEQIKRLLSEIPDDSNNPLIQRIKATLSSFAEEVEKKLKEEEEE	1.3092188867912686	0.919886986353028	86.09870147705078	0.7252553105354309	5.281065464019775	5.8732008934021	1.4744653701782227
heterodimer-50-nr2-run1_result_129	9	EYPEDYDPFYLELENFLLDYLKNNKESEKELEEKIDSLIEKVDEIAGIEE:EKARQAVEQIERILKKIPKDKNNPIIQKIKERLSSHAKKVRERLEKEEAE	1.7615198803626935	0.8455556318192947	77.42713928222656	0.603151798248291	7.029616832733154	8.219819068908691	2.7481577396392822
heterodimer-50-nr2-run1_result_129	10	PVPPDVPPEYLALEELLREYLENLEETPEEILEAIEALIAATKAIAGIAE:AAAEAAVAQIERVLARIPRDEDNPLLQEIRERLSAFAAAVRARLAARAAA	2.3216337045223927	0.7584505022768052	69.61935424804688	0.5843244791030884	8.674080848693848	10.958088874816895	3.2861685752868652
heterodimer-50-nr2-run1_result_129	11	PVPPDWPEEALELEELLLRYLEELEESPEELIEAIERLIERVKEIAGIEE:EEARRAVEHVRRILERIPPDESNPLIQEIRERLSEFAERVEERLERRELE	2.240305399476985	0.7809993880279525	70.74012756347656	0.5510126948356628	8.658974647521973	10.615674018859863	4.108832836151123
heterodimer-50-nr2-run1_result_129	12	PLPDDWSPEFIELRDFLLEYLEEDEEDEEKIEEKIESLIERTKEIAGIEE:EEAERAVEQIEEILEEIPDDENNPLIEKIKEKLSSFAERVREILEERKEE	1.1787222633145908	0.9240341593815274	79.4615249633789	0.6374709606170654	6.732460021972656	7.8457231521606445	2.285508632659912
heterodimer-50-nr2-run1_result_129	13	SIPPDVPPEIIALTEALAEYRAAAPDDPAALLARIDALIARTDAVAGVEA:DAARRDIDAIEWTLSRLPPDPDDPLLAAIRARLAAHAERLRARLEAAAAE	1.5500003399205364	0.8599272811003538	75.90312194824219	0.6480634212493896	7.312342643737793	8.789091110229492	2.43135929107666
heterodimer-50-nr2-run1_result_129	14	SVPPDVSPEFLALTQLLLEYLATSDASPEELQAAIDALIERTDAIAGIEE:AAAEAAIEQIRRTLSLLPDDPNNPLIQEIKARLGAHAERVAARLAREEAE	2.388669383954185	0.7765009818732961	82.44114685058594	0.7131216526031494	5.673655986785889	6.480249881744385	1.6163995265960693
heterodimer-50-nr2-run1_result_129	15	PRPPDWSPEFIELEELLRKYLEEEEESEEELEEKIEQLIERTKEIAGIEE:EEAELAIEQIEEILSRIPDDEENPLIQRIKERLSQFAERVREILEKRREE	1.4349086523626762	0.9028977368126089	85.03089904785156	0.6872145533561707	5.490081310272217	6.214510440826416	1.7181615829467773
heterodimer-50-nr2-run1_result_129	16	PVPPDWPPSALALRDLLLRYLEEAEESPEALRKAIEARIEATDRVAGIEE:AAARAAIEQIREILAEIPKDENNPLLLEIRKVLSEHAEAVEERLARREAE	10.339397012442722	0.3794574074194621	63.05635452270508	0.45729875564575195	13.107721328735352	18.1868953704834	6.693205833435059
heterodimer-50-nr2-run1_result_129	17	PYPPDIPPYYIELIEYLLEYLKNKEESEEELIKKIEELIERTKKTAGIAE:EKARLDIEQIKYILSKIPKDENNPLILKIKKILSEFAERVEKRLAARAAE	1.7136397840683695	0.8410786729845802	65.64979553222656	0.48499295115470886	10.130145072937012	12.646164894104004	5.624503135681152
heterodimer-50-nr2-run1_result_129	18	PWPPDVSPEILELTNFLLEYLKNSTESPEELLEKIEALIRRVDEIAGIAE:EAAEKAVAQIERMLELIPDDTNNPLLQEIKEILSSHARRVREKLAAEAAA	2.612869728214605	0.7309594157160617	68.70882415771484	0.45887619256973267	12.069366455078125	17.664676666259766	8.383045196533203
heterodimer-50-nr2-run1_result_129	19	PYPPDYPPFFLELENLLREYLENRSESPEELERRIEELIERVKKIAGIEE:EEALRAIEQIERVLSRIPDDSSNPLIQEIKRRLSEFAERVRKILEKREKE	1.8292433491332818	0.8310641697257347	72.64629364013672	0.5379621982574463	8.441091537475586	10.553792953491211	3.873635768890381
heterodimer-50-nr2-run1_result_129	20	SIPPDVPPEYIELLELLLEYLENSEESEEELLARIDALIEDTKAVAGIAE:AAARARIEQIEWILSQIPDDEDNPLIQEIKARLSAFAEDVRARLAAAEAA	1.3186642699337907	0.9171637228545929	77.33330535888672	0.6529049873352051	6.967963695526123	8.43586254119873	2.39003849029541
heterodimer-50-nr2-run1_result_129	21	PVPPDVDPKILELTEFLLEYLKNKKESKEELEKKIEELIEETKKVAGIKE:EEARKRIEQIKYMLSKIPDDKNNPLIQEIKKKLSEFAEEVEKRLKKEEKE	1.2627240400387472	0.9210517255852676	84.31473541259766	0.6746910214424133	5.700929641723633	6.405313491821289	1.827455759048462
heterodimer-50-nr2-run1_result_129	22	PVGPDVPEEILELKEFLKEYLENEEESKEKLEEKIEKLIEETKKIAGIKE:EEAEKAIEEIERLLKEIPKDENNPIIQEIKRKLSKFAEEVRKELKKRKAE	1.8640389794793732	0.8418566424476427	81.17951965332031	0.6353936195373535	6.47209358215332	7.423306465148926	2.2582144737243652
heterodimer-50-nr2-run1_result_129	23	PRPPDWDPFYLELEDFLREYLETSEESPEELEERIEALIERTKKVAGIEE:EAARQDVQQIRAILERIPPDESNPLIQEIKERLSAFAERVEKRLEEEEAA	1.1488953858295083	0.9243910592829345	72.49232482910156	0.5724895000457764	8.686651229858398	10.850895881652832	2.1531989574432373
heterodimer-50-nr2-run1_result_129	24	PVPPDISPEILRLTQLLLEYLETDEESPEKLDAEIERLIEETKRIAGIEE:EEALRSIEQIRYTLSLIPDDEDNPLILEIKARLSRFAEEVERRLEERERE	1.3394466457071321	0.9112892560413637	78.45978546142578	0.6365880966186523	6.7112202644348145	7.790781497955322	2.149045944213867
heterodimer-50-nr2-run1_result_129	25	PVPEDYPEKILELENLIKEYLENEEESKEKILEKIDELIEEVKEIAEIEE:EEAKRAIEHIKYLLSKIPDDEDNPIIKEIKEKLSEFAEEVEERLEEEEEE	3.965227569519903	0.7640589984050085	83.97345733642578	0.6726325750350952	5.528768062591553	6.432888984680176	1.712041974067688
heterodimer-50-nr2-run1_result_129	26	SIPPDWSPEIIELTNFLLEYLKNKEETPEEIEKRIDSLIEESKKIAGIEE:SEALLRIEQIEEMLKLIPDDEDNPLIKEIKKRLSSFAKEVKERLKKREEE	1.4673853877673901	0.91199280439945	87.23296356201172	0.7322245240211487	4.990690231323242	5.527556419372559	1.429978847503662
heterodimer-50-nr2-run1_result_129	27	EYPPDYPPEIIELIEFLKKYLEEEEDSEEEILKKIEELIERVKKIAGIKE:AEAEQAIEQIEYMLSKIPDDEDNPLIKEIKKKLSDFAERVRKILKKRKAE	13.118313124597933	0.1597652821221855	73.8853988647461	0.5634309649467468	7.9800028800964355	9.923601150512695	3.6340408325195312
heterodimer-50-nr2-run1_result_129	28	PYPPDVPEEILELEELLLRYLKETEESPEELEERIERLIRETKEVAGIEE:EEARRRVEQIRYLLSKIPKDENNPLILEIKERLERFAREVEERLEEREAE	1.5689910367722004	0.8847624735129069	75.6189193725586	0.6150828003883362	7.40662145614624	8.628352165222168	2.461778402328491
heterodimer-50-nr2-run1_result_129	29	DIPEDWSPEAIELLEFLKEYLEKKEEKPEEIEKKVEELIKKVDEIAGIER:EEAWAAVKQIEAILKEIPEDEDNPLIKEIKKKLSEHAEKVKELLKEKEEE	1.5833660535674325	0.8884321678082574	86.91158294677734	0.7143183946609497	4.981893539428711	5.543628215789795	1.5517834424972534
heterodimer-50-nr2-run1_result_129	30	PVPPDVPPEYLRLTELLLRYLAEEEADPAALLAEVDALIARTDAVAGIEE:EAALADIEQIRWMLSQLPPDEANPLIQEIRARLSAHAARVEARLEARAAA	1.416283756046274	0.9047023688188804	87.0784912109375	0.7514244914054871	4.658041477203369	5.145979404449463	1.4421844482421875
heterodimer-50-nr2-run1_result_129	31	PVPPDWSPEYLELKNFLLEYLKNDKESPEKLLEKIEKLIEKTKKIAGIEE:EEALKRIKQIEEILSLIPDDKNNPLIQEIKERLSSFAEKVRKRLEKEEKE	2.431387918309979	0.7428265915427964	82.56551361083984	0.6368659138679504	6.460016250610352	7.297390937805176	1.9553589820861816
heterodimer-50-nr2-run1_result_13	0	MKIIEDKGDELIVTLEYKIGNYTLKVTIKLKLDEETGEIILEIETEIIKE:ETLERLKKFAKEFTERLKKEIPPSENLEELAERIEEELKKALKEENFEEE	1.4103132434562786	0.898460840447746	80.77306365966797	0.626633882522583	6.942696571350098	8.51597785949707	3.1480584144592285
heterodimer-50-nr2-run1_result_13	1	MKIIEDKGNKLTVTLKYKVGDYELITTIEIEYNEETGEWILKINSEIKKK:ELLERLKEFQKEFTEEMLKSIPKSKDPLELAKKIEEKLEEKLEEAEFPKE	1.1587876316208319	0.9301126247175915	83.12789154052734	0.6464719772338867	6.278700828552246	7.402841091156006	2.456564426422119
heterodimer-50-nr2-run1_result_13	2	MKKKEDKGDTLTYTLEKKVGDYTIKITIKISYNEETGEIELEIESEIIEK:SMKKKLEEFLKKFEEEMLESIPPSEDPEKLGDEIEERFEKALKEANFEKE	1.1566697944919988	0.9320722723212412	80.2500991821289	0.6405774354934692	7.037210941314697	8.090007781982422	1.9936884641647339
heterodimer-50-nr2-run1_result_13	3	MKVLKDEGNVLTVTLEYKIGDYLLKTTIKIEYDEETGEWKLEIESEIIKK:ELLEKLKKFTEEFSKEVKESIPESPDPLELAKLIEEKLEKRLEEENFEKE	1.2512560774992503	0.9209561482347489	78.93608093261719	0.6043359041213989	7.4121904373168945	8.723061561584473	2.581904888153076
heterodimer-50-nr2-run1_result_13	4	MKELEDKGDVLIKTLEYKIGDYTLKITIRLSLDEETGEIILEIESEIIKE:ELEKKLKEFLEEFSKEVKESIPESDDLLELAERIEEKLEKRLKEANFEEE	9.036632196062673	0.383158879720066	68.25150299072266	0.5049019455909729	10.839967727661133	13.408843994140625	4.107033729553223
heterodimer-50-nr2-run1_result_13	5	MRVLEDNGDTLTVTLEFRIGDYTLRVTVRLSLDEETGEIELEIESEIIPE:ELLERLEEFLKEFTERLKREIPPSPDLLELAERIAEELERALEEAGFEEE	15.205789169304028	0.4174826534192866	70.6593246459961	0.5419015288352966	9.38736343383789	12.0101900100708	4.28752326965332
heterodimer-50-nr2-run1_result_13	6	MREIKDEGDVLTVTLERKIGNYTLKTTIKISKDEETGEIILEIKSEIIEE:DLLKRLEEFTKEFTEELLKEIPPEEDPLELAKRIEELLEKRLKEENFSEE	1.294947900760191	0.9112030471253165	79.9064712524414	0.5961484313011169	7.409931659698486	9.350318908691406	3.243063449859619
heterodimer-50-nr2-run1_result_13	7	MLILENNGDTLIGTLEYKIGNYTLKITIKLSYDKETKKINLEIESEIIKE:SLEKKLKEFTKKFTEELKKSIKNSENLEELLKEIDKRLKEALKKANFEES	0.9598619977606735	0.9509316573551504	80.07044982910156	0.6399528980255127	6.918191432952881	8.010636329650879	2.121735095977783
heterodimer-50-nr2-run1_result_13	8	MIILEDNGDELIKTLEYKVGNYKIIIKVKISLDKETGKIILEIEGEIIEK:ELLKRLKEFLKKFSEELKKEIPPSKDPEKLAEEIDKKFKERLEEENFKKE	1.4676961276807843	0.8950073637289462	72.51702117919922	0.532634973526001	8.96151351928711	11.024712562561035	3.5334386825561523
heterodimer-50-nr2-run1_result_13	9	MRERKDEGDVLTVTIERRIGDYRLVITVEISLDKETGEIKLKIKAEIIPE:ELLERLKEFLEEFTRRVLEEIPESEDPEELAERIEERLDEALEEAGFEEA	16.478219333202347	0.19130621991014937	75.37760925292969	0.5682327747344971	8.64840316772461	10.4332914352417	3.058328866958618
heterodimer-50-nr2-run1_result_13	10	MRKIEDKGNVLIVTLEHRVGDYLLKITIELELNEETGEIILKIKTEIIPE:ALLERLEAFAEEFTARLLEEIPPSEDLEELAEEIERRFREALEEAGFAEE	1.208028963624343	0.9304487182005104	86.4711685180664	0.7052520513534546	5.321800231933594	6.195800304412842	1.8762861490249634
heterodimer-50-nr2-run1_result_13	11	MKELKDEGDKLIVTLEYKVGDYLLKITITLSLDKETGELILEIEAEIIKE:ATLERLKAFLEEVTAELLESIPPEEDMLKLAERIAERIKEALEAANFEEE	2.851254980266764	0.706286828921309	75.26638793945312	0.5845474004745483	8.358511924743652	10.343626976013184	3.642573356628418
heterodimer-50-nr2-run1_result_13	12	MLELKDEGDVLTGTIERKVGDYLIKITIKLKYDKETGEWILEIDGEIIPA:EKLEKLKEFLKEFTEEMKESIPESEDPLELLLRIKEEFEKRLKEENFEAE	1.2693036413216454	0.9181534314969061	80.5049819946289	0.6312627196311951	6.960256099700928	8.157727241516113	2.4820446968078613
heterodimer-50-nr2-run1_result_13	13	MRKLKDNGDTLEKTLEYKIGDYTLKITVKLSLDKETGEIILEIESEIIKE:ETLKRLEAFLKEFTERVKKSIPKSSNLEELAERIEKEFEEALKKANFKEE	1.6471816050216834	0.860164679790662	76.4486312866211	0.5807273387908936	8.36776351928711	9.814289093017578	2.7802536487579346
heterodimer-50-nr2-run1_result_13	14	MKKIEDKGDVLTVTLERKIGNYTLITTIEISYDEETGEWILEIKTEIKEE:ELLEKLKKFAEEFEKEVLEEIPESEDPLELAERIEELLEKRLEEAEFEEE	1.457066202757003	0.9029373974023455	83.26383972167969	0.6591314077377319	6.1383748054504395	7.3261284828186035	2.052670955657959
heterodimer-50-nr2-run1_result_13	15	MEVLEDNGDVLTVTLEKKVGNYTLKITIKLKLDKETGELILEIEAEIIKE:ELEEKLKEFLKEFEEELLKSIPPSKDMEELAKKIREKFEEALKEANFEEE	8.56060653479126	0.48158044783779774	67.92601776123047	0.474345326423645	11.451205253601074	15.753687858581543	7.000007629394531
heterodimer-50-nr2-run1_result_13	16	MLELEDKGDVLIGTLRYRVGDYTLVVTIRAKLDKETGEIELEIETEIIKE:ELEARLREFAAQFTARMLESIPPSSDLLELLERIEAELRRALAEAGFEEA	1.1542269717041231	0.9314709605147979	82.80976104736328	0.6952567100524902	6.108457565307617	7.147034645080566	2.0543904304504395
heterodimer-50-nr2-run1_result_13	17	ELELRDEGDVLIARLVERLGDYRLVTTVRLSRDEETGELILEIETELEPA:ATEARLRAFAAEFTAELLSALPPSEDLRALAEEIAARLRAALAAAGFAAA	8.817881411338593	0.32855175243859525	72.25438690185547	0.5557379126548767	9.091551780700684	12.409063339233398	4.475844383239746
heterodimer-50-nr2-run1_result_13	18	MLEWEDKGDELVGTFKRKVGNYTLVTTVKLKLDKETGEIILEIETEIIEE:ELLERLKEFAEEFTEEMLEEIPDSEDLKELLLRIDERLEKRLKEAGFEEE	9.350117003049851	0.3514156560220025	66.19313049316406	0.4140421748161316	15.471366882324219	22.471561431884766	13.785202026367188
heterodimer-50-nr2-run1_result_13	19	MLKLEDKGDELIGTLEFKVGDYLIKITIKLKKNEETGEIELEIESEIIKE:ELEEKLKKFLEEFKKEVLEEIEPSENLLELLERIKELFEKRLKEENFEEE	1.6600929584396602	0.8675344462891217	85.0936279296875	0.6752138137817383	5.938388824462891	6.786932945251465	1.8867595195770264
heterodimer-50-nr2-run1_result_13	20	EEVWVDNGDTLTVTLRERVGDYTLVVTIDISLDPETGEINLRIDTRIERK:ETLERLEAFAAEFAAAMRAEIPPSTDPRELAERIRARFEAALAAAGFKKE	1.4664506109121929	0.9066438028402487	83.7559814453125	0.7039401531219482	5.916800022125244	6.851937770843506	2.1295368671417236
heterodimer-50-nr2-run1_result_13	21	MMVLEDKGDVLIATLEFEVGDYKIVITVSISYNKETGEIELKIDGKIEKE:ETEERLEEFLEEFTEEVKKEIPPEEDPLKLAERIKERFEEALEEAEFEEE	1.3456136571693018	0.8972226154319454	80.1512680053711	0.6200172901153564	6.6958184242248535	8.142045974731445	2.7872071266174316
heterodimer-50-nr2-run1_result_13	22	MKKIEDEGDVLTLTLEYEIGDYLLKVTVKLSLDKETGEIILEIEYEIIEK:ELRERLKKFAEEFKEEMLKRIPPSEDLLELGEEIEERLKERLEEAGFKKE	2.021622677252591	0.7996793207897239	82.78911590576172	0.6427832841873169	6.320412635803223	7.3851494789123535	2.2680270671844482
heterodimer-50-nr2-run1_result_13	23	MLELKDEGDVLTGTLEYKVGDYTLVVEIKARLDKETGEIILEIKTEIKKE:ELEERLKEFAKKFSERIKKEIPESEDLEELLLRIDEELRKALKEAGFEEE	1.2628728694669598	0.9195020637955983	81.71263122558594	0.6410350799560547	6.640780925750732	7.818822860717773	2.4314076900482178
heterodimer-50-nr2-run1_result_13	24	MIKLEDEGDVLTVTLEYEIGNYKLVVKIKLSLNEETGEIELEIESEIIEE:ETLERLKKFTEEFTKKMKEEIEPSEDLLELAERIKKELEEALKKAGFEEK	16.66192170938297	0.23924517637852502	81.52660369873047	0.6210891604423523	6.423628807067871	7.860921382904053	2.2597055435180664
heterodimer-50-nr2-run1_result_13	25	MIELEDNGDVLTKTLKRKIGDYTLVITIKLSLDKETGEIILEIESEIIKK:ETEEKLKEFLEEFKEELLKEVPPSKNLEELAERMEEKFEERLEEANFEKE	1.2717765183460081	0.924203912867699	76.47500610351562	0.593407392501831	7.998284816741943	9.369546890258789	2.9011077880859375
heterodimer-50-nr2-run1_result_13	26	MIIIEDNGDTLTYTFEYKIGDYILKVTVKLSLDEETGEIKLEIESEIIKL:ELEEKLEKFLKEFTERLLKSIPPSKDLRELGEKIKEELEKALEEENFLLE	1.2338174102782584	0.9184833616428016	80.28783416748047	0.6382497549057007	6.850653171539307	7.975280284881592	2.2470033168792725
heterodimer-50-nr2-run1_result_13	27	MKELKDEGDKLVVTLERKVGDYTIKVTITLSLDEETGEIKLEIKGEIIKE:EMLERLKKFLEEFTKEVKEEIPPSPNLLDLAERIEELFEKRLKEAGFEEE	1.2454383856321698	0.9178651607791122	84.01087951660156	0.674586832523346	5.976280212402344	6.972719192504883	2.0826218128204346
heterodimer-50-nr2-run1_result_13	28	MKTIEDNGDELTVTLEYKVGDYLLKTTITIRLDKETGEIILEIKSEIIKE:ELLERLKEFLKEFTEELLKSIPPSKDMRELADRIVEKLEEALKKAGFKEE	9.470483562901064	0.2465816851561423	66.0600357055664	0.45696160197257996	12.81001091003418	18.6278076171875	9.197212219238281
heterodimer-50-nr2-run1_result_13	29	MLKITDNGDTLTGTFERKIGNYLLKTTVEISYDKETKEIKLKIDTEIIED:ELLERLKKFSEEFTEEILKSIPKSEDPEKLLEEIKKLLDKRIEEEGFDDE	1.1530578033630599	0.9350081844795612	82.99710845947266	0.6594551801681519	6.3128461837768555	7.24545431137085	1.9417126178741455
heterodimer-50-nr2-run1_result_13	30	MIEKKDEGDKLIYVLERRIGDYTLRTTITLSLDKETGEIILKIETEIIPE:ETLARLEAFAEEFERELLEEIPPSEDLEELGERIAERLEERLEEAGFEEA	1.4405311132123761	0.8936522562459551	81.028076171875	0.6175835728645325	7.171501159667969	9.095182418823242	3.1584646701812744
heterodimer-50-nr2-run1_result_13	31	MEVLRDDGDVLTVTLEYRIGDYLLRVTVRLRLDPETGELELEIESEIIPD:ETLERLRAFTAEFTAELLEALPPSDDLRELAEWIRRRLEERLREAGFDDE	15.18183180949319	0.27044300558968426	66.61489868164062	0.4705604910850525	11.71850299835205	17.223169326782227	7.470889568328857
heterodimer-50-nr2-run1_result_130	0	PVGRSELEFEAIFDPETGKLKALKARIKIYRRTGPDEYRLVAELEIEVEV:ELTPEEKELIERFKKFAEELYERLLALAEAAAAPGAPLPLELLEELLKKW	2.6052417932927634	0.7772972054988319	80.94640350341797	0.672606348991394	7.171062469482422	8.298262596130371	1.2142221927642822
heterodimer-50-nr2-run1_result_130	1	KIGKSELKFKAIFDPETGKLKALEGLIKIYRKTGENEYELVFELKIVLKV:ELTEEEKELVEKFKEFIEKLYEELLKKAEEEEEPGEPPPLEKLEELLEKF	1.9916153716867404	0.8548137669393785	78.85317993164062	0.6228581070899963	8.011480331420898	9.180670738220215	1.5806326866149902
heterodimer-50-nr2-run1_result_130	2	AVGRSELEFEVIFDPETGKVSALRGRIRIYRRTGPDEYELIAEVEIEVKV:ELTPEEKELIERLRRFVEELYRLLLALAEAAAAPGLPLPLELLEPLLELL	19.474448215935038	0.11000363836576149	71.5488052368164	0.44761234521865845	13.44153881072998	20.068437576293945	8.166847229003906
heterodimer-50-nr2-run1_result_130	3	EVGKSELEFEAIFDPETGKLKALKLKIKIYRKTGPNEYELIAELEIEVKV:ELTEEEKKLIEKFKKFGEALYELLLALAEATAEPGLPPPLELLEPLLKLF	2.8437154045061663	0.7607596128982023	81.87995147705078	0.6700278520584106	6.886206150054932	7.92375373840332	1.554901123046875
heterodimer-50-nr2-run1_result_130	4	EVAKSELEFSVEFDPETGKVKALKGKIKIYRKVGENELELVKELELVVEV:ALTPEEKELIEKLKELVEELHKKLLELAEEEEEPELEPEEEELEELLEKL	14.118501365585326	0.1981076134357418	67.49507141113281	0.40683695673942566	14.926874160766602	19.33269500732422	7.854684829711914
heterodimer-50-nr2-run1_result_130	5	KVGKSELEFEAIFNPENNKLEALKGKIKIYRQTGPDKYELIAELEIEVKV:ELTPEEKELIEKLKELVKELYEKLLKLAEESNKPGLPLPLEELKELLEKI	19.95089411536597	0.15485981809831192	62.39402389526367	0.4126681685447693	13.974929809570312	19.849775314331055	8.83037281036377
heterodimer-50-nr2-run1_result_130	6	PVGATRLEFEVLRDPETGRVRALRGEIEVYRRTGPDELELVARVELVLEV:PLTPEEAALAARARALVEALAAALRAAAEAAAAPGAPPPLAALAPLLAAL	3.3466123469636626	0.6803941260798244	77.84186553955078	0.5986412167549133	7.486911296844482	9.291110038757324	2.796903371810913
heterodimer-50-nr2-run1_result_130	7	PVGKSEFEFEVIFDKETGKVKKLIFKIKIYRKTGENEYELVAEVEIELEV:ELTPEEKELIEKFYELGKKLYEELLELAEKEEEPGLPLPLELLEELKKLF	2.403325700007008	0.8256019372632335	80.81438446044922	0.6444550156593323	7.293735980987549	8.286466598510742	1.515321969985962
heterodimer-50-nr2-run1_result_130	8	EVGKSELEFEAIFDPETGKVKALKGKIKIYRKTGPDEYELIAELEFKYEV:ELTPEEKELIEKFKKFVEELHKRLLELAKAEKEPGLEPPLEELEELLKKF	2.313005570686904	0.8025288338383875	76.88294982910156	0.580410361289978	8.617742538452148	10.08166790008545	2.2888598442077637
heterodimer-50-nr2-run1_result_130	9	EVGKSELKFEAIFDPETGKLKALKGEIKIYRKVGEEEYELIKELEILVEV:KLTEEEKKLVEEFKKFVEELYKELLKKAEEEEEEGEELPEEKLEELLKKW	1.8328816152739746	0.8612717078242068	79.17162322998047	0.6317439079284668	7.907337188720703	9.165863037109375	1.56992506980896
heterodimer-50-nr2-run1_result_130	10	KVGKSELEFEVIFDPETGKVKALKAKIKIYRKVGEKEYELVAELEIEIEV:KLTEEEKKKVELFKKLAEELYELLKKKAEEEEKEGEPPPLELLEELLKEL	3.0080268502179948	0.7412044969412385	77.12619018554688	0.6045405864715576	8.35059928894043	9.655302047729492	1.5920743942260742
heterodimer-50-nr2-run1_result_130	11	KVGKSELEFKAIFNKENGKVEALEGKIKIYRKVGENEYELVKELEFKVEV:ELTPEEKALIEKLKELVKKLYEEELKKAEEEEEEEEEPEEEKYEELLKLI	13.499738895610047	0.20400738824863876	74.296630859375	0.40919730067253113	15.567425727844238	21.79258155822754	11.508424758911133
heterodimer-50-nr2-run1_result_130	12	EVGKSELEFEVIFDPETGKVKALIGKIKIYRKTGEDEYELIAELELELKV:KLTPEEKALVEKFKELVEELYKKLLELAKKEASPGLEPPLSELEELLKKF	2.713332539345635	0.7518578968205822	76.89596557617188	0.6024279594421387	8.709564208984375	10.01945972442627	1.64717435836792
heterodimer-50-nr2-run1_result_130	13	EVGKYELEFEAIFNPENGKLEALKGIIKIYKKTGENEYKLIKEVKIEVKV:ELTPEEKELIERFKEFIEELYKKLLEEAKKKKEEGEEEEEEELEELLKKF	18.432538862788704	0.09203496966505476	73.45848846435547	0.5053753852844238	10.948490142822266	14.34496021270752	3.7196381092071533
heterodimer-50-nr2-run1_result_130	14	KIGKGELKFEVLFNKENNKVEALKGIIKIYRKTGENEYELVKELEIEIKV:KLTEEEKKLIEEFEKFIKELYEELKKEAEEKEEEEEPIKEEKLKELLKKF	18.949160040675118	0.07014462745051224	61.97392272949219	0.4406871199607849	12.393036842346191	15.456090927124023	4.903429985046387
heterodimer-50-nr2-run1_result_130	15	EVGKSELEFEALFDPETGKLKALKGKIKIYRKTGPDEYELVAEVELEVKV:ELTEEEKELVEKFKKLVEELYEKLLELAKKESEPGLPLPEELLEELLKKL	2.5824577817006773	0.7774601553172141	77.83370971679688	0.5887088775634766	8.013903617858887	9.307110786437988	2.1512155532836914
heterodimer-50-nr2-run1_result_130	16	EIGRSELEFEAVFDPETGKVKKLIGKIKIYRKTGENEYELVYELEIEVEV:PLTPEEKELIEKLKKLVEELYEKLKKLAEEEEEPGLEPLEELLEELLKKL	2.3274700635353205	0.8096571245396342	75.07742309570312	0.5470151901245117	8.890364646911621	11.085250854492188	4.075963973999023
heterodimer-50-nr2-run1_result_130	17	AVGRSRLEFRALFDPETGRLVALEALIEVWRRVGPDEYKLVARLRLLVRV:PLTPEEAALVARLRALAEALHEELLARAEAEAAPGAPPPLAALEELLRLL	17.81143958819584	0.08202973476315975	53.11022186279297	0.3695744276046753	16.563417434692383	22.68800163269043	12.844193458557129
heterodimer-50-nr2-run1_result_130	18	PIGKGELEFEAIFDEETGKLKALKLVIKIYRKTGENEYELVAEVEIVVEV:ELTEEEKELVEKFKEFGEELYELLKKWAEESGEPGEPPPLELLKPLLEKL	2.749232638685909	0.7913541110274455	84.11408233642578	0.6952948570251465	6.076260566711426	6.8496174812316895	1.5206129550933838
heterodimer-50-nr2-run1_result_130	19	KVGKSELKFEAIFDEETGKLKALKGEIKIYRKTGEDEYELVYKLVIELKV:ELTEEEKKLVEKFKKFIEELYKELLELAEKEKEPGLEPPLEKLEELLKEF	2.075410150509111	0.8436683603296202	81.89035034179688	0.6663308143615723	6.966141223907471	7.865743160247803	1.4649076461791992
heterodimer-50-nr2-run1_result_130	20	EVGKSELEFEALFNPEDGRLRALVGRIRIYRRVGPDEYELVAELELVVEV:PLTPEEAALAARLRALVEALHAELLARAEAEAAPGAPPPLEALAELLAAL	6.152547015151546	0.47971448288300594	88.04957580566406	0.7594902515411377	5.054420471191406	5.668649673461914	1.188410997390747
heterodimer-50-nr2-run1_result_130	21	AVGRSELEFEVVFDPETGKVKKIIGRILVYRRTGPDTLELVARLEIELEV:ELTPEEKKLIEEFKAFVEALHALLLALAEAAAAPGLPPPLALLEPVLELF	4.581883060760672	0.5825195980059096	80.20973205566406	0.6736962199211121	8.033360481262207	9.423205375671387	1.2151185274124146
heterodimer-50-nr2-run1_result_130	22	TVGKSVLEFEAIFNPEDGKLEALIGKIEIYRQTGPDTYELVASLEIRLEV:PLTPEEKALVERFKAFVEALYELLLALAEEADEPGLPPPLELLKELLEKF	3.3673219254708266	0.7356841887405259	81.97785186767578	0.6998525857925415	6.944923400878906	8.048250198364258	1.1811065673828125
heterodimer-50-nr2-run1_result_130	23	EVGKSELKFEAIFDPETGKLKKLIGEIKIYRKTGEDEYELVAELKIEVKV:ELTEEEKKLVEELKKLIEELYKRLLELAEEEEEPELEPPLEELKELLEKL	4.102518243686435	0.5952422981649966	75.75431823730469	0.5159433484077454	9.139904022216797	12.153117179870605	4.294754981994629
heterodimer-50-nr2-run1_result_130	24	KIGKSELKFEALFDPETGKLKALIGEIKIYEKTGPNEYKLIAEVKLEVKV:ELTPEEKELVEKLKKFVEELYEELKKLAEEEKKPGKPIPLEKLEEILKKF	3.075991340289858	0.7327135988734461	81.693603515625	0.6063710451126099	7.335707664489746	9.083868026733398	2.79299259185791
heterodimer-50-nr2-run1_result_130	25	KVGKSELEFKVLFDPETGKVSALEGLIKIYRQTGPDEFELVAELHFLLKV:ELTPEEKALVEKAYKFVKELHERLLKLAEEEAEPGLPPPLEELEELLKKF	9.688243976879384	0.241084731790888	49.52497100830078	0.34657078981399536	15.931624412536621	20.789396286010742	10.926961898803711
heterodimer-50-nr2-run1_result_130	26	KVGKGELKFEALFNPENGKLEALVGRIKIYRQVGPDEYELVAELEIELKV:KLTPEEKELVERFKELVEELYERLKKLAEEEEEPELPLPLEELEELLEEF	3.498826294001161	0.7145621556066043	80.59181213378906	0.5803089141845703	11.089102745056152	12.785877227783203	1.4708645343780518
heterodimer-50-nr2-run1_result_130	27	EVGRSELRVEALFNPEDGRLEALEALIRIYRRVGENEYELVAELRLRLEV:ELTPEEKALVERFRALAEALHAALLALARESAEPGLPLPLELLEPLLERL	13.51663973716851	0.22761825406304534	55.82854461669922	0.4619078040122986	13.301366806030273	16.29009437561035	2.894012689590454
heterodimer-50-nr2-run1_result_130	28	EVGKSEFEFEVIFDPETGKVKALKLKIKIYRKTGEDEYELVAEVEIVVKV:ELTPEEKELIEKFKKLGEELYEELLKKAEEEEEEGEPPPLEKLEELLKKL	2.3650362946439127	0.7994895046853226	77.60343933105469	0.5866340398788452	8.102229118347168	9.365335464477539	2.3161792755126953
heterodimer-50-nr2-run1_result_130	29	EVGKSELEVEAIFNPENGKLKAIKYKIKIYRKVGEEEYELVYEEEFELEV:ELTPEEKELIEKFKEFAEELYEKLLERAEEEEEPGEEPEEEELEELLKEF	2.5225614834470647	0.7431814411987538	72.5127944946289	0.5142144560813904	10.534524917602539	13.854079246520996	4.775175094604492
heterodimer-50-nr2-run1_result_130	30	KIGKSRLEVRAIFDPETGRVRAIEGLIEIYRQVGPDEYELVARVELVLEV:PLTPEERALIARFEEFVRALHEVLLRLAEESDEPGLPLPLELLEPLLEEF	19.105910006032772	0.09333228165706414	59.73322296142578	0.4095662236213684	13.052306175231934	18.23405647277832	6.32236909866333
heterodimer-50-nr2-run1_result_130	31	EVGKSELEFEALFDPETGKVKALIAKIKIYRKVGENELELIAELEIKVEV:KLTPEEKELIEKLKKLAEELYERLLKLAEEEEEPGLEPLLEELEELLKKL	3.125504558469272	0.7183223589042734	71.01591491699219	0.5037280321121216	10.416665077209473	14.000260353088379	5.000645637512207
heterodimer-50-nr2-run1_result_131	0	DLEEKLNAWLRAYLEELTRRWGELYERDPELAEEELEGELLGPPPPPEFA:SALAALIRANPALRDYLLAYAAANAAREEEGDHTSLAVLYRRLAPELTPA	2.7072726086670764	0.7490860568727895	63.12801742553711	0.44212448596954346	12.363022804260254	17.635957717895508	8.745304107666016
heterodimer-50-nr2-run1_result_131	1	DLAAALRAWLRAYLAALTAAWGALYAADPAAAEAALAPALLGPPPPPLLE:AALEALVRADPELRAYLLEYRRAHAAALAAGDHAHPGALFARLAPALTPA	10.092964128985898	0.2650187983777705	58.93349075317383	0.36612439155578613	14.49937629699707	20.28217315673828	10.901565551757812
heterodimer-50-nr2-run1_result_131	2	NKEELLNEWIKKYLEELAKKWGELYKKDPELAEKLLEEELIGPKPPELFE:KEFEALILSNPELKEWLLNYRKENAELEKGEDKSSIAVLFRRLAPNLTPA	1.7283088007601668	0.8418201539997558	69.60095977783203	0.5747253894805908	8.715843200683594	10.358234405517578	2.5817203521728516
heterodimer-50-nr2-run1_result_131	3	DPAAALREWLRAYLEELARRWAELYEKDPAAAEAALADALLGPPPPPLFA:AALEALVAADPELRADLLARAAAEAALEEAGDHAHPAVLFRRLAPALTPA	6.392517275490229	0.4643328051865645	73.01858520507812	0.4390879273414612	12.757444381713867	19.65909767150879	7.975813388824463
heterodimer-50-nr2-run1_result_131	4	DLEEELQRWIKEYLEELTERYTELYRKDPELAKKLLEEELLGPPPPPEFE:KEFEELIKSNPELKNWLLNYAKENKELEKEGNEGSLAVLYKKLAPDLTPE	13.225961540325434	0.16420209511806913	70.52275085449219	0.39191174507141113	15.867822647094727	24.486915588378906	16.4989013671875
heterodimer-50-nr2-run1_result_131	5	NLEEELRAWILAYLAELTARYRALYEADPAAAEAALAPELLGPPPPARFL:AELEALIRADPELRAYLLDYRAANAALEESGDHGHPGVLFRRLAPDLTPA	2.8718045093778426	0.6595191372649274	61.671424865722656	0.4349004030227661	14.052189826965332	20.017250061035156	9.153223037719727
heterodimer-50-nr2-run1_result_131	6	DLAAELREWIIAYLEELAAEYARLYAEDPELAEALLADALLGPPPPPRFA:AAFEALVRADPELRDYLLAYRAENADLEAEGNHGHVGVLFRRLAPALTPA	3.4350920157830416	0.6135654147577809	74.63800811767578	0.6292786598205566	7.590035915374756	9.854740142822266	2.740220308303833
heterodimer-50-nr2-run1_result_131	7	DLAEALRAWTIAYLEALRAAWTALYEADPELAEALLAPALVGPPPPPEFA:DALAAAIRADPALLAYLLDYARANAAEEAEGNHGSIAVLFRRLAPDLTPA	2.0544662431471803	0.8072081310231884	61.005584716796875	0.4393690228462219	12.877553939819336	17.923078536987305	6.818150043487549
heterodimer-50-nr2-run1_result_131	8	DLEARLRAWTLEYLERLTAEYRKLYEEDPELARAALEPELLGPPPPPEFL:SAFAAYVRADPELRAYLLEYARAHAEELEEGNEGHLAALFKRLAPDLTPE	2.8862393981377963	0.7193921209370923	56.6876220703125	0.3898102045059204	13.964839935302734	19.548973083496094	11.266573905944824
heterodimer-50-nr2-run1_result_131	9	DPRALLREWLRAYLAALAAEYAALHAADPEAAEAALAPERLGPPPPPLLE:AALAELIRADPELREWLLNYARATAHLVAAGDAGHPAVLFARLAPELTPA	5.332413813348753	0.4117842649888244	56.899208068847656	0.407638281583786	14.031159400939941	19.803064346313477	9.628509521484375
heterodimer-50-nr2-run1_result_131	10	DLEKKLKEWLINYLEELTERYTKLYEEDPERAEEELEGEWIGPPPPPEFE:SEFEALVRSNPELKNYLLEYTRKNAHLLAEGNKGHPGYLFRKLAPNLTPE	2.8495506358482707	0.7167889926517618	65.54765319824219	0.48047205805778503	11.033485412597656	15.928653717041016	6.623383045196533
heterodimer-50-nr2-run1_result_131	11	DPEAALRAWIIAYLEALTALYGALYAADPELAERLLEPALLGPPPPPAFA:DAFAALVRADPELLAFLLDYARAHAAETASGNHTSLAVLFQRLVPDLTPS	3.168205783252473	0.6738820228033304	57.16773986816406	0.4201820492744446	13.721658706665039	18.66805648803711	9.70500659942627
heterodimer-50-nr2-run1_result_131	12	NLKEKLREWIKKYLEELTEKYGKLYKEDPELAKKLLEKELIGPPPPELFE:SEFEELVRSDPELLEYLLNYRKENEEKLKEPDYSHPGYLFLKLAPNIKPK	3.532242067360533	0.5690747015698459	72.6173095703125	0.46573203802108765	11.61600112915039	17.426944732666016	8.643790245056152
heterodimer-50-nr2-run1_result_131	13	NLEEERRAWLLAYLEELAKRYAELYAKDPELAEKLLEPELLGPPPPPRFE:AELEALIRADPELLAYLLDYIRANAHLLAEGNHGHLGALFLRLAPDLTPE	8.939076979740452	0.434247761979665	60.5265998840332	0.4866766333580017	11.429543495178223	14.982086181640625	4.890535354614258
heterodimer-50-nr2-run1_result_131	14	NLAEELRRWLLEYLAELTARYAALYAADPAAAEAALAPELLGPPPPPRFA:AELEALVRADPALLAHLLNYTAATAPLAAAGDHAHPAVLFARLAPALTPS	6.48679119111773	0.3092426281961228	64.29708862304688	0.44958579540252686	13.70093059539795	20.56551170349121	11.197421073913574
heterodimer-50-nr2-run1_result_131	15	SLEERLREWLLKYLEELREEWGKLYREDPERAERELEEERLGPPPPPEFE:RELEALVRADPELREYLLTYWRENAAEEAEGNHESLGVLFRRLVPDLTPE	2.788604669453719	0.7386375520029239	64.3191909790039	0.39843082427978516	13.017448425292969	18.801345825195312	9.744085311889648
heterodimer-50-nr2-run1_result_131	16	DLEAELREWVLAYLAALTAAWTALYAADPALAEELLAPAALGPPPPPRFL:SALAALIRSDPELRDYLLNYRAANAAAEAAGDHGSPAVLFARLAPDLTPA	4.023520692754183	0.5685431977393938	59.536903381347656	0.42533689737319946	13.078950881958008	17.728113174438477	6.2568769454956055
heterodimer-50-nr2-run1_result_131	17	DKEKKLKEWIKKYLEELKEKYGKLYKENPELAEKILEEKLLGPPPPEEFE:KELEELIKSNPELKEYLLNYIKEHEEELKEPNYSSLGYLIKKIAPNLKPE	9.411591472871631	0.25517809371085975	65.67042541503906	0.32260119915008545	17.518123626708984	26.631977081298828	19.449909210205078
heterodimer-50-nr2-run1_result_131	18	DLEEELREWILSYLEELAARYKELYEKDPALAEELLAPELLGPPPPPEFL:SALSELVRSDPELLEYLLNYIKAHEEELKEGNKGSLGYLFQKLHPDITPE	12.574566216959939	0.2666982732876832	56.74604415893555	0.36778315901756287	15.253412246704102	21.79636001586914	12.158164978027344
heterodimer-50-nr2-run1_result_131	19	DLAEELRAWILAYLEALAALYAALYAADPELAEALLAPALLGPPPPPRFA:AALAALIKSDPALLAELLARIAAEAAALAAGDHGHLGVLFRRLAPDLTPA	11.757349369486132	0.1790810957738443	54.943172454833984	0.3769519329071045	15.079949378967285	20.639545440673828	11.350594520568848
heterodimer-50-nr2-run1_result_131	20	DPEARLREWLLAYLAALTERWAALWEADPALAEAELAGAWLGPPPPPELL:AALAALVRADPELRAYLLEYIRANAHLLEAPNHAHPGVLFRRLHPDLTPA	3.9018497643000267	0.5577632015166377	64.44010925292969	0.4977182149887085	11.233223915100098	15.587985038757324	6.434913158416748
heterodimer-50-nr2-run1_result_131	21	NLEELLNEWIIAYLRELAERWAELYERDPELAEELLEEELLGPPPPELLE:SEFSALVRANPELRAYLLDYIAAHREELEAGDHSSLGVLFLRLDPDLTPE	2.765681875779408	0.675156181523628	62.661033630371094	0.3926721215248108	14.025938987731934	20.724645614624023	12.570810317993164
heterodimer-50-nr2-run1_result_131	22	DLAARLRAWTLEYLAELTRRYAELYERDPELAERLLAPELLGPPPPPDLA:AALAAAIAANPELRAYLLAYRAANAAALAEGNRAHPGYLFARLAPDLTPA	5.896542090935874	0.44914588348179607	62.7409553527832	0.446641206741333	12.061761856079102	17.085643768310547	6.61901330947876
heterodimer-50-nr2-run1_result_131	23	DLEKELEEWILNYLEELAKKYEELYKKDPELAKKELEKKLIGPPPPEKFK:EEFEELIKSNPKLLKKLLDYRKANAEKEKEPNYGSLAVLFSKLAPNLKPE	2.589043253533619	0.7443344745023991	75.26699829101562	0.5946956276893616	7.46316385269165	8.899734497070312	2.5526528358459473
heterodimer-50-nr2-run1_result_131	24	DPREALRAWILAYLEELTARYAALYEADPELAEKLLDPALLGPPPPPLFE:SAFAALVRADPELRQWLLDYARAHEAELKEGDRSSLAYLFKRLAPDLTPA	2.379545962476084	0.8001783893221456	68.80159759521484	0.5500697493553162	8.900663375854492	10.744841575622559	3.4013357162475586
heterodimer-50-nr2-run1_result_131	25	DKKEKLRKWIKEYLEELTKKYKELYEKDPELAEKLLEEELIGPPPPPEFE:KEFEELIKSDPELKEYLLNYIKENKKEIEKGNKGHIGVLFKKLAPNIKPE	3.8546241830081005	0.5497812846935559	62.26971435546875	0.491119921207428	10.891643524169922	13.52149486541748	4.600091934204102
heterodimer-50-nr2-run1_result_131	26	DLEEELREWIIEYLEELTKKWAELYEKDPELARALLEEEEIGPPPPPEFE:AEFAELVRANPELLAYLLEYARANAELLADGNEGSPAALFRRLAPDITPA	13.690756250656019	0.1714885957608087	56.67174530029297	0.37196773290634155	15.039581298828125	21.28713607788086	10.93603515625
heterodimer-50-nr2-run1_result_131	27	DLAEALRAWILAYLEELAERYRELYERDPELAEKLLEEEWLGPPPPPLFE:AAFEALVRADPELRAYLLDYIAAHAAELEEGNKGHLGVLFRRLAPNLTPA	4.064708662230241	0.5867805142592124	63.634403228759766	0.4617934823036194	12.442584037780762	18.05077362060547	8.097586631774902
heterodimer-50-nr2-run1_result_131	28	DLAEELRAWIRAYLERLAAEHAALYAADPALAEAALAPERLGPPPPPRFA:AAFAALVAADPELRAYLLSYAKENASLEAEGNHGSVAVLFRRLAPELTPE	12.524394652589566	0.16213757768218545	56.71125793457031	0.3517371416091919	16.38265037536621	22.793039321899414	12.687137603759766
heterodimer-50-nr2-run1_result_131	29	DLAAELQAWLRAYLAALAERWAALYAADPALAEAALAPALLGPPPPPAFE:AELEALVRANPELRAWLLAYRRAHAAELAAGDHGHLGALFARLAPALTPA	13.574804315712207	0.12584491902830675	67.13381958007812	0.43227696418762207	13.264915466308594	19.926759719848633	8.016332626342773
heterodimer-50-nr2-run1_result_131	30	NKEEELNEWILNYLEELTKKYGELYEENPELAEKELEEEELGPPPPEEFE:DEFEELVKSNPKLRDYLLNYIKENKHLLEEPNYKHPAYLFLKIAPDLKPE	4.070046046879419	0.539962360090072	79.80323791503906	0.44276148080825806	12.799125671386719	20.4785213470459	6.554581642150879
heterodimer-50-nr2-run1_result_131	31	DKKEKLREWILNYLKELAEKYKKLYEEDPELAEELLKEEFIGPPPPEEFE:KEFEELIKSDKELKNYLLNYIKENEEKLKEGNKGSIGYLFLKLVPELKPE	4.8637606631848636	0.4108196496140132	74.5446548461914	0.40843141078948975	13.199921607971191	20.98398208618164	13.568188667297363
heterodimer-50-nr2-run1_result_132	0	EELVEFLRALAEAGLKIEFGPRREGDTLLLEVRVWDDDRLLGTVTLPVEL:GGEGTVLELALRGLRLLSDLERTFEEGLRTLIEAGRRALEEPGDRVVPIP	16.1983701389042	0.19299081605343468	64.12741088867188	0.4276387691497803	15.34091567993164	22.11695671081543	13.166711807250977
heterodimer-50-nr2-run1_result_132	1	EALRALLRELVAAGLRFEFGPEREGDLLVLELRVWTPDRLLGRRRLPWVP:PGLGSPLEVAAEGIRALRDGERTFEEGLRLLELAGRLLLKEPGERWVPLP	11.262814197200415	0.26770173427075555	63.56234359741211	0.42236778140068054	13.18101978302002	19.010103225708008	6.409667491912842
heterodimer-50-nr2-run1_result_132	2	SEIEAWLRELAEAGLRFEFGAEREGDTLVLVVTVWTPDRKLGTRRLVWEE:PEEGTPLELALEGIRKLADLETTFEEGLALLKRAARRLEEEPGERVVPLP	10.99589836630012	0.1748037388159864	67.77886199951172	0.46920180320739746	13.24283218383789	19.06231689453125	10.192630767822266
heterodimer-50-nr2-run1_result_132	3	AALEERLRAWAAAGLRFSFGPERRGDTLELVVDVWTPDRHLGTVTLPWEL:GSLGTPLEVGLRGLRLLADLETTFEEGLALLREAGLLLLREPGERRVPVP	9.57908090520883	0.31043597550049984	64.68098449707031	0.5176603198051453	11.532299995422363	15.293808937072754	4.785801887512207
heterodimer-50-nr2-run1_result_132	4	EELRAWLRELVAAGLRFSFGPVRRGDLLVLEVRVWTPDRLLGVRELPVRL:PGLGSPLDLARRGLELVADGETSFEEGLRLLVLAGLRLLREPGERLVPIP	2.645354906151646	0.7133760820833634	73.78138732910156	0.5646686553955078	8.802294731140137	11.862166404724121	4.184549331665039
heterodimer-50-nr2-run1_result_132	5	EEIEAFLRELAEQKLLFSFGPRLEGDTLVLEVTIWTPEKKLGTRRLEVEL:GHMGTPLELALRGIEAIRDLEETFEEGLRLLIEAGRRLLEEPGERVVPIP	6.2078816176562714	0.596247170656161	62.15403747558594	0.43777698278427124	14.670085906982422	20.8441162109375	11.0963716506958
heterodimer-50-nr2-run1_result_132	6	EEIEKFLRELAEKKLKFSFGPEREGDRLVLVVEIWTDEKKLGTVRLEVEL:GGMGSWLEVARRGIEAIANLEETFEEGLRLLIEAGRLALEEPGERWVPIP	2.066797160554675	0.8166627035763899	75.72962951660156	0.6266381144523621	7.620851516723633	9.275815963745117	2.048832893371582
heterodimer-50-nr2-run1_result_132	7	AELEAFLRALVEAGLGFEVGPEREGDTLVLVVTVWTPDRKLGTVRLPVEL:GGEGTPLELGRRGLRLLRDGERTFEEGLRLLVEWGRRALEEPGERVVPLP	1.8507836260747168	0.8817809027875454	82.60858917236328	0.725304365158081	6.031720161437988	7.187201976776123	1.4024360179901123
heterodimer-50-nr2-run1_result_132	8	EEIEAFLRELAERGLRFEFAPVREGDRLVLEVRIWTPDRLLGVRRIEVEL:PGLGSWLDVARAGIRGLADLESTFEEGLRLLILAGRLALEEPGDRWVPLP	12.589843837858947	0.156707819071542	55.43695068359375	0.4540308117866516	13.79076862335205	18.536808013916016	7.699875831604004
heterodimer-50-nr2-run1_result_132	9	EEIKKFLEELAKKKLKFSFGPKLEGDKLVLEVTIYTDKKKLGTVKIEVEL:SGMGSPMDLAREGIKKLSNLETSFEEGLELLVEAGKRLLEEPGDRVVPIP	4.224620956542509	0.6441430277956155	70.25418090820312	0.487172931432724	10.959672927856445	14.217278480529785	5.196052551269531
heterodimer-50-nr2-run1_result_132	10	AELEALLRALAEAKLQFEFGPERKGDKLYLVLRVWTPDRLLGEIVLEVDL:GGMGSVLELALQGIRAVAQLEETFEEGLRLLIEAALRALKEPGERWVPLP	11.54597041491515	0.20087485957322976	54.3093147277832	0.4071824252605438	14.895801544189453	20.04387664794922	9.639877319335938
heterodimer-50-nr2-run1_result_132	11	EEIEKFLKELAEAKLKFEFGAEKEGDTLVLVVTIYTDDKKLGTIKIPVKL:GHMGSVLEVAKEGIKKLANLEETFEEGLKLLVEAAKRALEEPGEKVVPIP	5.2867258588468875	0.5480526581125106	54.03092575073242	0.41094642877578735	14.438879013061523	18.73578643798828	8.398675918579102
heterodimer-50-nr2-run1_result_132	12	EALRARLRAWAEAGLLVSVAPVREGDLLVLEVRVWTPDKLLGTERLPVRL:PELGSWLDLGLEGLRALADLETTFERGLALLVEWGLRALEEPGERLVPIP	6.049198503951692	0.604072405453516	62.58176040649414	0.5176762938499451	12.413686752319336	16.75157356262207	6.146388053894043
heterodimer-50-nr2-run1_result_132	13	EEIKKFLRELAKKKLKFEFGPEREGDTLVLKVVIWTEDKKLGEKRLEWKE:PSLGSWLEVALRGIRGVQNLEETFEEGIKLLLEAGRLALEEPGERWVPIP	6.311698390107791	0.6026068437489193	54.545379638671875	0.4085620641708374	13.748502731323242	17.85639190673828	7.6283135414123535
heterodimer-50-nr2-run1_result_132	14	EEIRAFLRALAEAGLRFEFGPEREGDTLVLVVRVWTPERLLGERRLPWEL:GSLGSPLDLGLRGLRLVRDLESTFEAGLAALREYGLRALEVPGERWIPLP	14.472627583793646	0.17767406556565674	52.52376937866211	0.4474636912345886	15.190836906433105	19.968563079833984	9.502168655395508
heterodimer-50-nr2-run1_result_132	15	EEIEKFLRELVEKKLKFSFGPELEGDTLVLIVKIWTDDKLLGEKRLPVVL:GHMGSPLEVGLEGIKALQDGETTFEKGLKLLILAGKLMLEVPGEKLVPIP	1.578525065869139	0.8798600018396685	75.0588150024414	0.6188644766807556	8.37604808807373	10.676470756530762	3.245030164718628
heterodimer-50-nr2-run1_result_132	16	DDIVAFLKSLAEAKKKFSFGPIREGDTLVLEVVIYTDTKKLGTKKLVVKL:PGLGTWLEVGLAGIRGIQDLNSTFEKGIELLIAYAKLALENPGENWVPIP	7.022941678034622	0.4135014932333095	52.460750579833984	0.3848825693130493	13.738798141479492	17.98138999938965	8.222407341003418
heterodimer-50-nr2-run1_result_132	17	EEIEKLLRELAERKLKFSFGPERRGDRLLLRVRVWTDDRLLGTLTLEVEL:PDKGTWLELGLEGIRKLSDLESTFEEGLRLLIEYGLEALREPGERWVPIP	3.8847002752557613	0.6555303153235983	59.87753677368164	0.4838145077228546	12.214762687683105	15.973572731018066	4.988418102264404
heterodimer-50-nr2-run1_result_132	18	AELEAFLRALAEAGLLFSFGAEREGDTLVLVVTVWTPDRRLGTRRLPVRL:PALGTPLELALAGLRALRDLASTFELGLRLLLLAARRLLEEPGERVVPIP	7.349815161632504	0.3802966456349862	60.648895263671875	0.4732661247253418	13.48161506652832	18.67640495300293	7.390755653381348
heterodimer-50-nr2-run1_result_132	19	EEIRKFLRELAEKKLLFSFGPLLLGGLLVLEVKIWTPDKLLGTVLLPVEL:GSLGSVLDLGLEGIRALQNLEETFEEGLALLVLAGVLALLVPGEREFPIP	9.055122850305754	0.2586163490771894	53.7394905090332	0.4134032428264618	14.695653915405273	20.186376571655273	8.424514770507812
heterodimer-50-nr2-run1_result_132	20	EEIKEFLKELAEKKLLFSFGPEKEGDTLVLVVRIYTPEKLLGTRKLVIEL:GHMGSPLDLALRGIELLQNLEETFDEGLELLIEAGKRLLEEPGEKWVPIP	1.7516254651881236	0.8450474716741644	78.79560852050781	0.6444488763809204	6.876984119415283	8.285829544067383	1.849153995513916
heterodimer-50-nr2-run1_result_132	21	EELRAFLRALAEAGLDVEFGPEREGDTLVLRVRVWTPDRLLGEVRLPVEL:PEEGSWLELGLRGLRGLRDLTSTFEEGLALLVRWGLRALEEPGERWVPLP	11.916984734972528	0.20248631324349492	53.05001449584961	0.44602468609809875	14.673385620117188	19.911218643188477	8.837894439697266
heterodimer-50-nr2-run1_result_132	22	DEIRAFLLSLVEQNLLFEFGPERRGDTLYLVVRIWTPERKLGTRVLPVEL:PGLGTWREVALRGIRGIRDGETTFEEGLKLLVLAGRLALRRPGERWVPIP	2.3904847449009066	0.783720928430497	73.62745666503906	0.5441005825996399	10.008094787597656	14.871997833251953	6.336067199707031
heterodimer-50-nr2-run1_result_132	23	EEIEKFLRELVEKKYKFEFGFIREGDKLVMEVTIWTDDKKLGTKKIVWEE:GEKGTWLEVALEGLKKISNGEETFEEGLKLLKEAGKLAEEEPGENWVPIP	4.0603584334317	0.5941973062787005	66.28657531738281	0.49736395478248596	11.532745361328125	15.76115894317627	6.803251266479492
heterodimer-50-nr2-run1_result_132	24	EEIEKFLKELAEAKLLFEFGPVRKGDTLVLEVTIWTPDRKLGTVRLKWEL:DEMGSWLDLALRGIEKIRNLEETFEEGIRLLKEAGLRALKEPGENWVPIP	12.445485784012268	0.1479032438982758	50.81068420410156	0.40140366554260254	14.328899383544922	17.95413589477539	8.180416107177734
heterodimer-50-nr2-run1_result_132	25	EEIRALLRELVERGLGFEFAPERKGDTLVLVLRVWTPDRLLGELRLEVRL:EGEGTPLELGRRGLEGLRDGESTFEKGLELLVEYGLRALKEPGERWVPLP	4.283959503831023	0.5964144460247439	58.329437255859375	0.45253825187683105	13.356807708740234	18.308334350585938	8.009245872497559
heterodimer-50-nr2-run1_result_132	26	EELRAFLRALAEANLGFEFGPRREGDTLVLVVRVWTPDELLGERELPVEL:PEEGTPLDLALEGIRKLRDLGETFEEGLALLVRAGLRLLETPGERWVPLP	5.803855201285295	0.49170703335129623	55.51255416870117	0.4459342956542969	13.754986763000488	18.638269424438477	7.848100185394287
heterodimer-50-nr2-run1_result_132	27	EEIRAFLRALAEAGLRFSFAPEREGDLLVLVVRVWTPDRLLGVRRLPVEL:EGEGTPLELALAGIRAVADLETTFEEGLALLVRAGERLLKEPGERWVPIP	2.8830262393727906	0.6917057803449856	78.82112884521484	0.6646331548690796	6.693512439727783	8.409517288208008	1.2558839321136475
heterodimer-50-nr2-run1_result_132	28	KEIEELLKKLAEEKKKIEFGFEREGDTLVLVVKVWTEDKLLGTIRLVLEL:GGLGSWLEVAKEGLKKLADLEKTFEEGLKLLVLAGLLALEEPGERWVPIP	4.124174824360883	0.5590708812887004	51.99848556518555	0.41953930258750916	14.488800048828125	18.957477569580078	8.003108024597168
heterodimer-50-nr2-run1_result_132	29	EEIERFLRELAERGLLFEFGPEREGDLLVLVVRVWTPERLLGTRRLPWRL:GGEGSWLELGLEGIRKVRDLESSFEEGIRLLREAGLRALEEPGDRWVPIP	10.340454883395116	0.21256254273517833	61.05717086791992	0.5272769331932068	12.486071586608887	16.031267166137695	4.579694747924805
heterodimer-50-nr2-run1_result_132	30	EEIKAFLRALAEAGLSFEFGFERRGDTLYLVVRIWTPDRHLGTVRLPVRL:GGRGSWLELALRGLRLVRDLESSFEEGLRLLLEAGREALRRPGARWVPLP	2.985477308560525	0.6847734030844237	76.38031768798828	0.6235904693603516	7.67145299911499	9.833619117736816	2.3464388847351074
heterodimer-50-nr2-run1_result_132	31	EEIEAFLRELAERGLGFEFAPERRGELLVLRVRVWTPERLLGERELPLEL:PAEGSWLELALRGLRALADLETTFEEGLALLVRAAELALRRPGERWVPLP	11.274799819312546	0.3003112721054552	57.39377212524414	0.4533623456954956	13.330984115600586	18.30821418762207	7.094424247741699
heterodimer-50-nr2-run1_result_133	0	AALLLPPLLALLDPAALALLAAALASPAAQAALAAALAAFAAEAAAAAAA:AAAALAAALAAAAAAAAAALAALLAAALAAAAAAALAALALLDPAGLLLA	9.694315786557128	0.28468339905712625	73.2352294921875	0.4226143956184387	12.898425102233887	18.792491912841797	9.605628967285156
heterodimer-50-nr2-run1_result_133	1	LLLLLPPLLALLDPAALALLLAGLASPAALALLAAALAAFAAAVLAALLA:AAAAAAAAAAAAAAALAALLAALLAAVLALAARAILAAALAALPLGLLLA	10.148997931664395	0.25453320181467853	70.14968872070312	0.43257489800453186	13.293859481811523	18.495372772216797	9.287415504455566
heterodimer-50-nr2-run1_result_133	2	AAALLVPLAALADPAALAALQAALASPEAQAALQAALAAFAAEVLAALLA:AAAALLAALAAAAAALQAALAALLQAARQAAARRALAERAAADPAGALLA	13.583360300648167	0.1297256442555852	69.85885620117188	0.43786054849624634	12.70510196685791	18.156614303588867	7.921323299407959
heterodimer-50-nr2-run1_result_133	3	PRLLLPPLLALADPAALAALAAGLASPESQEELEEALEEFEEEKEELLEE:AELEELREEEELEERLEEELEELLEEALEEAARRVLAAAAAADPAGALLA	12.353983143096084	0.12242387044547362	72.42041778564453	0.3960396945476532	16.68018341064453	23.405975341796875	11.6350679397583
heterodimer-50-nr2-run1_result_133	4	AALALPLLAALLDPAAAAALAAGLASPEAQALAAARAAEFEARLEAELAA:ELEELLRELLAREEARAALAAALEAAVRIEAARRILAAALAADPAGLALA	7.069494932685589	0.28033766783579384	77.80050659179688	0.37951064109802246	15.42737102508545	23.76926040649414	14.108564376831055
heterodimer-50-nr2-run1_result_133	5	ELEELAPLLAEEDPEKRAALEAGLNSPEAQEELEEKLAEFEKRLEERKKK:SLEELEKELKEEEEEIQEELEELLEEVRLEAARKILAKEAEKDPAGRELA	4.244088026412637	0.6165008705020056	73.6773452758789	0.3414727449417114	18.1652774810791	25.999359130859375	18.358612060546875
heterodimer-50-nr2-run1_result_133	6	AALALPPLLALLDPAALAALLAALASPAARERLAEELAAFLAEVEAELAA:ALAAALAALAARLAALAARLAERLERVLLEAARAALAAALAADPAGEALA	8.36953964613386	0.3426558015265115	68.97409057617188	0.4124629497528076	14.424174308776855	20.55837059020996	9.79838752746582
heterodimer-50-nr2-run1_result_133	7	PLLLLAPLLALADPAALAALAAGLASPAARAALAAAEAEFAARLAAEEAA:SAALAALAAAAKAAARAAERALLEAAALLAAAWAALAEALAKDPLGALLA	8.769832912300915	0.3739483648663328	70.10295104980469	0.383117139339447	14.64950942993164	20.550613403320312	10.951919555664062
heterodimer-50-nr2-run1_result_133	8	AALAAPPLAAAADPAAAAALAAALASPAAQAEEAAAEAEWAARLAAEEAA:AAARAALEAARREAERAAEEAALAAAVRAAAARAALAAAAAADPAGAAAA	10.653994319559692	0.21710829789659716	81.9490737915039	0.4465521574020386	13.93354606628418	21.681570053100586	12.617938995361328
heterodimer-50-nr2-run1_result_133	9	AAAALPPAAAAADPAAAAALAAGLASPAAAAALAAAAAAAAAAAAAAAAA:AAAALAALAAAAAAAAAAAAAAAAAAALAAAAAAIRAAAAAADPAGAALA	8.080999192850777	0.28974832791877864	77.28929138183594	0.45266079902648926	12.861324310302734	19.61665153503418	11.18765640258789
heterodimer-50-nr2-run1_result_133	10	AAAAAAGALAAADPAAAAALAAALAGPAAAAAAAAAAAAAAAAAAAAAAA:AAAALAALAAAAAAALAAAAAAAAAAVAAAAAAAARAAAAAADPAGAAAA	14.979172498661702	0.0831908134201769	80.70388793945312	0.45603683590888977	13.945974349975586	21.95323944091797	14.331572532653809
heterodimer-50-nr2-run1_result_133	11	ALAALPALAALADPAAAAALAAGLASPAAQAARAAAEAAAAAALAAAAAA:AAAAAAAAAAAAAAAIAAERAALEAAATAAAARAILAAAAAADPAGAALA	11.053047103008844	0.2316881981544625	76.3705062866211	0.45010215044021606	14.120199203491211	21.295658111572266	13.839546203613281
heterodimer-50-nr2-run1_result_133	12	ALAALAPAAAAADPAARAALAAALASPEAQALREEAEKKWEEELEKEEKE:AEEEKERELKEKEEERQRRREELEAAVREAAARAALAAAAAADPAGAALA	5.545828803879187	0.41581472585148616	75.1498794555664	0.39877140522003174	14.984759330749512	21.414854049682617	11.633535385131836
heterodimer-50-nr2-run1_result_133	13	ELLLLPPLAALADPAALAALLAALASPAAAALLAAVLAAFAAEVAAALAA:AALAAAAAAAAALLALAAALAALLAAALLAAALAALAAAALADPAGLLLA	11.544621536985138	0.17977983809161258	69.20993041992188	0.42684876918792725	13.472336769104004	18.62090492248535	8.274524688720703
heterodimer-50-nr2-run1_result_133	14	PLLLLPPLAALADPAARAALAAALASPAARLLAALVEAALAALLAALLEA:AAAELAAALAAAAAAAALLAALVELLVRILAARAALAALAAADPAGLLLA	7.226454188126773	0.29550994948648834	69.5868911743164	0.4270530343055725	13.416698455810547	18.833742141723633	9.258071899414062
heterodimer-50-nr2-run1_result_133	15	AAAALAALAALADPAALAALAAALASAAAAAAAAAAAAEAAARAAEAAAA:AAAALAEAAAALAAAAAAAAAALAAAVLAAAAAAARAAAAAADPAGAALA	13.346474335697765	0.12763421713175885	72.84487915039062	0.4636121094226837	11.332744598388672	16.965837478637695	8.316813468933105
heterodimer-50-nr2-run1_result_133	16	LAALLPPLLAALDPAAAAALAAALASPAAQAAAAAAAAAAAAALAAAAAA:AALAAAAAAAAAAAAAAAAAAAAAAAAAAAAAAAALAAAAAADPAGALLA	11.277443642521344	0.1402803772885939	79.1521224975586	0.4506467282772064	14.221379280090332	21.582740783691406	12.764568328857422
heterodimer-50-nr2-run1_result_133	17	AAALLPPLLALLDPAALAALEAGLNSPESQAALAAALAAWAAALAAAAAA:AAAAAAAAAAAAALAAAAALAALEQAARIQAARAILAKRLALDPLGALLA	13.708501838594659	0.14627091110185403	66.05081176757812	0.3933529853820801	14.213057518005371	20.003923416137695	10.507988929748535
heterodimer-50-nr2-run1_result_133	18	AAAALAPALALADPAARAALAAGLASPAAAAALAAALAEFAAALAERREA:AAEEEAARAAAEAEAIAAALAALLAAAAAAAARAILAAAAAADPAGAALA	7.661019542054767	0.4349361099658569	64.43092346191406	0.43031156063079834	13.66116714477539	20.217609405517578	10.256428718566895
heterodimer-50-nr2-run1_result_133	19	LAALLAPLLAAADPAALAALAAALASPAARAARAAALAAFAAEAAAAAAA:AEAAAAAELEAAARALAAALAAALAAALLAAARAALAAAAAADPAGALLA	7.141049162458577	0.2574676608819459	77.3600845336914	0.42314425110816956	13.06197452545166	20.39498519897461	10.958955764770508
heterodimer-50-nr2-run1_result_133	20	ERELLPLLLAAADPAARAALEAGLASPEAQELREEREEEFEEELKEEEEK:MLEELEKELKEKEEEIEELREELEEEVREEAARRILAAAALADPAGLLLA	15.927172848499692	0.0620324694154649	79.3033676147461	0.34033074975013733	17.70090675354004	26.504051208496094	16.00002670288086
heterodimer-50-nr2-run1_result_133	21	AAAAAAPLLAALDPAALAALAAGLASPAAQAARAAAAAAFAAALAALLAA:AAAAAAAALAALAAAIAAAAAAAAAAADAAAAAAILAAAAAADPAGAALA	6.302271267897132	0.35761747472492117	71.69764709472656	0.44322019815444946	13.307233810424805	19.59189224243164	10.687431335449219
heterodimer-50-nr2-run1_result_133	22	AAAALLPLLAAADPEAAARLAAGLASPEARAARAAARAAWEAAVAARLAA:GALARLAALLAEAAALAAERAALEAEARAAAARAILAALAAADPAGAALA	6.899744716012124	0.25030349272642094	84.98052215576172	0.4145684242248535	13.815196990966797	22.033470153808594	12.847955703735352
heterodimer-50-nr2-run1_result_133	23	ELLALVPLLAAADPAALAALAAGLASPAAQAAAAAAAAALEAALAAEAAA:AAAALAAALAAAAAERAAAAAAAAAAVLTAAALAILAAALAADPAGAALA	9.029860176471425	0.32226874295940133	73.0372543334961	0.4424883723258972	12.226358413696289	18.29521942138672	8.773846626281738
heterodimer-50-nr2-run1_result_133	24	ALAALVAAAAAADPAAAAALAAGLASPEAAAALAAVLAAWAAALLAEALS:SEALLAAAAAAAAAAAAAALAALLAAAAAAAARAALAAAAAADPAGAALA	12.189588199510425	0.19605757485179867	73.02687072753906	0.43514707684516907	12.887337684631348	19.70109748840332	11.045870780944824
heterodimer-50-nr2-run1_result_133	25	PLLLLAPLLALLDPAAAAALAAGLASPAAQALAAAAAAAAAAELEAALAA:ALAAALAALLAALAAAAAAAAALAAAAALQAARAALAAALAADPAGLLLA	6.89753766541796	0.33202058521288663	78.08119201660156	0.4158812165260315	14.331815719604492	21.795316696166992	12.411970138549805
heterodimer-50-nr2-run1_result_133	26	PALLLPPLLALLDPAALAALAAGLASPAAQAALAAAAAAAAAALAALLAS:AAALAAAAAAAAAAAIAAALAAAAAAAAAAAAAAALAAALAALPLGALLA	9.845129212953802	0.30535298316498627	75.19657897949219	0.44680169224739075	13.605780601501465	19.652538299560547	9.568310737609863
heterodimer-50-nr2-run1_result_133	27	ALALLAPLLALADPAALAALAAALASPAAAAARAAAAAAFDAAVEAAAAA:AAAAAAAAAAAAAAALAAARAALEAAVRAAAAAAALAEALAADPAGLLLA	8.966110886299752	0.3328550515362537	74.67530059814453	0.47415226697921753	12.041731834411621	17.733814239501953	8.75265884399414
heterodimer-50-nr2-run1_result_133	28	ARALLAPLLAAADPAARAALEAALASPEAQEELQERLEAWRAEVEKRRAE:AEEEERREREEEERRLQEELQELLEETRQAAARRALAEAAAADPAGLLLA	9.218456717641404	0.1845137489837331	79.08457946777344	0.3815188407897949	16.40983009338379	25.619611740112305	17.424394607543945
heterodimer-50-nr2-run1_result_133	29	AAALLAPLAALADPAALAALAAALASPEARAERAAANAEWEARLEEERAA:ALLERLLEEAARRLAEEAERAELNAAVDLAAARAALAAAAAADPAGALLA	9.752057756364069	0.3087990627975219	77.08499145507812	0.41659411787986755	14.20663070678711	20.8338565826416	9.460380554199219
heterodimer-50-nr2-run1_result_133	30	AALLLPPLLALADPAAAAALAAALASPAAAAALAAALAAFLAAVAALLAA:AAAAAAAALAALLAALAAALAALLAAALAAAARAALAAAAAADPAGALLA	10.672650291884095	0.24543560974890966	68.31071472167969	0.4536634087562561	12.06413745880127	17.240718841552734	7.2670440673828125
heterodimer-50-nr2-run1_result_133	31	PLLALPPLLALLDPAALAALLAGLASPRALALLALVLAAFAALVAALLAA:AAALLALLAAALLALLALALALVLALALAIAALAILAERLKADPAGLLLA	6.5188414786888975	0.5093977640410835	67.51909637451172	0.42006629705429077	14.403643608093262	18.949569702148438	6.010631561279297
heterodimer-50-nr2-run1_result_134	0	PTPLEAYLEYLETWRENSPLVELGKSDPSFPWELWEEFVERMREEARKRG:FDSFEDILDELLALVREKLRGRYPQEALDEMEAYLRETFERGGKEYLGKL	3.3191483821879557	0.6573274304083191	64.6964340209961	0.4257974326610565	13.066266059875488	19.244251251220703	10.073394775390625
heterodimer-50-nr2-run1_result_134	1	APPVEWWLRYIATWRETSPVAALAAADPSFPAALFDAFFAEMAARARALG:WSSLAGLGDETIARVRELLAPEAPEEWLAEMDAYLREEGAAGGARYLGAL	13.711336669885124	0.11182369552743925	78.33033752441406	0.4734646677970886	13.564546585083008	21.851970672607422	12.781763076782227
heterodimer-50-nr2-run1_result_134	2	KTPVEAYLKYIKTWRETSPHVELGKSDPSYPWELFEKMIKEMEEEALKIG:LSSHHHLIDETIEKVREILKNEYPEEWLEEMEKYLREKYKKLGKEAHGKL	1.9264207703742617	0.8459401435589587	84.52253723144531	0.7291653752326965	5.643151760101318	6.426054954528809	1.3632512092590332
heterodimer-50-nr2-run1_result_134	3	APPEEAYLLWLETWREHSPLRALAAADPSFPAALWDAAVAAWRAEARALG:FASFADLVERLLALVRERLAPLLPEEALAELEAFVRERFERDAAEALGAL	17.00429380288731	0.11046472433656858	73.12625122070312	0.4405596852302551	13.580277442932129	20.939165115356445	10.820114135742188
heterodimer-50-nr2-run1_result_134	4	KTPLEQYLEFIKTWKENSIHKKKGEEDKEFPWELFEKFIDDMKEEAKKMG:FEEDKDLIEKNLKKVYEKLKDKYPEEALKEMSEYIKKKFKEGGKKYLGKI	14.760913599662322	0.10920294548518225	57.18819046020508	0.37821459770202637	13.543128967285156	18.487316131591797	6.539326190948486
heterodimer-50-nr2-run1_result_134	5	KTPLEAYLKYIETFKENSPLTKKGAEDPNFPWELVEEFFEEMKEEAKKMG:FENEKNLIEELLKKVREKLKDELPEEALEELEEYLKKKFKEGGEKYFGKL	11.927030301035877	0.12271477074317422	73.1168212890625	0.39679092168807983	14.330527305603027	22.423389434814453	14.457951545715332
heterodimer-50-nr2-run1_result_134	6	KRKEEDYLEFIEELEKNSPLKEKGEKDPSFPWEEWEAFFEEMREEAKKIS:YESMKDLIEKLLEEVEKKLKDKLKEEDIEEMKKYVEKKFKEGSEKYLGKR	2.373908459716877	0.8091221160176438	76.18169403076172	0.6191620826721191	7.722774028778076	8.839611053466797	1.6205863952636719
heterodimer-50-nr2-run1_result_134	7	KTPLEAYLEYIKTFEEESPHKEKGKSDPSYPKELHDEFIKEMKEEAKKIG:FSSHMNHIEDLLKKVREKLKDKYPEEALEEMEKYVKEKAEKGGKEYLGKL	16.305193720306097	0.11726245004462241	58.2220573425293	0.3997915983200073	14.664278030395508	19.967063903808594	9.827672004699707
heterodimer-50-nr2-run1_result_134	8	PTPVEAYLKYIEEAEKNSPHKERGAADPNYPWELHEKYFEEMREEAKKIG:FENHHHHVEELGKKVREKLKPYLPEEALEELEAYFREKHEEGGKKYHGKL	3.6968765898986624	0.5707978997648315	74.21089172363281	0.39521321654319763	14.95634937286377	23.0114688873291	16.680347442626953
heterodimer-50-nr2-run1_result_134	9	KPPLEAYLEYLETFRETSPHVELGKSDPSFPKELFDEFIEEWREEAKKMG:WSSHSSLIDETLELVREKLKPYLPEEALEEMSEYIRERFEKGGKEYLGKL	15.100785931761632	0.12844141376116402	60.63652038574219	0.3774596154689789	14.981071472167969	20.55893325805664	11.394760131835938
heterodimer-50-nr2-run1_result_134	10	ATPVEARLKYIETWREISPLKELAEKDPEFPAELVEEMFDEMKEEALKEG:FEEFKDLLEETLKKVREILKGELPEEALEEMEKWIKEKFEELGKKYFGKL	1.801774902468123	0.8573609855982319	85.82756042480469	0.7439963817596436	4.864458084106445	5.571715831756592	1.2416465282440186
heterodimer-50-nr2-run1_result_134	11	APPLEFYLEFIEEWRENSPHVELGAADPKFPKELVEAFFEKMREEAKKRG:FEKFKDIIEKLLAKVREKLKGKYPQEFLDEAEKWLREKYEKGSKEALGKL	2.438277762856315	0.7433030920838049	69.20297241210938	0.5094116926193237	9.346806526184082	12.121866226196289	3.9153411388397217
heterodimer-50-nr2-run1_result_134	12	KPPLSAYLRFIETWRETSRHRELGAADPSFPWELHDAHFEAMRAAAEERG:FSSFEDHVEETLERVREKLKPELPESALEEMEEWYREEHERGGKEAHGKL	11.441340978472988	0.19111050250133066	66.24270629882812	0.4031566381454468	13.542296409606934	19.572038650512695	8.596658706665039
heterodimer-50-nr2-run1_result_134	13	KPPLEAYLKYIEEFRKSSPHVEIGKSDPSFPWELHEEAIEKMKEEAKKLG:FSSFKNIIEETIEKVREKLKDELPEEALEEMAEYIRKNHEKLGKEFHGKL	7.2319310723524985	0.2439530650049794	74.52071380615234	0.3886462152004242	16.197389602661133	25.31203842163086	18.202226638793945
heterodimer-50-nr2-run1_result_134	14	EPPLEAFLRYIEEWERNSRHRELGASDPSFPKELWDAFIERMREEAKRLG:FESFEDEVEELIERVREKLKDELPKEALEKMEEYLRERFREGGEEALGKL	15.724050540315767	0.09478060814361326	75.93170166015625	0.6549232006072998	7.299307823181152	8.320562362670898	1.6480790376663208
heterodimer-50-nr2-run1_result_134	15	PTPLEAWLRAIELWRETSPLRERAAADPSFPAELWEAFFAELREEARRRG:LESLADLLERTLARVRELLAPELPQEALDEIEAWLREQFARGGARYFGKL	2.4992239150891193	0.82729376805802	91.6626968383789	0.8286154270172119	3.3939287662506104	3.754693031311035	1.1560097932815552
heterodimer-50-nr2-run1_result_134	16	PTPVEAYLEFLEEFEKNSPHVELGKSDPSFPKELFDAAIEKMKEEAKKLG:FESMKNLIEELLAKVEEKLKDKYPKEAIEEMKKYVKEKFKELGKEALGKL	14.128609539538887	0.12833079362175623	58.16852569580078	0.41240692138671875	14.43576717376709	20.15729522705078	11.02418327331543
heterodimer-50-nr2-run1_result_134	17	APPVEAYLRFLDTWRAESPHAALAAADPSFPAAAFDAMVAEMRAAALARG:FSSFDGLLDELLARVRARLAPELPEEWLEEMAAYVREHFERGGAAALGKR	3.8543306962051513	0.5707559787836228	68.1596450805664	0.550513744354248	10.331283569335938	13.926125526428223	4.133087635040283
heterodimer-50-nr2-run1_result_134	18	PPPVEAWLAFLDAWRANSPLRAAAAADPDFPGALFDAFVAAMRAEALAAG:FADAADLVDALLARVRALLAPRLPAEALDAAEARLRARFAAGGAEALGAL	5.133133214512177	0.43911307003142297	82.11634826660156	0.45100557804107666	13.352341651916504	21.840103149414062	14.49486255645752
heterodimer-50-nr2-run1_result_134	19	KTPVEAYLKYINTFYENSPLKKKGKEDPSFPWELFEKMIEEWKEEAKKLG:FESFKDLIKKTLEKVYELMKDELPEEALEEMKKKYEEFFKKYGKEYLGKL	8.785727719822772	0.25391482198067006	62.485595703125	0.3855522572994232	12.005949974060059	16.233856201171875	7.317905902862549
heterodimer-50-nr2-run1_result_134	20	KPPLEHYLKYIEEFEKNSPLKEKGESDPSFPKELWDKMIEEMKAKAKERG:FESEKDLIEKLIEEVRKKLEEELPEEHLKEMEEFIRKEFEKLGKEAFGKL	8.432152758105675	0.20445646276762727	76.47252655029297	0.40565747022628784	16.691349029541016	26.200984954833984	18.0493221282959
heterodimer-50-nr2-run1_result_134	21	PTPLEARLRYLDTWRETSPLRELAASDPSFPGALFDAFVAAMRAEAEREG:FDSFADLLEETLARVRELLAPELPQEALDELEERVRARFAEGGAAALGAL	8.650986282115186	0.307225777557983	82.44560241699219	0.44929981231689453	13.396549224853516	21.899417877197266	12.178421974182129
heterodimer-50-nr2-run1_result_134	22	APPVAAYLRYIATLRENSPHRALGASDPDFPWELHDAFFAAMEAQALAAG:FEDHADHVAELLARVRALLAGELPEAALDEMDAWVRAQHAAGGAEAHGKL	13.79706501957142	0.10209796904876507	82.96087646484375	0.4406052827835083	14.804651260375977	24.31443214416504	15.058271408081055
heterodimer-50-nr2-run1_result_134	23	TTPLEAYLRYLELLRETSPLRELGASDPSFPWEAFEAFFERMREEARRRG:WDSFSSLLEETLAKVRELLAPELPEEALEELERWVRERFEEGGKEALGKR	3.179099388787382	0.6807253281850285	67.58246612548828	0.44618940353393555	13.515889167785645	20.200603485107422	10.521198272705078
heterodimer-50-nr2-run1_result_134	24	KPPVEAYLEYLEEFRENSPHKEIGKSDPSFPKELFDKMIEEMKEEAKKMG:FESFKDIIEKLLEKVREKLKDKLPKEALDELEEYVKKKFEELGKKYFGKL	3.0310455106289433	0.7524934922253531	73.14932250976562	0.536567747592926	8.532707214355469	10.898774147033691	3.796023368835449
heterodimer-50-nr2-run1_result_134	25	KRPLEWYLEYLETFRENSIHKKIIESDPSFPGELFDEMIEKMREEAEKKG:FSSFKDIIEKTLEEVREKLKDKYPKEWLDEMEKYIREKFEKYGKEALGKL	16.89935821373655	0.2274060801540788	67.43431854248047	0.4124212861061096	14.001337051391602	21.037363052368164	11.714950561523438
heterodimer-50-nr2-run1_result_134	26	KTPLEDYLKFIEEVKKSSPIVELGKKDPNFPKELFDEFFEKMKEEAKKIG:FENFKDLIEKTLEKVREKLKGELPEEDLKEMEEWFKKKFEEYGKEFLGKL	1.3904694759843073	0.9077927055592073	84.62992858886719	0.728381335735321	5.340179443359375	6.060268878936768	1.237351894378662
heterodimer-50-nr2-run1_result_134	27	PLPLEAALRFLETWRETSPHKELGEKDPEFPWELVEAFYAEMRAEAKERG:FEEFEDIIEETLARVRELLAPELPEEALEELEAWLRERFKEGGEKYFGKL	8.809969296260379	0.21213919356479924	68.65534210205078	0.43460947275161743	13.618101119995117	20.916275024414062	11.597389221191406
heterodimer-50-nr2-run1_result_134	28	KPPLEWYLRYIETWREESPLRELGAADPSFPWELVEAAFERMREEAERRG:FESLEHLLEETLARVREKLKGEYPEEWLEEMERWLREQFERLGAEILGQL	1.667735059388775	0.8918949288460917	85.88734436035156	0.7386957406997681	4.73724889755249	5.381978511810303	1.307772159576416
heterodimer-50-nr2-run1_result_134	29	PLPLEARLRYLETLRETSRHRELAASDPEFPAELVEEFFEEMRREAEKLG:FEEFEDALEETLAEVRELLKPELPEEALEEMEEYIRRKWEEGGKRYLGKL	7.542025400438415	0.3367799853657869	71.3297348022461	0.4208841919898987	14.330866813659668	22.49983787536621	11.770254135131836
heterodimer-50-nr2-run1_result_134	30	KTPLEDYLEYLETYRENSPHRELGASNPLFPKELYDAYIEEMREEAKKMG:FSLFQNSLEELLEKVRKILEDKLPEEDLEEMEEYLRERHKEGGKKYHGKL	16.731339156541143	0.16706693985793877	58.51220703125	0.3222583532333374	16.74277114868164	23.28483772277832	9.682074546813965
heterodimer-50-nr2-run1_result_134	31	APPLQQYLLYIDTWRENSPHRELGAADPSFPRELWDAAMEAWRAEARRRG:FESHHHHIEELLAKVREKLAPFLPQQALDEMEAWLREQHARGGAEALGRL	14.11075836316888	0.10294994094706017	70.33280944824219	0.3842321038246155	15.79281997680664	24.145479202270508	15.85230827331543
heterodimer-50-nr2-run1_result_135	0	MTLPLILEEEVVAIDPETGTITLRVIAYFPEENEIVEVEVTVLRGRPEPP:AEEEARKREDERKIAAAAELGRRHPDATFIVEVSSGTVRATADGVELLEY	2.8883123884503807	0.8303907365721938	80.75100708007812	0.6317883133888245	7.324129581451416	8.71811580657959	1.4226148128509521
heterodimer-50-nr2-run1_result_135	1	GSMPLELELKELSVDPETNLTTLLLIGHFPEENKTVEVTVTALGNQPLPP:AEEEAQKEEDERKIAIAAAAGKANPDKTFIVETSRGTVIATKDGVKLLEK	1.713063628245835	0.9210568679500687	77.88509368896484	0.613487184047699	8.136194229125977	9.778656005859375	2.2448368072509766
heterodimer-50-nr2-run1_result_135	2	GSMPIVLETEVVSIDPETNLITLKVTGRFPERNETVTVTVTVELNKKEPP:AAAEAEARRDAAAIAIAAELGKANPDKTFVVETSRGTVIATKDGVELLEK	3.486569623860891	0.8434881030825311	75.75189971923828	0.5619561076164246	8.992650985717773	11.250434875488281	3.3588154315948486
heterodimer-50-nr2-run1_result_135	3	HHMPLILEEKLLEVDEETNLEKLLVIGYFPEENEIVEVEVEVLGNKKLPP:EEEEREEREDERKIEIAAELGKAHPDKIFKVEVSRGKVIATKDGVEIIEY	3.2243274104374287	0.8467423784347351	82.13797760009766	0.6987322568893433	6.911843776702881	7.837749481201172	1.1496084928512573
heterodimer-50-nr2-run1_result_135	4	MSMEIELKVELLSIDEETDTIKLKVIGYFPEKNEIVEVEVEVLENKKIPP:EEEEREKEEDERKILIAEELGKKNPDKIFIVEVSRGKVIATKDGVKLIRK	13.491969690882447	0.14964811678486803	78.96944427490234	0.39203864336013794	15.365452766418457	24.326473236083984	15.83450984954834
heterodimer-50-nr2-run1_result_135	5	MSLPLELETRLLSVDPETGTVTLEVVGHFPEENETVTVTVTARLGVPVPP:SAAEAQKREDERKIAVAAALGAANPDKTFTVEVSSGTVIATKDGVKLRAK	7.331170638380242	0.38571594759678546	54.32411193847656	0.39994269609451294	13.942935943603516	18.836339950561523	9.704255104064941
heterodimer-50-nr2-run1_result_135	6	ETLPLVLEEELLAVDPETGLELLLVRAYFPEREEEVEVEVAVLEGVPLPP:EEEEREEREDERKIAAAAELGRRNPDKVFIVETRRGLVVATAEGVELLEY	1.1332715732282337	0.9604505180301512	81.26808166503906	0.6431329250335693	6.987086772918701	8.282950401306152	1.219653606414795
heterodimer-50-nr2-run1_result_135	7	GSLPLILEVEELAVDPETNTVLALVRGYFPEENRWVETEVTLELGAPAPP:AAAAAQAEEDQRKIAIAAELGKRNPDLVVTTRTSRGLVVATADGVTLLPY	15.040087093580407	0.14708055352742747	72.58511352539062	0.5376033782958984	9.785074234008789	13.291440963745117	5.726988792419434
heterodimer-50-nr2-run1_result_135	8	GSLPLELEVEVVSVDPNTKKIKLKVTAYFPERNETVEVEVTAYENKPEPP:AAAAAEAREDAAKIAAAAELGKKNPDLTFVVEVSSGKVIATKDGVKLYKK	2.7932727336510594	0.8073777788401914	73.45252227783203	0.5561040639877319	8.785364151000977	10.550467491149902	1.6861974000930786
heterodimer-50-nr2-run1_result_135	9	MSKPLILKEIILSINPETKLIKKLVIAYFPEENKIVEVEVLVLENLPLPP:MEEEEKKEEDERKILAAEELGKRHPDKIFIVKTSRGKVIATKDGVLLLRE	14.220489756020713	0.15701551075205636	76.81348419189453	0.4346119165420532	12.976395606994629	19.88920783996582	10.87778377532959
heterodimer-50-nr2-run1_result_135	10	MTLPLKLKEILLSEDKETNLILKKVIAYFPEKNKIVEVEVTVYENKKEPP:AEEEKKKEEDEMKIEAAAELGKKNPDKIFVVKTSEGLVVASKDGVKLYKK	2.028140862104368	0.9281967273036477	77.46244812011719	0.5820379257202148	8.177178382873535	9.484726905822754	1.6954094171524048
heterodimer-50-nr2-run1_result_135	11	GSRPLVLETRLLAVDPETGRVLLRVVGHFPEENETVETEVTAELGAPAPP:AAAAAEARRDARRTAIAAALGAANPDLTFTVRTSSGLVVATADGVRLLRR	1.7073260297965853	0.9412477672354289	83.33101654052734	0.7097586393356323	6.4830780029296875	7.48944091796875	1.1586053371429443
heterodimer-50-nr2-run1_result_135	12	MTKELKLEIEVVSIDPETNLITLKVKAYFEEENEEVEVEVKALLNKKLPP:EEEEEKEKEDERKIEAAAELGKKNPDLTFIVEVSSGTVVATKDGVTLLEK	3.5752397303805217	0.85292125268032	80.53057861328125	0.6087203025817871	7.466776371002197	9.071432113647461	1.725313425064087
heterodimer-50-nr2-run1_result_135	13	GSMPLILEVEELEVDPETGLVLLLVKAYFPEENEWVEVVVTALEGTPLPP:AEEEAQKREDERKIEAAAALGKANPDKVFIVEVSSGLVIATKDGVKLLRK	13.071617787393617	0.17170527254662085	65.17450714111328	0.43134671449661255	13.143633842468262	19.207914352416992	9.049468994140625
heterodimer-50-nr2-run1_result_135	14	MSLPLELEEELLEVDPETKLILLKVIGYFKEENKTVEVEVKVKENEPEPP:SEEEEEKEEDERKIEIAAELGKRNPDKTFEVETSSGLVIATKDGVKLKRY	2.325553133926028	0.8988129245210242	80.27302551269531	0.6182522773742676	7.679391860961914	8.932275772094727	1.4848765134811401
heterodimer-50-nr2-run1_result_135	15	GSLPIKLEVKVLEIDEETGLVKLLVIGYFPERKEVVEVEVIAYLNKPLPP:AEEEAKKREDERKIAIAAELGKKNPDKVFEVKVSRGKVIATKDGVEILEY	2.3722747791999357	0.8737980425979442	73.53844451904297	0.5749329328536987	9.18161678314209	11.217391014099121	3.0432848930358887
heterodimer-50-nr2-run1_result_135	16	NTLPLILKVETVSIDPETKTVVLKVIGYFPEKNEVVEVTVTALEGVPLPP:EEEERRKREDERKIAIAAALGKANPDKTFIVETSEGVVVATKDGVTILRK	12.247786602243595	0.23682852259478013	77.06600189208984	0.4096827208995819	14.967096328735352	23.929414749145508	16.360727310180664
heterodimer-50-nr2-run1_result_135	17	GSMPIELKEEVLAIDPETNTITLKVTGYFPEENKTVEVTVTVKLNEPEPP:AEAAAQAAEDAAKIAIAAELGKKHPDKTFTVQVSSGTVVATKDGVELKAK	2.9808063181534195	0.8683619425209899	79.5680923461914	0.6113712787628174	7.86293888092041	9.72265338897705	2.1688883304595947
heterodimer-50-nr2-run1_result_135	18	GHMPLILEIKKLKEDKETNTIELLVTAYFPEENETVEVKVKVLKGKKEPP:AEEEEKEKEDKRKIEAAAELGKKNPDKTFIVETSSGEVIATKDGVKILKK	1.5371964566365584	0.9366880204771335	74.92896270751953	0.5104478597640991	9.922391891479492	13.124947547912598	4.436028480529785
heterodimer-50-nr2-run1_result_135	19	SSLPLELEEKLLSVDPETKEKKLLVIGYFPERNEIVEVEVTVKEGEEEPE:EEEEKKKEEDERKIEIAAELGKRNPDKTFEVEVSSGKVIATKDGVEIKRY	1.6342659966426378	0.9215622963188531	81.43254089355469	0.643495500087738	7.20516300201416	8.361358642578125	1.3556785583496094
heterodimer-50-nr2-run1_result_135	20	GSMPLVLEEELLAVDPETGLVLLRVTAYFPEENETVVVEVTALLGAPVPP:AEEEAREREDERKIAAAAALGKAHPDLTFVVETSRGLVVATADGVTLLER	1.4179497144670365	0.9514412026032627	78.42034912109375	0.6420260667800903	7.434274673461914	8.898347854614258	1.9641544818878174
heterodimer-50-nr2-run1_result_135	21	GSLPLELELEEVSIDPETGKVELKVIAYFPERNEKVEVKVTAYENRTEPP:AEEEAEKEEDERKIEAAAELGKRHPDKTFVVEVSSGEVVATKDGVKLYPY	2.6916693210841918	0.8261078092980985	71.74163818359375	0.45663538575172424	11.566793441772461	16.065628051757812	6.257081031799316
heterodimer-50-nr2-run1_result_135	22	GSMELILEVEVVSIDENTKTIKAKVTGYFPEKNKTVEVEVTLKLNEKEPP:SEEEKQKEEDEAKIKIAEELGKKNPDLTVTVEVSSGEVIATKDGVEIKKK	15.875867685630181	0.1202334522784852	77.9507064819336	0.3554309606552124	16.191268920898438	25.5739688873291	18.503536224365234
heterodimer-50-nr2-run1_result_135	23	MLLPLELEEEVLSIDPETNKTLLKVIGYFPELNEKVEVIVTAYGGLPVPP:AEEEAKKKEDEMKIKIAAELGKKHPDKIFVVKTSRGLVIATKDGVKLLEY	8.096579803166579	0.3319274329319257	58.17333984375	0.39701059460639954	14.081304550170898	20.05912971496582	10.687943458557129
heterodimer-50-nr2-run1_result_135	24	GSLPLELEVELLAEDPETGLVVLRVVGHFPERDETVEVEVEARLGEPAPP:AAAEAEAERDARAIAVAAALGAAHPDLTFVARVSRGVVVATADGVTLLPA	1.3207026235956723	0.9537562228814461	74.86664581298828	0.5625377893447876	9.023107528686523	12.159704208374023	3.625809669494629
heterodimer-50-nr2-run1_result_135	25	GSMPLELKLEVLSVDPETNRITLKLTAHFPEKDETVEVTVTVLENEPAPP:AEAERQAEEDERAIAAAAAAGKANPDKTFIVQTSRGTVIATKDGVTLLPP	15.362102471050113	0.16591055243185726	82.05909729003906	0.4201076626777649	15.292830467224121	24.637800216674805	16.614593505859375
heterodimer-50-nr2-run1_result_135	26	MTLPLILEEELLSVDPETNLELLRVIGYFPEKNETVEVEVTVLEGEPKPP:EEEEKQKEEDERKIEIAAELGKRHPDKTFVVETSRGLVIATKDGVEILEY	1.58913455306968	0.9427189952935829	81.29835510253906	0.6479768753051758	7.360656261444092	8.511463165283203	1.3996212482452393
heterodimer-50-nr2-run1_result_135	27	MSKPLILEEKVLSIDPETKTITLEVKGYFPEENEEVVVTVTVKEGEPEPP:EEEERQKKEDERKILIAAELGKRNPDKTFVVEVSRGTVVATADGVKLLER	1.2001314949497413	0.9687679641059821	82.99958038330078	0.6627907752990723	7.029277801513672	8.151747703552246	1.3495904207229614
heterodimer-50-nr2-run1_result_135	28	GSMPLILEVEELEVDPETGLIKLKVIGYFPEENEIVEAEVEALLGKPEPP:EEEEREKREDERKIAIAAALGKANPDLTFVVEVSRGKVIATADGVTLLEK	1.8621355216312956	0.9008746114982837	78.99480438232422	0.6240560412406921	7.934893608093262	9.333436012268066	1.4924545288085938
heterodimer-50-nr2-run1_result_135	29	GTLPLQLTVEVVAVDPETGLVVLRVTGYFPEEQRTVVVEVTAALGAPVPP:AAAEAQAREDAARIAVAAALGKAHPDLTFTVVTSRGVVVATADGVTLLPY	3.5175006845930117	0.848238704551061	73.80412292480469	0.5702118873596191	9.127957344055176	11.910317420959473	4.156402111053467
heterodimer-50-nr2-run1_result_135	30	GSMPLELEVELVAEDPETGERTLLVRGYFPERDRWVEVEVTAREGEPEPP:AEEEAEEEEDEAKIEIAAALGKAHPDKTFVVEVSRGTVVATADGVRLRRY	2.458212651660168	0.8736329515121194	77.50776672363281	0.6135212182998657	8.039194107055664	9.591646194458008	2.120826244354248
heterodimer-50-nr2-run1_result_135	31	GSLPLELREELLAEDPETGRRVLRVVAHFPEEDEEVEVTVTVEEGRPAPP:EEEEEQRRRDARAIAAAAALGRAHPDRTFTVEVSSGVVVATADGVTLEPY	1.4076012184254805	0.947573541384049	79.78157043457031	0.6366535425186157	7.486689567565918	9.001683235168457	1.4768636226654053
heterodimer-50-nr2-run1_result_136	0	DPAALAAAGAEIADALAAHDGLGEEIAAAIASGRFEELLAEAEAYLKEVA:FDPTPEAVERARAIATIARAHAAGLGPLIEWAAAHADDPEAARNERPADL	1.4909979878260278	0.9086039327701029	82.75503540039062	0.7223993539810181	5.383545875549316	6.0727691650390625	1.298471450805664
heterodimer-50-nr2-run1_result_136	1	DPAALAAANAEIADAFAAHDGLEEEFMAAMKSGSFDALAAEAEAYLKAAA:PAPTPAALARAQAVMTIYKAYKAGLEPLIRWAAEHADDPEAARNEMPKDL	1.5064686386581585	0.8902856309200865	89.27584075927734	0.7919425964355469	4.128068447113037	4.424465179443359	1.1533799171447754
heterodimer-50-nr2-run1_result_136	2	DPAALAATNAAIADAFAANDGFEDEFLAAIESGEFEKRKEEATAYLKEAA:LPPSPEALERAKAFLTIYEAYEAGLEPLIRWAAENADDPEAARNEMPKDL	1.5403370417079645	0.9057032526365242	86.72633361816406	0.7461696863174438	4.815327167510986	5.180485248565674	1.3604388236999512
heterodimer-50-nr2-run1_result_136	3	DPAALQAANATIAAALAAHDGLGEEIMAAIESGEFEALMEEAEAYLAAAA:FDPTPEALARARAIMTIGAAYKAGLGPLIRWAAAHADDPEAALNEMPADL	1.2070388636962364	0.9268232643156865	92.09178161621094	0.8290499448776245	3.528170108795166	3.7832555770874023	1.0773999691009521
heterodimer-50-nr2-run1_result_136	4	DPAARQATTAALADAFAAHGGLAAEVMAAIESGKFEEAVKKAKAYLEAAA:PAPTPEALARAKAIMAVAEAYKAGLLPLIRWAASHADDPARARAEAPADA	1.3527572530856347	0.922910014918111	87.92708587646484	0.7737012505531311	4.391421794891357	4.675149440765381	1.2521235942840576
heterodimer-50-nr2-run1_result_136	5	DPAELKAANAAIAKALAENDGLEEEIMAAIESGEFEALVAEAEAYLAEAA:PEPTPEALARAKAVMAIAEAYKAGLEPLIRWAAENADNPEAAVNEMPPDL	1.2692874946306183	0.9152661934881973	91.54879760742188	0.8020532131195068	3.568718671798706	3.8115806579589844	1.1533241271972656
heterodimer-50-nr2-run1_result_136	6	DPAARKATAAAIADAFAANKGFEEKFLAELKSGKFEEALKKAKAYLAEAA:FDPSPESLELAKAYLTIGEAYKAGKEPLIEWAAANADDPEAARNEMPQDD	1.0593356360947284	0.931463645437792	85.81453704833984	0.7496664524078369	4.863133430480957	5.230352878570557	1.3174248933792114
heterodimer-50-nr2-run1_result_136	7	DPAELQATTATIAAAFAANDGLEEEVKAAIASGEFEALKEEADAYLAAVA:PEPTPEAVARARAIKTIYEAYEAGLEPLIEWAAANADNPEKALNEAPQDL	1.6460862563004675	0.8585397600012108	88.05208587646484	0.7911784648895264	4.425621032714844	4.797740936279297	1.226370930671692
heterodimer-50-nr2-run1_result_136	8	SPEERKATAATIADAFAANKGFEEEVMALIESGEFEKAAKEAEEYLKKAE:PDDTPEALARAKAFMTIYKAYKAGLEPLIKWAAENADDPEKARTEMPKDE	1.3981768261356045	0.9074018248339684	85.18793487548828	0.7334213852882385	5.3198418617248535	5.720676898956299	1.3793609142303467
heterodimer-50-nr2-run1_result_136	9	SPEERQAKNAAIADALAANKGLGEEIMAAIKSGKFEELLKEAEKYLKEAE:FDPSPESLAKAKAIKTIYEAYKAGLGPLIEYAAANADNPEKAKNEMPKDD	1.3004218446272842	0.9110119256766575	86.2982177734375	0.762958288192749	5.012052059173584	5.369316577911377	1.3795387744903564
heterodimer-50-nr2-run1_result_136	10	DPEELQATNAALADAFAANDGFEEEFMAALASGDFEARKAEAEAYLAAAA:FAPTPAALARARAFMTVAEAYEAGLEPLIRWAAANKDDPEAAKNNMPKDL	1.934438534053876	0.8265699275488848	86.55667877197266	0.7366275787353516	4.887298107147217	5.313747406005859	1.380129337310791
heterodimer-50-nr2-run1_result_136	11	SAEERQRIGAELADAFAAHDGLREEVLAAIKAGEFEALAAEAEAYLAAAA:WPPSPEALARARAILTVYEAYKAGYLPLIEWAAAHADDPEKARNEMPKDW	1.4760658925290042	0.9259085111071562	87.086181640625	0.774783730506897	4.8285932540893555	5.241323471069336	1.2329566478729248
heterodimer-50-nr2-run1_result_136	12	SPEELQAKTDAIADAFAANDGFEEEFMEAIKSGKFEEKKKEAEKYLKEAE:FEDSPESLERAKNFMLIYEAYEEGLEPLIEWAASNANNPEAAKNERPQDL	1.0069073205265295	0.937453597182412	83.90980529785156	0.7061259746551514	5.435279369354248	5.8950018882751465	1.45473313331604
heterodimer-50-nr2-run1_result_136	13	DPAALAATTAEIADAFAAHDGLADEIMAAIKSGEFDALVKEAEALLKAAA:WAPTPEDLARAKAIMTIYKAYKAGLAPLIEWAAAHRDDPEAARNEQPPDL	1.5371799994471047	0.9127061251862532	87.45057678222656	0.7661453485488892	4.649142265319824	5.005959987640381	1.3194053173065186
heterodimer-50-nr2-run1_result_136	14	DPAARAATAAAIAEAFAAHDGFEAEFLAALDAGRFEEWRREAEAYLAAAA:PPPTPEALARARAFLAIYDAYLAGLEPLIRWAAAHADDPDAAVNERPTDL	1.5081092252311818	0.8996064592636382	85.46669006347656	0.7714914083480835	5.18563985824585	5.610978126525879	1.1952155828475952
heterodimer-50-nr2-run1_result_136	15	DPAALQAAADAIADAFAANDGLEEEVLALIDAGRFEAAVAEARAYLAAAA:FAPTPESLARARALLTIAEAHDAGLEPLIRWAAANADNPEKARNERPTDL	1.545159422525185	0.8987650125467103	90.6025390625	0.8080387115478516	4.01787805557251	4.3064494132995605	1.1589617729187012
heterodimer-50-nr2-run1_result_136	16	DPAERAAAGAAIAAALAAHDGLAAEIMAEIEAGRFEEAVRRDRAYLAAAA:FPPTPEALARARARMTIAEAHRAGLLPLIRWAAAHADDPAAARAELPADA	19.575471724233715	0.20961320633043254	81.60313415527344	0.43251797556877136	15.157074928283691	24.161550521850586	13.688163757324219
heterodimer-50-nr2-run1_result_136	17	DPEELQATTDEVADAFAAHDGLADEVMAAIASGRFAELAAEARAYLAEAA:PPPTPEALARARAVMLVYEAYEAGLAPLIEWAAAHRDDPEKARNEAPQDL	1.1605384479484835	0.9320848998457442	91.84296417236328	0.8244490623474121	3.61431622505188	3.852065086364746	1.1195951700210571
heterodimer-50-nr2-run1_result_136	18	DPEERARTNAELAAAFAAHGGLGAEFAAALASGRFEELLARARAYLAAAA:PAPTPAALARARAIATAAEAAAAGLGPLIEWAAAHADDPEAALNEMPEDE	9.503115090780671	0.3144402790940595	59.42936325073242	0.4255184233188629	12.464306831359863	16.146787643432617	3.948288917541504
heterodimer-50-nr2-run1_result_136	19	DPAERQATAAAIADALHAHDGLKEEILADIASGEFEARLEEARAYLAAAA:FSPTPEALARARAYLAIGEAYEAGLKPLIEWAAEHADDPEKARNEQPQDL	1.6855858538684059	0.8667859678780182	87.27274322509766	0.762242317199707	4.624975681304932	4.952837944030762	1.1218258142471313
heterodimer-50-nr2-run1_result_136	20	DPEERQRTNAEIAEALAANKGLEAEIMAAIDSGDFAALMAEAKAYLASVA:FAPTPEAEARAKAIMKIGEAYEAGLEPLIRWAAANADDPEAALNEMPKDE	1.2641554820821295	0.9136262984972938	84.03140258789062	0.7181304097175598	5.838521957397461	6.335235595703125	1.4445472955703735
heterodimer-50-nr2-run1_result_136	21	SMEERQATAREIAEAFAANDGLEEEVLEWIKSGKFEERVEEAKAYLAEVA:PDPTPEAVERAKAILKIAEAYKAGLEPLIEWAAANADDPEKAVNEMPKDE	1.2648434511081987	0.9127311586070163	90.11861419677734	0.7845011949539185	4.200521945953369	4.468833923339844	1.2449746131896973
heterodimer-50-nr2-run1_result_136	22	DPAALAATNAAIADALAAHDGLGAEVMAEIKAGKFEAAKAEAAAYLAAAA:PSPTPAALARAKAYMAIYDAYEAGLGPLIEWAAAHADDPERARNEMPADL	1.1694033040916378	0.9375700500607319	85.63624572753906	0.728945791721344	4.723395347595215	5.160519123077393	1.6190381050109863
heterodimer-50-nr2-run1_result_136	23	DPAARAATAAAVAAAFAAHAGFGEEFTALLASGRFEAALAEAEAYLAAAA:PAPTPAALARARAFTAVAAAAKAGLGPLIRWAAAHADDPAAALNEAPKDL	2.1823273147575275	0.7737893697976825	78.8711929321289	0.6540712714195251	6.324429512023926	7.138186454772949	1.3303565979003906
heterodimer-50-nr2-run1_result_136	24	DPAELAATNAEIAAALAAHDGLAEELMAAIAAGSFAALAAEARALLAAAA:WAPSPADLARARAIMTIYEAYLAGLLPLIEWAAAHADDPEAALTEMPPDL	16.745313621435525	0.1475159192136274	65.38642120361328	0.3992723226547241	13.094700813293457	17.645057678222656	5.625728607177734
heterodimer-50-nr2-run1_result_136	25	DPEELARRNRLIVEAFAAHDGFEEEVMAAIASGEFEKRAEEAEALLAEAE:PSPSPEDLARAKAFMLIYEAYKEGLEPLIEYAAAHADDPERAVNEAPTDL	1.2902903008710707	0.9448079284316081	89.83757781982422	0.803600549697876	4.13177490234375	4.427691459655762	1.2274478673934937
heterodimer-50-nr2-run1_result_136	26	DPAERAATAAAIADAFAANDGFAAEFMAALASGRFAELAAEARAYLAAVA:PDPSPEAEERARAFMLIYEAYLAGLAPLIEWAAANADNPERARNEVPRDL	1.1148963402920207	0.9284534248838628	91.02532196044922	0.7923216819763184	3.4516916275024414	3.719517707824707	1.1464793682098389
heterodimer-50-nr2-run1_result_136	27	DPEERAATAAALADAFAANDGLEAEVMAAIEAGTWAALAEEARAYLAAAA:FPPTPAAVERARAIMAVYEAYLAGKEPLIRWAAANADDPDAARNEMPADD	1.4799239145435659	0.9151066311031651	85.1884765625	0.755219578742981	5.2313103675842285	5.718630790710449	1.359188437461853
heterodimer-50-nr2-run1_result_136	28	DPEELRATNAAIAAALAAHDGLGAAFLADIAAGAAAARLEEAQALLAAAA:PAPTPEALARARAYLTIYAAYQAGLGPLIEWAAAHADDPEAALNEMPADL	12.043349316093883	0.2609843928509735	52.35072326660156	0.3198179304599762	15.402887344360352	20.39633560180664	10.238004684448242
heterodimer-50-nr2-run1_result_136	29	DPAELAATNATIADAFAANDGLAAEVMAAIASGRFDELAKEAEAYLAEAA:PDPSPAALARAKAIATIYEAYKAGLAPLIEFAAANADDPEKARNEMPADG	1.4052651301287284	0.9065280054937622	91.75334930419922	0.8336395025253296	3.772128105163574	3.9997506141662598	1.1049489974975586
heterodimer-50-nr2-run1_result_136	30	DPAERRATGAAIAAAFAAHDGFEAEFMAAIDAGRFEARRAEAEAYLAAAA:FDPSPASLARARAFMAIAEAYDAGLEPLIEWAAAHADDPEAAVNELPPEE	1.2486120194543213	0.9143197006948232	86.98988342285156	0.773622989654541	4.517239570617676	4.884856700897217	1.2559847831726074
heterodimer-50-nr2-run1_result_136	31	SPAERQAIGDAIADAFAAHDGFAAEFMADMEAGRFDEALAAAQAYLAAAA:PPPTPAALARARAYALIYEAYKAGWAPLIAWAAAHADDPEAARNELPQDW	1.2150335157398646	0.9184199761291503	84.97500610351562	0.7298760414123535	4.796194553375244	5.280947685241699	1.5350549221038818
heterodimer-50-nr2-run1_result_137	0	RKLYDPETKRWVEAGEIVIESEGVRITISIGYSGDKLLVEVEEESLEDPE:EPMKFLFEELPGDPNKKEKIYLVTNTKTNKKWKITFIEEPGKTIVEIEEL	2.221795502491687	0.7894192829010542	80.24446105957031	0.5752139091491699	7.9389495849609375	10.39626407623291	3.4760587215423584
heterodimer-50-nr2-run1_result_137	1	MKIYDKETNKWIEGGELTIESEGVRYTITIGYSGDKLIIEIKKESLLDPE:PKNTFIITPLPPDPNKPEKKYLIENTKTNEKYLITVTKEPGKTIIEIKKL	15.672433812810686	0.1789652596067623	67.63195037841797	0.4576335847377777	13.234664916992188	20.078304290771484	9.633480072021484
heterodimer-50-nr2-run1_result_137	2	VKIYDPETNTWVDGATITIESEGVKYTITIGYSGNKLIINLNVLSLDEPE:PPNTFTITELPGDPNLPVKTYLVTNNSTNKKWKITVTVLPGKTIINIEEL	1.5109300601602982	0.9010564044924849	83.43312072753906	0.6930042505264282	6.1314897537231445	7.560518264770508	1.975197434425354
heterodimer-50-nr2-run1_result_137	3	MKIYDKETKKWIDGATITIISEGVEYTLSIGYSKDKLIININKKSLNLPE:EEMKFTITPLPPDPNKNEKIYEVTHNKTNKKYKITVTKEPGKTIINISEL	2.4217684447509886	0.8893361905399871	85.25896453857422	0.6935878396034241	5.957127094268799	7.135840892791748	1.9725770950317383
heterodimer-50-nr2-run1_result_137	4	MLLYDEESNKWVEAATLVVESEGVRITLSFGYSGDKLIVEVEVLSLRDPE:AKPKFTVTPLPPDPDEPVEKYLITHNSTNKKWLVSVKVLPGKTIVEIEEL	2.0224630695311765	0.834065925771962	84.24021911621094	0.6836068630218506	6.1979265213012695	7.389923095703125	1.881244421005249
heterodimer-50-nr2-run1_result_137	5	MKIYDKETKKWVDGGTIEIESEGVKYLIKIGYSGDKLIIELEKESLLLPE:EPMKFTITPLPPNPDEPVEIYLVTNNKTNKKILIKVKKEPGKTIIEIEEL	2.236425138929663	0.8626682634597864	80.115234375	0.6181563138961792	7.737847328186035	9.326807975769043	2.5460762977600098
heterodimer-50-nr2-run1_result_137	6	MKLYDPKTKTWIEGATITIEANGVKITIIIGYSGDTILVEIIYESLRNPS:EKNTFTITELPGDPNKNEKIYAVTNNKTNKTYLITFTYLPGKTIVEIKEL	1.3619736843969708	0.9180043430579045	87.12525939941406	0.7406995892524719	5.107999324798584	6.054033279418945	1.398585319519043
heterodimer-50-nr2-run1_result_137	7	MKIYDEETNQWVEGAEIEYESNGVLIKIKIGYSGDKFIIEIEDKSLFDPE:PKNQFIIEELPPDPNKNEKKYLVTNNQTNKKYIIKFIDKPGKTEIEIEEL	1.8625683277921425	0.9047853886483498	81.7745590209961	0.6691403388977051	6.950459003448486	8.306949615478516	1.8212826251983643
heterodimer-50-nr2-run1_result_137	8	MKLYDKETNKEIDGATITVEAEGVRITITIGYSGDKLIVEIEYKSLNLPE:TPNTFIVTELPPDPNKPVKKYAVTNTKTNKTYLITFEYKPGEVRVEIKEV	1.4439461490397354	0.9160514967919194	86.85240173339844	0.733119547367096	5.248908996582031	6.16259765625	1.4357891082763672
heterodimer-50-nr2-run1_result_137	9	MKIYDKKTNKWVEGAEITIESEGIKYIIKIGYSGDEIIIEIEKKSLFNPE:EPMKFIIEELPGNPDEDVKIYKVTNNKTNETYLIKVKKKPGKTIIEIEKL	1.0229007875745708	0.9531283244575046	81.84345245361328	0.6262475848197937	7.179120063781738	8.986200332641602	2.838876247406006
heterodimer-50-nr2-run1_result_137	10	MKIYDEKTKKYVNGAVIEIESNGKLYKISIGYSGDELIIKIEEKSLLLPD:EENKFIIEELPPDPNKPEKKYLVINTKTNKKYLISVIEKPGETIIKIEEL	1.7586685767486536	0.8909177436245103	86.57628631591797	0.7130738496780396	5.782680988311768	6.690184116363525	1.6191554069519043
heterodimer-50-nr2-run1_result_137	11	MKIYDKETNKYVNGAEITIEVNGVKYTITIGYSENKIIIEIEEKSLNDPE:EENKFTITELPGDPNEKVKKYLVTNNKTNKKYLITVKEKPGKAEIEIKEL	1.3393180594629943	0.9069245372452462	84.79084014892578	0.6955595016479492	6.017793655395508	7.034407138824463	1.832694172859192
heterodimer-50-nr2-run1_result_137	12	SLIYDEETKKYVKGGEITIESEGVKYTIKIGYSGDKLIIEIEKESLLLPE:EENKFIFEELPPDPNRPEKRYKVINTKTNEEYLITVIKEPGKTIIEIKKL	9.543441235667126	0.2209935617958305	84.8670883178711	0.4495089650154114	13.011321067810059	21.334653854370117	11.062154769897461
heterodimer-50-nr2-run1_result_137	13	MKIYDEETNTWVDGAVIEVESGGVLIKITIGYSGDKLIIKVKEKSLLDPE:PHMQFIIEELPGDPNKNVKIYAVTNTQTNEVYKITVEEKPGETIIKIEKL	1.2877745085647139	0.9275988201399865	83.56150817871094	0.6930955648422241	6.365065574645996	7.506221294403076	1.6722763776779175
heterodimer-50-nr2-run1_result_137	14	MKIYDEESKTWVEGAEITIESGGVKYTITIGYNKDKIIIKLEEKSLRDPE:EPLTFTITELPGDPDKPVKKYLIKNNQTNKEYLITVEEKPGKTIIKIEEL	1.032888442497597	0.9536490672748774	82.4520263671875	0.6384069323539734	6.922098159790039	8.362608909606934	2.525193691253662
heterodimer-50-nr2-run1_result_137	15	MKIYDEESKKWVDGAEIVIEAEGVKYTITIGYSGNKLIIKLKKESLFDPE:APRTFIITKLPGDPNKKEEKYLVTDTSTNEKYLITVIYEKGKVEIKIEKL	1.889965292357029	0.8524308211235351	79.27519989013672	0.6506986618041992	7.488808631896973	9.058798789978027	2.265408754348755
heterodimer-50-nr2-run1_result_137	16	MKIYDEETNKWIEGAELVIESEGVKYILKFGYSGDKLIIEKETLSLLDPE:PPMKFIITELPGDPNLPVKKYAITHTSTNETYEVTVITLPGKTIIEIKKL	7.392901533319811	0.522560373412361	66.89271545410156	0.541031539440155	10.800498962402344	13.925148963928223	4.895445823669434
heterodimer-50-nr2-run1_result_137	17	MKIYDEETNEWIEGGEIEVESNGVKITISIGYSGDKLLIKIKVESLNDPE:PPMKFIITPLPPDPNKPVKKYLVINTSTNKKWLISVEVEPGKTKIKIEEL	1.896225848155205	0.8580060350987709	82.78606414794922	0.6781935095787048	6.520411491394043	7.834803581237793	1.8390402793884277
heterodimer-50-nr2-run1_result_137	18	EKIYDEESKTWVDGGTITITSNGVLYKISIGYSGDKLLIELKTLSLNLPE:APNTFIFEKLPGDPNTPEEKYKVINNKTNKEYLISVKTLPGKTIIEIKEL	1.8685315369686712	0.8935979292152093	85.19583129882812	0.7057637572288513	5.85512638092041	6.902748107910156	1.5003306865692139
heterodimer-50-nr2-run1_result_137	19	MKVYDEETKTWVDGATIEIEANGVLITLTIGYSGDKLIIEIEYKSLLDPE:APMTFIVTELPGDPNKNEKKYLVTNTSTNKVYLLTVTYKPGKVIIEIKEL	1.402778542361509	0.9056112056335374	82.49195098876953	0.670291543006897	6.412094593048096	7.954036235809326	2.321260929107666
heterodimer-50-nr2-run1_result_137	20	MKIYDEESNEWIDGATLVVESGGVRITLTFGYNGDKLLVKVKEESLLDPE:EPMEFLITPLPPDPDKPERKYLITNNQTNKKYIVTVIEEPGKTIVKIEEL	7.430730463602557	0.5113661805971762	67.88591003417969	0.5181286931037903	10.856518745422363	14.718756675720215	4.741216659545898
heterodimer-50-nr2-run1_result_137	21	MKIYDEESNKWIDGATIEIEAEGVKYTITIGYDGDKIIIKVEKKSLFDPE:EPNKFIITELPPDPNKPEKKYLVTNNKTNKKYLITFIKKPGKTIIKISEL	2.179097932606174	0.8680851770573088	82.02163696289062	0.6731167435646057	6.866486549377441	8.307180404663086	1.9396066665649414
heterodimer-50-nr2-run1_result_137	22	MKIYDEESNTWVDGATLEIESEGVLYTVTFGYSGDKLIVKIKKLSLRLPL:AKNTFIIEPLPGDPNKPVKKYLITNTKTNKKYLVTVEKLPGKTIVKIEEL	15.906007967572142	0.12489275511097878	63.68013000488281	0.5340190529823303	11.55630111694336	15.057950973510742	4.756413459777832
heterodimer-50-nr2-run1_result_137	23	MKIYDEKTKKWVDGGTLEIESGGVLTTLTFGYSDDELIIEIEELSLEDPE:AENKFTFTELPPDPNRPVRKYLVTNNKTNKKYLVTVEELPGETIIEIEEL	15.774188656092518	0.18244034592102384	66.27001953125	0.4911690950393677	11.693824768066406	16.35294532775879	5.976612567901611
heterodimer-50-nr2-run1_result_137	24	MKIYDKKTNKWINGATIEIESEGTLYTLSIGYSGNEIIIELEKKSLLDPE:AENTFIVTELPPDPNKDTKIYAVTNTKTNKTYLLSVEKKPGETIIEIKEL	1.6131441594473666	0.8581626751647491	74.64260864257812	0.5638214349746704	8.843045234680176	11.544512748718262	3.4200046062469482
heterodimer-50-nr2-run1_result_137	25	MKLYDEKTKKEIEAGEIEIEANGVKYIIKIGYSEDELLIEIEKLSLKNPE:AENKFLIEELPPDPNKDEKIYKITNTKTNKTYLIKFKKLPGKTIIEIKEL	2.2276381991616696	0.8429583213633791	77.80266571044922	0.5823251008987427	8.341241836547852	10.404871940612793	3.352504014968872
heterodimer-50-nr2-run1_result_137	26	RKLYDPETNQWVEAATIEIESEGVRIILSIGYSGDKLLIEKEELSLRDPE:PPPQFLITELPPDPDKPVKKYLVTHNQTNKKWLLTVEELPGKTIIEIKEL	1.4730639462616746	0.9037537932071393	84.41804504394531	0.6673771142959595	6.369008541107178	7.61962366104126	1.8458197116851807
heterodimer-50-nr2-run1_result_137	27	SKIYDKESNKWIEGGEITIISEGVKITIKIGYDKDKIIIEIEVKSLLNPE:EKMKFIITELPPDPNTPEKIYKVINNKTNKEYLIKVKVLPGKTIIEISEL	6.206348614799933	0.34869238125033153	63.8762321472168	0.383524090051651	15.427933692932129	23.31819725036621	13.00784969329834
heterodimer-50-nr2-run1_result_137	28	MKLYDKETNKYIEGGEIEIEAEGVLYKITIGYSGDKLLIEIEYKSLNLPE:EPMKFTFEELPGDPNEPVKIYKVTNNKTNKTYLITVKYKPGKTIIEIKEL	6.135173390730456	0.38415604567593514	69.9914779663086	0.4468547999858856	13.546143531799316	20.80181121826172	10.393438339233398
heterodimer-50-nr2-run1_result_137	29	MKIYDEKTKKWIEGATLTIISEGVEYTLTFGYSGDELLIELERRSLADPE:EKNKFLITPLPPDPNKDEQIYAVTNNKTNKTYLVTVIRRPGKTIIEIKEL	1.2304420244876868	0.940588826065803	86.10240173339844	0.712821364402771	5.818955898284912	6.871077537536621	1.8009960651397705
heterodimer-50-nr2-run1_result_137	30	MKIYDKESNTWVDGATIEIESEGVRYIITIGYSGDKLIIEVEKKSLFDPE:APNTFIITPLPPDPNKPEDKYLVTNTQTNKKYIITVIKKPGETIIEIKEL	1.42544685967146	0.9263538327699801	83.3471450805664	0.6640784740447998	6.3612284660339355	7.817986488342285	2.214113473892212
heterodimer-50-nr2-run1_result_137	31	MKLYDKESNKWVEGGTITVIAEGVEYTLTIGYDKDKIIIKLEYRSLFDPE:EPMKFIFTKLPPDPDKPEEIYAVTNTQTNKTYKLTVIYRPGKTEIKIEEL	14.359490951424895	0.12923621161771126	69.40470886230469	0.4392532408237457	13.187649726867676	20.478015899658203	10.614123344421387
heterodimer-50-nr2-run1_result_138	0	PIPPTGLKLTVYLSEDLSEAKVVAKVEGPAAPDAKPLKITVKYEEEEVEV:KQKLIKVTVEIEKADGTKLVKEVEIEEEEEEGLIGGVPYKKIEVYIPPDE	2.03867067049262	0.7982054016108746	72.60224151611328	0.57750004529953	8.802107810974121	9.466859817504883	1.085447072982788
heterodimer-50-nr2-run1_result_138	1	PIPPTGLRLRVLISADLSEARVEEIVEGEPAPDAQPLTIRVRTRRRLVEV:PRELLEVEVEIIRADGTVRRFRKVIEEREPEGLEGGVPVTRIEVYVPADE	2.8192760978191456	0.8266505270107658	71.85099792480469	0.5487060546875	9.232155799865723	9.895376205444336	1.3821008205413818
heterodimer-50-nr2-run1_result_138	2	PIPPTGLLLTVYLTEDLSESKVEAKVIGEPSPDAKPLKINVKTELELVEV:PQPLIKVTVEITKADGTKLVIKKEITSLEPDGLIGGVPYTKIEVYIPPDE	3.009784908584158	0.8065907533887935	71.69857788085938	0.5658912658691406	8.966979026794434	9.69737720489502	1.0914958715438843
heterodimer-50-nr2-run1_result_138	3	AIPPGGLRLVVLISADASRAEVEALVDGPVAPDAQPLRVEVRVEREEVEV:PRTLLRVTVVIERADGTRLVFEREIREEEAEGLRGGEPVTRVEVYVPADE	2.5131203061196614	0.8344158157111967	70.22528839111328	0.6050094366073608	9.268826484680176	10.020218849182129	1.177054762840271
heterodimer-50-nr2-run1_result_138	4	PIPPTGLLIKVYISEDASEAKAEAIVIGPAAPDAKPLKIEIEYEIEEVEV:KQKLLKVKVKIIDADGTEVVFEKEITSSEKEGNIGGVNITIIEVYLPKDE	3.4851391227879795	0.6965515446468118	57.45743942260742	0.4949913024902344	12.312582969665527	13.450563430786133	1.345296859741211
heterodimer-50-nr2-run1_result_138	5	PIPPGGLLLTVRLSEDLSEARVEALVDGEPAPDAQPLTIEVEVELEEVEV:VKTRTTVTVRIRRADGTERLFVKEVLEEEEEGLEGGVPVTLIEVHVPADE	12.875520505666255	0.49451455466293276	62.21502685546875	0.47098207473754883	12.256858825683594	13.592042922973633	1.8613593578338623
heterodimer-50-nr2-run1_result_138	6	AIPPSGLLLNVYLSEDLSEAVVEPIVIGPVPPDAQPLKIEVEYERELVEV:PQELIKVNVYVIKADGTKVVFNKVIPELKKEGLIGGVPVTLINVYLPADK	3.164408016786974	0.78698289612888	81.93978118896484	0.6871300935745239	6.55350923538208	6.9942708015441895	1.0074889659881592
heterodimer-50-nr2-run1_result_138	7	AIPKNGLKLIVYLSEDLKEAKVEEIVEGEASPNAKPLKIEVKVEKELVEV:IKELIKVTVIITKSDGTKLVIKKEIKEKEKEGYIGGIPIIKIEVYVPADK	1.2755319071649058	0.9113255649900494	71.18388366699219	0.5869508981704712	9.114571571350098	9.824919700622559	1.3743679523468018
heterodimer-50-nr2-run1_result_138	8	PIPPDGLRLEVLISEDATEAEVEAIVDGEAAPDAQPLTIEVETEIELVEE:VKKLLKVEVKIIRADGTELVIEKEIDELEAEGLRGGVKYQRIEVEVPADE	4.065415562972407	0.6189850608056787	62.83987045288086	0.5063290596008301	10.84539794921875	11.840143203735352	1.914208173751831
heterodimer-50-nr2-run1_result_138	9	PIPPTGLRLKVYLSEDLSEARVEPLVDGPAAPDAQPLTITVEYKVEEVEE:KKKLITVTVRIERADGTVRTFVKEIKEEEKEGLEGGVKKKVIEVYVPPDE	2.906090675715087	0.7651541729049623	70.07231140136719	0.5677652359008789	9.806441307067871	10.508223533630371	1.3243273496627808
heterodimer-50-nr2-run1_result_138	10	PIPPTGLKLKVYISEDASEAKVEAIVDGPAAPDAKPLTIKVETKKELVEV:VKELLTVKVYIEKADGTKRVFEKEVTEKKAEGLIGGVKVTKIEVYVPADE	2.903573282257435	0.8205152637369731	71.64247131347656	0.5669354200363159	9.312384605407715	9.99132251739502	1.0720713138580322
heterodimer-50-nr2-run1_result_138	11	AIPASGLKLEVYISEDATEAEVKVIQEGEVSPDAQPLEIKVEVEIEEVEV:PKKLLKVTVYIKKADGTELKFEKVIEEEEAEGLIGGVPITVIEVYVPADE	2.333030524405416	0.7599408484832116	68.27359008789062	0.5649430751800537	9.521610260009766	10.386990547180176	1.5602998733520508
heterodimer-50-nr2-run1_result_138	12	AIPPEGLLLRVRLTADLSSAEVEALVRGPVAPDAEPLEVEVEVEREEVEV:PKTLTKVTVRIRRADGTELVFERVIEEEEVEGLRGGVPVQVIEVEVPADE	4.3939885907338825	0.6156242928510938	47.00848388671875	0.3708593249320984	14.712653160095215	16.509008407592773	4.210873126983643
heterodimer-50-nr2-run1_result_138	13	PIPPTGLTILVRLAADLSEARAELLVDGPPAPDAQPLTIEIEAERELVEE:PRTLIRVTVRIRRADGTELTFEREIREDEPEGLEGGVPVRTIEVRVPPDE	1.4687003380435089	0.8868467298342617	75.59294891357422	0.6233631372451782	8.430216789245605	9.045753479003906	1.2054367065429688
heterodimer-50-nr2-run1_result_138	14	AIPKDGLKILVKLSEDLSKAEAIVKQDGPAAPDAQPLKIEVEVEKKLVEE:KKELLKVLVKIEKADGTVIKIEKEIKELEKEELIGGEKVQVIEVYIPADK	2.198036856691239	0.7940690052314145	75.37821197509766	0.603870153427124	8.227462768554688	8.831778526306152	1.387744665145874
heterodimer-50-nr2-run1_result_138	15	PIPPEGLLLKVKISEDMSEAKVEAIVKGPVAPDAKPLKIEVETEKELVEV:LKTLTNVKVKITKADGTKIVINKVIEEEEEDGLEGGVKVKTIEVYIPADE	4.2567191362545405	0.6787787825575522	69.36397552490234	0.5452406406402588	10.100625038146973	10.943706512451172	1.3659424781799316
heterodimer-50-nr2-run1_result_138	16	PIPPTGLKLVVSISADLSEAKVEAIVEGEPAPDAKPLKIEVNYELELVEV:PQPLLTVTVSIKKADGTVLTFTKEITSLEIEGLEGGVPVIKIEVYVPPDE	16.092548349520136	0.10425801797999197	58.97476577758789	0.382496178150177	12.470762252807617	14.612661361694336	3.379526138305664
heterodimer-50-nr2-run1_result_138	17	AIPPTGLKIKVLLSKDLKEAKAEEIVDGPAPPDAKPLKIEVETEEKEVEV:KKKLLTVKVLVTKADGTKIVFEEVVEEEKPEGLIGGVEVKEIEVYLPADK	3.843971627886416	0.6920925258656401	64.14146423339844	0.5273596048355103	11.05189323425293	11.992328643798828	1.510291337966919
heterodimer-50-nr2-run1_result_138	18	PIPPEGLLLTVKLTSDLSSAEVEEIVVGPAAPDAQPLEIKVEVEKEEVLE:VKTLTKVTVIIKRADGKELVFKFEIKEEEISGLVGGVPVKEIKVYVPADK	3.668832030259471	0.6833946724330704	77.0638427734375	0.6459028720855713	7.975228786468506	8.568812370300293	1.2056715488433838
heterodimer-50-nr2-run1_result_138	19	AIPADGLRLEVLLDEDLSAAEVRAHVDGPVPPDAQPLTVRVRAERKLVEV:PRELTEVEVEIVRADGTRRVFRREVRAREPEGLEGGVPVTRIEVHVPADE	1.3240934635122563	0.9043855086767515	76.6766357421875	0.6207681894302368	7.815090656280518	8.405998229980469	1.2220268249511719
heterodimer-50-nr2-run1_result_138	20	AIPPTGLLLKVRLSADLSEAVAEAIVNGPVAPDAQPLTIVIETERELVEE:PRLLTRVTVTIIRADGTKLVFEREIREAAPEGLEGGVPVTVIEVYVPADQ	6.0464180945193196	0.5554164121033515	51.73179626464844	0.4487037658691406	13.884514808654785	15.83657455444336	1.73467218875885
heterodimer-50-nr2-run1_result_138	21	AIPPTGLLLNVLISEDMSEAKVIPIQIGPVAPDAKPLKITVETELEDVEV:PQKLTKVNVKIEKADGTVIEFNKVITSDDIDGLIGGVKVKTINIYLPPDK	2.9288803027812502	0.8101869515268489	70.34870147705078	0.5839894413948059	8.901198387145996	9.690889358520508	1.2811901569366455
heterodimer-50-nr2-run1_result_138	22	AIPESGLLLLVYISEDLSEAKVIPIQIGPVPPDAKPLKIEVKTELELVEV:VKPLLKVLVIITKSDGTKLEFKEVIEELKIEGLIGGVPYILIKIYVPKDE	14.475914265990603	0.19948915630672748	32.97688674926758	0.2269882708787918	18.12615966796875	21.45777702331543	8.689657211303711
heterodimer-50-nr2-run1_result_138	23	AIPPTGLKLKVYLSADLSEAKVEELIDGPVAPDAKPLKIEVKAELEEVEV:KQKLTRVTVEITRADGTKLVIEKVILEDEVEGLIGGEPVTVIEVYIPADE	2.9189893048847018	0.8247351243359013	69.65213012695312	0.5438833236694336	9.680084228515625	10.470375061035156	1.162485122680664
heterodimer-50-nr2-run1_result_138	24	PIPPTGLTLKVKLSEDLSEAEVEAIVDGPAPPDAKPLKIKVEVEKELVEE:KKELINVKVIVEKADGTKVVYNFEIKEEEEEELEGGVKKKTIEVKLPADE	2.6993412778078416	0.7832715437189515	62.79316329956055	0.48987650871276855	11.064034461975098	12.13024616241455	2.0545241832733154
heterodimer-50-nr2-run1_result_138	25	PIPPNGLKLNVLIDSDLSEAKVIPIVDGPASPDAQPLEIEVNVEKVDVEV:TQTLTNVNVLIKKADGTEKVFNKTIKEKTISGLIGGVPVTKINVYVPADE	2.6292438115937493	0.8409627176102852	71.04341888427734	0.5871009826660156	9.181079864501953	9.848288536071777	1.2756357192993164
heterodimer-50-nr2-run1_result_138	26	AIPPTGLKLKVYLSEDLSEAEVEAIQEGEVSPDAQPLKIEVEVEEKEVEV:KRKLITVTIKIIDANGKEKVIKKEIEELKPEGLKGGKKVIVIEVYIPADE	5.256289828458832	0.6073049045152977	55.73892593383789	0.45751953125	13.433087348937988	14.676850318908691	1.564481258392334
heterodimer-50-nr2-run1_result_138	27	AIPENGLTLKVYLSADLSEAEVEAIVDGEVAPDAKPLKIEVETEQKLVEV:PQTLTTVTVKIIKADGKEIVFKKEIKEQKVEGLRGGVPYTTIEVYVPKNE	3.325896089001981	0.752580896064825	59.85410690307617	0.512094259262085	11.640782356262207	12.779431343078613	1.508397102355957
heterodimer-50-nr2-run1_result_138	28	AIPEEGLLLKVLISEDASSAEVEAIQKGEVAPDAKPLEIIVETEIEEVEV:TQKLLKVKVIIKKADGTELVFEKLITKEEKEGLIGGVPVIEIEVYVPKDE	2.6321272033979453	0.7433775415633447	58.28499984741211	0.471668004989624	11.989990234375	13.12177562713623	2.2264962196350098
heterodimer-50-nr2-run1_result_138	29	PIPETGLKLVVYISEDMSEAKVEKIVEGEKDPDSKELEIEVEVEKEDVLV:IKTLTNVTVIIKKKDGKEIKFNFVIEEKKEEGLIGGVKYTKIEVYLPKDE	4.149447340737428	0.6380173584719291	62.60758590698242	0.499986469745636	11.431875228881836	12.47325611114502	1.1190141439437866
heterodimer-50-nr2-run1_result_138	30	PIPPEGLLLKVYISEDMSEAEVEAIVIGEVAPDAKPLEIEVETEVEEVEV:KKTLIKVKVKIKKADGTELLFEKEITEMEKEGLKGGKKVKVIEVYVPADK	3.728869150552864	0.6573449521125333	71.69195556640625	0.5803030729293823	8.797022819519043	9.510381698608398	1.1138710975646973
heterodimer-50-nr2-run1_result_138	31	AIPPTGLKLVVYISEDMSEAEVEAIQEGEASPDAQPLTIEVETEKEEVEV:TKELTTVTVKIKKSDGTELVIKKEIKEKKEEGLIGGKKVTKIEVYVPPDE	4.637437543664943	0.6806647747354636	58.57388687133789	0.4343792200088501	12.417637825012207	13.442207336425781	1.354954719543457
heterodimer-50-nr2-run1_result_139	0	VVGSATATLGDLTFELTYTLTPPSLPGPPRILLNITVKTPTKTTVINLDL:EEETLVLNLDGKTYYKLTYTKPDPTLGPDYDKSKLKLEVSELSEEEAKKL	1.7102527398606249	0.8754095487543349	81.34524536132812	0.6611037254333496	6.736246585845947	7.746338844299316	1.7802398204803467
heterodimer-50-nr2-run1_result_139	1	VVGSATATLGKKTFKLVYTLTPPSIPGPPKIVMKLIVETPDKTIELVLLE:EEKVLVLNLDGKTYYKITYTKPPPTLGPDYDKSNMKLEVSELDEEEAKKL	1.7433290320685537	0.8668634601951668	81.83485412597656	0.7063307762145996	6.604454517364502	7.485633373260498	1.3859285116195679
heterodimer-50-nr2-run1_result_139	2	VVGSATATLGDLTFELIYTLTPPLLPGPPKIVMTLIVKTPDKTTVLVLDV:EEETLVLNLDGDTYYKLTYTKPSPDLSPLNDTSHMKLEVSELTPEEAAAL	1.6623198585502716	0.8775539612153922	79.30277252197266	0.6727892160415649	7.458914756774902	8.530240058898926	1.5232237577438354
heterodimer-50-nr2-run1_result_139	3	VVGSATATLGKTTFKVIYTLVPPDIPGPPQILLNIIVETPDKTIEISLVE:KERTIVLSLDGKTYYKLTITEPPPDLGPDFDTSTLKLNVSVLPKEEAEKL	1.7298165640211314	0.8687526715614281	80.9609375	0.6816557049751282	7.270052909851074	8.38623332977295	1.5210282802581787
heterodimer-50-nr2-run1_result_139	4	VVGSATAKLGDKTFEIIYTLEPPDIPGPPRIILNLIVKTPDKTINITLLE:KTRTLVLTLDGKTAYLIKYTEPPPDLGPDFDTSTLKLEVSELSKEEAEKL	1.2639006685478882	0.909722210311081	84.76116943359375	0.7340012192726135	5.834157943725586	6.637739181518555	1.2735496759414673
heterodimer-50-nr2-run1_result_139	5	VVGSATAQLGKTTFKLTWTLVPPDIPGPPTILLNLTVETPDETININLVE:ATRQLVLNLDGKTYYLITYTEPPPDLGPGFDTSNIQLKVEELPKEEAEKL	1.8027306276269208	0.8605562202006163	83.46282958984375	0.7117416858673096	6.17152738571167	7.076400279998779	1.367638111114502
heterodimer-50-nr2-run1_result_139	6	VVGSATATLGDTTFEVIYTLVPPEIPGPPKIVLNLIVKTPDKTIVLNFLE:KERTLVFNLDGKTYYKLTYTEPPPDLGPDYDTSNMRLEVSVLPKEEAEKL	1.2902287856058583	0.9189861017378587	82.38236236572266	0.7046853303909302	6.299928665161133	7.328715801239014	1.3720755577087402
heterodimer-50-nr2-run1_result_139	7	LVGSAEATLGKTTFKLEFTLIPPSIPGPPKILTTLTVETPDKTTIIVLVE:KTKTLVLNLDGKTYYKITYTEPSPDLGPNNDTSNIKLEVSILPKEEAEKL	1.521238117351272	0.8873165184884105	82.33242797851562	0.7110538482666016	6.605090618133545	7.4695868492126465	1.360783338546753
heterodimer-50-nr2-run1_result_139	8	LVGSATATLGDKTFRLEFTLTPPDEPGPPRVLLRLTIETPDETIELNLDL:AERTLVLNLDGKTYYLLRYTEPPLELGPGFDRSRLRLEVRELSREEAEAL	1.5760224635350346	0.875960489658149	83.84124755859375	0.7273778915405273	6.246184349060059	7.093626022338867	1.3216817378997803
heterodimer-50-nr2-run1_result_139	9	LVGSATATLGDLTFEVEWRLVPPSVPGPPRILLNLRVRSPNETIELNFDL:AERQLVFNLDGKTYYLLTYTEPAPALGPLYDRSQQRLEVSELPEEEAKKL	4.9539233418764885	0.5331307578957929	64.49161529541016	0.4978782832622528	12.959202766418457	17.344648361206055	6.113585472106934
heterodimer-50-nr2-run1_result_139	10	VVGSATATLGDLTFEVVYTLLPPLIPGPPKIVLTLIVRSPTETRVLVLLE:KTRTLVLVLDGTTAYRLTLTEPSPDLGPLYDRSNLRLEVSELPAEEAAAL	2.4704201864129787	0.7848724406189121	80.7152099609375	0.6943907737731934	7.226620197296143	8.435815811157227	1.3785510063171387
heterodimer-50-nr2-run1_result_139	11	VVGSAEAKLGDITFKVIYTLKSPEDPGPPKIILKLIVETPDEKIEIVIDS:EEEIIVIKLDGKTYYKLKITKPSPDLGPNYDTSHMKLEVSELPKEEAEKL	1.3183330365389077	0.905834354345781	79.65272521972656	0.6736665964126587	7.4044108390808105	8.45963191986084	1.563760757446289
heterodimer-50-nr2-run1_result_139	12	LVGSAEAKLGDITFILEYTLTPPSIPGPPKILLNLTVKTPDKTIKLNLEE:KEKKLVLNLDGDTYYLLTYTEPSPDLSPLFDKSHMKLEVRELSEEEAKKL	1.765021413457722	0.8577246902170781	79.357177734375	0.6808327436447144	7.929131031036377	8.991403579711914	1.48566734790802
heterodimer-50-nr2-run1_result_139	13	VVGSATATLGKLKFKLVYTLVPPSIPGPPKIILTLIIETPDKTIVIVILE:KERTIVINLDGKTYYKLTYTEPPLELGPNLDTSQLKLEVSILSKEEAEKL	1.5204391163811783	0.8938801243210718	84.1756820678711	0.7343361377716064	5.877283096313477	6.669695854187012	1.2981749773025513
heterodimer-50-nr2-run1_result_139	14	IVGEAEAKLGKLTFKVIYTLTPPEIPGPPKIILNLIVKTPKKEIKLNFIL:EELTIVFNLDGKTYYKLTITKPKPDLSPNYDKSKIKLKVEVLPEEEAKKL	1.6356902698549953	0.8677613122668164	80.48145294189453	0.6733747124671936	7.316684246063232	8.570531845092773	1.851194143295288
heterodimer-50-nr2-run1_result_139	15	VVGSATAKLGDYTFEVTFTLTPPSIPGEPRIILTLTVKSPDKTTKIVLDE:ETKTIVLNLDGKTYFLLTYTKPDPDLGPNYDKSNMKLEVRELPKEEAEKL	1.6330777970134935	0.8879625121599126	80.87031555175781	0.6945312023162842	6.777012348175049	7.718358993530273	1.4021750688552856
heterodimer-50-nr2-run1_result_139	16	VVGSATATLGDITFELIYTLVPPDIPGPPKIILNLIVKTPKETIELTLDV:KEKKLVLTLDGKTYYLLTYTEPPLDLGPNFDTSKIKLEVSELSKEEAEKL	1.4484503816859184	0.9154424047384553	86.05252075195312	0.7380812168121338	5.582481861114502	6.335903644561768	1.3137385845184326
heterodimer-50-nr2-run1_result_139	17	LVGSATAKLGDLTFRIEYTLLPPSIPGPPRIILNLTVETPDKTIEINLLE:EWRQIVLNLDGDKYYLIRYSKPSPSLGPDFDRSNLRLEVSELPKEEALRL	1.525561242444333	0.8788157539824317	80.82404327392578	0.704998791217804	7.256006717681885	8.175679206848145	1.2201199531555176
heterodimer-50-nr2-run1_result_139	18	VVGSATAQLGDLTFEVTYTLTPPELPGPPKIILNLKVKTPDETIDLNFLP:KTRTLVFNLDGKTYYKLVYTEPPPDLGPNFDTSQLKLEVSELPEEEAKKL	1.5427936286777129	0.9369274489275908	78.70860290527344	0.6276044845581055	7.528502941131592	8.736376762390137	2.061572551727295
heterodimer-50-nr2-run1_result_139	19	IVGSATAKLGKLTFELIYRLTPPDIPGEPKILLELIVKTPKKTIKLELEE:EKKILVLELDGKTYYKLTYTKPPLDLGPNFDKSNIKLEVSVLDKEEAEKL	1.2098225549616017	0.9247770358110391	86.69585418701172	0.7364823818206787	5.481900691986084	6.188531398773193	1.3541123867034912
heterodimer-50-nr2-run1_result_139	20	VVGSATATLGDITFEVEYTLLSPDIPGPPEILLTVRVKTPDKTIVLKLVE:EERVLVLKLDGDTYYLLRYTLPSPVLGPLNDTSNLRLEVSVLPKEEAEKL	1.8811734731437664	0.8353377392309629	79.37047576904297	0.6736502647399902	7.859048843383789	8.892577171325684	1.5838993787765503
heterodimer-50-nr2-run1_result_139	21	VVGSATATLGDITFELIFTLDPPEEPGPPRIRLRVIVKTPDKTIVLELDL:KTGILVLSLDGKTYYLLTYTEPPPELGPDLDTSQLKLEVRELPEEEAKKL	1.4194600658614527	0.902311212485112	82.7957992553711	0.6958680152893066	6.833004474639893	7.77632999420166	1.5580081939697266
heterodimer-50-nr2-run1_result_139	22	VVGSAEAKLGKLTFKITYTLVPPDIPGPPRIILNIEVETPDKKIELKLLE:KERVLVLKLDGKTWYKLTYTEPPPDLGPDFDTSTLKLKVEKLPEEEAKKL	1.174513852405512	0.9239598859434375	81.89137268066406	0.680985689163208	6.760334014892578	7.6952409744262695	1.5692766904830933
heterodimer-50-nr2-run1_result_139	23	LVGSAEATLGKTKFKVEYTLTTPSIPGPPKIITNLIVETPDKTINITFLE:EEKVIVFTLDGKTYYKLTITKPTPDLGPNFDKSKLKLKVSLLSEEEAKKL	13.168505142290163	0.15549429849500318	55.31241989135742	0.4778563678264618	12.857271194458008	16.075157165527344	5.994210243225098
heterodimer-50-nr2-run1_result_139	24	VVGEAEATLGDIKFKLIYTLKSPSIPGPPEIILNLIVETPDKTIIINIIS:KEKIIVINLDGKTYYKLTYTEPSPDLGPNYDKSKIKLKVEELPKEEAEKL	1.4524788887186302	0.8996619872075808	82.26309204101562	0.7159267663955688	6.480846881866455	7.367462635040283	1.3365974426269531
heterodimer-50-nr2-run1_result_139	25	VVGSATATLGDLTFEVTYTLLPPSLPGPPKILKNLTVKTPNETIVLNLVE:EEEVLVLNLDGKTYYKLVYTKPPPELGPDFDKSKIKLKVSILPEEEAKKL	1.4266907022078334	0.8981462680836267	80.15520477294922	0.6372323036193848	7.278126239776611	8.41014575958252	1.8551594018936157
heterodimer-50-nr2-run1_result_139	26	VVGEAEAKLGKLKFKVIYTLKPPSIPGEPKIILKIIIETPDKKIEIELEL:KELKIVLELDGKTYYLLTITEPEPKLGPDYDKSKLKLKVEILDKETAEKL	3.0749773734418397	0.7860841513912846	79.82268524169922	0.6579709649085999	8.001928329467773	9.264250755310059	1.6701316833496094
heterodimer-50-nr2-run1_result_139	27	VVGSATATLGDKTFKVVYTLTPPDVPGPPRIIKTLIVETPDKTIVLVFDD:EEETIVFSLDGKTYYKLTITKPTPDLGPDYDTSNMKLEVSELPEEEAKKL	1.4336682139314316	0.9016015021899092	83.09837341308594	0.701124906539917	6.472798824310303	7.510745525360107	1.4137797355651855
heterodimer-50-nr2-run1_result_139	28	VVGSAEATLGNIKFKIIYTLLPPNIPGEPKIILNLIIETPDKTIKINILS:KTGIIVINLDGKTYYLIKYTEPSSDLGPNYDKSNIKLEVSILSEEEAKKL	1.857510962917796	0.8556980174893057	82.14373016357422	0.7342041730880737	6.635974884033203	7.467351913452148	1.185642123222351
heterodimer-50-nr2-run1_result_139	29	VVGSATATLGKTTFEVTYTLVPPDIPGPPTIVLNITVKTPDKTITLNLLP:ATRTLVLNLDGKTYYKLTYTEPPPDLGPNYDKSHMKLEVSVLPEEEAKKL	1.3712510708693626	0.909883169371208	81.62759399414062	0.6944220066070557	6.589243412017822	7.613715171813965	1.4523489475250244
heterodimer-50-nr2-run1_result_139	30	VVDSATAKLGDTTFKVIYTLKSPDIPGPPKIILTIIVETPDKKTVIVIDD:KEKTIVINLDGKTYYLLKYTEPSPVLGPDYDKSHMKLEVSILPKEEAEKL	1.2392309484723485	0.922361408253007	83.16105651855469	0.721230149269104	6.732828140258789	7.65288782119751	1.2383699417114258
[truncated: 36,065 more rows]
