# Supplementary material for: AlphaDesign: a de novo protein design framework based on AlphaFold
Source: Mol Syst Biol. 2025 Jun 17;21(9):1166–89. doi: 10.1038/s44320-025-00119-z (PMC12405559; doi:10.1038/s44320-025-00119-z)
Supplement: Supplementary file 7 — Source data Fig. 5 [file 44320_2025_119_MOESM7_ESM.zip › Figure_5/5CandD/homomer-2-pmpnn-af2-scores.csv]

name	index	sequence	sc_rmsd	sc_tm	plddt	ptm	pae	ipae	mpae
homomer-2-50-nr2-run1_result_0	0	FLEELRARLDEALARAEALRDDPGALALLRAELTETLTKLLEELLAKLAA:FLEELRARLDEALARAEALRDDPGALALLRAELTETLTKLLEELLAKLAA	2.403655319576928	0.7173738322014216	67.89774322509766	0.4194470942020416	10.753244400024414	16.505231857299805	9.659380912780762
homomer-2-50-nr2-run1_result_0	1	FLEELREKLEEWFREAEELRDDPEALEYLRERLLETLERLLEELKKELEE:FLEELREKLEEWFREAEELRDDPEALEYLRERLLETLERLLEELKKELEE	1.1756864919507124	0.9153589921299858	74.85675811767578	0.5370989441871643	7.345223426818848	9.142149925231934	3.3980677127838135
homomer-2-50-nr2-run1_result_0	2	FEEELKEHFEEALERARELKDDPRYLEYLKESFYEEYTRLLTELLEKLAK:FEEELKEHFEEALERARELKDDPRYLEYLKESFYEEYTRLLTELLEKLAK	2.158219462776702	0.7742270199771306	78.3399887084961	0.607414722442627	6.089954376220703	7.444586277008057	3.1984877586364746
homomer-2-50-nr2-run1_result_0	3	VLARLEAAFDAAVAEARALRDDPAALARLEATFRATLRALLAELLAALAA:VLARLEAAFDAAVAEARALRDDPAALARLEATFRATLRALLAELLAALAA	1.8221391347017848	0.841198948805541	85.919921875	0.6870821714401245	4.4555344581604	5.934480667114258	2.551091194152832
homomer-2-50-nr2-run1_result_0	4	FLEELRRELDRLLAEAERERDSPEALERLRRGLRETLERLLRELLAALAA:FLEELRRELDRLLAEAERERDSPEALERLRRGLRETLERLLRELLAALAA	0.8131643591445155	0.9555995255224129	78.5951919555664	0.5673935413360596	6.683479309082031	8.826335906982422	3.6858983039855957
homomer-2-50-nr2-run1_result_0	5	MLEELRAHLEEALARARELADDPRALEYLRASLTEFTTELLEKLLKELEE:MLEELRAHLEEALARARELADDPRALEYLRASLTEFTTELLEKLLKELEE	16.8943877657774	0.09103435872786061	68.46173858642578	0.4661535918712616	9.625636100769043	13.099721908569336	6.219588279724121
homomer-2-50-nr2-run1_result_0	6	FLERLRARFAALVAEAEARRDDPRALDLLRAGFETELRRLLEELLAALAA:FLERLRARFAALVAEAEARRDDPRALDLLRAGFETELRRLLEELLAALAA	0.7166950741478325	0.9638948327898815	81.31785583496094	0.6162197589874268	5.985736846923828	8.006950378417969	3.5304155349731445
homomer-2-50-nr2-run1_result_0	7	FLEELEERLEELLEEARRLRDDPEALERLEEGLKKTLTELTERLLKELAA:FLEELEERLEELLEEARRLRDDPEALERLEEGLKKTLTELTERLLKELAA	1.59433486611121	0.8547785298050724	61.14838790893555	0.3865419328212738	11.717161178588867	16.46442985534668	8.986307144165039
homomer-2-50-nr2-run1_result_0	8	LLEELRAHLAELLARARELRDDPRALDLLRAGLESRLTELLEKLLRELKE:LLEELRAHLAELLARARELRDDPRALDLLRAGLESRLTELLEKLLRELKE	2.8393520192079778	0.6440134848858599	66.02861022949219	0.3864617645740509	12.112975120544434	17.851221084594727	10.987281799316406
homomer-2-50-nr2-run1_result_0	9	VLPELKAAFEEALARARELADDPRALEYLKASFEATLTALLAAHLAALAA:VLPELKAAFEEALARARELADDPRALEYLKASFEATLTALLAAHLAALAA	1.112271095174119	0.928578992284627	67.740234375	0.5146909952163696	8.545833587646484	11.13551139831543	4.464109420776367
homomer-2-50-nr2-run1_result_0	10	VLEELEKELEEWLKEARERKDDPEALDDLEKNLKETLTELLEKLLEELKK:VLEELEKELEEWLKEARERKDDPEALDDLEKNLKETLTELLEKLLEELKK	1.116034860420175	0.9228277843772568	84.95415496826172	0.6483732461929321	5.085965156555176	6.244015216827393	2.6380650997161865
homomer-2-50-nr2-run1_result_0	11	LLAELRDHLARALAEAEALRDDPSALAHLRDSLESRLTALLAEHLARLAA:LLAELRDHLARALAEAEALRDDPSALAHLRDSLESRLTALLAEHLARLAA	1.8643214968272732	0.8259411334880538	79.51868438720703	0.44889378547668457	10.680060386657715	17.52566909790039	9.424160957336426
homomer-2-50-nr2-run1_result_0	12	FLERLREHFREALERAERLRDDPRALEYLRESFERTLTALLEELLAELAA:FLERLREHFREALERAERLRDDPRALEYLRESFERTLTALLEELLAELAA	0.7297999695919795	0.9626023003433614	76.3704833984375	0.5612719058990479	6.711087226867676	8.708263397216797	4.149158477783203
homomer-2-50-nr2-run1_result_0	13	VLEELRAHLEALLAEARRLADDPEALERLRAGLERRLRELLARLAAELAA:VLEELRAHLEALLAEARRLADDPEALERLRAGLERRLRELLARLAAELAA	3.773014928778717	0.5751511301209814	77.73360443115234	0.40879926085472107	12.939476013183594	21.375778198242188	11.893104553222656
homomer-2-50-nr2-run1_result_0	14	FAAELRRHFAEALAEAERERDDPRALERLRRSFEERYAALLAALLAALAA:FAAELRRHFAEALAEAERERDDPRALERLRRSFEERYAALLAALLAALAA	1.238382249551387	0.9039572532091839	71.2682113647461	0.4599606394767761	9.564024925231934	13.975555419921875	7.384280204772949
homomer-2-50-nr2-run1_result_0	15	FLEELREWLEEALEEARELRDDPEALERLRERLERRLRELVERLLEELRR:FLEELREWLEEALEEARELRDDPEALERLRERLERRLRELVERLLEELRR	17.34283727488068	0.08094016397924335	78.09899139404297	0.4999181926250458	9.07882022857666	13.997455596923828	6.218193054199219
homomer-2-50-nr2-run1_result_0	16	FEAELRAKFDELLATAEALRDDPRALAVLRAGFTTTFRALLERLLKELAA:FEAELRAKFDELLATAEALRDDPRALAVLRAGFTTTFRALLERLLKELAA	2.3525127467201066	0.7228335494538016	59.38985061645508	0.4001598358154297	11.437893867492676	15.382593154907227	7.597932815551758
homomer-2-50-nr2-run1_result_0	17	FLEELEEHLREALEEARRLRDDPEALERLEESLEKKLRELVERLLKELKE:FLEELEEHLREALEEARRLRDDPEALERLEESLEKKLRELVERLLKELKE	1.7042147882944754	0.8492798665558406	71.05615234375	0.46124085783958435	9.346908569335938	13.628047943115234	7.4574384689331055
homomer-2-50-nr2-run1_result_0	18	FLEELRAALAAALAAARAARDDPAALDALRAALEERLRELAERLARELAA:FLEELRAALAAALAAARAARDDPAALDALRAALEERLRELAERLARELAA	2.4024916525907036	0.7616950092447112	78.51658630371094	0.4277447462081909	12.477909088134766	20.533573150634766	12.126689910888672
homomer-2-50-nr2-run1_result_0	19	VLAALRAALDALLAEARALRDSPEALARLRAGLTATLTALLAAAAAAAAA:VLAALRAALDALLAEARALRDSPEALARLRAGLTATLTALLAAAAAAAAA	2.2809424069160658	0.7468423619842143	59.88654327392578	0.4122612774372101	11.109753608703613	15.296489715576172	8.307130813598633
homomer-2-50-nr2-run1_result_0	20	VAAALAAAFDAALAEARARAADPAALAALAARFRAALAALLAEAAAALAA:VAAALAAAFDAALAEARARAADPAALAALAARFRAALAALLAEAAAALAA	2.366758440704695	0.7423179606730084	76.71537780761719	0.6411689519882202	5.738732814788818	7.434617519378662	3.1451001167297363
homomer-2-50-nr2-run1_result_0	21	FLEELKKKFEELVKEAEEKKDDPEALEDLKKGFEETLEKLIEELKKKLEE:FLEELKKKFEELVKEAEEKKDDPEALEDLKKGFEETLEKLIEELKKKLEE	1.132971728815306	0.9188375053636131	86.13545989990234	0.6569914221763611	5.040323734283447	6.184938907623291	2.4934418201446533
homomer-2-50-nr2-run1_result_0	22	LLEELEAHLDEAVARARELRDDPRALELLEAELRERLRELLARHEAELAA:LLEELEAHLDEAVARARELRDDPRALELLEAELRERLRELLARHEAELAA	2.520191344139039	0.7622024457881479	83.1153793334961	0.413843035697937	12.930919647216797	21.73526382446289	12.474075317382812
homomer-2-50-nr2-run1_result_0	23	FLEKLKAHFDELLKKAEELKDDPNYLKLLKAGFTKELTKLLEELEKELKE:FLEKLKAHFDELLKKAEELKDDPNYLKLLKAGFTKELTKLLEELEKELKE	16.904093698459093	0.10235266756502623	79.9037094116211	0.5888622999191284	6.283467769622803	7.570502758026123	2.301936149597168
homomer-2-50-nr2-run1_result_0	24	FKEELEDELKKALAEAEKKKDDPNALKDLEDKLEKKYKELLEKLLKELKE:FKEELEDELKKALAEAEKKKDDPNALKDLEDKLEKKYKELLEKLLKELKE	17.004468293677267	0.09218870685605268	85.94277954101562	0.6565930247306824	5.404711723327637	6.793147087097168	1.9930291175842285
homomer-2-50-nr2-run1_result_0	25	LLERLEAHLEALLAEARRLRDDPRALELLEAGLRETLRRLLAEHEAALAA:LLERLEAHLEALLAEARRLRDDPRALELLEAGLRETLRRLLAEHEAALAA	0.9430470284694219	0.9390895584020466	68.1159439086914	0.4620109796524048	9.433797836303711	12.95248031616211	6.744616508483887
homomer-2-50-nr2-run1_result_0	26	VLEELKKKFEEAVKKAKELKDDPNYLEYLKKTFETTLTELFEKLLAELAA:VLEELKKKFEEAVKKAKELKDDPNYLEYLKKTFETTLTELFEKLLAELAA	1.220840595022735	0.9094743765900319	79.57249450683594	0.5789167881011963	6.284976959228516	8.304445266723633	3.252747058868408
homomer-2-50-nr2-run1_result_0	27	FLEELEKHFKEALEKAEKNKNDENALKDLEKSFKEFLKELVEKLLEELKK:FLEELEKHFKEALEKAEKNKNDENALKDLEKSFKEFLKELVEKLLEELKK	1.3236654971606765	0.9010019967517501	75.21803283691406	0.5374225378036499	7.3213043212890625	9.095171928405762	4.049259185791016
homomer-2-50-nr2-run1_result_0	28	FRERLEAEFAEALARARALADSPEALEELEATFRATLTRLLAELEAALAA:FRERLEAEFAEALARARALADSPEALEELEATFRATLTRLLAELEAALAA	1.0872486947999789	0.9269212211963856	75.6832504272461	0.5892533659934998	6.64015007019043	8.281773567199707	3.599170446395874
homomer-2-50-nr2-run1_result_0	29	FREELRAAFEEALARAREERDDPEALERLRAEFEERFTELLERLLKELKE:FREELRAAFEEALARAREERDDPEALERLRAEFEERFTELLERLLKELKE	3.6926799333573412	0.5731891383483012	87.30646514892578	0.6971304416656494	4.776284217834473	5.814913749694824	1.8665292263031006
homomer-2-50-nr2-run1_result_0	30	FLEELKAHFEKAVEEAEKLKDDPKYLEYLKASFEKKLEELTKKLLEELKK:FLEELKAHFEKAVEEAEKLKDDPKYLEYLKASFEKKLEELTKKLLEELKK	1.3798204546475838	0.8829412035260943	83.79464721679688	0.620556116104126	5.531892776489258	6.850403308868408	2.970414876937866
homomer-2-50-nr2-run1_result_0	31	FLEELREHFERAVEEAERRREDPEALEDLRESFLRKLKELLEKLLEELKK:FLEELREHFERAVEEAERRREDPEALEDLRESFLRKLKELLEKLLEELKK	2.6794206342912044	0.7050795953628337	78.26822662353516	0.5209235548973083	7.616821765899658	10.707284927368164	5.36750602722168
homomer-2-50-nr2-run1_result_1	0	MDELLLEAAKKLYEKALEALNLPPDDPRYKALKEVFFDEELIAEIYEEQK:MDELLLEAAKKLYEKALEALNLPPDDPRYKALKEVFFDEELIAEIYEEQK	0.7140934854921265	0.9648419395720808	84.08771514892578	0.6817177534103394	5.246703147888184	5.980285167694092	1.8256025314331055
homomer-2-50-nr2-run1_result_1	1	MNPEFLELAKKLFEEAVKALELPEDDPRYKKMREVFFDEELVAKIYEELK:MNPEFLELAKKLFEEAVKALELPEDDPRYKKMREVFFDEELVAKIYEELK	0.930849606194954	0.9442704104384366	89.96428680419922	0.7476508617401123	3.911912679672241	4.41788387298584	1.365739107131958
homomer-2-50-nr2-run1_result_1	2	MNPLLLAAAKELFAAAVKALDLPPDDPRYAALKKVFFDEKLIADIYEAQK:MNPLLLAAAKELFAAAVKALDLPPDDPRYAALKKVFFDEKLIADIYEAQK	0.9021756441679362	0.9450069622731863	88.94214630126953	0.7571040391921997	3.972200632095337	4.486294269561768	1.3987839221954346
homomer-2-50-nr2-run1_result_1	3	MNKKFLYLAKELFEEALKKLNLPEDDPRYKKLKEVFFNEELIKEIDEKLK:MNKKFLYLAKELFEEALKKLNLPEDDPRYKKLKEVFFNEELIKEIDEKLK	1.16375210607939	0.9146972667489536	77.74848175048828	0.5858246684074402	6.39807653427124	7.441303253173828	1.9900317192077637
homomer-2-50-nr2-run1_result_1	4	MDEKLLKLAEKLFEEALKELNLKPDDPRYKKLKKVFFDKELIKKIYEEEK:MDEKLLKLAEKLFEEALKELNLKPDDPRYKKLKKVFFDKELIKKIYEEEK	1.0917227807854228	0.9273652569473473	87.62273406982422	0.7195606231689453	4.7718634605407715	5.3604207038879395	1.6156724691390991
homomer-2-50-nr2-run1_result_1	5	MDPLLLAAAKELLAKAKEALKLPEDDPRYKKLKEVFEDEKLIAAIYKAQK:MDPLLLAAAKELLAKAKEALKLPEDDPRYKKLKEVFEDEKLIAAIYKAQK	0.995646920888819	0.935303140018929	75.9676742553711	0.5867635011672974	7.070115566253662	8.392630577087402	2.1492793560028076
homomer-2-50-nr2-run1_result_1	6	MDPRLLEAAKRLYEAALEALNLPEDDPRYKALKEVFFDEELIARIDAELR:MDPRLLEAAKRLYEAALEALNLPEDDPRYKALKEVFFDEELIARIDAELR	1.8304667105893324	0.8669161492261672	87.65078735351562	0.6966044902801514	4.2978434562683105	4.912480354309082	1.7562440633773804
homomer-2-50-nr2-run1_result_1	7	MDPRLKALAKALFEALKEATNWPEDDPRYKKAKEVFFDEKLIAAIWQAQQ:MDPRLKALAKALFEALKEATNWPEDDPRYKKAKEVFFDEKLIAAIWQAQQ	1.2859536797961766	0.9034458601676343	88.99375915527344	0.7616316080093384	4.053525924682617	4.513693332672119	1.4150948524475098
homomer-2-50-nr2-run1_result_1	8	MDPLLLEAAKELFKELKKALNLPEDDPRYKAAEKVFFDEKLIKEIYEKQK:MDPLLLEAAKELFKELKKALNLPEDDPRYKAAEKVFFDEKLIKEIYEKQK	1.2223411102708983	0.9107753304251875	83.55560302734375	0.6577012538909912	5.525134563446045	6.29761266708374	1.8321669101715088
homomer-2-50-nr2-run1_result_1	9	MDEKLLELSKELFKKAVEELKLKPDDPRYKAMKKVFFDKELIAKIDKELK:MDEKLLELSKELFKKAVEELKLKPDDPRYKAMKKVFFDKELIAKIDKELK	2.438271248386746	0.7941956855763594	80.99822998046875	0.5998945832252502	6.040356159210205	7.480517387390137	2.945066452026367
homomer-2-50-nr2-run1_result_1	10	MDPRLLAAAKALFEEALKALKLPKDDPRYKKLKEVFFDEAFIAAIDAAQQ:MDPRLLAAAKALFEEALKALKLPKDDPRYKKLKEVFFDEAFIAAIDAAQQ	2.5418024420253023	0.7653864894438539	65.81974792480469	0.44424572587013245	9.391863822937012	11.661334991455078	4.599394798278809
homomer-2-50-nr2-run1_result_1	11	MDPLLKAAAKALLAAAKKALNLPEDDPRYKALKAVFEDEALIAAIYEAQK:MDPLLKAAAKALLAAAKKALNLPEDDPRYKALKAVFEDEALIAAIYEAQK	0.8929939059954564	0.9465363746563382	86.0876235961914	0.6960662603378296	4.720737457275391	5.3718485832214355	1.7101194858551025
homomer-2-50-nr2-run1_result_1	12	MNPLLLAAAKELFKAAVEALNLPPDDPRYKALKKVFFDEKLIADIDAAAR:MNPLLLAAAKELFKAAVEALNLPPDDPRYKALKKVFFDEKLIADIDAAAR	0.9799686793906882	0.9381653771641543	87.32959747314453	0.7186692357063293	4.2844648361206055	4.9210615158081055	1.5959326028823853
homomer-2-50-nr2-run1_result_1	13	MDELLYELSKELLKKLIEATNLKPDDPRYKKAKEVFEDKELIKSIYESQK:MDELLYELSKELLKKLIEATNLKPDDPRYKKAKEVFEDKELIKSIYESQK	1.3516592731423245	0.9217369957342687	89.04660034179688	0.764741837978363	4.087662696838379	4.596758842468262	1.3860548734664917
homomer-2-50-nr2-run1_result_1	14	MDEKFLKLAKKLFEEAKKALNLPEDDPRYKALKEVFFDEELVKKIYEELK:MDEKFLKLAKKLFEEAKKALNLPEDDPRYKALKEVFFDEELVKKIYEELK	0.8934119263124016	0.9484106984640118	87.62639617919922	0.7170301675796509	4.548455715179443	5.1346964836120605	1.5901563167572021
homomer-2-50-nr2-run1_result_1	15	MDEKFLKLAKELFKKLLEATNLPPDDPRYKAAKEVFFDEDFIAEIYKKML:MDEKFLKLAKELFKKLLEATNLPPDDPRYKAAKEVFFDEDFIAEIYKKML	2.186955379265165	0.8122078384040023	81.1676254272461	0.6164726614952087	5.509293556213379	6.465061187744141	2.14762020111084
homomer-2-50-nr2-run1_result_1	16	MNPKLLEAAKKLLEEAKKALNLKPDDPRYKALEKVFNDEKLIKDIDESLK:MNPKLLEAAKKLLEEAKKALNLKPDDPRYKALEKVFNDEKLIKDIDESLK	1.6808051324928606	0.8773281449288397	87.15897369384766	0.6817198395729065	4.591610908508301	5.228718280792236	1.6808931827545166
homomer-2-50-nr2-run1_result_1	17	MDPALAAAAKALLEALKKATKLPPDDPRYKAAEKVFKDKALIAAIAKAQK:MDPALAAAAKALLEALKKATKLPPDDPRYKAAEKVFKDKALIAAIAKAQK	2.941874661509243	0.7426272306042456	72.00062561035156	0.555587112903595	7.753615379333496	9.016813278198242	3.0455119609832764
homomer-2-50-nr2-run1_result_1	18	MDELLYEAAKELFKEAVKALNLPPDDPRYKALKKVFFDKELIAKIYEEKK:MDELLYEAAKELFKEAVKALNLPPDDPRYKALKKVFFDKELIAKIYEEKK	0.8633318641379919	0.9534918773441109	89.19556427001953	0.7536121606826782	4.136015892028809	4.68011999130249	1.4579304456710815
homomer-2-50-nr2-run1_result_1	19	LDPRLLAAARALFAALLAATNLPPDDPRYAAARAVFFDEALVAALWAAQL:LDPRLLAAARALFAALLAATNLPPDDPRYAAARAVFFDEALVAALWAAQL	2.210460345102939	0.7988336818862457	69.45362091064453	0.5424558520317078	8.26925277709961	10.074838638305664	3.5899176597595215
homomer-2-50-nr2-run1_result_1	20	MNELLLEAAKELFKELKKATNLKDDDPRYKKAKEVFFDEELIAKIYESKK:MNELLLEAAKELFKELKKATNLKDDDPRYKKAKEVFFDEELIAKIYESKK	1.3741592094629818	0.9091300461183313	86.63054656982422	0.7235867977142334	4.7056989669799805	5.319579124450684	1.5207552909851074
homomer-2-50-nr2-run1_result_1	21	LDPLLLAAARALLAAAVEALRLPPDDPRYAALRAVFEDEALIAAIAAAAR:LDPLLLAAARALLAAAVEALRLPPDDPRYAALRAVFEDEALIAAIAAAAR	1.1009687635890897	0.9301040067851021	89.05097198486328	0.7660671472549438	3.654275417327881	4.181698799133301	1.4126389026641846
homomer-2-50-nr2-run1_result_1	22	MDPRLLAAAKALFAEAKKALKLAPDDPRYKALEAVFFDEALIAAIDAAQR:MDPRLLAAAKALFAEAKKALKLAPDDPRYKALEAVFFDEALIAAIDAAQR	0.6893881164161787	0.9672078099010871	85.00994110107422	0.6831628680229187	4.889986515045166	5.614795684814453	2.08372163772583
homomer-2-50-nr2-run1_result_1	23	LDPLLAALARELLAAALAALDLPPDDPRYAALRAVFEDEALVAAAAAAAK:LDPLLAALARELLAAALAALDLPPDDPRYAALRAVFEDEALVAAAAAAAK	1.3859816046291915	0.896596473608908	81.43755340576172	0.6734628677368164	5.217463970184326	6.044386863708496	1.7667003870010376
homomer-2-50-nr2-run1_result_1	24	MDERLLKLSKRLFEEAKKALNLPDDDPRYKKLEEVFFDEELIRKIYEEEL:MDERLLKLSKRLFEEAKKALNLPDDDPRYKKLEEVFFDEELIRKIYEEEL	1.3064409762289693	0.8978887068290242	85.18589782714844	0.7159709930419922	5.320520401000977	5.982310771942139	1.6644275188446045
homomer-2-50-nr2-run1_result_1	25	MDERLLKAAEELFKELKKATNLPEDDPRYKAAEEVFFDEELIKEIDEKLK:MDERLLKAAEELFKELKKATNLPEDDPRYKAAEEVFFDEELIKEIDEKLK	0.8893278166279907	0.9488485411412003	85.37248992919922	0.6813888549804688	5.043069839477539	5.763739109039307	1.69789457321167
homomer-2-50-nr2-run1_result_1	26	MDPLLLAAAKKLFEKAVEALNLPPDDPRYKKLKEVFFDEEFIAKIYEEQK:MDPLLLAAAKKLFEKAVEALNLPPDDPRYKKLKEVFFDEEFIAKIYEEQK	0.7822586683182707	0.9589672971957145	87.74697875976562	0.7199119329452515	4.446356773376465	5.054923057556152	1.6942839622497559
homomer-2-50-nr2-run1_result_1	27	MDEKLYKLAKELFEEAKKALNLPPDDPRYKKLEEVFFNKEFIAEIDKKQK:MDEKLYKLAKELFEEAKKALNLPPDDPRYKKLEEVFFNKEFIAEIDKKQK	0.7442530371676467	0.9615434481377533	87.32322692871094	0.7193297743797302	4.764275074005127	5.349050045013428	1.6382083892822266
homomer-2-50-nr2-run1_result_1	28	LDPRFLALARRLFAALLEATRLPPDDPRYAAARAVFEDEALVAAADAAAR:LDPRFLALARRLFAALLEATRLPPDDPRYAAARAVFEDEALVAAADAAAR	5.831126109564906	0.33567355728919135	66.12959289550781	0.4915200471878052	8.70596694946289	11.588665008544922	4.4072699546813965
homomer-2-50-nr2-run1_result_1	29	MDPKLKAAAKELFKKAKEALKLPEDDPRYKKLKEVFFDEELIAAIDAAQK:MDPKLKAAAKELFKKAKEALKLPEDDPRYKKLKEVFFDEELIAAIDAAQK	2.6702152971860618	0.7637236610729545	77.73628997802734	0.5900734663009644	6.572983264923096	7.757219314575195	2.9154348373413086
homomer-2-50-nr2-run1_result_1	30	MNPLFKALAKALFAELVKATDLPPDDPRYAAAREVFFDEKLIAAIYEAQK:MNPLFKALAKALFAELVKATDLPPDDPRYAAAREVFFDEKLIAAIYEAQK	0.9922803196943065	0.9400754430786061	89.63137817382812	0.7886855602264404	3.742820978164673	4.166897296905518	1.2690118551254272
homomer-2-50-nr2-run1_result_1	31	MDPRLLEAAKELFKKAVEALKLPKDDPRYKALKKVFFDEKFIKEIHEKQL:MDPRLLEAAKELFKKAVEALKLPKDDPRYKALKKVFFDEKFIKEIHEKQL	0.8415943821738878	0.9535618612357366	85.72404479980469	0.6807926893234253	5.010926246643066	5.76449728012085	1.8116676807403564
homomer-2-50-nr2-run1_result_10	0	ADPDLLTIERLEKLMDEKIEKEKKEAEEKIEKLKKEKEELIKKMKELEKK:ADPDLLTIERLEKLMDEKIEKEKKEAEEKIEKLKKEKEELIKKMKELEKK	1.642023867231963	0.8927064030179591	84.77903747558594	0.6277015209197998	7.716036319732666	8.386520385742188	1.620619773864746
homomer-2-50-nr2-run1_result_10	1	PDPRLLTPERLAALMEAEIEALRARAEAEIRAAEEERERLLEEMERLAAE:PDPRLLTPERLAALMEAEIEALRARAEAEIRAAEEERERLLEEMERLAAE	1.8326328763906732	0.919238354597167	89.52068328857422	0.7395197153091431	5.93967342376709	6.453490734100342	1.1799061298370361
homomer-2-50-nr2-run1_result_10	2	PDPLALTPERVAAAMEAAIAAAEAAAAAAIAAARAERAETLARMAEEAAA:PDPLALTPERVAAAMEAAIAAAEAAAAAAIAAARAERAETLARMAEEAAA	1.2116727347659109	0.9395940164066989	89.00657653808594	0.7417341470718384	5.513588905334473	6.122694969177246	1.219690203666687
homomer-2-50-nr2-run1_result_10	3	ADPAALTAERAAALAAAAIAALEAAAAAAIAAARAARDALLAAMAAAAAA:ADPAALTAERAAALAAAAIAALEAAAAAAIAAARAARDALLAAMAAAAAA	4.924033778852687	0.4553279349213236	75.90335083007812	0.5223309993743896	8.964097023010254	13.044294357299805	5.643324851989746
homomer-2-50-nr2-run1_result_10	4	KDPNDITIERLEEEMEKEIKEEEEKAKEKIEELKKKREEKVKEMKEKAAK:KDPNDITIERLEEEMEKEIKEEEEKAKEKIEELKKKREEKVKEMKEKAAK	3.9695345329965837	0.7520013171524059	86.69388580322266	0.6396700739860535	6.510622501373291	7.215123653411865	1.7303575277328491
homomer-2-50-nr2-run1_result_10	5	VPPTLLTPERVAAAAAAEIAAAEARAAAEIAALREARAATLAAMAEEAAR:VPPTLLTPERVAAAAAAEIAAAEARAAAEIAALREARAATLAAMAEEAAR	3.0837123768934864	0.622826594907214	75.81909942626953	0.4740399420261383	11.42306900024414	16.623666763305664	7.283061981201172
homomer-2-50-nr2-run1_result_10	6	PDPLLLTPERLAALMEAEIARLEEEARERIEAKRREREALLAAMAAAAAA:PDPLLLTPERLAALMEAEIARLEEEARERIEAKRREREALLAAMAAAAAA	1.140765818370518	0.9360240186880143	86.8847427368164	0.6870006322860718	6.54223108291626	7.296379089355469	1.421682596206665
homomer-2-50-nr2-run1_result_10	7	ADPAAVTAERVAAAAAAAIAALRAQAAAEIAAAEAEREATLAAMEAAAAA:ADPAAVTAERVAAAAAAAIAALRAQAAAEIAAAEAEREATLAAMEAAAAA	28.678065274805206	0.08013582565970843	84.8558349609375	0.4652658998966217	11.243873596191406	18.732534408569336	9.848382949829102
homomer-2-50-nr2-run1_result_10	8	PDPLLLTPERLREEMEREIEELKKEAEKKIKEKEREKEELMRRMEEELAR:PDPLLLTPERLREEMEREIEELKKEAEKKIKEKEREKEELMRRMEEELAR	1.290898118856812	0.9203378190485215	83.36775207519531	0.6296787858009338	8.246590614318848	9.192924499511719	1.9729716777801514
homomer-2-50-nr2-run1_result_10	9	LDPNLLTPERVAAEMEAKIAELKKKAEEEIKAAEAEKAATLAAMEAAAAA:LDPNLLTPERVAAEMEAKIAELKKKAEEEIKAAEAEKAATLAAMEAAAAA	29.066897551036917	0.035165514502756866	82.3622817993164	0.3483082354068756	16.62179946899414	25.74306297302246	16.736038208007812
homomer-2-50-nr2-run1_result_10	10	MDPRLETPERVREEMERRIAELEARAEAEIAAAREEMARRMAEMERRLAE:MDPRLETPERVREEMERRIAELEARAEAEIAAAREEMARRMAEMERRLAE	1.7095942963177435	0.8833496910513372	84.44463348388672	0.6490597724914551	7.438412189483643	8.301515579223633	1.7490589618682861
homomer-2-50-nr2-run1_result_10	11	PDPRLLTPERLRAEMEAEIAALEAEAKEKIAAAKERKAALLAEMAAAAAE:PDPRLLTPERLRAEMEAEIAALEAEAKEKIAAAKERKAALLAEMAAAAAE	1.2193702396651775	0.940107048576637	82.46638488769531	0.6466724872589111	7.886574745178223	8.854887008666992	1.6807503700256348
homomer-2-50-nr2-run1_result_10	12	GNPLEITKERLKKLMEEEIKKKKEEAEKEIKELEKEMKEKIEEMEKEEKE:GNPLEITKERLKKLMEEEIKKKKEEAEKEIKELEKEMKEKIEEMEKEEKE	3.918485969711679	0.7445635867702274	88.67697143554688	0.6628714799880981	5.813270092010498	6.471805095672607	1.6115833520889282
homomer-2-50-nr2-run1_result_10	13	PDPNLITKERLKAEMEAKIEEKKKEAEEEIKRLKEEMEEEMARMEEEEAK:PDPNLITKERLKAEMEAKIEEKKKEAEEEIKRLKEEMEEEMARMEEEEAK	3.7776409833042615	0.753716149276129	87.73395538330078	0.6719679832458496	5.942987442016602	6.520735263824463	1.6381093263626099
homomer-2-50-nr2-run1_result_10	14	ASPLEKTKERIEEEMEKKIEEEKEEAEKKIKELKEEKEKKIKEMEKEEKE:ASPLEKTKERIEEEMEKKIEEEKEEAEKKIKELKEEKEKKIKEMEKEEKE	3.8886327791120863	0.7385788101042736	91.50325775146484	0.714925229549408	4.777344226837158	5.1914496421813965	1.3921242952346802
homomer-2-50-nr2-run1_result_10	15	APPDALTAERLAAEADAAIAALRAEAAARIEAAEAARAAALAAAAAAAAA:APPDALTAERLAAEADAAIAALRAEAAARIEAAEAARAAALAAAAAAAAA	28.425120575854223	0.06713425725901932	87.91144561767578	0.44012290239334106	13.312341690063477	21.98041343688965	11.20950984954834
homomer-2-50-nr2-run1_result_10	16	EDPNLLTAARLAAAADAAIAALRARAAAEIAAAEAARAATLAAAAAAAAA:EDPNLLTAARLAAAADAAIAALRARAAAEIAAAEAARAATLAAAAAAAAA	28.45549990367486	0.07582377628257406	80.40689086914062	0.4566565155982971	11.578574180603027	18.7011661529541	8.778402328491211
homomer-2-50-nr2-run1_result_10	17	APPDLLTKERVRAEMEARIAELRARAEAEIAALEAERAATMARMEAEEAA:APPDLLTKERVRAEMEARIAELRARAEAEIAALEAERAATMARMEAEEAA	3.5264731398459737	0.7843163185827948	88.86042785644531	0.7165666818618774	5.777686595916748	6.362013816833496	1.4168568849563599
homomer-2-50-nr2-run1_result_10	18	PPPDLLTPERLRAEMEARIAEARERAREEIERLEREREELLAAMEAAAAA:PPPDLLTPERLRAEMEARIAEARERAREEIERLEREREELLAAMEAAAAA	1.7437751706970759	0.904336775347508	87.38082885742188	0.710059404373169	6.567944526672363	7.221861362457275	1.2890866994857788
homomer-2-50-nr2-run1_result_10	19	LDPDLLTIERAAALADAAIAAAREAAEAAIAAAERAREELVRAMEEALAA:LDPDLLTIERAAALADAAIAAAREAAEAAIAAAERAREELVRAMEEALAA	29.031247076882977	0.0917238690673009	69.76860046386719	0.4999569058418274	9.456777572631836	13.623997688293457	4.935421943664551
homomer-2-50-nr2-run1_result_10	20	PDPRLLTPERLRAAAEAAIAALEAEAAARIAAAREERDALLAAMAEAAAA:PDPRLLTPERLRAAAEAAIAALEAEAAARIAAAREERDALLAAMAEAAAA	2.259429972817916	0.8877791591633071	88.85791015625	0.7444940209388733	5.69266939163208	6.225741863250732	1.1909137964248657
homomer-2-50-nr2-run1_result_10	21	EDPLLITAEKLKELMEKKIEELKKKAEEEIKKLKEEREKLLKEMKELEER:EDPLLITAEKLKELMEKKIEELKKKAEEEIKKLKEEREKLLKEMKELEER	29.474142473186372	0.061788710585368764	83.32402038574219	0.3713761866092682	15.281299591064453	23.046947479248047	14.977603912353516
homomer-2-50-nr2-run1_result_10	22	PDPLALTRERLAEAMDAEIAELEAEAEAKIAAARERKAALLAAMAAAEAA:PDPLALTRERLAEAMDAEIAELEAEAEAKIAAARERKAALLAAMAAAEAA	3.6208393198010596	0.786265684773684	92.03902435302734	0.7595231533050537	4.506847381591797	4.895075798034668	1.1928400993347168
homomer-2-50-nr2-run1_result_10	23	LDPNIITKERLEEEMEKKIEELKKKAEEEIEKLKKEREELIKKMEEEEKK:LDPNIITKERLEEEMEKKIEELKKKAEEEIEKLKKEREELIKKMEEEEKK	1.7497196618701463	0.8526932196443616	82.80908203125	0.5928252339363098	8.173765182495117	9.21008014678955	2.3780272006988525
homomer-2-50-nr2-run1_result_10	24	PDPRLLTAERLAAALEAEIARLEERAAAEIAAARERRAALLAELERLAAE:PDPRLLTAERLAAALEAEIARLEERAAAEIAAARERRAALLAELERLAAE	3.3923850063045298	0.7231644541322837	90.7284164428711	0.7346920967102051	4.784717082977295	5.4091410636901855	1.2738168239593506
homomer-2-50-nr2-run1_result_10	25	ADPRLLTKERLRERMEAEIEELKKEAEKKIEEAERRMKEELRRMEEEEAR:ADPRLLTKERLRERMEAEIEELKKEAEKKIEEAERRMKEELRRMEEEEAR	3.9450380880271165	0.7541755453950576	86.84894561767578	0.6796483397483826	6.490204334259033	7.097426891326904	1.5416524410247803
homomer-2-50-nr2-run1_result_10	26	PDPLALTPERLAALADAAIAALRAEAEARIAAAEAERAATLAAAAAAAAA:PDPLALTPERLAALADAAIAALRAEAEARIAAAEAERAATLAAAAAAAAA	29.12156353878841	0.07517494382598523	83.94416809082031	0.44451937079429626	12.350936889648438	19.533681869506836	8.058683395385742
homomer-2-50-nr2-run1_result_10	27	EPPDLLTPERLAAAAAAEIAAAKAAAEAAIAAAEAAAAAAAAAMAAAAAA:EPPDLLTPERLAAAAAAEIAAAKAAAEAAIAAAEAAAAAAAAAMAAAAAA	29.38177588327866	0.07683465802686922	74.63552856445312	0.45179715752601624	12.24585247039795	18.758281707763672	7.594637870788574
homomer-2-50-nr2-run1_result_10	28	PDPNLITKERLEEEMKKEIEEKKKEAEEEIKALEEERERKLKEMEELEAK:PDPNLITKERLEEEMKKEIEEKKKEAEEEIKALEEERERKLKEMEELEAK	1.6797095134251547	0.9032227414803241	85.55117797851562	0.6574009656906128	7.163870334625244	7.880967617034912	1.5524358749389648
homomer-2-50-nr2-run1_result_10	29	ADPLDITPERLAAAADAAIAALKAKAEAEIKAAEEARAALLAAMEEAAAA:ADPLDITPERLAAAADAAIAALKAKAEAEIKAAEEARAALLAAMEEAAAA	0.8832661007990437	0.9578681659424736	85.09710693359375	0.6720422506332397	6.895397663116455	7.779014587402344	1.4766062498092651
homomer-2-50-nr2-run1_result_10	30	PDPLLLTPERVAELMEAAIAAKKAAAEAEIKALEEERAATLAAMAAAAAA:PDPLLLTPERVAELMEAAIAAKKAAAEAEIKALEEERAATLAAMAAAAAA	27.970531256794832	0.04481665186496246	82.26541137695312	0.3629889488220215	15.828471183776855	24.655595779418945	12.232059478759766
homomer-2-50-nr2-run1_result_10	31	ADPAILTPERVRAAGEAAIAAAKAAAAAAIAAAEAALAATLAAMAAAAAA:ADPAILTPERVRAAGEAAIAAAKAAAAAAIAAAEAALAATLAAMAAAAAA	29.29466746364813	0.09048407720463787	66.47266387939453	0.48060154914855957	10.316279411315918	14.980259895324707	6.7468695640563965
homomer-2-50-nr2-run1_result_100	0	SAAAAAAALAALEAENKKKLEELEKELKEFLEKLKKELEELKKEYEELKK:SAAAAAAALAALEAENKKKLEELEKELKEFLEKLKKELEELKKEYEELKK	1.9884941706247803	0.798809484475212	79.15203094482422	0.4948742389678955	9.393304824829102	13.394928932189941	5.411396026611328
homomer-2-50-nr2-run1_result_100	1	SPAAAAAALEALRAEREAELAALKEALAAALKALAAELAALKAAYEKALA:SPAAAAAALEALRAEREAELAALKEALAAALKALAAELAALKAAYEKALA	1.5264770305966187	0.871945439830331	76.04710388183594	0.5054636001586914	8.630963325500488	12.866344451904297	5.767393112182617
homomer-2-50-nr2-run1_result_100	2	SKEEAEAELEKLKAELEAERKKFEEELKKKEEKLKEELEKLLEEAEKLLK:SKEEAEAELEKLKAELEAERKKFEEELKKKEEKLKEELEKLLEEAEKLLK	1.256880339811707	0.903817336526252	81.18305206298828	0.4692637324333191	9.414132118225098	13.738248825073242	5.954864025115967
homomer-2-50-nr2-run1_result_100	3	SAAEAAAALAALRAELRAEREAALAALREALAALAEALAALRAEAERALK:SAAEAAAALAALRAELRAEREAALAALREALAALAEALAALRAEAERALK	1.5981480051241872	0.8646498170129543	72.27603149414062	0.5538194179534912	7.571574687957764	11.246858596801758	4.848571300506592
homomer-2-50-nr2-run1_result_100	4	SPAAAAAALAALEARLAAELAALREALAAERAALAAERAAALAAAAAALA:SPAAAAAALAALEARLAAELAALREALAAERAALAAERAAALAAAAAALA	1.426699914941344	0.8772389822158674	83.39966583251953	0.5423485040664673	8.337911605834961	13.2653226852417	6.014036655426025
homomer-2-50-nr2-run1_result_100	5	SKEEAEKKLEELKKKLKEELEELKKKLEEEKKKLEEELKELKEKIEKLLS:SKEEAEKKLEELKKKLKEELEELKKKLEEEKKKLEEELKELKEKIEKLLS	1.3258817249550232	0.8905981976228715	86.63683319091797	0.43839937448501587	11.671072006225586	18.662870407104492	9.375194549560547
homomer-2-50-nr2-run1_result_100	6	SAAAAEARLAALRAELEARLAALLAAAAAAAAALAAAAAALAAAAAAALA:SAAAAEARLAALRAELEARLAALLAAAAAAAAALAAAAAALAAAAAAALA	2.237891150887043	0.7375075417035917	70.59141540527344	0.568627119064331	7.267228126525879	10.934416770935059	4.7937211990356445
homomer-2-50-nr2-run1_result_100	7	SPEAAKAELERLRAEFEKKLKELLEKLEKEKKELEKKLKELLEKIKKLLE:SPEAAKAELERLRAEFEKKLKELLEKLEKEKKELEKKLKELLEKIKKLLE	1.2798891572263067	0.9016733191733919	82.58226013183594	0.47846439480781555	9.468076705932617	13.270750999450684	6.05560302734375
homomer-2-50-nr2-run1_result_100	8	SPEEAKKELEKLKEEYEKKLEELKKKLEEFLKKLEKELEELKKKYKELLE:SPEEAKKELEKLKEEYEKKLEELKKKLEEFLKKLEKELEELKKKYKELLE	30.236639988359762	0.09162883176598291	82.7402114868164	0.5004646182060242	8.853854179382324	12.429409980773926	5.110958099365234
homomer-2-50-nr2-run1_result_100	9	SPEEAAAALAALEARLAAEKAELEARLAEERARLEAELAALRAEAAAALA:SPEEAAAALAALEARLAAEKAELEARLAEERARLEAELAALRAEAAAALA	1.166862355649297	0.9127555738617835	85.533447265625	0.5285710692405701	8.754914283752441	13.828520774841309	5.459712028503418
homomer-2-50-nr2-run1_result_100	10	SPAAAEARLAALRAELEARLAALEEELARRLEELRRELERLRAEAERLRA:SPAAAEARLAALRAELEARLAALEEELARRLEELRRELERLRAEAERLRA	1.3826669160408722	0.8926825349266673	85.54788970947266	0.5200364589691162	8.554059028625488	13.166297912597656	5.711871147155762
homomer-2-50-nr2-run1_result_100	11	SPAAAAAALAALAAARDAAAAAAAAALAAERARLEAELAELRARAEALLK:SPAAAAAALAALAAARDAAAAAAAAALAAERARLEAELAELRARAEALLK	1.7327477618458071	0.8340354805562404	71.27803039550781	0.5216387510299683	8.342303276062012	12.888858795166016	4.668345928192139
homomer-2-50-nr2-run1_result_100	12	SEEEAKKELEELKAKYEEEKKKLLEKLKEEKEELEKELEKLKEEYEKLLK:SEEEAKKELEELKAKYEEEKKKLLEKLKEEKEELEKELEKLKEEYEKLLK	30.010258857132026	0.0847856376507916	76.93453216552734	0.41918960213661194	12.174324989318848	19.172378540039062	9.781594276428223
homomer-2-50-nr2-run1_result_100	13	SKEEAEEELKKLEEKYKEEKEKLLEELKKFLEELEKKLKELKEEAEKLLK:SKEEAEEELKKLEEKYKEEKEKLLEELKKFLEELEKKLKELKEEAEKLLK	1.2515020259886311	0.9078364713492942	83.00904083251953	0.478902131319046	9.259703636169434	13.488850593566895	6.385379314422607
homomer-2-50-nr2-run1_result_100	14	SAAAAEAKLAALKAELEAELAKLKEELEKEKKELEKELEKLKKEYEEKLK:SAAAAEAKLAALKAELEAELAKLKEELEKEKKELEKELEKLKKEYEEKLK	1.0736521069515494	0.9300324772375714	81.73944091796875	0.48796626925468445	9.113542556762695	13.599205017089844	6.791444301605225
homomer-2-50-nr2-run1_result_100	15	SPAEAKAELEALRKELEKELEELKKELEKKEKELKEELEKLKEEYEKIKK:SPAEAKAELEALRKELEKELEELKKELEKKEKELKEELEKLKEEYEKIKK	1.186200593535883	0.9143525085321198	82.8079605102539	0.46938884258270264	10.388285636901855	15.706527709960938	8.108244895935059
homomer-2-50-nr2-run1_result_100	16	SPAAAAAELAALRAELEAERARREEELRRRLEELEKELRELLEKAKKLLE:SPAAAAAELAALRAELEAERARREEELRRRLEELEKELRELLEKAKKLLE	2.458273684110406	0.7447988202889064	83.79519653320312	0.4669082760810852	10.41247272491455	16.399444580078125	8.376710891723633
homomer-2-50-nr2-run1_result_100	17	SPAAAEAALEALRAELEAERQALEAELAEALAKLKEELEKLKKEFEELKK:SPAAAEAALEALRAELEAERQALEAELAEALAKLKEELEKLKKEFEELKK	1.3978019945274787	0.8880635223841858	74.11746978759766	0.5081117153167725	8.82890510559082	12.949134826660156	6.101822853088379
homomer-2-50-nr2-run1_result_100	18	SKEEAEKKLEELKKELEEKLKKLLEELKKFLEELKEELEKLLEEYKKLLE:SKEEAEKKLEELKKELEEKLKKLLEELKKFLEELKEELEKLLEEYKKLLE	30.246286638594928	0.09113615678348391	71.5809326171875	0.4324339032173157	10.699454307556152	16.09492301940918	7.961275577545166
homomer-2-50-nr2-run1_result_100	19	SPAAAAAALAALEARLAAERAAREAALAAERAERAAAEAAAAAAAAALLA:SPAAAAAALAALEARLAAERAAREAALAAERAERAAAEAAAAAAAAALLA	2.241425364708295	0.769480874581911	86.05140686035156	0.5035245418548584	10.214487075805664	17.421693801879883	7.6694254875183105
homomer-2-50-nr2-run1_result_100	20	SLEEAEKKLEELKEEYEKKFKEFEEKLKKFLEELKKEIEELKEKYEKLLK:SLEEAEKKLEELKEEYEKKFKEFEEKLKKFLEELKKEIEELKEKYEKLLK	1.3278536759063844	0.8973532362576779	82.7998046875	0.4317515790462494	11.01439094543457	16.513931274414062	7.109116554260254
homomer-2-50-nr2-run1_result_100	21	SLAEALARLEALRAELEREREAFEEELAKEKKELEEKLAKLKEEAAKLKA:SLAEALARLEALRAELEREREAFEEELAKEKKELEEKLAKLKEEAAKLKA	3.1440869694911457	0.6109825074324593	89.53646087646484	0.40470755100250244	13.495940208435059	22.176368713378906	11.153372764587402
homomer-2-50-nr2-run1_result_100	22	SKEEAEKKLKELKEKYEKEKKEKEEKYAKEKKELEKELAALKEKAAALLA:SKEEAEKKLKELKEKYEKEKKEKEEKYAKEKKELEKELAALKEKAAALLA	2.0708663802753033	0.8126670086605158	79.48978424072266	0.4394775331020355	10.908507347106934	15.626506805419922	6.699605941772461
homomer-2-50-nr2-run1_result_100	23	SKKEAEEKLKELKEKYEKELEELKEELEKKEKELEEKLKKLKEEYEKLKK:SKKEAEEKLKELKEKYEKELEELKEELEKKEKELEEKLKKLKEEYEKLKK	1.5711853888783165	0.8664747252332746	76.51105499267578	0.42851728200912476	11.370649337768555	17.153675079345703	8.661035537719727
homomer-2-50-nr2-run1_result_100	24	SPEEAEARLAAERARYEAERRRLLEELEEFLKKLKEELEKLLKEYEELLK:SPEEAEARLAAERARYEAERRRLLEELEEFLKKLKEELEKLLKEYEELLK	1.518182700928671	0.8749630074229117	87.27690887451172	0.5821555256843567	6.774769306182861	8.920310020446777	3.4471240043640137
homomer-2-50-nr2-run1_result_100	25	SPEAAKAELEALKAKYEKEKKELEEKLKEEKEKLEKELKELLEKFEKLLK:SPEAAKAELEALKAKYEKEKKELEEKLKEEKEKLEKELKELLEKFEKLLK	1.1510984958425436	0.9404935680404402	82.42047882080078	0.46367254853248596	10.451854705810547	15.139589309692383	5.5890302658081055
homomer-2-50-nr2-run1_result_100	26	SLEEAEKKLEELKEELEKEKKELEEKLKEEKEKLEKELEKLKEEAEKLKK:SLEEAEKKLEELKEELEKEKKELEEKLKEEKEKLEKELEKLKEEAEKLKK	29.728178553151032	0.0812422747522265	79.32763671875	0.44869789481163025	10.72520637512207	16.36075782775879	8.66218376159668
homomer-2-50-nr2-run1_result_100	27	SPAEAEARLEALRAELEAERARREAELAEALARLAAALAALLAAAAAALA:SPAEAEARLEALRAELEAERARREAELAEALARLAAALAALLAAAAAALA	2.4130490358962025	0.7563143586849168	78.62760925292969	0.5295629501342773	8.288355827331543	12.932339668273926	4.98142671585083
homomer-2-50-nr2-run1_result_100	28	SAEEAAAEKEALKARLEKEKKEKEEELKEFLEKLKKELEELKKEYEELLA:SAEEAAAEKEALKARLEKEKKEKEEELKEFLEKLKKELEELKKEYEELLA	18.280034214053426	0.11809368524313024	81.82904052734375	0.4143417775630951	13.275604248046875	21.76584243774414	8.82789134979248
homomer-2-50-nr2-run1_result_100	29	SPAAAQAALEALRAELEAERAALLAALAAAAAALAAALAALKAAAAAAAA:SPAAAQAALEALRAELEAERAALLAALAAAAAALAAALAALKAAAAAAAA	1.7422869157290348	0.8407141338504874	71.26307678222656	0.5348780155181885	7.737504482269287	11.801199913024902	5.704869747161865
homomer-2-50-nr2-run1_result_100	30	SKEEAEKKLEELKKEYEEKLKELKEKLEKFLKELEEELKKLLEEYEKLLK:SKEEAEKKLEELKKEYEEKLKELKEKLEKFLKELEEELKKLLEEYEKLLK	30.000485509940997	0.08986301408970325	85.2343521118164	0.6079801321029663	6.98275899887085	9.352690696716309	2.4258673191070557
homomer-2-50-nr2-run1_result_100	31	SPEEAKEKLEKLKKELKEEKEKEKKKLEEFLKKLKEKLEKLLEEYEKLLK:SPEEAKEKLEKLKKELKEEKEKEKKKLEEFLKKLKEKLEKLLEEYEKLLK	30.99333891703657	0.0413756835464778	87.67591857910156	0.4263075590133667	12.238430976867676	19.402484893798828	10.007242202758789
homomer-2-50-nr2-run1_result_101	0	MIKASKDKKHLTVTISSSSDEELRKWIEDKLASLPSNIKVTIIYLESPEE:MIKASKDKKHLTVTISSSSDEELRKWIEDKLASLPSNIKVTIIYLESPEE	14.527355171385876	0.20146884470952514	63.90883255004883	0.4936601221561432	10.691978454589844	11.483119010925293	1.6772936582565308
homomer-2-50-nr2-run1_result_101	1	MIEASEDKKKLKITISESADEELKERIKAFTASLPEDIEVEIIEEEEPEE:MIEASEDKKKLKITISESADEELKERIKAFTASLPEDIEVEIIEEEEPEE	5.672614524014298	0.5499104478552229	75.38236999511719	0.5873990654945374	8.754398345947266	9.715360641479492	1.687347173690796
homomer-2-50-nr2-run1_result_101	2	MIEQSEDGKKLTITLSSSLNEELKEKILKFTESLPEDIEVEIIFEEEEEE:MIEQSEDGKKLTITLSSSLNEELKEKILKFTESLPEDIEVEIIFEEEEEE	2.134572908963897	0.8918041905927369	85.10968780517578	0.6886303424835205	5.726006031036377	6.591518878936768	1.4823172092437744
homomer-2-50-nr2-run1_result_101	3	MIEGSPDGKTLTVTISSSLSEELKEWILKTLASLPSNIKVEVIYEEEEEE:MIEGSPDGKTLTVTISSSLSEELKEWILKTLASLPSNIKVEVIYEEEEEE	1.87676943889121	0.9053674313774465	79.83113861083984	0.633953332901001	6.820864677429199	8.033103942871094	2.248321533203125
homomer-2-50-nr2-run1_result_101	4	MIEASEDGKKLTVTISSSANEELKELILKFLENLPKDIEVEVIFLEDPEE:MIEASEDGKKLTVTISSSANEELKELILKFLENLPKDIEVEVIFLEDPEE	2.056668104194163	0.8658232625328287	78.16706085205078	0.5779494047164917	7.237844467163086	8.984758377075195	3.417743682861328
homomer-2-50-nr2-run1_result_101	5	MIEQSPDGKKLTVTISSSSNEETINTIKKFLSSLPSNIEVEIIILEDEEE:MIEQSPDGKKLTVTISSSSNEETINTIKKFLSSLPSNIEVEIIILEDEEE	14.377546001366808	0.09623106404214289	73.1795654296875	0.4762754440307617	9.902259826660156	13.709964752197266	6.210354804992676
homomer-2-50-nr2-run1_result_101	6	MIEASPDKKKLTITISSSADQELIDWIKKTVASLPSDIEVEIILLEEPEE:MIEASPDKKKLTITISSSADQELIDWIKKTVASLPSDIEVEIILLEEPEE	4.825985125899163	0.6388630344230235	66.4562759399414	0.508613646030426	10.802968978881836	12.642491340637207	2.5870418548583984
homomer-2-50-nr2-run1_result_101	7	MIEQSKDKKTLKVTISSSLDEETINTIKNFLNSLPSNIKVEIELLELPEE:MIEQSKDKKTLKVTISSSLDEETINTIKNFLNSLPSNIKVEIELLELPEE	1.564362849595811	0.870624651273807	80.41380310058594	0.620168924331665	6.951368808746338	8.305286407470703	1.8987090587615967
homomer-2-50-nr2-run1_result_101	8	MIEGSPDGKHLTVTISASXNQETRDWIRATLAALPSDIAVTVTLLEAPAA:MIEGSPDGKHLTVTISASXNQETRDWIRATLAALPSDIAVTVTLLEAPAA	13.689141285156786	0.24454547959860584	56.539608001708984	0.38586026430130005	12.760512351989746	18.338172912597656	9.24034309387207
homomer-2-50-nr2-run1_result_101	9	MIEASKDKKKLTVTISSSADEELKNWILNFLNSLPSNIEVEVIFLEDEEE:MIEASKDKKKLTVTISSSADEELKNWILNFLNSLPSNIEVEVIFLEDEEE	2.964952989139055	0.7723052079199743	69.09599304199219	0.5394279956817627	9.758594512939453	11.446353912353516	2.8534998893737793
homomer-2-50-nr2-run1_result_101	10	MIEGSEDKKLLKVTISSSINEELKKWIENFLNNLPSNIKVEIIYLEEEEE:MIEGSEDKKLLKVTISSSINEELKKWIENFLNNLPSNIKVEIIYLEEEEE	6.940494411823097	0.5399494502178126	72.03618621826172	0.531884491443634	10.038519859313965	11.366643905639648	2.490861415863037
homomer-2-50-nr2-run1_result_101	11	MITASPDKTTLTVTISSSASQELIDTINEFLASLPDNINVVVNLLEDPEA:MITASPDKTTLTVTISSSASQELIDTINEFLASLPDNINVVVNLLEDPEA	2.7724356334390317	0.7334177134232633	70.03199005126953	0.554043173789978	9.242955207824707	10.651833534240723	2.9066715240478516
homomer-2-50-nr2-run1_result_101	12	MIEASPDGKKLKVTISSSANEELKETIRAFTAALPDDIEVEIEELESPAL:MIEASPDGKKLKVTISSSANEELKETIRAFTAALPDDIEVEIEELESPAL	2.56218732156733	0.7281706427585968	70.30086517333984	0.48262956738471985	9.554835319519043	12.54198932647705	4.952271938323975
homomer-2-50-nr2-run1_result_101	13	MIKGSKDGKTLTVTIHSSLSEELIEWIRKTLESLPSDIKVNIIILEEEEE:MIKGSKDGKTLTVTIHSSLSEELIEWIRKTLESLPSDIKVNIIILEEEEE	1.6873451307469294	0.9203439529815738	80.4941177368164	0.6443147659301758	6.766331195831299	8.002718925476074	2.0029678344726562
homomer-2-50-nr2-run1_result_101	14	MIRASADGKHLTVTISSSASQELIDRINEFLASLPSDIAVTVILEEEEEE:MIRASADGKHLTVTISSSASQELIDRINEFLASLPSDIAVTVILEEEEEE	2.910277521570834	0.6969016557609689	74.05944061279297	0.6089711785316467	7.9307403564453125	9.323533058166504	2.525247573852539
homomer-2-50-nr2-run1_result_101	15	MIEGSKDKKKLKVTLSSSLDEETIEKIKEFLKNLPKDIEVEIIIEEEPEK:MIEGSKDKKKLKVTLSSSLDEETIEKIKEFLKNLPKDIEVEIIIEEEPEK	7.103243310539188	0.569252295528426	73.59746551513672	0.549562394618988	9.435076713562012	10.633227348327637	2.178462028503418
homomer-2-50-nr2-run1_result_101	16	MIEQSPDKKTLTVTISSSLDEELIELIKKFLESLPSNIKVNIIILPEPLE:MIEQSPDKKTLTVTISSSLDEELIELIKKFLESLPSNIKVNIIILPEPLE	5.115258370637243	0.5627500730494733	70.9217529296875	0.5267394781112671	9.876105308532715	11.168678283691406	2.4754881858825684
homomer-2-50-nr2-run1_result_101	17	MIIQSPDKKTLTVTIHSSLDEETKELIKKFLANLPKNIKVKIIYLEEPEE:MIIQSPDKKTLTVTIHSSLDEETKELIKKFLANLPKNIKVKIIYLEEPEE	14.438325311218602	0.09449716130629734	66.99188995361328	0.4451117515563965	10.963798522949219	15.249056816101074	6.948033332824707
homomer-2-50-nr2-run1_result_101	18	MIKGSSDKKTITVTISESLDEELKETIKKFLENLPSNIKVNIIEEKEKEE:MIKGSSDKKTITVTISESLDEELKETIKKFLENLPSNIKVNIIEEKEKEE	6.808012090977972	0.5348434537659148	75.76210021972656	0.6026519536972046	9.115216255187988	10.033968925476074	1.1608752012252808
homomer-2-50-nr2-run1_result_101	19	MIEQSEDKKTLTVTISSSADEELKEWIRKTLASLPKDIKVNIIEEKEPEE:MIEQSEDKKTLTVTISSSADEELKEWIRKTLASLPKDIKVNIIEEKEPEE	4.506073255119063	0.6394199812435234	66.64957427978516	0.5025725364685059	10.504448890686035	12.126169204711914	3.2757225036621094
homomer-2-50-nr2-run1_result_101	20	MIIASKDKKTLTVTISSSADEELINLIKEFLENLPKDIKVNIIIEEDEEP:MIIASKDKKTLTVTISSSADEELINLIKEFLENLPKDIKVNIIIEEDEEP	2.8248565173348212	0.7230819749337822	67.48100280761719	0.5463595390319824	9.916726112365723	11.581605911254883	2.8830981254577637
homomer-2-50-nr2-run1_result_101	21	MIKQSKDKKELTVTIHSSADEETKKWIEEFLKNLPSNIKVKIIYLEEEEE:MIKQSKDKKELTVTIHSSADEETKKWIEEFLKNLPSNIKVKIIYLEEEEE	5.134164451757827	0.5170063340829407	55.52989196777344	0.4164280891418457	12.770376205444336	14.737344741821289	3.4218339920043945
homomer-2-50-nr2-run1_result_101	22	MIKESKDKKKLTVEISSSVSEEMKKLIEEFLKNLPKNIEVEIIILKKKEK:MIKESKDKKKLTVEISSSVSEEMKKLIEEFLKNLPKNIEVEIIILKKKEK	8.391799104659023	0.23375336602768776	54.71628189086914	0.44558438658714294	13.49503231048584	15.014716148376465	1.469107747077942
homomer-2-50-nr2-run1_result_101	23	MIEQSPDKKTLTVTISSSADEETKEWIEKALASLPKDIKVEIIYLKEKKK:MIEQSPDKKTLTVTISSSADEETKEWIEKALASLPKDIKVEIIYLKEKKK	1.9221959777496251	0.8672104425341541	83.98588562011719	0.6711176633834839	6.079030513763428	6.903763771057129	1.6668100357055664
homomer-2-50-nr2-run1_result_101	24	MIIASEDKKHLTVTIHESANEELIELIKNFLNNLPSNIKVTVILLKKPEE:MIIASEDKKHLTVTIHESANEELIELIKNFLNNLPSNIKVTVILLKKPEE	3.427850954288761	0.6771864607048897	76.01946258544922	0.6538552045822144	7.688228130340576	8.658522605895996	1.8474230766296387
homomer-2-50-nr2-run1_result_101	25	MIEASPDKKELTVTISSSLNEELKKKILEFLKSLPKNIKVKVIYLEEEEE:MIEASPDKKELTVTISSSLNEELKKKILEFLKSLPKNIKVKVIYLEEEEE	2.0126049749996096	0.9207902329491826	83.1463851928711	0.6677224636077881	6.263126373291016	7.243206024169922	1.8229479789733887
homomer-2-50-nr2-run1_result_101	26	MIEQSKDGKTLTVTISDSANEELINKIREFLANLPSNIKVNIILLKSEEE:MIEQSKDGKTLTVTISDSANEELINKIREFLANLPSNIKVNIILLKSEEE	13.853824291473428	0.12014361989375408	73.8355712890625	0.3890477120876312	13.753162384033203	21.751758575439453	14.35446548461914
homomer-2-50-nr2-run1_result_101	27	MIRQSKDKKKLTVTISESADEETIELIREFLESLPSNIEVEVILLEEEEE:MIRQSKDKKKLTVTISESADEETIELIREFLESLPSNIEVEVILLEEEEE	2.26188648512869	0.886414891545329	80.2100830078125	0.6235460042953491	7.0871100425720215	8.391843795776367	2.1722819805145264
homomer-2-50-nr2-run1_result_101	28	MIEASPDGKLLKVTISASASEELIAWIRAALAALPPDIAVEIELLESEEE:MIEASPDGKLLKVTISASASEELIAWIRAALAALPPDIAVEIELLESEEE	2.375353321980226	0.8894801805273566	83.64659881591797	0.6715129613876343	5.943792819976807	6.820456027984619	1.7753314971923828
homomer-2-50-nr2-run1_result_101	29	MIKASKDKKELTVTISSSSNEELKNTIKKFLESLPENIKVKIIEEESEEE:MIKASKDKKELTVTISSSSNEELKNTIKKFLESLPENIKVKIIEEESEEE	2.927465745059979	0.7157656435359036	62.174072265625	0.4318794310092926	12.108773231506348	14.379547119140625	3.563469886779785
homomer-2-50-nr2-run1_result_101	30	MIKQSKDKKTLTVTISDSLDEETIKTIEEFLKNLPSDIKVIIIKEKSKKK:MIKQSKDKKTLTVTISDSLDEETIKTIEEFLKNLPSDIKVIIIKEKSKKK	1.8748210016262716	0.8739025681992252	79.02710723876953	0.6175843477249146	7.368627071380615	8.53639030456543	1.8911676406860352
homomer-2-50-nr2-run1_result_101	31	MIEQSPDGKKLTVTISSSADEETKKWILEKLASLPDNIEVEVIFLESEEE:MIEQSPDGKKLTVTISSSADEETKKWILEKLASLPDNIEVEVIFLESEEE	16.12336404138371	0.07980173896342035	80.99307250976562	0.37880975008010864	14.95851993560791	24.39866065979004	16.89969253540039
homomer-2-50-nr2-run1_result_102	0	YDKEEVEKKIEELKKEKEELIEEFEKKLEELRKELERRLAELRREVERLL:YDKEEVEKKIEELKKEKEELIEEFEKKLEELRKELERRLAELRREVERLL	3.22371087788285	0.6417133573124773	89.2272720336914	0.39932119846343994	13.008461952209473	20.585735321044922	10.922826766967773
homomer-2-50-nr2-run1_result_102	1	FDKEEVEKKIEELKKKIEELKKKYEEEKEKLKKELEKLLEELEKLIKELL:FDKEEVEKKIEELKKKIEELKKKYEEEKEKLKKELEKLLEELEKLIKELL	29.06680229436492	0.08587920398734099	64.20703125	0.352500319480896	14.437249183654785	20.924758911132812	12.591365814208984
homomer-2-50-nr2-run1_result_102	2	FDLAKVAAQLAALEKKTAELKEKFEKEKEELEKKLKKLLEELLKLVEKLL:FDLAKVAAQLAALEKKTAELKEKFEKEKEELEKKLKKLLEELLKLVEKLL	1.5230830145765748	0.8755644833773708	69.48636627197266	0.3715873956680298	13.3345308303833	17.337566375732422	8.85328483581543
homomer-2-50-nr2-run1_result_102	3	FDKEEVEKKIEELKKKIEELKKEFEKEKEEFEKELEELLKKLLELVKKLL:FDKEEVEKKIEELKKKIEELKKEFEKEKEEFEKELEELLKKLLELVKKLL	23.78748742795079	0.05809979851800552	64.45958709716797	0.39718693494796753	11.956496238708496	16.49536895751953	7.826643943786621
homomer-2-50-nr2-run1_result_102	4	FDLAAVEAELAALRAELAALRAEAEAAKAKAAEALAKALAELLELVAKLL:FDLAAVEAELAALRAELAALRAEAEAAKAKAAEALAKALAELLELVAKLL	1.4107645365248758	0.883130649593613	68.5252914428711	0.4164499044418335	11.558745384216309	16.028236389160156	6.638104438781738
homomer-2-50-nr2-run1_result_102	5	FDKAKVEKEIAELKAEIAKLKEEAEKERAELEKRLAELLAELLRLVEELL:FDKAKVEKEIAELKAEIAKLKEEAEKERAELEKRLAELLAELLRLVEELL	2.0348600131389567	0.8136477603264142	85.3289794921875	0.5999131202697754	7.068485736846924	8.855483055114746	2.0591182708740234
homomer-2-50-nr2-run1_result_102	6	FNLEKVEEEIKKLKEELEKLKKEFEEKLKKLEEELEKLFKELEEEIKKLI:FNLEKVEEEIKKLKEELEKLKKEFEEKLKKLEEELEKLFKELEEEIKKLI	2.178226238277739	0.7763730681696448	82.95655822753906	0.4057600498199463	12.529821395874023	18.73297691345215	9.546510696411133
homomer-2-50-nr2-run1_result_102	7	FNEEEVKAKIEALKKELEKLKEEYEKEKEELEKKLKELLEKLKELIEKLL:FNEEEVKAKIEALKKELEKLKEEYEKEKEELEKKLKELLEKLKELIEKLL	30.30234957252417	0.07842981685038777	79.11014556884766	0.3866592347621918	13.322418212890625	20.049434661865234	11.300430297851562
homomer-2-50-nr2-run1_result_102	8	FDLEKVKKEIEELKKEIEELKEKYEKEKEEFLKKLKELLEELKKKIEELL:FDLEKVKKEIEELKKEIEELKEKYEKEKEEFLKKLKELLEELKKKIEELL	18.706155111773437	0.07270729632011445	53.37385940551758	0.2915903925895691	15.83377742767334	21.220083236694336	12.093103408813477
homomer-2-50-nr2-run1_result_102	9	PDLAAVAAELAAARAEAAAARAEAERRRAEFEAALAEALAALLAEVARLL:PDLAAVAAELAAARAEAAAARAEAERRRAEFEAALAEALAALLAEVARLL	1.3030647735130385	0.9133647102934489	82.80208587646484	0.5669819116592407	7.633115291595459	10.882393836975098	4.327588081359863
homomer-2-50-nr2-run1_result_102	10	MDKEEVEKKIAELKKELEKLKEEFEKKEEELKEELEKFLKELLEKIKKLL:MDKEEVEKKIAELKKELEKLKEEFEKKEEELKEELEKFLKELLEKIKKLL	1.5096006165150808	0.8867618553027451	79.8243179321289	0.434042751789093	10.473209381103516	14.482600212097168	6.172836780548096
homomer-2-50-nr2-run1_result_102	11	FDLEKVEKKIKELEEEKEKLKKEFEEKLKKFKEELEKFLKELKEKVEKLL:FDLEKVEKKIKELEEEKEKLKKEFEEKLKKFKEELEKFLKELKEKVEKLL	1.7360788447405793	0.8456374350357742	79.8590087890625	0.42363932728767395	11.496353149414062	15.51060676574707	6.528573989868164
homomer-2-50-nr2-run1_result_102	12	PDLAEVAALLAALRAERERERERAERERRELEERLAELLARLAALVEELL:PDLAEVAALLAALRAERERERERAERERRELEERLAELLARLAALVEELL	2.056625684768429	0.7979509785938107	91.07875061035156	0.4531421363353729	11.698086738586426	18.179359436035156	8.012138366699219
homomer-2-50-nr2-run1_result_102	13	FNKEEVEKKIEELKKEKEELEKKAEEEKKKLEEELKKLLEELEKKVKEII:FNKEEVEKKIEELKKEKEELEKKAEEEKKKLEEELKKLLEELEKKVKEII	1.506640332049514	0.8777166844842093	84.71400451660156	0.4260357916355133	11.870590209960938	18.103620529174805	8.687917709350586
homomer-2-50-nr2-run1_result_102	14	FDLAAVEAEIAALRAEREEERRRAEEALARFKEELEKFLAELKALVEKLL:FDLAAVEAEIAALRAEREEERRRAEEALARFKEELEKFLAELKALVEKLL	2.530414045977968	0.7059438412238712	84.02667999267578	0.48476311564445496	10.19416332244873	13.867044448852539	4.466274261474609
homomer-2-50-nr2-run1_result_102	15	FDKEEVEAKLKELEKEKEELEREFEERLRQLEEELARRLAELLALVERLL:FDKEEVEAKLKELEKEKEELEREFEERLRQLEEELARRLAELLALVERLL	1.6429513046750603	0.8494522886886332	77.49388885498047	0.47456109523773193	9.840887069702148	14.48013687133789	6.6178483963012695
homomer-2-50-nr2-run1_result_102	16	FNLEEVEKKIKELKEEKEKLIKEFEEEKAKLEEELAKALAALAAKVAELL:FNLEEVEKKIKELKEEKEKLIKEFEEEKAKLEEELAKALAALAAKVAELL	2.690155814441086	0.7127333045185441	80.8213119506836	0.4161471724510193	12.690722465515137	19.646100997924805	9.427653312683105
homomer-2-50-nr2-run1_result_102	17	PDLEKYKKEIEELKKELKELKEEFEKKEKEFKEKLEKFLAELEKKVKELL:PDLEKYKKEIEELKKELKELKEEFEKKEKEFKEKLEKFLAELEKKVKELL	29.175610850726287	0.08949094217961688	59.02422332763672	0.3641551434993744	13.165553092956543	17.583253860473633	9.564017295837402
homomer-2-50-nr2-run1_result_102	18	FNKEEVEKKIEELLKEKEELEKEFKKFLEEFLEKLKKFLEELLELVKKLI:FNKEEVEKKIEELLKEKEELEKEFKKFLEEFLEKLKKFLEELLELVKKLI	2.0171940803183785	0.8158815859357215	81.86021423339844	0.48470091819763184	9.237743377685547	12.197969436645508	4.642609119415283
homomer-2-50-nr2-run1_result_102	19	FDLEEVEALIEELRRKLEELKREAEKAKEELEKKLKELLEKLLKLVKELI:FDLEEVEALIEELRRKLEELKREAEKAKEELEKKLKELLEKLLKLVKELI	1.9906569303003816	0.7926957903428195	71.22981262207031	0.3564530611038208	13.997990608215332	20.19532012939453	11.798315048217773
homomer-2-50-nr2-run1_result_102	20	MDLEEIEKKIKELEEKIKELKEKYEEEKKKFEEELAKLLAELLAKIAELL:MDLEEIEKKIKELEEKIKELKEKYEEEKKKFEEELAKLLAELLAKIAELL	3.793375657571088	0.5422314043724681	59.14862060546875	0.3154721260070801	15.555049896240234	21.73159408569336	11.026458740234375
homomer-2-50-nr2-run1_result_102	21	YDLEKVEKEIKELKEELEKLKKEYEKKLEELKKELEELLKKLEELVKKLL:YDLEKVEKEIKELKEELEKLKKEYEKKLEELKKELEELLKKLEELVKKLL	1.2832685127062133	0.9008350967818646	74.59294128417969	0.445647269487381	11.089930534362793	15.823253631591797	7.403534412384033
homomer-2-50-nr2-run1_result_102	22	FNEEEVKKKIEELKKEIEELKKEFEEKLEKLKKELEEFLKKLLELIKKLL:FNEEEVKKKIEELKKEIEELKKEFEEKLEKLKKELEEFLKKLLELIKKLL	1.4688096772359232	0.8807836822983397	83.02535247802734	0.46133866906166077	10.079777717590332	14.265400886535645	5.828232288360596
homomer-2-50-nr2-run1_result_102	23	FNKEEVEEKIKKLLEEKEKLKEEYEKEKKEFEEKLKKLLAELAELVKKLL:FNKEEVEEKIKKLLEEKEKLKEEYEKEKKEFEEKLKKLLAELAELVKKLL	1.5105037473670553	0.8784012580139382	59.57720947265625	0.38686859607696533	12.393145561218262	16.85593605041504	8.324041366577148
homomer-2-50-nr2-run1_result_102	24	FDKEEVEKKIKELEKEKEKLKEEFEKKLAELKEELAKLLAELAKLVEKLL:FDKEEVEKKIKELEKEKEKLKEEFEKKLAELKEELAKLLAELAKLVEKLL	1.410600564916163	0.9002514339901461	81.38776397705078	0.475178599357605	9.89353084564209	13.869332313537598	5.893850803375244
homomer-2-50-nr2-run1_result_102	25	FDKKEVEKKIEELLKEKEELKKEFEEKLAKLKEELKKLLEELLKLVEELL:FDKKEVEKKIEELLKEKEELKKEFEEKLAKLKEELKKLLEELLKLVEELL	1.6790930101433323	0.8644760414045115	82.08576202392578	0.42946165800094604	11.416223526000977	16.61040687561035	7.310493469238281
homomer-2-50-nr2-run1_result_102	26	FDEEKVKKEIEELKKKLEELKKEFEKKEEEFKEELEKLLKELEELIKKLL:FDEEKVKKEIEELKKKLEELKKEFEKKEEEFKEELEKLLKELEELIKKLL	23.37581914629129	0.06145121257947952	66.7833480834961	0.44640493392944336	9.952471733093262	13.114484786987305	6.990482330322266
homomer-2-50-nr2-run1_result_102	27	PDREEVEARLRALEEERAAERAAAAAAAAAAAAALAAALAALAALVAALL:PDREEVEARLRALEEERAAERAAAAAAAAAAAAALAAALAALAALVAALL	2.417919683521595	0.7467303942617918	79.88613891601562	0.48352086544036865	10.302531242370605	16.29752540588379	6.314260482788086
homomer-2-50-nr2-run1_result_102	28	FDLEEVERRIAELEKRLEEERAEAERERAEFEARLAEALAALAAEAAARL:FDLEEVERRIAELEKRLEEERAEAERERAEFEARLAEALAALAAEAAARL	5.582462784379825	0.49307452855471223	91.03544616699219	0.4243409037590027	12.906468391418457	20.97480010986328	10.868698120117188
homomer-2-50-nr2-run1_result_102	29	FNLEEVEKKIEELKREIEELKEEFEKEKEEFEKELKELLERLLEEIRRLL:FNLEEVEKKIEELKREIEELKEEFEKEKEEFEKELKELLERLLEEIRRLL	2.297712413906443	0.755482461883183	59.32078170776367	0.306917279958725	15.558212280273438	21.896482467651367	11.423563003540039
homomer-2-50-nr2-run1_result_102	30	FNKEEVEKKIKELKEEYEKLKEEFEEEKKKLEEELKKLLEELLELVKKLL:FNKEEVEKKIKELKEEYEKLKEEFEEEKKKLEEELKKLLEELLELVKKLL	1.5908033406438125	0.8778714669677788	80.01426696777344	0.44502347707748413	10.930429458618164	16.078319549560547	7.05425500869751
homomer-2-50-nr2-run1_result_102	31	YDLKEVEKKIKELEEEKEKLIEEFKKFLEELKKKLEELLAELLKKIKELL:YDLKEVEKKIKELEEEKEKLIEEFKKFLEELKKKLEELLAELLKKIKELL	1.433612343278213	0.8791751328385531	81.51536560058594	0.4594345688819885	9.970911026000977	13.510663032531738	5.484796524047852
homomer-2-50-nr2-run1_result_103	0	MEKELEELKKAFEKEKEELEKEYKKEKEEMEKKLAEAKKEAAEAKAKAAA:MEKELEELKKAFEKEKEELEKEYKKEKEEMEKKLAEAKKEAAEAKAKAAA	1.4983547530331882	0.8732035760059316	88.04801940917969	0.6429135799407959	5.775088787078857	6.8904571533203125	1.8930089473724365
homomer-2-50-nr2-run1_result_103	1	AAAALAALLAAHEAELAALRLELERRLAELRAELEAARREAEAALAAAAA:AAAALAALLAAHEAELAALRLELERRLAELRAELEAARREAEAALAAAAA	1.735301866421843	0.8227630711491909	75.80009460449219	0.5366379022598267	7.841056823730469	12.079530715942383	5.010617256164551
homomer-2-50-nr2-run1_result_103	2	LEEALRALLEAARREREALEAELAARLAALEAELAAAKEEAERLLEEARR:LEEALRALLEAARREREALEAELAARLAALEAELAAAKEEAERLLEEARR	0.9190784859724737	0.9434612820078767	89.1405258178711	0.49171602725982666	9.821829795837402	15.745392799377441	7.566844940185547
homomer-2-50-nr2-run1_result_103	3	LLELLKKILEEFEKEKKELKEELEKLLKELLKEKEELKAKAEALLKELLE:LLELLKKILEEFEKEKKELKEELEKLLKELLKEKEELKAKAEALLKELLE	2.297866341384483	0.7332732096571345	80.94866180419922	0.3670710325241089	14.234318733215332	21.526844024658203	11.805578231811523
homomer-2-50-nr2-run1_result_103	4	LEEEKKKLIEAFKKELEEKEKELAKLLAEKEAELEAAKAAAAKALAEAKA:LEEEKKKLIEAFKKELEEKEKELAKLLAEKEAELEAAKAAAAKALAEAKA	0.978977430873123	0.937011330046012	81.29930877685547	0.46701914072036743	10.261909484863281	15.364897727966309	5.7054009437561035
homomer-2-50-nr2-run1_result_103	5	AAAALAALLAAAAAAAAALAEELAAREKAAAAELAAAKAAAAAAAAAAAA:AAAALAALLAAAAAAAAALAEELAAREKAAAAELAAAKAAAAAAAAAAAA	1.0923892555212094	0.9245492993481199	74.75582885742188	0.5103209614753723	8.518608093261719	13.394584655761719	5.715272903442383
homomer-2-50-nr2-run1_result_103	6	ALEALRALIEAARAARAELEAALAALLAALEAELAAAKAEAEALLKEALE:ALEALRALIEAARAARAELEAALAALLAALEAELAAAKAEAEALLKEALE	1.258779225687462	0.9013993335196883	72.57866668701172	0.5003232955932617	9.163359642028809	13.909700393676758	6.128871917724609
homomer-2-50-nr2-run1_result_103	7	LEKLLEELVRRFEEEKRRREEELAALLARLQAELEAAKREAAELAARAAA:LEKLLEELVRRFEEEKRRREEELAALLARLQAELEAAKREAAELAARAAA	1.7457769032548323	0.8220272032723369	88.33011627197266	0.41561201214790344	12.372809410095215	19.442020416259766	9.405442237854004
homomer-2-50-nr2-run1_result_103	8	MEKKLEELKKEFEEKLKKLKEELEKLLEKLLKEYEEAKKEAEELLKKLKE:MEKKLEELKKEFEEKLKKLKEELEKLLEKLLKEYEEAKKEAEELLKKLKE	1.07894504229562	0.9230602303136496	79.31877899169922	0.4273463487625122	11.331334114074707	16.928518295288086	6.671982765197754
homomer-2-50-nr2-run1_result_103	9	AKKEKEELIKAFEDERKALEEKLAEERAAAEAELAAAKAAAEAALAALLA:AKKEKEELIKAFEDERKALEEKLAEERAAAEAELAAAKAAAEAALAALLA	0.7574960157782922	0.9618659190444231	80.49281311035156	0.4730290174484253	9.824543952941895	14.982932090759277	6.631528854370117
homomer-2-50-nr2-run1_result_103	10	AKKELEELKKAAEEARAKLAAELAARLAALEAELAAAKAAAAAAAAKAAE:AKKELEELKKAAEEARAKLAAELAARLAALEAELAAAKAAAAAAAAKAAE	1.1486859029130192	0.9161589534171617	77.27375030517578	0.5339339971542358	8.135812759399414	11.656600952148438	4.560982704162598
homomer-2-50-nr2-run1_result_103	11	LKAEKEALLKAAEEAKEKLAKELEKLLKELEAKLAAAKAAAAAALAAAAA:LKAEKEALLKAAEEAKEKLAKELEKLLKELEAKLAAAKAAAAAALAAAAA	1.4145879375341033	0.8747479683111803	71.06635284423828	0.4934871196746826	9.341283798217773	13.456376075744629	5.589019775390625
homomer-2-50-nr2-run1_result_103	12	LEELLKEIKEAYAEEKEKLKAAYEKELAAKEAEKEALKAEAAAAKAEAAA:LEELLKEIKEAYAEEKEKLKAAYEKELAAKEAEKEALKAEAAAAKAEAAA	0.7851064556314412	0.9576123245431079	81.75225067138672	0.5503244996070862	7.62238883972168	10.348993301391602	3.7415871620178223
homomer-2-50-nr2-run1_result_103	13	MEELLRELLERYRREKERLEEELARRLAELRAELEAARAEAARLLEELAR:MEELLRELLERYRREKERLEEELARRLAELRAELEAARAEAARLLEELAR	2.247050319354311	0.7415025374876937	91.18116760253906	0.4365525245666504	11.121163368225098	17.82182502746582	9.09550952911377
homomer-2-50-nr2-run1_result_103	14	LEKLLKEIIEKFKKELEELKKELEKKLEELKKELEEEKKKAEEKLEELKK:LEKLLKEIIEKFKKELEELKKELEKKLEELKKELEEEKKKAEEKLEELKK	1.4835992234540594	0.8646063095005604	86.85755920410156	0.4336923658847809	11.551833152770996	18.283950805664062	10.058802604675293
homomer-2-50-nr2-run1_result_103	15	LEKEKKELIEAFEKEKEELEKKLEELLAELEAEKAAAKAEAEARAKAAAA:LEKEKKELIEAFEKEKEELEKKLEELLAELEAEKAAAKAEAEARAKAAAA	2.186711554261668	0.7532397662879029	87.93462371826172	0.42863988876342773	12.273271560668945	19.936481475830078	8.402667999267578
homomer-2-50-nr2-run1_result_103	16	LERLLEELLEAHRRELEELRRRYEEELARLRAELEAARAEAEAARAEAAA:LERLLEELLEAHRRELEELRRRYEEELARLRAELEAARAEAEAARAEAAA	2.019391018408524	0.7890077606584375	88.84078979492188	0.64947110414505	5.694100856781006	7.439080238342285	2.266876697540283
homomer-2-50-nr2-run1_result_103	17	LEEELEKLKKEFEEKLKKLEEELKKELEELKKELEEAKKEAEEELKKLKE:LEEELEKLKKEFEEKLKKLEEELKKELEELKKELEEAKKEAEEELKKLKE	1.1426911508027153	0.9161762381810782	84.3984375	0.4424585998058319	11.012700080871582	17.16756820678711	8.347306251525879
homomer-2-50-nr2-run1_result_103	18	LKEELEKLKKEFEEEKKKLEEELKKKLEELKKELEEAKKEAEEKLKELLE:LKEELEKLKKEFEEEKKKLEEELKKKLEELKKELEEAKKEAEEKLKELLE	1.558225133843182	0.8628626057803723	84.0676040649414	0.4263925850391388	11.370126724243164	17.508365631103516	7.803788185119629
homomer-2-50-nr2-run1_result_103	19	LAALLAALRAAAAAERAAAAAALAALLAALRAELAAARAAAAAALAAAAA:LAALLAALRAAAAAERAAAAAALAALLAALRAELAAARAAAAAALAAAAA	1.4588491282282383	0.8688665626966383	71.79558563232422	0.5283933281898499	8.638871192932129	13.434806823730469	6.064629077911377
homomer-2-50-nr2-run1_result_103	20	LEEERKKLIEEFKKKLEELKKELEEKLAALKAELEAAKKEAEAKLEELLK:LEEERKKLIEEFKKKLEELKKELEEKLAALKAELEAAKKEAEAKLEELLK	1.8288861638432337	0.8134200945764009	77.91643524169922	0.40767961740493774	12.644393920898438	19.616865158081055	10.11026382446289
homomer-2-50-nr2-run1_result_103	21	LKELLEKLKKKFEEEKKKLEEEYKKELEELKEELEKAKKEAEEKLKELLK:LKELLEKLKKKFEEEKKKLEEEYKKELEELKEELEKAKKEAEEKLKELLK	1.5833113730368396	0.8512837372463607	81.96504974365234	0.39679965376853943	13.09473991394043	20.002391815185547	10.282093048095703
homomer-2-50-nr2-run1_result_103	22	LEKELKEIIEEFEKKLEELKKKYEEEKKEMEKKLEEEKKKAEEILKKLLE:LEKELKEIIEEFEKKLEELKKKYEEEKKEMEKKLEEEKKKAEEILKKLLE	30.24695591124242	0.07554864201362915	80.87167358398438	0.38109445571899414	13.831461906433105	21.763303756713867	13.019752502441406
homomer-2-50-nr2-run1_result_103	23	LAKLLEALRAAAEARLAELAAALAAQLAALQAELDAAKAAAAAAAAAAAA:LAKLLEALRAAAEARLAELAAALAAQLAALQAELDAAKAAAAAAAAAAAA	1.1656297170724077	0.9123190684674728	71.78192901611328	0.5154252052307129	8.747827529907227	13.046406745910645	5.939911365509033
homomer-2-50-nr2-run1_result_103	24	MEELLKKLIEEFEEKLKELKEELEKLLEELKKEKEELKKEAEKKLEELEK:MEELLKKLIEEFEEKLKELKEELEKLLEELKKEKEELKKEAEKKLEELEK	1.3191424980785806	0.8959156782673142	82.9369125366211	0.4460828900337219	10.66769790649414	16.169099807739258	8.834312438964844
homomer-2-50-nr2-run1_result_103	25	LEALLAELLAAAEARLAALEAELARREAELRAELEAARRAAAAAAAAAAA:LEALLAELLAAAEARLAALEAELARREAELRAELEAARRAAAAAAAAAAA	1.055001011022533	0.9272789437489809	82.67274475097656	0.5739182233810425	7.505411624908447	11.357016563415527	4.287342548370361
homomer-2-50-nr2-run1_result_103	26	LEELLEKLIKEFEEKLKELEKELEEKLKKLEEEKEKLKKEAEEKLKELEE:LEELLEKLIKEFEEKLKELEKELEEKLKKLEEEKEKLKKEAEEKLKELEE	30.133505617547716	0.0774871496725077	82.9052734375	0.40212157368659973	13.072524070739746	21.026472091674805	12.6928071975708
homomer-2-50-nr2-run1_result_103	27	LEEKLKELIEAFEKEKEELKKKYEEEKKKLKEELERLKKEAEELLKKLLE:LEEKLKELIEAFEKEKEELKKKYEEEKKKLKEELERLKKEAEELLKKLLE	2.7660554459480475	0.6550970351217407	84.9867935180664	0.37469416856765747	13.906815528869629	21.536230087280273	12.012203216552734
homomer-2-50-nr2-run1_result_103	28	SEEEKKKLLEEFEKEKEKLEKELEELLEKLREEKERLKEEAERRLEELER:SEEEKKKLLEEFEKEKEKLEKELEELLEKLREEKERLKEEAERRLEELER	30.245006478011128	0.09185903389346572	82.96285247802734	0.47229859232902527	9.508527755737305	14.340822219848633	7.163139820098877
homomer-2-50-nr2-run1_result_103	29	AEAALAALLAAAAAERAALEAALAAERAAARAELAAARAAAAAALAAAAA:AEAALAALLAAAAAERAALEAALAAERAAARAELAAARAAAAAALAAAAA	0.9532247798362518	0.9399734902992233	81.1484375	0.536515474319458	8.386627197265625	13.497710227966309	5.697582244873047
homomer-2-50-nr2-run1_result_103	30	LAEERARLLAAAREERERLAAELEKRLAELEKRLEEEKKRAEEKEKELKA:LAEERARLLAAAREERERLAAELEKRLAELEKRLEEEKKRAEEKEKELKA	3.6580496634994946	0.5425697197693978	91.46334838867188	0.4085577726364136	14.047046661376953	23.139036178588867	14.087671279907227
homomer-2-50-nr2-run1_result_103	31	LAELLAAVLAAAAAERAARDAALAAREAAAEAELAAARAEAAAALAALAA:LAELLAAVLAAAAAERAARDAALAAREAAAEAELAAARAEAAAALAALAA	1.7829332598209382	0.815828215428886	86.98902130126953	0.518623948097229	9.230393409729004	15.042108535766602	6.664677619934082
homomer-2-50-nr2-run1_result_104	0	AAEAARLLAAYARALAALAAGLARALAEGRLPRWELVWDPEAPVPLLRAA:AAEAARLLAAYARALAALAAGLARALAEGRLPRWELVWDPEAPVPLLRAA	16.083238760958874	0.2375128536937289	55.125213623046875	0.39238959550857544	13.246760368347168	17.388498306274414	6.74608039855957
homomer-2-50-nr2-run1_result_104	1	SELKEKLKESFEENLKIIKEGLKKALESGKLPEWEIIIRPEKPIPLIIPK:SELKEKLKESFEENLKIIKEGLKKALESGKLPEWEIIIRPEKPIPLIIPK	1.4545377525818797	0.8777602010735432	86.92359161376953	0.7012370824813843	4.5308990478515625	5.411001205444336	1.925927996635437
homomer-2-50-nr2-run1_result_104	2	SALKAKLLAAFAINTAILAAGLAKALASGKLPNWKLINIPELPIPLLIPE:SALKAKLLAAFAINTAILAAGLAKALASGKLPNWKLINIPELPIPLLIPE	6.281066667026467	0.3477175687736293	53.04477310180664	0.3192043900489807	14.832812309265137	20.074216842651367	11.27769660949707
homomer-2-50-nr2-run1_result_104	3	SEEKEKLKESFKEMLEILKKGLEEALKSGKLPKWKIIIDPEKPIPMIIPE:SEEKEKLKESFKEMLEILKKGLEEALKSGKLPKWKIIIDPEKPIPMIIPE	3.2043425051338468	0.7139735543668965	78.45394897460938	0.5864429473876953	6.414416313171387	7.458817481994629	1.287142276763916
homomer-2-50-nr2-run1_result_104	4	SAEAARLLAAYARMRATLDAGLARALAEGRLPRWRLVEDPESLIPLLVPA:SAEAARLLAAYARMRATLDAGLARALAEGRLPRWRLVEDPESLIPLLVPA	8.32451028117619	0.6123480382825603	64.10423278808594	0.5664094686508179	9.873833656311035	11.494383811950684	2.451469898223877
homomer-2-50-nr2-run1_result_104	5	SKLKEKLKKSFEEAKKIMEEGLKKALESGKLPKWKLIVRPESLFPLLIAE:SKLKEKLKKSFEEAKKIMEEGLKKALESGKLPKWKLIVRPESLFPLLIAE	1.0810268624436314	0.924432235648286	85.67131042480469	0.697198212146759	4.924277305603027	5.783168792724609	1.8798656463623047
homomer-2-50-nr2-run1_result_104	6	DEWKKRLKEAYKKMKEILEKGLEEALASGKLPKWKLIVDENSPIPLLIAE:DEWKKRLKEAYKKMKEILEKGLEEALASGKLPKWKLIVDENSPIPLLIAE	0.7762880152349128	0.9582115213321878	85.0077133178711	0.6873025298118591	4.925131320953369	5.611140727996826	1.9367467164993286
homomer-2-50-nr2-run1_result_104	7	AAERARLLAAFVVNLATLLAGLAAALASGRLPKWRLVVDPLAPVPLLVAE:AAERARLLAAFVVNLATLLAGLAAALASGRLPKWRLVVDPLAPVPLLVAE	3.610535561177246	0.6536661683643592	60.696327209472656	0.41506892442703247	10.668774604797363	13.479096412658691	4.755450248718262
homomer-2-50-nr2-run1_result_104	8	SETAAKLLAAFARNLAIMTAGLAKALASGKLPEWEIVWDPEAPFPLLVAK:SETAAKLLAAFARNLAIMTAGLAKALASGKLPEWEIVWDPEAPFPLLVAK	1.151381685995537	0.9197728076045796	82.5199203491211	0.6845035552978516	4.903375148773193	5.820598602294922	2.229010581970215
homomer-2-50-nr2-run1_result_104	9	AELAERLRAAFAEAEAIRRAGLAAALASGRLPRWRLVVRPDSPVPLLVPE:AELAERLRAAFAEAEAIRRAGLAAALASGRLPRWRLVVRPDSPVPLLVPE	1.4059482237157548	0.8890546160170726	80.25391387939453	0.5324456691741943	8.947132110595703	14.169975280761719	6.34682559967041
homomer-2-50-nr2-run1_result_104	10	AALAARLREAWARAAAEAAAGLAAALAAGRLPAWELRWDPEAPWPLLRAA:AALAARLREAWARAAAEAAAGLAAALAAGRLPAWELRWDPEAPWPLLRAA	16.992194042598854	0.20022768652090261	50.55223846435547	0.35640639066696167	15.453495025634766	20.49622344970703	9.569104194641113
homomer-2-50-nr2-run1_result_104	11	AAAAAALRAAAAEARALLEAGLARALASGRLPEWELVWDPARPLPLLVPK:AAAAAALRAAAAEARALLEAGLARALASGRLPEWELVWDPARPLPLLVPK	17.59065432883421	0.10690845673928688	73.31001281738281	0.3760049045085907	14.338258743286133	22.604501724243164	12.674042701721191
homomer-2-50-nr2-run1_result_104	12	SALAARLREAYARAEARRRAGLARALASGRLPRWRLVLRPDSPVPELVAA:SALAARLREAYARAEARRRAGLARALASGRLPRWRLVLRPDSPVPELVAA	17.03178375807136	0.09469802941474739	49.15094757080078	0.3269578516483307	16.937868118286133	21.962434768676758	8.305963516235352
homomer-2-50-nr2-run1_result_104	13	SELKKKLLEGYKKMKEILEEGLKKALESGKLPEWELIVDPENPIPILIPK:SELKKKLLEGYKKMKEILEEGLKKALESGKLPEWELIVDPENPIPILIPK	0.9308878439024304	0.9414952764990093	84.71834564208984	0.6742401123046875	4.944808483123779	5.697639465332031	1.779659628868103
homomer-2-50-nr2-run1_result_104	14	SALKAALLAAAAVAAAIAAAGLAKALASGKLPQWELVWVPAAPIPLLVAK:SALKAALLAAAAVAAAIAAAGLAKALASGKLPQWELVWVPAAPIPLLVAK	15.970728273608477	0.17010836051821682	50.862396240234375	0.29856741428375244	15.43362808227539	19.095090866088867	10.516446113586426
homomer-2-50-nr2-run1_result_104	15	SELKEKLLEAYKKAKEIIEKGLKEALESGKLPEWEIIIDPESPFPLIIAK:SELKEKLLEAYKKAKEIIEKGLKEALESGKLPEWEIIIDPESPFPLIIAK	1.2343847907913532	0.9045532607718837	64.20245361328125	0.5137121677398682	9.566117286682129	11.61889934539795	4.03594970703125
homomer-2-50-nr2-run1_result_104	16	SALAARLLAATAAALARLLAGLARALAEGRLPRWRLVWDPAAPVPLLVAV:SALAARLLAATAAALARLLAGLARALAEGRLPRWRLVWDPAAPVPLLVAV	16.60083104690147	0.21734182885779663	54.73615264892578	0.3538361191749573	14.625271797180176	18.865644454956055	8.15554428100586
homomer-2-50-nr2-run1_result_104	17	SALAARLAAAFAEALAELLAGLAAALASGRLPEWEIVWDPERPIPLIRAK:SALAARLAAAFAEALAELLAGLAAALASGRLPEWEIVWDPERPIPLIRAK	1.3944016953101521	0.891108886109355	88.23167419433594	0.7620291113853455	3.9453327655792236	4.631309509277344	1.7393229007720947
homomer-2-50-nr2-run1_result_104	18	SAEKAKLLAGFAKALAIMLAGLAKALASGKLPEWEIIVDPDNLIPLIIAK:SAEKAKLLAGFAKALAIMLAGLAKALASGKLPEWEIIVDPDNLIPLIIAK	7.544340773554463	0.5840174870905037	61.02861022949219	0.4898652136325836	10.177483558654785	12.352873802185059	5.007841110229492
homomer-2-50-nr2-run1_result_104	19	SAEAARLLAAFAEALATLLAGLARALAAGRLPRWELVERPDAPVPLLVAR:SAEAARLLAAFAEALATLLAGLARALAAGRLPRWELVERPDAPVPLLVAR	17.383063253311427	0.2350758604982229	62.484519958496094	0.4305384159088135	11.52933120727539	16.0506591796875	6.174319267272949
homomer-2-50-nr2-run1_result_104	20	SELAERLKEGFAIALAILLAGLAKALASGKLPEWELIEIPELPVPLLIAK:SELAERLKEGFAIALAILLAGLAKALASGKLPEWELIEIPELPVPLLIAK	6.177796351377283	0.3142392108209857	54.068904876708984	0.31853219866752625	14.886427879333496	21.071041107177734	12.3118257522583
homomer-2-50-nr2-run1_result_104	21	SAEAARLLAAYARALATLAAGLARALAEGRLPEWELVWDPEAPLPLLVAK:SAEAARLLAAYARALATLAAGLARALAEGRLPEWELVWDPEAPLPLLVAK	5.076900847695643	0.42699632525079617	57.43605422973633	0.36545661091804504	14.025927543640137	20.334903717041016	10.62076187133789
homomer-2-50-nr2-run1_result_104	22	AEEAERLRAAYAEMLAELEAGLAAALASGRLPRWRLVWDPESPVPRLVAE:AEEAERLRAAYAEMLAELEAGLAAALASGRLPRWRLVWDPESPVPRLVAE	15.240845430280835	0.10759161239806633	73.36872100830078	0.5462676286697388	8.410547256469727	11.624398231506348	3.5871357917785645
homomer-2-50-nr2-run1_result_104	23	SATKAALLAAYAAATATIAAGLAKALASGKLPKWKIIIDPAAPVPQLVAA:SATKAALLAAYAAATATIAAGLAKALASGKLPKWKIIIDPAAPVPQLVAA	3.5863996143278367	0.605710570345794	62.131126403808594	0.43279582262039185	10.128448486328125	12.420836448669434	2.87823486328125
homomer-2-50-nr2-run1_result_104	24	SELKKKLEESFKENLEILKKGLEKALAEGKLPKWEIIYNPEKPIPQIIAK:SELKKKLEESFKENLEILKKGLEKALAEGKLPKWEIIYNPEKPIPQIIAK	1.9213573142073208	0.8055029384370777	84.35366821289062	0.6541586518287659	5.1161088943481445	6.108861923217773	2.1461942195892334
homomer-2-50-nr2-run1_result_104	25	AAEAARLAAAFARNLAIIAAGLARALAEGRLPEWELIWDPEAPFPLLVAR:AAEAARLAAAFARNLAIIAAGLARALAEGRLPEWELIWDPEAPFPLLVAR	4.223264346542554	0.5466015333367394	79.91020202636719	0.6149454712867737	5.955084800720215	8.235800743103027	1.976549744606018
homomer-2-50-nr2-run1_result_104	26	SELKKKLLESFEKAKKIMEEGLKKALAEGKLPEWEIIVDEESPIPLIIPK:SELKKKLLESFEKAKKIMEEGLKKALAEGKLPEWEIIVDEESPIPLIIPK	7.634942284910208	0.5438969367468546	63.66949462890625	0.47485336661338806	10.390890121459961	12.535282135009766	4.660730838775635
homomer-2-50-nr2-run1_result_104	27	SEEKKKLLEGFVKNLATMLAGLAKALASGKLPKWKIIIDPENLIPQLIAE:SEEKKKLLEGFVKNLATMLAGLAKALASGKLPKWKIIIDPENLIPQLIAE	4.331521680818982	0.5533467014718465	86.28718566894531	0.7158529758453369	4.848633289337158	5.727042198181152	0.9443575739860535
homomer-2-50-nr2-run1_result_104	28	SEEAERLKAAFAEAEAERKAGLERALAEGKLPKWEIIWDPERLVPLIIAK:SEEAERLKAAFAEAEAERKAGLERALAEGKLPKWEIIWDPERLVPLIIAK	16.415481169205922	0.1051371578205989	61.286346435546875	0.3357747793197632	15.296050071716309	21.00806999206543	8.908384323120117
homomer-2-50-nr2-run1_result_104	29	SPLAARLRAAAARALATLLAGLARALAEGRLPRWRLVWDPAAPLPLLVPA:SPLAARLRAAAARALATLLAGLARALAEGRLPRWRLVWDPAAPLPLLVPA	4.65715857809308	0.4478915409033383	55.859169006347656	0.3452969193458557	14.464879035949707	19.101131439208984	6.671284198760986
homomer-2-50-nr2-run1_result_104	30	SSLAERLKKGYEINEAILKAGLEKALASGKLPKWEIIIDPNLPIPLIIPK:SSLAERLKKGYEINEAILKAGLEKALASGKLPKWEIIIDPNLPIPLIIPK	15.841483395224842	0.10124778814694839	47.17525100708008	0.24027296900749207	17.51167106628418	22.35027313232422	11.404594421386719
homomer-2-50-nr2-run1_result_104	31	SELKEKLKEAFKKAKEIIEKGLEEALKSGKLPKWKIIIDENSPIPLIIAE:SELKEKLKEAFKKAKEIIEKGLEEALKSGKLPKWKIIIDENSPIPLIIAE	3.805815481844437	0.6589711858896589	70.11540222167969	0.5726175308227539	8.314598083496094	9.850748062133789	3.240694999694824
homomer-2-50-nr2-run1_result_105	0	AGAANPGAKVKLEPLEYKDGVYKLKVVIEAKGLDGETVTVTITITLPKKE:AGAANPGAKVKLEPLEYKDGVYKLKVVIEAKGLDGETVTVTITITLPKKE	3.783741464642362	0.8755399363770648	87.87640380859375	0.748080313205719	4.753995895385742	5.1157331466674805	0.9356149435043335
homomer-2-50-nr2-run1_result_105	1	SGSPEEGAKVEVEGLEYENGKWKYKIVIEAEGLNGKTVTVTITIEIPEKK:SGSPEEGAKVEVEGLEYENGKWKYKIVIEAEGLNGKTVTVTITIEIPEKK	4.0135612262407285	0.8537819393193338	80.62470245361328	0.6713041067123413	6.606539726257324	7.069364547729492	1.035914659500122
homomer-2-50-nr2-run1_result_105	2	AGEANKGAKVKVEGMEYKDGKYYLKVTVEAEGLNGKTVTVTITIELPKVE:AGEANKGAKVKVEGMEYKDGKYYLKVTVEAEGLNGKTVTVTITIELPKVE	2.1609401882117623	0.9131473481177484	82.5987319946289	0.6775322556495667	5.9893717765808105	6.503128528594971	1.1526782512664795
homomer-2-50-nr2-run1_result_105	3	GGAPNAGAKVEVEGIEYKDGKWIVNVKVTADGLNGKTVTVTLTLTLPEVA:GGAPNAGAKVEVEGIEYKDGKWIVNVKVTADGLNGKTVTVTLTLTLPEVA	2.135592123195855	0.9045313665848224	78.74284362792969	0.6867890357971191	6.919230937957764	7.430845737457275	1.021789312362671
homomer-2-50-nr2-run1_result_105	4	AGVPNPGAKVEVEELKYENGKWILKVTITADDLSGETVTVTITIDLPEPA:AGVPNPGAKVEVEELKYENGKWILKVTITADDLSGETVTVTITIDLPEPA	10.790248289585096	0.16916380107131693	54.50474166870117	0.40239986777305603	13.143218040466309	16.13328742980957	5.610669136047363
homomer-2-50-nr2-run1_result_105	5	SGIPNPGAKVIKEGLIYENGKYYYNIKIVAENINGQTVTVTITIEIPEVK:SGIPNPGAKVIKEGLIYENGKYYYNIKIVAENINGQTVTVTITIEIPEVK	3.144222476761224	0.8994575612397147	78.08973693847656	0.6576857566833496	7.1267170906066895	7.622030258178711	0.9733459949493408
homomer-2-50-nr2-run1_result_105	6	SGSSNPGAKVIVEDLKYENGKYYYKIIIEADNLNGKTVTVTITIDLPEKK:SGSSNPGAKVIVEDLKYENGKYYYKIIIEADNLNGKTVTVTITIDLPEKK	3.936864649769888	0.7299129482157639	70.75312042236328	0.570155143737793	8.262078285217285	8.942132949829102	1.2345058917999268
homomer-2-50-nr2-run1_result_105	7	SGSANPGATVKVTGLKYEGGKYTVNVTIVAEGLNGKTVTVTITIELPEVE:SGSANPGATVKVTGLKYEGGKYTVNVTIVAEGLNGKTVTVTITIELPEVE	4.392016896006299	0.8391166324991643	88.75918579101562	0.7616809606552124	4.205210208892822	4.534000873565674	0.933956503868103
homomer-2-50-nr2-run1_result_105	8	AGEPNKGVKVEVEKMEYKDGNYYVKVKIVAKDVNGKTVTVTLTLKIPKVE:AGEPNKGVKVEVEKMEYKDGNYYVKVKIVAKDVNGKTVTVTLTLKIPKVE	9.443023276617232	0.19630308191894827	73.2624282836914	0.5908025503158569	8.274191856384277	9.675430297851562	2.8128700256347656
homomer-2-50-nr2-run1_result_105	9	AGAANAGAKVVLEGMVYEDGVYKWNVVVEAKGVSGQTVTVTLTLEIPEVE:AGAANAGAKVVLEGMVYEDGVYKWNVVVEAKGVSGQTVTVTLTLEIPEVE	3.7507659188811666	0.8638938564516261	79.42839050292969	0.6943838000297546	6.5843186378479	7.021675109863281	1.011008620262146
homomer-2-50-nr2-run1_result_105	10	SGSPNPGAKVEIEGIKYENGSYYVKITIKADNLNGKTVTVTITIDIPEKE:SGSPNPGAKVEIEGIKYENGSYYVKITIKADNLNGKTVTVTITIDIPEKE	1.5072403692489487	0.8976830553276232	72.12045288085938	0.5807760953903198	8.000665664672852	8.742297172546387	1.2015430927276611
homomer-2-50-nr2-run1_result_105	11	AGEPNKGAKVIKEELKYENGEYKLLIKIIAKGLNGKTVTVTITIKLPEKK:AGEPNKGAKVIKEELKYENGEYKLLIKIIAKGLNGKTVTVTITIKLPEKK	1.7304524155795746	0.913996359245042	77.06714630126953	0.6128488779067993	7.895691871643066	8.49612808227539	1.1807050704956055
homomer-2-50-nr2-run1_result_105	12	AGTPNPGAKVTVEPLTYENGKYILKVLVEAEGLNGQTVTVTITIELPEVE:AGTPNPGAKVTVEPLTYENGKYILKVLVEAEGLNGQTVTVTITIELPEVE	3.7492937777650237	0.8510377248928218	79.85209655761719	0.6810091733932495	6.6359543800354	7.144445419311523	1.0540326833724976
homomer-2-50-nr2-run1_result_105	13	EGEPAAGARVVRRGLRYEDGRWILELVIEAEGLSGRTVTVTIVIELPEPE:EGEPAAGARVVRRGLRYEDGRWILELVIEAEGLSGRTVTVTIVIELPEPE	15.559284920470615	0.09402341700896852	60.90251922607422	0.45049041509628296	12.044004440307617	15.624917984008789	5.964659214019775
homomer-2-50-nr2-run1_result_105	14	AGEPNAGAKVEVEPLEYKDGKYYLKILITADGLDGQTVTVTITIDLPKKE:AGEPNAGAKVEVEPLEYKDGKYYLKILITADGLDGQTVTVTITIDLPKKE	3.839964599869552	0.8524041117863261	83.67738342285156	0.7103149890899658	5.935394763946533	6.4002885818481445	1.0445146560668945
homomer-2-50-nr2-run1_result_105	15	AGEPAAGAKVEVLGMEYRDGKWYVKVVIEAEGLNGKTVTVTITIELPEKE:AGEPAAGAKVEVLGMEYRDGKWYVKVVIEAEGLNGKTVTVTITIELPEKE	4.073938224114395	0.8258619906959933	81.78468322753906	0.6848976016044617	6.431586742401123	6.917194843292236	1.0431299209594727
homomer-2-50-nr2-run1_result_105	16	SGVPNPGAKVIVEKIEYKDGKYIVKITIEFEGLDGQTVTVTVTVEIPKVE:SGVPNPGAKVIVEKIEYKDGKYIVKITIEFEGLDGQTVTVTVTVEIPKVE	1.9407266172812097	0.8397350847532954	77.16758728027344	0.6772885322570801	7.033942699432373	7.4790825843811035	0.9865196347236633
homomer-2-50-nr2-run1_result_105	17	AGAPAAGATVTVTGLTYENGKYTLKVTVTATGLDGQTVTVTLTLTLPAVA:AGAPAAGATVTVTGLTYENGKYTLKVTVTATGLDGQTVTVTLTLTLPAVA	3.8542987479019746	0.8416105295966897	80.04535675048828	0.6872575283050537	6.176011562347412	6.733760356903076	1.030057430267334
homomer-2-50-nr2-run1_result_105	18	AGTPEPGVKVEVEGIEYEDGKYKVKVTITAEGLNGKTVTVTITIELPEVE:AGTPEPGVKVEVEGIEYEDGKYKVKVTITAEGLNGKTVTVTITIELPEVE	4.155112710366397	0.8447100757897544	82.99201202392578	0.6987598538398743	5.676911354064941	6.12373161315918	1.092129111289978
homomer-2-50-nr2-run1_result_105	19	SGEPNKGAKVIVEEMKYENGNYYYLIKIVIKNINGKTVTVTITIKVPEKK:SGEPNKGAKVIVEEMKYENGNYYYLIKIVIKNINGKTVTVTITIKVPEKK	2.83594793392413	0.8701154208154717	77.35919952392578	0.6783175468444824	7.559779644012451	8.023863792419434	0.96857750415802
homomer-2-50-nr2-run1_result_105	20	AGEPSKGAKVEVEGIEYKDGKYIVNVKVTADGLNGKTVTVTITINLPKVK:AGEPSKGAKVEVEGIEYKDGKYIVNVKVTADGLNGKTVTVTITINLPKVK	4.067027867646908	0.8450831668119947	78.86726379394531	0.6728668808937073	6.745579719543457	7.231335639953613	1.1343984603881836
homomer-2-50-nr2-run1_result_105	21	SGEPNAGVKVEVEPLEYEDGKYKVKVTITAEGLSGKTATVTITIELPEVE:SGEPNAGVKVEVEPLEYEDGKYKVKVTITAEGLSGKTATVTITIELPEVE	3.7599791115140135	0.85253933759698	80.13581085205078	0.6958515644073486	6.72935152053833	7.220495700836182	1.1218047142028809
homomer-2-50-nr2-run1_result_105	22	AGEPNKGAKVEKEGLKYENGKYILNIKITAEGLNNKTVTITITIKLPKKE:AGEPNKGAKVEKEGLKYENGKYILNIKITAEGLNNKTVTITITIKLPKKE	2.855764284873951	0.8577309114267352	78.95679473876953	0.6765449643135071	7.445826530456543	8.00135612487793	0.9995664358139038
homomer-2-50-nr2-run1_result_105	23	SGIPNPGAKVIKEKIKYENGKYYVNIKIVAENLNGETVTVTITIELPKKE:SGIPNPGAKVIKEKIKYENGKYYVNIKIVAENLNGETVTVTITIELPKKE	3.5712097703124104	0.8075755318515363	64.38581085205078	0.5595369935035706	10.032405853271484	10.89799976348877	1.249344825744629
homomer-2-50-nr2-run1_result_105	24	AGVPNPGAKVETLPLEYKDGKYILKIVITAEGLDGQTVTVTVTVELPKVE:AGVPNPGAKVETLPLEYKDGKYILKIVITAEGLDGQTVTVTVTVELPKVE	3.6184761417375797	0.8804386830670056	84.07530975341797	0.7100343704223633	5.618758678436279	6.044267654418945	1.0125536918640137
homomer-2-50-nr2-run1_result_105	25	AGAPNAGAKVKVKEIKYENGKYYVEVVIEATNLDGQTVTVTITITLPKKE:AGAPNAGAKVKVKEIKYENGKYYVEVVIEATNLDGQTVTVTITITLPKKE	3.547658789381472	0.8665047845447318	78.63346862792969	0.6850457191467285	6.716170310974121	7.184807300567627	1.054946780204773
homomer-2-50-nr2-run1_result_105	26	AGVPNPGAKVKVEGLKYENGKYILKVTIEAEGLNGKTVTVTITIELPEVE:AGVPNPGAKVKVEGLKYENGKYILKVTIEAEGLNGKTVTVTITIELPEVE	3.6317886241122674	0.8821502374764592	85.38735961914062	0.7293136715888977	5.260201454162598	5.662688732147217	0.9575097560882568
homomer-2-50-nr2-run1_result_105	27	ENLPNPGAKVIVKDLKYENGKYILEIKIIAENLNGKTVTVTITITLPEKK:ENLPNPGAKVIVKDLKYENGKYILEIKIIAENLNGKTVTVTITITLPEKK	3.254016291038687	0.8749584302026057	73.8792953491211	0.6282750368118286	8.342472076416016	8.983285903930664	1.055739164352417
homomer-2-50-nr2-run1_result_105	28	AGAPNPGARVVLLPLVYRDGDWLLLVLIVARGLSGQTVTVTLTLRLPEVA:AGAPNPGARVVLLPLVYRDGDWLLLVLIVARGLSGQTVTVTLTLRLPEVA	1.9770714351303902	0.9066434380209937	84.55744171142578	0.7173189520835876	5.703105926513672	6.168874740600586	0.9640852212905884
homomer-2-50-nr2-run1_result_105	29	AGAPNAGVKVTTEGLEYKDGTYYLKVVIEAKDLNGQTATVTITITLPEKA:AGAPNAGVKVTTEGLEYKDGTYYLKVVIEAKDLNGQTATVTITITLPEKA	4.203332594414459	0.799044096551584	78.25420379638672	0.7072648406028748	6.898176193237305	7.369220733642578	0.8974270820617676
homomer-2-50-nr2-run1_result_105	30	AGTPNPGATVVTEGMEYKDGNYYVNVKIIAKGIEGETVTVTITITVPEKK:AGTPNPGATVVTEGMEYKDGNYYVNVKIIAKGIEGETVTVTITITVPEKK	4.0427113080289	0.862519071866543	75.38308715820312	0.6419210433959961	7.52849817276001	8.053961753845215	1.1028602123260498
homomer-2-50-nr2-run1_result_105	31	EGEPNPGAKVEKEGLEYKDGTYYLLVRVEAKGINGKTVTVTLTLKLPEKK:EGEPNPGAKVEKEGLEYKDGTYYLLVRVEAKGINGKTVTVTLTLKLPEKK	2.8016574531581253	0.8784831186583497	75.07914733886719	0.6266281604766846	7.688163757324219	8.208741188049316	1.1514192819595337
homomer-2-50-nr2-run1_result_106	0	PPEEPEPVRVHPLALEDPALRAAATAVRRRAAELLRRLGIPPAERALAEL:PPEEPEPVRVHPLALEDPALRAAATAVRRRAAELLRRLGIPPAERALAEL	17.791398001144668	0.10169224130158487	54.03713607788086	0.36991336941719055	15.678312301635742	18.69574737548828	7.079590797424316
homomer-2-50-nr2-run1_result_106	1	PPPPPAAVEVDPVFLEDPELRARATEVRRAAAERLRELGIEPAEAQLASL:PPPPPAAVEVDPVFLEDPELRARATEVRRAAAERLRELGIEPAEAQLASL	9.11973756084101	0.2097884324103262	69.83617401123047	0.3264527916908264	18.11112403869629	26.21341323852539	18.350557327270508
homomer-2-50-nr2-run1_result_106	2	PPPPPRAVEADPLFLKDPELRAKAEEVARAAAELFRELNVPPAEAAFAAL:PPPPPRAVEADPLFLKDPELRAKAEEVARAAAELFRELNVPPAEAAFAAL	10.366381133007582	0.19087894328740632	49.394622802734375	0.29772740602493286	17.60974884033203	21.529634475708008	11.374130249023438
homomer-2-50-nr2-run1_result_106	3	PPPLPLAVLVDPLALEDPELRAAAEEVRRRAAELLRERGIEPAEEAFAEL:PPPLPLAVLVDPLALEDPELRAAAEEVRRRAAELLRERGIEPAEEAFAEL	11.043633792568555	0.20805427227081416	59.418426513671875	0.4580833613872528	11.677624702453613	14.1011381149292	5.02549409866333
homomer-2-50-nr2-run1_result_106	4	PPPPPAAVSVDPLALADPELRARATEVRRAAAELLRARGIPPAEAALAAL:PPPPPAAVSVDPLALADPELRARATEVRRAAAELLRARGIPPAEAALAAL	16.585836973383238	0.0739992838874199	58.71445846557617	0.33038559556007385	16.989709854125977	22.73542022705078	12.626615524291992
homomer-2-50-nr2-run1_result_106	5	PPRRPRVVEVHPLLLEDPELAARAREVRRAGAERLRELGVEPAEAALAEL:PPRRPRVVEVHPLLLEDPELAARAREVRRAGAERLRELGVEPAEAALAEL	4.33676576122579	0.6933256528153683	63.54412841796875	0.5630819797515869	10.603872299194336	11.907201766967773	2.0881147384643555
homomer-2-50-nr2-run1_result_106	6	PPPPPRPVEVDPLALEDPELRALATEVARRAAELLRELGVPPAEEALAAL:PPPPPRPVEVDPLALEDPELRALATEVARRAAELLRELGVPPAEEALAAL	8.676421712133832	0.19007303397170033	55.79634475708008	0.3335059881210327	16.21372413635254	20.57430076599121	9.100366592407227
homomer-2-50-nr2-run1_result_106	7	PPLLPLPVLVHPLALKDPELRKRATEVRREAAELLKKLGVPPAEEALASL:PPLLPLPVLVHPLALKDPELRKRATEVRREAAELLKKLGVPPAEEALASL	5.85007393410023	0.49570923713200243	51.21644592285156	0.2981496751308441	17.022024154663086	21.721179962158203	12.019511222839355
homomer-2-50-nr2-run1_result_106	8	PPPPPAPVSADPVYLEDPELRARFNEVRRAAAELLRERGIEPAEEAFAAL:PPPPPAPVSADPVYLEDPELRARFNEVRRAAAELLRERGIEPAEEAFAAL	10.27882749459752	0.153242803289503	57.22751998901367	0.3654911518096924	15.341641426086426	18.855201721191406	7.274757385253906
homomer-2-50-nr2-run1_result_106	9	PPPPPEAVRVPPVALEDPELAAEARAVARRVAELLRARGIPPWEEALARL:PPPPPEAVRVPPVALEDPELAAEARAVARRVAELLRARGIPPWEEALARL	7.785894087326412	0.331371977354753	52.89089584350586	0.3361779749393463	16.646671295166016	20.862985610961914	7.701054096221924
homomer-2-50-nr2-run1_result_106	10	PPPPPEPVRVDPIVLEDPELAAAAREVRRRAAERLRELGIPPAEEAFARL:PPPPPEPVRVDPIVLEDPELAAAAREVRRRAAERLRELGIPPAEEAFARL	10.961230739159316	0.16567610957651913	68.14539337158203	0.2989790439605713	18.990829467773438	27.065017700195312	18.22292709350586
homomer-2-50-nr2-run1_result_106	11	PPPPPAAVLVDPAYLADPALAAAAAAVRRAAAALLRAAGIEPAEAAFAAL:PPPPPAAVLVDPAYLADPALAAAAAAVRRAAAALLRAAGIEPAEAAFAAL	10.04549843058559	0.182957482134392	60.5373649597168	0.46642303466796875	12.430657386779785	14.768991470336914	4.14207649230957
homomer-2-50-nr2-run1_result_106	12	PPPPPKAVEVDPIYLEDPELKKKATKVRKEAAELLKEKGIEPWEKAFAEI:PPPPPKAVEVDPIYLEDPELKKKATKVRKEAAELLKEKGIEPWEKAFAEI	9.930176485653766	0.1518555827829703	49.18617248535156	0.35174882411956787	16.23671531677246	19.234350204467773	3.989254951477051
homomer-2-50-nr2-run1_result_106	13	PPPPPAPVSVDPVYLADPELRARATAVRREAAELLKELGIEPAEEAFAAL:PPPPPAPVSVDPVYLADPELRARATAVRREAAELLKELGIEPAEEAFAAL	9.136463250086098	0.23209027681684596	57.11228561401367	0.4344910681247711	14.811790466308594	17.06349754333496	3.7462029457092285
homomer-2-50-nr2-run1_result_106	14	PPPPPAPVEVDPVVLEDPELRARATEVRRAAAERLRELGIEPAERALEEL:PPPPPAPVEVDPVVLEDPELRARATEVRRAAAERLRELGIEPAERALEEL	12.886103218170549	0.11589126569467866	61.05517578125	0.2955242395401001	18.455013275146484	24.555347442626953	16.421035766601562
homomer-2-50-nr2-run1_result_106	15	PPPPLLAVEVHPLVLEDPELRAKALEVRRAAAELLRELGVEPAERALAEL:PPPPLLAVEVHPLVLEDPELRAKALEVRRAAAELLRELGVEPAERALAEL	4.092066168708866	0.4857460971304734	62.9202995300293	0.5183144807815552	10.713281631469727	12.310340881347656	3.059755563735962
homomer-2-50-nr2-run1_result_106	16	PPPPPLAVLVPPEALADPELAARARAVAREAAALLRELGIPPAEEALAAL:PPPPPLAVLVPPEALADPELAARARAVAREAAALLRELGIPPAEEALAAL	5.323047862947971	0.3796142949025334	55.70050811767578	0.47578006982803345	13.011990547180176	15.135028839111328	2.906583070755005
homomer-2-50-nr2-run1_result_106	17	PPPPPRAVEVLPVVLEDPELRAKATEVARAAAERLKELGIEPWEEAFARL:PPPPPRAVEVLPVVLEDPELRAKATEVARAAAERLKELGIEPWEEAFARL	8.888228980087861	0.6518971331749427	65.79326629638672	0.5302830934524536	10.657270431518555	11.938366889953613	2.5474095344543457
homomer-2-50-nr2-run1_result_106	18	PPPLPLPVSVDPLVLEDPELRAKATEVARAAAELLRERNVEPAEAAFAAL:PPPLPLPVSVDPLVLEDPELRAKATEVARAAAELLRERNVEPAEAAFAAL	7.469432117223629	0.2566904141188047	55.579139709472656	0.27964895963668823	18.93082046508789	24.259260177612305	16.024349212646484
homomer-2-50-nr2-run1_result_106	19	PPRRPLPVEVPPLALEDPELRAKALEVRRAVAELLRERGIEPAERALAEL:PPRRPLPVEVPPLALEDPELRAKALEVRRAVAELLRERGIEPAERALAEL	13.926962123647254	0.1159460411120075	53.16974639892578	0.3079400658607483	17.647972106933594	21.447725296020508	10.419946670532227
homomer-2-50-nr2-run1_result_106	20	PPLLPRAVEVDPLVLEDPELRARAEEVARRAAELLKARGIEPAEEAFARL:PPLLPRAVEVDPLVLEDPELRARAEEVARRAAELLKARGIEPAEEAFARL	7.473001981860901	0.24436110248061507	62.466312408447266	0.2938632667064667	19.232345581054688	27.298776626586914	20.221439361572266
homomer-2-50-nr2-run1_result_106	21	PPPPPAAVSVDPLALEDPELAARAAAVRREAAELLRRLGVPPAEAAFAEL:PPPPPAAVSVDPLALEDPELAARAAAVRREAAELLRRLGVPPAEAAFAEL	10.539522120995917	0.1616136084716704	55.472782135009766	0.3151095509529114	17.842863082885742	23.030025482177734	14.457361221313477
homomer-2-50-nr2-run1_result_106	22	PRRLPEPVSALPIFLKDPELKAKFEEVRREAAELLRELNIEPAEEAFEKL:PRRLPEPVSALPIFLKDPELKAKFEEVRREAAELLRELNIEPAEEAFEKL	9.228687236631176	0.2629043378434488	51.340370178222656	0.29139721393585205	17.79874038696289	21.412370681762695	11.192113876342773
homomer-2-50-nr2-run1_result_106	23	PPRRPRPVEVDPLVLKDPELRAKATEVQRAAAELFRKLGIEPAEEAFARI:PPRRPRPVEVDPLVLKDPELRAKATEVQRAAAELFRKLGIEPAEEAFARI	7.032847154150722	0.26627695439268095	58.559852600097656	0.26375913619995117	19.8200740814209	27.238975524902344	20.534496307373047
homomer-2-50-nr2-run1_result_106	24	PPLLPLAVLVDPVALEDPELRAAALELQRRAAELLKELGIEPWEEALERL:PPLLPLAVLVDPVALEDPELRAAALELQRRAAELLKELGIEPWEEALERL	7.812918542349698	0.28428609096616947	61.02066421508789	0.46963009238243103	10.849454879760742	13.791497230529785	5.685250282287598
homomer-2-50-nr2-run1_result_106	25	PPPLPEAVSVLPIYLEDPELRAKANEVRRAAAELLRERGIEPAEEQFARL:PPPLPEAVSVLPIYLEDPELRAKANEVRRAAAELLRERGIEPAEEQFARL	5.865889013088655	0.5546481044502479	51.94661331176758	0.4024864435195923	13.879168510437012	16.310237884521484	5.334346771240234
homomer-2-50-nr2-run1_result_106	26	PPRRPLPVEVHPVYLADPALRAAAEAVRRAAAELLAALNIPPAEAALAEL:PPRRPLPVEVHPVYLADPALRAAAEAVRRAAAELLAALNIPPAEAALAEL	15.702956377335202	0.12223024546245029	52.42136001586914	0.3142800033092499	17.612035751342773	21.769075393676758	10.013960838317871
homomer-2-50-nr2-run1_result_106	27	PPLLPLAVAAHPLYLEDPELRAAFEAVARAAAELLKKLGIPPAEEAFAAL:PPLLPLAVAAHPLYLEDPELRAAFEAVARAAAELLKKLGIPPAEEAFAAL	8.178251647209613	0.2757466135736186	57.32433319091797	0.3547424077987671	14.648746490478516	19.942960739135742	11.166204452514648
homomer-2-50-nr2-run1_result_106	28	PPPPPAPVSVLPVVLADPELRAAATAVALRAAELLKALGIEPAEAALAEL:PPPPPAPVSVLPVVLADPELRAAATAVALRAAELLKALGIEPAEAALAEL	18.007889327420926	0.11899895808395333	55.56298828125	0.3363696336746216	15.59250545501709	19.656293869018555	8.952825546264648
homomer-2-50-nr2-run1_result_106	29	PPPPPAAVEVLPVALEDPELRARAEAVRRAVAERLRALGIEPAEAAFAAL:PPPPPAAVEVLPVALEDPELRARAEAVRRAVAERLRALGIEPAEAAFAAL	10.43680782477246	0.16284865125718004	58.541141510009766	0.39633607864379883	14.66431999206543	18.037878036499023	7.484395980834961
homomer-2-50-nr2-run1_result_106	30	PPPLPLPVSVHPLFLKDPELKEKATKVKKEAAELLKKLKIEPAEEALKSL:PPPLPLPVSVHPLFLKDPELKEKATKVKKEAAELLKKLKIEPAEEALKSL	8.018171760486576	0.23239939405570095	51.537498474121094	0.3334957957267761	15.833252906799316	18.822463989257812	9.023042678833008
homomer-2-50-nr2-run1_result_106	31	PPPPPEPVRVDPLVLEDPELAARARELRRAAAELLRERGVEPWEEALARL:PPPPPEPVRVDPLVLEDPELAARARELRRAAAELLRERGVEPWEEALARL	10.969500632580763	0.26227960080454893	61.57108688354492	0.406679630279541	14.787007331848145	17.907501220703125	6.120326519012451
homomer-2-50-nr2-run1_result_107	0	MERLLALTREAVRTLATAANAEALIPAVWRAFMKALFGPEGEARGAAEAA:MERLLALTREAVRTLATAANAEALIPAVWRAFMKALFGPEGEARGAAEAA	7.978510972632473	0.4675855659937851	64.3436050415039	0.45685961842536926	10.601271629333496	14.683327674865723	7.385141849517822
homomer-2-50-nr2-run1_result_107	1	MARLLALLAEAVTTALTAANATDLFPAVWIATMEKLFGPEGAALGKALAA:MARLLALLAEAVTTALTAANATDLFPAVWIATMEKLFGPEGAALGKALAA	2.15071694100419	0.760769400826417	88.28023529052734	0.7685118913650513	3.909877300262451	4.901912212371826	1.6035540103912354
homomer-2-50-nr2-run1_result_107	2	LAELLALLRAAVRALAAAAGAEDLIPAVWEAAMAALFGPEGAALGRALAA:LAELLALLRAAVRALAAAAGAEDLIPAVWEAAMAALFGPEGAALGRALAA	2.2667220142293227	0.7438810320263155	77.49903869628906	0.566483736038208	6.778732776641846	10.189249992370605	4.616367340087891
homomer-2-50-nr2-run1_result_107	3	LARLLALAEAALRAALAAADAEHLFPALWRALHAALFGPAGAALGRAAAA:LARLLALAEAALRAALAAADAEHLFPALWRALHAALFGPAGAALGRAAAA	14.940565211343701	0.12271699013537848	60.001243591308594	0.418520987033844	11.554824829101562	15.204113006591797	6.0206193923950195
homomer-2-50-nr2-run1_result_107	4	MEELLALLEEAVRAALRAAGAEDLFPAVWIAAMKKLFGEEGEKLGRAKAA:MEELLALLEEAVRAALRAAGAEDLFPAVWIAAMKKLFGEEGEKLGRAKAA	3.5258714488243728	0.570267265322789	83.39556121826172	0.613753080368042	6.5278754234313965	10.063933372497559	3.755152702331543
homomer-2-50-nr2-run1_result_107	5	MAELLALLAAAVRTLAEAADATDLVPAVWRAAMAALFGPEGEALGRALAA:MAELLALLAAAVRTLAEAADATDLVPAVWRAAMAALFGPEGEALGRALAA	9.692682991381794	0.34613426425767024	57.02288055419922	0.324521005153656	14.90453052520752	20.587568283081055	12.349772453308105
homomer-2-50-nr2-run1_result_107	6	MARLLALLAEAVGTVARAGNVEHLFPEVWIAVMERLFGPEGRALGEALAA:MARLLALLAEAVGTVARAGNVEHLFPEVWIAVMERLFGPEGRALGEALAA	2.521745419815949	0.7128863219695003	57.8701171875	0.36433786153793335	14.007905960083008	18.938114166259766	9.793291091918945
homomer-2-50-nr2-run1_result_107	7	LLRLLALLREAVRTVAERAGVEDLIPEVWVAAMERLFGPLGRRLGLALAA:LLRLLALLREAVRTVAERAGVEDLIPEVWVAAMERLFGPLGRRLGLALAA	0.47358162173458945	0.9836356582761014	82.3616943359375	0.6099458932876587	5.903560161590576	7.754939556121826	2.993086814880371
homomer-2-50-nr2-run1_result_107	8	MLELLKLLEEAVKTVAEKGNVEDLIPEVMIATYAKLFGEEGAKLGKALAA:MLELLKLLEEAVKTVAEKGNVEDLIPEVMIATYAKLFGEEGAKLGKALAA	8.16633495888636	0.4690091562909612	63.71321105957031	0.401774138212204	12.199148178100586	17.666378021240234	11.067684173583984
homomer-2-50-nr2-run1_result_107	9	MERLLALFKEAVTTVATRANVEDLIPEVLIAFYKALFGEEGEKLGKELAA:MERLLALFKEAVTTVATRANVEDLIPEVLIAFYKALFGEEGEKLGKELAA	2.0615053568400996	0.769984417456087	86.18328857421875	0.6956684589385986	4.4167890548706055	5.684156894683838	2.3321731090545654
homomer-2-50-nr2-run1_result_107	10	LLRLLALLREAVTTLAERANARDLIPEVWIATMERLFGPLGRLLGELLAA:LLRLLALLREAVTTLAERANARDLIPEVWIATMERLFGPLGRLLGELLAA	4.6590254322333555	0.45565868106826296	59.09859085083008	0.3217155933380127	15.406444549560547	21.81135368347168	14.181978225708008
homomer-2-50-nr2-run1_result_107	11	MARLLALLREAVTTVAERGDVRDLFPAVWIATMAALFGPAGEALGRAAAA:MARLLALLREAVTTVAERGDVRDLFPAVWIATMAALFGPAGEALGRAAAA	13.925822090862404	0.13326159776701763	78.00299835205078	0.5478128790855408	8.22237777709961	12.608131408691406	5.010878562927246
homomer-2-50-nr2-run1_result_107	12	MARLLALLGEAVRRLAEAAGAEHLVPEVWIATMEALFGPEGRKLGEALAA:MARLLALLGEAVRRLAEAAGAEHLVPEVWIATMEALFGPEGRKLGEALAA	1.2195701638407905	0.9043128100120889	79.07079315185547	0.5874559879302979	6.195925235748291	8.799182891845703	4.019257068634033
homomer-2-50-nr2-run1_result_107	13	MLRLLALLADAVRTALAAADAEDLFPAIWRAAMEALFGPAGRALGEALAA:MLRLLALLADAVRTALAAADAEDLFPAIWRAAMEALFGPAGRALGEALAA	14.042845864426031	0.15195472404310376	73.40733337402344	0.44590574502944946	12.12013053894043	19.344614028930664	10.445215225219727
homomer-2-50-nr2-run1_result_107	14	MLELLALLREAVTRVLKATGAEHLFPEVWIATMKALFGPEGEELGRLLAA:MLELLALLREAVTRVLKATGAEHLFPEVWIATMKALFGPEGEELGRLLAA	4.569450924359844	0.4947899581954827	88.4283218383789	0.6691677570343018	5.587156772613525	8.572914123535156	3.0228655338287354
homomer-2-50-nr2-run1_result_107	15	LLFLLALLLEAVRTVARRAGVEDLLPEVLIEALAALFGPLGEELGRLLAA:LLFLLALLLEAVRTVARRAGVEDLLPEVLIEALAALFGPLGEELGRLLAA	1.7455992324338339	0.8241253525430051	76.52542114257812	0.5492366552352905	6.639791011810303	8.934736251831055	4.351801872253418
homomer-2-50-nr2-run1_result_107	16	MERLLALLEEAVRTLAERSNVEDLIPEVLIATYEALFGEEGRRLGEELAA:MERLLALLEEAVRTLAERSNVEDLIPEVLIATYEALFGEEGRRLGEELAA	1.5721441765240878	0.8504496101660436	64.95830535888672	0.42215561866760254	11.333133697509766	16.152406692504883	9.4537353515625
homomer-2-50-nr2-run1_result_107	17	LARLLALLEAAVRTVTRAAGAEDLFPAVLRAAYAALFGPAGAALGEALAA:LARLLALLEAAVRTVTRAAGAEDLFPAVLRAAYAALFGPAGAALGEALAA	1.9543024203117405	0.794621617575432	83.26290893554688	0.6096301078796387	6.561738014221191	10.505826950073242	4.872908592224121
homomer-2-50-nr2-run1_result_107	18	LLRLLALLLAAVREVARAAGAEDLLPAVLEAALAALFGPAGAELGRALAA:LLRLLALLLAAVREVARAAGAEDLLPAVLEAALAALFGPAGAELGRALAA	0.9548281714806892	0.9386937975530294	77.79876708984375	0.5497698783874512	6.877218723297119	10.01526165008545	5.04543399810791
homomer-2-50-nr2-run1_result_107	19	LLRLLRLLEEAVRRLAEAANVEHLIPEVLIATYRALFGPEGERLGKALVA:LLRLLRLLEEAVRRLAEAANVEHLIPEVLIATYRALFGPEGERLGKALVA	1.0830857492243817	0.9219308532346069	73.40192413330078	0.5117320418357849	8.399556159973145	12.478434562683105	5.544465065002441
homomer-2-50-nr2-run1_result_107	20	MEFLLKLLEEAVKTVLEKSNSMDLFPEVWIDAMEKLFGEEGKELGKKYVE:MEFLLKLLEEAVKTVLEKSNSMDLFPEVWIDAMEKLFGEEGKELGKKYVE	4.6281451627484795	0.6267579958886662	52.56426239013672	0.33993077278137207	14.88369369506836	20.17241668701172	10.572315216064453
homomer-2-50-nr2-run1_result_107	21	LARLLALLEAAVRAVLEAADARDLFPATWIAAMEALFGPEGRALGEAAAA:LARLLALLEAAVRAVLEAADARDLFPATWIAAMEALFGPEGRALGEAAAA	7.5895824017587925	0.2731239828004029	62.637123107910156	0.33191919326782227	15.832565307617188	22.897314071655273	11.511226654052734
homomer-2-50-nr2-run1_result_107	22	MERLLALLREAVRRVLERGDVEDLFPETWIAAMAALFGPEGERLGRELAA:MERLLALLREAVRRVLERGDVEDLFPETWIAAMAALFGPEGERLGRELAA	11.560661869475261	0.1657279768946408	58.21571731567383	0.3439956605434418	14.88133430480957	20.64849853515625	12.288240432739258
homomer-2-50-nr2-run1_result_107	23	MEALLALLREAVSRALEAADARHLFPEVWEAAMAALYGPEGAALGKAAAA:MEALLALLREAVSRALEAADARHLFPEVWEAAMAALYGPEGAALGKAAAA	6.388883285901047	0.27247180831575224	76.90715026855469	0.57383131980896	7.375905990600586	10.860750198364258	5.120902061462402
homomer-2-50-nr2-run1_result_107	24	LLRLLRLLEEAVRTLAEKGGVEHLIPEVWKATMEALFGEEGRRLGEELAA:LLRLLRLLEEAVRTLAEKGGVEHLIPEVWKATMEALFGEEGRRLGEELAA	1.024530021756466	0.9360857573926619	82.00666809082031	0.6229999661445618	5.689011096954346	7.5112433433532715	2.351555824279785
homomer-2-50-nr2-run1_result_107	25	LLELLRLLEEAVRTVARRANVEDLIPAVWIAVMARLFGPAGEALGKALAA:LLELLRLLEEAVRTVARRANVEDLIPAVWIAVMARLFGPAGEALGKALAA	0.7257829135332499	0.9640022780923263	81.0645751953125	0.5944470167160034	6.151413917541504	8.433619499206543	3.5833988189697266
homomer-2-50-nr2-run1_result_107	26	LLRLLALAEAAVRAVAEAADARDLFPAVWRALMAALFGPAGAALGAAAAA:LLRLLALAEAAVRAVAEAADARDLFPAVWRALMAALFGPAGAALGAAAAA	12.333020129397653	0.21008596196502996	56.800086975097656	0.3712438941001892	13.869640350341797	19.449384689331055	9.333419799804688
homomer-2-50-nr2-run1_result_107	27	MERLLALLEAAVRTLAERAGALDLIPEVWIETMAALLGPEGLELGKRLAA:MERLLALLEAAVRTLAERAGALDLIPEVWIETMAALLGPEGLELGKRLAA	1.3841451436862835	0.8904647366103043	82.43659973144531	0.6750208139419556	5.033196926116943	6.338588714599609	2.1445815563201904
homomer-2-50-nr2-run1_result_107	28	MAELLALLEAAVRTVTTAANAEALFPAVLKAAYAALFGPEGAKLGEALAA:MAELLALLEAAVRTVTTAANAEALFPAVLKAAYAALFGPEGAKLGEALAA	10.352879094326816	0.2621904827841499	60.060951232910156	0.36380305886268616	14.320403099060059	21.087987899780273	14.45014762878418
homomer-2-50-nr2-run1_result_107	29	MEKLLKLFLEAVKEALEKANKEELFPEILIKFFKKLFGEEGEKLGKKLAE:MEKLLKLFLEAVKEALEKANKEELFPEILIKFFKKLFGEEGEKLGKKLAE	1.9973406250788792	0.7854675482800048	88.8290023803711	0.7193352580070496	4.183635234832764	5.044027805328369	1.4209142923355103
homomer-2-50-nr2-run1_result_107	30	LARLLALTRAALAAALKAAGAEDLFPALWEAFLEALFGPAGRELGRRLAA:LARLLALTRAALAAALKAAGAEDLFPALWEAFLEALFGPAGRELGRRLAA	3.535006359507453	0.562900970634949	86.49822235107422	0.7378102540969849	4.457613945007324	5.535673141479492	1.2499854564666748
homomer-2-50-nr2-run1_result_107	31	MLKLLALLAAAVRRVLEAAGAEDLFPEVWIATMEALFGEKGKELGEKLAA:MLKLLALLAAAVRRVLEAAGAEDLFPEVWIATMEALFGEKGKELGEKLAA	2.5802613226627837	0.6854672995351855	81.8106689453125	0.6013228893280029	6.130791187286377	9.325078010559082	4.5438032150268555
homomer-2-50-nr2-run1_result_108	0	PLEFALAYLTAKLAAGELTPEEFTAEMLRVVRLLFGAPNSPEWPAWVKAH:PLEFALAYLTAKLAAGELTPEEFTAEMLRVVRLLFGAPNSPEWPAWVKAH	16.074043621972145	0.10003935316918668	68.71965026855469	0.47866785526275635	11.676846504211426	16.03615379333496	6.116979122161865
homomer-2-50-nr2-run1_result_108	1	RLEAARAYLEAKYAAGELTPEEYTEAMLKVVWLIYGAPDSPELPPWLKAT:RLEAARAYLEAKYAAGELTPEEYTEAMLKVVWLIYGAPDSPELPPWLKAT	5.7989585625496085	0.37085444289676367	83.34923553466797	0.48552340269088745	10.379969596862793	17.0920467376709	8.123981475830078
homomer-2-50-nr2-run1_result_108	2	RLEAARAHLEALRAAGVLSHEEYVERMLAVVRGIYGAPDSPDLPPWVKAH:RLEAARAHLEALRAAGVLSHEEYVERMLAVVRGIYGAPDSPDLPPWVKAH	13.892805701359762	0.09331559337513406	86.95233154296875	0.43804654479026794	13.664750099182129	23.522377014160156	14.154038429260254
homomer-2-50-nr2-run1_result_108	3	PLEFARAYLTGLYEAGELSHEEYTERMLLVVYLLFGAPDSPEWPEWVKAH:PLEFARAYLTGLYEAGELSHEEYTERMLLVVYLLFGAPDSPEWPEWVKAH	9.47051054052313	0.2884748021194072	66.66133880615234	0.4809359908103943	10.782400131225586	17.165754318237305	7.665792465209961
homomer-2-50-nr2-run1_result_108	4	RWAAALAALTAALAAGRLTPAEYTAAMLAVTWHIYGAPDSPDLPPWVRAH:RWAAALAALTAALAAGRLTPAEYTAAMLAVTWHIYGAPDSPDLPPWVRAH	15.211144532421034	0.08758953961405208	70.00450897216797	0.4065968096256256	13.50541877746582	20.91510009765625	12.843778610229492
homomer-2-50-nr2-run1_result_108	5	RLDFALAYLRAKLEAGELTPEEFTAEMLRVVRLLYGAPDSPDLPPWLKAH:RLDFALAYLRAKLEAGELTPEEFTAEMLRVVRLLYGAPDSPDLPPWLKAH	11.302722075498314	0.17740305672676557	85.43223571777344	0.42504897713661194	14.118656158447266	23.99315643310547	13.829925537109375
homomer-2-50-nr2-run1_result_108	6	AFEYALKVLTEKYENGELTHEEYVEEILKVTYLLFGAPESPERPEEFKKH:AFEYALKVLTEKYENGELTHEEYVEEILKVTYLLFGAPESPERPEEFKKH	13.353707351016062	0.10945361790322737	71.9884033203125	0.5946625471115112	10.392621994018555	12.300981521606445	2.677502155303955
homomer-2-50-nr2-run1_result_108	7	ALEYALAYLQGKLDAGELTPEEYTAAMLQVVYLIYGAPDSPKMPAWVKAH:ALEYALAYLQGKLDAGELTPEEYTAAMLQVVYLIYGAPDSPKMPAWVKAH	11.323848741274704	0.19898004816625897	83.6123046875	0.4704769253730774	11.58149528503418	19.49657440185547	11.177265167236328
homomer-2-50-nr2-run1_result_108	8	RLEYALAYLTGLYESGELSHEEYTAAMLAVTRAIYGAPDSPELPPEFRAH:RLEYALAYLTGLYESGELSHEEYTAAMLAVTRAIYGAPDSPELPPEFRAH	11.638851620503775	0.12959952686336135	80.5960464477539	0.39824527502059937	15.359893798828125	25.290681838989258	17.633899688720703
homomer-2-50-nr2-run1_result_108	9	RLEAALAYLRALYEAGELSHEEYTERMLHVVRLIFGAPDSPDLPPWVKAN:RLEAALAYLRALYEAGELSHEEYTERMLHVVRLIFGAPDSPDLPPWVKAN	9.540661976063314	0.1827940057714305	68.3580093383789	0.39033734798431396	15.18725299835205	22.678125381469727	12.78253173828125
homomer-2-50-nr2-run1_result_108	10	RLEAARAYLEALLAAGRLTPEEYTAAMLAVVYHLFGAPDSPELPAWVRAT:RLEAARAYLEALLAAGRLTPEEYTAAMLAVVYHLFGAPDSPELPAWVRAT	6.130647530910035	0.43874838702937136	82.71272277832031	0.4728156328201294	11.216096878051758	18.740442276000977	9.223073959350586
homomer-2-50-nr2-run1_result_108	11	ALAFAVARLRALLAAGRLTPAQYTAAMLAVVRGLFGAPDSPALPAEVKAH:ALAFAVARLRALLAAGRLTPAQYTAAMLAVVRGLFGAPDSPALPAEVKAH	11.419367717975456	0.17998604905151985	68.33450317382812	0.3702632784843445	15.139673233032227	22.66640281677246	10.136361122131348
homomer-2-50-nr2-run1_result_108	12	RWAAALAHLTALYDAGELTPEQYTAAMLAVTRLLFGAPDSPDLPAWWRAH:RWAAALAHLTALYDAGELTPEQYTAAMLAVTRLLFGAPDSPDLPAWWRAH	9.165898533794754	0.2740393674205837	74.0738296508789	0.41665148735046387	13.490293502807617	20.5883731842041	11.60476016998291
homomer-2-50-nr2-run1_result_108	13	RLEAALAHLTALHDAGILSHEEYTAAMLAVVYHLFGAPDSPDLPPWWKAT:RLEAALAHLTALHDAGILSHEEYTAAMLAVVYHLFGAPDSPDLPPWWKAT	11.297992545693475	0.1847204660562979	72.55744171142578	0.39436545968055725	15.017410278320312	24.339780807495117	15.638124465942383
homomer-2-50-nr2-run1_result_108	14	RLEAALAYLTALYEAGELTHEEYTERILHVVRLLFGAPDSPDLPPWFRAT:RLEAALAYLTALYEAGELTHEEYTERILHVVRLLFGAPDSPDLPPWFRAT	12.322707499700984	0.13158503670833047	68.60922241210938	0.4598741829395294	12.31478214263916	16.73824691772461	6.286506652832031
homomer-2-50-nr2-run1_result_108	15	RLEAALAHLRALLAAGELSHEEYVAAMLRVVWLLEGAPDSPELPPWLKAH:RLEAALAHLRALLAAGELSHEEYVAAMLRVVWLLEGAPDSPELPPWLKAH	7.890959326099981	0.48012687657026804	79.52821350097656	0.6522996425628662	6.522794246673584	8.132569313049316	2.14567494392395
homomer-2-50-nr2-run1_result_108	16	RLEYALAYLTALYNAGKLTHAQYTAAMLAVVRGIYGAPDSPALPPWIRAH:RLEYALAYLTALYNAGKLTHAQYTAAMLAVVRGIYGAPDSPALPPWIRAH	12.457743947422637	0.11857818121649229	73.29434204101562	0.4044716954231262	14.097807884216309	21.961483001708984	12.206781387329102
homomer-2-50-nr2-run1_result_108	17	RLAAALAELEARLAAGELSPEEYAAELLRVTWLLYGAPDSPELPPWVRAH:RLAAALAELEARLAAGELSPEEYAAELLRVTWLLYGAPDSPELPPWVRAH	8.97600106827242	0.23162624952469937	85.23714447021484	0.47459256649017334	11.674432754516602	19.952939987182617	9.429737091064453
homomer-2-50-nr2-run1_result_108	18	RFEYGLKKLKELYEKGELTKEEYTEEILKVTKLIFGEPDSPDLPEEIKAN:RFEYGLKKLKELYEKGELTKEEYTEEILKVTKLIFGEPDSPDLPEEIKAN	11.675443713129907	0.17628100805238997	71.41219329833984	0.36459341645240784	16.02903938293457	24.92271614074707	16.387454986572266
homomer-2-50-nr2-run1_result_108	19	RLEYAKKVLTALYNAGKLSKEEYTEAMLKVVYLIYGAPDSPDLPPEFKAH:RLEYAKKVLTALYNAGKLSKEEYTEAMLKVVYLIYGAPDSPDLPPEFKAH	13.871602281823526	0.13251103644373852	83.70475769042969	0.42756468057632446	13.548996925354004	22.612703323364258	13.283283233642578
homomer-2-50-nr2-run1_result_108	20	KLEFGLEYLTKLYEEGKLSHEEYTERMLLVTYHIYGAPNSPELPEWLKKH:KLEFGLEYLTKLYEEGKLSHEEYTERMLLVTYHIYGAPNSPELPEWLKKH	12.061107599647979	0.1812058617496325	68.0624771118164	0.4276712238788605	12.922109603881836	20.15554428100586	10.013011932373047
homomer-2-50-nr2-run1_result_108	21	AFEYALEYLKKKYEEGELTHEEYTEEMLKVTYLIYGAPNSPELPPWIKAH:AFEYALEYLKKKYEEGELTHEEYTEEMLKVTYLIYGAPNSPELPPWIKAH	12.678916481451141	0.12874639113119307	79.71649932861328	0.4762797951698303	10.742460250854492	17.302160263061523	8.7817964553833
homomer-2-50-nr2-run1_result_108	22	RLEAGLAALRARLAAGELSHEEYVAAVLAVVRLLEGAPNSPELPPWLRAT:RLEAGLAALRARLAAGELSHEEYVAAVLAVVRLLEGAPNSPELPPWLRAT	3.7998517320576477	0.5492502412417828	63.126014709472656	0.45656025409698486	11.642748832702637	16.650989532470703	8.150379180908203
homomer-2-50-nr2-run1_result_108	23	RFEFALKYLEDLYKKGKLTKEEYTKRILEVTYLIFGAPNSPKLPPWIKAN:RFEFALKYLEDLYKKGKLTKEEYTKRILEVTYLIFGAPNSPKLPPWIKAN	5.756061772674821	0.35608285370312537	64.93405151367188	0.3895280957221985	14.79322338104248	21.491188049316406	12.332058906555176
homomer-2-50-nr2-run1_result_108	24	RWEAALAHLEALRAAGELSHEEYTEAMLHVTYLLYGAPDSPELPPWLRAT:RWEAALAHLEALRAAGELSHEEYTEAMLHVTYLLYGAPDSPELPPWLRAT	10.210640275646437	0.1911455025906189	74.27494812011719	0.42297643423080444	12.435473442077637	19.18797492980957	9.762170791625977
homomer-2-50-nr2-run1_result_108	25	RLEVALEYLTEKYENGELTHEEYVEEMLKVVYLIYGAPDSPDLPEWLKEN:RLEVALEYLTEKYENGELTHEEYVEEMLKVVYLIYGAPDSPDLPEWLKEN	13.437726437133568	0.137600281903161	82.90953063964844	0.49872928857803345	9.983663558959961	16.593860626220703	7.61240816116333
homomer-2-50-nr2-run1_result_108	26	RLAAAEAHLRALLESGELSHEEYTAAMLHVVRLLFGAPDSPDLPPWLKAT:RLAAAEAHLRALLESGELSHEEYTAAMLHVVRLLFGAPDSPDLPPWLKAT	9.055310317150441	0.2157565839965208	75.33403015136719	0.5243419408798218	9.212817192077637	13.422786712646484	5.44620943069458
homomer-2-50-nr2-run1_result_108	27	RMEFAKAYLTSKYENGELSHEEYVKEMLLVTYLIYGAPDSPELPEWVKAH:RMEFAKAYLTSKYENGELSHEEYVKEMLLVTYLIYGAPDSPELPEWVKAH	12.698401254539228	0.15565927508678082	84.79102325439453	0.682615339756012	5.815822601318359	7.446213722229004	1.486433506011963
homomer-2-50-nr2-run1_result_108	28	RLEAALAYLEALYAAGELSHEEYTERMLLVTYLLFGAPDSPKLPPWVKAT:RLEAALAYLEALYAAGELSHEEYTERMLLVTYLLFGAPDSPKLPPWVKAT	10.890705719318246	0.2524076775161939	68.14735412597656	0.45141661167144775	11.8475923538208	17.040849685668945	7.39954948425293
homomer-2-50-nr2-run1_result_108	29	PLAAARAVLEALLAAGRLTHEEYTAAMLKVVYLLYGAPDSPEWPPAWRAA:PLAAARAVLEALLAAGRLTHEEYTAAMLKVVYLLYGAPDSPEWPPAWRAA	10.018318319605358	0.23253299502787741	87.59996795654297	0.4490724802017212	12.976377487182617	22.315866470336914	11.584563255310059
homomer-2-50-nr2-run1_result_108	30	RLEAALADLRARLAAGELSHEEYVAAMLAVTRLLYGAPDSPDLPPWWRAR:RLEAALADLRARLAAGELSHEEYVAAMLAVTRLLYGAPDSPDLPPWWRAR	12.499053135679622	0.14437202719322723	70.86467742919922	0.39634811878204346	14.33975887298584	20.85224151611328	11.410375595092773
homomer-2-50-nr2-run1_result_108	31	RLEFALAYLRALRAAGVLTHEQYTAAMLLVVRLLFGAPDSPDLPAWVRAN:RLEFALAYLRALRAAGVLTHEQYTAAMLLVVRLLFGAPDSPDLPAWVRAN	12.272843089308084	0.17410917876053916	72.09573364257812	0.4530681371688843	11.272432327270508	16.7706298828125	7.802606582641602
homomer-2-50-nr2-run1_result_109	0	VEKELERVLKLAKETDEKLNTNRLSKFANALDFTYKNLKNGDNTEPDPLV:VEKELERVLKLAKETDEKLNTNRLSKFANALDFTYKNLKNGDNTEPDPLV	1.8272850758923163	0.8385126956577337	63.23481750488281	0.47370779514312744	10.04887866973877	12.474898338317871	4.581054210662842
homomer-2-50-nr2-run1_result_109	1	VEEELEKVLELAEKYDKENNTSGLLKFAKALKFYYENLENGDPTEPDPLW:VEEELEKVLELAEKYDKENNTSGLLKFAKALKFYYENLENGDPTEPDPLW	2.2520153148028412	0.7665680347165926	67.37025451660156	0.41128256916999817	13.300615310668945	18.944791793823242	8.074333190917969
homomer-2-50-nr2-run1_result_109	2	VEEEINRTLEMADAYDKENNTTRLSKFARALKFYYDNIENGDDTPFPEDW:VEEEINRTLEMADAYDKENNTTRLSKFARALKFYYDNIENGDDTPFPEDW	2.3790070906289715	0.7178033089160522	76.06624603271484	0.4664921164512634	11.266911506652832	17.78847312927246	8.410902976989746
homomer-2-50-nr2-run1_result_109	3	VEEKIEELLKVTNEIDKENNTNRLSKYAKAIKYTYNNLKSGNLTPYPLNI:VEEKIEELLKVTNEIDKENNTNRLSKYAKAIKYTYNNLKSGNLTPYPLNI	1.3719984234436737	0.933122736948024	84.1790771484375	0.7685437798500061	5.264797210693359	5.996668815612793	1.184253454208374
homomer-2-50-nr2-run1_result_109	4	VEEELERVLELAEETDKENNTTRLSKFALALKITYENLKSGNPEEPDPLL:VEEELERVLELAEETDKENNTTRLSKFALALKITYENLKSGNPEEPDPLL	3.967147968641946	0.5203331544368535	54.39509582519531	0.35326170921325684	13.928577423095703	17.048973083496094	7.491024017333984
homomer-2-50-nr2-run1_result_109	5	VEEKLEEVLKIAKEYDEKNNTNRLYKFALAMKYYYDNIKNGDNSEFPLDI:VEEKLEEVLKIAKEYDEKNNTNRLYKFALAMKYYYDNIKNGDNSEFPLDI	1.8470136353837692	0.8038680235064036	73.35539245605469	0.511847734451294	10.208617210388184	15.064291000366211	6.6072163581848145
homomer-2-50-nr2-run1_result_109	6	TEEALAATVALAAATDAANGDDRLSRWARALVFTHAALAAGDNSEPPKDW:TEEALAATVALAAATDAANGDDRLSRWARALVFTHAALAAGDNSEPPKDW	3.202293538573961	0.6348544981967298	59.75382614135742	0.4030085802078247	11.845016479492188	15.998625755310059	7.007831573486328
homomer-2-50-nr2-run1_result_109	7	VEEEINRLLELANNYDKENNTNRLSKFANAIKFYYNNIKNGDNTPYPENV:VEEEINRLLELANNYDKENNTNRLSKFANAIKFYYNNIKNGDNTPYPENV	4.089878013288166	0.6596989653519443	72.15330505371094	0.5144863128662109	9.86405086517334	14.382684707641602	6.470863342285156
homomer-2-50-nr2-run1_result_109	8	VEEELERVLKVAKEYDEKNNTTRLYKFALAMKFYYDNEKNGDPTPFPPDW:VEEELERVLKVAKEYDEKNNTTRLYKFALAMKFYYDNEKNGDPTPFPPDW	1.2784183839244532	0.9119987316235928	84.19656372070312	0.725394606590271	5.386639595031738	6.594536304473877	1.8488211631774902
homomer-2-50-nr2-run1_result_109	9	VEEELERVLEVAENTDKENNNDRLLLFARALKFTYENIKAGNPAEPPLDW:VEEELERVLEVAENTDKENNNDRLLLFARALKFTYENIKAGNPAEPPLDW	1.4709672822648263	0.867157966204745	75.60771942138672	0.6312810182571411	7.53064489364624	9.641569137573242	3.100785732269287
homomer-2-50-nr2-run1_result_109	10	VEEEIERVLEVTKALDEKYNTNRLSKFALYIKFAYENLKNGDLTEPPEDI:VEEEIERVLEVTKALDEKYNTNRLSKFALYIKFAYENLKNGDLTEPPEDI	0.8404546058298217	0.9541645445617203	83.21759796142578	0.7116432189941406	5.1730217933654785	6.3623366355896	1.8292678594589233
homomer-2-50-nr2-run1_result_109	11	VEAELERTVEVANAYDAQNNTDRLSRFARALVFSYNNLQAGNPAEFPPDW:VEAELERTVEVANAYDAQNNTDRLSRFARALVFSYNNLQAGNPAEFPPDW	1.336353682177929	0.8913590919652141	84.6236801147461	0.7598252296447754	5.229822635650635	5.993556499481201	1.3365447521209717
homomer-2-50-nr2-run1_result_109	12	VEEELEKVKEVAKAYDEKNNTNRLSKFAEALKYYYKNIKEGNNEPFPEDI:VEEELEKVKEVAKAYDEKNNTNRLSKFAEALKYYYKNIKEGNNEPFPEDI	2.047544321122237	0.7840131496564896	76.51197052001953	0.5515215396881104	8.278645515441895	11.896718978881836	3.1604342460632324
homomer-2-50-nr2-run1_result_109	13	VEEELERVLELAREYDERHNTTRLYRFALALDFYYRNLEEGNEEEFPEDW:VEEELERVLELAREYDERHNTTRLYRFALALDFYYRNLEEGNEEEFPEDW	14.740690383165134	0.16067517722463726	82.20769500732422	0.44165635108947754	12.751791000366211	20.98619842529297	11.14848518371582
homomer-2-50-nr2-run1_result_109	14	VKEKLEEVKKVAKEYDEKNNTNRLSLFAEALEFYYKNIENGDNTPFPLDW:VKEKLEEVKKVAKEYDEKNNTNRLSLFAEALEFYYKNIENGDNTPFPLDW	4.375514716007798	0.47145004894403747	81.63880157470703	0.4243161976337433	13.942152976989746	23.17311668395996	12.034734725952148
homomer-2-50-nr2-run1_result_109	15	VEEEIEKTLKITKEYDKKNNTNRLSKFAYAIDFYYKNIKEGNEEEFPENI:VEEEIEKTLKITKEYDKKNNTNRLSKFAYAIDFYYKNIKEGNEEEFPENI	4.793409193974609	0.5586816339078592	69.97731018066406	0.6051186323165894	8.310595512390137	9.651403427124023	1.8294631242752075
homomer-2-50-nr2-run1_result_109	16	VKEEIERLKKLAEETDKENNNNRLSKFANAVEFTYENIKNGDLSEYPLNV:VKEEIERLKKLAEETDKENNNNRLSKFANAVEFTYENIKNGDLSEYPLNV	6.326939355872289	0.4011456184265116	65.8424072265625	0.536552906036377	10.418159484863281	12.782561302185059	3.4892940521240234
homomer-2-50-nr2-run1_result_109	17	VEEEIERVKKLTEEYDKENNTNRLSLYANYIKFSYENIKNGDLTEPPLLE:VEEEIERVKKLTEEYDKENNTNRLSLYANYIKFSYENIKNGDLTEPPLLE	5.428107758456199	0.34968918209252975	55.28889465332031	0.3590587377548218	14.63070297241211	19.163463592529297	8.529256820678711
homomer-2-50-nr2-run1_result_109	18	VEEKLEEVKKLAENFDKENNTNRLSRFAKALKFSYENLKNGDLSEFPEDI:VEEKLEEVKKLAENFDKENNTNRLSRFAKALKFSYENLKNGDLSEFPEDI	15.0210054277291	0.14032041897923347	55.156131744384766	0.3108830749988556	15.76043701171875	21.852222442626953	12.509038925170898
homomer-2-50-nr2-run1_result_109	19	IEEELNKTLEIASKADKENNNNRLSKFANALKFAYSNIKSGNLAEPPLDV:IEEELNKTLEIASKADKENNNNRLSKFANALKFAYSNIKSGNLAEPPLDV	6.0156301012995135	0.44018551963883223	50.30597686767578	0.3463054895401001	13.920534133911133	16.90858268737793	8.464448928833008
homomer-2-50-nr2-run1_result_109	20	IEKELEKILEVANNFDKENNNNRLSKFALALKYSYNNIKNGDNTEFPENI:IEKELEKILEVANNFDKENNNNRLSKFALALKYSYNNIKNGDNTEFPENI	4.0820015843065525	0.47128787867701405	68.31918334960938	0.574235200881958	8.509349822998047	10.224650382995605	2.5397069454193115
homomer-2-50-nr2-run1_result_109	21	VEEELKRVVEVTTAYDKENNTNRLTLFANALVYYYTNIENGDLSEPPLLW:VEEELKRVVEVTTAYDKENNTNRLTLFANALVYYYTNIENGDLSEPPLLW	1.8829516489255815	0.8384269818678587	72.10391235351562	0.6285268068313599	7.651919364929199	9.318048477172852	2.48136043548584
homomer-2-50-nr2-run1_result_109	22	VEEELERVLELAEKTDKENNTDRLSLHARALKFTYENLKNGDDTPFPPDW:VEEELERVLELAEKTDKENNTDRLSLHARALKFTYENLKNGDDTPFPPDW	1.1553593858120557	0.9146631122001332	82.12489318847656	0.7013447880744934	5.74780797958374	6.847102642059326	2.108449697494507
homomer-2-50-nr2-run1_result_109	23	VEEELERLLKLTNEYDKKNNTNRLSLFANALKYYYNSLKNGDLSEFPLNV:VEEELERLLKLTNEYDKKNNTNRLSLFANALKYYYNSLKNGDLSEFPLNV	1.6047331760011885	0.8696785995077907	74.81551361083984	0.5765268802642822	8.782941818237305	11.827953338623047	2.930758476257324
homomer-2-50-nr2-run1_result_109	24	VEEELERVLEVANKTDKENNTNRLYLHALAMKYTYNNIKNGDNSEFPLDV:VEEELERVLEVANKTDKENNTNRLYLHALAMKYTYNNIKNGDNSEFPLDV	0.9202699218454284	0.9441669020017679	80.76093292236328	0.7174466848373413	5.6852126121521	6.648440837860107	1.4274518489837646
homomer-2-50-nr2-run1_result_109	25	VEEELEKVKELAKKTDEKNNTTRLSKFAEALKFTYKNLKNGDPTEFPPDI:VEEELEKVKELAKKTDEKNNTTRLSKFAEALKFTYKNLKNGDPTEFPPDI	2.1458918821323185	0.7717871171450237	74.24209594726562	0.5908738374710083	7.516831874847412	9.280808448791504	3.552292585372925
homomer-2-50-nr2-run1_result_109	26	VEEKLEEVLKLAKEYDEENNTNRLILFANALKFYYKNIKNGDDTEFPKDV:VEEKLEEVLKLAKEYDEENNTNRLILFANALKFYYKNIKNGDDTEFPKDV	2.959546368327765	0.6326869682128123	77.29859924316406	0.44385939836502075	12.598594665527344	20.00323486328125	7.997256755828857
homomer-2-50-nr2-run1_result_109	27	IEKKLEEVLKVAKEYDEKNNTNRLLLFANYLKFYYNNIKNGDNTEPPPDI:IEKKLEEVLKVAKEYDEKNNTNRLLLFANYLKFYYNNIKNGDNTEPPPDI	1.5446454997422319	0.8800331885936243	83.26079559326172	0.7032954096794128	5.747206211090088	7.4160380363464355	2.240316152572632
homomer-2-50-nr2-run1_result_109	28	VKEEIERVKKLADEYDKENNTNRLSKFANALKYYYDNIENGDNTPFPLDW:VKEEIERVKKLADEYDKENNTNRLSKFANALKYYYDNIENGDNTPFPLDW	1.2777150078887052	0.8949573561237892	73.25016021728516	0.5413393974304199	8.779349327087402	12.23486614227295	5.104158401489258
homomer-2-50-nr2-run1_result_109	29	VEEKIEEVLKLTTEYDKENNTTRLTKFANAIKFYYTNIKNGDETEPPENW:VEEKIEEVLKLTTEYDKENNTTRLTKFANAIKFYYTNIKNGDETEPPENW	3.3183997472587388	0.6034065768930675	76.09358215332031	0.4640982747077942	10.725226402282715	16.268108367919922	6.767369270324707
homomer-2-50-nr2-run1_result_109	30	VEEELEKVLEVTKALDEENNTDRLYKFALALKFAYKNLKNGDESEPPEDW:VEEELEKVLEVTKALDEENNTDRLYKFALALKFAYKNLKNGDESEPPEDW	1.3062643246868528	0.8989531371377956	87.56466674804688	0.757815957069397	4.347338676452637	5.213290214538574	1.5204966068267822
homomer-2-50-nr2-run1_result_109	31	VEEELEKVKKVANNTDKENNTNRLSLFANALIYTYNNLKNGDLTEFPLDV:VEEELEKVKKVANNTDKENNTNRLSLFANALIYTYNNLKNGDLTEFPLDV	6.450422768944298	0.35360946755898426	50.253719329833984	0.37507885694503784	14.361123085021973	18.174571990966797	6.94051456451416
homomer-2-50-nr2-run1_result_11	0	RWHSLRIEVAPDILLTLSTRDPAVYERLAPRVPEGRVLSPEELAAIFREL:RWHSLRIEVAPDILLTLSTRDPAVYERLAPRVPEGRVLSPEELAAIFREL	0.7920068990903517	0.9562676509469658	86.71932220458984	0.7355570793151855	4.275394916534424	5.083718299865723	0.981482982635498
homomer-2-50-nr2-run1_result_11	1	TTYSLKIEVSPNITLTLSTTDPEIYEKLKPLLKEGVVKSPEELAAIIKSL:TTYSLKIEVSPNITLTLSTTDPEIYEKLKPLLKEGVVKSPEELAAIIKSL	2.5515924831530605	0.8033742808089953	76.2830810546875	0.5985028743743896	6.991018772125244	8.376133918762207	1.0830403566360474
homomer-2-50-nr2-run1_result_11	2	AVHSLRIEVAPDITLVLETSDPAVAARLAPRLKPGRVLTPEELAAIFREV:AVHSLRIEVAPDITLVLETSDPAVAARLAPRLKPGRVLTPEELAAIFREV	1.0598109290387676	0.9295777943977815	76.50066375732422	0.6231614351272583	6.441346645355225	7.771552085876465	1.1585747003555298
homomer-2-50-nr2-run1_result_11	3	KVYSLEIEISPNVKLVLETTDPELYEKLKPLVKPGVVLTPEELSEIFRSI:KVYSLEIEISPNVKLVLETTDPELYEKLKPLVKPGVVLTPEELSEIFRSI	0.7054113364894862	0.9649279978409855	82.66593933105469	0.6740879416465759	5.498902797698975	6.576257228851318	1.0676615238189697
homomer-2-50-nr2-run1_result_11	4	AVHSLPVDLAPGLRLVLETTDPALAAALAPLLRPGVVLSPEQLAAILRRL:AVHSLPVDLAPGLRLVLETTDPALAAALAPLLRPGVVLSPEQLAAILRRL	1.0357729223404202	0.9327957791091164	80.12639617919922	0.64093017578125	5.932567596435547	7.05478572845459	1.284841537475586
homomer-2-50-nr2-run1_result_11	5	AWHSLEVEVAPGIRLVLETSDPEVAAALAPLLRPGVRLSPEQLAAIFRRL:AWHSLEVEVAPGIRLVLETSDPEVAAALAPLLRPGVRLSPEQLAAIFRRL	1.0138641421748735	0.9344790217577499	79.43526458740234	0.6546158790588379	5.820713996887207	6.944603443145752	1.085811734199524
homomer-2-50-nr2-run1_result_11	6	AVHSLPIELAPDLTLTLSTTDPALYARLAPLVPAGRVLSPEELAALFRAL:AVHSLPIELAPDLTLTLSTTDPALYARLAPLVPAGRVLSPEELAALFRAL	1.0422647704473764	0.9327123611304026	81.64738464355469	0.6775064468383789	5.5757341384887695	6.660862922668457	1.0480706691741943
homomer-2-50-nr2-run1_result_11	7	MVHSLPIELAPNIKLVLETTDPAIYEKMKPKVKEGVVLTPEELAAIIKEL:MVHSLPIELAPNIKLVLETTDPAIYEKMKPKVKEGVVLTPEELAAIIKEL	1.0854116477139275	0.9270769598063296	80.35933685302734	0.649746298789978	6.126129627227783	7.232942581176758	1.1830601692199707
homomer-2-50-nr2-run1_result_11	8	KWYELEIDLSPNIKLVLKTSDKEIYEKLKPLLKEGVVLSPEQLAEIFNSL:KWYELEIDLSPNIKLVLKTSDKEIYEKLKPLLKEGVVLSPEQLAEIFNSL	1.1386861412986777	0.9210650261450242	76.84132385253906	0.6353079080581665	6.96345853805542	8.270658493041992	1.1857643127441406
homomer-2-50-nr2-run1_result_11	9	EWHELEIELAPDIRLVLKTRDPAVYEALKPRLKPGVVLTPEELAAIIRSL:EWHELEIELAPDIRLVLKTRDPAVYEALKPRLKPGVVLTPEELAAIIRSL	1.3203729135312587	0.9023373447318375	77.44712829589844	0.6478853225708008	6.627255439758301	7.964670658111572	1.148320198059082
homomer-2-50-nr2-run1_result_11	10	KTYSLKIEVSPDITLVLETTDPELYEKLKPLLPEGKVLTPEELAEIFKSL:KTYSLKIEVSPDITLVLETTDPELYEKLKPLLPEGKVLTPEELAEIFKSL	1.4383743007081666	0.888449918340106	83.97364807128906	0.6675945520401001	5.362112522125244	6.316579341888428	1.1376426219940186
homomer-2-50-nr2-run1_result_11	11	KTYSLKIEVSPNITLVLETTDPELYEKLKPKVKEGVVLSPEELKEIIESL:KTYSLKIEVSPNITLVLETTDPELYEKLKPKVKEGVVLSPEELKEIIESL	0.9104762026028732	0.9436689667658866	81.86399841308594	0.6581209897994995	5.810577392578125	6.9680986404418945	1.1125880479812622
homomer-2-50-nr2-run1_result_11	12	TWHSLRIDVAPDVRLVLETRDPALAAALAPLLRPGVRLSPEQLAAIFRRI:TWHSLRIDVAPDVRLVLETRDPALAAALAPLLRPGVRLSPEQLAAIFRRI	1.0311035178660233	0.9328525422420461	77.33404541015625	0.6297110319137573	6.437191486358643	7.900470733642578	1.098127007484436
homomer-2-50-nr2-run1_result_11	13	TTHSLPIELSPGITLVLQTTDPAVHARLEPLLKPGVVLTPEQLAAIIRSL:TTHSLPIELSPGITLVLQTTDPAVHARLEPLLKPGVVLTPEQLAAIIRSL	1.4070936158243723	0.890525398056056	77.28670501708984	0.6286221742630005	6.728189468383789	8.104782104492188	1.1474875211715698
homomer-2-50-nr2-run1_result_11	14	ATHSLPIPLSPTITLTLSTTDPAVYAALAPRVKPGVVLSPEELAAIFRSL:ATHSLPIPLSPTITLTLSTTDPAVYAALAPRVKPGVVLSPEELAAIFRSL	2.3389007810059153	0.7579308509848875	52.73585510253906	0.38303935527801514	12.574520111083984	14.829851150512695	2.878329277038574
homomer-2-50-nr2-run1_result_11	15	KVYELEIDVKPDIKLVLKTTDPEVYEKLKPKVKPGVILTPEELAEIIREI:KVYELEIDVKPDIKLVLKTTDPEVYEKLKPKVKPGVILTPEELAEIIREI	1.1076699197454278	0.9243986327634862	83.87126922607422	0.6806694269180298	5.222936153411865	6.229793548583984	1.0384529829025269
homomer-2-50-nr2-run1_result_11	16	KVHELEIEIAPNVTLVLKTTDPALYEKLKPLVKPGVVLSPEELAAIFNSI:KVHELEIEIAPNVTLVLKTTDPALYEKLKPLVKPGVVLSPEELAAIFNSI	0.8022779391158079	0.9558161587977331	80.79084014892578	0.6675982475280762	5.9023871421813965	7.051214218139648	1.0746040344238281
homomer-2-50-nr2-run1_result_11	17	KVHSLPIELAPDILLRLETTDPAVAARLAPLLPEGRVLTPEELAAIIREL:KVHSLPIELAPDILLRLETTDPAVAARLAPLLPEGRVLTPEELAAIIREL	1.1599658310058678	0.9175778580537464	77.10426330566406	0.592241644859314	6.580523490905762	7.807409763336182	1.364774465560913
homomer-2-50-nr2-run1_result_11	18	AWHSLRIPLSPDVLLTLSTSDPALHAELAPLLPEGVVLTPEQLAAIIRRL:AWHSLRIPLSPDVLLTLSTSDPALHAELAPLLPEGVVLTPEQLAAIIRRL	0.7946640196585258	0.9579286731080271	77.99732971191406	0.6517210602760315	6.558980464935303	8.012137413024902	1.0880796909332275
homomer-2-50-nr2-run1_result_11	19	AVHSLRIEVAPDVTLVLETTDPALAAALAPLVPEGVVLSPEELAALLRRL:AVHSLRIEVAPDVTLVLETTDPALAAALAPLVPEGVVLSPEELAALLRRL	1.314009060165546	0.9010970254906202	71.6473159790039	0.5671802759170532	7.8425421714782715	9.484567642211914	1.5431543588638306
homomer-2-50-nr2-run1_result_11	20	TVHSLPIEVAPDLLLRLETTDPAIAAALAPLLPEGRVLSPEELAAIFRAL:TVHSLPIEVAPDLLLRLETTDPAIAAALAPLLPEGRVLSPEELAAIFRAL	1.0382310151424639	0.9311071830756399	77.0794448852539	0.5914484858512878	6.436350345611572	7.652736186981201	1.362993597984314
homomer-2-50-nr2-run1_result_11	21	TWHELEIEVAPDIRLVLKTRDPAVYERLKPLVKPGVVLSPEELAAIFKSL:TWHELEIEVAPDIRLVLKTRDPAVYERLKPLVKPGVVLSPEELAAIFKSL	0.9957803092835782	0.9368083364862416	79.87283325195312	0.668931245803833	5.915190696716309	7.050967693328857	1.0879931449890137
homomer-2-50-nr2-run1_result_11	22	EWHSLPIEVAPDVLLVLQTRDPALYAALAPRLPPGRVLSPEELAALFRAL:EWHSLPIEVAPDVLLVLQTRDPALYAALAPRLPPGRVLSPEELAALFRAL	0.9346809941352207	0.9418020241699678	84.42292022705078	0.7002556920051575	4.839513301849365	5.763047695159912	0.990269660949707
homomer-2-50-nr2-run1_result_11	23	ATHSLEIEVAPDITLVLKTTDPAVYEKLKPKVKEGVVLTPEELAEIFKSL:ATHSLEIEVAPDITLVLKTTDPAVYEKLKPKVKEGVVLTPEELAEIFKSL	0.9726288081660216	0.9386256820462087	79.63150787353516	0.6558016538619995	6.134106636047363	7.285423755645752	1.0632506608963013
homomer-2-50-nr2-run1_result_11	24	TVHSLRIPVAPGVTLVLETTDPAVHAALAPLLPEGVVLTPEQLAAIFRRL:TVHSLRIPVAPGVTLVLETTDPAVHAALAPLLPEGVVLTPEQLAAIFRRL	1.0711251673403754	0.9277013754130001	78.15330505371094	0.6473029851913452	6.329773902893066	7.615241050720215	1.1674085855484009
homomer-2-50-nr2-run1_result_11	25	KVHSLEIDVAPDITLVLKTTDPAVYAALAPRLRPGVVLSPEELAAIFESL:KVHSLEIDVAPDITLVLKTTDPAVYAALAPRLRPGVVLSPEELAAIFESL	0.9787802302278447	0.9366892610477864	79.62588500976562	0.6566528081893921	5.958301067352295	7.14027214050293	1.1392102241516113
homomer-2-50-nr2-run1_result_11	26	PVHSLPIEVAPDIRLVLETTDPAVAAALAPLLRPGRRLTPEELAAIFRAL:PVHSLPIEVAPDIRLVLETTDPAVAAALAPLLRPGRRLTPEELAAIFRAL	1.052843232703522	0.929283717855069	78.85379028320312	0.6428811550140381	5.990960121154785	7.22708797454834	1.180059552192688
homomer-2-50-nr2-run1_result_11	27	KVYSLKIEISPNITLIFETTDKNIYEKLKPKLKEGKILSPEELSEIIKSI:KVYSLKIEISPNITLIFETTDKNIYEKLKPKLKEGKILSPEELSEIIKSI	0.9788957812156281	0.9379834117699659	78.68717956542969	0.6475799679756165	6.403189659118652	7.613236427307129	1.0161863565444946
homomer-2-50-nr2-run1_result_11	28	KVHSLKIEVSPDITLILETTDPEIYEKLKPLVKEGVVLTPEELAEIFKSL:KVHSLKIEVSPDITLILETTDPEIYEKLKPLVKEGVVLTPEELAEIFKSL	1.217508702790875	0.9122150491450136	83.11894989013672	0.6734201908111572	5.4727396965026855	6.4541497230529785	1.0156311988830566
homomer-2-50-nr2-run1_result_11	29	ATHSLEIPVAPDLTLVLRTTDPAVHAALEPRVRPGVVLSPEELAALLKAL:ATHSLEIPVAPDLTLVLRTTDPAVHAALEPRVRPGVVLSPEELAALLKAL	1.0510341031547468	0.9305490239575327	77.37791442871094	0.6316180229187012	6.606165409088135	7.841844081878662	1.1725373268127441
homomer-2-50-nr2-run1_result_11	30	AWHSLEIEVAPDVRLVLSTTDPALAARLAPLLPPGRVLSPEELAAIFRSL:AWHSLEIEVAPDVRLVLSTTDPALAARLAPLLPPGRVLSPEELAAIFRSL	0.7904315223708852	0.9579871040170065	77.85343170166016	0.6073636412620544	6.241137504577637	7.538657188415527	1.2165603637695312
homomer-2-50-nr2-run1_result_11	31	ATHSLRIEVSPDITLTLSTTDPAVHERLAPLLPEGVVRSPAELAAIIESL:ATHSLRIEVSPDITLTLSTTDPAVHERLAPLLPEGVVRSPAELAAIIESL	1.3534230744345936	0.8938759984491577	81.87683868408203	0.668563961982727	5.6720452308654785	6.696059703826904	1.078935146331787
homomer-2-50-nr2-run1_result_110	0	PPPAYQRPRWSPEEIAKGNAIIEYTRSQKLPGVEELAAFVDAKVNGAAAA:PPPAYQRPRWSPEEIAKGNAIIEYTRSQKLPGVEELAAFVDAKVNGAAAA	14.519275457323113	0.10957118926604315	55.89897155761719	0.3955196142196655	13.960318565368652	17.04535484313965	6.39533805847168
homomer-2-50-nr2-run1_result_110	1	PPPWYERERWTPEQVAQARAIVEYLRAARLPGVEELEAFWDRRVEGAAAR:PPPWYERERWTPEQVAQARAIVEYLRAARLPGVEELEAFWDRRVEGAAAR	8.042533685507735	0.3075358827006133	65.08303833007812	0.49122220277786255	11.183534622192383	13.898189544677734	3.6061043739318848
homomer-2-50-nr2-run1_result_110	2	PPPWWQRPRPSPAAVAQAQAIVATLKAQNLAGVDDLQAFVDARVAGAAAA:PPPWWQRPRPSPAAVAQAQAIVATLKAQNLAGVDDLQAFVDARVAGAAAA	5.620388010653365	0.48987902253403237	56.98414993286133	0.35873591899871826	14.442537307739258	18.62424659729004	8.810007095336914
homomer-2-50-nr2-run1_result_110	3	AKPWYERPKPSPEFIEQANKIIEYTKSQNLPGVEELEAFVKKLVEGAKAK:AKPWYERPKPSPEFIEQANKIIEYTKSQNLPGVEELEAFVKKLVEGAKAK	11.081048064236963	0.16637573907303085	61.61906051635742	0.4530567526817322	11.689135551452637	14.430540084838867	4.843506336212158
homomer-2-50-nr2-run1_result_110	4	PPPAFERPRLTPEEIAQGEAIVATARALDLPGVAETEAAVRARVEGARAA:PPPAFERPRLTPEEIAQGEAIVATARALDLPGVAETEAAVRARVEGARAA	14.226918017621907	0.14604352312381272	63.31294631958008	0.3823040723800659	13.70008373260498	18.59571647644043	7.3198442459106445
homomer-2-50-nr2-run1_result_110	5	PPPPYERPRWTPEEVAAAERRVEHLRAHRLPGVEDLAAFVDRRVEGAAAA:PPPPYERPRWTPEEVAAAERRVEHLRAHRLPGVEDLAAFVDRRVEGAAAA	8.740962575768982	0.28967814424755955	49.97087860107422	0.3174283504486084	15.620996475219727	18.860210418701172	6.07443380355835
homomer-2-50-nr2-run1_result_110	6	PPPAWQRPRLSPEAVAQGEAQVAYLEAQRLPGVDDLRAFLDARVAGAAAR:PPPAWQRPRLSPEAVAQGEAQVAYLEAQRLPGVDDLRAFLDARVAGAAAR	8.245450783694503	0.34182356620042875	58.405029296875	0.40608343482017517	12.921662330627441	15.358672142028809	5.212395191192627
homomer-2-50-nr2-run1_result_110	7	APPAFERPRLSPEAVAQGQAIVATLRAQNLPGVDDLAAFVDAKVAGAAAE:APPAFERPRLSPEAVAQGQAIVATLRAQNLPGVDDLAAFVDAKVAGAAAE	5.369176067267206	0.52347944903277	59.6860466003418	0.3500051498413086	14.639090538024902	19.500106811523438	9.891336441040039
homomer-2-50-nr2-run1_result_110	8	PPPPYERPRLTPEEIEQFNRIVETLRSQNLPGVEALEGFVRRRVEGAAAE:PPPPYERPRLTPEEIEQFNRIVETLRSQNLPGVEALEGFVRRRVEGAAAE	5.751732679246272	0.5821503567857925	65.4771728515625	0.5105905532836914	11.337686538696289	13.443428993225098	3.6988844871520996
homomer-2-50-nr2-run1_result_110	9	PPPPWERPAPSPEEVAAAEAQVAHLEAAGLPGTEATRAAWEARVAGAAAR:PPPPWERPAPSPEEVAAAEAQVAHLEAAGLPGTEATRAAWEARVAGAAAR	12.918584809015847	0.20104280574066188	77.54612731933594	0.3724357783794403	16.23871421813965	25.988508224487305	16.711212158203125
homomer-2-50-nr2-run1_result_110	10	PPPPFERPRLTPEEVAQWEAIYRHLEAHRLPGAEALRAFVEARVEGARAR:PPPPFERPRLTPEEVAQWEAIYRHLEAHRLPGAEALRAFVEARVEGARAR	13.957917127289052	0.11164750349215864	60.12606430053711	0.4259430766105652	13.443428039550781	17.598125457763672	6.983302116394043
homomer-2-50-nr2-run1_result_110	11	APPPYERPRLTPEEVAQMEAIVAYLRSQQLPGVESLEAFYRAKVEGAAAR:APPPYERPRLTPEEVAQMEAIVAYLRSQQLPGVESLEAFYRAKVEGAAAR	15.870508547555133	0.08541956854441075	59.04010772705078	0.30538511276245117	18.03549575805664	24.787145614624023	17.860153198242188
homomer-2-50-nr2-run1_result_110	12	PPPPFERPRLTPEEIAAGEAIAAYLEAARLPGVEALRAFVDARVAGAAAA:PPPPFERPRLTPEEIAAGEAIAAYLEAARLPGVEALRAFVDARVAGAAAA	8.737782122890257	0.33571413799721717	54.56024169921875	0.37847280502319336	14.798508644104004	18.09161949157715	4.120968818664551
homomer-2-50-nr2-run1_result_110	13	PPPPYRRPRWSPEEVAAARAIVAHARAAGLPGVEALEAFWDERVEGAAAA:PPPPYRRPRWSPEEVAAARAIVAHARAAGLPGVEALEAFWDERVEGAAAA	5.933014973065632	0.5892416848802402	67.42341613769531	0.5671464204788208	10.606908798217773	12.376727104187012	2.833024024963379
homomer-2-50-nr2-run1_result_110	14	PPPPFLRPRLTPEEIAQGEAIVAYLRSQNLPGVDALEAFVRARVEGAAAA:PPPPFLRPRLTPEEIAQGEAIVAYLRSQNLPGVDALEAFVRARVEGAAAA	5.85383193242761	0.5358389748454627	57.42880630493164	0.34755751490592957	15.654397964477539	21.240812301635742	11.547584533691406
homomer-2-50-nr2-run1_result_110	15	PPPPWEKPRLTPEQVEQAEKIIEFTKSQNLPGVEDLEAFVRRRVEGAKAA:PPPPWEKPRLTPEQVEQAEKIIEFTKSQNLPGVEDLEAFVRRRVEGAKAA	7.856171885045461	0.3425459045340907	61.43074035644531	0.4416027069091797	12.390711784362793	15.434224128723145	5.833288192749023
homomer-2-50-nr2-run1_result_110	16	EPPPYKRPRLTPEEIEKANNIIKEAKSKKLEGVEDLEAFVNDRVEGAARE:EPPPYKRPRLTPEEIEKANNIIKEAKSKKLEGVEDLEAFVNDRVEGAARE	4.899239201729701	0.5811254239474686	62.725467681884766	0.42426231503486633	12.4806547164917	15.602388381958008	5.51346492767334
homomer-2-50-nr2-run1_result_110	17	KKPVFEREKLTEEEVEKMNKIIEFLKSHNLEGVEELEAFYKKKVEGEKKK:KKPVFEREKLTEEEVEKMNKIIEFLKSHNLEGVEELEAFYKKKVEGEKKK	4.804489723385787	0.703286194417767	67.32129669189453	0.5211979150772095	11.251235961914062	13.167585372924805	3.0721659660339355
homomer-2-50-nr2-run1_result_110	18	PPPPYERPRWSPEEVKKAEEIVAELKSKNLKGVEELEAFYRAKVEGAAAA:PPPPYERPRWSPEEVKKAEEIVAELKSKNLKGVEELEAFYRAKVEGAAAA	9.125263699314676	0.26483894155792337	65.3549575805664	0.4918479025363922	10.93928337097168	12.412943840026855	2.9757840633392334
homomer-2-50-nr2-run1_result_110	19	PPPAWERPRWTPEEVAQAEAIVAHLEAARLPGVEELRAAWEARVAGAAAA:PPPAWERPRWTPEEVAQAEAIVAHLEAARLPGVEELRAAWEARVAGAAAA	12.741476772165155	0.13090229728742087	61.74070739746094	0.3717257082462311	14.495774269104004	19.904020309448242	10.527976036071777
homomer-2-50-nr2-run1_result_110	20	PPPPYERPRWSPEEIARAEAIVAHARAARLPGVEDLEAFVRRKVEGAAAK:PPPPYERPRWSPEEIARAEAIVAHARAARLPGVEDLEAFVRRKVEGAAAK	6.803154549238347	0.4571458004760641	69.2289810180664	0.44223567843437195	12.76590633392334	17.371681213378906	6.764627456665039
homomer-2-50-nr2-run1_result_110	21	PPPPFERPRLSPEEIENANKIIEYTKSQNLPGVENLAAFVEAKVEGAAAA:PPPPFERPRLSPEEIENANKIIEYTKSQNLPGVENLAAFVEAKVEGAAAA	6.299342979908974	0.5119585473043822	54.82563781738281	0.39355334639549255	14.008432388305664	17.14402961730957	7.240772247314453
homomer-2-50-nr2-run1_result_110	22	PPPAWERPRPSPEEVAQGEAIVAYLRAQNLPGVEELEAALRARVEGAAAA:PPPAWERPRPSPEEVAQGEAIVAYLRAQNLPGVEELEAALRARVEGAAAA	12.340474783335603	0.14142517369798513	69.6639633178711	0.5049408674240112	11.055974960327148	13.959705352783203	4.362761974334717
homomer-2-50-nr2-run1_result_110	23	PPPPWERPRLSPEEVAQGEAIVAHLRAQDLPGVEALRGALERRVEGARAR:PPPPWERPRLSPEEVAQGEAIVAHLRAQDLPGVEALRGALERRVEGARAR	5.661494870533212	0.4943872124847451	68.64698791503906	0.4409511983394623	12.361478805541992	16.817607879638672	7.17163610458374
homomer-2-50-nr2-run1_result_110	24	PPPPFERPRLTPEEIAQWEAIVAHLEAHNLPGVEALRAFVRRRVEGAAAA:PPPPFERPRLTPEEIAQWEAIVAHLEAHNLPGVEALRAFVRRRVEGAAAA	5.576407565383669	0.6816913939404895	65.97044372558594	0.47691118717193604	11.810931205749512	14.623316764831543	4.514270305633545
homomer-2-50-nr2-run1_result_110	25	PPPPFERPRLTPEQVAEMEAIVEHTRAHNLPGVEELEAFVRARVEGAARR:PPPPFERPRLTPEQVAEMEAIVEHTRAHNLPGVEELEAFVRARVEGAARR	9.298356131200642	0.27595029608458843	72.81893920898438	0.5233687162399292	10.95666217803955	14.179494857788086	4.219701290130615
homomer-2-50-nr2-run1_result_110	26	PPPPWARPRPSPEEIAQADAQVAHLEAADLPGTAATRAFWDALVAGAAAA:PPPPWARPRPSPEEIAQADAQVAHLEAADLPGTAATRAFWDALVAGAAAA	16.561626192805317	0.06769233755171056	68.46221923828125	0.30775153636932373	17.72589683532715	24.461986541748047	14.512321472167969
homomer-2-50-nr2-run1_result_110	27	PPPPWERPAPTPEEVAQAEAQIAYLRAAGLPGTEATEAAYRARVEGAAAA:PPPPWERPAPTPEEVAQAEAQIAYLRAAGLPGTEATEAAYRARVEGAAAA	12.977713328500647	0.20173208826605143	75.03807830810547	0.37392377853393555	17.119876861572266	27.05329132080078	18.33026885986328
homomer-2-50-nr2-run1_result_110	28	PPPPWERERPTPEFVAQAEAQVAHLEAARLPGVEETRAFWDALVEGAAAR:PPPPWERERPTPEFVAQAEAQVAHLEAARLPGVEETRAFWDALVEGAAAR	12.15276585005846	0.12987934752164138	73.37113952636719	0.3796651363372803	15.205134391784668	23.347049713134766	12.126192092895508
homomer-2-50-nr2-run1_result_110	29	PPPPWERPRLTPEEVAAARAIVEHLEAANLPGVEALRAFVDAKVAGAAAR:PPPPWERPRLTPEEVAAARAIVEHLEAANLPGVEALRAFVDAKVAGAAAR	14.42789879985286	0.10428104461607031	62.18217086791992	0.4201277494430542	12.448864936828613	16.11958885192871	6.160337448120117
homomer-2-50-nr2-run1_result_110	30	PPPPFERPRLTPEEIERGERIVRHLREHRLPGVEELEAFVRARVEGARAA:PPPPFERPRLTPEEIERGERIVRHLREHRLPGVEELEAFVRARVEGARAA	9.83998059677473	0.3135076245274586	66.83448791503906	0.47023314237594604	11.710600852966309	14.792019844055176	4.646218776702881
homomer-2-50-nr2-run1_result_110	31	PPPPYARPRLTPEEVAQARAIVAHLRAQNLPGVEATAAFYDARVAGAAAA:PPPPYARPRLTPEEVAQARAIVAHLRAQNLPGVEATAAFYDARVAGAAAA	7.681741592453305	0.3431298330829132	65.75798034667969	0.32356107234954834	17.3941707611084	25.459819793701172	18.206926345825195
homomer-2-50-nr2-run1_result_111	0	GEKPPKYKITKATYEGKEIPNPTLESLYEYLRENNITSGTLTLEFVNEEV:GEKPPKYKITKATYEGKEIPNPTLESLYEYLRENNITSGTLTLEFVNEEV	1.2446421141066593	0.9102352069517484	85.3958740234375	0.7291126251220703	5.6904296875	6.2913689613342285	0.9809075593948364
homomer-2-50-nr2-run1_result_111	1	GKKKPKYEIIKAELDGKEIENATLESLYEYLEKNKIKEGKLTLYFKNKSV:GKKKPKYEIIKAELDGKEIENATLESLYEYLEKNKIKEGKLTLYFKNKSV	0.8808515789725826	0.9488501022620633	82.5618667602539	0.7098490595817566	6.791402339935303	7.505085468292236	0.9856626987457275
homomer-2-50-nr2-run1_result_111	2	GKPKRKYKITKATYNGEEIKNATLEKLYEWLEKNNIKEGKLTLEFKDESV:GKPKRKYKITKATYNGEEIKNATLEKLYEWLEKNNIKEGKLTLEFKDESV	1.1878568721842138	0.9420857649584636	83.32939147949219	0.6823263764381409	6.420023441314697	7.125695705413818	0.9528100490570068
homomer-2-50-nr2-run1_result_111	3	GKPIPKYEITKAYLDGKEIENPTLESLYEYLIKNNIKEGKLTLEFKNLEV:GKPIPKYEITKAYLDGKEIENPTLESLYEYLIKNNIKEGKLTLEFKNLEV	2.7748890499138534	0.7809525033094027	84.34249877929688	0.7179204225540161	5.8019843101501465	6.482031345367432	0.9396169185638428
homomer-2-50-nr2-run1_result_111	4	GAVPPKYKITKATLDGKEIPNATLESLYKYLTANKITSGTLTLKFENTDV:GAVPPKYKITKATLDGKEIPNATLESLYKYLTANKITSGTLTLKFENTDV	1.0237591199963978	0.941489950149208	83.96515655517578	0.7235586643218994	6.0059685707092285	6.6531081199646	0.9785397052764893
homomer-2-50-nr2-run1_result_111	5	GEPEPEYEITKATLNGEVIPNATLESLYEYLKANNITSGTLTLEFVNKEV:GEPEPEYEITKATLNGEVIPNATLESLYEYLKANNITSGTLTLEFVNKEV	1.2132553055846451	0.9343346003032942	88.2315444946289	0.7708983421325684	4.945757865905762	5.4339518547058105	0.9405786991119385
homomer-2-50-nr2-run1_result_111	6	GLPIPKYKITKAYLDGKEIPNATPENLYKYLIENKIKKGKLTLEFEREDV:GLPIPKYKITKAYLDGKEIPNATPENLYKYLIENKIKKGKLTLEFEREDV	1.5647702258573828	0.8994499565472074	85.29816436767578	0.7291497588157654	5.906035900115967	6.493314743041992	0.9436507821083069
homomer-2-50-nr2-run1_result_111	7	GKPKPEYKITEATLNGEVIENATLESLYEYLEKNNIKSGTLTLKFENKSV:GKPKPEYKITEATLNGEVIENATLESLYEYLEKNNIKSGTLTLKFENKSV	0.9899261215699274	0.9435156648077269	84.14442443847656	0.7280648946762085	6.11439847946167	6.766232967376709	0.941753625869751
homomer-2-50-nr2-run1_result_111	8	GLPKPKYKITKATYNGKEIKNATLESLYEFLRKNNIKEGKLTLYFKNEEV:GLPKPKYKITKATYNGKEIKNATLESLYEFLRKNNIKEGKLTLYFKNEEV	0.9177554457014014	0.949599405820243	82.18772888183594	0.7100338935852051	6.565794944763184	7.305716037750244	0.949784517288208
homomer-2-50-nr2-run1_result_111	9	GKKKPEYEITKAYYEGKEIPNATLESLYKWLEENNIKEGKLTLEFKNKEV:GKKKPEYEITKAYYEGKEIPNATLESLYKWLEENNIKEGKLTLEFKNKEV	1.200021627779881	0.9178503164519531	83.32621765136719	0.696918249130249	6.376697540283203	7.035519123077393	0.9764664173126221
homomer-2-50-nr2-run1_result_111	10	GRKRPKYKITKALYDGKEIENATLESLYEWLIENKVKKGKLTLYFEDESV:GRKRPKYKITKALYDGKEIENATLESLYEWLIENKVKKGKLTLYFEDESV	1.2856070282006187	0.9367579242206072	83.28636169433594	0.7143529057502747	6.347397327423096	7.073025226593018	0.9785557985305786
homomer-2-50-nr2-run1_result_111	11	GLPIPKYEITKAYYEGKEIENPTLESLYEYIIKNKIKEGKITLEFKNKEV:GLPIPKYEITKAYYEGKEIENPTLESLYEYIIKNKIKEGKITLEFKNKEV	1.194632177141983	0.9229298629617491	80.57731628417969	0.6761153936386108	7.068495273590088	7.8965935707092285	1.0078999996185303
homomer-2-50-nr2-run1_result_111	12	GKKKKKYKIKKATLDGKEIPNATLESLYEYLEKNNIKSGTLTLEFENEEV:GKKKKKYKIKKATLDGKEIPNATLESLYEYLEKNNIKSGTLTLEFENEEV	1.3293218224148513	0.9337035518593595	80.44197082519531	0.6765431761741638	7.296308994293213	8.16149616241455	1.0502102375030518
homomer-2-50-nr2-run1_result_111	13	GLPEPKYKIIKALYEGKEIENPTLENLYKWLIENKIKEGKLTLYFKNEEV:GLPEPKYKIIKALYEGKEIENPTLENLYKWLIENKIKEGKLTLYFKNEEV	10.998334134207878	0.44191410112133594	46.29420471191406	0.3427771329879761	15.211007118225098	17.867067337036133	1.3498823642730713
homomer-2-50-nr2-run1_result_111	14	GKPRPKYKITKALYEGKEIENATLESLYEWLEKNNIKEGKLELYFKNEEV:GKPRPKYKITKALYEGKEIENATLESLYEWLEKNNIKEGKLELYFKNEEV	1.4086682280063576	0.908949360339643	79.25283813476562	0.6743819713592529	7.380829334259033	8.249712944030762	1.0291842222213745
homomer-2-50-nr2-run1_result_111	15	GKPKPKYKITKAYLDGKEIENATLEKLYEYLEKNKIKSGKLTLEFENESV:GKPKPKYKITKAYLDGKEIENATLEKLYEYLEKNKIKSGKLTLEFENESV	0.8171794443037743	0.9554995653091167	81.93423461914062	0.6929489970207214	6.875148296356201	7.638397216796875	0.9690929651260376
homomer-2-50-nr2-run1_result_111	16	GKKKPKYKITKAYLDGKEIPNPTLESLYEYLIKNNIESGKLTLEFENLEK:GKKKPKYKITKAYLDGKEIPNPTLESLYEYLIKNNIESGKLTLEFENLEK	1.0660023696074805	0.9336252035776692	87.16730499267578	0.7338745594024658	5.430906295776367	6.020781517028809	0.9619747400283813
homomer-2-50-nr2-run1_result_111	17	GVKKRKYKITKAYYEGKEIENATLEKLYEFLEKNNIKKGKLTLEFEDKSK:GVKKRKYKITKAYYEGKEIENATLEKLYEFLEKNNIKKGKLTLEFEDKSK	1.5654399957546363	0.8858823524481165	84.12920379638672	0.6898266077041626	6.368903636932373	7.043553352355957	0.93529212474823
homomer-2-50-nr2-run1_result_111	18	HHPPHEYEITKAYLDGKEIENATLESLYEYLEENNIKEGKLTLEFKNKEV:HHPPHEYEITKAYLDGKEIENATLESLYEYLEENNIKEGKLTLEFKNKEV	1.2339694509481531	0.9288129254900448	80.24637603759766	0.6778006553649902	7.266834259033203	8.079998970031738	1.0535391569137573
homomer-2-50-nr2-run1_result_111	19	GKKKPKYKITKAYYNGKEIPNATLESLYEWLEKNNIKSGKLTLEFENTEV:GKKKPKYKITKAYYNGKEIPNATLESLYEWLEKNNIKSGKLTLEFENTEV	2.0551930950307735	0.8704322666357998	83.15130615234375	0.7127240896224976	6.478829383850098	7.129937648773193	0.9365988969802856
homomer-2-50-nr2-run1_result_111	20	GAPKKEYEITKALYNGKEIKNATLESLYEFLEKNNIKSGKITLYFKNKSV:GAPKKEYEITKALYNGKEIKNATLESLYEFLEKNNIKSGKITLYFKNKSV	1.3560435206769075	0.9194368612659498	81.44485473632812	0.7165286540985107	6.615368366241455	7.27830171585083	0.947106122970581
homomer-2-50-nr2-run1_result_111	21	GLPLPEYEITKAYLDGKEIPNATLESLYKFLIENNIKSGKLTLEFVNKEV:GLPLPEYEITKAYLDGKEIPNATLESLYKFLIENNIKSGKLTLEFVNKEV	0.863947180555494	0.9514049556795555	81.47206115722656	0.7071144580841064	6.62143087387085	7.328095436096191	0.9996862411499023
homomer-2-50-nr2-run1_result_111	22	GAPPPVYEITKATYNGEVIENATLESLYQFLIENNIKEGKLTLEFRDLSV:GAPPPVYEITKATYNGEVIENATLESLYQFLIENNIKEGKLTLEFRDLSV	1.5440197792762658	0.914449934803011	87.10107421875	0.7358360886573792	5.050893306732178	5.637978553771973	0.9339230060577393
homomer-2-50-nr2-run1_result_111	23	AEKEPKYEITKALLNGKEIPNATLESLYKYLKENNIKEGEVTLHFKNTEV:AEKEPKYEITKALLNGKEIPNATLESLYKYLKENNIKEGEVTLHFKNTEV	1.1876488872077886	0.9585409658586461	80.78446197509766	0.685538649559021	6.8656325340271	7.597851753234863	1.0190560817718506
homomer-2-50-nr2-run1_result_111	24	GRPRPEYEITKATLDGKEIPNATLENLYDYLIENNITSGKLTLDFVNKSV:GRPRPEYEITKATLDGKEIPNATLENLYDYLIENNITSGKLTLDFVNKSV	1.144352799753053	0.9317713276018981	82.82844543457031	0.7127348184585571	6.2765302658081055	7.027597427368164	0.9921740293502808
homomer-2-50-nr2-run1_result_111	25	GKKKKKYKITKAYYDGKEIPNATLENLYKWLEKNKITSGKLTIEFENEEV:GKKKKKYKITKAYYDGKEIPNATLENLYKWLEKNKITSGKLTIEFENEEV	1.5053632693832024	0.9292039964325448	82.24803161621094	0.6868487596511841	6.880730152130127	7.646024703979492	1.0143399238586426
homomer-2-50-nr2-run1_result_111	26	GKPRPKYKITKATLNGKEIPNATLEKLYEYLIKNNIKSGTLTLDFKDESV:GKPRPKYKITKATLNGKEIPNATLEKLYEYLIKNNIKSGTLTLDFKDESV	1.6885087407408677	0.900756618423924	86.18167877197266	0.7290451526641846	5.628058433532715	6.219120025634766	0.9341733455657959
homomer-2-50-nr2-run1_result_111	27	GKPRREYKITKATYDGKVIENATLESLYEWLEKNNIKKGKLTLEFEDTSV:GKPRREYKITKATYDGKVIENATLESLYEWLEKNNIKKGKLTLEFEDTSV	1.201562621795185	0.9398167934343802	85.80982208251953	0.7257323861122131	5.621402740478516	6.189152717590332	0.9214737415313721
homomer-2-50-nr2-run1_result_111	28	GKKKPKYKIKKAYYDGKEIKNATLESLYKWLIENNIKKGKVTLEFENEEV:GKKKPKYKIKKAYYDGKEIKNATLESLYKWLIENNIKKGKVTLEFENEEV	1.3595148995743211	0.9242226029943845	78.39241027832031	0.6488456726074219	7.530569553375244	8.440896034240723	1.0572259426116943
homomer-2-50-nr2-run1_result_111	29	GKKKTEYEIIKATYKGEVIENATLENLYKWLEENNIKEGELTLYFKDKSS:GKKKTEYEIIKATYKGEVIENATLENLYKWLEENNIKEGELTLYFKDKSS	1.6013274211442416	0.8705985703039759	85.41294860839844	0.7369832992553711	5.760340690612793	6.296281337738037	0.923221230506897
homomer-2-50-nr2-run1_result_111	30	GKPKPKYKITKAILDGKEIKNATLESLYEYLIKNNIKKGKLELYFENEEV:GKPKPKYKITKAILDGKEIKNATLESLYEYLIKNNIKKGKLELYFENEEV	1.4349379045898076	0.9174675340377096	84.01634216308594	0.713837742805481	6.233817100524902	6.882054805755615	0.9789438247680664
homomer-2-50-nr2-run1_result_111	31	GEPEPEYEITKAYYDGKEIENATLESLYEFLKKNNIKEGKLELYFKNKSV:GEPEPEYEITKAYYDGKEIENATLESLYEFLKKNNIKEGKLELYFKNKSV	1.318392751224771	0.9258588646424905	87.76786804199219	0.75058913230896	5.097988128662109	5.643354415893555	0.948472261428833
homomer-2-50-nr2-run1_result_112	0	MSITPEDILAEALASPSTDWAEVRALALKRLSELNTKLVEATLAAALNPE:MSITPEDILAEALASPSTDWAEVRALALKRLSELNTKLVEATLAAALNPE	3.323475830785263	0.5671979958124729	65.05274200439453	0.4090615510940552	12.603201866149902	18.077260971069336	8.886056900024414
homomer-2-50-nr2-run1_result_112	1	ASTTPADVLAAALASPETDWAARRARARADLAALADARVAAALAAALAPE:ASTTPADVLAAALASPETDWAARRARARADLAALADARVAAALAAALAPE	5.918461362339322	0.2943097266625772	74.02556610107422	0.4516354203224182	12.404507637023926	19.585294723510742	9.93215560913086
homomer-2-50-nr2-run1_result_112	2	MSITPEDILAAALASPLKDVAARRALALAQLAALATAQVDAALAAALNPA:MSITPEDILAAALASPLKDVAARRALALAQLAALATAQVDAALAAALNPA	1.3766259669697847	0.9406684219618164	79.76008605957031	0.6314085721969604	6.861471652984619	8.07616901397705	2.26517915725708
homomer-2-50-nr2-run1_result_112	3	MMRTPEDLLAEALASPSTDVAARRAAARAALAALADERVAAALAAALDPA:MMRTPEDLLAEALASPSTDVAARRAAARAALAALADERVAAALAAALDPA	10.786914378871394	0.19211377422486708	56.989990234375	0.3425271809101105	14.831001281738281	19.759912490844727	11.063958168029785
homomer-2-50-nr2-run1_result_112	4	AAVTPEDILAAALASPLTDLAAREALARRELAALARRRVAAALAAATDPA:AAVTPEDILAAALASPLTDLAAREALARRELAALARRRVAAALAAATDPA	15.23005207581235	0.09795468158192672	83.36692810058594	0.42508503794670105	14.506166458129883	24.097190856933594	16.00031089782715
homomer-2-50-nr2-run1_result_112	5	FSRTLEDIIKEALASPEKDLEKRKALALEKSYELSKERVEAALKAYTEPE:FSRTLEDIIKEALASPEKDLEKRKALALEKSYELSKERVEAALKAYTEPE	1.7655926927143826	0.8199695738585124	80.32542419433594	0.581253170967102	7.280101299285889	8.623228073120117	2.5888078212738037
homomer-2-50-nr2-run1_result_112	6	FSITREDILKKALESPEKDWEKVEKLALEELKKLDEKLVKETLEKERNKK:FSITREDILKKALESPEKDWEKVEKLALEELKKLDEKLVKETLEKERNKK	1.7050726812760473	0.8998170258853729	82.33131408691406	0.622605562210083	6.801726341247559	7.708133220672607	2.1202876567840576
homomer-2-50-nr2-run1_result_112	7	APVTDEDLLAAALASPSTDLAERRAAALAALAARAAALVDAALAAATNPA:APVTDEDLLAAALASPSTDLAERRAAALAALAARAAALVDAALAAATNPA	1.5431669451665118	0.928797866619676	75.79988098144531	0.6124882102012634	7.500296115875244	8.969498634338379	2.9120826721191406
homomer-2-50-nr2-run1_result_112	8	MALTPEDILAAALASPETDVEARLALARALLAARADALAAATLAAALNPA:MALTPEDILAAALASPETDVEARLALARALLAARADALAAATLAAALNPA	18.65828314088987	0.1431868394779648	65.43724060058594	0.42147403955459595	12.550596237182617	17.293500900268555	8.120290756225586
homomer-2-50-nr2-run1_result_112	9	PSVTDDDILAAAAASPLTDPAARLALARRRLAARARALAEAALAAALAPA:PSVTDDDILAAAAASPLTDPAARLALARRRLAARARALAEAALAAALAPA	3.8423839723377404	0.5001741761662786	73.99810791015625	0.43414056301116943	12.698994636535645	19.98175811767578	9.122775077819824
homomer-2-50-nr2-run1_result_112	10	ASTTDEDILAAALASPETDVAAVLARARAALAARATQLADATLAAALNPA:ASTTDEDILAAALASPETDVAAVLARARAALAARATQLADATLAAALNPA	1.8363845361562252	0.8519939870313107	62.22382736206055	0.42974841594696045	12.290514945983887	16.17051124572754	6.530483245849609
homomer-2-50-nr2-run1_result_112	11	HHITPEDILAEALASPEKDVEKRRELALERLRERAEKLAEEALEKELNPK:HHITPEDILAEALASPEKDVEKRRELALERLRERAEKLAEEALEKELNPK	1.3129409616380223	0.9252083859219984	77.24920654296875	0.5551238656044006	8.134797096252441	10.163084983825684	3.6644654273986816
homomer-2-50-nr2-run1_result_112	12	FSITMEDILKEVLNSKEKDVEKKKKLGLEKLNELAEEKVKSTLEKELNKK:FSITMEDILKEVLNSKEKDVEKKKKLGLEKLNELAEEKVKSTLEKELNKK	1.5447133902650547	0.920710406387699	79.43559265136719	0.5715351104736328	7.4170145988464355	8.991964340209961	3.1086196899414062
homomer-2-50-nr2-run1_result_112	13	FERTFEDILEEALASPETDVEEVRALALERLRELAEELVEATLAEALNPA:FERTFEDILEEALASPETDVEEVRALALERLRELAEELVEATLAEALNPA	2.8812309968467638	0.7653868863517834	73.7623519897461	0.5661676526069641	8.42187786102295	9.78646469116211	2.6827144622802734
homomer-2-50-nr2-run1_result_112	14	FSRTPEDILEEALASPETDVEARRARALERLAELARRLVEETLRAALEPA:FSRTPEDILEEALASPETDVEARRARALERLAELARRLVEETLRAALEPA	6.550447423028953	0.25785629077555416	67.18301391601562	0.44325584173202515	12.349502563476562	16.29216766357422	5.891626358032227
homomer-2-50-nr2-run1_result_112	15	ASTTPDDVLAAALASPETDWAAVLARARAALAALARARAEAALAAARAPA:ASTTPDDVLAAALASPETDWAAVLARARAALAALARARAEAALAAARAPA	16.509856012264933	0.08870649185431782	66.85262298583984	0.42589911818504333	13.428515434265137	18.883115768432617	9.248177528381348
homomer-2-50-nr2-run1_result_112	16	MSITLEDILKEALNSEEKDIEEIRKYALKKTKELAEKLVEETLEKELNKE:MSITLEDILKEALNSEEKDIEEIRKYALKKTKELAEKLVEETLEKELNKE	2.001161853627171	0.8279003614034637	79.07308197021484	0.6090113520622253	7.299861431121826	8.291534423828125	2.5694613456726074
homomer-2-50-nr2-run1_result_112	17	HHMTLEDILEEALASPEEDWERVRALALERARELAEKLVEETLEKLLNPE:HHMTLEDILEEALASPEEDWERVRALALERARELAEKLVEETLEKLLNPE	3.3905622314932757	0.6794222100129381	72.53717041015625	0.5557037591934204	9.443798065185547	11.023000717163086	2.8394265174865723
homomer-2-50-nr2-run1_result_112	18	AAVTPADLLAAAAASPETDVAAREARARAALAARADALVAAALAALLNPA:AAVTPADLLAAAAASPETDVAAREARARAALAARADALVAAALAALLNPA	16.00418810222091	0.1114985878295754	67.39289855957031	0.3866519331932068	14.186284065246582	20.43522834777832	7.884546756744385
homomer-2-50-nr2-run1_result_112	19	MSITPEDILEKVLNSPEKDIEKRKELGLEELYKLSKKLVEETLEKKLNKK:MSITPEDILEKVLNSPEKDIEKRKELGLEELYKLSKKLVEETLEKKLNKK	1.754610890057942	0.9039087055163496	77.7987289428711	0.5516725778579712	7.9702935218811035	9.59563159942627	3.2576398849487305
homomer-2-50-nr2-run1_result_112	20	MSITPEDVLAAALASPSTDWEARRALALERLAALARERVEATLEEALHPE:MSITPEDVLAAALASPSTDWEARRALALERLAALARERVEATLEEALHPE	1.2687509973752351	0.9410954320527638	81.51461791992188	0.681115448474884	6.489091396331787	7.541530132293701	1.860893964767456
homomer-2-50-nr2-run1_result_112	21	FSITDEDILAAALASPEKDWAARRARALAELAARAKALVEATLAAERNPE:FSITDEDILAAALASPEKDWAARRARALAELAARAKALVEATLAAERNPE	1.8906001742596479	0.8718226534894664	65.64292907714844	0.47461748123168945	10.842555046081543	14.162744522094727	5.321653842926025
homomer-2-50-nr2-run1_result_112	22	MSTTFDDIIAEALASPETDWEKVKALALERLKALAEKRVAAALAAARNPA:MSTTFDDIIAEALASPETDWEKVKALALERLKALAEKRVAAALAAARNPA	1.434458494039448	0.9210669174436157	83.0264663696289	0.652306318283081	6.1565937995910645	6.897775173187256	2.1428585052490234
homomer-2-50-nr2-run1_result_112	23	DAVTPEDILAAALASPETDVAAVRARALAALAARAAALVEAALAAALDPA:DAVTPEDILAAALASPETDVAAVRARALAALAARAAALVEAALAAALDPA	7.573333923073325	0.26993330629184276	65.69171905517578	0.41847681999206543	13.011096954345703	17.281034469604492	5.738837242126465
homomer-2-50-nr2-run1_result_112	24	PATTPDDILAAALASPSTDLAARRALALARLAALAAARVAAALEAAENPE:PATTPDDILAAALASPSTDLAARRALALARLAALAAARVAAALEAAENPE	5.603264012573061	0.3815886908556708	63.63092041015625	0.41942811012268066	12.511675834655762	17.100343704223633	8.242258071899414
homomer-2-50-nr2-run1_result_112	25	FSITPEDILEAALASPLTDVEAVRALALRRLRELAERLVEATLAAALNPE:FSITPEDILEAALASPLTDVEAVRALALRRLRELAERLVEATLAAALNPE	2.3949204331428775	0.8044847388933445	65.1506118774414	0.5177817940711975	10.977723121643066	12.754389762878418	2.9318628311157227
homomer-2-50-nr2-run1_result_112	26	DPITDEDILAAALASPETDVAAVEARARAELAARADRLVAATLAAALNPA:DPITDEDILAAALASPETDVAAVEARARAELAARADRLVAATLAAALNPA	5.19053789382402	0.4242793101525634	64.8359375	0.36327308416366577	15.204482078552246	20.6417293548584	11.352518081665039
homomer-2-50-nr2-run1_result_112	27	FSRTLEDILAEALASPSKDVEERRRLALERAYELAKALVESALEAELNPE:FSRTLEDILAEALASPSKDVEERRRLALERAYELAKALVESALEAELNPE	0.8665777587489889	0.9496255082078833	70.78820037841797	0.556244969367981	8.914122581481934	10.441519737243652	3.0171713829040527
homomer-2-50-nr2-run1_result_112	28	FSITDEDILELALNSPEKNIEKRRELALKLLKERSEKLVEETLEKYLNPE:FSITDEDILELALNSPEKNIEKRRELALKLLKERSEKLVEETLEKYLNPE	3.680340323577048	0.5227182118549971	82.1283950805664	0.5941548347473145	7.31774377822876	8.997255325317383	2.5208678245544434
homomer-2-50-nr2-run1_result_112	29	ASVTDADVLAAALASPETDLAARRARALAALAARAEALAAAALAAATAPA:ASVTDADVLAAALASPETDLAARRARALAALAARAEALAAAALAAATAPA	17.738460407018977	0.08834344016365757	62.904964447021484	0.38115936517715454	14.516165733337402	19.59905433654785	9.788080215454102
homomer-2-50-nr2-run1_result_112	30	AATTPADLLAAAAAAPSTDAAARRAAALAALAARAAALVAAALAALAAPA:AATTPADLLAAAAAAPSTDAAARRAAALAALAARAAALVAAALAALAAPA	14.873956590750952	0.10994272818278449	58.051307678222656	0.3729676604270935	14.995972633361816	20.830917358398438	9.262496948242188
homomer-2-50-nr2-run1_result_112	31	APVTPDDILAAALASPSTDWAARRAAALAALAALARRRVAAALAAERLPA:APVTPDDILAAALASPSTDWAARRAAALAALAALARRRVAAALAAERLPA	1.4918475552322539	0.920452938457554	75.89153289794922	0.6471065282821655	7.490015983581543	8.925644874572754	2.6042842864990234
homomer-2-50-nr2-run1_result_113	0	KELEEELEKLLEELKKKYEEEKKEKEKKYKEELEELKKKIEELLEKIKKE:KELEEELEKLLEELKKKYEEEKKEKEKKYKEELEELKKKIEELLEKIKKE	29.682700361277394	0.0673878248071135	55.92335891723633	0.30330875515937805	15.269984245300293	20.785629272460938	12.902532577514648
homomer-2-50-nr2-run1_result_113	1	SELEKKLKELLEKLKEEIEKKLKELEERYKEERAALEAEVAALLEELALL:SELEKKLKELLEKLKEEIEKKLKELEERYKEERAALEAEVAALLEELALL	29.78538071236935	0.08813829733263909	78.69454956054688	0.48155707120895386	9.699760437011719	13.615367889404297	4.980902194976807
homomer-2-50-nr2-run1_result_113	2	KEIEEELKKLLEELKEEIEKKLKELKEEIEKKEEELKKKVEELLKKLEEL:KEIEEELKKLLEELKEEIEKKLKELKEEIEKKEEELKKKVEELLKKLEEL	29.399411291329645	0.08807532621961534	81.9256591796875	0.42841821908950806	11.903596878051758	19.002338409423828	10.604013442993164
homomer-2-50-nr2-run1_result_113	3	EELLEELKKLLEELEKEREEERERREAELAAALAALAAAVAAALAALAAA:EELLEELKKLLEELEKEREEERERREAELAAALAALAAAVAAALAALAAA	3.7783930307978757	0.5965339717844589	82.44075775146484	0.458879679441452	10.738943099975586	15.958231925964355	6.740184307098389
homomer-2-50-nr2-run1_result_113	4	KEFEEELKKLLEELKKKYEEEKKKLEEEFKKFLEELKKKIEELLEKLKKE:KEFEEELKKLLEELKKKYEEEKKKLEEEFKKFLEELKKKIEELLEKLKKE	29.837544331046647	0.0930664448194393	56.336761474609375	0.3488323986530304	13.284988403320312	17.539962768554688	8.005382537841797
homomer-2-50-nr2-run1_result_113	5	EELEEERKKEKEELEEKIKKKLEELEKKYKEEKEKLKKEIEELLKKLKEE:EELEEERKKEKEELEEKIKKKLEELEKKYKEEKEKLKKEIEELLKKLKEE	29.47813447352131	0.08778882016705312	69.83779907226562	0.41775593161582947	11.597208976745605	16.266000747680664	7.968550205230713
homomer-2-50-nr2-run1_result_113	6	KEIEKKLKELLEELKKKIEELLKKIEEEKEKEKKELEEEIKKEKEELKKK:KEIEKKLKELLEELKKKIEELLKKIEEEKEKEKKELEEEIKKEKEELKKK	1.265519232072413	0.9000847937821352	85.86021423339844	0.46349576115608215	10.229082107543945	15.747957229614258	8.627419471740723
homomer-2-50-nr2-run1_result_113	7	AALEEERERERAELEAEREEERKRLEEEYEKEKKELKEKIEKLLEKLKKE:AALEEERERERAELEAEREEERKRLEEEYEKEKKELKEKIEKLLEKLKKE	4.788757093127241	0.3772026828815148	91.32953643798828	0.4151376485824585	13.086188316345215	21.78774070739746	11.856485366821289
homomer-2-50-nr2-run1_result_113	8	SEFLEKLKKLLEELKAKIEEEKAKLAAERAAALAALAAAVAALLAELAAA:SEFLEKLKKLLEELKAKIEEEKAKLAAERAAALAALAAAVAALLAELAAA	2.1576423551758483	0.788422590520245	78.81183624267578	0.44905710220336914	10.155403137207031	14.981966018676758	7.015537738800049
homomer-2-50-nr2-run1_result_113	9	EELLEKLKKLLEELKEKIEKEKEELKKKYEEELAALKAKIEAEKAKLAEL:EELLEKLKKLLEELKEKIEKEKEELKKKYEEELAALKAKIEAEKAKLAEL	2.3287707208861907	0.7316760899187778	88.18917846679688	0.4026797413825989	12.805914878845215	20.3636474609375	10.968637466430664
homomer-2-50-nr2-run1_result_113	10	AELAAALEALLAALAEKIAALLAALEKAYEEEKKELKEKIEELLKKIEEE:AELAAALEALLAALAEKIAALLAALEKAYEEEKKELKEKIEELLKKIEEE	2.216183263020269	0.7738600729301837	76.29076385498047	0.4749710261821747	9.778546333312988	14.118172645568848	6.393215179443359
homomer-2-50-nr2-run1_result_113	11	SKLKEELEELLKKLKEEIEKLLKEIEEKYKEEKEKLKKEIEEFLEKLKKE:SKLKEELEELLKKLKEEIEKLLKEIEEKYKEEKEKLKKEIEEFLEKLKKE	1.1065075784743252	0.9232574449037031	63.1954345703125	0.39771485328674316	12.872570037841797	18.403961181640625	7.988031387329102
homomer-2-50-nr2-run1_result_113	12	AAAAAALAALLAALAAEIAAKEAALAAAYAAEKAELAAKIAAEKEKLAKE:AAAAAALAALLAALAAEIAAKEAALAAAYAAEKAELAAKIAAEKEKLAKE	2.210885933283964	0.7906854437802631	76.40884399414062	0.4949392080307007	9.063528060913086	14.088699340820312	6.190476894378662
homomer-2-50-nr2-run1_result_113	13	EEFLKKLEELLKKLKEEYEKEKKEIKEKIEKLLEELKKKIEEEKEKLKKE:EEFLKKLEELLKKLKEEYEKEKKEIKEKIEKLLEELKKKIEEEKEKLKKE	21.638764591146522	0.061729470812567196	54.6913948059082	0.31560981273651123	15.239327430725098	20.171079635620117	12.412505149841309
homomer-2-50-nr2-run1_result_113	14	AELEKEREEREKELEEKREEERRRLEEEYRKEKEELLKKVEEEKEKLAKE:AELEKEREEREKELEEKREEERRRLEEEYRKEKEELLKKVEEEKEKLAKE	2.6887981001657413	0.6903079692810671	90.36767578125	0.42323097586631775	12.551342964172363	20.66584014892578	11.12308120727539
homomer-2-50-nr2-run1_result_113	15	KELEEELEKLLKELKKEIEEERKKLEEERRKELAELAAEVAARLAELALL:KELEEELEKLLKELKKEIEEERKKLEEERRKELAELAAEVAARLAELALL	2.5648440727076283	0.7046432526454415	81.95680236816406	0.40605485439300537	12.218656539916992	18.197538375854492	8.583126068115234
homomer-2-50-nr2-run1_result_113	16	SEILEKLKKLLEELKKKIEEEKKKLEEEYKKEKEELKEKIEKEKEELKKK:SEILEKLKKLLEELKKKIEEEKKKLEEEYKKEKEELKEKIEKEKEELKKK	1.8651942833635644	0.8156113444698438	87.91310119628906	0.42856064438819885	11.750185012817383	18.52948570251465	9.942527770996094
homomer-2-50-nr2-run1_result_113	17	EELKKKLEELLKELKEKIEKLLKEIEEKYKKELEELKEKIEKEKEKLEKE:EELKKKLEELLKELKEKIEKLLKEIEEKYKKELEELKEKIEKEKEKLEKE	1.193702373845329	0.9099377631290366	83.8292465209961	0.44768643379211426	10.031291961669922	15.089763641357422	7.549589157104492
homomer-2-50-nr2-run1_result_113	18	KELEEKLEKLKKELEEKIKKLLEKLKEEYKKELEELKKKIEEELEKLKKE:KELEEKLEKLKKELEEKIKKLLEKLKEEYKKELEELKKKIEEELEKLKKE	1.007243655129348	0.9357613247421537	71.18718719482422	0.39850515127182007	11.974597930908203	17.61804962158203	9.329059600830078
homomer-2-50-nr2-run1_result_113	19	AELEEELKKLLEELEKKIEEERKKLEEEYKKEKEELEKKVAALLEKLAKE:AELEEELKKLLEELEKKIEEERKKLEEEYKKEKEELEKKVAALLEKLAKE	1.770362248187097	0.8159787610400707	84.04019165039062	0.40224340558052063	12.52414321899414	19.51949691772461	10.186249732971191
homomer-2-50-nr2-run1_result_113	20	KELLEELEKLLEELKKEIEKEREELEKEYKEELEKLKEEIEKEKEKLKLE:KELLEELEKLLEELKKEIEKEREELEKEYKEELEKLKEEIEKEKEKLKLE	2.1214569494801907	0.7711439078924645	86.07636260986328	0.4175284206867218	12.086236000061035	18.963916778564453	10.169029235839844
homomer-2-50-nr2-run1_result_113	21	SSFLEELKKLLEELEKKYKEELEELKKKVEEEKKKLEEEVEKLLKKLKEE:SSFLEELKKLLEELEKKYKEELEELKKKVEEEKKKLEEEVEKLLKKLKEE	1.8884530940856503	0.8056499208200611	84.43804168701172	0.4040485620498657	13.045808792114258	19.90239143371582	9.504441261291504
homomer-2-50-nr2-run1_result_113	22	EEIEELLKKLLEKLKKEIEEKLKKLKEEIEEKLKELKEKIAKEKAEIAKK:EEIEELLKKLLEKLKKEIEEKLKKLKEEIEEKLKELKEKIAKEKAEIAKK	30.260998920066378	0.05504141805816179	85.24920654296875	0.41802558302879333	12.59429931640625	20.287368774414062	10.376527786254883
homomer-2-50-nr2-run1_result_113	23	SELEELLKKLLEELEKKYEEERKKLEEEFEELLKELKEKIEKLLKEIEEK:SELEELLKKLLEELEKKYEEERKKLEEEFEELLKELKEKIEKLLKEIEEK	30.11853558472592	0.08660331224647196	64.43569946289062	0.3879152834415436	11.740202903747559	16.55744171142578	7.256148338317871
homomer-2-50-nr2-run1_result_113	24	EELLEELKKLKEELEEELKKLLEELKKKYEEELEKLEKEIKEYLEKLEKE:EELLEELKKLKEELEEELKKLLEELKKKYEEELEKLEKEIKEYLEKLEKE	1.1216936407994056	0.9175560121641193	81.98263549804688	0.4199894070625305	11.738157272338867	17.7911434173584	9.183837890625
homomer-2-50-nr2-run1_result_113	25	SALKEKLEKLLEELKKKIEEKLKELKEKYEKEKEELKKEVEEKLKKLKEL:SALKEKLEKLLEELKKKIEEKLKELKEKYEKEKEELKKEVEEKLKKLKEL	30.149773865148312	0.0879599982719105	79.70449829101562	0.43366578221321106	10.720154762268066	15.923821449279785	8.00727653503418
homomer-2-50-nr2-run1_result_113	26	EALLEELKKLLEELKKKIEELLKKLEEEYKKEKEELKKEIEELLKKIKEE:EALLEELKKLLEELKKKIEELLKKLEEEYKKEKEELKKEIEELLKKIKEE	1.9612604441350896	0.7955174990089795	68.1785888671875	0.39592233300209045	12.973695755004883	18.886354446411133	9.962581634521484
homomer-2-50-nr2-run1_result_113	27	EELLKKLEELLKKLEKEIEEKLKKLEEEYEKEKKELEEKIKKEKEELEKK:EELLKKLEELLKKLEKEIEEKLKKLEEEYEKEKKELEEKIKKEKEELEKK	1.7543470599308655	0.8302376827986682	85.52253723144531	0.4466715455055237	10.462090492248535	16.357385635375977	7.785163879394531
homomer-2-50-nr2-run1_result_113	28	EELREELERLLAALLEELRARLAELEARLAELLARLAAEVAARLAELAAA:EELREELERLLAALLEELRARLAELEARLAELLARLAAEVAARLAELAAA	2.07085414191743	0.7863928680243538	74.19886016845703	0.5602512955665588	6.96974515914917	10.170610427856445	4.741268157958984
homomer-2-50-nr2-run1_result_113	29	KEIEKKLKELLEELKKKIEELLKELKEKYEKEKEELEKEVKELLEKIKKE:KEIEKKLKELLEELKKKIEELLKELKEKYEKEKEELEKEVKELLEKIKKE	1.284437286011266	0.8954210093354784	80.45460510253906	0.40733808279037476	12.38660717010498	18.794153213500977	9.335298538208008
homomer-2-50-nr2-run1_result_113	30	EELLKKLEELLKELLEKYKKEKEELKKKYEEEKEELKKKIEELLEKIKKK:EELLKKLEELLKELLEKYKKEKEELKKKYEEEKEELKKKIEELLEKIKKK	24.150292945931493	0.0482630481303626	51.56432342529297	0.2955895662307739	15.111471176147461	19.619272232055664	11.296567916870117
homomer-2-50-nr2-run1_result_113	31	EELEKELKELLEKLEEEIRKEREELERRFEEFLEELRRRIEEERRRLERE:EELEKELKELLEKLEEEIRKEREELERRFEEFLEELRRRIEEERRRLERE	1.8704141500084666	0.8084293934764348	87.54922485351562	0.42920607328414917	10.971966743469238	16.694992065429688	8.891218185424805
homomer-2-50-nr2-run1_result_114	0	DALDAFWAAHADPSLPAEARAAARALIRAYLAALLAALARAAEEAAAALP:DALDAFWAAHADPSLPAEARAAARALIRAYLAALLAALARAAEEAAAALP	2.8161348216431876	0.6915129829989161	72.58479309082031	0.4694540500640869	10.420340538024902	15.80395221710205	7.2249298095703125
homomer-2-50-nr2-run1_result_114	1	KELEEFWKKNVDKSLSKEAQEKAYELLKKYLEELLKKLKEKLEKLKEEIP:KELEEFWKKNVDKSLSKEAQEKAYELLKKYLEELLKKLKEKLEKLKEEIP	1.6367567937485172	0.888627197327188	82.13621520996094	0.5730540752410889	8.52626895904541	11.8870210647583	3.228577136993408
homomer-2-50-nr2-run1_result_114	2	DALAAFWEANKDPALPPEAAAAAYALLKAYLEKRDAALAAAAAALAAALP:DALAAFWEANKDPALPPEAAAAAYALLKAYLEKRDAALAAAAAALAAALP	17.801713985798585	0.08333414460550422	63.730350494384766	0.4036708176136017	13.160599708557129	19.346405029296875	11.1781005859375
homomer-2-50-nr2-run1_result_114	3	EELLAFWEENVDPRLPAEAREAALALIKAYLERLEAKREREEEELRAALP:EELLAFWEENVDPRLPAEAREAALALIKAYLERLEAKREREEEELRAALP	1.4633658181891722	0.8744744618646643	73.84768676757812	0.4850737452507019	9.804943084716797	12.644571304321289	3.8510069847106934
homomer-2-50-nr2-run1_result_114	4	DFLKKFWEENINPELSEEAREKAYELTKKFLEELLKKLAELLEKLLELLP:DFLKKFWEENINPELSEEAREKAYELTKKFLEELLKKLAELLEKLLELLP	2.57353309829357	0.8132157522383181	80.0146484375	0.5950914621353149	7.264831066131592	9.60533618927002	1.8614495992660522
homomer-2-50-nr2-run1_result_114	5	DELKAFWEKNVDPSLSPEAKEAAYALTKAYLEKLLKKLAELLAKLLEELP:DELKAFWEKNVDPSLSPEAKEAAYALTKAYLEKLLKKLAELLAKLLEELP	2.6114709339984734	0.8212363475189612	85.81230163574219	0.668921709060669	5.124505996704102	6.103137016296387	1.6221717596054077
homomer-2-50-nr2-run1_result_114	6	EELEKFFEENVDKSWSEEAKKKAYELTKKYLEELLEKLRKLLEELKELLP:EELEKFFEENVDKSWSEEAKKKAYELTKKYLEELLEKLRKLLEELKELLP	1.8936807690881858	0.8653297870111193	85.91796875	0.6932706832885742	5.832700252532959	7.007005214691162	1.5002284049987793
homomer-2-50-nr2-run1_result_114	7	DELEAFFNENVDPNLSPEAKEAARKLIEAYLKKLLEKLEALLKKLEEELP:DELEAFFNENVDPNLSPEAKEAARKLIEAYLKKLLEKLEALLKKLEEELP	1.6443709893376888	0.87944586160864	82.14991760253906	0.6122694611549377	6.652834415435791	8.229606628417969	1.6611577272415161
homomer-2-50-nr2-run1_result_114	8	SRLEEFFEKNKDKSLSKEAKEKAYKLIKAYLEELLAELAAAAAALAAALP:SRLEEFFEKNKDKSLSKEAKEKAYKLIKAYLEELLAELAAAAAALAAALP	2.904512365963571	0.7703944044699114	70.3139419555664	0.5000344514846802	8.796710014343262	10.69316577911377	4.40412712097168
homomer-2-50-nr2-run1_result_114	9	KELEEFFEKNVDPSLSPEAKEKAYELTKKFLEELLAKLAALLEELAAALP:KELEEFFEKNVDPSLSPEAKEKAYELTKKFLEELLAKLAALLEELAAALP	2.4557395097977697	0.83377428220908	85.09891510009766	0.6596648097038269	5.488955497741699	6.728701114654541	1.643829107284546
homomer-2-50-nr2-run1_result_114	10	AALDAFWAANADPALPPAARAAARALARAYLAALAAALAAAAAAAAAALP:AALDAFWAANADPALPPAARAAARALARAYLAALAAALAAAAAAAAAALP	7.6009400210339475	0.2659077893979388	66.27613067626953	0.4415121078491211	11.271103858947754	16.580245971679688	8.572502136230469
homomer-2-50-nr2-run1_result_114	11	SALEAFFEANKDPRLSPEAAEAALALIKAYLAAREAAAAAAAAAAAAALP:SALEAFFEANKDPRLSPEAAEAALALIKAYLAAREAAAAAAAAAAAAALP	7.1603782281463175	0.2792266755267196	60.84920883178711	0.3778480291366577	13.756080627441406	18.48776626586914	8.345183372497559
homomer-2-50-nr2-run1_result_114	12	DFVKEFWEKNKDPSLSDKAKEEAYNLIVKLLEELEKKKKEEAELKALLLP:DFVKEFWEKNKDPSLSDKAKEEAYNLIVKLLEELEKKKKEEAELKALLLP	0.8897788296246336	0.9516664842858717	77.47064208984375	0.5341396331787109	8.777365684509277	10.522979736328125	2.4506893157958984
homomer-2-50-nr2-run1_result_114	13	AALDAFWEANVDPNLPAEAKAAAYALTKAYLAAKAAAAAALLAEAAEALP:AALDAFWEANVDPNLPAEAKAAAYALTKAYLAAKAAAAAALLAEAAEALP	5.472654292759324	0.35031564743998167	75.46282196044922	0.4116489887237549	13.443476676940918	21.751760482788086	13.54007339477539
homomer-2-50-nr2-run1_result_114	14	EALDAFWEAHADPALPAEARAAARALTRALLAALAARAAALLAELLAALP:EALDAFWEAHADPALPAEARAAARALTRALLAALAARAAALLAELLAALP	4.6288827125837475	0.4670879556199945	72.79202270507812	0.47042447328567505	10.583187103271484	16.374162673950195	7.550304412841797
homomer-2-50-nr2-run1_result_114	15	DRLAAFWEEHVDPSLSEEARRAAYALTLAYLEALLAELRARRAEEAARRP:DRLAAFWEEHVDPSLSEEARRAAYALTLAYLEALLAELRARRAEEAARRP	1.7642811886223804	0.8358108973061456	92.6444320678711	0.7769951820373535	3.9475033283233643	4.456258773803711	1.2010688781738281
homomer-2-50-nr2-run1_result_114	16	SLLEAFWAEHVDPRLPPEARAAARALLLAYLEELLALLEELLRLLELLLP:SLLEAFWAEHVDPRLPPEARAAARALLLAYLEELLALLEELLRLLELLLP	6.010433692167801	0.33956124489225564	62.17966079711914	0.3990664482116699	13.391468048095703	19.2679386138916	9.440242767333984
homomer-2-50-nr2-run1_result_114	17	KFVEEFFEKNINKNLSEKAKEEAYKLIKELLEELLKKLEELLKKLEELLP:KFVEEFFEKNINKNLSEKAKEEAYKLIKELLEELLKKLEELLKKLEELLP	2.4607275115812213	0.8316680848229574	73.5409164428711	0.5333665609359741	8.46021556854248	10.691624641418457	3.0800271034240723
homomer-2-50-nr2-run1_result_114	18	KELEEFFKKNVDKNLSEEAKKKAYDLTKKYLEKLLARLEELLKKLAEELP:KELEEFFKKNVDKNLSEEAKKKAYDLTKKYLEKLLARLEELLKKLAEELP	3.3833183857907607	0.6434334513719578	71.7746353149414	0.40804365277290344	13.205490112304688	20.409950256347656	10.50127124786377
homomer-2-50-nr2-run1_result_114	19	EELEKFWEENVDPSLSPEAKKKAYELIKKYLKELEEKKEKEKEEKKLLLP:EELEKFWEENVDPSLSPEAKKKAYELIKKYLKELEEKKEKEKEEKKLLLP	9.737192452802567	0.15296335231447855	74.36412811279297	0.3244774043560028	17.166852951049805	25.929336547851562	16.298446655273438
homomer-2-50-nr2-run1_result_114	20	SFLEEFFNKNKNPNLSEKAKEEAYKLIKDYLEELLKRLKELLEELLAALP:SFLEEFFNKNKNPNLSEKAKEEAYKLIKDYLEELLKRLKELLEELLAALP	5.7161842826561164	0.3765463892176104	62.502742767333984	0.42127716541290283	12.232304573059082	16.059709548950195	6.59478235244751
homomer-2-50-nr2-run1_result_114	21	KELEEFWKENVNPNLPEEAKKEAYELLKKYIEELLKKLKELLEKLLELLP:KELEEFWKENVNPNLPEEAKKEAYELLKKYIEELLKKLKELLEKLLELLP	2.6401377285941168	0.8187350035265731	86.43416595458984	0.6644793748855591	4.961352348327637	5.954306602478027	1.5153087377548218
homomer-2-50-nr2-run1_result_114	22	DALDAFWAAHVDPRLSPEARAAALALAKAFLAELLARLAALLALLAAALP:DALDAFWAAHVDPRLSPEARAAALALAKAFLAELLARLAALLALLAAALP	3.1780624724946005	0.7127277961263723	68.77835083007812	0.487204372882843	9.631179809570312	13.467344284057617	5.564937591552734
homomer-2-50-nr2-run1_result_114	23	SFLEEFFEKNVDPRLPEEAKKAAYELTKKLLKELLERLLELLKLLEELLP:SFLEEFFEKNVDPRLPEEAKKAAYELTKKLLKELLERLLELLKLLEELLP	1.6122830047372954	0.8544644801203589	88.34271240234375	0.7162140607833862	5.0422492027282715	5.9613142013549805	1.3204371929168701
homomer-2-50-nr2-run1_result_114	24	AALEAFFAANVDPRLSPEAKAAAYALLKAYLAALLAALEEAARELLELLP:AALEAFFAANVDPRLSPEAKAAAYALLKAYLAALLAALEEAARELLELLP	18.02141914180604	0.08289085302754146	73.10800170898438	0.44339168071746826	11.707259178161621	18.729629516601562	9.647337913513184
homomer-2-50-nr2-run1_result_114	25	SLLEEFFNENIDPNLPEEAKEKAYELIKKYLEYLLKLLEELLKLLEELLP:SLLEEFFNENIDPNLPEEAKEKAYELIKKYLEYLLKLLEELLKLLEELLP	18.274335144695183	0.0912833122927815	73.3709487915039	0.42130547761917114	13.395915031433105	22.135475158691406	10.48859691619873
homomer-2-50-nr2-run1_result_114	26	KKLEEFFEKNKDKNLSEEAKKKALELTKKYLEELLAELAKKAAELAELLP:KKLEEFFEKNKDKNLSEEAKKKALELTKKYLEELLAELAKKAAELAELLP	11.046043954336511	0.2924611607933676	67.56536865234375	0.44141533970832825	11.620898246765137	15.002965927124023	7.319668769836426
homomer-2-50-nr2-run1_result_114	27	KKLEEFFEKNIDKSMSPEDKEKALKLIKDYLEELEKALAEAAAKLAAALP:KKLEEFFEKNIDKSMSPEDKEKALKLIKDYLEELEKALAEAAAKLAAALP	3.6391220586392	0.6301540813854254	69.64299011230469	0.4718968868255615	9.7355375289917	12.739985466003418	6.013209342956543
homomer-2-50-nr2-run1_result_114	28	DELDAFWEENVDPNLSPEAKETARALLKAYLAALLARLAELLAALLAALP:DELDAFWEENVDPNLSPEAKETARALLKAYLAALLARLAELLAALLAALP	2.807938744510306	0.7718435094697007	67.216796875	0.4472692608833313	10.380522727966309	14.648857116699219	6.528946876525879
homomer-2-50-nr2-run1_result_114	29	AALDAFFEANVDPAWSPEAKAAALALTKAYLAARDAALAALLALLAAALP:AALDAFFEANVDPAWSPEAKAAALALTKAYLAARDAALAALLALLAAALP	5.871905006398789	0.35815313423898587	60.9049186706543	0.41726166009902954	12.281609535217285	17.065885543823242	8.067961692810059
homomer-2-50-nr2-run1_result_114	30	AELEEFWEKNKDPSLSEEAKKAAYDLIKDYLAELLAKLAALLAELAAALP:AELEEFWEKNKDPSLSEEAKKAAYDLIKDYLAELLAKLAALLAELAAALP	2.591471925885696	0.8175135502633019	83.21038055419922	0.6433266401290894	5.3489885330200195	6.666851997375488	1.7147173881530762
homomer-2-50-nr2-run1_result_114	31	SALDAFWAAHADPALPEAARAAARALLRAYEAAALAAAAAALAALAAALP:SALDAFWAAHADPALPEAARAAARALLRAYEAAALAAAAAALAALAAALP	7.168649781847292	0.29859461441671603	65.86064910888672	0.47539404034614563	10.232189178466797	13.356855392456055	5.424097537994385
homomer-2-50-nr2-run1_result_115	0	AGEPEPPLEAIRRMLERAFAYWEAHLSPEERRALEQFREWLEAFLEEKYE:AGEPEPPLEAIRRMLERAFAYWEAHLSPEERRALEQFREWLEAFLEEKYE	1.3901057381883426	0.9181127777118641	77.21272277832031	0.5876057147979736	7.582889556884766	9.872746467590332	2.790581703186035
homomer-2-50-nr2-run1_result_115	1	SGAPAPPLETILRMWEEAEKYWLEHLSPEEREALKELSKLLKEFLKKKYE:SGAPAPPLETILRMWEEAEKYWLEHLSPEEREALKELSKLLKEFLKKKYE	1.9244187829058228	0.8498467656836395	78.37455749511719	0.5952982902526855	7.279662132263184	9.27101993560791	2.944018602371216
homomer-2-50-nr2-run1_result_115	2	GGAPEPPLEAVLRMLERARRYWEEHLSEEEKEALKQFWEELEKYLEEKYF:GGAPEPPLEAVLRMLERARRYWEEHLSEEEKEALKQFWEELEKYLEEKYF	7.670615083017482	0.40895035177729805	73.12793731689453	0.5377798676490784	8.211386680603027	10.085633277893066	3.434483528137207
homomer-2-50-nr2-run1_result_115	3	AGRPAAPLEAVRRMLARAFEYWEAHLTPEEREALEQFRALLAEFLRREYE:AGRPAAPLEAVRRMLARAFEYWEAHLTPEEREALEQFRALLAEFLRREYE	4.013401313667785	0.7543742256039877	71.4002914428711	0.5675331354141235	8.021471977233887	9.64171028137207	2.9938559532165527
homomer-2-50-nr2-run1_result_115	4	AAAPAPPLAALRAMWARAREYWRATLSPAERAALEQLDALWEAFLAARYA:AAAPAPPLAALRAMWARAREYWRATLSPAERAALEQLDALWEAFLAARYA	10.301317382111407	0.16911085593764066	76.00035858154297	0.598854124546051	7.818385601043701	9.56087589263916	2.537644386291504
homomer-2-50-nr2-run1_result_115	5	GGAPEPPLETILAMLARAEEYWRAHLSPEERAALEQFLEMMREFLREKYE:GGAPEPPLETILAMLARAEEYWRAHLSPEERAALEQFLEMMREFLREKYE	2.0311250944527615	0.871650405836151	77.23512268066406	0.6002902984619141	6.942872524261475	8.615437507629395	3.310426950454712
homomer-2-50-nr2-run1_result_115	6	GGAPKPPLETILNMLKKAFEYWEKNLSPEEKKALEEFKKLLEEFLKEKYE:GGAPKPPLETILNMLKKAFEYWEKNLSPEEKKALEEFKKLLEEFLKEKYE	1.5544016836351966	0.8920761445509428	78.82946014404297	0.6009843945503235	6.79661226272583	8.208941459655762	2.0177412033081055
homomer-2-50-nr2-run1_result_115	7	PGRPRPPLEAILRMWERAREYWRATLSPEEREALEELERLWEEFLREKYL:PGRPRPPLEAILRMWERAREYWRATLSPEEREALEELERLWEEFLREKYL	4.174042814227792	0.6334204090244624	74.73957061767578	0.6136417388916016	7.73712158203125	8.933752059936523	1.5766375064849854
homomer-2-50-nr2-run1_result_115	8	GGEPEPPLETILRLLARAEEYWRAHLSPEEKRALERLLRLWREFLREKYE:GGEPEPPLETILRLLARAEEYWRAHLSPEEKRALERLLRLWREFLREKYE	1.330656390154261	0.9055838936363712	72.7244873046875	0.5541481971740723	7.950946807861328	9.465056419372559	2.3595314025878906
homomer-2-50-nr2-run1_result_115	9	GGRREPPLEALLRMLERAREYWRAHLSPEEREALEQFWELLEEFLRERYE:GGRREPPLEALLRMLERAREYWRAHLSPEEREALEQFWELLEEFLRERYE	5.290491172870387	0.5223818935180593	73.14550018310547	0.5263074636459351	10.13313102722168	13.918489456176758	3.963369369506836
homomer-2-50-nr2-run1_result_115	10	KKKPKPSLEVIKKMLEKAYKYLKENLSEEEKKVLEEFKELMEKFLKEKYE:KKKPKPSLEVIKKMLEKAYKYLKENLSEEEKKVLEEFKELMEKFLKEKYE	4.976576246378784	0.4589885191989801	72.67549896240234	0.5136653184890747	8.906216621398926	11.160930633544922	3.9445619583129883
homomer-2-50-nr2-run1_result_115	11	GGAPEPPLETLLRMWERARAYWEAHLSPEERAALAQLTALWEEFLAARYL:GGAPEPPLETLLRMWERARAYWEAHLSPEERAALAQLTALWEEFLAARYL	10.620237186545404	0.16922802764310593	84.43388366699219	0.6886858940124512	5.370038032531738	6.349964141845703	1.7816970348358154
homomer-2-50-nr2-run1_result_115	12	EEEEEPPLETIKRMLERAREYLLKNLSPEEREALKKFEEWLEEFLKEKYE:EEEEEPPLETIKRMLERAREYLLKNLSPEEREALKKFEEWLEEFLKEKYE	1.741737059634383	0.8961120369803867	86.02501678466797	0.6844239234924316	5.3129191398620605	5.9042229652404785	1.5924904346466064
homomer-2-50-nr2-run1_result_115	13	AGAPAPPLETLLRLRERAEEYWRKHLTPEEREALEQLRALWDEFLRERYE:AGAPAPPLETLLRLRERAEEYWRKHLTPEEREALEQLRALWDEFLRERYE	2.146543110175292	0.8564343890166265	77.0395278930664	0.6016272902488708	6.855588912963867	7.922642707824707	1.9744240045547485
homomer-2-50-nr2-run1_result_115	14	SGKPEPPLEAIKKMWEKAKEYFKKNLSPEEKKALEVLEKEFKEFLDKKYN:SGKPEPPLEAIKKMWEKAKEYFKKNLSPEEKKALEVLEKEFKEFLDKKYN	3.128727957026579	0.7924684267028149	79.80595397949219	0.6324920058250427	6.719041347503662	7.544912815093994	1.6038957834243774
homomer-2-50-nr2-run1_result_115	15	GGGPAPPRETVLRMLERAVEYWRRTLSPEEREALKEFLRLLEKFLEEEYE:GGGPAPPRETVLRMLERAVEYWRRTLSPEEREALKEFLRLLEKFLEEEYE	11.954345354508197	0.13814945781905816	56.095149993896484	0.36014726758003235	13.134200096130371	17.814233779907227	9.148954391479492
homomer-2-50-nr2-run1_result_115	16	GGRPRPPLEALRRLLARAFAYWEAHLSPEEREALAELRALLEAFLAERYE:GGRPRPPLEALRRLLARAFAYWEAHLSPEEREALAELRALLEAFLAERYE	1.639691939621472	0.8522245912104993	70.7132797241211	0.5174576640129089	9.102587699890137	11.738165855407715	4.3951005935668945
homomer-2-50-nr2-run1_result_115	17	AGRPAPPLEALRRMWARAVAYWRATLSPEERAALAEFEALLEAFLRERYE:AGRPAPPLEALRRMWARAVAYWRATLSPEERAALAEFEALLEAFLRERYE	1.9628560875775383	0.8359179557578699	73.3341064453125	0.5872016549110413	7.928897380828857	9.767539978027344	3.2513225078582764
homomer-2-50-nr2-run1_result_115	18	GGAPAPPLEAILAMLERAVAYWEAHLSPEERAVLEEMKKLWEEFLKEKYE:GGAPAPPLEAILAMLERAVAYWEAHLSPEERAVLEEMKKLWEEFLKEKYE	1.9793834964892176	0.8203315014370888	66.19813537597656	0.5064655542373657	10.403515815734863	12.744563102722168	3.0285000801086426
homomer-2-50-nr2-run1_result_115	19	AGAPEPPLETILRMLERAREYWRATLSPEEREALEQFWELLEEFLREKYE:AGAPEPPLETILRMLERAREYWRATLSPEEREALEQFWELLEEFLREKYE	1.4772181073053159	0.9020021145295829	74.5927734375	0.5564104318618774	8.341775894165039	10.95405387878418	3.4657273292541504
homomer-2-50-nr2-run1_result_115	20	GGAPPPPREAVLRMLERAFAFWEATLTPEERAALAEFRAWLEAFLRERYE:GGAPPPPREAVLRMLERAFAFWEATLTPEERAALAEFRAWLEAFLRERYE	3.954446418807909	0.6915371577875207	73.15031433105469	0.5490527153015137	7.953227996826172	10.417664527893066	3.627082347869873
homomer-2-50-nr2-run1_result_115	21	AGAPEPPLETLLRLLERAREYWLAHLSPEEREALEQLWELWEEFLREKYE:AGAPEPPLETLLRLLERAREYWLAHLSPEEREALEQLWELWEEFLREKYE	11.61313948155921	0.16874088378619154	66.28854370117188	0.45912113785743713	10.729893684387207	14.786006927490234	6.680356979370117
homomer-2-50-nr2-run1_result_115	22	GGAPAPPLEAILAMLARAAEYFRATLSPEERAALEAFLEELAAFLAERYE:GGAPAPPLEAILAMLARAAEYFRATLSPEERAALEAFLEELAAFLAERYE	9.132867680201295	0.2258511242235638	59.18039321899414	0.39621877670288086	12.366868019104004	16.69423484802246	8.330635070800781
homomer-2-50-nr2-run1_result_115	23	MKEKKPPLETIKKMLERAKEYWKKNLSEEEKKALEYFEKELEEFLEKKYK:MKEKKPPLETIKKMLERAKEYWKKNLSEEEKKALEYFEKELEEFLEKKYK	1.4931691740455704	0.9039187383404355	79.22466278076172	0.5752622485160828	6.8473687171936035	7.8743486404418945	2.6006836891174316
homomer-2-50-nr2-run1_result_115	24	GGEKEPSIEAIKKMFKRAYEYFEKTLSEEEKKALEVFKKELEEFLKEKYE:GGEKEPSIEAIKKMFKRAYEYFEKTLSEEEKKALEVFKKELEEFLKEKYE	1.0967439140167234	0.9289468446732176	72.758544921875	0.5501817464828491	8.099515914916992	9.686002731323242	3.0391674041748047
homomer-2-50-nr2-run1_result_115	25	GKKKKPPLEALLRMFERAKEFWKKTLSPEEREALEYMTELWEKFLKEKYE:GKKKKPPLEALLRMFERAKEFWKKTLSPEEREALEYMTELWEKFLKEKYE	1.4446488311211372	0.9016229366513485	77.6860580444336	0.5896244645118713	7.210038661956787	8.693206787109375	2.3909153938293457
homomer-2-50-nr2-run1_result_115	26	EGEPEPPLEAVRRMWARAREYWEAHLSEEERRALERLDALWEAFLRERYE:EGEPEPPLEAVRRMWARAREYWEAHLSEEERRALERLDALWEAFLRERYE	15.801510479410359	0.08824451513167922	86.28693389892578	0.7213932275772095	4.794808864593506	5.396640300750732	1.3423928022384644
homomer-2-50-nr2-run1_result_115	27	GKAKKPSKETILKMLKEAFEYWKKTLTPEEKKALEEFKKELEEFLKKKYE:GKAKKPSKETILKMLKEAFEYWKKTLTPEEKKALEEFKKELEEFLKKKYE	2.6699583646839558	0.7465055898690995	76.12347412109375	0.5598158836364746	7.7692461013793945	9.123559951782227	2.9097394943237305
homomer-2-50-nr2-run1_result_115	28	AAAPAPPREAIERMLARAREYWRATLSPEERAALEEFEALLEEFLRERYE:AAAPAPPREAIERMLARAREYWRATLSPEERAALEEFEALLEEFLRERYE	1.6424076469735986	0.8852577866241879	73.34651947021484	0.5858132243156433	7.971025466918945	9.386251449584961	2.6240320205688477
homomer-2-50-nr2-run1_result_115	29	GGEPKPPLEVIRRMVARAFEYWEATLSPEEREVLEQFREWLEEFLREKYL:GGEPKPPLEVIRRMVARAFEYWEATLSPEEREVLEQFREWLEEFLREKYL	2.8896330616217116	0.8811636772303588	79.5911865234375	0.6199550628662109	6.408545017242432	7.83952522277832	2.4041290283203125
homomer-2-50-nr2-run1_result_115	30	PGAPAPPLAAVLAMWARAEAYWRATLSPEERAALAQMSALLRAFLAATYE:PGAPAPPLAAVLAMWARAEAYWRATLSPEERAALAQMSALLRAFLAATYE	1.882348602258819	0.8670667608953232	75.40740966796875	0.6157629489898682	7.390298843383789	9.020495414733887	3.1156563758850098
homomer-2-50-nr2-run1_result_115	31	GGEPEPPLETIKKMFKRFKEYAEKTLTPEEKKALKQFEKLLEEFLKEKYE:GGEPEPPLETIKKMFKRFKEYAEKTLTPEEKKALKQFEKLLEEFLKEKYE	2.2391246918673327	0.8620888018512738	82.2759780883789	0.6288071274757385	5.654688835144043	6.5073394775390625	1.7791738510131836
homomer-2-50-nr2-run1_result_116	0	SLEKLLEELLKKYEEALEEAKKKLEELLKKYEEERKEMEEELRRVLEELK:SLEKLLEELLKKYEEALEEAKKKLEELLKKYEEERKEMEEELRRVLEELK	1.8813421060491047	0.8102577698368029	86.22472381591797	0.406372994184494	12.309502601623535	19.10462760925293	7.383622169494629
homomer-2-50-nr2-run1_result_116	1	ALEELLAELLAETRELREEYEREKKELEERFEEYKKKLEKEKEEILKKLE:ALEELLAELLAETRELREEYEREKKELEERFEEYKKKLEKEKEEILKKLE	1.9316428660220113	0.8088080668868387	84.76652526855469	0.4216699004173279	12.104865074157715	18.78697395324707	7.670109748840332
homomer-2-50-nr2-run1_result_116	2	SLEELLAKLEAEKKALEEEYKKKFEEFKKKFEEFKKEMEEEKEKLKKELE:SLEELLAKLEAEKKALEEEYKKKFEEFKKKFEEFKKEMEEEKEKLKKELE	0.9711622735124773	0.9404555579736376	84.57796478271484	0.5271130800247192	7.640018463134766	9.842199325561523	3.3779590129852295
homomer-2-50-nr2-run1_result_116	3	ALEKLLAELEAEKAALLAAAAAERAELEEAAARREAEAAAAAAELKAAAA:ALEKLLAELEAEKAALLAAAAAERAELEEAAARREAEAAAAAAELKAAAA	2.045345946661109	0.7813052642917885	92.23470306396484	0.4528804421424866	11.996898651123047	20.39109230041504	8.387779235839844
homomer-2-50-nr2-run1_result_116	4	ELEKLLKELLEEFEKALEEAKKEKEELLKEYEEERKRREEELRRVLEELE:ELEKLLKELLEEFEKALEEAKKEKEELLKEYEEERKRREEELRRVLEELE	1.7157795378019105	0.8308093895889986	84.03980255126953	0.4110793173313141	12.299978256225586	18.882343292236328	8.708440780639648
homomer-2-50-nr2-run1_result_116	5	ELEKLLKELLEEFEKAKEEAEKEKEELLKRFEEEKAKMEAELEKVLAALA:ELEKLLKELLEEFEKAKEEAEKEKEELLKRFEEEKAKMEAELEKVLAALA	1.706607621961732	0.8307880291857725	72.22368621826172	0.39861395955085754	12.760941505432129	19.480098724365234	9.338955879211426
homomer-2-50-nr2-run1_result_116	6	SLEELLKKLLEKTEELLKKAKEEKEKLLKEFEEKLKELEEEKKKLKEELA:SLEELLKKLLEKTEELLKKAKEEKEKLLKEFEEKLKELEEEKKKLKEELA	1.840446550414932	0.8210668223723743	82.71015167236328	0.47117936611175537	9.648433685302734	13.793085098266602	5.954113006591797
homomer-2-50-nr2-run1_result_116	7	SLEELLKKLKKEIEELKEKYEKEKKELLEKYEEEKKELEAKLAELKAKAE:SLEELLKKLKKEIEELKEKYEKEKKELLEKYEEEKKELEAKLAELKAKAE	1.2773860329109044	0.9042344265093452	84.02671813964844	0.5002665519714355	9.011054039001465	12.816913604736328	4.412769317626953
homomer-2-50-nr2-run1_result_116	8	ALERERAEREARTRALLEAAAAERAALEAALAALLAALAAELAAVKAAAA:ALERERAEREARTRALLEAAAAERAALEAALAALLAALAAELAAVKAAAA	1.099998817286426	0.9218360577912433	82.65386199951172	0.5311497449874878	8.286358833312988	12.662333488464355	5.209122657775879
homomer-2-50-nr2-run1_result_116	9	ELEELLKKLLEEFKKKEEEYEKKLKELEEKYKEEKERLEKEKEELLRKLR:ELEELLKKLLEEFKKKEEEYEKKLKELEEKYKEEKERLEKEKEELLRKLR	1.5086559873155234	0.8693803214602102	81.88133239746094	0.45597463846206665	10.100358963012695	13.981094360351562	6.744964599609375
homomer-2-50-nr2-run1_result_116	10	ELKKLLEELLKKTKELEEKYKKEKEKLLEELKKLLEELEKEKKEIIEKLK:ELKKLLEELLKKTKELEEKYKKEKEKLLEELKKLLEELEKEKKEIIEKLK	1.5504257165199216	0.8592344348160554	81.47318267822266	0.40905439853668213	12.1210355758667	18.295156478881836	10.20422649383545
homomer-2-50-nr2-run1_result_116	11	ALEELLKELLAAYEAAKAAAEAERAALEARRAEERARLEAERAALRAAAA:ALEELLKELLAAYEAAKAAAEAERAALEARRAEERARLEAERAALRAAAA	3.6121227008725363	0.5271168040935554	92.65497589111328	0.43859827518463135	12.132545471191406	20.678043365478516	10.843310356140137
homomer-2-50-nr2-run1_result_116	12	ALEELLAKLKAEYEAALEKARREKEELEREREELLARLREELERVLRELR:ALEELLAKLKAEYEAALEKARREKEELEREREELLARLREELERVLRELR	2.2619267867562622	0.7301098535652794	90.36073303222656	0.414228230714798	12.76587963104248	20.48686981201172	10.552679061889648
homomer-2-50-nr2-run1_result_116	13	SLEKLLKELKKKYEEAKKEAEKEREELLKKIKELLEKLEEEKKEILEKLK:SLEKLLKELKKKYEEAKKEAEKEREELLKKIKELLEKLEEEKKEILEKLK	27.106320872570606	0.06913218773003085	83.1113052368164	0.37084177136421204	14.90991497039795	23.58159828186035	14.982943534851074
homomer-2-50-nr2-run1_result_116	14	SLEELLKKLLEETEKLLKEYEEKLKELEEEIKKKLAELEKEKKELKEKLE:SLEELLKKLLEETEKLLKEYEEKLKELEEEIKKKLAELEKEKKELKEKLE	1.8320171174035849	0.8173861429345426	85.3197021484375	0.45535820722579956	10.402579307556152	15.938241004943848	8.874893188476562
homomer-2-50-nr2-run1_result_116	15	ELEKLLEELLKEYEKKEKEYEEKLEELKKAYEKELKELKEEMEKLKEELK:ELEKLLEELLKEYEKKEKEYEEKLEELKKAYEKELKELKEEMEKLKEELK	1.6639061194117497	0.8494760652757719	83.31425476074219	0.45917224884033203	9.74547004699707	14.157340049743652	5.846611976623535
homomer-2-50-nr2-run1_result_116	16	SLEELLKKLLEKYKKEKEKYEEEKAKLKEEFEKYKEELKKELEKIKKELE:SLEELLKKLLEKYKKEKEKYEEEKAKLKEEFEKYKEELKKELEKIKKELE	1.6500080220669953	0.8402675550150179	63.758056640625	0.34008294343948364	13.93913745880127	19.399206161499023	10.053871154785156
homomer-2-50-nr2-run1_result_116	17	ALAALAAAAAAAAAAAAAAAAAAAAAAAAAAAAERAAAAAARAALEEAAK:ALAALAAAAAAAAAAAAAAAAAAAAAAAAAAAAERAAAAAARAALEEAAK	4.023047917176444	0.5024157800839409	68.57118225097656	0.545304536819458	7.3545660972595215	11.332283020019531	5.110568046569824
homomer-2-50-nr2-run1_result_116	18	ALEELLARLRAEFEAARREAEERERALLEELRKLLEELLKKLKEVKEKLE:ALEELLARLRAEFEAARREAEERERALLEELRKLLEELLKKLKEVKEKLE	1.709857250337487	0.8319138819609	79.71439361572266	0.39954274892807007	12.493334770202637	18.422687530517578	8.283515930175781
homomer-2-50-nr2-run1_result_116	19	SLEELLKELLKEKEELEEEYKKKLEELKKEYEEEKKKMEEELKKLKEEYE:SLEELLKELLKEKEELEEEYKKKLEELKKEYEEEKKKMEEELKKLKEEYE	1.762775383501281	0.8237589637714677	88.28376770019531	0.41312238574028015	12.51705265045166	19.984041213989258	10.673421859741211
homomer-2-50-nr2-run1_result_116	20	ALERLLAELLAEFEAARKAAEEEKAALEEEFARFKKEMEEEKEKLKKEYE:ALERLLAELLAEFEAARKAAEEEKAALEEEFARFKKEMEEEKEKLKKEYE	1.3425805756030105	0.8929660305870674	82.38812255859375	0.4631851315498352	10.26003646850586	14.851336479187012	6.0218505859375
homomer-2-50-nr2-run1_result_116	21	SLEKLLEELLKKYEEERKKAKEEREKLEKEREELLKKLLEEKKEIIEKLK:SLEKLLEELLKKYEEERKKAKEEREKLEKEREELLKKLLEEKKEIIEKLK	3.6389615882914335	0.5409948020067852	89.3900375366211	0.37427976727485657	14.71328067779541	23.763282775878906	13.943835258483887
homomer-2-50-nr2-run1_result_116	22	ELEKLLKELLAEYKKAKEEAEKEKKELEEERKKLLEELKEEKERILEALK:ELEKLLKELLAEYKKAKEEAEKEKKELEEERKKLLEELKEEKERILEALK	1.9620775682040912	0.7906434297624042	87.1816177368164	0.4117255210876465	12.710869789123535	20.00300407409668	10.662575721740723
homomer-2-50-nr2-run1_result_116	23	SLAELLERLLAEREALLEEARRERAELEEERARRLAELEAERAALRAAAE:SLAELLERLLAEREALLEEARRERAELEEERARRLAELEAERAALRAAAE	4.367183666809375	0.4400094988539216	95.85377502441406	0.43132737278938293	13.63089656829834	23.690763473510742	11.783638954162598
homomer-2-50-nr2-run1_result_116	24	SLAALLAALRAEYEAALRAAEAEREELERRLEELLARLRAELEEVRKRLE:SLAALLAALRAEYEAALRAAEAEREELERRLEELLARLRAELEEVRKRLE	2.4222390232082485	0.7196676629810581	92.89629364013672	0.43663841485977173	12.278815269470215	19.934234619140625	8.654958724975586
homomer-2-50-nr2-run1_result_116	25	ELEELLERLRARHEEERRRAEERLRALEEERRRELAEREERLAAVLAALA:ELEELLERLRARHEEERRRAEERLRALEEERRRELAEREERLAAVLAALA	5.964859426993648	0.3778462434632459	94.22880554199219	0.42818301916122437	13.309981346130371	22.43630027770996	9.535516738891602
homomer-2-50-nr2-run1_result_116	26	ELEKLLKELEEKTEKLKKEYEEKLKELLEKYKEEKEKKEEEKKKIVEELK:ELEKLLKELEEKTEKLKKEYEEKLKELLEKYKEEKEKKEEEKKKIVEELK	9.959317968588696	0.2247746680727717	83.8128662109375	0.3748680055141449	14.541590690612793	23.425432205200195	13.422002792358398
homomer-2-50-nr2-run1_result_116	27	ALEEERAKLLAETKELKEEYEKEKEELLKKYEEERRRREEEKRRLLEEAA:ALEEERAKLLAETKELKEEYEKEKEELLKKYEEERRRREEEKRRLLEEAA	2.8934348505565444	0.6602578449511531	90.13480377197266	0.4075400233268738	13.40524673461914	21.825969696044922	9.643901824951172
homomer-2-50-nr2-run1_result_116	28	SLLKLLKELLEKTLKLLKENKEKLEALLEKYEKELKELEEELKKVKEELE:SLLKLLKELLEKTLKLLKENKEKLEALLEKYEKELKELEEELKKVKEELE	2.306546641231622	0.7566068041506078	79.82317352294922	0.42465120553970337	11.420553207397461	16.969120025634766	9.180534362792969
homomer-2-50-nr2-run1_result_116	29	SLEKLLKELLEKFEEALKKAEEEREKLEKEKEELLKELEKKLEELKKKLE:SLEKLLKELLEKFEEALKKAEEEREKLEKEKEELLKELEKKLEELKKKLE	1.2714563708321385	0.896769106703262	64.97734832763672	0.4058058559894562	11.429824829101562	16.09471893310547	4.836054801940918
homomer-2-50-nr2-run1_result_116	30	ALEAERAALLAEFEAARAAAAAERAALEEELRRLLEELKKELEEVLEKLK:ALEAERAALLAEFEAARAAAAAERAALEEELRRLLEELKKELEEVLEKLK	1.0703483519006405	0.9241423171285844	86.251953125	0.49370408058166504	9.958634376525879	15.214338302612305	8.03761100769043
homomer-2-50-nr2-run1_result_116	31	ARAEERARLLAEREAERAAAEAERAALLEARARERAAREAELARLREALR:ARAEERARLLAEREAERAAAEAERAALLEARARERAAREAELARLREALR	6.378631077653587	0.2622905841014081	95.3822021484375	0.42214685678482056	14.481264114379883	25.36365509033203	15.092443466186523
homomer-2-50-nr2-run1_result_117	0	MGVLKVLFEVENRELLEKLVKLLEEFQKENPEVKIIWDPLYLEDLSKVMK:MGVLKVLFEVENRELLEKLVKLLEEFQKENPEVKIIWDPLYLEDLSKVMK	3.5352502601750646	0.7815585338718614	76.23397064208984	0.6572413444519043	7.683079719543457	8.459531784057617	1.1840739250183105
homomer-2-50-nr2-run1_result_117	1	MGKLVVTFEVKNEELLEKLLELLKKFQEENPDIKIILDPLYLEDKSLVMK:MGKLVVTFEVKNEELLEKLLELLKKFQEENPDIKIILDPLYLEDKSLVMK	4.238565863719223	0.8068991439869957	73.75942993164062	0.5943791270256042	9.295130729675293	10.080306053161621	1.2042006254196167
homomer-2-50-nr2-run1_result_117	2	MVKLTVTFEAENEELLEKLLELLEKFQKENPEIKIIYDPTLLKDKSLVYK:MVKLTVTFEAENEELLEKLLELLEKFQKENPEIKIIYDPTLLKDKSLVYK	5.120534816617678	0.6643557193912337	62.96229934692383	0.5274710655212402	10.693534851074219	12.014302253723145	2.635150194168091
homomer-2-50-nr2-run1_result_117	3	MGELLVKFIFSNKELLEKLLELLEKFKKENPEIKIIYDPLYLKDKSLVYK:MGELLVKFIFSNKELLEKLLELLEKFKKENPEIKIIYDPLYLKDKSLVYK	6.299121604044962	0.4006207075905068	48.1951789855957	0.42778685688972473	13.726546287536621	16.12515640258789	4.459028720855713
homomer-2-50-nr2-run1_result_117	4	MGKLVVTFEVESRELLLELLALLEAFQEAHPEIKIIWDPLLLEDLSLVFQ:MGKLVVTFEVESRELLLELLALLEAFQEAHPEIKIIWDPLLLEDLSLVFQ	3.4270417852426105	0.8208384864884246	75.74298858642578	0.6516317129135132	8.027363777160645	8.834200859069824	1.0866763591766357
homomer-2-50-nr2-run1_result_117	5	MGVLVVTFEFEDEELLDELVELLERFQAEHPEIKIIWDPLYLEDRSKVFK:MGVLVVTFEFEDEELLDELVELLERFQAEHPEIKIIWDPLYLEDRSKVFK	0.6518639522659966	0.9703241284352506	86.46888732910156	0.7249733805656433	5.153966903686523	5.7224931716918945	1.0050359964370728
homomer-2-50-nr2-run1_result_117	6	MVKLTVVFEAENLELLEELKELLEKFKKEHPEIKIIWDPTYLEDLSKVYE:MVKLTVVFEAENLELLEELKELLEKFKKEHPEIKIIWDPTYLEDLSKVYE	3.388265198680248	0.80568583936919	79.90900421142578	0.6246240735054016	7.253598213195801	8.000604629516602	1.201201319694519
homomer-2-50-nr2-run1_result_117	7	MVELLLRFRAASRELLEELLALLAEFQEAHPEVEIELDPLLLEDPSLVAR:MVELLLRFRAASRELLEELLALLAEFQEAHPEVEIELDPLLLEDPSLVAR	13.807788167364576	0.10926010290123622	56.801639556884766	0.3553154766559601	15.10179328918457	20.898283004760742	9.834927558898926
homomer-2-50-nr2-run1_result_117	8	MGILTVTFEAKNEELLEKLLELLEKFQKENPEIKIIWDPTYLKDKSLVYK:MGILTVTFEAKNEELLEKLLELLEKFQKENPEIKIIWDPTYLKDKSLVYK	4.614400512619608	0.7339851960674845	73.79479217529297	0.613925039768219	8.806530952453613	9.637423515319824	1.2719345092773438
homomer-2-50-nr2-run1_result_117	9	MVKLTVTIEAESRELLLEFLELLEKFQKEHPEIKIIWDPTLLEDLSLVDK:MVKLTVTIEAESRELLLEFLELLEKFQKEHPEIKIIWDPTLLEDLSLVDK	3.9135516418722864	0.8011620284715169	76.30253601074219	0.6116885542869568	8.54016399383545	9.358319282531738	1.165705919265747
homomer-2-50-nr2-run1_result_117	10	MVELKITVLAENKEDLEKLLKLLEEFKKENPNIKIIYDPLLLEDLSKVYK:MVELKITVLAENKEDLEKLLKLLEEFKKENPNIKIIYDPLLLEDLSKVYK	3.795781192758587	0.6855591546223359	69.44328308105469	0.5338279008865356	8.833094596862793	10.49948787689209	2.761652946472168
homomer-2-50-nr2-run1_result_117	11	MGVLTVTFEVENREQLLKLLELLDEFQEENPEIKIIYDPLLLEDLSLVFK:MGVLTVTFEVENREQLLKLLELLDEFQEENPEIKIIYDPLLLEDLSLVFK	0.6959790577141521	0.9654322199842054	76.37598419189453	0.6173713803291321	7.426171779632568	8.362849235534668	1.1587777137756348
homomer-2-50-nr2-run1_result_117	12	MGKLLVLFEVSNRELLLKLLELLEKFKEENPEIKIIYDPLLLEDLSKVFK:MGKLLVLFEVSNRELLLKLLELLEKFKEENPEIKIIYDPLLLEDLSKVFK	3.9742735501430975	0.7677078051370758	77.61353302001953	0.6856021285057068	7.940805912017822	8.701022148132324	0.9760319590568542
homomer-2-50-nr2-run1_result_117	13	MVKLTVVFEASNEELLDKLLELLEKFKEEYPEIKIIWDPLYLEDRSLVFK:MVKLTVVFEASNEELLDKLLELLEKFKEEYPEIKIIWDPLYLEDRSLVFK	4.6978684162189275	0.7165312446000415	75.73146057128906	0.6166244745254517	8.418571472167969	9.21863079071045	1.1736416816711426
homomer-2-50-nr2-run1_result_117	14	MGVLTVTVRASSRELLEELLELLEEFQEEHPEIEILWDPLLLEDLSAVYR:MGVLTVTVRASSRELLEELLELLEEFQEEHPEIEILWDPLLLEDLSAVYR	4.428343326849347	0.7582181733247166	71.44922637939453	0.6080336570739746	9.490663528442383	10.357489585876465	1.4023138284683228
homomer-2-50-nr2-run1_result_117	15	MGKLKVLFEVKNKEDLLKLLELLEEFQKENPDIKIIYDKTLLEDLSKVMK:MGKLKVLFEVKNKEDLLKLLELLEEFQKENPDIKIIYDKTLLEDLSKVMK	3.5276946634603217	0.7861419178935104	78.99958038330078	0.6487598419189453	7.311860084533691	8.173609733581543	1.081950306892395
homomer-2-50-nr2-run1_result_117	16	MVELTIKVEAENEELLEKLLELLEKFQKENPEVKIIYDPLLLKDKSLVAK:MVELTIKVEAENEELLEKLLELLEKFQKENPEVKIIYDPLLLKDKSLVAK	5.547119858463786	0.5850790014304201	71.60987091064453	0.5504404306411743	9.325785636901855	10.531850814819336	1.9438819885253906
homomer-2-50-nr2-run1_result_117	17	MGKLTVTFEVENEELLLELLKLLEEFQKKHPEIKIIYDPLLLKDLSLVVK:MGKLTVTFEVENEELLLELLKLLEEFQKKHPEIKIIYDPLLLKDLSLVVK	4.191571773272482	0.7550213687779491	73.73539733886719	0.5957937836647034	8.762798309326172	9.617859840393066	1.2754247188568115
homomer-2-50-nr2-run1_result_117	18	MVKLTVTFEAENLEDLLELLKLLEEFKKKHPGIKIIYDPLLLEDLSLVAK:MVKLTVTFEAENLEDLLELLKLLEEFKKKHPGIKIIYDPLLLEDLSLVAK	3.777001883275408	0.7801546648909009	78.0428237915039	0.6368487477302551	7.5827436447143555	8.378589630126953	1.11617112159729
homomer-2-50-nr2-run1_result_117	19	MVELTVTIIADNKEELLKFLELLEKFKKEHPGIKIIYDPTLLEDLSKVAK:MVELTVTIIADNKEELLKFLELLEKFKKEHPGIKIIYDPTLLEDLSKVAK	4.190440071496433	0.7433936906736424	80.17079162597656	0.6420055627822876	6.985130310058594	7.756622791290283	1.0151216983795166
homomer-2-50-nr2-run1_result_117	20	MGKLTVTFEAENKELLEKLIKLLEEFKKKNPEIKIIYDPLYLKDKSLIYK:MGKLTVTFEAENKELLEKLIKLLEEFKKKNPEIKIIYDPLYLKDKSLIYK	4.507611348870046	0.7359399557835792	75.70882415771484	0.6410950422286987	8.606185913085938	9.35068130493164	1.1382685899734497
homomer-2-50-nr2-run1_result_117	21	MVELTVKLLAKNREELEKFIELLEKFQKENPSIKIEWDPLYLEDLSKVYK:MVELTVKLLAKNREELEKFIELLEKFQKENPSIKIEWDPLYLEDLSKVYK	3.745149983516801	0.7772298225381821	75.00838470458984	0.5936345458030701	8.021208763122559	8.967535972595215	1.2291722297668457
homomer-2-50-nr2-run1_result_117	22	MGILKVTFLFENEELLEKLLKILEEFQKKYPEIKIIWDPLLLEDKSLVMK:MGILKVTFLFENEELLEKLLKILEEFQKKYPEIKIIWDPLLLEDKSLVMK	4.4174121019314905	0.5316999557094131	71.96940612792969	0.5991848111152649	9.392853736877441	10.445459365844727	1.4372785091400146
homomer-2-50-nr2-run1_result_117	23	MGRLLVLFEVSSEELLEELVELLEEFQEEHPEIKIIWDPLYLEDRSLVMR:MGRLLVLFEVSSEELLEELVELLEEFQEEHPEIKIIWDPLYLEDRSLVMR	4.691770705120338	0.7397478417913709	75.69717407226562	0.6609289646148682	8.535884857177734	9.269142150878906	1.0308090448379517
homomer-2-50-nr2-run1_result_117	24	MVKLVITVEASSKEELEKLLELLKKFQEENPSIKIKLDPLYLEDLSLVDK:MVKLVITVEASSKEELEKLLELLKKFQEENPSIKIKLDPLYLEDLSLVDK	4.476320020652496	0.7726684625042908	74.72547912597656	0.5927039384841919	8.783782958984375	9.565910339355469	1.3480886220932007
homomer-2-50-nr2-run1_result_117	25	MGVLVVTFRVENRELLEELLELLEEFQEEHPEIEIIWDPTLLEDLSLVFK:MGVLVVTFRVENRELLEELLELLEEFQEEHPEIEIIWDPTLLEDLSLVFK	4.161321638673402	0.7819361512157124	73.51033782958984	0.6138194799423218	8.682770729064941	9.507081985473633	1.1867289543151855
homomer-2-50-nr2-run1_result_117	26	MGELLVKIIAENKEELLKFLELLEKFQKENPSIKIIYDPLLLEDLSLVFK:MGELLVKIIAENKEELLKFLELLEKFQKENPSIKIIYDPLLLEDLSLVFK	4.529970950695581	0.7446781186489949	73.0628433227539	0.5877915024757385	8.731144905090332	9.592313766479492	1.3250125646591187
homomer-2-50-nr2-run1_result_117	27	MGVLKVLFEVENKELLEKLLELLEKFKEENPEIKIIYDPLYLKDKSLVFK:MGVLKVLFEVENKELLEKLLELLEKFKEENPEIKIIYDPLYLKDKSLVFK	1.3951726438915188	0.9164699318561006	74.02888488769531	0.6203203797340393	8.448724746704102	9.225412368774414	1.2521413564682007
homomer-2-50-nr2-run1_result_117	28	MGKLTVLIEAESREDLLKFLELLKEFQKENPSIKIILDPLLLEDLSLVFK:MGKLTVLIEAESREDLLKFLELLKEFQKENPSIKIILDPLLLEDLSLVFK	3.307707000469077	0.8273221762674998	73.0667724609375	0.6114325523376465	8.824759483337402	9.702594757080078	1.3446934223175049
homomer-2-50-nr2-run1_result_117	29	MGRLTVTVLAESREDLLELLRLLEEFQKEHPSIKIEWDPLLLEDLSLVMR:MGRLTVTVLAESREDLLELLRLLEEFQKEHPSIKIEWDPLLLEDLSLVMR	3.816028913468724	0.800362612704281	72.21318817138672	0.5759494304656982	9.361078262329102	10.244112968444824	1.465325117111206
homomer-2-50-nr2-run1_result_117	30	MGKLTIVVEAESREELEKLKELLEKFQKENPSIKIIWDPLYLEDLSKVYK:MGKLTIVVEAESREELEKLKELLEKFQKENPSIKIIWDPLYLEDLSKVYK	2.715942587956001	0.8482992518624123	73.60316467285156	0.5950081944465637	9.171764373779297	10.005224227905273	1.4499154090881348
homomer-2-50-nr2-run1_result_117	31	MGELTVKFIASSEELLEKLLELLEKFQEENPDIEIIYDPLLLEDKSLVFK:MGELTVKFIASSEELLEKLLELLEKFQEENPDIEIIYDPLLLEDKSLVFK	1.4319244928104196	0.9148149619271473	72.65731811523438	0.6046749353408813	9.111793518066406	9.878677368164062	1.1792612075805664
homomer-2-50-nr2-run1_result_118	0	ELEERWKKDLPKIEKYYETFYKGTKESYKEVLKKIFEYLLSDSKEFPKEG:ELEERWKKDLPKIEKYYETFYKGTKESYKEVLKKIFEYLLSDSKEFPKEG	11.787674063621312	0.17104469172901535	79.372314453125	0.6321468353271484	6.892029285430908	8.529789924621582	2.2841055393218994
homomer-2-50-nr2-run1_result_118	1	ELRERWERDWPKIKEYFERAYDGTEESWRSVIKKIFEYLLSDSDEWPTEN:ELRERWERDWPKIKEYFERAYDGTEESWRSVIKKIFEYLLSDSDEWPTEN	2.161516126565697	0.8395133474862934	85.5880355834961	0.7453245520591736	4.877441883087158	5.757262229919434	1.6122791767120361
homomer-2-50-nr2-run1_result_118	2	EEKKRWEEDWPKIKEYYEKHYNGTPLSYKETLKKIFEYLMSDSDEFPTEP:EEKKRWEEDWPKIKEYYEKHYNGTPLSYKETLKKIFEYLMSDSDEFPTEP	1.7139578391663155	0.9093047525241924	78.31304168701172	0.647091269493103	6.987490653991699	8.56313419342041	2.361398458480835
homomer-2-50-nr2-run1_result_118	3	SLLERYKADLPKVIEYFEKHYDGSEESWKEVLKKIFEYLLSDSDEFPTEP:SLLERYKADLPKVIEYFEKHYDGSEESWKEVLKKIFEYLLSDSDEFPTEP	2.4092867069807378	0.8098481811085123	85.32318115234375	0.6841021776199341	4.988348960876465	6.150655269622803	2.223897933959961
homomer-2-50-nr2-run1_result_118	4	EELERFLEDLPKIIEYFLKGYLGSKESYEEVLKKIFEYLLSKSKEFPTEW:EELERFLEDLPKIIEYFLKGYLGSKESYEEVLKKIFEYLLSKSKEFPTEW	7.32236703186124	0.4243602154641276	54.814247131347656	0.433266818523407	12.264763832092285	14.887978553771973	4.369858741760254
homomer-2-50-nr2-run1_result_118	5	ELKERFEKDWPKIKEYYEKMYDGSPLSWKEVVEKIFKYLLSDSEEFPTEP:ELKERFEKDWPKIKEYYEKMYDGSPLSWKEVVEKIFKYLLSDSEEFPTEP	13.278900282213527	0.14245986244819953	71.16938018798828	0.5038361549377441	9.603570938110352	13.533060073852539	5.116451263427734
homomer-2-50-nr2-run1_result_118	6	ELKERYEKDKPKIEEYYERGYDGSEESYKETLKKIFEYLLSDSDEFPTEP:ELKERYEKDKPKIEEYYERGYDGSEESYKETLKKIFEYLLSDSDEFPTEP	13.909472158897719	0.11010026977869838	87.34087371826172	0.44849640130996704	13.023092269897461	22.620620727539062	14.949804306030273
homomer-2-50-nr2-run1_result_118	7	ELEARYEADLPKVIEYYKRHYDGTKESWEATLKKIFEYLLSDSDEWPTEA:ELEARYEADLPKVIEYYKRHYDGTKESWEATLKKIFEYLLSDSDEWPTEA	2.635423962531677	0.7478129224683735	67.57564544677734	0.5272790193557739	9.216581344604492	11.41058349609375	3.070284843444824
homomer-2-50-nr2-run1_result_118	8	DLLKRFIADLPKIIAYFLKGYLGTPESYKETLKKIFDYLMSDSSEFPTEW:DLLKRFIADLPKIIAYFLKGYLGTPESYKETLKKIFDYLMSDSSEFPTEW	2.3157902595884323	0.773646863943697	76.30985260009766	0.6460301876068115	7.006507873535156	8.938033103942871	2.4016709327697754
homomer-2-50-nr2-run1_result_118	9	ELEERYKADWPKIKAYYEKFYNGSEESWKETLKKIADYLFSDSDEWPTEP:ELEERYKADWPKIKAYYEKFYNGSEESWKETLKKIADYLFSDSDEWPTEP	5.873522510221434	0.3483178190794195	81.37663269042969	0.48037272691726685	10.827442169189453	17.752826690673828	9.403926849365234
homomer-2-50-nr2-run1_result_118	10	SELERFLKDLPKVIEYFFRAYLGTPKSYKEVLKKIFDYLLSDSEEWPTEP:SELERFLKDLPKVIEYFFRAYLGTPKSYKEVLKKIFDYLLSDSEEWPTEP	2.7951544148748244	0.708512373432833	67.0094985961914	0.5429130792617798	9.209981918334961	11.2657470703125	3.1402082443237305
homomer-2-50-nr2-run1_result_118	11	ELKERFEKDLPKVIAYYNKFYDGTEESYEEVLKKIFEYLLSKSDEWPTEQ:ELKERFEKDLPKVIAYYNKFYDGTEESYEEVLKKIFEYLLSKSDEWPTEQ	7.580279312800531	0.4854882421309092	52.97178649902344	0.36130058765411377	13.209732055664062	16.25666046142578	6.113405704498291
homomer-2-50-nr2-run1_result_118	12	ALEERWRADWPRIQAYYERFYDGTGESWEAVLEKIFAYLLSDSDEFPTEG:ALEERWRADWPRIQAYYERFYDGTGESWEAVLEKIFAYLLSDSDEFPTEG	11.681858421579967	0.17430363329841955	82.56421661376953	0.671704888343811	6.157092571258545	8.10964298248291	2.932631492614746
homomer-2-50-nr2-run1_result_118	13	ELKEFWEKNWPKIKEYYEKFYDGTKESWKEVLKKIFDYLLSDSDEFPTEE:ELKEFWEKNWPKIKEYYEKFYDGTKESWKEVLKKIFDYLLSDSDEFPTEE	4.553517475697776	0.5081690656210579	76.982177734375	0.6064462065696716	7.540613651275635	9.07893180847168	1.9919641017913818
homomer-2-50-nr2-run1_result_118	14	ELRERWEKDWPKVKEYVEKAYDGTKESWKEVLKKIFEWLLSDSEEFPTEA:ELRERWEKDWPKVKEYVEKAYDGTKESWKEVLKKIFEWLLSDSEEFPTEA	2.103188175502532	0.8460162906520696	73.88214874267578	0.5678896903991699	8.025906562805176	10.213959693908691	3.3464503288269043
homomer-2-50-nr2-run1_result_118	15	ALRARWEADWPKIRAYYERAYDGTGESWRAVLQKIFDYLMSDSDEWPTEA:ALRARWEADWPKIRAYYERAYDGTGESWRAVLQKIFDYLMSDSDEWPTEA	2.339062808635491	0.8216152143660068	78.25283813476562	0.66443932056427	6.6253437995910645	8.219189643859863	2.154426097869873
homomer-2-50-nr2-run1_result_118	16	SLLERFLADWPKVLEYFLRFYDGTPESWREVLNKIFEYLLSDSDEWPTEG:SLLERFLADWPKVLEYFLRFYDGTPESWREVLNKIFEYLLSDSDEWPTEG	4.147006217850465	0.5653391739129835	83.14927673339844	0.6418321132659912	5.841442584991455	8.073824882507324	3.3115715980529785
homomer-2-50-nr2-run1_result_118	17	SLKKRYEEDLPLIKEYYERAYDGTPESFEETLKKIFEYLLSDSEEFPTEA:SLKKRYEEDLPLIKEYYERAYDGTPESFEETLKKIFEYLLSDSEEFPTEA	11.626491514729294	0.17639403688148816	81.41243743896484	0.6489183902740479	6.071061611175537	7.915652751922607	3.2980539798736572
homomer-2-50-nr2-run1_result_118	18	GLLARFLADLPLVVAYFLRAYLGTPLSWRETLQKIFDWLLSGSDEFPTEP:GLLARFLADLPLVVAYFLRAYLGTPLSWRETLQKIFDWLLSGSDEFPTEP	2.909693488557371	0.6850028778164675	67.75408172607422	0.4822569489479065	10.42200756072998	14.874669075012207	7.20139741897583
homomer-2-50-nr2-run1_result_118	19	ELKEFYEKNKPYIDEYYKKHYDGTKESWKKTLNKIFNYLLSDSDKFPTEG:ELKEFYEKNKPYIDEYYKKHYDGTKESWKKTLNKIFNYLLSDSDKFPTEG	3.236901900855364	0.7025031675595831	80.87110900878906	0.640680193901062	6.439924240112305	8.193769454956055	2.778282880783081
homomer-2-50-nr2-run1_result_118	20	ELLLRFLADLPKVIAYFLRFYLGSPLSWEETLKKIFEYLLSDSDEFPTEP:ELLLRFLADLPKVIAYFLRFYLGSPLSWEETLKKIFEYLLSDSDEFPTEP	5.214283541762725	0.39935794939395725	74.81352233886719	0.49697014689445496	9.984435081481934	15.449200630187988	6.995222091674805
homomer-2-50-nr2-run1_result_118	21	ELEEWWEKNKPLIEEYYKKAYDGSEKSWKEVLKKIFDYLMSDSDEFPTEP:ELEEWWEKNKPLIEEYYKKAYDGSEKSWKEVLKKIFDYLMSDSDEFPTEP	2.774142280824453	0.7057132456526047	64.47250366210938	0.44925498962402344	10.836698532104492	14.128241539001465	4.711817741394043
homomer-2-50-nr2-run1_result_118	22	DLLKRYLEDLPKIIEYFLRFYLGSPESWRSVLEKIFEWLLSDSKEFPTEP:DLLKRYLEDLPKIIEYFLRFYLGSPESWRSVLEKIFEWLLSDSKEFPTEP	5.946868868541032	0.3387103944250496	78.63473510742188	0.48778700828552246	11.02193546295166	17.925729751586914	8.526535987854004
homomer-2-50-nr2-run1_result_118	23	ELEERWKADWPKVEAYYAAAYDGSGLSYEEVLRKIFEYLLSDSDEFPTEY:ELEERWKADWPKVEAYYAAAYDGSGLSYEEVLRKIFEYLLSDSDEFPTEY	11.656668940757147	0.16702667761425036	78.03437042236328	0.6267900466918945	6.828822612762451	8.955035209655762	3.2414627075195312
homomer-2-50-nr2-run1_result_118	24	DLEARWEADWPKVKAYYARFYDGTPESWEATLKKIADYLFSDSDEWPTEP:DLEARWEADWPKVKAYYARFYDGTPESWEATLKKIADYLFSDSDEWPTEP	3.8255413856167846	0.5839778912434948	81.70735168457031	0.6463139057159424	5.889279365539551	7.892212867736816	1.8201212882995605
homomer-2-50-nr2-run1_result_118	25	ELEKFFKENLPKIIEYYKKGYKGTKKSYKEVLKKIFEYLLSDSDKFPEEL:ELEKFFKENLPKIIEYYKKGYKGTKKSYKEVLKKIFEYLLSDSDKFPEEL	3.46210535879158	0.6607677413164207	62.59806442260742	0.4554373025894165	10.366470336914062	12.416497230529785	3.7843594551086426
homomer-2-50-nr2-run1_result_118	26	ELKARWEADWPKIKAYYERAYDGTKESWEAVLKKIFDYLLSDSDEFPTEE:ELKARWEADWPKIKAYYERAYDGTKESWEAVLKKIFDYLLSDSDEFPTEE	12.007845190881085	0.1656131663076202	77.65882873535156	0.6443383693695068	7.025314807891846	8.554426193237305	2.354414463043213
homomer-2-50-nr2-run1_result_118	27	SLLERFLKDLPKVIEYVLKHYLGSKLSWKEVLKKIFDYLLSDSDEWPTEA:SLLERFLKDLPKVIEYVLKHYLGSKLSWKEVLKKIFDYLLSDSDEWPTEA	2.013259550301628	0.8436914085011848	80.25343322753906	0.6548632979393005	6.479934215545654	8.06401252746582	2.252819299697876
homomer-2-50-nr2-run1_result_118	28	KLKEFWEKNWPKIKEYYERHYDGTEESWEEVLKKIFDYLLSDSDEFPTEP:KLKEFWEKNWPKIKEYYERHYDGTEESWEEVLKKIFDYLLSDSDEFPTEP	11.840957810662582	0.16983473768288743	78.48896026611328	0.6319013833999634	6.906576156616211	8.336905479431152	1.9184906482696533
homomer-2-50-nr2-run1_result_118	29	SERLRFLKDLPKVIAYYLKAYDGTPLSYREVLEKIFNYLLSDSDEWPTEA:SERLRFLKDLPKVIAYYLKAYDGTPLSYREVLEKIFNYLLSDSDEWPTEA	5.04275724164794	0.5645258484126086	68.38804626464844	0.5619763135910034	9.378427505493164	11.746393203735352	2.470547914505005
homomer-2-50-nr2-run1_result_118	30	ALRARYEADLPLVREYYERAYDGTPLSWEEVLRRIFEWLLSDSDEWPTEP:ALRARYEADLPLVREYYERAYDGTPLSWEEVLRRIFEWLLSDSDEWPTEP	11.005872678254184	0.1836910954758447	75.4708251953125	0.5769723653793335	8.091734886169434	11.04507064819336	3.9371986389160156
homomer-2-50-nr2-run1_result_118	31	SLLERFLADLPYLVEYFLRAYLGTPLSYREVLQKIFDYLLSDSTERPTEQ:SLLERFLADLPYLVEYFLRAYLGTPLSYREVLQKIFDYLLSDSTERPTEQ	2.081446442395171	0.84527062023944	85.18399047851562	0.7417949438095093	4.943117618560791	6.120907783508301	1.7513943910598755
homomer-2-50-nr2-run1_result_119	0	EEEEELRRKIGQGILSFDFSEVDPEVVEKLRRHIGEVMFGTSEITMSPDF:EEEEELRRKIGQGILSFDFSEVDPEVVEKLRRHIGEVMFGTSEITMSPDF	1.769165346966037	0.9196356447135271	71.21986389160156	0.5519542694091797	9.14512825012207	10.32906723022461	1.8021810054779053
homomer-2-50-nr2-run1_result_119	1	EEEEELRRRIGQALLSFDFSEVPPEVRERLRRHIGEAMFGTSEITLLPSF:EEEEELRRRIGQALLSFDFSEVPPEVRERLRRHIGEAMFGTSEITLLPSF	2.648969265092772	0.7686774018245783	73.19066619873047	0.5807410478591919	8.691670417785645	9.704854011535645	1.631162166595459
homomer-2-50-nr2-run1_result_119	2	GEEEKLRTEIGRKLLSFDMSEVKPEVKEKLIKHIGKAMFGTEEKTLLPSF:GEEEKLRTEIGRKLLSFDMSEVKPEVKEKLIKHIGKAMFGTEEKTLLPSF	1.857164434590069	0.8738740287155805	71.8624496459961	0.5523902177810669	9.40917682647705	10.589546203613281	2.2237048149108887
homomer-2-50-nr2-run1_result_119	3	EEELKLRTEIAKAVLSFDFSNVPEEEKKKLREHIGKAMFGTSEITMSPDF:EEELKLRTEIAKAVLSFDFSNVPEEEKKKLREHIGKAMFGTSEITMSPDF	2.0793766805717495	0.8501744051268806	52.60274124145508	0.34412771463394165	14.098533630371094	17.820354461669922	8.132512092590332
homomer-2-50-nr2-run1_result_119	4	SSLLALRREIARAILAFDFSRVDPEVREALRRHVGRAMFGTEALTLSPDF:SSLLALRREIARAILAFDFSRVDPEVREALRRHVGRAMFGTEALTLSPDF	2.1347013424259336	0.8717284388595846	57.31001663208008	0.4110185205936432	12.373197555541992	15.741069793701172	7.288233280181885
homomer-2-50-nr2-run1_result_119	5	SSLLELRTEIGRKILAFDFSEVDPEVRERLRRHIGEAMFGTSEITLSPDF:SSLLELRTEIGRKILAFDFSEVDPEVRERLRRHIGEAMFGTSEITLSPDF	2.0053663940284046	0.905536695137361	73.15991973876953	0.6113992929458618	8.012173652648926	9.111611366271973	1.5741037130355835
homomer-2-50-nr2-run1_result_119	6	AEERELRRRIARGLLSFDFSKVPPEVREELRRHIGIVAFGTPEETMSPDF:AEERELRRRIARGLLSFDFSKVPPEVREELRRHIGIVAFGTPEETMSPDF	6.851807222146166	0.4814578031808032	52.08599090576172	0.36896997690200806	13.944361686706543	16.285579681396484	5.123913764953613
homomer-2-50-nr2-run1_result_119	7	DDDRALRRALARALLAFDLSEVAPEVRERLRRHIGEAAFGTAAETLAPDF:DDDRALRRALARALLAFDLSEVAPEVRERLRRHIGEAAFGTAAETLAPDF	2.878875549138407	0.7747931903966809	57.15154266357422	0.45594239234924316	12.820268630981445	15.160757064819336	3.411656379699707
homomer-2-50-nr2-run1_result_119	8	EELLELKKKIAQAIFSFDFSNVDPEVVEKLREHIGKAMFGTSEITLSPDF:EELLELKKKIAQAIFSFDFSNVDPEVVEKLREHIGKAMFGTSEITLSPDF	1.865001834914651	0.8863873624088073	71.91864776611328	0.5657154321670532	8.297874450683594	9.701089859008789	2.1158580780029297
homomer-2-50-nr2-run1_result_119	9	AEEEALRTRIARALLAFDFSRVAPEVRAALRRHIGEAAFGTSARTTRPDF:AEEEALRTRIARALLAFDFSRVAPEVRAALRRHIGEAAFGTSARTTRPDF	4.456316732213741	0.6508329172763628	56.07283401489258	0.3812125027179718	13.618834495544434	16.22772216796875	6.766185760498047
homomer-2-50-nr2-run1_result_119	10	AAAAALRREIARAIFAFDFSDVAPEVREALRRHVGRAMFGTAAITLSPDF:AAAAALRREIARAIFAFDFSDVAPEVREALRRHVGRAMFGTAAITLSPDF	5.000520224420556	0.4716492357064588	54.91777038574219	0.3801490366458893	13.063755989074707	16.91817283630371	7.8633928298950195
homomer-2-50-nr2-run1_result_119	11	EEERELRLRIGRALLAFDFSDVAPEVRARLREHIGEAMFGTSAETLSPDF:EEERELRLRIGRALLAFDFSDVAPEVRARLREHIGEAMFGTSAETLSPDF	1.8930231172022074	0.9125198538329721	74.1796875	0.594163179397583	7.549091339111328	8.668527603149414	1.5303910970687866
homomer-2-50-nr2-run1_result_119	12	EEEEELRTKIGKALLSFDFSKVDPEVVEELRKHIGEAMFGTSSITLSPDF:EEEEELRTKIGKALLSFDFSKVDPEVVEELRKHIGEAMFGTSSITLSPDF	2.133295899133243	0.8262190526628567	69.68292999267578	0.5442245602607727	9.187519073486328	10.427752494812012	2.1287403106689453
homomer-2-50-nr2-run1_result_119	13	SSLLALRTEIARALLAFDFSNVPPEEVERLRRHIGIALFGTSEITLSPDF:SSLLALRTEIARALLAFDFSNVPPEEVERLRRHIGIALFGTSEITLSPDF	4.153026618799511	0.585125785626822	60.03050231933594	0.4188811182975769	12.014328956604004	15.876423835754395	6.86505126953125
homomer-2-50-nr2-run1_result_119	14	SMMMALRRRIARALLAFDMSEVPPEVRERLRRHIGEAMFGTSEITMRPDF:SMMMALRRRIARALLAFDMSEVPPEVRERLRRHIGEAMFGTSEITMRPDF	2.2186356238797287	0.8088093692242424	66.37084197998047	0.5175328850746155	9.996387481689453	11.466389656066895	2.4554288387298584
homomer-2-50-nr2-run1_result_119	15	EEEEKLKREIAKKLLSFDFSKVDPEVKEELKKHIGKALFGTEEITLLPSF:EEEEKLKREIAKKLLSFDFSKVDPEVKEELKKHIGKALFGTEEITLLPSF	2.5886070787227813	0.8452834202976921	70.8135986328125	0.5307896137237549	9.182336807250977	10.56064510345459	3.2274398803710938
homomer-2-50-nr2-run1_result_119	16	EEEEELRRKIGKEILSFDFSKVDKEVKEELIKHIGIAMFGTSEITTRPDF:EEEEELRRKIGKEILSFDFSKVDKEVKEELIKHIGIAMFGTSEITTRPDF	1.6929273276795236	0.923844020582041	71.9308853149414	0.5749443769454956	8.637876510620117	9.891221046447754	1.9613993167877197
homomer-2-50-nr2-run1_result_119	17	AEEEELRRRIGRALLAFDFSEVAPELVRRLREHIGRAMFGTPARTLSPDF:AEEEELRRRIGRALLAFDFSEVAPELVRRLREHIGRAMFGTPARTLSPDF	2.0627041509241097	0.8659141066987844	69.98555755615234	0.5579578876495361	8.740483283996582	10.084218978881836	1.8575992584228516
homomer-2-50-nr2-run1_result_119	18	EEEEELRTRIFKAIMAFDFSRVPPEEVRRLREHVGKAMFGTSEYTLLPTA:EEEEELRTRIFKAIMAFDFSRVPPEEVRRLREHVGKAMFGTSEYTLLPTA	2.270204788751768	0.8639471231350839	63.06836700439453	0.5127251744270325	10.174371719360352	11.597933769226074	2.872518539428711
homomer-2-50-nr2-run1_result_119	19	EEEEALRTELVRAVLAFDFSDVAPEVREALRRHIGKAAFGTPERTLLPSA:EEEEALRTELVRAVLAFDFSDVAPEVREALRRHIGKAAFGTPERTLLPSA	5.73709552515841	0.41429239738351537	53.7668342590332	0.3664344847202301	13.766606330871582	17.83888816833496	8.540751457214355
homomer-2-50-nr2-run1_result_119	20	EEEEELRRKIAKGLLSFDFSRVDPEVVEELRKHIGKVAFGTEEITLSPDF:EEEEELRRKIAKGLLSFDFSRVDPEVVEELRKHIGKVAFGTEEITLSPDF	1.8229156919932876	0.8892587716677847	62.07908248901367	0.487528920173645	10.430147171020508	12.039319038391113	3.155071258544922
homomer-2-50-nr2-run1_result_119	21	TTTTKLRTEIVRKLLAFDFSRVAPEVREELRRHIGEAAFGTSAYTLSPAA:TTTTKLRTEIVRKLLAFDFSRVAPEVREELRRHIGEAAFGTSAYTLSPAA	1.5138038175922746	0.9339846728451878	74.10560607910156	0.6363425254821777	8.01362133026123	9.088044166564941	1.7670446634292603
homomer-2-50-nr2-run1_result_119	22	AERRALRTELARALLAFDFSRVPPEEVRALREHIGRAAFGTPEETLRPDF:AERRALRTELARALLAFDFSRVPPEEVRALREHIGRAAFGTPEETLRPDF	3.097120866958693	0.6683271804486903	59.924339294433594	0.39571958780288696	12.339428901672363	16.790023803710938	9.073711395263672
homomer-2-50-nr2-run1_result_119	23	EEERELRTRILRGLMAFDFSRVAPEVRAALRKHAGEVMFGTSAETTSPDF:EEERELRTRILRGLMAFDFSRVAPEVRAALRKHAGEVMFGTSAETTSPDF	11.596600009624597	0.12137551156777782	51.6352424621582	0.2931329607963562	16.23655128479004	20.871671676635742	11.785216331481934
homomer-2-50-nr2-run1_result_119	24	EEEEALRREIARALLAFDFSNVPPEERAALRRHIGEALFGTSERTLRPDF:EEEEALRREIARALLAFDFSNVPPEERAALRRHIGEALFGTSERTLRPDF	3.3178037307986976	0.6860579935839702	56.67406463623047	0.32551711797714233	14.553990364074707	19.8717041015625	11.198873519897461
homomer-2-50-nr2-run1_result_119	25	EEEEELRTQIFRAIMSFDFSNVPPEEVERLRKHIGIAMFGTPERTLLPSA:EEEEELRTQIFRAIMSFDFSNVPPEEVERLRKHIGIAMFGTPERTLLPSA	4.027253548982356	0.621820318221339	62.08834457397461	0.35454052686691284	15.155404090881348	22.459505081176758	14.844907760620117
homomer-2-50-nr2-run1_result_119	26	AEEEALRTRILRALLAFDFSRVAPEEVEALRRHAGRAAFGTEAITLLPSA:AEEEALRTRILRALLAFDFSRVAPEEVEALRRHAGRAAFGTEAITLLPSA	4.042339487711138	0.5616278184875493	46.73341751098633	0.30110204219818115	16.086021423339844	21.600452423095703	13.401449203491211
homomer-2-50-nr2-run1_result_119	27	AAEEALRTAIFRALMAFDFSDVDPEVRERLRKHIGEAMFGTSEITLRPDA:AAEEALRTAIFRALMAFDFSDVDPEVRERLRKHIGEAMFGTSEITLRPDA	3.077142740823904	0.783238670993073	67.3641128540039	0.5365556478500366	8.974223136901855	11.088874816894531	2.9005961418151855
homomer-2-50-nr2-run1_result_119	28	AAEEALRTEIGRALLSFDFSEVPPEVREKLRRHIGEAMFGTSERTMSPDF:AAEEALRTEIGRALLSFDFSEVPPEVREKLRRHIGEAMFGTSERTMSPDF	2.744810881718913	0.770559011575462	67.03553771972656	0.4898180067539215	10.63829231262207	12.080368041992188	2.66807222366333
homomer-2-50-nr2-run1_result_119	29	EEEEELRTRILRALLAFDFSDVAPEVVEALRRHAGIAAFGTPELTLLPSF:EEEEELRTRILRALLAFDFSDVAPEVVEALRRHAGIAAFGTPELTLLPSF	11.54165682053449	0.16393775844486033	49.532527923583984	0.2977171242237091	15.48429012298584	20.257118225097656	11.983833312988281
homomer-2-50-nr2-run1_result_119	30	EEEEELRRKIGRGLLSFDFSKVDPEVREELRKHIGKVMFGTEEITLRPDF:EEEEELRRKIGRGLLSFDFSKVDPEVREELRKHIGKVMFGTEEITLRPDF	11.885413037132533	0.13419379428978773	62.2016487121582	0.30375081300735474	17.38095474243164	26.008230209350586	19.73881721496582
homomer-2-50-nr2-run1_result_119	31	EEEEALRTRIFRGLLAFDFSRVPPEVREALRRHIGEVAFGTSELTLRPDA:EEEEALRTRIFRGLLAFDFSRVPPEVREALRRHIGEVAFGTSELTLRPDA	7.83233164632474	0.33514514262571543	65.24095916748047	0.5602904558181763	9.789210319519043	10.954211235046387	1.9425761699676514
homomer-2-50-nr2-run1_result_12	0	GSALTPDGRLTPEALARKARLLAELRALAEELEDPALLAAVAELGAVLAA:GSALTPDGRLTPEALARKARLLAELRALAEELEDPALLAAVAELGAVLAA	2.300633555746441	0.8337258868495008	82.62218475341797	0.6531490087509155	5.873395919799805	6.987106800079346	2.3857016563415527
homomer-2-50-nr2-run1_result_12	1	GGALDPDGELTPEDKERRERLLAELEELAERLDDPELREAVARLREVLER:GGALDPDGELTPEDKERRERLLAELEELAERLDDPELREAVARLREVLER	2.2429755453957343	0.8025371978793576	78.92324829101562	0.6408340930938721	7.707657814025879	8.661635398864746	1.7565133571624756
homomer-2-50-nr2-run1_result_12	2	GSALDPAGRLSPEDRAERARLLAALRALAARLDDPALAAAVAALGKVLAA:GSALDPAGRLSPEDRAERARLLAALRALAARLDDPALAAAVAALGKVLAA	1.0023103345411426	0.9412272235787457	76.73017120361328	0.6275149583816528	7.593855857849121	8.835794448852539	2.7552998065948486
homomer-2-50-nr2-run1_result_12	3	GSALTPDGRLTPEDLAARARLLAELRALAERLEDPALLAAVAELGAVLAA:GSALTPDGRLTPEDLAARARLLAELRALAERLEDPALLAAVAELGAVLAA	1.341032561469141	0.9100563741400669	78.8271484375	0.6332522630691528	7.083852767944336	8.543498992919922	2.7417144775390625
homomer-2-50-nr2-run1_result_12	4	GSALDPDGKLSPEVVAERRELLERLRELAERLEDPELRAAVEELGKVLER:GSALDPDGKLSPEVVAERRELLERLRELAERLEDPELRAAVEELGKVLER	1.844572008784933	0.8802753788527905	86.60386657714844	0.7017675042152405	5.3030805587768555	6.01243782043457	1.640188455581665
homomer-2-50-nr2-run1_result_12	5	GSALSPLGRLSPEALARRRRLVEELRALAAELRDPALLEAVARLEEVLAA:GSALSPLGRLSPEALARRRRLVEELRALAAELRDPALLEAVARLEEVLAA	5.601917630541145	0.6435369970553344	73.82952117919922	0.5698584914207458	9.266127586364746	10.677190780639648	2.778501272201538
homomer-2-50-nr2-run1_result_12	6	GSALNPDGKLSPEVVAQRKELVAKLEALAARLKDPALKKAVAELKKVLDA:GSALNPDGKLSPEVVAQRKELVAKLEALAARLKDPALKKAVAELKKVLDA	1.81042498784304	0.8855012286402308	84.8787841796875	0.6622456312179565	5.707821846008301	6.660161972045898	1.7719203233718872
homomer-2-50-nr2-run1_result_12	7	GSALDPAGRLSPEVAAEKAALLARLEALAARLDDPALAAAVAALGKVLAA:GSALDPAGRLSPEVAAEKAALLARLEALAARLDDPALAAAVAALGKVLAA	1.7342390151064657	0.8957410872336092	79.81475067138672	0.621600329875946	6.674335956573486	7.936817646026611	2.512766122817993
homomer-2-50-nr2-run1_result_12	8	GSALAPDGTLSPEAVERRRRLLEELRALAEELENPELRAAVEELEKVLRA:GSALAPDGTLSPEAVERRRRLLEELRALAEELENPELRAAVEELEKVLRA	2.1826770415933963	0.8453852282080117	81.53070831298828	0.6450235247612	6.503247261047363	7.482339382171631	1.9019699096679688
homomer-2-50-nr2-run1_result_12	9	SGALNPDGTLTPEDVAEKERLLAELRALAKRLKDPALEAAVAELGKVLAA:SGALNPDGTLTPEDVAEKERLLAELRALAKRLKDPALEAAVAELGKVLAA	1.5148417733407877	0.8933729417835775	79.76554870605469	0.663568377494812	7.204710960388184	8.170796394348145	1.8684089183807373
homomer-2-50-nr2-run1_result_12	10	GSALNPDGELTPEVEAEKRELLERLRALAARLEDPELEAAVAELGEVLEA:GSALNPDGELTPEVEAEKRELLERLRALAARLEDPELEAAVAELGEVLEA	1.5615331738240372	0.906365444479065	88.47837829589844	0.7222369909286499	4.567721843719482	5.192492485046387	1.6527979373931885
homomer-2-50-nr2-run1_result_12	11	GSALTPLGLLLPEALAERAELVARLRALAARLRDPALLAAVAALEAVLAA:GSALTPLGLLLPEALAERAELVARLRALAARLRDPALLAAVAALEAVLAA	5.379002986813674	0.6723257511968768	70.16085815429688	0.519379198551178	10.805743217468262	12.920767784118652	3.9457921981811523
homomer-2-50-nr2-run1_result_12	12	PSALDPDGRLSPAAIARKRRLLAELRELAAELDDPALAAAVAELERVLAA:PSALDPDGRLSPAAIARKRRLLAELRELAAELDDPALAAAVAELERVLAA	2.614196391760444	0.8070429334006175	85.29790496826172	0.7001286149024963	5.171252250671387	5.981398105621338	1.7176753282546997
homomer-2-50-nr2-run1_result_12	13	AGALTPDGRLTPEVAARKARLLAELRALAAELGDPALAAAVAALGKVLAA:AGALTPDGRLTPEVAARKARLLAELRALAAELGDPALAAAVAALGKVLAA	1.2221052454180068	0.9214721462568831	80.83021545410156	0.6447466611862183	6.394689083099365	7.497203350067139	2.6854405403137207
homomer-2-50-nr2-run1_result_12	14	GSALTPDGKLTPEVKKQKKEIVEKLEKLAKELKDEELKKAVEELKKVLEK:GSALTPDGKLTPEVKKQKKEIVEKLEKLAKELKDEELKKAVEELKKVLEK	1.904189579442081	0.8495051090690339	83.50637817382812	0.6437767744064331	6.0063652992248535	6.857287883758545	1.786869764328003
homomer-2-50-nr2-run1_result_12	15	GSALDPAGQLSPEVAAEKAALVAALTALAARLDDPALAAAVAALAAVLAA:GSALDPAGQLSPEVAAEKAALVAALTALAARLDDPALAAAVAALAAVLAA	1.4828902702361697	0.9029143345769995	69.76129913330078	0.5079261660575867	9.313840866088867	11.895115852355957	4.341247081756592
homomer-2-50-nr2-run1_result_12	16	GSALNPDGKLSPEVVKQKKELLAKLKALAEKLKDEKLKKAVAELKKVLEA:GSALNPDGKLSPEVVKQKKELLAKLKALAEKLKDEKLKKAVAELKKVLEA	1.7381326135752155	0.8864644446362375	85.72443389892578	0.6613195538520813	5.574213981628418	6.3944220542907715	1.8716553449630737
homomer-2-50-nr2-run1_result_12	17	AGALDPAGRLSPEAVARKAALVAELAALAAELDDPALAAAVAALAKVLAA:AGALDPAGRLSPEAVARKAALVAELAALAAELDDPALAAAVAALAKVLAA	1.9599424402958323	0.8591927767637705	72.27469635009766	0.5408746004104614	8.581791877746582	11.023253440856934	4.093667030334473
homomer-2-50-nr2-run1_result_12	18	GSALDPDGRLSPEVLAERAELVARLRALAERLDDPALLAAVAELEKVLAA:GSALDPDGRLSPEVLAERAELVARLRALAERLDDPALLAAVAELEKVLAA	1.8792393577731596	0.8820409723531157	86.97190856933594	0.7066015005111694	4.800656795501709	5.529772758483887	1.904273271560669
homomer-2-50-nr2-run1_result_12	19	GGALDPAGRLSPEVVAERAALVARLRALAARLGDPALAAAVAALEKVLAA:GGALDPAGRLSPEVVAERAALVARLRALAARLGDPALAAAVAALEKVLAA	1.712202413537342	0.8923337588365317	81.96261596679688	0.6446675062179565	6.227046966552734	7.364397048950195	2.5200157165527344
homomer-2-50-nr2-run1_result_12	20	GSALNPKGELKPEVKEKKKKLIEELKKLAEELKNEELKKAVKELKKVLEK:GSALNPKGELKPEVKEKKKKLIEELKKLAEELKNEELKKAVKELKKVLEK	1.8102416604354223	0.8592877317710987	85.97761535644531	0.6772793531417847	5.5585503578186035	6.361700534820557	1.7755422592163086
homomer-2-50-nr2-run1_result_12	21	ASALDPAGRLSPEVEAERADLVARLEALARRLGDPALEAAVAALREVLAA:ASALDPAGRLSPEVEAERADLVARLEALARRLGDPALEAAVAALREVLAA	1.6644038661918952	0.8956349686930382	85.0694351196289	0.706332802772522	5.176438808441162	5.981078147888184	2.0391106605529785
homomer-2-50-nr2-run1_result_12	22	GSALNPLGELTPEVKKEKEEIYKKLEKLAKELNDEELKKAVEELKKVLEK:GSALNPLGELTPEVKKEKEEIYKKLEKLAKELNDEELKKAVEELKKVLEK	1.715652256290199	0.8573436069363494	81.64555358886719	0.6261602640151978	6.36317777633667	7.227934837341309	1.8880703449249268
homomer-2-50-nr2-run1_result_12	23	AGALDPDGRLSPEVVARKRRLLAELEALAAELGDPALAAAVAALGAVLAA:AGALDPDGRLSPEVVARKRRLLAELEALAAELGDPALAAAVAALGAVLAA	1.531468474027483	0.8938924712253865	84.04035186767578	0.6948254108428955	5.720638751983643	6.645065784454346	2.091404438018799
homomer-2-50-nr2-run1_result_12	24	AGALDPAGRLSPEDVAQRAALVAALRALAARLGDPALAAAVAELEKVLAA:AGALDPAGRLSPEDVAQRAALVAALRALAARLGDPALAAAVAELEKVLAA	2.3158071075776863	0.8053911546883457	72.12395477294922	0.4708051085472107	11.11190128326416	15.788745880126953	5.763277530670166
homomer-2-50-nr2-run1_result_12	25	GSALNPDGKLTPEVKAEKKEIVAKLKKLAEKLKNEELKKAVEELKKVLEA:GSALNPDGKLTPEVKAEKKEIVAKLKKLAEKLKNEELKKAVEELKKVLEA	1.6483884699806401	0.8825608378219622	86.40677642822266	0.6812056303024292	5.0554633140563965	5.750484466552734	1.5507564544677734
homomer-2-50-nr2-run1_result_12	26	ASALDPAGALSPAVRARRAALLAALTALAAELDDPALAAAVAALGAVLAA:ASALDPAGALSPAVRARRAALLAALTALAAELDDPALAAAVAALGAVLAA	1.7766848782959115	0.8821968195303895	80.17991638183594	0.666977047920227	6.4442458152771	7.684139251708984	2.663452625274658
homomer-2-50-nr2-run1_result_12	27	GSALNPDGKLSPEVKQQKKEIIAKLEALAEKLNDEKLKAAVAELKKVLEA:GSALNPDGKLSPEVKQQKKEIIAKLEALAEKLNDEKLKAAVAELKKVLEA	1.8156048548679398	0.880250726761824	86.01109313964844	0.6812889575958252	5.347249984741211	6.09175443649292	1.8021109104156494
homomer-2-50-nr2-run1_result_12	28	GSALSPLGLLSPEVRAEKAELVARLRALAERLGDPALRAAVAELERVLAA:GSALSPLGLLSPEVRAEKAELVARLRALAERLGDPALRAAVAELERVLAA	5.6231362692431075	0.6237946289626215	74.80239868164062	0.5876479148864746	9.412184715270996	10.6895112991333	2.519195556640625
homomer-2-50-nr2-run1_result_12	29	GSALTPDGRRTPEDVAEARELIERLTALARRLEDPALEAAVAELAKVLAA:GSALTPDGRRTPEDVAEARELIERLTALARRLEDPALEAAVAELAKVLAA	3.530808396585142	0.6620713646226981	78.64906311035156	0.6416043043136597	8.607006072998047	9.603292465209961	1.9502406120300293
homomer-2-50-nr2-run1_result_12	30	GSALDPDGRLSPEVKAQKARLVAELEALAARLDDPELKAAVAALKAVLEA:GSALDPDGRLSPEVKAQKARLVAELEALAARLDDPELKAAVAALKAVLEA	1.9494340724621524	0.8756395956388012	82.88645935058594	0.6515646576881409	6.129576206207275	7.058257579803467	1.9755744934082031
homomer-2-50-nr2-run1_result_12	31	AGALDPAGRLSPEVVAERRELYERLRALAERLGDPALRAAVAELRRVLEA:AGALDPAGRLSPEVVAERRELYERLRALAERLGDPALRAAVAELRRVLEA	1.790660295824753	0.8440420444448269	79.95940399169922	0.6504495739936829	6.512706279754639	7.821996688842773	2.446321487426758
homomer-2-50-nr2-run1_result_120	0	MKYVIVIEKEGNNYKITIYPNEDKSKPKIKEEIIPEKEEIIIKIDKKDLE:MKYVIVIEKEGNNYKITIYPNEDKSKPKIKEEIIPEKEEIIIKIDKKDLE	1.0824957849061916	0.9282446243479912	86.63177490234375	0.7307498455047607	4.965231895446777	5.5803542137146	1.1111881732940674
homomer-2-50-nr2-run1_result_120	1	TVAVIVIEREGDKYVITVYPNRDLSKPALREEVRERAPRLELVLDEADLE:TVAVIVIEREGDKYVITVYPNRDLSKPALREEVRERAPRLELVLDEADLE	12.857549241073533	0.24424977773484371	51.399715423583984	0.3336343467235565	14.850327491760254	19.64202880859375	9.941953659057617
homomer-2-50-nr2-run1_result_120	2	MKYLIVIEKEGDKYHITVYPNLDMSEPPLKEEVVPKSKEITILIKEEDLE:MKYLIVIEKEGDKYHITVYPNLDMSEPPLKEEVVPKSKEITILIKEEDLE	1.1207465249824369	0.9234128430515789	87.11231231689453	0.7365925312042236	4.678647518157959	5.221923828125	1.1081595420837402
homomer-2-50-nr2-run1_result_120	3	TELVIVIEKEGDKYIITIYPNKDMSKPPIKKEVVPKSEELVIKIKKEELE:TELVIVIEKEGDKYIITIYPNKDMSKPPIKKEVVPKSEELVIKIKKEELE	2.9124503130012536	0.7266315890618649	80.9279556274414	0.6723582744598389	6.294752597808838	7.26544713973999	1.3876149654388428
homomer-2-50-nr2-run1_result_120	4	MKYVIVIEEEGDKYKITVYPNKDLSKPALKEEVVEKSEEIVIKIKKEDLE:MKYVIVIEEEGDKYKITVYPNKDLSKPALKEEVVEKSEEIVIKIKKEDLE	1.374805152439151	0.887288728079689	84.89261627197266	0.7068180441856384	5.332194805145264	6.064774513244629	1.1677937507629395
homomer-2-50-nr2-run1_result_120	5	VVAVVVIEREGDSYHITVYPNKDMSEPALSERTVPKAPRLTIELDESDLE:VVAVVVIEREGDSYHITVYPNKDMSEPALSERTVPKAPRLTIELDESDLE	1.2203673022073707	0.9157182780912198	89.74390411376953	0.790728747844696	4.093617916107178	4.581225872039795	1.010782241821289
homomer-2-50-nr2-run1_result_120	6	VEMVVVIEREGDRYVVTVYPNRDLSEPPLRREVVPRAPEMVIRLREEELE:VEMVVVIEREGDRYVVTVYPNRDLSEPPLRREVVPRAPEMVIRLREEELE	1.0118785378968391	0.9342020413207774	89.45286560058594	0.7826530933380127	4.145678997039795	4.658695697784424	0.920278787612915
homomer-2-50-nr2-run1_result_120	7	AKYLIVIEEEGDKYVITVYPNLDRSKPPLKKEVVPKSDEIVIKIDKKELE:AKYLIVIEEEGDKYVITVYPNLDRSKPPLKKEVVPKSDEIVIKIDKKELE	1.2109138295339277	0.9109309791458129	84.78429412841797	0.713073194026947	5.346446514129639	6.039534091949463	1.1778192520141602
homomer-2-50-nr2-run1_result_120	8	SEITIIIKKEGDNYIITVYPNEDKSEKPIKKETVKISEELVIKIKKEELE:SEITIIIKKEGDNYIITVYPNEDKSEKPIKKETVKISEELVIKIKKEELE	1.054844077430554	0.9389158334731438	88.98011779785156	0.7708075642585754	4.211357116699219	4.703829765319824	0.9417297840118408
homomer-2-50-nr2-run1_result_120	9	VEYVIVIEKEGDKYKITIYPNLDMSKKPLKEEVVPKKEEIEIKIEEKELE:VEYVIVIEKEGDKYKITIYPNLDMSKKPLKEEVVPKKEEIEIKIEEKELE	1.3408919196968767	0.9027360214010528	84.88345336914062	0.7230175733566284	5.350931167602539	6.025717258453369	1.1647294759750366
homomer-2-50-nr2-run1_result_120	10	TKYVIVIEKEGDNYKITIYPNKDMSKPPLSKEIVPKSEEIIIKLKESDLE:TKYVIVIEKEGDNYKITIYPNKDMSKPPLSKEIVPKSEEIIIKLKESDLE	0.9445492133771357	0.9468870543930094	82.51190948486328	0.713850736618042	5.743927955627441	6.474545001983643	1.0697722434997559
homomer-2-50-nr2-run1_result_120	11	TKYVIVIEEEGDNYKITIYPNLDMTKPPLKEETVKKSDEITIVLKKEDLE:TKYVIVIEEEGDNYKITIYPNLDMTKPPLKEETVKKSDEITIVLKKEDLE	1.1941117039321674	0.9138956092280344	85.97795104980469	0.7395412921905518	4.8556976318359375	5.454704761505127	1.0386183261871338
homomer-2-50-nr2-run1_result_120	12	TLYVIVIEKEGDKYKITVYPNENRSEPPLSEEVVEKSEEITILLKEEDLE:TLYVIVIEKEGDKYKITVYPNENRSEPPLSEEVVEKSEEITILLKEEDLE	0.9894911874994219	0.9389475008060478	81.69444274902344	0.6941463947296143	5.905785083770752	6.6912150382995605	1.3855453729629517
homomer-2-50-nr2-run1_result_120	13	TLLVVVVERRGDRYVITVYPNEDRSAPPLARREVPRAPELVLRLDEALLE:TLLVVVVERRGDRYVITVYPNEDRSAPPLARREVPRAPELVLRLDEALLE	1.0885610438041253	0.9313495595566392	88.892578125	0.773714542388916	4.281530857086182	4.790025234222412	1.0326883792877197
homomer-2-50-nr2-run1_result_120	14	VDYVIVIKREGDYYHITLYPNLDLSKPPLKEEKVPISEELIIKLKLEELE:VDYVIVIKREGDYYHITLYPNLDLSKPPLKEEKVPISEELIIKLKLEELE	1.2977872535659485	0.9105910873638421	87.42045593261719	0.7513101100921631	4.753129482269287	5.3220109939575195	1.0219790935516357
homomer-2-50-nr2-run1_result_120	15	VLYVIVIKKEGNNYIITIYKNENKSEKPIKKEIKPISEKLIIELKKEELE:VLYVIVIKKEGNNYIITIYKNENKSEKPIKKEIKPISEKLIIELKKEELE	1.0654748752091727	0.9305621100816798	83.53189086914062	0.7273907661437988	5.565825462341309	6.300613880157471	1.029339075088501
homomer-2-50-nr2-run1_result_120	16	AKYTIVIEEEGDKYKITLYPNLDMSKPAIKEETVEKSKEITIKLEESDLK:AKYTIVIEEEGDKYKITLYPNLDMSKPAIKEETVEKSKEITIKLEESDLK	1.3143372880835638	0.9083097187666777	86.66390228271484	0.7502831220626831	4.908688068389893	5.4672746658325195	1.0639312267303467
homomer-2-50-nr2-run1_result_120	17	VKIVIVIEEEGDKYIITIYPDKDMSKPPLKKETIPKSEKITIVIDKSMLE:VKIVIVIEEEGDKYIITIYPDKDMSKPPLKKETIPKSEKITIVIDKSMLE	0.9766645395714575	0.9485757863070221	91.59165954589844	0.8106321096420288	3.5848608016967773	4.000064849853516	0.9083550572395325
homomer-2-50-nr2-run1_result_120	18	MKLVIKIIKEGDKYKIIVYKNEDMSEKPIKKEIREKSEELEIVIKEEELE:MKLVIKIIKEGDKYKIIVYKNEDMSEKPIKKEIREKSEELEIVIKEEELE	14.94048326150246	0.1198824073112598	84.84615325927734	0.686730146408081	5.605607509613037	6.373536109924316	1.1113519668579102
homomer-2-50-nr2-run1_result_120	19	MLYVIVVEREGDEYRITVYPNLDMSEPPLREEVRPKQPRLVIELKEEDLE:MLYVIVVEREGDEYRITVYPNLDMSEPPLREEVRPKQPRLVIELKEEDLE	1.1044781657271523	0.926146392675808	87.31764221191406	0.7503390312194824	4.703054428100586	5.2475104331970215	0.990220308303833
homomer-2-50-nr2-run1_result_120	20	TKVVIVIEKEGDKYHITVYPNEDRSKPPLSEKVVPISEKIVIELKKEDLE:TKVVIVIEKEGDKYHITVYPNEDRSKPPLSEKVVPISEKIVIELKKEDLE	1.0484563299787204	0.934909422329765	87.20232391357422	0.7511305809020996	4.767462253570557	5.354603290557861	1.0475852489471436
homomer-2-50-nr2-run1_result_120	21	VKYVIEIKEEGDNYLITVYPNEDKSEPPLRVERRPKSEELVIRIKREELE:VKYVIEIKEEGDNYLITVYPNEDKSEPPLRVERRPKSEELVIRIKREELE	1.0700466865904759	0.9399749824516951	86.03042602539062	0.7114702463150024	5.246266841888428	5.951842784881592	1.0748353004455566
homomer-2-50-nr2-run1_result_120	22	VKIVIVIEEEGDKYKITVYPNEDKSEPPLSEEVVEKSEEIKIVLKKEDLE:VKIVIVIEEEGDKYKITVYPNEDKSEPPLSEEVVEKSEEIKIVLKKEDLE	0.9396672678034841	0.946582371641303	87.59095764160156	0.7338928580284119	4.744397163391113	5.327484607696533	1.0973478555679321
homomer-2-50-nr2-run1_result_120	23	MKVTVVIEEKGDKYLITVYPNLDMSKPALKKEEVPKKEEITILLKEEDLE:MKVTVVIEEKGDKYLITVYPNLDMSKPALKKEEVPKKEEITILLKEEDLE	1.4747391489746886	0.8759556769112369	85.67916107177734	0.7166996002197266	5.112400054931641	5.74612283706665	1.123094916343689
homomer-2-50-nr2-run1_result_120	24	PLITIVIEKEGNNYKITVYPNEDKSTKPLKEEIIPISEKITILIDKKDLE:PLITIVIEKEGNNYKITVYPNEDKSTKPLKEEIIPISEKITILIDKKDLE	1.096735892605541	0.9340350276871843	85.92054748535156	0.737082839012146	5.0371479988098145	5.789497375488281	1.173536777496338
homomer-2-50-nr2-run1_result_120	25	TKIVIVIEKEGDKYIITIYKDENKSTPPLKVEEVPKSKKIVIEIDESELE:TKIVIVIEKEGDKYIITIYKDENKSTPPLKVEEVPKSKKIVIEIDESELE	0.9634241324631716	0.9472580950328287	84.29025268554688	0.723777174949646	5.557008743286133	6.212817668914795	1.1247361898422241
homomer-2-50-nr2-run1_result_120	26	TKYVIVIKKEGDKYIITWYPNENKSEKPLKIETRDISDELIIKIDKKDLE:TKYVIVIKKEGDKYIITWYPNENKSEKPLKIETRDISDELIIKIDKKDLE	14.958754411059319	0.12144230195282425	82.75847625732422	0.6648032069206238	5.864923477172852	6.668401718139648	1.1191604137420654
homomer-2-50-nr2-run1_result_120	27	VDLVIEIRREGDKYHITVYPNADRSQPALSEETRPIQPELVIRIDESMLE:VDLVIEIRREGDKYHITVYPNADRSQPALSEETRPIQPELVIRIDESMLE	0.950659982111991	0.952378186393039	86.51747131347656	0.7563185691833496	4.988534450531006	5.618054389953613	1.0173264741897583
homomer-2-50-nr2-run1_result_120	28	MKYVIVVKKEGDNYIITLYPNEKMDKKPLKKEVVKKSKELVIKLKEEELE:MKYVIVVKKEGDNYIITLYPNEKMDKKPLKKEVVKKSKELVIKLKEEELE	1.1246074345489636	0.9220908336429022	87.76702117919922	0.7417925596237183	4.762524604797363	5.305503845214844	1.0009437799453735
homomer-2-50-nr2-run1_result_120	29	VKLVIVVEKEGDKYKITVYPNEDKSKPALSTETVPKSPELTIVLKESMLE:VKLVIVVEKEGDKYKITVYPNEDKSKPALSTETVPKSPELTIVLKESMLE	1.1473106007152356	0.9219934064072831	90.44497680664062	0.7892208099365234	3.952045202255249	4.406383991241455	0.9418594837188721
homomer-2-50-nr2-run1_result_120	30	VKYVIVIEEEGDEYHITVYPNRDLSEPPLREETVPKQPELVIVIKREELE:VKYVIVIEEEGDEYHITVYPNRDLSEPPLREETVPKQPELVIVIKREELE	0.9960301515980338	0.9455311029825204	85.32003021240234	0.726176381111145	5.2573018074035645	5.920398712158203	0.9920634627342224
homomer-2-50-nr2-run1_result_120	31	MKYVIVVKKEGDKYHITIYPNEDRSKPALKEEIVPEKEEIIIKLKKEDLE:MKYVIVVKKEGDKYHITIYPNEDRSKPALKEEIVPEKEEIIIKLKKEDLE	2.1619659908649447	0.7951672676020181	77.9886474609375	0.6469738483428955	6.9420270919799805	7.8749895095825195	1.2591990232467651
homomer-2-50-nr2-run1_result_121	0	DPEKAKAIVEKLKKIGVELALDPRYRTLPWWQELTDLFFPPEELAKLKAA:DPEKAKAIVEKLKKIGVELALDPRYRTLPWWQELTDLFFPPEELAKLKAA	2.950688294431705	0.6970490644998208	76.944091796875	0.5471639633178711	7.162168502807617	8.963977813720703	3.4474024772644043
homomer-2-50-nr2-run1_result_121	1	DAEKAKEIVEKLKEIGLYLALNPEYKKLPWWEELTSMFFPPEELEKIKKE:DAEKAKEIVEKLKEIGLYLALNPEYKKLPWWEELTSMFFPPEELEKIKKE	2.5958776693164327	0.7456296278677244	77.81222534179688	0.5559031963348389	7.012521743774414	8.875864028930664	3.109600782394409
homomer-2-50-nr2-run1_result_121	2	DPERAKAIVEALKKIGRELALDPAYRSLPWWEELASMFFPPEELAKLRAA:DPERAKAIVEALKKIGRELALDPAYRSLPWWEELASMFFPPEELAKLRAA	3.58259179125134	0.6087704200592015	82.9091567993164	0.4515077471733093	10.801599502563477	17.50642204284668	9.639387130737305
homomer-2-50-nr2-run1_result_121	3	DPEKAKAIVEKLKKIGVYLALNPEYKSLPWWEEFVNMFFPPEELAKLKAA:DPEKAKAIVEKLKKIGVYLALNPEYKSLPWWEEFVNMFFPPEELAKLKAA	1.9812739268447332	0.8479788593929739	85.42893981933594	0.69380784034729	5.244575500488281	6.503147125244141	1.6711453199386597
homomer-2-50-nr2-run1_result_121	4	DPERAKEIVERLKKIGLELALDPRYRDLPWWQELRDLFFPPEELAKLEAA:DPERAKEIVERLKKIGLELALDPRYRDLPWWQELRDLFFPPEELAKLEAA	2.2202515563379097	0.8004646287643912	77.16465759277344	0.5702494382858276	7.092978000640869	8.768464088439941	2.975153923034668
homomer-2-50-nr2-run1_result_121	5	DPEEALARVARLRELGRELALDPALRGLPWWAELAGLFFPPEELAALRAA:DPEEALARVARLRELGRELALDPALRGLPWWAELAGLFFPPEELAALRAA	3.7097477148474476	0.6160838699114531	87.59153747558594	0.7112092971801758	4.371516227722168	5.427753925323486	1.9630614519119263
homomer-2-50-nr2-run1_result_121	6	DPEAALATVERLRRLALELALDPEYRGLPWWEELAALFFPPEELARLLAA:DPEAALATVERLRRLALELALDPEYRGLPWWEELAALFFPPEELARLLAA	2.5523631951625965	0.7330244326890909	75.62494659423828	0.5555143356323242	7.404262542724609	10.181563377380371	4.113406181335449
homomer-2-50-nr2-run1_result_121	7	DDAKAKAIVATLKKLGVELALDPRYRGLPWWEEFANMFFPPEELAKLLAA:DDAKAKAIVATLKKLGVELALDPRYRGLPWWEEFANMFFPPEELAKLLAA	13.449976731215544	0.21606292727521803	72.56177520751953	0.4154234528541565	12.63005256652832	19.813831329345703	11.415399551391602
homomer-2-50-nr2-run1_result_121	8	DPEEAKRIVEELKEMGLELALNPEYRSLPWWERLMNMFFPPEELAKIRAA:DPEEAKRIVEELKEMGLELALNPEYRSLPWWERLMNMFFPPEELAKIRAA	17.739694790146572	0.16378183290499065	78.11746215820312	0.37882596254348755	12.34805679321289	18.929283142089844	8.523164749145508
homomer-2-50-nr2-run1_result_121	9	DPEEALKKVEELKKIGLELALNPEYKTLPWWEKLMNLFFPPEELEKLLKE:DPEEALKKVEELKKIGLELALNPEYKTLPWWEKLMNLFFPPEELEKLLKE	1.632059473171039	0.8536644214464648	81.04570007324219	0.5959221720695496	6.096131324768066	7.352717399597168	2.798593044281006
homomer-2-50-nr2-run1_result_121	10	DPEKAKEIVEKLKKLGLYLNLNPEYRTLPFWQEFRDMFFPKEELEKLLKE:DPEKAKEIVEKLKKLGLYLNLNPEYRTLPFWQEFRDMFFPKEELEKLLKE	10.561508713367475	0.35521509351065367	69.65939331054688	0.39149418473243713	11.467318534851074	17.30097007751465	9.286958694458008
homomer-2-50-nr2-run1_result_121	11	NPARALAIVARLQRLGRELALDPRYRDLPWWQELQDLFFPPEELARLRAA:NPARALAIVARLQRLGRELALDPRYRDLPWWQELQDLFFPPEELARLRAA	2.60487028808715	0.7319593785836994	77.49823760986328	0.5758211016654968	6.91250467300415	8.998773574829102	3.3015172481536865
homomer-2-50-nr2-run1_result_121	12	DAARARAIVARLRRLGRELALDPAYRDLPWWRELVDLFFPPEELAALRAA:DAARARAIVARLRRLGRELALDPAYRDLPWWRELVDLFFPPEELAALRAA	2.141596893236615	0.7866099439392776	65.62964630126953	0.45361804962158203	9.495804786682129	12.227609634399414	4.889726638793945
homomer-2-50-nr2-run1_result_121	13	DPERAAAIVARLREIARELALNPAYQGLPWWAEIADLFFPPEELAKLRAA:DPERAAAIVARLREIARELALNPAYQGLPWWAEIADLFFPPEELAKLRAA	2.1170119207579616	0.8050547873008691	80.3320083618164	0.6597139239311218	5.861698150634766	7.3393449783325195	2.5412888526916504
homomer-2-50-nr2-run1_result_121	14	DPEEAKKIVEELKKIGKYLALNPEYKKLPFWEKLVNMFFPPEELAKLKAE:DPEEAKKIVEELKKIGKYLALNPEYKKLPFWEKLVNMFFPPEELAKLKAE	11.10517008354352	0.17100776542845053	76.1761245727539	0.5529341697692871	7.857243537902832	10.35162353515625	3.457900047302246
homomer-2-50-nr2-run1_result_121	15	DPEAALATVARLREIGRELALDPRYRDLPWWAEFAGLFFPPAELAALRAA:DPEAALATVARLREIGRELALDPRYRDLPWWAEFAGLFFPPAELAALRAA	2.3019903852008436	0.7820660289792868	86.11296844482422	0.7050216197967529	4.305130958557129	5.38836145401001	1.612870216369629
homomer-2-50-nr2-run1_result_121	16	DPEKAKKIVEELKKKGKYLALNPEYKSLPFWEELYNLFFPPEELAKLKAE:DPEKAKKIVEELKKKGKYLALNPEYKSLPFWEELYNLFFPPEELAKLKAE	5.750258265107099	0.4012642521151144	63.58636474609375	0.29570937156677246	15.356590270996094	22.798070907592773	14.879378318786621
homomer-2-50-nr2-run1_result_121	17	DAARAKAIVARLRELGLELALDPRYRGLPWWEALAAAFFPPEELARLRAA:DAARAKAIVARLRELGLELALDPRYRGLPWWEALAAAFFPPEELARLRAA	14.997580353410491	0.10142844617675462	80.4051742553711	0.4317823648452759	12.349238395690918	20.516645431518555	12.368321418762207
homomer-2-50-nr2-run1_result_121	18	DPEKAKEIVEKLKKIGRYLALNPEYRTLPFWQELTDLFFPPEELAKLKAA:DPEKAKEIVEKLKKIGRYLALNPEYRTLPFWQELTDLFFPPEELAKLKAA	2.213135100357983	0.7977903289348549	86.715576171875	0.6753493547439575	4.720757484436035	5.822206974029541	2.2183568477630615
homomer-2-50-nr2-run1_result_121	19	DAAAAAATVAALRAAGRELALDPRYADLPWWRALADAFFPPAELAALRAA:DAAAAAATVAALRAAGRELALDPRYADLPWWRALADAFFPPAELAALRAA	14.010819722733569	0.19638237195449906	63.85636520385742	0.36979544162750244	12.227828025817871	16.940582275390625	4.382396221160889
homomer-2-50-nr2-run1_result_121	20	DPEKAKAIVEKLKKIGVDLMLNPEYQSLPWWKEIADLFFPPEELAKLKAA:DPEKAKAIVEKLKKIGVDLMLNPEYQSLPWWKEIADLFFPPEELAKLKAA	1.6813833493178352	0.8533608310446548	67.69303131103516	0.37124335765838623	11.561362266540527	16.358963012695312	8.27467155456543
homomer-2-50-nr2-run1_result_121	21	MAEEAKKIVEELKKIARELALNPEYRSLPWWEKLFNMFFPPEELAKLEAA:MAEEAKKIVEELKKIARELALNPEYRSLPWWEKLFNMFFPPEELAKLEAA	2.161120583244966	0.7953862460185503	76.14025115966797	0.5416401028633118	7.9352216720581055	10.473564147949219	4.103541374206543
homomer-2-50-nr2-run1_result_121	22	SPEEARARVARLRELGRELALDPRYRGLPWWEELAAMFFPPEELARLRAA:SPEEARARVARLRELGRELALDPRYRGLPWWEELAAMFFPPEELARLRAA	8.88334385019106	0.21728919621635626	60.26305389404297	0.3254691958427429	15.319015502929688	22.737590789794922	13.7220458984375
homomer-2-50-nr2-run1_result_121	23	DPERALAIVARLREAGLELALDPRYRDLPFWEEFASLFFPPEELARLRAA:DPERALAIVARLREAGLELALDPRYRDLPFWEEFASLFFPPEELARLRAA	11.41789651590193	0.3624358284340611	63.66392517089844	0.3044056296348572	16.969703674316406	25.71461296081543	18.253448486328125
homomer-2-50-nr2-run1_result_121	24	DPERALAIVARLRELGRELALDPRYRDLPWWEELLGLLFPPEELARLRAA:DPERALAIVARLRELGRELALDPRYRDLPWWEELLGLLFPPEELARLRAA	2.03960263422269	0.8094452060035598	85.70899963378906	0.7228466272354126	4.434231758117676	5.376051425933838	1.1990985870361328
homomer-2-50-nr2-run1_result_121	25	DPEKALAIVEKLKEIGLELALNPEYRDLPWWQEFRDMFFPPEELAKLLAE:DPEKALAIVEKLKEIGLELALNPEYRDLPWWQEFRDMFFPPEELAKLLAE	12.30986622934292	0.18492354102648367	70.2019271850586	0.4763876795768738	10.05863094329834	14.030069351196289	3.3284058570861816
homomer-2-50-nr2-run1_result_121	26	SPEEAKEKVEKLKKIGLELALNPEYKSLPWWEELYSMFFPPEELAKIKAE:SPEEAKEKVEKLKKIGLELALNPEYKSLPWWEELYSMFFPPEELAKIKAE	3.293405949314666	0.658804550793171	80.105224609375	0.5798942446708679	6.508936405181885	8.15420150756836	2.4126248359680176
homomer-2-50-nr2-run1_result_121	27	DPERARAIVARLRELGLELALDPAYRGLPWWEEFAALFFPPEELARLRAA:DPERARAIVARLRELGLELALDPAYRGLPWWEEFAALFFPPEELARLRAA	8.99524919991176	0.3028850292700522	69.17704772949219	0.32459962368011475	16.33469009399414	25.172697067260742	16.45944595336914
homomer-2-50-nr2-run1_result_121	28	DPAEALATVARLRELGLELALDPRYRGLPWWEELAALFFPPEELARLRAA:DPAEALATVARLRELGLELALDPRYRGLPWWEELAALFFPPEELARLRAA	9.515831637674562	0.23942222807116884	63.27106857299805	0.315371572971344	15.041496276855469	22.581928253173828	15.16397762298584
homomer-2-50-nr2-run1_result_121	29	SAEEAKAIVERLREIARELALNPEYRTLPWWEELVNLFFPPEELAKLRAA:SAEEAKAIVERLREIARELALNPEYRTLPWWEELVNLFFPPEELAKLRAA	2.1528765822473774	0.8197128018933084	86.859375	0.708472490310669	4.817386627197266	5.957547664642334	1.5893495082855225
homomer-2-50-nr2-run1_result_121	30	DPARARATVATLRRLGVELALDPRYRSLPWWQTLADLLYPPAELAALRAA:DPARARATVATLRRLGVELALDPRYRSLPWWQTLADLLYPPAELAALRAA	12.225614129901496	0.14598055696971707	58.37631607055664	0.32541579008102417	14.348960876464844	20.04991340637207	11.702466011047363
homomer-2-50-nr2-run1_result_121	31	DDEKAKEIVEKLKKIGLYLALNPEYRNLPWWKELANLFFPPEELAKLKAA:DDEKAKEIVEKLKKIGLYLALNPEYRNLPWWKELANLFFPPEELAKLKAA	2.0786255399275086	0.8227091939728766	78.72467803955078	0.5966513156890869	6.8772406578063965	8.64019775390625	2.671447515487671
homomer-2-50-nr2-run1_result_122	0	LPPEERARLEAEREALLARLRELEELRRRLEEERRRLLEELEERYLEPDE:LPPEERARLEAEREALLARLRELEELRRRLEEERRRLLEELEERYLEPDE	2.5392651934365698	0.887470291826786	85.58029174804688	0.6471637487411499	7.464157581329346	8.492720603942871	1.9888312816619873
homomer-2-50-nr2-run1_result_122	1	LPPEERAALEALRAELLARRAELEALRAQLEEELARLEALYRRLFLEPER:LPPEERAALEALRAELLARRAELEALRAQLEEELARLEALYRRLFLEPER	4.351450055282627	0.4159076831081556	84.58403778076172	0.6416647434234619	7.506260871887207	8.959295272827148	2.59777569770813
homomer-2-50-nr2-run1_result_122	2	LPPEEKKKLEEKKEEIEKKLKELEELKKELEKEKKELEEEYYKTYLLPDE:LPPEEKKKLEEKKEEIEKKLKELEELKKELEKEKKELEEEYYKTYLLPDE	5.009405262059337	0.3558074303968249	79.53473663330078	0.5593007206916809	9.450851440429688	10.756546020507812	2.5649917125701904
homomer-2-50-nr2-run1_result_122	3	MKEEEKEKLEKEKEEMLKKMEELKKKMEELKKEMEKLEEELYKKYFLPEE:MKEEEKEKLEKEKEEMLKKMEELKKKMEELKKEMEKLEEELYKKYFLPEE	1.2914885675283394	0.8977390056280095	84.1644515991211	0.6092778444290161	7.710826396942139	8.72651481628418	2.2571401596069336
homomer-2-50-nr2-run1_result_122	4	LPEEEKKKLEEKKKEILEKIEELKKLKEELEKELKELEEELYKLTELPEE:LPEEEKKKLEEKKKEILEKIEELKKLKEELEKELKELEEELYKLTELPEE	2.447374757470719	0.8678341290599427	87.44291687011719	0.6544715762138367	6.574087142944336	7.192642688751221	1.556993842124939
homomer-2-50-nr2-run1_result_122	5	LPEEERERLEKEREELEKKLKELEELEKKLKKEKEELEREYYERYLLPDR:LPEEERERLEKEREELEKKLKELEELEKKLKKEKEELEREYYERYLLPDR	1.4086061394415448	0.9184876321419903	78.36448669433594	0.48636722564697266	11.1671142578125	13.991782188415527	4.717735290527344
homomer-2-50-nr2-run1_result_122	6	LPPEEREKLEKLKKEILEKKKELEELKEKLEKELAELEALYKELYLEPDE:LPPEEREKLEKLKKEILEKKKELEELKEKLEKELAELEALYKELYLEPDE	4.506756422455581	0.4186890307823616	75.31578826904297	0.48052385449409485	11.01159954071045	13.89460563659668	5.2115068435668945
homomer-2-50-nr2-run1_result_122	7	LPPEELKKLLEERERILKELEELEEELKKLEEKKKELLEKYKRLYLEPDE:LPPEELKKLLEERERILKELEELEEELKKLEEKKKELLEKYKRLYLEPDE	1.4531915674664395	0.8876185625043169	81.28594207763672	0.5558524131774902	9.113251686096191	10.342255592346191	2.7755184173583984
homomer-2-50-nr2-run1_result_122	8	LPPEERERLEERRREIERELEELEREREELERRRRELLEEYEELYLEPDR:LPPEERERLEERRREIERELEELEREREELERRRRELLEEYEELYLEPDR	1.540818342255215	0.8933999036002497	88.78604125976562	0.6967331171035767	6.3580403327941895	6.841624736785889	1.2734605073928833
homomer-2-50-nr2-run1_result_122	9	LPPEELEALKKEKEEILKKMEELEKLMEELKKKMEELKKEYYEKYLLPDL:LPPEELEALKKEKEEILKKMEELEKLMEELKKKMEELKKEYYEKYLLPDL	2.2446401863831604	0.8346897025400187	79.63748168945312	0.5187152624130249	9.782499313354492	11.428426742553711	3.419877052307129
homomer-2-50-nr2-run1_result_122	10	LPEEEKKKLEEKKKEILKKKEELEKLLEELKKELEKLEEEYEKLYLEPEE:LPEEEKKKLEEKKKEILKKKEELEKLLEELKKELEKLEEEYEKLYLEPEE	2.115919572241718	0.8759573431710695	83.78658294677734	0.6018631458282471	7.842545032501221	8.915926933288574	2.47296404838562
homomer-2-50-nr2-run1_result_122	11	LPPEELARLEAKKAEMEAKIKELKELLKELEEELKKLEEERRLLYEVPDL:LPPEELARLEAKKAEMEAKIKELKELLKELEEELKKLEEERRLLYEVPDL	4.844557764665998	0.3883602353736221	77.31462097167969	0.5292080640792847	10.375370979309082	11.823224067687988	3.1134650707244873
homomer-2-50-nr2-run1_result_122	12	LPPEKKKELEEWKKEILEKLEKLKELEEKLKEEREKLEKEYYEKFEEPEE:LPPEKKKELEEWKKEILEKLEKLKELEEKLKEEREKLEKEYYEKFEEPEE	3.3095772273803346	0.8658177541783997	80.31035614013672	0.5383636951446533	9.529219627380371	10.974903106689453	3.0454115867614746
homomer-2-50-nr2-run1_result_122	13	LPPEEKKKLEEEKKELEKKLEELEKLKEELEKEKKELEKEYEEKYLKPEE:LPPEEKKKLEEEKKELEKKLEELEKLKEELEKEKKELEKEYEEKYLKPEE	5.14221420340481	0.3449059177562498	81.4349365234375	0.5719095468521118	8.706232070922852	10.320717811584473	3.045535087585449
homomer-2-50-nr2-run1_result_122	14	LPEEEKKKLEEEKEKLEKKLKELEELKKKLEEEKKKLEEKYYKLYEEPEK:LPEEEKKKLEEEKEKLEKKLKELEELKKKLEEEKKKLEEKYYKLYEEPEK	4.751113092545513	0.3850462575414606	80.62832641601562	0.5768343806266785	8.950434684753418	10.52651309967041	3.319512367248535
homomer-2-50-nr2-run1_result_122	15	LPPEERERLEAERARLLAELEALEALRAELEARRAALEARLRALYERPAE:LPPEERERLEAERARLLAELEALEALRAELEARRAALEARLRALYERPAE	1.9075275980947677	0.8915093211209443	87.6819839477539	0.6803303956985474	6.568909168243408	7.370794296264648	1.7049362659454346
homomer-2-50-nr2-run1_result_122	16	LPKEEREKLEKEKEEIEKKLKELEELLKKLKEEIEELKRKYYELYLEPEK:LPKEEREKLEKEKEEIEKKLKELEELLKKLKEEIEELKRKYYELYLEPEK	1.571058201590313	0.8887021573115464	82.27031707763672	0.5986924171447754	8.407344818115234	9.516236305236816	2.3997840881347656
homomer-2-50-nr2-run1_result_122	17	LPPEERARLEAERARLEAELARLAALEEELRREREALEARLRRLYLLPEE:LPPEERARLEAERARLEAELARLAALEEELRREREALEARLRRLYLLPEE	2.2937066426904713	0.8674434262633306	87.375	0.6416007876396179	6.7095184326171875	7.473382949829102	1.7988476753234863
homomer-2-50-nr2-run1_result_122	18	LPPEELEALLARRAALEAELARLEAELEALRARRAALEEERRRLFLEPDL:LPPEELEALLARRAALEAELARLEAELEALRARRAALEEERRRLFLEPDL	1.4448235567964267	0.9218374335049261	81.8358154296875	0.5697566866874695	9.864143371582031	12.87686824798584	3.5542521476745605
homomer-2-50-nr2-run1_result_122	19	LPPEEREALLARREAIEARLEELEREREELERERERLLEERYRLFELPAE:LPPEEREALLARREAIEARLEELEREREELERERERLLEERYRLFELPAE	5.312089671997093	0.3445992385478584	81.37577056884766	0.6256788372993469	8.849626541137695	10.171961784362793	2.115809917449951
homomer-2-50-nr2-run1_result_122	20	LPPEEREKLEKERAEIEAKLKELEELMKKLKEEMEELKKYYEKKYLEPDE:LPPEEREKLEKERAEIEAKLKELEELMKKLKEEMEELKKYYEKKYLEPDE	3.4820488861701793	0.5500960234577262	78.02859497070312	0.5054160952568054	10.102241516113281	12.934802055358887	4.707856178283691
homomer-2-50-nr2-run1_result_122	21	LPPEEREELEKERKKIEEELKKLEKLKEELEKKKEELEKEYEEKYLKPEE:LPPEEREELEKERKKIEEELKKLEKLKEELEKKKEELEKEYEEKYLKPEE	4.8858966494742715	0.3653759630124831	81.89864349365234	0.5793333649635315	8.577483177185059	9.818297386169434	2.415360450744629
homomer-2-50-nr2-run1_result_122	22	LPPEELAALLAERERLEARLRELEELREELERERRELEEELYLRYLVPDL:LPPEELAALLAERERLEARLRELEELREELERERRELEEELYLRYLVPDL	4.576580321435987	0.39212129665908146	83.09056091308594	0.6211436986923218	8.450095176696777	9.739911079406738	2.1443333625793457
homomer-2-50-nr2-run1_result_122	23	LPAEERERLEAERAALEAELAELERLREELEERRRRLEEELYRRYELPEE:LPAEERERLEAERAALEAELAELERLREELEERRRRLEEELYRRYELPEE	5.242772339165328	0.385728382780894	81.85883331298828	0.6149399876594543	8.66971206665039	9.979586601257324	2.213390588760376
homomer-2-50-nr2-run1_result_122	24	LPPEKKKELEKKKEEIEKKKEELKKLLEELKKKLEELEEEYEKLYLEPDE:LPPEKKKELEKKKEEIEKKKEELKKLLEELKKKLEELEEEYEKLYLEPDE	1.8993982056425813	0.8894041116274106	83.4984130859375	0.5947855710983276	7.8838372230529785	8.909162521362305	2.6427884101867676
homomer-2-50-nr2-run1_result_122	25	LPPEERAALEARRAALEARLAELEALLARLEAELAELRERLYREYELPDL:LPPEERAALEARRAALEARLAELEALLARLEAELAELRERLYREYELPDL	4.611428128270255	0.7491334000661624	80.74577331542969	0.5670614838600159	9.292773246765137	11.890145301818848	3.358245611190796
homomer-2-50-nr2-run1_result_122	26	LPPEKLEELLKKREELLKKKEELEKLLEELKKELEELEKEYEELFFEPDL:LPPEKLEELLKKREELLKKKEELEKLLEELKKELEELEKEYEELFFEPDL	4.741129780975585	0.38761691943894677	77.03953552246094	0.5191613435745239	10.668316841125488	12.214472770690918	3.5487115383148193
homomer-2-50-nr2-run1_result_122	27	LPAAERAALAAERAALEARLAELEALRAELEAERRRLLEERERRYLRPDE:LPAAERAALAAERAALEARLAELEALRAELEAERRRLLEERERRYLRPDE	28.183730833242358	0.03770797515445158	86.09355163574219	0.4102240204811096	14.099137306213379	21.81736946105957	12.652981758117676
homomer-2-50-nr2-run1_result_122	28	LPPEEREELERWRRELEEELERLRELLRELERRRRELEEERYRRFELPDL:LPPEEREELERWRRELEEELERLRELLRELERRRRELEEERYRRFELPDL	7.615271521531109	0.19829459794542795	80.1959457397461	0.3632615804672241	15.655981063842773	22.90165138244629	13.843985557556152
homomer-2-50-nr2-run1_result_122	29	LPPEERAALEAERAALLARLRELEELRRELEEERRRLEEELYRRYELPDL:LPPEERAALEAERAALLARLRELEELRRELEEERRRLEEELYRRYELPDL	4.4850025675559895	0.8640884683229184	84.30343627929688	0.6178691387176514	7.779726505279541	9.012024879455566	2.187883138656616
homomer-2-50-nr2-run1_result_122	30	LPEEKRKELEELRRRLLEELEELEKLKEELEKRKRELEEKYYRLFFEPDL:LPEEKRKELEELRRRLLEELEELEKLKEELEKRKRELEEKYYRLFFEPDL	1.289760698350945	0.9185791355194912	80.03087615966797	0.4876428246498108	10.90204906463623	13.984844207763672	5.450438022613525
homomer-2-50-nr2-run1_result_122	31	LPEEKLKELEKKKEELEKELEKLEKLEKELKEKKKKLEEERYKLYYLPDE:LPEEKLKELEKKKEELEKELEKLEKLEKELKEKKKKLEEERYKLYYLPDE	1.7507207712678485	0.8960839577637628	80.7596206665039	0.5324127078056335	9.442424774169922	11.080486297607422	3.4201197624206543
homomer-2-50-nr2-run1_result_123	0	APGNRIVFQAGPDPSDAIVKELEGIDPATARAIWAPELERVDAEVAAALA:APGNRIVFQAGPDPSDAIVKELEGIDPATARAIWAPELERVDAEVAAALA	11.650684458273997	0.19556467833498034	50.46270751953125	0.2919294536113739	16.515026092529297	21.980722427368164	7.158901214599609
homomer-2-50-nr2-run1_result_123	1	PPGNFILARAGPDPSDATVLELEGIPPEQFRAILAPLLAYVAEQVAALRA:PPGNFILARAGPDPSDATVLELEGIPPEQFRAILAPLLAYVAEQVAALRA	2.9961358773643205	0.772769958962223	58.969520568847656	0.4792589843273163	10.758868217468262	12.242942810058594	2.3331961631774902
homomer-2-50-nr2-run1_result_123	2	RPGNYILIQAGPDPADAILLDVEGVPPEDFRAIIAPILERIKAEVAALLK:RPGNYILIQAGPDPADAILLDVEGVPPEDFRAIIAPILERIKAEVAALLK	3.259093776376314	0.5698267492766241	74.91216278076172	0.5852270126342773	6.858959197998047	7.749275207519531	1.5196690559387207
homomer-2-50-nr2-run1_result_123	3	PPGNRILAQAGPDPADATLLDLAGLPPETFRAILAPLLERVRAEVAAAAA:PPGNRILAQAGPDPADATLLDLAGLPPETFRAILAPLLERVRAEVAAAAA	18.06319095973225	0.06799119605616272	59.509315490722656	0.32756757736206055	15.656808853149414	22.292598724365234	12.382912635803223
homomer-2-50-nr2-run1_result_123	4	APGNRLLAQAGPDPADATVLELAGLAPADAAALLAPLLERVAAEVAARAA:APGNRLLAQAGPDPADATVLELAGLAPADAAALLAPLLERVAAEVAARAA	15.054790440909946	0.5326100795678335	46.21894073486328	0.3504868745803833	13.618082046508789	18.13931655883789	7.29055118560791
homomer-2-50-nr2-run1_result_123	5	PPGNLLLFQAGDRPEDARVLRLEGIPPEAARALLEPLLARIEAEAAALLK:PPGNLLLFQAGDRPEDARVLRLEGIPPEAARALLEPLLARIEAEAAALLK	1.1338910019859885	0.9246803537181779	83.51128387451172	0.6700519919395447	5.303945541381836	5.616389274597168	1.333061933517456
homomer-2-50-nr2-run1_result_123	6	PPGNRVLFQAGPDPADARLLLLEGVPPADARAIWAPLVERIEAEVAALRA:PPGNRVLFQAGPDPADARLLLLEGVPPADARAIWAPLVERIEAEVAALRA	9.059276944842223	0.29343134627943496	57.14339065551758	0.4731161296367645	11.665477752685547	14.211335182189941	4.418129920959473
homomer-2-50-nr2-run1_result_123	7	PPGNLILARAGPDPADARVLRLEGIPPEAFRAILEPIFERIAAEVAALRA:PPGNLILARAGPDPADARVLRLEGIPPEAFRAILEPIFERIAAEVAALRA	2.2490499177780374	0.7671897649706441	65.20802307128906	0.5620830059051514	9.172930717468262	10.299891471862793	2.0965821743011475
homomer-2-50-nr2-run1_result_123	8	MKGNRILFQAGDKEEDAILLELKGVPKEKAKEIFKPIIEKIKEEVAALKK:MKGNRILFQAGDKEEDAILLELKGVPKEKAKEIFKPIIEKIKEEVAALKK	8.337179206705741	0.4002322657031957	80.46070098876953	0.6381759643554688	6.201095104217529	7.513869762420654	2.0590453147888184
homomer-2-50-nr2-run1_result_123	9	PPGNRIEAQAGPDPEDATVLELEGIPPEKFRAIFAPLLAEIEAQTAALLK:PPGNRIEAQAGPDPEDATVLELEGIPPEKFRAIFAPLLAEIEAQTAALLK	1.3600735016490983	0.9246577270557045	77.89896392822266	0.6042096614837646	6.423378944396973	6.954840183258057	1.1661359071731567
homomer-2-50-nr2-run1_result_123	10	PPGNRVLMQAGPDPEDATLIEVEGVAPEDFRAIMAPIIERIAAEVAALRK:PPGNRVLMQAGPDPEDATLIEVEGVAPEDFRAIMAPIIERIAAEVAALRK	1.2460530915360235	0.9464157266786992	86.32669830322266	0.7256379127502441	4.7233805656433105	5.011993885040283	1.0236413478851318
homomer-2-50-nr2-run1_result_123	11	PPGNLVLFQAGPDPADATLLRLEGLPPERARAAWAPLLERLAAEAAAAAA:PPGNLVLFQAGPDPADATLLRLEGLPPERARAAWAPLLERLAAEAAAAAA	14.617978356556248	0.10820770126463901	53.79853057861328	0.3588826358318329	13.756486892700195	17.703100204467773	7.272311210632324
homomer-2-50-nr2-run1_result_123	12	APGNLILARAGPDPSEARVLRLEGLPPEAFRALLEPLFARVAAEAAALAA:APGNLILARAGPDPSEARVLRLEGLPPEAFRALLEPLFARVAAEAAALAA	1.5252819471240793	0.8950999260939321	72.54622650146484	0.6203494071960449	7.228315353393555	7.921513080596924	2.024034261703491
homomer-2-50-nr2-run1_result_123	13	APGNRVLFQAGPDEADAVVLELAGVAPADARALWEPLIARLAAGVAALAA:APGNRVLFQAGPDEADAVVLELAGVAPADARALWEPLIARLAAGVAALAA	1.5876615230396753	0.9329536567674039	85.03543090820312	0.7330451607704163	4.712253093719482	5.004568576812744	1.022705078125
homomer-2-50-nr2-run1_result_123	14	APGNRILAQAGPDPADARLIDLKGVAPEDFKAIFEPLVKEIEAKVAALSK:APGNRILAQAGPDPADARLIDLKGVAPEDFKAIFEPLVKEIEAKVAALSK	9.386282865497808	0.2852136695544635	52.06711959838867	0.32049620151519775	14.822330474853516	19.2819766998291	9.58078384399414
homomer-2-50-nr2-run1_result_123	15	PPGNRVLIQAGPDPADAILLELEGVDPATFRAIWAPIVERIKAEVAAALK:PPGNRVLIQAGPDPADAILLELEGVDPATFRAIWAPIVERIKAEVAAALK	3.140775868705078	0.5900968285744396	69.58057403564453	0.556275486946106	7.9713521003723145	9.20102596282959	2.5037355422973633
homomer-2-50-nr2-run1_result_123	16	APGNRVLAQAGPDPSDARLLDLEGVPPETFAAFWAPLEERLAAEVAAARA:APGNRVLAQAGPDPSDARLLDLEGVPPETFAAFWAPLEERLAAEVAAARA	2.031891565248513	0.8988866177494689	84.00872039794922	0.6998173594474792	4.899041175842285	5.309051990509033	1.22568941116333
homomer-2-50-nr2-run1_result_123	17	PPGNRVLFQAGPDPADATLLELAGVAPEDARAAWAPLRERLAAEAAALAA:PPGNRVLFQAGPDPADATLLELAGVAPEDARAAWAPLRERLAAEAAALAA	12.153678108629517	0.1574003172548773	60.004661560058594	0.3339151442050934	15.350383758544922	22.377887725830078	12.380464553833008
homomer-2-50-nr2-run1_result_123	18	PPGNYVLAQAGPDPADATLLQLEGIDPATFKAILAPLIERIQAEVAAALA:PPGNYVLAQAGPDPADATLLQLEGIDPATFKAILAPLIERIQAEVAAALA	3.7389532068025577	0.6091844520707839	54.54044723510742	0.45303115248680115	11.957986831665039	13.868009567260742	4.314275741577148
homomer-2-50-nr2-run1_result_123	19	APGNRVEFQAGPDPADATVVDLAGIPPETARALWAPLLAELAAGVAAAAA:APGNRVEFQAGPDPADATVVDLAGIPPETARALWAPLLAELAAGVAAAAA	1.8010296480575874	0.912656883802219	85.52587890625	0.712012767791748	4.591166973114014	4.8839030265808105	1.035277009010315
homomer-2-50-nr2-run1_result_123	20	PPGNLVLAQAGPDPADAILLPLEGVPPEKFRAILAPLVERIKAEVAALSA:PPGNLVLAQAGPDPADAILLPLEGVPPEKFRAILAPLVERIKAEVAALSA	2.4034034099475656	0.7551816173772556	68.79000091552734	0.5262451767921448	8.184815406799316	9.074806213378906	2.107685089111328
homomer-2-50-nr2-run1_result_123	21	APGNRVLFQAGPAPEDATLLELEGVPPEAARAIWEPLLARIAAEVAALRA:APGNRVLFQAGPAPEDATLLELEGVPPEAARAIWEPLLARIAAEVAALRA	9.549251515717533	0.38740301146984474	55.99068069458008	0.3571767807006836	13.379776000976562	18.1488094329834	7.269317626953125
homomer-2-50-nr2-run1_result_123	22	PPGNRIVIQAGDNPEDAKVILVEGVPPEQFKAIFEPLEKQVEKEVAALLK:PPGNRIVIQAGDNPEDAKVILVEGVPPEQFKAIFEPLEKQVEKEVAALLK	1.0306367683696274	0.9751586879339492	82.67750549316406	0.669493556022644	5.396946907043457	5.7888264656066895	1.0697025060653687
homomer-2-50-nr2-run1_result_123	23	PPGNRLLFQAGPDPADARLIELEGVPPEQARAIFEPLEREIAARVAALRR:PPGNRLLFQAGPDPADARLIELEGVPPEQARAIFEPLEREIAARVAALRR	1.1423025833452882	0.9356807977264597	83.28925323486328	0.6739060878753662	5.238529205322266	5.606799125671387	1.1599571704864502
homomer-2-50-nr2-run1_result_123	24	PPGNRILFQAGPDPADATLIDLEGVAPADAKAIFEPLIARIKEEVAALAK:PPGNRILFQAGPDPADATLIDLEGVAPADAKAIFEPLIARIKEEVAALAK	1.3989330017373547	0.8861897516715382	83.3900146484375	0.7275656461715698	5.151299953460693	5.577338695526123	0.9924130439758301
homomer-2-50-nr2-run1_result_123	25	KPGNLIKIQAGDNPEDAEVIEVKGIPKEEFKKIFEPIKEEVKKKVEELLK:KPGNLIKIQAGDNPEDAEVIEVKGIPKEEFKKIFEPIKEEVKKKVEELLK	1.3959833822880223	0.9380778359160965	82.9959945678711	0.647032618522644	5.474199295043945	5.839493274688721	1.2516534328460693
homomer-2-50-nr2-run1_result_123	26	KPGNRIVFQAGPNPEDAIVLELEGIPPEKAREIFEPIIEYIKEQVAALLE:KPGNRIVFQAGPNPEDAIVLELEGIPPEKAREIFEPIIEYIKEQVAALLE	0.9405712540578157	0.9494023615364359	87.31365203857422	0.7408477663993835	4.576323986053467	4.8268537521362305	1.0054458379745483
homomer-2-50-nr2-run1_result_123	27	PPGNRIVFQAGPDPADAVVVDLEGIPPAAARAIWEPLLERVAAEAAALAA:PPGNRIVFQAGPDPADAVVVDLEGIPPAAARAIWEPLLERVAAEAAALAA	0.9942057250828725	0.9362085194531253	84.9642333984375	0.7211315631866455	4.821390628814697	5.117920398712158	1.0514771938323975
homomer-2-50-nr2-run1_result_123	28	PPGNRVLAQAGPDPADARLLELRGVPPADFRAIFAPLEEQIAAQVAALAA:PPGNRVLAQAGPDPADARLLELRGVPPADFRAIFAPLEEQIAAQVAALAA	15.234990580825716	0.21718979958308113	47.52688980102539	0.2691706418991089	18.410112380981445	23.040821075439453	12.984589576721191
homomer-2-50-nr2-run1_result_123	29	APGNRVVAQAGPDPSDATVLDLEGIAPEDFRAMLAPVLAYLAAEAARLAA:APGNRVVAQAGPDPSDATVLDLEGIAPEDFRAMLAPVLAYLAAEAARLAA	8.67363731901274	0.25120056844909383	66.91014862060547	0.3742729425430298	12.706537246704102	18.194881439208984	7.900990962982178
homomer-2-50-nr2-run1_result_123	30	APGNRVVVQAGPDPADARVLDLAGVAPETFAALWEPLEARLAAEVAAASK:APGNRVVVQAGPDPADARVLDLAGVAPETFAALWEPLEARLAAEVAAASK	2.4373457612641083	0.8098415420015489	75.90788269042969	0.6065317392349243	6.511423110961914	7.090901851654053	1.251951813697815
homomer-2-50-nr2-run1_result_123	31	PPGNRILAQAGPRPEDATLLELEGVPPEDFRALLAPLLEEVAARVAALRA:PPGNRILAQAGPRPEDATLLELEGVPPEDFRALLAPLLEEVAARVAALRA	1.796164088162822	0.9358813109994703	81.96852111816406	0.6698102951049805	5.507730484008789	5.945140838623047	1.187098503112793
homomer-2-50-nr2-run1_result_124	0	AAAAAAAAAAALAAAVAAERAAAAAELEALRAEAERRLAELLAAALALPP:AAAAAAAAAAALAAAVAAERAAAAAELEALRAEAERRLAELLAAALALPP	1.769118063335208	0.8300893439980129	81.47303771972656	0.5207158327102661	9.159226417541504	14.309669494628906	7.152071475982666
homomer-2-50-nr2-run1_result_124	1	LLEELEKFLKELKEEIEKLKKEAEKKLEELKKKNEELLKELLKEILTKPP:LLEELEKFLKELKEEIEKLKKEAEKKLEELKKKNEELLKELLKEILTKPP	2.001503541900254	0.805591751836909	85.21220397949219	0.3715471923351288	14.834330558776855	23.20943832397461	14.497797966003418
homomer-2-50-nr2-run1_result_124	2	ALEELRELLARLAEEVRRLEEEARRRLEELRREAERRLRELLEEALTRPP:ALEELRELLARLAEEVRRLEEEARRRLEELRREAERRLRELLEEALTRPP	30.439296785768718	0.09049606472171037	82.36305236816406	0.4602453112602234	10.93237590789795	16.18207359313965	7.452866077423096
homomer-2-50-nr2-run1_result_124	3	KERLLEELLKKLAEEIAKLKEEAEKKLEELKKKNEELLKKLLELIKNLPP:KERLLEELLKKLAEEIAKLKEEAEKKLEELKKKNEELLKKLLELIKNLPP	1.679838131828501	0.8675487599002597	72.0822525024414	0.37086379528045654	13.319936752319336	19.1185359954834	10.695079803466797
homomer-2-50-nr2-run1_result_124	4	ALEALRRLLEELRREIEELRRRAEEELRRLKEEHERERKELLERFETLPP:ALEALRRLLEELRREIEELRRRAEEELRRLKEEHERERKELLERFETLPP	2.2152930101482626	0.7711824963098175	87.0560531616211	0.40330368280410767	14.051624298095703	21.96584701538086	10.538394927978516
homomer-2-50-nr2-run1_result_124	5	LLKLLEELLKKLKEKIEELKKEYEKKLEELKKKAEKEKKELEEAAKNKPP:LLKLLEELLKKLKEKIEELKKEYEKKLEELKKKAEKEKKELEEAAKNKPP	2.2065375681292902	0.7689652553937636	85.65861511230469	0.3977936804294586	13.461312294006348	20.79269790649414	11.12116813659668
homomer-2-50-nr2-run1_result_124	6	SLEELEKLLAELAAEIAKLKAEAEAELARLREEAAAALAALLALAAARPP:SLEELEKLLAELAAEIAKLKAEAEAELARLREEAAAALAALLALAAARPP	2.1795510755866854	0.814231689463078	77.14556884765625	0.4671139717102051	10.30892276763916	14.606850624084473	7.760846138000488
homomer-2-50-nr2-run1_result_124	7	ALKELEELLKELEEKIEELIKKLKEELEKLKEEFEKLLKELLKAALLKPP:ALKELEELLKELEEKIEELIKKLKEELEKLKEEFEKLLKELLKAALLKPP	2.2576056186648588	0.7790872820340254	77.16228485107422	0.43318456411361694	11.722345352172852	16.484420776367188	4.815289497375488
homomer-2-50-nr2-run1_result_124	8	EEKLLKELLEKLKKEVEELKKEMEEKLEKLKKEFEEEKKKLLEEIKNLPP:EEKLLKELLEKLKKEVEELKKEMEEKLEKLKKEFEEEKKKLLEEIKNLPP	1.5914613235983086	0.8968149040374982	81.52985382080078	0.4265657663345337	11.430656433105469	16.946550369262695	8.849257469177246
homomer-2-50-nr2-run1_result_124	9	AEEELRKLLEELKKKIEELKKEYEEKLKKLEEEHEKERKELLEEIENRPP:AEEELRKLLEELKKKIEELKKEYEEKLKKLEEEHEKERKELLEEIENRPP	2.325009133735966	0.8397905181753648	86.88494110107422	0.598591685295105	6.618340492248535	8.241219520568848	1.7270649671554565
homomer-2-50-nr2-run1_result_124	10	SLEELKKLLEELKKKIEELKKEMEEKLEKLKKEFEKLLEELLKKALELPP:SLEELKKLLEELKKKIEELKKEMEEKLEKLKKEFEKLLEELLKKALELPP	29.88961285690943	0.08083079488139897	73.245849609375	0.41571134328842163	11.041942596435547	15.025541305541992	7.756145477294922
homomer-2-50-nr2-run1_result_124	11	LEELLAALLRALAALVAELRAEAEARLAALREEAARLLAELLAAAATRPP:LEELLAALLRALAALVAELRAEAEARLAALREEAARLLAELLAAAATRPP	1.583506770188193	0.8607691498526955	78.55178833007812	0.5127413272857666	9.168806076049805	12.90841007232666	5.002554893493652
homomer-2-50-nr2-run1_result_124	12	AAAALEEARRALAAERAALLAAARAELAAARAEAERERAELLAAALAAPP:AAAALEEARRALAAERAALLAAARAELAAARAEAERERAELLAAALAAPP	1.5423109533641766	0.8677052135488351	87.21440887451172	0.519700288772583	10.021186828613281	15.766616821289062	6.615999221801758
homomer-2-50-nr2-run1_result_124	13	AEEALRELLARLAEERAALLAEAQARLAAARAEAEARLAALLAAAATRPP:AEEALRELLARLAEERAALLAEAQARLAAARAEAEARLAALLAAAATRPP	1.5559439147579808	0.873313262025123	79.9963607788086	0.4939407706260681	10.034598350524902	15.396991729736328	7.237281799316406
homomer-2-50-nr2-run1_result_124	14	EEEELKKLLEELKKKIEELKKKYEEELKELKEKAEKEKKELLKLALLKPP:EEEELKKLLEELKKKIEELKKKYEEELKELKEKAEKEKKELLKLALLKPP	2.2201374857302545	0.7989747246091187	81.7755355834961	0.3761947751045227	13.883011817932129	20.061433792114258	11.135018348693848
homomer-2-50-nr2-run1_result_124	15	EEEELKKLLEELKKKVEELKKEAEEKLEKLKEEAEKEKKELLEKAKNLPP:EEEELKKLLEELKKKVEELKKEAEEKLEKLKEEAEKEKKELLEKAKNLPP	1.3904945999765372	0.9031821106935314	73.15980529785156	0.38962429761886597	13.151952743530273	19.528287887573242	9.862382888793945
homomer-2-50-nr2-run1_result_124	16	ALAALEALLAALAAAVAALEAEARAELERARAEAERRLAELLAAAETRPP:ALAALEALLAALAAAVAALEAEARAELERARAEAERRLAELLAAAETRPP	1.3514395179477832	0.90604251245614	72.676025390625	0.5232481956481934	9.014640808105469	13.145553588867188	6.007866859436035
homomer-2-50-nr2-run1_result_124	17	AAAALAAALAAAAAERAAAAAAAAAALAAARAAAAALLAALLALAASAPP:AAAALAAALAAAAAERAAAAAAAAAALAAARAAAAALLAALLALAASAPP	2.5430004994747804	0.7553925073400005	75.48484802246094	0.5110229253768921	9.64954948425293	15.20572280883789	6.15818977355957
homomer-2-50-nr2-run1_result_124	18	AEEELKKLLEELEKKIKELKEEMEKKLEELKKEYEEEKKRLEELAKKKPP:AEEELKKLLEELEKKIKELKEEMEKKLEELKKEYEEEKKRLEELAKKKPP	1.8975812477484648	0.8421613597859264	79.82199096679688	0.4205976128578186	12.046957969665527	17.99987030029297	7.162692070007324
homomer-2-50-nr2-run1_result_124	19	SLLELEKFLAELKEEIEKLRKEAEEEKAALRAEAAELLAALLAAAAARPP:SLLELEKFLAELKEEIEKLRKEAEEEKAALRAEAAELLAALLAAAAARPP	1.6136889265262306	0.8618903243698935	76.68254089355469	0.4035252034664154	13.154595375061035	18.53340721130371	10.380758285522461
homomer-2-50-nr2-run1_result_124	20	KEKELKELKEKLEKEIEELKKKMEEEKKKLEEENKKLLEKLLELIKNLPP:KEKELKELKEKLEKEIEELKKKMEEEKKKLEEENKKLLEKLLELIKNLPP	1.7892870750106573	0.8542364451547579	84.56961059570312	0.42784205079078674	11.822580337524414	18.075973510742188	9.296928405761719
homomer-2-50-nr2-run1_result_124	21	AARALEELLERLREEIARLREEAEERLAQLRAEAERLLAELAAAAATAPP:AARALEELLERLREEIARLREEAEERLAQLRAEAERLLAELAAAAATAPP	2.162360314995533	0.7745578988754215	76.18226623535156	0.48436903953552246	10.00107479095459	14.843213081359863	6.003388404846191
homomer-2-50-nr2-run1_result_124	22	SLEALERLLAELREEVERLVAERERELEELRREAEALLARLLELALRLPP:SLEALERLLAELREEVERLVAERERELEELRREAEALLARLLELALRLPP	1.7475311693966196	0.8675429188667172	76.74652099609375	0.4582616090774536	10.856393814086914	15.881553649902344	7.401946544647217
homomer-2-50-nr2-run1_result_124	23	LLEELEKLLKELEEKVAELKKKYEEEKEKLEKEFKELLEKLKKEIEELPP:LLEELEKLLKELEEKVAELKKKYEEEKEKLEKEFKELLEKLKKEIEELPP	28.998711750247853	0.08033010851450989	74.97676086425781	0.3698970079421997	14.013606071472168	20.98445701599121	11.905000686645508
homomer-2-50-nr2-run1_result_124	24	ALAAAAAALAALAAAVAALRAEAEARLAALRAEAAAARAAAEAAALLRPP:ALAAAAAALAALAAAVAALRAEAEARLAALRAEAAAARAAAEAAALLRPP	2.69497144931285	0.783507704058832	74.77288818359375	0.5123620629310608	9.545894622802734	14.289037704467773	6.127748966217041
homomer-2-50-nr2-run1_result_124	25	AEEALRRLLEELARAVAELRREAEAELAALRAAAAEALAALLAAAAARPP:AEEALRRLLEELARAVAELRREAEAELAALRAAAAEALAALLAAAAARPP	1.4428100346537633	0.9006487660275172	78.61444091796875	0.513930082321167	8.719389915466309	12.676291465759277	5.740056991577148
homomer-2-50-nr2-run1_result_124	26	SEKELEELKKKLEEEIKKLKEEAEKELEKLKEEAEKLLKELKEEAENRLL:SEKELEELKKKLEEEIKKLKEEAEKELEKLKEEAEKLLKELKEEAENRLL	2.2758632525577687	0.799313426873745	83.87049865722656	0.39851582050323486	13.077352523803711	20.59352684020996	12.445858001708984
homomer-2-50-nr2-run1_result_124	27	SLEELKKFLEELKKKIEELKKEYEKEKKELEEEFKKEKEELLKLIESLPP:SLEELKKFLEELKKKIEELKKEYEKEKKELEEEFKKEKEELLKLIESLPP	3.069643888283859	0.6677694122433975	85.95784759521484	0.3788553774356842	14.076911926269531	21.99817657470703	14.195816993713379
homomer-2-50-nr2-run1_result_124	28	LLEKLKELLEKLKKEIEELKKKAEEELRELKEEFEKLLEELLEKIENRPP:LLEKLKELLEKLKKEIEELKKKAEEELRELKEEFEKLLEELLEKIENRPP	2.0192302561849473	0.7984494760551365	72.63294219970703	0.38435429334640503	12.9851655960083	18.577110290527344	8.849721908569336
homomer-2-50-nr2-run1_result_124	29	SEKELEEFLEELKKEVEELKAKAEAELAAAKAAAAALLAALAAAAATRPP:SEKELEEFLEELKKEVEELKAKAEAELAAAKAAAAALLAALAAAAATRPP	2.1864964626474372	0.822572218368052	74.32508850097656	0.4481298327445984	11.152158737182617	15.474299430847168	7.67529296875
homomer-2-50-nr2-run1_result_124	30	ELEELKKLLEELKKKIEELKKKYEEELEKLKEEHEKELKELLEKVKNLPL:ELEELKKLLEELKKKIEELKKKYEEELEKLKEEHEKELKELLEKVKNLPL	1.9860604359701304	0.8103103577996065	78.85440063476562	0.3737431466579437	13.97029972076416	20.967164993286133	11.592901229858398
homomer-2-50-nr2-run1_result_124	31	AEKELKELLEKLEKEIKELLEEAEKKLAELKEAAAKAKAEAEKAALERPP:AEKELKELLEKLEKEIKELLEEAEKKLAELKEAAAKAKAEAEKAALERPP	1.9535667517752593	0.8373178647139777	78.8136978149414	0.44549161195755005	10.892923355102539	15.707509994506836	7.029478073120117
homomer-2-50-nr2-run1_result_125	0	SLAAVAAALAALVRAALALWAHLPPEVRLALLAALALAGVELAAALAAAA:SLAAVAAALAALVRAALALWAHLPPEVRLALLAALALAGVELAAALAAAA	15.35248075402517	0.10347351277297526	62.92426300048828	0.435933917760849	10.636528968811035	16.55116081237793	6.752256870269775
homomer-2-50-nr2-run1_result_125	1	GAAAAAAALAAAVRAAAAALADLPPEARAALLAALAAAGAEAAAAAAAAA:GAAAAAAALAAAVRAAAAALADLPPEARAALLAALAAAGAEAAAAAAAAA	15.328392233861221	0.11887738775964596	63.99678421020508	0.4331843852996826	10.796542167663574	16.285154342651367	8.329442977905273
homomer-2-50-nr2-run1_result_125	2	AAAALAAAIAAAVAAALAALAGLPPAAIRALLAAWAAAGAAFAAAAAAAA:AAAALAAAIAAAVAAALAALAGLPPAAIRALLAAWAAAGAAFAAAAAAAA	15.128067790443081	0.14464855465371873	58.57353973388672	0.3914686441421509	12.085514068603516	17.09781265258789	9.742842674255371
homomer-2-50-nr2-run1_result_125	3	AAAAAAAALRAAVRAALAALAGLPPELVRALLDALAAAGAEFAAALAAAA:AAAAAAAALRAAVRAALAALAGLPPELVRALLDALAAAGAEFAAALAAAA	15.179627544663061	0.13426649564008905	65.11685943603516	0.47133445739746094	9.405547142028809	13.301752090454102	6.383295059204102
homomer-2-50-nr2-run1_result_125	4	DLEAIKAALKAEVEAAMKEWADKPPEVINALLETLAAAGKEYKAELAAKA:DLEAIKAALKAEVEAAMKEWADKPPEVINALLETLAAAGKEYKAELAAKA	11.304529904483308	0.3260319294106146	59.63022232055664	0.3928401470184326	11.911145210266113	16.546619415283203	5.909173965454102
homomer-2-50-nr2-run1_result_125	5	AAEAVAAALAAEVAAALAAAAGLPPEEIAAALAAAAAAGAAAAAAAAAAS:AAEAVAAALAAEVAAALAAAAGLPPEEIAAALAAAAAAGAAAAAAAAAAS	15.403375767598556	0.12670180253756733	61.028465270996094	0.44098830223083496	10.93606185913086	16.132061004638672	8.685342788696289
homomer-2-50-nr2-run1_result_125	6	DLEEIRAKIKKEVEELLEKMKDLPPEVIKALFEAVAEAGKEFEEELKAKE:DLEEIRAKIKKEVEELLEKMKDLPPEVIKALFEAVAEAGKEFEEELKAKE	2.525132762403144	0.7320974186955858	64.7430191040039	0.4308438301086426	10.015219688415527	12.916496276855469	5.774913787841797
homomer-2-50-nr2-run1_result_125	7	AAAAAAAALAAAVRAALAALADLPAEEVAALLAALAAAGREFEAAAAAAE:AAAAAAAALAAAVRAALAALADLPAEEVAALLAALAAAGREFEAAAAAAE	15.023276286362714	0.137464443633811	57.19788360595703	0.4031953513622284	11.781003952026367	16.479501724243164	7.585752010345459
homomer-2-50-nr2-run1_result_125	8	ELEAIREAIRAAVRAALAAMAGLPPEVIRAFLEALAEQGVEYLARLAAEA:ELEAIREAIRAAVRAALAAMAGLPPEVIRAFLEALAEQGVEYLARLAAEA	18.03869015340892	0.07964938477415522	64.11763763427734	0.36863845586776733	15.172780990600586	23.279224395751953	16.607830047607422
homomer-2-50-nr2-run1_result_125	9	AAAAVAAAIAAAVAAAAAAMADLPPAAVAALLAALAAAGAAAAAAAAAAA:AAAAVAAAIAAAVAAAAAAMADLPPAAVAALLAALAAAGAAAAAAAAAAA	15.202702134320544	0.13263573814285656	62.3249397277832	0.4088449478149414	11.896446228027344	17.55029296875	9.202361106872559
homomer-2-50-nr2-run1_result_125	10	ELEAVRAALRAEVRAALEAWADLPPEALRLLLAALREAGEELEARLAAEA:ELEAVRAALRAEVRAALEAWADLPPEALRLLLAALREAGEELEARLAAEA	2.6749273010305354	0.6933943815340976	74.20475769042969	0.6115630865097046	7.2661309242248535	8.705609321594238	2.0977368354797363
homomer-2-50-nr2-run1_result_125	11	AAAALAAAIAAAVDAAAARLAGWPPEARRALLDALAARGVEWAAELAAQA:AAAALAAAIAAAVDAAAARLAGWPPEARRALLDALAARGVEWAAELAAQA	17.252384880623833	0.08391787239280352	63.19211959838867	0.4018805921077728	12.205545425415039	18.26005744934082	9.338478088378906
homomer-2-50-nr2-run1_result_125	12	ELKEIEEEIKKKVEEALEKMKDLPEEVIRAFLKSLEEAGKKEEERWKAEK:ELKEIEEEIKKKVEEALEKMKDLPEEVIRAFLKSLEEAGKKEEERWKAEK	11.235718049779077	0.16521402307351668	76.71147918701172	0.5404039025306702	6.944690227508545	7.987600326538086	2.663567543029785
homomer-2-50-nr2-run1_result_125	13	ELAAVAAAIAAAVAAALAAAADLPPEVIAALLAAAAAAGAAVAAELAAAA:ELAAVAAAIAAAVAAALAAAADLPPEVIAALLAAAAAAGAAVAAELAAAA	15.801743935685984	0.129570674789517	64.19242858886719	0.4329894483089447	11.388326644897461	16.920013427734375	9.201950073242188
homomer-2-50-nr2-run1_result_125	14	AAEAVAARIRAEVEALEAAWADLPPEERRALLEAWREQGERWAAAEAAAA:AAEAVAARIRAEVEALEAAWADLPPEERRALLEAWREQGERWAAAEAAAA	22.25352877388553	0.07408442113216793	85.11497497558594	0.396121084690094	15.059502601623535	26.507076263427734	13.619449615478516
homomer-2-50-nr2-run1_result_125	15	ELEAIRAAIRAAVDAFLAALADLPPEARRALFEALAEAGRAWAAEEAAAA:ELEAIRAAIRAAVDAFLAALADLPPEARRALFEALAEAGRAWAAEEAAAA	2.9471582008902244	0.6866243224201771	71.43447875976562	0.49142491817474365	9.250609397888184	13.097304344177246	4.827295780181885
homomer-2-50-nr2-run1_result_125	16	ELAEIAARLEAEVDAFLEELEDKPPEVIRALLEALARRGKEYEARLAAEA:ELAEIAARLEAEVDAFLEELEDKPPEVIRALLEALARRGKEYEARLAAEA	2.5999092335019833	0.7239788671842452	67.30047607421875	0.4162248373031616	11.273629188537598	16.203060150146484	6.44840145111084
homomer-2-50-nr2-run1_result_125	17	SLAEIAAKIKEEVEAKMEEWKDLPDEEIKALLEAWAAQGEKFKAEIAAKA:SLAEIAAKIKEEVEAKMEEWKDLPDEEIKALLEAWAAQGEKFKAEIAAKA	2.9723201506120667	0.6244251541140371	65.71871185302734	0.44950634241104126	9.891101837158203	12.896543502807617	5.70600700378418
homomer-2-50-nr2-run1_result_125	18	SLEARAAAIAAEVAAALEAWADLPPEERAALLAALAAAGKALEAELAAAS:SLEARAAAIAAEVAAALEAWADLPPEERAALLAALAAAGKALEAELAAAS	15.237192439713596	0.1329271484968836	73.00502014160156	0.41406506299972534	12.468461990356445	20.31548500061035	12.087217330932617
homomer-2-50-nr2-run1_result_125	19	SAAATAAELAAIVAAALEALADWPPEVIEALLAALAAAGVAWRAARAAAA:SAAATAAELAAIVAAALEALADWPPEVIEALLAALAAAGVAWRAARAAAA	1.8210449838199103	0.8241594129655517	72.82140350341797	0.5851645469665527	6.774338722229004	8.160428047180176	2.382315158843994
homomer-2-50-nr2-run1_result_125	20	AAAAVAAALAAIVAAALAALAGLPAEVVAALFAAVAAQGAAFAAEQAAAA:AAAAVAAALAAIVAAALAALAGLPAEVVAALFAAVAAQGAAFAAEQAAAA	16.272629283087312	0.19259540666098904	50.37738037109375	0.38533785939216614	13.12884521484375	18.775466918945312	7.508239269256592
homomer-2-50-nr2-run1_result_125	21	SLAAVAAALAALVAAALELAAGLPPAVIAALLLALAAAGVAFAALAAALS:SLAAVAAALAALVAAALELAAGLPPAVIAALLLALAAAGVAFAALAAALS	14.389282218050386	0.12369027851346606	56.28011703491211	0.37915363907814026	11.76955795288086	16.410491943359375	7.841217994689941
homomer-2-50-nr2-run1_result_125	22	AAAATAAAIRAEVEALLKEMAHLPPEEIEAFLAALAERGKAVKAELAAAA:AAAATAAAIRAEVEALLKEMAHLPPEEIEAFLAALAERGKAVKAELAAAA	11.771464739419466	0.23364665804758872	79.7625503540039	0.3971455693244934	13.474597930908203	22.721282958984375	15.161730766296387
homomer-2-50-nr2-run1_result_125	23	AAEAAAAAIAAAVEAALAAAADLPAAEIAALLAALAAAGAAYAAAQAAAA:AAEAAAAAIAAAVEAALAAAADLPAAEIAALLAALAAAGAAYAAAQAAAA	15.695981803322914	0.10167260740578328	65.31080627441406	0.3897014558315277	13.722918510437012	21.550655364990234	12.996646881103516
homomer-2-50-nr2-run1_result_125	24	SLEEIREKIEKEVEEFLEKLKDKPPEVIEALFEAWAKAGKEFEKKLKEEE:SLEEIREKIEKEVEEFLEKLKDKPPEVIEALFEAWAKAGKEFEKKLKEEE	11.423832606542208	0.15860518786050215	70.6039810180664	0.48928016424179077	8.142171859741211	9.773914337158203	3.184497356414795
homomer-2-50-nr2-run1_result_125	25	AAEAAAAALRAEVEAALAALADRPAAEVEALLAALAEAGAEWAAKAAAEA:AAEAAAAALRAEVEAALAALADRPAAEVEALLAALAEAGAEWAAKAAAEA	15.911391099488815	0.110115722313676	68.25952911376953	0.3450513482093811	14.71104621887207	23.284805297851562	15.534608840942383
homomer-2-50-nr2-run1_result_125	26	ELEERRAAIRAEVEAALAAMADLPPEEVEALFEALAEAGKRYAALLAAQA:ELEERRAAIRAEVEAALAAMADLPPEEVEALFEALAEAGKRYAALLAAQA	12.019254654709377	0.24674827185088155	66.96829223632812	0.4991967976093292	8.973416328430176	11.914406776428223	4.738169193267822
homomer-2-50-nr2-run1_result_125	27	AAEAVAAALAAAVEAALAAAAGLPAAVRAALLDALAAAGAAAAAAAAAAA:AAEAVAAALAAAVEAALAAAAGLPAAVRAALLDALAAAGAAAAAAAAAAA	15.058950511165508	0.13945189748365844	68.58366394042969	0.5314379334449768	7.704712390899658	10.565631866455078	5.242127418518066
homomer-2-50-nr2-run1_result_125	28	ALEELRARIRAEVEAFLAKMADWPPEARRAFFEAMAEAGKEWEAREAAEA:ALEELRARIRAEVEAFLAKMADWPPEARRAFFEAMAEAGKEWEAREAAEA	2.5090360297562846	0.7462870071939776	76.03871154785156	0.5741020441055298	8.190670013427734	10.893568992614746	4.0660600662231445
homomer-2-50-nr2-run1_result_125	29	AAAAVAEAIAAEVRAELAEWADLPPEEVAARLAAWAAAGVEFAAELAAAA:AAAAVAEAIAAEVRAELAEWADLPPEEVAARLAAWAAAGVEFAAELAAAA	15.851451869116325	0.10907243184560024	74.06613159179688	0.40532898902893066	12.972945213317871	21.20775032043457	13.36406135559082
homomer-2-50-nr2-run1_result_125	30	AAAAIAAAIAAAVAAAAAALAGLPPAARAALLAAWAAAGAAAAAALAAEA:AAAAIAAAIAAAVAAAAAALAGLPPAARAALLAAWAAAGAAAAAALAAEA	5.43702839277653	0.3651723512889834	68.95753479003906	0.4900951683521271	8.83945083618164	13.27011775970459	6.914056777954102
homomer-2-50-nr2-run1_result_125	31	ELEKIREEIEKKVREFLEELKDKPKEVIKALFEAWAKRGKEWEAEEKAKE:ELEKIREEIEKKVREFLEELKDKPKEVIKALFEAWAKRGKEWEAEEKAKE	2.9208990218998028	0.7051697895634308	79.78724670410156	0.5673027634620667	6.3282670974731445	7.304355144500732	2.0986180305480957
homomer-2-50-nr2-run1_result_126	0	MEEVLKEYKELKEEYKEKEEELKEKEEELKEKEEKLKKAEEKLAEAKKKL:MEEVLKEYKELKEEYKEKEEELKEKEEELKEKEEKLKKAEEKLAEAKKKL	0.7506450992928498	0.9600415255589623	88.36891174316406	0.6300703287124634	5.765756130218506	6.8304033279418945	1.5807366371154785
homomer-2-50-nr2-run1_result_126	1	MKKVKEEYEKLKKELEKLKEELEKLEEELEKLEKKYKEAEKKLEEAKKKE:MKKVKEEYEKLKKELEKLKEELEKLEEELEKLEKKYKEAEKKLEEAKKKE	5.6787515938697455	0.2971898264419707	85.91619110107422	0.5823487639427185	7.43911600112915	9.821850776672363	2.8888258934020996
homomer-2-50-nr2-run1_result_126	2	MKKVEEEYKKLKEEYEKFKEELKKFEEELKKLEKKLKEAEKRLKEAKEKE:MKKVEEEYKKLKEEYEKFKEELKKFEEELKKLEKKLKEAEKRLKEAKEKE	0.7180791853531681	0.9633035738368048	89.69524383544922	0.6304158568382263	5.816482067108154	6.551513195037842	1.847725749015808
homomer-2-50-nr2-run1_result_126	3	LEEVKKEYEKLKEEYEKFKKELKKFEEELKKLEEKLKELEKKLKEALEKE:LEEVKKEYEKLKEEYEKFKKELKKFEEELKKLEEKLKELEKKLKEALEKE	1.185858250968466	0.9077099253434969	85.95735931396484	0.555404543876648	7.109375476837158	8.532764434814453	2.562873363494873
homomer-2-50-nr2-run1_result_126	4	MEEVKKEYEELKKKYEELKKKLEELEKKLEELEKKLKEAEKKLKEAKEKE:MEEVKKEYEELKKKYEELKKKLEELEKKLEELEKKLKEAEKKLKEAKEKE	26.368249931892148	0.040985135761253025	85.51204681396484	0.5968295335769653	7.04461145401001	8.73607063293457	3.0647902488708496
homomer-2-50-nr2-run1_result_126	5	MEEVKKEYEEHLKKYKEFKEELKKFEEELKKLEEELKKLEEKLKEAKEKE:MEEVKKEYEEHLKKYKEFKEELKKFEEELKKLEEELKKLEEKLKEAKEKE	0.9366645538759691	0.9390408684584827	87.15608978271484	0.5860620141029358	6.682155132293701	8.0348539352417	1.8441904783248901
homomer-2-50-nr2-run1_result_126	6	MEEVLEKYKKLKEEYEEKKKKLEEEKKKLEELEKELEEAKKKLEEAKKKE:MEEVLEKYKKLKEEYEEKKKKLEEEKKKLEELEKELEEAKKKLEEAKKKE	0.8067097428831673	0.954101468520287	90.01349639892578	0.6668745279312134	5.259243488311768	5.891308784484863	1.3936718702316284
homomer-2-50-nr2-run1_result_126	7	MEEIEKKYKELKKKYEELKKKLEELKKKLEELKKKLEELEKELKKAKELE:MEEIEKKYKELKKKYEELKKKLEELKKKLEELKKKLEELEKELKKAKELE	4.087645827494623	0.44599858038117396	83.73101043701172	0.5624279975891113	7.731835842132568	9.846392631530762	3.148742198944092
homomer-2-50-nr2-run1_result_126	8	LEEVLKRYEELSARLAALEEELAALEEELAALEEELARAREELEEALKRE:LEEVLKRYEELSARLAALEEELAALEEELAALEEELARAREELEEALKRE	6.09433782480422	0.2660670344803405	87.76593780517578	0.5898540616035461	7.241332530975342	10.329312324523926	3.6687822341918945
homomer-2-50-nr2-run1_result_126	9	MEEVKKEYEELSKEYEELEKELKEKEKELKELEEELKKAEKKLEEAKKEE:MEEVKKEYEELSKEYEELEKELKEKEKELKELEEELKKAEKKLEEAKKEE	4.375088670883431	0.4127606301222197	85.74309539794922	0.6200935244560242	6.466563701629639	7.908290863037109	1.6408865451812744
homomer-2-50-nr2-run1_result_126	10	MEEVERRYRELRARLEARLAELEALLAELEALLAELEEAERLLEEARRLE:MEEVERRYRELRARLEARLAELEALLAELEALLAELEEAERLLEEARRLE	1.171467445460669	0.908097251729033	91.85618591308594	0.7144720554351807	4.609116077423096	5.354673385620117	1.3944671154022217
homomer-2-50-nr2-run1_result_126	11	MEEVKKEYEELKKKYEELKEKLKELEEKLKELEEELKKAEEKLKEAEKKE:MEEVKKEYEELKKKYEELKEKLKELEEKLKELEEELKKAEEKLKEAEKKE	0.8052567060272664	0.9540125770047445	90.9083023071289	0.6875661611557007	4.960514068603516	5.550539970397949	1.4022752046585083
homomer-2-50-nr2-run1_result_126	12	MEEVEKKYKEHKERLEELKKKLEELEKELEELEEENKKLEELLKKAKELE:MEEVEKKYKEHKERLEELKKKLEELEKELEELEEENKKLEELLKKAKELE	1.190399229579941	0.9112633427637981	84.50617218017578	0.5881645679473877	6.95693826675415	9.026000022888184	3.7345621585845947
homomer-2-50-nr2-run1_result_126	13	MEEVKKKYEEFQKKLEEAKKKLEEAKEKLEEAKKEAEELEKKLKEAEELE:MEEVKKKYEEFQKKLEEAKKKLEEAKEKLEEAKKEAEELEKKLKEAEELE	4.8021964819448835	0.37153245909022414	85.19694519042969	0.6016354560852051	6.6959614753723145	8.062195777893066	2.3024744987487793
homomer-2-50-nr2-run1_result_126	14	MEEVLKKYEELEKKLKEEEEKLKEEEEKLKELEEELKKAKELLEKAKKEL:MEEVLKKYEELEKKLKEEEEKLKEEEEKLKELEEELKKAKELLEKAKKEL	0.9353853377538287	0.9396085663996607	83.8042984008789	0.5481548309326172	7.912415981292725	10.562211036682129	3.275730609893799
homomer-2-50-nr2-run1_result_126	15	MEEVKKEYEEKKKEYEELLKELKELEKELKELEKEMKELEEKLKKALEEE:MEEVKKEYEEKKKEYEELLKELKELEKELKELEKEMKELEEKLKKALEEE	1.2042939408495796	0.9040479020970186	91.17642974853516	0.7054193019866943	4.790329456329346	5.4350810050964355	1.3597242832183838
homomer-2-50-nr2-run1_result_126	16	MEEVLKKYEKLKKEYKELEEKLKKLEEELKKLEEELKKAEEELEKAKKEL:MEEVLKKYEKLKKEYKELEEKLKKLEEELKKLEEELKKAEEELEKAKKEL	0.857158508558101	0.9483219550349615	87.64663696289062	0.6248317956924438	6.130353927612305	7.470417499542236	2.1478095054626465
homomer-2-50-nr2-run1_result_126	17	MEEVKKEYEELKKKYEEFKAKLAEFEEKLAELEAKLKEAEKKLEEAKKKE:MEEVKKEYEELKKKYEEFKAKLAEFEEKLAELEAKLKEAEKKLEEAKKKE	0.8513171817343185	0.9493830013641111	88.8773193359375	0.605148196220398	6.117591857910156	6.9911699295043945	1.743821144104004
homomer-2-50-nr2-run1_result_126	18	MEEVKKEYEKKKEEYEKLKEELKKLEEELKKLEEEMKKLEEKLEKAKKEE:MEEVKKEYEKKKEEYEKLKEELKKLEEELKKLEEEMKKLEEKLEKAKKEE	1.1788872112666822	0.9072875237674402	92.40135192871094	0.7022902965545654	4.462303161621094	4.9410247802734375	1.3464710712432861
homomer-2-50-nr2-run1_result_126	19	MEKVEEEYKKLEEEYEKLKEELEKLEEELEKLEEELEKAKKELEKAKKEE:MEKVEEEYKKLEEEYEKLKEELEKLEEELEKLEEELEKAKKELEKAKKEE	0.925281827280328	0.941009102768355	85.93011474609375	0.6072579622268677	6.700648307800293	8.85716724395752	2.4422545433044434
homomer-2-50-nr2-run1_result_126	20	MEKVKEEYEKLKKELEELEKKLEELKKELEELKKKYEEAEKKLKEAKEKE:MEKVKEEYEKLKKELEELEKKLEELKKELEELKKKYEEAEKKLKEAKEKE	0.9164416102732942	0.9412418412191372	88.96245574951172	0.649530291557312	5.608331203460693	6.52958869934082	1.6854839324951172
homomer-2-50-nr2-run1_result_126	21	LEEVEKEYKKLKKEYEELEKKLEELKKKLEELEKELKKAKEKLEEAKKKE:LEEVEKEYKKLKKEYEELEKKLEELKKKLEELEKELKKAKEKLEEAKKKE	5.782474913661349	0.2875827032625287	88.74906158447266	0.640842080116272	6.357336521148682	7.893966197967529	1.5871295928955078
homomer-2-50-nr2-run1_result_126	22	MEEVKKEYEELKKEYEEKKKELEEKKKELEELKKKLEEAKKKLEEAKKKE:MEEVKKEYEELKKEYEEKKKELEEKKKELEELKKKLEEAKKKLEEAKKKE	0.8559906161246893	0.9484948998946492	92.17427825927734	0.7022548913955688	4.532110691070557	4.984704494476318	1.2977278232574463
homomer-2-50-nr2-run1_result_126	23	AAAVRAEYEALTAALAEAEAKLREAEAKLREAEAELAAARERLAEAEAAE:AAAVRAEYEALTAALAEAEAKLREAEAKLREAEAELAAARERLAEAEAAE	1.2445959305487817	0.9004472040274365	96.07527160644531	0.7916635274887085	3.123199224472046	3.3933868408203125	1.166830062866211
homomer-2-50-nr2-run1_result_126	24	MEEVLKEYEELKKKYKEKKEELKEKKEELKELKEELKKAEEKLKEAKEKL:MEEVLKEYEELKKKYKEKKEELKEKKEELKELKEELKKAEEKLKEAKEKL	0.7068460533709817	0.9640928028121699	91.11307525634766	0.6682682037353516	5.074320316314697	5.6732916831970215	1.360769271850586
homomer-2-50-nr2-run1_result_126	25	MAEVKKRYEEASAKYEALKAELAKLEAELAKLEAEMKKLEEELKRAEELE:MAEVKKRYEEASAKYEALKAELAKLEAELAKLEAEMKKLEEELKRAEELE	1.1317956200947616	0.9128951227127944	91.83758544921875	0.6949807405471802	4.853720188140869	5.368053436279297	1.277924656867981
homomer-2-50-nr2-run1_result_126	26	LKEVEEEYERKKKELEELKEKLEELKKKLEELEEEYEKLKKKLEEAKKLE:LKEVEEEYERKKKELEELKEKLEELKKKLEELEEEYEKLKKKLEEAKKLE	0.9020637850289325	0.9430862559985023	87.11969757080078	0.6238131523132324	6.124818801879883	7.447452545166016	2.1696338653564453
homomer-2-50-nr2-run1_result_126	27	LEKIKEEYEKLKKELEELKKELEELKKELEELKEKYKELEEKLKEAEELK:LEKIKEEYEKLKKELEELKKELEELKKELEELKEKYKELEEKLKEAEELK	1.0175704126658947	0.9290091608677495	84.2073974609375	0.5471339225769043	7.725810527801514	10.613346099853516	4.088029861450195
homomer-2-50-nr2-run1_result_126	28	MKEVLEEYEKLKKKYKEAEEKLKEAEEKLKELEEELKKAEEKLEKAKKLE:MKEVLEEYEKLKKKYKEAEEKLKEAEEKLKELEEELKKAEEKLEKAKKLE	0.9487745661501766	0.9387216736010981	90.50090789794922	0.6654195785522461	5.275749683380127	5.8742852210998535	1.3770344257354736
homomer-2-50-nr2-run1_result_126	29	MEEVKKKYEELKKEYEEKKEELKEKEKELKELEKKLEEAEKLLEEAKKKE:MEEVKKKYEELKKEYEEKKEELKEKEKELKELEKKLEEAEKLLEEAKKKE	0.8822817936890883	0.9460273884663843	91.42385864257812	0.6869062185287476	4.84641695022583	5.376162528991699	1.3436357975006104
homomer-2-50-nr2-run1_result_126	30	MEEVKKEYEELKKRYEEEKEELKKKEEELKKEEEELKKAEEKLKKAEELE:MEEVKKEYEELKKRYEEEKEELKKKEEELKKEEEELKKAEEKLKKAEELE	0.7213028164629325	0.9636035740964701	89.84868621826172	0.6624917984008789	5.147559642791748	5.942233562469482	1.5045217275619507
homomer-2-50-nr2-run1_result_126	31	MEEVLKKYKEKKKEYEELEKKLKELEEKLKELEEELKKLEEELEKAKKEL:MEEVLKKYKEKKKEYEELEKKLKELEEKLKELEEELKKLEEELEKAKKEL	9.411870713447598	0.1324985337101068	83.31987762451172	0.5226460695266724	8.251806259155273	11.045177459716797	3.890305519104004
homomer-2-50-nr2-run1_result_127	0	NNILTEEELKKLKEFFDWLKKELIPKVKGGKQEELKKALDYLEKVLFEEQ:NNILTEEELKKLKEFFDWLKKELIPKVKGGKQEELKKALDYLEKVLFEEQ	0.8632110625537562	0.953730753061214	84.0047378540039	0.6848353147506714	5.4129958152771	6.238382816314697	1.9641985893249512
homomer-2-50-nr2-run1_result_127	1	NNILTKEEIEKINNFIEYLKTNIIPKVKGGKQKLLTENLNTIKNILFNEQ:NNILTKEEIEKINNFIEYLKTNIIPKVKGGKQKLLTENLNTIKNILFNEQ	1.335031723730312	0.9189286187691174	86.91852569580078	0.749459981918335	4.707304000854492	5.134111404418945	1.3136234283447266
homomer-2-50-nr2-run1_result_127	2	KNILSEEEIKKINEFFKWLKEEIIPKVKGGKKEELLKNLDNIKEILFNEQ:KNILSEEEIKKINEFFKWLKEEIIPKVKGGKKEELLKNLDNIKEILFNEQ	0.9494870536396531	0.9454218890495818	84.72022247314453	0.702594518661499	5.557753086090088	6.123859882354736	1.497548222541809
homomer-2-50-nr2-run1_result_127	3	NNILTPEEIAKINDFINWIKTELIPKVKGGEQATLTKNIDTISDILFNKQ:NNILTPEEIAKINDFINWIKTELIPKVKGGEQATLTKNIDTISDILFNKQ	1.2888856114571412	0.9311696280963307	85.44102478027344	0.7340357303619385	4.932007789611816	5.507627010345459	1.4455914497375488
homomer-2-50-nr2-run1_result_127	4	KNILTEEELEKLKEFFNYLEKEIIPRVKGGKQKELKENIETIKKILFEEQ:KNILTEEELEKLKEFFNYLEKEIIPRVKGGKQKELKENIETIKKILFEEQ	1.1659651632984351	0.9249938195630637	87.92616271972656	0.760675847530365	4.515212059020996	5.051405906677246	1.3462696075439453
homomer-2-50-nr2-run1_result_127	5	KNILSEEELKKLNEFFDYLKKELIPKVKGGLQEKLTENLETIKEILFEKQ:KNILSEEELKKLNEFFDYLKKELIPKVKGGLQEKLTENLETIKEILFEKQ	0.853154156771578	0.9539412697505913	83.9955825805664	0.6911009550094604	5.467045783996582	6.201866626739502	1.6047887802124023
homomer-2-50-nr2-run1_result_127	6	GNLLSPEELARLRRFAAWLRTELVPRVRGGRQAELRAALDLLEEILFEQQ:GNLLSPEELARLRRFAAWLRTELVPRVRGGRQAELRAALDLLEEILFEQQ	1.502274505517877	0.9051463743793664	79.99018096923828	0.654969334602356	5.781884670257568	6.683587074279785	2.252866744995117
homomer-2-50-nr2-run1_result_127	7	KNILSEEEIKKLEEFIEYLKKEIIPKVKGGDQEKLKKAVDYIKEITFKKQ:KNILSEEEIKKLEEFIEYLKKEIIPKVKGGDQEKLKKAVDYIKEITFKKQ	10.936753677832122	0.1656227649525122	69.20137023925781	0.5424946546554565	8.68421745300293	9.870989799499512	3.000401496887207
homomer-2-50-nr2-run1_result_127	8	ANRLSPEELARLAAFADWLRTELIPRVAGGEQPELRAALDRLEDILFRRQ:ANRLSPEELARLAAFADWLRTELIPRVAGGEQPELRAALDRLEDILFRRQ	3.608814547836357	0.6364802134341673	71.75314331054688	0.6012417078018188	8.02438735961914	9.140445709228516	2.3772430419921875
homomer-2-50-nr2-run1_result_127	9	GNLLTEEELARLREFFTWLRTEIIPRVKGGKQAELTAALDLIERILFEEQ:GNLLTEEELARLREFFTWLRTEIIPRVKGGKQAELTAALDLIERILFEEQ	1.1517651592091942	0.9350653013037429	88.37619018554688	0.7686588764190674	4.418835163116455	4.85999870300293	1.221318006515503
homomer-2-50-nr2-run1_result_127	10	KNILTEEEKEKINKFFEWMEKEIIPKVKGGLQKKLKKALDFIKEVLFEKQ:KNILTEEEKEKINKFFEWMEKEIIPKVKGGLQKKLKKALDFIKEVLFEKQ	0.9522558811015405	0.9447367434367695	86.7713623046875	0.7056695222854614	4.94567346572876	5.506703853607178	1.5777008533477783
homomer-2-50-nr2-run1_result_127	11	NNILSEEEIEKLKEFFKWLRENIIPKVKGGLQEELEKALNLIEEILFEKQ:NNILSEEEIEKLKEFFKWLRENIIPKVKGGLQEELEKALNLIEEILFEKQ	0.9688634451626745	0.9390730628838155	89.3807373046875	0.7664176225662231	4.21534538269043	4.634693145751953	1.2752004861831665
homomer-2-50-nr2-run1_result_127	12	GNILSEEELERLREFFAWAREELIPRVRGGLQPELEAALDYIEEVLFEKQ:GNILSEEELERLREFFAWAREELIPRVRGGLQPELEAALDYIEEVLFEKQ	0.7458789752747286	0.9620532156364578	85.88687133789062	0.732193648815155	4.8418755531311035	5.452005863189697	1.4613456726074219
homomer-2-50-nr2-run1_result_127	13	KNILSEEEKKKLEEFFEWLKKNIIPKVKNGKQKELLESLDKIKKILFEEQ:KNILSEEEKKKLEEFFEWLKKNIIPKVKNGKQKELLESLDKIKKILFEEQ	0.8852587697753843	0.9525382227647077	85.4623794555664	0.6817472577095032	5.299578666687012	5.897387981414795	1.4599685668945312
homomer-2-50-nr2-run1_result_127	14	KNILTEEELKYLNEFIDYLKKNIIPKVKGGKEEELKKAIDLIKKILFEEQ:KNILTEEELKYLNEFIDYLKKNIIPKVKGGKEEELKKAIDLIKKILFEEQ	14.671440643976542	0.10014944148785508	82.41170501708984	0.6685788631439209	5.877542018890381	6.682316780090332	1.71294367313385
homomer-2-50-nr2-run1_result_127	15	NNILSEEEIEKIKEFFDWLKKEIIPKVKGGKQEKLKEALDYIEKILFEEQ:NNILSEEEIEKIKEFFDWLKKEIIPKVKGGKQEKLKEALDYIEKILFEEQ	1.0541666795202917	0.9278638329643266	86.22438049316406	0.7328643202781677	5.04400634765625	5.582550048828125	1.3833963871002197
homomer-2-50-nr2-run1_result_127	16	GNILSEEELARLREFAEWLRTELIPRVRGGKQEELRAALDLIERILFEEQ:GNILSEEELARLREFAEWLRTELIPRVRGGKQEELRAALDLIERILFEEQ	1.084169773130243	0.9396974428804996	87.18890380859375	0.7592769861221313	4.707770824432373	5.1890482902526855	1.2647778987884521
homomer-2-50-nr2-run1_result_127	17	GNRLSEEELARLDEFFAWIEAELVPRVDGGRQAELRAALERIRRILFEEQ:GNRLSEEELARLDEFFAWIEAELVPRVDGGRQAELRAALERIRRILFEEQ	1.6308049075489335	0.891863747407044	86.17621612548828	0.7438566088676453	5.010620594024658	5.506556510925293	1.287514090538025
homomer-2-50-nr2-run1_result_127	18	KNILSKEEIEYLNNFFKYIKENLIPRVKGGKQEKLKEALDFIEDVLLNEQ:KNILSKEEIEYLNNFFKYIKENLIPRVKGGKQEKLKEALDFIEDVLLNEQ	0.8877253931850572	0.9506837177243915	85.67261505126953	0.7218660712242126	5.180559158325195	5.822774410247803	1.497550129890442
homomer-2-50-nr2-run1_result_127	19	NNILSEEELEKIKEFFKWMRENIIPRVKGGKQEELEKALELIEKIIFEEQ:NNILSEEELEKIKEFFKWMRENIIPRVKGGKQEELEKALELIEKIIFEEQ	1.0472160259140126	0.9398508061055401	87.6112289428711	0.7440119385719299	4.670342922210693	5.1734619140625	1.36991548538208
homomer-2-50-nr2-run1_result_127	20	KNILSEEELEKINEFFEWLEKEIIPKVKGGKQEELKKALNLIKKILFEEQ:KNILSEEELEKINEFFEWLEKEIIPKVKGGKQEELKKALNLIKKILFEEQ	0.93083332634296	0.9424166258169987	86.70355224609375	0.7166967391967773	4.9868083000183105	5.517682075500488	1.4188313484191895
homomer-2-50-nr2-run1_result_127	21	ENILSEEEKAKILEFADWLEKELIPRVKGGKQEELRKNLNTILDILLNEQ:ENILSEEEKAKILEFADWLEKELIPRVKGGKQEELRKNLNTILDILLNEQ	0.848347949230075	0.9573519205554101	85.65699768066406	0.725041389465332	5.340608596801758	5.947633743286133	1.405282974243164
homomer-2-50-nr2-run1_result_127	22	KNILTEEEKKKLKEFFTWLKENIIPRVKGGKQELLKENLDTIEKILFEEQ:KNILTEEEKKKLKEFFTWLKENIIPRVKGGKQELLKENLDTIEKILFEEQ	1.0369389153555804	0.9367115106036255	86.94654083251953	0.7238863110542297	4.952809810638428	5.507032871246338	1.4368083477020264
homomer-2-50-nr2-run1_result_127	23	NNILTPEEIAKLNDFFTWMETNLIPRVKGGKQAELRKALNTIRKILLEEQ:NNILTPEEIAKLNDFFTWMETNLIPRVKGGKQAELRKALNTIRKILLEEQ	0.8887532932316294	0.9520085529281169	89.33349609375	0.7995232939720154	4.242132663726807	4.6511735916137695	1.1841740608215332
homomer-2-50-nr2-run1_result_127	24	GNILTKEEKEYLEKFFTYLKEKIIPKVKGGLQPKLTEALDLIKEILFEKQ:GNILTKEEKEYLEKFFTYLKEKIIPKVKGGLQPKLTEALDLIKEILFEKQ	0.9186985801442881	0.9454631762201757	86.79254913330078	0.7375144958496094	4.7122321128845215	5.240254878997803	1.299255132675171
homomer-2-50-nr2-run1_result_127	25	NNILTEEELKRINDFITWMKTEIIPRVKGGKQAELKAALDKISDILFNEQ:NNILTEEELKRINDFITWMKTEIIPRVKGGKQAELKAALDKISDILFNEQ	1.3233160447184422	0.9041157628228873	86.85676574707031	0.7741382122039795	4.996085166931152	5.467252731323242	1.1898071765899658
homomer-2-50-nr2-run1_result_127	26	GNILTEEELKKLKEFFEWLRTELIPRVKGGKQEELKKNLDTIEKILFEEQ:GNILTEEELKKLKEFFEWLRTELIPRVKGGKQEELKKNLDTIEKILFEEQ	1.1917073744962183	0.9299916640255657	86.95187377929688	0.7335028648376465	4.844511032104492	5.415098190307617	1.4502805471420288
homomer-2-50-nr2-run1_result_127	27	NNILSEEELEKINEFFEWLKTNIIPKVKGGDQEKLREALDYIKEVLFEKQ:NNILSEEELEKINEFFEWLKTNIIPKVKGGDQEKLREALDYIKEVLFEKQ	7.593887430891828	0.5160551977582988	57.41530227661133	0.5040103197097778	11.371535301208496	13.289257049560547	1.799426555633545
homomer-2-50-nr2-run1_result_127	28	NNILSEEEIKKLNEFFKWLKENIIPKVKGGLQKTLTENLNTIKEILLEKQ:NNILSEEEIKKLNEFFKWLKENIIPKVKGGLQKTLTENLNTIKEILLEKQ	1.0324417755205204	0.9343185008326857	87.45433044433594	0.7470197677612305	4.436125755310059	4.889477252960205	1.3625874519348145
homomer-2-50-nr2-run1_result_127	29	GNILSEEELKRLEEFFEWLRTELIPKVKGGLQPELEKALDFIEEVLFEKQ:GNILSEEELKRLEEFFEWLRTELIPKVKGGLQPELEKALDFIEEVLFEKQ	0.6299365556425008	0.9730832130483651	84.75431823730469	0.7018726468086243	5.420555591583252	6.03074312210083	1.580376386642456
homomer-2-50-nr2-run1_result_127	30	KNILTEEEIKKINEFFEWLKKEIIPKVKGGKQEKLKENIDTIKKILLEEQ:KNILTEEEIKKINEFFEWLKKEIIPKVKGGKQEKLKENIDTIKKILLEEQ	0.9506162282362177	0.9431115260531644	87.07681274414062	0.7171262502670288	4.802547454833984	5.32621431350708	1.4114665985107422
homomer-2-50-nr2-run1_result_127	31	KNILSEEEIKKLKEFVDYLKTEIIPKVKGGKQEKLKEAVDYIEKVLLEEQ:KNILSEEEIKKLKEFVDYLKTEIIPKVKGGKQEKLKEAVDYIEKVLLEEQ	1.1944884040342114	0.9151519683481176	86.72990417480469	0.7275773882865906	4.837484359741211	5.478211402893066	1.5039935111999512
homomer-2-50-nr2-run1_result_128	0	LEELLKKLEELLKELRERYEEELAALKAALKAAAAAAAAAEIAALLAALA:LEELLKKLEELLKELRERYEEELAALKAALKAAAAAAAAAEIAALLAALA	5.607984169232806	0.5018277460075155	74.86442565917969	0.43131381273269653	11.037364959716797	15.96059799194336	6.2798027992248535
homomer-2-50-nr2-run1_result_128	1	LEKLLEELKKFLEELAKELEEERARLRAELEAAAARAAAEALEAALAALA:LEKLLEELKKFLEELAKELEEERARLRAELEAAAARAAAEALEAALAALA	2.878703371090928	0.702993761938839	80.23483276367188	0.49216732382774353	9.468677520751953	13.791440963745117	6.495866775512695
homomer-2-50-nr2-run1_result_128	2	AAAAAAALAAAAAAAAAAAAAAAAALRAELEAAAAAATAAAIAALLAALA:AAAAAAALAAAAAAAAAAAAAAAAALRAELEAAAAAATAAAIAALLAALA	4.701491696563403	0.5102110502455324	70.84380340576172	0.5150996446609497	9.042999267578125	14.626731872558594	5.855620861053467
homomer-2-50-nr2-run1_result_128	3	LEELLKELKKFLEEFEKKYKEEKAKLKAELKAKAAEEKAKEIAAKLAALE:LEELLKELKKFLEEFEKKYKEEKAKLKAELKAKAAEEKAKEIAAKLAALE	4.459696881843091	0.49973153727515096	74.98249053955078	0.37304121255874634	13.739840507507324	19.49698829650879	7.065881729125977
homomer-2-50-nr2-run1_result_128	4	SKKLLEELKKFLEELKKKYEEEKKKLEEELEARAKEEKEEEIKKILAELK:SKKLLEELKKFLEELKKKYEEEKKKLEEELEARAKEEKEEEIKKILAELK	1.8396653109703494	0.8146955274860673	78.05525970458984	0.3746676445007324	13.4205961227417	19.16038703918457	9.337827682495117
homomer-2-50-nr2-run1_result_128	5	LLELLKKLLEFIKKLKEELEKKLEELKEELERRAKEEAERKIEELLKKLE:LLELLKKLLEFIKKLKEELEKKLEELKEELERRAKEEAERKIEELLKKLE	3.542339837562116	0.5841954554378632	80.81156158447266	0.3825039863586426	13.418471336364746	19.75884246826172	10.465475082397461
homomer-2-50-nr2-run1_result_128	6	SEELLKKLKELLEELKKKYEEELKKLKEELEEKAKKEKEKEIEEILKKLA:SEELLKKLKELLEELKKKYEEELKKLKEELEEKAKKEKEKEIEEILKKLA	2.546560006799259	0.7045343327161084	77.62825775146484	0.3665282130241394	14.1373929977417	20.472475051879883	11.873786926269531
homomer-2-50-nr2-run1_result_128	7	EEELRKKLEELFKKLEEEFREEKARLEAELKAAAEAAAAAKLAETLAALA:EEELRKKLEELFKKLEEEFREEKARLEAELKAAAEAAAAAKLAETLAALA	2.666176575565901	0.7131143418815207	71.721435546875	0.43975770473480225	11.209127426147461	16.77161407470703	8.644728660583496
homomer-2-50-nr2-run1_result_128	8	LKKLLEELKKFLEELKKEFEKEKKELEEKLKEKAKEETEKKIKEILEKLK:LKKLLEELKKFLEELKKEFEKEKKELEEKLKEKAKEETEKKIKEILEKLK	2.761687881292513	0.7001319381561675	56.90152359008789	0.3133471608161926	16.094194412231445	20.944604873657227	11.469544410705566
homomer-2-50-nr2-run1_result_128	9	LEELLKELKEFIEKLKKEFEEEKKKLKEELEEKAKKETEEKIEEILKKLK:LEELLKELKEFIEKLKKEFEEEKKKLKEELEEKAKKETEEKIEEILKKLK	1.084215755256982	0.9263965572273958	71.02944946289062	0.40781018137931824	11.186029434204102	15.263725280761719	5.932652473449707
homomer-2-50-nr2-run1_result_128	10	LEKLLEELKKFLEELEKELKEELEKLKEELKKKAEEETKEEIEKILKELE:LEKLLEELKKFLEELEKELKEELEKLKEELKKKAEEETKEEIEKILKELE	6.028808489904239	0.3433879361467539	72.66646575927734	0.361264705657959	15.868593215942383	23.54683494567871	13.6448392868042
homomer-2-50-nr2-run1_result_128	11	AAAAAAALAALAAAHAAAHAAEKAALAAALAAAAAAAAAAALAAALAALA:AAAAAAALAALAAAHAAAHAAEKAALAAALAAAAAAAAAAALAAALAALA	4.055313149475948	0.5539204345723353	74.40104675292969	0.5227195024490356	8.835967063903809	14.32789421081543	6.576138496398926
homomer-2-50-nr2-run1_result_128	12	LEELKEKLEKFLKELKEKFEEEKEKLKAELEEAAKKATAEAIAKTLAALA:LEELKEKLEKFLKELKEKFEEEKEKLKAELEEAAKKATAEAIAKTLAALA	1.117238956113517	0.9234136189142577	75.5409927368164	0.4516855478286743	10.49116325378418	13.833966255187988	5.417191982269287
homomer-2-50-nr2-run1_result_128	13	AAAAAAALAAALAALAAALAAREAELEAALREAAAREAAELLARRLAELE:AAAAAAALAAALAALAAALAAREAELEAALREAAAREAAELLARRLAELE	5.516960702654495	0.45534403972839577	74.61929321289062	0.5334005355834961	8.884623527526855	13.719953536987305	5.676033973693848
homomer-2-50-nr2-run1_result_128	14	LLALLAALLAALLEAAKRYEEEKEELKKKLKEEAEKKKKEEIEKILKELK:LLALLAALLAALLEAAKRYEEEKEELKKKLKEEAEKKKKEEIEKILKELK	5.413510212351963	0.3817431639031579	80.5019302368164	0.34343576431274414	14.905638694763184	21.88306999206543	13.115461349487305
homomer-2-50-nr2-run1_result_128	15	AEELLKKLKELLEELLKKLKEEKEKLEKELKEKAEKEKKEEIEKILAELK:AEELLKKLKELLEELLKKLKEEKEKLEKELKEKAEKEKKEEIEKILAELK	2.732320436404709	0.6804992350046527	80.66915130615234	0.4163297712802887	12.074451446533203	17.67205810546875	9.09084415435791
homomer-2-50-nr2-run1_result_128	16	LEELLEELKKLLEELRKELEEERERLREELRERAREETERRIKEVLAKLE:LEELLEELKKLLEELRKELEEERERLREELRERAREETERRIKEVLAKLE	3.4167120680721834	0.5619568153107735	89.47384643554688	0.3870968818664551	13.778066635131836	22.247987747192383	14.140974044799805
homomer-2-50-nr2-run1_result_128	17	AEELAAELARLLEELARRLEEEKAELKARLKEEAKKAKEEEIAKLLEELK:AEELAAELARLLEELARRLEEEKAELKARLKEEAKKAKEEEIAKLLEELK	6.415951925287264	0.3157870364927576	86.2929458618164	0.4027215838432312	13.864551544189453	22.1965389251709	12.014057159423828
homomer-2-50-nr2-run1_result_128	18	AEAAKKALEAAKEALEAALKAATAALTAALAAAAAAAAAALLAAREAAAA:AEAAKKALEAAKEALEAALKAATAALTAALAAAAAAAAAALLAAREAAAA	5.75583160531937	2.098204389344793	62.530330657958984	0.5586607456207275	7.238781929016113	10.258489608764648	4.148975849151611
homomer-2-50-nr2-run1_result_128	19	AAALAAALAAALAAAAAAAAAAAAALTAALAEAAAAAAAEATAALLAALA:AAALAAALAAALAAAAAAAAAAAAALTAALAEAAAAAAAEATAALLAALA	4.7994999017626645	0.5068084536468923	72.955810546875	0.53830885887146	8.137290000915527	12.988481521606445	5.596960067749023
homomer-2-50-nr2-run1_result_128	20	SKKLKEELEKFLKETEEETAKRTAELTAALTAAAAAATAAEIEKTLAALA:SKKLKEELEKFLKETEEETAKRTAELTAALTAAAAAATAAEIEKTLAALA	2.314474757000915	0.7682371020179031	74.88140106201172	0.4776543974876404	9.705663681030273	14.458444595336914	6.172663688659668
homomer-2-50-nr2-run1_result_128	21	LEELKKKLEELLEKLKKELEEEKEKLEKELEERAKEEKEREIKEILEKLK:LEELKKKLEELLEKLKKELEEEKEKLEKELEERAKEEKEREIKEILEKLK	4.06633582088988	0.49424866354215624	88.1800537109375	0.3835393786430359	13.949172973632812	22.338180541992188	13.518073081970215
homomer-2-50-nr2-run1_result_128	22	SKKLLEELKELFEKLEKELKEKLEKLKEELEKKAEEKKKEEIKKILEELE:SKKLLEELKELFEKLEKELKEKLEKLKEELEKKAEEKKKEEIKKILEELE	3.1458092418256487	0.6377504909498968	66.18810272216797	0.38087087869644165	13.754849433898926	19.28432273864746	8.603067398071289
homomer-2-50-nr2-run1_result_128	23	KKKLEEELKKFLEELKEKFEKEKKELKEELEKRAKEEKAREIEEILAKLK:KKKLEEELKKFLEELKEKFEKEKKELKEELEKRAKEEKAREIEEILAKLK	1.8109656071730118	0.8220760521270281	72.07501983642578	0.36419934034347534	13.673343658447266	19.009044647216797	7.114306449890137
homomer-2-50-nr2-run1_result_128	24	KKEEEEKLEKAIKELKEEFEKKLEEVKEELKKKAEEEKEEEIKKILEKLE:KKEEEEKLEKAIKELKEEFEKKLEEVKEELKKKAEEEKEEEIKKILEKLE	1.450846787396409	0.8743479748091726	68.26963806152344	0.3945409059524536	13.79027271270752	19.290233612060547	5.836855888366699
homomer-2-50-nr2-run1_result_128	25	AAAAAAAAAAAAAAAAAAFAAERAALRAELEAEAAARTAEEIARLLAALE:AAAAAAAAAAAAAAAAAAFAAERAALRAELEAEAAARTAEEIARLLAALE	5.133491509730497	0.41978019009961026	83.81324005126953	0.47393402457237244	10.288260459899902	17.110877990722656	9.688223838806152
homomer-2-50-nr2-run1_result_128	26	AEKLKEELEKLLKELAEKYAEEKAKLTAELTAKAEEEKAKAIAEILEKLK:AEKLKEELEKLLKELAEKYAEEKAKLTAELTAKAEEEKAKAIAEILEKLK	26.006847846172644	0.046799238025097105	70.42707061767578	0.3676908314228058	13.588493347167969	20.433841705322266	10.506241798400879
homomer-2-50-nr2-run1_result_128	27	AAAAAAAAAAAAAAAAAAAAAARAALTAALAAAAAAAAAAERAAALAALA:AAAAAAAAAAAAAAAAAAAAAARAALTAALAAAAAAAAAAERAAALAALA	5.109116710349526	0.4919564303421774	70.9418716430664	0.5326511263847351	8.704054832458496	14.235724449157715	6.123603343963623
homomer-2-50-nr2-run1_result_128	28	LAEAAAALAAALEALAAAFAAEKARLKEELKAEAKEEKEKEIEEILKKLE:LAEAAAALAAALEALAAAFAAEKARLKEELKAEAKEEKEKEIEEILKKLE	2.0419081805616157	0.8003834133632782	73.94478607177734	0.43348678946495056	11.358114242553711	15.952369689941406	5.547602653503418
homomer-2-50-nr2-run1_result_128	29	LEKLLKELEEFLENLAKKLEEEKAELKAALEEKAKAEAAELIEKKLAELE:LEKLLKELEEFLENLAKKLEEEKAELKAALEEKAKAEAAELIEKKLAELE	1.335334107070146	0.8880280476126096	75.50736999511719	0.40094172954559326	12.615360260009766	18.680763244628906	9.131431579589844
homomer-2-50-nr2-run1_result_128	30	LEEALAALAAALAEAAARHAAELAELEAALEARAAAETAAAIAAVLAALA:LEEALAALAAALAEAAARHAAELAELEAALEARAAAETAAAIAAVLAALA	3.7237214483841496	0.5853977288322725	78.81396484375	0.5059964656829834	9.3601713180542	14.707497596740723	6.659153938293457
homomer-2-50-nr2-run1_result_128	31	LELLLEKLKKFLEELKKAFEKEKEELKKELKEAAAAETAAKIAELLAKLE:LELLLEKLKKFLEELKKAFEKEKEELKKELKEAAAAETAAKIAELLAKLE	1.1674205869030614	0.9156015860508233	66.3589859008789	0.39008986949920654	12.777119636535645	16.196521759033203	7.721773624420166
homomer-2-50-nr2-run1_result_129	0	SKTYVLGAPIGDNELYDLMYAGLKEKLAAEKKTIESEKVENGVLTITIKE:SKTYVLGAPIGDNELYDLMYAGLKEKLAAEKKTIESEKVENGVLTITIKE	2.5971165442792463	0.7177139520872253	85.34354400634766	0.737639307975769	5.253683567047119	6.157751083374023	1.3289177417755127
homomer-2-50-nr2-run1_result_129	1	DRTYVLGAPIGDNPLFRLMWEGLEARLAAEGRTVASVVEEDGVLTITVAA:DRTYVLGAPIGDNPLFRLMWEGLEARLAAEGRTVASVVEEDGVLTITVAA	2.88939236958575	0.6990074089117287	81.0904312133789	0.6349886655807495	6.370183944702148	8.269883155822754	2.348823308944702
homomer-2-50-nr2-run1_result_129	2	MRTYRLGAPRGDNPLWREAWAGLLARLKAEGKTVASVEERDGELTVTVAE:MRTYRLGAPRGDNPLWREAWAGLLARLKAEGKTVASVEERDGELTVTVAE	1.9688573618821523	0.8239447621782838	78.0650634765625	0.5611434578895569	7.238203048706055	9.412392616271973	3.3363900184631348
homomer-2-50-nr2-run1_result_129	3	SKTYVLGAPVGDNPLWQLAWAGLQERLAAEGKTVASVVRSNGTLTVTIAA:SKTYVLGAPVGDNPLWQLAWAGLQERLAAEGKTVASVVRSNGTLTVTIAA	1.7370895196789438	0.8608064935451095	84.5232925415039	0.6905481815338135	5.326991081237793	6.518834590911865	1.9431767463684082
homomer-2-50-nr2-run1_result_129	4	MKTYVLGAPIGDNELYKIMLEGFLKELKKNKKKIKSMKIENGKLTITIEE:MKTYVLGAPIGDNELYKIMLEGFLKELKKNKKKIKSMKIENGKLTITIEE	2.3484086427893986	0.7472713745495176	77.93939208984375	0.6618347764015198	6.876338958740234	8.42980670928955	1.327820062637329
homomer-2-50-nr2-run1_result_129	5	DKTYELGAPIGDNPLWRKMWEGLEKWLKEEGKEVKSVEIKDGKLTITIKA:DKTYELGAPIGDNPLWRKMWEGLEKWLKEEGKEVKSVEIKDGKLTITIKA	1.7564726470317855	0.8514614711132709	81.7922592163086	0.6289636492729187	6.018470287322998	7.486546993255615	2.3784260749816895
homomer-2-50-nr2-run1_result_129	6	SKTYVLPAPEGDNELFKIMYEGLLKELKEKKKTIKSIERKDGTLTITIEE:SKTYVLPAPEGDNELFKIMYEGLLKELKEKKKTIKSIERKDGTLTITIEE	1.6780484853431044	0.8447029930333967	89.07335662841797	0.7226465940475464	4.625609874725342	5.601731300354004	1.3914079666137695
homomer-2-50-nr2-run1_result_129	7	AKTYVLGAPVGDNELYRMMWEGLMERLKAEGKTVASVEIKDGVLTITIAD:AKTYVLGAPVGDNELYRMMWEGLMERLKAEGKTVASVEIKDGVLTITIAD	1.866247608775872	0.8366387492826743	76.3825912475586	0.6199345588684082	7.180490493774414	9.201817512512207	2.4424760341644287
homomer-2-50-nr2-run1_result_129	8	MKTYVLGAPIGNNELYEIMLKGLLKYLKEEKKKIASVEIKDGVLTITIEE:MKTYVLGAPIGNNELYEIMLKGLLKYLKEEKKKIASVEIKDGVLTITIEE	2.7566789817571515	0.6849141030147614	73.69143676757812	0.5430581569671631	7.869483470916748	10.300249099731445	3.8998026847839355
homomer-2-50-nr2-run1_result_129	9	MKTYTLGAPIGDNELWKIAWEGLLKYLKESKKKIKSVEIKNGTLTITIEE:MKTYTLGAPIGDNELWKIAWEGLLKYLKESKKKIKSVEIKNGTLTITIEE	2.315522470997679	0.7650304594227155	68.13555908203125	0.45906972885131836	10.285548210144043	14.446491241455078	6.509110450744629
homomer-2-50-nr2-run1_result_129	10	MKTYVLGAPVGDNPLWKTMWEGLLKWLKENKKTIASVEEKDGVLTITIED:MKTYVLGAPVGDNPLWKTMWEGLLKWLKENKKTIASVEEKDGVLTITIED	2.975261432176518	0.6450049816393302	75.2103271484375	0.540996253490448	7.973240375518799	11.010156631469727	4.085801124572754
homomer-2-50-nr2-run1_result_129	11	SKTYELGAPKGDNPLYKIMWEGLLKYLKESGKEIESIKEENGKLTIVIKE:SKTYELGAPKGDNPLYKIMWEGLLKYLKESGKEIESIKEENGKLTIVIKE	1.6673344044011076	0.8380059082276697	74.21644592285156	0.490736722946167	9.326152801513672	13.191600799560547	5.1791582107543945
homomer-2-50-nr2-run1_result_129	12	ATTYVLGAPVGDNPLWRLAWAGLWERLAAEGRTVASVEVANGTLTITVAA:ATTYVLGAPVGDNPLWRLAWAGLWERLAAEGRTVASVEVANGTLTITVAA	1.4631208986427369	0.8803329563372845	77.58936309814453	0.5581918954849243	7.353085517883301	9.805540084838867	2.6664252281188965
homomer-2-50-nr2-run1_result_129	13	MKTYVLGAPIGDNELWDIMWEGLLKKLKEEGKKIASIEVKDGVLTVTIEE:MKTYVLGAPIGDNELWDIMWEGLLKKLKEEGKKIASIEVKDGVLTVTIEE	1.661408608534322	0.8590435481801422	80.19265747070312	0.6218180656433105	6.172390460968018	7.546266555786133	2.2619359493255615
homomer-2-50-nr2-run1_result_129	14	ATTYTLGAPVGDNPLWKTAWAGLQKTLAAEGKTVASVTVSNGVLTVTIAA:ATTYTLGAPVGDNPLWKTAWAGLQKTLAAEGKTVASVTVSNGVLTVTIAA	2.021991712936814	0.8026437373003378	71.90971374511719	0.502548336982727	8.624300956726074	12.021278381347656	4.830036163330078
homomer-2-50-nr2-run1_result_129	15	MKTYVLGAPIGNNELYEIMWEGLEKWLKENGKKVKEKKIENGKLTIVIED:MKTYVLGAPIGNNELYEIMWEGLEKWLKENGKKVKEKKIENGKLTIVIED	3.012358964850225	0.6754135749089342	68.32563781738281	0.4981802701950073	9.055118560791016	11.977734565734863	4.926650047302246
homomer-2-50-nr2-run1_result_129	16	ATTYTLGAPVGDNPLWRLMWAGLLRELAEAGRTIASVEIRNGTLTITIAA:ATTYTLGAPVGDNPLWRLMWAGLLRELAEAGRTIASVEIRNGTLTITIAA	1.5769258716562338	0.8598934741231625	82.95386505126953	0.6416454315185547	5.7433648109436035	7.334173202514648	2.3834493160247803
homomer-2-50-nr2-run1_result_129	17	MKTYVLGAPVGDNELFKMMWKGLKKELKEKNKKVASEEIKNGVLTITIEE:MKTYVLGAPVGDNELFKMMWKGLKKELKEKNKKVASEEIKNGVLTITIEE	2.218758375114767	0.7726019318354603	77.74613952636719	0.6425861716270447	6.730071544647217	8.253240585327148	1.7930996417999268
homomer-2-50-nr2-run1_result_129	18	DVTYVLPAPRGDNPLWRRAWAGLRAWLAREGLTVASERVEDGRLTITVAA:DVTYVLPAPRGDNPLWRRAWAGLRAWLAREGLTVASERVEDGRLTITVAA	5.780178406766776	0.4309779661227033	86.06846618652344	0.4068662226200104	14.41686725616455	24.73695182800293	14.570500373840332
homomer-2-50-nr2-run1_result_129	19	MKTYELPAPIGDNELWKIMYKGLLKELKKNKKKIKSIEIKDGKLTITIEE:MKTYELPAPIGDNELWKIMYKGLLKELKKNKKKIKSIEIKDGKLTITIEE	1.5310842789474943	0.8729836153556718	83.05619049072266	0.6183087825775146	6.108790397644043	7.7046942710876465	1.916463017463684
homomer-2-50-nr2-run1_result_129	20	MTTYVLGAPIGDNELWRIMWDGLRRRLAAEGKTVASVEEKDGVLTITIEA:MTTYVLGAPIGDNELWRIMWDGLRRRLAAEGKTVASVEEKDGVLTITIEA	1.6979123603180104	0.8552693807273328	88.63700866699219	0.7180761098861694	4.519013404846191	5.651744842529297	1.7552995681762695
homomer-2-50-nr2-run1_result_129	21	MKTYVLGAPIGDNPLYKEMWKGFKEWLAKNGKTIESEEIKDGKLTIVIKD:MKTYVLGAPIGDNPLYKEMWKGFKEWLAKNGKTIESEEIKDGKLTIVIKD	3.2566474903997396	0.6209909200398464	83.11802673339844	0.710551917552948	5.89252233505249	7.159145832061768	1.3935275077819824
homomer-2-50-nr2-run1_result_129	22	MKTYVLGAPIGDNELFKIMWEGYMKYLKKEKKKIASIKIENGKLTITIED:MKTYVLGAPIGDNELFKIMWEGYMKYLKKEKKKIASIKIENGKLTITIED	2.5940503076179606	0.7126682328176553	77.49388122558594	0.576898455619812	7.313683986663818	9.576981544494629	2.8907711505889893
homomer-2-50-nr2-run1_result_129	23	ATTYVLPAPVGDNPLWRLAWAGLLAALAAAGLTIESVVVEDGRLTITIAA:ATTYVLPAPVGDNPLWRLAWAGLLAALAAAGLTIESVVVEDGRLTITIAA	1.6829968497013417	0.8456600906292853	82.6107406616211	0.5690450072288513	7.0388031005859375	10.272972106933594	3.7506332397460938
homomer-2-50-nr2-run1_result_129	24	MKTYVLPAPIGDNELYKIMYEGLKKYLKENKKEIASEKIENGKLTITIKE:MKTYVLPAPIGDNELYKIMYEGLKKYLKENKKEIASEKIENGKLTITIKE	1.6688903761257365	0.8529031898835655	81.76410675048828	0.6094975471496582	6.369020938873291	8.369629859924316	2.34628963470459
homomer-2-50-nr2-run1_result_129	25	ARTYVLGAPEGDNPLWQLAEAGLRERLAAEGRTVASEERRDGVLTITVAA:ARTYVLGAPEGDNPLWQLAEAGLRERLAAEGRTVASEERRDGVLTITVAA	4.659856758350892	0.45897001111096025	86.65918731689453	0.4289597272872925	14.502338409423828	24.94854736328125	15.609783172607422
homomer-2-50-nr2-run1_result_129	26	ATTHVLPAPEGDNPLWALAWAGLLAWLAAAGVTVASLERRDGRLTVTLAA:ATTHVLPAPEGDNPLWALAWAGLLAWLAAAGVTVASLERRDGRLTVTLAA	8.195911876067377	0.20930320142541184	73.89225769042969	0.42618778347969055	12.285310745239258	19.575057983398438	10.831636428833008
homomer-2-50-nr2-run1_result_129	27	MKTYVLGAPIGDNPLYKIMKKGYYEYLKKEGKEIESEEEKNGTLTITIKE:MKTYVLGAPIGDNPLYKIMKKGYYEYLKKEGKEIESEEEKNGTLTITIKE	1.8296722650699648	0.8107953991604385	79.77508544921875	0.5996799468994141	6.620702743530273	8.637032508850098	3.0906314849853516
homomer-2-50-nr2-run1_result_129	28	MKTYVLGAPVGDNPLYKIMWKGLMEYLKKEGKKVASVKIENGVVTVTIED:MKTYVLGAPVGDNPLYKIMWKGLMEYLKKEGKKVASVKIENGVVTVTIED	1.4472153412856361	0.8832091989700198	82.62566375732422	0.6524485349655151	5.570333003997803	6.917138576507568	1.8497364521026611
homomer-2-50-nr2-run1_result_129	29	DKTYVLGAPVGDNELYKIMKEGLKKELKEKNKKIKSEKEENGVLTITIEE:DKTYVLGAPVGDNELYKIMKEGLKKELKEKNKKIKSEKEENGVLTITIEE	2.5438249359283596	0.735282834453588	80.38048553466797	0.6585323214530945	6.3318047523498535	7.711660385131836	1.449824333190918
homomer-2-50-nr2-run1_result_129	30	DKTYELPAPVGDNELWKIMKEGLEKWLKENGKEVESEEEKDGKLTITIKA:DKTYELPAPVGDNELWKIMKEGLEKWLKENGKEVESEEEKDGKLTITIKA	2.5412229209180777	0.733887278598827	79.61837768554688	0.5655064582824707	6.659364700317383	8.562281608581543	3.393357753753662
homomer-2-50-nr2-run1_result_129	31	MKTYVLGAPIGDNELYKIMWEGLLKKLKEEGKEIESVEIKNGVLTITIKE:MKTYVLGAPIGDNELYKIMWEGLLKKLKEEGKEIESVEIKNGVLTITIKE	3.1382051143081737	0.6329440473146034	77.59345245361328	0.619408130645752	7.460118770599365	10.018356323242188	2.3288254737854004
homomer-2-50-nr2-run1_result_13	0	KLEVKVEAKLIDVKKDNKTFNVELKIKVYDVETNKEIETKTLIIPYKLVP:KLEVKVEAKLIDVKKDNKTFNVELKIKVYDVETNKEIETKTLIIPYKLVP	2.499455484737838	0.7715034517547735	88.68367004394531	0.7240610122680664	4.90209436416626	5.572833061218262	1.736280918121338
homomer-2-50-nr2-run1_result_13	1	MLKVEVKAKLENVKPDNKEFELKLELKIIDEETNKEIEEKELELKYKLKP:MLKVEVKAKLENVKPDNKEFELKLELKIIDEETNKEIEEKELELKYKLKP	2.172188887344858	0.7975866717447224	83.9522476196289	0.6346863508224487	6.4083571434021	7.525048732757568	2.705580234527588
homomer-2-50-nr2-run1_result_13	2	KLKVKVKAELKDVKKDKKKFKVKLEYEIYDEKTKKKIEKKKIEIEIKLEP:KLKVKVKAELKDVKKDKKKFKVKLEYEIYDEKTKKKIEKKKIEIEIKLEP	3.640720221517724	0.5616474393592694	83.20494079589844	0.6145743131637573	7.0484490394592285	8.087441444396973	2.1275906562805176
homomer-2-50-nr2-run1_result_13	3	MLKVEVEAKVENVKPTSKTFTIKLTLKIYDEKTGKEIGTKTLTLPYTLEP:MLKVEVEAKVENVKPTSKTFTIKLTLKIYDEKTGKEIGTKTLTLPYTLEP	3.2675495321512202	0.6132034021641796	86.48888397216797	0.7082860469818115	5.460787296295166	6.207991600036621	1.707533359527588
homomer-2-50-nr2-run1_result_13	4	MLELEVEARLIDVKPTSETFTVELLYRILDKETGKEIERRTEIVPVTLKP:MLELEVEARLIDVKPTSETFTVELLYRILDKETGKEIERRTEIVPVTLKP	4.036370691893306	0.4998796906318216	82.90617370605469	0.6564316749572754	6.672718524932861	7.781611919403076	2.1187829971313477
homomer-2-50-nr2-run1_result_13	5	MLELKVEAELIDVKKDNKTFKVLLKYEIIDKETNKKIETKKEIIDYTLEP:MLELKVEAELIDVKKDNKTFKVLLKYEIIDKETNKKIETKKEIIDYTLEP	2.1700720853274933	0.8121603552570944	83.57466888427734	0.6199414134025574	6.543492794036865	7.89136266708374	2.2276439666748047
homomer-2-50-nr2-run1_result_13	6	MLELKAEAELIDVKPTKKTFKVKLNLEIYDKETNKKIETEKIEVEVTLKP:MLELKAEAELIDVKPTKKTFKVKLNLEIYDKETNKKIETEKIEVEVTLKP	2.307303926707128	0.762281692126501	77.53105926513672	0.5491563081741333	7.843451499938965	9.613090515136719	3.498556613922119
homomer-2-50-nr2-run1_result_13	7	MLELEVEAKLEDVKPTNKKFKVKLLLKIIDKETNKEIEKKELEIEITLKP:MLELEVEAKLEDVKPTNKKFKVKLLLKIIDKETNKEIEKKELEIEITLKP	2.1675036933322978	0.7848581830634067	80.36119079589844	0.6213861703872681	7.3329386711120605	8.512596130371094	2.422431230545044
homomer-2-50-nr2-run1_result_13	8	KLEVEVEVKLIDVKKDDKEFKMLLKLKIYDKDTNKEIKEEKIEVKVKLKP:KLEVEVEVKLIDVKKDDKEFKMLLKLKIYDKDTNKEIKEEKIEVKVKLKP	2.4443275327017804	0.7423257004182698	82.3139419555664	0.6172877550125122	6.920276165008545	8.2995023727417	2.3785085678100586
homomer-2-50-nr2-run1_result_13	9	MLEVEVKAKIKDVKPDDKEFKLELEYKIYDKETNKEIEEKKEIIKYKLEK:MLEVEVKAKIKDVKPDDKEFKLELEYKIYDKETNKEIEEKKEIIKYKLEK	2.993785116476352	0.6847207986532645	86.62909698486328	0.6430234313011169	5.998494625091553	7.046897888183594	2.0953359603881836
homomer-2-50-nr2-run1_result_13	10	KLKAEAEVKLENVKKDSKTFTVEIKLKIYDLDTKKEIETKTIKIPVTLEE:KLKAEAEVKLENVKKDSKTFTVEIKLKIYDLDTKKEIETKTIKIPVTLEE	2.604936376410085	0.7357527940121935	85.81849670410156	0.6668740510940552	5.98235559463501	6.836118221282959	1.878757357597351
homomer-2-50-nr2-run1_result_13	11	KLEMKVKVEVIDYKKDDKTFKVKLTYEIYDKETNKLIETKEEIKEYKLEE:KLEMKVKVEVIDYKKDDKTFKVKLTYEIYDKETNKLIETKEEIKEYKLEE	1.6576367934482936	0.8633689285580252	86.60685729980469	0.6870407462120056	5.861939907073975	7.067047119140625	2.4117894172668457
homomer-2-50-nr2-run1_result_13	12	MLEVEVEAELKDVKKDSKEFKVLLKLKIIDKETNKEIEEKKIEVKVKLEP:MLEVEVEAELKDVKKDSKEFKVLLKLKIIDKETNKEIEEKKIEVKVKLEP	2.3772476412004067	0.7564624652548728	83.2701644897461	0.6153039932250977	6.688129425048828	7.874855041503906	2.56990122795105
homomer-2-50-nr2-run1_result_13	13	MLELEVEAELVNVEPTSETFDVKLKLKIKNVETNEEIKTEEVVVPVKLVP:MLELEVEAELVNVEPTSETFDVKLKLKIKNVETNEEIKTEEVVVPVKLVP	2.4569557935399686	0.7530837883056845	82.95787048339844	0.6293619871139526	6.622013092041016	7.902287006378174	2.3563315868377686
homomer-2-50-nr2-run1_result_13	14	MLEVEVEVEVEDVKPDDKEFVLKLRLKIIDKETGKEIEEKVLEVKVTLEP:MLEVEVEVEVEDVKPDDKEFVLKLRLKIIDKETGKEIEEKVLEVKVTLEP	2.786330077984719	0.6732222599413942	80.82793426513672	0.5796332359313965	7.051660060882568	8.600252151489258	3.161332368850708
homomer-2-50-nr2-run1_result_13	15	MLEVEVKAEVKDVKPTSKTFTLKLTLKIIDKETNKEIQTEEVEVPVTLKP:MLEVEVKAEVKDVKPTSKTFTLKLTLKIIDKETNKEIQTEEVEVPVTLKP	2.066147434780135	0.8104867294171499	83.81620788574219	0.6436207294464111	6.172691822052002	7.46018648147583	2.509019374847412
homomer-2-50-nr2-run1_result_13	16	KLEIEVEVKLEDVKVDDKEFKVKLKLKIYDKETNKKIEEKEIIIKIKLKK:KLEIEVEVKLEDVKVDDKEFKVKLKLKIYDKETNKKIEEKEIIIKIKLKK	2.912563328396721	0.6767345728740944	79.27140808105469	0.5641520023345947	7.8737640380859375	9.387063980102539	3.2706594467163086
homomer-2-50-nr2-run1_result_13	17	KLKVEVKAKVENVKPDKKEFKLKLELKVYDEEKKKEIEKKKLEVPYELKE:KLKVEVKAKVENVKPDKKEFKLKLELKVYDEEKKKEIEKKKLEVPYELKE	3.5045300304470435	0.5760163948453453	86.60365295410156	0.6255142688751221	5.88603401184082	6.829837799072266	2.3323168754577637
homomer-2-50-nr2-run1_result_13	18	MLEVEVKVKIINYKKDNKVFEIKLELKIIDKETNKEIEVKEIIIPYELKP:MLEVEVKVKIINYKKDNKVFEIKLELKIIDKETNKEIEVKEIIIPYELKP	2.4669644656815723	0.7585775544824762	86.54528045654297	0.6835656762123108	5.624362468719482	6.513011455535889	1.8018934726715088
homomer-2-50-nr2-run1_result_13	19	MLEVEVKVEVKDVKPDDKKFKLKLEYEIYDKDTKKLIEKKKEEVEVKLEK:MLEVEVKVEVKDVKPDDKKFKLKLEYEIYDKDTKKLIEKKKEEVEVKLEK	2.7478741537971962	0.6695804882777443	81.66375732421875	0.5786927938461304	7.096687316894531	8.738237380981445	2.5229482650756836
homomer-2-50-nr2-run1_result_13	20	MLEVKVEAELIDVKPDSKVFKVKLKIEIYDKETNKKIEVKEVVVDVKLKP:MLEVKVEAELIDVKPDSKVFKVKLKIEIYDKETNKKIEVKEVVVDVKLKP	1.991841600750051	0.8127108972217583	85.14158630371094	0.660066545009613	5.935333728790283	6.8349714279174805	2.2850308418273926
homomer-2-50-nr2-run1_result_13	21	ELEVKVEVEIENVKKDNKEFELKLKLEIIDKKTNKKIEEKEIIIKVTLKE:ELEVKVEVEIENVKKDNKEFELKLKLEIIDKKTNKKIEEKEIIIKVTLKE	3.613414141339217	0.5793185368696601	84.84812927246094	0.6387090682983398	6.215900421142578	7.3652215003967285	2.5055465698242188
homomer-2-50-nr2-run1_result_13	22	MLEVEVEVEVKDVKKDDKTFTLKLKLKIYDKETNKLIEEKTLEIPVTLKK:MLEVEVEVEVKDVKKDDKTFTLKLKLKIYDKETNKLIEEKTLEIPVTLKK	2.5482449612534164	0.7195436163772125	82.10665893554688	0.5899049639701843	7.0572075843811035	8.713873863220215	2.9701266288757324
homomer-2-50-nr2-run1_result_13	23	SLKLEVEAILENVKPDNKEFNVKLKYKIYDEETNKLIEEKEEVVPYTLKP:SLKLEVEAILENVKPDNKEFNVKLKYKIYDEETNKLIEEKEEVVPYTLKP	2.1315255801901727	0.8185263418530436	90.29757690429688	0.7027047872543335	4.467925071716309	5.125044345855713	1.7164452075958252
homomer-2-50-nr2-run1_result_13	24	KLEVKAKVEVVDVKPDSKKFPLKITLEIYDLETGKEIEKETLTIERTLKP:KLEVKAKVEVVDVKPDSKKFPLKITLEIYDLETGKEIEKETLTIERTLKP	1.9164930909579456	0.8355506610807327	79.11602020263672	0.6213542222976685	7.424923896789551	8.783326148986816	2.6501190662384033
homomer-2-50-nr2-run1_result_13	25	MLEVEVEVEVKDVKKDSKEFILKLKLKIYDKETNEEIEEKEIEIPVTLKP:MLEVEVEVEVKDVKKDSKEFILKLKLKIYDKETNEEIEEKEIEIPVTLKP	2.9727255470969705	0.6707211371312571	82.7782211303711	0.6051101684570312	6.810173034667969	8.205841064453125	2.720343589782715
homomer-2-50-nr2-run1_result_13	26	MLKLEVKAKLENVKKTNKTFTVTLTLKGYDLETKKLIETKTLKVPYTIKP:MLKLEVKAKLENVKKTNKTFTVTLTLKGYDLETKKLIETKTLKVPYTIKP	2.703093992730781	0.7042094859332353	70.40322875976562	0.5449404716491699	8.90333080291748	10.436114311218262	3.323676347732544
homomer-2-50-nr2-run1_result_13	27	MLEVKAEVKVKDVKPDSKEFKLELVLKIYDKETNKLIEEKKIIVKVKLEK:MLEVKAEVKVKDVKPDSKEFKLELVLKIYDKETNKLIEEKKIIVKVKLEK	3.365868148768036	0.5998425361541733	86.59745788574219	0.6735439300537109	5.656033515930176	6.661109924316406	1.7838542461395264
homomer-2-50-nr2-run1_result_13	28	MLKVEVKAELKDVKKDSKTFTLKLTLTIYDEETNKEIETKTIEVEVTLEP:MLKVEVKAELKDVKKDSKTFTLKLTLTIYDEETNKEIETKTIEVEVTLEP	2.1891897095018833	0.7758340466695947	80.19989013671875	0.609596848487854	7.10049295425415	8.750140190124512	3.011931896209717
homomer-2-50-nr2-run1_result_13	29	ALKLNVKVELIDVKPDSKTFTAKLTLEIYDLDTNKKIQTKTITIPITLEP:ALKLNVKVELIDVKPDSKTFTAKLTLEIYDLDTNKKIQTKTITIPITLEP	2.029578539661348	0.8182305705241771	87.66329193115234	0.7269521355628967	4.948698043823242	5.651333808898926	1.7984453439712524
homomer-2-50-nr2-run1_result_13	30	MLEVKVEVEVKDVKPDNKEFKLLLTLKVIDKETNKEIEEKKLEIKYKLEK:MLEVKVEVEVKDVKPDNKEFKLLLTLKVIDKETNKEIEEKKLEIKYKLEK	9.666377690856558	0.20201328587774595	69.37393188476562	0.5866292119026184	9.293207168579102	9.996713638305664	1.229008674621582
homomer-2-50-nr2-run1_result_13	31	TLKVEVEVNVENVKPDNKTFTLKLKLNIYDLDTNKKIETKTITIPVTLEP:TLKVEVEVNVENVKPDNKTFTLKLKLNIYDLDTNKKIETKTITIPVTLEP	2.38865772505191	0.7701607842259913	84.8431625366211	0.6453460454940796	5.547107696533203	6.9469313621521	2.2050018310546875
homomer-2-50-nr2-run1_result_130	0	AAPAPQNTLTVTVTVEIDKETNTITVTATGVAFAGTTTKTATAVKVLKNI:AAPAPQNTLTVTVTVEIDKETNTITVTATGVAFAGTTTKTATAVKVLKNI	5.171627092660075	0.5597343250436321	48.33494186401367	0.38239386677742004	13.824904441833496	16.19683837890625	5.840145111083984
homomer-2-50-nr2-run1_result_130	1	LPPLPLNTVEVEVEVKIDEKTNTITVVAVAKGRFKDVEVEKKKVLVLKNV:LPPLPLNTVEVEVEVKIDEKTNTITVVAVAKGRFKDVEVEKKKVLVLKNV	3.803314687825446	0.7919013048181612	80.33131408691406	0.6248313784599304	7.227442741394043	8.246994972229004	2.4099690914154053
homomer-2-50-nr2-run1_result_130	2	SPLLNTNTLTIDIDYEIDKEKNELKITATGVFYAKDTTLTKTKVLVLKNI:SPLLNTNTLTIDIDYEIDKEKNELKITATGVFYAKDTTLTKTKVLVLKNI	1.867214105201841	0.8750307830373341	86.73158264160156	0.7533226609230042	6.080869197845459	6.578993320465088	1.2044492959976196
homomer-2-50-nr2-run1_result_130	3	SSPKKINKLKVKVKYKIDKEKNEITIIAIGIFYSKNEIKKKKKILVLKNI:SSPKKINKLKVKVKYKIDKEKNEITIIAIGIFYSKNEIKKKKKILVLKNI	4.023546190421365	0.525434011748022	76.49728393554688	0.6248971819877625	8.6417236328125	9.64709758758545	1.8128468990325928
homomer-2-50-nr2-run1_result_130	4	APPPPVNTLEVSVSVNIDEKTNTITVVAVGKMYAKDTTLTKKKVLVLKNV:APPPPVNTLEVSVSVNIDEKTNTITVVAVGKMYAKDTTLTKKKVLVLKNV	4.808725325291171	0.6452163077883621	52.08014678955078	0.40258949995040894	13.25760269165039	15.812139511108398	5.187498569488525
homomer-2-50-nr2-run1_result_130	5	LEPLDINTLTVTITTKIDKKTNTITVTATGVFYAKNTTLKKTKVLVLKNV:LEPLDINTLTVTITTKIDKKTNTITVTATGVFYAKNTTLKKTKVLVLKNV	9.616343459540474	0.18410233137445003	62.66286849975586	0.44336849451065063	10.79061508178711	13.13740348815918	4.417618751525879
homomer-2-50-nr2-run1_result_130	6	AKPLPKNVLKVKVKYDIDKEKNTLTVTATGVFYAKDKVLKEKKVLVLKNI:AKPLPKNVLKVKVKYDIDKEKNTLTVTATGVFYAKDKVLKEKKVLVLKNI	2.741414128273203	0.8428900888687925	81.84906768798828	0.6493648886680603	7.52998161315918	8.370403289794922	1.9787970781326294
homomer-2-50-nr2-run1_result_130	7	ALPLNENTLDVDVDVKIDKKTNTITVTATGTFYAKNTTLKKTKVLVLKNV:ALPLNENTLDVDVDVKIDKKTNTITVTATGTFYAKNTTLKKTKVLVLKNV	3.0487880245538097	0.8210929503713086	86.20380401611328	0.7469055652618408	5.884068489074707	6.40718936920166	1.2220627069473267
homomer-2-50-nr2-run1_result_130	8	SPPPDVNTLTVTVTYKLDKKTNTLTVTATGTFYAKDTTLTKTKTLVLKNI:SPPPDVNTLTVTVTYKLDKKTNTLTVTATGTFYAKDTTLTKTKTLVLKNI	16.079446895266386	0.12052145993498414	42.46681594848633	0.32524940371513367	16.033031463623047	21.705402374267578	12.209932327270508
homomer-2-50-nr2-run1_result_130	9	APPPLINTLKVKVKYKLNKKTNTLTITATGVMYAGTTTLTKTKTLVLKNI:APPPLINTLKVKVKYKLNKKTNTLTITATGVMYAGTTTLTKTKTLVLKNI	0.8710572490022146	0.9550640297826151	82.32648468017578	0.6826855540275574	6.907182693481445	7.733689308166504	1.6506171226501465
homomer-2-50-nr2-run1_result_130	10	AAAANVNTLTVTVTYKIDKKTNTITVTATGTFKAGTTTVTKTKTLVLKNI:AAAANVNTLTVTVTYKIDKKTNTITVTATGTFKAGTTTVTKTKTLVLKNI	1.3882703320904166	0.9116948693738788	84.6703109741211	0.7272124290466309	6.177179336547852	6.918879985809326	1.5209351778030396
homomer-2-50-nr2-run1_result_130	11	PPPPPTVSLTVTVTYKYDKKTNTLTITATGVLRAGDVTVTKTKTLVLKNI:PPPPPTVSLTVTVTYKYDKKTNTLTITATGVLRAGDVTVTKTKTLVLKNI	2.75733745957424	0.8368943423598577	82.61502075195312	0.6657750606536865	6.771067142486572	8.025781631469727	2.0549068450927734
homomer-2-50-nr2-run1_result_130	12	AKKEEKNELKVKVKYKIDKKTNTITVTATGTGYFKDKVVKKVKVLVLKNV:AKKEEKNELKVKVKYKIDKKTNTITVTATGTGYFKDKVVKKVKVLVLKNV	19.901147940338603	0.07002862607449112	51.49742889404297	0.4088716506958008	13.46683120727539	15.630403518676758	3.250138282775879
homomer-2-50-nr2-run1_result_130	13	PPPLPVNTLEVKVKYKLDKKTNTLTVTATGTGYFGNTTVTKTKVLVLKNI:PPPLPVNTLEVKVKYKLDKKTNTLTVTATGTGYFGNTTVTKTKVLVLKNI	2.4818692588210576	0.8602225051147984	85.88505554199219	0.7210825681686401	5.842205047607422	6.454226970672607	1.4396162033081055
homomer-2-50-nr2-run1_result_130	14	APKPDKNTVEVKIEYKIDKKTNTITVTATATGYYKDTTVTKTKVLVLKNV:APKPDKNTVEVKIEYKIDKKTNTITVTATATGYYKDTTVTKTKVLVLKNV	2.655183853537074	0.8636556607758036	86.11062622070312	0.7524517178535461	5.853784084320068	6.337779998779297	1.302076816558838
homomer-2-50-nr2-run1_result_130	15	SPPSPEVTLTVSVSYKIDKEKNTITVTATGVLYAGTTTKTKTKTLVLKNI:SPPSPEVTLTVSVSYKIDKEKNTITVTATGVLYAGTTTKTKTKTLVLKNI	3.5675880478827646	0.8198801701135275	86.29730224609375	0.7294219136238098	5.849930763244629	6.439538478851318	1.3548369407653809
homomer-2-50-nr2-run1_result_130	16	LPPKDENTVKVDIDVKIDKKTNTITVTATATGYAKDVTVTKTKTKILKNI:LPPKDENTVKVDIDVKIDKKTNTITVTATATGYAKDVTVTKTKTKILKNI	3.763838678470905	0.5482814386999211	74.84130859375	0.6490077376365662	8.727025985717773	9.658936500549316	1.9657435417175293
homomer-2-50-nr2-run1_result_130	17	AAPAPVVTLEVEIKYKYDKETNTLTVTATGVLYAGTTTVTKTKTLVLKNI:AAPAPVVTLEVEIKYKYDKETNTLTVTATGVLYAGTTTVTKTKTLVLKNI	3.365736824608296	0.8163289205448462	84.72537231445312	0.709315836429596	6.091434001922607	6.718603610992432	1.5042154788970947
homomer-2-50-nr2-run1_result_130	18	AKPEEKNTLEVKVKYELDEKTNTLTVTATGVGYFKNTTITKTKVLVLKNI:AKPEEKNTLEVKVKYELDEKTNTLTVTATGVGYFKNTTITKTKVLVLKNI	19.98121597281513	0.10416612527670485	47.79136657714844	0.37210896611213684	14.31342887878418	17.50174331665039	6.895270347595215
homomer-2-50-nr2-run1_result_130	19	EKPKEKNELKVSVSYKYNKKTKTLTIVAEGEFYAKDEKKKKKKVLVLKNI:EKPKEKNELKVSVSYKYNKKTKTLTIVAEGEFYAKDEKKKKKKVLVLKNI	18.804418403751175	0.13569336433970913	51.318504333496094	0.3317195773124695	15.551124572753906	19.399381637573242	6.788095474243164
homomer-2-50-nr2-run1_result_130	20	LPPKEENKLEISISYKLDKKTNTLTIEAKGIFYAKDEKLEKKKVLVLKNI:LPPKEENKLEISISYKLDKKTNTLTIEAKGIFYAKDEKLEKKKVLVLKNI	5.414781610189753	0.45635654343750565	56.40966033935547	0.40959933400154114	13.866803169250488	16.135080337524414	3.901869773864746
homomer-2-50-nr2-run1_result_130	21	AAPANTVTLDIDISVKIDKKTNTITVTATGTLYAGDTTVTKTKTLVLKNI:AAPANTVTLDIDISVKIDKKTNTITVTATGTLYAGDTTVTKTKTLVLKNI	2.009375298181252	0.8493890299225068	84.08306121826172	0.7355861067771912	5.918574810028076	6.505943298339844	1.3574986457824707
homomer-2-50-nr2-run1_result_130	22	EPPLNVNSLKVKVKYKYDKKTKTLTVTATGTFYSKNIKKKKTKTLVLKNI:EPPLNVNSLKVKVKYKYDKKTKTLTVTATGTFYSKNIKKKKTKTLVLKNI	20.235211252919967	0.06867751943787993	56.11412048339844	0.39652305841445923	13.057419776916504	16.09854507446289	6.071586608886719
homomer-2-50-nr2-run1_result_130	23	SAPPDVNTLEVSVSVKIDKETNTITVTATGTFYAKDTTLTKTKTLVLKNV:SAPPDVNTLEVSVSVKIDKETNTITVTATGTFYAKDTTLTKTKTLVLKNV	3.5775234642979163	0.7763191700855822	90.2842788696289	0.7764265537261963	4.716861724853516	5.229152679443359	1.155320167541504
homomer-2-50-nr2-run1_result_130	24	LPPLPENKLEVEVKYERNEETNTITVVAKGVMYAKDKELKKVKVLVLKNV:LPPLPENKLEVEVKYERNEETNTITVVAKGVMYAKDKELKKVKVLVLKNV	3.936550982219061	0.5596670918777596	45.69630813598633	0.2872627377510071	16.229455947875977	20.291107177734375	9.711458206176758
homomer-2-50-nr2-run1_result_130	25	ALPLPVNSLKVKVKVKLDKETNTLTIVAVGVAFAGDTVEVKVKVLVLKNI:ALPLPVNSLKVKVKVKLDKETNTLTIVAVGVAFAGDTVEVKVKVLVLKNI	2.9048675596604085	0.6932102829698337	52.36790084838867	0.36435312032699585	14.822779655456543	19.763612747192383	10.509227752685547
homomer-2-50-nr2-run1_result_130	26	PLPLPINTLEVEVEYKRDEKTNTITVKAKGVGYFGNVKVEKEKVLVLKNV:PLPLPINTLEVEVEYKRDEKTNTITVKAKGVGYFGNVKVEKEKVLVLKNV	10.356533969961227	0.16825785702930393	52.25059509277344	0.3368588089942932	16.550148010253906	22.95436668395996	14.346595764160156
homomer-2-50-nr2-run1_result_130	27	AAPKGENTVKVKVKYKYDKEKNTLEVVAEAKGYFKDVEKEEKEVLVLKNI:AAPKGENTVKVKVKYKYDKEKNTLEVVAEAKGYFKDVEKEEKEVLVLKNI	18.910412726120793	0.08130643424151492	67.9664077758789	0.5400503873825073	9.686110496520996	10.447220802307129	1.550173044204712
homomer-2-50-nr2-run1_result_130	28	SLPLPENTLEVKVKVKIDKKTNTITVEAEGVGYFGTTTVTKKKELVLKNV:SLPLPENTLEVKVKVKIDKKTNTITVEAEGVGYFGTTTVTKKKELVLKNV	15.41030065196225	0.10675101909325142	33.04928970336914	0.24703402817249298	19.14069366455078	23.066213607788086	14.130912780761719
homomer-2-50-nr2-run1_result_130	29	SAPAAVNSLTISISYKYDKETNTLTITATGVFTAKDTTLTKTKVLVLKNI:SAPAAVNSLTISISYKYDKETNTLTITATGVFTAKDTTLTKTKVLVLKNI	1.636642560176332	0.8865413153831176	87.85941314697266	0.747921347618103	5.757892608642578	6.321930408477783	1.2959147691726685
homomer-2-50-nr2-run1_result_130	30	KKKPKKNTLKIKIKVKIDKKKNTITIVAEGIFYAKDKIEKKVKVLVLKNV:KKKPKKNTLKIKIKVKIDKKKNTITIVAEGIFYAKDKIEKKVKVLVLKNV	4.357758679202203	0.5534242140963519	53.71084976196289	0.3545404076576233	14.2799654006958	19.025705337524414	9.80150318145752
homomer-2-50-nr2-run1_result_130	31	KPKKDVNELKIKIKYKYDKEKNTLTVVAVGIGYFKDKIVKKTKVLVLKNI:KPKKDVNELKIKIKYKYDKEKNTLTVVAVGIGYFKDKIVKKTKVLVLKNI	20.620760227206766	0.06170392001695258	74.9319076538086	0.5966564416885376	9.422004699707031	10.828176498413086	2.367410659790039
homomer-2-50-nr2-run1_result_131	0	KKPVKVELLLYYEDEEEEPEGPENVKVLIATPEDIELTEDKVIATAKIEK:KKPVKVELLLYYEDEEEEPEGPENVKVLIATPEDIELTEDKVIATAKIEK	1.7890356709287925	0.8493230337589475	78.66839599609375	0.667717456817627	8.194852828979492	8.779687881469727	1.0439586639404297
homomer-2-50-nr2-run1_result_131	1	KKPVKVELKLYYEDPEPKPEGPENVKVLTATPEQIKLTPDTVIATAKIVP:KKPVKVELKLYYEDPEPKPEGPENVKVLTATPEQIKLTPDTVIATAKIVP	2.5501754073186857	0.8163951325742712	78.27748107910156	0.6536905169487	8.404370307922363	9.029479026794434	1.1224782466888428
homomer-2-50-nr2-run1_result_131	2	KKPVRVELLLHYPDPGPKPDGPENVKVLVATPEDISLTEDTVIAKAKIIK:KKPVRVELLLHYPDPGPKPDGPENVKVLVATPEDISLTEDTVIAKAKIIK	4.085217667548677	0.7526485665403669	75.25031280517578	0.6266883611679077	9.176006317138672	9.869292259216309	1.285675048828125
homomer-2-50-nr2-run1_result_131	3	PKPVRVELLLHYEDEEPEPEGPENVKRLVATPEDIELTPDKVIATAKIEP:PKPVRVELLLHYEDEEPEPEGPENVKRLVATPEDIELTPDKVIATAKIEP	3.489018327768158	0.7435595804953361	78.33641052246094	0.6576919555664062	8.510290145874023	9.161474227905273	1.0771199464797974
homomer-2-50-nr2-run1_result_131	4	PRPVRVVLDLHLPAPAPEPAGPANVRRLVATPEQIRLTPDRVHATARIVP:PRPVRVVLDLHLPAPAPEPAGPANVRRLVATPEQIRLTPDRVHATARIVP	4.3674062576965795	0.7475200313709491	59.4725456237793	0.4555637240409851	12.1546049118042	13.238759994506836	1.8915778398513794
homomer-2-50-nr2-run1_result_131	5	KTPVKVLLLLYYEDEGEEPEGPENVKELVATPDQIKLTPTKVIATAEIVP:KTPVKVLLLLYYEDEGEEPEGPENVKELVATPDQIKLTPTKVIATAEIVP	2.5169190112578828	0.7795190180487542	73.43824005126953	0.6220868825912476	8.572583198547363	9.183489799499512	1.226963996887207
homomer-2-50-nr2-run1_result_131	6	PTPVRVELLLHYEAPAPAPAGPENVKRLVATPEQITLTPDTVIAKAKIER:PTPVRVELLLHYEAPAPAPAGPENVKRLVATPEQITLTPDTVIAKAKIER	3.7023140987394787	0.7811265342806152	74.08042907714844	0.5948656797409058	9.332951545715332	10.080628395080566	1.4559462070465088
homomer-2-50-nr2-run1_result_131	7	KKPVKVILELYYEDEEGKPEGEENVKKLIATPEQITLTEDKIIAEAKIIK:KKPVKVILELYYEDEEGKPEGEENVKKLIATPEQITLTEDKIIAEAKIIK	2.246115801687337	0.7948756387693561	82.39822387695312	0.6963201761245728	6.6242265701293945	7.088887691497803	1.0295295715332031
homomer-2-50-nr2-run1_result_131	8	PRPVRVVLLLHLPAPAPAPEGPENVVALVATPEEIRLTPDRVVATARLVP:PRPVRVVLLLHLPAPAPAPEGPENVVALVATPEEIRLTPDRVVATARLVP	4.3995268876282525	0.760521261067703	70.08732604980469	0.5779610276222229	9.708487510681152	10.513103485107422	1.4197819232940674
homomer-2-50-nr2-run1_result_131	9	PRPVRVVLDLHLPAPAPAPAGPATVRRLVATPEQIRLTPDRVEATARIVK:PRPVRVVLDLHLPAPAPAPAGPATVRRLVATPEQIRLTPDRVEATARIVK	4.745494507230085	0.7431710804331907	67.86721801757812	0.5069437026977539	10.428507804870605	11.473752975463867	1.9346468448638916
homomer-2-50-nr2-run1_result_131	10	KKPVKVVLKLYYEKEGEEEEGLENVKELVATPEDIKLTPDKVIATAKIEK:KKPVKVVLKLYYEKEGEEEEGLENVKELVATPEDIKLTPDKVIATAKIEK	3.3567027175125834	0.6917445802759368	73.17022705078125	0.5921640992164612	9.244088172912598	9.8548583984375	1.2776079177856445
homomer-2-50-nr2-run1_result_131	11	PVPVRVVLDLHLPSPAPAPAGPENVVRLVATPEQIRLTPDRIEATATIVP:PVPVRVVLDLHLPSPAPAPAGPENVVRLVATPEQIRLTPDRIEATATIVP	4.10265619087611	0.7458800128669509	50.734256744384766	0.4035778045654297	13.7880859375	15.534658432006836	2.6731276512145996
homomer-2-50-nr2-run1_result_131	12	KKPVKVILKLYLPDPEEEPEGPENVVELEAKPEDIELTEDKIIATAKIVK:KKPVKVILKLYLPDPEEEPEGPENVVELEAKPEDIELTEDKIIATAKIVK	2.883597285595725	0.8158921171682896	73.59038543701172	0.6054721474647522	9.136713981628418	9.838501930236816	1.209731936454773
homomer-2-50-nr2-run1_result_131	13	PKPVKVELKLYYEKEGEEPEGPENVKTLIATKEDIKLTKDKIIAEAKIIP:PKPVKVELKLYYEKEGEEPEGPENVKTLIATKEDIKLTKDKIIAEAKIIP	2.6951899805835975	0.7717664755591498	39.222015380859375	0.28041934967041016	15.826571464538574	17.67385482788086	6.115497589111328
homomer-2-50-nr2-run1_result_131	14	KKPVKVVLKLYYENEEPSPSGLENVKELIATPEDIELTEDKIIATAKIKP:KKPVKVVLKLYYENEEPSPSGLENVKELIATPEDIELTEDKIIATAKIKP	6.791540676285333	0.5300851401156736	46.03567123413086	0.3718528747558594	14.414993286132812	16.147560119628906	2.7728333473205566
homomer-2-50-nr2-run1_result_131	15	KKPVRVILELYYEDPDPKPEGPENVKKLVATPEQITLTEDTVIAKAKIVK:KKPVRVILELYYEDPDPKPEGPENVKKLVATPEQITLTEDTVIAKAKIVK	3.4780551948727108	0.7660896163461408	66.57123565673828	0.5396819114685059	10.752460479736328	11.65073299407959	1.5904123783111572
homomer-2-50-nr2-run1_result_131	16	PTPVRVVLLLYYPAPGPSPSGPENVRALVATPDQITLTPDRIIATARIVR:PTPVRVVLLLYYPAPGPSPSGPENVRALVATPDQITLTPDRIIATARIVR	3.186684048591975	0.7840026790286899	62.69749450683594	0.517798900604248	10.837568283081055	11.87789249420166	1.8556749820709229
homomer-2-50-nr2-run1_result_131	17	AKPVRVVLDLHYPDPEPAPEGPENVKRLVATPEQISLTPTEVIAKAKIVP:AKPVRVVLDLHYPDPEPAPEGPENVKRLVATPEQISLTPTEVIAKAKIVP	14.65056022751463	0.11196414145606985	35.3671760559082	0.1900588572025299	19.880849838256836	22.752395629882812	8.594865798950195
homomer-2-50-nr2-run1_result_131	18	KKPVKVILLLYYENEEEKPDGPENIKELEATPEDIELTEDEIIAKAKIIP:KKPVKVILLLYYENEEEKPDGPENIKELEATPEDIELTEDEIIAKAKIIP	7.037488017002839	0.32066888942084537	39.55876159667969	0.27613523602485657	16.654541015625	19.233482360839844	5.265354633331299
homomer-2-50-nr2-run1_result_131	19	KKPVRVVLLLHYEKPGPKPEGPENVKRLVATPEQITLTEDTIIAKAKIIK:KKPVRVVLLLHYEKPGPKPEGPENVKRLVATPEQITLTEDTIIAKAKIIK	2.637040085318393	0.784937125313658	61.71226119995117	0.5120865702629089	11.146709442138672	12.055987358093262	1.6856486797332764
homomer-2-50-nr2-run1_result_131	20	KKPVKVILKLHLEEEEPEPEGPENVIELIATPEDIELTEDEVIAKAKIKK:KKPVKVILKLHLEEEEPEPEGPENVIELIATPEDIELTEDEVIAKAKIKK	16.645837737465087	0.24373244701390637	34.87533950805664	0.16332542896270752	21.78131675720215	25.640892028808594	16.329689025878906
homomer-2-50-nr2-run1_result_131	21	PKPVRVELLLHYPKPEEEPEGPENVKRLVATPEDIELTPDEVIAKAKIIP:PKPVRVELLLHYPKPEEEPEGPENVKRLVATPEDIELTPDEVIAKAKIIP	8.996726098470543	0.40685631750094053	38.118003845214844	0.1893986463546753	19.890966415405273	23.162281036376953	8.694196701049805
homomer-2-50-nr2-run1_result_131	22	RKPVRVELLLHYPDPGPAPAGPENVRRLVATPEDIRLTPDRVEATARLVP:RKPVRVELLLHYPDPGPAPAGPENVRRLVATPEDIRLTPDRVEATARLVP	4.062613037308749	0.7542810255444852	75.56092834472656	0.6420473456382751	8.974466323852539	9.631333351135254	1.241897463798523
homomer-2-50-nr2-run1_result_131	23	PTPVKVVLKLHLPDPAPSPEGPENVVELVATPSQIKLTPTEVIATAKIVP:PTPVKVVLKLHLPDPAPSPEGPENVVELVATPSQIKLTPTEVIATAKIVP	3.8976648707820147	0.7625943652004554	69.26469421386719	0.5458658933639526	10.165084838867188	11.01470947265625	1.6157771348953247
homomer-2-50-nr2-run1_result_131	24	PTPVRVVLDLHLPAPGPAPAGPETVRRLVATPDQITLTPTTVVATATIVP:PTPVRVVLDLHLPAPGPAPAGPETVRRLVATPDQITLTPTTVVATATIVP	4.779677427645027	0.7434110472464275	74.99917602539062	0.5976399183273315	9.023826599121094	9.762837409973145	1.464658260345459
homomer-2-50-nr2-run1_result_131	25	KKPVKVTLLLHLEDPEPLPAGPENVVELVATPEQIKLTPTKVIATAEIKP:KKPVKVTLLLHLEDPEPLPAGPENVVELVATPEQIKLTPTKVIATAEIKP	5.418128524878545	0.6781577362484361	54.26325988769531	0.43322592973709106	12.939529418945312	14.057185173034668	1.9902257919311523
homomer-2-50-nr2-run1_result_131	26	KKPVRVELLLHYEDEEEKPEGPENIKRLIATPEDIELTEDEVIAKAKIIK:KKPVRVELLLHYEDEEEKPEGPENIKRLIATPEDIELTEDEVIAKAKIIK	9.236461961729749	0.4700374436240506	53.60801315307617	0.43400901556015015	13.092976570129395	14.54995346069336	1.9338754415512085
homomer-2-50-nr2-run1_result_131	27	PKPVRVVLDLYLPVPAPEPAGPENVVRLVATPEEIRLTPDRIEAVARIEP:PKPVRVVLDLYLPVPAPEPAGPENVVRLVATPEEIRLTPDRIEAVARIEP	5.343017058754668	0.5814331515721581	49.53697967529297	0.3874968886375427	13.820137023925781	15.378454208374023	2.3782711029052734
homomer-2-50-nr2-run1_result_131	28	PRPVRVVLDLHLPAPGPSPAGPATVRRLVATPEDIELTPDFVLARARIVP:PRPVRVVLDLHLPAPGPSPAGPATVRRLVATPEDIELTPDFVLARARIVP	17.148108481700806	0.8357485639794343	42.22261047363281	0.28516340255737305	16.578842163085938	21.946937561035156	13.382644653320312
homomer-2-50-nr2-run1_result_131	29	KKPVRVVLDLHLEDPEEEPEGEENVVRLVATPEDISLTEDEVIAKAKIIK:KKPVRVVLDLHLEDPEEEPEGEENVVRLVATPEDISLTEDEVIAKAKIIK	6.753383240369816	0.3508009604137035	41.66555404663086	0.25941193103790283	16.82468032836914	18.892166137695312	3.195128917694092
homomer-2-50-nr2-run1_result_131	30	PKPVKVILKLHYPVPEPEPEGPENVKELVATPEDIELTEDKIIATAKIVP:PKPVKVILKLHYPVPEPEPEGPENVKELVATPEDIELTEDKIIATAKIVP	4.299840643724016	0.7592087022693252	70.2957534790039	0.558919370174408	10.22250747680664	11.058408737182617	1.4055910110473633
homomer-2-50-nr2-run1_result_131	31	KKPVKVELLLHYETPGAEPAGPENVKVLTATPDQITLTPDTVTATAKIVK:KKPVKVELLLHYETPGAEPAGPENVKVLTATPDQITLTPDTVTATAKIVK	15.967112992199961	0.09785391201378044	37.289512634277344	0.22515437006950378	17.465290069580078	20.280038833618164	7.945342063903809
homomer-2-50-nr2-run1_result_132	0	AVTANTKLTPAEYAKYVAQFNKVLPLAQANSPSARAEFNASLQAILNYWS:AVTANTKLTPAEYAKYVAQFNKVLPLAQANSPSARAEFNASLQAILNYWS	1.4945400235576816	0.8770528896117148	62.377079010009766	0.4723425507545471	10.235793113708496	13.315825462341309	5.884572982788086
homomer-2-50-nr2-run1_result_132	1	EVTLNTKLTKEEFLEYLKLFEKVKPLALAGSPSAKEEFDRSLLAILNYYS:EVTLNTKLTKEEFLEYLKLFEKVKPLALAGSPSAKEEFDRSLLAILNYYS	12.442814569427968	0.15738628527215048	48.21902084350586	0.3241262435913086	15.18398666381836	20.721933364868164	10.828798294067383
homomer-2-50-nr2-run1_result_132	2	AVGPDTRLTPAEFLRYAALLGRVLPGALAGSPSVAAAFRAALLALANYWA:AVGPDTRLTPAEFLRYAALLGRVLPGALAGSPSVAAAFRAALLALANYWA	5.88725587487326	0.364193682117735	54.57515335083008	0.41987940669059753	12.698490142822266	16.188982009887695	4.290607452392578
homomer-2-50-nr2-run1_result_132	3	PVTEDTRLTREEALRYVARLLEVLPLALAESPEAREEFEAALRALRNYWE:PVTEDTRLTREEALRYVARLLEVLPLALAESPEAREEFEAALRALRNYWE	1.8058538159860025	0.8238933164640985	74.92474365234375	0.6084479689598083	6.888838768005371	8.779980659484863	3.177147388458252
homomer-2-50-nr2-run1_result_132	4	PVTLFTRLTPEEAAEYVALLQEVLPGALAGSPAVRAQFLEALLAVLNHWL:PVTLFTRLTPEEAAEYVALLQEVLPGALAGSPAVRAQFLEALLAVLNHWL	9.88943784093117	0.2612830569778859	49.45897674560547	0.33039581775665283	14.80375862121582	19.15422248840332	8.6653413772583
homomer-2-50-nr2-run1_result_132	5	AVTDNTKLTQAEFDKYVALFNKVLPQARAGSPSAQADFDAALKAMQNYWS:AVTDNTKLTQAEFDKYVALFNKVLPQARAGSPSAQADFDAALKAMQNYWS	1.6818835200885978	0.8380112941958915	82.51597595214844	0.7086139917373657	5.693979740142822	6.718012809753418	1.6634808778762817
homomer-2-50-nr2-run1_result_132	6	PVTLFTKLSREEFEEHYARFLEVLPGAMARSPAVREEFLSSLLAMLNYWL:PVTLFTKLSREEFEEHYARFLEVLPGAMARSPAVREEFLSSLLAMLNYWL	1.4850972786924352	0.8693140702140787	81.17183685302734	0.680188000202179	5.612441062927246	6.721598148345947	1.8312411308288574
homomer-2-50-nr2-run1_result_132	7	AVTADTRLTAAEFAEYLALFERVKPLAAAGSPAARAEFDASLLAMRNYWA:AVTADTRLTAAEFAEYLALFERVKPLAAAGSPAARAEFDASLLAMRNYWA	5.052995453451704	0.44322611281195984	88.22648620605469	0.5511559844017029	8.967436790466309	15.03066635131836	6.690625190734863
homomer-2-50-nr2-run1_result_132	8	AVTENTRLTPAEAERYVALLLEVLPAALAGSPAARAAFEAALLAIRNYWA:AVTENTRLTPAEAERYVALLLEVLPAALAGSPAARAAFEAALLAIRNYWA	2.2921611759891767	0.7521002401891528	85.0547866821289	0.7102049589157104	4.958933353424072	6.392316818237305	2.416290044784546
homomer-2-50-nr2-run1_result_132	9	PVGPDTRLTPEQFRVYLARLLRVLPGALAGSPAVRAEFEASLLALRNHWA:PVGPDTRLTPEQFRVYLARLLRVLPGALAGSPAVRAEFEASLLALRNHWA	4.991174020895916	0.4478610168927585	56.35671615600586	0.36368024349212646	13.29057788848877	18.20686149597168	8.826337814331055
homomer-2-50-nr2-run1_result_132	10	EVTLNTRLTQEEFLEYLALFEEVKPGALAGSPSVQEQFRRSLLAMWNYWS:EVTLNTRLTQEEFLEYLALFEEVKPGALAGSPSVQEQFRRSLLAMWNYWS	3.9996903106276434	0.5607108802418851	53.12854766845703	0.3585469424724579	13.707237243652344	17.841901779174805	6.137075424194336
homomer-2-50-nr2-run1_result_132	11	PVTLNTRLTPEEAERYVARLLEVLPLALAGSPEAEEEFRESLLAVLNYWR:PVTLNTRLTPEEAERYVARLLEVLPLALAGSPEAEEEFRESLLAVLNYWR	1.7572962563658456	0.8373776129892652	82.38542938232422	0.5097872614860535	9.963089942932129	16.687284469604492	7.817854881286621
homomer-2-50-nr2-run1_result_132	12	PVGPDTRLTREEFLAHVALFQEVLPAALAESPAARAAFDAALAAIRNYWA:PVGPDTRLTREEFLAHVALFQEVLPAALAESPAARAAFDAALAAIRNYWA	16.07976457839231	0.07870031045006959	53.538631439208984	0.36291155219078064	13.538074493408203	17.972766876220703	8.884228706359863
homomer-2-50-nr2-run1_result_132	13	AVTETTRLTPAEAAAAVARFEAVLPQALAGSPAARAAFEAALLAIRNYWA:AVTETTRLTPAEAAAAVARFEAVLPQALAGSPAARAAFEAALLAIRNYWA	3.3429933658716218	0.6865232405545909	74.77877044677734	0.6038286685943604	7.923133373260498	9.787890434265137	3.0611374378204346
homomer-2-50-nr2-run1_result_132	14	EVTENTKLTKEEFLEYYKLFLKVMPGALAGSPSVKKEFNESLLAILNYYK:EVTENTKLTKEEFLEYYKLFLKVMPGALAGSPSVKKEFNESLLAILNYYK	12.190643326814216	0.14815183253716474	54.7423095703125	0.4911932349205017	12.269369125366211	15.371869087219238	2.760772705078125
homomer-2-50-nr2-run1_result_132	15	EVTLDTRLTPAEFEEYVARFLEVLPGALAGSPAVREEFRASLLAIWNYWR:EVTLDTRLTPAEFEEYVARFLEVLPGALAGSPAVREEFRASLLAIWNYWR	0.8976009757957962	0.9461918564265797	86.90406799316406	0.7383129596710205	4.5202555656433105	5.720841407775879	1.7853658199310303
homomer-2-50-nr2-run1_result_132	16	AVTATTRLTAAEFAAHLALLREVLPAAAAGSPAAAAAFEAALLAMRNYWS:AVTATTRLTAAEFAAHLALLREVLPAAAAGSPAAAAAFEAALLAMRNYWS	5.272107255990145	0.5480239860982938	67.11507415771484	0.5181288719177246	10.16463565826416	13.395614624023438	5.2007317543029785
homomer-2-50-nr2-run1_result_132	17	KVTDTTKLTKEEFEKYVKLFNKVLPKAMAESPEAKEEFNASLKAIKNYWD:KVTDTTKLTKEEFEKYVKLFNKVLPKAMAESPEAKEEFNASLKAIKNYWD	13.825877487919168	0.09989065662107784	58.1270637512207	0.31051433086395264	16.70530891418457	25.326528549194336	19.1101016998291
homomer-2-50-nr2-run1_result_132	18	AVGPDTRLTPEEFARYRALLLEVLPLAAAGDPSARAAFQAALLAIRNHHA:AVGPDTRLTPEEFARYRALLLEVLPLAAAGDPSARAAFQAALLAIRNHHA	6.0935223986648595	0.3109555804750971	80.35855102539062	0.4119121730327606	14.521986961364746	23.58735466003418	17.015247344970703
homomer-2-50-nr2-run1_result_132	19	PVTETTKLTREEFLKYYELLLRVLPGALAESPSVRKEFEDALLAIRNYWS:PVTETTKLTREEFLKYYELLLRVLPGALAESPSVRKEFEDALLAIRNYWS	2.1579583234953894	0.8101744645945428	79.73468780517578	0.6761013865470886	6.188292980194092	7.658482551574707	2.099116325378418
homomer-2-50-nr2-run1_result_132	20	EVTEDTRLTAEEFAAHVALFERVLPGAMAGSPAVAAEFEDALLAIRNYWS:EVTEDTRLTAEEFAAHVALFERVLPGAMAGSPAVAAEFEDALLAIRNYWS	4.021596588631739	0.7427352718482446	70.0628662109375	0.5563510060310364	8.547237396240234	10.666747093200684	3.5550498962402344
homomer-2-50-nr2-run1_result_132	21	AVGPDTRLTPEEFRRYLALLERVKPLALAGDPSARAAFRAALLAMRNYWE:AVGPDTRLTPEEFRRYLALLERVKPLALAGDPSARAAFRAALLAMRNYWE	1.6364563955787006	0.8501358603194218	80.7555160522461	0.6542636752128601	6.5152058601379395	8.312043190002441	2.6471481323242188
homomer-2-50-nr2-run1_result_132	22	PVTPDTRLTPEEFARYVALLQEVLPLAMARSPAAREAFRESLLAIRNYWD:PVTPDTRLTPEEFARYVALLQEVLPLAMARSPAAREAFRESLLAIRNYWD	2.1365181648551035	0.7696594926173259	68.97611999511719	0.5485979318618774	8.293867111206055	10.54011344909668	3.250175952911377
homomer-2-50-nr2-run1_result_132	23	AVTDTTRLTPAEFAEYVALFLRVLPGALAGSPAVAAEFRAALLAIRNYWD:AVTDTTRLTPAEFAEYVALFLRVLPGALAGSPAVAAEFRAALLAIRNYWD	0.6736807481763312	0.9681037723757164	84.02850341796875	0.7139889597892761	4.92589807510376	6.2003068923950195	1.9323813915252686
homomer-2-50-nr2-run1_result_132	24	EVTLFTKLTKEEFLEYVALLERVLPGALAESPEVKEEFRRSLLAVLNYWE:EVTLFTKLTKEEFLEYVALLERVLPGALAESPEVKEEFRRSLLAVLNYWE	12.556414611979086	0.18115915044518663	53.950164794921875	0.3533656895160675	14.077665328979492	19.945598602294922	10.732421875
homomer-2-50-nr2-run1_result_132	25	EVTEDTKLSPEEFEEYVKLLLEVLPEALANSPSAREKFERAMLAILNYWK:EVTEDTKLSPEEFEEYVKLLLEVLPEALANSPSAREKFERAMLAILNYWK	1.4166583063591607	0.8827438312583766	81.38204193115234	0.6669368743896484	5.991326332092285	7.5425286293029785	2.282972812652588
homomer-2-50-nr2-run1_result_132	26	AVTANTRLTPAEFAAYLALFQEVLPLAAAGSPAARAAFEEALLAMRNHWA:AVTANTRLTPAEFAAYLALFQEVLPLAAAGSPAARAAFEEALLAMRNHWA	4.447464130451809	0.49366139772238254	62.62593078613281	0.46956750750541687	10.74711799621582	13.824851036071777	4.970434188842773
homomer-2-50-nr2-run1_result_132	27	AVTADTRLTAAEFAAHVALLAEVLPGAAAGDPSVAAAFAAALRAIANAWA:AVTADTRLTAAEFAAHVALLAEVLPGAAAGDPSVAAAFAAALRAIANAWA	4.331608386605783	0.4915646073541271	69.31243133544922	0.5835906267166138	8.385862350463867	10.71183967590332	3.6181130409240723
homomer-2-50-nr2-run1_result_132	28	AVTANTKLTKAEFDKYVALFNEVLPQAKAGSPSARAAFNESLLAIQNYWS:AVTANTKLTKAEFDKYVALFNEVLPQAKAGSPSARAAFNESLLAIQNYWS	1.424793103376805	0.8827356668471898	87.97059631347656	0.7681101560592651	4.288036823272705	5.143922328948975	1.4822113513946533
homomer-2-50-nr2-run1_result_132	29	AVTENTKLTREEFLAYVALLERVLPGALAESPAVRAEFEAALLAVRNYWS:AVTENTKLTREEFLAYVALLERVLPGALAESPAVRAEFEAALLAVRNYWS	15.641009730405026	0.1293169666662308	61.35837936401367	0.32436782121658325	15.977896690368652	23.568283081054688	16.70380401611328
homomer-2-50-nr2-run1_result_132	30	AVTATTRLTRAEFERYNALFLEVLPGALAGDPSVRAAFEDALLAMLNYWR:AVTATTRLTRAEFERYNALFLEVLPGALAGDPSVRAAFEDALLAMLNYWR	1.8707667768319205	0.8114878104322218	87.5086898803711	0.7233578562736511	4.576077461242676	6.266515731811523	2.261068820953369
homomer-2-50-nr2-run1_result_132	31	AVGPDTRLTAEEFRAYVALLERVLPLALAGSPAAAAEFAAALLAVRNHWA:AVGPDTRLTAEEFRAYVALLERVLPLALAGSPAAAAEFAAALLAVRNHWA	13.365487609436949	0.1277468465783537	64.31739807128906	0.4967460036277771	9.916312217712402	13.025590896606445	5.503030776977539
homomer-2-50-nr2-run1_result_133	0	REEILPKILAKYKDDPEKLFAKLAELAKALDENGNLKDPADREKFAKPEE:REEILPKILAKYKDDPEKLFAKLAELAKALDENGNLKDPADREKFAKPEE	1.9717176805265852	0.7985635214040298	76.51946258544922	0.5481431484222412	7.832443714141846	10.898857116699219	4.353076934814453
homomer-2-50-nr2-run1_result_133	1	VEEVLPKILEKYKDDPEKLFKKLAEFAKAVDANGNLKNPADFEKFGKPEE:VEEVLPKILEKYKDDPEKLFKKLAEFAKAVDANGNLKNPADFEKFGKPEE	2.76684926737601	0.7039881287059928	75.39283752441406	0.4871639311313629	9.705862045288086	14.746631622314453	6.715160846710205
homomer-2-50-nr2-run1_result_133	2	KEEILPKILEKYKDDPEKLFEKLAELAKALDENGKLKNPEDFEKFGKPDE:KEEILPKILEKYKDDPEKLFEKLAELAKALDENGKLKNPEDFEKFGKPDE	2.6278283790056123	0.7458460934796045	69.71283721923828	0.48439425230026245	10.20477294921875	14.143756866455078	6.041529655456543
homomer-2-50-nr2-run1_result_133	3	VAELLPALLARLADDPEALFAALAELAKALDANGKLKDPADFAKFGKPEA:VAELLPALLARLADDPEALFAALAELAKALDANGKLKDPADFAKFGKPEA	9.277674911363054	0.24620659844368298	48.92521286010742	0.31994038820266724	15.804580688476562	19.976036071777344	10.12903118133545
homomer-2-50-nr2-run1_result_133	4	IEEILPKILEKYKDDPEKLFKKLAELAKAVDENGNLKDPSDKEKFGKPDE:IEEILPKILEKYKDDPEKLFKKLAELAKAVDENGNLKDPSDKEKFGKPDE	1.342550111296803	0.9027862361787673	80.14244079589844	0.6225244402885437	6.6490349769592285	8.537086486816406	2.922520399093628
homomer-2-50-nr2-run1_result_133	5	YDEILPKILKKYKNDPKKLFEKLAEFAKALDENGKLKDPSKFEEFGNPDK:YDEILPKILKKYKNDPKKLFEKLAEFAKALDENGKLKDPSKFEEFGNPDK	5.680578096944836	0.4128190897413135	80.23580169677734	0.618391752243042	7.1085944175720215	9.388937950134277	2.961118221282959
homomer-2-50-nr2-run1_result_133	6	REEILPALLARYADDPEALWAALAALAAALDADGRLRDPADRARFAAPDA:REEILPALLARYADDPEALWAALAALAAALDADGRLRDPADRARFAAPDA	11.26938735615096	0.11934956879122958	80.42277526855469	0.3943064212799072	15.406463623046875	25.575420379638672	17.529708862304688
homomer-2-50-nr2-run1_result_133	7	RAEILPKILARYADDPEALWAKLAELAKALDENGKLKNPADRERFANPEE:RAEILPKILARYADDPEALWAKLAELAKALDENGKLKNPADRERFANPEE	9.650513040835337	0.17462373135784337	64.47956848144531	0.3544740676879883	15.143712043762207	22.908403396606445	15.757522583007812
homomer-2-50-nr2-run1_result_133	8	YKEILPKILEKYKNDPEKLFKKLAELALALDKNGKLKNPEDFKKFGEPEE:YKEILPKILEKYKNDPEKLFKKLAELALALDKNGKLKNPEDFKKFGEPEE	1.6046753686731177	0.8544349457018867	77.84138488769531	0.5585427284240723	7.844528675079346	10.612009048461914	3.8362770080566406
homomer-2-50-nr2-run1_result_133	9	AEEVLPKILEKYKDDPEKLLAKLAEFAKALDENGKLKDPSDFEKFGKPDE:AEEVLPKILEKYKDDPEKLLAKLAEFAKALDENGKLKDPSDFEKFGKPDE	1.640330611270397	0.870579361983181	77.39151000976562	0.5778579115867615	7.545871734619141	10.302056312561035	3.65396785736084
homomer-2-50-nr2-run1_result_133	10	IEEVLPKILEKYKDDPEKLFKKLAELAKALDKNGKLKDPSDFEKFGKPEE:IEEVLPKILEKYKDDPEKLFKKLAELAKALDKNGKLKDPSDFEKFGKPEE	1.6260939638663103	0.8777983714472937	75.72825622558594	0.5476509928703308	8.032801628112793	10.848672866821289	4.038629531860352
homomer-2-50-nr2-run1_result_133	11	RAELLPKLLAALADDPEALWAALAALAAALDADGRLKDPSDFERFGAPAA:RAELLPKLLAALADDPEALWAALAALAAALDADGRLKDPSDFERFGAPAA	13.787552882842228	0.20061181815348086	52.02289581298828	0.34731295704841614	14.338296890258789	18.223522186279297	9.442975044250488
homomer-2-50-nr2-run1_result_133	12	VEEILPKLLAKYKDDPKKLFEKLAELAKALDENGQLKNPADFEKFGKPDE:VEEILPKLLAKYKDDPKKLFEKLAELAKALDENGQLKNPADFEKFGKPDE	4.401710381953614	0.4689770910695978	79.51544952392578	0.6024127006530762	6.96109676361084	9.252800941467285	3.135903835296631
homomer-2-50-nr2-run1_result_133	13	IEEVYPKILKKYKDDPEKLFKKLAEFAKAVDENGKLKNPADFEKFGKPDE:IEEVYPKILKKYKDDPEKLFKKLAEFAKAVDENGKLKNPADFEKFGKPDE	1.6405843094601713	0.8705701139979288	78.42256927490234	0.5942128300666809	7.387287139892578	9.911497116088867	3.263763666152954
homomer-2-50-nr2-run1_result_133	14	RKEILPKILEKYKDDPEKLFEKLAELAKALNENGELKDPSDFEKFGNPDE:RKEILPKILEKYKDDPEKLFEKLAELAKALNENGELKDPSDFEKFGNPDE	2.084372879972144	0.7830632848019229	75.15398406982422	0.5318396091461182	8.35705280303955	11.683439254760742	4.769351005554199
homomer-2-50-nr2-run1_result_133	15	LAEVLPALLARLRDDPAALFAALAALAAALDAAGALKDPADRARFAAPDA:LAEVLPALLARLRDDPAALFAALAALAAALDAAGALKDPADRARFAAPDA	13.401366035690847	0.18259551491814185	67.31627655029297	0.5270764827728271	8.762563705444336	10.55463695526123	3.949697494506836
homomer-2-50-nr2-run1_result_133	16	REEVLPKILEKYKDDPEKLFEKLAELAKALNENGELKDPSDFEKFGNPDE:REEVLPKILEKYKDDPEKLFEKLAELAKALNENGELKDPSDFEKFGNPDE	2.7531498643377326	0.6922407979048737	73.46288299560547	0.5394293069839478	8.489496231079102	11.611184120178223	4.709364414215088
homomer-2-50-nr2-run1_result_133	17	MEEILPKILEKYKDDPKKLFEKLAELAKALDENGNLKDPADFEKFGNPDE:MEEILPKILEKYKDDPKKLFEKLAELAKALDENGNLKDPADFEKFGNPDE	2.5958894845364306	0.6918903625608531	82.15953063964844	0.6020429134368896	6.527528285980225	9.120964050292969	3.5252323150634766
homomer-2-50-nr2-run1_result_133	18	IEEVLPKILKKYKNDPEKLFKKLAELAKELDENGKFKDPSKIKEFAEPKE:IEEVLPKILKKYKNDPEKLFKKLAELAKELDENGKFKDPSKIKEFAEPKE	1.840440253187146	0.830218745848279	71.71356201171875	0.5184236764907837	8.782283782958984	11.404891967773438	3.745033025741577
homomer-2-50-nr2-run1_result_133	19	MEEILPKLLAKYKDDPEKLWKALAELAKALDENGKLKDPADFEKFGNPEE:MEEILPKLLAKYKDDPEKLWKALAELAKALDENGKLKDPADFEKFGNPEE	3.5630641382058084	0.5906697984349405	81.94937133789062	0.6618376970291138	5.987411975860596	7.465516090393066	2.6418356895446777
homomer-2-50-nr2-run1_result_133	20	VAEVLPKLLAAYKDDPEALWAALAALAKAVDANGQLKDPADFEKFGNPAE:VAEVLPKLLAAYKDDPEALWAALAALAKAVDANGQLKDPADFEKFGNPAE	10.140043877379	0.21259763497353093	82.69380950927734	0.6566553115844727	5.360558032989502	6.731698989868164	2.7182137966156006
homomer-2-50-nr2-run1_result_133	21	VAEVLPALLARLADDPAALWAALAALAAALDADGRLKDPADAARFANPAA:VAEVLPALLARLADDPAALWAALAALAAALDADGRLKDPADAARFANPAA	14.151267208364562	0.172068664381864	60.196083068847656	0.40751421451568604	12.846273422241211	17.516950607299805	9.862497329711914
homomer-2-50-nr2-run1_result_133	22	RADILPRILAAYRDDPEALWAKLAELAAALDANGQLKDPADAARFGAPDA:RADILPRILAAYRDDPEALWAKLAELAAALDANGQLKDPADAARFGAPDA	11.890413261106517	0.1360006655077149	70.05316925048828	0.37289831042289734	15.415449142456055	24.037273406982422	16.866300582885742
homomer-2-50-nr2-run1_result_133	23	LDAILPKLLAAYKDDPKALAAALAALAKALDADGKLKDPADFAKFGNPAA:LDAILPKLLAAYKDDPKALAAALAALAKALDADGKLKDPADFAKFGNPAA	4.478163232343225	0.45504137182007454	75.47081756591797	0.6070937514305115	6.690098285675049	8.276461601257324	2.566956043243408
homomer-2-50-nr2-run1_result_133	24	RAEVLPRLLAALADDPEALWEALAELAAALDEAGRLKDPADRARFAAPDA:RAEVLPRLLAALADDPEALWEALAELAAALDEAGRLKDPADRARFAAPDA	10.979972740354828	0.1921508580995819	65.40184020996094	0.5068610906600952	9.812342643737793	12.504572868347168	4.717308044433594
homomer-2-50-nr2-run1_result_133	25	VEEVLPRLLARYRDDPAALWAALAALAAAVDENGELKDPADFERFGRPDA:VEEVLPRLLARYRDDPAALWAALAALAAAVDENGELKDPADFERFGRPDA	2.890162305971821	0.670822387841395	76.05824279785156	0.5212040543556213	9.111828804016113	13.69432544708252	6.009085655212402
homomer-2-50-nr2-run1_result_133	26	IEKILPKILKKYKDDPEALWKKLAELAKAVDENGKLKNPEDFDKFGNPDE:IEKILPKILKKYKDDPEALWKKLAELAKAVDENGKLKNPEDFDKFGNPDE	1.1747902335495797	0.9149616118069183	82.6390609741211	0.6379868388175964	5.929417610168457	7.6502909660339355	2.7599716186523438
homomer-2-50-nr2-run1_result_133	27	VEEVLPRVLERYRDDPAAMFAKLAEMAAALDENGEFKDPADRERFGNPEE:VEEVLPRVLERYRDDPAAMFAKLAEMAAALDENGEFKDPADRERFGNPEE	2.992303529236107	0.6526841877150167	80.66793060302734	0.5771399736404419	7.730416774749756	11.640132904052734	4.731921672821045
homomer-2-50-nr2-run1_result_133	28	MEEILPKILEKYKDDPEKLFKKLSELAKALDENGKLKNPEDFEKFGKPEE:MEEILPKILEKYKDDPEKLFKKLSELAKALDENGKLKNPEDFEKFGKPEE	1.8303556123955191	0.8342326484499754	74.31819915771484	0.5247336626052856	8.587485313415527	11.766295433044434	5.033286094665527
homomer-2-50-nr2-run1_result_133	29	VAEILPKLLAAYADDPAALFAALAALAAALDADGKLKDPSDFAKFGAPAA:VAEILPKLLAAYADDPAALFAALAALAAALDADGKLKDPSDFAKFGAPAA	10.698444589504039	0.182137693053926	77.267822265625	0.6128206849098206	6.793123245239258	8.611224174499512	2.9498090744018555
homomer-2-50-nr2-run1_result_133	30	IEEILPKILEKYKDDPEKLFKKLAELAKALDENGQLKDPADFEKFGKPDE:IEEILPKILEKYKDDPEKLFKKLAELAKALDENGQLKDPADFEKFGKPDE	2.018165681295868	0.8032494571216173	76.54668426513672	0.5555614829063416	7.836162090301514	10.807413101196289	4.5336480140686035
homomer-2-50-nr2-run1_result_133	31	VEEILPKILEKYKDDPKKLFEKLAELAKALDENGKLKDPADFEKFGKPDK:VEEILPKILEKYKDDPKKLFEKLAELAKALDENGKLKDPADFEKFGKPDK	1.828990054800873	0.8612923690205478	75.9393539428711	0.5430724620819092	8.170400619506836	11.286872863769531	4.255829811096191
homomer-2-50-nr2-run1_result_134	0	VKELAEILSMLPDVEVIETPDDPNAVLFKYKGKLYKLSIENGEFKLEEIP:VKELAEILSMLPDVEVIETPDDPNAVLFKYKGKLYKLSIENGEFKLEEIP	1.3363916228877681	0.9052272435196429	82.30885314941406	0.629022479057312	6.183363914489746	8.123220443725586	2.097878932952881
homomer-2-50-nr2-run1_result_134	1	VSELAEILSMLPDVKVIETPDDPNAVLFEYKGKLYKLSIENGKLRLEEIP:VSELAEILSMLPDVKVIETPDDPNAVLFEYKGKLYKLSIENGKLRLEEIP	1.3835681020483874	0.9001148713808176	80.45121002197266	0.6054507493972778	6.880207538604736	9.262935638427734	2.286250591278076
homomer-2-50-nr2-run1_result_134	2	VAELAKILSMLPNVKVIETPDDPNAVLFEYNGKLYRLWIENGELKLEEIP:VAELAKILSMLPNVKVIETPDDPNAVLFEYNGKLYRLWIENGELKLEEIP	4.484714118528348	0.46228985871615114	82.29231262207031	0.4499227702617645	12.308021545410156	20.377275466918945	11.022536277770996
homomer-2-50-nr2-run1_result_134	3	VAEIAEILSMLPDVEVIISDDDPNAVYFRYKGKLYKLSIENGKLKVEEIP:VAEIAEILSMLPDVEVIISDDDPNAVYFRYKGKLYKLSIENGKLKVEEIP	1.4614999975604845	0.8806091899130334	80.72743225097656	0.5386698246002197	8.592751502990723	13.067656517028809	4.411596298217773
homomer-2-50-nr2-run1_result_134	4	VEEFAEILSKLPNVKVIKTPEDPNAVLFEYNGKLYKLSIENGEIKVEEIP:VEEFAEILSKLPNVKVIKTPEDPNAVLFEYNGKLYKLSIENGEIKVEEIP	1.2721750274854116	0.9141408005724696	82.68879699707031	0.6406720876693726	5.972248554229736	7.702116012573242	2.136427640914917
homomer-2-50-nr2-run1_result_134	5	VSKFAEILSKLPNVKVIETDDDPNAVYIEYNGKLYKISIENGKIKVEEIP:VSKFAEILSKLPNVKVIETDDDPNAVYIEYNGKLYKISIENGKIKVEEIP	1.1690935233244673	0.9204091764522953	80.94786071777344	0.6202675700187683	6.5681328773498535	8.774422645568848	2.9101128578186035
homomer-2-50-nr2-run1_result_134	6	VSKYAEILSMLPDVKVIITDDDPNAVYFEYKGKLYKLSIENGKLKLEEIK:VSKYAEILSMLPDVKVIITDDDPNAVYFEYKGKLYKLSIENGKLKLEEIK	1.0537609710177775	0.9373284388105546	85.72636413574219	0.7018210887908936	5.157113552093506	6.475323677062988	1.7468112707138062
homomer-2-50-nr2-run1_result_134	7	VEKYAEILSMLPDVKVIKTDDDPNAIYFEYKGKLYKLSIEDGKFKLEEIK:VEKYAEILSMLPDVKVIKTDDDPNAIYFEYKGKLYKLSIEDGKFKLEEIK	1.1485538703927476	0.9281371086261775	86.52362823486328	0.7134801149368286	4.985568046569824	6.151596546173096	1.711447834968567
homomer-2-50-nr2-run1_result_134	8	VSSLAVILSMLPNVKVIETPDDPNAVYFEYNGKLYKLSIENGKYKLEEIP:VSSLAVILSMLPNVKVIETPDDPNAVYFEYNGKLYKLSIENGKYKLEEIP	1.2382328463717782	0.9157999805514098	81.19023895263672	0.6536719799041748	6.338021755218506	8.114119529724121	1.7868552207946777
homomer-2-50-nr2-run1_result_134	9	VAELAELLALLPGVRVLRTPDDPDAVLFELDGRLYRLSVEDGRLRLEELP:VAELAELLALLPGVRVLRTPDDPDAVLFELDGRLYRLSVEDGRLRLEELP	1.3404677648429186	0.9031129725797653	82.54875183105469	0.6509501934051514	6.151854515075684	8.093355178833008	2.007755994796753
homomer-2-50-nr2-run1_result_134	10	VEKYAEILSMIPDVEVIITDDDPNAVLFRYKGKLYKLSIENGKLKMEEIE:VEKYAEILSMIPDVEVIITDDDPNAVLFRYKGKLYKLSIENGKLKMEEIE	1.1133546013086681	0.931167507036971	86.46275329589844	0.7253451943397522	4.991849422454834	6.233151912689209	1.6324729919433594
homomer-2-50-nr2-run1_result_134	11	VAEYAEILSMLPDVKVIITEDDPNAVYFEYKGKLYKISIENGKLKVEEVP:VAEYAEILSMLPDVKVIITEDDPNAVYFEYKGKLYKISIENGKLKVEEVP	1.0578104120267886	0.9326761345808154	81.80681610107422	0.620384931564331	6.139068603515625	8.102527618408203	2.6019787788391113
homomer-2-50-nr2-run1_result_134	12	VAKFAEILSMLPNVEVIITPDDPNAVLFKYNGKLYKISIENGKFTVEEIP:VAKFAEILSMLPNVEVIITPDDPNAVLFKYNGKLYKISIENGKFTVEEIP	1.152422681271315	0.9208184607481413	81.03205871582031	0.6249618530273438	6.320578098297119	8.351082801818848	2.1987478733062744
homomer-2-50-nr2-run1_result_134	13	VSEYAKILSMIPNVKVIETDDDPNAVYFEYNGKLYKLSIENGELKVEEVP:VSEYAKILSMIPNVKVIETDDDPNAVYFEYNGKLYKLSIENGELKVEEVP	1.0058757301866799	0.9388128378258134	82.75244140625	0.6389901041984558	6.2960662841796875	8.561722755432129	2.619277000427246
homomer-2-50-nr2-run1_result_134	14	VAKYAEILSMLPDVEVIETDDDPNAVLFKYKGKLYKLSIEDGKFKLEEIK:VAKYAEILSMLPDVEVIETDDDPNAVLFKYKGKLYKLSIEDGKFKLEEIK	1.2964277365450818	0.9113541576375241	83.53189086914062	0.6628831028938293	5.703826427459717	7.068737030029297	1.9148783683776855
homomer-2-50-nr2-run1_result_134	15	VAEQAELLAALPGVEVIRTPDDPDAVLFRLDGRLYRVSVEGGRLTVEEVP:VAEQAELLAALPGVEVIRTPDDPDAVLFRLDGRLYRVSVEGGRLTVEEVP	1.3886538939226385	0.8908701540974655	83.8359146118164	0.6646501421928406	5.727789878845215	7.313822269439697	2.174713611602783
homomer-2-50-nr2-run1_result_134	16	VAELAEILSMLPDVKVIKTPDNPNAVLFEYKGKKYLLSIENGKYILKEIP:VAELAEILSMLPDVKVIKTPDNPNAVLFEYKGKKYLLSIENGKYILKEIP	1.4304525828162031	0.8973557547348331	83.00119018554688	0.6419301629066467	5.868415355682373	7.64408016204834	2.0724005699157715
homomer-2-50-nr2-run1_result_134	17	VEEFAKILSLLPNVKVIVTPDDPNAVLFEYNGKLYRVSIEDGEIKVEEIP:VEEFAKILSLLPNVKVIVTPDDPNAVLFEYNGKLYRVSIEDGEIKVEEIP	2.2445989883938973	0.7569392069943	77.16619110107422	0.4816119968891144	10.215462684631348	15.959465026855469	7.2227864265441895
homomer-2-50-nr2-run1_result_134	18	VAKFAEILSLLPNVKVIITPDNPNAVLFEYNGKLYKLSIKDGKITLEEIP:VAKFAEILSLLPNVKVIITPDNPNAVLFEYNGKLYKLSIKDGKITLEEIP	1.2626386214156942	0.9122467320501186	82.39993286132812	0.6647060513496399	5.8256731033325195	7.2886128425598145	1.9252002239227295
homomer-2-50-nr2-run1_result_134	19	VAELAEILSMLPDVKVIITPDDPNAVLFEYKGKLYKLSIENGKFKLEEIP:VAELAEILSMLPDVKVIITPDDPNAVLFEYKGKLYKLSIENGKFKLEEIP	1.2456518727520105	0.913601382091312	83.05996704101562	0.6487181186676025	5.822272300720215	7.535770893096924	2.0233187675476074
homomer-2-50-nr2-run1_result_134	20	VAKEAYILSMLPNVKVIITEDDPNAVYFEYNGKLYRLWKENGKYKVEEVE:VAKEAYILSMLPNVKVIITEDDPNAVYFEYNGKLYRLWKENGKYKVEEVE	1.140773303768715	0.924672711604474	86.24720764160156	0.6444581747055054	6.243557929992676	9.098091125488281	2.558485507965088
homomer-2-50-nr2-run1_result_134	21	ISKFAEILSMLENVEVIITEDDKNAVYIKYNGKLYKISIEDGKIKVEEIE:ISKFAEILSMLENVEVIITEDDKNAVYIKYNGKLYKISIEDGKIKVEEIE	5.02007781735498	0.41879123923071676	74.72295379638672	0.5326850414276123	8.955411911010742	13.059881210327148	4.911298751831055
homomer-2-50-nr2-run1_result_134	22	VEELAEILSMIPNVKVIKTDDDPNAVLFEYNGKLYKLSIENGKFKLEEIP:VEELAEILSMIPNVKVIKTDDDPNAVLFEYNGKLYKLSIENGKFKLEEIP	5.052481446425703	0.4132002255720837	78.95441436767578	0.5018053650856018	10.153271675109863	15.944372177124023	7.6901350021362305
homomer-2-50-nr2-run1_result_134	23	VEELAEILSMLPNVKVIRTDEDPNAVLFEYNGKLYKVSVENGKFKVEEVP:VEELAEILSMLPNVKVIRTDEDPNAVLFEYNGKLYKVSVENGKFKVEEVP	1.568261793783751	0.8774868961351727	80.66258239746094	0.5759084224700928	7.394973278045654	10.582921028137207	2.44014835357666
homomer-2-50-nr2-run1_result_134	24	VAEFAEILSMLPGVEVIVTPEDPNAVLFRYNGKLYRLSVEDGKLVLEEVP:VAEFAEILSMLPGVEVIVTPEDPNAVLFRYNGKLYRLSVEDGKLVLEEVP	1.637650658028365	0.8527379475654864	82.70217895507812	0.6431381702423096	5.911810874938965	7.710590362548828	1.8519036769866943
homomer-2-50-nr2-run1_result_134	25	VEKFAEILSMIPDVKVIKTPDDPNAVLFEYKGKLYKLSIENGKFKVEEIP:VEKFAEILSMIPDVKVIKTPDDPNAVLFEYKGKLYKLSIENGKFKVEEIP	1.3158373774546426	0.9100395430964321	82.81118774414062	0.6398627758026123	6.064331531524658	8.025566101074219	2.4193201065063477
homomer-2-50-nr2-run1_result_134	26	VAEFAEILAMLPDVRVIRTPDDPDAVLFEYRGRRYLLSVEDGRWQLRELP:VAEFAEILAMLPDVRVIRTPDDPDAVLFEYRGRRYLLSVEDGRWQLRELP	1.379456312420019	0.9017182954590046	86.57757568359375	0.7008036971092224	4.834169387817383	6.061688423156738	1.7263838052749634
homomer-2-50-nr2-run1_result_134	27	VAKLAEILSMLPGVKVIETPDDPNAVLFEYLGKLYRLSIENGEFKMEEIP:VAKLAEILSMLPGVKVIETPDDPNAVLFEYLGKLYRLSIENGEFKMEEIP	1.3027789883698395	0.9110369070497072	85.43671417236328	0.6912359595298767	5.177876949310303	6.551762580871582	1.7675353288650513
homomer-2-50-nr2-run1_result_134	28	VKEYAEILSMIPNVEVIETEDDPNAVLFKYNGKLYRLSVEDGKLKMEEVP:VKEYAEILSMIPNVEVIETEDDPNAVLFKYNGKLYRLSVEDGKLKMEEVP	1.0565831973446282	0.933685769495247	83.15165710449219	0.6419589519500732	5.976329326629639	7.816642761230469	2.5909790992736816
homomer-2-50-nr2-run1_result_134	29	VEEYAEILAMLPNVKVIKTEDDPNAVLFEYNGKLYKLSIENGKYKVEEIP:VEEYAEILAMLPNVKVIKTEDDPNAVLFEYNGKLYKLSIENGKYKVEEIP	1.2137717756872852	0.9165033926166248	84.83734130859375	0.6777705550193787	5.357630729675293	6.708684921264648	1.7598810195922852
homomer-2-50-nr2-run1_result_134	30	VSKYAEILSMLPDVEVIETDEDPNAVLFKYKGKLYKISIEDGKFVVEEIP:VSKYAEILSMLPDVEVIETDEDPNAVLFKYKGKLYKISIEDGKFVVEEIP	1.1539338112936113	0.9244634427032749	79.68225860595703	0.5696513652801514	7.545182704925537	10.582942962646484	3.093989372253418
homomer-2-50-nr2-run1_result_134	31	VSKLAEILSMLPGVEVIETPDDPNAVLFRLNGKLYRISIEDGKLKVEEIP:VSKLAEILSMLPGVEVIETPDDPNAVLFRLNGKLYRISIEDGKLKVEEIP	1.2791769101363752	0.9038738869433008	83.61052703857422	0.6394720077514648	5.93398904800415	7.707592487335205	1.9639861583709717
homomer-2-50-nr2-run1_result_135	0	VKLDVADPLAFFTQLAELGPELRDLREAVALYTAGRAAAAGDPDHLYELP:VKLDVADPLAFFTQLAELGPELRDLREAVALYTAGRAAAAGDPDHLYELP	1.282163223564814	0.9118300518872702	87.41844177246094	0.7730165719985962	4.752255916595459	5.905412197113037	1.3359426259994507
homomer-2-50-nr2-run1_result_135	1	VKLDVKDPLKFFNQLAELGPELSDLREAVALYNEGKAAAAGDPDGLYELP:VKLDVKDPLKFFNQLAELGPELSDLREAVALYNEGKAAAAGDPDGLYELP	1.0589269437971032	0.9339011423887175	89.29806518554688	0.7695972919464111	4.311176300048828	5.359683036804199	1.3678722381591797
homomer-2-50-nr2-run1_result_135	2	VKMDVKDPLKFFEQMAELGKDLNDLREVVALYEKGKAAAAGDPNGLYELP:VKMDVKDPLKFFEQMAELGKDLNDLREVVALYEKGKAAAAGDPNGLYELP	1.1624233954642098	0.9353121273052888	84.24456787109375	0.7211544513702393	5.495408535003662	6.831482410430908	1.6263482570648193
homomer-2-50-nr2-run1_result_135	3	VLLDVRDPERFFEALAELGDDLLDLREAVALLEEGKAAAAGDPDGLYELP:VLLDVRDPERFFEALAELGDDLLDLREAVALLEEGKAAAAGDPDGLYELP	1.2836465021255938	0.9123610071326125	87.01771545410156	0.772276759147644	4.830008506774902	5.899216175079346	1.4490482807159424
homomer-2-50-nr2-run1_result_135	4	VRLEVGDPLAALRALAELGPELRDLREAVALLERGRAAAAGDPDRLYELP:VRLEVGDPLAALRALAELGPELRDLREAVALLERGRAAAAGDPDRLYELP	1.8690978561460618	0.8710904152584246	76.03746795654297	0.642092227935791	6.98002815246582	8.613714218139648	1.982407569885254
homomer-2-50-nr2-run1_result_135	5	VLLDVRDPEAFFKQLAELGPELNSLQEAVALYKEGKAAAAGNPNGLYELP:VLLDVRDPEAFFKQLAELGPELNSLQEAVALYKEGKAAAAGNPNGLYELP	1.2296656426735482	0.9115991700834656	87.01790618896484	0.7781997919082642	4.940650463104248	5.958366394042969	1.3464465141296387
homomer-2-50-nr2-run1_result_135	6	VLLDVADPLAFFEALAALGPNLRDLREAVALYERGRAAAAGRPDHLYELP:VLLDVADPLAFFEALAALGPNLRDLREAVALYERGRAAAAGRPDHLYELP	1.1313395300814786	0.9282767371406488	83.86802673339844	0.749447226524353	5.599939346313477	6.854801177978516	1.417769193649292
homomer-2-50-nr2-run1_result_135	7	VRLQVGDPLAALAQLAALGPELRDLREALALLERGRAAAAGDPERLYELP:VRLQVGDPLAALAQLAALGPELRDLREALALLERGRAAAAGDPERLYELP	1.547093302426343	0.8975554544828888	78.76338958740234	0.640211284160614	6.6144185066223145	8.386068344116211	2.516213893890381
homomer-2-50-nr2-run1_result_135	8	KKVDVSDPEKYFKEMAELGDEFNDIKEVVALYKKGKAAAAGDPDKKYELP:KKVDVSDPEKYFKEMAELGDEFNDIKEVVALYKKGKAAAAGDPDKKYELP	1.3928936058956687	0.8999447036510132	89.70230865478516	0.7688093185424805	4.232446193695068	5.224724292755127	1.3863825798034668
homomer-2-50-nr2-run1_result_135	9	VKLDVGDPLKFFEQLAELSDKFNSLKEAVKLYEEGRKAAEGNPDKLYELP:VKLDVGDPLKFFEQLAELSDKFNSLKEAVKLYEEGRKAAEGNPDKLYELP	1.4746957561539793	0.8961531661365549	82.6170883178711	0.7050677537918091	6.148148059844971	7.563308238983154	1.7136390209197998
homomer-2-50-nr2-run1_result_135	10	MKVDVRDPLRFFLTLAEAGDDLLDIREAVALYLEGKAAAAGDPDGLYELP:MKVDVRDPLRFFLTLAEAGDDLLDIREAVALYLEGKAAAAGDPDGLYELP	1.4537090512964144	0.8867189005473131	89.13456726074219	0.7868308424949646	4.3229851722717285	5.218303203582764	1.163449764251709
homomer-2-50-nr2-run1_result_135	11	RLLDVGDPLAALEALAAAGPELLDLREAVALLERGRAAAAGDPRRLYELP:RLLDVGDPLAALEALAAAGPELLDLREAVALLERGRAAAAGDPRRLYELP	2.5790540831566853	0.7677944188174544	50.663509368896484	0.322460412979126	15.819393157958984	20.109272003173828	9.855469703674316
homomer-2-50-nr2-run1_result_135	12	RLLDVRDPALFFEQLAAAGPELLDLREAVALYEEGRAAAAGDPRGLYELP:RLLDVRDPALFFEQLAAAGPELLDLREAVALYEEGRAAAAGDPRGLYELP	0.9329225321520281	0.9461536502125315	89.1705551147461	0.8061925768852234	4.421797752380371	5.2824625968933105	1.1097357273101807
homomer-2-50-nr2-run1_result_135	13	RLLEVGDPAAFFAALAAAGPELTDLREAVALYAEGRAAAAGDPRRLYELP:RLLEVGDPAAFFAALAAAGPELTDLREAVALYAEGRAAAAGDPRRLYELP	1.4226175650180777	0.9000149505967855	78.01570892333984	0.7237343788146973	7.0885396003723145	8.693129539489746	1.3998372554779053
homomer-2-50-nr2-run1_result_135	14	VRLQVGDPLAAFEALAELGPDLTDLREAVALLEAGRAAAAGDPEQLYELP:VRLQVGDPLAAFEALAELGPDLTDLREAVALLEAGRAAAAGDPEQLYELP	1.696358312083869	0.8962997036259317	80.53295135498047	0.6762259006500244	6.149731636047363	7.6624064445495605	1.7465670108795166
homomer-2-50-nr2-run1_result_135	15	VKLQVGDPLAFFQQLAELGDEFDSIREAVALYQEGRAAAAGDPDQLYELP:VKLQVGDPLAFFQQLAELGDEFDSIREAVALYQEGRAAAAGDPDQLYELP	1.665184999286341	0.8745904349636855	89.28482055664062	0.7836459279060364	4.296749114990234	5.2816081047058105	1.3151090145111084
homomer-2-50-nr2-run1_result_135	16	VKMDVRDPLKFFEQLAELGPEFKDIREAVALYEEGKAAAAGDPNGLYELP:VKMDVRDPLKFFEQLAELGPEFKDIREAVALYEEGKAAAAGDPNGLYELP	1.109594402197442	0.9302419010607115	90.33708953857422	0.7824047803878784	4.047861576080322	5.003530502319336	1.334420919418335
homomer-2-50-nr2-run1_result_135	17	RLLDVRDPLAFFTALAELGPELSDLREAVALYTRGRAAAAGDPRGLYELP:RLLDVRDPLAFFTALAELGPELSDLREAVALYTRGRAAAAGDPRGLYELP	1.0271903852132986	0.9383473582698203	91.70947265625	0.8123899102210999	3.690824508666992	4.488096237182617	1.17072594165802
homomer-2-50-nr2-run1_result_135	18	PLLDVADPRAAFAALAAAGPDLASLREAVALLEAGAAAAAGDPRRLYPLP:PLLDVADPRAAFAALAAAGPDLASLREAVALLEAGAAAAAGDPRRLYPLP	11.338856262553058	0.15912840551493962	59.228904724121094	0.4814494550228119	12.67171573638916	15.607925415039062	3.4413304328918457
homomer-2-50-nr2-run1_result_135	19	VKLQVGDPFVFFTQLAELGADLTDLREAVALYTEGRAAAAGDPDKLYELP:VKLQVGDPFVFFTQLAELGADLTDLREAVALYTEGRAAAAGDPDKLYELP	1.6741643725285944	0.8811445717659789	85.83821868896484	0.7744483947753906	4.941506385803223	5.984198570251465	1.4651492834091187
homomer-2-50-nr2-run1_result_135	20	VLLDVGDPLAALEALAALGPDLTSLQEAVALLEAGRAAAAGDPDRLYELP:VLLDVGDPLAALEALAALGPDLTSLQEAVALLEAGRAAAAGDPDRLYELP	1.6679708537158875	0.8786444291447327	73.10319519042969	0.5928268432617188	7.690185070037842	9.685781478881836	2.590294599533081
homomer-2-50-nr2-run1_result_135	21	VLMEVGDPLLFFEQLAELGENFNSIREAVKLYEEGRAAAAGNPDKKYELP:VLMEVGDPLLFFEQLAELGENFNSIREAVKLYEEGRAAAAGNPDKKYELP	1.5846796912884862	0.8825591303616598	83.2308578491211	0.7438734769821167	5.787842273712158	7.015742301940918	1.3815739154815674
homomer-2-50-nr2-run1_result_135	22	RLLDVRDPLAFFLALAAAGPDLRDLREAVALYLEGRAAAAGDPAGLYELP:RLLDVRDPLAFFLALAAAGPDLRDLREAVALYLEGRAAAAGDPAGLYELP	1.1010305884516085	0.9255569495594375	88.82231903076172	0.8023463487625122	4.430592060089111	5.265754222869873	1.1532375812530518
homomer-2-50-nr2-run1_result_135	23	VRLDVRDPRAAFEALAALGPELLDLREAVALLEAGQAAAAGDPDGLYELP:VRLDVRDPRAAFEALAALGPELLDLREAVALLEAGQAAAAGDPDGLYELP	1.9539570206278905	0.8194908608800172	81.31959533691406	0.621552586555481	6.3345136642456055	8.755125045776367	2.8684544563293457
homomer-2-50-nr2-run1_result_135	24	VRLDVRDPLAFFRQLAELGPELLDLREAVALLLAGRAAAAGDPDGLYELP:VRLDVRDPLAFFRQLAELGPELLDLREAVALLLAGRAAAAGDPDGLYELP	1.2146223159979774	0.9265222799872326	90.69305419921875	0.8077907562255859	3.9940123558044434	4.873582363128662	1.2487123012542725
homomer-2-50-nr2-run1_result_135	25	VWLDVRDPRRFFEALAALGPELRDLREAVALYEAGAAAAAGRPDGLYLLP:VWLDVRDPRRFFEALAALGPELRDLREAVALYEAGAAAAAGRPDGLYLLP	0.858606056994946	0.9534867557230814	89.3818130493164	0.7991883754730225	4.189190864562988	5.105929851531982	1.222315788269043
homomer-2-50-nr2-run1_result_135	26	VKLQVGDPLAFFEALAELGPELSDIREAVALYEEGKAAAAGDPEQLYELP:VKLQVGDPLAFFEALAELGPELSDIREAVALYEEGKAAAAGDPEQLYELP	1.5954174022316645	0.8896395718618453	88.11599731445312	0.7637417316436768	4.616194248199463	5.6865129470825195	1.402170181274414
homomer-2-50-nr2-run1_result_135	27	VLLDVRDPEAFFTALAELGPDLSDIREAVALYTEGKAAAAGDPDGKYELP:VLLDVRDPEAFFTALAELGPDLSDIREAVALYTEGKAAAAGDPDGKYELP	1.0986663335749296	0.926181001657265	87.534423828125	0.7888259887695312	4.673251152038574	5.638315677642822	1.2662558555603027
homomer-2-50-nr2-run1_result_135	28	MKVDVGDPLVFFLQLAEAGPNLNDIREAVALYLEGKAAAAGDPDKLYLLP:MKVDVGDPLVFFLQLAEAGPNLNDIREAVALYLEGKAAAAGDPDKLYLLP	4.32496290058326	0.5168796694324572	47.79096221923828	0.31403982639312744	15.431285858154297	19.20450782775879	9.894254684448242
homomer-2-50-nr2-run1_result_135	29	RLLDVRDPRRFFEALAEAGPELRDLREAVALLEAGRAAAAGDPAGLYEWP:RLLDVRDPRRFFEALAEAGPELRDLREAVALLEAGRAAAAGDPAGLYEWP	1.1870652398767942	0.9209707258337261	86.02326202392578	0.7628591656684875	5.189103603363037	6.592743873596191	1.598657250404358
homomer-2-50-nr2-run1_result_135	30	VKLDVRDPLVAFEQLAALGDDLTDIREAVALWEEGRAAAAGDPDGLYELP:VKLDVRDPLVAFEQLAALGDDLTDIREAVALWEEGRAAAAGDPDGLYELP	1.3087606127758031	0.9008531716020296	86.85135650634766	0.7496564388275146	4.947764873504639	6.075386047363281	1.4664926528930664
homomer-2-50-nr2-run1_result_135	31	VLLEVGDPAAFFAQLAALGPDLTDLRRAVALYEEGRAAAAGRPDRLYELP:VLLEVGDPAAFFAQLAALGPDLTDLRRAVALYEEGRAAAAGRPDRLYELP	9.97809350541991	0.19082346843332298	72.34220123291016	0.5523676872253418	9.046751022338867	12.660304069519043	3.7263107299804688
homomer-2-50-nr2-run1_result_136	0	SPEARAAALERMTARMEALLAAAADPEAFAALLARMPALMEPLEAAAAAA:SPEARAAALERMTARMEALLAAAADPEAFAALLARMPALMEPLEAAAAAA	2.4751336929101826	0.7423071580446614	68.5662841796875	0.5268053412437439	7.874642848968506	9.508086204528809	3.762600898742676
homomer-2-50-nr2-run1_result_136	1	DPAAAAAFLASMTAFMEELLAATADPAARAALIAAMPALMEPLVAAAKAA:DPAAAAAFLASMTAFMEELLAATADPAARAALIAAMPALMEPLVAAAKAA	9.262257206044499	0.3475226364404008	75.47040557861328	0.4291139245033264	11.181340217590332	18.236726760864258	10.776524543762207
homomer-2-50-nr2-run1_result_136	2	SPALDEAALAALRARLRALLAAAADPAAREALIAALPALLAPLEAAAAAA:SPALDEAALAALRARLRALLAAAADPAAREALIAALPALLAPLEAAAAAA	1.598887920006655	0.8698251864014181	71.74361419677734	0.5739515423774719	7.165413856506348	8.331445693969727	3.212761878967285
homomer-2-50-nr2-run1_result_136	3	APALAAAARAAMTAAMAALFAAAADPAAQAALVARMPELMAPLRAAAAAA:APALAAAARAAMTAAMAALFAAAADPAAQAALVARMPELMAPLRAAAAAA	17.653480825909732	0.10384675765904067	65.78419494628906	0.32434141635894775	15.300850868225098	22.331090927124023	12.132095336914062
homomer-2-50-nr2-run1_result_136	4	TPAARAAALAALAARLEALFAAAADPAARAALIAALPALLAPLEAAAAAA:TPAARAAALAALAARLEALFAAAADPAARAALIAALPALLAPLEAAAAAA	2.822148548259488	0.6939117887064417	74.0526123046875	0.6066913604736328	6.227835655212402	7.30305814743042	2.9405553340911865
homomer-2-50-nr2-run1_result_136	5	SDAARAAFLAALRAELEALLAATADPAARAALIAALPALLAPLRAAAAAA:SDAARAAFLAALRAELEALLAATADPAARAALIAALPALLAPLRAAAAAA	1.8681792693684074	0.826938259271104	76.65209197998047	0.6090636253356934	5.909860134124756	6.930856704711914	2.6593689918518066
homomer-2-50-nr2-run1_result_136	6	SPEADRAMLEKMRAFMEELLEAASDPEARAALHARMPELMAPLVAAAEAA:SPEADRAMLEKMRAFMEELLEAASDPEARAALHARMPELMAPLVAAAEAA	9.751721599758396	0.2999871083680467	69.56721496582031	0.39910852909088135	12.757451057434082	19.456296920776367	8.118776321411133
homomer-2-50-nr2-run1_result_136	7	APAARAAARAALAAAMDALFAAAADPAARAALIAAMPALMAPLEAAAAAA:APAARAAARAALAAAMDALFAAAADPAARAALIAAMPALMAPLEAAAAAA	17.463297651745336	0.1037787257745031	67.26752471923828	0.34957772493362427	14.254114151000977	21.632266998291016	14.228813171386719
homomer-2-50-nr2-run1_result_136	8	APEDAEAFLAAMEARLRELLAATADPEARAALIAAMPALMAPLVAAAAAA:APEDAEAFLAAMEARLRELLAATADPEARAALIAAMPALMAPLVAAAAAA	1.3743814420095575	0.8993219960268753	77.69789123535156	0.6651115417480469	5.952981472015381	6.969072341918945	2.263150215148926
homomer-2-50-nr2-run1_result_136	9	SPAEREAFLAATEARLRALAAEAADPEAFAALIAAMPALWEPLRAALAAA:SPAEREAFLAATEARLRALAAEAADPEAFAALIAAMPALWEPLRAALAAA	1.2817221419274767	0.8970994693611076	88.63665771484375	0.7655994296073914	3.5376577377319336	3.7303853034973145	1.3428010940551758
homomer-2-50-nr2-run1_result_136	10	APAADAAALAALTARLAALLAAAADPAARAALIAALPALLAPLEAAAAAA:APAADAAALAALTARLAALLAAAADPAARAALIAALPALLAPLEAAAAAA	1.680780858341118	0.8609762494238556	76.01893615722656	0.6320291757583618	6.1213812828063965	7.027511119842529	3.0976624488830566
homomer-2-50-nr2-run1_result_136	11	APAAQQAALAALRERLKALFAAAADPAAQQALIAALPALLAPLEAAAAAA:APAAQQAALAALRERLKALFAAAADPAAQQALIAALPALLAPLEAAAAAA	1.497159769595074	0.8684677321989649	74.949951171875	0.5774043798446655	6.618599891662598	7.647859573364258	3.1456804275512695
homomer-2-50-nr2-run1_result_136	12	DPAAAEAFLAALRARLEALLAAAADPAAAAALIAAAPALAAPLEAAAAAA:DPAAAEAFLAALRARLEALLAAAADPAAAAALIAAAPALAAPLEAAAAAA	4.829834218216667	0.4679979682871675	81.99868774414062	0.6654725074768066	4.507911205291748	5.204140663146973	1.8151754140853882
homomer-2-50-nr2-run1_result_136	13	SPEKDEAALKKLKEKMEKLLKETSDPEAREALIAKLPELLKPLEEAAKAA:SPEKDEAALKKLKEKMEKLLKETSDPEAREALIAKLPELLKPLEEAAKAA	1.7979003266373015	0.8270015056351211	86.51685333251953	0.6773890256881714	4.483623504638672	4.822291851043701	1.9627995491027832
homomer-2-50-nr2-run1_result_136	14	SPAARAAALATMRARMEELFAAAADPAARAALIAQMPALMAPLEAAAAAA:SPAARAAALATMRARMEELFAAAADPAARAALIAQMPALMAPLEAAAAAA	18.006768793284486	0.11062764292660353	64.73616790771484	0.3656674325466156	13.826906204223633	21.028247833251953	13.813943862915039
homomer-2-50-nr2-run1_result_136	15	SPAAAAAALAALTARLEALFAAAADPAARAALIARLPALLAPLEAAAAAA:SPAAAAAALAALTARLEALFAAAADPAARAALIARLPALLAPLEAAAAAA	14.822547054233027	0.3574003626320124	54.64340591430664	0.3758693039417267	12.864787101745605	19.057994842529297	10.151070594787598
homomer-2-50-nr2-run1_result_136	16	SPAAAAAFLAATTAKLKALLAAAADPAAQAALIAQWPALWKPLEAAAAAA:SPAAAAAFLAATTAKLKALLAAAADPAAQAALIAQWPALWKPLEAAAAAA	8.486218721581075	0.4244182573994341	60.19923782348633	0.45183196663856506	10.568550109863281	14.290014266967773	7.363112449645996
homomer-2-50-nr2-run1_result_136	17	APAAAAAALAKMTAEMKALLAAAADPAAQAALIAKMDELMKPLRDAAAAA:APAAAAAALAKMTAEMKALLAAAADPAAQAALIAKMDELMKPLRDAAAAA	9.669438467079576	0.18965567826619936	57.31843948364258	0.3511963188648224	13.383620262145996	18.206701278686523	8.809765815734863
homomer-2-50-nr2-run1_result_136	18	PPELAAAARAALAARLAALVAAAADPEALAALIARLPELLAPLEAAAAAA:PPELAAAARAALAARLAALVAAAADPEALAALIARLPELLAPLEAAAAAA	9.721153429137013	0.18990538332565043	58.80131149291992	0.3671383261680603	13.203186988830566	19.022470474243164	9.507845878601074
homomer-2-50-nr2-run1_result_136	19	SAAAAAAALAALTARLKELFAAAADPAARAALIAALPELLKPLEAAAAAA:SAAAAAAALAALTARLKELFAAAADPAARAALIAALPELLKPLEAAAAAA	16.778805636320797	0.12278734594552039	60.14307403564453	0.4521668255329132	9.879161834716797	13.039728164672852	6.336238861083984
homomer-2-50-nr2-run1_result_136	20	APAAAAAARASLAAAFEELLAAAADPAARAALLARLPELLAPLVAAAAAA:APAAAAAARASLAAAFEELLAAAADPAARAALLARLPELLAPLVAAAAAA	15.254157730311562	0.10390262746700715	67.98312377929688	0.4568015933036804	10.067483901977539	14.734922409057617	7.30015230178833
homomer-2-50-nr2-run1_result_136	21	PPEAAAAALAATRARLEALLAAAADPEARAALIARLPALLEPLEAAAAAA:PPEAAAAALAATRARLEALLAAAADPEARAALIARLPALLEPLEAAAAAA	19.515395264790254	0.05578853318282101	83.16685485839844	0.4287826418876648	13.365964889526367	23.43117332458496	14.891622543334961
homomer-2-50-nr2-run1_result_136	22	AAAADAAAAAALAARLAALLAAAADPAARAALLAALPALLAPLAAAAAAA:AAAADAAAAAALAARLAALLAAAADPAARAALLAALPALLAPLAAAAAAA	6.5535734452703185	0.46504600307440497	61.03489303588867	0.43668031692504883	10.715466499328613	14.821627616882324	8.398661613464355
homomer-2-50-nr2-run1_result_136	23	AAAAQAAALAALTAELRALFAATADPAAQAALIAALPALLAPLRAAAAAA:AAAAQAAALAALTAELRALFAATADPAAQAALIAALPALLAPLRAAAAAA	1.489171638454595	0.8734155655724392	79.30337524414062	0.6576355695724487	5.225405216217041	6.012800216674805	2.633028507232666
homomer-2-50-nr2-run1_result_136	24	SEAAAAAFLAATRARLKALLAAAADPAARAALIAQMDALWAPLEAAAAAA:SEAAAAAFLAATRARLKALLAAAADPAARAALIAQMDALWAPLEAAAAAA	9.475437766389716	0.23804647474785298	66.66731262207031	0.499503493309021	9.739495277404785	14.31891918182373	5.406413555145264
homomer-2-50-nr2-run1_result_136	25	DPALAAAFAAALAAHLAALLAAASDPAARAALAARWPELLAPLEAAAAAA:DPALAAAFAAALAAHLAALLAAASDPAARAALAARWPELLAPLEAAAAAA	11.95344439721395	0.2029495139283403	60.68742370605469	0.33910438418388367	13.27810287475586	18.995344161987305	10.84196662902832
homomer-2-50-nr2-run1_result_136	26	AAAAAAAALAAMTAQMKALLAAAADPAARAALIAQMPALMAPLVAAAAAA:AAAAAAAALAAMTAQMKALLAAAADPAARAALIAQMPALMAPLVAAAAAA	17.646281723386434	0.11367348527134177	64.3719711303711	0.4180406928062439	12.047497749328613	17.826326370239258	7.664159774780273
homomer-2-50-nr2-run1_result_136	27	SPAEAAAFLARLRAELEALLAAAADPAARAALIARWPELLAPLRAAAAAA:SPAEAAAFLARLRAELEALLAAAADPAARAALIARWPELLAPLRAAAAAA	1.5398033691683772	0.8840126825737282	81.01522827148438	0.6710793972015381	4.830745220184326	5.366687774658203	1.8045395612716675
homomer-2-50-nr2-run1_result_136	28	SPAAAEAARAEMTARLAALFASASDPAAREALIARMPALMAPLEAAAAAA:SPAAAEAARAEMTARLAALFASASDPAAREALIARMPALMAPLEAAAAAA	19.40591093231345	0.06295314744445386	75.68142700195312	0.3871121108531952	15.04133415222168	25.191545486450195	17.164960861206055
homomer-2-50-nr2-run1_result_136	29	DPAAAAAALEAMTARMRALLAAAADPAARAALLAAMPALMAPLEAAAAAA:DPAAAAAALEAMTARMRALLAAAADPAARAALLAAMPALMAPLEAAAAAA	2.0150223930693985	0.8056360971059529	68.06389617919922	0.5656365156173706	7.8662028312683105	9.87845516204834	3.809847116470337
homomer-2-50-nr2-run1_result_136	30	APAAAAAFRAALAARLEALLAAASDPAARAALIAALPALLAPLEAAAAAA:APAAAAAFRAALAARLEALLAAASDPAARAALIAALPALLAPLEAAAAAA	2.0840513394727522	0.7923515066433973	56.62300491333008	0.37826743721961975	12.196898460388184	16.632957458496094	8.271438598632812
homomer-2-50-nr2-run1_result_136	31	APAAQEAFLETTTAKLRELLAATADPAAQAALIAQWPALLAPLEAAAAAA:APAAQEAFLETTTAKLRELLAATADPAAQAALIAQWPALLAPLEAAAAAA	1.5854800743772695	0.8729297987535185	85.01956939697266	0.688628077507019	4.38159704208374	4.758113384246826	1.9831938743591309
homomer-2-50-nr2-run1_result_137	0	ELKELAKEISEVIENGENMSYEELKKKVLEGLEKYEELRAKLNDPLAQLL:ELKELAKEISEVIENGENMSYEELKKKVLEGLEKYEELRAKLNDPLAQLL	2.2265113528241267	0.898593162514354	72.65970611572266	0.5398000478744507	9.405868530273438	11.14759635925293	3.396815776824951
homomer-2-50-nr2-run1_result_137	1	ELEELEKELSEIVKNSSKMSYEEFKKKVLEKLEEIEKLRKKLNDPLEQLL:ELEELEKELSEIVKNSSKMSYEEFKKKVLEKLEEIEKLRKKLNDPLEQLL	3.6524552046722962	0.6581094760558394	75.40033721923828	0.5314436554908752	9.560523986816406	12.002302169799805	3.79860520362854
homomer-2-50-nr2-run1_result_137	2	RLEALAEEIAAVVRRAPELPLEEFRARVEEGLARYEELRALLEDPEAQLL:RLEALAEEIAAVVRRAPELPLEEFRARVEEGLARYEELRALLEDPEAQLL	1.9668546048946411	0.8593446190908902	81.9931640625	0.6645994186401367	6.7657670974731445	8.036226272583008	2.3908581733703613
homomer-2-50-nr2-run1_result_137	3	ALAALAAAIAATVANAPALAEAAARAAVAAGLAAWAALRAAQADPAAQLL:ALAALAAAIAATVANAPALAEAAARAAVAAGLAAWAALRAAQADPAAQLL	21.94729139200077	0.0884609882023504	67.16266632080078	0.4217357635498047	13.331216812133789	18.08744239807129	7.016351222991943
homomer-2-50-nr2-run1_result_137	4	ELEELAKKLKEVVEKAPEMSMEEFEKKVKEGLEKIKELRELLNDPLTQLL:ELEELAKKLKEVVEKAPEMSMEEFEKKVKEGLEKIKELRELLNDPLTQLL	1.7621486019278825	0.8516978727273841	73.32363891601562	0.4927780032157898	9.65312671661377	12.340594291687012	4.5851054191589355
homomer-2-50-nr2-run1_result_137	5	ELAALAREISAVVERGPELPLEEFRARVEAGLARFAALRAELADPERQLL:ELAALAREISAVVERGPELPLEEFRARVEAGLARFAALRAELADPERQLL	1.6305328319189842	0.879327212886693	79.45093536376953	0.6093688011169434	7.9332356452941895	10.27277660369873	2.8166229724884033
homomer-2-50-nr2-run1_result_137	6	ELEELKKEISEVIENSENMSFEEFREKVLEGLERIEELRAKLNDPEEQLK:ELEELKKEISEVIENSENMSFEEFREKVLEGLERIEELRAKLNDPEEQLK	1.3313517601998535	0.9085027747646903	86.58729553222656	0.6916806101799011	5.943653583526611	6.936749458312988	1.7620445489883423
homomer-2-50-nr2-run1_result_137	7	ELEELAKKISEVIENGPELSYEELKKKVLEGLEEYEKLRKELEDPERQLE:ELEELAKKISEVIENGPELSYEELKKKVLEGLEEYEKLRKELEDPERQLE	3.0102787683049628	0.8418864066642544	80.59382629394531	0.6154996752738953	7.713021755218506	8.946616172790527	2.4288811683654785
homomer-2-50-nr2-run1_result_137	8	DLEALKKELSEVVENSENMSFEETEAKVKALLAKIKELRAKLADPEAQLL:DLEALKKELSEVVENSENMSFEETEAKVKALLAKIKELRAKLADPEAQLL	4.080329132165933	0.5563631720790783	70.04061126708984	0.44294610619544983	11.850448608398438	16.067495346069336	6.765953063964844
homomer-2-50-nr2-run1_result_137	9	ELEELAEEIAEVIRRAPELPFEEFRRRVLEGLERIEELRRRLADPLAQLE:ELEELAEEIAEVIRRAPELPFEEFRRRVLEGLERIEELRRRLADPLAQLE	2.410913704059821	0.8206407125552451	82.9643325805664	0.6506749987602234	6.861912250518799	8.134817123413086	2.0785980224609375
homomer-2-50-nr2-run1_result_137	10	ELEELKKELSEVVKNSEKMSYEEFKKKVLELLEKIEELRKKLENPEEQKK:ELEELKKELSEVVKNSEKMSYEEFKKKVLELLEKIEELRKKLENPEEQKK	15.765537895287563	0.10945238020755418	83.11005401611328	0.6591773629188538	6.4290852546691895	7.367030620574951	1.5588507652282715
homomer-2-50-nr2-run1_result_137	11	ALAALAAEISAVIARAPELPLAETRARVEAGLARYAELRALLDDPLAQLL:ALAALAAEISAVIARAPELPLAETRARVEAGLARYAELRALLDDPLAQLL	0.9977069909491829	0.9445503809768696	76.6760025024414	0.6267794370651245	7.9279937744140625	9.935590744018555	3.3422162532806396
homomer-2-50-nr2-run1_result_137	12	ALEALAAELAAVVRDAAARPLAETRAAVEAGLARLAALRAAAADPAAAAL:ALEALAAELAAVVRDAAARPLAETRAAVEAGLARLAALRAAAADPAAAAL	1.479173226631471	0.871145997025798	78.31343841552734	0.6654856204986572	7.034409999847412	8.480177879333496	2.636652708053589
homomer-2-50-nr2-run1_result_137	13	DLAALAAELAAVVAAAPALPLAEFRARVEAGLARIAELRARLDDPEAALA:DLAALAAELAAVVAAAPALPLAEFRARVEAGLARIAELRARLDDPEAALA	4.463190799803906	0.6708207869382025	73.31195831298828	0.544198751449585	8.874944686889648	11.906408309936523	4.165746688842773
homomer-2-50-nr2-run1_result_137	14	KLEELKKKIKEVVENAENMEYEEFKKKVLEGLEEIEKLRKELENPLAKLK:KLEELKKKIKEVVENAENMEYEEFKKKVLEGLEEIEKLRKELENPLAKLK	16.480867261164192	0.10531177526800213	77.23208618164062	0.5040749311447144	10.20576000213623	13.95755672454834	5.39910888671875
homomer-2-50-nr2-run1_result_137	15	KLEELKKKISEVIENAENMSYEEFKKKVLEGLEEIEKLRKELDDPEAQLL:KLEELKKKISEVIENAENMSYEEFKKKVLEGLEEIEKLRKELDDPEAQLL	2.1027549094281954	0.8501304904276697	79.6963882446289	0.5909029245376587	8.031646728515625	9.654411315917969	3.02683162689209
homomer-2-50-nr2-run1_result_137	16	ALEALAAELAAVVRNAPALPLAEFTARVLAGLARIAELRAALADPEAQAL:ALEALAAELAAVVRNAPALPLAEFTARVLAGLARIAELRAALADPEAQAL	1.7591420193284981	0.8233584161123754	74.59735107421875	0.5754172801971436	8.178949356079102	10.670146942138672	3.654559373855591
homomer-2-50-nr2-run1_result_137	17	ELEELKKEISEVIKNGEKMPYEEFKKKVLEGLEKFEELRKKLEDPLKQLE:ELEELKKEISEVIKNGEKMPYEEFKKKVLEGLEKFEELRKKLEDPLKQLE	3.0394916826979728	0.7870678548122996	80.55319213867188	0.6012616157531738	7.889948844909668	9.51057243347168	2.6295716762542725
homomer-2-50-nr2-run1_result_137	18	ELEELKKKISAVIENSENMSYEEFKKKVEEGLKEIEELRKELNDPEKQLL:ELEELKKKISAVIENSENMSYEEFKKKVEEGLKEIEELRKELNDPEKQLL	1.5108187203590784	0.891830987633113	81.02531433105469	0.5852583646774292	7.527688980102539	9.180621147155762	2.8881402015686035
homomer-2-50-nr2-run1_result_137	19	KLEELKKKISEVVENSENMSYEEFKKKVLEGLEEIKKLRELLDDPEFQEL:KLEELKKKISEVVENSENMSYEEFKKKVLEGLEEIKKLRELLDDPEFQEL	1.5104394846975815	0.8821078467375223	82.04936981201172	0.6228352785110474	7.308862209320068	9.147401809692383	2.907710552215576
homomer-2-50-nr2-run1_result_137	20	KLKELAEKLSEVVEKAEEMSFEEFKKKVLELLKEIEELRKKLEDPEAQLK:KLKELAEKLSEVVEKAEEMSFEEFKKKVLELLKEIEELRKKLEDPEAQLK	13.934522930878686	0.13786741550675413	73.55452728271484	0.4903033375740051	10.954466819763184	15.636056900024414	6.438992500305176
homomer-2-50-nr2-run1_result_137	21	ELERLAEEIAEVVRRGPEMPMEELRRRVLEGLERIERLRAELADPLRQLL:ELERLAEEIAEVVRRGPEMPMEELRRRVLEGLERIERLRAELADPLRQLL	2.115146989615467	0.8718145376143265	83.97261810302734	0.6919323205947876	6.833942890167236	7.961150169372559	1.7098944187164307
homomer-2-50-nr2-run1_result_137	22	KLEELYKELSEVVKNAENLPFEEFKKKVLEKLKEIEKLRAALNDPEAQLE:KLEELYKELSEVVKNAENLPFEEFKKKVLEKLKEIEKLRAALNDPEAQLE	3.7791153279752336	0.640921058347994	85.05461883544922	0.6753650903701782	6.568042755126953	7.641462802886963	2.0793352127075195
homomer-2-50-nr2-run1_result_137	23	KFEELAKELSEVVERAEELPFEEFRKLVLEKLEEIEKLRKELEDPLKQLL:KFEELAKELSEVVERAEELPFEEFRKLVLEKLEEIEKLRKELEDPLKQLL	4.567454004290922	0.5769702585371446	71.15901184082031	0.499989777803421	10.455802917480469	12.905238151550293	4.016524791717529
homomer-2-50-nr2-run1_result_137	24	ELAALAERLAAVVREAPRLAPEEARARVLAGLEEIERLRAALDDPEARLA:ELAALAERLAAVVREAPRLAPEEARARVLAGLEEIERLRAALDDPEARLA	7.900384381833704	0.2494354699541198	73.44239807128906	0.5516745448112488	8.60825252532959	11.141691207885742	3.860018253326416
homomer-2-50-nr2-run1_result_137	25	ELEELQKEISEVVENGENMSYEELLAKVLEGLEKYKELREKKNDPEEQLK:ELEELQKEISEVVENGENMSYEELLAKVLEGLEKYKELREKKNDPEEQLK	0.9232159786051517	0.9501915739540527	86.51994323730469	0.711292028427124	5.867081165313721	6.837373733520508	1.6928757429122925
homomer-2-50-nr2-run1_result_137	26	KLEELAKKISEVVENAPKMSFEEFKKKVLEGLKEIEKLRKALADPLAQLL:KLEELAKKISEVVENAPKMSFEEFKKKVLEGLKEIEKLRKALADPLAQLL	15.597817439310646	0.12196692982930392	65.30055236816406	0.4405984878540039	11.484617233276367	14.520191192626953	5.924294471740723
homomer-2-50-nr2-run1_result_137	27	ALAALAAELAAVVERAPELAPEEFRARVLAGLDRIEALRELLADPAARAL:ALAALAAELAAVVERAPELAPEEFRARVLAGLDRIEALRELLADPAARAL	1.861663994400955	0.8434343070712818	90.01154327392578	0.7817946672439575	4.3534746170043945	5.177667140960693	1.4278922080993652
homomer-2-50-nr2-run1_result_137	28	ALAALAAEAAAVIERAAELPEAAFRAAVDAKLAAIAALRAAQADPLAQLL:ALAALAAEAAAVIERAAELPEAAFRAAVDAKLAAIAALRAAQADPLAQLL	1.691290400232127	0.8649244718963978	68.28340911865234	0.5101739168167114	10.156837463378906	12.96457290649414	5.368047714233398
homomer-2-50-nr2-run1_result_137	29	RLEELAERLSEVVRRGPQLPYEEFLARVLEGLEEIRRLRAELEDPEAQLL:RLEELAERLSEVVRRGPQLPYEEFLARVLEGLEEIRRLRAELEDPEAQLL	13.543631723553872	0.12434419251494878	77.7829360961914	0.407917857170105	14.284564971923828	22.372486114501953	13.170427322387695
homomer-2-50-nr2-run1_result_137	30	ALAALAAEIAAVVARGPELPYEEFRAQVEAGLARFEALRAALEDPEAQLA:ALAALAAEIAAVVARGPELPYEEFRAQVEAGLARFEALRAALEDPEAQLA	6.314693873726272	0.3307604142024352	70.991943359375	0.42100638151168823	13.212834358215332	20.319820404052734	12.162607192993164
homomer-2-50-nr2-run1_result_137	31	KYKELAEKISEIIKNGEKMSYEEFLKKVLEGLEEFKKLREEENDPLAKLL:KYKELAEKISEIIKNGEKMSYEEFLKKVLEGLEEFKKLREEENDPLAKLL	2.825363891112516	0.8160662210815378	72.81568145751953	0.5180864930152893	9.80954647064209	11.918109893798828	3.376394271850586
homomer-2-50-nr2-run1_result_138	0	SLSKKLIEELKKLIEETKEELEKLKKEKEKLEEEYKKKIEELEKELKKPK:SLSKKLIEELKKLIEETKEELEKLKKEKEKLEEEYKKKIEELEKELKKPK	1.141332177146103	0.9372148265585061	81.3157730102539	0.4944568872451782	9.410667419433594	12.219663619995117	3.2649972438812256
homomer-2-50-nr2-run1_result_138	1	ALSKELLEKLKELIEKYEEERKRLLEERERLEAEYEAEIAALRAELLKPP:ALSKELLEKLKELIEKYEEERKRLLEERERLEAEYEAEIAALRAELLKPP	1.1637698106099323	0.9465003778335838	84.0263671875	0.5588712692260742	8.345897674560547	10.434454917907715	2.1213831901550293
homomer-2-50-nr2-run1_result_138	2	SLSLEEIEKLKKLIEEFEKKLKELEEEKAALKAEYEAKIAALEAKLATPP:SLSLEEIEKLKKLIEEFEKKLKELEEEKAALKAEYEAKIAALEAKLATPP	1.7760055467828157	0.8769015746605643	84.42919921875	0.592376172542572	7.343260765075684	8.478192329406738	1.845719814300537
homomer-2-50-nr2-run1_result_138	3	ALSPRELEELEELLRRYEEELARLREEFARARAEAEEELARLRAELLRPP:ALSPRELEELEELLRRYEEELARLREEFARARAEAEEELARLRAELLRPP	29.970691855813733	0.04360376172721796	85.59134674072266	0.4168429374694824	12.884234428405762	19.777000427246094	10.166074752807617
homomer-2-50-nr2-run1_result_138	4	SLSPELLEELREILRKYEEEKERLKKEYEELKKEYEEKIKELEEKLKKRR:SLSPELLEELREILRKYEEEKERLKKEYEELKKEYEEKIKELEEKLKKRR	1.3084537399108847	0.928681714660611	78.38566589355469	0.4521854817867279	10.981430053710938	14.51416301727295	5.221559047698975
homomer-2-50-nr2-run1_result_138	5	PLSPEELEELKKILEENKKKLEELKEKYEEEKKRYEEEIERLKAELEKPP:PLSPEELEELKKILEENKKKLEELKEKYEEEKKRYEEEIERLKAELEKPP	1.6986104911846	0.8552362296600926	85.67830657958984	0.5655800104141235	7.956246852874756	10.122811317443848	1.520275592803955
homomer-2-50-nr2-run1_result_138	6	SLSLEELEELERLLEEFKKLLEELKKEKEELKEEYEKKIKELEKKLKEPP:SLSLEELEELERLLEEFKKLLEELKKEKEELKEEYEKKIKELEKKLKEPP	1.3520529491699986	0.9159275537859763	81.72156524658203	0.47466379404067993	9.808486938476562	13.06005859375	3.8607635498046875
homomer-2-50-nr2-run1_result_138	7	SLSKELIEELKKLIEETEKKLKELEEEKEKLKAKYEAEIAALKAELETPP:SLSKELIEELKKLIEETEKKLKELEEEKEKLKAKYEAEIAALKAELETPP	0.9988824177503534	0.949434399187145	81.01821899414062	0.5046249628067017	9.7031888961792	12.747754096984863	2.9648873805999756
homomer-2-50-nr2-run1_result_138	8	SLSEEELKELEKYKEENEKKLKEMEEKYKEEKEKYEKKIKELEEELEKPP:SLSEEELKELEKYKEENEKKLKEMEEKYKEEKEKYEKKIKELEEELEKPP	1.2166802215709889	0.9261182702919755	85.96554565429688	0.6232134103775024	6.557262897491455	7.545113563537598	1.2508249282836914
homomer-2-50-nr2-run1_result_138	9	APSPAAAAAAAARDAATAAAAAAAAAAAAAAAAEYAAELAALRAELAAPR:APSPAAAAAAAARDAATAAAAAAAAAAAAAAAAEYAAELAALRAELAAPR	1.3388177688567617	0.892357626438	74.56581115722656	0.5193030834197998	8.662745475769043	13.077884674072266	5.488045692443848
homomer-2-50-nr2-run1_result_138	10	PLSPAELAALAARLAAAAAARAAAEEATAALKAEYEAEIAALRAELAKPP:PLSPAELAALAARLAAAAAARAAAEEATAALKAEYEAEIAALRAELAKPP	0.775830998864229	0.9618228161007113	81.81417846679688	0.6031840443611145	7.246020317077637	9.498647689819336	1.6596438884735107
homomer-2-50-nr2-run1_result_138	11	ALSPALLAALAALLAAAAEAAAAAAAARAALEAEHAARVAALEAELARPP:ALSPALLAALAALLAAAAEAAAAAAAARAALEAEHAARVAALEAELARPP	2.7590024234790107	0.6922489683116362	73.85498809814453	0.4969996213912964	9.852992057800293	15.14334487915039	6.644237041473389
homomer-2-50-nr2-run1_result_138	12	ALSPEALAALAALLAAAAEERLRREEEFKRKEEEYKEKIEKLEKELKKRR:ALSPEALAALAALLAAAAEERLRREEEFKRKEEEYKEKIEKLEKELKKRR	1.6180099353434019	0.8939501786187327	83.26377868652344	0.5845330953598022	7.916712284088135	9.26149845123291	1.4990053176879883
homomer-2-50-nr2-run1_result_138	13	PLSPEEREKLEELKKKYEEEKERMKKEFEEAKAEYEARIAALEAELAKPP:PLSPEEREKLEELKKKYEEEKERMKKEFEEAKAEYEARIAALEAELAKPP	29.92336898933677	0.040735905223468025	85.64675903320312	0.6100339293479919	6.796505928039551	7.7099738121032715	2.143613338470459
homomer-2-50-nr2-run1_result_138	14	SISKKEKEELEKLIKETEEKLKKLKEEIEELKKEYEKKIAELKAKLEKPP:SISKKEKEELEKLIKETEEKLKKLKEEIEELKKEYEKKIAELKAKLEKPP	28.96346557398142	0.043943627391199475	84.88650512695312	0.5918565392494202	7.16234827041626	8.297640800476074	2.2104406356811523
homomer-2-50-nr2-run1_result_138	15	SLSKEEIEELKKILEESKKKLKEMEEEKEKLKKEYEEEIEKLKKELLKKR:SLSKEEIEELKKILEESKKKLKEMEEEKEKLKKEYEEEIEKLKKELLKKR	27.763444226052655	0.08236794852806777	80.49803161621094	0.3800814747810364	14.22530746459961	22.05387306213379	11.207074165344238
homomer-2-50-nr2-run1_result_138	16	APSPAERAALAALRAATEARLAALEAEYAELRARYEREIAELRARLERPR:APSPAERAALAALRAATEARLAALEAEYAELRARYEREIAELRARLERPR	1.7827844032503202	0.8660755138745704	84.12083435058594	0.6092356443405151	6.931082725524902	8.57927417755127	1.7115793228149414
homomer-2-50-nr2-run1_result_138	17	PLPPALLAALAALLAAAAAARAAAEAERRRLEAEYAARIAALEAELRRPP:PLPPALLAALAALLAAAAAARAAAEAERRRLEAEYAARIAALEAELRRPP	2.507527073908932	0.7714566296821832	79.44208526611328	0.5591424703598022	8.598097801208496	11.632976531982422	2.9634156227111816
homomer-2-50-nr2-run1_result_138	18	SLSPEEKEELEKLIKETEKKLKELLEETEKLKKEYEKKIAELEAKLEKPK:SLSPEEKEELEKLIKETEKKLKELLEETEKLKKEYEKKIAELEAKLEKPK	1.4820898203277773	0.8880510111951194	85.1092758178711	0.5893740653991699	7.555619239807129	9.321417808532715	1.8325682878494263
homomer-2-50-nr2-run1_result_138	19	GLSKKEIEELKKLLEEYEKEKEELLKRFKEEKERYEKKIEALKAELEKRR:GLSKKEIEELKKLLEEYEKEKEELLKRFKEEKERYEKKIEALKAELEKRR	1.6341041081576186	0.8985596555111678	84.08618927001953	0.5311658382415771	8.567102432250977	10.839040756225586	2.337958335876465
homomer-2-50-nr2-run1_result_138	20	GLSEELIKALEELIEKTKKELEELKKEYEEKKAEYEAEIAALKAELEKPR:GLSEELIKALEELIEKTKKELEELKKEYEEKKAEYEAEIAALKAELEKPR	1.1651103767393909	0.921819739960335	83.22666931152344	0.5650842189788818	8.156561851501465	10.176297187805176	1.629616141319275
homomer-2-50-nr2-run1_result_138	21	ALSPAALAALAALLAAAAARLAALEAERAAERAAAEAELAALRAELARPR:ALSPAALAALAALLAAAAARLAALEAERAAERAAAEAELAALRAELARPR	1.492186963462194	0.8664015215362574	79.98992156982422	0.5302901268005371	8.997209548950195	12.923215866088867	4.438929557800293
homomer-2-50-nr2-run1_result_138	22	SLSEEEKKKLEELIKKYEEEKEKLLKEFEKEKEEYKKKIEELEKKLKEKK:SLSEEEKKKLEELIKKYEEEKEKLLKEFEKEKEEYKKKIEELEKKLKEKK	1.6652887935889633	0.890283708765778	85.895263671875	0.6050752401351929	7.163888931274414	8.445442199707031	1.3663923740386963
homomer-2-50-nr2-run1_result_138	23	SLSKEILEKLKKLIEEYEKEKEEMKKKFEEEKKKYEEEIKKLKEELEKPK:SLSKEILEKLKKLIEEYEKEKEEMKKKFEEEKKKYEEEIKKLKEELEKPK	0.8428140666873772	0.9537121431975975	83.39496612548828	0.543952465057373	8.320676803588867	9.887444496154785	1.579148292541504
homomer-2-50-nr2-run1_result_138	24	PLSPAALAALAAAAAAAAAAAAAAAAAAAAARAAAEAERAALRAELARPR:PLSPAALAALAAAAAAAAAAAAAAAAAAAAARAAAEAERAALRAELARPR	3.0974844323881006	0.6857731829046877	76.04279327392578	0.5114523768424988	9.276577949523926	14.12933349609375	6.334235191345215
homomer-2-50-nr2-run1_result_138	25	SLSPELIKELEELIEKYKEEKEKLKKEIEELKEKYEKEIKELKAKLEKKK:SLSPELIKELEELIEKYKEEKEKLKKEIEELKEKYEKEIKELKAKLEKKK	1.8259957352838023	0.8810332385677294	84.35411834716797	0.5944094061851501	7.645101547241211	8.949444770812988	1.8285763263702393
homomer-2-50-nr2-run1_result_138	26	PLKKEEKEELEKLIKEYEEEKKKMEEERKKLKEEYEKEIAELKAELLKPR:PLKKEEKEELEKLIKEYEEEKKKMEEERKKLKEEYEKEIAELKAELLKPR	1.0185447667208323	0.9501928070011089	81.202880859375	0.48604685068130493	9.809194564819336	12.535978317260742	2.4508748054504395
homomer-2-50-nr2-run1_result_138	27	SLSPELIKKLEELIEKTKKEKEEMEEEFKKFKEEAEKEIKELKEKLEKPP:SLSPELIKKLEELIEKTKKEKEEMEEEFKKFKEEAEKEIKELKEKLEKPP	1.5822210612093481	0.8720219250280696	85.0335922241211	0.5859313607215881	7.652037143707275	8.914843559265137	1.4615566730499268
homomer-2-50-nr2-run1_result_138	28	GLSKEMLEELKKLIEEYEKKLKEMEEKYEKEKKKYEEEIKELKEKLEKKK:GLSKEMLEELKKLIEEYEKKLKEMEEKYEKEKKKYEEEIKELKEKLEKKK	1.7998736738017724	0.8699456640029127	89.18011474609375	0.6499552726745605	5.898575305938721	6.478870868682861	1.2534763813018799
homomer-2-50-nr2-run1_result_138	29	PLSPEQLEELRRLLEAYEEERRRLEEERAALEARYEAEIAALKAELAKPP:PLSPEQLEELRRLLEAYEEERRRLEEERAALEARYEAEIAALKAELAKPP	1.3182586243993308	0.9194126625109932	86.0450210571289	0.5820249915122986	7.402293682098389	9.43409538269043	1.7073390483856201
homomer-2-50-nr2-run1_result_138	30	ALSPELLEELRRLLEERERELRELKEERARLEAEYAARIARLEAELARPP:ALSPELLEELRRLLEERERELRELKEERARLEAEYAARIARLEAELARPP	1.4333225607922229	0.885708789560102	84.91618347167969	0.5445363521575928	8.445473670959473	11.018708229064941	2.4464917182922363
homomer-2-50-nr2-run1_result_138	31	SLSPEELKELKELLEKFEKLLKEKEEEKKKLEEEYKKKIEELKKELEKPR:SLSPEELKELKELLEKFEKLLKEKEEEKKKLEEEYKKKIEELKKELEKPR	28.284013782715572	0.041785821891873375	74.29719543457031	0.35231512784957886	14.573426246643066	21.22536849975586	11.82952880859375
homomer-2-50-nr2-run1_result_139	0	APLPAAELLAALRAALEAPLAAAEAEAEEARAAARAAAEAALAAALAVQP:APLPAAELLAALRAALEAPLAAAEAEAEEARAAARAAAEAALAAALAVQP	2.422288247771592	0.7599132105039899	80.44218444824219	0.6051245331764221	7.818884372711182	9.74087905883789	2.8904237747192383
homomer-2-50-nr2-run1_result_139	1	GPLSPEELLAAARAALEAPIAEFKEEAEARLAAARAAAEAALAALAALAP:GPLSPEELLAAARAALEAPIAEFKEEAEARLAAARAAAEAALAALAALAP	28.91301169996781	0.08322222357159503	60.12849426269531	0.3697693943977356	14.080536842346191	19.5438232421875	10.842388153076172
homomer-2-50-nr2-run1_result_139	2	GKKSLEELLKEAIEKEMKPIKEFEKEAEEKKKKMKEEAEKRLEEFAAIKP:GKKSLEELLKEAIEKEMKPIKEFEKEAEEKKKKMKEEAEKRLEEFAAIKP	0.8124838439882723	0.9620848351828658	83.26527404785156	0.5710985660552979	8.740452766418457	9.96024227142334	2.15372896194458
homomer-2-50-nr2-run1_result_139	3	APLSPEEILKRLKEELMKPIEEFKKEAEEKEKEMKEEAEKRLAEALAIKP:APLSPEEILKRLKEELMKPIEEFKKEAEEKEKEMKEEAEKRLAEALAIKP	0.8976937507515161	0.9485612257895927	83.20065307617188	0.5606397390365601	8.92484188079834	10.215364456176758	2.005199432373047
homomer-2-50-nr2-run1_result_139	4	APLPAEARAAAARAALQAPIEEAKAKAEAELAEAEAAAAAALAALAAVKP:APLPAEARAAAARAALQAPIEEAKAKAEAELAEAEAAAAAALAALAAVKP	1.6281238011592885	0.8535205827185081	79.88361358642578	0.577000617980957	8.778768539428711	10.590725898742676	2.036017417907715
homomer-2-50-nr2-run1_result_139	5	APLPAEALLAAARAAAEAPIAAYKAEAEAKEAAAKAAAEAALAALAAVAP:APLPAEALLAAARAAAEAPIAAYKAEAEAKEAAAKAAAEAALAALAAVAP	1.6292777166775145	0.8646591477911011	79.11324310302734	0.5804442167282104	8.220046997070312	10.062762260437012	3.117227077484131
homomer-2-50-nr2-run1_result_139	6	APLPPAELLAAAVAAETAPIAEARAEAEARAAAARAAAAARLAAFLAVRP:APLPPAELLAAAVAAETAPIAEARAEAEARAAAARAAAAARLAAFLAVRP	3.1820536069800944	0.6410327845060934	86.23464965820312	0.42474424839019775	13.188335418701172	20.58164405822754	12.20424747467041
homomer-2-50-nr2-run1_result_139	7	PPLSPAALLAAAKAAAMAPIAEAKEKAAKEKAEAEAAAAAALAALAALQP:PPLSPAALLAAAKAAAMAPIAEAKEKAAKEKAEAEAAAAAALAALAALQP	1.9446298716262627	0.8328438419003474	71.9394760131836	0.3818092346191406	13.26909351348877	17.88038444519043	8.333250999450684
homomer-2-50-nr2-run1_result_139	8	AAPSPEELRAAAEAELRAPIAAFEAEAEARLAAARAEAEARLAELAAIAP:AAPSPEELRAAAEAELRAPIAAFEAEAEARLAAARAEAEARLAELAAIAP	1.3350807231696329	0.9345201991329527	89.30931091308594	0.7203856706619263	5.641932487487793	6.56985330581665	1.320516586303711
homomer-2-50-nr2-run1_result_139	9	PAPSPAELAAAAVAAALAPIAAFEAEAEERRAEALAAAAAALAAAAAAQP:PAPSPAELAAAAVAAALAPIAAFEAEAEERRAEALAAAAAALAAAAAAQP	2.2456658707759867	0.7506615469167518	79.26714324951172	0.5562336444854736	7.934187889099121	9.853272438049316	3.068291664123535
homomer-2-50-nr2-run1_result_139	10	APLPAAARLAAAIAALTAPIAEAKARAEAELEAAKAAAAEALAAAAAAAP:APLPAAARLAAAIAALTAPIAEAKARAEAELEAAKAAAAEALAAAAAAAP	1.7406430672562867	0.8304223035359298	81.22432708740234	0.6081478595733643	8.21484375	10.140751838684082	2.513361692428589
homomer-2-50-nr2-run1_result_139	11	AAVSAAERAAAAVAAALAPIAAAAAAAAAALAAAAAAAAAALAALAAVKP:AAVSAAERAAAAVAAALAPIAAAAAAAAAALAAAAAAAAAALAALAAVKP	29.88253572265642	0.0845043068809287	72.46916198730469	0.4875360429286957	9.878170013427734	14.040578842163086	6.172143936157227
homomer-2-50-nr2-run1_result_139	12	AAAPAAAALAAAVAAALAPAAAAAAAAAAAAAAAAAAALAALAAALAAAP:AAAPAAAALAAAVAAALAPAAAAAAAAAAAAAAAAAAALAALAAALAAAP	4.599695883536427	0.4586267192913741	74.74443054199219	0.509041428565979	8.968716621398926	13.748658180236816	6.77580451965332
homomer-2-50-nr2-run1_result_139	13	APVPAAERAAAARAAAAAPIAAFAAAAAAALAAATAAAAAALAAAAAAAA:APVPAAERAAAARAAAAAPIAAFAAAAAAALAAATAAAAAALAAAAAAAA	29.606024318575475	0.06989291563263285	74.35259246826172	0.4820410907268524	9.796177864074707	14.918091773986816	7.021526336669922
homomer-2-50-nr2-run1_result_139	14	APLSPAERLAALVAALLAPIAEAAAEAAARLAAALAAAEAALAAALAVKP:APLSPAERLAALVAALLAPIAEAAAEAAARLAAALAAAEAALAAALAVKP	29.258408218810004	0.08171936565158752	74.04473114013672	0.4612678587436676	10.621759414672852	14.95034408569336	6.369596481323242
homomer-2-50-nr2-run1_result_139	15	PPLPPEALAAALKAEAMAPIEEYKKEAEKKEAEMKAAAEARLAAAAAVQP:PPLPPEALAAALKAEAMAPIEEYKKEAEKKEAEMKAAAEARLAAAAAVQP	1.618525260481228	0.8712227696105899	80.68284606933594	0.5593417286872864	9.001729011535645	10.326728820800781	2.5019726753234863
homomer-2-50-nr2-run1_result_139	16	APLSAAELLAAKVAELTAPIAAFKAEAEAKEAAAKAAAAAALAAFLAVQP:APLSAAELLAAKVAELTAPIAAFKAEAEAKEAAAKAAAAAALAAFLAVQP	28.019753124429972	0.09171446419717962	69.69109344482422	0.3821913003921509	13.100504875183105	17.78256607055664	8.028363227844238
homomer-2-50-nr2-run1_result_139	17	PPAPAEALAAAALEAAAAPIAAAAAAAAAALAAAAAAAAAALAAAAAVAP:PPAPAEALAAAALEAAAAPIAAAAAAAAAALAAAAAAAAAALAAAAAVAP	29.959094907067094	0.08186506280344334	68.64380645751953	0.5331308245658875	8.920384407043457	12.73270034790039	5.286621570587158
homomer-2-50-nr2-run1_result_139	18	APASAAARAAAAVAAALAPLAAAAAEAAARRAAALAAAAAALAAAAAVAP:APASAAARAAAAVAAALAPLAAAAAEAAARRAAALAAAAAALAAAAAVAP	4.699697633475653	0.46212051840958496	72.00845336914062	0.5189439654350281	9.636454582214355	13.80716323852539	5.036625385284424
homomer-2-50-nr2-run1_result_139	19	PPLSPEELLAAAKAAAMAPIEEAKKEAEAKEAEAKAAAAAALAAFLAVKP:PPLSPEELLAAAKAAAMAPIEEAKKEAEAKEAEAKAAAAAALAAFLAVKP	2.2494104457528636	0.7631502168172244	73.26537322998047	0.3123359680175781	16.480985641479492	23.212207794189453	14.19591236114502
homomer-2-50-nr2-run1_result_139	20	APLPAEARLAAARAAALAPIEAHRARAEAELEAARAAAAAALAALAAVAP:APLPAEARLAAARAAALAPIEAHRARAEAELEAARAAAAAALAALAAVAP	1.3373340432896972	0.9027524281486414	82.3659439086914	0.6267218589782715	7.390263080596924	9.341164588928223	2.2493844032287598
homomer-2-50-nr2-run1_result_139	21	GPLSPEELLAAARAALEAPIAAFEAAAAAELAAARAAAEAALAAFRALKP:GPLSPEELLAAARAALEAPIAAFEAAAAAELAAARAAAEAALAAFRALKP	8.610455584701327	0.2861708744759239	79.76998901367188	0.4236263632774353	13.079689979553223	20.61803436279297	10.874099731445312
homomer-2-50-nr2-run1_result_139	22	APLSPAALAAALIAAALAPIAAYEAEAERRRAEALAAAAAALAAAAAAAP:APLSPAALAAALIAAALAPIAAYEAEAERRRAEALAAAAAALAAAAAAAP	2.1084495104089367	0.7650723524930398	61.81143569946289	0.42512181401252747	12.56011962890625	17.862272262573242	8.717023849487305
homomer-2-50-nr2-run1_result_139	23	APLSPEELAAAAREAAMAPIEAFKAEAEARLAAARAAAEEALAAAAAVAP:APLSPEELAAAAREAAMAPIEAFKAEAEARLAAARAAAEEALAAAAAVAP	1.3316254608427254	0.9147424496271899	86.59322357177734	0.6854459643363953	6.043978691101074	7.065244197845459	1.4085006713867188
homomer-2-50-nr2-run1_result_139	24	APLSPEALAAAARRAALAPIEEYRREAEERLAEMRAAAAAALAALAALAP:APLSPEALAAAARRAALAPIEEYRREAEERLAEMRAAAAAALAALAALAP	1.1067131201763167	0.9309588256774545	89.64756774902344	0.7393515706062317	5.533177375793457	6.147385597229004	1.1788439750671387
homomer-2-50-nr2-run1_result_139	25	APLSPEELLAALRAALTAPIEEFEARARAELEAARKEAEEALARALALQP:APLSPEELLAALRAALTAPIEEFEARARAELEAARKEAEEALARALALQP	29.26620738307515	0.07607704578416963	78.90230560302734	0.38686028122901917	13.81648063659668	20.44111442565918	11.740961074829102
homomer-2-50-nr2-run1_result_139	26	APLSPAELAAAAVAALLAPIAAYEEEAEARRAAALAEAAARLAALAALAP:APLSPAELAAAAVAALLAPIAAYEEEAEARRAAALAEAAARLAALAALAP	1.537680311573522	0.8895013481268061	80.72856140136719	0.5826464295387268	8.138904571533203	10.116061210632324	2.5592260360717773
homomer-2-50-nr2-run1_result_139	27	APLPAEELLAAAREAAYAPIAAFKAEAEARLAAAEAAAAAALAALAAVPP:APLPAEELLAAAREAAYAPIAAFKAEAEARLAAAEAAAAAALAALAAVPP	2.520043864640534	0.6989428143544625	75.29053497314453	0.479550302028656	10.388335227966309	13.753437042236328	4.912994384765625
homomer-2-50-nr2-run1_result_139	28	APLSPAALLAAAVAAALAPIAAFAAAAAAAAAAALAAAAAALAAAAAAEP:APLSPAALLAAAVAAALAPIAAFAAAAAAAAAAALAAAAAALAAAAAAEP	29.88297121994981	0.08329027077911588	75.45673370361328	0.47737714648246765	9.966476440429688	14.833868026733398	6.348273277282715
homomer-2-50-nr2-run1_result_139	29	APAPAAAALAALVAAALAPIAAAAAAAAAALAAALAAAAAALAEALAAAP:APAPAAAALAALVAAALAPIAAAAAAAAAALAAALAAAAAALAEALAAAP	30.48169760905792	0.09444812617466711	74.43724822998047	0.5287959575653076	9.032443046569824	13.143135070800781	4.709568977355957
homomer-2-50-nr2-run1_result_139	30	AAPSPEALLAAARAELEAPIAAFKEEAERREAEARAAAEAALAALAAIAP:AAPSPEALLAAARAELEAPIAAFKEEAERREAEARAAAEAALAALAAIAP	29.193416116340504	0.05537462790692659	89.37036895751953	0.4077514410018921	13.693910598754883	21.937089920043945	11.418232917785645
homomer-2-50-nr2-run1_result_139	31	APVSAAAAAAAAAAALAAPIAAAAAQAAAERAAAAAAAAAAAAAAAAVAP:APVSAAAAAAAAAAALAAPIAAAAAQAAAERAAAAAAAAAAAAAAAAVAP	29.61043160742518	0.0845804354884634	76.1668701171875	0.48251140117645264	10.957236289978027	16.637847900390625	7.417594909667969
homomer-2-50-nr2-run1_result_14	0	AAAAAAALAALWASPDPAARLAAAELALAALEAERAAAEAALAEAARALA:AAAAAAALAALWASPDPAARLAAAELALAALEAERAAAEAALAEAARALA	6.277268723599541	0.3818075049111669	80.39006042480469	0.4369726777076721	12.304372787475586	20.38198471069336	9.430389404296875
homomer-2-50-nr2-run1_result_14	1	MEEELKELEELKNSKNPEDRLKYAKYLIEKLKKEIEEFKKELEKLLEELK:MEEELKELEELKNSKNPEDRLKYAKYLIEKLKKEIEEFKKELEKLLEELK	21.28598698861002	0.08845469958629593	83.51029205322266	0.40289342403411865	13.429274559020996	21.557100296020508	12.400971412658691
homomer-2-50-nr2-run1_result_14	2	SAAEKAKMEALWNSPDPRDRLKAAEREIAALKEELKRFLEELEKLLKELE:SAAEKAKMEALWNSPDPRDRLKAAEREIAALKEELKRFLEELEKLLKELE	1.585845817067202	0.8496217196543029	86.21722412109375	0.41939011216163635	12.744346618652344	20.65436363220215	10.592899322509766
homomer-2-50-nr2-run1_result_14	3	AAAAAAARAAARASPDPEARLAYAEAELAELEKELAALLKELLELLKELL:AAAAAAARAAARASPDPEARLAYAEAELAELEKELAALLKELLELLKELL	2.667406807917653	0.7250524533847311	72.867431640625	0.4318377375602722	11.998512268066406	17.18951988220215	7.422505855560303
homomer-2-50-nr2-run1_result_14	4	AAAAAAAAAAAWASPDPAARLAAAEARLAALEAERARFLAELAELLAALA:AAAAAAAAAAAWASPDPAARLAAAEARLAALEAERARFLAELAELLAALA	2.021983140737424	0.8086579237591158	84.30013275146484	0.6616175174713135	6.092488765716553	8.004743576049805	2.342989444732666
homomer-2-50-nr2-run1_result_14	5	MEELLEALEAMLNSPDPEERLKAAELLIAGLLLLLAALLAALAALLELLR:MEELLEALEAMLNSPDPEERLKAAELLIAGLLLLLAALLAALAALLELLR	3.1007219495737783	0.7426805238163178	91.09371185302734	0.7521072626113892	4.056432723999023	4.886714935302734	1.3606908321380615
homomer-2-50-nr2-run1_result_14	6	LEELLALLLALLTSPDPLARLLAALLLLLALLLLLLELLKLLAELLEKLK:LEELLALLLALLTSPDPLARLLAALLLLLALLLLLLELLKLLAELLEKLK	3.8652521029227964	0.5510963386390338	70.50666046142578	0.5564132928848267	7.760180950164795	10.53442096710205	3.9946041107177734
homomer-2-50-nr2-run1_result_14	7	AAAAAAALAALRASPDPRARLAAAELELAALEAARAAAEAALAAAAAAAA:AAAAAAALAALRASPDPRARLAAAELELAALEAARAAAEAALAAAAAAAA	3.8549551330736223	0.5222727515811841	84.37738037109375	0.4358366131782532	12.871941566467285	22.483989715576172	12.261796951293945
homomer-2-50-nr2-run1_result_14	8	SAALAARLEALLNSPDPRARLAALELKLAALEKEKEEFKKKLEELFKKLK:SAALAARLEALLNSPDPRARLAALELKLAALEKEKEEFKKKLEELFKKLK	2.1922993099246186	0.7875852329426988	72.98299407958984	0.3634207248687744	13.393479347229004	18.742219924926758	10.78065299987793
homomer-2-50-nr2-run1_result_14	9	MEELKKKLEELKNSKNPEDKLKYAKLEIEALKKEIEKFKKELEELLKKLL:MEELKKKLEELKNSKNPEDKLKYAKLEIEALKKEIEKFKKELEELLKKLL	1.1535805129145464	0.9167316447341082	80.53067779541016	0.5700063705444336	8.405362129211426	10.324073791503906	1.7261366844177246
[truncated: 39,062 more rows]
