# Supplementary material for: AlphaDesign: a de novo protein design framework based on AlphaFold
Source: Mol Syst Biol. 2025 Jun 17;21(9):1166–89. doi: 10.1038/s44320-025-00119-z (PMC12405559; doi:10.1038/s44320-025-00119-z)
Supplement: Supplementary file 7 — Source data Fig. 5 [file 44320_2025_119_MOESM7_ESM.zip › Figure_5/5CandD/homomer-3-pmpnn-af2-scores.csv]

name	index	sequence	sc_rmsd	sc_tm	plddt	ptm	pae	ipae	mpae
homomer-3-50-nr2-run1_result_0	0	PLLLLLPLLKAIKEIKEKLEALEKELKEYKEKIEAELAALKEKVETLLAL:PLLLLLPLLKAIKEIKEKLEALEKELKEYKEKIEAELAALKEKVETLLAL:PLLLLLPLLKAIKEIKEKLEALEKELKEYKEKIEAELAALKEKVETLLAL	3.268473518033478	0.7552737084901588	83.71532440185547	0.6559252738952637	7.231132507324219	7.851924896240234	2.231509208679199
homomer-3-50-nr2-run1_result_0	1	LEENNNELEEFKEEVEKKLKEFEEKFEEFKKEVEAKLAALENTFKTELAK:LEENNNELEEFKEEVEKKLKEFEEKFEEFKKEVEAKLAALENTFKTELAK:LEENNNELEEFKEEVEKKLKEFEEKFEEFKKEVEAKLAALENTFKTELAK	2.1218984571542507	0.9192108775395722	87.71102142333984	0.7202110290527344	5.86702299118042	6.322451114654541	1.4454822540283203
homomer-3-50-nr2-run1_result_0	2	SLLLLEPLERALEEIRRRLEELREELERFEAEIRARLAELEARVATLAAE:SLLLLEPLERALEEIRRRLEELREELERFEAEIRARLAELEARVATLAAE:SLLLLEPLERALEEIRRRLEELREELERFEAEIRARLAELEARVATLAAE	2.9113143834370154	0.7958753853695454	89.97602081298828	0.7795356512069702	5.428633213043213	5.742226600646973	1.3875854015350342
homomer-3-50-nr2-run1_result_0	3	LEELLLKIEEAIEEIEEKLESLREEFAAYRAEVEARLAALEADFRAALAR:LEELLLKIEEAIEEIEEKLESLREEFAAYRAEVEARLAALEADFRAALAR:LEELLLKIEEAIEEIEEKLESLREEFAAYRAEVEARLAALEADFRAALAR	2.877243540180174	0.8176588929880527	92.07981872558594	0.7708981037139893	4.2953314781188965	4.632092475891113	1.315706729888916
homomer-3-50-nr2-run1_result_0	4	ELLLEKPLEEYKKRVEEELAALKEEFEKFKAEIEAKLAALEAKFEAELAK:ELLLEKPLEEYKKRVEEELAALKEEFEKFKAEIEAKLAALEAKFEAELAK:ELLLEKPLEEYKKRVEEELAALKEEFEKFKAEIEAKLAALEAKFEAELAK	1.9900523086773376	0.906746643493085	82.13329315185547	0.6748934984207153	7.831300258636475	8.412484169006348	1.5590310096740723
homomer-3-50-nr2-run1_result_0	5	LLLLLLPLLLFKKEVEEKLEELKKELEEYKKEIEAKLAELRETFERRLAL:LLLLLLPLLLFKKEVEEKLEELKKELEEYKKEIEAKLAELRETFERRLAL:LLLLLLPLLLFKKEVEEKLEELKKELEEYKKEIEAKLAELRETFERRLAL	2.4539802487129965	0.8884772581007485	76.54536437988281	0.5505033731460571	9.767328262329102	10.964242935180664	3.7285423278808594
homomer-3-50-nr2-run1_result_0	6	LEEKKKYIEEYKKEIEEKLEALKEEFEKFKEEIEAKLKALETKFETALAK:LEEKKKYIEEYKKEIEEKLEALKEEFEKFKEEIEAKLKALETKFETALAK:LEEKKKYIEEYKKEIEEKLEALKEEFEKFKEEIEAKLKALETKFETALAK	2.1184311767774155	0.898285384310528	87.45584106445312	0.7242658138275146	5.8205366134643555	6.302370071411133	1.4215824604034424
homomer-3-50-nr2-run1_result_0	7	PEEEEEEFEKFKKEVEEKLEELEKKFEEYKKEIEAKIEELRAYVEKLLAE:PEEEEEEFEKFKKEVEEKLEELEKKFEEYKKEIEAKIEELRAYVEKLLAE:PEEEEEEFEKFKKEVEEKLEELEKKFEEYKKEIEAKIEELRAYVEKLLAE	1.8273443479798723	0.9380982808029915	87.40997314453125	0.7122921943664551	5.797847747802734	6.266121864318848	1.583740234375
homomer-3-50-nr2-run1_result_0	8	EEELLLPLKEFKEEVKEKLEEFEKKFEEFKEEIEARLEELEALVRELLAR:EEELLLPLKEFKEEVKEKLEEFEKKFEEFKEEIEARLEELEALVRELLAR:EEELLLPLKEFKEEVKEKLEEFEKKFEEFKEEIEARLEELEALVRELLAR	2.674248702052097	0.8315499841091137	81.64665222167969	0.6169460415840149	8.333282470703125	9.065339088439941	1.9933831691741943
homomer-3-50-nr2-run1_result_0	9	PAAAAAPWAAAVAETKAALAELKAAFEAFKKEVEAKIAALEAKFETALAK:PAAAAAPWAAAVAETKAALAELKAAFEAFKKEVEAKIAALEAKFETALAK:PAAAAAPWAAAVAETKAALAELKAAFEAFKKEVEAKIAALEAKFETALAK	2.3079672273725196	0.8768793235717336	81.66397094726562	0.714806318283081	7.283183574676514	7.821495056152344	1.6277449131011963
homomer-3-50-nr2-run1_result_0	10	PAAAAAKLEAAVKAIEEKLAALEAKFAEYKEKVEAELAALRAEFETRLAA:PAAAAAKLEAAVKAIEEKLAALEAKFAEYKEKVEAELAALRAEFETRLAA:PAAAAAKLEAAVKAIEEKLAALEAKFAEYKEKVEAELAALRAEFETRLAA	2.696613166231177	0.8570211509211316	90.35820007324219	0.7722815275192261	4.637485504150391	4.968057155609131	1.3775004148483276
homomer-3-50-nr2-run1_result_0	11	PEEEEEEIKKFKEEVEKKLEELKKEFEEYKKEVEARLEELELRFETRLAE:PEEEEEEIKKFKEEVEKKLEELKKEFEEYKKEVEARLEELELRFETRLAE:PEEEEEEIKKFKEEVEKKLEELKKEFEEYKKEVEARLEELELRFETRLAE	1.9917700590490344	0.928700306033149	83.43447875976562	0.653197169303894	7.436149597167969	8.143240928649902	2.0643279552459717
homomer-3-50-nr2-run1_result_0	12	PEEEEKYIEEAIEEIKKKLEELKEELEKFKEEVESKLKELEEKVETLLAK:PEEEEKYIEEAIEEIKKKLEELKEELEKFKEEVESKLKELEEKVETLLAK:PEEEEKYIEEAIEEIKKKLEELKEELEKFKEEVESKLKELEEKVETLLAK	2.8299624233325935	0.8157988739221902	90.4719467163086	0.7705673575401306	5.161050796508789	5.483272075653076	1.2906125783920288
homomer-3-50-nr2-run1_result_0	13	EKKKEEKIEEAIKEIKEKLEELERRLEEFERRVEARLAELRAEFEAALAA:EKKKEEKIEEAIKEIKEKLEELERRLEEFERRVEARLAELRAEFEAALAA:EKKKEEKIEEAIKEIKEKLEELERRLEEFERRVEARLAELRAEFEAALAA	2.3315315282893314	0.8762337490255914	90.8138656616211	0.7727586030960083	4.872408390045166	5.191792964935303	1.3240394592285156
homomer-3-50-nr2-run1_result_0	14	LEEELLPLLEAIKRIEEELEKLREEFEEFKKEIESEIAKLKELFETELAK:LEEELLPLLEAIKRIEEELEKLREEFEEFKKEIESEIAKLKELFETELAK:LEEELLPLLEAIKRIEEELEKLREEFEEFKKEIESEIAKLKELFETELAK	2.7659149816419664	0.80192222814705	88.74622344970703	0.7844333052635193	5.853208541870117	6.141896724700928	1.1846213340759277
homomer-3-50-nr2-run1_result_0	15	AAAAEEPFVEAVKKIEEKLEEFEKRFEDFEREVRAELAALRAEFEARLAE:AAAAEEPFVEAVKKIEEKLEEFEKRFEDFEREVRAELAALRAEFEARLAE:AAAAEEPFVEAVKKIEEKLEEFEKRFEDFEREVRAELAALRAEFEARLAE	2.132615107068778	0.8944022505399805	83.77880859375	0.7153650522232056	7.15287971496582	7.664587497711182	1.5174012184143066
homomer-3-50-nr2-run1_result_0	16	EEEEEEEIEKFKEEIREELERLREEFERFREEVESRLAALEAKVETLLAQ:EEEEEEEIEKFKEEIREELERLREEFERFREEVESRLAALEAKVETLLAQ:EEEEEEEIEKFKEEIREELERLREEFERFREEVESRLAALEAKVETLLAQ	2.822325014428373	0.8092187160457831	90.4794692993164	0.7729909420013428	4.809206962585449	5.168055057525635	1.2963733673095703
homomer-3-50-nr2-run1_result_0	17	PEELLLPLAEEVAAVRAELARLREELEAFREEVEARLEELRETFETELAR:PEELLLPLAEEVAAVRAELARLREELEAFREEVEARLEELRETFETELAR:PEELLLPLAEEVAAVRAELARLREELEAFREEVEARLEELRETFETELAR	2.2689511226203507	0.8999408911847604	91.40885925292969	0.7975842356681824	4.703067302703857	4.9722065925598145	1.2213376760482788
homomer-3-50-nr2-run1_result_0	18	PEELLKPIEEYVKKIEEELEKLKEEFEAYKKEIEAKIAALEAKVESLLAE:PEELLKPIEEYVKKIEEELEKLKEEFEAYKKEIEAKIAALEAKVESLLAE:PEELLKPIEEYVKKIEEELEKLKEEFEAYKKEIEAKIAALEAKVESLLAE	2.915087974234076	0.7985150164521074	89.15907287597656	0.7589836716651917	5.460353374481201	5.806590557098389	1.3114298582077026
homomer-3-50-nr2-run1_result_0	19	PAAALLPLVAALEEVRRELEEFRKEFEEYKKKIEAKIEALEAKFETALAQ:PAAALLPLVAALEEVRRELEEFRKEFEEYKKKIEAKIEALEAKFETALAQ:PAAALLPLVAALEEVRRELEEFRKEFEEYKKKIEAKIEALEAKFETALAQ	2.4866206476922126	0.8465108918671094	88.60787200927734	0.7697780132293701	5.564271450042725	5.886138916015625	1.2524223327636719
homomer-3-50-nr2-run1_result_0	20	AEEEEEPIAKYKAEVEAKFAEFEKEFAEYKERIEAELAALREYVERRLAE:AEEEEEPIAKYKAEVEAKFAEFEKEFAEYKERIEAELAALREYVERRLAE:AEEEEEPIAKYKAEVEAKFAEFEKEFAEYKERIEAELAALREYVERRLAE	1.9730451188970692	0.9185219446773991	83.00598907470703	0.7017883658409119	7.648769378662109	8.212691307067871	1.4058284759521484
homomer-3-50-nr2-run1_result_0	21	PEEEEEAFEKAVAEIKEELAKLKEEFEAFKEEIESKLEALRTTVETLLAK:PEEEEEAFEKAVAEIKEELAKLKEEFEAFKEEIESKLEALRTTVETLLAK:PEEEEEAFEKAVAEIKEELAKLKEEFEAFKEEIESKLEALRTTVETLLAK	2.689571757241773	0.8276845258231532	90.47383117675781	0.7885884046554565	4.942142486572266	5.26019287109375	1.2169032096862793
homomer-3-50-nr2-run1_result_0	22	PLLLLKPIEEFKEEVEKKLEELEKKFEEFKEEIKAELAALKATFEAALAA:PLLLLKPIEEFKEEVEKKLEELEKKFEEFKEEIKAELAALKATFEAALAA:PLLLLKPIEEFKEEVEKKLEELEKKFEEFKEEIKAELAALKATFEAALAA	2.267152229437555	0.9034294374545194	78.03623962402344	0.5962537527084351	9.282506942749023	10.19680118560791	2.675156593322754
homomer-3-50-nr2-run1_result_0	23	PLLLLRPLEEALARIEAALAALEARFEAYKAEVEARLAALEQRFEEALAE:PLLLLRPLEEALARIEAALAALEARFEAYKAEVEARLAALEQRFEEALAE:PLLLLRPLEEALARIEAALAALEARFEAYKAEVEARLAALEQRFEEALAE	2.544264185291256	0.8380241484231703	87.83302307128906	0.7564007043838501	5.760748863220215	6.128989219665527	1.5504024028778076
homomer-3-50-nr2-run1_result_0	24	ELLLKKPLEEAIEEIERRLEELERRFESFRREVEARLEALERRFEARLAE:ELLLKKPLEEAIEEIERRLEELERRFESFRREVEARLEALERRFEARLAE:ELLLKKPLEEAIEEIERRLEELERRFESFRREVEARLEALERRFEARLAE	5.999876324227331	0.6502706124603828	84.2208480834961	0.7429739236831665	7.451111316680908	7.802057266235352	1.355109691619873
homomer-3-50-nr2-run1_result_0	25	LLLLLKPLEEEIARIEKELEELRKEFEEFKKRIEAEIAALRATFEARLAE:LLLLLKPLEEEIARIEKELEELRKEFEEFKKRIEAEIAALRATFEARLAE:LLLLLKPLEEEIARIEKELEELRKEFEEFKKRIEAEIAALRATFEARLAE	2.7808871220216194	0.8015209471596112	85.00630187988281	0.7152016162872314	6.9708662033081055	7.427487373352051	1.6792106628417969
homomer-3-50-nr2-run1_result_0	26	EEEEEEFIKEKIKEIEEKLKELEKKFEEYKKEVEAKLAALEATFKTELAK:EEEEEEFIKEKIKEIEEKLKELEKKFEEYKKEVEAKLAALEATFKTELAK:EEEEEEFIKEKIKEIEEKLKELEKKFEEYKKEVEAKLAALEATFKTELAK	2.3390191244416063	0.8774602623162729	89.72953033447266	0.7638165950775146	5.233230113983154	5.58234167098999	1.334623098373413
homomer-3-50-nr2-run1_result_0	27	PAAAKAPFEKALAEVKAALEALRAALEAQAAAIRAEIAALRATFAAAAAA:PAAAKAPFEKALAEVKAALEALRAALEAQAAAIRAEIAALRATFAAAAAA:PAAAKAPFEKALAEVKAALEALRAALEAQAAAIRAEIAALRATFAAAAAA	2.4839937709457782	0.8711517156285504	61.87434768676758	0.4664436876773834	11.903538703918457	14.700016975402832	5.488516330718994
homomer-3-50-nr2-run1_result_0	28	EEEEEEKFEKYKEYVEKKLEEFRKEFEEFKKEIESALEALRAAFAAALAA:EEEEEEKFEKYKEYVEKKLEEFRKEFEEFKKEIESALEALRAAFAAALAA:EEEEEEKFEKYKEYVEKKLEEFRKEFEEFKKEIESALEALRAAFAAALAA	1.939282656838588	0.9190859545591714	85.4747085571289	0.7046605944633484	6.12033748626709	6.696991920471191	1.586823582649231
homomer-3-50-nr2-run1_result_0	29	PEEEEERIEEEIARIEEKLEELERRLEAFKEEVEARLAALEAAFRAALAA:PEEEEERIEEEIARIEEKLEELERRLEAFKEEVEARLAALEAAFRAALAA:PEEEEERIEEEIARIEEKLEELERRLEAFKEEVEARLAALEAAFRAALAA	2.465465427677636	0.8597539615980436	91.84236907958984	0.7831141948699951	4.4756550788879395	4.80242395401001	1.3028281927108765
homomer-3-50-nr2-run1_result_0	30	EEEEKKFIEEAIKAIEEKLAAFEKEFAAYKAEVKAEIAALKAKFETELAK:EEEEKKFIEEAIKAIEEKLAAFEKEFAAYKAEVKAEIAALKAKFETELAK:EEEEKKFIEEAIKAIEEKLAAFEKEFAAYKAEVKAEIAALKAKFETELAK	24.767598104746767	0.6207637303904896	86.94251251220703	0.7238208055496216	5.841059684753418	6.3378071784973145	1.4203941822052002
homomer-3-50-nr2-run1_result_0	31	AAAAAAPLAEALAEIERRLEELERRLEEYREEVEARLAALRAAFETAAAA:AAAAAAPLAEALAEIERRLEELERRLEEYREEVEARLAALRAAFETAAAA:AAAAAAPLAEALAEIERRLEELERRLEEYREEVEARLAALRAAFETAAAA	2.6654241269143193	0.8508366170420597	90.55518341064453	0.7839258313179016	4.376855373382568	4.691895008087158	1.3564457893371582
homomer-3-50-nr2-run1_result_1	0	AAAAALLAALVAAWLAQVAAALAAPGDPAARAAAVAAAVAAAAALLAALA:AAAAALLAALVAAWLAQVAAALAAPGDPAARAAAVAAAVAAAAALLAALA:AAAAALLAALVAAWLAQVAAALAAPGDPAARAAAVAAAVAAAAALLAALA	11.070966021441228	0.27358100839174476	60.37616729736328	0.3501964211463928	15.191875457763672	20.144880294799805	9.628795623779297
homomer-3-50-nr2-run1_result_1	1	SALAALLAALLAAWLAAVLAALLAPGAPAAHAAAVAAAVAMFAALALALL:SALAALLAALLAAWLAAVLAALLAPGAPAAHAAAVAAAVAMFAALALALL:SALAALLAALLAAWLAAVLAALLAPGAPAAHAAAVAAAVAMFAALALALL	9.780812800437984	0.2674985699651033	54.771663665771484	0.307929128408432	16.613325119018555	21.22298240661621	9.664594650268555
homomer-3-50-nr2-run1_result_1	2	AAAAAAAAALVTAWLGAVLAALLAPGAPAAHLLALLAAVIAFAILAAALA:AAAAAAAAALVTAWLGAVLAALLAPGAPAAHLLALLAAVIAFAILAAALA:AAAAAAAAALVTAWLGAVLAALLAPGAPAAHLLALLAAVIAFAILAAALA	9.416251298870552	0.33045913602174515	54.79239273071289	0.324428915977478	16.12856674194336	20.43548583984375	9.56360149383545
homomer-3-50-nr2-run1_result_1	3	AAAAALLAALVTAWLAAVLAALAAPGDAAAKAAAVAAAVAAFAALAAALA:AAAAALLAALVTAWLAAVLAALAAPGDAAAKAAAVAAAVAAFAALAAALA:AAAAALLAALVTAWLAAVLAALAAPGDAAAKAAAVAAAVAAFAALAAALA	10.554159496354155	0.2963700654998234	69.8720932006836	0.4121013879776001	13.777758598327637	18.988887786865234	8.38532829284668
homomer-3-50-nr2-run1_result_1	4	EEEEKLLEALIKAWLEEVLKALKEPGKEEAKEKAVEAAVKMFKELLKALA:EEEEKLLEALIKAWLEEVLKALKEPGKEEAKEKAVEAAVKMFKELLKALA:EEEEKLLEALIKAWLEEVLKALKEPGKEEAKEKAVEAAVKMFKELLKALA	12.973084025396066	0.1746383865091682	60.17137908935547	0.3238622546195984	17.081045150756836	22.549753189086914	4.996306419372559
homomer-3-50-nr2-run1_result_1	5	AALAALLAAAVAAWLAEVLAALKAPGDPAAKALAVAAAVAAAAVGLLALA:AALAALLAAAVAAWLAEVLAALKAPGDPAAKALAVAAAVAAAAVGLLALA:AALAALLAAAVAAWLAEVLAALKAPGDPAAKALAVAAAVAAAAVGLLALA	10.215417556043164	0.27348539027208907	54.51042556762695	0.34786930680274963	15.16574764251709	19.62921714782715	10.334335327148438
homomer-3-50-nr2-run1_result_1	6	AAAAAALAAAITAWLDKVLEALLAPGPEEAKKAAVEAAVKIAEAALAAAA:AAAAAALAAAITAWLDKVLEALLAPGPEEAKKAAVEAAVKIAEAALAAAA:AAAAAALAAAITAWLDKVLEALLAPGPEEAKKAAVEAAVKIAEAALAAAA	10.371567141450544	0.3072403480022713	61.40809631347656	0.3904450535774231	13.392685890197754	17.71050262451172	6.969738960266113
homomer-3-50-nr2-run1_result_1	7	AAAAALLAAALTAWLTAVLAALQAPGDPEAKAAAVAAAVAAAAALLAALA:AAAAALLAAALTAWLTAVLAALQAPGDPEAKAAAVAAAVAAAAALLAALA:AAAAALLAAALTAWLTAVLAALQAPGDPEAKAAAVAAAVAAAAALLAALA	10.899735798624357	0.2858070054805295	64.1775131225586	0.39002594351768494	14.020564079284668	18.968215942382812	10.20718002319336
homomer-3-50-nr2-run1_result_1	8	SSSSSLLAALIAAWLGQVLAALAAPGDPAAKAAAVAAAVAAFAALLAALA:SSSSSLLAALIAAWLGQVLAALAAPGDPAAKAAAVAAAVAAFAALLAALA:SSSSSLLAALIAAWLGQVLAALAAPGDPAAKAAAVAAAVAAFAALLAALA	11.178907119607626	0.2526839504161319	56.571964263916016	0.37389063835144043	14.380867958068848	19.36908721923828	10.32151985168457
homomer-3-50-nr2-run1_result_1	9	AAAAAAAAAALAAWLAAVLAALLAPGDPAARAAALAAAVAAAAAALAALA:AAAAAAAAAALAAWLAAVLAALLAPGDPAARAAALAAAVAAAAAALAALA:AAAAAAAAAALAAWLAAVLAALLAPGDPAARAAALAAAVAAAAAALAALA	10.864629601843056	0.2892494677667038	58.56177520751953	0.37140512466430664	14.4213228225708	18.900041580200195	10.697464942932129
homomer-3-50-nr2-run1_result_1	10	AAAAAALAALVAAWLTQVLAALLAPGPLLAKLLAVAAAVAAAAALAAALA:AAAAAALAALVAAWLTQVLAALLAPGPLLAKLLAVAAAVAAAAALAAALA:AAAAAALAALVAAWLTQVLAALLAPGPLLAKLLAVAAAVAAAAALAAALA	12.286908790725498	0.2490732042803298	53.567665100097656	0.3066480755805969	16.559104919433594	20.880407333374023	9.16064739227295
homomer-3-50-nr2-run1_result_1	11	AAAAAAAAAAVAAWLGAVLAALAAPGDPAARAAALAAAVAAAAAALAAAA:AAAAAAAAAAVAAWLGAVLAALAAPGDPAARAAALAAAVAAAAAALAAAA:AAAAAAAAAAVAAWLGAVLAALAAPGDPAARAAALAAAVAAAAAALAAAA	10.740355128778551	0.29606736474093887	60.00187301635742	0.3870263993740082	13.98556137084961	18.594884872436523	9.287038803100586
homomer-3-50-nr2-run1_result_1	12	AAAAAAAAAAVAAWLAEVLAALAAPGDPEARERALEAAVRVAEAALEALA:AAAAAAAAAAVAAWLAEVLAALAAPGDPEARERALEAAVRVAEAALEALA:AAAAAAAAAAVAAWLAEVLAALAAPGDPEARERALEAAVRVAEAALEALA	11.703848704499928	0.2558610647241464	67.3326416015625	0.29506927728652954	18.436880111694336	25.232322692871094	12.945802688598633
homomer-3-50-nr2-run1_result_1	13	AAAAAALAAALAAWLGAVLAALLAPGDPAARAAALAAAVAAAAAALAALA:AAAAAALAAALAAWLGAVLAALLAPGDPAARAAALAAAVAAAAAALAALA:AAAAAALAAALAAWLGAVLAALLAPGDPAARAAALAAAVAAAAAALAALA	11.102996878684012	0.28737095463771484	60.34016799926758	0.37589412927627563	14.1509428024292	18.537111282348633	9.668252944946289
homomer-3-50-nr2-run1_result_1	14	SAAAALLAALIAAWLAAVAAALAAPGDPAAKEAAVAAAVAASAALLAALA:SAAAALLAALIAAWLAAVAAALAAPGDPAAKEAAVAAAVAASAALLAALA:SAAAALLAALIAAWLAAVAAALAAPGDPAAKEAAVAAAVAASAALLAALA	11.16692969214003	0.2774513082788053	57.54469680786133	0.40040138363838196	13.262280464172363	17.236791610717773	9.013691902160645
homomer-3-50-nr2-run1_result_1	15	AAAAAALAALVAAWLGAVLAALLAPGDPAAKLAALAAAVAAAAALLAALA:AAAAAALAALVAAWLGAVLAALLAPGDPAAKLAALAAAVAAAAALLAALA:AAAAAALAALVAAWLGAVLAALLAPGDPAAKLAALAAAVAAAAALLAALA	11.050166482187311	0.2668696460653056	61.014461517333984	0.3613166809082031	14.651200294494629	19.37405014038086	11.551414489746094
homomer-3-50-nr2-run1_result_1	16	SLLAALLAAGVAAWLAAVLAALAAPGDPEAKAAAVAAAVAAAAALAAALL:SLLAALLAAGVAAWLAAVLAALAAPGDPEAKAAAVAAAVAAAAALAAALL:SLLAALLAAGVAAWLAAVLAALAAPGDPEAKAAAVAAAVAAAAALAAALL	11.020268260102736	0.27902586990393274	59.98270034790039	0.375779390335083	14.424321174621582	19.050458908081055	10.715744018554688
homomer-3-50-nr2-run1_result_1	17	AALAALAAAFVAAATAAAAAALAAPGDPAARAATLAALVAAAAAALAAAA:AALAALAAAFVAAATAAAAAALAAPGDPAARAATLAALVAAAAAALAAAA:AALAALAAAFVAAATAAAAAALAAPGDPAARAATLAALVAAAAAALAAAA	8.955910095718389	0.32511944897113837	60.85951614379883	0.3182782530784607	16.651222229003906	22.17351722717285	11.287215232849121
homomer-3-50-nr2-run1_result_1	18	AAAAAAAAAAAAAVLAAVLAALRAPGDPLARLLALLAAVAATALLLLAAL:AAAAAAAAAAAAAVLAAVLAALRAPGDPLARLLALLAAVAATALLLLAAL:AAAAAAAAAAAAAVLAAVLAALRAPGDPLARLLALLAAVAATALLLLAAL	11.633862674659545	0.21546083184109455	59.49177932739258	0.33952051401138306	15.257566452026367	19.68305778503418	10.328999519348145
homomer-3-50-nr2-run1_result_1	19	AAAAAAAAALVAAWLAAVAAALAAPGDPAAKAAAVAAAVAALAAALAAAA:AAAAAAAAALVAAWLAAVAAALAAPGDPAAKAAAVAAAVAALAAALAAAA:AAAAAAAAALVAAWLAAVAAALAAPGDPAAKAAAVAAAVAALAAALAAAA	10.724668429870476	0.29269290065721504	71.84288787841797	0.4093996286392212	13.660429000854492	19.023696899414062	9.567830085754395
homomer-3-50-nr2-run1_result_1	20	AAAAALLAALITAWLGQVLAALKAPGDPEAKAAAVAAAVAAAAALAAALA:AAAAALLAALITAWLGQVLAALKAPGDPEAKAAAVAAAVAAAAALAAALA:AAAAALLAALITAWLGQVLAALKAPGDPEAKAAAVAAAVAAAAALAAALA	8.102510473773837	0.48875037243007036	60.43985366821289	0.3689911961555481	14.844914436340332	19.7047176361084	10.027822494506836
homomer-3-50-nr2-run1_result_1	21	EEEEEELAAAITAWLTQVLAALAAPGAPLAHLLAVAAAVAMAAVALAALA:EEEEEELAAAITAWLTQVLAALAAPGAPLAHLLAVAAAVAMAAVALAALA:EEEEEELAAAITAWLTQVLAALAAPGAPLAHLLAVAAAVAMAAVALAALA	8.911638588143948	0.3337671069983321	54.14775085449219	0.3552856147289276	15.055999755859375	19.130395889282227	9.422259330749512
homomer-3-50-nr2-run1_result_1	22	AAAAAAAAAAVAAWLGAVLAALKAPGKPEAKAAAVAAAVAAFAAALAAAA:AAAAAAAAAAVAAWLGAVLAALKAPGKPEAKAAAVAAAVAAFAAALAAAA:AAAAAAAAAAVAAWLGAVLAALKAPGKPEAKAAAVAAAVAAFAAALAAAA	10.567654362560178	0.2846547354413429	66.19933319091797	0.44725728034973145	12.275275230407715	16.7199764251709	6.843976020812988
homomer-3-50-nr2-run1_result_1	23	AALAALLAALIAAWLTAVAAALAAPGDAAAKAAAVAAAVAAAAALAAALA:AALAALLAALIAAWLTAVAAALAAPGDAAAKAAAVAAAVAAAAALAAALA:AALAALLAALIAAWLTAVAAALAAPGDAAAKAAAVAAAVAAAAALAAALA	11.055371642095581	0.284831342752963	62.34223556518555	0.37504225969314575	14.476397514343262	19.3787784576416	10.270586013793945
homomer-3-50-nr2-run1_result_1	24	AAAAALLAALVAAWLAAVAAALAAPGDPAAKAAALAAAVAAAAALLAALA:AAAAALLAALVAAWLAAVAAALAAPGDPAAKAAALAAAVAAAAALLAALA:AAAAALLAALVAAWLAAVAAALAAPGDPAAKAAALAAAVAAAAALLAALA	11.07818500329121	0.27041525471368916	64.11441040039062	0.3463691473007202	15.424477577209473	20.68805503845215	11.591522216796875
homomer-3-50-nr2-run1_result_1	25	AAAAALLAALVTAWLREVLAALLAPGLPLAKLLAVAAAVAALAVLLAALA:AAAAALLAALVTAWLREVLAALLAPGLPLAKLLAVAAAVAALAVLLAALA:AAAAALLAALVTAWLREVLAALLAPGLPLAKLLAVAAAVAALAVLLAALA	10.20151404989776	0.29498612659859164	58.266502380371094	0.30474257469177246	16.69054412841797	21.502946853637695	11.490911483764648
homomer-3-50-nr2-run1_result_1	26	AAAAAALAALVAAWLGAVLAALLAPGPLLAKLLAVAAAVAAAAALLAALA:AAAAAALAALVAAWLGAVLAALLAPGPLLAKLLAVAAAVAAAAALLAALA:AAAAAALAALVAAWLGAVLAALLAPGPLLAKLLAVAAAVAAAAALLAALA	11.07445742145318	0.2936776694304127	56.31881332397461	0.3588581085205078	14.639741897583008	19.032211303710938	11.710050582885742
homomer-3-50-nr2-run1_result_1	27	EEEEAELAALIAAWLAEVAAALAAPGAEEAKARAVEAAVEMFRALAAALA:EEEEAELAALIAAWLAEVAAALAAPGAEEAKARAVEAAVEMFRALAAALA:EEEEAELAALIAAWLAEVAAALAAPGAEEAKARAVEAAVEMFRALAAALA	15.049659549674038	0.2011743365843879	57.550350189208984	0.2848680019378662	18.731321334838867	24.723466873168945	12.059751510620117
homomer-3-50-nr2-run1_result_1	28	AAAAALLAAAIAAWLTQVLAALQAPGDPAAKAAAVAAAVAATAAALAAAA:AAAAALLAAAIAAWLTQVLAALQAPGDPAAKAAAVAAAVAATAAALAAAA:AAAAALLAAAIAAWLTQVLAALQAPGDPAAKAAAVAAAVAATAAALAAAA	10.70194034701111	0.30384281378437145	58.48029708862305	0.4145893454551697	13.469650268554688	17.723867416381836	8.700336456298828
homomer-3-50-nr2-run1_result_1	29	LLLALLLAATIAAWLTAVLAALLAPGDPAAKAAAVAAAVAAAAAALAAAA:LLLALLLAATIAAWLTAVLAALLAPGDPAAKAAAVAAAVAAAAAALAAAA:LLLALLLAATIAAWLTAVLAALLAPGDPAAKAAAVAAAVAAAAAALAAAA	10.779778597863482	0.31173606290127065	56.91245651245117	0.43714430928230286	12.379044532775879	15.868791580200195	7.9735565185546875
homomer-3-50-nr2-run1_result_1	30	AALALLLAALVAAWLAAVLAALQAPGAPEAKAAAVAAAVAAAALLLLALA:AALALLLAALVAAWLAAVLAALQAPGAPEAKAAAVAAAVAAAALLLLALA:AALALLLAALVAAWLAAVLAALQAPGAPEAKAAAVAAAVAAAALLLLALA	9.007546105138292	0.3089974377876317	59.753578186035156	0.3435479402542114	15.235869407653809	20.356496810913086	10.558042526245117
homomer-3-50-nr2-run1_result_1	31	AAAAAALAAYITAWLTAVLAALQAPGKEEAKKAALEAAVKITEEALKKLK:AAAAAALAAYITAWLTAVLAALQAPGKEEAKKAALEAAVKITEEALKKLK:AAAAAALAAYITAWLTAVLAALQAPGKEEAKKAALEAAVKITEEALKKLK	10.801806730769385	0.3129323398779988	50.11960220336914	0.3535982370376587	14.33958625793457	17.754009246826172	9.320487976074219
homomer-3-50-nr2-run1_result_10	0	LEELKKELEELKKRLAALEKEFAEFKAEVEARIAALEERLAALEARVAAL:LEELKKELEELKKRLAALEKEFAEFKAEVEARIAALEERLAALEARVAAL:LEELKKELEELKKRLAALEKEFAEFKAEVEARIAALEERLAALEARVAAL	1.2511981982472418	0.9366512306279581	95.40809631347656	0.822741687297821	3.3721742630004883	3.558680772781372	1.1820919513702393
homomer-3-50-nr2-run1_result_10	1	LAELEEALAALRAELAELRAEFRAFKAAVEAAIAALTARVAALEAAVAAA:LAELEEALAALRAELAELRAEFRAFKAAVEAAIAALTARVAALEAAVAAA:LAELEEALAALRAELAELRAEFRAFKAAVEAAIAALTARVAALEAAVAAA	1.0744366347961338	0.9527368653901876	95.56200408935547	0.8319385051727295	3.100093126296997	3.280564308166504	1.1473073959350586
homomer-3-50-nr2-run1_result_10	2	AAELAAALAAERERLAALEAAFAAFKAAVTAAIAALKERIAALEAKVAAL:AAELAAALAAERERLAALEAAFAAFKAAVTAAIAALKERIAALEAKVAAL:AAELAAALAAERERLAALEAAFAAFKAAVTAAIAALKERIAALEAKVAAL	1.09353511186091	0.953199547846891	95.029541015625	0.8217235207557678	3.2807958126068115	3.47662353515625	1.1755157709121704
homomer-3-50-nr2-run1_result_10	3	LEELKEKLEKLLEELEEFKAEFAAFKAAVEAAIAALEARLAAVEARVAAL:LEELKEKLEKLLEELEEFKAEFAAFKAAVEAAIAALEARLAAVEARVAAL:LEELKEKLEKLLEELEEFKAEFAAFKAAVEAAIAALEARLAAVEARVAAL	1.1154785528853204	0.9503978846731975	93.31266784667969	0.8079583644866943	3.7135682106018066	3.9800920486450195	1.202369213104248
homomer-3-50-nr2-run1_result_10	4	LEELEAELAALRAELAALRAEFAAFKAAVTAAIAALTARIDAIEAEVAAL:LEELEAELAALRAELAALRAEFAAFKAAVTAAIAALTARIDAIEAEVAAL:LEELEAELAALRAELAALRAEFAAFKAAVTAAIAALTARIDAIEAEVAAL	0.9785467202532021	0.9602715070830982	96.15306091308594	0.8398271799087524	2.9762723445892334	3.1390860080718994	1.0794649124145508
homomer-3-50-nr2-run1_result_10	5	EEELRELLEELLERLEELEERFEAFEARVEAAIAALAAEIAAIKAEVAAL:EEELRELLEELLERLEELEERFEAFEARVEAAIAALAAEIAAIKAEVAAL:EEELRELLEELLERLEELEERFEAFEARVEAAIAALAAEIAAIKAEVAAL	1.0491084637543984	0.9556876250877903	95.16761016845703	0.8280935287475586	3.282078504562378	3.48238468170166	1.117897391319275
homomer-3-50-nr2-run1_result_10	6	LEELKEELEQLKEELAAFKEEFAEFKAAVEAAIAALTARLAAVEAAVAAL:LEELKEELEQLKEELAAFKEEFAEFKAAVEAAIAALTARLAAVEAAVAAL:LEELKEELEQLKEELAAFKEEFAEFKAAVEAAIAALTARLAAVEAAVAAL	1.1314588741504081	0.9485754216698643	96.36973571777344	0.8376820087432861	3.03818416595459	3.2002604007720947	1.1243164539337158
homomer-3-50-nr2-run1_result_10	7	LEELKEFLEKLLKELEAFKKEFAAFKAEVKAAIAALEARLAAVEARVAAL:LEELKEFLEKLLKELEAFKKEFAAFKAEVKAAIAALEARLAAVEARVAAL:LEELKEFLEKLLKELEAFKKEFAAFKAEVKAAIAALEARLAAVEARVAAL	0.7419601688354791	0.9757494437674893	90.68721771240234	0.7758123874664307	4.642672061920166	5.030967712402344	1.269683599472046
homomer-3-50-nr2-run1_result_10	8	LEALRAELEALLEELAALKKEFEAFKKEVEAKIEALEAEIAALKAEVAAL:LEALRAELEALLEELAALKKEFEAFKKEVEAKIEALEAEIAALKAEVAAL:LEALRAELEALLEELAALKKEFEAFKKEVEAKIEALEAEIAALKAEVAAL	1.0336524063606247	0.9568942205797043	94.9322738647461	0.8229087591171265	3.280161142349243	3.4875776767730713	1.1486597061157227
homomer-3-50-nr2-run1_result_10	9	LEELKKRLEELEKELEAFKKEFEAFKKEVKEAIAALEARVAALEAKVAAL:LEELKKRLEELEKELEAFKKEFEAFKKEVKEAIAALEARVAALEAKVAAL:LEELKKRLEELEKELEAFKKEFEAFKKEVKEAIAALEARVAALEAKVAAL	1.1042393971741986	0.9509992158290868	96.0866470336914	0.8300834894180298	3.1711976528167725	3.340667247772217	1.1609553098678589
homomer-3-50-nr2-run1_result_10	10	LEELREELEELRERLAALEEEFRAFKEAVEAAIAALEARVAALEKEVAAL:LEELREELEELRERLAALEEEFRAFKEAVEAAIAALEARVAALEKEVAAL:LEELREELEELRERLAALEEEFRAFKEAVEAAIAALEARVAALEKEVAAL	1.1623594198709826	0.9445924617884778	96.5027847290039	0.8439230918884277	3.0382139682769775	3.193143367767334	1.1399283409118652
homomer-3-50-nr2-run1_result_10	11	LEELKAKLEALLKELAALKEEFEAFKAAVEAAIAAITAEIAALKAAVAAL:LEELKAKLEALLKELAALKEEFEAFKAAVEAAIAAITAEIAALKAAVAAL:LEELKAKLEALLKELAALKEEFEAFKAAVEAAIAAITAEIAALKAAVAAL	1.0805293285030906	0.9532585485705154	95.4803695678711	0.837227463722229	3.1276257038116455	3.3111932277679443	1.065528392791748
homomer-3-50-nr2-run1_result_10	12	LEELKKELEELKKELEALKEEFAAFKAEVKAAIAALTARVEALEAEVRAL:LEELKKELEELKKELEALKEEFAAFKAEVKAAIAALTARVEALEAEVRAL:LEELKKELEELKKELEALKEEFAAFKAEVKAAIAALTARVEALEAEVRAL	1.1035386346795246	0.9508669458720571	96.0433120727539	0.838382363319397	3.1150174140930176	3.2799735069274902	1.1238561868667603
homomer-3-50-nr2-run1_result_10	13	LEELEKKLEELEKRLEALEKEVAAFKAAVTAAIAALTARVAALEAAVAAA:LEELEKKLEELEKRLEALEKEVAAFKAAVTAAIAALTARVAALEAAVAAA:LEELEKKLEELEKRLEALEKEVAAFKAAVTAAIAALTARVAALEAAVAAA	1.2122833620205244	0.9405247391032864	95.63612365722656	0.8237009048461914	3.2342638969421387	3.403503179550171	1.1744580268859863
homomer-3-50-nr2-run1_result_10	14	EEELKEFLEKFVKEFAEFKEEFEAFKAAVEAAIAAITARIAALEAAVAAL:EEELKEFLEKFVKEFAEFKEEFEAFKAAVEAAIAAITARIAALEAAVAAL:EEELKEFLEKFVKEFAEFKEEFEAFKAAVEAAIAAITARIAALEAAVAAL	0.5806781331916743	0.9843580875684423	93.95919799804688	0.8246187567710876	3.6822659969329834	3.93384051322937	1.091353178024292
homomer-3-50-nr2-run1_result_10	15	REELEERLRELEARLAEFEEAFEAFKAAVEAAIAALEARIAAIEARVAAL:REELEERLRELEARLAEFEEAFEAFKAAVEAAIAALEARIAAIEARVAAL:REELEERLRELEARLAEFEEAFEAFKAAVEAAIAALEARIAAIEARVAAL	1.0009191926738141	0.9592048112899101	94.35890197753906	0.8172321915626526	3.57987642288208	3.816378593444824	1.1774028539657593
homomer-3-50-nr2-run1_result_10	16	KEELEKFLEELVKELEELKAEFAAFKAATTAAIAALTAEVAALKAEVAAL:KEELEKFLEELVKELEELKAEFAAFKAATTAAIAALTAEVAALKAEVAAL:KEELEKFLEELVKELEELKAEFAAFKAATTAAIAALTAEVAALKAEVAAL	0.8508204502400597	0.96719892697277	96.5216064453125	0.8504723310470581	3.0152244567871094	3.176945686340332	1.0699595212936401
homomer-3-50-nr2-run1_result_10	17	LEALLEELRALRERLAELEAEFAAFKAAVEAAIAALTAEVAALKAEVAAK:LEALLEELRALRERLAELEAEFAAFKAAVEAAIAALTAEVAALKAEVAAK:LEALLEELRALRERLAELEAEFAAFKAAVEAAIAALTAEVAALKAEVAAK	1.0067113167524169	0.9575009253822392	93.78706359863281	0.8156599998474121	3.690175771713257	3.926553726196289	1.1991300582885742
homomer-3-50-nr2-run1_result_10	18	LEELKSFLEELVKELKELKEEFEAFKEAVTAAIAALTSRLAALEAEVAAL:LEELKSFLEELVKELKELKEEFEAFKEAVTAAIAALTSRLAALEAEVAAL:LEELKSFLEELVKELKELKEEFEAFKEAVTAAIAALTSRLAALEAEVAAL	0.845519907816568	0.9676422727636369	94.2109603881836	0.8247359395027161	3.7136270999908447	3.9443318843841553	1.1449551582336426
homomer-3-50-nr2-run1_result_10	19	LEALEAELAELRAELAALRAAVAAHAAATAAAIAALTARLAALEAAVAAL:LEALEAELAELRAELAALRAAVAAHAAATAAAIAALTARLAALEAAVAAL:LEALEAELAELRAELAALRAAVAAHAAATAAAIAALTARLAALEAAVAAL	1.0422708174311581	0.9555660447397732	95.32785034179688	0.821851909160614	3.1541545391082764	3.3893673419952393	1.2422571182250977
homomer-3-50-nr2-run1_result_10	20	LEELEKELEELKKELAELKAAFEAFKAEVKAAIEALTAEVAALKAEVAAL:LEELEKELEELKKELAELKAAFEAFKAEVKAAIEALTAEVAALKAEVAAL:LEELEKELEELKKELAELKAAFEAFKAEVKAAIEALTAEVAALKAEVAAL	1.0572097093833803	0.9547845582403011	96.75228881835938	0.844942569732666	2.8599355220794678	3.0112640857696533	1.1044360399246216
homomer-3-50-nr2-run1_result_10	21	LEELKKELEELKKELEELKEKFEEFKKKVESAISALEARLKAVEAKVAAL:LEELKKELEELKKELEELKEKFEEFKKKVESAISALEARLKAVEAKVAAL:LEELKKELEELKKELEELKEKFEEFKKKVESAISALEARLKAVEAKVAAL	1.1914712559537062	0.9422470717391283	95.994384765625	0.8265739679336548	3.253674030303955	3.42547869682312	1.1466567516326904
homomer-3-50-nr2-run1_result_10	22	LEELKEKLEELEKRLEELEEEFESFKKKVESSISSLESRIEKLEKEVKAL:LEELKEKLEELEKRLEELEEEFESFKKKVESSISSLESRIEKLEKEVKAL:LEELKEKLEELEKRLEELEEEFESFKKKVESSISSLESRIEKLEKEVKAL	1.335102870720143	0.9285824258661777	96.29055786132812	0.8394906520843506	3.1017487049102783	3.2523796558380127	1.095716953277588
homomer-3-50-nr2-run1_result_10	23	LEELEAELAALKKRLAELEEAFAAFKAAVTAAIAALEARLAALEAEVAAL:LEELEAELAALKKRLAELEEAFAAFKAAVTAAIAALEARLAALEAEVAAL:LEELEAELAALKKRLAELEEAFAAFKAAVTAAIAALEARLAALEAEVAAL	1.0345399021730435	0.9567311826902202	95.92349243164062	0.8316259980201721	3.1089284420013428	3.287492513656616	1.1467947959899902
homomer-3-50-nr2-run1_result_10	24	LEELKKKLEELEKRLEELEEEFRAFREEVRARIEALEARIAALEAKVAAL:LEELKKKLEELEKRLEELEEEFRAFREEVRARIEALEARIAALEAKVAAL:LEELKKKLEELEKRLEELEEEFRAFREEVRARIEALEARIAALEAKVAAL	1.167196386672359	0.9442830210147151	95.55268096923828	0.811603844165802	3.336514949798584	3.5221645832061768	1.2186976671218872
homomer-3-50-nr2-run1_result_10	25	LEELREELEELKRRLEELEAEFRAFRAEVRAAIAALEARVAALEAEVAAL:LEELREELEELKRRLEELEAEFRAFRAEVRAAIAALEARVAALEAEVAAL:LEELREELEELKRRLEELEAEFRAFRAEVRAAIAALEARVAALEAEVAAL	1.0873523303209542	0.9518048915301114	96.79000091552734	0.8393043875694275	2.9992597103118896	3.1526424884796143	1.1370172500610352
homomer-3-50-nr2-run1_result_10	26	LEELREELEALKERLAALEEEFAAFKAEVTAAIAALTARVYAIEAKVAAL:LEELREELEALKERLAALEEEFAAFKAEVTAAIAALTARVYAIEAKVAAL:LEELREELEALKERLAALEEEFAAFKAEVTAAIAALTARVYAIEAKVAAL	1.1992489990512223	0.9409579593545213	96.03228759765625	0.8383374214172363	3.174048662185669	3.3314785957336426	1.0896577835083008
homomer-3-50-nr2-run1_result_10	27	LEELEAELAALREELAALRAAFAAHAAAVTAAIAALEARLAAVEAAVAAL:LEELEAELAALREELAALRAAFAAHAAAVTAAIAALEARLAAVEAAVAAL:LEELEAELAALREELAALRAAFAAHAAAVTAAIAALEARLAAVEAAVAAL	1.0035134836154562	0.9586138344437309	96.25431823730469	0.8351048827171326	2.949383020401001	3.132080078125	1.1532987356185913
homomer-3-50-nr2-run1_result_10	28	LAELEARLEELERRLAELEAAFAAFQAAVQAAIAALEARLAAVEARVAAL:LAELEARLEELERRLAELEAAFAAFQAAVQAAIAALEARLAAVEARVAAL:LAELEARLEELERRLAELEAAFAAFQAAVQAAIAALEARLAAVEARVAAL	0.9997367878720322	0.9585220725836998	96.43186950683594	0.8411954641342163	2.981433391571045	3.1493661403656006	1.1285154819488525
homomer-3-50-nr2-run1_result_10	29	DEALREALEALLRELEALRAAFEAFRARVEAAIAALEARLAALEAEVRAL:DEALREALEALLRELEALRAAFEAFRARVEAAIAALEARLAALEAEVRAL:DEALREALEALLRELEALRAAFEAFRARVEAAIAALEARLAALEAEVRAL	1.0017305494239497	0.9581531676321564	95.83487701416016	0.8480217456817627	3.267854928970337	3.4428915977478027	1.1342895030975342
homomer-3-50-nr2-run1_result_10	30	LEELKERLEALEEELAALKEEFEAFKAAVEAAIAALEARIAALEARVAAL:LEELKERLEALEEELAALKEEFEAFKAAVEAAIAALEARIAALEARVAAL:LEELKERLEALEEELAALKEEFEAFKAAVEAAIAALEARIAALEARVAAL	1.0689899692650793	0.9543769438688343	96.06702423095703	0.8355904817581177	3.0967986583709717	3.269683361053467	1.1458505392074585
homomer-3-50-nr2-run1_result_10	31	LEELEEFLKELLEELKELKEEFAAFKATVESAIAALTERVAALEAEVAAL:LEELEEFLKELLEELKELKEEFAAFKATVESAIAALTERVAALEAEVAAL:LEELEEFLKELLEELKELKEEFAAFKATVESAIAALTERVAALEAEVAAL	1.0427893383378732	0.9519731416934469	93.79621887207031	0.8264265060424805	3.6745376586914062	3.922454833984375	1.1153113842010498
homomer-3-50-nr2-run1_result_100	0	PAPAVLAAIVAAIEALRAAVEAATAALTKKLAETTATLKAFAKTIATNPG:PAPAVLAAIVAAIEALRAAVEAATAALTKKLAETTATLKAFAKTIATNPG:PAPAVLAAIVAAIEALRAAVEAATAALTKKLAETTATLKAFAKTIATNPG	2.642591598128306	0.8151769544022823	58.80789566040039	0.4250684380531311	12.772292137145996	15.75547981262207	6.521191120147705
homomer-3-50-nr2-run1_result_100	1	PPPAVVERIEARIAALEAAVRAAVEALRAELAATTAALKAYADTVATNPG:PPPAVVERIEARIAALEAAVRAAVEALRAELAATTAALKAYADTVATNPG:PPPAVVERIEARIAALEAAVRAAVEALRAELAATTAALKAYADTVATNPG	1.1232515957219462	0.9603451636139824	78.83100128173828	0.6947879791259766	7.338236331939697	8.17453384399414	1.7314823865890503
homomer-3-50-nr2-run1_result_100	2	PPPEVYAEIRAEIASLREEVEKKVEELRKELAETTAALKTYAKTIATNPN:PPPEVYAEIRAEIASLREEVEKKVEELRKELAETTAALKTYAKTIATNPN:PPPEVYAEIRAEIASLREEVEKKVEELRKELAETTAALKTYAKTIATNPN	1.45382886699478	0.9236240472404714	89.76966857910156	0.8078398108482361	5.3459930419921875	5.631462097167969	1.2777183055877686
homomer-3-50-nr2-run1_result_100	3	PPPAVVEAIKAEIAALREEVKASLAALTEKLETTTATLKAYAKTIATNPE:PPPAVVEAIKAEIAALREEVKASLAALTEKLETTTATLKAYAKTIATNPE:PPPAVVEAIKAEIAALREEVKASLAALTEKLETTTATLKAYAKTIATNPE	2.0679028690038255	0.8760817448670912	71.04420471191406	0.5703516006469727	9.47783088684082	11.082783699035645	3.6201891899108887
homomer-3-50-nr2-run1_result_100	4	PPPAKLEAIEARIEALEAEVRAALAALEARLEEATAALKAFAKTIVFNPE:PPPAKLEAIEARIEALEAEVRAALAALEARLEEATAALKAFAKTIVFNPE:PPPAKLEAIEARIEALEAEVRAALAALEARLEEATAALKAFAKTIVFNPE	4.5803036417589755	0.7662002105501654	68.9397964477539	0.5421717166900635	10.933982849121094	12.439759254455566	4.197180271148682
homomer-3-50-nr2-run1_result_100	5	VPPAVVEAIEARIAALEEKVEKKVEALTAKLEETTATLKAYATTVVTNPN:VPPAVVEAIEARIAALEEKVEKKVEALTAKLEETTATLKAYATTVVTNPN:VPPAVVEAIEARIAALEEKVEKKVEALTAKLEETTATLKAYATTVVTNPN	1.8632264184447191	0.8928877273419608	75.96929168701172	0.6132063865661621	8.389017105102539	9.402922630310059	2.5709242820739746
homomer-3-50-nr2-run1_result_100	6	PPAAELAAIRAEIAALRAAVEKSVAELTAKLEEATATLKTYAKTVATNPE:PPAAELAAIRAEIAALRAAVEKSVAELTAKLEEATATLKTYAKTVATNPE:PPAAELAAIRAEIAALRAAVEKSVAELTAKLEEATATLKTYAKTVATNPE	2.612376590185787	0.8224447221237684	74.61438751220703	0.6524430513381958	8.433980941772461	9.571293830871582	1.9301329851150513
homomer-3-50-nr2-run1_result_100	7	PPAEKYAAIEAAIQALRAEVEAARAELTAALAATTATLKAYAKTIATNPT:PPAEKYAAIEAAIQALRAEVEAARAELTAALAATTATLKAYAKTIATNPT:PPAEKYAAIEAAIQALRAEVEAARAELTAALAATTATLKAYAKTIATNPT	3.0737753185353256	0.790750563673295	58.92451477050781	0.4360460042953491	12.680511474609375	15.538431167602539	6.6841325759887695
homomer-3-50-nr2-run1_result_100	8	PPPEEFAEIKAEIAELEAKVAKDVAELRAELAATTAALKAYATTVATNPE:PPPEEFAEIKAEIAELEAKVAKDVAELRAELAATTAALKAYATTVATNPE:PPPEEFAEIKAEIAELEAKVAKDVAELRAELAATTAALKAYATTVATNPE	0.7349201412983479	0.9776276235154425	83.81255340576172	0.7458229064941406	6.36754846572876	6.959933757781982	1.6796728372573853
homomer-3-50-nr2-run1_result_100	9	PPPAELARVEARIEALEAAVEAARAALEARLAETFEAAKAYAKTVATNPG:PPPAELARVEARIEALEAAVEAARAALEARLAETFEAAKAYAKTVATNPG:PPPAELARVEARIEALEAAVEAARAALEARLAETFEAAKAYAKTVATNPG	1.0918398013342216	0.9572000897137866	84.5438461303711	0.7086542248725891	6.346487522125244	6.9081220626831055	1.380317211151123
homomer-3-50-nr2-run1_result_100	10	PAPAELEEIRAAIAALAAAVEAATAALTAKLEEATAALKTFAKTVATNPS:PAPAELEEIRAAIAALAAAVEAATAALTAKLEEATAALKTFAKTVATNPS:PAPAELEEIRAAIAALAAAVEAATAALTAKLEEATAALKTFAKTVATNPS	2.7576292700569893	0.8179394655506484	72.24578857421875	0.618820071220398	8.627774238586426	9.858940124511719	2.450601577758789
homomer-3-50-nr2-run1_result_100	11	VPPAVVAEIKAEIEALRKEVAEAKKELEAKLEEATAALKAFAKTIATNPE:VPPAVVAEIKAEIEALRKEVAEAKKELEAKLEEATAALKAFAKTIATNPE:VPPAVVAEIKAEIEALRKEVAEAKKELEAKLEEATAALKAFAKTIATNPE	2.5436548571101305	0.8402495363459841	77.13809204101562	0.6191340088844299	8.567560195922852	9.620650291442871	2.6355230808258057
homomer-3-50-nr2-run1_result_100	12	PPPARLEAIEARIAALEAAVAAAVAALREELEATTAALKAFAKTVATNPG:PPPARLEAIEARIAALEAAVAAAVAALREELEATTAALKAFAKTVATNPG:PPPARLEAIEARIAALEAAVAAAVAALREELEATTAALKAFAKTVATNPG	3.319656318279882	0.7585494475601451	83.53901672363281	0.7388310432434082	6.579736709594727	7.124648094177246	1.6480991840362549
homomer-3-50-nr2-run1_result_100	13	PPPEELAAVRAEIAALRAEVEAATAALTAKLEATTAALKTYAKTIATNPN:PPPEELAAVRAEIAALRAEVEAATAALTAKLEATTAALKTYAKTIATNPN:PPPEELAAVRAEIAALRAEVEAATAALTAKLEATTAALKTYAKTIATNPN	0.9273374073266241	0.9631726061589224	66.7806625366211	0.5288975238800049	10.61296272277832	12.507776260375977	3.8486709594726562
homomer-3-50-nr2-run1_result_100	14	VPPAVVAAITAAIAALAAAVEAAKAALEAKLAEATAELKAFAKTIATNPE:VPPAVVAAITAAIAALAAAVEAAKAALEAKLAEATAELKAFAKTIATNPE:VPPAVVAAITAAIAALAAAVEAAKAALEAKLAEATAELKAFAKTIATNPE	2.22550820789244	0.8454689747685584	62.19755554199219	0.45445385575294495	11.473259925842285	14.253530502319336	5.9305419921875
homomer-3-50-nr2-run1_result_100	15	PPPEIFEAIEARIAALEAAVEAATAALTAALAAATATLKAFAKTVATNPG:PPPEIFEAIEARIAALEAAVEAATAALTAALAAATATLKAFAKTVATNPG:PPPEIFEAIEARIAALEAAVEAATAALTAALAAATATLKAFAKTVATNPG	2.9960394126154	0.7916723830581026	60.05915832519531	0.43833523988723755	12.29158878326416	15.132061004638672	6.302039623260498
homomer-3-50-nr2-run1_result_100	16	PPPERYAAIEARIAALEEAVAKTKEELEAKLEKATAALKAFAKTIVFNPE:PPPERYAAIEARIAALEEAVAKTKEELEAKLEKATAALKAFAKTIVFNPE:PPPERYAAIEARIAALEEAVAKTKEELEAKLEKATAALKAFAKTIVFNPE	4.706268876227138	0.7598720008821339	75.50150299072266	0.6287409663200378	9.664861679077148	10.489594459533691	2.059107780456543
homomer-3-50-nr2-run1_result_100	17	PPPARLAALEARVAALEAEVKEAVAALTEKLAATTAELKTFAKTIVTNPE:PPPARLAALEARVAALEAEVKEAVAALTEKLAATTAELKTFAKTIVTNPE:PPPARLAALEARVAALEAEVKEAVAALTEKLAATTAELKTFAKTIVTNPE	2.9525384698744723	0.7799237000610199	78.2000732421875	0.6649661660194397	7.805004119873047	8.66477108001709	2.1609206199645996
homomer-3-50-nr2-run1_result_100	18	PPAEEIAAIKAAIAALTATVTATTAALTAKLEETTAALKAFAKTIATNPG:PPAEEIAAIKAAIAALTATVTATTAALTAKLEETTAALKAFAKTIATNPG:PPAEEIAAIKAAIAALTATVTATTAALTAKLEETTAALKAFAKTIATNPG	3.5420834722859302	0.7441396244829215	64.50420379638672	0.5153650045394897	10.394782066345215	12.386980056762695	4.5778350830078125
homomer-3-50-nr2-run1_result_100	19	PDPAVVAAIVARIEALEAEVREALAALEAKLAATYADLKTYAKTIATNPE:PDPAVVAAIVARIEALEAEVREALAALEAKLAATYADLKTYAKTIATNPE:PDPAVVAAIVARIEALEAEVREALAALEAKLAATYADLKTYAKTIATNPE	24.67114021935082	0.5486565927461341	50.74112319946289	0.3749520182609558	14.599183082580566	18.404550552368164	6.83566951751709
homomer-3-50-nr2-run1_result_100	20	PPPEKLAAVEARIAALEAAVRAALAALTARLEATTAALKTYATTVATNPT:PPPEKLAAVEARIAALEAAVRAALAALTARLEATTAALKTYATTVATNPT:PPPEKLAAVEARIAALEAAVRAALAALTARLEATTAALKTYATTVATNPT	2.4673755110026048	0.8322685157515873	60.96179962158203	0.4443739354610443	12.259869575500488	15.082085609436035	6.212673187255859
homomer-3-50-nr2-run1_result_100	21	PDPAVVEAIVARIEALEKKVEEDLEALKKELKETTETLKTYAKTVATNPE:PDPAVVEAIVARIEALEKKVEEDLEALKKELKETTETLKTYAKTVATNPE:PDPAVVEAIVARIEALEKKVEEDLEALKKELKETTETLKTYAKTVATNPE	24.7632547242647	0.5016297589785449	54.75484848022461	0.39811527729034424	14.616931915283203	18.272361755371094	5.741974830627441
homomer-3-50-nr2-run1_result_100	22	PDPARYAAIEARIAELEARVEEAVRELREELRETFEYAKEYAKTIAFNPN:PDPARYAAIEARIAELEARVEEAVRELREELRETFEYAKEYAKTIAFNPN:PDPARYAAIEARIAELEARVEEAVRELREELRETFEYAKEYAKTIAFNPN	0.8529369384859147	0.9723558580498262	89.78838348388672	0.7969833612442017	5.2710652351379395	5.569803237915039	1.3099136352539062
homomer-3-50-nr2-run1_result_100	23	PPASEIEAIKAEIAALKAAVAKEVEELKKELAEATAYLKKYAETVAFNPG:PPASEIEAIKAEIAALKAAVAKEVEELKKELAEATAYLKKYAETVAFNPG:PPASEIEAIKAEIAALKAAVAKEVEELKKELAEATAYLKKYAETVAFNPG	2.4773241004445206	0.8596617442600696	78.23231506347656	0.662607729434967	8.440485954284668	9.102930068969727	1.7385491132736206
homomer-3-50-nr2-run1_result_100	24	PPAETIAAIEARIAALEAAVAAAKAALTAELKATTATLKTYAKTIATNPT:PPAETIAAIEARIAALEAAVAAAKAALTAELKATTATLKTYAKTIATNPT:PPAETIAAIEARIAALEAAVAAAKAALTAELKATTATLKTYAKTIATNPT	3.6448898267067067	0.7479445849879378	58.87173080444336	0.43033111095428467	13.07974910736084	16.162160873413086	4.524538040161133
homomer-3-50-nr2-run1_result_100	25	PPPEELEAVRAEIAALREEVAKAKEELEKKLEETYEELKAYAKTIATNPE:PPPEELEAVRAEIAALREEVAKAKEELEKKLEETYEELKAYAKTIATNPE:PPPEELEAVRAEIAALREEVAKAKEELEKKLEETYEELKAYAKTIATNPE	0.9944892148433737	0.9625661819131004	84.72283172607422	0.711529016494751	6.500868320465088	7.1003265380859375	1.7764276266098022
homomer-3-50-nr2-run1_result_100	26	PPPSRLEAIEARIAALEAAVAAKAAALTAALAAAYAAAKTYATTVVTNPA:PPPSRLEAIEARIAALEAAVAAKAAALTAALAAAYAAAKTYATTVVTNPA:PPPSRLEAIEARIAALEAAVAAKAAALTAALAAAYAAAKTYATTVVTNPA	3.4581768544753535	0.7854309024675636	62.4029655456543	0.514144778251648	11.306358337402344	13.650155067443848	2.6136860847473145
homomer-3-50-nr2-run1_result_100	27	PPPEVYKEIKAEIKALKEAVEEAKKELEAKLKETYEAAKAFAKTIATNPE:PPPEVYKEIKAEIKALKEAVEEAKKELEAKLKETYEAAKAFAKTIATNPE:PPPEVYKEIKAEIKALKEAVEEAKKELEAKLKETYEAAKAFAKTIATNPE	0.8647606261161896	0.9700486539336185	75.73444366455078	0.6108289361000061	8.868948936462402	9.967177391052246	2.7666120529174805
homomer-3-50-nr2-run1_result_100	28	PPPERYEAIEARIEALEAAVEAATAALTAALAAATAALKAFAKTVATNPG:PPPERYEAIEARIEALEAAVEAATAALTAALAAATAALKAFAKTVATNPG:PPPERYEAIEARIEALEAAVEAATAALTAALAAATAALKAFAKTVATNPG	3.1854542977912677	0.7624593585871086	59.18920135498047	0.4252668619155884	12.861626625061035	15.787094116210938	6.115809917449951
homomer-3-50-nr2-run1_result_100	29	PPPEVYEEIWARIEALEAAVKAALAALTATLAATYTAAKTYATTVATNPT:PPPEVYEEIWARIEALEAAVKAALAALTATLAATYTAAKTYATTVATNPT:PPPEVYEEIWARIEALEAAVKAALAALTATLAATYTAAKTYATTVATNPT	2.681727311640398	0.8070917509625886	59.240360260009766	0.4511944055557251	12.445836067199707	15.287030220031738	4.66580867767334
homomer-3-50-nr2-run1_result_100	30	PPEEKLEAIEAKIEELREYVEKKVEELEKKLEETTAELKAYAKTIVFNPE:PPEEKLEAIEAKIEELREYVEKKVEELEKKLEETTAELKAYAKTIVFNPE:PPEEKLEAIEAKIEELREYVEKKVEELEKKLEETTAELKAYAKTIVFNPE	1.2920382468662535	0.9442793829905194	78.16761779785156	0.6391306519508362	8.729528427124023	9.439332962036133	2.2354683876037598
homomer-3-50-nr2-run1_result_100	31	PPPEKLEEIEARIEELEEKVEKSKEELEKKLEETKTELTTFAKTIATNPT:PPPEKLEEIEARIEELEEKVEKSKEELEKKLEETKTELTTFAKTIATNPT:PPPEKLEEIEARIEELEEKVEKSKEELEKKLEETKTELTTFAKTIATNPT	1.00536633419128	0.9565288277661845	83.63093566894531	0.7167129516601562	7.094237804412842	7.710516929626465	1.7192938327789307
homomer-3-50-nr2-run1_result_101	0	VKAELTAQIEAAKAEALAYAEKLKEELEKKIEEVKEELTKKVEEVKEELL:VKAELTAQIEAAKAEALAYAEKLKEELEKKIEEVKEELTKKVEEVKEELL:VKAELTAQIEAAKAEALAYAEKLKEELEKKIEEVKEELTKKVEEVKEELL	0.7681427690149117	0.9738830353599868	95.84243774414062	0.8261041641235352	3.363793134689331	3.5338692665100098	1.0781371593475342
homomer-3-50-nr2-run1_result_101	1	LEEKLKAEIAKAYAEAKAYAEALKKEIEAKIEEVEERLRREVEEVVRRLL:LEEKLKAEIAKAYAEAKAYAEALKKEIEAKIEEVEERLRREVEEVVRRLL:LEEKLKAEIAKAYAEAKAYAEALKKEIEAKIEEVEERLRREVEEVVRRLL	1.0813401043520383	0.9492203419378756	83.8055419921875	0.6752285957336426	6.48148250579834	7.244817733764648	2.23598051071167
homomer-3-50-nr2-run1_result_101	2	TVAALTAKIEKAKEEAKAYAEKLKEELEKKIEEVKEELKKKIEEVVEKLK:TVAALTAKIEKAKEEAKAYAEKLKEELEKKIEEVKEELKKKIEEVVEKLK:TVAALTAKIEKAKEEAKAYAEKLKEELEKKIEEVKEELKKKIEEVVEKLK	0.8560259111915994	0.9670716804535731	90.39501190185547	0.7676762938499451	4.987176418304443	5.37831449508667	1.2387499809265137
homomer-3-50-nr2-run1_result_101	3	VKAELTALVKEAKEEALEYAEEKKEEIEKKIEEVERRLTEKVEEVVERLR:VKAELTALVKEAKEEALEYAEEKKEEIEKKIEEVERRLTEKVEEVVERLR:VKAELTALVKEAKEEALEYAEEKKEEIEKKIEEVERRLTEKVEEVVERLR	0.70788337793313	0.9774299989675861	86.55461883544922	0.719091534614563	5.929859638214111	6.530581474304199	1.6238937377929688
homomer-3-50-nr2-run1_result_101	4	VVEELKAEIEKAFAEAKEYAEKLKEELEKKIEELRKELETKVEKVVEELL:VVEELKAEIEKAFAEAKEYAEKLKEELEKKIEELRKELETKVEKVVEELL:VVEELKAEIEKAFAEAKEYAEKLKEELEKKIEELRKELETKVEKVVEELL	0.9065077241553596	0.9639648234583531	75.12452697753906	0.5579296350479126	8.942564964294434	10.54523754119873	3.0657458305358887
homomer-3-50-nr2-run1_result_101	5	VVEELKAEIAAAKEAAKAYADAKYKELKEEIKKTKEELTTKIEKLKEELI:VVEELKAEIAAAKEAAKAYADAKYKELKEEIKKTKEELTTKIEKLKEELI:VVEELKAEIAAAKEAAKAYADAKYKELKEEIKKTKEELTTKIEKLKEELI	0.9599793854050716	0.9625490290563015	93.55025482177734	0.7937149405479431	4.183213233947754	4.386462211608887	1.1593176126480103
homomer-3-50-nr2-run1_result_101	6	TVAELKAYIEEKAAENKEYAAKLKEEIEKEIAAIKAELEKEVKEVKEELL:TVAELKAYIEEKAAENKEYAAKLKEEIEKEIAAIKAELEKEVKEVKEELL:TVAELKAYIEEKAAENKEYAAKLKEEIEKEIAAIKAELEKEVKEVKEELL	0.781715257351156	0.9721810657371726	66.1183853149414	0.5101145505905151	11.023393630981445	12.899090766906738	3.2997922897338867
homomer-3-50-nr2-run1_result_101	7	TEEKLKAEVAKAKEEALKYAEELKEELREELERTRRELREEVRELVERLL:TEEKLKAEVAKAKEEALKYAEELKEELREELERTRRELREEVRELVERLL:TEEKLKAEVAKAKEEALKYAEELKEELREELERTRRELREEVRELVERLL	1.284829924161822	0.931804905147428	68.31863403320312	0.4379652738571167	11.65697193145752	14.345593452453613	6.078175067901611
homomer-3-50-nr2-run1_result_101	8	LVEELKAEIAKAFEEAKKFAEELKEEIEKKIEKVKEELKKEVKEEVVKLL:LVEELKAEIAKAFEEAKKFAEELKEEIEKKIEKVKEELKKEVKEEVVKLL:LVEELKAEIAKAFEEAKKFAEELKEEIEKKIEKVKEELKKEVKEEVVKLL	2.041452127589707	0.8733891330507592	78.5314712524414	0.5914117097854614	8.186777114868164	9.24901294708252	2.9798226356506348
homomer-3-50-nr2-run1_result_101	9	IEKELKAKIEKAKEEALEFAEKLKEEIEKKIAATTAALTAKVEALVAALK:IEKELKAKIEKAKEEALEFAEKLKEEIEKKIAATTAALTAKVEALVAALK:IEKELKAKIEKAKEEALEFAEKLKEEIEKKIAATTAALTAKVEALVAALK	1.0140182265397988	0.9548387847343183	77.546875	0.6002522706985474	7.648098468780518	8.87830924987793	2.7340476512908936
homomer-3-50-nr2-run1_result_101	10	IKEELKKLIEEAKAEAKEYADKKKEEIEEKIEKVKEELTKKIEEVVKKLE:IKEELKKLIEEAKAEAKEYADKKKEEIEEKIEKVKEELTKKIEEVVKKLE:IKEELKKLIEEAKAEAKEYADKKKEEIEEKIEKVKEELTKKIEEVVKKLE	1.1502295767454465	0.9417857955482625	91.93274688720703	0.7683970928192139	4.772136688232422	5.0680084228515625	1.2488553524017334
homomer-3-50-nr2-run1_result_101	11	TVEALKAEIAKAKEEALAFAKELKEEIKKEIKKTKEELEKKIEEIKEELL:TVEALKAEIAKAKEEALAFAKELKEEIKKEIKKTKEELEKKIEEIKEELL:TVEALKAEIAKAKEEALAFAKELKEEIKKEIKKTKEELEKKIEEIKEELL	0.8330308116465085	0.9694085017802266	84.83731079101562	0.6655838489532471	6.469793319702148	7.2363080978393555	1.6418066024780273
homomer-3-50-nr2-run1_result_101	12	VKEELVKLIEEAKEEALEFARELKEELEKKIEATKAELTKLVKEEVEKLL:VKEELVKLIEEAKEEALEFARELKEELEKKIEATKAELTKLVKEEVEKLL:VKEELVKLIEEAKEEALEFARELKEELEKKIEATKAELTKLVKEEVEKLL	0.8951547012475236	0.965561776257822	91.12931823730469	0.7637312412261963	4.7787909507751465	5.115550518035889	1.1974859237670898
homomer-3-50-nr2-run1_result_101	13	LEAKLTKKIEEAKEEALSYADSLKEELEKELEKTREELTKKVEEVVEKLL:LEAKLTKKIEEAKEEALSYADSLKEELEKELEKTREELTKKVEEVVEKLL:LEAKLTKKIEEAKEEALSYADSLKEELEKELEKTREELTKKVEEVVEKLL	0.7429634631947553	0.9757109177867873	81.85807800292969	0.664109468460083	7.002349853515625	8.014145851135254	1.4226434230804443
homomer-3-50-nr2-run1_result_101	14	LEEKLKKEIAEAKEEALEFARKLKEELEARLAATRAALEAEVRRVREELA:LEEKLKKEIAEAKEEALEFARKLKEELEARLAATRAALEAEVRRVREELA:LEEKLKKEIAEAKEEALEFARKLKEELEARLAATRAALEAEVRRVREELA	0.9798494834013338	0.9607023302320731	68.53076171875	0.4304911196231842	11.934581756591797	15.059042930603027	5.606261730194092
homomer-3-50-nr2-run1_result_101	15	LKEELKEYIEKAKEEALKYAEEKKEEIEKEIAKVKEELRKEVEEVVKKLL:LKEELKEYIEKAKEEALKYAEEKKEEIEKEIAKVKEELRKEVEEVVKKLL:LKEELKEYIEKAKEEALKYAEEKKEEIEKEIAKVKEELRKEVEEVVKKLL	1.8478651132944621	0.883287009548093	69.99938201904297	0.46845224499702454	10.752049446105957	12.802427291870117	4.0028181076049805
homomer-3-50-nr2-run1_result_101	16	IKEELKAYIEKAKEEAKKYAEELKEELEKELARVREELTRKVEEVRRELL:IKEELKAYIEKAKEEAKKYAEELKEELEKELARVREELTRKVEEVRRELL:IKEELKAYIEKAKEEAKKYAEELKEELEKELARVREELTRKVEEVRRELL	1.2793627567290864	0.9314335873041635	68.0062255859375	0.42162734270095825	12.47032356262207	15.484148025512695	6.298295497894287
homomer-3-50-nr2-run1_result_101	17	LKEELKAEIKEAKEEAKEYAEKLKEEIEKKIAEVKEELEKKVEEEVEKLL:LKEELKAEIKEAKEEAKEYAEKLKEEIEKKIAEVKEELEKKVEEEVEKLL:LKEELKAEIKEAKEEAKEYAEKLKEEIEKKIAEVKEELEKKVEEEVEKLL	1.1511844849688435	0.9442512589362313	86.91236877441406	0.7007375359535217	5.565464496612549	6.136189937591553	1.7630817890167236
homomer-3-50-nr2-run1_result_101	18	VVEELKKLIEEAFKEAKEYAEAKKAEIEEKIEKVKEELKEEIEKIKEELI:VVEELKKLIEEAFKEAKEYAEAKKAEIEEKIEKVKEELKEEIEKIKEELI:VVEELKKLIEEAFKEAKEYAEAKKAEIEEKIEKVKEELKEEIEKIKEELI	0.9787468844205606	0.9576664409659899	88.38111877441406	0.7200076580047607	5.810354709625244	6.279489994049072	1.4923639297485352
homomer-3-50-nr2-run1_result_101	19	LKEELKAEIAKAKEEALAFAAERAAALEAELARTRAELTALVERRVAELK:LKEELKAEIAKAKEEALAFAAERAAALEAELARTRAELTALVERRVAELK:LKEELKAEIAKAKEEALAFAAERAAALEAELARTRAELTALVERRVAELK	0.7358060673641238	0.9763009710590859	74.33033752441406	0.5158852934837341	9.657973289489746	11.820653915405273	3.3490376472473145
homomer-3-50-nr2-run1_result_101	20	LKEELKAEIQKAKEEAKEFAEKLKEELEKKIAEIKEELTTKIEKVVEELK:LKEELKAEIQKAKEEAKEFAEKLKEELEKKIAEIKEELTTKIEKVVEELK:LKEELKAEIQKAKEEAKEFAEKLKEELEKKIAEIKEELTTKIEKVVEELK	0.710128618951131	0.9780674491872681	90.08804321289062	0.7418844103813171	4.829506874084473	5.260385513305664	1.3560796976089478
homomer-3-50-nr2-run1_result_101	21	VTEKLTKLIEEAKAEALEYAEKLKEELEKKIEEVKKELEEKIEKVVEELK:VTEKLTKLIEEAKAEALEYAEKLKEELEKKIEEVKKELEEKIEKVVEELK:VTEKLTKLIEEAKAEALEYAEKLKEELEKKIEEVKKELEEKIEKVVEELK	0.7210105852167009	0.9770129469536024	91.70633697509766	0.7723756432533264	4.630030632019043	4.972448825836182	1.22149658203125
homomer-3-50-nr2-run1_result_101	22	LTAALKAEIAAAKAEAKEYAEKLKEELEKKIEEVKEELEKKVEEIVEKLK:LTAALKAEIAAAKAEAKEYAEKLKEELEKKIEEVKEELEKKVEEIVEKLK:LTAALKAEIAAAKAEAKEYAEKLKEELEKKIEEVKEELEKKVEEIVEKLK	0.9569573426750382	0.959368051489923	85.36603546142578	0.717246413230896	6.083585262298584	6.72230339050293	1.423994779586792
homomer-3-50-nr2-run1_result_101	23	LKEELKKYIEEKFEEAKEYAEKLKEEIEKKIAEVEEKLTKKIEEVVEKLV:LKEELKKYIEEKFEEAKEYAEKLKEEIEKKIAEVEEKLTKKIEEVVEKLV:LKEELKKYIEEKFEEAKEYAEKLKEEIEKKIAEVEEKLTKKIEEVVEKLV	0.8836439036716767	0.9652752065333956	87.40128326416016	0.7330559492111206	5.646944999694824	6.140692710876465	1.3983099460601807
homomer-3-50-nr2-run1_result_101	24	VTAKLTAEIAAAKAEAKEYADAKAEALEAKIAATEAALRAEVAALAEALA:VTAKLTAEIAAAKAEAKEYADAKAEALEAKIAATEAALRAEVAALAEALA:VTAKLTAEIAAAKAEAKEYADAKAEALEAKIAATEAALRAEVAALAEALA	1.0541766690277372	0.9563447363408286	94.93412017822266	0.8207345008850098	3.521745443344116	3.7348780632019043	1.1852240562438965
homomer-3-50-nr2-run1_result_101	25	LKEELKAEIKEAKEEALKFAADQAAALRAELEATRAELRREVEEVVRRLE:LKEELKAEIKEAKEEALKFAADQAAALRAELEATRAELRREVEEVVRRLE:LKEELKAEIKEAKEEALKFAADQAAALRAELEATRAELRREVEEVVRRLE	0.7292323854638881	0.9766826657644682	89.90059661865234	0.7685736417770386	4.772678852081299	5.185394763946533	1.2275469303131104
homomer-3-50-nr2-run1_result_101	26	LKEELEKKIEEAKEEALKYADDKKKELEEKIAKVKKELTEKVEKVVKELL:LKEELEKKIEEAKEEALKYADDKKKELEEKIAKVKKELTEKVEKVVKELL:LKEELEKKIEEAKEEALKYADDKKKELEEKIAKVKKELTEKVEKVVKELL	0.7626884036114335	0.9744746621128102	92.07391357421875	0.7803611159324646	4.523315906524658	4.8227739334106445	1.1622166633605957
homomer-3-50-nr2-run1_result_101	27	TVATLTALVTQAKAEAKEYAESLRAELRAEIAATRAALTAKVEKVVEELL:TVATLTALVTQAKAEAKEYAESLRAELRAEIAATRAALTAKVEKVVEELL:TVATLTALVTQAKAEAKEYAESLRAELRAEIAATRAALTAKVEKVVEELL	1.4068095321632583	0.916993940258049	65.6765365600586	0.47581255435943604	11.569282531738281	14.053006172180176	4.198110580444336
homomer-3-50-nr2-run1_result_101	28	IKEELKAEIQKAFEEAKAFAAKAKEELEKKLEETREELTRLVEERVEELL:IKEELKAEIQKAFEEAKAFAAKAKEELEKKLEETREELTRLVEERVEELL:IKEELKAEIQKAFEEAKAFAAKAKEELEKKLEETREELTRLVEERVEELL	0.8436628542402422	0.9690502048002728	85.29065704345703	0.6848921179771423	6.201389789581299	6.867502689361572	1.7499873638153076
homomer-3-50-nr2-run1_result_101	29	LEKELKAYVEEKFKEAKAFAAEQAAALEARLAAVREELEEEVRRRVEELL:LEKELKAYVEEKFKEAKAFAAEQAAALEARLAAVREELEEEVRRRVEELL:LEKELKAYVEEKFKEAKAFAAEQAAALEARLAAVREELEEEVRRRVEELL	1.2837658403249521	0.9325175304959687	88.07494354248047	0.7398601770401001	5.461767196655273	5.932801246643066	1.3699352741241455
homomer-3-50-nr2-run1_result_101	30	LKEELKAEIKEAFAEAKEFAAALKAELEAKLEATREELREEVKRIVEELL:LKEELKAEIKEAFAEAKEFAAALKAELEAKLEATREELREEVKRIVEELL:LKEELKAEIKEAFAEAKEFAAALKAELEAKLEATREELREEVKRIVEELL	1.8677194789343374	0.881412533487309	74.17900848388672	0.5488247275352478	9.142602920532227	10.67919635772705	3.3265457153320312
homomer-3-50-nr2-run1_result_101	31	IVEELKEYIEKAKEEAKEYAEKLKEEILKEIEKTKEELEKKVEEVVKKLE:IVEELKEYIEKAKEEAKEYAEKLKEEILKEIEKTKEELEKKVEEVVKKLE:IVEELKEYIEKAKEEAKEYAEKLKEEILKEIEKTKEELEKKVEEVVKKLE	1.1989183132111185	0.9378261893700327	84.18926239013672	0.6938585638999939	6.472479343414307	7.208276271820068	1.7375378608703613
homomer-3-50-nr2-run1_result_102	0	AEIVRVEPRALADGTWAAGVVVRAGDTDVALAVLARPGRPPEVRVVGTAR:AEIVRVEPRALADGTWAAGVVVRAGDTDVALAVLARPGRPPEVRVVGTAR:AEIVRVEPRALADGTWAAGVVVRAGDTDVALAVLARPGRPPEVRVVGTAR	7.7347511267602735	0.4546436027332836	93.08353424072266	0.5955439805984497	12.944299697875977	18.011320114135742	1.272542119026184
homomer-3-50-nr2-run1_result_102	1	AEITSVQPRRLRDDEWLATVVVKVGNTSTTLLVLSRPGEPIEVQIVGTSE:AEITSVQPRRLRDDEWLATVVVKVGNTSTTLLVLSRPGEPIEVQIVGTSE:AEITSVQPRRLRDDEWLATVVVKVGNTSTTLLVLSRPGEPIEVQIVGTSE	1.3491384986901231	0.9270778206370206	90.81806182861328	0.7860208749771118	5.132290840148926	6.258513450622559	1.214299201965332
homomer-3-50-nr2-run1_result_102	2	AEVERVEPIELEDNVWAARVVVRVGDTAVALAVLARPGQPIEVRVVGTAR:AEVERVEPIELEDNVWAARVVVRVGDTAVALAVLARPGQPIEVRVVGTAR:AEVERVEPIELEDNVWAARVVVRVGDTAVALAVLARPGQPIEVRVVGTAR	4.086555130778148	0.6008082056479557	90.90916442871094	0.6028363704681396	12.63269329071045	17.334402084350586	1.2264800071716309
homomer-3-50-nr2-run1_result_102	3	AKIVSVEPIELENNTWLATVVVKVGNTSTSLLILSKPGQPIEVKIVGTSE:AKIVSVEPIELENNTWLATVVVKVGNTSTSLLILSKPGQPIEVKIVGTSE:AKIVSVEPIELENNTWLATVVVKVGNTSTSLLILSKPGQPIEVKIVGTSE	1.1225344741397183	0.9455234789101762	89.08592987060547	0.7323793768882751	6.51505708694458	8.345076560974121	1.1898252964019775
homomer-3-50-nr2-run1_result_102	4	AEVVSVRPRRLADDTWLATVVVRVGDTDTTLLVLARPGEPIRVEVAGTAR:AEVVSVRPRRLADDTWLATVVVRVGDTDTTLLVLARPGEPIRVEVAGTAR:AEVVSVRPRRLADDTWLATVVVRVGDTDTTLLVLARPGEPIRVEVAGTAR	1.1384550752309963	0.9438693746748137	90.09266662597656	0.7156026363372803	7.540833473205566	9.872998237609863	1.2577743530273438
homomer-3-50-nr2-run1_result_102	5	ATVVSVQPQKLSNNTWAATVVVRTGDTDTTLFVLSKPGQPIQVQVAGTAR:ATVVSVQPQKLSNNTWAATVVVRTGDTDTTLFVLSKPGQPIQVQVAGTAR:ATVVSVQPQKLSNNTWAATVVVRTGDTDTTLFVLSKPGQPIQVQVAGTAR	2.0210219502720705	0.8652794612253998	84.06532287597656	0.6579867005348206	8.784174919128418	11.58372974395752	1.6177759170532227
homomer-3-50-nr2-run1_result_102	6	AEIVRVEPLELAEGVWLARVVVRVGDWDVAVLVLARPGRPPLVEIVGTAR:AEIVRVEPLELAEGVWLARVVVRVGDWDVAVLVLARPGRPPLVEIVGTAR:AEIVRVEPLELAEGVWLARVVVRVGDWDVAVLVLARPGRPPLVEIVGTAR	4.267535167062516	0.6544707048725358	88.94489288330078	0.7392423152923584	6.079048156738281	7.634840488433838	1.3139007091522217
homomer-3-50-nr2-run1_result_102	7	ATVVSVRPLRLADDVWAALVVVRAGDTDTALFVLARPGEPIEVRVVGTAA:ATVVSVRPLRLADDVWAALVVVRAGDTDTALFVLARPGEPIEVRVVGTAA:ATVVSVRPLRLADDVWAALVVVRAGDTDTALFVLARPGEPIEVRVVGTAA	1.8108181098751914	0.8826931871863493	85.17386627197266	0.6799858808517456	8.13343334197998	10.507758140563965	1.5357682704925537
homomer-3-50-nr2-run1_result_102	8	ATITSVEPIRLADDTWLATVSVKVGDTVTTLLVLARPGEPPRVEIAATAK:ATITSVEPIRLADDTWLATVSVKVGDTVTTLLVLARPGEPPRVEIAATAK:ATITSVEPIRLADDTWLATVSVKVGDTVTTLLVLARPGEPPRVEIAATAK	5.052417340265586	0.7373185902078131	86.32765197753906	0.6789766550064087	9.661121368408203	12.735548973083496	1.1776628494262695
homomer-3-50-nr2-run1_result_102	9	AEVVSVEPRELAEGTWLATVVVRVGDTAVALLVLARPGQPIEVRVVGTAR:AEVVSVEPRELAEGTWLATVVVRVGDTAVALLVLARPGQPIEVRVVGTAR:AEVVSVEPRELAEGTWLATVVVRVGDTAVALLVLARPGQPIEVRVVGTAR	1.5253750152787884	0.9070391646787279	92.75350189208984	0.6401982307434082	10.40036392211914	14.275156021118164	1.2071596384048462
homomer-3-50-nr2-run1_result_102	10	AEIVSVRPVELEDGVWLATVVVKVGDTKVTVLILSRPGEPIEVRIVGTSK:AEIVSVRPVELEDGVWLATVVVKVGDTKVTVLILSRPGEPIEVRIVGTSK:AEIVSVRPVELEDGVWLATVVVKVGDTKVTVLILSRPGEPIEVRIVGTSK	4.4258522734199675	0.6124100661873684	90.12602996826172	0.694000244140625	7.839151382446289	10.33549690246582	1.2363115549087524
homomer-3-50-nr2-run1_result_102	11	ATITSVRPRRLADGVWLATVTVRVGDTTTTLLVLARPGLPPVVEIAGTAA:ATITSVRPRRLADGVWLATVTVRVGDTTTTLLVLARPGLPPVVEIAGTAA:ATITSVRPRRLADGVWLATVTVRVGDTTTTLLVLARPGLPPVVEIAGTAA	1.8970320946504333	0.8630495103395113	84.75059509277344	0.6820051074028015	7.996513843536377	10.33816909790039	1.3135392665863037
homomer-3-50-nr2-run1_result_102	12	AEIVSVQPRELADGVWAATVVVRAGDTAVTLHVLARPGEPPEVQVVGTAR:AEIVSVQPRELADGVWAATVVVRAGDTAVTLHVLARPGEPPEVQVVGTAR:AEIVSVQPRELADGVWAATVVVRAGDTAVTLHVLARPGEPPEVQVVGTAR	2.9347884884458564	0.7852574388297088	91.06138610839844	0.6136629581451416	11.11975383758545	15.238510131835938	1.2462050914764404
homomer-3-50-nr2-run1_result_102	13	AEVTSVTPTELADGVWAATVTVKTGTTTTTLLIVARPGQPITVTVVGTAE:AEVTSVTPTELADGVWAATVTVKTGTTTTTLLIVARPGQPITVTVVGTAE:AEVTSVTPTELADGVWAATVTVKTGTTTTTLLIVARPGQPITVTVVGTAE	10.564325870327801	0.38978471198504716	76.17924499511719	0.340665340423584	17.35331916809082	23.501672744750977	15.52442741394043
homomer-3-50-nr2-run1_result_102	14	AEIVEVRPRRLADGTWLATVVVRVGDTATALLVLARPGQPIEVEVVGTAR:AEIVEVRPRRLADGTWLATVVVRVGDTATALLVLARPGQPIEVEVVGTAR:AEIVEVRPRRLADGTWLATVVVRVGDTATALLVLARPGQPIEVEVVGTAR	1.8605234443504488	0.8755099288324656	88.62749481201172	0.7171524167060852	6.906213760375977	8.943490028381348	1.2880779504776
homomer-3-50-nr2-run1_result_102	15	ATVTSVRPVRLADDTWAATVAVRTGDTVTALLVLARPGEPPRVEVVATAA:ATVTSVRPVRLADDTWAATVAVRTGDTVTALLVLARPGEPPRVEVVATAA:ATVTSVRPVRLADDTWAATVAVRTGDTVTALLVLARPGEPPRVEVVATAA	0.8541113635567567	0.9684753736120623	85.44339752197266	0.7016249299049377	6.72356653213501	8.50305461883545	1.3469446897506714
homomer-3-50-nr2-run1_result_102	16	AEIVSVRPVRLEDDVWLATVVVRVGDTAVAVLVLARPGEPIEVRIVGTAR:AEIVSVRPVRLEDDVWLATVVVRVGDTAVAVLVLARPGEPIEVRIVGTAR:AEIVSVRPVRLEDDVWLATVVVRVGDTAVAVLVLARPGEPIEVRIVGTAR	1.2818664269910014	0.9321782464533996	87.87655639648438	0.6435575485229492	9.41232967376709	12.60755443572998	1.2620172500610352
homomer-3-50-nr2-run1_result_102	17	ATITSVKPIELENNTWLATVTIESGNTKTTVLILSKPGQPIQVTISGTST:ATITSVKPIELENNTWLATVTIESGNTKTTVLILSKPGQPIQVTISGTST:ATITSVKPIELENNTWLATVTIESGNTKTTVLILSKPGQPIQVTISGTST	11.2714714268011	0.37493682960010044	67.80187225341797	0.3343420624732971	17.27686882019043	23.137409210205078	15.862165451049805
homomer-3-50-nr2-run1_result_102	18	ATVVSVKPTALAADTWAATVSVRVGATTVALAVLARPGQPITVTVTATAE:ATVVSVKPTALAADTWAATVSVRVGATTVALAVLARPGQPITVTVTATAE:ATVVSVKPTALAADTWAATVSVRVGATTVALAVLARPGQPITVTVTATAE	10.188616941100353	0.31205140206631926	74.78421783447266	0.3217868208885193	17.86820411682129	24.18048095703125	14.565274238586426
homomer-3-50-nr2-run1_result_102	19	ATVTSVTPVALADDVWLATVTVKTGDTATSLLVLSRPGQPITVTVVGTAA:ATVTSVTPVALADDVWLATVTVKTGDTATSLLVLSRPGQPITVTVVGTAA:ATVTSVTPVALADDVWLATVTVKTGDTATSLLVLSRPGQPITVTVVGTAA	11.084572105691574	0.36453493598067077	68.84793853759766	0.3333553671836853	17.153867721557617	22.84544563293457	15.863761901855469
homomer-3-50-nr2-run1_result_102	20	AEITSVKPIELEDDVWLATVVVKVGKTSTTLLILARPGEPIRVEIVGTSE:AEITSVKPIELEDDVWLATVVVKVGKTSTTLLILARPGEPIRVEIVGTSE:AEITSVKPIELEDDVWLATVVVKVGKTSTTLLILARPGEPIRVEIVGTSE	1.462940068061451	0.9137589538351809	87.94608306884766	0.7693324089050293	5.835461139678955	7.0900468826293945	1.1847089529037476
homomer-3-50-nr2-run1_result_102	21	AEIVRVEPIRLADDVWLATVAVRAGDTVTALLVLARPGQPIRVEIVATAR:AEIVRVEPIRLADDVWLATVAVRAGDTVTALLVLARPGQPIRVEIVATAR:AEIVRVEPIRLADDVWLATVAVRAGDTVTALLVLARPGQPIRVEIVATAR	1.5244807563389378	0.9114442818767049	86.0828857421875	0.7202412486076355	6.742593765258789	8.507561683654785	1.3923485279083252
homomer-3-50-nr2-run1_result_102	22	AEIVSSRPRRLADDVWLTTVVIKTGDTETTVLVLSRPGEPIEVRIVGTSK:AEIVSSRPRRLADDVWLTTVVIKTGDTETTVLVLSRPGEPIEVRIVGTSK:AEIVSSRPRRLADDVWLTTVVIKTGDTETTVLVLSRPGEPIEVRIVGTSK	2.9020210903210613	0.7916101564154019	89.83605194091797	0.7081863880157471	7.693136215209961	10.060318946838379	1.1924302577972412
homomer-3-50-nr2-run1_result_102	23	AEIVRVEPRRLADGTWLATVVVRAGDTDTALLVLARPGRPPEVRIVGTAR:AEIVRVEPRRLADGTWLATVVVRAGDTDTALLVLARPGRPPEVRIVGTAR:AEIVRVEPRRLADGTWLATVVVRAGDTDTALLVLARPGRPPEVRIVGTAR	2.777031223276061	0.7580836403227736	93.49359130859375	0.610724151134491	11.846394538879395	16.440441131591797	1.169013500213623
homomer-3-50-nr2-run1_result_102	24	ATVTSVRPIALADDVWLATVTVRVGTTATTLLVLSRPGEPIEVRVVGTSA:ATVTSVRPIALADDVWLATVTVRVGTTATTLLVLSRPGEPIEVRVVGTSA:ATVTSVRPIALADDVWLATVTVRVGTTATTLLVLSRPGEPIEVRVVGTSA	1.9221889745324394	0.8690709345518147	83.8547592163086	0.7144129276275635	7.562680721282959	9.439902305603027	1.6495922803878784
homomer-3-50-nr2-run1_result_102	25	ATVTSVTPRELADGTWLATVVVKVGNTSTTLLVLARPGRPPEVTVVGTSA:ATVTSVTPRELADGTWLATVVVKVGNTSTTLLVLARPGRPPEVTVVGTSA:ATVTSVTPRELADGTWLATVVVKVGNTSTTLLVLARPGRPPEVTVVGTSA	1.574732049755117	0.903109515012136	89.77303314208984	0.681822657585144	8.367262840270996	11.115693092346191	1.2772185802459717
homomer-3-50-nr2-run1_result_102	26	ATIESVKPIELENNTYLATVVVKVGDTSVALLVLSKPGKPIEVKIVGTSR:ATIESVKPIELENNTYLATVVVKVGDTSVALLVLSKPGKPIEVKIVGTSR:ATIESVKPIELENNTYLATVVVKVGDTSVALLVLSKPGKPIEVKIVGTSR	1.310356412105964	0.9296730246284327	86.80752563476562	0.6761693358421326	8.46185302734375	11.126005172729492	1.284993052482605
homomer-3-50-nr2-run1_result_102	27	ATITSVKPKKLSDNTWLTTVTIKTGTTTTTVLILSKPGKPIEVEIVGTST:ATITSVKPKKLSDNTWLTTVTIKTGTTTTTVLILSKPGKPIEVEIVGTST:ATITSVKPKKLSDNTWLTTVTIKTGTTTTTVLILSKPGKPIEVEIVGTST	1.5777823736680618	0.9043672817575337	90.3145523071289	0.7882306575775146	4.956924915313721	6.029612064361572	1.198704481124878
homomer-3-50-nr2-run1_result_102	28	AEVVRVEPRRLADGTWLATVVVRVGDTEVTLLVLARPGRPPEVRVAGTAR:AEVVRVEPRRLADGTWLATVVVRVGDTEVTLLVLARPGRPPEVRVAGTAR:AEVVRVEPRRLADGTWLATVVVRVGDTEVTLLVLARPGRPPEVRVAGTAR	3.4900531192508137	0.6678424713639697	94.47737884521484	0.6157518625259399	12.139720916748047	16.941436767578125	1.1646027565002441
homomer-3-50-nr2-run1_result_102	29	ATVTSVTPIELSNNTWLATVTVKSGSTSTSLLILSKPGQPITVTVVGTAA:ATVTSVTPIELSNNTWLATVTVKSGSTSTSLLILSKPGQPITVTVVGTAA:ATVTSVTPIELSNNTWLATVTVKSGSTSTSLLILSKPGQPITVTVVGTAA	10.92331449313487	0.3386211338795428	57.1417350769043	0.3450981676578522	16.409061431884766	21.529457092285156	12.091569900512695
homomer-3-50-nr2-run1_result_102	30	AEIVSVKPIKLEDNTWLATVVVKVGDTETTILILSKPGQPIEVKIVGTKK:AEIVSVKPIKLEDNTWLATVVVKVGDTETTILILSKPGQPIEVKIVGTKK:AEIVSVKPIKLEDNTWLATVVVKVGDTETTILILSKPGQPIEVKIVGTKK	3.549930326832386	0.6931991456887772	90.68004608154297	0.632399320602417	10.384434700012207	14.149735450744629	1.2371832132339478
homomer-3-50-nr2-run1_result_102	31	ATITSVTPVALAAGTWAATVVVRSGSTSTTLAVLARPGQPIRVEIVGTAA:ATITSVTPVALAAGTWAATVVVRSGSTSTTLAVLARPGQPIRVEIVGTAA:ATITSVTPVALAAGTWAATVVVRSGSTSTTLAVLARPGQPIRVEIVGTAA	11.54139326618043	0.21102362034998928	69.32962036132812	0.32887786626815796	18.232858657836914	24.213550567626953	13.774606704711914
homomer-3-50-nr2-run1_result_103	0	PSPYELIEKLKEEIEKEFKEFKEALAAEKAALRAEIDARLAALEARVAAP:PSPYELIEKLKEEIEKEFKEFKEALAAEKAALRAEIDARLAALEARVAAP:PSPYELIEKLKEEIEKEFKEFKEALAAEKAALRAEIDARLAALEARVAAP	0.42401922314660007	0.9915405792944394	82.74275970458984	0.6465107798576355	6.822129249572754	7.667967796325684	1.2591774463653564
homomer-3-50-nr2-run1_result_103	1	MTPEEKIEALKKEIEEKLEELKKELEEKFKKLKEEIAAKLAALEAKVATP:MTPEEKIEALKKEIEEKLEELKKELEEKFKKLKEEIAAKLAALEAKVATP:MTPEEKIEALKKEIEEKLEELKKELEEKFKKLKEEIAAKLAALEAKVATP	0.917877492707826	0.961628159311632	83.58769226074219	0.6580587029457092	6.949810028076172	7.649910926818848	2.118037223815918
homomer-3-50-nr2-run1_result_103	2	PSPYEKIEALKEEIAKKFEEFKKELEEKFEKLKEEIEAKLAALEKKVETP:PSPYEKIEALKEEIAKKFEEFKKELEEKFEKLKEEIEAKLAALEKKVETP:PSPYEKIEALKEEIAKKFEEFKKELEEKFEKLKEEIEAKLAALEKKVETP	1.0051170030538026	0.9545334767831899	84.78514862060547	0.6373887062072754	6.7034196853637695	7.362868309020996	1.5358504056930542
homomer-3-50-nr2-run1_result_103	3	ATPEEKIAALEATIAARFAAFEADLEARFAAFEAKVEAELAALKEKVETP:ATPEEKIAALEATIAARFAAFEADLEARFAAFEAKVEAELAALKEKVETP:ATPEEKIAALEATIAARFAAFEADLEARFAAFEAKVEAELAALKEKVETP	0.8696861762672558	0.9678167518462498	85.89149475097656	0.6859625577926636	5.912319660186768	6.50178337097168	1.6258431673049927
homomer-3-50-nr2-run1_result_103	4	ASPEEKIAALKEAYAAEFEAFRKELAEEREALKAAIDARLAALEAAVATP:ASPEEKIAALKEAYAAEFEAFRKELAEEREALKAAIDARLAALEAAVATP:ASPEEKIAALKEAYAAEFEAFRKELAEEREALKAAIDARLAALEAAVATP	0.9565248646351453	0.9616537937029777	86.15776824951172	0.7060133218765259	5.783018112182617	6.423177719116211	1.959418773651123
homomer-3-50-nr2-run1_result_103	5	MSPFEEIEKLKEEIEEKFEEFEKKLAEEKEALKAEIAAELAALKAEVAAP:MSPFEEIEKLKEEIEEKFEEFEKKLAEEKEALKAEIAAELAALKAEVAAP:MSPFEEIEKLKEEIEEKFEEFEKKLAEEKEALKAEIAAELAALKAEVAAP	1.4526213725112538	0.9135073772802745	83.90060424804688	0.648127019405365	6.825270175933838	7.535551071166992	1.5705763101577759
homomer-3-50-nr2-run1_result_103	6	KSPFELIEELKEEIEKKLKELKEELEKKTAELKAAIAAELAALKAAVATP:KSPFELIEELKEEIEKKLKELKEELEKKTAELKAAIAAELAALKAAVATP:KSPFELIEELKEEIEKKLKELKEELEKKTAELKAAIAAELAALKAAVATP	0.8436388344963092	0.9680530565027542	80.86499786376953	0.6504402756690979	7.513248920440674	8.419732093811035	1.7930699586868286
homomer-3-50-nr2-run1_result_103	7	PSPYEKIEALKAEIEERFEELRRALEAERAALRAAVDARLAALEARVATP:PSPYEKIEALKAEIEERFEELRRALEAERAALRAAVDARLAALEARVATP:PSPYEKIEALKAEIEERFEELRRALEAERAALRAAVDARLAALEARVATP	0.4940991310172684	0.9885221306754088	76.42475891113281	0.6019530296325684	8.679165840148926	10.36314868927002	1.5683363676071167
homomer-3-50-nr2-run1_result_103	8	ASPEEKIAALKEAIAKKFEEFKKELEEKFKEFEAKVAAELAALRAEVATP:ASPEEKIAALKEAIAKKFEEFKKELEEKFKEFEAKVAAELAALRAEVATP:ASPEEKIAALKEAIAKKFEEFKKELEEKFKEFEAKVAAELAALRAEVATP	24.76548435381573	0.5417063100523961	85.0582275390625	0.6657512784004211	6.511764049530029	7.165500164031982	1.6161348819732666
homomer-3-50-nr2-run1_result_103	9	ASPEAKIEALKEEIAAKFKAFEEKLAAEKKALREEIEAKLAALEALVATP:ASPEAKIEALKEEIAAKFKAFEEKLAAEKKALREEIEAKLAALEALVATP:ASPEAKIEALKEEIAAKFKAFEEKLAAEKKALREEIEAKLAALEALVATP	0.7132277752170805	0.9763710793397483	81.33216094970703	0.619375467300415	7.492517471313477	8.466668128967285	1.9899985790252686
homomer-3-50-nr2-run1_result_103	10	PSPEEKIEALKEEIAAKFEAFEKELAAEKAALKAAIESKLAALEAKVATP:PSPEEKIEALKEEIAAKFEAFEKELAAEKAALKAAIESKLAALEAKVATP:PSPEEKIEALKEEIAAKFEAFEKELAAEKAALKAAIESKLAALEAKVATP	0.6277395858328821	0.9816498612057081	82.18026733398438	0.634617030620575	7.053553581237793	7.94483757019043	1.808518886566162
homomer-3-50-nr2-run1_result_103	11	ASPEAKIAALKKEIDERFAAFERELAERFAAHEAAVAAELAALREEVATP:ASPEAKIAALKKEIDERFAAFERELAERFAAHEAAVAAELAALREEVATP:ASPEAKIAALKKEIDERFAAFERELAERFAAHEAAVAAELAALREEVATP	0.6389103388074859	0.9809697784843602	90.26034545898438	0.7436548471450806	4.708197593688965	5.065351963043213	1.3960078954696655
homomer-3-50-nr2-run1_result_103	12	ASPEAKIKALKEEIAEKFEKFKEELEKKFKEFEEKVAAELAALKEEVATP:ASPEAKIKALKEEIAEKFEKFKEELEKKFKEFEEKVAAELAALKEEVATP:ASPEAKIKALKEEIAEKFEKFKEELEKKFKEFEEKVAAELAALKEEVATP	0.9165638418000346	0.961655473717635	84.58699035644531	0.6632161140441895	6.669803619384766	7.3835625648498535	2.0259923934936523
homomer-3-50-nr2-run1_result_103	13	PSPYEKIEALKKEIAEEFKKFKEELEKKFKELEEKIAAELAALKAEVKTP:PSPYEKIEALKKEIAEEFKKFKEELEKKFKELEEKIAAELAALKAEVKTP:PSPYEKIEALKKEIAEEFKKFKEELEKKFKELEEKIAAELAALKAEVKTP	0.7939553154276513	0.9711418598801412	84.7154769897461	0.6563222408294678	6.602295398712158	7.233686447143555	1.4212905168533325
homomer-3-50-nr2-run1_result_103	14	KSPYELIEELREEIEERFEKFEEELKKKFEEFEKAVAAKLAALKAAVATP:KSPYELIEELREEIEERFEKFEEELKKKFEEFEKAVAAKLAALKAAVATP:KSPYELIEELREEIEERFEKFEEELKKKFEEFEKAVAAKLAALKAAVATP	0.9700821462867211	0.9576240706369581	83.91094207763672	0.6404489278793335	7.00083065032959	7.698828220367432	1.2649931907653809
homomer-3-50-nr2-run1_result_103	15	MSPEEKIAALKKAIAKEFAEFKKELEEKFKKLEEEIAAKLAELEAKVATP:MSPEEKIAALKKAIAKEFAEFKKELEEKFKKLEEEIAAKLAELEAKVATP:MSPEEKIAALKKAIAKEFAEFKKELEEKFKKLEEEIAAKLAELEAKVATP	0.7969600160113233	0.9708459307546606	81.98719787597656	0.6115862131118774	7.616337776184082	8.480009078979492	2.176196575164795
homomer-3-50-nr2-run1_result_103	16	KSPEEKIEELKKEYAEEKAKFKEELEKKFEELKEEIEKKLAELEAKIETP:KSPEEKIEELKKEYAEEKAKFKEELEKKFEELKEEIEKKLAELEAKIETP:KSPEEKIEELKKEYAEEKAKFKEELEKKFEELKEEIEKKLAELEAKIETP	0.8595864288877296	0.9661370731749878	85.57222747802734	0.6396490335464478	6.576279163360596	7.243920803070068	1.8722591400146484
homomer-3-50-nr2-run1_result_103	17	MSPYEKIEALKEEIEKKFKEFEEKLKKEKEELEKKIEAKLAALEAKVATP:MSPYEKIEALKEEIEKKFKEFEEKLKKEKEELEKKIEAKLAALEAKVATP:MSPYEKIEALKEEIEKKFKEFEEKLKKEKEELEKKIEAKLAALEAKVATP	0.8750083073515365	0.9650382947216417	83.31549072265625	0.6377562880516052	7.210054874420166	7.904584884643555	1.673825979232788
homomer-3-50-nr2-run1_result_103	18	MSPYEKIEALKEEIDARFEALERELAAERAAFEAAVAARLAALEARVAAP:MSPYEKIEALKEEIDARFEALERELAAERAAFEAAVAARLAALEARVAAP:MSPYEKIEALKEEIDARFEALERELAAERAAFEAAVAARLAALEARVAAP	0.6245732322019957	0.9823147862016525	83.95843505859375	0.6775330305099487	6.311305522918701	7.178852081298828	1.3559331893920898
homomer-3-50-nr2-run1_result_103	19	PSPEEKIEALEARIEEEFARFREELAAEREALEAAIAAELAALRAEVAAP:PSPEEKIEALEARIEEEFARFREELAAEREALEAAIAAELAALRAEVAAP:PSPEEKIEALEARIEEEFARFREELAAEREALEAAIAAELAALRAEVAAP	0.8322384390562125	0.9682995661559445	88.4652099609375	0.7227760553359985	4.954681873321533	5.477627277374268	1.6718391180038452
homomer-3-50-nr2-run1_result_103	20	MSPEEKIEELEKKIEEKFEEFKKELEEKFKALEERIEARLAALEARVAAP:MSPEEKIEELEKKIEEKFEEFKKELEEKFKALEERIEARLAALEARVAAP:MSPEEKIEELEKKIEEKFEEFKKELEEKFKALEERIEARLAALEARVAAP	1.128819555731406	0.9472571205435604	83.61934661865234	0.6322102546691895	6.9834208488464355	7.706518173217773	2.273608684539795
homomer-3-50-nr2-run1_result_103	21	KSPFELIEELREEIEKRFEEFEKKLKEEFEAFKKEVAAELAALKAEVATP:KSPFELIEELREEIEKRFEEFEKKLKEEFEAFKKEVAAELAALKAEVATP:KSPFELIEELREEIEKRFEEFEKKLKEEFEAFKKEVAAELAALKAEVATP	0.7360213870473168	0.974912459756711	86.55432891845703	0.6699684262275696	6.1368889808654785	6.661607265472412	1.349044680595398
homomer-3-50-nr2-run1_result_103	22	KSPYEKIEELKEEIEKKFEEFKKELEERFKEFEEAVDARLAALEARVAAP:KSPYEKIEELKEEIEKKFEEFKKELEERFKEFEEAVDARLAALEARVAAP:KSPYEKIEELKEEIEKKFEEFKKELEERFKEFEEAVDARLAALEARVAAP	1.2266214084881948	0.9354250975381827	86.08483123779297	0.6711983680725098	6.093860626220703	6.656067848205566	1.3085968494415283
homomer-3-50-nr2-run1_result_103	23	MSPYEEIEKLKEEIEKKFEEFKEELEKKFEEFKKEVEAKFAALEAKIETP:MSPYEEIEKLKEEIEKKFEEFKEELEKKFEEFKKEVEAKFAALEAKIETP:MSPYEEIEKLKEEIEKKFEEFKEELEKKFEEFKKEVEAKFAALEAKIETP	0.8358203103142865	0.9680268598448504	86.24275970458984	0.64881432056427	6.485963821411133	7.050305366516113	1.6347033977508545
homomer-3-50-nr2-run1_result_103	24	PSPYERIEALREEIRREREELEERLRKEFEEFRAAVEARLAALRAEVATP:PSPYERIEALREEIRREREELEERLRKEFEEFRAAVEARLAALRAEVATP:PSPYERIEALREEIRREREELEERLRKEFEEFRAAVEARLAALRAEVATP	0.9523639208296087	0.9598968237586212	77.71858978271484	0.5874673128128052	9.50442123413086	11.438090324401855	2.6255605220794678
homomer-3-50-nr2-run1_result_103	25	MSPEEKIEALKEEIKKEFEEFKKELERRFEEFREEVAAELAALKEAVETP:MSPEEKIEALKEEIKKEFEEFKKELERRFEEFREEVAAELAALKEAVETP:MSPEEKIEALKEEIKKEFEEFKKELERRFEEFREEVAAELAALKEAVETP	1.0390801518032906	0.9517410067269089	84.37500762939453	0.6648687124252319	6.624755859375	7.346074104309082	1.8440088033676147
homomer-3-50-nr2-run1_result_103	26	MSPEEKIEALKEEIEKKFAEFEERLEARLKALEEAIAARLAALEARVAAP:MSPEEKIEALKEEIEKKFAEFEERLEARLKALEEAIAARLAALEARVAAP:MSPEEKIEALKEEIEKKFAEFEERLEARLKALEEAIAARLAALEARVAAP	0.8244389919364565	0.969212420761534	85.5573501586914	0.6715484857559204	6.023682117462158	6.622498035430908	1.6966235637664795
homomer-3-50-nr2-run1_result_103	27	MSPYEKIEELRKEIEEKFKEFEEKLAEEKKAFEERVEARLAALEARVAAP:MSPYEKIEELRKEIEEKFKEFEEKLAEEKKAFEERVEARLAALEARVAAP:MSPYEKIEELRKEIEEKFKEFEEKLAEEKKAFEERVEARLAALEARVAAP	0.9661918620939545	0.9587819622591675	84.8662338256836	0.6639515161514282	6.5293169021606445	7.18145751953125	1.316333532333374
homomer-3-50-nr2-run1_result_103	28	MTPEEKIEALEKKIEEELKKLKEELEEKFEELEKKIAEELAALKKEVATP:MTPEEKIEALEKKIEEELKKLKEELEEKFEELEKKIAEELAALKKEVATP:MTPEEKIEALEKKIEEELKKLKEELEEKFEELEKKIAEELAALKKEVATP	0.75033040207335	0.9739601362800943	82.60985565185547	0.638353705406189	7.277766704559326	8.061498641967773	2.0387797355651855
homomer-3-50-nr2-run1_result_103	29	PSPEEKIEALEEKIAKEFEEFKKELEEKFKALKEEIEAKLAALKKKVETP:PSPEEKIEALEEKIAKEFEEFKKELEEKFKALKEEIEAKLAALKKKVETP:PSPEEKIEALEEKIAKEFEEFKKELEEKFKALKEEIEAKLAALKKKVETP	0.7280833637981861	0.9755059869510277	85.47190856933594	0.6565626263618469	6.555361270904541	7.180732727050781	1.7639482021331787
homomer-3-50-nr2-run1_result_103	30	ASPYEKIEALKKAIAEEKAKLEEELRERFEALEERIEARLAALEARVAAP:ASPYEKIEALKKAIAEEKAKLEEELRERFEALEERIEARLAALEARVAAP:ASPYEKIEALKKAIAEEKAKLEEELRERFEALEERIEARLAALEARVAAP	0.8735156905134142	0.9664739332315537	67.8102798461914	0.3988400995731354	13.660325050354004	17.272563934326172	7.837493419647217
homomer-3-50-nr2-run1_result_103	31	ATPREEIEALREAVAAAFEALRAALAAERAAERAEVAAELAALKEEVATP:ATPREEIEALREAVAAAFEALRAALAAERAAERAEVAAELAALKEEVATP:ATPREEIEALREAVAAAFEALRAALAAERAAERAEVAAELAALKEEVATP	0.9803976188409459	0.9571948246143089	69.35206604003906	0.448047399520874	11.543540000915527	14.570635795593262	6.062889099121094
homomer-3-50-nr2-run1_result_104	0	ELEELLKRLEEELKELKEEVEELRAELTARIEAAEARLEALEAALAALLA:ELEELLKRLEEELKELKEEVEELRAELTARIEAAEARLEALEAALAALLA:ELEELLKRLEEELKELKEEVEELRAELTARIEAAEARLEALEAALAALLA	2.6163801305027032	0.8154710781701142	93.67478942871094	0.7943288087844849	3.7747042179107666	4.07010555267334	1.3951027393341064
homomer-3-50-nr2-run1_result_104	1	SLEELLEELREELAKLKATVAAQTAALTAAIAAATAALRALEARLAALLA:SLEELLEELREELAKLKATVAAQTAALTAAIAAATAALRALEARLAALLA:SLEELLEELREELAKLKATVAAQTAALTAAIAAATAALRALEARLAALLA	1.4411714127926536	0.9230811578003769	64.14954376220703	0.45347291231155396	11.706049919128418	14.788747787475586	6.135588645935059
homomer-3-50-nr2-run1_result_104	2	ELEELLKELEEKLEELEKTVEELRAELTSAIEANRAALAALEARLAEREA:ELEELLKELEEKLEELEKTVEELRAELTSAIEANRAALAALEARLAEREA:ELEELLKELEEKLEELEKTVEELRAELTSAIEANRAALAALEARLAEREA	2.075446334206836	0.8466793609872302	73.1556396484375	0.3834990859031677	14.319231033325195	19.196578979492188	8.139785766601562
homomer-3-50-nr2-run1_result_104	3	ELEELLKELEEKLKELEEKVEALEAKLTAEIAANRAALEALEARLAELLA:ELEELLKELEEKLKELEEKVEALEAKLTAEIAANRAALEALEARLAELLA:ELEELLKELEEKLKELEEKVEALEAKLTAEIAANRAALEALEARLAELLA	2.0369019948156004	0.862661680020963	75.39230346679688	0.5685637593269348	9.462199211120605	11.842029571533203	3.318960666656494
homomer-3-50-nr2-run1_result_104	4	ALAALLEELERRLEELVARVEELERELTARIEANEARLAALEARLAELLA:ALAALLEELERRLEELVARVEELERELTARIEANEARLAALEARLAELLA:ALAALLEELERRLEELVARVEELERELTARIEANEARLAALEARLAELLA	2.288604367291773	0.8444803735958498	86.3431396484375	0.7057399749755859	5.982227325439453	7.077943801879883	1.7379586696624756
homomer-3-50-nr2-run1_result_104	5	ELEELLEELRKELEELKETVEKKYEELTSRIKANEEKLAALEEKLAKLLA:ELEELLEELRKELEELKETVEKKYEELTSRIKANEEKLAALEEKLAKLLA:ELEELLEELRKELEELKETVEKKYEELTSRIKANEEKLAALEEKLAKLLA	2.205832586349721	0.8516997051492082	93.19938659667969	0.8210652470588684	3.973954916000366	4.2221479415893555	1.0481483936309814
homomer-3-50-nr2-run1_result_104	6	ELEELLKELKEYLEKLEKKVEELYKKLTSAIEANAERLAALEERLAALLA:ELEELLKELKEYLEKLEKKVEELYKKLTSAIEANAERLAALEERLAALLA:ELEELLKELKEYLEKLEKKVEELYKKLTSAIEANAERLAALEERLAALLA	1.709012300750839	0.896803879794024	88.80622863769531	0.7629768252372742	5.150576591491699	5.596389293670654	1.320768117904663
homomer-3-50-nr2-run1_result_104	7	ELEELLEELEKRLAELEARVEALEETTTSAIAANTEALAALEARLAELLA:ELEELLEELEKRLAELEARVEALEETTTSAIAANTEALAALEARLAELLA:ELEELLEELEKRLAELEARVEALEETTTSAIAANTEALAALEARLAELLA	2.938934993656243	0.7619623852957487	91.4634017944336	0.7932482957839966	4.39729642868042	4.754989147186279	1.2870099544525146
homomer-3-50-nr2-run1_result_104	8	ELEELLRELEERLEELEARVKALEATTTAAIAANTAALAALKAALAAQLA:ELEELLRELEERLEELEARVKALEATTTAAIAANTAALAALKAALAAQLA:ELEELLRELEERLEELEARVKALEATTTAAIAANTAALAALKAALAAQLA	2.685256958092309	0.7883749952214592	64.60297393798828	0.4616820812225342	12.381233215332031	15.613490104675293	5.965310096740723
homomer-3-50-nr2-run1_result_104	9	SLEELLEELEERLRELIEEVERLREELTSRIEAVEERLEALEAKLAKLLA:SLEELLEELEERLRELIEEVERLREELTSRIEAVEERLEALEAKLAKLLA:SLEELLEELEERLRELIEEVERLREELTSRIEAVEERLEALEAKLAKLLA	2.3787794138687905	0.836979868204961	90.58847045898438	0.7535045146942139	4.755258560180664	5.246883392333984	1.4758987426757812
homomer-3-50-nr2-run1_result_104	10	ELEELLEKLRKELEELKKTFEETKETLTSAIAANTARLDALEARLAELLA:ELEELLEKLRKELEELKKTFEETKETLTSAIAANTARLDALEARLAELLA:ELEELLEKLRKELEELKKTFEETKETLTSAIAANTARLDALEARLAELLA	2.781134071555084	0.7938493630717596	92.54344177246094	0.7952051758766174	4.303389072418213	4.586257457733154	1.1818082332611084
homomer-3-50-nr2-run1_result_104	11	ELEELLERLRLELEELRAAVEARYEEVRTAIEANRERLEALEAALAELLA:ELEELLERLRLELEELRAAVEARYEEVRTAIEANRERLEALEAALAELLA:ELEELLERLRLELEELRAAVEARYEEVRTAIEANRERLEALEAALAELLA	2.0413814616696313	0.8669184753522718	85.88854217529297	0.6911576986312866	5.9890923500061035	6.929380416870117	1.8892284631729126
homomer-3-50-nr2-run1_result_104	12	SLEELLKELEERLKELEEKVEELRAETTAAIAANTAALAALKAALAAAAA:SLEELLKELEERLKELEEKVEELRAETTAAIAANTAALAALKAALAAAAA:SLEELLKELEERLKELEEKVEELRAETTAAIAANTAALAALKAALAAAAA	2.21169777798375	0.8401600767479361	64.41291046142578	0.43674153089523315	12.625545501708984	16.16030502319336	6.276702880859375
homomer-3-50-nr2-run1_result_104	13	ELEELLRELREELKELRERVEALEARLTAEIAAARAALAALEARLAALLA:ELEELLRELREELKELRERVEALEARLTAEIAAARAALAALEARLAALLA:ELEELLRELREELKELRERVEALEARLTAEIAAARAALAALEARLAALLA	2.0697994226847665	0.857741152219696	86.4250717163086	0.7302395701408386	5.671584606170654	6.484188079833984	1.9161450862884521
homomer-3-50-nr2-run1_result_104	14	ELEELLAALAERLAALEATFAATTATLTAAIAANTARLASLEEKLAKLLA:ELEELLAALAERLAALEATFAATTATLTAAIAANTARLASLEEKLAKLLA:ELEELLAALAERLAALEATFAATTATLTAAIAANTARLASLEEKLAKLLA	2.706083514856454	0.8041631891327166	94.82392883300781	0.8291171193122864	3.6130518913269043	3.8092641830444336	1.1444149017333984
homomer-3-50-nr2-run1_result_104	15	RLEELLEELRRELEELREHVRALEERLTARIEANEERLAALEAKLAALLA:RLEELLEELRRELEELREHVRALEERLTARIEANEERLAALEAKLAALLA:RLEELLEELRRELEELREHVRALEERLTARIEANEERLAALEAKLAALLA	2.168037014119295	0.8549285047250835	93.10860443115234	0.7928603887557983	4.055408477783203	4.3687825202941895	1.4550992250442505
homomer-3-50-nr2-run1_result_104	16	ELEELLEELEERLKELEERVEELRRALEDAIAANTARLEALEARLAELLA:ELEELLEELEERLKELEERVEELRRALEDAIAANTARLEALEARLAELLA:ELEELLEELEERLKELEERVEELRRALEDAIAANTARLEALEARLAELLA	1.6803094460289818	0.9008648804304045	73.91564178466797	0.488742470741272	10.937777519226074	14.03548812866211	5.706112861633301
homomer-3-50-nr2-run1_result_104	17	ELEKLLEELEEKLKELKEFVEKKYEELTAAIAANTARLAALEAKLAELLA:ELEKLLEELEEKLKELKEFVEKKYEELTAAIAANTARLAALEAKLAELLA:ELEKLLEELEEKLKELKEFVEKKYEELTAAIAANTARLAALEAKLAELLA	2.1724398075142584	0.8519978011689597	90.79682159423828	0.774989128112793	4.541831970214844	4.899261474609375	1.3408325910568237
homomer-3-50-nr2-run1_result_104	18	ELEELLRELEERLRELEARVEALEERLTSEIEENRRRLEELERRLAELLA:ELEELLRELEERLRELEARVEALEERLTSEIEENRRRLEELERRLAELLA:ELEELLRELEERLRELEARVEALEERLTSEIEENRRRLEELERRLAELLA	2.758045370114874	0.7843681523595768	88.61360168457031	0.7480743527412415	5.23909330368042	5.859629154205322	1.6061928272247314
homomer-3-50-nr2-run1_result_104	19	ELEELLEELEERLAELEARVAALEAETRSAIAANTARLAALEERLARLLA:ELEELLEELEERLAELEARVAALEAETRSAIAANTARLAALEERLARLLA:ELEELLEELEERLAELEARVAALEAETRSAIAANTARLAALEERLARLLA	2.748897399334841	0.7945997779809761	88.83382415771484	0.7535275220870972	5.058846950531006	5.66766881942749	1.4642038345336914
homomer-3-50-nr2-run1_result_104	20	ALEELLRELEERLEELERRVEELERRLTSEIEANRAALAALEARLAELLA:ALEELLRELEERLEELERRVEELERRLTSEIEANRAALAALEARLAELLA:ALEELLRELEERLEELERRVEELERRLTSEIEANRAALAALEARLAELLA	2.3652159951982212	0.8234697388778376	86.92034912109375	0.7271474599838257	5.80015230178833	6.69679594039917	1.7839314937591553
homomer-3-50-nr2-run1_result_104	21	ALEEERAELEARLAELEARVEALRAELTAAIAAATAALAALKAALAELLA:ALEEERAELEARLAELEARVEALRAELTAAIAAATAALAALKAALAELLA:ALEEERAELEARLAELEARVEALRAELTAAIAAATAALAALKAALAELLA	1.6300567876626695	0.8938877678499938	66.66719818115234	0.41935133934020996	12.839447021484375	17.007471084594727	8.074380874633789
homomer-3-50-nr2-run1_result_104	22	ELEELLKELEEKLKELEEKVEKLYEELTSRIEALEARLEALEAALAALLA:ELEELLKELEEKLKELEEKVEKLYEELTSRIEALEARLEALEAALAALLA:ELEELLKELEEKLKELEEKVEKLYEELTSRIEALEARLEALEAALAALLA	2.21396812455186	0.8495901111787609	94.59452819824219	0.8222837448120117	3.5045299530029297	3.7193715572357178	1.1320176124572754
homomer-3-50-nr2-run1_result_104	23	ELEELLKELEEKLKELEATVEAKYAELTAAIAANRAALAALEAALAALLA:ELEELLKELEEKLKELEATVEAKYAELTAAIAANRAALAALEAALAALLA:ELEELLKELEEKLKELEATVEAKYAELTAAIAANRAALAALEAALAALLA	1.7175642999801028	0.8917217144603579	64.82408142089844	0.41593238711357117	12.967543601989746	16.912561416625977	6.904575347900391
homomer-3-50-nr2-run1_result_104	24	SLEELLKKLREELEKLKATVEELYAETRAAIAANRAALAALEARLAALLA:SLEELLKKLREELEKLKATVEELYAETRAAIAANRAALAALEARLAALLA:SLEELLKKLREELEKLKATVEELYAETRAAIAANRAALAALEARLAALLA	1.6374386281955038	0.9034513928171651	69.89607238769531	0.47967207431793213	11.041956901550293	13.683756828308105	5.654743194580078
homomer-3-50-nr2-run1_result_104	25	SLAELLEELEARLEELEARVEALYAELTARIQANEERLEALEAKLAKLLA:SLAELLEELEARLEELEARVEALYAELTARIQANEERLEALEAKLAKLLA:SLAELLEELEARLEELEARVEALYAELTARIQANEERLEALEAKLAKLLA	2.327778058514009	0.84342461342882	94.72024536132812	0.8288129568099976	3.5765326023101807	3.7715015411376953	1.1090924739837646
homomer-3-50-nr2-run1_result_104	26	SLEELLKELEEKLKELEEKVEELYEELTSRIDEVEETVAKLKEELAKLLA:SLEELLKELEEKLKELEEKVEELYEELTSRIDEVEETVAKLKEELAKLLA:SLEELLKELEEKLKELEEKVEELYEELTSRIDEVEETVAKLKEELAKLLA	2.2822741957023926	0.8444403811518062	94.70587158203125	0.8232654929161072	3.6432993412017822	3.8431620597839355	1.1040723323822021
homomer-3-50-nr2-run1_result_104	27	KLEELLEELEEKLKELEEEVEKLREELTSAIAANTAALAALKKELAELLA:KLEELLEELEEKLKELEEEVEKLREELTSAIAANTAALAALKKELAELLA:KLEELLEELEEKLKELEEEVEKLREELTSAIAANTAALAALKKELAELLA	1.8059647023346819	0.8878317505093105	65.31134796142578	0.4398157000541687	12.281152725219727	15.708719253540039	6.264643669128418
homomer-3-50-nr2-run1_result_104	28	ELEELLEKLREELEELRKEVEELREELTAAIEAATAALAALKAALAALLA:ELEELLEKLREELEELRKEVEELREELTAAIEAATAALAALKAALAALLA:ELEELLEKLREELEELRKEVEELREELTAAIEAATAALAALKAALAALLA	1.6476787892992282	0.8935615103252239	66.63314056396484	0.4141066074371338	13.299866676330566	17.550893783569336	8.659735679626465
homomer-3-50-nr2-run1_result_104	29	KLEELLKELEEKLEELIKYVEELKEELTSRIEENTRRLEALEARLAELLA:KLEELLKELEEKLEELIKYVEELKEELTSRIEENTRRLEALEARLAELLA:KLEELLKELEEKLEELIKYVEELKEELTSRIEENTRRLEALEARLAELLA	2.3614822527485426	0.8370594217060051	93.41680908203125	0.8068991303443909	4.029295444488525	4.291477680206299	1.3201143741607666
homomer-3-50-nr2-run1_result_104	30	ELEELLKKLEEELEELREEVERLREELEARIEELEARLAELERRLAELLA:ELEELLKKLEEELEELREEVERLREELEARIEELEARLAELERRLAELLA:ELEELLKKLEEELEELREEVERLREELEARIEELEARLAELERRLAELLA	2.2476404126887433	0.8465923859976364	92.60051727294922	0.7709839344024658	4.2000041007995605	4.599957466125488	1.3953055143356323
homomer-3-50-nr2-run1_result_104	31	SLAELLEELAARLAALEAAVEAARAATDAAIAAATAALAALREELAALLA:SLAELLEELAARLAALEAAVEAARAATDAAIAAATAALAALREELAALLA:SLAELLEELAARLAALEAAVEAARAATDAAIAAATAALAALREELAALLA	24.885781300416493	0.45658657922813384	54.18454360961914	0.3784022033214569	14.898686408996582	19.689149856567383	9.658550262451172
homomer-3-50-nr2-run1_result_105	0	EELLKELSERLEELEKLTFAAYLFAKTVWNTFAPKVNVTVDPELHPSLLK:EELLKELSERLEELEKLTFAAYLFAKTVWNTFAPKVNVTVDPELHPSLLK:EELLKELSERLEELEKLTFAAYLFAKTVWNTFAPKVNVTVDPELHPSLLK	6.000196417106236	0.48751679608356036	54.68425369262695	0.503079354763031	13.958931922912598	15.370625495910645	3.4188170433044434
homomer-3-50-nr2-run1_result_105	1	EKEKEELEKRLAAIEAKTEEAYRFAYSLWNTVAPKVNIEVPEELHPSKLK:EKEKEELEKRLAAIEAKTEEAYRFAYSLWNTVAPKVNIEVPEELHPSKLK:EKEKEELEKRLAAIEAKTEEAYRFAYSLWNTVAPKVNIEVPEELHPSKLK	2.4528551069105204	0.8152514092110772	64.96961975097656	0.5435389876365662	10.679543495178223	12.019862174987793	3.25095796585083
homomer-3-50-nr2-run1_result_105	2	AELRAELEARLAALEAATTAAKTFAYTIWNTFAPKVNIEVPAELHPSKLK:AELRAELEARLAALEAATTAAKTFAYTIWNTFAPKVNIEVPAELHPSKLK:AELRAELEARLAALEAATTAAKTFAYTIWNTFAPKVNIEVPAELHPSKLK	2.533399415066671	0.7921421855726277	47.865936279296875	0.3442370891571045	16.19196128845215	19.278404235839844	5.583246231079102
homomer-3-50-nr2-run1_result_105	3	EELEEELKKKLEEIEKKTFEAYLFAHTVFNTFAPKVNIEVPADLAPSKLK:EELEEELKKKLEEIEKKTFEAYLFAHTVFNTFAPKVNIEVPADLAPSKLK:EELEEELKKKLEEIEKKTFEAYLFAHTVFNTFAPKVNIEVPADLAPSKLK	4.8601685610234	0.5620763951190605	50.83162307739258	0.40561643242836	14.6773681640625	17.047040939331055	5.585381031036377
homomer-3-50-nr2-run1_result_105	4	AAEREALAAELAALRAATEAAYLFAHTTYNTFAPKVNIEVPANLHPSLLK:AAEREALAAELAALRAATEAAYLFAHTTYNTFAPKVNIEVPANLHPSLLK:AAEREALAAELAALRAATEAAYLFAHTTYNTFAPKVNIEVPANLHPSLLK	11.260014265077267	0.263972576389372	45.857486724853516	0.3028610050678253	19.363895416259766	22.26215171813965	9.935660362243652
homomer-3-50-nr2-run1_result_105	5	PEEKEELEEKLAALEEETREAKLFAYSLLNKVAPKVNIEVDPNLAPSKLK:PEEKEELEEKLAALEEETREAKLFAYSLLNKVAPKVNIEVDPNLAPSKLK:PEEKEELEEKLAALEEETREAKLFAYSLLNKVAPKVNIEVDPNLAPSKLK	2.2687859301556097	0.8392902452715436	58.896663665771484	0.4671062231063843	12.812508583068848	14.410602569580078	4.168920040130615
homomer-3-50-nr2-run1_result_105	6	EEEKEELEKKLAEIEALTKEAYLFAHEVLNKFAPKVNLEVPADLSPEKLK:EEEKEELEKKLAEIEALTKEAYLFAHEVLNKFAPKVNLEVPADLSPEKLK:EEEKEELEKKLAEIEALTKEAYLFAHEVLNKFAPKVNLEVPADLSPEKLK	4.8176251728529484	0.7081686670749485	61.019718170166016	0.536798357963562	11.866456031799316	13.334897994995117	3.15885066986084
homomer-3-50-nr2-run1_result_105	7	AELEERLRAELEALREETREAYRHALAIENKFAPKVNIEVDPELAPELIK:AELEERLRAELEALREETREAYRHALAIENKFAPKVNIEVDPELAPELIK:AELEERLRAELEALREETREAYRHALAIENKFAPKVNIEVDPELAPELIK	11.033426773203368	0.3494912677329034	58.94769287109375	0.38691437244415283	17.509889602661133	19.809795379638672	5.463979721069336
homomer-3-50-nr2-run1_result_105	8	AELEKELAEKLAAIEAKVTAAETFAHSLWNTVAPKVNITVPASLAPSLLK:AELEKELAEKLAAIEAKVTAAETFAHSLWNTVAPKVNITVPASLAPSLLK:AELEKELAEKLAAIEAKVTAAETFAHSLWNTVAPKVNITVPASLAPSLLK	3.4341505573977016	0.7204579136082807	50.387229919433594	0.4138025939464569	15.0159330368042	17.076671600341797	6.176722526550293
homomer-3-50-nr2-run1_result_105	9	EELKKELEEKLEALEKKTYEALLFAYQLENTFAPKVNVTVPADKAPSKLK:EELKKELEEKLEALEKKTYEALLFAYQLENTFAPKVNVTVPADKAPSKLK:EELKKELEEKLEALEKKTYEALLFAYQLENTFAPKVNVTVPADKAPSKLK	6.347534097532133	0.44812954594666243	45.144168853759766	0.3330404758453369	18.27292823791504	20.477262496948242	7.11955451965332
homomer-3-50-nr2-run1_result_105	10	PEKEEELKKELEEIKKLVFEALRFAYEVWNTFAPKVNVEVPAELSPELIK:PEKEEELKKELEEIKKLVFEALRFAYEVWNTFAPKVNVEVPAELSPELIK:PEKEEELKKELEEIKKLVFEALRFAYEVWNTFAPKVNVEVPAELSPELIK	1.6550732154155448	0.903097169294706	72.55226135253906	0.625267505645752	8.55388069152832	9.46862506866455	1.9460002183914185
homomer-3-50-nr2-run1_result_105	11	AELRAELEARLAALEARTEEAYRFALETRNEFAPKVNITVDASLAPSLLK:AELRAELEARLAALEARTEEAYRFALETRNEFAPKVNITVDASLAPSLLK:AELRAELEARLAALEARTEEAYRFALETRNEFAPKVNITVDASLAPSLLK	16.77840162345105	0.15953807019632602	55.45515441894531	0.3563773036003113	17.37822151184082	19.12413787841797	5.22104549407959
homomer-3-50-nr2-run1_result_105	12	PELLEELNKRLEAIESKTNEAYLETKRVEYKFAPKVNIEVPAEKHPEKLK:PELLEELNKRLEAIESKTNEAYLETKRVEYKFAPKVNIEVPAEKHPEKLK:PELLEELNKRLEAIESKTNEAYLETKRVEYKFAPKVNIEVPAEKHPEKLK	11.90782331288306	0.2736940462443395	61.16642761230469	0.4427284300327301	16.17679786682129	17.569726943969727	3.0667097568511963
homomer-3-50-nr2-run1_result_105	13	PKLLEELNEKLAAIEAKTTAAYLYAKTVENKFAPKVNIEVDPEDHPSLLK:PKLLEELNEKLAAIEAKTTAAYLYAKTVENKFAPKVNIEVDPEDHPSLLK:PKLLEELNEKLAAIEAKTTAAYLYAKTVENKFAPKVNIEVDPEDHPSLLK	7.02150730107409	0.3937185300778104	45.76542282104492	0.36682993173599243	16.40958595275879	18.58883285522461	6.3054728507995605
homomer-3-50-nr2-run1_result_105	14	EALKAELEAKLAALEAKTDAAYTYAYTVKNTFAPKVNITVDAADAPSKLK:EALKAELEAKLAALEAKTDAAYTYAYTVKNTFAPKVNITVDAADAPSKLK:EALKAELEAKLAALEAKTDAAYTYAYTVKNTFAPKVNITVDAADAPSKLK	8.071898603143602	0.5118613550008988	42.50736999511719	0.3445855379104614	18.26089859008789	19.77997589111328	5.457658290863037
homomer-3-50-nr2-run1_result_105	15	SELKEELQARLERIESLTFEAYRFAHATRNEFAPKVNVTVDPALHPSKLK:SELKEELQARLERIESLTFEAYRFAHATRNEFAPKVNVTVDPALHPSKLK:SELKEELQARLERIESLTFEAYRFAHATRNEFAPKVNVTVDPALHPSKLK	6.4904551846982095	0.43609817112197297	45.28449630737305	0.34348875284194946	17.422204971313477	19.475040435791016	6.2077226638793945
homomer-3-50-nr2-run1_result_105	16	AEEAEALRAELAALAAATRAALLHAYTVENTFAPKVNITVDPAKDPAKLK:AEEAEALRAELAALAAATRAALLHAYTVENTFAPKVNITVDPAKDPAKLK:AEEAEALRAELAALAAATRAALLHAYTVENTFAPKVNITVDPAKDPAKLK	17.24896581092712	0.18992550648116846	47.83343505859375	0.29734858870506287	18.841466903686523	21.032663345336914	7.010228633880615
homomer-3-50-nr2-run1_result_105	17	KEKEEKLKEELEELKKLTFEAYLFANSLLNKIAPKVNIEVDPNLSPEKLK:KEKEEKLKEELEELKKLTFEAYLFANSLLNKIAPKVNIEVDPNLSPEKLK:KEKEEKLKEELEELKKLTFEAYLFANSLLNKIAPKVNIEVDPNLSPEKLK	2.2729889166973374	0.8382419704766602	58.97413635253906	0.4771478772163391	11.71949577331543	13.580877304077148	4.0624775886535645
homomer-3-50-nr2-run1_result_105	18	EEEKEELEKKLEEIEKLTFEALLHAYTVEWTFAPKVNVTVPASKHPSLLK:EEEKEELEKKLEEIEKLTFEALLHAYTVEWTFAPKVNVTVPASKHPSLLK:EEEKEELEKKLEEIEKLTFEALLHAYTVEWTFAPKVNVTVPASKHPSLLK	5.998150989511419	0.544990854279098	50.1478157043457	0.4515121877193451	16.35497283935547	17.959228515625	3.4029579162597656
homomer-3-50-nr2-run1_result_105	19	SELEKELQERLERIEKLTYEAYLLANTIFNTFAPKVNITVPAELDPSKLK:SELEKELQERLERIEKLTYEAYLLANTIFNTFAPKVNITVPAELDPSKLK:SELEKELQERLERIEKLTYEAYLLANTIFNTFAPKVNITVPAELDPSKLK	6.144359439808764	0.44344042948491885	55.588722229003906	0.5061967372894287	12.870840072631836	14.541626930236816	3.742746353149414
homomer-3-50-nr2-run1_result_105	20	EAEKAALDAKLAALEAATTAAYRFALSTLNTFAPKVNVTVPADLAPSKQK:EAEKAALDAKLAALEAATTAAYRFALSTLNTFAPKVNVTVPADLAPSKQK:EAEKAALDAKLAALEAATTAAYRFALSTLNTFAPKVNVTVPADLAPSKQK	5.56503233812526	0.5386529386933715	42.51632308959961	0.3088807165622711	17.471195220947266	20.52484893798828	7.042308807373047
homomer-3-50-nr2-run1_result_105	21	EELKEELEKELEELKELTFEALLLAYTILNTIAPKVNITVPADLAPEKLK:EELKEELEKELEELKELTFEALLLAYTILNTIAPKVNITVPADLAPEKLK:EELKEELEKELEELKELTFEALLLAYTILNTIAPKVNITVPADLAPEKLK	19.2149693902349	0.11912217090610587	44.34270477294922	0.26627838611602783	18.24516487121582	22.4111385345459	11.14201545715332
homomer-3-50-nr2-run1_result_105	22	EELVEKLKKELEELKALTKEAYLFAHSLLNTIAPKVNIEVPPELHPSLLK:EELVEKLKKELEELKALTKEAYLFAHSLLNTIAPKVNIEVPPELHPSLLK:EELVEKLKKELEELKALTKEAYLFAHSLLNTIAPKVNIEVPPELHPSLLK	3.6571628841800483	0.776342750847819	62.119686126708984	0.5286598801612854	11.436830520629883	12.892318725585938	3.9980759620666504
homomer-3-50-nr2-run1_result_105	23	AELKEELDARLAALEAATKAALTFAYSLLNTVAPKVNLTVPASLAPSKLK:AELKEELDARLAALEAATKAALTFAYSLLNTVAPKVNLTVPASLAPSKLK:AELKEELDARLAALEAATKAALTFAYSLLNTVAPKVNLTVPASLAPSKLK	2.399878332597683	0.8256960663675086	50.346031188964844	0.3898933529853821	14.181602478027344	16.817729949951172	6.871264457702637
homomer-3-50-nr2-run1_result_105	24	PELKEELEERLEKIEKLTFEAYLHAYEVEYKFAPKVNIEVPEEKHPSKLK:PELKEELEERLEKIEKLTFEAYLHAYEVEYKFAPKVNIEVPEEKHPSKLK:PELKEELEERLEKIEKLTFEAYLHAYEVEYKFAPKVNIEVPEEKHPSKLK	1.0720420318876893	0.9519705468223905	84.70521545410156	0.7496130466461182	5.927205562591553	6.449842929840088	1.2451081275939941
homomer-3-50-nr2-run1_result_105	25	AEEKEELEKKLKELEELTFEAYLHAKEIEYKFAPKVNIEVPEDLHPEKLK:AEEKEELEKKLKELEELTFEAYLHAKEIEYKFAPKVNIEVPEDLHPEKLK:AEEKEELEKKLKELEELTFEAYLHAKEIEYKFAPKVNIEVPEDLHPEKLK	1.1388884777920423	0.9454342697908172	72.12104797363281	0.5651319026947021	9.47266960144043	10.64472484588623	2.2380285263061523
homomer-3-50-nr2-run1_result_105	26	AELEAKLKAELAALKALTTEALRHAYAIEWKFAPKVNIEVPAERHPSLLK:AELEAKLKAELAALKALTTEALRHAYAIEWKFAPKVNIEVPAERHPSLLK:AELEAKLKAELAALKALTTEALRHAYAIEWKFAPKVNIEVPAERHPSLLK	1.0351402487159922	0.9536290246035315	82.6559066772461	0.6994926929473877	5.998405456542969	6.732211589813232	1.431628942489624
homomer-3-50-nr2-run1_result_105	27	AEEREELERRLEELEALTREALLFAYSLWNTVAPKVNIEVPAELAPSKLK:AEEREELERRLEELEALTREALLFAYSLWNTVAPKVNIEVPAELAPSKLK:AEEREELERRLEELEALTREALLFAYSLWNTVAPKVNIEVPAELAPSKLK	2.610534865906036	0.8029941197031552	67.52706146240234	0.6031093597412109	9.862236022949219	10.870214462280273	2.6816115379333496
homomer-3-50-nr2-run1_result_105	28	EEEKKALEEKLAAIEAKTDAAYTFALAVLNKVAPKVNLTVPADLAPSKQK:EEEKKALEEKLAAIEAKTDAAYTFALAVLNKVAPKVNLTVPADLAPSKQK:EEEKKALEEKLAAIEAKTDAAYTFALAVLNKVAPKVNLTVPADLAPSKQK	2.935477989364903	0.7807026137957035	54.07255554199219	0.44178712368011475	13.889144897460938	15.434427261352539	5.395692348480225
homomer-3-50-nr2-run1_result_105	29	PELRAELEERLAAIEAKTNAAYLFAHSLLNTIAPKVNLTVPAENAPSKLK:PELRAELEERLAAIEAKTNAAYLFAHSLLNTIAPKVNLTVPAENAPSKLK:PELRAELEERLAAIEAKTNAAYLFAHSLLNTIAPKVNLTVPAENAPSKLK	2.6495825555835526	0.7850473961550202	52.676429748535156	0.4269319474697113	14.21618366241455	16.077444076538086	5.72408390045166
homomer-3-50-nr2-run1_result_105	30	SELEEKLKKELEEIKKLTFEAYLFAHTTLNTFAPKVNVTVPASLHPSKLK:SELEEKLKKELEEIKKLTFEAYLFAHTTLNTFAPKVNVTVPASLHPSKLK:SELEEKLKKELEEIKKLTFEAYLFAHTTLNTFAPKVNVTVPASLHPSKLK	4.9001131940174885	0.5531069207225379	51.84822463989258	0.4394051432609558	13.759346961975098	16.052104949951172	5.775976181030273
homomer-3-50-nr2-run1_result_105	31	AEKEAALAAKLAALEAATREALLLAYSILNTVAPKVNITVPADLAPEKLK:AEKEAALAAKLAALEAATREALLLAYSILNTVAPKVNITVPADLAPEKLK:AEKEAALAAKLAALEAATREALLLAYSILNTVAPKVNITVPADLAPEKLK	2.179345694086586	0.837787106004101	49.961246490478516	0.3754197955131531	14.281886100769043	17.09849739074707	6.1194047927856445
homomer-3-50-nr2-run1_result_106	0	LEELRRLLIELTLALYDELAALAARLDDAAAVAEARARRAAFAARHAPPG:LEELRRLLIELTLALYDELAALAARLDDAAAVAEARARRAAFAARHAPPG:LEELRRLLIELTLALYDELAALAARLDDAAAVAEARARRAAFAARHAPPG	1.2526916161242203	0.9368407905191858	80.98082733154297	0.6712855696678162	6.453909873962402	7.970134258270264	2.9705262184143066
homomer-3-50-nr2-run1_result_106	1	LEELKKLLIEFKLEFYDLLAELAASLNREDFVKKMKEKKEEFKKKYAPKE:LEELKKLLIEFKLEFYDLLAELAASLNREDFVKKMKEKKEEFKKKYAPKE:LEELKKLLIEFKLEFYDLLAELAASLNREDFVKKMKEKKEEFKKKYAPKE	8.783174851413019	0.35573039118437455	85.00823974609375	0.7645875811576843	5.808879375457764	6.2961554527282715	1.3236088752746582
homomer-3-50-nr2-run1_result_106	2	LEELLAFLIDFTAELFDLLAELATSLNRADEAAKMKAKRDAFLAAHAPPS:LEELLAFLIDFTAELFDLLAELATSLNRADEAAKMKAKRDAFLAAHAPPS:LEELLAFLIDFTAELFDLLAELATSLNRADEAAKMKAKRDAFLAAHAPPS	1.3455026113955475	0.9294318001175064	72.78302764892578	0.5771638751029968	8.619321823120117	10.947687149047852	4.225746154785156
homomer-3-50-nr2-run1_result_106	3	LEEIKEFLIEFKIEFYNELAELAKSLKREDEVAKYKEKKAAFEAKYKPKS:LEEIKEFLIEFKIEFYNELAELAKSLKREDEVAKYKEKKAAFEAKYKPKS:LEEIKEFLIEFKIEFYNELAELAKSLKREDEVAKYKEKKAAFEAKYKPKS	0.9885643559070478	0.9589627932685867	90.56898498535156	0.82541823387146	4.290034770965576	4.814828395843506	1.193806529045105
homomer-3-50-nr2-run1_result_106	4	LAALLALLIAFAAALFDTLAALAARLADADAVAEFRARRAAFLALFAPPG:LAALLALLIAFAAALFDTLAALAARLADADAVAEFRARRAAFLALFAPPG:LAALLALLIAFAAALFDTLAALAARLADADAVAEFRARRAAFLALFAPPG	1.5536059508054938	0.9401407443352385	72.77488708496094	0.6119400262832642	7.828877925872803	9.663756370544434	3.4975717067718506
homomer-3-50-nr2-run1_result_106	5	LEEILKLLIDFTEELYDTLAELAASLKREDEVAKMKALKEEFKAKYAPPG:LEEILKLLIDFTEELYDTLAELAASLKREDEVAKMKALKEEFKAKYAPPG:LEEILKLLIDFTEELYDTLAELAASLKREDEVAKMKALKEEFKAKYAPPG	1.4013932524755968	0.9375437919540983	76.23527526855469	0.6024532318115234	8.174973487854004	10.277499198913574	3.8798575401306152
homomer-3-50-nr2-run1_result_106	6	LEEIKKLLIELTLKFYDKLAELAKSLNLEEEVEKFKKEKEEFKKKYEPKE:LEEIKKLLIELTLKFYDKLAELAKSLNLEEEVEKFKKEKEEFKKKYEPKE:LEEIKKLLIELTLKFYDKLAELAKSLNLEEEVEKFKKEKEEFKKKYEPKE	0.7576980008652536	0.9745960196372399	85.83538818359375	0.7285779714584351	5.7434186935424805	6.712574481964111	1.9987998008728027
homomer-3-50-nr2-run1_result_106	7	LEELKELLIKLTEELYKELAKLAEELKREDLVEEFKKKLEEFKKKYAPKS:LEELKELLIKLTEELYKELAKLAEELKREDLVEEFKKKLEEFKKKYAPKS:LEELKELLIKLTEELYKELAKLAEELKREDLVEEFKKKLEEFKKKYAPKS	1.3466496755463713	0.9257274727674217	88.40949249267578	0.7946723103523254	4.7668681144714355	5.375971794128418	1.4176589250564575
homomer-3-50-nr2-run1_result_106	8	LEELLKLLIELTTELYDTLAKLATRLNDEAFAAEMKAKKEEFLAKYAPPE:LEELLKLLIELTTELYDTLAKLATRLNDEAFAAEMKAKKEEFLAKYAPPE:LEELLKLLIELTTELYDTLAKLATRLNDEAFAAEMKAKKEEFLAKYAPPE	1.08366102513736	0.948415643009746	87.72824096679688	0.7747045159339905	4.801532745361328	5.457839012145996	1.4124720096588135
homomer-3-50-nr2-run1_result_106	9	KEEILKLLIEFKKEYYDTLAALAKSLNNEDEVAKFKAKKEEFLKKYEPKE:KEEILKLLIEFKKEYYDTLAALAKSLNNEDEVAKFKAKKEEFLKKYEPKE:KEEILKLLIEFKKEYYDTLAALAKSLNNEDEVAKFKAKKEEFLKKYEPKE	1.934539794993143	0.8581711364357627	87.13433837890625	0.7643435001373291	5.520344257354736	6.3752665519714355	1.3177915811538696
homomer-3-50-nr2-run1_result_106	10	LEELKKLLIELTEKLFDTLAALAKSLNREDEVAKMKAEKEEFLAKYKPPE:LEELKKLLIELTEKLFDTLAALAKSLNREDEVAKMKAEKEEFLAKYKPPE:LEELKKLLIELTEKLFDTLAALAKSLNREDEVAKMKAEKEEFLAKYKPPE	1.259659700723882	0.9318545086560949	82.7848892211914	0.7119035124778748	5.9117751121521	6.8047990798950195	2.375420093536377
homomer-3-50-nr2-run1_result_106	11	DAALRAALVAAAKALFDTLAALATAENRADWAAAAAAARAAFAAAFAPAD:DAALRAALVAAAKALFDTLAALATAENRADWAAAAAAARAAFAAAFAPAD:DAALRAALVAAAKALFDTLAALATAENRADWAAAAAAARAAFAAAFAPAD	2.8468565086685205	0.7815902255399565	62.379241943359375	0.43310457468032837	12.475844383239746	16.50465965270996	7.809958457946777
homomer-3-50-nr2-run1_result_106	12	LEELLLLLIRLTLALFDTLAALAARLREEDAVAEFRARRDAFAAKYAPPG:LEELLLLLIRLTLALFDTLAALAARLREEDAVAEFRARRDAFAAKYAPPG:LEELLLLLIRLTLALFDTLAALAARLREEDAVAEFRARRDAFAAKYAPPG	1.0544107140775025	0.9545388021551219	71.42433166503906	0.5833460092544556	8.609288215637207	10.812670707702637	3.9986379146575928
homomer-3-50-nr2-run1_result_106	13	LEEIWRFLIEFKAELYDKLAALAASLDRADAVAEFEAEKAAFLAEFEPPE:LEEIWRFLIEFKAELYDKLAALAASLDRADAVAEFEAEKAAFLAEFEPPE:LEEIWRFLIEFKAELYDKLAALAASLDRADAVAEFEAEKAAFLAEFEPPE	2.574621620830529	0.9184847306804776	86.27218627929688	0.7780259847640991	5.068212509155273	5.8220696449279785	1.7364938259124756
homomer-3-50-nr2-run1_result_106	14	LAALLAFLIALVAALFDALAALAAALADADAVAAFAAAKAAFLALFAPPS:LAALLAFLIALVAALFDALAALAAALADADAVAAFAAAKAAFLALFAPPS:LAALLAFLIALVAALFDALAALAAALADADAVAAFAAAKAAFLALFAPPS	2.4166644033458824	0.8327880055337666	52.78360366821289	0.3875882029533386	13.699785232543945	16.86830711364746	7.546744346618652
homomer-3-50-nr2-run1_result_106	15	IEEILKLLIELTKEFYDLLAELAKRLNEEDFVEEMKKKKEEFLKKYEPKD:IEEILKLLIELTKEFYDLLAELAKRLNEEDFVEEMKKKKEEFLKKYEPKD:IEEILKLLIELTKEFYDLLAELAKRLNEEDFVEEMKKKKEEFLKKYEPKD	0.9310478083743996	0.9623102407326075	91.67330169677734	0.8513209819793701	3.9181206226348877	4.335609436035156	1.1546634435653687
homomer-3-50-nr2-run1_result_106	16	LEEIKKFLIEFTKAFYDTLAALATSLNNAAAAAAFKAAQAAYEAKYAPKD:LEEIKKFLIEFTKAFYDTLAALATSLNNAAAAAAFKAAQAAYEAKYAPKD:LEEIKKFLIEFTKAFYDTLAALATSLNNAAAAAAFKAAQAAYEAKYAPKD	1.4976793970592792	0.9227369095244751	66.28671264648438	0.5451732873916626	9.331679344177246	11.988027572631836	4.195987224578857
homomer-3-50-nr2-run1_result_106	17	LEELRALLIALTTALFDTVAALAAGLNRADAVAAAAAAKAAFTAAYAPPG:LEELRALLIALTTALFDTVAALAAGLNRADAVAAAAAAKAAFTAAYAPPG:LEELRALLIALTTALFDTVAALAAGLNRADAVAAAAAAKAAFTAAYAPPG	8.316251979015245	0.3307972741683549	52.230491638183594	0.420013964176178	12.783586502075195	15.102304458618164	5.822045803070068
homomer-3-50-nr2-run1_result_106	18	KEEILKLLIETTTELYDTLAALATSLNNTAAAAAFKAKKAAFLAKYAPPE:KEEILKLLIETTTELYDTLAALATSLNNTAAAAAFKAKKAAFLAKYAPPE:KEEILKLLIETTTELYDTLAALATSLNNTAAAAAFKAKKAAFLAKYAPPE	1.115375698360385	0.9449069196363648	82.40495300292969	0.6978286504745483	6.067708969116211	7.108339309692383	2.2534613609313965
homomer-3-50-nr2-run1_result_106	19	LEELYNLLIELTSELYDLLAELAKSLNLEEEVKKMKELKEKFLKKYAPKS:LEELYNLLIELTSELYDLLAELAKSLNLEEEVKKMKELKEKFLKKYAPKS:LEELYNLLIELTSELYDLLAELAKSLNLEEEVKKMKELKEKFLKKYAPKS	1.6275477235249873	0.9374976734443536	90.9719467163086	0.8112574815750122	4.021256923675537	4.572211742401123	1.6736253499984741
homomer-3-50-nr2-run1_result_106	20	LEALLALLNALTAALFDTLAALATALNRADLAAAMEAARAAFAAAFAPPE:LEALLALLNALTAALFDTLAALATALNRADLAAAMEAARAAFAAAFAPPE:LEALLALLNALTAALFDTLAALATALNRADLAAAMEAARAAFAAAFAPPE	7.0794835722590514	0.3979231785196845	46.990211486816406	0.3466729521751404	16.039735794067383	19.2503719329834	8.28657341003418
homomer-3-50-nr2-run1_result_106	21	IEEILNFLIDFVKELYDDLAALAERLNEKDLVAEFKKKKEEFMKKYAPKS:IEEILNFLIDFVKELYDDLAALAERLNEKDLVAEFKKKKEEFMKKYAPKS:IEEILNFLIDFVKELYDDLAALAERLNEKDLVAEFKKKKEEFMKKYAPKS	1.6613381827432563	0.8935834852764603	86.12977600097656	0.7895787358283997	4.931046485900879	5.638288497924805	1.5177943706512451
homomer-3-50-nr2-run1_result_106	22	LEEIKKELIDLTNEFYDLLAELATKLNDKESAEKFKKKKEEFMKKNAPKS:LEEIKKELIDLTNEFYDLLAELATKLNDKESAEKFKKKKEEFMKKNAPKS:LEEIKKELIDLTNEFYDLLAELATKLNDKESAEKFKKKKEEFMKKNAPKS	1.5583991825230037	0.9047474628678099	91.68260192871094	0.8402289748191833	3.9511215686798096	4.407230377197266	1.2526901960372925
homomer-3-50-nr2-run1_result_106	23	LAELLALLIALTDALFDALAALAAALDRADAVAAFEAARAAFLAAFAPPG:LAELLALLIALTDALFDALAALAAALDRADAVAAFEAARAAFLAAFAPPG:LAELLALLIALTDALFDALAALAAALDRADAVAAFEAARAAFLAAFAPPG	2.090008055942552	0.8652451486498891	57.60424041748047	0.46694517135620117	11.54820728302002	14.162150382995605	6.1809492111206055
homomer-3-50-nr2-run1_result_106	24	EAALRAALIATTAALYDTLAALAAALRREDWVAAMRAARDAFLAAHAPPA:EAALRAALIATTAALYDTLAALAAALRREDWVAAMRAARDAFLAAHAPPA:EAALRAALIATTAALYDTLAALAAALRREDWVAAMRAARDAFLAAHAPPA	1.3487215307316156	0.9361292773265275	60.37532424926758	0.44985848665237427	12.453450202941895	16.39042091369629	6.062567710876465
homomer-3-50-nr2-run1_result_106	25	KEEILKLLIELTKKLYDTLAELAKSLNREDEVKKFEEEKKEFLEKYEPKE:KEEILKLLIELTKKLYDTLAELAKSLNREDEVKKFEEEKKEFLEKYEPKE:KEEILKLLIELTKKLYDTLAELAKSLNREDEVKKFEEEKKEFLEKYEPKE	1.1193172160813185	0.9444769164637861	81.81851196289062	0.6436988711357117	6.876209735870361	8.387678146362305	3.350206136703491
homomer-3-50-nr2-run1_result_106	26	LEELLSLLIEFTKKLYDLLAELAKSLNNEEEVEKYKKLKEEFEKKYAPKN:LEELLSLLIEFTKKLYDLLAELAKSLNNEEEVEKYKKLKEEFEKKYAPKN:LEELLSLLIEFTKKLYDLLAELAKSLNNEEEVEKYKKLKEEFEKKYAPKN	0.9727529676018586	0.9646224930645546	75.45249938964844	0.5828017592430115	9.483217239379883	12.202218055725098	3.8119428157806396
homomer-3-50-nr2-run1_result_106	27	LEELKALLIQLTTDLFDTLADLATSLNRSDFAAAMNAKKAAFLAKYAPPG:LEELKALLIQLTTDLFDTLADLATSLNRSDFAAAMNAKKAAFLAKYAPPG:LEELKALLIQLTTDLFDTLADLATSLNRSDFAAAMNAKKAAFLAKYAPPG	0.8232413422983536	0.9689461825586413	78.28001403808594	0.6468409299850464	6.81022834777832	8.344503402709961	3.086726665496826
homomer-3-50-nr2-run1_result_106	28	LAALLARLNELTAALWDTLAALATALNNADAAAAAKAERAAYAAAHAPPA:LAALLARLNELTAALWDTLAALATALNNADAAAAAKAERAAYAAAHAPPA:LAALLARLNELTAALWDTLAALATALNNADAAAAAKAERAAYAAAHAPPA	1.771891354707596	0.9073318339496389	50.24030303955078	0.35713833570480347	15.008177757263184	18.342613220214844	6.791028022766113
homomer-3-50-nr2-run1_result_106	29	LEELKAELNAFTIKLFDTLAALAKSLNREDEVAKMNAEKAAYAAKYLPPG:LEELKAELNAFTIKLFDTLAALAKSLNREDEVAKMNAEKAAYAAKYLPPG:LEELKAELNAFTIKLFDTLAALAKSLNREDEVAKMNAEKAAYAAKYLPPG	1.0559587758632658	0.9570805049108883	76.10740661621094	0.5849649906158447	8.321588516235352	10.638810157775879	4.2062907218933105
homomer-3-50-nr2-run1_result_106	30	LEEILKLLIDLTEELYDTLAKLAASLNREDFVAEMKAKKEEFLKKYRPKS:LEEILKLLIDLTEELYDTLAKLAASLNREDFVAEMKAKKEEFLKKYRPKS:LEEILKLLIDLTEELYDTLAKLAASLNREDFVAEMKAKKEEFLKKYRPKS	0.9341959946113177	0.960494166662462	87.02290344238281	0.7700883150100708	4.913004398345947	5.643879413604736	1.56215500831604
homomer-3-50-nr2-run1_result_106	31	LEEIKKFLIELTTELYDDLAALAASLNRADEVAKFKAKKAEFLAKYAPKS:LEEIKKFLIELTTELYDDLAALAASLNRADEVAKFKAKKAEFLAKYAPKS:LEEIKKFLIELTTELYDDLAALAASLNRADEVAKFKAKKAEFLAKYAPKS	0.7679694628563027	0.9733085943552605	83.67345428466797	0.7337759137153625	5.767645835876465	6.926454067230225	2.0079634189605713
homomer-3-50-nr2-run1_result_107	0	NELEVYKAKIEAELKALKSAVAAVAAATAAAAAEAKELKALLAALLAALA:NELEVYKAKIEAELKALKSAVAAVAAATAAAAAEAKELKALLAALLAALA:NELEVYKAKIEAELKALKSAVAAVAAATAAAAAEAKELKALLAALLAALA	1.2332753166918398	0.938190561041481	91.861083984375	0.824804425239563	4.298375129699707	4.556948661804199	1.1858906745910645
homomer-3-50-nr2-run1_result_107	1	DALAEYLARIEARLAELEARVEAVEAATRAAAARTEALEAKLAALLAALA:DALAEYLARIEARLAELEARVEAVEAATRAAAARTEALEAKLAALLAALA:DALAEYLARIEARLAELEARVEAVEAATRAAAARTEALEAKLAALLAALA	0.8658466702612477	0.9665827481991517	92.69674682617188	0.8141787052154541	4.002016544342041	4.284515380859375	1.2061004638671875
homomer-3-50-nr2-run1_result_107	2	DALAAYKAAVEAKLKALTAAVAATTAATEAAKAELEALKKEIAALKAELA:DALAAYKAAVEAKLKALTAAVAATTAATEAAKAELEALKKEIAALKAELA:DALAAYKAAVEAKLKALTAAVAATTAATEAAKAELEALKKEIAALKAELA	23.758921251267154	0.11517302206497329	54.37852478027344	0.33632466197013855	15.578283309936523	20.490188598632812	7.923397064208984
homomer-3-50-nr2-run1_result_107	3	NDLEVYLKKIEEELKALKSEVAATAAATAAAAAAAAALAAALAALAAALS:NDLEVYLKKIEEELKALKSEVAATAAATAAAAAAAAALAAALAALAAALS:NDLEVYLKKIEEELKALKSEVAATAAATAAAAAAAAALAAALAALAAALS	1.1996192796293763	0.9404407572663767	88.39283752441406	0.8063915967941284	4.612602710723877	4.97550106048584	1.2712996006011963
homomer-3-50-nr2-run1_result_107	4	DDLAKYKAEIEAYLAELTARVEAVEAATAAAAAAAAALKAALAAREAAEA:DDLAKYKAEIEAYLAELTARVEAVEAATAAAAAAAAALKAALAAREAAEA:DDLAKYKAEIEAYLAELTARVEAVEAATAAAAAAAAALKAALAAREAAEA	1.192408115124325	0.9426042885724462	84.09015655517578	0.755618691444397	5.177274227142334	5.863461971282959	1.6431056261062622
homomer-3-50-nr2-run1_result_107	5	NELEEYKKKIEEYLAELTAKVDAVEAKTEEAAAKLEALEKKLAALLAELA:NELEEYKKKIEEYLAELTAKVDAVEAKTEEAAAKLEALEKKLAALLAELA:NELEEYKKKIEEYLAELTAKVDAVEAKTEEAAAKLEALEKKLAALLAELA	1.2014849109198942	0.9417998087837764	91.24219512939453	0.7934310436248779	4.5762481689453125	4.899705410003662	1.275209903717041
homomer-3-50-nr2-run1_result_107	6	DELAVTLAKIEETLAALTSAVAAVAAATAAAAAAAAALAAALAALLAALA:DELAVTLAKIEETLAALTSAVAAVAAATAAAAAAAAALAAALAALLAALA:DELAVTLAKIEETLAALTSAVAAVAAATAAAAAAAAALAAALAALLAALA	2.8290337497713103	0.7728270688137058	65.91949462890625	0.47546908259391785	10.672819137573242	13.946534156799316	5.344640731811523
homomer-3-50-nr2-run1_result_107	7	NALEERLEEIEAFRAELTARVDAVEAATAAVGAEAEALKKELAALKAALA:NALEERLEEIEAFRAELTARVDAVEAATAAVGAEAEALKKELAALKAALA:NALEERLEEIEAFRAELTARVDAVEAATAAVGAEAEALKKELAALKAALA	1.0669794898794331	0.9562318528299917	90.77198791503906	0.8064332604408264	4.772054195404053	5.112375736236572	1.2991671562194824
homomer-3-50-nr2-run1_result_107	8	NELEEYKKKIEEFKKELEEKVNKVEAETKEAKAEAEALKAELAALKAALA:NELEEYKKKIEEFKKELEEKVNKVEAETKEAKAEAEALKAELAALKAALA:NELEEYKKKIEEFKKELEEKVNKVEAETKEAKAEAEALKAELAALKAALA	1.3510415932829456	0.9290898374092812	91.5774917602539	0.7694722414016724	4.312744140625	4.658235549926758	1.4170989990234375
homomer-3-50-nr2-run1_result_107	9	NELEETLKEIKEKLKELEAKVEATEAATAAAAAAAAALAAALAAAAAALA:NELEETLKEIKEKLKELEAKVEATEAATAAAAAAAAALAAALAAAAAALA:NELEETLKEIKEKLKELEAKVEATEAATAAAAAAAAALAAALAAAAAALA	1.0887662148362471	0.9492746759184348	89.24752044677734	0.7959796190261841	4.222201347351074	4.602669715881348	1.3980231285095215
homomer-3-50-nr2-run1_result_107	10	DELAVYKEEVEAALAALTAEVAAVAAATAAAAAAAAALAAALAALAAALA:DELAVYKEEVEAALAALTAEVAAVAAATAAAAAAAAALAAALAALAAALA:DELAVYKEEVEAALAALTAEVAAVAAATAAAAAAAAALAAALAALAAALA	1.5088888699518728	0.9134158558393358	82.53304290771484	0.7839691638946533	4.628015041351318	5.283271789550781	1.406975507736206
homomer-3-50-nr2-run1_result_107	11	NELEEYKKEIEEKLEELTSKVEATREATAAAAAEAAALKAELAALKAALA:NELEEYKKEIEEKLEELTSKVEATREATAAAAAEAAALKAELAALKAALA:NELEEYKKEIEEKLEELTSKVEATREATAAAAAEAAALKAELAALKAALA	1.34590021805975	0.929851765468062	94.50980377197266	0.8232321739196777	3.518266439437866	3.7284724712371826	1.1850063800811768
homomer-3-50-nr2-run1_result_107	12	PELEEFREEIRRELEALTARVEAVEAETRAVGARAAALEALLAALLAALA:PELEEFREEIRRELEALTARVEAVEAETRAVGARAAALEALLAALLAALA:PELEEFREEIRRELEALTARVEAVEAETRAVGARAAALEALLAALLAALA	1.1873842247244348	0.9437579618155003	94.34456634521484	0.8282985687255859	3.65156888961792	3.870711088180542	1.1578731536865234
homomer-3-50-nr2-run1_result_107	13	DELLEFKEEIEKELERLRAEVEATKAALEAAAAELKALKAEYAAEKEARA:DELLEFKEEIEKELERLRAEVEATKAALEAAAAELKALKAEYAAEKEARA:DELLEFKEEIEKELERLRAEVEATKAALEAAAAELKALKAEYAAEKEARA	0.9518411662248225	0.9603246489650006	91.03250885009766	0.7876919507980347	4.607339859008789	4.960825443267822	1.5366178750991821
homomer-3-50-nr2-run1_result_107	14	DELAKFKEEIVAKLKELTAKVDAVAAETAAVAAKAEALEAELAALKAELA:DELAKFKEEIVAKLKELTAKVDAVAAETAAVAAKAEALEAELAALKAELA:DELAKFKEEIVAKLKELTAKVDAVAAETAAVAAKAEALEAELAALKAELA	1.4048023830774616	0.9247292202245289	96.0124740600586	0.8507710695266724	3.1584320068359375	3.3225622177124023	1.1002864837646484
homomer-3-50-nr2-run1_result_107	15	NELEVYKKEIEEKLKELEAKVEAVEAATKAVAAETAALKAELAALKAALE:NELEVYKKEIEEKLKELEAKVEAVEAATKAVAAETAALKAELAALKAALE:NELEVYKKEIEEKLKELEAKVEAVEAATKAVAAETAALKAELAALKAALE	1.3955429227237997	0.9257765014815413	95.0472412109375	0.8500442504882812	3.451688528060913	3.6184799671173096	1.1133177280426025
homomer-3-50-nr2-run1_result_107	16	NELAAYRAEVEARLAALTAAVEAVRAATEAAAARLAALEAALAALAAALA:NELAAYRAEVEARLAALTAAVEAVRAATEAAAARLAALEAALAALAAALA:NELAAYRAEVEARLAALTAAVEAVRAATEAAAARLAALEAALAALAAALA	1.260251619582823	0.9374919966095521	93.80547332763672	0.8221275806427002	3.5808563232421875	3.823578119277954	1.1937602758407593
homomer-3-50-nr2-run1_result_107	17	AALEATLAEIKAKLAELTAKVEAATAATEAAAAAAAALAAELAALKAELA:AALEATLAEIKAKLAELTAKVEAATAATEAAAAAAAALAAELAALKAELA:AALEATLAEIKAKLAELTAKVEAATAATEAAAAAAAALAAELAALKAELA	1.0917446666923039	0.9485685370673732	87.7286148071289	0.7605758905410767	4.507195472717285	5.048349857330322	1.6749563217163086
homomer-3-50-nr2-run1_result_107	18	NFLEEYLKKIEERLKALEARVAAVEAATQAAAAEAKALKAALAALLAELS:NFLEEYLKKIEERLKALEARVAAVEAATQAAAAEAKALKAALAALLAELS:NFLEEYLKKIEERLKALEARVAAVEAATQAAAAEAKALKAALAALLAELS	1.0179217340061748	0.9547490538959672	92.60482788085938	0.8291947841644287	4.353313446044922	4.585235118865967	1.165488839149475
homomer-3-50-nr2-run1_result_107	19	AALEERLARIEAALAELTARVDAVAAATAAAAAAAEALAARLAALEAALA:AALEERLARIEAALAELTARVDAVAAATAAAAAAAEALAARLAALEAALA:AALEERLARIEAALAELTARVDAVAAATAAAAAAAEALAARLAALEAALA	0.9913127823247571	0.9569958302720791	96.65705871582031	0.8730301260948181	2.7953152656555176	2.9347286224365234	1.0472780466079712
homomer-3-50-nr2-run1_result_107	20	NELEVYRKEIEAKLKELTAKVDATTAATQAAAAKAAALEEELAALKAALA:NELEVYRKEIEAKLKELTAKVDATTAATQAAAAKAAALEEELAALKAALA:NELEVYRKEIEAKLKELTAKVDATTAATQAAAAKAAALEEELAALKAALA	1.1745132895827173	0.9446556109694969	93.3788070678711	0.8358756303787231	3.8286097049713135	4.062000274658203	1.1566598415374756
homomer-3-50-nr2-run1_result_107	21	NELEVFKEEIKAKLAELTATVAAVAAATAAAAAAAAALAAAAAAAAAAAA:NELEVFKEEIKAKLAELTATVAAVAAATAAAAAAAAALAAAAAAAAAAAA:NELEVFKEEIKAKLAELTATVAAVAAATAAAAAAAAALAAAAAAAAAAAA	3.2839188945091893	0.7398297069871717	68.44097900390625	0.5355433225631714	9.18452262878418	11.699913024902344	4.8226799964904785
homomer-3-50-nr2-run1_result_107	22	AALEARLAAIEAELAALTARVEAVEAATAAAAAAAAALQAALAALAAALA:AALEARLAAIEAELAALTARVEAVEAATAAAAAAAAALQAALAALAAALA:AALEARLAAIEAELAALTARVEAVEAATAAAAAAAAALQAALAALAAALA	1.041282676971353	0.9526698434743036	90.94889068603516	0.8249102830886841	3.563001871109009	3.9041941165924072	1.2350366115570068
homomer-3-50-nr2-run1_result_107	23	NELEEFREEIVAFGKELTAKVDAATAKTEAAAAKAEALEAELAALKAELA:NELEEFREEIVAFGKELTAKVDAATAKTEAAAAKAEALEAELAALKAELA:NELEEFREEIVAFGKELTAKVDAATAKTEAAAAKAEALEAELAALKAELA	1.4754213526760065	0.9177202609705103	90.72941589355469	0.7574700117111206	4.40346097946167	4.756528377532959	1.4542043209075928
homomer-3-50-nr2-run1_result_107	24	NELEVYREAVEKALAALTAAVAATTAATAAAAARLAALEALLARLLAELA:NELEVYREAVEKALAALTAAVAATTAATAAAAARLAALEALLARLLAELA:NELEVYREAVEKALAALTAAVAATTAATAAAAARLAALEALLARLLAELA	0.708701843882908	0.9775768211094739	83.87467193603516	0.7630792856216431	5.648669242858887	6.269411087036133	1.5878324508666992
homomer-3-50-nr2-run1_result_107	25	AELEVTLAAIKAQLAALTAAVAAVAAATAAAAAKAEALEEKLAALLAELA:AELEVTLAAIKAQLAALTAAVAAVAAATAAAAAKAEALEEKLAALLAELA:AELEVTLAAIKAQLAALTAAVAAVAAATAAAAAKAEALEEKLAALLAELA	1.00745138165505	0.9563059330261584	89.61865997314453	0.808031439781189	4.746539115905762	5.1104021072387695	1.2385637760162354
homomer-3-50-nr2-run1_result_107	26	DELEVYKKKIEEFLKELTAKVEATTAETKAVAAEAKALKAEIEKLLAELE:DELEVYKKKIEEFLKELTAKVEATTAETKAVAAEAKALKAEIEKLLAELE:DELEVYKKKIEEFLKELTAKVEATTAETKAVAAEAKALKAEIEKLLAELE	23.899065164132487	0.1425150163539936	49.14613342285156	0.4571876525878906	11.834033012390137	13.956385612487793	4.302355766296387
homomer-3-50-nr2-run1_result_107	27	NLLEEKLEEIEKYLEELTSKVEAVEKKTEEVGEETKALKKEFDALLEKLS:NLLEEKLEEIEKYLEELTSKVEAVEKKTEEVGEETKALKKEFDALLEKLS:NLLEEKLEEIEKYLEELTSKVEAVEKKTEEVGEETKALKKEFDALLEKLS	0.9304078110315391	0.9623832976170354	93.50469970703125	0.8120611310005188	4.387161731719971	4.597286701202393	1.2298334836959839
homomer-3-50-nr2-run1_result_107	28	DALAERLAEIEARLAELTARVEAVARATEEAAARAAALEAELARLLEELA:DALAERLAEIEARLAELTARVEAVARATEEAAARAAALEAELARLLEELA:DALAERLAEIEARLAELTARVEAVARATEEAAARAAALEAELARLLEELA	0.9733376449669737	0.9588062937183146	93.80437469482422	0.8316285610198975	3.8994736671447754	4.174616813659668	1.2317559719085693
homomer-3-50-nr2-run1_result_107	29	NELEKYKEEIEEKLAALEKKVEEVKAKTEAAAAELKELKKEFAALKKELE:NELEKYKEEIEEKLAALEKKVEEVKAKTEAAAAELKELKKEFAALKKELE:NELEKYKEEIEEKLAALEKKVEEVKAKTEAAAAELKELKKEFAALKKELE	1.3639239878367007	0.9285171087834336	92.46855163574219	0.7992050051689148	4.231013774871826	4.481417179107666	1.2926421165466309
homomer-3-50-nr2-run1_result_107	30	DALAAYKAAIEAQLAALTAALAATAAATAAAAAAAAALKAELAALKAALA:DALAAYKAAIEAQLAALTAALAATAAATAAAAAAAAALKAELAALKAALA:DALAAYKAAIEAQLAALTAALAATAAATAAAAAAAAALKAELAALKAALA	1.2065645555764715	0.9425629834106837	88.73513793945312	0.7902029752731323	4.146948337554932	4.566135406494141	1.5521025657653809
homomer-3-50-nr2-run1_result_107	31	PELEEFRAAVVAQLAALTAAVAATAAATAAAAAAAAALAAALAAAAAALA:PELEEFRAAVVAQLAALTAAVAATAAATAAAAAAAAALAAALAAAAAALA:PELEEFRAAVVAQLAALTAAVAATAAATAAAAAAAAALAAALAAAAAALA	2.760397082743192	0.7787467714152861	66.07501220703125	0.47390371561050415	10.806105613708496	14.172889709472656	5.988338470458984
homomer-3-50-nr2-run1_result_108	0	KELEERLEKEFEEFEKKLEEKFKALEEKIEAIEKETNYTKAKVEAIEKEL:KELEERLEKEFEEFEKKLEEKFKALEEKIEAIEKETNYTKAKVEAIEKEL:KELEERLEKEFEEFEKKLEEKFKALEEKIEAIEKETNYTKAKVEAIEKEL	0.7472617612709638	0.9740439654147277	91.86470031738281	0.7912685871124268	4.324310302734375	4.626431465148926	1.1974684000015259
homomer-3-50-nr2-run1_result_108	1	KELVEELEKLLAEREAELAARFAALEARLAAITAATDETKALTEALLAAV:KELVEELEKLLAEREAELAARFAALEARLAAITAATDETKALTEALLAAV:KELVEELEKLLAEREAELAARFAALEARLAAITAATDETKALTEALLAAV	1.0477386146519407	0.9525169906105633	82.96046447753906	0.6882454752922058	6.671643257141113	7.646462440490723	1.8730969429016113
homomer-3-50-nr2-run1_result_108	2	EELREELKKRFEEFEKRLEEELAALKAEIAAIKAETEETKAKVDAIEAKL:EELREELKKRFEEFEKRLEEELAALKAEIAAIKAETEETKAKVDAIEAKL:EELREELKKRFEEFEKRLEEELAALKAEIAAIKAETEETKAKVDAIEAKL	1.6956157015175437	0.8895825271369667	88.5269775390625	0.7608585357666016	5.241685390472412	5.721884727478027	1.3186452388763428
homomer-3-50-nr2-run1_result_108	3	EELRKELEERFREFREELERRFEELEAKIAAITAKTNATYTRVTAIETKL:EELRKELEERFREFREELERRFEELEAKIAAITAKTNATYTRVTAIETKL:EELRKELEERFREFREELERRFEELEAKIAAITAKTNATYTRVTAIETKL	0.9969187483745138	0.9552064478256417	91.37814331054688	0.805267870426178	4.561999320983887	4.902219295501709	1.1824417114257812
homomer-3-50-nr2-run1_result_108	4	SELEERLEKRLEEFERRLEERFAELEARVAAIEAATEATKAKVDALEKEL:SELEERLEKRLEEFERRLEERFAELEARVAAIEAATEATKAKVDALEKEL:SELEERLEKRLEEFERRLEERFAELEARVAAIEAATEATKAKVDALEKEL	1.7760522896188187	0.8822487368157368	91.10858154296875	0.7959905862808228	4.486474514007568	4.812019348144531	1.2452778816223145
homomer-3-50-nr2-run1_result_108	5	EELKEELEKKLEELKKELEEKLKELEAELAALRAKTEATAARVAAIEARL:EELKEELEKKLEELKKELEEKLKELEAELAALRAKTEATAARVAAIEARL:EELKEELEKKLEELKKELEEKLKELEAELAALRAKTEATAARVAAIEARL	1.2215295465897755	0.934657471646932	90.48236846923828	0.7493554353713989	4.582857131958008	4.980384349822998	1.2398592233657837
homomer-3-50-nr2-run1_result_108	6	EELREELEEEFAKFKEELEAKFKALEAEIAAIKAETEATKAEVAAIKAAL:EELREELEEEFAKFKEELEAKFKALEAEIAAIKAETEATKAEVAAIKAAL:EELREELEEEFAKFKEELEAKFKALEAEIAAIKAETEATKAEVAAIKAAL	1.2022770427874978	0.9373708684107058	90.56871795654297	0.7834670543670654	4.536286354064941	4.92699670791626	1.2491095066070557
homomer-3-50-nr2-run1_result_108	7	EKLREEIEKKFEEFKKELEERFEELEEKIAEIEAKTNETYAKVEAIEKKL:EKLREEIEKKFEEFKKELEERFEELEEKIAEIEAKTNETYAKVEAIEKKL:EKLREEIEKKFEEFKKELEERFEELEEKIAEIEAKTNETYAKVEAIEKKL	0.8730901747701155	0.9650337125660811	91.84207916259766	0.7881391048431396	4.41669225692749	4.723840713500977	1.2148666381835938
homomer-3-50-nr2-run1_result_108	8	EELVEKLKKEKEEFKKELEEKFAALEAKIAAITAKTDATAAAVAALQAAL:EELVEKLKKEKEEFKKELEEKFAALEAKIAAITAKTDATAAAVAALQAAL:EELVEKLKKEKEEFKKELEEKFAALEAKIAAITAKTDATAAAVAALQAAL	0.9699105647451259	0.9589634879377757	92.42781829833984	0.8005826473236084	3.997252941131592	4.295563697814941	1.1551215648651123
homomer-3-50-nr2-run1_result_108	9	EELREEIEERFKEFEEELEKKFKELEAKLEALEAKTNATYAEVTALKAAL:EELREEIEERFKEFEEELEKKFKELEAKLEALEAKTNATYAEVTALKAAL:EELREEIEERFKEFEEELEKKFKELEAKLEALEAKTNATYAEVTALKAAL	0.7497078692719403	0.9741758883405134	92.24163818359375	0.7694493532180786	4.147146701812744	4.462378978729248	1.4177639484405518
homomer-3-50-nr2-run1_result_108	10	PELERRLAEELARFEEELAERFRELEERIAEIERLTLETKERVEALEREL:PELERRLAEELARFEEELAERFRELEERIAEIERLTLETKERVEALEREL:PELERRLAEELARFEEELAERFRELEERIAEIERLTLETKERVEALEREL	1.3085124976997513	0.9271456417853858	89.81549835205078	0.7738850116729736	5.194654941558838	5.665071487426758	1.1473920345306396
homomer-3-50-nr2-run1_result_108	11	EELLEELEERLEELELRLEEKFAALEKEVEAIKAKTEETYARVTAIEKEL:EELLEELEERLEELELRLEEKFAALEKEVEAIKAKTEETYARVTAIEKEL:EELLEELEERLEELELRLEEKFAALEKEVEAIKAKTEETYARVTAIEKEL	1.9107119191885893	0.8710540290270873	93.37882995605469	0.8017606735229492	3.8943471908569336	4.133460521697998	1.1999714374542236
homomer-3-50-nr2-run1_result_108	12	EELKEELEKKLEELLKELEARFAELEARLAALEAATAATAAAVAALKAEL:EELKEELEKKLEELLKELEARFAELEARLAALEAATAATAAAVAALKAEL:EELKEELEKKLEELLKELEARFAELEARLAALEAATAATAAAVAALKAEL	1.3169689573161751	0.9257741356148009	89.68179321289062	0.7801617980003357	4.711870193481445	5.139191627502441	1.1763591766357422
homomer-3-50-nr2-run1_result_108	13	EELKEELEEKFAEFKKELEEKFAALEKKIEAIEAKTNATAAETEALKAAL:EELKEELEEKFAEFKKELEEKFAALEKKIEAIEAKTNATAAETEALKAAL:EELKEELEEKFAEFKKELEEKFAALEKKIEAIEAKTNATAAETEALKAAL	0.8733899846199158	0.9652025044790536	92.92865753173828	0.8061807155609131	3.8337743282318115	4.099257946014404	1.1712740659713745
homomer-3-50-nr2-run1_result_108	14	SELKEALKEEFEEFRKELEERFAALEAKIAALEAKTNATEAEVKAIKAAL:SELKEALKEEFEEFRKELEERFAALEAKIAALEAKTNATEAEVKAIKAAL:SELKEALKEEFEEFRKELEERFAALEAKIAALEAKTNATEAEVKAIKAAL	0.8598471203295134	0.9662296421680283	92.19874572753906	0.803447425365448	4.266887664794922	4.556761741638184	1.1580312252044678
homomer-3-50-nr2-run1_result_108	15	KELVEKLEEEFAEFKKELDERFEALEAKVAAITAKTDATAAATTALQAKL:KELVEKLEEEFAEFKKELDERFEALEAKVAAITAKTDATAAATTALQAKL:KELVEKLEEEFAEFKKELDERFEALEAKVAAITAKTDATAAATTALQAKL	1.4221753055166795	0.9212605679280389	94.14984893798828	0.8044415712356567	3.6726861000061035	3.885589599609375	1.2028186321258545
homomer-3-50-nr2-run1_result_108	16	SELEKRLREEFERFKKELEEKLKELEEKLKALETKTNATYAEVTALKKEL:SELEKRLREEFERFKKELEEKLKELEEKLKALETKTNATYAEVTALKKEL:SELEKRLREEFERFKKELEEKLKELEEKLKALETKTNATYAEVTALKKEL	1.8917380856860173	0.8706920755030829	89.91373443603516	0.7556288242340088	4.925152778625488	5.3170084953308105	1.5026638507843018
homomer-3-50-nr2-run1_result_108	17	AELEARLEEELAALRAELEERLAALEARLEALEARTRETEARVRALEAAL:AELEARLEEELAALRAELEERLAALEARLEALEARTRETEARVRALEAAL:AELEARLEEELAALRAELEERLAALEARLEALEARTRETEARVRALEAAL	1.5598123532907857	0.9014997891359936	91.89124298095703	0.7940570116043091	4.033313751220703	4.4287848472595215	1.1484225988388062
homomer-3-50-nr2-run1_result_108	18	EELREELERRFEEFERRLEERFEELRRELEALRARTEETEARVTALEAAL:EELREELERRFEEFERRLEERFEELRRELEALRARTEETEARVTALEAAL:EELREELERRFEEFERRLEERFEELRRELEALRARTEETEARVTALEAAL	0.8308707760728348	0.9685609556599889	90.25003814697266	0.7587957382202148	4.7559075355529785	5.179675579071045	1.218786358833313
homomer-3-50-nr2-run1_result_108	19	KELVERLEEEFERFRRELEERFRELEARLAAIEALAEETRARVEALERRL:KELVERLEEEFERFRRELEERFRELEARLAAIEALAEETRARVEALERRL:KELVERLEEEFERFRRELEERFRELEARLAAIEALAEETRARVEALERRL	1.887068681477062	0.8712618832341695	92.76985168457031	0.776067852973938	4.099739074707031	4.383052349090576	1.4194087982177734
homomer-3-50-nr2-run1_result_108	20	EELREELERRLAEFEERLRAELEALKKEIDAIKAKTDKTYALTLAIKKEL:EELREELERRLAEFEERLRAELEALKKEIDAIKAKTDKTYALTLAIKKEL:EELREELERRLAEFEERLRAELEALKKEIDAIKAKTDKTYALTLAIKKEL	1.1311023454017697	0.9433237036766379	88.00616455078125	0.735549807548523	5.536808013916016	6.073847770690918	1.2555298805236816
homomer-3-50-nr2-run1_result_108	21	EELKKELKEEFEKFEKELEEKFKELEAKLAAIEALTNATKAEVEAIKKAL:EELKKELKEEFEKFEKELEEKFKELEAKLAAIEALTNATKAEVEAIKKAL:EELKKELKEEFEKFEKELEEKFKELEAKLAAIEALTNATKAEVEAIKKAL	0.8075167611707041	0.9701060234671646	90.78209686279297	0.7660415172576904	4.4881591796875	4.870547771453857	1.2201483249664307
homomer-3-50-nr2-run1_result_108	22	EELEKALKEEFAAFKAELDATLAALREELAALRAATEATAAATAALQAAL:EELEKALKEEFAAFKAELDATLAALREELAALRAATEATAAATAALQAAL:EELEKALKEEFAAFKAELDATLAALREELAALRAATEATAAATAALQAAL	1.071849594942892	0.9490763355362769	88.8272933959961	0.75569748878479	4.779892444610596	5.296491622924805	1.417747974395752
homomer-3-50-nr2-run1_result_108	23	EELEKKLEEKFKKFEEELAKKFEELEAKIAAITAKTDAATAEVAALKAAL:EELEKKLEEKFKKFEEELAKKFEELEAKIAAITAKTDAATAEVAALKAAL:EELEKKLEEKFKKFEEELAKKFEELEAKIAAITAKTDAATAEVAALKAAL	0.781556369687364	0.9720161892476961	91.63031768798828	0.7988253831863403	4.127007007598877	4.456851959228516	1.2083425521850586
homomer-3-50-nr2-run1_result_108	24	KELREELEKKLAEFKAELEARFAALDAKLAALTAKTDATAAEVAALKKAL:KELREELEKKLAEFKAELEARFAALDAKLAALTAKTDATAAEVAALKKAL:KELREELEKKLAEFKAELEARFAALDAKLAALTAKTDATAAEVAALKKAL	0.7080160559280598	0.977271011849516	90.77140045166016	0.7630061507225037	4.432833194732666	4.809478282928467	1.2089265584945679
homomer-3-50-nr2-run1_result_108	25	EELKEELEKEKEEFEKELEERFAALEARLAALEARADATAAATAALAAAL:EELKEELEKEKEEFEKELEERFAALEARLAALEARADATAAATAALAAAL:EELKEELEKEKEEFEKELEERFAALEARLAALEARADATAAATAALAAAL	0.9053628034905596	0.9630086985248613	90.73338317871094	0.7658397555351257	4.587536334991455	5.026512622833252	1.3549785614013672
homomer-3-50-nr2-run1_result_108	26	EELKEEIEKKLKELKEELEKKFEELEKKIAAIEAKTDYTYKEVEALKKEL:EELKEEIEKKLKELKEELEKKFEELEKKIAAIEAKTDYTYKEVEALKKEL:EELKEEIEKKLKELKEELEKKFEELEKKIAAIEAKTDYTYKEVEALKKEL	7.332849374001475	0.6530313849875694	60.869144439697266	0.47074076533317566	14.418453216552734	16.582252502441406	2.7707359790802
homomer-3-50-nr2-run1_result_108	27	EELKKELEEKFKEFEERLEKRFAELEERLEALEAKTDATYAAVTALKKEL:EELKKELEEKFKEFEERLEKRFAELEERLEALEAKTDATYAAVTALKKEL:EELKKELEEKFKEFEERLEKRFAELEERLEALEAKTDATYAAVTALKKEL	0.9334292136905974	0.9604235456769368	90.82781219482422	0.7667871713638306	4.676820755004883	5.01591682434082	1.450980305671692
homomer-3-50-nr2-run1_result_108	28	EELKKEIEELLEKLLKELEEKLEALEAKIEAIEAKTEATAAATAALQAAL:EELKKEIEELLEKLLKELEEKLEALEAKIEAIEAKTEATAAATAALQAAL:EELKKEIEELLEKLLKELEEKLEALEAKIEAIEAKTEATAAATAALQAAL	1.0577491051140724	0.9496302864497943	88.99604034423828	0.7719449400901794	4.709715366363525	5.200132846832275	1.2733397483825684
homomer-3-50-nr2-run1_result_108	29	EALREELREELARFREELAATLAALEARLAALEAKTNATEARVTAIEKEL:EALREELREELARFREELAATLAALEARLAALEAKTNATEARVTAIEKEL:EALREELREELARFREELAATLAALEARLAALEAKTNATEARVTAIEKEL	1.010470360681496	0.9543935370182781	89.51111602783203	0.7665077447891235	4.935658931732178	5.376960277557373	1.19447922706604
homomer-3-50-nr2-run1_result_108	30	EELREELEKKFEEFKKELEEKFKELEEKLEAIEAKTNATAAEVAAIKAAL:EELREELEKKFEEFKKELEEKFKELEEKLEAIEAKTNATAAEVAAIKAAL:EELREELEKKFEEFKKELEEKFKELEEKLEAIEAKTNATAAEVAAIKAAL	0.9298962360493984	0.9608291395890842	90.84584045410156	0.7717299461364746	4.443655014038086	4.8030853271484375	1.2064069509506226
homomer-3-50-nr2-run1_result_108	31	EELKKELEEKFAEFEARLEERLAALEERLAALEARADATAARTDALEAAL:EELKKELEEKFAEFEARLEERLAALEERLAALEARADATAARTDALEAAL:EELKKELEEKFAEFEARLEERLAALEERLAALEARADATAARTDALEAAL	1.310658130189789	0.9258199331185999	91.16461944580078	0.7748428583145142	4.331295490264893	4.675044536590576	1.4111287593841553
homomer-3-50-nr2-run1_result_109	0	EEIEEKLKKIEEDAKEALAALREEVERKLAEIEAKVEELVARLEARLAEL:EEIEEKLKKIEEDAKEALAALREEVERKLAEIEAKVEELVARLEARLAEL:EEIEEKLKKIEEDAKEALAALREEVERKLAEIEAKVEELVARLEARLAEL	0.5161625055403279	0.9878757900708016	75.80776977539062	0.5186444520950317	9.115835189819336	11.150774002075195	3.55426025390625
homomer-3-50-nr2-run1_result_109	1	EEIEVELKKVKEEAEAKIAELRAEVAAKLAALEADVAARVAALEARLAAL:EEIEVELKKVKEEAEAKIAELRAEVAAKLAALEADVAARVAALEARLAAL:EEIEVELKKVKEEAEAKIAELRAEVAAKLAALEADVAARVAALEARLAAL	2.088378151526158	0.8321871439012126	74.4653091430664	0.3696341812610626	14.775421142578125	19.890350341796875	8.226163864135742
homomer-3-50-nr2-run1_result_109	2	AEIEARLAEVEAAAAAALAELAAATAAALAALRAEVAAAVAALREELARV:AEIEARLAEVEAAAAAALAELAAATAAALAALRAEVAAAVAALREELARV:AEIEARLAEVEAAAAAALAELAAATAAALAALRAEVAAAVAALREELARV	0.5656553434380374	0.9853474507048079	89.6708755493164	0.7663671970367432	4.145017623901367	4.6781415939331055	1.4635511636734009
homomer-3-50-nr2-run1_result_109	3	KEIEEKLKEIKEAAEKELAALRAEVEARLAALEARVDAEVAALRAELAAA:KEIEEKLKEIKEAAEKELAALRAEVEARLAALEARVDAEVAALRAELAAA:KEIEEKLKEIKEAAEKELAALRAEVEARLAALEARVDAEVAALRAELAAA	0.6751321472112531	0.9791180782670271	88.93997955322266	0.7197461724281311	4.884364604949951	5.543591022491455	1.4278419017791748
homomer-3-50-nr2-run1_result_109	4	KEIEEKLEEIEKKAEEKLEELRAEVRAELEALRAEVRASVERLERRLAEL:KEIEEKLEEIEKKAEEKLEELRAEVRAELEALRAEVRASVERLERRLAEL:KEIEEKLEEIEKKAEEKLEELRAEVRAELEALRAEVRASVERLERRLAEL	0.5304505120635739	0.9874933032521954	84.47599029541016	0.6627261638641357	6.346386909484863	7.3215250968933105	1.9998981952667236
homomer-3-50-nr2-run1_result_109	5	AAIAKTLAEVKAAAEAALAALAAATAAALAALEARVREEVERLRAELAAL:AAIAKTLAEVKAAAEAALAALAAATAAALAALEARVREEVERLRAELAAL:AAIAKTLAEVKAAAEAALAALAAATAAALAALEARVREEVERLRAELAAL	1.2603265158460624	0.9356106943141991	63.966651916503906	0.4411389231681824	11.586334228515625	14.918895721435547	6.746920585632324
homomer-3-50-nr2-run1_result_109	6	PEIEKTLAEIKAEAEAKIKELEARVEEELAALRAKVEADVAALKAELAAL:PEIEKTLAEIKAEAEAKIKELEARVEEELAALRAKVEADVAALKAELAAL:PEIEKTLAEIKAEAEAKIKELEARVEEELAALRAKVEADVAALKAELAAL	1.6335960714984783	0.8887981491420195	76.58109283447266	0.3747827410697937	15.01009464263916	20.242778778076172	9.494653701782227
homomer-3-50-nr2-run1_result_109	7	SEIEEKLEKIREEAEARLAELEARVEARLAALEARVAAEVAALRAELARL:SEIEEKLEKIREEAEARLAELEARVEARLAALEARVAAEVAALRAELARL:SEIEEKLEKIREEAEARLAELEARVEARLAALEARVAAEVAALRAELARL	0.9838717166802875	0.9566908381969847	85.3687973022461	0.661532998085022	6.041421413421631	7.053066730499268	2.078171730041504
homomer-3-50-nr2-run1_result_109	8	KEIEVTLEKIKEEAEEALRKLEEAVEAKLAAVEAKVEALVAALEARLAAA:KEIEVTLEKIKEEAEEALRKLEEAVEAKLAAVEAKVEALVAALEARLAAA:KEIEVTLEKIKEEAEEALRKLEEAVEAKLAAVEAKVEALVAALEARLAAA	0.8495351452159352	0.9712117413229997	71.29349517822266	0.5246611833572388	9.788161277770996	12.081645965576172	3.956643581390381
homomer-3-50-nr2-run1_result_109	9	KEIEEKLEAIKKEAEEKIAELKEAVEAKLAALKAEVEAKVAALEAKLAAL:KEIEEKLEAIKKEAEEKIAELKEAVEAKLAALKAEVEAKVAALEAKLAAL:KEIEEKLEAIKKEAEEKIAELKEAVEAKLAALKAEVEAKVAALEAKLAAL	0.5427547368355914	0.9870569322940451	86.05231475830078	0.6908719539642334	5.401151657104492	6.199929237365723	1.6131352186203003
homomer-3-50-nr2-run1_result_109	10	EEIEKKLEEIKEEAEKKLAELKEEVAEKLAELEAKVEADVAALRAELARL:EEIEKKLEEIKEEAEKKLAELKEEVAEKLAELEAKVEADVAALRAELARL:EEIEKKLEEIKEEAEKKLAELKEEVAEKLAELEAKVEADVAALRAELARL	0.5547920003095973	0.9860939223621282	77.6884994506836	0.5636286735534668	8.536550521850586	10.448893547058105	3.535210609436035
homomer-3-50-nr2-run1_result_109	11	EEIKETLEKIREEAREELERLREEVRAELAALRATVAAEVAALKAELAAA:EEIKETLEKIREEAREELERLREEVRAELAALRATVAAEVAALKAELAAA:EEIKETLEKIREEAREELERLREEVRAELAALRATVAAEVAALKAELAAA	0.548383380790832	0.9872008719992774	75.39957427978516	0.5408366322517395	9.33552074432373	11.79051399230957	3.204012155532837
homomer-3-50-nr2-run1_result_109	12	EEIEVKLKEIKEEARKELEELKKEVEEKLAELKAYVEAKVAALEAKLAAL:EEIEVKLKEIKEEARKELEELKKEVEEKLAELKAYVEAKVAALEAKLAAL:EEIEVKLKEIKEEARKELEELKKEVEEKLAELKAYVEAKVAALEAKLAAL	0.6931553763820055	0.980166801793797	84.93882751464844	0.6744239330291748	5.926015377044678	6.721940994262695	1.7660539150238037
homomer-3-50-nr2-run1_result_109	13	EEIEVKLKEIKEEAEKKIAELEEAVAAKLAAIEAKVEADVAALKAELAAL:EEIEVKLKEIKEEAEKKIAELEEAVAAKLAAIEAKVEADVAALKAELAAL:EEIEVKLKEIKEEAEKKIAELEEAVAAKLAAIEAKVEADVAALKAELAAL	0.5693902465574442	0.9854119642676001	67.34331512451172	0.4364545941352844	12.458758354187012	16.196876525878906	6.630702972412109
homomer-3-50-nr2-run1_result_109	14	AEVKATLEAIRAAAEAALAALRAETAAELAALRARVEALAAALRAELAAL:AEVKATLEAIRAAAEAALAALRAETAAELAALRARVEALAAALRAELAAL:AEVKATLEAIRAAAEAALAALRAETAAELAALRARVEALAAALRAELAAL	0.9480637967885004	0.9619194281285021	69.45935821533203	0.4859267473220825	11.411717414855957	14.67954158782959	4.574605941772461
homomer-3-50-nr2-run1_result_109	15	SEIEEKLAEVKAEADAKIAELTAATAAALAALTATVEAKVAALRAELAAV:SEIEEKLAEVKAEADAKIAELTAATAAALAALTATVEAKVAALRAELAAV:SEIEEKLAEVKAEADAKIAELTAATAAALAALTATVEAKVAALRAELAAV	0.7298399939338595	0.9771080297021755	64.15164947509766	0.4466637372970581	11.444320678710938	14.729728698730469	6.151829242706299
homomer-3-50-nr2-run1_result_109	16	EKIEEELEEIKKEAEEKIEELKAEVEAKLAALKATVEAKVAALEAKLAAA:EKIEEELEEIKKEAEEKIEELKAEVEAKLAALKATVEAKVAALEAKLAAA:EKIEEELEEIKKEAEEKIEELKAEVEAKLAALKATVEAKVAALEAKLAAA	0.5056373120168308	0.9884521650379232	82.58262634277344	0.6714897155761719	6.222298622131348	7.307693004608154	1.6565865278244019
homomer-3-50-nr2-run1_result_109	17	EEIEATLKAVKEEAAAALAALEAATAARLAALEARVAADVAALRAALAEL:EEIEATLKAVKEEAAAALAALEAATAARLAALEARVAADVAALRAALAEL:EEIEATLKAVKEEAAAALAALEAATAARLAALEARVAADVAALRAALAEL	1.6007603634943377	0.8938945583342016	66.65834045410156	0.40941140055656433	12.749141693115234	16.987998962402344	8.069184303283691
homomer-3-50-nr2-run1_result_109	18	EEIEEELKELKESAEEALRELREEVEERLAELREEVAAAVAALEARLAAL:EEIEEELKELKESAEEALRELREEVEERLAELREEVAAAVAALEARLAAL:EEIEEELKELKESAEEALRELREEVEERLAELREEVAAAVAALEARLAAL	0.56251998698511	0.9856074029207714	78.31999969482422	0.6046077013015747	8.101547241210938	9.930062294006348	2.95569109916687
homomer-3-50-nr2-run1_result_109	19	EEIEVKLKEIREAAEEALAALEARVAEALAALEAAVAAKVAALEAALAKA:EEIEVKLKEIREAAEEALAALEARVAEALAALEAAVAAKVAALEAALAKA:EEIEVKLKEIREAAEEALAALEARVAEALAALEAAVAAKVAALEAALAKA	0.7239792288941505	0.9781829689110673	67.76451873779297	0.4818764328956604	10.353269577026367	13.105672836303711	3.307647228240967
homomer-3-50-nr2-run1_result_109	20	EEVEVKLAEVKAEAKEALAALTAAVEAKLAALEATVAAEVAALRAELAAA:EEVEVKLAEVKAEAKEALAALTAAVEAKLAALEATVAAEVAALRAELAAA:EEVEVKLAEVKAEAKEALAALTAAVEAKLAALEATVAAEVAALRAELAAA	0.6279767626302981	0.9830268933216996	81.84185791015625	0.6678941249847412	5.998866558074951	6.993124008178711	1.980839729309082
homomer-3-50-nr2-run1_result_109	21	SEIEETLKKIKEEAENKLKELKEAVEEKLAALEAKVAAEVAALRAELARL:SEIEETLKKIKEEAENKLKELKEAVEEKLAALEAKVAAEVAALRAELARL:SEIEETLKKIKEEAENKLKELKEAVEEKLAALEAKVAAEVAALRAELARL	0.510012722139168	0.9885079028204136	71.70101165771484	0.49773043394088745	10.373169898986816	12.910375595092773	4.365298748016357
homomer-3-50-nr2-run1_result_109	22	EEIERRLEEIRREAREELAALRAEVDARLAALEARVAAAVAALRAELAAL:EEIERRLEEIRREAREELAALRAEVDARLAALEARVAAAVAALRAELAAL:EEIERRLEEIRREAREELAALRAEVDARLAALEARVAAAVAALRAELAAL	0.4647291491134935	0.9904635852541662	88.27067565917969	0.7169279456138611	5.0244340896606445	5.756983757019043	1.8587828874588013
homomer-3-50-nr2-run1_result_109	23	EEIEKKLAELEESARAALAALTAAVAAELAALRAAVEAAVAALRAALAAA:EEIEKKLAELEESARAALAALTAAVAAELAALRAAVEAAVAALRAALAAA:EEIEKKLAELEESARAALAALTAAVAAELAALRAAVEAAVAALRAALAAA	1.4100474636625422	0.9157487149860191	63.43049240112305	0.44251173734664917	11.651653289794922	15.078568458557129	7.209118366241455
homomer-3-50-nr2-run1_result_109	24	EEIKVELEKVKKEAEEKIEELKAAVEEKLAAIEAKVEADVAALRAELAKL:EEIKVELEKVKKEAEEKIEELKAAVEEKLAAIEAKVEADVAALRAELAKL:EEIKVELEKVKKEAEEKIEELKAAVEEKLAAIEAKVEADVAALRAELAKL	0.6541703939349331	0.980865410415676	73.64125061035156	0.530482292175293	9.308151245117188	11.545705795288086	3.748234748840332
homomer-3-50-nr2-run1_result_109	25	AAIETTLAATAAAAAAALAALAAATAAALAALRAEVAAAVAALRAALAAL:AAIETTLAATAAAAAAALAALAAATAAALAALRAEVAAAVAALRAALAAL:AAIETTLAATAAAAAAALAALAAATAAALAALRAEVAAAVAALRAALAAL	0.9413187422573597	0.9601073528768582	65.43297576904297	0.4807687997817993	10.780816078186035	14.206962585449219	5.639047622680664
homomer-3-50-nr2-run1_result_109	26	AEIEAKLAEVEAKAAAALAALAAAVAAELAALRARVEAEVAALRAELARL:AEIEAKLAEVEAKAAAALAALAAAVAAELAALRARVEAEVAALRAELARL:AEIEAKLAEVEAKAAAALAALAAAVAAELAALRARVEAEVAALRAELARL	0.5991854662522129	0.9847057644653152	71.56503295898438	0.5359275937080383	9.108659744262695	11.534504890441895	4.089297294616699
homomer-3-50-nr2-run1_result_109	27	KEIEEKLKEIKEYAENKIKELKAAVDAELAALRAAVAAAVAALEAKLAAA:KEIEEKLKEIKEYAENKIKELKAAVDAELAALRAAVAAAVAALEAKLAAA:KEIEEKLKEIKEYAENKIKELKAAVDAELAALRAAVAAAVAALEAKLAAA	0.614001191072879	0.9838891154897362	74.05487823486328	0.5748915672302246	8.003616333007812	9.738956451416016	2.586717128753662
homomer-3-50-nr2-run1_result_109	28	EKIEEELEAVKKEAEEKLAALEEKVEEKLAAIEAKVESLVAALEAKLAKL:EKIEEELEAVKKEAEEKLAALEEKVEEKLAAIEAKVESLVAALEAKLAKL:EKIEEELEAVKKEAEEKLAALEEKVEEKLAAIEAKVESLVAALEAKLAKL	0.5681889947755554	0.9853298676078441	81.37289428710938	0.6176393032073975	6.852304458618164	7.951662063598633	2.1855127811431885
homomer-3-50-nr2-run1_result_109	29	EEIEKELKEIREEAKEEIEALREEVEAKLAALEAKVEAEVAALKAELAKA:EEIEKELKEIREEAKEEIEALREEVEAKLAALEAKVEAEVAALKAELAKA:EEIEKELKEIREEAKEEIEALREEVEAKLAALEAKVEAEVAALKAELAKA	0.50273470512554	0.9885423877135278	84.0487060546875	0.6694294810295105	6.165739059448242	7.187889575958252	1.9498052597045898
homomer-3-50-nr2-run1_result_109	30	EEIEVKLEEIKEEAEAKLKALEEAVAAKLAAVEAKVAADVAALKAELAAA:EEIEVKLEEIKEEAEAKLKALEEAVAAKLAAVEAKVAADVAALKAELAAA:EEIEVKLEEIKEEAEAKLKALEEAVAAKLAAVEAKVAADVAALKAELAAA	0.6158620355295477	0.9831904610474312	67.26221466064453	0.4535115361213684	11.62015438079834	15.10486888885498	6.404487609863281
homomer-3-50-nr2-run1_result_109	31	AELEARLAALRAEARAALAALRAETAAELAALRATVAAEVAALRAELAAV:AELEARLAALRAEARAALAALRAETAAELAALRATVAAEVAALRAELAAV:AELEARLAALRAEARAALAALRAETAAELAALRATVAAEVAALRAELAAV	0.7012093206087733	0.9795678978655235	89.85588836669922	0.7512632608413696	4.452223777770996	5.1036505699157715	1.5128755569458008
homomer-3-50-nr2-run1_result_11	0	LAAVLAAAVAVLAAGGPVVVAVLVGLLLALLVALLVLLLLLLLLLLLLLL:LAAVLAAAVAVLAAGGPVVVAVLVGLLLALLVALLVLLLLLLLLLLLLLL:LAAVLAAAVAVLAAGGPVVVAVLVGLLLALLVALLVLLLLLLLLLLLLLL	8.360309614861333	0.3093499710802311	58.69248962402344	0.3790237307548523	15.793601989746094	19.750520706176758	8.640357971191406
homomer-3-50-nr2-run1_result_11	1	MAAFLALAVVVLAVGGPVVVGIILGLLGALLIAEKTKKEIEEYIATLKKQ:MAAFLALAVVVLAVGGPVVVGIILGLLGALLIAEKTKKEIEEYIATLKKQ:MAAFLALAVVVLAVGGPVVVGIILGLLGALLIAEKTKKEIEEYIATLKKQ	5.431973188526752	0.5239508448777631	55.05314254760742	0.31582897901535034	16.8785457611084	20.483444213867188	11.15046501159668
homomer-3-50-nr2-run1_result_11	2	LVPVLLAALVVLAVGGPAVVGVLVGLLLALLVALLTKLLILLYILFREKL:LVPVLLAALVVLAVGGPAVVGVLVGLLLALLVALLTKLLILLYILFREKL:LVPVLLAALVVLAVGGPAVVGVLVGLLLALLVALLTKLLILLYILFREKL	5.769533583732521	0.4830918497870374	58.108768463134766	0.3718116283416748	15.777169227600098	18.979013442993164	8.751360893249512
homomer-3-50-nr2-run1_result_11	3	LAAVLALAVVVTAATGPTVAAVVVGLLLALLIALLTKAEILAYIEARAAE:LAAVLALAVVVTAATGPTVAAVVVGLLLALLIALLTKAEILAYIEARAAE:LAAVLALAVVVTAATGPTVAAVVVGLLLALLIALLTKAEILAYIEARAAE	3.2591052342209936	0.7083182853986927	57.72031784057617	0.44028785824775696	13.098193168640137	15.713663101196289	5.167088985443115
homomer-3-50-nr2-run1_result_11	4	LPALLALGIAVLKAAGPTVVALLFGLLLALLIALLTFILILIYIELRELL:LPALLALGIAVLKAAGPTVVALLFGLLLALLIALLTFILILIYIELRELL:LPALLALGIAVLKAAGPTVVALLFGLLLALLIALLTFILILIYIELRELL	6.944025638422019	0.46275888684807787	52.58536148071289	0.32903438806533813	17.098526000976562	20.73828125	9.00429916381836
homomer-3-50-nr2-run1_result_11	5	LPAILALGITLLKKTGPTLVALLFGLLLALLIALLTKLEIREYIERLLEE:LPAILALGITLLKKTGPTLVALLFGLLLALLIALLTKLEIREYIERLLEE:LPAILALGITLLKKTGPTLVALLFGLLLALLIALLTKLEIREYIERLLEE	8.32554314575653	0.4061722417699451	49.32155227661133	0.3023013472557068	17.889127731323242	21.2630672454834	9.529956817626953
homomer-3-50-nr2-run1_result_11	6	LLAFVAAAVAVLKKTGPEVVGVVVGLLAALLVALLTALLILLLILLLLLL:LLAFVAAAVAVLKKTGPEVVGVVVGLLAALLVALLTALLILLLILLLLLL:LLAFVAAAVAVLKKTGPEVVGVVVGLLAALLVALLTALLILLLILLLLLL	5.714857018985552	0.4996812114988741	58.62139892578125	0.39118146896362305	14.500190734863281	18.3682861328125	6.998322010040283
homomer-3-50-nr2-run1_result_11	7	LAVFAAAAVAVLAATGPTVVGVVVGLLGALLIALLTKIIILIYILTLLLL:LAVFAAAAVAVLAATGPTVVGVVVGLLGALLIALLTKIIILIYILTLLLL:LAVFAAAAVAVLAATGPTVVGVVVGLLGALLIALLTKIIILIYILTLLLL	6.6010819702684085	0.44180522190758315	53.22320556640625	0.3548048138618469	16.233182907104492	19.932416915893555	8.835297584533691
homomer-3-50-nr2-run1_result_11	8	LPVLLALGVAVLAATGPTVVGLLFGLLLALLIALLTFLLILLLILLLLLL:LPVLLALGVAVLAATGPTVVGLLFGLLLALLIALLTFLLILLLILLLLLL:LPVLLALGVAVLAATGPTVVGLLFGLLLALLIALLTFLLILLLILLLLLL	6.520387897305243	0.42071465265856206	58.62771224975586	0.421816885471344	13.925766944885254	17.341079711914062	6.531827926635742
homomer-3-50-nr2-run1_result_11	9	DIIIIIISIIVLIVFGPVVVGIIVGLLVAELIAKKTKEEIKKYIAALKEE:DIIIIIISIIVLIVFGPVVVGIIVGLLVAELIAKKTKEEIKKYIAALKEE:DIIIIIISIIVLIVFGPVVVGIIVGLLVAELIAKKTKEEIKKYIAALKEE	12.88332095429175	0.2260275866102771	55.78558349609375	0.3657785654067993	15.109633445739746	17.458709716796875	6.976903915405273
homomer-3-50-nr2-run1_result_11	10	LLVVLLAALVVTALFGPTVVGVLVGLLLALLIALLTFLLILLYILLLLLE:LLVVLLAALVVTALFGPTVVGVLVGLLLALLIALLTFLLILLYILLLLLE:LLVVLLAALVVTALFGPTVVGVLVGLLLALLIALLTFLLILLYILLLLLE	5.815649291872414	0.44533584413186733	60.70392990112305	0.42474597692489624	13.249102592468262	16.832918167114258	7.07347297668457
homomer-3-50-nr2-run1_result_11	11	LPVFLALSVVVLKKFGPTVVGILLGLLGALLIALLTLLLILLLIELLLLL:LPVFLALSVVVLKKFGPTVVGILLGLLGALLIALLTLLLILLLIELLLLL:LPVFLALSVVVLKKFGPTVVGILLGLLGALLIALLTLLLILLLIELLLLL	3.6442085698904507	0.6646511483969275	58.072654724121094	0.3432977497577667	16.137842178344727	20.41277313232422	8.19918441772461
homomer-3-50-nr2-run1_result_11	12	MAAFVALGVAVLALFGPAVVGLVFGLLAAKLIAEETKKEIKEYIEAKEKE:MAAFVALGVAVLALFGPAVVGLVFGLLAAKLIAEETKKEIKEYIEAKEKE:MAAFVALGVAVLALFGPAVVGLVFGLLAAKLIAEETKKEIKEYIEAKEKE	3.162520012682336	0.7161131608989253	57.53483581542969	0.3874087631702423	14.607279777526855	17.044544219970703	6.757206916809082
homomer-3-50-nr2-run1_result_11	13	LAAFLAAAITVLKKFGPTVVAVVVGLVGALLLALLVALLLLLLLLLLLLL:LAAFLAAAITVLKKFGPTVVAVVVGLVGALLLALLVALLLLLLLLLLLLL:LAAFLAAAITVLKKFGPTVVAVVVGLVGALLLALLVALLLLLLLLLLLLL	6.174104773518903	0.49152377812869474	56.55148696899414	0.3866749405860901	15.037178039550781	18.83551597595215	7.793604850769043
homomer-3-50-nr2-run1_result_11	14	LAVVLALGVAVLLAGGPAVVGLLVGLLLALLVAAATAAALAAAIAAAAAA:LAVVLALGVAVLLAGGPAVVGLLVGLLLALLVAAATAAALAAAIAAAAAA:LAVVLALGVAVLLAGGPAVVGLLVGLLLALLVAAATAAALAAAIAAAAAA	4.727406645961943	0.5623459965303729	62.75787353515625	0.3553498685359955	15.730533599853516	19.65949821472168	8.922128677368164
homomer-3-50-nr2-run1_result_11	15	LLGFIALGIVILKKFGPTVVGLLFGLLAALLIALLTLLIILLLILLLLLL:LLGFIALGIVILKKFGPTVVGLLFGLLAALLIALLTLLIILLLILLLLLL:LLGFIALGIVILKKFGPTVVGLLFGLLAALLIALLTLLIILLLILLLLLL	6.404073399168666	0.43220070824744333	56.66199493408203	0.3767701983451843	15.168180465698242	18.75823402404785	8.142234802246094
homomer-3-50-nr2-run1_result_11	16	LLVVLLLAIVVLLLFGPVVVGILIGLLLALLIAYLTKKEILEYIEKLLKE:LLVVLLLAIVVLLLFGPVVVGILIGLLLALLIAYLTKKEILEYIEKLLKE:LLVVLLLAIVVLLLFGPVVVGILIGLLLALLIAYLTKKEILEYIEKLLKE	10.218691520823139	0.28522933412079887	61.88423538208008	0.3775067925453186	15.941326141357422	18.800443649291992	6.782767295837402
homomer-3-50-nr2-run1_result_11	17	LIVVLLIGIIVTKKTGPTIVGIIFGLLLALLIALLTLLLLLLLLLLLLLL:LIVVLLIGIIVTKKTGPTIVGIIFGLLLALLIALLTLLLLLLLLLLLLLL:LIVVLLIGIIVTKKTGPTIVGIIFGLLLALLIALLTLLLLLLLLLLLLLL	6.170226394207738	0.47636947936020474	57.6441650390625	0.40195679664611816	14.674477577209473	18.18576431274414	6.746992588043213
homomer-3-50-nr2-run1_result_11	18	LLLFILISIIVLILFGPVIVGIIIGLLGAVLIAKLTKEELKAYIEKLLEE:LLLFILISIIVLILFGPVIVGIIIGLLGAVLIAKLTKEELKAYIEKLLEE:LLLFILISIIVLILFGPVIVGIIIGLLGAVLIAKLTKEELKAYIEKLLEE	14.394938779002358	0.14779834113072798	50.480674743652344	0.2562074363231659	18.62086296081543	22.708274841308594	10.806358337402344
homomer-3-50-nr2-run1_result_11	19	LLIFLAIAVVVLKKFGPTVVGIIIGLLLALLIALLVLLLLLLLILLLLLE:LLIFLAIAVVVLKKFGPTVVGIIIGLLLALLIALLVLLLLLLLILLLLLE:LLIFLAIAVVVLKKFGPTVVGIIIGLLLALLIALLVLLLLLLLILLLLLE	6.187598893418109	0.42018959935258865	60.49605178833008	0.40644973516464233	13.921958923339844	17.586454391479492	6.7518310546875
homomer-3-50-nr2-run1_result_11	20	LAAVALLAAAILAATGPAVVGVVVGVLVAVLIAAATKAAIKAEIAALKAA:LAAVALLAAAILAATGPAVVGVVVGVLVAVLIAAATKAAIKAEIAALKAA:LAAVALLAAAILAATGPAVVGVVVGVLVAVLIAAATKAAIKAEIAALKAA	4.290221848238755	0.5943633036894744	53.980491638183594	0.38212206959724426	14.578405380249023	17.578832626342773	7.826122283935547
homomer-3-50-nr2-run1_result_11	21	LLAVLAAALVVLAAGGPAVVGVLVGLLLALLIALLTALLLLAFIAALAEL:LLAVLAAALVVLAAGGPAVVGVLVGLLLALLIALLTALLLLAFIAALAEL:LLAVLAAALVVLAAGGPAVVGVLVGLLLALLIALLTALLLLAFIAALAEL	4.71159965807267	0.5690173008080673	59.18525695800781	0.3761945962905884	14.678564071655273	18.277950286865234	8.584284782409668
homomer-3-50-nr2-run1_result_11	22	LIAFVAAAIVVLLIGGPVVVGIIVGLLGALLIAALTKLIIKIYIITLLLE:LIAFVAAAIVVLLIGGPVVVGIIVGLLGALLIAALTKLIIKIYIITLLLE:LIAFVAAAIVVLLIGGPVVVGIIVGLLGALLIAALTKLIIKIYIITLLLE	3.6428695461973204	0.657844289117888	56.35606384277344	0.3260457515716553	16.5033016204834	20.72214126586914	10.969703674316406
homomer-3-50-nr2-run1_result_11	23	LVPFLLLALVVLLITGPVVVGIIIGLLLALLIALLTALLILLFILLLLLL:LVPFLLLALVVLLITGPVVVGIIIGLLLALLIALLTALLILLFILLLLLL:LVPFLLLALVVLLITGPVVVGIIIGLLLALLIALLTALLILLFILLLLLL	12.569437998846293	0.23969205825464063	54.16976547241211	0.3409584164619446	15.814313888549805	19.67190170288086	9.978622436523438
homomer-3-50-nr2-run1_result_11	24	LAALLAAAVAVLKKFGPEVVGVVVGLLLALLIAKKTKEEIKAYIEALLKE:LAALLAAAVAVLKKFGPEVVGVVVGLLLALLIAKKTKEEIKAYIEALLKE:LAALLAAAVAVLKKFGPEVVGVVVGLLLALLIAKKTKEEIKAYIEALLKE	12.399489743862324	0.25475620906469026	45.88671875	0.240209698677063	18.410411834716797	22.410879135131836	10.845544815063477
homomer-3-50-nr2-run1_result_11	25	LAAVLALAKAVLKKYGPEVAGLLVGLLLAVLIAAATAAALAAAIATAAAA:LAAVLALAKAVLKKYGPEVAGLLVGLLLAVLIAAATAAALAAAIATAAAA:LAAVLALAKAVLKKYGPEVAGLLVGLLLAVLIAAATAAALAAAIATAAAA	5.291396529005122	0.5818758346266102	57.24544143676758	0.38387399911880493	13.933002471923828	17.506885528564453	7.1290178298950195
homomer-3-50-nr2-run1_result_11	26	LLPLLLAAVVVLALFGPVVVGLLVGLLLALLIATKTKEEILAYIETREKE:LLPLLLAAVVVLALFGPVVVGLLVGLLLALLIATKTKEEILAYIETREKE:LLPLLLAAVVVLALFGPVVVGLLVGLLLALLIATKTKEEILAYIETREKE	12.721373034057919	0.22537816798254917	58.288055419921875	0.31034207344055176	17.235197067260742	20.44623374938965	11.074552536010742
homomer-3-50-nr2-run1_result_11	27	LAAVLAAAAAVLAATGPTVVGVVVGLLLALLVAALTRAELEARLEARAKE:LAAVLAAAAAVLAATGPTVVGVVVGLLLALLVAALTRAELEARLEARAKE:LAAVLAAAAAVLAATGPTVVGVVVGLLLALLVAALTRAELEARLEARAKE	4.30791252186177	0.5841688189692081	58.26728820800781	0.3321804404258728	15.601340293884277	19.17316246032715	10.485557556152344
homomer-3-50-nr2-run1_result_11	28	LAVVLALAAVVLAVGGPTVVGVLVGLLLALLIALLTLLLLLLLLLLLLLL:LAVVLALAAVVLAVGGPTVVGVLVGLLLALLIALLTLLLLLLLLLLLLLL:LAVVLALAAVVLAVGGPTVVGVLVGLLLALLIALLTLLLLLLLLLLLLLL	7.732856957842644	0.42148365790278597	58.20219039916992	0.3999479115009308	15.475360870361328	19.5998592376709	7.545807838439941
homomer-3-50-nr2-run1_result_11	29	LAAILALAIAVLKKFGPEVVGIIIGLLLALLIAKLTKEELKKYLAAAAKE:LAAILALAIAVLKKFGPEVVGIIIGLLLALLIAKLTKEELKKYLAAAAKE:LAAILALAIAVLKKFGPEVVGIIIGLLLALLIAKLTKEELKKYLAAAAKE	13.249885445088616	0.23940306126772082	49.50129699707031	0.2855590581893921	17.19618034362793	20.933731079101562	8.208597183227539
homomer-3-50-nr2-run1_result_11	30	LVAFLVLAVVVLIVTGPTVVGLLVGLLAALLVAKLTKEEIKKYIETLLKE:LVAFLVLAVVVLIVTGPTVVGLLVGLLAALLVAKLTKEEIKKYIETLLKE:LVAFLVLAVVVLIVTGPTVVGLLVGLLAALLVAKLTKEEIKKYIETLLKE	19.771237748952284	0.1004695400346178	49.19719314575195	0.22489023208618164	19.30974006652832	23.4073543548584	13.207941055297852
homomer-3-50-nr2-run1_result_11	31	EAAFLAAGIAVLKAFGPTVVAIIFGLVGAKTIAEKTKAEITAAIAAAAKA:EAAFLAAGIAVLKAFGPTVVAIIFGLVGAKTIAEKTKAEITAAIAAAAKA:EAAFLAAGIAVLKAFGPTVVAIIFGLVGAKTIAEKTKAEITAAIAAAAKA	18.393114891593118	0.07248884249643273	48.95651626586914	0.2559678256511688	19.828886032104492	24.878807067871094	13.25173568725586
homomer-3-50-nr2-run1_result_110	0	GPPVIKITITVILPPPGGPGFSIIIKVTILRDGKVVLDKTTTIFVPYPAP:GPPVIKITITVILPPPGGPGFSIIIKVTILRDGKVVLDKTTTIFVPYPAP:GPPVIKITITVILPPPGGPGFSIIIKVTILRDGKVVLDKTTTIFVPYPAP	2.129783777048282	0.8331692212418425	78.43990325927734	0.6815198659896851	8.556886672973633	10.087947845458984	1.3822660446166992
homomer-3-50-nr2-run1_result_110	1	GPPVIIITITVTLGPPGSPGFTITVTVTVLRDGKVVLDETVTIFVPWPPP:GPPVIIITITVTLGPPGSPGFTITVTVTVLRDGKVVLDETVTIFVPWPPP:GPPVIIITITVTLGPPGSPGFTITVTVTVLRDGKVVLDETVTIFVPWPPP	1.5020545636756861	0.9719100666014722	73.37339782714844	0.6187078952789307	9.73680305480957	11.871420860290527	2.7644920349121094
homomer-3-50-nr2-run1_result_110	2	GEPVIEIKITIILGPPGSPGFSIKIKITVYKDGKVVKDEEEEIFVPYPKP:GEPVIEIKITIILGPPGSPGFSIKIKITVYKDGKVVKDEEEEIFVPYPKP:GEPVIEIKITIILGPPGSPGFSIKIKITVYKDGKVVKDEEEEIFVPYPKP	2.009414970509308	0.8913002110678643	77.39778137207031	0.672417402267456	8.651471138000488	10.272014617919922	1.327014446258545
homomer-3-50-nr2-run1_result_110	3	GPPRITITLTVTLGPPGAPGFTVTLTVTVTRDGEVVLDQTTTHFFPYPAP:GPPRITITLTVTLGPPGAPGFTVTLTVTVTRDGEVVLDQTTTHFFPYPAP:GPPRITITLTVTLGPPGAPGFTVTLTVTVTRDGEVVLDQTTTHFFPYPAP	0.9610801871669451	1.0012856979795177	82.29348754882812	0.7092446684837341	7.5324225425720215	9.013656616210938	1.7358849048614502
homomer-3-50-nr2-run1_result_110	4	GPPVIKIEITVILGPPGSPGFSIIVKVTVLRDGKVVKDETVTLDIPYPPP:GPPVIKIEITVILGPPGSPGFSIIVKVTVLRDGKVVKDETVTLDIPYPPP:GPPVIKIEITVILGPPGSPGFSIIVKVTVLRDGKVVKDETVTLDIPYPPP	2.1829592743587565	0.8914164368544293	75.67406463623047	0.6632818579673767	9.053546905517578	10.505070686340332	1.46034836769104
homomer-3-50-nr2-run1_result_110	5	GPTVIIITITIILGPPGAPGFTIIITIIILKDGKVVKNETITIFVPYPPP:GPTVIIITITIILGPPGAPGFTIIITIIILKDGKVVKNETITIFVPYPPP:GPTVIIITITIILGPPGAPGFTIIITIIILKDGKVVKNETITIFVPYPPP	17.399650654607587	0.4872551707488525	52.28186798095703	0.4030951261520386	13.625575065612793	18.001462936401367	7.165266036987305
homomer-3-50-nr2-run1_result_110	6	GPPVIEIRITIILGPPGAPGFTIEIRVTITRDGEVVLDEVTVLFIPYPAP:GPPVIEIRITIILGPPGAPGFTIEIRVTITRDGEVVLDEVTVLFIPYPAP:GPPVIEIRITIILGPPGAPGFTIEIRVTITRDGEVVLDEVTVLFIPYPAP	2.1324914915079964	0.875995802274026	79.17675018310547	0.6771330833435059	8.322715759277344	9.765734672546387	1.2908835411071777
homomer-3-50-nr2-run1_result_110	7	GPRVVKITVTVILGPPGSPGFTVIVRVTVYEDGKVVLDKVVVLFFPYPKP:GPRVVKITVTVILGPPGSPGFTVIVRVTVYEDGKVVLDKVVVLFFPYPKP:GPRVVKITVTVILGPPGSPGFTVIVRVTVYEDGKVVLDKVVVLFFPYPKP	1.4121726948221556	0.9490140963453074	79.08478546142578	0.6550689935684204	8.58002758026123	10.405240058898926	2.159329414367676
homomer-3-50-nr2-run1_result_110	8	GPVRIRITIDIVLGPPGSPGFTIVVTVTITRDGEVVLDETRTIFVPYPAP:GPVRIRITIDIVLGPPGSPGFTIVVTVTITRDGEVVLDETRTIFVPYPAP:GPVRIRITIDIVLGPPGSPGFTIVVTVTITRDGEVVLDETRTIFVPYPAP	2.7358515768487637	0.7615851226169571	84.0921859741211	0.7262288331985474	7.155189037322998	8.376282691955566	0.99317467212677
homomer-3-50-nr2-run1_result_110	9	GPPVIEITVTVVLGPPGAPGFTITVRVVVRRDGEVVLDETTTLSVPWPAP:GPPVIEITVTVVLGPPGAPGFTITVRVVVRRDGEVVLDETTTLSVPWPAP:GPPVIEITVTVVLGPPGAPGFTITVRVVVRRDGEVVLDETTTLSVPWPAP	1.6804431021859014	0.9277769581390637	78.65953826904297	0.6836360692977905	8.376832962036133	9.728198051452637	1.4800372123718262
homomer-3-50-nr2-run1_result_110	10	GDRIINITITVILGPEGSDGFTIIIRVTVLENGKVVLDKTTTLFIPYPKP:GDRIINITITVILGPEGSDGFTIIIRVTVLENGKVVLDKTTTLFIPYPKP:GDRIINITITVILGPEGSDGFTIIIRVTVLENGKVVLDKTTTLFIPYPKP	1.9386780482067785	0.911294121601488	62.053707122802734	0.41931217908859253	14.319633483886719	18.83576774597168	5.782820224761963
homomer-3-50-nr2-run1_result_110	11	GPVVIKITITIVLGPPGSPGFTIIIEVTVLKDGKVVLKKRTVLSFPYPAP:GPVVIKITITIVLGPPGSPGFTIIIEVTVLKDGKVVLKKRTVLSFPYPAP:GPVVIKITITIVLGPPGSPGFTIIIEVTVLKDGKVVLKKRTVLSFPYPAP	1.8163211477774308	0.8868237696778634	79.53893280029297	0.6812961101531982	8.391081809997559	9.942740440368652	1.3469970226287842
homomer-3-50-nr2-run1_result_110	12	GPVVVEIRITVRLGPPGAPGFSIEVRVTVTRDGEVVLDETRTLFVPYPAP:GPVVVEIRITVRLGPPGAPGFSIEVRVTVTRDGEVVLDETRTLFVPYPAP:GPVVVEIRITVRLGPPGAPGFSIEVRVTVTRDGEVVLDETRTLFVPYPAP	2.585911629427947	0.7989326817953115	84.10258483886719	0.7367936372756958	6.875964164733887	7.849504470825195	1.0583958625793457
homomer-3-50-nr2-run1_result_110	13	GPVVIKITITITLGPPGSPGFTITITVTVLKDGKVVLSKTTTLFYPYPAP:GPVVIKITITITLGPPGSPGFTITITVTVLKDGKVVLSKTTTLFYPYPAP:GPVVIKITITITLGPPGSPGFTITITVTVLKDGKVVLSKTTTLFYPYPAP	1.4879494027798243	0.9254379654605405	72.73179626464844	0.617344856262207	10.004119873046875	12.668649673461914	2.2393431663513184
homomer-3-50-nr2-run1_result_110	14	GPPRVVITLTVVLGPPGAPGFSITLRVTVLRDGEVVLDETVTLDVPWPAP:GPPRVVITLTVVLGPPGAPGFSITLRVTVLRDGEVVLDETVTLDVPWPAP:GPPRVVITLTVVLGPPGAPGFSITLRVTVLRDGEVVLDETVTLDVPWPAP	1.313331872365585	0.9692532419643628	73.39173889160156	0.6210978627204895	9.774654388427734	11.675932884216309	2.321854591369629
homomer-3-50-nr2-run1_result_110	15	GPTKIIITIEIILGPPGSPGFSIKLRIIVLKDGKVVLDETTTIFIPYPKP:GPTKIIITIEIILGPPGSPGFSIKLRIIVLKDGKVVLDETTTIFIPYPKP:GPTKIIITIEIILGPPGSPGFSIKLRIIVLKDGKVVLDETTTIFIPYPKP	1.6700873886753356	0.9196015191275442	75.56773376464844	0.6481325626373291	9.42575740814209	11.39148998260498	1.5082422494888306
homomer-3-50-nr2-run1_result_110	16	GNPKIIITITIILGPPGANGFSIIVTVTILKDGKVVLKKTTTINIPYPKP:GNPKIIITITIILGPPGANGFSIIVTVTILKDGKVVLKKTTTINIPYPKP:GNPKIIITITIILGPPGANGFSIIVTVTILKDGKVVLKKTTTINIPYPKP	1.705714293339529	0.9332968191619366	63.14266586303711	0.569916307926178	11.557425498962402	14.22140884399414	2.6225686073303223
homomer-3-50-nr2-run1_result_110	17	GPPVIVITITVILGPPGAPGFSIVLRVTVLRDGEVVLDETRTIFVPYPAP:GPPVIVITITVILGPPGAPGFSIVLRVTVLRDGEVVLDETRTIFVPYPAP:GPPVIVITITVILGPPGAPGFSIVLRVTVLRDGEVVLDETRTIFVPYPAP	2.670332393088334	0.7999487394356836	80.88844299316406	0.684209406375885	7.694023609161377	9.106797218322754	1.9903099536895752
homomer-3-50-nr2-run1_result_110	18	GPPVVKITITITLGPPGAPGFSIEIEVTVLRDGEVVKDEVTVLEFPYPAP:GPPVVKITITITLGPPGAPGFSIEIEVTVLRDGEVVKDEVTVLEFPYPAP:GPPVVKITITITLGPPGAPGFSIEIEVTVLRDGEVVKDEVTVLEFPYPAP	2.689421060936126	0.8130020929686737	81.96407318115234	0.7368844747543335	7.3164262771606445	8.306865692138672	1.383051872253418
homomer-3-50-nr2-run1_result_110	19	GPPVIVITITITLPPPGGPGFTITIRVTVLRDGKVVLDEVTVLFFPYPPP:GPPVIVITITITLPPPGGPGFTITIRVTVLRDGKVVLDEVTVLFFPYPPP:GPPVIVITITITLPPPGGPGFTITIRVTVLRDGKVVLDEVTVLFFPYPPP	2.3875948030085707	0.8320059109958573	72.33394622802734	0.612054705619812	10.09645938873291	12.025917053222656	2.2188711166381836
homomer-3-50-nr2-run1_result_110	20	GPPVVVITVTVVLGPPGAPGFTIIVKVTVLKDGKVVLDKTTTLFVPYPAP:GPPVVVITVTVVLGPPGAPGFTIIVKVTVLKDGKVVLDKTTTLFVPYPAP:GPPVVVITVTVVLGPPGAPGFTIIVKVTVLKDGKVVLDKTTTLFVPYPAP	1.3063461838547512	0.9697112011760881	75.7116928100586	0.6360085010528564	8.929306030273438	10.914604187011719	2.808425188064575
homomer-3-50-nr2-run1_result_110	21	GPTIIIITIIIILGPPGSPGFTIIIRTIILKDGKIVKDEVEVIFIPYPKP:GPTIIIITIIIILGPPGSPGFTIIIRTIILKDGKIVKDEVEVIFIPYPKP:GPTIIIITIIIILGPPGSPGFTIIIRTIILKDGKIVKDEVEVIFIPYPKP	18.20857474840044	0.41919721172316804	55.74571228027344	0.3862982988357544	15.226388931274414	20.185375213623047	9.724699020385742
homomer-3-50-nr2-run1_result_110	22	GPPVIEIKITVVLGPPGSPGFSIEVRVTVYRDGKVVLDKTVTLFFPYPAP:GPPVIEIKITVVLGPPGSPGFSIEVRVTVYRDGKVVLDKTVTLFFPYPAP:GPPVIEIKITVVLGPPGSPGFSIEVRVTVYRDGKVVLDKTVTLFFPYPAP	1.1446217817419253	0.9861748486410704	74.70696258544922	0.6275559663772583	9.610340118408203	11.689851760864258	1.8364181518554688
homomer-3-50-nr2-run1_result_110	23	GPPVVVITIRVVLGPPGAPGFTIVVEVRVLRDGEVVLDRVTVLEVPWPAP:GPPVVVITIRVVLGPPGAPGFTIVVEVRVLRDGEVVLDRVTVLEVPWPAP:GPPVVVITIRVVLGPPGAPGFTIVVEVRVLRDGEVVLDRVTVLEVPWPAP	1.8096240413202453	0.9028835318308841	77.68321228027344	0.6308006048202515	8.861374855041504	10.609535217285156	2.0115411281585693
homomer-3-50-nr2-run1_result_110	24	GPRKIVVTITITLGPPGSPGFSITVTVKIYEDGKLVLDETTVLDVPYPPP:GPRKIVVTITITLGPPGSPGFSITVTVKIYEDGKLVLDETTVLDVPYPPP:GPRKIVVTITITLGPPGSPGFSITVTVKIYEDGKLVLDETTVLDVPYPPP	1.9122790905738545	0.9012413060767155	73.20751953125	0.6467654705047607	9.763917922973633	11.23029899597168	1.649012565612793
homomer-3-50-nr2-run1_result_110	25	GPTRIIVTVEVVLGPPGSPGFTIRVRVVVLRDGEVVLDEEIELAFPYPAP:GPTRIIVTVEVVLGPPGSPGFTIRVRVVVLRDGEVVLDEEIELAFPYPAP:GPTRIIVTVEVVLGPPGSPGFTIRVRVVVLRDGEVVLDEEIELAFPYPAP	1.8745156145215611	0.9070961863892796	78.48512268066406	0.6853288412094116	8.803210258483887	10.2815580368042	1.2035353183746338
homomer-3-50-nr2-run1_result_110	26	GPPRVVITLTVTLGPPGAPGFTITLTVTVLRDGEVVLDETVTLAVPYPAP:GPPRVVITLTVTLGPPGAPGFTITLTVTVLRDGEVVLDETVTLAVPYPAP:GPPRVVITLTVTLGPPGAPGFTITLTVTVLRDGEVVLDETVTLAVPYPAP	1.3163831209155175	0.9676190547597532	75.54345703125	0.6345171928405762	9.529972076416016	11.702881813049316	1.96836256980896
homomer-3-50-nr2-run1_result_110	27	GPRKIEIKITIILGPPGAPGFTIEIKVTILENGKVVLDETKTLFFPYPKP:GPRKIEIKITIILGPPGAPGFTIEIKVTILENGKVVLDETKTLFFPYPKP:GPRKIEIKITIILGPPGAPGFTIEIKVTILENGKVVLDETKTLFFPYPKP	1.4323523889485335	0.9330391317595036	75.27996826171875	0.6309946775436401	10.362482070922852	13.235218048095703	1.3896112442016602
homomer-3-50-nr2-run1_result_110	28	GARKIEIKITITLGPPGSPGFTIEVKVTITENGEVVLDETKTIFVPYPAP:GARKIEIKITITLGPPGSPGFTIEVKVTITENGEVVLDETKTIFVPYPAP:GARKIEIKITITLGPPGSPGFTIEVKVTITENGEVVLDETKTIFVPYPAP	1.3633076893138765	0.9579488101944489	78.93096160888672	0.6536421775817871	8.74764347076416	10.69052505493164	1.6167027950286865
homomer-3-50-nr2-run1_result_110	29	GPVKIIIEIEVVLGPPGSPGFSIKIKVTVLKDGKVVLDEETELFVPWPAP:GPVKIIIEIEVVLGPPGSPGFSIKIKVTVLKDGKVVLDEETELFVPWPAP:GPVKIIIEIEVVLGPPGSPGFSIKIKVTVLKDGKVVLDEETELFVPWPAP	2.751469750303182	0.7788661792550068	78.23757934570312	0.6773158311843872	8.963228225708008	10.564647674560547	1.3816217184066772
homomer-3-50-nr2-run1_result_110	30	GPPVIIITITVILGPPGAPGFTIIVRVIVLRDGKVVKDEVIVHYFPYPAP:GPPVIIITITVILGPPGAPGFTIIVRVIVLRDGKVVKDEVIVHYFPYPAP:GPPVIIITITVILGPPGAPGFTIIVRVIVLRDGKVVKDEVIVHYFPYPAP	14.2023463144464	1.1674600266907198	51.422183990478516	0.3828895390033722	15.190388679504395	19.906330108642578	7.723612308502197
homomer-3-50-nr2-run1_result_110	31	GAPVVTVTVTITLGPPGAPGFTVTVTVTVTRDGEVVLDETTTLFVPWPAP:GAPVVTVTVTITLGPPGAPGFTVTVTVTVTRDGEVVLDETTTLFVPWPAP:GAPVVTVTVTITLGPPGAPGFTVTVTVTVTRDGEVVLDETTTLFVPWPAP	5.828834789980618	0.5355282447400225	55.25627517700195	0.42267653346061707	14.511208534240723	18.877737045288086	4.965095520019531
homomer-3-50-nr2-run1_result_111	0	ALDELPPAARAFLVETREALEAIEARIAAIEARIAALEAEFRAHPAVTLG:ALDELPPAARAFLVETREALEAIEARIAAIEARIAALEAEFRAHPAVTLG:ALDELPPAARAFLVETREALEAIEARIAAIEARIAALEAEFRAHPAVTLG	1.0685199346362106	0.95111568743666	80.21153259277344	0.752705454826355	8.189530372619629	8.67981243133545	1.251141905784607
homomer-3-50-nr2-run1_result_111	1	DWDLLPPPVRAFRVEVEAALEAIRARIAAIEAEIAALKAAFEAAPWVTAG:DWDLLPPPVRAFRVEVEAALEAIRARIAAIEAEIAALKAAFEAAPWVTAG:DWDLLPPPVRAFRVEVEAALEAIRARIAAIEAEIAALKAAFEAAPWVTAG	0.8455851329763496	0.9685001230230695	87.87550354003906	0.8028773069381714	5.790877819061279	6.107902526855469	1.2205491065979004
homomer-3-50-nr2-run1_result_111	2	WWDELPPAVKEFVVRVEKELEAIKAEIAAIKARIAALEARFEAHPAVRAG:WWDELPPAVKEFVVRVEKELEAIKAEIAAIKARIAALEARFEAHPAVRAG:WWDELPPAVKEFVVRVEKELEAIKAEIAAIKARIAALEARFEAHPAVRAG	0.8363030034201943	0.9704884949942209	82.42892456054688	0.7592568397521973	7.0820794105529785	7.577919006347656	1.2752010822296143
homomer-3-50-nr2-run1_result_111	3	DRDALPAPVRAFVDRVEAHFAAVEARIAEIEARIAALEAAFAAHPAVTAG:DRDALPAPVRAFVDRVEAHFAAVEARIAEIEARIAALEAAFAAHPAVTAG:DRDALPAPVRAFVDRVEAHFAAVEARIAEIEARIAALEAAFAAHPAVTAG	1.1551500858416575	0.9455737420154077	83.20330047607422	0.7597324848175049	6.639190196990967	7.181075096130371	1.2526562213897705
homomer-3-50-nr2-run1_result_111	4	AWETLPPAVRAFVVEVRARLAEIEARIAAIEARLAALEAAFRAHPAVTAG:AWETLPPAVRAFVVEVRARLAEIEARIAAIEARLAALEAAFRAHPAVTAG:AWETLPPAVRAFVVEVRARLAEIEARIAAIEARLAALEAAFRAHPAVTAG	0.8367386979125963	0.9684922528011236	84.44860076904297	0.7859992980957031	6.717050075531006	7.142796039581299	1.2104722261428833
homomer-3-50-nr2-run1_result_111	5	AWEELPAATAAFVKEVKAALEAIRAEIAAIRARLAALEAAFEAHPAVRGG:AWEELPAATAAFVKEVKAALEAIRAEIAAIRARLAALEAAFEAHPAVRGG:AWEELPAATAAFVKEVKAALEAIRAEIAAIRARLAALEAAFEAHPAVRGG	0.7746503384833248	0.9733614929989833	79.19486236572266	0.73548823595047	8.252484321594238	8.725111961364746	1.3240888118743896
homomer-3-50-nr2-run1_result_111	6	KWEELPEPVKEFVEAVKAELAAIKAEIAAIKARIAALEAAFKAHPAVVGG:KWEELPEPVKEFVEAVKAELAAIKAEIAAIKARIAALEAAFKAHPAVVGG:KWEELPEPVKEFVEAVKAELAAIKAEIAAIKARIAALEAAFKAHPAVVGG	0.7212499084136258	0.9773416842806839	80.95793151855469	0.7237460613250732	7.84496545791626	8.3653564453125	1.36504065990448
homomer-3-50-nr2-run1_result_111	7	DLATLPPAVKAFVKDTEAYRAAVDARIAAIEARLAALEARFEAHPAVRAG:DLATLPPAVKAFVKDTEAYRAAVDARIAAIEARLAALEARFEAHPAVRAG:DLATLPPAVKAFVKDTEAYRAAVDARIAAIEARLAALEARFEAHPAVRAG	1.0713469660909403	0.9536247419029406	84.45777893066406	0.7890770435333252	6.550994396209717	6.945562362670898	1.234560251235962
homomer-3-50-nr2-run1_result_111	8	WLDSLPPTVKEFVAEVKAALAAIKAEIAAIKARLAALEAEFRAHPAVVLG:WLDSLPPTVKEFVAEVKAALAAIKAEIAAIKARLAALEAEFRAHPAVVLG:WLDSLPPTVKEFVAEVKAALAAIKAEIAAIKARLAALEAEFRAHPAVVLG	1.0511628802991428	0.9542219380831161	69.51512908935547	0.6247626543045044	10.898594856262207	11.769913673400879	2.5358989238739014
homomer-3-50-nr2-run1_result_111	9	ARAELPAPVRAFVDRTEAALAEIEARIAAIEARIAALEAAIKAAPWNTLG:ARAELPAPVRAFVDRTEAALAEIEARIAAIEARIAALEAAIKAAPWNTLG:ARAELPAPVRAFVDRTEAALAEIEARIAAIEARIAALEAAIKAAPWNTLG	1.359533861652634	0.9315283682738247	84.4481201171875	0.7800253033638	6.823085308074951	7.226476192474365	1.252117395401001
homomer-3-50-nr2-run1_result_111	10	KWEELPEPVKEFVVKVEAELAAIKAEIAAIKARIAALEAAIAALPAVVGG:KWEELPEPVKEFVVKVEAELAAIKAEIAAIKARIAALEAAIAALPAVVGG:KWEELPEPVKEFVVKVEAELAAIKAEIAAIKARIAALEAAIAALPAVVGG	2.2436568459539488	0.8988471130118292	83.74571990966797	0.7530822157859802	7.1841349601745605	7.568749904632568	1.299227237701416
homomer-3-50-nr2-run1_result_111	11	WRDALPAPTRAFVDAVEAALAAVEARLAEIEARIAALEAEFRAHPAVTLG:WRDALPAPTRAFVDAVEAALAAVEARLAEIEARIAALEAEFRAHPAVTLG:WRDALPAPTRAFVDAVEAALAAVEARLAEIEARIAALEAEFRAHPAVTLG	1.3885931345103197	0.9257220401574625	83.44024658203125	0.761410653591156	7.034609794616699	7.495608329772949	1.441819667816162
homomer-3-50-nr2-run1_result_111	12	LLELLPLPVRLFVVKVEKELAEVKAEIAAIKAEIAALRAAFEAHPAVRAG:LLELLPLPVRLFVVKVEKELAEVKAEIAAIKAEIAALRAAFEAHPAVRAG:LLELLPLPVRLFVVKVEKELAEVKAEIAAIKAEIAALRAAFEAHPAVRAG	0.7885582961289292	0.9732088419297471	79.06348419189453	0.6917188763618469	8.478360176086426	9.098776817321777	1.9306249618530273
homomer-3-50-nr2-run1_result_111	13	WEKELPAPVKAFVKETKAFKAAVKAEIAAIKAEIAALKAAFEAHPANVAG:WEKELPAPVKAFVKETKAFKAAVKAEIAAIKAEIAALKAAFEAHPANVAG:WEKELPAPVKAFVKETKAFKAAVKAEIAAIKAEIAALKAAFEAHPANVAG	0.7901859356045041	0.9722256560359407	80.37041473388672	0.7413046360015869	7.75761604309082	8.282256126403809	1.316525936126709
homomer-3-50-nr2-run1_result_111	14	ELDELPPPVRRFLEEVRAWRAAVEARLAAVEARIAALEAAFAAHPAVTAG:ELDELPPPVRRFLEEVRAWRAAVEARLAAVEARIAALEAAFAAHPAVTAG:ELDELPPPVRRFLEEVRAWRAAVEARLAAVEARIAALEAAFAAHPAVTAG	1.2007232662808238	0.942177846467996	80.84898376464844	0.7338188886642456	7.56012487411499	8.19439697265625	1.504457712173462
homomer-3-50-nr2-run1_result_111	15	WEDLLPPPVKEFVKRVEAELAAIRAEIAAIRARLEALEARFEAHPAVVLG:WEDLLPPPVKEFVKRVEAELAAIRAEIAAIRARLEALEARFEAHPAVVLG:WEDLLPPPVKEFVKRVEAELAAIRAEIAAIRARLEALEARFEAHPAVVLG	0.8612533441894747	0.9668453282352417	75.71472930908203	0.6801295876502991	9.325366020202637	9.960522651672363	1.7508044242858887
homomer-3-50-nr2-run1_result_111	16	DWAELPAPVKAFVKATEARFAAIEARIAAIEARIAALEAAIAAHPAVTLG:DWAELPAPVKAFVKATEARFAAIEARIAAIEARIAALEAAIAAHPAVTLG:DWAELPAPVKAFVKATEARFAAIEARIAAIEARIAALEAAIAAHPAVTLG	1.3919405781002878	0.9335934716032905	80.64400482177734	0.7661908864974976	7.929527759552002	8.353079795837402	1.2288973331451416
homomer-3-50-nr2-run1_result_111	17	DWDTLPPTVKAFVKKVEAELAAIRARIAEIEARIAALEAAFAAHPAVTGG:DWDTLPPTVKAFVKKVEAELAAIRARIAEIEARIAALEAAFAAHPAVTGG:DWDTLPPTVKAFVKKVEAELAAIRARIAEIEARIAALEAAFAAHPAVTGG	1.214235156561067	0.9515359533357408	82.1217041015625	0.7512481808662415	7.182198524475098	7.691983222961426	1.2907981872558594
homomer-3-50-nr2-run1_result_111	18	DRDTLPAPVRAFVEREEAYRAEVEARLAEIEARLAALEARVEALPAVRGG:DRDTLPAPVRAFVEREEAYRAEVEARLAEIEARLAALEARVEALPAVRGG:DRDTLPAPVRAFVEREEAYRAEVEARLAEIEARLAALEARVEALPAVRGG	1.64589241303357	0.9014670535291369	83.71847534179688	0.7826820015907288	7.206862449645996	7.681736469268799	1.1967978477478027
homomer-3-50-nr2-run1_result_111	19	DWEELPEPVRRFVKETKAYQAAVDARLAAIEARIAALEAAIAAHPAVTGG:DWEELPEPVRRFVKETKAYQAAVDARLAAIEARIAALEAAIAAHPAVTGG:DWEELPEPVRRFVKETKAYQAAVDARLAAIEARIAALEAAIAAHPAVTGG	1.223480234999085	0.9492058682149355	83.9630126953125	0.7862585783004761	7.049357891082764	7.4191179275512695	1.247300386428833
homomer-3-50-nr2-run1_result_111	20	DWEALPPPVRAFVERTEAFKAAIEAEIAAIKARLAALEAAFRAHPAVVAG:DWEALPPPVRAFVERTEAFKAAIEAEIAAIKARLAALEAAFRAHPAVVAG:DWEALPPPVRAFVERTEAFKAAIEAEIAAIKARLAALEAAFRAHPAVVAG	0.8428963807838563	0.9693646617749535	82.5214614868164	0.7583900690078735	6.8891472816467285	7.467233180999756	1.2641582489013672
homomer-3-50-nr2-run1_result_111	21	DWETLPPAVRAFVARVEAALAAIEAKIAAIEAEIAALKAKFEAHPAVVNG:DWETLPPAVRAFVARVEAALAAIEAKIAAIEAEIAALKAKFEAHPAVVNG:DWETLPPAVRAFVARVEAALAAIEAKIAAIEAEIAALKAKFEAHPAVVNG	0.9004254180284038	0.9644545943491746	80.84576416015625	0.7519842386245728	7.508455753326416	8.02197265625	1.32341468334198
homomer-3-50-nr2-run1_result_111	22	ELDELPPAVRRFVERVEAALAAIEARLAEIEARLAALEAKFEATPAVVNG:ELDELPPAVRRFVERVEAALAAIEARLAEIEARLAALEAKFEATPAVVNG:ELDELPPAVRRFVERVEAALAAIEARLAEIEARLAALEAKFEATPAVVNG	2.318896395345214	0.8755023167287476	80.6653060913086	0.755976676940918	8.206539154052734	8.648431777954102	1.2123873233795166
homomer-3-50-nr2-run1_result_111	23	EWEELPPAVRRFVVETRARLEEIEKRIAAIEARLAELEAEFRAHPAVVLG:EWEELPPAVRRFVVETRARLEEIEKRIAAIEARLAELEAEFRAHPAVVLG:EWEELPPAVRRFVVETRARLEEIEKRIAAIEARLAELEAEFRAHPAVVLG	1.4383293568708786	0.9217950855373196	79.95240783691406	0.7417418360710144	8.470809936523438	8.929876327514648	1.3052304983139038
homomer-3-50-nr2-run1_result_111	24	WEEELPAPVREFVKRVEAYLAAVDARIAAIEARLAALEAAFAAHPAVTAG:WEEELPAPVREFVKRVEAYLAAVDARIAAIEARLAALEAAFAAHPAVTAG:WEEELPAPVREFVKRVEAYLAAVDARIAAIEARLAALEAAFAAHPAVTAG	1.0733160625212423	0.9508361282194115	82.4971694946289	0.7622146606445312	6.982216835021973	7.475963592529297	1.2302840948104858
homomer-3-50-nr2-run1_result_111	25	ALDALPAPVRAFVAETRARFAAVEAELAAIRARLAALEAALAAAPANVGG:ALDALPAPVRAFVAETRARFAAVEAELAAIRARLAALEAALAAAPANVGG:ALDALPAPVRAFVAETRARFAAVEAELAAIRARLAALEAALAAAPANVGG	2.1762734820484	0.8955850374220196	84.11335754394531	0.7823209762573242	7.24138879776001	7.610729694366455	1.2425296306610107
homomer-3-50-nr2-run1_result_111	26	ALDTLPPAVRAFVAETRAWQAAVEARLAEIEARLDALEAAFEAHPAVRLG:ALDTLPPAVRAFVAETRAWQAAVEARLAEIEARLDALEAAFEAHPAVRLG:ALDTLPPAVRAFVAETRAWQAAVEARLAEIEARLDALEAAFEAHPAVRLG	1.3118843414436612	0.9337335752251739	83.99720764160156	0.7857016921043396	7.179320812225342	7.557366847991943	1.2284845113754272
homomer-3-50-nr2-run1_result_111	27	WWSTLPAPVKKFVVEVKAYQAAVEAKIAAIEAEIAALKAAFEATPAVTNG:WWSTLPAPVKKFVVEVKAYQAAVEAKIAAIEAEIAALKAAFEATPAVTNG:WWSTLPAPVKKFVVEVKAYQAAVEAKIAAIEAEIAALKAAFEATPAVTNG	2.2406826139503906	0.8763079619757215	83.33543395996094	0.7635517716407776	7.120737075805664	7.526620388031006	1.3349404335021973
homomer-3-50-nr2-run1_result_111	28	AAATLPAPVAAFVAETKAHFAAVEAKIAAIEARIAALEAKIEAHPAVVGG:AAATLPAPVAAFVAETKAHFAAVEAKIAAIEARIAALEAKIEAHPAVVGG:AAATLPAPVAAFVAETKAHFAAVEAKIAAIEARIAALEAKIEAHPAVVGG	0.8541172367359036	0.96727680651699	78.1041259765625	0.7146158218383789	8.532143592834473	9.076906204223633	1.5291178226470947
homomer-3-50-nr2-run1_result_111	29	WWEELPEPVKEFVEKTEAYLAAVDARIAAIEARLAALEAAFRAHPAVRGG:WWEELPEPVKEFVEKTEAYLAAVDARIAAIEARLAALEAAFRAHPAVRGG:WWEELPEPVKEFVEKTEAYLAAVDARIAAIEARLAALEAAFRAHPAVRGG	0.8870294199135175	0.9649830766346775	82.1767807006836	0.7655338048934937	7.1905975341796875	7.728702068328857	1.22365403175354
homomer-3-50-nr2-run1_result_111	30	KLDELPEPVKEFVVKTEAYFKEVEAEIAAIKAELAALKAAFEAHPAVTNG:KLDELPEPVKEFVVKTEAYFKEVEAEIAAIKAELAALKAAFEAHPAVTNG:KLDELPEPVKEFVVKTEAYFKEVEAEIAAIKAELAALKAAFEAHPAVTNG	0.6732776539738977	0.9799688190456133	84.32350158691406	0.7769668102264404	6.689661026000977	7.093153953552246	1.2025668621063232
homomer-3-50-nr2-run1_result_111	31	WRERLPEPVREFVARTEAWRAAVEARLAAVEARLAALEAAIAAHPAVTLG:WRERLPEPVREFVARTEAWRAAVEARLAAVEARLAALEAAIAAHPAVTLG:WRERLPEPVREFVARTEAWRAAVEARLAAVEARLAALEAAIAAHPAVTLG	2.5558631439288155	0.8800016433371273	80.18186950683594	0.7440549731254578	7.857197284698486	8.393805503845215	1.3692126274108887
homomer-3-50-nr2-run1_result_112	0	LPLEELEKLLEELKEEIEEKLEALKKEVEEAIEKVKKTLTAEIAALKAAV:LPLEELEKLLEELKEEIEEKLEALKKEVEEAIEKVKKTLTAEIAALKAAV:LPLEELEKLLEELKEEIEEKLEALKKEVEEAIEKVKKTLTAEIAALKAAV	1.283230992545202	0.9347714783718891	83.81755065917969	0.6712505221366882	6.756124973297119	7.550751209259033	1.9826346635818481
homomer-3-50-nr2-run1_result_112	1	LPLEELVELLEEIKEEIEAKLAALEAKVTAAIAATTTTLTAKIAALEKAT:LPLEELVELLEEIKEEIEAKLAALEAKVTAAIAATTTTLTAKIAALEKAT:LPLEELVELLEEIKEEIEAKLAALEAKVTAAIAATTTTLTAKIAALEKAT	2.0981006699365645	0.8585800795018858	88.88075256347656	0.7460933327674866	5.153999328613281	5.612573146820068	1.5044329166412354
homomer-3-50-nr2-run1_result_112	2	LPLEELVELLEKLREEIKEELEKLREEVEKAIADVTTTLTAKIAALAAAV:LPLEELVELLEKLREEIKEELEKLREEVEKAIADVTTTLTAKIAALAAAV:LPLEELVELLEKLREEIKEELEKLREEVEKAIADVTTTLTAKIAALAAAV	1.2461824850341519	0.939106882385045	81.13455200195312	0.6272969841957092	7.364663124084473	8.356585502624512	1.9739694595336914
homomer-3-50-nr2-run1_result_112	3	LPPEELVALLRALEERVAAELAALRAEVEAAIAATKTTITAEIAALKKAV:LPPEELVALLRALEERVAAELAALRAEVEAAIAATKTTITAEIAALKKAV:LPPEELVALLRALEERVAAELAALRAEVEAAIAATKTTITAEIAALKKAV	1.3752961811661923	0.9263565829966799	80.51244354248047	0.6598678827285767	6.957991123199463	7.969748020172119	2.6930794715881348
homomer-3-50-nr2-run1_result_112	4	LPLEELLKLLEELKKEIEEKLEELEKKVAEAIEATKEKITAEIAKLKKEV:LPLEELLKLLEELKKEIEEKLEELEKKVAEAIEATKEKITAEIAKLKKEV:LPLEELLKLLEELKKEIEEKLEELEKKVAEAIEATKEKITAEIAKLKKEV	1.3298598039216365	0.9319115184117057	82.69085693359375	0.6395117044448853	7.114669322967529	7.952841758728027	2.615415096282959
homomer-3-50-nr2-run1_result_112	5	LPLEELVELLEALRKEIEERLAALEARVEAAIAAVRETLTAAIAALAAAT:LPLEELVELLEALRKEIEERLAALEARVEAAIAAVRETLTAAIAALAAAT:LPLEELVELLEALRKEIEERLAALEARVEAAIAAVRETLTAAIAALAAAT	2.670442933583768	0.7869451957197303	65.25353240966797	0.4623597264289856	11.954625129699707	14.684954643249512	5.811026573181152
homomer-3-50-nr2-run1_result_112	6	LPLEELVELLEALKKEIEEKLAALEEKVKKDIAEVTETLTAKIAALEAKV:LPLEELVELLEALKKEIEEKLAALEEKVKKDIAEVTETLTAKIAALEAKV:LPLEELVELLEALKKEIEEKLAALEEKVKKDIAEVTETLTAKIAALEAKV	1.5837126703983015	0.9097947094872082	88.55619812011719	0.7213625311851501	5.463912010192871	5.9631853103637695	1.5377287864685059
homomer-3-50-nr2-run1_result_112	7	LPEEELVEKLEALKAEIAAELAALAAAVAAAIAAVRAELTAEIAALAAAV:LPEEELVEKLEALKAEIAAELAALAAAVAAAIAAVRAELTAEIAALAAAV:LPEEELVEKLEALKAEIAAELAALAAAVAAAIAAVRAELTAEIAALAAAV	0.7829847942135132	0.9735677508444229	74.40127563476562	0.6103579998016357	8.108526229858398	9.660907745361328	3.0917718410491943
homomer-3-50-nr2-run1_result_112	8	LPPEELAATLAALREAIAAELAALRAEVDAAIAATREAITAEIAALKAAV:LPPEELAATLAALREAIAAELAALRAEVDAAIAATREAITAEIAALKAAV:LPPEELAATLAALREAIAAELAALRAEVDAAIAATREAITAEIAALKAAV	0.7513329059214743	0.9753381908573378	73.71499633789062	0.5530421733856201	9.527444839477539	11.741573333740234	4.4932861328125
homomer-3-50-nr2-run1_result_112	9	LPLEELEEKLKELKEEIEKKLKELEEKVEKLIEDTKNTLTAEIAALKAEV:LPLEELEEKLKELKEEIEKKLKELEEKVEKLIEDTKNTLTAEIAALKAEV:LPLEELEEKLKELKEEIEKKLKELEEKVEKLIEDTKNTLTAEIAALKAEV	1.642914436637838	0.9043226719041724	84.61016845703125	0.6674333810806274	6.550165176391602	7.300523281097412	2.0503039360046387
homomer-3-50-nr2-run1_result_112	10	LPPAELEARLEALEARVAAELAALRAETAAAIAAVTETITTKIAELAAAV:LPPAELEARLEALEARVAAELAALRAETAAAIAAVTETITTKIAELAAAV:LPPAELEARLEALEARVAAELAALRAETAAAIAAVTETITTKIAELAAAV	1.9304708109097342	0.8841194554699132	85.65343475341797	0.715313732624054	5.486114501953125	6.136372089385986	2.012843608856201
homomer-3-50-nr2-run1_result_112	11	LPLEELLELLRALREEIEARLAALRAETAEAIAAATAATTAAIAALKAAV:LPLEELLELLRALREEIEARLAALRAETAEAIAAATAATTAAIAALKAAV:LPLEELLELLRALREEIEARLAALRAETAEAIAAATAATTAAIAALKAAV	0.812010624186782	0.971045984733768	65.77003479003906	0.44843870401382446	12.547574996948242	15.744501113891602	6.745619297027588
homomer-3-50-nr2-run1_result_112	12	LPLEELKEELEELKKEIEEKIEKLEKYVEEKIAAVKETITAEIAKLKEEV:LPLEELKEELEELKKEIEEKIEKLEKYVEEKIAAVKETITAEIAKLKEEV:LPLEELKEELEELKKEIEEKIEKLEKYVEEKIAAVKETITAEIAKLKEEV	1.6015121850811027	0.9139244453986916	78.34490203857422	0.5903111696243286	8.142640113830566	9.259231567382812	3.079791784286499
homomer-3-50-nr2-run1_result_112	13	LPLEELVKLLEELKEEIKAELEKLKEAVEAAIAATTTTLTAKIAALEAAT:LPLEELVKLLEELKEEIKAELEKLKEAVEAAIAATTTTLTAKIAALEAAT:LPLEELVKLLEELKEEIKAELEKLKEAVEAAIAATTTTLTAKIAALEAAT	1.4885982608517196	0.9179483490342917	82.07766723632812	0.6773062348365784	6.61826753616333	7.4688334465026855	1.8400444984436035
homomer-3-50-nr2-run1_result_112	14	LPPEELVELLEALKKEIEEKLAELEERVEEAIAETREAITSEIERLKEEV:LPPEELVELLEALKKEIEEKLAELEERVEEAIAETREAITSEIERLKEEV:LPPEELVELLEALKKEIEEKLAELEERVEEAIAETREAITSEIERLKEEV	1.261552509975787	0.9376933210266274	81.8729476928711	0.6298038959503174	7.033404350280762	8.025864601135254	3.053853750228882
homomer-3-50-nr2-run1_result_112	15	LPLEELIELLEELRRDLEARLAALRAATEAAIAATTATITAEIAALKAAT:LPLEELIELLEELRRDLEARLAALRAATEAAIAATTATITAEIAALKAAT:LPLEELIELLEELRRDLEARLAALRAATEAAIAATTATITAEIAALKAAT	1.7679345498384589	0.8801415375301148	64.0433578491211	0.413474440574646	13.31685733795166	17.169248580932617	7.271322727203369
homomer-3-50-nr2-run1_result_112	16	LPLEELVEILEELKKEIEEKLEKLKAEVTAAIANTKTTLTAEIAALKKEL:LPLEELVEILEELKKEIEEKLEKLKAEVTAAIANTKTTLTAEIAALKKEL:LPLEELVEILEELKKEIEEKLEKLKAEVTAAIANTKTTLTAEIAALKKEL	1.6829522429084123	0.8984760479663507	86.6764907836914	0.7092075347900391	5.788415908813477	6.382602214813232	1.5177948474884033
homomer-3-50-nr2-run1_result_112	17	LPPEELEKLLEELREEIEAKLEALRKEVEDLVKETKETLTAEIAALKAAV:LPPEELEKLLEELREEIEAKLEALRKEVEDLVKETKETLTAEIAALKAAV:LPPEELEKLLEELREEIEAKLEALRKEVEDLVKETKETLTAEIAALKAAV	1.175642821981091	0.9429672653873344	84.64159393310547	0.6758798956871033	6.469875812530518	7.2146687507629395	1.9335293769836426
homomer-3-50-nr2-run1_result_112	18	LPLEELVALLEALREEIAKELAALRAEVEAAIAATTTTITAKIAALEKAV:LPLEELVALLEALREEIAKELAALRAEVEAAIAATTTTITAKIAALEKAV:LPLEELVALLEALREEIAKELAALRAEVEAAIAATTTTITAKIAALEKAV	1.5839240058033133	0.9107383191914227	84.6866683959961	0.6984397768974304	6.146282196044922	6.879234313964844	1.6751716136932373
homomer-3-50-nr2-run1_result_112	19	LPLEELVELLEKLREEIRKELAALEAAVAAAIAATTATLTAEIAALKAAV:LPLEELVELLEKLREEIRKELAALEAAVAAAIAATTATLTAEIAALKAAV:LPLEELVELLEKLREEIRKELAALEAAVAAAIAATTATLTAEIAALKAAV	1.5760386238868473	0.9095070390420205	80.92208862304688	0.6801831722259521	6.985908508300781	7.918956756591797	2.0631401538848877
homomer-3-50-nr2-run1_result_112	20	LPLEELVEKLKELEEKIEKKLEELEKKVKDDIAAVTTTLTAEIAALKAAL:LPLEELVEKLKELEEKIEKKLEELEKKVKDDIAAVTTTLTAEIAALKAAL:LPLEELVEKLKELEEKIEKKLEELEKKVKDDIAAVTTTLTAEIAALKAAL	1.9793588654747287	0.8738422615884937	88.7508773803711	0.7178208231925964	5.386399269104004	5.880284309387207	1.4543366432189941
homomer-3-50-nr2-run1_result_112	21	LPLEELVALLEALKEEIDKKLEELREEVKKEIEEVKTTLTAEIAKLKAEV:LPLEELVALLEALKEEIDKKLEELREEVKKEIEEVKTTLTAEIAKLKAEV:LPLEELVALLEALKEEIDKKLEELREEVKKEIEEVKTTLTAEIAKLKAEV	1.429598599209583	0.9217846834117106	86.44690704345703	0.6804991960525513	6.050623893737793	6.680439472198486	1.7181869745254517
homomer-3-50-nr2-run1_result_112	22	LPPEELVELLEKLKEEIAAKLAELEAAVRAAIAALEAALTAKIAELKAAL:LPPEELVELLEKLKEEIAAKLAELEAAVRAAIAALEAALTAKIAELKAAL:LPPEELVELLEKLKEEIAAKLAELEAAVRAAIAALEAALTAKIAELKAAL	1.635286955551783	0.9023013747181252	65.56944274902344	0.47808903455734253	10.983126640319824	13.674890518188477	5.486175537109375
homomer-3-50-nr2-run1_result_112	23	LPLEELVELLEKLKEEIEEKLAALEKKVEEKIEATRKELTAKIAELEKRL:LPLEELVELLEKLKEEIEEKLAALEKKVEEKIEATRKELTAKIAELEKRL:LPLEELVELLEKLKEEIEEKLAALEKKVEEKIEATRKELTAKIAELEKRL	1.6394911544385118	0.9043596389822911	89.4507827758789	0.7287756204605103	5.306646823883057	5.730413436889648	1.4966987371444702
homomer-3-50-nr2-run1_result_112	24	LPLEELVELLEEIRKEVEEKLAALAAATTAAIAAVRETLTAEIARLRAEL:LPLEELVELLEEIRKEVEEKLAALAAATTAAIAAVRETLTAEIARLRAEL:LPLEELVELLEEIRKEVEEKLAALAAATTAAIAAVRETLTAEIARLRAEL	1.9124589711559106	0.8744238831916833	80.0563735961914	0.6545003652572632	7.280351638793945	8.263115882873535	2.684321403503418
homomer-3-50-nr2-run1_result_112	25	LPLEELVELLEELKKEIEEKLEALRKEVEAAIEKVREELRAEIAALKAAL:LPLEELVELLEELKKEIEEKLEALRKEVEAAIEKVREELRAEIAALKAAL:LPLEELVELLEELKKEIEEKLEALRKEVEAAIEKVREELRAEIAALKAAL	1.2934838759888028	0.9360538795504921	85.15641021728516	0.678009033203125	6.355678081512451	7.086906433105469	2.2848238945007324
homomer-3-50-nr2-run1_result_112	26	LPLEELEKLIEEIKEEIEKKLEELEKKVEELVEKVREELRAEIAALRAAL:LPLEELEKLIEEIKEEIEKKLEELEKKVEELVEKVREELRAEIAALRAAL:LPLEELEKLIEEIKEEIEKKLEELEKKVEELVEKVREELRAEIAALRAAL	1.4522679687824254	0.9224101407378601	78.16162109375	0.5682288408279419	8.575216293334961	9.885366439819336	3.037515640258789
homomer-3-50-nr2-run1_result_112	27	LPLEELIELLEKIKEEIEAKLEALEARVEAAIAAVTTTLTAEIAALKAAL:LPLEELIELLEKIKEEIEAKLEALEARVEAAIAAVTTTLTAEIAALKAAL:LPLEELIELLEKIKEEIEAKLEALEARVEAAIAAVTTTLTAEIAALKAAL	2.2946436494624423	0.8340866435677009	86.60021209716797	0.7073582410812378	5.669441223144531	6.2813825607299805	1.6461145877838135
homomer-3-50-nr2-run1_result_112	28	LPLEELFELLKELEEKIEKKIEELKKEVEEKIKKVTETITAEIAALKEAV:LPLEELFELLKELEEKIEKKIEELKKEVEEKIKKVTETITAEIAALKEAV:LPLEELFELLKELEEKIEKKIEELKKEVEEKIKKVTETITAEIAALKEAV	1.6738563145178957	0.899305099414529	85.1341323852539	0.6716738939285278	6.628891944885254	7.2759904861450195	2.0349514484405518
homomer-3-50-nr2-run1_result_112	29	LPLEELVKLLEELKEEIEKKLEALKKEVEEKIKEVKEELTAKIAALEKKV:LPLEELVKLLEELKEEIEKKLEALKKEVEEKIKEVKEELTAKIAALEKKV:LPLEELVKLLEELKEEIEKKLEALKKEVEEKIKEVKEELTAKIAALEKKV	1.538833201432764	0.9130990206519792	88.86199188232422	0.7159327268600464	5.51046895980835	5.968205451965332	1.4295563697814941
homomer-3-50-nr2-run1_result_112	30	LPPEELEEKLAELREEIDARLAALRAEVEAAIAATREELTAQIAAAAAAA:LPPEELEEKLAELREEIDARLAALRAEVEAAIAATREELTAQIAAAAAAA:LPPEELEEKLAELREEIDARLAALRAEVEAAIAATREELTAQIAAAAAAA	1.2097692792979597	0.9397528294069042	89.16246032714844	0.7645049095153809	5.151886463165283	5.643865585327148	1.3045477867126465
homomer-3-50-nr2-run1_result_112	31	FPEEEIEEKLEKLREEIKAELEALKKEVEEKIAAVTKTLTAEIAALKAEL:FPEEEIEEKLEKLREEIKAELEALKKEVEEKIAAVTKTLTAEIAALKAEL:FPEEEIEEKLEKLREEIKAELEALKKEVEEKIAAVTKTLTAEIAALKAEL	1.3715972985460725	0.926521600234158	87.41917419433594	0.713475227355957	5.7111992835998535	6.245518684387207	1.5827622413635254
homomer-3-50-nr2-run1_result_113	0	EWEKELQALIAPAEAALAAQPPTPEVTLTTATFATNVKQVELILAYVKAL:EWEKELQALIAPAEAALAAQPPTPEVTLTTATFATNVKQVELILAYVKAL:EWEKELQALIAPAEAALAAQPPTPEVTLTTATFATNVKQVELILAYVKAL	5.7112650672457175	0.5294396157322031	41.12931442260742	0.25957393646240234	18.00272560119629	21.219554901123047	11.664154052734375
homomer-3-50-nr2-run1_result_113	1	AALEALQAKIEPARAALASAPDTPEVRLTRAVFETVVEAIATIVATVKAL:AALEALQAKIEPARAALASAPDTPEVRLTRAVFETVVEAIATIVATVKAL:AALEALQAKIEPARAALASAPDTPEVRLTRAVFETVVEAIATIVATVKAL	1.0530277214839616	0.9528803942246857	84.54314422607422	0.7505344152450562	4.784615993499756	5.596226215362549	1.7943828105926514
homomer-3-50-nr2-run1_result_113	2	DWREKMEAIIKPAKEYLASKPNTPENKATTEVFNTVVEQIDLIVALVEAK:DWREKMEAIIKPAKEYLASKPNTPENKATTEVFNTVVEQIDLIVALVEAK:DWREKMEAIIKPAKEYLASKPNTPENKATTEVFNTVVEQIDLIVALVEAK	4.178018154153578	0.5804234610790949	68.78385162353516	0.3515706956386566	16.182424545288086	22.288278579711914	13.044961929321289
homomer-3-50-nr2-run1_result_113	3	EARAALEALLKPQRALLASQPATPEVTLTTATFDTVVKAVDVLLATVEAL:EARAALEALLKPQRALLASQPATPEVTLTTATFDTVVKAVDVLLATVEAL:EARAALEALLKPQRALLASQPATPEVTLTTATFDTVVKAVDVLLATVEAL	0.7084321105851522	0.9773411928105367	80.30596923828125	0.6832513213157654	5.9370951652526855	7.08975887298584	1.7689216136932373
homomer-3-50-nr2-run1_result_113	4	AAVAALQAKLKPAREALASQPDTPETRATRATFDTVVEGIDTIVTLVEAR:AAVAALQAKLKPAREALASQPDTPETRATRATFDTVVEGIDTIVTLVEAR:AAVAALQAKLKPAREALASQPDTPETRATRATFDTVVEGIDTIVTLVEAR	1.1462780523780938	0.9428628797366594	66.17945861816406	0.4198494553565979	12.767121315002441	16.98862648010254	7.698835372924805
homomer-3-50-nr2-run1_result_113	5	AAKEALAAKLEPARAALASQPDTPEVRATRAAFETTVEAIDTIVALVEAK:AAKEALAAKLEPARAALASQPDTPEVRATRAAFETTVEAIDTIVALVEAK:AAKEALAAKLEPARAALASQPDTPEVRATRAAFETTVEAIDTIVALVEAK	1.05756939449654	0.950525613387745	86.35762786865234	0.7647688388824463	4.641964435577393	5.507360458374023	1.6122345924377441
homomer-3-50-nr2-run1_result_113	6	EWKKEAEAIIEPAKKYLESLPDTPEVKATKKVFETVVKLFDLVVTKVESL:EWKKEAEAIIEPAKKYLESLPDTPEVKATKKVFETVVKLFDLVVTKVESL:EWKKEAEAIIEPAKKYLESLPDTPEVKATKKVFETVVKLFDLVVTKVESL	0.8979511469373829	0.9668460744750192	92.92619323730469	0.8631013035774231	3.299461841583252	3.5972042083740234	1.0889978408813477
homomer-3-50-nr2-run1_result_113	7	AAEEALQAKIEPAKAYLASQPDTPETVTTTTTFNTFVEAVETILATVKAL:AAEEALQAKIEPAKAYLASQPDTPETVTTTTTFNTFVEAVETILATVKAL:AAEEALQAKIEPAKAYLASQPDTPETVTTTTTFNTFVEAVETILATVKAL	2.57233209294639	0.7945019366609231	66.13813781738281	0.3834086060523987	14.207380294799805	19.551908493041992	10.565492630004883
homomer-3-50-nr2-run1_result_113	8	EYKEKLEKILKPAKEELAKQPNTPETKLTTKTFETVVEAIKILLKYIEEK:EYKEKLEKILKPAKEELAKQPNTPETKLTTKTFETVVEAIKILLKYIEEK:EYKEKLEKILKPAKEELAKQPNTPETKLTTKTFETVVEAIKILLKYIEEK	0.7116451002497248	0.9768236761431285	92.52477264404297	0.8442149758338928	3.2960758209228516	3.636610269546509	1.1474685668945312
homomer-3-50-nr2-run1_result_113	9	AAKAALDAALAPAAAALAAQPPTPEVTATTAAFDTTVAAVDTIVTYVESL:AAKAALDAALAPAAAALAAQPPTPEVTATTAAFDTTVAAVDTIVTYVESL:AAKAALDAALAPAAAALAAQPPTPEVTATTAAFDTTVAAVDTIVTYVESL	13.608939283998925	0.3441628965335166	58.826045989990234	0.35885167121887207	15.303420066833496	20.992717742919922	12.489471435546875
homomer-3-50-nr2-run1_result_113	10	DMRAKMQAIIEPAKATLASQPPTPEVTLTTTTFETVVELIDLIWDHVEAL:DMRAKMQAIIEPAKATLASQPPTPEVTLTTTTFETVVELIDLIWDHVEAL:DMRAKMQAIIEPAKATLASQPPTPEVTLTTTTFETVVELIDLIWDHVEAL	0.7586710165328874	0.9741494246984822	90.15211486816406	0.8122719526290894	3.7393062114715576	4.212009429931641	1.3350346088409424
homomer-3-50-nr2-run1_result_113	11	EARARLEALREPLRAALAAQPDTPEVRATRAAFDTVVEEVDLLWATVEAL:EARARLEALREPLRAALAAQPDTPEVRATRAAFDTVVEEVDLLWATVEAL:EARARLEALREPLRAALAAQPDTPEVRATRAAFDTVVEEVDLLWATVEAL	10.811511383920978	0.23281648322860068	82.84317779541016	0.35338884592056274	17.481447219848633	24.733373641967773	12.338172912597656
homomer-3-50-nr2-run1_result_113	12	SWREELEALLEPARAALAALPPTPAVVATRETFDTVVKAIELIIKLVLEL:SWREELEALLEPARAALAALPPTPAVVATRETFDTVVKAIELIIKLVLEL:SWREELEALLEPARAALAALPPTPAVVATRETFDTVVKAIELIIKLVLEL	1.1099512775151985	0.9482790668532944	83.77880859375	0.7211397886276245	5.267404079437256	6.149641513824463	2.0321531295776367
homomer-3-50-nr2-run1_result_113	13	EWKEALKAKLEPAKATLAALPDTPETTATTTTFDTVVEAIDDIIAYVESL:EWKEALKAKLEPAKATLAALPDTPETTATTTTFDTVVEAIDDIIAYVESL:EWKEALKAKLEPAKATLAALPDTPETTATTTTFDTVVEAIDDIIAYVESL	0.8088271632149883	0.9700518346099536	80.42969512939453	0.7030912637710571	5.523081302642822	6.438370704650879	1.6786777973175049
homomer-3-50-nr2-run1_result_113	14	EWEKELEAKLKPLKETLAAQPPTPANTATTTTFETVVEAIKLLLEYIKSL:EWEKELEAKLKPLKETLAAQPPTPANTATTTTFETVVEAIKLLLEYIKSL:EWEKELEAKLKPLKETLAAQPPTPANTATTTTFETVVEAIKLLLEYIKSL	0.6423405728789714	0.9808485804087915	80.51701354980469	0.6785114407539368	6.0482401847839355	7.1440958976745605	2.7424659729003906
homomer-3-50-nr2-run1_result_113	15	AAEAALNAKLAPAKAALASQPNTPEVTATTATFNTVVEAIKTILTTVKAL:AAEAALNAKLAPAKAALASQPNTPEVTATTATFNTVVEAIKTILTTVKAL:AAEAALNAKLAPAKAALASQPNTPEVTATTATFNTVVEAIKTILTTVKAL	1.0641371063097524	0.9528546056603504	72.2347412109375	0.5878869891166687	8.272322654724121	10.67786693572998	4.166915416717529
homomer-3-50-nr2-run1_result_113	16	AAEAELQAKLAPMRATLASQPPTPEVTLTTATFNTVEEAIALVLAEVKAL:AAEAELQAKLAPMRATLASQPPTPEVTLTTATFNTVEEAIALVLAEVKAL:AAEAELQAKLAPMRATLASQPPTPEVTLTTATFNTVEEAIALVLAEVKAL	19.57404276529371	0.16951484137915437	53.803916931152344	0.21534153819084167	21.65506362915039	26.965734481811523	14.081978797912598
homomer-3-50-nr2-run1_result_113	17	AAREAAAALLAPARATLASQPPTPEVTLTTTTFNTVVALVDALWAAVEAA:AAREAAAALLAPARATLASQPPTPEVTLTTTTFNTVVALVDALWAAVEAA:AAREAAAALLAPARATLASQPPTPEVTLTTTTFNTVVALVDALWAAVEAA	13.352160288243967	0.1614095294148713	57.344482421875	0.3232439458370209	17.595739364624023	22.872512817382812	7.392755508422852
homomer-3-50-nr2-run1_result_113	18	SWKEEMEAKIKPMKEKIAAQPDTPEVTLTRAVFDTVVELVKLILTTVESL:SWKEEMEAKIKPMKEKIAAQPDTPEVTLTRAVFDTVVELVKLILTTVESL:SWKEEMEAKIKPMKEKIAAQPDTPEVTLTRAVFDTVVELVKLILTTVESL	0.8649585678221116	0.9686013036758654	89.19935607910156	0.8049296140670776	3.975973606109619	4.490705490112305	1.5353436470031738
homomer-3-50-nr2-run1_result_113	19	AARAAAEALVAPARAALAAQPDTPEVRATRATFDTVVALVDALYAHVEAL:AARAAAEALVAPARAALAAQPDTPEVRATRATFDTVVALVDALYAHVEAL:AARAAAEALVAPARAALAAQPDTPEVRATRATFDTVVALVDALYAHVEAL	0.7027656110794832	0.9774332148980501	83.60670471191406	0.7422100305557251	5.140408039093018	6.2295918464660645	1.9042713642120361
homomer-3-50-nr2-run1_result_113	20	SIKEEMEKIIEPMKEKLASYPDTPETTLTRETFETVVKLVELILKYVELK:SIKEEMEKIIEPMKEKLASYPDTPETTLTRETFETVVKLVELILKYVELK:SIKEEMEKIIEPMKEKLASYPDTPETTLTRETFETVVKLVELILKYVELK	0.6164042297523341	0.9824575066459681	87.25145721435547	0.7835898995399475	4.350673198699951	4.8575968742370605	1.4571807384490967
homomer-3-50-nr2-run1_result_113	21	AARAAAAALVAPARAALAAQPPTPAVTATTAVFDTVVALADAIVDLVEAL:AARAAAAALVAPARAALAAQPPTPAVTATTAVFDTVVALADAIVDLVEAL:AARAAAAALVAPARAALAAQPPTPAVTATTAVFDTVVALADAIVDLVEAL	1.1356871709611378	0.9454996864644958	76.65692901611328	0.6628493070602417	6.734347820281982	8.31887435913086	3.2940621376037598
homomer-3-50-nr2-run1_result_113	22	EWREKMEALIKPAREKLASQPDTPEVRLTRETFETVVELVDLIVALVESL:EWREKMEALIKPAREKLASQPDTPEVRLTRETFETVVELVDLIVALVESL:EWREKMEALIKPAREKLASQPDTPEVRLTRETFETVVELVDLIVALVESL	0.6700845367511672	0.9796032644957134	91.73770141601562	0.8331761956214905	3.4025187492370605	3.8292980194091797	1.3261425495147705
homomer-3-50-nr2-run1_result_113	23	SMKEKMDAIIEPAKAKLAAQPPTPEVTLTTDTFETVVELVDIIIEHVESL:SMKEKMDAIIEPAKAKLAAQPPTPEVTLTTDTFETVVELVDIIIEHVESL:SMKEKMDAIIEPAKAKLAAQPPTPEVTLTTDTFETVVELVDIIIEHVESL	0.9279654782544948	0.9639736288404729	89.86900329589844	0.8111083507537842	3.774116277694702	4.22973108291626	1.4318021535873413
homomer-3-50-nr2-run1_result_113	24	AAREALEAQLKPAKEYLASLPDTPEVKATTETFNTVVAAVDALWAHVEAL:AAREALEAQLKPAKEYLASLPDTPEVKATTETFNTVVAAVDALWAHVEAL:AAREALEAQLKPAKEYLASLPDTPEVKATTETFNTVVAAVDALWAHVEAL	5.055846714370749	0.5898440705419522	66.59858703613281	0.34832507371902466	15.875178337097168	21.77605438232422	11.625499725341797
homomer-3-50-nr2-run1_result_113	25	EAVAALQAKIAPARAALASQPDTPEVRLTRATFDTVVAAIDTIITTILAL:EAVAALQAKIAPARAALASQPDTPEVRLTRATFDTVVAAIDTIITTILAL:EAVAALQAKIAPARAALASQPDTPEVRLTRATFDTVVAAIDTIITTILAL	0.7321180768329314	0.9754686360086615	75.67945861816406	0.6481339931488037	6.84884786605835	8.505518913269043	2.3718667030334473
homomer-3-50-nr2-run1_result_113	26	SALEALQAKIEPLKAYLASQPNTPEVTATTTAFNTVVEAIKTIVELVLSL:SALEALQAKIEPLKAYLASQPNTPEVTATTTAFNTVVEAIKTIVELVLSL:SALEALQAKIEPLKAYLASQPNTPEVTATTTAFNTVVEAIKTIVELVLSL	1.2167471891814452	0.9370296467271347	56.930049896240234	0.4013269543647766	12.724428176879883	16.920791625976562	8.449230194091797
homomer-3-50-nr2-run1_result_113	27	EAKEKAEAIIKPAEEALAAQPPTPEVTLTTKTFETVVKLVDTLYTYIESK:EAKEKAEAIIKPAEEALAAQPPTPEVTLTTKTFETVVKLVDTLYTYIESK:EAKEKAEAIIKPAEEALAAQPPTPEVTLTTKTFETVVKLVDTLYTYIESK	0.7168504707580349	0.9767317202519948	88.7028579711914	0.7905250191688538	3.8514976501464844	4.3588151931762695	1.342538833618164
homomer-3-50-nr2-run1_result_113	28	EWKAALQAKLAPLRATLASQPDTPEVRLTRTAFDTVVEAIDDVLAYVEAL:EWKAALQAKLAPLRATLASQPDTPEVRLTRTAFDTVVEAIDDVLAYVEAL:EWKAALQAKLAPLRATLASQPDTPEVRLTRTAFDTVVEAIDDVLAYVEAL	0.9274988266361767	0.9625433713129947	84.65078735351562	0.7470170259475708	4.957259654998779	5.831206321716309	1.632128119468689
homomer-3-50-nr2-run1_result_113	29	EMREKMKAKLEPAKAYLASLPNTPEVTATTKTFNTVVELVDEIYTYVESL:EMREKMKAKLEPAKAYLASLPNTPEVTATTKTFNTVVELVDEIYTYVESL:EMREKMKAKLEPAKAYLASLPNTPEVTATTKTFNTVVELVDEIYTYVESL	1.0645813980497958	0.9513459227564633	89.81973266601562	0.8221091628074646	3.6310367584228516	4.048803329467773	1.2925398349761963
homomer-3-50-nr2-run1_result_113	30	SAKEEMEKIIKPAKEKLASQPNTPEVVLTKDVFETVVKLVKTIITLVESL:SAKEEMEKIIKPAKEKLASQPNTPEVVLTKDVFETVVKLVKTIITLVESL:SAKEEMEKIIKPAKEKLASQPNTPEVVLTKDVFETVVKLVKTIITLVESL	0.9875201788529686	0.9608634365755429	88.18927001953125	0.7892431616783142	4.093362331390381	4.650289535522461	1.2860794067382812
homomer-3-50-nr2-run1_result_113	31	DAEAALQAKLAPAKATLAAQPPTPETTATTTTFNTVVEGIDLILTKVNAL:DAEAALQAKLAPAKATLAAQPPTPETTATTTTFNTVVEGIDLILTKVNAL:DAEAALQAKLAPAKATLAAQPPTPETTATTTTFNTVVEGIDLILTKVNAL	1.1523056837954897	0.9419368556853904	67.60003662109375	0.5368583798408508	9.201478958129883	11.544843673706055	4.141921520233154
homomer-3-50-nr2-run1_result_114	0	ANNPEYKEIKEELEKFKKELEEKLKELEEELKKFKEALEKKFEELKKKLE:ANNPEYKEIKEELEKFKKELEEKLKELEEELKKFKEALEKKFEELKKKLE:ANNPEYKEIKEELEKFKKELEEKLKELEEELKKFKEALEKKFEELKKKLE	1.3868837522123771	0.9259311144369508	84.3409423828125	0.6452918648719788	7.22106409072876	7.974155426025391	1.9349722862243652
homomer-3-50-nr2-run1_result_114	1	ENNPDYKEIKEELEKYKKELKEYFEKLEKEFEEFKKKLKEKEKELAKKLE:ENNPDYKEIKEELEKYKKELKEYFEKLEKEFEEFKKKLKEKEKELAKKLE:ENNPDYKEIKEELEKYKKELKEYFEKLEKEFEEFKKKLKEKEKELAKKLE	24.97657409050884	0.4948144706193771	59.141963958740234	0.4278274178504944	12.713059425354004	15.332183837890625	4.90217399597168
homomer-3-50-nr2-run1_result_114	2	SNNPDYKELKEELAKFKEELEKEKAELKAEKAAFKAALAAAAAAAAEALA:SNNPDYKELKEELAKFKEELEKEKAELKAEKAAFKAALAAAAAAAAEALA:SNNPDYKELKEELAKFKEELEKEKAELKAEKAAFKAALAAAAAAAAEALA	1.9093480946791919	0.8766376967070312	71.71668243408203	0.5393376350402832	9.793999671936035	11.641790390014648	2.4353833198547363
homomer-3-50-nr2-run1_result_114	3	ENNPDYKEIKEELKEFKEELEEKFKKLEERFKKFEEALEKAFAKLAKELA:ENNPDYKEIKEELKEFKEELEEKFKKLEERFKKFEEALEKAFAKLAKELA:ENNPDYKEIKEELKEFKEELEEKFKKLEERFKKFEEALEKAFAKLAKELA	1.2553597788010284	0.9375916403398571	80.22699737548828	0.6109696626663208	8.29645824432373	9.239377975463867	1.9261654615402222
homomer-3-50-nr2-run1_result_114	4	ANNPEYKELKEELAKYKKELEEKFAELEKKFKEFAAALAAAAAELAKALA:ANNPEYKELKEELAKYKKELEEKFAELEKKFKEFAAALAAAAAELAKALA:ANNPEYKELKEELAKYKKELEEKFAELEKKFKEFAAALAAAAAELAKALA	1.4952513015750024	0.9127288031559656	76.25785827636719	0.6169155240058899	8.111872673034668	9.230318069458008	2.0327422618865967
homomer-3-50-nr2-run1_result_114	5	PNNPYYKELKEELEKFKEELEKKLEELEKYLEEFKKALKEAFEELLKLLE:PNNPYYKELKEELEKFKEELEKKLEELEKYLEEFKKALKEAFEELLKLLE:PNNPYYKELKEELEKFKEELEKKLEELEKYLEEFKKALKEAFEELLKLLE	1.2558899505502568	0.9384889596892765	80.77983856201172	0.5973892211914062	8.147788047790527	9.165613174438477	2.7355642318725586
homomer-3-50-nr2-run1_result_114	6	PLNPEYKELKEELKEFKKELEERFEELKKEFEEFKKKLEEKFEELEKELE:PLNPEYKELKEELKEFKKELEERFEELKKEFEEFKKKLEEKFEELEKELE:PLNPEYKELKEELKEFKKELEERFEELKKEFEEFKKKLEEKFEELEKELE	1.460205982268519	0.9198016804821488	85.14382934570312	0.6455122828483582	6.972862720489502	7.645144462585449	1.7958531379699707
homomer-3-50-nr2-run1_result_114	7	ANNPEYKALKEELAAFKKELEEYFKELEKYLKEFKEALEAAAAALAKALA:ANNPEYKALKEELAAFKKELEEYFKELEKYLKEFKEALEAAAAALAKALA:ANNPEYKALKEELAAFKKELEEYFKELEKYLKEFKEALEAAAAALAKALA	1.3669557904476732	0.9309892975531776	73.52972412109375	0.5929572582244873	8.752179145812988	10.183215141296387	2.2942891120910645
homomer-3-50-nr2-run1_result_114	8	ENNPEYKEIKEELAKFKKELEEKLEELEKKLKEFEEKLEKLFEKLKKELE:ENNPEYKEIKEELAKFKKELEEKLEELEKKLKEFEEKLEKLFEKLKKELE:ENNPEYKEIKEELAKFKKELEEKLEELEKKLKEFEEKLEKLFEKLKKELE	1.38320281954464	0.9243461652564374	81.40105438232422	0.6346272230148315	8.070415496826172	9.001237869262695	2.1156439781188965
homomer-3-50-nr2-run1_result_114	9	ENNPEYKEIREELAKFKEELEKKLKELEEKFKKFEEALEKALKKLAELLE:ENNPEYKEIREELAKFKEELEKKLKELEEKFKKFEEALEKALKKLAELLE:ENNPEYKEIREELAKFKEELEKKLKELEEKFKKFEEALEKALKKLAELLE	1.582246732233464	0.9101461812213624	79.44876098632812	0.5988895297050476	8.36275863647461	9.376790046691895	2.3413209915161133
homomer-3-50-nr2-run1_result_114	10	ENNPEYKELKEELEKYKKELEEYKKKLEEYFKEFKEKLEELFAKLKEELA:ENNPEYKELKEELEKYKKELEEYKKKLEEYFKEFKEKLEELFAKLKEELA:ENNPEYKELKEELEKYKKELEEYKKKLEEYFKEFKEKLEELFAKLKEELA	1.3796533756869567	0.9247278878377134	72.82456970214844	0.5409426689147949	10.225719451904297	12.061529159545898	2.639892101287842
homomer-3-50-nr2-run1_result_114	11	PNNPEYKELKEKLEKFEEELKELLEKLKEELEKFKKELKELFEELKKELE:PNNPEYKELKEKLEKFEEELKELLEKLKEELEKFKKELKELFEELKKELE:PNNPEYKELKEKLEKFEEELKELLEKLKEELEKFKKELKELFEELKKELE	1.517767789246982	0.9128308086898493	73.530517578125	0.5057671070098877	10.258122444152832	12.176155090332031	2.8954272270202637
homomer-3-50-nr2-run1_result_114	12	ENNPEYKELKEELEEFKKELKEYFKELEEYFKKFTELLLKLFLLLLELLA:ENNPEYKELKEELEEFKKELKEYFKELEEYFKKFTELLLKLFLLLLELLA:ENNPEYKELKEELEEFKKELKEYFKELEEYFKKFTELLLKLFLLLLELLA	1.281870479764313	0.9363033407765124	83.84288787841797	0.6406725645065308	6.787961006164551	7.559028148651123	1.9800703525543213
homomer-3-50-nr2-run1_result_114	13	NNNPEYKELKEELEKYKEELEKKLKELEEKLEEFKKELKEKFEELAKLLE:NNNPEYKELKEELEKYKEELEKKLKELEEKLEEFKKELKEKFEELAKLLE:NNNPEYKELKEELEKYKEELEKKLKELEEKLEEFKKELKEKFEELAKLLE	1.4053412900225888	0.9215059357927813	83.80511474609375	0.6774587631225586	7.164930820465088	7.880059242248535	1.7220655679702759
homomer-3-50-nr2-run1_result_114	14	ENNPEYKELKEELEEYKKELEEKFKKLEEFFKEFKEALKEALEKLKKELE:ENNPEYKELKEELEEYKKELEEKFKKLEEFFKEFKEALKEALEKLKKELE:ENNPEYKELKEELEEYKKELEEKFKKLEEFFKEFKEALKEALEKLKKELE	1.3280267615381518	0.9328931982096617	79.78811645507812	0.6142368316650391	8.242005348205566	9.310709953308105	1.830366611480713
homomer-3-50-nr2-run1_result_114	15	PNNPEYKELREELEKYKKELEERFKKLEEFLEKFKKKLEELLEELLKLLE:PNNPEYKELREELEKYKKELEERFKKLEEFLEKFKKKLEELLEELLKLLE:PNNPEYKELREELEKYKKELEERFKKLEEFLEKFKKKLEELLEELLKLLE	1.2680423622882553	0.9388492391661081	81.04407501220703	0.605082631111145	7.901944637298584	8.883793830871582	2.0928428173065186
homomer-3-50-nr2-run1_result_114	16	PNNPEAKEIREELAEFKEELEARLKELEERLKEFEKKLEELLKELKEELE:PNNPEAKEIREELAEFKEELEARLKELEERLKEFEKKLEELLKELKEELE:PNNPEAKEIREELAEFKEELEARLKELEERLKEFEKKLEELLKELKEELE	1.6318873818610469	0.899259069242582	83.06672668457031	0.6566153764724731	7.1342291831970215	7.903655529022217	2.0089714527130127
homomer-3-50-nr2-run1_result_114	17	ENNPEYKEIKEELEKFEKELKEEKEKLKEEFEKFKEELKKLLEELKKLLE:ENNPEYKEIKEELEKFEKELKEEKEKLKEEFEKFKEELKKLLEELKKLLE:ENNPEYKEIKEELEKFEKELKEEKEKLKEEFEKFKEELKKLLEELKKLLE	1.435305270233182	0.922575610493412	77.49540710449219	0.5484253168106079	8.985209465026855	10.422557830810547	3.0662899017333984
homomer-3-50-nr2-run1_result_114	18	ANNPDYKAIKEALAKYKKELEEKFAELEKEFEEFKKKLEELFEELKKELK:ANNPDYKAIKEALAKYKKELEEKFAELEKEFEEFKKKLEELFEELKKELK:ANNPDYKAIKEALAKYKKELEEKFAELEKEFEEFKKKLEELFEELKKELK	1.3890669430813605	0.9256290302073773	80.84587097167969	0.619759202003479	8.297497749328613	9.247444152832031	2.374495506286621
homomer-3-50-nr2-run1_result_114	19	SNNPEYKEIKEELKEYKEELEKRFKELEEKFKEFEEELEEKLEELEEKLK:SNNPEYKEIKEELKEYKEELEKRFKELEEKFKEFEEELEEKLEELEEKLK:SNNPEYKEIKEELKEYKEELEKRFKELEEKFKEFEEELEEKLEELEEKLK	1.4987308516714464	0.9134803171238491	86.9195556640625	0.6664450168609619	6.110410690307617	6.692845821380615	1.5276919603347778
homomer-3-50-nr2-run1_result_114	20	ENNPDYKEIKEELEKFKKELEEKFKKLEERLEEFEKRLEELLEELRKELA:ENNPDYKEIKEELEKFKKELEEKFKKLEERLEEFEKRLEELLEELRKELA:ENNPDYKEIKEELEKFKKELEEKFKKLEERLEEFEKRLEELLEELRKELA	1.4159702233059608	0.9220938189405964	83.12391662597656	0.6567318439483643	7.285792350769043	8.008432388305664	1.814136028289795
homomer-3-50-nr2-run1_result_114	21	PNNPEYKELKEELEKYKKELEERFEELEKKFKEFEEELKKLLEKLLELLE:PNNPEYKELKEELEKYKKELEERFEELEKKFKEFEEELKKLLEKLLELLE:PNNPEYKELKEELEKYKKELEERFEELEKKFKEFEEELKKLLEKLLELLE	1.4123925227222724	0.9237950528756546	82.51909637451172	0.6264784336090088	7.461912631988525	8.266071319580078	1.8965532779693604
homomer-3-50-nr2-run1_result_114	22	ENNPEYKELREELAEYKEELEKKFEELEKKLEEFKKALEEALAELKKALE:ENNPEYKELREELAEYKEELEKKFEELEKKLEEFKKALEEALAELKKALE:ENNPEYKELREELAEYKEELEKKFEELEKKLEEFKKALEEALAELKKALE	1.463059950923043	0.9181919487611507	85.07791137695312	0.6766188144683838	6.4348835945129395	7.070640563964844	1.6967867612838745
homomer-3-50-nr2-run1_result_114	23	ENNPEYKELKEELEKFKKELKEYLEKLEAALKAFAEALAEALAELAAALA:ENNPEYKELKEELEKFKKELKEYLEKLEAALKAFAEALAEALAELAAALA:ENNPEYKELKEELEKFKKELKEYLEKLEAALKAFAEALAEALAELAAALA	1.1784816152936948	0.9447470834116327	82.65159606933594	0.684119462966919	6.371306896209717	7.109062671661377	1.7980412244796753
homomer-3-50-nr2-run1_result_114	24	PNNPEYKELLERLEEYEKKLEEYKKKLEEKFKKFKEELKEFLKELLEKLK:PNNPEYKELLERLEEYEKKLEEYKKKLEEKFKKFKEELKEFLKELLEKLK:PNNPEYKELLERLEEYEKKLEEYKKKLEEKFKKFKEELKEFLKELLEKLK	1.940222456102942	0.8740709502691785	76.7088394165039	0.5381409525871277	9.698992729187012	11.098234176635742	2.8793797492980957
homomer-3-50-nr2-run1_result_114	25	PLNPEYKELKEELAKYKEELEKEKEELEKEFKEFKEELKELLEELLEKLK:PLNPEYKELKEELAKYKEELEKEKEELEKEFKEFKEELKELLEELLEKLK:PLNPEYKELKEELAKYKEELEKEKEELEKEFKEFKEELKELLEELLEKLK	1.4863891484909266	0.9194446345301287	76.58757781982422	0.5341526865959167	9.400217056274414	10.786581993103027	2.4770877361297607
homomer-3-50-nr2-run1_result_114	26	ANNPDYKALKEELAAFKKELEARFAELEAALAAFAAALAAAAAALAKALA:ANNPDYKALKEELAAFKKELEARFAELEAALAAFAAALAAAAAALAKALA:ANNPDYKALKEELAAFKKELEARFAELEAALAAFAAALAAAAAALAKALA	1.3704855040395445	0.9256053823530684	76.96391296386719	0.6403634548187256	7.315739154815674	8.368367195129395	2.390514850616455
homomer-3-50-nr2-run1_result_114	27	GNNPEYKELKEELEKFKKELEEKFKELEEALKKFKEELKKELEKLKELLE:GNNPEYKELKEELEKFKKELEEKFKELEEALKKFKEELKKELEKLKELLE:GNNPEYKELKEELEKFKKELEEKFKELEEALKKFKEELKKELEKLKELLE	1.476354925484714	0.918023207976025	85.64117431640625	0.6678614616394043	6.637664794921875	7.26949405670166	1.6320445537567139
homomer-3-50-nr2-run1_result_114	28	GLNPEYKELKEELEKFKKELEEKLEELEKYLEEFEKKLEELLEELKKELE:GLNPEYKELKEELEKFKKELEEKLEELEKYLEEFEKKLEELLEELKKELE:GLNPEYKELKEELEKFKKELEEKLEELEKYLEEFEKKLEELLEELKKELE	1.4821991111888893	0.9193351563330598	82.5815200805664	0.6338067650794983	7.5315752029418945	8.384241104125977	1.8851680755615234
homomer-3-50-nr2-run1_result_114	29	ENNPEYKEIKEELEKFKEELEKKFEELEKKFAEFEKALAEALAELAKALA:ENNPEYKEIKEELEKFKEELEKKFEELEKKFAEFEKALAEALAELAKALA:ENNPEYKEIKEELEKFKEELEKKFEELEKKFAEFEKALAEALAELAKALA	1.3295826027757633	0.9311264609161893	82.73493194580078	0.6457104086875916	7.045135974884033	7.841665267944336	1.9358973503112793
homomer-3-50-nr2-run1_result_114	30	PNNPEYKELKEELEKFKKELEEKFKELEEKLKEFEEELEEKFEELKKLLE:PNNPEYKELKEELEKFKKELEEKFKELEEKLKEFEEELEEKFEELKKLLE:PNNPEYKELKEELEKFKKELEEKFKELEEKLKEFEEELEEKFEELKKLLE	1.4963612453318214	0.9147867805140949	84.81884765625	0.6632125377655029	6.886187553405762	7.607572078704834	1.6796125173568726
homomer-3-50-nr2-run1_result_114	31	ENNPEYKELREELEKYKEELEERFKELEERFRRFEEELERLLERLAEELA:ENNPEYKELREELEKYKEELEERFKELEERFRRFEEELERLLERLAEELA:ENNPEYKELREELEKYKEELEERFKELEERFRRFEEELERLLERLAEELA	1.4443501154655352	0.9217758265212194	80.4123306274414	0.6227289438247681	7.9116902351379395	8.87315559387207	2.0336666107177734
homomer-3-50-nr2-run1_result_115	0	LEEKLEELVKKLEEFKKELEEKLKALKEEFEETVKTLEEKLAELEKKLEV:LEEKLEELVKKLEEFKKELEEKLKALKEEFEETVKTLEEKLAELEKKLEV:LEEKLEELVKKLEEFKKELEEKLKALKEEFEETVKTLEEKLAELEKKLEV	1.26673522548643	0.9302240809688086	89.5390396118164	0.7365398406982422	5.0196380615234375	5.462301254272461	1.540338397026062
homomer-3-50-nr2-run1_result_115	1	LEKEFEAFKEEFEKYKKELEEKLAALEKEFKETAEAIKKELAELKAELEK:LEKEFEAFKEEFEKYKKELEEKLAALEKEFKETAEAIKKELAELKAELEK:LEKEFEAFKEEFEKYKKELEEKLAALEKEFKETAEAIKKELAELKAELEK	1.1141076154845708	0.9486265826059891	94.46549224853516	0.7870357632637024	3.6291110515594482	3.863461494445801	1.179744839668274
homomer-3-50-nr2-run1_result_115	2	LEEEFEKLKKELEEFKKELEEKLAALEEKFEATAKSLKEELAALKKELEV:LEEEFEKLKKELEEFKKELEEKLAALEEKFEATAKSLKEELAALKKELEV:LEEEFEKLKKELEEFKKELEEKLAALEEKFEATAKSLKEELAALKKELEV	1.0285341961079109	0.9540154403688814	90.38690948486328	0.7414823174476624	4.822784900665283	5.205439567565918	1.6132845878601074
homomer-3-50-nr2-run1_result_115	3	LEERLEELEEELEEFKEELEARLAALEARFEAAVAALEARLAAREAALAA:LEERLEELEEELEEFKEELEARLAALEARFEAAVAALEARLAAREAALAA:LEERLEELEEELEEFKEELEARLAALEARFEAAVAALEARLAAREAALAA	0.7786499638907342	0.9734334673359685	85.66130828857422	0.6943293809890747	5.679664134979248	6.56011962890625	2.003214120864868
homomer-3-50-nr2-run1_result_115	4	LEARLEALERELREYREALEARLEALEARFEAAEAALRAALAALLEALAK:LEARLEALERELREYREALEARLEALEARFEAAEAALRAALAALLEALAK:LEARLEALERELREYREALEARLEALEARFEAAEAALRAALAALLEALAK	1.1073003779364818	0.9479087366455697	85.44546508789062	0.7001054286956787	5.483569622039795	6.207238674163818	1.9750025272369385
homomer-3-50-nr2-run1_result_115	5	LEEEFKAFKEEFEKFKEELKKELEALKKEFEEAKEALETRLAELEARLAV:LEEEFKAFKEEFEKFKEELKKELEALKKEFEEAKEALETRLAELEARLAV:LEEEFKAFKEEFEKFKEELKKELEALKKEFEEAKEALETRLAELEARLAV	1.2150502951262157	0.9419765977857628	92.38695526123047	0.749534547328949	4.325412750244141	4.644556999206543	1.3639358282089233
homomer-3-50-nr2-run1_result_115	6	LEERLEELERRLEEFKEELEKEIEELKKKFEETAASLKAELAALKAELAV:LEERLEELERRLEEFKEELEKEIEELKKKFEETAASLKAELAALKAELAV:LEERLEELERRLEEFKEELEKEIEELKKKFEETAASLKAELAALKAELAV	1.150977791612541	0.9434142831521084	91.84591674804688	0.7439682483673096	4.431192398071289	4.801801681518555	1.6649646759033203
homomer-3-50-nr2-run1_result_115	7	LKEEFEELKKELEEFKAALEARLAALEAAFASAVATLKAELAALKAALAK:LKEEFEELKKELEEFKAALEARLAALEAAFASAVATLKAELAALKAALAK:LKEEFEELKKELEEFKAALEARLAALEAAFASAVATLKAELAALKAALAK	1.1012281702770588	0.9502313582643289	92.87708282470703	0.7791924476623535	3.9021430015563965	4.199948310852051	1.4019854068756104
homomer-3-50-nr2-run1_result_115	8	LEEELKELKEELEKFKKELEEKLESLEEKFEATVKAIEEKLAELEKELEK:LEEELKELKEELEKFKKELEEKLESLEEKFEATVKAIEEKLAELEKELEK:LEEELKELKEELEKFKKELEEKLESLEEKFEATVKAIEEKLAELEKELEK	1.0742340294320605	0.9497347521261528	92.5245590209961	0.7480824589729309	4.200612545013428	4.533599853515625	1.2624175548553467
homomer-3-50-nr2-run1_result_115	9	LEERLEALEEKLEKFKAELEEKLEALEKKFEETVESIKTELARLKAELAV:LEERLEALEEKLEKFKAELEEKLEALEKKFEETVESIKTELARLKAELAV:LEERLEALEEKLEKFKAELEEKLEALEKKFEETVESIKTELARLKAELAV	1.1580219316450298	0.9430265330951515	91.7918472290039	0.7527786493301392	4.43080997467041	4.771042346954346	1.3492653369903564
homomer-3-50-nr2-run1_result_115	10	LEERFKELEEELEKFKEELEEKLAKLEEEFEKTVADLKSELAELLAKLEK:LEERFKELEEELEKFKEELEEKLAKLEEEFEKTVADLKSELAELLAKLEK:LEERFKELEEELEKFKEELEEKLAKLEEEFEKTVADLKSELAELLAKLEK	0.9542100264223482	0.960656390113694	86.58584594726562	0.6736369132995605	6.11985969543457	6.849884510040283	1.6057548522949219
homomer-3-50-nr2-run1_result_115	11	LEERLEALEERLEEYREELEERLAALEAKFEETVKTLLELLEKLLAELEV:LEERLEALEERLEEYREELEERLAALEAKFEETVKTLLELLEKLLAELEV:LEERLEALEERLEEYREELEERLAALEAKFEETVKTLLELLEKLLAELEV	1.2502245398702134	0.9467785126210875	87.32845306396484	0.7396156191825867	5.625631332397461	6.104971408843994	1.5270159244537354
homomer-3-50-nr2-run1_result_115	12	LEARLAALEAALAEFRAALAAELAALRAEFKTAKETLEKTLAELKAELEV:LEARLAALEAALAEFRAALAAELAALRAEFKTAKETLEKTLAELKAELEV:LEARLAALEAALAEFRAALAAELAALRAEFKTAKETLEKTLAELKAELEV	1.0941302516872295	0.9500978526416698	84.55327606201172	0.6730469465255737	6.143304824829102	6.935458183288574	1.8800294399261475
homomer-3-50-nr2-run1_result_115	13	LEERLEALEKELEEFRAELEKRLAALEERFEAAVRALEERLAALEAELER:LEERLEALEKELEEFRAELEKRLAALEERFEAAVRALEERLAALEAELER:LEERLEALEKELEEFRAELEKRLAALEERFEAAVRALEERLAALEAELER	1.155909467670344	0.9446754327149537	93.88999938964844	0.771169126033783	3.7822625637054443	4.058302879333496	1.3616361618041992
homomer-3-50-nr2-run1_result_115	14	LEERFKKFEEEFKEYKEELEKKLSELEEKFEETVEALREELAELKEELRE:LEERFKKFEEEFKEYKEELEKKLSELEEKFEETVEALREELAELKEELRE:LEERFKKFEEEFKEYKEELEKKLSELEEKFEETVEALREELAELKEELRE	0.9028195926330776	0.9646836094988115	90.83011627197266	0.7211381793022156	4.806275844573975	5.201226234436035	1.4884964227676392
homomer-3-50-nr2-run1_result_115	15	LTAELEALKAALEAFKAALAAELAALKAAFAAAVAALREELARLRAELAR:LTAELEALKAALEAFKAALAAELAALKAAFAAAVAALREELARLRAELAR:LTAELEALKAALEAFKAALAAELAALKAAFAAAVAALREELARLRAELAR	1.0412965410701547	0.9520839674899704	87.44010925292969	0.7181848287582397	5.166941165924072	5.810014724731445	1.815920114517212
homomer-3-50-nr2-run1_result_115	16	LEERFKEFEEEFEKFKEELKKKLEELEEKFEKTVEEIRLYLEKLEKELEK:LEERFKEFEEEFEKFKEELKKKLEELEEKFEKTVEEIRLYLEKLEKELEK:LEERFKEFEEEFEKFKEELKKKLEELEEKFEKTVEEIRLYLEKLEKELEK	0.8660686856909247	0.9674222305507669	91.00665283203125	0.7044328451156616	5.153440952301025	5.574798107147217	1.4887771606445312
homomer-3-50-nr2-run1_result_115	17	LEEELKALKEELEKYKEELEKKLEELEKKFEEAVKALKEELARLKEELEV:LEEELKALKEELEKYKEELEKKLEELEKKFEEAVKALKEELARLKEELEV:LEEELKALKEELEKYKEELEKKLEELEKKFEEAVKALKEELARLKEELEV	1.1215178152981038	0.9442344332713638	90.0518569946289	0.7328081130981445	4.855798721313477	5.266684532165527	1.6242166757583618
homomer-3-50-nr2-run1_result_115	18	LKEEFEEFKEEFYKYKEELEKKLEELEKEFKETVEALRTELERLKAELAK:LKEEFEEFKEEFYKYKEELEKKLEELEKEFKETVEALRTELERLKAELAK:LKEEFEEFKEEFYKYKEELEKKLEELEKEFKETVEALRTELERLKAELAK	1.2335697008680637	0.938543535314466	93.71206665039062	0.7647745609283447	3.8255343437194824	4.095122814178467	1.1717886924743652
homomer-3-50-nr2-run1_result_115	19	LEEELKKLKEELEKYKEELEKELEELKKEFEETKKSILEKLKELEKELEK:LEEELKKLKEELEKYKEELEKELEELKKEFEETKKSILEKLKELEKELEK:LEEELKKLKEELEKYKEELEKELEELKKEFEETKKSILEKLKELEKELEK	1.2229135684840244	0.9379947450793796	91.50983428955078	0.7594454884529114	4.6442131996154785	5.066197872161865	1.2851800918579102
homomer-3-50-nr2-run1_result_115	20	LEERLEALERRLEEYEAELERKLSELEEKFESTVEEIKKTLEELLEKLKV:LEERLEALERRLEEYEAELERKLSELEEKFESTVEEIKKTLEELLEKLKV:LEERLEALERRLEEYEAELERKLSELEEKFESTVEEIKKTLEELLEKLKV	1.2570236535608676	0.936180857081226	87.7883071899414	0.6990891098976135	5.4925689697265625	6.006371021270752	1.5567060708999634
homomer-3-50-nr2-run1_result_115	21	LEERLEALEEELKKFKEELEKEIAALKEEFKKTVESIREELARLKEELEK:LEERLEALEEELKKFKEELEKEIAALKEEFKKTVESIREELARLKEELEK:LEERLEALEEELKKFKEELEKEIAALKEEFKKTVESIREELARLKEELEK	1.004971923947312	0.955433620876607	92.40104675292969	0.740570068359375	4.312066555023193	4.666652202606201	1.4048131704330444
homomer-3-50-nr2-run1_result_115	22	LEAELAALKAELAAYKEALAAELAALKAAFEATKATLEKTLAELKAKLEK:LEAELAALKAELAAYKEALAAELAALKAAFEATKATLEKTLAELKAKLEK:LEAELAALKAELAAYKEALAAELAALKAAFEATKATLEKTLAELKAKLEK	0.8931528882904066	0.9654757539481981	67.87132263183594	0.47583258152008057	10.791449546813965	13.713109970092773	4.357857704162598
homomer-3-50-nr2-run1_result_115	23	LEERLAALEEELRRYREELERRLAALEAAFRAAVEALETRLAELEEKLKE:LEERLAALEEELRRYREELERRLAALEAAFRAAVEALETRLAELEEKLKE:LEERLAALEEELRRYREELERRLAALEAAFRAAVEALETRLAELEEKLKE	1.0959345950288524	0.9492722131306456	91.62096405029297	0.7604051828384399	4.347110748291016	4.695895195007324	1.4661872386932373
homomer-3-50-nr2-run1_result_115	24	LEEKLEELEEKLEKFKEELEKELAALKAKFEATVEAIKAALAALKAELEK:LEEKLEELEEKLEKFKEELEKELAALKAKFEATVEAIKAALAALKAELEK:LEEKLEELEEKLEKFKEELEKELAALKAKFEATVEAIKAALAALKAELEK	1.0294916089333004	0.9539604074252354	92.04840850830078	0.7511118650436401	4.322139739990234	4.695230484008789	1.338456630706787
homomer-3-50-nr2-run1_result_115	25	LEERFEALEEWLEEYKEELEKKLKELEEEFKSTKESLEETLARLKAELAV:LEERFEALEEWLEEYKEELEKKLKELEEEFKSTKESLEETLARLKAELAV:LEERFEALEEWLEEYKEELEKKLKELEEEFKSTKESLEETLARLKAELAV	1.0629860528404667	0.9535266717333072	75.22420501708984	0.5394065380096436	9.595867156982422	11.551280975341797	2.996945858001709
homomer-3-50-nr2-run1_result_115	26	LEEEFEKFKKEFEEYKEELEKKLEELEKKFESSVRTLLELLEKLLEELEK:LEEEFEKFKKEFEEYKEELEKKLEELEKKFESSVRTLLELLEKLLEELEK:LEEEFEKFKKEFEEYKEELEKKLEELEKKFESSVRTLLELLEKLLEELEK	0.9187707767467218	0.9628862651269631	89.42662048339844	0.723071813583374	5.150400161743164	5.59560489654541	1.3265509605407715
homomer-3-50-nr2-run1_result_115	27	LKEELAALKEELEEFKAELEERLAALEARVRADVEALRAELERLRAELAR:LKEELAALKEELEEFKAELEERLAALEARVRADVEALRAELERLRAELAR:LKEELAALKEELEEFKAELEERLAALEARVRADVEALRAELERLRAELAR	1.0475812251909298	0.9516186233404903	92.53282165527344	0.7610775232315063	4.149664402008057	4.524234294891357	1.4519490003585815
homomer-3-50-nr2-run1_result_115	28	LEERLEELEERLEEYKEELEKKLSELEEKFESSVETLEKKLAELEAKLEE:LEERLEELEERLEEYKEELEKKLSELEEKFESSVETLEKKLAELEAKLEE:LEERLEELEERLEEYKEELEKKLSELEEKFESSVETLEKKLAELEAKLEE	1.2781665357061873	0.9312640276648695	93.94794464111328	0.7841460108757019	3.894312620162964	4.138381004333496	1.386207103729248
homomer-3-50-nr2-run1_result_115	29	LEERFAALEKALAEFKEALKKELEELKKKFEETVSSIEEKLKELLKELEK:LEERFAALEKALAEFKEALKKELEELKKKFEETVSSIEEKLKELLKELEK:LEERFAALEKALAEFKEALKKELEELKKKFEETVSSIEEKLKELLKELEK	0.9981996028116548	0.956054966038375	78.92022705078125	0.580661952495575	8.146231651306152	9.500432014465332	2.6015589237213135
homomer-3-50-nr2-run1_result_115	30	LEARLAALEARLEADRAALAARLAALEARFEAARAALEEELRRLLAELER:LEARLAALEARLEADRAALAARLAALEARFEAARAALEEELRRLLAELER:LEARLAALEARLEADRAALAARLAALEARFEAARAALEEELRRLLAELER	0.9943746991773424	0.9564967085380609	75.56161499023438	0.45712074637413025	12.622772216796875	16.452136993408203	6.978403091430664
homomer-3-50-nr2-run1_result_115	31	LEERLEALEKELKEFKEALAKELAALKAEFEEAVRSLREELARLLKELEK:LEERLEALEKELKEFKEALAKELAALKAEFEEAVRSLREELARLLKELEK:LEERLEALEKELKEFKEALAKELAALKAEFEEAVRSLREELARLLKELEK	0.9799774467638191	0.9573241352397311	92.15033721923828	0.7537431716918945	4.363670825958252	4.695260047912598	1.4768266677856445
homomer-3-50-nr2-run1_result_116	0	LSSFLSFIKSFLELLLRLFKETPADTPGLAALLGLLGLILSGTLSYFTTH:LSSFLSFIKSFLELLLRLFKETPADTPGLAALLGLLGLILSGTLSYFTTH:LSSFLSFIKSFLELLLRLFKETPADTPGLAALLGLLGLILSGTLSYFTTH	1.577538223458109	0.9116328729462634	70.2087173461914	0.5890467166900635	9.27458381652832	11.324542999267578	2.8225584030151367
homomer-3-50-nr2-run1_result_116	1	EEEFLKFLKEFLELVLALAAALPPDWPGREALLALLSLILEKTLEYFIKH:EEEFLKFLKEFLELVLALAAALPPDWPGREALLALLSLILEKTLEYFIKH:EEEFLKFLKEFLELVLALAAALPPDWPGREALLALLSLILEKTLEYFIKH	0.7894473786967248	0.9718618802070923	75.853759765625	0.6061668395996094	8.890979766845703	11.374139785766602	2.3725221157073975
homomer-3-50-nr2-run1_result_116	2	MEEFLEWLERFLAELLALWAATPADHPGLAELLALLSLILEKTLEYAIHH:MEEFLEWLERFLAELLALWAATPADHPGLAELLALLSLILEKTLEYAIHH:MEEFLEWLERFLAELLALWAATPADHPGLAELLALLSLILEKTLEYAIHH	1.1493587951198947	0.9434625663946201	81.14287567138672	0.7002390623092651	6.05498743057251	7.193308353424072	2.2034401893615723
homomer-3-50-nr2-run1_result_116	3	SLLFLLFVVLFLLVVLALELSTPEDWPGRALLLALVGLVLLLTLLYFITH:SLLFLLFVVLFLLVVLALELSTPEDWPGRALLLALVGLVLLLTLLYFITH:SLLFLLFVVLFLLVVLALELSTPEDWPGRALLLALVGLVLLLTLLYFITH	9.136097592475059	0.4285524116807871	61.29486846923828	0.31098419427871704	16.731897354125977	22.36443328857422	13.097513198852539
homomer-3-50-nr2-run1_result_116	4	EEEFLEFLREFLALTLALWASVPADTPGRAALLALLGLLLEKTLEYFIKH:EEEFLEFLREFLALTLALWASVPADTPGRAALLALLGLLLEKTLEYFIKH:EEEFLEFLREFLALTLALWASVPADTPGRAALLALLGLLLEKTLEYFIKH	1.7121172111051421	0.904028419613896	72.08802795410156	0.6164318919181824	8.828474044799805	10.972108840942383	2.8305113315582275
homomer-3-50-nr2-run1_result_116	5	SEALLEFIERFLRRVEELRRSTPEDWPGLAAYLALIELIARLTLEYFIHH:SEALLEFIERFLRRVEELRRSTPEDWPGLAAYLALIELIARLTLEYFIHH:SEALLEFIERFLRRVEELRRSTPEDWPGLAAYLALIELIARLTLEYFIHH	10.742043298463418	0.23760080550533202	52.31984329223633	0.34235793352127075	15.557849884033203	19.814786911010742	6.712738990783691
homomer-3-50-nr2-run1_result_116	6	EEEFLAWIEAFLATLLALWAATPADDPGRAALLALLGLVLRYTLEYKIKH:EEEFLAWIEAFLATLLALWAATPADDPGRAALLALLGLVLRYTLEYKIKH:EEEFLAWIEAFLATLLALWAATPADDPGRAALLALLGLVLRYTLEYKIKH	3.917729872254952	0.6419232546873711	83.70018005371094	0.7200490236282349	5.431103706359863	6.580135345458984	1.7725739479064941
homomer-3-50-nr2-run1_result_116	7	EEKFLEFLEKFLELLLELRKSTPEDTPGLEAFLKLLELILEKTLEYFIKH:EEKFLEFLEKFLELLLELRKSTPEDTPGLEAFLKLLELILEKTLEYFIKH:EEKFLEFLEKFLELLLELRKSTPEDTPGLEAFLKLLELILEKTLEYFIKH	1.7209177511809775	0.89720526622559	82.71669006347656	0.7468382120132446	5.9327569007873535	6.760062217712402	1.4577960968017578
homomer-3-50-nr2-run1_result_116	8	ELLFLLFVLGFLALLLALAAALPPDWPGRAALLALLGLLLLLTLLYFVHH:ELLFLLFVLGFLALLLALAAALPPDWPGRAALLALLGLLLLLTLLYFVHH:ELLFLLFVLGFLALLLALAAALPPDWPGRAALLALLGLLLLLTLLYFVHH	10.383056762162253	0.25421845915428176	66.35777282714844	0.3929252624511719	13.075844764709473	17.564178466796875	6.159368991851807
homomer-3-50-nr2-run1_result_116	9	SKEFLEFLKEFLERTLALWASTPADDPGRAELLELLRLLLEKTLEYYIKH:SKEFLEFLKEFLERTLALWASTPADDPGRAELLELLRLLLEKTLEYYIKH:SKEFLEFLKEFLERTLALWASTPADDPGRAELLELLRLLLEKTLEYYIKH	3.792489867528858	0.6415811950315243	88.43922424316406	0.8040288686752319	4.011455059051514	4.570657253265381	1.2859318256378174
homomer-3-50-nr2-run1_result_116	10	AAAVLAFVAAFLALFLALEASVPPDDPGREELIELLKLILLLTLLYAVVH:AAAVLAFVAAFLALFLALEASVPPDDPGREELIELLKLILLLTLLYAVVH:AAAVLAFVAAFLALFLALEASVPPDDPGREELIELLKLILLLTLLYAVVH	10.127305128585066	0.2877366733081015	70.596435546875	0.3425886034965515	16.678075790405273	22.863706588745117	11.359560012817383
homomer-3-50-nr2-run1_result_116	11	MEAFLAFLRAFLALLLRLWRETPADTPGLELLLLLLSLLLLLTLLYFVHH:MEAFLAFLRAFLALLLRLWRETPADTPGLELLLLLLSLLLLLTLLYFVHH:MEAFLAFLRAFLALLLRLWRETPADTPGLELLLLLLSLLLLLTLLYFVHH	2.9867304943560686	0.7220934358260028	60.38706588745117	0.3476768136024475	15.464669227600098	20.205833435058594	10.28249740600586
homomer-3-50-nr2-run1_result_116	12	SLLFLLFLLAFLALFLALLASTPADTPGLAATLALLGLLLLLTLLYFVLH:SLLFLLFLLAFLALFLALLASTPADTPGLAATLALLGLLLLLTLLYFVLH:SLLFLLFLLAFLALFLALLASTPADTPGLAATLALLGLLLLLTLLYFVLH	9.908502112640804	0.2978535644727714	55.435543060302734	0.308655709028244	16.601964950561523	21.82973861694336	11.339284896850586
homomer-3-50-nr2-run1_result_116	13	EEKFLEFLKEFKEEFLKLFKETPEDTPGLKEFIELLKLILEKTLEYFIKH:EEKFLEFLKEFKEEFLKLFKETPEDTPGLKEFIELLKLILEKTLEYFIKH:EEKFLEFLKEFKEEFLKLFKETPEDTPGLKEFIELLKLILEKTLEYFIKH	1.1188076990948899	0.9480762431912433	79.02912139892578	0.6884074807167053	7.220223903656006	8.697928428649902	1.755535364151001
homomer-3-50-nr2-run1_result_116	14	SLLFLLFLLLFLLITLYLWYSTPGDTPGLKELLELLKLILYYTLLYFILH:SLLFLLFLLLFLLITLYLWYSTPGDTPGLKELLELLKLILYYTLLYFILH:SLLFLLFLLLFLLITLYLWYSTPGDTPGLKELLELLKLILYYTLLYFILH	18.873118591393307	0.12698283491167517	59.66315460205078	0.3113940954208374	18.507627487182617	24.212202072143555	9.848614692687988
homomer-3-50-nr2-run1_result_116	15	LLLFLLFVLAFLALLLALWAATPADTPGLAALLALAGLVLLLTLLYFIHH:LLLFLLFVLAFLALLLALWAATPADTPGLAALLALAGLVLLLTLLYFIHH:LLLFLLFVLAFLALLLALWAATPADTPGLAALLALAGLVLLLTLLYFIHH	6.713611820938406	0.44313956487299	58.20961380004883	0.3485339879989624	15.536280632019043	20.51014518737793	9.371173858642578
homomer-3-50-nr2-run1_result_116	16	LLLFLLFVLGFLALFLRLRRETPPDWPGLAAVLGLLSLIATYTLLYFIVH:LLLFLLFVLGFLALFLRLRRETPPDWPGLAAVLGLLSLIATYTLLYFIVH:LLLFLLFVLGFLALFLRLRRETPPDWPGLAAVLGLLSLIATYTLLYFIVH	11.777488266229762	0.24220064631225516	68.90301513671875	0.33847886323928833	16.271100997924805	22.19447135925293	8.616523742675781
homomer-3-50-nr2-run1_result_116	17	EKEFLEFIEKFKKELLELFASTPGDTPGLEKLLEIFKLILEKTLEYFKKK:EKEFLEFIEKFKKELLELFASTPGDTPGLEKLLEIFKLILEKTLEYFKKK:EKEFLEFIEKFKKELLELFASTPGDTPGLEKLLEIFKLILEKTLEYFKKK	1.8589738679875063	0.8848242099512966	79.91499328613281	0.7200018167495728	7.191608428955078	8.386018753051758	1.5530067682266235
homomer-3-50-nr2-run1_result_116	18	AAAFLAFLAAFLALLLALWRSTPADNPGRAALLALLSLILAGTLEYFVVH:AAAFLAFLAAFLALLLALWRSTPADNPGRAALLALLSLILAGTLEYFVVH:AAAFLAFLAAFLALLLALWRSTPADNPGRAALLALLSLILAGTLEYFVVH	8.181380871459167	0.4355764900788364	60.01643753051758	0.3911258578300476	14.745615005493164	19.375673294067383	8.700554847717285
homomer-3-50-nr2-run1_result_116	19	EKEFLEFVKKFLELFLKLFKETPEDTPGLKELIELLKLILEKTLEYFIKN:EKEFLEFVKKFLELFLKLFKETPEDTPGLKELIELLKLILEKTLEYFIKN:EKEFLEFVKKFLELFLKLFKETPEDTPGLKELIELLKLILEKTLEYFIKN	3.9685569333189776	0.6191439402500766	74.8539810180664	0.6423949599266052	8.014209747314453	9.595587730407715	2.6670031547546387
homomer-3-50-nr2-run1_result_116	20	KEEFLEWLERFLERLLALWAATPADHPGRAALLELLRLLLEKTLEYFIKH:KEEFLEWLERFLERLLALWAATPADHPGRAALLELLRLLLEKTLEYFIKH:KEEFLEWLERFLERLLALWAATPADHPGRAALLELLRLLLEKTLEYFIKH	3.7682736571421094	0.6463368437216586	81.873046875	0.6846039295196533	5.793478488922119	6.9307708740234375	2.310641288757324
homomer-3-50-nr2-run1_result_116	21	LETFLEWLKEFLELTLELWESTPEDTPGREELLELLKLILEKTLEYFTTH:LETFLEWLKEFLELTLELWESTPEDTPGREELLELLKLILEKTLEYFTTH:LETFLEWLKEFLELTLELWESTPEDTPGREELLELLKLILEKTLEYFTTH	1.4834156605049176	0.9110159408508726	74.33560943603516	0.5775824189186096	9.199433326721191	11.564634323120117	3.1997461318969727
homomer-3-50-nr2-run1_result_116	22	EEKFLKFLKEFLALLLSLWASTPPDTPGRAALLALLGLILLLTLLYFIKH:EEKFLKFLKEFLALLLSLWASTPPDTPGRAALLALLGLILLLTLLYFIKH:EEKFLKFLKEFLALLLSLWASTPPDTPGRAALLALLGLILLLTLLYFIKH	4.625165801619909	0.5284179466276638	77.8200912475586	0.62208491563797	7.7151923179626465	9.514204978942871	2.7207250595092773
homomer-3-50-nr2-run1_result_116	23	EEEFLKFVKEFLKLLLELWFSIPEDTPGREELLKILELILKYTLEYYIKH:EEEFLKFVKEFLKLLLELWFSIPEDTPGREELLKILELILKYTLEYYIKH:EEEFLKFVKEFLKLLLELWFSIPEDTPGREELLKILELILKYTLEYYIKH	4.002611649207943	0.6110431132607608	83.67093658447266	0.7566092610359192	5.596668720245361	6.531606674194336	1.7687187194824219
homomer-3-50-nr2-run1_result_116	24	MEKFLEFIEKFLKKVEKLFKETPEDTPGREKLLELIKLILDKTLEYFIKK:MEKFLEFIEKFLKKVEKLFKETPEDTPGREKLLELIKLILDKTLEYFIKK:MEKFLEFIEKFLKKVEKLFKETPEDTPGREKLLELIKLILDKTLEYFIKK	1.414771694393983	0.9252130503097351	78.9295425415039	0.6967507004737854	7.225906848907471	8.546375274658203	1.9015294313430786
homomer-3-50-nr2-run1_result_116	25	MEEFLEFLKEFLKELLELFASTPADTPGLAELLELLKLILEKTLEYFIKH:MEEFLEFLKEFLKELLELFASTPADTPGLAELLELLKLILEKTLEYFIKH:MEEFLEFLKEFLKELLELFASTPADTPGLAELLELLKLILEKTLEYFIKH	2.322916213908183	0.8189969298655613	71.02960205078125	0.5873448848724365	8.592000961303711	10.364642143249512	3.0283122062683105
homomer-3-50-nr2-run1_result_116	26	FLLFLLFVLAFLALLLALWRATPPDTPGLAALLALLGLILFYTLLYFITH:FLLFLLFVLAFLALLLALWRATPPDTPGLAALLALLGLILFYTLLYFITH:FLLFLLFVLAFLALLLALWRATPPDTPGLAALLALLGLILFYTLLYFITH	10.261385166432948	0.2963540469201353	62.30130386352539	0.32035720348358154	16.890756607055664	22.714366912841797	11.252660751342773
homomer-3-50-nr2-run1_result_116	27	LEEFLEFLRRFLEELLRLWRETPEDTPGRAALLALLSLLLLLTLLYFVHH:LEEFLEFLRRFLEELLRLWRETPEDTPGRAALLALLSLLLLLTLLYFVHH:LEEFLEFLRRFLEELLRLWRETPEDTPGRAALLALLSLLLLLTLLYFVHH	8.943390495675	0.2781763407154751	57.404624938964844	0.4048306345939636	14.123274803161621	18.705453872680664	8.592960357666016
homomer-3-50-nr2-run1_result_116	28	LLLFLLFLILFLLLTLRLWFSIPPDWPGREELLKLLSLILEKTLEYFIKH:LLLFLLFLILFLLLTLRLWFSIPPDWPGREELLKLLSLILEKTLEYFIKH:LLLFLLFLILFLLLTLRLWFSIPPDWPGREELLKLLSLILEKTLEYFIKH	0.7513262436656458	0.9743516914618423	77.61186218261719	0.6452358961105347	8.543366432189941	10.783529281616211	2.0615639686584473
homomer-3-50-nr2-run1_result_116	29	TAAFLAFLAAFLALTLKLWFSTPEDTPGRKELLELLKLILEKTLEYFITH:TAAFLAFLAAFLALTLKLWFSTPEDTPGRKELLELLKLILEKTLEYFITH:TAAFLAFLAAFLALTLKLWFSTPEDTPGRKELLELLKLILEKTLEYFITH	4.170046502823904	0.5968959726384833	83.19795227050781	0.7293833494186401	5.487538814544678	6.436842918395996	1.8407227993011475
homomer-3-50-nr2-run1_result_116	30	LELFLLFLLLFLALLLALWLATPPDTPGRAALLALLGLLLALTLLYFLLH:LELFLLFLLLFLALLLALWLATPPDTPGRAALLALLGLLLALTLLYFLLH:LELFLLFLLLFLALLLALWLATPPDTPGRAALLALLGLLLALTLLYFLLH	10.872798925220899	0.2311470547543726	67.53689575195312	0.3761434555053711	14.573990821838379	20.013486862182617	9.955379486083984
homomer-3-50-nr2-run1_result_116	31	LAAVLAAVAAFLALLLALWFATPPDTPGREALLALLSLLALLTLLLALLH:LAAVLAAVAAFLALLLALWFATPPDTPGREALLALLSLLALLTLLLALLH:LAAVLAAVAAFLALLLALWFATPPDTPGREALLALLSLLALLTLLLALLH	8.018291684110471	0.29207572803888143	64.18340301513672	0.34497690200805664	16.137248992919922	21.353374481201172	10.414103507995605
homomer-3-50-nr2-run1_result_117	0	GGTLVVRLDLHYDLTGASAATAATAALGGTAAAVAALTAVLLALIAAGAF:GGTLVVRLDLHYDLTGASAATAATAALGGTAAAVAALTAVLLALIAAGAF:GGTLVVRLDLHYDLTGASAATAATAALGGTAAAVAALTAVLLALIAAGAF	2.0206888332902353	0.8726044633361826	59.5037727355957	0.5480234622955322	11.379657745361328	12.961897850036621	1.5733776092529297
homomer-3-50-nr2-run1_result_117	1	GGTLIINININFDLTGQSLLSVLVGGLLSTLASILALTIIVLALIAAGLL:GGTLIINININFDLTGQSLLSVLVGGLLSTLASILALTIIVLALIAAGLL:GGTLIINININFDLTGQSLLSVLVGGLLSTLASILALTIIVLALIAAGLL	5.091799740888772	0.7157613093843259	42.03519058227539	0.3343900442123413	15.459007263183594	17.73130226135254	3.8550639152526855
homomer-3-50-nr2-run1_result_117	2	GGRLELRLDLHYDLTGASAAAIAAAALGGTAAVVAALERVLLALIEAGLL:GGRLELRLDLHYDLTGASAAAIAAAALGGTAAVVAALERVLLALIEAGLL:GGRLELRLDLHYDLTGASAAAIAAAALGGTAAVVAALERVLLALIEAGLL	1.6822011638499774	0.9150357540711253	63.67348098754883	0.5740022659301758	9.301762580871582	10.492624282836914	2.178694486618042
homomer-3-50-nr2-run1_result_117	3	GGTINININIHYDLTGASPAAVAVAALGGTAAAVAALTAILLAAIAAGLL:GGTINININIHYDLTGASPAAVAVAALGGTAAAVAALTAILLAAIAAGLL:GGTINININIHYDLTGASPAAVAVAALGGTAAAVAALTAILLAAIAAGLL	4.7399385245332555	0.5931532127368947	46.88029861450195	0.4050337076187134	14.73127269744873	16.56927490234375	3.1857309341430664
homomer-3-50-nr2-run1_result_117	4	GGELKLELKLTFDLTGASLAAIAAAALGAAKALAEALEKILLKLIEEGKF:GGELKLELKLTFDLTGASLAAIAAAALGAAKALAEALEKILLKLIEEGKF:GGELKLELKLTFDLTGASLAAIAAAALGAAKALAEALEKILLKLIEEGKF	2.3136463380829366	0.8195966531113595	52.922908782958984	0.48001816868782043	12.575119972229004	14.656381607055664	3.579033374786377
homomer-3-50-nr2-run1_result_117	5	GGTLTLTLTLTFNLTGASAATAATAALAAAAAAVAALERILLAAIAAGLL:GGTLTLTLTLTFNLTGASAATAATAALAAAAAAVAALERILLAAIAAGLL:GGTLTLTLTLTFNLTGASAATAATAALAAAAAAVAALERILLAAIAAGLL	2.791197551613468	0.7771573874898831	51.56660079956055	0.47041183710098267	12.112738609313965	14.236119270324707	3.749837875366211
homomer-3-50-nr2-run1_result_117	6	GGTLIININLTFNLTGASAAAVAAAALGAAAAAIAALTLILLAAIAAGLL:GGTLIININLTFNLTGASAAAVAAAALGAAAAAIAALTLILLAAIAAGLL:GGTLIININLTFNLTGASAAAVAAAALGAAAAAIAALTLILLAAIAAGLL	5.815060264360074	0.6725909146190259	47.18955612182617	0.4257572591304779	13.541664123535156	15.607560157775879	3.2618165016174316
homomer-3-50-nr2-run1_result_117	7	GGTINININLHFDLRGASPLTVALAALLAALAAIAALEKILLALIEAGLL:GGTINININLHFDLRGASPLTVALAALLAALAAIAALEKILLALIEAGLL:GGTINININLHFDLRGASPLTVALAALLAALAAIAALEKILLALIEAGLL	2.4035181026964447	0.8303524900087834	52.737518310546875	0.479761004447937	12.144333839416504	13.97668170928955	1.6873767375946045
homomer-3-50-nr2-run1_result_117	8	GGTLKLELKLTADLTGASAAAVAAAALGAAAAAIAALTAILLALIAAGKF:GGTLKLELKLTADLTGASAAAVAAAALGAAAAAIAALTAILLALIAAGKF:GGTLKLELKLTADLTGASAAAVAAAALGAAAAAIAALTAILLALIAAGKF	2.254231274383004	0.8398184431966805	50.83021926879883	0.4200924038887024	12.830794334411621	15.276808738708496	4.257519245147705
homomer-3-50-nr2-run1_result_117	9	GGTLNININITVNATGASPAAVAAAALGAAAAAVAALKEIALALIKAGLL:GGTLNININITVNATGASPAAVAAAALGAAAAAVAALKEIALALIKAGLL:GGTLNININITVNATGASPAAVAAAALGAAAAAVAALKEIALALIKAGLL	2.3228001612783253	0.8575361716226992	52.39146423339844	0.45718884468078613	11.44001293182373	13.253114700317383	3.0809755325317383
homomer-3-50-nr2-run1_result_117	10	GGTLILTLTLTFDLTGASPATAAVAALGGAAAAVAALLAALLAAIEAGLL:GGTLILTLTLTFDLTGASPATAAVAALGGAAAAVAALLAALLAAIEAGLL:GGTLILTLTLTFDLTGASPATAAVAALGGAAAAVAALLAALLAAIEAGLL	5.284191399320877	0.6107561027298392	41.014530181884766	0.32877880334854126	16.39964485168457	18.59467887878418	4.8654584884643555
homomer-3-50-nr2-run1_result_117	11	GGTLILKLDLTFDLTGASAAAVAAAALGAAAAAVAALKEILLELIKAGLL:GGTLILKLDLTFDLTGASAAAVAAAALGAAAAAVAALKEILLELIKAGLL:GGTLILKLDLTFDLTGASAAAVAAAALGAAAAAVAALKEILLELIKAGLL	4.452842835066075	0.7065385993258424	46.51451873779297	0.3725835978984833	13.982786178588867	16.352388381958008	4.612998962402344
homomer-3-50-nr2-run1_result_117	12	GGTLRIDLDLTADLTGASPAAVAAAAAGGAAAAVAALTAVALALVEAGKL:GGTLRIDLDLTADLTGASPAAVAAAAAGGAAAAVAALTAVALALVEAGKL:GGTLRIDLDLTADLTGASPAAVAAAAAGGAAAAVAALTAVALALVEAGKL	2.496198843567892	0.8204461285600785	53.41800308227539	0.4277660548686981	12.343338966369629	14.333511352539062	3.5815019607543945
homomer-3-50-nr2-run1_result_117	13	GGTLTITLDLHFDLRGASPLAVLIAALGAAAAAVAALLVITLAMIDKGLL:GGTLTITLDLHFDLRGASPLAVLIAALGAAAAAVAALLVITLAMIDKGLL:GGTLTITLDLHFDLRGASPLAVLIAALGAAAAAVAALLVITLAMIDKGLL	3.3844771380999865	0.7605104691265663	50.89979553222656	0.4485240578651428	13.113482475280762	15.15300178527832	1.7485032081604004
homomer-3-50-nr2-run1_result_117	14	GGTLKIDLDLDFDLTGASPAAVALAALGSAAIAVAALERVLLELIRKGLF:GGTLKIDLDLDFDLTGASPAAVALAALGSAAIAVAALERVLLELIRKGLF:GGTLKIDLDLDFDLTGASPAAVALAALGSAAIAVAALERVLLELIRKGLF	1.5367407558253108	0.932923869357234	54.32191467285156	0.4645971655845642	11.998703956604004	13.695064544677734	2.710324287414551
homomer-3-50-nr2-run1_result_117	15	GGTLRLELHLHWDLRGASPLTALAAALGGTLAAVAALREVLLALVAAGKL:GGTLRLELHLHWDLRGASPLTALAAALGGTLAAVAALREVLLALVAAGKL:GGTLRLELHLHWDLRGASPLTALAAALGGTLAAVAALREVLLALVAAGKL	3.111724812367366	0.7489744556841907	46.64768600463867	0.3473801910877228	15.369675636291504	17.62737464904785	4.790327072143555
homomer-3-50-nr2-run1_result_117	16	GGTLIIELKLTFDLTGADPATAAAAALGGTAAIVAAVTAIALALIAAGKL:GGTLIIELKLTFDLTGADPATAAAAALGGTAAIVAAVTAIALALIAAGKL:GGTLIIELKLTFDLTGADPATAAAAALGGTAAIVAAVTAIALALIAAGKL	1.738507950876285	0.9106622706856895	59.03542709350586	0.5602154731750488	10.48101806640625	11.85066032409668	2.765096426010132
homomer-3-50-nr2-run1_result_117	17	GGTLRVEVRLTADLTGASAAAVAAAALGGAAAAAAALREVLLALIAAGLL:GGTLRVEVRLTADLTGASAAAVAAAALGGAAAAAAALREVLLALIAAGLL:GGTLRVEVRLTADLTGASAAAVAAAALGGAAAAAAALREVLLALIAAGLL	2.5110283861997997	0.8115743961730026	50.17350769042969	0.41492515802383423	13.174830436706543	15.199472427368164	5.155175685882568
homomer-3-50-nr2-run1_result_117	18	GGDLHIDIDLDFDLTGASAAAVAAAAAGGAAAAVAALLAVALALIAAGAL:GGDLHIDIDLDFDLTGASAAAVAAAAAGGAAAAVAALLAVALALIAAGAL:GGDLHIDIDLDFDLTGASAAAVAAAAAGGAAAAVAALLAVALALIAAGAL	3.8401648975362805	0.6790770856485486	47.7540283203125	0.3706103265285492	15.474844932556152	17.707515716552734	3.270129680633545
homomer-3-50-nr2-run1_result_117	19	GGTLIINFNFNANLTGASPAAILAAALGGTALIVAATLLILLALIAAGLL:GGTLIINFNFNANLTGASPAAILAAALGGTALIVAATLLILLALIAAGLL:GGTLIINFNFNANLTGASPAAILAAALGGTALIVAATLLILLALIAAGLL	2.1888668328643366	0.8685496518760395	59.061065673828125	0.5530559420585632	10.808362007141113	12.451545715332031	1.3527241945266724
homomer-3-50-nr2-run1_result_117	20	GGTLTVTLTLTADLTGASAAAVAAAALGAAAAAVAALTAVALAAIAAGLL:GGTLTVTLTLTADLTGASAAAVAAAALGAAAAAVAALTAVALAAIAAGLL:GGTLTVTLTLTADLTGASAAAVAAAALGAAAAAVAALTAVALAAIAAGLL	6.441225392087897	0.4513502516345019	46.80153274536133	0.4010123610496521	14.04919719696045	16.30592155456543	4.639788627624512
homomer-3-50-nr2-run1_result_117	21	GGTLIIILILTFNLTGQSLLTVIVGALGSTLAIVLALLIVLLRLIEAGLL:GGTLIIILILTFNLTGQSLLTVIVGALGSTLAIVLALLIVLLRLIEAGLL:GGTLIIILILTFNLTGQSLLTVIVGALGSTLAIVLALLIVLLRLIEAGLL	10.82742393283366	0.23925140887926405	40.90655517578125	0.30352783203125	18.075761795043945	19.957670211791992	2.650178909301758
homomer-3-50-nr2-run1_result_117	22	GGTLTITLTLHFDLRGQSAAAVAAAALGAAAAAVAALTTVALALIEAGKL:GGTLTITLTLHFDLRGQSAAAVAAAALGAAAAAVAALTTVALALIEAGKL:GGTLTITLTLHFDLRGQSAAAVAAAALGAAAAAVAALTTVALALIEAGKL	2.6844044963252296	0.7983738782727747	59.039188385009766	0.5037399530410767	10.201712608337402	11.897579193115234	2.2577590942382812
homomer-3-50-nr2-run1_result_117	23	GGTLKTETKLTFDLTGASAAAVAAAALAAAAAATAATEKIQLALIEAGKL:GGTLKTETKLTFDLTGASAAAVAAAALAAAAAATAATEKIQLALIEAGKL:GGTLKTETKLTFDLTGASAAAVAAAALAAAAAATAATEKIQLALIEAGKL	2.4549793147548127	0.8203546053552812	57.17265319824219	0.47953516244888306	11.362406730651855	12.893425941467285	1.1685140132904053
homomer-3-50-nr2-run1_result_117	24	GGTLIIKIDITADLTGASAATAAAAAGGGVAAAVAALLAALLAAIAAGLL:GGTLIIKIDITADLTGASAATAAAAAGGGVAAAVAALLAALLAAIAAGLL:GGTLIIKIDITADLTGASAATAAAAAGGGVAAAVAALLAALLAAIAAGLL	3.0842016865168937	0.7518572076716477	50.46358871459961	0.45470908284187317	13.98824691772461	15.782682418823242	2.6880455017089844
homomer-3-50-nr2-run1_result_117	25	GGTLVITLTLTYNLTGASAAAVATAALGGTAAAVAALTAIALALIAAGLL:GGTLVITLTLTYNLTGASAAAVATAALGGTAAAVAALTAIALALIAAGLL:GGTLVITLTLTYNLTGASAAAVATAALGGTAAAVAALTAIALALIAAGLL	1.889285266754808	0.8895863997932923	62.55522537231445	0.5694445371627808	9.497843742370605	10.751708030700684	1.726007342338562
homomer-3-50-nr2-run1_result_117	26	GNNLTLTLTLTFNLTGASPLTVAVAALGGAAAAVAALTTIALALIAAGKL:GNNLTLTLTLTFNLTGASPLTVAVAALGGAAAAVAALTTIALALIAAGKL:GNNLTLTLTLTFNLTGASPLTVAVAALGGAAAAVAALTTIALALIAAGKL	4.913394682168849	0.5535628593345617	38.190311431884766	0.3310733437538147	16.922466278076172	18.656930923461914	4.169673919677734
homomer-3-50-nr2-run1_result_117	27	GGTLILVLVLVHDLRGAPLLAVLLAALGGTLAVVAALLAVALAAIAAGLL:GGTLILVLVLVHDLRGAPLLAVLLAALGGTLAVVAALLAVALAAIAAGLL:GGTLILVLVLVHDLRGAPLLAVLLAALGGTLAVVAALLAVALAAIAAGLL	7.23986089312667	0.3836125847741077	45.32419967651367	0.33744820952415466	16.47398567199707	18.892763137817383	6.672725677490234
homomer-3-50-nr2-run1_result_117	28	GGTLRLELKLHFDLTGASLATAVIAALGSALAAIGALLAALLAAIAAGLL:GGTLRLELKLHFDLTGASLATAVIAALGSALAAIGALLAALLAAIAAGLL:GGTLRLELKLHFDLTGASLATAVIAALGSALAAIGALLAALLAAIAAGLL	4.29783019175989	0.8922054457403192	47.447540283203125	0.3852231502532959	14.162436485290527	16.72340202331543	5.356770038604736
homomer-3-50-nr2-run1_result_117	29	GGDLKIDIDITFDLTGASPAAVAAAALGAAAAAIAALTAIALAAIAAGLL:GGDLKIDIDITFDLTGASPAAVAAAALGAAAAAIAALTAIALAAIAAGLL:GGDLKIDIDITFDLTGASPAAVAAAALGAAAAAIAALTAIALAAIAAGLL	5.436063893539525	0.576479501291845	49.815914154052734	0.42595624923706055	13.182560920715332	15.396758079528809	2.5679097175598145
homomer-3-50-nr2-run1_result_117	30	GGTLRIDLDLTFDLTGASAEAVATAALGSAAAQVAALTAVALALIAAGAL:GGTLRIDLDLTFDLTGASAEAVATAALGSAAAQVAALTAVALALIAAGAL:GGTLRIDLDLTFDLTGASAEAVATAALGSAAAQVAALTAVALALIAAGAL	3.2343318041707074	0.729272073535936	49.45594787597656	0.42989373207092285	13.455517768859863	15.682927131652832	3.257478713989258
homomer-3-50-nr2-run1_result_117	31	GGTLVLKLDLTFDLTGASAATAAAAALGGAAAAVAALREVLLALIAAGKF:GGTLVLKLDLTFDLTGASAATAAAAALGGAAAAVAALREVLLALIAAGKF:GGTLVLKLDLTFDLTGASAATAAAAALGGAAAAVAALREVLLALIAAGKF	5.5678871054341945	0.5788519950550498	36.559593200683594	0.30677205324172974	17.62025260925293	19.984966278076172	5.938311576843262
homomer-3-50-nr2-run1_result_118	0	MIKKKLEIEIEFNDLETAKEMLKLLKPFFEKLINNKSIPHIEIEIKFVVK:MIKKKLEIEIEFNDLETAKEMLKLLKPFFEKLINNKSIPHIEIEIKFVVK:MIKKKLEIEIEFNDLETAKEMLKLLKPFFEKLINNKSIPHIEIEIKFVVK	2.5908205192194083	0.7950827513120129	65.18221282958984	0.5184988379478455	10.729593276977539	12.62393856048584	3.324681043624878
homomer-3-50-nr2-run1_result_118	1	PILRRVEINFEFNNLEAAKKMYELLKPFLLELINNPSIPHLEINFKLVVL:PILRRVEINFEFNNLEAAKKMYELLKPFLLELINNPSIPHLEINFKLVVL:PILRRVEINFEFNNLEAAKKMYELLKPFLLELINNPSIPHLEINFKLVVL	2.6884321578520165	0.7858358188048102	82.57597351074219	0.7192321419715881	5.957981109619141	6.6873626708984375	1.5682159662246704
homomer-3-50-nr2-run1_result_118	2	PIEKKVEITFEFNNLEAAKEMLELLKPFLEELIKDPSIPHLEITIKVDIK:PIEKKVEITFEFNNLEAAKEMLELLKPFLEELIKDPSIPHLEITIKVDIK:PIEKKVEITFEFNNLEAAKEMLELLKPFLEELIKDPSIPHLEITIKVDIK	2.669806639626691	0.7952532905110012	86.3826675415039	0.7576577663421631	5.1856889724731445	5.811999320983887	1.2577290534973145
homomer-3-50-nr2-run1_result_118	3	KIKKKVNIKLTFNDLEAAKEMLEKLKPFFKELINNPLIPHLNIKLTLNIK:KIKKKVNIKLTFNDLEAAKEMLEKLKPFFKELINNPLIPHLNIKLTLNIK:KIKKKVNIKLTFNDLEAAKEMLEKLKPFFKELINNPLIPHLNIKLTLNIK	2.6774952181729597	0.7829020596291644	82.90975952148438	0.7062072157859802	6.11584997177124	6.930525302886963	1.5750868320465088
homomer-3-50-nr2-run1_result_118	4	MVKRKVVIKIKFNNLEAALKMLEKLKPFLLELINDPSIPELVIKIELVVK:MVKRKVVIKIKFNNLEAALKMLEKLKPFLLELINDPSIPELVIKIELVVK:MVKRKVVIKIKFNNLEAALKMLEKLKPFLLELINDPSIPELVIKIELVVK	2.4255518911252216	0.8709088034583944	78.89582061767578	0.6950491666793823	6.909884929656982	7.890157699584961	1.8689663410186768
homomer-3-50-nr2-run1_result_118	5	MIERKLEIKFTFNNLEAAKEMLKLLLPFLERLARDPSIPHLEIKFTLIIK:MIERKLEIKFTFNNLEAAKEMLKLLLPFLERLARDPSIPHLEIKFTLIIK:MIERKLEIKFTFNNLEAAKEMLKLLLPFLERLARDPSIPHLEIKFTLIIK	2.65654655050148	0.7830649970167561	86.3846664428711	0.7701917886734009	5.057676315307617	5.612098217010498	1.1748045682907104
homomer-3-50-nr2-run1_result_118	6	SIKKKVEIKLTFNNLEDALKMLEKLTPFLKELIKDPSIPHIEIKITLITK:SIKKKVEIKLTFNNLEDALKMLEKLTPFLKELIKDPSIPHIEIKITLITK:SIKKKVEIKLTFNNLEDALKMLEKLTPFLKELIKDPSIPHIEIKITLITK	2.681598550892536	0.7823469208258268	84.76150512695312	0.7565486431121826	5.527927875518799	6.260626792907715	1.1661372184753418
homomer-3-50-nr2-run1_result_118	7	MIERKVEITITFTDLEAAKEMLELLKPFLLELIRDPSIPHLEITITLVVP:MIERKVEITITFTDLEAAKEMLELLKPFLLELIRDPSIPHLEITITLVVP:MIERKVEITITFTDLEAAKEMLELLKPFLLELIRDPSIPHLEITITLVVP	1.6161182477737415	0.9372733901254914	87.21949005126953	0.8010589480400085	5.2117600440979	5.769399166107178	1.1272202730178833
homomer-3-50-nr2-run1_result_118	8	SIERRLELRLRFTDPAVAAELLARLAPLLERLIADPRIPHLEIRVELVVP:SIERRLELRLRFTDPAVAAELLARLAPLLERLIADPRIPHLEIRVELVVP:SIERRLELRLRFTDPAVAAELLARLAPLLERLIADPRIPHLEIRVELVVP	2.6627309796505982	0.7977657588402995	74.1025619506836	0.6277397871017456	7.772923469543457	8.901972770690918	1.88572359085083
homomer-3-50-nr2-run1_result_118	9	MIKKKVIIKITFTDLAAAEKMLAELKPFFKELINNPSIPELIIKITVVVL:MIKKKVIIKITFTDLAAAEKMLAELKPFFKELINNPSIPELIIKITVVVL:MIKKKVIIKITFTDLAAAEKMLAELKPFFKELINNPSIPELIIKITVVVL	2.0120906956147766	0.9240132068139837	84.77729034423828	0.765169620513916	5.846725940704346	6.666096210479736	1.322188377380371
homomer-3-50-nr2-run1_result_118	10	LIKKELKIEFTFTDPEVAKEMWEKLKPFLEKVIKDPSIPHVKIEFKLVVK:LIKKELKIEFTFTDPEVAKEMWEKLKPFLEKVIKDPSIPHVKIEFKLVVK:LIKKELKIEFTFTDPEVAKEMWEKLKPFLEKVIKDPSIPHVKIEFKLVVK	2.7438428375614454	0.7807164003726174	81.53412628173828	0.6898530721664429	6.413665294647217	7.258988857269287	1.6697990894317627
homomer-3-50-nr2-run1_result_118	11	MIERKVEITFTFNNLEAAEKMWELLAPFLRELIRDPSIPHLEITFELVVR:MIERKVEITFTFNNLEAAEKMWELLAPFLRELIRDPSIPHLEITFELVVR:MIERKVEITFTFNNLEAAEKMWELLAPFLRELIRDPSIPHLEITFELVVR	1.588808260185543	0.942135729247677	88.4194107055664	0.812555193901062	4.93621826171875	5.4040608406066895	0.9511719346046448
homomer-3-50-nr2-run1_result_118	12	MIKRKVEIKFTFTDLEAALKMWEKLKPFLEELINNPSIPHLEIKFTLVVK:MIKRKVEIKFTFTDLEAALKMWEKLKPFLEELINNPSIPHLEIKFTLVVK:MIKRKVEIKFTFTDLEAALKMWEKLKPFLEELINNPSIPHLEIKFTLVVK	2.693503202768059	0.7816692283361046	86.13871002197266	0.7588344216346741	5.242425918579102	5.8673624992370605	1.1740021705627441
homomer-3-50-nr2-run1_result_118	13	KIKREVKIEFKFNNLEAAKEMLKELKPFLLELIRDPSIPYLKIEFELVVL:KIKREVKIEFKFNNLEAAKEMLKELKPFLLELIRDPSIPYLKIEFELVVL:KIKREVKIEFKFNNLEAAKEMLKELKPFLLELIRDPSIPYLKIEFELVVL	2.889434834646132	0.7783467594232485	84.57540130615234	0.7227715849876404	5.504776954650879	6.164247989654541	1.425126075744629
homomer-3-50-nr2-run1_result_118	14	MIKKKLEITFTFTDLEAAEKALKLLLPFLKELINNPNIPHLEITFTLVVL:MIKKKLEITFTFTDLEAAEKALKLLLPFLKELINNPNIPHLEITFTLVVL:MIKKKLEITFTFTDLEAAEKALKLLLPFLKELINNPNIPHLEITFTLVVL	2.7239737348670534	0.7804332439425679	87.02247619628906	0.7769978046417236	4.785722255706787	5.313868999481201	1.136441707611084
homomer-3-50-nr2-run1_result_118	15	MIERKVEIKFTFTDLEAAKEMWELLKPFLTELINDPSIPHLEIKFTLVVR:MIERKVEIKFTFTDLEAAKEMWELLKPFLTELINDPSIPHLEIKFTLVVR:MIERKVEIKFTFTDLEAAKEMWELLKPFLTELINDPSIPHLEIKFTLVVR	2.8438856195120636	0.7812560446786734	86.09281921386719	0.7428287267684937	5.091808319091797	5.664538383483887	1.2428616285324097
homomer-3-50-nr2-run1_result_118	16	SVERRVELRFRFTDLEAAKEALALLAPFLRALIADPSVPHLEIRFELVVL:SVERRVELRFRFTDLEAAKEALALLAPFLRALIADPSVPHLEIRFELVVL:SVERRVELRFRFTDLEAAKEALALLAPFLRALIADPSVPHLEIRFELVVL	2.773427965514983	0.7932857626231979	78.70320129394531	0.6763976216316223	6.555622100830078	7.564506530761719	1.525242567062378
homomer-3-50-nr2-run1_result_118	17	KIKKKLEIKFTFTDLAAAKAMLAELAPVLKALAADPSIPHLEIKITLEVR:KIKKKLEIKFTFTDLAAAKAMLAELAPVLKALAADPSIPHLEIKITLEVR:KIKKKLEIKFTFTDLAAAKAMLAELAPVLKALAADPSIPHLEIKITLEVR	2.902028925239212	0.7453228600353897	67.57927703857422	0.5526042580604553	10.234238624572754	12.323097229003906	2.9106693267822266
homomer-3-50-nr2-run1_result_118	18	PIEREVRITFTFTDLEAFLEAWAKLEPFLTALIRDPSIPHLRITFTLIIR:PIEREVRITFTFTDLEAFLEAWAKLEPFLTALIRDPSIPHLRITFTLIIR:PIEREVRITFTFTDLEAFLEAWAKLEPFLTALIRDPSIPHLRITFTLIIR	4.696422336683978	0.5427721218616391	82.97631072998047	0.7156133651733398	6.665883541107178	7.781509876251221	1.511343240737915
homomer-3-50-nr2-run1_result_118	19	MIERRVEIKLTFTDLAAAKEALALLAPLFEALVRDPRIPHLEIKITLVVR:MIERRVEIKLTFTDLAAAKEALALLAPLFEALVRDPRIPHLEIKITLVVR:MIERRVEIKLTFTDLAAAKEALALLAPLFEALVRDPRIPHLEIKITLVVR	2.8935802139702913	0.7759497638007308	77.10224151611328	0.675743818283081	7.221776962280273	8.373106002807617	1.6325221061706543
homomer-3-50-nr2-run1_result_118	20	PIKKKVEINITFNNLEVAKEMLKLLKPFFEKLINNPNIPHIEINITVNVL:PIKKKVEINITFNNLEVAKEMLKLLKPFFEKLINNPNIPHIEINITVNVL:PIKKKVEINITFNNLEVAKEMLKLLKPFFEKLINNPNIPHIEINITVNVL	1.8967477510317066	0.9309871000457027	88.77383422851562	0.8176907300949097	4.7338786125183105	5.228768348693848	0.958907961845398
homomer-3-50-nr2-run1_result_118	21	NIKRKLEIKFTFNNLEAAEKMFKLLKPFLEKLVKDPSIPHLEIKFTLKIK:NIKRKLEIKFTFNNLEAAEKMFKLLKPFLEKLVKDPSIPHLEIKFTLKIK:NIKRKLEIKFTFNNLEAAEKMFKLLKPFLEKLVKDPSIPHLEIKFTLKIK	2.664411218669497	0.7819621360353292	88.64105224609375	0.7924510836601257	4.59817361831665	5.096355438232422	1.0696159601211548
homomer-3-50-nr2-run1_result_118	22	MIKRKLEIKFTFNNLEDALKLLEELKPFLKELINDPNIPHIEIKFTLVVK:MIKRKLEIKFTFNNLEDALKLLEELKPFLKELINDPNIPHIEIKFTLVVK:MIKRKLEIKFTFNNLEDALKLLEELKPFLKELINDPNIPHIEIKFTLVVK	2.775199830822774	0.7669148955479537	85.77732849121094	0.7470846772193909	5.249930381774902	5.918213844299316	1.214639663696289
homomer-3-50-nr2-run1_result_118	23	PVERRLEIRFTFTDLEAAERLLALLRPLLLELARDPSIPHLEIRFTLEVR:PVERRLEIRFTFTDLEAAERLLALLRPLLLELARDPSIPHLEIRFTLEVR:PVERRLEIRFTFTDLEAAERLLALLRPLLLELARDPSIPHLEIRFTLEVR	2.47869046354569	0.8101762462395011	80.84410858154297	0.7024294137954712	6.0411458015441895	6.718375205993652	1.740434169769287
homomer-3-50-nr2-run1_result_118	24	MIERKVEIKFEFNNLEDAKKMFELLKPFLKELINDPSIPHLEIKFKLVVK:MIERKVEIKFEFNNLEDAKKMFELLKPFLKELINDPSIPHLEIKFKLVVK:MIERKVEIKFEFNNLEDAKKMFELLKPFLKELINDPSIPHLEIKFKLVVK	2.743521482819994	0.7759561801609172	84.28179168701172	0.7252116203308105	5.682299613952637	6.3614912033081055	1.3543137311935425
homomer-3-50-nr2-run1_result_118	25	PIKRKVEIKVKFTDLEAAEKMLKLLTPFLKELIKDPSIPHLEIKVELVVE:PIKRKVEIKVKFTDLEAAEKMLKLLTPFLKELIKDPSIPHLEIKVELVVE:PIKRKVEIKVKFTDLEAAEKMLKLLTPFLKELIKDPSIPHLEIKVELVVE	2.6500166526625204	0.7863865281178385	82.70581817626953	0.719080924987793	6.129128456115723	6.947031497955322	1.3504235744476318
homomer-3-50-nr2-run1_result_118	26	MIKRKVEIKITFTNLESAKKMLELLKPFLEKLINNPNIPHLEIKITLEEK:MIKRKVEIKITFTNLESAKKMLELLKPFLEKLINNPNIPHLEIKITLEEK:MIKRKVEIKITFTNLESAKKMLELLKPFLEKLINNPNIPHLEIKITLEEK	2.8050783126590217	0.7792452923941757	86.8066635131836	0.7826005816459656	5.064623832702637	5.695537567138672	1.0669891834259033
homomer-3-50-nr2-run1_result_118	27	EIEREVHIEITFNDLEAAVKMLELLTPFLTELINNPSIPHLHIEITLEVK:EIEREVHIEITFNDLEAAVKMLELLTPFLTELINNPSIPHLHIEITLEVK:EIEREVHIEITFNDLEAAVKMLELLTPFLTELINNPSIPHLHIEITLEVK	1.876113473837316	0.9339914826289025	88.57884216308594	0.8194308280944824	4.80600118637085	5.297017574310303	0.9645898342132568
homomer-3-50-nr2-run1_result_118	28	MIERKVEIKFTFNDLEAAKEMFKLLKPFIEKLVNNPNIPHLEIKFTLVVK:MIERKVEIKFTFNDLEAAKEMFKLLKPFIEKLVNNPNIPHLEIKFTLVVK:MIERKVEIKFTFNDLEAAKEMFKLLKPFIEKLVNNPNIPHLEIKFTLVVK	2.745375184856611	0.7789737777154336	84.05419158935547	0.7258152961730957	5.547987461090088	6.2000861167907715	1.3080639839172363
homomer-3-50-nr2-run1_result_118	29	MIKKKVEIKITFNDEEVAKKMYELLKPFFKELINDKSIPHLEIKIKLVVK:MIKKKVEIKITFNDEEVAKKMYELLKPFFKELINDKSIPHLEIKIKLVVK:MIKKKVEIKITFNDEEVAKKMYELLKPFFKELINDKSIPHLEIKIKLVVK	13.552989813544418	0.4620878034921721	62.490882873535156	0.438821405172348	14.710958480834961	19.084653854370117	3.2695446014404297
homomer-3-50-nr2-run1_result_118	30	MIKKKVEIKFTFTNPEVAKEMLKELKPFLKELIKDPSIPHLEIKFTLVVK:MIKKKVEIKFTFTNPEVAKEMLKELKPFLKELIKDPSIPHLEIKFTLVVK:MIKKKVEIKFTFTNPEVAKEMLKELKPFLKELIKDPSIPHLEIKFTLVVK	2.7823796266874776	0.7681612711877281	86.28395080566406	0.7538951635360718	5.166293621063232	5.786195755004883	1.1761062145233154
homomer-3-50-nr2-run1_result_118	31	MIERKVEIKFTFTDLEAAKEMLKLLLPFLAALIADPSIPHLEIKITVVVK:MIERKVEIKFTFTDLEAAKEMLKLLLPFLAALIADPSIPHLEIKITVVVK:MIERKVEIKFTFTDLEAAKEMLKLLLPFLAALIADPSIPHLEIKITVVVK	2.6136970666026578	0.7904925050936584	87.35604095458984	0.7762165069580078	4.8510823249816895	5.394701957702637	1.1613140106201172
homomer-3-50-nr2-run1_result_119	0	GLAAKLAALAALAVAVPVAVGVLLLAIILLVRALGEDHLAAALAAALVPA:GLAAKLAALAALAVAVPVAVGVLLLAIILLVRALGEDHLAAALAAALVPA:GLAAKLAALAALAVAVPVAVGVLLLAIILLVRALGEDHLAAALAAALVPA	14.187198487192882	0.18485098468740033	54.5180778503418	0.34059929847717285	16.978221893310547	20.25258445739746	9.6964111328125
homomer-3-50-nr2-run1_result_119	1	GLAAALAALAALAVAVPIAVGVLLLAIVLLILALGLDRLALALALATIPL:GLAAALAALAALAVAVPIAVGVLLLAIVLLILALGLDRLALALALATIPL:GLAAALAALAALAVAVPIAVGVLLLAIVLLILALGLDRLALALALATIPL	14.182073331104	0.19151832417548506	59.010047912597656	0.38125884532928467	15.603530883789062	18.854196548461914	7.455143928527832
homomer-3-50-nr2-run1_result_119	2	GLAALLAALAALAVAVPVAVGVLLLAVVALVATLGGDHLALALALALVPL:GLAALLAALAALAVAVPVAVGVLLLAVVALVATLGGDHLALALALALVPL:GLAALLAALAALAVAVPVAVGVLLLAVVALVATLGGDHLALALALALVPL	8.517968762510215	0.3297950111202964	53.367305755615234	0.32498055696487427	16.72953224182129	19.938854217529297	7.7262983322143555
homomer-3-50-nr2-run1_result_119	3	GLEAKLAELKALAVVVPVVVGVLLLAVVLLVKELGEDHLALALALATIPL:GLEAKLAELKALAVVVPVVVGVLLLAVVLLVKELGEDHLALALALATIPL:GLEAKLAELKALAVVVPVVVGVLLLAVVLLVKELGEDHLALALALATIPL	6.800588334045148	0.47591660074649894	47.61326599121094	0.29268839955329895	17.318227767944336	20.717002868652344	9.247245788574219
homomer-3-50-nr2-run1_result_119	4	GLLAILAALAALAVAVPLAVGLLLLGIVLLILALGLDHLALALFLATVPL:GLLAILAALAALAVAVPLAVGLLLLGIVLLILALGLDHLALALFLATVPL:GLLAILAALAALAVAVPLAVGLLLLGIVLLILALGLDHLALALFLATVPL	6.22405214704352	0.45275440156033103	54.975791931152344	0.33785364031791687	16.46089744567871	19.577747344970703	9.21088981628418
homomer-3-50-nr2-run1_result_119	5	GLATVLAVVVALAVVVPLVVGLLLLAIVLLVLALGPDHLALALLLALVPL:GLATVLAVVVALAVVVPLVVGLLLLAIVLLVLALGPDHLALALLLALVPL:GLATVLAVVVALAVVVPLVVGLLLLAIVLLVLALGPDHLALALLLALVPL	3.489337326967422	0.7213353481031851	57.26976776123047	0.388019859790802	15.34018325805664	18.547889709472656	8.468913078308105
homomer-3-50-nr2-run1_result_119	6	GLAAVVAALAALALAVPLAVGLLLLGIVLLILALGLDHLGLALLLALVPL:GLAAVVAALAALALAVPLAVGLLLLGIVLLILALGLDHLGLALLLALVPL:GLAAVVAALAALALAVPLAVGLLLLGIVLLILALGLDHLGLALLLALVPL	11.653618074850257	0.23998105780452011	56.15346145629883	0.3396782875061035	17.410324096679688	20.408103942871094	7.691537857055664
homomer-3-50-nr2-run1_result_119	7	GLLIVLAILALLAIVVPIIVGVLLLGIIALVAALGPNHLGLALALATIPL:GLLIVLAILALLAIVVPIIVGVLLLGIIALVAALGPNHLGLALALATIPL:GLLIVLAILALLAIVVPIIVGVLLLGIIALVAALGPNHLGLALALATIPL	6.053400356836389	0.45865093993856687	54.53573989868164	0.36989718675613403	15.041767120361328	18.287803649902344	8.38637924194336
homomer-3-50-nr2-run1_result_119	8	LLITILIILAILAIVVPLVVGLLLLAIVLLLLALGLDHLALALALALIPL:LLITILIILAILAIVVPLVVGLLLLAIVLLLLALGLDHLALALALALIPL:LLITILIILAILAIVVPLVVGLLLLAIVLLLLALGLDHLALALALALIPL	6.731640890392234	0.4416564182034165	55.02814865112305	0.39114007353782654	14.492051124572754	18.272459030151367	8.897964477539062
homomer-3-50-nr2-run1_result_119	9	GLEAKLAALAALAVAVPLAVGLLLLAIVLLVLELGLDRLPLALALALIPL:GLEAKLAALAALAVAVPLAVGLLLLAIVLLVLELGLDRLPLALALALIPL:GLEAKLAALAALAVAVPLAVGLLLLAIVLLVLELGLDRLPLALALALIPL	6.051075620694795	0.4550627039382985	51.99116134643555	0.31608808040618896	17.47660255432129	20.440242767333984	9.571043014526367
homomer-3-50-nr2-run1_result_119	10	GLAAVIAALAALAVAVPVAVGVLLLAIVLLILALGLDRLAEALAAALVPA:GLAAVIAALAALAVAVPVAVGVLLLAIVLLILALGLDRLAEALAAALVPA:GLAAVIAALAALAVAVPVAVGVLLLAIVLLILALGLDRLAEALAAALVPA	14.231307040781763	0.18014133271216123	55.697608947753906	0.38787972927093506	15.36586856842041	18.615510940551758	6.699553489685059
homomer-3-50-nr2-run1_result_119	11	GLAAVVAALAALAVAVPVAVGVLLLGIVALVTALGPDRLGLALFLALVPL:GLAAVVAALAALAVAVPVAVGVLLLGIVALVTALGPDRLGLALFLALVPL:GLAAVVAALAALAVAVPVAVGVLLLGIVALVTALGPDRLGLALFLALVPL	6.971368460779079	0.41686553251510644	55.62490463256836	0.3674796223640442	15.968573570251465	19.219974517822266	7.595767021179199
homomer-3-50-nr2-run1_result_119	12	GLTTKLAVLTALAVAVPVVVGVLLLGIVLLVTALGLDRLAEALALALVPA:GLTTKLAVLTALAVAVPVVVGVLLLGIVLLVTALGLDRLAEALALALVPA:GLTTKLAVLTALAVAVPVVVGVLLLGIVLLVTALGLDRLAEALALALVPA	14.303322709957754	0.18982551975547515	57.49821472167969	0.3476252257823944	16.010852813720703	19.314409255981445	8.328991889953613
homomer-3-50-nr2-run1_result_119	13	SLLLVVLILALLAILVPLLVGVLLLAIVLLILALGLDRLALALALALIPL:SLLLVVLILALLAILVPLLVGVLLLAIVLLILALGLDRLALALALALIPL:SLLLVVLILALLAILVPLLVGVLLLAIVLLILALGLDRLALALALALIPL	14.095548353492902	0.2176608769644888	62.09368133544922	0.39559054374694824	13.955304145812988	16.81666374206543	7.3964738845825195
homomer-3-50-nr2-run1_result_119	14	SLAAALAALAALAVAVPTAVGALLLAIIKLVQELGPDKLAEALARATIPA:SLAAALAALAALAVAVPTAVGALLLAIIKLVQELGPDKLAEALARATIPA:SLAAALAALAALAVAVPTAVGALLLAIIKLVQELGPDKLAEALARATIPA	18.464494646356567	0.12995717686549188	52.023677825927734	0.2883153557777405	18.63164520263672	23.807348251342773	14.781051635742188
homomer-3-50-nr2-run1_result_119	15	SLEAKLAALAALAIVVPLVVGLLLLGIVLLVAALGPDHLALALALATIPL:SLEAKLAALAALAIVVPLVVGLLLLGIVLLVAALGPDHLALALALATIPL:SLEAKLAALAALAIVVPLVVGLLLLGIVLLVAALGPDHLALALALATIPL	5.106353709608074	0.5282918014046774	51.99274444580078	0.36408671736717224	15.937203407287598	19.309959411621094	8.149259567260742
homomer-3-50-nr2-run1_result_119	16	GLAAVLAALAALALLTPLLFALLLLAIVLLILATGLDNLAGALLAATVPL:GLAAVLAALAALALLTPLLFALLLLAIVLLILATGLDNLAGALLAATVPL:GLAAVLAALAALALLTPLLFALLLLAIVLLILATGLDNLAGALLAATVPL	14.375131298032226	0.18676825067102634	60.99503707885742	0.3905007839202881	14.431416511535645	17.296245574951172	7.85172700881958
homomer-3-50-nr2-run1_result_119	17	SLTTKLATVTTLAVVVPVVVGVLLLAIVLRVAALGPDHLAAALAAALIPL:SLTTKLATVTTLAVVVPVVVGVLLLAIVLRVAALGPDHLAAALAAALIPL:SLTTKLATVTTLAVVVPVVVGVLLLAIVLRVAALGPDHLAAALAAALIPL	7.080960077713061	0.43652548665921737	52.11115646362305	0.33143895864486694	16.98082733154297	19.988466262817383	9.627058029174805
homomer-3-50-nr2-run1_result_119	18	GLAAVVAALAALAVAVPLAVGVLLLAVILLVLATGLGDLAGALAAATILA:GLAAVVAALAALAVAVPLAVGVLLLAVILLVLATGLGDLAGALAAATILA:GLAAVVAALAALAVAVPLAVGVLLLAVILLVLATGLGDLAGALAAATILA	6.382746770060259	0.43953132254199584	53.06147003173828	0.29088208079338074	18.18626594543457	21.804807662963867	10.156221389770508
homomer-3-50-nr2-run1_result_119	19	LLLIILLILAILAIAVPIAVGLLLLAIVLALRALGPDHLGLALLLATVPL:LLLIILLILAILAIAVPIAVGLLLLAIVLALRALGPDHLGLALLLATVPL:LLLIILLILAILAIAVPIAVGLLLLAIVLALRALGPDHLGLALLLATVPL	6.8861002128469675	0.4218537855013633	55.3805046081543	0.3531678020954132	15.887367248535156	19.368305206298828	7.802783489227295
homomer-3-50-nr2-run1_result_119	20	GLEAKLAALAALAVLVPLLFALLLLGIVLLLLALGLDHLGLALLLALVPL:GLEAKLAALAALAVLVPLLFALLLLGIVLLLLALGLDHLGLALLLALVPL:GLEAKLAALAALAVLVPLLFALLLLGIVLLLLALGLDHLGLALLLALVPL	7.0517440418500685	0.41908757883679526	55.260337829589844	0.37911033630371094	15.854837417602539	19.21199607849121	7.780138969421387
homomer-3-50-nr2-run1_result_119	21	SLEAELAELKALAILVPLLVGLLLLAIVGLVTALGPDRLALALARALVPA:SLEAELAELKALAILVPLLVGLLLLAIVGLVTALGPDRLALALARALVPA:SLEAELAELKALAILVPLLVGLLLLAIVGLVTALGPDRLALALARALVPA	6.006729149223409	0.5276770399854889	54.96319580078125	0.3424331545829773	16.262948989868164	19.451967239379883	9.337215423583984
homomer-3-50-nr2-run1_result_119	22	SLAAALAALAALAVATPAAAAALLLAVVLLVLALGPGHLGLALALATVPL:SLAAALAALAALAVATPAAAAALLLAVVLLVLALGPGHLGLALALATVPL:SLAAALAALAALAVATPAAAAALLLAVVLLVLALGPGHLGLALALATVPL	13.135627878967542	0.23100113068821598	52.201358795166016	0.2838287353515625	18.06744384765625	21.72569465637207	12.388406753540039
homomer-3-50-nr2-run1_result_119	23	SLTTVLATVVATAIVTPIVVGVLLLGIILLILKLGLNHLGLALLLATIPL:SLTTVLATVVATAIVTPIVVGVLLLGIILLILKLGLNHLGLALLLATIPL:SLTTVLATVVATAIVTPIVVGVLLLGIILLILKLGLNHLGLALLLATIPL	6.064652836791243	0.488445838143643	48.93461227416992	0.3054712414741516	17.665372848510742	20.79798126220703	10.3613920211792
homomer-3-50-nr2-run1_result_119	24	GLAATLAALAALATAVPTAVGVLLLAIVLLVRELGPDHLGLALALATIPL:GLAATLAALAALATAVPTAVGVLLLAIVLLVRELGPDHLGLALALATIPL:GLAATLAALAALATAVPTAVGVLLLAIVLLVRELGPDHLGLALALATIPL	14.242176290440627	0.15942259806460182	51.845237731933594	0.2573615610599518	18.581850051879883	22.24332046508789	12.067089080810547
homomer-3-50-nr2-run1_result_119	25	GLATVVAALAALAVAVPLAVGALLLAIVALVTALGGDHLALAVALATIPA:GLATVVAALAALAVAVPLAVGALLLAIVALVTALGGDHLALAVALATIPA:GLATVVAALAALAVAVPLAVGALLLAIVALVTALGGDHLALAVALATIPA	17.756422829502498	0.16186040159001194	52.65460968017578	0.2440401017665863	19.382539749145508	23.805068969726562	15.208045959472656
homomer-3-50-nr2-run1_result_119	26	GLEEKLAELKALAILVPLLVGLLLLGIVLLVAALGPGQLALALALALLPL:GLEEKLAELKALAILVPLLVGLLLLGIVLLVAALGPGQLALALALALLPL:GLEEKLAELKALAILVPLLVGLLLLGIVLLVAALGPGQLALALALALLPL	6.8934805032807915	0.43987754987567335	57.65925979614258	0.3477305769920349	16.694677352905273	19.941513061523438	8.77003288269043
homomer-3-50-nr2-run1_result_119	27	GLAAVVAALAALAVAVPVAVGVLLLGIVLLVTALGKDHLLLALALALIPL:GLAAVVAALAALAVAVPVAVGVLLLGIVLLVTALGKDHLLLALALALIPL:GLAAVVAALAALAVAVPVAVGVLLLGIVLLVTALGKDHLLLALALALIPL	6.336382346776478	0.4476938986254543	53.108760833740234	0.3399708867073059	16.73378562927246	19.782638549804688	8.656652450561523
homomer-3-50-nr2-run1_result_119	28	SLAAVLAALAALAVAVPAAVGLLLLAIVLALLALGPGHLALALALALLPL:SLAAVLAALAALAVAVPAAVGLLLLAIVLALLALGPGHLALALALALLPL:SLAAVLAALAALAVAVPAAVGLLLLAIVLALLALGPGHLALALALALLPL	16.305607613857052	0.16477801183978558	53.22212600708008	0.2557205557823181	19.124860763549805	23.008358001708984	14.203843116760254
homomer-3-50-nr2-run1_result_119	29	GLITKLAILAILAILVPLIVGLLLLGIVLLVAELGGDHLALALARALIPA:GLITKLAILAILAILVPLIVGLLLLGIVLLVAELGGDHLALALARALIPA:GLITKLAILAILAILVPLIVGLLLLGIVLLVAELGGDHLALALARALIPA	7.315267611237137	0.3720343764742145	53.54056930541992	0.32398468255996704	17.753498077392578	21.713075637817383	11.78641128540039
homomer-3-50-nr2-run1_result_119	30	GLAAVLAALAALAVAVPVAVGLLLLAIILLVGELGPDHLGLALALALVPL:GLAAVLAALAALAVAVPVAVGLLLLAIILLVGELGPDHLGLALALALVPL:GLAAVLAALAALAVAVPVAVGLLLLAIILLVGELGPDHLGLALALALVPL	7.815034853048255	0.38062382366461095	54.2769660949707	0.33486688137054443	16.380117416381836	19.630842208862305	8.461772918701172
homomer-3-50-nr2-run1_result_119	31	GLETKLAVLATLAVVVPVVVGLLLLAIILELLKLGLGHLALALARALIPL:GLETKLAVLATLAVVVPVVVGLLLLAIILELLKLGLGHLALALARALIPL:GLETKLAVLATLAVVVPVVVGLLLLAIILELLKLGLGHLALALARALIPL	13.403939366948673	0.2284047178184045	57.855712890625	0.37416842579841614	15.381691932678223	18.085283279418945	6.831066131591797
homomer-3-50-nr2-run1_result_12	0	LEEWIRAHAEELAALSDEEVAERLLAEARKLFPDELIDRLSMLLLARLLG:LEEWIRAHAEELAALSDEEVAERLLAEARKLFPDELIDRLSMLLLARLLG:LEEWIRAHAEELAALSDEEVAERLLAEARKLFPDELIDRLSMLLLARLLG	5.23683777275646	0.5216856682922004	74.71879577636719	0.36339840292930603	16.5148983001709	22.39436149597168	8.914657592773438
homomer-3-50-nr2-run1_result_12	1	LEAWIAANAEELAKLTPEERRALLLAKAKALFPDLLIDELSLLLLDRLIG:LEAWIAANAEELAKLTPEERRALLLAKAKALFPDLLIDELSLLLLDRLIG:LEAWIAANAEELAKLTPEERRALLLAKAKALFPDLLIDELSLLLLDRLIG	6.067957098555745	0.44996172735708845	78.81976318359375	0.3317137658596039	17.865936279296875	24.662504196166992	14.743182182312012
homomer-3-50-nr2-run1_result_12	2	LEDWIAAHAEELAKLSDEEVAELLLAKAKELFPDLLIARLDLLLLARLIG:LEDWIAAHAEELAKLSDEEVAELLLAKAKELFPDLLIARLDLLLLARLIG:LEDWIAAHAEELAKLSDEEVAELLLAKAKELFPDLLIARLDLLLLARLIG	5.640419603238333	0.4777115128527769	67.0096664428711	0.35713711380958557	16.36712074279785	21.70394515991211	9.054780006408691
homomer-3-50-nr2-run1_result_12	3	FREWIAAHAEELAKLSPEERAELLLEKAKELFPDLLIDRLSLLLLAELIG:FREWIAAHAEELAKLSPEERAELLLEKAKELFPDLLIDRLSLLLLAELIG:FREWIAAHAEELAKLSPEERAELLLEKAKELFPDLLIDRLSLLLLAELIG	5.0123362006144765	0.528132322970435	76.77535247802734	0.34500575065612793	17.323074340820312	23.853708267211914	14.188241958618164
homomer-3-50-nr2-run1_result_12	4	LEEWIAAHAEELAKLSDEERRRLLLEKAKELFPDLLVAELDLLLLDKLIG:LEEWIAAHAEELAKLSDEERRRLLLEKAKELFPDLLVAELDLLLLDKLIG:LEEWIAAHAEELAKLSDEERRRLLLEKAKELFPDLLVAELDLLLLDKLIG	10.75287976773515	0.215949798372885	71.42668914794922	0.3039422333240509	18.905202865600586	25.130237579345703	16.014690399169922
homomer-3-50-nr2-run1_result_12	5	LEEWIKENKEELAKLSDEEIREKLLKKAKELFPNLNVAELELLLLAKLIG:LEEWIKENKEELAKLSDEEIREKLLKKAKELFPNLNVAELELLLLAKLIG:LEEWIKENKEELAKLSDEEIREKLLKKAKELFPNLNVAELELLLLAKLIG	5.678443814932164	0.4274391180779056	78.67424774169922	0.33266711235046387	17.49749755859375	24.01521873474121	12.452543258666992
homomer-3-50-nr2-run1_result_12	6	LEEWIKKHAEELKKLSDEEIRKLLLEKAKKLYPNLNVDELTMLLLAKLIG:LEEWIKKHAEELKKLSDEEIRKLLLEKAKKLYPNLNVDELTMLLLAKLIG:LEEWIKKHAEELKKLSDEEIRKLLLEKAKKLYPNLNVDELTMLLLAKLIG	8.570410011604453	0.29717592453082387	68.7672348022461	0.3063829243183136	18.623760223388672	25.045984268188477	13.079126358032227
homomer-3-50-nr2-run1_result_12	7	LEEWIKAHAEELKKLSDEEIRDLLLKKAKELYPDLLVAELDMLLLAKLIG:LEEWIKAHAEELKKLSDEEIRDLLLKKAKELYPDLLVAELDMLLLAKLIG:LEEWIKAHAEELKKLSDEEIRDLLLKKAKELYPDLLVAELDMLLLAKLIG	6.885765998267465	0.3810168579459791	66.47545623779297	0.30751848220825195	18.682518005371094	24.486637115478516	14.355710983276367
homomer-3-50-nr2-run1_result_12	8	FEEWIRAHAEELAKLSDEERMELLTKKAKELFPDLLIDRLSTLLLAKLIG:FEEWIRAHAEELAKLSDEERMELLTKKAKELFPDLLIDRLSTLLLAKLIG:FEEWIRAHAEELAKLSDEERMELLTKKAKELFPDLLIDRLSTLLLAKLIG	3.1632908836704527	0.7123085229184088	67.0530014038086	0.36216190457344055	16.28931999206543	21.265077590942383	11.38467788696289
homomer-3-50-nr2-run1_result_12	9	LEDWIRAHAAELARLSPEERRALLTAEARRLFPDLRVEELSMLLLARLLG:LEDWIRAHAAELARLSPEERRALLTAEARRLFPDLRVEELSMLLLARLLG:LEDWIRAHAAELARLSPEERRALLTAEARRLFPDLRVEELSMLLLARLLG	6.834491708441445	0.41671454192411345	69.0158462524414	0.3293328285217285	17.47075843811035	23.620258331298828	12.180929183959961
homomer-3-50-nr2-run1_result_12	10	LEEWIKENAEELKKLSDEEIAELLYKKGKELYPDELIDRLSMLLLAKLIG:LEEWIKENAEELKKLSDEEIAELLYKKGKELYPDELIDRLSMLLLAKLIG:LEEWIKENAEELKKLSDEEIAELLYKKGKELYPDELIDRLSMLLLAKLIG	3.6758623990760704	0.648701844879278	86.60723114013672	0.407742977142334	15.006409645080566	21.016006469726562	10.356006622314453
homomer-3-50-nr2-run1_result_12	11	LREWIKAHAEELAKLSPEERAELLLAKARELFPDLLIDRLSMLLLAELIG:LREWIKAHAEELAKLSPEERAELLLAKARELFPDLLIDRLSMLLLAELIG:LREWIKAHAEELAKLSPEERAELLLAKARELFPDLLIDRLSMLLLAELIG	4.961087175531524	0.508209445278092	84.7839126586914	0.3518366813659668	17.225881576538086	24.267581939697266	13.956859588623047
homomer-3-50-nr2-run1_result_12	12	FKEWIKANAEELKKLSDEEVRALLLKKAKELYPNLNVAELETLLLAELIG:FKEWIKANAEELKKLSDEEVRALLLKKAKELYPNLNVAELETLLLAELIG:FKEWIKANAEELKKLSDEEVRALLLKKAKELYPNLNVAELETLLLAELIG	6.949505942895025	0.3435060166498374	83.4587173461914	0.3265824317932129	17.694894790649414	24.59042739868164	15.239773750305176
homomer-3-50-nr2-run1_result_12	13	LEAWIRANAAALARLSPEERAALLLARARELYPDLDIATLSLLLLADLLG:LEAWIRANAAALARLSPEERAALLLARARELYPDLDIATLSLLLLADLLG:LEAWIRANAAALARLSPEERAALLLARARELYPDLDIATLSLLLLADLLG	5.303230821889613	0.6030770097254661	70.54862976074219	0.5169343948364258	9.980962753295898	12.741842269897461	4.400384426116943
homomer-3-50-nr2-run1_result_12	14	LEEWIKANAEELAKLTDEEIRELLLKKAKEMYPDLLVDELSLLLLAKLIG:LEEWIKANAEELAKLTDEEIRELLLKKAKEMYPDLLVDELSLLLLAKLIG:LEEWIKANAEELAKLTDEEIRELLLKKAKEMYPDLLVDELSLLLLAKLIG	7.667146549473779	0.36337115883374177	65.97207641601562	0.3111989498138428	18.515056610107422	24.331586837768555	15.387411117553711
homomer-3-50-nr2-run1_result_12	15	LEEWIRAHAEELAKLSPEERRALLLEKAKELYPDLLIDELSLLLLARLIG:LEEWIRAHAEELAKLSPEERRALLLEKAKELYPDLLIDELSLLLLARLIG:LEEWIRAHAEELAKLSPEERRALLLEKAKELYPDLLIDELSLLLLARLIG	5.508761707633723	0.4840069829812516	65.09202575683594	0.33737826347351074	17.150131225585938	22.386878967285156	11.3800048828125
homomer-3-50-nr2-run1_result_12	16	LEEWIRANAEELAKLSPEERRALLLEKARELYPDLLVAELDLLLLAELIG:LEEWIRANAEELAKLSPEERRALLLEKARELYPDLLVAELDLLLLAELIG:LEEWIRANAEELAKLSPEERRALLLEKARELYPDLLVAELDLLLLAELIG	5.611950685942141	0.4449504537929115	63.70493698120117	0.3246101140975952	17.828664779663086	23.294435501098633	11.969329833984375
homomer-3-50-nr2-run1_result_12	17	FEEWIKANAEELAKLSPEERMELLLAKARELFPDLDIARLDTLLLADLIG:FEEWIKANAEELAKLSPEERMELLLAKARELFPDLDIARLDTLLLADLIG:FEEWIKANAEELAKLSPEERMELLLAKARELFPDLDIARLDTLLLADLIG	7.390151107932204	0.31846272145998145	67.07625579833984	0.31396496295928955	18.52479362487793	24.366573333740234	13.101837158203125
homomer-3-50-nr2-run1_result_12	18	LEEWIKANKEELAKLSKEEIGKLLLEKAKKLFPNLNIATLDMVLLAELIG:LEEWIKANKEELAKLSKEEIGKLLLEKAKKLFPNLNIATLDMVLLAELIG:LEEWIKANKEELAKLSKEEIGKLLLEKAKKLFPNLNIATLDMVLLAELIG	6.815156637742591	0.3632250384151133	66.02587890625	0.2988497018814087	18.88814926147461	24.789718627929688	14.477179527282715
homomer-3-50-nr2-run1_result_12	19	FEEWIKANAEELAKLSDEEIRDLLLKKYKELYPDLLVAELETLLLAKLIG:FEEWIKANAEELAKLSDEEIRDLLLKKYKELYPDLLVAELETLLLAKLIG:FEEWIKANAEELAKLSDEEIRDLLLKKYKELYPDLLVAELETLLLAKLIG	7.71897582001245	0.3290570742911956	62.28599166870117	0.30572450160980225	18.766860961914062	24.516592025756836	12.460691452026367
homomer-3-50-nr2-run1_result_12	20	LEEWIKENAEELKKLSDEEIRELLLKKAKELYPNLNVEELSLLLLAKLIG:LEEWIKENAEELKKLSDEEIRELLLKKAKELYPNLNVEELSLLLLAKLIG:LEEWIKENAEELKKLSDEEIRELLLKKAKELYPNLNVEELSLLLLAKLIG	5.826875438070697	0.5725634500197188	62.03118133544922	0.31952327489852905	17.553089141845703	23.140636444091797	10.193233489990234
homomer-3-50-nr2-run1_result_12	21	LEEWIRAHAEELARLSPEERRALLLEEAKRLRPDLLVAELDLLLLARLLG:LEEWIRAHAEELARLSPEERRALLLEEAKRLRPDLLVAELDLLLLARLLG:LEEWIRAHAEELARLSPEERRALLLEEAKRLRPDLLVAELDLLLLARLLG	5.9237935265253965	0.42098763935677425	64.84406280517578	0.34249022603034973	16.876632690429688	22.175823211669922	11.92559814453125
homomer-3-50-nr2-run1_result_12	22	FEEWIRAHAEELAKLSDEERRELLLAKRKELEPDLLVDALSTLLLARLLG:FEEWIRAHAEELAKLSDEERRELLLAKRKELEPDLLVDALSTLLLARLLG:FEEWIRAHAEELAKLSDEERRELLLAKRKELEPDLLVDALSTLLLARLLG	7.356894309597362	0.3373302495295053	57.123992919921875	0.3753035068511963	15.096695899963379	18.728778839111328	8.217911720275879
homomer-3-50-nr2-run1_result_12	23	LEEWIKSNAEELKKLSDEEIMKTLLEKAKKLYPDLLVDGLSLLLLAKLIG:LEEWIKSNAEELKKLSDEEIMKTLLEKAKKLYPDLLVDGLSLLLLAKLIG:LEEWIKSNAEELKKLSDEEIMKTLLEKAKKLYPDLLVDGLSLLLLAKLIG	1.0477508624182372	0.9521380153185426	69.74436950683594	0.4123995304107666	13.437417030334473	17.621479034423828	7.886101722717285
homomer-3-50-nr2-run1_result_12	24	LEEWIKENAEELKKLSPEERRELLLKKAKELFPDLNVAELDLLLLAELIG:LEEWIKENAEELKKLSPEERRELLLKKAKELFPDLNVAELDLLLLAELIG:LEEWIKENAEELKKLSPEERRELLLKKAKELFPDLNVAELDLLLLAELIG	6.461295332238617	0.39046638278763707	69.74918365478516	0.32428687810897827	18.086833953857422	24.118045806884766	13.389242172241211
homomer-3-50-nr2-run1_result_12	25	LEEWIRANAERLAELSDEERAELLLAKARELFPDELIDRLSLLLLARLLG:LEEWIRANAERLAELSDEERAELLLAKARELFPDELIDRLSLLLLARLLG:LEEWIRANAERLAELSDEERAELLLAKARELFPDELIDRLSLLLLARLLG	4.7268809788709465	0.5694341019456339	73.61830139160156	0.3634321689605713	16.078580856323242	21.554336547851562	11.229679107666016
homomer-3-50-nr2-run1_result_12	26	LEAWIRAHAAELARLSPEERAALLLARARALEPDRLIDRLSLLLLARLIG:LEAWIRAHAAELARLSPEERAALLLARARALEPDRLIDRLSLLLLARLIG:LEAWIRAHAAELARLSPEERAALLLARARALEPDRLIDRLSLLLLARLIG	7.814570939507587	0.37702854272243985	79.75189971923828	0.3839750289916992	15.599961280822754	21.832246780395508	11.734543800354004
homomer-3-50-nr2-run1_result_12	27	MEEWIAANAEELAKLTDEERMALLLAKAKELAPDLLVDRLSMLLLARLVG:MEEWIAANAEELAKLTDEERMALLLAKAKELAPDLLVDRLSMLLLARLVG:MEEWIAANAEELAKLTDEERMALLLAKAKELAPDLLVDRLSMLLLARLVG	9.246517954320502	0.2695574049957295	65.64385223388672	0.29691171646118164	18.96103858947754	24.40256690979004	15.605439186096191
homomer-3-50-nr2-run1_result_12	28	LVDWIKANAEELAKLSDEEIRELLLKKGKELYPDLLIEELSMLLLAKLVG:LVDWIKANAEELAKLSDEEIRELLLKKGKELYPDLLIEELSMLLLAKLVG:LVDWIKANAEELAKLSDEEIRELLLKKGKELYPDLLIEELSMLLLAKLVG	7.144622818841115	0.426660832857319	60.90522003173828	0.31727105379104614	18.68002700805664	24.475006103515625	11.726703643798828
homomer-3-50-nr2-run1_result_12	29	LEEWIRENAEELKKLSPEERRKLLLEKAKELYPDLNVAELDMLLLADLIG:LEEWIRENAEELKKLSPEERRKLLLEKAKELYPDLNVAELDMLLLADLIG:LEEWIRENAEELKKLSPEERRKLLLEKAKELYPDLNVAELDMLLLADLIG	5.842542715032944	0.44436818806396444	68.00247955322266	0.32269445061683655	17.839900970458984	23.85183334350586	12.937122344970703
homomer-3-50-nr2-run1_result_12	30	LEEWIASHKEELAKLSDEEVRALLLKKAKELYPDLLIAELSMLLLAKLIG:LEEWIASHKEELAKLSDEEVRALLLKKAKELYPDLLIAELSMLLLAKLIG:LEEWIASHKEELAKLSDEEVRALLLKKAKELYPDLLIAELSMLLLAKLIG	7.168425901203946	0.35770947931733266	60.40564727783203	0.3157195746898651	17.850027084350586	23.0898494720459	11.045990943908691
homomer-3-50-nr2-run1_result_12	31	LEAWIAANAEALAKLSPEERAELLLAKAKELYPDLDIARLDLLRLAEEIG:LEAWIAANAEALAKLSPEERAELLLAKAKELYPDLDIARLDLLRLAEEIG:LEAWIAANAEALAKLSPEERAELLLAKAKELYPDLDIARLDLLRLAEEIG	7.742823354745946	0.30285169154941644	77.35059356689453	0.3180626630783081	18.49955940246582	25.30076789855957	15.784189224243164
homomer-3-50-nr2-run1_result_120	0	AGSPTAKTLAETLRALRALLVELGLLTPEQQERWDAFLAALEAALAARTA:AGSPTAKTLAETLRALRALLVELGLLTPEQQERWDAFLAALEAALAARTA:AGSPTAKTLAETLRALRALLVELGLLTPEQQERWDAFLAALEAALAARTA	8.513705047073572	0.29446071101862287	73.76837921142578	0.33654242753982544	17.025209426879883	23.315025329589844	15.07452392578125
homomer-3-50-nr2-run1_result_120	1	SGSPLAKTISNTVRRLFELLVELGRLTPEEVEKAEAFLKELSAELAKETA:SGSPLAKTISNTVRRLFELLVELGRLTPEEVEKAEAFLKELSAELAKETA:SGSPLAKTISNTVRRLFELLVELGRLTPEEVEKAEAFLKELSAELAKETA	1.7658366136890982	0.876696995358894	66.74473571777344	0.5311914682388306	9.4947509765625	11.443805694580078	3.978654623031616
homomer-3-50-nr2-run1_result_120	2	AGSPLAQTLAATVRDLLALLVELGRLTPEEVARAEAALAALAADLAARLA:AGSPLAQTLAATVRDLLALLVELGRLTPEEVARAEAALAALAADLAARLA:AGSPLAQTLAATVRDLLALLVELGRLTPEEVARAEAALAALAADLAARLA	2.6593055930106444	0.7674377339046123	66.48345947265625	0.3080185055732727	17.8117733001709	23.88461685180664	14.593798637390137
homomer-3-50-nr2-run1_result_120	3	AGSPLAKALSETVRRLFELLVELGFLTEEEVEKANKFLEEWAAELAKKLA:AGSPLAKALSETVRRLFELLVELGFLTEEEVEKANKFLEEWAAELAKKLA:AGSPLAKALSETVRRLFELLVELGFLTEEEVEKANKFLEEWAAELAKKLA	12.484469662715787	0.32262346736292025	54.35559844970703	0.4051818251609802	14.74494743347168	18.802387237548828	4.177783012390137
homomer-3-50-nr2-run1_result_120	4	AGSPLARALSATVRELLARERELGRLTPEEVERWDAWLAAHAARLAAELA:AGSPLARALSATVRELLARERELGRLTPEEVERWDAWLAAHAARLAAELA:AGSPLARALSATVRELLARERELGRLTPEEVERWDAWLAAHAARLAAELA	2.82192564635304	0.738979474551891	73.89772033691406	0.3486591577529907	15.998316764831543	21.70828628540039	10.140844345092773
homomer-3-50-nr2-run1_result_120	5	AGSPLAKALAATVRRLFALLVELGLLTPEQVAKAEAFLAEWEAALAAELA:AGSPLAKALAATVRRLFALLVELGLLTPEQVAKAEAFLAEWEAALAAELA:AGSPLAKALAATVRRLFALLVELGLLTPEQVAKAEAFLAEWEAALAAELA	0.8566850254510696	0.9707537967466525	78.20930480957031	0.6477545499801636	6.949937343597412	8.53564167022705	2.3796510696411133
homomer-3-50-nr2-run1_result_120	6	KGSLLAKTITETVKELLKFLIEIGKLTEEEVKKAEEFLKKFAEELAKKTA:KGSLLAKTITETVKELLKFLIEIGKLTEEEVKKAEEFLKKFAEELAKKTA:KGSLLAKTITETVKELLKFLIEIGKLTEEEVKKAEEFLKKFAEELAKKTA	0.6199826224941133	0.9820787089004664	86.84842681884766	0.7831771373748779	4.736203670501709	5.382455348968506	1.4129786491394043
homomer-3-50-nr2-run1_result_120	7	AGSPLAQALSDTLRRLVAFLVELGLLTPEQVARAEAFLAEEAAALAERLA:AGSPLAQALSDTLRRLVAFLVELGLLTPEQVARAEAFLAEEAAALAERLA:AGSPLAQALSDTLRRLVAFLVELGLLTPEQVARAEAFLAEEAAALAERLA	1.359891048822922	0.9247621410917052	65.21342468261719	0.5059852600097656	10.073180198669434	12.409989356994629	3.262256145477295
homomer-3-50-nr2-run1_result_120	8	AGSPLAQTLADTVRELFAFLRELGLLTPEQVERGEAFLAAFAAALAARTA:AGSPLAQTLADTVRELFAFLRELGLLTPEQVERGEAFLAAFAAALAARTA:AGSPLAQTLADTVRELFAFLRELGLLTPEQVERGEAFLAAFAAALAARTA	3.7941426306441803	0.6442413329138591	67.496337890625	0.3267914056777954	16.933609008789062	22.894487380981445	7.867849349975586
homomer-3-50-nr2-run1_result_120	9	AGSRLALTLARTVRRLFALLVELGHLTPEEVAKGEAFLAEFAAELAEELA:AGSRLALTLARTVRRLFALLVELGHLTPEEVAKGEAFLAEFAAELAEELA:AGSRLALTLARTVRRLFALLVELGHLTPEEVAKGEAFLAEFAAELAEELA	2.8288328338236144	0.7865821734482727	59.49921417236328	0.4087695777416229	12.457961082458496	15.67314624786377	5.9200663566589355
homomer-3-50-nr2-run1_result_120	10	KGSKTAKALSETLKKLFEFLKELGLLTPEQVEKAEKFLEEWSKELAEKLK:KGSKTAKALSETLKKLFEFLKELGLLTPEQVEKAEKFLEEWSKELAEKLK:KGSKTAKALSETLKKLFEFLKELGLLTPEQVEKAEKFLEEWSKELAEKLK	0.6909644214628805	0.9794162185158761	83.45700073242188	0.7029646635055542	5.801600933074951	6.650950908660889	1.715519666671753
homomer-3-50-nr2-run1_result_120	11	AGSPLARALAETVRELFAFLRRLGRLTPEEVAEGDAFLAALAARLAERLA:AGSPLARALAETVRELFAFLRRLGRLTPEEVAEGDAFLAALAARLAERLA:AGSPLARALAETVRELFAFLRRLGRLTPEEVAEGDAFLAALAARLAERLA	1.8348585136359754	0.8683459140495813	53.85751724243164	0.39035019278526306	13.678028106689453	16.88153076171875	6.006562232971191
homomer-3-50-nr2-run1_result_120	12	AGSPLAKALAETVRKLFAFLKELGFLTPEDVEKGDAFLEEWAAELAKELA:AGSPLAKALAETVRKLFAFLKELGFLTPEDVEKGDAFLEEWAAELAKELA:AGSPLAKALAETVRKLFAFLKELGFLTPEDVEKGDAFLEEWAAELAKELA	1.6639977285655523	0.890913676284886	63.15989303588867	0.47361376881599426	11.111854553222656	14.01541519165039	5.103174209594727
homomer-3-50-nr2-run1_result_120	13	AGSKTAKTISNTVKELFKFLEELGFLSEEDKEKFEAFLKEFSEKLAKETA:AGSKTAKTISNTVKELFKFLEELGFLSEEDKEKFEAFLKEFSEKLAKETA:AGSKTAKTISNTVKELFKFLEELGFLSEEDKEKFEAFLKEFSEKLAKETA	0.540080238150506	0.9869091965522566	63.61481475830078	0.4889206290245056	10.515558242797852	13.009551048278809	3.846082925796509
homomer-3-50-nr2-run1_result_120	14	KGSKTAKTISKTLKRLFDFLVELGLLTPEQQKKAEEFLKKLSEELAKELA:KGSKTAKTISKTLKRLFDFLVELGLLTPEQQKKAEEFLKKLSEELAKELA:KGSKTAKTISKTLKRLFDFLVELGLLTPEQQKKAEEFLKKLSEELAKELA	0.7656902312075627	0.9730425267481875	81.2885513305664	0.6458253860473633	6.45737361907959	7.604072093963623	1.7365679740905762
homomer-3-50-nr2-run1_result_120	15	PGSPLARTLSETVRELFAFLVELGLLTPEQVKRGEAFLAAFSARLAERTA:PGSPLARTLSETVRELFAFLVELGLLTPEQVKRGEAFLAAFSARLAERTA:PGSPLARTLSETVRELFAFLVELGLLTPEQVKRGEAFLAAFSARLAERTA	1.9929987860960894	0.8570186583203095	58.05092239379883	0.41475072503089905	12.986115455627441	16.508190155029297	5.605589866638184
homomer-3-50-nr2-run1_result_120	16	AGSPLAQALAQTLADLFAFLVELGFLTPEDVAKAEAFLAALAAALAAATA:AGSPLAQALAQTLADLFAFLVELGFLTPEDVAKAEAFLAALAAALAAATA:AGSPLAQALAQTLADLFAFLVELGFLTPEDVAKAEAFLAALAAALAAATA	2.2080695008112317	0.8220959028190545	60.734683990478516	0.35940051078796387	15.22231674194336	19.824480056762695	8.008901596069336
homomer-3-50-nr2-run1_result_120	17	AGSPLAQALAETLARLFAFLEELGLLTPEQKERADAFLAEEAARLAERLA:AGSPLAQALAETLARLFAFLEELGLLTPEQKERADAFLAEEAARLAERLA:AGSPLAQALAETLARLFAFLEELGLLTPEQKERADAFLAEEAARLAERLA	0.9949259581857071	0.9591273253210757	84.67668151855469	0.7585062980651855	5.212868690490723	6.028472900390625	1.4063034057617188
homomer-3-50-nr2-run1_result_120	18	SGSPLARTIAATLRALRAFLVALGRLTPEEQAAADAFLAALAAALAAATA:SGSPLARTIAATLRALRAFLVALGRLTPEEQAAADAFLAALAAALAAATA:SGSPLARTIAATLRALRAFLVALGRLTPEEQAAADAFLAALAAALAAATA	2.4219982165016334	0.7943873386163064	51.52057647705078	0.34680426120758057	14.925308227539062	18.790616989135742	9.626548767089844
homomer-3-50-nr2-run1_result_120	19	EGSLIAKAISETLKELFKFLKELGLLTEEEEEKFNKFLEEKSKKLSEKLK:EGSLIAKAISETLKELFKFLKELGLLTEEEEEKFNKFLEEKSKKLSEKLK:EGSLIAKAISETLKELFKFLKELGLLTEEEEEKFNKFLEEKSKKLSEKLK	2.23844891310327	0.8970239385810282	67.74758911132812	0.5283344388008118	9.609013557434082	11.782093048095703	4.531448841094971
homomer-3-50-nr2-run1_result_120	20	AGSPLAQTIAATLRALFDLLVELGLLTPEQRARGEAFLAAQAAALAAATA:AGSPLAQTIAATLRALFDLLVELGLLTPEQRARGEAFLAAQAAALAAATA:AGSPLAQTIAATLRALFDLLVELGLLTPEQRARGEAFLAAQAAALAAATA	2.008103875526461	0.8550899479936258	71.30447387695312	0.4380406141281128	13.146224975585938	17.64165687561035	5.50546932220459
homomer-3-50-nr2-run1_result_120	21	AGSATAKTLADTVAKLFAFLVELGLLTPEQVKKGEAFLAALSAELAAKTA:AGSATAKTLADTVAKLFAFLVELGLLTPEQVKKGEAFLAALSAELAAKTA:AGSATAKTLADTVAKLFAFLVELGLLTPEQVKKGEAFLAALSAELAAKTA	1.1567974974965736	0.9470601938237094	70.03724670410156	0.5847831964492798	8.847394943237305	10.910073280334473	3.6159415245056152
homomer-3-50-nr2-run1_result_120	22	AGSALAQTLADTEAARVAFERALGRLTPEEAAAMDAFLAALAAALAARTA:AGSALAQTLADTEAARVAFERALGRLTPEEAAAMDAFLAALAAALAARTA:AGSALAQTLADTEAARVAFERALGRLTPEEAAAMDAFLAALAAALAARTA	5.154259979251944	0.557197165793871	63.96812057495117	0.3286215662956238	16.98118019104004	22.798233032226562	12.714164733886719
homomer-3-50-nr2-run1_result_120	23	AGSPLARALADTVRALVARLVELGRLTPEEVARMDAFLAALAAALAARLA:AGSPLARALADTVRALVARLVELGRLTPEEVARMDAFLAALAAALAARLA:AGSPLARALADTVRALVARLVELGRLTPEEVARMDAFLAALAAALAARLA	5.034923012282157	0.5593229022792678	68.03475189208984	0.30537113547325134	17.97380828857422	24.188112258911133	14.03508186340332
homomer-3-50-nr2-run1_result_120	24	AGSKLAQTLSKTLARLFDFLVKLGLLTPEQVAEAEAFLAAWAAELAKETA:AGSKLAQTLSKTLARLFDFLVKLGLLTPEQVAEAEAFLAAWAAELAKETA:AGSKLAQTLSKTLARLFDFLVKLGLLTPEQVAEAEAFLAAWAAELAKETA	1.8375514177024828	0.8679234225313329	63.60281753540039	0.44419315457344055	11.736980438232422	15.231945037841797	6.249227523803711
homomer-3-50-nr2-run1_result_120	25	AGSPLAQALAATVRRLFALLVELGLLTPEQVARAEAFLAELEAELAAELA:AGSPLAQALAATVRRLFALLVELGLLTPEQVARAEAFLAELEAELAAELA:AGSPLAQALAATVRRLFALLVELGLLTPEQVARAEAFLAELEAELAAELA	1.334239640059165	0.9263116208389625	64.60576629638672	0.38623130321502686	13.967737197875977	18.166778564453125	5.858960151672363
homomer-3-50-nr2-run1_result_120	26	AGSPLAKTLAETVRDLFDFLRELGLLTPEQVEKGDAFLEALAARLAERLA:AGSPLAKTLAETVRDLFDFLRELGLLTPEQVEKGDAFLEALAARLAERLA:AGSPLAKTLAETVRDLFDFLRELGLLTPEQVEKGDAFLEALAARLAERLA	0.9346833186928862	0.9666992854530511	82.07032012939453	0.7129755616188049	5.895839691162109	6.962469577789307	1.8803786039352417
homomer-3-50-nr2-run1_result_120	27	AGSPLARTLAATLADLFAFLVELGLLTPEQVAKGEAFLAARAAALAARLA:AGSPLARTLAATLADLFAFLVELGLLTPEQVAKGEAFLAARAAALAARLA:AGSPLARTLAATLADLFAFLVELGLLTPEQVAKGEAFLAARAAALAARLA	0.933184140811325	0.9645808166451487	69.16622161865234	0.5753288269042969	8.403352737426758	10.230996131896973	3.774594306945801
homomer-3-50-nr2-run1_result_120	28	SGSPLARALSDTLRRLFDFLVELGFLTPEDVKKAEAFLAALEAELAARLA:SGSPLARALSDTLRRLFDFLVELGFLTPEDVKKAEAFLAALEAELAARLA:SGSPLARALSDTLRRLFDFLVELGFLTPEDVKKAEAFLAALEAELAARLA	1.4647435151710817	0.9151408774804554	58.30900955200195	0.41056424379348755	13.374892234802246	16.870376586914062	5.924054145812988
homomer-3-50-nr2-run1_result_120	29	KGSKLSKAISKTVKELFKFLVEIGKLTPEEVKKAEAFLKKLSKELAKELK:KGSKLSKAISKTVKELFKFLVEIGKLTPEEVKKAEAFLKKLSKELAKELK:KGSKLSKAISKTVKELFKFLVEIGKLTPEEVKKAEAFLKKLSKELAKELK	2.283416374684583	0.8095091279444872	50.36090087890625	0.37099432945251465	13.598933219909668	16.26490592956543	6.36396598815918
homomer-3-50-nr2-run1_result_120	30	SGSKTAQTISNTVRRLFAFLVELGLLTPEQVAKGEAFLAELSAELAAELA:SGSKTAQTISNTVRRLFAFLVELGLLTPEQVAKGEAFLAELSAELAAELA:SGSKTAQTISNTVRRLFAFLVELGLLTPEQVAKGEAFLAELSAELAAELA	2.133946610501204	0.9379744434453577	63.99029541015625	0.5365377068519592	9.846579551696777	12.011600494384766	3.265226364135742
homomer-3-50-nr2-run1_result_120	31	AGSLTAKTISETVKALVDKLKELGFLTPEEMKKMDEFLKEFSEELAKKLA:AGSLTAKTISETVKALVDKLKELGFLTPEEMKKMDEFLKEFSEELAKKLA:AGSLTAKTISETVKALVDKLKELGFLTPEEMKKMDEFLKEFSEELAKKLA	3.453253618560445	0.8424926234213346	52.59186935424805	0.3708469271659851	14.519423484802246	18.357946395874023	9.14872932434082
homomer-3-50-nr2-run1_result_121	0	AAAAAIAALREEVAAVRAETRARIEALRSEVESRLAAIEARIEAIEAALA:AAAAAIAALREEVAAVRAETRARIEALRSEVESRLAAIEARIEAIEAALA:AAAAAIAALREEVAAVRAETRARIEALRSEVESRLAAIEARIEAIEAALA	0.503402352913418	0.9881509774280604	93.96041107177734	0.7822031378746033	3.5635781288146973	3.852001190185547	1.2273759841918945
homomer-3-50-nr2-run1_result_121	1	AAAAAIAALREEVAAVERRTEARIAALRAEVEARLAAVEARIAAIEAALA:AAAAAIAALREEVAAVERRTEARIAALRAEVEARLAAVEARIAAIEAALA:AAAAAIAALREEVAAVERRTEARIAALRAEVEARLAAVEARIAAIEAALA	0.3135480866218311	0.9953131795296736	93.1460189819336	0.7728472948074341	3.686507225036621	4.038995742797852	1.315366268157959
homomer-3-50-nr2-run1_result_121	2	AAAAAIAALRAEVAAVRAETDARIAALAADVEARLAAVEARVAAIEAALA:AAAAAIAALRAEVAAVRAETDARIAALAADVEARLAAVEARVAAIEAALA:AAAAAIAALRAEVAAVRAETDARIAALAADVEARLAAVEARVAAIEAALA	0.5577563826914277	0.9854960186711285	94.29903411865234	0.816550612449646	3.3797645568847656	3.670997142791748	1.280290961265564
homomer-3-50-nr2-run1_result_121	3	DAAAALAALRAEVAADRAATEAAIAALRADVEARLAAVEARVAAIEAALA:DAAAALAALRAEVAADRAATEAAIAALRADVEARLAAVEARVAAIEAALA:DAAAALAALRAEVAADRAATEAAIAALRADVEARLAAVEARVAAIEAALA	0.5804123661004	0.9842866503295856	94.13983917236328	0.8082200288772583	3.568302869796753	3.8823115825653076	1.2986559867858887
homomer-3-50-nr2-run1_result_121	4	DAAEAIAALKAKIEEVEARTRAEIAALRAEVDTRLAAIEARIEAIEAALA:DAAEAIAALKAKIEEVEARTRAEIAALRAEVDTRLAAIEARIEAIEAALA:DAAEAIAALKAKIEEVEARTRAEIAALRAEVDTRLAAIEARIEAIEAALA	0.6893895847925189	0.9789063374796494	94.92788696289062	0.7870998978614807	3.5169694423675537	3.7515640258789062	1.2082172632217407
homomer-3-50-nr2-run1_result_121	5	AAEAKIAALEAKVEAVKEAVEKKIAELKEAVEKELAAIKARIAAIEAALA:AAEAKIAALEAKVEAVKEAVEKKIAELKEAVEKELAAIKARIAAIEAALA:AAEAKIAALEAKVEAVKEAVEKKIAELKEAVEKELAAIKARIAAIEAALA	0.5727350761713875	0.9847555550596137	94.78873443603516	0.8002040386199951	3.5867056846618652	3.8191895484924316	1.117769479751587
homomer-3-50-nr2-run1_result_121	6	AAAAAIAALRAEVAAVRAETEARIAALEAAVREELAAVEARLRAVEARLE:AAAAAIAALRAEVAAVRAETEARIAALEAAVREELAAVEARLRAVEARLE:AAAAAIAALRAEVAAVRAETEARIAALEAAVREELAAVEARLRAVEARLE	0.5215979624847445	0.987306999380892	90.22200012207031	0.7482085227966309	4.4341630935668945	4.95920467376709	1.7102606296539307
homomer-3-50-nr2-run1_result_121	7	AAEEAIAALKERIAAVEAKTESRIASLEASVEARLAAVEARVAAIEAALA:AAEEAIAALKERIAAVEAKTESRIASLEASVEARLAAVEARVAAIEAALA:AAEEAIAALKERIAAVEAKTESRIASLEASVEARLAAVEARVAAIEAALA	1.1301686835778	0.9458465228400005	90.62869262695312	0.7357321381568909	4.456425189971924	4.904139518737793	1.4920309782028198
homomer-3-50-nr2-run1_result_121	8	AAAAAIAALKAEIAEVRAETEARIAALEAAVKAALAAIEARVAAIEAALA:AAAAAIAALKAEIAEVRAETEARIAALEAAVKAALAAIEARVAAIEAALA:AAAAAIAALKAEIAEVRAETEARIAALEAAVKAALAAIEARVAAIEAALA	0.5131881872669486	0.9876394816853137	79.66810607910156	0.6607552766799927	6.4301958084106445	7.633422374725342	2.031252861022949
homomer-3-50-nr2-run1_result_121	9	AAAAALAALRAEVAAVKAATEAKIAALKAEVEAKLAAIEARIAAIEAALK:AAAAALAALRAEVAAVKAATEAKIAALKAEVEAKLAAIEARIAAIEAALK:AAAAALAALRAEVAAVKAATEAKIAALKAEVEAKLAAIEARIAAIEAALK	0.2795291159195589	0.9962709642802019	93.0181884765625	0.7888696193695068	3.8380067348480225	4.138472557067871	1.2126085758209229
homomer-3-50-nr2-run1_result_121	10	KAEAAIAALKEEVAAVKAATDAAIAALAAAVEAALAAIEARVAAIEAALA:KAEAAIAALKEEVAAVKAATDAAIAALAAAVEAALAAIEARVAAIEAALA:KAEAAIAALKEEVAAVKAATDAAIAALAAAVEAALAAIEARVAAIEAALA	0.6423178310289199	0.9809880562601382	83.35466003417969	0.7339284420013428	5.078763484954834	5.835558891296387	1.64432692527771
homomer-3-50-nr2-run1_result_121	11	EAAEAIAALKAEVAAVEARTEARIAALEADVEARLAAVEARIAAIEAALE:EAAEAIAALKAEVAAVEARTEARIAALEADVEARLAAVEARIAAIEAALE:EAAEAIAALKAEVAAVEARTEARIAALEADVEARLAAVEARIAAIEAALE	0.6035253403236638	0.983119801760588	94.24040222167969	0.7918671369552612	3.627702236175537	3.9032609462738037	1.2538986206054688
homomer-3-50-nr2-run1_result_121	12	AAAAALAALRAEVAAVRAETRAEIAALRAEVDARLAAIEARIEAIEAALA:AAAAALAALRAEVAAVRAETRAEIAALRAEVDARLAAIEARIEAIEAALA:AAAAALAALRAEVAAVRAETRAEIAALRAEVDARLAAIEARIEAIEAALA	0.34620824020291585	0.9943012487129003	92.67996978759766	0.775823712348938	3.7046091556549072	4.055761814117432	1.25404691696167
homomer-3-50-nr2-run1_result_121	13	AAEAAIAALKEEVAAVSAKTEKEIAALKEAVEKKLAEVEARIAAIEKALA:AAEAAIAALKEEVAAVSAKTEKEIAALKEAVEKKLAEVEARIAAIEKALA:AAEAAIAALKEEVAAVSAKTEKEIAALKEAVEKKLAEVEARIAAIEKALA	0.7632352497565691	0.9735384806281306	91.79436492919922	0.7548054456710815	4.332815170288086	4.702300548553467	1.3215628862380981
homomer-3-50-nr2-run1_result_121	14	AAAAAIAALKAEIAAVKAATEAKIKALEAAVKEKLAAIEARIAAIEAALK:AAAAAIAALKAEIAAVKAATEAKIKALEAAVKEKLAAIEARIAAIEAALK:AAAAAIAALKAEIAAVKAATEAKIKALEAAVKEKLAAIEARIAAIEAALK	0.6063040696038856	0.983073488840901	93.61198425292969	0.7726274728775024	3.8468375205993652	4.135577201843262	1.2519116401672363
homomer-3-50-nr2-run1_result_121	15	EAAAALAALEAKVAAVAAATTAAIAALEAAVAARLAAVEARVAAIEAALA:EAAAALAALEAKVAAVAAATTAAIAALEAAVAARLAAVEARVAAIEAALA:EAAAALAALEAKVAAVAAATTAAIAALEAAVAARLAAVEARVAAIEAALA	0.5435594860142793	0.9861905658529209	87.15458679199219	0.7386744022369385	4.640247344970703	5.229552268981934	1.5361175537109375
homomer-3-50-nr2-run1_result_121	16	DAEKAIAELKEEIEAVREETEKKIEALEAKVEAELAAVKARVAAIEAALA:DAEKAIAELKEEIEAVREETEKKIEALEAKVEAELAAVKARVAAIEAALA:DAEKAIAELKEEIEAVREETEKKIEALEAKVEAELAAVKARVAAIEAALA	0.6717711115670081	0.979446976868736	92.72900390625	0.7621996998786926	4.169907569885254	4.51718282699585	1.3679475784301758
homomer-3-50-nr2-run1_result_121	17	AAEAAIAALKAEIAAVKEATEARIAALEARVEARLAEVEARVAAIEAALA:AAEAAIAALKAEIAAVKEATEARIAALEARVEARLAEVEARVAAIEAALA:AAEAAIAALKAEIAAVKEATEARIAALEARVEARLAEVEARVAAIEAALA	0.7095807045217579	0.9771341386530367	84.6882095336914	0.6698575019836426	5.699038505554199	6.636847019195557	1.8296540975570679
homomer-3-50-nr2-run1_result_121	18	AAAAAIEALREEVAAVKEETEARIAALEAAVEARLAAIEARVAAIEAALA:AAAAAIEALREEVAAVKEETEARIAALEAAVEARLAAIEARVAAIEAALA:AAAAAIEALREEVAAVKEETEARIAALEAAVEARLAAIEARVAAIEAALA	0.8193689650693476	0.9697089007727512	87.72821807861328	0.7145025730133057	4.9671630859375	5.667994022369385	1.5304956436157227
homomer-3-50-nr2-run1_result_121	19	AAAAAIAALEAKVAAVEADTRARIEALEAAVRERLAAVEARIAAIEAALA:AAAAAIAALEAKVAAVEADTRARIEALEAAVRERLAAVEARIAAIEAALA:AAAAAIAALEAKVAAVEADTRARIEALEAAVRERLAAVEARIAAIEAALA	0.735483698328562	0.9753004400521356	90.63406372070312	0.7428330183029175	4.254552364349365	4.756164073944092	1.4540313482284546
homomer-3-50-nr2-run1_result_121	20	DAAKAIEALKKEVAAVAAATTAAIAALRADVEARLAAIEARIAAIEAALA:DAAKAIEALKKEVAAVAAATTAAIAALRADVEARLAAIEARIAAIEAALA:DAAKAIEALKKEVAAVAAATTAAIAALRADVEARLAAIEARIAAIEAALA	0.5496202584182939	0.9859469733792859	94.67758178710938	0.8033655285835266	3.5079152584075928	3.738469123840332	1.1896531581878662
homomer-3-50-nr2-run1_result_121	21	EAAAAIEALKAEIEAVRAETRAEIAALRAAVEARLAAIEARVAAIEAALA:EAAAAIEALKAEIEAVRAETRAEIAALRAAVEARLAAIEARVAAIEAALA:EAAAAIEALKAEIEAVRAETRAEIAALRAAVEARLAAIEARVAAIEAALA	0.5371342298973764	0.9865250140070607	93.2983627319336	0.7763755321502686	3.7288973331451416	4.0380964279174805	1.2740051746368408
homomer-3-50-nr2-run1_result_121	22	AAAAAIAALKAEVAAVREETEARIAALEADVDARLAAVEARVARIEAALA:AAAAAIAALKAEVAAVREETEARIAALEADVDARLAAVEARVARIEAALA:AAAAAIAALKAEVAAVREETEARIAALEADVDARLAAVEARVARIEAALA	0.5869890010313368	0.984119815768335	87.79391479492188	0.7119173407554626	5.0871806144714355	5.827424049377441	1.6746177673339844
homomer-3-50-nr2-run1_result_121	23	DAAAAIAALRKEIAAVREATEAAIAALRAAVEARLAAVEARLAAVEAALA:DAAAAIAALRKEIAAVREATEAAIAALRAAVEARLAAVEARLAAVEAALA:DAAAAIAALRKEIAAVREATEAAIAALRAAVEARLAAVEARLAAVEAALA	0.5404538595476052	0.9864537033659799	92.59263610839844	0.7728536128997803	3.8532676696777344	4.189922332763672	1.456421136856079
homomer-3-50-nr2-run1_result_121	24	DAEKAIEELKAEIAEVKAETEARIAALEARFETELAAIKARIAAIEAALA:DAEKAIEELKAEIAEVKAETEARIAALEARFETELAAIKARIAAIEAALA:DAEKAIEELKAEIAEVKAETEARIAALEARFETELAAIKARIAAIEAALA	0.9740799537922818	0.9590706699628595	93.1328353881836	0.7618618011474609	3.95414662361145	4.253606796264648	1.2144523859024048
homomer-3-50-nr2-run1_result_121	25	AAAAAIAALREEVAAVREETERRIEELRRRFEEELAAIRARVEAIEAALA:AAAAAIAALREEVAAVREETERRIEELRRRFEEELAAIRARVEAIEAALA:AAAAAIAALREEVAAVREETERRIEELRRRFEEELAAIRARVEAIEAALA	0.6662372357716402	0.9796394434768858	93.04570007324219	0.7637187242507935	3.7958452701568604	4.122640132904053	1.3605223894119263
homomer-3-50-nr2-run1_result_121	26	AAKEAIEALKAEVAEVERRTEERIAALRAEVEARLAAVEARIAAIEAALA:AAKEAIEALKAEVAEVERRTEERIAALRAEVEARLAAVEARIAAIEAALA:AAKEAIEALKAEVAEVERRTEERIAALRAEVEARLAAVEARIAAIEAALA	0.36037702722041914	0.9938225732263252	90.6427230834961	0.7330672740936279	4.533625602722168	5.046306133270264	1.3934638500213623
homomer-3-50-nr2-run1_result_121	27	DAAAAIAELKAEVAAVEAATAARIAALEAAVEARLAAIEARIAAIEAALA:DAAAAIAELKAEVAAVEAATAARIAALEAAVEARLAAIEARIAAIEAALA:DAAAAIAELKAEVAAVEAATAARIAALEAAVEARLAAIEARIAAIEAALA	0.5649245165437593	0.9851542644449015	93.31610870361328	0.777416467666626	3.677567720413208	3.9968156814575195	1.212923288345337
homomer-3-50-nr2-run1_result_121	28	AAEAAIKALREEVAAVREETEARIAALEAAVRARLAAIEAEVAAIKAALA:AAEAAIKALREEVAAVREETEARIAALEAAVRARLAAIEAEVAAIKAALA:AAEAAIKALREEVAAVREETEARIAALEAAVRARLAAIEAEVAAIKAALA	0.7282314180672808	0.975366537888112	74.18732452392578	0.4477088451385498	11.79289436340332	15.538188934326172	6.017545223236084
homomer-3-50-nr2-run1_result_121	29	AAAAAIAALKAEIAAVRAETDARIAALEAAVEARLAAIEAEIEKIKAALA:AAAAAIAALKAEIAAVRAETDARIAALEAAVEARLAAIEAEIEKIKAALA:AAAAAIAALKAEIAAVRAETDARIAALEAAVEARLAAIEAEIEKIKAALA	0.4187455125490899	0.9917214855014667	89.40784454345703	0.729289174079895	4.515745162963867	5.0617594718933105	1.5126359462738037
homomer-3-50-nr2-run1_result_121	30	AAAAAIAALREEVAAVRAETEARIAALEARVEADLAAIEARLAAVEAALA:AAAAAIAALREEVAAVRAETEARIAALEARVEADLAAIEARLAAVEAALA:AAAAAIAALREEVAAVRAETEARIAALEARVEADLAAIEARLAAVEAALA	0.7248098778657966	0.975985226831756	92.36813354492188	0.766443133354187	3.833630323410034	4.258250713348389	1.3844749927520752
homomer-3-50-nr2-run1_result_121	31	SSAEAIEELRREVEAVRAATEAAIAALAAAVAAALAAIEAEIAAIKAALA:SSAEAIEELRREVEAVRAATEAAIAALAAAVAAALAAIEAEIAAIKAALA:SSAEAIEELRREVEAVRAATEAAIAALAAAVAAALAAIEAEIAAIKAALA	0.4410557106389139	0.9907986564664918	92.27534484863281	0.8004485964775085	3.9639892578125	4.27241849899292	1.1698333024978638
homomer-3-50-nr2-run1_result_122	0	REEIAGDFPAEVVARLSEENLLAAYVAYELARKEFLALLTRLTPEEAKIP:REEIAGDFPAEVVARLSEENLLAAYVAYELARKEFLALLTRLTPEEAKIP:REEIAGDFPAEVVARLSEENLLAAYVAYELARKEFLALLTRLTPEEAKIP	4.212975545339297	0.7830735675434132	71.58247375488281	0.7174841165542603	9.266183853149414	10.093998908996582	1.3395494222640991
homomer-3-50-nr2-run1_result_122	1	RAEIAGQFPAEVVARLSDENLYAAYTAYTLAKTEFTALITTKIPEAAKIP:RAEIAGQFPAEVVARLSDENLYAAYTAYTLAKTEFTALITTKIPEAAKIP:RAEIAGQFPAEVVARLSDENLYAAYTAYTLAKTEFTALITTKIPEAAKIP	4.954412691808969	0.8125459212349005	80.8238525390625	0.7705174684524536	6.930916786193848	7.49506139755249	1.3127315044403076
homomer-3-50-nr2-run1_result_122	2	MEEIAGQFPAEVVERLSPENLLAAYEAYNLAKTDFTAALTTKLPEAAKTP:MEEIAGQFPAEVVERLSPENLLAAYEAYNLAKTDFTAALTTKLPEAAKTP:MEEIAGQFPAEVVERLSPENLLAAYEAYNLAKTDFTAALTTKLPEAAKTP	5.3453703744425	0.4834242389269135	52.345699310302734	0.2796138525009155	20.026750564575195	25.002832412719727	15.247786521911621
homomer-3-50-nr2-run1_result_122	3	REEIAKYFPEEVVKKLSDENLLAAYYAYELMKKDVDAKITKLTPEEAKKP:REEIAKYFPEEVVKKLSDENLLAAYYAYELMKKDVDAKITKLTPEEAKKP:REEIAKYFPEEVVKKLSDENLLAAYYAYELMKKDVDAKITKLTPEEAKKP	6.828894282968574	0.6368375089791743	60.004085540771484	0.4565105438232422	12.88366413116455	15.057281494140625	4.838172912597656
homomer-3-50-nr2-run1_result_122	4	REEIAGSFPEEAVERLSPEALYAAYVAYELAKKEVTALFTELTPEAAKKP:REEIAGSFPEEAVERLSPEALYAAYVAYELAKKEVTALFTELTPEAAKKP:REEIAGSFPEEAVERLSPEALYAAYVAYELAKKEVTALFTELTPEAAKKP	3.075827006187382	0.7897319357358648	68.2576675415039	0.6409250497817993	9.914915084838867	10.885812759399414	1.7251601219177246
homomer-3-50-nr2-run1_result_122	5	RAEIAGQFPEAVVEALSDEALRAAYAAYTLARTEVTALLTRLLPEAAKIP:RAEIAGQFPEAVVEALSDEALRAAYAAYTLARTEVTALLTRLLPEAAKIP:RAEIAGQFPEAVVEALSDEALRAAYAAYTLARTEVTALLTRLLPEAAKIP	2.0614509114865234	0.8871352916558105	83.21492767333984	0.7869797945022583	5.704409599304199	6.283650875091553	1.3171424865722656
homomer-3-50-nr2-run1_result_122	6	REEIKDYFPEEVVERLSDENLYAAYAAYELMKKEVEALITKYLPEAAKIP:REEIKDYFPEEVVERLSDENLYAAYAAYELMKKEVEALITKYLPEAAKIP:REEIKDYFPEEVVERLSDENLYAAYAAYELMKKEVEALITKYLPEAAKIP	0.9747292250939947	0.9639650178130598	84.62271881103516	0.7928308248519897	5.784482955932617	6.2861833572387695	1.2069090604782104
homomer-3-50-nr2-run1_result_122	7	REEIAGLFPAEAVERLSDENLLAAYVAYELARAEFEAALRRLTPAAAALP:REEIAGLFPAEAVERLSDENLLAAYVAYELARAEFEAALRRLTPAAAALP:REEIAGLFPAEAVERLSDENLLAAYVAYELARAEFEAALRRLTPAAAALP	2.0048576364956547	0.8923402314913377	77.10359191894531	0.7430726289749146	7.933870792388916	8.720794677734375	1.267716407775879
homomer-3-50-nr2-run1_result_122	8	REEIAGEFPEEVVKELSEENLKAAYAAYNLSRKEVTALFTKLLPEAAKIP:REEIAGEFPEEVVKELSEENLKAAYAAYNLSRKEVTALFTKLLPEAAKIP:REEIAGEFPEEVVKELSEENLKAAYAAYNLSRKEVTALFTKLLPEAAKIP	19.21593293972582	0.1269737597531328	61.9091911315918	0.28772830963134766	18.043800354003906	22.992650985717773	9.90456771850586
homomer-3-50-nr2-run1_result_122	9	REAIKGFFPEWAVAALSDENLLAAYVAYTLAKADFKALITKYIPENAKIP:REAIKGFFPEWAVAALSDENLLAAYVAYTLAKADFKALITKYIPENAKIP:REAIKGFFPEWAVAALSDENLLAAYVAYTLAKADFKALITKYIPENAKIP	11.652584407700827	0.3543139320698513	58.71339416503906	0.2945520877838135	19.189311981201172	24.029966354370117	14.02624797821045
homomer-3-50-nr2-run1_result_122	10	REDIAAYFPADVVAALSADNLYAAYTAYNLAKTYFDAKFTKLTPENALLP:REDIAAYFPADVVAALSADNLYAAYTAYNLAKTYFDAKFTKLTPENALLP:REDIAAYFPADVVAALSADNLYAAYTAYNLAKTYFDAKFTKLTPENALLP	6.437363218017053	0.4564450698808877	51.14565658569336	0.29531043767929077	18.62743377685547	23.11851692199707	10.137822151184082
homomer-3-50-nr2-run1_result_122	11	RSAIAGSFPAAVVAALSADNLLAAYTAYTLAKAEFDALLTERLPEAAKKP:RSAIAGSFPAAVVAALSADNLLAAYTAYTLAKAEFDALLTERLPEAAKKP:RSAIAGSFPAAVVAALSADNLLAAYTAYTLAKAEFDALLTERLPEAAKKP	16.1158056228154	0.13661583254958556	47.328392028808594	0.2569522261619568	20.16823387145996	24.43505096435547	11.56005859375
homomer-3-50-nr2-run1_result_122	12	REEIAGDFPEDVVKSLSDENLLAAYTAYTLAKADFDAKLTRLLPEAALLP:REEIAGDFPEDVVKSLSDENLLAAYTAYTLAKADFDAKLTRLLPEAALLP:REEIAGDFPEDVVKSLSDENLLAAYTAYTLAKADFDAKLTRLLPEAALLP	4.651665137829644	0.8015696363950815	76.67137908935547	0.7327221632003784	8.381258010864258	9.077649116516113	1.3785020112991333
homomer-3-50-nr2-run1_result_122	13	RAEIAGDFPAEVVAALSPEALLAAYTAYELAKTEFNALLTKLLPENAKIP:RAEIAGDFPAEVVAALSPEALLAAYTAYELAKTEFNALLTKLLPENAKIP:RAEIAGDFPAEVVAALSPEALLAAYTAYELAKTEFNALLTKLLPENAKIP	16.315767903158527	0.13392276292738245	67.51538848876953	0.30397486686706543	19.342512130737305	25.5749568939209	16.044397354125977
homomer-3-50-nr2-run1_result_122	14	REEIAGDFPEEVVAALTDENLLAAYTAYTLMKKEVEALFKKLTPENYKIP:REEIAGDFPEEVVAALTDENLLAAYTAYTLMKKEVEALFKKLTPENYKIP:REEIAGDFPEEVVAALTDENLLAAYTAYTLMKKEVEALFKKLTPENYKIP	3.7143220908587042	0.7315168511035902	53.52964782714844	0.3689481019973755	15.424705505371094	18.387638092041016	5.9930500984191895
homomer-3-50-nr2-run1_result_122	15	REEIAGEFPAEAVERLSAENLLAAYVAYELARKEVLALITKLTPENAKIP:REEIAGEFPAEAVERLSAENLLAAYVAYELARKEVLALITKLTPENAKIP:REEIAGEFPAEAVERLSAENLLAAYVAYELARKEVLALITKLTPENAKIP	1.8043755636501608	0.9069387301903794	74.62826538085938	0.7197543978691101	8.619494438171387	9.316017150878906	1.3243930339813232
homomer-3-50-nr2-run1_result_122	16	REEIAGEFPAEAVEKLTPENLLAAYVAYKLAAKEFKELLTKLLPEQAKIP:REEIAGEFPAEAVEKLTPENLLAAYVAYKLAAKEFKELLTKLLPEQAKIP:REEIAGEFPAEAVEKLTPENLLAAYVAYKLAAKEFKELLTKLLPEQAKIP	15.916409840727814	0.13879314406348708	56.35856628417969	0.25535494089126587	20.332075119018555	25.536205291748047	14.133077621459961
homomer-3-50-nr2-run1_result_122	17	AAAIAGQFPAAAVAALSADNLLAAYTAYNLMKKDVEALFTKYLPEAAKIP:AAAIAGQFPAAAVAALSADNLLAAYTAYNLMKKDVEALFTKYLPEAAKIP:AAAIAGQFPAAAVAALSADNLLAAYTAYNLMKKDVEALFTKYLPEAAKIP	3.288237080727219	0.863555541275966	56.66758346557617	0.5131387114524841	12.178125381469727	13.573058128356934	2.507405996322632
homomer-3-50-nr2-run1_result_122	18	REEIAGQFPADVVARLSDENLLAAYEAYTLAKTDFNALITKLTPENAKIP:REEIAGQFPADVVARLSDENLLAAYEAYTLAKTDFNALITKLTPENAKIP:REEIAGQFPADVVARLSDENLLAAYEAYTLAKTDFNALITKLTPENAKIP	19.974590701416506	0.07719861471876507	69.36553192138672	0.3018608093261719	18.96967315673828	25.23273277282715	14.5087251663208
homomer-3-50-nr2-run1_result_122	19	AESIAGYFPAEVVASLSAENLKAAYTAYTLTTKNVLALLKKYLPEAAKKP:AESIAGYFPAEVVASLSAENLKAAYTAYTLTTKNVLALLKKYLPEAAKKP:AESIAGYFPAEVVASLSAENLKAAYTAYTLTTKNVLALLKKYLPEAAKKP	3.8281194590042644	0.6725177988319653	52.489898681640625	0.3339436948299408	15.945500373840332	19.864561080932617	9.272292137145996
homomer-3-50-nr2-run1_result_122	20	KEDIAGYFPAEVVARLSDENLYAAYTAYNLMKTYVEKLITEKLPEAAKKP:KEDIAGYFPAEVVARLSDENLYAAYTAYNLMKTYVEKLITEKLPEAAKKP:KEDIAGYFPAEVVARLSDENLYAAYTAYNLMKTYVEKLITEKLPEAAKKP	5.532054401577672	0.8283878400097645	79.14736938476562	0.734110414981842	7.5185980796813965	8.137548446655273	1.328535795211792
homomer-3-50-nr2-run1_result_122	21	REEIAGDFPAEVVEALSDENLRAAYAAYTKTTKEVTALFTKYTPENAKKP:REEIAGDFPAEVVEALSDENLRAAYAAYTKTTKEVTALFTKYTPENAKKP:REEIAGDFPAEVVEALSDENLRAAYAAYTKTTKEVTALFTKYTPENAKKP	17.52487971341213	0.2771289524180704	55.66276931762695	0.29207301139831543	19.161643981933594	24.366086959838867	14.20792007446289
homomer-3-50-nr2-run1_result_122	22	ASSIAGYFPAAVVASLSAENLKAAYAAYTLAKAETTALLTKYLPEAAKKP:ASSIAGYFPAAVVASLSAENLKAAYAAYTLAKAETTALLTKYLPEAAKKP:ASSIAGYFPAAVVASLSAENLKAAYAAYTLAKAETTALLTKYLPEAAKKP	0.9947502920789356	0.9600871885542444	77.44241333007812	0.7333454489707947	7.422174453735352	8.047447204589844	1.372469186782837
homomer-3-50-nr2-run1_result_122	23	REEIAGSFPAEVVARLSAENLLAAYTAYTLANTAFTAAITTLTPEAAKKP:REEIAGSFPAEVVARLSAENLLAAYTAYTLANTAFTAAITTLTPEAAKKP:REEIAGSFPAEVVARLSAENLLAAYTAYTLANTAFTAAITTLTPEAAKKP	3.4564482936394363	0.8169503062605442	64.33598327636719	0.6168397665023804	11.273783683776855	12.66223430633545	1.737040638923645
homomer-3-50-nr2-run1_result_122	24	ASSIAGQFPAEVVASLSPENLKAAYTAYTLTKADVEALFTKLTPEAAKKP:ASSIAGQFPAEVVASLSPENLKAAYTAYTLTKADVEALFTKLTPEAAKKP:ASSIAGQFPAEVVASLSPENLKAAYTAYTLTKADVEALFTKLTPEAAKKP	19.229953256655232	0.1312344932816843	61.20671463012695	0.25502315163612366	20.88672637939453	26.6961669921875	18.23664093017578
homomer-3-50-nr2-run1_result_122	25	MEEIAGKFPEEVVKSLSAENLKAAYTAYELMKTETLALLKKLLPEAAKIP:MEEIAGKFPEEVVKSLSAENLKAAYTAYELMKTETLALLKKLLPEAAKIP:MEEIAGKFPEEVVKSLSAENLKAAYTAYELMKTETLALLKKLLPEAAKIP	2.091198597356879	0.9039650124402135	85.77279663085938	0.7758105397224426	5.271771430969238	5.804378032684326	1.3909190893173218
homomer-3-50-nr2-run1_result_122	26	AAEIAGSFPAEDVAALSAENLKAAYTAYTKMKADVDALFTTLTPEAAKKP:AAEIAGSFPAEDVAALSAENLKAAYTAYTKMKADVDALFTTLTPEAAKKP:AAEIAGSFPAEDVAALSAENLKAAYTAYTKMKADVDALFTTLTPEAAKKP	8.280687101936797	0.31176872644236636	63.25417709350586	0.2957746684551239	19.522502899169922	25.036396026611328	16.132740020751953
homomer-3-50-nr2-run1_result_122	27	REEIAGYFPKEVVEKLSDENLLAAYAAYELAKKEVTALFTKLTPEEAKKP:REEIAGYFPKEVVEKLSDENLLAAYAAYELAKKEVTALFTKLTPEEAKKP:REEIAGYFPKEVVEKLSDENLLAAYAAYELAKKEVTALFTKLTPEEAKKP	4.377214934868433	0.7812313257004865	77.29114532470703	0.7294433116912842	8.856545448303223	9.546432495117188	1.2075319290161133
homomer-3-50-nr2-run1_result_122	28	RAEIAGSFPAEVVAALSAEALLAAYAAYTLAKKEVTALLTKYTPEAAKIP:RAEIAGSFPAEVVAALSAEALLAAYAAYTLAKKEVTALLTKYTPEAAKIP:RAEIAGSFPAEVVAALSAEALLAAYAAYTLAKKEVTALLTKYTPEAAKIP	1.561197973245717	0.9282374751846099	73.75797271728516	0.7094088792800903	8.473409652709961	9.16125202178955	1.5205655097961426
homomer-3-50-nr2-run1_result_122	29	MEEIAGQFPAEVVASLSAENLKAAYTAYTLTTAKVNALFTKLTPENAKKP:MEEIAGQFPAEVVASLSAENLKAAYTAYTLTTAKVNALFTKLTPENAKKP:MEEIAGQFPAEVVASLSAENLKAAYTAYTLTTAKVNALFTKLTPENAKKP	3.3204674169800574	0.8310067954945307	54.184879302978516	0.4832557439804077	13.309355735778809	14.921451568603516	2.773803234100342
homomer-3-50-nr2-run1_result_122	30	AEEIAGDFPEDVVKSLSAGELKAAYAAYTLARAEVEALFRRLLPEAAALP:AEEIAGDFPEDVVKSLSAGELKAAYAAYTLARAEVEALFRRLLPEAAALP:AEEIAGDFPEDVVKSLSAGELKAAYAAYTLARAEVEALFRRLLPEAAALP	1.7629399665021117	0.8883915070567813	59.44486618041992	0.4794073700904846	12.577963829040527	14.807385444641113	4.41837215423584
homomer-3-50-nr2-run1_result_122	31	MEAIAGQWPADVVASLSAENLKAAYAAYTQAKADFDAKLTELTPENAKKP:MEAIAGQWPADVVASLSAENLKAAYAAYTQAKADFDAKLTELTPENAKKP:MEAIAGQWPADVVASLSAENLKAAYAAYTQAKADFDAKLTELTPENAKKP	15.60772104489691	0.15982346298401912	46.03547286987305	0.255262553691864	20.812278747558594	25.062744140625	12.940006256103516
homomer-3-50-nr2-run1_result_123	0	LKEEIKEVEEKLKKYVEEKLKELREEVEKKVEALEKKLEETLAEIKKYLE:LKEEIKEVEEKLKKYVEEKLKELREEVEKKVEALEKKLEETLAEIKKYLE:LKEEIKEVEEKLKKYVEEKLKELREEVEKKVEALEKKLEETLAEIKKYLE	1.0970485882258643	0.9494311259474496	81.38800811767578	0.6184418201446533	7.225950717926025	8.192572593688965	2.2595787048339844
homomer-3-50-nr2-run1_result_123	1	LKEEIEKVKKELEEYVNEKLKALEEKVAAEVAAIKEEIAALKAAIEKELA:LKEEIEKVKKELEEYVNEKLKALEEKVAAEVAAIKEEIAALKAAIEKELA:LKEEIEKVKKELEEYVNEKLKALEEKVAAEVAAIKEEIAALKAAIEKELA	1.9989163819773264	0.8737941557927301	90.67208099365234	0.7763645648956299	4.596848487854004	4.917217254638672	1.2678792476654053
homomer-3-50-nr2-run1_result_123	2	LKEEIEKVKKELEEKVEEKLKELEEKVERAVAELRAELAAEKAALEARLA:LKEEIEKVKKELEEKVEEKLKELEEKVERAVAELRAELAAEKAALEARLA:LKEEIEKVKKELEEKVEEKLKELEEKVERAVAELRAELAAEKAALEARLA	0.6052373019944137	0.985195862414065	82.5928726196289	0.6575714945793152	6.479827880859375	7.529776096343994	2.096222162246704
homomer-3-50-nr2-run1_result_123	3	LEEKVEKAKEELKKYVDEKLKALEEKVEAKVKALEEKLAKLKAAIEKKLE:LEEKVEKAKEELKKYVDEKLKALEEKVEAKVKALEEKLAKLKAAIEKKLE:LEEKVEKAKEELKKYVDEKLKALEEKVEAKVKALEEKLAKLKAAIEKKLE	1.0771089050713782	0.9505718037679848	86.16378784179688	0.688160240650177	5.804507732391357	6.3888020515441895	1.7465938329696655
homomer-3-50-nr2-run1_result_123	4	EEEKIEEVKEELRKEVEAKLAELKAEVAAKVAALKEEIAALKKEIEAELA:EEEKIEEVKEELRKEVEAKLAELKAEVAAKVAALKEEIAALKKEIEAELA:EEEKIEEVKEELRKEVEAKLAELKAEVAAKVAALKEEIAALKKEIEAELA	0.8572588145289065	0.9672901391979098	74.41658782958984	0.5710382461547852	9.012791633605957	11.172484397888184	3.353785514831543
homomer-3-50-nr2-run1_result_123	5	EKEEIEEVKKELKEYVEKKLEELEKKVEETKKELEEKLAELEARIEARLA:EKEEIEEVKKELKEYVEKKLEELEKKVEETKKELEEKLAELEARIEARLA:EKEEIEEVKKELKEYVEKKLEELEKKVEETKKELEEKLAELEARIEARLA	0.8062628128929731	0.9714276642888584	85.43209075927734	0.6972002387046814	6.112849235534668	6.774808883666992	1.8185973167419434
homomer-3-50-nr2-run1_result_123	6	LEEKIEEVKEELREEVKAELEKLEAKVEAKVEALRAELAALKAAIKAELA:LEEKIEEVKEELREEVKAELEKLEAKVEAKVEALRAELAALKAAIKAELA:LEEKIEEVKEELREEVKAELEKLEAKVEAKVEALRAELAALKAAIKAELA	0.8997019226528826	0.963790171083464	77.89408874511719	0.6117140054702759	7.828179359436035	9.330777168273926	2.846665382385254
homomer-3-50-nr2-run1_result_123	7	LEELIEKVREELRKEVEEKLKELKEEIAATKAAIREELAALKAEIEAKLA:LEELIEKVREELRKEVEEKLKELKEEIAATKAAIREELAALKAEIEAKLA:LEELIEKVREELRKEVEEKLKELKEEIAATKAAIREELAALKAEIEAKLA	0.6782521397812898	0.9797536978523941	72.92097473144531	0.515964150428772	10.13764476776123	12.60743522644043	5.057764053344727
homomer-3-50-nr2-run1_result_123	8	LKEEVEKVKEELEKKVAEELAALRAAVDAAVAALKAAVAALKAAILAALA:LKEEVEKVKEELEKKVAEELAALRAAVDAAVAALKAAVAALKAAILAALA:LKEEVEKVKEELEKKVAEELAALRAAVDAAVAALKAAVAALKAAILAALA	1.6321950008942385	0.8971176747146751	63.367393493652344	0.4315488934516907	11.977396965026855	14.962474822998047	6.074192047119141
homomer-3-50-nr2-run1_result_123	9	LEEKIEKVKEELKEEVAKKLEELKKYVEETRAALEARLEALEAELRARLA:LEEKIEKVKEELKEEVAKKLEELKKYVEETRAALEARLEALEAELRARLA:LEEKIEKVKEELKEEVAKKLEELKKYVEETRAALEARLEALEAELRARLA	0.780380275621004	0.9747189265554058	74.71440887451172	0.5455090999603271	9.392297744750977	11.4544095993042	3.5981602668762207
homomer-3-50-nr2-run1_result_123	10	LEEKIEEVKEELKEYVEKKLEELRKEVEEAVEELRAELAAREAAIEARLA:LEEKIEEVKEELKEYVEKKLEELRKEVEEAVEELRAELAAREAAIEARLA:LEEKIEEVKEELKEYVEKKLEELRKEVEEAVEELRAELAAREAAIEARLA	0.970898966077926	0.9587727946925081	90.18551635742188	0.7310431599617004	4.592939853668213	5.02868127822876	1.658073902130127
homomer-3-50-nr2-run1_result_123	11	LEAEVERVREELRREVAERLAALEAAVAAAVAALRAALAALEAALRAELA:LEAEVERVREELRREVAERLAALEAAVAAAVAALRAALAALEAALRAELA:LEAEVERVREELRREVAERLAALEAAVAAAVAALRAALAALEAALRAELA	1.3365698677057047	0.923675955283134	68.3236083984375	0.43750113248825073	12.14626407623291	16.06985092163086	7.71219539642334
homomer-3-50-nr2-run1_result_123	12	LLELIEKAKAELREEVAAKLAALEAKVAAEVAALKAELEALRAELEARLA:LLELIEKAKAELREEVAAKLAALEAKVAAEVAALKAELEALRAELEARLA:LLELIEKAKAELREEVAAKLAALEAKVAAEVAALKAELEALRAELEARLA	0.7862184105863791	0.9725734721215641	72.06578826904297	0.4788203239440918	11.810129165649414	15.053141593933105	5.593235492706299
homomer-3-50-nr2-run1_result_123	13	AEAKVEAVKAELREEVAAALAALEARLEETRAALRAELEALKAALEAALA:AEAKVEAVKAELREEVAAALAALEARLEETRAALRAELEALKAALEAALA:AEAKVEAVKAELREEVAAALAALEARLEETRAALRAELEALKAALEAALA	1.1597690940596854	0.9467636899041088	74.93898010253906	0.5805264711380005	8.372001647949219	10.316481590270996	3.824418067932129
homomer-3-50-nr2-run1_result_123	14	LKEEIEKVKKELKEYVEKKLKELEEKVEETKEAILKTIAALKAAIEAKLA:LKEEIEKVKKELKEYVEKKLKELEEKVEETKEAILKTIAALKAAIEAKLA:LKEEIEKVKKELKEYVEKKLKELEEKVEETKEAILKTIAALKAAIEAKLA	0.7283170881616569	0.9772347651346314	87.12921142578125	0.7172976732254028	5.587708950042725	6.177037715911865	1.8683252334594727
homomer-3-50-nr2-run1_result_123	15	LEEKIEEVKEELREEVEAKLAALEAKVAAAVAALEARLAELEARLEARLA:LEEKIEEVKEELREEVEAKLAALEAKVAAAVAALEARLAELEARLEARLA:LEEKIEEVKEELREEVEAKLAALEAKVAAAVAALEARLAELEARLEARLA	1.5267237119179529	0.9139437561468041	84.01005554199219	0.7012125253677368	5.965466499328613	6.827410697937012	1.8931254148483276
homomer-3-50-nr2-run1_result_123	16	LEERVEEVREELRREVRERLEALERKVEETVAALKEEIAKLKAEIKEYIS:LEERVEEVREELRREVRERLEALERKVEETVAALKEEIAKLKAEIKEYIS:LEERVEEVREELRREVRERLEALERKVEETVAALKEEIAKLKAEIKEYIS	1.9647549114384928	0.8690877760616483	75.77112579345703	0.5689622759819031	8.875846862792969	10.641641616821289	3.8913307189941406
homomer-3-50-nr2-run1_result_123	17	LLEKIEEVKEELRKYVEEKLAALEAKVEAAVAALRAEVAELKAAIEARLA:LLEKIEEVKEELRKYVEEKLAALEAKVEAAVAALRAEVAELKAAIEARLA:LLEKIEEVKEELRKYVEEKLAALEAKVEAAVAALRAEVAELKAAIEARLA	1.5419936184018954	0.9143642613269992	82.57701110839844	0.670600414276123	6.3612751960754395	7.237219333648682	1.9629817008972168
homomer-3-50-nr2-run1_result_123	18	LEEEVKKVKEELEKKVSEKLKALKETVEATTKALKEELAAEKAALEAALA:LEEEVKKVKEELEKKVSEKLKALKETVEATTKALKEELAAEKAALEAALA:LEEEVKKVKEELEKKVSEKLKALKETVEATTKALKEELAAEKAALEAALA	25.119829598030815	0.41814256213756296	63.23474884033203	0.3453059792518616	15.899566650390625	21.241291046142578	11.802101135253906
homomer-3-50-nr2-run1_result_123	19	LLEVVEEVKEELREEVERRLKELREEVEKKVKEIREELAKLKEAIEKKLS:LLEVVEEVKEELREEVERRLKELREEVEKKVKEIREELAKLKEAIEKKLS:LLEVVEEVKEELREEVERRLKELREEVEKKVKEIREELAKLKEAIEKKLS	0.9591873784206184	0.9604884118248935	80.8066177368164	0.6478240489959717	7.582149982452393	8.586312294006348	2.48323917388916
homomer-3-50-nr2-run1_result_123	20	LEEKIEEVKKELKEYVEAKLAALRAAVDAAVAALRAALAAERAALAAAAA:LEEKIEEVKKELKEYVEAKLAALRAAVDAAVAALRAALAAERAALAAAAA:LEEKIEEVKKELKEYVEAKLAALRAAVDAAVAALRAALAAERAALAAAAA	0.7797671068352211	0.9734119778031269	69.82471466064453	0.5481854677200317	9.581901550292969	11.85952091217041	3.8822731971740723
homomer-3-50-nr2-run1_result_123	21	LEEAIEKAKAELKAEVAAKLEALEAKVAAAVAALRAELAALRAALEARLA:LEEAIEKAKAELKAEVAAKLEALEAKVAAAVAALRAELAALRAALEARLA:LEEAIEKAKAELKAEVAAKLEALEAKVAAAVAALRAELAALRAALEARLA	0.6588679964011432	0.9805724640433391	72.79020690917969	0.5641263723373413	9.296178817749023	11.389460563659668	4.301054000854492
homomer-3-50-nr2-run1_result_123	22	SKEEIEKVKEELKKYVEEELKKLEELVAETKAALEEKIAALKAEILARLE:SKEEIEKVKEELKKYVEEELKKLEELVAETKAALEEKIAALKAEILARLE:SKEEIEKVKEELKKYVEEELKKLEELVAETKAALEEKIAALKAEILARLE	25.686727212210382	0.288890412394209	56.31929397583008	0.3418923020362854	15.577744483947754	20.18501091003418	7.882134437561035
homomer-3-50-nr2-run1_result_123	23	EEEKIEKVKEELKKEVEEKLKELKEEVKKTKEELEKKLEELVAALEKKLE:EEEKIEKVKEELKKEVEEKLKELKEEVKKTKEELEKKLEELVAALEKKLE:EEEKIEKVKEELKKEVEEKLKELKEEVKKTKEELEKKLEELVAALEKKLE	0.559589495640156	0.9858971699666006	81.33138275146484	0.6301138997077942	7.002216815948486	8.055645942687988	2.172255754470825
homomer-3-50-nr2-run1_result_123	24	LEEKIEKAKKELEEYVEAKLKELEAKVEATVAALREELERLRAEIEARLE:LEEKIEKAKKELEEYVEAKLKELEAKVEATVAALREELERLRAEIEARLE:LEEKIEKAKKELEEYVEAKLKELEAKVEATVAALREELERLRAEIEARLE	0.9472812098563691	0.9615181241894568	83.08531188964844	0.6533671617507935	6.431432247161865	7.322609901428223	2.463834762573242
homomer-3-50-nr2-run1_result_123	25	LKELIEEAKEELRKEVEEKLKKLEEKVAADVAALKETLAALKAALEAKLA:LKELIEEAKEELRKEVEEKLKKLEEKVAADVAALKETLAALKAALEAKLA:LKELIEEAKEELRKEVEEKLKKLEEKVAADVAALKETLAALKAALEAKLA	1.0737960411541372	0.9511286712556761	67.2861328125	0.45523446798324585	12.455972671508789	15.670713424682617	6.40639591217041
homomer-3-50-nr2-run1_result_123	26	LEELVERVREELRREVEERLAELRAEVAAAVAALEARLAALRAEIEARLA:LEELVERVREELRREVEERLAELRAEVAAAVAALEARLAALRAEIEARLA:LEELVERVREELRREVEERLAELRAEVAAAVAALEARLAALRAEIEARLA	0.9563323760715584	0.9612376070834561	85.68429565429688	0.7220883369445801	5.860811710357666	6.743200302124023	2.0103089809417725
homomer-3-50-nr2-run1_result_123	27	KEEEIEKVKKELEEYVEKKLEELVRLVEETREEILERLEELERELLERLE:KEEEIEKVKKELEEYVEKKLEELVRLVEETREEILERLEELERELLERLE:KEEEIEKVKKELEEYVEKKLEELVRLVEETREEILERLEELERELLERLE	0.6546824026357474	0.980565608779591	86.40340423583984	0.6964019536972046	5.887020111083984	6.501853942871094	2.0751402378082275
homomer-3-50-nr2-run1_result_123	28	LKEEIEKVKEELKEYVEKKLEELEKKVAETEAALKKELEALEAAIKAKLE:LKEEIEKVKEELKEYVEKKLEELEKKVAETEAALKKELEALEAAIKAKLE:LKEEIEKVKEELKEYVEKKLEELEKKVAETEAALKKELEALEAAIKAKLE	1.0211634188407495	0.9569778740706191	80.3698501586914	0.6128148436546326	7.2967681884765625	8.494370460510254	2.088250160217285
homomer-3-50-nr2-run1_result_123	29	RRAEVEAVAEELREYVEEKLAELKALVEKKVEELKKELEELKKEILALLS:RRAEVEAVAEELREYVEEKLAELKALVEKKVEELKKELEELKKEILALLS:RRAEVEAVAEELREYVEEKLAELKALVEKKVEELKKELEELKKEILALLS	0.6009696038039082	0.9834881353303535	81.14851379394531	0.6407420635223389	7.164838790893555	8.053236961364746	2.585137367248535
homomer-3-50-nr2-run1_result_123	30	LEEKIEKVKEELKEYIDKKLEELKEEIEKTKKEIEEKLAALEAKIKAELK:LEEKIEKVKEELKEYIDKKLEELKEEIEKTKKEIEEKLAALEAKIKAELK:LEEKIEKVKEELKEYIDKKLEELKEEIEKTKKEIEEKLAALEAKIKAELK	0.7282734876061102	0.9775219767904487	89.73516845703125	0.7356750965118408	4.896077632904053	5.355085372924805	1.5316258668899536
homomer-3-50-nr2-run1_result_123	31	LLEEIEKVEKKLKEYVEEKLKELEEKVEEAVAALEARLAALRAELEARLA:LLEEIEKVEKKLKEYVEEKLKELEEKVEEAVAALEARLAALRAELEARLA:LLEEIEKVEKKLKEYVEEKLKELEEKVEEAVAALEARLAALRAELEARLA	0.7048361547672588	0.9785696932618017	84.35980224609375	0.6689591407775879	6.174882888793945	7.014105319976807	2.134582281112671
homomer-3-50-nr2-run1_result_124	0	MSPEEYGISKTTFNVALLLSELVKKIPSIKNPEEVAEEILKWAAESNKPE:MSPEEYGISKTTFNVALLLSELVKKIPSIKNPEEVAEEILKWAAESNKPE:MSPEEYGISKTTFNVALLLSELVKKIPSIKNPEEVAEEILKWAAESNKPE	1.963859836254231	0.8796226068737142	57.33145523071289	0.3973402678966522	14.567630767822266	19.116430282592773	8.977882385253906
homomer-3-50-nr2-run1_result_124	1	MSPEEMGVSPELWKVGLLLSELVKKIPSIKNPEEVSEEILKWVAERGKPE:MSPEEMGVSPELWKVGLLLSELVKKIPSIKNPEEVSEEILKWVAERGKPE:MSPEEMGVSPELWKVGLLLSELVKKIPSIKNPEEVSEEILKWVAERGKPE	1.8145118414037815	0.8752921648047232	60.56404495239258	0.4253874719142914	12.844200134277344	16.612571716308594	6.827205181121826
homomer-3-50-nr2-run1_result_124	2	MSPEEMGISKEVYNVGKLLAWLVKTIPSIKNPEEVSEKILKWIAESNKPE:MSPEEMGISKEVYNVGKLLAWLVKTIPSIKNPEEVSEKILKWIAESNKPE:MSPEEMGISKEVYNVGKLLAWLVKTIPSIKNPEEVSEKILKWIAESNKPE	1.4996334869375887	0.9166280735651211	79.99153137207031	0.6947275400161743	6.701168060302734	7.813413619995117	1.8889474868774414
homomer-3-50-nr2-run1_result_124	3	MSPEEMGISPEEFRVGELLAWLVKQIPSIKDPEKVSAAILAWVAERGRPG:MSPEEMGISPEEFRVGELLAWLVKQIPSIKDPEKVSAAILAWVAERGRPG:MSPEEMGISPEEFRVGELLAWLVKQIPSIKDPEKVSAAILAWVAERGRPG	6.124468251445756	0.5239630946753135	47.325679779052734	0.37047329545021057	16.288238525390625	19.591413497924805	6.536276817321777
homomer-3-50-nr2-run1_result_124	4	MSPEEMGISKETYNVGLLLAWLVKKIPSIENPEEVAKEILKWVAERNKPG:MSPEEMGISKETYNVGLLLAWLVKKIPSIENPEEVAKEILKWVAERNKPG:MSPEEMGISKETYNVGLLLAWLVKKIPSIENPEEVAKEILKWVAERNKPG	1.4738386520500761	0.9182346784280653	85.29603576660156	0.7729234099388123	5.300765514373779	6.053963661193848	1.3542640209197998
homomer-3-50-nr2-run1_result_124	5	MSPEEMGISKTEYNVGLLLAWLVKKLPSVENPEEVSKEILEWIAKSGKPG:MSPEEMGISKTEYNVGLLLAWLVKKLPSVENPEEVSKEILEWIAKSGKPG:MSPEEMGISKTEYNVGLLLAWLVKKLPSVENPEEVSKEILEWIAKSGKPG	1.9080163065744813	0.8885403354537308	75.9870834350586	0.6717819571495056	7.453751564025879	8.687287330627441	2.234567165374756
homomer-3-50-nr2-run1_result_124	6	LSPEEAGVSRETWDVALLLAELVKRLPSVEDPEALAAEILAEVARRGAPG:LSPEEAGVSRETWDVALLLAELVKRLPSVEDPEALAAEILAEVARRGAPG:LSPEEAGVSRETWDVALLLAELVKRLPSVEDPEALAAEILAEVARRGAPG	2.333860673220796	0.8479522565673382	73.30548858642578	0.39024022221565247	15.075428009033203	20.592208862304688	9.451828002929688
homomer-3-50-nr2-run1_result_124	7	MSPEDMGITPEMYKVAELLAELVKTLPSVKDPEAVAAAILKTVAERGKPG:MSPEDMGITPEMYKVAELLAELVKTLPSVKDPEAVAAAILKTVAERGKPG:MSPEDMGITPEMYKVAELLAELVKTLPSVKDPEAVAAAILKTVAERGKPG	2.3685681933281155	0.8054526893256304	61.85579299926758	0.4476156234741211	12.042537689208984	15.268051147460938	6.3946123123168945
homomer-3-50-nr2-run1_result_124	8	MSPKEAGISPTLWKVAELLAWLVKTIPSIKNPEEVSKAIYEWAAKAGKPG:MSPKEAGISPTLWKVAELLAWLVKTIPSIKNPEEVSKAIYEWAAKAGKPG:MSPKEAGISPTLWKVAELLAWLVKTIPSIKNPEEVSKAIYEWAAKAGKPG	1.2266241762363694	0.9389120240388146	78.3718490600586	0.7289515733718872	7.531474590301514	8.421577453613281	1.488045573234558
homomer-3-50-nr2-run1_result_124	9	MSPEEMGVTRETYNVALLLAELVKTIPSIENPEAVAARILALVAERNRPG:MSPEEMGVTRETYNVALLLAELVKTIPSIENPEAVAARILALVAERNRPG:MSPEEMGVTRETYNVALLLAELVKTIPSIENPEAVAARILALVAERNRPG	1.2313733400799067	0.9556665035410951	75.83382415771484	0.6232816576957703	7.552334785461426	9.235812187194824	2.84091854095459
homomer-3-50-nr2-run1_result_124	10	MSPEEMGISPEMYNVGLLLAELVKLLPSVKNPEEVSKRILALIAERGKPG:MSPEEMGISPEMYNVGLLLAELVKLLPSVKNPEEVSKRILALIAERGKPG:MSPEEMGISPEMYNVGLLLAELVKLLPSVKNPEEVSKRILALIAERGKPG	11.098063499736114	0.2047670330783329	74.95230102539062	0.6810028553009033	7.367427825927734	8.348554611206055	2.434396982192993
homomer-3-50-nr2-run1_result_124	11	MSPEDMGISQTTYNVALLLSWLVKLIPAIENPEEVSKKILQWAAEKNKPG:MSPEDMGISQTTYNVALLLSWLVKLIPAIENPEEVSKKILQWAAEKNKPG:MSPEDMGISQTTYNVALLLSWLVKLIPAIENPEEVSKKILQWAAEKNKPG	1.0518071085606624	0.9546819263906817	75.8234634399414	0.6488699913024902	7.542350769042969	8.866575241088867	2.196082592010498
homomer-3-50-nr2-run1_result_124	12	MSPEEMGVSQETYNVAELLAELVKLLPSIKNPEELAKRIYARVAERGKPE:MSPEEMGVSQETYNVAELLAELVKLLPSIKNPEELAKRIYARVAERGKPE:MSPEEMGVSQETYNVAELLAELVKLLPSIKNPEELAKRIYARVAERGKPE	1.9904873655295776	0.88340652532073	71.91543579101562	0.5725190043449402	8.848176956176758	10.735129356384277	3.6078290939331055
homomer-3-50-nr2-run1_result_124	13	MSPEEMGVTKETWNVALLLAWLVKKLPSIKNPEEVAKEILQWVAETNKPG:MSPEEMGVTKETWNVALLLAWLVKKLPSIKNPEEVAKEILQWVAETNKPG:MSPEEMGVTKETWNVALLLAWLVKKLPSIKNPEEVAKEILQWVAETNKPG	1.7714877877059052	0.9045896817099028	78.66179656982422	0.6934452056884766	7.154213905334473	8.490285873413086	2.151491165161133
homomer-3-50-nr2-run1_result_124	14	ASPEAAGVSPEEWRVAELLAWLVKRLPSIENPEAVAAEIREWVARAGAPG:ASPEAAGVSPEEWRVAELLAWLVKRLPSIENPEAVAAEIREWVARAGAPG:ASPEAAGVSPEEWRVAELLAWLVKRLPSIENPEAVAAEIREWVARAGAPG	1.4954727060995585	0.9291639675848967	74.61482238769531	0.6247876882553101	9.475969314575195	11.86671257019043	3.3924808502197266
homomer-3-50-nr2-run1_result_124	15	ASPAAAGVSPETWKVAELLAWLVKLIPAIKDPEAVAKQIYARVAAAGAPG:ASPAAAGVSPETWKVAELLAWLVKLIPAIKDPEAVAKQIYARVAAAGAPG:ASPAAAGVSPETWKVAELLAWLVKLIPAIKDPEAVAKQIYARVAAAGAPG	1.058179423252371	0.9551577220939543	76.71183013916016	0.6947463750839233	7.329415321350098	8.60102367401123	2.1951351165771484
homomer-3-50-nr2-run1_result_124	16	MSPEEMGISKETYNVALLLAELVKKIPSIKNPEEVSKEILKWAAESSKPE:MSPEEMGISKETYNVALLLAELVKKIPSIKNPEEVSKEILKWAAESSKPE:MSPEEMGISKETYNVALLLAELVKKIPSIKNPEEVSKEILKWAAESSKPE	6.996605351057098	0.4884457310828044	53.87630844116211	0.3982055187225342	14.472627639770508	19.40473747253418	8.399218559265137
homomer-3-50-nr2-run1_result_124	17	MSPEAMGISQTTYNVAQLLAWLVKQIPSIENPDEVAAQILQWAAESGKPG:MSPEAMGISQTTYNVAQLLAWLVKQIPSIENPDEVAAQILQWAAESGKPG:MSPEAMGISQTTYNVAQLLAWLVKQIPSIENPDEVAAQILQWAAESGKPG	8.379683873910576	0.3519000079456831	59.633758544921875	0.531596302986145	12.517533302307129	14.288317680358887	3.656980514526367
homomer-3-50-nr2-run1_result_124	18	MSPEEAGISKTTWNVAELLAWLVRQLPSVADPEALAAAIRAWVAERGKPG:MSPEEAGISKTTWNVAELLAWLVRQLPSVADPEALAAAIRAWVAERGKPG:MSPEEAGISKTTWNVAELLAWLVRQLPSVADPEALAAAIRAWVAERGKPG	10.60984269509758	0.3131465775446604	47.73141860961914	0.33298128843307495	16.89615249633789	21.269378662109375	10.66679573059082
homomer-3-50-nr2-run1_result_124	19	MSPEEAGVSPETWKVGLLLVWLVKKIPSIKDPEAVGKEILKWVAESGKPE:MSPEEAGVSPETWKVGLLLVWLVKKIPSIKDPEAVGKEILKWVAESGKPE:MSPEEAGVSPETWKVGLLLVWLVKKIPSIKDPEAVGKEILKWVAESGKPE	1.291136656258289	0.9333524653779167	81.44113159179688	0.7328701615333557	6.603603363037109	7.687044143676758	1.4440665245056152
homomer-3-50-nr2-run1_result_124	20	LSPAAMGISPETFRVAQALAWLVDRIPSIADPAAVAAAILAWAAAAGAPG:LSPAAMGISPETFRVAQALAWLVDRIPSIADPAAVAAAILAWAAAAGAPG:LSPAAMGISPETFRVAQALAWLVDRIPSIADPAAVAAAILAWAAAAGAPG	1.2811615217647143	0.9352367117500981	59.60558319091797	0.44899702072143555	12.543107032775879	15.756585121154785	6.48647928237915
homomer-3-50-nr2-run1_result_124	21	MSPEEMGVSQETYNVALLLAWLVKKIPSIKNPEELSKEILEWVAEAGKPG:MSPEEMGVSQETYNVALLLAWLVKKIPSIKNPEELSKEILEWVAEAGKPG:MSPEEMGVSQETYNVALLLAWLVKKIPSIKNPEELSKEILEWVAEAGKPG	1.3448762008089306	0.9424424909147869	85.01045227050781	0.7540291547775269	5.39493989944458	6.271299839019775	1.4318456649780273
homomer-3-50-nr2-run1_result_124	22	MSPEEMGISQTEYNVALMLAELVKRLPSIKDPEAVAKEILEEAAKRGKPG:MSPEEMGISQTEYNVALMLAELVKRLPSIKDPEAVAKEILEEAAKRGKPG:MSPEEMGISQTEYNVALMLAELVKRLPSIKDPEAVAKEILEEAAKRGKPG	3.1729631365362008	0.7586138916483912	57.071834564208984	0.3748951256275177	14.993514060974121	19.614391326904297	10.04071044921875
homomer-3-50-nr2-run1_result_124	23	LSPEAAGISQETWNVAELLAWLVRRLPSVDDPEAVAAEIYAWAAERGKPG:LSPEAAGISQETWNVAELLAWLVRRLPSVDDPEAVAAEIYAWAAERGKPG:LSPEAAGISQETWNVAELLAWLVRRLPSVDDPEAVAAEIYAWAAERGKPG	11.873471471445983	0.205807540095427	50.60651779174805	0.249429389834404	18.946025848388672	23.74127960205078	13.615846633911133
homomer-3-50-nr2-run1_result_124	24	MSPEAMGVSPETYKVAQLIAWLIKQIPSIKDPDALAAQVLQWMAESNKPG:MSPEAMGVSPETYKVAQLIAWLIKQIPSIKDPDALAAQVLQWMAESNKPG:MSPEAMGVSPETYKVAQLIAWLIKQIPSIKDPDALAAQVLQWMAESNKPG	1.214497223683344	0.9448333523479042	72.48030853271484	0.6168009042739868	8.93824577331543	10.579526901245117	2.555979013442993
homomer-3-50-nr2-run1_result_124	25	LSPEAMGISQTTYNVALLLAELVKRLPSVKDPAAVSAAILQWAADRGKPG:LSPEAMGISQTTYNVALLLAELVKRLPSVKDPAAVSAAILQWAADRGKPG:LSPEAMGISQTTYNVALLLAELVKRLPSVKDPAAVSAAILQWAADRGKPG	2.18928622300348	0.8754228450124839	54.49314880371094	0.39631736278533936	14.194585800170898	18.20429801940918	8.107378005981445
homomer-3-50-nr2-run1_result_124	26	MSPEEMGISKTTYNVALLLAELVKRLPSVKDPEAVSAEILKWAAERNKPG:MSPEEMGISKTTYNVALLLAELVKRLPSVKDPEAVSAEILKWAAERNKPG:MSPEEMGISKTTYNVALLLAELVKRLPSVKDPEAVSAEILKWAAERNKPG	1.0210310655385229	0.9569673982276091	66.9480209350586	0.5587465167045593	9.522327423095703	11.814136505126953	4.038775444030762
homomer-3-50-nr2-run1_result_124	27	MSPEEYGISPEMWKVALLLAELVKKIPSIKNPEEVAAEILEWVAKSGKPG:MSPEEYGISPEMWKVALLLAELVKKIPSIKNPEEVAAEILEWVAKSGKPG:MSPEEYGISPEMWKVALLLAELVKKIPSIKNPEEVAAEILEWVAKSGKPG	6.551296893461444	0.45512318534580726	58.62179946899414	0.3750057518482208	15.762883186340332	20.526395797729492	8.385204315185547
homomer-3-50-nr2-run1_result_124	28	LSPEEMGISRETWNVALLLAELVKKIPSIENPEEVSKAILQRVAELNKPG:LSPEEMGISRETWNVALLLAELVKKIPSIENPEEVSKAILQRVAELNKPG:LSPEEMGISRETWNVALLLAELVKKIPSIENPEEVSKAILQRVAELNKPG	2.2724933719347744	0.8456777164170962	62.13991928100586	0.36074113845825195	15.884933471679688	21.16106605529785	11.868932723999023
homomer-3-50-nr2-run1_result_124	29	MSPEEMGITPEMYKVADLLAWLVKKLPSIENPEEVAEEIYKWVAEAGKPG:MSPEEMGITPEMYKVADLLAWLVKKLPSIENPEEVAEEIYKWVAEAGKPG:MSPEEMGITPEMYKVADLLAWLVKKLPSIENPEEVAEEIYKWVAEAGKPG	1.044833827777082	0.9562854516098196	77.89624786376953	0.6805959939956665	7.557570934295654	9.008569717407227	1.9377763271331787
homomer-3-50-nr2-run1_result_124	30	MSPEEMGVSPETYNVALLLAELVKRIPSIADPEAVAEEILRLVAERGKPG:MSPEEMGVSPETYNVALLLAELVKRIPSIADPEAVAEEILRLVAERGKPG:MSPEEMGVSPETYNVALLLAELVKRIPSIADPEAVAEEILRLVAERGKPG	2.338925764948822	0.8395582315361905	68.29811096191406	0.522576093673706	10.338443756103516	13.18078899383545	4.446860313415527
homomer-3-50-nr2-run1_result_124	31	LSPEAMGISRETYNVGLLLAWLVKRLPSIADPDAVAAEILAWVAERGAPG:LSPEAMGISRETYNVGLLLAWLVKRLPSIADPDAVAAEILAWVAERGAPG:LSPEAMGISRETYNVGLLLAWLVKRLPSIADPDAVAAEILAWVAERGAPG	1.6197852609205503	0.9021884955981906	76.25707244873047	0.6952709555625916	7.446801662445068	8.7462797164917	2.0581164360046387
homomer-3-50-nr2-run1_result_125	0	IEELKARIEAIEKKLEEFEKELEEYKEELEKKLKELEEYLLKLIEEKYKE:IEELKARIEAIEKKLEEFEKELEEYKEELEKKLKELEEYLLKLIEEKYKE:IEELKARIEAIEKKLEEFEKELEEYKEELEKKLKELEEYLLKLIEEKYKE	0.7078796930652594	0.9769590124934135	81.9556884765625	0.6381964087486267	7.718733310699463	8.67508316040039	1.597565770149231
homomer-3-50-nr2-run1_result_125	1	IEELKAEIEAIKKELEAFKAALAAQQAALKAELAATVAALKALIEALAAA:IEELKAEIEAIKKELEAFKAALAAQQAALKAELAATVAALKALIEALAAA:IEELKAEIEAIKKELEAFKAALAAQQAALKAELAATVAALKALIEALAAA	0.6108280098204667	0.982781001254459	73.09062194824219	0.5772976279258728	8.386390686035156	10.308650970458984	2.778773307800293
homomer-3-50-nr2-run1_result_125	2	TAALEARIEAIEKRFEAFEEEFKKYKEELEKKLEELEKAIKEEIAAVAAA:TAALEARIEAIEKRFEAFEEEFKKYKEELEKKLEELEKAIKEEIAAVAAA:TAALEARIEAIEKRFEAFEEEFKKYKEELEKKLEELEKAIKEEIAAVAAA	0.7907227404058075	0.9716387535644626	92.32002258300781	0.7480060458183289	4.202604293823242	4.538074493408203	1.3117012977600098
homomer-3-50-nr2-run1_result_125	3	KEELKAEIEAIKKELAEFKKEFEEKLKELREELRRIVEALEARLEAAVAA:KEELKAEIEAIKKELAEFKKEFEEKLKELREELRRIVEALEARLEAAVAA:KEELKAEIEAIKKELAEFKKEFEEKLKELREELRRIVEALEARLEAAVAA	0.7935220249570835	0.9709481557203294	88.59660339355469	0.716212809085846	5.235476493835449	5.726498126983643	1.5475878715515137
homomer-3-50-nr2-run1_result_125	4	TAALEARVAAIEAELAAFKKALEEEKEALRKELAELEAALKAKIAAATAA:TAALEARVAAIEAELAAFKKALEEEKEALRKELAELEAALKAKIAAATAA:TAALEARVAAIEAELAAFKKALEEEKEALRKELAELEAALKAKIAAATAA	2.0051701527329238	0.8428943875350758	80.43307495117188	0.3529660105705261	15.858797073364258	21.493627548217773	7.66103982925415
homomer-3-50-nr2-run1_result_125	5	KEALEAEIKAIKKELEEFKKKYEEEKKALAEANAATVAALKATVAAVAAA:KEALEAEIKAIKKELEEFKKKYEEEKKALAEANAATVAALKATVAAVAAA:KEALEAEIKAIKKELEEFKKKYEEEKKALAEANAATVAALKATVAAVAAA	1.0210966744544707	0.9556634502053547	74.58343505859375	0.621475338935852	8.374713897705078	9.775294303894043	1.6633230447769165
homomer-3-50-nr2-run1_result_125	6	LEELKAEIEAIKKEFEKFKKELAEYKEALKAELAATVAALKAEVAAVAAA:LEELKAEIEAIKKEFEKFKKELAEYKEALKAELAATVAALKAEVAAVAAA:LEELKAEIEAIKKEFEKFKKELAEYKEALKAELAATVAALKAEVAAVAAA	0.5994736112593202	0.9833616087545128	87.53518676757812	0.6595290899276733	5.130792617797852	5.76143741607666	1.6866681575775146
homomer-3-50-nr2-run1_result_125	7	IAALKAEIEAIKARLAAFEAEFAAYRAELEEKLAALKEAIEAKVAAVAAA:IAALKAEIEAIKARLAAFEAEFAAYRAELEEKLAALKEAIEAKVAAVAAA:IAALKAEIEAIKARLAAFEAEFAAYRAELEEKLAALKEAIEAKVAAVAAA	0.7091098324548158	0.9769496378447861	92.8840560913086	0.7658493518829346	3.8737049102783203	4.200242042541504	1.1722042560577393
homomer-3-50-nr2-run1_result_125	8	LEKLEAEIAALKKEFAAFKKEFEKYKKELEERLAALEAELRAEVAAVAAA:LEKLEAEIAALKKEFAAFKKEFEKYKKELEERLAALEAELRAEVAAVAAA:LEKLEAEIAALKKEFAAFKKEFEKYKKELEERLAALEAELRAEVAAVAAA	0.7490100191237644	0.9748871709732145	92.98486328125	0.7582329511642456	3.949761152267456	4.2564592361450195	1.3602075576782227
homomer-3-50-nr2-run1_result_125	9	LEELKAEIEAIKEELKAFKEELEKLRAELEARLAATEAALRAEVAAVAAA:LEELKAEIEAIKEELKAFKEELEKLRAELEARLAATEAALRAEVAAVAAA:LEELKAEIEAIKEELKAFKEELEKLRAELEARLAATEAALRAEVAAVAAA	0.7618000668784147	0.9734010436124882	89.40863037109375	0.7031993865966797	4.715601921081543	5.292295932769775	1.5603750944137573
homomer-3-50-nr2-run1_result_125	10	LEALKAKIEAIEAKLKEFEEELRKFKEELKKKLEEIEKYILEKIEAVAKA:LEALKAKIEAIEAKLKEFEEELRKFKEELKKKLEEIEKYILEKIEAVAKA:LEALKAKIEAIEAKLKEFEEELRKFKEELKKKLEEIEKYILEKIEAVAKA	0.7213260820239228	0.9760793459635961	86.09274291992188	0.6487048268318176	6.283430576324463	7.023076057434082	1.7859790325164795
homomer-3-50-nr2-run1_result_125	11	IEELKAEIEAIKEELARFREELERERARLREELAATVAALRAALAAAAAA:IEELKAEIEAIKEELARFREELERERARLREELAATVAALRAALAAAAAA:IEELKAEIEAIKEELARFREELERERARLREELAATVAALRAALAAAAAA	0.7174702984006841	0.9772328151537035	74.15564727783203	0.5056192874908447	10.676560401916504	13.632298469543457	3.4105610847473145
homomer-3-50-nr2-run1_result_125	12	LEELKAEIEAIKEELAALKAELEEREAALRAELAALEAALRAEVAAVAAA:LEELKAEIEAIKEELAALKAELEEREAALRAELAALEAALRAEVAAVAAA:LEELKAEIEAIKEELAALKAELEEREAALRAELAALEAALRAEVAAVAAA	0.6358164137257611	0.9812996950977686	78.15934753417969	0.4884660840034485	11.132912635803223	14.70556354522705	4.040022850036621
homomer-3-50-nr2-run1_result_125	13	LEELKAEIEAIKKELEKLKKELEEYKKKLEEELAATKAALKAEVAAVAAA:LEELKAEIEAIKKELEKLKKELEEYKKKLEEELAATKAALKAEVAAVAAA:LEELKAEIEAIKKELEKLKKELEEYKKKLEEELAATKAALKAEVAAVAAA	0.8407012126365444	0.9677887186249713	86.5837173461914	0.7075263261795044	5.38451623916626	6.100626468658447	1.6206629276275635
homomer-3-50-nr2-run1_result_125	14	VEKLEARIEEIEERLAEFEKEFKEYRKELEEKLAKLKEEILAKIEAVAEA:VEKLEARIEEIEERLAEFEKEFKEYRKELEEKLAKLKEEILAKIEAVAEA:VEKLEARIEEIEERLAEFEKEFKEYRKELEEKLAKLKEEILAKIEAVAEA	0.9524346162879651	0.9592464351271334	92.54315185546875	0.7376731038093567	4.332833290100098	4.652530193328857	1.2709002494812012
homomer-3-50-nr2-run1_result_125	15	TEALKAEIEAIKAELAEFKKELEEYRRELEERLAELEAALRATVAAVAAA:TEALKAEIEAIKAELAEFKKELEEYRRELEERLAELEAALRATVAAVAAA:TEALKAEIEAIKAELAEFKKELEEYRRELEERLAELEAALRATVAAVAAA	2.048189299234739	0.8721569036038676	83.09335327148438	0.6600983142852783	6.129452228546143	7.09070348739624	1.709306001663208
homomer-3-50-nr2-run1_result_125	16	KEELEARIEEIEEKFAKFEEEFKKYKEELEKKLKETVEYIKTLIAATAKA:KEELEARIEEIEEKFAKFEEEFKKYKEELEKKLKETVEYIKTLIAATAKA:KEELEARIEEIEEKFAKFEEEFKKYKEELEKKLKETVEYIKTLIAATAKA	0.7019384716045333	0.9771385850993601	87.24845886230469	0.6595861315727234	6.01090145111084	6.5578837394714355	1.6981511116027832
homomer-3-50-nr2-run1_result_125	17	REELEARIEEIEERLAAFEKELEEYKKELEEKLAELEKKILETIAAVAAA:REELEARIEEIEERLAAFEKELEEYKKELEEKLAELEKKILETIAAVAAA:REELEARIEEIEERLAAFEKELEEYKKELEEKLAELEKKILETIAAVAAA	1.7675517523296431	0.8870461891378553	84.27010345458984	0.6701663732528687	6.263091564178467	7.0719709396362305	1.6053135395050049
homomer-3-50-nr2-run1_result_125	18	IEELKAEIEAIKKELEAFKAKLKETLEALEEKLKETVEAIKAEIAAVAAA:IEELKAEIEAIKKELEAFKAKLKETLEALEEKLKETVEAIKAEIAAVAAA:IEELKAEIEAIKKELEAFKAKLKETLEALEEKLKETVEAIKAEIAAVAAA	0.6914022810515915	0.9780341097378141	85.96125030517578	0.6578654646873474	5.625232219696045	6.4673261642456055	1.4339691400527954
homomer-3-50-nr2-run1_result_125	19	KEELEARIEAIEKELAEFKKKLEEELKKLKEELAALKAAIEAKVEAVAKA:KEELEARIEAIEKELAEFKKKLEEELKKLKEELAALKAAIEAKVEAVAKA:KEELEARIEAIEKELAEFKKKLEEELKKLKEELAALKAAIEAKVEAVAKA	1.4997744566987297	0.9085389592478589	90.17073059082031	0.7182936072349548	4.8554463386535645	5.3171000480651855	1.3711597919464111
homomer-3-50-nr2-run1_result_125	20	LEELEARIEEIEKELAAFKEAYAAEKAALKAELAALKAAIEAKIAAVAAA:LEELEARIEEIEKELAAFKEAYAAEKAALKAELAALKAAIEAKIAAVAAA:LEELEARIEEIEKELAAFKEAYAAEKAALKAELAALKAAIEAKIAAVAAA	0.817196170010244	0.969877641060627	92.45936584472656	0.7652106881141663	3.9891860485076904	4.343784809112549	1.2730319499969482
homomer-3-50-nr2-run1_result_125	21	LEELKAEIAAIKEELAAFKAEFAAYREALEERLAALREEILATIAAVAAA:LEELKAEIAAIKEELAAFKAEFAAYREALEERLAALREEILATIAAVAAA:LEELKAEIAAIKEELAAFKAEFAAYREALEERLAALREEILATIAAVAAA	0.5657596102912319	0.9851167980955866	93.3354263305664	0.7853394746780396	3.888784646987915	4.16111421585083	1.2206525802612305
homomer-3-50-nr2-run1_result_125	22	IEELKAEIEAIKKELEAFKKELAEYRAALEAKLAATVAALKATVAAVAAA:IEELKAEIEAIKKELEAFKKELAEYRAALEAKLAATVAALKATVAAVAAA:IEELKAEIEAIKKELEAFKKELAEYRAALEAKLAATVAALKATVAAVAAA	0.5462928657778707	0.9860958842629713	77.90308380126953	0.6021151542663574	7.1999993324279785	8.468775749206543	2.525515079498291
homomer-3-50-nr2-run1_result_125	23	IEELKAEIEAIRKELAAFKAALEERFAALEERLRALEEAILARIDALYEA:IEELKAEIEAIRKELAAFKAALEERFAALEERLRALEEAILARIDALYEA:IEELKAEIEAIRKELAAFKAALEERFAALEERLRALEEAILARIDALYEA	0.8508539387280956	0.9680397883256356	82.140869140625	0.6283379793167114	7.274943828582764	8.267670631408691	2.055692672729492
homomer-3-50-nr2-run1_result_125	24	LEALKAEIEAIKARLAAHEAALAAERAALRAELAELREALLETIRAVAEA:LEALKAEIEAIKARLAAHEAALAAERAALRAELAELREALLETIRAVAEA:LEALKAEIEAIKARLAAHEAALAAERAALRAELAELREALLETIRAVAEA	1.7205320558561743	0.9003902549770214	72.50486755371094	0.5138102769851685	10.563308715820312	13.392050743103027	3.6966745853424072
homomer-3-50-nr2-run1_result_125	25	TAALKAAIEALKAEFAAFKEEFEKTLKELKEKLEALEKAILEKIAAVAKA:TAALKAAIEALKAEFAAFKEEFEKTLKELKEKLEALEKAILEKIAAVAKA:TAALKAAIEALKAEFAAFKEEFEKTLKELKEKLEALEKAILEKIAAVAKA	1.093078613416391	0.9482685958720882	87.90623474121094	0.6922175884246826	5.513167381286621	6.0826616287231445	1.4895668029785156
homomer-3-50-nr2-run1_result_125	26	LEELEARIEEIEERLAEFEKELAEYKKKLEEKLKELKEYLLELIAKVAAA:LEELEARIEEIEERLAEFEKELAEYKKKLEEKLKELKEYLLELIAKVAAA:LEELEARIEEIEERLAEFEKELAEYKKKLEEKLKELKEYLLELIAKVAAA	1.4860796139892574	0.9116084756429252	77.72174072265625	0.5859679579734802	8.393157958984375	9.757499694824219	2.0629217624664307
homomer-3-50-nr2-run1_result_125	27	LEELKAEIEAIKEELAAFKEELEKKLEELEEKLKELEAKLKAYIEAVAAA:LEELKAEIEAIKEELAAFKEELEKKLEELEEKLKELEAKLKAYIEAVAAA:LEELKAEIEAIKEELAAFKEELEKKLEELEEKLKELEAKLKAYIEAVAAA	2.0484719387531563	0.8580791644189268	89.10760498046875	0.7271786332130432	4.977838516235352	5.507412433624268	1.506843090057373
homomer-3-50-nr2-run1_result_125	28	LEELRARIEAIEERLEAFEEELARYREELERKLAELEAALRALVAAAAEA:LEELRARIEAIEERLEAFEEELARYREELERKLAELEAALRALVAAAAEA:LEELRARIEAIEERLEAFEEELARYREELERKLAELEAALRALVAAAAEA	2.6255413815613338	0.8079932536247948	88.92781066894531	0.7243078947067261	4.912501811981201	5.4366559982299805	1.3182207345962524
homomer-3-50-nr2-run1_result_125	29	IEELKEEIEAIKAKLKEFEEELAKYKAELEEKLEATVAALRALVAAVAAA:IEELKEEIEAIKAKLKEFEEELAKYKAELEEKLEATVAALRALVAAVAAA:IEELKEEIEAIKAKLKEFEEELAKYKAELEEKLEATVAALRALVAAVAAA	1.4236613436370387	0.9225974280537453	72.84436798095703	0.5631611347198486	9.0593900680542	10.758605003356934	2.3578338623046875
homomer-3-50-nr2-run1_result_125	30	LEELKAEIEAIKKELEEFKKELEEYKKALEAKLAALEKAIEEKIAAVAAA:LEELKAEIEAIKKELEEFKKELEEYKKALEAKLAALEKAIEEKIAAVAAA:LEELKAEIEAIKKELEEFKKELEEYKKALEAKLAALEKAIEEKIAAVAAA	0.5861686723864096	0.9841338433762754	89.55184936523438	0.6938508749008179	4.808931827545166	5.344597816467285	1.502618670463562
homomer-3-50-nr2-run1_result_125	31	LEELKARIEEIEERLEEFEKEFAETLEALKKELAELRAALEARLAAAAAA:LEELKARIEEIEERLEEFEKEFAETLEALKKELAELRAALEARLAAAAAA:LEELKARIEEIEERLEEFEKEFAETLEALKKELAELRAALEARLAAAAAA	2.9282623441345765	0.7771929542755361	84.07088470458984	0.6657932996749878	6.2615251541137695	7.114040374755859	1.7012238502502441
homomer-3-50-nr2-run1_result_126	0	LEAALAEIRARLAALEARVAALEARLAALEAKFAATVAAIKAELAALKAA:LEAALAEIRARLAALEARVAALEARLAALEAKFAATVAAIKAELAALKAA:LEAALAEIRARLAALEARVAALEARLAALEAKFAATVAAIKAELAALKAA	0.9807867877570529	0.9589780639744591	94.9472885131836	0.8167662024497986	3.3714237213134766	3.566549062728882	1.219702959060669
homomer-3-50-nr2-run1_result_126	1	LAAVVAATEARLAALEARVEALERRLEELEKEFKETVAAIKAELAALKAA:LAAVVAATEARLAALEARVEALERRLEELEKEFKETVAAIKAELAALKAA:LAAVVAATEARLAALEARVEALERRLEELEKEFKETVAAIKAELAALKAA	1.165021290847435	0.9433374889339575	93.57976531982422	0.7931333780288696	3.6897528171539307	3.931701183319092	1.2421435117721558
homomer-3-50-nr2-run1_result_126	2	LEAALAATAAALAALTARVAAVEAALAALEAKFEAYKAAIEAELAALKAA:LEAALAATAAALAALTARVAAVEAALAALEAKFEAYKAAIEAELAALKAA:LEAALAATAAALAALTARVAAVEAALAALEAKFEAYKAAIEAELAALKAA	0.8517210267732727	0.9689447389298963	94.68775939941406	0.8252791166305542	3.2583155632019043	3.4659619331359863	1.2049942016601562
homomer-3-50-nr2-run1_result_126	3	LAAALEATDARLAALEARVAAVEARLAELEARFEAYVARIEAELAALKAA:LAAALEATDARLAALEARVAAVEARLAELEARFEAYVARIEAELAALKAA:LAAALEATDARLAALEARVAAVEARLAELEARFEAYVARIEAELAALKAA	1.2606601585106563	0.9365065109946409	96.320556640625	0.841809868812561	2.8954179286956787	3.056901454925537	1.1396918296813965
homomer-3-50-nr2-run1_result_126	4	LEAELAAIRAELAALRARVDALEAALAALAAAFAATVAAIKAELAALKAA:LEAELAAIRAELAALRARVDALEAALAALAAAFAATVAAIKAELAALKAA:LEAELAAIRAELAALRARVDALEAALAALAAAFAATVAAIKAELAALKAA	0.8332629414621242	0.9697228664780347	95.37987518310547	0.8357864618301392	3.2525014877319336	3.432892084121704	1.2106893062591553
homomer-3-50-nr2-run1_result_126	5	LEEALEEVRARLAALEARVAALEAALAALRAEVAAFKAAIKAELAALKAA:LEEALEEVRARLAALEARVAALEAALAALRAEVAAFKAAIKAELAALKAA:LEEALEEVRARLAALEARVAALEAALAALRAEVAAFKAAIKAELAALKAA	1.0529086371781904	0.953439421445085	94.45376586914062	0.8157495260238647	3.5162770748138428	3.738947868347168	1.265218734741211
homomer-3-50-nr2-run1_result_126	6	LEEFREEVEARIEALEARVEALEARLAALEAEVRAFRAAIEAELAALKAA:LEEFREEVEARIEALEARVEALEARLAALEAEVRAFRAAIEAELAALKAA:LEEFREEVEARIEALEARVEALEARLAALEAEVRAFRAAIEAELAALKAA	0.9134387961877767	0.9634564759782287	95.81077575683594	0.8376928567886353	3.3027777671813965	3.472872495651245	1.1610230207443237
homomer-3-50-nr2-run1_result_126	7	LAAVAEATAAALAALEARVDALEARLAALEAAFAAALAALKAELAALKAA:LAAVAEATAAALAALEARVDALEARLAALEAAFAAALAALKAELAALKAA:LAAVAEATAAALAALEARVDALEARLAALEAAFAAALAALKAELAALKAA	0.6614364164576804	0.9803907232747296	93.91840362548828	0.8106658458709717	3.5377910137176514	3.7784101963043213	1.2790336608886719
homomer-3-50-nr2-run1_result_126	8	IEEELEKIEKRIEELEKRIEELERRLAELEARFEAYRAAIEAELAALKEE:IEEELEKIEKRIEELEKRIEELERRLAELEARFEAYRAAIEAELAALKEE:IEEELEKIEKRIEELEKRIEELERRLAELEARFEAYRAAIEAELAALKEE	1.2127844048241812	0.9393451915367276	93.74993896484375	0.8199338912963867	3.95611572265625	4.161689281463623	1.211330533027649
homomer-3-50-nr2-run1_result_126	9	LAATVAATEARLAELEARVAALEARLEELEAEVRSYKAAIEAELAALKAA:LAATVAATEARLAELEARVAALEARLEELEAEVRSYKAAIEAELAALKAA:LAATVAATEARLAELEARVAALEARLEELEAEVRSYKAAIEAELAALKAA	1.314177207558505	0.9323466196250316	95.62693786621094	0.8265023231506348	3.0903048515319824	3.2782838344573975	1.2067615985870361
homomer-3-50-nr2-run1_result_126	10	LEEALAAIEARIAAIEARVAALESRLAALEAAFKATVAAIKAELAALKAA:LEEALAAIEARIAAIEARVAALESRLAALEAAFKATVAAIKAELAALKAA:LEEALAAIEARIAAIEARVAALESRLAALEAAFKATVAAIKAELAALKAA	1.0352200812329801	0.9540076865542604	95.36907196044922	0.830903172492981	3.366783380508423	3.5410945415496826	1.145508050918579
homomer-3-50-nr2-run1_result_126	11	LEEELERVRAELAELRARVAELEERLRALEAAFAAAVAALEARLAALEAA:LEEELERVRAELAELRARVAELEERLRALEAAFAAAVAALEARLAALEAA:LEEELERVRAELAELRARVAELEERLRALEAAFAAAVAALEARLAALEAA	1.2284513393443202	0.9398641947863069	96.89140319824219	0.8492560982704163	2.887192487716675	3.0419816970825195	1.1341514587402344
homomer-3-50-nr2-run1_result_126	12	LEAALEEIRAELAALRARVEAVEARLAELEARVEAEVAALRAELAALKAA:LEAALEEIRAELAALRARVEAVEARLAELEARVEAEVAALRAELAALKAA:LEAALEEIRAELAALRARVEAVEARLAELEARVEAEVAALRAELAALKAA	0.9226034761156859	0.9630888081174518	96.38152313232422	0.8414510488510132	3.006937265396118	3.1767449378967285	1.1813859939575195
homomer-3-50-nr2-run1_result_126	13	LAAALAAIEARIAALEARVAALEERLERLEREFREFKAEIKAELAALKAA:LAAALAAIEARIAALEARVAALEERLERLEREFREFKAEIKAELAALKAA:LAAALAAIEARIAALEARVAALEERLERLEREFREFKAEIKAELAALKAA	1.3709717439867923	0.9230208280287631	95.13365173339844	0.818091630935669	3.3490445613861084	3.528996706008911	1.2043570280075073
homomer-3-50-nr2-run1_result_126	14	LAAALAAIEARIAALEARVAALEERLRELEARFEATVEAIKAELAALKAA:LAAALAAIEARIAALEARVAALEERLRELEARFEATVEAIKAELAALKAA:LAAALAAIEARIAALEARVAALEERLRELEARFEATVEAIKAELAALKAA	0.9898647509559451	0.9578272291487504	95.005126953125	0.8097518086433411	3.3643410205841064	3.5666637420654297	1.2134039402008057
homomer-3-50-nr2-run1_result_126	15	LAAVVAAIEARIAALEARVDALEAALAALEARFESYVAAIEAELAALKAE:LAAVVAAIEARIAALEARVDALEAALAALEARFESYVAAIEAELAALKAE:LAAVVAAIEARIAALEARVDALEAALAALEARFESYVAAIEAELAALKAE	0.7358992252334106	0.9761104231347195	94.99443054199219	0.8283029794692993	3.3709309101104736	3.5671679973602295	1.16195809841156
homomer-3-50-nr2-run1_result_126	16	LAARLAAIEARLAALEARVAALEAELAALRAAFEAERAAIAAELAALKAA:LAARLAAIEARLAALEARVAALEAELAALRAAFEAERAAIAAELAALKAA:LAARLAAIEARLAALEARVAALEAELAALRAAFEAERAAIAAELAALKAA	1.1213456252768303	0.9484295715344232	93.67839050292969	0.8000954389572144	3.553062915802002	3.8287713527679443	1.405519962310791
homomer-3-50-nr2-run1_result_126	17	LEEKLEEIEARIEALEKRVEALEERLEKLEADFAAYKAAVDAELAALKAA:LEEKLEEIEARIEALEKRVEALEERLEKLEADFAAYKAAVDAELAALKAA:LEEKLEEIEARIEALEKRVEALEERLEKLEADFAAYKAAVDAELAALKAA	1.5697497421102682	0.9056747243707192	96.88176727294922	0.8517414927482605	2.88319730758667	3.012502670288086	1.0865002870559692
homomer-3-50-nr2-run1_result_126	18	LEAALAETRAALAALEARVEALEARLRALEARFEATVAEIKAELEALKAA:LEAALAETRAALAALEARVEALEARLRALEARFEATVAEIKAELEALKAA:LEAALAETRAALAALEARVEALEARLRALEARFEATVAEIKAELEALKAA	1.0751365093094312	0.9518310289707779	96.79222106933594	0.8307703733444214	2.9214608669281006	3.0756123065948486	1.146353006362915
homomer-3-50-nr2-run1_result_126	19	LAAALEAVEARLAALEARVAALEARLAALEAKFEATVAAIKAELAALKAA:LAAALEAVEARLAALEARVAALEARLAALEAKFEATVAAIKAELAALKAA:LAAALEAVEARLAALEARVAALEARLAALEAKFEATVAAIKAELAALKAA	1.1699970676550366	0.9447101136714483	95.94255065917969	0.8224834203720093	3.0520219802856445	3.22471284866333	1.2000164985656738
homomer-3-50-nr2-run1_result_126	20	LEEVVREVEARLEELEKRVEALEERLKELEEKFEKYKAEIEATLAALKAA:LEEVVREVEARLEELEKRVEALEERLKELEEKFEKYKAEIEATLAALKAA:LEEVVREVEARLEELEKRVEALEERLKELEEKFEKYKAEIEATLAALKAA	1.5151803104830064	0.9132095232580965	92.47746276855469	0.7965881824493408	4.099955081939697	4.378336429595947	1.3414719104766846
homomer-3-50-nr2-run1_result_126	21	LAAERAATRAEIAALRARIEALERRLEELEKKVAEFKAAIEAELAALKEA:LAAERAATRAEIAALRARIEALERRLEELEKKVAEFKAAIEAELAALKEA:LAAERAATRAEIAALRARIEALERRLEELEKKVAEFKAAIEAELAALKEA	0.9098677184015378	0.9638264820166826	92.36217498779297	0.7958061695098877	4.251506328582764	4.546689033508301	1.2862156629562378
homomer-3-50-nr2-run1_result_126	22	LAAALARTEARLAALEARVAALEARLEELEEKFEKTVAEIKAELAALKAA:LAAALARTEARLAALEARVAALEARLEELEEKFEKTVAEIKAELAALKAA:LAAALARTEARLAALEARVAALEARLEELEEKFEKTVAEIKAELAALKAA	1.3495319720375794	0.9283544052357813	95.63603973388672	0.8175679445266724	3.2724204063415527	3.456191301345825	1.2049825191497803
homomer-3-50-nr2-run1_result_126	23	LEAALAATDARLAALEARVAALEARLAALEAAVAAYRAALEAELAALKAA:LEAALAATDARLAALEARVAALEARLAALEAAVAAYRAALEAELAALKAA:LEAALAATDARLAALEARVAALEARLAALEAAVAAYRAALEAELAALKAA	1.048147801704072	0.9540643144193064	94.89118194580078	0.8200159668922424	3.2459676265716553	3.474221706390381	1.2271842956542969
homomer-3-50-nr2-run1_result_126	24	LAAALAATEARLAALEARVDALAAALAALEAAFAAYKAAIEAELAALKEA:LAAALAATEARLAALEARVDALAAALAALEAAFAAYKAAIEAELAALKEA:LAAALAATEARLAALEARVDALAAALAALEAAFAAYKAAIEAELAALKEA	0.994786807002923	0.9589966275244944	95.95906829833984	0.8390147686004639	3.074765205383301	3.2384774684906006	1.1728405952453613
homomer-3-50-nr2-run1_result_126	25	LEAELAATKARIAALEAAVAAATARLAALEAEFKATVAAIKAELAALKAA:LEAELAATKARIAALEAAVAAATARLAALEAEFKATVAAIKAELAALKAA:LEAELAATKARIAALEAAVAAATARLAALEAEFKATVAAIKAELAALKAA	1.14488238099966	0.9462191728674744	94.93728637695312	0.810240626335144	3.3192920684814453	3.538081407546997	1.1994447708129883
homomer-3-50-nr2-run1_result_126	26	LAAELAAIRARLAALEARVDDLEKRLEELEAEFKEYKAAIEAELAALKAA:LAAELAAIRARLAALEARVDDLEKRLEELEAEFKEYKAAIEAELAALKAA:LAAELAAIRARLAALEARVDDLEKRLEELEAEFKEYKAAIEAELAALKAA	1.5037062883422767	0.9096524036224063	95.54769897460938	0.8373303413391113	3.2027711868286133	3.368748664855957	1.123487949371338
homomer-3-50-nr2-run1_result_126	27	LEEIIAEIEARIAELEARVEELEARLAALEAEFRATVAAIEAELAALKAA:LEEIIAEIEARIAELEARVEELEARLAALEAEFRATVAAIEAELAALKAA:LEEIIAEIEARIAELEARVEELEARLAALEAEFRATVAAIEAELAALKAA	1.1408538120729284	0.9457920405521947	96.81195068359375	0.8452025651931763	2.91121506690979	3.05810546875	1.0902564525604248
homomer-3-50-nr2-run1_result_126	28	LAAALAETRARLAALEARVAAVEAALAALEAAFAAEVAAIKAELAALKAA:LAAALAETRARLAALEARVAAVEAALAALEAAFAAEVAAIKAELAALKAA:LAAALAETRARLAALEARVAAVEAALAALEAAFAAEVAAIKAELAALKAA	1.096338712986332	0.9508518387334878	95.89017486572266	0.8331698775291443	3.058338165283203	3.24422550201416	1.1863360404968262
homomer-3-50-nr2-run1_result_126	29	LAAALAATEARLAALEARVAALAERLEALEAEVAAFRARVEAELAALRAA:LAAALAATEARLAALEARVAALAERLEALEAEVAAFRARVEAELAALRAA:LAAALAATEARLAALEARVAALAERLEALEAEVAAFRARVEAELAALRAA	1.3522347954366931	0.9275518120710122	97.28392791748047	0.8467275500297546	2.672244071960449	2.813045024871826	1.1310102939605713
homomer-3-50-nr2-run1_result_126	30	LEEYRKEIEERLEALEARVAALEERLRALEAEFAAYKAAIEAELAALKAA:LEEYRKEIEERLEALEARVAALEERLRALEAEFAAYKAAIEAELAALKAA:LEEYRKEIEERLEALEARVAALEERLRALEAEFAAYKAAIEAELAALKAA	1.0075282073244303	0.9562737751952461	94.50688171386719	0.8262788653373718	3.706800699234009	3.9033052921295166	1.1459243297576904
homomer-3-50-nr2-run1_result_126	31	LEAALAATEARLAALEARVEALEARLEALEAEFRATVAAIKAELAALKEA:LEAALAATEARLAALEARVEALEARLEALEAEFRATVAAIKAELAALKEA:LEAALAATEARLAALEARVEALEARLEALEAEFRATVAAIKAELAALKEA	1.2071588568041176	0.9410632408551878	96.54522705078125	0.8352082967758179	3.034907579421997	3.1816139221191406	1.1450719833374023
homomer-3-50-nr2-run1_result_127	0	AVLSREELEELLAKLKEEITATVTATTAAIEARIAALEAEIAALKAAVAA:AVLSREELEELLAKLKEEITATVTATTAAIEARIAALEAEIAALKAAVAA:AVLSREELEELLAKLKEEITATVTATTAAIEARIAALEAEIAALKAAVAA	0.6563354093631559	0.9801695763152524	86.45506286621094	0.7560707330703735	5.636594295501709	6.162759304046631	1.2485755681991577
homomer-3-50-nr2-run1_result_127	1	KVLSEEELEELLAELEKRIETKVTTETEKIEAKIEALEARIAALEKEVAA:KVLSEEELEELLAELEKRIETKVTTETEKIEAKIEALEARIAALEKEVAA:KVLSEEELEELLAELEKRIETKVTTETEKIEAKIEALEARIAALEKEVAA	0.9682293915763143	0.9580452628740045	89.77908325195312	0.7809381484985352	5.043176174163818	5.386289596557617	1.1871230602264404
homomer-3-50-nr2-run1_result_127	2	AVLSREELDALLAALEARIEARVEAALAAVEARIAALEAEVAALKAAVAA:AVLSREELDALLAALEARIEARVEAALAAVEARIAALEAEVAALKAAVAA:AVLSREELDALLAALEARIEARVEAALAAVEARIAALEAEVAALKAAVAA	1.3057471938941678	0.9295602010348302	88.35160827636719	0.7523066401481628	5.280857563018799	5.729301929473877	1.3460726737976074
homomer-3-50-nr2-run1_result_127	3	DVLSREELEALLAELKAEIEATVTAKTEAIEARIAALEARVAALEAAVAA:DVLSREELEALLAELKAEIEATVTAKTEAIEARIAALEARVAALEAAVAA:DVLSREELEALLAELKAEIEATVTAKTEAIEARIAALEARVAALEAAVAA	0.9529078001089226	0.9594797483581154	90.87142944335938	0.7920907735824585	4.641292572021484	4.951191425323486	1.201645851135254
homomer-3-50-nr2-run1_result_127	4	KVLSKEELEKLLAELKAEIDTKVSTTTAEINAKIAALEAEIAALKAEVAA:KVLSKEELEKLLAELKAEIDTKVSTTTAEINAKIAALEAEIAALKAEVAA:KVLSKEELEKLLAELKAEIDTKVSTTTAEINAKIAALEAEIAALKAEVAA	0.6279275004230939	0.981645328049153	82.41241455078125	0.7149981260299683	6.503301620483398	7.323777675628662	1.2161595821380615
homomer-3-50-nr2-run1_result_127	5	DVLSREELEKLLAELKAEIDAKVTTTTAAITARIEALEARIAALEAEVAA:DVLSREELEKLLAELKAEIDAKVTTTTAAITARIEALEARIAALEAEVAA:DVLSREELEKLLAELKAEIDAKVTTTTAAITARIEALEARIAALEAEVAA	0.6538699184506023	0.9803084313330009	89.33737182617188	0.7740968465805054	5.0467143058776855	5.432920455932617	1.2914364337921143
homomer-3-50-nr2-run1_result_127	6	DVLSRAELEELLAALKAEITATVTATTAAITARIAALEARVAALEAAVAA:DVLSRAELEELLAALKAEITATVTATTAAITARIAALEARVAALEAAVAA:DVLSRAELEELLAALKAEITATVTATTAAITARIAALEARVAALEAAVAA	0.6702355999509985	0.9792980293955342	90.3850326538086	0.7960871458053589	4.618592739105225	4.949972152709961	1.1895051002502441
homomer-3-50-nr2-run1_result_127	7	RVLTEEELAELLEELKAEITATVTATTAAITARIDALEARVAALEAAVAA:RVLTEEELAELLEELKAEITATVTATTAAITARIDALEARVAALEAAVAA:RVLTEEELAELLEELKAEITATVTATTAAITARIDALEARVAALEAAVAA	0.6313841004538807	0.9815002917160937	89.12530517578125	0.7872413992881775	4.977589130401611	5.392472743988037	1.1727157831192017
homomer-3-50-nr2-run1_result_127	8	KVLSEEELKELLEKLKKEIETKVTTTTEKIEARIAALEARIAALEKAVAE:KVLSEEELKELLEKLKKEIETKVTTTTEKIEARIAALEARIAALEKAVAE:KVLSEEELKELLEKLKKEIETKVTTTTEKIEARIAALEARIAALEKAVAE	0.67925177328162	0.9787136422320659	89.40470123291016	0.7692087888717651	5.25303316116333	5.611734390258789	1.245847225189209
homomer-3-50-nr2-run1_result_127	9	EVLSREELDELLEELEARLDARIDAETAAITAEIAALKAEIAALKAEVAA:EVLSREELDELLEELEARLDARIDAETAAITAEIAALKAEIAALKAEVAA:EVLSREELDELLEELEARLDARIDAETAAITAEIAALKAEIAALKAEVAA	1.0097484466366664	0.9546072722152728	91.00340270996094	0.8027356266975403	4.782233238220215	5.102226257324219	1.2385544776916504
homomer-3-50-nr2-run1_result_127	10	RVLSEEELEKLLEELEKKINEKVETITERIEARIEALEARVAALEAAVAA:RVLSEEELEKLLEELEKKINEKVETITERIEARIEALEARVAALEAAVAA:RVLSEEELEKLLEELEKKINEKVETITERIEARIEALEARVAALEAAVAA	0.8267915604647814	0.9691105124794963	88.83167266845703	0.7753751277923584	5.324824333190918	5.708919048309326	1.2661552429199219
homomer-3-50-nr2-run1_result_127	11	EVLSREELEALLAALREELRAEVEARTAEIEARIEALEARVEALERAVAA:EVLSREELEALLAALREELRAEVEARTAEIEARIEALEARVEALERAVAA:EVLSREELEALLAALREELRAEVEARTAEIEARIEALEARVEALERAVAA	0.8048244937175423	0.970501501260325	90.79767608642578	0.8103476762771606	4.618803977966309	4.940095901489258	1.1938211917877197
homomer-3-50-nr2-run1_result_127	12	RVLSEEELEELLAKLKEEIKTKIETETEKINARIAKLEAEIAALKAAVAA:RVLSEEELEELLAKLKEEIKTKIETETEKINARIAKLEAEIAALKAAVAA:RVLSEEELEELLAKLKEEIKTKIETETEKINARIAKLEAEIAALKAAVAA	0.7266260846866007	0.9756973223893476	83.64930725097656	0.7133537530899048	6.859575271606445	7.7479071617126465	1.2633943557739258
homomer-3-50-nr2-run1_result_127	13	EVLSREELEALLKELEEKIEETVTSRTAAIEARLDALEARVAALEAAVAA:EVLSREELEALLKELEEKIEETVTSRTAAIEARLDALEARVAALEAAVAA:EVLSREELEALLKELEEKIEETVTSRTAAIEARLDALEARVAALEAAVAA	0.6227879822789532	0.9819464430771131	88.15292358398438	0.7636736035346985	5.463204383850098	5.883996486663818	1.2417066097259521
homomer-3-50-nr2-run1_result_127	14	DVYSREELEKLLAALKAEITTTVTTTTAAIRAEIAALAARIAALEAAVAA:DVYSREELEKLLAALKAEITTTVTTTTAAIRAEIAALAARIAALEAAVAA:DVYSREELEKLLAALKAEITTTVTTTTAAIRAEIAALAARIAALEAAVAA	0.6685137047421807	0.9792049032968506	91.09977722167969	0.8026793003082275	4.350249290466309	4.646563529968262	1.1710606813430786
homomer-3-50-nr2-run1_result_127	15	RVLTEEELRELLRELEERIRERVEALTEEIRARIEALEARIAALEAAVAA:RVLTEEELRELLRELEERIRERVEALTEEIRARIEALEARIAALEAAVAA:RVLTEEELRELLRELEERIRERVEALTEEIRARIEALEARIAALEAAVAA	0.6604281701367309	0.9799621505297454	86.15745544433594	0.7224483489990234	6.084388732910156	6.869689464569092	1.3113889694213867
homomer-3-50-nr2-run1_result_127	16	DVLSREELDALLAALKATITATISAKTAAIEARIAALEARIAALEAAVAA:DVLSREELDALLAALKATITATISAKTAAIEARIAALEARIAALEAAVAA:DVLSREELDALLAALKATITATISAKTAAIEARIAALEARIAALEAAVAA	0.6651174798232423	0.9795280542377008	87.14754486083984	0.7651114463806152	5.275820255279541	5.755345821380615	1.268214464187622
homomer-3-50-nr2-run1_result_127	17	RVLSEEELEELLEEILKEINSKISSKTAEIEARIAALEAEVAALKAEVAA:RVLSEEELEELLEEILKEINSKISSKTAEIEARIAALEAEVAALKAEVAA:RVLSEEELEELLEEILKEINSKISSKTAEIEARIAALEAEVAALKAEVAA	0.5551039785434203	0.9856491803649657	80.3793716430664	0.6851879358291626	7.455540180206299	8.572088241577148	1.3079577684402466
homomer-3-50-nr2-run1_result_127	18	KVLTEEELKELLAKLKEEIDKKISTLNAEITAKIAALEAEIAALKAAVAA:KVLTEEELKELLAKLKEEIDKKISTLNAEITAKIAALEAEIAALKAAVAA:KVLTEEELKELLAKLKEEIDKKISTLNAEITAKIAALEAEIAALKAAVAA	0.7470720170134316	0.9747212550789138	68.98157501220703	0.49414896965026855	10.918051719665527	13.782129287719727	3.514514446258545
homomer-3-50-nr2-run1_result_127	19	DVLSRAELEALLAEREARLRAEVEARFAAVEARIAALEARVEALERAVAA:DVLSRAELEALLAEREARLRAEVEARFAAVEARIAALEARVEALERAVAA:DVLSRAELEALLAEREARLRAEVEARFAAVEARIAALEARVEALERAVAA	0.8899636348726729	0.9647010378041896	92.43197631835938	0.8180521726608276	4.228283405303955	4.483426094055176	1.1161766052246094
homomer-3-50-nr2-run1_result_127	20	RVLTAAELDALLAALKAEITATVTTTTAAITARIAALEARIAALEAAVAA:RVLTAAELDALLAALKAEITATVTTTTAAITARIAALEARIAALEAAVAA:RVLTAAELDALLAALKAEITATVTTTTAAITARIAALEARIAALEAAVAA	0.5970488840509517	0.9834341071370764	86.00054168701172	0.7548131346702576	5.597924709320068	6.172140121459961	1.2830986976623535
homomer-3-50-nr2-run1_result_127	21	KVLSEEELEKLLEELKEEIKTYVETKFAEVEARIAALEARIAALAAAVAA:KVLSEEELEKLLEELKEEIKTYVETKFAEVEARIAALEARIAALAAAVAA:KVLSEEELEKLLEELKEEIKTYVETKFAEVEARIAALEARIAALAAAVAA	1.2804988578452938	0.9302720917693531	87.96259307861328	0.7397856712341309	5.519662380218506	5.942445755004883	1.321181058883667
homomer-3-50-nr2-run1_result_127	22	EVLSREELEELLAALKEEITTTVSTTTAAIEARIAAIEARIAALEAAVAA:EVLSREELEELLAALKEEITTTVSTTTAAIEARIAAIEARIAALEAAVAA:EVLSREELEELLAALKEEITTTVSTTTAAIEARIAAIEARIAALEAAVAA	0.5556242929433077	0.9856600383778182	88.64836120605469	0.7774662971496582	5.206943988800049	5.615670680999756	1.156175971031189
homomer-3-50-nr2-run1_result_127	23	KVYSREELEELLKKILEYIKKEIEEKTKEIEAKIAALEAEIAALKAAVAE:KVYSREELEELLKKILEYIKKEIEEKTKEIEAKIAALEAEIAALKAAVAE:KVYSREELEELLKKILEYIKKEIEEKTKEIEAKIAALEAEIAALKAAVAE	0.95946701237835	0.9584364650478443	93.04765319824219	0.8110396862030029	4.356050968170166	4.584128379821777	1.2354366779327393
homomer-3-50-nr2-run1_result_127	24	KVLTEEELEKLLKEREEKIETEIETRTKEIEERIEALEARVAELEAEVAA:KVLTEEELEKLLKEREEKIETEIETRTKEIEERIEALEARVAELEAEVAA:KVLTEEELEKLLKEREEKIETEIETRTKEIEERIEALEARVAELEAEVAA	0.6591853457233172	0.979977777231096	92.13088989257812	0.8178685307502747	4.316044807434082	4.602906227111816	1.227234125137329
homomer-3-50-nr2-run1_result_127	25	KVLSEEELEELLAALKEEIEAKVSATTAAIEARIAALEAEIAALKAAVAA:KVLSEEELEELLAALKEEIEAKVSATTAAIEARIAALEAEIAALKAAVAA:KVLSEEELEELLAALKEEIEAKVSATTAAIEARIAALEAEIAALKAAVAA	0.733462438509771	0.9754114703983714	87.67990112304688	0.7679346799850464	5.414599418640137	5.907344341278076	1.2023825645446777
homomer-3-50-nr2-run1_result_127	26	AVLSREELEELLAELTATITTTITTTTAAITSKIAALEAEIAALKAAVAA:AVLSREELEELLAELTATITTTITTTTAAITSKIAALEAEIAALKAAVAA:AVLSREELEELLAELTATITTTITTTTAAITSKIAALEAEIAALKAAVAA	1.234350302821431	0.9360470868153633	82.7258529663086	0.7349700927734375	6.125777721405029	6.870075225830078	1.1849086284637451
homomer-3-50-nr2-run1_result_127	27	ELYTREELEELLEKLKAEITTTVTTTTAKIEARIAAIEARVAALEAAVAA:ELYTREELEELLEKLKAEITTTVTTTTAKIEARIAAIEARVAALEAAVAA:ELYTREELEELLEKLKAEITTTVTTTTAKIEARIAAIEARVAALEAAVAA	0.605300098997142	0.9828980856029659	89.4555435180664	0.7816170454025269	4.869990348815918	5.196826934814453	1.1711909770965576
homomer-3-50-nr2-run1_result_127	28	KVLTEEELAELLKKLKEEIKAYVESKTAEIEARIAALEAEIAALKAAVAE:KVLTEEELAELLKKLKEEIKAYVESKTAEIEARIAALEAEIAALKAAVAE:KVLTEEELAELLKKLKEEIKAYVESKTAEIEARIAALEAEIAALKAAVAE	1.3230826732892718	0.9255294894340044	91.23638916015625	0.7965695261955261	4.711830139160156	4.994091510772705	1.170166015625
homomer-3-50-nr2-run1_result_127	29	RVLSEEELEELLKELKEEIDAKISSTKAAIEAKIAALEARIAALEAEVAA:RVLSEEELEELLKELKEEIDAKISSTKAAIEAKIAALEARIAALEAEVAA:RVLSEEELEELLKELKEEIDAKISSTKAAIEAKIAALEARIAALEAEVAA	1.1108261218252258	0.9455559013341768	87.19005584716797	0.7654833793640137	5.678020000457764	6.252292633056641	1.2636221647262573
homomer-3-50-nr2-run1_result_127	30	KVYSREELEELLAELKEEIEEKITTKTKEIEARIAALEARVAALEAAVAA:KVYSREELEELLAELKEEIEEKITTKTKEIEARIAALEARVAALEAAVAA:KVYSREELEELLAELKEEIEEKITTKTKEIEARIAALEARVAALEAAVAA	0.631147500102317	0.9815528635529743	90.02565002441406	0.7917711734771729	4.938511371612549	5.2431488037109375	1.1918725967407227
homomer-3-50-nr2-run1_result_127	31	AVLTAAELAALLAAQTAALTATVTAATAAIRAEIAALRAEIAALKAAVAA:AVLTAAELAALLAAQTAALTATVTAATAAIRAEIAALRAEIAALKAAVAA:AVLTAAELAALLAAQTAALTATVTAATAAIRAEIAALRAEIAALKAAVAA	1.2716685684119369	0.9389105828590618	81.81317138671875	0.7307870388031006	6.1666083335876465	6.955499172210693	1.4362270832061768
homomer-3-50-nr2-run1_result_128	0	EDIEAENPENPWKVVLEYTEAKTAALEAAIAALPAAIAAALAALLAALAA:EDIEAENPENPWKVVLEYTEAKTAALEAAIAALPAAIAAALAALLAALAA:EDIEAENPENPWKVVLEYTEAKTAALEAAIAALPAAIAAALAALLAALAA	1.6898082271579726	0.8982867107846023	71.02464294433594	0.6042644381523132	9.490313529968262	10.805797576904297	2.5749096870422363
homomer-3-50-nr2-run1_result_128	1	EDINAKNPDNPWKVVYETTLKLAAELRAEIAALPAAVRAALAAAAAAAAA:EDINAKNPDNPWKVVYETTLKLAAELRAEIAALPAAVRAALAAAAAAAAA:EDINAKNPDNPWKVVYETTLKLAAELRAEIAALPAAVRAALAAAAAAAAA	14.430319705661043	0.15554325020373302	54.730621337890625	0.30504658818244934	18.348115921020508	23.29012107849121	9.967694282531738
homomer-3-50-nr2-run1_result_128	2	DDIVSKNPENPWKVVLETTNKKTAALEAKIAALPAAVKATAAAAAAAAAA:DDIVSKNPENPWKVVLETTNKKTAALEAKIAALPAAVKATAAAAAAAAAA:DDIVSKNPENPWKVVLETTNKKTAALEAKIAALPAAVKATAAAAAAAAAA	2.2939079685659656	0.8371864164377207	62.168785095214844	0.48376893997192383	12.716630935668945	14.435070991516113	3.6926090717315674
homomer-3-50-nr2-run1_result_128	3	DDIESKNPDNPWKTVLDTNEKNTAALKAEIAALPAKIKAELAAAAKEAAE:DDIESKNPDNPWKTVLDTNEKNTAALKAEIAALPAKIKAELAAAAKEAAE:DDIESKNPDNPWKTVLDTNEKNTAALKAEIAALPAKIKAELAAAAKEAAE	6.793849096535266	0.5862906217844932	58.360206604003906	0.4286590814590454	14.489453315734863	16.587793350219727	5.230042934417725
homomer-3-50-nr2-run1_result_128	4	FDILSLTPLNPWLTVLAFTLLLTKELNAKIDAIPATIAATLAAALAAAAA:FDILSLTPLNPWLTVLAFTLLLTKELNAKIDAIPATIAATLAAALAAAAA:FDILSLTPLNPWLTVLAFTLLLTKELNAKIDAIPATIAATLAAALAAAAA	3.8462936456853543	0.7224569861324536	52.66276168823242	0.36713242530822754	16.00330924987793	18.396432876586914	7.983281135559082
homomer-3-50-nr2-run1_result_128	5	DDIVAKNPDNPWKYVLDYTKKETAELKAAIDALPATIAATLAAAAAAAAA:DDIVAKNPDNPWKYVLDYTKKETAELKAAIDALPATIAATLAAAAAAAAA:DDIVAKNPDNPWKYVLDYTKKETAELKAAIDALPATIAATLAAAAAAAAA	2.540703291509378	0.8086202016055524	59.00984191894531	0.4364343583583832	13.577400207519531	15.649992942810059	5.959833145141602
homomer-3-50-nr2-run1_result_128	6	DDIVSKTPTNPWKTVLQYTDEKVAELTAKIDALPAEIRAALAAELAALAA:DDIVSKTPTNPWKTVLQYTDEKVAELTAKIDALPAEIRAALAAELAALAA:DDIVSKTPTNPWKTVLQYTDEKVAELTAKIDALPAEIRAALAAELAALAA	18.52303253260619	0.08974833412444007	51.24126052856445	0.2358294129371643	21.644752502441406	26.51609992980957	13.816115379333496
homomer-3-50-nr2-run1_result_128	7	PDWRAANPDAPWEVVRAYTDRLAAELRAAIEALPAAVAAALAAREAAAAA:PDWRAANPDAPWEVVRAYTDRLAAELRAAIEALPAAVAAALAAREAAAAA:PDWRAANPDAPWEVVRAYTDRLAAELRAAIEALPAAVAAALAAREAAAAA	5.547443838132786	0.5391120085035194	62.39624786376953	0.3699001967906952	15.813796997070312	20.251832962036133	8.716883659362793
homomer-3-50-nr2-run1_result_128	8	ADIEALNPDNPWKVVLEFARREAAELRAEIAALPAAVAATLAAAAAAAAA:ADIEALNPDNPWKVVLEFARREAAELRAEIAALPAAVAATLAAAAAAAAA:ADIEALNPDNPWKVVLEFARREAAELRAEIAALPAAVAATLAAAAAAAAA	1.3937549272417291	0.9282167371832081	59.8493537902832	0.4269055128097534	13.998955726623535	16.339431762695312	5.607208251953125
homomer-3-50-nr2-run1_result_128	9	FDINSLYPNNPWKVVLEYTDAKVAELEAKIEALPAEIEKRLEERLAELAA:FDINSLYPNNPWKVVLEYTDAKVAELEAKIEALPAEIEKRLEERLAELAA:FDINSLYPNNPWKVVLEYTDAKVAELEAKIEALPAEIEKRLEERLAELAA	7.302064266072796	0.527939957322587	66.31875610351562	0.559956431388855	12.181744575500488	13.332083702087402	2.670436143875122
homomer-3-50-nr2-run1_result_128	10	LDITALTPDAPWLVVLAFTQAKTAALEAKIAALPAEIREWLEERLAALAA:LDITALTPDAPWLVVLAFTQAKTAALEAKIAALPAEIREWLEERLAALAA:LDITALTPDAPWLVVLAFTQAKTAALEAKIAALPAEIREWLEERLAALAA	14.41927369708818	0.18785561947946203	48.43540954589844	0.26251721382141113	19.370254516601562	23.572763442993164	8.7277193069458
homomer-3-50-nr2-run1_result_128	11	ADITAANPDNPWKVVLATTERLAAELRAAIEAIPAEIKAWLAAREAAAAA:ADITAANPDNPWKVVLATTERLAAELRAAIEAIPAEIKAWLAAREAAAAA:ADITAANPDNPWKVVLATTERLAAELRAAIEAIPAEIKAWLAAREAAAAA	12.804088145808642	0.26697149362828443	62.64854049682617	0.30132749676704407	18.733657836914062	23.41387176513672	9.396833419799805
homomer-3-50-nr2-run1_result_128	12	ADITAANPDNPWKTVLATTDAKTAALTAAIAALPAAIAAAAAAAAAAAAA:ADITAANPDNPWKTVLATTDAKTAALTAAIAALPAAIAAAAAAAAAAAAA:ADITAANPDNPWKTVLATTDAKTAALTAAIAALPAAIAAAAAAAAAAAAA	6.5058444970826415	0.5145442395441586	59.19843292236328	0.413102924823761	13.749189376831055	17.207521438598633	7.572638988494873
homomer-3-50-nr2-run1_result_128	13	FDILSLFPENPWLVVLAYTDAKTAALEAKIAALPAEIAATAAAAAAKAAA:FDILSLFPENPWLVVLAYTDAKTAALEAKIAALPAEIAATAAAAAAKAAA:FDILSLFPENPWLVVLAYTDAKTAALEAKIAALPAEIAATAAAAAAKAAA	2.205468777851521	0.8503898712898552	65.89656066894531	0.5544919967651367	11.351737022399902	12.664509773254395	3.1174991130828857
homomer-3-50-nr2-run1_result_128	14	MDIESLNPNNPWKTVLEFTEKQAAELRAAIDALPAAIAAALAALLAALAA:MDIESLNPNNPWKTVLEFTEKQAAELRAAIDALPAAIAAALAALLAALAA:MDIESLNPNNPWKTVLEFTEKQAAELRAAIDALPAAIAAALAALLAALAA	6.198202791432235	0.5781029706632135	54.21223449707031	0.3492324948310852	16.117938995361328	18.58912467956543	7.114336013793945
homomer-3-50-nr2-run1_result_128	15	LDINALNPDDPWKTVLAFTEAKAAALEARIAALPAEIRAALAAEKAAAAA:LDINALNPDDPWKTVLAFTEAKAAALEARIAALPAEIRAALAAEKAAAAA:LDINALNPDDPWKTVLAFTEAKAAALEARIAALPAEIRAALAAEKAAAAA	14.119715264395317	0.16972228591626443	67.19636535644531	0.28552839159965515	19.243968963623047	24.474971771240234	14.022750854492188
homomer-3-50-nr2-run1_result_128	16	ADIEALNPDNPWKVVLDTAQADTAALRAAIAALPAAVAAALAAALAAAAA:ADIEALNPDNPWKVVLDTAQADTAALRAAIAALPAAVAAALAAALAAAAA:ADIEALNPDNPWKVVLDTAQADTAALRAAIAALPAAVAAALAAALAAAAA	6.200484138372378	0.5450189820405631	56.22840881347656	0.38164687156677246	14.902189254760742	18.26268768310547	8.141663551330566
homomer-3-50-nr2-run1_result_128	17	DDVEARNPDNPWKEVRDYTEALAAELRAAIEALPAAVAAALAAALAAAAA:DDVEARNPDNPWKEVRDYTEALAAELRAAIEALPAAVAAALAAALAAAAA:DDVEARNPDNPWKEVRDYTEALAAELRAAIEALPAAVAAALAAALAAAAA	5.993120914339782	0.6001132501841642	60.77293395996094	0.46318167448043823	13.136737823486328	15.23792552947998	4.996029853820801
homomer-3-50-nr2-run1_result_128	18	MDIVSLFPLNPWKVVLAYTEAKVAALEAKIAALPAEIEARLAAAAAAAAA:MDIVSLFPLNPWKVVLAYTEAKVAALEAKIAALPAEIEARLAAAAAAAAA:MDIVSLFPLNPWKVVLAYTEAKVAALEAKIAALPAEIEARLAAAAAAAAA	6.148984819324065	0.6669750906041092	59.10750961303711	0.4279589354991913	14.830760955810547	16.63859748840332	5.669103622436523
homomer-3-50-nr2-run1_result_128	19	PDITAATPDAPWRTVLDYTDTKTAKLEAKIDALPAKIKADLAAAKAAEAA:PDITAATPDAPWRTVLDYTDTKTAKLEAKIDALPAKIKADLAAAKAAEAA:PDITAATPDAPWRTVLDYTDTKTAKLEAKIDALPAKIKADLAAAKAAEAA	7.770644525807997	0.5725468593844155	64.40869903564453	0.5420511364936829	12.23388385772705	13.550885200500488	2.929915189743042
homomer-3-50-nr2-run1_result_128	20	YDIESLNPNNPWKVVLDFTEEKTAALEAKIAALPAAIEATLAAREAAAAA:YDIESLNPNNPWKVVLDFTEEKTAALEAKIAALPAAIEATLAAREAAAAA:YDIESLNPNNPWKVVLDFTEEKTAALEAKIAALPAAIEATLAAREAAAAA	7.702404055576589	0.3445462364049586	54.100074768066406	0.25998982787132263	20.436607360839844	24.380571365356445	13.101558685302734
homomer-3-50-nr2-run1_result_128	21	ADIVAATPDNPWKTVLDTTNAKTAALTAAIAALPAEIRAALAAEKAAAAA:ADIVAATPDNPWKTVLDTTNAKTAALTAAIAALPAEIRAALAAEKAAAAA:ADIVAATPDNPWKTVLDTTNAKTAALTAAIAALPAEIRAALAAEKAAAAA	15.513149431280393	0.13519246950245203	76.1373291015625	0.31383031606674194	18.61608123779297	24.771291732788086	10.837345123291016
homomer-3-50-nr2-run1_result_128	22	ADIVALNPDNPWKVVLAYTQATAAKLTAAIAALPAAIAAALDARLAAAAA:ADIVALNPDNPWKVVLAYTQATAAKLTAAIAALPAAIAAALDARLAAAAA:ADIVALNPDNPWKVVLAYTQATAAKLTAAIAALPAAIAAALDARLAAAAA	3.648657780311795	0.718449765029329	53.0228271484375	0.42950063943862915	14.810741424560547	17.557254791259766	5.348653793334961
homomer-3-50-nr2-run1_result_128	23	LDIGALFPENPWLAVLALTLLLAAALRAEIAALPAAIAATLAAAAAAAAA:LDIGALFPENPWLAVLALTLLLAAALRAEIAALPAAIAATLAAAAAAAAA:LDIGALFPENPWLAVLALTLLLAAALRAEIAALPAAIAATLAAAAAAAAA	2.2019007807010444	0.8529596649698475	62.32703399658203	0.47808021306991577	12.067846298217773	14.297279357910156	5.7092742919921875
homomer-3-50-nr2-run1_result_128	24	ADILSLNPLNPWKTVLDFAEAQAAELRAAIEAVPAAIAATLAAAAAAAAA:ADILSLNPLNPWKTVLDFAEAQAAELRAAIEAVPAAIAATLAAAAAAAAA:ADILSLNPLNPWKTVLDFAEAQAAELRAAIEAVPAAIAATLAAAAAAAAA	2.769803140682463	0.7658370086824198	54.74119567871094	0.3464353680610657	15.874808311462402	18.89084243774414	8.56908893585205
homomer-3-50-nr2-run1_result_128	25	LDILSLFPLAPWLVVLLLTLELNKKLEAKIEALPAEIKATLAAEKAAAAA:LDILSLFPLAPWLVVLLLTLELNKKLEAKIEALPAEIKATLAAEKAAAAA:LDILSLFPLAPWLVVLLLTLELNKKLEAKIEALPAEIKATLAAEKAAAAA	12.323145120301724	0.2091375854857283	53.537540435791016	0.2553337514400482	20.093486785888672	23.443222045898438	12.761301040649414
homomer-3-50-nr2-run1_result_128	26	DDIVAENPDNPWKTVLETTDAKVAALEAKIDALPAAIAAAAAAAAAAAAA:DDIVAENPDNPWKTVLETTDAKVAALEAKIDALPAAIAAAAAAAAAAAAA:DDIVAENPDNPWKTVLETTDAKVAALEAKIDALPAAIAAAAAAAAAAAAA	5.861500134791884	0.5415242937454364	71.5630874633789	0.5722567439079285	9.21434211730957	10.735618591308594	2.9832398891448975
homomer-3-50-nr2-run1_result_128	27	DDINSKNPLNPWKDVLDFTKAKTAELEAKINAIPAEIKATLAAAAAAAAA:DDINSKNPLNPWKDVLDFTKAKTAELEAKINAIPAEIKATLAAAAAAAAA:DDINSKNPLNPWKDVLDFTKAKTAELEAKINAIPAEIKATLAAAAAAAAA	3.153196090760323	0.7750938564877019	56.62614822387695	0.45783495903015137	14.531267166137695	16.30721092224121	4.823144912719727
homomer-3-50-nr2-run1_result_128	28	ADITAENPDNPWKTVLDYTKKETAELRAAIAALPAAVAAALAAALAALAA:ADITAENPDNPWKTVLDYTKKETAELRAAIAALPAAVAAALAAALAALAA:ADITAENPDNPWKTVLDYTKKETAELRAAIAALPAAVAAALAAALAALAA	1.7840062965443106	0.885839950058914	63.25123596191406	0.5073224306106567	11.745878219604492	13.379761695861816	4.176769256591797
homomer-3-50-nr2-run1_result_128	29	NDIEKENPLNPWKVVLEYTEKKTAELRAEIAALPAAVAAALAAALAAAAA:NDIEKENPLNPWKVVLEYTEKKTAELRAEIAALPAAVAAALAAALAAAAA:NDIEKENPLNPWKVVLEYTEKKTAELRAEIAALPAAVAAALAAALAAAAA	2.36263750470109	0.8796608898694412	65.75911712646484	0.5632237195968628	11.933329582214355	13.101676940917969	3.062500476837158
homomer-3-50-nr2-run1_result_128	30	FDIESKNPENPWKVVLEYTEAKVAKLRAEIAALPAEIEARLEARLAEAAA:FDIESKNPENPWKVVLEYTEAKVAKLRAEIAALPAEIEARLEARLAEAAA:FDIESKNPENPWKVVLEYTEAKVAKLRAEIAALPAEIEARLEARLAEAAA	1.7482564550939153	0.8856490242683874	80.43836975097656	0.6736547946929932	7.6317458152771	8.312158584594727	1.7066770792007446
homomer-3-50-nr2-run1_result_128	31	MDIEALNPDNPWKTVLDYTEKLAAELRARIDALPAEIAATLDAREAAAAA:MDIEALNPDNPWKTVLDYTEKLAAELRARIDALPAEIAATLDAREAAAAA:MDIEALNPDNPWKTVLDYTEKLAAELRARIDALPAEIAATLDAREAAAAA	1.1160403685815186	0.9503013743413938	74.85120391845703	0.6389403343200684	9.27531623840332	10.147342681884766	2.290698528289795
homomer-3-50-nr2-run1_result_129	0	LEELVEKIEKLKKEIEEYKKKLEEELEKLKKELAEFKAAIAAYKAAVEAA:LEELVEKIEKLKKEIEEYKKKLEEELEKLKKELAEFKAAIAAYKAAVEAA:LEELVEKIEKLKKEIEEYKKKLEEELEKLKKELAEFKAAIAAYKAAVEAA	0.9027284016482934	0.9645128565163416	67.61439514160156	0.38436993956565857	13.76687240600586	18.060583114624023	7.382552623748779
homomer-3-50-nr2-run1_result_129	1	KEELLERIEELEEEIRERFEALEAELAALRAELAEFKAAIAAKFEAIAKA:KEELLERIEELEEEIRERFEALEAELAALRAELAEFKAAIAAKFEAIAKA:KEELLERIEELEEEIRERFEALEAELAALRAELAEFKAAIAAKFEAIAKA	0.9123251055343305	0.9647610751954884	92.44806671142578	0.7764164209365845	4.267895698547363	4.612163543701172	1.3174457550048828
homomer-3-50-nr2-run1_result_129	2	AEALVAELEALREELEATLEALKKELEELKKKLEEFKKEIAATIEAIKKA:AEALVAELEALREELEATLEALKKELEELKKKLEEFKKEIAATIEAIKKA:AEALVAELEALREELEATLEALKKELEELKKKLEEFKKEIAATIEAIKKA	0.7543415452318867	0.9753077102629527	65.83766174316406	0.415654718875885	13.039379119873047	17.081558227539062	6.41694974899292
homomer-3-50-nr2-run1_result_129	3	LEELIKEIEELKKELEEYKERLERYLRELEERLAALEAEIAAWKAAIEAA:LEELIKEIEELKKELEEYKERLERYLRELEERLAALEAEIAAWKAAIEAA:LEELIKEIEELKKELEEYKERLERYLRELEERLAALEAEIAAWKAAIEAA	0.9918009583956586	0.9578580718527451	71.00076293945312	0.40731868147850037	13.196064949035645	17.299707412719727	8.164190292358398
homomer-3-50-nr2-run1_result_129	4	LEELEKRIEELEEELKEYKKELEEKLEELEKRLEEFEKAIAAEFAAIKKA:LEELEKRIEELEEELKEYKKELEEKLEELEKRLEEFEKAIAAEFAAIKKA:LEELEKRIEELEEELKEYKKELEEKLEELEKRLEEFEKAIAAEFAAIKKA	1.039736526100676	0.9538797164095676	91.48627471923828	0.7382490634918213	4.744583606719971	5.150128364562988	1.2726554870605469
homomer-3-50-nr2-run1_result_129	5	LEELLKKIEELVEEIEKYKEELEKRFEEFEAAFKEFKAAVAAKFEAIAKA:LEELLKKIEELVEEIEKYKEELEKRFEEFEAAFKEFKAAVAAKFEAIAKA:LEELLKKIEELVEEIEKYKEELEKRFEEFEAAFKEFKAAVAAKFEAIAKA	0.9882057684317314	0.9591502370345601	82.13887786865234	0.6628340482711792	6.938859939575195	7.8502583503723145	1.3350425958633423
homomer-3-50-nr2-run1_result_129	6	EEELIKKIEELEEKIEEKFKELEEKLKELEEALEKFKAEIAAWKAAVAAA:EEELIKKIEELEEKIEEKFKELEEKLKELEEALEKFKAEIAAWKAAVAAA:EEELIKKIEELEEKIEEKFKELEEKLKELEEALEKFKAEIAAWKAAVAAA	1.0520790287498458	0.9526893693860908	85.87428283691406	0.7063398957252502	5.882288932800293	6.591953754425049	1.7639031410217285
homomer-3-50-nr2-run1_result_129	7	KEELVEKIEELVKKLEEYKEALEKELAELKAALEAFKAEVAAWKAAVKAA:KEELVEKIEELVKKLEEYKEALEKELAELKAALEAFKAEVAAWKAAVKAA:KEELVEKIEELVKKLEEYKEALEKELAELKAALEAFKAEVAAWKAAVKAA	0.9404264420356441	0.961185390132747	69.36222076416016	0.5316349267959595	9.761390686035156	12.077353477478027	4.450190544128418
homomer-3-50-nr2-run1_result_129	8	LEELEERIEELVEELERYREELERRLAELEARLAAFEAAVAARFAALAAA:LEELEERIEELVEELERYREELERRLAELEARLAAFEAAVAARFAALAAA:LEELEERIEELVEELERYREELERRLAELEARLAAFEAAVAARFAALAAA	0.9058813689762282	0.9643813432927505	88.43016815185547	0.7466347813606262	5.019131183624268	5.659552574157715	1.251356601715088
homomer-3-50-nr2-run1_result_129	9	LEELVERIEELVEELEKYKEELEKRLEELEKKLAELVATIEAWKAAIAAA:LEELVERIEELVEELEKYKEELEKRLEELEKKLAELVATIEAWKAAIAAA:LEELVERIEELVEELEKYKEELEKRLEELEKKLAELVATIEAWKAAIAAA	1.6549349786181073	0.893818300010632	66.2945785522461	0.4376082420349121	12.760250091552734	16.229001998901367	6.184558868408203
homomer-3-50-nr2-run1_result_129	10	LEELREELKKLKEEIKEYREELEARFRELEERLAAFEARVEAWKAAVAAA:LEELREELKKLKEEIKEYREELEARFRELEERLAAFEARVEAWKAAVAAA:LEELREELKKLKEEIKEYREELEARFRELEERLAAFEARVEAWKAAVAAA	0.8774501060122538	0.9673855240735642	87.76593017578125	0.6942384839057922	5.411468982696533	6.048027992248535	1.4612963199615479
homomer-3-50-nr2-run1_result_129	11	LEELKEEIEKLKKEIEEYKKKLEEEKEELEKKLEEFEKYIEEELERIKEE:LEELKEEIEKLKKEIEEYKKKLEEEKEELEKKLEEFEKYIEEELERIKEE:LEELKEEIEKLKKEIEEYKKKLEEEKEELEKKLEEFEKYIEEELERIKEE	24.91324561393236	0.5046309742456149	77.95270538330078	0.3236774206161499	17.35137176513672	23.464405059814453	11.727046966552734
homomer-3-50-nr2-run1_result_129	12	LEELEERIEELEKEIEEYKEYLEKKLEELEKKLEELVAAIEAKFAAIEKR:LEELEERIEELEKEIEEYKEYLEKKLEELEKKLEELVAAIEAKFAAIEKR:LEELEERIEELEKEIEEYKEYLEKKLEELEKKLEELVAAIEAKFAAIEKR	1.035419188875064	0.9537471729925808	88.36656188964844	0.6977500915527344	5.403434753417969	6.011066913604736	1.6269288063049316
homomer-3-50-nr2-run1_result_129	13	LEELEARIEELEKELKEYKEKLEKYLEELEKELEAFKAAVEAWKAAVAAA:LEELEARIEELEKELKEYKEKLEKYLEELEKELEAFKAAVEAWKAAVAAA:LEELEARIEELEKELKEYKEKLEKYLEELEKELEAFKAAVEAWKAAVAAA	25.22442361515643	0.3781522632233514	67.34652709960938	0.33761727809906006	16.03683090209961	21.46857452392578	8.611109733581543
homomer-3-50-nr2-run1_result_129	14	LEELLEKIEELEKEIKEYFEKLEKKLKELEEALEKFKAYVEAQFAAIKAA:LEELLEKIEELEKEIKEYFEKLEKKLKELEEALEKFKAYVEAQFAAIKAA:LEELLEKIEELEKEIKEYFEKLEKKLKELEEALEKFKAYVEAQFAAIKAA	1.0463359757574293	0.9527822183264683	89.74602508544922	0.7371301054954529	5.041447162628174	5.470062732696533	1.213193655014038
homomer-3-50-nr2-run1_result_129	15	KEELLKEIEELKKEIEERFKELEEKLEELEKKLEEFKAAVEAEIAAIKAA:KEELLKEIEELKKEIEERFKELEEKLEELEKKLEEFKAAVEAEIAAIKAA:KEELLKEIEELKKEIEERFKELEEKLEELEKKLEEFKAAVEAEIAAIKAA	1.2899180608143834	0.9323596919180519	93.40520477294922	0.7802423238754272	3.910114049911499	4.2086076736450195	1.1924989223480225
homomer-3-50-nr2-run1_result_129	16	EEELLKKIEELEKELKEYREALEERFEAFEAAFAAFRAEVAAWKAAVKAA:EEELLKKIEELEKELKEYREALEERFEAFEAAFAAFRAEVAAWKAAVKAA:EEELLKKIEELEKELKEYREALEERFEAFEAAFAAFRAEVAAWKAAVKAA	0.8866480168512576	0.9669332416696077	89.40181732177734	0.7214245796203613	4.826446533203125	5.28965950012207	1.3110116720199585
homomer-3-50-nr2-run1_result_129	17	LEELIARLEELVEELERYREELEKRFEELEKALAEFKAEIEAYKAALKAA:LEELIARLEELVEELERYREELEKRFEELEKALAEFKAEIEAYKAALKAA:LEELIARLEELVEELERYREELEKRFEELEKALAEFKAEIEAYKAALKAA	1.5604662745768292	0.9028049387588423	73.76172637939453	0.5538696050643921	9.392351150512695	11.29110336303711	3.056868076324463
homomer-3-50-nr2-run1_result_129	18	LEELLEEIEELKEEIEEYREELEKRLEELEKKLEEFKAAIEAYKAAVEKA:LEELLEEIEELKEEIEEYREELEKRLEELEKKLEEFKAAIEAYKAAVEKA:LEELLEEIEELKEEIEEYREELEKRLEELEKKLEEFKAAIEAYKAAVEKA	0.9216835314140773	0.9630053829054547	70.6048812866211	0.3996804356575012	13.544002532958984	17.80244255065918	6.594852447509766
homomer-3-50-nr2-run1_result_129	19	LEELVKKIEELEKEIEEYKKELEEKFKKFEEEFEEFKKRIEEFIEAIKKS:LEELVKKIEELEKEIEEYKKELEEKFKKFEEEFEEFKKRIEEFIEAIKKS:LEELVKKIEELEKEIEEYKKELEEKFKKFEEEFEEFKKRIEEFIEAIKKS	1.0255202138901096	0.9548295625339663	87.55477142333984	0.658316969871521	6.074950218200684	6.695658206939697	1.421597957611084
homomer-3-50-nr2-run1_result_129	20	LEELVKRIEELEKRLEEYLEELEAKLKELEEALAKFKEEVAAFKAALKAA:LEELVKRIEELEKRLEEYLEELEAKLKELEEALAKFKEEVAAFKAALKAA:LEELVKRIEELEKRLEEYLEELEAKLKELEEALAKFKEEVAAFKAALKAA	1.603381181495014	0.8989833046208635	67.5390625	0.42416971921920776	12.286487579345703	15.497617721557617	6.262850761413574
homomer-3-50-nr2-run1_result_129	21	LEELVEEIEALKKEIAEFKEALKEELEKLRKELEEFKAAIAAELEAIKKA:LEELVEEIEALKKEIAEFKEALKEELEKLRKELEEFKAAIAAELEAIKKA:LEELVEEIEALKKEIAEFKEALKEELEKLRKELEEFKAAIAAELEAIKKA	1.1748563016378657	0.9406994465098533	89.57061004638672	0.7001385688781738	5.101157188415527	5.676496982574463	1.396488904953003
homomer-3-50-nr2-run1_result_129	22	LEELEARIEALEERIEAYKRELEERFEEFEERFEEFKEEVAAWKEAVAAA:LEELEARIEALEERIEAYKRELEERFEEFEERFEEFKEEVAAWKEAVAAA:LEELEARIEALEERIEAYKRELEERFEEFEERFEEFKEEVAAWKEAVAAA	0.9860456816186958	0.9581353940640743	91.20547485351562	0.7389804124832153	4.356998920440674	4.7523932456970215	1.2958660125732422
homomer-3-50-nr2-run1_result_129	23	LEELIKRIEELEKEIKEYKEKLEKELKELREELERFKAEVEAWKAAVAAA:LEELIKRIEELEKEIKEYKEKLEKELKELREELERFKAEVEAWKAAVAAA:LEELIKRIEELEKEIKEYKEKLEKELKELREELERFKAEVEAWKAAVAAA	1.0226289922720675	0.9560681099395021	87.53556823730469	0.6924203634262085	5.640039920806885	6.292247772216797	1.4011566638946533
homomer-3-50-nr2-run1_result_129	24	LEELVEKIEELKKELEEYRERLEKELEALKAALEAFKAEIEAWKAAVAAA:LEELVEKIEELKKELEEYRERLEKELEALKAALEAFKAEIEAWKAAVAAA:LEELVEKIEELKKELEEYRERLEKELEALKAALEAFKAEIEAWKAAVAAA	0.8703334889322187	0.9677522814830276	71.17182159423828	0.4737483263015747	10.866231918334961	13.69412899017334	4.551346778869629
homomer-3-50-nr2-run1_result_129	25	KEELKKEIEELKEEIAEYKKALEEEKAALKKALEEFKAAIAAELAAIKAA:KEELKKEIEELKEEIAEYKKALEEEKAALKKALEEFKAAIAAELAAIKAA:KEELKKEIEELKEEIAEYKKALEEEKAALKKALEEFKAAIAAELAAIKAA	1.3153636314385788	0.9275558199430338	82.13075256347656	0.6168103218078613	6.698179721832275	7.931408405303955	1.8087491989135742
homomer-3-50-nr2-run1_result_129	26	LEELVEKIEKLEEELAKYKEELEKKFKELEKRFEEFEAKVAAEIAAIKAA:LEELVEKIEKLEEELAKYKEELEKKFKELEKRFEEFEAKVAAEIAAIKAA:LEELVEKIEKLEEELAKYKEELEKKFKELEKRFEEFEAKVAAEIAAIKAA	1.0433708248033526	0.9540175259768592	91.02970886230469	0.7104500532150269	4.601052284240723	5.014064788818359	1.3291935920715332
homomer-3-50-nr2-run1_result_129	27	LEELVKEIKELKEELEEYKKELEERFRELEERLAAFEAAIAAKFKAIEEA:LEELVKEIKELKEELEEYKKELEERFRELEERLAAFEAAIAAKFKAIEEA:LEELVKEIKELKEELEEYKKELEERFRELEERLAAFEAAIAAKFKAIEEA	0.9168100847537016	0.9638337049634685	86.25443267822266	0.6729739904403687	6.187397480010986	6.9625325202941895	1.4716755151748657
homomer-3-50-nr2-run1_result_129	28	LEELKKEIEELKEELKEELERLRKELEELKEKLAAFEAAIAAKFAAIEAA:LEELKKEIEELKEELKEELERLRKELEELKEKLAAFEAAIAAKFAAIEAA:LEELKKEIEELKEELKEELERLRKELEELKEKLAAFEAAIAAKFAAIEAA	0.8931313808725297	0.9655093422901928	86.44104766845703	0.6986929178237915	5.774360656738281	6.591490745544434	1.4482946395874023
homomer-3-50-nr2-run1_result_129	29	LEELKEEIEKLKEELEKYKEELEKRLKELEERLAALEEAIAAWKAAVAAA:LEELKEEIEKLKEELEKYKEELEKRLKELEERLAALEEAIAAWKAAVAAA:LEELKEEIEKLKEELEKYKEELEKRLKELEERLAALEEAIAAWKAAVAAA	1.6076409966730851	0.8970165869079126	77.47422790527344	0.6107968091964722	8.101247787475586	9.85103988647461	2.2160284519195557
homomer-3-50-nr2-run1_result_129	30	EEELKEEIEKFKEEVEKYKEELEKKLAELEEALAKFKEEVKARFEAIEKA:EEELKEEIEKFKEEVEKYKEELEKKLAELEEALAKFKEEVKARFEAIEKA:EEELKEEIEKFKEEVEKYKEELEKKLAELEEALAKFKEEVKARFEAIEKA	1.1826522768542247	0.9422351213710612	93.55628204345703	0.7816291451454163	4.040781497955322	4.297544002532959	1.1419322490692139
homomer-3-50-nr2-run1_result_129	31	LEELEERIEELEEELREYREELEERLKELEEALEAFKAAVAAEFAALKAA:LEELEERIEELEEELREYREELEERLKELEEALEAFKAAVAAEFAALKAA:LEELEERIEELEEELREYREELEERLKELEEALEAFKAAVAAEFAALKAA	0.9424586052170368	0.9618477184703874	90.7936782836914	0.7511283159255981	4.529821395874023	5.021907806396484	1.206974744796753
homomer-3-50-nr2-run1_result_13	0	LLEELKELLEKLLKELKEELEKKFKELEEKIEEKINAVKTATTTALAALK:LLEELKELLEKLLKELKEELEKKFKELEEKIEEKINAVKTATTTALAALK:LLEELKELLEKLLKELKEELEKKFKELEEKIEEKINAVKTATTTALAALK	1.1217045820821023	0.9470121806654178	75.95553588867188	0.5830831527709961	8.649441719055176	10.064279556274414	2.2392916679382324
homomer-3-50-nr2-run1_result_13	1	AAAAAAAAAAAAAEALAEALAARLAELRAAVEAELEAVRATADAALAALA:AAAAAAAAAAAAAEALAEALAARLAELRAAVEAELEAVRATADAALAALA:AAAAAAAAAAAAAEALAEALAARLAELRAAVEAELEAVRATADAALAALA	2.8126019646371585	0.7709927288099355	68.88334655761719	0.46348971128463745	11.662528991699219	15.539306640625	6.494694709777832
homomer-3-50-nr2-run1_result_13	2	LLEELLKLLAELLEKLKKELEEKLKELEAKVEERLAAVEAATAAALAALA:LLEELLKLLAELLEKLKKELEEKLKELEAKVEERLAAVEAATAAALAALA:LLEELLKLLAELLEKLKKELEEKLKELEAKVEERLAAVEAATAAALAALA	2.1554891969311822	0.8357465051090447	64.74373626708984	0.4859442412853241	11.923869132995605	14.60497760772705	5.854470729827881
homomer-3-50-nr2-run1_result_13	3	LLEELKKLLEELLKALEEKLAAAAAATAAAVAAALAAVTTTTATALAALA:LLEELKKLLEELLKALEEKLAAAAAATAAAVAAALAAVTTTTATALAALA:LLEELKKLLEELLKALEEKLAAAAAATAAAVAAALAAVTTTTATALAALA	1.2621774201673344	0.9334433714166105	63.47659683227539	0.4761640429496765	10.954176902770996	13.529947280883789	6.5139665603637695
homomer-3-50-nr2-run1_result_13	4	LLEKLREELEKLLEELEKKLEEEKAELDAAVDAKINAVTTTTTTALAALK:LLEKLREELEKLLEELEKKLEEEKAELDAAVDAKINAVTTTTTTALAALK:LLEKLREELEKLLEELEKKLEEEKAELDAAVDAKINAVTTTTTTALAALK	1.12061744424219	0.945998300613835	64.17245483398438	0.376028835773468	14.69807243347168	18.968338012695312	8.900151252746582
homomer-3-50-nr2-run1_result_13	5	LLEELEELLKELLEELKEELEEREKELEEKVEEKINAVRETFETALKRLE:LLEELEELLKELLEELKEELEEREKELEEKVEEKINAVRETFETALKRLE:LLEELEELLKELLEELKEELEEREKELEEKVEEKINAVRETFETALKRLE	1.098044084618386	0.9493180087777042	68.13725280761719	0.45802488923072815	11.894258499145508	14.356476783752441	5.396971702575684
homomer-3-50-nr2-run1_result_13	6	LLEELRKELEELLRELEERLAAEREALEAATAAALTAVTTTTTTALAALK:LLEELRKELEELLRELEERLAAEREALEAATAAALTAVTTTTTTALAALK:LLEELRKELEELLRELEERLAAEREALEAATAAALTAVTTTTTTALAALK	2.4570427858497843	0.8030525700132997	65.45115661621094	0.4153044521808624	13.113845825195312	17.024656295776367	8.401084899902344
homomer-3-50-nr2-run1_result_13	7	AAAALAAALAAAAAEFEARLAERLAALEAEVQARLEALRAAAETALAALA:AAAALAAALAAAAAEFEARLAERLAALEAEVQARLEALRAAAETALAALA:AAAALAAALAAAAAEFEARLAERLAALEAEVQARLEALRAAAETALAALA	2.277103472656771	0.8259272694014872	77.28987121582031	0.379239559173584	15.033377647399902	20.40819549560547	8.498501777648926
homomer-3-50-nr2-run1_result_13	8	LLEELAELLKELLEALAKELEETLKKLKEEIDEKISAVTATTTAALAALL:LLEELAELLKELLEALAKELEETLKKLKEEIDEKISAVTATTTAALAALL:LLEELAELLKELLEALAKELEETLKKLKEEIDEKISAVTATTTAALAALL	1.526400537882314	0.9106749157732729	60.928749084472656	0.4321056604385376	12.721063613891602	15.499627113342285	6.327199459075928
homomer-3-50-nr2-run1_result_13	9	LLEELLELLAELLEELEKRLEELKKELEAKVEAKLTAVTTTTTTALTALK:LLEELLELLAELLEELEKRLEELKKELEAKVEAKLTAVTTTTTTALTALK:LLEELLELLAELLEELEKRLEELKKELEAKVEAKLTAVTTTTTTALTALK	1.2221895876817346	0.9384071497840497	68.20854949951172	0.5007323026657104	10.574519157409668	12.802507400512695	3.970581531524658
homomer-3-50-nr2-run1_result_13	10	LLEELLELLAELLKKLEEELAKKEAELEAKVEAKINAVTTTTTTALAALK:LLEELLELLAELLKKLEEELAKKEAELEAKVEAKINAVTTTTTTALAALK:LLEELLELLAELLKKLEEELAKKEAELEAKVEAKINAVTTTTTTALAALK	1.063785913105292	0.9513858349208935	71.75249481201172	0.5375857353210449	9.697115898132324	11.604204177856445	3.723646879196167
homomer-3-50-nr2-run1_result_13	11	ALAALAAALAAAAAALAAALAAAAAAAAAATAAALAALAAATAAALAALA:ALAALAAALAAAAAALAAALAAAAAAAAAATAAALAALAAATAAALAALA:ALAALAAALAAAAAALAAALAAAAAAAAAATAAALAALAAATAAALAALA	2.752676484843982	0.7658476500291109	65.13783264160156	0.47020983695983887	11.507526397705078	15.472077369689941	5.652085304260254
homomer-3-50-nr2-run1_result_13	12	LLEELEERLAELLKEFEEKLAKEKEELEAKIKADLEAVKTTFETALAALK:LLEELEERLAELLKEFEEKLAKEKEELEAKIKADLEAVKTTFETALAALK:LLEELEERLAELLKEFEEKLAKEKEELEAKIKADLEAVKTTFETALAALK	1.0667074800943286	0.9524959375989424	63.18794631958008	0.4166640043258667	13.374802589416504	16.65390396118164	5.3171186447143555
homomer-3-50-nr2-run1_result_13	13	ILEELKEELEKLLEELEEKLAALRAELEARVAAELAAVREEARAALAALA:ILEELKEELEKLLEELEEKLAALRAELEARVAAELAAVREEARAALAALA:ILEELKEELEKLLEELEEKLAALRAELEARVAAELAAVREEARAALAALA	1.050621927978479	0.9531080578850968	68.8914794921875	0.40930742025375366	13.74119758605957	17.63525390625	8.170572280883789
homomer-3-50-nr2-run1_result_13	14	LLEELLELLEKLLLELEKKLEEKFKELEEAVAEKINAVTTTTTTALTTLK:LLEELLELLEKLLLELEKKLEEKFKELEEAVAEKINAVTTTTTTALTTLK:LLEELLELLEKLLLELEKKLEEKFKELEEAVAEKINAVTTTTTTALTTLK	1.1785332134823796	0.9414589333419652	70.63179779052734	0.5277645587921143	9.813933372497559	11.648198127746582	3.2063608169555664
homomer-3-50-nr2-run1_result_13	15	LLEELLELLRRLLEALEERLAELRAALEARVEAALAAVREETRRALAALA:LLEELLELLRRLLEALEERLAELRAALEARVEAALAAVREETRRALAALA:LLEELLELLRRLLEALEERLAELRAALEARVEAALAAVREETRRALAALA	1.1676252209050852	0.9431321662160395	69.52709197998047	0.4861181974411011	11.015199661254883	13.586669921875	5.785171031951904
homomer-3-50-nr2-run1_result_13	16	LLEELEELLKKLLEELEEKLAELLKELKEAVAKALEALKTTTETALAALK:LLEELEELLKKLLEELEEKLAELLKELKEAVAKALEALKTTTETALAALK:LLEELEELLKKLLEELEEKLAELLKELKEAVAKALEALKTTTETALAALK	1.2894935948308432	0.9302130045405927	60.39372253417969	0.4561605453491211	12.144593238830566	14.889483451843262	6.6112518310546875
homomer-3-50-nr2-run1_result_13	17	ELEKLKEELEKLLKELEEKLKKEKEELKAAVEAKITAVTAATTAALAALA:ELEKLKEELEKLLKELEEKLKKEKEELKAAVEAKITAVTAATTAALAALA:ELEKLKEELEKLLKELEEKLKKEKEELKAAVEAKITAVTAATTAALAALA	1.5563588143475586	0.904515113424358	63.23374557495117	0.42262157797813416	12.788736343383789	16.07419776916504	6.71194314956665
homomer-3-50-nr2-run1_result_13	18	AAAALAAALAAAAEALAAALAEERAALEARLTAALDALRTTTTAALAALA:AAAALAAALAAAAEALAAALAEERAALEARLTAALDALRTTTTAALAALA:AAAALAAALAAAAEALAAALAEERAALEARLTAALDALRTTTTAALAALA	2.1029810474701893	0.8444711106382232	65.96904754638672	0.46542102098464966	11.645057678222656	15.238455772399902	7.112481594085693
homomer-3-50-nr2-run1_result_13	19	LLEELKEKLEELLKKLKEELEEEKKKLKEEIEEKINAVKTTTETALAKLK:LLEELKEKLEELLKKLKEELEEEKKKLKEEIEEKINAVKTTTETALAKLK:LLEELKEKLEELLKKLKEELEEEKKKLKEEIEEKINAVKTTTETALAKLK	1.384504092914672	0.9265591677333316	70.20184326171875	0.5061715841293335	10.570717811584473	12.884223937988281	5.01539945602417
homomer-3-50-nr2-run1_result_13	20	LLEELKELLEKLLAELAEALAREREELERRLAERLEEVREEFRRALAALE:LLEELKELLEKLLAELAEALAREREELERRLAERLEEVREEFRRALAALE:LLEELKELLEKLLAELAEALAREREELERRLAERLEEVREEFRRALAALE	1.1097187171228502	0.9472184570818714	66.84314727783203	0.40889111161231995	13.072997093200684	16.424816131591797	6.283322334289551
homomer-3-50-nr2-run1_result_13	21	LLEELLKLLEELLKELEEKLKELLEKLEEKVEEKINAVTTTTTTALAALK:LLEELLKLLEELLKELEEKLKELLEKLEEKVEEKINAVTTTTTTALAALK:LLEELLKLLEELLKELEEKLKELLEKLEEKVEEKINAVTTTTTTALAALK	1.1844709239347369	0.9411717256018364	71.11048126220703	0.5282236337661743	9.731029510498047	11.608026504516602	3.5627474784851074
homomer-3-50-nr2-run1_result_13	22	LLEELEEKLKALLEELEKKLAEEKEKLKAEVEAKLTALATTTTTALAALA:LLEELEEKLKALLEELEKKLAEEKEKLKAEVEAKLTALATTTTTALAALA:LLEELEEKLKALLEELEKKLAEEKEKLKAEVEAKLTALATTTTTALAALA	1.4118411217330051	0.9190337518334437	63.926143646240234	0.43902406096458435	12.521150588989258	15.56951904296875	6.363764762878418
homomer-3-50-nr2-run1_result_13	23	LLEELLELLRRLLEELRRELEALREELEARLAADLAAVRARTEAALAALR:LLEELLELLRRLLEELRRELEALREELEARLAADLAAVRARTEAALAALR:LLEELLELLRRLLEELRRELEALREELEARLAADLAAVRARTEAALAALR	1.5609326913553547	0.907615622706944	71.3552474975586	0.49730733036994934	11.208189964294434	13.961180686950684	6.0153608322143555
homomer-3-50-nr2-run1_result_13	24	LLEELKEELEKLLKELEERLEKRLEELEERIEERINAVTTTTTTALEALK:LLEELKEELEKLLKELEERLEKRLEELEERIEERINAVTTTTTTALEALK:LLEELKEELEKLLKELEERLEKRLEELEERIEERINAVTTTTTTALEALK	1.5382599833235986	0.9035049575133747	80.59559631347656	0.6195116639137268	7.107113838195801	8.229645729064941	2.024174928665161
homomer-3-50-nr2-run1_result_13	25	LLEELEERLKALLEELERRLAEREAELEARVAARLEAVREAAEAALAALR:LLEELEERLKALLEELERRLAEREAELEARVAARLEAVREAAEAALAALR:LLEELEERLKALLEELERRLAEREAELEARVAARLEAVREAAEAALAALR	2.3030927604110705	0.8155599460919947	82.95421600341797	0.361023485660553	16.037330627441406	21.76156234741211	10.688508987426758
homomer-3-50-nr2-run1_result_13	26	LLKELEEKLEKLLEELEERLAKRLEELEAKVEAKISAVKTTTTTALAALE:LLKELEEKLEKLLEELEERLAKRLEELEAKVEAKISAVKTTTTTALAALE:LLKELEEKLEKLLEELEERLAKRLEELEAKVEAKISAVKTTTTTALAALE	1.2037166794366878	0.9387297211119716	71.38214111328125	0.5196696519851685	10.073441505432129	12.130924224853516	4.39829158782959
homomer-3-50-nr2-run1_result_13	27	LLEKLKEELAAEKAAFEKALAEEKAALEARVEADLAAVRDTAAAALAALA:LLEKLKEELAAEKAAFEKALAEEKAALEARVEADLAAVRDTAAAALAALA:LLEKLKEELAAEKAAFEKALAEEKAALEARVEADLAAVRDTAAAALAALA	2.1662070770795308	0.8288404482408328	72.43525695800781	0.3882181942462921	14.838808059692383	19.727388381958008	6.923580169677734
homomer-3-50-nr2-run1_result_13	28	ELEELKKLLEELLKELEEKLEELLKKLEAAVEAKIEAVVARTEAALAALR:ELEELKKLLEELLKELEEKLEELLKKLEAAVEAKIEAVVARTEAALAALR:ELEELKKLLEELLKELEEKLEELLKKLEAAVEAKIEAVVARTEAALAALR	1.4534211824625924	0.9129172510794948	70.97177124023438	0.5260543823242188	9.58336353302002	11.54132080078125	4.8177080154418945
homomer-3-50-nr2-run1_result_13	29	LLEELEKKLEELLKKLREELEKRLKELEARLAAELAALRTTTETALAALA:LLEELEKKLEELLKKLREELEKRLKELEARLAAELAALRTTTETALAALA:LLEELEKKLEELLKKLREELEKRLKELEARLAAELAALRTTTETALAALA	1.5058344363550722	0.9092028924908846	66.7011489868164	0.44138869643211365	12.689374923706055	15.796406745910645	7.276243686676025
homomer-3-50-nr2-run1_result_13	30	LLEELKEELEKLLKELEEKLEELLKELEEKVEEKINAVKTYIEKEIAALK:LLEELKEELEKLLKELEEKLEELLKELEEKVEEKINAVKTYIEKEIAALK:LLEELKEELEKLLKELEEKLEELLKELEEKVEEKINAVKTYIEKEIAALK	1.2762928703587821	0.930584210997932	72.16397094726562	0.5115479230880737	9.655535697937012	11.740468978881836	4.465869426727295
homomer-3-50-nr2-run1_result_13	31	LLEALREALAAAREALEERLAAERAELEAAVAAALAAVTATTAAALAALA:LLEALREALAAAREALEERLAAERAELEAAVAAALAAVTATTAAALAALA:LLEALREALAAAREALEERLAAERAELEAAVAAALAAVTATTAAALAALA	1.6239469723069369	0.8955230959542162	68.4254150390625	0.4319842457771301	12.933445930480957	17.0137996673584	6.859387397766113
homomer-3-50-nr2-run1_result_130	0	KLEKIDLKGKIFKDYKDLEKFAEEVFPGGNLEGRVDAKLRALLEQINALT:KLEKIDLKGKIFKDYKDLEKFAEEVFPGGNLEGRVDAKLRALLEQINALT:KLEKIDLKGKIFKDYKDLEKFAEEVFPGGNLEGRVDAKLRALLEQINALT	14.49487885574545	0.16936800072938527	44.740318298339844	0.23593145608901978	20.799509048461914	25.488521575927734	17.639991760253906
homomer-3-50-nr2-run1_result_130	1	RLAELDFSGKIFKDYEDMKALADELFPGGDLEARVDGLLTLLLEQINALT:RLAELDFSGKIFKDYEDMKALADELFPGGDLEARVDGLLTLLLEQINALT:RLAELDFSGKIFKDYEDMKALADELFPGGDLEARVDGLLTLLLEQINALT	9.263023837205575	0.27128526385007873	57.510581970214844	0.3154641091823578	17.757122039794922	22.87542152404785	9.35698413848877
homomer-3-50-nr2-run1_result_130	2	KLEEIDLSGVIFEKYEDAKAFADEKFPGGDLEGRVEGLLYLILEQINALT:KLEEIDLSGVIFEKYEDAKAFADEKFPGGDLEGRVEGLLYLILEQINALT:KLEEIDLSGVIFEKYEDAKAFADEKFPGGDLEGRVEGLLYLILEQINALT	1.5269139495812878	0.9199392693261628	69.24223327636719	0.6173951625823975	8.71359920501709	10.138163566589355	2.2932939529418945
homomer-3-50-nr2-run1_result_130	3	KLEELDLSGKIFEKYEELEALAEELFPGGDFEGKVRALLYAILNQINALT:KLEELDLSGKIFEKYEELEALAEELFPGGDFEGKVRALLYAILNQINALT:KLEELDLSGKIFEKYEELEALAEELFPGGDFEGKVRALLYAILNQINALT	5.251601986567293	0.6233040363468038	65.07122802734375	0.6067140102386475	9.601116180419922	11.29804801940918	2.921139717102051
homomer-3-50-nr2-run1_result_130	4	KLKELDLKGKIFKNYDDMLALANKLFPGGDLEGRNNAINYLILEQINALN:KLKELDLKGKIFKNYDDMLALANKLFPGGDLEGRNNAINYLILEQINALN:KLKELDLKGKIFKNYDDMLALANKLFPGGDLEGRNNAINYLILEQINALN	0.8001173659952753	0.9717600456348047	85.95842742919922	0.8056788444519043	4.99977970123291	5.738749027252197	1.419093370437622
homomer-3-50-nr2-run1_result_130	5	VLEKIDYKGKIFKDFAEAEAFAEKVFPGGDERARVRALLALILEQINALT:VLEKIDYKGKIFKDFAEAEAFAEKVFPGGDERARVRALLALILEQINALT:VLEKIDYKGKIFKDFAEAEAFAEKVFPGGDERARVRALLALILEQINALT	7.327301232057891	0.5490448474136792	46.80921173095703	0.2770706117153168	18.42502784729004	22.66624641418457	12.49459457397461
homomer-3-50-nr2-run1_result_130	6	KLESIDLSGKIFKDYNELKAFAEKEFPGGDLEGFNNAKIRALLEQINALT:KLESIDLSGKIFKDYNELKAFAEKEFPGGDLEGFNNAKIRALLEQINALT:KLESIDLSGKIFKDYNELKAFAEKEFPGGDLEGFNNAKIRALLEQINALT	13.665791229744322	0.15673477694232515	48.35392379760742	0.2410493642091751	21.05970001220703	26.183393478393555	16.62274932861328
homomer-3-50-nr2-run1_result_130	7	KLKELDLKGKIFKDYEDMKALAEKLFPGGNLEGKIDAKLYFILEQINALT:KLKELDLKGKIFKDYEDMKALAEKLFPGGNLEGKIDAKLYFILEQINALT:KLKELDLKGKIFKDYEDMKALAEKLFPGGNLEGKIDAKLYFILEQINALT	10.786193467984887	0.22249827264488697	49.96902847290039	0.26510852575302124	19.540260314941406	24.57924461364746	13.756587028503418
homomer-3-50-nr2-run1_result_130	8	KLEEIDFTGVFFEKYEDLEAFAKEMFPGGDLEGFNNAKIRLLLEQINALT:KLEEIDFTGVFFEKYEDLEAFAKEMFPGGDLEGFNNAKIRLLLEQINALT:KLEEIDFTGVFFEKYEDLEAFAKEMFPGGDLEGFNNAKIRLLLEQINALT	14.569699957838175	0.1357891781157289	43.66188049316406	0.22794610261917114	20.575592041015625	25.212677001953125	14.59006118774414
homomer-3-50-nr2-run1_result_130	9	KLKELDLKGKIFEDYEEMEAFAKEVNPGGNLEGLFNTKLYMILEQINALT:KLKELDLKGKIFEDYEEMEAFAKEVNPGGNLEGLFNTKLYMILEQINALT:KLKELDLKGKIFEDYEEMEAFAKEVNPGGNLEGLFNTKLYMILEQINALT	2.405615966360226	0.8180607183453225	50.10698318481445	0.31275996565818787	17.1676025390625	21.181270599365234	7.371513843536377
homomer-3-50-nr2-run1_result_130	10	KLDSLDITGKIFKDYNDMKAFAKELFPGGNLEGYNNALLRAILEQINALT:KLDSLDITGKIFKDYNDMKAFAKELFPGGNLEGYNNALLRAILEQINALT:KLDSLDITGKIFKDYNDMKAFAKELFPGGNLEGYNNALLRAILEQINALT	6.8441628621586315	0.3773975953200741	48.23534393310547	0.29551398754119873	18.694116592407227	23.58121681213379	12.505115509033203
homomer-3-50-nr2-run1_result_130	11	KLEEIDFSGKIFKKFEEMEAFAEEKFPGGDLEGRVRGLLALILEQINALT:KLEEIDFSGKIFKKFEEMEAFAEEKFPGGDLEGRVRGLLALILEQINALT:KLEEIDFSGKIFKKFEEMEAFAEEKFPGGDLEGRVRGLLALILEQINALT	14.661637290641204	0.23271280039060324	45.60914993286133	0.2814773917198181	18.539249420166016	22.59143829345703	11.309210777282715
homomer-3-50-nr2-run1_result_130	12	KLEELDLKGKIFEKYEDMKALAEEKFPGGDLEGLINGKLYLLLEQINALT:KLEELDLKGKIFEKYEDMKALAEEKFPGGDLEGLINGKLYLLLEQINALT:KLEELDLKGKIFEKYEDMKALAEEKFPGGDLEGLINGKLYLLLEQINALT	1.3294530557263982	0.9367057554860135	79.48854064941406	0.769890308380127	6.864869594573975	7.773639678955078	1.272316813468933
homomer-3-50-nr2-run1_result_130	13	KLADLDLTGLHFKDFEDAEALAAELFPGGDLEARVRALLTLLLRQINALT:KLADLDLTGLHFKDFEDAEALAAELFPGGDLEARVRALLTLLLRQINALT:KLADLDLTGLHFKDFEDAEALAAELFPGGDLEARVRALLTLLLRQINALT	8.804347655803493	0.2821627350545238	62.22120666503906	0.3907504379749298	16.283689498901367	21.319067001342773	5.644763946533203
homomer-3-50-nr2-run1_result_130	14	KLEELDLKGKIFKDFNDMKALADKLFPGGNLEGKNNALLYAILEQINALT:KLEELDLKGKIFKDFNDMKALADKLFPGGNLEGKNNALLYAILEQINALT:KLEELDLKGKIFKDFNDMKALADKLFPGGNLEGKNNALLYAILEQINALT	7.519559461701808	0.35305086533165647	46.845863342285156	0.26340579986572266	19.09449005126953	23.627159118652344	12.639474868774414
homomer-3-50-nr2-run1_result_130	15	KLEELDLTGKIFEKYEELKALAKELFPGGNFEAYVDAKLYFLNEQINALT:KLEELDLTGKIFEKYEELKALAKELFPGGNFEAYVDAKLYFLNEQINALT:KLEELDLTGKIFEKYEELKALAKELFPGGNFEAYVDAKLYFLNEQINALT	12.608099419483052	0.2156234984610359	46.019527435302734	0.2644605338573456	18.97370719909668	23.47068214416504	13.794761657714844
homomer-3-50-nr2-run1_result_130	16	KLKELDLSGKIFKNYEDMKALAEKEFPGGDLEGRNDFKLYLLLEQINALT:KLKELDLSGKIFKNYEDMKALAEKEFPGGDLEGRNDFKLYLLLEQINALT:KLKELDLSGKIFKNYEDMKALAEKEFPGGDLEGRNDFKLYLLLEQINALT	3.811982550459322	0.7042253428416149	60.204124450683594	0.32991039752960205	16.28856658935547	21.37106704711914	9.869528770446777
homomer-3-50-nr2-run1_result_130	17	KLKELDLSGKIFKDYEELKALAKELFPGGNLEEYNNALLYAILEQINALT:KLKELDLSGKIFKDYEELKALAKELFPGGNLEEYNNALLYAILEQINALT:KLKELDLSGKIFKDYEELKALAKELFPGGNLEEYNNALLYAILEQINALT	1.2154520553280261	0.9437284366612217	65.56928253173828	0.5206325054168701	11.168822288513184	14.036056518554688	4.501670837402344
homomer-3-50-nr2-run1_result_130	18	KLKKIDYKGKFFKDYEEMKALAEKEFPGGDLEGKVDFLLTLLLEQINALT:KLKKIDYKGKFFKDYEEMKALAEKEFPGGDLEGKVDFLLTLLLEQINALT:KLKKIDYKGKFFKDYEEMKALAEKEFPGGDLEGKVDFLLTLLLEQINALT	1.3573461761124528	0.9426538408860927	77.97710418701172	0.7737762928009033	7.799006938934326	8.619913101196289	1.2367541790008545
homomer-3-50-nr2-run1_result_130	19	KLEELDLTGKIFKDYNDLKAFAKEVFPGGNLEGYFDAKIYALLEQINALT:KLEELDLTGKIFKDYNDLKAFAKEVFPGGNLEGYFDAKIYALLEQINALT:KLEELDLTGKIFKDYNDLKAFAKEVFPGGNLEGYFDAKIYALLEQINALT	11.578624119627506	0.206786953995467	50.12372589111328	0.269071102142334	19.74614906311035	24.858366012573242	14.499002456665039
homomer-3-50-nr2-run1_result_130	20	KLEEIDYSGIIFKNFNDMEEFAKKEFPGGNLLGFNNAKLALLLEQINALT:KLEEIDYSGIIFKNFNDMEEFAKKEFPGGNLLGFNNAKLALLLEQINALT:KLEEIDYSGIIFKNFNDMEEFAKKEFPGGNLLGFNNAKLALLLEQINALT	8.667903382595103	0.38962425627595	47.517173767089844	0.27466487884521484	18.706790924072266	23.07601547241211	10.720087051391602
homomer-3-50-nr2-run1_result_130	21	KLEKLDLSGVIFKKYEDMKAFAEKEFPGGNLEGYNDAKLYLLLEQINALT:KLEKLDLSGVIFKKYEDMKAFAEKEFPGGNLEGYNDAKLYLLLEQINALT:KLEKLDLSGVIFKKYEDMKAFAEKEFPGGNLEGYNDAKLYLLLEQINALT	8.323493467907243	0.30130446061803545	47.511573791503906	0.26759982109069824	19.741905212402344	24.61972999572754	16.063688278198242
homomer-3-50-nr2-run1_result_130	22	KLKELDLKGKIFKDYEELEELAKKEFPGGNLEEFNNGKIYYLLEQINALT:KLKELDLKGKIFKDYEELEELAKKEFPGGNLEEFNNGKIYYLLEQINALT:KLKELDLKGKIFKDYEELEELAKKEFPGGNLEEFNNGKIYYLLEQINALT	6.394901435908849	0.4198075400239317	46.86907196044922	0.26304328441619873	19.555267333984375	24.18178367614746	14.334142684936523
homomer-3-50-nr2-run1_result_130	23	KLKSIDYTGKIFENYDEMEAFAKEKFPGGNLEGFTNAKLALILEQINALT:KLKSIDYTGKIFENYDEMEAFAKEKFPGGNLEGFTNAKLALILEQINALT:KLKSIDYTGKIFENYDEMEAFAKEKFPGGNLEGFTNAKLALILEQINALT	9.986082615331908	0.3269114931042813	51.180545806884766	0.28152239322662354	18.786577224731445	23.52616310119629	14.639313697814941
homomer-3-50-nr2-run1_result_130	24	KLKELDLTGKRFKDFEEMKALAKKVNPGGNLEGYNNTLLYLLLEQINALT:KLKELDLTGKRFKDFEEMKALAKKVNPGGNLEGYNNTLLYLLLEQINALT:KLKELDLTGKRFKDFEEMKALAKKVNPGGNLEGYNNTLLYLLLEQINALT	1.3440118630563016	0.9277430854558993	77.4720230102539	0.6982010006904602	7.538943290710449	9.146295547485352	2.009103298187256
homomer-3-50-nr2-run1_result_130	25	KLKEIDFTGKIFKDYEDAKAFAKEVNPGGNLEAFNDTLNTLILEQINALT:KLKEIDFTGKIFKDYEDAKAFAKEVNPGGNLEAFNDTLNTLILEQINALT:KLKEIDFTGKIFKDYEDAKAFAKEVNPGGNLEAFNDTLNTLILEQINALT	9.500198156876708	0.36289978830388087	47.17023468017578	0.23319292068481445	20.29182243347168	25.341306686401367	14.097196578979492
homomer-3-50-nr2-run1_result_130	26	KLKELDLTGKIFKNYEELKELAKKEFPGGNLLEFINFLVYALLEQINALT:KLKELDLTGKIFKNYEELKELAKKEFPGGNLLEFINFLVYALLEQINALT:KLKELDLTGKIFKNYEELKELAKKEFPGGNLLEFINFLVYALLEQINALT	1.2772466361686907	0.9408087768501678	87.04948425292969	0.80894935131073	4.592575550079346	5.263920307159424	1.4186952114105225
homomer-3-50-nr2-run1_result_130	27	KLKEIDFTGKIFEDFEDMEAFAKELFPGGDLEGYINAKLALILEQINALT:KLKEIDFTGKIFEDFEDMEAFAKELFPGGDLEGYINAKLALILEQINALT:KLKEIDFTGKIFEDFEDMEAFAKELFPGGDLEGYINAKLALILEQINALT	11.700885702086218	0.2450552964816617	50.080081939697266	0.2629147171974182	19.5282039642334	24.713396072387695	14.822999000549316
homomer-3-50-nr2-run1_result_130	28	KLKELDLSGKIFEDYEELEELAKEEFPGGDLLKYIRGLVYALLEQINALT:KLKELDLSGKIFEDYEELEELAKEEFPGGDLLKYIRGLVYALLEQINALT:KLKELDLSGKIFEDYEELEELAKEEFPGGDLLKYIRGLVYALLEQINALT	5.2464582678796035	0.5408253666770162	46.2122917175293	0.2914074957370758	18.14298439025879	22.321762084960938	9.413480758666992
homomer-3-50-nr2-run1_result_130	29	KLNEIDLSGKIFKNYEDLEAFAEEMFPGGDFEGRVRALLRAILEQINALT:KLNEIDLSGKIFKNYEDLEAFAEEMFPGGDFEGRVRALLRAILEQINALT:KLNEIDLSGKIFKNYEDLEAFAEEMFPGGDFEGRVRALLRAILEQINALT	9.164171560892953	0.2898232205719972	57.17500305175781	0.2966708838939667	18.675743103027344	24.66737937927246	14.4044828414917
homomer-3-50-nr2-run1_result_130	30	KLEELDLKGKIFEDYNEMKELAKELFPGGDLEGYNDAKLYLLLEQINALT:KLEELDLKGKIFEDYNEMKELAKELFPGGDLEGYNDAKLYLLLEQINALT:KLEELDLKGKIFEDYNEMKELAKELFPGGDLEGYNDAKLYLLLEQINALT	11.96735562035741	0.23254848709681397	58.367027282714844	0.2737639546394348	18.696895599365234	24.1824893951416	13.604735374450684
homomer-3-50-nr2-run1_result_130	31	KLKELDFTGKIFKDYEDLKKFAKEVFPGGDLEGYFDALITLLLEQINALT:KLKELDFTGKIFKDYEDLKKFAKEVFPGGDLEGYFDALITLLLEQINALT:KLKELDFTGKIFKDYEDLKKFAKEVFPGGDLEGYFDALITLLLEQINALT	11.122087156411471	0.1860462879150014	45.48063659667969	0.2659338116645813	19.195547103881836	24.081867218017578	12.481538772583008
homomer-3-50-nr2-run1_result_131	0	PEIEELLEKLKKELEERFKEFEEKFAETLAAVTAAAAAAAAAAAAAAAAA:PEIEELLEKLKKELEERFKEFEEKFAETLAAVTAAAAAAAAAAAAAAAAA:PEIEELLEKLKKELEERFKEFEEKFAETLAAVTAAAAAAAAAAAAAAAAA	3.276478241486853	0.7366949283950438	67.6717300415039	0.48741722106933594	10.414600372314453	12.915881156921387	4.8594160079956055
homomer-3-50-nr2-run1_result_131	1	EELKELLEELLKLLKELLEELKRELEELLAELRRELEERLAAAAEAAAAA:EELKELLEELLKLLKELLEELKRELEELLAELRRELEERLAAAAEAAAAA:EELKELLEELLKLLKELLEELKRELEELLAELRRELEERLAAAAEAAAAA	3.24704178255509	0.7358519477077756	67.7160415649414	0.4654519557952881	10.833335876464844	13.707993507385254	5.935251235961914
homomer-3-50-nr2-run1_result_131	2	SELEELLKKLKEELEKLLEELKKELEEKLKELKEELKEALLAALEALAAA:SELEELLKKLKEELEKLLEELKKELEEKLKELKEELKEALLAALEALAAA:SELEELLKKLKEELEKLLEELKKELEEKLKELKEELKEALLAALEALAAA	2.007717156999463	0.8612734663163721	67.2498779296875	0.45479536056518555	11.551851272583008	14.43354606628418	5.62498664855957
homomer-3-50-nr2-run1_result_131	3	KELEELLAKLKEELAEEKAKFKEELAERLAALRAELEERLAAFLAALAAA:KELEELLAKLKEELAEEKAKFKEELAERLAALRAELEERLAAFLAALAAA:KELEELLAKLKEELAEEKAKFKEELAERLAALRAELEERLAAFLAALAAA	2.875187044518397	0.7322488105535085	80.64196014404297	0.3338734209537506	16.66033363342285	22.180334091186523	10.729907989501953
homomer-3-50-nr2-run1_result_131	4	PELEELLKELLELLKELLAELEEKLAAELKALAEALAAALAAAAAAAAAA:PELEELLKELLELLKELLAELEEKLAAELKALAEALAAALAAAAAAAAAA:PELEELLKELLELLKELLAELEEKLAAELKALAEALAAALAAAAAAAAAA	3.8737443253879817	0.6594428941579726	62.98218536376953	0.45603132247924805	11.382645606994629	14.301660537719727	5.881183624267578
homomer-3-50-nr2-run1_result_131	5	EELEEKLKELKEELEKLFKEFEEKLKELLEKLKKELEEKLAAFLAALLAA:EELEEKLKELKEELEKLFKEFEEKLKELLEKLKKELEEKLAAFLAALLAA:EELEEKLKELKEELEKLFKEFEEKLKELLEKLKKELEEKLAAFLAALLAA	1.6023038638842158	0.9008777008376001	66.12024688720703	0.4257698655128479	12.381832122802734	15.056608200073242	6.481307029724121
homomer-3-50-nr2-run1_result_131	6	EELEKLLEELRKELKEERERLEERLRELLERLRRELREELEARFEALLKA:EELEKLLEELRKELKEERERLEERLRELLERLRRELREELEARFEALLKA:EELEKLLEELRKELKEERERLEERLRELLERLRRELREELEARFEALLKA	1.4244865593066065	0.921788168947742	74.2303695678711	0.5219324231147766	10.352961540222168	12.655135154724121	4.441568851470947
homomer-3-50-nr2-run1_result_131	7	AELEELLAELERRLRELLEELEERLRELLEELREELRRELAEFLARLAEA:AELEELLAELERRLRELLEELEERLRELLEELREELRRELAEFLARLAEA:AELEELLAELERRLRELLEELEERLRELLEELREELRRELAEFLARLAEA	1.7033734793877542	0.8940678457132437	69.62275695800781	0.428852915763855	12.20457649230957	15.459881782531738	5.934539318084717
homomer-3-50-nr2-run1_result_131	8	KELEELLKKLREELEKERAELREELAEELAALRAELAAALAAAAAAAAAA:KELEELLKKLREELEKERAELREELAEELAALRAELAAALAAAAAAAAAA:KELEELLKKLREELEKERAELREELAEELAALRAELAAALAAAAAAAAAA	3.362075056067497	0.7315448864981202	68.24223327636719	0.4354361593723297	12.347458839416504	16.272130966186523	5.6751389503479
homomer-3-50-nr2-run1_result_131	9	KEIEELLEELRKELKELLEKLKEELEERLEELRAELAAALAAAAAAAAAA:KEIEELLEELRKELKELLEKLKEELEERLEELRAELAAALAAAAAAAAAA:KEIEELLEELRKELKELLEKLKEELEERLEELRAELAAALAAAAAAAAAA	3.215500901148327	0.7452373532961417	69.17267608642578	0.4769354462623596	10.920584678649902	13.857672691345215	6.120028495788574
homomer-3-50-nr2-run1_result_131	10	SELEERLEELERRLKEERAAFEERLAERLAELRAELAAALAAAAAAAAAA:SELEERLEELERRLKEERAAFEERLAERLAELRAELAAALAAAAAAAAAA:SELEERLEELERRLKEERAAFEERLAERLAELRAELAAALAAAAAAAAAA	4.197514070150427	0.6333939285577226	80.27520751953125	0.3903072476387024	14.132669448852539	19.216753005981445	7.509228706359863
homomer-3-50-nr2-run1_result_131	11	KELEELLEELKKELEELLAELKEELEETLAKLRADLRAELAAFLEALAAA:KELEELLEELKKELEELLAELKEELEETLAKLRADLRAELAAFLEALAAA:KELEELLEELKKELEELLAELKEELEETLAKLRADLRAELAAFLEALAAA	2.015730371765981	0.8601722421571666	66.34675598144531	0.41233521699905396	12.828289031982422	16.31369972229004	5.164304733276367
homomer-3-50-nr2-run1_result_131	12	AALEARAAAAAAAAAAAAAAFAAALAAAAAAAAAALAAAAAAAARALAEA:AALEARAAAAAAAAAAAAAAFAAALAAAAAAAAAALAAAAAAAARALAEA:AALEARAAAAAAAAAAAAAAFAAALAAAAAAAAAALAAAAAAAARALAEA	5.587411526887847	0.4877390818559123	62.8116569519043	0.5170684456825256	10.124180793762207	13.392393112182617	5.019815444946289
homomer-3-50-nr2-run1_result_131	13	KELEELLEKLKKELEELLAKLKEELEERLEELKKELKEELAAAAKAAAAA:KELEELLEKLKKELEELLAKLKEELEERLEELKKELKEELAAAAKAAAAA:KELEELLEKLKKELEELLAKLKEELEERLEELKKELKEELAAAAKAAAAA	2.139108077031856	0.8628543031305053	78.39461517333984	0.5894434452056885	7.459559917449951	8.901740074157715	3.723968267440796
homomer-3-50-nr2-run1_result_131	14	EELEELLKKLKEELEELLAKLKEELEERLAELRAELREELAAAARAAALA:EELEELLKKLKEELEELLAKLKEELEERLAELRAELREELAAAARAAALA:EELEELLKKLKEELEELLAKLKEELEERLAELRAELREELAAAARAAALA	2.3157279747007156	0.8501338642633385	68.28195190429688	0.43967074155807495	11.730365753173828	14.66947078704834	6.267006874084473
homomer-3-50-nr2-run1_result_131	15	EELEKLLEELRKELEERFAAFREELAEQLAALRAELREELAAAAAAAAAA:EELEKLLEELRKELEERFAAFREELAEQLAALRAELREELAAAAAAAAAA:EELEKLLEELRKELEERFAAFREELAEQLAALRAELREELAAAAAAAAAA	2.160341430427917	0.8666764615721756	82.75677490234375	0.6663640737533569	6.452173709869385	7.4602742195129395	2.1035022735595703
homomer-3-50-nr2-run1_result_131	16	EELRELLEELERRLREEFERFEERLAERLAALREALAAALAAAAAALAAA:EELRELLEELERRLREEFERFEERLAERLAALREALAAALAAAAAALAAA:EELRELLEELERRLREEFERFEERLAERLAALREALAAALAAAAAALAAA	3.5230360929884825	0.7009741547681066	70.27240753173828	0.4596679210662842	11.154672622680664	14.16047191619873	4.594590663909912
homomer-3-50-nr2-run1_result_131	17	EEIEKLLKELREELKKRFEEFEKELEERLKELLLDLLKFLLEFLLKLLLE:EEIEKLLKELREELKKRFEEFEKELEERLKELLLDLLKFLLEFLLKLLLE:EEIEKLLKELREELKKRFEEFEKELEERLKELLLDLLKFLLEFLLKLLLE	1.378348621973631	0.9278729190117347	69.39193725585938	0.43484097719192505	11.611282348632812	13.747817039489746	5.326081275939941
homomer-3-50-nr2-run1_result_131	18	KELEELLEKLKEELEKLREEFKKELEEKLKELEEKLKEELAALLEALEKA:KELEELLEKLKEELEKLREEFKKELEEKLKELEEKLKEELAALLEALEKA:KELEELLEKLKEELEKLREEFKKELEEKLKELEEKLKEELAALLEALEKA	1.5216897412987815	0.9149820001192419	69.64302062988281	0.44968709349632263	11.634211540222168	14.40617561340332	5.7158966064453125
homomer-3-50-nr2-run1_result_131	19	AELEELLEELRRELEEREAAFKEELAERLAELREELERRLLERLRELLEA:AELEELLEELRRELEEREAAFKEELAERLAELREELERRLLERLRELLEA:AELEELLEELRRELEEREAAFKEELAERLAELREELERRLLERLRELLEA	25.90678297907815	0.24427199969069618	88.22447204589844	0.31691789627075195	17.87220001220703	24.415571212768555	12.613187789916992
homomer-3-50-nr2-run1_result_131	20	AELEEKFKELEEALAKEKAEFKEELEKKLKELEEKLEEKLAKLLEELKLA:AELEEKFKELEEALAKEKAEFKEELEKKLKELEEKLEEKLAKLLEELKLA:AELEEKFKELEEALAKEKAEFKEELEKKLKELEEKLEEKLAKLLEELKLA	2.33345598678874	0.8328305439959558	70.14099884033203	0.4512360394001007	11.43700885772705	14.132006645202637	5.744964599609375
homomer-3-50-nr2-run1_result_131	21	AELEEKFKELEEKLKERFEEFEEKLEEKLKELEEKLEEKLEKREKEKLEK:AELEEKFKELEEKLKERFEEFEEKLEEKLKELEEKLEEKLEKREKEKLEK:AELEEKFKELEEKLKERFEEFEEKLEEKLKELEEKLEEKLEKREKEKLEK	1.5361787330199703	0.9055252570743607	78.93251037597656	0.5863980054855347	8.492361068725586	9.765174865722656	2.555856704711914
homomer-3-50-nr2-run1_result_131	22	KELEELLKELEEKLEKEREELRRELEEELARLRAELAAEAAAAAAAAAAA:KELEELLKELEEKLEKEREELRRELEEELARLRAELAAEAAAAAAAAAAA:KELEELLKELEEKLEKEREELRRELEEELARLRAELAAEAAAAAAAAAAA	2.3329273622951736	0.8345023432335507	69.8589859008789	0.42614567279815674	12.600491523742676	16.594263076782227	7.812601089477539
homomer-3-50-nr2-run1_result_131	23	EELEELLEELRRELEEREREFEEKLAEKLAELEKKLEEKLKAFLEELKEA:EELEELLEELRRELEEREREFEEKLAEKLAELEKKLEEKLKAFLEELKEA:EELEELLEELRRELEEREREFEEKLAEKLAELEKKLEEKLKAFLEELKEA	1.7110253252251015	0.8965647501070048	70.36907196044922	0.43275099992752075	12.357514381408691	15.325736045837402	6.778514862060547
homomer-3-50-nr2-run1_result_131	24	EELEELLKKLEEELKKRFEEFKRELEELLARLREELREELAAALAALAAA:EELEELLKKLEEELKKRFEEFKRELEELLARLREELREELAAALAALAAA:EELEELLKKLEEELKKRFEEFKRELEELLARLREELREELAAALAALAAA	1.8542534650635936	0.8834935123380755	66.67159271240234	0.4270186126232147	12.313714981079102	15.326904296875	6.517365455627441
homomer-3-50-nr2-run1_result_131	25	SELEEILEELRKELEERFREFEERLAERLAELREELEAKLAAFFEKLEKA:SELEEILEELRKELEERFREFEERLAERLAELREELEAKLAAFFEKLEKA:SELEEILEELRKELEERFREFEERLAERLAELREELEAKLAAFFEKLEKA	2.3953349626116895	0.8184165150712793	67.57170867919922	0.34597423672676086	15.145074844360352	19.629072189331055	6.577571392059326
homomer-3-50-nr2-run1_result_131	26	PELEEELRRLREELERLRAELEERLAERLRELREALAEALAAALAALLAA:PELEEELRRLREELERLRAELEERLAERLRELREALAEALAAALAALLAA:PELEEELRRLREELERLRAELEERLAERLRELREALAEALAAALAALLAA	3.26220829509118	0.7281642605184417	70.15792846679688	0.39569583535194397	13.325583457946777	17.36882972717285	7.768106460571289
homomer-3-50-nr2-run1_result_131	27	EELEELLKELEERLEKERAEFEERLAERLAELRAELREELAEFLRALLEA:EELEELLKELEERLEKERAEFEERLAERLAELRAELREELAEFLRALLEA:EELEELLKELEERLEKERAEFEERLAERLAELRAELREELAEFLRALLEA	1.8982972147532684	0.8597189555966768	78.98272705078125	0.3212989568710327	16.87373161315918	22.3172550201416	11.018199920654297
homomer-3-50-nr2-run1_result_131	28	AELEEKLKELKEALEKEKKEFEEKLEERLRELREELREELAAFLKALLEA:AELEEKLKELKEALEKEKKEFEEKLEERLRELREELREELAAFLKALLEA:AELEEKLKELKEALEKEKKEFEEKLEERLRELREELREELAAFLKALLEA	1.5485904412628082	0.9089641317702918	67.68208312988281	0.3740575611591339	13.99792194366455	17.74148178100586	7.830257892608643
homomer-3-50-nr2-run1_result_131	29	SELEKLLEELKEELEKERKEFEEKFAEELAKLKEELKKELAAFFEELEKA:SELEKLLEELKEELEKERKEFEEKFAEELAKLKEELKKELAAFFEELEKA:SELEKLLEELKEELEKERKEFEEKFAEELAKLKEELKKELAAFFEELEKA	1.8688195016675457	0.8718363804650011	67.93790435791016	0.4181506633758545	12.933636665344238	16.011594772338867	4.1714067459106445
homomer-3-50-nr2-run1_result_131	30	SELEELLEKLREELEKLLEELKEELAELLEELRAELEAALAAALAALALA:SELEELLEKLREELEKLLEELKEELAELLEELRAELEAALAAALAALALA:SELEELLEKLREELEKLLEELKEELAELLEELRAELEAALAAALAALALA	2.715150349691574	0.791732625067288	64.91787719726562	0.4545654356479645	11.853240013122559	14.995675086975098	6.100828170776367
homomer-3-50-nr2-run1_result_131	31	KELEELLEELRKELEEREKELEARLAARLEAERAALEAALAAAAAALLAA:KELEELLEELRKELEEREKELEARLAARLEAERAALEAALAAAAAALLAA:KELEELLEELRKELEEREKELEARLAARLEAERAALEAALAAAAAALLAA	2.008919852593403	0.8613409989963825	71.06002044677734	0.389152467250824	13.897241592407227	18.366092681884766	7.488905429840088
homomer-3-50-nr2-run1_result_132	0	PAIIVNGWYYGVASLPDGKVVVVAVKVENGKAVEIKILVINSNGEISKEI:PAIIVNGWYYGVASLPDGKVVVVAVKVENGKAVEIKILVINSNGEISKEI:PAIIVNGWYYGVASLPDGKVVVVAVKVENGKAVEIKILVINSNGEISKEI	9.729698889604599	0.30050742472576764	63.22830581665039	0.40186744928359985	14.689499855041504	19.63521957397461	7.082792282104492
homomer-3-50-nr2-run1_result_132	1	SSIIINGWLYGTASLGDGKTVVVGVKLVDGKAVEIKTLVIDSNGNVLATQ:SSIIINGWLYGTASLGDGKTVVVGVKLVDGKAVEIKTLVIDSNGNVLATQ:SSIIINGWLYGTASLGDGKTVVVGVKLVDGKAVEIKTLVIDSNGNVLATQ	11.412492229127773	0.2134154917354974	75.77139282226562	0.38195300102233887	15.15747356414795	20.701385498046875	9.158479690551758
homomer-3-50-nr2-run1_result_132	2	AAVEVDGWLTGTAALGDGSTVVVSVKVEDGKAVEIEIQVVGADGKVLKTV:AAVEVDGWLTGTAALGDGSTVVVSVKVEDGKAVEIEIQVVGADGKVLKTV:AAVEVDGWLTGTAALGDGSTVVVSVKVEDGKAVEIEIQVVGADGKVLKTV	11.63626473885817	0.32914409963641467	74.58937072753906	0.35093599557876587	16.620208740234375	22.91275405883789	15.518427848815918
homomer-3-50-nr2-run1_result_132	3	PIIEINGWLYSTGSLGNGKTVVVGVKLEDGKAVEIRLLVINSNGEISKEV:PIIEINGWLYSTGSLGNGKTVVVGVKLEDGKAVEIRLLVINSNGEISKEV:PIIEINGWLYSTGSLGNGKTVVVGVKLEDGKAVEIRLLVINSNGEISKEV	5.364849215855566	0.4908412645347902	72.435546875	0.3707086443901062	15.73608112335205	21.65081024169922	11.486543655395508
homomer-3-50-nr2-run1_result_132	4	KKIIKDGWYYGVASLPDGKKAVVGVKIENGKAVEIKIEIIDSNGKVSKKV:KKIIKDGWYYGVASLPDGKKAVVGVKIENGKAVEIKIEIIDSNGKVSKKV:KKIIKDGWYYGVASLPDGKKAVVGVKIENGKAVEIKIEIIDSNGKVSKKV	7.8534331154077455	0.39014430762768476	68.87666320800781	0.3367869257926941	17.08711814880371	23.01664161682129	13.70361328125
homomer-3-50-nr2-run1_result_132	5	APVIVNGWYTGTAALGDGKTAVVSVKLVDGKAVEIKIQIINSDGKVSATV:APVIVNGWYTGTAALGDGKTAVVSVKLVDGKAVEIKIQIINSDGKVSATV:APVIVNGWYTGTAALGDGKTAVVSVKLVDGKAVEIKIQIINSDGKVSATV	14.022425872339847	0.27541588930913785	69.78759002685547	0.3646010756492615	16.40972328186035	22.156333923339844	10.641468048095703
homomer-3-50-nr2-run1_result_132	6	AAVIRDGWLEGTAALPDGSTVVVSVRFRDGEAVELRLRVVGPDGRVLAER:AAVIRDGWLEGTAALPDGSTVVVSVRFRDGEAVELRLRVVGPDGRVLAER:AAVIRDGWLEGTAALPDGSTVVVSVRFRDGEAVELRLRVVGPDGRVLAER	12.027337828818421	0.18831395437285725	86.72313690185547	0.35971176624298096	16.87642478942871	23.631505966186523	12.574007034301758
homomer-3-50-nr2-run1_result_132	7	ALVLRDGWYTGTAALGDGSTAVVSVRLEDGRAVELRVRIVNANGEVSAER:ALVLRDGWYTGTAALGDGSTAVVSVRLEDGRAVELRVRIVNANGEVSAER:ALVLRDGWYTGTAALGDGSTAVVSVRLEDGRAVELRVRIVNANGEVSAER	15.013188853836796	0.21755966167939883	89.29238891601562	0.3581911325454712	16.457124710083008	22.997339248657227	14.393099784851074
homomer-3-50-nr2-run1_result_132	8	AAIERDGWLYGVAALGDGRAVIVGVRVRDGEAVEVRLLVVGADGEVLAER:AAIERDGWLYGVAALGDGRAVIVGVRVRDGEAVEVRLLVVGADGEVLAER:AAIERDGWLYGVAALGDGRAVIVGVRVRDGEAVEVRLLVVGADGEVLAER	6.098517837892912	1.0812907745850764	65.94083404541016	0.373474657535553	15.60958194732666	21.460180282592773	12.260418891906738
homomer-3-50-nr2-run1_result_132	9	AAVERDGWLEGVAALGDGSAALVALRLRDGRPVELRVRVIGPDGRVLAER:AAVERDGWLEGVAALGDGSAALVALRLRDGRPVELRVRVIGPDGRVLAER:AAVERDGWLEGVAALGDGSAALVALRLRDGRPVELRVRVIGPDGRVLAER	13.434885517968768	0.22860784238161427	78.71087646484375	0.35772502422332764	16.15613555908203	22.37944984436035	13.418457984924316
homomer-3-50-nr2-run1_result_132	10	APVLVDGWLYGTAALGDGKTVVVAVRLEDGRAVEVRLEVVGADGEVLRRL:APVLVDGWLYGTAALGDGKTVVVAVRLEDGRAVEVRLEVVGADGEVLRRL:APVLVDGWLYGTAALGDGKTVVVAVRLEDGRAVEVRLEVVGADGEVLRRL	6.314376514922348	0.39927355811500653	71.16534423828125	0.3759515881538391	15.035658836364746	20.569679260253906	8.957306861877441
homomer-3-50-nr2-run1_result_132	11	APIIENGWYTGVASLGDGKTAVVSVKLEDGKAVEIKIKVIGSDGKVLAEQ:APIIENGWYTGVASLGDGKTAVVSVKLEDGKAVEIKIKVIGSDGKVLAEQ:APIIENGWYTGVASLGDGKTAVVSVKLEDGKAVEIKIKVIGSDGKVLAEQ	3.302498551193389	0.7256840988562321	69.49156188964844	0.443467915058136	14.495796203613281	19.287572860717773	4.798871040344238
homomer-3-50-nr2-run1_result_132	12	AAIEINGWLIGTASLGDGKTAIVSVKIENGKAVEIKIKIVDSDGKISAEI:AAIEINGWLIGTASLGDGKTAIVSVKIENGKAVEIKIKIVDSDGKISAEI:AAIEINGWLIGTASLGDGKTAIVSVKIENGKAVEIKIKIVDSDGKISAEI	15.546322499831577	0.19102463944113424	88.92621612548828	0.34868553280830383	17.12036895751953	24.045146942138672	14.742055892944336
homomer-3-50-nr2-run1_result_132	13	AAVEVDGWLVGVAALGDGKAAVVAVKLEDGEAVEVRVLVVGPDGEVLAEL:AAVEVDGWLVGVAALGDGKAAVVAVKLEDGEAVEVRVLVVGPDGEVLAEL:AAVEVDGWLVGVAALGDGKAAVVAVKLEDGEAVEVRVLVVGPDGEVLAEL	2.501939190907512	0.8525871211690621	85.55548095703125	0.6772674322128296	8.200776100158691	10.660282135009766	1.2735029458999634
homomer-3-50-nr2-run1_result_132	14	SSILINGWYYSTGSLGDGSTVIVGVKFEDGKAVEIKILVVGADGKVLAEV:SSILINGWYYSTGSLGDGSTVIVGVKFEDGKAVEIKILVVGADGKVLAEV:SSILINGWYYSTGSLGDGSTVIVGVKFEDGKAVEIKILVVGADGKVLAEV	11.597351297058506	0.34608968057976963	76.70858001708984	0.4650804400444031	12.860299110412598	17.541837692260742	6.057381629943848
homomer-3-50-nr2-run1_result_132	15	PIIIINGWYYSVGSLGDGKKVIVGVKIENGKAVEIKILVVNSNGKISKTV:PIIIINGWYYSVGSLGDGKKVIVGVKIENGKAVEIKILVVNSNGKISKTV:PIIIINGWYYSVGSLGDGKKVIVGVKIENGKAVEIKILVVNSNGKISKTV	13.688981863677485	0.31973285070487684	68.91459655761719	0.36186644434928894	16.148691177368164	22.06983757019043	10.725645065307617
homomer-3-50-nr2-run1_result_132	16	AAIIVNGWLIGSASLPDGKTVIVSVKLENGKAVEIKLKVIGPNGEILKTV:AAIIVNGWLIGSASLPDGKTVIVSVKLENGKAVEIKLKVIGPNGEILKTV:AAIIVNGWLIGSASLPDGKTVIVSVKLENGKAVEIKLKVIGPNGEILKTV	7.713209377634389	0.33813613061654896	72.77655029296875	0.3574787378311157	16.051494598388672	22.204551696777344	11.180218696594238
homomer-3-50-nr2-run1_result_132	17	AAIEKNGWLYGKAELPDGKTVIVGIKIENGKAVEIKIKVIDKNGKISATI:AAIEKNGWLYGKAELPDGKTVIVGIKIENGKAVEIKIKVIDKNGKISATI:AAIEKNGWLYGKAELPDGKTVIVGIKIENGKAVEIKIKVIDKNGKISATI	12.635337355848788	0.2955146853243998	77.4354476928711	0.3383699059486389	17.46271324157715	23.969497680664062	14.410233497619629
homomer-3-50-nr2-run1_result_132	18	AAVEVNGWLTGTASLGNGSTVIVSVKFENGKAVEIKILVINSNGEISKEV:AAVEVNGWLTGTASLGNGSTVIVSVKFENGKAVEIKILVINSNGEISKEV:AAVEVNGWLTGTASLGNGSTVIVSVKFENGKAVEIKILVINSNGEISKEV	14.998615276032957	0.24300339378089206	55.19053268432617	0.3987705111503601	15.095480918884277	19.70585060119629	7.19378662109375
homomer-3-50-nr2-run1_result_132	19	PPLEVDGWLYGVAALGDGKAAVVGVRLEDGRAVELRVLIVDANGRVSREV:PPLEVDGWLYGVAALGDGKAAVVGVRLEDGRAVELRVLIVDANGRVSREV:PPLEVDGWLYGVAALGDGKAAVVGVRLEDGRAVELRVLIVDANGRVSREV	12.853543373653755	0.5405051623141228	64.77794647216797	0.4548613429069519	11.895156860351562	15.392285346984863	5.769783020019531
homomer-3-50-nr2-run1_result_132	20	AAVEVDGWLRGTAALGDGSAAVVSVRFEDGKAVEIRIEIVGANGQVLKRV:AAVEVDGWLRGTAALGDGSAAVVSVRFEDGKAVEIRIEIVGANGQVLKRV:AAVEVDGWLRGTAALGDGSAAVVSVRFEDGKAVEIRIEIVGANGQVLKRV	10.3602494247554	0.31540117991818306	84.89669799804688	0.359666645526886	16.726850509643555	23.42781639099121	14.220157623291016
homomer-3-50-nr2-run1_result_132	21	PAIEINGWLTGVASLGDGSTAIVSVKFENGKAVEIKILVVGADGKVLKEV:PAIEINGWLTGVASLGDGSTAIVSVKFENGKAVEIKILVVGADGKVLKEV:PAIEINGWLTGVASLGDGSTAIVSVKFENGKAVEIKILVVGADGKVLKEV	15.585414706382693	0.22608529817744524	59.69422912597656	0.3438538908958435	16.270864486694336	21.817461013793945	10.473875045776367
homomer-3-50-nr2-run1_result_132	22	PPIEINGWLYGVASLGDGKTVVVGVKLEDGKAVEIRLLVIGPNGEVLAER:PPIEINGWLYGVASLGDGKTVVVGVKLEDGKAVEIRLLVIGPNGEVLAER:PPIEINGWLYGVASLGDGKTVVVGVKLEDGKAVEIRLLVIGPNGEVLAER	8.185820194039714	0.5058080393960366	75.8798828125	0.484576016664505	13.072397232055664	17.74262046813965	3.5762205123901367
homomer-3-50-nr2-run1_result_132	23	PPVLVDGWHRAVGALGDGKTVVVEVRLEDGRPVELRLRVVGADGEVLAER:PPVLVDGWHRAVGALGDGKTVVVEVRLEDGRPVELRLRVVGADGEVLAER:PPVLVDGWHRAVGALGDGKTVVVEVRLEDGRPVELRLRVVGADGEVLAER	10.394682513716827	0.2998535105090389	79.47262573242188	0.5172815322875977	13.540964126586914	18.09636116027832	2.3983821868896484
homomer-3-50-nr2-run1_result_132	24	PIIIVNGWYYGTASLGNGSTAIIGVKFKDGKAVEIEILIIGPDGKVLKKV:PIIIVNGWYYGTASLGNGSTAIIGVKFKDGKAVEIEILIIGPDGKVLKKV:PIIIVNGWYYGTASLGNGSTAIIGVKFKDGKAVEIEILIIGPDGKVLKKV	10.803323106112522	0.4121391444424022	73.82675170898438	0.5587904453277588	12.00944995880127	15.819642066955566	2.066638231277466
homomer-3-50-nr2-run1_result_132	25	APVIVDGWARGTAALPNGAAAVVSVRFEDGRAVEIRVRVVGADGEVLREV:APVIVDGWARGTAALPNGAAAVVSVRFEDGRAVEIRVRVVGADGEVLREV:APVIVDGWARGTAALPNGAAAVVSVRFEDGRAVEIRVRVVGADGEVLREV	7.675271444531304	0.38307071456180514	84.7088851928711	0.5949699282646179	12.162930488586426	16.277870178222656	1.4948821067810059
homomer-3-50-nr2-run1_result_132	26	AAVIKDGWYYGTASLPDGNTVVVAVKLVDGKAVEIRIRVINSNGEVSKEV:AAVIKDGWYYGTASLPDGNTVVVAVKLVDGKAVEIRIRVINSNGEVSKEV:AAVIKDGWYYGTASLPDGNTVVVAVKLVDGKAVEIRIRVINSNGEVSKEV	5.5465071493654285	0.5017710755612073	75.51494598388672	0.44105347990989685	15.1519193649292	20.517520904541016	3.8608264923095703
[truncated: 8,965 more rows]
