# Supplementary material for: AlphaDesign: a de novo protein design framework based on AlphaFold
Source: Mol Syst Biol. 2025 Jun 17;21(9):1166–89. doi: 10.1038/s44320-025-00119-z (PMC12405559; doi:10.1038/s44320-025-00119-z)
Supplement: Supplementary file 7 — Source data Fig. 5 [file 44320_2025_119_MOESM7_ESM.zip › Figure_5/5CandD/homomer-4-pmpnn-af2-scores.csv]

name	index	sequence	sc_rmsd	sc_tm	plddt	ptm	pae	ipae	mpae
homomer-4-50-nr2-run1_result_0	0	MPAWFAAVLALIAALTVIFLSLGIFLLALPGILAVLTVVLATALILRALG:MPAWFAAVLALIAALTVIFLSLGIFLLALPGILAVLTVVLATALILRALG:MPAWFAAVLALIAALTVIFLSLGIFLLALPGILAVLTVVLATALILRALG:MPAWFAAVLALIAALTVIFLSLGIFLLALPGILAVLTVVLATALILRALG	22.18624122948271	0.10457094601084524	50.47246170043945	0.3076488971710205	17.566848754882812	20.33745765686035	8.563552856445312
homomer-4-50-nr2-run1_result_0	1	DPAWFAAALAAIAALAAAAAAAGILTTWLPGILAMLTVLAATALVLKAIG:DPAWFAAALAAIAALAAAAAAAGILTTWLPGILAMLTVLAATALVLKAIG:DPAWFAAALAAIAALAAAAAAAGILTTWLPGILAMLTVLAATALVLKAIG:DPAWFAAALAAIAALAAAAAAAGILTTWLPGILAMLTVLAATALVLKAIG	6.107225523366933	0.5264228211630162	47.58594512939453	0.29245150089263916	17.953081130981445	21.25870704650879	9.722570419311523
homomer-4-50-nr2-run1_result_0	2	MPAVVAALLAAVAALAVIFLAAGIMLLMLPGILAVLTVVAATALILAAIG:MPAVVAALLAAVAALAVIFLAAGIMLLMLPGILAVLTVVAATALILAAIG:MPAVVAALLAAVAALAVIFLAAGIMLLMLPGILAVLTVVAATALILAAIG:MPAVVAALLAAVAALAVIFLAAGIMLLMLPGILAVLTVVAATALILAAIG	3.5963154285859007	0.6928725114077576	50.667240142822266	0.42359235882759094	15.770936965942383	18.299091339111328	5.6124067306518555
homomer-4-50-nr2-run1_result_0	3	PLLVFALALLAIALLAVIFWRLGILLLHLPGLLAVLTVLLGTLLILGAIG:PLLVFALALLAIALLAVIFWRLGILLLHLPGLLAVLTVLLGTLLILGAIG:PLLVFALALLAIALLAVIFWRLGILLLHLPGLLAVLTVLLGTLLILGAIG:PLLVFALALLAIALLAVIFWRLGILLLHLPGLLAVLTVLLGTLLILGAIG	21.526746710169988	0.12324127219724795	53.310462951660156	0.29306507110595703	17.840938568115234	20.615541458129883	9.038887023925781
homomer-4-50-nr2-run1_result_0	4	IPLIFAIVLAAIAALLIIFLRLGILLLMLPGILAVLAVLIATALILAAIG:IPLIFAIVLAAIAALLIIFLRLGILLLMLPGILAVLAVLIATALILAAIG:IPLIFAIVLAAIAALLIIFLRLGILLLMLPGILAVLAVLIATALILAAIG:IPLIFAIVLAAIAALLIIFLRLGILLLMLPGILAVLAVLIATALILAAIG	21.223081758511096	0.11815384734976263	45.87799835205078	0.2761336863040924	19.054492950439453	22.065980911254883	10.096235275268555
homomer-4-50-nr2-run1_result_0	5	PLAVFAAALLAIAALAIIFIAAGIFLTMLPGILAMLTVLLATALILRAIG:PLAVFAAALLAIAALAIIFIAAGIFLTMLPGILAMLTVLLATALILRAIG:PLAVFAAALLAIAALAIIFIAAGIFLTMLPGILAMLTVLLATALILRAIG:PLAVFAAALLAIAALAIIFIAAGIFLTMLPGILAMLTVLLATALILRAIG	4.986534839867459	0.6124723589642336	50.40933609008789	0.2771371006965637	19.45851707458496	22.989078521728516	11.218748092651367
homomer-4-50-nr2-run1_result_0	6	MPALFAAALAAIAALAAAFAAAGILLLMLPGILAVLAVLLATALILRAIG:MPALFAAALAAIAALAAAFAAAGILLLMLPGILAVLAVLLATALILRAIG:MPALFAAALAAIAALAAAFAAAGILLLMLPGILAVLAVLLATALILRAIG:MPALFAAALAAIAALAAAFAAAGILLLMLPGILAVLAVLLATALILRAIG	1.5729142250966301	0.9233114916164377	48.10269546508789	0.3299369215965271	17.314083099365234	19.993892669677734	7.084262847900391
homomer-4-50-nr2-run1_result_0	7	MLAVVLAVLIAIAVLAAIFAALGILLLFLPGILAVLTVLLGTALVLAAVG:MLAVVLAVLIAIAVLAAIFAALGILLLFLPGILAVLTVLLGTALVLAAVG:MLAVVLAVLIAIAVLAAIFAALGILLLFLPGILAVLTVLLGTALVLAAVG:MLAVVLAVLIAIAVLAAIFAALGILLLFLPGILAVLTVLLGTALVLAAVG	1.2271654932654832	0.9504087954278273	58.02778244018555	0.35610324144363403	16.50468635559082	20.147279739379883	8.782106399536133
homomer-4-50-nr2-run1_result_0	8	MLALAAALLAAVAALAAAAAAAGILVLMLPGILAVLTTLLATLVILGAIG:MLALAAALLAAVAALAAAAAAAGILVLMLPGILAVLTTLLATLVILGAIG:MLALAAALLAAVAALAAAAAAAGILVLMLPGILAVLTTLLATLVILGAIG:MLALAAALLAAVAALAAAAAAAGILVLMLPGILAVLTTLLATLVILGAIG	4.458422070991981	0.6573862026183168	50.784183502197266	0.33801937103271484	16.769664764404297	19.676549911499023	8.213895797729492
homomer-4-50-nr2-run1_result_0	9	LPAVAAAAAAALAALAAAFAAAGILLLHLPGLLAVAAVLAATALVLAAIG:LPAVAAAAAAALAALAAAFAAAGILLLHLPGLLAVAAVLAATALVLAAIG:LPAVAAAAAAALAALAAAFAAAGILLLHLPGLLAVAAVLAATALVLAAIG:LPAVAAAAAAALAALAAAFAAAGILLLHLPGLLAVAAVLAATALVLAAIG	3.1992646683298154	0.761008493080498	51.88103485107422	0.3315616250038147	16.8657283782959	19.767141342163086	7.745093822479248
homomer-4-50-nr2-run1_result_0	10	ALGWVAAALAALAALAAAAAAAGILLLMLPGLLAVAATLAATALVLAAIG:ALGWVAAALAALAALAAAAAAAGILLLMLPGLLAVAATLAATALVLAAIG:ALGWVAAALAALAALAAAAAAAGILLLMLPGLLAVAATLAATALVLAAIG:ALGWVAAALAALAALAAAAAAAGILLLMLPGLLAVAATLAATALVLAAIG	2.9623614421174014	0.7764805595509645	65.33977508544922	0.3510890007019043	16.471359252929688	20.434309005737305	10.058123588562012
homomer-4-50-nr2-run1_result_0	11	ALAWVAAVVAFLAALTAAFAAAGILLLALPGILAIATTVAATALVLAAIG:ALAWVAAVVAFLAALTAAFAAAGILLLALPGILAIATTVAATALVLAAIG:ALAWVAAVVAFLAALTAAFAAAGILLLALPGILAIATTVAATALVLAAIG:ALAWVAAVVAFLAALTAAFAAAGILLLALPGILAIATTVAATALVLAAIG	3.5190021110041623	0.7320747526702993	55.140907287597656	0.28338587284088135	18.740921020507812	22.51194953918457	13.461603164672852
homomer-4-50-nr2-run1_result_0	12	SPALLAALLAALAALAAAFAAAGTLATALPGLLAVATVLLATALILAAIG:SPALLAALLAALAALAAAFAAAGTLATALPGLLAVATVLLATALILAAIG:SPALLAALLAALAALAAAFAAAGTLATALPGLLAVATVLLATALILAAIG:SPALLAALLAALAALAAAFAAAGTLATALPGLLAVATVLLATALILAAIG	6.808162247072906	0.5184666359580009	55.2308349609375	0.3453313708305359	16.495006561279297	20.17670440673828	8.050678253173828
homomer-4-50-nr2-run1_result_0	13	MLGFALLVLIAIAVVTIIAAKAGILLLFLPGILAVLTVLLGTLLILGAIG:MLGFALLVLIAIAVVTIIAAKAGILLLFLPGILAVLTVLLGTLLILGAIG:MLGFALLVLIAIAVVTIIAAKAGILLLFLPGILAVLTVLLGTLLILGAIG:MLGFALLVLIAIAVVTIIAAKAGILLLFLPGILAVLTVLLGTLLILGAIG	1.0490736117201918	0.9636234597262583	55.231937408447266	0.4427143335342407	14.549043655395508	17.2379150390625	5.482706546783447
homomer-4-50-nr2-run1_result_0	14	MPAVVAAVLAAIAALAAAAAAAGILLLWLPGILAVLTVVAATALILKAIG:MPAVVAAVLAAIAALAAAAAAAGILLLWLPGILAVLTVVAATALILKAIG:MPAVVAAVLAAIAALAAAAAAAGILLLWLPGILAVLTVVAATALILKAIG:MPAVVAAVLAAIAALAAAAAAAGILLLWLPGILAVLTVVAATALILKAIG	4.938142619641376	0.5776467843428905	47.85438919067383	0.36453917622566223	16.341487884521484	18.698022842407227	5.408016204833984
homomer-4-50-nr2-run1_result_0	15	SLAVFAAVLAAIAALTAAFAAAGILLLALPGILAVLATLLATGLILAAIG:SLAVFAAVLAAIAALTAAFAAAGILLLALPGILAVLATLLATGLILAAIG:SLAVFAAVLAAIAALTAAFAAAGILLLALPGILAVLATLLATGLILAAIG:SLAVFAAVLAAIAALTAAFAAAGILLLALPGILAVLATLLATGLILAAIG	14.92266801571243	0.29417606420456943	62.8145866394043	0.26441144943237305	20.41385269165039	24.914321899414062	12.51168155670166
homomer-4-50-nr2-run1_result_0	16	MPAWVAAVLAAIAALAAYFAAAGILTLHLPGILAVLTVLAGTALILKAIG:MPAWVAAVLAAIAALAAYFAAAGILTLHLPGILAVLTVLAGTALILKAIG:MPAWVAAVLAAIAALAAYFAAAGILTLHLPGILAVLTVLAGTALILKAIG:MPAWVAAVLAAIAALAAYFAAAGILTLHLPGILAVLTVLAGTALILKAIG	3.256491973105166	0.735588974905921	47.53220748901367	0.38150227069854736	16.22878074645996	18.549646377563477	5.315108776092529
homomer-4-50-nr2-run1_result_0	17	LPALAAAALAALAALAAIFLAAGILTLWLPGLLAVATVLLGTALVLAAIG:LPALAAAALAALAALAAIFLAAGILTLWLPGLLAVATVLLGTALVLAAIG:LPALAAAALAALAALAAIFLAAGILTLWLPGLLAVATVLLGTALVLAAIG:LPALAAAALAALAALAAIFLAAGILTLWLPGLLAVATVLLGTALVLAAIG	1.560809632662827	0.9231119853166468	57.5400390625	0.5103065371513367	13.55847454071045	15.72292709350586	3.631251335144043
homomer-4-50-nr2-run1_result_0	18	LPLLVAALLAAIAALAAVALAAGILLLFLPGILAVLTVLLATALVLAAVG:LPLLVAALLAAIAALAAVALAAGILLLFLPGILAVLTVLLATALVLAAVG:LPLLVAALLAAIAALAAVALAAGILLLFLPGILAVLTVLLATALVLAAVG:LPLLVAALLAAIAALAAVALAAGILLLFLPGILAVLTVLLATALVLAAVG	2.397370985935583	0.853207555534797	54.346492767333984	0.31444233655929565	17.62317657470703	21.04273796081543	9.212112426757812
homomer-4-50-nr2-run1_result_0	19	SLLVVLLLLLAIAALAVLFLRAGILLLHLPGILAVLTVLLATALVLAAIG:SLLVVLLLLLAIAALAVLFLRAGILLLHLPGILAVLTVLLATALVLAAIG:SLLVVLLLLLAIAALAVLFLRAGILLLHLPGILAVLTVLLATALVLAAIG:SLLVVLLLLLAIAALAVLFLRAGILLLHLPGILAVLTVLLATALVLAAIG	3.4530055078309085	0.708457561867708	55.71368408203125	0.32381671667099	17.72160530090332	21.093957901000977	9.38967514038086
homomer-4-50-nr2-run1_result_0	20	DLALVAAVLAAIIAVTIIALALGILLLMLPGILSVLTVLLGTLTVLKAIG:DLALVAAVLAAIIAVTIIALALGILLLMLPGILSVLTVLLGTLTVLKAIG:DLALVAAVLAAIIAVTIIALALGILLLMLPGILSVLTVLLGTLTVLKAIG:DLALVAAVLAAIIAVTIIALALGILLLMLPGILSVLTVLLGTLTVLKAIG	21.587378715216676	0.11280380765459802	52.34873962402344	0.31029966473579407	16.88104248046875	19.610563278198242	8.638044357299805
homomer-4-50-nr2-run1_result_0	21	LPLIVAAVLLLIAAIAVAAAAAGILTTFLPGILAVLAVLLGTALILKAIG:LPLIVAAVLLLIAAIAVAAAAAGILTTFLPGILAVLAVLLGTALILKAIG:LPLIVAAVLLLIAAIAVAAAAAGILTTFLPGILAVLAVLLGTALILKAIG:LPLIVAAVLLLIAAIAVAAAAAGILTTFLPGILAVLAVLLGTALILKAIG	2.226405551970256	0.8750339615866031	47.74127960205078	0.3387877941131592	17.429319381713867	20.13697052001953	6.6812896728515625
homomer-4-50-nr2-run1_result_0	22	AAALVAAAVAALAALTVAFLAAGILLLALPGILAVATVLAATAVVLAAVG:AAALVAAAVAALAALTVAFLAAGILLLALPGILAVATVLAATAVVLAAVG:AAALVAAAVAALAALTVAFLAAGILLLALPGILAVATVLAATAVVLAAVG:AAALVAAAVAALAALTVAFLAAGILLLALPGILAVATVLAATAVVLAAVG	3.3920540249763436	0.7381855308718102	62.50910949707031	0.32899442315101624	16.979389190673828	20.943571090698242	10.800148010253906
homomer-4-50-nr2-run1_result_0	23	LPAVVAAVLALIAALTAVFAAAGILLLMLPGILAVLTVVAATATILAAIG:LPAVVAAVLALIAALTAVFAAAGILLLMLPGILAVLTVVAATATILAAIG:LPAVVAAVLALIAALTAVFAAAGILLLMLPGILAVLTVVAATATILAAIG:LPAVVAAVLALIAALTAVFAAAGILLLMLPGILAVLTVVAATATILAAIG	1.3037836509374099	0.9439200657809418	55.33527755737305	0.32683730125427246	17.239219665527344	20.90471649169922	9.722091674804688
homomer-4-50-nr2-run1_result_0	24	MPAVVAAVLLAVAALTIVFVKAGILLLFLPGILAVLTTVAATALVLAAIG:MPAVVAAVLLAVAALTIVFVKAGILLLFLPGILAVLTTVAATALVLAAIG:MPAVVAAVLLAVAALTIVFVKAGILLLFLPGILAVLTTVAATALVLAAIG:MPAVVAAVLLAVAALTIVFVKAGILLLFLPGILAVLTTVAATALVLAAIG	2.7015360558661277	0.8129182737394247	48.34261703491211	0.34075143933296204	16.803895950317383	19.569503784179688	6.926086902618408
homomer-4-50-nr2-run1_result_0	25	APAVVAAALAAIAALAVLFAKAGILLLFLPGILAMLTVLAATALILKAIG:APAVVAAALAAIAALAVLFAKAGILLLFLPGILAMLTVLAATALILKAIG:APAVVAAALAAIAALAVLFAKAGILLLFLPGILAMLTVLAATALILKAIG:APAVVAAALAAIAALAVLFAKAGILLLFLPGILAMLTVLAATALILKAIG	0.7698721786798	0.9796771615278211	63.07477569580078	0.5602222084999084	11.524001121520996	13.736193656921387	4.1484503746032715
homomer-4-50-nr2-run1_result_0	26	MLAVFAVVAAAIAALAAIFAAAGILTTALPGILAVTVTVLATLLVLAAIG:MLAVFAVVAAAIAALAAIFAAAGILTTALPGILAVTVTVLATLLVLAAIG:MLAVFAVVAAAIAALAAIFAAAGILTTALPGILAVTVTVLATLLVLAAIG:MLAVFAVVAAAIAALAAIFAAAGILTTALPGILAVTVTVLATLLVLAAIG	6.199457386766536	0.5307672082922407	48.98537063598633	0.28184986114501953	18.322471618652344	21.687273025512695	10.624265670776367
homomer-4-50-nr2-run1_result_0	27	LPAVAAALLAAIAALAIIAWKAGIMLLMLPGILAVLTTLLGTALILAAIG:LPAVAAALLAAIAALAIIAWKAGIMLLMLPGILAVLTTLLGTALILAAIG:LPAVAAALLAAIAALAIIAWKAGIMLLMLPGILAVLTTLLGTALILAAIG:LPAVAAALLAAIAALAIIAWKAGIMLLMLPGILAVLTTLLGTALILAAIG	3.5026746486148905	0.7052203421594431	51.936248779296875	0.45640870928764343	15.413668632507324	17.611814498901367	4.5454254150390625
homomer-4-50-nr2-run1_result_0	28	PLALVAAVLAAIAAAAAIFAAAGILLLFLPGILAVLATLLATALILAAIG:PLALVAAVLAAIAAAAAIFAAAGILLLFLPGILAVLATLLATALILAAIG:PLALVAAVLAAIAAAAAIFAAAGILLLFLPGILAVLATLLATALILAAIG:PLALVAAVLAAIAAAAAIFAAAGILLLFLPGILAVLATLLATALILAAIG	1.8350813336229461	0.8991374090111229	56.64291000366211	0.4466515779495239	14.477437019348145	17.198135375976562	4.312161445617676
homomer-4-50-nr2-run1_result_0	29	MAAWVAAVAAALAALAIVAAALGILLLMLPGLLAVATVVAGTALVLAAIG:MAAWVAAVAAALAALAIVAAALGILLLMLPGLLAVATVVAGTALVLAAIG:MAAWVAAVAAALAALAIVAAALGILLLMLPGLLAVATVVAGTALVLAAIG:MAAWVAAVAAALAALAIVAAALGILLLMLPGLLAVATVVAGTALVLAAIG	21.887930572213918	0.1093025404320322	52.8923225402832	0.29519250988960266	17.491804122924805	20.31924057006836	9.418790817260742
homomer-4-50-nr2-run1_result_0	30	LPAVVAAALAAIAAVTAAALAAGILLLFLPGILAVLTTLAGTALVLAAIG:LPAVVAAALAAIAAVTAAALAAGILLLFLPGILAVLTTLAGTALVLAAIG:LPAVVAAALAAIAAVTAAALAAGILLLFLPGILAVLTTLAGTALVLAAIG:LPAVVAAALAAIAAVTAAALAAGILLLFLPGILAVLTTLAGTALVLAAIG	1.618249203871429	0.9239548123047544	50.10200119018555	0.32882022857666016	16.936235427856445	20.00111198425293	8.84439468383789
homomer-4-50-nr2-run1_result_0	31	MLGWVLAVLLLVALLALIFWRAGILLLALPGILAVLTVTAATLLVLKAIG:MLGWVLAVLLLVALLALIFWRAGILLLALPGILAVLTVTAATLLVLKAIG:MLGWVLAVLLLVALLALIFWRAGILLLALPGILAVLTVTAATLLVLKAIG:MLGWVLAVLLLVALLALIFWRAGILLLALPGILAVLTVTAATLLVLKAIG	1.826973803788641	0.9003394774927829	48.47359085083008	0.3023293614387512	17.967710494995117	20.759925842285156	8.88534927368164
homomer-4-50-nr2-run1_result_1	0	TPIEEKLDAIEAEVKKAAATAAAFAAAFAAAAAAAAAAAAAAAAAAAAAG:TPIEEKLDAIEAEVKKAAATAAAFAAAFAAAAAAAAAAAAAAAAAAAAAG:TPIEEKLDAIEAEVKKAAATAAAFAAAFAAAAAAAAAAAAAAAAAAAAAG:TPIEEKLDAIEAEVKKAAATAAAFAAAFAAAAAAAAAAAAAAAAAAAAAG	3.1203032259827865	0.7981902395329602	59.07050704956055	0.43064743280410767	12.506112098693848	15.230610847473145	5.396009922027588
homomer-4-50-nr2-run1_result_1	1	MPIEAKLDEILAEVKAHAAFVKAFVEELRAFLAAFLAALAALLAALAAAG:MPIEAKLDEILAEVKAHAAFVKAFVEELRAFLAAFLAALAALLAALAAAG:MPIEAKLDEILAEVKAHAAFVKAFVEELRAFLAAFLAALAALLAALAAAG:MPIEAKLDEILAEVKAHAAFVKAFVEELRAFLAAFLAALAALLAALAAAG	0.8807450105573205	0.9741511401962205	83.25199127197266	0.7486569881439209	6.014705181121826	6.53589391708374	1.4691071510314941
homomer-4-50-nr2-run1_result_1	2	MPIEERLAKIEKTVKDAAATTAAFNAALEARFAAFEARFAALEAALAALG:MPIEERLAKIEKTVKDAAATTAAFNAALEARFAAFEARFAALEAALAALG:MPIEERLAKIEKTVKDAAATTAAFNAALEARFAAFEARFAALEAALAALG:MPIEERLAKIEKTVKDAAATTAAFNAALEARFAAFEARFAALEAALAALG	1.4662538032057888	0.9396238520015859	80.61298370361328	0.6655864715576172	6.698018550872803	7.345885276794434	1.7576055526733398
homomer-4-50-nr2-run1_result_1	3	VPLREELAAIRAEVTALAAAVAAHFAALEAAAAAAAAAFAALLAALAAAG:VPLREELAAIRAEVTALAAAVAAHFAALEAAAAAAAAAFAALLAALAAAG:VPLREELAAIRAEVTALAAAVAAHFAALEAAAAAAAAAFAALLAALAAAG:VPLREELAAIRAEVTALAAAVAAHFAALEAAAAAAAAAFAALLAALAAAG	2.0701841226019226	0.8852968672303256	62.692138671875	0.5327025055885315	11.090123176574707	13.041777610778809	3.393829345703125
homomer-4-50-nr2-run1_result_1	4	EPIEARLERIEALVREHAERTAAFFAEARARDAAAAAALAALLAALAALG:EPIEARLERIEALVREHAERTAAFFAEARARDAAAAAALAALLAALAALG:EPIEARLERIEALVREHAERTAAFFAEARARDAAAAAALAALLAALAALG:EPIEARLERIEALVREHAERTAAFFAEARARDAAAAAALAALLAALAALG	0.9574998224383097	0.9700306437775115	85.03359985351562	0.7798866033554077	5.742786407470703	6.2189202308654785	1.3377392292022705
homomer-4-50-nr2-run1_result_1	5	RPIEEKLEEIEKLVKEAAEFVKAFFEAFKAAAAAFAAAAAAAAAAAAAAG:RPIEEKLEEIEKLVKEAAEFVKAFFEAFKAAAAAFAAAAAAAAAAAAAAG:RPIEEKLEEIEKLVKEAAEFVKAFFEAFKAAAAAFAAAAAAAAAAAAAAG:RPIEEKLEEIEKLVKEAAEFVKAFFEAFKAAAAAFAAAAAAAAAAAAAAG	2.4747287439593824	0.863700335225058	63.9487190246582	0.5122765898704529	10.91048526763916	12.583610534667969	3.3013343811035156
homomer-4-50-nr2-run1_result_1	6	RPLEERLERIEALVRETAETVAAFAAEFRAAFAAFAAAFAALLAALAAAG:RPLEERLERIEALVRETAETVAAFAAEFRAAFAAFAAAFAALLAALAAAG:RPLEERLERIEALVRETAETVAAFAAEFRAAFAAFAAAFAALLAALAAAG:RPLEERLERIEALVRETAETVAAFAAEFRAAFAAFAAAFAALLAALAAAG	1.2177440067679866	0.9570656147944776	87.92704772949219	0.7914856672286987	4.824418067932129	5.155398845672607	1.2617981433868408
homomer-4-50-nr2-run1_result_1	7	TPIEARLKAIEAEVKAAADFLKAFVAAFEARFAAAEAALAALLAALAALG:TPIEARLKAIEAEVKAAADFLKAFVAAFEARFAAAEAALAALLAALAALG:TPIEARLKAIEAEVKAAADFLKAFVAAFEARFAAAEAALAALLAALAALG:TPIEARLKAIEAEVKAAADFLKAFVAAFEARFAAAEAALAALLAALAALG	1.9644405019889408	0.9048087040606283	81.76627349853516	0.7109839916229248	6.062460899353027	6.615965843200684	2.1130456924438477
homomer-4-50-nr2-run1_result_1	8	TPIEARLKAIEAEVKAHADATAAFFAAFRAAFAAAAAAFAALLAALAAAG:TPIEARLKAIEAEVKAHADATAAFFAAFRAAFAAAAAAFAALLAALAAAG:TPIEARLKAIEAEVKAHADATAAFFAAFRAAFAAAAAAFAALLAALAAAG:TPIEARLKAIEAEVKAHADATAAFFAAFRAAFAAAAAAFAALLAALAAAG	2.065769739529168	0.9014171359225984	57.718021392822266	0.4113118350505829	13.957521438598633	16.704757690429688	6.976537704467773
homomer-4-50-nr2-run1_result_1	9	TPIEAKLEEIKAAVEAAAAATAAFTAAFRAAAAAAAAALAALLAALAAAG:TPIEAKLEEIKAAVEAAAAATAAFTAAFRAAAAAAAAALAALLAALAAAG:TPIEAKLEEIKAAVEAAAAATAAFTAAFRAAAAAAAAALAALLAALAAAG:TPIEAKLEEIKAAVEAAAAATAAFTAAFRAAAAAAAAALAALLAALAAAG	2.006621098339232	0.9067423524828438	63.664920806884766	0.5636070370674133	9.740653991699219	11.32127571105957	2.5712921619415283
homomer-4-50-nr2-run1_result_1	10	RPIEEKLEEILAEVRAHAAATAAFAAALAAAFAAFAAAFAALLAALAALG:RPIEEKLEEILAEVRAHAAATAAFAAALAAAFAAFAAAFAALLAALAALG:RPIEEKLEEILAEVRAHAAATAAFAAALAAAFAAFAAAFAALLAALAALG:RPIEEKLEEILAEVRAHAAATAAFAAALAAAFAAFAAAFAALLAALAALG	1.8257301486198543	0.9000946992846923	58.70010757446289	0.46533262729644775	12.37635326385498	14.593314170837402	6.110503196716309
homomer-4-50-nr2-run1_result_1	11	MATEATLAAILAAVQAAAAATAAFFAEARAAAAAAAAAAAAALAAAAAAG:MATEATLAAILAAVQAAAAATAAFFAEARAAAAAAAAAAAAALAAAAAAG:MATEATLAAILAAVQAAAAATAAFFAEARAAAAAAAAAAAAALAAAAAAG:MATEATLAAILAAVQAAAAATAAFFAEARAAAAAAAAAAAAALAAAAAAG	3.659139640148172	0.7327037488352082	53.53361511230469	0.3963203430175781	14.128111839294434	16.900178909301758	5.8302812576293945
homomer-4-50-nr2-run1_result_1	12	TPLEERLAAIEAAVTAHAATTKAFFAALEARFAAFEARLDALLAALAALG:TPLEERLAAIEAAVTAHAATTKAFFAALEARFAAFEARLDALLAALAALG:TPLEERLAAIEAAVTAHAATTKAFFAALEARFAAFEARLDALLAALAALG:TPLEERLAAIEAAVTAHAATTKAFFAALEARFAAFEARLDALLAALAALG	1.6456331727185327	0.9252333899073233	87.81173706054688	0.7890439629554749	5.070770263671875	5.384268760681152	1.3844563961029053
homomer-4-50-nr2-run1_result_1	13	KPIEEILNEILAEVKKAAETTTAFFAALEARFAEFEARFAALLAALAAAG:KPIEEILNEILAEVKKAAETTTAFFAALEARFAEFEARFAALLAALAAAG:KPIEEILNEILAEVKKAAETTTAFFAALEARFAEFEARFAALLAALAAAG:KPIEEILNEILAEVKKAAETTTAFFAALEARFAEFEARFAALLAALAAAG	1.8459608899973043	0.9036688360854548	70.90325927734375	0.5993021130561829	9.545681953430176	10.554732322692871	1.7409477233886719
homomer-4-50-nr2-run1_result_1	14	TAITATLAAITAAVTAAAAAATAATAALAAAFAAFAAAFAALLAALAALG:TAITATLAAITAAVTAAAAAATAATAALAAAFAAFAAAFAALLAALAALG:TAITATLAAITAAVTAAAAAATAATAALAAAFAAFAAAFAALLAALAALG:TAITATLAAITAAVTAAAAAATAATAALAAAFAAFAAAFAALLAALAALG	2.396269384588554	0.8731255695258487	57.20761489868164	0.447552353143692	12.636636734008789	15.251577377319336	6.522945880889893
homomer-4-50-nr2-run1_result_1	15	VPIEARLKKIEATVTAHAAATAADAAAARAAAAAAAAALAALLAALAALG:VPIEARLKKIEATVTAHAAATAADAAAARAAAAAAAAALAALLAALAALG:VPIEARLKKIEATVTAHAAATAADAAAARAAAAAAAAALAALLAALAALG:VPIEARLKKIEATVTAHAAATAADAAAARAAAAAAAAALAALLAALAALG	1.630612443627864	0.9213793524480782	57.45061492919922	0.44193315505981445	12.714271545410156	14.962427139282227	4.283306121826172
homomer-4-50-nr2-run1_result_1	16	VPLEERLERIEAEVKAHADATTAFNTALAAAVAAAAAALAALLAALAALG:VPLEERLERIEAEVKAHADATTAFNTALAAAVAAAAAALAALLAALAALG:VPLEERLERIEAEVKAHADATTAFNTALAAAVAAAAAALAALLAALAALG:VPLEERLERIEAEVKAHADATTAFNTALAAAVAAAAAALAALLAALAALG	1.6448999661283217	0.9194256323752856	59.61237335205078	0.4810611307621002	11.681009292602539	13.642617225646973	3.947012424468994
homomer-4-50-nr2-run1_result_1	17	VPIEEKLEAILKKVEEHATYTKEFNAEAKAAAAAALAAAAAAAAAAAAAG:VPIEEKLEAILKKVEEHATYTKEFNAEAKAAAAAALAAAAAAAAAAAAAG:VPIEEKLEAILKKVEEHATYTKEFNAEAKAAAAAALAAAAAAAAAAAAAG:VPIEEKLEAILKKVEEHATYTKEFNAEAKAAAAAALAAAAAAAAAAAAAG	2.833593876354146	0.8208774739970821	66.6326904296875	0.5724388360977173	10.494617462158203	11.586074829101562	1.9233460426330566
homomer-4-50-nr2-run1_result_1	18	KPIEEKLNEILAEVKAHAETTKAFFEAFEARFAAAEAAFAALLAALAAAG:KPIEEKLNEILAEVKAHAETTKAFFEAFEARFAAAEAAFAALLAALAAAG:KPIEEKLNEILAEVKAHAETTKAFFEAFEARFAAAEAAFAALLAALAAAG:KPIEEKLNEILAEVKAHAETTKAFFEAFEARFAAAEAAFAALLAALAAAG	1.2878493694135833	0.9472830949917711	88.04959106445312	0.7857425212860107	5.14993143081665	5.48527717590332	1.2114201784133911
homomer-4-50-nr2-run1_result_1	19	VPIEEVLAKILKKVEEAAEFVRAFFERLEARFAEFEARFAELLAALAAAG:VPIEEVLAKILKKVEEAAEFVRAFFERLEARFAEFEARFAELLAALAAAG:VPIEEVLAKILKKVEEAAEFVRAFFERLEARFAEFEARFAELLAALAAAG:VPIEEVLAKILKKVEEAAEFVRAFFERLEARFAEFEARFAELLAALAAAG	1.361166964103748	0.9422206706491906	74.77803039550781	0.6009570360183716	8.788509368896484	9.706916809082031	2.7113897800445557
homomer-4-50-nr2-run1_result_1	20	MPLEEKLDAIYAAVAAHAAATAAFNAAAAAAAAAAAAAAAAAAAALAAAG:MPLEEKLDAIYAAVAAHAAATAAFNAAAAAAAAAAAAAAAAAAAALAAAG:MPLEEKLDAIYAAVAAHAAATAAFNAAAAAAAAAAAAAAAAAAAALAAAG:MPLEEKLDAIYAAVAAHAAATAAFNAAAAAAAAAAAAAAAAAAAALAAAG	2.369504400177273	0.8458175243929418	55.22898483276367	0.4222482442855835	13.840460777282715	16.89790153503418	7.879157066345215
homomer-4-50-nr2-run1_result_1	21	VPIEEKLEEIKALVEKHAATTTAFFAELKAAFAAFAAALAALLAALAAAG:VPIEEKLEEIKALVEKHAATTTAFFAELKAAFAAFAAALAALLAALAAAG:VPIEEKLEEIKALVEKHAATTTAFFAELKAAFAAFAAALAALLAALAAAG:VPIEEKLEEIKALVEKHAATTTAFFAELKAAFAAFAAALAALLAALAAAG	1.3870320022855913	0.9391731713142765	77.32548522949219	0.6899889707565308	7.327696800231934	8.045136451721191	1.4919229745864868
homomer-4-50-nr2-run1_result_1	22	KPIEEKLEEILAEVKEAADYVKAFNEAAKAAAAAFAAAAAAAAARAAALG:KPIEEKLEEILAEVKEAADYVKAFNEAAKAAAAAFAAAAAAAAARAAALG:KPIEEKLEEILAEVKEAADYVKAFNEAAKAAAAAFAAAAAAAAARAAALG:KPIEEKLEEILAEVKEAADYVKAFNEAAKAAAAAFAAAAAAAAARAAALG	1.804435169654507	0.9131420618521502	61.80025100708008	0.5057766437530518	11.938213348388672	13.623258590698242	2.6163296699523926
homomer-4-50-nr2-run1_result_1	23	APIEAKLDAIYAAVTAHAAATAAFFAAFEARFAAFEAALAALLAALAALG:APIEAKLDAIYAAVTAHAAATAAFFAAFEARFAAFEAALAALLAALAALG:APIEAKLDAIYAAVTAHAAATAAFFAAFEARFAAFEAALAALLAALAALG:APIEAKLDAIYAAVTAHAAATAAFFAAFEARFAAFEAALAALLAALAALG	1.4488065165938877	0.9381391970671347	89.92564392089844	0.8379673957824707	4.5218048095703125	4.791190147399902	1.0623517036437988
homomer-4-50-nr2-run1_result_1	24	KPIEDVLAEIKALVEAHATTTTAHFAALDARFAAFEAALAAAAAALAAAG:KPIEDVLAEIKALVEAHATTTTAHFAALDARFAAFEAALAAAAAALAAAG:KPIEDVLAEIKALVEAHATTTTAHFAALDARFAAFEAALAAAAAALAAAG:KPIEDVLAEIKALVEAHATTTTAHFAALDARFAAFEAALAAAAAALAAAG	1.3812724583137224	0.9405215873002338	84.9279556274414	0.7751802206039429	5.531102180480957	5.972373008728027	1.251051664352417
homomer-4-50-nr2-run1_result_1	25	KPIEETLAEIKAEVQAAAAATAAATAAAKAAFAAFAAALAELLAALAALG:KPIEETLAEIKAEVQAAAAATAAATAAAKAAFAAFAAALAELLAALAALG:KPIEETLAEIKAEVQAAAAATAAATAAAKAAFAAFAAALAELLAALAALG:KPIEETLAEIKAEVQAAAAATAAATAAAKAAFAAFAAALAELLAALAALG	2.048015308203684	0.8807209526422187	55.1849365234375	0.42783164978027344	13.169793128967285	15.478988647460938	5.88016414642334
homomer-4-50-nr2-run1_result_1	26	MPLEEKLEKILAEVKAAAETVKAFFAALAAALAAAAAAFAALLAALAAAG:MPLEEKLEKILAEVKAAAETVKAFFAALAAALAAAAAAFAALLAALAAAG:MPLEEKLEKILAEVKAAAETVKAFFAALAAALAAAAAAFAALLAALAAAG:MPLEEKLEKILAEVKAAAETVKAFFAALAAALAAAAAAFAALLAALAAAG	1.9857669457590315	0.8849340059058107	57.85124206542969	0.453106164932251	12.0301513671875	13.93046760559082	5.395345687866211
homomer-4-50-nr2-run1_result_1	27	KPIEELLKEILAEVKALAKEVKEYFAELKERFAAFEARFDALLAALAALG:KPIEELLKEILAEVKALAKEVKEYFAELKERFAAFEARFDALLAALAALG:KPIEELLKEILAEVKALAKEVKEYFAELKERFAAFEARFDALLAALAALG:KPIEELLKEILAEVKALAKEVKEYFAELKERFAAFEARFDALLAALAALG	1.360009543323205	0.9452369956361436	84.59996032714844	0.7074214220046997	6.604184150695801	7.079383373260498	1.3743727207183838
homomer-4-50-nr2-run1_result_1	28	MPIEEKLEEILKEVKEHAEAVKAFFEEFRAREAEREAALAALLAALLAAG:MPIEEKLEEILKEVKEHAEAVKAFFEEFRAREAEREAALAALLAALLAAG:MPIEEKLEEILKEVKEHAEAVKAFFEEFRAREAEREAALAALLAALLAAG:MPIEEKLEEILKEVKEHAEAVKAFFEEFRAREAEREAALAALLAALLAAG	1.6190349986220418	0.9251986158348572	74.98133850097656	0.6308810710906982	9.434998512268066	10.359573364257812	1.7508432865142822
homomer-4-50-nr2-run1_result_1	29	TPITEVLATINTAVTTHATTTAAFFAALRAAEAAREARFAALLAALAALG:TPITEVLATINTAVTTHATTTAAFFAALRAAEAAREARFAALLAALAALG:TPITEVLATINTAVTTHATTTAAFFAALRAAEAAREARFAALLAALAALG:TPITEVLATINTAVTTHATTTAAFFAALRAAEAAREARFAALLAALAALG	2.692127666861706	0.8194158509851355	50.872283935546875	0.3620148003101349	15.425393104553223	18.206518173217773	7.588665008544922
homomer-4-50-nr2-run1_result_1	30	KPIEEKLEEILKKVEETAETVKEFFAKLEAFLAAFLAALAALLAKLAALG:KPIEEKLEEILKKVEETAETVKEFFAKLEAFLAAFLAALAALLAKLAALG:KPIEEKLEEILKKVEETAETVKEFFAKLEAFLAAFLAALAALLAKLAALG:KPIEEKLEEILKKVEETAETVKEFFAKLEAFLAAFLAALAALLAKLAALG	1.1837638588363846	0.9563658803271576	76.94538116455078	0.644386351108551	8.15913200378418	8.96063232421875	1.8751637935638428
homomer-4-50-nr2-run1_result_1	31	MPIEEKLDEIKAEVEAHAAYVKAFFEELKAFLAALLAALAALLAALAAAG:MPIEEKLDEIKAEVEAHAAYVKAFFEELKAFLAALLAALAALLAALAAAG:MPIEEKLDEIKAEVEAHAAYVKAFFEELKAFLAALLAALAALLAALAAAG:MPIEEKLDEIKAEVEAHAAYVKAFFEELKAFLAALLAALAALLAALAAAG	1.351017236555328	0.9441642002302877	80.044921875	0.6952577829360962	6.631435871124268	7.292637348175049	1.5310841798782349
homomer-4-50-nr2-run1_result_10	0	LAALKAEVTEALTVAKETLELVKEVKAEVKEIKAELKAFKAAFAALLAAL:LAALKAEVTEALTVAKETLELVKEVKAEVKEIKAELKAFKAAFAALLAAL:LAALKAEVTEALTVAKETLELVKEVKAEVKEIKAELKAFKAAFAALLAAL:LAALKAEVTEALTVAKETLELVKEVKAEVKEIKAELKAFKAAFAALLAAL	1.3166122271243677	0.9471618353461402	92.2098617553711	0.8506004810333252	4.013689994812012	4.216388702392578	1.108878254890442
homomer-4-50-nr2-run1_result_10	1	LEELKALIKEALKAAKENLELTKEVKALVEEIKAKLEEFKEFLKKLLEEI:LEELKALIKEALKAAKENLELTKEVKALVEEIKAKLEEFKEFLKKLLEEI:LEELKALIKEALKAAKENLELTKEVKALVEEIKAKLEEFKEFLKKLLEEI:LEELKALIKEALKAAKENLELTKEVKALVEEIKAKLEEFKEFLKKLLEEI	23.877178028833765	0.09008515644475208	51.883426666259766	0.3070583939552307	19.917078018188477	24.042144775390625	6.547309398651123
homomer-4-50-nr2-run1_result_10	2	VAALTATITAAKTVAEENLALTKEVKALVEEVKALLEAFRKELAALLAAL:VAALTATITAAKTVAEENLALTKEVKALVEEVKALLEAFRKELAALLAAL:VAALTATITAAKTVAEENLALTKEVKALVEEVKALLEAFRKELAALLAAL:VAALTATITAAKTVAEENLALTKEVKALVEEVKALLEAFRKELAALLAAL	1.4181562864539572	0.9423112038874026	86.69011688232422	0.8156397342681885	5.2010931968688965	5.548213958740234	1.1512395143508911
homomer-4-50-nr2-run1_result_10	3	TEALTALVTETLTAAKENLELTKKLTELVEAVQAELEAFKAAFAALLAAL:TEALTALVTETLTAAKENLELTKKLTELVEAVQAELEAFKAAFAALLAAL:TEALTALVTETLTAAKENLELTKKLTELVEAVQAELEAFKAAFAALLAAL:TEALTALVTETLTAAKENLELTKKLTELVEAVQAELEAFKAAFAALLAAL	1.2578178798200481	0.9509431606501001	57.696414947509766	0.5080659985542297	11.836028099060059	13.515573501586914	2.8424489498138428
homomer-4-50-nr2-run1_result_10	4	VEELKALVEEAKAEAKAALALLKELTALVEEVKAELEAFRAALAALLAAL:VEELKALVEEAKAEAKAALALLKELTALVEEVKAELEAFRAALAALLAAL:VEELKALVEEAKAEAKAALALLKELTALVEEVKAELEAFRAALAALLAAL:VEELKALVEEAKAEAKAALALLKELTALVEEVKAELEAFRAALAALLAAL	1.4793665912944916	0.9371322088829711	74.2922134399414	0.6754890084266663	7.207029342651367	8.055643081665039	1.6363756656646729
homomer-4-50-nr2-run1_result_10	5	EEELKALIEEALTEAKATLELAKEILAEVRAVKAALEAAAAALAALLAAL:EEELKALIEEALTEAKATLELAKEILAEVRAVKAALEAAAAALAALLAAL:EEELKALIEEALTEAKATLELAKEILAEVRAVKAALEAAAAALAALLAAL:EEELKALIEEALTEAKATLELAKEILAEVRAVKAALEAAAAALAALLAAL	1.5743838306241313	0.9296617928684531	91.96236419677734	0.847256064414978	3.959599018096924	4.181869029998779	1.1122469902038574
homomer-4-50-nr2-run1_result_10	6	LEELKAKIEEALKAAKENLELNKEVKALVEEVKELLLAFREELAALLAAL:LEELKAKIEEALKAAKENLELNKEVKALVEEVKELLLAFREELAALLAAL:LEELKAKIEEALKAAKENLELNKEVKALVEEVKELLLAFREELAALLAAL:LEELKAKIEEALKAAKENLELNKEVKALVEEVKELLLAFREELAALLAAL	1.3686912595911598	0.9466804736958876	86.77425384521484	0.7897499799728394	5.597038269042969	5.945589542388916	1.2660921812057495
homomer-4-50-nr2-run1_result_10	7	TAAIVAAITATLTAAKEALALLKKVLAEVEEVKAELRAFKEQLEALLAAL:TAAIVAAITATLTAAKEALALLKKVLAEVEEVKAELRAFKEQLEALLAAL:TAAIVAAITATLTAAKEALALLKKVLAEVEEVKAELRAFKEQLEALLAAL:TAAIVAAITATLTAAKEALALLKKVLAEVEEVKAELRAFKEQLEALLAAL	1.5753576683581185	0.9291499112426975	58.47283172607422	0.47155848145484924	12.492841720581055	14.46005916595459	4.931873321533203
homomer-4-50-nr2-run1_result_10	8	DAALTATLTAALTNTTATLELVKEVKALVEEVRALLEELRRALAALLAAL:DAALTATLTAALTNTTATLELVKEVKALVEEVRALLEELRRALAALLAAL:DAALTATLTAALTNTTATLELVKEVKALVEEVRALLEELRRALAALLAAL:DAALTATLTAALTNTTATLELVKEVKALVEEVRALLEELRRALAALLAAL	1.4994227406181522	0.9388940933842675	79.4158706665039	0.756426990032196	6.474508285522461	7.051755905151367	1.4119514226913452
homomer-4-50-nr2-run1_result_10	9	LEALVAEVKEALKAAKETLELVKEVKAEVKAIKAELEAFKAAFAALLAAL:LEALVAEVKEALKAAKETLELVKEVKAEVKAIKAELEAFKAAFAALLAAL:LEALVAEVKEALKAAKETLELVKEVKAEVKAIKAELEAFKAAFAALLAAL:LEALVAEVKEALKAAKETLELVKEVKAEVKAIKAELEAFKAAFAALLAAL	1.1602293758455453	0.9581576337868111	73.0994644165039	0.690544843673706	7.594848155975342	8.434349060058594	1.8896398544311523
homomer-4-50-nr2-run1_result_10	10	LEELKALVEEALKVAKEALELLKEVLAKVEEVKAALAAAAAAAAALLAAL:LEELKALVEEALKVAKEALELLKEVLAKVEEVKAALAAAAAAAAALLAAL:LEELKALVEEALKVAKEALELLKEVLAKVEEVKAALAAAAAAAAALLAAL:LEELKALVEEALKVAKEALELLKEVLAKVEEVKAALAAAAAAAAALLAAL	1.4940304471486394	0.9332114507308973	81.8495864868164	0.7417358160018921	6.213040351867676	6.755051136016846	1.6793841123580933
homomer-4-50-nr2-run1_result_10	11	EAELKALVTEALKVAKETKELVKEVKAEVKAVKALLEALRAELAALLAAL:EAELKALVTEALKVAKETKELVKEVKAEVKAVKALLEALRAELAALLAAL:EAELKALVTEALKVAKETKELVKEVKAEVKAVKALLEALRAELAALLAAL:EAELKALVTEALKVAKETKELVKEVKAEVKAVKALLEALRAELAALLAAL	1.4468841274687083	0.9401007265845047	92.3042984008789	0.852502167224884	4.015975475311279	4.227357864379883	1.1207354068756104
homomer-4-50-nr2-run1_result_10	12	LEELVKLVKETLAVAKEALKLLKEVLALVKEVKAKLEAFEAKLAALLAAL:LEELVKLVKETLAVAKEALKLLKEVLALVKEVKAKLEAFEAKLAALLAAL:LEELVKLVKETLAVAKEALKLLKEVLALVKEVKAKLEAFEAKLAALLAAL:LEELVKLVKETLAVAKEALKLLKEVLALVKEVKAKLEAFEAKLAALLAAL	1.4661931757130477	0.9405205137902429	90.23040771484375	0.814814567565918	4.550616264343262	4.804625034332275	1.2877511978149414
homomer-4-50-nr2-run1_result_10	13	EEELVALIKEALAAAKENLAEVKELTALVKEVLAELKAAAAALAALLAAL:EEELVALIKEALAAAKENLAEVKELTALVKEVLAELKAAAAALAALLAAL:EEELVALIKEALAAAKENLAEVKELTALVKEVLAELKAAAAALAALLAAL:EEELVALIKEALAAAKENLAEVKELTALVKEVLAELKAAAAALAALLAAL	1.5305694376501753	0.9323843223139605	88.31556701660156	0.7923249006271362	4.738473415374756	5.071496963500977	1.3111724853515625
homomer-4-50-nr2-run1_result_10	14	DEELVALVKEALTVAKENLELTKEVKALVEEVKAALEAAAAAAAAAAAAA:DEELVALVKEALTVAKENLELTKEVKALVEEVKAALEAAAAAAAAAAAAA:DEELVALVKEALTVAKENLELTKEVKALVEEVKAALEAAAAAAAAAAAAA:DEELVALVKEALTVAKENLELTKEVKALVEEVKAALEAAAAAAAAAAAAA	1.4349213120602993	0.9384366731156448	86.33876037597656	0.8197304010391235	4.894671440124512	5.235698699951172	1.1960484981536865
homomer-4-50-nr2-run1_result_10	15	LEELLALVKEALKATKEALALLKEVKALVEEVRAALKAAAAAAAALLAAL:LEELLALVKEALKATKEALALLKEVKALVEEVRAALKAAAAAAAALLAAL:LEELLALVKEALKATKEALALLKEVKALVEEVRAALKAAAAAAAALLAAL:LEELLALVKEALKATKEALALLKEVKALVEEVRAALKAAAAAAAALLAAL	1.4379473860319174	0.9396071221455157	80.74384307861328	0.7373940944671631	6.3591814041137695	6.922909736633301	1.5384223461151123
homomer-4-50-nr2-run1_result_10	16	LEELLKLVEEALKVAKENLELTKEVKALVEEIKALLEEFRAELRALLAAL:LEELLKLVEEALKVAKENLELTKEVKALVEEIKALLEEFRAELRALLAAL:LEELLKLVEEALKVAKENLELTKEVKALVEEIKALLEEFRAELRALLAAL:LEELLKLVEEALKVAKENLELTKEVKALVEEIKALLEEFRAELRALLAAL	19.21747396438412	0.1197587533465375	44.98398208618164	0.3114697337150574	19.280574798583984	22.90625	6.191472053527832
homomer-4-50-nr2-run1_result_10	17	EEKLEALIKEALKVAKETLELVKEVKALVEEVKATLAAAAAAAAAAAAAL:EEKLEALIKEALKVAKETLELVKEVKALVEEVKATLAAAAAAAAAAAAAL:EEKLEALIKEALKVAKETLELVKEVKALVEEVKATLAAAAAAAAAAAAAL:EEKLEALIKEALKVAKETLELVKEVKALVEEVKATLAAAAAAAAAAAAAL	1.606561888709176	0.9254788181161285	87.6676254272461	0.822280764579773	4.76500129699707	5.076089859008789	1.2030078172683716
homomer-4-50-nr2-run1_result_10	18	EEAIVKTLEEAKKVATEALELLKETTALVKEVLAALKAAAAALAALLAAL:EEAIVKTLEEAKKVATEALELLKETTALVKEVLAALKAAAAALAALLAAL:EEAIVKTLEEAKKVATEALELLKETTALVKEVLAALKAAAAALAALLAAL:EEAIVKTLEEAKKVATEALELLKETTALVKEVLAALKAAAAALAALLAAL	1.5247401021358338	0.9330462038460218	79.5782470703125	0.7324025630950928	6.523811340332031	7.1445417404174805	1.6868371963500977
homomer-4-50-nr2-run1_result_10	19	TAALTATVTAALTAAKENLELTKEVKAEVEEIKAELKAFLAALAKLLAAL:TAALTATVTAALTAAKENLELTKEVKAEVEEIKAELKAFLAALAKLLAAL:TAALTATVTAALTAAKENLELTKEVKAEVEEIKAELKAFLAALAKLLAAL:TAALTATVTAALTAAKENLELTKEVKAEVEEIKAELKAFLAALAKLLAAL	0.9461581225892925	0.9714733093730119	52.38576126098633	0.4396086037158966	14.178143501281738	16.165916442871094	4.690314292907715
homomer-4-50-nr2-run1_result_10	20	TAELVAKVTAALTVAKENLALTKEVKALVEEIKAELEAFRAELAALLAAL:TAELVAKVTAALTVAKENLALTKEVKALVEEIKAELEAFRAELAALLAAL:TAELVAKVTAALTVAKENLALTKEVKALVEEIKAELEAFRAELAALLAAL:TAELVAKVTAALTVAKENLALTKEVKALVEEIKAELEAFRAELAALLAAL	3.1936959420246906	0.7694328206500873	53.92043685913086	0.44905638694763184	15.152948379516602	17.63816261291504	4.272403717041016
homomer-4-50-nr2-run1_result_10	21	LAALKAEVTAAKTAATEALEKVKELTAEVREVKELLLALKAELAALLAAL:LAALKAEVTAAKTAATEALEKVKELTAEVREVKELLLALKAELAALLAAL:LAALKAEVTAAKTAATEALEKVKELTAEVREVKELLLALKAELAALLAAL:LAALKAEVTAAKTAATEALEKVKELTAEVREVKELLLALKAELAALLAAL	1.7256862197360447	0.9166834262472685	59.88518524169922	0.4743601083755493	12.35529899597168	14.315560340881348	4.020098686218262
homomer-4-50-nr2-run1_result_10	22	LAALVAEVKEAKTATKETLELVKEVLAEVKEIKAELKAFKAALAKLLAAL:LAALVAEVKEAKTATKETLELVKEVLAEVKEIKAELKAFKAALAKLLAAL:LAALVAEVKEAKTATKETLELVKEVLAEVKEIKAELKAFKAALAKLLAAL:LAALVAEVKEAKTATKETLELVKEVLAEVKEIKAELKAFKAALAKLLAAL	1.5888956882224574	0.9328853489064087	88.8875503540039	0.8230456709861755	4.832974433898926	5.112313747406006	1.1585670709609985
homomer-4-50-nr2-run1_result_10	23	EEELKALIEEALKVAKETLELTEKVLAEVKAVKEELAAFKVALAKLLAAL:EEELKALIEEALKVAKETLELTEKVLAEVKAVKEELAAFKVALAKLLAAL:EEELKALIEEALKVAKETLELTEKVLAEVKAVKEELAAFKVALAKLLAAL:EEELKALIEEALKVAKETLELTEKVLAEVKAVKEELAAFKVALAKLLAAL	1.4991995004954344	0.9385851322328241	90.38912200927734	0.8393346071243286	4.576848030090332	4.825040817260742	1.1486676931381226
homomer-4-50-nr2-run1_result_10	24	LEELVALITAALTVATATLAAVGVLTALVEDVRAALEAFRAALAALLAAL:LEELVALITAALTVATATLAAVGVLTALVEDVRAALEAFRAALAALLAAL:LEELVALITAALTVATATLAAVGVLTALVEDVRAALEAFRAALAALLAAL:LEELVALITAALTVATATLAAVGVLTALVEDVRAALEAFRAALAALLAAL	2.1426724352955007	0.8743790774193327	47.52991485595703	0.364180326461792	15.938599586486816	18.193571090698242	6.856785774230957
homomer-4-50-nr2-run1_result_10	25	LEELKALVTEALTNAKENKALAEEIKALVEEVLRLLKAFLALFAALLAAL:LEELKALVTEALTNAKENKALAEEIKALVEEVLRLLKAFLALFAALLAAL:LEELKALVTEALTNAKENKALAEEIKALVEEVLRLLKAFLALFAALLAAL:LEELKALVTEALTNAKENKALAEEIKALVEEVLRLLKAFLALFAALLAAL	17.035963453048026	0.17096793807480776	47.46265411376953	0.37450891733169556	16.885540008544922	19.968399047851562	5.359433174133301
homomer-4-50-nr2-run1_result_10	26	LEELKALVEEALAAAKEALELVKEVKAEVKEVKAKLDAFEAALAALLAAL:LEELKALVEEALAAAKEALELVKEVKAEVKEVKAKLDAFEAALAALLAAL:LEELKALVEEALAAAKEALELVKEVKAEVKEVKAKLDAFEAALAALLAAL:LEELKALVEEALAAAKEALELVKEVKAEVKEVKAKLDAFEAALAALLAAL	1.5482665805205966	0.9337884052001896	89.92822265625	0.808918833732605	4.628912448883057	4.906491756439209	1.2404175996780396
homomer-4-50-nr2-run1_result_10	27	LEELVALIKEALKVAKETLELVKEVKALVEEVKAALAAAAAALAAAAAAL:LEELVALIKEALKVAKETLELVKEVKALVEEVKAALAAAAAALAAAAAAL:LEELVALIKEALKVAKETLELVKEVKALVEEVKAALAAAAAALAAAAAAL:LEELVALIKEALKVAKETLELVKEVKALVEEVKAALAAAAAALAAAAAAL	1.5202434358205372	0.93286375130941	86.78536224365234	0.8088406324386597	4.999379634857178	5.355632781982422	1.2183823585510254
homomer-4-50-nr2-run1_result_10	28	DAELKATVEEALAAAKAALELLKEVLAEVREVKAALDAARAALAALLAAL:DAELKATVEEALAAAKAALELLKEVLAEVREVKAALDAARAALAALLAAL:DAELKATVEEALAAAKAALELLKEVLAEVREVKAALDAARAALAALLAAL:DAELKATVEEALAAAKAALELLKEVLAEVREVKAALDAARAALAALLAAL	1.5972348651364838	0.9286147693057905	86.95646667480469	0.7857763767242432	5.029749870300293	5.404680252075195	1.4100421667099
homomer-4-50-nr2-run1_result_10	29	TAALTATVTEAKTNTTETLELVKEVLAKVEEIRAALEAFRAALAALLAAL:TAALTATVTEAKTNTTETLELVKEVLAKVEEIRAALEAFRAALAALLAAL:TAALTATVTEAKTNTTETLELVKEVLAKVEEIRAALEAFRAALAALLAAL:TAALTATVTEAKTNTTETLELVKEVLAKVEEIRAALEAFRAALAALLAAL	12.675739021918117	0.3240616587947016	48.91781234741211	0.3198789358139038	18.58426856994629	21.87082862854004	9.301963806152344
homomer-4-50-nr2-run1_result_10	30	VEELEKLIKEALAETKATLQLVKEVKALVEKILKLLEEFRAAFAALLAAL:VEELEKLIKEALAETKATLQLVKEVKALVEKILKLLEEFRAAFAALLAAL:VEELEKLIKEALAETKATLQLVKEVKALVEKILKLLEEFRAAFAALLAAL:VEELEKLIKEALAETKATLQLVKEVKALVEKILKLLEEFRAAFAALLAAL	1.187598146091856	0.9562180140265633	90.57837677001953	0.8365865349769592	4.577972412109375	4.816497802734375	1.1462817192077637
homomer-4-50-nr2-run1_result_10	31	TAALTATVTEALTAAKETLAEVKELTAEVKAVKAKLEAFEAALAALLAAL:TAALTATVTEALTAAKETLAEVKELTAEVKAVKAKLEAFEAALAALLAAL:TAALTATVTEALTAAKETLAEVKELTAEVKAVKAKLEAFEAALAALLAAL:TAALTATVTEALTAAKETLAEVKELTAEVKAVKAKLEAFEAALAALLAAL	1.4657150996502835	0.9387548060540136	79.7035140991211	0.7344554662704468	6.118220329284668	6.7323689460754395	1.8600894212722778
homomer-4-50-nr2-run1_result_100	0	LEEATKAITAKLDKITALVEELKAEVKELKALVETFLTLFGTLFGPLLAA:LEEATKAITAKLDKITALVEELKAEVKELKALVETFLTLFGTLFGPLLAA:LEEATKAITAKLDKITALVEELKAEVKELKALVETFLTLFGTLFGPLLAA:LEEATKAITAKLDKITALVEELKAEVKELKALVETFLTLFGTLFGPLLAA	1.7416852913893828	0.9217387593804972	90.18434143066406	0.8075453042984009	4.693723201751709	4.9400248527526855	1.1712684631347656
homomer-4-50-nr2-run1_result_100	1	LEATTAKITAKLEEILAKVEELLELVKKLTEKVEAFLAAVATTLAPALAA:LEATTAKITAKLEEILAKVEELLELVKKLTEKVEAFLAAVATTLAPALAA:LEATTAKITAKLEEILAKVEELLELVKKLTEKVEAFLAAVATTLAPALAA:LEATTAKITAKLEEILAKVEELLELVKKLTEKVEAFLAAVATTLAPALAA	1.8166151307724134	0.914571263597383	80.2425537109375	0.7552905082702637	6.964084148406982	7.468716621398926	1.3411979675292969
homomer-4-50-nr2-run1_result_100	2	LEAATAAITAKLDEIKALVEETLALVKELKELVTTFLTLHTTVLGPLLAA:LEAATAAITAKLDEIKALVEETLALVKELKELVTTFLTLHTTVLGPLLAA:LEAATAAITAKLDEIKALVEETLALVKELKELVTTFLTLHTTVLGPLLAA:LEAATAAITAKLDEIKALVEETLALVKELKELVTTFLTLHTTVLGPLLAA	1.686932064074501	0.9198535414640813	85.25617980957031	0.8193730711936951	5.942648887634277	6.267874240875244	1.0874524116516113
homomer-4-50-nr2-run1_result_100	3	LAAATAAITAKLDEITALVKETKALVEELTALVRAAAAAFTAVFGPALAA:LAAATAAITAKLDEITALVKETKALVEELTALVRAAAAAFTAVFGPALAA:LAAATAAITAKLDEITALVKETKALVEELTALVRAAAAAFTAVFGPALAA:LAAATAAITAKLDEITALVKETKALVEELTALVRAAAAAFTAVFGPALAA	1.9287789659943775	0.9048916152052812	86.20718383789062	0.796301543712616	5.369326114654541	5.701007843017578	1.1276066303253174
homomer-4-50-nr2-run1_result_100	4	LEEATKKITAKLEAIQALVEETKALVEELTALVRAALAALAALLGPALAA:LEEATKKITAKLEAIQALVEETKALVEELTALVRAALAALAALLGPALAA:LEEATKKITAKLEAIQALVEETKALVEELTALVRAALAALAALLGPALAA:LEEATKKITAKLEAIQALVEETKALVEELTALVRAALAALAALLGPALAA	1.772004815789482	0.9100802843832472	72.52554321289062	0.6810616850852966	8.975444793701172	9.751644134521484	1.6949955224990845
homomer-4-50-nr2-run1_result_100	5	LKEATETITAKLDEILKLVTELKELVKELTALVKAFLTAFVTLFGPLFAA:LKEATETITAKLDEILKLVTELKELVKELTALVKAFLTAFVTLFGPLFAA:LKEATETITAKLDEILKLVTELKELVKELTALVKAFLTAFVTLFGPLFAA:LKEATETITAKLDEILKLVTELKELVKELTALVKAFLTAFVTLFGPLFAA	1.2305152830324961	0.9537571121076479	83.63835906982422	0.7609927654266357	6.567304611206055	6.958329677581787	1.366091251373291
homomer-4-50-nr2-run1_result_100	6	LEEVNKEIKNLLLEIKNLTKETKELTKELKALVTAALTAHATLLGPALAA:LEEVNKEIKNLLLEIKNLTKETKELTKELKALVTAALTAHATLLGPALAA:LEEVNKEIKNLLLEIKNLTKETKELTKELKALVTAALTAHATLLGPALAA:LEEVNKEIKNLLLEIKNLTKETKELTKELKALVTAALTAHATLLGPALAA	1.9474518939621435	0.8993664308467956	76.5052261352539	0.735454797744751	8.157361030578613	8.746028900146484	1.3853240013122559
homomer-4-50-nr2-run1_result_100	7	LEEETKEIKALLEEIKAEVKELKAEVRELTALVRAALAAHAALAGPALAA:LEEETKEIKALLEEIKAEVKELKAEVRELTALVRAALAAHAALAGPALAA:LEEETKEIKALLEEIKAEVKELKAEVRELTALVRAALAAHAALAGPALAA:LEEETKEIKALLEEIKAEVKELKAEVRELTALVRAALAAHAALAGPALAA	2.9645202117211746	0.8666461088066378	78.1646957397461	0.7343902587890625	7.892998218536377	8.423788070678711	1.518120288848877
homomer-4-50-nr2-run1_result_100	8	LEEVNKEILAKLEEIKAEVKELKALVEKLYELVLEFRKYHEEVFGPLLAK:LEEVNKEILAKLEEIKAEVKELKALVEKLYELVLEFRKYHEEVFGPLLAK:LEEVNKEILAKLEEIKAEVKELKALVEKLYELVLEFRKYHEEVFGPLLAK:LEEVNKEILAKLEEIKAEVKELKALVEKLYELVLEFRKYHEEVFGPLLAK	1.6750252862382475	0.9181139329806561	87.02509307861328	0.8082011938095093	5.907964706420898	6.166797637939453	1.209697961807251
homomer-4-50-nr2-run1_result_100	9	LEKATAEITAKLDTILELVTATQEKVDALTALVTAFLTLFATLLGPLLAA:LEKATAEITAKLDTILELVTATQEKVDALTALVTAFLTLFATLLGPLLAA:LEKATAEITAKLDTILELVTATQEKVDALTALVTAFLTLFATLLGPLLAA:LEKATAEITAKLDTILELVTATQEKVDALTALVTAFLTLFATLLGPLLAA	1.5334842984335644	0.9439166028757429	83.10079956054688	0.7595667839050293	6.316847801208496	6.771607398986816	1.2375690937042236
homomer-4-50-nr2-run1_result_100	10	LEERTKAIEAKLDKIEALVEETTALVRELTALVRAALAALGALLGPALAA:LEERTKAIEAKLDKIEALVEETTALVRELTALVRAALAALGALLGPALAA:LEERTKAIEAKLDKIEALVEETTALVRELTALVRAALAALGALLGPALAA:LEERTKAIEAKLDKIEALVEETTALVRELTALVRAALAALGALLGPALAA	1.6259098254154711	0.9420358139833378	76.74821472167969	0.7035496234893799	8.531511306762695	9.109454154968262	1.7263679504394531
homomer-4-50-nr2-run1_result_100	11	LEEKNKEITAKLDEITALVKETKALVEELKALVTAFVTLFATLFGPLLAA:LEEKNKEITAKLDEITALVKETKALVEELKALVTAFVTLFATLFGPLLAA:LEEKNKEITAKLDEITALVKETKALVEELKALVTAFVTLFATLFGPLLAA:LEEKNKEITAKLDEITALVKETKALVEELKALVTAFVTLFATLFGPLLAA	1.4739032718680247	0.9388208004962084	87.47758483886719	0.8130325078964233	5.466053485870361	5.734946250915527	1.161450982093811
homomer-4-50-nr2-run1_result_100	12	LAATTAAITAKLDEILSKVEELKKLVKEIKELLEKLVATLAELLGPLLAE:LAATTAAITAKLDEILSKVEELKKLVKEIKELLEKLVATLAELLGPLLAE:LAATTAAITAKLDEILSKVEELKKLVKEIKELLEKLVATLAELLGPLLAE:LAATTAAITAKLDEILSKVEELKKLVKEIKELLEKLVATLAELLGPLLAE	2.152805622559556	0.879416664311303	83.18498229980469	0.7559503316879272	6.68400764465332	7.112425804138184	1.2067134380340576
homomer-4-50-nr2-run1_result_100	13	LEEIAAKITALLEEIKALVEETKALVEELLKLVKAFLALHFELLGPLLLE:LEEIAAKITALLEEIKALVEETKALVEELLKLVKAFLALHFELLGPLLLE:LEEIAAKITALLEEIKALVEETKALVEELLKLVKAFLALHFELLGPLLLE:LEEIAAKITALLEEIKALVEETKALVEELLKLVKAFLALHFELLGPLLLE	1.3937702162052394	0.9419040518364955	84.31107330322266	0.7997715473175049	6.7004499435424805	7.042329788208008	1.1536800861358643
homomer-4-50-nr2-run1_result_100	14	LEEELEEIRAKLEEITKLVKELLALVKELTALVKTFLALHLTLLGPLLAE:LEEELEEIRAKLEEITKLVKELLALVKELTALVKTFLALHLTLLGPLLAE:LEEELEEIRAKLEEITKLVKELLALVKELTALVKTFLALHLTLLGPLLAE:LEEELEEIRAKLEEITKLVKELLALVKELTALVKTFLALHLTLLGPLLAE	1.3977736145591155	0.943268201074282	82.51835632324219	0.7725287675857544	6.684579372406006	7.096825122833252	1.303053855895996
homomer-4-50-nr2-run1_result_100	15	LEEINKEITAKLDEILKLVTETKELVRELQALVKAFLTLHATLFGPLFAA:LEEINKEITAKLDEILKLVTETKELVRELQALVKAFLTLHATLFGPLFAA:LEEINKEITAKLDEILKLVTETKELVRELQALVKAFLTLHATLFGPLFAA:LEEINKEITAKLDEILKLVTETKELVRELQALVKAFLTLHATLFGPLFAA	1.270069785140609	0.9507617637546432	83.29570770263672	0.7773377895355225	6.677192687988281	7.0603718757629395	1.263328194618225
homomer-4-50-nr2-run1_result_100	16	LAATTAAITAQLNEIKALTEELKALVKELLELVKAFLELFGTVFGPLLAA:LAATTAAITAQLNEIKALTEELKALVKELLELVKAFLELFGTVFGPLLAA:LAATTAAITAQLNEIKALTEELKALVKELLELVKAFLELFGTVFGPLLAA:LAATTAAITAQLNEIKALTEELKALVKELLELVKAFLELFGTVFGPLLAA	1.6209289422288544	0.9222327191634042	81.72747039794922	0.7485007643699646	6.658201217651367	7.131827354431152	1.3813831806182861
homomer-4-50-nr2-run1_result_100	17	LAAATAAITAKLDEILAEVKETKALVEELKALVTAFLTLFGTVFGPLLAA:LAAATAAITAKLDEILAEVKETKALVEELKALVTAFLTLFGTVFGPLLAA:LAAATAAITAKLDEILAEVKETKALVEELKALVTAFLTLFGTVFGPLLAA:LAAATAAITAKLDEILAEVKETKALVEELKALVTAFLTLFGTVFGPLLAA	1.4686827316345301	0.9346473334340802	86.67473602294922	0.797659695148468	5.79202938079834	6.113742351531982	1.1259136199951172
homomer-4-50-nr2-run1_result_100	18	LEATNAKIEAKLEEILALVKETLALVTTLTALVTTALVLHLTVFGPLLAA:LEATNAKIEAKLEEILALVKETLALVTTLTALVTTALVLHLTVFGPLLAA:LEATNAKIEAKLEEILALVKETLALVTTLTALVTTALVLHLTVFGPLLAA:LEATNAKIEAKLEEILALVKETLALVTTLTALVTTALVLHLTVFGPLLAA	1.251583602189272	0.9526185579014209	82.72720336914062	0.7920083403587341	6.240516662597656	6.629551410675049	1.2580822706222534
homomer-4-50-nr2-run1_result_100	19	LAAANAAITAKLEEITALVKKLTELVEKLTALVTAALAAHVTVLGPLLAA:LAAANAAITAKLEEITALVKKLTELVEKLTALVTAALAAHVTVLGPLLAA:LAAANAAITAKLEEITALVKKLTELVEKLTALVTAALAAHVTVLGPLLAA:LAAANAAITAKLEEITALVKKLTELVEKLTALVTAALAAHVTVLGPLLAA	2.477868832963834	0.853065732820675	58.14375305175781	0.5027856826782227	12.684730529785156	14.670202255249023	4.720253944396973
homomer-4-50-nr2-run1_result_100	20	LEEVNKEILAKLEEITAEVKELKALVEELRALVTAALAALATVLGPLLAA:LEEVNKEILAKLEEITAEVKELKALVEELRALVTAALAALATVLGPLLAA:LEEVNKEILAKLEEITAEVKELKALVEELRALVTAALAALATVLGPLLAA:LEEVNKEILAKLEEITAEVKELKALVEELRALVTAALAALATVLGPLLAA	1.9009184983070087	0.9072219800922096	80.71536254882812	0.7377586364746094	6.843524932861328	7.367013454437256	1.455136775970459
homomer-4-50-nr2-run1_result_100	21	LEETNAEITALLKEILALTKETKALVEELLALVKAALLLHLLVLGPLLLL:LEETNAEITALLKEILALTKETKALVEELLALVKAALLLHLLVLGPLLLL:LEETNAEITALLKEILALTKETKALVEELLALVKAALLLHLLVLGPLLLL:LEETNAEITALLKEILALTKETKALVEELLALVKAALLLHLLVLGPLLLL	1.3534867988719472	0.948182371733342	85.12327575683594	0.8124518394470215	6.164051055908203	6.506828308105469	1.1793739795684814
homomer-4-50-nr2-run1_result_100	22	LAEETKAITAKLDEILALVTETKALVEELRALVEAARAAHATLLGPLLAA:LAEETKAITAKLDEILALVTETKALVEELRALVEAARAAHATLLGPLLAA:LAEETKAITAKLDEILALVTETKALVEELRALVEAARAAHATLLGPLLAA:LAEETKAITAKLDEILALVTETKALVEELRALVEAARAAHATLLGPLLAA	2.3005595334407785	0.8840971038582579	84.05622100830078	0.7832825183868408	6.171032905578613	6.5528883934021	1.3375544548034668
homomer-4-50-nr2-run1_result_100	23	LEEVNKEILAKLDEILALVKETKALVEELKALVTTALTLVATLLGPLLAA:LEEVNKEILAKLDEILALVKETKALVEELKALVTTALTLVATLLGPLLAA:LEEVNKEILAKLDEILALVKETKALVEELKALVTTALTLVATLLGPLLAA:LEEVNKEILAKLDEILALVKETKALVEELKALVTTALTLVATLLGPLLAA	2.206446865126493	0.8902318375943552	85.2607192993164	0.7899138331413269	5.9210286140441895	6.281732559204102	1.2185529470443726
homomer-4-50-nr2-run1_result_100	24	LEAATAKITALLTEILEEVKELLALVKELKALVTAFLAAVAAVLGPLLAE:LEAATAKITALLTEILEEVKELLALVKELKALVTAFLAAVAAVLGPLLAE:LEAATAKITALLTEILEEVKELLALVKELKALVTAFLAAVAAVLGPLLAE:LEAATAKITALLTEILEEVKELLALVKELKALVTAFLAAVAAVLGPLLAE	1.2491420706102447	0.95329651223785	82.51068115234375	0.7752406597137451	6.617798328399658	7.040077209472656	1.2544093132019043
homomer-4-50-nr2-run1_result_100	25	LEETTKEILNKLDEILDLVTELLAKVEELLALVKAFLAVFGALFGPLLAA:LEETTKEILNKLDEILDLVTELLAKVEELLALVKAFLAVFGALFGPLLAA:LEETTKEILNKLDEILDLVTELLAKVEELLALVKAFLAVFGALFGPLLAA:LEETTKEILNKLDEILDLVTELLAKVEELLALVKAFLAVFGALFGPLLAA	1.585955671471962	0.9406148556708164	89.68685150146484	0.817436158657074	5.0935750007629395	5.309333324432373	1.2248625755310059
homomer-4-50-nr2-run1_result_100	26	LEAVNAKIEAKLEKILALVEKTLELVEELKELVTAFLTLFGTTFGPLLAA:LEAVNAKIEAKLEKILALVEKTLELVEELKELVTAFLTLFGTTFGPLLAA:LEAVNAKIEAKLEKILALVEKTLELVEELKELVTAFLTLFGTTFGPLLAA:LEAVNAKIEAKLEKILALVEKTLELVEELKELVTAFLTLFGTTFGPLLAA	0.9616082608644311	0.9715868212519325	83.11339569091797	0.7757887244224548	6.760799884796143	7.133517742156982	1.3297240734100342
homomer-4-50-nr2-run1_result_100	27	LEEVNKRIEAKLEEILKLVRETLELVRELRELVTRFLTLFGEVFGPLLAK:LEEVNKRIEAKLEEILKLVRETLELVRELRELVTRFLTLFGEVFGPLLAK:LEEVNKRIEAKLEEILKLVRETLELVRELRELVTRFLTLFGEVFGPLLAK:LEEVNKRIEAKLEEILKLVRETLELVRELRELVTRFLTLFGEVFGPLLAK	1.4576359737027345	0.9454943792430249	87.34654235839844	0.8151522874832153	5.863949775695801	6.1202168464660645	1.166903018951416
homomer-4-50-nr2-run1_result_100	28	LDERYAEIEAKLNEIKALVEETTALVRELKALVTAALALHAALLGPALAA:LDERYAEIEAKLNEIKALVEETTALVRELKALVTAALALHAALLGPALAA:LDERYAEIEAKLNEIKALVEETTALVRELKALVTAALALHAALLGPALAA:LDERYAEIEAKLNEIKALVEETTALVRELKALVTAALALHAALLGPALAA	1.3507218057287977	0.946919497121543	80.65557098388672	0.7665936946868896	7.353021144866943	7.773348808288574	1.2483711242675781
homomer-4-50-nr2-run1_result_100	29	LEKETKEIKAKLEKIEALVKETKELVLLILLLLLLFLLLHLLLLLPLLLL:LEKETKEIKAKLEKIEALVKETKELVLLILLLLLLFLLLHLLLLLPLLLL:LEKETKEIKAKLEKIEALVKETKELVLLILLLLLLFLLLHLLLLLPLLLL:LEKETKEIKAKLEKIEALVKETKELVLLILLLLLLFLLLHLLLLLPLLLL	1.9823075602009823	0.9007320355977949	87.10017395019531	0.822307288646698	5.115073204040527	5.470759868621826	1.2464247941970825
homomer-4-50-nr2-run1_result_100	30	LEKVNEEILAKLDEILAETKELLDLVKELLELVKSFLNFFLEVFLPLLLE:LEKVNEEILAKLDEILAETKELLDLVKELLELVKSFLNFFLEVFLPLLLE:LEKVNEEILAKLDEILAETKELLDLVKELLELVKSFLNFFLEVFLPLLLE:LEKVNEEILAKLDEILAETKELLDLVKELLELVKSFLNFFLEVFLPLLLE	1.7165678354727465	0.9303562991484494	90.58984375	0.8267079591751099	4.637110233306885	4.879056930541992	1.2239923477172852
homomer-4-50-nr2-run1_result_100	31	LEEVNKEITAKLDEIKALVEETKELVEKLLLLVLLFLLFHLLVFLPLLLA:LEEVNKEITAKLDEIKALVEETKELVEKLLLLVLLFLLFHLLVFLPLLLA:LEEVNKEITAKLDEIKALVEETKELVEKLLLLVLLFLLFHLLVFLPLLLA:LEEVNKEITAKLDEIKALVEETKELVEKLLLLVLLFLLFHLLVFLPLLLA	1.8994616776318884	0.8992809578848742	89.56729888916016	0.8345193862915039	4.541840553283691	4.805088996887207	1.1631004810333252
homomer-4-50-nr2-run1_result_101	0	EEVFEELVKHIEELVAKLTAAVAAAVTATLAALREELEALFARLLELLAE:EEVFEELVKHIEELVAKLTAAVAAAVTATLAALREELEALFARLLELLAE:EEVFEELVKHIEELVAKLTAAVAAAVTATLAALREELEALFARLLELLAE:EEVFEELVKHIEELVAKLTAAVAAAVTATLAALREELEALFARLLELLAE	1.4098955590515438	0.94058581094108	54.07149124145508	0.3856135308742523	14.24290943145752	16.541828155517578	6.912159442901611
homomer-4-50-nr2-run1_result_101	1	EEELEELRKEIRELVEELAKTVAETVTETLKAFREELKAEFAAFKEALAA:EEELEELRKEIRELVEELAKTVAETVTETLKAFREELKAEFAAFKEALAA:EEELEELRKEIRELVEELAKTVAETVTETLKAFREELKAEFAAFKEALAA:EEELEELRKEIRELVEELAKTVAETVTETLKAFREELKAEFAAFKEALAA	1.1407755025394863	0.9578578384504424	69.97035217285156	0.569732666015625	9.476985931396484	10.737308502197266	3.583883762359619
homomer-4-50-nr2-run1_result_101	2	AETVAELKAFLTALAAATTAAVTAAVTAALDALTAKLDAAFAAFEAALAA:AETVAELKAFLTALAAATTAAVTAAVTAALDALTAKLDAAFAAFEAALAA:AETVAELKAFLTALAAATTAAVTAAVTAALDALTAKLDAAFAAFEAALAA:AETVAELKAFLTALAAATTAAVTAAVTAALDALTAKLDAAFAAFEAALAA	0.9101335277570403	0.9722350082839761	54.53155517578125	0.428126722574234	13.593843460083008	15.889094352722168	5.169819355010986
homomer-4-50-nr2-run1_result_101	3	EEIVEELREELRRLVEELTAAVAAAVAATLAALAAALAAAFAAAAAAAAA:EEIVEELREELRRLVEELTAAVAAAVAATLAALAAALAAAFAAAAAAAAA:EEIVEELREELRRLVEELTAAVAAAVAATLAALAAALAAAFAAAAAAAAA:EEIVEELREELRRLVEELTAAVAAAVAATLAALAAALAAAFAAAAAAAAA	2.069747065677609	0.8698721266787512	61.49349594116211	0.413449227809906	13.704777717590332	16.817140579223633	6.922451972961426
homomer-4-50-nr2-run1_result_101	4	EEKYEELKEFIKKEVKELKEAVKEAVTETLKALEEKLTARFEEFLERLEA:EEKYEELKEFIKKEVKELKEAVKEAVTETLKALEEKLTARFEEFLERLEA:EEKYEELKEFIKKEVKELKEAVKEAVTETLKALEEKLTARFEEFLERLEA:EEKYEELKEFIKKEVKELKEAVKEAVTETLKALEEKLTARFEEFLERLEA	1.54730553653997	0.9304534582028455	74.38046264648438	0.5806273818016052	8.94980525970459	9.90568733215332	2.295930862426758
homomer-4-50-nr2-run1_result_101	5	EEVVEELKAFIKEETQKATEATAEATTAALEAFRAELDARFAAFEARLAA:EEVVEELKAFIKEETQKATEATAEATTAALEAFRAELDARFAAFEARLAA:EEVVEELKAFIKEETQKATEATAEATTAALEAFRAELDARFAAFEARLAA:EEVVEELKAFIKEETQKATEATAEATTAALEAFRAELDARFAAFEARLAA	1.1087399937156348	0.9616682092813386	74.244873046875	0.6303485035896301	8.310754776000977	9.29234790802002	1.3967804908752441
homomer-4-50-nr2-run1_result_101	6	EEKFKELVKKLEELVKELAETVAEAVTEKLEALEAKLTARFEAFEAALEA:EEKFKELVKKLEELVKELAETVAEAVTEKLEALEAKLTARFEAFEAALEA:EEKFKELVKKLEELVKELAETVAEAVTEKLEALEAKLTARFEAFEAALEA:EEKFKELVKKLEELVKELAETVAEAVTEKLEALEAKLTARFEAFEAALEA	1.202284566323421	0.9521663023804876	57.1575813293457	0.4144684374332428	13.248458862304688	15.401570320129395	5.068658351898193
homomer-4-50-nr2-run1_result_101	7	EELFEKLVAEIKKLVEEATKAVTEAVTEALEALRAELEARFAAFEAALAA:EELFEKLVAEIKKLVEEATKAVTEAVTEALEALRAELEARFAAFEAALAA:EELFEKLVAEIKKLVEEATKAVTEAVTEALEALRAELEARFAAFEAALAA:EELFEKLVAEIKKLVEEATKAVTEAVTEALEALRAELEARFAAFEAALAA	1.4765770845541952	0.9302886578841749	63.49464797973633	0.5100560188293457	11.322728157043457	13.215048789978027	3.8639214038848877
homomer-4-50-nr2-run1_result_101	8	EEKYVALVEEIKALVAAATAAVTAAVTAALAALRAALDAEFAALRAALEA:EEKYVALVEEIKALVAAATAAVTAAVTAALAALRAALDAEFAALRAALEA:EEKYVALVEEIKALVAAATAAVTAAVTAALAALRAALDAEFAALRAALEA:EEKYVALVEEIKALVAAATAAVTAAVTAALAALRAALDAEFAALRAALEA	2.786440936184762	0.799424621603481	55.16323471069336	0.41354063153266907	13.168184280395508	15.64872932434082	5.671332359313965
homomer-4-50-nr2-run1_result_101	9	PAVVTTLTTTLTTLVTTATAAVTEAVTEALEKLRAEVRAEVAALKAALAE:PAVVTTLTTTLTTLVTTATAAVTEAVTEALEKLRAEVRAEVAALKAALAE:PAVVTTLTTTLTTLVTTATAAVTEAVTEALEKLRAEVRAEVAALKAALAE:PAVVTTLTTTLTTLVTTATAAVTEAVTEALEKLRAEVRAEVAALKAALAE	1.7826546774042238	0.9011854752085293	55.204158782958984	0.42310070991516113	13.04659366607666	15.339470863342285	6.2461090087890625
homomer-4-50-nr2-run1_result_101	10	EEAFVELKEHLEELVKELTAAVAAAVTAALEALEARLRAAFAAFEARLAA:EEAFVELKEHLEELVKELTAAVAAAVTAALEALEARLRAAFAAFEARLAA:EEAFVELKEHLEELVKELTAAVAAAVTAALEALEARLRAAFAAFEARLAA:EEAFVELKEHLEELVKELTAAVAAAVTAALEALEARLRAAFAAFEARLAA	1.5416179444050362	0.9294153950984767	59.876922607421875	0.4427932798862457	12.555984497070312	14.783341407775879	5.737329959869385
homomer-4-50-nr2-run1_result_101	11	EEELEELREELRRLVEEATKAVTEAVTETLEALEAKLTARFTAFEAALAA:EEELEELREELRRLVEEATKAVTEAVTETLEALEAKLTARFTAFEAALAA:EEELEELREELRRLVEEATKAVTEAVTETLEALEAKLTARFTAFEAALAA:EEELEELREELRRLVEEATKAVTEAVTETLEALEAKLTARFTAFEAALAA	1.1549425440218637	0.9553539515146057	69.97915649414062	0.559452474117279	9.451043128967285	10.775714874267578	3.411971092224121
homomer-4-50-nr2-run1_result_101	12	EEVIEELREELRKLVAELTEAVTEAVTETLTAFTATVTAKVAALEAALAA:EEVIEELREELRKLVAELTEAVTEAVTETLTAFTATVTAKVAALEAALAA:EEVIEELREELRKLVAELTEAVTEAVTETLTAFTATVTAKVAALEAALAA:EEVIEELREELRKLVAELTEAVTEAVTETLTAFTATVTAKVAALEAALAA	1.4074603164780046	0.9362271343597246	51.28207778930664	0.3561896085739136	15.88990306854248	18.82313346862793	7.031255722045898
homomer-4-50-nr2-run1_result_101	13	EEIVKELKEFIEKKFKELTEKVAEAVKEALAKLREELEAEFAAFKAALAA:EEIVKELKEFIEKKFKELTEKVAEAVKEALAKLREELEAEFAAFKAALAA:EEIVKELKEFIEKKFKELTEKVAEAVKEALAKLREELEAEFAAFKAALAA:EEIVKELKEFIEKKFKELTEKVAEAVKEALAKLREELEAEFAAFKAALAA	1.6393095770889532	0.9242980003852378	57.30986022949219	0.4304788112640381	13.266073226928711	15.34903335571289	4.366132736206055
homomer-4-50-nr2-run1_result_101	14	EEIFEELVKKIEELVEKLKETTAETTKETLEKLKKELDARFTAFEAALAA:EEIFEELVKKIEELVEKLKETTAETTKETLEKLKKELDARFTAFEAALAA:EEIFEELVKKIEELVEKLKETTAETTKETLEKLKKELDARFTAFEAALAA:EEIFEELVKKIEELVEKLKETTAETTKETLEKLKKELDARFTAFEAALAA	27.803496205428484	0.0815586443600697	61.22823715209961	0.250166118144989	21.074928283691406	25.87672233581543	14.238615989685059
homomer-4-50-nr2-run1_result_101	15	EEIVKALVEKIEELVKELTEAVTEAVKEALEALKAEVTATVTAREAALAA:EEIVKALVEKIEELVKELTEAVTEAVKEALEALKAEVTATVTAREAALAA:EEIVKALVEKIEELVKELTEAVTEAVKEALEALKAEVTATVTAREAALAA:EEIVKALVEKIEELVKELTEAVTEAVKEALEALKAEVTATVTAREAALAA	1.9924371209684733	0.8967139166502744	53.02060317993164	0.40174198150634766	13.970529556274414	16.463958740234375	5.958841323852539
homomer-4-50-nr2-run1_result_101	16	EELFEELVEHIETLVKKLTEAVTEAVREILEEHEKRLDARFAAFEAALAA:EELFEELVEHIETLVKKLTEAVTEAVREILEEHEKRLDARFAAFEAALAA:EELFEELVEHIETLVKKLTEAVTEAVREILEEHEKRLDARFAAFEAALAA:EELFEELVEHIETLVKKLTEAVTEAVREILEEHEKRLDARFAAFEAALAA	1.1599828355512418	0.9588391861859513	64.83597564697266	0.50413978099823	11.306768417358398	12.817038536071777	3.1983580589294434
homomer-4-50-nr2-run1_result_101	17	EEIIEELVKKIEELVAKATAEVTAAVTAALAALTAELKAAATAAAAAAAA:EEIIEELVKKIEELVAKATAEVTAAVTAALAALTAELKAAATAAAAAAAA:EEIIEELVKKIEELVAKATAEVTAAVTAALAALTAELKAAATAAAAAAAA:EEIIEELVKKIEELVAKATAEVTAAVTAALAALTAELKAAATAAAAAAAA	2.1163561600533765	0.8747095152057295	55.572879791259766	0.3906278908252716	14.597155570983887	17.756019592285156	6.537369728088379
homomer-4-50-nr2-run1_result_101	18	EEVLKKLVEEIKTEVAALTAAVTAAVTATLEALREELDARFAAFEARLAA:EEVLKKLVEEIKTEVAALTAAVTAAVTATLEALREELDARFAAFEARLAA:EEVLKKLVEEIKTEVAALTAAVTAAVTATLEALREELDARFAAFEARLAA:EEVLKKLVEEIKTEVAALTAAVTAAVTATLEALREELDARFAAFEARLAA	1.4178435063761055	0.9342505767926568	54.930320739746094	0.3756665885448456	14.365240097045898	17.11284637451172	6.5003461837768555
homomer-4-50-nr2-run1_result_101	19	EEVIEELKKYIEELVKKLAEEVAEAVKETLEKLKAELDARFAAFEARLAA:EEVIEELKKYIEELVKKLAEEVAEAVKETLEKLKAELDARFAAFEARLAA:EEVIEELKKYIEELVKKLAEEVAEAVKETLEKLKAELDARFAAFEARLAA:EEVIEELKKYIEELVKKLAEEVAEAVKETLEKLKAELDARFAAFEARLAA	1.4579372458935953	0.9392719410758802	52.541786193847656	0.339458703994751	16.227203369140625	19.192350387573242	7.051812171936035
homomer-4-50-nr2-run1_result_101	20	EELFEELVKEIKELVKELAEKVAEAVRETLAALRAELDAAFAAFAAALAA:EELFEELVKEIKELVKELAEKVAEAVRETLAALRAELDAAFAAFAAALAA:EELFEELVKEIKELVKELAEKVAEAVRETLAALRAELDAAFAAFAAALAA:EELFEELVKEIKELVKELAEKVAEAVRETLAALRAELDAAFAAFAAALAA	0.9802894789173232	0.9677064888204696	51.4525146484375	0.36797964572906494	15.108362197875977	17.81438636779785	7.4720635414123535
homomer-4-50-nr2-run1_result_101	21	DAVLAALVAKLEALVAKLTEAVTAAVTATLTALKTELTAAFTAFETALAA:DAVLAALVAKLEALVAKLTEAVTAAVTATLTALKTELTAAFTAFETALAA:DAVLAALVAKLEALVAKLTEAVTAAVTATLTALKTELTAAFTAFETALAA:DAVLAALVAKLEALVAKLTEAVTAAVTATLTALKTELTAAFTAFETALAA	1.1214316985502637	0.9573181324207891	52.00394058227539	0.3987691104412079	14.017715454101562	16.648141860961914	5.707611560821533
homomer-4-50-nr2-run1_result_101	22	PALVVALREELRAEVAALTAAVAAAVTATLAALEEKLEARFEAFEAALAA:PALVVALREELRAEVAALTAAVAAAVTATLAALEEKLEARFEAFEAALAA:PALVVALREELRAEVAALTAAVAAAVTATLAALEEKLEARFEAFEAALAA:PALVVALREELRAEVAALTAAVAAAVTATLAALEEKLEARFEAFEAALAA	1.4140732871513273	0.9338909227847796	55.86314392089844	0.38222813606262207	14.222996711730957	16.779762268066406	6.579428672790527
homomer-4-50-nr2-run1_result_101	23	EELFAELKAFITAEVTALTAAVTAAVTATLDALRAEVEARFAAFEARLAA:EELFAELKAFITAEVTALTAAVTAAVTATLDALRAEVEARFAAFEARLAA:EELFAELKAFITAEVTALTAAVTAAVTATLDALRAEVEARFAAFEARLAA:EELFAELKAFITAEVTALTAAVTAAVTATLDALRAEVEARFAAFEARLAA	1.0274078053004823	0.9643376214359519	58.62325668334961	0.49735599756240845	12.001935958862305	14.20884895324707	3.291743755340576
homomer-4-50-nr2-run1_result_101	24	PELVVELREFLEEEVEELAEEVAEAVREELERLREELDARFAAFEARLEA:PELVVELREFLEEEVEELAEEVAEAVREELERLREELDARFAAFEARLEA:PELVVELREFLEEEVEELAEEVAEAVREELERLREELDARFAAFEARLEA:PELVVELREFLEEEVEELAEEVAEAVREELERLREELDARFAAFEARLEA	1.2267045562603496	0.9539432824198619	56.79119873046875	0.32571813464164734	16.5624942779541	19.894424438476562	7.958265781402588
homomer-4-50-nr2-run1_result_101	25	DEVVEKLIEELKALVAELTAAVAAAVTAALAALREELDARFAAFEARLAA:DEVVEKLIEELKALVAELTAAVAAAVTAALAALREELDARFAAFEARLAA:DEVVEKLIEELKALVAELTAAVAAAVTAALAALREELDARFAAFEARLAA:DEVVEKLIEELKALVAELTAAVAAAVTAALAALREELDARFAAFEARLAA	1.0898075281469988	0.9614104692951502	57.51197814941406	0.3614698052406311	15.3795804977417	18.461801528930664	7.186819076538086
homomer-4-50-nr2-run1_result_101	26	EEKFVELVEEIKKLVEELAKKVAEAVKETLEKLRAEVKAAFAAFEAALAA:EEKFVELVEEIKKLVEELAKKVAEAVKETLEKLRAEVKAAFAAFEAALAA:EEKFVELVEEIKKLVEELAKKVAEAVKETLEKLRAEVKAAFAAFEAALAA:EEKFVELVEEIKKLVEELAKKVAEAVKETLEKLRAEVKAAFAAFEAALAA	1.8751746767374804	0.897586088004025	53.895477294921875	0.39446648955345154	13.964618682861328	16.283348083496094	5.682469844818115
homomer-4-50-nr2-run1_result_101	27	EELVEELVKHLEELFKELAETVAETVKETLEKLTKKLEAKFAAFEAALAA:EELVEELVKHLEELFKELAETVAETVKETLEKLTKKLEAKFAAFEAALAA:EELVEELVKHLEELFKELAETVAETVKETLEKLTKKLEAKFAAFEAALAA:EELVEELVKHLEELFKELAETVAETVKETLEKLTKKLEAKFAAFEAALAA	1.1503267546657645	0.9573422737716814	59.50687026977539	0.46374592185020447	12.084402084350586	13.89063549041748	3.161930561065674
homomer-4-50-nr2-run1_result_101	28	EELFKELVEKIEELVEKLTKEVAEAVKEELEKLRKELDAKFAAVAAALAA:EELFKELVEKIEELVEKLTKEVAEAVKEELEKLRKELDAKFAAVAAALAA:EELFKELVEKIEELVEKLTKEVAEAVKEELEKLRKELDAKFAAVAAALAA:EELFKELVEKIEELVEKLTKEVAEAVKEELEKLRKELDAKFAAVAAALAA	1.2955117019530458	0.9479628894062535	61.0141487121582	0.5073261857032776	11.183011054992676	12.640135765075684	1.904017448425293
homomer-4-50-nr2-run1_result_101	29	AATTAALVETLKALTAAATAATAAATAATLAALRADLDARFAAFEERLAA:AATTAALVETLKALTAAATAATAAATAATLAALRADLDARFAAFEERLAA:AATTAALVETLKALTAAATAATAAATAATLAALRADLDARFAAFEERLAA:AATTAALVETLKALTAAATAATAAATAATLAALRADLDARFAAFEERLAA	1.4734656147478364	0.929784650862547	54.059814453125	0.3849797248840332	14.66911506652832	17.54236602783203	7.237138271331787
homomer-4-50-nr2-run1_result_101	30	EEVLEKLVEEIKKLVKEATEKVTEAVTETLEKLEAKLTARFTAFEAALAA:EEVLEKLVEEIKKLVKEATEKVTEAVTETLEKLEAKLTARFTAFEAALAA:EEVLEKLVEEIKKLVKEATEKVTEAVTETLEKLEAKLTARFTAFEAALAA:EEVLEKLVEEIKKLVKEATEKVTEAVTETLEKLEAKLTARFTAFEAALAA	1.3657241803592428	0.9395328397108008	72.60379028320312	0.6083728671073914	8.618229866027832	9.608348846435547	2.4173474311828613
homomer-4-50-nr2-run1_result_101	31	EEVVEELKKEIKEEVAKATEAVTEAVTEVLDKLRAELDAKFAAFEAKLEA:EEVVEELKKEIKEEVAKATEAVTEAVTEVLDKLRAELDAKFAAFEAKLEA:EEVVEELKKEIKEEVAKATEAVTEAVTEVLDKLRAELDAKFAAFEAKLEA:EEVVEELKKEIKEEVAKATEAVTEAVTEVLDKLRAELDAKFAAFEAKLEA	1.3255309124585526	0.9435844916494142	69.22360229492188	0.5662655830383301	9.221819877624512	10.513835906982422	2.281604766845703
homomer-4-50-nr2-run1_result_102	0	LKEEFTKVTNEIKELKLLVISLLSKIFKLTPEELEEIVKSKELLEPALAS:LKEEFTKVTNEIKELKLLVISLLSKIFKLTPEELEEIVKSKELLEPALAS:LKEEFTKVTNEIKELKLLVISLLSKIFKLTPEELEEIVKSKELLEPALAS:LKEEFTKVTNEIKELKLLVISLLSKIFKLTPEELEEIVKSKELLEPALAS	10.10976196465616	0.41066179277939424	49.69123077392578	0.42615437507629395	14.809527397155762	16.703439712524414	4.05970573425293
homomer-4-50-nr2-run1_result_102	1	LEEKFTKIENLIEELKLLFISTLAKIFKLSEEELKEILKDEKLVEPALKK:LEEKFTKIENLIEELKLLFISTLAKIFKLSEEELKEILKDEKLVEPALKK:LEEKFTKIENLIEELKLLFISTLAKIFKLSEEELKEILKDEKLVEPALKK:LEEKFTKIENLIEELKLLFISTLAKIFKLSEEELKEILKDEKLVEPALKK	1.1239042708259208	0.9615466291983992	89.16109466552734	0.8259916305541992	4.454244613647461	4.896158218383789	1.1842660903930664
homomer-4-50-nr2-run1_result_102	2	LEKEFNEVKEKIDYLTLLFISTLAKIFRLSPEELREIVKDEKLLEPALAA:LEKEFNEVKEKIDYLTLLFISTLAKIFRLSPEELREIVKDEKLLEPALAA:LEKEFNEVKEKIDYLTLLFISTLAKIFRLSPEELREIVKDEKLLEPALAA:LEKEFNEVKEKIDYLTLLFISTLAKIFRLSPEELREIVKDEKLLEPALAA	2.8663118791604694	0.7887244380405201	63.3038444519043	0.5385376811027527	11.49134349822998	13.49471664428711	2.9563632011413574
homomer-4-50-nr2-run1_result_102	3	LEKEFTEIKNEINYLKLLFISTLAAIFRLTPEELAEIVRDEALLEPALAR:LEKEFTEIKNEINYLKLLFISTLAAIFRLTPEELAEIVRDEALLEPALAR:LEKEFTEIKNEINYLKLLFISTLAAIFRLTPEELAEIVRDEALLEPALAR:LEKEFTEIKNEINYLKLLFISTLAAIFRLTPEELAEIVRDEALLEPALAR	4.643826244207118	0.6427504072570639	49.38130187988281	0.30787020921707153	18.3062744140625	21.66915512084961	7.649125099182129
homomer-4-50-nr2-run1_result_102	4	IEEKFNEIKEEINYLKELFISFLAAIFKLSPEELAAILKDEKLIKPALAA:IEEKFNEIKEEINYLKELFISFLAAIFKLSPEELAAILKDEKLIKPALAA:IEEKFNEIKEEINYLKELFISFLAAIFKLSPEELAAILKDEKLIKPALAA:IEEKFNEIKEEINYLKELFISFLAAIFKLSPEELAAILKDEKLIKPALAA	7.3773601605954315	0.6222390544651243	74.6021957397461	0.6943680047988892	8.056191444396973	9.088695526123047	1.4064688682556152
homomer-4-50-nr2-run1_result_102	5	LEELFSKIENNINELKLLVISTLAAIFRLSPEELEAILRDPALVEPALAR:LEELFSKIENNINELKLLVISTLAAIFRLSPEELEAILRDPALVEPALAR:LEELFSKIENNINELKLLVISTLAAIFRLSPEELEAILRDPALVEPALAR:LEELFSKIENNINELKLLVISTLAAIFRLSPEELEAILRDPALVEPALAR	7.416984750010023	0.5770105510996172	56.474491119384766	0.4195963144302368	14.307915687561035	16.724016189575195	2.4886374473571777
homomer-4-50-nr2-run1_result_102	6	LREEFEAIRAEIRELKLLVISTLAALHRLTPEELTAILKDPALVAPALAR:LREEFEAIRAEIRELKLLVISTLAALHRLTPEELTAILKDPALVAPALAR:LREEFEAIRAEIRELKLLVISTLAALHRLTPEELTAILKDPALVAPALAR:LREEFEAIRAEIRELKLLVISTLAALHRLTPEELTAILKDPALVAPALAR	7.3047183603792885	0.5876859467134734	76.97705841064453	0.7140135765075684	7.580946445465088	8.628368377685547	1.39372980594635
homomer-4-50-nr2-run1_result_102	7	LEELFTKVLEEIRYLKLLFISFLAKIFNLTEEELRAIVKDEALVEPALAA:LEELFTKVLEEIRYLKLLFISFLAKIFNLTEEELRAIVKDEALVEPALAA:LEELFTKVLEEIRYLKLLFISFLAKIFNLTEEELRAIVKDEALVEPALAA:LEELFTKVLEEIRYLKLLFISFLAKIFNLTEEELRAIVKDEALVEPALAA	2.3402433855957825	0.8494988966664343	76.69253540039062	0.6834136843681335	7.786734104156494	9.106770515441895	1.562930941581726
homomer-4-50-nr2-run1_result_102	8	LEELFNEIKEEIEELKLLLVSLLAGIFRLTPEELRALLRDERLVAPALAA:LEELFNEIKEEIEELKLLLVSLLAGIFRLTPEELRALLRDERLVAPALAA:LEELFNEIKEEIEELKLLLVSLLAGIFRLTPEELRALLRDERLVAPALAA:LEELFNEIKEEIEELKLLLVSLLAGIFRLTPEELRALLRDERLVAPALAA	7.59971533546205	0.5844154594809966	57.00416946411133	0.580285906791687	12.916095733642578	14.328874588012695	2.797264575958252
homomer-4-50-nr2-run1_result_102	9	LEEKFEKIEKLINYNILLVISLLAEIFKLTPEELKAILRDESLVEPALAR:LEEKFEKIEKLINYNILLVISLLAEIFKLTPEELKAILRDESLVEPALAR:LEEKFEKIEKLINYNILLVISLLAEIFKLTPEELKAILRDESLVEPALAR:LEEKFEKIEKLINYNILLVISLLAEIFKLTPEELKAILRDESLVEPALAR	1.147005463288356	0.9592093684283256	83.35289001464844	0.770628809928894	5.501642227172852	6.1408772468566895	1.3506648540496826
homomer-4-50-nr2-run1_result_102	10	LEKKFATIEAKIDYLIHLVISTLAAIFKLTEEELRAIMKDDALVEPALAA:LEKKFATIEAKIDYLIHLVISTLAAIFKLTEEELRAIMKDDALVEPALAA:LEKKFATIEAKIDYLIHLVISTLAAIFKLTEEELRAIMKDDALVEPALAA:LEKKFATIEAKIDYLIHLVISTLAAIFKLTEEELRAIMKDDALVEPALAA	1.7631273520538664	0.9058688296301466	70.31546020507812	0.6791214346885681	8.9765625	10.17923355102539	1.3921273946762085
homomer-4-50-nr2-run1_result_102	11	LEEEFNKILNEINYLKLLFISFLAEIFKLSKEELEKIVKDESLLKPALEK:LEEEFNKILNEINYLKLLFISFLAEIFKLSKEELEKIVKDESLLKPALEK:LEEEFNKILNEINYLKLLFISFLAEIFKLSKEELEKIVKDESLLKPALEK:LEEEFNKILNEINYLKLLFISFLAEIFKLSKEELEKIVKDESLLKPALEK	7.464496082400949	0.5988896519888496	61.46754837036133	0.608637809753418	11.741652488708496	13.269450187683105	1.3774728775024414
homomer-4-50-nr2-run1_result_102	12	LEELFNKILNEINTLKLLVISLLAEIFKLSEEELKEILKSDELVEPALKK:LEELFNKILNEINTLKLLVISLLAEIFKLSEEELKEILKSDELVEPALKK:LEELFNKILNEINTLKLLVISLLAEIFKLSEEELKEILKSDELVEPALKK:LEELFNKILNEINTLKLLVISLLAEIFKLSEEELKEILKSDELVEPALKK	7.546277617199897	0.5616738640136352	61.459041595458984	0.6256674528121948	11.628936767578125	12.810489654541016	1.6953097581863403
homomer-4-50-nr2-run1_result_102	13	LEKLFNEIKNEIKELKLFVISLLAKIFKLSEEELKEIVKDESLLEPALKS:LEKLFNEIKNEIKELKLFVISLLAKIFKLSEEELKEIVKDESLLEPALKS:LEKLFNEIKNEIKELKLFVISLLAKIFKLSEEELKEIVKDESLLEPALKS:LEKLFNEIKNEIKELKLFVISLLAKIFKLSEEELKEIVKDESLLEPALKS	1.1768117702477956	0.9542795073989242	67.3300552368164	0.5636612772941589	10.279929161071777	12.153509140014648	2.5139083862304688
homomer-4-50-nr2-run1_result_102	14	LEKLFNEIKNEIRELKLLVISTLAAIFRLTPEQLRAILKDEALVEPALAA:LEKLFNEIKNEIRELKLLVISTLAAIFRLTPEQLRAILKDEALVEPALAA:LEKLFNEIKNEIRELKLLVISTLAAIFRLTPEQLRAILKDEALVEPALAA:LEKLFNEIKNEIRELKLLVISTLAAIFRLTPEQLRAILKDEALVEPALAA	1.933303527743247	0.8906590071978041	59.58721923828125	0.5193699598312378	12.909995079040527	15.011996269226074	2.3618972301483154
homomer-4-50-nr2-run1_result_102	15	LEELFTKVEEKIEELKLLVISLLAAIFRLTPEELAAIVGDEALLAPALAR:LEELFTKVEEKIEELKLLVISLLAAIFRLTPEELAAIVGDEALLAPALAR:LEELFTKVEEKIEELKLLVISLLAAIFRLTPEELAAIVGDEALLAPALAR:LEELFTKVEEKIEELKLLVISLLAAIFRLTPEELAAIVGDEALLAPALAR	1.211289359863229	0.9529313578108985	61.710418701171875	0.5173793435096741	12.481573104858398	14.873113632202148	3.6210715770721436
homomer-4-50-nr2-run1_result_102	16	LEEKFEAIKKEIEDLKLFVISLLAAIFRLSPEELRAIVKDEALLEPALAA:LEEKFEAIKKEIEDLKLFVISLLAAIFRLSPEELRAIVKDEALLEPALAA:LEEKFEAIKKEIEDLKLFVISLLAAIFRLSPEELRAIVKDEALLEPALAA:LEEKFEAIKKEIEDLKLFVISLLAAIFRLSPEELRAIVKDEALLEPALAA	1.1101817152561881	0.9597525503497625	67.4104995727539	0.5208227634429932	11.79500675201416	14.201101303100586	3.0215976238250732
homomer-4-50-nr2-run1_result_102	17	LKEEFNKIEEEIKELKLFFISTLAAIFNLTEEQLRAIVKSEELLKPALAA:LKEEFNKIEEEIKELKLFFISTLAAIFNLTEEQLRAIVKSEELLKPALAA:LKEEFNKIEEEIKELKLFFISTLAAIFNLTEEQLRAIVKSEELLKPALAA:LKEEFNKIEEEIKELKLFFISTLAAIFNLTEEQLRAIVKSEELLKPALAA	9.291467787229672	0.5025821335151829	65.71875762939453	0.6297982335090637	10.166234016418457	11.146126747131348	1.5149203538894653
homomer-4-50-nr2-run1_result_102	18	LEELFNKVLTEIRELKLFFISFLAELFRLSPEELEEIVRDESLLKPALER:LEELFNKVLTEIRELKLFFISFLAELFRLSPEELEEIVRDESLLKPALER:LEELFNKVLTEIRELKLFFISFLAELFRLSPEELEEIVRDESLLKPALER:LEELFNKVLTEIRELKLFFISFLAELFRLSPEELEEIVRDESLLKPALER	7.061088533468961	0.6582172249318581	65.4552230834961	0.570116400718689	11.197516441345215	12.928985595703125	1.8672149181365967
homomer-4-50-nr2-run1_result_102	19	LEELFNRIENLINFNILLLISLLSKIFNLSEEELEEILKDEKLVEPALKS:LEELFNRIENLINFNILLLISLLSKIFNLSEEELEEILKDEKLVEPALKS:LEELFNRIENLINFNILLLISLLSKIFNLSEEELEEILKDEKLVEPALKS:LEELFNRIENLINFNILLLISLLSKIFNLSEEELEEILKDEKLVEPALKS	7.80401861140041	0.5397253206462821	42.82062530517578	0.33405375480651855	16.924602508544922	19.458768844604492	5.512274265289307
homomer-4-50-nr2-run1_result_102	20	LAEEFAAIRAEIRALKLLVISTLAEIFRLSPEELTAIVRDPALVAPALAR:LAEEFAAIRAEIRALKLLVISTLAEIFRLSPEELTAIVRDPALVAPALAR:LAEEFAAIRAEIRALKLLVISTLAEIFRLSPEELTAIVRDPALVAPALAR:LAEEFAAIRAEIRALKLLVISTLAEIFRLSPEELTAIVRDPALVAPALAR	9.98658984367148	0.32065254056161124	65.33631896972656	0.46467599272727966	16.014358520507812	19.4389705657959	2.001297950744629
homomer-4-50-nr2-run1_result_102	21	LEELFAEVKEEIRELKLFVISLLSEIFKLTEEELKKIVKDESLLEPALKR:LEELFAEVKEEIRELKLFVISLLSEIFKLTEEELKKIVKDESLLEPALKR:LEELFAEVKEEIRELKLFVISLLSEIFKLTEEELKKIVKDESLLEPALKR:LEELFAEVKEEIRELKLFVISLLSEIFKLTEEELKKIVKDESLLEPALKR	1.5831153361414871	0.9212884028060564	65.60717010498047	0.40412288904190063	15.479596138000488	19.20130157470703	4.652400016784668
homomer-4-50-nr2-run1_result_102	22	LEELFNEVKNEINDLKNLVISLLAEIFKLTEEELAAILKDEALVKPALAA:LEELFNEVKNEINDLKNLVISLLAEIFKLTEEELAAILKDEALVKPALAA:LEELFNEVKNEINDLKNLVISLLAEIFKLTEEELAAILKDEALVKPALAA:LEELFNEVKNEINDLKNLVISLLAEIFKLTEEELAAILKDEALVKPALAA	9.273226324957148	0.4955053755968896	52.2145881652832	0.4896211624145508	14.316604614257812	16.08487892150879	3.333038091659546
homomer-4-50-nr2-run1_result_102	23	LEKLFTRVENEIRELKLLVVSLLAAIFRLSPEELEAILRDPSLVEPALAR:LEKLFTRVENEIRELKLLVVSLLAAIFRLSPEELEAILRDPSLVEPALAR:LEKLFTRVENEIRELKLLVVSLLAAIFRLSPEELEAILRDPSLVEPALAR:LEKLFTRVENEIRELKLLVVSLLAAIFRLSPEELEAILRDPSLVEPALAR	7.43669874488105	0.5688167400909581	76.57391357421875	0.686420202255249	7.537652015686035	8.606125831604004	1.8260200023651123
homomer-4-50-nr2-run1_result_102	24	LKEEFDEVKEEIEELKLLVISLLAAIFNLTEEELTAILRSPELVEPALAA:LKEEFDEVKEEIEELKLLVISLLAAIFNLTEEELTAILRSPELVEPALAA:LKEEFDEVKEEIEELKLLVISLLAAIFNLTEEELTAILRSPELVEPALAA:LKEEFDEVKEEIEELKLLVISLLAAIFNLTEEELTAILRSPELVEPALAA	7.433714689243725	0.5394553663681203	59.7144889831543	0.5134032964706421	12.238886833190918	14.066458702087402	3.2974352836608887
homomer-4-50-nr2-run1_result_102	25	LEEEFNKILEAIENLKLLVISTLAAIFRLSPEELRAIVRDESLVAPALAA:LEEEFNKILEAIENLKLLVISTLAAIFRLSPEELRAIVRDESLVAPALAA:LEEEFNKILEAIENLKLLVISTLAAIFRLSPEELRAIVRDESLVAPALAA:LEEEFNKILEAIENLKLLVISTLAAIFRLSPEELRAIVRDESLVAPALAA	7.170374699877486	0.6273658511119037	52.919734954833984	0.47002995014190674	13.970488548278809	16.180580139160156	2.063387632369995
homomer-4-50-nr2-run1_result_102	26	LETLFTKVINEINDLKLFVISFLAEIFKLTPEELAAIVKDEALLEPALAA:LETLFTKVINEINDLKLFVISFLAEIFKLTPEELAAIVKDEALLEPALAA:LETLFTKVINEINDLKLFVISFLAEIFKLTPEELAAIVKDEALLEPALAA:LETLFTKVINEINDLKLFVISFLAEIFKLTPEELAAIVKDEALLEPALAA	1.525996874686249	0.9259480379158876	83.50529479980469	0.7470173835754395	5.562768459320068	6.246047496795654	1.3039400577545166
homomer-4-50-nr2-run1_result_102	27	LKEEFEEIKNLIEDLKLFVISTLAKIFKLTEEELKEIVKDESLVKPALAK:LKEEFEEIKNLIEDLKLFVISTLAKIFKLTEEELKEIVKDESLVKPALAK:LKEEFEEIKNLIEDLKLFVISTLAKIFKLTEEELKEIVKDESLVKPALAK:LKEEFEEIKNLIEDLKLFVISTLAKIFKLTEEELKEIVKDESLVKPALAK	1.2088360380009384	0.9543174232632461	87.87101745605469	0.7859007120132446	4.819509029388428	5.369393348693848	1.3409439325332642
homomer-4-50-nr2-run1_result_102	28	LEELFSRIENNINNLKLLVISMLAKIFKLTPEELKEIVKDEALLEPALAD:LEELFSRIENNINNLKLLVISMLAKIFKLTPEELKEIVKDEALLEPALAD:LEELFSRIENNINNLKLLVISMLAKIFKLTPEELKEIVKDEALLEPALAD:LEELFSRIENNINNLKLLVISMLAKIFKLTPEELKEIVKDEALLEPALAD	3.242411648226464	0.7600969999696702	62.24382781982422	0.3059947192668915	18.432350158691406	23.16374969482422	12.90410327911377
homomer-4-50-nr2-run1_result_102	29	LEELFAEIKEKIEELKLFVTSALAALFRLTPEELRAIVRDEALLEPALAR:LEELFAEIKEKIEELKLFVTSALAALFRLTPEELRAIVRDEALLEPALAR:LEELFAEIKEKIEELKLFVTSALAALFRLTPEELRAIVRDEALLEPALAR:LEELFAEIKEKIEELKLFVTSALAALFRLTPEELRAIVRDEALLEPALAR	7.29497771533972	0.6128455233832145	53.56317901611328	0.3556937277317047	16.599472045898438	19.5059871673584	4.300868988037109
homomer-4-50-nr2-run1_result_102	30	LEEKFERIEANIEALRHLVISLLAAIFRLSPEELAALLKDPALVAPALAA:LEEKFERIEANIEALRHLVISLLAAIFRLSPEELAALLKDPALVAPALAA:LEEKFERIEANIEALRHLVISLLAAIFRLSPEELAALLKDPALVAPALAA:LEEKFERIEANIEALRHLVISLLAAIFRLSPEELAALLKDPALVAPALAA	8.09396307263587	0.5115731594035066	63.76972198486328	0.5653468370437622	10.965542793273926	12.599189758300781	2.9385509490966797
homomer-4-50-nr2-run1_result_102	31	LEEKFNEIKEEIRDLKLFLTSALAALFRLTPEQLAAIVRDPALVEPALAA:LEEKFNEIKEEIRDLKLFLTSALAALFRLTPEQLAAIVRDPALVEPALAA:LEEKFNEIKEEIRDLKLFLTSALAALFRLTPEQLAAIVRDPALVEPALAA:LEEKFNEIKEEIRDLKLFLTSALAALFRLTPEQLAAIVRDPALVEPALAA	7.261608982422064	0.5789941705190114	56.346282958984375	0.4104735851287842	14.05158519744873	16.41973304748535	5.697850704193115
homomer-4-50-nr2-run1_result_103	0	MEELLAEYKKILEEYFDPNNREEMKKKIDLLELNLALNVVGTTELLKAAP:MEELLAEYKKILEEYFDPNNREEMKKKIDLLELNLALNVVGTTELLKAAP:MEELLAEYKKILEEYFDPNNREEMKKKIDLLELNLALNVVGTTELLKAAP:MEELLAEYKKILEEYFDPNNREEMKKKIDLLELNLALNVVGTTELLKAAP	14.341772898989525	0.16643938996015892	35.744544982910156	0.22821524739265442	20.73337745666504	23.372600555419922	11.466809272766113
homomer-4-50-nr2-run1_result_103	1	MEEILKEYKEIIDYYFDPNNREKAEKEVDLVKLNIALIVVGTYTLKKLVP:MEEILKEYKEIIDYYFDPNNREKAEKEVDLVKLNIALIVVGTYTLKKLVP:MEEILKEYKEIIDYYFDPNNREKAEKEVDLVKLNIALIVVGTYTLKKLVP:MEEILKEYKEIIDYYFDPNNREKAEKEVDLVKLNIALIVVGTYTLKKLVP	1.4566925921306444	0.9326553243333648	57.3349609375	0.3652738928794861	16.4250431060791	20.266700744628906	8.961639404296875
homomer-4-50-nr2-run1_result_103	2	LEALLAEARAIVEAYLRPDRREEMLAEVDKVELNIALILVGTAELLEAVP:LEALLAEARAIVEAYLRPDRREEMLAEVDKVELNIALILVGTAELLEAVP:LEALLAEARAIVEAYLRPDRREEMLAEVDKVELNIALILVGTAELLEAVP:LEALLAEARAIVEAYLRPDRREEMLAEVDKVELNIALILVGTAELLEAVP	3.7075218928602656	0.7186913118903056	66.03689575195312	0.3546122908592224	16.76344871520996	20.855039596557617	9.958417892456055
homomer-4-50-nr2-run1_result_103	3	EEEILAEAKEIIEKYLDPNNREKMKKEVDLVELNLALNLVGTYELKKLVP:EEEILAEAKEIIEKYLDPNNREKMKKEVDLVELNLALNLVGTYELKKLVP:EEEILAEAKEIIEKYLDPNNREKMKKEVDLVELNLALNLVGTYELKKLVP:EEEILAEAKEIIEKYLDPNNREKMKKEVDLVELNLALNLVGTYELKKLVP	2.2063640536133495	0.8851942620893263	53.71891784667969	0.3667517900466919	16.70830535888672	19.798355102539062	8.731056213378906
homomer-4-50-nr2-run1_result_103	4	MEELLAEAKEILELYFKPDRREEMEKEIDLIELNNALILVGTAELKKVAP:MEELLAEAKEILELYFKPDRREEMEKEIDLIELNNALILVGTAELKKVAP:MEELLAEAKEILELYFKPDRREEMEKEIDLIELNNALILVGTAELKKVAP:MEELLAEAKEILELYFKPDRREEMEKEIDLIELNNALILVGTAELKKVAP	2.993421026134794	0.7997236228368441	50.271053314208984	0.3189855217933655	18.783430099487305	22.106143951416016	6.217504024505615
homomer-4-50-nr2-run1_result_103	5	MEELLAEAEAILERYFRPDRREEMRAEVDLLELNLALNLVGTARLLQAVP:MEELLAEAEAILERYFRPDRREEMRAEVDLLELNLALNLVGTARLLQAVP:MEELLAEAEAILERYFRPDRREEMRAEVDLLELNLALNLVGTARLLQAVP:MEELLAEAEAILERYFRPDRREEMRAEVDLLELNLALNLVGTARLLQAVP	7.444448186830118	0.4533378734057309	48.00957107543945	0.38761988282203674	15.858502388000488	18.326223373413086	5.633541107177734
homomer-4-50-nr2-run1_result_103	6	MEEILKKYEEIISYYLDPDKQEEAKKEIDLVELVIALTIVGTYKLTKLVP:MEEILKKYEEIISYYLDPDKQEEAKKEIDLVELVIALTIVGTYKLTKLVP:MEEILKKYEEIISYYLDPDKQEEAKKEIDLVELVIALTIVGTYKLTKLVP:MEEILKKYEEIISYYLDPDKQEEAKKEIDLVELVIALTIVGTYKLTKLVP	0.9598818295034067	0.9689608162164458	79.22933197021484	0.6594668626785278	7.813563823699951	9.21979808807373	2.1675257682800293
homomer-4-50-nr2-run1_result_103	7	REEILKEAKEIIEKFFDPNNREKMLKEIDKIELNIALNIVGVEELKKLVP:REEILKEAKEIIEKFFDPNNREKMLKEIDKIELNIALNIVGVEELKKLVP:REEILKEAKEIIEKFFDPNNREKMLKEIDKIELNIALNIVGVEELKKLVP:REEILKEAKEIIEKFFDPNNREKMLKEIDKIELNIALNIVGVEELKKLVP	14.664376571141101	0.17532213075679579	73.57439422607422	0.2750761806964874	20.49734878540039	25.728437423706055	13.85685920715332
homomer-4-50-nr2-run1_result_103	8	REEILAEAEAIIERYLDPNNREKMEAEVDKVELNIALILVGTERLERRVP:REEILAEAEAIIERYLDPNNREKMEAEVDKVELNIALILVGTERLERRVP:REEILAEAEAIIERYLDPNNREKMEAEVDKVELNIALILVGTERLERRVP:REEILAEAEAIIERYLDPNNREKMEAEVDKVELNIALILVGTERLERRVP	4.5186697720619575	0.6299657971276214	57.54885482788086	0.298983633518219	19.16957664489746	23.346813201904297	13.359891891479492
homomer-4-50-nr2-run1_result_103	9	MEELLAEAKEIIEEFLKPDNREEMLAKVPLILLNLALILVGTTELTKVAP:MEELLAEAKEIIEEFLKPDNREEMLAKVPLILLNLALILVGTTELTKVAP:MEELLAEAKEIIEEFLKPDNREEMLAKVPLILLNLALILVGTTELTKVAP:MEELLAEAKEIIEEFLKPDNREEMLAKVPLILLNLALILVGTTELTKVAP	9.233967586148236	0.3082797717180451	38.76530075073242	0.2523832321166992	19.219070434570312	21.81703758239746	7.745902061462402
homomer-4-50-nr2-run1_result_103	10	EEELLAEAERIVALYLDPERREEMEKEIDRVRLNNALILVGTRRLEELAP:EEELLAEAERIVALYLDPERREEMEKEIDRVRLNNALILVGTRRLEELAP:EEELLAEAERIVALYLDPERREEMEKEIDRVRLNNALILVGTRRLEELAP:EEELLAEAERIVALYLDPERREEMEKEIDRVRLNNALILVGTRRLEELAP	13.136782546634516	0.20747734809109833	79.94912719726562	0.28959888219833374	19.988672256469727	25.204858779907227	15.714103698730469
homomer-4-50-nr2-run1_result_103	11	MEELLAEAEEIIERFLDPNNRERMLKEVDLLELNLALIIVGTEELRRLAP:MEELLAEAEEIIERFLDPNNRERMLKEVDLLELNLALIIVGTEELRRLAP:MEELLAEAEEIIERFLDPNNRERMLKEVDLLELNLALIIVGTEELRRLAP:MEELLAEAEEIIERFLDPNNRERMLKEVDLLELNLALIIVGTEELRRLAP	5.372164720619188	0.8012296927846421	62.3189811706543	0.49302175641059875	12.5708589553833	14.855998992919922	5.723196506500244
homomer-4-50-nr2-run1_result_103	12	MEELLAEAKEIIERYFDPDRREEMEKEVDKVELVIALVIVGTEELKKLVP:MEELLAEAKEIIERYFDPDRREEMEKEVDKVELVIALVIVGTEELKKLVP:MEELLAEAKEIIERYFDPDRREEMEKEVDKVELVIALVIVGTEELKKLVP:MEELLAEAKEIIERYFDPDRREEMEKEVDKVELVIALVIVGTEELKKLVP	5.649933953195592	0.796291316622285	82.9375	0.7982177138328552	6.344316482543945	7.146534442901611	1.221176266670227
homomer-4-50-nr2-run1_result_103	13	MEELLKEAEEIIEEYFKPDNREEMEEKVDKVELVIALTIVGTERLAELAP:MEELLKEAEEIIEEYFKPDNREEMEEKVDKVELVIALTIVGTERLAELAP:MEELLKEAEEIIEEYFKPDNREEMEEKVDKVELVIALTIVGTERLAELAP:MEELLKEAEEIIEEYFKPDNREEMEEKVDKVELVIALTIVGTERLAELAP	5.712720996998654	0.8037216035533814	82.72085571289062	0.7982928156852722	6.4177045822143555	7.248579025268555	1.2761688232421875
homomer-4-50-nr2-run1_result_103	14	MEEILKEAKEIIEYYLKPDRREEAEKEIDLELLNLAFILVGTEELKKLVP:MEEILKEAKEIIEYYLKPDRREEAEKEIDLELLNLAFILVGTEELKKLVP:MEEILKEAKEIIEYYLKPDRREEAEKEIDLELLNLAFILVGTEELKKLVP:MEEILKEAKEIIEYYLKPDRREEAEKEIDLELLNLAFILVGTEELKKLVP	5.6360032477372	0.7564763435735172	70.71934509277344	0.35060209035873413	16.85676383972168	20.8820743560791	6.409083843231201
homomer-4-50-nr2-run1_result_103	15	MEEILAEAKAIIEEYLKPDNREEMKAKVDLIELNLALNIVGVEELRRLAP:MEEILAEAKAIIEEYLKPDNREEMKAKVDLIELNLALNIVGVEELRRLAP:MEEILAEAKAIIEEYLKPDNREEMKAKVDLIELNLALNIVGVEELRRLAP:MEEILAEAKAIIEEYLKPDNREEMKAKVDLIELNLALNIVGVEELRRLAP	15.412198640453884	0.1479802407328128	38.37033462524414	0.21042871475219727	21.836410522460938	25.18453598022461	13.342453956604004
homomer-4-50-nr2-run1_result_103	16	EEEVLAEAEAIIEAYLRPDNREEMLKEVPLEELNLALNLVGTRELKKVAP:EEEVLAEAEAIIEAYLRPDNREEMLKEVPLEELNLALNLVGTRELKKVAP:EEEVLAEAEAIIEAYLRPDNREEMLKEVPLEELNLALNLVGTRELKKVAP:EEEVLAEAEAIIEAYLRPDNREEMLKEVPLEELNLALNLVGTRELKKVAP	9.610366438234642	0.29893969105739715	74.5152359008789	0.25568485260009766	21.192630767822266	26.33218765258789	16.973880767822266
homomer-4-50-nr2-run1_result_103	17	MEEILKEAKEIVEEYFRPDNREEMKKRIDLLELNEALILVGTTELLKAVP:MEEILKEAKEIVEEYFRPDNREEMKKRIDLLELNEALILVGTTELLKAVP:MEEILKEAKEIVEEYFRPDNREEMKKRIDLLELNEALILVGTTELLKAVP:MEEILKEAKEIVEEYFRPDNREEMKKRIDLLELNEALILVGTTELLKAVP	1.338762703166965	0.9426541169936222	45.46275329589844	0.34043923020362854	16.609439849853516	19.3946590423584	8.676267623901367
homomer-4-50-nr2-run1_result_103	18	MEEVLAEARAIVERWLDPDRREEMEAEVDRVRLAIALILVGTEELRRLAP:MEEVLAEARAIVERWLDPDRREEMEAEVDRVRLAIALILVGTEELRRLAP:MEEVLAEARAIVERWLDPDRREEMEAEVDRVRLAIALILVGTEELRRLAP:MEEVLAEARAIVERWLDPDRREEMEAEVDRVRLAIALILVGTEELRRLAP	8.411535253904638	0.343514972181649	43.16213607788086	0.246279776096344	19.94561004638672	23.17601776123047	7.668999671936035
homomer-4-50-nr2-run1_result_103	19	MEEILAEATEILTLYLDPERREEMRAEIDLIELNIALNLVGTAELRRVAP:MEEILAEATEILTLYLDPERREEMRAEIDLIELNIALNLVGTAELRRVAP:MEEILAEATEILTLYLDPERREEMRAEIDLIELNIALNLVGTAELRRVAP:MEEILAEATEILTLYLDPERREEMRAEIDLIELNIALNLVGTAELRRVAP	1.3072983160736111	0.9454984896585805	50.74085998535156	0.398793488740921	15.174626350402832	17.595874786376953	6.301659107208252
homomer-4-50-nr2-run1_result_103	20	MEEILAEAKRIVEEYFDPNNREEMLKKVDLLLLNLYLILLGVEELKKLVP:MEEILAEAKRIVEEYFDPNNREEMLKKVDLLLLNLYLILLGVEELKKLVP:MEEILAEAKRIVEEYFDPNNREEMLKKVDLLLLNLYLILLGVEELKKLVP:MEEILAEAKRIVEEYFDPNNREEMLKKVDLLLLNLYLILLGVEELKKLVP	16.826652976654742	0.15954713650706442	43.342323303222656	0.2600420117378235	20.269027709960938	23.646404266357422	7.532315254211426
homomer-4-50-nr2-run1_result_103	21	MEELLAEAEEIIERYLDPDRREEMKKEIPLVELNIALNLVGVERLLQAAP:MEELLAEAEEIIERYLDPDRREEMKKEIPLVELNIALNLVGVERLLQAAP:MEELLAEAEEIIERYLDPDRREEMKKEIPLVELNIALNLVGVERLLQAAP:MEELLAEAEEIIERYLDPDRREEMKKEIPLVELNIALNLVGVERLLQAAP	2.2647950506238343	0.9052202995690811	80.80201721191406	0.7347778081893921	6.45319938659668	7.32273530960083	1.7322744131088257
homomer-4-50-nr2-run1_result_103	22	MEEILAEAEEILERYLKPDNREEMKKEIDLIELNLALNLVGTERLEKVAP:MEEILAEAEEILERYLKPDNREEMKKEIDLIELNLALNLVGTERLEKVAP:MEEILAEAEEILERYLKPDNREEMKKEIDLIELNLALNLVGTERLEKVAP:MEEILAEAEEILERYLKPDNREEMKKEIDLIELNLALNLVGTERLEKVAP	8.973742533977417	0.3322820570735952	35.30657196044922	0.2370888888835907	21.913864135742188	24.75629997253418	14.79939079284668
homomer-4-50-nr2-run1_result_103	23	EDEILAEAEEIVARYLDPNNREEMRKEVDLVELNLALNLVGTRELRELAP:EDEILAEAEEIVARYLDPNNREEMRKEVDLVELNLALNLVGTRELRELAP:EDEILAEAEEIVARYLDPNNREEMRKEVDLVELNLALNLVGTRELRELAP:EDEILAEAEEIVARYLDPNNREEMRKEVDLVELNLALNLVGTRELRELAP	1.5646674381969663	0.9238700396680906	53.99215316772461	0.38104963302612305	16.015117645263672	18.79374122619629	5.27472448348999
homomer-4-50-nr2-run1_result_103	24	MEEILKEAKEIIEEYLKPDNREKMKKEIDLVELNLALILVGTNELKQVAP:MEEILKEAKEIIEEYLKPDNREKMKKEIDLVELNLALILVGTNELKQVAP:MEEILKEAKEIIEEYLKPDNREKMKKEIDLVELNLALILVGTNELKQVAP:MEEILKEAKEIIEEYLKPDNREKMKKEIDLVELNLALILVGTNELKQVAP	1.762061341809614	0.9065173269327313	48.157386779785156	0.3837305009365082	15.747296333312988	18.05843162536621	6.894297122955322
homomer-4-50-nr2-run1_result_103	25	EAALLAEAEALLAAYLDPARREEMRAKVDLVELNIALNLVGVRELRELAP:EAALLAEAEALLAAYLDPARREEMRAKVDLVELNIALNLVGVRELRELAP:EAALLAEAEALLAAYLDPARREEMRAKVDLVELNIALNLVGVRELRELAP:EAALLAEAEALLAAYLDPARREEMRAKVDLVELNIALNLVGVRELRELAP	1.0937700050022527	0.9625118845107709	74.3448486328125	0.6488080024719238	8.706299781799316	10.118154525756836	2.796442985534668
homomer-4-50-nr2-run1_result_103	26	REELLAEARAIIEAYLDPERREEMRAEVPLVELVLALVLVGTEELKRLVP:REELLAEARAIIEAYLDPERREEMRAEVPLVELVLALVLVGTEELKRLVP:REELLAEARAIIEAYLDPERREEMRAEVPLVELVLALVLVGTEELKRLVP:REELLAEARAIIEAYLDPERREEMRAEVPLVELVLALVLVGTEELKRLVP	6.201291882579346	0.6971129649311025	68.29438018798828	0.520907998085022	11.966753959655762	14.509906768798828	4.72249174118042
homomer-4-50-nr2-run1_result_103	27	MEEILAEAKEILERYFDPNRREEMRKEVDLLELNLALIIVGTEELRKAVP:MEEILAEAKEILERYFDPNRREEMRKEVDLLELNLALIIVGTEELRKAVP:MEEILAEAKEILERYFDPNRREEMRKEVDLLELNLALIIVGTEELRKAVP:MEEILAEAKEILERYFDPNRREEMRKEVDLLELNLALIIVGTEELRKAVP	5.1955335423032505	0.7697715928129653	45.72006607055664	0.31795090436935425	18.159196853637695	21.09038734436035	6.656890869140625
homomer-4-50-nr2-run1_result_103	28	LEELLAEAEAILEAYFDPNRREEMREKVPLVELNVALILVGTARLEELVP:LEELLAEAEAILEAYFDPNRREEMREKVPLVELNVALILVGTARLEELVP:LEELLAEAEAILEAYFDPNRREEMREKVPLVELNVALILVGTARLEELVP:LEELLAEAEAILEAYFDPNRREEMREKVPLVELNVALILVGTARLEELVP	3.889208810967528	0.7763052656420456	62.356204986572266	0.37537524104118347	16.1711368560791	19.76770782470703	8.384698867797852
homomer-4-50-nr2-run1_result_103	29	MEELLAEAKEIIDRFFDPDNREKMLKEIPLVLLNIALNLVGTEELKKAVP:MEELLAEAKEIIDRFFDPDNREKMLKEIPLVLLNIALNLVGTEELKKAVP:MEELLAEAKEIIDRFFDPDNREKMLKEIPLVLLNIALNLVGTEELKKAVP:MEELLAEAKEIIDRFFDPDNREKMLKEIPLVLLNIALNLVGTEELKKAVP	5.498557600282525	0.805009956045367	69.46890258789062	0.6411902904510498	9.513647079467773	10.815447807312012	1.834990382194519
homomer-4-50-nr2-run1_result_103	30	MEELLAEAEEIISRYLDPNRREEMRKEVDLLELNLALILVGTEELRRVAP:MEELLAEAEEIISRYLDPNRREEMRKEVDLLELNLALILVGTEELRRVAP:MEELLAEAEEIISRYLDPNRREEMRKEVDLLELNLALILVGTEELRRVAP:MEELLAEAEEIISRYLDPNRREEMRKEVDLLELNLALILVGTEELRRVAP	5.070418673182793	0.7586221410448674	52.70640563964844	0.42636191844940186	14.617521286010742	16.78437042236328	4.958487510681152
homomer-4-50-nr2-run1_result_103	31	MEEILAEAREILERYLDPDRREEMKAEVDRLELNEALILVGTAELKRVAP:MEEILAEAREILERYLDPDRREEMKAEVDRLELNEALILVGTAELKRVAP:MEEILAEAREILERYLDPDRREEMKAEVDRLELNEALILVGTAELKRVAP:MEEILAEAREILERYLDPDRREEMKAEVDRLELNEALILVGTAELKRVAP	16.24125471979108	0.18314421097232084	51.25438690185547	0.23985540866851807	21.55711555480957	25.724231719970703	15.593616485595703
homomer-4-50-nr2-run1_result_104	0	RELLRELLRRYARDVDPLEVANTLALFLAGFGVPYEEARALVEEVLAELA:RELLRELLRRYARDVDPLEVANTLALFLAGFGVPYEEARALVEEVLAELA:RELLRELLRRYARDVDPLEVANTLALFLAGFGVPYEEARALVEEVLAELA:RELLRELLRRYARDVDPLEVANTLALFLAGFGVPYEEARALVEEVLAELA	6.228641181944117	0.4957392843297464	82.79888153076172	0.3097231388092041	18.67514419555664	23.87764549255371	10.67092227935791
homomer-4-50-nr2-run1_result_104	1	EPLLRELWARHLQDLDPRHAADLLALFLAGLGLPYEEALALVSRVLAEAA:EPLLRELWARHLQDLDPRHAADLLALFLAGLGLPYEEALALVSRVLAEAA:EPLLRELWARHLQDLDPRHAADLLALFLAGLGLPYEEALALVSRVLAEAA:EPLLRELWARHLQDLDPRHAADLLALFLAGLGLPYEEALALVSRVLAEAA	7.028279504777095	0.4025698479562385	83.3353500366211	0.30404359102249146	19.32499885559082	24.82139778137207	11.256354331970215
homomer-4-50-nr2-run1_result_104	2	EEWLRELLERYLRDVDPEHAANTLALFLAGLGVPYEEALALVERVIAEMA:EEWLRELLERYLRDVDPEHAANTLALFLAGLGVPYEEALALVERVIAEMA:EEWLRELLERYLRDVDPEHAANTLALFLAGLGVPYEEALALVERVIAEMA:EEWLRELLERYLRDVDPEHAANTLALFLAGLGVPYEEALALVERVIAEMA	9.110303004035982	0.450046775724069	82.9859390258789	0.3107353448867798	18.71971893310547	23.932310104370117	12.69611930847168
homomer-4-50-nr2-run1_result_104	3	EELLRRLLEEEFRDVDPLEVANTLALFLAGFGVPYEEAKELVERVLRELE:EELLRRLLEEEFRDVDPLEVANTLALFLAGFGVPYEEAKELVERVLRELE:EELLRRLLEEEFRDVDPLEVANTLALFLAGFGVPYEEAKELVERVLRELE:EELLRRLLEEEFRDVDPLEVANTLALFLAGFGVPYEEAKELVERVLRELE	4.760438608160872	0.5805649745057696	80.94222259521484	0.30356502532958984	19.037586212158203	24.280338287353516	11.63968563079834
homomer-4-50-nr2-run1_result_104	4	REFLRELLKKYFQNLPKERVANTLALFLSGFGLPYEEALKLVNEVIEEEE:REFLRELLKKYFQNLPKERVANTLALFLSGFGLPYEEALKLVNEVIEEEE:REFLRELLKKYFQNLPKERVANTLALFLSGFGLPYEEALKLVNEVIEEEE:REFLRELLKKYFQNLPKERVANTLALFLSGFGLPYEEALKLVNEVIEEEE	11.394416739175389	0.2042423661436753	82.08856964111328	0.4176878333091736	16.624025344848633	21.231853485107422	2.2525553703308105
homomer-4-50-nr2-run1_result_104	5	KEFIKELLEKYFKDIDPEEVANILALFLSGFGIPYKEAKKLVEEVIKESK:KEFIKELLEKYFKDIDPEEVANILALFLSGFGIPYKEAKKLVEEVIKESK:KEFIKELLEKYFKDIDPEEVANILALFLSGFGIPYKEAKKLVEEVIKESK:KEFIKELLEKYFKDIDPEEVANILALFLSGFGIPYKEAKKLVEEVIKESK	2.551413655323644	0.8231838591483452	87.60858917236328	0.7755131721496582	5.182107448577881	6.036266803741455	1.2858898639678955
homomer-4-50-nr2-run1_result_104	6	EEFLRELLKKYMQNIDPVHAAETLALFLSGFGIPYKEAKELVEKVIKELK:EEFLRELLKKYMQNIDPVHAAETLALFLSGFGIPYKEAKELVEKVIKELK:EEFLRELLKKYMQNIDPVHAAETLALFLSGFGIPYKEAKELVEKVIKELK:EEFLRELLKKYMQNIDPVHAAETLALFLSGFGIPYKEAKELVEKVIKELK	6.958285589432814	0.40646946043521054	62.06365966796875	0.3324194550514221	17.700429916381836	22.16677474975586	7.0528564453125
homomer-4-50-nr2-run1_result_104	7	EEFLRELLEKYFQDLDPERTANILALFLAGLGLPYEEALELVEKVLKEAE:EEFLRELLEKYFQDLDPERTANILALFLAGLGLPYEEALELVEKVLKEAE:EEFLRELLEKYFQDLDPERTANILALFLAGLGLPYEEALELVEKVLKEAE:EEFLRELLEKYFQDLDPERTANILALFLAGLGLPYEEALELVEKVLKEAE	9.082574626260689	0.33109981389431015	75.0694808959961	0.36757010221481323	17.542564392089844	22.307790756225586	8.189244270324707
homomer-4-50-nr2-run1_result_104	8	EELLRELLARYLRDVDPERTAEALALFLAALGVPYEEALALVRAVLAAAA:EELLRELLARYLRDVDPERTAEALALFLAALGVPYEEALALVRAVLAAAA:EELLRELLARYLRDVDPERTAEALALFLAALGVPYEEALALVRAVLAAAA:EELLRELLARYLRDVDPERTAEALALFLAALGVPYEEALALVRAVLAAAA	8.261732866077022	0.37359535621672635	70.49462127685547	0.2722533345222473	20.38652229309082	25.316396713256836	16.2618408203125
homomer-4-50-nr2-run1_result_104	9	RELLRELLARHFQDRDPEETANTLALFLAGFGVPYEEARALVEEVIAEAA:RELLRELLARHFQDRDPEETANTLALFLAGFGVPYEEARALVEEVIAEAA:RELLRELLARHFQDRDPEETANTLALFLAGFGVPYEEARALVEEVIAEAA:RELLRELLARHFQDRDPEETANTLALFLAGFGVPYEEARALVEEVIAEAA	7.366837843101779	0.4124406815586101	88.14969635009766	0.2964865267276764	19.680356979370117	25.339313507080078	14.305923461914062
homomer-4-50-nr2-run1_result_104	10	RALLRRLLAEELQDVDPEAAAHALALFLAAFGVPYDEALALVREVLAEAA:RALLRRLLAEELQDVDPEAAAHALALFLAAFGVPYDEALALVREVLAEAA:RALLRRLLAEELQDVDPEAAAHALALFLAAFGVPYDEALALVREVLAEAA:RALLRRLLAEELQDVDPEAAAHALALFLAAFGVPYDEALALVREVLAEAA	8.11166347329708	0.39432325015623376	90.0382308959961	0.31125932931900024	19.548492431640625	25.263185501098633	13.756451606750488
homomer-4-50-nr2-run1_result_104	11	EEFLRELLEKYFRDVDPRETAVALALFLAAFGVPYREARALVEKVIAEAE:EEFLRELLEKYFRDVDPRETAVALALFLAAFGVPYREARALVEKVIAEAE:EEFLRELLEKYFRDVDPRETAVALALFLAAFGVPYREARALVEKVIAEAE:EEFLRELLEKYFRDVDPRETAVALALFLAAFGVPYREARALVEKVIAEAE	2.1481198294925714	0.8691714566329225	75.8017349243164	0.4640675187110901	13.140936851501465	16.554536819458008	3.2548491954803467
homomer-4-50-nr2-run1_result_104	12	KEFIKELLEKYFKDINEEEVKNILSLFLSGFGIPYKEAKKLVEEVIKESK:KEFIKELLEKYFKDINEEEVKNILSLFLSGFGIPYKEAKKLVEEVIKESK:KEFIKELLEKYFKDINEEEVKNILSLFLSGFGIPYKEAKKLVEEVIKESK:KEFIKELLEKYFKDINEEEVKNILSLFLSGFGIPYKEAKKLVEEVIKESK	2.4636385530121943	0.8327109832227361	74.7121810913086	0.44427305459976196	14.1384916305542	17.854995727539062	3.2725131511688232
homomer-4-50-nr2-run1_result_104	13	REWLRELLARYFRDVDPLETANALALFLAAFGVPYEEARALVEEVLAAAA:REWLRELLARYFRDVDPLETANALALFLAAFGVPYEEARALVEEVLAAAA:REWLRELLARYFRDVDPLETANALALFLAAFGVPYEEARALVEEVLAAAA:REWLRELLARYFRDVDPLETANALALFLAAFGVPYEEARALVEEVLAAAA	3.678392096554854	0.6992232223332325	80.36917877197266	0.42133501172065735	15.48554801940918	19.642932891845703	2.5951929092407227
homomer-4-50-nr2-run1_result_104	14	REFLRELLARYFQDLDPEHTANTLALFLAGFGLPYDEAYALVTEVLAEAA:REFLRELLARYFQDLDPEHTANTLALFLAGFGLPYDEAYALVTEVLAEAA:REFLRELLARYFQDLDPEHTANTLALFLAGFGLPYDEAYALVTEVLAEAA:REFLRELLARYFQDLDPEHTANTLALFLAGFGLPYDEAYALVTEVLAEAA	4.804313602324909	0.563281416682048	82.22542572021484	0.451291561126709	15.251408576965332	19.32183074951172	1.797399878501892
homomer-4-50-nr2-run1_result_104	15	RELLRRLLAEELRDVDPERTANTLALFLAGFGVPYEEALALVREVLAEAE:RELLRRLLAEELRDVDPERTANTLALFLAGFGVPYEEALALVREVLAEAE:RELLRRLLAEELRDVDPERTANTLALFLAGFGVPYEEALALVREVLAEAE:RELLRRLLAEELRDVDPERTANTLALFLAGFGVPYEEALALVREVLAEAE	7.290546118899559	0.42124911418653144	78.90489959716797	0.30753496289253235	19.36346435546875	24.549869537353516	12.576971054077148
homomer-4-50-nr2-run1_result_104	16	EELLRRLLAEYLQDVDPERAANILALFLAGLGVPYEEALALVRRVIAEAE:EELLRRLLAEYLQDVDPERAANILALFLAGLGVPYEEALALVRRVIAEAE:EELLRRLLAEYLQDVDPERAANILALFLAGLGVPYEEALALVRRVIAEAE:EELLRRLLAEYLQDVDPERAANILALFLAGLGVPYEEALALVRRVIAEAE	9.071370732156732	0.3782767269198369	84.11103057861328	0.35930705070495605	18.56025505065918	23.8902530670166	8.439207077026367
homomer-4-50-nr2-run1_result_104	17	RALLRELLARHFRDVDPVRVANTLALFLAGFGVPYDEALALVTEVLAEAA:RALLRELLARHFRDVDPVRVANTLALFLAGFGVPYDEALALVTEVLAEAA:RALLRELLARHFRDVDPVRVANTLALFLAGFGVPYDEALALVTEVLAEAA:RALLRELLARHFRDVDPVRVANTLALFLAGFGVPYDEALALVTEVLAEAA	2.895790456147589	0.7782113964431736	81.54975128173828	0.3664782643318176	17.483444213867188	22.355192184448242	7.899152755737305
homomer-4-50-nr2-run1_result_104	18	RELLRELLEKYFQDVDPEETANTLALFLAGFGVPYEEAKKLVTEVIEEMK:RELLRELLEKYFQDVDPEETANTLALFLAGFGVPYEEAKKLVTEVIEEMK:RELLRELLEKYFQDVDPEETANTLALFLAGFGVPYEEAKKLVTEVIEEMK:RELLRELLEKYFQDVDPEETANTLALFLAGFGVPYEEAKKLVTEVIEEMK	4.773059395193056	0.6049607097336338	77.1717300415039	0.31055185198783875	18.655723571777344	23.77333641052246	9.883099555969238
homomer-4-50-nr2-run1_result_104	19	REFLRRLLREYMQDLDPLHTADTLALFLAGFGLPYEEALALVRAVLAELA:REFLRRLLREYMQDLDPLHTADTLALFLAGFGLPYEEALALVRAVLAELA:REFLRRLLREYMQDLDPLHTADTLALFLAGFGLPYEEALALVRAVLAELA:REFLRRLLREYMQDLDPLHTADTLALFLAGFGLPYEEALALVRAVLAELA	5.193249249487907	0.5682682892729127	78.20464324951172	0.30112382769584656	19.301530838012695	24.450838088989258	10.516054153442383
homomer-4-50-nr2-run1_result_104	20	EELIRELLKKYFQDVDPLHTANTLALFLAGFGVPYEEALALVNKVIAELK:EELIRELLKKYFQDVDPLHTANTLALFLAGFGVPYEEALALVNKVIAELK:EELIRELLKKYFQDVDPLHTANTLALFLAGFGVPYEEALALVNKVIAELK:EELIRELLKKYFQDVDPLHTANTLALFLAGFGVPYEEALALVNKVIAELK	2.502783511435523	0.8201222364184215	83.1873779296875	0.4853810667991638	13.472350120544434	16.959842681884766	1.6536076068878174
homomer-4-50-nr2-run1_result_104	21	EEFLRELLEKYFQDLDPEETANILALFLAGLGLPYEEARKLVERVIKEMK:EEFLRELLEKYFQDLDPEETANILALFLAGLGLPYEEARKLVERVIKEMK:EEFLRELLEKYFQDLDPEETANILALFLAGLGLPYEEARKLVERVIKEMK:EEFLRELLEKYFQDLDPEETANILALFLAGLGLPYEEARKLVERVIKEMK	5.628908418608093	0.49342697956532916	83.19432067871094	0.439405620098114	14.730278968811035	18.712017059326172	2.142002582550049
homomer-4-50-nr2-run1_result_104	22	EEFLRELLKKYFQDVDPEHTAETLALFLAGFGVPYEEAKALVNRVIKESE:EEFLRELLKKYFQDVDPEHTAETLALFLAGFGVPYEEAKALVNRVIKESE:EEFLRELLKKYFQDVDPEHTAETLALFLAGFGVPYEEAKALVNRVIKESE:EEFLRELLKKYFQDVDPEHTAETLALFLAGFGVPYEEAKALVNRVIKESE	5.473918301671887	0.4933936775846025	81.5302505493164	0.4117497205734253	15.982251167297363	20.282970428466797	2.65976619720459
homomer-4-50-nr2-run1_result_104	23	EELLEELYKKYFQDVDDEHTANTLALFLAGFGVPYEEALALVNKVLAEAK:EELLEELYKKYFQDVDDEHTANTLALFLAGFGVPYEEALALVNKVLAEAK:EELLEELYKKYFQDVDDEHTANTLALFLAGFGVPYEEALALVNKVLAEAK:EELLEELYKKYFQDVDDEHTANTLALFLAGFGVPYEEALALVNKVLAEAK	9.465259772171576	0.446452089764725	78.01758575439453	0.36267396807670593	18.31182861328125	23.536705017089844	6.1543073654174805
homomer-4-50-nr2-run1_result_104	24	EEFLRELLAKYMQDIDPEETANTLALFLSGFGIPYEEAKALVNKVIAEAK:EEFLRELLAKYMQDIDPEETANTLALFLSGFGIPYEEAKALVNKVIAEAK:EEFLRELLAKYMQDIDPEETANTLALFLSGFGIPYEEAKALVNKVIAEAK:EEFLRELLAKYMQDIDPEETANTLALFLSGFGIPYEEAKALVNKVIAEAK	10.157166385142654	0.24831199513118066	81.21507263183594	0.40342584252357483	16.16520881652832	20.405961990356445	3.336505174636841
homomer-4-50-nr2-run1_result_104	25	REFLRELLARYLRDVDPQHTANTLALFLAGLGVPYDEALALVTEVLAEAA:REFLRELLARYLRDVDPQHTANTLALFLAGLGVPYDEALALVTEVLAEAA:REFLRELLARYLRDVDPQHTANTLALFLAGLGVPYDEALALVTEVLAEAA:REFLRELLARYLRDVDPQHTANTLALFLAGLGVPYDEALALVTEVLAEAA	4.548452805614497	0.6000783150609558	75.01175689697266	0.3180590867996216	18.422388076782227	23.26490592956543	10.797567367553711
homomer-4-50-nr2-run1_result_104	26	REFLRELLERYLRDVDPEAAAHALALFLAALGVPYEEALALVREVLAEAA:REFLRELLERYLRDVDPEAAAHALALFLAALGVPYEEALALVREVLAEAA:REFLRELLERYLRDVDPEAAAHALALFLAALGVPYEEALALVREVLAEAA:REFLRELLERYLRDVDPEAAAHALALFLAALGVPYEEALALVREVLAEAA	7.422167479280396	0.35506851180942406	90.14601135253906	0.4707939922809601	14.618435859680176	18.734346389770508	1.352020263671875
homomer-4-50-nr2-run1_result_104	27	EAWLRELLARYFQDVDPERTANTLALFLSGFGVPYEEALALVTRVLAEAA:EAWLRELLARYFQDVDPERTANTLALFLSGFGVPYEEALALVTRVLAEAA:EAWLRELLARYFQDVDPERTANTLALFLSGFGVPYEEALALVTRVLAEAA:EAWLRELLARYFQDVDPERTANTLALFLSGFGVPYEEALALVTRVLAEAA	5.391569347732887	0.498156938985218	84.78540802001953	0.44616544246673584	15.262116432189941	19.333728790283203	2.021251678466797
homomer-4-50-nr2-run1_result_104	28	RELIRELVARHFRDVPPEELANTLALFLAGFGVPYPEALALVREVLAEAA:RELIRELVARHFRDVPPEELANTLALFLAGFGVPYPEALALVREVLAEAA:RELIRELVARHFRDVPPEELANTLALFLAGFGVPYPEALALVREVLAEAA:RELIRELVARHFRDVPPEELANTLALFLAGFGVPYPEALALVREVLAEAA	4.707497024398289	0.5832132272026221	83.11042785644531	0.30315685272216797	19.26394271850586	24.635107040405273	8.806598663330078
homomer-4-50-nr2-run1_result_104	29	RALLEELLARHLRDVDPLRAANLLALFLAGLGVPYEEALALVNEVIAASA:RALLEELLARHLRDVDPLRAANLLALFLAGLGVPYEEALALVNEVIAASA:RALLEELLARHLRDVDPLRAANLLALFLAGLGVPYEEALALVNEVIAASA:RALLEELLARHLRDVDPLRAANLLALFLAGLGVPYEEALALVNEVIAASA	9.294621830221558	0.3268732731358655	75.608154296875	0.305203378200531	19.73078727722168	25.099796295166016	11.432575225830078
homomer-4-50-nr2-run1_result_104	30	KELLKELLKKYFKDLDDKETAETLALFLSGFGVPYEEAKELVEEVIKESK:KELLKELLKKYFKDLDDKETAETLALFLSGFGVPYEEAKELVEEVIKESK:KELLKELLKKYFKDLDDKETAETLALFLSGFGVPYEEAKELVEEVIKESK:KELLKELLKKYFKDLDDKETAETLALFLSGFGVPYEEAKELVEEVIKESK	12.08381646429735	0.3061896058891867	70.8489990234375	0.3224945664405823	18.08974266052246	22.80669403076172	9.698650360107422
homomer-4-50-nr2-run1_result_104	31	RELLRELLARYAQDLDPLRVAETLALFLAGFGLPYEEALALVTEVLAEAA:RELLRELLARYAQDLDPLRVAETLALFLAGFGLPYEEALALVTEVLAEAA:RELLRELLARYAQDLDPLRVAETLALFLAGFGLPYEEALALVTEVLAEAA:RELLRELLARYAQDLDPLRVAETLALFLAGFGLPYEEALALVTEVLAEAA	5.817861212361746	0.49981446532786367	81.58841705322266	0.29393666982650757	19.665449142456055	25.078649520874023	11.887109756469727
homomer-4-50-nr2-run1_result_105	0	SLEELVAKLEEFTKTNEATTAALTATLAEITATVTANREALAALRAELAA:SLEELVAKLEEFTKTNEATTAALTATLAEITATVTANREALAALRAELAA:SLEELVAKLEEFTKTNEATTAALTATLAEITATVTANREALAALRAELAA:SLEELVAKLEEFTKTNEATTAALTATLAEITATVTANREALAALRAELAA	1.313419187458729	0.943372074982474	50.95718765258789	0.349490761756897	15.811768531799316	18.884992599487305	6.908377647399902
homomer-4-50-nr2-run1_result_105	1	TLEEIVEKLNAFTETLTKTTAALTAQVAAVKTEVTTNTALLTALTAALAA:TLEEIVEKLNAFTETLTKTTAALTAQVAAVKTEVTTNTALLTALTAALAA:TLEEIVEKLNAFTETLTKTTAALTAQVAAVKTEVTTNTALLTALTAALAA:TLEEIVEKLNAFTETLTKTTAALTAQVAAVKTEVTTNTALLTALTAALAA	2.625702549956594	0.8455184402956075	47.984798431396484	0.3652536869049072	16.066255569458008	19.205400466918945	6.9695634841918945
homomer-4-50-nr2-run1_result_105	2	SLEELVKKLEEFREEFRKETEELKAKLDEILAAVTANTAKLDALTAALAA:SLEELVKKLEEFREEFRKETEELKAKLDEILAAVTANTAKLDALTAALAA:SLEELVKKLEEFREEFRKETEELKAKLDEILAAVTANTAKLDALTAALAA:SLEELVKKLEEFREEFRKETEELKAKLDEILAAVTANTAKLDALTAALAA	1.1990289373127616	0.9525071100129767	95.47905731201172	0.8685766458511353	3.3053367137908936	3.447298049926758	1.0312150716781616
homomer-4-50-nr2-run1_result_105	3	TLAELTAKLEAFTATNAATTAALTATLTAINTAVTANNAALAATAAALAA:TLAELTAKLEAFTATNAATTAALTATLTAINTAVTANNAALAATAAALAA:TLAELTAKLEAFTATNAATTAALTATLTAINTAVTANNAALAATAAALAA:TLAELTAKLEAFTATNAATTAALTATLTAINTAVTANNAALAATAAALAA	3.684125708482695	0.6870784075138991	60.76995086669922	0.3522239625453949	16.254568099975586	20.17509651184082	8.657709121704102
homomer-4-50-nr2-run1_result_105	4	SLEELKELLEKFTKFFKEKFEALEAKLNEILNTVTTNNQLLLALTAALAA:SLEELKELLEKFTKFFKEKFEALEAKLNEILNTVTTNNQLLLALTAALAA:SLEELKELLEKFTKFFKEKFEALEAKLNEILNTVTTNNQLLLALTAALAA:SLEELKELLEKFTKFFKEKFEALEAKLNEILNTVTTNNQLLLALTAALAA	0.9397078005899154	0.9702274270060346	90.19576263427734	0.845403254032135	4.487957000732422	4.722983360290527	1.017386794090271
homomer-4-50-nr2-run1_result_105	5	TLEEIRKELKAFTETLTATTAALTAKVDEILTTTTENLELLKALTAKLAA:TLEEIRKELKAFTETLTATTAALTAKVDEILTTTTENLELLKALTAKLAA:TLEEIRKELKAFTETLTATTAALTAKVDEILTTTTENLELLKALTAKLAA:TLEEIRKELKAFTETLTATTAALTAKVDEILTTTTENLELLKALTAKLAA	1.1526308866470798	0.9566527850700064	59.96932601928711	0.48976656794548035	11.43425178527832	13.179998397827148	3.123046875
homomer-4-50-nr2-run1_result_105	6	SLEELVKKLEEFREEFKETTEAVTKKLEEILKEVKEVKALLKAFTAAFAA:SLEELVKKLEEFREEFKETTEAVTKKLEEILKEVKEVKALLKAFTAAFAA:SLEELVKKLEEFREEFKETTEAVTKKLEEILKEVKEVKALLKAFTAAFAA:SLEELVKKLEEFREEFKETTEAVTKKLEEILKEVKEVKALLKAFTAAFAA	0.768440139289574	0.9793206368929143	92.41193389892578	0.8404748439788818	4.271770000457764	4.469404220581055	1.0787007808685303
homomer-4-50-nr2-run1_result_105	7	SLEELVELLKEFTEKFEEKFAALETKLNEILATTTKNLELLLKLRAELAA:SLEELVELLKEFTEKFEEKFAALETKLNEILATTTKNLELLLKLRAELAA:SLEELVELLKEFTEKFEEKFAALETKLNEILATTTKNLELLLKLRAELAA:SLEELVELLKEFTEKFEEKFAALETKLNEILATTTKNLELLLKLRAELAA	0.8910581612939895	0.9731431196200679	91.76179504394531	0.8421987295150757	4.356692314147949	4.575573444366455	1.0677495002746582
homomer-4-50-nr2-run1_result_105	8	TLEELRAELAAFREEFKATNAALTTKLNAILTTTTAVNAALAATAAALAA:TLEELRAELAAFREEFKATNAALTTKLNAILTTTTAVNAALAATAAALAA:TLEELRAELAAFREEFKATNAALTTKLNAILTTTTAVNAALAATAAALAA:TLEELRAELAAFREEFKATNAALTTKLNAILTTTTAVNAALAATAAALAA	0.9313895469875699	0.9706598220939218	86.5538101196289	0.7976334095001221	4.696853160858154	5.055231094360352	1.3519634008407593
homomer-4-50-nr2-run1_result_105	9	SLEEIKEKLDAFTAKLEATTAALTAKLDTIETTVKENLATLKALTAALAA:SLEEIKEKLDAFTAKLEATTAALTAKLDTIETTVKENLATLKALTAALAA:SLEEIKEKLDAFTAKLEATTAALTAKLDTIETTVKENLATLKALTAALAA:SLEEIKEKLDAFTAKLEATTAALTAKLDTIETTVKENLATLKALTAALAA	1.0502509615357634	0.9630772734887154	93.51155853271484	0.8569366931915283	3.5196292400360107	3.7074408531188965	1.04520583152771
homomer-4-50-nr2-run1_result_105	10	SLAELKAELAAFTAKNEATTAALTAKLEEILATVKENLALLKAATAALAA:SLAELKAELAAFTAKNEATTAALTAKLEEILATVKENLALLKAATAALAA:SLAELKAELAAFTAKNEATTAALTAKLEEILATVKENLALLKAATAALAA:SLAELKAELAAFTAKNEATTAALTAKLEEILATVKENLALLKAATAALAA	1.2847678986437834	0.9488551555041025	57.26301193237305	0.44514554738998413	13.60024642944336	15.99388313293457	3.923924684524536
homomer-4-50-nr2-run1_result_105	11	SLEEIVELLKAFTEKLEKTTAELEARLAEILAEVTAVREALAALTAALAA:SLEEIVELLKAFTEKLEKTTAELEARLAEILAEVTAVREALAALTAALAA:SLEEIVELLKAFTEKLEKTTAELEARLAEILAEVTAVREALAALTAALAA:SLEEIVELLKAFTEKLEKTTAELEARLAEILAEVTAVREALAALTAALAA	1.0781341750093023	0.9608776051708804	65.3737564086914	0.5686554312705994	10.170933723449707	11.640902519226074	3.342843770980835
homomer-4-50-nr2-run1_result_105	12	SLAELKAALAAFTEYNAKVTAALTATLAAVLATVTANREALAALTAALAA:SLAELKAALAAFTEYNAKVTAALTATLAAVLATVTANREALAALTAALAA:SLAELKAALAAFTEYNAKVTAALTATLAAVLATVTANREALAALTAALAA:SLAELKAALAAFTEYNAKVTAALTATLAAVLATVTANREALAALTAALAA	1.0654951191608337	0.9612764429395524	48.38064956665039	0.36238893866539	15.840086936950684	18.85015106201172	7.907096862792969
homomer-4-50-nr2-run1_result_105	13	SLEELVAKLEAFTKELKETTEELKKKVDEILKTTTEVLERLTALEKELAA:SLEELVAKLEAFTKELKETTEELKKKVDEILKTTTEVLERLTALEKELAA:SLEELVAKLEAFTKELKETTEELKKKVDEILKTTTEVLERLTALEKELAA:SLEELVAKLEAFTKELKETTEELKKKVDEILKTTTEVLERLTALEKELAA	1.3369240534849514	0.941835007642603	80.59150695800781	0.7331120371818542	6.89736795425415	7.58272647857666	1.4451537132263184
homomer-4-50-nr2-run1_result_105	14	SLEELVELLREFREWLERRFEELEKKLDEILTEVTENRELLLELRAELAA:SLEELVELLREFREWLERRFEELEKKLDEILTEVTENRELLLELRAELAA:SLEELVELLREFREWLERRFEELEKKLDEILTEVTENRELLLELRAELAA:SLEELVELLREFREWLERRFEELEKKLDEILTEVTENRELLLELRAELAA	1.23994662203716	0.9498264389042533	93.03547668457031	0.8596399426460266	4.018972873687744	4.217677593231201	1.035618782043457
homomer-4-50-nr2-run1_result_105	15	SLEEITEQLKAFTEKLEKKTAALEEKLNEILATTKEVLAELKALTAKLEE:SLEEITEQLKAFTEKLEKKTAALEEKLNEILATTKEVLAELKALTAKLEE:SLEEITEQLKAFTEKLEKKTAALEEKLNEILATTKEVLAELKALTAKLEE:SLEEITEQLKAFTEKLEKKTAALEEKLNEILATTKEVLAELKALTAKLEE	0.860890849463542	0.974518266913737	88.26398468017578	0.80726557970047	5.244269371032715	5.590835094451904	1.1966208219528198
homomer-4-50-nr2-run1_result_105	16	TLAALVAKLEATTAATAATNAALTAKLDEILATVTAVNATLAALTAALAA:TLAALVAKLEATTAATAATNAALTAKLDEILATVTAVNATLAALTAALAA:TLAALVAKLEATTAATAATNAALTAKLDEILATVTAVNATLAALTAALAA:TLAALVAKLEATTAATAATNAALTAKLDEILATVTAVNATLAALTAALAA	0.9721079735200824	0.9676337494982497	62.40519714355469	0.3817177414894104	15.470623016357422	18.947769165039062	6.790072441101074
homomer-4-50-nr2-run1_result_105	17	SLEELVKKLEEFTETFTKTTAEVTKKLEEILAEVTEVKELLLALAAALAA:SLEELVKKLEEFTETFTKTTAEVTKKLEEILAEVTEVKELLLALAAALAA:SLEELVKKLEEFTETFTKTTAEVTKKLEEILAEVTEVKELLLALAAALAA:SLEELVKKLEEFTETFTKTTAEVTKKLEEILAEVTEVKELLLALAAALAA	0.8806589857841697	0.9734142350631814	90.9102554321289	0.8290532827377319	4.3726487159729	4.637774467468262	1.1257083415985107
homomer-4-50-nr2-run1_result_105	18	SLEELREELRAFREELRETTEALKAKLDAILAAVNANTAALAALAAALAA:SLEELREELRAFREELRETTEALKAKLDAILAAVNANTAALAALAAALAA:SLEELREELRAFREELRETTEALKAKLDAILAAVNANTAALAALAAALAA:SLEELREELRAFREELRETTEALKAKLDAILAAVNANTAALAALAAALAA	1.003539391401454	0.9664221100395577	86.92621612548828	0.7937875986099243	5.049871921539307	5.450936317443848	1.3775560855865479
homomer-4-50-nr2-run1_result_105	19	SLEELVEKLDAFTAKFEATNAALTAKLDEILATTKAVLEELKALTAALAA:SLEELVEKLDAFTAKFEATNAALTAKLDEILATTKAVLEELKALTAALAA:SLEELVEKLDAFTAKFEATNAALTAKLDEILATTKAVLEELKALTAALAA:SLEELVEKLDAFTAKFEATNAALTAKLDEILATTKAVLEELKALTAALAA	0.9554871021431229	0.9694471185554525	93.86697387695312	0.8524332642555237	3.60029673576355	3.7741973400115967	1.0968670845031738
homomer-4-50-nr2-run1_result_105	20	SLEALEAKLTAFTEKFEKTNEELKAKVEEILKTTKEVLAKLDAFTAEFKQ:SLEALEAKLTAFTEKFEKTNEELKAKVEEILKTTKEVLAKLDAFTAEFKQ:SLEALEAKLTAFTEKFEKTNEELKAKVEEILKTTKEVLAKLDAFTAEFKQ:SLEALEAKLTAFTEKFEKTNEELKAKVEEILKTTKEVLAKLDAFTAEFKQ	1.076001245852619	0.96109254502176	89.77515411376953	0.7897524833679199	5.049979209899902	5.339324951171875	1.173518180847168
homomer-4-50-nr2-run1_result_105	21	SLNEITEKLETFTKTTTETTAALTAKVDEITTTTKENLATLKALTAELAA:SLNEITEKLETFTKTTTETTAALTAKVDEITTTTKENLATLKALTAELAA:SLNEITEKLETFTKTTTETTAALTAKVDEITTTTKENLATLKALTAELAA:SLNEITEKLETFTKTTTETTAALTAKVDEITTTTKENLATLKALTAELAA	0.993716426697799	0.9661132039454078	54.04054641723633	0.39042454957962036	14.411754608154297	17.192100524902344	6.187459945678711
homomer-4-50-nr2-run1_result_105	22	SLEELVEKLEAFTKENKETTEELKKKLDEILAAVTENLETLKALTAALAA:SLEELVEKLEAFTKENKETTEELKKKLDEILAAVTENLETLKALTAALAA:SLEELVEKLEAFTKENKETTEELKKKLDEILAAVTENLETLKALTAALAA:SLEELVEKLEAFTKENKETTEELKKKLDEILAAVTENLETLKALTAALAA	20.62017322089727	0.09561550624118643	50.98543167114258	0.31812527775764465	18.98914337158203	22.749767303466797	7.486445903778076
homomer-4-50-nr2-run1_result_105	23	SLEELKKLLKEFTEKNEKTTAALTKELAEIKATVTANNAALAATAAALAA:SLEELKKLLKEFTEKNEKTTAALTKELAEIKATVTANNAALAATAAALAA:SLEELKKLLKEFTEKNEKTTAALTKELAEIKATVTANNAALAATAAALAA:SLEELKKLLKEFTEKNEKTTAALTKELAEIKATVTANNAALAATAAALAA	0.9843578006883236	0.9666772690701202	52.1448860168457	0.4035865068435669	14.730474472045898	17.208356857299805	5.447995185852051
homomer-4-50-nr2-run1_result_105	24	SLEALTAALAAFAAANAATTAALTAKLDAILTTVTDVLNELKALTAALAA:SLEALTAALAAFAAANAATTAALTAKLDAILTTVTDVLNELKALTAALAA:SLEALTAALAAFAAANAATTAALTAKLDAILTTVTDVLNELKALTAALAA:SLEALTAALAAFAAANAATTAALTAKLDAILTTVTDVLNELKALTAALAA	0.960684256855262	0.9682978789114451	55.59568786621094	0.4259468913078308	14.07838249206543	16.81593132019043	5.008127212524414
homomer-4-50-nr2-run1_result_105	25	SLAALVELLTATTAANTATTAALTAKVDAILTTTTTNLTALTALTAALAA:SLAALVELLTATTAANTATTAALTAKVDAILTTTTTNLTALTALTAALAA:SLAALVELLTATTAANTATTAALTAKVDAILTTTTTNLTALTALTAALAA:SLAALVELLTATTAANTATTAALTAKVDAILTTTTTNLTALTALTAALAA	2.13816623354864	0.8720629516594811	49.382568359375	0.3464427590370178	16.15060806274414	19.384679794311523	7.185308456420898
homomer-4-50-nr2-run1_result_105	26	SLEELVKLLKEFTEEFKKETEALTKKVEEITAEVKENRALLEALRAELAA:SLEELVKLLKEFTEEFKKETEALTKKVEEITAEVKENRALLEALRAELAA:SLEELVKLLKEFTEEFKKETEALTKKVEEITAEVKENRALLEALRAELAA:SLEELVKLLKEFTEEFKKETEALTKKVEEITAEVKENRALLEALRAELAA	1.0881193452991877	0.9603697971717549	86.55425262451172	0.7299084663391113	5.556797027587891	6.000654220581055	1.3930459022521973
homomer-4-50-nr2-run1_result_105	27	SLEELKAKLEAFTKKLEATTAALTAEVKEIKTEVTEVKAELKALTAALAA:SLEELKAKLEAFTKKLEATTAALTAEVKEIKTEVTEVKAELKALTAALAA:SLEELKAKLEAFTKKLEATTAALTAEVKEIKTEVTEVKAELKALTAALAA:SLEELKAKLEAFTKKLEATTAALTAEVKEIKTEVTEVKAELKALTAALAA	1.3395257852539688	0.9422245471149319	77.25094604492188	0.7087314128875732	6.824108600616455	7.649993896484375	1.5392467975616455
homomer-4-50-nr2-run1_result_105	28	SLAALTAALAAFTAANAATTAATTAKLDEILAAVKAVKAELAAFRAEFAA:SLAALTAALAAFTAANAATTAATTAKLDEILAAVKAVKAELAAFRAEFAA:SLAALTAALAAFTAANAATTAATTAKLDEILAAVKAVKAELAAFRAEFAA:SLAALTAALAAFTAANAATTAATTAKLDEILAAVKAVKAELAAFRAEFAA	1.3617692255704799	0.9405367402484609	94.16915130615234	0.8516404628753662	3.527306079864502	3.7039172649383545	1.0293879508972168
homomer-4-50-nr2-run1_result_105	29	SLEEIVALLKEFTETTKATTAALTTAVTAINTTTTANNTALTATTAALAA:SLEEIVALLKEFTETTKATTAALTTAVTAINTTTTANNTALTATTAALAA:SLEEIVALLKEFTETTKATTAALTTAVTAINTTTTANNTALTATTAALAA:SLEEIVALLKEFTETTKATTAALTTAVTAINTTTTANNTALTATTAALAA	1.6353357505844424	0.915541869442161	50.83087158203125	0.3913254737854004	14.441320419311523	17.347871780395508	7.715923309326172
homomer-4-50-nr2-run1_result_105	30	TLEELTAKLDAFTEKLAATTAATAETLATITATATANLAALLALAAALAA:TLEELTAKLDAFTEKLAATTAATAETLATITATATANLAALLALAAALAA:TLEELTAKLDAFTEKLAATTAATAETLATITATATANLAALLALAAALAA:TLEELTAKLDAFTEKLAATTAATAETLATITATATANLAALLALAAALAA	2.0788547210130504	0.8737169198638628	53.96240997314453	0.37251603603363037	14.352532386779785	17.138540267944336	6.378438472747803
homomer-4-50-nr2-run1_result_105	31	SLEEIKEKLEAFTAKNEATTKALEAKVNEILATTKENLYKLDALTAALAA:SLEEIKEKLEAFTAKNEATTKALEAKVNEILATTKENLYKLDALTAALAA:SLEEIKEKLEAFTAKNEATTKALEAKVNEILATTKENLYKLDALTAALAA:SLEEIKEKLEAFTAKNEATTKALEAKVNEILATTKENLYKLDALTAALAA	1.1197067567615502	0.9582886494683174	53.96626281738281	0.38840651512145996	15.096301078796387	17.85759925842285	5.860790252685547
homomer-4-50-nr2-run1_result_106	0	AAEAAKEPEELEKKVKELFTNPTLKKLGEALFEMFKTLYTKVTALTVTAT:AAEAAKEPEELEKKVKELFTNPTLKKLGEALFEMFKTLYTKVTALTVTAT:AAEAAKEPEELEKKVKELFTNPTLKKLGEALFEMFKTLYTKVTALTVTAT:AAEAAKEPEELEKKVKELFTNPTLKKLGEALFEMFKTLYTKVTALTVTAT	1.7812621000370354	0.9114095951132561	49.86616134643555	0.36730673909187317	16.817764282226562	19.893665313720703	8.020685195922852
homomer-4-50-nr2-run1_result_106	1	EEEEREIPEALRAEVEAAFTDPRLRALGRLLYRQFEILYRLILALQKEAR:EEEEREIPEALRAEVEAAFTDPRLRALGRLLYRQFEILYRLILALQKEAR:EEEEREIPEALRAEVEAAFTDPRLRALGRLLYRQFEILYRLILALQKEAR:EEEEREIPEALRAEVEAAFTDPRLRALGRLLYRQFEILYRLILALQKEAR	0.7777201856263665	0.9792941973837472	84.28400421142578	0.8211321830749512	5.6506571769714355	6.171260833740234	1.2137157917022705
homomer-4-50-nr2-run1_result_106	2	AAAAAAVPAALGALMAALFTLPLLKGLGLLLFVQFVVLYTEVTALTVTAT:AAAAAAVPAALGALMAALFTLPLLKGLGLLLFVQFVVLYTEVTALTVTAT:AAAAAAVPAALGALMAALFTLPLLKGLGLLLFVQFVVLYTEVTALTVTAT:AAAAAAVPAALGALMAALFTLPLLKGLGLLLFVQFVVLYTEVTALTVTAT	8.92440656367205	0.3546374285263428	50.59634780883789	0.24268972873687744	20.40506362915039	24.12276268005371	14.394169807434082
homomer-4-50-nr2-run1_result_106	3	ELEELLIPLALLILVLLLFTNPELFGLGLALFIMFVILYKEILYLKKLAK:ELEELLIPLALLILVLLLFTNPELFGLGLALFIMFVILYKEILYLKKLAK:ELEELLIPLALLILVLLLFTNPELFGLGLALFIMFVILYKEILYLKKLAK:ELEELLIPLALLILVLLLFTNPELFGLGLALFIMFVILYKEILYLKKLAK	7.829967203347931	0.406226688193904	59.15511703491211	0.27712833881378174	19.00929069519043	23.237728118896484	14.029106140136719
homomer-4-50-nr2-run1_result_106	4	EEEAEKIPKELKKEMEEKFTKPELKKLGEFLYKMFEELYTLITALTKTAT:EEEAEKIPKELKKEMEEKFTKPELKKLGEFLYKMFEELYTLITALTKTAT:EEEAEKIPKELKKEMEEKFTKPELKKLGEFLYKMFEELYTLITALTKTAT:EEEAEKIPKELKKEMEEKFTKPELKKLGEFLYKMFEELYTLITALTKTAT	1.4392641598311708	0.9446437324572385	75.68101501464844	0.716869592666626	7.845294952392578	8.869972229003906	1.575903058052063
homomer-4-50-nr2-run1_result_106	5	AAAEAAVPAALKAAVKAKFTTPVLKGLGDTLYTQFNTLYTEVTALTKTAT:AAAEAAVPAALKAAVKAKFTTPVLKGLGDTLYTQFNTLYTEVTALTKTAT:AAAEAAVPAALKAAVKAKFTTPVLKGLGDTLYTQFNTLYTEVTALTKTAT:AAAEAAVPAALKAAVKAKFTTPVLKGLGDTLYTQFNTLYTEVTALTKTAT	12.295522925945598	0.23895698039523366	49.55326461791992	0.2582598626613617	20.841236114501953	25.171566009521484	16.43999671936035
homomer-4-50-nr2-run1_result_106	6	EAEAAAVPAALRAKVAALFTTPELRGLGDALFDMFETLYKEITALTKTAT:EAEAAAVPAALRAKVAALFTTPELRGLGDALFDMFETLYKEITALTKTAT:EAEAAAVPAALRAKVAALFTTPELRGLGDALFDMFETLYKEITALTKTAT:EAEAAAVPAALRAKVAALFTTPELRGLGDALFDMFETLYKEITALTKTAT	5.458215431878413	0.5866560489173369	52.30207824707031	0.28711941838264465	19.490039825439453	23.526018142700195	12.130271911621094
homomer-4-50-nr2-run1_result_106	7	EEEEKKVPEELRKEVKELFTTPELRKLGEALFKMFEELYKLITALTKLAT:EEEEKKVPEELRKEVKELFTTPELRKLGEALFKMFEELYKLITALTKLAT:EEEEKKVPEELRKEVKELFTTPELRKLGEALFKMFEELYKLITALTKLAT:EEEEKKVPEELRKEVKELFTTPELRKLGEALFKMFEELYKLITALTKLAT	2.885102983950007	0.8300279217637258	46.59798812866211	0.3545032739639282	17.586286544799805	20.512367248535156	6.782783031463623
homomer-4-50-nr2-run1_result_106	8	EAEEAAIPAALAALTAAVFTTPALRGLGLTLLVQFVILYKLILELKKLAA:EAEEAAIPAALAALTAAVFTTPALRGLGLTLLVQFVILYKLILELKKLAA:EAEEAAIPAALAALTAAVFTTPALRGLGLTLLVQFVILYKLILELKKLAA:EAEEAAIPAALAALTAAVFTTPALRGLGLTLLVQFVILYKLILELKKLAA	4.969633821860186	0.6330744561050548	54.25743865966797	0.31048327684402466	18.095592498779297	21.77238655090332	9.172819137573242
homomer-4-50-nr2-run1_result_106	9	AAAEAAVPAALAAAVAALFTDPRLRGLGAALLAMYVDLYKAVTALTKTAA:AAAEAAVPAALAAAVAALFTDPRLRGLGAALLAMYVDLYKAVTALTKTAA:AAAEAAVPAALAAAVAALFTDPRLRGLGAALLAMYVDLYKAVTALTKTAA:AAAEAAVPAALAAAVAALFTDPRLRGLGAALLAMYVDLYKAVTALTKTAA	3.9733388346077247	0.701799805646317	52.299564361572266	0.27458709478378296	20.22150421142578	24.186471939086914	12.740245819091797
homomer-4-50-nr2-run1_result_106	10	AAAAALVPGALAALVALLFTNPLLFGLGLALFLMFLVLYTEVTALTTTAT:AAAAALVPGALAALVALLFTNPLLFGLGLALFLMFLVLYTEVTALTTTAT:AAAAALVPGALAALVALLFTNPLLFGLGLALFLMFLVLYTEVTALTTTAT:AAAAALVPGALAALVALLFTNPLLFGLGLALFLMFLVLYTEVTALTTTAT	13.404399826541152	0.23251942062732678	51.08856201171875	0.25669190287590027	20.93032455444336	24.36612892150879	12.312005996704102
homomer-4-50-nr2-run1_result_106	11	AAAAALVPALLAALTAAWFTDPALRALGAALLLMFVTLYTLITTLTTLAT:AAAAALVPALLAALTAAWFTDPALRALGAALLLMFVTLYTLITTLTTLAT:AAAAALVPALLAALTAAWFTDPALRALGAALLLMFVTLYTLITTLTTLAT:AAAAALVPALLAALTAAWFTDPALRALGAALLLMFVTLYTLITTLTTLAT	6.5072099700643244	0.5233970346438703	44.64950942993164	0.2678079605102539	19.807174682617188	23.11485481262207	12.77783203125
homomer-4-50-nr2-run1_result_106	12	DAEKAAIPAALKAKVDAAFTTPELKALGDTLYEQFVTLYNLITALTTTAT:DAEKAAIPAALKAKVDAAFTTPELKALGDTLYEQFVTLYNLITALTTTAT:DAEKAAIPAALKAKVDAAFTTPELKALGDTLYEQFVTLYNLITALTTTAT:DAEKAAIPAALKAKVDAAFTTPELKALGDTLYEQFVTLYNLITALTTTAT	4.423896018192287	0.6831126353966269	69.64332580566406	0.31548750400543213	18.692752838134766	23.478181838989258	12.991424560546875
homomer-4-50-nr2-run1_result_106	13	SATSLLIPGAMLVLTLLLFRTPTLFGLGLLLFVFFVILYTLITALTKTAT:SATSLLIPGAMLVLTLLLFRTPTLFGLGLLLFVFFVILYTLITALTKTAT:SATSLLIPGAMLVLTLLLFRTPTLFGLGLLLFVFFVILYTLITALTKTAT:SATSLLIPGAMLVLTLLLFRTPTLFGLGLLLFVFFVILYTLITALTKTAT	5.5279642564149025	0.5732803108101803	49.01859664916992	0.2749979496002197	20.022367477416992	23.402124404907227	12.82274055480957
homomer-4-50-nr2-run1_result_106	14	EAAAAAIPAALAALVAALFTRPELRGLGLALLVMFVILYTEIRALTALAA:EAAAAAIPAALAALVAALFTRPELRGLGLALLVMFVILYTEIRALTALAA:EAAAAAIPAALAALVAALFTRPELRGLGLALLVMFVILYTEIRALTALAA:EAAAAAIPAALAALVAALFTRPELRGLGLALLVMFVILYTEIRALTALAA	5.60787792618558	0.5566294302870225	59.1457633972168	0.29457199573516846	18.152971267700195	22.31722640991211	10.41416072845459
homomer-4-50-nr2-run1_result_106	15	LLKELLIPLALLALALSLFTRPELRGLGLFLFVQFLILYTEITALKKTAT:LLKELLIPLALLALALSLFTRPELRGLGLFLFVQFLILYTEITALKKTAT:LLKELLIPLALLALALSLFTRPELRGLGLFLFVQFLILYTEITALKKTAT:LLKELLIPLALLALALSLFTRPELRGLGLFLFVQFLILYTEITALKKTAT	6.104187428562173	0.5322292267610802	63.99700927734375	0.3087639808654785	18.50811195373535	22.931861877441406	9.754615783691406
homomer-4-50-nr2-run1_result_106	16	AAAAALIPAALLALVLALFTLPLLFGLGLATFITFVILYTEITALTKTAT:AAAAALIPAALLALVLALFTLPLLFGLGLATFITFVILYTEITALTKTAT:AAAAALIPAALLALVLALFTLPLLFGLGLATFITFVILYTEITALTKTAT:AAAAALIPAALLALVLALFTLPLLFGLGLATFITFVILYTEITALTKTAT	17.140427877437762	0.20715110662275427	47.098148345947266	0.23247665166854858	21.803133010864258	25.703975677490234	16.627912521362305
homomer-4-50-nr2-run1_result_106	17	AAAEAAIPAALAALVAALFTDPALAGLGLALFVMFVILYNLVLALTKLAK:AAAEAAIPAALAALVAALFTDPALAGLGLALFVMFVILYNLVLALTKLAK:AAAEAAIPAALAALVAALFTDPALAGLGLALFVMFVILYNLVLALTKLAK:AAAEAAIPAALAALVAALFTDPALAGLGLALFVMFVILYNLVLALTKLAK	7.956145971440444	0.5050116589696959	45.70633316040039	0.2571824789047241	18.944318771362305	22.235321044921875	10.606911659240723
homomer-4-50-nr2-run1_result_106	18	AAEEAAVPAALAALVAALFTLPLLAGLGLALFVMFVVLYKLITALTKTAT:AAEEAAVPAALAALVAALFTLPLLAGLGLALFVMFVVLYKLITALTKTAT:AAEEAAVPAALAALVAALFTLPLLAGLGLALFVMFVVLYKLITALTKTAT:AAEEAAVPAALAALVAALFTLPLLAGLGLALFVMFVVLYKLITALTKTAT	6.505075552920222	0.5573784512011626	48.57923126220703	0.26537492871284485	20.611568450927734	23.759292602539062	12.997696876525879
homomer-4-50-nr2-run1_result_106	19	AAEALLVPAALAVLVAAAFTRPELAALGAVLFVQFTTLYTEITALTKTAT:AAEALLVPAALAVLVAAAFTRPELAALGAVLFVQFTTLYTEITALTKTAT:AAEALLVPAALAVLVAAAFTRPELAALGAVLFVQFTTLYTEITALTKTAT:AAEALLVPAALAVLVAAAFTRPELAALGAVLFVQFTTLYTEITALTKTAT	4.311241085821943	0.6964474754146528	49.598777770996094	0.2786630094051361	19.73532485961914	23.657791137695312	13.498014450073242
homomer-4-50-nr2-run1_result_106	20	AALKELLPGALLALVLALFTTPLLRGLGLALFLMFTILYNLVLSLVELAT:AALKELLPGALLALVLALFTTPLLRGLGLALFLMFTILYNLVLSLVELAT:AALKELLPGALLALVLALFTTPLLRGLGLALFLMFTILYNLVLSLVELAT:AALKELLPGALLALVLALFTTPLLRGLGLALFLMFTILYNLVLSLVELAT	5.763974491100268	0.5826488345044993	49.39128875732422	0.25744199752807617	20.40614891052246	24.06357192993164	12.883878707885742
homomer-4-50-nr2-run1_result_106	21	ELTDLIIPLLLLIIVLAIATLPLLFGLGLALFIMFLTLYTEITALTKTAT:ELTDLIIPLLLLIIVLAIATLPLLFGLGLALFIMFLTLYTEITALTKTAT:ELTDLIIPLLLLIIVLAIATLPLLFGLGLALFIMFLTLYTEITALTKTAT:ELTDLIIPLLLLIIVLAIATLPLLFGLGLALFIMFLTLYTEITALTKTAT	21.43044808500102	0.10858755860505041	47.15798568725586	0.27355286478996277	19.368915557861328	22.688648223876953	6.795825004577637
homomer-4-50-nr2-run1_result_106	22	EEEEEEEIEELREEVEERFTTPELRGLGEALFEMFETLYRKVTALEKLAA:EEEEEEEIEELREEVEERFTTPELRGLGEALFEMFETLYRKVTALEKLAA:EEEEEEEIEELREEVEERFTTPELRGLGEALFEMFETLYRKVTALEKLAA:EEEEEEEIEELREEVEERFTTPELRGLGEALFEMFETLYRKVTALEKLAA	0.978919540187287	0.9686410878685804	83.28980255126953	0.7911245822906494	5.884915351867676	6.5771050453186035	1.338605523109436
homomer-4-50-nr2-run1_result_106	23	EEEAAKIPEELKKKVQELFTDPKLKGLGDALYEQFTTLYKEITKLQVTAE:EEEAAKIPEELKKKVQELFTDPKLKGLGDALYEQFTTLYKEITKLQVTAE:EEEAAKIPEELKKKVQELFTDPKLKGLGDALYEQFTTLYKEITKLQVTAE:EEEAAKIPEELKKKVQELFTDPKLKGLGDALYEQFTTLYKEITKLQVTAE	14.848819067923523	0.17107125605027387	53.91041946411133	0.27841007709503174	20.107372283935547	23.84263801574707	7.398558139801025
homomer-4-50-nr2-run1_result_106	24	AEEEEKVPEELRKRAEELFKRPELRGLGELLYRMFEILYKEVRALKKTAT:AEEEEKVPEELRKRAEELFKRPELRGLGELLYRMFEILYKEVRALKKTAT:AEEEEKVPEELRKRAEELFKRPELRGLGELLYRMFEILYKEVRALKKTAT:AEEEEKVPEELRKRAEELFKRPELRGLGELLYRMFEILYKEVRALKKTAT	2.2447766743534143	0.8765043992083973	76.82481384277344	0.7588406801223755	8.104979515075684	8.829998016357422	1.2894558906555176
homomer-4-50-nr2-run1_result_106	25	EEEEKKVPEELKKKMDELFTKPELKGLGNFLYEMFKKLYELVLALQKTAT:EEEEKKVPEELKKKMDELFTKPELKGLGNFLYEMFKKLYELVLALQKTAT:EEEEKKVPEELKKKMDELFTKPELKGLGNFLYEMFKKLYELVLALQKTAT:EEEEKKVPEELKKKMDELFTKPELKGLGNFLYEMFKKLYELVLALQKTAT	1.5225229292129179	0.9357952195837234	56.315364837646484	0.42626750469207764	15.117452621459961	17.72535514831543	3.749406576156616
homomer-4-50-nr2-run1_result_106	26	EEEEKKIPEELEKKVKEYFTKPELKKLGNLLYEQFKILYELITNLTALAA:EEEEKKIPEELEKKVKEYFTKPELKKLGNLLYEQFKILYELITNLTALAA:EEEEKKIPEELEKKVKEYFTKPELKKLGNLLYEQFKILYELITNLTALAA:EEEEKKIPEELEKKVKEYFTKPELKKLGNLLYEQFKILYELITNLTALAA	1.236716523522965	0.9549689126688574	80.30419921875	0.7905489206314087	7.095927715301514	7.7117438316345215	1.2067780494689941
homomer-4-50-nr2-run1_result_106	27	EEIEKIIPLLLLIITLLLFTLPLLFGLGLLLFIMFVILYKEILELKKLAE:EEIEKIIPLLLLIITLLLFTLPLLFGLGLLLFIMFVILYKEILELKKLAE:EEIEKIIPLLLLIITLLLFTLPLLFGLGLLLFIMFVILYKEILELKKLAE:EEIEKIIPLLLLIITLLLFTLPLLFGLGLLLFIMFVILYKEILELKKLAE	17.512703993074425	0.19121708174176508	47.79172897338867	0.25635141134262085	20.710369110107422	24.713146209716797	13.077909469604492
homomer-4-50-nr2-run1_result_106	28	EEEREKVPKELKELVEKLFKTPELKGLGEALYLMFEILYKEILELKELAT:EEEREKVPKELKELVEKLFKTPELKGLGEALYLMFEILYKEILELKELAT:EEEREKVPKELKELVEKLFKTPELKGLGEALYLMFEILYKEILELKELAT:EEEREKVPKELKELVEKLFKTPELKGLGEALYLMFEILYKEILELKELAT	1.8519304632093927	0.9212122263675181	70.68427276611328	0.7292147874832153	9.679975509643555	10.511167526245117	1.3042224645614624
homomer-4-50-nr2-run1_result_106	29	EEEKEKIPEELKEKVQKNFTKPELKKLGDALYEMFETLYKEILELKELAE:EEEKEKIPEELKEKVQKNFTKPELKKLGDALYEMFETLYKEILELKELAE:EEEKEKIPEELKEKVQKNFTKPELKKLGDALYEMFETLYKEILELKELAE:EEEKEKIPEELKEKVQKNFTKPELKKLGDALYEMFETLYKEILELKELAE	9.962981652676953	0.3486059163440413	63.042869567871094	0.45537444949150085	16.274328231811523	19.395471572875977	2.5722110271453857
homomer-4-50-nr2-run1_result_106	30	ELEELLIPLALLVLVLALFTTPTLFGLGLALFIMFLILYTEILALKKEAT:ELEELLIPLALLVLVLALFTTPTLFGLGLALFIMFLILYTEILALKKEAT:ELEELLIPLALLVLVLALFTTPTLFGLGLALFIMFLILYTEILALKKEAT:ELEELLIPLALLVLVLALFTTPTLFGLGLALFIMFLILYTEILALKKEAT	6.647167262891095	0.44330114653931957	50.37294387817383	0.307123064994812	18.574840545654297	21.895662307739258	8.1204833984375
homomer-4-50-nr2-run1_result_106	31	AAAEAAVPAALAAAVAAAFTDPALRALGDALLAMFTTLYTEITALTKQAT:AAAEAAVPAALAAAVAAAFTDPALRALGDALLAMFTTLYTEITALTKQAT:AAAEAAVPAALAAAVAAAFTDPALRALGDALLAMFTTLYTEITALTKQAT:AAAEAAVPAALAAAVAAAFTDPALRALGDALLAMFTTLYTEITALTKQAT	3.9794395868171795	0.6808776307920528	68.46548461914062	0.33286574482917786	17.98024559020996	22.622766494750977	10.233687400817871
homomer-4-50-nr2-run1_result_107	0	EEIKALLEKIEAKVEEILAFLKALAALVAAVLTVLLALLAALLAATPWLW:EEIKALLEKIEAKVEEILAFLKALAALVAAVLTVLLALLAALLAATPWLW:EEIKALLEKIEAKVEEILAFLKALAALVAAVLTVLLALLAALLAATPWLW:EEIKALLEKIEAKVEEILAFLKALAALVAAVLTVLLALLAALLAATPWLW	2.2565616077514545	0.8627944472918243	68.44097137451172	0.5785508155822754	10.389623641967773	11.495185852050781	2.8413453102111816
homomer-4-50-nr2-run1_result_107	1	DEILALLKEIQAKVDEIKAALEALKELVALLLLLLGALHLLHLLLVPFLF:DEILALLKEIQAKVDEIKAALEALKELVALLLLLLGALHLLHLLLVPFLF:DEILALLKEIQAKVDEIKAALEALKELVALLLLLLGALHLLHLLLVPFLF:DEILALLKEIQAKVDEIKAALEALKELVALLLLLLGALHLLHLLLVPFLF	3.3158606014826746	0.8261678525109082	82.1274185180664	0.7404752373695374	6.426675319671631	6.933833599090576	1.3598556518554688
homomer-4-50-nr2-run1_result_107	2	EEIKERLDRIEAKVEKILAFNEAFAAFLAALLAVGGALLAELLAKMPWLF:EEIKERLDRIEAKVEKILAFNEAFAAFLAALLAVGGALLAELLAKMPWLF:EEIKERLDRIEAKVEKILAFNEAFAAFLAALLAVGGALLAELLAKMPWLF:EEIKERLDRIEAKVEKILAFNEAFAAFLAALLAVGGALLAELLAKMPWLF	1.8911344809449917	0.9180290180309616	64.6672134399414	0.609958291053772	12.037459373474121	13.065546035766602	1.9907394647598267
homomer-4-50-nr2-run1_result_107	3	GEIEALLKEIKAKVDEILAFLKELKEFLALLLTVLLALLLVLLLLLPDVF:GEIEALLKEIKAKVDEILAFLKELKEFLALLLTVLLALLLVLLLLLPDVF:GEIEALLKEIKAKVDEILAFLKELKEFLALLLTVLLALLLVLLLLLPDVF:GEIEALLKEIKAKVDEILAFLKELKEFLALLLTVLLALLLVLLLLLPDVF	2.7801921974514636	0.8444706093962888	82.36150360107422	0.7124404907226562	6.85808801651001	7.3057942390441895	1.6554211378097534
homomer-4-50-nr2-run1_result_107	4	DEILARLKRIEKKVDAIEAALAALAAALALFLAVGLTLHIILLLLLPFLF:DEILARLKRIEKKVDAIEAALAALAAALALFLAVGLTLHIILLLLLPFLF:DEILARLKRIEKKVDAIEAALAALAAALALFLAVGLTLHIILLLLLPFLF:DEILARLKRIEKKVDAIEAALAALAAALALFLAVGLTLHIILLLLLPFLF	2.6284955397124463	0.883693983765411	79.44609069824219	0.7092373371124268	7.3395161628723145	7.932723045349121	1.6079192161560059
homomer-4-50-nr2-run1_result_107	5	EELLAKVEEITKKVDAITAALAAAAAAAAAFGAVGGALLLALLAALPWLF:EELLAKVEEITKKVDAITAALAAAAAAAAAFGAVGGALLLALLAALPWLF:EELLAKVEEITKKVDAITAALAAAAAAAAAFGAVGGALLLALLAALPWLF:EELLAKVEEITKKVDAITAALAAAAAAAAAFGAVGGALLLALLAALPWLF	2.9016486358729745	0.8345865628582658	52.2677001953125	0.390433132648468	15.06402587890625	16.868188858032227	6.028404235839844
homomer-4-50-nr2-run1_result_107	6	GKIEAEVKAITAEVKEIKATLEEVKAFVALFVTVFGTLLVELLARMPFLL:GKIEAEVKAITAEVKEIKATLEEVKAFVALFVTVFGTLLVELLARMPFLL:GKIEAEVKAITAEVKEIKATLEEVKAFVALFVTVFGTLLVELLARMPFLL:GKIEAEVKAITAEVKEIKATLEEVKAFVALFVTVFGTLLVELLARMPFLL	1.5262551600126326	0.9285589215196555	68.09722137451172	0.5970404148101807	10.275309562683105	11.233414649963379	2.3853020668029785
homomer-4-50-nr2-run1_result_107	7	SEILKKLEEIEAKVDEITAFLKALKALVATVATVGGTLHATLLANLPFLF:SEILKKLEEIEAKVDEITAFLKALKALVATVATVGGTLHATLLANLPFLF:SEILKKLEEIEAKVDEITAFLKALKALVATVATVGGTLHATLLANLPFLF:SEILKKLEEIEAKVDEITAFLKALKALVATVATVGGTLHATLLANLPFLF	2.1122795368275042	0.9144224231177871	54.70137405395508	0.5324937105178833	13.841875076293945	15.012192726135254	2.087769031524658
homomer-4-50-nr2-run1_result_107	8	DRIEALLERIEAKVDAIEAAHAAAAAFAAALAAVAGALAAALLAALPWLA:DRIEALLERIEAKVDAIEAAHAAAAAFAAALAAVAGALAAALLAALPWLA:DRIEALLERIEAKVDAIEAAHAAAAAFAAALAAVAGALAAALLAALPWLA:DRIEALLERIEAKVDAIEAAHAAAAAFAAALAAVAGALAAALLAALPWLA	2.6842574733858444	0.8472882363625538	55.59783935546875	0.4074017405509949	13.802889823913574	15.943824768066406	6.697070121765137
homomer-4-50-nr2-run1_result_107	9	DELLAEVKEIKAKVEEILAFNEELKAFLAALLTVLLTLLAVLLALMPWLF:DELLAEVKEIKAKVEEILAFNEELKAFLAALLTVLLTLLAVLLALMPWLF:DELLAEVKEIKAKVEEILAFNEELKAFLAALLTVLLTLLAVLLALMPWLF:DELLAEVKEIKAKVEEILAFNEELKAFLAALLTVLLTLLAVLLALMPWLF	2.170641806201715	0.8868391392224478	74.7964859008789	0.6331179738044739	9.012337684631348	9.868508338928223	2.0007898807525635
homomer-4-50-nr2-run1_result_107	10	AALEAKVEKITALVEEILAALRALAALLAALAAVGGTAHAAAAAATPWLR:AALEAKVEKITALVEEILAALRALAALLAALAAVGGTAHAAAAAATPWLR:AALEAKVEKITALVEEILAALRALAALLAALAAVGGTAHAAAAAATPWLR:AALEAKVEKITALVEEILAALRALAALLAALAAVGGTAHAAAAAATPWLR	12.404493926913077	0.34523511532903006	50.34162521362305	0.4341416358947754	15.683760643005371	17.717782974243164	4.56017541885376
homomer-4-50-nr2-run1_result_107	11	GEIKALLEEIKAKVDRIEAALVAAAAAAAAFAAALLTLLAALLAALPWAF:GEIKALLEEIKAKVDRIEAALVAAAAAAAAFAAALLTLLAALLAALPWAF:GEIKALLEEIKAKVDRIEAALVAAAAAAAAFAAALLTLLAALLAALPWAF:GEIKALLEEIKAKVDRIEAALVAAAAAAAAFAAALLTLLAALLAALPWAF	3.0266320013989625	0.8294631406582323	65.20967864990234	0.5635157227516174	11.26549243927002	12.476798057556152	2.463444709777832
homomer-4-50-nr2-run1_result_107	12	DEILALLKEILAKVEEIKEFLKKLEEFLAAVLTVGGTLLAALLAATPWLF:DEILALLKEILAKVEEIKEFLKKLEEFLAAVLTVGGTLLAALLAATPWLF:DEILALLKEILAKVEEIKEFLKKLEEFLAAVLTVGGTLLAALLAATPWLF:DEILALLKEILAKVEEIKEFLKKLEEFLAAVLTVGGTLLAALLAATPWLF	1.6163754017419796	0.9255929565719953	61.428470611572266	0.5218662023544312	13.579343795776367	14.695286750793457	3.3706166744232178
homomer-4-50-nr2-run1_result_107	13	ERIEELLEEIRAEVKEIKAALKAAAAAAAAAGAVGGTLLVVLLALLPFVF:ERIEELLEEIRAEVKEIKAALKAAAAAAAAAGAVGGTLLVVLLALLPFVF:ERIEELLEEIRAEVKEIKAALKAAAAAAAAAGAVGGTLLVVLLALLPFVF:ERIEELLEEIRAEVKEIKAALKAAAAAAAAAGAVGGTLLVVLLALLPFVF	2.740999049927611	0.8304210145744366	55.73988342285156	0.4444354772567749	14.282896041870117	15.793002128601074	4.798059463500977
homomer-4-50-nr2-run1_result_107	14	GEIEARLERIEALVKEIQAALKALAALVAALLAVLLALLAALLAATPWLW:GEIEARLERIEALVKEIQAALKALAALVAALLAVLLALLAALLAATPWLW:GEIEARLERIEALVKEIQAALKALAALVAALLAVLLALLAALLAATPWLW:GEIEARLERIEALVKEIQAALKALAALVAALLAVLLALLAALLAATPWLW	2.2756348183065414	0.8678385288540178	72.02824401855469	0.6306324005126953	9.204026222229004	10.096258163452148	2.8374338150024414
homomer-4-50-nr2-run1_result_107	15	GEIEALLKEIKAKVEAITAALAALAALLALFLAVFLALFVALLAALPWLF:GEIEALLKEIKAKVEAITAALAALAALLALFLAVFLALFVALLAALPWLF:GEIEALLKEIKAKVEAITAALAALAALLALFLAVFLALFVALLAALPWLF:GEIEALLKEIKAKVEAITAALAALAALLALFLAVFLALFVALLAALPWLF	3.0462874331790544	0.8373916739841623	76.14525604248047	0.6458907127380371	7.9459452629089355	8.690288543701172	2.653994083404541
homomer-4-50-nr2-run1_result_107	16	GEIKAEVKAIKAKVEEITAALVELKAFLALLLAVLLALHLIHLLLLPWTF:GEIKAEVKAIKAKVEEITAALVELKAFLALLLAVLLALHLIHLLLLPWTF:GEIKAEVKAIKAKVEEITAALVELKAFLALLLAVLLALHLIHLLLLPWTF:GEIKAEVKAIKAKVEEITAALVELKAFLALLLAVLLALHLIHLLLLPWTF	4.677142074289541	0.6669061527867032	57.338417053222656	0.5583226680755615	13.220288276672363	15.228567123413086	2.329007625579834
homomer-4-50-nr2-run1_result_107	17	DEIKELLEEITAKVDEITAALKAVAEFVAAFVAVGGALHLLLLALLPWLF:DEIKELLEEITAKVDEITAALKAVAEFVAAFVAVGGALHLLLLALLPWLF:DEIKELLEEITAKVDEITAALKAVAEFVAAFVAVGGALHLLLLALLPWLF:DEIKELLEEITAKVDEITAALKAVAEFVAAFVAVGGALHLLLLALLPWLF	2.268106865925494	0.9055865429745871	63.21138000488281	0.5523602962493896	10.849370002746582	12.135139465332031	2.586620330810547
homomer-4-50-nr2-run1_result_107	18	EEIKAKVEEILKKVDEILAFLKAFAEFLAAFVTTFGTLFVTLLKKLPFVF:EEIKAKVEEILKKVDEILAFLKAFAEFLAAFVTTFGTLFVTLLKKLPFVF:EEIKAKVEEILKKVDEILAFLKAFAEFLAAFVTTFGTLFVTLLKKLPFVF:EEIKAKVEEILKKVDEILAFLKAFAEFLAAFVTTFGTLFVTLLKKLPFVF	1.9115876167048327	0.9214445134790857	75.26033020019531	0.6806904673576355	9.142824172973633	9.835113525390625	1.5828652381896973
homomer-4-50-nr2-run1_result_107	19	AELEAKVNEITAQVKAITAALAAFAAFLAALLALLLTLLAALLAALPWLF:AELEAKVNEITAQVKAITAALAAFAAFLAALLALLLTLLAALLAALPWLF:AELEAKVNEITAQVKAITAALAAFAAFLAALLALLLTLLAALLAALPWLF:AELEAKVNEITAQVKAITAALAAFAAFLAALLALLLTLLAALLAALPWLF	2.767162219108419	0.8508597507268368	57.336238861083984	0.4727698564529419	12.276477813720703	14.147599220275879	5.601713180541992
homomer-4-50-nr2-run1_result_107	20	DELLALVQEIKAKVEEILAFLKALAALLALLLAVLLAALAALLAALPWLA:DELLALVQEIKAKVEEILAFLKALAALLALLLAVLLAALAALLAALPWLA:DELLALVQEIKAKVEEILAFLKALAALLALLLAVLLAALAALLAALPWLA:DELLALVQEIKAKVEEILAFLKALAALLALLLAVLLAALAALLAALPWLA	2.400136049257354	0.8526129072040857	75.75288391113281	0.6598182320594788	8.251167297363281	9.006739616394043	1.8063747882843018
homomer-4-50-nr2-run1_result_107	21	ARLEAKVNEITAKVDAITAANAAAKAAAAAVAAAGGAAAATLLANLPNLF:ARLEAKVNEITAKVDAITAANAAAKAAAAAVAAAGGAAAATLLANLPNLF:ARLEAKVNEITAKVDAITAANAAAKAAAAAVAAAGGAAAATLLANLPNLF:ARLEAKVNEITAKVDAITAANAAAKAAAAAVAAAGGAAAATLLANLPNLF	12.643138659949916	0.2922562118033916	45.2809944152832	0.36970260739326477	17.366004943847656	20.03270721435547	7.564454555511475
homomer-4-50-nr2-run1_result_107	22	AELLELVKKIEAKVEAIAAALAALAALLAALLAVGGALHAALLAATPWLF:AELLELVKKIEAKVEAIAAALAALAALLAALLAVGGALHAALLAATPWLF:AELLELVKKIEAKVEAIAAALAALAALLAALLAVGGALHAALLAATPWLF:AELLELVKKIEAKVEAIAAALAALAALLAALLAVGGALHAALLAATPWLF	1.9040716876800992	0.8928680038785964	66.7831802368164	0.6027129888534546	10.533778190612793	11.534937858581543	2.1635897159576416
homomer-4-50-nr2-run1_result_107	23	AEIEARLKRIEAKVEEILAAQKAAAAAAAAVAAAGGALAAVLLALLPFLF:AEIEARLKRIEAKVEEILAAQKAAAAAAAAVAAAGGALAAVLLALLPFLF:AEIEARLKRIEAKVEEILAAQKAAAAAAAAVAAAGGALAAVLLALLPFLF:AEIEARLKRIEAKVEEILAAQKAAAAAAAAVAAAGGALAAVLLALLPFLF	2.417110121419605	0.8560191615800927	52.02685546875	0.4062002897262573	15.419599533081055	17.356826782226562	6.235953330993652
homomer-4-50-nr2-run1_result_107	24	PRIEALLEEIKAKVDEILAFLKALAAFLATLLAVGGTLLATLLALTPWLL:PRIEALLEEIKAKVDEILAFLKALAAFLATLLAVGGTLLATLLALTPWLL:PRIEALLEEIKAKVDEILAFLKALAAFLATLLAVGGTLLATLLALTPWLL:PRIEALLEEIKAKVDEILAFLKALAAFLATLLAVGGTLLATLLALTPWLL	1.6150489077518264	0.9365664669629757	65.5782470703125	0.5662875771522522	12.16651725769043	13.338552474975586	2.6276822090148926
homomer-4-50-nr2-run1_result_107	25	AEIKALLKAIEARVKAIEAALKALAALVAAVLALGGALALLLLALLPWLF:AEIKALLKAIEARVKAIEAALKALAALVAAVLALGGALALLLLALLPWLF:AEIKALLKAIEARVKAIEAALKALAALVAAVLALGGALALLLLALLPWLF:AEIKALLKAIEARVKAIEAALKALAALVAAVLALGGALALLLLALLPWLF	2.5958420783554566	0.8518706492022718	63.96348571777344	0.5262415409088135	11.737992286682129	12.993998527526855	3.5531411170959473
homomer-4-50-nr2-run1_result_107	26	DEIKALLKEIKAKVDEITAALKELKAFLAALLAVLLAAHAALLAALPGLF:DEIKALLKEIKAKVDEITAALKELKAFLAALLAVLLAAHAALLAALPGLF:DEIKALLKEIKAKVDEITAALKELKAFLAALLAVLLAAHAALLAALPGLF:DEIKALLKEIKAKVDEITAALKELKAFLAALLAVLLAAHAALLAALPGLF	2.9242097055322755	0.8508125228251556	76.84333038330078	0.6927742958068848	7.756444931030273	8.426674842834473	1.5165975093841553
homomer-4-50-nr2-run1_result_107	27	ERIEALLKEILAKVDAITAAVKALAAFLALFLTLFLTLFIILLLNLPFLF:ERIEALLKEILAKVDAITAAVKALAAFLALFLTLFLTLFIILLLNLPFLF:ERIEALLKEILAKVDAITAAVKALAAFLALFLTLFLTLFIILLLNLPFLF:ERIEALLKEILAKVDAITAAVKALAAFLALFLTLFLTLFIILLLNLPFLF	2.9053135551872447	0.8628127312392959	79.67864227294922	0.7042219638824463	7.033199787139893	7.629608631134033	1.8143324851989746
homomer-4-50-nr2-run1_result_107	28	DEIMELLKEILKKVEEIKAALAAAKAAAAAFGAVGGAAAAALLAALPFLF:DEIMELLKEILKKVEEIKAALAAAKAAAAAFGAVGGAAAAALLAALPFLF:DEIMELLKEILKKVEEIKAALAAAKAAAAAFGAVGGAAAAALLAALPFLF:DEIMELLKEILKKVEEIKAALAAAKAAAAAFGAVGGAAAAALLAALPFLF	2.4258069882228424	0.856167347830967	58.26173782348633	0.5063044428825378	13.7147216796875	15.029306411743164	3.682995319366455
homomer-4-50-nr2-run1_result_107	29	DEILERLERIEAKVEEILAFLEELKEFLAVVATVGGALLLVLLALLPFLF:DEILERLERIEAKVEEILAFLEELKEFLAVVATVGGALLLVLLALLPFLF:DEILERLERIEAKVEEILAFLEELKEFLAVVATVGGALLLVLLALLPFLF:DEILERLERIEAKVEEILAFLEELKEFLAVVATVGGALLLVLLALLPFLF	1.6994372856313367	0.9269116422003887	71.36095428466797	0.6349153518676758	10.010518074035645	10.89388370513916	1.7793123722076416
homomer-4-50-nr2-run1_result_107	30	AEIEAEVKKILAILEEIKAALVALAALLAAVAAVLGTALLVLLALLPWVF:AEIEAEVKKILAILEEIKAALVALAALLAAVAAVLGTALLVLLALLPWVF:AEIEAEVKKILAILEEIKAALVALAALLAAVAAVLGTALLVLLALLPWVF:AEIEAEVKKILAILEEIKAALVALAALLAAVAAVLGTALLVLLALLPWVF	2.712294332071622	0.8431182907584487	69.69999694824219	0.6031240224838257	9.624253273010254	10.60354995727539	3.6524815559387207
homomer-4-50-nr2-run1_result_107	31	AEIEAKLDEIEAKVKEILAALKAAAAFVAFFLTTFLALFVELLKKMPFLF:AEIEAKLDEIEAKVKEILAALKAAAAFVAFFLTTFLALFVELLKKMPFLF:AEIEAKLDEIEAKVKEILAALKAAAAFVAFFLTTFLALFVELLKKMPFLF:AEIEAKLDEIEAKVKEILAALKAAAAFVAFFLTTFLALFVELLKKMPFLF	1.748780374155066	0.909226566329081	71.89672088623047	0.6506736278533936	9.310179710388184	10.210750579833984	1.8183780908584595
homomer-4-50-nr2-run1_result_108	0	SDLFDSLVETATAHFPDFPEWLAKWKVDRNDPLAPLRVLDYIRYRLLLLL:SDLFDSLVETATAHFPDFPEWLAKWKVDRNDPLAPLRVLDYIRYRLLLLL:SDLFDSLVETATAHFPDFPEWLAKWKVDRNDPLAPLRVLDYIRYRLLLLL:SDLFDSLVETATAHFPDFPEWLAKWKVDRNDPLAPLRVLDYIRYRLLLLL	4.567085502070558	0.6208783460327187	90.39690399169922	0.545752763748169	11.816113471984863	14.933465957641602	1.1729800701141357
homomer-4-50-nr2-run1_result_108	1	MELFEDLVKTASKNDPDFEEKYKKWKIDPNDPFAPLRVLDYIRERLLEEL:MELFEDLVKTASKNDPDFEEKYKKWKIDPNDPFAPLRVLDYIRERLLEEL:MELFEDLVKTASKNDPDFEEKYKKWKIDPNDPFAPLRVLDYIRERLLEEL:MELFEDLVKTASKNDPDFEEKYKKWKIDPNDPFAPLRVLDYIRERLLEEL	7.353608235226603	0.4281608498114629	84.0781021118164	0.6517394185066223	9.253057479858398	11.267882347106934	1.327731966972351
homomer-4-50-nr2-run1_result_108	2	SALFAALVATATANIPDFAAWLAAAKIDPDDPFAPLRVLNYITNQLLRRL:SALFAALVATATANIPDFAAWLAAAKIDPDDPFAPLRVLNYITNQLLRRL:SALFAALVATATANIPDFAAWLAAAKIDPDDPFAPLRVLNYITNQLLRRL:SALFAALVATATANIPDFAAWLAAAKIDPDDPFAPLRVLNYITNQLLRRL	6.611365669133231	0.47809632013029535	83.6581802368164	0.7451133728027344	6.021301746368408	6.9771409034729	1.7446061372756958
homomer-4-50-nr2-run1_result_108	3	KELFESLVKTASANIPDFPEWLAKEKIDPNDPFAPLRVLNYITNALLAAR:KELFESLVKTASANIPDFPEWLAKEKIDPNDPFAPLRVLNYITNALLAAR:KELFESLVKTASANIPDFPEWLAKEKIDPNDPFAPLRVLNYITNALLAAR:KELFESLVKTASANIPDFPEWLAKEKIDPNDPFAPLRVLNYITNALLAAR	8.524322534093594	0.34741118622037237	78.39937591552734	0.32539865374565125	18.30605697631836	23.370670318603516	10.476034164428711
homomer-4-50-nr2-run1_result_108	4	KELFEALVEAATAHFPDFPEWLEKWKIDPNDPFAPLRVLEYIRYKLLLEL:KELFEALVEAATAHFPDFPEWLEKWKIDPNDPFAPLRVLEYIRYKLLLEL:KELFEALVEAATAHFPDFPEWLEKWKIDPNDPFAPLRVLEYIRYKLLLEL:KELFEALVEAATAHFPDFPEWLEKWKIDPNDPFAPLRVLEYIRYKLLLEL	2.1841932708518756	0.8608591377995325	87.71195983886719	0.5691626071929932	10.724404335021973	13.518303871154785	1.449831247329712
homomer-4-50-nr2-run1_result_108	5	KDLFEALVEAAKKHFPDFEATYEKLKIDPDDPLAPLRVLDYIRYQLLKKL:KDLFEALVEAAKKHFPDFEATYEKLKIDPDDPLAPLRVLDYIRYQLLKKL:KDLFEALVEAAKKHFPDFEATYEKLKIDPDDPLAPLRVLDYIRYQLLKKL:KDLFEALVEAAKKHFPDFEATYEKLKIDPDDPLAPLRVLDYIRYQLLKKL	3.335448670912474	0.7936457803318513	90.04817962646484	0.8560973405838013	4.072914123535156	4.557225704193115	1.130139708518982
homomer-4-50-nr2-run1_result_108	6	SDLFDDLVATASRHDPDFPAWLARWQIDPADPFAPLRVLAYLTARLLAAL:SDLFDDLVATASRHDPDFPAWLARWQIDPADPFAPLRVLAYLTARLLAAL:SDLFDDLVATASRHDPDFPAWLARWQIDPADPFAPLRVLAYLTARLLAAL:SDLFDDLVATASRHDPDFPAWLARWQIDPADPFAPLRVLAYLTARLLAAL	6.693870929245096	0.46837093578010625	85.50485229492188	0.5517590045928955	12.00863265991211	15.137446403503418	1.2727909088134766
homomer-4-50-nr2-run1_result_108	7	KELFEDLVKTATKHDPDFPEKLEKWKIDPDDPFAPLRVLEYLRYYLLKKL:KELFEDLVKTATKHDPDFPEKLEKWKIDPDDPFAPLRVLEYLRYYLLKKL:KELFEDLVKTATKHDPDFPEKLEKWKIDPDDPFAPLRVLEYLRYYLLKKL:KELFEDLVKTATKHDPDFPEKLEKWKIDPDDPFAPLRVLEYLRYYLLKKL	3.3639484682909324	0.744817458582376	81.67340850830078	0.5935291647911072	10.268305778503418	12.854388236999512	1.2839235067367554
homomer-4-50-nr2-run1_result_108	8	MELFEDLVKTAEKNFPDFKEWLKKAKIDKNDPFAPLKVLNYITSELLKKL:MELFEDLVKTAEKNFPDFKEWLKKAKIDKNDPFAPLKVLNYITSELLKKL:MELFEDLVKTAEKNFPDFKEWLKKAKIDKNDPFAPLKVLNYITSELLKKL:MELFEDLVKTAEKNFPDFKEWLKKAKIDKNDPFAPLKVLNYITSELLKKL	6.751524322128452	0.46142379893208185	92.73606872558594	0.8702493906021118	3.5863354206085205	4.017423152923584	1.124908447265625
homomer-4-50-nr2-run1_result_108	9	SALFEALVATATAHDPDFAAWLAAARWDPDDPLAPLRVLEYMRQRLLEER:SALFEALVATATAHDPDFAAWLAAARWDPDDPLAPLRVLEYMRQRLLEER:SALFEALVATATAHDPDFAAWLAAARWDPDDPLAPLRVLEYMRQRLLEER:SALFEALVATATAHDPDFAAWLAAARWDPDDPLAPLRVLEYMRQRLLEER	6.245691186367756	0.5065473974775252	81.05156707763672	0.4798418879508972	14.204015731811523	17.674467086791992	1.498905897140503
homomer-4-50-nr2-run1_result_108	10	SELFESLVETASKNFPDFEAWLKEAKIDPNDPLAPLRVLEYIRYHLLSSL:SELFESLVETASKNFPDFEAWLKEAKIDPNDPLAPLRVLEYIRYHLLSSL:SELFESLVETASKNFPDFEAWLKEAKIDPNDPLAPLRVLEYIRYHLLSSL:SELFESLVETASKNFPDFEAWLKEAKIDPNDPLAPLRVLEYIRYHLLSSL	5.5034513945800345	0.553491461925386	87.12583923339844	0.6283926367759705	9.545790672302246	11.868775367736816	1.0696864128112793
homomer-4-50-nr2-run1_result_108	11	KALFAALVEAATAHFPDFPAWLAAAKWDPDDPLAPLRVLNYITYQLLLLL:KALFAALVEAATAHFPDFPAWLAAAKWDPDDPLAPLRVLNYITYQLLLLL:KALFAALVEAATAHFPDFPAWLAAAKWDPDDPLAPLRVLNYITYQLLLLL:KALFAALVEAATAHFPDFPAWLAAAKWDPDDPLAPLRVLNYITYQLLLLL	7.09936550848495	0.44342040918812814	85.12576293945312	0.7735081911087036	5.634500026702881	6.513900279998779	1.6805510520935059
homomer-4-50-nr2-run1_result_108	12	KELFEKLVETATENFPDFKEWLEKEKIDPNDPFAPLKILNYITYELLKKL:KELFEKLVETATENFPDFKEWLEKEKIDPNDPFAPLKILNYITYELLKKL:KELFEKLVETATENFPDFKEWLEKEKIDPNDPFAPLKILNYITYELLKKL:KELFEKLVETATENFPDFKEWLEKEKIDPNDPFAPLKILNYITYELLKKL	10.236456233040043	0.300875640121685	77.18659973144531	0.3799886703491211	15.534337043762207	19.80061149597168	8.135819435119629
homomer-4-50-nr2-run1_result_108	13	RDLFADLVATATKHFPDFPAWLAEARIDPDDPFAPLRVLEYIRERLLRRL:RDLFADLVATATKHFPDFPAWLAEARIDPDDPFAPLRVLEYIRERLLRRL:RDLFADLVATATKHFPDFPAWLAEARIDPDDPFAPLRVLEYIRERLLRRL:RDLFADLVATATKHFPDFPAWLAEARIDPDDPFAPLRVLEYIRERLLRRL	8.121002725201537	0.3777975077176364	93.35704803466797	0.5130307674407959	13.340229034423828	17.06048011779785	1.1338014602661133
homomer-4-50-nr2-run1_result_108	14	KDLFEALVETASKHIPDFPEWLEKAKIDPNDPNAPLLVLEYIRYYLLKKK:KDLFEALVETASKHIPDFPEWLEKAKIDPNDPNAPLLVLEYIRYYLLKKK:KDLFEALVETASKHIPDFPEWLEKAKIDPNDPNAPLLVLEYIRYYLLKKK:KDLFEALVETASKHIPDFPEWLEKAKIDPNDPNAPLLVLEYIRYYLLKKK	7.508985897255673	0.4227881921616871	89.4535903930664	0.7278339862823486	6.866852283477783	8.31655502319336	1.2362394332885742
homomer-4-50-nr2-run1_result_108	15	AALFAALVATARAHFPDFAAAYAAARWDPDDPDAPLRVLEYIREHLLRRR:AALFAALVATARAHFPDFAAAYAAARWDPDDPDAPLRVLEYIREHLLRRR:AALFAALVATARAHFPDFAAAYAAARWDPDDPDAPLRVLEYIREHLLRRR:AALFAALVATARAHFPDFAAAYAAARWDPDDPDAPLRVLEYIREHLLRRR	4.079658344277965	0.6592057036019631	64.19689178466797	0.3548433482646942	18.198740005493164	22.23674201965332	4.095872402191162
homomer-4-50-nr2-run1_result_108	16	KDLFEDLVETASKHDPDFKEKYEKWKIDPDDPFAPLRILEYIRHSLLKKL:KDLFEDLVETASKHDPDFKEKYEKWKIDPDDPFAPLRILEYIRHSLLKKL:KDLFEDLVETASKHDPDFKEKYEKWKIDPDDPFAPLRILEYIRHSLLKKL:KDLFEDLVETASKHDPDFKEKYEKWKIDPDDPFAPLRILEYIRHSLLKKL	4.009672401460168	0.6756162279865157	85.72245025634766	0.5233348608016968	13.019868850708008	16.373743057250977	1.312647819519043
homomer-4-50-nr2-run1_result_108	17	KELFEDLVETATKHDPDFPKWLAEAKIDPDDPFAPLKVLDYLRNRLLLLL:KELFEDLVETATKHDPDFPKWLAEAKIDPDDPFAPLKVLDYLRNRLLLLL:KELFEDLVETATKHDPDFPKWLAEAKIDPDDPFAPLKVLDYLRNRLLLLL:KELFEDLVETATKHDPDFPKWLAEAKIDPDDPFAPLKVLDYLRNRLLLLL	5.64510272907685	0.5333145906347185	92.91265106201172	0.529737651348114	12.67264461517334	16.181154251098633	1.186390995979309
homomer-4-50-nr2-run1_result_108	18	RALFEDLVATAAAHLPDFPAWLAAARIDPDDPLAPLRLLEYLRRALLLRL:RALFEDLVATAAAHLPDFPAWLAAARIDPDDPLAPLRLLEYLRRALLLRL:RALFEDLVATAAAHLPDFPAWLAAARIDPDDPLAPLRLLEYLRRALLLRL:RALFEDLVATAAAHLPDFPAWLAAARIDPDDPLAPLRLLEYLRRALLLRL	4.946066293472403	0.5750234190760712	89.19908905029297	0.49625784158706665	13.558917999267578	17.229698181152344	1.2360706329345703
homomer-4-50-nr2-run1_result_108	19	SELLAALVEAALAHDPDFAAWLERWRIDPDDPFAPLRVLEYIRERLLEEL:SELLAALVEAALAHDPDFAAWLERWRIDPDDPFAPLRVLEYIRERLLEEL:SELLAALVEAALAHDPDFAAWLERWRIDPDDPFAPLRVLEYIRERLLEEL:SELLAALVEAALAHDPDFAAWLERWRIDPDDPFAPLRVLEYIRERLLEEL	6.632893899008453	0.4865246255221274	81.39142608642578	0.4771426320075989	13.927443504333496	17.355255126953125	1.2979402542114258
homomer-4-50-nr2-run1_result_108	20	KDLFESLVETATAHDPDFPEWLARWKVDPDDPFAPLRVLEYLRYRLLRRL:KDLFESLVETATAHDPDFPEWLARWKVDPDDPFAPLRVLEYLRYRLLRRL:KDLFESLVETATAHDPDFPEWLARWKVDPDDPFAPLRVLEYLRYRLLRRL:KDLFESLVETATAHDPDFPEWLARWKVDPDDPFAPLRVLEYLRYRLLRRL	3.040497759285202	0.7681799811214173	88.05207824707031	0.5795547962188721	10.967761993408203	13.793364524841309	1.1767387390136719
homomer-4-50-nr2-run1_result_108	21	KDLFEDLVETASKHIPDFPEWYEKAKIDPNDPFAPLKVLDYIRYYLLKKL:KDLFEDLVETASKHIPDFPEWYEKAKIDPNDPFAPLKVLDYIRYYLLKKL:KDLFEDLVETASKHIPDFPEWYEKAKIDPNDPFAPLKVLDYIRYYLLKKL:KDLFEDLVETASKHIPDFPEWYEKAKIDPNDPFAPLKVLDYIRYYLLKKL	2.672376075397746	0.8264414242417394	91.72600555419922	0.810950756072998	4.798158645629883	5.656721591949463	1.0904563665390015
homomer-4-50-nr2-run1_result_108	22	KDLFEDLVETATKHFPDFPEWLEKEKIDPNDPFAPLRVLDYIRYRLLLLR:KDLFEDLVETATKHFPDFPEWLEKEKIDPNDPFAPLRVLDYIRYRLLLLR:KDLFEDLVETATKHFPDFPEWLEKEKIDPNDPFAPLRVLDYIRYRLLLLR:KDLFEDLVETATKHFPDFPEWLEKEKIDPNDPFAPLRVLDYIRYRLLLLR	3.6374735667897586	0.7110649152877835	90.36009216308594	0.5253458023071289	12.666598320007324	16.062110900878906	1.1714857816696167
homomer-4-50-nr2-run1_result_108	23	RALLAALVAAAEAAAPDFAAWLAAARWDPDDPFAPLRVLEYLRERLLEEL:RALLAALVAAAEAAAPDFAAWLAAARWDPDDPFAPLRVLEYLRERLLEEL:RALLAALVAAAEAAAPDFAAWLAAARWDPDDPFAPLRVLEYLRERLLEEL:RALLAALVAAAEAAAPDFAAWLAAARWDPDDPFAPLRVLEYLRERLLEEL	6.4824991124919995	0.4686671330528425	85.41899871826172	0.476181298494339	14.49467945098877	18.32615852355957	1.566068410873413
homomer-4-50-nr2-run1_result_108	24	RALFAALVEAATAHFPDFPAWLAEWRVDPDDPFAPLRVLEYIRYELLKKL:RALFAALVEAATAHFPDFPAWLAEWRVDPDDPFAPLRVLEYIRYELLKKL:RALFAALVEAATAHFPDFPAWLAEWRVDPDDPFAPLRVLEYIRYELLKKL:RALFAALVEAATAHFPDFPAWLAEWRVDPDDPFAPLRVLEYIRYELLKKL	6.206770588550299	0.4963397228899846	91.925537109375	0.5290912389755249	12.495739936828613	15.928131103515625	1.2302629947662354
homomer-4-50-nr2-run1_result_108	25	SALFAALVEAAAANFPDFPAWLAKARWDPADPLAPLRVLEYMRERLLEEL:SALFAALVEAAAANFPDFPAWLAKARWDPADPLAPLRVLEYMRERLLEEL:SALFAALVEAAAANFPDFPAWLAKARWDPADPLAPLRVLEYMRERLLEEL:SALFAALVEAAAANFPDFPAWLAKARWDPADPLAPLRVLEYMRERLLEEL	7.460860231766664	0.42515357526535424	75.67062377929688	0.44968312978744507	15.064202308654785	18.705005645751953	1.7741138935089111
homomer-4-50-nr2-run1_result_108	26	SSLFEALVETASANFPDFPAWYAEAKIDPNDPLAPLRVLEYIRYQLLRRL:SSLFEALVETASANFPDFPAWYAEAKIDPNDPLAPLRVLEYIRYQLLRRL:SSLFEALVETASANFPDFPAWYAEAKIDPNDPLAPLRVLEYIRYQLLRRL:SSLFEALVETASANFPDFPAWYAEAKIDPNDPLAPLRVLEYIRYQLLRRL	6.109014829292521	0.5071794415635306	88.07300567626953	0.5397735834121704	12.122688293457031	15.298315048217773	1.3384051322937012
homomer-4-50-nr2-run1_result_108	27	RALFEALVETAEAHFPDFPAWLAAARIDPDDPLAPLRVLDYIRARLLEEL:RALFEALVETAEAHFPDFPAWLAAARIDPDDPLAPLRVLDYIRARLLEEL:RALFEALVETAEAHFPDFPAWLAAARIDPDDPLAPLRVLDYIRARLLEEL:RALFEALVETAEAHFPDFPAWLAAARIDPDDPLAPLRVLDYIRARLLEEL	7.258420947081595	0.43006127873438665	93.93343353271484	0.8355928659439087	3.941150665283203	4.622561454772949	1.1408004760742188
homomer-4-50-nr2-run1_result_108	28	KDLFQALVEAATAHDPDFAAWLAKEKIDPDDPNAPLRVLDYIRERLLEER:KDLFQALVEAATAHDPDFAAWLAKEKIDPDDPNAPLRVLDYIRERLLEER:KDLFQALVEAATAHDPDFAAWLAKEKIDPDDPNAPLRVLDYIRERLLEER:KDLFQALVEAATAHDPDFAAWLAKEKIDPDDPNAPLRVLDYIRERLLEER	7.19705403950201	0.40402181456470854	89.86917114257812	0.4782072901725769	14.727574348449707	18.72747230529785	1.4503352642059326
homomer-4-50-nr2-run1_result_108	29	KDLFEDLVETASKHFPDFEEWYKEKKIDPNDPLAPLYVLDYIRYQLLKKL:KDLFEDLVETASKHFPDFEEWYKEKKIDPNDPLAPLYVLDYIRYQLLKKL:KDLFEDLVETASKHFPDFEEWYKEKKIDPNDPLAPLYVLDYIRYQLLKKL:KDLFEDLVETASKHFPDFEEWYKEKKIDPNDPLAPLYVLDYIRYQLLKKL	8.913579724179405	0.34945376595750693	92.42655944824219	0.5484883189201355	11.883478164672852	15.070029258728027	1.1310582160949707
homomer-4-50-nr2-run1_result_108	30	KELFEDLVKTAKKNFPDFEEKYKKEKWDENDPDAPLKILDYIRNELLKKR:KELFEDLVKTAKKNFPDFEEKYKKEKWDENDPDAPLKILDYIRNELLKKR:KELFEDLVKTAKKNFPDFEEKYKKEKWDENDPDAPLKILDYIRNELLKKR:KELFEDLVKTAKKNFPDFEEKYKKEKWDENDPDAPLKILDYIRNELLKKR	9.374196082528767	0.29951985648539453	90.39380645751953	0.478570818901062	14.800708770751953	18.808059692382812	1.2593944072723389
homomer-4-50-nr2-run1_result_108	31	RALFEALVAAASAAFPDFPAWLAAARVDPDDPLAPLRVLEYLREELLRRL:RALFEALVAAASAAFPDFPAWLAAARVDPDDPLAPLRVLEYLREELLRRL:RALFEALVAAASAAFPDFPAWLAAARVDPDDPLAPLRVLEYLREELLRRL:RALFEALVAAASAAFPDFPAWLAAARVDPDDPLAPLRVLEYLREELLRRL	7.865371394640407	0.3834222591635864	93.80015563964844	0.508980393409729	13.416279792785645	17.227500915527344	1.1775667667388916
homomer-4-50-nr2-run1_result_109	0	ALQAIVAELTAEGWTVLSFAIETLPDGRVRILAVARHPDGTQRVRVYDVE:ALQAIVAELTAEGWTVLSFAIETLPDGRVRILAVARHPDGTQRVRVYDVE:ALQAIVAELTAEGWTVLSFAIETLPDGRVRILAVARHPDGTQRVRVYDVE:ALQAIVAELTAEGWTVLSFAIETLPDGRVRILAVARHPDGTQRVRVYDVE	4.036847488686185	0.6455454087982193	93.83454132080078	0.30164438486099243	19.149633407592773	24.761157989501953	17.20090103149414
homomer-4-50-nr2-run1_result_109	1	ALQAIVAELQAQGWTVRSFELIREPDGRLEVLAVAEHPDGTQRVVRHEVE:ALQAIVAELQAQGWTVRSFELIREPDGRLEVLAVAEHPDGTQRVVRHEVE:ALQAIVAELQAQGWTVRSFELIREPDGRLEVLAVAEHPDGTQRVVRHEVE:ALQAIVAELQAQGWTVRSFELIREPDGRLEVLAVAEHPDGTQRVVRHEVE	6.8986139839038385	0.43374822837776333	87.92601013183594	0.2869620621204376	19.89191436767578	25.46454429626465	13.244987487792969
homomer-4-50-nr2-run1_result_109	2	ALQAIVDELTAQGWRVLSFAIVTNPDGKVTVLAVAEHPDGTQKVKTFEVT:ALQAIVDELTAQGWRVLSFAIVTNPDGKVTVLAVAEHPDGTQKVKTFEVT:ALQAIVDELTAQGWRVLSFAIVTNPDGKVTVLAVAEHPDGTQKVKTFEVT:ALQAIVDELTAQGWRVLSFAIVTNPDGKVTVLAVAEHPDGTQKVKTFEVT	1.2434903710776157	0.9576144877090377	88.6749267578125	0.7878530621528625	4.868632793426514	5.572603225708008	1.5178179740905762
homomer-4-50-nr2-run1_result_109	3	ALEAIVAELTAAGWTPLSFALEREPDGRVVILVVARHPDGEYRVVRHEVE:ALEAIVAELTAAGWTPLSFALEREPDGRVVILVVARHPDGEYRVVRHEVE:ALEAIVAELTAAGWTPLSFALEREPDGRVVILVVARHPDGEYRVVRHEVE:ALEAIVAELTAAGWTPLSFALEREPDGRVVILVVARHPDGEYRVVRHEVE	16.48749650084555	0.2587460448467486	89.080322265625	0.4388442039489746	15.543984413146973	19.796031951904297	2.171518564224243
homomer-4-50-nr2-run1_result_109	4	ALQAIVAELTAAGWTVRSFALERLPDGRVRILAVAEHPDGTQAVREFDVE:ALQAIVAELTAAGWTVRSFALERLPDGRVRILAVAEHPDGTQAVREFDVE:ALQAIVAELTAAGWTVRSFALERLPDGRVRILAVAEHPDGTQAVREFDVE:ALQAIVAELTAAGWTVRSFALERLPDGRVRILAVAEHPDGTQAVREFDVE	3.695098355686379	0.6837733242714404	92.89077758789062	0.29807883501052856	19.438840866088867	25.089244842529297	17.39577865600586
homomer-4-50-nr2-run1_result_109	5	ALQEIVAQLQAEGWTALSFVIIEEKDGKKKILVLAKHPDGTQKVKVFEVE:ALQEIVAQLQAEGWTALSFVIIEEKDGKKKILVLAKHPDGTQKVKVFEVE:ALQEIVAQLQAEGWTALSFVIIEEKDGKKKILVLAKHPDGTQKVKVFEVE:ALQEIVAQLQAEGWTALSFVIIEEKDGKKKILVLAKHPDGTQKVKVFEVE	7.354704623133054	0.4302287255764768	89.39210510253906	0.29465046525001526	19.69938087463379	25.30573272705078	16.00318145751953
homomer-4-50-nr2-run1_result_109	6	ALQAIVAELTARGWTVLSFAIERLPDGRLLVYAVARHPNGEQRVEVFEVE:ALQAIVAELTARGWTVLSFAIERLPDGRLLVYAVARHPNGEQRVEVFEVE:ALQAIVAELTARGWTVLSFAIERLPDGRLLVYAVARHPNGEQRVEVFEVE:ALQAIVAELTARGWTVLSFAIERLPDGRLLVYAVARHPNGEQRVEVFEVE	0.8969038464907396	0.9738046050771803	87.232421875	0.6453960537910461	8.424111366271973	10.420759201049805	2.519348621368408
homomer-4-50-nr2-run1_result_109	7	ALQAIVAELTAAGWTPLSFALIVNPDGKVVILVLARHPNGEYRVVVYEVE:ALQAIVAELTAAGWTPLSFALIVNPDGKVVILVLARHPNGEYRVVVYEVE:ALQAIVAELTAAGWTPLSFALIVNPDGKVVILVLARHPNGEYRVVVYEVE:ALQAIVAELTAAGWTPLSFALIVNPDGKVVILVLARHPNGEYRVVVYEVE	9.799764135718618	0.30544399543330397	85.98689270019531	0.3040902614593506	19.008386611938477	24.478910446166992	13.120201110839844
homomer-4-50-nr2-run1_result_109	8	ALQEIVAELTAEGWTPLSFTLVTNPDGRVEILVVARHPNGEYRVKRYTVE:ALQEIVAELTAEGWTPLSFTLVTNPDGRVEILVVARHPNGEYRVKRYTVE:ALQEIVAELTAEGWTPLSFTLVTNPDGRVEILVVARHPNGEYRVKRYTVE:ALQEIVAELTAEGWTPLSFTLVTNPDGRVEILVVARHPNGEYRVKRYTVE	15.153905521078963	0.476489521953898	83.04277038574219	0.5147150754928589	12.430713653564453	15.59544563293457	2.203718662261963
homomer-4-50-nr2-run1_result_109	9	ALEAIVAELTAEGWTPLSFEIIREPDGRVTILVLARHPDGTYRVRRFEVE:ALEAIVAELTAEGWTPLSFEIIREPDGRVTILVLARHPDGTYRVRRFEVE:ALEAIVAELTAEGWTPLSFEIIREPDGRVTILVLARHPDGTYRVRRFEVE:ALEAIVAELTAEGWTPLSFEIIREPDGRVTILVLARHPDGTYRVRRFEVE	1.3291718291251247	0.9429170396896727	85.82454681396484	0.5103651881217957	12.923426628112793	16.342103958129883	4.281113624572754
homomer-4-50-nr2-run1_result_109	10	ALQAIVAELTAEGWTPLSFAIITNPDGKTTVLVVARHPDGTSAVRTYDVE:ALQAIVAELTAEGWTPLSFAIITNPDGKTTVLVVARHPDGTSAVRTYDVE:ALQAIVAELTAEGWTPLSFAIITNPDGKTTVLVVARHPDGTSAVRTYDVE:ALQAIVAELTAEGWTPLSFAIITNPDGKTTVLVVARHPDGTSAVRTYDVE	4.073456784029513	0.682168353302907	87.92303466796875	0.3156006336212158	18.58498764038086	23.874309539794922	11.260141372680664
homomer-4-50-nr2-run1_result_109	11	ALEAIVAELTAQGWTVLDFELIVEPDGKVVVLALARHPNGEQRVFRYEVE:ALEAIVAELTAQGWTVLDFELIVEPDGKVVVLALARHPNGEQRVFRYEVE:ALEAIVAELTAQGWTVLDFELIVEPDGKVVVLALARHPNGEQRVFRYEVE:ALEAIVAELTAQGWTVLDFELIVEPDGKVVVLALARHPNGEQRVFRYEVE	9.816275789944491	0.2625027124514769	94.56400299072266	0.28265073895454407	20.331315994262695	26.319902420043945	16.595191955566406
homomer-4-50-nr2-run1_result_109	12	ALQAIVDQLTAQGWTPLSFELITLPDGKIIVKVVARHPNGEQRVFTFLVE:ALQAIVDQLTAQGWTPLSFELITLPDGKIIVKVVARHPNGEQRVFTFLVE:ALQAIVDQLTAQGWTPLSFELITLPDGKIIVKVVARHPNGEQRVFTFLVE:ALQAIVDQLTAQGWTPLSFELITLPDGKIIVKVVARHPNGEQRVFTFLVE	9.356473226291465	0.3400429058254933	92.7911148071289	0.29838502407073975	19.715877532958984	25.506948471069336	15.67247200012207
homomer-4-50-nr2-run1_result_109	13	ALQEIVAALTAEGWTPLSFALVTEPDGRVTVLVLARHPDGRFEVRVFEVE:ALQEIVAALTAEGWTPLSFALVTEPDGRVTVLVLARHPDGRFEVRVFEVE:ALQEIVAALTAEGWTPLSFALVTEPDGRVTVLVLARHPDGRFEVRVFEVE:ALQEIVAALTAEGWTPLSFALVTEPDGRVTVLVLARHPDGRFEVRVFEVE	16.1528888173192	0.31794014374563245	90.1812515258789	0.4554860591888428	15.124252319335938	19.296916961669922	1.8074982166290283
homomer-4-50-nr2-run1_result_109	14	ALQAIVAELTAEGWTPLSFAIITHPDGRTTVLVLARHPDGTQEVRVYEID:ALQAIVAELTAEGWTPLSFAIITHPDGRTTVLVLARHPDGTQEVRVYEID:ALQAIVAELTAEGWTPLSFAIITHPDGRTTVLVLARHPDGTQEVRVYEID:ALQAIVAELTAEGWTPLSFAIITHPDGRTTVLVLARHPDGTQEVRVYEID	1.5862686930438705	0.9253231168478593	83.34351348876953	0.5079281330108643	12.307424545288086	15.507250785827637	4.5476484298706055
homomer-4-50-nr2-run1_result_109	15	ALQAAVAALSAAGWTVLSFALVREPDGRVTVLAVARHPDGTQRVEVFRVE:ALQAAVAALSAAGWTVLSFALVREPDGRVTVLAVARHPDGTQRVEVFRVE:ALQAAVAALSAAGWTVLSFALVREPDGRVTVLAVARHPDGTQRVEVFRVE:ALQAAVAALSAAGWTVLSFALVREPDGRVTVLAVARHPDGTQRVEVFRVE	1.4701347633604824	0.9394085846418676	90.90187072753906	0.7988349199295044	4.696819305419922	5.411843299865723	1.2933865785598755
homomer-4-50-nr2-run1_result_109	16	ALQAIVAELTAAGWTPDDFEIIRLPNGKVIVLVVARHPDGTQAVKVYFVE:ALQAIVAELTAAGWTPDDFEIIRLPNGKVIVLVVARHPDGTQAVKVYFVE:ALQAIVAELTAAGWTPDDFEIIRLPNGKVIVLVVARHPDGTQAVKVYFVE:ALQAIVAELTAAGWTPDDFEIIRLPNGKVIVLVVARHPDGTQAVKVYFVE	17.54370990267151	0.14684453965121905	69.71791076660156	0.33658862113952637	18.61927032470703	23.09336280822754	5.636605262756348
homomer-4-50-nr2-run1_result_109	17	ALQEIVAALTAEGWTVLSFALERLPDGRVVILAVARHPDGEQRVRVWEVR:ALQEIVAALTAEGWTVLSFALERLPDGRVVILAVARHPDGEQRVRVWEVR:ALQEIVAALTAEGWTVLSFALERLPDGRVVILAVARHPDGEQRVRVWEVR:ALQEIVAALTAEGWTVLSFALERLPDGRVVILAVARHPDGEQRVRVWEVR	0.9119319664003108	0.9742871732757089	91.67555236816406	0.8210040926933289	4.008711814880371	4.531815528869629	1.2351438999176025
homomer-4-50-nr2-run1_result_109	18	ALQAIVAELTAAGWTPLSFELIREPDGRTTVLVVARHPNGEYAVKVYEVE:ALQAIVAELTAAGWTPLSFELIREPDGRTTVLVVARHPNGEYAVKVYEVE:ALQAIVAELTAAGWTPLSFELIREPDGRTTVLVVARHPNGEYAVKVYEVE:ALQAIVAELTAAGWTPLSFELIREPDGRTTVLVVARHPNGEYAVKVYEVE	16.136454783557394	0.2911072762942962	90.88121032714844	0.4565771222114563	15.158385276794434	19.344453811645508	1.891200304031372
homomer-4-50-nr2-run1_result_109	19	ALQEIVAALTAEGWTVLSFALVREPDGRTTVLAVARHPDGTQRVRTWEVE:ALQEIVAALTAEGWTVLSFALVREPDGRTTVLAVARHPDGTQRVRTWEVE:ALQEIVAALTAEGWTVLSFALVREPDGRTTVLAVARHPDGTQRVRTWEVE:ALQEIVAALTAEGWTVLSFALVREPDGRTTVLAVARHPDGTQRVRTWEVE	1.223303517159098	0.9601310987963538	89.72789764404297	0.7868208885192871	4.751095294952393	5.450710296630859	1.372556447982788
homomer-4-50-nr2-run1_result_109	20	ALQAIVAELTAEGWTVLSFAIETLPDGRRRILAVARHPDGTQAVRVWEVD:ALQAIVAELTAEGWTVLSFAIETLPDGRRRILAVARHPDGTQAVRVWEVD:ALQAIVAELTAEGWTVLSFAIETLPDGRRRILAVARHPDGTQAVRVWEVD:ALQAIVAELTAEGWTVLSFAIETLPDGRRRILAVARHPDGTQAVRVWEVD	1.0287890223175722	0.9691210392986868	88.3954086303711	0.7105973362922668	6.136991024017334	7.356237411499023	1.8770861625671387
homomer-4-50-nr2-run1_result_109	21	ALQAIVAALTAAGWTVLDFEIIRLPDGRVVILAVAAHPDGTQRVEVWVVE:ALQAIVAALTAAGWTVLDFEIIRLPDGRVVILAVAAHPDGTQRVEVWVVE:ALQAIVAALTAAGWTVLDFEIIRLPDGRVVILAVAAHPDGTQRVEVWVVE:ALQAIVAALTAAGWTVLDFEIIRLPDGRVVILAVAAHPDGTQRVEVWVVE	11.924987196368056	0.23202764024669217	89.64147186279297	0.2986491322517395	19.308366775512695	24.93446922302246	15.631779670715332
homomer-4-50-nr2-run1_result_109	22	ALQAIVAELTAAGWTVLSFELIEKPDGKVVILAVAQHPDGTQEVKVFEVE:ALQAIVAELTAAGWTVLSFELIEKPDGKVVILAVAQHPDGTQEVKVFEVE:ALQAIVAELTAAGWTVLSFELIEKPDGKVVILAVAQHPDGTQEVKVFEVE:ALQAIVAELTAAGWTVLSFELIEKPDGKVVILAVAQHPDGTQEVKVFEVE	8.937442591956948	0.3828805165707084	92.51332092285156	0.29175835847854614	19.794153213500977	25.558433532714844	15.291732788085938
homomer-4-50-nr2-run1_result_109	23	ALQAIVAALTAEGWTPLDFELERLPDGRVRVLVLARHPDGTYAVREFEVE:ALQAIVAALTAEGWTPLDFELERLPDGRVRVLVLARHPDGTYAVREFEVE:ALQAIVAALTAEGWTPLDFELERLPDGRVRVLVLARHPDGTYAVREFEVE:ALQAIVAALTAEGWTPLDFELERLPDGRVRVLVLARHPDGTYAVREFEVE	14.389825233592358	0.16144870709875125	94.28097534179688	0.2962033748626709	19.902944564819336	25.771162033081055	16.875526428222656
homomer-4-50-nr2-run1_result_109	24	ALQAIVAELTAEGWTVLSFELIRLPDGRIIVLAVALHPDGTQEVRVYVID:ALQAIVAELTAEGWTVLSFELIRLPDGRIIVLAVALHPDGTQEVRVYVID:ALQAIVAELTAEGWTVLSFELIRLPDGRIIVLAVALHPDGTQEVRVYVID:ALQAIVAELTAEGWTVLSFELIRLPDGRIIVLAVALHPDGTQEVRVYVID	9.468833264782722	0.3746904389084229	89.2991714477539	0.3015943765640259	19.130826950073242	24.727771759033203	13.3468017578125
homomer-4-50-nr2-run1_result_109	25	ALQAIVAELTAAGWTPLSFALRERPDGRVVVLAVARHPDGTYAVAEYEVE:ALQAIVAELTAAGWTPLSFALRERPDGRVVVLAVARHPDGTYAVAEYEVE:ALQAIVAELTAAGWTPLSFALRERPDGRVVVLAVARHPDGTYAVAEYEVE:ALQAIVAELTAAGWTPLSFALRERPDGRVVVLAVARHPDGTYAVAEYEVE	3.64342074959148	0.704459848399624	92.71003723144531	0.31592363119125366	18.818225860595703	24.2379093170166	16.057405471801758
homomer-4-50-nr2-run1_result_109	26	ALQAIVAELTAEGWTVLSFAIENLPDGRRVVLAVARHPDGTQAVRRFEVE:ALQAIVAELTAEGWTVLSFAIENLPDGRRVVLAVARHPDGTQAVRRFEVE:ALQAIVAELTAEGWTVLSFAIENLPDGRRVVLAVARHPDGTQAVRRFEVE:ALQAIVAELTAEGWTVLSFAIENLPDGRRVVLAVARHPDGTQAVRRFEVE	1.1635447246528254	0.9604707789628264	87.73800659179688	0.7315704226493835	5.94668436050415	7.026372909545898	1.8133777379989624
homomer-4-50-nr2-run1_result_109	27	ALQAFVAELTAEGWTPLSFALVERPDGRTTVLLVARHPDGEQRVRVFEVE:ALQAFVAELTAEGWTPLSFALVERPDGRTTVLLVARHPDGEQRVRVFEVE:ALQAFVAELTAEGWTPLSFALVERPDGRTTVLLVARHPDGEQRVRVFEVE:ALQAFVAELTAEGWTPLSFALVERPDGRTTVLLVARHPDGEQRVRVFEVE	7.43082274695747	0.40560915710673023	82.74160766601562	0.28954365849494934	19.354808807373047	24.64171600341797	14.96436882019043
homomer-4-50-nr2-run1_result_109	28	ALQAIVAELTAEGWTVLSFALVTLPDGTVVVLAVARHPDGRQEVRTFVVR:ALQAIVAELTAEGWTVLSFALVTLPDGTVVVLAVARHPDGRQEVRTFVVR:ALQAIVAELTAEGWTVLSFALVTLPDGTVVVLAVARHPDGRQEVRTFVVR:ALQAIVAELTAEGWTVLSFALVTLPDGTVVVLAVARHPDGRQEVRTFVVR	6.232244701362435	0.5059865734324016	87.92100524902344	0.30947139859199524	18.475299835205078	23.813526153564453	15.217825889587402
homomer-4-50-nr2-run1_result_109	29	ALQEIVDALTAAGWTPDSFEIIRLPDGKVIILVVARHPDGTSRVFVYEVE:ALQEIVDALTAAGWTPDSFEIIRLPDGKVIILVVARHPDGTSRVFVYEVE:ALQEIVDALTAAGWTPDSFEIIRLPDGKVIILVVARHPDGTSRVFVYEVE:ALQEIVDALTAAGWTPDSFEIIRLPDGKVIILVVARHPDGTSRVFVYEVE	8.100305758521506	0.3819125228062329	84.69325256347656	0.3004840612411499	19.191471099853516	24.67401695251465	14.573756217956543
homomer-4-50-nr2-run1_result_109	30	ALQAIVAELTAEGWTPLSFAIITLPDGKVVVLVVARHPDGTSAVRVYEVE:ALQAIVAELTAEGWTPLSFAIITLPDGKVVVLVVARHPDGTSAVRVYEVE:ALQAIVAELTAEGWTPLSFAIITLPDGKVVVLVVARHPDGTSAVRVYEVE:ALQAIVAELTAEGWTPLSFAIITLPDGKVVVLVVARHPDGTSAVRVYEVE	3.144345189328824	0.7773149955108722	86.2497329711914	0.33016982674598694	17.633874893188477	22.63824462890625	9.533609390258789
homomer-4-50-nr2-run1_result_109	31	ALQAIVADLTAQGWTARSFVLIELPNGKIIILALAEHPDGTQRVAVYEVE:ALQAIVADLTAQGWTARSFVLIELPNGKIIILALAEHPDGTQRVAVYEVE:ALQAIVADLTAQGWTARSFVLIELPNGKIIILALAEHPDGTQRVAVYEVE:ALQAIVADLTAQGWTARSFVLIELPNGKIIILALAEHPDGTQRVAVYEVE	10.133719402965015	0.39122388953360304	82.2158203125	0.29884469509124756	19.283336639404297	24.86583137512207	15.698054313659668
homomer-4-50-nr2-run1_result_11	0	ERLLYPNIRDTEYEILEKLNEFTEYTKKNNKEITALIEEVLAEVKAIKAA:ERLLYPNIRDTEYEILEKLNEFTEYTKKNNKEITALIEEVLAEVKAIKAA:ERLLYPNIRDTEYEILEKLNEFTEYTKKNNKEITALIEEVLAEVKAIKAA:ERLLYPNIRDTEYEILEKLNEFTEYTKKNNKEITALIEEVLAEVKAIKAA	23.00441431923529	0.0958278048913749	37.24739074707031	0.2442060112953186	21.594629287719727	24.53813362121582	10.353616714477539
homomer-4-50-nr2-run1_result_11	1	DRLLFPDLRPAEREILEKLEEFTKYTKENNEKITALIEEVLAEVKAILAA:DRLLFPDLRPAEREILEKLEEFTKYTKENNEKITALIEEVLAEVKAILAA:DRLLFPDLRPAEREILEKLEEFTKYTKENNEKITALIEEVLAEVKAILAA:DRLLFPDLRPAEREILEKLEEFTKYTKENNEKITALIEEVLAEVKAILAA	1.7266885195458743	0.9316044525409278	76.09812927246094	0.6724921464920044	9.444478034973145	10.100432395935059	1.5795774459838867
homomer-4-50-nr2-run1_result_11	2	DRLLFPDWRPEERLILETLKAFTTATTAATAKITALIEEVLAEAKAILAA:DRLLFPDWRPEERLILETLKAFTTATTAATAKITALIEEVLAEAKAILAA:DRLLFPDWRPEERLILETLKAFTTATTAATAKITALIEEVLAEAKAILAA:DRLLFPDWRPEERLILETLKAFTTATTAATAKITALIEEVLAEAKAILAA	2.004211592801052	0.9020957578071231	55.10129928588867	0.35888898372650146	16.740427017211914	19.812719345092773	6.461116790771484
homomer-4-50-nr2-run1_result_11	3	LLLLFPDWSLAERLILLLLLAFTEATTKATAALTAKVEEVLAEAKAIKAA:LLLLFPDWSLAERLILLLLLAFTEATTKATAALTAKVEEVLAEAKAIKAA:LLLLFPDWSLAERLILLLLLAFTEATTKATAALTAKVEEVLAEAKAIKAA:LLLLFPDWSLAERLILLLLLAFTEATTKATAALTAKVEEVLAEAKAIKAA	1.5737511343930783	0.9358370745797687	52.19590759277344	0.386304646730423	15.775092124938965	18.105037689208984	6.209427833557129
homomer-4-50-nr2-run1_result_11	4	DRLLHPFLSPAEREILERLTAFTATNTATAAALTALVKEVLAEAKAIKAA:DRLLHPFLSPAEREILERLTAFTATNTATAAALTALVKEVLAEAKAIKAA:DRLLHPFLSPAEREILERLTAFTATNTATAAALTALVKEVLAEAKAIKAA:DRLLHPFLSPAEREILERLTAFTATNTATAAALTALVKEVLAEAKAIKAA	3.345256470081173	0.748424863898068	43.45177459716797	0.3062480390071869	18.497373580932617	21.22853660583496	7.663473129272461
homomer-4-50-nr2-run1_result_11	5	LSSLFPNLRPAERLILDTLTTFTKTNTENTKAITAEIKEVKALAEKILEA:LSSLFPNLRPAERLILDTLTTFTKTNTENTKAITAEIKEVKALAEKILEA:LSSLFPNLRPAERLILDTLTTFTKTNTENTKAITAEIKEVKALAEKILEA:LSSLFPNLRPAERLILDTLTTFTKTNTENTKAITAEIKEVKALAEKILEA	2.4704697623388308	0.8987157266981292	75.69881439208984	0.6388543844223022	8.31940746307373	9.116781234741211	1.4408950805664062
homomer-4-50-nr2-run1_result_11	6	ERKKFPFMELEEFLILELLKEFTAYNKAANAAITAEIKEVKAEAWAIKQA:ERKKFPFMELEEFLILELLKEFTAYNKAANAAITAEIKEVKAEAWAIKQA:ERKKFPFMELEEFLILELLKEFTAYNKAANAAITAEIKEVKAEAWAIKQA:ERKKFPFMELEEFLILELLKEFTAYNKAANAAITAEIKEVKAEAWAIKQA	3.051762555769177	0.769784892169156	50.38229751586914	0.305621474981308	18.3249454498291	21.517566680908203	6.652336597442627
homomer-4-50-nr2-run1_result_11	7	DRAAFPDWRPAERLILDTLAAFTTTTTATAAEVTAKIEAVLAEAKAIKQA:DRAAFPDWRPAERLILDTLAAFTTTTTATAAEVTAKIEAVLAEAKAIKQA:DRAAFPDWRPAERLILDTLAAFTTTTTATAAEVTAKIEAVLAEAKAIKQA:DRAAFPDWRPAERLILDTLAAFTTTTTATAAEVTAKIEAVLAEAKAIKQA	25.220097585466473	0.10274099414761916	70.82909393310547	0.2820047438144684	20.733718872070312	25.651283264160156	13.79200553894043
homomer-4-50-nr2-run1_result_11	8	SALLYPDLRPAERRILEKLEAFTETTTKTNKEIKALIEEVKAEAKAILKA:SALLYPDLRPAERRILEKLEAFTETTTKTNKEIKALIEEVKAEAKAILKA:SALLYPDLRPAERRILEKLEAFTETTTKTNKEIKALIEEVKAEAKAILKA:SALLYPDLRPAERRILEKLEAFTETTTKTNKEIKALIEEVKAEAKAILKA	27.558867765724646	0.09423608513276624	66.56596374511719	0.25939953327178955	20.971147537231445	25.870140075683594	13.551863670349121
homomer-4-50-nr2-run1_result_11	9	DDLLFPFLRPEEREILEKLEAFTATNTATAAAVTAKIEEVKALAKEILEA:DDLLFPFLRPEEREILEKLEAFTATNTATAAAVTAKIEEVKALAKEILEA:DDLLFPFLRPEEREILEKLEAFTATNTATAAAVTAKIEEVKALAKEILEA:DDLLFPFLRPEEREILEKLEAFTATNTATAAAVTAKIEEVKALAKEILEA	3.3356283220395673	0.7559295306721731	47.04361343383789	0.2831265330314636	18.955459594726562	21.755207061767578	7.962731838226318
homomer-4-50-nr2-run1_result_11	10	LRSLFPDLRDAEFTILETLEAFTKTTTENNATITAKINEVKAEVKAVKQA:LRSLFPDLRDAEFTILETLEAFTKTTTENNATITAKINEVKAEVKAVKQA:LRSLFPDLRDAEFTILETLEAFTKTTTENNATITAKINEVKAEVKAVKQA:LRSLFPDLRDAEFTILETLEAFTKTTTENNATITAKINEVKAEVKAVKQA	27.212099112579047	0.12786046389178837	42.44964599609375	0.24932053685188293	20.992521286010742	24.44451904296875	10.827221870422363
homomer-4-50-nr2-run1_result_11	11	EDALFPFWRPAEIEILRTLEAFTATTTATNAAITAKIEEVNAIAKAILAA:EDALFPFWRPAEIEILRTLEAFTATTTATNAAITAKIEEVNAIAKAILAA:EDALFPFWRPAEIEILRTLEAFTATTTATNAAITAKIEEVNAIAKAILAA:EDALFPFWRPAEIEILRTLEAFTATTTATNAAITAKIEEVNAIAKAILAA	0.8395942446785135	0.9774782783829653	70.33695983886719	0.652096152305603	9.570051193237305	10.501823425292969	2.127403974533081
homomer-4-50-nr2-run1_result_11	12	ERALYPDWRDEEREIRETLAAFTAATTATAAAVTALIEETLALARAILAA:ERALYPDWRDEEREIRETLAAFTAATTATAAAVTALIEETLALARAILAA:ERALYPDWRDEEREIRETLAAFTAATTATAAAVTALIEETLALARAILAA:ERALYPDWRDEEREIRETLAAFTAATTATAAAVTALIEETLALARAILAA	5.139003360591415	0.7697386375918424	52.489784240722656	0.39462772011756897	15.427852630615234	18.001243591308594	4.7022294998168945
homomer-4-50-nr2-run1_result_11	13	SRLLFPNVRDVEYEILETLKAFTATTTATNATVTALIEEVRALAEEILAA:SRLLFPNVRDVEYEILETLKAFTATTTATNATVTALIEEVRALAEEILAA:SRLLFPNVRDVEYEILETLKAFTATTTATNATVTALIEEVRALAEEILAA:SRLLFPNVRDVEYEILETLKAFTATTTATNATVTALIEEVRALAEEILAA	5.182580507168434	0.7824123291673731	45.170955657958984	0.35348159074783325	17.005468368530273	19.124889373779297	6.564581871032715
homomer-4-50-nr2-run1_result_11	14	DALLFPDLRAAERLILDTLAAFTETTTKTNEEIKALIEEVLAEVKAIKAA:DALLFPDLRAAERLILDTLAAFTETTTKTNEEIKALIEEVLAEVKAIKAA:DALLFPDLRAAERLILDTLAAFTETTTKTNEEIKALIEEVLAEVKAIKAA:DALLFPDLRAAERLILDTLAAFTETTTKTNEEIKALIEEVLAEVKAIKAA	26.3241658349035	0.08295084977625294	58.61637878417969	0.24173593521118164	21.801794052124023	26.294525146484375	15.566167831420898
homomer-4-50-nr2-run1_result_11	15	LSLLFPDIRPAEAAILLALTAFTATNEAATAAITALITEVKAEAKAIKQA:LSLLFPDIRPAEAAILLALTAFTATNEAATAAITALITEVKAEAKAIKQA:LSLLFPDIRPAEAAILLALTAFTATNEAATAAITALITEVKAEAKAIKQA:LSLLFPDIRPAEAAILLALTAFTATNEAATAAITALITEVKAEAKAIKQA	25.951129244726406	0.08648407407425658	54.308719635009766	0.23515769839286804	21.691179275512695	25.969867706298828	15.125110626220703
homomer-4-50-nr2-run1_result_11	16	SSSLFPFLRPEERLILEKLEELTKYLKESTEKITALIEEVKAEAKAILAA:SSSLFPFLRPEERLILEKLEELTKYLKESTEKITALIEEVKAEAKAILAA:SSSLFPFLRPEERLILEKLEELTKYLKESTEKITALIEEVKAEAKAILAA:SSSLFPFLRPEERLILEKLEELTKYLKESTEKITALIEEVKAEAKAILAA	2.1477910708587014	0.89961576911589	78.48422241210938	0.7107800245285034	8.802972793579102	9.383373260498047	1.578902006149292
homomer-4-50-nr2-run1_result_11	17	SASLFPDWSPAERTILDTLTAFTKETTAATKEITAKIDEVLAVAKAIKQA:SASLFPDWSPAERTILDTLTAFTKETTAATKEITAKIDEVLAVAKAIKQA:SASLFPDWSPAERTILDTLTAFTKETTAATKEITAKIDEVLAVAKAIKQA:SASLFPDWSPAERTILDTLTAFTKETTAATKEITAKIDEVLAVAKAIKQA	1.5476159656457507	0.9452850891081157	89.79776763916016	0.8046039342880249	4.781846523284912	5.102119445800781	1.2183204889297485
homomer-4-50-nr2-run1_result_11	18	SRSLFPFIRDEEFEILEKLEEFTKKNEENNKKITALIEEVKAEAKAIQQA:SRSLFPFIRDEEFEILEKLEEFTKKNEENNKKITALIEEVKAEAKAIQQA:SRSLFPFIRDEEFEILEKLEEFTKKNEENNKKITALIEEVKAEAKAIQQA:SRSLFPFIRDEEFEILEKLEEFTKKNEENNKKITALIEEVKAEAKAIQQA	4.3877743408786225	0.8016370099018082	47.97968673706055	0.29682615399360657	19.238067626953125	21.53896713256836	8.1232271194458
homomer-4-50-nr2-run1_result_11	19	DALLFPDLRPAEREILDRLEAFTAANTAATKEITAKIEEVKALAEAILAT:DALLFPDLRPAEREILDRLEAFTAANTAATKEITAKIEEVKALAEAILAT:DALLFPDLRPAEREILDRLEAFTAANTAATKEITAKIEEVKALAEAILAT:DALLFPDLRPAEREILDRLEAFTAANTAATKEITAKIEEVKALAEAILAT	1.8925439173880423	0.9179160994277388	79.50556182861328	0.7308515310287476	7.7765984535217285	8.35939884185791	1.40751314163208
homomer-4-50-nr2-run1_result_11	20	ERENFPFLRLSEYTILEKLDAFTAETKAATAAITAKVEEVKAEVKAIKAA:ERENFPFLRLSEYTILEKLDAFTAETKAATAAITAKVEEVKAEVKAIKAA:ERENFPFLRLSEYTILEKLDAFTAETKAATAAITAKVEEVKAEVKAIKAA:ERENFPFLRLSEYTILEKLDAFTAETKAATAAITAKVEEVKAEVKAIKAA	2.1904066795629045	0.8849072438826994	60.933475494384766	0.521835207939148	12.097297668457031	13.495176315307617	3.022024154663086
homomer-4-50-nr2-run1_result_11	21	SRLLHPDLRPAEREILELLKEFTETNTKNTKEIKALVEEVLAEVKAIKAA:SRLLHPDLRPAEREILELLKEFTETNTKNTKEIKALVEEVLAEVKAIKAA:SRLLHPDLRPAEREILELLKEFTETNTKNTKEIKALVEEVLAEVKAIKAA:SRLLHPDLRPAEREILELLKEFTETNTKNTKEIKALVEEVLAEVKAIKAA	22.761721742917427	0.08512804090174458	47.27173614501953	0.270854115486145	21.053207397460938	24.542278289794922	8.448346138000488
homomer-4-50-nr2-run1_result_11	22	DSLLFPNIRPTERLILEKLEEFTAKTEAFNKEITALIKEVLAEAKAILAT:DSLLFPNIRPTERLILEKLEEFTAKTEAFNKEITALIKEVLAEAKAILAT:DSLLFPNIRPTERLILEKLEEFTAKTEAFNKEITALIKEVLAEAKAILAT:DSLLFPNIRPTERLILEKLEEFTAKTEAFNKEITALIKEVLAEAKAILAT	2.1183859470601116	0.9054862296134262	65.91544342041016	0.5694752931594849	11.495134353637695	12.606562614440918	2.968904495239258
homomer-4-50-nr2-run1_result_11	23	DRLLHPDWSPAEREILDTLTAFTKKNEENTKAITAEIKEVKAEAKAIKQA:DRLLHPDWSPAEREILDTLTAFTKKNEENTKAITAEIKEVKAEAKAIKQA:DRLLHPDWSPAEREILDTLTAFTKKNEENTKAITAEIKEVKAEAKAIKQA:DRLLHPDWSPAEREILDTLTAFTKKNEENTKAITAEIKEVKAEAKAIKQA	2.363983626467757	0.8780191107766544	65.55274963378906	0.5658016204833984	11.488462448120117	12.678004264831543	2.5419178009033203
homomer-4-50-nr2-run1_result_11	24	TTLLYPDWSPAEITILTKLDAFTTTNTANTATITALITEVKALAEAILAA:TTLLYPDWSPAEITILTKLDAFTTTNTANTATITALITEVKALAEAILAA:TTLLYPDWSPAEITILTKLDAFTTTNTANTATITALITEVKALAEAILAA:TTLLYPDWSPAEITILTKLDAFTTTNTANTATITALITEVKALAEAILAA	27.194881685275647	0.09434378603839172	54.22046661376953	0.23377898335456848	21.85472297668457	26.226207733154297	14.099603652954102
homomer-4-50-nr2-run1_result_11	25	LRALFPFLRPAEWLILETLAAFTATTTATNAEITAKIDAVDATAKAILAA:LRALFPFLRPAEWLILETLAAFTATTTATNAEITAKIDAVDATAKAILAA:LRALFPFLRPAEWLILETLAAFTATTTATNAEITAKIDAVDATAKAILAA:LRALFPFLRPAEWLILETLAAFTATTTATNAEITAKIDAVDATAKAILAA	1.8739849573952432	0.9174335253182545	84.18240356445312	0.7678612470626831	6.645352840423584	7.1522016525268555	1.2635746002197266
homomer-4-50-nr2-run1_result_11	26	LRLLFPDLRPAEFLILETLTAFTATTTAATATITALVKEVLAEVKAIKAA:LRLLFPDLRPAEFLILETLTAFTATTTAATATITALVKEVLAEVKAIKAA:LRLLFPDLRPAEFLILETLTAFTATTTAATATITALVKEVLAEVKAIKAA:LRLLFPDLRPAEFLILETLTAFTATTTAATATITALVKEVLAEVKAIKAA	1.4157118443309942	0.9509126237095922	86.80430603027344	0.7886348962783813	5.84670352935791	6.227897644042969	1.2025481462478638
homomer-4-50-nr2-run1_result_11	27	LSSLFPDLTPAERKILEKLEAFTKTNTENTAAITAKIEEVLAEAKAIKAA:LSSLFPDLTPAERKILEKLEAFTKTNTENTAAITAKIEEVLAEAKAIKAA:LSSLFPDLTPAERKILEKLEAFTKTNTENTAAITAKIEEVLAEAKAIKAA:LSSLFPDLTPAERKILEKLEAFTKTNTENTAAITAKIEEVLAEAKAIKAA	26.05542992812581	0.10937557409773951	63.3067741394043	0.24184532463550568	21.70970344543457	26.621854782104492	15.166116714477539
homomer-4-50-nr2-run1_result_11	28	SRSLFPNWRPNEITILEKLDTFTTTNTATNKTITAKIEEVKAETKAILAA:SRSLFPNWRPNEITILEKLDTFTTTNTATNKTITAKIEEVKAETKAILAA:SRSLFPNWRPNEITILEKLDTFTTTNTATNKTITAKIEEVKAETKAILAA:SRSLFPNWRPNEITILEKLDTFTTTNTATNKTITAKIEEVKAETKAILAA	27.959067201255312	0.12083883299525876	43.53659439086914	0.21679037809371948	22.93779754638672	26.570167541503906	15.23875904083252
homomer-4-50-nr2-run1_result_11	29	DRLLFPFLRPAERLILETLREFTEETRANTKEITALIYEVLAEAKAILAA:DRLLFPFLRPAERLILETLREFTEETRANTKEITALIYEVLAEAKAILAA:DRLLFPFLRPAERLILETLREFTEETRANTKEITALIYEVLAEAKAILAA:DRLLFPFLRPAERLILETLREFTEETRANTKEITALIYEVLAEAKAILAA	19.517572802009166	0.11816078648381836	41.75782012939453	0.18793398141860962	23.247440338134766	26.89432144165039	13.126571655273438
homomer-4-50-nr2-run1_result_11	30	SRSLFPDWRDAERLILEKLEAFTEKNEKATKEITAKVEEVLAEVKAIKQA:SRSLFPDWRDAERLILEKLEAFTEKNEKATKEITAKVEEVLAEVKAIKQA:SRSLFPDWRDAERLILEKLEAFTEKNEKATKEITAKVEEVLAEVKAIKQA:SRSLFPDWRDAERLILEKLEAFTEKNEKATKEITAKVEEVLAEVKAIKQA	5.229154436261182	0.8017778122000447	71.5988540649414	0.6088556051254272	10.82650089263916	11.620779991149902	2.1919455528259277
homomer-4-50-nr2-run1_result_11	31	AAALFPDLRPAERTILDTLTAFTTTTTAATATITAKIEEVNALVKAILAA:AAALFPDLRPAERTILDTLTAFTTTTTAATATITAKIEEVNALVKAILAA:AAALFPDLRPAERTILDTLTAFTTTTTAATATITAKIEEVNALVKAILAA:AAALFPDLRPAERTILDTLTAFTTTTTAATATITAKIEEVNALVKAILAA	2.2149726010523927	0.9027817159586276	55.51292037963867	0.38931021094322205	15.220708847045898	17.961233139038086	6.161713600158691
homomer-4-50-nr2-run1_result_110	0	PVPPKVTEVLEKIKKILEEAKKTKKLTAITTAKVEGVYLLTKLILELLLS:PVPPKVTEVLEKIKKILEEAKKTKKLTAITTAKVEGVYLLTKLILELLLS:PVPPKVTEVLEKIKKILEEAKKTKKLTAITTAKVEGVYLLTKLILELLLS:PVPPKVTEVLEKIKKILEEAKKTKKLTAITTAKVEGVYLLTKLILELLLS	0.7475646434160181	0.9806084028470441	90.3508071899414	0.8342753648757935	4.422189712524414	4.9544525146484375	1.225224256515503
homomer-4-50-nr2-run1_result_110	1	PTPPSVTATLAKIAAILAKAAATKDLTTITNAKVTGTFLLTTEILKLLLS:PTPPSVTATLAKIAAILAKAAATKDLTTITNAKVTGTFLLTTEILKLLLS:PTPPSVTATLAKIAAILAKAAATKDLTTITNAKVTGTFLLTTEILKLLLS:PTPPSVTATLAKIAAILAKAAATKDLTTITNAKVTGTFLLTTEILKLLLS	18.32864968409484	0.15597312186556106	50.775814056396484	0.34246230125427246	18.938077926635742	22.239646911621094	4.1454973220825195
homomer-4-50-nr2-run1_result_110	2	EVPPEVKEVLEKIKKKLKEAAAKKDPLEITQAKVEGVYELTKLILKLLLR:EVPPEVKEVLEKIKKKLKEAAAKKDPLEITQAKVEGVYELTKLILKLLLR:EVPPEVKEVLEKIKKKLKEAAAKKDPLEITQAKVEGVYELTKLILKLLLR:EVPPEVKEVLEKIKKKLKEAAAKKDPLEITQAKVEGVYELTKLILKLLLR	1.0319293652247765	0.965695613789773	78.12354278564453	0.6593407392501831	8.332216262817383	9.828557968139648	2.220174551010132
homomer-4-50-nr2-run1_result_110	3	EVPEEVTKVLKEIAETLKKAQATKKETAVTNAKVEGVYKLTLLILKLLLR:EVPEEVTKVLKEIAETLKKAQATKKETAVTNAKVEGVYKLTLLILKLLLR:EVPEEVTKVLKEIAETLKKAQATKKETAVTNAKVEGVYKLTLLILKLLLR:EVPEEVTKVLKEIAETLKKAQATKKETAVTNAKVEGVYKLTLLILKLLLR	8.220820677220777	0.36543453058807773	38.13453674316406	0.25745072960853577	20.08882713317871	23.14797019958496	10.040563583374023
homomer-4-50-nr2-run1_result_110	4	APPPSVAAVLAEIAAILAAALATGDPLAITTALVTGVYLLVLEILRLLLA:APPPSVAAVLAEIAAILAAALATGDPLAITTALVTGVYLLVLEILRLLLA:APPPSVAAVLAEIAAILAAALATGDPLAITTALVTGVYLLVLEILRLLLA:APPPSVAAVLAEIAAILAAALATGDPLAITTALVTGVYLLVLEILRLLLA	4.603316004347293	0.6659666036966948	67.94949340820312	0.3444750905036926	17.031282424926758	21.43956184387207	11.577098846435547
homomer-4-50-nr2-run1_result_110	5	AVPEEVTKVLEQIKAILKKAKALKNPLAITTAKVEGVYLLTKEILKLLLA:AVPEEVTKVLEQIKAILKKAKALKNPLAITTAKVEGVYLLTKEILKLLLA:AVPEEVTKVLEQIKAILKKAKALKNPLAITTAKVEGVYLLTKEILKLLLA:AVPEEVTKVLEQIKAILKKAKALKNPLAITTAKVEGVYLLTKEILKLLLA	5.427415604147766	0.5087003760116144	70.12943267822266	0.33994072675704956	17.812686920166016	22.498441696166992	7.191855430603027
homomer-4-50-nr2-run1_result_110	6	PTPPEVKAVLAEIKKTLEAAKATKDTTAITTAKVTGVYKLTTLILDLLLA:PTPPEVKAVLAEIKKTLEAAKATKDTTAITTAKVTGVYKLTTLILDLLLA:PTPPEVKAVLAEIKKTLEAAKATKDTTAITTAKVTGVYKLTTLILDLLLA:PTPPEVKAVLAEIKKTLEAAKATKDTTAITTAKVTGVYKLTTLILDLLLA	4.415626738434058	0.6222147914092901	76.34825897216797	0.3101980686187744	18.368505477905273	23.452791213989258	12.987868309020996
homomer-4-50-nr2-run1_result_110	7	PVPPAVTATLAKIAATLAAAAATGDPTAVTTAKVTGVYELTTLLLELTLA:PVPPAVTATLAKIAATLAAAAATGDPTAVTTAKVTGVYELTTLLLELTLA:PVPPAVTATLAKIAATLAAAAATGDPTAVTTAKVTGVYELTTLLLELTLA:PVPPAVTATLAKIAATLAAAAATGDPTAVTTAKVTGVYELTTLLLELTLA	3.8344213576287958	0.6840291990255983	82.84703063964844	0.31292814016342163	18.499011993408203	23.70452117919922	12.583178520202637
homomer-4-50-nr2-run1_result_110	8	EVPEEVKKVLEEIAKELAEAKAKGDPKAVTTAKVTGVYKLTTLILKLLLS:EVPEEVKKVLEEIAKELAEAKAKGDPKAVTTAKVTGVYKLTTLILKLLLS:EVPEEVKKVLEEIAKELAEAKAKGDPKAVTTAKVTGVYKLTTLILKLLLS:EVPEEVKKVLEEIAKELAEAKAKGDPKAVTTAKVTGVYKLTTLILKLLLS	3.616845552489771	0.7089682354419622	71.06004333496094	0.31071558594703674	18.76142692565918	23.853578567504883	13.779834747314453
homomer-4-50-nr2-run1_result_110	9	PVPASALAVLATIAATLAAAAAKKDPTAVTTAKVTGVYLLTLLILGLLLA:PVPASALAVLATIAATLAAAAAKKDPTAVTTAKVTGVYLLTLLILGLLLA:PVPASALAVLATIAATLAAAAAKKDPTAVTTAKVTGVYLLTLLILGLLLA:PVPASALAVLATIAATLAAAAAKKDPTAVTTAKVTGVYLLTLLILGLLLA	5.376493625274924	0.5498950596088062	61.787322998046875	0.2957509458065033	18.476652145385742	22.88933753967285	13.276399612426758
homomer-4-50-nr2-run1_result_110	10	EPPPKVKETLEKIKEILKKAEAKKDKTEITNAKVEGVYLLTLLILELLLS:EPPPKVKETLEKIKEILKKAEAKKDKTEITNAKVEGVYLLTLLILELLLS:EPPPKVKETLEKIKEILKKAEAKKDKTEITNAKVEGVYLLTLLILELLLS:EPPPKVKETLEKIKEILKKAEAKKDKTEITNAKVEGVYLLTLLILELLLS	0.9362749632742149	0.9715284965450209	89.1489028930664	0.8182626962661743	4.807579040527344	5.453331470489502	1.3125789165496826
homomer-4-50-nr2-run1_result_110	11	EVPEEVKKVLEEIKKELKEALKKKDLLEIAFAKIEGVYKLVKLILDLLLR:EVPEEVKKVLEEIKKELKEALKKKDLLEIAFAKIEGVYKLVKLILDLLLR:EVPEEVKKVLEEIKKELKEALKKKDLLEIAFAKIEGVYKLVKLILDLLLR:EVPEEVKKVLEEIKKELKEALKKKDLLEIAFAKIEGVYKLVKLILDLLLR	7.208047507392175	0.45294580267484613	56.478309631347656	0.31095701456069946	17.863922119140625	22.224027633666992	11.392982482910156
homomer-4-50-nr2-run1_result_110	12	APPPEVTATLAKIAAELAAAAATGDPTAVTTAKVTGVYELTLLILKLLLS:APPPEVTATLAKIAAELAAAAATGDPTAVTTAKVTGVYELTLLILKLLLS:APPPEVTATLAKIAAELAAAAATGDPTAVTTAKVTGVYELTLLILKLLLS:APPPEVTATLAKIAAELAAAAATGDPTAVTTAKVTGVYELTLLILKLLLS	0.8060968781046848	0.9779079331209647	84.65614318847656	0.7609361410140991	5.967339038848877	6.947310447692871	1.7520859241485596
homomer-4-50-nr2-run1_result_110	13	PVPEEVEKVLKEIEKKLKEAKAKGKKTEVTAAKVEGVYLLTLEILKLLLR:PVPEEVEKVLKEIEKKLKEAKAKGKKTEVTAAKVEGVYLLTLEILKLLLR:PVPEEVEKVLKEIEKKLKEAKAKGKKTEVTAAKVEGVYLLTLEILKLLLR:PVPEEVEKVLKEIEKKLKEAKAKGKKTEVTAAKVEGVYLLTLEILKLLLR	7.5178689851457	0.44987267663009867	41.479408264160156	0.27398091554641724	20.02336883544922	23.488378524780273	11.485233306884766
homomer-4-50-nr2-run1_result_110	14	PVPPAVTAVRAENAAILAEALATGDPTAITTAKVTGVYKNTTLILDLLLA:PVPPAVTAVRAENAAILAEALATGDPTAITTAKVTGVYKNTTLILDLLLA:PVPPAVTAVRAENAAILAEALATGDPTAITTAKVTGVYKNTTLILDLLLA:PVPPAVTAVRAENAAILAEALATGDPTAITTAKVTGVYKNTTLILDLLLA	10.791423899266883	0.40123982451467954	57.59042739868164	0.2664298713207245	20.059934616088867	24.22188377380371	14.046188354492188
homomer-4-50-nr2-run1_result_110	15	APPPKVKEVLAEIAATLKAAAAKKDPAAVTAAKVTGVYLLTKLILELLLS:APPPKVKEVLAEIAATLKAAAAKKDPAAVTAAKVTGVYLLTKLILELLLS:APPPKVKEVLAEIAATLKAAAAKKDPAAVTAAKVTGVYLLTKLILELLLS:APPPKVKEVLAEIAATLKAAAAKKDPAAVTAAKVTGVYLLTKLILELLLS	0.6412817621487688	0.9862091143555586	88.60466003417969	0.8199523687362671	4.77437162399292	5.364832401275635	1.285159707069397
homomer-4-50-nr2-run1_result_110	16	EPPEEVEKVLKEIEETLKKALATKDPTAITTAKVTGVFLLTKLILKLLLR:EPPEEVEKVLKEIEETLKKALATKDPTAITTAKVTGVFLLTKLILKLLLR:EPPEEVEKVLKEIEETLKKALATKDPTAITTAKVTGVFLLTKLILKLLLR:EPPEEVEKVLKEIEETLKKALATKDPTAITTAKVTGVFLLTKLILKLLLR	1.684149667822165	0.9366499327035436	65.88273620605469	0.38566553592681885	15.355134010314941	18.940317153930664	6.779770851135254
homomer-4-50-nr2-run1_result_110	17	PVPAAATATRAKIAATLAAAAATGDPAAVTTAKVTGVYELTTLILDLLLS:PVPAAATATRAKIAATLAAAAATGDPAAVTTAKVTGVYELTTLILDLLLS:PVPAAATATRAKIAATLAAAAATGDPAAVTTAKVTGVYELTTLILDLLLS:PVPAAATATRAKIAATLAAAAATGDPAAVTTAKVTGVYELTTLILDLLLS	0.6052187429279251	0.9871743937979655	89.72207641601562	0.8378391265869141	4.356967926025391	4.869556903839111	1.23151695728302
homomer-4-50-nr2-run1_result_110	18	EVPEEVKETLEKIKKILEEAEKKKDPLEIVFAKVEGIYLLTKLILKLLLS:EVPEEVKETLEKIKKILEEAEKKKDPLEIVFAKVEGIYLLTKLILKLLLS:EVPEEVKETLEKIKKILEEAEKKKDPLEIVFAKVEGIYLLTKLILKLLLS:EVPEEVKETLEKIKKILEEAEKKKDPLEIVFAKVEGIYLLTKLILKLLLS	0.8061248569017558	0.9774580832917465	92.63215637207031	0.8655524253845215	3.8892343044281006	4.319388389587402	1.0986931324005127
homomer-4-50-nr2-run1_result_110	19	APPPEVEEVLKKIEEKLKEAKAKKDKLDITNAMVFGVYLLTKLILDLLLR:APPPEVEEVLKKIEEKLKEAKAKKDKLDITNAMVFGVYLLTKLILDLLLR:APPPEVEEVLKKIEEKLKEAKAKKDKLDITNAMVFGVYLLTKLILDLLLR:APPPEVEEVLKKIEEKLKEAKAKKDKLDITNAMVFGVYLLTKLILDLLLR	1.137707266825214	0.9587260514706852	81.03275299072266	0.7404472827911377	6.618685722351074	7.4580583572387695	1.6434147357940674
homomer-4-50-nr2-run1_result_110	20	APPPAVAATEAAIAAALAAAAATADPLAVTTAQVAGVYLQVRLILELLLA:APPPAVAATEAAIAAALAAAAATADPLAVTTAQVAGVYLQVRLILELLLA:APPPAVAATEAAIAAALAAAAATADPLAVTTAQVAGVYLQVRLILELLLA:APPPAVAATEAAIAAALAAAAATADPLAVTTAQVAGVYLQVRLILELLLA	4.23657736541108	0.6580962198921003	52.20661163330078	0.32081180810928345	17.602161407470703	21.312362670898438	8.725103378295898
homomer-4-50-nr2-run1_result_110	21	PPPPAAAAVLAAIAATLAAALATGDPAAVTTALVTGVYALTLLILALLLA:PPPPAAAAVLAAIAATLAAALATGDPAAVTTALVTGVYALTLLILALLLA:PPPPAAAAVLAAIAATLAAALATGDPAAVTTALVTGVYALTLLILALLLA:PPPPAAAAVLAAIAATLAAALATGDPAAVTTALVTGVYALTLLILALLLA	5.210999228419495	0.5663377361638152	72.94088745117188	0.34101489186286926	17.61323356628418	22.294496536254883	12.121711730957031
homomer-4-50-nr2-run1_result_110	22	KPPEEVIKVLKEIEEILKKAKETKKLTDITNAKVTGVYLLTKEILKLLLS:KPPEEVIKVLKEIEEILKKAKETKKLTDITNAKVTGVYLLTKEILKLLLS:KPPEEVIKVLKEIEEILKKAKETKKLTDITNAKVTGVYLLTKEILKLLLS:KPPEEVIKVLKEIEEILKKAKETKKLTDITNAKVTGVYLLTKEILKLLLS	0.6974911980453536	0.9832705910217667	79.60037231445312	0.7293280363082886	6.947328567504883	7.9382710456848145	1.556761384010315
homomer-4-50-nr2-run1_result_110	23	PPPPAVTAVLAQIAAALAAAAATGDPAAVTAAKVTGVYLLTLEILGLLLA:PPPPAVTAVLAQIAAALAAAAATGDPAAVTAAKVTGVYLLTLEILGLLLA:PPPPAVTAVLAQIAAALAAAAATGDPAAVTAAKVTGVYLLTLEILGLLLA:PPPPAVTAVLAQIAAALAAAAATGDPAAVTAAKVTGVYLLTLEILGLLLA	3.223432074828456	0.7524560229269404	72.56243896484375	0.3261423110961914	17.930965423583984	22.77898406982422	10.640839576721191
homomer-4-50-nr2-run1_result_110	24	EPPPEVKKVLEEIKKKLKEAEAKKKKTDINNAKVTGVYKITLLILKLLLK:EPPPEVKKVLEEIKKKLKEAEAKKKKTDINNAKVTGVYKITLLILKLLLK:EPPPEVKKVLEEIKKKLKEAEAKKKKTDINNAKVTGVYKITLLILKLLLK:EPPPEVKKVLEEIKKKLKEAEAKKKKTDINNAKVTGVYKITLLILKLLLK	6.699999776769098	0.47711777228220426	46.78875732421875	0.34713518619537354	17.199935913085938	20.202024459838867	9.176668167114258
homomer-4-50-nr2-run1_result_110	25	APPPAVAATLATIAAILAAALATKNPLAVTTAKVTGTFLLTTLILQLLLA:APPPAVAATLATIAAILAAALATKNPLAVTTAKVTGTFLLTTLILQLLLA:APPPAVAATLATIAAILAAALATKNPLAVTTAKVTGTFLLTTLILQLLLA:APPPAVAATLATIAAILAAALATKNPLAVTTAKVTGTFLLTTLILQLLLA	6.550277894760222	0.5390814027979033	64.7316665649414	0.3346902132034302	17.113374710083008	21.406076431274414	11.551643371582031
homomer-4-50-nr2-run1_result_110	26	AKPPEVEKVLKEIKEILEKAEKTKDPTAITNAKVEGVYLLTKLILDLTLA:AKPPEVEKVLKEIKEILEKAEKTKDPTAITNAKVEGVYLLTKLILDLTLA:AKPPEVEKVLKEIKEILEKAEKTKDPTAITNAKVEGVYLLTKLILDLTLA:AKPPEVEKVLKEIKEILEKAEKTKDPTAITNAKVEGVYLLTKLILDLTLA	0.9124177491340688	0.9720856443554947	83.09330749511719	0.7083473205566406	7.269563674926758	8.68621826171875	2.0500099658966064
homomer-4-50-nr2-run1_result_110	27	APPAEVKAVLKEVAEKLKKALATKDPLAITTAKVEGVYLLTTEILKLLLA:APPAEVKAVLKEVAEKLKKALATKDPLAITTAKVEGVYLLTTEILKLLLA:APPAEVKAVLKEVAEKLKKALATKDPLAITTAKVEGVYLLTTEILKLLLA:APPAEVKAVLKEVAEKLKKALATKDPLAITTAKVEGVYLLTTEILKLLLA	1.982374235124282	0.8877301928312837	71.6131591796875	0.32708704471588135	17.78335189819336	22.560380935668945	12.540538787841797
homomer-4-50-nr2-run1_result_110	28	APPPEVEEVLKEIEKKLKEAKKKKDLLEITNAKVYGVYLLTLELLKLTLR:APPPEVEEVLKEIEKKLKEAKKKKDLLEITNAKVYGVYLLTLELLKLTLR:APPPEVEEVLKEIEKKLKEAKKKKDLLEITNAKVYGVYLLTLELLKLTLR:APPPEVEEVLKEIEKKLKEAKKKKDLLEITNAKVYGVYLLTLELLKLTLR	1.979957481229542	0.8960677384222703	55.44596862792969	0.38939741253852844	14.807765007019043	17.769927978515625	6.573171615600586
homomer-4-50-nr2-run1_result_110	29	APPPEVTAVLAQIAAILAKAAATKNPLAITTAKVTGVFLLTTEILKLLLR:APPPEVTAVLAQIAAILAKAAATKNPLAITTAKVTGVFLLTTEILKLLLR:APPPEVTAVLAQIAAILAKAAATKNPLAITTAKVTGVFLLTTEILKLLLR:APPPEVTAVLAQIAAILAKAAATKNPLAITTAKVTGVFLLTTEILKLLLR	4.180816296479845	0.6741256718003745	66.82355499267578	0.33864912390708923	17.161298751831055	21.630815505981445	10.74899959564209
homomer-4-50-nr2-run1_result_110	30	PVPPEAKATLAEIAATLAAAAATADPTAVTTAKVTGVYLLTLLLLKLTLA:PVPPEAKATLAEIAATLAAAAATADPTAVTTAKVTGVYLLTLLLLKLTLA:PVPPEAKATLAEIAATLAAAAATADPTAVTTAKVTGVYLLTLLLLKLTLA:PVPPEAKATLAEIAATLAAAAATADPTAVTTAKVTGVYLLTLLLLKLTLA	1.022739791280618	0.9642698471471894	65.44223022460938	0.39692556858062744	14.89327621459961	18.416349411010742	6.712064743041992
homomer-4-50-nr2-run1_result_110	31	PVPPAVTATLATIAAILAAALKLKLLLAITTAKVVGVFLLTLLILQLTLA:PVPPAVTATLATIAAILAAALKLKLLLAITTAKVVGVFLLTLLILQLTLA:PVPPAVTATLATIAAILAAALKLKLLLAITTAKVVGVFLLTLLILQLTLA:PVPPAVTATLATIAAILAAALKLKLLLAITTAKVVGVFLLTLLILQLTLA	24.0888778651396	0.09058502342202499	47.11762237548828	0.30330923199653625	18.54380226135254	21.49859619140625	7.992728233337402
homomer-4-50-nr2-run1_result_111	0	EPDLAEMTVYELLKLEFPELSDEEIKELADKINEVVYNQYFKKLKEEAKK:EPDLAEMTVYELLKLEFPELSDEEIKELADKINEVVYNQYFKKLKEEAKK:EPDLAEMTVYELLKLEFPELSDEEIKELADKINEVVYNQYFKKLKEEAKK:EPDLAEMTVYELLKLEFPELSDEEIKELADKINEVVYNQYFKKLKEEAKK	9.971175428202008	0.29188392356121395	77.72875213623047	0.42862290143966675	16.677043914794922	20.378957748413086	1.7666223049163818
homomer-4-50-nr2-run1_result_111	1	MKPLSEMTIYELLKLHFPELSEEEIKKLAADVKEVVYNQVYVKNKEELEK:MKPLSEMTIYELLKLHFPELSEEEIKKLAADVKEVVYNQVYVKNKEELEK:MKPLSEMTIYELLKLHFPELSEEEIKKLAADVKEVVYNQVYVKNKEELEK:MKPLSEMTIYELLKLHFPELSEEEIKKLAADVKEVVYNQVYVKNKEELEK	10.722794254564743	0.31567912417112337	65.19985961914062	0.3776249885559082	17.781803131103516	21.35789680480957	3.2545156478881836
homomer-4-50-nr2-run1_result_111	2	PPPLAEMTVEELLRRRFPELSEEEIRALAAEVNEVVWERLFVRTREELRA:PPPLAEMTVEELLRRRFPELSEEEIRALAAEVNEVVWERLFVRTREELRA:PPPLAEMTVEELLRRRFPELSEEEIRALAAEVNEVVWERLFVRTREELRA:PPPLAEMTVEELLRRRFPELSEEEIRALAAEVNEVVWERLFVRTREELRA	17.798523001397726	0.1262823196391702	66.56947326660156	0.25820863246917725	21.49422836303711	26.072500228881836	15.535249710083008
homomer-4-50-nr2-run1_result_111	3	MPDLSELTVYELLKLKFPELSDEEIKKLAEEVKEVIYKQVFEKTKEELKK:MPDLSELTVYELLKLKFPELSDEEIKKLAEEVKEVIYKQVFEKTKEELKK:MPDLSELTVYELLKLKFPELSDEEIKKLAEEVKEVIYKQVFEKTKEELKK:MPDLSELTVYELLKLKFPELSDEEIKKLAEEVKEVIYKQVFEKTKEELKK	17.36263706666824	0.23282869693615107	57.87129592895508	0.28768259286880493	19.95721435546875	23.827171325683594	6.549962997436523
homomer-4-50-nr2-run1_result_111	4	PPPLSEMTVEELLRRRFPELSDEEIKELAEEVKEVVYNQYHVKNYEEMKK:PPPLSEMTVEELLRRRFPELSDEEIKELAEEVKEVVYNQYHVKNYEEMKK:PPPLSEMTVEELLRRRFPELSDEEIKELAEEVKEVVYNQYHVKNYEEMKK:PPPLSEMTVEELLRRRFPELSDEEIKELAEEVKEVVYNQYHVKNYEEMKK	1.9944278672995608	0.882091420652205	75.98887634277344	0.5834366083145142	10.425783157348633	11.975337982177734	1.6851691007614136
homomer-4-50-nr2-run1_result_111	5	PKPLKEMTVLELLRARFPELSEEELEALAEEVKEVVYYQVFEKTYEKLKK:PKPLKEMTVLELLRARFPELSEEELEALAEEVKEVVYYQVFEKTYEKLKK:PKPLKEMTVLELLRARFPELSEEELEALAEEVKEVVYYQVFEKTYEKLKK:PKPLKEMTVLELLRARFPELSEEELEALAEEVKEVVYYQVFEKTYEKLKK	9.467787910224699	0.3370284221844794	65.83611297607422	0.41350144147872925	16.601322174072266	19.904054641723633	2.5853664875030518
homomer-4-50-nr2-run1_result_111	6	AKPLSEMTVYELLKAAFPELSDEEIKALADQVNEVIYNQAYKKNYEEAKK:AKPLSEMTVYELLKAAFPELSDEEIKALADQVNEVIYNQAYKKNYEEAKK:AKPLSEMTVYELLKAAFPELSDEEIKALADQVNEVIYNQAYKKNYEEAKK:AKPLSEMTVYELLKAAFPELSDEEIKALADQVNEVIYNQAYKKNYEEAKK	15.84198153982174	0.19153012553382737	53.17462158203125	0.3329963684082031	18.37961769104004	22.200700759887695	6.293794631958008
homomer-4-50-nr2-run1_result_111	7	APDLAEMTVYQLLRARFPELSDEELRALAAEVIEVLYHQVYEKTYKELLA:APDLAEMTVYQLLRARFPELSDEELRALAAEVIEVLYHQVYEKTYKELLA:APDLAEMTVYQLLRARFPELSDEELRALAAEVIEVLYHQVYEKTYKELLA:APDLAEMTVYQLLRARFPELSDEELRALAAEVIEVLYHQVYEKTYKELLA	11.365117276747737	0.2600096436255688	63.62379837036133	0.2884620726108551	20.189990997314453	24.6430606842041	9.54926872253418
homomer-4-50-nr2-run1_result_111	8	AKDLKEMTVYELLKEKFPELSDEEIKKLAEEVDEVVYYQDYEKLKEERKK:AKDLKEMTVYELLKEKFPELSDEEIKKLAEEVDEVVYYQDYEKLKEERKK:AKDLKEMTVYELLKEKFPELSDEEIKKLAEEVDEVVYYQDYEKLKEERKK:AKDLKEMTVYELLKEKFPELSDEEIKKLAEEVDEVVYYQDYEKLKEERKK	21.368487708589456	0.1443738363043998	54.11652755737305	0.2314215451478958	22.583911895751953	26.63945770263672	10.957310676574707
homomer-4-50-nr2-run1_result_111	9	APDLSTMTVEQLLRAQFPQLSDAEIAALAAQVNAVVYNQYFTKNQAAAQA:APDLSTMTVEQLLRAQFPQLSDAEIAALAAQVNAVVYNQYFTKNQAAAQA:APDLSTMTVEQLLRAQFPQLSDAEIAALAAQVNAVVYNQYFTKNQAAAQA:APDLSTMTVEQLLRAQFPQLSDAEIAALAAQVNAVVYNQYFTKNQAAAQA	8.274575571913324	0.4073194865723304	58.8913459777832	0.3995768129825592	17.97060203552246	21.338891983032227	3.1563971042633057
homomer-4-50-nr2-run1_result_111	10	EKPLSEMTIYELIKSEFPELSDEEIKEIAEKIKEVIYNQVYKKNYEEMKK:EKPLSEMTIYELIKSEFPELSDEEIKEIAEKIKEVIYNQVYKKNYEEMKK:EKPLSEMTIYELIKSEFPELSDEEIKEIAEKIKEVIYNQVYKKNYEEMKK:EKPLSEMTIYELIKSEFPELSDEEIKEIAEKIKEVIYNQVYKKNYEEMKK	18.67657292286263	0.16572301152456376	61.0768928527832	0.33120226860046387	19.03972053527832	23.267446517944336	6.414827346801758
homomer-4-50-nr2-run1_result_111	11	EPDLKELTVYELLKLKFPELSDEEIKEISKQVIEVVYYQAYVKNYEEWLE:EPDLKELTVYELLKLKFPELSDEEIKEISKQVIEVVYYQAYVKNYEEWLE:EPDLKELTVYELLKLKFPELSDEEIKEISKQVIEVVYYQAYVKNYEEWLE:EPDLKELTVYELLKLKFPELSDEEIKEISKQVIEVVYYQAYVKNYEEWLE	7.926279067717257	0.6753443858348044	70.14591979980469	0.4348944425582886	16.528356552124023	19.98874282836914	1.8376085758209229
homomer-4-50-nr2-run1_result_111	12	KKPLEEMTVYELLKEHFPELSDEEIKKLANEVKDVVYYQVFKKNYEEMKK:KKPLEEMTVYELLKEHFPELSDEEIKKLANEVKDVVYYQVFKKNYEEMKK:KKPLEEMTVYELLKEHFPELSDEEIKKLANEVKDVVYYQVFKKNYEEMKK:KKPLEEMTVYELLKEHFPELSDEEIKKLANEVKDVVYYQVFKKNYEEMKK	19.400657121856174	0.11946537994633215	61.51850509643555	0.2741531431674957	20.51749610900879	25.028060913085938	13.698265075683594
homomer-4-50-nr2-run1_result_111	13	PPPLSEMTVLELLRAHFPQLSDEELEALAAEVNEVIYNQNFVKNKELMKE:PPPLSEMTVLELLRAHFPQLSDEELEALAAEVNEVIYNQNFVKNKELMKE:PPPLSEMTVLELLRAHFPQLSDEELEALAAEVNEVIYNQNFVKNKELMKE:PPPLSEMTVLELLRAHFPQLSDEELEALAAEVNEVIYNQNFVKNKELMKE	8.267164560379118	0.4069337079961241	68.86874389648438	0.3842953145503998	17.57228660583496	21.072071075439453	3.1551971435546875
homomer-4-50-nr2-run1_result_111	14	EKPLSEMTIYELLKSKFPELSDEEIKELAEEIKEVVYKQLYEKTKEELKK:EKPLSEMTIYELLKSKFPELSDEEIKELAEEIKEVVYKQLYEKTKEELKK:EKPLSEMTIYELLKSKFPELSDEEIKELAEEIKEVVYKQLYEKTKEELKK:EKPLSEMTIYELLKSKFPELSDEEIKELAEEIKEVVYKQLYEKTKEELKK	13.250721010946501	0.2544847292568352	69.82491302490234	0.3847273290157318	18.26521873474121	22.04041290283203	2.5197649002075195
homomer-4-50-nr2-run1_result_111	15	AKPLSEMTVYELLKAHFPELSDEEIKALAADVNEVIYKQVFEKTKAEMQA:AKPLSEMTVYELLKAHFPELSDEEIKALAADVNEVIYKQVFEKTKAEMQA:AKPLSEMTVYELLKAHFPELSDEEIKALAADVNEVIYKQVFEKTKAEMQA:AKPLSEMTVYELLKAHFPELSDEEIKALAADVNEVIYKQVFEKTKAEMQA	20.24599608540903	0.14350199878411551	69.85963439941406	0.2500453293323517	21.358509063720703	26.231639862060547	11.276287078857422
homomer-4-50-nr2-run1_result_111	16	KKDLSEMTVYELLKSYFPELSDEEIKKLANDVNEVIYKQNYEKTKEEMKK:KKDLSEMTVYELLKSYFPELSDEEIKKLANDVNEVIYKQNYEKTKEEMKK:KKDLSEMTVYELLKSYFPELSDEEIKKLANDVNEVIYKQNYEKTKEEMKK:KKDLSEMTVYELLKSYFPELSDEEIKKLANDVNEVIYKQNYEKTKEEMKK	10.91750314966562	0.23307403093206835	74.82836151123047	0.4177471399307251	17.213111877441406	21.007232666015625	1.7951700687408447
homomer-4-50-nr2-run1_result_111	17	EPDLKELTVLELLRLAFPELSDEELERLAEQVNEVVYNQVFKKTYEELKK:EPDLKELTVLELLRLAFPELSDEELERLAEQVNEVVYNQVFKKTYEELKK:EPDLKELTVLELLRLAFPELSDEELERLAEQVNEVVYNQVFKKTYEELKK:EPDLKELTVLELLRLAFPELSDEELERLAEQVNEVVYNQVFKKTYEELKK	14.937373545423	0.2005445265886746	62.46735382080078	0.3791830539703369	18.731971740722656	22.626008987426758	3.0314371585845947
homomer-4-50-nr2-run1_result_111	18	ATPLSEMTVLELLRARFPELSDEELEAIAAEINEVIYNQVFEKTKEEMKA:ATPLSEMTVLELLRARFPELSDEELEAIAAEINEVIYNQVFEKTKEEMKA:ATPLSEMTVLELLRARFPELSDEELEAIAAEINEVIYNQVFEKTKEEMKA:ATPLSEMTVLELLRARFPELSDEELEAIAAEINEVIYNQVFEKTKEEMKA	14.172287700847484	0.2144034949870303	55.10243225097656	0.3319547772407532	19.905912399291992	23.744712829589844	5.810542106628418
homomer-4-50-nr2-run1_result_111	19	APDLAQMTVYELLRAAFPELSDEELRALAAQVQQVLYHQVALRTWQELQA:APDLAQMTVYELLRAAFPELSDEELRALAAQVQQVLYHQVALRTWQELQA:APDLAQMTVYELLRAAFPELSDEELRALAAQVQQVLYHQVALRTWQELQA:APDLAQMTVYELLRAAFPELSDEELRALAAQVQQVLYHQVALRTWQELQA	18.54613112615537	0.1377993526885528	59.34342575073242	0.26325130462646484	21.204805374145508	26.051334381103516	8.938230514526367
homomer-4-50-nr2-run1_result_111	20	AKDLSKMTVYELLKAKFPELSDEEIKAIANDIIEVIYKQTYEKTYKEMLA:AKDLSKMTVYELLKAKFPELSDEEIKAIANDIIEVIYKQTYEKTYKEMLA:AKDLSKMTVYELLKAKFPELSDEEIKAIANDIIEVIYKQTYEKTYKEMLA:AKDLSKMTVYELLKAKFPELSDEEIKAIANDIIEVIYKQTYEKTYKEMLA	1.0908792955833546	0.9664035797929021	80.85625457763672	0.6962786316871643	7.541677951812744	8.395343780517578	1.4283931255340576
homomer-4-50-nr2-run1_result_111	21	APDLSEMTVYELLKAAFPELSDEEIRALAEKVKEVVYKQLYEKTKEEMRA:APDLSEMTVYELLKAAFPELSDEEIRALAEKVKEVVYKQLYEKTKEEMRA:APDLSEMTVYELLKAAFPELSDEEIRALAEKVKEVVYKQLYEKTKEEMRA:APDLSEMTVYELLKAAFPELSDEEIRALAEKVKEVVYKQLYEKTKEEMRA	10.21132451652555	0.2825640623906075	63.42727279663086	0.3332020044326782	19.38227081298828	23.5655460357666	5.852315425872803
homomer-4-50-nr2-run1_result_111	22	EKPLSEMTVYELLKKKFPELSDEEIKELAEEINEVVYKQWFEKTKEEAKK:EKPLSEMTVYELLKKKFPELSDEEIKELAEEINEVVYKQWFEKTKEEAKK:EKPLSEMTVYELLKKKFPELSDEEIKELAEEINEVVYKQWFEKTKEEAKK:EKPLSEMTVYELLKKKFPELSDEEIKELAEEINEVVYKQWFEKTKEEAKK	9.702865862883712	0.2752784208885873	74.6895751953125	0.41656017303466797	17.12806510925293	20.868412017822266	2.1349780559539795
homomer-4-50-nr2-run1_result_111	23	EPDLAELTVEQLLRRRFPELSPEEIRALAADVNEVVYKQVNEKAREEARK:EPDLAELTVEQLLRRRFPELSPEEIRALAADVNEVVYKQVNEKAREEARK:EPDLAELTVEQLLRRRFPELSPEEIRALAADVNEVVYKQVNEKAREEARK:EPDLAELTVEQLLRRRFPELSPEEIRALAADVNEVVYKQVNEKAREEARK	14.340366294574856	0.22430513366518795	58.7398567199707	0.29195332527160645	19.505117416381836	23.545448303222656	10.310457229614258
homomer-4-50-nr2-run1_result_111	24	KPPLSEMTIYELLKLRFPELSDEEIKELAEEVKDVFYHQVFVKTREELRK:KPPLSEMTIYELLKLRFPELSDEEIKELAEEVKDVFYHQVFVKTREELRK:KPPLSEMTIYELLKLRFPELSDEEIKELAEEVKDVFYHQVFVKTREELRK:KPPLSEMTIYELLKLRFPELSDEEIKELAEEVKDVFYHQVFVKTREELRK	6.274819047391579	0.515047112257581	66.08149719238281	0.3903213143348694	17.42064666748047	20.781564712524414	2.7301106452941895
homomer-4-50-nr2-run1_result_111	25	AKPLSEMTVEELLRAAFPELSDEEIRALSQQVNDVIYYQLNVKNKEEMEK:AKPLSEMTVEELLRAAFPELSDEEIRALSQQVNDVIYYQLNVKNKEEMEK:AKPLSEMTVEELLRAAFPELSDEEIRALSQQVNDVIYYQLNVKNKEEMEK:AKPLSEMTVEELLRAAFPELSDEEIRALSQQVNDVIYYQLNVKNKEEMEK	18.0290847526943	0.15427346972010458	58.72536849975586	0.2687058448791504	20.58984375	25.249786376953125	14.088020324707031
homomer-4-50-nr2-run1_result_111	26	AKDLKEMTVYELLKSLFPELSDEEIKAIAEKVNEVVYYQENEKFKEERKK:AKDLKEMTVYELLKSLFPELSDEEIKAIAEKVNEVVYYQENEKFKEERKK:AKDLKEMTVYELLKSLFPELSDEEIKAIAEKVNEVVYYQENEKFKEERKK:AKDLKEMTVYELLKSLFPELSDEEIKAIAEKVNEVVYYQENEKFKEERKK	19.92344798443355	0.11293923752354978	57.12566375732422	0.25021278858184814	21.883737564086914	26.177154541015625	13.416509628295898
homomer-4-50-nr2-run1_result_111	27	APDLSELTVYELLKLNFPELSDEEIEKLANQVNEVIYNQVFKKTYEEMKK:APDLSELTVYELLKLNFPELSDEEIEKLANQVNEVIYNQVFKKTYEEMKK:APDLSELTVYELLKLNFPELSDEEIEKLANQVNEVIYNQVFKKTYEEMKK:APDLSELTVYELLKLNFPELSDEEIEKLANQVNEVIYNQVFKKTYEEMKK	1.2142762966515694	0.954316063021741	74.80854034423828	0.6086281538009644	9.772035598754883	11.219718933105469	1.7175941467285156
homomer-4-50-nr2-run1_result_111	28	EPDLKELTIYELLKLEFPELSDEEIEKIAEKIKEVIYYQYFEKTKEKMKK:EPDLKELTIYELLKLEFPELSDEEIEKIAEKIKEVIYYQYFEKTKEKMKK:EPDLKELTIYELLKLEFPELSDEEIEKIAEKIKEVIYYQYFEKTKEKMKK:EPDLKELTIYELLKLEFPELSDEEIEKIAEKIKEVIYYQYFEKTKEKMKK	11.202639984791237	0.30755801452965625	62.747093200683594	0.34777677059173584	18.651498794555664	22.403915405273438	4.12952184677124
homomer-4-50-nr2-run1_result_111	29	MKPLSEMTIYELLKLKFPELSDEEIKELSEEIIEVIYKQVFEKTYKEMKE:MKPLSEMTIYELLKLKFPELSDEEIKELSEEIIEVIYKQVFEKTYKEMKE:MKPLSEMTIYELLKLKFPELSDEEIKELSEEIIEVIYKQVFEKTYKEMKE:MKPLSEMTIYELLKLKFPELSDEEIKELSEEIIEVIYKQVFEKTYKEMKE	1.0154258094329844	0.9699155217974311	85.359619140625	0.7468271255493164	5.92529296875	6.590693950653076	1.3184810876846313
homomer-4-50-nr2-run1_result_111	30	EKPLSEMTIYELLKEEFPELSDEEIKELAEKVKEVVYEQLFVKTREELKK:EKPLSEMTIYELLKEEFPELSDEEIKELAEKVKEVVYEQLFVKTREELKK:EKPLSEMTIYELLKEEFPELSDEEIKELAEKVKEVVYEQLFVKTREELKK:EKPLSEMTIYELLKEEFPELSDEEIKELAEKVKEVVYEQLFVKTREELKK	16.353221061185256	0.1514063826072755	53.66291046142578	0.28220289945602417	20.67339324951172	24.754518508911133	8.391307830810547
homomer-4-50-nr2-run1_result_111	31	APDLATMTVYELLKAAFPELSDEEIKALAAQVKQVVYEQVFKKTWEEMQK:APDLATMTVYELLKAAFPELSDEEIKALAAQVKQVVYEQVFKKTWEEMQK:APDLATMTVYELLKAAFPELSDEEIKALAAQVKQVVYEQVFKKTWEEMQK:APDLATMTVYELLKAAFPELSDEEIKALAAQVKQVVYEQVFKKTWEEMQK	19.111320849644777	0.5499135154056972	45.302738189697266	0.28867363929748535	20.074899673461914	24.053913116455078	7.577119827270508
homomer-4-50-nr2-run1_result_112	0	GELEEYVKKAFETITTTLTTFTTTFDARFTAFEETLAKTVATLKTTFAKA:GELEEYVKKAFETITTTLTTFTTTFDARFTAFEETLAKTVATLKTTFAKA:GELEEYVKKAFETITTTLTTFTTTFDARFTAFEETLAKTVATLKTTFAKA:GELEEYVKKAFETITTTLTTFTTTFDARFTAFEETLAKTVATLKTTFAKA	0.9769631051792186	0.9682897067316754	75.16506958007812	0.6290959715843201	8.239551544189453	9.089813232421875	2.036074638366699
homomer-4-50-nr2-run1_result_112	1	AELTAEVKAAFTTITETLTTFTTTFTERFTAFEKTFKETVETLKEEFAKT:AELTAEVKAAFTTITETLTTFTTTFTERFTAFEKTFKETVETLKEEFAKT:AELTAEVKAAFTTITETLTTFTTTFTERFTAFEKTFKETVETLKEEFAKT:AELTAEVKAAFTTITETLTTFTTTFTERFTAFEKTFKETVETLKEEFAKT	1.0585000516339154	0.9630374012448059	73.14643096923828	0.6400793790817261	8.366301536560059	9.372299194335938	2.1952462196350098
homomer-4-50-nr2-run1_result_112	2	EALTATVKTAFETITTTLTTFTATFDARFAAFEAAFAAEVAALKTAFAAA:EALTATVKTAFETITTTLTTFTATFDARFAAFEAAFAAEVAALKTAFAAA:EALTATVKTAFETITTTLTTFTATFDARFAAFEAAFAAEVAALKTAFAAA:EALTATVKTAFETITTTLTTFTATFDARFAAFEAAFAAEVAALKTAFAAA	1.6328454952047022	0.9202600003063199	60.56896209716797	0.4507991373538971	13.553983688354492	16.128530502319336	6.053280830383301
homomer-4-50-nr2-run1_result_112	3	AALTATVTAAFAALTAALAATAAAFTAAFAAAAATLAAAVTALAAAFAAT:AALTATVTAAFAALTAALAATAAAFTAAFAAAAATLAAAVTALAAAFAAT:AALTATVTAAFAALTAALAATAAAFTAAFAAAAATLAAAVTALAAAFAAT:AALTATVTAAFAALTAALAATAAAFTAAFAAAAATLAAAVTALAAAFAAT	3.465424240059751	0.7637180159631117	55.74609375	0.41918981075286865	13.271683692932129	16.0756893157959	7.444109916687012
homomer-4-50-nr2-run1_result_112	4	EELEKYVKEAFESITEKLDTFTKTFEERFTAFEERFAAEVAALRETLAAA:EELEKYVKEAFESITEKLDTFTKTFEERFTAFEERFAAEVAALRETLAAA:EELEKYVKEAFESITEKLDTFTKTFEERFTAFEERFAAEVAALRETLAAA:EELEKYVKEAFESITEKLDTFTKTFEERFTAFEERFAAEVAALRETLAAA	1.1567826160702508	0.958416890634495	89.43128967285156	0.7886267900466919	4.786337375640869	5.10137414932251	1.3720910549163818
homomer-4-50-nr2-run1_result_112	5	GELEEYVKKAFEEIKEKLDTFTTTFKEEFEKFKEKFEKTVKTLFEKLEKL:GELEEYVKKAFEEIKEKLDTFTTTFKEEFEKFKEKFEKTVKTLFEKLEKL:GELEEYVKKAFEEIKEKLDTFTTTFKEEFEKFKEKFEKTVKTLFEKLEKL:GELEEYVKKAFEEIKEKLDTFTTTFKEEFEKFKEKFEKTVKTLFEKLEKL	1.0510141744244552	0.9639750353986029	79.99613952636719	0.6360166072845459	7.832221031188965	8.520231246948242	1.8684310913085938
homomer-4-50-nr2-run1_result_112	6	PELEKYVKEAFETIKNKLDTFTKTFKEEFKAFKEKFEETVKALEETLAKL:PELEKYVKEAFETIKNKLDTFTKTFKEEFKAFKEKFEETVKALEETLAKL:PELEKYVKEAFETIKNKLDTFTKTFKEEFKAFKEKFEETVKALEETLAKL:PELEKYVKEAFETIKNKLDTFTKTFKEEFKAFKEKFEETVKALEETLAKL	1.1904310256029695	0.9541516078409674	83.97615051269531	0.7196875214576721	6.479673385620117	7.017250061035156	1.4855952262878418
homomer-4-50-nr2-run1_result_112	7	EELTKKVEEAFNSITETLTTFTDTFTKRFAAFEKTFKATVATLTTTFAAT:EELTKKVEEAFNSITETLTTFTDTFTKRFAAFEKTFKATVATLTTTFAAT:EELTKKVEEAFNSITETLTTFTDTFTKRFAAFEKTFKATVATLTTTFAAT:EELTKKVEEAFNSITETLTTFTDTFTKRFAAFEKTFKATVATLTTTFAAT	1.3014785899604135	0.9479475464001104	60.78230285644531	0.4890519976615906	11.804685592651367	13.661107063293457	4.393869876861572
homomer-4-50-nr2-run1_result_112	8	GELEKYVKEAFETITKKLDEFVKKFEEKFTAFEKKFEAEFKTLKETLAKL:GELEKYVKEAFETITKKLDEFVKKFEEKFTAFEKKFEAEFKTLKETLAKL:GELEKYVKEAFETITKKLDEFVKKFEEKFTAFEKKFEAEFKTLKETLAKL:GELEKYVKEAFETITKKLDEFVKKFEEKFTAFEKKFEAEFKTLKETLAKL	1.1671203527336815	0.9560127978983501	88.15202331542969	0.7652773857116699	5.284309387207031	5.645710468292236	1.4520418643951416
homomer-4-50-nr2-run1_result_112	9	PELVNYVKEAFDSITETLTTFTATFTAAFAAFAAAFAAAVAALAATLAAA:PELVNYVKEAFDSITETLTTFTATFTAAFAAFAAAFAAAVAALAATLAAA:PELVNYVKEAFDSITETLTTFTATFTAAFAAFAAAFAAAVAALAATLAAA:PELVNYVKEAFDSITETLTTFTATFTAAFAAFAAAFAAAVAALAATLAAA	1.8836781904224984	0.899511688791445	62.043426513671875	0.5205916166305542	10.221550941467285	11.901700019836426	3.5839831829071045
homomer-4-50-nr2-run1_result_112	10	AELTETVKAAFTNITTTLTTFTTTFTARFTAFEEKFTATVTALTTTLAAT:AELTETVKAAFTNITTTLTTFTTTFTARFTAFEEKFTATVTALTTTLAAT:AELTETVKAAFTNITTTLTTFTTTFTARFTAFEEKFTATVTALTTTLAAT:AELTETVKAAFTNITTTLTTFTTTFTARFTAFEEKFTATVTALTTTLAAT	1.4919526102822662	0.9300255951550516	61.36896514892578	0.4276001751422882	14.025136947631836	16.73273468017578	6.883753299713135
homomer-4-50-nr2-run1_result_112	11	GALETYVKEAFTTITTTLTTFTTTFTARFTAFEEALAAAVTALATAFAAT:GALETYVKEAFTTITTTLTTFTTTFTARFTAFEEALAAAVTALATAFAAT:GALETYVKEAFTTITTTLTTFTTTFTARFTAFEEALAAAVTALATAFAAT:GALETYVKEAFTTITTTLTTFTTTFTARFTAFEEALAAAVTALATAFAAT	0.8534976821659692	0.9753843606651421	79.59346771240234	0.6846647262573242	6.5499091148376465	7.242147922515869	1.7952865362167358
homomer-4-50-nr2-run1_result_112	12	AELTKTVKEAFTKITETLTTFTETFTARFTAFEEAFAAAARALAETLAAA:AELTKTVKEAFTKITETLTTFTETFTARFTAFEEAFAAAARALAETLAAA:AELTKTVKEAFTKITETLTTFTETFTARFTAFEEAFAAAARALAETLAAA:AELTKTVKEAFTKITETLTTFTETFTARFTAFEEAFAAAARALAETLAAA	1.2411115938394883	0.9522506440342107	74.05287170410156	0.6245971322059631	8.057887077331543	9.039799690246582	2.402214288711548
homomer-4-50-nr2-run1_result_112	13	GELEEYVKEAFNTIKKTLTEFTKTFEERFKAFEEKFAAEVAALKAAFAAA:GELEEYVKEAFNTIKKTLTEFTKTFEERFKAFEEKFAAEVAALKAAFAAA:GELEEYVKEAFNTIKKTLTEFTKTFEERFKAFEEKFAAEVAALKAAFAAA:GELEEYVKEAFNTIKKTLTEFTKTFEERFKAFEEKFAAEVAALKAAFAAA	1.2620109502520902	0.9512150406422151	84.52853393554688	0.7029789686203003	6.342127799987793	6.837122917175293	1.6117244958877563
homomer-4-50-nr2-run1_result_112	14	PELTEFVKEAFNEIKETLEKFTEEFEKKFKEFEEKVEKYFEELEKRLEEL:PELTEFVKEAFNEIKETLEKFTEEFEKKFKEFEEKVEKYFEELEKRLEEL:PELTEFVKEAFNEIKETLEKFTEEFEKKFKEFEEKVEKYFEELEKRLEEL:PELTEFVKEAFNEIKETLEKFTEEFEKKFKEFEEKVEKYFEELEKRLEEL	1.7711938670418923	0.9063959095926377	83.74226379394531	0.6629605293273926	6.719126224517822	7.316720962524414	1.5640029907226562
homomer-4-50-nr2-run1_result_112	15	EELTAYVKTAFDTITTTLTTFTTTFTAKFAAFEAKFTATVTALKTTFAAT:EELTAYVKTAFDTITTTLTTFTTTFTAKFAAFEAKFTATVTALKTTFAAT:EELTAYVKTAFDTITTTLTTFTTTFTAKFAAFEAKFTATVTALKTTFAAT:EELTAYVKTAFDTITTTLTTFTTTFTAKFAAFEAKFTATVTALKTTFAAT	0.9168457549388737	0.9711404484108894	80.59686279296875	0.6962496638298035	6.607352256774902	7.248128890991211	1.7933058738708496
homomer-4-50-nr2-run1_result_112	16	AELTEYVKTAFTTLTTTLTTFTTTFTARFAAFEATFKTTVTTLKTTFAKA:AELTEYVKTAFTTLTTTLTTFTTTFTARFAAFEATFKTTVTTLKTTFAKA:AELTEYVKTAFTTLTTTLTTFTTTFTARFAAFEATFKTTVTTLKTTFAKA:AELTEYVKTAFTTLTTTLTTFTTTFTARFAAFEATFKTTVTTLKTTFAKA	0.9841623002106592	0.9668580199184081	71.29639434814453	0.6101293563842773	8.5598726272583	9.658716201782227	2.5680251121520996
homomer-4-50-nr2-run1_result_112	17	GELEEFVKEAFNTIKETLTTFTETFKKEFTAFKEKFEATVTALKTAFAKA:GELEEFVKEAFNTIKETLTTFTETFKKEFTAFKEKFEATVTALKTAFAKA:GELEEFVKEAFNTIKETLTTFTETFKKEFTAFKEKFEATVTALKTAFAKA:GELEEFVKEAFNTIKETLTTFTETFKKEFTAFKEKFEATVTALKTAFAKA	1.194597329054296	0.9530626423585634	74.17410278320312	0.6218756437301636	8.06284236907959	8.996912956237793	1.8632111549377441
homomer-4-50-nr2-run1_result_112	18	EELKATVEAAFKTITETLTTFTTTFTARFTAFEATFTATVTALTTTLAAA:EELKATVEAAFKTITETLTTFTTTFTARFTAFEATFTATVTALTTTLAAA:EELKATVEAAFKTITETLTTFTTTFTARFTAFEATFTATVTALTTTLAAA:EELKATVEAAFKTITETLTTFTTTFTARFTAFEATFTATVTALTTTLAAA	1.1884786063195654	0.9549056988338969	75.85537719726562	0.6515854597091675	7.043196678161621	7.937160491943359	2.3835957050323486
homomer-4-50-nr2-run1_result_112	19	GELAKYVKEAFENITKTLTTFTTTFTARFTAFEEKFEATVAELKTTLAKL:GELAKYVKEAFENITKTLTTFTTTFTARFTAFEEKFEATVAELKTTLAKL:GELAKYVKEAFENITKTLTTFTTTFTARFTAFEEKFEATVAELKTTLAKL:GELAKYVKEAFENITKTLTTFTTTFTARFTAFEEKFEATVAELKTTLAKL	1.0513526978196632	0.9639247617244083	85.4180679321289	0.7400394678115845	5.693368911743164	6.151065826416016	1.4190484285354614
homomer-4-50-nr2-run1_result_112	20	AELEKFVKTAFTTITTTLTTFTTTFTARFKAFEEELKAAVATLKATFAKT:AELEKFVKTAFTTITTTLTTFTTTFTARFKAFEEELKAAVATLKATFAKT:AELEKFVKTAFTTITTTLTTFTTTFTARFKAFEEELKAAVATLKATFAKT:AELEKFVKTAFTTITTTLTTFTTTFTARFKAFEEELKAAVATLKATFAKT	0.980822397728279	0.9674422346154057	67.28771209716797	0.5525857210159302	9.747832298278809	11.149658203125	2.229536533355713
homomer-4-50-nr2-run1_result_112	21	GELEEFVKEAFTKITETLTTFTTTFTARFAAFEATFAATVATLTTTLAAL:GELEEFVKEAFTKITETLTTFTTTFTARFAAFEATFAATVATLTTTLAAL:GELEEFVKEAFTKITETLTTFTTTFTARFAAFEATFAATVATLTTTLAAL:GELEEFVKEAFTKITETLTTFTTTFTARFAAFEATFAATVATLTTTLAAL	1.080268691605746	0.9622837724332478	81.99351501464844	0.6873472929000854	6.249166011810303	6.865542411804199	1.8116157054901123
homomer-4-50-nr2-run1_result_112	22	DALTTTVTTAFTTITETLTTFTETFTKDFTAFKKTFEATVAALTTTLAAA:DALTTTVTTAFTTITETLTTFTETFTKDFTAFKKTFEATVAALTTTLAAA:DALTTTVTTAFTTITETLTTFTETFTKDFTAFKKTFEATVAALTTTLAAA:DALTTTVTTAFTTITETLTTFTETFTKDFTAFKKTFEATVAALTTTLAAA	28.927204986642003	0.14227002083666046	55.97488021850586	0.33083009719848633	18.041404724121094	21.708772659301758	6.63878059387207
homomer-4-50-nr2-run1_result_112	23	EELVKYVKEAFDTLTSTLTTFTTTFTTRFTAFEAKFDATFATLETTLAAL:EELVKYVKEAFDTLTSTLTTFTTTFTTRFTAFEAKFDATFATLETTLAAL:EELVKYVKEAFDTLTSTLTTFTTTFTTRFTAFEAKFDATFATLETTLAAL:EELVKYVKEAFDTLTSTLTTFTTTFTTRFTAFEAKFDATFATLETTLAAL	1.0523586899684567	0.9639562915631472	85.49853515625	0.7676824331283569	5.375319480895996	5.817239761352539	1.3378015756607056
homomer-4-50-nr2-run1_result_112	24	ETLTTYVKTAFENITTTLTTFTTTFTERFAAFEAALKATFTTLTTTFAAT:ETLTTYVKTAFENITTTLTTFTTTFTERFAAFEAALKATFTTLTTTFAAT:ETLTTYVKTAFENITTTLTTFTTTFTERFAAFEAALKATFTTLTTTFAAT:ETLTTYVKTAFENITTTLTTFTTTFTERFAAFEAALKATFTTLTTTFAAT	1.4140118522319556	0.9395876838651308	58.99504089355469	0.4056320786476135	14.590027809143066	17.30324935913086	6.863016128540039
homomer-4-50-nr2-run1_result_112	25	PELEKYVKEAFETITTTLTTFTATFTARFTAFEAALKAAFAALKETLAKL:PELEKYVKEAFETITTTLTTFTATFTARFTAFEAALKAAFAALKETLAKL:PELEKYVKEAFETITTTLTTFTATFTARFTAFEAALKAAFAALKETLAKL:PELEKYVKEAFETITTTLTTFTATFTARFTAFEAALKAAFAALKETLAKL	1.0304770684184814	0.965137778175775	82.56464385986328	0.6973792314529419	6.014009952545166	6.577064514160156	2.0423927307128906
homomer-4-50-nr2-run1_result_112	26	EELTTYVKEAFTTITTTLTTFTTTFTARFAAFEAKFDAAFATLAAALAAA:EELTTYVKEAFTTITTTLTTFTTTFTARFAAFEAKFDAAFATLAAALAAA:EELTTYVKEAFTTITTTLTTFTTTFTARFAAFEAKFDAAFATLAAALAAA:EELTTYVKEAFTTITTTLTTFTTTFTARFAAFEAKFDAAFATLAAALAAA	1.079074430167874	0.9619963936033319	86.86537170410156	0.7681035399436951	5.2081828117370605	5.587273597717285	1.395780324935913
homomer-4-50-nr2-run1_result_112	27	GELEEFVKKAFETITEKLDTFTTTFTAEFTAFRERLEAEFAALRETLAAL:GELEEFVKKAFETITEKLDTFTTTFTAEFTAFRERLEAEFAALRETLAAL:GELEEFVKKAFETITEKLDTFTTTFTAEFTAFRERLEAEFAALRETLAAL:GELEEFVKKAFETITEKLDTFTTTFTAEFTAFRERLEAEFAALRETLAAL	1.0740186508027425	0.9620735126483779	89.03175354003906	0.7613153457641602	4.884962558746338	5.223768711090088	1.4557175636291504
homomer-4-50-nr2-run1_result_112	28	EELEKYVKEAFEKITTTLTTFTETFKKKFEEFEEYFKKTVETFFKTFAAA:EELEKYVKEAFEKITTTLTTFTETFKKKFEEFEEYFKKTVETFFKTFAAA:EELEKYVKEAFEKITTTLTTFTETFKKKFEEFEEYFKKTVETFFKTFAAA:EELEKYVKEAFEKITTTLTTFTETFKKKFEEFEEYFKKTVETFFKTFAAA	0.8817525735850463	0.9741054464969237	75.5306167602539	0.6111526489257812	8.352093696594238	9.265006065368652	2.2117793560028076
homomer-4-50-nr2-run1_result_112	29	EELREEVVKAFKTITEKLTKFTETFEKKFAEFEAKFEAEVAAFRAAFAAA:EELREEVVKAFKTITEKLTKFTETFEKKFAEFEAKFEAEVAAFRAAFAAA:EELREEVVKAFKTITEKLTKFTETFEKKFAEFEAKFEAEVAAFRAAFAAA:EELREEVVKAFKTITEKLTKFTETFEKKFAEFEAKFEAEVAAFRAAFAAA	0.853772079145464	0.9751678850397353	82.3744125366211	0.7168729901313782	6.784538745880127	7.356662750244141	1.5004717111587524
homomer-4-50-nr2-run1_result_112	30	ETLTEYVKTAFTNITTTLTTFTTTFTARFAAFEAKLDARFARLEATLAAA:ETLTEYVKTAFTNITTTLTTFTTTFTARFAAFEAKLDARFARLEATLAAA:ETLTEYVKTAFTNITTTLTTFTTTFTARFAAFEAKLDARFARLEATLAAA:ETLTEYVKTAFTNITTTLTTFTTTFTARFAAFEAKLDARFARLEATLAAA	1.4026934928578858	0.9481714091537623	82.81304168701172	0.6983211040496826	6.1972975730896	6.734528541564941	1.6529388427734375
homomer-4-50-nr2-run1_result_112	31	GELETYVKTAFTNITTTLTTFTTTFTERFTAFEEKFEANFAYLKETFAKT:GELETYVKTAFTNITTTLTTFTTTFTERFTAFEEKFEANFAYLKETFAKT:GELETYVKTAFTNITTTLTTFTTTFTERFTAFEEKFEANFAYLKETFAKT:GELETYVKTAFTNITTTLTTFTTTFTERFTAFEEKFEANFAYLKETFAKT	1.0817350912560646	0.9609620412456789	87.73049926757812	0.7754730582237244	5.055013179779053	5.393260478973389	1.3291209936141968
homomer-4-50-nr2-run1_result_113	0	EIKLPEGMEKAIVIKITLESKEGSPEANKALLEQTKILAEALKEAAKELK:EIKLPEGMEKAIVIKITLESKEGSPEANKALLEQTKILAEALKEAAKELK:EIKLPEGMEKAIVIKITLESKEGSPEANKALLEQTKILAEALKEAAKELK:EIKLPEGMEKAIVIKITLESKEGSPEANKALLEQTKILAEALKEAAKELK	1.341131401145586	0.9439825087001895	75.5645523071289	0.7038880586624146	7.866798400878906	8.479185104370117	1.6131049394607544
homomer-4-50-nr2-run1_result_113	1	KIITPNGAKFVLVLELKLESKEGSPLANAAMIISTIILAIALIIAALLLT:KIITPNGAKFVLVLELKLESKEGSPLANAAMIISTIILAIALIIAALLLT:KIITPNGAKFVLVLELKLESKEGSPLANAAMIISTIILAIALIIAALLLT:KIITPNGAKFVLVLELKLESKEGSPLANAAMIISTIILAIALIIAALLLT	13.540576778233973	0.2661869827998354	42.89303207397461	0.28363996744155884	18.713106155395508	21.96665382385254	9.816184997558594
homomer-4-50-nr2-run1_result_113	2	VIIMPNGAKKVIVIKIELETKEGSEEANKALLEMTKELAKALKEAAKEAK:VIIMPNGAKKVIVIKIELETKEGSEEANKALLEMTKELAKALKEAAKEAK:VIIMPNGAKKVIVIKIELETKEGSEEANKALLEMTKELAKALKEAAKEAK:VIIMPNGAKKVIVIKIELETKEGSEEANKALLEMTKELAKALKEAAKEAK	6.796685978121254	0.6012564952601764	40.81734848022461	0.36107897758483887	18.094064712524414	20.515214920043945	5.884145736694336
homomer-4-50-nr2-run1_result_113	3	KIILPNGLEKAVVIKIELKTEKGSAEANAALKEMTAELAAALREAAAAAA:KIILPNGLEKAVVIKIELKTEKGSAEANAALKEMTAELAAALREAAAAAA:KIILPNGLEKAVVIKIELKTEKGSAEANAALKEMTAELAAALREAAAAAA:KIILPNGLEKAVVIKIELKTEKGSAEANAALKEMTAELAAALREAAAAAA	7.885215407735049	0.49114399163892025	41.01448059082031	0.28682613372802734	19.94552993774414	22.792861938476562	7.2054643630981445
homomer-4-50-nr2-run1_result_113	4	KIITPNGAEKVIVINITLTSKDGSAAANAAKAAIAAVLAAALIVAAAIAA:KIITPNGAEKVIVINITLTSKDGSAAANAAKAAIAAVLAAALIVAAAIAA:KIITPNGAEKVIVINITLTSKDGSAAANAAKAAIAAVLAAALIVAAAIAA:KIITPNGAEKVIVINITLTSKDGSAAANAAKAAIAAVLAAALIVAAAIAA	12.564680906305277	0.25376179380694514	49.389949798583984	0.33543944358825684	17.882081985473633	21.382678985595703	9.919534683227539
homomer-4-50-nr2-run1_result_113	5	KIIQPNGAKKVVVFKFEFKTKEGTPEAMAALKEMAKEMAKAMKAAAKEAK:KIIQPNGAKKVVVFKFEFKTKEGTPEAMAALKEMAKEMAKAMKAAAKEAK:KIIQPNGAKKVVVFKFEFKTKEGTPEAMAALKEMAKEMAKAMKAAAKEAK:KIIQPNGAKKVVVFKFEFKTKEGTPEAMAALKEMAKEMAKAMKAAAKEAK	4.445520445226262	0.7595330545874407	44.79090881347656	0.3710722327232361	17.69837760925293	20.173559188842773	6.1638665199279785
homomer-4-50-nr2-run1_result_113	6	VIIQPNGAEKVIVIEIKLESKQGSAEANAALKEMTKELAAALKAAAKAAK:VIIQPNGAEKVIVIEIKLESKQGSAEANAALKEMTKELAAALKAAAKAAK:VIIQPNGAEKVIVIEIKLESKQGSAEANAALKEMTKELAAALKAAAKAAK:VIIQPNGAEKVIVIEIKLESKQGSAEANAALKEMTKELAAALKAAAKAAK	6.661230954155139	0.6892648001118746	40.46255111694336	0.3618015646934509	18.145000457763672	20.371496200561523	6.61943244934082
homomer-4-50-nr2-run1_result_113	7	IVITPNGAKKVEVIIILLLSKQGSEEANKALKEMTKILAEALKEAAKEAK:IVITPNGAKKVEVIIILLLSKQGSEEANKALKEMTKILAEALKEAAKEAK:IVITPNGAKKVEVIIILLLSKQGSEEANKALKEMTKILAEALKEAAKEAK:IVITPNGAKKVEVIIILLLSKQGSEEANKALKEMTKILAEALKEAAKEAK	4.258988522229777	0.7178079399942605	38.36821746826172	0.43179643154144287	17.113758087158203	18.819385528564453	3.7725601196289062
homomer-4-50-nr2-run1_result_113	8	PILTPEGAEKVIVIVIEFKTEVGSPEANKAMIIMTIITALALIIAAKILA:PILTPEGAEKVIVIVIEFKTEVGSPEANKAMIIMTIITALALIIAAKILA:PILTPEGAEKVIVIVIEFKTEVGSPEANKAMIIMTIITALALIIAAKILA:PILTPEGAEKVIVIVIEFKTEVGSPEANKAMIIMTIITALALIIAAKILA	2.0351458689574615	0.8829760151417162	57.770408630371094	0.5932493209838867	11.589888572692871	12.671466827392578	1.7396790981292725
homomer-4-50-nr2-run1_result_113	9	KIETPEGAKKVIVIEFKFETKEGTEEAMKALKEIAKELAKALKEAAKEAK:KIETPEGAKKVIVIEFKFETKEGTEEAMKALKEIAKELAKALKEAAKEAK:KIETPEGAKKVIVIEFKFETKEGTEEAMKALKEIAKELAKALKEAAKEAK:KIETPEGAKKVIVIEFKFETKEGTEEAMKALKEIAKELAKALKEAAKEAK	2.3307939182894115	0.8700139006824331	45.03218460083008	0.4411108195781708	14.991093635559082	16.842453002929688	4.679721355438232
homomer-4-50-nr2-run1_result_113	10	KIIQPNGAEKVIVIKIEFKTEEGSEEANKALLEMAKILAKALKEAAKAAK:KIIQPNGAEKVIVIKIEFKTEEGSEEANKALLEMAKILAKALKEAAKAAK:KIIQPNGAEKVIVIKIEFKTEEGSEEANKALLEMAKILAKALKEAAKAAK:KIIQPNGAEKVIVIKIEFKTEEGSEEANKALLEMAKILAKALKEAAKAAK	5.77506553082698	0.7222731227253124	42.26993942260742	0.43909749388694763	16.837730407714844	18.848371505737305	3.3315677642822266
homomer-4-50-nr2-run1_result_113	11	KIIMPNGAKKVVVLNLSLTSAVGSPAANAATAAATATLAAALIAAAAIAA:KIIMPNGAKKVVVLNLSLTSAVGSPAANAATAAATATLAAALIAAAAIAA:KIIMPNGAKKVVVLNLSLTSAVGSPAANAATAAATATLAAALIAAAAIAA:KIIMPNGAKKVVVLNLSLTSAVGSPAANAATAAATATLAAALIAAAAIAA	11.32938895259174	0.294974930086176	42.23672866821289	0.3418307602405548	17.630895614624023	20.351144790649414	8.17032527923584
homomer-4-50-nr2-run1_result_113	12	KIIQGDGQEKSVVIEIKLESKVGTEEANAALEKITKELAKALKEAAKEAK:KIIQGDGQEKSVVIEIKLESKVGTEEANAALEKITKELAKALKEAAKEAK:KIIQGDGQEKSVVIEIKLESKVGTEEANAALEKITKELAKALKEAAKEAK:KIIQGDGQEKSVVIEIKLESKVGTEEANAALEKITKELAKALKEAAKEAK	5.10641188226206	0.7679358056331977	37.785526275634766	0.35329335927963257	18.612274169921875	20.79960823059082	5.588935852050781
homomer-4-50-nr2-run1_result_113	13	PIIQPNGAKKVIVIKIELKSEKGTPEANAALEKQTAELAAALEKAAQEAK:PIIQPNGAKKVIVIKIELKSEKGTPEANAALEKQTAELAAALEKAAQEAK:PIIQPNGAKKVIVIKIELKSEKGTPEANAALEKQTAELAAALEKAAQEAK:PIIQPNGAKKVIVIKIELKSEKGTPEANAALEKQTAELAAALEKAAQEAK	8.824971583639835	0.4269164517272301	37.96324920654297	0.2732502222061157	20.36833381652832	23.13448715209961	7.9829840660095215
homomer-4-50-nr2-run1_result_113	14	PIITPDGAKKVVVVKLTLKSEKGSEEAQKALKEATKELAKALEKAAKAAK:PIITPDGAKKVVVVKLTLKSEKGSEEAQKALKEATKELAKALEKAAKAAK:PIITPDGAKKVVVVKLTLKSEKGSEEAQKALKEATKELAKALEKAAKAAK:PIITPDGAKKVVVVKLTLKSEKGSEEAQKALKEATKELAKALEKAAKAAK	6.279921832348814	0.6221359838846036	41.224178314208984	0.41943931579589844	16.513216018676758	18.439796447753906	5.608793258666992
homomer-4-50-nr2-run1_result_113	15	EIKLPEGAKKVIALVLELKSEKGSPEANAALEKIAKILAKALKEAAKLLK:EIKLPEGAKKVIALVLELKSEKGSPEANAALEKIAKILAKALKEAAKLLK:EIKLPEGAKKVIALVLELKSEKGSPEANAALEKIAKILAKALKEAAKLLK:EIKLPEGAKKVIALVLELKSEKGSPEANAALEKIAKILAKALKEAAKLLK	14.501732140224577	0.2398121104457202	45.24985122680664	0.28480130434036255	19.18849754333496	23.045774459838867	13.208017349243164
homomer-4-50-nr2-run1_result_113	16	KIILPKGAKKVLVLELKLESKEGSEEANKALEKITKELAKALEKAAKEAK:KIILPKGAKKVLVLELKLESKEGSEEANKALEKITKELAKALEKAAKEAK:KIILPKGAKKVLVLELKLESKEGSEEANKALEKITKELAKALEKAAKEAK:KIILPKGAKKVLVLELKLESKEGSEEANKALEKITKELAKALEKAAKEAK	4.379645296630996	0.7128717028887417	38.58568572998047	0.33818507194519043	18.618389129638672	20.941320419311523	6.237278938293457
homomer-4-50-nr2-run1_result_113	17	KIILPEGAEKVIVIKIELKMEEGSPEAMEAMVKITEILAEALKEMAKELK:KIILPEGAEKVIVIKIELKMEEGSPEAMEAMVKITEILAEALKEMAKELK:KIILPEGAEKVIVIKIELKMEEGSPEAMEAMVKITEILAEALKEMAKELK:KIILPEGAEKVIVIKIELKMEEGSPEAMEAMVKITEILAEALKEMAKELK	1.3936599020620009	0.9486972538911882	77.25588989257812	0.7269043922424316	7.773141384124756	8.352462768554688	1.4762622117996216
homomer-4-50-nr2-run1_result_113	18	EIKLPNGLEKALVLVLKLEMKVGTPEAMKAMKEMTKELAEALKEAAKAAK:EIKLPNGLEKALVLVLKLEMKVGTPEAMKAMKEMTKELAEALKEAAKAAK:EIKLPNGLEKALVLVLKLEMKVGTPEAMKAMKEMTKELAEALKEAAKAAK:EIKLPNGLEKALVLVLKLEMKVGTPEAMKAMKEMTKELAEALKEAAKAAK	9.852051996890355	0.38377231262089884	41.99113082885742	0.31401586532592773	19.166406631469727	22.328659057617188	8.12756061553955
homomer-4-50-nr2-run1_result_113	19	VIILPNGVEKAIVIKIELKSEQGTEEANKALKEITKELAAALKEAAKILA:VIILPNGVEKAIVIKIELKSEQGTEEANKALKEITKELAAALKEAAKILA:VIILPNGVEKAIVIKIELKSEQGTEEANKALKEITKELAAALKEAAKILA:VIILPNGVEKAIVIKIELKSEQGTEEANKALKEITKELAAALKEAAKILA	1.8180104329101252	0.9105033481735413	54.65137481689453	0.5253853797912598	12.337754249572754	13.696290969848633	2.7610745429992676
homomer-4-50-nr2-run1_result_113	20	PVLLPEGAEKAVVVLVTLKSEKGTAEANAAKKEIAKTLAEAAKEAAKAAA:PVLLPEGAEKAVVVLVTLKSEKGTAEANAAKKEIAKTLAEAAKEAAKAAA:PVLLPEGAEKAVVVLVTLKSEKGTAEANAAKKEIAKTLAEAAKEAAKAAA:PVLLPEGAEKAVVVLVTLKSEKGTAEANAAKKEIAKTLAEAAKEAAKAAA	1.9976317644859372	0.8923063900668979	54.85487365722656	0.5365747213363647	13.19301986694336	14.891166687011719	3.3843884468078613
homomer-4-50-nr2-run1_result_113	21	EIKLPEGAKKVLVLKLELKSEVGSEEANKAMEKMAKELAKALKEAAKEAK:EIKLPEGAKKVLVLKLELKSEVGSEEANKAMEKMAKELAKALKEAAKEAK:EIKLPEGAKKVLVLKLELKSEVGSEEANKAMEKMAKELAKALKEAAKEAK:EIKLPEGAKKVLVLKLELKSEVGSEEANKAMEKMAKELAKALKEAAKEAK	2.4454078085386253	0.8480059136834008	44.78318405151367	0.390950083732605	16.543546676635742	18.70054054260254	5.983718395233154
homomer-4-50-nr2-run1_result_113	22	EIKQPNGAKKVTVIKITIETKQGTPEAMAAMEKMTKELAAALKEAAKAAA:EIKQPNGAKKVTVIKITIETKQGTPEAMAAMEKMTKELAAALKEAAKAAA:EIKQPNGAKKVTVIKITIETKQGTPEAMAAMEKMTKELAAALKEAAKAAA:EIKQPNGAKKVTVIKITIETKQGTPEAMAAMEKMTKELAAALKEAAKAAA	1.8487408429921317	0.9114910441417419	51.73537826538086	0.4742280840873718	14.334102630615234	15.963784217834473	4.367886066436768
homomer-4-50-nr2-run1_result_113	23	IIILPNGAKKVIVINIELKSEEGSEEANKAMEKMTEELAKALKEAAKELK:IIILPNGAKKVIVINIELKSEEGSEEANKAMEKMTEELAKALKEAAKELK:IIILPNGAKKVIVINIELKSEEGSEEANKAMEKMTEELAKALKEAAKELK:IIILPNGAKKVIVINIELKSEEGSEEANKAMEKMTEELAKALKEAAKELK	2.5038083510298805	0.8482085274940905	41.99961853027344	0.4472702145576477	15.75855541229248	17.361783981323242	4.549142837524414
homomer-4-50-nr2-run1_result_113	24	IIIQPEGAEKVIVIKFEFKMEKGSEEANKAMEKMTKILAEALKEMAKELK:IIIQPEGAEKVIVIKFEFKMEKGSEEANKAMEKMTKILAEALKEMAKELK:IIIQPEGAEKVIVIKFEFKMEKGSEEANKAMEKMTKILAEALKEMAKELK:IIIQPEGAEKVIVIKFEFKMEKGSEEANKAMEKMTKILAEALKEMAKELK	2.097416572789929	0.8803287999734161	62.588993072509766	0.6450871229171753	10.68134593963623	11.537671089172363	1.8143550157546997
homomer-4-50-nr2-run1_result_113	25	EIKTPEGAKKVVVFEFKFESKEGSKEAQEALKEIAKIAAEAFEKAAKEAK:EIKTPEGAKKVVVFEFKFESKEGSKEAQEALKEIAKIAAEAFEKAAKEAK:EIKTPEGAKKVVVFEFKFESKEGSKEAQEALKEIAKIAAEAFEKAAKEAK:EIKTPEGAKKVVVFEFKFESKEGSKEAQEALKEIAKIAAEAFEKAAKEAK	6.119793884063661	0.6110234335563688	44.84239196777344	0.4732571244239807	16.430391311645508	18.404403686523438	3.621511220932007
homomer-4-50-nr2-run1_result_113	26	LIIQPNGAKKVVVIKIELKSEVGTEEANKALLEIAKILAEALEKAAKEAA:LIIQPNGAKKVVVIKIELKSEVGTEEANKALLEIAKILAEALEKAAKEAA:LIIQPNGAKKVVVIKIELKSEVGTEEANKALLEIAKILAEALEKAAKEAA:LIIQPNGAKKVVVIKIELKSEVGTEEANKALLEIAKILAEALEKAAKEAA	5.287467582404825	0.6994959683396179	46.514373779296875	0.5067706108093262	15.245760917663574	16.864145278930664	3.377084732055664
homomer-4-50-nr2-run1_result_113	27	PIILPNGAKLVIVIELKLESKVGTKEAQKALKEITKELAKALKEMAKELK:PIILPNGAKLVIVIELKLESKVGTKEAQKALKEITKELAKALKEMAKELK:PIILPNGAKLVIVIELKLESKVGTKEAQKALKEITKELAKALKEMAKELK:PIILPNGAKLVIVIELKLESKVGTKEAQKALKEITKELAKALKEMAKELK	5.224707116318452	0.677353948782806	39.6219367980957	0.39629608392715454	16.904226303100586	18.728588104248047	5.328661918640137
homomer-4-50-nr2-run1_result_113	28	LVILPEGAKKVLVLILELKTEVGSPLANLALLIMTKILAEALKEAAKELK:LVILPEGAKKVLVLILELKTEVGSPLANLALLIMTKILAEALKEAAKELK:LVILPEGAKKVLVLILELKTEVGSPLANLALLIMTKILAEALKEAAKELK:LVILPEGAKKVLVLILELKTEVGSPLANLALLIMTKILAEALKEAAKELK	12.70162329282357	0.2666624554470863	37.33460235595703	0.2456466406583786	20.73900032043457	24.003337860107422	12.254629135131836
homomer-4-50-nr2-run1_result_113	29	KIILPDGAKKVLVLKLELEMKEGSEEAMKAAKEMTKELAKALKEAAKELK:KIILPDGAKKVLVLKLELEMKEGSEEAMKAAKEMTKELAKALKEAAKELK:KIILPDGAKKVLVLKLELEMKEGSEEAMKAAKEMTKELAKALKEAAKELK:KIILPDGAKKVLVLKLELEMKEGSEEAMKAAKEMTKELAKALKEAAKELK	2.000579213690929	0.8930265213242494	59.32217788696289	0.5787865519523621	11.279911041259766	12.361823081970215	2.932584047317505
homomer-4-50-nr2-run1_result_113	30	IIIQPNGAEKVITININFESKEGSPEANKAMKEMAKEMAKALVEMAKELK:IIIQPNGAEKVITININFESKEGSPEANKAMKEMAKEMAKALVEMAKELK:IIIQPNGAEKVITININFESKEGSPEANKAMKEMAKEMAKALVEMAKELK:IIIQPNGAEKVITININFESKEGSPEANKAMKEMAKEMAKALVEMAKELK	1.9464206870806844	0.8905306905865958	62.72507858276367	0.6486666202545166	10.712163925170898	11.575006484985352	1.4758336544036865
homomer-4-50-nr2-run1_result_113	31	KIIQPNGAEKVIVIKIELKSEKGSAEANAALVESTKILAEALEKMAKELK:KIIQPNGAEKVIVIKIELKSEKGSAEANAALVESTKILAEALEKMAKELK:KIIQPNGAEKVIVIKIELKSEKGSAEANAALVESTKILAEALEKMAKELK:KIIQPNGAEKVIVIKIELKSEKGSAEANAALVESTKILAEALEKMAKELK	4.816758991497709	0.735519321633599	57.4251708984375	0.6177458167076111	12.29101848602295	13.321154594421387	1.7298697233200073
homomer-4-50-nr2-run1_result_114	0	LEEYIEKLFNEFKERFEAFTAEVTARLDALTAKVEAVGQEVKQAGQEAKA:LEEYIEKLFNEFKERFEAFTAEVTARLDALTAKVEAVGQEVKQAGQEAKA:LEEYIEKLFNEFKERFEAFTAEVTARLDALTAKVEAVGQEVKQAGQEAKA:LEEYIEKLFNEFKERFEAFTAEVTARLDALTAKVEAVGQEVKQAGQEAKA	0.8992580184913642	0.9722451400681035	87.17598724365234	0.7985388040542603	5.0978007316589355	5.429145812988281	1.3173273801803589
homomer-4-50-nr2-run1_result_114	1	ITAYIDAKFAKFEEKFDAFREEVTRRLDEITAKIEAVRTEVKQAGQEAAA:ITAYIDAKFAKFEEKFDAFREEVTRRLDEITAKIEAVRTEVKQAGQEAAA:ITAYIDAKFAKFEEKFDAFREEVTRRLDEITAKIEAVRTEVKQAGQEAAA:ITAYIDAKFAKFEEKFDAFREEVTRRLDEITAKIEAVRTEVKQAGQEAAA	0.6630928572566462	0.9845559318749839	93.07109069824219	0.8496754169464111	3.799617052078247	3.9846489429473877	1.0845160484313965
homomer-4-50-nr2-run1_result_114	2	LKEYIEELYAEFKKEFEAFRKEVTARLEELKAEVKAVKQEVKQAGQDAQA:LKEYIEELYAEFKKEFEAFRKEVTARLEELKAEVKAVKQEVKQAGQDAQA:LKEYIEELYAEFKKEFEAFRKEVTARLEELKAEVKAVKQEVKQAGQDAQA:LKEYIEELYAEFKKEFEAFRKEVTARLEELKAEVKAVKQEVKQAGQDAQA	0.8874388598616026	0.9728758944392001	90.87833404541016	0.8156368732452393	4.4317193031311035	4.6660051345825195	1.2329738140106201
homomer-4-50-nr2-run1_result_114	3	LVETIKALYAEFKEEFDAFREEVRSALAAITAEITATTAEVKAAGQAAAA:LVETIKALYAEFKEEFDAFREEVRSALAAITAEITATTAEVKAAGQAAAA:LVETIKALYAEFKEEFDAFREEVRSALAAITAEITATTAEVKAAGQAAAA:LVETIKALYAEFKEEFDAFREEVRSALAAITAEITATTAEVKAAGQAAAA	1.0925129686476396	0.9604574963346201	85.40790557861328	0.7839927673339844	5.348750591278076	5.775243282318115	1.2546957731246948
homomer-4-50-nr2-run1_result_114	4	LKEYIEELFAKFNEKFEAFTKEVKEALAAITAKVEAVTTEVQQAGQEAAA:LKEYIEELFAKFNEKFEAFTKEVKEALAAITAKVEAVTTEVQQAGQEAAA:LKEYIEELFAKFNEKFEAFTKEVKEALAAITAKVEAVTTEVQQAGQEAAA:LKEYIEELFAKFNEKFEAFTKEVKEALAAITAKVEAVTTEVQQAGQEAAA	0.7651140978316932	0.9795568012312355	79.10258483886719	0.7095407247543335	6.565910816192627	7.146360874176025	1.667016863822937
homomer-4-50-nr2-run1_result_114	5	LKEYIEKLFAEFKAEFAAFKAAVTAALAAITAEITANTTETKQAGQEAKA:LKEYIEKLFAEFKAEFAAFKAAVTAALAAITAEITANTTETKQAGQEAKA:LKEYIEKLFAEFKAEFAAFKAAVTAALAAITAEITANTTETKQAGQEAKA:LKEYIEKLFAEFKAEFAAFKAAVTAALAAITAEITANTTETKQAGQEAKA	1.465732494623423	0.9325993043653068	85.81082153320312	0.7967308759689331	5.175857067108154	5.522130966186523	1.2912163734436035
homomer-4-50-nr2-run1_result_114	6	LKEYIDELFAKFEAKFAAFTAAVTAALAAITAEVTETTKEVKQAGQEAKA:LKEYIDELFAKFEAKFAAFTAAVTAALAAITAEVTETTKEVKQAGQEAKA:LKEYIDELFAKFEAKFAAFTAAVTAALAAITAEVTETTKEVKQAGQEAKA:LKEYIDELFAKFEAKFAAFTAAVTAALAAITAEVTETTKEVKQAGQEAKA	1.5499552745728673	0.9284382337109964	82.82158660888672	0.7573826313018799	5.553076267242432	6.00600004196167	1.4971020221710205
homomer-4-50-nr2-run1_result_114	7	LKEYIDELFEKFDAKFAAFEEKVTAALAAITAAVTANTTETKQAGQDAKA:LKEYIDELFEKFDAKFAAFEEKVTAALAAITAAVTANTTETKQAGQDAKA:LKEYIDELFEKFDAKFAAFEEKVTAALAAITAAVTANTTETKQAGQDAKA:LKEYIDELFEKFDAKFAAFEEKVTAALAAITAAVTANTTETKQAGQDAKA	1.1175258830353794	0.959674265642172	85.88330078125	0.7619850635528564	4.994272708892822	5.371493339538574	1.5676201581954956
homomer-4-50-nr2-run1_result_114	8	LEEYIKKLYEEFKEEFAKFKAEVKADLAAITAEVKKVGWEVKQAGQEAQA:LEEYIKKLYEEFKEEFAKFKAEVKADLAAITAEVKKVGWEVKQAGQEAQA:LEEYIKKLYEEFKEEFAKFKAEVKADLAAITAEVKKVGWEVKQAGQEAQA:LEEYIKKLYEEFKEEFAKFKAEVKADLAAITAEVKKVGWEVKQAGQEAQA	0.4144826655012979	0.9938755154018267	77.47472381591797	0.683600902557373	7.671993732452393	8.349127769470215	1.6142433881759644
homomer-4-50-nr2-run1_result_114	9	LTATLDAKFAAFAAAAAARDAALAARLDELRAAVEEVRWEVKQAGQEAQA:LTATLDAKFAAFAAAAAARDAALAARLDELRAAVEEVRWEVKQAGQEAQA:LTATLDAKFAAFAAAAAARDAALAARLDELRAAVEEVRWEVKQAGQEAQA:LTATLDAKFAAFAAAAAARDAALAARLDELRAAVEEVRWEVKQAGQEAQA	0.67133409145822	0.9841899425705543	69.7845687866211	0.5965818166732788	9.264641761779785	10.439397811889648	2.728264808654785
homomer-4-50-nr2-run1_result_114	10	LKEYIDAKFAEFKERFDAFEAELRERLDRLEALVTATTAEVTAAGQAAAA:LKEYIDAKFAEFKERFDAFEAELRERLDRLEALVTATTAEVTAAGQAAAA:LKEYIDAKFAEFKERFDAFEAELRERLDRLEALVTATTAEVTAAGQAAAA:LKEYIDAKFAEFKERFDAFEAELRERLDRLEALVTATTAEVTAAGQAAAA	0.702828507143233	0.9830875550347506	86.01859283447266	0.7591760158538818	5.139265060424805	5.548773288726807	1.387040138244629
homomer-4-50-nr2-run1_result_114	11	LEARIDALFAAFEARFAAFEEAVTAALAALTAEVTATTTEVKQAGQEAKA:LEARIDALFAAFEARFAAFEEAVTAALAALTAEVTATTTEVKQAGQEAKA:LEARIDALFAAFEARFAAFEEAVTAALAALTAEVTATTTEVKQAGQEAKA:LEARIDALFAAFEARFAAFEEAVTAALAALTAEVTATTTEVKQAGQEAKA	1.5360843667553725	0.9269292132527497	86.67225646972656	0.7959756851196289	4.96951961517334	5.325159549713135	1.3064192533493042
homomer-4-50-nr2-run1_result_114	12	LKEYIDEKFAAFKEDFEAFRAEVTAALAAITAKVEAVRKEVKQAGQEAKA:LKEYIDEKFAAFKEDFEAFRAEVTAALAAITAKVEAVRKEVKQAGQEAKA:LKEYIDEKFAAFKEDFEAFRAEVTAALAAITAKVEAVRKEVKQAGQEAKA:LKEYIDEKFAAFKEDFEAFRAEVTAALAAITAKVEAVRKEVKQAGQEAKA	0.8517199114705032	0.9749177812241844	92.00568389892578	0.830520510673523	4.047345161437988	4.250080108642578	1.1823229789733887
homomer-4-50-nr2-run1_result_114	13	LKEYIDKLYEEFNKKFEAFTAAVTAALAALTAKVEEVKWEVKQAGQEAKA:LKEYIDKLYEEFNKKFEAFTAAVTAALAALTAKVEEVKWEVKQAGQEAKA:LKEYIDKLYEEFNKKFEAFTAAVTAALAALTAKVEEVKWEVKQAGQEAKA:LKEYIDKLYEEFNKKFEAFTAAVTAALAALTAKVEEVKWEVKQAGQEAKA	0.9202295085036833	0.9707887793767201	87.84986114501953	0.7836399674415588	5.013696193695068	5.319949150085449	1.3313379287719727
homomer-4-50-nr2-run1_result_114	14	LTDEIRALYAEFRERFDAFEAAVTAALSALTSAVTATTTTVTQAGAAAAA:LTDEIRALYAEFRERFDAFEAAVTAALSALTSAVTATTTTVTQAGAAAAA:LTDEIRALYAEFRERFDAFEAAVTAALSALTSAVTATTTTVTQAGAAAAA:LTDEIRALYAEFRERFDAFEAAVTAALSALTSAVTATTTTVTQAGAAAAA	0.9705515461584354	0.9708577747850623	59.339500427246094	0.5362553596496582	11.229512214660645	13.022433280944824	2.537555694580078
homomer-4-50-nr2-run1_result_114	15	LVEYIEALFAKFEAKFEAFAEAVAARLDEITAKIEEVKTEVKQAGQEAKA:LVEYIEALFAKFEAKFEAFAEAVAARLDEITAKIEEVKTEVKQAGQEAKA:LVEYIEALFAKFEAKFEAFAEAVAARLDEITAKIEEVKTEVKQAGQEAKA:LVEYIEALFAKFEAKFEAFAEAVAARLDEITAKIEEVKTEVKQAGQEAKA	0.571765813086375	0.9884597941653742	90.07298278808594	0.8276342153549194	4.5844879150390625	4.845608234405518	1.1015703678131104
homomer-4-50-nr2-run1_result_114	16	LVAHVEALFARFEARFAAFEAAVAARLDAITAEIRAVKTEVTQAGQDAKA:LVAHVEALFARFEARFAAFEAAVAARLDAITAEIRAVKTEVTQAGQDAKA:LVAHVEALFARFEARFAAFEAAVAARLDAITAEIRAVKTEVTQAGQDAKA:LVAHVEALFARFEARFAAFEAAVAARLDAITAEIRAVKTEVTQAGQDAKA	0.6570874656286045	0.9852096349298745	90.02898406982422	0.8205834627151489	4.372201442718506	4.641036510467529	1.2170861959457397
homomer-4-50-nr2-run1_result_114	17	LTAHIDELFARFEERFAAFEAAVTAALAELTAKVEEVKATVEAAGQAAAA:LTAHIDELFARFEERFAAFEAAVTAALAELTAKVEEVKATVEAAGQAAAA:LTAHIDELFARFEERFAAFEAAVTAALAELTAKVEEVKATVEAAGQAAAA:LTAHIDELFARFEERFAAFEAAVTAALAELTAKVEEVKATVEAAGQAAAA	0.8792461360270853	0.9731686262590844	90.82679748535156	0.8193033933639526	4.040820121765137	4.287161827087402	1.2324872016906738
homomer-4-50-nr2-run1_result_114	18	LKAYIDELFAAFDAKFAAFEAELRAALAALTAAVTTATTTVTAGGQAAAA:LKAYIDELFAAFDAKFAAFEAELRAALAALTAAVTTATTTVTAGGQAAAA:LKAYIDELFAAFDAKFAAFEAELRAALAALTAAVTTATTTVTAGGQAAAA:LKAYIDELFAAFDAKFAAFEAELRAALAALTAAVTTATTTVTAGGQAAAA	3.9930999776030975	0.799115880411175	63.96605682373047	0.5951893925666809	12.009705543518066	12.94568157196045	1.6901140213012695
homomer-4-50-nr2-run1_result_114	19	LEETLKKLFEEFKEEFEEFREEVRERLEELRRLVEEAVKEVKKAGQEAKA:LEETLKKLFEEFKEEFEEFREEVRERLEELRRLVEEAVKEVKKAGQEAKA:LEETLKKLFEEFKEEFEEFREEVRERLEELRRLVEEAVKEVKKAGQEAKA:LEETLKKLFEEFKEEFEEFREEVRERLEELRRLVEEAVKEVKKAGQEAKA	0.8396371980485833	0.9758609595446459	86.11965942382812	0.7566897869110107	5.923347473144531	6.357445240020752	1.4135026931762695
homomer-4-50-nr2-run1_result_114	20	LKEYIEKLFAEFEEKFTAFEAAVTAALAAITAAITATTTEVTAAGQAAAA:LKEYIEKLFAEFEEKFTAFEAAVTAALAAITAAITATTTEVTAAGQAAAA:LKEYIEKLFAEFEEKFTAFEAAVTAALAAITAAITATTTEVTAAGQAAAA:LKEYIEKLFAEFEEKFTAFEAAVTAALAAITAAITATTTEVTAAGQAAAA	0.778892322800841	0.9790112558141226	71.56763458251953	0.6822121143341064	7.98286247253418	8.90259838104248	1.905771017074585
homomer-4-50-nr2-run1_result_114	21	LTETIKALFAEFKAKFEAFEARVEAALAALTAKVEATTTEVKQAGQEAAA:LTETIKALFAEFKAKFEAFEARVEAALAALTAKVEATTTEVKQAGQEAAA:LTETIKALFAEFKAKFEAFEARVEAALAALTAKVEATTTEVKQAGQEAAA:LTETIKALFAEFKAKFEAFEARVEAALAALTAKVEATTTEVKQAGQEAAA	0.7632673262204227	0.9796473915483489	81.69054412841797	0.7350620031356812	6.084054946899414	6.605730056762695	1.6420185565948486
homomer-4-50-nr2-run1_result_114	22	LEEFIKELFEEFREEFEAFRAEVRADLAALRAEVTATTTEVTAAGAAAAA:LEEFIKELFEEFREEFEAFRAEVRADLAALRAEVTATTTEVTAAGAAAAA:LEEFIKELFEEFREEFEAFRAEVRADLAALRAEVTATTTEVTAAGAAAAA:LEEFIKELFEEFREEFEAFRAEVRADLAALRAEVTATTTEVTAAGAAAAA	0.7202585403724955	0.9821799086202764	81.1266098022461	0.694055438041687	6.198837757110596	6.843518257141113	1.7341045141220093
homomer-4-50-nr2-run1_result_114	23	LKEYIEELFAAFNKKFEAFTAAVTAALAAITAEITANTTEVTAAGQAAAA:LKEYIEELFAAFNKKFEAFTAAVTAALAAITAEITANTTEVTAAGQAAAA:LKEYIEELFAAFNKKFEAFTAAVTAALAAITAEITANTTEVTAAGQAAAA:LKEYIEELFAAFNKKFEAFTAAVTAALAAITAEITANTTEVTAAGQAAAA	0.7603061102171771	0.9799640279189172	60.2529296875	0.5453157424926758	11.414092063903809	12.977510452270508	2.8997085094451904
homomer-4-50-nr2-run1_result_114	24	LEEKIDEKFEEFEKKFEEFREEVNAKLEAITKEIKAVKWEVQQAGQAAAA:LEEKIDEKFEEFEKKFEEFREEVNAKLEAITKEIKAVKWEVQQAGQAAAA:LEEKIDEKFEEFEKKFEEFREEVNAKLEAITKEIKAVKWEVQQAGQAAAA:LEEKIDEKFEEFEKKFEEFREEVNAKLEAITKEIKAVKWEVQQAGQAAAA	0.9433016154269456	0.9705077319998224	89.94478607177734	0.8151423931121826	4.630002021789551	4.898430347442627	1.228827714920044
homomer-4-50-nr2-run1_result_114	25	LVEYIEKLYAEFKEEFAKFKAEVKAALAAITAEIKAVTTEVKQAGQAAQA:LVEYIEKLYAEFKEEFAKFKAEVKAALAAITAEIKAVTTEVKQAGQAAQA:LVEYIEKLYAEFKEEFAKFKAEVKAALAAITAEIKAVTTEVKQAGQAAQA:LVEYIEKLYAEFKEEFAKFKAEVKAALAAITAEIKAVTTEVKQAGQAAQA	1.045151895389759	0.9658409266060412	83.8818130493164	0.7574312686920166	5.688666820526123	6.1520094871521	1.405983567237854
homomer-4-50-nr2-run1_result_114	26	LTAHLDEKNAALAATLAAFTAAVTAALEALTTEVQANTTETKQAGQEAKA:LTAHLDEKNAALAATLAAFTAAVTAALEALTTEVQANTTETKQAGQEAKA:LTAHLDEKNAALAATLAAFTAAVTAALEALTTEVQANTTETKQAGQEAKA:LTAHLDEKNAALAATLAAFTAAVTAALEALTTEVQANTTETKQAGQEAKA	1.2510148452565844	0.9495429329290025	49.92555618286133	0.3782641589641571	15.515006065368652	18.279705047607422	7.81254768371582
homomer-4-50-nr2-run1_result_114	27	LKEYIDKLFEELRERLDAFEAELRARLDALTAEVRATTETVTAAGQAAQA:LKEYIDKLFEELRERLDAFEAELRARLDALTAEVRATTETVTAAGQAAQA:LKEYIDKLFEELRERLDAFEAELRARLDALTAEVRATTETVTAAGQAAQA:LKEYIDKLFEELRERLDAFEAELRARLDALTAEVRATTETVTAAGQAAQA	0.6965849806484188	0.9830418280496609	70.71864318847656	0.620026707649231	8.803608894348145	10.006867408752441	1.8928767442703247
homomer-4-50-nr2-run1_result_114	28	LVEYIEKLFAKFEKEFAEFKAKVTASLAALTAEVKAVKQEVKWAGQEAKQ:LVEYIEKLFAKFEKEFAEFKAKVTASLAALTAEVKAVKQEVKWAGQEAKQ:LVEYIEKLFAKFEKEFAEFKAKVTASLAALTAEVKAVKQEVKWAGQEAKQ:LVEYIEKLFAKFEKEFAEFKAKVTASLAALTAEVKAVKQEVKWAGQEAKQ	9.714829851814786	0.3813217029609953	72.61666107177734	0.5844891667366028	13.7061185836792	16.25786590576172	1.5808627605438232
homomer-4-50-nr2-run1_result_114	29	LKEYIEALFKEFNEKFEAFVEKVTAALEKITAEVKAVKAEVKQAGQEAQA:LKEYIEALFKEFNEKFEAFVEKVTAALEKITAEVKAVKAEVKQAGQEAQA:LKEYIEALFKEFNEKFEAFVEKVTAALEKITAEVKAVKAEVKQAGQEAQA:LKEYIEALFKEFNEKFEAFVEKVTAALEKITAEVKAVKAEVKQAGQEAQA	1.1672513305054555	0.9541056192274908	87.38935089111328	0.7806011438369751	4.961516857147217	5.2829461097717285	1.304786205291748
homomer-4-50-nr2-run1_result_114	30	LVAHVEELFAELRAALAAFAAAVTAALAALTAEVRAVKAAVTAAGQAAAA:LVAHVEELFAELRAALAAFAAAVTAALAALTAEVRAVKAAVTAAGQAAAA:LVAHVEELFAELRAALAAFAAAVTAALAALTAEVRAVKAAVTAAGQAAAA:LVAHVEELFAELRAALAAFAAAVTAALAALTAEVRAVKAAVTAAGQAAAA	0.8850112263617278	0.973315915945269	62.026023864746094	0.5434218645095825	10.663349151611328	12.488794326782227	4.837026119232178
homomer-4-50-nr2-run1_result_114	31	LLEEIRRLYEEFKKEFAAFKAEVKAALAAITAKVEEVRWEVKQAGQEAKA:LLEEIRRLYEEFKKEFAAFKAEVKAALAAITAKVEEVRWEVKQAGQEAKA:LLEEIRRLYEEFKKEFAAFKAEVKAALAAITAKVEEVRWEVKQAGQEAKA:LLEEIRRLYEEFKKEFAAFKAEVKAALAAITAKVEEVRWEVKQAGQEAKA	0.8707416610060396	0.9739919143296538	85.90462493896484	0.7521084547042847	5.834829807281494	6.23919677734375	1.4776721000671387
homomer-4-50-nr2-run1_result_115	0	DLAALLAALLAALAALFAAFLALFKELFKEFEEKLEKKFEELKKELEELL:DLAALLAALLAALAALFAAFLALFKELFKEFEEKLEKKFEELKKELEELL:DLAALLAALLAALAALFAAFLALFKELFKEFEEKLEKKFEELKKELEELL:DLAALLAALLAALAALFAAFLALFKELFKEFEEKLEKKFEELKKELEELL	2.865727320281335	0.7948468201296152	75.52891540527344	0.6042276620864868	8.664862632751465	9.544132232666016	2.76926851272583
homomer-4-50-nr2-run1_result_115	1	ALEELAAEVAAAAAAAAAAFAAAAAAAAAAAAAAAAAAAAALAAALAAAA:ALEELAAEVAAAAAAAAAAFAAAAAAAAAAAAAAAAAAAAALAAALAAAA:ALEELAAEVAAAAAAAAAAFAAAAAAAAAAAAAAAAAAAAALAAALAAAA:ALEELAAEVAAAAAAAAAAFAAAAAAAAAAAAAAAAAAAAALAAALAAAA	3.470580827064845	0.7246394725934964	58.5965690612793	0.5112525820732117	11.73694896697998	14.40396499633789	4.940252304077148
homomer-4-50-nr2-run1_result_115	2	ELEKLLEEFRKEFKELFEKFEEEFKKKFEEFEKKLDKKFEELKEKLEKLL:ELEKLLEEFRKEFKELFEKFEEEFKKKFEEFEKKLDKKFEELKEKLEKLL:ELEKLLEEFRKEFKELFEKFEEEFKKKFEEFEKKLDKKFEELKEKLEKLL:ELEKLLEEFRKEFKELFEKFEEEFKKKFEEFEKKLDKKFEELKEKLEKLL	2.409457031361938	0.85487700882565	86.06958770751953	0.6480828523635864	6.562141418457031	7.090479373931885	1.5544613599777222
homomer-4-50-nr2-run1_result_115	3	DLAALLAALLAALLALLLLLLLLLAALFAAFREELEKKFEELKRFLEELL:DLAALLAALLAALLALLLLLLLLLAALFAAFREELEKKFEELKRFLEELL:DLAALLAALLAALLALLLLLLLLLAALFAAFREELEKKFEELKRFLEELL:DLAALLAALLAALLALLLLLLLLLAALFAAFREELEKKFEELKRFLEELL	1.8483242453253839	0.8983297008781946	69.0615234375	0.5275375843048096	10.067611694335938	11.372058868408203	2.768620014190674
homomer-4-50-nr2-run1_result_115	4	ELEKLLEELLKALAAALAAAAATFAATLAALTAALDAKFAALKAALEKAQ:ELEKLLEELLKALAAALAAAAATFAATLAALTAALDAKFAALKAALEKAQ:ELEKLLEELLKALAAALAAAAATFAATLAALTAALDAKFAALKAALEKAQ:ELEKLLEELLKALAAALAAAAATFAATLAALTAALDAKFAALKAALEKAQ	1.5481140116634418	0.9280334814286604	51.00083923339844	0.4017940163612366	13.562443733215332	15.765588760375977	4.669232368469238
homomer-4-50-nr2-run1_result_115	5	ELEELLEKLLKLLKELVEKFEKSFEEKFKEFEEKLEEKFEELKEELRKLL:ELEELLEKLLKLLKELVEKFEKSFEEKFKEFEEKLEEKFEELKEELRKLL:ELEELLEKLLKLLKELVEKFEKSFEEKFKEFEEKLEEKFEELKEELRKLL:ELEELLEKLLKLLKELVEKFEKSFEEKFKEFEEKLEEKFEELKEELRKLL	1.79244589871297	0.9064383307206367	67.59394073486328	0.47412538528442383	11.293500900268555	12.523541450500488	2.4767701625823975
homomer-4-50-nr2-run1_result_115	6	ALAALLAALAAALAALLAAFLATLAETFAEFRRELEERFRELRELLERRL:ALAALLAALAAALAALLAAFLATLAETFAEFRRELEERFRELRELLERRL:ALAALLAALAAALAALLAAFLATLAETFAEFRRELEERFRELRELLERRL:ALAALLAALAAALAALLAAFLATLAETFAEFRRELEERFRELRELLERRL	1.4992220949659167	0.932353742670294	69.57905578613281	0.5750875473022461	10.000616073608398	11.358243942260742	2.3430628776550293
homomer-4-50-nr2-run1_result_115	7	ALAELLAALLALLAALFAAAAAAAAAALAAFLATLDAKFEELKRLLEEAL:ALAELLAALLALLAALFAAAAAAAAAALAAFLATLDAKFEELKRLLEEAL:ALAELLAALLALLAALFAAAAAAAAAALAAFLATLDAKFEELKRLLEEAL:ALAELLAALLALLAALFAAAAAAAAAALAAFLATLDAKFEELKRLLEEAL	1.8577953559406875	0.9036074399454204	64.56190490722656	0.5140234231948853	11.118898391723633	12.715399742126465	2.7840733528137207
homomer-4-50-nr2-run1_result_115	8	ALAALLAALLAAAAAAAAAAAAAAAAARAEAAAALDAKFAELKELLEKAQ:ALAALLAALLAAAAAAAAAAAAAAAAARAEAAAALDAKFAELKELLEKAQ:ALAALLAALLAAAAAAAAAAAAAAAAARAEAAAALDAKFAELKELLEKAQ:ALAALLAALLAAAAAAAAAAAAAAAAARAEAAAALDAKFAELKELLEKAQ	1.7367667714432307	0.911810769826215	59.71387481689453	0.413541316986084	13.88360595703125	16.629362106323242	5.754239082336426
homomer-4-50-nr2-run1_result_115	9	ELAALLAALLAALAAAAATAAATAAATAAAFRAELDEKFAALEKKLEETL:ELAALLAALLAALAAAAATAAATAAATAAAFRAELDEKFAALEKKLEETL:ELAALLAALLAALAAAAATAAATAAATAAAFRAELDEKFAALEKKLEETL:ELAALLAALLAALAAAAATAAATAAATAAAFRAELDEKFAALEKKLEETL	1.5564406436680411	0.9231317538088636	57.80644226074219	0.4477401375770569	12.856289863586426	14.943819046020508	2.918524742126465
homomer-4-50-nr2-run1_result_115	10	ELEELLEKLLKEFEERFKEFREEEEEKRKEFEEKLEKKFEELKRLLEERL:ELEELLEKLLKEFEERFKEFREEEEEKRKEFEEKLEKKFEELKRLLEERL:ELEELLEKLLKEFEERFKEFREEEEEKRKEFEEKLEKKFEELKRLLEERL:ELEELLEKLLKEFEERFKEFREEEEEKRKEFEEKLEKKFEELKRLLEERL	23.401642296331563	0.13924219458047127	42.10962677001953	0.256375253200531	20.76764678955078	24.631370544433594	9.182502746582031
homomer-4-50-nr2-run1_result_115	11	LLLLLLLLLLLLLLLLLLLFLLAFLLAFKEFKEELDKKFEELKEELRKLL:LLLLLLLLLLLLLLLLLLLFLLAFLLAFKEFKEELDKKFEELKEELRKLL:LLLLLLLLLLLLLLLLLLLFLLAFLLAFKEFKEELDKKFEELKEELRKLL:LLLLLLLLLLLLLLLLLLLFLLAFLLAFKEFKEELDKKFEELKEELRKLL	3.133993487406778	0.7930437332810049	81.3764419555664	0.6264216899871826	6.9204840660095215	7.6870551109313965	1.927099585533142
homomer-4-50-nr2-run1_result_115	12	ALAAAAAAAAAAAAAAAAAAAAAFAALFEAFEEKLEKKFAELKEELEKAL:ALAAAAAAAAAAAAAAAAAAAAAFAALFEAFEEKLEKKFAELKEELEKAL:ALAAAAAAAAAAAAAAAAAAAAAFAALFEAFEEKLEKKFAELKEELEKAL:ALAAAAAAAAAAAAAAAAAAAAAFAALFEAFEEKLEKKFAELKEELEKAL	2.3359577631500366	0.853085403903719	72.59526062011719	0.6155965924263	8.452838897705078	9.569612503051758	2.352419376373291
homomer-4-50-nr2-run1_result_115	13	ELAELLAALLAALAALLAAFAKALKEKFEEFEAKLDAKFAELKAALAKAV:ELAELLAALLAALAALLAAFAKALKEKFEEFEAKLDAKFAELKAALAKAV:ELAELLAALLAALAALLAAFAKALKEKFEEFEAKLDAKFAELKAALAKAV:ELAELLAALLAALAALLAAFAKALKEKFEEFEAKLDAKFAELKAALAKAV	2.081826823155947	0.8813194768447338	69.76593780517578	0.5609664916992188	9.685824394226074	10.764835357666016	1.8380954265594482
homomer-4-50-nr2-run1_result_115	14	ELEELLAELLKAFEEKFEEFRKEFEEKFKEFEEKLEKRFARLEEKLEKAL:ELEELLAELLKAFEEKFEEFRKEFEEKFKEFEEKLEKRFARLEEKLEKAL:ELEELLAELLKAFEEKFEEFRKEFEEKFKEFEEKLEKRFARLEEKLEKAL:ELEELLAELLKAFEEKFEEFRKEFEEKFKEFEEKLEKRFARLEEKLEKAL	2.123366904050203	0.8750263152982231	80.93997955322266	0.6178616285324097	7.745190620422363	8.489925384521484	1.5651416778564453
homomer-4-50-nr2-run1_result_115	15	ELAALLAALLALLAALLAAFLAAFAEERKEFEEKLEKKFEELKKLLEERL:ELAALLAALLALLAALLAAFLAAFAEERKEFEEKLEKKFEELKKLLEERL:ELAALLAALLALLAALLAAFLAAFAEERKEFEEKLEKKFEELKKLLEERL:ELAALLAALLALLAALLAAFLAAFAEERKEFEEKLEKKFEELKKLLEERL	1.7087873832431373	0.9135698950262803	57.75763702392578	0.43740642070770264	13.900347709655762	15.512553215026855	2.8848471641540527
homomer-4-50-nr2-run1_result_115	16	ALAALLAALLALLAAAAAAAAAAAAEAAAEARAADEERFAALEKKLEEAL:ALAALLAALLALLAAAAAAAAAAAAEAAAEARAADEERFAALEKKLEEAL:ALAALLAALLALLAAAAAAAAAAAAEAAAEARAADEERFAALEKKLEEAL:ALAALLAALLALLAAAAAAAAAAAAEAAAEARAADEERFAALEKKLEEAL	1.7337728078896073	0.9088281300158328	62.75749206542969	0.39042001962661743	14.206430435180664	17.180856704711914	5.899722099304199
homomer-4-50-nr2-run1_result_115	17	DLAALLAALLALLAALLAAAAAAAAAAAAAAAAALEARFAALREALAAAL:DLAALLAALLALLAALLAAAAAAAAAAAAAAAAALEARFAALREALAAAL:DLAALLAALLALLAALLAAAAAAAAAAAAAAAAALEARFAALREALAAAL:DLAALLAALLALLAALLAAAAAAAAAAAAAAAAALEARFAALREALAAAL	2.479349254772228	0.8269623187972698	57.47859573364258	0.4126923680305481	13.666478157043457	16.341360092163086	6.757565498352051
homomer-4-50-nr2-run1_result_115	18	ALAALLAEFLAALAAAAAAAAAAAAAAEAAREARLEERFAALERLLREAL:ALAALLAEFLAALAAAAAAAAAAAAAAEAAREARLEERFAALERLLREAL:ALAALLAEFLAALAAAAAAAAAAAAAAEAAREARLEERFAALERLLREAL:ALAALLAEFLAALAAAAAAAAAAAAAAEAAREARLEERFAALERLLREAL	1.2988241912356941	0.9480566056411044	66.96981048583984	0.5036269426345825	11.597317695617676	13.606369972229004	3.026064395904541
homomer-4-50-nr2-run1_result_115	19	TLAALLAAVLALLAALLKAAAEAAKEAAAKFEEKLDKKFEELKKTLKDAQ:TLAALLAAVLALLAALLKAAAEAAKEAAAKFEEKLDKKFEELKKTLKDAQ:TLAALLAAVLALLAALLKAAAEAAKEAAAKFEEKLDKKFEELKKTLKDAQ:TLAALLAAVLALLAALLKAAAEAAKEAAAKFEEKLDKKFEELKKTLKDAQ	2.158053224834467	0.8636472343110992	60.81538772583008	0.4666094183921814	12.678832054138184	14.284196853637695	2.103877544403076
homomer-4-50-nr2-run1_result_115	20	LLAALLAALLAALAALFATFEKTFEETFKEFKEELDKKFEELKKLLEELL:LLAALLAALLAALAALFATFEKTFEETFKEFKEELDKKFEELKKLLEELL:LLAALLAALLAALAALFATFEKTFEETFKEFKEELDKKFEELKKLLEELL:LLAALLAALLAALAALFATFEKTFEETFKEFKEELDKKFEELKKLLEELL	2.1229761669823506	0.8721004809903486	78.64578247070312	0.6199331283569336	8.101564407348633	8.832772254943848	1.6030879020690918
homomer-4-50-nr2-run1_result_115	21	ELAALLAAFLALLAAAAAAAAAAAAAAAAAAAAALEKKFAELKKELAEAR:ELAALLAAFLALLAAAAAAAAAAAAAAAAAAAAALEKKFAELKKELAEAR:ELAALLAAFLALLAAAAAAAAAAAAAAAAAAAAALEKKFAELKKELAEAR:ELAALLAAFLALLAAAAAAAAAAAAAAAAAAAAALEKKFAELKKELAEAR	2.710979978680671	0.8055840931687368	60.604862213134766	0.4316387176513672	13.625984191894531	16.211807250976562	5.061332702636719
homomer-4-50-nr2-run1_result_115	22	DLAELLAALAAALAAAAAAAAAAAAAAAAAAAAAAAAAAAALKEALEKAL:DLAELLAALAAALAAAAAAAAAAAAAAAAAAAAAAAAAAAALKEALEKAL:DLAELLAALAAALAAAAAAAAAAAAAAAAAAAAAAAAAAAALKEALEKAL:DLAELLAALAAALAAAAAAAAAAAAAAAAAAAAAAAAAAAALKEALEKAL	2.0500059071002745	0.879169737623872	57.898197174072266	0.49599164724349976	11.226873397827148	13.477912902832031	4.779828071594238
homomer-4-50-nr2-run1_result_115	23	ALEALLAAFLAALAALFAAFAKALKEAFEEFEKKLEELFAKLEKKLEDAL:ALEALLAAFLAALAALFAAFAKALKEAFEEFEKKLEELFAKLEKKLEDAL:ALEALLAAFLAALAALFAAFAKALKEAFEEFEKKLEELFAKLEKKLEDAL:ALEALLAAFLAALAALFAAFAKALKEAFEEFEKKLEELFAKLEKKLEDAL	2.1166785006809623	0.8725909632201614	68.64594268798828	0.5422418713569641	10.089973449707031	11.304706573486328	2.1463801860809326
homomer-4-50-nr2-run1_result_115	24	DLAALLAALVAAAAAAAAAFREAFAERFAEFEAKLEELFEELKELLEKRE:DLAALLAALVAAAAAAAAAFREAFAERFAEFEAKLEELFEELKELLEKRE:DLAALLAALVAAAAAAAAAFREAFAERFAEFEAKLEELFEELKELLEKRE:DLAALLAALVAAAAAAAAAFREAFAERFAEFEAKLEELFEELKELLEKRE	1.644744864308378	0.9158546226718761	67.26842498779297	0.5561821460723877	10.891093254089355	12.148285865783691	2.6735706329345703
homomer-4-50-nr2-run1_result_115	25	ELRELLEELLKRLEELFEEFREEFEEKFEEFEKKLEEKFKKLEELLKKAL:ELRELLEELLKRLEELFEEFREEFEEKFEEFEKKLEEKFKKLEELLKKAL:ELRELLEELLKRLEELFEEFREEFEEKFEEFEKKLEEKFKKLEELLKKAL:ELRELLEELLKRLEELFEEFREEFEEKFEEFEKKLEEKFKKLEELLKKAL	2.043004702135051	0.8839258222658564	82.63899993896484	0.6313674449920654	7.409801959991455	8.086566925048828	1.5529882907867432
homomer-4-50-nr2-run1_result_115	26	DLLLLLLELLLLLLLLLLLFLLLFLLLFKKFEEKLDKKFEELKKKLEELL:DLLLLLLELLLLLLLLLLLFLLLFLLLFKKFEEKLDKKFEELKKKLEELL:DLLLLLLELLLLLLLLLLLFLLLFLLLFKKFEEKLDKKFEELKKKLEELL:DLLLLLLELLLLLLLLLLLFLLLFLLLFKKFEEKLDKKFEELKKKLEELL	3.229326873614719	0.7858170158153448	87.1346206665039	0.7139817476272583	5.404758930206299	5.832192420959473	1.6695398092269897
homomer-4-50-nr2-run1_result_115	27	ELRELLAEFLAALAALLAALLALLAELLARLREELEERFAELRELLERAR:ELRELLAEFLAALAALLAALLALLAELLARLREELEERFAELRELLERAR:ELRELLAEFLAALAALLAALLALLAELLARLREELEERFAELRELLERAR:ELRELLAEFLAALAALLAALLALLAELLARLREELEERFAELRELLERAR	1.5923717406151683	0.9217073494572301	62.20386505126953	0.4728117883205414	12.22622299194336	14.324512481689453	2.4099478721618652
homomer-4-50-nr2-run1_result_115	28	ELEELLKLLLELLFKLLEEFEKKFEELFKEFREELDKKFAELKELLEKRL:ELEELLKLLLELLFKLLEEFEKKFEELFKEFREELDKKFAELKELLEKRL:ELEELLKLLLELLFKLLEEFEKKFEELFKEFREELDKKFAELKELLEKRL:ELEELLKLLLELLFKLLEEFEKKFEELFKEFREELDKKFAELKELLEKRL	1.7182352425781389	0.9108441098093789	71.26945495605469	0.5428956747055054	10.31128215789795	11.331995964050293	1.7612069845199585
homomer-4-50-nr2-run1_result_115	29	ELAEREAAFEAAFAATLAAFREAFEELFKEFKEYLEKKFEELKEYLEKLL:ELAEREAAFEAAFAATLAAFREAFEELFKEFKEYLEKKFEELKEYLEKLL:ELAEREAAFEAAFAATLAAFREAFEELFKEFKEYLEKKFEELKEYLEKLL:ELAEREAAFEAAFAATLAAFREAFEELFKEFKEYLEKKFEELKEYLEKLL	3.025608683808301	0.7877058164050139	66.53065490722656	0.5442621111869812	10.876721382141113	12.289631843566895	2.457791566848755
homomer-4-50-nr2-run1_result_115	30	DLAALLAALLAELRAEREEFLREFREELEELRAELDEKFAALEEKLEKAL:DLAALLAALLAELRAEREEFLREFREELEELRAELDEKFAALEEKLEKAL:DLAALLAALLAELRAEREEFLREFREELEELRAELDEKFAALEEKLEKAL:DLAALLAALLAELRAEREEFLREFREELEELRAELDEKFAALEEKLEKAL	1.6776874800418964	0.9160235722447557	63.0920295715332	0.49268677830696106	12.063067436218262	13.763839721679688	2.1768341064453125
homomer-4-50-nr2-run1_result_115	31	ALAAAAAAAAAAAAAAAAAFREEFREEREEFERKLEEKFEALVAKLEKAE:ALAAAAAAAAAAAAAAAAAFREEFREEREEFERKLEEKFEALVAKLEKAE:ALAAAAAAAAAAAAAAAAAFREEFREEREEFERKLEEKFEALVAKLEKAE:ALAAAAAAAAAAAAAAAAAFREEFREEREEFERKLEEKFEALVAKLEKAE	1.9774635708629535	0.8885474476546861	64.10739135742188	0.512998104095459	11.86384105682373	13.679566383361816	3.8385868072509766
homomer-4-50-nr2-run1_result_116	0	SAAALAALRAASAAAAAELAALAAALPEAAPVAAAGLAALAAALALLLAG:SAAALAALRAASAAAAAELAALAAALPEAAPVAAAGLAALAAALALLLAG:SAAALAALRAASAAAAAELAALAAALPEAAPVAAAGLAALAAALALLLAG:SAAALAALRAASAAAAAELAALAAALPEAAPVAAAGLAALAAALALLLAG	8.107956931151874	0.3980197060507631	58.978919982910156	0.342504620552063	16.63876724243164	20.373945236206055	10.210577011108398
homomer-4-50-nr2-run1_result_116	1	SEEEEKELRELSEKAFEEFEALAKALPEAAPVVALGLKVLAKSLELFKKG:SEEEEKELRELSEKAFEEFEALAKALPEAAPVVALGLKVLAKSLELFKKG:SEEEEKELRELSEKAFEEFEALAKALPEAAPVVALGLKVLAKSLELFKKG:SEEEEKELRELSEKAFEEFEALAKALPEAAPVVALGLKVLAKSLELFKKG	8.792965802950734	0.4383844709159316	44.32268142700195	0.2662948668003082	19.542400360107422	23.04619598388672	9.712057113647461
homomer-4-50-nr2-run1_result_116	2	SAEERERLDELSRKAFEEFEKLAKELPEAGPLAVLGLKVIEEMRELFERG:SAEERERLDELSRKAFEEFEKLAKELPEAGPLAVLGLKVIEEMRELFERG:SAEERERLDELSRKAFEEFEKLAKELPEAGPLAVLGLKVIEEMRELFERG:SAEERERLDELSRKAFEEFEKLAKELPEAGPLAVLGLKVIEEMRELFERG	11.126882431594684	0.2819476525180763	52.21455001831055	0.2576603889465332	20.45479393005371	24.746984481811523	14.816494941711426
homomer-4-50-nr2-run1_result_116	3	SEEEREEMRRLSREAFEELEKLAKELPEAGPVAVLALKTIEELRELAERG:SEEEREEMRRLSREAFEELEKLAKELPEAGPVAVLALKTIEELRELAERG:SEEEREEMRRLSREAFEELEKLAKELPEAGPVAVLALKTIEELRELAERG:SEEEREEMRRLSREAFEELEKLAKELPEAGPVAVLALKTIEELRELAERG	11.542808165648596	0.25878137619358316	62.100555419921875	0.26665326952934265	20.306041717529297	24.98813819885254	15.232865333557129
homomer-4-50-nr2-run1_result_116	4	SPAALAAALAAAAAAAAEFAALAAELPEAAPVVAAGLAALAALLALALLG:SPAALAAALAAAAAAAAEFAALAAELPEAAPVVAAGLAALAALLALALLG:SPAALAAALAAAAAAAAEFAALAAELPEAAPVVAAGLAALAALLALALLG:SPAALAAALAAAAAAAAEFAALAAELPEAAPVVAAGLAALAALLALALLG	9.190596608804768	0.41892955199643217	61.601219177246094	0.3220353424549103	17.580434799194336	22.112184524536133	10.211058616638184
homomer-4-50-nr2-run1_result_116	5	SAAELAALLVLAALAALALLAAAAALPAAGPVAVLGLLFLLLSLALVLLG:SAAELAALLVLAALAALALLAAAAALPAAGPVAVLGLLFLLLSLALVLLG:SAAELAALLVLAALAALALLAAAAALPAAGPVAVLGLLFLLLSLALVLLG:SAAELAALLVLAALAALALLAAAAALPAAGPVAVLGLLFLLLSLALVLLG	12.203019081835198	0.3032532969746422	50.96134567260742	0.31310781836509705	17.2082462310791	20.45499038696289	9.257740020751953
homomer-4-50-nr2-run1_result_116	6	SPLALLALLLLSLLAFLLLLLLALLLPLAGPVAVLGLLFLLLSLALALLG:SPLALLALLLLSLLAFLLLLLLALLLPLAGPVAVLGLLFLLLSLALALLG:SPLALLALLLLSLLAFLLLLLLALLLPLAGPVAVLGLLFLLLSLALALLG:SPLALLALLLLSLLAFLLLLLLALLLPLAGPVAVLGLLFLLLSLALALLG	16.33152394779387	0.17595900089837616	59.79159927368164	0.24824786186218262	20.802265167236328	25.37529182434082	14.951123237609863
homomer-4-50-nr2-run1_result_116	7	SPLALRLALLLAAAAAAALLAAARALPEAGPVAVLGLAALVLLLALTLLG:SPLALRLALLLAAAAAAALLAAARALPEAGPVAVLGLAALVLLLALTLLG:SPLALRLALLLAAAAAAALLAAARALPEAGPVAVLGLAALVLLLALTLLG:SPLALRLALLLAAAAAAALLAAARALPEAGPVAVLGLAALVLLLALTLLG	8.369037385555858	0.36008956836917805	52.80793762207031	0.27827516198158264	18.12576675415039	21.7839298248291	10.195334434509277
homomer-4-50-nr2-run1_result_116	8	SPAAAAAADALSAAAAAALAAAAAALPEAGPVAALGLAALALSAALARAG:SPAAAAAADALSAAAAAALAAAAAALPEAGPVAALGLAALALSAALARAG:SPAAAAAADALSAAAAAALAAAAAALPEAGPVAALGLAALALSAALARAG:SPAAAAAADALSAAAAAALAAAAAALPEAGPVAALGLAALALSAALARAG	9.504211848656025	0.28785785274355097	47.963623046875	0.2925792336463928	17.703155517578125	21.037797927856445	11.292501449584961
homomer-4-50-nr2-run1_result_116	9	SPEEKEKMEKLMEEAFKELLKLAKELPEAKPVAVLALEALVKLKELFLKG:SPEEKEKMEKLMEEAFKELLKLAKELPEAKPVAVLALEALVKLKELFLKG:SPEEKEKMEKLMEEAFKELLKLAKELPEAKPVAVLALEALVKLKELFLKG:SPEEKEKMEKLMEEAFKELLKLAKELPEAKPVAVLALEALVKLKELFLKG	16.080261629272425	0.20219446226673876	73.6514663696289	0.32208821177482605	19.043014526367188	24.15347671508789	8.57505989074707
homomer-4-50-nr2-run1_result_116	10	SEEERRKMLELAARAAEALLAAARALPEAGPVAVLGLRALLELLELYLKG:SEEERRKMLELAARAAEALLAAARALPEAGPVAVLGLRALLELLELYLKG:SEEERRKMLELAARAAEALLAAARALPEAGPVAVLGLRALLELLELYLKG:SEEERRKMLELAARAAEALLAAARALPEAGPVAVLGLRALLELLELYLKG	7.324343738818243	0.9525796331522213	50.51819610595703	0.3512580990791321	16.749799728393555	20.67548179626465	5.410495758056641
homomer-4-50-nr2-run1_result_116	11	SEAAAAAAAALAAALAAALGALAKALPEAGPAAVLGLAFAAAAAALAAAG:SEAAAAAAAALAAALAAALGALAKALPEAGPAAVLGLAFAAAAAALAAAG:SEAAAAAAAALAAALAAALGALAKALPEAGPAAVLGLAFAAAAAALAAAG:SEAAAAAAAALAAALAAALGALAKALPEAGPAAVLGLAFAAAAAALAAAG	9.064937687478377	0.4109770761313213	50.861595153808594	0.36074066162109375	16.36094093322754	19.35944938659668	7.291108131408691
homomer-4-50-nr2-run1_result_116	12	SPAELAAALALAAAAAAALSAAAAALPAAGPVAVAGLAALLLLLALTLRG:SPAELAAALALAAAAAAALSAAAAALPAAGPVAVAGLAALLLLLALTLRG:SPAELAAALALAAAAAAALSAAAAALPAAGPVAVAGLAALLLLLALTLRG:SPAELAAALALAAAAAAALSAAAAALPAAGPVAVAGLAALLLLLALTLRG	8.881315094953584	0.35664007691933663	48.35212707519531	0.31219083070755005	17.528568267822266	20.77330780029297	11.64509391784668
homomer-4-50-nr2-run1_result_116	13	SEEELERLRRLSEETFKKLEELAKKLPEAGPVAVLGLETLSRSLELVLLG:SEEELERLRRLSEETFKKLEELAKKLPEAGPVAVLGLETLSRSLELVLLG:SEEELERLRRLSEETFKKLEELAKKLPEAGPVAVLGLETLSRSLELVLLG:SEEELERLRRLSEETFKKLEELAKKLPEAGPVAVLGLETLSRSLELVLLG	8.245595267301425	0.3903330568205139	43.63079071044922	0.2659992575645447	19.05550193786621	22.42473793029785	8.709506034851074
homomer-4-50-nr2-run1_result_116	14	SKEELEKMRKLSEKLAEELLKLAKELPEAAPVAVLALKYVKELMELFEKG:SKEELEKMRKLSEKLAEELLKLAKELPEAAPVAVLALKYVKELMELFEKG:SKEELEKMRKLSEKLAEELLKLAKELPEAAPVAVLALKYVKELMELFEKG:SKEELEKMRKLSEKLAEELLKLAKELPEAAPVAVLALKYVKELMELFEKG	16.327917337975524	0.20071501077535853	70.0461196899414	0.39798247814178467	15.748270034790039	19.65410041809082	3.9972124099731445
homomer-4-50-nr2-run1_result_116	15	SPAALAAALALAAAVFAALGALAAALPEAAPVAVLGLAFVAALLALTLLG:SPAALAAALALAAAVFAALGALAAALPEAAPVAVLGLAFVAALLALTLLG:SPAALAAALALAAAVFAALGALAAALPEAAPVAVLGLAFVAALLALTLLG:SPAALAAALALAAAVFAALGALAAALPEAAPVAVLGLAFVAALLALTLLG	9.372969462656076	0.33443167959076975	52.22902297973633	0.32227015495300293	17.317340850830078	20.80031394958496	10.494148254394531
homomer-4-50-nr2-run1_result_116	16	SPEELERMLALSAAFAAALGALAKALPEAGPVAALGLAFLLASMALYLRG:SPEELERMLALSAAFAAALGALAKALPEAGPVAALGLAFLLASMALYLRG:SPEELERMLALSAAFAAALGALAKALPEAGPVAALGLAFLLASMALYLRG:SPEELERMLALSAAFAAALGALAKALPEAGPVAALGLAFLLASMALYLRG	9.890866864988269	0.2982783481311213	45.52294921875	0.26324599981307983	18.581037521362305	22.112098693847656	7.126835823059082
homomer-4-50-nr2-run1_result_116	17	SPAELAQALALAAAAAAALAAAAAALPEAGPVAVLGLAFLLELLALFLRG:SPAELAQALALAAAAAAALAAAAAALPEAGPVAVLGLAFLLELLALFLRG:SPAELAQALALAAAAAAALAAAAAALPEAGPVAVLGLAFLLELLALFLRG:SPAELAQALALAAAAAAALAAAAAALPEAGPVAVLGLAFLLELLALFLRG	8.72529325545753	0.42859944904593716	52.42612075805664	0.32423025369644165	17.16282844543457	20.622451782226562	6.421298980712891
homomer-4-50-nr2-run1_result_116	18	SEEALRELRELSRKAYEELLKAAEELPEAAPVAVLGLKFLAESLELILLG:SEEALRELRELSRKAYEELLKAAEELPEAAPVAVLGLKFLAESLELILLG:SEEALRELRELSRKAYEELLKAAEELPEAAPVAVLGLKFLAESLELILLG:SEEALRELRELSRKAYEELLKAAEELPEAAPVAVLGLKFLAESLELILLG	7.839506240277881	0.42093058190970256	51.31522750854492	0.3071635663509369	18.357070922851562	22.34011459350586	9.90365982055664
homomer-4-50-nr2-run1_result_116	19	SPEALRAALELAAALAAALAAAAAALPAAAPVAALALAGTLELLALLLLG:SPEALRAALELAAALAAALAAAAAALPAAAPVAALALAGTLELLALLLLG:SPEALRAALELAAALAAALAAAAAALPAAAPVAALALAGTLELLALLLLG:SPEALRAALELAAALAAALAAAAAALPAAAPVAALALAGTLELLALLLLG	11.426249062520473	0.2841772660843767	52.1790657043457	0.3951641023159027	15.84398365020752	18.76422882080078	6.0260162353515625
homomer-4-50-nr2-run1_result_116	20	SAAARAAAAALAAATAATLLALAKALPEAAPVAALGLAALVALAALAAAG:SAAARAAAAALAAATAATLLALAKALPEAAPVAALGLAALVALAALAAAG:SAAARAAAAALAAATAATLLALAKALPEAAPVAALGLAALVALAALAAAG:SAAARAAAAALAAATAATLLALAKALPEAAPVAALGLAALVALAALAAAG	11.707680075726028	0.23281121101506433	54.05384063720703	0.31772658228874207	18.38517951965332	22.198749542236328	10.694572448730469
homomer-4-50-nr2-run1_result_116	21	SEAALLELLALSLLLALALLALAKALPEAAPVAVLGLLFALASLALFLLG:SEAALLELLALSLLLALALLALAKALPEAAPVAVLGLLFALASLALFLLG:SEAALLELLALSLLLALALLALAKALPEAAPVAVLGLLFALASLALFLLG:SEAALLELLALSLLLALALLALAKALPEAAPVAVLGLLFALASLALFLLG	8.737188233558747	0.31752347186252067	49.62800979614258	0.274274617433548	18.887813568115234	22.576784133911133	7.936445236206055
homomer-4-50-nr2-run1_result_116	22	SLLELLLLGLLALLAAELLLALAEALPEAGPVAVLGLLALLLSLLLTLLG:SLLELLLLGLLALLAAELLLALAEALPEAGPVAVLGLLALLLSLLLTLLG:SLLELLLLGLLALLAAELLLALAEALPEAGPVAVLGLLALLLSLLLTLLG:SLLELLLLGLLALLAAELLLALAEALPEAGPVAVLGLLALLLSLLLTLLG	8.417048803978474	0.3664185441122089	57.291717529296875	0.26600322127342224	19.031269073486328	23.105459213256836	11.868118286132812
homomer-4-50-nr2-run1_result_116	23	SEEEKEKLLKLSEEAAKELEALAKALPEAAPVAVLALKFLKESLELFLRG:SEEEKEKLLKLSEEAAKELEALAKALPEAAPVAVLALKFLKESLELFLRG:SEEEKEKLLKLSEEAAKELEALAKALPEAAPVAVLALKFLKESLELFLRG:SEEEKEKLLKLSEEAAKELEALAKALPEAAPVAVLALKFLKESLELFLRG	12.691908275939856	0.27844387598260667	65.56900787353516	0.32943567633628845	18.00472068786621	22.604066848754883	6.150927543640137
homomer-4-50-nr2-run1_result_116	24	SEEELKKLLEELKKLFERLEKEAKERPEAGPIAVEALKFAVRSLELFLLG:SEEELKKLLEELKKLFERLEKEAKERPEAGPIAVEALKFAVRSLELFLLG:SEEELKKLLEELKKLFERLEKEAKERPEAGPIAVEALKFAVRSLELFLLG:SEEELKKLLEELKKLFERLEKEAKERPEAGPIAVEALKFAVRSLELFLLG	8.18923559044443	0.37841445393052525	49.444149017333984	0.2847362458705902	19.40302848815918	23.41069221496582	4.945944786071777
homomer-4-50-nr2-run1_result_116	25	SPLALLLALLLSLLAALVLLAGALALPEAGPIAVLGLLFLLLLLLLLLLG:SPLALLLALLLSLLAALVLLAGALALPEAGPIAVLGLLFLLLLLLLLLLG:SPLALLLALLLSLLAALVLLAGALALPEAGPIAVLGLLFLLLLLLLLLLG:SPLALLLALLLSLLAALVLLAGALALPEAGPIAVLGLLFLLLLLLLLLLG	7.602503456069586	0.45950144653605846	58.46686553955078	0.29242026805877686	18.174964904785156	22.109121322631836	11.432065963745117
homomer-4-50-nr2-run1_result_116	26	SEEELEEMRELSRKAFEEFEKFAKELPEAKPIAVLGLKYLKELMELIEKG:SEEELEEMRELSRKAFEEFEKFAKELPEAKPIAVLGLKYLKELMELIEKG:SEEELEEMRELSRKAFEEFEKFAKELPEAKPIAVLGLKYLKELMELIEKG:SEEELEEMRELSRKAFEEFEKFAKELPEAKPIAVLGLKYLKELMELIEKG	12.028143857578385	0.2750891661549181	82.89390563964844	0.4432881474494934	15.436311721801758	19.443761825561523	1.6875962018966675
homomer-4-50-nr2-run1_result_116	27	SEEEKEELDKLSEKLAKELEELAKKLPEAGPVVALALKFNEESKILFEKG:SEEEKEELDKLSEKLAKELEELAKKLPEAGPVVALALKFNEESKILFEKG:SEEEKEELDKLSEKLAKELEELAKKLPEAGPVVALALKFNEESKILFEKG:SEEEKEELDKLSEKLAKELEELAKKLPEAGPVVALALKFNEESKILFEKG	9.636805373037939	0.3273143574169876	72.6847152709961	0.3527929186820984	17.86587905883789	22.372732162475586	5.624296188354492
homomer-4-50-nr2-run1_result_116	28	SEEELRRMRELSRRAFEEFEALAKELPEAGPIAVLGLRTITELLELIEKG:SEEELRRMRELSRRAFEEFEALAKELPEAGPIAVLGLRTITELLELIEKG:SEEELRRMRELSRRAFEEFEALAKELPEAGPIAVLGLRTITELLELIEKG:SEEELRRMRELSRRAFEEFEALAKELPEAGPIAVLGLRTITELLELIEKG	3.538530660014623	0.7642113777317134	72.1314468383789	0.486175000667572	11.954119682312012	14.505204200744629	2.1932220458984375
homomer-4-50-nr2-run1_result_116	29	SPLALLAALLLAAALAAALLAAAAALPEAGPVAVLGLAFALLLLALALLG:SPLALLAALLLAAALAAALLAAAAALPEAGPVAVLGLAFALLLLALALLG:SPLALLAALLLAAALAAALLAAAAALPEAGPVAVLGLAFALLLLALALLG:SPLALLAALLLAAALAAALLAAAAALPEAGPVAVLGLAFALLLLALALLG	10.46938958043673	0.2893112548979909	54.045291900634766	0.341115266084671	16.356815338134766	19.693071365356445	9.615771293640137
homomer-4-50-nr2-run1_result_116	30	SPAAAAAAAAAAAAAAAALAALAKALPEAGPAAVLGLAALAAAAAAAAAG:SPAAAAAAAAAAAAAAAALAALAKALPEAGPAAVLGLAALAAAAAAAAAG:SPAAAAAAAAAAAAAAAALAALAKALPEAGPAAVLGLAALAAAAAAAAAG:SPAAAAAAAAAAAAAAAALAALAKALPEAGPAAVLGLAALAAAAAAAAAG	8.15226316717333	0.4491940547361661	54.07594680786133	0.32461652159690857	16.56849479675293	20.052425384521484	9.831901550292969
homomer-4-50-nr2-run1_result_116	31	SEEELERMRRLSRELFRRLAALAAALPEAGPVAVLALEAVVELLELALRG:SEEELERMRRLSRELFRRLAALAAALPEAGPVAVLALEAVVELLELALRG:SEEELERMRRLSRELFRRLAALAAALPEAGPVAVLALEAVVELLELALRG:SEEELERMRRLSRELFRRLAALAAALPEAGPVAVLALEAVVELLELALRG	9.722867903799939	0.3420332088033175	44.725833892822266	0.25776833295822144	19.0963191986084	22.978221893310547	10.967350006103516
homomer-4-50-nr2-run1_result_117	0	MNILAVVAALLAASQTSLEALLKALLLVTVLGTVLILAAILNPEAVKALL:MNILAVVAALLAASQTSLEALLKALLLVTVLGTVLILAAILNPEAVKALL:MNILAVVAALLAASQTSLEALLKALLLVTVLGTVLILAAILNPEAVKALL:MNILAVVAALLAASQTSLEALLKALLLVTVLGTVLILAAILNPEAVKALL	1.5835927329508788	0.9252246297271293	68.34158325195312	0.7014861106872559	9.933905601501465	10.906620025634766	1.4921764135360718
homomer-4-50-nr2-run1_result_117	1	VPVLAIVAALLAASLTSLETLLKNLLLITTLGLLLVLAAILDPEAVRALL:VPVLAIVAALLAASLTSLETLLKNLLLITTLGLLLVLAAILDPEAVRALL:VPVLAIVAALLAASLTSLETLLKNLLLITTLGLLLVLAAILDPEAVRALL:VPVLAIVAALLAASLTSLETLLKNLLLITTLGLLLVLAAILDPEAVRALL	1.1898702900260232	0.9621912034335887	73.3320083618164	0.7363352179527283	8.304532051086426	9.158652305603027	1.6254242658615112
homomer-4-50-nr2-run1_result_117	2	IPIILIILILIILSLLSITTLLINLLIITTLGTLLVLFAILNPEAVKKLL:IPIILIILILIILSLLSITTLLINLLIITTLGTLLVLFAILNPEAVKKLL:IPIILIILILIILSLLSITTLLINLLIITTLGTLLVLFAILNPEAVKKLL:IPIILIILILIILSLLSITTLLINLLIITTLGTLLVLFAILNPEAVKKLL	3.8534294219565757	0.7443444413493467	58.76471710205078	0.600370466709137	12.295307159423828	13.483453750610352	2.1787681579589844
homomer-4-50-nr2-run1_result_117	3	LPVLLVVAALVVLSLLSLTTLLVVLLIVTVLGTVLVLLAILNPEAVRRLL:LPVLLVVAALVVLSLLSLTTLLVVLLIVTVLGTVLVLLAILNPEAVRRLL:LPVLLVVAALVVLSLLSLTTLLVVLLIVTVLGTVLVLLAILNPEAVRRLL:LPVLLVVAALVVLSLLSLTTLLVVLLIVTVLGTVLVLLAILNPEAVRRLL	4.180915038645039	0.7348196254977455	58.01410675048828	0.5755234956741333	13.35450267791748	14.70330810546875	2.439657688140869
homomer-4-50-nr2-run1_result_117	4	VPIWLIILALIILSLTSITTLLINLLTITTLGFLLVLLAILNPEAVKSLL:VPIWLIILALIILSLTSITTLLINLLTITTLGFLLVLLAILNPEAVKSLL:VPIWLIILALIILSLTSITTLLINLLTITTLGFLLVLLAILNPEAVKSLL:VPIWLIILALIILSLTSITTLLINLLTITTLGFLLVLLAILNPEAVKSLL	15.667919447748007	0.21758730288127331	46.51469802856445	0.3456307649612427	16.488325119018555	18.639328002929688	7.04390811920166
homomer-4-50-nr2-run1_result_117	5	IPIILVFLALILLSLISLEVLLITLLIITTVGFLLTLAAILNPEAVKALL:IPIILVFLALILLSLISLEVLLITLLIITTVGFLLTLAAILNPEAVKALL:IPIILVFLALILLSLISLEVLLITLLIITTVGFLLTLAAILNPEAVKALL:IPIILVFLALILLSLISLEVLLITLLIITTVGFLLTLAAILNPEAVKALL	1.5844224872018668	0.9435012958973767	81.90972137451172	0.7830737233161926	5.875903129577637	6.526080131530762	1.5745439529418945
homomer-4-50-nr2-run1_result_117	6	MPILEIFLLLLLLSQLSLLVLLLVLLLIVLLGLVLVLLAILDPERVRALL:MPILEIFLLLLLLSQLSLLVLLLVLLLIVLLGLVLVLLAILDPERVRALL:MPILEIFLLLLLLSQLSLLVLLLVLLLIVLLGLVLVLLAILDPERVRALL:MPILEIFLLLLLLSQLSLLVLLLVLLLIVLLGLVLVLLAILDPERVRALL	15.656362704539529	0.21666511456661655	67.9249038696289	0.6365348100662231	9.86682415008545	11.104642868041992	3.0655126571655273
homomer-4-50-nr2-run1_result_117	7	LPILLIILGLLVLSLLSLLTLLLVLLIVTVLGTILLLLAILNPEFVKKLL:LPILLIILGLLVLSLLSLLTLLLVLLIVTVLGTILLLLAILNPEFVKKLL:LPILLIILGLLVLSLLSLLTLLLVLLIVTVLGTILLLLAILNPEFVKKLL:LPILLIILGLLVLSLLSLLTLLLVLLIVTVLGTILLLLAILNPEFVKKLL	15.721285882631435	0.21870247436340473	76.52781677246094	0.6792124509811401	8.382660865783691	9.52462387084961	2.206204414367676
homomer-4-50-nr2-run1_result_117	8	VNILAIIAALIAASQKSLTTLLKNLLTITTLGTILLLAAILNPEAVKALL:VNILAIIAALIAASQKSLTTLLKNLLTITTLGTILLLAAILNPEAVKALL:VNILAIIAALIAASQKSLTTLLKNLLTITTLGTILLLAAILNPEAVKALL:VNILAIIAALIAASQKSLTTLLKNLLTITTLGTILLLAAILNPEAVKALL	0.8307016762999864	0.9764416325496137	49.48494338989258	0.42194873094558716	14.423534393310547	16.384122848510742	3.8372812271118164
homomer-4-50-nr2-run1_result_117	9	MNILAIIAALVVKSKKSIETLLKNLLIIVVLGTILLLAAILNPEAVKSLL:MNILAIIAALVVKSKKSIETLLKNLLIIVVLGTILLLAAILNPEAVKSLL:MNILAIIAALVVKSKKSIETLLKNLLIIVVLGTILLLAAILNPEAVKSLL:MNILAIIAALVVKSKKSIETLLKNLLIIVVLGTILLLAAILNPEAVKSLL	0.9065333709207318	0.9722403375112626	73.43934631347656	0.7471022009849548	8.30156421661377	9.125046730041504	1.553272008895874
homomer-4-50-nr2-run1_result_117	10	KNILDIIAKLIKESKKSLETLLKNLLTITTLGTILLLLTILNPEFVKKLL:KNILDIIAKLIKESKKSLETLLKNLLTITTLGTILLLLTILNPEFVKKLL:KNILDIIAKLIKESKKSLETLLKNLLTITTLGTILLLLTILNPEFVKKLL:KNILDIIAKLIKESKKSLETLLKNLLTITTLGTILLLLTILNPEFVKKLL	0.9085618577091026	0.9721067508648957	65.11697387695312	0.5615955591201782	10.259869575500488	11.924177169799805	2.852834701538086
homomer-4-50-nr2-run1_result_117	11	LPLWLVVGLLLLLSLLSLLLLLLALLLIVTLGTALLLLAILDPEAVRALL:LPLWLVVGLLLLLSLLSLLLLLLALLLIVTLGTALLLLAILDPEAVRALL:LPLWLVVGLLLLLSLLSLLLLLLALLLIVTLGTALLLLAILDPEAVRALL:LPLWLVVGLLLLLSLLSLLLLLLALLLIVTLGTALLLLAILDPEAVRALL	15.794981093571872	0.2053595984913961	56.110008239746094	0.3603000044822693	15.762696266174316	18.82040023803711	7.398754596710205
homomer-4-50-nr2-run1_result_117	12	MNILLVVLALLVLSLLSLTVLLLNLLIIVTLGTVLLLLAILDPEAVRALL:MNILLVVLALLVLSLLSLTVLLLNLLIIVTLGTVLLLLAILDPEAVRALL:MNILLVVLALLVLSLLSLTVLLLNLLIIVTLGTVLLLLAILDPEAVRALL:MNILLVVLALLVLSLLSLTVLLLNLLIIVTLGTVLLLLAILDPEAVRALL	15.595970691406224	0.22110086987738395	55.0814208984375	0.44884470105171204	14.135693550109863	16.48983383178711	5.422305107116699
homomer-4-50-nr2-run1_result_117	13	MPIILIFLLLVILSLLSLETLLLNLLIITTLGTLLILLAILNPESVKSLL:MPIILIFLLLVILSLLSLETLLLNLLIITTLGTLLILLAILNPESVKSLL:MPIILIFLLLVILSLLSLETLLLNLLIITTLGTLLILLAILNPESVKSLL:MPIILIFLLLVILSLLSLETLLLNLLIITTLGTLLILLAILNPESVKSLL	1.272745755504513	0.9598495485423097	70.38555145263672	0.6894019842147827	8.986077308654785	10.025562286376953	2.1368794441223145
homomer-4-50-nr2-run1_result_117	14	MNILVIILLLVILSLISVIVLLITLLIITTLGVILLLLAILNPEAVRSLL:MNILVIILLLVILSLISVIVLLITLLIITTLGVILLLLAILNPEAVRSLL:MNILVIILLLVILSLISVIVLLITLLIITTLGVILLLLAILNPEAVRSLL:MNILVIILLLVILSLISVIVLLITLLIITTLGVILLLLAILNPEAVRSLL	16.077816327601823	0.1964518201032957	51.30305480957031	0.36025914549827576	15.75286865234375	18.707313537597656	9.21824836730957
homomer-4-50-nr2-run1_result_117	15	MNILLLILALIVLSLLSLLVLLIVLLIITTLGTVLVLAAILNPEAVKSLL:MNILLLILALIVLSLLSLLVLLIVLLIITTLGTVLVLAAILNPEAVKSLL:MNILLLILALIVLSLLSLLVLLIVLLIITTLGTVLVLAAILNPEAVKSLL:MNILLLILALIVLSLLSLLVLLIVLLIITTLGTVLVLAAILNPEAVKSLL	15.756340962863877	0.21295268211304808	60.65177536010742	0.5048454999923706	11.985191345214844	13.772825241088867	3.864278793334961
homomer-4-50-nr2-run1_result_117	16	MPIWLIVLALFLLSLLSLTVLLLVLLITTVLGTALVLLTILNPLAVRRLL:MPIWLIVLALFLLSLLSLTVLLLVLLITTVLGTALVLLTILNPLAVRRLL:MPIWLIVLALFLLSLLSLTVLLLVLLITTVLGTALVLLTILNPLAVRRLL:MPIWLIVLALFLLSLLSLTVLLLVLLITTVLGTALVLLTILNPLAVRRLL	15.573411487953692	0.22017912644813228	79.88079071044922	0.7481561899185181	8.002281188964844	8.683545112609863	1.864343285560608
homomer-4-50-nr2-run1_result_117	17	MNIWAIVAALVVLSLTSLLTLLVVLLIVTVLGTALLLAAILNPEAVKALL:MNIWAIVAALVVLSLTSLLTLLVVLLIVTVLGTALLLAAILNPEAVKALL:MNIWAIVAALVVLSLTSLLTLLVVLLIVTVLGTALLLAAILNPEAVKALL:MNIWAIVAALVVLSLTSLLTLLVVLLIVTVLGTALLLAAILNPEAVKALL	15.378248525329372	0.22210891247328973	57.31878662109375	0.5137053728103638	12.949307441711426	14.704967498779297	4.366530895233154
homomer-4-50-nr2-run1_result_117	18	MNILDYVEELLEKSKESLEELLKNLLEITTLGVILLLLAILNPEAVKELL:MNILDYVEELLEKSKESLEELLKNLLEITTLGVILLLLAILNPEAVKELL:MNILDYVEELLEKSKESLEELLKNLLEITTLGVILLLLAILNPEAVKELL:MNILDYVEELLEKSKESLEELLKNLLEITTLGVILLLLAILNPEAVKELL	0.8621750071156336	0.975036312160514	84.1475830078125	0.7871830463409424	5.570952892303467	6.2395243644714355	1.4734196662902832
homomer-4-50-nr2-run1_result_117	19	LPVLLVVLALVVLSQTSLEVLLAVLLVVTTLGTLLLLAAILNPEAVRALL:LPVLLVVLALVVLSQTSLEVLLAVLLVVTTLGTLLLLAAILNPEAVRALL:LPVLLVVLALVVLSQTSLEVLLAVLLVVTTLGTLLLLAAILNPEAVRALL:LPVLLVVLALVVLSQTSLEVLLAVLLVVTTLGTLLLLAAILNPEAVRALL	3.0919821846274416	0.8005480060471961	61.488983154296875	0.5794498920440674	12.262837409973145	13.712027549743652	2.856113910675049
homomer-4-50-nr2-run1_result_117	20	MNILLIVAALVVLSLTSLTVLLINLLIITTLGTVLTLLAILNPEAVKALL:MNILLIVAALVVLSLTSLTVLLINLLIITTLGTVLTLLAILNPEAVKALL:MNILLIVAALVVLSLTSLTVLLINLLIITTLGTVLTLLAILNPEAVKALL:MNILLIVAALVVLSLTSLTVLLINLLIITTLGTVLTLLAILNPEAVKALL	15.64029308496223	0.2200418896338377	64.81888580322266	0.612586498260498	10.902170181274414	12.081250190734863	2.199742317199707
homomer-4-50-nr2-run1_result_117	21	MNILDIILKLLEESKESLEKLLENLLLITTLGTILVLLAILNPEAVKALL:MNILDIILKLLEESKESLEKLLENLLLITTLGTILVLLAILNPEAVKALL:MNILDIILKLLEESKESLEKLLENLLLITTLGTILVLLAILNPEAVKALL:MNILDIILKLLEESKESLEKLLENLLLITTLGTILVLLAILNPEAVKALL	0.8981719175474447	0.9728525402364773	79.91731262207031	0.750181257724762	6.337593078613281	7.0709614753723145	1.5888700485229492
homomer-4-50-nr2-run1_result_117	22	VPILAVVAALLLLSLTSLLTLLLNLLLITTLGTVLVLAAILDPEAVRALL:VPILAVVAALLLLSLTSLLTLLLNLLLITTLGTVLVLAAILDPEAVRALL:VPILAVVAALLLLSLTSLLTLLLNLLLITTLGTVLVLAAILDPEAVRALL:VPILAVVAALLLLSLTSLLTLLLNLLLITTLGTVLVLAAILDPEAVRALL	15.944438374006912	0.2043887442267708	51.959442138671875	0.3628256916999817	15.830649375915527	18.340970993041992	7.0205583572387695
homomer-4-50-nr2-run1_result_117	23	IPILLIILGLIILSLLSLELLLLVLLIIVTLGFILLLLAILNPEFVKKLL:IPILLIILGLIILSLLSLELLLLVLLIIVTLGFILLLLAILNPEFVKKLL:IPILLIILGLIILSLLSLELLLLVLLIIVTLGFILLLLAILNPEFVKKLL:IPILLIILGLIILSLLSLELLLLVLLIIVTLGFILLLLAILNPEFVKKLL	5.853205106110831	0.6198227630746177	69.19548797607422	0.6658822298049927	10.551283836364746	11.640564918518066	1.4894022941589355
homomer-4-50-nr2-run1_result_117	24	MNILLIVLGLLILSLISLLTLLLVLLIIVTLGTLLVLLAILNPEAVKKLL:MNILLIVLGLLILSLISLLTLLLVLLIIVTLGTLLVLLAILNPEAVKKLL:MNILLIVLGLLILSLISLLTLLLVLLIIVTLGTLLVLLAILNPEAVKKLL:MNILLIVLGLLILSLISLLTLLLVLLIIVTLGTLLVLLAILNPEAVKKLL	15.723485392106713	0.21855773901790626	70.5613784790039	0.6362113952636719	9.377789497375488	10.667096138000488	2.53049898147583
homomer-4-50-nr2-run1_result_117	25	VPILLVVAGLIALSLTSLETLLLNLLIITTLGTVLVLAAILNPEAVKGLL:VPILLVVAGLIALSLTSLETLLLNLLIITTLGTVLVLAAILNPEAVKGLL:VPILLVVAGLIALSLTSLETLLLNLLIITTLGTVLVLAAILNPEAVKGLL:VPILLVVAGLIALSLTSLETLLLNLLIITTLGTVLVLAAILNPEAVKGLL	4.558795051635249	0.6404064592363073	40.9966926574707	0.2879965305328369	18.941226959228516	21.925283432006836	8.540684700012207
homomer-4-50-nr2-run1_result_117	26	MPILAVVAALIAASQTSLETLLQNLLTITTLGTILLLAAILNPEAVRALL:MPILAVVAALIAASQTSLETLLQNLLTITTLGTILLLAAILNPEAVRALL:MPILAVVAALIAASQTSLETLLQNLLTITTLGTILLLAAILNPEAVRALL:MPILAVVAALIAASQTSLETLLQNLLTITTLGTILLLAAILNPEAVRALL	1.2110331686892366	0.9603314343385877	55.65540313720703	0.5555222034454346	12.537653923034668	13.955236434936523	3.0353784561157227
homomer-4-50-nr2-run1_result_117	27	VPILLIILALLILSLTSLLVLLLNLLIITTLGTVLLLLAILNPEAVRSLL:VPILLIILALLILSLTSLLVLLLNLLIITTLGTVLLLLAILNPEAVRSLL:VPILLIILALLILSLTSLLVLLLNLLIITTLGTVLLLLAILNPEAVRSLL:VPILLIILALLILSLTSLLVLLLNLLIITTLGTVLLLLAILNPEAVRSLL	15.640599000823151	0.21796327931335782	53.47690963745117	0.3904626667499542	15.119499206542969	17.736278533935547	6.814312934875488
homomer-4-50-nr2-run1_result_117	28	PNILAIVAALLALSLLSVTTLLVALLIVTTLGTVLLLAAILNPEAVKALL:PNILAIVAALLALSLLSVTTLLVALLIVTTLGTVLLLAAILNPEAVKALL:PNILAIVAALLALSLLSVTTLLVALLIVTTLGTVLLLAAILNPEAVKALL:PNILAIVAALLALSLLSVTTLLVALLIVTTLGTVLLLAAILNPEAVKALL	4.992397175870895	0.5943072070165768	40.274539947509766	0.2891698181629181	18.916288375854492	21.59795570373535	10.250326156616211
homomer-4-50-nr2-run1_result_117	29	APILAILAALVAQSQTSLETLLKNLLTITTLGFLLTLAAILDPEAVRALL:APILAILAALVAQSQTSLETLLKNLLTITTLGFLLTLAAILDPEAVRALL:APILAILAALVAQSQTSLETLLKNLLTITTLGFLLTLAAILDPEAVRALL:APILAILAALVAQSQTSLETLLKNLLTITTLGFLLTLAAILDPEAVRALL	1.7796613748956533	0.91245845736721	66.28357696533203	0.6316092014312744	9.500593185424805	10.67214584350586	2.558497905731201
homomer-4-50-nr2-run1_result_117	30	VPILLIVAALIVLSLLSLTTLLTNLLIITTLGTVLTLAAILNPEAVKALL:VPILLIVAALIVLSLLSLTTLLTNLLIITTLGTVLTLAAILNPEAVKALL:VPILLIVAALIVLSLLSLTTLLTNLLIITTLGTVLTLAAILNPEAVKALL:VPILLIVAALIVLSLLSLTTLLTNLLIITTLGTVLTLAAILNPEAVKALL	15.744579690821212	0.21905372494426112	61.25936508178711	0.5543220639228821	11.620957374572754	12.982270240783691	2.7258453369140625
homomer-4-50-nr2-run1_result_117	31	LPIWLLIALLLVLSLLSLEVLLVVLLIVTTLGTLLVLLAILNPEAVKSLL:LPIWLLIALLLVLSLLSLEVLLVVLLIVTTLGTLLVLLAILNPEAVKSLL:LPIWLLIALLLVLSLLSLEVLLVVLLIVTTLGTLLVLLAILNPEAVKSLL:LPIWLLIALLLVLSLLSLEVLLVVLLIVTTLGTLLVLLAILNPEAVKSLL	5.0792708461682405	0.6531946688717973	62.82106399536133	0.6025317907333374	11.9511079788208	13.268775939941406	2.6383867263793945
homomer-4-50-nr2-run1_result_118	0	AALLATVDPNAPLEERLAALLRALTALLAALATAIALFTSGSLTPEQRLA:AALLATVDPNAPLEERLAALLRALTALLAALATAIALFTSGSLTPEQRLA:AALLATVDPNAPLEERLAALLRALTALLAALATAIALFTSGSLTPEQRLA:AALLATVDPNAPLEERLAALLRALTALLAALATAIALFTSGSLTPEQRLA	13.530281469431078	0.3331481395050799	70.99315643310547	0.29166755080223083	19.182523727416992	23.894689559936523	13.917257308959961
homomer-4-50-nr2-run1_result_118	1	AALLATIDPNAPPEERLAALYRAGVAALAALAAALALFTSGALSPEERLA:AALLATIDPNAPPEERLAALYRAGVAALAALAAALALFTSGALSPEERLA:AALLATIDPNAPPEERLAALYRAGVAALAALAAALALFTSGALSPEERLA:AALLATIDPNAPPEERLAALYRAGVAALAALAAALALFTSGALSPEERLA	16.11501377611655	0.2736960461807585	81.29178619384766	0.31124165654182434	18.870454788208008	23.911087036132812	13.402215003967285
homomer-4-50-nr2-run1_result_118	2	AALLATVDPTAPPEERERALFRALLALTAALALLLALLASGALSPEERLA:AALLATVDPTAPPEERERALFRALLALTAALALLLALLASGALSPEERLA:AALLATVDPTAPPEERERALFRALLALTAALALLLALLASGALSPEERLA:AALLATVDPTAPPEERERALFRALLALTAALALLLALLASGALSPEERLA	20.82891832149519	0.2782858846068106	74.77519226074219	0.30681851506233215	18.164409637451172	22.807865142822266	13.039052963256836
homomer-4-50-nr2-run1_result_118	3	AALLATVDPNAPPEERLAALLRALTTALAALATYIALLLSGALTPEQRLE:AALLATVDPNAPPEERLAALLRALTTALAALATYIALLLSGALTPEQRLE:AALLATVDPNAPPEERLAALLRALTTALAALATYIALLLSGALTPEQRLE:AALLATVDPNAPPEERLAALLRALTTALAALATYIALLLSGALTPEQRLE	8.813350306795545	0.639382860755402	61.65410614013672	0.30895519256591797	18.865253448486328	23.470752716064453	12.404598236083984
homomer-4-50-nr2-run1_result_118	4	APLLALVDPAAPPEERLRALLRALAAALAALAAAVALALSGALSPEELLA:APLLALVDPAAPPEERLRALLRALAAALAALAAAVALALSGALSPEELLA:APLLALVDPAAPPEERLRALLRALAAALAALAAAVALALSGALSPEELLA:APLLALVDPAAPPEERLRALLRALAAALAALAAAVALALSGALSPEELLA	11.83520673386829	1.0275995008871581	49.068504333496094	0.29968008399009705	18.855159759521484	22.52145767211914	10.522784233093262
homomer-4-50-nr2-run1_result_118	5	AALLAAVDPDAPPEERRRAALRAATAALAALATAIALALSGALTPEELEA:AALLAAVDPDAPPEERRRAALRAATAALAALATAIALALSGALTPEELEA:AALLAAVDPDAPPEERRRAALRAATAALAALATAIALALSGALTPEELEA:AALLAAVDPDAPPEERRRAALRAATAALAALATAIALALSGALTPEELEA	7.359829879520966	0.47889149545222476	64.68617248535156	0.3068529963493347	19.086618423461914	23.42778968811035	12.342716217041016
homomer-4-50-nr2-run1_result_118	6	AAAAAAVDPNAPPAERLAAAARAALAALAAAAAALAAAASGALSPAELAA:AAAAAAVDPNAPPAERLAAAARAALAALAAAAAALAAAASGALSPAELAA:AAAAAAVDPNAPPAERLAAAARAALAALAAAAAALAAAASGALSPAELAA:AAAAAAVDPNAPPAERLAAAARAALAALAAAAAALAAAASGALSPAELAA	4.970903078601322	0.5948214021970828	73.6864242553711	0.3182721734046936	18.61674690246582	23.24358367919922	10.850395202636719
homomer-4-50-nr2-run1_result_118	7	AALLAEVDPNAPPEERLAALFRALLKALAALATLLAKIASGELSPEELLA:AALLAEVDPNAPPEERLAALFRALLKALAALATLLAKIASGELSPEELLA:AALLAEVDPNAPPEERLAALFRALLKALAALATLLAKIASGELSPEELLA:AALLAEVDPNAPPEERLAALFRALLKALAALATLLAKIASGELSPEELLA	3.288769587077983	0.7499135970031907	69.53765869140625	0.3227781057357788	18.275123596191406	22.807050704956055	10.613906860351562
homomer-4-50-nr2-run1_result_118	8	AALAALVDPTAPPEERAAARLRALTLLLAALALHIALTTSGALSPAQRAA:AALAALVDPTAPPEERAAARLRALTLLLAALALHIALTTSGALSPAQRAA:AALAALVDPTAPPEERAAARLRALTLLLAALALHIALTTSGALSPAQRAA:AALAALVDPTAPPEERAAARLRALTLLLAALALHIALTTSGALSPAQRAA	21.045735382756174	0.27009584898687317	64.80524444580078	0.31226715445518494	18.73548698425293	22.993141174316406	12.9244966506958
homomer-4-50-nr2-run1_result_118	9	AALLATVDPNAPEEEREEALLKALTTLAAILATLIALILSGALTPEEKKA:AALLATVDPNAPEEEREEALLKALTTLAAILATLIALILSGALTPEEKKA:AALLATVDPNAPEEEREEALLKALTTLAAILATLIALILSGALTPEEKKA:AALLATVDPNAPEEEREEALLKALTTLAAILATLIALILSGALTPEEKKA	4.004111264096173	0.685415628878323	75.85344696044922	0.35143446922302246	17.94879913330078	22.52155303955078	8.817558288574219
homomer-4-50-nr2-run1_result_118	10	PLLLALIDPDAPPEEREAARLRALTTLTAILATYIALLLSGALSPEERLA:PLLLALIDPDAPPEEREAARLRALTTLTAILATYIALLLSGALSPEERLA:PLLLALIDPDAPPEEREAARLRALTTLTAILATYIALLLSGALSPEERLA:PLLLALIDPDAPPEEREAARLRALTTLTAILATYIALLLSGALSPEERLA	20.936209811467148	0.296334861897478	63.05470657348633	0.2953689694404602	19.20676612854004	23.50811767578125	12.910039901733398
homomer-4-50-nr2-run1_result_118	11	AALAAAVDPTAPPEEREAARLRALTAAAAALAAGIAALLSGALSPEQRAA:AALAAAVDPTAPPEEREAARLRALTAAAAALAAGIAALLSGALSPEQRAA:AALAAAVDPTAPPEEREAARLRALTAAAAALAAGIAALLSGALSPEQRAA:AALAAAVDPTAPPEEREAARLRALTAAAAALAAGIAALLSGALSPEQRAA	5.881759351163181	0.5716846696249759	73.6546630859375	0.3186931908130646	18.633176803588867	23.157062530517578	12.060079574584961
homomer-4-50-nr2-run1_result_118	12	AALLATVDPDAPPEERAAALLRALTALTAALAGLIALALSGALSPEQLLA:AALLATVDPDAPPEERAAALLRALTALTAALAGLIALALSGALSPEQLLA:AALLATVDPDAPPEERAAALLRALTALTAALAGLIALALSGALSPEQLLA:AALLATVDPDAPPEERAAALLRALTALTAALAGLIALALSGALSPEQLLA	3.412220906329218	0.7418980459577768	75.3514633178711	0.4787759780883789	13.426093101501465	16.649805068969727	1.5468895435333252
homomer-4-50-nr2-run1_result_118	13	EALLATVDPDAPEEERLAALFRALTTLLAALALALALFTSGALTPEERRE:EALLATVDPDAPEEERLAALFRALTTLLAALALALALFTSGALTPEERRE:EALLATVDPDAPEEERLAALFRALTTLLAALALALALFTSGALTPEERRE:EALLATVDPDAPEEERLAALFRALTTLLAALALALALFTSGALTPEERRE	4.522928995625017	0.6828015131811351	72.69255065917969	0.3084658086299896	18.481409072875977	23.20017433166504	11.036216735839844
homomer-4-50-nr2-run1_result_118	14	AALEAAVDPNAPPEERRRAAAVAAAAAAAALAAALAAAASGALTPEELEA:AALEAAVDPNAPPEERRRAAAVAAAAAAAALAAALAAAASGALTPEELEA:AALEAAVDPNAPPEERRRAAAVAAAAAAAALAAALAAAASGALTPEELEA:AALEAAVDPNAPPEERRRAAAVAAAAAAAALAAALAAAASGALTPEELEA	8.978213591578715	0.4366902377780563	65.14656066894531	0.3683653473854065	16.418563842773438	20.374631881713867	8.412792205810547
homomer-4-50-nr2-run1_result_118	15	AALLAAVDPAAPPEERAAAALRAATAALAAAATAIALALSGALSPEQLLA:AALLAAVDPAAPPEERAAAALRAATAALAAAATAIALALSGALSPEQLLA:AALLAAVDPAAPPEERAAAALRAATAALAAAATAIALALSGALSPEQLLA:AALLAAVDPAAPPEERAAAALRAATAALAAAATAIALALSGALSPEQLLA	21.049736113496497	0.24067544985526992	61.79655075073242	0.3230854272842407	18.424123764038086	22.570858001708984	12.202093124389648
homomer-4-50-nr2-run1_result_118	16	AALLALVDPDAPPEERLAAALRALTALLAALALLIALALSGALSPEELLA:AALLALVDPDAPPEERLAAALRALTALLAALALLIALALSGALSPEELLA:AALLALVDPDAPPEERLAAALRALTALLAALALLIALALSGALSPEELLA:AALLALVDPDAPPEERLAAALRALTALLAALALLIALALSGALSPEELLA	10.74963797589436	0.2768131213214209	66.34081268310547	0.30249226093292236	18.564298629760742	23.044384002685547	11.328083038330078
homomer-4-50-nr2-run1_result_118	17	AALLAAVDPNAPPEERRRALLRALTTLTAALALLIALATSGALSPEELLA:AALLAAVDPNAPPEERRRALLRALTTLTAALALLIALATSGALSPEELLA:AALLAAVDPNAPPEERRRALLRALTTLTAALALLIALATSGALSPEELLA:AALLAAVDPNAPPEERRRALLRALTTLTAALALLIALATSGALSPEELLA	2.7813534119101053	0.8138008904597634	73.26608276367188	0.4960866868495941	12.270752906799316	15.021342277526855	2.3260912895202637
homomer-4-50-nr2-run1_result_118	18	AALLATVDPDAPPEERAAAALRAATAALAAAAAAIAAFTSGALSEEERLA:AALLATVDPDAPPEERAAAALRAATAALAAAAAAIAAFTSGALSEEERLA:AALLATVDPDAPPEERAAAALRAATAALAAAAAAIAAFTSGALSEEERLA:AALLATVDPDAPPEERAAAALRAATAALAAAAAAIAAFTSGALSEEERLA	12.98666721464673	0.2489158658852607	79.52706146240234	0.30588823556900024	19.43151092529297	24.53278160095215	13.22490119934082
homomer-4-50-nr2-run1_result_118	19	LLLLLLIDPNAPEEEYEEALLKALTLLLALLALGIALYLSGLLSEEEKRL:LLLLLLIDPNAPEEEYEEALLKALTLLLALLALGIALYLSGLLSEEEKRL:LLLLLLIDPNAPEEEYEEALLKALTLLLALLALGIALYLSGLLSEEEKRL:LLLLLLIDPNAPEEEYEEALLKALTLLLALLALGIALYLSGLLSEEEKRL	3.603890338360753	0.7553739376539967	65.54490661621094	0.3254964351654053	17.337533950805664	21.368892669677734	8.347620010375977
homomer-4-50-nr2-run1_result_118	20	AALLAAVDPAAPPEARAAALLAALTALTAALAGLIAAITSGALTPEQRAA:AALLAAVDPAAPPEARAAALLAALTALTAALAGLIAAITSGALTPEQRAA:AALLAAVDPAAPPEARAAALLAALTALTAALAGLIAAITSGALTPEQRAA:AALLAAVDPAAPPEARAAALLAALTALTAALAGLIAAITSGALTPEQRAA	6.726796933344514	0.44856865917958044	78.19173431396484	0.30294495820999146	19.176605224609375	24.20599937438965	10.335197448730469
homomer-4-50-nr2-run1_result_118	21	AALLATVDPDAPPAERRAALARALLAAAAALAAALALAASGALSPEELLA:AALLATVDPDAPPAERRAALARALLAAAAALAAALALAASGALSPEELLA:AALLATVDPDAPPAERRAALARALLAAAAALAAALALAASGALSPEELLA:AALLATVDPDAPPAERRAALARALLAAAAALAAALALAASGALSPEELLA	6.638439226660978	0.5030674498357185	75.15422821044922	0.32787632942199707	17.848522186279297	22.56877899169922	12.078838348388672
homomer-4-50-nr2-run1_result_118	22	AALLALVDPNAPPEERLAALLRALVALAAALAGAIALATSGALSPEQLLA:AALLALVDPNAPPEERLAALLRALVALAAALAGAIALATSGALSPEQLLA:AALLALVDPNAPPEERLAALLRALVALAAALAGAIALATSGALSPEQLLA:AALLALVDPNAPPEERLAALLRALVALAAALAGAIALATSGALSPEQLLA	21.017045239846247	0.20457409666959422	58.33139419555664	0.3042716383934021	18.797792434692383	22.77065086364746	11.529047012329102
homomer-4-50-nr2-run1_result_118	23	AALLAAVDPNAPPEERLAALLRALTALTAALALLIALITSGALSPEELAA:AALLAAVDPNAPPEERLAALLRALTALTAALALLIALITSGALSPEELAA:AALLAAVDPNAPPEERLAALLRALTALTAALALLIALITSGALSPEELAA:AALLAAVDPNAPPEERLAALLRALTALTAALALLIALITSGALSPEELAA	8.291544775493795	0.42465871637175207	65.31617736816406	0.2952207922935486	19.18305206298828	23.5960636138916	13.347197532653809
homomer-4-50-nr2-run1_result_118	24	AALLATVDPAAPLEERLAALLRALTTLTAALATLIALILSGALSPEQLLA:AALLATVDPAAPLEERLAALLRALTTLTAALATLIALILSGALSPEQLLA:AALLATVDPAAPLEERLAALLRALTTLTAALATLIALILSGALSPEQLLA:AALLATVDPAAPLEERLAALLRALTTLTAALATLIALILSGALSPEQLLA	3.1353518878231545	0.7740197613199854	72.393310546875	0.30572664737701416	18.5546932220459	23.240827560424805	12.66342830657959
homomer-4-50-nr2-run1_result_118	25	AELLATIDPNAPPEERAAARLRALTALLAALAGLIALITSGALSPAELEE:AELLATIDPNAPPEERAAARLRALTALLAALAGLIALITSGALSPAELEE:AELLATIDPNAPPEERAAARLRALTALLAALAGLIALITSGALSPAELEE:AELLATIDPNAPPEERAAARLRALTALLAALAGLIALITSGALSPAELEE	3.7725503694053617	0.703045842214479	65.75737762451172	0.30512112379074097	18.475543975830078	22.8530330657959	13.440694808959961
homomer-4-50-nr2-run1_result_118	26	AALLAAVDPDAPPEERAAALLRALTAATAALAGAIALFLSGALSPEERLA:AALLAAVDPDAPPEERAAALLRALTAATAALAGAIALFLSGALSPEERLA:AALLAAVDPDAPPEERAAALLRALTAATAALAGAIALFLSGALSPEERLA:AALLAAVDPDAPPEERAAALLRALTAATAALAGAIALFLSGALSPEERLA	7.966349486836339	0.448296863463686	72.43202209472656	0.3190510869026184	18.1118106842041	22.6744384765625	10.769013404846191
homomer-4-50-nr2-run1_result_118	27	AALAALVDPDAPPEEREAARLRALTALTAALAAYIALLLSGALSPEERAA:AALAALVDPDAPPEEREAARLRALTALTAALAAYIALLLSGALSPEERAA:AALAALVDPDAPPEEREAARLRALTALTAALAAYIALLLSGALSPEERAA:AALAALVDPDAPPEEREAARLRALTALTAALAAYIALLLSGALSPEERAA	4.833035878691835	0.6526983222283483	70.6083984375	0.31898361444473267	18.628559112548828	23.109935760498047	13.300777435302734
homomer-4-50-nr2-run1_result_118	28	AALLAAVDPNAPPEERRRALFVALVAAAAALALAIALAASGALSPEELEA:AALLAAVDPNAPPEERRRALFVALVAAAAALALAIALAASGALSPEELEA:AALLAAVDPNAPPEERRRALFVALVAAAAALALAIALAASGALSPEELEA:AALLAAVDPNAPPEERRRALFVALVAAAAALALAIALAASGALSPEELEA	7.931904506114462	0.4594570749027513	63.235477447509766	0.32923683524131775	17.227224349975586	21.491621017456055	5.241855621337891
homomer-4-50-nr2-run1_result_118	29	AALEAAVDPAAPPEERAAARFRAELAALAAAAARLALLASGALSPEEREA:AALEAAVDPAAPPEERAAARFRAELAALAAAAARLALLASGALSPEEREA:AALEAAVDPAAPPEERAAARFRAELAALAAAAARLALLASGALSPEEREA:AALEAAVDPAAPPEERAAARFRAELAALAAAAARLALLASGALSPEEREA	12.586508079570903	0.3610367638579865	75.01709747314453	0.30810296535491943	19.014537811279297	23.879562377929688	12.257675170898438
homomer-4-50-nr2-run1_result_118	30	AALAALVDPDAPPEERAAARLRALTALAAALAARIAAILSGALSPEERLA:AALAALVDPDAPPEERAAARLRALTALAAALAARIAAILSGALSPEERLA:AALAALVDPDAPPEERAAARLRALTALAAALAARIAAILSGALSPEERLA:AALAALVDPDAPPEERAAARLRALTALAAALAARIAAILSGALSPEERLA	6.701456777362598	0.5004308362761042	75.83766174316406	0.3075559139251709	19.44361114501953	24.28636360168457	14.545580863952637
homomer-4-50-nr2-run1_result_118	31	AALLAGVDPNAPPEERDAALLQALTTLTAALALLIALLLSGALTPAEREA:AALLAGVDPNAPPEERDAALLQALTTLTAALALLIALLLSGALTPAEREA:AALLAGVDPNAPPEERDAALLQALTTLTAALALLIALLLSGALTPAEREA:AALLAGVDPNAPPEERDAALLQALTTLTAALALLIALLLSGALTPAEREA	7.3613653415964375	0.48537424576594973	74.0228271484375	0.3017450273036957	18.630237579345703	23.307422637939453	12.513604164123535
homomer-4-50-nr2-run1_result_12	0	MEIPEEFLKELKEKFPNLLPEFIEQLYLLNNTLETFLKNLAKLDAESPGL:MEIPEEFLKELKEKFPNLLPEFIEQLYLLNNTLETFLKNLAKLDAESPGL:MEIPEEFLKELKEKFPNLLPEFIEQLYLLNNTLETFLKNLAKLDAESPGL:MEIPEEFLKELKEKFPNLLPEFIEQLYLLNNTLETFLKNLAKLDAESPGL	6.487604230667635	0.6025420691829004	50.13883590698242	0.43867504596710205	15.159534454345703	17.036296844482422	2.746744155883789
homomer-4-50-nr2-run1_result_12	1	LEIPEEFLEEVTARFPRLRPEERELLFLLKYTLEKFEEILAERNARGPGL:LEIPEEFLEEVTARFPRLRPEERELLFLLKYTLEKFEEILAERNARGPGL:LEIPEEFLEEVTARFPRLRPEERELLFLLKYTLEKFEEILAERNARGPGL:LEIPEEFLEEVTARFPRLRPEERELLFLLKYTLEKFEEILAERNARGPGL	2.4849447155000353	0.8328205488668879	87.53897094726562	0.8321495652198792	5.76393985748291	6.149308204650879	1.1224592924118042
homomer-4-50-nr2-run1_result_12	2	MEIPEAFIAETRARFPRLPEAERRQLYLLYHTLETFLAILAERNAAAPGL:MEIPEAFIAETRARFPRLPEAERRQLYLLYHTLETFLAILAERNAAAPGL:MEIPEAFIAETRARFPRLPEAERRQLYLLYHTLETFLAILAERNAAAPGL:MEIPEAFIAETRARFPRLPEAERRQLYLLYHTLETFLAILAERNAAAPGL	3.1243912794345428	0.7776188154239964	54.82853317260742	0.39122337102890015	14.718790054321289	17.180084228515625	3.8750557899475098
homomer-4-50-nr2-run1_result_12	3	LEIPPEFLEETRAKFPRLRPEFIEQLYLLNNTLESFKATLAELNARGPGL:LEIPPEFLEETRAKFPRLRPEFIEQLYLLNNTLESFKATLAELNARGPGL:LEIPPEFLEETRAKFPRLRPEFIEQLYLLNNTLESFKATLAELNARGPGL:LEIPPEFLEETRAKFPRLRPEFIEQLYLLNNTLESFKATLAELNARGPGL	2.1957533471504993	0.8827708868476835	71.271728515625	0.6013268232345581	10.41855525970459	11.894328117370605	1.7783434391021729
homomer-4-50-nr2-run1_result_12	4	LEIPPEFLAEVRARFPNLAPEDARLLYLLERTLEEFRATLARRDAAAPGA:LEIPPEFLAEVRARFPNLAPEDARLLYLLERTLEEFRATLARRDAAAPGA:LEIPPEFLAEVRARFPNLAPEDARLLYLLERTLEEFRATLARRDAAAPGA:LEIPPEFLAEVRARFPNLAPEDARLLYLLERTLEEFRATLARRDAAAPGA	2.980191377849381	0.8278127026044837	89.32111358642578	0.8358935117721558	5.000073432922363	5.369158744812012	1.12465238571167
homomer-4-50-nr2-run1_result_12	5	MEIPPEFDAEVRARFPNLEPEERYQLYLLRNTLETLEEILAKRNAEGPGR:MEIPPEFDAEVRARFPNLEPEERYQLYLLRNTLETLEEILAKRNAEGPGR:MEIPPEFDAEVRARFPNLEPEERYQLYLLRNTLETLEEILAKRNAEGPGR:MEIPPEFDAEVRARFPNLEPEERYQLYLLRNTLETLEEILAKRNAEGPGR	3.6340703368356917	0.7293198440697023	64.54378509521484	0.42386412620544434	14.875605583190918	17.754568099975586	2.2011237144470215
homomer-4-50-nr2-run1_result_12	6	LIIPEEFIEEIRKEFPRLPEEMREMLYKLYNTLEEFKKTLARLNAAGPGL:LIIPEEFIEEIRKEFPRLPEEMREMLYKLYNTLEEFKKTLARLNAAGPGL:LIIPEEFIEEIRKEFPRLPEEMREMLYKLYNTLEEFKKTLARLNAAGPGL:LIIPEEFIEEIRKEFPRLPEEMREMLYKLYNTLEEFKKTLARLNAAGPGL	1.9279170866321533	0.8935896268226757	47.09668731689453	0.3867736756801605	15.828052520751953	17.903627395629883	5.406161308288574
homomer-4-50-nr2-run1_result_12	7	MEIPEEFWEEVRRRFPRLRPEYRRLLFLLEYTLRRFEETLERLNREGPGL:MEIPEEFWEEVRRRFPRLRPEYRRLLFLLEYTLRRFEETLERLNREGPGL:MEIPEEFWEEVRRRFPRLRPEYRRLLFLLEYTLRRFEETLERLNREGPGL:MEIPEEFWEEVRRRFPRLRPEYRRLLFLLEYTLRRFEETLERLNREGPGL	3.5005429055998127	0.7563729606196264	64.93203735351562	0.5598397254943848	10.986739158630371	12.451725006103516	1.634196162223816
homomer-4-50-nr2-run1_result_12	8	IEIPEEFWEELTKKFPNLSEEEREQLYLLYHTLETTLENLKRRNEENPGS:IEIPEEFWEELTKKFPNLSEEEREQLYLLYHTLETTLENLKRRNEENPGS:IEIPEEFWEELTKKFPNLSEEEREQLYLLYHTLETTLENLKRRNEENPGS:IEIPEEFWEELTKKFPNLSEEEREQLYLLYHTLETTLENLKRRNEENPGS	5.397755729251714	0.5481701959214795	49.02475357055664	0.28004270792007446	20.087617874145508	24.190629959106445	12.131575584411621
homomer-4-50-nr2-run1_result_12	9	LEIPEEFLEETRKKFPNLPESFRKQLYKLNNTLEEFKEILAEFNAKGPGL:LEIPEEFLEETRKKFPNLPESFRKQLYKLNNTLEEFKEILAEFNAKGPGL:LEIPEEFLEETRKKFPNLPESFRKQLYKLNNTLEEFKEILAEFNAKGPGL:LEIPEEFLEETRKKFPNLPESFRKQLYKLNNTLEEFKEILAEFNAKGPGL	17.17958401166214	0.20535379245143587	60.78176498413086	0.23864108324050903	21.57916259765625	25.957529067993164	12.791147232055664
homomer-4-50-nr2-run1_result_12	10	MEIPEEFLEEMRRRFPRLRPEEIEQLYRLKKTLEDFLESLRRRDEEDPGL:MEIPEEFLEEMRRRFPRLRPEEIEQLYRLKKTLEDFLESLRRRDEEDPGL:MEIPEEFLEEMRRRFPRLRPEEIEQLYRLKKTLEDFLESLRRRDEEDPGL:MEIPEEFLEEMRRRFPRLRPEEIEQLYRLKKTLEDFLESLRRRDEEDPGL	5.056278528921138	0.5813226880879774	68.31958770751953	0.3899634778499603	16.8541316986084	20.395944595336914	2.7772812843322754
homomer-4-50-nr2-run1_result_12	11	LEIPPAFDEALRARFPNLAPADRRQLFLLRRTLEDFEAALAARNAAAPGA:LEIPPAFDEALRARFPNLAPADRRQLFLLRRTLEDFEAALAARNAAAPGA:LEIPPAFDEALRARFPNLAPADRRQLFLLRRTLEDFEAALAARNAAAPGA:LEIPPAFDEALRARFPNLAPADRRQLFLLRRTLEDFEAALAARNAAAPGA	3.0182008306294548	0.8368317139262991	81.79095458984375	0.7439854741096497	7.13101863861084	7.872847080230713	1.4826059341430664
homomer-4-50-nr2-run1_result_12	12	LVIPEEFDKELRAEFPRLPEEMREQLYLLNNTLETFKKTLAELNARGPGL:LVIPEEFDKELRAEFPRLPEEMREQLYLLNNTLETFKKTLAELNARGPGL:LVIPEEFDKELRAEFPRLPEEMREQLYLLNNTLETFKKTLAELNARGPGL:LVIPEEFDKELRAEFPRLPEEMREQLYLLNNTLETFKKTLAELNARGPGL	2.9245327631305225	0.7909464125554183	58.853660583496094	0.42988771200180054	14.682262420654297	17.061254501342773	4.826949119567871
homomer-4-50-nr2-run1_result_12	13	LEIPKEFWEEVKKKFPNLLEEMRKQLFLLKNTLESLEKTYAKLNAENPGL:LEIPKEFWEEVKKKFPNLLEEMRKQLFLLKNTLESLEKTYAKLNAENPGL:LEIPKEFWEEVKKKFPNLLEEMRKQLFLLKNTLESLEKTYAKLNAENPGL:LEIPKEFWEEVKKKFPNLLEEMRKQLFLLKNTLESLEKTYAKLNAENPGL	22.03286133153856	0.2217042635656576	43.515995025634766	0.2575418949127197	20.06705093383789	23.499408721923828	12.00313949584961
homomer-4-50-nr2-run1_result_12	14	MEIPEEFLAELRARFPRLAPADARALYLLRRTLEEFEEILAARDAAGPGA:MEIPEEFLAELRARFPRLAPADARALYLLRRTLEEFEEILAARDAAGPGA:MEIPEEFLAELRARFPRLAPADARALYLLRRTLEEFEEILAARDAAGPGA:MEIPEEFLAELRARFPRLAPADARALYLLRRTLEEFEEILAARDAAGPGA	2.0482025380201234	0.8991506096872505	84.6846694946289	0.7636210322380066	6.265020370483398	6.920205116271973	1.4210283756256104
homomer-4-50-nr2-run1_result_12	15	LEIPEEFLEETKKKFPNLSEELRKQLFLLNNTLEEFKKSLKELNEKGPGL:LEIPEEFLEETKKKFPNLSEELRKQLFLLNNTLEEFKKSLKELNEKGPGL:LEIPEEFLEETKKKFPNLSEELRKQLFLLNNTLEEFKKSLKELNEKGPGL:LEIPEEFLEETKKKFPNLSEELRKQLFLLNNTLEEFKKSLKELNEKGPGL	1.8850019198860146	0.9202789833572534	61.58511734008789	0.44013869762420654	13.910696983337402	16.150007247924805	2.239736557006836
homomer-4-50-nr2-run1_result_12	16	LEIPEEFLEELKKKFPNLRPEMQKQLYLLKYTLETFLEILAKLNAENPGL:LEIPEEFLEELKKKFPNLRPEMQKQLYLLKYTLETFLEILAKLNAENPGL:LEIPEEFLEELKKKFPNLRPEMQKQLYLLKYTLETFLEILAKLNAENPGL:LEIPEEFLEELKKKFPNLRPEMQKQLYLLKYTLETFLEILAKLNAENPGL	3.3515078006980192	0.7791262925042427	54.38894271850586	0.3421272039413452	16.40164566040039	19.809221267700195	8.018238067626953
homomer-4-50-nr2-run1_result_12	17	LEIPEEFWAELTARFPRLAPEDRRQLFLLRYTLEELLARLAARDAAAPGA:LEIPEEFWAELTARFPRLAPEDRRQLFLLRYTLEELLARLAARDAAAPGA:LEIPEEFWAELTARFPRLAPEDRRQLFLLRYTLEELLARLAARDAAAPGA:LEIPEEFWAELTARFPRLAPEDRRQLFLLRYTLEELLARLAARDAAAPGA	3.4225297039304223	0.74634183981332	78.94477081298828	0.7415947318077087	7.546595096588135	8.314061164855957	1.431244134902954
homomer-4-50-nr2-run1_result_12	18	IEIPEEFLEETRKEFPNLREEDIKQLYLLENTLKTFKENLKKRNEEGKGL:IEIPEEFLEETRKEFPNLREEDIKQLYLLENTLKTFKENLKKRNEEGKGL:IEIPEEFLEETRKEFPNLREEDIKQLYLLENTLKTFKENLKKRNEEGKGL:IEIPEEFLEETRKEFPNLREEDIKQLYLLENTLKTFKENLKKRNEEGKGL	4.457184523484969	0.6289450474608145	80.96217346191406	0.44580936431884766	15.649746894836426	19.06798553466797	1.5080597400665283
homomer-4-50-nr2-run1_result_12	19	MEIPEEFLEEMRKKFPNLLPEEMEQLYLLEYTLESFKENLAKRNARSPGL:MEIPEEFLEEMRKKFPNLLPEEMEQLYLLEYTLESFKENLAKRNARSPGL:MEIPEEFLEEMRKKFPNLLPEEMEQLYLLEYTLESFKENLAKRNARSPGL:MEIPEEFLEEMRKKFPNLLPEEMEQLYLLEYTLESFKENLAKRNARSPGL	2.1067541845705993	0.9255184801585511	85.49929809570312	0.8126013278961182	6.4719319343566895	6.978959560394287	1.1551637649536133
homomer-4-50-nr2-run1_result_12	20	LEIPAEFLEATRARFPNLHPLMARQLYLLRHTLETFEATLAELNARGPGL:LEIPAEFLEATRARFPNLHPLMARQLYLLRHTLETFEATLAELNARGPGL:LEIPAEFLEATRARFPNLHPLMARQLYLLRHTLETFEATLAELNARGPGL:LEIPAEFLEATRARFPNLHPLMARQLYLLRHTLETFEATLAELNARGPGL	1.648841857985273	0.9257785058057084	87.03652954101562	0.8279274702072144	5.381892204284668	5.741739749908447	1.1584289073944092
homomer-4-50-nr2-run1_result_12	21	LEIPEEFLARLRAEFPRLLPELRRLLYLLEHTLRTFREELARLNAAGPGL:LEIPEEFLARLRAEFPRLLPELRRLLYLLEHTLRTFREELARLNAAGPGL:LEIPEEFLARLRAEFPRLLPELRRLLYLLEHTLRTFREELARLNAAGPGL:LEIPEEFLARLRAEFPRLLPELRRLLYLLEHTLRTFREELARLNAAGPGL	21.2441726991284	0.2966569446781391	42.23838806152344	0.29235774278640747	18.631669998168945	21.31494903564453	7.742815971374512
homomer-4-50-nr2-run1_result_12	22	LEIPEEFRAETLAKFPRLEPEEIEDLYELQRTLERFEERLRRRDEEGPGR:LEIPEEFRAETLAKFPRLEPEEIEDLYELQRTLERFEERLRRRDEEGPGR:LEIPEEFRAETLAKFPRLEPEEIEDLYELQRTLERFEERLRRRDEEGPGR:LEIPEEFRAETLAKFPRLEPEEIEDLYELQRTLERFEERLRRRDEEGPGR	8.492320181962407	0.3338791809798111	86.18760681152344	0.46929818391799927	15.655158996582031	19.184913635253906	1.2103179693222046
homomer-4-50-nr2-run1_result_12	23	LVIPEEFWAELQAKFPRMLPAMRRQAFLLNNTLEEFLATVAQLDAAGPGL:LVIPEEFWAELQAKFPRMLPAMRRQAFLLNNTLEEFLATVAQLDAAGPGL:LVIPEEFWAELQAKFPRMLPAMRRQAFLLNNTLEEFLATVAQLDAAGPGL:LVIPEEFWAELQAKFPRMLPAMRRQAFLLNNTLEEFLATVAQLDAAGPGL	20.16169513200073	0.11144641511975849	64.39571380615234	0.2389400750398636	21.088064193725586	25.837636947631836	14.866535186767578
homomer-4-50-nr2-run1_result_12	24	MVIPEEFLEEVTERFPNLRPEEREQLFLLRNTLEEFEERLARRNEEEPGL:MVIPEEFLEEVTERFPNLRPEEREQLFLLRNTLEEFEERLARRNEEEPGL:MVIPEEFLEEVTERFPNLRPEEREQLFLLRNTLEEFEERLARRNEEEPGL:MVIPEEFLEEVTERFPNLRPEEREQLFLLRNTLEEFEERLARRNEEEPGL	9.420991616619704	0.28237701171358187	84.33357238769531	0.44046175479888916	16.322006225585938	19.995807647705078	1.2918317317962646
homomer-4-50-nr2-run1_result_12	25	IKIPEEFDKELKKKFPKLSEEDREQVYLLKYTLETFLERLKKKNEEGEGE:IKIPEEFDKELKKKFPKLSEEDREQVYLLKYTLETFLERLKKKNEEGEGE:IKIPEEFDKELKKKFPKLSEEDREQVYLLKYTLETFLERLKKKNEEGEGE:IKIPEEFDKELKKKFPKLSEEDREQVYLLKYTLETFLERLKKKNEEGEGE	1.8569322151247294	0.913636657574189	83.15946960449219	0.762022852897644	7.4389824867248535	8.162273406982422	1.5300921201705933
homomer-4-50-nr2-run1_result_12	26	LEIPQAFLEELRARFPNLRPEEARQLYLLRHTLEAFEEALAARDAAGPGA:LEIPQAFLEELRARFPNLRPEEARQLYLLRHTLEAFEEALAARDAAGPGA:LEIPQAFLEELRARFPNLRPEEARQLYLLRHTLEAFEEALAARDAAGPGA:LEIPQAFLEELRARFPNLRPEEARQLYLLRHTLEAFEEALAARDAAGPGA	13.433169560785105	0.156827844491921	87.4862289428711	0.4586419463157654	15.544705390930176	19.258607864379883	1.3409748077392578
homomer-4-50-nr2-run1_result_12	27	MKIPEEFLKEIREKFPNLSEEEAKQLYLLYYTLETFLKNLAEKNAKSPGL:MKIPEEFLKEIREKFPNLSEEEAKQLYLLYYTLETFLKNLAEKNAKSPGL:MKIPEEFLKEIREKFPNLSEEEAKQLYLLYYTLETFLKNLAEKNAKSPGL:MKIPEEFLKEIREKFPNLSEEEAKQLYLLYYTLETFLKNLAEKNAKSPGL	11.42472837733825	0.40603261829338566	51.28655242919922	0.4051242470741272	16.600833892822266	19.913253784179688	2.4408226013183594
homomer-4-50-nr2-run1_result_12	28	LEIPPEFDAALRARFPRLAPAFRRQLFLLNNTLRTLEATLAALDAAGPGA:LEIPPEFDAALRARFPRLAPAFRRQLFLLNNTLRTLEATLAALDAAGPGA:LEIPPEFDAALRARFPRLAPAFRRQLFLLNNTLRTLEATLAALDAAGPGA:LEIPPEFDAALRARFPRLAPAFRRQLFLLNNTLRTLEATLAALDAAGPGA	12.44737174044762	0.227134237736867	49.86486053466797	0.3054133355617523	19.01793670654297	22.876731872558594	7.166321754455566
homomer-4-50-nr2-run1_result_12	29	MEIPEEFDAEMRARFPRLRPEDRELLFKLKNTLEEFLATLARRDAAAPGL:MEIPEEFDAEMRARFPRLRPEDRELLFKLKNTLEEFLATLARRDAAAPGL:MEIPEEFDAEMRARFPRLRPEDRELLFKLKNTLEEFLATLARRDAAAPGL:MEIPEEFDAEMRARFPRLRPEDRELLFKLKNTLEEFLATLARRDAAAPGL	2.6926742389586873	0.8083964002392556	55.4005126953125	0.39625823497772217	15.513914108276367	18.02878761291504	6.032308578491211
homomer-4-50-nr2-run1_result_12	30	LIIPEEFIEELRKKYPNLRESDIEQLYKLKNVLESFEENLKKRNEEGKGL:LIIPEEFIEELRKKYPNLRESDIEQLYKLKNVLESFEENLKKRNEEGKGL:LIIPEEFIEELRKKYPNLRESDIEQLYKLKNVLESFEENLKKRNEEGKGL:LIIPEEFIEELRKKYPNLRESDIEQLYKLKNVLESFEENLKKRNEEGKGL	5.03433652141899	0.5470376009227599	76.84779357910156	0.4220353960990906	16.09071922302246	19.506237030029297	2.065567970275879
homomer-4-50-nr2-run1_result_12	31	MEIPEEFLEEMRKRFPNLSPEMMEMAYLLYNTLETFLKTLAELNEKGPGL:MEIPEEFLEEMRKRFPNLSPEMMEMAYLLYNTLETFLKTLAELNEKGPGL:MEIPEEFLEEMRKRFPNLSPEMMEMAYLLYNTLETFLKTLAELNEKGPGL:MEIPEEFLEEMRKRFPNLSPEMMEMAYLLYNTLETFLKTLAELNEKGPGL	3.9717307339270267	0.7326335086272535	71.84996795654297	0.5705015063285828	10.571091651916504	12.073633193969727	2.4964358806610107
homomer-4-50-nr2-run1_result_13	0	GELREKLKEFFESLGGEVTWETLETPSGRVIELGILELGDTVILVLIIPG:GELREKLKEFFESLGGEVTWETLETPSGRVIELGILELGDTVILVLIIPG:GELREKLKEFFESLGGEVTWETLETPSGRVIELGILELGDTVILVLIIPG:GELREKLKEFFESLGGEVTWETLETPSGRVIELGILELGDTVILVLIIPG	1.1738794845759357	0.9592066263798782	86.37632751464844	0.769078254699707	5.439427375793457	6.1057047843933105	0.9968651533126831
homomer-4-50-nr2-run1_result_13	1	DELRARVEAFFASLGGLYQWERLETPSGRVIELGILELGDSIILVLLIPG:DELRARVEAFFASLGGLYQWERLETPSGRVIELGILELGDSIILVLLIPG:DELRARVEAFFASLGGLYQWERLETPSGRVIELGILELGDSIILVLLIPG:DELRARVEAFFASLGGLYQWERLETPSGRVIELGILELGDSIILVLLIPG	1.0163516615865957	0.967715710271763	86.22550964355469	0.7557697296142578	5.88653564453125	6.754790306091309	1.2281346321105957
homomer-4-50-nr2-run1_result_13	2	AELEARLRAFFASLGGLVRVEELRTPEGRVIRLGILDLGDTTILVLVLPG:AELEARLRAFFASLGGLVRVEELRTPEGRVIRLGILDLGDTTILVLVLPG:AELEARLRAFFASLGGLVRVEELRTPEGRVIRLGILDLGDTTILVLVLPG:AELEARLRAFFASLGGLVRVEELRTPEGRVIRLGILDLGDTTILVLVLPG	1.2714263533056203	0.9492062883919873	69.67115020751953	0.610788881778717	9.507076263427734	10.920262336730957	1.5659857988357544
homomer-4-50-nr2-run1_result_13	3	DELRERVRAFFASLGGLFQWEVLRTPSGRVIELGILELGDSIILVLLVPG:DELRERVRAFFASLGGLFQWEVLRTPSGRVIELGILELGDSIILVLLVPG:DELRERVRAFFASLGGLFQWEVLRTPSGRVIELGILELGDSIILVLLVPG:DELRERVRAFFASLGGLFQWEVLRTPSGRVIELGILELGDSIILVLLVPG	1.6218013768972095	0.939482511110734	84.60614013671875	0.7499306797981262	5.853762149810791	6.608859539031982	1.3776127099990845
homomer-4-50-nr2-run1_result_13	4	SDLKKKLTEFFKSLNGLIENRVLKTKSGKVIELGILELDNSIILSIIIPG:SDLKKKLTEFFKSLNGLIENRVLKTKSGKVIELGILELDNSIILSIIIPG:SDLKKKLTEFFKSLNGLIENRVLKTKSGKVIELGILELDNSIILSIIIPG:SDLKKKLTEFFKSLNGLIENRVLKTKSGKVIELGILELDNSIILSIIIPG	15.807300137392327	0.23156677463943978	36.42770767211914	0.21401715278625488	21.282184600830078	24.714204788208008	9.969576835632324
homomer-4-50-nr2-run1_result_13	5	EELRARLAAFFASLGGRLEFRRLETEAGRVLELGVLELGDTVLLVLVVPG:EELRARLAAFFASLGGRLEFRRLETEAGRVLELGVLELGDTVLLVLVVPG:EELRARLAAFFASLGGRLEFRRLETEAGRVLELGVLELGDTVLLVLVVPG:EELRARLAAFFASLGGRLEFRRLETEAGRVLELGVLELGDTVLLVLVVPG	1.621904453827756	0.9234899568724498	74.8810043334961	0.6324723958969116	8.296673774719238	9.619741439819336	1.7579154968261719
homomer-4-50-nr2-run1_result_13	6	EALRARFRAFFASLGGRVEWRVLRTESGRVIELGILELGDRLILVLLVPG:EALRARFRAFFASLGGRVEWRVLRTESGRVIELGILELGDRLILVLLVPG:EALRARFRAFFASLGGRVEWRVLRTESGRVIELGILELGDRLILVLLVPG:EALRARFRAFFASLGGRVEWRVLRTESGRVIELGILELGDRLILVLLVPG	0.771256008650984	0.9900368696234908	87.16425323486328	0.7952414155006409	4.894372463226318	5.427521705627441	1.055328369140625
homomer-4-50-nr2-run1_result_13	7	SALRERFRAFFASLGGRVLFEELRTPTGRVIELGILELGDSTILVLVLPG:SALRERFRAFFASLGGRVLFEELRTPTGRVIELGILELGDSTILVLVLPG:SALRERFRAFFASLGGRVLFEELRTPTGRVIELGILELGDSTILVLVLPG:SALRERFRAFFASLGGRVLFEELRTPTGRVIELGILELGDSTILVLVLPG	1.1116519512544671	0.9627626375725103	81.83983612060547	0.7231923341751099	6.384093761444092	7.158219814300537	1.2530295848846436
homomer-4-50-nr2-run1_result_13	8	DELRERLRAFFAELGGLWEHRRLRTPSGRVLDLGILELGDSTLLVLLLPG:DELRERLRAFFAELGGLWEHRRLRTPSGRVLDLGILELGDSTLLVLLLPG:DELRERLRAFFAELGGLWEHRRLRTPSGRVLDLGILELGDSTLLVLLLPG:DELRERLRAFFAELGGLWEHRRLRTPSGRVLDLGILELGDSTLLVLLLPG	1.816585675373241	0.903260088918191	83.7301254272461	0.7326616048812866	5.949759006500244	6.660905361175537	1.2709733247756958
homomer-4-50-nr2-run1_result_13	9	DELVQRLTAFFASLGGEVTVRELRTPSGRVLRLGILELGDSTLLALLLPG:DELVQRLTAFFASLGGEVTVRELRTPSGRVLRLGILELGDSTLLALLLPG:DELVQRLTAFFASLGGEVTVRELRTPSGRVLRLGILELGDSTLLALLLPG:DELVQRLTAFFASLGGEVTVRELRTPSGRVLRLGILELGDSTLLALLLPG	1.7508686824291873	0.9088410622641693	73.455810546875	0.6012070178985596	8.977934837341309	10.334268569946289	2.1853952407836914
homomer-4-50-nr2-run1_result_13	10	DELRARFREFFESLGGLVRWEVLETPEGRRIELGILELGDSLILVLLVPL:DELRARFREFFESLGGLVRWEVLETPEGRRIELGILELGDSLILVLLVPL:DELRARFREFFESLGGLVRWEVLETPEGRRIELGILELGDSLILVLLVPL:DELRARFREFFESLGGLVRWEVLETPEGRRIELGILELGDSLILVLLVPL	1.1260967108889184	0.9626935147043776	85.08985900878906	0.7614258527755737	5.394672393798828	5.959850788116455	1.0920883417129517
homomer-4-50-nr2-run1_result_13	11	DELRERLRAFFAELGGEIRWERLETPSGRRLDLGILELGDRLLLVLLVPG:DELRERLRAFFAELGGEIRWERLETPSGRRLDLGILELGDRLLLVLLVPG:DELRERLRAFFAELGGEIRWERLETPSGRRLDLGILELGDRLLLVLLVPG:DELRERLRAFFAELGGEIRWERLETPSGRRLDLGILELGDRLLLVLLVPG	1.4510143151899708	0.9493623253130288	89.73468780517578	0.8217430710792542	4.294321537017822	4.720926761627197	0.9819381237030029
homomer-4-50-nr2-run1_result_13	12	DELKEKFEEFFKSLGGEITWERIETPSGKVIDLGILELGNSTILVILIPG:DELKEKFEEFFKSLGGEITWERIETPSGKVIDLGILELGNSTILVILIPG:DELKEKFEEFFKSLGGEITWERIETPSGKVIDLGILELGNSTILVILIPG:DELKEKFEEFFKSLGGEITWERIETPSGKVIDLGILELGNSTILVILIPG	1.3664752566366982	0.9438254208842164	81.18081665039062	0.6663705110549927	7.918009281158447	9.377718925476074	1.5706470012664795
homomer-4-50-nr2-run1_result_13	13	EALRERLAAFFASLGGLVEHRLLETPAGRRLELTLLELGDSLLLALLLPG:EALRERLAAFFASLGGLVEHRLLETPAGRRLELTLLELGDSLLLALLLPG:EALRERLAAFFASLGGLVEHRLLETPAGRRLELTLLELGDSLLLALLLPG:EALRERLAAFFASLGGLVEHRLLETPAGRRLELTLLELGDSLLLALLLPG	2.3085093693014125	0.8560983020109196	78.0171890258789	0.6584678292274475	7.273601531982422	8.219191551208496	1.8281185626983643
homomer-4-50-nr2-run1_result_13	14	DELAARLRAFFASLGGEVQHRVLRTPSGRVLELGILELGDTTLLALVVPG:DELAARLRAFFASLGGEVQHRVLRTPSGRVLELGILELGDTTLLALVVPG:DELAARLRAFFASLGGEVQHRVLRTPSGRVLELGILELGDTTLLALVVPG:DELAARLRAFFASLGGEVQHRVLRTPSGRVLELGILELGDTTLLALVVPG	1.7462326739530112	0.913303890520222	83.4873046875	0.7275134325027466	6.039183616638184	6.8370537757873535	1.2764148712158203
homomer-4-50-nr2-run1_result_13	15	DALAARLRAFFASLGGEVLHRRLESPSGRVLDLGLLELGDSTLLALLLPG:DALAARLRAFFASLGGEVLHRRLESPSGRVLDLGLLELGDSTLLALLLPG:DALAARLRAFFASLGGEVLHRRLESPSGRVLDLGLLELGDSTLLALLLPG:DALAARLRAFFASLGGEVLHRRLESPSGRVLDLGLLELGDSTLLALLLPG	1.3961900470853954	0.9695996647241605	71.94564056396484	0.6171501278877258	8.490523338317871	9.66971492767334	1.9947254657745361
homomer-4-50-nr2-run1_result_13	16	DALRERLRAFFASLGGLVTHEVLRTPSGRVIELGILELGDRTILVLVLPG:DALRERLRAFFASLGGLVTHEVLRTPSGRVIELGILELGDRTILVLVLPG:DALRERLRAFFASLGGLVTHEVLRTPSGRVIELGILELGDRTILVLVLPG:DALRERLRAFFASLGGLVTHEVLRTPSGRVIELGILELGDRTILVLVLPG	1.1772053250710577	0.9578107104578831	79.13555145263672	0.7250900268554688	6.8969645500183105	7.690367221832275	1.113175392150879
homomer-4-50-nr2-run1_result_13	17	SELRERLREFFESLGGTIEWRVLKTPEGRVLEVGILLLGDSTLLFLLVPG:SELRERLREFFESLGGTIEWRVLKTPEGRVLEVGILLLGDSTLLFLLVPG:SELRERLREFFESLGGTIEWRVLKTPEGRVLEVGILLLGDSTLLFLLVPG:SELRERLREFFESLGGTIEWRVLKTPEGRVLEVGILLLGDSTLLFLLVPG	1.9086660117372931	0.9148823854559944	69.45323181152344	0.5327615141868591	10.53593921661377	12.412653923034668	3.1834921836853027
homomer-4-50-nr2-run1_result_13	18	DELREKFEEFFKSLGGLIQHEVLRTPSGKVIELGILELGNTVILVLVIPG:DELREKFEEFFKSLGGLIQHEVLRTPSGKVIELGILELGNTVILVLVIPG:DELREKFEEFFKSLGGLIQHEVLRTPSGKVIELGILELGNTVILVLVIPG:DELREKFEEFFKSLGGLIQHEVLRTPSGKVIELGILELGNTVILVLVIPG	1.8996062795013429	0.9024774915584356	63.81449890136719	0.5484402775764465	11.330169677734375	13.097259521484375	2.596428632736206
homomer-4-50-nr2-run1_result_13	19	DALRERLAAFFASLGGRVEWRRLETPAGRVLDLGILELGDTVLLALLIPG:DALRERLAAFFASLGGRVEWRRLETPAGRVLDLGILELGDTVLLALLIPG:DALRERLAAFFASLGGRVEWRRLETPAGRVLDLGILELGDTVLLALLIPG:DALRERLAAFFASLGGRVEWRRLETPAGRVLDLGILELGDTVLLALLIPG	2.0020001937421616	0.8849607332220094	85.7806625366211	0.7480754256248474	5.479569435119629	6.179189205169678	1.1671786308288574
homomer-4-50-nr2-run1_result_13	20	DELRARLRAFFASLGGRFQWEELRTPSGKVLELGILELGDSTLLALLLPG:DELRARLRAFFASLGGRFQWEELRTPSGKVLELGILELGDSTLLALLLPG:DELRARLRAFFASLGGRFQWEELRTPSGKVLELGILELGDSTLLALLLPG:DELRARLRAFFASLGGRFQWEELRTPSGKVLELGILELGDSTLLALLLPG	1.629413897760413	0.9217786451806316	84.4181900024414	0.7416911125183105	6.043050765991211	6.820901870727539	1.3585915565490723
homomer-4-50-nr2-run1_result_13	21	DALRERVRAFFASLGGLYLHRVLETPSGRVLELGILELGNTTLLVLVVPG:DALRERVRAFFASLGGLYLHRVLETPSGRVLELGILELGNTTLLVLVVPG:DALRERVRAFFASLGGLYLHRVLETPSGRVLELGILELGNTTLLVLVVPG:DALRERVRAFFASLGGLYLHRVLETPSGRVLELGILELGNTTLLVLVVPG	2.0319047521988725	0.922725154959973	67.4627914428711	0.548957347869873	10.842717170715332	12.71887493133545	3.0094778537750244
homomer-4-50-nr2-run1_result_13	22	DELKEKLTEFFKSLGGLIQWEVLETPSGKVIKLGILELGNETILVLIIPG:DELKEKLTEFFKSLGGLIQWEVLETPSGKVIKLGILELGNETILVLIIPG:DELKEKLTEFFKSLGGLIQWEVLETPSGKVIKLGILELGNETILVLIIPG:DELKEKLTEFFKSLGGLIQWEVLETPSGKVIKLGILELGNETILVLIIPG	1.4347432550582748	0.9399033845297144	88.54425811767578	0.794945240020752	4.886128902435303	5.491263389587402	0.9410265684127808
homomer-4-50-nr2-run1_result_13	23	DALRARLRAFFAELGGLWLWRRLETPSGRVLDLGLLELGDSLLLALLLPG:DALRARLRAFFAELGGLWLWRRLETPSGRVLDLGLLELGDSLLLALLLPG:DALRARLRAFFAELGGLWLWRRLETPSGRVLDLGLLELGDSLLLALLLPG:DALRARLRAFFAELGGLWLWRRLETPSGRVLDLGLLELGDSLLLALLLPG	1.399619250319911	0.9682404667041122	79.99209594726562	0.7300654649734497	6.497171878814697	7.2447357177734375	1.365309476852417
homomer-4-50-nr2-run1_result_13	24	DALAERFRAFFASLGGLVTEAVLETPAGRVLRLWLLELGDSLLLVLLVPG:DALAERFRAFFASLGGLVTEAVLETPAGRVLRLWLLELGDSLLLVLLVPG:DALAERFRAFFASLGGLVTEAVLETPAGRVLRLWLLELGDSLLLVLLVPG:DALAERFRAFFASLGGLVTEAVLETPAGRVLRLWLLELGDSLLLVLLVPG	1.1805034746835001	0.9851227312979957	79.97949981689453	0.6931248903274536	7.080915451049805	8.106712341308594	1.3381133079528809
homomer-4-50-nr2-run1_result_13	25	DELEERFRAFFASLGGEIRWEVLRTPSGRVLRLGILELGDSTLLVLLLPG:DELEERFRAFFASLGGEIRWEVLRTPSGRVLRLGILELGDSTLLVLLLPG:DELEERFRAFFASLGGEIRWEVLRTPSGRVLRLGILELGDSTLLVLLLPG:DELEERFRAFFASLGGEIRWEVLRTPSGRVLRLGILELGDSTLLVLLLPG	1.7068191725201054	0.9369742070589723	82.80145263671875	0.723506510257721	6.542046070098877	7.4466233253479	1.2869067192077637
homomer-4-50-nr2-run1_result_13	26	DELRARLEAFFAALGGLWLHRVLRTPSGRVLELGILELGNTLLLVLVVPG:DELRARLEAFFAALGGLWLHRVLRTPSGRVLELGILELGNTLLLVLVVPG:DELRARLEAFFAALGGLWLHRVLRTPSGRVLELGILELGNTLLLVLVVPG:DELRARLEAFFAALGGLWLHRVLRTPSGRVLELGILELGNTLLLVLVVPG	1.4184722135787577	0.9391883010438496	71.44634246826172	0.5922516584396362	9.197813987731934	10.647223472595215	2.529822826385498
homomer-4-50-nr2-run1_result_13	27	EELRARWRAFFASLGGEVQWELLRTPSGRVLELGLLELGDSTLLVLLLPG:EELRARWRAFFASLGGEVQWELLRTPSGRVLELGLLELGDSTLLVLLLPG:EELRARWRAFFASLGGEVQWELLRTPSGRVLELGLLELGDSTLLVLLLPG:EELRARWRAFFASLGGEVQWELLRTPSGRVLELGLLELGDSTLLVLLLPG	1.935055323083945	0.9247385610125587	73.97904205322266	0.6121116876602173	9.251617431640625	10.725369453430176	2.247967004776001
homomer-4-50-nr2-run1_result_13	28	MELKEKIENFFKSLNGNYEFKIIKTKNGKIIELGILELDNKIILFILIPL:MELKEKIENFFKSLNGNYEFKIIKTKNGKIIELGILELDNKIILFILIPL:MELKEKIENFFKSLNGNYEFKIIKTKNGKIIELGILELDNKIILFILIPL:MELKEKIENFFKSLNGNYEFKIIKTKNGKIIELGILELDNKIILFILIPL	1.4204742005763062	0.956288571317931	84.26222229003906	0.7308075428009033	5.925779342651367	6.601943016052246	1.0965299606323242
homomer-4-50-nr2-run1_result_13	29	DELVARVREFFASLGGLFRVERLETPEGRLILLGILELGDSLILVLLLPR:DELVARVREFFASLGGLFRVERLETPEGRLILLGILELGDSLILVLLLPR:DELVARVREFFASLGGLFRVERLETPEGRLILLGILELGDSLILVLLLPR:DELVARVREFFASLGGLFRVERLETPEGRLILLGILELGDSLILVLLLPR	1.6448711453332827	0.9180249573501562	54.24209976196289	0.3503040671348572	15.614361763000488	18.797574996948242	4.340993881225586
homomer-4-50-nr2-run1_result_13	30	DALRARVRAFFAALGGEYQWWELETPSGRRLELGLLELGDSLLLVLLLPG:DALRARVRAFFAALGGEYQWWELETPSGRRLELGLLELGDSLLLVLLLPG:DALRARVRAFFAALGGEYQWWELETPSGRRLELGLLELGDSLLLVLLLPG:DALRARVRAFFAALGGEYQWWELETPSGRRLELGLLELGDSLLLVLLLPG	1.7982716532409093	0.9058901181843072	88.837890625	0.8134140968322754	4.53998327255249	5.023904800415039	1.1458141803741455
homomer-4-50-nr2-run1_result_13	31	SALEERLRAFFASLGGRVLVRRLETPSGRVLLLGILELGDSLLLALLLPG:SALEERLRAFFASLGGRVLVRRLETPSGRVLLLGILELGDSLLLALLLPG:SALEERLRAFFASLGGRVLVRRLETPSGRVLLLGILELGDSLLLALLLPG:SALEERLRAFFASLGGRVLVRRLETPSGRVLLLGILELGDSLLLALLLPG	1.2274370817609086	0.9830049224426295	78.20474243164062	0.6778053045272827	7.398807525634766	8.353466987609863	1.667428731918335
homomer-4-50-nr2-run1_result_14	0	ESELKKFFEEVKAKLDKIEELVKEVLALVKEVLAEVKALKKEVKAGPPIP:ESELKKFFEEVKAKLDKIEELVKEVLALVKEVLAEVKALKKEVKAGPPIP:ESELKKFFEEVKAKLDKIEELVKEVLALVKEVLAEVKALKKEVKAGPPIP:ESELKKFFEEVKAKLDKIEELVKEVLALVKEVLAEVKALKKEVKAGPPIP	1.0275108745417192	0.9672405058338591	82.89366149902344	0.7919920682907104	7.592384338378906	7.9061479568481445	1.212627649307251
homomer-4-50-nr2-run1_result_14	1	EEKLNAFFEKVEAKLEKIEALVEEVKALVKEVLALVKELKAEVKAGPPIV:EEKLNAFFEKVEAKLEKIEALVEEVKALVKEVLALVKELKAEVKAGPPIV:EEKLNAFFEKVEAKLEKIEALVEEVKALVKEVLALVKELKAEVKAGPPIV:EEKLNAFFEKVEAKLEKIEALVEEVKALVKEVLALVKELKAEVKAGPPIV	1.0195074744200712	0.9668688171186034	83.71349334716797	0.8017210960388184	6.940801620483398	7.24560022354126	1.2033326625823975
homomer-4-50-nr2-run1_result_14	2	EEELKEFFKEVKEKLDEIKALVKEVLELVKEVLALVKELKALVEAGPPVP:EEELKEFFKEVKEKLDEIKALVKEVLELVKEVLALVKELKALVEAGPPVP:EEELKEFFKEVKEKLDEIKALVKEVLELVKEVLALVKELKALVEAGPPVP:EEELKEFFKEVKEKLDEIKALVKEVLELVKEVLALVKELKALVEAGPPVP	0.8965826708259923	0.9752456254199632	84.87095642089844	0.8051720857620239	6.63462495803833	6.935781955718994	1.211690902709961
homomer-4-50-nr2-run1_result_14	3	EEELKAFQKEVKAKLTEIEKLVKEVLAKVEEVKALVKELKAKVEAGPPIT:EEELKAFQKEVKAKLTEIEKLVKEVLAKVEEVKALVKELKAKVEAGPPIT:EEELKAFQKEVKAKLTEIEKLVKEVLAKVEEVKALVKELKAKVEAGPPIT:EEELKAFQKEVKAKLTEIEKLVKEVLAKVEEVKALVKELKAKVEAGPPIT	0.9859570017063828	0.9717803945751597	85.24578094482422	0.8072199821472168	6.544210433959961	6.845460414886475	1.2248055934906006
homomer-4-50-nr2-run1_result_14	4	EEFLKKFFEDVTTKLDTITALVTTVTALVQEVLALVRELTAKVEAGPPIV:EEFLKKFFEDVTTKLDTITALVTTVTALVQEVLALVRELTAKVEAGPPIV:EEFLKKFFEDVTTKLDTITALVTTVTALVQEVLALVRELTAKVEAGPPIV:EEFLKKFFEDVTTKLDTITALVTTVTALVQEVLALVRELTAKVEAGPPIV	1.028618727343934	0.9683090682859676	82.73717498779297	0.779761791229248	6.756241321563721	7.101908206939697	1.1888389587402344
homomer-4-50-nr2-run1_result_14	5	EEELKKFQEEVKAKLEEILEKVEEVLAKVEEVLAEVKALKKEVEAGPPVV:EEELKKFQEEVKAKLEEILEKVEEVLAKVEEVLAEVKALKKEVEAGPPVV:EEELKKFQEEVKAKLEEILEKVEEVLAKVEEVLAEVKALKKEVEAGPPVV:EEELKKFQEEVKAKLEEILEKVEEVLAKVEEVLAEVKALKKEVEAGPPVV	1.0458934414507484	0.9643886961776288	84.73130798339844	0.7896408438682556	6.759714603424072	7.079557418823242	1.2993618249893188
homomer-4-50-nr2-run1_result_14	6	EEELKKFFEEVTKKLDEILALVKKVEAKVEEVLATVKALTAEVKAGPPVV:EEELKKFFEEVTKKLDEILALVKKVEAKVEEVLATVKALTAEVKAGPPVV:EEELKKFFEEVTKKLDEILALVKKVEAKVEEVLATVKALTAEVKAGPPVV:EEELKKFFEEVTKKLDEILALVKKVEAKVEEVLATVKALTAEVKAGPPVV	0.8707904180151812	0.9770255256656256	84.32183074951172	0.7958769798278809	6.656856060028076	6.9586052894592285	1.2441743612289429
homomer-4-50-nr2-run1_result_14	7	EEKLEKFFEEVTKKLDEILALVKEVKALVKEVLAEVKALTKEVKAGPPVV:EEKLEKFFEEVTKKLDEILALVKEVKALVKEVLAEVKALTKEVKAGPPVV:EEKLEKFFEEVTKKLDEILALVKEVKALVKEVLAEVKALTKEVKAGPPVV:EEKLEKFFEEVTKKLDEILALVKEVKALVKEVLAEVKALTKEVKAGPPVV	0.8314928925922441	0.9780224080341349	84.43470764160156	0.8066348433494568	6.778780460357666	7.058304309844971	1.1886566877365112
homomer-4-50-nr2-run1_result_14	8	KEKLEAFFKEVTAKLDEILALVKEVTAKVEEVLALVKELKAEVKAGPPVV:KEKLEAFFKEVTAKLDEILALVKEVTAKVEEVLALVKELKAEVKAGPPVV:KEKLEAFFKEVTAKLDEILALVKEVTAKVEEVLALVKELKAEVKAGPPVV:KEKLEAFFKEVTAKLDEILALVKEVTAKVEEVLALVKELKAEVKAGPPVV	0.6797948807628538	0.9849315536017648	84.39868927001953	0.7995752692222595	6.5948967933654785	6.8874101638793945	1.2774240970611572
homomer-4-50-nr2-run1_result_14	9	DEKLEAFFKEVKEKLTEILELVKENLRLLEEVLAEVRALTALVRAGPPVA:DEKLEAFFKEVKEKLTEILELVKENLRLLEEVLAEVRALTALVRAGPPVA:DEKLEAFFKEVKEKLTEILELVKENLRLLEEVLAEVRALTALVRAGPPVA:DEKLEAFFKEVKEKLTEILELVKENLRLLEEVLAEVRALTALVRAGPPVA	0.7892280220742742	0.9815874861277059	84.74504089355469	0.8023227453231812	6.703824996948242	6.998403549194336	1.1662806272506714
homomer-4-50-nr2-run1_result_14	10	REELKEFFAEVNAKLTEILELVKENLELLKEVLAEVKALKALVEAGPPIV:REELKEFFAEVNAKLTEILELVKENLELLKEVLAEVKALKALVEAGPPIV:REELKEFFAEVNAKLTEILELVKENLELLKEVLAEVKALKALVEAGPPIV:REELKEFFAEVNAKLTEILELVKENLELLKEVLAEVKALKALVEAGPPIV	0.7629920913675974	0.9825453407349595	84.0361328125	0.8002352714538574	6.800612449645996	7.099376201629639	1.1928775310516357
homomer-4-50-nr2-run1_result_14	11	LEKLDAFFEEVKAKLEEILAKVDENTAKIDEILALVKELKAEVKAGPPVV:LEKLDAFFEEVKAKLEEILAKVDENTAKIDEILALVKELKAEVKAGPPVV:LEKLDAFFEEVKAKLEEILAKVDENTAKIDEILALVKELKAEVKAGPPVV:LEKLDAFFEEVKAKLEEILAKVDENTAKIDEILALVKELKAEVKAGPPVV	0.8027579001475658	0.9796004874472922	84.61785888671875	0.7998303174972534	6.679553031921387	6.9841084480285645	1.153237223625183
homomer-4-50-nr2-run1_result_14	12	EKKIEEFFKEVTEKLNEILKKVEENLALVKEVLAEVKALTAEVKAGPPVV:EKKIEEFFKEVTEKLNEILKKVEENLALVKEVLAEVKALTAEVKAGPPVV:EKKIEEFFKEVTEKLNEILKKVEENLALVKEVLAEVKALTAEVKAGPPVV:EKKIEEFFKEVTEKLNEILKKVEENLALVKEVLAEVKALTAEVKAGPPVV	1.0086144559206172	0.9696890022257375	83.80110931396484	0.7964539527893066	6.712784290313721	7.01269006729126	1.2205946445465088
homomer-4-50-nr2-run1_result_14	13	EEELKAFFKEVKEKLEEILAKVEEVLAKVEEVLALVKELKALVEAGPPIV:EEELKAFFKEVKEKLEEILAKVEEVLAKVEEVLALVKELKALVEAGPPIV:EEELKAFFKEVKEKLEEILAKVEEVLAKVEEVLALVKELKALVEAGPPIV:EEELKAFFKEVKEKLEEILAKVEEVLAKVEEVLALVKELKALVEAGPPIV	0.8696559989062645	0.975506580851485	84.53937530517578	0.802623987197876	6.666768550872803	6.963414192199707	1.2438206672668457
homomer-4-50-nr2-run1_result_14	14	NEFIEEFFKEVKEKLTNIEKLVKENTALVKEVLAEVKALKAEVKAGPPIV:NEFIEEFFKEVKEKLTNIEKLVKENTALVKEVLAEVKALKAEVKAGPPIV:NEFIEEFFKEVKEKLTNIEKLVKENTALVKEVLAEVKALKAEVKAGPPIV:NEFIEEFFKEVKEKLTNIEKLVKENTALVKEVLAEVKALKAEVKAGPPIV	0.9585170969169471	0.9723211601419259	82.94428253173828	0.7859307527542114	7.072784423828125	7.401217937469482	1.226327657699585
homomer-4-50-nr2-run1_result_14	15	LEFLKEFFKEVTAKLEEILAKVEEVTALVKEVLAEVKALTAEVKAGPPVV:LEFLKEFFKEVTAKLEEILAKVEEVTALVKEVLAEVKALTAEVKAGPPVV:LEFLKEFFKEVTAKLEEILAKVEEVTALVKEVLAEVKALTAEVKAGPPVV:LEFLKEFFKEVTAKLEEILAKVEEVTALVKEVLAEVKALTAEVKAGPPVV	1.2416418875725401	0.9508678865660954	83.76820373535156	0.7916499376296997	6.769528865814209	7.076984882354736	1.271377444267273
homomer-4-50-nr2-run1_result_14	16	VEELKEFFEEVKAKLEEIEKKVEEVLAKVEEVLAEVKALTKEVKAGPPIV:VEELKEFFEEVKAKLEEIEKKVEEVLAKVEEVLAEVKALTKEVKAGPPIV:VEELKEFFEEVKAKLEEIEKKVEEVLAKVEEVLAEVKALTKEVKAGPPIV:VEELKEFFEEVKAKLEEIEKKVEEVLAKVEEVLAEVKALTKEVKAGPPIV	1.1105608434159877	0.9609278097053655	81.30650329589844	0.7623365521430969	7.59675931930542	7.988972187042236	1.4479798078536987
homomer-4-50-nr2-run1_result_14	17	LEELKKFFEEVKKKLEEIKELVEEVKALVEEVLAEVKALTAEVKAGPPVV:LEELKKFFEEVKKKLEEIKELVEEVKALVEEVLAEVKALTAEVKAGPPVV:LEELKKFFEEVKKKLEEIKELVEEVKALVEEVLAEVKALTAEVKAGPPVV:LEELKKFFEEVKKKLEEIKELVEEVKALVEEVLAEVKALTAEVKAGPPVV	1.1498828221661301	0.9577781244113583	82.89445495605469	0.790963888168335	6.939262390136719	7.284807205200195	1.2373981475830078
homomer-4-50-nr2-run1_result_14	18	EEKLEAFTKEVTAKLDEILALVKEVLKLVKEVLAEVKELKAEVKAGPPVV:EEKLEAFTKEVTAKLDEILALVKEVLKLVKEVLAEVKELKAEVKAGPPVV:EEKLEAFTKEVTAKLDEILALVKEVLKLVKEVLAEVKELKAEVKAGPPVV:EEKLEAFTKEVTAKLDEILALVKEVLKLVKEVLAEVKELKAEVKAGPPVV	0.8260046194982474	0.9776298855650718	84.64318084716797	0.8068677186965942	6.73311710357666	7.012653350830078	1.236997127532959
homomer-4-50-nr2-run1_result_14	19	EKKLEEFFKEVKEKLEEILALVKKNTALVEEVLALVRELREEVRAGPPIV:EKKLEEFFKEVKEKLEEILALVKKNTALVEEVLALVRELREEVRAGPPIV:EKKLEEFFKEVKEKLEEILALVKKNTALVEEVLALVRELREEVRAGPPIV:EKKLEEFFKEVKEKLEEILALVKKNTALVEEVLALVRELREEVRAGPPIV	0.9569072637733357	0.9765698772949579	81.47666931152344	0.7584236860275269	7.571731090545654	7.958431720733643	1.420088529586792
homomer-4-50-nr2-run1_result_14	20	LATLAAFQAEVTAKLTEILAKVEENTALVKKVLALTEELTAEVKAGPPVV:LATLAAFQAEVTAKLTEILAKVEENTALVKKVLALTEELTAEVKAGPPVV:LATLAAFQAEVTAKLTEILAKVEENTALVKKVLALTEELTAEVKAGPPVV:LATLAAFQAEVTAKLTEILAKVEENTALVKKVLALTEELTAEVKAGPPVV	1.0660264694966788	0.964506004656275	84.8201904296875	0.8006929159164429	6.550929069519043	6.849827766418457	1.1943488121032715
homomer-4-50-nr2-run1_result_14	21	VEELKKFFEEVTKKLEKIEKLVEEVKALVEEVKAAVAALTAEVKAGPPVV:VEELKKFFEEVTKKLEKIEKLVEEVKALVEEVKAAVAALTAEVKAGPPVV:VEELKKFFEEVTKKLEKIEKLVEEVKALVEEVKAAVAALTAEVKAGPPVV:VEELKKFFEEVTKKLEKIEKLVEEVKALVEEVKAAVAALTAEVKAGPPVV	1.017896824665172	0.9661839240548802	83.75566101074219	0.800930380821228	6.610770225524902	6.924378395080566	1.2381404638290405
homomer-4-50-nr2-run1_result_14	22	VEELKEFFEEVKKKLEEIEKLVKEVTAKVEEVLALVKELKAEVKAGPPVV:VEELKEFFEEVKKKLEEIEKLVKEVTAKVEEVLALVKELKAEVKAGPPVV:VEELKEFFEEVKKKLEEIEKLVKEVTAKVEEVLALVKELKAEVKAGPPVV:VEELKEFFEEVKKKLEEIEKLVKEVTAKVEEVLALVKELKAEVKAGPPVV	0.7223110621112805	0.982881857237442	80.87944030761719	0.7396572232246399	7.598151206970215	8.01261043548584	1.6191151142120361
homomer-4-50-nr2-run1_result_14	23	EEKIEEFFKKTEELLEEILALVKEVLAKVEEVLALVKELKAEVKAGPPVV:EEKIEEFFKKTEELLEEILALVKEVLAKVEEVLALVKELKAEVKAGPPVV:EEKIEEFFKKTEELLEEILALVKEVLAKVEEVLALVKELKAEVKAGPPVV:EEKIEEFFKKTEELLEEILALVKEVLAKVEEVLALVKELKAEVKAGPPVV	0.6094777144212103	0.9877754028319136	84.97018432617188	0.8166958093643188	6.668243408203125	6.9425740242004395	1.125417709350586
homomer-4-50-nr2-run1_result_14	24	TEELKEFFEKVEKDLAEIKALVKEVKALVEEVLAEVKALTAKVEAGPPIV:TEELKEFFEKVEKDLAEIKALVKEVKALVEEVLAEVKALTAKVEAGPPIV:TEELKEFFEKVEKDLAEIKALVKEVKALVEEVLAEVKALTAKVEAGPPIV:TEELKEFFEKVEKDLAEIKALVKEVKALVEEVLAEVKALTAKVEAGPPIV	0.9742254027951696	0.9713114020491492	84.25517272949219	0.8028819561004639	6.746937274932861	7.052069664001465	1.1800462007522583
homomer-4-50-nr2-run1_result_14	25	AATLAAFQAATTATLTEIKAEVKEVKAKVEEVLAEVKALTAEVKAGPPVA:AATLAAFQAATTATLTEIKAEVKEVKAKVEEVLAEVKALTAEVKAGPPVA:AATLAAFQAATTATLTEIKAEVKEVKAKVEEVLAEVKALTAEVKAGPPVA:AATLAAFQAATTATLTEIKAEVKEVKAKVEEVLAEVKALTAEVKAGPPVA	0.8853505154942737	0.9751741596889812	86.97956848144531	0.8295831680297852	5.796169757843018	6.03687047958374	1.13348388671875
homomer-4-50-nr2-run1_result_14	26	EKKLEEFFKEVKEKLEEILAKVEEVLAKVEEVLAEVKALTAEVRAGPPLV:EKKLEEFFKEVKEKLEEILAKVEEVLAKVEEVLAEVKALTAEVRAGPPLV:EKKLEEFFKEVKEKLEEILAKVEEVLAKVEEVLAEVKALTAEVRAGPPLV:EKKLEEFFKEVKEKLEEILAKVEEVLAKVEEVLAEVKALTAEVRAGPPLV	1.4835409747740131	0.9381324773875879	81.76895141601562	0.7640478610992432	7.515172481536865	7.89990758895874	1.4332904815673828
homomer-4-50-nr2-run1_result_14	27	EEFLKEFFEKVTEKLEEILKLVKEVKALVEEVLAEVRALTAEVRAGPPLV:EEFLKEFFEKVTEKLEEILKLVKEVKALVEEVLAEVRALTAEVRAGPPLV:EEFLKEFFEKVTEKLEEILKLVKEVKALVEEVLAEVRALTAEVRAGPPLV:EEFLKEFFEKVTEKLEEILKLVKEVKALVEEVLAEVRALTAEVRAGPPLV	1.2392243708632857	0.9586289034491401	84.0355453491211	0.8014826774597168	6.915001392364502	7.218916416168213	1.1929359436035156
homomer-4-50-nr2-run1_result_14	28	EKELKEFQAEVKAKLEKILALVEENLALVKEVLAEVKALKAEVEAGPPIV:EKELKEFQAEVKAKLEKILALVEENLALVKEVLAEVKALKAEVEAGPPIV:EKELKEFQAEVKAKLEKILALVEENLALVKEVLAEVKALKAEVEAGPPIV:EKELKEFQAEVKAKLEKILALVEENLALVKEVLAEVKALKAEVEAGPPIV	0.8499901111744149	0.9790032633062771	85.28794860839844	0.8034305572509766	6.395242214202881	6.684619903564453	1.2200946807861328
homomer-4-50-nr2-run1_result_14	29	TAELKAFQEEVTAKLNEITELVKEVKALVKEVLALVKELKAKVEAGPPIV:TAELKAFQEEVTAKLNEITELVKEVKALVKEVLALVKELKAKVEAGPPIV:TAELKAFQEEVTAKLNEITELVKEVKALVKEVLALVKELKAKVEAGPPIV:TAELKAFQEEVTAKLNEITELVKEVKALVKEVLALVKELKAKVEAGPPIV	1.1167213155218134	0.9604046223537179	86.21728515625	0.8292726874351501	6.133688926696777	6.375625133514404	1.1105663776397705
homomer-4-50-nr2-run1_result_14	30	EEKLEKFFEKVEERLTKIEELVKEVLAEVKEVKAEVTALKAEVKAGPPIV:EEKLEKFFEKVEERLTKIEELVKEVLAEVKEVKAEVTALKAEVKAGPPIV:EEKLEKFFEKVEERLTKIEELVKEVLAEVKEVKAEVTALKAEVKAGPPIV:EEKLEKFFEKVEERLTKIEELVKEVLAEVKEVKAEVTALKAEVKAGPPIV	1.160550823026466	0.9587226758713594	83.89945983886719	0.8086594343185425	6.887645244598389	7.194296836853027	1.2009445428848267
homomer-4-50-nr2-run1_result_14	31	EKKLEEFFENVEKKLTEILAKVDANTAKVDAVAAAVAALTALVEAGPPLV:EKKLEEFFENVEKKLTEILAKVDANTAKVDAVAAAVAALTALVEAGPPLV:EKKLEEFFENVEKKLTEILAKVDANTAKVDAVAAAVAALTALVEAGPPLV:EKKLEEFFENVEKKLTEILAKVDANTAKVDAVAAAVAALTALVEAGPPLV	1.0521985540323227	0.9636664716835146	84.91868591308594	0.7940901517868042	6.503540515899658	6.809141635894775	1.2073272466659546
homomer-4-50-nr2-run1_result_15	0	EEELEKLKEYLEKKFAEIVEKLEYVTKLTTENTTTITTTITTTTQAKEKE:EEELEKLKEYLEKKFAEIVEKLEYVTKLTTENTTTITTTITTTTQAKEKE:EEELEKLKEYLEKKFAEIVEKLEYVTKLTTENTTTITTTITTTTQAKEKE:EEELEKLKEYLEKKFAEIVEKLEYVTKLTTENTTTITTTITTTTQAKEKE	9.918841129015846	0.552751794183801	47.12263488769531	0.3927418887615204	17.571653366088867	19.111656188964844	5.121919631958008
homomer-4-50-nr2-run1_result_15	1	AEKFEALVELLNAKFEEIVAKLDEVTTTTTANTTAITTTITTTTAALAAA:AEKFEALVELLNAKFEEIVAKLDEVTTTTTANTTAITTTITTTTAALAAA:AEKFEALVELLNAKFEEIVAKLDEVTTTTTANTTAITTTITTTTAALAAA:AEKFEALVELLNAKFEEIVAKLDEVTTTTTANTTAITTTITTTTAALAAA	1.452778750022071	0.9387925621721616	76.17888641357422	0.7154078483581543	6.635660648345947	7.3556365966796875	1.438297986984253
homomer-4-50-nr2-run1_result_15	2	AAVLEALQKTLAATFAAITAKLDTVTTTTTTNTTTITTTITTTTTAQAAA:AAVLEALQKTLAATFAAITAKLDTVTTTTTTNTTTITTTITTTTTAQAAA:AAVLEALQKTLAATFAAITAKLDTVTTTTTTNTTTITTTITTTTTAQAAA:AAVLEALQKTLAATFAAITAKLDTVTTTTTTNTTTITTTITTTTTAQAAA	13.967846868055565	0.23056779431748858	42.54469299316406	0.2698907256126404	21.01914405822754	22.94377899169922	8.141477584838867
homomer-4-50-nr2-run1_result_15	3	SELFEKFREELNAKFKEITEKLDEVVKTTEDNATTITTTITTTTTANATA:SELFEKFREELNAKFKEITEKLDEVVKTTEDNATTITTTITTTTTANATA:SELFEKFREELNAKFKEITEKLDEVVKTTEDNATTITTTITTTTTANATA:SELFEKFREELNAKFKEITEKLDEVVKTTEDNATTITTTITTTTTANATA	9.40138766919694	0.41024172221490046	61.73193359375	0.563866138458252	13.537102699279785	14.426407814025879	1.5499672889709473
homomer-4-50-nr2-run1_result_15	4	AELFKAFLEHFDAKFEEIVAKLDAVTTTTTTNATTITTTITTTTETLAKL:AELFKAFLEHFDAKFEEIVAKLDAVTTTTTTNATTITTTITTTTETLAKL:AELFKAFLEHFDAKFEEIVAKLDAVTTTTTTNATTITTTITTTTETLAKL:AELFKAFLEHFDAKFEEIVAKLDAVTTTTTTNATTITTTITTTTETLAKL	1.292403950210126	0.9536529863542248	90.13228607177734	0.8146682381629944	4.608736515045166	4.913678169250488	1.1807148456573486
homomer-4-50-nr2-run1_result_15	5	EEEFEALLKKLEELFAEVVAKLDEVTTLTTNNATTITTTITTTTEALEKE:EEEFEALLKKLEELFAEVVAKLDEVTTLTTNNATTITTTITTTTEALEKE:EEEFEALLKKLEELFAEVVAKLDEVTTLTTNNATTITTTITTTTEALEKE:EEEFEALLKKLEELFAEVVAKLDEVTTLTTNNATTITTTITTTTEALEKE	1.458628785604828	0.9344583555386382	62.63689422607422	0.5844243168830872	10.019804954528809	11.1959810256958	2.308016538619995
homomer-4-50-nr2-run1_result_15	6	AELFEAFLKTFDAKTAAITAQLTAVTTTTEAGTTTITTTITTTTAAAAAA:AELFEAFLKTFDAKTAAITAQLTAVTTTTEAGTTTITTTITTTTAAAAAA:AELFEAFLKTFDAKTAAITAQLTAVTTTTEAGTTTITTTITTTTAAAAAA:AELFEAFLKTFDAKTAAITAQLTAVTTTTEAGTTTITTTITTTTAAAAAA	23.350784399083228	0.14745702938580255	40.131431579589844	0.3308401107788086	17.900808334350586	20.014015197753906	1.799091100692749
homomer-4-50-nr2-run1_result_15	7	EALVAAFKAALDAKFAAITAKLDEIKELTEKTGTTILTTITTTTEAQKAA:EALVAAFKAALDAKFAAITAKLDEIKELTEKTGTTILTTITTTTEAQKAA:EALVAAFKAALDAKFAAITAKLDEIKELTEKTGTTILTTITTTTEAQKAA:EALVAAFKAALDAKFAAITAKLDEIKELTEKTGTTILTTITTTTEAQKAA	24.859998088121184	0.20307724568770774	48.912742614746094	0.30293986201286316	20.38333511352539	23.929737091064453	6.9541168212890625
homomer-4-50-nr2-run1_result_15	8	EELFAAFEKTLNAKFAAITAQLKTVTETTTENTTTILTTITTTTKALETK:EELFAAFEKTLNAKFAAITAQLKTVTETTTENTTTILTTITTTTKALETK:EELFAAFEKTLNAKFAAITAQLKTVTETTTENTTTILTTITTTTKALETK:EELFAAFEKTLNAKFAAITAQLKTVTETTTENTTTILTTITTTTKALETK	27.625591345565866	0.09284740040069117	51.72600555419922	0.27911555767059326	20.47693634033203	24.634986877441406	10.06260871887207
homomer-4-50-nr2-run1_result_15	9	EEREAEFLALLNAKFAEITAKLDEVTKLTTENATTITTTITTTTEKLEKL:EEREAEFLALLNAKFAEITAKLDEVTKLTTENATTITTTITTTTEKLEKL:EEREAEFLALLNAKFAEITAKLDEVTKLTTENATTITTTITTTTEKLEKL:EEREAEFLALLNAKFAEITAKLDEVTKLTTENATTITTTITTTTEKLEKL	1.3592188560655607	0.944138373441125	79.39681243896484	0.7440352439880371	6.488927841186523	7.06872034072876	1.411708950996399
homomer-4-50-nr2-run1_result_15	10	EEEFKAFKEELNAKFEEIVNKLDEVTNTVTTNTTTITTTITTTTTTLQTN:EEEFKAFKEELNAKFEEIVNKLDEVTNTVTTNTTTITTTITTTTTTLQTN:EEEFKAFKEELNAKFEEIVNKLDEVTNTVTTNTTTITTTITTTTTTLQTN:EEEFKAFKEELNAKFEEIVNKLDEVTNTVTTNTTTITTTITTTTTTLQTN	1.3174403449415417	0.9475951477997882	82.20048522949219	0.7829070091247559	5.503745079040527	6.0280866622924805	1.295548439025879
homomer-4-50-nr2-run1_result_15	11	EELFEAFKKELDAKFAEITAKLDTVTTTTTTNATTITTTITTTTKALETA:EELFEAFKKELDAKFAEITAKLDTVTTTTTTNATTITTTITTTTKALETA:EELFEAFKKELDAKFAEITAKLDTVTTTTTTNATTITTTITTTTKALETA:EELFEAFKKELDAKFAEITAKLDTVTTTTTTNATTITTTITTTTKALETA	1.3057810807046544	0.9501916896297865	85.2369155883789	0.7921746969223022	5.289059162139893	5.686914443969727	1.2424054145812988
homomer-4-50-nr2-run1_result_15	12	KEEFEAFKKELNAKFEEIVNKLDEIKALTKETATTITTTITTTTTAQAKA:KEEFEAFKKELNAKFEEIVNKLDEIKALTKETATTITTTITTTTTAQAKA:KEEFEAFKKELNAKFEEIVNKLDEIKALTKETATTITTTITTTTTAQAKA:KEEFEAFKKELNAKFEEIVNKLDEIKALTKETATTITTTITTTTTAQAKA	1.454438576785927	0.9351699180652387	88.05915069580078	0.8342161178588867	5.13131046295166	5.418707370758057	1.0522584915161133
homomer-4-50-nr2-run1_result_15	13	AETLEALKKELEAKFAKIEEKLDAVTTTTTTNTTTITTTITTTTEALAAA:AETLEALKKELEAKFAKIEEKLDAVTTTTTTNTTTITTTITTTTEALAAA:AETLEALKKELEAKFAKIEEKLDAVTTTTTTNTTTITTTITTTTEALAAA:AETLEALKKELEAKFAKIEEKLDAVTTTTTTNTTTITTTITTTTEALAAA	1.4963969232428092	0.9358309110332336	79.28289794921875	0.7374028563499451	6.143949031829834	6.74354362487793	1.3733837604522705
homomer-4-50-nr2-run1_result_15	14	EELFEAFLKYLDAKFAAITAKLDEITATTTANATTITTTITTTTEAQAKA:EELFEAFLKYLDAKFAAITAKLDEITATTTANATTITTTITTTTEAQAKA:EELFEAFLKYLDAKFAAITAKLDEITATTTANATTITTTITTTTEAQAKA:EELFEAFLKYLDAKFAAITAKLDEITATTTANATTITTTITTTTEAQAKA	1.3970572134056232	0.9456122713574948	88.75320434570312	0.8337805271148682	4.89091157913208	5.164554119110107	1.0568691492080688
homomer-4-50-nr2-run1_result_15	15	AAERAAFREEFRAATAAVTAALAAVTATTTANTTSITTLITTTNYALELE:AAERAAFREEFRAATAAVTAALAAVTATTTANTTSITTLITTTNYALELE:AAERAAFREEFRAATAAVTAALAAVTATTTANTTSITTLITTTNYALELE:AAERAAFREEFRAATAAVTAALAAVTATTTANTTSITTLITTTNYALELE	5.714921893273493	0.6263831688637117	39.63957977294922	0.3253554403781891	17.89662742614746	20.856975555419922	9.213335990905762
homomer-4-50-nr2-run1_result_15	16	EELLEELRKELKAAFDKIVAKLDTVVTTTETNATTITTTITTTTETLKTL:EELLEELRKELKAAFDKIVAKLDTVVTTTETNATTITTTITTTTETLKTL:EELLEELRKELKAAFDKIVAKLDTVVTTTETNATTITTTITTTTETLKTL:EELLEELRKELKAAFDKIVAKLDTVVTTTETNATTITTTITTTTETLKTL	19.628807097804344	0.1396541651646457	49.49168395996094	0.30433303117752075	19.251596450805664	23.154489517211914	10.326963424682617
homomer-4-50-nr2-run1_result_15	17	AAETEAFKAALTAAFAAVTAKLDEVTATTTTNATTITTTITTTNTTLETL:AAETEAFKAALTAAFAAVTAKLDEVTATTTTNATTITTTITTTNTTLETL:AAETEAFKAALTAAFAAVTAKLDEVTATTTTNATTITTTITTTNTTLETL:AAETEAFKAALTAAFAAVTAKLDEVTATTTTNATTITTTITTTNTTLETL	1.7130700107075691	0.9084480455393702	49.42238235473633	0.37896955013275146	15.946943283081055	18.845230102539062	7.447103023529053
homomer-4-50-nr2-run1_result_15	18	EERFAALREELDARFAAVTAALAAVTATTTANTTTITTTITTTTTTLETR:EERFAALREELDARFAAVTAALAAVTATTTANTTTITTTITTTTTTLETR:EERFAALREELDARFAAVTAALAAVTATTTANTTTITTTITTTTTTLETR:EERFAALREELDARFAAVTAALAAVTATTTANTTTITTTITTTTTTLETR	2.7391325527955908	0.8409589417528528	50.39826965332031	0.3462972044944763	17.633621215820312	20.592872619628906	8.75709342956543
homomer-4-50-nr2-run1_result_15	19	EELFKAFEEKFEKEFAEIKEKLDEITTLTTTTATTITTTITTTTTALAKE:EELFKAFEEKFEKEFAEIKEKLDEITTLTTTTATTITTTITTTTTALAKE:EELFKAFEEKFEKEFAEIKEKLDEITTLTTTTATTITTTITTTTTALAKE:EELFKAFEEKFEKEFAEIKEKLDEITTLTTTTATTITTTITTTTTALAKE	1.7229103846492786	0.9129252093423785	83.12564086914062	0.7961536049842834	5.600964546203613	6.057549953460693	1.2112531661987305
homomer-4-50-nr2-run1_result_15	20	AAVLAALVATLNAKFAAITAQLAAVTTTTTTNATTITTTITTTNEALLKA:AAVLAALVATLNAKFAAITAQLAAVTTTTTTNATTITTTITTTNEALLKA:AAVLAALVATLNAKFAAITAQLAAVTTTTTTNATTITTTITTTNEALLKA:AAVLAALVATLNAKFAAITAQLAAVTTTTTTNATTITTTITTTNEALLKA	28.002134557793404	0.06627527633246384	56.08951950073242	0.24354517459869385	22.241479873657227	26.56830406188965	14.106380462646484
homomer-4-50-nr2-run1_result_15	21	AEKFEAFLKKLEAAFAEVVAKLDEVKKLTTENATTITTTITTTTTTLATL:AEKFEAFLKKLEAAFAEVVAKLDEVKKLTTENATTITTTITTTTTTLATL:AEKFEAFLKKLEAAFAEVVAKLDEVKKLTTENATTITTTITTTTTTLATL:AEKFEAFLKKLEAAFAEVVAKLDEVKKLTTENATTITTTITTTTTTLATL	1.835710898734175	0.9019893484236547	79.00757598876953	0.7451115846633911	6.649109363555908	7.277472019195557	1.4586474895477295
homomer-4-50-nr2-run1_result_15	22	SNLFENFLKTFNEKVNEITNKLNSITTTTNNNATTITTTITTTTAALAAA:SNLFENFLKTFNEKVNEITNKLNSITTTTNNNATTITTTITTTTAALAAA:SNLFENFLKTFNEKVNEITNKLNSITTTTNNNATTITTTITTTTAALAAA:SNLFENFLKTFNEKVNEITNKLNSITTTTNNNATTITTTITTTTAALAAA	18.140813793175397	0.1956105636780041	39.64897537231445	0.3023396134376526	19.563106536865234	21.460954666137695	6.548351764678955
homomer-4-50-nr2-run1_result_15	23	EERFKEFEEKFKEEFEKIVAKLEEITATTTTNTTTITTTITTTNTAELLA:EERFKEFEEKFKEEFEKIVAKLEEITATTTTNTTTITTTITTTNTAELLA:EERFKEFEEKFKEEFEKIVAKLEEITATTTTNTTTITTTITTTNTAELLA:EERFKEFEEKFKEEFEKIVAKLEEITATTTTNTTTITTTITTTNTAELLA	14.024128971230772	0.2687426421006644	47.75301742553711	0.37576818466186523	17.462282180786133	18.677892684936523	2.756579875946045
homomer-4-50-nr2-run1_result_15	24	DELFKEFVEYLEKKFKEILEKLEEITKTTTENTTTITTTITTTNTTLLTL:DELFKEFVEYLEKKFKEILEKLEEITKTTTENTTTITTTITTTNTTLLTL:DELFKEFVEYLEKKFKEILEKLEEITKTTTENTTTITTTITTTNTTLLTL:DELFKEFVEYLEKKFKEILEKLEEITKTTTENTTTITTTITTTNTTLLTL	10.03583873256887	0.9642257246068549	59.68484115600586	0.5696338415145874	14.535139083862305	15.184823036193848	1.3569890260696411
homomer-4-50-nr2-run1_result_15	25	AEEKEAFRKELDAKFAAITAKLDAVTETTTKNTTTITTTITTTTTAQATA:AEEKEAFRKELDAKFAAITAKLDAVTETTTKNTTTITTTITTTTTAQATA:AEEKEAFRKELDAKFAAITAKLDAVTETTTKNTTTITTTITTTTTAQATA:AEEKEAFRKELDAKFAAITAKLDAVTETTTKNTTTITTTITTTTTAQATA	1.256620424357932	0.953505050484309	67.8563232421875	0.6672255992889404	8.60840892791748	9.56914234161377	1.5460140705108643
homomer-4-50-nr2-run1_result_15	26	EELFEEFEKKLDAKFAEITAKLDAVTTTTKENTTTITTTITTTTKTLEVQ:EELFEEFEKKLDAKFAEITAKLDAVTTTTKENTTTITTTITTTTKTLEVQ:EELFEEFEKKLDAKFAEITAKLDAVTTTTKENTTTITTTITTTTKTLEVQ:EELFEEFEKKLDAKFAEITAKLDAVTTTTKENTTTITTTITTTTKTLEVQ	22.286208461226867	0.13798173458762025	36.44785690307617	0.31578418612480164	19.05600929260254	21.244150161743164	7.145806312561035
homomer-4-50-nr2-run1_result_15	27	AEKFEAFLKKLEAKFAEIVAKLEEITKTTKENTTTITTTITTTYEELKKL:AEKFEAFLKKLEAKFAEIVAKLEEITKTTKENTTTITTTITTTYEELKKL:AEKFEAFLKKLEAKFAEIVAKLEEITKTTKENTTTITTTITTTYEELKKL:AEKFEAFLKKLEAKFAEIVAKLEEITKTTKENTTTITTTITTTYEELKKL	21.02474991811467	0.11279421259249965	56.36085891723633	0.3469945192337036	17.878211975097656	21.922218322753906	6.521784782409668
homomer-4-50-nr2-run1_result_15	28	AAAFAAFVARFDAKFAAVTAKLDEVTATTKENATTITTTITTTTKTLEEL:AAAFAAFVARFDAKFAAVTAKLDEVTATTKENATTITTTITTTTKTLEEL:AAAFAAFVARFDAKFAAVTAKLDEVTATTKENATTITTTITTTTKTLEEL:AAAFAAFVARFDAKFAAVTAKLDEVTATTKENATTITTTITTTTKTLEEL	1.6062791136168004	0.9250846444963375	90.63044738769531	0.8003710508346558	4.461553573608398	4.748378276824951	1.2046135663986206
homomer-4-50-nr2-run1_result_15	29	EERFKEFLETFNAKFEEIVAKLDKVVKLTEENAKTITTTITTTNTALEKR:EERFKEFLETFNAKFEEIVAKLDKVVKLTEENAKTITTTITTTNTALEKR:EERFKEFLETFNAKFEEIVAKLDKVVKLTEENAKTITTTITTTNTALEKR:EERFKEFLETFNAKFEEIVAKLDKVVKLTEENAKTITTTITTTNTALEKR	2.385000976557293	0.8443618300595324	64.74360656738281	0.5921106338500977	10.673358917236328	11.908706665039062	1.8449362516403198
homomer-4-50-nr2-run1_result_15	30	EEKFEAFLTTFNAKTAAITAKLNTVTTTTETNTTTITTTITTTTTTLATL:EEKFEAFLTTFNAKTAAITAKLNTVTTTTETNTTTITTTITTTTTTLATL:EEKFEAFLTTFNAKTAAITAKLNTVTTTTETNTTTITTTITTTTTTLATL:EEKFEAFLTTFNAKTAAITAKLNTVTTTTETNTTTITTTITTTTTTLATL	2.277291002828761	0.8593879162933986	50.12846755981445	0.42207813262939453	14.779836654663086	17.02076530456543	5.518615245819092
homomer-4-50-nr2-run1_result_15	31	AAEFAAFKAEFDAKFAEITAKLDAVTTTTETNTTTILTTILTTTTAAALA:AAEFAAFKAEFDAKFAEITAKLDAVTTTTETNTTTILTTILTTTTAAALA:AAEFAAFKAEFDAKFAEITAKLDAVTTTTETNTTTILTTILTTTTAAALA:AAEFAAFKAEFDAKFAEITAKLDAVTTTTETNTTTILTTILTTTTAAALA	1.5985184596280706	0.927408527255308	80.93072509765625	0.7433067560195923	6.46189546585083	6.938074588775635	1.4323164224624634
homomer-4-50-nr2-run1_result_16	0	AIEAELKKLFAEGKELEGLTAFLKATFAETKALITAATAAATAAAATPRP:AIEAELKKLFAEGKELEGLTAFLKATFAETKALITAATAAATAAAATPRP:AIEAELKKLFAEGKELEGLTAFLKATFAETKALITAATAAATAAAATPRP:AIEAELKKLFAEGKELEGLTAFLKATFAETKALITAATAAATAAAATPRP	7.3141469721585715	0.49315205998026584	54.79618453979492	0.304146945476532	19.023006439208984	22.595117568969727	8.890478134155273
homomer-4-50-nr2-run1_result_16	1	SMLATFLALAAAGLTLLGLGVFLTASFTALMTEITTATTAAVTAANTPRP:SMLATFLALAAAGLTLLGLGVFLTASFTALMTEITTATTAAVTAANTPRP:SMLATFLALAAAGLTLLGLGVFLTASFTALMTEITTATTAAVTAANTPRP:SMLATFLALAAAGLTLLGLGVFLTASFTALMTEITTATTAAVTAANTPRP	5.467662581112992	0.5771034441439118	46.998680114746094	0.31413865089416504	18.419784545898438	21.51239776611328	10.436896324157715
homomer-4-50-nr2-run1_result_16	2	DLVAKFAALFAAGETLAGLAAFLVAAFAELRKEIKDAKAEAVAAAKTPVK:DLVAKFAALFAAGETLAGLAAFLVAAFAELRKEIKDAKAEAVAAAKTPVK:DLVAKFAALFAAGETLAGLAAFLVAAFAELRKEIKDAKAEAVAAAKTPVK:DLVAKFAALFAAGETLAGLAAFLVAAFAELRKEIKDAKAEAVAAAKTPVK	6.086256288404006	0.5365740407548093	52.4388313293457	0.3818327784538269	16.71232795715332	19.898866653442383	7.268298149108887
homomer-4-50-nr2-run1_result_16	3	DIVATYEALRAAGREEEGTRAFLIATTTAILAAITAAKAAAVAAAKQPRP:DIVATYEALRAAGREEEGTRAFLIATTTAILAAITAAKAAAVAAAKQPRP:DIVATYEALRAAGREEEGTRAFLIATTTAILAAITAAKAAAVAAAKQPRP:DIVATYEALRAAGREEEGTRAFLIATTTAILAAITAAKAAAVAAAKQPRP	3.574009825239465	0.7373618749482189	59.6919059753418	0.3047550916671753	18.440086364746094	22.491533279418945	10.289257049560547
homomer-4-50-nr2-run1_result_16	4	DIVATLAELTAAGRELEGLTAFLTASFAETRAAITAATTAAVTAAKTPRE:DIVATLAELTAAGRELEGLTAFLTASFAETRAAITAATTAAVTAAKTPRE:DIVATLAELTAAGRELEGLTAFLTASFAETRAAITAATTAAVTAAKTPRE:DIVATLAELTAAGRELEGLTAFLTASFAETRAAITAATTAAVTAAKTPRE	10.88530482361811	0.3764384388806071	55.5075569152832	0.25890883803367615	20.96573829650879	24.78092384338379	11.386101722717285
homomer-4-50-nr2-run1_result_16	5	DIVAKYKELTAAGKTLEGLTEFLTATTTNITTQITTATTAAVAAAKTPRP:DIVAKYKELTAAGKTLEGLTEFLTATTTNITTQITTATTAAVAAAKTPRP:DIVAKYKELTAAGKTLEGLTEFLTATTTNITTQITTATTAAVAAAKTPRP:DIVAKYKELTAAGKTLEGLTEFLTATTTNITTQITTATTAAVAAAKTPRP	7.857905297317397	0.460502867527773	55.09492874145508	0.31643399596214294	18.35478973388672	21.985092163085938	9.979558944702148
homomer-4-50-nr2-run1_result_16	6	DIWEKYEKLRAEGKELEGLAEFLKAAFAETMAAITTAKTAAVTAAKTPRA:DIWEKYEKLRAEGKELEGLAEFLKAAFAETMAAITTAKTAAVTAAKTPRA:DIWEKYEKLRAEGKELEGLAEFLKAAFAETMAAITTAKTAAVTAAKTPRA:DIWEKYEKLRAEGKELEGLAEFLKAAFAETMAAITTAKTAAVTAAKTPRA	7.121725538866144	0.4993872791898738	64.75369262695312	0.2710722088813782	20.320371627807617	24.537811279296875	10.030231475830078
homomer-4-50-nr2-run1_result_16	7	DIEKKYEELDAAGREREGLRTFLIETFKEILEEIKKAATAAIAAAKTPVP:DIEKKYEELDAAGREREGLRTFLIETFKEILEEIKKAATAAIAAAKTPVP:DIEKKYEELDAAGREREGLRTFLIETFKEILEEIKKAATAAIAAAKTPVP:DIEKKYEELDAAGREREGLRTFLIETFKEILEEIKKAATAAIAAAKTPVP	16.540261484179933	0.17554454651142198	57.175838470458984	0.31677359342575073	19.034076690673828	22.453702926635742	5.731410980224609
homomer-4-50-nr2-run1_result_16	8	DIWERYERLYAEGRELEGLREFLRLTFEETKTLITTATTAAVAAALTPRP:DIWERYERLYAEGRELEGLREFLRLTFEETKTLITTATTAAVAAALTPRP:DIWERYERLYAEGRELEGLREFLRLTFEETKTLITTATTAAVAAALTPRP:DIWERYERLYAEGRELEGLREFLRLTFEETKTLITTATTAAVAAALTPRP	1.0371770752244762	0.9657620101586543	66.1174087524414	0.5618131160736084	10.813535690307617	12.274432182312012	2.894216537475586
homomer-4-50-nr2-run1_result_16	9	DIEKKLEKLFAEGKELEGLTTFLKESFKELLEEIKKATAEAVAAAKQPKP:DIEKKLEKLFAEGKELEGLTTFLKESFKELLEEIKKATAEAVAAAKQPKP:DIEKKLEKLFAEGKELEGLTTFLKESFKELLEEIKKATAEAVAAAKQPKP:DIEKKLEKLFAEGKELEGLTTFLKESFKELLEEIKKATAEAVAAAKQPKP	9.945327907745204	0.3944780518030155	51.01118850708008	0.33319932222366333	18.759180068969727	21.96652603149414	7.7486891746521
homomer-4-50-nr2-run1_result_16	10	DIVATYEKLYAEGKEEEGFRTFLTASFTTLTTQITTATTAAVTAANTPRP:DIVATYEKLYAEGKEEEGFRTFLTASFTTLTTQITTATTAAVTAANTPRP:DIVATYEKLYAEGKEEEGFRTFLTASFTTLTTQITTATTAAVTAANTPRP:DIVATYEKLYAEGKEEEGFRTFLTASFTTLTTQITTATTAAVTAANTPRP	6.451043043842245	0.5692332492176311	50.62190246582031	0.30658599734306335	18.3510799407959	21.99710464477539	10.164525985717773
homomer-4-50-nr2-run1_result_16	11	DIWERYDALYAEGRELEGLREFLRATFAETMAAIATGTTAAITAAKTPNA:DIWERYDALYAEGRELEGLREFLRATFAETMAAIATGTTAAITAAKTPNA:DIWERYDALYAEGRELEGLREFLRATFAETMAAIATGTTAAITAAKTPNA:DIWERYDALYAEGRELEGLREFLRATFAETMAAIATGTTAAITAAKTPNA	5.397748396212838	0.5932704979614424	48.38404083251953	0.25999587774276733	20.36910629272461	23.579710006713867	10.48716926574707
homomer-4-50-nr2-run1_result_16	12	AIVATFAALFAAGLTLLGLATFLVAAFAELKAAITAAKTAAVAAAKTPNA:AIVATFAALFAAGLTLLGLATFLVAAFAELKAAITAAKTAAVAAAKTPNA:AIVATFAALFAAGLTLLGLATFLVAAFAELKAAITAAKTAAVAAAKTPNA:AIVATFAALFAAGLTLLGLATFLVAAFAELKAAITAAKTAAVAAAKTPNA	10.790450913815922	0.34589085552781396	64.9906005859375	0.3079400062561035	19.655790328979492	24.04819679260254	11.132669448852539
homomer-4-50-nr2-run1_result_16	13	AIEEEYDALYAAGRELEGLRAFLRAAFTETKTLITTATTAAVTAAKTPNP:AIEEEYDALYAAGRELEGLRAFLRAAFTETKTLITTATTAAVTAAKTPNP:AIEEEYDALYAAGRELEGLRAFLRAAFTETKTLITTATTAAVTAAKTPNP:AIEEEYDALYAAGRELEGLRAFLRAAFTETKTLITTATTAAVTAAKTPNP	9.892613211033721	0.3803561795412759	49.4955940246582	0.27786266803741455	20.3217830657959	23.981101989746094	11.396729469299316
homomer-4-50-nr2-run1_result_16	14	DIVAKFKALFAAGKELEGLAAFLVATTAEIKAAITAATTAAVAAAKTPNP:DIVAKFKALFAAGKELEGLAAFLVATTAEIKAAITAATTAAVAAAKTPNP:DIVAKFKALFAAGKELEGLAAFLVATTAEIKAAITAATTAAVAAAKTPNP:DIVAKFKALFAAGKELEGLAAFLVATTAEIKAAITAATTAAVAAAKTPNP	10.222499863180476	0.32962627102553554	53.74903106689453	0.321858674287796	18.41905403137207	22.174198150634766	7.591278076171875
homomer-4-50-nr2-run1_result_16	15	DIWALYEELRAAGKEEEGLATFLKLAFALTLAAIAAATTAAVTAANTPRP:DIWALYEELRAAGKEEEGLATFLKLAFALTLAAIAAATTAAVTAANTPRP:DIWALYEELRAAGKEEEGLATFLKLAFALTLAAIAAATTAAVTAANTPRP:DIWALYEELRAAGKEEEGLATFLKLAFALTLAAIAAATTAAVTAANTPRP	2.260118859003186	0.8610186403947313	56.17255783081055	0.3455469012260437	17.241214752197266	20.849660873413086	10.140365600585938
homomer-4-50-nr2-run1_result_16	16	DIWEKYDALFAAGKELEGLGTFLKEAFTATMKAITEAKTAAVAAAKTPNA:DIWEKYDALFAAGKELEGLGTFLKEAFTATMKAITEAKTAAVAAAKTPNA:DIWEKYDALFAAGKELEGLGTFLKEAFTATMKAITEAKTAAVAAAKTPNA:DIWEKYDALFAAGKELEGLGTFLKEAFTATMKAITEAKTAAVAAAKTPNA	6.895066808500295	0.4975591469180737	63.507049560546875	0.2726489305496216	20.351720809936523	24.472736358642578	13.231661796569824
homomer-4-50-nr2-run1_result_16	17	DIWEKYEELYKKGEEEEGLREFLKLAFEEIMTAITTATTAAVTAAKTPKP:DIWEKYEELYKKGEEEEGLREFLKLAFEEIMTAITTATTAAVTAAKTPKP:DIWEKYEELYKKGEEEEGLREFLKLAFEEIMTAITTATTAAVTAAKTPKP:DIWEKYEELYKKGEEEEGLREFLKLAFEEIMTAITTATTAAVTAAKTPKP	3.1620271152239807	0.769789286846204	59.85954284667969	0.49515077471733093	14.557943344116211	17.114078521728516	3.2748708724975586
homomer-4-50-nr2-run1_result_16	18	DIVAKFAALYAAGRELEGLRAFLVATTAATTAAITAATTAAVTAANTPRA:DIVAKFAALYAAGRELEGLRAFLVATTAATTAAITAATTAAVTAANTPRA:DIVAKFAALYAAGRELEGLRAFLVATTAATTAAITAATTAAVTAANTPRA:DIVAKFAALYAAGRELEGLRAFLVATTAATTAAITAATTAAVTAANTPRA	6.650329403274137	0.5049129112830327	53.65700149536133	0.284504234790802	19.99869728088379	23.780237197875977	11.731431007385254
homomer-4-50-nr2-run1_result_16	19	DLVALYAALAAAGRELEGLAAFLVGSFATILTAIATAKAAAVAAAKQPRP:DLVALYAALAAAGRELEGLAAFLVGSFATILTAIATAKAAAVAAAKQPRP:DLVALYAALAAAGRELEGLAAFLVGSFATILTAIATAKAAAVAAAKQPRP:DLVALYAALAAAGRELEGLAAFLVGSFATILTAIATAKAAAVAAAKQPRP	9.721772419814357	0.3477782577284807	47.514862060546875	0.3016493618488312	18.981088638305664	21.912736892700195	7.762585163116455
homomer-4-50-nr2-run1_result_16	20	DIWEKYQELTAAGKEFEGLAEFLKLAFEETKKLITDGTTAAVTAAKTPKP:DIWEKYQELTAAGKEFEGLAEFLKLAFEETKKLITDGTTAAVTAAKTPKP:DIWEKYQELTAAGKEFEGLAEFLKLAFEETKKLITDGTTAAVTAAKTPKP:DIWEKYQELTAAGKEFEGLAEFLKLAFEETKKLITDGTTAAVTAAKTPKP	7.050235865130652	0.49904541950299686	55.85055160522461	0.25231319665908813	20.770065307617188	24.502437591552734	12.265782356262207
homomer-4-50-nr2-run1_result_16	21	SIWETFNALYAAGKELEGLKAFLKASFTATTTAITTATTAAVTAAKTPNA:SIWETFNALYAAGKELEGLKAFLKASFTATTTAITTATTAAVTAAKTPNA:SIWETFNALYAAGKELEGLKAFLKASFTATTTAITTATTAAVTAAKTPNA:SIWETFNALYAAGKELEGLKAFLKASFTATTTAITTATTAAVTAAKTPNA	9.137203134607518	0.3770968229867732	57.89664840698242	0.32703453302383423	18.374353408813477	22.56797981262207	9.065906524658203
homomer-4-50-nr2-run1_result_16	22	SIVEKAKELFAAGKEREGLFTFLVESFTELKNAITEATTAAVTAAKTPRP:SIVEKAKELFAAGKEREGLFTFLVESFTELKNAITEATTAAVTAAKTPRP:SIVEKAKELFAAGKEREGLFTFLVESFTELKNAITEATTAAVTAAKTPRP:SIVEKAKELFAAGKEREGLFTFLVESFTELKNAITEATTAAVTAAKTPRP	4.46239712591224	0.660071724158272	47.74441146850586	0.31861674785614014	18.551212310791016	21.651212692260742	8.856996536254883
homomer-4-50-nr2-run1_result_16	23	DIVEKLKKLFAEGRELEGLIEFLVAAFEEIKALIKEAKAAAVAAAKEPRQ:DIVEKLKKLFAEGRELEGLIEFLVAAFEEIKALIKEAKAAAVAAAKEPRQ:DIVEKLKKLFAEGRELEGLIEFLVAAFEEIKALIKEAKAAAVAAAKEPRQ:DIVEKLKKLFAEGRELEGLIEFLVAAFEEIKALIKEAKAAAVAAAKEPRQ	2.342280907279169	0.8528961097973933	51.65377426147461	0.4102267026901245	16.426679611206055	18.682188034057617	5.87715482711792
homomer-4-50-nr2-run1_result_16	24	DIVATYKALRAAGREEEGLYAFLVATFATILTTITAATTAAVTAAKTPRP:DIVATYKALRAAGREEEGLYAFLVATFATILTTITAATTAAVTAAKTPRP:DIVATYKALRAAGREEEGLYAFLVATFATILTTITAATTAAVTAAKTPRP:DIVATYKALRAAGREEEGLYAFLVATFATILTTITAATTAAVTAAKTPRP	4.478080330814024	0.6580456131066141	52.34418869018555	0.3040010333061218	18.662147521972656	22.189023971557617	10.455567359924316
homomer-4-50-nr2-run1_result_16	25	DLVATYEALAAAGRELEGLRTFLVLALATILAAIAAAKAAAVAAAKTPRE:DLVATYEALAAAGRELEGLRTFLVLALATILAAIAAAKAAAVAAAKTPRE:DLVATYEALAAAGRELEGLRTFLVLALATILAAIAAAKAAAVAAAKTPRE:DLVATYEALAAAGRELEGLRTFLVLALATILAAIAAAKAAAVAAAKTPRE	7.570066262819125	0.42920196323785403	50.15657424926758	0.28495141863822937	19.12696075439453	22.339736938476562	9.697893142700195
homomer-4-50-nr2-run1_result_16	26	GIEKKYEELYAAGKEKEGLREFLKESFKEILDAITEAKTAAVTAAKTPNP:GIEKKYEELYAAGKEKEGLREFLKESFKEILDAITEAKTAAVTAAKTPNP:GIEKKYEELYAAGKEKEGLREFLKESFKEILDAITEAKTAAVTAAKTPNP:GIEKKYEELYAAGKEKEGLREFLKESFKEILDAITEAKTAAVTAAKTPNP	6.838962789387669	0.46692388810681884	55.32353210449219	0.3394435942173004	18.11433982849121	21.404008865356445	7.234630584716797
homomer-4-50-nr2-run1_result_16	27	DIEKKLKELFEKGEELKGLITFLIESFKEILEEIKKAKAEAVAAAKTPKP:DIEKKLKELFEKGEELKGLITFLIESFKEILEEIKKAKAEAVAAAKTPKP:DIEKKLKELFEKGEELKGLITFLIESFKEILEEIKKAKAEAVAAAKTPKP:DIEKKLKELFEKGEELKGLITFLIESFKEILEEIKKAKAEAVAAAKTPKP	5.155335441978952	0.601201978032058	50.31556701660156	0.3596043884754181	18.275882720947266	21.185415267944336	6.893894672393799
homomer-4-50-nr2-run1_result_16	28	DIVEKYKKLFNEGKELEGLAEFLVESFKEIKELIKEAKAAAVAAAKEPRQ:DIVEKYKKLFNEGKELEGLAEFLVESFKEIKELIKEAKAAAVAAAKEPRQ:DIVEKYKKLFNEGKELEGLAEFLVESFKEIKELIKEAKAAAVAAAKEPRQ:DIVEKYKKLFNEGKELEGLAEFLVESFKEIKELIKEAKAAAVAAAKEPRQ	2.2704094175593466	0.8620880605089954	55.46457290649414	0.34792110323905945	17.608224868774414	21.034507751464844	5.980002403259277
homomer-4-50-nr2-run1_result_16	29	DIVAKYEELRAAGKEEEGLRTFLVETFKEIMTAITTAKTAAVTAAKTPNT:DIVAKYEELRAAGKEEEGLRTFLVETFKEIMTAITTAKTAAVTAAKTPNT:DIVAKYEELRAAGKEEEGLRTFLVETFKEIMTAITTAKTAAVTAAKTPNT:DIVAKYEELRAAGKEEEGLRTFLVETFKEIMTAITTAKTAAVTAAKTPNT	6.041149012535634	0.5298883371771881	68.24308776855469	0.2782098054885864	20.147483825683594	24.641183853149414	14.376494407653809
homomer-4-50-nr2-run1_result_16	30	DIEAKYNELTAAGKELEGLKAFLTATFTTTMTAIAAATTAAVTAAKTPNP:DIEAKYNELTAAGKELEGLKAFLTATFTTTMTAIAAATTAAVTAAKTPNP:DIEAKYNELTAAGKELEGLKAFLTATFTTTMTAIAAATTAAVTAAKTPNP:DIEAKYNELTAAGKELEGLKAFLTATFTTTMTAIAAATTAAVTAAKTPNP	11.05053711074045	0.2367778237615957	57.3246955871582	0.3111913204193115	18.16928482055664	22.02387046813965	8.151658058166504
homomer-4-50-nr2-run1_result_16	31	DIEKKYEELYAAGKKEEGLRTFLIETYKETVTLITAATTAAVTAAKTPNA:DIEKKYEELYAAGKKEEGLRTFLIETYKETVTLITAATTAAVTAAKTPNA:DIEKKYEELYAAGKKEEGLRTFLIETYKETVTLITAATTAAVTAAKTPNA:DIEKKYEELYAAGKKEEGLRTFLIETYKETVTLITAATTAAVTAAKTPNA	8.115642034298547	0.3803804655084988	56.98710250854492	0.3023340404033661	19.00760841369629	22.911663055419922	9.477208137512207
homomer-4-50-nr2-run1_result_17	0	DLPEEEKEALRKKAKELEEKTSKEVSEKAPETISEPLSILLKTITELLLA:DLPEEEKEALRKKAKELEEKTSKEVSEKAPETISEPLSILLKTITELLLA:DLPEEEKEALRKKAKELEEKTSKEVSEKAPETISEPLSILLKTITELLLA:DLPEEEKEALRKKAKELEEKTSKEVSEKAPETISEPLSILLKTITELLLA	0.8771899196024633	0.9737926878560712	90.75128936767578	0.8333079218864441	4.271052360534668	4.725916385650635	1.279334545135498
homomer-4-50-nr2-run1_result_17	1	DLPPEERAALRERAERLLEELEREVAELAPETVAKPLSLLARTLRELLLL:DLPPEERAALRERAERLLEELEREVAELAPETVAKPLSLLARTLRELLLL:DLPPEERAALRERAERLLEELEREVAELAPETVAKPLSLLARTLRELLLL:DLPPEERAALRERAERLLEELEREVAELAPETVAKPLSLLARTLRELLLL	7.1867172664778	0.6694603360925483	50.86803436279297	0.4314741790294647	15.876784324645996	19.024658203125	4.144640922546387
homomer-4-50-nr2-run1_result_17	2	DLPPEERERLREESERLVEELEREIAKLAPETLARPLALLLRTLRELLLL:DLPPEERERLREESERLVEELEREIAKLAPETLARPLALLLRTLRELLLL:DLPPEERERLREESERLVEELEREIAKLAPETLARPLALLLRTLRELLLL:DLPPEERERLREESERLVEELEREIAKLAPETLARPLALLLRTLRELLLL	0.6974096454589745	0.9835339383145469	81.32669067382812	0.6950485706329346	6.833978652954102	7.898505210876465	2.278782367706299
homomer-4-50-nr2-run1_result_17	3	DLPEEEVEKLREEAEALLEKLSEEVAKLAPKTVAEPLSLLAKTLTELLLL:DLPEEEVEKLREEAEALLEKLSEEVAKLAPKTVAEPLSLLAKTLTELLLL:DLPEEEVEKLREEAEALLEKLSEEVAKLAPKTVAEPLSLLAKTLTELLLL:DLPEEEVEKLREEAEALLEKLSEEVAKLAPKTVAEPLSLLAKTLTELLLL	0.743755573426497	0.9808921107339177	69.80044555664062	0.6076644659042358	8.958518981933594	10.366889953613281	3.0058200359344482
homomer-4-50-nr2-run1_result_17	4	NLPPEKIEEIKKKAEELNEKLSKEISKEAPETVAKPLSLLMKTLTELLLL:NLPPEKIEEIKKKAEELNEKLSKEISKEAPETVAKPLSLLMKTLTELLLL:NLPPEKIEEIKKKAEELNEKLSKEISKEAPETVAKPLSLLMKTLTELLLL:NLPPEKIEEIKKKAEELNEKLSKEISKEAPETVAKPLSLLMKTLTELLLL	0.8029574616035223	0.9788955290932324	90.82380676269531	0.837634801864624	4.02108907699585	4.4074296951293945	1.2321100234985352
homomer-4-50-nr2-run1_result_17	5	GLPPAEVAALREAAAALAAATAERVAAVAPETVAVPLSILLETLTRLLLA:GLPPAEVAALREAAAALAAATAERVAAVAPETVAVPLSILLETLTRLLLA:GLPPAEVAALREAAAALAAATAERVAAVAPETVAVPLSILLETLTRLLLA:GLPPAEVAALREAAAALAAATAERVAAVAPETVAVPLSILLETLTRLLLA	8.194127841026798	0.3999434750980754	45.209373474121094	0.27475249767303467	20.044391632080078	23.480024337768555	12.712971687316895
homomer-4-50-nr2-run1_result_17	6	DLPEEERARLRERAEALLARLGAEVAAVAPATVATPLTLLARALTELLLA:DLPEEERARLRERAEALLARLGAEVAAVAPATVATPLTLLARALTELLLA:DLPEEERARLRERAEALLARLGAEVAAVAPATVATPLTLLARALTELLLA:DLPEEERARLRERAEALLARLGAEVAAVAPATVATPLTLLARALTELLLA	0.6395215136330805	0.9859629902549082	83.62654113769531	0.7456324100494385	5.742049694061279	6.546003818511963	1.6829075813293457
homomer-4-50-nr2-run1_result_17	7	PLPPAARAALRAAAAARVAATAKEIAAVAPETVAKPLSLLLATLTELLLA:PLPPAARAALRAAAAARVAATAKEIAAVAPETVAKPLSLLLATLTELLLA:PLPPAARAALRAAAAARVAATAKEIAAVAPETVAKPLSLLLATLTELLLA:PLPPAARAALRAAAAARVAATAKEIAAVAPETVAKPLSLLLATLTELLLA	0.7459743838459524	0.981447678799845	90.0426025390625	0.8231462836265564	4.33626127243042	4.813930988311768	1.3105601072311401
homomer-4-50-nr2-run1_result_17	8	DLPPEELAALKAKAEALNKELSAKIAEVAPESIAKPLSLLLKTITELLLL:DLPPEELAALKAKAEALNKELSAKIAEVAPESIAKPLSLLLKTITELLLL:DLPPEELAALKAKAEALNKELSAKIAEVAPESIAKPLSLLLKTITELLLL:DLPPEELAALKAKAEALNKELSAKIAEVAPESIAKPLSLLLKTITELLLL	0.7654570946905276	0.9797129827542961	85.27909851074219	0.7582722902297974	5.580342769622803	6.317652225494385	1.8450127840042114
homomer-4-50-nr2-run1_result_17	9	RLPPEELAALRARAEALAEAAAAEIAKKAPKTIAEPLALLLRTLRELLLA:RLPPEELAALRARAEALAEAAAAEIAKKAPKTIAEPLALLLRTLRELLLA:RLPPEELAALRARAEALAEAAAAEIAKKAPKTIAEPLALLLRTLRELLLA:RLPPEELAALRARAEALAEAAAAEIAKKAPKTIAEPLALLLRTLRELLLA	3.2475756056126093	0.7865302468336378	59.26020812988281	0.37940514087677	15.315946578979492	18.477306365966797	6.242362976074219
homomer-4-50-nr2-run1_result_17	10	GLPEEEKEKLKKKAEELLEETSKKVAELAPETIAKPLSLLLKTITELLLL:GLPEEEKEKLKKKAEELLEETSKKVAELAPETIAKPLSLLLKTITELLLL:GLPEEEKEKLKKKAEELLEETSKKVAELAPETIAKPLSLLLKTITELLLL:GLPEEEKEKLKKKAEELLEETSKKVAELAPETIAKPLSLLLKTITELLLL	0.8400673105151554	0.9756758768969814	90.77131652832031	0.8334238529205322	4.215905666351318	4.65144157409668	1.3154654502868652
homomer-4-50-nr2-run1_result_17	11	DLPPAERAALRAEAAARLAATTEEVAKVAPETVAKPLSILLATLTELLLA:DLPPAERAALRAEAAARLAATTEEVAKVAPETVAKPLSILLATLTELLLA:DLPPAERAALRAEAAARLAATTEEVAKVAPETVAKPLSILLATLTELLLA:DLPPAERAALRAEAAARLAATTEEVAKVAPETVAKPLSILLATLTELLLA	4.041507744924209	0.7281960675069955	50.57808303833008	0.3708367943763733	14.997563362121582	17.992671966552734	7.855344295501709
homomer-4-50-nr2-run1_result_17	12	DLPPEEKEALRKKAEALVKETSEKISELAPETVAKPLSVLLKTIKELLLL:DLPPEEKEALRKKAEALVKETSEKISELAPETVAKPLSVLLKTIKELLLL:DLPPEEKEALRKKAEALVKETSEKISELAPETVAKPLSVLLKTIKELLLL:DLPPEEKEALRKKAEALVKETSEKISELAPETVAKPLSVLLKTIKELLLL	0.6079269698398034	0.9870995690378763	91.24991607666016	0.843224287033081	4.156505584716797	4.580735683441162	1.2333850860595703
homomer-4-50-nr2-run1_result_17	13	GLPAEEKEALRKKLAALNAATAATIAAVAPPTVATPLSILLDTLTEMLLL:GLPAEEKEALRKKLAALNAATAATIAAVAPPTVATPLSILLDTLTEMLLL:GLPAEEKEALRKKLAALNAATAATIAAVAPPTVATPLSILLDTLTEMLLL:GLPAEEKEALRKKLAALNAATAATIAAVAPPTVATPLSILLDTLTEMLLL	0.8702322341998887	0.9751312343935357	83.47384643554688	0.7484884262084961	6.057470798492432	6.8669538497924805	1.3937523365020752
homomer-4-50-nr2-run1_result_17	14	DLPEEEKEKLKEKAEELVKKTSEEISKLAPETVAKPLSLLLKTLTELLLL:DLPEEEKEKLKEKAEELVKKTSEEISKLAPETVAKPLSLLLKTLTELLLL:DLPEEEKEKLKEKAEELVKKTSEEISKLAPETVAKPLSLLLKTLTELLLL:DLPEEEKEKLKEKAEELVKKTSEEISKLAPETVAKPLSLLLKTLTELLLL	0.6022152172876523	0.9874438015855859	91.88761138916016	0.8509148359298706	4.024278163909912	4.413007736206055	1.2555134296417236
homomer-4-50-nr2-run1_result_17	15	DLPEEEREALRERAEALLAELAAEVAKVAPKEIAEPLALLARALRELLLA:DLPEEEREALRERAEALLAELAAEVAKVAPKEIAEPLALLARALRELLLA:DLPEEEREALRERAEALLAELAAEVAKVAPKEIAEPLALLARALRELLLA:DLPEEEREALRERAEALLAELAAEVAKVAPKEIAEPLALLARALRELLLA	6.016410854885835	0.5646822258930159	61.25398254394531	0.526139497756958	11.380885124206543	13.215832710266113	3.107520580291748
homomer-4-50-nr2-run1_result_17	16	PLPPAARAALAAAAAAADAALAAAVAALAPPWVAAPLALLLATLTGLLLL:PLPPAARAALAAAAAAADAALAAAVAALAPPWVAAPLALLLATLTGLLLL:PLPPAARAALAAAAAAADAALAAAVAALAPPWVAAPLALLLATLTGLLLL:PLPPAARAALAAAAAAADAALAAAVAALAPPWVAAPLALLLATLTGLLLL	3.3551644446192124	0.7523157243104648	57.20341110229492	0.2945101261138916	18.015287399291992	21.984899520874023	11.542121887207031
homomer-4-50-nr2-run1_result_17	17	DLPPEEKEALRKEAEALGKELGEKVAKEAPETVAKPLTLLFEALTKLLLL:DLPPEEKEALRKEAEALGKELGEKVAKEAPETVAKPLTLLFEALTKLLLL:DLPPEEKEALRKEAEALGKELGEKVAKEAPETVAKPLTLLFEALTKLLLL:DLPPEEKEALRKEAEALGKELGEKVAKEAPETVAKPLTLLFEALTKLLLL	1.6325684352151786	0.9180611896613518	65.58516693115234	0.5097790956497192	10.553597450256348	12.262261390686035	3.8546175956726074
homomer-4-50-nr2-run1_result_17	18	NLPEEEIEKLKEEAEKLVKETSEEVSKVAPETISKPLSILLKTLTKLLLL:NLPEEEIEKLKEEAEKLVKETSEEVSKVAPETISKPLSILLKTLTKLLLL:NLPEEEIEKLKEEAEKLVKETSEEVSKVAPETISKPLSILLKTLTKLLLL:NLPEEEIEKLKEEAEKLVKETSEEVSKVAPETISKPLSILLKTLTKLLLL	0.5593570038824991	0.98903855326501	90.81534576416016	0.8288828134536743	4.168876647949219	4.600161552429199	1.2034428119659424
homomer-4-50-nr2-run1_result_17	19	ALPPAERAALRARAAALAEATAAEVAKVAPKTVAEPLTLLLRTLTELLLA:ALPPAERAALRARAAALAEATAAEVAKVAPKTVAEPLTLLLRTLTELLLA:ALPPAERAALRARAAALAEATAAEVAKVAPKTVAEPLTLLLRTLTELLLA:ALPPAERAALRARAAALAEATAAEVAKVAPKTVAEPLTLLLRTLTELLLA	1.8793404637873734	0.9043918861804081	64.62925720214844	0.5114712715148926	11.237963676452637	13.222721099853516	4.3187785148620605
homomer-4-50-nr2-run1_result_17	20	GLPPAARAALRAAAAALLAALAATVAAAAPATVATPLSALAATLTALLLA:GLPPAARAALRAAAAALLAALAATVAAAAPATVATPLSALAATLTALLLA:GLPPAARAALRAAAAALLAALAATVAAAAPATVATPLSALAATLTALLLA:GLPPAARAALRAAAAALLAALAATVAAAAPATVATPLSALAATLTALLLA	8.910030671187656	0.35736352650600905	52.85549545288086	0.28453293442726135	19.51555633544922	23.249006271362305	12.816954612731934
homomer-4-50-nr2-run1_result_17	21	ALPPEAREALAAAAAALLAALAAAVAALAPPELALPLALLAAALTALLLA:ALPPEAREALAAAAAALLAALAAAVAALAPPELALPLALLAAALTALLLA:ALPPEAREALAAAAAALLAALAAAVAALAPPELALPLALLAAALTALLLA:ALPPEAREALAAAAAALLAALAAAVAALAPPELALPLALLAAALTALLLA	7.53888326832417	0.475378915694466	62.61261749267578	0.2772178053855896	19.10203742980957	23.62303352355957	13.485647201538086
homomer-4-50-nr2-run1_result_17	22	DLPEEEIKKLKEKAEKLVEETSKKISEVAPKTIAEPLSILLKTITELLLL:DLPEEEIKKLKEKAEKLVEETSKKISEVAPKTIAEPLSILLKTITELLLL:DLPEEEIKKLKEKAEKLVEETSKKISEVAPKTIAEPLSILLKTITELLLL:DLPEEEIKKLKEKAEKLVEETSKKISEVAPKTIAEPLSILLKTITELLLL	0.4945341250500692	0.9913192585811322	92.83673858642578	0.8651503324508667	3.8637616634368896	4.222936153411865	1.0587992668151855
homomer-4-50-nr2-run1_result_17	23	ALPPEELAALRARAEALLAALSAKIAELAPETVAKPLSLLAATLTELLLA:ALPPEELAALRARAEALLAALSAKIAELAPETVAKPLSLLAATLTELLLA:ALPPEELAALRARAEALLAALSAKIAELAPETVAKPLSLLAATLTELLLA:ALPPEELAALRARAEALLAALSAKIAELAPETVAKPLSLLAATLTELLLA	5.297205089316823	0.5847588198998619	58.67533493041992	0.2680582106113434	20.111202239990234	24.536483764648438	14.72651195526123
homomer-4-50-nr2-run1_result_17	24	NLPKEEIEKLKEKAEKLVEETSKEVAKLAPETIAKPLSLLLKTLTELLLL:NLPKEEIEKLKEKAEKLVEETSKEVAKLAPETIAKPLSLLLKTLTELLLL:NLPKEEIEKLKEKAEKLVEETSKEVAKLAPETIAKPLSLLLKTLTELLLL:NLPKEEIEKLKEKAEKLVEETSKEVAKLAPETIAKPLSLLLKTLTELLLL	0.690316700941464	0.9840366921667709	91.5743408203125	0.8402680158615112	4.034052848815918	4.4315595626831055	1.2385587692260742
homomer-4-50-nr2-run1_result_17	25	GLPEEERERLREEAERRLRELGEKIREVAPETIAEPLILLARTLTELLLA:GLPEEERERLREEAERRLRELGEKIREVAPETIAEPLILLARTLTELLLA:GLPEEERERLREEAERRLRELGEKIREVAPETIAEPLILLARTLTELLLA:GLPEEERERLREEAERRLRELGEKIREVAPETIAEPLILLARTLTELLLA	0.5510225624535827	0.9894313288607305	89.9836196899414	0.8281565308570862	4.503020286560059	5.019804000854492	1.1779719591140747
homomer-4-50-nr2-run1_result_17	26	GLPPAARAALAAAAAALAAATAAAVAAVAPATVATPLALLLATLTALLLA:GLPPAARAALAAAAAALAAATAAAVAAVAPATVATPLALLLATLTALLLA:GLPPAARAALAAAAAALAAATAAAVAAVAPATVATPLALLLATLTALLLA:GLPPAARAALAAAAAALAAATAAAVAAVAPATVATPLALLLATLTALLLA	4.265050132086853	0.652654125474326	55.76092529296875	0.28877222537994385	18.990692138671875	22.678356170654297	13.709060668945312
homomer-4-50-nr2-run1_result_17	27	DLPPEERAALREAAEALLAELEKKVKELAPETVAEPLGLLARALTELLLL:DLPPEERAALREAAEALLAELEKKVKELAPETVAEPLGLLARALTELLLL:DLPPEERAALREAAEALLAELEKKVKELAPETVAEPLGLLARALTELLLL:DLPPEERAALREAAEALLAELEKKVKELAPETVAEPLGLLARALTELLLL	2.6265527626620977	0.8223116615573938	48.45680618286133	0.29321080446243286	18.441633224487305	21.818283081054688	10.16206169128418
homomer-4-50-nr2-run1_result_17	28	GLPEEEIAALKAKAEALIKETGEKIAAVAPKTVAEPLTLLLKTITELLLA:GLPEEEIAALKAKAEALIKETGEKIAAVAPKTVAEPLTLLLKTITELLLA:GLPEEEIAALKAKAEALIKETGEKIAAVAPKTVAEPLTLLLKTITELLLA:GLPEEEIAALKAKAEALIKETGEKIAAVAPKTVAEPLTLLLKTITELLLA	0.67710689770168	0.9843516808960888	92.61544799804688	0.8552329540252686	3.645094394683838	3.998173475265503	1.2012295722961426
homomer-4-50-nr2-run1_result_17	29	NLPPEEVEKLKKKAEELEKETGEKIKKEAPETIAKPLILLLKTITELLLL:NLPPEEVEKLKKKAEELEKETGEKIKKEAPETIAKPLILLLKTITELLLL:NLPPEEVEKLKKKAEELEKETGEKIKKEAPETIAKPLILLLKTITELLLL:NLPPEEVEKLKKKAEELEKETGEKIKKEAPETIAKPLILLLKTITELLLL	1.0996092600282514	0.9604019813512426	92.6398696899414	0.8635895848274231	3.831685781478882	4.19378662109375	1.187107801437378
homomer-4-50-nr2-run1_result_17	30	ALPAAARAALAAAAAALAAATAAEVAKVAPETVAKPLSLLLATLVALLLA:ALPAAARAALAAAAAALAAATAAEVAKVAPETVAKPLSLLLATLVALLLA:ALPAAARAALAAAAAALAAATAAEVAKVAPETVAKPLSLLLATLVALLLA:ALPAAARAALAAAAAALAAATAAEVAKVAPETVAKPLSLLLATLVALLLA	4.12994088508095	0.674926207348081	54.57773208618164	0.2781977653503418	19.025833129882812	22.826696395874023	14.17706298828125
homomer-4-50-nr2-run1_result_17	31	GLPPEEKEKIKEEAEKLVKETSEEVAKVAPETVAKPLSLLLKTLTKLLLL:GLPPEEKEKIKEEAEKLVKETSEEVAKVAPETVAKPLSLLLKTLTKLLLL:GLPPEEKEKIKEEAEKLVKETSEEVAKVAPETVAKPLSLLLKTLTKLLLL:GLPPEEKEKIKEEAEKLVKETSEEVAKVAPETVAKPLSLLLKTLTKLLLL	0.7634628081491066	0.9800506468394954	89.1549072265625	0.8130422830581665	4.608678817749023	5.103264808654785	1.3791122436523438
homomer-4-50-nr2-run1_result_18	0	IVEELKKIKEELKKEIKEAKDTAVEATKTLTTTITTTLTTTTTTLTTTLT:IVEELKKIKEELKKEIKEAKDTAVEATKTLTTTITTTLTTTTTTLTTTLT:IVEELKKIKEELKKEIKEAKDTAVEATKTLTTTITTTLTTTTTTLTTTLT:IVEELKKIKEELKKEIKEAKDTAVEATKTLTTTITTTLTTTTTTLTTTLT	1.7680182236261728	0.9058892025264891	57.681434631347656	0.3840372562408447	14.584149360656738	17.66920280456543	6.905248641967773
homomer-4-50-nr2-run1_result_18	1	LEKELKEIKEELLKEIKTAKETAEKNTKELLDKLTELLTTTTTTLVTTLT:LEKELKEIKEELLKEIKTAKETAEKNTKELLDKLTELLTTTTTTLVTTLT:LEKELKEIKEELLKEIKTAKETAEKNTKELLDKLTELLTTTTTTLVTTLT:LEKELKEIKEELLKEIKTAKETAEKNTKELLDKLTELLTTTTTTLVTTLT	0.9352558816050001	0.9699288511582972	45.4638671875	0.37747466564178467	15.409055709838867	17.851896286010742	5.623520374298096
homomer-4-50-nr2-run1_result_18	2	IEEKLEKAKAEITAAITDAKATAAAAAAALQAALTAELEARTTALVTTLA:IEEKLEKAKAEITAAITDAKATAAAAAAALQAALTAELEARTTALVTTLA:IEEKLEKAKAEITAAITDAKATAAAAAAALQAALTAELEARTTALVTTLA:IEEKLEKAKAEITAAITDAKATAAAAAAALQAALTAELEARTTALVTTLA	3.694023289141569	0.7340695125834975	51.044677734375	0.37268564105033875	15.650352478027344	18.994382858276367	7.958632946014404
homomer-4-50-nr2-run1_result_18	3	LEKKLEAIKKEITEEIKTAKTTNETNNKTLQETLTATLTTTTTTLTTTLT:LEKKLEAIKKEITEEIKTAKTTNETNNKTLQETLTATLTTTTTTLTTTLT:LEKKLEAIKKEITEEIKTAKTTNETNNKTLQETLTATLTTTTTTLTTTLT:LEKKLEAIKKEITEEIKTAKTTNETNNKTLQETLTATLTTTTTTLTTTLT	25.39961309784055	0.09499238339818254	54.58861541748047	0.2857487201690674	19.420568466186523	23.546546936035156	10.39392375946045
homomer-4-50-nr2-run1_result_18	4	LTEELAAFKKEVTKEIKEAKETNEKNTKELLTTLTTTLTTTFTTLVTTLT:LTEELAAFKKEVTKEIKEAKETNEKNTKELLTTLTTTLTTTFTTLVTTLT:LTEELAAFKKEVTKEIKEAKETNEKNTKELLTTLTTTLTTTFTTLVTTLT:LTEELAAFKKEVTKEIKEAKETNEKNTKELLTTLTTTLTTTFTTLVTTLT	25.713190409944552	0.05962435904606604	52.79579162597656	0.32189318537712097	19.05823516845703	23.197290420532227	5.53925895690918
homomer-4-50-nr2-run1_result_18	5	IEAKLEKIEAKITAEITAATATATAAAAALTAALTATLTTTTTTLTTTLT:IEAKLEKIEAKITAEITAATATATAAAAALTAALTATLTTTTTTLTTTLT:IEAKLEKIEAKITAEITAATATATAAAAALTAALTATLTTTTTTLTTTLT:IEAKLEKIEAKITAEITAATATATAAAAALTAALTATLTTTTTTLTTTLT	2.185703579719006	0.8595498647463973	57.81106185913086	0.39019331336021423	14.123027801513672	17.35125732421875	8.163091659545898
homomer-4-50-nr2-run1_result_18	6	LREELAAIRAELTAEITAATATATANTAALLAALTETLTTTTTTLVTTLT:LREELAAIRAELTAEITAATATATANTAALLAALTETLTTTTTTLVTTLT:LREELAAIRAELTAEITAATATATANTAALLAALTETLTTTTTTLVTTLT:LREELAAIRAELTAEITAATATATANTAALLAALTETLTTTTTTLVTTLT	1.8780579095724763	0.8924596544774966	52.62940979003906	0.3770236372947693	14.548482894897461	17.58231544494629	7.456164836883545
homomer-4-50-nr2-run1_result_18	7	LEERLEAIEKKVTTEIKAATATATAANAAATATLTATLTTTTTTLTTTLT:LEERLEAIEKKVTTEIKAATATATAANAAATATLTATLTTTTTTLTTTLT:LEERLEAIEKKVTTEIKAATATATAANAAATATLTATLTTTTTTLTTTLT:LEERLEAIEKKVTTEIKAATATATAANAAATATLTATLTTTTTTLTTTLT	2.596285793824975	0.8147897595068625	51.07066345214844	0.38535577058792114	14.875365257263184	18.03289222717285	8.312647819519043
homomer-4-50-nr2-run1_result_18	8	LVAELKATKAELTAEIKTATATATTATTTLTETLTTTLTTTTTTLVTTLT:LVAELKATKAELTAEIKTATATATTATTTLTETLTTTLTTTTTTLVTTLT:LVAELKATKAELTAEIKTATATATTATTTLTETLTTTLTTTTTTLVTTLT:LVAELKATKAELTAEIKTATATATTATTTLTETLTTTLTTTTTTLVTTLT	2.167461821217456	0.8656785882401672	56.354129791259766	0.40651294589042664	13.631182670593262	16.477527618408203	8.226247787475586
homomer-4-50-nr2-run1_result_18	9	LEEKLEEIKKELLEEIKEAKAEAKAATEAATKTLTTLLTTTTTTLTTTLT:LEEKLEEIKKELLEEIKEAKAEAKAATEAATKTLTTLLTTTTTTLTTTLT:LEEKLEEIKKELLEEIKEAKAEAKAATEAATKTLTTLLTTTTTTLTTTLT:LEEKLEEIKKELLEEIKEAKAEAKAATEAATKTLTTLLTTTTTTLTTTLT	1.6114137974510114	0.920261757724284	54.46689224243164	0.4643922448158264	12.793438911437988	14.96375846862793	4.510074138641357
homomer-4-50-nr2-run1_result_18	10	LEEKLAAIQKELTAAIAAATATATAAAAAATAALTATLTTTTTTLVTTLT:LEEKLAAIQKELTAAIAAATATATAAAAAATAALTATLTTTTTTLVTTLT:LEEKLAAIQKELTAAIAAATATATAAAAAATAALTATLTTTTTTLVTTLT:LEEKLAAIQKELTAAIAAATATATAAAAAATAALTATLTTTTTTLVTTLT	2.1051850820839215	0.8691111344441537	53.961181640625	0.4075896143913269	13.697724342346191	16.63762855529785	6.665928363800049
homomer-4-50-nr2-run1_result_18	11	LEEELKAIRKEVLAEITTAKATAAAATAALNAALTATLTTTTTTLTTTLT:LEEELKAIRKEVLAEITTAKATAAAATAALNAALTATLTTTTTTLTTTLT:LEEELKAIRKEVLAEITTAKATAAAATAALNAALTATLTTTTTTLTTTLT:LEEELKAIRKEVLAEITTAKATAAAATAALNAALTATLTTTTTTLTTTLT	2.138389250121314	0.8672520494337553	52.23856735229492	0.3907355070114136	14.327327728271484	17.36823272705078	6.958621025085449
homomer-4-50-nr2-run1_result_18	12	LEKKLEEIEEKILKEIEEAKKTNEENVKTLTETLTATLTTTTTTLVTTLT:LEKKLEEIEEKILKEIEEAKKTNEENVKTLTETLTATLTTTTTTLVTTLT:LEKKLEEIEEKILKEIEEAKKTNEENVKTLTETLTATLTTTTTTLVTTLT:LEKKLEEIEEKILKEIEEAKKTNEENVKTLTETLTATLTTTTTTLVTTLT	23.22984118486509	0.09304293660376292	51.90119934082031	0.34325456619262695	18.414506912231445	22.36325454711914	4.862281322479248
homomer-4-50-nr2-run1_result_18	13	LEEKLEAIEKKLTAEIKAATETAKEATTEATTTLTTLLTTTTTTLTTTLT:LEEKLEAIEKKLTAEIKAATETAKEATTEATTTLTTLLTTTTTTLTTTLT:LEEKLEAIEKKLTAEIKAATETAKEATTEATTTLTTLLTTTTTTLTTTLT:LEEKLEAIEKKLTAEIKAATETAKEATTEATTTLTTLLTTTTTTLTTTLT	1.584882808066081	0.9219508721653091	53.12187194824219	0.3680628836154938	14.871868133544922	17.854267120361328	7.930817604064941
homomer-4-50-nr2-run1_result_18	14	LEEELKKIKEEVLKEIKTAKETAVTAAATLTATLTTTLTTTTTTLTTTLT:LEEELKKIKEEVLKEIKTAKETAVTAAATLTATLTTTLTTTTTTLTTTLT:LEEELKKIKEEVLKEIKTAKETAVTAAATLTATLTTTLTTTTTTLTTTLT:LEEELKKIKEEVLKEIKTAKETAVTAAATLTATLTTTLTTTTTTLTTTLT	1.979976990011857	0.8840772844652828	57.65099334716797	0.4121347665786743	13.451889991760254	16.24928855895996	5.9719743728637695
homomer-4-50-nr2-run1_result_18	15	LVEKLKEIEAKLKAEIAAATKTNEENNKELLAELTALLKAETTALVTTLT:LVEKLKEIEAKLKAEIAAATKTNEENNKELLAELTALLKAETTALVTTLT:LVEKLKEIEAKLKAEIAAATKTNEENNKELLAELTALLKAETTALVTTLT:LVEKLKEIEAKLKAEIAAATKTNEENNKELLAELTALLKAETTALVTTLT	24.974740832962855	0.07652006838755403	56.33699417114258	0.24711573123931885	21.236589431762695	26.01483917236328	13.001007080078125
homomer-4-50-nr2-run1_result_18	16	IEEKLEEIREELLKAIEDAKKTAVDAAKALQAALTTTLTTTTTTLVTTLT:IEEKLEEIREELLKAIEDAKKTAVDAAKALQAALTTTLTTTTTTLVTTLT:IEEKLEEIREELLKAIEDAKKTAVDAAKALQAALTTTLTTTTTTLVTTLT:IEEKLEEIREELLKAIEDAKKTAVDAAKALQAALTTTLTTTTTTLVTTLT	0.939964833328323	0.9696470015470249	52.830413818359375	0.4327510893344879	13.596075057983398	16.106904983520508	5.5068559646606445
homomer-4-50-nr2-run1_result_18	17	IEKKLEEIEKKVLNEINNATNTNTTNTTTLTTTLTTTLTTTTTTLTTTLT:IEKKLEEIEKKVLNEINNATNTNTTNTTTLTTTLTTTLTTTTTTLTTTLT:IEKKLEEIEKKVLNEINNATNTNTTNTTTLTTTLTTTLTTTTTTLTTTLT:IEKKLEEIEKKVLNEINNATNTNTTNTTTLTTTLTTTLTTTTTTLTTTLT	25.780226372209366	0.07872284814762784	56.882503509521484	0.27536100149154663	19.398942947387695	23.54561424255371	10.35673999786377
homomer-4-50-nr2-run1_result_18	18	LEEKLAKINEELTAEITAATAAATAATKDLLAKTTELLEKTFTTLVKTLT:LEEKLAKINEELTAEITAATAAATAATKDLLAKTTELLEKTFTTLVKTLT:LEEKLAKINEELTAEITAATAAATAATKDLLAKTTELLEKTFTTLVKTLT:LEEKLAKINEELTAEITAATAAATAATKDLLAKTTELLEKTFTTLVKTLT	2.38038589033192	0.8392776136930461	47.39421844482422	0.3579407334327698	15.334359169006348	18.177270889282227	7.160876274108887
homomer-4-50-nr2-run1_result_18	19	LKEELEKFKEEILKEIKEAKETNKENTKELKEELTTTLTTTTTTLTTTLT:LKEELEKFKEEILKEIKEAKETNKENTKELKEELTTTLTTTTTTLTTTLT:LKEELEKFKEEILKEIKEAKETNKENTKELKEELTTTLTTTTTTLTTTLT:LKEELEKFKEEILKEIKEAKETNKENTKELKEELTTTLTTTTTTLTTTLT	25.20755961697615	0.06868725088130154	57.849422454833984	0.3445550799369812	18.633390426635742	22.66606330871582	5.403122425079346
homomer-4-50-nr2-run1_result_18	20	LTALLEAIRKEVTANIDAAKATAEAAAAALLAELTALLTTTTTTLVTTLT:LTALLEAIRKEVTANIDAAKATAEAAAAALLAELTALLTTTTTTLVTTLT:LTALLEAIRKEVTANIDAAKATAEAAAAALLAELTALLTTTTTTLVTTLT:LTALLEAIRKEVTANIDAAKATAEAAAAALLAELTALLTTTTTTLVTTLT	3.0837069788095577	0.7806366379301248	50.276649475097656	0.3600637912750244	16.147253036499023	19.379226684570312	8.473958969116211
homomer-4-50-nr2-run1_result_18	21	LRAELAAATAAITAEITDAKATATTNNATLTATITTTLTTTTTTLVTTLT:LRAELAAATAAITAEITDAKATATTNNATLTATITTTLTTTTTTLVTTLT:LRAELAAATAAITAEITDAKATATTNNATLTATITTTLTTTTTTLVTTLT:LRAELAAATAAITAEITDAKATATTNNATLTATITTTLTTTTTTLVTTLT	26.15557989414974	0.08208161817039197	57.38671112060547	0.27273231744766235	20.273193359375	24.775894165039062	13.400833129882812
homomer-4-50-nr2-run1_result_18	22	LEAKLKAIETKITAEITAATNTATAATTELTETLTALLTATTTALTATLA:LEAKLKAIETKITAEITAATNTATAATTELTETLTALLTATTTALTATLA:LEAKLKAIETKITAEITAATNTATAATTELTETLTALLTATTTALTATLA:LEAKLKAIETKITAEITAATNTATAATTELTETLTALLTATTTALTATLA	2.3270363009755606	0.8463288268168812	53.43332290649414	0.3738675117492676	14.62569522857666	17.722761154174805	6.894665718078613
homomer-4-50-nr2-run1_result_18	23	LTALLAATEAKVTAAIDAAAATAAANTAAATATLTATLTTTTTTLTTTLT:LTALLAATEAKVTAAIDAAAATAAANTAAATATLTATLTTTTTTLTTTLT:LTALLAATEAKVTAAIDAAAATAAANTAAATATLTATLTTTTTTLTTTLT:LTALLAATEAKVTAAIDAAAATAAANTAAATATLTATLTTTTTTLTTTLT	3.422069026811457	0.7364112175483727	50.39840316772461	0.3676697611808777	15.69409465789795	19.10675811767578	8.70199203491211
homomer-4-50-nr2-run1_result_18	24	LVEELKAIKAEILKEIKTAKETAVETTKELTTTLTTTLTTTTTTLVTTLT:LVEELKAIKAEILKEIKTAKETAVETTKELTTTLTTTLTTTTTTLVTTLT:LVEELKAIKAEILKEIKTAKETAVETTKELTTTLTTTLTTTTTTLVTTLT:LVEELKAIKAEILKEIKTAKETAVETTKELTTTLTTTLTTTTTTLVTTLT	1.236351792187583	0.9496013147214128	70.39631652832031	0.6652412414550781	8.202484130859375	9.231395721435547	1.632330060005188
homomer-4-50-nr2-run1_result_18	25	IEATLKAIEKKLTAAITDAKATATAATAALQATLTATLTTTTTTLVTTLT:IEATLKAIEKKLTAAITDAKATATAATAALQATLTATLTTTTTTLVTTLT:IEATLKAIEKKLTAAITDAKATATAATAALQATLTATLTTTTTTLVTTLT:IEATLKAIEKKLTAAITDAKATATAATAALQATLTATLTTTTTTLVTTLT	2.3747228452201674	0.8353434833771175	52.922000885009766	0.36541667580604553	15.013736724853516	18.186479568481445	6.852090358734131
homomer-4-50-nr2-run1_result_18	26	LEAKLAAIEAKLTAEITAATATATAAAAALQAALTATLTTTTTTLVTTLT:LEAKLAAIEAKLTAEITAATATATAAAAALQAALTATLTTTTTTLVTTLT:LEAKLAAIEAKLTAEITAATATATAAAAALQAALTATLTTTTTTLVTTLT:LEAKLAAIEAKLTAEITAATATATAAAAALQAALTATLTTTTTTLVTTLT	2.2375751785467726	0.8506955495293621	54.69655990600586	0.3949578106403351	14.211365699768066	17.336061477661133	7.01453971862793
homomer-4-50-nr2-run1_result_18	27	LEEKLEKIEKKITEEIKAATDTATEATKTATTTITTLLTTTTTTLVTTLT:LEEKLEKIEKKITEEIKAATDTATEATKTATTTITTLLTTTTTTLVTTLT:LEEKLEKIEKKITEEIKAATDTATEATKTATTTITTLLTTTTTTLVTTLT:LEEKLEKIEKKITEEIKAATDTATEATKTATTTITTLLTTTTTTLVTTLT	1.7185282810120486	0.9105173886835033	54.79345703125	0.4257391691207886	13.386080741882324	15.933716773986816	5.0174970626831055
homomer-4-50-nr2-run1_result_18	28	LEKTLAEIKAELTAEITAAKTTAETATKTATATLTATLTTTTTTLVTTLT:LEKTLAEIKAELTAEITAAKTTAETATKTATATLTATLTTTTTTLVTTLT:LEKTLAEIKAELTAEITAAKTTAETATKTATATLTATLTTTTTTLVTTLT:LEKTLAEIKAELTAEITAAKTTAETATKTATATLTATLTTTTTTLVTTLT	2.518152940690185	0.8356629414275544	54.80236053466797	0.37110400199890137	15.077435493469238	18.12269401550293	8.138801574707031
homomer-4-50-nr2-run1_result_18	29	LKEELAAIKKEITTEIKAATDAAKKAAEKLTAELTTLITTTTTTLVTTLT:LKEELAAIKKEITTEIKAATDAAKKAAEKLTAELTTLITTTTTTLVTTLT:LKEELAAIKKEITTEIKAATDAAKKAAEKLTAELTTLITTTTTTLVTTLT:LKEELAAIKKEITTEIKAATDAAKKAAEKLTAELTTLITTTTTTLVTTLT	1.0278140039098989	0.9642850068425282	54.7188606262207	0.43359288573265076	13.194855690002441	15.704296112060547	5.623871326446533
homomer-4-50-nr2-run1_result_18	30	LEEELKKIKEEITKEINEAKETAIKANEELLKKLTELLTTTTTTLTTTLT:LEEELKKIKEEITKEINEAKETAIKANEELLKKLTELLTTTTTTLTTTLT:LEEELKKIKEEITKEINEAKETAIKANEELLKKLTELLTTTTTTLTTTLT:LEEELKKIKEEITKEINEAKETAIKANEELLKKLTELLTTTTTTLTTTLT	1.0677372249008787	0.9615723818907951	51.98527526855469	0.3982993960380554	13.833813667297363	16.126895904541016	3.774296760559082
homomer-4-50-nr2-run1_result_18	31	LEAKLAATKAELTKKIEEAKETAEKAAKTLETTLTATLTTTTTTLTTTLT:LEAKLAATKAELTKKIEEAKETAEKAAKTLETTLTATLTTTTTTLTTTLT:LEAKLAATKAELTKKIEEAKETAEKAAKTLETTLTATLTTTTTTLTTTLT:LEAKLAATKAELTKKIEEAKETAEKAAKTLETTLTATLTTTTTTLTTTLT	2.1318644101882263	0.8702116034314248	56.46622848510742	0.40161147713661194	14.164624214172363	17.091602325439453	7.124306678771973
homomer-4-50-nr2-run1_result_19	0	REEVLARLEAFLAAVAATLAAIQAKLDALTATFAAFVAAAAAAAAALAAA:REEVLARLEAFLAAVAATLAAIQAKLDALTATFAAFVAAAAAAAAALAAA:REEVLARLEAFLAAVAATLAAIQAKLDALTATFAAFVAAAAAAAAALAAA:REEVLARLEAFLAAVAATLAAIQAKLDALTATFAAFVAAAAAAAAALAAA	3.381035852913855	0.7569540473574494	57.39919662475586	0.4571777582168579	13.408615112304688	16.055376052856445	5.356446743011475
homomer-4-50-nr2-run1_result_19	1	LEEFEKKLLEFLEKVEAKLETIEAKLDELTARFAAFEAKFEAFLAKFEAA:LEEFEKKLLEFLEKVEAKLETIEAKLDELTARFAAFEAKFEAFLAKFEAA:LEEFEKKLLEFLEKVEAKLETIEAKLDELTARFAAFEAKFEAFLAKFEAA:LEEFEKKLLEFLEKVEAKLETIEAKLDELTARFAAFEAKFEAFLAKFEAA	1.4789624411790647	0.9307424288806097	92.55288696289062	0.8424974083900452	4.001346588134766	4.220562934875488	1.184602975845337
homomer-4-50-nr2-run1_result_19	2	LEEVLAELKAFFKKVEAKLEEILAKLDALEAAFAAFAAREAAREAAAEAA:LEEVLAELKAFFKKVEAKLEEILAKLDALEAAFAAFAAREAAREAAAEAA:LEEVLAELKAFFKKVEAKLEEILAKLDALEAAFAAFAAREAAREAAAEAA:LEEVLAELKAFFKKVEAKLEEILAKLDALEAAFAAFAAREAAREAAAEAA	1.972899868540743	0.891586245808668	87.47270202636719	0.8242046236991882	5.266172885894775	5.615334987640381	1.1613409519195557
homomer-4-50-nr2-run1_result_19	3	LEEIVKKLFEFLEEVKEKLDEILAKLDALTATFAAFRAEFAAFRAAEAAA:LEEIVKKLFEFLEEVKEKLDEILAKLDALTATFAAFRAEFAAFRAAEAAA:LEEIVKKLFEFLEEVKEKLDEILAKLDALTATFAAFRAEFAAFRAAEAAA:LEEIVKKLFEFLEEVKEKLDEILAKLDALTATFAAFRAEFAAFRAAEAAA	1.815615262096904	0.9039974537223818	90.21273040771484	0.8411306738853455	4.409239292144775	4.66582727432251	1.1330581903457642
homomer-4-50-nr2-run1_result_19	4	LEEFVEKLEKFFAKVEKRLAAIEAKLDALEARFAAFEAAFAAFAAALAAA:LEEFVEKLEKFFAKVEKRLAAIEAKLDALEARFAAFEAAFAAFAAALAAA:LEEFVEKLEKFFAKVEKRLAAIEAKLDALEARFAAFEAAFAAFAAALAAA:LEEFVEKLEKFFAKVEKRLAAIEAKLDALEARFAAFEAAFAAFAAALAAA	2.100006992651818	0.8790034642934592	90.63294982910156	0.8048028349876404	4.395411491394043	4.679617404937744	1.3194377422332764
homomer-4-50-nr2-run1_result_19	5	LEEVLERLEKFFAELKADVATILAKLDALEAAFAAFVAAAAAAAAAAAAA:LEEVLERLEKFFAELKADVATILAKLDALEAAFAAFVAAAAAAAAAAAAA:LEEVLERLEKFFAELKADVATILAKLDALEAAFAAFVAAAAAAAAAAAAA:LEEVLERLEKFFAELKADVATILAKLDALEAAFAAFVAAAAAAAAAAAAA	2.037320544230532	0.8852139763598166	87.00223541259766	0.8008034229278564	4.92816686630249	5.2839179039001465	1.2684986591339111
homomer-4-50-nr2-run1_result_19	6	LEEFIERLEKFLERVEERLERIEARLEELEERFAAFEAKLEAFLAALAAA:LEEFIERLEKFLERVEERLERIEARLEELEERFAAFEAKLEAFLAALAAA:LEEFIERLEKFLERVEERLERIEARLEELEERFAAFEAKLEAFLAALAAA:LEEFIERLEKFLERVEERLERIEARLEELEERFAAFEAKLEAFLAALAAA	1.4065050805907628	0.9376641117950192	87.04209899902344	0.7558958530426025	5.6067352294921875	6.082261562347412	1.6932672262191772
homomer-4-50-nr2-run1_result_19	7	EEKFKKELKEFFAEVKAKLAAIEARLAALDARFAAFEARLDAFLAAFAAA:EEKFKKELKEFFAEVKAKLAAIEARLAALDARFAAFEARLDAFLAAFAAA:EEKFKKELKEFFAEVKAKLAAIEARLAALDARFAAFEARLDAFLAAFAAA:EEKFKKELKEFFAEVKAKLAAIEARLAALDARFAAFEARLDAFLAAFAAA	1.593014666737577	0.9199891085455028	86.51632690429688	0.7645335793495178	5.411287307739258	5.8359761238098145	1.6108191013336182
homomer-4-50-nr2-run1_result_19	8	LEAFKEKLEKFFAAVTAKLDAIEARLAALDARFAAFEARLAAFLAALAAA:LEAFKEKLEKFFAAVTAKLDAIEARLAALDARFAAFEARLAAFLAALAAA:LEAFKEKLEKFFAAVTAKLDAIEARLAALDARFAAFEARLAAFLAALAAA:LEAFKEKLEKFFAAVTAKLDAIEARLAALDARFAAFEARLAAFLAALAAA	2.3857326558113665	0.8499738183038457	84.40095520019531	0.7353546619415283	6.166144371032715	6.686574459075928	1.7815804481506348
homomer-4-50-nr2-run1_result_19	9	LEEFRERLEAFFAAVEAKLAAIEAKLDALTAAFAAFRAKFEAFLAALAAA:LEEFRERLEAFFAAVEAKLAAIEAKLDALTAAFAAFRAKFEAFLAALAAA:LEEFRERLEAFFAAVEAKLAAIEAKLDALTAAFAAFRAKFEAFLAALAAA:LEEFRERLEAFFAAVEAKLAAIEAKLDALTAAFAAFRAKFEAFLAALAAA	1.9628342800521505	0.8879812451170528	88.88410186767578	0.7948895692825317	5.040663242340088	5.378040790557861	1.4096744060516357
homomer-4-50-nr2-run1_result_19	10	LEEVLERLFAFLERVEARLERILADLEELRERFAAFEAEFRAFAAAFAAA:LEEVLERLFAFLERVEARLERILADLEELRERFAAFEAEFRAFAAAFAAA:LEEVLERLFAFLERVEARLERILADLEELRERFAAFEAEFRAFAAAFAAA:LEEVLERLFAFLERVEARLERILADLEELRERFAAFEAEFRAFAAAFAAA	1.33192459254163	0.9447332403508025	93.3783187866211	0.8539753556251526	3.6672627925872803	3.8688230514526367	1.1132307052612305
homomer-4-50-nr2-run1_result_19	11	LEEFVKKLLEFLEEVKEKLDAIEAKLAALTAAFAAFTAALAAFAAAAAAA:LEEFVKKLLEFLEEVKEKLDAIEAKLAALTAAFAAFTAALAAFAAAAAAA:LEEFVKKLLEFLEEVKEKLDAIEAKLAALTAAFAAFTAALAAFAAAAAAA:LEEFVKKLLEFLEEVKEKLDAIEAKLAALTAAFAAFTAALAAFAAAAAAA	2.1124302713935585	0.8796708921248572	64.19234466552734	0.5648708343505859	10.157951354980469	11.651121139526367	3.460422992706299
homomer-4-50-nr2-run1_result_19	12	LEEIIEELKKFLEEVKKKLDEILAKLDALTAAFAAFTAKLEAFLAAFAAA:LEEIIEELKKFLEEVKKKLDEILAKLDALTAAFAAFTAKLEAFLAAFAAA:LEEIIEELKKFLEEVKKKLDEILAKLDALTAAFAAFTAKLEAFLAAFAAA:LEEIIEELKKFLEEVKKKLDEILAKLDALTAAFAAFTAKLEAFLAAFAAA	1.6999773770930136	0.9119604378220467	86.54950714111328	0.8084871768951416	5.291128158569336	5.667508602142334	1.2107561826705933
homomer-4-50-nr2-run1_result_19	13	EEEFRKRLEEFFAKVEAKLEEILAKLDRLEADFAEFRARLEAFLAAFAAA:EEEFRKRLEEFFAKVEAKLEEILAKLDRLEADFAEFRARLEAFLAAFAAA:EEEFRKRLEEFFAKVEAKLEEILAKLDRLEADFAEFRARLEAFLAAFAAA:EEEFRKRLEEFFAKVEAKLEEILAKLDRLEADFAEFRARLEAFLAAFAAA	1.5128620396652206	0.9271430867880127	88.81805419921875	0.8266481757164001	5.1613311767578125	5.476687431335449	1.140627384185791
homomer-4-50-nr2-run1_result_19	14	LEEFKEELKKFLAEVKEKLEKIEAKLAALTTAFAAFTAAFTAFTAEFKAA:LEEFKEELKKFLAEVKEKLEKIEAKLAALTTAFAAFTAAFTAFTAEFKAA:LEEFKEELKKFLAEVKEKLEKIEAKLAALTTAFAAFTAAFTAFTAEFKAA:LEEFKEELKKFLAEVKEKLEKIEAKLAALTTAFAAFTAAFTAFTAEFKAA	1.5030248078279125	0.9309790755470962	91.42435455322266	0.8082213997840881	4.085029602050781	4.34608268737793	1.2119251489639282
homomer-4-50-nr2-run1_result_19	15	DAATTAALWAFLEDVKAQLAAIQAKLDALTARFAAFEATFAAFLAALAAA:DAATTAALWAFLEDVKAQLAAIQAKLDALTARFAAFEATFAAFLAALAAA:DAATTAALWAFLEDVKAQLAAIQAKLDALTARFAAFEATFAAFLAALAAA:DAATTAALWAFLEDVKAQLAAIQAKLDALTARFAAFEATFAAFLAALAAA	1.7494821115525372	0.9097975713641421	89.48967742919922	0.8063966631889343	4.365411758422852	4.6809210777282715	1.3032293319702148
homomer-4-50-nr2-run1_result_19	16	LEEFKEKLEKFLAEVKAKLEEILAKLDALEAAFAAFTAAAAAFAAAAAAA:LEEFKEKLEKFLAEVKAKLEEILAKLDALEAAFAAFTAAAAAFAAAAAAA:LEEFKEKLEKFLAEVKAKLEEILAKLDALEAAFAAFTAAAAAFAAAAAAA:LEEFKEKLEKFLAEVKAKLEEILAKLDALEAAFAAFTAAAAAFAAAAAAA	1.9198083163713255	0.9031847283061087	79.5306625366211	0.7478851675987244	6.429169178009033	7.0550761222839355	1.516925573348999
homomer-4-50-nr2-run1_result_19	17	LEEVIEALFAFLKKVEAKLDAIEAKLDALTAKFAAFEAALAAAAAAAAAA:LEEVIEALFAFLKKVEAKLDAIEAKLDALTAKFAAFEAALAAAAAAAAAA:LEEVIEALFAFLKKVEAKLDAIEAKLDALTAKFAAFEAALAAAAAAAAAA:LEEVIEALFAFLKKVEAKLDAIEAKLDALTAKFAAFEAALAAAAAAAAAA	2.4845861165846137	0.8553894125736666	83.03836059570312	0.746444821357727	5.9927825927734375	6.4941792488098145	1.5868537425994873
homomer-4-50-nr2-run1_result_19	18	LEEFKEELRKFLEAVEAKLARIEAKLEALTARFAAFEAAFAAHVAALAAA:LEEFKEELRKFLEAVEAKLARIEAKLEALTARFAAFEAAFAAHVAALAAA:LEEFKEELRKFLEAVEAKLARIEAKLEALTARFAAFEAAFAAHVAALAAA:LEEFKEELRKFLEAVEAKLARIEAKLEALTARFAAFEAAFAAHVAALAAA	2.289696777201524	0.8622915055145267	88.44677734375	0.7990164756774902	4.902308464050293	5.243594169616699	1.3354384899139404
homomer-4-50-nr2-run1_result_19	19	LEEFLKELREFLKEVKAKLERIEARLDDLEARFAAFEARFAAFEAALAAA:LEEFLKELREFLKEVKAKLERIEARLDDLEARFAAFEARFAAFEAALAAA:LEEFLKELREFLKEVKAKLERIEARLDDLEARFAAFEARFAAFEAALAAA:LEEFLKELREFLKEVKAKLERIEARLDDLEARFAAFEARFAAFEAALAAA	1.5083686781335943	0.9317808573022003	90.7240982055664	0.8015597462654114	4.4498090744018555	4.7560834884643555	1.2963801622390747
homomer-4-50-nr2-run1_result_19	20	DEAFRARLEAFLAEVRAQLEEILARLRRLEAEFAEFRAKLEAFLAKLEAE:DEAFRARLEAFLAEVRAQLEEILARLRRLEAEFAEFRAKLEAFLAKLEAE:DEAFRARLEAFLAEVRAQLEEILARLRRLEAEFAEFRAKLEAFLAKLEAE:DEAFRARLEAFLAEVRAQLEEILARLRRLEAEFAEFRAKLEAFLAKLEAE	1.0675772311242522	0.9612265200508762	90.70841217041016	0.8391221761703491	4.54373836517334	4.809033393859863	1.190616250038147
homomer-4-50-nr2-run1_result_19	21	LEEFVKELKEFFEEVKKKLDEILAKLDALEKAFAAFTATFTAFLAAFAAA:LEEFVKELKEFFEEVKKKLDEILAKLDALEKAFAAFTATFTAFLAAFAAA:LEEFVKELKEFFEEVKKKLDEILAKLDALEKAFAAFTATFTAFLAAFAAA:LEEFVKELKEFFEEVKKKLDEILAKLDALEKAFAAFTATFTAFLAAFAAA	1.2252727604394982	0.9511244398292021	91.04025268554688	0.8416746854782104	4.258813381195068	4.49981689453125	1.1127643585205078
homomer-4-50-nr2-run1_result_19	22	LEEFRAELRAFLEDVKAKLEAITAALAALTAEFKEFRAELKAAAAAFAAA:LEEFRAELRAFLEDVKAKLEAITAALAALTAEFKEFRAELKAAAAAFAAA:LEEFRAELRAFLEDVKAKLEAITAALAALTAEFKEFRAELKAAAAAFAAA:LEEFRAELRAFLEDVKAKLEAITAALAALTAEFKEFRAELKAAAAAFAAA	2.0115938394129826	0.8880237447871709	83.5345687866211	0.7510677576065063	6.119190692901611	6.642645835876465	1.6079752445220947
homomer-4-50-nr2-run1_result_19	23	DEAFRAELRAFFAEVKAKLDAIEAKLDALTAAFAAFTAALAAFAAAAAEA:DEAFRAELRAFFAEVKAKLDAIEAKLDALTAAFAAFTAALAAFAAAAAEA:DEAFRAELRAFFAEVKAKLDAIEAKLDALTAAFAAFTAALAAFAAAAAEA:DEAFRAELRAFFAEVKAKLDAIEAKLDALTAAFAAFTAALAAFAAAAAEA	2.220291062981491	0.8689746925357272	86.96565246582031	0.8106633424758911	4.753042697906494	5.0751190185546875	1.1914963722229004
homomer-4-50-nr2-run1_result_19	24	REAVLAELRAFFEEVRARLAAIEARLDALAAAFAAFRAALEAAAAAAAAA:REAVLAELRAFFEEVRARLAAIEARLDALAAAFAAFRAALEAAAAAAAAA:REAVLAELRAFFEEVRARLAAIEARLDALAAAFAAFRAALEAAAAAAAAA:REAVLAELRAFFEEVRARLAAIEARLDALAAAFAAFRAALEAAAAAAAAA	2.9812984382651084	0.7966020384137846	68.61369323730469	0.5893250107765198	10.1494140625	12.00875473022461	3.4050066471099854
homomer-4-50-nr2-run1_result_19	25	LEEFVAKLEAFLAAVKAQLEAIQARLDALEAAFAAFTAAFAAFAAAAAAA:LEEFVAKLEAFLAAVKAQLEAIQARLDALEAAFAAFTAAFAAFAAAAAAA:LEEFVAKLEAFLAAVKAQLEAIQARLDALEAAFAAFTAAFAAFAAAAAAA:LEEFVAKLEAFLAAVKAQLEAIQARLDALEAAFAAFTAAFAAFAAAAAAA	2.425589977877871	0.8473527238051282	60.7955436706543	0.4725417196750641	12.535232543945312	14.988921165466309	4.802211284637451
homomer-4-50-nr2-run1_result_19	26	LEEFKAKLEAFLKEVKAKLERIEAKLDELEERFAAFEAKLEAFLAALAAA:LEEFKAKLEAFLKEVKAKLERIEAKLDELEERFAAFEAKLEAFLAALAAA:LEEFKAKLEAFLKEVKAKLERIEAKLDELEERFAAFEAKLEAFLAALAAA:LEEFKAKLEAFLKEVKAKLERIEAKLDELEERFAAFEAKLEAFLAALAAA	1.6555719127373811	0.9170045780628528	85.3963623046875	0.7423879504203796	6.07114839553833	6.592226982116699	1.5097216367721558
homomer-4-50-nr2-run1_result_19	27	LEKIIKELKEFLKEVKAKLEAIEAKLDALTAAFAAFTAALAAFAAALAAA:LEKIIKELKEFLKEVKAKLEAIEAKLDALTAAFAAFTAALAAFAAALAAA:LEKIIKELKEFLKEVKAKLEAIEAKLDALTAAFAAFTAALAAFAAALAAA:LEKIIKELKEFLKEVKAKLEAIEAKLDALTAAFAAFTAALAAFAAALAAA	2.169383981222993	0.8735511739511381	79.00062561035156	0.7194129228591919	6.6239333152771	7.288877010345459	1.8172883987426758
homomer-4-50-nr2-run1_result_19	28	LEEFVKELKEFLAEVKEKLDEILAKLEKLEERFAEFEARFRAFEEAFLAA:LEEFVKELKEFLAEVKEKLDEILAKLEKLEERFAEFEARFRAFEEAFLAA:LEEFVKELKEFLAEVKEKLDEILAKLEKLEERFAEFEARFRAFEEAFLAA:LEEFVKELKEFLAEVKEKLDEILAKLEKLEERFAEFEARFRAFEEAFLAA	1.3609677514402851	0.9409986588107292	91.17436981201172	0.8349250555038452	4.42547082901001	4.684694766998291	1.1421276330947876
homomer-4-50-nr2-run1_result_19	29	LEEERAALRAFLAAVRADLAAIKAKLDALEERFAAFEAEFKAFLAAFAAA:LEEERAALRAFLAAVRADLAAIKAKLDALEERFAAFEAEFKAFLAAFAAA:LEEERAALRAFLAAVRADLAAIKAKLDALEERFAAFEAEFKAFLAAFAAA:LEEERAALRAFLAAVRADLAAIKAKLDALEERFAAFEAEFKAFLAAFAAA	1.3946171412496235	0.9378001751804982	86.04850769042969	0.7689135074615479	5.629388332366943	6.06142520904541	1.4559115171432495
homomer-4-50-nr2-run1_result_19	30	LEKFVAELKAFFKKVEAKLEEILAKLDKLETEFAAFRAEERAFRAALAAA:LEKFVAELKAFFKKVEAKLEEILAKLDKLETEFAAFRAEERAFRAALAAA:LEKFVAELKAFFKKVEAKLEEILAKLDKLETEFAAFRAEERAFRAALAAA:LEKFVAELKAFFKKVEAKLEEILAKLDKLETEFAAFRAEERAFRAALAAA	1.7287100083396114	0.912718803292648	91.07454681396484	0.839262068271637	4.586408615112305	4.846411228179932	1.0841200351715088
homomer-4-50-nr2-run1_result_19	31	LEEFRSKLEAFLEAVAAKLEAIAAALAALAAANAAFTAAAAAAAAAAAAA:LEEFRSKLEAFLEAVAAKLEAIAAALAALAAANAAFTAAAAAAAAAAAAA:LEEFRSKLEAFLEAVAAKLEAIAAALAALAAANAAFTAAAAAAAAAAAAA:LEEFRSKLEAFLEAVAAKLEAIAAALAALAAANAAFTAAAAAAAAAAAAA	2.887315234110143	0.8042617542262914	55.42283248901367	0.45071813464164734	12.54581356048584	14.994386672973633	6.454105377197266
homomer-4-50-nr2-run1_result_2	0	MEELEKLLEEFKELVEEVPEEFELLAFFLGTLFELLYKLFRFLREVFEGR:MEELEKLLEEFKELVEEVPEEFELLAFFLGTLFELLYKLFRFLREVFEGR:MEELEKLLEEFKELVEEVPEEFELLAFFLGTLFELLYKLFRFLREVFEGR:MEELEKLLEEFKELVEEVPEEFELLAFFLGTLFELLYKLFRFLREVFEGR	1.7439481181632286	0.9171154036017051	66.9991455078125	0.5920817852020264	9.658291816711426	11.373139381408691	3.2172980308532715
homomer-4-50-nr2-run1_result_2	1	LEAARAALAAFAELVAKVPETFALLAFFLGGLAAFLLALAEFLLAVFLGR:LEAARAALAAFAELVAKVPETFALLAFFLGGLAAFLLALAEFLLAVFLGR:LEAARAALAAFAELVAKVPETFALLAFFLGGLAAFLLALAEFLLAVFLGR:LEAARAALAAFAELVAKVPETFALLAFFLGGLAAFLLALAEFLLAVFLGR	4.196161168546664	0.6735951421099271	66.53179168701172	0.39856910705566406	15.560043334960938	19.211671829223633	6.915677547454834
homomer-4-50-nr2-run1_result_2	2	LEELEARLAEFKKLVAQVPATLAFLAGFFGDLAEFLLRLFKFLLAVFLGR:LEELEARLAEFKKLVAQVPATLAFLAGFFGDLAEFLLRLFKFLLAVFLGR:LEELEARLAEFKKLVAQVPATLAFLAGFFGDLAEFLLRLFKFLLAVFLGR:LEELEARLAEFKKLVAQVPATLAFLAGFFGDLAEFLLRLFKFLLAVFLGR	2.2042441402982798	0.8628975421614195	52.616424560546875	0.4353644847869873	13.750480651855469	15.974788665771484	6.1927490234375
homomer-4-50-nr2-run1_result_2	3	MAALQAEREAFQALAAQVPETLAFLAHFFNTLFTYLYELTTFLTTVFTGT:MAALQAEREAFQALAAQVPETLAFLAHFFNTLFTYLYELTTFLTTVFTGT:MAALQAEREAFQALAAQVPETLAFLAHFFNTLFTYLYELTTFLTTVFTGT:MAALQAEREAFQALAAQVPETLAFLAHFFNTLFTYLYELTTFLTTVFTGT	2.0319458791886156	0.8845445026001103	65.55034637451172	0.5441034436225891	9.884382247924805	11.301785469055176	2.678867816925049
homomer-4-50-nr2-run1_result_2	4	MAALAAALAAWAALVAQAPATTAFLAAFFGGLAALLAAFFAFVVAVFLGA:MAALAAALAAWAALVAQAPATTAFLAAFFGGLAALLAAFFAFVVAVFLGA:MAALAAALAAWAALVAQAPATTAFLAAFFGGLAALLAAFFAFVVAVFLGA:MAALAAALAAWAALVAQAPATTAFLAAFFGGLAALLAAFFAFVVAVFLGA	7.084085726289105	0.3910278026326948	54.41141891479492	0.3704458475112915	16.113155364990234	19.062482833862305	8.60759162902832
homomer-4-50-nr2-run1_result_2	5	MEKLKKLLEEFKELAKKMPETFKVLAFFLNTLFELLYLFISFVIYVFLGT:MEKLKKLLEEFKELAKKMPETFKVLAFFLNTLFELLYLFISFVIYVFLGT:MEKLKKLLEEFKELAKKMPETFKVLAFFLNTLFELLYLFISFVIYVFLGT:MEKLKKLLEEFKELAKKMPETFKVLAFFLNTLFELLYLFISFVIYVFLGT	2.113025543600141	0.87185715314327	54.78945541381836	0.4231444001197815	13.493271827697754	15.904473304748535	5.192039489746094
homomer-4-50-nr2-run1_result_2	6	LAELRALLEAFQAAVAAVPPTLALLAGFLGTLFRLLYELFAFLRYVFLGR:LAELRALLEAFQAAVAAVPPTLALLAGFLGTLFRLLYELFAFLRYVFLGR:LAELRALLEAFQAAVAAVPPTLALLAGFLGTLFRLLYELFAFLRYVFLGR:LAELRALLEAFQAAVAAVPPTLALLAGFLGTLFRLLYELFAFLRYVFLGR	2.7762914310160105	0.8004721422264199	47.5816535949707	0.3144792914390564	17.882892608642578	20.753896713256836	9.83955192565918
homomer-4-50-nr2-run1_result_2	7	VGLLLALLLAFLVIAALLPPAFAVLALFLATLALLLLLFLLFVLFVFLGA:VGLLLALLLAFLVIAALLPPAFAVLALFLATLALLLLLFLLFVLFVFLGA:VGLLLALLLAFLVIAALLPPAFAVLALFLATLALLLLLFLLFVLFVFLGA:VGLLLALLLAFLVIAALLPPAFAVLALFLATLALLLLLFLLFVLFVFLGA	3.7076378592513004	0.7158427748066623	62.94579315185547	0.3420354127883911	17.276737213134766	21.20050811767578	9.065605163574219
homomer-4-50-nr2-run1_result_2	8	MEELEKLLEEFKKLAEKVPEKFKLLAFFLNTLFEFLYLLFAFLYKVFLGT:MEELEKLLEEFKKLAEKVPEKFKLLAFFLNTLFEFLYLLFAFLYKVFLGT:MEELEKLLEEFKKLAEKVPEKFKLLAFFLNTLFEFLYLLFAFLYKVFLGT:MEELEKLLEEFKKLAEKVPEKFKLLAFFLNTLFEFLYLLFAFLYKVFLGT	2.10106473950592	0.8825690327150607	65.01006317138672	0.5359168648719788	11.023351669311523	13.08208179473877	3.8682031631469727
homomer-4-50-nr2-run1_result_2	9	MAELEAQLKAFQEQAAKVGPDLAFLATFLNTLFTLLYNLLKFLLDFFLGR:MAELEAQLKAFQEQAAKVGPDLAFLATFLNTLFTLLYNLLKFLLDFFLGR:MAELEAQLKAFQEQAAKVGPDLAFLATFLNTLFTLLYNLLKFLLDFFLGR:MAELEAQLKAFQEQAAKVGPDLAFLATFLNTLFTLLYNLLKFLLDFFLGR	2.009432343414965	0.8856408292709314	61.795867919921875	0.5284388065338135	11.11290168762207	12.85565185546875	3.3148193359375
homomer-4-50-nr2-run1_result_2	10	MLVLLGLLLLFLKGVKKVPETFKFLAFFFGTLAAFLLLLTLFLLAVFLGA:MLVLLGLLLLFLKGVKKVPETFKFLAFFFGTLAAFLLLLTLFLLAVFLGA:MLVLLGLLLLFLKGVKKVPETFKFLAFFFGTLAAFLLLLTLFLLAVFLGA:MLVLLGLLLLFLKGVKKVPETFKFLAFFFGTLAAFLLLLTLFLLAVFLGA	5.936840347823412	0.5072813649673256	52.41564178466797	0.33663585782051086	18.0637149810791	21.0249080657959	6.29457950592041
homomer-4-50-nr2-run1_result_2	11	LSLLLALLKFFLVLVKKVPEELAFLAFFFGTLFAFLVLLFAFLLAVFLGT:LSLLLALLKFFLVLVKKVPEELAFLAFFFGTLFAFLVLLFAFLLAVFLGT:LSLLLALLKFFLVLVKKVPEELAFLAFFFGTLFAFLVLLFAFLLAVFLGT:LSLLLALLKFFLVLVKKVPEELAFLAFFFGTLFAFLVLLFAFLLAVFLGT	2.648955598654021	0.8298823449355406	58.15901184082031	0.38015034794807434	16.290836334228516	19.613452911376953	7.015653610229492
homomer-4-50-nr2-run1_result_2	12	LEELEKKLEEFKKKAEKVPEKFKFLADFFEELFKLLLELYKYLREVFEGR:LEELEKKLEEFKKKAEKVPEKFKFLADFFEELFKLLLELYKYLREVFEGR:LEELEKKLEEFKKKAEKVPEKFKFLADFFEELFKLLLELYKYLREVFEGR:LEELEKKLEEFKKKAEKVPEKFKFLADFFEELFKLLLELYKYLREVFEGR	2.5491206196032823	0.8388541356688103	83.79964447021484	0.7568633556365967	5.855592727661133	6.591247081756592	1.5230591297149658
homomer-4-50-nr2-run1_result_2	13	LAELEAELEAFKAVVAELPATFAVLAAFLGGLAELLLRLFTYLRTVFEGT:LAELEAELEAFKAVVAELPATFAVLAAFLGGLAELLLRLFTYLRTVFEGT:LAELEAELEAFKAVVAELPATFAVLAAFLGGLAELLLRLFTYLRTVFEGT:LAELEAELEAFKAVVAELPATFAVLAAFLGGLAELLLRLFTYLRTVFEGT	2.0116099328039	0.8882469990844462	57.42060852050781	0.4052521288394928	14.774837493896484	17.77994728088379	5.302859783172607
homomer-4-50-nr2-run1_result_2	14	LEELERLLEEWEKLAAQLPETLAVLARFLSTLFRLLYELYRFLKEVFLGR:LEELERLLEEWEKLAAQLPETLAVLARFLSTLFRLLYELYRFLKEVFLGR:LEELERLLEEWEKLAAQLPETLAVLARFLSTLFRLLYELYRFLKEVFLGR:LEELERLLEEWEKLAAQLPETLAVLARFLSTLFRLLYELYRFLKEVFLGR	3.034319054367686	0.771833547096461	64.18779754638672	0.49147993326187134	11.753664016723633	13.796117782592773	4.796188831329346
homomer-4-50-nr2-run1_result_2	15	MEELEKKLKEFEEKVKKMPKKFEFLAEFFGELFKFFYEFTKFVLKVFLET:MEELEKKLKEFEEKVKKMPKKFEFLAEFFGELFKFFYEFTKFVLKVFLET:MEELEKKLKEFEEKVKKMPKKFEFLAEFFGELFKFFYEFTKFVLKVFLET:MEELEKKLKEFEEKVKKMPKKFEFLAEFFGELFKFFYEFTKFVLKVFLET	3.0383386988067436	0.787928998355635	53.83087921142578	0.4013570547103882	13.833405494689941	16.605979919433594	5.049430847167969
homomer-4-50-nr2-run1_result_2	16	LLLLAAAAAAFAAAAAKLPATFAFLAGFFAGLFALLLLLLAFLLAVFLLA:LLLLAAAAAAFAAAAAKLPATFAFLAGFFAGLFALLLLLLAFLLAVFLLA:LLLLAAAAAAFAAAAAKLPATFAFLAGFFAGLFALLLLLLAFLLAVFLLA:LLLLAAAAAAFAAAAAKLPATFAFLAGFFAGLFALLLLLLAFLLAVFLLA	2.1020540596868615	0.8799261560013619	57.349002838134766	0.4220165014266968	14.772994995117188	17.62093734741211	6.3331298828125
homomer-4-50-nr2-run1_result_2	17	LEALAAELAAWAALAEQVPADLALLAAFLDSLWRFLYELYTFLRRVFLEA:LEALAAELAAWAALAEQVPADLALLAAFLDSLWRFLYELYTFLRRVFLEA:LEALAAELAAWAALAEQVPADLALLAAFLDSLWRFLYELYTFLRRVFLEA:LEALAAELAAWAALAEQVPADLALLAAFLDSLWRFLYELYTFLRRVFLEA	2.4685604651542863	0.8300847629789402	50.62827682495117	0.40999889373779297	16.284284591674805	18.69904136657715	5.708579063415527
homomer-4-50-nr2-run1_result_2	18	MEELEALLKEFEELAAKVPETLALLAYFFSTLFKLLYEFTRFVLEVFLGR:MEELEALLKEFEELAAKVPETLALLAYFFSTLFKLLYEFTRFVLEVFLGR:MEELEALLKEFEELAAKVPETLALLAYFFSTLFKLLYEFTRFVLEVFLGR:MEELEALLKEFEELAAKVPETLALLAYFFSTLFKLLYEFTRFVLEVFLGR	2.607054424306255	0.8385668844858749	53.85610580444336	0.43833649158477783	13.030518531799316	15.14084243774414	5.636732578277588
homomer-4-50-nr2-run1_result_2	19	LEELAAELEAFEELVKQVGPEFALLAHFLGSLARFLYELFTFLKEVFLGR:LEELAAELEAFEELVKQVGPEFALLAHFLGSLARFLYELFTFLKEVFLGR:LEELAAELEAFEELVKQVGPEFALLAHFLGSLARFLYELFTFLKEVFLGR:LEELAAELEAFEELVKQVGPEFALLAHFLGSLARFLYELFTFLKEVFLGR	2.6756385338424304	0.8086847180544836	51.1296272277832	0.3870270252227783	15.440033912658691	18.04804229736328	6.735476493835449
homomer-4-50-nr2-run1_result_2	20	VEALRALAAAFAAAVAKVPETLAFLAGFLGTLFGFLLALLLFLLTVFLGT:VEALRALAAAFAAAVAKVPETLAFLAGFLGTLFGFLLALLLFLLTVFLGT:VEALRALAAAFAAAVAKVPETLAFLAGFLGTLFGFLLALLLFLLTVFLGT:VEALRALAAAFAAAVAKVPETLAFLAGFLGTLFGFLLALLLFLLTVFLGT	3.8172293228493657	0.7099893114110533	48.607078552246094	0.3049142062664032	17.510208129882812	20.88447380065918	10.093376159667969
homomer-4-50-nr2-run1_result_2	21	MEELKALLEKFLELAKKVPEEFALLAFFLSTLFTLLYLLTTFLTAVFLGT:MEELKALLEKFLELAKKVPEEFALLAFFLSTLFTLLYLLTTFLTAVFLGT:MEELKALLEKFLELAKKVPEEFALLAFFLSTLFTLLYLLTTFLTAVFLGT:MEELKALLEKFLELAKKVPEEFALLAFFLSTLFTLLYLLTTFLTAVFLGT	5.423765635464972	0.6035079539583044	45.590736389160156	0.31766200065612793	17.009401321411133	20.06386947631836	5.87628173828125
homomer-4-50-nr2-run1_result_2	22	MEELEKQVEAFKEKAAKLPETFKFLADFLEGLFTFLYELYKYLKEVFEKT:MEELEKQVEAFKEKAAKLPETFKFLADFLEGLFTFLYELYKYLKEVFEKT:MEELEKQVEAFKEKAAKLPETFKFLADFLEGLFTFLYELYKYLKEVFEKT:MEELEKQVEAFKEKAAKLPETFKFLADFLEGLFTFLYELYKYLKEVFEKT	1.688719221273116	0.9136175249207338	54.98518371582031	0.3918951451778412	14.035543441772461	16.852224349975586	5.70102071762085
homomer-4-50-nr2-run1_result_2	23	LAALAALVAAFAAAVARVPATLALLAAFLGGLLLLLFLLLAFLLAAFLGA:LAALAALVAAFAAAVARVPATLALLAAFLGGLLLLLFLLLAFLLAAFLGA:LAALAALVAAFAAAVARVPATLALLAAFLGGLLLLLFLLLAFLLAAFLGA:LAALAALVAAFAAAVARVPATLALLAAFLGGLLLLLFLLLAFLLAAFLGA	4.305810960770961	0.6851696953352024	55.281673431396484	0.28658169507980347	19.470212936401367	23.00364112854004	11.064101219177246
homomer-4-50-nr2-run1_result_2	24	LEAAAAALAAFAEAVAAVGPEFALLAAFLGGLAAALLALATFLLAVFLGA:LEAAAAALAAFAEAVAAVGPEFALLAAFLGGLAAALLALATFLLAVFLGA:LEAAAAALAAFAEAVAAVGPEFALLAAFLGGLAAALLALATFLLAVFLGA:LEAAAAALAAFAEAVAAVGPEFALLAAFLGGLAAALLALATFLLAVFLGA	4.165746005757359	0.6878657855967885	75.54984283447266	0.3532590866088867	16.77504539489746	21.30772590637207	10.544414520263672
homomer-4-50-nr2-run1_result_2	25	MEELKKKLEEFKKKAAEVPEEFKFLADFLEELFSFLYEFTKFVKKVFLET:MEELKKKLEEFKKKAAEVPEEFKFLADFLEELFSFLYEFTKFVKKVFLET:MEELKKKLEEFKKKAAEVPEEFKFLADFLEELFSFLYEFTKFVKKVFLET:MEELKKKLEEFKKKAAEVPEEFKFLADFLEELFSFLYEFTKFVKKVFLET	2.310583243996999	0.8509143307985565	54.80533981323242	0.44600212574005127	13.368940353393555	15.642110824584961	4.504403591156006
homomer-4-50-nr2-run1_result_2	26	LEELKKLLEEFKEKAKKVPETFKLLADFLNTLFTLLYLLFAFLVAVFLGR:LEELKKLLEEFKEKAKKVPETFKLLADFLNTLFTLLYLLFAFLVAVFLGR:LEELKKLLEEFKEKAKKVPETFKLLADFLNTLFTLLYLLFAFLVAVFLGR:LEELKKLLEEFKEKAKKVPETFKLLADFLNTLFTLLYLLFAFLVAVFLGR	4.221103629061811	0.6437513174512752	53.56492233276367	0.4317859411239624	13.65896224975586	15.569412231445312	4.987122058868408
homomer-4-50-nr2-run1_result_2	27	LEELEKELKEFEEEAAKLGPEFAFLARFLSSLWKFFYDFYKFVKEELLLR:LEELEKELKEFEEEAAKLGPEFAFLARFLSSLWKFFYDFYKFVKEELLLR:LEELEKELKEFEEEAAKLGPEFAFLARFLSSLWKFFYDFYKFVKEELLLR:LEELEKELKEFEEEAAKLGPEFAFLARFLSSLWKFFYDFYKFVKEELLLR	3.4006022166459133	0.7244834318410075	65.63317108154297	0.5370074510574341	10.53203296661377	12.25894832611084	2.7402586936950684
homomer-4-50-nr2-run1_result_2	28	MEELEKKLKEFEELVKKVPETLKFLAYFFGELFKFLLDLYKYILDVFENN:MEELEKKLKEFEELVKKVPETLKFLAYFFGELFKFLLDLYKYILDVFENN:MEELEKKLKEFEELVKKVPETLKFLAYFFGELFKFLLDLYKYILDVFENN:MEELEKKLKEFEELVKKVPETLKFLAYFFGELFKFLLDLYKYILDVFENN	1.7473965454452607	0.9084207486866746	54.02048873901367	0.3775763213634491	15.559453964233398	18.924182891845703	8.027482032775879
homomer-4-50-nr2-run1_result_2	29	LEELEKKLEEFKELAKKVPEKFKLLAYFFEELFRFLYEFYKFVVTVFLGT:LEELEKKLEEFKELAKKVPEKFKLLAYFFEELFRFLYEFYKFVVTVFLGT:LEELEKKLEEFKELAKKVPEKFKLLAYFFEELFRFLYEFYKFVVTVFLGT:LEELEKKLEEFKELAKKVPEKFKLLAYFFEELFRFLYEFYKFVVTVFLGT	1.606621337311934	0.9285054843009897	77.60606384277344	0.662581205368042	7.229559421539307	8.260489463806152	2.783535957336426
homomer-4-50-nr2-run1_result_2	30	LEALAAEVAAFEALAAEVPPEFALLARFLSGLTRFLYDFFTFVAKVFLET:LEALAAEVAAFEALAAEVPPEFALLARFLSGLTRFLYDFFTFVAKVFLET:LEALAAEVAAFEALAAEVPPEFALLARFLSGLTRFLYDFFTFVAKVFLET:LEALAAEVAAFEALAAEVPPEFALLARFLSGLTRFLYDFFTFVAKVFLET	1.8914907940652668	0.8934156072112746	66.57947540283203	0.5313348770141602	10.530920028686523	12.547283172607422	3.2975411415100098
homomer-4-50-nr2-run1_result_2	31	MAALAALAAAFLALAALVPPTFAFLAGFLATLFLLLLAFTAFVVTVFLGT:MAALAALAAAFLALAALVPPTFAFLAGFLATLFLLLLAFTAFVVTVFLGT:MAALAALAAAFLALAALVPPTFAFLAGFLATLFLLLLAFTAFVVTVFLGT:MAALAALAAAFLALAALVPPTFAFLAGFLATLFLLLLAFTAFVVTVFLGT	2.5485037685637066	0.8433947581167348	56.44887924194336	0.351229190826416	16.398605346679688	19.9030704498291	9.611356735229492
homomer-4-50-nr2-run1_result_20	0	LEAFGVDAPPIPGYSPVASRWILAARRGFTDLNFIALVEFLAALVRELRA:LEAFGVDAPPIPGYSPVASRWILAARRGFTDLNFIALVEFLAALVRELRA:LEAFGVDAPPIPGYSPVASRWILAARRGFTDLNFIALVEFLAALVRELRA:LEAFGVDAPPIPGYSPVASRWILAARRGFTDLNFIALVEFLAALVRELRA	7.435561939599967	0.494030845579682	48.88055419921875	0.3065933585166931	18.858871459960938	22.24810791015625	9.814728736877441
homomer-4-50-nr2-run1_result_20	1	LASAGVNSPPIPGYSAIASRYIEAARRGSTNEDFIFLVEFLADLYRELAA:LASAGVNSPPIPGYSAIASRYIEAARRGSTNEDFIFLVEFLADLYRELAA:LASAGVNSPPIPGYSAIASRYIEAARRGSTNEDFIFLVEFLADLYRELAA:LASAGVNSPPIPGYSAIASRYIEAARRGSTNEDFIFLVEFLADLYRELAA	17.66753388456887	0.16632995518033133	47.599666595458984	0.22987551987171173	21.533342361450195	25.416587829589844	11.180402755737305
homomer-4-50-nr2-run1_result_20	2	LEEYGVNAPPIPGYSETASRYIEAAKRGFKDENFVFLVEFLADLVRELRA:LEEYGVNAPPIPGYSETASRYIEAAKRGFKDENFVFLVEFLADLVRELRA:LEEYGVNAPPIPGYSETASRYIEAAKRGFKDENFVFLVEFLADLVRELRA:LEEYGVNAPPIPGYSETASRYIEAAKRGFKDENFVFLVEFLADLVRELRA	1.6615299663941054	0.9261445087273732	51.34249496459961	0.3566218614578247	16.48250961303711	19.08452606201172	4.935929298400879
homomer-4-50-nr2-run1_result_20	3	LAALGVNEPPIPGYSPVASAWITAARRGSTDPDFVALVEFLAALERELRA:LAALGVNEPPIPGYSPVASAWITAARRGSTDPDFVALVEFLAALERELRA:LAALGVNEPPIPGYSPVASAWITAARRGSTDPDFVALVEFLAALERELRA:LAALGVNEPPIPGYSPVASAWITAARRGSTDPDFVALVEFLAALERELRA	9.005077124743831	0.3566780739847697	70.6805419921875	0.24603788554668427	21.223159790039062	26.410316467285156	16.97893524169922
homomer-4-50-nr2-run1_result_20	4	LEKYGVNEPPIPGYSEVSSRWITAAEKGSTNEDFIALVRYLAELNRELRA:LEKYGVNEPPIPGYSEVSSRWITAAEKGSTNEDFIALVRYLAELNRELRA:LEKYGVNEPPIPGYSEVSSRWITAAEKGSTNEDFIALVRYLAELNRELRA:LEKYGVNEPPIPGYSEVSSRWITAAEKGSTNEDFIALVRYLAELNRELRA	10.411872616004818	0.24253141890990207	59.768280029296875	0.2597745358943939	21.717100143432617	26.420825958251953	10.636970520019531
homomer-4-50-nr2-run1_result_20	5	LEEYGVNEPPIPGYSEIDSKWITAAKKGFTDLNFIALVEYLAERNRELRA:LEEYGVNEPPIPGYSEIDSKWITAAKKGFTDLNFIALVEYLAERNRELRA:LEEYGVNEPPIPGYSEIDSKWITAAKKGFTDLNFIALVEYLAERNRELRA:LEEYGVNEPPIPGYSEIDSKWITAAKKGFTDLNFIALVEYLAERNRELRA	13.135044164558918	0.19013997056431436	58.555721282958984	0.25006991624832153	21.243284225463867	25.459083557128906	14.096202850341797
homomer-4-50-nr2-run1_result_20	6	LEKAGVNSPPIPGYSPIASKYIEYAKKASKDENFIFLVEFLADLNRELRA:LEKAGVNSPPIPGYSPIASKYIEYAKKASKDENFIFLVEFLADLNRELRA:LEKAGVNSPPIPGYSPIASKYIEYAKKASKDENFIFLVEFLADLNRELRA:LEKAGVNSPPIPGYSPIASKYIEYAKKASKDENFIFLVEFLADLNRELRA	1.590399678213644	0.9314091095645969	79.4740219116211	0.7597997188568115	7.411536693572998	8.395729064941406	1.2099932432174683
homomer-4-50-nr2-run1_result_20	7	LESAGVNEPPIPGYSPVASRYITAARRAFTDENFIFLVEFLADLNRELRA:LESAGVNEPPIPGYSPVASRYITAARRAFTDENFIFLVEFLADLNRELRA:LESAGVNEPPIPGYSPVASRYITAARRAFTDENFIFLVEFLADLNRELRA:LESAGVNEPPIPGYSPVASRYITAARRAFTDENFIFLVEFLADLNRELRA	6.228423996263204	0.502984920432716	46.84034729003906	0.22943638265132904	21.530427932739258	25.352951049804688	12.07472038269043
homomer-4-50-nr2-run1_result_20	8	LEEFGVDAPPIPGYSPISSRFIEAARRGSTNKDFIFLVEYLAELERELRA:LEEFGVDAPPIPGYSPISSRFIEAARRGSTNKDFIFLVEYLAELERELRA:LEEFGVDAPPIPGYSPISSRFIEAARRGSTNKDFIFLVEYLAELERELRA:LEEFGVDAPPIPGYSPISSRFIEAARRGSTNKDFIFLVEYLAELERELRA	6.415908087605477	0.5718981485756934	43.269325256347656	0.2744647264480591	20.69804573059082	23.965351104736328	10.438091278076172
homomer-4-50-nr2-run1_result_20	9	LEEYGVNAPPIPGYSEISSRYIEAARKGFTDKNFIFLVEYLAELERERRA:LEEYGVNAPPIPGYSEISSRYIEAARKGFTDKNFIFLVEYLAELERERRA:LEEYGVNAPPIPGYSEISSRYIEAARKGFTDKNFIFLVEYLAELERERRA:LEEYGVNAPPIPGYSEISSRYIEAARKGFTDKNFIFLVEYLAELERERRA	15.092802688401536	0.17215807849279524	56.94942092895508	0.23150615394115448	21.56952667236328	25.914766311645508	14.124377250671387
homomer-4-50-nr2-run1_result_20	10	LEAAGVDEPPIPGYSPIASRWIAAARRASRDRDFVALVEFLAELYRELRA:LEAAGVDEPPIPGYSPIASRWIAAARRASRDRDFVALVEFLAELYRELRA:LEAAGVDEPPIPGYSPIASRWIAAARRASRDRDFVALVEFLAELYRELRA:LEAAGVDEPPIPGYSPIASRWIAAARRASRDRDFVALVEFLAELYRELRA	1.145323890638755	0.9598601532864489	75.48283386230469	0.7226417064666748	8.684276580810547	9.978433609008789	1.9250476360321045
homomer-4-50-nr2-run1_result_20	11	LAAAGVNEAPIPGYSPIASRYIAAARRASTNADFIALVEYLADLERELRA:LAAAGVNEAPIPGYSPIASRYIAAARRASTNADFIALVEYLADLERELRA:LAAAGVNEAPIPGYSPIASRYIAAARRASTNADFIALVEYLADLERELRA:LAAAGVNEAPIPGYSPIASRYIAAARRASTNADFIALVEYLADLERELRA	2.009043937877211	0.9125596338145899	61.40000915527344	0.378099262714386	16.807273864746094	20.42336654663086	7.940345287322998
homomer-4-50-nr2-run1_result_20	12	LEEYGVNSPPIPGYSPVSSKYIEAAKKGSTNEDFIFLVEFLADLERERRA:LEEYGVNSPPIPGYSPVSSKYIEAAKKGSTNEDFIFLVEFLADLERERRA:LEEYGVNSPPIPGYSPVSSKYIEAAKKGSTNEDFIFLVEFLADLERERRA:LEEYGVNSPPIPGYSPVSSKYIEAAKKGSTNEDFIFLVEFLADLERERRA	0.9336885317469886	0.9710001688428136	84.3221435546875	0.8317879438400269	6.130429744720459	6.7332916259765625	1.1259807348251343
homomer-4-50-nr2-run1_result_20	13	LEKYGVNSPPIPGYSPIASKYIEAARRGFTDENFIALVEYLADLYRELRA:LEKYGVNSPPIPGYSPIASKYIEAARRGFTDENFIALVEYLADLYRELRA:LEKYGVNSPPIPGYSPIASKYIEAARRGFTDENFIALVEYLADLYRELRA:LEKYGVNSPPIPGYSPIASKYIEAARRGFTDENFIALVEYLADLYRELRA	6.433169226285248	0.474706140577093	58.583396911621094	0.22861060500144958	21.682758331298828	26.254467010498047	15.312609672546387
homomer-4-50-nr2-run1_result_20	14	LEEYGVNSPPIPGYSPVASKYIEAAKKGFTDKNFIFLVEFLADLERELRA:LEEYGVNSPPIPGYSPVASKYIEAAKKGFTDKNFIFLVEFLADLERELRA:LEEYGVNSPPIPGYSPVASKYIEAAKKGFTDKNFIFLVEFLADLERELRA:LEEYGVNSPPIPGYSPVASKYIEAAKKGFTDKNFIFLVEFLADLERELRA	3.2237894648032026	0.7708083189377365	49.051536560058594	0.2696671187877655	19.651926040649414	23.27251434326172	10.501264572143555
homomer-4-50-nr2-run1_result_20	15	LEEYGVNAPPIPGYSPIASKYIEAARRGFTDKNFIFLVEYLADLERERRA:LEEYGVNAPPIPGYSPIASKYIEAARRGFTDKNFIFLVEYLADLERERRA:LEEYGVNAPPIPGYSPIASKYIEAARRGFTDKNFIFLVEYLADLERERRA:LEEYGVNAPPIPGYSPIASKYIEAARRGFTDKNFIFLVEYLADLERERRA	8.402969880419324	0.3984179812759638	56.127342224121094	0.2734124958515167	20.322187423706055	24.341827392578125	10.04475212097168
homomer-4-50-nr2-run1_result_20	16	LAAAGVDAPPIPGYSPTASRWILYARRGSTDENFIALVEFLADLERELRA:LAAAGVDAPPIPGYSPTASRWILYARRGSTDENFIALVEFLADLERELRA:LAAAGVDAPPIPGYSPTASRWILYARRGSTDENFIALVEFLADLERELRA:LAAAGVDAPPIPGYSPTASRWILYARRGSTDENFIALVEFLADLERELRA	5.930286666915172	0.5184412473893751	59.817176818847656	0.23857423663139343	21.2687931060791	25.853368759155273	14.858553886413574
homomer-4-50-nr2-run1_result_20	17	LASAGVNEPPIPGYSATDSRYITYAEKASTDKNFVFLVKYIADINKELRA:LASAGVNEPPIPGYSATDSRYITYAEKASTDKNFVFLVKYIADINKELRA:LASAGVNEPPIPGYSATDSRYITYAEKASTDKNFVFLVKYIADINKELRA:LASAGVNEPPIPGYSATDSRYITYAEKASTDKNFVFLVKYIADINKELRA	13.356825170641619	0.2078320617113613	48.35062026977539	0.21947816014289856	21.66349983215332	25.64310646057129	11.228652954101562
homomer-4-50-nr2-run1_result_20	18	LEEYGVNAPPIPGYSPISSKYIEAARRGFKDKEFIFLVEYLAELERERRA:LEEYGVNAPPIPGYSPISSKYIEAARRGFKDKEFIFLVEYLAELERERRA:LEEYGVNAPPIPGYSPISSKYIEAARRGFKDKEFIFLVEYLAELERERRA:LEEYGVNAPPIPGYSPISSKYIEAARRGFKDKEFIFLVEYLAELERERRA	6.926115219663574	0.47939873548801976	38.22393798828125	0.21356388926506042	22.472990036010742	25.615137100219727	15.96042537689209
homomer-4-50-nr2-run1_result_20	19	LASAGVNAPPIPGYSPVASRWIEYARKASTNKDFIALVEFLAELNRELRA:LASAGVNAPPIPGYSPVASRWIEYARKASTNKDFIALVEFLAELNRELRA:LASAGVNAPPIPGYSPVASRWIEYARKASTNKDFIALVEFLAELNRELRA:LASAGVNAPPIPGYSPVASRWIEYARKASTNKDFIALVEFLAELNRELRA	2.4143854178234254	0.8885169068367788	55.593563079833984	0.38496121764183044	16.549419403076172	19.58943748474121	6.041032791137695
homomer-4-50-nr2-run1_result_20	20	LESAGVNEPPIPGYSEIASKYITYARKAFKDENFIALVEFLADLYRELRA:LESAGVNEPPIPGYSEIASKYITYARKAFKDENFIALVEFLADLYRELRA:LESAGVNEPPIPGYSEIASKYITYARKAFKDENFIALVEFLADLYRELRA:LESAGVNEPPIPGYSEIASKYITYARKAFKDENFIALVEFLADLYRELRA	15.276652184166466	0.21821974483314258	56.50619125366211	0.26664718985557556	20.81790542602539	25.583253860473633	8.854511260986328
homomer-4-50-nr2-run1_result_20	21	LEEFGVNAPPIPGYSPVASRYIEAARRGSKNKDFIALVEFLAELERELRA:LEEFGVNAPPIPGYSPVASRYIEAARRGSKNKDFIALVEFLAELERELRA:LEEFGVNAPPIPGYSPVASRYIEAARRGSKNKDFIALVEFLAELERELRA:LEEFGVNAPPIPGYSPVASRYIEAARRGSKNKDFIALVEFLAELERELRA	1.1644817311546503	0.9590272440280582	82.50977325439453	0.801250696182251	6.4899678230285645	7.247121810913086	1.2041352987289429
homomer-4-50-nr2-run1_result_20	22	LEEAGVNEPDIPGYSPISSRYITYARRAFTDKNFIALVEYLADLYRELTA:LEEAGVNEPDIPGYSPISSRYITYARRAFTDKNFIALVEYLADLYRELTA:LEEAGVNEPDIPGYSPISSRYITYARRAFTDKNFIALVEYLADLYRELTA:LEEAGVNEPDIPGYSPISSRYITYARRAFTDKNFIALVEYLADLYRELTA	16.9555108896363	0.14838595683689368	45.46875762939453	0.21584740281105042	21.814453125	25.690261840820312	9.102401733398438
homomer-4-50-nr2-run1_result_20	23	LEEYGVNEPPIPGFSEISSRYITAARKGFTNKDFIFLVEFLAELNRELRA:LEEYGVNEPPIPGFSEISSRYITAARKGFTNKDFIFLVEFLAELNRELRA:LEEYGVNEPPIPGFSEISSRYITAARKGFTNKDFIFLVEFLAELNRELRA:LEEYGVNEPPIPGFSEISSRYITAARKGFTNKDFIFLVEFLAELNRELRA	9.637303589448281	0.33345408633696055	51.168514251708984	0.2577219605445862	20.61992073059082	24.44437599182129	11.395966529846191
homomer-4-50-nr2-run1_result_20	24	LEEFGVDEPPIPGYTPIDSRYITAARKGFTNKDFIFLVEYLAERTRELLA:LEEFGVDEPPIPGYTPIDSRYITAARKGFTNKDFIFLVEYLAERTRELLA:LEEFGVDEPPIPGYTPIDSRYITAARKGFTNKDFIFLVEYLAERTRELLA:LEEFGVDEPPIPGYTPIDSRYITAARKGFTNKDFIFLVEYLAERTRELLA	6.426180984342469	0.5582888876090106	38.51708221435547	0.22310084104537964	21.81525993347168	24.955474853515625	10.649457931518555
homomer-4-50-nr2-run1_result_20	25	LEEYGVNEPPIPGYSEIASKYITAARKGSKDKNFIFLVEFLAELERELRA:LEEYGVNEPPIPGYSEIASKYITAARKGSKDKNFIFLVEFLAELERELRA:LEEYGVNEPPIPGYSEIASKYITAARKGSKDKNFIFLVEFLAELERELRA:LEEYGVNEPPIPGYSEIASKYITAARKGSKDKNFIFLVEFLAELERELRA	1.0025456659654848	0.9668524946475788	88.3720474243164	0.8551046848297119	4.812540531158447	5.288107395172119	1.130795955657959
homomer-4-50-nr2-run1_result_20	26	LEEYGVNEEPIPGYSEIDSKYIIAARKGFKNKDFIFLVEYLADRDRELRA:LEEYGVNEEPIPGYSEIDSKYIIAARKGFKNKDFIFLVEYLADRDRELRA:LEEYGVNEEPIPGYSEIDSKYIIAARKGFKNKDFIFLVEYLADRDRELRA:LEEYGVNEEPIPGYSEIDSKYIIAARKGFKNKDFIFLVEYLADRDRELRA	0.9691341187081722	0.969920232629893	86.27664184570312	0.8085614442825317	5.238920211791992	5.850612640380859	1.1988182067871094
homomer-4-50-nr2-run1_result_20	27	LEAYGVDAPPIPGYSEIASKYILAAKRGSTNKDFIALVEFIADLNRELTA:LEAYGVDAPPIPGYSEIASKYILAAKRGSTNKDFIALVEFIADLNRELTA:LEAYGVDAPPIPGYSEIASKYILAAKRGSTNKDFIALVEFIADLNRELTA:LEAYGVDAPPIPGYSEIASKYILAAKRGSTNKDFIALVEFIADLNRELTA	1.370029378791534	0.9471545446464922	80.97710418701172	0.7935914993286133	6.6786723136901855	7.434389591217041	1.2711875438690186
homomer-4-50-nr2-run1_result_20	28	LEEYGVNAPPIPGYTEISSKWILYARRGFKNKDFIALVEYLAELNRELLA:LEEYGVNAPPIPGYTEISSKWILYARRGFKNKDFIALVEYLAELNRELLA:LEEYGVNAPPIPGYTEISSKWILYARRGFKNKDFIALVEYLAELNRELLA:LEEYGVNAPPIPGYTEISSKWILYARRGFKNKDFIALVEYLAELNRELLA	17.1644529332196	0.14382292480160033	43.365562438964844	0.20700635015964508	23.094945907592773	26.91792106628418	18.67901611328125
homomer-4-50-nr2-run1_result_20	29	LEEFGVNEPPIPGFSPIDSRYIAAAKKGSTNKDFIFLVEYLAERNRELRA:LEEFGVNEPPIPGFSPIDSRYIAAAKKGSTNKDFIFLVEYLAERNRELRA:LEEFGVNEPPIPGFSPIDSRYIAAAKKGSTNKDFIFLVEYLAERNRELRA:LEEFGVNEPPIPGFSPIDSRYIAAAKKGSTNKDFIFLVEYLAERNRELRA	4.195041759185401	0.6540797346187603	54.50469207763672	0.2504107356071472	20.585285186767578	24.777542114257812	8.484886169433594
homomer-4-50-nr2-run1_result_20	30	LEEYGVNEPPIPGFSPIDSRWITAALRGFDNLDFIALVLYLAELRRELAA:LEEYGVNEPPIPGFSPIDSRWITAALRGFDNLDFIALVLYLAELRRELAA:LEEYGVNEPPIPGFSPIDSRWITAALRGFDNLDFIALVLYLAELRRELAA:LEEYGVNEPPIPGFSPIDSRWITAALRGFDNLDFIALVLYLAELRRELAA	1.9650912200667934	0.8882804742109874	74.23583221435547	0.6738376021385193	8.551468849182129	9.704445838928223	1.5137115716934204
homomer-4-50-nr2-run1_result_20	31	LSSAGVNEPPIPGYSPVASRWIAAARRAFTDRNFIALVEFLAELVRELRA:LSSAGVNEPPIPGYSPVASRWIAAARRAFTDRNFIALVEFLAELVRELRA:LSSAGVNEPPIPGYSPVASRWIAAARRAFTDRNFIALVEFLAELVRELRA:LSSAGVNEPPIPGYSPVASRWIAAARRAFTDRNFIALVEFLAELVRELRA	8.962131898472764	0.35575154286039323	48.19798278808594	0.2633054852485657	20.281930923461914	24.052513122558594	10.52280044555664
homomer-4-50-nr2-run1_result_21	0	NEELKLLLLEELLKKTLESLEWAIKSGKVSQEEIDKLYKLLLELLKIIKE:NEELKLLLLEELLKKTLESLEWAIKSGKVSQEEIDKLYKLLLELLKIIKE:NEELKLLLLEELLKKTLESLEWAIKSGKVSQEEIDKLYKLLLELLKIIKE:NEELKLLLLEELLKKTLESLEWAIKSGKVSQEEIDKLYKLLLELLKIIKE	1.5986511999622741	0.9234465830544986	84.64618682861328	0.7450741529464722	7.182178497314453	8.556635856628418	1.445552110671997
homomer-4-50-nr2-run1_result_21	1	NELLKLKLLKELLEKVLEELEEAIKSGKVKEEEIKQLYELLKELLKIIKE:NELLKLKLLKELLEKVLEELEEAIKSGKVKEEEIKQLYELLKELLKIIKE:NELLKLKLLKELLEKVLEELEEAIKSGKVKEEEIKQLYELLKELLKIIKE:NELLKLKLLKELLEKVLEELEEAIKSGKVKEEEIKQLYELLKELLKIIKE	11.092435117414684	0.2797117251728978	61.98334884643555	0.4003419280052185	17.50813865661621	21.572093963623047	2.9687092304229736
homomer-4-50-nr2-run1_result_21	2	DEELRLLLLEELLERALEALERAIESGKVDEEAKKMLAELVKELLRLLAA:DEELRLLLLEELLERALEALERAIESGKVDEEAKKMLAELVKELLRLLAA:DEELRLLLLEELLERALEALERAIESGKVDEEAKKMLAELVKELLRLLAA:DEELRLLLLEELLERALEALERAIESGKVDEEAKKMLAELVKELLRLLAA	12.930261212841515	0.257178743438162	63.446571350097656	0.24472758173942566	20.716197967529297	25.650737762451172	15.898632049560547
homomer-4-50-nr2-run1_result_21	3	NEELKLKILEELLKKALEELEYAIKSGKVEKEEIDKLYELVKELLKIFKE:NEELKLKILEELLKKALEELEYAIKSGKVEKEEIDKLYELVKELLKIFKE:NEELKLKILEELLKKALEELEYAIKSGKVEKEEIDKLYELVKELLKIFKE:NEELKLKILEELLKKALEELEYAIKSGKVEKEEIDKLYELVKELLKIFKE	1.39311418246884	0.9401628046528012	91.62200927734375	0.8280327916145325	4.37647819519043	4.970759391784668	1.2806329727172852
homomer-4-50-nr2-run1_result_21	4	NEEEKLELLEELLEELLEELEYFEKSGKVDEEAIKQKAELVKELLKIIKE:NEEEKLELLEELLEELLEELEYFEKSGKVDEEAIKQKAELVKELLKIIKE:NEEEKLELLEELLEELLEELEYFEKSGKVDEEAIKQKAELVKELLKIIKE:NEEEKLELLEELLEELLEELEYFEKSGKVDEEAIKQKAELVKELLKIIKE	9.38745310327535	0.39056175289717115	73.70784759521484	0.43108081817626953	16.090087890625	19.92232894897461	2.457897663116455
homomer-4-50-nr2-run1_result_21	5	NEELLLQQLQELLKEVLEALKKAIESGKVKEEEIKLLAELLKELLELLLL:NEELLLQQLQELLKEVLEALKKAIESGKVKEEEIKLLAELLKELLELLLL:NEELLLQQLQELLKEVLEALKKAIESGKVKEEEIKLLAELLKELLELLLL:NEELLLQQLQELLKEVLEALKKAIESGKVKEEEIKLLAELLKELLELLLL	2.145584405192455	0.8834461439948896	72.10393524169922	0.589555025100708	10.709424018859863	12.998847961425781	2.9120466709136963
homomer-4-50-nr2-run1_result_21	6	NEEEKLKLLEKLLEKVLEELFKAIESGKVKEEEIELLAELLKELLKIIKE:NEEEKLKLLEKLLEKVLEELFKAIESGKVKEEEIELLAELLKELLKIIKE:NEEEKLKLLEKLLEKVLEELFKAIESGKVKEEEIELLAELLKELLKIIKE:NEEEKLKLLEKLLEKVLEELFKAIESGKVKEEEIELLAELLKELLKIIKE	1.0119774286357246	0.9666209340045185	91.06376647949219	0.8356301784515381	4.35835075378418	4.911081790924072	1.3376798629760742
homomer-4-50-nr2-run1_result_21	7	NEELKLKFLEELLKKALEALEKAIKSGKVEKEDVKTLAELVKELLKIIEK:NEELKLKFLEELLKKALEALEKAIKSGKVEKEDVKTLAELVKELLKIIEK:NEELKLKFLEELLKKALEALEKAIKSGKVEKEDVKTLAELVKELLKIIEK:NEELKLKFLEELLKKALEALEKAIKSGKVEKEDVKTLAELVKELLKIIEK	1.6556130438819767	0.9210604414136313	73.93029022216797	0.6543209552764893	9.256582260131836	10.876154899597168	2.1895341873168945
homomer-4-50-nr2-run1_result_21	8	DELLKLKILEELLKKTLEALEKAIESGKVKQEDIKQLAELLKEILKIIEK:DELLKLKILEELLKKTLEALEKAIESGKVKQEDIKQLAELLKEILKIIEK:DELLKLKILEELLKKTLEALEKAIESGKVKQEDIKQLAELLKEILKIIEK:DELLKLKILEELLKKTLEALEKAIESGKVKQEDIKQLAELLKEILKIIEK	1.5080064193391096	0.9311732718105352	90.10366821289062	0.8246487379074097	4.502482891082764	5.053640842437744	1.3071131706237793
homomer-4-50-nr2-run1_result_21	9	NEELKLKILAALLEEVLKALLKAIESGKVKQEEVKQLAELAKELLKIIAA:NEELKLKILAALLEEVLKALLKAIESGKVKQEEVKQLAELAKELLKIIAA:NEELKLKILAALLEEVLKALLKAIESGKVKQEEVKQLAELAKELLKIIAA:NEELKLKILAALLEEVLKALLKAIESGKVKQEEVKQLAELAKELLKIIAA	1.154000663384669	0.9573790610018647	86.9473876953125	0.7701468467712402	5.529609203338623	6.362191200256348	1.6506496667861938
homomer-4-50-nr2-run1_result_21	10	NEELLLELLEELLKKTLEELEKAIKSGKVKEEEVEKLYELVKELLKLLKE:NEELLLELLEELLKKTLEELEKAIKSGKVKEEEVEKLYELVKELLKLLKE:NEELLLELLEELLKKTLEELEKAIKSGKVKEEEVEKLYELVKELLKLLKE:NEELLLELLEELLKKTLEELEKAIKSGKVKEEEVEKLYELVKELLKLLKE	2.0369208430759635	0.8864580610643675	65.34805297851562	0.4674919843673706	14.475424766540527	17.944515228271484	3.748605251312256
homomer-4-50-nr2-run1_result_21	11	NEEEKLKFLEELAEEVLEELEWAIESGEVDEEEVKELAELLKELLKLIKE:NEEEKLKFLEELAEEVLEELEWAIESGEVDEEEVKELAELLKELLKLIKE:NEEEKLKFLEELAEEVLEELEWAIESGEVDEEEVKELAELLKELLKLIKE:NEEEKLKFLEELAEEVLEELEWAIESGEVDEEEVKELAELLKELLKLIKE	12.816299499807904	0.28489844565745204	61.7877311706543	0.29765135049819946	19.367759704589844	24.392333984375	10.64905071258545
homomer-4-50-nr2-run1_result_21	12	NEELKLELLEELLEKVLEELKKAIESGKVKEEEIKQLAELLKELLKIIAA:NEELKLELLEELLEKVLEELKKAIESGKVKEEEIKQLAELLKELLKIIAA:NEELKLELLEELLEKVLEELKKAIESGKVKEEEIKQLAELLKELLKIIAA:NEELKLELLEELLEKVLEELKKAIESGKVKEEEIKQLAELLKELLKIIAA	10.17677995673061	0.42849440616085255	49.509090423583984	0.245346337556839	20.74510955810547	25.366310119628906	15.209197998046875
homomer-4-50-nr2-run1_result_21	13	NEELKLEMLEELLKKVLESLEKAIESGKVKEEEIKKLFELLKELLKLLKE:NEELKLEMLEELLKKVLESLEKAIESGKVKEEEIKKLFELLKELLKLLKE:NEELKLEMLEELLKKVLESLEKAIESGKVKEEEIKKLFELLKELLKLLKE:NEELKLEMLEELLKKVLESLEKAIESGKVKEEEIKKLFELLKELLKLLKE	1.3654316798249118	0.9409098484859865	86.49314880371094	0.7581380009651184	6.288363933563232	7.3910746574401855	1.4031341075897217
homomer-4-50-nr2-run1_result_21	14	NEELKLKMLKELLEKTLEALLKAIESGKVKEEDKKTLAELVKELLKIIAA:NEELKLKMLKELLEKTLEALLKAIESGKVKEEDKKTLAELVKELLKIIAA:NEELKLKMLKELLEKTLEALLKAIESGKVKEEDKKTLAELVKELLKIIAA:NEELKLKMLKELLEKTLEALLKAIESGKVKEEDKKTLAELVKELLKIIAA	1.3015946963588887	0.948285138342552	92.49728393554688	0.8523786067962646	3.914381980895996	4.394332408905029	1.2224299907684326
homomer-4-50-nr2-run1_result_21	15	DPLLLLLLLGKLLEEALKALKKAIESGKVKEEDIKKLYELVKELLKLLAA:DPLLLLLLLGKLLEEALKALKKAIESGKVKEEDIKKLYELVKELLKLLAA:DPLLLLLLLGKLLEEALKALKKAIESGKVKEEDIKKLYELVKELLKLLAA:DPLLLLLLLGKLLEEALKALKKAIESGKVKEEDIKKLYELVKELLKLLAA	2.5107014886105268	0.8397116540239901	82.65311431884766	0.7220744490623474	6.984891891479492	8.11695671081543	1.7197301387786865
[truncated: 6,960 more rows]
