# Supplementary material for: AlphaDesign: a de novo protein design framework based on AlphaFold
Source: Mol Syst Biol. 2025 Jun 17;21(9):1166–89. doi: 10.1038/s44320-025-00119-z (PMC12405559; doi:10.1038/s44320-025-00119-z)
Supplement: Supplementary file 8 — Source data Fig. 6 [file 44320_2025_119_MOESM8_ESM.zip]

Archive with 133 entries (128 files):
- Figure_6/
- __MACOSX/._Figure_6
- Figure_6/6A/
- __MACOSX/Figure_6/._6A
- Figure_6/6DandE/
- __MACOSX/Figure_6/._6DandE
- Figure_6/.DS_Store
- __MACOSX/Figure_6/._.DS_Store
- Figure_6/6B/
- __MACOSX/Figure_6/._6B
- Figure_6/6C/
- __MACOSX/Figure_6/._6C
- Figure_6/6A/rbd_100_run_3_result_5_design_7_sourcedata_rmsf.dat
- Figure_6/6A/pdl1_50_run_2_result_32_design_7_sourcedata_rmsf.dat
- Figure_6/6A/design_pd1-binder-50-nr2-run-2_result_7.pdb
- __MACOSX/Figure_6/6A/._design_pd1-binder-50-nr2-run-2_result_7.pdb
- Figure_6/6A/prediction_pd1-binder-50-nr2-run-2_result_7.pdb
- __MACOSX/Figure_6/6A/._prediction_pd1-binder-50-nr2-run-2_result_7.pdb
- Figure_6/6A/rbd_50_run_2_result_33_design_10_sourcedata_rmsf.dat
- Figure_6/6A/design_rnasea-binder-50-nr2-2_result_18.pdb
- __MACOSX/Figure_6/6A/._design_rnasea-binder-50-nr2-2_result_18.pdb
- Figure_6/6A/prediction_spikerbd-binder-100-nr2-run-3_result_5.pdb
- __MACOSX/Figure_6/6A/._prediction_spikerbd-binder-100-nr2-run-3_result_5.pdb
- Figure_6/6A/prediction_rnasea-binder-50-nr2-2_result_18.pdb
- __MACOSX/Figure_6/6A/._prediction_rnasea-binder-50-nr2-2_result_18.pdb
- Figure_6/6A/rnasea_50_run_2_result_18_design_11_sourcedata_rmsf.dat
- Figure_6/6A/design_pd1-binder-100-nr2-run-3_result_8.pdb
- __MACOSX/Figure_6/6A/._design_pd1-binder-100-nr2-run-3_result_8.pdb
- Figure_6/6A/design_rnasea-binder-50-nr2-3_result_38.pdb
- __MACOSX/Figure_6/6A/._design_rnasea-binder-50-nr2-3_result_38.pdb
- Figure_6/6A/prediction_rnasea-binder-50-nr2-3_result_38.pdb
- __MACOSX/Figure_6/6A/._prediction_rnasea-binder-50-nr2-3_result_38.pdb
- Figure_6/6A/README
- __MACOSX/Figure_6/6A/._README
- Figure_6/6A/design_spikerbd-binder-100-nr2-run-3_result_5.pdb
- __MACOSX/Figure_6/6A/._design_spikerbd-binder-100-nr2-run-3_result_5.pdb
- Figure_6/6A/prediction_spikerbd-binder-50-nr2-run-2_result_33.pdb
- __MACOSX/Figure_6/6A/._prediction_spikerbd-binder-50-nr2-run-2_result_33.pdb
- Figure_6/6A/prediction_pdl1-binder-50-nr2-run-2_result_32.pdb
- __MACOSX/Figure_6/6A/._prediction_pdl1-binder-50-nr2-run-2_result_32.pdb
- Figure_6/6A/pdl1_100_run_1_result_5_design_1_sourcedata_rmsf.dat
- __MACOSX/Figure_6/6A/._pdl1_100_run_1_result_5_design_1_sourcedata_rmsf.dat
- Figure_6/6A/design_spikerbd-binder-50-nr2-run-2_result_33.pdb
- __MACOSX/Figure_6/6A/._design_spikerbd-binder-50-nr2-run-2_result_33.pdb
- Figure_6/6A/prediction_pdl1-binder-100-nr2-run-1_result_5.pdb
- __MACOSX/Figure_6/6A/._prediction_pdl1-binder-100-nr2-run-1_result_5.pdb
- Figure_6/6A/pd1_50_run_2_result_7_design_0_sourcedata_rmsf.dat
- Figure_6/6A/rnasea_50_run_3_result_38_design_15_sourcedata_rmsf.dat
- Figure_6/6A/design_pdl1-binder-50-nr2-run-2_result_32.pdb
- __MACOSX/Figure_6/6A/._design_pdl1-binder-50-nr2-run-2_result_32.pdb
- Figure_6/6A/pd1_100_run_3_result_8_design_7_sourcedata_rmsf.dat
- Figure_6/6A/prediction_pd1-binder-100-nr2-run-3_result_8.pdb
- __MACOSX/Figure_6/6A/._prediction_pd1-binder-100-nr2-run-3_result_8.pdb
- Figure_6/6A/design_pdl1-binder-100-nr2-run-1_result_5.pdb
- __MACOSX/Figure_6/6A/._design_pdl1-binder-100-nr2-run-1_result_5.pdb
- Figure_6/6DandE/rbd-50-af2-scores.csv
- __MACOSX/Figure_6/6DandE/._rbd-50-af2-scores.csv
- Figure_6/6DandE/rf-rnasea-50-af2-scores.csv
- __MACOSX/Figure_6/6DandE/._rf-rnasea-50-af2-scores.csv
- Figure_6/6DandE/rcat-100-af2-scores.csv
- __MACOSX/Figure_6/6DandE/._rcat-100-af2-scores.csv
- Figure_6/6DandE/pd1-100-af2-scores.csv
- __MACOSX/Figure_6/6DandE/._pd1-100-af2-scores.csv
- Figure_6/6DandE/rf-rnasea-100-af2-scores.csv
- __MACOSX/Figure_6/6DandE/._rf-rnasea-100-af2-scores.csv
- Figure_6/6DandE/rcat-50-af2-scores.csv
- __MACOSX/Figure_6/6DandE/._rcat-50-af2-scores.csv
- Figure_6/6DandE/rf-rcat-100-af2-scores.csv
- __MACOSX/Figure_6/6DandE/._rf-rcat-100-af2-scores.csv
- Figure_6/6DandE/rbd-100-af2-scores.csv
- __MACOSX/Figure_6/6DandE/._rbd-100-af2-scores.csv
- Figure_6/6DandE/rf-pd1-50-af2-scores.csv
- __MACOSX/Figure_6/6DandE/._rf-pd1-50-af2-scores.csv
- Figure_6/6DandE/README
- __MACOSX/Figure_6/6DandE/._README
- Figure_6/6DandE/rf-pdl1-50-af2-scores.csv
- __MACOSX/Figure_6/6DandE/._rf-pdl1-50-af2-scores.csv
- Figure_6/6DandE/rnasea-100-af2-scores.csv
- __MACOSX/Figure_6/6DandE/._rnasea-100-af2-scores.csv
- Figure_6/6DandE/rf-rcat-50-af2-scores.csv
- __MACOSX/Figure_6/6DandE/._rf-rcat-50-af2-scores.csv
- Figure_6/6DandE/rf-pd1-100-af2-scores.csv
- __MACOSX/Figure_6/6DandE/._rf-pd1-100-af2-scores.csv
- Figure_6/6DandE/pdl1-100-af2-scores.csv
- __MACOSX/Figure_6/6DandE/._pdl1-100-af2-scores.csv
- Figure_6/6DandE/pd1-50-af2-scores.csv
- __MACOSX/Figure_6/6DandE/._pd1-50-af2-scores.csv
- Figure_6/6DandE/pdl1-50-af2-scores.csv
- __MACOSX/Figure_6/6DandE/._pdl1-50-af2-scores.csv
- Figure_6/6DandE/rnasea-50-af2-scores.csv
- __MACOSX/Figure_6/6DandE/._rnasea-50-af2-scores.csv
- Figure_6/6DandE/rf-rbd-100-af2-scores.csv
- __MACOSX/Figure_6/6DandE/._rf-rbd-100-af2-scores.csv
- Figure_6/6DandE/rf-rbd-50-af2-scores.csv
- __MACOSX/Figure_6/6DandE/._rf-rbd-50-af2-scores.csv
- Figure_6/6DandE/rf-pdl1-100-af2-scores.csv
- __MACOSX/Figure_6/6DandE/._rf-pdl1-100-af2-scores.csv
- Figure_6/6B/prediction_rcat-binder-cpx-50-nr2-run_5_result_0.1.pdb
- __MACOSX/Figure_6/6B/._prediction_rcat-binder-cpx-50-nr2-run_5_result_0.1.pdb
- Figure_6/6B/prediction_rcat-binder-cpx-50-nr2-run_5_result_0.0.pdb
- __MACOSX/Figure_6/6B/._prediction_rcat-binder-cpx-50-nr2-run_5_result_0.0.pdb
- Figure_6/6B/uncropped_50-nr2-run_5_result_0.1_design_0_sourcedata_rmsf.dat
- Figure_6/6B/delta_omicron_50_run2_4.0_129_sourcedata_rmsf.dat
- Figure_6/6B/README
- __MACOSX/Figure_6/6B/._README
- Figure_6/6B/prediction_delta-omicron-fixed-binder-50-nr2-run2_result_4.1.pdb
- __MACOSX/Figure_6/6B/._prediction_delta-omicron-fixed-binder-50-nr2-run2_result_4.1.pdb
- Figure_6/6B/prediction_delta-omicron-fixed-binder-50-nr2-run2_result_4.0.pdb
- __MACOSX/Figure_6/6B/._prediction_delta-omicron-fixed-binder-50-nr2-run2_result_4.0.pdb
- Figure_6/6B/uncropped_50-nr2-run_5_result_0.0_design_0_sourcedata_rmsf.dat
- Figure_6/6B/delta_omicron_50_run2_4.1_129_sourcedata_rmsf.dat
- Figure_6/6C/prediction_rcat-conf-50-nr2-run2_result_6.1.pdb
- __MACOSX/Figure_6/6C/._prediction_rcat-conf-50-nr2-run2_result_6.1.pdb
- Figure_6/6C/prediction_rcat-conf-50-nr2-run2_result_6.0.pdb
- __MACOSX/Figure_6/6C/._prediction_rcat-conf-50-nr2-run2_result_6.0.pdb
- Figure_6/6C/cropped_50_run1_9.0_29_sourcedata_rmsf.dat
- Figure_6/6C/prediction_rcat-conf-50-nr2-run1_result_0.0.pdb
- __MACOSX/Figure_6/6C/._prediction_rcat-conf-50-nr2-run1_result_0.0.pdb
- Figure_6/6C/prediction_rcat-conf-50-nr2-run1_result_0.1.pdb
- __MACOSX/Figure_6/6C/._prediction_rcat-conf-50-nr2-run1_result_0.1.pdb
- Figure_6/6C/README
- __MACOSX/Figure_6/6C/._README
- Figure_6/6C/cropped_50_run1_0.0_18_sourcedata_rmsf.dat
- Figure_6/6C/prediction_rcat-conf-50-nr2-run1_result_18.0.pdb
- __MACOSX/Figure_6/6C/._prediction_rcat-conf-50-nr2-run1_result_18.0.pdb
- Figure_6/6C/prediction_rcat-conf-50-nr2-run1_result_18.1.pdb
- __MACOSX/Figure_6/6C/._prediction_rcat-conf-50-nr2-run1_result_18.1.pdb
- Figure_6/6C/cropped_50_run2_6.0_57_sourcedata_rmsf.dat
- Figure_6/6C/cropped_50_run1_18.0_51_sourcedata_rmsf.dat
- Figure_6/6C/prediction_rcat-conf-50-nr2-run1_result_9.0.pdb
- __MACOSX/Figure_6/6C/._prediction_rcat-conf-50-nr2-run1_result_9.0.pdb
- Figure_6/6C/prediction_rcat-conf-50-nr2-run1_result_9.1.pdb
- __MACOSX/Figure_6/6C/._prediction_rcat-conf-50-nr2-run1_result_9.1.pdb
