# Supplementary material for: AlphaDesign: a de novo protein design framework based on AlphaFold
Source: Mol Syst Biol. 2025 Jun 17;21(9):1166–89. doi: 10.1038/s44320-025-00119-z (PMC12405559; doi:10.1038/s44320-025-00119-z)
Supplement: Supplementary file 8 — Source data Fig. 6 [file 44320_2025_119_MOESM8_ESM.zip › Figure_6/6A/design_pd1-binder-50-nr2-run-2_result_7.pdb]

MODEL     1                                                                     
ATOM      1  N   ARG A   0      18.674  -3.842  -0.846  1.00  0.00           N  
ATOM      2  CA  ARG A   0      17.678  -2.802  -0.615  1.00  0.00           C  
ATOM      3  C   ARG A   0      16.659  -3.241   0.432  1.00  0.00           C  
ATOM      4  CB  ARG A   0      16.965  -2.439  -1.920  1.00  0.00           C  
ATOM      5  O   ARG A   0      16.225  -4.395   0.436  1.00  0.00           O  
ATOM      6  CG  ARG A   0      16.222  -1.114  -1.868  1.00  0.00           C  
ATOM      7  CD  ARG A   0      15.743  -0.682  -3.247  1.00  0.00           C  
ATOM      8  NE  ARG A   0      15.077   0.617  -3.204  1.00  0.00           N  
ATOM      9  NH1 ARG A   0      14.930   0.850  -5.497  1.00  0.00           N  
ATOM     10  NH2 ARG A   0      14.107   2.487  -4.120  1.00  0.00           N  
ATOM     11  CZ  ARG A   0      14.706   1.315  -4.274  1.00  0.00           C  
ATOM     12  N   SER A   1      16.503  -2.426   1.542  1.00  0.00           N  
ATOM     13  CA  SER A   1      15.593  -2.800   2.620  1.00  0.00           C  
ATOM     14  C   SER A   1      14.402  -1.851   2.692  1.00  0.00           C  
ATOM     15  CB  SER A   1      16.327  -2.812   3.962  1.00  0.00           C  
ATOM     16  O   SER A   1      14.564  -0.633   2.593  1.00  0.00           O  
ATOM     17  OG  SER A   1      15.432  -3.103   5.022  1.00  0.00           O  
ATOM     18  N   LEU A   2      13.200  -2.360   2.523  1.00  0.00           N  
ATOM     19  CA  LEU A   2      11.946  -1.632   2.688  1.00  0.00           C  
ATOM     20  C   LEU A   2      11.400  -1.803   4.101  1.00  0.00           C  
ATOM     21  CB  LEU A   2      10.911  -2.109   1.666  1.00  0.00           C  
ATOM     22  O   LEU A   2      11.315  -2.924   4.607  1.00  0.00           O  
ATOM     23  CG  LEU A   2      11.156  -1.704   0.212  1.00  0.00           C  
ATOM     24  CD1 LEU A   2      10.265  -2.516  -0.722  1.00  0.00           C  
ATOM     25  CD2 LEU A   2      10.915  -0.210   0.025  1.00  0.00           C  
ATOM     26  N   THR A   3      11.234  -0.664   4.736  1.00  0.00           N  
ATOM     27  CA  THR A   3      10.660  -0.700   6.076  1.00  0.00           C  
ATOM     28  C   THR A   3       9.248  -0.120   6.075  1.00  0.00           C  
ATOM     29  CB  THR A   3      11.535   0.074   7.080  1.00  0.00           C  
ATOM     30  O   THR A   3       8.991   0.902   5.436  1.00  0.00           O  
ATOM     31  CG2 THR A   3      10.996  -0.062   8.500  1.00  0.00           C  
ATOM     32  OG1 THR A   3      12.871  -0.441   7.036  1.00  0.00           O  
ATOM     33  N   PHE A   4       8.299  -0.766   6.640  1.00  0.00           N  
ATOM     34  CA  PHE A   4       6.927  -0.324   6.863  1.00  0.00           C  
ATOM     35  C   PHE A   4       6.682  -0.044   8.341  1.00  0.00           C  
ATOM     36  CB  PHE A   4       5.934  -1.374   6.356  1.00  0.00           C  
ATOM     37  O   PHE A   4       6.637  -0.969   9.154  1.00  0.00           O  
ATOM     38  CG  PHE A   4       4.582  -0.813   6.008  1.00  0.00           C  
ATOM     39  CD1 PHE A   4       3.421  -1.411   6.484  1.00  0.00           C  
ATOM     40  CD2 PHE A   4       4.471   0.315   5.205  1.00  0.00           C  
ATOM     41  CE1 PHE A   4       2.168  -0.894   6.164  1.00  0.00           C  
ATOM     42  CE2 PHE A   4       3.222   0.838   4.881  1.00  0.00           C  
ATOM     43  CZ  PHE A   4       2.072   0.232   5.360  1.00  0.00           C  
ATOM     44  N   TYR A   5       6.639   1.326   8.634  1.00  0.00           N  
ATOM     45  CA  TYR A   5       6.621   1.789  10.017  1.00  0.00           C  
ATOM     46  C   TYR A   5       5.249   1.577  10.645  1.00  0.00           C  
ATOM     47  CB  TYR A   5       7.007   3.269  10.093  1.00  0.00           C  
ATOM     48  O   TYR A   5       4.259   1.381   9.937  1.00  0.00           O  
ATOM     49  CG  TYR A   5       8.437   3.546   9.695  1.00  0.00           C  
ATOM     50  CD1 TYR A   5       9.483   3.327  10.587  1.00  0.00           C  
ATOM     51  CD2 TYR A   5       8.743   4.026   8.426  1.00  0.00           C  
ATOM     52  CE1 TYR A   5      10.802   3.582  10.226  1.00  0.00           C  
ATOM     53  CE2 TYR A   5      10.058   4.284   8.053  1.00  0.00           C  
ATOM     54  OH  TYR A   5      12.383   4.313   8.595  1.00  0.00           O  
ATOM     55  CZ  TYR A   5      11.079   4.059   8.958  1.00  0.00           C  
ATOM     56  N   TRP A   6       5.384   1.321  12.141  1.00  0.00           N  
ATOM     57  CA  TRP A   6       4.264   1.017  13.025  1.00  0.00           C  
ATOM     58  C   TRP A   6       3.763  -0.405  12.799  1.00  0.00           C  
ATOM     59  CB  TRP A   6       3.122   2.014  12.810  1.00  0.00           C  
ATOM     60  O   TRP A   6       2.749  -0.614  12.129  1.00  0.00           O  
ATOM     61  CG  TRP A   6       3.543   3.451  12.898  1.00  0.00           C  
ATOM     62  CD1 TRP A   6       3.614   4.353  11.873  1.00  0.00           C  
ATOM     63  CD2 TRP A   6       3.956   4.149  14.077  1.00  0.00           C  
ATOM     64  CE2 TRP A   6       4.263   5.473  13.692  1.00  0.00           C  
ATOM     65  CE3 TRP A   6       4.096   3.783  15.422  1.00  0.00           C  
ATOM     66  NE1 TRP A   6       4.046   5.571  12.344  1.00  0.00           N  
ATOM     67  CH2 TRP A   6       4.830   6.049  15.917  1.00  0.00           C  
ATOM     68  CZ2 TRP A   6       4.702   6.433  14.607  1.00  0.00           C  
ATOM     69  CZ3 TRP A   6       4.533   4.740  16.331  1.00  0.00           C  
ATOM     70  N   ALA A   7       4.498  -1.285  13.348  1.00  0.00           N  
ATOM     71  CA  ALA A   7       4.181  -2.705  13.216  1.00  0.00           C  
ATOM     72  C   ALA A   7       2.717  -2.974  13.550  1.00  0.00           C  
ATOM     73  CB  ALA A   7       5.091  -3.539  14.115  1.00  0.00           C  
ATOM     74  O   ALA A   7       2.097  -3.872  12.975  1.00  0.00           O  
ATOM     75  N   TRP A   8       2.104  -2.079  14.372  1.00  0.00           N  
ATOM     76  CA  TRP A   8       0.711  -2.156  14.798  1.00  0.00           C  
ATOM     77  C   TRP A   8       0.101  -0.763  14.922  1.00  0.00           C  
ATOM     78  CB  TRP A   8       0.597  -2.897  16.133  1.00  0.00           C  
ATOM     79  O   TRP A   8       0.658   0.107  15.596  1.00  0.00           O  
ATOM     80  CG  TRP A   8      -0.809  -3.035  16.636  1.00  0.00           C  
ATOM     81  CD1 TRP A   8      -1.600  -4.148  16.577  1.00  0.00           C  
ATOM     82  CD2 TRP A   8      -1.593  -2.019  17.270  1.00  0.00           C  
ATOM     83  CE2 TRP A   8      -2.850  -2.588  17.570  1.00  0.00           C  
ATOM     84  CE3 TRP A   8      -1.353  -0.682  17.614  1.00  0.00           C  
ATOM     85  NE1 TRP A   8      -2.829  -3.886  17.138  1.00  0.00           N  
ATOM     86  CH2 TRP A   8      -3.605  -0.558  18.525  1.00  0.00           C  
ATOM     87  CZ2 TRP A   8      -3.866  -1.864  18.199  1.00  0.00           C  
ATOM     88  CZ3 TRP A   8      -2.365   0.036  18.240  1.00  0.00           C  
ATOM     89  N   LEU A   9      -1.032  -0.566  14.144  1.00  0.00           N  
ATOM     90  CA  LEU A   9      -1.730   0.715  14.158  1.00  0.00           C  
ATOM     91  C   LEU A   9      -3.208   0.525  14.479  1.00  0.00           C  
ATOM     92  CB  LEU A   9      -1.575   1.425  12.811  1.00  0.00           C  
ATOM     93  O   LEU A   9      -3.892  -0.267  13.827  1.00  0.00           O  
ATOM     94  CG  LEU A   9      -2.252   2.791  12.682  1.00  0.00           C  
ATOM     95  CD1 LEU A   9      -1.579   3.805  13.601  1.00  0.00           C  
ATOM     96  CD2 LEU A   9      -2.220   3.269  11.234  1.00  0.00           C  
ATOM     97  N   GLU A  10      -3.760   1.132  15.515  1.00  0.00           N  
ATOM     98  CA  GLU A  10      -5.170   1.095  15.889  1.00  0.00           C  
ATOM     99  C   GLU A  10      -5.855   2.426  15.591  1.00  0.00           C  
ATOM    100  CB  GLU A  10      -5.325   0.744  17.371  1.00  0.00           C  
ATOM    101  O   GLU A  10      -5.381   3.482  16.015  1.00  0.00           O  
ATOM    102  CG  GLU A  10      -6.766   0.514  17.801  1.00  0.00           C  
ATOM    103  CD  GLU A  10      -6.897   0.081  19.253  1.00  0.00           C  
ATOM    104  OE1 GLU A  10      -7.764   0.627  19.973  1.00  0.00           O  
ATOM    105  OE2 GLU A  10      -6.126  -0.810  19.674  1.00  0.00           O  
ATOM    106  N   VAL A  11      -6.919   2.389  14.828  1.00  0.00           N  
ATOM    107  CA  VAL A  11      -7.666   3.589  14.467  1.00  0.00           C  
ATOM    108  C   VAL A  11      -9.163   3.335  14.628  1.00  0.00           C  
ATOM    109  CB  VAL A  11      -7.353   4.039  13.022  1.00  0.00           C  
ATOM    110  O   VAL A  11      -9.625   2.201  14.482  1.00  0.00           O  
ATOM    111  CG1 VAL A  11      -5.892   4.464  12.893  1.00  0.00           C  
ATOM    112  CG2 VAL A  11      -7.677   2.920  12.034  1.00  0.00           C  
ATOM    113  N   ALA A  12      -9.944   4.366  15.058  1.00  0.00           N  
ATOM    114  CA  ALA A  12     -11.396   4.249  15.163  1.00  0.00           C  
ATOM    115  C   ALA A  12     -12.049   4.270  13.783  1.00  0.00           C  
ATOM    116  CB  ALA A  12     -11.959   5.372  16.031  1.00  0.00           C  
ATOM    117  O   ALA A  12     -11.527   4.886  12.852  1.00  0.00           O  
ATOM    118  N   ASP A  13     -13.122   3.516  13.597  1.00  0.00           N  
ATOM    119  CA  ASP A  13     -13.895   3.510  12.359  1.00  0.00           C  
ATOM    120  C   ASP A  13     -14.244   4.932  11.923  1.00  0.00           C  
ATOM    121  CB  ASP A  13     -15.172   2.683  12.527  1.00  0.00           C  
ATOM    122  O   ASP A  13     -14.730   5.731  12.726  1.00  0.00           O  
ATOM    123  CG  ASP A  13     -15.892   2.431  11.214  1.00  0.00           C  
ATOM    124  OD1 ASP A  13     -15.361   2.804  10.146  1.00  0.00           O  
ATOM    125  OD2 ASP A  13     -17.001   1.857  11.248  1.00  0.00           O  
ATOM    126  N   GLY A  14     -13.894   5.259  10.654  1.00  0.00           N  
ATOM    127  CA  GLY A  14     -14.211   6.582  10.141  1.00  0.00           C  
ATOM    128  C   GLY A  14     -13.042   7.546  10.213  1.00  0.00           C  
ATOM    129  O   GLY A  14     -13.076   8.618   9.605  1.00  0.00           O  
ATOM    130  N   ALA A  15     -11.898   7.152  11.018  1.00  0.00           N  
ATOM    131  CA  ALA A  15     -10.661   7.926  11.080  1.00  0.00           C  
ATOM    132  C   ALA A  15      -9.695   7.505   9.976  1.00  0.00           C  
ATOM    133  CB  ALA A  15     -10.003   7.769  12.448  1.00  0.00           C  
ATOM    134  O   ALA A  15      -9.811   6.408   9.426  1.00  0.00           O  
ATOM    135  N   ASN A  16      -8.786   8.484   9.594  1.00  0.00           N  
ATOM    136  CA  ASN A  16      -7.722   8.121   8.665  1.00  0.00           C  
ATOM    137  C   ASN A  16      -6.609   7.345   9.362  1.00  0.00           C  
ATOM    138  CB  ASN A  16      -7.154   9.370   7.986  1.00  0.00           C  
ATOM    139  O   ASN A  16      -6.289   7.616  10.521  1.00  0.00           O  
ATOM    140  CG  ASN A  16      -8.183  10.093   7.139  1.00  0.00           C  
ATOM    141  ND2 ASN A  16      -7.893  11.341   6.790  1.00  0.00           N  
ATOM    142  OD1 ASN A  16      -9.230   9.534   6.801  1.00  0.00           O  
ATOM    143  N   GLY A  17      -6.147   6.349   8.745  1.00  0.00           N  
ATOM    144  CA  GLY A  17      -4.955   5.635   9.172  1.00  0.00           C  
ATOM    145  C   GLY A  17      -3.759   5.877   8.271  1.00  0.00           C  
ATOM    146  O   GLY A  17      -3.879   5.832   7.045  1.00  0.00           O  
ATOM    147  N   THR A  18      -2.669   6.195   8.933  1.00  0.00           N  
ATOM    148  CA  THR A  18      -1.483   6.455   8.126  1.00  0.00           C  
ATOM    149  C   THR A  18      -0.303   5.618   8.614  1.00  0.00           C  
ATOM    150  CB  THR A  18      -1.104   7.947   8.154  1.00  0.00           C  
ATOM    151  O   THR A  18      -0.015   5.581   9.812  1.00  0.00           O  
ATOM    152  CG2 THR A  18       0.109   8.223   7.272  1.00  0.00           C  
ATOM    153  OG1 THR A  18      -2.211   8.724   7.682  1.00  0.00           O  
ATOM    154  N   ASN A  19       0.241   4.874   7.634  1.00  0.00           N  
ATOM    155  CA  ASN A  19       1.519   4.199   7.830  1.00  0.00           C  
ATOM    156  C   ASN A  19       2.601   4.772   6.920  1.00  0.00           C  
ATOM    157  CB  ASN A  19       1.372   2.693   7.599  1.00  0.00           C  
ATOM    158  O   ASN A  19       2.304   5.535   5.999  1.00  0.00           O  
ATOM    159  CG  ASN A  19       2.311   1.875   8.464  1.00  0.00           C  
ATOM    160  ND2 ASN A  19       2.238   0.556   8.335  1.00  0.00           N  
ATOM    161  OD1 ASN A  19       3.095   2.424   9.242  1.00  0.00           O  
ATOM    162  N   THR A  20       3.858   4.435   7.296  1.00  0.00           N  
ATOM    163  CA  THR A  20       4.955   4.956   6.487  1.00  0.00           C  
ATOM    164  C   THR A  20       5.845   3.822   5.989  1.00  0.00           C  
ATOM    165  CB  THR A  20       5.803   5.968   7.280  1.00  0.00           C  
ATOM    166  O   THR A  20       6.233   2.944   6.763  1.00  0.00           O  
ATOM    167  CG2 THR A  20       6.916   6.550   6.415  1.00  0.00           C  
ATOM    168  OG1 THR A  20       4.961   7.033   7.738  1.00  0.00           O  
ATOM    169  N   SER A  21       5.984   3.804   4.659  1.00  0.00           N  
ATOM    170  CA  SER A  21       6.985   2.928   4.059  1.00  0.00           C  
ATOM    171  C   SER A  21       8.254   3.698   3.707  1.00  0.00           C  
ATOM    172  CB  SER A  21       6.426   2.252   2.807  1.00  0.00           C  
ATOM    173  O   SER A  21       8.187   4.774   3.109  1.00  0.00           O  
ATOM    174  OG  SER A  21       7.450   1.571   2.102  1.00  0.00           O  
ATOM    175  N   SER A  22       9.435   3.129   4.124  1.00  0.00           N  
ATOM    176  CA  SER A  22      10.714   3.780   3.858  1.00  0.00           C  
ATOM    177  C   SER A  22      11.643   2.870   3.062  1.00  0.00           C  
ATOM    178  CB  SER A  22      11.389   4.190   5.168  1.00  0.00           C  
ATOM    179  O   SER A  22      11.862   1.716   3.437  1.00  0.00           O  
ATOM    180  OG  SER A  22      12.555   4.954   4.914  1.00  0.00           O  
ATOM    181  N   ASP A  23      12.008   3.405   2.000  1.00  0.00           N  
ATOM    182  CA  ASP A  23      12.982   2.714   1.162  1.00  0.00           C  
ATOM    183  C   ASP A  23      14.376   3.316   1.330  1.00  0.00           C  
ATOM    184  CB  ASP A  23      12.560   2.768  -0.308  1.00  0.00           C  
ATOM    185  O   ASP A  23      14.534   4.538   1.329  1.00  0.00           O  
ATOM    186  CG  ASP A  23      13.404   1.876  -1.201  1.00  0.00           C  
ATOM    187  OD1 ASP A  23      14.442   2.340  -1.721  1.00  0.00           O  
ATOM    188  OD2 ASP A  23      13.027   0.699  -1.388  1.00  0.00           O  
ATOM    189  N   ALA A  24      15.397   2.510   1.569  1.00  0.00           N  
ATOM    190  CA  ALA A  24      16.762   2.949   1.847  1.00  0.00           C  
ATOM    191  C   ALA A  24      17.366   3.660   0.640  1.00  0.00           C  
ATOM    192  CB  ALA A  24      17.631   1.761   2.251  1.00  0.00           C  
ATOM    193  O   ALA A  24      18.172   4.581   0.793  1.00  0.00           O  
ATOM    194  N   ASN A  25      16.958   3.425  -0.525  1.00  0.00           N  
ATOM    195  CA  ASN A  25      17.539   4.019  -1.724  1.00  0.00           C  
ATOM    196  C   ASN A  25      16.549   4.021  -2.885  1.00  0.00           C  
ATOM    197  CB  ASN A  25      18.821   3.283  -2.121  1.00  0.00           C  
ATOM    198  O   ASN A  25      16.734   3.300  -3.866  1.00  0.00           O  
ATOM    199  CG  ASN A  25      19.646   4.052  -3.133  1.00  0.00           C  
ATOM    200  ND2 ASN A  25      20.614   3.379  -3.744  1.00  0.00           N  
ATOM    201  OD1 ASN A  25      19.416   5.242  -3.364  1.00  0.00           O  
ATOM    202  N   TRP A  26      15.438   4.857  -2.759  1.00  0.00           N  
ATOM    203  CA  TRP A  26      14.400   4.954  -3.780  1.00  0.00           C  
ATOM    204  C   TRP A  26      14.925   5.661  -5.025  1.00  0.00           C  
ATOM    205  CB  TRP A  26      13.175   5.694  -3.235  1.00  0.00           C  
ATOM    206  O   TRP A  26      15.546   6.723  -4.928  1.00  0.00           O  
ATOM    207  CG  TRP A  26      12.058   5.835  -4.225  1.00  0.00           C  
ATOM    208  CD1 TRP A  26      11.779   6.924  -5.003  1.00  0.00           C  
ATOM    209  CD2 TRP A  26      11.067   4.852  -4.540  1.00  0.00           C  
ATOM    210  CE2 TRP A  26      10.218   5.414  -5.519  1.00  0.00           C  
ATOM    211  CE3 TRP A  26      10.815   3.549  -4.090  1.00  0.00           C  
ATOM    212  NE1 TRP A  26      10.673   6.677  -5.783  1.00  0.00           N  
ATOM    213  CH2 TRP A  26       8.908   3.444  -5.598  1.00  0.00           C  
ATOM    214  CZ2 TRP A  26       9.133   4.716  -6.055  1.00  0.00           C  
ATOM    215  CZ3 TRP A  26       9.735   2.857  -4.625  1.00  0.00           C  
ATOM    216  N   SER A  27      14.668   5.163  -6.113  1.00  0.00           N  
ATOM    217  CA  SER A  27      15.022   5.778  -7.389  1.00  0.00           C  
ATOM    218  C   SER A  27      14.051   5.365  -8.489  1.00  0.00           C  
ATOM    219  CB  SER A  27      16.449   5.401  -7.789  1.00  0.00           C  
ATOM    220  O   SER A  27      13.414   4.314  -8.400  1.00  0.00           O  
ATOM    221  OG  SER A  27      16.560   4.004  -8.000  1.00  0.00           O  
ATOM    222  N   GLU A  28      13.707   6.318  -9.283  1.00  0.00           N  
ATOM    223  CA  GLU A  28      13.064   5.899 -10.525  1.00  0.00           C  
ATOM    224  C   GLU A  28      13.965   4.963 -11.325  1.00  0.00           C  
ATOM    225  CB  GLU A  28      12.688   7.118 -11.372  1.00  0.00           C  
ATOM    226  O   GLU A  28      15.188   5.115 -11.320  1.00  0.00           O  
ATOM    227  CG  GLU A  28      11.657   8.026 -10.719  1.00  0.00           C  
ATOM    228  CD  GLU A  28      10.294   7.371 -10.559  1.00  0.00           C  
ATOM    229  OE1 GLU A  28       9.498   7.826  -9.707  1.00  0.00           O  
ATOM    230  OE2 GLU A  28      10.022   6.393 -11.290  1.00  0.00           O  
ATOM    231  N   PRO A  29      13.425   3.932 -11.878  1.00  0.00           N  
ATOM    232  CA  PRO A  29      12.051   3.597 -12.261  1.00  0.00           C  
ATOM    233  C   PRO A  29      11.387   2.625 -11.289  1.00  0.00           C  
ATOM    234  CB  PRO A  29      12.216   2.960 -13.643  1.00  0.00           C  
ATOM    235  O   PRO A  29      10.482   1.881 -11.675  1.00  0.00           O  
ATOM    236  CG  PRO A  29      13.533   2.257 -13.585  1.00  0.00           C  
ATOM    237  CD  PRO A  29      14.451   3.037 -12.688  1.00  0.00           C  
ATOM    238  N   TYR A  30      11.614   2.694 -10.017  1.00  0.00           N  
ATOM    239  CA  TYR A  30      11.018   1.744  -9.084  1.00  0.00           C  
ATOM    240  C   TYR A  30       9.505   1.913  -9.025  1.00  0.00           C  
ATOM    241  CB  TYR A  30      11.618   1.916  -7.685  1.00  0.00           C  
ATOM    242  O   TYR A  30       8.990   3.018  -9.210  1.00  0.00           O  
ATOM    243  CG  TYR A  30      13.013   1.356  -7.550  1.00  0.00           C  
ATOM    244  CD1 TYR A  30      13.251  -0.011  -7.669  1.00  0.00           C  
ATOM    245  CD2 TYR A  30      14.096   2.193  -7.301  1.00  0.00           C  
ATOM    246  CE1 TYR A  30      14.534  -0.532  -7.543  1.00  0.00           C  
ATOM    247  CE2 TYR A  30      15.384   1.683  -7.173  1.00  0.00           C  
ATOM    248  OH  TYR A  30      16.866  -0.188  -7.170  1.00  0.00           O  
ATOM    249  CZ  TYR A  30      15.593   0.322  -7.296  1.00  0.00           C  
ATOM    250  N   HIS A  31       8.975   0.723  -8.750  1.00  0.00           N  
ATOM    251  CA  HIS A  31       7.535   0.680  -8.523  1.00  0.00           C  
ATOM    252  C   HIS A  31       7.215   0.256  -7.094  1.00  0.00           C  
ATOM    253  CB  HIS A  31       6.864  -0.270  -9.516  1.00  0.00           C  
ATOM    254  O   HIS A  31       7.756  -0.737  -6.601  1.00  0.00           O  
ATOM    255  CG  HIS A  31       7.088   0.102 -10.948  1.00  0.00           C  
ATOM    256  CD2 HIS A  31       8.021  -0.309 -11.838  1.00  0.00           C  
ATOM    257  ND1 HIS A  31       6.291   1.007 -11.614  1.00  0.00           N  
ATOM    258  CE1 HIS A  31       6.726   1.136 -12.856  1.00  0.00           C  
ATOM    259  NE2 HIS A  31       7.775   0.349 -13.017  1.00  0.00           N  
ATOM    260  N   LEU A  32       6.343   1.039  -6.494  1.00  0.00           N  
ATOM    261  CA  LEU A  32       5.935   0.700  -5.135  1.00  0.00           C  
ATOM    262  C   LEU A  32       4.497   0.191  -5.110  1.00  0.00           C  
ATOM    263  CB  LEU A  32       6.073   1.916  -4.215  1.00  0.00           C  
ATOM    264  O   LEU A  32       3.603   0.815  -5.686  1.00  0.00           O  
ATOM    265  CG  LEU A  32       5.753   1.688  -2.737  1.00  0.00           C  
ATOM    266  CD1 LEU A  32       6.832   0.827  -2.088  1.00  0.00           C  
ATOM    267  CD2 LEU A  32       5.615   3.020  -2.007  1.00  0.00           C  
ATOM    268  N   ASN A  33       4.377  -0.949  -4.500  1.00  0.00           N  
ATOM    269  CA  ASN A  33       3.050  -1.536  -4.352  1.00  0.00           C  
ATOM    270  C   ASN A  33       2.639  -1.631  -2.886  1.00  0.00           C  
ATOM    271  CB  ASN A  33       2.998  -2.917  -5.009  1.00  0.00           C  
ATOM    272  O   ASN A  33       3.438  -2.033  -2.038  1.00  0.00           O  
ATOM    273  CG  ASN A  33       2.742  -2.845  -6.501  1.00  0.00           C  
ATOM    274  ND2 ASN A  33       1.989  -3.808  -7.021  1.00  0.00           N  
ATOM    275  OD1 ASN A  33       3.218  -1.933  -7.182  1.00  0.00           O  
ATOM    276  N   TRP A  34       1.473  -1.190  -2.610  1.00  0.00           N  
ATOM    277  CA  TRP A  34       0.840  -1.336  -1.303  1.00  0.00           C  
ATOM    278  C   TRP A  34      -0.153  -2.494  -1.304  1.00  0.00           C  
ATOM    279  CB  TRP A  34       0.131  -0.040  -0.901  1.00  0.00           C  
ATOM    280  O   TRP A  34      -1.135  -2.476  -2.049  1.00  0.00           O  
ATOM    281  CG  TRP A  34      -0.410  -0.050   0.497  1.00  0.00           C  
ATOM    282  CD1 TRP A  34      -0.044  -0.884   1.517  1.00  0.00           C  
ATOM    283  CD2 TRP A  34      -1.421   0.813   1.028  1.00  0.00           C  
ATOM    284  CE2 TRP A  34      -1.617   0.445   2.378  1.00  0.00           C  
ATOM    285  CE3 TRP A  34      -2.179   1.862   0.493  1.00  0.00           C  
ATOM    286  NE1 TRP A  34      -0.766  -0.591   2.651  1.00  0.00           N  
ATOM    287  CH2 TRP A  34      -3.272   2.115   2.652  1.00  0.00           C  
ATOM    288  CZ2 TRP A  34      -2.543   1.092   3.201  1.00  0.00           C  
ATOM    289  CZ3 TRP A  34      -3.100   2.505   1.314  1.00  0.00           C  
ATOM    290  N   ASN A  35       0.101  -3.475  -0.383  1.00  0.00           N  
ATOM    291  CA  ASN A  35      -0.670  -4.712  -0.458  1.00  0.00           C  
ATOM    292  C   ASN A  35      -1.336  -5.039   0.876  1.00  0.00           C  
ATOM    293  CB  ASN A  35       0.220  -5.873  -0.905  1.00  0.00           C  
ATOM    294  O   ASN A  35      -0.792  -4.733   1.938  1.00  0.00           O  
ATOM    295  CG  ASN A  35       0.666  -5.745  -2.349  1.00  0.00           C  
ATOM    296  ND2 ASN A  35       1.969  -5.599  -2.556  1.00  0.00           N  
ATOM    297  OD1 ASN A  35      -0.154  -5.775  -3.270  1.00  0.00           O  
ATOM    298  N   ARG A  36      -2.439  -5.572   0.756  1.00  0.00           N  
ATOM    299  CA  ARG A  36      -3.126  -6.227   1.864  1.00  0.00           C  
ATOM    300  C   ARG A  36      -2.828  -7.722   1.887  1.00  0.00           C  
ATOM    301  CB  ARG A  36      -4.636  -5.995   1.773  1.00  0.00           C  
ATOM    302  O   ARG A  36      -2.863  -8.384   0.848  1.00  0.00           O  
ATOM    303  CG  ARG A  36      -5.420  -6.579   2.938  1.00  0.00           C  
ATOM    304  CD  ARG A  36      -6.904  -6.253   2.838  1.00  0.00           C  
ATOM    305  NE  ARG A  36      -7.644  -6.752   3.994  1.00  0.00           N  
ATOM    306  NH1 ARG A  36      -9.690  -5.940   3.294  1.00  0.00           N  
ATOM    307  NH2 ARG A  36      -9.522  -7.086   5.272  1.00  0.00           N  
ATOM    308  CZ  ARG A  36      -8.951  -6.592   4.184  1.00  0.00           C  
ATOM    309  N   LEU A  37      -2.488  -8.232   3.079  1.00  0.00           N  
ATOM    310  CA  LEU A  37      -2.196  -9.654   3.226  1.00  0.00           C  
ATOM    311  C   LEU A  37      -3.401 -10.402   3.786  1.00  0.00           C  
ATOM    312  CB  LEU A  37      -0.983  -9.861   4.138  1.00  0.00           C  
ATOM    313  O   LEU A  37      -3.865 -10.103   4.888  1.00  0.00           O  
ATOM    314  CG  LEU A  37      -0.531 -11.307   4.347  1.00  0.00           C  
ATOM    315  CD1 LEU A  37      -0.047 -11.907   3.032  1.00  0.00           C  
ATOM    316  CD2 LEU A  37       0.563 -11.376   5.407  1.00  0.00           C  
ATOM    317  N   TYR A  38      -3.887 -11.363   3.008  1.00  0.00           N  
ATOM    318  CA  TYR A  38      -5.001 -12.195   3.451  1.00  0.00           C  
ATOM    319  C   TYR A  38      -4.503 -13.385   4.263  1.00  0.00           C  
ATOM    320  CB  TYR A  38      -5.817 -12.686   2.252  1.00  0.00           C  
ATOM    321  O   TYR A  38      -3.331 -13.759   4.173  1.00  0.00           O  
ATOM    322  CG  TYR A  38      -6.642 -11.606   1.596  1.00  0.00           C  
ATOM    323  CD1 TYR A  38      -7.874 -11.226   2.125  1.00  0.00           C  
ATOM    324  CD2 TYR A  38      -6.193 -10.963   0.447  1.00  0.00           C  
ATOM    325  CE1 TYR A  38      -8.640 -10.233   1.523  1.00  0.00           C  
ATOM    326  CE2 TYR A  38      -6.950  -9.968  -0.163  1.00  0.00           C  
ATOM    327  OH  TYR A  38      -8.924  -8.626  -0.218  1.00  0.00           O  
ATOM    328  CZ  TYR A  38      -8.170  -9.610   0.382  1.00  0.00           C  
ATOM    329  N   PRO A  39      -5.434 -13.971   5.021  1.00  0.00           N  
ATOM    330  CA  PRO A  39      -5.076 -15.161   5.796  1.00  0.00           C  
ATOM    331  C   PRO A  39      -4.588 -16.312   4.918  1.00  0.00           C  
ATOM    332  CB  PRO A  39      -6.383 -15.529   6.502  1.00  0.00           C  
ATOM    333  O   PRO A  39      -3.823 -17.163   5.378  1.00  0.00           O  
ATOM    334  CG  PRO A  39      -7.105 -14.231   6.669  1.00  0.00           C  
ATOM    335  CD  PRO A  39      -6.855 -13.386   5.453  1.00  0.00           C  
ATOM    336  N   SER A  40      -4.986 -16.354   3.633  1.00  0.00           N  
ATOM    337  CA  SER A  40      -4.601 -17.380   2.670  1.00  0.00           C  
ATOM    338  C   SER A  40      -3.191 -17.142   2.142  1.00  0.00           C  
ATOM    339  CB  SER A  40      -5.591 -17.419   1.504  1.00  0.00           C  
ATOM    340  O   SER A  40      -2.703 -17.895   1.296  1.00  0.00           O  
ATOM    341  OG  SER A  40      -5.660 -16.158   0.861  1.00  0.00           O  
ATOM    342  N   ASN A  41      -2.472 -16.147   2.689  1.00  0.00           N  
ATOM    343  CA  ASN A  41      -1.105 -15.792   2.323  1.00  0.00           C  
ATOM    344  C   ASN A  41      -1.022 -15.295   0.883  1.00  0.00           C  
ATOM    345  CB  ASN A  41      -0.168 -16.984   2.529  1.00  0.00           C  
ATOM    346  O   ASN A  41      -0.004 -15.484   0.215  1.00  0.00           O  
ATOM    347  CG  ASN A  41       0.305 -17.115   3.963  1.00  0.00           C  
ATOM    348  ND2 ASN A  41       0.707 -18.321   4.347  1.00  0.00           N  
ATOM    349  OD1 ASN A  41       0.308 -16.141   4.720  1.00  0.00           O  
ATOM    350  N   ILE A  42      -2.074 -14.722   0.461  1.00  0.00           N  
ATOM    351  CA  ILE A  42      -2.177 -14.014  -0.810  1.00  0.00           C  
ATOM    352  C   ILE A  42      -2.223 -12.508  -0.561  1.00  0.00           C  
ATOM    353  CB  ILE A  42      -3.421 -14.464  -1.609  1.00  0.00           C  
ATOM    354  O   ILE A  42      -2.928 -12.043   0.337  1.00  0.00           O  
ATOM    355  CG1 ILE A  42      -3.348 -15.965  -1.911  1.00  0.00           C  
ATOM    356  CG2 ILE A  42      -3.558 -13.651  -2.899  1.00  0.00           C  
ATOM    357  CD1 ILE A  42      -4.630 -16.542  -2.495  1.00  0.00           C  
ATOM    358  N   THR A  43      -1.335 -11.736  -1.331  1.00  0.00           N  
ATOM    359  CA  THR A  43      -1.403 -10.285  -1.200  1.00  0.00           C  
ATOM    360  C   THR A  43      -2.364  -9.694  -2.227  1.00  0.00           C  
ATOM    361  CB  THR A  43      -0.013  -9.644  -1.365  1.00  0.00           C  
ATOM    362  O   THR A  43      -2.540 -10.249  -3.313  1.00  0.00           O  
ATOM    363  CG2 THR A  43       0.977 -10.207  -0.350  1.00  0.00           C  
ATOM    364  OG1 THR A  43       0.474  -9.906  -2.687  1.00  0.00           O  
ATOM    365  N   GLU A  44      -3.011  -8.748  -1.791  1.00  0.00           N  
ATOM    366  CA  GLU A  44      -3.889  -7.997  -2.683  1.00  0.00           C  
ATOM    367  C   GLU A  44      -3.449  -6.539  -2.792  1.00  0.00           C  
ATOM    368  CB  GLU A  44      -5.340  -8.074  -2.200  1.00  0.00           C  
ATOM    369  O   GLU A  44      -3.371  -5.832  -1.785  1.00  0.00           O  
ATOM    370  CG  GLU A  44      -6.342  -7.448  -3.159  1.00  0.00           C  
ATOM    371  CD  GLU A  44      -7.785  -7.607  -2.708  1.00  0.00           C  
ATOM    372  OE1 GLU A  44      -8.703  -7.211  -3.461  1.00  0.00           O  
ATOM    373  OE2 GLU A  44      -7.998  -8.133  -1.593  1.00  0.00           O  
ATOM    374  N   GLY A  45      -3.194  -6.149  -3.996  1.00  0.00           N  
ATOM    375  CA  GLY A  45      -2.751  -4.784  -4.227  1.00  0.00           C  
ATOM    376  C   GLY A  45      -3.827  -3.752  -3.947  1.00  0.00           C  
ATOM    377  O   GLY A  45      -4.950  -3.868  -4.443  1.00  0.00           O  
ATOM    378  N   GLN A  46      -3.542  -2.736  -3.165  1.00  0.00           N  
ATOM    379  CA  GLN A  46      -4.490  -1.674  -2.844  1.00  0.00           C  
ATOM    380  C   GLN A  46      -4.203  -0.416  -3.659  1.00  0.00           C  
ATOM    381  CB  GLN A  46      -4.450  -1.352  -1.349  1.00  0.00           C  
ATOM    382  O   GLN A  46      -5.129   0.271  -4.095  1.00  0.00           O  
ATOM    383  CG  GLN A  46      -4.818  -2.529  -0.457  1.00  0.00           C  
ATOM    384  CD  GLN A  46      -6.198  -3.085  -0.757  1.00  0.00           C  
ATOM    385  NE2 GLN A  46      -6.271  -4.388  -1.003  1.00  0.00           N  
ATOM    386  OE1 GLN A  46      -7.189  -2.348  -0.767  1.00  0.00           O  
ATOM    387  N   ALA A  47      -2.945  -0.135  -3.820  1.00  0.00           N  
ATOM    388  CA  ALA A  47      -2.517   1.048  -4.562  1.00  0.00           C  
ATOM    389  C   ALA A  47      -1.083   0.892  -5.061  1.00  0.00           C  
ATOM    390  CB  ALA A  47      -2.642   2.296  -3.692  1.00  0.00           C  
ATOM    391  O   ALA A  47      -0.309   0.106  -4.510  1.00  0.00           O  
ATOM    392  N   ALA A  48      -0.737   1.570  -6.051  1.00  0.00           N  
ATOM    393  CA  ALA A  48       0.612   1.570  -6.611  1.00  0.00           C  
ATOM    394  C   ALA A  48       1.119   2.994  -6.820  1.00  0.00           C  
ATOM    395  CB  ALA A  48       0.641   0.800  -7.929  1.00  0.00           C  
ATOM    396  O   ALA A  48       0.331   3.913  -7.051  1.00  0.00           O  
ATOM    397  N   PHE A  49       2.412   3.121  -6.627  1.00  0.00           N  
ATOM    398  CA  PHE A  49       3.079   4.390  -6.889  1.00  0.00           C  
ATOM    399  C   PHE A  49       4.197   4.214  -7.909  1.00  0.00           C  
ATOM    400  CB  PHE A  49       3.640   4.982  -5.592  1.00  0.00           C  
ATOM    401  O   PHE A  49       5.079   3.371  -7.732  1.00  0.00           O  
ATOM    402  CG  PHE A  49       4.361   6.289  -5.783  1.00  0.00           C  
ATOM    403  CD1 PHE A  49       5.730   6.317  -6.018  1.00  0.00           C  
ATOM    404  CD2 PHE A  49       3.668   7.492  -5.728  1.00  0.00           C  
ATOM    405  CE1 PHE A  49       6.399   7.526  -6.195  1.00  0.00           C  
ATOM    406  CE2 PHE A  49       4.329   8.704  -5.904  1.00  0.00           C  
ATOM    407  CZ  PHE A  49       5.695   8.718  -6.136  1.00  0.00           C  
ATOM    408  N   SER A  50       4.127   4.964  -8.983  1.00  0.00           N  
ATOM    409  CA  SER A  50       5.158   4.955 -10.015  1.00  0.00           C  
ATOM    410  C   SER A  50       5.115   6.230 -10.851  1.00  0.00           C  
ATOM    411  CB  SER A  50       4.997   3.735 -10.924  1.00  0.00           C  
ATOM    412  O   SER A  50       4.047   6.811 -11.051  1.00  0.00           O  
ATOM    413  OG  SER A  50       3.785   3.808 -11.654  1.00  0.00           O  
ATOM    414  N   ASN A  51       6.333   6.730 -11.197  1.00  0.00           N  
ATOM    415  CA  ASN A  51       6.471   7.906 -12.050  1.00  0.00           C  
ATOM    416  C   ASN A  51       5.763   9.118 -11.453  1.00  0.00           C  
ATOM    417  CB  ASN A  51       5.936   7.616 -13.454  1.00  0.00           C  
ATOM    418  O   ASN A  51       5.072   9.851 -12.163  1.00  0.00           O  
ATOM    419  CG  ASN A  51       6.839   6.689 -14.244  1.00  0.00           C  
ATOM    420  ND2 ASN A  51       6.289   6.066 -15.279  1.00  0.00           N  
ATOM    421  OD1 ASN A  51       8.020   6.534 -13.925  1.00  0.00           O  
ATOM    422  N   GLY A  52       5.724   9.132 -10.101  1.00  0.00           N  
ATOM    423  CA  GLY A  52       5.226  10.301  -9.395  1.00  0.00           C  
ATOM    424  C   GLY A  52       3.716  10.313  -9.250  1.00  0.00           C  
ATOM    425  O   GLY A  52       3.140  11.295  -8.778  1.00  0.00           O  
ATOM    426  N   LEU A  53       3.125   9.224  -9.700  1.00  0.00           N  
ATOM    427  CA  LEU A  53       1.668   9.154  -9.653  1.00  0.00           C  
ATOM    428  C   LEU A  53       1.207   7.985  -8.790  1.00  0.00           C  
ATOM    429  CB  LEU A  53       1.093   9.020 -11.066  1.00  0.00           C  
ATOM    430  O   LEU A  53       1.839   6.926  -8.784  1.00  0.00           O  
ATOM    431  CG  LEU A  53       1.311  10.209 -12.003  1.00  0.00           C  
ATOM    432  CD1 LEU A  53       0.877   9.853 -13.421  1.00  0.00           C  
ATOM    433  CD2 LEU A  53       0.555  11.433 -11.498  1.00  0.00           C  
ATOM    434  N   VAL A  54       0.096   8.196  -8.010  1.00  0.00           N  
ATOM    435  CA  VAL A  54      -0.547   7.126  -7.254  1.00  0.00           C  
ATOM    436  C   VAL A  54      -1.709   6.550  -8.060  1.00  0.00           C  
ATOM    437  CB  VAL A  54      -1.047   7.623  -5.879  1.00  0.00           C  
ATOM    438  O   VAL A  54      -2.488   7.296  -8.657  1.00  0.00           O  
ATOM    439  CG1 VAL A  54      -2.117   8.700  -6.051  1.00  0.00           C  
ATOM    440  CG2 VAL A  54      -1.586   6.456  -5.054  1.00  0.00           C  
ATOM    441  N   GLN A  55      -1.769   5.280  -8.023  1.00  0.00           N  
ATOM    442  CA  GLN A  55      -2.855   4.612  -8.733  1.00  0.00           C  
ATOM    443  C   GLN A  55      -3.567   3.608  -7.830  1.00  0.00           C  
ATOM    444  CB  GLN A  55      -2.328   3.910  -9.985  1.00  0.00           C  
ATOM    445  O   GLN A  55      -3.048   2.520  -7.574  1.00  0.00           O  
ATOM    446  CG  GLN A  55      -1.639   4.845 -10.970  1.00  0.00           C  
ATOM    447  CD  GLN A  55      -2.617   5.728 -11.723  1.00  0.00           C  
ATOM    448  NE2 GLN A  55      -2.218   6.969 -11.982  1.00  0.00           N  
ATOM    449  OE1 GLN A  55      -3.721   5.298 -12.071  1.00  0.00           O  
ATOM    450  N   PRO A  56      -4.694   4.110  -7.309  1.00  0.00           N  
ATOM    451  CA  PRO A  56      -5.446   3.118  -6.536  1.00  0.00           C  
ATOM    452  C   PRO A  56      -5.974   1.974  -7.399  1.00  0.00           C  
ATOM    453  CB  PRO A  56      -6.598   3.933  -5.944  1.00  0.00           C  
ATOM    454  O   PRO A  56      -6.268   2.173  -8.581  1.00  0.00           O  
ATOM    455  CG  PRO A  56      -6.766   5.090  -6.874  1.00  0.00           C  
ATOM    456  CD  PRO A  56      -5.439   5.385  -7.513  1.00  0.00           C  
ATOM    457  N   MET A  57      -6.006   0.770  -6.789  1.00  0.00           N  
ATOM    458  CA  MET A  57      -6.496  -0.378  -7.547  1.00  0.00           C  
ATOM    459  C   MET A  57      -8.015  -0.337  -7.676  1.00  0.00           C  
ATOM    460  CB  MET A  57      -6.062  -1.686  -6.883  1.00  0.00           C  
ATOM    461  O   MET A  57      -8.546  -0.264  -8.785  1.00  0.00           O  
ATOM    462  CG  MET A  57      -6.287  -2.916  -7.747  1.00  0.00           C  
ATOM    463  SD  MET A  57      -5.512  -4.422  -7.042  1.00  0.00           S  
ATOM    464  CE  MET A  57      -6.030  -5.654  -8.270  1.00  0.00           C  
ATOM    465  N   GLN A  58      -8.816  -0.366  -6.667  1.00  0.00           N  
ATOM    466  CA  GLN A  58     -10.274  -0.417  -6.694  1.00  0.00           C  
ATOM    467  C   GLN A  58     -10.879   0.668  -5.808  1.00  0.00           C  
ATOM    468  CB  GLN A  58     -10.771  -1.794  -6.252  1.00  0.00           C  
ATOM    469  O   GLN A  58     -11.924   1.234  -6.137  1.00  0.00           O  
ATOM    470  CG  GLN A  58     -10.366  -2.924  -7.188  1.00  0.00           C  
ATOM    471  CD  GLN A  58     -10.751  -4.293  -6.658  1.00  0.00           C  
ATOM    472  NE2 GLN A  58     -10.811  -5.278  -7.547  1.00  0.00           N  
ATOM    473  OE1 GLN A  58     -10.991  -4.463  -5.458  1.00  0.00           O  
ATOM    474  N   ASP A  59     -10.101   0.971  -4.741  1.00  0.00           N  
ATOM    475  CA  ASP A  59     -10.615   1.874  -3.716  1.00  0.00           C  
ATOM    476  C   ASP A  59      -9.726   3.108  -3.575  1.00  0.00           C  
ATOM    477  CB  ASP A  59     -10.727   1.152  -2.372  1.00  0.00           C  
ATOM    478  O   ASP A  59      -8.581   3.008  -3.131  1.00  0.00           O  
ATOM    479  CG  ASP A  59     -11.489   1.952  -1.330  1.00  0.00           C  
ATOM    480  OD1 ASP A  59     -11.680   3.173  -1.519  1.00  0.00           O  
ATOM    481  OD2 ASP A  59     -11.898   1.358  -0.310  1.00  0.00           O  
ATOM    482  N   PRO A  60     -10.277   4.263  -3.919  1.00  0.00           N  
ATOM    483  CA  PRO A  60      -9.476   5.489  -3.869  1.00  0.00           C  
ATOM    484  C   PRO A  60      -9.100   5.890  -2.445  1.00  0.00           C  
ATOM    485  CB  PRO A  60     -10.394   6.535  -4.507  1.00  0.00           C  
ATOM    486  O   PRO A  60      -8.313   6.820  -2.249  1.00  0.00           O  
ATOM    487  CG  PRO A  60     -11.778   6.016  -4.284  1.00  0.00           C  
ATOM    488  CD  PRO A  60     -11.732   4.515  -4.293  1.00  0.00           C  
ATOM    489  N   TYR A  61      -9.609   5.176  -1.391  1.00  0.00           N  
ATOM    490  CA  TYR A  61      -9.313   5.494   0.002  1.00  0.00           C  
ATOM    491  C   TYR A  61      -7.909   5.039   0.379  1.00  0.00           C  
ATOM    492  CB  TYR A  61     -10.341   4.843   0.932  1.00  0.00           C  
ATOM    493  O   TYR A  61      -7.365   5.465   1.401  1.00  0.00           O  
ATOM    494  CG  TYR A  61     -11.682   5.536   0.934  1.00  0.00           C  
ATOM    495  CD1 TYR A  61     -11.890   6.692   1.682  1.00  0.00           C  
ATOM    496  CD2 TYR A  61     -12.744   5.034   0.190  1.00  0.00           C  
ATOM    497  CE1 TYR A  61     -13.125   7.332   1.689  1.00  0.00           C  
ATOM    498  CE2 TYR A  61     -13.984   5.666   0.189  1.00  0.00           C  
ATOM    499  OH  TYR A  61     -15.388   7.442   0.943  1.00  0.00           O  
ATOM    500  CZ  TYR A  61     -14.164   6.813   0.940  1.00  0.00           C  
ATOM    501  N   PHE A  62      -7.382   4.166  -0.431  1.00  0.00           N  
ATOM    502  CA  PHE A  62      -5.988   3.764  -0.280  1.00  0.00           C  
ATOM    503  C   PHE A  62      -5.074   4.660  -1.107  1.00  0.00           C  
ATOM    504  CB  PHE A  62      -5.803   2.300  -0.693  1.00  0.00           C  
ATOM    505  O   PHE A  62      -5.065   4.580  -2.337  1.00  0.00           O  
ATOM    506  CG  PHE A  62      -6.511   1.322   0.204  1.00  0.00           C  
ATOM    507  CD1 PHE A  62      -5.857   0.755   1.291  1.00  0.00           C  
ATOM    508  CD2 PHE A  62      -7.832   0.969  -0.039  1.00  0.00           C  
ATOM    509  CE1 PHE A  62      -6.510  -0.151   2.124  1.00  0.00           C  
ATOM    510  CE2 PHE A  62      -8.491   0.064   0.788  1.00  0.00           C  
ATOM    511  CZ  PHE A  62      -7.828  -0.495   1.869  1.00  0.00           C  
ATOM    512  N   ALA A  63      -4.359   5.460  -0.467  1.00  0.00           N  
ATOM    513  CA  ALA A  63      -3.544   6.461  -1.150  1.00  0.00           C  
ATOM    514  C   ALA A  63      -2.084   6.368  -0.717  1.00  0.00           C  
ATOM    515  CB  ALA A  63      -4.087   7.863  -0.881  1.00  0.00           C  
ATOM    516  O   ALA A  63      -1.792   6.071   0.444  1.00  0.00           O  
ATOM    517  N   ILE A  64      -1.248   6.543  -1.675  1.00  0.00           N  
ATOM    518  CA  ILE A  64       0.189   6.623  -1.439  1.00  0.00           C  
ATOM    519  C   ILE A  64       0.681   8.040  -1.721  1.00  0.00           C  
ATOM    520  CB  ILE A  64       0.962   5.605  -2.307  1.00  0.00           C  
ATOM    521  O   ILE A  64       0.411   8.597  -2.788  1.00  0.00           O  
ATOM    522  CG1 ILE A  64       0.450   4.183  -2.047  1.00  0.00           C  
ATOM    523  CG2 ILE A  64       2.467   5.702  -2.043  1.00  0.00           C  
ATOM    524  CD1 ILE A  64       1.017   3.137  -2.996  1.00  0.00           C  
ATOM    525  N   THR A  65       1.371   8.576  -0.764  1.00  0.00           N  
ATOM    526  CA  THR A  65       1.937   9.910  -0.931  1.00  0.00           C  
ATOM    527  C   THR A  65       3.445   9.891  -0.698  1.00  0.00           C  
ATOM    528  CB  THR A  65       1.279  10.920   0.027  1.00  0.00           C  
ATOM    529  O   THR A  65       3.914   9.379   0.321  1.00  0.00           O  
ATOM    530  CG2 THR A  65       1.792  12.334  -0.227  1.00  0.00           C  
ATOM    531  OG1 THR A  65      -0.141  10.898  -0.166  1.00  0.00           O  
ATOM    532  N   GLN A  66       4.130  10.404  -1.729  1.00  0.00           N  
ATOM    533  CA  GLN A  66       5.576  10.511  -1.568  1.00  0.00           C  
ATOM    534  C   GLN A  66       5.949  11.748  -0.756  1.00  0.00           C  
ATOM    535  CB  GLN A  66       6.267  10.550  -2.932  1.00  0.00           C  
ATOM    536  O   GLN A  66       5.503  12.855  -1.061  1.00  0.00           O  
ATOM    537  CG  GLN A  66       7.786  10.494  -2.853  1.00  0.00           C  
ATOM    538  CD  GLN A  66       8.446  10.508  -4.220  1.00  0.00           C  
ATOM    539  NE2 GLN A  66       9.561   9.797  -4.348  1.00  0.00           N  
ATOM    540  OE1 GLN A  66       7.956  11.152  -5.153  1.00  0.00           O  
ATOM    541  N   THR A  67       6.784  11.515   0.339  1.00  0.00           N  
ATOM    542  CA  THR A  67       7.215  12.632   1.173  1.00  0.00           C  
ATOM    543  C   THR A  67       8.329  13.419   0.489  1.00  0.00           C  
ATOM    544  CB  THR A  67       7.698  12.145   2.551  1.00  0.00           C  
ATOM    545  O   THR A  67       8.935  12.941  -0.472  1.00  0.00           O  
ATOM    546  CG2 THR A  67       6.670  11.225   3.201  1.00  0.00           C  
ATOM    547  OG1 THR A  67       8.931  11.431   2.395  1.00  0.00           O  
ATOM    548  N   PRO A  68       8.633  14.617   0.982  1.00  0.00           N  
ATOM    549  CA  PRO A  68       9.734  15.414   0.436  1.00  0.00           C  
ATOM    550  C   PRO A  68      11.080  14.697   0.522  1.00  0.00           C  
ATOM    551  CB  PRO A  68       9.728  16.670   1.311  1.00  0.00           C  
ATOM    552  O   PRO A  68      12.003  15.018  -0.231  1.00  0.00           O  
ATOM    553  CG  PRO A  68       8.319  16.792   1.794  1.00  0.00           C  
ATOM    554  CD  PRO A  68       7.766  15.412   2.008  1.00  0.00           C  
ATOM    555  N   LEU A  69      11.213  13.691   1.412  1.00  0.00           N  
ATOM    556  CA  LEU A  69      12.434  12.906   1.553  1.00  0.00           C  
ATOM    557  C   LEU A  69      12.607  11.953   0.375  1.00  0.00           C  
ATOM    558  CB  LEU A  69      12.417  12.117   2.864  1.00  0.00           C  
ATOM    559  O   LEU A  69      13.684  11.384   0.183  1.00  0.00           O  
ATOM    560  CG  LEU A  69      12.513  12.938   4.151  1.00  0.00           C  
ATOM    561  CD1 LEU A  69      12.313  12.041   5.368  1.00  0.00           C  
ATOM    562  CD2 LEU A  69      13.855  13.658   4.226  1.00  0.00           C  
ATOM    563  N   LYS A  70      11.652  11.848  -0.539  1.00  0.00           N  
ATOM    564  CA  LYS A  70      11.619  11.165  -1.829  1.00  0.00           C  
ATOM    565  C   LYS A  70      11.736   9.654  -1.655  1.00  0.00           C  
ATOM    566  CB  LYS A  70      12.740  11.676  -2.736  1.00  0.00           C  
ATOM    567  O   LYS A  70      11.259   8.888  -2.495  1.00  0.00           O  
ATOM    568  CG  LYS A  70      12.535  13.100  -3.230  1.00  0.00           C  
ATOM    569  CD  LYS A  70      13.531  13.460  -4.326  1.00  0.00           C  
ATOM    570  CE  LYS A  70      13.289  14.864  -4.863  1.00  0.00           C  
ATOM    571  NZ  LYS A  70      14.274  15.228  -5.925  1.00  0.00           N  
ATOM    572  N   HIS A  71      12.278   9.164  -0.569  1.00  0.00           N  
ATOM    573  CA  HIS A  71      12.427   7.727  -0.367  1.00  0.00           C  
ATOM    574  C   HIS A  71      11.457   7.217   0.693  1.00  0.00           C  
ATOM    575  CB  HIS A  71      13.865   7.388   0.029  1.00  0.00           C  
ATOM    576  O   HIS A  71      11.479   6.034   1.043  1.00  0.00           O  
ATOM    577  CG  HIS A  71      14.350   8.139   1.227  1.00  0.00           C  
ATOM    578  CD2 HIS A  71      14.383   7.799   2.537  1.00  0.00           C  
ATOM    579  ND1 HIS A  71      14.879   9.409   1.145  1.00  0.00           N  
ATOM    580  CE1 HIS A  71      15.218   9.818   2.357  1.00  0.00           C  
ATOM    581  NE2 HIS A  71      14.928   8.859   3.219  1.00  0.00           N  
ATOM    582  N   ASP A  72      10.575   8.138   1.231  1.00  0.00           N  
ATOM    583  CA  ASP A  72       9.509   7.795   2.167  1.00  0.00           C  
ATOM    584  C   ASP A  72       8.135   7.991   1.531  1.00  0.00           C  
ATOM    585  CB  ASP A  72       9.623   8.633   3.442  1.00  0.00           C  
ATOM    586  O   ASP A  72       7.911   8.969   0.814  1.00  0.00           O  
ATOM    587  CG  ASP A  72      10.778   8.205   4.331  1.00  0.00           C  
ATOM    588  OD1 ASP A  72      11.415   7.168   4.047  1.00  0.00           O  
ATOM    589  OD2 ASP A  72      11.050   8.910   5.327  1.00  0.00           O  
ATOM    590  N   PHE A  73       7.269   7.057   1.907  1.00  0.00           N  
ATOM    591  CA  PHE A  73       5.920   7.118   1.358  1.00  0.00           C  
ATOM    592  C   PHE A  73       4.879   6.934   2.456  1.00  0.00           C  
ATOM    593  CB  PHE A  73       5.731   6.053   0.273  1.00  0.00           C  
ATOM    594  O   PHE A  73       5.007   6.042   3.296  1.00  0.00           O  
ATOM    595  CG  PHE A  73       6.735   6.140  -0.845  1.00  0.00           C  
ATOM    596  CD1 PHE A  73       6.415   6.776  -2.038  1.00  0.00           C  
ATOM    597  CD2 PHE A  73       8.001   5.586  -0.702  1.00  0.00           C  
ATOM    598  CE1 PHE A  73       7.342   6.858  -3.074  1.00  0.00           C  
ATOM    599  CE2 PHE A  73       8.933   5.664  -1.732  1.00  0.00           C  
ATOM    600  CZ  PHE A  73       8.602   6.300  -2.918  1.00  0.00           C  
ATOM    601  N   HIS A  74       3.886   7.871   2.456  1.00  0.00           N  
ATOM    602  CA  HIS A  74       2.745   7.677   3.343  1.00  0.00           C  
ATOM    603  C   HIS A  74       1.690   6.785   2.697  1.00  0.00           C  
ATOM    604  CB  HIS A  74       2.130   9.023   3.728  1.00  0.00           C  
ATOM    605  O   HIS A  74       1.293   7.015   1.552  1.00  0.00           O  
ATOM    606  CG  HIS A  74       3.020   9.867   4.584  1.00  0.00           C  
ATOM    607  CD2 HIS A  74       3.424  11.152   4.450  1.00  0.00           C  
ATOM    608  ND1 HIS A  74       3.608   9.395   5.737  1.00  0.00           N  
ATOM    609  CE1 HIS A  74       4.337  10.358   6.278  1.00  0.00           C  
ATOM    610  NE2 HIS A  74       4.242  11.434   5.516  1.00  0.00           N  
ATOM    611  N   MET A  75       1.416   5.754   3.471  1.00  0.00           N  
ATOM    612  CA  MET A  75       0.309   4.891   3.068  1.00  0.00           C  
ATOM    613  C   MET A  75      -0.935   5.177   3.902  1.00  0.00           C  
ATOM    614  CB  MET A  75       0.700   3.418   3.199  1.00  0.00           C  
ATOM    615  O   MET A  75      -1.015   4.774   5.064  1.00  0.00           O  
ATOM    616  CG  MET A  75       2.028   3.076   2.544  1.00  0.00           C  
ATOM    617  SD  MET A  75       1.991   3.295   0.723  1.00  0.00           S  
ATOM    618  CE  MET A  75       3.680   2.779   0.304  1.00  0.00           C  
ATOM    619  N   GLU A  76      -1.854   5.787   3.224  1.00  0.00           N  
ATOM    620  CA  GLU A  76      -3.016   6.271   3.963  1.00  0.00           C  
ATOM    621  C   GLU A  76      -4.279   5.511   3.566  1.00  0.00           C  
ATOM    622  CB  GLU A  76      -3.213   7.772   3.734  1.00  0.00           C  
ATOM    623  O   GLU A  76      -4.516   5.267   2.381  1.00  0.00           O  
ATOM    624  CG  GLU A  76      -2.079   8.630   4.277  1.00  0.00           C  
ATOM    625  CD  GLU A  76      -2.252  10.111   3.979  1.00  0.00           C  
ATOM    626  OE1 GLU A  76      -1.341  10.719   3.373  1.00  0.00           O  
ATOM    627  OE2 GLU A  76      -3.307  10.668   4.357  1.00  0.00           O  
ATOM    628  N   ILE A  77      -4.955   5.069   4.575  1.00  0.00           N  
ATOM    629  CA  ILE A  77      -6.326   4.618   4.368  1.00  0.00           C  
ATOM    630  C   ILE A  77      -7.301   5.688   4.856  1.00  0.00           C  
ATOM    631  CB  ILE A  77      -6.596   3.279   5.088  1.00  0.00           C  
ATOM    632  O   ILE A  77      -7.400   5.945   6.058  1.00  0.00           O  
ATOM    633  CG1 ILE A  77      -5.527   2.246   4.713  1.00  0.00           C  
ATOM    634  CG2 ILE A  77      -7.999   2.760   4.757  1.00  0.00           C  
ATOM    635  CD1 ILE A  77      -5.610   0.951   5.511  1.00  0.00           C  
ATOM    636  N   LEU A  78      -7.946   6.305   3.841  1.00  0.00           N  
ATOM    637  CA  LEU A  78      -8.882   7.370   4.183  1.00  0.00           C  
ATOM    638  C   LEU A  78     -10.215   6.794   4.648  1.00  0.00           C  
ATOM    639  CB  LEU A  78      -9.103   8.295   2.984  1.00  0.00           C  
ATOM    640  O   LEU A  78     -10.674   5.777   4.122  1.00  0.00           O  
ATOM    641  CG  LEU A  78      -7.850   8.924   2.372  1.00  0.00           C  
ATOM    642  CD1 LEU A  78      -8.203   9.668   1.089  1.00  0.00           C  
ATOM    643  CD2 LEU A  78      -7.179   9.860   3.372  1.00  0.00           C  
ATOM    644  N   ASP A  79     -10.792   7.349   5.771  1.00  0.00           N  
ATOM    645  CA  ASP A  79     -12.107   6.939   6.253  1.00  0.00           C  
ATOM    646  C   ASP A  79     -12.182   5.423   6.421  1.00  0.00           C  
ATOM    647  CB  ASP A  79     -13.202   7.417   5.297  1.00  0.00           C  
ATOM    648  O   ASP A  79     -12.923   4.749   5.703  1.00  0.00           O  
ATOM    649  CG  ASP A  79     -14.589   7.366   5.912  1.00  0.00           C  
ATOM    650  OD1 ASP A  79     -14.705   7.167   7.140  1.00  0.00           O  
ATOM    651  OD2 ASP A  79     -15.576   7.525   5.161  1.00  0.00           O  
ATOM    652  N   THR A  80     -11.439   4.908   7.400  1.00  0.00           N  
ATOM    653  CA  THR A  80     -11.271   3.473   7.603  1.00  0.00           C  
ATOM    654  C   THR A  80     -12.603   2.818   7.957  1.00  0.00           C  
ATOM    655  CB  THR A  80     -10.242   3.181   8.711  1.00  0.00           C  
ATOM    656  O   THR A  80     -13.468   3.448   8.569  1.00  0.00           O  
ATOM    657  CG2 THR A  80      -8.840   3.603   8.284  1.00  0.00           C  
ATOM    658  OG1 THR A  80     -10.607   3.902   9.895  1.00  0.00           O  
ATOM    659  N   TRP A  81     -12.748   1.516   7.511  1.00  0.00           N  
ATOM    660  CA  TRP A  81     -13.843   0.612   7.847  1.00  0.00           C  
ATOM    661  C   TRP A  81     -13.326  -0.618   8.586  1.00  0.00           C  
ATOM    662  CB  TRP A  81     -14.595   0.186   6.584  1.00  0.00           C  
ATOM    663  O   TRP A  81     -12.144  -0.955   8.492  1.00  0.00           O  
ATOM    664  CG  TRP A  81     -15.243   1.321   5.848  1.00  0.00           C  
ATOM    665  CD1 TRP A  81     -15.086   2.657   6.092  1.00  0.00           C  
ATOM    666  CD2 TRP A  81     -16.156   1.217   4.752  1.00  0.00           C  
ATOM    667  CE2 TRP A  81     -16.512   2.532   4.378  1.00  0.00           C  
ATOM    668  CE3 TRP A  81     -16.708   0.139   4.047  1.00  0.00           C  
ATOM    669  NE1 TRP A  81     -15.846   3.391   5.211  1.00  0.00           N  
ATOM    670  CH2 TRP A  81     -17.921   1.725   2.657  1.00  0.00           C  
ATOM    671  CZ2 TRP A  81     -17.396   2.797   3.330  1.00  0.00           C  
ATOM    672  CZ3 TRP A  81     -17.587   0.405   3.003  1.00  0.00           C  
ATOM    673  N   ASN A  82     -14.222  -1.208   9.374  1.00  0.00           N  
ATOM    674  CA  ASN A  82     -13.857  -2.389  10.149  1.00  0.00           C  
ATOM    675  C   ASN A  82     -13.181  -3.444   9.278  1.00  0.00           C  
ATOM    676  CB  ASN A  82     -15.087  -2.979  10.840  1.00  0.00           C  
ATOM    677  O   ASN A  82     -12.254  -4.122   9.723  1.00  0.00           O  
ATOM    678  CG  ASN A  82     -15.546  -2.151  12.024  1.00  0.00           C  
ATOM    679  ND2 ASN A  82     -16.766  -2.400  12.486  1.00  0.00           N  
ATOM    680  OD1 ASN A  82     -14.810  -1.293  12.519  1.00  0.00           O  
ATOM    681  N   ASN A  83     -13.607  -3.505   8.031  1.00  0.00           N  
ATOM    682  CA  ASN A  83     -13.087  -4.513   7.113  1.00  0.00           C  
ATOM    683  C   ASN A  83     -11.669  -4.179   6.658  1.00  0.00           C  
ATOM    684  CB  ASN A  83     -14.011  -4.665   5.903  1.00  0.00           C  
ATOM    685  O   ASN A  83     -11.013  -4.994   6.007  1.00  0.00           O  
ATOM    686  CG  ASN A  83     -15.229  -5.516   6.201  1.00  0.00           C  
ATOM    687  ND2 ASN A  83     -16.240  -5.425   5.345  1.00  0.00           N  
ATOM    688  OD1 ASN A  83     -15.262  -6.248   7.193  1.00  0.00           O  
ATOM    689  N   ASP A  84     -11.231  -2.999   7.007  1.00  0.00           N  
ATOM    690  CA  ASP A  84      -9.883  -2.578   6.639  1.00  0.00           C  
ATOM    691  C   ASP A  84      -8.847  -3.142   7.609  1.00  0.00           C  
ATOM    692  CB  ASP A  84      -9.790  -1.051   6.600  1.00  0.00           C  
ATOM    693  O   ASP A  84      -7.642  -3.039   7.368  1.00  0.00           O  
ATOM    694  CG  ASP A  84     -10.553  -0.440   5.438  1.00  0.00           C  
ATOM    695  OD1 ASP A  84     -10.737  -1.118   4.405  1.00  0.00           O  
ATOM    696  OD2 ASP A  84     -10.972   0.732   5.556  1.00  0.00           O  
ATOM    697  N   SER A  85      -9.358  -3.758   8.725  1.00  0.00           N  
ATOM    698  CA  SER A  85      -8.447  -4.428   9.647  1.00  0.00           C  
ATOM    699  C   SER A  85      -7.745  -5.603   8.975  1.00  0.00           C  
ATOM    700  CB  SER A  85      -9.200  -4.915  10.886  1.00  0.00           C  
ATOM    701  O   SER A  85      -8.398  -6.546   8.521  1.00  0.00           O  
ATOM    702  OG  SER A  85      -9.705  -3.819  11.630  1.00  0.00           O  
ATOM    703  N   CYS A  86      -6.399  -5.541   8.891  1.00  0.00           N  
ATOM    704  CA  CYS A  86      -5.602  -6.551   8.204  1.00  0.00           C  
ATOM    705  C   CYS A  86      -4.113  -6.254   8.335  1.00  0.00           C  
ATOM    706  CB  CYS A  86      -5.989  -6.626   6.727  1.00  0.00           C  
ATOM    707  O   CYS A  86      -3.725  -5.276   8.978  1.00  0.00           O  
ATOM    708  SG  CYS A  86      -5.475  -8.156   5.917  1.00  0.00           S  
ATOM    709  N   ILE A  87      -3.376  -7.163   7.808  1.00  0.00           N  
ATOM    710  CA  ILE A  87      -1.940  -6.931   7.695  1.00  0.00           C  
ATOM    711  C   ILE A  87      -1.624  -6.309   6.336  1.00  0.00           C  
ATOM    712  CB  ILE A  87      -1.139  -8.238   7.886  1.00  0.00           C  
ATOM    713  O   ILE A  87      -2.122  -6.769   5.305  1.00  0.00           O  
ATOM    714  CG1 ILE A  87      -1.361  -8.799   9.295  1.00  0.00           C  
ATOM    715  CG2 ILE A  87       0.350  -8.003   7.618  1.00  0.00           C  
ATOM    716  CD1 ILE A  87      -0.782 -10.191   9.505  1.00  0.00           C  
ATOM    717  N   TYR A  88      -0.860  -5.217   6.386  1.00  0.00           N  
ATOM    718  CA  TYR A  88      -0.447  -4.558   5.152  1.00  0.00           C  
ATOM    719  C   TYR A  88       1.064  -4.633   4.972  1.00  0.00           C  
ATOM    720  CB  TYR A  88      -0.902  -3.095   5.146  1.00  0.00           C  
ATOM    721  O   TYR A  88       1.811  -4.679   5.953  1.00  0.00           O  
ATOM    722  CG  TYR A  88      -2.401  -2.926   5.107  1.00  0.00           C  
ATOM    723  CD1 TYR A  88      -3.071  -2.752   3.898  1.00  0.00           C  
ATOM    724  CD2 TYR A  88      -3.151  -2.939   6.279  1.00  0.00           C  
ATOM    725  CE1 TYR A  88      -4.453  -2.593   3.858  1.00  0.00           C  
ATOM    726  CE2 TYR A  88      -4.532  -2.781   6.250  1.00  0.00           C  
ATOM    727  OH  TYR A  88      -6.541  -2.453   5.003  1.00  0.00           O  
ATOM    728  CZ  TYR A  88      -5.173  -2.610   5.037  1.00  0.00           C  
ATOM    729  N   LEU A  89       1.492  -4.641   3.720  1.00  0.00           N  
ATOM    730  CA  LEU A  89       2.918  -4.603   3.412  1.00  0.00           C  
ATOM    731  C   LEU A  89       3.168  -3.905   2.079  1.00  0.00           C  
ATOM    732  CB  LEU A  89       3.496  -6.020   3.376  1.00  0.00           C  
ATOM    733  O   LEU A  89       2.257  -3.781   1.258  1.00  0.00           O  
ATOM    734  CG  LEU A  89       2.853  -6.990   2.382  1.00  0.00           C  
ATOM    735  CD1 LEU A  89       3.638  -7.007   1.075  1.00  0.00           C  
ATOM    736  CD2 LEU A  89       2.769  -8.390   2.980  1.00  0.00           C  
ATOM    737  N   CYS A  90       4.388  -3.485   1.918  1.00  0.00           N  
ATOM    738  CA  CYS A  90       4.776  -2.814   0.682  1.00  0.00           C  
ATOM    739  C   CYS A  90       5.810  -3.633  -0.081  1.00  0.00           C  
ATOM    740  CB  CYS A  90       5.332  -1.422   0.979  1.00  0.00           C  
ATOM    741  O   CYS A  90       6.634  -4.321   0.525  1.00  0.00           O  
ATOM    742  SG  CYS A  90       4.116  -0.288   1.683  1.00  0.00           S  
ATOM    743  N   GLY A  91       5.691  -3.607  -1.295  1.00  0.00           N  
ATOM    744  CA  GLY A  91       6.671  -4.213  -2.182  1.00  0.00           C  
ATOM    745  C   GLY A  91       7.239  -3.239  -3.198  1.00  0.00           C  
ATOM    746  O   GLY A  91       6.494  -2.481  -3.822  1.00  0.00           O  
ATOM    747  N   ALA A  92       8.602  -3.203  -3.322  1.00  0.00           N  
ATOM    748  CA  ALA A  92       9.267  -2.414  -4.357  1.00  0.00           C  
ATOM    749  C   ALA A  92       9.742  -3.302  -5.503  1.00  0.00           C  
ATOM    750  CB  ALA A  92      10.442  -1.641  -3.763  1.00  0.00           C  
ATOM    751  O   ALA A  92      10.410  -4.314  -5.277  1.00  0.00           O  
ATOM    752  N   ILE A  93       9.387  -2.853  -6.680  1.00  0.00           N  
ATOM    753  CA  ILE A  93       9.695  -3.661  -7.855  1.00  0.00           C  
ATOM    754  C   ILE A  93      10.631  -2.888  -8.782  1.00  0.00           C  
ATOM    755  CB  ILE A  93       8.411  -4.071  -8.610  1.00  0.00           C  
ATOM    756  O   ILE A  93      10.408  -1.707  -9.055  1.00  0.00           O  
ATOM    757  CG1 ILE A  93       7.470  -4.848  -7.682  1.00  0.00           C  
ATOM    758  CG2 ILE A  93       8.756  -4.895  -9.854  1.00  0.00           C  
ATOM    759  CD1 ILE A  93       6.047  -4.976  -8.209  1.00  0.00           C  
ATOM    760  N   SER A  94      11.722  -3.614  -9.166  1.00  0.00           N  
ATOM    761  CA  SER A  94      12.614  -3.108 -10.204  1.00  0.00           C  
ATOM    762  C   SER A  94      12.528  -3.956 -11.468  1.00  0.00           C  
ATOM    763  CB  SER A  94      14.057  -3.073  -9.700  1.00  0.00           C  
ATOM    764  O   SER A  94      12.651  -5.181 -11.410  1.00  0.00           O  
ATOM    765  OG  SER A  94      14.936  -2.636 -10.723  1.00  0.00           O  
ATOM    766  N   LEU A  95      12.332  -3.352 -12.586  1.00  0.00           N  
ATOM    767  CA  LEU A  95      12.076  -4.102 -13.810  1.00  0.00           C  
ATOM    768  C   LEU A  95      13.204  -3.904 -14.817  1.00  0.00           C  
ATOM    769  CB  LEU A  95      10.742  -3.676 -14.431  1.00  0.00           C  
ATOM    770  O   LEU A  95      13.393  -4.727 -15.715  1.00  0.00           O  
ATOM    771  CG  LEU A  95       9.484  -4.009 -13.628  1.00  0.00           C  
ATOM    772  CD1 LEU A  95       8.260  -3.366 -14.270  1.00  0.00           C  
ATOM    773  CD2 LEU A  95       9.304  -5.520 -13.517  1.00  0.00           C  
ATOM    774  N   HIS A  96      14.140  -2.845 -14.622  1.00  0.00           N  
ATOM    775  CA  HIS A  96      15.177  -2.560 -15.607  1.00  0.00           C  
ATOM    776  C   HIS A  96      16.440  -3.368 -15.327  1.00  0.00           C  
ATOM    777  CB  HIS A  96      15.503  -1.066 -15.626  1.00  0.00           C  
ATOM    778  O   HIS A  96      16.872  -3.473 -14.177  1.00  0.00           O  
ATOM    779  CG  HIS A  96      14.396  -0.217 -16.164  1.00  0.00           C  
ATOM    780  CD2 HIS A  96      13.320  -0.534 -16.922  1.00  0.00           C  
ATOM    781  ND1 HIS A  96      14.321   1.141 -15.937  1.00  0.00           N  
ATOM    782  CE1 HIS A  96      13.243   1.622 -16.533  1.00  0.00           C  
ATOM    783  NE2 HIS A  96      12.618   0.626 -17.138  1.00  0.00           N  
ATOM    784  N   TYR A  97      16.934  -4.311 -16.312  1.00  0.00           N  
ATOM    785  CA  TYR A  97      18.237  -4.967 -16.319  1.00  0.00           C  
ATOM    786  C   TYR A  97      18.200  -6.262 -15.516  1.00  0.00           C  
ATOM    787  CB  TYR A  97      19.312  -4.033 -15.755  1.00  0.00           C  
ATOM    788  O   TYR A  97      18.798  -7.264 -15.914  1.00  0.00           O  
ATOM    789  CG  TYR A  97      19.506  -2.773 -16.562  1.00  0.00           C  
ATOM    790  CD1 TYR A  97      20.167  -2.803 -17.789  1.00  0.00           C  
ATOM    791  CD2 TYR A  97      19.031  -1.550 -16.101  1.00  0.00           C  
ATOM    792  CE1 TYR A  97      20.350  -1.644 -18.535  1.00  0.00           C  
ATOM    793  CE2 TYR A  97      19.208  -0.385 -16.839  1.00  0.00           C  
ATOM    794  OH  TYR A  97      20.045   0.709 -18.789  1.00  0.00           O  
ATOM    795  CZ  TYR A  97      19.867  -0.442 -18.053  1.00  0.00           C  
ATOM    796  N   LYS A  98      17.373  -6.282 -14.375  1.00  0.00           N  
ATOM    797  CA  LYS A  98      17.113  -7.461 -13.553  1.00  0.00           C  
ATOM    798  C   LYS A  98      15.866  -7.269 -12.695  1.00  0.00           C  
ATOM    799  CB  LYS A  98      18.318  -7.772 -12.665  1.00  0.00           C  
ATOM    800  O   LYS A  98      15.820  -6.373 -11.850  1.00  0.00           O  
ATOM    801  CG  LYS A  98      18.224  -9.107 -11.940  1.00  0.00           C  
ATOM    802  CD  LYS A  98      19.480  -9.390 -11.126  1.00  0.00           C  
ATOM    803  CE  LYS A  98      19.373 -10.710 -10.373  1.00  0.00           C  
ATOM    804  NZ  LYS A  98      20.616 -11.009  -9.601  1.00  0.00           N  
ATOM    805  N   ALA A  99      14.852  -8.063 -13.064  1.00  0.00           N  
ATOM    806  CA  ALA A  99      13.619  -7.982 -12.286  1.00  0.00           C  
ATOM    807  C   ALA A  99      13.848  -8.429 -10.845  1.00  0.00           C  
ATOM    808  CB  ALA A  99      12.524  -8.826 -12.934  1.00  0.00           C  
ATOM    809  O   ALA A  99      14.382  -9.513 -10.603  1.00  0.00           O  
ATOM    810  N   TYR A 100      13.632  -7.491  -9.945  1.00  0.00           N  
ATOM    811  CA  TYR A 100      13.795  -7.811  -8.531  1.00  0.00           C  
ATOM    812  C   TYR A 100      12.615  -7.296  -7.716  1.00  0.00           C  
ATOM    813  CB  TYR A 100      15.100  -7.218  -7.993  1.00  0.00           C  
ATOM    814  O   TYR A 100      12.008  -6.280  -8.064  1.00  0.00           O  
ATOM    815  CG  TYR A 100      15.282  -7.401  -6.506  1.00  0.00           C  
ATOM    816  CD1 TYR A 100      14.900  -6.405  -5.610  1.00  0.00           C  
ATOM    817  CD2 TYR A 100      15.838  -8.569  -5.994  1.00  0.00           C  
ATOM    818  CE1 TYR A 100      15.068  -6.568  -4.239  1.00  0.00           C  
ATOM    819  CE2 TYR A 100      16.010  -8.743  -4.624  1.00  0.00           C  
ATOM    820  OH  TYR A 100      15.790  -7.906  -2.400  1.00  0.00           O  
ATOM    821  CZ  TYR A 100      15.622  -7.739  -3.756  1.00  0.00           C  
ATOM    822  N   LEU A 101      12.136  -8.070  -6.665  1.00  0.00           N  
ATOM    823  CA  LEU A 101      11.072  -7.710  -5.734  1.00  0.00           C  
ATOM    824  C   LEU A 101      11.594  -7.668  -4.302  1.00  0.00           C  
ATOM    825  CB  LEU A 101       9.911  -8.703  -5.838  1.00  0.00           C  
ATOM    826  O   LEU A 101      12.202  -8.631  -3.830  1.00  0.00           O  
ATOM    827  CG  LEU A 101       8.754  -8.498  -4.859  1.00  0.00           C  
ATOM    828  CD1 LEU A 101       8.023  -7.196  -5.167  1.00  0.00           C  
ATOM    829  CD2 LEU A 101       7.794  -9.681  -4.911  1.00  0.00           C  
ATOM    830  N   GLU A 102      11.414  -6.524  -3.697  1.00  0.00           N  
ATOM    831  CA  GLU A 102      11.710  -6.366  -2.276  1.00  0.00           C  
ATOM    832  C   GLU A 102      10.443  -6.078  -1.476  1.00  0.00           C  
ATOM    833  CB  GLU A 102      12.734  -5.249  -2.061  1.00  0.00           C  
ATOM    834  O   GLU A 102       9.681  -5.170  -1.816  1.00  0.00           O  
ATOM    835  CG  GLU A 102      14.128  -5.585  -2.571  1.00  0.00           C  
ATOM    836  CD  GLU A 102      15.154  -4.503  -2.272  1.00  0.00           C  
ATOM    837  OE1 GLU A 102      16.321  -4.637  -2.704  1.00  0.00           O  
ATOM    838  OE2 GLU A 102      14.787  -3.514  -1.599  1.00  0.00           O  
ATOM    839  N   ILE A 103      10.272  -6.877  -0.373  1.00  0.00           N  
ATOM    840  CA  ILE A 103       9.032  -6.754   0.387  1.00  0.00           C  
ATOM    841  C   ILE A 103       9.344  -6.312   1.815  1.00  0.00           C  
ATOM    842  CB  ILE A 103       8.242  -8.082   0.397  1.00  0.00           C  
ATOM    843  O   ILE A 103      10.307  -6.785   2.422  1.00  0.00           O  
ATOM    844  CG1 ILE A 103       7.884  -8.501  -1.033  1.00  0.00           C  
ATOM    845  CG2 ILE A 103       6.985  -7.956   1.262  1.00  0.00           C  
ATOM    846  CD1 ILE A 103       7.302  -9.904  -1.140  1.00  0.00           C  
ATOM    847  N   SER A 104       8.591  -5.355   2.291  1.00  0.00           N  
ATOM    848  CA  SER A 104       8.734  -4.952   3.686  1.00  0.00           C  
ATOM    849  C   SER A 104       8.089  -5.967   4.624  1.00  0.00           C  
ATOM    850  CB  SER A 104       8.115  -3.572   3.913  1.00  0.00           C  
ATOM    851  O   SER A 104       7.268  -6.781   4.196  1.00  0.00           O  
ATOM    852  OG  SER A 104       6.701  -3.639   3.853  1.00  0.00           O  
ATOM    853  N   PRO A 105       8.526  -5.978   5.951  1.00  0.00           N  
ATOM    854  CA  PRO A 105       7.668  -6.700   6.894  1.00  0.00           C  
ATOM    855  C   PRO A 105       6.234  -6.175   6.907  1.00  0.00           C  
ATOM    856  CB  PRO A 105       8.349  -6.462   8.244  1.00  0.00           C  
ATOM    857  O   PRO A 105       5.986  -5.034   6.509  1.00  0.00           O  
ATOM    858  CG  PRO A 105       9.725  -5.991   7.900  1.00  0.00           C  
ATOM    859  CD  PRO A 105       9.687  -5.362   6.537  1.00  0.00           C  
ATOM    860  N   GLY A 106       5.241  -7.069   7.351  1.00  0.00           N  
ATOM    861  CA  GLY A 106       3.844  -6.678   7.454  1.00  0.00           C  
ATOM    862  C   GLY A 106       3.562  -5.776   8.640  1.00  0.00           C  
ATOM    863  O   GLY A 106       4.258  -5.842   9.656  1.00  0.00           O  
ATOM    864  N   ALA A 107       2.619  -4.880   8.467  1.00  0.00           N  
ATOM    865  CA  ALA A 107       2.083  -4.033   9.530  1.00  0.00           C  
ATOM    866  C   ALA A 107       0.591  -4.284   9.731  1.00  0.00           C  
ATOM    867  CB  ALA A 107       2.333  -2.560   9.213  1.00  0.00           C  
ATOM    868  O   ALA A 107      -0.175  -4.318   8.765  1.00  0.00           O  
ATOM    869  N   GLU A 108       0.259  -4.454  11.068  1.00  0.00           N  
ATOM    870  CA  GLU A 108      -1.132  -4.780  11.370  1.00  0.00           C  
ATOM    871  C   GLU A 108      -1.947  -3.520  11.646  1.00  0.00           C  
ATOM    872  CB  GLU A 108      -1.214  -5.732  12.566  1.00  0.00           C  
ATOM    873  O   GLU A 108      -1.530  -2.663  12.428  1.00  0.00           O  
ATOM    874  CG  GLU A 108      -2.614  -6.263  12.834  1.00  0.00           C  
ATOM    875  CD  GLU A 108      -2.657  -7.314  13.932  1.00  0.00           C  
ATOM    876  OE1 GLU A 108      -3.731  -7.920  14.151  1.00  0.00           O  
ATOM    877  OE2 GLU A 108      -1.610  -7.531  14.581  1.00  0.00           O  
ATOM    878  N   LEU A 109      -3.068  -3.344  10.883  1.00  0.00           N  
ATOM    879  CA  LEU A 109      -4.060  -2.305  11.138  1.00  0.00           C  
ATOM    880  C   LEU A 109      -5.268  -2.876  11.873  1.00  0.00           C  
ATOM    881  CB  LEU A 109      -4.507  -1.657   9.825  1.00  0.00           C  
ATOM    882  O   LEU A 109      -5.853  -3.870  11.437  1.00  0.00           O  
ATOM    883  CG  LEU A 109      -5.617  -0.611   9.929  1.00  0.00           C  
ATOM    884  CD1 LEU A 109      -5.095   0.651  10.607  1.00  0.00           C  
ATOM    885  CD2 LEU A 109      -6.180  -0.288   8.549  1.00  0.00           C  
ATOM    886  N   VAL A 110      -5.633  -2.234  12.978  1.00  0.00           N  
ATOM    887  CA  VAL A 110      -6.815  -2.614  13.743  1.00  0.00           C  
ATOM    888  C   VAL A 110      -7.794  -1.443  13.798  1.00  0.00           C  
ATOM    889  CB  VAL A 110      -6.445  -3.067  15.173  1.00  0.00           C  
ATOM    890  O   VAL A 110      -7.469  -0.379  14.332  1.00  0.00           O  
ATOM    891  CG1 VAL A 110      -7.695  -3.475  15.951  1.00  0.00           C  
ATOM    892  CG2 VAL A 110      -5.442  -4.218  15.124  1.00  0.00           C  
ATOM    893  N   VAL A 111      -8.914  -1.611  13.120  1.00  0.00           N  
ATOM    894  CA  VAL A 111      -9.950  -0.583  13.123  1.00  0.00           C  
ATOM    895  C   VAL A 111     -10.990  -0.900  14.196  1.00  0.00           C  
ATOM    896  CB  VAL A 111     -10.631  -0.459  11.742  1.00  0.00           C  
ATOM    897  O   VAL A 111     -11.646  -1.943  14.144  1.00  0.00           O  
ATOM    898  CG1 VAL A 111     -11.681   0.651  11.755  1.00  0.00           C  
ATOM    899  CG2 VAL A 111      -9.589  -0.200  10.655  1.00  0.00           C  
ATOM    900  N   THR A 112     -11.041  -0.039  15.226  1.00  0.00           N  
ATOM    901  CA  THR A 112     -11.954  -0.238  16.346  1.00  0.00           C  
ATOM    902  C   THR A 112     -13.301   0.424  16.071  1.00  0.00           C  
ATOM    903  CB  THR A 112     -11.363   0.320  17.655  1.00  0.00           C  
ATOM    904  O   THR A 112     -13.462   1.121  15.066  1.00  0.00           O  
ATOM    905  CG2 THR A 112     -10.040  -0.359  17.993  1.00  0.00           C  
ATOM    906  OG1 THR A 112     -11.142   1.728  17.510  1.00  0.00           O  
ATOM    907  N   GLU A 113     -14.301   0.198  16.910  1.00  0.00           N  
ATOM    908  CA  GLU A 113     -15.651   0.737  16.771  1.00  0.00           C  
ATOM    909  C   GLU A 113     -15.632   2.262  16.706  1.00  0.00           C  
ATOM    910  CB  GLU A 113     -16.537   0.271  17.929  1.00  0.00           C  
ATOM    911  O   GLU A 113     -14.733   2.901  17.257  1.00  0.00           O  
ATOM    912  CG  GLU A 113     -16.840  -1.220  17.909  1.00  0.00           C  
ATOM    913  CD  GLU A 113     -17.711  -1.671  19.071  1.00  0.00           C  
ATOM    914  OE1 GLU A 113     -18.037  -2.877  19.153  1.00  0.00           O  
ATOM    915  OE2 GLU A 113     -18.072  -0.811  19.905  1.00  0.00           O  
ATOM    916  N   LEU A 114     -16.613   2.816  15.977  1.00  0.00           N  
ATOM    917  CA  LEU A 114     -16.754   4.258  15.809  1.00  0.00           C  
ATOM    918  C   LEU A 114     -16.886   4.952  17.161  1.00  0.00           C  
ATOM    919  CB  LEU A 114     -17.970   4.580  14.936  1.00  0.00           C  
ATOM    920  O   LEU A 114     -17.656   4.512  18.017  1.00  0.00           O  
ATOM    921  CG  LEU A 114     -18.159   6.049  14.552  1.00  0.00           C  
ATOM    922  CD1 LEU A 114     -17.075   6.484  13.571  1.00  0.00           C  
ATOM    923  CD2 LEU A 114     -19.546   6.272  13.959  1.00  0.00           C  
ATOM    924  N   ILE A 115     -16.004   5.800  17.496  1.00  0.00           N  
ATOM    925  CA  ILE A 115     -16.058   6.564  18.738  1.00  0.00           C  
ATOM    926  C   ILE A 115     -17.038   7.725  18.587  1.00  0.00           C  
ATOM    927  CB  ILE A 115     -14.662   7.090  19.139  1.00  0.00           C  
ATOM    928  O   ILE A 115     -17.110   8.351  17.527  1.00  0.00           O  
ATOM    929  CG1 ILE A 115     -13.674   5.926  19.282  1.00  0.00           C  
ATOM    930  CG2 ILE A 115     -14.743   7.902  20.435  1.00  0.00           C  
ATOM    931  CD1 ILE A 115     -12.220   6.360  19.407  1.00  0.00           C  
TER     932      ILE A 115                                                      
ATOM    933  N   HIS B 116      -1.941   3.961 -17.701  1.00  0.00           N  
ATOM    934  CA  HIS B 116      -2.695   2.714 -17.626  1.00  0.00           C  
ATOM    935  C   HIS B 116      -1.850   1.595 -17.027  1.00  0.00           C  
ATOM    936  CB  HIS B 116      -3.198   2.308 -19.012  1.00  0.00           C  
ATOM    937  O   HIS B 116      -0.716   1.369 -17.456  1.00  0.00           O  
ATOM    938  CG  HIS B 116      -4.226   3.238 -19.573  1.00  0.00           C  
ATOM    939  CD2 HIS B 116      -4.149   4.153 -20.568  1.00  0.00           C  
ATOM    940  ND1 HIS B 116      -5.519   3.290 -19.099  1.00  0.00           N  
ATOM    941  CE1 HIS B 116      -6.195   4.200 -19.781  1.00  0.00           C  
ATOM    942  NE2 HIS B 116      -5.387   4.738 -20.678  1.00  0.00           N  
ATOM    943  N   HIS B 117      -2.159   1.092 -15.749  1.00  0.00           N  
ATOM    944  CA  HIS B 117      -1.496  -0.002 -15.049  1.00  0.00           C  
ATOM    945  C   HIS B 117      -2.216  -1.325 -15.287  1.00  0.00           C  
ATOM    946  CB  HIS B 117      -1.417   0.291 -13.550  1.00  0.00           C  
ATOM    947  O   HIS B 117      -3.431  -1.347 -15.497  1.00  0.00           O  
ATOM    948  CG  HIS B 117      -0.363   1.289 -13.188  1.00  0.00           C  
ATOM    949  CD2 HIS B 117      -0.071   2.503 -13.711  1.00  0.00           C  
ATOM    950  ND1 HIS B 117       0.544   1.077 -12.172  1.00  0.00           N  
ATOM    951  CE1 HIS B 117       1.350   2.123 -12.085  1.00  0.00           C  
ATOM    952  NE2 HIS B 117       0.998   3.002 -13.008  1.00  0.00           N  
ATOM    953  N   GLU B 118      -1.353  -2.321 -15.493  1.00  0.00           N  
ATOM    954  CA  GLU B 118      -1.895  -3.677 -15.486  1.00  0.00           C  
ATOM    955  C   GLU B 118      -1.511  -4.418 -14.209  1.00  0.00           C  
ATOM    956  CB  GLU B 118      -1.413  -4.455 -16.713  1.00  0.00           C  
ATOM    957  O   GLU B 118      -0.448  -4.170 -13.637  1.00  0.00           O  
ATOM    958  CG  GLU B 118      -1.973  -3.937 -18.030  1.00  0.00           C  
ATOM    959  CD  GLU B 118      -1.682  -4.854 -19.207  1.00  0.00           C  
ATOM    960  OE1 GLU B 118      -2.338  -4.712 -20.264  1.00  0.00           O  
ATOM    961  OE2 GLU B 118      -0.792  -5.723 -19.072  1.00  0.00           O  
ATOM    962  N   TRP B 119      -2.333  -5.189 -13.654  1.00  0.00           N  
ATOM    963  CA  TRP B 119      -2.086  -5.881 -12.393  1.00  0.00           C  
ATOM    964  C   TRP B 119      -1.712  -7.339 -12.637  1.00  0.00           C  
ATOM    965  CB  TRP B 119      -3.316  -5.801 -11.485  1.00  0.00           C  
ATOM    966  O   TRP B 119      -2.328  -8.014 -13.465  1.00  0.00           O  
ATOM    967  CG  TRP B 119      -3.618  -4.419 -10.989  1.00  0.00           C  
ATOM    968  CD1 TRP B 119      -4.461  -3.505 -11.559  1.00  0.00           C  
ATOM    969  CD2 TRP B 119      -3.075  -3.792  -9.823  1.00  0.00           C  
ATOM    970  CE2 TRP B 119      -3.634  -2.497  -9.747  1.00  0.00           C  
ATOM    971  CE3 TRP B 119      -2.170  -4.201  -8.835  1.00  0.00           C  
ATOM    972  NE1 TRP B 119      -4.475  -2.347 -10.816  1.00  0.00           N  
ATOM    973  CH2 TRP B 119      -2.428  -2.031  -7.764  1.00  0.00           C  
ATOM    974  CZ2 TRP B 119      -3.316  -1.607  -8.718  1.00  0.00           C  
ATOM    975  CZ3 TRP B 119      -1.855  -3.313  -7.812  1.00  0.00           C  
ATOM    976  N   PHE B 120      -0.755  -7.796 -11.927  1.00  0.00           N  
ATOM    977  CA  PHE B 120      -0.190  -9.130 -12.086  1.00  0.00           C  
ATOM    978  C   PHE B 120      -0.083  -9.836 -10.739  1.00  0.00           C  
ATOM    979  CB  PHE B 120       1.189  -9.056 -12.750  1.00  0.00           C  
ATOM    980  O   PHE B 120      -0.082  -9.188  -9.691  1.00  0.00           O  
ATOM    981  CG  PHE B 120       1.169  -8.435 -14.121  1.00  0.00           C  
ATOM    982  CD1 PHE B 120       1.074  -9.229 -15.258  1.00  0.00           C  
ATOM    983  CD2 PHE B 120       1.245  -7.057 -14.273  1.00  0.00           C  
ATOM    984  CE1 PHE B 120       1.056  -8.657 -16.528  1.00  0.00           C  
ATOM    985  CE2 PHE B 120       1.227  -6.478 -15.539  1.00  0.00           C  
ATOM    986  CZ  PHE B 120       1.133  -7.280 -16.665  1.00  0.00           C  
ATOM    987  N   GLU B 121      -0.054 -11.128 -10.727  1.00  0.00           N  
ATOM    988  CA  GLU B 121       0.291 -11.939  -9.563  1.00  0.00           C  
ATOM    989  C   GLU B 121       1.573 -12.732  -9.803  1.00  0.00           C  
ATOM    990  CB  GLU B 121      -0.857 -12.889  -9.210  1.00  0.00           C  
ATOM    991  O   GLU B 121       1.752 -13.323 -10.870  1.00  0.00           O  
ATOM    992  CG  GLU B 121      -2.114 -12.181  -8.725  1.00  0.00           C  
ATOM    993  CD  GLU B 121      -3.230 -13.138  -8.339  1.00  0.00           C  
ATOM    994  OE1 GLU B 121      -4.237 -12.688  -7.747  1.00  0.00           O  
ATOM    995  OE2 GLU B 121      -3.096 -14.348  -8.629  1.00  0.00           O  
ATOM    996  N   MET B 122       2.476 -12.592  -8.806  1.00  0.00           N  
ATOM    997  CA  MET B 122       3.752 -13.300  -8.853  1.00  0.00           C  
ATOM    998  C   MET B 122       3.872 -14.285  -7.696  1.00  0.00           C  
ATOM    999  CB  MET B 122       4.918 -12.309  -8.820  1.00  0.00           C  
ATOM   1000  O   MET B 122       3.538 -13.954  -6.556  1.00  0.00           O  
ATOM   1001  CG  MET B 122       6.286 -12.971  -8.870  1.00  0.00           C  
ATOM   1002  SD  MET B 122       7.656 -11.751  -8.895  1.00  0.00           S  
ATOM   1003  CE  MET B 122       7.466 -11.021  -7.245  1.00  0.00           C  
ATOM   1004  N   GLU B 123       4.255 -15.521  -8.089  1.00  0.00           N  
ATOM   1005  CA  GLU B 123       4.453 -16.537  -7.060  1.00  0.00           C  
ATOM   1006  C   GLU B 123       5.815 -16.383  -6.388  1.00  0.00           C  
ATOM   1007  CB  GLU B 123       4.316 -17.940  -7.655  1.00  0.00           C  
ATOM   1008  O   GLU B 123       6.847 -16.366  -7.061  1.00  0.00           O  
ATOM   1009  CG  GLU B 123       4.312 -19.052  -6.616  1.00  0.00           C  
ATOM   1010  CD  GLU B 123       4.168 -20.439  -7.222  1.00  0.00           C  
ATOM   1011  OE1 GLU B 123       4.120 -21.432  -6.460  1.00  0.00           O  
ATOM   1012  OE2 GLU B 123       4.103 -20.534  -8.468  1.00  0.00           O  
ATOM   1013  N   LEU B 124       5.906 -16.098  -5.013  1.00  0.00           N  
ATOM   1014  CA  LEU B 124       7.109 -16.001  -4.194  1.00  0.00           C  
ATOM   1015  C   LEU B 124       7.111 -17.066  -3.102  1.00  0.00           C  
ATOM   1016  CB  LEU B 124       7.219 -14.610  -3.565  1.00  0.00           C  
ATOM   1017  O   LEU B 124       6.546 -16.860  -2.026  1.00  0.00           O  
ATOM   1018  CG  LEU B 124       7.261 -13.428  -4.536  1.00  0.00           C  
ATOM   1019  CD1 LEU B 124       7.134 -12.113  -3.775  1.00  0.00           C  
ATOM   1020  CD2 LEU B 124       8.546 -13.456  -5.356  1.00  0.00           C  
ATOM   1021  N   GLY B 125       7.751 -18.380  -3.417  1.00  0.00           N  
ATOM   1022  CA  GLY B 125       7.612 -19.440  -2.432  1.00  0.00           C  
ATOM   1023  C   GLY B 125       6.166 -19.797  -2.140  1.00  0.00           C  
ATOM   1024  O   GLY B 125       5.401 -20.107  -3.055  1.00  0.00           O  
ATOM   1025  N   PRO B 126       5.665 -19.660  -0.751  1.00  0.00           N  
ATOM   1026  CA  PRO B 126       4.297 -20.031  -0.381  1.00  0.00           C  
ATOM   1027  C   PRO B 126       3.309 -18.878  -0.543  1.00  0.00           C  
ATOM   1028  CB  PRO B 126       4.427 -20.437   1.089  1.00  0.00           C  
ATOM   1029  O   PRO B 126       2.132 -19.017  -0.200  1.00  0.00           O  
ATOM   1030  CG  PRO B 126       5.560 -19.615   1.614  1.00  0.00           C  
ATOM   1031  CD  PRO B 126       6.565 -19.431   0.514  1.00  0.00           C  
ATOM   1032  N   MET B 127       3.821 -17.676  -1.061  1.00  0.00           N  
ATOM   1033  CA  MET B 127       2.997 -16.472  -1.119  1.00  0.00           C  
ATOM   1034  C   MET B 127       2.784 -16.028  -2.563  1.00  0.00           C  
ATOM   1035  CB  MET B 127       3.640 -15.341  -0.314  1.00  0.00           C  
ATOM   1036  O   MET B 127       3.655 -16.224  -3.412  1.00  0.00           O  
ATOM   1037  CG  MET B 127       2.890 -14.022  -0.404  1.00  0.00           C  
ATOM   1038  SD  MET B 127       3.811 -12.635   0.369  1.00  0.00           S  
ATOM   1039  CE  MET B 127       3.914 -13.233   2.079  1.00  0.00           C  
ATOM   1040  N   TRP B 128       1.531 -15.522  -2.851  1.00  0.00           N  
ATOM   1041  CA  TRP B 128       1.273 -14.824  -4.106  1.00  0.00           C  
ATOM   1042  C   TRP B 128       1.249 -13.314  -3.894  1.00  0.00           C  
ATOM   1043  CB  TRP B 128      -0.053 -15.287  -4.716  1.00  0.00           C  
ATOM   1044  O   TRP B 128       0.560 -12.817  -2.999  1.00  0.00           O  
ATOM   1045  CG  TRP B 128       0.005 -16.653  -5.333  1.00  0.00           C  
ATOM   1046  CD1 TRP B 128      -0.202 -17.850  -4.705  1.00  0.00           C  
ATOM   1047  CD2 TRP B 128       0.295 -16.961  -6.699  1.00  0.00           C  
ATOM   1048  CE2 TRP B 128       0.245 -18.367  -6.830  1.00  0.00           C  
ATOM   1049  CE3 TRP B 128       0.591 -16.185  -7.828  1.00  0.00           C  
ATOM   1050  NE1 TRP B 128      -0.060 -18.884  -5.600  1.00  0.00           N  
ATOM   1051  CH2 TRP B 128       0.769 -18.229  -9.134  1.00  0.00           C  
ATOM   1052  CZ2 TRP B 128       0.482 -19.012  -8.046  1.00  0.00           C  
ATOM   1053  CZ3 TRP B 128       0.826 -16.829  -9.037  1.00  0.00           C  
ATOM   1054  N   PHE B 129       2.112 -12.668  -4.655  1.00  0.00           N  
ATOM   1055  CA  PHE B 129       2.222 -11.219  -4.532  1.00  0.00           C  
ATOM   1056  C   PHE B 129       1.597 -10.525  -5.736  1.00  0.00           C  
ATOM   1057  CB  PHE B 129       3.688 -10.801  -4.386  1.00  0.00           C  
ATOM   1058  O   PHE B 129       1.922 -10.844  -6.881  1.00  0.00           O  
ATOM   1059  CG  PHE B 129       3.872  -9.354  -4.016  1.00  0.00           C  
ATOM   1060  CD1 PHE B 129       4.161  -8.404  -4.989  1.00  0.00           C  
ATOM   1061  CD2 PHE B 129       3.757  -8.943  -2.695  1.00  0.00           C  
ATOM   1062  CE1 PHE B 129       4.332  -7.064  -4.649  1.00  0.00           C  
ATOM   1063  CE2 PHE B 129       3.926  -7.605  -2.348  1.00  0.00           C  
ATOM   1064  CZ  PHE B 129       4.215  -6.668  -3.326  1.00  0.00           C  
ATOM   1065  N   ASN B 130       0.690  -9.627  -5.370  1.00  0.00           N  
ATOM   1066  CA  ASN B 130       0.028  -8.845  -6.409  1.00  0.00           C  
ATOM   1067  C   ASN B 130       0.736  -7.515  -6.647  1.00  0.00           C  
ATOM   1068  CB  ASN B 130      -1.440  -8.608  -6.048  1.00  0.00           C  
ATOM   1069  O   ASN B 130       1.070  -6.806  -5.697  1.00  0.00           O  
ATOM   1070  CG  ASN B 130      -2.302  -9.835  -6.269  1.00  0.00           C  
ATOM   1071  ND2 ASN B 130      -3.326  -9.998  -5.440  1.00  0.00           N  
ATOM   1072  OD1 ASN B 130      -2.049 -10.630  -7.178  1.00  0.00           O  
ATOM   1073  N   PHE B 131       1.020  -7.227  -7.887  1.00  0.00           N  
ATOM   1074  CA  PHE B 131       1.662  -5.949  -8.169  1.00  0.00           C  
ATOM   1075  C   PHE B 131       1.142  -5.359  -9.475  1.00  0.00           C  
ATOM   1076  CB  PHE B 131       3.184  -6.114  -8.237  1.00  0.00           C  
ATOM   1077  O   PHE B 131       0.442  -6.035 -10.232  1.00  0.00           O  
ATOM   1078  CG  PHE B 131       3.648  -7.015  -9.350  1.00  0.00           C  
ATOM   1079  CD1 PHE B 131       3.639  -8.396  -9.195  1.00  0.00           C  
ATOM   1080  CD2 PHE B 131       4.093  -6.480 -10.552  1.00  0.00           C  
ATOM   1081  CE1 PHE B 131       4.068  -9.231 -10.224  1.00  0.00           C  
ATOM   1082  CE2 PHE B 131       4.523  -7.309 -11.584  1.00  0.00           C  
ATOM   1083  CZ  PHE B 131       4.511  -8.684 -11.418  1.00  0.00           C  
ATOM   1084  N   SER B 132       1.339  -4.041  -9.616  1.00  0.00           N  
ATOM   1085  CA  SER B 132       0.934  -3.337 -10.829  1.00  0.00           C  
ATOM   1086  C   SER B 132       2.136  -2.725 -11.540  1.00  0.00           C  
ATOM   1087  CB  SER B 132      -0.085  -2.245 -10.501  1.00  0.00           C  
ATOM   1088  O   SER B 132       3.078  -2.263 -10.893  1.00  0.00           O  
ATOM   1089  OG  SER B 132       0.537  -1.160  -9.835  1.00  0.00           O  
ATOM   1090  N   ILE B 133       2.194  -2.747 -12.858  1.00  0.00           N  
ATOM   1091  CA  ILE B 133       3.238  -2.119 -13.661  1.00  0.00           C  
ATOM   1092  C   ILE B 133       2.603  -1.289 -14.774  1.00  0.00           C  
ATOM   1093  CB  ILE B 133       4.201  -3.170 -14.258  1.00  0.00           C  
ATOM   1094  O   ILE B 133       1.510  -1.609 -15.250  1.00  0.00           O  
ATOM   1095  CG1 ILE B 133       3.415  -4.240 -15.025  1.00  0.00           C  
ATOM   1096  CG2 ILE B 133       5.058  -3.803 -13.159  1.00  0.00           C  
ATOM   1097  CD1 ILE B 133       4.292  -5.247 -15.756  1.00  0.00           C  
ATOM   1098  N   PRO B 134       3.220  -0.191 -15.084  1.00  0.00           N  
ATOM   1099  CA  PRO B 134       2.706   0.576 -16.221  1.00  0.00           C  
ATOM   1100  C   PRO B 134       2.594  -0.260 -17.495  1.00  0.00           C  
ATOM   1101  CB  PRO B 134       3.740   1.692 -16.390  1.00  0.00           C  
ATOM   1102  O   PRO B 134       3.432  -1.131 -17.742  1.00  0.00           O  
ATOM   1103  CG  PRO B 134       4.399   1.808 -15.053  1.00  0.00           C  
ATOM   1104  CD  PRO B 134       4.437   0.446 -14.421  1.00  0.00           C  
ATOM   1105  N   PHE B 135       1.548  -0.114 -18.251  1.00  0.00           N  
ATOM   1106  CA  PHE B 135       1.198  -0.876 -19.444  1.00  0.00           C  
ATOM   1107  C   PHE B 135       2.386  -0.973 -20.393  1.00  0.00           C  
ATOM   1108  CB  PHE B 135       0.004  -0.237 -20.161  1.00  0.00           C  
ATOM   1109  O   PHE B 135       2.649  -2.035 -20.961  1.00  0.00           O  
ATOM   1110  CG  PHE B 135      -0.447  -0.994 -21.381  1.00  0.00           C  
ATOM   1111  CD1 PHE B 135      -0.176  -0.512 -22.655  1.00  0.00           C  
ATOM   1112  CD2 PHE B 135      -1.144  -2.188 -21.252  1.00  0.00           C  
ATOM   1113  CE1 PHE B 135      -0.593  -1.210 -23.786  1.00  0.00           C  
ATOM   1114  CE2 PHE B 135      -1.564  -2.892 -22.377  1.00  0.00           C  
ATOM   1115  CZ  PHE B 135      -1.289  -2.401 -23.643  1.00  0.00           C  
ATOM   1116  N   ASP B 136       3.105   0.089 -20.610  1.00  0.00           N  
ATOM   1117  CA  ASP B 136       4.235   0.126 -21.534  1.00  0.00           C  
ATOM   1118  C   ASP B 136       5.348  -0.815 -21.079  1.00  0.00           C  
ATOM   1119  CB  ASP B 136       4.774   1.552 -21.666  1.00  0.00           C  
ATOM   1120  O   ASP B 136       6.017  -1.439 -21.905  1.00  0.00           O  
ATOM   1121  CG  ASP B 136       5.108   2.187 -20.328  1.00  0.00           C  
ATOM   1122  OD1 ASP B 136       4.495   1.812 -19.305  1.00  0.00           O  
ATOM   1123  OD2 ASP B 136       5.990   3.072 -20.296  1.00  0.00           O  
ATOM   1124  N   ILE B 137       5.511  -1.052 -19.806  1.00  0.00           N  
ATOM   1125  CA  ILE B 137       6.489  -1.949 -19.201  1.00  0.00           C  
ATOM   1126  C   ILE B 137       5.956  -3.380 -19.217  1.00  0.00           C  
ATOM   1127  CB  ILE B 137       6.831  -1.520 -17.756  1.00  0.00           C  
ATOM   1128  O   ILE B 137       6.713  -4.328 -19.438  1.00  0.00           O  
ATOM   1129  CG1 ILE B 137       7.485  -0.134 -17.751  1.00  0.00           C  
ATOM   1130  CG2 ILE B 137       7.739  -2.556 -17.086  1.00  0.00           C  
ATOM   1131  CD1 ILE B 137       7.788   0.403 -16.359  1.00  0.00           C  
ATOM   1132  N   ALA B 138       4.713  -3.611 -18.984  1.00  0.00           N  
ATOM   1133  CA  ALA B 138       4.038  -4.906 -18.991  1.00  0.00           C  
ATOM   1134  C   ALA B 138       4.220  -5.613 -20.331  1.00  0.00           C  
ATOM   1135  CB  ALA B 138       2.552  -4.734 -18.682  1.00  0.00           C  
ATOM   1136  O   ALA B 138       4.434  -6.827 -20.376  1.00  0.00           O  
ATOM   1137  N   GLN B 139       4.166  -4.917 -21.445  1.00  0.00           N  
ATOM   1138  CA  GLN B 139       4.382  -5.467 -22.779  1.00  0.00           C  
ATOM   1139  C   GLN B 139       5.812  -5.975 -22.940  1.00  0.00           C  
ATOM   1140  CB  GLN B 139       4.073  -4.419 -23.849  1.00  0.00           C  
ATOM   1141  O   GLN B 139       6.043  -7.002 -23.581  1.00  0.00           O  
ATOM   1142  CG  GLN B 139       2.587  -4.145 -24.031  1.00  0.00           C  
ATOM   1143  CD  GLN B 139       2.306  -3.131 -25.124  1.00  0.00           C  
ATOM   1144  NE2 GLN B 139       1.058  -3.079 -25.579  1.00  0.00           N  
ATOM   1145  OE1 GLN B 139       3.203  -2.400 -25.557  1.00  0.00           O  
ATOM   1146  N   SER B 140       6.738  -5.289 -22.253  1.00  0.00           N  
ATOM   1147  CA  SER B 140       8.155  -5.633 -22.288  1.00  0.00           C  
ATOM   1148  C   SER B 140       8.455  -6.833 -21.396  1.00  0.00           C  
ATOM   1149  CB  SER B 140       9.008  -4.440 -21.854  1.00  0.00           C  
ATOM   1150  O   SER B 140       9.311  -7.659 -21.723  1.00  0.00           O  
ATOM   1151  OG  SER B 140       8.844  -3.353 -22.749  1.00  0.00           O  
ATOM   1152  N   ILE B 141       7.689  -7.085 -20.290  1.00  0.00           N  
ATOM   1153  CA  ILE B 141       7.828  -8.171 -19.327  1.00  0.00           C  
ATOM   1154  C   ILE B 141       7.312  -9.472 -19.939  1.00  0.00           C  
ATOM   1155  CB  ILE B 141       7.076  -7.862 -18.013  1.00  0.00           C  
ATOM   1156  O   ILE B 141       7.913 -10.533 -19.754  1.00  0.00           O  
ATOM   1157  CG1 ILE B 141       7.763  -6.717 -17.262  1.00  0.00           C  
ATOM   1158  CG2 ILE B 141       6.983  -9.115 -17.137  1.00  0.00           C  
ATOM   1159  CD1 ILE B 141       7.046  -6.295 -15.986  1.00  0.00           C  
ATOM   1160  N   GLU B 142       6.197  -9.466 -20.671  1.00  0.00           N  
ATOM   1161  CA  GLU B 142       5.689 -10.615 -21.415  1.00  0.00           C  
ATOM   1162  C   GLU B 142       6.721 -11.124 -22.417  1.00  0.00           C  
ATOM   1163  CB  GLU B 142       4.388 -10.255 -22.137  1.00  0.00           C  
ATOM   1164  O   GLU B 142       6.904 -12.334 -22.567  1.00  0.00           O  
ATOM   1165  CG  GLU B 142       3.616 -11.462 -22.651  1.00  0.00           C  
ATOM   1166  CD  GLU B 142       2.265 -11.100 -23.248  1.00  0.00           C  
ATOM   1167  OE1 GLU B 142       1.503 -12.019 -23.624  1.00  0.00           O  
ATOM   1168  OE2 GLU B 142       1.968  -9.888 -23.340  1.00  0.00           O  
ATOM   1169  N   TRP B 143       7.412 -10.258 -23.015  1.00  0.00           N  
ATOM   1170  CA  TRP B 143       8.512 -10.574 -23.919  1.00  0.00           C  
ATOM   1171  C   TRP B 143       9.697 -11.155 -23.154  1.00  0.00           C  
ATOM   1172  CB  TRP B 143       8.950  -9.325 -24.691  1.00  0.00           C  
ATOM   1173  O   TRP B 143      10.294 -12.146 -23.582  1.00  0.00           O  
ATOM   1174  CG  TRP B 143       9.999  -9.588 -25.730  1.00  0.00           C  
ATOM   1175  CD1 TRP B 143       9.801 -10.049 -27.001  1.00  0.00           C  
ATOM   1176  CD2 TRP B 143      11.411  -9.409 -25.582  1.00  0.00           C  
ATOM   1177  CE2 TRP B 143      12.009  -9.780 -26.807  1.00  0.00           C  
ATOM   1178  CE3 TRP B 143      12.229  -8.969 -24.533  1.00  0.00           C  
ATOM   1179  NE1 TRP B 143      11.006 -10.167 -27.655  1.00  0.00           N  
ATOM   1180  CH2 TRP B 143      14.167  -9.291 -25.967  1.00  0.00           C  
ATOM   1181  CZ2 TRP B 143      13.390  -9.725 -27.010  1.00  0.00           C  
ATOM   1182  CZ3 TRP B 143      13.603  -8.915 -24.738  1.00  0.00           C  
ATOM   1183  N   MET B 144      10.054 -10.602 -21.924  1.00  0.00           N  
ATOM   1184  CA  MET B 144      11.159 -11.028 -21.070  1.00  0.00           C  
ATOM   1185  C   MET B 144      10.877 -12.396 -20.458  1.00  0.00           C  
ATOM   1186  CB  MET B 144      11.410 -10.002 -19.964  1.00  0.00           C  
ATOM   1187  O   MET B 144      11.782 -13.224 -20.335  1.00  0.00           O  
ATOM   1188  CG  MET B 144      12.012  -8.698 -20.463  1.00  0.00           C  
ATOM   1189  SD  MET B 144      12.525  -7.591 -19.092  1.00  0.00           S  
ATOM   1190  CE  MET B 144      10.902  -7.000 -18.534  1.00  0.00           C  
ATOM   1191  N   CYS B 145       9.586 -12.712 -20.086  1.00  0.00           N  
ATOM   1192  CA  CYS B 145       9.133 -14.002 -19.578  1.00  0.00           C  
ATOM   1193  C   CYS B 145       9.233 -15.077 -20.653  1.00  0.00           C  
ATOM   1194  CB  CYS B 145       7.693 -13.904 -19.075  1.00  0.00           C  
ATOM   1195  O   CYS B 145       9.611 -16.214 -20.367  1.00  0.00           O  
ATOM   1196  SG  CYS B 145       7.526 -13.011 -17.515  1.00  0.00           S  
ATOM   1197  N   GLY B 146       8.863 -14.796 -21.908  1.00  0.00           N  
ATOM   1198  CA  GLY B 146       8.954 -15.686 -23.054  1.00  0.00           C  
ATOM   1199  C   GLY B 146      10.382 -16.031 -23.431  1.00  0.00           C  
ATOM   1200  O   GLY B 146      10.638 -17.084 -24.018  1.00  0.00           O  
ATOM   1201  N   ASN B 147      11.391 -15.237 -22.787  1.00  0.00           N  
ATOM   1202  CA  ASN B 147      12.801 -15.401 -23.124  1.00  0.00           C  
ATOM   1203  C   ASN B 147      13.626 -15.803 -21.905  1.00  0.00           C  
ATOM   1204  CB  ASN B 147      13.358 -14.116 -23.742  1.00  0.00           C  
ATOM   1205  O   ASN B 147      14.857 -15.803 -21.956  1.00  0.00           O  
ATOM   1206  CG  ASN B 147      12.898 -13.908 -25.171  1.00  0.00           C  
ATOM   1207  ND2 ASN B 147      12.432 -12.702 -25.475  1.00  0.00           N  
ATOM   1208  OD1 ASN B 147      12.960 -14.824 -25.996  1.00  0.00           O  
ATOM   1209  N   GLY B 148      12.912 -16.101 -20.662  1.00  0.00           N  
ATOM   1210  CA  GLY B 148      13.569 -16.668 -19.495  1.00  0.00           C  
ATOM   1211  C   GLY B 148      14.280 -15.630 -18.647  1.00  0.00           C  
ATOM   1212  O   GLY B 148      15.153 -15.968 -17.845  1.00  0.00           O  
ATOM   1213  N   TYR B 149      14.105 -14.347 -18.738  1.00  0.00           N  
ATOM   1214  CA  TYR B 149      14.767 -13.216 -18.097  1.00  0.00           C  
ATOM   1215  C   TYR B 149      14.053 -12.825 -16.808  1.00  0.00           C  
ATOM   1216  CB  TYR B 149      14.823 -12.016 -19.047  1.00  0.00           C  
ATOM   1217  O   TYR B 149      14.632 -12.158 -15.948  1.00  0.00           O  
ATOM   1218  CG  TYR B 149      15.874 -12.143 -20.123  1.00  0.00           C  
ATOM   1219  CD1 TYR B 149      17.222 -11.940 -19.835  1.00  0.00           C  
ATOM   1220  CD2 TYR B 149      15.522 -12.465 -21.430  1.00  0.00           C  
ATOM   1221  CE1 TYR B 149      18.194 -12.054 -20.824  1.00  0.00           C  
ATOM   1222  CE2 TYR B 149      16.485 -12.581 -22.426  1.00  0.00           C  
ATOM   1223  OH  TYR B 149      18.774 -12.489 -23.097  1.00  0.00           O  
ATOM   1224  CZ  TYR B 149      17.816 -12.375 -22.114  1.00  0.00           C  
ATOM   1225  N   VAL B 150      12.809 -13.366 -16.582  1.00  0.00           N  
ATOM   1226  CA  VAL B 150      12.062 -13.150 -15.348  1.00  0.00           C  
ATOM   1227  C   VAL B 150      11.842 -14.483 -14.637  1.00  0.00           C  
ATOM   1228  CB  VAL B 150      10.706 -12.460 -15.617  1.00  0.00           C  
ATOM   1229  O   VAL B 150      11.203 -15.387 -15.182  1.00  0.00           O  
ATOM   1230  CG1 VAL B 150       9.964 -12.196 -14.308  1.00  0.00           C  
ATOM   1231  CG2 VAL B 150      10.915 -11.157 -16.388  1.00  0.00           C  
ATOM   1232  N   PRO B 151      12.611 -14.731 -13.605  1.00  0.00           N  
ATOM   1233  CA  PRO B 151      12.641 -16.023 -12.917  1.00  0.00           C  
ATOM   1234  C   PRO B 151      11.347 -16.321 -12.163  1.00  0.00           C  
ATOM   1235  CB  PRO B 151      13.816 -15.879 -11.947  1.00  0.00           C  
ATOM   1236  O   PRO B 151      11.261 -17.322 -11.447  1.00  0.00           O  
ATOM   1237  CG  PRO B 151      13.861 -14.422 -11.615  1.00  0.00           C  
ATOM   1238  CD  PRO B 151      13.375 -13.646 -12.805  1.00  0.00           C  
ATOM   1239  N   PHE B 152      10.210 -15.479 -12.324  1.00  0.00           N  
ATOM   1240  CA  PHE B 152       9.006 -15.739 -11.543  1.00  0.00           C  
ATOM   1241  C   PHE B 152       7.830 -16.068 -12.455  1.00  0.00           C  
ATOM   1242  CB  PHE B 152       8.665 -14.534 -10.661  1.00  0.00           C  
ATOM   1243  O   PHE B 152       7.806 -15.659 -13.618  1.00  0.00           O  
ATOM   1244  CG  PHE B 152       9.847 -13.972  -9.918  1.00  0.00           C  
ATOM   1245  CD1 PHE B 152      10.342 -14.610  -8.787  1.00  0.00           C  
ATOM   1246  CD2 PHE B 152      10.463 -12.805 -10.351  1.00  0.00           C  
ATOM   1247  CE1 PHE B 152      11.436 -14.092  -8.098  1.00  0.00           C  
ATOM   1248  CE2 PHE B 152      11.557 -12.281  -9.667  1.00  0.00           C  
ATOM   1249  CZ  PHE B 152      12.041 -12.926  -8.540  1.00  0.00           C  
ATOM   1250  N   LYS B 153       6.940 -17.063 -11.951  1.00  0.00           N  
ATOM   1251  CA  LYS B 153       5.658 -17.334 -12.595  1.00  0.00           C  
ATOM   1252  C   LYS B 153       4.678 -16.185 -12.374  1.00  0.00           C  
ATOM   1253  CB  LYS B 153       5.060 -18.641 -12.072  1.00  0.00           C  
ATOM   1254  O   LYS B 153       4.540 -15.687 -11.255  1.00  0.00           O  
ATOM   1255  CG  LYS B 153       5.846 -19.882 -12.466  1.00  0.00           C  
ATOM   1256  CD  LYS B 153       5.150 -21.155 -12.001  1.00  0.00           C  
ATOM   1257  CE  LYS B 153       5.956 -22.397 -12.359  1.00  0.00           C  
ATOM   1258  NZ  LYS B 153       5.285 -23.647 -11.892  1.00  0.00           N  
ATOM   1259  N   TRP B 154       4.223 -15.495 -13.470  1.00  0.00           N  
ATOM   1260  CA  TRP B 154       3.294 -14.385 -13.287  1.00  0.00           C  
ATOM   1261  C   TRP B 154       2.033 -14.587 -14.121  1.00  0.00           C  
ATOM   1262  CB  TRP B 154       3.960 -13.058 -13.659  1.00  0.00           C  
ATOM   1263  O   TRP B 154       2.032 -15.366 -15.077  1.00  0.00           O  
ATOM   1264  CG  TRP B 154       4.317 -12.942 -15.111  1.00  0.00           C  
ATOM   1265  CD1 TRP B 154       5.045 -13.829 -15.854  1.00  0.00           C  
ATOM   1266  CD2 TRP B 154       3.964 -11.873 -15.994  1.00  0.00           C  
ATOM   1267  CE2 TRP B 154       4.512 -12.179 -17.260  1.00  0.00           C  
ATOM   1268  CE3 TRP B 154       3.237 -10.686 -15.838  1.00  0.00           C  
ATOM   1269  NE1 TRP B 154       5.166 -13.376 -17.147  1.00  0.00           N  
ATOM   1270  CH2 TRP B 154       3.638 -10.183 -18.184  1.00  0.00           C  
ATOM   1271  CZ2 TRP B 154       4.355 -11.338 -18.364  1.00  0.00           C  
ATOM   1272  CZ3 TRP B 154       3.081  -9.851 -16.939  1.00  0.00           C  
ATOM   1273  N   LYS B 155       0.838 -14.068 -13.704  1.00  0.00           N  
ATOM   1274  CA  LYS B 155      -0.401 -14.063 -14.475  1.00  0.00           C  
ATOM   1275  C   LYS B 155      -1.108 -12.714 -14.369  1.00  0.00           C  
ATOM   1276  CB  LYS B 155      -1.332 -15.181 -14.003  1.00  0.00           C  
ATOM   1277  O   LYS B 155      -0.987 -12.021 -13.357  1.00  0.00           O  
ATOM   1278  CG  LYS B 155      -1.845 -15.001 -12.582  1.00  0.00           C  
ATOM   1279  CD  LYS B 155      -2.774 -16.138 -12.174  1.00  0.00           C  
ATOM   1280  CE  LYS B 155      -3.305 -15.947 -10.760  1.00  0.00           C  
ATOM   1281  NZ  LYS B 155      -4.194 -17.074 -10.346  1.00  0.00           N  
ATOM   1282  N   CYS B 156      -1.679 -12.311 -15.466  1.00  0.00           N  
ATOM   1283  CA  CYS B 156      -2.479 -11.092 -15.478  1.00  0.00           C  
ATOM   1284  C   CYS B 156      -3.782 -11.287 -14.712  1.00  0.00           C  
ATOM   1285  CB  CYS B 156      -2.781 -10.663 -16.914  1.00  0.00           C  
ATOM   1286  O   CYS B 156      -4.433 -12.326 -14.840  1.00  0.00           O  
ATOM   1287  SG  CYS B 156      -3.542  -9.030 -17.042  1.00  0.00           S  
ATOM   1288  N   VAL B 157      -4.108 -10.263 -13.836  1.00  0.00           N  
ATOM   1289  CA  VAL B 157      -5.331 -10.344 -13.044  1.00  0.00           C  
ATOM   1290  C   VAL B 157      -6.299  -9.243 -13.474  1.00  0.00           C  
ATOM   1291  CB  VAL B 157      -5.037 -10.234 -11.532  1.00  0.00           C  
ATOM   1292  O   VAL B 157      -5.895  -8.095 -13.671  1.00  0.00           O  
ATOM   1293  CG1 VAL B 157      -6.305 -10.481 -10.716  1.00  0.00           C  
ATOM   1294  CG2 VAL B 157      -3.939 -11.216 -11.129  1.00  0.00           C  
ATOM   1295  N   ASN B 158      -7.526  -9.585 -13.841  1.00  0.00           N  
ATOM   1296  CA  ASN B 158      -8.578  -8.610 -14.107  1.00  0.00           C  
ATOM   1297  C   ASN B 158      -9.311  -8.212 -12.829  1.00  0.00           C  
ATOM   1298  CB  ASN B 158      -9.568  -9.157 -15.138  1.00  0.00           C  
ATOM   1299  O   ASN B 158     -10.087  -8.998 -12.283  1.00  0.00           O  
ATOM   1300  CG  ASN B 158     -10.465  -8.079 -15.715  1.00  0.00           C  
ATOM   1301  ND2 ASN B 158     -11.174  -8.410 -16.788  1.00  0.00           N  
ATOM   1302  OD1 ASN B 158     -10.519  -6.959 -15.201  1.00  0.00           O  
ATOM   1303  N   TYR B 159      -9.120  -6.924 -12.267  1.00  0.00           N  
ATOM   1304  CA  TYR B 159      -9.670  -6.475 -10.993  1.00  0.00           C  
ATOM   1305  C   TYR B 159     -10.967  -5.703 -11.201  1.00  0.00           C  
ATOM   1306  CB  TYR B 159      -8.656  -5.602 -10.248  1.00  0.00           C  
ATOM   1307  O   TYR B 159     -11.584  -5.242 -10.238  1.00  0.00           O  
ATOM   1308  CG  TYR B 159      -7.542  -6.385  -9.597  1.00  0.00           C  
ATOM   1309  CD1 TYR B 159      -7.721  -6.986  -8.353  1.00  0.00           C  
ATOM   1310  CD2 TYR B 159      -6.308  -6.526 -10.224  1.00  0.00           C  
ATOM   1311  CE1 TYR B 159      -6.697  -7.708  -7.749  1.00  0.00           C  
ATOM   1312  CE2 TYR B 159      -5.277  -7.245  -9.628  1.00  0.00           C  
ATOM   1313  OH  TYR B 159      -4.464  -8.545  -7.799  1.00  0.00           O  
ATOM   1314  CZ  TYR B 159      -5.481  -7.832  -8.393  1.00  0.00           C  
ATOM   1315  N   ASP B 160     -11.389  -5.416 -12.482  1.00  0.00           N  
ATOM   1316  CA  ASP B 160     -12.585  -4.664 -12.849  1.00  0.00           C  
ATOM   1317  C   ASP B 160     -13.849  -5.365 -12.356  1.00  0.00           C  
ATOM   1318  CB  ASP B 160     -12.650  -4.467 -14.365  1.00  0.00           C  
ATOM   1319  O   ASP B 160     -14.859  -4.715 -12.082  1.00  0.00           O  
ATOM   1320  CG  ASP B 160     -11.643  -3.451 -14.875  1.00  0.00           C  
ATOM   1321  OD1 ASP B 160     -11.154  -2.623 -14.077  1.00  0.00           O  
ATOM   1322  OD2 ASP B 160     -11.339  -3.477 -16.087  1.00  0.00           O  
ATOM   1323  N   ASN B 161     -13.709  -6.508 -11.494  1.00  0.00           N  
ATOM   1324  CA  ASN B 161     -14.904  -7.227 -11.065  1.00  0.00           C  
ATOM   1325  C   ASN B 161     -14.793  -7.682  -9.613  1.00  0.00           C  
ATOM   1326  CB  ASN B 161     -15.166  -8.426 -11.979  1.00  0.00           C  
ATOM   1327  O   ASN B 161     -15.649  -8.420  -9.121  1.00  0.00           O  
ATOM   1328  CG  ASN B 161     -15.636  -8.016 -13.360  1.00  0.00           C  
ATOM   1329  ND2 ASN B 161     -15.383  -8.865 -14.349  1.00  0.00           N  
ATOM   1330  OD1 ASN B 161     -16.221  -6.944 -13.538  1.00  0.00           O  
ATOM   1331  N   LYS B 162     -13.874  -7.112  -8.745  1.00  0.00           N  
ATOM   1332  CA  LYS B 162     -13.778  -7.623  -7.381  1.00  0.00           C  
ATOM   1333  C   LYS B 162     -14.361  -6.630  -6.380  1.00  0.00           C  
ATOM   1334  CB  LYS B 162     -12.324  -7.933  -7.024  1.00  0.00           C  
ATOM   1335  O   LYS B 162     -14.122  -5.425  -6.482  1.00  0.00           O  
ATOM   1336  CG  LYS B 162     -11.758  -9.152  -7.738  1.00  0.00           C  
ATOM   1337  CD  LYS B 162     -10.377  -9.518  -7.210  1.00  0.00           C  
ATOM   1338  CE  LYS B 162      -9.810 -10.739  -7.922  1.00  0.00           C  
ATOM   1339  NZ  LYS B 162      -8.459 -11.107  -7.402  1.00  0.00           N  
ATOM   1340  N   PRO B 163     -15.494  -6.987  -5.625  1.00  0.00           N  
ATOM   1341  CA  PRO B 163     -16.038  -6.092  -4.601  1.00  0.00           C  
ATOM   1342  C   PRO B 163     -15.007  -5.709  -3.543  1.00  0.00           C  
ATOM   1343  CB  PRO B 163     -17.175  -6.912  -3.985  1.00  0.00           C  
ATOM   1344  O   PRO B 163     -14.000  -6.403  -3.377  1.00  0.00           O  
ATOM   1345  CG  PRO B 163     -16.933  -8.311  -4.453  1.00  0.00           C  
ATOM   1346  CD  PRO B 163     -15.933  -8.274  -5.573  1.00  0.00           C  
ATOM   1347  N   ARG B 164     -15.084  -4.335  -3.051  1.00  0.00           N  
ATOM   1348  CA  ARG B 164     -14.378  -3.856  -1.868  1.00  0.00           C  
ATOM   1349  C   ARG B 164     -14.516  -4.840  -0.712  1.00  0.00           C  
ATOM   1350  CB  ARG B 164     -14.899  -2.479  -1.450  1.00  0.00           C  
ATOM   1351  O   ARG B 164     -15.627  -5.249  -0.367  1.00  0.00           O  
ATOM   1352  CG  ARG B 164     -14.085  -1.821  -0.347  1.00  0.00           C  
ATOM   1353  CD  ARG B 164     -14.641  -0.453   0.024  1.00  0.00           C  
ATOM   1354  NE  ARG B 164     -14.035   0.060   1.249  1.00  0.00           N  
ATOM   1355  NH1 ARG B 164     -15.323   1.977   1.328  1.00  0.00           N  
ATOM   1356  NH2 ARG B 164     -13.756   1.575   2.953  1.00  0.00           N  
ATOM   1357  CZ  ARG B 164     -14.373   1.203   1.840  1.00  0.00           C  
ATOM   1358  N   MET B 165     -13.679  -5.857  -0.479  1.00  0.00           N  
ATOM   1359  CA  MET B 165     -13.883  -6.753   0.655  1.00  0.00           C  
ATOM   1360  C   MET B 165     -13.272  -6.170   1.925  1.00  0.00           C  
ATOM   1361  CB  MET B 165     -13.282  -8.130   0.369  1.00  0.00           C  
ATOM   1362  O   MET B 165     -12.171  -5.617   1.892  1.00  0.00           O  
ATOM   1363  CG  MET B 165     -14.033  -8.918  -0.692  1.00  0.00           C  
ATOM   1364  SD  MET B 165     -13.561 -10.691  -0.716  1.00  0.00           S  
ATOM   1365  CE  MET B 165     -12.167 -10.635  -1.877  1.00  0.00           C  
TER    1366      MET B 165                                                      
ENDMDL                                                                          
END                                                                             
