# Supplementary material for: AlphaDesign: a de novo protein design framework based on AlphaFold
Source: Mol Syst Biol. 2025 Jun 17;21(9):1166–89. doi: 10.1038/s44320-025-00119-z (PMC12405559; doi:10.1038/s44320-025-00119-z)
Supplement: Supplementary file 8 — Source data Fig. 6 [file 44320_2025_119_MOESM8_ESM.zip › Figure_6/6A/prediction_pd1-binder-50-nr2-run-2_result_7.pdb]

MODEL     1                                                                     
ATOM      1  N   MET A   0       0.672   0.790  16.430  1.00 78.71           N  
ATOM      2  CA  MET A   0       1.139   0.173  15.192  1.00 78.71           C  
ATOM      3  C   MET A   0       1.872   1.188  14.321  1.00 78.71           C  
ATOM      4  CB  MET A   0      -0.033  -0.432  14.417  1.00 78.71           C  
ATOM      5  O   MET A   0       1.379   2.297  14.105  1.00 78.71           O  
ATOM      6  CG  MET A   0       0.382  -1.163  13.150  1.00 78.71           C  
ATOM      7  SD  MET A   0      -1.055  -1.803  12.205  1.00 78.71           S  
ATOM      8  CE  MET A   0      -2.041  -2.503  13.558  1.00 78.71           C  
ATOM      9  N   SER A   1       3.186   0.975  13.977  1.00 88.68           N  
ATOM     10  CA  SER A   1       3.965   1.863  13.120  1.00 88.68           C  
ATOM     11  C   SER A   1       4.403   1.154  11.843  1.00 88.68           C  
ATOM     12  CB  SER A   1       5.191   2.390  13.867  1.00 88.68           C  
ATOM     13  O   SER A   1       4.862   0.011  11.888  1.00 88.68           O  
ATOM     14  OG  SER A   1       5.990   3.195  13.017  1.00 88.68           O  
ATOM     15  N   LEU A   2       4.217   1.822  10.709  1.00 93.20           N  
ATOM     16  CA  LEU A   2       4.617   1.316   9.401  1.00 93.20           C  
ATOM     17  C   LEU A   2       5.790   2.117   8.845  1.00 93.20           C  
ATOM     18  CB  LEU A   2       3.441   1.366   8.423  1.00 93.20           C  
ATOM     19  O   LEU A   2       5.744   3.348   8.807  1.00 93.20           O  
ATOM     20  CG  LEU A   2       2.389   0.265   8.570  1.00 93.20           C  
ATOM     21  CD1 LEU A   2       0.994   0.829   8.326  1.00 93.20           C  
ATOM     22  CD2 LEU A   2       2.682  -0.885   7.614  1.00 93.20           C  
ATOM     23  N   THR A   3       6.834   1.376   8.575  1.00 94.96           N  
ATOM     24  CA  THR A   3       7.984   1.998   7.929  1.00 94.96           C  
ATOM     25  C   THR A   3       8.179   1.445   6.521  1.00 94.96           C  
ATOM     26  CB  THR A   3       9.269   1.784   8.750  1.00 94.96           C  
ATOM     27  O   THR A   3       7.964   0.255   6.281  1.00 94.96           O  
ATOM     28  CG2 THR A   3      10.420   2.619   8.198  1.00 94.96           C  
ATOM     29  OG1 THR A   3       9.029   2.162  10.111  1.00 94.96           O  
ATOM     30  N   PHE A   4       8.543   2.387   5.589  1.00 96.30           N  
ATOM     31  CA  PHE A   4       8.717   2.012   4.191  1.00 96.30           C  
ATOM     32  C   PHE A   4      10.109   2.393   3.698  1.00 96.30           C  
ATOM     33  CB  PHE A   4       7.650   2.679   3.317  1.00 96.30           C  
ATOM     34  O   PHE A   4      10.424   3.577   3.566  1.00 96.30           O  
ATOM     35  CG  PHE A   4       7.504   2.055   1.956  1.00 96.30           C  
ATOM     36  CD1 PHE A   4       7.408   2.847   0.819  1.00 96.30           C  
ATOM     37  CD2 PHE A   4       7.461   0.674   1.813  1.00 96.30           C  
ATOM     38  CE1 PHE A   4       7.272   2.272  -0.443  1.00 96.30           C  
ATOM     39  CE2 PHE A   4       7.325   0.092   0.556  1.00 96.30           C  
ATOM     40  CZ  PHE A   4       7.230   0.892  -0.570  1.00 96.30           C  
ATOM     41  N   TYR A   5      11.001   1.441   3.498  1.00 94.04           N  
ATOM     42  CA  TYR A   5      12.374   1.709   3.085  1.00 94.04           C  
ATOM     43  C   TYR A   5      12.729   0.921   1.829  1.00 94.04           C  
ATOM     44  CB  TYR A   5      13.352   1.363   4.212  1.00 94.04           C  
ATOM     45  O   TYR A   5      12.123  -0.116   1.547  1.00 94.04           O  
ATOM     46  CG  TYR A   5      13.214  -0.051   4.722  1.00 94.04           C  
ATOM     47  CD1 TYR A   5      12.321  -0.359   5.746  1.00 94.04           C  
ATOM     48  CD2 TYR A   5      13.978  -1.081   4.184  1.00 94.04           C  
ATOM     49  CE1 TYR A   5      12.192  -1.660   6.221  1.00 94.04           C  
ATOM     50  CE2 TYR A   5      13.857  -2.385   4.651  1.00 94.04           C  
ATOM     51  OH  TYR A   5      12.840  -3.954   6.135  1.00 94.04           O  
ATOM     52  CZ  TYR A   5      12.963  -2.665   5.668  1.00 94.04           C  
ATOM     53  N   PRO A   6      13.636   1.438   1.082  1.00 96.00           N  
ATOM     54  CA  PRO A   6      14.283   2.749   1.170  1.00 96.00           C  
ATOM     55  C   PRO A   6      13.341   3.897   0.816  1.00 96.00           C  
ATOM     56  CB  PRO A   6      15.425   2.648   0.156  1.00 96.00           C  
ATOM     57  O   PRO A   6      12.333   3.686   0.136  1.00 96.00           O  
ATOM     58  CG  PRO A   6      14.956   1.645  -0.848  1.00 96.00           C  
ATOM     59  CD  PRO A   6      14.029   0.682  -0.164  1.00 96.00           C  
ATOM     60  N   ALA A   7      13.663   5.181   1.388  1.00 95.87           N  
ATOM     61  CA  ALA A   7      12.874   6.378   1.112  1.00 95.87           C  
ATOM     62  C   ALA A   7      12.931   6.744  -0.369  1.00 95.87           C  
ATOM     63  CB  ALA A   7      13.364   7.547   1.964  1.00 95.87           C  
ATOM     64  O   ALA A   7      11.957   7.254  -0.927  1.00 95.87           O  
ATOM     65  N   TRP A   8      14.082   6.444  -1.103  1.00 96.95           N  
ATOM     66  CA  TRP A   8      14.323   6.715  -2.516  1.00 96.95           C  
ATOM     67  C   TRP A   8      15.065   5.556  -3.174  1.00 96.95           C  
ATOM     68  CB  TRP A   8      15.122   8.011  -2.686  1.00 96.95           C  
ATOM     69  O   TRP A   8      16.081   5.088  -2.657  1.00 96.95           O  
ATOM     70  CG  TRP A   8      15.402   8.370  -4.115  1.00 96.95           C  
ATOM     71  CD1 TRP A   8      14.669   9.202  -4.915  1.00 96.95           C  
ATOM     72  CD2 TRP A   8      16.493   7.903  -4.914  1.00 96.95           C  
ATOM     73  CE2 TRP A   8      16.359   8.493  -6.190  1.00 96.95           C  
ATOM     74  CE3 TRP A   8      17.573   7.042  -4.675  1.00 96.95           C  
ATOM     75  NE1 TRP A   8      15.240   9.280  -6.164  1.00 96.95           N  
ATOM     76  CH2 TRP A   8      18.313   7.404  -6.964  1.00 96.95           C  
ATOM     77  CZ2 TRP A   8      17.266   8.250  -7.224  1.00 96.95           C  
ATOM     78  CZ3 TRP A   8      18.474   6.801  -5.705  1.00 96.95           C  
ATOM     79  N   LEU A   9      14.519   5.064  -4.294  1.00 97.45           N  
ATOM     80  CA  LEU A   9      15.118   3.951  -5.023  1.00 97.45           C  
ATOM     81  C   LEU A   9      15.188   4.254  -6.516  1.00 97.45           C  
ATOM     82  CB  LEU A   9      14.320   2.665  -4.789  1.00 97.45           C  
ATOM     83  O   LEU A   9      14.183   4.624  -7.127  1.00 97.45           O  
ATOM     84  CG  LEU A   9      14.846   1.406  -5.479  1.00 97.45           C  
ATOM     85  CD1 LEU A   9      16.217   1.032  -4.925  1.00 97.45           C  
ATOM     86  CD2 LEU A   9      13.863   0.253  -5.310  1.00 97.45           C  
ATOM     87  N   THR A  10      16.380   4.211  -7.125  1.00 97.62           N  
ATOM     88  CA  THR A  10      16.575   4.377  -8.561  1.00 97.62           C  
ATOM     89  C   THR A  10      16.952   3.050  -9.213  1.00 97.62           C  
ATOM     90  CB  THR A  10      17.662   5.426  -8.860  1.00 97.62           C  
ATOM     91  O   THR A  10      17.869   2.366  -8.754  1.00 97.62           O  
ATOM     92  CG2 THR A  10      17.810   5.653 -10.361  1.00 97.62           C  
ATOM     93  OG1 THR A  10      17.308   6.665  -8.233  1.00 97.62           O  
ATOM     94  N   VAL A  11      16.243   2.672 -10.236  1.00 97.13           N  
ATOM     95  CA  VAL A  11      16.531   1.439 -10.963  1.00 97.13           C  
ATOM     96  C   VAL A  11      16.484   1.702 -12.466  1.00 97.13           C  
ATOM     97  CB  VAL A  11      15.542   0.314 -10.586  1.00 97.13           C  
ATOM     98  O   VAL A  11      15.823   2.640 -12.918  1.00 97.13           O  
ATOM     99  CG1 VAL A  11      15.669  -0.045  -9.107  1.00 97.13           C  
ATOM    100  CG2 VAL A  11      14.110   0.731 -10.917  1.00 97.13           C  
ATOM    101  N   SER A  12      17.258   0.912 -13.354  1.00 96.95           N  
ATOM    102  CA  SER A  12      17.180   0.974 -14.810  1.00 96.95           C  
ATOM    103  C   SER A  12      15.949   0.239 -15.329  1.00 96.95           C  
ATOM    104  CB  SER A  12      18.441   0.382 -15.440  1.00 96.95           C  
ATOM    105  O   SER A  12      15.497  -0.733 -14.720  1.00 96.95           O  
ATOM    106  OG  SER A  12      18.573  -0.989 -15.109  1.00 96.95           O  
ATOM    107  N   GLU A  13      15.243   0.812 -16.324  1.00 97.23           N  
ATOM    108  CA  GLU A  13      14.113   0.131 -16.949  1.00 97.23           C  
ATOM    109  C   GLU A  13      14.441  -1.331 -17.240  1.00 97.23           C  
ATOM    110  CB  GLU A  13      13.702   0.845 -18.240  1.00 97.23           C  
ATOM    111  O   GLU A  13      15.507  -1.638 -17.777  1.00 97.23           O  
ATOM    112  CG  GLU A  13      12.419   0.309 -18.857  1.00 97.23           C  
ATOM    113  CD  GLU A  13      11.953   1.110 -20.063  1.00 97.23           C  
ATOM    114  OE1 GLU A  13      10.918   0.749 -20.668  1.00 97.23           O  
ATOM    115  OE2 GLU A  13      12.630   2.104 -20.407  1.00 97.23           O  
ATOM    116  N   GLY A  14      13.524  -2.267 -16.808  1.00 96.25           N  
ATOM    117  CA  GLY A  14      13.733  -3.686 -17.044  1.00 96.25           C  
ATOM    118  C   GLY A  14      14.324  -4.409 -15.848  1.00 96.25           C  
ATOM    119  O   GLY A  14      14.298  -5.640 -15.785  1.00 96.25           O  
ATOM    120  N   ALA A  15      14.909  -3.592 -14.801  1.00 97.17           N  
ATOM    121  CA  ALA A  15      15.402  -4.151 -13.545  1.00 97.17           C  
ATOM    122  C   ALA A  15      14.263  -4.349 -12.548  1.00 97.17           C  
ATOM    123  CB  ALA A  15      16.478  -3.248 -12.946  1.00 97.17           C  
ATOM    124  O   ALA A  15      13.211  -3.717 -12.665  1.00 97.17           O  
ATOM    125  N   ASN A  16      14.435  -5.331 -11.569  1.00 97.45           N  
ATOM    126  CA  ASN A  16      13.502  -5.427 -10.451  1.00 97.45           C  
ATOM    127  C   ASN A  16      13.766  -4.345  -9.407  1.00 97.45           C  
ATOM    128  CB  ASN A  16      13.574  -6.814  -9.809  1.00 97.45           C  
ATOM    129  O   ASN A  16      14.905  -3.906  -9.237  1.00 97.45           O  
ATOM    130  CG  ASN A  16      13.160  -7.920 -10.760  1.00 97.45           C  
ATOM    131  ND2 ASN A  16      13.525  -9.153 -10.430  1.00 97.45           N  
ATOM    132  OD1 ASN A  16      12.518  -7.668 -11.783  1.00 97.45           O  
ATOM    133  N   ALA A  17      12.712  -3.794  -8.881  1.00 97.71           N  
ATOM    134  CA  ALA A  17      12.800  -2.866  -7.756  1.00 97.71           C  
ATOM    135  C   ALA A  17      12.220  -3.485  -6.488  1.00 97.71           C  
ATOM    136  CB  ALA A  17      12.080  -1.561  -8.085  1.00 97.71           C  
ATOM    137  O   ALA A  17      11.163  -4.120  -6.527  1.00 97.71           O  
ATOM    138  N   THR A  18      12.979  -3.304  -5.424  1.00 97.89           N  
ATOM    139  CA  THR A  18      12.490  -3.872  -4.172  1.00 97.89           C  
ATOM    140  C   THR A  18      12.500  -2.825  -3.063  1.00 97.89           C  
ATOM    141  CB  THR A  18      13.334  -5.087  -3.744  1.00 97.89           C  
ATOM    142  O   THR A  18      13.532  -2.203  -2.798  1.00 97.89           O  
ATOM    143  CG2 THR A  18      12.811  -5.688  -2.443  1.00 97.89           C  
ATOM    144  OG1 THR A  18      13.282  -6.084  -4.772  1.00 97.89           O  
ATOM    145  N   PHE A  19      11.288  -2.562  -2.555  1.00 97.97           N  
ATOM    146  CA  PHE A  19      11.113  -1.835  -1.303  1.00 97.97           C  
ATOM    147  C   PHE A  19      10.809  -2.795  -0.158  1.00 97.97           C  
ATOM    148  CB  PHE A  19       9.991  -0.801  -1.433  1.00 97.97           C  
ATOM    149  O   PHE A  19      10.467  -3.957  -0.390  1.00 97.97           O  
ATOM    150  CG  PHE A  19      10.308   0.322  -2.383  1.00 97.97           C  
ATOM    151  CD1 PHE A  19      10.946   1.472  -1.934  1.00 97.97           C  
ATOM    152  CD2 PHE A  19       9.967   0.228  -3.726  1.00 97.97           C  
ATOM    153  CE1 PHE A  19      11.241   2.513  -2.811  1.00 97.97           C  
ATOM    154  CE2 PHE A  19      10.258   1.265  -4.608  1.00 97.97           C  
ATOM    155  CZ  PHE A  19      10.894   2.407  -4.149  1.00 97.97           C  
ATOM    156  N   THR A  20      11.007  -2.235   1.070  1.00 97.71           N  
ATOM    157  CA  THR A  20      10.619  -3.020   2.237  1.00 97.71           C  
ATOM    158  C   THR A  20       9.675  -2.225   3.134  1.00 97.71           C  
ATOM    159  CB  THR A  20      11.850  -3.463   3.048  1.00 97.71           C  
ATOM    160  O   THR A  20       9.940  -1.063   3.448  1.00 97.71           O  
ATOM    161  CG2 THR A  20      11.443  -4.318   4.244  1.00 97.71           C  
ATOM    162  OG1 THR A  20      12.722  -4.227   2.204  1.00 97.71           O  
ATOM    163  N   CYS A  21       8.510  -2.866   3.410  1.00 97.24           N  
ATOM    164  CA  CYS A  21       7.569  -2.326   4.385  1.00 97.24           C  
ATOM    165  C   CYS A  21       7.658  -3.082   5.705  1.00 97.24           C  
ATOM    166  CB  CYS A  21       6.141  -2.390   3.845  1.00 97.24           C  
ATOM    167  O   CYS A  21       7.509  -4.305   5.736  1.00 97.24           O  
ATOM    168  SG  CYS A  21       4.921  -1.600   4.917  1.00 97.24           S  
ATOM    169  N   SER A  22       7.924  -2.356   6.756  1.00 96.58           N  
ATOM    170  CA  SER A  22       8.041  -2.957   8.081  1.00 96.58           C  
ATOM    171  C   SER A  22       6.901  -2.513   8.992  1.00 96.58           C  
ATOM    172  CB  SER A  22       9.383  -2.594   8.718  1.00 96.58           C  
ATOM    173  O   SER A  22       6.636  -1.316   9.126  1.00 96.58           O  
ATOM    174  OG  SER A  22       9.564  -3.288   9.941  1.00 96.58           O  
ATOM    175  N   LEU A  23       6.227  -3.448   9.520  1.00 93.93           N  
ATOM    176  CA  LEU A  23       5.107  -3.200  10.422  1.00 93.93           C  
ATOM    177  C   LEU A  23       5.457  -3.612  11.848  1.00 93.93           C  
ATOM    178  CB  LEU A  23       3.862  -3.956   9.951  1.00 93.93           C  
ATOM    179  O   LEU A  23       5.814  -4.766  12.096  1.00 93.93           O  
ATOM    180  CG  LEU A  23       2.537  -3.552  10.601  1.00 93.93           C  
ATOM    181  CD1 LEU A  23       2.073  -2.203  10.062  1.00 93.93           C  
ATOM    182  CD2 LEU A  23       1.477  -4.622  10.364  1.00 93.93           C  
ATOM    183  N   SER A  24       5.353  -2.533  12.774  1.00 89.97           N  
ATOM    184  CA  SER A  24       5.563  -2.857  14.181  1.00 89.97           C  
ATOM    185  C   SER A  24       4.346  -3.558  14.775  1.00 89.97           C  
ATOM    186  CB  SER A  24       5.875  -1.593  14.982  1.00 89.97           C  
ATOM    187  O   SER A  24       3.207  -3.225  14.440  1.00 89.97           O  
ATOM    188  OG  SER A  24       4.813  -0.660  14.883  1.00 89.97           O  
ATOM    189  N   ASN A  25       4.476  -4.896  15.143  1.00 88.60           N  
ATOM    190  CA  ASN A  25       3.412  -5.669  15.774  1.00 88.60           C  
ATOM    191  C   ASN A  25       2.460  -6.261  14.738  1.00 88.60           C  
ATOM    192  CB  ASN A  25       2.639  -4.804  16.772  1.00 88.60           C  
ATOM    193  O   ASN A  25       1.247  -6.059  14.816  1.00 88.60           O  
ATOM    194  CG  ASN A  25       1.932  -5.626  17.832  1.00 88.60           C  
ATOM    195  ND2 ASN A  25       0.956  -5.021  18.498  1.00 88.60           N  
ATOM    196  OD1 ASN A  25       2.261  -6.794  18.051  1.00 88.60           O  
ATOM    197  N   TRP A  26       3.039  -6.838  13.683  1.00 89.98           N  
ATOM    198  CA  TRP A  26       2.273  -7.525  12.648  1.00 89.98           C  
ATOM    199  C   TRP A  26       1.444  -8.656  13.247  1.00 89.98           C  
ATOM    200  CB  TRP A  26       3.205  -8.076  11.566  1.00 89.98           C  
ATOM    201  O   TRP A  26       1.924  -9.400  14.105  1.00 89.98           O  
ATOM    202  CG  TRP A  26       2.529  -8.988  10.586  1.00 89.98           C  
ATOM    203  CD1 TRP A  26       2.635 -10.349  10.519  1.00 89.98           C  
ATOM    204  CD2 TRP A  26       1.644  -8.601   9.530  1.00 89.98           C  
ATOM    205  CE2 TRP A  26       1.251  -9.782   8.862  1.00 89.98           C  
ATOM    206  CE3 TRP A  26       1.145  -7.370   9.084  1.00 89.98           C  
ATOM    207  NE1 TRP A  26       1.868 -10.833   9.484  1.00 89.98           N  
ATOM    208  CH2 TRP A  26      -0.094  -8.549   7.353  1.00 89.98           C  
ATOM    209  CZ2 TRP A  26       0.380  -9.766   7.769  1.00 89.98           C  
ATOM    210  CZ3 TRP A  26       0.279  -7.357   7.997  1.00 89.98           C  
ATOM    211  N   SER A  27       0.190  -8.722  12.777  1.00 89.78           N  
ATOM    212  CA  SER A  27      -0.690  -9.840  13.102  1.00 89.78           C  
ATOM    213  C   SER A  27      -1.452 -10.319  11.871  1.00 89.78           C  
ATOM    214  CB  SER A  27      -1.678  -9.444  14.200  1.00 89.78           C  
ATOM    215  O   SER A  27      -1.602  -9.576  10.899  1.00 89.78           O  
ATOM    216  OG  SER A  27      -2.651  -8.542  13.701  1.00 89.78           O  
ATOM    217  N   GLU A  28      -1.808 -11.502  11.767  1.00 86.43           N  
ATOM    218  CA  GLU A  28      -2.429 -12.161  10.622  1.00 86.43           C  
ATOM    219  C   GLU A  28      -3.796 -11.557  10.312  1.00 86.43           C  
ATOM    220  CB  GLU A  28      -2.564 -13.665  10.875  1.00 86.43           C  
ATOM    221  O   GLU A  28      -4.312 -11.714   9.203  1.00 86.43           O  
ATOM    222  CG  GLU A  28      -1.232 -14.399  10.943  1.00 86.43           C  
ATOM    223  CD  GLU A  28      -0.522 -14.478   9.601  1.00 86.43           C  
ATOM    224  OE1 GLU A  28       0.714 -14.675   9.580  1.00 86.43           O  
ATOM    225  OE2 GLU A  28      -1.207 -14.341   8.563  1.00 86.43           O  
ATOM    226  N   ASP A  29      -4.322 -10.831  11.239  1.00 85.83           N  
ATOM    227  CA  ASP A  29      -5.637 -10.220  11.074  1.00 85.83           C  
ATOM    228  C   ASP A  29      -5.537  -8.895  10.322  1.00 85.83           C  
ATOM    229  CB  ASP A  29      -6.303 -10.004  12.434  1.00 85.83           C  
ATOM    230  O   ASP A  29      -6.553  -8.325   9.919  1.00 85.83           O  
ATOM    231  CG  ASP A  29      -5.455  -9.177  13.385  1.00 85.83           C  
ATOM    232  OD1 ASP A  29      -4.211  -9.204  13.273  1.00 85.83           O  
ATOM    233  OD2 ASP A  29      -6.037  -8.495  14.256  1.00 85.83           O  
ATOM    234  N   LEU A  30      -4.270  -8.518  10.070  1.00 90.64           N  
ATOM    235  CA  LEU A  30      -4.045  -7.254   9.378  1.00 90.64           C  
ATOM    236  C   LEU A  30      -4.017  -7.458   7.867  1.00 90.64           C  
ATOM    237  CB  LEU A  30      -2.734  -6.614   9.843  1.00 90.64           C  
ATOM    238  O   LEU A  30      -3.645  -8.532   7.389  1.00 90.64           O  
ATOM    239  CG  LEU A  30      -2.694  -6.125  11.291  1.00 90.64           C  
ATOM    240  CD1 LEU A  30      -1.285  -5.675  11.661  1.00 90.64           C  
ATOM    241  CD2 LEU A  30      -3.694  -4.993  11.501  1.00 90.64           C  
ATOM    242  N   MET A  31      -4.488  -6.478   7.234  1.00 91.77           N  
ATOM    243  CA  MET A  31      -4.365  -6.409   5.780  1.00 91.77           C  
ATOM    244  C   MET A  31      -3.363  -5.336   5.369  1.00 91.77           C  
ATOM    245  CB  MET A  31      -5.725  -6.129   5.138  1.00 91.77           C  
ATOM    246  O   MET A  31      -3.467  -4.186   5.799  1.00 91.77           O  
ATOM    247  CG  MET A  31      -6.759  -7.214   5.393  1.00 91.77           C  
ATOM    248  SD  MET A  31      -8.451  -6.700   4.905  1.00 91.77           S  
ATOM    249  CE  MET A  31      -8.862  -5.598   6.286  1.00 91.77           C  
ATOM    250  N   LEU A  32      -2.390  -5.806   4.545  1.00 94.92           N  
ATOM    251  CA  LEU A  32      -1.366  -4.885   4.064  1.00 94.92           C  
ATOM    252  C   LEU A  32      -1.642  -4.468   2.624  1.00 94.92           C  
ATOM    253  CB  LEU A  32       0.021  -5.525   4.166  1.00 94.92           C  
ATOM    254  O   LEU A  32      -1.887  -5.318   1.764  1.00 94.92           O  
ATOM    255  CG  LEU A  32       1.204  -4.650   3.749  1.00 94.92           C  
ATOM    256  CD1 LEU A  32       1.380  -3.495   4.729  1.00 94.92           C  
ATOM    257  CD2 LEU A  32       2.479  -5.481   3.659  1.00 94.92           C  
ATOM    258  N   ASN A  33      -1.606  -3.183   2.423  1.00 95.04           N  
ATOM    259  CA  ASN A  33      -1.864  -2.638   1.095  1.00 95.04           C  
ATOM    260  C   ASN A  33      -0.665  -1.855   0.568  1.00 95.04           C  
ATOM    261  CB  ASN A  33      -3.111  -1.752   1.111  1.00 95.04           C  
ATOM    262  O   ASN A  33      -0.061  -1.068   1.299  1.00 95.04           O  
ATOM    263  CG  ASN A  33      -4.383  -2.540   1.354  1.00 95.04           C  
ATOM    264  ND2 ASN A  33      -4.806  -2.610   2.611  1.00 95.04           N  
ATOM    265  OD1 ASN A  33      -4.981  -3.081   0.420  1.00 95.04           O  
ATOM    266  N   TRP A  34      -0.310  -2.131  -0.649  1.00 96.52           N  
ATOM    267  CA  TRP A  34       0.711  -1.406  -1.398  1.00 96.52           C  
ATOM    268  C   TRP A  34       0.075  -0.455  -2.406  1.00 96.52           C  
ATOM    269  CB  TRP A  34       1.645  -2.383  -2.117  1.00 96.52           C  
ATOM    270  O   TRP A  34      -0.625  -0.890  -3.323  1.00 96.52           O  
ATOM    271  CG  TRP A  34       2.821  -1.727  -2.778  1.00 96.52           C  
ATOM    272  CD1 TRP A  34       3.322  -0.482  -2.520  1.00 96.52           C  
ATOM    273  CD2 TRP A  34       3.640  -2.283  -3.811  1.00 96.52           C  
ATOM    274  CE2 TRP A  34       4.621  -1.319  -4.131  1.00 96.52           C  
ATOM    275  CE3 TRP A  34       3.641  -3.505  -4.496  1.00 96.52           C  
ATOM    276  NE1 TRP A  34       4.405  -0.230  -3.330  1.00 96.52           N  
ATOM    277  CH2 TRP A  34       5.571  -2.743  -5.765  1.00 96.52           C  
ATOM    278  CZ2 TRP A  34       5.593  -1.539  -5.109  1.00 96.52           C  
ATOM    279  CZ3 TRP A  34       4.609  -3.723  -5.469  1.00 96.52           C  
ATOM    280  N   ASN A  35       0.357   0.888  -2.245  1.00 95.74           N  
ATOM    281  CA  ASN A  35      -0.351   1.901  -3.020  1.00 95.74           C  
ATOM    282  C   ASN A  35       0.617   2.810  -3.772  1.00 95.74           C  
ATOM    283  CB  ASN A  35      -1.264   2.730  -2.114  1.00 95.74           C  
ATOM    284  O   ASN A  35       1.730   3.060  -3.306  1.00 95.74           O  
ATOM    285  CG  ASN A  35      -2.374   1.906  -1.492  1.00 95.74           C  
ATOM    286  ND2 ASN A  35      -2.307   1.717  -0.179  1.00 95.74           N  
ATOM    287  OD1 ASN A  35      -3.283   1.443  -2.185  1.00 95.74           O  
ATOM    288  N   ARG A  36       0.186   3.213  -4.902  1.00 96.31           N  
ATOM    289  CA  ARG A  36       0.851   4.282  -5.639  1.00 96.31           C  
ATOM    290  C   ARG A  36       0.142   5.616  -5.429  1.00 96.31           C  
ATOM    291  CB  ARG A  36       0.912   3.950  -7.131  1.00 96.31           C  
ATOM    292  O   ARG A  36      -1.079   5.705  -5.573  1.00 96.31           O  
ATOM    293  CG  ARG A  36       1.701   4.955  -7.955  1.00 96.31           C  
ATOM    294  CD  ARG A  36       1.787   4.543  -9.418  1.00 96.31           C  
ATOM    295  NE  ARG A  36       2.571   5.494 -10.201  1.00 96.31           N  
ATOM    296  NH1 ARG A  36       2.214   4.438 -12.224  1.00 96.31           N  
ATOM    297  NH2 ARG A  36       3.487   6.341 -12.128  1.00 96.31           N  
ATOM    298  CZ  ARG A  36       2.756   5.422 -11.516  1.00 96.31           C  
ATOM    299  N   LEU A  37       0.914   6.617  -5.029  1.00 94.76           N  
ATOM    300  CA  LEU A  37       0.379   7.951  -4.775  1.00 94.76           C  
ATOM    301  C   LEU A  37       0.382   8.789  -6.049  1.00 94.76           C  
ATOM    302  CB  LEU A  37       1.189   8.655  -3.684  1.00 94.76           C  
ATOM    303  O   LEU A  37       1.426   8.956  -6.684  1.00 94.76           O  
ATOM    304  CG  LEU A  37       0.685  10.032  -3.248  1.00 94.76           C  
ATOM    305  CD1 LEU A  37      -0.693   9.913  -2.606  1.00 94.76           C  
ATOM    306  CD2 LEU A  37       1.674  10.683  -2.286  1.00 94.76           C  
ATOM    307  N   SER A  38      -0.806   9.281  -6.396  1.00 91.25           N  
ATOM    308  CA  SER A  38      -0.919  10.133  -7.575  1.00 91.25           C  
ATOM    309  C   SER A  38      -0.729  11.603  -7.215  1.00 91.25           C  
ATOM    310  CB  SER A  38      -2.277   9.937  -8.250  1.00 91.25           C  
ATOM    311  O   SER A  38      -0.864  11.985  -6.051  1.00 91.25           O  
ATOM    312  OG  SER A  38      -3.318  10.474  -7.453  1.00 91.25           O  
ATOM    313  N   PRO A  39      -0.425  12.417  -8.184  1.00 87.49           N  
ATOM    314  CA  PRO A  39      -0.288  13.856  -7.947  1.00 87.49           C  
ATOM    315  C   PRO A  39      -1.559  14.484  -7.380  1.00 87.49           C  
ATOM    316  CB  PRO A  39       0.022  14.414  -9.339  1.00 87.49           C  
ATOM    317  O   PRO A  39      -1.499  15.541  -6.746  1.00 87.49           O  
ATOM    318  CG  PRO A  39       0.641  13.272 -10.079  1.00 87.49           C  
ATOM    319  CD  PRO A  39       0.001  11.997  -9.610  1.00 87.49           C  
ATOM    320  N   SER A  40      -2.720  13.877  -7.609  1.00 88.54           N  
ATOM    321  CA  SER A  40      -4.006  14.366  -7.122  1.00 88.54           C  
ATOM    322  C   SER A  40      -4.241  13.954  -5.673  1.00 88.54           C  
ATOM    323  CB  SER A  40      -5.145  13.845  -8.000  1.00 88.54           C  
ATOM    324  O   SER A  40      -5.324  14.175  -5.127  1.00 88.54           O  
ATOM    325  OG  SER A  40      -5.189  12.428  -7.979  1.00 88.54           O  
ATOM    326  N   ASN A  41      -3.207  13.425  -5.057  1.00 85.15           N  
ATOM    327  CA  ASN A  41      -3.241  13.008  -3.660  1.00 85.15           C  
ATOM    328  C   ASN A  41      -4.221  11.859  -3.441  1.00 85.15           C  
ATOM    329  CB  ASN A  41      -3.598  14.190  -2.755  1.00 85.15           C  
ATOM    330  O   ASN A  41      -4.783  11.715  -2.354  1.00 85.15           O  
ATOM    331  CG  ASN A  41      -2.394  15.039  -2.401  1.00 85.15           C  
ATOM    332  ND2 ASN A  41      -2.635  16.305  -2.078  1.00 85.15           N  
ATOM    333  OD1 ASN A  41      -1.256  14.563  -2.418  1.00 85.15           O  
ATOM    334  N   GLN A  42      -4.442  11.092  -4.474  1.00 88.57           N  
ATOM    335  CA  GLN A  42      -5.181   9.834  -4.467  1.00 88.57           C  
ATOM    336  C   GLN A  42      -4.237   8.641  -4.580  1.00 88.57           C  
ATOM    337  CB  GLN A  42      -6.202   9.805  -5.606  1.00 88.57           C  
ATOM    338  O   GLN A  42      -3.259   8.684  -5.329  1.00 88.57           O  
ATOM    339  CG  GLN A  42      -7.313  10.837  -5.462  1.00 88.57           C  
ATOM    340  CD  GLN A  42      -8.376  10.708  -6.537  1.00 88.57           C  
ATOM    341  NE2 GLN A  42      -9.483  11.422  -6.365  1.00 88.57           N  
ATOM    342  OE1 GLN A  42      -8.203   9.973  -7.515  1.00 88.57           O  
ATOM    343  N   THR A  43      -4.555   7.582  -3.695  1.00 91.81           N  
ATOM    344  CA  THR A  43      -3.727   6.389  -3.835  1.00 91.81           C  
ATOM    345  C   THR A  43      -4.400   5.368  -4.747  1.00 91.81           C  
ATOM    346  CB  THR A  43      -3.438   5.746  -2.466  1.00 91.81           C  
ATOM    347  O   THR A  43      -5.629   5.285  -4.796  1.00 91.81           O  
ATOM    348  CG2 THR A  43      -2.698   6.714  -1.549  1.00 91.81           C  
ATOM    349  OG1 THR A  43      -4.677   5.373  -1.848  1.00 91.81           O  
ATOM    350  N   GLU A  44      -3.551   4.794  -5.529  1.00 92.01           N  
ATOM    351  CA  GLU A  44      -3.966   3.658  -6.347  1.00 92.01           C  
ATOM    352  C   GLU A  44      -3.364   2.355  -5.829  1.00 92.01           C  
ATOM    353  CB  GLU A  44      -3.569   3.875  -7.810  1.00 92.01           C  
ATOM    354  O   GLU A  44      -2.141   2.219  -5.750  1.00 92.01           O  
ATOM    355  CG  GLU A  44      -4.090   2.802  -8.754  1.00 92.01           C  
ATOM    356  CD  GLU A  44      -3.663   3.014 -10.198  1.00 92.01           C  
ATOM    357  OE1 GLU A  44      -3.971   2.155 -11.055  1.00 92.01           O  
ATOM    358  OE2 GLU A  44      -3.015   4.048 -10.474  1.00 92.01           O  
ATOM    359  N   LYS A  45      -4.237   1.416  -5.574  1.00 91.99           N  
ATOM    360  CA  LYS A  45      -3.775   0.143  -5.029  1.00 91.99           C  
ATOM    361  C   LYS A  45      -3.071  -0.690  -6.096  1.00 91.99           C  
ATOM    362  CB  LYS A  45      -4.946  -0.644  -4.438  1.00 91.99           C  
ATOM    363  O   LYS A  45      -3.629  -0.936  -7.167  1.00 91.99           O  
ATOM    364  CG  LYS A  45      -4.534  -1.916  -3.712  1.00 91.99           C  
ATOM    365  CD  LYS A  45      -5.713  -2.557  -2.992  1.00 91.99           C  
ATOM    366  CE  LYS A  45      -6.597  -1.511  -2.325  1.00 91.99           C  
ATOM    367  NZ  LYS A  45      -7.806  -2.125  -1.699  1.00 91.99           N  
ATOM    368  N   GLN A  46      -1.837  -1.176  -5.711  1.00 94.68           N  
ATOM    369  CA  GLN A  46      -1.070  -1.991  -6.647  1.00 94.68           C  
ATOM    370  C   GLN A  46      -1.159  -3.472  -6.288  1.00 94.68           C  
ATOM    371  CB  GLN A  46       0.392  -1.545  -6.676  1.00 94.68           C  
ATOM    372  O   GLN A  46      -1.252  -4.326  -7.173  1.00 94.68           O  
ATOM    373  CG  GLN A  46       0.585  -0.099  -7.112  1.00 94.68           C  
ATOM    374  CD  GLN A  46       0.038   0.173  -8.501  1.00 94.68           C  
ATOM    375  NE2 GLN A  46      -0.730   1.249  -8.635  1.00 94.68           N  
ATOM    376  OE1 GLN A  46       0.304  -0.577  -9.445  1.00 94.68           O  
ATOM    377  N   ALA A  47      -1.094  -3.789  -5.025  1.00 95.00           N  
ATOM    378  CA  ALA A  47      -1.150  -5.156  -4.514  1.00 95.00           C  
ATOM    379  C   ALA A  47      -1.597  -5.179  -3.055  1.00 95.00           C  
ATOM    380  CB  ALA A  47       0.209  -5.836  -4.661  1.00 95.00           C  
ATOM    381  O   ALA A  47      -1.509  -4.166  -2.356  1.00 95.00           O  
ATOM    382  N   ALA A  48      -2.116  -6.234  -2.615  1.00 94.86           N  
ATOM    383  CA  ALA A  48      -2.528  -6.447  -1.230  1.00 94.86           C  
ATOM    384  C   ALA A  48      -1.980  -7.766  -0.692  1.00 94.86           C  
ATOM    385  CB  ALA A  48      -4.050  -6.420  -1.116  1.00 94.86           C  
ATOM    386  O   ALA A  48      -1.743  -8.704  -1.456  1.00 94.86           O  
ATOM    387  N   PHE A  49      -1.690  -7.761   0.602  1.00 94.23           N  
ATOM    388  CA  PHE A  49      -1.258  -8.966   1.300  1.00 94.23           C  
ATOM    389  C   PHE A  49      -2.192  -9.282   2.462  1.00 94.23           C  
ATOM    390  CB  PHE A  49       0.178  -8.809   1.808  1.00 94.23           C  
ATOM    391  O   PHE A  49      -2.432  -8.431   3.321  1.00 94.23           O  
ATOM    392  CG  PHE A  49       0.746 -10.061   2.420  1.00 94.23           C  
ATOM    393  CD1 PHE A  49       0.597 -10.318   3.777  1.00 94.23           C  
ATOM    394  CD2 PHE A  49       1.430 -10.982   1.636  1.00 94.23           C  
ATOM    395  CE1 PHE A  49       1.122 -11.476   4.346  1.00 94.23           C  
ATOM    396  CE2 PHE A  49       1.956 -12.142   2.198  1.00 94.23           C  
ATOM    397  CZ  PHE A  49       1.802 -12.386   3.553  1.00 94.23           C  
ATOM    398  N   SER A  50      -2.788 -10.441   2.467  1.00 92.13           N  
ATOM    399  CA  SER A  50      -3.670 -10.898   3.536  1.00 92.13           C  
ATOM    400  C   SER A  50      -3.721 -12.421   3.596  1.00 92.13           C  
ATOM    401  CB  SER A  50      -5.080 -10.339   3.344  1.00 92.13           C  
ATOM    402  O   SER A  50      -3.663 -13.091   2.563  1.00 92.13           O  
ATOM    403  OG  SER A  50      -5.694 -10.904   2.198  1.00 92.13           O  
ATOM    404  N   ASN A  51      -3.669 -12.951   4.847  1.00 87.46           N  
ATOM    405  CA  ASN A  51      -3.788 -14.383   5.100  1.00 87.46           C  
ATOM    406  C   ASN A  51      -2.679 -15.169   4.406  1.00 87.46           C  
ATOM    407  CB  ASN A  51      -5.160 -14.894   4.654  1.00 87.46           C  
ATOM    408  O   ASN A  51      -2.937 -16.208   3.795  1.00 87.46           O  
ATOM    409  CG  ASN A  51      -6.290 -14.352   5.506  1.00 87.46           C  
ATOM    410  ND2 ASN A  51      -7.467 -14.207   4.908  1.00 87.46           N  
ATOM    411  OD1 ASN A  51      -6.107 -14.066   6.692  1.00 87.46           O  
ATOM    412  N   GLY A  52      -1.511 -14.532   4.320  1.00 89.21           N  
ATOM    413  CA  GLY A  52      -0.327 -15.213   3.820  1.00 89.21           C  
ATOM    414  C   GLY A  52      -0.230 -15.208   2.307  1.00 89.21           C  
ATOM    415  O   GLY A  52       0.655 -15.846   1.734  1.00 89.21           O  
ATOM    416  N   LEU A  53      -1.123 -14.458   1.687  1.00 90.30           N  
ATOM    417  CA  LEU A  53      -1.157 -14.449   0.229  1.00 90.30           C  
ATOM    418  C   LEU A  53      -0.993 -13.031  -0.309  1.00 90.30           C  
ATOM    419  CB  LEU A  53      -2.469 -15.052  -0.281  1.00 90.30           C  
ATOM    420  O   LEU A  53      -1.568 -12.086   0.234  1.00 90.30           O  
ATOM    421  CG  LEU A  53      -2.713 -16.524   0.053  1.00 90.30           C  
ATOM    422  CD1 LEU A  53      -4.148 -16.913  -0.286  1.00 90.30           C  
ATOM    423  CD2 LEU A  53      -1.723 -17.413  -0.692  1.00 90.30           C  
ATOM    424  N   SER A  54      -0.116 -12.890  -1.398  1.00 92.93           N  
ATOM    425  CA  SER A  54      -0.015 -11.659  -2.175  1.00 92.93           C  
ATOM    426  C   SER A  54      -1.016 -11.648  -3.325  1.00 92.93           C  
ATOM    427  CB  SER A  54       1.403 -11.484  -2.720  1.00 92.93           C  
ATOM    428  O   SER A  54      -1.110 -12.616  -4.083  1.00 92.93           O  
ATOM    429  OG  SER A  54       1.497 -10.310  -3.508  1.00 92.93           O  
ATOM    430  N   GLN A  55      -1.663 -10.544  -3.404  1.00 89.78           N  
ATOM    431  CA  GLN A  55      -2.661 -10.465  -4.465  1.00 89.78           C  
ATOM    432  C   GLN A  55      -2.536  -9.157  -5.242  1.00 89.78           C  
ATOM    433  CB  GLN A  55      -4.071 -10.600  -3.888  1.00 89.78           C  
ATOM    434  O   GLN A  55      -2.877  -8.089  -4.729  1.00 89.78           O  
ATOM    435  CG  GLN A  55      -4.305 -11.901  -3.132  1.00 89.78           C  
ATOM    436  CD  GLN A  55      -4.563 -13.077  -4.054  1.00 89.78           C  
ATOM    437  NE2 GLN A  55      -4.268 -14.281  -3.576  1.00 89.78           N  
ATOM    438  OE1 GLN A  55      -5.025 -12.906  -5.187  1.00 89.78           O  
ATOM    439  N   PRO A  56      -1.927  -9.245  -6.438  1.00 91.14           N  
ATOM    440  CA  PRO A  56      -1.889  -8.035  -7.263  1.00 91.14           C  
ATOM    441  C   PRO A  56      -3.278  -7.570  -7.693  1.00 91.14           C  
ATOM    442  CB  PRO A  56      -1.056  -8.460  -8.474  1.00 91.14           C  
ATOM    443  O   PRO A  56      -4.183  -8.391  -7.862  1.00 91.14           O  
ATOM    444  CG  PRO A  56      -1.255  -9.938  -8.575  1.00 91.14           C  
ATOM    445  CD  PRO A  56      -1.455 -10.488  -7.191  1.00 91.14           C  
ATOM    446  N   VAL A  57      -3.460  -6.229  -7.763  1.00 84.83           N  
ATOM    447  CA  VAL A  57      -4.757  -5.672  -8.132  1.00 84.83           C  
ATOM    448  C   VAL A  57      -4.952  -5.772  -9.643  1.00 84.83           C  
ATOM    449  CB  VAL A  57      -4.894  -4.202  -7.674  1.00 84.83           C  
ATOM    450  O   VAL A  57      -5.844  -6.482 -10.114  1.00 84.83           O  
ATOM    451  CG1 VAL A  57      -6.245  -3.628  -8.096  1.00 84.83           C  
ATOM    452  CG2 VAL A  57      -4.715  -4.097  -6.160  1.00 84.83           C  
ATOM    453  N   GLN A  58      -4.152  -5.193 -10.527  1.00 84.12           N  
ATOM    454  CA  GLN A  58      -4.279  -5.191 -11.980  1.00 84.12           C  
ATOM    455  C   GLN A  58      -3.030  -5.767 -12.643  1.00 84.12           C  
ATOM    456  CB  GLN A  58      -4.540  -3.775 -12.495  1.00 84.12           C  
ATOM    457  O   GLN A  58      -3.128  -6.522 -13.613  1.00 84.12           O  
ATOM    458  CG  GLN A  58      -5.904  -3.221 -12.106  1.00 84.12           C  
ATOM    459  CD  GLN A  58      -6.109  -1.789 -12.565  1.00 84.12           C  
ATOM    460  NE2 GLN A  58      -7.356  -1.430 -12.847  1.00 84.12           N  
ATOM    461  OE1 GLN A  58      -5.154  -1.013 -12.664  1.00 84.12           O  
ATOM    462  N   ASP A  59      -1.898  -5.403 -12.094  1.00 89.70           N  
ATOM    463  CA  ASP A  59      -0.599  -5.737 -12.669  1.00 89.70           C  
ATOM    464  C   ASP A  59       0.132  -6.768 -11.812  1.00 89.70           C  
ATOM    465  CB  ASP A  59       0.259  -4.479 -12.824  1.00 89.70           C  
ATOM    466  O   ASP A  59       0.514  -6.481 -10.676  1.00 89.70           O  
ATOM    467  CG  ASP A  59       1.509  -4.713 -13.654  1.00 89.70           C  
ATOM    468  OD1 ASP A  59       1.972  -5.870 -13.748  1.00 89.70           O  
ATOM    469  OD2 ASP A  59       2.037  -3.730 -14.217  1.00 89.70           O  
ATOM    470  N   ALA A  60       0.447  -7.939 -12.337  1.00 92.64           N  
ATOM    471  CA  ALA A  60       1.056  -9.054 -11.617  1.00 92.64           C  
ATOM    472  C   ALA A  60       2.504  -8.743 -11.247  1.00 92.64           C  
ATOM    473  CB  ALA A  60       0.987 -10.329 -12.454  1.00 92.64           C  
ATOM    474  O   ALA A  60       3.100  -9.431 -10.416  1.00 92.64           O  
ATOM    475  N   ARG A  61       3.095  -7.682 -11.867  1.00 95.88           N  
ATOM    476  CA  ARG A  61       4.473  -7.300 -11.576  1.00 95.88           C  
ATOM    477  C   ARG A  61       4.611  -6.793 -10.144  1.00 95.88           C  
ATOM    478  CB  ARG A  61       4.954  -6.231 -12.559  1.00 95.88           C  
ATOM    479  O   ARG A  61       5.709  -6.790  -9.584  1.00 95.88           O  
ATOM    480  CG  ARG A  61       5.109  -6.731 -13.987  1.00 95.88           C  
ATOM    481  CD  ARG A  61       5.576  -5.627 -14.924  1.00 95.88           C  
ATOM    482  NE  ARG A  61       4.641  -4.505 -14.944  1.00 95.88           N  
ATOM    483  NH1 ARG A  61       6.270  -2.875 -14.792  1.00 95.88           N  
ATOM    484  NH2 ARG A  61       4.059  -2.284 -14.906  1.00 95.88           N  
ATOM    485  CZ  ARG A  61       4.992  -3.224 -14.880  1.00 95.88           C  
ATOM    486  N   PHE A  62       3.594  -6.295  -9.626  1.00 96.43           N  
ATOM    487  CA  PHE A  62       3.587  -5.809  -8.251  1.00 96.43           C  
ATOM    488  C   PHE A  62       3.334  -6.951  -7.274  1.00 96.43           C  
ATOM    489  CB  PHE A  62       2.527  -4.718  -8.070  1.00 96.43           C  
ATOM    490  O   PHE A  62       2.245  -7.528  -7.255  1.00 96.43           O  
ATOM    491  CG  PHE A  62       2.805  -3.465  -8.856  1.00 96.43           C  
ATOM    492  CD1 PHE A  62       3.559  -2.436  -8.306  1.00 96.43           C  
ATOM    493  CD2 PHE A  62       2.313  -3.317 -10.146  1.00 96.43           C  
ATOM    494  CE1 PHE A  62       3.818  -1.275  -9.031  1.00 96.43           C  
ATOM    495  CE2 PHE A  62       2.567  -2.160 -10.877  1.00 96.43           C  
ATOM    496  CZ  PHE A  62       3.319  -1.140 -10.317  1.00 96.43           C  
ATOM    497  N   GLN A  63       4.331  -7.281  -6.498  1.00 96.02           N  
ATOM    498  CA  GLN A  63       4.246  -8.418  -5.587  1.00 96.02           C  
ATOM    499  C   GLN A  63       4.610  -8.010  -4.163  1.00 96.02           C  
ATOM    500  CB  GLN A  63       5.158  -9.553  -6.058  1.00 96.02           C  
ATOM    501  O   GLN A  63       5.515  -7.199  -3.955  1.00 96.02           O  
ATOM    502  CG  GLN A  63       4.766 -10.136  -7.408  1.00 96.02           C  
ATOM    503  CD  GLN A  63       5.672 -11.275  -7.841  1.00 96.02           C  
ATOM    504  NE2 GLN A  63       5.142 -12.174  -8.662  1.00 96.02           N  
ATOM    505  OE1 GLN A  63       6.838 -11.344  -7.440  1.00 96.02           O  
ATOM    506  N   ILE A  64       3.886  -8.584  -3.229  1.00 97.28           N  
ATOM    507  CA  ILE A  64       4.211  -8.456  -1.813  1.00 97.28           C  
ATOM    508  C   ILE A  64       4.682  -9.803  -1.268  1.00 97.28           C  
ATOM    509  CB  ILE A  64       3.001  -7.943  -0.999  1.00 97.28           C  
ATOM    510  O   ILE A  64       3.963 -10.802  -1.359  1.00 97.28           O  
ATOM    511  CG1 ILE A  64       2.483  -6.626  -1.587  1.00 97.28           C  
ATOM    512  CG2 ILE A  64       3.376  -7.774   0.476  1.00 97.28           C  
ATOM    513  CD1 ILE A  64       1.203  -6.119  -0.937  1.00 97.28           C  
ATOM    514  N   ILE A  65       5.880  -9.793  -0.712  1.00 96.66           N  
ATOM    515  CA  ILE A  65       6.456 -11.027  -0.190  1.00 96.66           C  
ATOM    516  C   ILE A  65       6.782 -10.857   1.292  1.00 96.66           C  
ATOM    517  CB  ILE A  65       7.722 -11.436  -0.975  1.00 96.66           C  
ATOM    518  O   ILE A  65       7.504  -9.933   1.673  1.00 96.66           O  
ATOM    519  CG1 ILE A  65       7.393 -11.622  -2.461  1.00 96.66           C  
ATOM    520  CG2 ILE A  65       8.334 -12.711  -0.386  1.00 96.66           C  
ATOM    521  CD1 ILE A  65       8.619 -11.731  -3.357  1.00 96.66           C  
ATOM    522  N   GLN A  66       6.189 -11.796   2.075  1.00 96.75           N  
ATOM    523  CA  GLN A  66       6.485 -11.774   3.503  1.00 96.75           C  
ATOM    524  C   GLN A  66       7.828 -12.437   3.797  1.00 96.75           C  
ATOM    525  CB  GLN A  66       5.374 -12.467   4.293  1.00 96.75           C  
ATOM    526  O   GLN A  66       8.073 -13.569   3.374  1.00 96.75           O  
ATOM    527  CG  GLN A  66       5.537 -12.365   5.804  1.00 96.75           C  
ATOM    528  CD  GLN A  66       4.406 -13.033   6.563  1.00 96.75           C  
ATOM    529  NE2 GLN A  66       4.016 -12.442   7.687  1.00 96.75           N  
ATOM    530  OE1 GLN A  66       3.887 -14.072   6.142  1.00 96.75           O  
ATOM    531  N   LEU A  67       8.695 -11.647   4.556  1.00 96.01           N  
ATOM    532  CA  LEU A  67      10.010 -12.169   4.910  1.00 96.01           C  
ATOM    533  C   LEU A  67       9.925 -13.071   6.137  1.00 96.01           C  
ATOM    534  CB  LEU A  67      10.989 -11.022   5.174  1.00 96.01           C  
ATOM    535  O   LEU A  67       8.944 -13.022   6.882  1.00 96.01           O  
ATOM    536  CG  LEU A  67      11.216 -10.046   4.018  1.00 96.01           C  
ATOM    537  CD1 LEU A  67      12.195  -8.952   4.432  1.00 96.01           C  
ATOM    538  CD2 LEU A  67      11.724 -10.786   2.785  1.00 96.01           C  
ATOM    539  N   PRO A  68      10.946 -13.888   6.451  1.00 94.03           N  
ATOM    540  CA  PRO A  68      10.952 -14.855   7.551  1.00 94.03           C  
ATOM    541  C   PRO A  68      10.736 -14.201   8.914  1.00 94.03           C  
ATOM    542  CB  PRO A  68      12.346 -15.482   7.462  1.00 94.03           C  
ATOM    543  O   PRO A  68      10.227 -14.842   9.837  1.00 94.03           O  
ATOM    544  CG  PRO A  68      12.724 -15.369   6.020  1.00 94.03           C  
ATOM    545  CD  PRO A  68      12.165 -14.084   5.479  1.00 94.03           C  
ATOM    546  N   ASN A  69      11.071 -12.862   9.063  1.00 93.13           N  
ATOM    547  CA  ASN A  69      10.861 -12.155  10.322  1.00 93.13           C  
ATOM    548  C   ASN A  69       9.392 -11.799  10.527  1.00 93.13           C  
ATOM    549  CB  ASN A  69      11.727 -10.895  10.381  1.00 93.13           C  
ATOM    550  O   ASN A  69       9.025 -11.225  11.554  1.00 93.13           O  
ATOM    551  CG  ASN A  69      11.413  -9.919   9.264  1.00 93.13           C  
ATOM    552  ND2 ASN A  69      12.101  -8.783   9.259  1.00 93.13           N  
ATOM    553  OD1 ASN A  69      10.559 -10.182   8.414  1.00 93.13           O  
ATOM    554  N   ARG A  70       8.556 -12.137   9.611  1.00 89.92           N  
ATOM    555  CA  ARG A  70       7.097 -12.139   9.630  1.00 89.92           C  
ATOM    556  C   ARG A  70       6.546 -10.718   9.586  1.00 89.92           C  
ATOM    557  CB  ARG A  70       6.576 -12.865  10.872  1.00 89.92           C  
ATOM    558  O   ARG A  70       5.443 -10.489   9.084  1.00 89.92           O  
ATOM    559  CG  ARG A  70       6.857 -14.359  10.875  1.00 89.92           C  
ATOM    560  CD  ARG A  70       6.134 -15.066  12.014  1.00 89.92           C  
ATOM    561  NE  ARG A  70       4.686 -15.058  11.821  1.00 89.92           N  
ATOM    562  NH1 ARG A  70       4.209 -16.150  13.799  1.00 89.92           N  
ATOM    563  NH2 ARG A  70       2.510 -15.510  12.399  1.00 89.92           N  
ATOM    564  CZ  ARG A  70       3.805 -15.573  12.673  1.00 89.92           C  
ATOM    565  N   HIS A  71       7.269  -9.750  10.019  1.00 93.32           N  
ATOM    566  CA  HIS A  71       6.732  -8.398  10.127  1.00 93.32           C  
ATOM    567  C   HIS A  71       7.311  -7.487   9.050  1.00 93.32           C  
ATOM    568  CB  HIS A  71       7.016  -7.818  11.514  1.00 93.32           C  
ATOM    569  O   HIS A  71       6.956  -6.309   8.971  1.00 93.32           O  
ATOM    570  CG  HIS A  71       8.465  -7.825  11.881  1.00 93.32           C  
ATOM    571  CD2 HIS A  71       9.397  -6.843  11.840  1.00 93.32           C  
ATOM    572  ND1 HIS A  71       9.108  -8.948  12.355  1.00 93.32           N  
ATOM    573  CE1 HIS A  71      10.376  -8.655  12.592  1.00 93.32           C  
ATOM    574  NE2 HIS A  71      10.577  -7.384  12.287  1.00 93.32           N  
ATOM    575  N   ASP A  72       8.176  -8.077   8.210  1.00 96.81           N  
ATOM    576  CA  ASP A  72       8.719  -7.361   7.059  1.00 96.81           C  
ATOM    577  C   ASP A  72       8.177  -7.933   5.751  1.00 96.81           C  
ATOM    578  CB  ASP A  72      10.248  -7.417   7.065  1.00 96.81           C  
ATOM    579  O   ASP A  72       8.069  -9.151   5.598  1.00 96.81           O  
ATOM    580  CG  ASP A  72      10.869  -6.553   8.149  1.00 96.81           C  
ATOM    581  OD1 ASP A  72      10.164  -5.698   8.725  1.00 96.81           O  
ATOM    582  OD2 ASP A  72      12.075  -6.729   8.426  1.00 96.81           O  
ATOM    583  N   PHE A  73       7.921  -6.982   4.850  1.00 97.71           N  
ATOM    584  CA  PHE A  73       7.368  -7.366   3.557  1.00 97.71           C  
ATOM    585  C   PHE A  73       8.133  -6.699   2.421  1.00 97.71           C  
ATOM    586  CB  PHE A  73       5.882  -6.999   3.477  1.00 97.71           C  
ATOM    587  O   PHE A  73       8.331  -5.483   2.429  1.00 97.71           O  
ATOM    588  CG  PHE A  73       5.048  -7.602   4.574  1.00 97.71           C  
ATOM    589  CD1 PHE A  73       4.275  -8.732   4.338  1.00 97.71           C  
ATOM    590  CD2 PHE A  73       5.036  -7.038   5.843  1.00 97.71           C  
ATOM    591  CE1 PHE A  73       3.501  -9.292   5.352  1.00 97.71           C  
ATOM    592  CE2 PHE A  73       4.265  -7.592   6.861  1.00 97.71           C  
ATOM    593  CZ  PHE A  73       3.498  -8.718   6.613  1.00 97.71           C  
ATOM    594  N   HIS A  74       8.564  -7.576   1.512  1.00 98.06           N  
ATOM    595  CA  HIS A  74       9.135  -7.005   0.298  1.00 98.06           C  
ATOM    596  C   HIS A  74       8.042  -6.566  -0.671  1.00 98.06           C  
ATOM    597  CB  HIS A  74      10.066  -8.010  -0.381  1.00 98.06           C  
ATOM    598  O   HIS A  74       7.100  -7.317  -0.932  1.00 98.06           O  
ATOM    599  CG  HIS A  74      11.382  -8.172   0.311  1.00 98.06           C  
ATOM    600  CD2 HIS A  74      12.086  -9.283   0.633  1.00 98.06           C  
ATOM    601  ND1 HIS A  74      12.124  -7.101   0.760  1.00 98.06           N  
ATOM    602  CE1 HIS A  74      13.231  -7.547   1.329  1.00 98.06           C  
ATOM    603  NE2 HIS A  74      13.232  -8.868   1.266  1.00 98.06           N  
ATOM    604  N   MET A  75       8.168  -5.280  -1.115  1.00 98.10           N  
ATOM    605  CA  MET A  75       7.318  -4.764  -2.183  1.00 98.10           C  
ATOM    606  C   MET A  75       8.089  -4.670  -3.496  1.00 98.10           C  
ATOM    607  CB  MET A  75       6.755  -3.391  -1.809  1.00 98.10           C  
ATOM    608  O   MET A  75       8.832  -3.712  -3.717  1.00 98.10           O  
ATOM    609  CG  MET A  75       6.162  -3.333  -0.410  1.00 98.10           C  
ATOM    610  SD  MET A  75       4.650  -4.359  -0.245  1.00 98.10           S  
ATOM    611  CE  MET A  75       4.191  -3.979   1.469  1.00 98.10           C  
ATOM    612  N   ASN A  76       7.835  -5.669  -4.331  1.00 97.66           N  
ATOM    613  CA  ASN A  76       8.618  -5.802  -5.554  1.00 97.66           C  
ATOM    614  C   ASN A  76       7.844  -5.307  -6.773  1.00 97.66           C  
ATOM    615  CB  ASN A  76       9.055  -7.255  -5.757  1.00 97.66           C  
ATOM    616  O   ASN A  76       6.630  -5.501  -6.863  1.00 97.66           O  
ATOM    617  CG  ASN A  76      10.034  -7.723  -4.698  1.00 97.66           C  
ATOM    618  ND2 ASN A  76      10.109  -9.034  -4.499  1.00 97.66           N  
ATOM    619  OD1 ASN A  76      10.716  -6.914  -4.064  1.00 97.66           O  
ATOM    620  N   ILE A  77       8.533  -4.611  -7.548  1.00 97.72           N  
ATOM    621  CA  ILE A  77       8.088  -4.386  -8.919  1.00 97.72           C  
ATOM    622  C   ILE A  77       8.982  -5.161  -9.884  1.00 97.72           C  
ATOM    623  CB  ILE A  77       8.091  -2.883  -9.275  1.00 97.72           C  
ATOM    624  O   ILE A  77      10.174  -4.868 -10.008  1.00 97.72           O  
ATOM    625  CG1 ILE A  77       7.338  -2.080  -8.209  1.00 97.72           C  
ATOM    626  CG2 ILE A  77       7.484  -2.656 -10.663  1.00 97.72           C  
ATOM    627  CD1 ILE A  77       7.440  -0.571  -8.383  1.00 97.72           C  
ATOM    628  N   LEU A  78       8.347  -6.179 -10.520  1.00 96.83           N  
ATOM    629  CA  LEU A  78       9.123  -6.995 -11.448  1.00 96.83           C  
ATOM    630  C   LEU A  78       9.220  -6.322 -12.813  1.00 96.83           C  
ATOM    631  CB  LEU A  78       8.497  -8.384 -11.593  1.00 96.83           C  
ATOM    632  O   LEU A  78       8.259  -5.700 -13.273  1.00 96.83           O  
ATOM    633  CG  LEU A  78       8.265  -9.162 -10.297  1.00 96.83           C  
ATOM    634  CD1 LEU A  78       7.562 -10.483 -10.591  1.00 96.83           C  
ATOM    635  CD2 LEU A  78       9.586  -9.403  -9.574  1.00 96.83           C  
ATOM    636  N   ASP A  79      10.411  -6.328 -13.456  1.00 96.92           N  
ATOM    637  CA  ASP A  79      10.602  -5.802 -14.804  1.00 96.92           C  
ATOM    638  C   ASP A  79      10.048  -4.384 -14.923  1.00 96.92           C  
ATOM    639  CB  ASP A  79       9.936  -6.716 -15.836  1.00 96.92           C  
ATOM    640  O   ASP A  79       9.097  -4.145 -15.671  1.00 96.92           O  
ATOM    641  CG  ASP A  79      10.398  -6.442 -17.256  1.00 96.92           C  
ATOM    642  OD1 ASP A  79      11.486  -5.854 -17.441  1.00 96.92           O  
ATOM    643  OD2 ASP A  79       9.667  -6.814 -18.199  1.00 96.92           O  
ATOM    644  N   THR A  80      10.622  -3.429 -14.154  1.00 96.99           N  
ATOM    645  CA  THR A  80      10.154  -2.053 -14.033  1.00 96.99           C  
ATOM    646  C   THR A  80      10.060  -1.391 -15.404  1.00 96.99           C  
ATOM    647  CB  THR A  80      11.081  -1.225 -13.123  1.00 96.99           C  
ATOM    648  O   THR A  80      10.853  -1.690 -16.300  1.00 96.99           O  
ATOM    649  CG2 THR A  80      11.001  -1.703 -11.676  1.00 96.99           C  
ATOM    650  OG1 THR A  80      12.432  -1.354 -13.583  1.00 96.99           O  
ATOM    651  N   ARG A  81       9.065  -0.501 -15.490  1.00 96.51           N  
ATOM    652  CA  ARG A  81       8.858   0.378 -16.636  1.00 96.51           C  
ATOM    653  C   ARG A  81       8.966   1.844 -16.229  1.00 96.51           C  
ATOM    654  CB  ARG A  81       7.496   0.112 -17.280  1.00 96.51           C  
ATOM    655  O   ARG A  81       8.801   2.181 -15.054  1.00 96.51           O  
ATOM    656  CG  ARG A  81       7.284  -1.334 -17.697  1.00 96.51           C  
ATOM    657  CD  ARG A  81       5.821  -1.624 -18.004  1.00 96.51           C  
ATOM    658  NE  ARG A  81       5.553  -3.059 -18.047  1.00 96.51           N  
ATOM    659  NH1 ARG A  81       3.341  -2.837 -18.674  1.00 96.51           N  
ATOM    660  NH2 ARG A  81       4.248  -4.920 -18.372  1.00 96.51           N  
ATOM    661  CZ  ARG A  81       4.381  -3.602 -18.364  1.00 96.51           C  
ATOM    662  N   ARG A  82       9.234   2.702 -17.217  1.00 94.19           N  
ATOM    663  CA  ARG A  82       9.429   4.118 -16.921  1.00 94.19           C  
ATOM    664  C   ARG A  82       8.211   4.701 -16.213  1.00 94.19           C  
ATOM    665  CB  ARG A  82       9.714   4.901 -18.205  1.00 94.19           C  
ATOM    666  O   ARG A  82       8.346   5.575 -15.354  1.00 94.19           O  
ATOM    667  CG  ARG A  82      11.049   4.564 -18.848  1.00 94.19           C  
ATOM    668  CD  ARG A  82      12.221   5.000 -17.979  1.00 94.19           C  
ATOM    669  NE  ARG A  82      12.278   6.453 -17.842  1.00 94.19           N  
ATOM    670  NH1 ARG A  82      14.431   6.495 -17.005  1.00 94.19           N  
ATOM    671  NH2 ARG A  82      13.272   8.451 -17.299  1.00 94.19           N  
ATOM    672  CZ  ARG A  82      13.327   7.129 -17.382  1.00 94.19           C  
ATOM    673  N   ASN A  83       7.037   4.150 -16.568  1.00 94.24           N  
ATOM    674  CA  ASN A  83       5.796   4.661 -15.997  1.00 94.24           C  
ATOM    675  C   ASN A  83       5.621   4.218 -14.547  1.00 94.24           C  
ATOM    676  CB  ASN A  83       4.596   4.216 -16.836  1.00 94.24           C  
ATOM    677  O   ASN A  83       4.698   4.665 -13.864  1.00 94.24           O  
ATOM    678  CG  ASN A  83       4.443   2.708 -16.883  1.00 94.24           C  
ATOM    679  ND2 ASN A  83       3.349   2.242 -17.473  1.00 94.24           N  
ATOM    680  OD1 ASN A  83       5.300   1.970 -16.391  1.00 94.24           O  
ATOM    681  N   ASP A  84       6.534   3.351 -14.128  1.00 96.23           N  
ATOM    682  CA  ASP A  84       6.453   2.886 -12.747  1.00 96.23           C  
ATOM    683  C   ASP A  84       7.059   3.907 -11.786  1.00 96.23           C  
ATOM    684  CB  ASP A  84       7.156   1.536 -12.593  1.00 96.23           C  
ATOM    685  O   ASP A  84       6.898   3.794 -10.569  1.00 96.23           O  
ATOM    686  CG  ASP A  84       6.423   0.402 -13.288  1.00 96.23           C  
ATOM    687  OD1 ASP A  84       5.178   0.450 -13.385  1.00 96.23           O  
ATOM    688  OD2 ASP A  84       7.097  -0.549 -13.740  1.00 96.23           O  
ATOM    689  N   SER A  85       7.771   4.942 -12.369  1.00 97.39           N  
ATOM    690  CA  SER A  85       8.270   6.014 -11.514  1.00 97.39           C  
ATOM    691  C   SER A  85       7.131   6.704 -10.771  1.00 97.39           C  
ATOM    692  CB  SER A  85       9.047   7.041 -12.339  1.00 97.39           C  
ATOM    693  O   SER A  85       6.097   7.018 -11.363  1.00 97.39           O  
ATOM    694  OG  SER A  85      10.217   6.461 -12.891  1.00 97.39           O  
ATOM    695  N   GLY A  86       7.316   6.939  -9.439  1.00 97.00           N  
ATOM    696  CA  GLY A  86       6.298   7.563  -8.608  1.00 97.00           C  
ATOM    697  C   GLY A  86       6.539   7.369  -7.123  1.00 97.00           C  
ATOM    698  O   GLY A  86       7.609   6.912  -6.717  1.00 97.00           O  
ATOM    699  N   ILE A  87       5.591   7.854  -6.375  1.00 97.34           N  
ATOM    700  CA  ILE A  87       5.639   7.708  -4.924  1.00 97.34           C  
ATOM    701  C   ILE A  87       4.754   6.541  -4.493  1.00 97.34           C  
ATOM    702  CB  ILE A  87       5.200   9.006  -4.210  1.00 97.34           C  
ATOM    703  O   ILE A  87       3.594   6.449  -4.903  1.00 97.34           O  
ATOM    704  CG1 ILE A  87       6.136  10.162  -4.580  1.00 97.34           C  
ATOM    705  CG2 ILE A  87       5.157   8.800  -2.693  1.00 97.34           C  
ATOM    706  CD1 ILE A  87       5.677  11.520  -4.067  1.00 97.34           C  
ATOM    707  N   TYR A  88       5.380   5.641  -3.681  1.00 97.32           N  
ATOM    708  CA  TYR A  88       4.659   4.479  -3.171  1.00 97.32           C  
ATOM    709  C   TYR A  88       4.583   4.509  -1.649  1.00 97.32           C  
ATOM    710  CB  TYR A  88       5.332   3.183  -3.634  1.00 97.32           C  
ATOM    711  O   TYR A  88       5.471   5.052  -0.987  1.00 97.32           O  
ATOM    712  CG  TYR A  88       5.295   2.981  -5.129  1.00 97.32           C  
ATOM    713  CD1 TYR A  88       4.333   2.163  -5.717  1.00 97.32           C  
ATOM    714  CD2 TYR A  88       6.222   3.606  -5.957  1.00 97.32           C  
ATOM    715  CE1 TYR A  88       4.296   1.971  -7.094  1.00 97.32           C  
ATOM    716  CE2 TYR A  88       6.194   3.422  -7.335  1.00 97.32           C  
ATOM    717  OH  TYR A  88       5.197   2.419  -9.258  1.00 97.32           O  
ATOM    718  CZ  TYR A  88       5.229   2.604  -7.894  1.00 97.32           C  
ATOM    719  N   LEU A  89       3.506   3.929  -1.135  1.00 96.07           N  
ATOM    720  CA  LEU A  89       3.359   3.824   0.312  1.00 96.07           C  
ATOM    721  C   LEU A  89       2.612   2.551   0.693  1.00 96.07           C  
ATOM    722  CB  LEU A  89       2.623   5.047   0.866  1.00 96.07           C  
ATOM    723  O   LEU A  89       1.932   1.952  -0.144  1.00 96.07           O  
ATOM    724  CG  LEU A  89       1.239   5.328   0.279  1.00 96.07           C  
ATOM    725  CD1 LEU A  89       0.151   4.883   1.251  1.00 96.07           C  
ATOM    726  CD2 LEU A  89       1.090   6.808  -0.057  1.00 96.07           C  
ATOM    727  N   CYS A  90       2.791   2.116   1.937  1.00 95.40           N  
ATOM    728  CA  CYS A  90       2.093   0.959   2.486  1.00 95.40           C  
ATOM    729  C   CYS A  90       1.003   1.390   3.459  1.00 95.40           C  
ATOM    730  CB  CYS A  90       3.077   0.024   3.189  1.00 95.40           C  
ATOM    731  O   CYS A  90       1.159   2.383   4.172  1.00 95.40           O  
ATOM    732  SG  CYS A  90       4.350  -0.648   2.098  1.00 95.40           S  
ATOM    733  N   GLY A  91      -0.069   0.729   3.399  1.00 93.73           N  
ATOM    734  CA  GLY A  91      -1.142   0.892   4.368  1.00 93.73           C  
ATOM    735  C   GLY A  91      -1.541  -0.409   5.039  1.00 93.73           C  
ATOM    736  O   GLY A  91      -1.603  -1.455   4.390  1.00 93.73           O  
ATOM    737  N   ALA A  92      -1.689  -0.368   6.349  1.00 92.79           N  
ATOM    738  CA  ALA A  92      -2.198  -1.516   7.095  1.00 92.79           C  
ATOM    739  C   ALA A  92      -3.592  -1.236   7.649  1.00 92.79           C  
ATOM    740  CB  ALA A  92      -1.241  -1.881   8.228  1.00 92.79           C  
ATOM    741  O   ALA A  92      -3.838  -0.169   8.216  1.00 92.79           O  
ATOM    742  N   ILE A  93      -4.397  -2.256   7.405  1.00 88.86           N  
ATOM    743  CA  ILE A  93      -5.775  -2.099   7.858  1.00 88.86           C  
ATOM    744  C   ILE A  93      -6.129  -3.220   8.832  1.00 88.86           C  
ATOM    745  CB  ILE A  93      -6.763  -2.089   6.670  1.00 88.86           C  
ATOM    746  O   ILE A  93      -5.771  -4.379   8.610  1.00 88.86           O  
ATOM    747  CG1 ILE A  93      -6.423  -0.951   5.701  1.00 88.86           C  
ATOM    748  CG2 ILE A  93      -8.206  -1.971   7.169  1.00 88.86           C  
ATOM    749  CD1 ILE A  93      -7.152  -1.035   4.367  1.00 88.86           C  
ATOM    750  N   SER A  94      -6.712  -2.792   9.893  1.00 87.48           N  
ATOM    751  CA  SER A  94      -7.328  -3.737  10.819  1.00 87.48           C  
ATOM    752  C   SER A  94      -8.826  -3.486  10.949  1.00 87.48           C  
ATOM    753  CB  SER A  94      -6.666  -3.650  12.195  1.00 87.48           C  
ATOM    754  O   SER A  94      -9.257  -2.345  11.130  1.00 87.48           O  
ATOM    755  OG  SER A  94      -7.332  -4.483  13.127  1.00 87.48           O  
ATOM    756  N   LEU A  95      -9.600  -4.569  10.718  1.00 79.02           N  
ATOM    757  CA  LEU A  95     -11.051  -4.445  10.799  1.00 79.02           C  
ATOM    758  C   LEU A  95     -11.560  -4.899  12.162  1.00 79.02           C  
ATOM    759  CB  LEU A  95     -11.722  -5.264   9.692  1.00 79.02           C  
ATOM    760  O   LEU A  95     -12.655  -4.514  12.580  1.00 79.02           O  
ATOM    761  CG  LEU A  95     -11.485  -4.787   8.258  1.00 79.02           C  
ATOM    762  CD1 LEU A  95     -12.111  -5.761   7.266  1.00 79.02           C  
ATOM    763  CD2 LEU A  95     -12.044  -3.382   8.062  1.00 79.02           C  
ATOM    764  N   HIS A  96     -10.730  -5.633  13.035  1.00 78.10           N  
ATOM    765  CA  HIS A  96     -11.099  -6.163  14.342  1.00 78.10           C  
ATOM    766  C   HIS A  96     -10.048  -5.821  15.393  1.00 78.10           C  
ATOM    767  CB  HIS A  96     -11.295  -7.679  14.270  1.00 78.10           C  
ATOM    768  O   HIS A  96      -8.852  -6.020  15.168  1.00 78.10           O  
ATOM    769  CG  HIS A  96     -12.403  -8.098  13.357  1.00 78.10           C  
ATOM    770  CD2 HIS A  96     -12.380  -8.563  12.086  1.00 78.10           C  
ATOM    771  ND1 HIS A  96     -13.730  -8.057  13.730  1.00 78.10           N  
ATOM    772  CE1 HIS A  96     -14.476  -8.482  12.724  1.00 78.10           C  
ATOM    773  NE2 HIS A  96     -13.682  -8.795  11.715  1.00 78.10           N  
ATOM    774  N   PRO A  97     -10.596  -5.497  16.580  1.00 73.76           N  
ATOM    775  CA  PRO A  97     -11.924  -5.176  17.108  1.00 73.76           C  
ATOM    776  C   PRO A  97     -12.403  -3.785  16.697  1.00 73.76           C  
ATOM    777  CB  PRO A  97     -11.731  -5.262  18.624  1.00 73.76           C  
ATOM    778  O   PRO A  97     -13.609  -3.553  16.579  1.00 73.76           O  
ATOM    779  CG  PRO A  97     -10.252  -5.195  18.825  1.00 73.76           C  
ATOM    780  CD  PRO A  97      -9.578  -5.509  17.520  1.00 73.76           C  
ATOM    781  N   LYS A  98     -11.545  -2.850  16.326  1.00 78.44           N  
ATOM    782  CA  LYS A  98     -11.796  -1.495  15.843  1.00 78.44           C  
ATOM    783  C   LYS A  98     -11.022  -1.218  14.557  1.00 78.44           C  
ATOM    784  CB  LYS A  98     -11.423  -0.467  16.912  1.00 78.44           C  
ATOM    785  O   LYS A  98      -9.833  -1.529  14.463  1.00 78.44           O  
ATOM    786  CG  LYS A  98     -11.900   0.945  16.605  1.00 78.44           C  
ATOM    787  CD  LYS A  98     -11.575   1.904  17.743  1.00 78.44           C  
ATOM    788  CE  LYS A  98     -12.006   3.328  17.416  1.00 78.44           C  
ATOM    789  NZ  LYS A  98     -11.697   4.270  18.533  1.00 78.44           N  
ATOM    790  N   ALA A  99     -11.794  -0.782  13.549  1.00 80.11           N  
ATOM    791  CA  ALA A  99     -11.181  -0.459  12.264  1.00 80.11           C  
ATOM    792  C   ALA A  99     -10.080   0.585  12.428  1.00 80.11           C  
ATOM    793  CB  ALA A  99     -12.237   0.038  11.280  1.00 80.11           C  
ATOM    794  O   ALA A  99     -10.293   1.629  13.049  1.00 80.11           O  
ATOM    795  N   LYS A 100      -8.955   0.238  12.065  1.00 85.27           N  
ATOM    796  CA  LYS A 100      -7.805   1.136  12.120  1.00 85.27           C  
ATOM    797  C   LYS A 100      -7.010   1.092  10.818  1.00 85.27           C  
ATOM    798  CB  LYS A 100      -6.900   0.778  13.299  1.00 85.27           C  
ATOM    799  O   LYS A 100      -6.798   0.019  10.250  1.00 85.27           O  
ATOM    800  CG  LYS A 100      -5.769   1.769  13.535  1.00 85.27           C  
ATOM    801  CD  LYS A 100      -4.931   1.383  14.747  1.00 85.27           C  
ATOM    802  CE  LYS A 100      -3.801   2.374  14.985  1.00 85.27           C  
ATOM    803  NZ  LYS A 100      -2.970   1.994  16.166  1.00 85.27           N  
ATOM    804  N   ILE A 101      -6.664   2.326  10.377  1.00 87.21           N  
ATOM    805  CA  ILE A 101      -5.834   2.436   9.182  1.00 87.21           C  
ATOM    806  C   ILE A 101      -4.524   3.140   9.527  1.00 87.21           C  
ATOM    807  CB  ILE A 101      -6.568   3.193   8.052  1.00 87.21           C  
ATOM    808  O   ILE A 101      -4.529   4.209  10.142  1.00 87.21           O  
ATOM    809  CG1 ILE A 101      -7.865   2.467   7.677  1.00 87.21           C  
ATOM    810  CG2 ILE A 101      -5.658   3.355   6.831  1.00 87.21           C  
ATOM    811  CD1 ILE A 101      -8.766   3.255   6.736  1.00 87.21           C  
ATOM    812  N   GLU A 102      -3.422   2.493   9.201  1.00 89.89           N  
ATOM    813  CA  GLU A 102      -2.098   3.087   9.362  1.00 89.89           C  
ATOM    814  C   GLU A 102      -1.360   3.159   8.028  1.00 89.89           C  
ATOM    815  CB  GLU A 102      -1.272   2.293  10.377  1.00 89.89           C  
ATOM    816  O   GLU A 102      -1.421   2.224   7.227  1.00 89.89           O  
ATOM    817  CG  GLU A 102      -1.813   2.362  11.798  1.00 89.89           C  
ATOM    818  CD  GLU A 102      -0.844   1.820  12.836  1.00 89.89           C  
ATOM    819  OE1 GLU A 102      -1.179   1.828  14.043  1.00 89.89           O  
ATOM    820  OE2 GLU A 102       0.261   1.386  12.441  1.00 89.89           O  
ATOM    821  N   GLU A 103      -0.669   4.334   7.849  1.00 92.07           N  
ATOM    822  CA  GLU A 103       0.063   4.536   6.602  1.00 92.07           C  
ATOM    823  C   GLU A 103       1.544   4.792   6.867  1.00 92.07           C  
ATOM    824  CB  GLU A 103      -0.538   5.697   5.807  1.00 92.07           C  
ATOM    825  O   GLU A 103       1.901   5.435   7.857  1.00 92.07           O  
ATOM    826  CG  GLU A 103      -1.919   5.404   5.240  1.00 92.07           C  
ATOM    827  CD  GLU A 103      -2.502   6.565   4.449  1.00 92.07           C  
ATOM    828  OE1 GLU A 103      -2.325   6.605   3.210  1.00 92.07           O  
ATOM    829  OE2 GLU A 103      -3.139   7.442   5.074  1.00 92.07           O  
ATOM    830  N   SER A 104       2.320   4.244   6.019  1.00 94.67           N  
ATOM    831  CA  SER A 104       3.738   4.582   6.085  1.00 94.67           C  
ATOM    832  C   SER A 104       4.030   5.890   5.356  1.00 94.67           C  
ATOM    833  CB  SER A 104       4.586   3.457   5.489  1.00 94.67           C  
ATOM    834  O   SER A 104       3.205   6.368   4.575  1.00 94.67           O  
ATOM    835  OG  SER A 104       4.487   3.447   4.076  1.00 94.67           O  
ATOM    836  N   PRO A 105       5.253   6.542   5.693  1.00 94.01           N  
ATOM    837  CA  PRO A 105       5.678   7.583   4.755  1.00 94.01           C  
ATOM    838  C   PRO A 105       5.832   7.063   3.327  1.00 94.01           C  
ATOM    839  CB  PRO A 105       7.027   8.036   5.319  1.00 94.01           C  
ATOM    840  O   PRO A 105       6.022   5.862   3.121  1.00 94.01           O  
ATOM    841  CG  PRO A 105       7.018   7.581   6.743  1.00 94.01           C  
ATOM    842  CD  PRO A 105       6.161   6.353   6.846  1.00 94.01           C  
ATOM    843  N   GLY A 106       5.759   8.074   2.297  1.00 95.34           N  
ATOM    844  CA  GLY A 106       5.960   7.721   0.900  1.00 95.34           C  
ATOM    845  C   GLY A 106       7.412   7.454   0.555  1.00 95.34           C  
ATOM    846  O   GLY A 106       8.316   8.047   1.149  1.00 95.34           O  
ATOM    847  N   ALA A 107       7.594   6.495  -0.347  1.00 97.62           N  
ATOM    848  CA  ALA A 107       8.902   6.199  -0.925  1.00 97.62           C  
ATOM    849  C   ALA A 107       8.903   6.435  -2.432  1.00 97.62           C  
ATOM    850  CB  ALA A 107       9.308   4.760  -0.614  1.00 97.62           C  
ATOM    851  O   ALA A 107       7.984   6.005  -3.134  1.00 97.62           O  
ATOM    852  N   GLU A 108      10.032   7.091  -2.873  1.00 98.00           N  
ATOM    853  CA  GLU A 108      10.082   7.480  -4.280  1.00 98.00           C  
ATOM    854  C   GLU A 108      10.853   6.456  -5.108  1.00 98.00           C  
ATOM    855  CB  GLU A 108      10.716   8.865  -4.433  1.00 98.00           C  
ATOM    856  O   GLU A 108      11.955   6.050  -4.734  1.00 98.00           O  
ATOM    857  CG  GLU A 108      10.645   9.420  -5.848  1.00 98.00           C  
ATOM    858  CD  GLU A 108      11.167  10.844  -5.960  1.00 98.00           C  
ATOM    859  OE1 GLU A 108      10.990  11.473  -7.028  1.00 98.00           O  
ATOM    860  OE2 GLU A 108      11.760  11.334  -4.972  1.00 98.00           O  
ATOM    861  N   LEU A 109      10.219   5.945  -6.214  1.00 98.12           N  
ATOM    862  CA  LEU A 109      10.869   5.124  -7.229  1.00 98.12           C  
ATOM    863  C   LEU A 109      11.166   5.941  -8.481  1.00 98.12           C  
ATOM    864  CB  LEU A 109       9.994   3.920  -7.587  1.00 98.12           C  
ATOM    865  O   LEU A 109      10.272   6.588  -9.032  1.00 98.12           O  
ATOM    866  CG  LEU A 109      10.503   3.023  -8.716  1.00 98.12           C  
ATOM    867  CD1 LEU A 109      11.777   2.303  -8.288  1.00 98.12           C  
ATOM    868  CD2 LEU A 109       9.429   2.021  -9.129  1.00 98.12           C  
ATOM    869  N   VAL A 110      12.416   5.887  -8.900  1.00 97.67           N  
ATOM    870  CA  VAL A 110      12.834   6.536 -10.138  1.00 97.67           C  
ATOM    871  C   VAL A 110      13.377   5.492 -11.111  1.00 97.67           C  
ATOM    872  CB  VAL A 110      13.897   7.626  -9.877  1.00 97.67           C  
ATOM    873  O   VAL A 110      14.365   4.815 -10.817  1.00 97.67           O  
ATOM    874  CG1 VAL A 110      14.322   8.290 -11.186  1.00 97.67           C  
ATOM    875  CG2 VAL A 110      13.364   8.666  -8.894  1.00 97.67           C  
ATOM    876  N   VAL A 111      12.649   5.277 -12.223  1.00 97.59           N  
ATOM    877  CA  VAL A 111      13.094   4.338 -13.248  1.00 97.59           C  
ATOM    878  C   VAL A 111      13.785   5.097 -14.379  1.00 97.59           C  
ATOM    879  CB  VAL A 111      11.916   3.507 -13.806  1.00 97.59           C  
ATOM    880  O   VAL A 111      13.168   5.932 -15.043  1.00 97.59           O  
ATOM    881  CG1 VAL A 111      12.413   2.482 -14.823  1.00 97.59           C  
ATOM    882  CG2 VAL A 111      11.166   2.817 -12.669  1.00 97.59           C  
ATOM    883  N   THR A 112      15.111   4.828 -14.533  1.00 96.81           N  
ATOM    884  CA  THR A 112      15.900   5.492 -15.565  1.00 96.81           C  
ATOM    885  C   THR A 112      15.844   4.709 -16.874  1.00 96.81           C  
ATOM    886  CB  THR A 112      17.366   5.660 -15.126  1.00 96.81           C  
ATOM    887  O   THR A 112      15.268   3.621 -16.929  1.00 96.81           O  
ATOM    888  CG2 THR A 112      17.465   6.464 -13.834  1.00 96.81           C  
ATOM    889  OG1 THR A 112      17.947   4.367 -14.917  1.00 96.81           O  
ATOM    890  N   GLU A 113      16.442   5.272 -17.960  1.00 94.27           N  
ATOM    891  CA  GLU A 113      16.514   4.593 -19.251  1.00 94.27           C  
ATOM    892  C   GLU A 113      17.218   3.245 -19.127  1.00 94.27           C  
ATOM    893  CB  GLU A 113      17.233   5.470 -20.280  1.00 94.27           C  
ATOM    894  O   GLU A 113      18.062   3.058 -18.249  1.00 94.27           O  
ATOM    895  CG  GLU A 113      16.481   6.744 -20.635  1.00 94.27           C  
ATOM    896  CD  GLU A 113      17.220   7.618 -21.636  1.00 94.27           C  
ATOM    897  OE1 GLU A 113      16.646   8.629 -22.100  1.00 94.27           O  
ATOM    898  OE2 GLU A 113      18.383   7.287 -21.960  1.00 94.27           O  
ATOM    899  N   ARG A 114      16.820   2.301 -20.055  1.00 93.20           N  
ATOM    900  CA  ARG A 114      17.429   0.975 -20.056  1.00 93.20           C  
ATOM    901  C   ARG A 114      18.934   1.063 -20.283  1.00 93.20           C  
ATOM    902  CB  ARG A 114      16.789   0.089 -21.127  1.00 93.20           C  
ATOM    903  O   ARG A 114      19.392   1.788 -21.169  1.00 93.20           O  
ATOM    904  CG  ARG A 114      17.240  -1.362 -21.078  1.00 93.20           C  
ATOM    905  CD  ARG A 114      16.390  -2.248 -21.977  1.00 93.20           C  
ATOM    906  NE  ARG A 114      16.731  -3.659 -21.820  1.00 93.20           N  
ATOM    907  NH1 ARG A 114      15.200  -4.415 -23.377  1.00 93.20           N  
ATOM    908  NH2 ARG A 114      16.545  -5.904 -22.269  1.00 93.20           N  
ATOM    909  CZ  ARG A 114      16.158  -4.656 -22.489  1.00 93.20           C  
ATOM    910  N   ILE A 115      19.737   0.518 -19.385  1.00 88.05           N  
ATOM    911  CA  ILE A 115      21.187   0.482 -19.533  1.00 88.05           C  
ATOM    912  C   ILE A 115      21.577  -0.612 -20.525  1.00 88.05           C  
ATOM    913  CB  ILE A 115      21.889   0.250 -18.176  1.00 88.05           C  
ATOM    914  O   ILE A 115      20.903  -1.640 -20.622  1.00 88.05           O  
ATOM    915  CG1 ILE A 115      21.523   1.364 -17.189  1.00 88.05           C  
ATOM    916  CG2 ILE A 115      23.406   0.158 -18.361  1.00 88.05           C  
ATOM    917  CD1 ILE A 115      21.947   1.083 -15.753  1.00 88.05           C  
TER     918      ILE A 115                                                      
ATOM    919  N   LYS B 432     -10.242 -13.393  -4.277  1.00 70.51           N  
ATOM    920  CA  LYS B 432     -10.807 -12.188  -4.877  1.00 70.51           C  
ATOM    921  C   LYS B 432     -10.954 -11.075  -3.843  1.00 70.51           C  
ATOM    922  CB  LYS B 432     -12.163 -12.492  -5.517  1.00 70.51           C  
ATOM    923  O   LYS B 432     -11.317 -11.334  -2.693  1.00 70.51           O  
ATOM    924  CG  LYS B 432     -12.070 -13.229  -6.844  1.00 70.51           C  
ATOM    925  CD  LYS B 432     -13.436 -13.368  -7.503  1.00 70.51           C  
ATOM    926  CE  LYS B 432     -13.362 -14.200  -8.777  1.00 70.51           C  
ATOM    927  NZ  LYS B 432     -14.700 -14.342  -9.425  1.00 70.51           N  
ATOM    928  N   PHE B 433     -10.461  -9.826  -4.251  1.00 78.34           N  
ATOM    929  CA  PHE B 433     -10.539  -8.663  -3.375  1.00 78.34           C  
ATOM    930  C   PHE B 433     -11.556  -7.657  -3.900  1.00 78.34           C  
ATOM    931  CB  PHE B 433      -9.166  -7.998  -3.236  1.00 78.34           C  
ATOM    932  O   PHE B 433     -11.842  -7.624  -5.099  1.00 78.34           O  
ATOM    933  CG  PHE B 433      -8.212  -8.754  -2.351  1.00 78.34           C  
ATOM    934  CD1 PHE B 433      -8.224  -8.568  -0.974  1.00 78.34           C  
ATOM    935  CD2 PHE B 433      -7.304  -9.652  -2.896  1.00 78.34           C  
ATOM    936  CE1 PHE B 433      -7.342  -9.266  -0.152  1.00 78.34           C  
ATOM    937  CE2 PHE B 433      -6.419 -10.353  -2.082  1.00 78.34           C  
ATOM    938  CZ  PHE B 433      -6.440 -10.158  -0.710  1.00 78.34           C  
ATOM    939  N   VAL B 434     -12.120  -7.036  -2.911  1.00 85.44           N  
ATOM    940  CA  VAL B 434     -12.908  -5.843  -3.203  1.00 85.44           C  
ATOM    941  C   VAL B 434     -12.121  -4.594  -2.811  1.00 85.44           C  
ATOM    942  CB  VAL B 434     -14.268  -5.868  -2.470  1.00 85.44           C  
ATOM    943  O   VAL B 434     -11.563  -4.524  -1.714  1.00 85.44           O  
ATOM    944  CG1 VAL B 434     -15.137  -4.688  -2.904  1.00 85.44           C  
ATOM    945  CG2 VAL B 434     -14.989  -7.189  -2.729  1.00 85.44           C  
ATOM    946  N   VAL B 435     -11.987  -3.703  -3.724  1.00 88.04           N  
ATOM    947  CA  VAL B 435     -11.210  -2.497  -3.458  1.00 88.04           C  
ATOM    948  C   VAL B 435     -12.138  -1.376  -2.993  1.00 88.04           C  
ATOM    949  CB  VAL B 435     -10.415  -2.048  -4.704  1.00 88.04           C  
ATOM    950  O   VAL B 435     -13.180  -1.131  -3.605  1.00 88.04           O  
ATOM    951  CG1 VAL B 435      -9.588  -0.801  -4.396  1.00 88.04           C  
ATOM    952  CG2 VAL B 435      -9.517  -3.180  -5.200  1.00 88.04           C  
ATOM    953  N   TYR B 436     -11.824  -0.726  -1.883  1.00 89.00           N  
ATOM    954  CA  TYR B 436     -12.561   0.392  -1.304  1.00 89.00           C  
ATOM    955  C   TYR B 436     -11.710   1.656  -1.288  1.00 89.00           C  
ATOM    956  CB  TYR B 436     -13.022   0.055   0.117  1.00 89.00           C  
ATOM    957  O   TYR B 436     -10.479   1.584  -1.325  1.00 89.00           O  
ATOM    958  CG  TYR B 436     -14.001  -1.092   0.181  1.00 89.00           C  
ATOM    959  CD1 TYR B 436     -15.373  -0.868   0.083  1.00 89.00           C  
ATOM    960  CD2 TYR B 436     -13.558  -2.400   0.342  1.00 89.00           C  
ATOM    961  CE1 TYR B 436     -16.280  -1.921   0.144  1.00 89.00           C  
ATOM    962  CE2 TYR B 436     -14.456  -3.461   0.404  1.00 89.00           C  
ATOM    963  OH  TYR B 436     -16.706  -4.258   0.364  1.00 89.00           O  
ATOM    964  CZ  TYR B 436     -15.812  -3.212   0.304  1.00 89.00           C  
ATOM    965  N   SER B 437     -12.314   2.742  -1.335  1.00 89.75           N  
ATOM    966  CA  SER B 437     -11.664   4.029  -1.109  1.00 89.75           C  
ATOM    967  C   SER B 437     -12.108   4.649   0.212  1.00 89.75           C  
ATOM    968  CB  SER B 437     -11.966   4.991  -2.259  1.00 89.75           C  
ATOM    969  O   SER B 437     -13.287   4.590   0.566  1.00 89.75           O  
ATOM    970  OG  SER B 437     -13.327   5.386  -2.241  1.00 89.75           O  
ATOM    971  N   VAL B 438     -11.168   5.120   1.000  1.00 87.37           N  
ATOM    972  CA  VAL B 438     -11.465   5.754   2.281  1.00 87.37           C  
ATOM    973  C   VAL B 438     -10.887   7.167   2.304  1.00 87.37           C  
ATOM    974  CB  VAL B 438     -10.910   4.931   3.464  1.00 87.37           C  
ATOM    975  O   VAL B 438      -9.754   7.388   1.870  1.00 87.37           O  
ATOM    976  CG1 VAL B 438      -9.387   4.839   3.391  1.00 87.37           C  
ATOM    977  CG2 VAL B 438     -11.348   5.544   4.793  1.00 87.37           C  
ATOM    978  N   LYS B 439     -11.699   8.192   2.704  1.00 86.12           N  
ATOM    979  CA  LYS B 439     -11.243   9.572   2.842  1.00 86.12           C  
ATOM    980  C   LYS B 439     -10.565   9.794   4.190  1.00 86.12           C  
ATOM    981  CB  LYS B 439     -12.412  10.543   2.676  1.00 86.12           C  
ATOM    982  O   LYS B 439     -11.170   9.567   5.240  1.00 86.12           O  
ATOM    983  CG  LYS B 439     -11.991  11.993   2.490  1.00 86.12           C  
ATOM    984  CD  LYS B 439     -13.178  12.879   2.135  1.00 86.12           C  
ATOM    985  CE  LYS B 439     -12.754  14.326   1.923  1.00 86.12           C  
ATOM    986  NZ  LYS B 439     -13.914  15.198   1.570  1.00 86.12           N  
ATOM    987  N   LEU B 440      -9.275  10.105   4.172  1.00 81.98           N  
ATOM    988  CA  LEU B 440      -8.514  10.427   5.374  1.00 81.98           C  
ATOM    989  C   LEU B 440      -8.030  11.873   5.340  1.00 81.98           C  
ATOM    990  CB  LEU B 440      -7.319   9.480   5.521  1.00 81.98           C  
ATOM    991  O   LEU B 440      -7.008  12.176   4.719  1.00 81.98           O  
ATOM    992  CG  LEU B 440      -7.640   7.986   5.568  1.00 81.98           C  
ATOM    993  CD1 LEU B 440      -6.356   7.166   5.512  1.00 81.98           C  
ATOM    994  CD2 LEU B 440      -8.441   7.650   6.821  1.00 81.98           C  
ATOM    995  N   GLY B 441      -8.878  12.842   5.977  1.00 82.66           N  
ATOM    996  CA  GLY B 441      -8.510  14.243   5.845  1.00 82.66           C  
ATOM    997  C   GLY B 441      -8.538  14.735   4.411  1.00 82.66           C  
ATOM    998  O   GLY B 441      -9.570  14.655   3.741  1.00 82.66           O  
ATOM    999  N   ASP B 442      -7.312  15.143   3.797  1.00 84.09           N  
ATOM   1000  CA  ASP B 442      -7.223  15.697   2.450  1.00 84.09           C  
ATOM   1001  C   ASP B 442      -6.801  14.628   1.444  1.00 84.09           C  
ATOM   1002  CB  ASP B 442      -6.240  16.869   2.415  1.00 84.09           C  
ATOM   1003  O   ASP B 442      -6.496  14.940   0.291  1.00 84.09           O  
ATOM   1004  CG  ASP B 442      -4.841  16.483   2.865  1.00 84.09           C  
ATOM   1005  OD1 ASP B 442      -4.676  15.418   3.498  1.00 84.09           O  
ATOM   1006  OD2 ASP B 442      -3.896  17.253   2.586  1.00 84.09           O  
ATOM   1007  N   ARG B 443      -6.739  13.357   1.958  1.00 79.62           N  
ATOM   1008  CA  ARG B 443      -6.272  12.289   1.080  1.00 79.62           C  
ATOM   1009  C   ARG B 443      -7.293  11.159   1.002  1.00 79.62           C  
ATOM   1010  CB  ARG B 443      -4.925  11.746   1.561  1.00 79.62           C  
ATOM   1011  O   ARG B 443      -8.127  11.006   1.897  1.00 79.62           O  
ATOM   1012  CG  ARG B 443      -3.807  12.776   1.552  1.00 79.62           C  
ATOM   1013  CD  ARG B 443      -2.476  12.168   1.972  1.00 79.62           C  
ATOM   1014  NE  ARG B 443      -2.255  12.296   3.409  1.00 79.62           N  
ATOM   1015  NH1 ARG B 443      -0.173  11.294   3.387  1.00 79.62           N  
ATOM   1016  NH2 ARG B 443      -1.068  12.044   5.359  1.00 79.62           N  
ATOM   1017  CZ  ARG B 443      -1.166  11.878   4.049  1.00 79.62           C  
ATOM   1018  N   THR B 444      -7.209  10.462  -0.167  1.00 87.39           N  
ATOM   1019  CA  THR B 444      -8.010   9.257  -0.354  1.00 87.39           C  
ATOM   1020  C   THR B 444      -7.115   8.027  -0.477  1.00 87.39           C  
ATOM   1021  CB  THR B 444      -8.905   9.370  -1.602  1.00 87.39           C  
ATOM   1022  O   THR B 444      -6.128   8.042  -1.215  1.00 87.39           O  
ATOM   1023  CG2 THR B 444      -9.833   8.166  -1.724  1.00 87.39           C  
ATOM   1024  OG1 THR B 444      -9.697  10.561  -1.508  1.00 87.39           O  
ATOM   1025  N   LEU B 445      -7.445   7.041   0.355  1.00 87.32           N  
ATOM   1026  CA  LEU B 445      -6.686   5.795   0.344  1.00 87.32           C  
ATOM   1027  C   LEU B 445      -7.536   4.645  -0.186  1.00 87.32           C  
ATOM   1028  CB  LEU B 445      -6.179   5.465   1.750  1.00 87.32           C  
ATOM   1029  O   LEU B 445      -8.701   4.503   0.192  1.00 87.32           O  
ATOM   1030  CG  LEU B 445      -5.316   4.209   1.882  1.00 87.32           C  
ATOM   1031  CD1 LEU B 445      -3.881   4.505   1.460  1.00 87.32           C  
ATOM   1032  CD2 LEU B 445      -5.360   3.677   3.310  1.00 87.32           C  
ATOM   1033  N   GLU B 446      -6.874   3.891  -1.177  1.00 90.60           N  
ATOM   1034  CA  GLU B 446      -7.520   2.661  -1.625  1.00 90.60           C  
ATOM   1035  C   GLU B 446      -7.018   1.455  -0.838  1.00 90.60           C  
ATOM   1036  CB  GLU B 446      -7.286   2.446  -3.123  1.00 90.60           C  
ATOM   1037  O   GLU B 446      -5.824   1.350  -0.546  1.00 90.60           O  
ATOM   1038  CG  GLU B 446      -7.911   3.519  -4.003  1.00 90.60           C  
ATOM   1039  CD  GLU B 446      -7.777   3.228  -5.490  1.00 90.60           C  
ATOM   1040  OE1 GLU B 446      -8.157   4.091  -6.313  1.00 90.60           O  
ATOM   1041  OE2 GLU B 446      -7.290   2.128  -5.833  1.00 90.60           O  
ATOM   1042  N   PHE B 447      -7.942   0.609  -0.334  1.00 87.67           N  
ATOM   1043  CA  PHE B 447      -7.523  -0.624   0.322  1.00 87.67           C  
ATOM   1044  C   PHE B 447      -8.372  -1.800  -0.144  1.00 87.67           C  
ATOM   1045  CB  PHE B 447      -7.613  -0.482   1.844  1.00 87.67           C  
ATOM   1046  O   PHE B 447      -9.514  -1.618  -0.571  1.00 87.67           O  
ATOM   1047  CG  PHE B 447      -9.009  -0.239   2.350  1.00 87.67           C  
ATOM   1048  CD1 PHE B 447      -9.529   1.049   2.407  1.00 87.67           C  
ATOM   1049  CD2 PHE B 447      -9.803  -1.299   2.769  1.00 87.67           C  
ATOM   1050  CE1 PHE B 447     -10.821   1.277   2.874  1.00 87.67           C  
ATOM   1051  CE2 PHE B 447     -11.095  -1.079   3.238  1.00 87.67           C  
ATOM   1052  CZ  PHE B 447     -11.602   0.210   3.290  1.00 87.67           C  
ATOM   1053  N   ALA B 448      -7.671  -2.973  -0.249  1.00 87.31           N  
ATOM   1054  CA  ALA B 448      -8.307  -4.208  -0.702  1.00 87.31           C  
ATOM   1055  C   ALA B 448      -8.661  -5.108   0.478  1.00 87.31           C  
ATOM   1056  CB  ALA B 448      -7.395  -4.949  -1.677  1.00 87.31           C  
ATOM   1057  O   ALA B 448      -7.868  -5.262   1.410  1.00 87.31           O  
ATOM   1058  N   VAL B 449      -9.836  -5.555   0.444  1.00 86.30           N  
ATOM   1059  CA  VAL B 449     -10.346  -6.477   1.453  1.00 86.30           C  
ATOM   1060  C   VAL B 449     -10.755  -7.792   0.793  1.00 86.30           C  
ATOM   1061  CB  VAL B 449     -11.542  -5.872   2.222  1.00 86.30           C  
ATOM   1062  O   VAL B 449     -11.407  -7.791  -0.254  1.00 86.30           O  
ATOM   1063  CG1 VAL B 449     -12.036  -6.837   3.299  1.00 86.30           C  
ATOM   1064  CG2 VAL B 449     -11.154  -4.530   2.840  1.00 86.30           C  
ATOM   1065  N   PRO B 450     -10.216  -8.899   1.376  1.00 85.77           N  
ATOM   1066  CA  PRO B 450     -10.711 -10.169   0.840  1.00 85.77           C  
ATOM   1067  C   PRO B 450     -12.236 -10.243   0.813  1.00 85.77           C  
ATOM   1068  CB  PRO B 450     -10.132 -11.209   1.803  1.00 85.77           C  
ATOM   1069  O   PRO B 450     -12.901  -9.689   1.692  1.00 85.77           O  
ATOM   1070  CG  PRO B 450      -8.990 -10.514   2.472  1.00 85.77           C  
ATOM   1071  CD  PRO B 450      -9.295  -9.045   2.535  1.00 85.77           C  
ATOM   1072  N   GLU B 451     -12.788 -10.846  -0.159  1.00 85.74           N  
ATOM   1073  CA  GLU B 451     -14.228 -10.944  -0.376  1.00 85.74           C  
ATOM   1074  C   GLU B 451     -14.946 -11.415   0.885  1.00 85.74           C  
ATOM   1075  CB  GLU B 451     -14.532 -11.891  -1.540  1.00 85.74           C  
ATOM   1076  O   GLU B 451     -16.020 -10.911   1.220  1.00 85.74           O  
ATOM   1077  CG  GLU B 451     -15.982 -11.851  -2.002  1.00 85.74           C  
ATOM   1078  CD  GLU B 451     -16.245 -12.713  -3.227  1.00 85.74           C  
ATOM   1079  OE1 GLU B 451     -17.401 -12.750  -3.705  1.00 85.74           O  
ATOM   1080  OE2 GLU B 451     -15.288 -13.357  -3.711  1.00 85.74           O  
ATOM   1081  N   GLU B 452     -14.372 -12.397   1.568  1.00 83.45           N  
ATOM   1082  CA  GLU B 452     -14.950 -12.967   2.781  1.00 83.45           C  
ATOM   1083  C   GLU B 452     -15.090 -11.912   3.875  1.00 83.45           C  
ATOM   1084  CB  GLU B 452     -14.098 -14.136   3.284  1.00 83.45           C  
ATOM   1085  O   GLU B 452     -16.062 -11.922   4.633  1.00 83.45           O  
ATOM   1086  CG  GLU B 452     -14.056 -15.321   2.331  1.00 83.45           C  
ATOM   1087  CD  GLU B 452     -13.136 -16.437   2.800  1.00 83.45           C  
ATOM   1088  OE1 GLU B 452     -12.971 -17.437   2.066  1.00 83.45           O  
ATOM   1089  OE2 GLU B 452     -12.576 -16.310   3.912  1.00 83.45           O  
ATOM   1090  N   GLU B 453     -14.132 -10.962   3.903  1.00 85.01           N  
ATOM   1091  CA  GLU B 453     -14.106  -9.910   4.914  1.00 85.01           C  
ATOM   1092  C   GLU B 453     -14.873  -8.676   4.447  1.00 85.01           C  
ATOM   1093  CB  GLU B 453     -12.663  -9.532   5.261  1.00 85.01           C  
ATOM   1094  O   GLU B 453     -15.254  -7.831   5.259  1.00 85.01           O  
ATOM   1095  CG  GLU B 453     -11.880 -10.650   5.934  1.00 85.01           C  
ATOM   1096  CD  GLU B 453     -12.306 -10.900   7.372  1.00 85.01           C  
ATOM   1097  OE1 GLU B 453     -12.095 -12.024   7.881  1.00 85.01           O  
ATOM   1098  OE2 GLU B 453     -12.858  -9.965   7.994  1.00 85.01           O  
ATOM   1099  N   ALA B 454     -15.108  -8.566   3.161  1.00 85.27           N  
ATOM   1100  CA  ALA B 454     -15.799  -7.433   2.552  1.00 85.27           C  
ATOM   1101  C   ALA B 454     -17.246  -7.352   3.029  1.00 85.27           C  
ATOM   1102  CB  ALA B 454     -15.749  -7.534   1.029  1.00 85.27           C  
ATOM   1103  O   ALA B 454     -17.766  -6.260   3.272  1.00 85.27           O  
ATOM   1104  N   GLU B 455     -17.915  -8.480   3.130  1.00 84.54           N  
ATOM   1105  CA  GLU B 455     -19.289  -8.535   3.622  1.00 84.54           C  
ATOM   1106  C   GLU B 455     -19.381  -8.039   5.062  1.00 84.54           C  
ATOM   1107  CB  GLU B 455     -19.839  -9.960   3.520  1.00 84.54           C  
ATOM   1108  O   GLU B 455     -20.309  -7.309   5.414  1.00 84.54           O  
ATOM   1109  CG  GLU B 455     -20.058 -10.435   2.091  1.00 84.54           C  
ATOM   1110  CD  GLU B 455     -21.104  -9.624   1.343  1.00 84.54           C  
ATOM   1111  OE1 GLU B 455     -20.926  -9.376   0.129  1.00 84.54           O  
ATOM   1112  OE2 GLU B 455     -22.110  -9.233   1.977  1.00 84.54           O  
ATOM   1113  N   LYS B 456     -18.408  -8.404   5.868  1.00 83.63           N  
ATOM   1114  CA  LYS B 456     -18.329  -7.955   7.254  1.00 83.63           C  
ATOM   1115  C   LYS B 456     -18.116  -6.446   7.332  1.00 83.63           C  
ATOM   1116  CB  LYS B 456     -17.202  -8.681   7.991  1.00 83.63           C  
ATOM   1117  O   LYS B 456     -18.700  -5.774   8.185  1.00 83.63           O  
ATOM   1118  CG  LYS B 456     -17.465 -10.163   8.217  1.00 83.63           C  
ATOM   1119  CD  LYS B 456     -16.313 -10.827   8.960  1.00 83.63           C  
ATOM   1120  CE  LYS B 456     -16.531 -12.328   9.103  1.00 83.63           C  
ATOM   1121  NZ  LYS B 456     -15.381 -12.992   9.787  1.00 83.63           N  
ATOM   1122  N   LEU B 457     -17.280  -5.982   6.475  1.00 84.08           N  
ATOM   1123  CA  LEU B 457     -17.016  -4.550   6.390  1.00 84.08           C  
ATOM   1124  C   LEU B 457     -18.285  -3.783   6.032  1.00 84.08           C  
ATOM   1125  CB  LEU B 457     -15.925  -4.266   5.355  1.00 84.08           C  
ATOM   1126  O   LEU B 457     -18.582  -2.749   6.634  1.00 84.08           O  
ATOM   1127  CG  LEU B 457     -15.533  -2.799   5.167  1.00 84.08           C  
ATOM   1128  CD1 LEU B 457     -14.961  -2.233   6.463  1.00 84.08           C  
ATOM   1129  CD2 LEU B 457     -14.531  -2.655   4.026  1.00 84.08           C  
ATOM   1130  N   LYS B 458     -19.040  -4.238   5.090  1.00 82.62           N  
ATOM   1131  CA  LYS B 458     -20.294  -3.616   4.676  1.00 82.62           C  
ATOM   1132  C   LYS B 458     -21.286  -3.556   5.834  1.00 82.62           C  
ATOM   1133  CB  LYS B 458     -20.908  -4.377   3.499  1.00 82.62           C  
ATOM   1134  O   LYS B 458     -21.979  -2.552   6.013  1.00 82.62           O  
ATOM   1135  CG  LYS B 458     -20.199  -4.143   2.173  1.00 82.62           C  
ATOM   1136  CD  LYS B 458     -20.898  -4.867   1.030  1.00 82.62           C  
ATOM   1137  CE  LYS B 458     -20.149  -4.693  -0.284  1.00 82.62           C  
ATOM   1138  NZ  LYS B 458     -20.802  -5.444  -1.398  1.00 82.62           N  
ATOM   1139  N   GLU B 459     -21.369  -4.622   6.516  1.00 84.56           N  
ATOM   1140  CA  GLU B 459     -22.232  -4.705   7.690  1.00 84.56           C  
ATOM   1141  C   GLU B 459     -21.823  -3.686   8.750  1.00 84.56           C  
ATOM   1142  CB  GLU B 459     -22.205  -6.117   8.279  1.00 84.56           C  
ATOM   1143  O   GLU B 459     -22.673  -3.001   9.321  1.00 84.56           O  
ATOM   1144  CG  GLU B 459     -23.223  -6.342   9.387  1.00 84.56           C  
ATOM   1145  CD  GLU B 459     -23.234  -7.768   9.913  1.00 84.56           C  
ATOM   1146  OE1 GLU B 459     -23.963  -8.049  10.891  1.00 84.56           O  
ATOM   1147  OE2 GLU B 459     -22.507  -8.612   9.342  1.00 84.56           O  
ATOM   1148  N   LYS B 460     -20.525  -3.606   8.997  1.00 82.93           N  
ATOM   1149  CA  LYS B 460     -20.007  -2.671   9.991  1.00 82.93           C  
ATOM   1150  C   LYS B 460     -20.240  -1.225   9.561  1.00 82.93           C  
ATOM   1151  CB  LYS B 460     -18.515  -2.912  10.229  1.00 82.93           C  
ATOM   1152  O   LYS B 460     -20.534  -0.364  10.393  1.00 82.93           O  
ATOM   1153  CG  LYS B 460     -18.212  -4.173  11.025  1.00 82.93           C  
ATOM   1154  CD  LYS B 460     -16.730  -4.277  11.363  1.00 82.93           C  
ATOM   1155  CE  LYS B 460     -16.443  -5.473  12.261  1.00 82.93           C  
ATOM   1156  NZ  LYS B 460     -15.007  -5.530  12.666  1.00 82.93           N  
ATOM   1157  N   LEU B 461     -20.036  -0.992   8.242  1.00 82.38           N  
ATOM   1158  CA  LEU B 461     -20.304   0.328   7.682  1.00 82.38           C  
ATOM   1159  C   LEU B 461     -21.770   0.708   7.862  1.00 82.38           C  
ATOM   1160  CB  LEU B 461     -19.933   0.365   6.197  1.00 82.38           C  
ATOM   1161  O   LEU B 461     -22.083   1.856   8.183  1.00 82.38           O  
ATOM   1162  CG  LEU B 461     -18.439   0.392   5.871  1.00 82.38           C  
ATOM   1163  CD1 LEU B 461     -18.221   0.243   4.369  1.00 82.38           C  
ATOM   1164  CD2 LEU B 461     -17.802   1.678   6.385  1.00 82.38           C  
ATOM   1165  N   GLY B 462     -22.746  -0.291   7.676  1.00 80.56           N  
ATOM   1166  CA  GLY B 462     -24.180  -0.106   7.836  1.00 80.56           C  
ATOM   1167  C   GLY B 462     -24.587   0.194   9.266  1.00 80.56           C  
ATOM   1168  O   GLY B 462     -25.569   0.900   9.502  1.00 80.56           O  
ATOM   1169  N   LYS B 463     -23.693  -0.257  10.207  1.00 85.02           N  
ATOM   1170  CA  LYS B 463     -23.966  -0.104  11.633  1.00 85.02           C  
ATOM   1171  C   LYS B 463     -23.287   1.143  12.193  1.00 85.02           C  
ATOM   1172  CB  LYS B 463     -23.505  -1.342  12.404  1.00 85.02           C  
ATOM   1173  O   LYS B 463     -23.473   1.485  13.362  1.00 85.02           O  
ATOM   1174  CG  LYS B 463     -24.338  -2.586  12.131  1.00 85.02           C  
ATOM   1175  CD  LYS B 463     -23.853  -3.775  12.952  1.00 85.02           C  
ATOM   1176  CE  LYS B 463     -24.665  -5.028  12.657  1.00 85.02           C  
ATOM   1177  NZ  LYS B 463     -24.160  -6.208  13.420  1.00 85.02           N  
ATOM   1178  N   GLY B 464     -22.492   1.865  11.354  1.00 80.88           N  
ATOM   1179  CA  GLY B 464     -21.800   3.078  11.759  1.00 80.88           C  
ATOM   1180  C   GLY B 464     -20.630   2.816  12.688  1.00 80.88           C  
ATOM   1181  O   GLY B 464     -20.271   3.672  13.500  1.00 80.88           O  
ATOM   1182  N   GLU B 465     -20.101   1.690  12.734  1.00 82.76           N  
ATOM   1183  CA  GLU B 465     -19.027   1.237  13.613  1.00 82.76           C  
ATOM   1184  C   GLU B 465     -17.660   1.636  13.065  1.00 82.76           C  
ATOM   1185  CB  GLU B 465     -19.094  -0.280  13.806  1.00 82.76           C  
ATOM   1186  O   GLU B 465     -16.665   1.617  13.792  1.00 82.76           O  
ATOM   1187  CG  GLU B 465     -20.303  -0.746  14.604  1.00 82.76           C  
ATOM   1188  CD  GLU B 465     -20.326  -2.249  14.836  1.00 82.76           C  
ATOM   1189  OE1 GLU B 465     -21.318  -2.760  15.404  1.00 82.76           O  
ATOM   1190  OE2 GLU B 465     -19.344  -2.920  14.448  1.00 82.76           O  
ATOM   1191  N   ILE B 466     -17.579   2.096  11.861  1.00 81.06           N  
ATOM   1192  CA  ILE B 466     -16.363   2.552  11.198  1.00 81.06           C  
ATOM   1193  C   ILE B 466     -16.439   4.059  10.960  1.00 81.06           C  
ATOM   1194  CB  ILE B 466     -16.133   1.809   9.863  1.00 81.06           C  
ATOM   1195  O   ILE B 466     -17.360   4.543  10.298  1.00 81.06           O  
ATOM   1196  CG1 ILE B 466     -16.044   0.298  10.101  1.00 81.06           C  
ATOM   1197  CG2 ILE B 466     -14.873   2.329   9.165  1.00 81.06           C  
ATOM   1198  CD1 ILE B 466     -15.917  -0.524   8.826  1.00 81.06           C  
ATOM   1199  N   PRO B 467     -15.614   4.835  11.589  1.00 81.64           N  
ATOM   1200  CA  PRO B 467     -15.656   6.299  11.554  1.00 81.64           C  
ATOM   1201  C   PRO B 467     -15.104   6.875  10.253  1.00 81.64           C  
ATOM   1202  CB  PRO B 467     -14.784   6.705  12.745  1.00 81.64           C  
ATOM   1203  O   PRO B 467     -14.741   8.052  10.199  1.00 81.64           O  
ATOM   1204  CG  PRO B 467     -13.749   5.631  12.845  1.00 81.64           C  
ATOM   1205  CD  PRO B 467     -14.361   4.336  12.393  1.00 81.64           C  
ATOM   1206  N   TYR B 468     -15.030   6.036   9.131  1.00 82.60           N  
ATOM   1207  CA  TYR B 468     -14.482   6.518   7.868  1.00 82.60           C  
ATOM   1208  C   TYR B 468     -15.545   6.515   6.776  1.00 82.60           C  
ATOM   1209  CB  TYR B 468     -13.289   5.660   7.437  1.00 82.60           C  
ATOM   1210  O   TYR B 468     -16.461   5.689   6.795  1.00 82.60           O  
ATOM   1211  CG  TYR B 468     -12.205   5.559   8.482  1.00 82.60           C  
ATOM   1212  CD1 TYR B 468     -11.368   6.639   8.753  1.00 82.60           C  
ATOM   1213  CD2 TYR B 468     -12.015   4.383   9.201  1.00 82.60           C  
ATOM   1214  CE1 TYR B 468     -10.366   6.549   9.714  1.00 82.60           C  
ATOM   1215  CE2 TYR B 468     -11.017   4.282  10.164  1.00 82.60           C  
ATOM   1216  OH  TYR B 468      -9.209   5.275  11.366  1.00 82.60           O  
ATOM   1217  CZ  TYR B 468     -10.199   5.369  10.414  1.00 82.60           C  
ATOM   1218  N   GLU B 469     -15.380   7.536   5.901  1.00 85.62           N  
ATOM   1219  CA  GLU B 469     -16.167   7.524   4.672  1.00 85.62           C  
ATOM   1220  C   GLU B 469     -15.564   6.575   3.640  1.00 85.62           C  
ATOM   1221  CB  GLU B 469     -16.276   8.935   4.088  1.00 85.62           C  
ATOM   1222  O   GLU B 469     -14.508   6.858   3.071  1.00 85.62           O  
ATOM   1223  CG  GLU B 469     -17.284   9.056   2.955  1.00 85.62           C  
ATOM   1224  CD  GLU B 469     -17.411  10.470   2.413  1.00 85.62           C  
ATOM   1225  OE1 GLU B 469     -18.087  10.665   1.377  1.00 85.62           O  
ATOM   1226  OE2 GLU B 469     -16.830  11.391   3.029  1.00 85.62           O  
ATOM   1227  N   ILE B 470     -16.231   5.394   3.448  1.00 86.42           N  
ATOM   1228  CA  ILE B 470     -15.688   4.340   2.598  1.00 86.42           C  
ATOM   1229  C   ILE B 470     -16.598   4.132   1.390  1.00 86.42           C  
ATOM   1230  CB  ILE B 470     -15.520   3.016   3.377  1.00 86.42           C  
ATOM   1231  O   ILE B 470     -17.823   4.094   1.526  1.00 86.42           O  
ATOM   1232  CG1 ILE B 470     -14.576   3.214   4.569  1.00 86.42           C  
ATOM   1233  CG2 ILE B 470     -15.010   1.907   2.453  1.00 86.42           C  
ATOM   1234  CD1 ILE B 470     -14.485   2.008   5.493  1.00 86.42           C  
ATOM   1235  N   GLU B 471     -16.009   4.051   0.193  1.00 88.37           N  
ATOM   1236  CA  GLU B 471     -16.719   3.774  -1.053  1.00 88.37           C  
ATOM   1237  C   GLU B 471     -16.073   2.618  -1.810  1.00 88.37           C  
ATOM   1238  CB  GLU B 471     -16.761   5.024  -1.936  1.00 88.37           C  
ATOM   1239  O   GLU B 471     -14.847   2.536  -1.902  1.00 88.37           O  
ATOM   1240  CG  GLU B 471     -17.548   6.178  -1.332  1.00 88.37           C  
ATOM   1241  CD  GLU B 471     -17.563   7.418  -2.211  1.00 88.37           C  
ATOM   1242  OE1 GLU B 471     -18.218   8.418  -1.839  1.00 88.37           O  
ATOM   1243  OE2 GLU B 471     -16.916   7.390  -3.282  1.00 88.37           O  
ATOM   1244  N   GLU B 472     -16.909   1.701  -2.284  1.00 88.06           N  
ATOM   1245  CA  GLU B 472     -16.404   0.603  -3.103  1.00 88.06           C  
ATOM   1246  C   GLU B 472     -16.012   1.089  -4.496  1.00 88.06           C  
ATOM   1247  CB  GLU B 472     -17.448  -0.512  -3.209  1.00 88.06           C  
ATOM   1248  O   GLU B 472     -16.726   1.890  -5.104  1.00 88.06           O  
ATOM   1249  CG  GLU B 472     -16.959  -1.741  -3.961  1.00 88.06           C  
ATOM   1250  CD  GLU B 472     -17.983  -2.865  -4.004  1.00 88.06           C  
ATOM   1251  OE1 GLU B 472     -17.947  -3.683  -4.951  1.00 88.06           O  
ATOM   1252  OE2 GLU B 472     -18.827  -2.927  -3.083  1.00 88.06           O  
ATOM   1253  N   ILE B 473     -14.853   0.610  -5.023  1.00 85.97           N  
ATOM   1254  CA  ILE B 473     -14.331   1.003  -6.328  1.00 85.97           C  
ATOM   1255  C   ILE B 473     -14.368  -0.191  -7.279  1.00 85.97           C  
ATOM   1256  CB  ILE B 473     -12.893   1.557  -6.217  1.00 85.97           C  
ATOM   1257  O   ILE B 473     -14.000  -1.305  -6.901  1.00 85.97           O  
ATOM   1258  CG1 ILE B 473     -12.849   2.737  -5.239  1.00 85.97           C  
ATOM   1259  CG2 ILE B 473     -12.365   1.967  -7.595  1.00 85.97           C  
ATOM   1260  CD1 ILE B 473     -11.441   3.171  -4.857  1.00 85.97           C  
ATOM   1261  N   ASP B 474     -14.839   0.077  -8.425  1.00 83.73           N  
ATOM   1262  CA  ASP B 474     -14.774  -0.933  -9.477  1.00 83.73           C  
ATOM   1263  C   ASP B 474     -13.447  -0.857 -10.230  1.00 83.73           C  
ATOM   1264  CB  ASP B 474     -15.942  -0.769 -10.452  1.00 83.73           C  
ATOM   1265  O   ASP B 474     -13.261   0.013 -11.083  1.00 83.73           O  
ATOM   1266  CG  ASP B 474     -16.037  -1.902 -11.459  1.00 83.73           C  
ATOM   1267  OD1 ASP B 474     -15.189  -2.820 -11.427  1.00 83.73           O  
ATOM   1268  OD2 ASP B 474     -16.966  -1.874 -12.295  1.00 83.73           O  
ATOM   1269  N   VAL B 475     -12.457  -1.796  -9.973  1.00 77.37           N  
ATOM   1270  CA  VAL B 475     -11.089  -1.746 -10.478  1.00 77.37           C  
ATOM   1271  C   VAL B 475     -11.048  -2.264 -11.914  1.00 77.37           C  
ATOM   1272  CB  VAL B 475     -10.125  -2.564  -9.589  1.00 77.37           C  
ATOM   1273  O   VAL B 475     -10.076  -2.031 -12.637  1.00 77.37           O  
ATOM   1274  CG1 VAL B 475      -9.959  -1.902  -8.222  1.00 77.37           C  
ATOM   1275  CG2 VAL B 475     -10.630  -3.997  -9.434  1.00 77.37           C  
ATOM   1276  N   SER B 476     -12.125  -2.964 -12.413  1.00 74.66           N  
ATOM   1277  CA  SER B 476     -12.199  -3.499 -13.768  1.00 74.66           C  
ATOM   1278  C   SER B 476     -12.311  -2.380 -14.799  1.00 74.66           C  
ATOM   1279  CB  SER B 476     -13.389  -4.450 -13.905  1.00 74.66           C  
ATOM   1280  O   SER B 476     -12.014  -2.583 -15.978  1.00 74.66           O  
ATOM   1281  OG  SER B 476     -14.608  -3.769 -13.665  1.00 74.66           O  
ATOM   1282  N   GLN B 477     -12.574  -1.207 -14.347  1.00 67.22           N  
ATOM   1283  CA  GLN B 477     -12.814  -0.076 -15.237  1.00 67.22           C  
ATOM   1284  C   GLN B 477     -11.587   0.828 -15.320  1.00 67.22           C  
ATOM   1285  CB  GLN B 477     -14.028   0.728 -14.769  1.00 67.22           C  
ATOM   1286  O   GLN B 477     -11.601   1.838 -16.027  1.00 67.22           O  
ATOM   1287  CG  GLN B 477     -15.333  -0.056 -14.801  1.00 67.22           C  
ATOM   1288  CD  GLN B 477     -15.840  -0.296 -16.211  1.00 67.22           C  
ATOM   1289  NE2 GLN B 477     -16.404  -1.476 -16.445  1.00 67.22           N  
ATOM   1290  OE1 GLN B 477     -15.725   0.571 -17.082  1.00 67.22           O  
ATOM   1291  N   ARG B 478     -10.313   0.389 -14.785  1.00 70.86           N  
ATOM   1292  CA  ARG B 478      -9.107   1.209 -14.792  1.00 70.86           C  
ATOM   1293  C   ARG B 478      -8.226   0.877 -15.992  1.00 70.86           C  
ATOM   1294  CB  ARG B 478      -8.319   1.019 -13.494  1.00 70.86           C  
ATOM   1295  O   ARG B 478      -8.105  -0.288 -16.376  1.00 70.86           O  
ATOM   1296  CG  ARG B 478      -8.985   1.634 -12.274  1.00 70.86           C  
ATOM   1297  CD  ARG B 478      -8.113   1.506 -11.032  1.00 70.86           C  
ATOM   1298  NE  ARG B 478      -8.781   2.039  -9.848  1.00 70.86           N  
ATOM   1299  NH1 ARG B 478      -6.978   1.729  -8.437  1.00 70.86           N  
ATOM   1300  NH2 ARG B 478      -8.925   2.634  -7.634  1.00 70.86           N  
ATOM   1301  CZ  ARG B 478      -8.227   2.133  -8.642  1.00 70.86           C  
ATOM   1302  N   PRO B 479      -7.815   1.962 -16.647  1.00 58.60           N  
ATOM   1303  CA  PRO B 479      -6.902   1.672 -17.755  1.00 58.60           C  
ATOM   1304  C   PRO B 479      -5.642   0.937 -17.304  1.00 58.60           C  
ATOM   1305  CB  PRO B 479      -6.558   3.060 -18.301  1.00 58.60           C  
ATOM   1306  O   PRO B 479      -5.128   1.195 -16.213  1.00 58.60           O  
ATOM   1307  CG  PRO B 479      -7.333   4.010 -17.445  1.00 58.60           C  
ATOM   1308  CD  PRO B 479      -7.980   3.233 -16.335  1.00 58.60           C  
ATOM   1309  N   LEU B 480      -5.273  -0.324 -17.920  1.00 54.23           N  
ATOM   1310  CA  LEU B 480      -4.064  -1.068 -17.588  1.00 54.23           C  
ATOM   1311  C   LEU B 480      -2.817  -0.282 -17.980  1.00 54.23           C  
ATOM   1312  CB  LEU B 480      -4.063  -2.430 -18.288  1.00 54.23           C  
ATOM   1313  O   LEU B 480      -2.644   0.074 -19.148  1.00 54.23           O  
ATOM   1314  CG  LEU B 480      -5.079  -3.454 -17.779  1.00 54.23           C  
ATOM   1315  CD1 LEU B 480      -5.264  -4.571 -18.801  1.00 54.23           C  
ATOM   1316  CD2 LEU B 480      -4.639  -4.021 -16.433  1.00 54.23           C  
ATOM   1317  N   GLU B 481      -2.508   0.906 -17.397  1.00 51.37           N  
ATOM   1318  CA  GLU B 481      -1.301   1.634 -17.776  1.00 51.37           C  
ATOM   1319  C   GLU B 481      -0.047   0.824 -17.461  1.00 51.37           C  
ATOM   1320  CB  GLU B 481      -1.244   2.988 -17.064  1.00 51.37           C  
ATOM   1321  O   GLU B 481      -0.000   0.104 -16.462  1.00 51.37           O  
ATOM   1322  CG  GLU B 481      -2.327   3.961 -17.507  1.00 51.37           C  
ATOM   1323  CD  GLU B 481      -2.196   5.336 -16.871  1.00 51.37           C  
ATOM   1324  OE1 GLU B 481      -2.954   6.256 -17.252  1.00 51.37           O  
ATOM   1325  OE2 GLU B 481      -1.326   5.494 -15.985  1.00 51.37           O  
TER    1326      GLU B 481                                                      
ENDMDL                                                                          
END                                                                             
