# Supplementary material for: AlphaDesign: a de novo protein design framework based on AlphaFold
Source: Mol Syst Biol. 2025 Jun 17;21(9):1166–89. doi: 10.1038/s44320-025-00119-z (PMC12405559; doi:10.1038/s44320-025-00119-z)
Supplement: Supplementary file 8 — Source data Fig. 6 [file 44320_2025_119_MOESM8_ESM.zip › Figure_6/6A/design_rnasea-binder-50-nr2-2_result_18.pdb]

MODEL     1                                                                     
ATOM      1  N   ASN A   0       8.251  -7.964  18.377  1.00  0.00           N  
ATOM      2  CA  ASN A   0       6.856  -8.351  18.563  1.00  0.00           C  
ATOM      3  C   ASN A   0       5.903  -7.251  18.105  1.00  0.00           C  
ATOM      4  CB  ASN A   0       6.589  -8.709  20.027  1.00  0.00           C  
ATOM      5  O   ASN A   0       5.348  -6.522  18.928  1.00  0.00           O  
ATOM      6  CG  ASN A   0       6.711 -10.196  20.296  1.00  0.00           C  
ATOM      7  ND2 ASN A   0       6.627 -10.577  21.566  1.00  0.00           N  
ATOM      8  OD1 ASN A   0       6.879 -10.995  19.372  1.00  0.00           O  
ATOM      9  N   SER A   1       5.955  -6.973  16.782  1.00  0.00           N  
ATOM     10  CA  SER A   1       5.119  -5.928  16.200  1.00  0.00           C  
ATOM     11  C   SER A   1       3.795  -6.495  15.699  1.00  0.00           C  
ATOM     12  CB  SER A   1       5.851  -5.231  15.053  1.00  0.00           C  
ATOM     13  O   SER A   1       3.772  -7.518  15.010  1.00  0.00           O  
ATOM     14  OG  SER A   1       7.083  -4.690  15.498  1.00  0.00           O  
ATOM     15  N   THR A   2       2.632  -6.121  16.440  1.00  0.00           N  
ATOM     16  CA  THR A   2       1.285  -6.453  15.991  1.00  0.00           C  
ATOM     17  C   THR A   2       1.043  -5.936  14.576  1.00  0.00           C  
ATOM     18  CB  THR A   2       0.221  -5.874  16.941  1.00  0.00           C  
ATOM     19  O   THR A   2       1.783  -5.079  14.088  1.00  0.00           O  
ATOM     20  CG2 THR A   2       0.441  -6.353  18.372  1.00  0.00           C  
ATOM     21  OG1 THR A   2       0.291  -4.443  16.912  1.00  0.00           O  
ATOM     22  N   GLY A   3       0.227  -6.680  13.749  1.00  0.00           N  
ATOM     23  CA  GLY A   3      -0.168  -6.236  12.422  1.00  0.00           C  
ATOM     24  C   GLY A   3      -0.524  -4.762  12.367  1.00  0.00           C  
ATOM     25  O   GLY A   3      -0.148  -4.062  11.425  1.00  0.00           O  
ATOM     26  N   ALA A   4      -1.151  -4.205  13.349  1.00  0.00           N  
ATOM     27  CA  ALA A   4      -1.530  -2.797  13.438  1.00  0.00           C  
ATOM     28  C   ALA A   4      -0.299  -1.907  13.591  1.00  0.00           C  
ATOM     29  CB  ALA A   4      -2.490  -2.577  14.604  1.00  0.00           C  
ATOM     30  O   ALA A   4      -0.220  -0.837  12.983  1.00  0.00           O  
ATOM     31  N   ALA A   5       0.597  -2.306  14.408  1.00  0.00           N  
ATOM     32  CA  ALA A   5       1.843  -1.571  14.607  1.00  0.00           C  
ATOM     33  C   ALA A   5       2.668  -1.532  13.323  1.00  0.00           C  
ATOM     34  CB  ALA A   5       2.656  -2.197  15.738  1.00  0.00           C  
ATOM     35  O   ALA A   5       3.242  -0.496  12.979  1.00  0.00           O  
ATOM     36  N   LEU A   6       2.719  -2.651  12.653  1.00  0.00           N  
ATOM     37  CA  LEU A   6       3.429  -2.724  11.381  1.00  0.00           C  
ATOM     38  C   LEU A   6       2.784  -1.810  10.345  1.00  0.00           C  
ATOM     39  CB  LEU A   6       3.454  -4.165  10.863  1.00  0.00           C  
ATOM     40  O   LEU A   6       3.482  -1.154   9.569  1.00  0.00           O  
ATOM     41  CG  LEU A   6       4.434  -5.116  11.552  1.00  0.00           C  
ATOM     42  CD1 LEU A   6       4.185  -6.551  11.100  1.00  0.00           C  
ATOM     43  CD2 LEU A   6       5.873  -4.702  11.264  1.00  0.00           C  
ATOM     44  N   PHE A   7       1.508  -1.772  10.338  1.00  0.00           N  
ATOM     45  CA  PHE A   7       0.776  -0.880   9.446  1.00  0.00           C  
ATOM     46  C   PHE A   7       1.143   0.574   9.715  1.00  0.00           C  
ATOM     47  CB  PHE A   7      -0.734  -1.079   9.607  1.00  0.00           C  
ATOM     48  O   PHE A   7       1.411   1.335   8.783  1.00  0.00           O  
ATOM     49  CG  PHE A   7      -1.562  -0.086   8.837  1.00  0.00           C  
ATOM     50  CD1 PHE A   7      -2.203   0.959   9.490  1.00  0.00           C  
ATOM     51  CD2 PHE A   7      -1.700  -0.198   7.460  1.00  0.00           C  
ATOM     52  CE1 PHE A   7      -2.971   1.880   8.780  1.00  0.00           C  
ATOM     53  CE2 PHE A   7      -2.465   0.718   6.744  1.00  0.00           C  
ATOM     54  CZ  PHE A   7      -3.100   1.756   7.406  1.00  0.00           C  
ATOM     55  N   GLU A   8       1.169   1.000  10.915  1.00  0.00           N  
ATOM     56  CA  GLU A   8       1.467   2.379  11.291  1.00  0.00           C  
ATOM     57  C   GLU A   8       2.882   2.770  10.876  1.00  0.00           C  
ATOM     58  CB  GLU A   8       1.287   2.577  12.798  1.00  0.00           C  
ATOM     59  O   GLU A   8       3.108   3.880  10.391  1.00  0.00           O  
ATOM     60  CG  GLU A   8      -0.165   2.543  13.254  1.00  0.00           C  
ATOM     61  CD  GLU A   8      -0.334   2.814  14.740  1.00  0.00           C  
ATOM     62  OE1 GLU A   8      -1.481   2.761  15.240  1.00  0.00           O  
ATOM     63  OE2 GLU A   8       0.688   3.084  15.410  1.00  0.00           O  
ATOM     64  N   VAL A   9       3.773   1.867  11.021  1.00  0.00           N  
ATOM     65  CA  VAL A   9       5.176   2.137  10.727  1.00  0.00           C  
ATOM     66  C   VAL A   9       5.411   2.074   9.220  1.00  0.00           C  
ATOM     67  CB  VAL A   9       6.109   1.143  11.454  1.00  0.00           C  
ATOM     68  O   VAL A   9       6.088   2.935   8.654  1.00  0.00           O  
ATOM     69  CG1 VAL A   9       7.553   1.316  10.985  1.00  0.00           C  
ATOM     70  CG2 VAL A   9       6.010   1.328  12.968  1.00  0.00           C  
ATOM     71  N   LYS A  10       4.788   1.128   8.609  1.00  0.00           N  
ATOM     72  CA  LYS A  10       5.180   0.789   7.244  1.00  0.00           C  
ATOM     73  C   LYS A  10       4.307   1.515   6.224  1.00  0.00           C  
ATOM     74  CB  LYS A  10       5.100  -0.722   7.022  1.00  0.00           C  
ATOM     75  O   LYS A  10       4.701   1.681   5.068  1.00  0.00           O  
ATOM     76  CG  LYS A  10       6.186  -1.512   7.738  1.00  0.00           C  
ATOM     77  CD  LYS A  10       6.247  -2.952   7.244  1.00  0.00           C  
ATOM     78  CE  LYS A  10       7.427  -3.701   7.848  1.00  0.00           C  
ATOM     79  NZ  LYS A  10       7.508  -5.105   7.346  1.00  0.00           N  
ATOM     80  N   ARG A  11       3.239   2.220   6.659  1.00  0.00           N  
ATOM     81  CA  ARG A  11       2.314   2.719   5.647  1.00  0.00           C  
ATOM     82  C   ARG A  11       1.870   4.143   5.966  1.00  0.00           C  
ATOM     83  CB  ARG A  11       1.094   1.803   5.535  1.00  0.00           C  
ATOM     84  O   ARG A  11       1.378   4.857   5.090  1.00  0.00           O  
ATOM     85  CG  ARG A  11       1.438   0.354   5.229  1.00  0.00           C  
ATOM     86  CD  ARG A  11       1.977   0.188   3.815  1.00  0.00           C  
ATOM     87  NE  ARG A  11       2.172  -1.218   3.474  1.00  0.00           N  
ATOM     88  NH1 ARG A  11       2.957  -0.806   1.341  1.00  0.00           N  
ATOM     89  NH2 ARG A  11       2.770  -2.960   2.102  1.00  0.00           N  
ATOM     90  CZ  ARG A  11       2.632  -1.658   2.306  1.00  0.00           C  
ATOM     91  N   MET A  12       2.059   4.599   7.163  1.00  0.00           N  
ATOM     92  CA  MET A  12       1.537   5.902   7.567  1.00  0.00           C  
ATOM     93  C   MET A  12       2.634   6.961   7.538  1.00  0.00           C  
ATOM     94  CB  MET A  12       0.921   5.825   8.965  1.00  0.00           C  
ATOM     95  O   MET A  12       3.756   6.710   7.982  1.00  0.00           O  
ATOM     96  CG  MET A  12      -0.229   4.837   9.074  1.00  0.00           C  
ATOM     97  SD  MET A  12      -1.726   5.397   8.173  1.00  0.00           S  
ATOM     98  CE  MET A  12      -2.134   6.886   9.126  1.00  0.00           C  
ATOM     99  N   SER A  13       2.327   8.155   7.003  1.00  0.00           N  
ATOM    100  CA  SER A  13       3.146   9.362   7.050  1.00  0.00           C  
ATOM    101  C   SER A  13       2.308  10.587   7.398  1.00  0.00           C  
ATOM    102  CB  SER A  13       3.855   9.582   5.712  1.00  0.00           C  
ATOM    103  O   SER A  13       1.942  11.366   6.516  1.00  0.00           O  
ATOM    104  OG  SER A  13       4.653  10.752   5.752  1.00  0.00           O  
ATOM    105  N   GLU A  14       2.081  10.706   8.667  1.00  0.00           N  
ATOM    106  CA  GLU A  14       1.153  11.730   9.139  1.00  0.00           C  
ATOM    107  C   GLU A  14       1.805  13.110   9.135  1.00  0.00           C  
ATOM    108  CB  GLU A  14       0.648  11.391  10.544  1.00  0.00           C  
ATOM    109  O   GLU A  14       1.112  14.129   9.125  1.00  0.00           O  
ATOM    110  CG  GLU A  14      -0.265  10.174  10.593  1.00  0.00           C  
ATOM    111  CD  GLU A  14      -0.790   9.873  11.987  1.00  0.00           C  
ATOM    112  OE1 GLU A  14      -1.446   8.824  12.176  1.00  0.00           O  
ATOM    113  OE2 GLU A  14      -0.544  10.694  12.899  1.00  0.00           O  
ATOM    114  N   SER A  15       3.121  13.062   9.083  1.00  0.00           N  
ATOM    115  CA  SER A  15       3.899  14.285   9.251  1.00  0.00           C  
ATOM    116  C   SER A  15       3.901  15.119   7.974  1.00  0.00           C  
ATOM    117  CB  SER A  15       5.336  13.956   9.656  1.00  0.00           C  
ATOM    118  O   SER A  15       4.134  16.329   8.016  1.00  0.00           O  
ATOM    119  OG  SER A  15       5.946  13.105   8.701  1.00  0.00           O  
ATOM    120  N   SER A  16       3.506  14.509   6.928  1.00  0.00           N  
ATOM    121  CA  SER A  16       3.437  15.199   5.645  1.00  0.00           C  
ATOM    122  C   SER A  16       2.036  15.119   5.048  1.00  0.00           C  
ATOM    123  CB  SER A  16       4.452  14.612   4.664  1.00  0.00           C  
ATOM    124  O   SER A  16       1.287  14.181   5.332  1.00  0.00           O  
ATOM    125  OG  SER A  16       5.765  14.690   5.192  1.00  0.00           O  
ATOM    126  N   ARG A  17       1.596  16.133   4.411  1.00  0.00           N  
ATOM    127  CA  ARG A  17       0.276  16.185   3.792  1.00  0.00           C  
ATOM    128  C   ARG A  17       0.335  15.730   2.337  1.00  0.00           C  
ATOM    129  CB  ARG A  17      -0.302  17.600   3.875  1.00  0.00           C  
ATOM    130  O   ARG A  17      -0.687  15.364   1.754  1.00  0.00           O  
ATOM    131  CG  ARG A  17      -0.711  18.016   5.279  1.00  0.00           C  
ATOM    132  CD  ARG A  17      -1.518  19.307   5.271  1.00  0.00           C  
ATOM    133  NE  ARG A  17      -1.956  19.677   6.614  1.00  0.00           N  
ATOM    134  NH1 ARG A  17      -3.369  21.365   5.913  1.00  0.00           N  
ATOM    135  NH2 ARG A  17      -3.154  20.898   8.147  1.00  0.00           N  
ATOM    136  CZ  ARG A  17      -2.825  20.646   6.888  1.00  0.00           C  
ATOM    137  N   ALA A  18       1.595  15.546   1.823  1.00  0.00           N  
ATOM    138  CA  ALA A  18       1.924  15.042   0.492  1.00  0.00           C  
ATOM    139  C   ALA A  18       3.418  14.759   0.366  1.00  0.00           C  
ATOM    140  CB  ALA A  18       1.482  16.038  -0.577  1.00  0.00           C  
ATOM    141  O   ALA A  18       4.204  15.143   1.235  1.00  0.00           O  
ATOM    142  N   ALA A  19       3.791  13.981  -0.635  1.00  0.00           N  
ATOM    143  CA  ALA A  19       5.205  13.715  -0.889  1.00  0.00           C  
ATOM    144  C   ALA A  19       5.948  14.999  -1.248  1.00  0.00           C  
ATOM    145  CB  ALA A  19       5.361  12.684  -2.004  1.00  0.00           C  
ATOM    146  O   ALA A  19       5.550  15.717  -2.168  1.00  0.00           O  
ATOM    147  N   GLU A  20       6.889  15.487  -0.478  1.00  0.00           N  
ATOM    148  CA  GLU A  20       7.541  16.793  -0.471  1.00  0.00           C  
ATOM    149  C   GLU A  20       8.520  16.928  -1.634  1.00  0.00           C  
ATOM    150  CB  GLU A  20       8.267  17.025   0.857  1.00  0.00           C  
ATOM    151  O   GLU A  20       8.661  18.008  -2.211  1.00  0.00           O  
ATOM    152  CG  GLU A  20       7.335  17.160   2.052  1.00  0.00           C  
ATOM    153  CD  GLU A  20       8.070  17.345   3.370  1.00  0.00           C  
ATOM    154  OE1 GLU A  20       7.406  17.484   4.422  1.00  0.00           O  
ATOM    155  OE2 GLU A  20       9.322  17.352   3.349  1.00  0.00           O  
ATOM    156  N   ALA A  21       9.152  15.769  -2.111  1.00  0.00           N  
ATOM    157  CA  ALA A  21      10.169  15.824  -3.158  1.00  0.00           C  
ATOM    158  C   ALA A  21      10.306  14.476  -3.861  1.00  0.00           C  
ATOM    159  CB  ALA A  21      11.511  16.255  -2.573  1.00  0.00           C  
ATOM    160  O   ALA A  21       9.676  13.494  -3.462  1.00  0.00           O  
ATOM    161  N   HIS A  22      10.972  14.546  -5.101  1.00  0.00           N  
ATOM    162  CA  HIS A  22      11.234  13.389  -5.950  1.00  0.00           C  
ATOM    163  C   HIS A  22      12.014  12.317  -5.195  1.00  0.00           C  
ATOM    164  CB  HIS A  22      12.000  13.808  -7.206  1.00  0.00           C  
ATOM    165  O   HIS A  22      11.882  11.126  -5.486  1.00  0.00           O  
ATOM    166  CG  HIS A  22      11.143  14.471  -8.237  1.00  0.00           C  
ATOM    167  CD2 HIS A  22      10.904  15.780  -8.487  1.00  0.00           C  
ATOM    168  ND1 HIS A  22      10.408  13.761  -9.161  1.00  0.00           N  
ATOM    169  CE1 HIS A  22       9.752  14.607  -9.938  1.00  0.00           C  
ATOM    170  NE2 HIS A  22      10.036  15.839  -9.550  1.00  0.00           N  
ATOM    171  N   GLY A  23      12.608  12.680  -3.955  1.00  0.00           N  
ATOM    172  CA  GLY A  23      13.372  11.740  -3.149  1.00  0.00           C  
ATOM    173  C   GLY A  23      12.597  11.207  -1.959  1.00  0.00           C  
ATOM    174  O   GLY A  23      13.167  10.553  -1.083  1.00  0.00           O  
ATOM    175  N   TYR A  24      11.309  11.538  -1.867  1.00  0.00           N  
ATOM    176  CA  TYR A  24      10.453  11.131  -0.759  1.00  0.00           C  
ATOM    177  C   TYR A  24      10.434   9.614  -0.613  1.00  0.00           C  
ATOM    178  CB  TYR A  24       9.027  11.653  -0.961  1.00  0.00           C  
ATOM    179  O   TYR A  24      10.656   9.086   0.479  1.00  0.00           O  
ATOM    180  CG  TYR A  24       8.045  11.153   0.071  1.00  0.00           C  
ATOM    181  CD1 TYR A  24       7.261  10.028  -0.174  1.00  0.00           C  
ATOM    182  CD2 TYR A  24       7.899  11.804   1.290  1.00  0.00           C  
ATOM    183  CE1 TYR A  24       6.354   9.564   0.773  1.00  0.00           C  
ATOM    184  CE2 TYR A  24       6.994  11.350   2.245  1.00  0.00           C  
ATOM    185  OH  TYR A  24       5.331   9.776   2.918  1.00  0.00           O  
ATOM    186  CZ  TYR A  24       6.228  10.230   1.977  1.00  0.00           C  
ATOM    187  N   GLY A  25      10.113   8.933  -1.621  1.00  0.00           N  
ATOM    188  CA  GLY A  25      10.010   7.483  -1.645  1.00  0.00           C  
ATOM    189  C   GLY A  25      11.280   6.787  -1.191  1.00  0.00           C  
ATOM    190  O   GLY A  25      11.228   5.847  -0.395  1.00  0.00           O  
ATOM    191  N   ASN A  26      12.403   7.322  -1.665  1.00  0.00           N  
ATOM    192  CA  ASN A  26      13.695   6.771  -1.269  1.00  0.00           C  
ATOM    193  C   ASN A  26      13.953   6.963   0.222  1.00  0.00           C  
ATOM    194  CB  ASN A  26      14.822   7.404  -2.088  1.00  0.00           C  
ATOM    195  O   ASN A  26      14.420   6.045   0.899  1.00  0.00           O  
ATOM    196  CG  ASN A  26      14.798   6.977  -3.543  1.00  0.00           C  
ATOM    197  ND2 ASN A  26      15.341   7.817  -4.417  1.00  0.00           N  
ATOM    198  OD1 ASN A  26      14.294   5.902  -3.879  1.00  0.00           O  
ATOM    199  N   HIS A  27      13.655   8.074   0.722  1.00  0.00           N  
ATOM    200  CA  HIS A  27      13.830   8.390   2.135  1.00  0.00           C  
ATOM    201  C   HIS A  27      12.904   7.548   3.006  1.00  0.00           C  
ATOM    202  CB  HIS A  27      13.579   9.878   2.386  1.00  0.00           C  
ATOM    203  O   HIS A  27      13.344   6.956   3.995  1.00  0.00           O  
ATOM    204  CG  HIS A  27      13.643  10.261   3.830  1.00  0.00           C  
ATOM    205  CD2 HIS A  27      12.665  10.587   4.708  1.00  0.00           C  
ATOM    206  ND1 HIS A  27      14.830  10.345   4.526  1.00  0.00           N  
ATOM    207  CE1 HIS A  27      14.578  10.705   5.773  1.00  0.00           C  
ATOM    208  NE2 HIS A  27      13.272  10.859   5.909  1.00  0.00           N  
ATOM    209  N   MET A  28      11.665   7.489   2.646  1.00  0.00           N  
ATOM    210  CA  MET A  28      10.654   6.809   3.451  1.00  0.00           C  
ATOM    211  C   MET A  28      10.881   5.301   3.451  1.00  0.00           C  
ATOM    212  CB  MET A  28       9.250   7.127   2.933  1.00  0.00           C  
ATOM    213  O   MET A  28      10.725   4.645   4.482  1.00  0.00           O  
ATOM    214  CG  MET A  28       8.804   8.553   3.207  1.00  0.00           C  
ATOM    215  SD  MET A  28       8.720   8.931   5.001  1.00  0.00           S  
ATOM    216  CE  MET A  28       7.281   7.932   5.472  1.00  0.00           C  
ATOM    217  N   MET A  29      11.155   4.702   2.355  1.00  0.00           N  
ATOM    218  CA  MET A  29      11.440   3.274   2.247  1.00  0.00           C  
ATOM    219  C   MET A  29      12.635   2.891   3.114  1.00  0.00           C  
ATOM    220  CB  MET A  29      11.705   2.886   0.791  1.00  0.00           C  
ATOM    221  O   MET A  29      12.629   1.839   3.756  1.00  0.00           O  
ATOM    222  CG  MET A  29      10.495   3.047  -0.115  1.00  0.00           C  
ATOM    223  SD  MET A  29       9.078   2.006   0.412  1.00  0.00           S  
ATOM    224  CE  MET A  29       9.696   0.365  -0.055  1.00  0.00           C  
ATOM    225  N   ASN A  30      13.671   3.752   3.199  1.00  0.00           N  
ATOM    226  CA  ASN A  30      14.849   3.532   4.032  1.00  0.00           C  
ATOM    227  C   ASN A  30      14.546   3.775   5.508  1.00  0.00           C  
ATOM    228  CB  ASN A  30      16.005   4.423   3.573  1.00  0.00           C  
ATOM    229  O   ASN A  30      14.928   2.976   6.364  1.00  0.00           O  
ATOM    230  CG  ASN A  30      17.334   4.012   4.175  1.00  0.00           C  
ATOM    231  ND2 ASN A  30      18.419   4.289   3.461  1.00  0.00           N  
ATOM    232  OD1 ASN A  30      17.386   3.448   5.271  1.00  0.00           O  
ATOM    233  N   HIS A  31      13.863   4.932   5.797  1.00  0.00           N  
ATOM    234  CA  HIS A  31      13.553   5.348   7.160  1.00  0.00           C  
ATOM    235  C   HIS A  31      12.655   4.330   7.855  1.00  0.00           C  
ATOM    236  CB  HIS A  31      12.885   6.724   7.161  1.00  0.00           C  
ATOM    237  O   HIS A  31      12.775   4.113   9.063  1.00  0.00           O  
ATOM    238  CG  HIS A  31      12.526   7.215   8.528  1.00  0.00           C  
ATOM    239  CD2 HIS A  31      11.323   7.374   9.128  1.00  0.00           C  
ATOM    240  ND1 HIS A  31      13.472   7.614   9.447  1.00  0.00           N  
ATOM    241  CE1 HIS A  31      12.864   7.997  10.557  1.00  0.00           C  
ATOM    242  NE2 HIS A  31      11.559   7.862  10.389  1.00  0.00           N  
ATOM    243  N   ASN A  32      11.845   3.606   7.080  1.00  0.00           N  
ATOM    244  CA  ASN A  32      10.877   2.679   7.656  1.00  0.00           C  
ATOM    245  C   ASN A  32      11.352   1.233   7.547  1.00  0.00           C  
ATOM    246  CB  ASN A  32       9.512   2.841   6.983  1.00  0.00           C  
ATOM    247  O   ASN A  32      10.558   0.302   7.689  1.00  0.00           O  
ATOM    248  CG  ASN A  32       8.818   4.131   7.373  1.00  0.00           C  
ATOM    249  ND2 ASN A  32       7.861   4.560   6.559  1.00  0.00           N  
ATOM    250  OD1 ASN A  32       9.141   4.739   8.398  1.00  0.00           O  
ATOM    251  N   ASN A  33      12.626   1.055   7.178  1.00  0.00           N  
ATOM    252  CA  ASN A  33      13.330  -0.222   7.150  1.00  0.00           C  
ATOM    253  C   ASN A  33      12.768  -1.149   6.075  1.00  0.00           C  
ATOM    254  CB  ASN A  33      13.268  -0.900   8.521  1.00  0.00           C  
ATOM    255  O   ASN A  33      12.767  -2.370   6.241  1.00  0.00           O  
ATOM    256  CG  ASN A  33      14.125  -0.201   9.557  1.00  0.00           C  
ATOM    257  ND2 ASN A  33      13.794  -0.394  10.829  1.00  0.00           N  
ATOM    258  OD1 ASN A  33      15.077   0.506   9.218  1.00  0.00           O  
ATOM    259  N   HIS A  34      12.091  -0.586   5.063  1.00  0.00           N  
ATOM    260  CA  HIS A  34      11.584  -1.387   3.955  1.00  0.00           C  
ATOM    261  C   HIS A  34      12.723  -1.926   3.097  1.00  0.00           C  
ATOM    262  CB  HIS A  34      10.623  -0.565   3.095  1.00  0.00           C  
ATOM    263  O   HIS A  34      12.545  -2.899   2.360  1.00  0.00           O  
ATOM    264  CG  HIS A  34       9.310  -0.289   3.757  1.00  0.00           C  
ATOM    265  CD2 HIS A  34       8.782   0.860   4.240  1.00  0.00           C  
ATOM    266  ND1 HIS A  34       8.373  -1.273   3.989  1.00  0.00           N  
ATOM    267  CE1 HIS A  34       7.321  -0.738   4.587  1.00  0.00           C  
ATOM    268  NE2 HIS A  34       7.544   0.555   4.751  1.00  0.00           N  
ATOM    269  N   GLU A  35      13.863  -1.404   3.283  1.00  0.00           N  
ATOM    270  CA  GLU A  35      14.997  -1.752   2.432  1.00  0.00           C  
ATOM    271  C   GLU A  35      16.129  -2.371   3.247  1.00  0.00           C  
ATOM    272  CB  GLU A  35      15.504  -0.518   1.680  1.00  0.00           C  
ATOM    273  O   GLU A  35      17.276  -2.409   2.796  1.00  0.00           O  
ATOM    274  CG  GLU A  35      14.453   0.138   0.797  1.00  0.00           C  
ATOM    275  CD  GLU A  35      14.089  -0.695  -0.422  1.00  0.00           C  
ATOM    276  OE1 GLU A  35      13.033  -0.433  -1.043  1.00  0.00           O  
ATOM    277  OE2 GLU A  35      14.865  -1.616  -0.759  1.00  0.00           O  
ATOM    278  N   ALA A  36      15.833  -2.761   4.467  1.00  0.00           N  
ATOM    279  CA  ALA A  36      16.843  -3.279   5.386  1.00  0.00           C  
ATOM    280  C   ALA A  36      17.454  -4.574   4.857  1.00  0.00           C  
ATOM    281  CB  ALA A  36      16.239  -3.506   6.769  1.00  0.00           C  
ATOM    282  O   ALA A  36      18.673  -4.754   4.896  1.00  0.00           O  
ATOM    283  N   GLN A  37      16.673  -5.520   4.350  1.00  0.00           N  
ATOM    284  CA  GLN A  37      17.124  -6.848   3.947  1.00  0.00           C  
ATOM    285  C   GLN A  37      17.192  -6.969   2.427  1.00  0.00           C  
ATOM    286  CB  GLN A  37      16.201  -7.926   4.519  1.00  0.00           C  
ATOM    287  O   GLN A  37      18.029  -7.700   1.894  1.00  0.00           O  
ATOM    288  CG  GLN A  37      16.236  -8.023   6.038  1.00  0.00           C  
ATOM    289  CD  GLN A  37      15.223  -9.010   6.587  1.00  0.00           C  
ATOM    290  NE2 GLN A  37      15.329  -9.313   7.876  1.00  0.00           N  
ATOM    291  OE1 GLN A  37      14.352  -9.496   5.858  1.00  0.00           O  
ATOM    292  N   ARG A  38      16.357  -6.252   1.753  1.00  0.00           N  
ATOM    293  CA  ARG A  38      16.218  -6.155   0.303  1.00  0.00           C  
ATOM    294  C   ARG A  38      15.405  -4.926  -0.088  1.00  0.00           C  
ATOM    295  CB  ARG A  38      15.563  -7.418  -0.259  1.00  0.00           C  
ATOM    296  O   ARG A  38      14.795  -4.281   0.767  1.00  0.00           O  
ATOM    297  CG  ARG A  38      14.122  -7.614   0.183  1.00  0.00           C  
ATOM    298  CD  ARG A  38      13.512  -8.872  -0.421  1.00  0.00           C  
ATOM    299  NE  ARG A  38      12.121  -9.045  -0.014  1.00  0.00           N  
ATOM    300  NH1 ARG A  38      11.577 -10.476  -1.745  1.00  0.00           N  
ATOM    301  NH2 ARG A  38       9.993  -9.890  -0.195  1.00  0.00           N  
ATOM    302  CZ  ARG A  38      11.233  -9.803  -0.652  1.00  0.00           C  
ATOM    303  N   CYS A  39      15.515  -4.652  -1.444  1.00  0.00           N  
ATOM    304  CA  CYS A  39      14.699  -3.543  -1.928  1.00  0.00           C  
ATOM    305  C   CYS A  39      13.245  -3.967  -2.092  1.00  0.00           C  
ATOM    306  CB  CYS A  39      15.241  -3.021  -3.259  1.00  0.00           C  
ATOM    307  O   CYS A  39      12.940  -4.860  -2.885  1.00  0.00           O  
ATOM    308  SG  CYS A  39      14.469  -1.482  -3.805  1.00  0.00           S  
ATOM    309  N   LYS A  40      12.462  -3.374  -1.221  1.00  0.00           N  
ATOM    310  CA  LYS A  40      11.033  -3.624  -1.385  1.00  0.00           C  
ATOM    311  C   LYS A  40      10.532  -3.090  -2.724  1.00  0.00           C  
ATOM    312  CB  LYS A  40      10.242  -2.991  -0.240  1.00  0.00           C  
ATOM    313  O   LYS A  40      10.826  -1.951  -3.094  1.00  0.00           O  
ATOM    314  CG  LYS A  40       8.779  -3.409  -0.193  1.00  0.00           C  
ATOM    315  CD  LYS A  40       8.091  -2.896   1.066  1.00  0.00           C  
ATOM    316  CE  LYS A  40       6.647  -3.371   1.148  1.00  0.00           C  
ATOM    317  NZ  LYS A  40       5.984  -2.914   2.406  1.00  0.00           N  
ATOM    318  N   TRP A  41       9.720  -4.016  -3.470  1.00  0.00           N  
ATOM    319  CA  TRP A  41       9.322  -3.721  -4.842  1.00  0.00           C  
ATOM    320  C   TRP A  41       8.217  -2.671  -4.875  1.00  0.00           C  
ATOM    321  CB  TRP A  41       8.854  -4.995  -5.552  1.00  0.00           C  
ATOM    322  O   TRP A  41       8.196  -1.809  -5.757  1.00  0.00           O  
ATOM    323  CG  TRP A  41       9.972  -5.873  -6.027  1.00  0.00           C  
ATOM    324  CD1 TRP A  41      10.585  -6.876  -5.329  1.00  0.00           C  
ATOM    325  CD2 TRP A  41      10.614  -5.823  -7.304  1.00  0.00           C  
ATOM    326  CE2 TRP A  41      11.608  -6.826  -7.312  1.00  0.00           C  
ATOM    327  CE3 TRP A  41      10.444  -5.027  -8.445  1.00  0.00           C  
ATOM    328  NE1 TRP A  41      11.570  -7.454  -6.097  1.00  0.00           N  
ATOM    329  CH2 TRP A  41      12.243  -6.261  -9.521  1.00  0.00           C  
ATOM    330  CZ2 TRP A  41      12.430  -7.054  -8.419  1.00  0.00           C  
ATOM    331  CZ3 TRP A  41      11.263  -5.255  -9.545  1.00  0.00           C  
ATOM    332  N   TYR A  42       7.414  -2.688  -3.813  1.00  0.00           N  
ATOM    333  CA  TYR A  42       6.236  -1.829  -3.858  1.00  0.00           C  
ATOM    334  C   TYR A  42       5.728  -1.527  -2.454  1.00  0.00           C  
ATOM    335  CB  TYR A  42       5.125  -2.483  -4.686  1.00  0.00           C  
ATOM    336  O   TYR A  42       5.702  -2.409  -1.593  1.00  0.00           O  
ATOM    337  CG  TYR A  42       3.909  -1.607  -4.869  1.00  0.00           C  
ATOM    338  CD1 TYR A  42       2.753  -1.821  -4.122  1.00  0.00           C  
ATOM    339  CD2 TYR A  42       3.914  -0.566  -5.791  1.00  0.00           C  
ATOM    340  CE1 TYR A  42       1.630  -1.018  -4.289  1.00  0.00           C  
ATOM    341  CE2 TYR A  42       2.796   0.244  -5.967  1.00  0.00           C  
ATOM    342  OH  TYR A  42       0.552   0.809  -5.382  1.00  0.00           O  
ATOM    343  CZ  TYR A  42       1.661   0.011  -5.212  1.00  0.00           C  
ATOM    344  N   ASN A  43       5.396  -0.286  -2.222  1.00  0.00           N  
ATOM    345  CA  ASN A  43       4.767   0.175  -0.989  1.00  0.00           C  
ATOM    346  C   ASN A  43       3.928   1.428  -1.223  1.00  0.00           C  
ATOM    347  CB  ASN A  43       5.822   0.435   0.088  1.00  0.00           C  
ATOM    348  O   ASN A  43       4.152   2.159  -2.189  1.00  0.00           O  
ATOM    349  CG  ASN A  43       5.227   0.525   1.479  1.00  0.00           C  
ATOM    350  ND2 ASN A  43       5.709   1.476   2.270  1.00  0.00           N  
ATOM    351  OD1 ASN A  43       4.342  -0.256   1.840  1.00  0.00           O  
ATOM    352  N   LYS A  44       3.039   1.598  -0.334  1.00  0.00           N  
ATOM    353  CA  LYS A  44       2.235   2.816  -0.377  1.00  0.00           C  
ATOM    354  C   LYS A  44       2.214   3.510   0.981  1.00  0.00           C  
ATOM    355  CB  LYS A  44       0.807   2.500  -0.826  1.00  0.00           C  
ATOM    356  O   LYS A  44       2.092   2.854   2.018  1.00  0.00           O  
ATOM    357  CG  LYS A  44       0.717   1.875  -2.211  1.00  0.00           C  
ATOM    358  CD  LYS A  44      -0.699   1.412  -2.524  1.00  0.00           C  
ATOM    359  CE  LYS A  44      -1.034   0.110  -1.809  1.00  0.00           C  
ATOM    360  NZ  LYS A  44      -2.359  -0.432  -2.236  1.00  0.00           N  
ATOM    361  N   PHE A  45       2.280   4.826   0.851  1.00  0.00           N  
ATOM    362  CA  PHE A  45       2.164   5.623   2.066  1.00  0.00           C  
ATOM    363  C   PHE A  45       0.911   6.491   2.027  1.00  0.00           C  
ATOM    364  CB  PHE A  45       3.405   6.502   2.255  1.00  0.00           C  
ATOM    365  O   PHE A  45       0.569   7.049   0.982  1.00  0.00           O  
ATOM    366  CG  PHE A  45       4.674   5.722   2.470  1.00  0.00           C  
ATOM    367  CD1 PHE A  45       4.931   5.108   3.689  1.00  0.00           C  
ATOM    368  CD2 PHE A  45       5.610   5.603   1.451  1.00  0.00           C  
ATOM    369  CE1 PHE A  45       6.105   4.386   3.891  1.00  0.00           C  
ATOM    370  CE2 PHE A  45       6.785   4.882   1.645  1.00  0.00           C  
ATOM    371  CZ  PHE A  45       7.031   4.276   2.866  1.00  0.00           C  
ATOM    372  N   THR A  46       0.262   6.572   3.120  1.00  0.00           N  
ATOM    373  CA  THR A  46      -0.871   7.483   3.230  1.00  0.00           C  
ATOM    374  C   THR A  46      -0.537   8.652   4.152  1.00  0.00           C  
ATOM    375  CB  THR A  46      -2.124   6.756   3.751  1.00  0.00           C  
ATOM    376  O   THR A  46       0.241   8.502   5.096  1.00  0.00           O  
ATOM    377  CG2 THR A  46      -1.876   6.152   5.130  1.00  0.00           C  
ATOM    378  OG1 THR A  46      -3.209   7.688   3.839  1.00  0.00           O  
ATOM    379  N   TYR A  47      -1.166   9.727   3.913  1.00  0.00           N  
ATOM    380  CA  TYR A  47      -0.770  10.951   4.600  1.00  0.00           C  
ATOM    381  C   TYR A  47      -1.826  11.373   5.615  1.00  0.00           C  
ATOM    382  CB  TYR A  47      -0.533  12.081   3.593  1.00  0.00           C  
ATOM    383  O   TYR A  47      -1.658  12.375   6.314  1.00  0.00           O  
ATOM    384  CG  TYR A  47       0.556  11.782   2.591  1.00  0.00           C  
ATOM    385  CD1 TYR A  47       1.900  11.888   2.942  1.00  0.00           C  
ATOM    386  CD2 TYR A  47       0.243  11.395   1.292  1.00  0.00           C  
ATOM    387  CE1 TYR A  47       2.907  11.616   2.022  1.00  0.00           C  
ATOM    388  CE2 TYR A  47       1.242  11.121   0.364  1.00  0.00           C  
ATOM    389  OH  TYR A  47       3.561  10.963  -0.178  1.00  0.00           O  
ATOM    390  CZ  TYR A  47       2.569  11.233   0.737  1.00  0.00           C  
ATOM    391  N   GLU A  48      -2.868  10.613   5.664  1.00  0.00           N  
ATOM    392  CA  GLU A  48      -3.919  10.924   6.627  1.00  0.00           C  
ATOM    393  C   GLU A  48      -3.521  10.495   8.036  1.00  0.00           C  
ATOM    394  CB  GLU A  48      -5.234  10.252   6.225  1.00  0.00           C  
ATOM    395  O   GLU A  48      -2.645   9.645   8.208  1.00  0.00           O  
ATOM    396  CG  GLU A  48      -5.769  10.707   4.874  1.00  0.00           C  
ATOM    397  CD  GLU A  48      -6.153  12.177   4.845  1.00  0.00           C  
ATOM    398  OE1 GLU A  48      -6.053  12.810   3.769  1.00  0.00           O  
ATOM    399  OE2 GLU A  48      -6.557  12.702   5.907  1.00  0.00           O  
ATOM    400  N   SER A  49      -4.181  11.118   9.046  1.00  0.00           N  
ATOM    401  CA  SER A  49      -3.855  10.796  10.432  1.00  0.00           C  
ATOM    402  C   SER A  49      -4.277   9.374  10.783  1.00  0.00           C  
ATOM    403  CB  SER A  49      -4.525  11.786  11.385  1.00  0.00           C  
ATOM    404  O   SER A  49      -5.210   8.832  10.185  1.00  0.00           O  
ATOM    405  OG  SER A  49      -5.929  11.590  11.408  1.00  0.00           O  
ATOM    406  N   THR A  50      -3.520   8.817  11.668  1.00  0.00           N  
ATOM    407  CA  THR A  50      -3.836   7.488  12.180  1.00  0.00           C  
ATOM    408  C   THR A  50      -5.257   7.444  12.733  1.00  0.00           C  
ATOM    409  CB  THR A  50      -2.843   7.062  13.277  1.00  0.00           C  
ATOM    410  O   THR A  50      -5.972   6.457  12.546  1.00  0.00           O  
ATOM    411  CG2 THR A  50      -3.144   5.652  13.775  1.00  0.00           C  
ATOM    412  OG1 THR A  50      -1.511   7.096  12.748  1.00  0.00           O  
ATOM    413  N   LYS A  51      -5.655   8.537  13.362  1.00  0.00           N  
ATOM    414  CA  LYS A  51      -7.007   8.649  13.902  1.00  0.00           C  
ATOM    415  C   LYS A  51      -8.051   8.563  12.792  1.00  0.00           C  
ATOM    416  CB  LYS A  51      -7.171   9.958  14.675  1.00  0.00           C  
ATOM    417  O   LYS A  51      -9.070   7.886  12.942  1.00  0.00           O  
ATOM    418  CG  LYS A  51      -8.509  10.094  15.387  1.00  0.00           C  
ATOM    419  CD  LYS A  51      -8.607  11.411  16.145  1.00  0.00           C  
ATOM    420  CE  LYS A  51      -9.978  11.588  16.784  1.00  0.00           C  
ATOM    421  NZ  LYS A  51     -10.091  12.894  17.501  1.00  0.00           N  
ATOM    422  N   ASN A  52      -7.823   9.202  11.734  1.00  0.00           N  
ATOM    423  CA  ASN A  52      -8.731   9.184  10.592  1.00  0.00           C  
ATOM    424  C   ASN A  52      -8.823   7.792   9.971  1.00  0.00           C  
ATOM    425  CB  ASN A  52      -8.292  10.206   9.541  1.00  0.00           C  
ATOM    426  O   ASN A  52      -9.900   7.367   9.548  1.00  0.00           O  
ATOM    427  CG  ASN A  52      -8.710  11.620   9.892  1.00  0.00           C  
ATOM    428  ND2 ASN A  52      -8.172  12.594   9.167  1.00  0.00           N  
ATOM    429  OD1 ASN A  52      -9.508  11.836  10.808  1.00  0.00           O  
ATOM    430  N   HIS A  53      -7.753   7.053   9.927  1.00  0.00           N  
ATOM    431  CA  HIS A  53      -7.731   5.704   9.372  1.00  0.00           C  
ATOM    432  C   HIS A  53      -8.462   4.722  10.281  1.00  0.00           C  
ATOM    433  CB  HIS A  53      -6.291   5.240   9.149  1.00  0.00           C  
ATOM    434  O   HIS A  53      -9.078   3.767   9.803  1.00  0.00           O  
ATOM    435  CG  HIS A  53      -5.654   5.828   7.929  1.00  0.00           C  
ATOM    436  CD2 HIS A  53      -5.510   5.335   6.677  1.00  0.00           C  
ATOM    437  ND1 HIS A  53      -5.067   7.075   7.924  1.00  0.00           N  
ATOM    438  CE1 HIS A  53      -4.589   7.324   6.716  1.00  0.00           C  
ATOM    439  NE2 HIS A  53      -4.845   6.285   5.941  1.00  0.00           N  
ATOM    440  N   LYS A  54      -8.442   4.961  11.545  1.00  0.00           N  
ATOM    441  CA  LYS A  54      -9.144   4.100  12.492  1.00  0.00           C  
ATOM    442  C   LYS A  54     -10.656   4.240  12.347  1.00  0.00           C  
ATOM    443  CB  LYS A  54      -8.723   4.425  13.926  1.00  0.00           C  
ATOM    444  O   LYS A  54     -11.404   3.311  12.659  1.00  0.00           O  
ATOM    445  CG  LYS A  54      -7.316   3.965  14.278  1.00  0.00           C  
ATOM    446  CD  LYS A  54      -6.960   4.306  15.719  1.00  0.00           C  
ATOM    447  CE  LYS A  54      -5.540   3.877  16.062  1.00  0.00           C  
ATOM    448  NZ  LYS A  54      -5.161   4.273  17.451  1.00  0.00           N  
ATOM    449  N   THR A  55     -11.089   5.407  11.892  1.00  0.00           N  
ATOM    450  CA  THR A  55     -12.520   5.652  11.751  1.00  0.00           C  
ATOM    451  C   THR A  55     -13.086   4.878  10.563  1.00  0.00           C  
ATOM    452  CB  THR A  55     -12.816   7.153  11.577  1.00  0.00           C  
ATOM    453  O   THR A  55     -14.305   4.754  10.420  1.00  0.00           O  
ATOM    454  CG2 THR A  55     -12.249   7.963  12.738  1.00  0.00           C  
ATOM    455  OG1 THR A  55     -12.225   7.612  10.355  1.00  0.00           O  
ATOM    456  N   VAL A  56     -12.170   4.313   9.730  1.00  0.00           N  
ATOM    457  CA  VAL A  56     -12.576   3.618   8.512  1.00  0.00           C  
ATOM    458  C   VAL A  56     -13.181   2.262   8.868  1.00  0.00           C  
ATOM    459  CB  VAL A  56     -11.387   3.434   7.542  1.00  0.00           C  
ATOM    460  O   VAL A  56     -14.098   1.789   8.192  1.00  0.00           O  
ATOM    461  CG1 VAL A  56     -11.793   2.570   6.349  1.00  0.00           C  
ATOM    462  CG2 VAL A  56     -10.868   4.791   7.071  1.00  0.00           C  
ATOM    463  N   CYS A  57     -12.753   1.698   9.932  1.00  0.00           N  
ATOM    464  CA  CYS A  57     -13.071   0.315  10.271  1.00  0.00           C  
ATOM    465  C   CYS A  57     -14.560   0.151  10.552  1.00  0.00           C  
ATOM    466  CB  CYS A  57     -12.260  -0.140  11.484  1.00  0.00           C  
ATOM    467  O   CYS A  57     -15.157  -0.864  10.187  1.00  0.00           O  
ATOM    468  SG  CYS A  57     -10.509  -0.406  11.130  1.00  0.00           S  
ATOM    469  N   PRO A  58     -15.210   1.118  11.109  1.00  0.00           N  
ATOM    470  CA  PRO A  58     -16.656   0.980  11.302  1.00  0.00           C  
ATOM    471  C   PRO A  58     -17.462   1.481  10.106  1.00  0.00           C  
ATOM    472  CB  PRO A  58     -16.928   1.836  12.542  1.00  0.00           C  
ATOM    473  O   PRO A  58     -18.695   1.503  10.153  1.00  0.00           O  
ATOM    474  CG  PRO A  58     -15.884   2.905  12.505  1.00  0.00           C  
ATOM    475  CD  PRO A  58     -14.639   2.334  11.889  1.00  0.00           C  
ATOM    476  N   GLN A  59     -16.879   1.860   9.073  1.00  0.00           N  
ATOM    477  CA  GLN A  59     -17.565   2.416   7.912  1.00  0.00           C  
ATOM    478  C   GLN A  59     -18.077   1.310   6.994  1.00  0.00           C  
ATOM    479  CB  GLN A  59     -16.638   3.354   7.138  1.00  0.00           C  
ATOM    480  O   GLN A  59     -18.123   0.142   7.386  1.00  0.00           O  
ATOM    481  CG  GLN A  59     -16.193   4.573   7.934  1.00  0.00           C  
ATOM    482  CD  GLN A  59     -15.313   5.510   7.129  1.00  0.00           C  
ATOM    483  NE2 GLN A  59     -14.833   6.571   7.770  1.00  0.00           N  
ATOM    484  OE1 GLN A  59     -15.065   5.283   5.940  1.00  0.00           O  
ATOM    485  N   ALA A  60     -18.493   1.758   5.694  1.00  0.00           N  
ATOM    486  CA  ALA A  60     -19.089   0.836   4.730  1.00  0.00           C  
ATOM    487  C   ALA A  60     -18.114  -0.279   4.363  1.00  0.00           C  
ATOM    488  CB  ALA A  60     -19.529   1.589   3.477  1.00  0.00           C  
ATOM    489  O   ALA A  60     -16.926  -0.028   4.150  1.00  0.00           O  
ATOM    490  N   GLN A  61     -18.623  -1.527   4.326  1.00  0.00           N  
ATOM    491  CA  GLN A  61     -17.805  -2.695   4.019  1.00  0.00           C  
ATOM    492  C   GLN A  61     -17.811  -2.994   2.522  1.00  0.00           C  
ATOM    493  CB  GLN A  61     -18.296  -3.915   4.800  1.00  0.00           C  
ATOM    494  O   GLN A  61     -18.841  -2.853   1.860  1.00  0.00           O  
ATOM    495  CG  GLN A  61     -18.178  -3.767   6.311  1.00  0.00           C  
ATOM    496  CD  GLN A  61     -16.738  -3.730   6.787  1.00  0.00           C  
ATOM    497  NE2 GLN A  61     -16.471  -2.919   7.805  1.00  0.00           N  
ATOM    498  OE1 GLN A  61     -15.873  -4.425   6.245  1.00  0.00           O  
ATOM    499  N   ARG A  62     -16.666  -3.348   2.042  1.00  0.00           N  
ATOM    500  CA  ARG A  62     -16.478  -3.837   0.680  1.00  0.00           C  
ATOM    501  C   ARG A  62     -15.638  -5.110   0.667  1.00  0.00           C  
ATOM    502  CB  ARG A  62     -15.819  -2.765  -0.190  1.00  0.00           C  
ATOM    503  O   ARG A  62     -14.919  -5.395   1.626  1.00  0.00           O  
ATOM    504  CG  ARG A  62     -15.959  -3.012  -1.683  1.00  0.00           C  
ATOM    505  CD  ARG A  62     -15.527  -1.801  -2.498  1.00  0.00           C  
ATOM    506  NE  ARG A  62     -15.727  -2.014  -3.929  1.00  0.00           N  
ATOM    507  NH1 ARG A  62     -14.960   0.072  -4.558  1.00  0.00           N  
ATOM    508  NH2 ARG A  62     -15.674  -1.419  -6.146  1.00  0.00           N  
ATOM    509  CZ  ARG A  62     -15.453  -1.120  -4.874  1.00  0.00           C  
ATOM    510  N   ALA A  63     -15.888  -5.881  -0.395  1.00  0.00           N  
ATOM    511  CA  ALA A  63     -15.049  -7.071  -0.517  1.00  0.00           C  
ATOM    512  C   ALA A  63     -13.597  -6.693  -0.793  1.00  0.00           C  
ATOM    513  CB  ALA A  63     -15.577  -7.983  -1.622  1.00  0.00           C  
ATOM    514  O   ALA A  63     -13.324  -5.790  -1.587  1.00  0.00           O  
ATOM    515  N   CYS A  64     -12.673  -7.305   0.021  1.00  0.00           N  
ATOM    516  CA  CYS A  64     -11.252  -7.139  -0.261  1.00  0.00           C  
ATOM    517  C   CYS A  64     -10.873  -7.817  -1.573  1.00  0.00           C  
ATOM    518  CB  CYS A  64     -10.409  -7.709   0.879  1.00  0.00           C  
ATOM    519  O   CYS A  64     -11.680  -8.541  -2.158  1.00  0.00           O  
ATOM    520  SG  CYS A  64     -10.735  -6.939   2.480  1.00  0.00           S  
ATOM    521  N   PHE A  65      -9.627  -7.508  -2.026  1.00  0.00           N  
ATOM    522  CA  PHE A  65      -9.085  -8.110  -3.239  1.00  0.00           C  
ATOM    523  C   PHE A  65      -9.207  -9.628  -3.191  1.00  0.00           C  
ATOM    524  CB  PHE A  65      -7.621  -7.706  -3.434  1.00  0.00           C  
ATOM    525  O   PHE A  65      -9.482 -10.266  -4.209  1.00  0.00           O  
ATOM    526  CG  PHE A  65      -7.036  -8.154  -4.746  1.00  0.00           C  
ATOM    527  CD1 PHE A  65      -6.233  -9.286  -4.814  1.00  0.00           C  
ATOM    528  CD2 PHE A  65      -7.291  -7.444  -5.912  1.00  0.00           C  
ATOM    529  CE1 PHE A  65      -5.691  -9.704  -6.027  1.00  0.00           C  
ATOM    530  CE2 PHE A  65      -6.752  -7.855  -7.128  1.00  0.00           C  
ATOM    531  CZ  PHE A  65      -5.952  -8.985  -7.183  1.00  0.00           C  
ATOM    532  N   ASN A  66      -9.189 -10.181  -1.985  1.00  0.00           N  
ATOM    533  CA  ASN A  66      -9.244 -11.634  -1.859  1.00  0.00           C  
ATOM    534  C   ASN A  66     -10.659 -12.117  -1.556  1.00  0.00           C  
ATOM    535  CB  ASN A  66      -8.276 -12.115  -0.776  1.00  0.00           C  
ATOM    536  O   ASN A  66     -10.858 -13.274  -1.182  1.00  0.00           O  
ATOM    537  CG  ASN A  66      -8.708 -11.705   0.618  1.00  0.00           C  
ATOM    538  ND2 ASN A  66      -8.018 -12.221   1.628  1.00  0.00           N  
ATOM    539  OD1 ASN A  66      -9.654 -10.931   0.786  1.00  0.00           O  
ATOM    540  N   MET A  67     -11.613 -11.153  -1.609  1.00  0.00           N  
ATOM    541  CA  MET A  67     -13.041 -11.430  -1.480  1.00  0.00           C  
ATOM    542  C   MET A  67     -13.439 -11.561  -0.014  1.00  0.00           C  
ATOM    543  CB  MET A  67     -13.413 -12.705  -2.239  1.00  0.00           C  
ATOM    544  O   MET A  67     -14.565 -11.955   0.295  1.00  0.00           O  
ATOM    545  CG  MET A  67     -13.179 -12.616  -3.739  1.00  0.00           C  
ATOM    546  SD  MET A  67     -13.909 -14.032  -4.649  1.00  0.00           S  
ATOM    547  CE  MET A  67     -12.685 -15.318  -4.276  1.00  0.00           C  
ATOM    548  N   SER A  68     -12.524 -11.382   0.903  1.00  0.00           N  
ATOM    549  CA  SER A  68     -12.877 -11.297   2.316  1.00  0.00           C  
ATOM    550  C   SER A  68     -13.756 -10.082   2.594  1.00  0.00           C  
ATOM    551  CB  SER A  68     -11.618 -11.235   3.182  1.00  0.00           C  
ATOM    552  O   SER A  68     -13.791  -9.140   1.800  1.00  0.00           O  
ATOM    553  OG  SER A  68     -10.958  -9.991   3.020  1.00  0.00           O  
ATOM    554  N   THR A  69     -14.476 -10.106   3.727  1.00  0.00           N  
ATOM    555  CA  THR A  69     -15.489  -9.086   3.975  1.00  0.00           C  
ATOM    556  C   THR A  69     -15.007  -8.090   5.027  1.00  0.00           C  
ATOM    557  CB  THR A  69     -16.817  -9.716   4.432  1.00  0.00           C  
ATOM    558  O   THR A  69     -15.720  -7.144   5.366  1.00  0.00           O  
ATOM    559  CG2 THR A  69     -17.430 -10.569   3.326  1.00  0.00           C  
ATOM    560  OG1 THR A  69     -16.579 -10.541   5.579  1.00  0.00           O  
ATOM    561  N   ASN A  70     -13.798  -8.187   5.427  1.00  0.00           N  
ATOM    562  CA  ASN A  70     -13.293  -7.307   6.475  1.00  0.00           C  
ATOM    563  C   ASN A  70     -12.500  -6.140   5.894  1.00  0.00           C  
ATOM    564  CB  ASN A  70     -12.432  -8.092   7.467  1.00  0.00           C  
ATOM    565  O   ASN A  70     -11.469  -5.749   6.444  1.00  0.00           O  
ATOM    566  CG  ASN A  70     -11.241  -8.758   6.806  1.00  0.00           C  
ATOM    567  ND2 ASN A  70     -10.270  -9.170   7.612  1.00  0.00           N  
ATOM    568  OD1 ASN A  70     -11.193  -8.899   5.582  1.00  0.00           O  
ATOM    569  N   CYS A  71     -13.083  -5.453   4.808  1.00  0.00           N  
ATOM    570  CA  CYS A  71     -12.379  -4.361   4.145  1.00  0.00           C  
ATOM    571  C   CYS A  71     -13.265  -3.125   4.042  1.00  0.00           C  
ATOM    572  CB  CYS A  71     -11.918  -4.787   2.752  1.00  0.00           C  
ATOM    573  O   CYS A  71     -13.934  -2.919   3.027  1.00  0.00           O  
ATOM    574  SG  CYS A  71     -10.678  -6.101   2.766  1.00  0.00           S  
ATOM    575  N   PRO A  72     -13.288  -2.424   5.102  1.00  0.00           N  
ATOM    576  CA  PRO A  72     -14.044  -1.171   5.061  1.00  0.00           C  
ATOM    577  C   PRO A  72     -13.461  -0.162   4.074  1.00  0.00           C  
ATOM    578  CB  PRO A  72     -13.944  -0.650   6.497  1.00  0.00           C  
ATOM    579  O   PRO A  72     -12.252  -0.159   3.831  1.00  0.00           O  
ATOM    580  CG  PRO A  72     -12.733  -1.320   7.062  1.00  0.00           C  
ATOM    581  CD  PRO A  72     -12.514  -2.610   6.325  1.00  0.00           C  
ATOM    582  N   VAL A  73     -14.334   0.566   3.460  1.00  0.00           N  
ATOM    583  CA  VAL A  73     -13.951   1.586   2.490  1.00  0.00           C  
ATOM    584  C   VAL A  73     -14.128   2.974   3.101  1.00  0.00           C  
ATOM    585  CB  VAL A  73     -14.775   1.468   1.188  1.00  0.00           C  
ATOM    586  O   VAL A  73     -15.141   3.250   3.747  1.00  0.00           O  
ATOM    587  CG1 VAL A  73     -14.322   2.510   0.166  1.00  0.00           C  
ATOM    588  CG2 VAL A  73     -14.656   0.060   0.607  1.00  0.00           C  
ATOM    589  N   ALA A  74     -13.096   3.745   2.903  1.00  0.00           N  
ATOM    590  CA  ALA A  74     -13.151   5.096   3.457  1.00  0.00           C  
ATOM    591  C   ALA A  74     -14.185   5.947   2.726  1.00  0.00           C  
ATOM    592  CB  ALA A  74     -11.776   5.756   3.386  1.00  0.00           C  
ATOM    593  O   ALA A  74     -14.340   5.836   1.507  1.00  0.00           O  
ATOM    594  N   ILE A  75     -14.923   6.831   3.305  1.00  0.00           N  
ATOM    595  CA  ILE A  75     -15.917   7.721   2.716  1.00  0.00           C  
ATOM    596  C   ILE A  75     -15.231   8.968   2.164  1.00  0.00           C  
ATOM    597  CB  ILE A  75     -17.001   8.117   3.745  1.00  0.00           C  
ATOM    598  O   ILE A  75     -15.809   9.695   1.352  1.00  0.00           O  
ATOM    599  CG1 ILE A  75     -16.360   8.799   4.959  1.00  0.00           C  
ATOM    600  CG2 ILE A  75     -17.814   6.891   4.171  1.00  0.00           C  
ATOM    601  CD1 ILE A  75     -17.362   9.453   5.901  1.00  0.00           C  
ATOM    602  N   TRP A  76     -13.977   9.093   2.455  1.00  0.00           N  
ATOM    603  CA  TRP A  76     -13.205  10.250   2.011  1.00  0.00           C  
ATOM    604  C   TRP A  76     -12.065   9.824   1.093  1.00  0.00           C  
ATOM    605  CB  TRP A  76     -12.650  11.020   3.213  1.00  0.00           C  
ATOM    606  O   TRP A  76     -11.723   8.641   1.025  1.00  0.00           O  
ATOM    607  CG  TRP A  76     -12.031  10.146   4.263  1.00  0.00           C  
ATOM    608  CD1 TRP A  76     -12.624   9.686   5.406  1.00  0.00           C  
ATOM    609  CD2 TRP A  76     -10.696   9.631   4.267  1.00  0.00           C  
ATOM    610  CE2 TRP A  76     -10.548   8.865   5.445  1.00  0.00           C  
ATOM    611  CE3 TRP A  76      -9.610   9.742   3.389  1.00  0.00           C  
ATOM    612  NE1 TRP A  76     -11.737   8.915   6.121  1.00  0.00           N  
ATOM    613  CH2 TRP A  76      -8.308   8.338   4.890  1.00  0.00           C  
ATOM    614  CZ2 TRP A  76      -9.355   8.213   5.766  1.00  0.00           C  
ATOM    615  CZ3 TRP A  76      -8.424   9.093   3.710  1.00  0.00           C  
ATOM    616  N   VAL A  77     -11.618  10.874   0.345  1.00  0.00           N  
ATOM    617  CA  VAL A  77     -10.448  10.693  -0.507  1.00  0.00           C  
ATOM    618  C   VAL A  77      -9.180  11.024   0.277  1.00  0.00           C  
ATOM    619  CB  VAL A  77     -10.531  11.566  -1.780  1.00  0.00           C  
ATOM    620  O   VAL A  77      -9.108  12.060   0.944  1.00  0.00           O  
ATOM    621  CG1 VAL A  77      -9.271  11.404  -2.629  1.00  0.00           C  
ATOM    622  CG2 VAL A  77     -11.775  11.209  -2.590  1.00  0.00           C  
ATOM    623  N   ALA A  78      -8.198  10.022   0.235  1.00  0.00           N  
ATOM    624  CA  ALA A  78      -6.954  10.187   0.983  1.00  0.00           C  
ATOM    625  C   ALA A  78      -5.775  10.416   0.042  1.00  0.00           C  
ATOM    626  CB  ALA A  78      -6.699   8.967   1.865  1.00  0.00           C  
ATOM    627  O   ALA A  78      -5.738   9.868  -1.062  1.00  0.00           O  
ATOM    628  N   TRP A  79      -4.894  11.332   0.488  1.00  0.00           N  
ATOM    629  CA  TRP A  79      -3.617  11.469  -0.204  1.00  0.00           C  
ATOM    630  C   TRP A  79      -2.713  10.274   0.081  1.00  0.00           C  
ATOM    631  CB  TRP A  79      -2.917  12.766   0.211  1.00  0.00           C  
ATOM    632  O   TRP A  79      -2.570   9.856   1.233  1.00  0.00           O  
ATOM    633  CG  TRP A  79      -3.548  14.005  -0.349  1.00  0.00           C  
ATOM    634  CD1 TRP A  79      -4.507  14.780   0.242  1.00  0.00           C  
ATOM    635  CD2 TRP A  79      -3.268  14.608  -1.616  1.00  0.00           C  
ATOM    636  CE2 TRP A  79      -4.094  15.749  -1.727  1.00  0.00           C  
ATOM    637  CE3 TRP A  79      -2.397  14.296  -2.668  1.00  0.00           C  
ATOM    638  NE1 TRP A  79      -4.839  15.831  -0.582  1.00  0.00           N  
ATOM    639  CH2 TRP A  79      -3.213  16.250  -3.866  1.00  0.00           C  
ATOM    640  CZ2 TRP A  79      -4.074  16.578  -2.851  1.00  0.00           C  
ATOM    641  CZ3 TRP A  79      -2.379  15.123  -3.786  1.00  0.00           C  
ATOM    642  N   TYR A  80      -2.178   9.751  -1.050  1.00  0.00           N  
ATOM    643  CA  TYR A  80      -1.222   8.669  -0.842  1.00  0.00           C  
ATOM    644  C   TYR A  80      -0.121   8.704  -1.896  1.00  0.00           C  
ATOM    645  CB  TYR A  80      -1.930   7.312  -0.872  1.00  0.00           C  
ATOM    646  O   TYR A  80      -0.242   9.401  -2.906  1.00  0.00           O  
ATOM    647  CG  TYR A  80      -2.353   6.878  -2.255  1.00  0.00           C  
ATOM    648  CD1 TYR A  80      -3.491   7.410  -2.856  1.00  0.00           C  
ATOM    649  CD2 TYR A  80      -1.615   5.935  -2.963  1.00  0.00           C  
ATOM    650  CE1 TYR A  80      -3.885   7.012  -4.129  1.00  0.00           C  
ATOM    651  CE2 TYR A  80      -2.000   5.530  -4.237  1.00  0.00           C  
ATOM    652  OH  TYR A  80      -3.519   5.675  -6.071  1.00  0.00           O  
ATOM    653  CZ  TYR A  80      -3.134   6.073  -4.811  1.00  0.00           C  
ATOM    654  N   THR A  81       0.924   7.930  -1.542  1.00  0.00           N  
ATOM    655  CA  THR A  81       2.067   7.877  -2.446  1.00  0.00           C  
ATOM    656  C   THR A  81       2.539   6.438  -2.637  1.00  0.00           C  
ATOM    657  CB  THR A  81       3.233   8.736  -1.923  1.00  0.00           C  
ATOM    658  O   THR A  81       3.128   5.846  -1.730  1.00  0.00           O  
ATOM    659  CG2 THR A  81       4.404   8.729  -2.900  1.00  0.00           C  
ATOM    660  OG1 THR A  81       2.782  10.085  -1.745  1.00  0.00           O  
ATOM    661  N   PRO A  82       2.224   5.940  -3.871  1.00  0.00           N  
ATOM    662  CA  PRO A  82       2.829   4.634  -4.144  1.00  0.00           C  
ATOM    663  C   PRO A  82       4.326   4.726  -4.430  1.00  0.00           C  
ATOM    664  CB  PRO A  82       2.067   4.143  -5.378  1.00  0.00           C  
ATOM    665  O   PRO A  82       4.768   5.632  -5.141  1.00  0.00           O  
ATOM    666  CG  PRO A  82       1.623   5.390  -6.074  1.00  0.00           C  
ATOM    667  CD  PRO A  82       1.398   6.457  -5.042  1.00  0.00           C  
ATOM    668  N   CYS A  83       5.052   3.929  -3.834  1.00  0.00           N  
ATOM    669  CA  CYS A  83       6.487   3.831  -4.076  1.00  0.00           C  
ATOM    670  C   CYS A  83       6.834   2.521  -4.773  1.00  0.00           C  
ATOM    671  CB  CYS A  83       7.261   3.942  -2.763  1.00  0.00           C  
ATOM    672  O   CYS A  83       6.513   1.442  -4.271  1.00  0.00           O  
ATOM    673  SG  CYS A  83       7.045   5.525  -1.921  1.00  0.00           S  
ATOM    674  N   GLN A  84       7.382   2.702  -5.945  1.00  0.00           N  
ATOM    675  CA  GLN A  84       7.741   1.541  -6.753  1.00  0.00           C  
ATOM    676  C   GLN A  84       9.232   1.533  -7.074  1.00  0.00           C  
ATOM    677  CB  GLN A  84       6.925   1.514  -8.047  1.00  0.00           C  
ATOM    678  O   GLN A  84       9.803   2.569  -7.422  1.00  0.00           O  
ATOM    679  CG  GLN A  84       7.154   0.269  -8.892  1.00  0.00           C  
ATOM    680  CD  GLN A  84       6.228   0.195 -10.092  1.00  0.00           C  
ATOM    681  NE2 GLN A  84       6.593  -0.623 -11.073  1.00  0.00           N  
ATOM    682  OE1 GLN A  84       5.192   0.867 -10.135  1.00  0.00           O  
ATOM    683  N   GLN A  85       9.836   0.362  -6.933  1.00  0.00           N  
ATOM    684  CA  GLN A  85      11.258   0.227  -7.232  1.00  0.00           C  
ATOM    685  C   GLN A  85      11.543   0.534  -8.699  1.00  0.00           C  
ATOM    686  CB  GLN A  85      11.749  -1.180  -6.885  1.00  0.00           C  
ATOM    687  O   GLN A  85      10.821   0.075  -9.587  1.00  0.00           O  
ATOM    688  CG  GLN A  85      13.250  -1.367  -7.057  1.00  0.00           C  
ATOM    689  CD  GLN A  85      13.709  -2.772  -6.712  1.00  0.00           C  
ATOM    690  NE2 GLN A  85      15.015  -2.943  -6.539  1.00  0.00           N  
ATOM    691  OE1 GLN A  85      12.897  -3.695  -6.602  1.00  0.00           O  
ATOM    692  N   GLU A  86      12.581   1.367  -8.888  1.00  0.00           N  
ATOM    693  CA  GLU A  86      13.001   1.677 -10.251  1.00  0.00           C  
ATOM    694  C   GLU A  86      13.768   0.513 -10.871  1.00  0.00           C  
ATOM    695  CB  GLU A  86      13.859   2.945 -10.275  1.00  0.00           C  
ATOM    696  O   GLU A  86      14.353  -0.303 -10.155  1.00  0.00           O  
ATOM    697  CG  GLU A  86      13.103   4.207  -9.884  1.00  0.00           C  
ATOM    698  CD  GLU A  86      13.943   5.468  -9.998  1.00  0.00           C  
ATOM    699  OE1 GLU A  86      13.457   6.558  -9.619  1.00  0.00           O  
ATOM    700  OE2 GLU A  86      15.098   5.367 -10.471  1.00  0.00           O  
ATOM    701  N   MET A  87      13.861   0.606 -12.145  1.00  0.00           N  
ATOM    702  CA  MET A  87      14.555  -0.429 -12.907  1.00  0.00           C  
ATOM    703  C   MET A  87      16.048  -0.423 -12.598  1.00  0.00           C  
ATOM    704  CB  MET A  87      14.330  -0.234 -14.407  1.00  0.00           C  
ATOM    705  O   MET A  87      16.697  -1.470 -12.630  1.00  0.00           O  
ATOM    706  CG  MET A  87      12.929  -0.597 -14.869  1.00  0.00           C  
ATOM    707  SD  MET A  87      12.731  -0.460 -16.689  1.00  0.00           S  
ATOM    708  CE  MET A  87      10.960  -0.822 -16.846  1.00  0.00           C  
ATOM    709  N   THR A  88      16.531   0.704 -12.378  1.00  0.00           N  
ATOM    710  CA  THR A  88      17.970   0.872 -12.212  1.00  0.00           C  
ATOM    711  C   THR A  88      18.393   0.536 -10.785  1.00  0.00           C  
ATOM    712  CB  THR A  88      18.409   2.307 -12.556  1.00  0.00           C  
ATOM    713  O   THR A  88      19.579   0.588 -10.454  1.00  0.00           O  
ATOM    714  CG2 THR A  88      18.174   2.616 -14.031  1.00  0.00           C  
ATOM    715  OG1 THR A  88      17.658   3.233 -11.760  1.00  0.00           O  
ATOM    716  N   SER A  89      17.380   0.156  -9.985  1.00  0.00           N  
ATOM    717  CA  SER A  89      17.647  -0.068  -8.568  1.00  0.00           C  
ATOM    718  C   SER A  89      18.328  -1.413  -8.340  1.00  0.00           C  
ATOM    719  CB  SER A  89      16.350   0.000  -7.760  1.00  0.00           C  
ATOM    720  O   SER A  89      17.868  -2.441  -8.844  1.00  0.00           O  
ATOM    721  OG  SER A  89      16.618  -0.091  -6.372  1.00  0.00           O  
ATOM    722  N   LYS A  90      19.537  -1.389  -7.759  1.00  0.00           N  
ATOM    723  CA  LYS A  90      20.264  -2.574  -7.314  1.00  0.00           C  
ATOM    724  C   LYS A  90      20.630  -2.474  -5.836  1.00  0.00           C  
ATOM    725  CB  LYS A  90      21.526  -2.776  -8.154  1.00  0.00           C  
ATOM    726  O   LYS A  90      21.069  -1.420  -5.371  1.00  0.00           O  
ATOM    727  CG  LYS A  90      21.253  -3.135  -9.607  1.00  0.00           C  
ATOM    728  CD  LYS A  90      22.545  -3.384 -10.374  1.00  0.00           C  
ATOM    729  CE  LYS A  90      22.276  -3.670 -11.846  1.00  0.00           C  
ATOM    730  NZ  LYS A  90      23.539  -3.936 -12.598  1.00  0.00           N  
ATOM    731  N   TYR A  91      20.301  -3.459  -5.085  1.00  0.00           N  
ATOM    732  CA  TYR A  91      20.644  -3.467  -3.667  1.00  0.00           C  
ATOM    733  C   TYR A  91      22.154  -3.538  -3.472  1.00  0.00           C  
ATOM    734  CB  TYR A  91      19.970  -4.644  -2.956  1.00  0.00           C  
ATOM    735  O   TYR A  91      22.830  -4.354  -4.103  1.00  0.00           O  
ATOM    736  CG  TYR A  91      20.178  -4.650  -1.461  1.00  0.00           C  
ATOM    737  CD1 TYR A  91      21.168  -5.439  -0.880  1.00  0.00           C  
ATOM    738  CD2 TYR A  91      19.385  -3.869  -0.628  1.00  0.00           C  
ATOM    739  CE1 TYR A  91      21.363  -5.450   0.498  1.00  0.00           C  
ATOM    740  CE2 TYR A  91      19.571  -3.872   0.751  1.00  0.00           C  
ATOM    741  OH  TYR A  91      20.748  -4.671   2.667  1.00  0.00           O  
ATOM    742  CZ  TYR A  91      20.560  -4.664   1.303  1.00  0.00           C  
ATOM    743  N   PRO A  92      22.730  -2.663  -2.612  1.00  0.00           N  
ATOM    744  CA  PRO A  92      22.132  -1.761  -1.625  1.00  0.00           C  
ATOM    745  C   PRO A  92      21.887  -0.360  -2.179  1.00  0.00           C  
ATOM    746  CB  PRO A  92      23.171  -1.731  -0.501  1.00  0.00           C  
ATOM    747  O   PRO A  92      21.333   0.495  -1.482  1.00  0.00           O  
ATOM    748  CG  PRO A  92      24.481  -1.949  -1.186  1.00  0.00           C  
ATOM    749  CD  PRO A  92      24.248  -2.795  -2.404  1.00  0.00           C  
ATOM    750  N   GLY A  93      21.829   0.037  -3.600  1.00  0.00           N  
ATOM    751  CA  GLY A  93      21.530   1.310  -4.236  1.00  0.00           C  
ATOM    752  C   GLY A  93      20.109   1.397  -4.759  1.00  0.00           C  
ATOM    753  O   GLY A  93      19.887   1.403  -5.971  1.00  0.00           O  
ATOM    754  N   GLU A  94      19.163   1.597  -3.742  1.00  0.00           N  
ATOM    755  CA  GLU A  94      17.726   1.531  -3.988  1.00  0.00           C  
ATOM    756  C   GLU A  94      17.185   2.876  -4.465  1.00  0.00           C  
ATOM    757  CB  GLU A  94      16.984   1.084  -2.725  1.00  0.00           C  
ATOM    758  O   GLU A  94      17.608   3.928  -3.982  1.00  0.00           O  
ATOM    759  CG  GLU A  94      17.443  -0.263  -2.186  1.00  0.00           C  
ATOM    760  CD  GLU A  94      18.572  -0.151  -1.174  1.00  0.00           C  
ATOM    761  OE1 GLU A  94      18.871  -1.152  -0.484  1.00  0.00           O  
ATOM    762  OE2 GLU A  94      19.163   0.948  -1.070  1.00  0.00           O  
ATOM    763  N   ALA A  95      16.519   2.755  -5.516  1.00  0.00           N  
ATOM    764  CA  ALA A  95      15.797   3.915  -6.033  1.00  0.00           C  
ATOM    765  C   ALA A  95      14.324   3.587  -6.260  1.00  0.00           C  
ATOM    766  CB  ALA A  95      16.436   4.406  -7.329  1.00  0.00           C  
ATOM    767  O   ALA A  95      13.990   2.499  -6.734  1.00  0.00           O  
ATOM    768  N   HIS A  96      13.578   4.523  -5.824  1.00  0.00           N  
ATOM    769  CA  HIS A  96      12.141   4.336  -5.983  1.00  0.00           C  
ATOM    770  C   HIS A  96      11.517   5.492  -6.758  1.00  0.00           C  
ATOM    771  CB  HIS A  96      11.465   4.194  -4.618  1.00  0.00           C  
ATOM    772  O   HIS A  96      11.945   6.640  -6.621  1.00  0.00           O  
ATOM    773  CG  HIS A  96      11.897   2.981  -3.858  1.00  0.00           C  
ATOM    774  CD2 HIS A  96      13.026   2.728  -3.155  1.00  0.00           C  
ATOM    775  ND1 HIS A  96      11.123   1.845  -3.767  1.00  0.00           N  
ATOM    776  CE1 HIS A  96      11.759   0.943  -3.038  1.00  0.00           C  
ATOM    777  NE2 HIS A  96      12.917   1.454  -2.655  1.00  0.00           N  
ATOM    778  N   TRP A  97      10.675   5.001  -7.623  1.00  0.00           N  
ATOM    779  CA  TRP A  97       9.792   5.980  -8.247  1.00  0.00           C  
ATOM    780  C   TRP A  97       8.520   6.168  -7.427  1.00  0.00           C  
ATOM    781  CB  TRP A  97       9.436   5.552  -9.674  1.00  0.00           C  
ATOM    782  O   TRP A  97       7.971   5.202  -6.892  1.00  0.00           O  
ATOM    783  CG  TRP A  97       8.549   6.521 -10.397  1.00  0.00           C  
ATOM    784  CD1 TRP A  97       8.931   7.663 -11.044  1.00  0.00           C  
ATOM    785  CD2 TRP A  97       7.128   6.433 -10.542  1.00  0.00           C  
ATOM    786  CE2 TRP A  97       6.714   7.557 -11.290  1.00  0.00           C  
ATOM    787  CE3 TRP A  97       6.164   5.511 -10.112  1.00  0.00           C  
ATOM    788  NE1 TRP A  97       7.832   8.291 -11.583  1.00  0.00           N  
ATOM    789  CH2 TRP A  97       4.453   6.867 -11.185  1.00  0.00           C  
ATOM    790  CZ2 TRP A  97       5.375   7.784 -11.618  1.00  0.00           C  
ATOM    791  CZ3 TRP A  97       4.832   5.739 -10.439  1.00  0.00           C  
ATOM    792  N   HIS A  98       8.153   7.406  -7.194  1.00  0.00           N  
ATOM    793  CA  HIS A  98       6.894   7.643  -6.496  1.00  0.00           C  
ATOM    794  C   HIS A  98       6.051   8.687  -7.220  1.00  0.00           C  
ATOM    795  CB  HIS A  98       7.155   8.086  -5.055  1.00  0.00           C  
ATOM    796  O   HIS A  98       6.586   9.524  -7.952  1.00  0.00           O  
ATOM    797  CG  HIS A  98       7.801   9.430  -4.949  1.00  0.00           C  
ATOM    798  CD2 HIS A  98       7.264  10.669  -4.849  1.00  0.00           C  
ATOM    799  ND1 HIS A  98       9.169   9.600  -4.940  1.00  0.00           N  
ATOM    800  CE1 HIS A  98       9.446  10.889  -4.838  1.00  0.00           C  
ATOM    801  NE2 HIS A  98       8.308  11.560  -4.782  1.00  0.00           N  
ATOM    802  N   ARG A  99       4.747   8.536  -7.032  1.00  0.00           N  
ATOM    803  CA  ARG A  99       3.777   9.490  -7.559  1.00  0.00           C  
ATOM    804  C   ARG A  99       2.673   9.766  -6.544  1.00  0.00           C  
ATOM    805  CB  ARG A  99       3.171   8.975  -8.866  1.00  0.00           C  
ATOM    806  O   ARG A  99       2.163   8.841  -5.907  1.00  0.00           O  
ATOM    807  CG  ARG A  99       2.361  10.016  -9.622  1.00  0.00           C  
ATOM    808  CD  ARG A  99       1.925   9.508 -10.989  1.00  0.00           C  
ATOM    809  NE  ARG A  99       1.163  10.517 -11.721  1.00  0.00           N  
ATOM    810  NH1 ARG A  99       0.759   9.176 -13.558  1.00  0.00           N  
ATOM    811  NH2 ARG A  99      -0.046  11.321 -13.500  1.00  0.00           N  
ATOM    812  CZ  ARG A  99       0.627  10.336 -12.924  1.00  0.00           C  
ATOM    813  N   GLN A 100       2.451  11.046  -6.440  1.00  0.00           N  
ATOM    814  CA  GLN A 100       1.385  11.429  -5.520  1.00  0.00           C  
ATOM    815  C   GLN A 100       0.011  11.218  -6.151  1.00  0.00           C  
ATOM    816  CB  GLN A 100       1.546  12.888  -5.089  1.00  0.00           C  
ATOM    817  O   GLN A 100      -0.214  11.597  -7.302  1.00  0.00           O  
ATOM    818  CG  GLN A 100       0.754  13.251  -3.840  1.00  0.00           C  
ATOM    819  CD  GLN A 100       1.329  14.449  -3.108  1.00  0.00           C  
ATOM    820  NE2 GLN A 100       0.586  14.959  -2.131  1.00  0.00           N  
ATOM    821  OE1 GLN A 100       2.431  14.911  -3.417  1.00  0.00           O  
ATOM    822  N   HIS A 101      -0.899  10.613  -5.428  1.00  0.00           N  
ATOM    823  CA  HIS A 101      -2.263  10.350  -5.871  1.00  0.00           C  
ATOM    824  C   HIS A 101      -3.270  10.663  -4.770  1.00  0.00           C  
ATOM    825  CB  HIS A 101      -2.409   8.894  -6.317  1.00  0.00           C  
ATOM    826  O   HIS A 101      -2.895  10.818  -3.605  1.00  0.00           O  
ATOM    827  CG  HIS A 101      -1.537   8.531  -7.477  1.00  0.00           C  
ATOM    828  CD2 HIS A 101      -0.312   7.956  -7.522  1.00  0.00           C  
ATOM    829  ND1 HIS A 101      -1.903   8.762  -8.785  1.00  0.00           N  
ATOM    830  CE1 HIS A 101      -0.939   8.343  -9.587  1.00  0.00           C  
ATOM    831  NE2 HIS A 101       0.038   7.849  -8.845  1.00  0.00           N  
ATOM    832  N   MET A 102      -4.528  10.863  -5.257  1.00  0.00           N  
ATOM    833  CA  MET A 102      -5.662  10.920  -4.338  1.00  0.00           C  
ATOM    834  C   MET A 102      -6.733   9.909  -4.733  1.00  0.00           C  
ATOM    835  CB  MET A 102      -6.258  12.328  -4.305  1.00  0.00           C  
ATOM    836  O   MET A 102      -7.203   9.909  -5.872  1.00  0.00           O  
ATOM    837  CG  MET A 102      -5.305  13.384  -3.769  1.00  0.00           C  
ATOM    838  SD  MET A 102      -6.053  15.060  -3.748  1.00  0.00           S  
ATOM    839  CE  MET A 102      -7.316  14.831  -2.466  1.00  0.00           C  
ATOM    840  N   SER A 103      -7.018   9.027  -3.764  1.00  0.00           N  
ATOM    841  CA  SER A 103      -8.034   8.021  -4.055  1.00  0.00           C  
ATOM    842  C   SER A 103      -8.738   7.562  -2.783  1.00  0.00           C  
ATOM    843  CB  SER A 103      -7.411   6.819  -4.765  1.00  0.00           C  
ATOM    844  O   SER A 103      -8.273   7.838  -1.675  1.00  0.00           O  
ATOM    845  OG  SER A 103      -8.407   5.883  -5.138  1.00  0.00           O  
ATOM    846  N   VAL A 104      -9.920   6.973  -3.078  1.00  0.00           N  
ATOM    847  CA  VAL A 104     -10.590   6.302  -1.970  1.00  0.00           C  
ATOM    848  C   VAL A 104      -9.778   5.085  -1.535  1.00  0.00           C  
ATOM    849  CB  VAL A 104     -12.026   5.877  -2.348  1.00  0.00           C  
ATOM    850  O   VAL A 104      -9.269   4.338  -2.375  1.00  0.00           O  
ATOM    851  CG1 VAL A 104     -12.678   5.099  -1.207  1.00  0.00           C  
ATOM    852  CG2 VAL A 104     -12.866   7.100  -2.713  1.00  0.00           C  
ATOM    853  N   ILE A 105      -9.646   4.907  -0.120  1.00  0.00           N  
ATOM    854  CA  ILE A 105      -8.784   3.837   0.371  1.00  0.00           C  
ATOM    855  C   ILE A 105      -9.637   2.710   0.947  1.00  0.00           C  
ATOM    856  CB  ILE A 105      -7.790   4.355   1.434  1.00  0.00           C  
ATOM    857  O   ILE A 105     -10.664   2.962   1.581  1.00  0.00           O  
ATOM    858  CG1 ILE A 105      -8.546   4.898   2.652  1.00  0.00           C  
ATOM    859  CG2 ILE A 105      -6.870   5.425   0.839  1.00  0.00           C  
ATOM    860  CD1 ILE A 105      -7.659   5.177   3.858  1.00  0.00           C  
ATOM    861  N   ILE A 106      -9.305   1.527   0.633  1.00  0.00           N  
ATOM    862  CA  ILE A 106      -9.853   0.324   1.251  1.00  0.00           C  
ATOM    863  C   ILE A 106      -8.834  -0.268   2.222  1.00  0.00           C  
ATOM    864  CB  ILE A 106     -10.253  -0.724   0.188  1.00  0.00           C  
ATOM    865  O   ILE A 106      -7.691  -0.535   1.845  1.00  0.00           O  
ATOM    866  CG1 ILE A 106     -11.275  -0.132  -0.788  1.00  0.00           C  
ATOM    867  CG2 ILE A 106     -10.802  -1.988   0.857  1.00  0.00           C  
ATOM    868  CD1 ILE A 106     -11.611  -1.044  -1.961  1.00  0.00           C  
ATOM    869  N   LEU A 107      -9.279  -0.423   3.494  1.00  0.00           N  
ATOM    870  CA  LEU A 107      -8.386  -0.951   4.520  1.00  0.00           C  
ATOM    871  C   LEU A 107      -8.845  -2.330   4.981  1.00  0.00           C  
ATOM    872  CB  LEU A 107      -8.319   0.004   5.715  1.00  0.00           C  
ATOM    873  O   LEU A 107     -10.037  -2.640   4.935  1.00  0.00           O  
ATOM    874  CG  LEU A 107      -7.857   1.431   5.417  1.00  0.00           C  
ATOM    875  CD1 LEU A 107      -7.954   2.292   6.672  1.00  0.00           C  
ATOM    876  CD2 LEU A 107      -6.434   1.430   4.871  1.00  0.00           C  
ATOM    877  N   VAL A 108      -7.850  -3.133   5.361  1.00  0.00           N  
ATOM    878  CA  VAL A 108      -8.144  -4.376   6.067  1.00  0.00           C  
ATOM    879  C   VAL A 108      -8.124  -4.132   7.574  1.00  0.00           C  
ATOM    880  CB  VAL A 108      -7.141  -5.491   5.694  1.00  0.00           C  
ATOM    881  O   VAL A 108      -7.151  -3.595   8.109  1.00  0.00           O  
ATOM    882  CG1 VAL A 108      -7.510  -6.802   6.387  1.00  0.00           C  
ATOM    883  CG2 VAL A 108      -7.091  -5.679   4.179  1.00  0.00           C  
ATOM    884  N   CYS A 109      -9.212  -4.485   8.242  1.00  0.00           N  
ATOM    885  CA  CYS A 109      -9.316  -4.264   9.680  1.00  0.00           C  
ATOM    886  C   CYS A 109      -9.442  -5.587  10.428  1.00  0.00           C  
ATOM    887  CB  CYS A 109     -10.515  -3.372  10.000  1.00  0.00           C  
ATOM    888  O   CYS A 109     -10.084  -6.520   9.943  1.00  0.00           O  
ATOM    889  SG  CYS A 109     -10.411  -1.723   9.269  1.00  0.00           S  
ATOM    890  N   GLU A 110      -8.665  -5.776  11.506  1.00  0.00           N  
ATOM    891  CA  GLU A 110      -8.696  -6.998  12.304  1.00  0.00           C  
ATOM    892  C   GLU A 110      -8.842  -6.683  13.790  1.00  0.00           C  
ATOM    893  CB  GLU A 110      -7.434  -7.830  12.063  1.00  0.00           C  
ATOM    894  O   GLU A 110      -8.463  -5.600  14.240  1.00  0.00           O  
ATOM    895  CG  GLU A 110      -7.354  -8.436  10.669  1.00  0.00           C  
ATOM    896  CD  GLU A 110      -6.153  -9.349  10.481  1.00  0.00           C  
ATOM    897  OE1 GLU A 110      -5.992  -9.921   9.379  1.00  0.00           O  
ATOM    898  OE2 GLU A 110      -5.366  -9.494  11.443  1.00  0.00           O  
ATOM    899  N   GLY A 111      -9.384  -7.708  14.566  1.00  0.00           N  
ATOM    900  CA  GLY A 111      -9.371  -7.636  16.018  1.00  0.00           C  
ATOM    901  C   GLY A 111     -10.620  -6.996  16.595  1.00  0.00           C  
ATOM    902  O   GLY A 111     -11.503  -6.565  15.851  1.00  0.00           O  
ATOM    903  N   PRO A 112     -10.702  -7.055  17.961  1.00  0.00           N  
ATOM    904  CA  PRO A 112     -11.861  -6.618  18.743  1.00  0.00           C  
ATOM    905  C   PRO A 112     -12.043  -5.102  18.732  1.00  0.00           C  
ATOM    906  CB  PRO A 112     -11.543  -7.119  20.154  1.00  0.00           C  
ATOM    907  O   PRO A 112     -13.170  -4.611  18.826  1.00  0.00           O  
ATOM    908  CG  PRO A 112     -10.075  -7.397  20.140  1.00  0.00           C  
ATOM    909  CD  PRO A 112      -9.643  -7.607  18.717  1.00  0.00           C  
ATOM    910  N   ASN A 113     -10.954  -4.325  18.290  1.00  0.00           N  
ATOM    911  CA  ASN A 113     -11.015  -2.868  18.232  1.00  0.00           C  
ATOM    912  C   ASN A 113     -10.987  -2.362  16.793  1.00  0.00           C  
ATOM    913  CB  ASN A 113      -9.869  -2.250  19.035  1.00  0.00           C  
ATOM    914  O   ASN A 113     -10.860  -1.160  16.555  1.00  0.00           O  
ATOM    915  CG  ASN A 113     -10.004  -2.489  20.526  1.00  0.00           C  
ATOM    916  ND2 ASN A 113      -8.874  -2.558  21.220  1.00  0.00           N  
ATOM    917  OD1 ASN A 113     -11.115  -2.612  21.049  1.00  0.00           O  
ATOM    918  N   GLU A 114     -11.201  -3.350  15.771  1.00  0.00           N  
ATOM    919  CA  GLU A 114     -11.286  -3.103  14.334  1.00  0.00           C  
ATOM    920  C   GLU A 114     -10.250  -2.076  13.888  1.00  0.00           C  
ATOM    921  CB  GLU A 114     -12.692  -2.634  13.952  1.00  0.00           C  
ATOM    922  O   GLU A 114     -10.605  -1.012  13.374  1.00  0.00           O  
ATOM    923  CG  GLU A 114     -13.766  -3.696  14.134  1.00  0.00           C  
ATOM    924  CD  GLU A 114     -15.123  -3.276  13.592  1.00  0.00           C  
ATOM    925  OE1 GLU A 114     -16.058  -4.110  13.584  1.00  0.00           O  
ATOM    926  OE2 GLU A 114     -15.253  -2.105  13.172  1.00  0.00           O  
ATOM    927  N   LYS A 115      -8.987  -2.379  14.250  1.00  0.00           N  
ATOM    928  CA  LYS A 115      -7.888  -1.520  13.821  1.00  0.00           C  
ATOM    929  C   LYS A 115      -7.420  -1.888  12.415  1.00  0.00           C  
ATOM    930  CB  LYS A 115      -6.719  -1.613  14.803  1.00  0.00           C  
ATOM    931  O   LYS A 115      -7.444  -3.060  12.034  1.00  0.00           O  
ATOM    932  CG  LYS A 115      -7.035  -1.081  16.193  1.00  0.00           C  
ATOM    933  CD  LYS A 115      -5.824  -1.166  17.113  1.00  0.00           C  
ATOM    934  CE  LYS A 115      -6.144  -0.649  18.509  1.00  0.00           C  
ATOM    935  NZ  LYS A 115      -4.966  -0.755  19.422  1.00  0.00           N  
ATOM    936  N   PRO A 116      -7.043  -0.806  11.688  1.00  0.00           N  
ATOM    937  CA  PRO A 116      -6.485  -1.097  10.366  1.00  0.00           C  
ATOM    938  C   PRO A 116      -5.146  -1.827  10.437  1.00  0.00           C  
ATOM    939  CB  PRO A 116      -6.318   0.291   9.741  1.00  0.00           C  
ATOM    940  O   PRO A 116      -4.267  -1.436  11.210  1.00  0.00           O  
ATOM    941  CG  PRO A 116      -7.123   1.201  10.611  1.00  0.00           C  
ATOM    942  CD  PRO A 116      -7.275   0.559  11.961  1.00  0.00           C  
ATOM    943  N   VAL A 117      -4.989  -2.818   9.584  1.00  0.00           N  
ATOM    944  CA  VAL A 117      -3.775  -3.621   9.675  1.00  0.00           C  
ATOM    945  C   VAL A 117      -3.101  -3.696   8.307  1.00  0.00           C  
ATOM    946  CB  VAL A 117      -4.073  -5.043  10.200  1.00  0.00           C  
ATOM    947  O   VAL A 117      -1.944  -4.110   8.199  1.00  0.00           O  
ATOM    948  CG1 VAL A 117      -4.567  -4.993  11.645  1.00  0.00           C  
ATOM    949  CG2 VAL A 117      -5.098  -5.738   9.306  1.00  0.00           C  
ATOM    950  N   HIS A 118      -3.734  -3.199   7.251  1.00  0.00           N  
ATOM    951  CA  HIS A 118      -3.179  -3.194   5.902  1.00  0.00           C  
ATOM    952  C   HIS A 118      -3.955  -2.249   4.991  1.00  0.00           C  
ATOM    953  CB  HIS A 118      -3.179  -4.607   5.317  1.00  0.00           C  
ATOM    954  O   HIS A 118      -5.176  -2.126   5.113  1.00  0.00           O  
ATOM    955  CG  HIS A 118      -2.660  -4.676   3.916  1.00  0.00           C  
ATOM    956  CD2 HIS A 118      -3.274  -5.007   2.755  1.00  0.00           C  
ATOM    957  ND1 HIS A 118      -1.352  -4.385   3.592  1.00  0.00           N  
ATOM    958  CE1 HIS A 118      -1.185  -4.533   2.288  1.00  0.00           C  
ATOM    959  NE2 HIS A 118      -2.335  -4.910   1.758  1.00  0.00           N  
ATOM    960  N   LEU A 119      -3.281  -1.622   4.041  1.00  0.00           N  
ATOM    961  CA  LEU A 119      -3.871  -0.861   2.945  1.00  0.00           C  
ATOM    962  C   LEU A 119      -4.104  -1.751   1.728  1.00  0.00           C  
ATOM    963  CB  LEU A 119      -2.971   0.318   2.565  1.00  0.00           C  
ATOM    964  O   LEU A 119      -3.149  -2.204   1.094  1.00  0.00           O  
ATOM    965  CG  LEU A 119      -2.840   1.433   3.604  1.00  0.00           C  
ATOM    966  CD1 LEU A 119      -1.631   2.309   3.291  1.00  0.00           C  
ATOM    967  CD2 LEU A 119      -4.114   2.269   3.656  1.00  0.00           C  
ATOM    968  N   ASP A 120      -5.390  -2.122   1.430  1.00  0.00           N  
ATOM    969  CA  ASP A 120      -5.746  -3.098   0.405  1.00  0.00           C  
ATOM    970  C   ASP A 120      -5.691  -2.475  -0.989  1.00  0.00           C  
ATOM    971  CB  ASP A 120      -7.140  -3.671   0.670  1.00  0.00           C  
ATOM    972  O   ASP A 120      -4.860  -2.859  -1.814  1.00  0.00           O  
ATOM    973  CG  ASP A 120      -7.458  -4.879  -0.193  1.00  0.00           C  
ATOM    974  OD1 ASP A 120      -6.533  -5.647  -0.533  1.00  0.00           O  
ATOM    975  OD2 ASP A 120      -8.645  -5.063  -0.540  1.00  0.00           O  
ATOM    976  N   LEU A 121      -6.520  -1.564  -1.322  1.00  0.00           N  
ATOM    977  CA  LEU A 121      -6.554  -0.984  -2.660  1.00  0.00           C  
ATOM    978  C   LEU A 121      -6.939   0.491  -2.603  1.00  0.00           C  
ATOM    979  CB  LEU A 121      -7.538  -1.747  -3.550  1.00  0.00           C  
ATOM    980  O   LEU A 121      -7.620   0.923  -1.670  1.00  0.00           O  
ATOM    981  CG  LEU A 121      -7.152  -3.182  -3.912  1.00  0.00           C  
ATOM    982  CD1 LEU A 121      -8.378  -3.957  -4.384  1.00  0.00           C  
ATOM    983  CD2 LEU A 121      -6.063  -3.192  -4.979  1.00  0.00           C  
ATOM    984  N   PHE A 122      -6.362   1.216  -3.576  1.00  0.00           N  
ATOM    985  CA  PHE A 122      -6.853   2.559  -3.859  1.00  0.00           C  
ATOM    986  C   PHE A 122      -7.769   2.556  -5.076  1.00  0.00           C  
ATOM    987  CB  PHE A 122      -5.684   3.523  -4.084  1.00  0.00           C  
ATOM    988  O   PHE A 122      -7.454   1.939  -6.096  1.00  0.00           O  
ATOM    989  CG  PHE A 122      -4.843   3.754  -2.858  1.00  0.00           C  
ATOM    990  CD1 PHE A 122      -5.166   4.760  -1.956  1.00  0.00           C  
ATOM    991  CD2 PHE A 122      -3.728   2.965  -2.608  1.00  0.00           C  
ATOM    992  CE1 PHE A 122      -4.389   4.977  -0.820  1.00  0.00           C  
ATOM    993  CE2 PHE A 122      -2.946   3.175  -1.475  1.00  0.00           C  
ATOM    994  CZ  PHE A 122      -3.278   4.182  -0.583  1.00  0.00           C  
ATOM    995  N   LEU A 123      -9.052   2.948  -5.055  1.00  0.00           N  
ATOM    996  CA  LEU A 123     -10.011   2.992  -6.153  1.00  0.00           C  
ATOM    997  C   LEU A 123      -9.716   4.162  -7.086  1.00  0.00           C  
ATOM    998  CB  LEU A 123     -11.439   3.102  -5.613  1.00  0.00           C  
ATOM    999  O   LEU A 123      -9.162   5.177  -6.659  1.00  0.00           O  
ATOM   1000  CG  LEU A 123     -11.922   1.949  -4.733  1.00  0.00           C  
ATOM   1001  CD1 LEU A 123     -13.282   2.278  -4.126  1.00  0.00           C  
ATOM   1002  CD2 LEU A 123     -11.989   0.654  -5.536  1.00  0.00           C  
TER    1003      LEU A 123                                                      
ATOM   1004  N   TYR B 124       9.156 -14.252 -21.648  1.00  0.00           N  
ATOM   1005  CA  TYR B 124       9.778 -14.515 -20.355  1.00  0.00           C  
ATOM   1006  C   TYR B 124       9.129 -13.681 -19.258  1.00  0.00           C  
ATOM   1007  CB  TYR B 124      11.281 -14.225 -20.412  1.00  0.00           C  
ATOM   1008  O   TYR B 124       8.772 -14.205 -18.200  1.00  0.00           O  
ATOM   1009  CG  TYR B 124      11.949 -14.212 -19.059  1.00  0.00           C  
ATOM   1010  CD1 TYR B 124      12.177 -13.015 -18.384  1.00  0.00           C  
ATOM   1011  CD2 TYR B 124      12.354 -15.397 -18.453  1.00  0.00           C  
ATOM   1012  CE1 TYR B 124      12.794 -12.999 -17.137  1.00  0.00           C  
ATOM   1013  CE2 TYR B 124      12.971 -15.392 -17.206  1.00  0.00           C  
ATOM   1014  OH  TYR B 124      13.797 -14.180 -15.323  1.00  0.00           O  
ATOM   1015  CZ  TYR B 124      13.186 -14.190 -16.557  1.00  0.00           C  
ATOM   1016  N   TRP B 125       9.042 -12.354 -19.443  1.00  0.00           N  
ATOM   1017  CA  TRP B 125       8.474 -11.448 -18.451  1.00  0.00           C  
ATOM   1018  C   TRP B 125       7.021 -11.803 -18.158  1.00  0.00           C  
ATOM   1019  CB  TRP B 125       8.571  -9.997 -18.930  1.00  0.00           C  
ATOM   1020  O   TRP B 125       6.593 -11.789 -17.001  1.00  0.00           O  
ATOM   1021  CG  TRP B 125       9.976  -9.513 -19.128  1.00  0.00           C  
ATOM   1022  CD1 TRP B 125      10.513  -8.984 -20.269  1.00  0.00           C  
ATOM   1023  CD2 TRP B 125      11.027  -9.520 -18.156  1.00  0.00           C  
ATOM   1024  CE2 TRP B 125      12.174  -8.979 -18.777  1.00  0.00           C  
ATOM   1025  CE3 TRP B 125      11.109  -9.930 -16.819  1.00  0.00           C  
ATOM   1026  NE1 TRP B 125      11.834  -8.660 -20.065  1.00  0.00           N  
ATOM   1027  CH2 TRP B 125      13.444  -9.247 -16.798  1.00  0.00           C  
ATOM   1028  CZ2 TRP B 125      13.391  -8.838 -18.105  1.00  0.00           C  
ATOM   1029  CZ3 TRP B 125      12.320  -9.789 -16.152  1.00  0.00           C  
ATOM   1030  N   LYS B 126       6.193 -12.068 -19.201  1.00  0.00           N  
ATOM   1031  CA  LYS B 126       4.806 -12.485 -19.011  1.00  0.00           C  
ATOM   1032  C   LYS B 126       4.727 -13.789 -18.223  1.00  0.00           C  
ATOM   1033  CB  LYS B 126       4.104 -12.643 -20.360  1.00  0.00           C  
ATOM   1034  O   LYS B 126       3.905 -13.923 -17.315  1.00  0.00           O  
ATOM   1035  CG  LYS B 126       2.629 -13.003 -20.252  1.00  0.00           C  
ATOM   1036  CD  LYS B 126       1.972 -13.086 -21.623  1.00  0.00           C  
ATOM   1037  CE  LYS B 126       0.502 -13.469 -21.518  1.00  0.00           C  
ATOM   1038  NZ  LYS B 126      -0.104 -13.718 -22.860  1.00  0.00           N  
ATOM   1039  N   ARG B 127       5.551 -14.732 -18.547  1.00  0.00           N  
ATOM   1040  CA  ARG B 127       5.598 -16.008 -17.839  1.00  0.00           C  
ATOM   1041  C   ARG B 127       5.913 -15.802 -16.361  1.00  0.00           C  
ATOM   1042  CB  ARG B 127       6.638 -16.935 -18.472  1.00  0.00           C  
ATOM   1043  O   ARG B 127       5.272 -16.402 -15.496  1.00  0.00           O  
ATOM   1044  CG  ARG B 127       6.680 -18.325 -17.856  1.00  0.00           C  
ATOM   1045  CD  ARG B 127       7.698 -19.219 -18.549  1.00  0.00           C  
ATOM   1046  NE  ARG B 127       9.049 -18.673 -18.451  1.00  0.00           N  
ATOM   1047  NH1 ARG B 127       9.987 -20.178 -19.933  1.00  0.00           N  
ATOM   1048  NH2 ARG B 127      11.289 -18.569 -18.948  1.00  0.00           N  
ATOM   1049  CZ  ARG B 127      10.105 -19.141 -19.111  1.00  0.00           C  
ATOM   1050  N   GLU B 128       6.871 -15.030 -16.007  1.00  0.00           N  
ATOM   1051  CA  GLU B 128       7.257 -14.757 -14.626  1.00  0.00           C  
ATOM   1052  C   GLU B 128       6.127 -14.074 -13.861  1.00  0.00           C  
ATOM   1053  CB  GLU B 128       8.520 -13.893 -14.582  1.00  0.00           C  
ATOM   1054  O   GLU B 128       5.875 -14.395 -12.698  1.00  0.00           O  
ATOM   1055  CG  GLU B 128       9.789 -14.638 -14.972  1.00  0.00           C  
ATOM   1056  CD  GLU B 128      10.125 -15.784 -14.031  1.00  0.00           C  
ATOM   1057  OE1 GLU B 128      10.527 -16.867 -14.513  1.00  0.00           O  
ATOM   1058  OE2 GLU B 128       9.984 -15.597 -12.802  1.00  0.00           O  
ATOM   1059  N   ALA B 129       5.432 -13.103 -14.546  1.00  0.00           N  
ATOM   1060  CA  ALA B 129       4.297 -12.434 -13.916  1.00  0.00           C  
ATOM   1061  C   ALA B 129       3.178 -13.425 -13.609  1.00  0.00           C  
ATOM   1062  CB  ALA B 129       3.778 -11.311 -14.811  1.00  0.00           C  
ATOM   1063  O   ALA B 129       2.603 -13.402 -12.518  1.00  0.00           O  
ATOM   1064  N   ASP B 130       2.942 -14.295 -14.537  1.00  0.00           N  
ATOM   1065  CA  ASP B 130       1.896 -15.298 -14.358  1.00  0.00           C  
ATOM   1066  C   ASP B 130       2.236 -16.248 -13.212  1.00  0.00           C  
ATOM   1067  CB  ASP B 130       1.684 -16.088 -15.651  1.00  0.00           C  
ATOM   1068  O   ASP B 130       1.362 -16.620 -12.427  1.00  0.00           O  
ATOM   1069  CG  ASP B 130       1.008 -15.274 -16.740  1.00  0.00           C  
ATOM   1070  OD1 ASP B 130       0.409 -14.221 -16.431  1.00  0.00           O  
ATOM   1071  OD2 ASP B 130       1.072 -15.690 -17.917  1.00  0.00           O  
ATOM   1072  N   MET B 131       3.436 -16.677 -13.079  1.00  0.00           N  
ATOM   1073  CA  MET B 131       3.870 -17.556 -11.998  1.00  0.00           C  
ATOM   1074  C   MET B 131       3.713 -16.872 -10.644  1.00  0.00           C  
ATOM   1075  CB  MET B 131       5.325 -17.983 -12.202  1.00  0.00           C  
ATOM   1076  O   MET B 131       3.236 -17.483  -9.686  1.00  0.00           O  
ATOM   1077  CG  MET B 131       5.514 -18.999 -13.317  1.00  0.00           C  
ATOM   1078  SD  MET B 131       7.271 -19.483 -13.535  1.00  0.00           S  
ATOM   1079  CE  MET B 131       7.584 -20.281 -11.935  1.00  0.00           C  
ATOM   1080  N   LEU B 132       4.157 -15.660 -10.604  1.00  0.00           N  
ATOM   1081  CA  LEU B 132       4.039 -14.883  -9.375  1.00  0.00           C  
ATOM   1082  C   LEU B 132       2.576 -14.675  -9.001  1.00  0.00           C  
ATOM   1083  CB  LEU B 132       4.737 -13.529  -9.528  1.00  0.00           C  
ATOM   1084  O   LEU B 132       2.225 -14.684  -7.819  1.00  0.00           O  
ATOM   1085  CG  LEU B 132       6.263 -13.536  -9.418  1.00  0.00           C  
ATOM   1086  CD1 LEU B 132       6.830 -12.183  -9.832  1.00  0.00           C  
ATOM   1087  CD2 LEU B 132       6.695 -13.893  -8.000  1.00  0.00           C  
ATOM   1088  N   HIS B 133       1.803 -14.413 -10.036  1.00  0.00           N  
ATOM   1089  CA  HIS B 133       0.367 -14.311  -9.799  1.00  0.00           C  
ATOM   1090  C   HIS B 133      -0.175 -15.579  -9.147  1.00  0.00           C  
ATOM   1091  CB  HIS B 133      -0.374 -14.037 -11.109  1.00  0.00           C  
ATOM   1092  O   HIS B 133      -0.976 -15.507  -8.212  1.00  0.00           O  
ATOM   1093  CG  HIS B 133      -1.767 -13.529 -10.915  1.00  0.00           C  
ATOM   1094  CD2 HIS B 133      -2.957 -14.174 -10.914  1.00  0.00           C  
ATOM   1095  ND1 HIS B 133      -2.049 -12.198 -10.693  1.00  0.00           N  
ATOM   1096  CE1 HIS B 133      -3.356 -12.047 -10.562  1.00  0.00           C  
ATOM   1097  NE2 HIS B 133      -3.930 -13.231 -10.692  1.00  0.00           N  
ATOM   1098  N   THR B 134       0.171 -16.750  -9.616  1.00  0.00           N  
ATOM   1099  CA  THR B 134      -0.229 -18.026  -9.032  1.00  0.00           C  
ATOM   1100  C   THR B 134       0.251 -18.133  -7.587  1.00  0.00           C  
ATOM   1101  CB  THR B 134       0.321 -19.210  -9.848  1.00  0.00           C  
ATOM   1102  O   THR B 134      -0.504 -18.552  -6.707  1.00  0.00           O  
ATOM   1103  CG2 THR B 134      -0.103 -20.542  -9.239  1.00  0.00           C  
ATOM   1104  OG1 THR B 134      -0.176 -19.130 -11.189  1.00  0.00           O  
ATOM   1105  N   ARG B 135       1.467 -17.783  -7.357  1.00  0.00           N  
ATOM   1106  CA  ARG B 135       2.036 -17.790  -6.014  1.00  0.00           C  
ATOM   1107  C   ARG B 135       1.264 -16.858  -5.086  1.00  0.00           C  
ATOM   1108  CB  ARG B 135       3.512 -17.386  -6.052  1.00  0.00           C  
ATOM   1109  O   ARG B 135       1.042 -17.181  -3.917  1.00  0.00           O  
ATOM   1110  CG  ARG B 135       4.436 -18.475  -6.572  1.00  0.00           C  
ATOM   1111  CD  ARG B 135       5.866 -17.976  -6.725  1.00  0.00           C  
ATOM   1112  NE  ARG B 135       6.480 -17.694  -5.431  1.00  0.00           N  
ATOM   1113  NH1 ARG B 135       8.421 -16.805  -6.314  1.00  0.00           N  
ATOM   1114  NH2 ARG B 135       8.142 -16.930  -4.043  1.00  0.00           N  
ATOM   1115  CZ  ARG B 135       7.680 -17.144  -5.266  1.00  0.00           C  
ATOM   1116  N   LEU B 136       1.036 -15.622  -5.643  1.00  0.00           N  
ATOM   1117  CA  LEU B 136       0.264 -14.657  -4.870  1.00  0.00           C  
ATOM   1118  C   LEU B 136      -1.082 -15.242  -4.457  1.00  0.00           C  
ATOM   1119  CB  LEU B 136       0.049 -13.373  -5.676  1.00  0.00           C  
ATOM   1120  O   LEU B 136      -1.512 -15.076  -3.313  1.00  0.00           O  
ATOM   1121  CG  LEU B 136      -0.729 -12.256  -4.978  1.00  0.00           C  
ATOM   1122  CD1 LEU B 136       0.041 -11.754  -3.761  1.00  0.00           C  
ATOM   1123  CD2 LEU B 136      -1.010 -11.114  -5.948  1.00  0.00           C  
ATOM   1124  N   ASN B 137      -1.713 -15.954  -5.338  1.00  0.00           N  
ATOM   1125  CA  ASN B 137      -2.998 -16.579  -5.048  1.00  0.00           C  
ATOM   1126  C   ASN B 137      -2.879 -17.615  -3.933  1.00  0.00           C  
ATOM   1127  CB  ASN B 137      -3.581 -17.221  -6.309  1.00  0.00           C  
ATOM   1128  O   ASN B 137      -3.726 -17.673  -3.041  1.00  0.00           O  
ATOM   1129  CG  ASN B 137      -4.180 -16.202  -7.259  1.00  0.00           C  
ATOM   1130  ND2 ASN B 137      -4.297 -16.573  -8.528  1.00  0.00           N  
ATOM   1131  OD1 ASN B 137      -4.533 -15.091  -6.855  1.00  0.00           O  
ATOM   1132  N   THR B 138      -1.855 -18.442  -4.023  1.00  0.00           N  
ATOM   1133  CA  THR B 138      -1.598 -19.440  -2.991  1.00  0.00           C  
ATOM   1134  C   THR B 138      -1.298 -18.771  -1.653  1.00  0.00           C  
ATOM   1135  CB  THR B 138      -0.426 -20.359  -3.383  1.00  0.00           C  
ATOM   1136  O   THR B 138      -1.791 -19.207  -0.611  1.00  0.00           O  
ATOM   1137  CG2 THR B 138      -0.185 -21.427  -2.320  1.00  0.00           C  
ATOM   1138  OG1 THR B 138      -0.726 -21.001  -4.629  1.00  0.00           O  
ATOM   1139  N   TRP B 139      -0.386 -17.846  -1.715  1.00  0.00           N  
ATOM   1140  CA  TRP B 139      -0.050 -17.074  -0.524  1.00  0.00           C  
ATOM   1141  C   TRP B 139      -1.305 -16.504   0.128  1.00  0.00           C  
ATOM   1142  CB  TRP B 139       0.920 -15.942  -0.872  1.00  0.00           C  
ATOM   1143  O   TRP B 139      -1.466 -16.576   1.349  1.00  0.00           O  
ATOM   1144  CG  TRP B 139       1.436 -15.194   0.320  1.00  0.00           C  
ATOM   1145  CD1 TRP B 139       2.591 -15.439   1.010  1.00  0.00           C  
ATOM   1146  CD2 TRP B 139       0.812 -14.081   0.967  1.00  0.00           C  
ATOM   1147  CE2 TRP B 139       1.645 -13.700   2.042  1.00  0.00           C  
ATOM   1148  CE3 TRP B 139      -0.373 -13.366   0.740  1.00  0.00           C  
ATOM   1149  NE1 TRP B 139       2.722 -14.544   2.046  1.00  0.00           N  
ATOM   1150  CH2 TRP B 139       0.166 -11.954   2.646  1.00  0.00           C  
ATOM   1151  CZ2 TRP B 139       1.330 -12.635   2.890  1.00  0.00           C  
ATOM   1152  CZ3 TRP B 139      -0.684 -12.307   1.585  1.00  0.00           C  
ATOM   1153  N   GLN B 140      -2.114 -15.853  -0.675  1.00  0.00           N  
ATOM   1154  CA  GLN B 140      -3.332 -15.213  -0.189  1.00  0.00           C  
ATOM   1155  C   GLN B 140      -4.209 -16.204   0.570  1.00  0.00           C  
ATOM   1156  CB  GLN B 140      -4.116 -14.600  -1.351  1.00  0.00           C  
ATOM   1157  O   GLN B 140      -4.761 -15.873   1.622  1.00  0.00           O  
ATOM   1158  CG  GLN B 140      -3.507 -13.315  -1.894  1.00  0.00           C  
ATOM   1159  CD  GLN B 140      -4.308 -12.724  -3.040  1.00  0.00           C  
ATOM   1160  NE2 GLN B 140      -4.395 -11.399  -3.081  1.00  0.00           N  
ATOM   1161  OE1 GLN B 140      -4.844 -13.453  -3.881  1.00  0.00           O  
ATOM   1162  N   HIS B 141      -4.347 -17.363   0.168  1.00  0.00           N  
ATOM   1163  CA  HIS B 141      -5.148 -18.407   0.797  1.00  0.00           C  
ATOM   1164  C   HIS B 141      -4.552 -18.827   2.136  1.00  0.00           C  
ATOM   1165  CB  HIS B 141      -5.269 -19.619  -0.128  1.00  0.00           C  
ATOM   1166  O   HIS B 141      -5.286 -19.088   3.092  1.00  0.00           O  
ATOM   1167  CG  HIS B 141      -6.251 -19.430  -1.241  1.00  0.00           C  
ATOM   1168  CD2 HIS B 141      -6.076 -19.385  -2.582  1.00  0.00           C  
ATOM   1169  ND1 HIS B 141      -7.600 -19.256  -1.021  1.00  0.00           N  
ATOM   1170  CE1 HIS B 141      -8.215 -19.113  -2.183  1.00  0.00           C  
ATOM   1171  NE2 HIS B 141      -7.312 -19.187  -3.146  1.00  0.00           N  
ATOM   1172  N   ALA B 142      -3.306 -18.790   2.209  1.00  0.00           N  
ATOM   1173  CA  ALA B 142      -2.601 -19.317   3.375  1.00  0.00           C  
ATOM   1174  C   ALA B 142      -2.415 -18.237   4.437  1.00  0.00           C  
ATOM   1175  CB  ALA B 142      -1.249 -19.893   2.963  1.00  0.00           C  
ATOM   1176  O   ALA B 142      -2.431 -18.528   5.635  1.00  0.00           O  
ATOM   1177  N   HIS B 143      -2.357 -17.020   3.964  1.00  0.00           N  
ATOM   1178  CA  HIS B 143      -1.804 -16.062   4.915  1.00  0.00           C  
ATOM   1179  C   HIS B 143      -2.635 -14.784   4.956  1.00  0.00           C  
ATOM   1180  CB  HIS B 143      -0.352 -15.734   4.562  1.00  0.00           C  
ATOM   1181  O   HIS B 143      -2.174 -13.755   5.454  1.00  0.00           O  
ATOM   1182  CG  HIS B 143       0.551 -16.926   4.564  1.00  0.00           C  
ATOM   1183  CD2 HIS B 143       1.170 -17.574   3.549  1.00  0.00           C  
ATOM   1184  ND1 HIS B 143       0.903 -17.591   5.718  1.00  0.00           N  
ATOM   1185  CE1 HIS B 143       1.703 -18.598   5.412  1.00  0.00           C  
ATOM   1186  NE2 HIS B 143       1.881 -18.610   4.102  1.00  0.00           N  
ATOM   1187  N   TRP B 144      -3.823 -14.797   4.408  1.00  0.00           N  
ATOM   1188  CA  TRP B 144      -4.608 -13.571   4.300  1.00  0.00           C  
ATOM   1189  C   TRP B 144      -4.899 -12.989   5.679  1.00  0.00           C  
ATOM   1190  CB  TRP B 144      -5.920 -13.837   3.556  1.00  0.00           C  
ATOM   1191  O   TRP B 144      -4.899 -11.768   5.856  1.00  0.00           O  
ATOM   1192  CG  TRP B 144      -6.770 -12.616   3.366  1.00  0.00           C  
ATOM   1193  CD1 TRP B 144      -7.940 -12.318   4.008  1.00  0.00           C  
ATOM   1194  CD2 TRP B 144      -6.517 -11.531   2.469  1.00  0.00           C  
ATOM   1195  CE2 TRP B 144      -7.575 -10.608   2.620  1.00  0.00           C  
ATOM   1196  CE3 TRP B 144      -5.496 -11.248   1.551  1.00  0.00           C  
ATOM   1197  NE1 TRP B 144      -8.429 -11.112   3.564  1.00  0.00           N  
ATOM   1198  CH2 TRP B 144      -6.631  -9.169   0.995  1.00  0.00           C  
ATOM   1199  CZ2 TRP B 144      -7.642  -9.421   1.886  1.00  0.00           C  
ATOM   1200  CZ3 TRP B 144      -5.564 -10.067   0.822  1.00  0.00           C  
ATOM   1201  N   ASN B 145      -5.065 -13.795   6.712  1.00  0.00           N  
ATOM   1202  CA  ASN B 145      -5.430 -13.330   8.046  1.00  0.00           C  
ATOM   1203  C   ASN B 145      -4.199 -13.128   8.926  1.00  0.00           C  
ATOM   1204  CB  ASN B 145      -6.402 -14.308   8.709  1.00  0.00           C  
ATOM   1205  O   ASN B 145      -4.322 -12.917  10.134  1.00  0.00           O  
ATOM   1206  CG  ASN B 145      -7.759 -14.329   8.035  1.00  0.00           C  
ATOM   1207  ND2 ASN B 145      -8.390 -15.497   8.008  1.00  0.00           N  
ATOM   1208  OD1 ASN B 145      -8.237 -13.304   7.542  1.00  0.00           O  
ATOM   1209  N   ASN B 146      -3.101 -13.280   8.324  1.00  0.00           N  
ATOM   1210  CA  ASN B 146      -1.848 -13.036   9.031  1.00  0.00           C  
ATOM   1211  C   ASN B 146      -1.310 -11.636   8.752  1.00  0.00           C  
ATOM   1212  CB  ASN B 146      -0.806 -14.091   8.655  1.00  0.00           C  
ATOM   1213  O   ASN B 146      -0.635 -11.415   7.746  1.00  0.00           O  
ATOM   1214  CG  ASN B 146       0.413 -14.054   9.555  1.00  0.00           C  
ATOM   1215  ND2 ASN B 146       1.178 -15.140   9.563  1.00  0.00           N  
ATOM   1216  OD1 ASN B 146       0.666 -13.058  10.239  1.00  0.00           O  
ATOM   1217  N   SER B 147      -1.648 -10.743   9.581  1.00  0.00           N  
ATOM   1218  CA  SER B 147      -1.408  -9.316   9.394  1.00  0.00           C  
ATOM   1219  C   SER B 147       0.084  -9.001   9.396  1.00  0.00           C  
ATOM   1220  CB  SER B 147      -2.109  -8.506  10.485  1.00  0.00           C  
ATOM   1221  O   SER B 147       0.499  -7.928   8.954  1.00  0.00           O  
ATOM   1222  OG  SER B 147      -1.599  -8.839  11.765  1.00  0.00           O  
ATOM   1223  N   THR B 148       0.894  -9.859   9.718  1.00  0.00           N  
ATOM   1224  CA  THR B 148       2.337  -9.652   9.762  1.00  0.00           C  
ATOM   1225  C   THR B 148       2.970  -9.971   8.410  1.00  0.00           C  
ATOM   1226  CB  THR B 148       2.992 -10.516  10.855  1.00  0.00           C  
ATOM   1227  O   THR B 148       4.163  -9.737   8.207  1.00  0.00           O  
ATOM   1228  CG2 THR B 148       2.443 -10.167  12.234  1.00  0.00           C  
ATOM   1229  OG1 THR B 148       2.729 -11.899  10.585  1.00  0.00           O  
ATOM   1230  N   LYS B 149       2.186 -10.498   7.472  1.00  0.00           N  
ATOM   1231  CA  LYS B 149       2.738 -10.954   6.199  1.00  0.00           C  
ATOM   1232  C   LYS B 149       2.274 -10.065   5.049  1.00  0.00           C  
ATOM   1233  CB  LYS B 149       2.343 -12.406   5.931  1.00  0.00           C  
ATOM   1234  O   LYS B 149       2.413 -10.430   3.880  1.00  0.00           O  
ATOM   1235  CG  LYS B 149       3.012 -13.411   6.857  1.00  0.00           C  
ATOM   1236  CD  LYS B 149       3.029 -14.808   6.249  1.00  0.00           C  
ATOM   1237  CE  LYS B 149       3.823 -15.783   7.108  1.00  0.00           C  
ATOM   1238  NZ  LYS B 149       3.928 -17.127   6.466  1.00  0.00           N  
ATOM   1239  N   TRP B 150       1.701  -8.892   5.307  1.00  0.00           N  
ATOM   1240  CA  TRP B 150       1.192  -8.024   4.250  1.00  0.00           C  
ATOM   1241  C   TRP B 150       2.337  -7.423   3.441  1.00  0.00           C  
ATOM   1242  CB  TRP B 150       0.327  -6.907   4.841  1.00  0.00           C  
ATOM   1243  O   TRP B 150       2.162  -7.076   2.270  1.00  0.00           O  
ATOM   1244  CG  TRP B 150      -1.041  -7.355   5.261  1.00  0.00           C  
ATOM   1245  CD1 TRP B 150      -1.550  -7.368   6.530  1.00  0.00           C  
ATOM   1246  CD2 TRP B 150      -2.074  -7.859   4.409  1.00  0.00           C  
ATOM   1247  CE2 TRP B 150      -3.184  -8.158   5.230  1.00  0.00           C  
ATOM   1248  CE3 TRP B 150      -2.169  -8.086   3.029  1.00  0.00           C  
ATOM   1249  NE1 TRP B 150      -2.838  -7.850   6.518  1.00  0.00           N  
ATOM   1250  CH2 TRP B 150      -4.442  -8.886   3.362  1.00  0.00           C  
ATOM   1251  CZ2 TRP B 150      -4.376  -8.674   4.715  1.00  0.00           C  
ATOM   1252  CZ3 TRP B 150      -3.356  -8.599   2.519  1.00  0.00           C  
ATOM   1253  N   ASP B 151       3.459  -7.288   4.069  1.00  0.00           N  
ATOM   1254  CA  ASP B 151       4.634  -6.812   3.346  1.00  0.00           C  
ATOM   1255  C   ASP B 151       4.993  -7.756   2.201  1.00  0.00           C  
ATOM   1256  CB  ASP B 151       5.824  -6.660   4.295  1.00  0.00           C  
ATOM   1257  O   ASP B 151       5.388  -7.310   1.121  1.00  0.00           O  
ATOM   1258  CG  ASP B 151       5.726  -5.427   5.176  1.00  0.00           C  
ATOM   1259  OD1 ASP B 151       4.917  -4.524   4.874  1.00  0.00           O  
ATOM   1260  OD2 ASP B 151       6.468  -5.357   6.180  1.00  0.00           O  
ATOM   1261  N   GLU B 152       4.948  -8.980   2.431  1.00  0.00           N  
ATOM   1262  CA  GLU B 152       5.207  -9.990   1.410  1.00  0.00           C  
ATOM   1263  C   GLU B 152       4.192  -9.900   0.274  1.00  0.00           C  
ATOM   1264  CB  GLU B 152       5.186 -11.393   2.024  1.00  0.00           C  
ATOM   1265  O   GLU B 152       4.542 -10.079  -0.894  1.00  0.00           O  
ATOM   1266  CG  GLU B 152       6.326 -11.655   2.997  1.00  0.00           C  
ATOM   1267  CD  GLU B 152       6.278 -13.042   3.617  1.00  0.00           C  
ATOM   1268  OE1 GLU B 152       6.818 -13.228   4.731  1.00  0.00           O  
ATOM   1269  OE2 GLU B 152       5.696 -13.951   2.984  1.00  0.00           O  
ATOM   1270  N   PHE B 153       2.963  -9.693   0.655  1.00  0.00           N  
ATOM   1271  CA  PHE B 153       1.899  -9.496  -0.323  1.00  0.00           C  
ATOM   1272  C   PHE B 153       2.219  -8.322  -1.241  1.00  0.00           C  
ATOM   1273  CB  PHE B 153       0.558  -9.262   0.380  1.00  0.00           C  
ATOM   1274  O   PHE B 153       2.187  -8.460  -2.466  1.00  0.00           O  
ATOM   1275  CG  PHE B 153      -0.569  -8.929  -0.559  1.00  0.00           C  
ATOM   1276  CD1 PHE B 153      -0.962  -7.611  -0.756  1.00  0.00           C  
ATOM   1277  CD2 PHE B 153      -1.237  -9.935  -1.246  1.00  0.00           C  
ATOM   1278  CE1 PHE B 153      -2.006  -7.300  -1.625  1.00  0.00           C  
ATOM   1279  CE2 PHE B 153      -2.280  -9.632  -2.116  1.00  0.00           C  
ATOM   1280  CZ  PHE B 153      -2.664  -8.314  -2.303  1.00  0.00           C  
ATOM   1281  N   ASP B 154       2.499  -7.183  -0.754  1.00  0.00           N  
ATOM   1282  CA  ASP B 154       2.799  -5.978  -1.521  1.00  0.00           C  
ATOM   1283  C   ASP B 154       4.023  -6.184  -2.411  1.00  0.00           C  
ATOM   1284  CB  ASP B 154       3.024  -4.788  -0.585  1.00  0.00           C  
ATOM   1285  O   ASP B 154       4.070  -5.683  -3.536  1.00  0.00           O  
ATOM   1286  CG  ASP B 154       1.739  -4.276   0.042  1.00  0.00           C  
ATOM   1287  OD1 ASP B 154       0.657  -4.445  -0.561  1.00  0.00           O  
ATOM   1288  OD2 ASP B 154       1.810  -3.696   1.147  1.00  0.00           O  
ATOM   1289  N   ASP B 155       4.927  -6.910  -1.828  1.00  0.00           N  
ATOM   1290  CA  ASP B 155       6.149  -7.188  -2.576  1.00  0.00           C  
ATOM   1291  C   ASP B 155       5.851  -8.013  -3.827  1.00  0.00           C  
ATOM   1292  CB  ASP B 155       7.164  -7.918  -1.695  1.00  0.00           C  
ATOM   1293  O   ASP B 155       6.383  -7.732  -4.903  1.00  0.00           O  
ATOM   1294  CG  ASP B 155       8.572  -7.892  -2.265  1.00  0.00           C  
ATOM   1295  OD1 ASP B 155       9.049  -6.808  -2.662  1.00  0.00           O  
ATOM   1296  OD2 ASP B 155       9.207  -8.967  -2.321  1.00  0.00           O  
ATOM   1297  N   MET B 156       5.071  -9.009  -3.706  1.00  0.00           N  
ATOM   1298  CA  MET B 156       4.683  -9.846  -4.838  1.00  0.00           C  
ATOM   1299  C   MET B 156       3.906  -9.037  -5.871  1.00  0.00           C  
ATOM   1300  CB  MET B 156       3.845 -11.035  -4.366  1.00  0.00           C  
ATOM   1301  O   MET B 156       4.115  -9.196  -7.075  1.00  0.00           O  
ATOM   1302  CG  MET B 156       4.654 -12.115  -3.666  1.00  0.00           C  
ATOM   1303  SD  MET B 156       3.657 -13.611  -3.297  1.00  0.00           S  
ATOM   1304  CE  MET B 156       2.737 -13.033  -1.844  1.00  0.00           C  
ATOM   1305  N   ILE B 157       2.996  -8.110  -5.393  1.00  0.00           N  
ATOM   1306  CA  ILE B 157       2.263  -7.225  -6.290  1.00  0.00           C  
ATOM   1307  C   ILE B 157       3.243  -6.344  -7.062  1.00  0.00           C  
ATOM   1308  CB  ILE B 157       1.250  -6.349  -5.518  1.00  0.00           C  
ATOM   1309  O   ILE B 157       3.097  -6.154  -8.271  1.00  0.00           O  
ATOM   1310  CG1 ILE B 157       0.113  -7.214  -4.961  1.00  0.00           C  
ATOM   1311  CG2 ILE B 157       0.703  -5.237  -6.416  1.00  0.00           C  
ATOM   1312  CD1 ILE B 157      -0.752  -7.864  -6.032  1.00  0.00           C  
ATOM   1313  N   GLY B 158       4.185  -5.823  -6.371  1.00  0.00           N  
ATOM   1314  CA  GLY B 158       5.200  -5.003  -7.015  1.00  0.00           C  
ATOM   1315  C   GLY B 158       5.979  -5.747  -8.083  1.00  0.00           C  
ATOM   1316  O   GLY B 158       6.221  -5.212  -9.167  1.00  0.00           O  
ATOM   1317  N   GLN B 159       6.320  -6.953  -7.828  1.00  0.00           N  
ATOM   1318  CA  GLN B 159       7.060  -7.780  -8.776  1.00  0.00           C  
ATOM   1319  C   GLN B 159       6.217  -8.092 -10.009  1.00  0.00           C  
ATOM   1320  CB  GLN B 159       7.519  -9.079  -8.111  1.00  0.00           C  
ATOM   1321  O   GLN B 159       6.720  -8.061 -11.135  1.00  0.00           O  
ATOM   1322  CG  GLN B 159       8.641  -8.889  -7.099  1.00  0.00           C  
ATOM   1323  CD  GLN B 159       9.126 -10.200  -6.508  1.00  0.00           C  
ATOM   1324  NE2 GLN B 159       9.269 -10.238  -5.188  1.00  0.00           N  
ATOM   1325  OE1 GLN B 159       9.369 -11.170  -7.232  1.00  0.00           O  
ATOM   1326  N   ILE B 160       4.971  -8.402  -9.741  1.00  0.00           N  
ATOM   1327  CA  ILE B 160       4.053  -8.673 -10.841  1.00  0.00           C  
ATOM   1328  C   ILE B 160       3.934  -7.438 -11.731  1.00  0.00           C  
ATOM   1329  CB  ILE B 160       2.660  -9.097 -10.324  1.00  0.00           C  
ATOM   1330  O   ILE B 160       4.030  -7.536 -12.956  1.00  0.00           O  
ATOM   1331  CG1 ILE B 160       2.735 -10.475  -9.655  1.00  0.00           C  
ATOM   1332  CG2 ILE B 160       1.637  -9.096 -11.463  1.00  0.00           C  
ATOM   1333  CD1 ILE B 160       1.470 -10.869  -8.906  1.00  0.00           C  
ATOM   1334  N   ARG B 161       3.763  -6.280 -11.119  1.00  0.00           N  
ATOM   1335  CA  ARG B 161       3.641  -5.034 -11.868  1.00  0.00           C  
ATOM   1336  C   ARG B 161       4.906  -4.753 -12.673  1.00  0.00           C  
ATOM   1337  CB  ARG B 161       3.350  -3.864 -10.925  1.00  0.00           C  
ATOM   1338  O   ARG B 161       4.831  -4.342 -13.833  1.00  0.00           O  
ATOM   1339  CG  ARG B 161       1.922  -3.835 -10.403  1.00  0.00           C  
ATOM   1340  CD  ARG B 161       1.656  -2.598  -9.557  1.00  0.00           C  
ATOM   1341  NE  ARG B 161       0.259  -2.518  -9.142  1.00  0.00           N  
ATOM   1342  NH1 ARG B 161       0.089  -0.232  -9.426  1.00  0.00           N  
ATOM   1343  NH2 ARG B 161      -1.719  -1.438  -8.697  1.00  0.00           N  
ATOM   1344  CZ  ARG B 161      -0.454  -1.396  -9.089  1.00  0.00           C  
ATOM   1345  N   TRP B 162       5.922  -5.027 -12.086  1.00  0.00           N  
ATOM   1346  CA  TRP B 162       7.202  -4.783 -12.742  1.00  0.00           C  
ATOM   1347  C   TRP B 162       7.359  -5.665 -13.976  1.00  0.00           C  
ATOM   1348  CB  TRP B 162       8.360  -5.031 -11.771  1.00  0.00           C  
ATOM   1349  O   TRP B 162       7.720  -5.181 -15.051  1.00  0.00           O  
ATOM   1350  CG  TRP B 162       9.703  -4.641 -12.311  1.00  0.00           C  
ATOM   1351  CD1 TRP B 162      10.324  -3.430 -12.180  1.00  0.00           C  
ATOM   1352  CD2 TRP B 162      10.589  -5.466 -13.074  1.00  0.00           C  
ATOM   1353  CE2 TRP B 162      11.730  -4.689 -13.372  1.00  0.00           C  
ATOM   1354  CE3 TRP B 162      10.528  -6.788 -13.535  1.00  0.00           C  
ATOM   1355  NE1 TRP B 162      11.544  -3.453 -12.815  1.00  0.00           N  
ATOM   1356  CH2 TRP B 162      12.720  -6.488 -14.549  1.00  0.00           C  
ATOM   1357  CZ2 TRP B 162      12.804  -5.192 -14.110  1.00  0.00           C  
ATOM   1358  CZ3 TRP B 162      11.598  -7.287 -14.270  1.00  0.00           C  
ATOM   1359  N   PHE B 163       7.138  -6.913 -13.806  1.00  0.00           N  
ATOM   1360  CA  PHE B 163       7.291  -7.847 -14.916  1.00  0.00           C  
ATOM   1361  C   PHE B 163       6.336  -7.500 -16.051  1.00  0.00           C  
ATOM   1362  CB  PHE B 163       7.050  -9.285 -14.447  1.00  0.00           C  
ATOM   1363  O   PHE B 163       6.716  -7.539 -17.223  1.00  0.00           O  
ATOM   1364  CG  PHE B 163       8.228  -9.898 -13.739  1.00  0.00           C  
ATOM   1365  CD1 PHE B 163       9.448 -10.043 -14.387  1.00  0.00           C  
ATOM   1366  CD2 PHE B 163       8.114 -10.330 -12.424  1.00  0.00           C  
ATOM   1367  CE1 PHE B 163      10.540 -10.610 -13.734  1.00  0.00           C  
ATOM   1368  CE2 PHE B 163       9.201 -10.898 -11.764  1.00  0.00           C  
ATOM   1369  CZ  PHE B 163      10.412 -11.038 -12.422  1.00  0.00           C  
ATOM   1370  N   TRP B 164       5.138  -7.118 -15.702  1.00  0.00           N  
ATOM   1371  CA  TRP B 164       4.155  -6.764 -16.721  1.00  0.00           C  
ATOM   1372  C   TRP B 164       4.583  -5.513 -17.480  1.00  0.00           C  
ATOM   1373  CB  TRP B 164       2.778  -6.547 -16.089  1.00  0.00           C  
ATOM   1374  O   TRP B 164       4.426  -5.434 -18.700  1.00  0.00           O  
ATOM   1375  CG  TRP B 164       1.913  -7.772 -16.076  1.00  0.00           C  
ATOM   1376  CD1 TRP B 164       1.403  -8.409 -14.980  1.00  0.00           C  
ATOM   1377  CD2 TRP B 164       1.462  -8.510 -17.216  1.00  0.00           C  
ATOM   1378  CE2 TRP B 164       0.680  -9.584 -16.736  1.00  0.00           C  
ATOM   1379  CE3 TRP B 164       1.642  -8.367 -18.598  1.00  0.00           C  
ATOM   1380  NE1 TRP B 164       0.660  -9.500 -15.370  1.00  0.00           N  
ATOM   1381  CH2 TRP B 164       0.271 -10.348 -18.938  1.00  0.00           C  
ATOM   1382  CZ2 TRP B 164       0.079 -10.511 -17.591  1.00  0.00           C  
ATOM   1383  CZ3 TRP B 164       1.043  -9.290 -19.447  1.00  0.00           C  
ATOM   1384  N   THR B 165       4.994  -4.545 -16.719  1.00  0.00           N  
ATOM   1385  CA  THR B 165       5.485  -3.321 -17.342  1.00  0.00           C  
ATOM   1386  C   THR B 165       6.590  -3.631 -18.347  1.00  0.00           C  
ATOM   1387  CB  THR B 165       6.011  -2.330 -16.287  1.00  0.00           C  
ATOM   1388  O   THR B 165       6.595  -3.095 -19.457  1.00  0.00           O  
ATOM   1389  CG2 THR B 165       6.564  -1.070 -16.944  1.00  0.00           C  
ATOM   1390  OG1 THR B 165       4.940  -1.966 -15.407  1.00  0.00           O  
ATOM   1391  N   GLN B 166       7.538  -4.480 -17.964  1.00  0.00           N  
ATOM   1392  CA  GLN B 166       8.634  -4.853 -18.852  1.00  0.00           C  
ATOM   1393  C   GLN B 166       8.121  -5.619 -20.068  1.00  0.00           C  
ATOM   1394  CB  GLN B 166       9.671  -5.691 -18.103  1.00  0.00           C  
ATOM   1395  O   GLN B 166       8.604  -5.418 -21.184  1.00  0.00           O  
ATOM   1396  CG  GLN B 166      10.352  -4.950 -16.960  1.00  0.00           C  
ATOM   1397  CD  GLN B 166      10.952  -3.626 -17.395  1.00  0.00           C  
ATOM   1398  NE2 GLN B 166      10.615  -2.559 -16.678  1.00  0.00           N  
ATOM   1399  OE1 GLN B 166      11.712  -3.563 -18.366  1.00  0.00           O  
ATOM   1400  N   TYR B 167       7.185  -6.477 -19.832  1.00  0.00           N  
ATOM   1401  CA  TYR B 167       6.566  -7.218 -20.926  1.00  0.00           C  
ATOM   1402  C   TYR B 167       5.938  -6.270 -21.940  1.00  0.00           C  
ATOM   1403  CB  TYR B 167       5.507  -8.185 -20.389  1.00  0.00           C  
ATOM   1404  O   TYR B 167       6.151  -6.411 -23.147  1.00  0.00           O  
ATOM   1405  CG  TYR B 167       4.647  -8.801 -21.465  1.00  0.00           C  
ATOM   1406  CD1 TYR B 167       3.301  -8.461 -21.589  1.00  0.00           C  
ATOM   1407  CD2 TYR B 167       5.177  -9.725 -22.360  1.00  0.00           C  
ATOM   1408  CE1 TYR B 167       2.504  -9.028 -22.578  1.00  0.00           C  
ATOM   1409  CE2 TYR B 167       4.389 -10.299 -23.353  1.00  0.00           C  
ATOM   1410  OH  TYR B 167       2.272 -10.508 -24.435  1.00  0.00           O  
ATOM   1411  CZ  TYR B 167       3.056  -9.944 -23.454  1.00  0.00           C  
ATOM   1412  N   GLU B 168       5.116  -5.277 -21.443  1.00  0.00           N  
ATOM   1413  CA  GLU B 168       4.448  -4.315 -22.315  1.00  0.00           C  
ATOM   1414  C   GLU B 168       5.461  -3.485 -23.098  1.00  0.00           C  
ATOM   1415  CB  GLU B 168       3.531  -3.398 -21.502  1.00  0.00           C  
ATOM   1416  O   GLU B 168       5.241  -3.172 -24.270  1.00  0.00           O  
ATOM   1417  CG  GLU B 168       2.286  -4.089 -20.967  1.00  0.00           C  
ATOM   1418  CD  GLU B 168       1.353  -4.579 -22.064  1.00  0.00           C  
ATOM   1419  OE1 GLU B 168       0.750  -5.664 -21.908  1.00  0.00           O  
ATOM   1420  OE2 GLU B 168       1.226  -3.870 -23.087  1.00  0.00           O  
ATOM   1421  N   ARG B 169       6.532  -3.064 -22.530  1.00  0.00           N  
ATOM   1422  CA  ARG B 169       7.583  -2.292 -23.186  1.00  0.00           C  
ATOM   1423  C   ARG B 169       8.239  -3.098 -24.302  1.00  0.00           C  
ATOM   1424  CB  ARG B 169       8.638  -1.848 -22.170  1.00  0.00           C  
ATOM   1425  O   ARG B 169       8.537  -2.561 -25.371  1.00  0.00           O  
ATOM   1426  CG  ARG B 169       8.172  -0.734 -21.246  1.00  0.00           C  
ATOM   1427  CD  ARG B 169       9.272  -0.301 -20.287  1.00  0.00           C  
ATOM   1428  NE  ARG B 169       8.835   0.795 -19.426  1.00  0.00           N  
ATOM   1429  NH1 ARG B 169      10.893   1.099 -18.419  1.00  0.00           N  
ATOM   1430  NH2 ARG B 169       9.115   2.418 -17.825  1.00  0.00           N  
ATOM   1431  CZ  ARG B 169       9.615   1.435 -18.559  1.00  0.00           C  
ATOM   1432  N   CYS B 170       8.483  -4.309 -23.973  1.00  0.00           N  
ATOM   1433  CA  CYS B 170       9.144  -5.188 -24.930  1.00  0.00           C  
ATOM   1434  C   CYS B 170       8.217  -5.527 -26.091  1.00  0.00           C  
ATOM   1435  CB  CYS B 170       9.609  -6.473 -24.245  1.00  0.00           C  
ATOM   1436  O   CYS B 170       8.668  -5.680 -27.228  1.00  0.00           O  
ATOM   1437  SG  CYS B 170      11.071  -6.257 -23.208  1.00  0.00           S  
ATOM   1438  N   LYS B 171       6.904  -5.777 -25.812  1.00  0.00           N  
ATOM   1439  CA  LYS B 171       5.901  -6.099 -26.823  1.00  0.00           C  
ATOM   1440  C   LYS B 171       5.811  -4.999 -27.878  1.00  0.00           C  
ATOM   1441  CB  LYS B 171       4.533  -6.315 -26.173  1.00  0.00           C  
ATOM   1442  O   LYS B 171       5.603  -5.281 -29.060  1.00  0.00           O  
ATOM   1443  CG  LYS B 171       3.446  -6.742 -27.147  1.00  0.00           C  
ATOM   1444  CD  LYS B 171       2.103  -6.912 -26.447  1.00  0.00           C  
ATOM   1445  CE  LYS B 171       0.994  -7.244 -27.436  1.00  0.00           C  
ATOM   1446  NZ  LYS B 171      -0.328  -7.391 -26.757  1.00  0.00           N  
ATOM   1447  N   HIS B 172       5.977  -3.766 -27.486  1.00  0.00           N  
ATOM   1448  CA  HIS B 172       5.882  -2.608 -28.367  1.00  0.00           C  
ATOM   1449  C   HIS B 172       7.183  -2.389 -29.131  1.00  0.00           C  
ATOM   1450  CB  HIS B 172       5.526  -1.354 -27.566  1.00  0.00           C  
ATOM   1451  O   HIS B 172       7.205  -1.677 -30.138  1.00  0.00           O  
ATOM   1452  CG  HIS B 172       4.112  -1.335 -27.079  1.00  0.00           C  
ATOM   1453  CD2 HIS B 172       3.602  -1.438 -25.829  1.00  0.00           C  
ATOM   1454  ND1 HIS B 172       3.035  -1.198 -27.926  1.00  0.00           N  
ATOM   1455  CE1 HIS B 172       1.919  -1.217 -27.217  1.00  0.00           C  
ATOM   1456  NE2 HIS B 172       2.235  -1.362 -25.941  1.00  0.00           N  
ATOM   1457  N   HIS B 173       8.201  -3.014 -28.863  1.00  0.00           N  
ATOM   1458  CA  HIS B 173       9.473  -2.972 -29.576  1.00  0.00           C  
ATOM   1459  C   HIS B 173       9.680  -4.233 -30.409  1.00  0.00           C  
ATOM   1460  CB  HIS B 173      10.632  -2.795 -28.594  1.00  0.00           C  
ATOM   1461  O   HIS B 173      10.281  -4.180 -31.484  1.00  0.00           O  
ATOM   1462  CG  HIS B 173      10.708  -1.427 -27.995  1.00  0.00           C  
ATOM   1463  CD2 HIS B 173      10.409  -0.983 -26.751  1.00  0.00           C  
ATOM   1464  ND1 HIS B 173      11.132  -0.325 -28.707  1.00  0.00           N  
ATOM   1465  CE1 HIS B 173      11.092   0.740 -27.923  1.00  0.00           C  
ATOM   1466  NE2 HIS B 173      10.656   0.368 -26.732  1.00  0.00           N  
TER    1467      HIS B 173                                                      
ENDMDL                                                                          
END                                                                             
