# Supplementary material for: AlphaDesign: a de novo protein design framework based on AlphaFold
Source: Mol Syst Biol. 2025 Jun 17;21(9):1166–89. doi: 10.1038/s44320-025-00119-z (PMC12405559; doi:10.1038/s44320-025-00119-z)
Supplement: Supplementary file 8 — Source data Fig. 6 [file 44320_2025_119_MOESM8_ESM.zip › Figure_6/6A/prediction_spikerbd-binder-100-nr2-run-3_result_5.pdb]

MODEL     1                                                                     
ATOM      1  N   SER A   0     -23.000  14.346  10.937  1.00 77.31           N  
ATOM      2  CA  SER A   0     -23.880  13.660   9.998  1.00 77.31           C  
ATOM      3  C   SER A   0     -23.132  13.262   8.730  1.00 77.31           C  
ATOM      4  CB  SER A   0     -25.075  14.544   9.638  1.00 77.31           C  
ATOM      5  O   SER A   0     -23.751  12.926   7.717  1.00 77.31           O  
ATOM      6  OG  SER A   0     -24.641  15.792   9.125  1.00 77.31           O  
ATOM      7  N   ASN A   1     -21.849  13.220   8.761  1.00 90.46           N  
ATOM      8  CA  ASN A   1     -21.070  12.846   7.586  1.00 90.46           C  
ATOM      9  C   ASN A   1     -20.849  11.337   7.517  1.00 90.46           C  
ATOM     10  CB  ASN A   1     -19.727  13.580   7.576  1.00 90.46           C  
ATOM     11  O   ASN A   1     -20.534  10.705   8.527  1.00 90.46           O  
ATOM     12  CG  ASN A   1     -19.878  15.069   7.334  1.00 90.46           C  
ATOM     13  ND2 ASN A   1     -18.993  15.859   7.931  1.00 90.46           N  
ATOM     14  OD1 ASN A   1     -20.782  15.505   6.617  1.00 90.46           O  
ATOM     15  N   LEU A   2     -21.242  10.758   6.357  1.00 92.72           N  
ATOM     16  CA  LEU A   2     -20.888   9.365   6.111  1.00 92.72           C  
ATOM     17  C   LEU A   2     -19.382   9.210   5.933  1.00 92.72           C  
ATOM     18  CB  LEU A   2     -21.617   8.838   4.871  1.00 92.72           C  
ATOM     19  O   LEU A   2     -18.730  10.073   5.342  1.00 92.72           O  
ATOM     20  CG  LEU A   2     -23.108   8.542   5.036  1.00 92.72           C  
ATOM     21  CD1 LEU A   2     -23.790   8.478   3.673  1.00 92.72           C  
ATOM     22  CD2 LEU A   2     -23.314   7.241   5.804  1.00 92.72           C  
ATOM     23  N   CYS A   3     -18.800   8.164   6.603  1.00 94.12           N  
ATOM     24  CA  CYS A   3     -17.374   7.894   6.456  1.00 94.12           C  
ATOM     25  C   CYS A   3     -17.002   7.716   4.989  1.00 94.12           C  
ATOM     26  CB  CYS A   3     -16.981   6.646   7.246  1.00 94.12           C  
ATOM     27  O   CYS A   3     -17.794   7.196   4.201  1.00 94.12           O  
ATOM     28  SG  CYS A   3     -16.979   6.889   9.036  1.00 94.12           S  
ATOM     29  N   PRO A   4     -15.851   8.148   4.593  1.00 92.39           N  
ATOM     30  CA  PRO A   4     -15.430   8.125   3.191  1.00 92.39           C  
ATOM     31  C   PRO A   4     -14.993   6.737   2.728  1.00 92.39           C  
ATOM     32  CB  PRO A   4     -14.255   9.106   3.159  1.00 92.39           C  
ATOM     33  O   PRO A   4     -13.856   6.560   2.284  1.00 92.39           O  
ATOM     34  CG  PRO A   4     -13.630   8.996   4.512  1.00 92.39           C  
ATOM     35  CD  PRO A   4     -14.711   8.718   5.517  1.00 92.39           C  
ATOM     36  N   PHE A   5     -15.878   5.701   2.837  1.00 91.44           N  
ATOM     37  CA  PHE A   5     -15.548   4.337   2.441  1.00 91.44           C  
ATOM     38  C   PHE A   5     -15.312   4.253   0.937  1.00 91.44           C  
ATOM     39  CB  PHE A   5     -16.663   3.371   2.852  1.00 91.44           C  
ATOM     40  O   PHE A   5     -14.602   3.363   0.464  1.00 91.44           O  
ATOM     41  CG  PHE A   5     -16.693   3.071   4.326  1.00 91.44           C  
ATOM     42  CD1 PHE A   5     -15.539   2.678   4.993  1.00 91.44           C  
ATOM     43  CD2 PHE A   5     -17.876   3.182   5.046  1.00 91.44           C  
ATOM     44  CE1 PHE A   5     -15.563   2.400   6.358  1.00 91.44           C  
ATOM     45  CE2 PHE A   5     -17.908   2.905   6.410  1.00 91.44           C  
ATOM     46  CZ  PHE A   5     -16.751   2.514   7.064  1.00 91.44           C  
ATOM     47  N   GLY A   6     -15.916   5.229   0.200  1.00 91.14           N  
ATOM     48  CA  GLY A   6     -15.700   5.257  -1.238  1.00 91.14           C  
ATOM     49  C   GLY A   6     -14.246   5.463  -1.618  1.00 91.14           C  
ATOM     50  O   GLY A   6     -13.727   4.778  -2.502  1.00 91.14           O  
ATOM     51  N   GLU A   7     -13.613   6.379  -0.941  1.00 89.89           N  
ATOM     52  CA  GLU A   7     -12.206   6.670  -1.201  1.00 89.89           C  
ATOM     53  C   GLU A   7     -11.311   5.525  -0.737  1.00 89.89           C  
ATOM     54  CB  GLU A   7     -11.790   7.974  -0.515  1.00 89.89           C  
ATOM     55  O   GLU A   7     -10.288   5.237  -1.363  1.00 89.89           O  
ATOM     56  CG  GLU A   7     -12.466   9.212  -1.085  1.00 89.89           C  
ATOM     57  CD  GLU A   7     -12.087  10.492  -0.357  1.00 89.89           C  
ATOM     58  OE1 GLU A   7     -12.781  11.519  -0.534  1.00 89.89           O  
ATOM     59  OE2 GLU A   7     -11.088  10.467   0.396  1.00 89.89           O  
ATOM     60  N   VAL A   8     -11.713   4.843   0.308  1.00 92.35           N  
ATOM     61  CA  VAL A   8     -10.929   3.777   0.923  1.00 92.35           C  
ATOM     62  C   VAL A   8     -11.028   2.509   0.078  1.00 92.35           C  
ATOM     63  CB  VAL A   8     -11.394   3.493   2.369  1.00 92.35           C  
ATOM     64  O   VAL A   8     -10.013   1.880  -0.230  1.00 92.35           O  
ATOM     65  CG1 VAL A   8     -10.665   2.278   2.941  1.00 92.35           C  
ATOM     66  CG2 VAL A   8     -11.170   4.719   3.251  1.00 92.35           C  
ATOM     67  N   PHE A   9     -12.189   2.178  -0.463  1.00 94.29           N  
ATOM     68  CA  PHE A   9     -12.387   0.879  -1.094  1.00 94.29           C  
ATOM     69  C   PHE A   9     -12.522   1.026  -2.605  1.00 94.29           C  
ATOM     70  CB  PHE A   9     -13.627   0.185  -0.522  1.00 94.29           C  
ATOM     71  O   PHE A   9     -12.324   0.062  -3.348  1.00 94.29           O  
ATOM     72  CG  PHE A   9     -13.478  -0.237   0.915  1.00 94.29           C  
ATOM     73  CD1 PHE A   9     -12.824  -1.419   1.242  1.00 94.29           C  
ATOM     74  CD2 PHE A   9     -13.991   0.549   1.938  1.00 94.29           C  
ATOM     75  CE1 PHE A   9     -12.684  -1.812   2.571  1.00 94.29           C  
ATOM     76  CE2 PHE A   9     -13.856   0.162   3.269  1.00 94.29           C  
ATOM     77  CZ  PHE A   9     -13.203  -1.019   3.583  1.00 94.29           C  
ATOM     78  N   ASN A  10     -12.840   2.278  -3.130  1.00 92.68           N  
ATOM     79  CA  ASN A  10     -13.135   2.422  -4.552  1.00 92.68           C  
ATOM     80  C   ASN A  10     -12.053   3.224  -5.270  1.00 92.68           C  
ATOM     81  CB  ASN A  10     -14.503   3.076  -4.753  1.00 92.68           C  
ATOM     82  O   ASN A  10     -12.296   3.779  -6.343  1.00 92.68           O  
ATOM     83  CG  ASN A  10     -15.649   2.168  -4.353  1.00 92.68           C  
ATOM     84  ND2 ASN A  10     -16.817   2.755  -4.120  1.00 92.68           N  
ATOM     85  OD1 ASN A  10     -15.486   0.950  -4.253  1.00 92.68           O  
ATOM     86  N   ALA A  11     -10.881   3.339  -4.520  1.00 90.60           N  
ATOM     87  CA  ALA A  11      -9.791   4.016  -5.218  1.00 90.60           C  
ATOM     88  C   ALA A  11      -9.432   3.287  -6.511  1.00 90.60           C  
ATOM     89  CB  ALA A  11      -8.566   4.124  -4.314  1.00 90.60           C  
ATOM     90  O   ALA A  11      -9.427   2.055  -6.555  1.00 90.60           O  
ATOM     91  N   THR A  12      -9.297   4.064  -7.559  1.00 88.11           N  
ATOM     92  CA  THR A  12      -8.953   3.497  -8.859  1.00 88.11           C  
ATOM     93  C   THR A  12      -7.616   2.764  -8.792  1.00 88.11           C  
ATOM     94  CB  THR A  12      -8.889   4.587  -9.945  1.00 88.11           C  
ATOM     95  O   THR A  12      -7.468   1.680  -9.359  1.00 88.11           O  
ATOM     96  CG2 THR A  12     -10.276   5.147 -10.243  1.00 88.11           C  
ATOM     97  OG1 THR A  12      -8.043   5.653  -9.495  1.00 88.11           O  
ATOM     98  N   ARG A  13      -6.667   3.282  -7.931  1.00 88.18           N  
ATOM     99  CA  ARG A  13      -5.347   2.673  -7.803  1.00 88.18           C  
ATOM    100  C   ARG A  13      -4.894   2.646  -6.347  1.00 88.18           C  
ATOM    101  CB  ARG A  13      -4.323   3.424  -8.657  1.00 88.18           C  
ATOM    102  O   ARG A  13      -4.771   3.695  -5.711  1.00 88.18           O  
ATOM    103  CG  ARG A  13      -4.608   3.372 -10.149  1.00 88.18           C  
ATOM    104  CD  ARG A  13      -4.181   2.043 -10.759  1.00 88.18           C  
ATOM    105  NE  ARG A  13      -4.207   2.087 -12.218  1.00 88.18           N  
ATOM    106  NH1 ARG A  13      -3.556  -0.111 -12.501  1.00 88.18           N  
ATOM    107  NH2 ARG A  13      -3.966   1.212 -14.328  1.00 88.18           N  
ATOM    108  CZ  ARG A  13      -3.910   1.062 -13.012  1.00 88.18           C  
ATOM    109  N   PHE A  14      -4.553   1.437  -5.953  1.00 93.71           N  
ATOM    110  CA  PHE A  14      -4.005   1.283  -4.611  1.00 93.71           C  
ATOM    111  C   PHE A  14      -2.481   1.310  -4.641  1.00 93.71           C  
ATOM    112  CB  PHE A  14      -4.494  -0.023  -3.975  1.00 93.71           C  
ATOM    113  O   PHE A  14      -1.871   1.032  -5.675  1.00 93.71           O  
ATOM    114  CG  PHE A  14      -5.878   0.067  -3.392  1.00 93.71           C  
ATOM    115  CD1 PHE A  14      -6.119  -0.313  -2.077  1.00 93.71           C  
ATOM    116  CD2 PHE A  14      -6.938   0.533  -4.158  1.00 93.71           C  
ATOM    117  CE1 PHE A  14      -7.399  -0.231  -1.534  1.00 93.71           C  
ATOM    118  CE2 PHE A  14      -8.220   0.618  -3.622  1.00 93.71           C  
ATOM    119  CZ  PHE A  14      -8.449   0.235  -2.311  1.00 93.71           C  
ATOM    120  N   ALA A  15      -1.939   1.677  -3.498  1.00 92.23           N  
ATOM    121  CA  ALA A  15      -0.487   1.705  -3.346  1.00 92.23           C  
ATOM    122  C   ALA A  15       0.082   0.291  -3.259  1.00 92.23           C  
ATOM    123  CB  ALA A  15      -0.096   2.509  -2.109  1.00 92.23           C  
ATOM    124  O   ALA A  15      -0.649  -0.663  -2.985  1.00 92.23           O  
ATOM    125  N   SER A  16       1.418   0.140  -3.648  1.00 94.71           N  
ATOM    126  CA  SER A  16       2.118  -1.113  -3.382  1.00 94.71           C  
ATOM    127  C   SER A  16       2.227  -1.377  -1.884  1.00 94.71           C  
ATOM    128  CB  SER A  16       3.513  -1.091  -4.007  1.00 94.71           C  
ATOM    129  O   SER A  16       2.173  -0.445  -1.078  1.00 94.71           O  
ATOM    130  OG  SER A  16       4.349  -0.160  -3.341  1.00 94.71           O  
ATOM    131  N   VAL A  17       2.370  -2.672  -1.507  1.00 95.67           N  
ATOM    132  CA  VAL A  17       2.405  -3.068  -0.103  1.00 95.67           C  
ATOM    133  C   VAL A  17       3.571  -2.377   0.600  1.00 95.67           C  
ATOM    134  CB  VAL A  17       2.522  -4.601   0.052  1.00 95.67           C  
ATOM    135  O   VAL A  17       3.481  -2.043   1.784  1.00 95.67           O  
ATOM    136  CG1 VAL A  17       3.852  -5.100  -0.508  1.00 95.67           C  
ATOM    137  CG2 VAL A  17       2.372  -5.001   1.518  1.00 95.67           C  
ATOM    138  N   TYR A  18       4.628  -2.100  -0.093  1.00 92.94           N  
ATOM    139  CA  TYR A  18       5.804  -1.424   0.444  1.00 92.94           C  
ATOM    140  C   TYR A  18       5.468   0.001   0.866  1.00 92.94           C  
ATOM    141  CB  TYR A  18       6.935  -1.410  -0.589  1.00 92.94           C  
ATOM    142  O   TYR A  18       6.001   0.504   1.858  1.00 92.94           O  
ATOM    143  CG  TYR A  18       8.015  -0.398  -0.294  1.00 92.94           C  
ATOM    144  CD1 TYR A  18       8.061   0.818  -0.971  1.00 92.94           C  
ATOM    145  CD2 TYR A  18       8.991  -0.656   0.663  1.00 92.94           C  
ATOM    146  CE1 TYR A  18       9.055   1.754  -0.703  1.00 92.94           C  
ATOM    147  CE2 TYR A  18       9.990   0.272   0.938  1.00 92.94           C  
ATOM    148  OH  TYR A  18      11.000   2.394   0.521  1.00 92.94           O  
ATOM    149  CZ  TYR A  18      10.014   1.472   0.252  1.00 92.94           C  
ATOM    150  N   ALA A  19       4.556   0.723   0.101  1.00 90.43           N  
ATOM    151  CA  ALA A  19       4.277   2.140   0.315  1.00 90.43           C  
ATOM    152  C   ALA A  19       2.842   2.350   0.793  1.00 90.43           C  
ATOM    153  CB  ALA A  19       4.529   2.932  -0.965  1.00 90.43           C  
ATOM    154  O   ALA A  19       2.244   3.398   0.538  1.00 90.43           O  
ATOM    155  N   TRP A  20       2.169   1.381   1.351  1.00 94.39           N  
ATOM    156  CA  TRP A  20       0.755   1.446   1.702  1.00 94.39           C  
ATOM    157  C   TRP A  20       0.399   2.814   2.277  1.00 94.39           C  
ATOM    158  CB  TRP A  20       0.399   0.348   2.708  1.00 94.39           C  
ATOM    159  O   TRP A  20       1.282   3.566   2.696  1.00 94.39           O  
ATOM    160  CG  TRP A  20       1.270   0.333   3.928  1.00 94.39           C  
ATOM    161  CD1 TRP A  20       2.389  -0.425   4.132  1.00 94.39           C  
ATOM    162  CD2 TRP A  20       1.090   1.110   5.115  1.00 94.39           C  
ATOM    163  CE2 TRP A  20       2.139   0.773   5.999  1.00 94.39           C  
ATOM    164  CE3 TRP A  20       0.143   2.062   5.518  1.00 94.39           C  
ATOM    165  NE1 TRP A  20       2.916  -0.165   5.376  1.00 94.39           N  
ATOM    166  CH2 TRP A  20       1.326   2.281   7.632  1.00 94.39           C  
ATOM    167  CZ2 TRP A  20       2.266   1.354   7.263  1.00 94.39           C  
ATOM    168  CZ3 TRP A  20       0.272   2.639   6.776  1.00 94.39           C  
ATOM    169  N   ASN A  21      -0.926   3.198   2.074  1.00 93.27           N  
ATOM    170  CA  ASN A  21      -1.479   4.453   2.573  1.00 93.27           C  
ATOM    171  C   ASN A  21      -2.216   4.254   3.894  1.00 93.27           C  
ATOM    172  CB  ASN A  21      -2.411   5.079   1.533  1.00 93.27           C  
ATOM    173  O   ASN A  21      -2.857   3.222   4.103  1.00 93.27           O  
ATOM    174  CG  ASN A  21      -1.691   5.455   0.254  1.00 93.27           C  
ATOM    175  ND2 ASN A  21      -2.389   5.353  -0.871  1.00 93.27           N  
ATOM    176  OD1 ASN A  21      -0.516   5.832   0.276  1.00 93.27           O  
ATOM    177  N   ARG A  22      -1.955   5.186   4.736  1.00 95.20           N  
ATOM    178  CA  ARG A  22      -2.739   5.208   5.967  1.00 95.20           C  
ATOM    179  C   ARG A  22      -3.650   6.429   6.014  1.00 95.20           C  
ATOM    180  CB  ARG A  22      -1.821   5.192   7.190  1.00 95.20           C  
ATOM    181  O   ARG A  22      -3.178   7.566   5.949  1.00 95.20           O  
ATOM    182  CG  ARG A  22      -2.561   5.091   8.515  1.00 95.20           C  
ATOM    183  CD  ARG A  22      -1.609   4.832   9.674  1.00 95.20           C  
ATOM    184  NE  ARG A  22      -2.331   4.587  10.920  1.00 95.20           N  
ATOM    185  NH1 ARG A  22      -1.503   2.451  11.220  1.00 95.20           N  
ATOM    186  NH2 ARG A  22      -2.963   3.344  12.745  1.00 95.20           N  
ATOM    187  CZ  ARG A  22      -2.264   3.461  11.625  1.00 95.20           C  
ATOM    188  N   LYS A  23      -4.928   6.152   6.049  1.00 95.36           N  
ATOM    189  CA  LYS A  23      -5.924   7.220   6.062  1.00 95.36           C  
ATOM    190  C   LYS A  23      -6.670   7.260   7.393  1.00 95.36           C  
ATOM    191  CB  LYS A  23      -6.916   7.043   4.911  1.00 95.36           C  
ATOM    192  O   LYS A  23      -7.163   6.234   7.866  1.00 95.36           O  
ATOM    193  CG  LYS A  23      -7.893   8.199   4.754  1.00 95.36           C  
ATOM    194  CD  LYS A  23      -8.770   8.025   3.521  1.00 95.36           C  
ATOM    195  CE  LYS A  23      -9.712   9.206   3.332  1.00 95.36           C  
ATOM    196  NZ  LYS A  23     -10.533   9.068   2.092  1.00 95.36           N  
ATOM    197  N   ARG A  24      -6.588   8.402   7.982  1.00 94.50           N  
ATOM    198  CA  ARG A  24      -7.365   8.576   9.206  1.00 94.50           C  
ATOM    199  C   ARG A  24      -8.833   8.839   8.890  1.00 94.50           C  
ATOM    200  CB  ARG A  24      -6.796   9.722  10.045  1.00 94.50           C  
ATOM    201  O   ARG A  24      -9.153   9.722   8.092  1.00 94.50           O  
ATOM    202  CG  ARG A  24      -7.491   9.908  11.385  1.00 94.50           C  
ATOM    203  CD  ARG A  24      -6.806  10.970  12.233  1.00 94.50           C  
ATOM    204  NE  ARG A  24      -7.399  11.062  13.564  1.00 94.50           N  
ATOM    205  NH1 ARG A  24      -8.672  12.932  13.094  1.00 94.50           N  
ATOM    206  NH2 ARG A  24      -8.748  11.982  15.179  1.00 94.50           N  
ATOM    207  CZ  ARG A  24      -8.272  11.991  13.943  1.00 94.50           C  
ATOM    208  N   ILE A  25      -9.695   8.021   9.489  1.00 93.68           N  
ATOM    209  CA  ILE A  25     -11.138   8.198   9.371  1.00 93.68           C  
ATOM    210  C   ILE A  25     -11.708   8.684  10.702  1.00 93.68           C  
ATOM    211  CB  ILE A  25     -11.835   6.890   8.935  1.00 93.68           C  
ATOM    212  O   ILE A  25     -11.621   7.984  11.714  1.00 93.68           O  
ATOM    213  CG1 ILE A  25     -11.243   6.385   7.614  1.00 93.68           C  
ATOM    214  CG2 ILE A  25     -13.347   7.098   8.814  1.00 93.68           C  
ATOM    215  CD1 ILE A  25     -11.697   4.984   7.228  1.00 93.68           C  
ATOM    216  N   SER A  26     -12.153   9.888  10.756  1.00 92.91           N  
ATOM    217  CA  SER A  26     -12.658  10.462  11.999  1.00 92.91           C  
ATOM    218  C   SER A  26     -13.811  11.425  11.734  1.00 92.91           C  
ATOM    219  CB  SER A  26     -11.540  11.187  12.748  1.00 92.91           C  
ATOM    220  O   SER A  26     -14.051  11.816  10.590  1.00 92.91           O  
ATOM    221  OG  SER A  26     -11.114  12.333  12.031  1.00 92.91           O  
ATOM    222  N   ASN A  27     -14.629  11.649  12.790  1.00 93.11           N  
ATOM    223  CA  ASN A  27     -15.720  12.619  12.782  1.00 93.11           C  
ATOM    224  C   ASN A  27     -16.777  12.263  11.740  1.00 93.11           C  
ATOM    225  CB  ASN A  27     -15.182  14.029  12.533  1.00 93.11           C  
ATOM    226  O   ASN A  27     -17.214  13.124  10.974  1.00 93.11           O  
ATOM    227  CG  ASN A  27     -14.260  14.506  13.638  1.00 93.11           C  
ATOM    228  ND2 ASN A  27     -13.192  15.200  13.261  1.00 93.11           N  
ATOM    229  OD1 ASN A  27     -14.505  14.253  14.820  1.00 93.11           O  
ATOM    230  N   CYS A  28     -17.154  10.945  11.699  1.00 94.72           N  
ATOM    231  CA  CYS A  28     -18.163  10.467  10.759  1.00 94.72           C  
ATOM    232  C   CYS A  28     -18.947   9.300  11.347  1.00 94.72           C  
ATOM    233  CB  CYS A  28     -17.511  10.044   9.443  1.00 94.72           C  
ATOM    234  O   CYS A  28     -18.542   8.720  12.357  1.00 94.72           O  
ATOM    235  SG  CYS A  28     -16.307   8.709   9.623  1.00 94.72           S  
ATOM    236  N   VAL A  29     -20.074   9.037  10.763  1.00 94.55           N  
ATOM    237  CA  VAL A  29     -20.862   7.844  11.056  1.00 94.55           C  
ATOM    238  C   VAL A  29     -20.555   6.757  10.028  1.00 94.55           C  
ATOM    239  CB  VAL A  29     -22.376   8.153  11.069  1.00 94.55           C  
ATOM    240  O   VAL A  29     -20.681   6.981   8.822  1.00 94.55           O  
ATOM    241  CG1 VAL A  29     -23.182   6.889  11.363  1.00 94.55           C  
ATOM    242  CG2 VAL A  29     -22.689   9.241  12.095  1.00 94.55           C  
ATOM    243  N   ALA A  30     -19.996   5.614  10.523  1.00 93.97           N  
ATOM    244  CA  ALA A  30     -19.582   4.523   9.645  1.00 93.97           C  
ATOM    245  C   ALA A  30     -20.669   3.457   9.545  1.00 93.97           C  
ATOM    246  CB  ALA A  30     -18.279   3.904  10.144  1.00 93.97           C  
ATOM    247  O   ALA A  30     -21.117   2.921  10.561  1.00 93.97           O  
ATOM    248  N   ASP A  31     -21.183   3.249   8.352  1.00 94.45           N  
ATOM    249  CA  ASP A  31     -22.089   2.144   8.055  1.00 94.45           C  
ATOM    250  C   ASP A  31     -21.319   0.917   7.572  1.00 94.45           C  
ATOM    251  CB  ASP A  31     -23.122   2.562   7.007  1.00 94.45           C  
ATOM    252  O   ASP A  31     -20.999   0.805   6.387  1.00 94.45           O  
ATOM    253  CG  ASP A  31     -24.177   1.499   6.756  1.00 94.45           C  
ATOM    254  OD1 ASP A  31     -24.121   0.423   7.390  1.00 94.45           O  
ATOM    255  OD2 ASP A  31     -25.069   1.738   5.914  1.00 94.45           O  
ATOM    256  N   TYR A  32     -20.951   0.014   8.482  1.00 93.49           N  
ATOM    257  CA  TYR A  32     -20.133  -1.154   8.178  1.00 93.49           C  
ATOM    258  C   TYR A  32     -20.975  -2.265   7.563  1.00 93.49           C  
ATOM    259  CB  TYR A  32     -19.437  -1.666   9.443  1.00 93.49           C  
ATOM    260  O   TYR A  32     -20.438  -3.263   7.076  1.00 93.49           O  
ATOM    261  CG  TYR A  32     -18.394  -0.720   9.987  1.00 93.49           C  
ATOM    262  CD1 TYR A  32     -17.150  -0.595   9.371  1.00 93.49           C  
ATOM    263  CD2 TYR A  32     -18.648   0.048  11.117  1.00 93.49           C  
ATOM    264  CE1 TYR A  32     -16.185   0.274   9.869  1.00 93.49           C  
ATOM    265  CE2 TYR A  32     -17.691   0.920  11.625  1.00 93.49           C  
ATOM    266  OH  TYR A  32     -15.513   1.888  11.493  1.00 93.49           O  
ATOM    267  CZ  TYR A  32     -16.464   1.026  10.995  1.00 93.49           C  
ATOM    268  N   SER A  33     -22.412  -2.106   7.644  1.00 91.88           N  
ATOM    269  CA  SER A  33     -23.304  -3.097   7.052  1.00 91.88           C  
ATOM    270  C   SER A  33     -23.070  -3.224   5.550  1.00 91.88           C  
ATOM    271  CB  SER A  33     -24.765  -2.731   7.319  1.00 91.88           C  
ATOM    272  O   SER A  33     -23.202  -4.313   4.987  1.00 91.88           O  
ATOM    273  OG  SER A  33     -25.086  -1.482   6.730  1.00 91.88           O  
ATOM    274  N   VAL A  34     -22.658  -2.090   4.956  1.00 89.07           N  
ATOM    275  CA  VAL A  34     -22.405  -2.066   3.519  1.00 89.07           C  
ATOM    276  C   VAL A  34     -21.187  -2.928   3.194  1.00 89.07           C  
ATOM    277  CB  VAL A  34     -22.190  -0.625   3.005  1.00 89.07           C  
ATOM    278  O   VAL A  34     -21.184  -3.661   2.203  1.00 89.07           O  
ATOM    279  CG1 VAL A  34     -21.835  -0.629   1.519  1.00 89.07           C  
ATOM    280  CG2 VAL A  34     -23.436   0.222   3.257  1.00 89.07           C  
ATOM    281  N   LEU A  35     -20.176  -2.831   4.026  1.00 87.39           N  
ATOM    282  CA  LEU A  35     -18.958  -3.611   3.830  1.00 87.39           C  
ATOM    283  C   LEU A  35     -19.190  -5.077   4.180  1.00 87.39           C  
ATOM    284  CB  LEU A  35     -17.817  -3.046   4.679  1.00 87.39           C  
ATOM    285  O   LEU A  35     -18.791  -5.970   3.429  1.00 87.39           O  
ATOM    286  CG  LEU A  35     -17.404  -1.603   4.386  1.00 87.39           C  
ATOM    287  CD1 LEU A  35     -16.322  -1.152   5.362  1.00 87.39           C  
ATOM    288  CD2 LEU A  35     -16.922  -1.466   2.946  1.00 87.39           C  
ATOM    289  N   TYR A  36     -19.929  -5.308   5.338  1.00 86.62           N  
ATOM    290  CA  TYR A  36     -20.189  -6.650   5.847  1.00 86.62           C  
ATOM    291  C   TYR A  36     -21.110  -7.420   4.908  1.00 86.62           C  
ATOM    292  CB  TYR A  36     -20.806  -6.585   7.247  1.00 86.62           C  
ATOM    293  O   TYR A  36     -20.896  -8.608   4.655  1.00 86.62           O  
ATOM    294  CG  TYR A  36     -21.068  -7.940   7.858  1.00 86.62           C  
ATOM    295  CD1 TYR A  36     -22.352  -8.479   7.881  1.00 86.62           C  
ATOM    296  CD2 TYR A  36     -20.033  -8.683   8.415  1.00 86.62           C  
ATOM    297  CE1 TYR A  36     -22.599  -9.726   8.446  1.00 86.62           C  
ATOM    298  CE2 TYR A  36     -20.267  -9.931   8.982  1.00 86.62           C  
ATOM    299  OH  TYR A  36     -21.790 -11.679   9.552  1.00 86.62           O  
ATOM    300  CZ  TYR A  36     -21.552 -10.444   8.992  1.00 86.62           C  
ATOM    301  N   ASN A  37     -22.085  -6.796   4.363  1.00 88.02           N  
ATOM    302  CA  ASN A  37     -23.096  -7.456   3.544  1.00 88.02           C  
ATOM    303  C   ASN A  37     -22.691  -7.490   2.073  1.00 88.02           C  
ATOM    304  CB  ASN A  37     -24.452  -6.767   3.706  1.00 88.02           C  
ATOM    305  O   ASN A  37     -23.420  -8.027   1.237  1.00 88.02           O  
ATOM    306  CG  ASN A  37     -25.073  -7.012   5.067  1.00 88.02           C  
ATOM    307  ND2 ASN A  37     -25.757  -6.005   5.597  1.00 88.02           N  
ATOM    308  OD1 ASN A  37     -24.938  -8.097   5.638  1.00 88.02           O  
ATOM    309  N   SER A  38     -21.539  -6.954   1.774  1.00 89.08           N  
ATOM    310  CA  SER A  38     -21.067  -6.944   0.393  1.00 89.08           C  
ATOM    311  C   SER A  38     -20.518  -8.307  -0.014  1.00 89.08           C  
ATOM    312  CB  SER A  38     -19.991  -5.874   0.202  1.00 89.08           C  
ATOM    313  O   SER A  38     -19.725  -8.905   0.716  1.00 89.08           O  
ATOM    314  OG  SER A  38     -19.436  -5.947  -1.100  1.00 89.08           O  
ATOM    315  N   ALA A  39     -21.039  -8.884  -0.995  1.00 81.70           N  
ATOM    316  CA  ALA A  39     -20.530 -10.159  -1.493  1.00 81.70           C  
ATOM    317  C   ALA A  39     -19.278  -9.956  -2.341  1.00 81.70           C  
ATOM    318  CB  ALA A  39     -21.605 -10.882  -2.301  1.00 81.70           C  
ATOM    319  O   ALA A  39     -18.706 -10.920  -2.856  1.00 81.70           O  
ATOM    320  N   SER A  40     -18.827  -8.750  -2.377  1.00 89.72           N  
ATOM    321  CA  SER A  40     -17.757  -8.341  -3.281  1.00 89.72           C  
ATOM    322  C   SER A  40     -16.385  -8.578  -2.658  1.00 89.72           C  
ATOM    323  CB  SER A  40     -17.907  -6.866  -3.656  1.00 89.72           C  
ATOM    324  O   SER A  40     -15.375  -8.615  -3.364  1.00 89.72           O  
ATOM    325  OG  SER A  40     -19.120  -6.645  -4.355  1.00 89.72           O  
ATOM    326  N   PHE A  41     -16.329  -8.846  -1.312  1.00 93.17           N  
ATOM    327  CA  PHE A  41     -15.044  -9.059  -0.657  1.00 93.17           C  
ATOM    328  C   PHE A  41     -14.731 -10.546  -0.549  1.00 93.17           C  
ATOM    329  CB  PHE A  41     -15.036  -8.418   0.735  1.00 93.17           C  
ATOM    330  O   PHE A  41     -15.619 -11.354  -0.269  1.00 93.17           O  
ATOM    331  CG  PHE A  41     -15.259  -6.930   0.719  1.00 93.17           C  
ATOM    332  CD1 PHE A  41     -14.390  -6.090   0.033  1.00 93.17           C  
ATOM    333  CD2 PHE A  41     -16.338  -6.371   1.391  1.00 93.17           C  
ATOM    334  CE1 PHE A  41     -14.594  -4.712   0.017  1.00 93.17           C  
ATOM    335  CE2 PHE A  41     -16.548  -4.995   1.379  1.00 93.17           C  
ATOM    336  CZ  PHE A  41     -15.674  -4.167   0.693  1.00 93.17           C  
ATOM    337  N   SER A  42     -13.510 -10.898  -0.900  1.00 92.92           N  
ATOM    338  CA  SER A  42     -13.046 -12.276  -0.778  1.00 92.92           C  
ATOM    339  C   SER A  42     -12.912 -12.688   0.684  1.00 92.92           C  
ATOM    340  CB  SER A  42     -11.705 -12.456  -1.492  1.00 92.92           C  
ATOM    341  O   SER A  42     -13.236 -13.820   1.048  1.00 92.92           O  
ATOM    342  OG  SER A  42     -11.815 -12.114  -2.863  1.00 92.92           O  
ATOM    343  N   THR A  43     -12.482 -11.751   1.473  1.00 92.74           N  
ATOM    344  CA  THR A  43     -12.312 -12.039   2.893  1.00 92.74           C  
ATOM    345  C   THR A  43     -12.647 -10.814   3.738  1.00 92.74           C  
ATOM    346  CB  THR A  43     -10.876 -12.502   3.201  1.00 92.74           C  
ATOM    347  O   THR A  43     -12.344  -9.684   3.349  1.00 92.74           O  
ATOM    348  CG2 THR A  43      -9.867 -11.396   2.906  1.00 92.74           C  
ATOM    349  OG1 THR A  43     -10.782 -12.861   4.585  1.00 92.74           O  
ATOM    350  N   PHE A  44     -13.383 -11.018   4.845  1.00 93.95           N  
ATOM    351  CA  PHE A  44     -13.677 -10.036   5.881  1.00 93.95           C  
ATOM    352  C   PHE A  44     -13.353 -10.593   7.262  1.00 93.95           C  
ATOM    353  CB  PHE A  44     -15.147  -9.610   5.819  1.00 93.95           C  
ATOM    354  O   PHE A  44     -14.172 -11.291   7.864  1.00 93.95           O  
ATOM    355  CG  PHE A  44     -15.455  -8.371   6.616  1.00 93.95           C  
ATOM    356  CD1 PHE A  44     -15.367  -8.380   8.002  1.00 93.95           C  
ATOM    357  CD2 PHE A  44     -15.832  -7.197   5.978  1.00 93.95           C  
ATOM    358  CE1 PHE A  44     -15.651  -7.235   8.743  1.00 93.95           C  
ATOM    359  CE2 PHE A  44     -16.118  -6.048   6.711  1.00 93.95           C  
ATOM    360  CZ  PHE A  44     -16.028  -6.070   8.093  1.00 93.95           C  
ATOM    361  N   LYS A  45     -12.092 -10.345   7.702  1.00 94.46           N  
ATOM    362  CA  LYS A  45     -11.612 -10.915   8.957  1.00 94.46           C  
ATOM    363  C   LYS A  45     -11.459  -9.837  10.027  1.00 94.46           C  
ATOM    364  CB  LYS A  45     -10.279 -11.635   8.746  1.00 94.46           C  
ATOM    365  O   LYS A  45     -10.817  -8.811   9.795  1.00 94.46           O  
ATOM    366  CG  LYS A  45     -10.382 -12.887   7.886  1.00 94.46           C  
ATOM    367  CD  LYS A  45      -9.034 -13.584   7.750  1.00 94.46           C  
ATOM    368  CE  LYS A  45      -9.103 -14.750   6.773  1.00 94.46           C  
ATOM    369  NZ  LYS A  45      -7.769 -15.394   6.585  1.00 94.46           N  
ATOM    370  N   CYS A  46     -12.145 -10.080  11.145  1.00 96.23           N  
ATOM    371  CA  CYS A  46     -12.035  -9.133  12.249  1.00 96.23           C  
ATOM    372  C   CYS A  46     -11.290  -9.752  13.426  1.00 96.23           C  
ATOM    373  CB  CYS A  46     -13.420  -8.668  12.697  1.00 96.23           C  
ATOM    374  O   CYS A  46     -11.427 -10.947  13.693  1.00 96.23           O  
ATOM    375  SG  CYS A  46     -14.288  -7.673  11.465  1.00 96.23           S  
ATOM    376  N   TYR A  47     -10.410  -8.979  13.987  1.00 96.20           N  
ATOM    377  CA  TYR A  47      -9.613  -9.405  15.132  1.00 96.20           C  
ATOM    378  C   TYR A  47      -9.927  -8.559  16.360  1.00 96.20           C  
ATOM    379  CB  TYR A  47      -8.118  -9.319  14.808  1.00 96.20           C  
ATOM    380  O   TYR A  47      -9.820  -7.331  16.321  1.00 96.20           O  
ATOM    381  CG  TYR A  47      -7.719 -10.094  13.576  1.00 96.20           C  
ATOM    382  CD1 TYR A  47      -7.424 -11.454  13.650  1.00 96.20           C  
ATOM    383  CD2 TYR A  47      -7.635  -9.469  12.336  1.00 96.20           C  
ATOM    384  CE1 TYR A  47      -7.054 -12.172  12.517  1.00 96.20           C  
ATOM    385  CE2 TYR A  47      -7.266 -10.177  11.198  1.00 96.20           C  
ATOM    386  OH  TYR A  47      -6.612 -12.232  10.173  1.00 96.20           O  
ATOM    387  CZ  TYR A  47      -6.978 -11.526  11.298  1.00 96.20           C  
ATOM    388  N   GLY A  48     -10.333  -9.267  17.471  1.00 94.10           N  
ATOM    389  CA  GLY A  48     -10.571  -8.557  18.717  1.00 94.10           C  
ATOM    390  C   GLY A  48     -11.888  -7.804  18.733  1.00 94.10           C  
ATOM    391  O   GLY A  48     -12.180  -7.072  19.681  1.00 94.10           O  
ATOM    392  N   VAL A  49     -12.716  -7.846  17.621  1.00 93.88           N  
ATOM    393  CA  VAL A  49     -14.051  -7.265  17.527  1.00 93.88           C  
ATOM    394  C   VAL A  49     -14.964  -8.195  16.732  1.00 93.88           C  
ATOM    395  CB  VAL A  49     -14.015  -5.865  16.872  1.00 93.88           C  
ATOM    396  O   VAL A  49     -14.489  -9.031  15.960  1.00 93.88           O  
ATOM    397  CG1 VAL A  49     -13.240  -4.880  17.746  1.00 93.88           C  
ATOM    398  CG2 VAL A  49     -13.401  -5.945  15.476  1.00 93.88           C  
ATOM    399  N   SER A  50     -16.269  -8.050  16.961  1.00 94.14           N  
ATOM    400  CA  SER A  50     -17.263  -8.810  16.209  1.00 94.14           C  
ATOM    401  C   SER A  50     -17.659  -8.086  14.927  1.00 94.14           C  
ATOM    402  CB  SER A  50     -18.504  -9.064  17.066  1.00 94.14           C  
ATOM    403  O   SER A  50     -18.032  -6.912  14.961  1.00 94.14           O  
ATOM    404  OG  SER A  50     -19.500  -9.743  16.320  1.00 94.14           O  
ATOM    405  N   PRO A  51     -17.474  -8.861  13.785  1.00 92.59           N  
ATOM    406  CA  PRO A  51     -17.840  -8.220  12.520  1.00 92.59           C  
ATOM    407  C   PRO A  51     -19.305  -7.792  12.478  1.00 92.59           C  
ATOM    408  CB  PRO A  51     -17.559  -9.307  11.480  1.00 92.59           C  
ATOM    409  O   PRO A  51     -19.638  -6.776  11.862  1.00 92.59           O  
ATOM    410  CG  PRO A  51     -17.548 -10.584  12.255  1.00 92.59           C  
ATOM    411  CD  PRO A  51     -17.064 -10.293  13.647  1.00 92.59           C  
ATOM    412  N   THR A  52     -20.313  -8.421  13.157  1.00 92.15           N  
ATOM    413  CA  THR A  52     -21.748  -8.167  13.109  1.00 92.15           C  
ATOM    414  C   THR A  52     -22.133  -7.055  14.079  1.00 92.15           C  
ATOM    415  CB  THR A  52     -22.552  -9.439  13.436  1.00 92.15           C  
ATOM    416  O   THR A  52     -23.224  -6.488  13.982  1.00 92.15           O  
ATOM    417  CG2 THR A  52     -22.344 -10.511  12.371  1.00 92.15           C  
ATOM    418  OG1 THR A  52     -22.126  -9.953  14.704  1.00 92.15           O  
ATOM    419  N   LYS A  53     -21.175  -6.721  14.911  1.00 94.71           N  
ATOM    420  CA  LYS A  53     -21.478  -5.714  15.924  1.00 94.71           C  
ATOM    421  C   LYS A  53     -20.765  -4.399  15.622  1.00 94.71           C  
ATOM    422  CB  LYS A  53     -21.085  -6.216  17.314  1.00 94.71           C  
ATOM    423  O   LYS A  53     -20.833  -3.455  16.411  1.00 94.71           O  
ATOM    424  CG  LYS A  53     -21.941  -7.367  17.822  1.00 94.71           C  
ATOM    425  CD  LYS A  53     -21.625  -7.701  19.274  1.00 94.71           C  
ATOM    426  CE  LYS A  53     -22.508  -8.826  19.795  1.00 94.71           C  
ATOM    427  NZ  LYS A  53     -22.181  -9.178  21.210  1.00 94.71           N  
ATOM    428  N   LEU A  54     -20.065  -4.323  14.463  1.00 94.69           N  
ATOM    429  CA  LEU A  54     -19.227  -3.175  14.134  1.00 94.69           C  
ATOM    430  C   LEU A  54     -20.062  -1.903  14.033  1.00 94.69           C  
ATOM    431  CB  LEU A  54     -18.480  -3.415  12.819  1.00 94.69           C  
ATOM    432  O   LEU A  54     -19.626  -0.833  14.464  1.00 94.69           O  
ATOM    433  CG  LEU A  54     -17.236  -4.301  12.898  1.00 94.69           C  
ATOM    434  CD1 LEU A  54     -16.669  -4.545  11.503  1.00 94.69           C  
ATOM    435  CD2 LEU A  54     -16.185  -3.668  13.804  1.00 94.69           C  
ATOM    436  N   ASN A  55     -21.322  -2.064  13.500  1.00 94.59           N  
ATOM    437  CA  ASN A  55     -22.206  -0.915  13.338  1.00 94.59           C  
ATOM    438  C   ASN A  55     -22.681  -0.378  14.686  1.00 94.59           C  
ATOM    439  CB  ASN A  55     -23.405  -1.278  12.459  1.00 94.59           C  
ATOM    440  O   ASN A  55     -23.110   0.772  14.784  1.00 94.59           O  
ATOM    441  CG  ASN A  55     -23.072  -1.259  10.980  1.00 94.59           C  
ATOM    442  ND2 ASN A  55     -23.582  -2.239  10.244  1.00 94.59           N  
ATOM    443  OD1 ASN A  55     -22.362  -0.370  10.503  1.00 94.59           O  
ATOM    444  N   ASP A  56     -22.498  -1.203  15.724  1.00 94.81           N  
ATOM    445  CA  ASP A  56     -22.990  -0.846  17.051  1.00 94.81           C  
ATOM    446  C   ASP A  56     -21.864  -0.294  17.923  1.00 94.81           C  
ATOM    447  CB  ASP A  56     -23.635  -2.057  17.728  1.00 94.81           C  
ATOM    448  O   ASP A  56     -22.097   0.106  19.066  1.00 94.81           O  
ATOM    449  CG  ASP A  56     -24.850  -2.577  16.980  1.00 94.81           C  
ATOM    450  OD1 ASP A  56     -25.547  -1.778  16.318  1.00 94.81           O  
ATOM    451  OD2 ASP A  56     -25.115  -3.796  17.057  1.00 94.81           O  
ATOM    452  N   LEU A  57     -20.660  -0.279  17.344  1.00 94.13           N  
ATOM    453  CA  LEU A  57     -19.492   0.143  18.109  1.00 94.13           C  
ATOM    454  C   LEU A  57     -19.071   1.557  17.722  1.00 94.13           C  
ATOM    455  CB  LEU A  57     -18.328  -0.827  17.890  1.00 94.13           C  
ATOM    456  O   LEU A  57     -19.301   1.990  16.591  1.00 94.13           O  
ATOM    457  CG  LEU A  57     -18.570  -2.280  18.302  1.00 94.13           C  
ATOM    458  CD1 LEU A  57     -17.401  -3.157  17.864  1.00 94.13           C  
ATOM    459  CD2 LEU A  57     -18.786  -2.381  19.808  1.00 94.13           C  
ATOM    460  N   CYS A  58     -18.533   2.300  18.714  1.00 94.63           N  
ATOM    461  CA  CYS A  58     -17.943   3.612  18.471  1.00 94.63           C  
ATOM    462  C   CYS A  58     -16.454   3.608  18.792  1.00 94.63           C  
ATOM    463  CB  CYS A  58     -18.651   4.680  19.304  1.00 94.63           C  
ATOM    464  O   CYS A  58     -16.028   3.001  19.776  1.00 94.63           O  
ATOM    465  SG  CYS A  58     -20.416   4.827  18.950  1.00 94.63           S  
ATOM    466  N   PHE A  59     -15.715   4.291  17.911  1.00 94.46           N  
ATOM    467  CA  PHE A  59     -14.265   4.302  18.063  1.00 94.46           C  
ATOM    468  C   PHE A  59     -13.731   5.730  18.066  1.00 94.46           C  
ATOM    469  CB  PHE A  59     -13.599   3.496  16.943  1.00 94.46           C  
ATOM    470  O   PHE A  59     -14.365   6.636  17.522  1.00 94.46           O  
ATOM    471  CG  PHE A  59     -14.134   2.096  16.803  1.00 94.46           C  
ATOM    472  CD1 PHE A  59     -13.711   1.087  17.659  1.00 94.46           C  
ATOM    473  CD2 PHE A  59     -15.060   1.789  15.814  1.00 94.46           C  
ATOM    474  CE1 PHE A  59     -14.204  -0.210  17.532  1.00 94.46           C  
ATOM    475  CE2 PHE A  59     -15.557   0.496  15.681  1.00 94.46           C  
ATOM    476  CZ  PHE A  59     -15.127  -0.502  16.540  1.00 94.46           C  
ATOM    477  N   THR A  60     -12.594   5.915  18.757  1.00 91.84           N  
ATOM    478  CA  THR A  60     -11.928   7.212  18.772  1.00 91.84           C  
ATOM    479  C   THR A  60     -11.353   7.541  17.397  1.00 91.84           C  
ATOM    480  CB  THR A  60     -10.805   7.251  19.825  1.00 91.84           C  
ATOM    481  O   THR A  60     -11.528   8.653  16.895  1.00 91.84           O  
ATOM    482  CG2 THR A  60     -10.169   8.635  19.900  1.00 91.84           C  
ATOM    483  OG1 THR A  60     -11.348   6.917  21.108  1.00 91.84           O  
ATOM    484  N   ASN A  61     -10.656   6.625  16.805  1.00 90.45           N  
ATOM    485  CA  ASN A  61     -10.088   6.742  15.467  1.00 90.45           C  
ATOM    486  C   ASN A  61     -10.134   5.412  14.720  1.00 90.45           C  
ATOM    487  CB  ASN A  61      -8.651   7.262  15.537  1.00 90.45           C  
ATOM    488  O   ASN A  61     -10.028   4.348  15.332  1.00 90.45           O  
ATOM    489  CG  ASN A  61      -8.575   8.712  15.976  1.00 90.45           C  
ATOM    490  ND2 ASN A  61      -7.724   8.991  16.956  1.00 90.45           N  
ATOM    491  OD1 ASN A  61      -9.276   9.573  15.439  1.00 90.45           O  
ATOM    492  N   VAL A  62     -10.453   5.575  13.418  1.00 94.84           N  
ATOM    493  CA  VAL A  62     -10.295   4.446  12.507  1.00 94.84           C  
ATOM    494  C   VAL A  62      -9.206   4.758  11.483  1.00 94.84           C  
ATOM    495  CB  VAL A  62     -11.620   4.106  11.789  1.00 94.84           C  
ATOM    496  O   VAL A  62      -9.199   5.836  10.883  1.00 94.84           O  
ATOM    497  CG1 VAL A  62     -11.425   2.945  10.816  1.00 94.84           C  
ATOM    498  CG2 VAL A  62     -12.709   3.777  12.808  1.00 94.84           C  
ATOM    499  N   TYR A  63      -8.185   3.854  11.463  1.00 96.39           N  
ATOM    500  CA  TYR A  63      -7.186   3.956  10.404  1.00 96.39           C  
ATOM    501  C   TYR A  63      -7.397   2.878   9.349  1.00 96.39           C  
ATOM    502  CB  TYR A  63      -5.773   3.848  10.986  1.00 96.39           C  
ATOM    503  O   TYR A  63      -7.740   1.739   9.675  1.00 96.39           O  
ATOM    504  CG  TYR A  63      -5.408   4.985  11.909  1.00 96.39           C  
ATOM    505  CD1 TYR A  63      -4.876   6.171  11.408  1.00 96.39           C  
ATOM    506  CD2 TYR A  63      -5.592   4.875  13.283  1.00 96.39           C  
ATOM    507  CE1 TYR A  63      -4.536   7.221  12.255  1.00 96.39           C  
ATOM    508  CE2 TYR A  63      -5.256   5.918  14.139  1.00 96.39           C  
ATOM    509  OH  TYR A  63      -4.395   8.122  14.460  1.00 96.39           O  
ATOM    510  CZ  TYR A  63      -4.730   7.086  13.617  1.00 96.39           C  
ATOM    511  N   ALA A  64      -7.241   3.309   8.075  1.00 97.05           N  
ATOM    512  CA  ALA A  64      -7.359   2.359   6.972  1.00 97.05           C  
ATOM    513  C   ALA A  64      -6.079   2.319   6.142  1.00 97.05           C  
ATOM    514  CB  ALA A  64      -8.551   2.717   6.087  1.00 97.05           C  
ATOM    515  O   ALA A  64      -5.764   3.275   5.429  1.00 97.05           O  
ATOM    516  N   ASP A  65      -5.366   1.224   6.392  1.00 97.18           N  
ATOM    517  CA  ASP A  65      -4.226   0.966   5.517  1.00 97.18           C  
ATOM    518  C   ASP A  65      -4.654   0.198   4.269  1.00 97.18           C  
ATOM    519  CB  ASP A  65      -3.141   0.189   6.266  1.00 97.18           C  
ATOM    520  O   ASP A  65      -5.380  -0.794   4.362  1.00 97.18           O  
ATOM    521  CG  ASP A  65      -2.682   0.886   7.535  1.00 97.18           C  
ATOM    522  OD1 ASP A  65      -2.814   2.125   7.632  1.00 97.18           O  
ATOM    523  OD2 ASP A  65      -2.179   0.190   8.444  1.00 97.18           O  
ATOM    524  N   SER A  66      -4.276   0.711   3.080  1.00 97.49           N  
ATOM    525  CA  SER A  66      -4.688   0.054   1.844  1.00 97.49           C  
ATOM    526  C   SER A  66      -3.494  -0.205   0.930  1.00 97.49           C  
ATOM    527  CB  SER A  66      -5.729   0.900   1.108  1.00 97.49           C  
ATOM    528  O   SER A  66      -2.639   0.666   0.756  1.00 97.49           O  
ATOM    529  OG  SER A  66      -5.197   2.169   0.769  1.00 97.49           O  
ATOM    530  N   PHE A  67      -3.382  -1.367   0.378  1.00 97.60           N  
ATOM    531  CA  PHE A  67      -2.285  -1.734  -0.510  1.00 97.60           C  
ATOM    532  C   PHE A  67      -2.634  -2.979  -1.316  1.00 97.60           C  
ATOM    533  CB  PHE A  67      -1.000  -1.969   0.291  1.00 97.60           C  
ATOM    534  O   PHE A  67      -3.656  -3.622  -1.063  1.00 97.60           O  
ATOM    535  CG  PHE A  67      -1.175  -2.902   1.459  1.00 97.60           C  
ATOM    536  CD1 PHE A  67      -1.454  -2.405   2.726  1.00 97.60           C  
ATOM    537  CD2 PHE A  67      -1.061  -4.275   1.289  1.00 97.60           C  
ATOM    538  CE1 PHE A  67      -1.617  -3.266   3.810  1.00 97.60           C  
ATOM    539  CE2 PHE A  67      -1.222  -5.142   2.367  1.00 97.60           C  
ATOM    540  CZ  PHE A  67      -1.499  -4.635   3.626  1.00 97.60           C  
ATOM    541  N   VAL A  68      -1.819  -3.229  -2.349  1.00 97.48           N  
ATOM    542  CA  VAL A  68      -1.977  -4.406  -3.198  1.00 97.48           C  
ATOM    543  C   VAL A  68      -0.904  -5.438  -2.855  1.00 97.48           C  
ATOM    544  CB  VAL A  68      -1.904  -4.039  -4.697  1.00 97.48           C  
ATOM    545  O   VAL A  68       0.278  -5.102  -2.750  1.00 97.48           O  
ATOM    546  CG1 VAL A  68      -2.009  -5.292  -5.565  1.00 97.48           C  
ATOM    547  CG2 VAL A  68      -3.006  -3.043  -5.056  1.00 97.48           C  
ATOM    548  N   ILE A  69      -1.330  -6.713  -2.706  1.00 97.78           N  
ATOM    549  CA  ILE A  69      -0.396  -7.794  -2.414  1.00 97.78           C  
ATOM    550  C   ILE A  69      -0.889  -9.090  -3.054  1.00 97.78           C  
ATOM    551  CB  ILE A  69      -0.211  -7.985  -0.891  1.00 97.78           C  
ATOM    552  O   ILE A  69      -2.006  -9.147  -3.572  1.00 97.78           O  
ATOM    553  CG1 ILE A  69       0.969  -8.923  -0.610  1.00 97.78           C  
ATOM    554  CG2 ILE A  69      -1.498  -8.517  -0.254  1.00 97.78           C  
ATOM    555  CD1 ILE A  69       1.422  -8.928   0.843  1.00 97.78           C  
ATOM    556  N   ARG A  70      -0.096 -10.162  -3.019  1.00 97.38           N  
ATOM    557  CA  ARG A  70      -0.511 -11.452  -3.559  1.00 97.38           C  
ATOM    558  C   ARG A  70      -1.553 -12.111  -2.661  1.00 97.38           C  
ATOM    559  CB  ARG A  70       0.695 -12.378  -3.728  1.00 97.38           C  
ATOM    560  O   ARG A  70      -1.559 -11.898  -1.447  1.00 97.38           O  
ATOM    561  CG  ARG A  70       1.665 -11.933  -4.811  1.00 97.38           C  
ATOM    562  CD  ARG A  70       2.790 -12.940  -5.009  1.00 97.38           C  
ATOM    563  NE  ARG A  70       3.739 -12.495  -6.025  1.00 97.38           N  
ATOM    564  NH1 ARG A  70       5.111 -14.345  -5.850  1.00 97.38           N  
ATOM    565  NH2 ARG A  70       5.617 -12.675  -7.336  1.00 97.38           N  
ATOM    566  CZ  ARG A  70       4.820 -13.173  -6.401  1.00 97.38           C  
ATOM    567  N   GLY A  71      -2.392 -12.906  -3.297  1.00 95.71           N  
ATOM    568  CA  GLY A  71      -3.428 -13.622  -2.571  1.00 95.71           C  
ATOM    569  C   GLY A  71      -2.884 -14.478  -1.443  1.00 95.71           C  
ATOM    570  O   GLY A  71      -3.442 -14.493  -0.344  1.00 95.71           O  
ATOM    571  N   ASP A  72      -1.777 -15.148  -1.653  1.00 94.74           N  
ATOM    572  CA  ASP A  72      -1.222 -16.020  -0.623  1.00 94.74           C  
ATOM    573  C   ASP A  72      -0.669 -15.207   0.545  1.00 94.74           C  
ATOM    574  CB  ASP A  72      -0.126 -16.912  -1.209  1.00 94.74           C  
ATOM    575  O   ASP A  72      -0.651 -15.679   1.684  1.00 94.74           O  
ATOM    576  CG  ASP A  72       0.983 -16.124  -1.883  1.00 94.74           C  
ATOM    577  OD1 ASP A  72       0.851 -14.889  -2.031  1.00 94.74           O  
ATOM    578  OD2 ASP A  72       1.997 -16.743  -2.274  1.00 94.74           O  
ATOM    579  N   GLU A  73      -0.221 -13.976   0.296  1.00 95.94           N  
ATOM    580  CA  GLU A  73       0.325 -13.119   1.344  1.00 95.94           C  
ATOM    581  C   GLU A  73      -0.788 -12.486   2.174  1.00 95.94           C  
ATOM    582  CB  GLU A  73       1.215 -12.030   0.740  1.00 95.94           C  
ATOM    583  O   GLU A  73      -0.570 -12.104   3.326  1.00 95.94           O  
ATOM    584  CG  GLU A  73       2.410 -12.570  -0.032  1.00 95.94           C  
ATOM    585  CD  GLU A  73       3.447 -13.238   0.857  1.00 95.94           C  
ATOM    586  OE1 GLU A  73       4.191 -14.117   0.367  1.00 95.94           O  
ATOM    587  OE2 GLU A  73       3.515 -12.879   2.054  1.00 95.94           O  
ATOM    588  N   VAL A  74      -1.955 -12.347   1.605  1.00 94.67           N  
ATOM    589  CA  VAL A  74      -3.103 -11.781   2.305  1.00 94.67           C  
ATOM    590  C   VAL A  74      -3.453 -12.650   3.511  1.00 94.67           C  
ATOM    591  CB  VAL A  74      -4.327 -11.647   1.372  1.00 94.67           C  
ATOM    592  O   VAL A  74      -3.773 -12.133   4.584  1.00 94.67           O  
ATOM    593  CG1 VAL A  74      -5.564 -11.220   2.161  1.00 94.67           C  
ATOM    594  CG2 VAL A  74      -4.035 -10.651   0.250  1.00 94.67           C  
ATOM    595  N   ARG A  75      -3.260 -13.907   3.360  1.00 87.02           N  
ATOM    596  CA  ARG A  75      -3.624 -14.863   4.401  1.00 87.02           C  
ATOM    597  C   ARG A  75      -2.712 -14.725   5.615  1.00 87.02           C  
ATOM    598  CB  ARG A  75      -3.566 -16.294   3.861  1.00 87.02           C  
ATOM    599  O   ARG A  75      -3.080 -15.121   6.723  1.00 87.02           O  
ATOM    600  CG  ARG A  75      -4.617 -16.598   2.806  1.00 87.02           C  
ATOM    601  CD  ARG A  75      -4.526 -18.036   2.316  1.00 87.02           C  
ATOM    602  NE  ARG A  75      -5.460 -18.295   1.224  1.00 87.02           N  
ATOM    603  NH1 ARG A  75      -5.179 -20.587   1.251  1.00 87.02           N  
ATOM    604  NH2 ARG A  75      -6.614 -19.621  -0.253  1.00 87.02           N  
ATOM    605  CZ  ARG A  75      -5.749 -19.500   0.743  1.00 87.02           C  
ATOM    606  N   GLN A  76      -1.620 -14.071   5.380  1.00 92.06           N  
ATOM    607  CA  GLN A  76      -0.614 -13.938   6.429  1.00 92.06           C  
ATOM    608  C   GLN A  76      -0.812 -12.648   7.220  1.00 92.06           C  
ATOM    609  CB  GLN A  76       0.793 -13.977   5.831  1.00 92.06           C  
ATOM    610  O   GLN A  76      -0.083 -12.383   8.178  1.00 92.06           O  
ATOM    611  CG  GLN A  76       1.156 -15.314   5.200  1.00 92.06           C  
ATOM    612  CD  GLN A  76       2.565 -15.335   4.637  1.00 92.06           C  
ATOM    613  NE2 GLN A  76       2.709 -15.841   3.417  1.00 92.06           N  
ATOM    614  OE1 GLN A  76       3.516 -14.898   5.292  1.00 92.06           O  
ATOM    615  N   ILE A  77      -1.812 -11.827   6.841  1.00 95.87           N  
ATOM    616  CA  ILE A  77      -2.074 -10.580   7.553  1.00 95.87           C  
ATOM    617  C   ILE A  77      -2.952 -10.857   8.771  1.00 95.87           C  
ATOM    618  CB  ILE A  77      -2.747  -9.536   6.634  1.00 95.87           C  
ATOM    619  O   ILE A  77      -4.181 -10.872   8.668  1.00 95.87           O  
ATOM    620  CG1 ILE A  77      -1.855  -9.236   5.424  1.00 95.87           C  
ATOM    621  CG2 ILE A  77      -3.062  -8.255   7.413  1.00 95.87           C  
ATOM    622  CD1 ILE A  77      -2.478  -8.278   4.417  1.00 95.87           C  
ATOM    623  N   ALA A  78      -2.363 -11.178   9.822  1.00 95.41           N  
ATOM    624  CA  ALA A  78      -2.988 -11.499  11.102  1.00 95.41           C  
ATOM    625  C   ALA A  78      -2.064 -11.150  12.266  1.00 95.41           C  
ATOM    626  CB  ALA A  78      -3.368 -12.977  11.153  1.00 95.41           C  
ATOM    627  O   ALA A  78      -0.839 -11.153  12.117  1.00 95.41           O  
ATOM    628  N   PRO A  79      -2.708 -10.735  13.472  1.00 95.54           N  
ATOM    629  CA  PRO A  79      -1.852 -10.471  14.631  1.00 95.54           C  
ATOM    630  C   PRO A  79      -1.058 -11.698  15.070  1.00 95.54           C  
ATOM    631  CB  PRO A  79      -2.847 -10.047  15.715  1.00 95.54           C  
ATOM    632  O   PRO A  79      -1.610 -12.798  15.154  1.00 95.54           O  
ATOM    633  CG  PRO A  79      -4.148 -10.653  15.297  1.00 95.54           C  
ATOM    634  CD  PRO A  79      -4.162 -10.767  13.800  1.00 95.54           C  
ATOM    635  N   GLY A  80       0.296 -11.512  15.242  1.00 93.47           N  
ATOM    636  CA  GLY A  80       1.124 -12.602  15.733  1.00 93.47           C  
ATOM    637  C   GLY A  80       1.749 -13.423  14.621  1.00 93.47           C  
ATOM    638  O   GLY A  80       2.582 -14.295  14.879  1.00 93.47           O  
ATOM    639  N   GLN A  81       1.289 -13.159  13.338  1.00 93.57           N  
ATOM    640  CA  GLN A  81       1.861 -13.871  12.200  1.00 93.57           C  
ATOM    641  C   GLN A  81       3.221 -13.295  11.817  1.00 93.57           C  
ATOM    642  CB  GLN A  81       0.912 -13.819  11.002  1.00 93.57           C  
ATOM    643  O   GLN A  81       3.466 -12.099  11.992  1.00 93.57           O  
ATOM    644  CG  GLN A  81      -0.342 -14.664  11.173  1.00 93.57           C  
ATOM    645  CD  GLN A  81      -0.048 -16.153  11.196  1.00 93.57           C  
ATOM    646  NE2 GLN A  81      -0.779 -16.888  12.027  1.00 93.57           N  
ATOM    647  OE1 GLN A  81       0.828 -16.637  10.473  1.00 93.57           O  
ATOM    648  N   THR A  82       4.130 -14.245  11.494  1.00 92.08           N  
ATOM    649  CA  THR A  82       5.429 -13.850  10.960  1.00 92.08           C  
ATOM    650  C   THR A  82       5.540 -14.216   9.483  1.00 92.08           C  
ATOM    651  CB  THR A  82       6.578 -14.510  11.743  1.00 92.08           C  
ATOM    652  O   THR A  82       4.658 -14.879   8.933  1.00 92.08           O  
ATOM    653  CG2 THR A  82       6.501 -14.166  13.227  1.00 92.08           C  
ATOM    654  OG1 THR A  82       6.499 -15.932  11.589  1.00 92.08           O  
ATOM    655  N   GLY A  83       6.546 -13.751   8.821  1.00 91.25           N  
ATOM    656  CA  GLY A  83       6.746 -14.027   7.407  1.00 91.25           C  
ATOM    657  C   GLY A  83       7.078 -12.787   6.599  1.00 91.25           C  
ATOM    658  O   GLY A  83       7.368 -11.730   7.164  1.00 91.25           O  
ATOM    659  N   LYS A  84       7.191 -12.956   5.323  1.00 90.86           N  
ATOM    660  CA  LYS A  84       7.623 -11.932   4.376  1.00 90.86           C  
ATOM    661  C   LYS A  84       6.791 -10.661   4.524  1.00 90.86           C  
ATOM    662  CB  LYS A  84       7.532 -12.454   2.942  1.00 90.86           C  
ATOM    663  O   LYS A  84       7.338  -9.558   4.583  1.00 90.86           O  
ATOM    664  CG  LYS A  84       8.061 -11.484   1.895  1.00 90.86           C  
ATOM    665  CD  LYS A  84       7.964 -12.069   0.492  1.00 90.86           C  
ATOM    666  CE  LYS A  84       8.391 -11.059  -0.566  1.00 90.86           C  
ATOM    667  NZ  LYS A  84       8.284 -11.623  -1.945  1.00 90.86           N  
ATOM    668  N   ILE A  85       5.568 -10.800   4.694  1.00 92.93           N  
ATOM    669  CA  ILE A  85       4.690  -9.640   4.804  1.00 92.93           C  
ATOM    670  C   ILE A  85       4.848  -9.003   6.183  1.00 92.93           C  
ATOM    671  CB  ILE A  85       3.214 -10.022   4.556  1.00 92.93           C  
ATOM    672  O   ILE A  85       5.111  -7.804   6.294  1.00 92.93           O  
ATOM    673  CG1 ILE A  85       3.009 -10.443   3.096  1.00 92.93           C  
ATOM    674  CG2 ILE A  85       2.286  -8.861   4.926  1.00 92.93           C  
ATOM    675  CD1 ILE A  85       3.271  -9.331   2.089  1.00 92.93           C  
ATOM    676  N   ALA A  86       4.717  -9.793   7.280  1.00 85.36           N  
ATOM    677  CA  ALA A  86       4.734  -9.285   8.649  1.00 85.36           C  
ATOM    678  C   ALA A  86       6.128  -8.800   9.037  1.00 85.36           C  
ATOM    679  CB  ALA A  86       4.259 -10.361   9.622  1.00 85.36           C  
ATOM    680  O   ALA A  86       6.269  -7.817   9.768  1.00 85.36           O  
ATOM    681  N   ASP A  87       7.161  -9.375   8.444  1.00 90.01           N  
ATOM    682  CA  ASP A  87       8.528  -9.063   8.850  1.00 90.01           C  
ATOM    683  C   ASP A  87       9.084  -7.887   8.050  1.00 90.01           C  
ATOM    684  CB  ASP A  87       9.430 -10.288   8.682  1.00 90.01           C  
ATOM    685  O   ASP A  87       9.852  -7.080   8.577  1.00 90.01           O  
ATOM    686  CG  ASP A  87       9.098 -11.407   9.653  1.00 90.01           C  
ATOM    687  OD1 ASP A  87       8.492 -11.136  10.712  1.00 90.01           O  
ATOM    688  OD2 ASP A  87       9.448 -12.570   9.358  1.00 90.01           O  
ATOM    689  N   TYR A  88       8.561  -7.709   6.800  1.00 93.06           N  
ATOM    690  CA  TYR A  88       9.240  -6.728   5.960  1.00 93.06           C  
ATOM    691  C   TYR A  88       8.260  -5.682   5.444  1.00 93.06           C  
ATOM    692  CB  TYR A  88       9.936  -7.417   4.783  1.00 93.06           C  
ATOM    693  O   TYR A  88       8.615  -4.510   5.293  1.00 93.06           O  
ATOM    694  CG  TYR A  88      10.901  -8.502   5.198  1.00 93.06           C  
ATOM    695  CD1 TYR A  88      11.937  -8.234   6.089  1.00 93.06           C  
ATOM    696  CD2 TYR A  88      10.778  -9.794   4.700  1.00 93.06           C  
ATOM    697  CE1 TYR A  88      12.830  -9.230   6.474  1.00 93.06           C  
ATOM    698  CE2 TYR A  88      11.664 -10.797   5.077  1.00 93.06           C  
ATOM    699  OH  TYR A  88      13.566 -11.496   6.340  1.00 93.06           O  
ATOM    700  CZ  TYR A  88      12.685 -10.506   5.963  1.00 93.06           C  
ATOM    701  N   ASN A  89       7.043  -6.043   5.124  1.00 95.47           N  
ATOM    702  CA  ASN A  89       6.228  -5.219   4.238  1.00 95.47           C  
ATOM    703  C   ASN A  89       5.064  -4.574   4.986  1.00 95.47           C  
ATOM    704  CB  ASN A  89       5.709  -6.047   3.061  1.00 95.47           C  
ATOM    705  O   ASN A  89       4.657  -3.457   4.664  1.00 95.47           O  
ATOM    706  CG  ASN A  89       6.783  -6.333   2.029  1.00 95.47           C  
ATOM    707  ND2 ASN A  89       7.375  -7.519   2.102  1.00 95.47           N  
ATOM    708  OD1 ASN A  89       7.078  -5.493   1.175  1.00 95.47           O  
ATOM    709  N   TYR A  90       4.560  -5.183   6.038  1.00 96.47           N  
ATOM    710  CA  TYR A  90       3.445  -4.641   6.806  1.00 96.47           C  
ATOM    711  C   TYR A  90       3.271  -5.395   8.119  1.00 96.47           C  
ATOM    712  CB  TYR A  90       2.149  -4.706   5.991  1.00 96.47           C  
ATOM    713  O   TYR A  90       3.138  -6.621   8.126  1.00 96.47           O  
ATOM    714  CG  TYR A  90       0.984  -4.006   6.648  1.00 96.47           C  
ATOM    715  CD1 TYR A  90       0.018  -4.726   7.348  1.00 96.47           C  
ATOM    716  CD2 TYR A  90       0.845  -2.625   6.569  1.00 96.47           C  
ATOM    717  CE1 TYR A  90      -1.058  -4.086   7.953  1.00 96.47           C  
ATOM    718  CE2 TYR A  90      -0.227  -1.974   7.170  1.00 96.47           C  
ATOM    719  OH  TYR A  90      -2.236  -2.073   8.456  1.00 96.47           O  
ATOM    720  CZ  TYR A  90      -1.172  -2.712   7.859  1.00 96.47           C  
ATOM    721  N   LYS A  91       3.252  -4.608   9.214  1.00 95.84           N  
ATOM    722  CA  LYS A  91       3.216  -5.258  10.521  1.00 95.84           C  
ATOM    723  C   LYS A  91       1.996  -4.811  11.323  1.00 95.84           C  
ATOM    724  CB  LYS A  91       4.495  -4.961  11.304  1.00 95.84           C  
ATOM    725  O   LYS A  91       1.745  -3.613  11.464  1.00 95.84           O  
ATOM    726  CG  LYS A  91       4.542  -5.607  12.681  1.00 95.84           C  
ATOM    727  CD  LYS A  91       4.756  -7.112  12.586  1.00 95.84           C  
ATOM    728  CE  LYS A  91       5.016  -7.728  13.954  1.00 95.84           C  
ATOM    729  NZ  LYS A  91       5.087  -9.218  13.886  1.00 95.84           N  
ATOM    730  N   LEU A  92       1.222  -5.893  11.729  1.00 96.12           N  
ATOM    731  CA  LEU A  92       0.144  -5.637  12.678  1.00 96.12           C  
ATOM    732  C   LEU A  92       0.645  -5.757  14.113  1.00 96.12           C  
ATOM    733  CB  LEU A  92      -1.015  -6.610  12.447  1.00 96.12           C  
ATOM    734  O   LEU A  92       1.528  -6.567  14.402  1.00 96.12           O  
ATOM    735  CG  LEU A  92      -1.752  -6.481  11.113  1.00 96.12           C  
ATOM    736  CD1 LEU A  92      -2.817  -7.566  10.989  1.00 96.12           C  
ATOM    737  CD2 LEU A  92      -2.374  -5.096  10.976  1.00 96.12           C  
ATOM    738  N   PRO A  93       0.134  -4.874  14.998  1.00 93.92           N  
ATOM    739  CA  PRO A  93       0.451  -5.129  16.405  1.00 93.92           C  
ATOM    740  C   PRO A  93      -0.082  -6.474  16.895  1.00 93.92           C  
ATOM    741  CB  PRO A  93      -0.234  -3.972  17.136  1.00 93.92           C  
ATOM    742  O   PRO A  93      -1.104  -6.955  16.400  1.00 93.92           O  
ATOM    743  CG  PRO A  93      -1.324  -3.529  16.214  1.00 93.92           C  
ATOM    744  CD  PRO A  93      -0.910  -3.837  14.803  1.00 93.92           C  
ATOM    745  N   ASP A  94       0.639  -7.063  17.840  1.00 93.01           N  
ATOM    746  CA  ASP A  94       0.194  -8.333  18.406  1.00 93.01           C  
ATOM    747  C   ASP A  94      -1.176  -8.190  19.065  1.00 93.01           C  
ATOM    748  CB  ASP A  94       1.214  -8.856  19.419  1.00 93.01           C  
ATOM    749  O   ASP A  94      -1.961  -9.140  19.090  1.00 93.01           O  
ATOM    750  CG  ASP A  94       2.493  -9.354  18.770  1.00 93.01           C  
ATOM    751  OD1 ASP A  94       2.477  -9.683  17.564  1.00 93.01           O  
ATOM    752  OD2 ASP A  94       3.525  -9.422  19.472  1.00 93.01           O  
ATOM    753  N   ASP A  95      -1.459  -7.003  19.540  1.00 93.78           N  
ATOM    754  CA  ASP A  95      -2.736  -6.742  20.196  1.00 93.78           C  
ATOM    755  C   ASP A  95      -3.708  -6.044  19.247  1.00 93.78           C  
ATOM    756  CB  ASP A  95      -2.530  -5.895  21.454  1.00 93.78           C  
ATOM    757  O   ASP A  95      -4.558  -5.265  19.684  1.00 93.78           O  
ATOM    758  CG  ASP A  95      -1.862  -4.562  21.169  1.00 93.78           C  
ATOM    759  OD1 ASP A  95      -1.326  -4.374  20.055  1.00 93.78           O  
ATOM    760  OD2 ASP A  95      -1.870  -3.692  22.066  1.00 93.78           O  
ATOM    761  N   PHE A  96      -3.595  -6.247  18.002  1.00 95.54           N  
ATOM    762  CA  PHE A  96      -4.385  -5.614  16.952  1.00 95.54           C  
ATOM    763  C   PHE A  96      -5.873  -5.853  17.175  1.00 95.54           C  
ATOM    764  CB  PHE A  96      -3.968  -6.140  15.575  1.00 95.54           C  
ATOM    765  O   PHE A  96      -6.293  -6.982  17.439  1.00 95.54           O  
ATOM    766  CG  PHE A  96      -4.783  -5.580  14.440  1.00 95.54           C  
ATOM    767  CD1 PHE A  96      -5.705  -6.375  13.770  1.00 95.54           C  
ATOM    768  CD2 PHE A  96      -4.626  -4.259  14.043  1.00 95.54           C  
ATOM    769  CE1 PHE A  96      -6.461  -5.860  12.719  1.00 95.54           C  
ATOM    770  CE2 PHE A  96      -5.378  -3.737  12.994  1.00 95.54           C  
ATOM    771  CZ  PHE A  96      -6.294  -4.539  12.332  1.00 95.54           C  
ATOM    772  N   THR A  97      -6.669  -4.800  17.208  1.00 95.74           N  
ATOM    773  CA  THR A  97      -8.128  -4.831  17.227  1.00 95.74           C  
ATOM    774  C   THR A  97      -8.699  -4.109  16.010  1.00 95.74           C  
ATOM    775  CB  THR A  97      -8.684  -4.194  18.514  1.00 95.74           C  
ATOM    776  O   THR A  97      -8.597  -2.885  15.904  1.00 95.74           O  
ATOM    777  CG2 THR A  97     -10.199  -4.347  18.593  1.00 95.74           C  
ATOM    778  OG1 THR A  97      -8.090  -4.832  19.651  1.00 95.74           O  
ATOM    779  N   GLY A  98      -9.145  -4.851  15.101  1.00 96.95           N  
ATOM    780  CA  GLY A  98      -9.677  -4.300  13.866  1.00 96.95           C  
ATOM    781  C   GLY A  98     -10.082  -5.364  12.863  1.00 96.95           C  
ATOM    782  O   GLY A  98     -10.319  -6.515  13.234  1.00 96.95           O  
ATOM    783  N   CYS A  99     -10.311  -4.933  11.621  1.00 97.07           N  
ATOM    784  CA  CYS A  99     -10.739  -5.850  10.570  1.00 97.07           C  
ATOM    785  C   CYS A  99      -9.806  -5.775   9.368  1.00 97.07           C  
ATOM    786  CB  CYS A  99     -12.171  -5.537  10.136  1.00 97.07           C  
ATOM    787  O   CYS A  99      -9.263  -4.711   9.063  1.00 97.07           O  
ATOM    788  SG  CYS A  99     -13.390  -5.736  11.454  1.00 97.07           S  
ATOM    789  N   VAL A 100      -9.539  -6.881   8.772  1.00 97.31           N  
ATOM    790  CA  VAL A 100      -8.816  -6.982   7.509  1.00 97.31           C  
ATOM    791  C   VAL A 100      -9.776  -7.396   6.396  1.00 97.31           C  
ATOM    792  CB  VAL A 100      -7.645  -7.986   7.603  1.00 97.31           C  
ATOM    793  O   VAL A 100     -10.404  -8.455   6.471  1.00 97.31           O  
ATOM    794  CG1 VAL A 100      -6.903  -8.077   6.271  1.00 97.31           C  
ATOM    795  CG2 VAL A 100      -6.688  -7.584   8.725  1.00 97.31           C  
ATOM    796  N   ILE A 101      -9.893  -6.569   5.404  1.00 97.30           N  
ATOM    797  CA  ILE A 101     -10.806  -6.794   4.289  1.00 97.30           C  
ATOM    798  C   ILE A 101     -10.015  -6.896   2.987  1.00 97.30           C  
ATOM    799  CB  ILE A 101     -11.862  -5.671   4.188  1.00 97.30           C  
ATOM    800  O   ILE A 101      -9.176  -6.041   2.694  1.00 97.30           O  
ATOM    801  CG1 ILE A 101     -12.541  -5.452   5.545  1.00 97.30           C  
ATOM    802  CG2 ILE A 101     -12.895  -5.996   3.104  1.00 97.30           C  
ATOM    803  CD1 ILE A 101     -13.231  -4.102   5.682  1.00 97.30           C  
ATOM    804  N   ALA A 102     -10.221  -7.933   2.233  1.00 97.47           N  
ATOM    805  CA  ALA A 102      -9.453  -8.129   1.006  1.00 97.47           C  
ATOM    806  C   ALA A 102     -10.355  -8.582  -0.138  1.00 97.47           C  
ATOM    807  CB  ALA A 102      -8.337  -9.145   1.234  1.00 97.47           C  
ATOM    808  O   ALA A 102     -11.353  -9.271   0.085  1.00 97.47           O  
ATOM    809  N   TRP A 103     -10.021  -8.180  -1.388  1.00 96.74           N  
ATOM    810  CA  TRP A 103     -10.731  -8.626  -2.582  1.00 96.74           C  
ATOM    811  C   TRP A 103      -9.795  -8.682  -3.784  1.00 96.74           C  
ATOM    812  CB  TRP A 103     -11.913  -7.699  -2.883  1.00 96.74           C  
ATOM    813  O   TRP A 103      -8.762  -8.007  -3.807  1.00 96.74           O  
ATOM    814  CG  TRP A 103     -11.512  -6.309  -3.276  1.00 96.74           C  
ATOM    815  CD1 TRP A 103     -11.352  -5.825  -4.545  1.00 96.74           C  
ATOM    816  CD2 TRP A 103     -11.216  -5.224  -2.392  1.00 96.74           C  
ATOM    817  CE2 TRP A 103     -10.884  -4.110  -3.195  1.00 96.74           C  
ATOM    818  CE3 TRP A 103     -11.199  -5.084  -0.998  1.00 96.74           C  
ATOM    819  NE1 TRP A 103     -10.974  -4.503  -4.503  1.00 96.74           N  
ATOM    820  CH2 TRP A 103     -10.531  -2.762  -1.282  1.00 96.74           C  
ATOM    821  CZ2 TRP A 103     -10.539  -2.871  -2.648  1.00 96.74           C  
ATOM    822  CZ3 TRP A 103     -10.856  -3.851  -0.456  1.00 96.74           C  
ATOM    823  N   ASN A 104     -10.122  -9.597  -4.678  1.00 97.07           N  
ATOM    824  CA  ASN A 104      -9.311  -9.839  -5.867  1.00 97.07           C  
ATOM    825  C   ASN A 104      -9.398  -8.675  -6.851  1.00 97.07           C  
ATOM    826  CB  ASN A 104      -9.732 -11.143  -6.548  1.00 97.07           C  
ATOM    827  O   ASN A 104     -10.494  -8.258  -7.230  1.00 97.07           O  
ATOM    828  CG  ASN A 104      -8.767 -11.571  -7.636  1.00 97.07           C  
ATOM    829  ND2 ASN A 104      -8.633 -12.878  -7.829  1.00 97.07           N  
ATOM    830  OD1 ASN A 104      -8.147 -10.734  -8.297  1.00 97.07           O  
ATOM    831  N   SER A 105      -8.245  -8.104  -7.256  1.00 97.05           N  
ATOM    832  CA  SER A 105      -8.227  -6.971  -8.176  1.00 97.05           C  
ATOM    833  C   SER A 105      -7.502  -7.322  -9.471  1.00 97.05           C  
ATOM    834  CB  SER A 105      -7.563  -5.759  -7.522  1.00 97.05           C  
ATOM    835  O   SER A 105      -6.933  -6.447 -10.127  1.00 97.05           O  
ATOM    836  OG  SER A 105      -6.227  -6.056  -7.153  1.00 97.05           O  
ATOM    837  N   ASN A 106      -7.509  -8.623  -9.787  1.00 96.82           N  
ATOM    838  CA  ASN A 106      -6.747  -9.186 -10.896  1.00 96.82           C  
ATOM    839  C   ASN A 106      -7.094  -8.505 -12.217  1.00 96.82           C  
ATOM    840  CB  ASN A 106      -6.982 -10.695 -10.999  1.00 96.82           C  
ATOM    841  O   ASN A 106      -6.203  -8.171 -13.001  1.00 96.82           O  
ATOM    842  CG  ASN A 106      -6.034 -11.369 -11.971  1.00 96.82           C  
ATOM    843  ND2 ASN A 106      -6.584 -12.167 -12.878  1.00 96.82           N  
ATOM    844  OD1 ASN A 106      -4.818 -11.174 -11.907  1.00 96.82           O  
ATOM    845  N   ASN A 107      -8.381  -8.305 -12.351  1.00 94.27           N  
ATOM    846  CA  ASN A 107      -8.830  -7.747 -13.622  1.00 94.27           C  
ATOM    847  C   ASN A 107      -8.486  -6.264 -13.737  1.00 94.27           C  
ATOM    848  CB  ASN A 107     -10.335  -7.958 -13.800  1.00 94.27           C  
ATOM    849  O   ASN A 107      -8.374  -5.732 -14.843  1.00 94.27           O  
ATOM    850  CG  ASN A 107     -10.694  -9.406 -14.066  1.00 94.27           C  
ATOM    851  ND2 ASN A 107     -11.981  -9.723 -13.982  1.00 94.27           N  
ATOM    852  OD1 ASN A 107      -9.822 -10.234 -14.345  1.00 94.27           O  
ATOM    853  N   LEU A 108      -8.272  -5.697 -12.598  1.00 93.29           N  
ATOM    854  CA  LEU A 108      -7.999  -4.264 -12.570  1.00 93.29           C  
ATOM    855  C   LEU A 108      -6.498  -3.998 -12.506  1.00 93.29           C  
ATOM    856  CB  LEU A 108      -8.697  -3.609 -11.375  1.00 93.29           C  
ATOM    857  O   LEU A 108      -5.988  -3.124 -13.210  1.00 93.29           O  
ATOM    858  CG  LEU A 108     -10.226  -3.636 -11.385  1.00 93.29           C  
ATOM    859  CD1 LEU A 108     -10.774  -3.115 -10.060  1.00 93.29           C  
ATOM    860  CD2 LEU A 108     -10.768  -2.819 -12.552  1.00 93.29           C  
ATOM    861  N   ASP A 109      -5.793  -4.721 -11.679  1.00 93.27           N  
ATOM    862  CA  ASP A 109      -4.439  -4.352 -11.276  1.00 93.27           C  
ATOM    863  C   ASP A 109      -3.401  -5.231 -11.971  1.00 93.27           C  
ATOM    864  CB  ASP A 109      -4.284  -4.455  -9.757  1.00 93.27           C  
ATOM    865  O   ASP A 109      -2.201  -5.095 -11.726  1.00 93.27           O  
ATOM    866  CG  ASP A 109      -5.015  -3.354  -9.011  1.00 93.27           C  
ATOM    867  OD1 ASP A 109      -5.054  -2.205  -9.502  1.00 93.27           O  
ATOM    868  OD2 ASP A 109      -5.555  -3.636  -7.919  1.00 93.27           O  
ATOM    869  N   SER A 110      -3.905  -6.123 -12.864  1.00 94.65           N  
ATOM    870  CA  SER A 110      -3.005  -6.949 -13.660  1.00 94.65           C  
ATOM    871  C   SER A 110      -2.966  -6.484 -15.112  1.00 94.65           C  
ATOM    872  CB  SER A 110      -3.429  -8.417 -13.598  1.00 94.65           C  
ATOM    873  O   SER A 110      -3.886  -5.810 -15.578  1.00 94.65           O  
ATOM    874  OG  SER A 110      -3.316  -8.918 -12.277  1.00 94.65           O  
ATOM    875  N   LYS A 111      -1.851  -6.781 -15.696  1.00 89.12           N  
ATOM    876  CA  LYS A 111      -1.709  -6.608 -17.139  1.00 89.12           C  
ATOM    877  C   LYS A 111      -1.262  -7.905 -17.807  1.00 89.12           C  
ATOM    878  CB  LYS A 111      -0.714  -5.489 -17.450  1.00 89.12           C  
ATOM    879  O   LYS A 111      -0.554  -8.711 -17.199  1.00 89.12           O  
ATOM    880  CG  LYS A 111      -1.137  -4.122 -16.932  1.00 89.12           C  
ATOM    881  CD  LYS A 111      -0.125  -3.046 -17.301  1.00 89.12           C  
ATOM    882  CE  LYS A 111      -0.521  -1.688 -16.739  1.00 89.12           C  
ATOM    883  NZ  LYS A 111       0.444  -0.620 -17.138  1.00 89.12           N  
ATOM    884  N   VAL A 112      -1.685  -8.128 -19.085  1.00 82.44           N  
ATOM    885  CA  VAL A 112      -1.413  -9.367 -19.806  1.00 82.44           C  
ATOM    886  C   VAL A 112       0.093  -9.610 -19.868  1.00 82.44           C  
ATOM    887  CB  VAL A 112      -2.006  -9.335 -21.233  1.00 82.44           C  
ATOM    888  O   VAL A 112       0.555 -10.735 -19.666  1.00 82.44           O  
ATOM    889  CG1 VAL A 112      -1.600 -10.583 -22.015  1.00 82.44           C  
ATOM    890  CG2 VAL A 112      -3.528  -9.209 -21.175  1.00 82.44           C  
ATOM    891  N   GLY A 113       0.899  -8.526 -19.866  1.00 81.93           N  
ATOM    892  CA  GLY A 113       2.347  -8.610 -19.965  1.00 81.93           C  
ATOM    893  C   GLY A 113       3.044  -8.504 -18.622  1.00 81.93           C  
ATOM    894  O   GLY A 113       4.274  -8.555 -18.549  1.00 81.93           O  
ATOM    895  N   GLY A 114       2.198  -8.499 -17.602  1.00 88.64           N  
ATOM    896  CA  GLY A 114       2.694  -8.369 -16.241  1.00 88.64           C  
ATOM    897  C   GLY A 114       2.716  -6.934 -15.749  1.00 88.64           C  
ATOM    898  O   GLY A 114       3.315  -6.064 -16.385  1.00 88.64           O  
ATOM    899  N   ASN A 115       1.997  -6.661 -14.696  1.00 88.36           N  
ATOM    900  CA  ASN A 115       2.054  -5.381 -13.999  1.00 88.36           C  
ATOM    901  C   ASN A 115       3.084  -5.401 -12.873  1.00 88.36           C  
ATOM    902  CB  ASN A 115       0.676  -5.006 -13.451  1.00 88.36           C  
ATOM    903  O   ASN A 115       2.904  -6.100 -11.874  1.00 88.36           O  
ATOM    904  CG  ASN A 115       0.628  -3.591 -12.908  1.00 88.36           C  
ATOM    905  ND2 ASN A 115      -0.551  -3.161 -12.475  1.00 88.36           N  
ATOM    906  OD1 ASN A 115       1.643  -2.890 -12.879  1.00 88.36           O  
ATOM    907  N   TYR A 116       4.165  -4.498 -12.862  1.00 89.45           N  
ATOM    908  CA  TYR A 116       5.284  -4.553 -11.928  1.00 89.45           C  
ATOM    909  C   TYR A 116       5.280  -3.343 -11.001  1.00 89.45           C  
ATOM    910  CB  TYR A 116       6.613  -4.626 -12.686  1.00 89.45           C  
ATOM    911  O   TYR A 116       6.301  -3.019 -10.389  1.00 89.45           O  
ATOM    912  CG  TYR A 116       6.768  -5.873 -13.521  1.00 89.45           C  
ATOM    913  CD1 TYR A 116       7.271  -7.049 -12.967  1.00 89.45           C  
ATOM    914  CD2 TYR A 116       6.413  -5.879 -14.866  1.00 89.45           C  
ATOM    915  CE1 TYR A 116       7.417  -8.200 -13.734  1.00 89.45           C  
ATOM    916  CE2 TYR A 116       6.555  -7.025 -15.642  1.00 89.45           C  
ATOM    917  OH  TYR A 116       7.199  -9.315 -15.832  1.00 89.45           O  
ATOM    918  CZ  TYR A 116       7.057  -8.179 -15.068  1.00 89.45           C  
ATOM    919  N   ASN A 117       4.172  -2.666 -11.011  1.00 87.95           N  
ATOM    920  CA  ASN A 117       3.973  -1.470 -10.200  1.00 87.95           C  
ATOM    921  C   ASN A 117       3.849  -1.812  -8.718  1.00 87.95           C  
ATOM    922  CB  ASN A 117       2.739  -0.699 -10.673  1.00 87.95           C  
ATOM    923  O   ASN A 117       4.009  -0.941  -7.860  1.00 87.95           O  
ATOM    924  CG  ASN A 117       2.973   0.033 -11.980  1.00 87.95           C  
ATOM    925  ND2 ASN A 117       1.891   0.439 -12.633  1.00 87.95           N  
ATOM    926  OD1 ASN A 117       4.116   0.230 -12.399  1.00 87.95           O  
ATOM    927  N   TYR A 118       3.636  -3.041  -8.333  1.00 93.69           N  
ATOM    928  CA  TYR A 118       3.399  -3.439  -6.950  1.00 93.69           C  
ATOM    929  C   TYR A 118       4.643  -4.078  -6.345  1.00 93.69           C  
ATOM    930  CB  TYR A 118       2.219  -4.411  -6.865  1.00 93.69           C  
ATOM    931  O   TYR A 118       4.947  -5.241  -6.619  1.00 93.69           O  
ATOM    932  CG  TYR A 118       0.927  -3.848  -7.407  1.00 93.69           C  
ATOM    933  CD1 TYR A 118       0.104  -3.052  -6.613  1.00 93.69           C  
ATOM    934  CD2 TYR A 118       0.528  -4.110  -8.713  1.00 93.69           C  
ATOM    935  CE1 TYR A 118      -1.087  -2.532  -7.107  1.00 93.69           C  
ATOM    936  CE2 TYR A 118      -0.662  -3.596  -9.218  1.00 93.69           C  
ATOM    937  OH  TYR A 118      -2.640  -2.297  -8.904  1.00 93.69           O  
ATOM    938  CZ  TYR A 118      -1.461  -2.809  -8.409  1.00 93.69           C  
ATOM    939  N   LEU A 119       5.296  -3.245  -5.505  1.00 93.81           N  
ATOM    940  CA  LEU A 119       6.578  -3.614  -4.917  1.00 93.81           C  
ATOM    941  C   LEU A 119       6.391  -4.173  -3.510  1.00 93.81           C  
ATOM    942  CB  LEU A 119       7.518  -2.406  -4.878  1.00 93.81           C  
ATOM    943  O   LEU A 119       5.490  -3.748  -2.784  1.00 93.81           O  
ATOM    944  CG  LEU A 119       7.867  -1.775  -6.226  1.00 93.81           C  
ATOM    945  CD1 LEU A 119       8.561  -0.433  -6.019  1.00 93.81           C  
ATOM    946  CD2 LEU A 119       8.743  -2.715  -7.047  1.00 93.81           C  
ATOM    947  N   TYR A 120       7.175  -5.171  -3.236  1.00 94.90           N  
ATOM    948  CA  TYR A 120       7.290  -5.643  -1.861  1.00 94.90           C  
ATOM    949  C   TYR A 120       8.744  -5.644  -1.404  1.00 94.90           C  
ATOM    950  CB  TYR A 120       6.698  -7.048  -1.723  1.00 94.90           C  
ATOM    951  O   TYR A 120       9.660  -5.599  -2.228  1.00 94.90           O  
ATOM    952  CG  TYR A 120       7.479  -8.111  -2.459  1.00 94.90           C  
ATOM    953  CD1 TYR A 120       7.287  -8.325  -3.822  1.00 94.90           C  
ATOM    954  CD2 TYR A 120       8.408  -8.902  -1.792  1.00 94.90           C  
ATOM    955  CE1 TYR A 120       8.003  -9.304  -4.503  1.00 94.90           C  
ATOM    956  CE2 TYR A 120       9.129  -9.884  -2.464  1.00 94.90           C  
ATOM    957  OH  TYR A 120       9.631 -11.047  -4.487  1.00 94.90           O  
ATOM    958  CZ  TYR A 120       8.920 -10.077  -3.817  1.00 94.90           C  
ATOM    959  N   ARG A 121       8.898  -5.540  -0.108  1.00 94.65           N  
ATOM    960  CA  ARG A 121      10.247  -5.539   0.448  1.00 94.65           C  
ATOM    961  C   ARG A 121      10.799  -6.957   0.550  1.00 94.65           C  
ATOM    962  CB  ARG A 121      10.261  -4.871   1.825  1.00 94.65           C  
ATOM    963  O   ARG A 121      10.202  -7.816   1.202  1.00 94.65           O  
ATOM    964  CG  ARG A 121      11.655  -4.652   2.390  1.00 94.65           C  
ATOM    965  CD  ARG A 121      11.631  -3.755   3.620  1.00 94.65           C  
ATOM    966  NE  ARG A 121      11.185  -2.404   3.293  1.00 94.65           N  
ATOM    967  NH1 ARG A 121      13.256  -1.671   2.579  1.00 94.65           N  
ATOM    968  NH2 ARG A 121      11.457  -0.250   2.544  1.00 94.65           N  
ATOM    969  CZ  ARG A 121      11.967  -1.445   2.806  1.00 94.65           C  
ATOM    970  N   LEU A 122      11.937  -7.143  -0.083  1.00 93.40           N  
ATOM    971  CA  LEU A 122      12.569  -8.455  -0.180  1.00 93.40           C  
ATOM    972  C   LEU A 122      13.382  -8.760   1.074  1.00 93.40           C  
ATOM    973  CB  LEU A 122      13.470  -8.525  -1.416  1.00 93.40           C  
ATOM    974  O   LEU A 122      13.262  -9.845   1.647  1.00 93.40           O  
ATOM    975  CG  LEU A 122      14.094  -9.887  -1.723  1.00 93.40           C  
ATOM    976  CD1 LEU A 122      13.006 -10.916  -2.011  1.00 93.40           C  
ATOM    977  CD2 LEU A 122      15.060  -9.780  -2.898  1.00 93.40           C  
ATOM    978  N   PHE A 123      14.226  -7.768   1.465  1.00 90.47           N  
ATOM    979  CA  PHE A 123      15.057  -7.942   2.651  1.00 90.47           C  
ATOM    980  C   PHE A 123      15.029  -6.690   3.519  1.00 90.47           C  
ATOM    981  CB  PHE A 123      16.499  -8.274   2.255  1.00 90.47           C  
ATOM    982  O   PHE A 123      14.943  -5.573   3.005  1.00 90.47           O  
ATOM    983  CG  PHE A 123      16.629  -9.528   1.432  1.00 90.47           C  
ATOM    984  CD1 PHE A 123      16.539 -10.780   2.028  1.00 90.47           C  
ATOM    985  CD2 PHE A 123      16.842  -9.454   0.062  1.00 90.47           C  
ATOM    986  CE1 PHE A 123      16.660 -11.941   1.269  1.00 90.47           C  
ATOM    987  CE2 PHE A 123      16.964 -10.610  -0.703  1.00 90.47           C  
ATOM    988  CZ  PHE A 123      16.873 -11.853  -0.097  1.00 90.47           C  
ATOM    989  N   ARG A 124      15.097  -7.022   4.811  1.00 90.65           N  
ATOM    990  CA  ARG A 124      15.184  -5.955   5.803  1.00 90.65           C  
ATOM    991  C   ARG A 124      15.753  -6.475   7.119  1.00 90.65           C  
ATOM    992  CB  ARG A 124      13.809  -5.326   6.038  1.00 90.65           C  
ATOM    993  O   ARG A 124      15.356  -7.541   7.594  1.00 90.65           O  
ATOM    994  CG  ARG A 124      13.835  -4.115   6.957  1.00 90.65           C  
ATOM    995  CD  ARG A 124      12.454  -3.493   7.110  1.00 90.65           C  
ATOM    996  NE  ARG A 124      12.473  -2.354   8.024  1.00 90.65           N  
ATOM    997  NH1 ARG A 124      10.176  -2.130   8.122  1.00 90.65           N  
ATOM    998  NH2 ARG A 124      11.523  -0.707   9.311  1.00 90.65           N  
ATOM    999  CZ  ARG A 124      11.391  -1.733   8.483  1.00 90.65           C  
ATOM   1000  N   LYS A 125      16.687  -5.702   7.658  1.00 87.25           N  
ATOM   1001  CA  LYS A 125      17.342  -6.150   8.884  1.00 87.25           C  
ATOM   1002  C   LYS A 125      16.414  -6.005  10.087  1.00 87.25           C  
ATOM   1003  CB  LYS A 125      18.633  -5.365   9.121  1.00 87.25           C  
ATOM   1004  O   LYS A 125      16.370  -6.883  10.951  1.00 87.25           O  
ATOM   1005  CG  LYS A 125      19.766  -5.737   8.176  1.00 87.25           C  
ATOM   1006  CD  LYS A 125      21.051  -4.998   8.525  1.00 87.25           C  
ATOM   1007  CE  LYS A 125      22.182  -5.359   7.571  1.00 87.25           C  
ATOM   1008  NZ  LYS A 125      23.432  -4.602   7.882  1.00 87.25           N  
ATOM   1009  N   SER A 126      15.675  -4.976  10.108  1.00 90.94           N  
ATOM   1010  CA  SER A 126      14.829  -4.695  11.263  1.00 90.94           C  
ATOM   1011  C   SER A 126      13.361  -4.967  10.951  1.00 90.94           C  
ATOM   1012  CB  SER A 126      15.002  -3.245  11.716  1.00 90.94           C  
ATOM   1013  O   SER A 126      12.913  -4.766   9.820  1.00 90.94           O  
ATOM   1014  OG  SER A 126      14.623  -2.348  10.686  1.00 90.94           O  
ATOM   1015  N   ASN A 127      12.696  -5.537  11.969  1.00 90.78           N  
ATOM   1016  CA  ASN A 127      11.251  -5.674  11.822  1.00 90.78           C  
ATOM   1017  C   ASN A 127      10.553  -4.317  11.852  1.00 90.78           C  
ATOM   1018  CB  ASN A 127      10.684  -6.587  12.912  1.00 90.78           C  
ATOM   1019  O   ASN A 127      11.031  -3.383  12.497  1.00 90.78           O  
ATOM   1020  CG  ASN A 127      11.124  -8.029  12.752  1.00 90.78           C  
ATOM   1021  ND2 ASN A 127      11.308  -8.720  13.871  1.00 90.78           N  
ATOM   1022  OD1 ASN A 127      11.297  -8.518  11.633  1.00 90.78           O  
ATOM   1023  N   LEU A 128       9.482  -4.251  11.140  1.00 91.45           N  
ATOM   1024  CA  LEU A 128       8.661  -3.045  11.166  1.00 91.45           C  
ATOM   1025  C   LEU A 128       7.918  -2.921  12.492  1.00 91.45           C  
ATOM   1026  CB  LEU A 128       7.662  -3.052  10.006  1.00 91.45           C  
ATOM   1027  O   LEU A 128       7.474  -3.924  13.055  1.00 91.45           O  
ATOM   1028  CG  LEU A 128       8.246  -2.857   8.606  1.00 91.45           C  
ATOM   1029  CD1 LEU A 128       7.178  -3.104   7.547  1.00 91.45           C  
ATOM   1030  CD2 LEU A 128       8.835  -1.458   8.462  1.00 91.45           C  
ATOM   1031  N   LYS A 129       7.944  -1.675  13.043  1.00 92.22           N  
ATOM   1032  CA  LYS A 129       6.950  -1.432  14.083  1.00 92.22           C  
ATOM   1033  C   LYS A 129       5.537  -1.438  13.506  1.00 92.22           C  
ATOM   1034  CB  LYS A 129       7.223  -0.101  14.786  1.00 92.22           C  
ATOM   1035  O   LYS A 129       5.349  -1.213  12.309  1.00 92.22           O  
ATOM   1036  CG  LYS A 129       8.533  -0.066  15.558  1.00 92.22           C  
ATOM   1037  CD  LYS A 129       8.725   1.264  16.275  1.00 92.22           C  
ATOM   1038  CE  LYS A 129      10.056   1.317  17.012  1.00 92.22           C  
ATOM   1039  NZ  LYS A 129      10.277   2.643  17.663  1.00 92.22           N  
ATOM   1040  N   PRO A 130       4.564  -1.747  14.439  1.00 93.86           N  
ATOM   1041  CA  PRO A 130       3.187  -1.797  13.943  1.00 93.86           C  
ATOM   1042  C   PRO A 130       2.750  -0.491  13.284  1.00 93.86           C  
ATOM   1043  CB  PRO A 130       2.367  -2.072  15.206  1.00 93.86           C  
ATOM   1044  O   PRO A 130       2.988   0.590  13.829  1.00 93.86           O  
ATOM   1045  CG  PRO A 130       3.312  -2.770  16.130  1.00 93.86           C  
ATOM   1046  CD  PRO A 130       4.686  -2.199  15.928  1.00 93.86           C  
ATOM   1047  N   PHE A 131       2.132  -0.672  12.014  1.00 92.26           N  
ATOM   1048  CA  PHE A 131       1.493   0.387  11.241  1.00 92.26           C  
ATOM   1049  C   PHE A 131       2.516   1.427  10.798  1.00 92.26           C  
ATOM   1050  CB  PHE A 131       0.384   1.056  12.058  1.00 92.26           C  
ATOM   1051  O   PHE A 131       2.169   2.588  10.570  1.00 92.26           O  
ATOM   1052  CG  PHE A 131      -0.694   0.108  12.509  1.00 92.26           C  
ATOM   1053  CD1 PHE A 131      -1.399  -0.654  11.586  1.00 92.26           C  
ATOM   1054  CD2 PHE A 131      -1.002  -0.021  13.857  1.00 92.26           C  
ATOM   1055  CE1 PHE A 131      -2.398  -1.533  12.001  1.00 92.26           C  
ATOM   1056  CE2 PHE A 131      -1.998  -0.897  14.280  1.00 92.26           C  
ATOM   1057  CZ  PHE A 131      -2.696  -1.651  13.350  1.00 92.26           C  
ATOM   1058  N   GLU A 132       3.891   1.015  10.930  1.00 92.38           N  
ATOM   1059  CA  GLU A 132       4.955   1.850  10.380  1.00 92.38           C  
ATOM   1060  C   GLU A 132       5.438   1.314   9.035  1.00 92.38           C  
ATOM   1061  CB  GLU A 132       6.126   1.945  11.360  1.00 92.38           C  
ATOM   1062  O   GLU A 132       5.290   0.125   8.746  1.00 92.38           O  
ATOM   1063  CG  GLU A 132       5.816   2.751  12.613  1.00 92.38           C  
ATOM   1064  CD  GLU A 132       7.046   3.045  13.457  1.00 92.38           C  
ATOM   1065  OE1 GLU A 132       6.911   3.685  14.525  1.00 92.38           O  
ATOM   1066  OE2 GLU A 132       8.154   2.633  13.047  1.00 92.38           O  
ATOM   1067  N   ARG A 133       5.870   2.260   8.250  1.00 91.48           N  
ATOM   1068  CA  ARG A 133       6.541   1.826   7.029  1.00 91.48           C  
ATOM   1069  C   ARG A 133       7.917   2.470   6.903  1.00 91.48           C  
ATOM   1070  CB  ARG A 133       5.692   2.160   5.801  1.00 91.48           C  
ATOM   1071  O   ARG A 133       8.176   3.516   7.502  1.00 91.48           O  
ATOM   1072  CG  ARG A 133       5.503   3.650   5.569  1.00 91.48           C  
ATOM   1073  CD  ARG A 133       4.628   3.926   4.354  1.00 91.48           C  
ATOM   1074  NE  ARG A 133       4.464   5.358   4.121  1.00 91.48           N  
ATOM   1075  NH1 ARG A 133       3.181   5.111   2.216  1.00 91.48           N  
ATOM   1076  NH2 ARG A 133       3.695   7.205   2.994  1.00 91.48           N  
ATOM   1077  CZ  ARG A 133       3.780   5.888   3.111  1.00 91.48           C  
ATOM   1078  N   ASP A 134       8.800   1.784   6.232  1.00 88.21           N  
ATOM   1079  CA  ASP A 134      10.145   2.259   5.922  1.00 88.21           C  
ATOM   1080  C   ASP A 134      10.292   2.558   4.432  1.00 88.21           C  
ATOM   1081  CB  ASP A 134      11.191   1.231   6.358  1.00 88.21           C  
ATOM   1082  O   ASP A 134      10.055   1.687   3.592  1.00 88.21           O  
ATOM   1083  CG  ASP A 134      12.613   1.759   6.275  1.00 88.21           C  
ATOM   1084  OD1 ASP A 134      12.801   2.958   5.975  1.00 88.21           O  
ATOM   1085  OD2 ASP A 134      13.553   0.969   6.509  1.00 88.21           O  
ATOM   1086  N   ILE A 135      10.734   3.868   4.140  1.00 83.30           N  
ATOM   1087  CA  ILE A 135      10.740   4.294   2.745  1.00 83.30           C  
ATOM   1088  C   ILE A 135      12.130   4.089   2.148  1.00 83.30           C  
ATOM   1089  CB  ILE A 135      10.309   5.771   2.604  1.00 83.30           C  
ATOM   1090  O   ILE A 135      12.420   4.574   1.052  1.00 83.30           O  
ATOM   1091  CG1 ILE A 135      11.170   6.667   3.502  1.00 83.30           C  
ATOM   1092  CG2 ILE A 135       8.822   5.934   2.933  1.00 83.30           C  
ATOM   1093  CD1 ILE A 135      11.098   8.147   3.151  1.00 83.30           C  
ATOM   1094  N   SER A 136      12.933   3.236   2.920  1.00 83.03           N  
ATOM   1095  CA  SER A 136      14.309   3.036   2.478  1.00 83.03           C  
ATOM   1096  C   SER A 136      14.365   2.185   1.214  1.00 83.03           C  
ATOM   1097  CB  SER A 136      15.136   2.377   3.583  1.00 83.03           C  
ATOM   1098  O   SER A 136      13.660   1.179   1.104  1.00 83.03           O  
ATOM   1099  OG  SER A 136      14.722   1.037   3.790  1.00 83.03           O  
ATOM   1100  N   THR A 137      15.199   2.746   0.290  1.00 83.34           N  
ATOM   1101  CA  THR A 137      15.431   2.014  -0.950  1.00 83.34           C  
ATOM   1102  C   THR A 137      16.916   1.712  -1.131  1.00 83.34           C  
ATOM   1103  CB  THR A 137      14.911   2.799  -2.169  1.00 83.34           C  
ATOM   1104  O   THR A 137      17.383   1.522  -2.256  1.00 83.34           O  
ATOM   1105  CG2 THR A 137      13.394   2.945  -2.123  1.00 83.34           C  
ATOM   1106  OG1 THR A 137      15.506   4.103  -2.178  1.00 83.34           O  
ATOM   1107  N   GLU A 138      17.620   1.659  -0.016  1.00 84.70           N  
ATOM   1108  CA  GLU A 138      19.060   1.425  -0.079  1.00 84.70           C  
ATOM   1109  C   GLU A 138      19.369  -0.044  -0.356  1.00 84.70           C  
ATOM   1110  CB  GLU A 138      19.734   1.868   1.223  1.00 84.70           C  
ATOM   1111  O   GLU A 138      18.569  -0.924  -0.030  1.00 84.70           O  
ATOM   1112  CG  GLU A 138      19.304   1.065   2.442  1.00 84.70           C  
ATOM   1113  CD  GLU A 138      19.092   1.922   3.680  1.00 84.70           C  
ATOM   1114  OE1 GLU A 138      18.804   1.363   4.763  1.00 84.70           O  
ATOM   1115  OE2 GLU A 138      19.213   3.162   3.566  1.00 84.70           O  
ATOM   1116  N   ILE A 139      20.566  -0.315  -0.960  1.00 88.48           N  
ATOM   1117  CA  ILE A 139      21.021  -1.662  -1.287  1.00 88.48           C  
ATOM   1118  C   ILE A 139      21.257  -2.453  -0.002  1.00 88.48           C  
ATOM   1119  CB  ILE A 139      22.308  -1.632  -2.142  1.00 88.48           C  
ATOM   1120  O   ILE A 139      21.929  -1.974   0.914  1.00 88.48           O  
ATOM   1121  CG1 ILE A 139      22.036  -0.962  -3.494  1.00 88.48           C  
ATOM   1122  CG2 ILE A 139      22.863  -3.046  -2.333  1.00 88.48           C  
ATOM   1123  CD1 ILE A 139      21.031  -1.707  -4.362  1.00 88.48           C  
ATOM   1124  N   TYR A 140      20.514  -3.613   0.004  1.00 91.60           N  
ATOM   1125  CA  TYR A 140      20.670  -4.523   1.133  1.00 91.60           C  
ATOM   1126  C   TYR A 140      21.989  -5.281   1.045  1.00 91.60           C  
ATOM   1127  CB  TYR A 140      19.502  -5.513   1.191  1.00 91.60           C  
ATOM   1128  O   TYR A 140      22.307  -5.868   0.008  1.00 91.60           O  
ATOM   1129  CG  TYR A 140      19.593  -6.492   2.335  1.00 91.60           C  
ATOM   1130  CD1 TYR A 140      20.064  -7.788   2.134  1.00 91.60           C  
ATOM   1131  CD2 TYR A 140      19.206  -6.126   3.620  1.00 91.60           C  
ATOM   1132  CE1 TYR A 140      20.148  -8.695   3.185  1.00 91.60           C  
ATOM   1133  CE2 TYR A 140      19.286  -7.025   4.679  1.00 91.60           C  
ATOM   1134  OH  TYR A 140      19.838  -9.198   5.496  1.00 91.60           O  
ATOM   1135  CZ  TYR A 140      19.757  -8.304   4.452  1.00 91.60           C  
ATOM   1136  N   GLN A 141      22.802  -5.205   2.043  1.00 93.70           N  
ATOM   1137  CA  GLN A 141      24.087  -5.894   2.105  1.00 93.70           C  
ATOM   1138  C   GLN A 141      23.956  -7.239   2.812  1.00 93.70           C  
ATOM   1139  CB  GLN A 141      25.128  -5.026   2.814  1.00 93.70           C  
ATOM   1140  O   GLN A 141      23.924  -7.299   4.043  1.00 93.70           O  
ATOM   1141  CG  GLN A 141      26.522  -5.639   2.844  1.00 93.70           C  
ATOM   1142  CD  GLN A 141      27.254  -5.498   1.523  1.00 93.70           C  
ATOM   1143  NE2 GLN A 141      28.401  -6.158   1.407  1.00 93.70           N  
ATOM   1144  OE1 GLN A 141      26.791  -4.802   0.613  1.00 93.70           O  
ATOM   1145  N   ALA A 142      23.827  -8.337   2.087  1.00 92.28           N  
ATOM   1146  CA  ALA A 142      23.653  -9.676   2.645  1.00 92.28           C  
ATOM   1147  C   ALA A 142      24.995 -10.277   3.055  1.00 92.28           C  
ATOM   1148  CB  ALA A 142      22.951 -10.585   1.639  1.00 92.28           C  
ATOM   1149  O   ALA A 142      25.053 -11.133   3.941  1.00 92.28           O  
ATOM   1150  N   GLY A 143      26.087  -9.709   2.416  1.00 92.26           N  
ATOM   1151  CA  GLY A 143      27.432 -10.194   2.684  1.00 92.26           C  
ATOM   1152  C   GLY A 143      28.232  -9.269   3.581  1.00 92.26           C  
ATOM   1153  O   GLY A 143      27.691  -8.308   4.132  1.00 92.26           O  
ATOM   1154  N   SER A 144      29.537  -9.593   3.812  1.00 92.81           N  
ATOM   1155  CA  SER A 144      30.429  -8.831   4.680  1.00 92.81           C  
ATOM   1156  C   SER A 144      31.098  -7.690   3.922  1.00 92.81           C  
ATOM   1157  CB  SER A 144      31.494  -9.744   5.288  1.00 92.81           C  
ATOM   1158  O   SER A 144      31.516  -6.698   4.523  1.00 92.81           O  
ATOM   1159  OG  SER A 144      32.218 -10.417   4.272  1.00 92.81           O  
ATOM   1160  N   THR A 145      31.156  -7.885   2.540  1.00 91.45           N  
ATOM   1161  CA  THR A 145      31.712  -6.828   1.703  1.00 91.45           C  
ATOM   1162  C   THR A 145      30.699  -5.704   1.508  1.00 91.45           C  
ATOM   1163  CB  THR A 145      32.148  -7.374   0.331  1.00 91.45           C  
ATOM   1164  O   THR A 145      29.547  -5.955   1.147  1.00 91.45           O  
ATOM   1165  CG2 THR A 145      32.845  -6.297  -0.493  1.00 91.45           C  
ATOM   1166  OG1 THR A 145      33.049  -8.471   0.524  1.00 91.45           O  
ATOM   1167  N   PRO A 146      31.102  -4.409   1.711  1.00 91.10           N  
ATOM   1168  CA  PRO A 146      30.184  -3.277   1.564  1.00 91.10           C  
ATOM   1169  C   PRO A 146      29.621  -3.153   0.150  1.00 91.10           C  
ATOM   1170  CB  PRO A 146      31.057  -2.068   1.911  1.00 91.10           C  
ATOM   1171  O   PRO A 146      30.347  -3.355  -0.828  1.00 91.10           O  
ATOM   1172  CG  PRO A 146      32.188  -2.630   2.709  1.00 91.10           C  
ATOM   1173  CD  PRO A 146      32.450  -4.033   2.242  1.00 91.10           C  
ATOM   1174  N   CYS A 147      28.315  -2.859   0.116  1.00 87.84           N  
ATOM   1175  CA  CYS A 147      27.572  -2.766  -1.135  1.00 87.84           C  
ATOM   1176  C   CYS A 147      27.764  -1.401  -1.785  1.00 87.84           C  
ATOM   1177  CB  CYS A 147      26.084  -3.021  -0.895  1.00 87.84           C  
ATOM   1178  O   CYS A 147      27.637  -1.264  -3.003  1.00 87.84           O  
ATOM   1179  SG  CYS A 147      25.699  -4.734  -0.471  1.00 87.84           S  
ATOM   1180  N   ASN A 148      28.248  -0.388  -1.086  1.00 87.24           N  
ATOM   1181  CA  ASN A 148      28.500   0.974  -1.546  1.00 87.24           C  
ATOM   1182  C   ASN A 148      27.400   1.462  -2.484  1.00 87.24           C  
ATOM   1183  CB  ASN A 148      29.864   1.064  -2.235  1.00 87.24           C  
ATOM   1184  O   ASN A 148      27.682   2.101  -3.500  1.00 87.24           O  
ATOM   1185  CG  ASN A 148      31.016   0.797  -1.287  1.00 87.24           C  
ATOM   1186  ND2 ASN A 148      32.071   0.172  -1.796  1.00 87.24           N  
ATOM   1187  OD1 ASN A 148      30.958   1.148  -0.105  1.00 87.24           O  
ATOM   1188  N   GLY A 149      26.176   1.037  -2.232  1.00 81.58           N  
ATOM   1189  CA  GLY A 149      25.018   1.612  -2.899  1.00 81.58           C  
ATOM   1190  C   GLY A 149      24.774   1.028  -4.278  1.00 81.58           C  
ATOM   1191  O   GLY A 149      24.000   1.580  -5.063  1.00 81.58           O  
ATOM   1192  N   VAL A 150      25.471  -0.201  -4.597  1.00 82.36           N  
ATOM   1193  CA  VAL A 150      25.312  -0.804  -5.916  1.00 82.36           C  
ATOM   1194  C   VAL A 150      24.917  -2.272  -5.769  1.00 82.36           C  
ATOM   1195  CB  VAL A 150      26.603  -0.682  -6.756  1.00 82.36           C  
ATOM   1196  O   VAL A 150      25.344  -2.945  -4.828  1.00 82.36           O  
ATOM   1197  CG1 VAL A 150      26.418  -1.324  -8.129  1.00 82.36           C  
ATOM   1198  CG2 VAL A 150      27.009   0.784  -6.899  1.00 82.36           C  
ATOM   1199  N   GLU A 151      24.001  -2.630  -6.775  1.00 86.09           N  
ATOM   1200  CA  GLU A 151      23.709  -4.059  -6.834  1.00 86.09           C  
ATOM   1201  C   GLU A 151      24.931  -4.855  -7.283  1.00 86.09           C  
ATOM   1202  CB  GLU A 151      22.531  -4.329  -7.773  1.00 86.09           C  
ATOM   1203  O   GLU A 151      25.656  -4.432  -8.186  1.00 86.09           O  
ATOM   1204  CG  GLU A 151      21.203  -3.782  -7.268  1.00 86.09           C  
ATOM   1205  CD  GLU A 151      20.027  -4.140  -8.163  1.00 86.09           C  
ATOM   1206  OE1 GLU A 151      19.056  -4.757  -7.670  1.00 86.09           O  
ATOM   1207  OE2 GLU A 151      20.079  -3.802  -9.366  1.00 86.09           O  
ATOM   1208  N   GLY A 152      25.273  -6.024  -6.694  1.00 90.44           N  
ATOM   1209  CA  GLY A 152      26.350  -6.965  -6.960  1.00 90.44           C  
ATOM   1210  C   GLY A 152      26.259  -8.228  -6.124  1.00 90.44           C  
ATOM   1211  O   GLY A 152      25.178  -8.592  -5.656  1.00 90.44           O  
ATOM   1212  N   PHE A 153      27.393  -8.961  -6.076  1.00 91.14           N  
ATOM   1213  CA  PHE A 153      27.391 -10.193  -5.295  1.00 91.14           C  
ATOM   1214  C   PHE A 153      27.029  -9.912  -3.842  1.00 91.14           C  
ATOM   1215  CB  PHE A 153      28.757 -10.882  -5.373  1.00 91.14           C  
ATOM   1216  O   PHE A 153      27.709  -9.137  -3.166  1.00 91.14           O  
ATOM   1217  CG  PHE A 153      28.793 -12.234  -4.713  1.00 91.14           C  
ATOM   1218  CD1 PHE A 153      29.399 -12.402  -3.474  1.00 91.14           C  
ATOM   1219  CD2 PHE A 153      28.220 -13.337  -5.332  1.00 91.14           C  
ATOM   1220  CE1 PHE A 153      29.434 -13.652  -2.861  1.00 91.14           C  
ATOM   1221  CE2 PHE A 153      28.251 -14.590  -4.725  1.00 91.14           C  
ATOM   1222  CZ  PHE A 153      28.860 -14.745  -3.490  1.00 91.14           C  
ATOM   1223  N   ASN A 154      25.803 -10.417  -3.320  1.00 92.45           N  
ATOM   1224  CA  ASN A 154      25.288 -10.283  -1.962  1.00 92.45           C  
ATOM   1225  C   ASN A 154      24.837  -8.854  -1.673  1.00 92.45           C  
ATOM   1226  CB  ASN A 154      26.340 -10.724  -0.942  1.00 92.45           C  
ATOM   1227  O   ASN A 154      24.722  -8.457  -0.512  1.00 92.45           O  
ATOM   1228  CG  ASN A 154      26.534 -12.227  -0.917  1.00 92.45           C  
ATOM   1229  ND2 ASN A 154      27.756 -12.663  -0.632  1.00 92.45           N  
ATOM   1230  OD1 ASN A 154      25.594 -12.991  -1.152  1.00 92.45           O  
ATOM   1231  N   CYS A 155      24.661  -8.042  -2.628  1.00 92.81           N  
ATOM   1232  CA  CYS A 155      24.088  -6.702  -2.559  1.00 92.81           C  
ATOM   1233  C   CYS A 155      22.813  -6.611  -3.388  1.00 92.81           C  
ATOM   1234  CB  CYS A 155      25.098  -5.662  -3.043  1.00 92.81           C  
ATOM   1235  O   CYS A 155      22.862  -6.666  -4.618  1.00 92.81           O  
ATOM   1236  SG  CYS A 155      26.630  -5.633  -2.086  1.00 92.81           S  
ATOM   1237  N   TYR A 156      21.633  -6.545  -2.638  1.00 92.20           N  
ATOM   1238  CA  TYR A 156      20.328  -6.642  -3.281  1.00 92.20           C  
ATOM   1239  C   TYR A 156      19.537  -5.350  -3.109  1.00 92.20           C  
ATOM   1240  CB  TYR A 156      19.533  -7.820  -2.710  1.00 92.20           C  
ATOM   1241  O   TYR A 156      19.595  -4.716  -2.054  1.00 92.20           O  
ATOM   1242  CG  TYR A 156      20.260  -9.140  -2.793  1.00 92.20           C  
ATOM   1243  CD1 TYR A 156      20.157  -9.945  -3.926  1.00 92.20           C  
ATOM   1244  CD2 TYR A 156      21.051  -9.586  -1.739  1.00 92.20           C  
ATOM   1245  CE1 TYR A 156      20.824 -11.163  -4.006  1.00 92.20           C  
ATOM   1246  CE2 TYR A 156      21.722 -10.803  -1.809  1.00 92.20           C  
ATOM   1247  OH  TYR A 156      22.266 -12.787  -3.018  1.00 92.20           O  
ATOM   1248  CZ  TYR A 156      21.603 -11.582  -2.944  1.00 92.20           C  
ATOM   1249  N   PHE A 157      18.924  -4.987  -4.223  1.00 89.77           N  
ATOM   1250  CA  PHE A 157      17.873  -3.989  -4.061  1.00 89.77           C  
ATOM   1251  C   PHE A 157      16.803  -4.481  -3.093  1.00 89.77           C  
ATOM   1252  CB  PHE A 157      17.239  -3.649  -5.414  1.00 89.77           C  
ATOM   1253  O   PHE A 157      16.314  -5.606  -3.220  1.00 89.77           O  
ATOM   1254  CG  PHE A 157      16.374  -2.418  -5.386  1.00 89.77           C  
ATOM   1255  CD1 PHE A 157      15.003  -2.510  -5.589  1.00 89.77           C  
ATOM   1256  CD2 PHE A 157      16.933  -1.167  -5.158  1.00 89.77           C  
ATOM   1257  CE1 PHE A 157      14.199  -1.373  -5.564  1.00 89.77           C  
ATOM   1258  CE2 PHE A 157      16.137  -0.025  -5.132  1.00 89.77           C  
ATOM   1259  CZ  PHE A 157      14.770  -0.130  -5.336  1.00 89.77           C  
ATOM   1260  N   PRO A 158      16.500  -3.590  -2.136  1.00 91.48           N  
ATOM   1261  CA  PRO A 158      15.683  -4.056  -1.013  1.00 91.48           C  
ATOM   1262  C   PRO A 158      14.233  -4.327  -1.411  1.00 91.48           C  
ATOM   1263  CB  PRO A 158      15.768  -2.902  -0.012  1.00 91.48           C  
ATOM   1264  O   PRO A 158      13.520  -5.045  -0.705  1.00 91.48           O  
ATOM   1265  CG  PRO A 158      16.025  -1.689  -0.847  1.00 91.48           C  
ATOM   1266  CD  PRO A 158      16.871  -2.090  -2.021  1.00 91.48           C  
ATOM   1267  N   LEU A 159      13.805  -3.872  -2.643  1.00 92.76           N  
ATOM   1268  CA  LEU A 159      12.437  -4.056  -3.114  1.00 92.76           C  
ATOM   1269  C   LEU A 159      12.398  -4.986  -4.322  1.00 92.76           C  
ATOM   1270  CB  LEU A 159      11.808  -2.707  -3.473  1.00 92.76           C  
ATOM   1271  O   LEU A 159      13.366  -5.062  -5.083  1.00 92.76           O  
ATOM   1272  CG  LEU A 159      11.822  -1.640  -2.377  1.00 92.76           C  
ATOM   1273  CD1 LEU A 159      11.296  -0.316  -2.921  1.00 92.76           C  
ATOM   1274  CD2 LEU A 159      11.000  -2.095  -1.176  1.00 92.76           C  
ATOM   1275  N   GLN A 160      11.339  -5.660  -4.485  1.00 92.60           N  
ATOM   1276  CA  GLN A 160      11.075  -6.520  -5.634  1.00 92.60           C  
ATOM   1277  C   GLN A 160       9.653  -6.325  -6.152  1.00 92.60           C  
ATOM   1278  CB  GLN A 160      11.305  -7.987  -5.270  1.00 92.60           C  
ATOM   1279  O   GLN A 160       8.719  -6.150  -5.367  1.00 92.60           O  
ATOM   1280  CG  GLN A 160      11.237  -8.934  -6.461  1.00 92.60           C  
ATOM   1281  CD  GLN A 160      11.654 -10.350  -6.110  1.00 92.60           C  
ATOM   1282  NE2 GLN A 160      11.873 -11.173  -7.130  1.00 92.60           N  
ATOM   1283  OE1 GLN A 160      11.780 -10.700  -4.933  1.00 92.60           O  
ATOM   1284  N   SER A 161       9.531  -6.300  -7.494  1.00 92.99           N  
ATOM   1285  CA  SER A 161       8.217  -6.132  -8.106  1.00 92.99           C  
ATOM   1286  C   SER A 161       7.470  -7.460  -8.182  1.00 92.99           C  
ATOM   1287  CB  SER A 161       8.349  -5.531  -9.506  1.00 92.99           C  
ATOM   1288  O   SER A 161       8.064  -8.496  -8.485  1.00 92.99           O  
ATOM   1289  OG  SER A 161       8.942  -4.245  -9.447  1.00 92.99           O  
ATOM   1290  N   TYR A 162       6.169  -7.303  -7.759  1.00 94.33           N  
ATOM   1291  CA  TYR A 162       5.359  -8.428  -8.212  1.00 94.33           C  
ATOM   1292  C   TYR A 162       5.240  -8.439  -9.731  1.00 94.33           C  
ATOM   1293  CB  TYR A 162       3.965  -8.376  -7.580  1.00 94.33           C  
ATOM   1294  O   TYR A 162       5.402  -7.403 -10.380  1.00 94.33           O  
ATOM   1295  CG  TYR A 162       3.969  -8.565  -6.082  1.00 94.33           C  
ATOM   1296  CD1 TYR A 162       4.292  -9.797  -5.517  1.00 94.33           C  
ATOM   1297  CD2 TYR A 162       3.651  -7.513  -5.230  1.00 94.33           C  
ATOM   1298  CE1 TYR A 162       4.296  -9.976  -4.138  1.00 94.33           C  
ATOM   1299  CE2 TYR A 162       3.651  -7.681  -3.849  1.00 94.33           C  
ATOM   1300  OH  TYR A 162       3.977  -9.086  -1.947  1.00 94.33           O  
ATOM   1301  CZ  TYR A 162       3.975  -8.914  -3.313  1.00 94.33           C  
ATOM   1302  N   GLY A 163       5.030  -9.558 -10.374  1.00 94.00           N  
ATOM   1303  CA  GLY A 163       4.646  -9.687 -11.770  1.00 94.00           C  
ATOM   1304  C   GLY A 163       3.205 -10.124 -11.955  1.00 94.00           C  
ATOM   1305  O   GLY A 163       2.938 -11.289 -12.255  1.00 94.00           O  
ATOM   1306  N   PHE A 164       2.236  -9.171 -11.804  1.00 95.79           N  
ATOM   1307  CA  PHE A 164       0.817  -9.508 -11.800  1.00 95.79           C  
ATOM   1308  C   PHE A 164       0.285  -9.628 -13.223  1.00 95.79           C  
ATOM   1309  CB  PHE A 164       0.015  -8.457 -11.026  1.00 95.79           C  
ATOM   1310  O   PHE A 164       0.351  -8.672 -13.998  1.00 95.79           O  
ATOM   1311  CG  PHE A 164       0.256  -8.482  -9.540  1.00 95.79           C  
ATOM   1312  CD1 PHE A 164       0.196  -9.677  -8.833  1.00 95.79           C  
ATOM   1313  CD2 PHE A 164       0.543  -7.311  -8.852  1.00 95.79           C  
ATOM   1314  CE1 PHE A 164       0.419  -9.703  -7.458  1.00 95.79           C  
ATOM   1315  CE2 PHE A 164       0.766  -7.329  -7.478  1.00 95.79           C  
ATOM   1316  CZ  PHE A 164       0.703  -8.526  -6.783  1.00 95.79           C  
ATOM   1317  N   GLN A 165      -0.106 -10.797 -13.527  1.00 94.64           N  
ATOM   1318  CA  GLN A 165      -0.752 -11.122 -14.794  1.00 94.64           C  
ATOM   1319  C   GLN A 165      -2.123 -11.751 -14.568  1.00 94.64           C  
ATOM   1320  CB  GLN A 165       0.127 -12.063 -15.619  1.00 94.64           C  
ATOM   1321  O   GLN A 165      -2.330 -12.464 -13.583  1.00 94.64           O  
ATOM   1322  CG  GLN A 165       1.507 -11.500 -15.931  1.00 94.64           C  
ATOM   1323  CD  GLN A 165       2.432 -12.525 -16.559  1.00 94.64           C  
ATOM   1324  NE2 GLN A 165       3.353 -12.060 -17.396  1.00 94.64           N  
ATOM   1325  OE1 GLN A 165       2.320 -13.726 -16.293  1.00 94.64           O  
ATOM   1326  N   PRO A 166      -3.022 -11.427 -15.518  1.00 94.28           N  
ATOM   1327  CA  PRO A 166      -4.367 -11.982 -15.347  1.00 94.28           C  
ATOM   1328  C   PRO A 166      -4.377 -13.509 -15.324  1.00 94.28           C  
ATOM   1329  CB  PRO A 166      -5.126 -11.450 -16.565  1.00 94.28           C  
ATOM   1330  O   PRO A 166      -5.254 -14.115 -14.702  1.00 94.28           O  
ATOM   1331  CG  PRO A 166      -4.438 -10.170 -16.915  1.00 94.28           C  
ATOM   1332  CD  PRO A 166      -2.968 -10.331 -16.652  1.00 94.28           C  
ATOM   1333  N   THR A 167      -3.316 -14.182 -15.882  1.00 94.75           N  
ATOM   1334  CA  THR A 167      -3.293 -15.632 -16.039  1.00 94.75           C  
ATOM   1335  C   THR A 167      -2.595 -16.293 -14.854  1.00 94.75           C  
ATOM   1336  CB  THR A 167      -2.591 -16.042 -17.346  1.00 94.75           C  
ATOM   1337  O   THR A 167      -2.475 -17.519 -14.802  1.00 94.75           O  
ATOM   1338  CG2 THR A 167      -3.404 -15.615 -18.564  1.00 94.75           C  
ATOM   1339  OG1 THR A 167      -1.301 -15.420 -17.404  1.00 94.75           O  
ATOM   1340  N   ASN A 168      -2.096 -15.434 -13.919  1.00 95.01           N  
ATOM   1341  CA  ASN A 168      -1.436 -15.996 -12.746  1.00 95.01           C  
ATOM   1342  C   ASN A 168      -2.380 -16.888 -11.945  1.00 95.01           C  
ATOM   1343  CB  ASN A 168      -0.878 -14.882 -11.858  1.00 95.01           C  
ATOM   1344  O   ASN A 168      -3.600 -16.722 -12.006  1.00 95.01           O  
ATOM   1345  CG  ASN A 168       0.412 -14.296 -12.399  1.00 95.01           C  
ATOM   1346  ND2 ASN A 168       0.839 -13.176 -11.828  1.00 95.01           N  
ATOM   1347  OD1 ASN A 168       1.018 -14.844 -13.322  1.00 95.01           O  
ATOM   1348  N   GLY A 169      -1.863 -18.000 -11.224  1.00 95.39           N  
ATOM   1349  CA  GLY A 169      -2.646 -18.751 -10.256  1.00 95.39           C  
ATOM   1350  C   GLY A 169      -3.267 -17.876  -9.183  1.00 95.39           C  
ATOM   1351  O   GLY A 169      -2.809 -16.756  -8.947  1.00 95.39           O  
ATOM   1352  N   VAL A 170      -4.355 -18.369  -8.477  1.00 94.11           N  
ATOM   1353  CA  VAL A 170      -5.146 -17.600  -7.523  1.00 94.11           C  
ATOM   1354  C   VAL A 170      -4.237 -17.030  -6.437  1.00 94.11           C  
ATOM   1355  CB  VAL A 170      -6.262 -18.459  -6.888  1.00 94.11           C  
ATOM   1356  O   VAL A 170      -4.404 -15.882  -6.018  1.00 94.11           O  
ATOM   1357  CG1 VAL A 170      -6.983 -17.681  -5.789  1.00 94.11           C  
ATOM   1358  CG2 VAL A 170      -7.251 -18.923  -7.955  1.00 94.11           C  
ATOM   1359  N   GLY A 171      -3.217 -17.730  -6.069  1.00 94.88           N  
ATOM   1360  CA  GLY A 171      -2.305 -17.323  -5.012  1.00 94.88           C  
ATOM   1361  C   GLY A 171      -1.371 -16.203  -5.428  1.00 94.88           C  
ATOM   1362  O   GLY A 171      -0.880 -15.451  -4.584  1.00 94.88           O  
ATOM   1363  N   TYR A 172      -1.181 -15.976  -6.742  1.00 96.43           N  
ATOM   1364  CA  TYR A 172      -0.229 -15.002  -7.264  1.00 96.43           C  
ATOM   1365  C   TYR A 172      -0.951 -13.805  -7.870  1.00 96.43           C  
ATOM   1366  CB  TYR A 172       0.681 -15.649  -8.313  1.00 96.43           C  
ATOM   1367  O   TYR A 172      -0.314 -12.888  -8.394  1.00 96.43           O  
ATOM   1368  CG  TYR A 172       1.652 -16.652  -7.739  1.00 96.43           C  
ATOM   1369  CD1 TYR A 172       2.817 -16.234  -7.099  1.00 96.43           C  
ATOM   1370  CD2 TYR A 172       1.408 -18.017  -7.835  1.00 96.43           C  
ATOM   1371  CE1 TYR A 172       3.716 -17.155  -6.570  1.00 96.43           C  
ATOM   1372  CE2 TYR A 172       2.300 -18.946  -7.310  1.00 96.43           C  
ATOM   1373  OH  TYR A 172       4.335 -19.422  -6.158  1.00 96.43           O  
ATOM   1374  CZ  TYR A 172       3.449 -18.506  -6.680  1.00 96.43           C  
ATOM   1375  N   GLN A 173      -2.276 -13.868  -7.844  1.00 97.19           N  
ATOM   1376  CA  GLN A 173      -3.049 -12.717  -8.299  1.00 97.19           C  
ATOM   1377  C   GLN A 173      -3.046 -11.604  -7.254  1.00 97.19           C  
ATOM   1378  CB  GLN A 173      -4.485 -13.129  -8.624  1.00 97.19           C  
ATOM   1379  O   GLN A 173      -2.881 -11.867  -6.061  1.00 97.19           O  
ATOM   1380  CG  GLN A 173      -4.598 -14.093  -9.797  1.00 97.19           C  
ATOM   1381  CD  GLN A 173      -6.024 -14.547 -10.048  1.00 97.19           C  
ATOM   1382  NE2 GLN A 173      -6.263 -15.132 -11.217  1.00 97.19           N  
ATOM   1383  OE1 GLN A 173      -6.904 -14.373  -9.199  1.00 97.19           O  
ATOM   1384  N   PRO A 174      -3.207 -10.394  -7.795  1.00 97.50           N  
ATOM   1385  CA  PRO A 174      -3.240  -9.265  -6.863  1.00 97.50           C  
ATOM   1386  C   PRO A 174      -4.556  -9.173  -6.094  1.00 97.50           C  
ATOM   1387  CB  PRO A 174      -3.056  -8.050  -7.776  1.00 97.50           C  
ATOM   1388  O   PRO A 174      -5.631  -9.306  -6.684  1.00 97.50           O  
ATOM   1389  CG  PRO A 174      -3.674  -8.451  -9.076  1.00 97.50           C  
ATOM   1390  CD  PRO A 174      -3.427  -9.916  -9.290  1.00 97.50           C  
ATOM   1391  N   TYR A 175      -4.390  -9.022  -4.754  1.00 97.82           N  
ATOM   1392  CA  TYR A 175      -5.504  -8.725  -3.860  1.00 97.82           C  
ATOM   1393  C   TYR A 175      -5.346  -7.346  -3.231  1.00 97.82           C  
ATOM   1394  CB  TYR A 175      -5.610  -9.789  -2.763  1.00 97.82           C  
ATOM   1395  O   TYR A 175      -4.241  -6.953  -2.850  1.00 97.82           O  
ATOM   1396  CG  TYR A 175      -6.271 -11.067  -3.219  1.00 97.82           C  
ATOM   1397  CD1 TYR A 175      -7.542 -11.416  -2.770  1.00 97.82           C  
ATOM   1398  CD2 TYR A 175      -5.625 -11.929  -4.099  1.00 97.82           C  
ATOM   1399  CE1 TYR A 175      -8.154 -12.594  -3.186  1.00 97.82           C  
ATOM   1400  CE2 TYR A 175      -6.228 -13.109  -4.522  1.00 97.82           C  
ATOM   1401  OH  TYR A 175      -8.092 -14.600  -4.476  1.00 97.82           O  
ATOM   1402  CZ  TYR A 175      -7.490 -13.432  -4.061  1.00 97.82           C  
ATOM   1403  N   ARG A 176      -6.397  -6.537  -3.247  1.00 97.95           N  
ATOM   1404  CA  ARG A 176      -6.400  -5.295  -2.479  1.00 97.95           C  
ATOM   1405  C   ARG A 176      -6.809  -5.547  -1.032  1.00 97.95           C  
ATOM   1406  CB  ARG A 176      -7.339  -4.270  -3.119  1.00 97.95           C  
ATOM   1407  O   ARG A 176      -7.831  -6.186  -0.772  1.00 97.95           O  
ATOM   1408  CG  ARG A 176      -6.865  -3.758  -4.469  1.00 97.95           C  
ATOM   1409  CD  ARG A 176      -7.811  -2.710  -5.039  1.00 97.95           C  
ATOM   1410  NE  ARG A 176      -7.322  -2.175  -6.306  1.00 97.95           N  
ATOM   1411  NH1 ARG A 176      -9.076  -0.700  -6.598  1.00 97.95           N  
ATOM   1412  NH2 ARG A 176      -7.400  -0.817  -8.157  1.00 97.95           N  
ATOM   1413  CZ  ARG A 176      -7.934  -1.232  -7.018  1.00 97.95           C  
ATOM   1414  N   VAL A 177      -5.966  -5.076  -0.171  1.00 97.95           N  
ATOM   1415  CA  VAL A 177      -6.191  -5.286   1.256  1.00 97.95           C  
ATOM   1416  C   VAL A 177      -6.439  -3.945   1.943  1.00 97.95           C  
ATOM   1417  CB  VAL A 177      -4.998  -6.012   1.918  1.00 97.95           C  
ATOM   1418  O   VAL A 177      -5.728  -2.970   1.690  1.00 97.95           O  
ATOM   1419  CG1 VAL A 177      -5.245  -6.204   3.413  1.00 97.95           C  
ATOM   1420  CG2 VAL A 177      -4.748  -7.356   1.237  1.00 97.95           C  
ATOM   1421  N   VAL A 178      -7.476  -3.884   2.706  1.00 97.85           N  
ATOM   1422  CA  VAL A 178      -7.727  -2.756   3.598  1.00 97.85           C  
ATOM   1423  C   VAL A 178      -7.746  -3.237   5.047  1.00 97.85           C  
ATOM   1424  CB  VAL A 178      -9.055  -2.046   3.254  1.00 97.85           C  
ATOM   1425  O   VAL A 178      -8.507  -4.142   5.397  1.00 97.85           O  
ATOM   1426  CG1 VAL A 178      -9.352  -0.938   4.263  1.00 97.85           C  
ATOM   1427  CG2 VAL A 178      -9.007  -1.481   1.835  1.00 97.85           C  
ATOM   1428  N   VAL A 179      -6.799  -2.692   5.809  1.00 97.82           N  
ATOM   1429  CA  VAL A 179      -6.748  -3.010   7.232  1.00 97.82           C  
ATOM   1430  C   VAL A 179      -7.365  -1.870   8.039  1.00 97.82           C  
ATOM   1431  CB  VAL A 179      -5.300  -3.274   7.703  1.00 97.82           C  
ATOM   1432  O   VAL A 179      -6.868  -0.742   8.012  1.00 97.82           O  
ATOM   1433  CG1 VAL A 179      -5.273  -3.633   9.187  1.00 97.82           C  
ATOM   1434  CG2 VAL A 179      -4.663  -4.385   6.870  1.00 97.82           C  
ATOM   1435  N   LEU A 180      -8.526  -2.186   8.733  1.00 97.09           N  
ATOM   1436  CA  LEU A 180      -9.132  -1.210   9.633  1.00 97.09           C  
ATOM   1437  C   LEU A 180      -8.592  -1.369  11.050  1.00 97.09           C  
ATOM   1438  CB  LEU A 180     -10.656  -1.357   9.636  1.00 97.09           C  
ATOM   1439  O   LEU A 180      -8.627  -2.466  11.613  1.00 97.09           O  
ATOM   1440  CG  LEU A 180     -11.357  -1.179   8.288  1.00 97.09           C  
ATOM   1441  CD1 LEU A 180     -12.850  -1.453   8.427  1.00 97.09           C  
ATOM   1442  CD2 LEU A 180     -11.113   0.222   7.739  1.00 97.09           C  
ATOM   1443  N   SER A 181      -8.007  -0.291  11.536  1.00 96.78           N  
ATOM   1444  CA  SER A 181      -7.564  -0.309  12.927  1.00 96.78           C  
ATOM   1445  C   SER A 181      -8.384   0.653  13.780  1.00 96.78           C  
ATOM   1446  CB  SER A 181      -6.081   0.050  13.022  1.00 96.78           C  
ATOM   1447  O   SER A 181      -8.719   1.754  13.337  1.00 96.78           O  
ATOM   1448  OG  SER A 181      -5.855   1.377  12.579  1.00 96.78           O  
ATOM   1449  N   PHE A 182      -8.795   0.123  14.956  1.00 94.28           N  
ATOM   1450  CA  PHE A 182      -9.682   0.890  15.824  1.00 94.28           C  
ATOM   1451  C   PHE A 182      -8.970   1.283  17.113  1.00 94.28           C  
ATOM   1452  CB  PHE A 182     -10.946   0.088  16.146  1.00 94.28           C  
ATOM   1453  O   PHE A 182      -8.292   0.460  17.730  1.00 94.28           O  
ATOM   1454  CG  PHE A 182     -11.627  -0.486  14.932  1.00 94.28           C  
ATOM   1455  CD1 PHE A 182     -12.032   0.339  13.890  1.00 94.28           C  
ATOM   1456  CD2 PHE A 182     -11.861  -1.852  14.834  1.00 94.28           C  
ATOM   1457  CE1 PHE A 182     -12.662  -0.190  12.765  1.00 94.28           C  
ATOM   1458  CE2 PHE A 182     -12.489  -2.387  13.713  1.00 94.28           C  
ATOM   1459  CZ  PHE A 182     -12.890  -1.554  12.681  1.00 94.28           C  
ATOM   1460  N   GLU A 183      -9.016   2.528  17.480  1.00 90.31           N  
ATOM   1461  CA  GLU A 183      -8.619   2.952  18.819  1.00 90.31           C  
ATOM   1462  C   GLU A 183      -9.810   2.954  19.773  1.00 90.31           C  
ATOM   1463  CB  GLU A 183      -7.978   4.342  18.775  1.00 90.31           C  
ATOM   1464  O   GLU A 183     -10.813   3.626  19.522  1.00 90.31           O  
ATOM   1465  CG  GLU A 183      -6.608   4.367  18.113  1.00 90.31           C  
ATOM   1466  CD  GLU A 183      -5.950   5.736  18.148  1.00 90.31           C  
ATOM   1467  OE1 GLU A 183      -4.823   5.882  17.621  1.00 90.31           O  
ATOM   1468  OE2 GLU A 183      -6.564   6.671  18.708  1.00 90.31           O  
ATOM   1469  N   LEU A 184      -9.687   2.069  20.774  1.00 82.97           N  
ATOM   1470  CA  LEU A 184     -10.790   1.913  21.715  1.00 82.97           C  
ATOM   1471  C   LEU A 184     -10.980   3.178  22.545  1.00 82.97           C  
ATOM   1472  CB  LEU A 184     -10.543   0.715  22.636  1.00 82.97           C  
ATOM   1473  O   LEU A 184     -10.071   4.005  22.640  1.00 82.97           O  
ATOM   1474  CG  LEU A 184     -10.650  -0.668  21.994  1.00 82.97           C  
ATOM   1475  CD1 LEU A 184      -9.875  -1.695  22.813  1.00 82.97           C  
ATOM   1476  CD2 LEU A 184     -12.112  -1.081  21.855  1.00 82.97           C  
ATOM   1477  N   LEU A 185     -12.238   3.524  23.060  1.00 81.46           N  
ATOM   1478  CA  LEU A 185     -12.793   4.748  23.628  1.00 81.46           C  
ATOM   1479  C   LEU A 185     -11.986   5.198  24.841  1.00 81.46           C  
ATOM   1480  CB  LEU A 185     -14.257   4.539  24.023  1.00 81.46           C  
ATOM   1481  O   LEU A 185     -12.530   5.326  25.941  1.00 81.46           O  
ATOM   1482  CG  LEU A 185     -15.240   4.291  22.877  1.00 81.46           C  
ATOM   1483  CD1 LEU A 185     -16.596   3.861  23.426  1.00 81.46           C  
ATOM   1484  CD2 LEU A 185     -15.378   5.539  22.012  1.00 81.46           C  
ATOM   1485  N   HIS A 186     -10.687   5.391  24.710  1.00 79.61           N  
ATOM   1486  CA  HIS A 186      -9.946   6.019  25.798  1.00 79.61           C  
ATOM   1487  C   HIS A 186      -9.840   7.527  25.595  1.00 79.61           C  
ATOM   1488  CB  HIS A 186      -8.550   5.406  25.919  1.00 79.61           C  
ATOM   1489  O   HIS A 186      -9.365   8.245  26.478  1.00 79.61           O  
ATOM   1490  CG  HIS A 186      -8.560   3.924  26.124  1.00 79.61           C  
ATOM   1491  CD2 HIS A 186      -8.130   2.915  25.331  1.00 79.61           C  
ATOM   1492  ND1 HIS A 186      -9.064   3.334  27.262  1.00 79.61           N  
ATOM   1493  CE1 HIS A 186      -8.942   2.021  27.161  1.00 79.61           C  
ATOM   1494  NE2 HIS A 186      -8.379   1.741  25.999  1.00 79.61           N  
ATOM   1495  N   ALA A 187     -10.483   8.010  24.461  1.00 82.62           N  
ATOM   1496  CA  ALA A 187     -10.661   9.373  23.967  1.00 82.62           C  
ATOM   1497  C   ALA A 187     -12.056   9.565  23.380  1.00 82.62           C  
ATOM   1498  CB  ALA A 187      -9.597   9.704  22.923  1.00 82.62           C  
ATOM   1499  O   ALA A 187     -12.823   8.607  23.257  1.00 82.62           O  
ATOM   1500  N   PRO A 188     -12.464  10.878  23.149  1.00 88.08           N  
ATOM   1501  CA  PRO A 188     -13.791  11.105  22.573  1.00 88.08           C  
ATOM   1502  C   PRO A 188     -14.015  10.324  21.280  1.00 88.08           C  
ATOM   1503  CB  PRO A 188     -13.808  12.613  22.310  1.00 88.08           C  
ATOM   1504  O   PRO A 188     -13.149  10.317  20.401  1.00 88.08           O  
ATOM   1505  CG  PRO A 188     -12.762  13.171  23.220  1.00 88.08           C  
ATOM   1506  CD  PRO A 188     -11.686  12.139  23.399  1.00 88.08           C  
ATOM   1507  N   ALA A 189     -15.172   9.641  21.219  1.00 91.57           N  
ATOM   1508  CA  ALA A 189     -15.553   8.876  20.034  1.00 91.57           C  
ATOM   1509  C   ALA A 189     -15.784   9.796  18.838  1.00 91.57           C  
ATOM   1510  CB  ALA A 189     -16.805   8.049  20.315  1.00 91.57           C  
ATOM   1511  O   ALA A 189     -16.559  10.751  18.923  1.00 91.57           O  
ATOM   1512  N   THR A 190     -15.078   9.504  17.781  1.00 92.87           N  
ATOM   1513  CA  THR A 190     -15.176  10.336  16.587  1.00 92.87           C  
ATOM   1514  C   THR A 190     -15.793   9.553  15.432  1.00 92.87           C  
ATOM   1515  CB  THR A 190     -13.795  10.874  16.167  1.00 92.87           C  
ATOM   1516  O   THR A 190     -16.209  10.139  14.430  1.00 92.87           O  
ATOM   1517  CG2 THR A 190     -13.181  11.732  17.267  1.00 92.87           C  
ATOM   1518  OG1 THR A 190     -12.922   9.771  15.892  1.00 92.87           O  
ATOM   1519  N   VAL A 191     -15.950   8.242  15.533  1.00 93.23           N  
ATOM   1520  CA  VAL A 191     -16.571   7.373  14.539  1.00 93.23           C  
ATOM   1521  C   VAL A 191     -17.604   6.472  15.212  1.00 93.23           C  
ATOM   1522  CB  VAL A 191     -15.519   6.517  13.798  1.00 93.23           C  
ATOM   1523  O   VAL A 191     -17.278   5.729  16.140  1.00 93.23           O  
ATOM   1524  CG1 VAL A 191     -16.183   5.657  12.724  1.00 93.23           C  
ATOM   1525  CG2 VAL A 191     -14.443   7.409  13.183  1.00 93.23           C  
ATOM   1526  N   CYS A 192     -18.794   6.585  14.729  1.00 92.94           N  
ATOM   1527  CA  CYS A 192     -19.823   5.725  15.304  1.00 92.94           C  
ATOM   1528  C   CYS A 192     -20.687   5.105  14.213  1.00 92.94           C  
ATOM   1529  CB  CYS A 192     -20.700   6.515  16.275  1.00 92.94           C  
ATOM   1530  O   CYS A 192     -20.992   5.755  13.212  1.00 92.94           O  
ATOM   1531  SG  CYS A 192     -19.934   6.794  17.887  1.00 92.94           S  
TER    1532      CYS A 192                                                      
ATOM   1533  N   ASP B 586      -2.746  -4.914 -25.153  1.00 62.70           N  
ATOM   1534  CA  ASP B 586      -2.811  -3.934 -24.073  1.00 62.70           C  
ATOM   1535  C   ASP B 586      -2.120  -2.632 -24.469  1.00 62.70           C  
ATOM   1536  CB  ASP B 586      -2.180  -4.498 -22.798  1.00 62.70           C  
ATOM   1537  O   ASP B 586      -0.920  -2.622 -24.752  1.00 62.70           O  
ATOM   1538  CG  ASP B 586      -2.407  -3.616 -21.583  1.00 62.70           C  
ATOM   1539  OD1 ASP B 586      -2.776  -2.433 -21.748  1.00 62.70           O  
ATOM   1540  OD2 ASP B 586      -2.214  -4.108 -20.450  1.00 62.70           O  
ATOM   1541  N   PRO B 587      -2.954  -1.472 -24.834  1.00 69.66           N  
ATOM   1542  CA  PRO B 587      -2.408  -0.220 -25.363  1.00 69.66           C  
ATOM   1543  C   PRO B 587      -1.493   0.492 -24.369  1.00 69.66           C  
ATOM   1544  CB  PRO B 587      -3.657   0.616 -25.651  1.00 69.66           C  
ATOM   1545  O   PRO B 587      -0.966   1.566 -24.669  1.00 69.66           O  
ATOM   1546  CG  PRO B 587      -4.675   0.134 -24.669  1.00 69.66           C  
ATOM   1547  CD  PRO B 587      -4.406  -1.315 -24.377  1.00 69.66           C  
ATOM   1548  N   TRP B 588      -1.305  -0.218 -23.169  1.00 74.75           N  
ATOM   1549  CA  TRP B 588      -0.553   0.465 -22.120  1.00 74.75           C  
ATOM   1550  C   TRP B 588       0.918   0.062 -22.155  1.00 74.75           C  
ATOM   1551  CB  TRP B 588      -1.147   0.155 -20.744  1.00 74.75           C  
ATOM   1552  O   TRP B 588       1.241  -1.127 -22.211  1.00 74.75           O  
ATOM   1553  CG  TRP B 588      -2.456   0.837 -20.478  1.00 74.75           C  
ATOM   1554  CD1 TRP B 588      -3.706   0.358 -20.758  1.00 74.75           C  
ATOM   1555  CD2 TRP B 588      -2.643   2.125 -19.884  1.00 74.75           C  
ATOM   1556  CE2 TRP B 588      -4.035   2.364 -19.833  1.00 74.75           C  
ATOM   1557  CE3 TRP B 588      -1.769   3.101 -19.387  1.00 74.75           C  
ATOM   1558  NE1 TRP B 588      -4.660   1.272 -20.373  1.00 74.75           N  
ATOM   1559  CH2 TRP B 588      -3.694   4.478 -18.827  1.00 74.75           C  
ATOM   1560  CZ2 TRP B 588      -4.572   3.540 -19.305  1.00 74.75           C  
ATOM   1561  CZ3 TRP B 588      -2.305   4.271 -18.862  1.00 74.75           C  
ATOM   1562  N   LEU B 589       1.773   1.134 -22.292  1.00 77.00           N  
ATOM   1563  CA  LEU B 589       3.209   0.968 -22.091  1.00 77.00           C  
ATOM   1564  C   LEU B 589       3.599   1.303 -20.655  1.00 77.00           C  
ATOM   1565  CB  LEU B 589       3.992   1.853 -23.065  1.00 77.00           C  
ATOM   1566  O   LEU B 589       3.245   2.368 -20.143  1.00 77.00           O  
ATOM   1567  CG  LEU B 589       3.857   1.512 -24.549  1.00 77.00           C  
ATOM   1568  CD1 LEU B 589       4.501   2.599 -25.404  1.00 77.00           C  
ATOM   1569  CD2 LEU B 589       4.481   0.152 -24.845  1.00 77.00           C  
ATOM   1570  N   GLN B 590       4.308   0.324 -19.987  1.00 77.19           N  
ATOM   1571  CA  GLN B 590       4.696   0.543 -18.598  1.00 77.19           C  
ATOM   1572  C   GLN B 590       6.211   0.675 -18.465  1.00 77.19           C  
ATOM   1573  CB  GLN B 590       4.188  -0.594 -17.712  1.00 77.19           C  
ATOM   1574  O   GLN B 590       6.959  -0.161 -18.976  1.00 77.19           O  
ATOM   1575  CG  GLN B 590       2.672  -0.631 -17.567  1.00 77.19           C  
ATOM   1576  CD  GLN B 590       2.199  -1.724 -16.627  1.00 77.19           C  
ATOM   1577  NE2 GLN B 590       0.909  -1.714 -16.309  1.00 77.19           N  
ATOM   1578  OE1 GLN B 590       2.986  -2.570 -16.191  1.00 77.19           O  
ATOM   1579  N   HIS B 591       6.538   1.818 -17.876  1.00 77.79           N  
ATOM   1580  CA  HIS B 591       7.945   2.043 -17.564  1.00 77.79           C  
ATOM   1581  C   HIS B 591       8.169   2.129 -16.058  1.00 77.79           C  
ATOM   1582  CB  HIS B 591       8.446   3.319 -18.244  1.00 77.79           C  
ATOM   1583  O   HIS B 591       7.423   2.813 -15.354  1.00 77.79           O  
ATOM   1584  CG  HIS B 591       8.292   3.306 -19.732  1.00 77.79           C  
ATOM   1585  CD2 HIS B 591       7.268   3.701 -20.523  1.00 77.79           C  
ATOM   1586  ND1 HIS B 591       9.275   2.839 -20.577  1.00 77.79           N  
ATOM   1587  CE1 HIS B 591       8.860   2.949 -21.828  1.00 77.79           C  
ATOM   1588  NE2 HIS B 591       7.645   3.469 -21.823  1.00 77.79           N  
ATOM   1589  N   THR B 592       9.063   1.345 -15.608  1.00 79.16           N  
ATOM   1590  CA  THR B 592       9.584   1.517 -14.257  1.00 79.16           C  
ATOM   1591  C   THR B 592      11.017   2.041 -14.292  1.00 79.16           C  
ATOM   1592  CB  THR B 592       9.537   0.195 -13.468  1.00 79.16           C  
ATOM   1593  O   THR B 592      11.914   1.375 -14.814  1.00 79.16           O  
ATOM   1594  CG2 THR B 592       9.987   0.400 -12.025  1.00 79.16           C  
ATOM   1595  OG1 THR B 592       8.196  -0.309 -13.471  1.00 79.16           O  
ATOM   1596  N   ILE B 593      11.130   3.277 -13.883  1.00 76.96           N  
ATOM   1597  CA  ILE B 593      12.459   3.879 -13.896  1.00 76.96           C  
ATOM   1598  C   ILE B 593      13.002   3.962 -12.471  1.00 76.96           C  
ATOM   1599  CB  ILE B 593      12.437   5.282 -14.543  1.00 76.96           C  
ATOM   1600  O   ILE B 593      12.374   4.559 -11.594  1.00 76.96           O  
ATOM   1601  CG1 ILE B 593      11.822   5.213 -15.946  1.00 76.96           C  
ATOM   1602  CG2 ILE B 593      13.848   5.876 -14.592  1.00 76.96           C  
ATOM   1603  CD1 ILE B 593      11.590   6.575 -16.588  1.00 76.96           C  
ATOM   1604  N   ARG B 594      14.079   3.405 -12.311  1.00 77.84           N  
ATOM   1605  CA  ARG B 594      14.807   3.491 -11.049  1.00 77.84           C  
ATOM   1606  C   ARG B 594      15.968   4.474 -11.153  1.00 77.84           C  
ATOM   1607  CB  ARG B 594      15.323   2.113 -10.631  1.00 77.84           C  
ATOM   1608  O   ARG B 594      16.856   4.308 -11.991  1.00 77.84           O  
ATOM   1609  CG  ARG B 594      15.991   2.093  -9.265  1.00 77.84           C  
ATOM   1610  CD  ARG B 594      16.593   0.731  -8.951  1.00 77.84           C  
ATOM   1611  NE  ARG B 594      15.588  -0.327  -9.000  1.00 77.84           N  
ATOM   1612  NH1 ARG B 594      17.053  -2.028  -8.456  1.00 77.84           N  
ATOM   1613  NH2 ARG B 594      14.840  -2.492  -8.835  1.00 77.84           N  
ATOM   1614  CZ  ARG B 594      15.829  -1.613  -8.764  1.00 77.84           C  
ATOM   1615  N   PHE B 595      15.868   5.570 -10.242  1.00 76.87           N  
ATOM   1616  CA  PHE B 595      16.937   6.561 -10.230  1.00 76.87           C  
ATOM   1617  C   PHE B 595      18.011   6.187  -9.215  1.00 76.87           C  
ATOM   1618  CB  PHE B 595      16.379   7.952  -9.915  1.00 76.87           C  
ATOM   1619  O   PHE B 595      17.699   5.830  -8.077  1.00 76.87           O  
ATOM   1620  CG  PHE B 595      15.505   8.516 -11.003  1.00 76.87           C  
ATOM   1621  CD1 PHE B 595      16.022   9.403 -11.940  1.00 76.87           C  
ATOM   1622  CD2 PHE B 595      14.166   8.158 -11.089  1.00 76.87           C  
ATOM   1623  CE1 PHE B 595      15.215   9.926 -12.948  1.00 76.87           C  
ATOM   1624  CE2 PHE B 595      13.353   8.677 -12.093  1.00 76.87           C  
ATOM   1625  CZ  PHE B 595      13.880   9.561 -13.021  1.00 76.87           C  
ATOM   1626  N   LYS B 596      19.253   6.020  -9.732  1.00 76.68           N  
ATOM   1627  CA  LYS B 596      20.376   5.924  -8.804  1.00 76.68           C  
ATOM   1628  C   LYS B 596      20.943   7.304  -8.482  1.00 76.68           C  
ATOM   1629  CB  LYS B 596      21.474   5.028  -9.380  1.00 76.68           C  
ATOM   1630  O   LYS B 596      21.539   7.952  -9.344  1.00 76.68           O  
ATOM   1631  CG  LYS B 596      22.612   4.743  -8.411  1.00 76.68           C  
ATOM   1632  CD  LYS B 596      23.662   3.832  -9.035  1.00 76.68           C  
ATOM   1633  CE  LYS B 596      24.812   3.563  -8.073  1.00 76.68           C  
ATOM   1634  NZ  LYS B 596      25.830   2.648  -8.670  1.00 76.68           N  
ATOM   1635  N   ILE B 597      20.601   7.760  -7.198  1.00 72.92           N  
ATOM   1636  CA  ILE B 597      21.063   9.085  -6.799  1.00 72.92           C  
ATOM   1637  C   ILE B 597      22.100   8.956  -5.686  1.00 72.92           C  
ATOM   1638  CB  ILE B 597      19.890   9.978  -6.338  1.00 72.92           C  
ATOM   1639  O   ILE B 597      21.812   8.404  -4.621  1.00 72.92           O  
ATOM   1640  CG1 ILE B 597      18.842  10.100  -7.450  1.00 72.92           C  
ATOM   1641  CG2 ILE B 597      20.397  11.359  -5.911  1.00 72.92           C  
ATOM   1642  CD1 ILE B 597      17.590  10.862  -7.040  1.00 72.92           C  
ATOM   1643  N   LYS B 598      23.348   9.349  -6.030  1.00 71.72           N  
ATOM   1644  CA  LYS B 598      24.417   9.295  -5.038  1.00 71.72           C  
ATOM   1645  C   LYS B 598      24.666  10.669  -4.423  1.00 71.72           C  
ATOM   1646  CB  LYS B 598      25.705   8.760  -5.665  1.00 71.72           C  
ATOM   1647  O   LYS B 598      24.922  11.639  -5.140  1.00 71.72           O  
ATOM   1648  CG  LYS B 598      26.807   8.465  -4.658  1.00 71.72           C  
ATOM   1649  CD  LYS B 598      28.034   7.864  -5.332  1.00 71.72           C  
ATOM   1650  CE  LYS B 598      29.140   7.575  -4.326  1.00 71.72           C  
ATOM   1651  NZ  LYS B 598      30.338   6.967  -4.980  1.00 71.72           N  
ATOM   1652  N   GLU B 599      24.406  10.804  -3.145  1.00 69.29           N  
ATOM   1653  CA  GLU B 599      24.783  11.975  -2.360  1.00 69.29           C  
ATOM   1654  C   GLU B 599      25.680  11.589  -1.188  1.00 69.29           C  
ATOM   1655  CB  GLU B 599      23.538  12.705  -1.851  1.00 69.29           C  
ATOM   1656  O   GLU B 599      25.261  10.846  -0.297  1.00 69.29           O  
ATOM   1657  CG  GLU B 599      23.792  14.153  -1.455  1.00 69.29           C  
ATOM   1658  CD  GLU B 599      22.526  14.899  -1.066  1.00 69.29           C  
ATOM   1659  OE1 GLU B 599      22.607  16.108  -0.751  1.00 69.29           O  
ATOM   1660  OE2 GLU B 599      21.444  14.270  -1.075  1.00 69.29           O  
ATOM   1661  N   ASN B 600      26.952  12.022  -1.218  1.00 71.85           N  
ATOM   1662  CA  ASN B 600      27.952  11.630  -0.231  1.00 71.85           C  
ATOM   1663  C   ASN B 600      28.161  10.119  -0.214  1.00 71.85           C  
ATOM   1664  CB  ASN B 600      27.557  12.128   1.161  1.00 71.85           C  
ATOM   1665  O   ASN B 600      28.483   9.521  -1.242  1.00 71.85           O  
ATOM   1666  CG  ASN B 600      27.439  13.638   1.229  1.00 71.85           C  
ATOM   1667  ND2 ASN B 600      26.424  14.121   1.936  1.00 71.85           N  
ATOM   1668  OD1 ASN B 600      28.252  14.364   0.651  1.00 71.85           O  
ATOM   1669  N   ASP B 601      27.949   9.416   0.899  1.00 69.09           N  
ATOM   1670  CA  ASP B 601      28.179   7.979   1.012  1.00 69.09           C  
ATOM   1671  C   ASP B 601      26.865   7.205   0.938  1.00 69.09           C  
ATOM   1672  CB  ASP B 601      28.908   7.654   2.318  1.00 69.09           C  
ATOM   1673  O   ASP B 601      26.846   5.986   1.118  1.00 69.09           O  
ATOM   1674  CG  ASP B 601      30.327   8.194   2.354  1.00 69.09           C  
ATOM   1675  OD1 ASP B 601      30.976   8.277   1.289  1.00 69.09           O  
ATOM   1676  OD2 ASP B 601      30.802   8.536   3.459  1.00 69.09           O  
ATOM   1677  N   LYS B 602      25.780   7.903   0.624  1.00 67.06           N  
ATOM   1678  CA  LYS B 602      24.469   7.262   0.575  1.00 67.06           C  
ATOM   1679  C   LYS B 602      23.918   7.244  -0.848  1.00 67.06           C  
ATOM   1680  CB  LYS B 602      23.488   7.974   1.508  1.00 67.06           C  
ATOM   1681  O   LYS B 602      24.037   8.230  -1.577  1.00 67.06           O  
ATOM   1682  CG  LYS B 602      23.753   7.731   2.987  1.00 67.06           C  
ATOM   1683  CD  LYS B 602      22.636   8.298   3.855  1.00 67.06           C  
ATOM   1684  CE  LYS B 602      22.914   8.082   5.336  1.00 67.06           C  
ATOM   1685  NZ  LYS B 602      21.829   8.649   6.192  1.00 67.06           N  
ATOM   1686  N   VAL B 603      23.503   6.100  -1.225  1.00 75.66           N  
ATOM   1687  CA  VAL B 603      22.868   5.947  -2.530  1.00 75.66           C  
ATOM   1688  C   VAL B 603      21.375   5.683  -2.351  1.00 75.66           C  
ATOM   1689  CB  VAL B 603      23.516   4.805  -3.346  1.00 75.66           C  
ATOM   1690  O   VAL B 603      20.981   4.813  -1.571  1.00 75.66           O  
ATOM   1691  CG1 VAL B 603      22.853   4.677  -4.716  1.00 75.66           C  
ATOM   1692  CG2 VAL B 603      25.018   5.044  -3.496  1.00 75.66           C  
ATOM   1693  N   ASP B 604      20.514   6.488  -2.944  1.00 77.47           N  
ATOM   1694  CA  ASP B 604      19.064   6.322  -2.916  1.00 77.47           C  
ATOM   1695  C   ASP B 604      18.535   5.881  -4.279  1.00 77.47           C  
ATOM   1696  CB  ASP B 604      18.383   7.622  -2.483  1.00 77.47           C  
ATOM   1697  O   ASP B 604      19.145   6.169  -5.310  1.00 77.47           O  
ATOM   1698  CG  ASP B 604      18.677   7.994  -1.041  1.00 77.47           C  
ATOM   1699  OD1 ASP B 604      18.834   7.086  -0.196  1.00 77.47           O  
ATOM   1700  OD2 ASP B 604      18.749   9.207  -0.744  1.00 77.47           O  
ATOM   1701  N   TYR B 605      17.410   5.124  -4.285  1.00 82.04           N  
ATOM   1702  CA  TYR B 605      16.843   4.621  -5.531  1.00 82.04           C  
ATOM   1703  C   TYR B 605      15.370   4.993  -5.650  1.00 82.04           C  
ATOM   1704  CB  TYR B 605      17.006   3.100  -5.621  1.00 82.04           C  
ATOM   1705  O   TYR B 605      14.494   4.133  -5.529  1.00 82.04           O  
ATOM   1706  CG  TYR B 605      18.438   2.652  -5.782  1.00 82.04           C  
ATOM   1707  CD1 TYR B 605      19.004   2.505  -7.047  1.00 82.04           C  
ATOM   1708  CD2 TYR B 605      19.227   2.372  -4.672  1.00 82.04           C  
ATOM   1709  CE1 TYR B 605      20.323   2.090  -7.201  1.00 82.04           C  
ATOM   1710  CE2 TYR B 605      20.547   1.957  -4.814  1.00 82.04           C  
ATOM   1711  OH  TYR B 605      22.391   1.408  -6.227  1.00 82.04           O  
ATOM   1712  CZ  TYR B 605      21.085   1.819  -6.080  1.00 82.04           C  
ATOM   1713  N   PRO B 606      15.074   6.287  -5.774  1.00 84.26           N  
ATOM   1714  CA  PRO B 606      13.666   6.592  -6.038  1.00 84.26           C  
ATOM   1715  C   PRO B 606      13.137   5.898  -7.291  1.00 84.26           C  
ATOM   1716  CB  PRO B 606      13.662   8.113  -6.213  1.00 84.26           C  
ATOM   1717  O   PRO B 606      13.892   5.671  -8.241  1.00 84.26           O  
ATOM   1718  CG  PRO B 606      14.971   8.566  -5.653  1.00 84.26           C  
ATOM   1719  CD  PRO B 606      15.937   7.417  -5.709  1.00 84.26           C  
ATOM   1720  N   ILE B 607      11.908   5.494  -7.286  1.00 84.84           N  
ATOM   1721  CA  ILE B 607      11.339   4.723  -8.386  1.00 84.84           C  
ATOM   1722  C   ILE B 607      10.182   5.496  -9.014  1.00 84.84           C  
ATOM   1723  CB  ILE B 607      10.861   3.332  -7.913  1.00 84.84           C  
ATOM   1724  O   ILE B 607       9.330   6.037  -8.304  1.00 84.84           O  
ATOM   1725  CG1 ILE B 607      12.005   2.580  -7.224  1.00 84.84           C  
ATOM   1726  CG2 ILE B 607      10.303   2.524  -9.088  1.00 84.84           C  
ATOM   1727  CD1 ILE B 607      11.575   1.286  -6.546  1.00 84.84           C  
ATOM   1728  N   LEU B 608      10.188   5.586 -10.290  1.00 86.59           N  
ATOM   1729  CA  LEU B 608       9.111   6.204 -11.055  1.00 86.59           C  
ATOM   1730  C   LEU B 608       8.419   5.178 -11.947  1.00 86.59           C  
ATOM   1731  CB  LEU B 608       9.650   7.357 -11.906  1.00 86.59           C  
ATOM   1732  O   LEU B 608       9.080   4.453 -12.693  1.00 86.59           O  
ATOM   1733  CG  LEU B 608       8.612   8.177 -12.674  1.00 86.59           C  
ATOM   1734  CD1 LEU B 608       7.721   8.945 -11.704  1.00 86.59           C  
ATOM   1735  CD2 LEU B 608       9.296   9.129 -13.648  1.00 86.59           C  
ATOM   1736  N   PHE B 609       7.056   5.022 -11.766  1.00 85.67           N  
ATOM   1737  CA  PHE B 609       6.229   4.206 -12.646  1.00 85.67           C  
ATOM   1738  C   PHE B 609       5.470   5.078 -13.639  1.00 85.67           C  
ATOM   1739  CB  PHE B 609       5.244   3.362 -11.831  1.00 85.67           C  
ATOM   1740  O   PHE B 609       4.703   5.957 -13.242  1.00 85.67           O  
ATOM   1741  CG  PHE B 609       5.906   2.476 -10.809  1.00 85.67           C  
ATOM   1742  CD1 PHE B 609       6.324   1.194 -11.147  1.00 85.67           C  
ATOM   1743  CD2 PHE B 609       6.109   2.925  -9.511  1.00 85.67           C  
ATOM   1744  CE1 PHE B 609       6.936   0.372 -10.204  1.00 85.67           C  
ATOM   1745  CE2 PHE B 609       6.720   2.109  -8.563  1.00 85.67           C  
ATOM   1746  CZ  PHE B 609       7.132   0.833  -8.911  1.00 85.67           C  
ATOM   1747  N   ILE B 610       5.768   4.861 -14.935  1.00 84.12           N  
ATOM   1748  CA  ILE B 610       5.060   5.597 -15.977  1.00 84.12           C  
ATOM   1749  C   ILE B 610       4.203   4.635 -16.796  1.00 84.12           C  
ATOM   1750  CB  ILE B 610       6.041   6.358 -16.897  1.00 84.12           C  
ATOM   1751  O   ILE B 610       4.717   3.678 -17.379  1.00 84.12           O  
ATOM   1752  CG1 ILE B 610       6.935   7.290 -16.071  1.00 84.12           C  
ATOM   1753  CG2 ILE B 610       5.277   7.140 -17.970  1.00 84.12           C  
ATOM   1754  CD1 ILE B 610       8.094   7.890 -16.854  1.00 84.12           C  
ATOM   1755  N   ASN B 611       2.897   4.847 -16.721  1.00 83.94           N  
ATOM   1756  CA  ASN B 611       1.960   4.117 -17.569  1.00 83.94           C  
ATOM   1757  C   ASN B 611       1.384   5.009 -18.665  1.00 83.94           C  
ATOM   1758  CB  ASN B 611       0.833   3.514 -16.728  1.00 83.94           C  
ATOM   1759  O   ASN B 611       0.770   6.038 -18.376  1.00 83.94           O  
ATOM   1760  CG  ASN B 611       1.341   2.545 -15.679  1.00 83.94           C  
ATOM   1761  ND2 ASN B 611       0.857   2.693 -14.452  1.00 83.94           N  
ATOM   1762  OD1 ASN B 611       2.163   1.672 -15.969  1.00 83.94           O  
ATOM   1763  N   TYR B 612       1.665   4.620 -19.875  1.00 81.61           N  
ATOM   1764  CA  TYR B 612       1.248   5.421 -21.020  1.00 81.61           C  
ATOM   1765  C   TYR B 612       0.287   4.642 -21.910  1.00 81.61           C  
ATOM   1766  CB  TYR B 612       2.466   5.869 -21.834  1.00 81.61           C  
ATOM   1767  O   TYR B 612       0.577   3.510 -22.306  1.00 81.61           O  
ATOM   1768  CG  TYR B 612       2.110   6.524 -23.147  1.00 81.61           C  
ATOM   1769  CD1 TYR B 612       2.387   5.894 -24.359  1.00 81.61           C  
ATOM   1770  CD2 TYR B 612       1.498   7.772 -23.179  1.00 81.61           C  
ATOM   1771  CE1 TYR B 612       2.064   6.494 -25.572  1.00 81.61           C  
ATOM   1772  CE2 TYR B 612       1.170   8.381 -24.386  1.00 81.61           C  
ATOM   1773  OH  TYR B 612       1.133   8.334 -26.772  1.00 81.61           O  
ATOM   1774  CZ  TYR B 612       1.456   7.736 -25.575  1.00 81.61           C  
ATOM   1775  N   ASN B 613      -0.899   5.269 -22.155  1.00 82.36           N  
ATOM   1776  CA  ASN B 613      -1.875   4.686 -23.069  1.00 82.36           C  
ATOM   1777  C   ASN B 613      -1.683   5.197 -24.494  1.00 82.36           C  
ATOM   1778  CB  ASN B 613      -3.299   4.975 -22.589  1.00 82.36           C  
ATOM   1779  O   ASN B 613      -1.960   6.362 -24.783  1.00 82.36           O  
ATOM   1780  CG  ASN B 613      -4.344   4.184 -23.351  1.00 82.36           C  
ATOM   1781  ND2 ASN B 613      -5.207   3.486 -22.622  1.00 82.36           N  
ATOM   1782  OD1 ASN B 613      -4.374   4.198 -24.584  1.00 82.36           O  
ATOM   1783  N   GLU B 614      -1.170   4.332 -25.283  1.00 77.06           N  
ATOM   1784  CA  GLU B 614      -0.781   4.701 -26.641  1.00 77.06           C  
ATOM   1785  C   GLU B 614      -1.994   5.114 -27.469  1.00 77.06           C  
ATOM   1786  CB  GLU B 614      -0.047   3.543 -27.323  1.00 77.06           C  
ATOM   1787  O   GLU B 614      -1.872   5.909 -28.404  1.00 77.06           O  
ATOM   1788  CG  GLU B 614       1.347   3.287 -26.769  1.00 77.06           C  
ATOM   1789  CD  GLU B 614       2.098   2.197 -27.516  1.00 77.06           C  
ATOM   1790  OE1 GLU B 614       3.078   2.513 -28.228  1.00 77.06           O  
ATOM   1791  OE2 GLU B 614       1.703   1.016 -27.390  1.00 77.06           O  
ATOM   1792  N   GLU B 615      -3.159   4.744 -27.185  1.00 80.83           N  
ATOM   1793  CA  GLU B 615      -4.398   4.966 -27.924  1.00 80.83           C  
ATOM   1794  C   GLU B 615      -4.995   6.334 -27.605  1.00 80.83           C  
ATOM   1795  CB  GLU B 615      -5.414   3.863 -27.613  1.00 80.83           C  
ATOM   1796  O   GLU B 615      -5.435   7.050 -28.506  1.00 80.83           O  
ATOM   1797  CG  GLU B 615      -5.075   2.519 -28.240  1.00 80.83           C  
ATOM   1798  CD  GLU B 615      -6.116   1.447 -27.962  1.00 80.83           C  
ATOM   1799  OE1 GLU B 615      -5.988   0.322 -28.497  1.00 80.83           O  
ATOM   1800  OE2 GLU B 615      -7.068   1.734 -27.202  1.00 80.83           O  
ATOM   1801  N   ASN B 616      -4.937   6.769 -26.382  1.00 81.94           N  
ATOM   1802  CA  ASN B 616      -5.621   8.012 -26.039  1.00 81.94           C  
ATOM   1803  C   ASN B 616      -4.669   9.016 -25.395  1.00 81.94           C  
ATOM   1804  CB  ASN B 616      -6.807   7.735 -25.114  1.00 81.94           C  
ATOM   1805  O   ASN B 616      -5.075  10.125 -25.044  1.00 81.94           O  
ATOM   1806  CG  ASN B 616      -6.393   7.065 -23.818  1.00 81.94           C  
ATOM   1807  ND2 ASN B 616      -7.366   6.527 -23.092  1.00 81.94           N  
ATOM   1808  OD1 ASN B 616      -5.209   7.033 -23.473  1.00 81.94           O  
ATOM   1809  N   GLY B 617      -3.325   8.628 -25.289  1.00 77.25           N  
ATOM   1810  CA  GLY B 617      -2.291   9.553 -24.854  1.00 77.25           C  
ATOM   1811  C   GLY B 617      -2.322   9.824 -23.361  1.00 77.25           C  
ATOM   1812  O   GLY B 617      -1.693  10.770 -22.883  1.00 77.25           O  
ATOM   1813  N   GLU B 618      -3.133   8.999 -22.650  1.00 82.18           N  
ATOM   1814  CA  GLU B 618      -3.222   9.120 -21.198  1.00 82.18           C  
ATOM   1815  C   GLU B 618      -1.930   8.663 -20.526  1.00 82.18           C  
ATOM   1816  CB  GLU B 618      -4.408   8.313 -20.663  1.00 82.18           C  
ATOM   1817  O   GLU B 618      -1.341   7.656 -20.922  1.00 82.18           O  
ATOM   1818  CG  GLU B 618      -4.687   8.537 -19.184  1.00 82.18           C  
ATOM   1819  CD  GLU B 618      -5.839   7.697 -18.656  1.00 82.18           C  
ATOM   1820  OE1 GLU B 618      -6.106   7.732 -17.434  1.00 82.18           O  
ATOM   1821  OE2 GLU B 618      -6.478   6.996 -19.472  1.00 82.18           O  
ATOM   1822  N   ILE B 619      -1.481   9.541 -19.463  1.00 81.84           N  
ATOM   1823  CA  ILE B 619      -0.278   9.214 -18.706  1.00 81.84           C  
ATOM   1824  C   ILE B 619      -0.616   9.105 -17.220  1.00 81.84           C  
ATOM   1825  CB  ILE B 619       0.833  10.265 -18.927  1.00 81.84           C  
ATOM   1826  O   ILE B 619      -1.283   9.981 -16.664  1.00 81.84           O  
ATOM   1827  CG1 ILE B 619       1.231  10.318 -20.407  1.00 81.84           C  
ATOM   1828  CG2 ILE B 619       2.047   9.963 -18.044  1.00 81.84           C  
ATOM   1829  CD1 ILE B 619       2.172  11.463 -20.754  1.00 81.84           C  
ATOM   1830  N   GLU B 620      -0.187   7.912 -16.728  1.00 82.88           N  
ATOM   1831  CA  GLU B 620      -0.285   7.710 -15.285  1.00 82.88           C  
ATOM   1832  C   GLU B 620       1.094   7.537 -14.657  1.00 82.88           C  
ATOM   1833  CB  GLU B 620      -1.163   6.496 -14.971  1.00 82.88           C  
ATOM   1834  O   GLU B 620       1.894   6.721 -15.119  1.00 82.88           O  
ATOM   1835  CG  GLU B 620      -2.604   6.641 -15.437  1.00 82.88           C  
ATOM   1836  CD  GLU B 620      -3.441   5.394 -15.199  1.00 82.88           C  
ATOM   1837  OE1 GLU B 620      -4.641   5.392 -15.553  1.00 82.88           O  
ATOM   1838  OE2 GLU B 620      -2.891   4.412 -14.652  1.00 82.88           O  
ATOM   1839  N   ILE B 621       1.276   8.412 -13.560  1.00 82.47           N  
ATOM   1840  CA  ILE B 621       2.591   8.354 -12.933  1.00 82.47           C  
ATOM   1841  C   ILE B 621       2.443   8.003 -11.454  1.00 82.47           C  
ATOM   1842  CB  ILE B 621       3.353   9.688 -13.094  1.00 82.47           C  
ATOM   1843  O   ILE B 621       1.552   8.517 -10.774  1.00 82.47           O  
ATOM   1844  CG1 ILE B 621       3.605   9.985 -14.576  1.00 82.47           C  
ATOM   1845  CG2 ILE B 621       4.669   9.657 -12.310  1.00 82.47           C  
ATOM   1846  CD1 ILE B 621       4.288  11.321 -14.834  1.00 82.47           C  
ATOM   1847  N   ASN B 622       3.181   7.054 -11.036  1.00 82.23           N  
ATOM   1848  CA  ASN B 622       3.365   6.720  -9.628  1.00 82.23           C  
ATOM   1849  C   ASN B 622       4.833   6.797  -9.220  1.00 82.23           C  
ATOM   1850  CB  ASN B 622       2.803   5.328  -9.329  1.00 82.23           C  
ATOM   1851  O   ASN B 622       5.714   6.386  -9.976  1.00 82.23           O  
ATOM   1852  CG  ASN B 622       2.609   5.083  -7.846  1.00 82.23           C  
ATOM   1853  ND2 ASN B 622       2.291   3.845  -7.486  1.00 82.23           N  
ATOM   1854  OD1 ASN B 622       2.744   5.998  -7.030  1.00 82.23           O  
ATOM   1855  N   ALA B 623       5.042   7.437  -8.121  1.00 84.92           N  
ATOM   1856  CA  ALA B 623       6.434   7.656  -7.738  1.00 84.92           C  
ATOM   1857  C   ALA B 623       6.681   7.220  -6.297  1.00 84.92           C  
ATOM   1858  CB  ALA B 623       6.810   9.125  -7.918  1.00 84.92           C  
ATOM   1859  O   ALA B 623       5.816   7.386  -5.434  1.00 84.92           O  
ATOM   1860  N   ILE B 624       7.807   6.592  -6.026  1.00 80.14           N  
ATOM   1861  CA  ILE B 624       8.287   6.208  -4.703  1.00 80.14           C  
ATOM   1862  C   ILE B 624       9.623   6.891  -4.421  1.00 80.14           C  
ATOM   1863  CB  ILE B 624       8.432   4.675  -4.578  1.00 80.14           C  
ATOM   1864  O   ILE B 624      10.550   6.815  -5.231  1.00 80.14           O  
ATOM   1865  CG1 ILE B 624       7.091   3.987  -4.859  1.00 80.14           C  
ATOM   1866  CG2 ILE B 624       8.962   4.294  -3.192  1.00 80.14           C  
ATOM   1867  CD1 ILE B 624       7.182   2.470  -4.956  1.00 80.14           C  
ATOM   1868  N   GLY B 625       9.613   7.450  -3.161  1.00 81.21           N  
ATOM   1869  CA  GLY B 625      10.904   7.989  -2.763  1.00 81.21           C  
ATOM   1870  C   GLY B 625      11.140   9.402  -3.261  1.00 81.21           C  
ATOM   1871  O   GLY B 625      12.240   9.940  -3.120  1.00 81.21           O  
ATOM   1872  N   PHE B 626      10.072  10.115  -3.998  1.00 84.69           N  
ATOM   1873  CA  PHE B 626      10.109  11.499  -4.454  1.00 84.69           C  
ATOM   1874  C   PHE B 626       9.202  12.376  -3.598  1.00 84.69           C  
ATOM   1875  CB  PHE B 626       9.693  11.593  -5.926  1.00 84.69           C  
ATOM   1876  O   PHE B 626       8.211  11.897  -3.043  1.00 84.69           O  
ATOM   1877  CG  PHE B 626      10.619  10.869  -6.865  1.00 84.69           C  
ATOM   1878  CD1 PHE B 626      11.764  11.488  -7.349  1.00 84.69           C  
ATOM   1879  CD2 PHE B 626      10.343   9.567  -7.265  1.00 84.69           C  
ATOM   1880  CE1 PHE B 626      12.623  10.820  -8.219  1.00 84.69           C  
ATOM   1881  CE2 PHE B 626      11.196   8.893  -8.134  1.00 84.69           C  
ATOM   1882  CZ  PHE B 626      12.335   9.522  -8.611  1.00 84.69           C  
ATOM   1883  N   ASP B 627       9.631  13.695  -3.419  1.00 84.17           N  
ATOM   1884  CA  ASP B 627       8.737  14.640  -2.758  1.00 84.17           C  
ATOM   1885  C   ASP B 627       7.529  14.959  -3.636  1.00 84.17           C  
ATOM   1886  CB  ASP B 627       9.484  15.928  -2.403  1.00 84.17           C  
ATOM   1887  O   ASP B 627       6.398  15.019  -3.147  1.00 84.17           O  
ATOM   1888  CG  ASP B 627      10.609  15.705  -1.408  1.00 84.17           C  
ATOM   1889  OD1 ASP B 627      10.486  14.818  -0.537  1.00 84.17           O  
ATOM   1890  OD2 ASP B 627      11.627  16.427  -1.494  1.00 84.17           O  
ATOM   1891  N   SER B 628       7.693  15.078  -4.921  1.00 87.41           N  
ATOM   1892  CA  SER B 628       6.649  15.336  -5.907  1.00 87.41           C  
ATOM   1893  C   SER B 628       7.107  14.954  -7.310  1.00 87.41           C  
ATOM   1894  CB  SER B 628       6.239  16.809  -5.880  1.00 87.41           C  
ATOM   1895  O   SER B 628       8.299  15.021  -7.620  1.00 87.41           O  
ATOM   1896  OG  SER B 628       7.293  17.634  -6.347  1.00 87.41           O  
ATOM   1897  N   VAL B 629       6.154  14.506  -8.125  1.00 87.46           N  
ATOM   1898  CA  VAL B 629       6.443  14.156  -9.512  1.00 87.46           C  
ATOM   1899  C   VAL B 629       5.324  14.665 -10.417  1.00 87.46           C  
ATOM   1900  CB  VAL B 629       6.617  12.630  -9.687  1.00 87.46           C  
ATOM   1901  O   VAL B 629       4.142  14.539 -10.086  1.00 87.46           O  
ATOM   1902  CG1 VAL B 629       6.869  12.280 -11.152  1.00 87.46           C  
ATOM   1903  CG2 VAL B 629       7.757  12.120  -8.808  1.00 87.46           C  
ATOM   1904  N   GLU B 630       5.781  15.319 -11.480  1.00 87.65           N  
ATOM   1905  CA  GLU B 630       4.868  15.727 -12.543  1.00 87.65           C  
ATOM   1906  C   GLU B 630       5.384  15.290 -13.911  1.00 87.65           C  
ATOM   1907  CB  GLU B 630       4.658  17.243 -12.520  1.00 87.65           C  
ATOM   1908  O   GLU B 630       6.583  15.371 -14.183  1.00 87.65           O  
ATOM   1909  CG  GLU B 630       3.962  17.749 -11.265  1.00 87.65           C  
ATOM   1910  CD  GLU B 630       3.796  19.260 -11.238  1.00 87.65           C  
ATOM   1911  OE1 GLU B 630       3.258  19.794 -10.242  1.00 87.65           O  
ATOM   1912  OE2 GLU B 630       4.205  19.915 -12.223  1.00 87.65           O  
ATOM   1913  N   ALA B 631       4.439  14.807 -14.707  1.00 85.63           N  
ATOM   1914  CA  ALA B 631       4.844  14.384 -16.045  1.00 85.63           C  
ATOM   1915  C   ALA B 631       3.904  14.948 -17.107  1.00 85.63           C  
ATOM   1916  CB  ALA B 631       4.885  12.860 -16.132  1.00 85.63           C  
ATOM   1917  O   ALA B 631       2.699  15.072 -16.876  1.00 85.63           O  
ATOM   1918  N   LYS B 632       4.558  15.443 -18.202  1.00 86.97           N  
ATOM   1919  CA  LYS B 632       3.794  15.950 -19.338  1.00 86.97           C  
ATOM   1920  C   LYS B 632       4.324  15.384 -20.653  1.00 86.97           C  
ATOM   1921  CB  LYS B 632       3.834  17.478 -19.373  1.00 86.97           C  
ATOM   1922  O   LYS B 632       5.537  15.290 -20.850  1.00 86.97           O  
ATOM   1923  CG  LYS B 632       2.949  18.097 -20.445  1.00 86.97           C  
ATOM   1924  CD  LYS B 632       3.020  19.618 -20.420  1.00 86.97           C  
ATOM   1925  CE  LYS B 632       2.161  20.237 -21.515  1.00 86.97           C  
ATOM   1926  NZ  LYS B 632       2.232  21.729 -21.498  1.00 86.97           N  
ATOM   1927  N   LEU B 633       3.308  15.037 -21.511  1.00 84.70           N  
ATOM   1928  CA  LEU B 633       3.674  14.582 -22.847  1.00 84.70           C  
ATOM   1929  C   LEU B 633       4.108  15.754 -23.721  1.00 84.70           C  
ATOM   1930  CB  LEU B 633       2.501  13.848 -23.504  1.00 84.70           C  
ATOM   1931  O   LEU B 633       3.452  16.797 -23.739  1.00 84.70           O  
ATOM   1932  CG  LEU B 633       2.827  13.033 -24.756  1.00 84.70           C  
ATOM   1933  CD1 LEU B 633       3.753  11.872 -24.407  1.00 84.70           C  
ATOM   1934  CD2 LEU B 633       1.547  12.524 -25.411  1.00 84.70           C  
ATOM   1935  N   LEU B 634       5.235  15.559 -24.401  1.00 86.44           N  
ATOM   1936  CA  LEU B 634       5.685  16.610 -25.308  1.00 86.44           C  
ATOM   1937  C   LEU B 634       4.940  16.537 -26.636  1.00 86.44           C  
ATOM   1938  CB  LEU B 634       7.193  16.503 -25.548  1.00 86.44           C  
ATOM   1939  O   LEU B 634       4.316  15.520 -26.948  1.00 86.44           O  
ATOM   1940  CG  LEU B 634       8.092  16.751 -24.336  1.00 86.44           C  
ATOM   1941  CD1 LEU B 634       9.559  16.601 -24.725  1.00 86.44           C  
ATOM   1942  CD2 LEU B 634       7.828  18.133 -23.749  1.00 86.44           C  
ATOM   1943  N   PRO B 635       4.970  17.607 -27.459  1.00 84.24           N  
ATOM   1944  CA  PRO B 635       4.186  17.733 -28.690  1.00 84.24           C  
ATOM   1945  C   PRO B 635       4.450  16.597 -29.676  1.00 84.24           C  
ATOM   1946  CB  PRO B 635       4.646  19.074 -29.266  1.00 84.24           C  
ATOM   1947  O   PRO B 635       3.583  16.265 -30.487  1.00 84.24           O  
ATOM   1948  CG  PRO B 635       5.065  19.877 -28.076  1.00 84.24           C  
ATOM   1949  CD  PRO B 635       5.676  18.949 -27.066  1.00 84.24           C  
ATOM   1950  N   ASP B 636       5.509  15.901 -29.504  1.00 82.89           N  
ATOM   1951  CA  ASP B 636       5.853  14.824 -30.428  1.00 82.89           C  
ATOM   1952  C   ASP B 636       5.190  13.513 -30.014  1.00 82.89           C  
ATOM   1953  CB  ASP B 636       7.370  14.646 -30.504  1.00 82.89           C  
ATOM   1954  O   ASP B 636       5.296  12.507 -30.720  1.00 82.89           O  
ATOM   1955  CG  ASP B 636       7.984  14.222 -29.181  1.00 82.89           C  
ATOM   1956  OD1 ASP B 636       7.248  14.096 -28.179  1.00 82.89           O  
ATOM   1957  OD2 ASP B 636       9.216  14.016 -29.139  1.00 82.89           O  
ATOM   1958  N   ASN B 637       4.425  13.466 -29.003  1.00 74.90           N  
ATOM   1959  CA  ASN B 637       3.629  12.365 -28.471  1.00 74.90           C  
ATOM   1960  C   ASN B 637       4.469  11.105 -28.283  1.00 74.90           C  
ATOM   1961  CB  ASN B 637       2.435  12.075 -29.384  1.00 74.90           C  
ATOM   1962  O   ASN B 637       3.929  10.001 -28.191  1.00 74.90           O  
ATOM   1963  CG  ASN B 637       1.366  13.147 -29.305  1.00 74.90           C  
ATOM   1964  ND2 ASN B 637       0.569  13.268 -30.360  1.00 74.90           N  
ATOM   1965  OD1 ASN B 637       1.259  13.862 -28.305  1.00 74.90           O  
ATOM   1966  N   LYS B 638       5.734  11.284 -28.281  1.00 77.59           N  
ATOM   1967  CA  LYS B 638       6.638  10.145 -28.150  1.00 77.59           C  
ATOM   1968  C   LYS B 638       7.626  10.357 -27.007  1.00 77.59           C  
ATOM   1969  CB  LYS B 638       7.393   9.905 -29.458  1.00 77.59           C  
ATOM   1970  O   LYS B 638       8.330   9.427 -26.608  1.00 77.59           O  
ATOM   1971  CG  LYS B 638       6.505   9.474 -30.616  1.00 77.59           C  
ATOM   1972  CD  LYS B 638       7.319   9.207 -31.875  1.00 77.59           C  
ATOM   1973  CE  LYS B 638       6.427   8.811 -33.045  1.00 77.59           C  
ATOM   1974  NZ  LYS B 638       7.218   8.574 -34.289  1.00 77.59           N  
ATOM   1975  N   THR B 639       7.563  11.537 -26.421  1.00 85.13           N  
ATOM   1976  CA  THR B 639       8.484  11.897 -25.349  1.00 85.13           C  
ATOM   1977  C   THR B 639       7.727  12.481 -24.159  1.00 85.13           C  
ATOM   1978  CB  THR B 639       9.540  12.908 -25.835  1.00 85.13           C  
ATOM   1979  O   THR B 639       6.703  13.146 -24.334  1.00 85.13           O  
ATOM   1980  CG2 THR B 639      10.669  13.054 -24.819  1.00 85.13           C  
ATOM   1981  OG1 THR B 639      10.087  12.456 -27.079  1.00 85.13           O  
ATOM   1982  N   ILE B 640       8.266  12.133 -22.965  1.00 84.71           N  
ATOM   1983  CA  ILE B 640       7.651  12.670 -21.757  1.00 84.71           C  
ATOM   1984  C   ILE B 640       8.669  13.509 -20.988  1.00 84.71           C  
ATOM   1985  CB  ILE B 640       7.096  11.544 -20.856  1.00 84.71           C  
ATOM   1986  O   ILE B 640       9.853  13.166 -20.936  1.00 84.71           O  
ATOM   1987  CG1 ILE B 640       6.299  12.137 -19.689  1.00 84.71           C  
ATOM   1988  CG2 ILE B 640       8.231  10.651 -20.347  1.00 84.71           C  
ATOM   1989  CD1 ILE B 640       5.503  11.109 -18.897  1.00 84.71           C  
ATOM   1990  N   LYS B 641       8.149  14.712 -20.645  1.00 87.80           N  
ATOM   1991  CA  LYS B 641       8.930  15.530 -19.722  1.00 87.80           C  
ATOM   1992  C   LYS B 641       8.518  15.273 -18.275  1.00 87.80           C  
ATOM   1993  CB  LYS B 641       8.772  17.015 -20.055  1.00 87.80           C  
ATOM   1994  O   LYS B 641       7.333  15.337 -17.941  1.00 87.80           O  
ATOM   1995  CG  LYS B 641       9.658  17.933 -19.226  1.00 87.80           C  
ATOM   1996  CD  LYS B 641       9.499  19.389 -19.645  1.00 87.80           C  
ATOM   1997  CE  LYS B 641      10.387  20.309 -18.817  1.00 87.80           C  
ATOM   1998  NZ  LYS B 641      10.282  21.730 -19.265  1.00 87.80           N  
ATOM   1999  N   ILE B 642       9.537  14.928 -17.421  1.00 87.29           N  
ATOM   2000  CA  ILE B 642       9.264  14.624 -16.021  1.00 87.29           C  
ATOM   2001  C   ILE B 642       9.929  15.669 -15.128  1.00 87.29           C  
ATOM   2002  CB  ILE B 642       9.753  13.208 -15.644  1.00 87.29           C  
ATOM   2003  O   ILE B 642      11.134  15.908 -15.232  1.00 87.29           O  
ATOM   2004  CG1 ILE B 642       9.164  12.167 -16.603  1.00 87.29           C  
ATOM   2005  CG2 ILE B 642       9.393  12.881 -14.192  1.00 87.29           C  
ATOM   2006  CD1 ILE B 642       9.841  10.805 -16.531  1.00 87.29           C  
ATOM   2007  N   LYS B 643       9.019  16.317 -14.347  1.00 88.82           N  
ATOM   2008  CA  LYS B 643       9.519  17.199 -13.297  1.00 88.82           C  
ATOM   2009  C   LYS B 643       9.366  16.558 -11.921  1.00 88.82           C  
ATOM   2010  CB  LYS B 643       8.790  18.543 -13.333  1.00 88.82           C  
ATOM   2011  O   LYS B 643       8.281  16.095 -11.563  1.00 88.82           O  
ATOM   2012  CG  LYS B 643       9.123  19.396 -14.548  1.00 88.82           C  
ATOM   2013  CD  LYS B 643       8.457  20.764 -14.470  1.00 88.82           C  
ATOM   2014  CE  LYS B 643       8.729  21.591 -15.719  1.00 88.82           C  
ATOM   2015  NZ  LYS B 643       8.055  22.922 -15.660  1.00 88.82           N  
ATOM   2016  N   PHE B 644      10.446  16.412 -11.161  1.00 87.46           N  
ATOM   2017  CA  PHE B 644      10.322  15.787  -9.849  1.00 87.46           C  
ATOM   2018  C   PHE B 644      11.188  16.508  -8.822  1.00 87.46           C  
ATOM   2019  CB  PHE B 644      10.712  14.307  -9.918  1.00 87.46           C  
ATOM   2020  O   PHE B 644      12.159  17.177  -9.182  1.00 87.46           O  
ATOM   2021  CG  PHE B 644      12.087  14.067 -10.479  1.00 87.46           C  
ATOM   2022  CD1 PHE B 644      12.272  13.863 -11.841  1.00 87.46           C  
ATOM   2023  CD2 PHE B 644      13.196  14.045  -9.643  1.00 87.46           C  
ATOM   2024  CE1 PHE B 644      13.544  13.640 -12.362  1.00 87.46           C  
ATOM   2025  CE2 PHE B 644      14.471  13.823 -10.157  1.00 87.46           C  
ATOM   2026  CZ  PHE B 644      14.642  13.620 -11.517  1.00 87.46           C  
ATOM   2027  N   THR B 645      10.678  16.555  -7.585  1.00 84.83           N  
ATOM   2028  CA  THR B 645      11.422  17.100  -6.454  1.00 84.83           C  
ATOM   2029  C   THR B 645      11.934  15.980  -5.553  1.00 84.83           C  
ATOM   2030  CB  THR B 645      10.554  18.069  -5.630  1.00 84.83           C  
ATOM   2031  O   THR B 645      11.195  15.045  -5.235  1.00 84.83           O  
ATOM   2032  CG2 THR B 645      11.375  18.749  -4.539  1.00 84.83           C  
ATOM   2033  OG1 THR B 645      10.012  19.072  -6.499  1.00 84.83           O  
ATOM   2034  N   TYR B 646      13.225  15.982  -5.302  1.00 80.75           N  
ATOM   2035  CA  TYR B 646      13.884  15.037  -4.408  1.00 80.75           C  
ATOM   2036  C   TYR B 646      14.737  15.765  -3.376  1.00 80.75           C  
ATOM   2037  CB  TYR B 646      14.753  14.058  -5.205  1.00 80.75           C  
ATOM   2038  O   TYR B 646      15.611  16.559  -3.733  1.00 80.75           O  
ATOM   2039  CG  TYR B 646      15.476  13.050  -4.346  1.00 80.75           C  
ATOM   2040  CD1 TYR B 646      16.845  13.158  -4.114  1.00 80.75           C  
ATOM   2041  CD2 TYR B 646      14.792  11.987  -3.767  1.00 80.75           C  
ATOM   2042  CE1 TYR B 646      17.516  12.229  -3.325  1.00 80.75           C  
ATOM   2043  CE2 TYR B 646      15.453  11.052  -2.975  1.00 80.75           C  
ATOM   2044  OH  TYR B 646      17.472  10.260  -1.978  1.00 80.75           O  
ATOM   2045  CZ  TYR B 646      16.813  11.182  -2.760  1.00 80.75           C  
ATOM   2046  N   LYS B 647      14.377  15.649  -2.046  1.00 80.40           N  
ATOM   2047  CA  LYS B 647      15.060  16.311  -0.938  1.00 80.40           C  
ATOM   2048  C   LYS B 647      15.176  17.813  -1.183  1.00 80.40           C  
ATOM   2049  CB  LYS B 647      16.448  15.706  -0.726  1.00 80.40           C  
ATOM   2050  O   LYS B 647      16.268  18.379  -1.095  1.00 80.40           O  
ATOM   2051  CG  LYS B 647      16.428  14.286  -0.181  1.00 80.40           C  
ATOM   2052  CD  LYS B 647      17.826  13.808   0.190  1.00 80.40           C  
ATOM   2053  CE  LYS B 647      17.790  12.455   0.886  1.00 80.40           C  
ATOM   2054  NZ  LYS B 647      19.158  11.985   1.256  1.00 80.40           N  
ATOM   2055  N   ASN B 648      14.164  18.445  -1.771  1.00 78.69           N  
ATOM   2056  CA  ASN B 648      13.926  19.878  -1.905  1.00 78.69           C  
ATOM   2057  C   ASN B 648      14.661  20.458  -3.110  1.00 78.69           C  
ATOM   2058  CB  ASN B 648      14.337  20.613  -0.628  1.00 78.69           C  
ATOM   2059  O   ASN B 648      14.959  21.653  -3.145  1.00 78.69           O  
ATOM   2060  CG  ASN B 648      13.484  20.231   0.566  1.00 78.69           C  
ATOM   2061  ND2 ASN B 648      14.104  20.154   1.737  1.00 78.69           N  
ATOM   2062  OD1 ASN B 648      12.278  20.006   0.436  1.00 78.69           O  
ATOM   2063  N   THR B 649      15.181  19.589  -3.883  1.00 80.18           N  
ATOM   2064  CA  THR B 649      15.780  20.039  -5.135  1.00 80.18           C  
ATOM   2065  C   THR B 649      14.912  19.638  -6.324  1.00 80.18           C  
ATOM   2066  CB  THR B 649      17.198  19.465  -5.314  1.00 80.18           C  
ATOM   2067  O   THR B 649      14.453  18.496  -6.408  1.00 80.18           O  
ATOM   2068  CG2 THR B 649      17.876  20.050  -6.548  1.00 80.18           C  
ATOM   2069  OG1 THR B 649      17.983  19.777  -4.157  1.00 80.18           O  
ATOM   2070  N   GLU B 650      14.702  20.536  -7.203  1.00 86.65           N  
ATOM   2071  CA  GLU B 650      13.869  20.299  -8.378  1.00 86.65           C  
ATOM   2072  C   GLU B 650      14.700  19.782  -9.548  1.00 86.65           C  
ATOM   2073  CB  GLU B 650      13.131  21.578  -8.781  1.00 86.65           C  
ATOM   2074  O   GLU B 650      15.758  20.335  -9.858  1.00 86.65           O  
ATOM   2075  CG  GLU B 650      12.083  21.368  -9.864  1.00 86.65           C  
ATOM   2076  CD  GLU B 650      11.324  22.637 -10.219  1.00 86.65           C  
ATOM   2077  OE1 GLU B 650      11.747  23.355 -11.153  1.00 86.65           O  
ATOM   2078  OE2 GLU B 650      10.299  22.915  -9.558  1.00 86.65           O  
ATOM   2079  N   TYR B 651      14.231  18.767 -10.205  1.00 84.84           N  
ATOM   2080  CA  TYR B 651      14.870  18.149 -11.362  1.00 84.84           C  
ATOM   2081  C   TYR B 651      13.904  18.062 -12.537  1.00 84.84           C  
ATOM   2082  CB  TYR B 651      15.388  16.752 -11.008  1.00 84.84           C  
ATOM   2083  O   TYR B 651      12.686  18.017 -12.346  1.00 84.84           O  
ATOM   2084  CG  TYR B 651      16.337  16.736  -9.834  1.00 84.84           C  
ATOM   2085  CD1 TYR B 651      17.715  16.793 -10.027  1.00 84.84           C  
ATOM   2086  CD2 TYR B 651      15.858  16.661  -8.531  1.00 84.84           C  
ATOM   2087  CE1 TYR B 651      18.594  16.777  -8.949  1.00 84.84           C  
ATOM   2088  CE2 TYR B 651      16.728  16.644  -7.445  1.00 84.84           C  
ATOM   2089  OH  TYR B 651      18.957  16.686  -6.593  1.00 84.84           O  
ATOM   2090  CZ  TYR B 651      18.092  16.702  -7.664  1.00 84.84           C  
ATOM   2091  N   GLU B 652      14.559  18.101 -13.731  1.00 87.59           N  
ATOM   2092  CA  GLU B 652      13.801  17.867 -14.956  1.00 87.59           C  
ATOM   2093  C   GLU B 652      14.472  16.810 -15.828  1.00 87.59           C  
ATOM   2094  CB  GLU B 652      13.636  19.170 -15.743  1.00 87.59           C  
ATOM   2095  O   GLU B 652      15.694  16.818 -15.993  1.00 87.59           O  
ATOM   2096  CG  GLU B 652      12.741  20.193 -15.058  1.00 87.59           C  
ATOM   2097  CD  GLU B 652      12.572  21.475 -15.859  1.00 87.59           C  
ATOM   2098  OE1 GLU B 652      11.630  22.248 -15.575  1.00 87.59           O  
ATOM   2099  OE2 GLU B 652      13.389  21.706 -16.778  1.00 87.59           O  
ATOM   2100  N   ALA B 653      13.581  15.855 -16.300  1.00 85.30           N  
ATOM   2101  CA  ALA B 653      14.104  14.818 -17.185  1.00 85.30           C  
ATOM   2102  C   ALA B 653      13.234  14.670 -18.431  1.00 85.30           C  
ATOM   2103  CB  ALA B 653      14.199  13.485 -16.446  1.00 85.30           C  
ATOM   2104  O   ALA B 653      12.019  14.873 -18.374  1.00 85.30           O  
ATOM   2105  N   ILE B 654      13.928  14.451 -19.608  1.00 83.41           N  
ATOM   2106  CA  ILE B 654      13.227  14.135 -20.848  1.00 83.41           C  
ATOM   2107  C   ILE B 654      13.450  12.668 -21.207  1.00 83.41           C  
ATOM   2108  CB  ILE B 654      13.689  15.047 -22.006  1.00 83.41           C  
ATOM   2109  O   ILE B 654      14.593  12.220 -21.330  1.00 83.41           O  
ATOM   2110  CG1 ILE B 654      13.452  16.520 -21.653  1.00 83.41           C  
ATOM   2111  CG2 ILE B 654      12.971  14.674 -23.306  1.00 83.41           C  
ATOM   2112  CD1 ILE B 654      13.953  17.498 -22.707  1.00 83.41           C  
ATOM   2113  N   TYR B 655      12.292  11.948 -21.366  1.00 80.68           N  
ATOM   2114  CA  TYR B 655      12.337  10.498 -21.515  1.00 80.68           C  
ATOM   2115  C   TYR B 655      11.493  10.045 -22.701  1.00 80.68           C  
ATOM   2116  CB  TYR B 655      11.850   9.810 -20.236  1.00 80.68           C  
ATOM   2117  O   TYR B 655      10.304  10.363 -22.782  1.00 80.68           O  
ATOM   2118  CG  TYR B 655      11.891   8.303 -20.304  1.00 80.68           C  
ATOM   2119  CD1 TYR B 655      10.728   7.564 -20.514  1.00 80.68           C  
ATOM   2120  CD2 TYR B 655      13.090   7.614 -20.158  1.00 80.68           C  
ATOM   2121  CE1 TYR B 655      10.760   6.175 -20.576  1.00 80.68           C  
ATOM   2122  CE2 TYR B 655      13.134   6.225 -20.218  1.00 80.68           C  
ATOM   2123  OH  TYR B 655      12.003   4.140 -20.488  1.00 80.68           O  
ATOM   2124  CZ  TYR B 655      11.966   5.515 -20.427  1.00 80.68           C  
ATOM   2125  N   PRO B 656      12.172   9.224 -23.649  1.00 82.47           N  
ATOM   2126  CA  PRO B 656      11.357   8.643 -24.719  1.00 82.47           C  
ATOM   2127  C   PRO B 656      10.469   7.501 -24.230  1.00 82.47           C  
ATOM   2128  CB  PRO B 656      12.399   8.135 -25.719  1.00 82.47           C  
ATOM   2129  O   PRO B 656      10.927   6.636 -23.479  1.00 82.47           O  
ATOM   2130  CG  PRO B 656      13.640   7.937 -24.910  1.00 82.47           C  
ATOM   2131  CD  PRO B 656      13.587   8.854 -23.723  1.00 82.47           C  
ATOM   2132  N   LEU B 657       9.120   7.511 -24.523  1.00 76.82           N  
ATOM   2133  CA  LEU B 657       8.132   6.546 -24.052  1.00 76.82           C  
ATOM   2134  C   LEU B 657       8.376   5.173 -24.670  1.00 76.82           C  
ATOM   2135  CB  LEU B 657       6.716   7.023 -24.382  1.00 76.82           C  
ATOM   2136  O   LEU B 657       8.002   4.151 -24.090  1.00 76.82           O  
ATOM   2137  CG  LEU B 657       6.178   8.182 -23.541  1.00 76.82           C  
ATOM   2138  CD1 LEU B 657       4.855   8.682 -24.113  1.00 76.82           C  
ATOM   2139  CD2 LEU B 657       6.010   7.755 -22.087  1.00 76.82           C  
ATOM   2140  N   ASN B 658       9.205   5.069 -25.831  1.00 74.57           N  
ATOM   2141  CA  ASN B 658       9.660   3.836 -26.465  1.00 74.57           C  
ATOM   2142  C   ASN B 658      11.147   3.895 -26.803  1.00 74.57           C  
ATOM   2143  CB  ASN B 658       8.840   3.545 -27.724  1.00 74.57           C  
ATOM   2144  O   ASN B 658      11.517   4.135 -27.954  1.00 74.57           O  
ATOM   2145  CG  ASN B 658       9.066   2.144 -28.258  1.00 74.57           C  
ATOM   2146  ND2 ASN B 658       8.543   1.871 -29.447  1.00 74.57           N  
ATOM   2147  OD1 ASN B 658       9.705   1.314 -27.606  1.00 74.57           O  
ATOM   2148  N   PRO B 659      11.954   3.828 -25.759  1.00 69.52           N  
ATOM   2149  CA  PRO B 659      13.391   3.966 -26.007  1.00 69.52           C  
ATOM   2150  C   PRO B 659      13.955   2.831 -26.858  1.00 69.52           C  
ATOM   2151  CB  PRO B 659      13.995   3.946 -24.601  1.00 69.52           C  
ATOM   2152  O   PRO B 659      15.045   2.960 -27.421  1.00 69.52           O  
ATOM   2153  CG  PRO B 659      12.966   3.273 -23.752  1.00 69.52           C  
ATOM   2154  CD  PRO B 659      11.616   3.498 -24.370  1.00 69.52           C  
ATOM   2155  N   TYR B 660      13.136   1.764 -27.090  1.00 71.02           N  
ATOM   2156  CA  TYR B 660      13.536   0.632 -27.919  1.00 71.02           C  
ATOM   2157  C   TYR B 660      12.479   0.329 -28.975  1.00 71.02           C  
ATOM   2158  CB  TYR B 660      13.779  -0.608 -27.053  1.00 71.02           C  
ATOM   2159  O   TYR B 660      11.711  -0.627 -28.837  1.00 71.02           O  
ATOM   2160  CG  TYR B 660      14.766  -0.383 -25.934  1.00 71.02           C  
ATOM   2161  CD1 TYR B 660      16.136  -0.340 -26.185  1.00 71.02           C  
ATOM   2162  CD2 TYR B 660      14.332  -0.213 -24.624  1.00 71.02           C  
ATOM   2163  CE1 TYR B 660      17.050  -0.135 -25.156  1.00 71.02           C  
ATOM   2164  CE2 TYR B 660      15.236  -0.006 -23.587  1.00 71.02           C  
ATOM   2165  OH  TYR B 660      17.491   0.235 -22.841  1.00 71.02           O  
ATOM   2166  CZ  TYR B 660      16.591   0.031 -23.863  1.00 71.02           C  
ATOM   2167  N   PRO B 661      12.373   1.084 -30.057  1.00 65.38           N  
ATOM   2168  CA  PRO B 661      11.294   1.010 -31.045  1.00 65.38           C  
ATOM   2169  C   PRO B 661      11.336  -0.275 -31.869  1.00 65.38           C  
ATOM   2170  CB  PRO B 661      11.542   2.235 -31.930  1.00 65.38           C  
ATOM   2171  O   PRO B 661      10.307  -0.712 -32.390  1.00 65.38           O  
ATOM   2172  CG  PRO B 661      12.972   2.596 -31.690  1.00 65.38           C  
ATOM   2173  CD  PRO B 661      13.371   2.093 -30.333  1.00 65.38           C  
ATOM   2174  N   ASN B 662      12.414  -1.011 -31.793  1.00 69.67           N  
ATOM   2175  CA  ASN B 662      12.589  -2.178 -32.652  1.00 69.67           C  
ATOM   2176  C   ASN B 662      12.456  -3.478 -31.864  1.00 69.67           C  
ATOM   2177  CB  ASN B 662      13.944  -2.124 -33.361  1.00 69.67           C  
ATOM   2178  O   ASN B 662      12.584  -4.566 -32.428  1.00 69.67           O  
ATOM   2179  CG  ASN B 662      14.063  -0.941 -34.302  1.00 69.67           C  
ATOM   2180  ND2 ASN B 662      15.270  -0.401 -34.426  1.00 69.67           N  
ATOM   2181  OD1 ASN B 662      13.079  -0.515 -34.912  1.00 69.67           O  
ATOM   2182  N   ARG B 663      12.070  -3.357 -30.666  1.00 66.53           N  
ATOM   2183  CA  ARG B 663      11.896  -4.537 -29.826  1.00 66.53           C  
ATOM   2184  C   ARG B 663      10.418  -4.842 -29.609  1.00 66.53           C  
ATOM   2185  CB  ARG B 663      12.595  -4.345 -28.478  1.00 66.53           C  
ATOM   2186  O   ARG B 663       9.570  -3.957 -29.743  1.00 66.53           O  
ATOM   2187  CG  ARG B 663      14.109  -4.254 -28.576  1.00 66.53           C  
ATOM   2188  CD  ARG B 663      14.786  -5.510 -28.046  1.00 66.53           C  
ATOM   2189  NE  ARG B 663      16.240  -5.377 -28.038  1.00 66.53           N  
ATOM   2190  NH1 ARG B 663      16.644  -7.568 -27.426  1.00 66.53           N  
ATOM   2191  NH2 ARG B 663      18.394  -6.127 -27.767  1.00 66.53           N  
ATOM   2192  CZ  ARG B 663      17.089  -6.358 -27.744  1.00 66.53           C  
ATOM   2193  N   ASP B 664      10.199  -6.171 -29.449  1.00 66.42           N  
ATOM   2194  CA  ASP B 664       8.845  -6.661 -29.207  1.00 66.42           C  
ATOM   2195  C   ASP B 664       8.217  -5.966 -28.001  1.00 66.42           C  
ATOM   2196  CB  ASP B 664       8.853  -8.176 -28.997  1.00 66.42           C  
ATOM   2197  O   ASP B 664       8.845  -5.854 -26.946  1.00 66.42           O  
ATOM   2198  CG  ASP B 664       7.459  -8.778 -28.969  1.00 66.42           C  
ATOM   2199  OD1 ASP B 664       6.518  -8.115 -28.480  1.00 66.42           O  
ATOM   2200  OD2 ASP B 664       7.300  -9.926 -29.437  1.00 66.42           O  
ATOM   2201  N   LYS B 665       7.002  -5.447 -28.077  1.00 63.02           N  
ATOM   2202  CA  LYS B 665       6.244  -4.687 -27.088  1.00 63.02           C  
ATOM   2203  C   LYS B 665       5.896  -5.551 -25.879  1.00 63.02           C  
ATOM   2204  CB  LYS B 665       4.967  -4.120 -27.711  1.00 63.02           C  
ATOM   2205  O   LYS B 665       5.631  -5.031 -24.793  1.00 63.02           O  
ATOM   2206  CG  LYS B 665       5.212  -3.008 -28.721  1.00 63.02           C  
ATOM   2207  CD  LYS B 665       3.904  -2.429 -29.243  1.00 63.02           C  
ATOM   2208  CE  LYS B 665       4.147  -1.346 -30.286  1.00 63.02           C  
ATOM   2209  NZ  LYS B 665       2.867  -0.774 -30.800  1.00 63.02           N  
ATOM   2210  N   ASN B 666       6.066  -6.815 -25.957  1.00 63.01           N  
ATOM   2211  CA  ASN B 666       5.742  -7.713 -24.854  1.00 63.01           C  
ATOM   2212  C   ASN B 666       7.000  -8.198 -24.138  1.00 63.01           C  
ATOM   2213  CB  ASN B 666       4.923  -8.905 -25.354  1.00 63.01           C  
ATOM   2214  O   ASN B 666       6.918  -8.993 -23.200  1.00 63.01           O  
ATOM   2215  CG  ASN B 666       3.555  -8.500 -25.864  1.00 63.01           C  
ATOM   2216  ND2 ASN B 666       3.092  -9.168 -26.914  1.00 63.01           N  
ATOM   2217  OD1 ASN B 666       2.919  -7.593 -25.320  1.00 63.01           O  
ATOM   2218  N   GLU B 667       8.051  -7.698 -24.651  1.00 61.09           N  
ATOM   2219  CA  GLU B 667       9.332  -8.065 -24.055  1.00 61.09           C  
ATOM   2220  C   GLU B 667       9.628  -7.220 -22.820  1.00 61.09           C  
ATOM   2221  CB  GLU B 667      10.462  -7.918 -25.077  1.00 61.09           C  
ATOM   2222  O   GLU B 667       9.370  -6.014 -22.809  1.00 61.09           O  
ATOM   2223  CG  GLU B 667      11.792  -8.491 -24.609  1.00 61.09           C  
ATOM   2224  CD  GLU B 667      12.902  -8.349 -25.638  1.00 61.09           C  
ATOM   2225  OE1 GLU B 667      14.050  -8.760 -25.354  1.00 61.09           O  
ATOM   2226  OE2 GLU B 667      12.622  -7.820 -26.737  1.00 61.09           O  
ATOM   2227  N   ILE B 668       9.982  -7.912 -21.557  1.00 61.18           N  
ATOM   2228  CA  ILE B 668      10.485  -7.218 -20.377  1.00 61.18           C  
ATOM   2229  C   ILE B 668      11.955  -6.858 -20.577  1.00 61.18           C  
ATOM   2230  CB  ILE B 668      10.311  -8.074 -19.102  1.00 61.18           C  
ATOM   2231  O   ILE B 668      12.789  -7.736 -20.813  1.00 61.18           O  
ATOM   2232  CG1 ILE B 668       8.829  -8.389 -18.868  1.00 61.18           C  
ATOM   2233  CG2 ILE B 668      10.918  -7.364 -17.888  1.00 61.18           C  
ATOM   2234  CD1 ILE B 668       8.575  -9.347 -17.712  1.00 61.18           C  
ATOM   2235  N   ILE B 669      12.199  -5.520 -20.693  1.00 61.95           N  
ATOM   2236  CA  ILE B 669      13.553  -5.033 -20.927  1.00 61.95           C  
ATOM   2237  C   ILE B 669      14.131  -4.469 -19.631  1.00 61.95           C  
ATOM   2238  CB  ILE B 669      13.584  -3.961 -22.039  1.00 61.95           C  
ATOM   2239  O   ILE B 669      13.546  -3.567 -19.025  1.00 61.95           O  
ATOM   2240  CG1 ILE B 669      12.974  -4.515 -23.332  1.00 61.95           C  
ATOM   2241  CG2 ILE B 669      15.014  -3.468 -22.276  1.00 61.95           C  
ATOM   2242  CD1 ILE B 669      12.680  -3.452 -24.383  1.00 61.95           C  
ATOM   2243  N   ASN B 670      15.268  -5.161 -19.137  1.00 60.57           N  
ATOM   2244  CA  ASN B 670      16.030  -4.663 -17.996  1.00 60.57           C  
ATOM   2245  C   ASN B 670      17.337  -4.011 -18.438  1.00 60.57           C  
ATOM   2246  CB  ASN B 670      16.310  -5.793 -17.003  1.00 60.57           C  
ATOM   2247  O   ASN B 670      18.360  -4.686 -18.568  1.00 60.57           O  
ATOM   2248  CG  ASN B 670      15.095  -6.154 -16.172  1.00 60.57           C  
ATOM   2249  ND2 ASN B 670      15.098  -7.356 -15.608  1.00 60.57           N  
ATOM   2250  OD1 ASN B 670      14.160  -5.360 -16.039  1.00 60.57           O  
ATOM   2251  N   ASP B 671      17.330  -2.760 -18.864  1.00 64.39           N  
ATOM   2252  CA  ASP B 671      18.496  -2.078 -19.417  1.00 64.39           C  
ATOM   2253  C   ASP B 671      18.808  -0.803 -18.637  1.00 64.39           C  
ATOM   2254  CB  ASP B 671      18.274  -1.749 -20.895  1.00 64.39           C  
ATOM   2255  O   ASP B 671      17.957  -0.294 -17.904  1.00 64.39           O  
ATOM   2256  CG  ASP B 671      19.558  -1.763 -21.705  1.00 64.39           C  
ATOM   2257  OD1 ASP B 671      20.655  -1.831 -21.109  1.00 64.39           O  
ATOM   2258  OD2 ASP B 671      19.473  -1.703 -22.951  1.00 64.39           O  
ATOM   2259  N   ASN B 672      20.155  -0.382 -18.577  1.00 65.27           N  
ATOM   2260  CA  ASN B 672      20.565   0.931 -18.090  1.00 65.27           C  
ATOM   2261  C   ASN B 672      20.366   2.009 -19.152  1.00 65.27           C  
ATOM   2262  CB  ASN B 672      22.024   0.901 -17.630  1.00 65.27           C  
ATOM   2263  O   ASN B 672      20.745   1.824 -20.310  1.00 65.27           O  
ATOM   2264  CG  ASN B 672      22.219   0.101 -16.357  1.00 65.27           C  
ATOM   2265  ND2 ASN B 672      23.405  -0.471 -16.193  1.00 65.27           N  
ATOM   2266  OD1 ASN B 672      21.310  -0.002 -15.529  1.00 65.27           O  
ATOM   2267  N   ILE B 673      19.460   2.881 -18.895  1.00 65.41           N  
ATOM   2268  CA  ILE B 673      19.233   3.958 -19.852  1.00 65.41           C  
ATOM   2269  C   ILE B 673      19.776   5.271 -19.291  1.00 65.41           C  
ATOM   2270  CB  ILE B 673      17.734   4.102 -20.196  1.00 65.41           C  
ATOM   2271  O   ILE B 673      19.739   5.497 -18.079  1.00 65.41           O  
ATOM   2272  CG1 ILE B 673      16.936   4.502 -18.949  1.00 65.41           C  
ATOM   2273  CG2 ILE B 673      17.191   2.804 -20.800  1.00 65.41           C  
ATOM   2274  CD1 ILE B 673      15.542   5.035 -19.251  1.00 65.41           C  
ATOM   2275  N   ASN B 674      20.595   6.063 -20.169  1.00 66.42           N  
ATOM   2276  CA  ASN B 674      21.020   7.401 -19.770  1.00 66.42           C  
ATOM   2277  C   ASN B 674      19.942   8.441 -20.060  1.00 66.42           C  
ATOM   2278  CB  ASN B 674      22.327   7.780 -20.470  1.00 66.42           C  
ATOM   2279  O   ASN B 674      19.524   8.605 -21.208  1.00 66.42           O  
ATOM   2280  CG  ASN B 674      23.508   6.963 -19.985  1.00 66.42           C  
ATOM   2281  ND2 ASN B 674      24.422   6.646 -20.894  1.00 66.42           N  
ATOM   2282  OD1 ASN B 674      23.597   6.620 -18.804  1.00 66.42           O  
ATOM   2283  N   ILE B 675      19.279   8.893 -19.021  1.00 70.66           N  
ATOM   2284  CA  ILE B 675      18.241   9.910 -19.154  1.00 70.66           C  
ATOM   2285  C   ILE B 675      18.822  11.285 -18.833  1.00 70.66           C  
ATOM   2286  CB  ILE B 675      17.035   9.610 -18.237  1.00 70.66           C  
ATOM   2287  O   ILE B 675      19.382  11.493 -17.754  1.00 70.66           O  
ATOM   2288  CG1 ILE B 675      16.462   8.222 -18.544  1.00 70.66           C  
ATOM   2289  CG2 ILE B 675      15.960  10.691 -18.387  1.00 70.66           C  
ATOM   2290  CD1 ILE B 675      15.400   7.758 -17.557  1.00 70.66           C  
ATOM   2291  N   PRO B 676      18.886  12.182 -19.888  1.00 76.19           N  
ATOM   2292  CA  PRO B 676      19.350  13.529 -19.550  1.00 76.19           C  
ATOM   2293  C   PRO B 676      18.549  14.161 -18.414  1.00 76.19           C  
ATOM   2294  CB  PRO B 676      19.155  14.307 -20.854  1.00 76.19           C  
ATOM   2295  O   PRO B 676      17.316  14.155 -18.445  1.00 76.19           O  
ATOM   2296  CG  PRO B 676      18.965  13.257 -21.900  1.00 76.19           C  
ATOM   2297  CD  PRO B 676      18.491  11.998 -21.232  1.00 76.19           C  
ATOM   2298  N   ILE B 677      19.206  14.654 -17.337  1.00 76.74           N  
ATOM   2299  CA  ILE B 677      18.574  15.297 -16.190  1.00 76.74           C  
ATOM   2300  C   ILE B 677      18.994  16.764 -16.125  1.00 76.74           C  
ATOM   2301  CB  ILE B 677      18.932  14.578 -14.870  1.00 76.74           C  
ATOM   2302  O   ILE B 677      20.177  17.084 -16.263  1.00 76.74           O  
ATOM   2303  CG1 ILE B 677      18.449  13.124 -14.907  1.00 76.74           C  
ATOM   2304  CG2 ILE B 677      18.337  15.323 -13.671  1.00 76.74           C  
ATOM   2305  CD1 ILE B 677      18.760  12.336 -13.641  1.00 76.74           C  
ATOM   2306  N   TYR B 678      18.002  17.654 -16.055  1.00 79.78           N  
ATOM   2307  CA  TYR B 678      18.243  19.087 -15.927  1.00 79.78           C  
ATOM   2308  C   TYR B 678      17.969  19.561 -14.506  1.00 79.78           C  
ATOM   2309  CB  TYR B 678      17.373  19.868 -16.916  1.00 79.78           C  
ATOM   2310  O   TYR B 678      16.969  19.174 -13.897  1.00 79.78           O  
ATOM   2311  CG  TYR B 678      17.613  19.499 -18.360  1.00 79.78           C  
ATOM   2312  CD1 TYR B 678      18.445  20.272 -19.168  1.00 79.78           C  
ATOM   2313  CD2 TYR B 678      17.009  18.378 -18.919  1.00 79.78           C  
ATOM   2314  CE1 TYR B 678      18.667  19.937 -20.499  1.00 79.78           C  
ATOM   2315  CE2 TYR B 678      17.225  18.034 -20.250  1.00 79.78           C  
ATOM   2316  OH  TYR B 678      18.272  18.482 -22.348  1.00 79.78           O  
ATOM   2317  CZ  TYR B 678      18.055  18.818 -21.030  1.00 79.78           C  
ATOM   2318  N   ILE B 679      18.890  20.358 -13.919  1.00 78.98           N  
ATOM   2319  CA  ILE B 679      18.721  21.038 -12.640  1.00 78.98           C  
ATOM   2320  C   ILE B 679      18.762  22.550 -12.850  1.00 78.98           C  
ATOM   2321  CB  ILE B 679      19.803  20.608 -11.624  1.00 78.98           C  
ATOM   2322  O   ILE B 679      19.757  23.087 -13.343  1.00 78.98           O  
ATOM   2323  CG1 ILE B 679      19.823  19.083 -11.479  1.00 78.98           C  
ATOM   2324  CG2 ILE B 679      19.570  21.285 -10.270  1.00 78.98           C  
ATOM   2325  CD1 ILE B 679      20.994  18.554 -10.661  1.00 78.98           C  
ATOM   2326  N   ASN B 680      17.558  23.209 -12.639  1.00 73.03           N  
ATOM   2327  CA  ASN B 680      17.456  24.648 -12.859  1.00 73.03           C  
ATOM   2328  C   ASN B 680      17.823  25.024 -14.292  1.00 73.03           C  
ATOM   2329  CB  ASN B 680      18.341  25.407 -11.867  1.00 73.03           C  
ATOM   2330  O   ASN B 680      18.552  25.992 -14.516  1.00 73.03           O  
ATOM   2331  CG  ASN B 680      17.883  25.241 -10.432  1.00 73.03           C  
ATOM   2332  ND2 ASN B 680      18.828  25.290  -9.499  1.00 73.03           N  
ATOM   2333  OD1 ASN B 680      16.692  25.070 -10.162  1.00 73.03           O  
ATOM   2334  N   GLY B 681      17.504  24.072 -15.247  1.00 67.91           N  
ATOM   2335  CA  GLY B 681      17.642  24.388 -16.659  1.00 67.91           C  
ATOM   2336  C   GLY B 681      19.003  24.024 -17.222  1.00 67.91           C  
ATOM   2337  O   GLY B 681      19.265  24.231 -18.409  1.00 67.91           O  
ATOM   2338  N   LYS B 682      19.927  23.480 -16.327  1.00 77.87           N  
ATOM   2339  CA  LYS B 682      21.252  23.025 -16.739  1.00 77.87           C  
ATOM   2340  C   LYS B 682      21.328  21.501 -16.759  1.00 77.87           C  
ATOM   2341  CB  LYS B 682      22.327  23.592 -15.810  1.00 77.87           C  
ATOM   2342  O   LYS B 682      20.825  20.837 -15.850  1.00 77.87           O  
ATOM   2343  CG  LYS B 682      22.504  25.099 -15.916  1.00 77.87           C  
ATOM   2344  CD  LYS B 682      23.667  25.586 -15.061  1.00 77.87           C  
ATOM   2345  CE  LYS B 682      23.820  27.100 -15.134  1.00 77.87           C  
ATOM   2346  NZ  LYS B 682      24.943  27.585 -14.277  1.00 77.87           N  
ATOM   2347  N   LEU B 683      21.900  20.874 -17.873  1.00 76.58           N  
ATOM   2348  CA  LEU B 683      22.026  19.431 -18.047  1.00 76.58           C  
ATOM   2349  C   LEU B 683      23.011  18.847 -17.040  1.00 76.58           C  
ATOM   2350  CB  LEU B 683      22.478  19.100 -19.472  1.00 76.58           C  
ATOM   2351  O   LEU B 683      24.144  19.321 -16.926  1.00 76.58           O  
ATOM   2352  CG  LEU B 683      22.563  17.615 -19.828  1.00 76.58           C  
ATOM   2353  CD1 LEU B 683      21.174  16.987 -19.817  1.00 76.58           C  
ATOM   2354  CD2 LEU B 683      23.229  17.428 -21.187  1.00 76.58           C  
ATOM   2355  N   TYR B 684      22.484  18.051 -16.186  1.00 65.71           N  
ATOM   2356  CA  TYR B 684      23.308  17.316 -15.233  1.00 65.71           C  
ATOM   2357  C   TYR B 684      23.912  16.074 -15.878  1.00 65.71           C  
ATOM   2358  CB  TYR B 684      22.485  16.918 -14.004  1.00 65.71           C  
ATOM   2359  O   TYR B 684      23.195  15.265 -16.472  1.00 65.71           O  
ATOM   2360  CG  TYR B 684      23.324  16.531 -12.811  1.00 65.71           C  
ATOM   2361  CD1 TYR B 684      23.579  15.193 -12.518  1.00 65.71           C  
ATOM   2362  CD2 TYR B 684      23.862  17.502 -11.973  1.00 65.71           C  
ATOM   2363  CE1 TYR B 684      24.350  14.832 -11.418  1.00 65.71           C  
ATOM   2364  CE2 TYR B 684      24.634  17.152 -10.870  1.00 65.71           C  
ATOM   2365  OH  TYR B 684      25.636  15.465  -9.511  1.00 65.71           O  
ATOM   2366  CZ  TYR B 684      24.873  15.817 -10.601  1.00 65.71           C  
ATOM   2367  N   PRO B 685      25.224  16.055 -16.096  1.00 52.65           N  
ATOM   2368  CA  PRO B 685      25.845  14.919 -16.781  1.00 52.65           C  
ATOM   2369  C   PRO B 685      25.541  13.584 -16.103  1.00 52.65           C  
ATOM   2370  CB  PRO B 685      27.340  15.239 -16.712  1.00 52.65           C  
ATOM   2371  O   PRO B 685      25.277  13.545 -14.899  1.00 52.65           O  
ATOM   2372  CG  PRO B 685      27.446  16.358 -15.728  1.00 52.65           C  
ATOM   2373  CD  PRO B 685      26.062  16.847 -15.411  1.00 52.65           C  
TER    2374      PRO B 685                                                      
ENDMDL                                                                          
END                                                                             
