# Supplementary material for: AlphaDesign: a de novo protein design framework based on AlphaFold
Source: Mol Syst Biol. 2025 Jun 17;21(9):1166–89. doi: 10.1038/s44320-025-00119-z (PMC12405559; doi:10.1038/s44320-025-00119-z)
Supplement: Supplementary file 8 — Source data Fig. 6 [file 44320_2025_119_MOESM8_ESM.zip › Figure_6/6A/prediction_rnasea-binder-50-nr2-2_result_18.pdb]

MODEL     1                                                                     
ATOM      1  N   MET A   0     -11.493 -20.009  -7.641  1.00 73.69           N  
ATOM      2  CA  MET A   0     -11.703 -18.566  -7.558  1.00 73.69           C  
ATOM      3  C   MET A   0     -11.252 -18.028  -6.204  1.00 73.69           C  
ATOM      4  CB  MET A   0     -13.174 -18.222  -7.794  1.00 73.69           C  
ATOM      5  O   MET A   0     -11.702 -18.504  -5.161  1.00 73.69           O  
ATOM      6  CG  MET A   0     -13.604 -18.330  -9.248  1.00 73.69           C  
ATOM      7  SD  MET A   0     -15.220 -17.522  -9.566  1.00 73.69           S  
ATOM      8  CE  MET A   0     -15.551 -18.118 -11.247  1.00 73.69           C  
ATOM      9  N   GLU A   1     -10.037 -17.421  -6.149  1.00 86.72           N  
ATOM     10  CA  GLU A   1      -9.440 -16.852  -4.944  1.00 86.72           C  
ATOM     11  C   GLU A   1     -10.246 -15.658  -4.440  1.00 86.72           C  
ATOM     12  CB  GLU A   1      -7.991 -16.435  -5.208  1.00 86.72           C  
ATOM     13  O   GLU A   1     -10.594 -14.766  -5.216  1.00 86.72           O  
ATOM     14  CG  GLU A   1      -7.256 -15.948  -3.968  1.00 86.72           C  
ATOM     15  CD  GLU A   1      -5.819 -15.537  -4.244  1.00 86.72           C  
ATOM     16  OE1 GLU A   1      -4.964 -15.668  -3.338  1.00 86.72           O  
ATOM     17  OE2 GLU A   1      -5.544 -15.079  -5.376  1.00 86.72           O  
ATOM     18  N   THR A   2     -10.671 -15.600  -3.056  1.00 89.78           N  
ATOM     19  CA  THR A   2     -11.369 -14.468  -2.457  1.00 89.78           C  
ATOM     20  C   THR A   2     -10.427 -13.279  -2.289  1.00 89.78           C  
ATOM     21  CB  THR A   2     -11.974 -14.843  -1.091  1.00 89.78           C  
ATOM     22  O   THR A   2      -9.206 -13.443  -2.292  1.00 89.78           O  
ATOM     23  CG2 THR A   2     -12.909 -16.042  -1.215  1.00 89.78           C  
ATOM     24  OG1 THR A   2     -10.917 -15.168  -0.180  1.00 89.78           O  
ATOM     25  N   ALA A   3     -10.939 -12.032  -2.253  1.00 88.40           N  
ATOM     26  CA  ALA A   3     -10.152 -10.825  -2.015  1.00 88.40           C  
ATOM     27  C   ALA A   3      -9.321 -10.954  -0.742  1.00 88.40           C  
ATOM     28  CB  ALA A   3     -11.064  -9.603  -1.930  1.00 88.40           C  
ATOM     29  O   ALA A   3      -8.172 -10.508  -0.696  1.00 88.40           O  
ATOM     30  N   ALA A   4      -9.891 -11.557   0.276  1.00 91.48           N  
ATOM     31  CA  ALA A   4      -9.193 -11.785   1.538  1.00 91.48           C  
ATOM     32  C   ALA A   4      -8.015 -12.737   1.350  1.00 91.48           C  
ATOM     33  CB  ALA A   4     -10.155 -12.335   2.588  1.00 91.48           C  
ATOM     34  O   ALA A   4      -6.932 -12.511   1.895  1.00 91.48           O  
ATOM     35  N   ALA A   5      -8.261 -13.833   0.653  1.00 92.07           N  
ATOM     36  CA  ALA A   5      -7.206 -14.802   0.366  1.00 92.07           C  
ATOM     37  C   ALA A   5      -6.095 -14.171  -0.468  1.00 92.07           C  
ATOM     38  CB  ALA A   5      -7.783 -16.018  -0.355  1.00 92.07           C  
ATOM     39  O   ALA A   5      -4.913 -14.444  -0.246  1.00 92.07           O  
ATOM     40  N   LYS A   6      -6.480 -13.367  -1.385  1.00 92.30           N  
ATOM     41  CA  LYS A   6      -5.508 -12.631  -2.188  1.00 92.30           C  
ATOM     42  C   LYS A   6      -4.692 -11.674  -1.324  1.00 92.30           C  
ATOM     43  CB  LYS A   6      -6.211 -11.858  -3.306  1.00 92.30           C  
ATOM     44  O   LYS A   6      -3.477 -11.558  -1.494  1.00 92.30           O  
ATOM     45  CG  LYS A   6      -5.261 -11.231  -4.316  1.00 92.30           C  
ATOM     46  CD  LYS A   6      -6.019 -10.559  -5.453  1.00 92.30           C  
ATOM     47  CE  LYS A   6      -5.071  -9.901  -6.447  1.00 92.30           C  
ATOM     48  NZ  LYS A   6      -5.810  -9.238  -7.562  1.00 92.30           N  
ATOM     49  N   PHE A   7      -5.321 -10.959  -0.471  1.00 94.41           N  
ATOM     50  CA  PHE A   7      -4.652 -10.075   0.476  1.00 94.41           C  
ATOM     51  C   PHE A   7      -3.613 -10.839   1.288  1.00 94.41           C  
ATOM     52  CB  PHE A   7      -5.671  -9.418   1.412  1.00 94.41           C  
ATOM     53  O   PHE A   7      -2.466 -10.404   1.405  1.00 94.41           O  
ATOM     54  CG  PHE A   7      -5.047  -8.607   2.515  1.00 94.41           C  
ATOM     55  CD1 PHE A   7      -4.812  -9.170   3.764  1.00 94.41           C  
ATOM     56  CD2 PHE A   7      -4.696  -7.280   2.303  1.00 94.41           C  
ATOM     57  CE1 PHE A   7      -4.235  -8.421   4.786  1.00 94.41           C  
ATOM     58  CE2 PHE A   7      -4.118  -6.525   3.320  1.00 94.41           C  
ATOM     59  CZ  PHE A   7      -3.890  -7.097   4.561  1.00 94.41           C  
ATOM     60  N   GLU A   8      -4.044 -11.963   1.884  1.00 94.90           N  
ATOM     61  CA  GLU A   8      -3.147 -12.791   2.683  1.00 94.90           C  
ATOM     62  C   GLU A   8      -1.931 -13.229   1.872  1.00 94.90           C  
ATOM     63  CB  GLU A   8      -3.887 -14.017   3.226  1.00 94.90           C  
ATOM     64  O   GLU A   8      -0.799 -13.167   2.357  1.00 94.90           O  
ATOM     65  CG  GLU A   8      -4.940 -13.686   4.273  1.00 94.90           C  
ATOM     66  CD  GLU A   8      -5.664 -14.912   4.804  1.00 94.90           C  
ATOM     67  OE1 GLU A   8      -6.734 -14.759   5.436  1.00 94.90           O  
ATOM     68  OE2 GLU A   8      -5.157 -16.035   4.588  1.00 94.90           O  
ATOM     69  N   ARG A   9      -2.114 -13.614   0.687  1.00 94.89           N  
ATOM     70  CA  ARG A   9      -1.047 -14.110  -0.176  1.00 94.89           C  
ATOM     71  C   ARG A   9      -0.115 -12.979  -0.599  1.00 94.89           C  
ATOM     72  CB  ARG A   9      -1.630 -14.798  -1.412  1.00 94.89           C  
ATOM     73  O   ARG A   9       1.108 -13.129  -0.565  1.00 94.89           O  
ATOM     74  CG  ARG A   9      -0.583 -15.415  -2.326  1.00 94.89           C  
ATOM     75  CD  ARG A   9      -1.206 -15.988  -3.591  1.00 94.89           C  
ATOM     76  NE  ARG A   9      -1.875 -14.956  -4.378  1.00 94.89           N  
ATOM     77  NH1 ARG A   9      -0.055 -14.519  -5.733  1.00 94.89           N  
ATOM     78  NH2 ARG A   9      -2.013 -13.364  -6.027  1.00 94.89           N  
ATOM     79  CZ  ARG A   9      -1.313 -14.282  -5.378  1.00 94.89           C  
ATOM     80  N   GLN A  10      -0.674 -11.836  -0.900  1.00 95.55           N  
ATOM     81  CA  GLN A  10       0.101 -10.806  -1.584  1.00 95.55           C  
ATOM     82  C   GLN A  10       0.703  -9.818  -0.588  1.00 95.55           C  
ATOM     83  CB  GLN A  10      -0.769 -10.063  -2.599  1.00 95.55           C  
ATOM     84  O   GLN A  10       1.679  -9.133  -0.898  1.00 95.55           O  
ATOM     85  CG  GLN A  10      -1.147 -10.900  -3.813  1.00 95.55           C  
ATOM     86  CD  GLN A  10      -1.919 -10.109  -4.853  1.00 95.55           C  
ATOM     87  NE2 GLN A  10      -2.070 -10.683  -6.042  1.00 95.55           N  
ATOM     88  OE1 GLN A  10      -2.376  -8.993  -4.590  1.00 95.55           O  
ATOM     89  N   HIS A  11       0.268  -9.776   0.694  1.00 96.40           N  
ATOM     90  CA  HIS A  11       0.692  -8.661   1.535  1.00 96.40           C  
ATOM     91  C   HIS A  11       1.176  -9.151   2.896  1.00 96.40           C  
ATOM     92  CB  HIS A  11      -0.451  -7.660   1.713  1.00 96.40           C  
ATOM     93  O   HIS A  11       1.800  -8.397   3.645  1.00 96.40           O  
ATOM     94  CG  HIS A  11      -0.826  -6.947   0.452  1.00 96.40           C  
ATOM     95  CD2 HIS A  11      -1.898  -7.086  -0.362  1.00 96.40           C  
ATOM     96  ND1 HIS A  11      -0.046  -5.956  -0.102  1.00 96.40           N  
ATOM     97  CE1 HIS A  11      -0.625  -5.514  -1.206  1.00 96.40           C  
ATOM     98  NE2 HIS A  11      -1.750  -6.184  -1.386  1.00 96.40           N  
ATOM     99  N   MET A  12       0.884 -10.370   3.163  1.00 97.15           N  
ATOM    100  CA  MET A  12       1.271 -10.854   4.485  1.00 97.15           C  
ATOM    101  C   MET A  12       2.549 -11.683   4.408  1.00 97.15           C  
ATOM    102  CB  MET A  12       0.146 -11.683   5.106  1.00 97.15           C  
ATOM    103  O   MET A  12       2.686 -12.539   3.532  1.00 97.15           O  
ATOM    104  CG  MET A  12      -1.138 -10.901   5.334  1.00 97.15           C  
ATOM    105  SD  MET A  12      -0.945  -9.589   6.602  1.00 97.15           S  
ATOM    106  CE  MET A  12      -0.594 -10.605   8.064  1.00 97.15           C  
ATOM    107  N   ASP A  13       3.505 -11.441   5.275  1.00 96.51           N  
ATOM    108  CA  ASP A  13       4.673 -12.263   5.576  1.00 96.51           C  
ATOM    109  C   ASP A  13       4.805 -12.501   7.078  1.00 96.51           C  
ATOM    110  CB  ASP A  13       5.945 -11.607   5.034  1.00 96.51           C  
ATOM    111  O   ASP A  13       5.574 -11.816   7.756  1.00 96.51           O  
ATOM    112  CG  ASP A  13       7.186 -12.457   5.245  1.00 96.51           C  
ATOM    113  OD1 ASP A  13       7.056 -13.676   5.490  1.00 96.51           O  
ATOM    114  OD2 ASP A  13       8.303 -11.902   5.167  1.00 96.51           O  
ATOM    115  N   SER A  14       4.081 -13.449   7.518  1.00 95.13           N  
ATOM    116  CA  SER A  14       3.986 -13.694   8.953  1.00 95.13           C  
ATOM    117  C   SER A  14       5.131 -14.575   9.441  1.00 95.13           C  
ATOM    118  CB  SER A  14       2.647 -14.346   9.299  1.00 95.13           C  
ATOM    119  O   SER A  14       5.281 -14.797  10.645  1.00 95.13           O  
ATOM    120  OG  SER A  14       1.568 -13.493   8.956  1.00 95.13           O  
ATOM    121  N   SER A  15       5.952 -14.992   8.514  1.00 93.64           N  
ATOM    122  CA  SER A  15       7.008 -15.953   8.811  1.00 93.64           C  
ATOM    123  C   SER A  15       8.262 -15.256   9.328  1.00 93.64           C  
ATOM    124  CB  SER A  15       7.349 -16.778   7.569  1.00 93.64           C  
ATOM    125  O   SER A  15       9.108 -15.882   9.969  1.00 93.64           O  
ATOM    126  OG  SER A  15       7.848 -15.947   6.535  1.00 93.64           O  
ATOM    127  N   THR A  16       8.363 -14.024   9.100  1.00 93.15           N  
ATOM    128  CA  THR A  16       9.513 -13.240   9.537  1.00 93.15           C  
ATOM    129  C   THR A  16       9.061 -11.978  10.267  1.00 93.15           C  
ATOM    130  CB  THR A  16      10.411 -12.854   8.348  1.00 93.15           C  
ATOM    131  O   THR A  16       7.920 -11.539  10.111  1.00 93.15           O  
ATOM    132  CG2 THR A  16      10.944 -14.094   7.636  1.00 93.15           C  
ATOM    133  OG1 THR A  16       9.652 -12.072   7.417  1.00 93.15           O  
ATOM    134  N   SER A  17       9.849 -11.422  11.182  1.00 93.10           N  
ATOM    135  CA  SER A  17       9.538 -10.224  11.955  1.00 93.10           C  
ATOM    136  C   SER A  17      10.012  -8.965  11.236  1.00 93.10           C  
ATOM    137  CB  SER A  17      10.177 -10.300  13.342  1.00 93.10           C  
ATOM    138  O   SER A  17       9.569  -7.859  11.554  1.00 93.10           O  
ATOM    139  OG  SER A  17       9.660 -11.399  14.074  1.00 93.10           O  
ATOM    140  N   ALA A  18      10.804  -9.097  10.138  1.00 93.57           N  
ATOM    141  CA  ALA A  18      11.330  -8.024   9.298  1.00 93.57           C  
ATOM    142  C   ALA A  18      11.995  -8.583   8.044  1.00 93.57           C  
ATOM    143  CB  ALA A  18      12.321  -7.170  10.086  1.00 93.57           C  
ATOM    144  O   ALA A  18      12.179  -9.797   7.920  1.00 93.57           O  
ATOM    145  N   ALA A  19      12.220  -7.694   7.080  1.00 93.62           N  
ATOM    146  CA  ALA A  19      12.914  -8.107   5.863  1.00 93.62           C  
ATOM    147  C   ALA A  19      14.300  -8.659   6.183  1.00 93.62           C  
ATOM    148  CB  ALA A  19      13.023  -6.936   4.889  1.00 93.62           C  
ATOM    149  O   ALA A  19      15.103  -7.995   6.842  1.00 93.62           O  
ATOM    150  N   SER A  20      14.587  -9.830   5.812  1.00 90.25           N  
ATOM    151  CA  SER A  20      15.769 -10.595   6.196  1.00 90.25           C  
ATOM    152  C   SER A  20      16.992 -10.162   5.396  1.00 90.25           C  
ATOM    153  CB  SER A  20      15.525 -12.092   6.001  1.00 90.25           C  
ATOM    154  O   SER A  20      18.128 -10.389   5.817  1.00 90.25           O  
ATOM    155  OG  SER A  20      15.109 -12.365   4.673  1.00 90.25           O  
ATOM    156  N   SER A  21      16.855  -9.373   4.250  1.00 93.80           N  
ATOM    157  CA  SER A  21      17.961  -8.971   3.387  1.00 93.80           C  
ATOM    158  C   SER A  21      17.528  -7.892   2.400  1.00 93.80           C  
ATOM    159  CB  SER A  21      18.514 -10.177   2.627  1.00 93.80           C  
ATOM    160  O   SER A  21      16.348  -7.545   2.330  1.00 93.80           O  
ATOM    161  OG  SER A  21      17.606 -10.599   1.624  1.00 93.80           O  
ATOM    162  N   SER A  22      18.548  -7.316   1.758  1.00 91.47           N  
ATOM    163  CA  SER A  22      18.323  -6.311   0.724  1.00 91.47           C  
ATOM    164  C   SER A  22      17.615  -6.911  -0.486  1.00 91.47           C  
ATOM    165  CB  SER A  22      19.647  -5.681   0.290  1.00 91.47           C  
ATOM    166  O   SER A  22      16.997  -6.189  -1.271  1.00 91.47           O  
ATOM    167  OG  SER A  22      20.525  -6.665  -0.231  1.00 91.47           O  
ATOM    168  N   ASN A  23      17.659  -8.255  -0.600  1.00 94.33           N  
ATOM    169  CA  ASN A  23      17.021  -8.985  -1.690  1.00 94.33           C  
ATOM    170  C   ASN A  23      15.618  -9.449  -1.308  1.00 94.33           C  
ATOM    171  CB  ASN A  23      17.879 -10.180  -2.111  1.00 94.33           C  
ATOM    172  O   ASN A  23      14.992 -10.217  -2.041  1.00 94.33           O  
ATOM    173  CG  ASN A  23      17.522 -10.699  -3.490  1.00 94.33           C  
ATOM    174  ND2 ASN A  23      17.548 -12.016  -3.653  1.00 94.33           N  
ATOM    175  OD1 ASN A  23      17.225  -9.922  -4.401  1.00 94.33           O  
ATOM    176  N   TYR A  24      15.145  -9.202  -0.155  1.00 96.87           N  
ATOM    177  CA  TYR A  24      13.853  -9.612   0.384  1.00 96.87           C  
ATOM    178  C   TYR A  24      12.733  -9.325  -0.608  1.00 96.87           C  
ATOM    179  CB  TYR A  24      13.573  -8.899   1.710  1.00 96.87           C  
ATOM    180  O   TYR A  24      11.941 -10.213  -0.934  1.00 96.87           O  
ATOM    181  CG  TYR A  24      12.172  -9.114   2.231  1.00 96.87           C  
ATOM    182  CD1 TYR A  24      11.162  -8.191   1.970  1.00 96.87           C  
ATOM    183  CD2 TYR A  24      11.857 -10.239   2.984  1.00 96.87           C  
ATOM    184  CE1 TYR A  24       9.870  -8.384   2.449  1.00 96.87           C  
ATOM    185  CE2 TYR A  24      10.569 -10.442   3.469  1.00 96.87           C  
ATOM    186  OH  TYR A  24       8.307  -9.707   3.673  1.00 96.87           O  
ATOM    187  CZ  TYR A  24       9.584  -9.511   3.196  1.00 96.87           C  
ATOM    188  N   CYS A  25      12.516  -8.093  -1.081  1.00 97.16           N  
ATOM    189  CA  CYS A  25      11.439  -7.647  -1.958  1.00 97.16           C  
ATOM    190  C   CYS A  25      11.482  -8.384  -3.292  1.00 97.16           C  
ATOM    191  CB  CYS A  25      11.529  -6.140  -2.195  1.00 97.16           C  
ATOM    192  O   CYS A  25      10.440  -8.758  -3.833  1.00 97.16           O  
ATOM    193  SG  CYS A  25      10.901  -5.149  -0.822  1.00 97.16           S  
ATOM    194  N   ASN A  26      12.742  -8.659  -3.837  1.00 95.97           N  
ATOM    195  CA  ASN A  26      12.852  -9.435  -5.067  1.00 95.97           C  
ATOM    196  C   ASN A  26      12.316 -10.852  -4.886  1.00 95.97           C  
ATOM    197  CB  ASN A  26      14.304  -9.474  -5.549  1.00 95.97           C  
ATOM    198  O   ASN A  26      11.592 -11.361  -5.744  1.00 95.97           O  
ATOM    199  CG  ASN A  26      14.792  -8.126  -6.041  1.00 95.97           C  
ATOM    200  ND2 ASN A  26      15.989  -7.737  -5.616  1.00 95.97           N  
ATOM    201  OD1 ASN A  26      14.100  -7.439  -6.796  1.00 95.97           O  
ATOM    202  N   GLN A  27      12.595 -11.461  -3.779  1.00 96.42           N  
ATOM    203  CA  GLN A  27      12.166 -12.824  -3.485  1.00 96.42           C  
ATOM    204  C   GLN A  27      10.661 -12.887  -3.238  1.00 96.42           C  
ATOM    205  CB  GLN A  27      12.920 -13.376  -2.274  1.00 96.42           C  
ATOM    206  O   GLN A  27       9.971 -13.748  -3.787  1.00 96.42           O  
ATOM    207  CG  GLN A  27      14.398 -13.631  -2.535  1.00 96.42           C  
ATOM    208  CD  GLN A  27      15.122 -14.183  -1.320  1.00 96.42           C  
ATOM    209  NE2 GLN A  27      16.319 -14.717  -1.535  1.00 96.42           N  
ATOM    210  OE1 GLN A  27      14.608 -14.130  -0.198  1.00 96.42           O  
ATOM    211  N   MET A  28      10.222 -11.968  -2.459  1.00 96.86           N  
ATOM    212  CA  MET A  28       8.822 -11.991  -2.044  1.00 96.86           C  
ATOM    213  C   MET A  28       7.903 -11.637  -3.208  1.00 96.86           C  
ATOM    214  CB  MET A  28       8.589 -11.025  -0.881  1.00 96.86           C  
ATOM    215  O   MET A  28       6.848 -12.250  -3.380  1.00 96.86           O  
ATOM    216  CG  MET A  28       9.177 -11.500   0.438  1.00 96.86           C  
ATOM    217  SD  MET A  28       8.453 -13.090   0.998  1.00 96.86           S  
ATOM    218  CE  MET A  28       6.782 -12.541   1.444  1.00 96.86           C  
ATOM    219  N   MET A  29       8.212 -10.593  -3.918  1.00 96.60           N  
ATOM    220  CA  MET A  29       7.428 -10.194  -5.083  1.00 96.60           C  
ATOM    221  C   MET A  29       7.272 -11.357  -6.058  1.00 96.60           C  
ATOM    222  CB  MET A  29       8.080  -9.004  -5.789  1.00 96.60           C  
ATOM    223  O   MET A  29       6.191 -11.568  -6.611  1.00 96.60           O  
ATOM    224  CG  MET A  29       8.146  -7.747  -4.937  1.00 96.60           C  
ATOM    225  SD  MET A  29       6.486  -7.059  -4.569  1.00 96.60           S  
ATOM    226  CE  MET A  29       6.068  -6.350  -6.187  1.00 96.60           C  
ATOM    227  N   LYS A  30       8.341 -12.134  -6.290  1.00 95.35           N  
ATOM    228  CA  LYS A  30       8.324 -13.299  -7.169  1.00 95.35           C  
ATOM    229  C   LYS A  30       7.534 -14.446  -6.546  1.00 95.35           C  
ATOM    230  CB  LYS A  30       9.750 -13.756  -7.484  1.00 95.35           C  
ATOM    231  O   LYS A  30       6.694 -15.060  -7.208  1.00 95.35           O  
ATOM    232  CG  LYS A  30       9.832 -14.843  -8.545  1.00 95.35           C  
ATOM    233  CD  LYS A  30      11.276 -15.157  -8.913  1.00 95.35           C  
ATOM    234  CE  LYS A  30      11.360 -16.245  -9.975  1.00 95.35           C  
ATOM    235  NZ  LYS A  30      12.774 -16.545 -10.351  1.00 95.35           N  
ATOM    236  N   SER A  31       7.814 -14.742  -5.285  1.00 96.00           N  
ATOM    237  CA  SER A  31       7.203 -15.871  -4.591  1.00 96.00           C  
ATOM    238  C   SER A  31       5.696 -15.683  -4.448  1.00 96.00           C  
ATOM    239  CB  SER A  31       7.835 -16.058  -3.211  1.00 96.00           C  
ATOM    240  O   SER A  31       4.947 -16.659  -4.376  1.00 96.00           O  
ATOM    241  OG  SER A  31       7.468 -15.000  -2.342  1.00 96.00           O  
ATOM    242  N   ARG A  32       5.236 -14.480  -4.538  1.00 95.79           N  
ATOM    243  CA  ARG A  32       3.817 -14.196  -4.349  1.00 95.79           C  
ATOM    244  C   ARG A  32       3.140 -13.881  -5.679  1.00 95.79           C  
ATOM    245  CB  ARG A  32       3.626 -13.031  -3.375  1.00 95.79           C  
ATOM    246  O   ARG A  32       2.041 -13.323  -5.705  1.00 95.79           O  
ATOM    247  CG  ARG A  32       4.230 -13.273  -2.001  1.00 95.79           C  
ATOM    248  CD  ARG A  32       3.459 -14.330  -1.224  1.00 95.79           C  
ATOM    249  NE  ARG A  32       3.968 -14.477   0.137  1.00 95.79           N  
ATOM    250  NH1 ARG A  32       2.734 -16.371   0.615  1.00 95.79           N  
ATOM    251  NH2 ARG A  32       4.137 -15.482   2.195  1.00 95.79           N  
ATOM    252  CZ  ARG A  32       3.612 -15.443   0.979  1.00 95.79           C  
ATOM    253  N   ASN A  33       3.886 -14.161  -6.746  1.00 94.92           N  
ATOM    254  CA  ASN A  33       3.393 -14.058  -8.115  1.00 94.92           C  
ATOM    255  C   ASN A  33       3.015 -12.622  -8.468  1.00 94.92           C  
ATOM    256  CB  ASN A  33       2.198 -14.989  -8.328  1.00 94.92           C  
ATOM    257  O   ASN A  33       2.045 -12.392  -9.193  1.00 94.92           O  
ATOM    258  CG  ASN A  33       2.598 -16.451  -8.374  1.00 94.92           C  
ATOM    259  ND2 ASN A  33       1.649 -17.335  -8.086  1.00 94.92           N  
ATOM    260  OD1 ASN A  33       3.750 -16.783  -8.665  1.00 94.92           O  
ATOM    261  N   LEU A  34       3.633 -11.656  -7.845  1.00 94.92           N  
ATOM    262  CA  LEU A  34       3.352 -10.252  -8.119  1.00 94.92           C  
ATOM    263  C   LEU A  34       4.092  -9.783  -9.368  1.00 94.92           C  
ATOM    264  CB  LEU A  34       3.745  -9.382  -6.922  1.00 94.92           C  
ATOM    265  O   LEU A  34       3.813  -8.702  -9.890  1.00 94.92           O  
ATOM    266  CG  LEU A  34       2.954  -9.606  -5.633  1.00 94.92           C  
ATOM    267  CD1 LEU A  34       3.523  -8.749  -4.507  1.00 94.92           C  
ATOM    268  CD2 LEU A  34       1.477  -9.299  -5.851  1.00 94.92           C  
ATOM    269  N   THR A  35       4.962 -10.526  -9.903  1.00 94.77           N  
ATOM    270  CA  THR A  35       5.744 -10.189 -11.088  1.00 94.77           C  
ATOM    271  C   THR A  35       5.422 -11.140 -12.237  1.00 94.77           C  
ATOM    272  CB  THR A  35       7.254 -10.231 -10.791  1.00 94.77           C  
ATOM    273  O   THR A  35       6.180 -11.232 -13.204  1.00 94.77           O  
ATOM    274  CG2 THR A  35       7.627  -9.240  -9.693  1.00 94.77           C  
ATOM    275  OG1 THR A  35       7.615 -11.552 -10.369  1.00 94.77           O  
ATOM    276  N   LYS A  36       4.315 -11.983 -12.089  1.00 91.72           N  
ATOM    277  CA  LYS A  36       3.967 -13.014 -13.063  1.00 91.72           C  
ATOM    278  C   LYS A  36       3.664 -12.402 -14.428  1.00 91.72           C  
ATOM    279  CB  LYS A  36       2.768 -13.829 -12.576  1.00 91.72           C  
ATOM    280  O   LYS A  36       4.152 -12.883 -15.452  1.00 91.72           O  
ATOM    281  CG  LYS A  36       2.356 -14.948 -13.521  1.00 91.72           C  
ATOM    282  CD  LYS A  36       1.143 -15.705 -12.995  1.00 91.72           C  
ATOM    283  CE  LYS A  36       0.695 -16.789 -13.967  1.00 91.72           C  
ATOM    284  NZ  LYS A  36      -0.489 -17.539 -13.452  1.00 91.72           N  
ATOM    285  N   ASP A  37       2.896 -11.307 -14.495  1.00 90.88           N  
ATOM    286  CA  ASP A  37       2.438 -10.715 -15.749  1.00 90.88           C  
ATOM    287  C   ASP A  37       3.227  -9.450 -16.079  1.00 90.88           C  
ATOM    288  CB  ASP A  37       0.942 -10.399 -15.679  1.00 90.88           C  
ATOM    289  O   ASP A  37       3.400  -9.108 -17.251  1.00 90.88           O  
ATOM    290  CG  ASP A  37       0.083 -11.638 -15.497  1.00 90.88           C  
ATOM    291  OD1 ASP A  37       0.262 -12.621 -16.249  1.00 90.88           O  
ATOM    292  OD2 ASP A  37      -0.783 -11.630 -14.596  1.00 90.88           O  
ATOM    293  N   ARG A  38       3.703  -8.764 -15.101  1.00 90.68           N  
ATOM    294  CA  ARG A  38       4.444  -7.508 -15.156  1.00 90.68           C  
ATOM    295  C   ARG A  38       5.191  -7.255 -13.851  1.00 90.68           C  
ATOM    296  CB  ARG A  38       3.502  -6.339 -15.455  1.00 90.68           C  
ATOM    297  O   ARG A  38       4.973  -7.955 -12.860  1.00 90.68           O  
ATOM    298  CG  ARG A  38       2.446  -6.110 -14.386  1.00 90.68           C  
ATOM    299  CD  ARG A  38       1.494  -4.985 -14.766  1.00 90.68           C  
ATOM    300  NE  ARG A  38       0.499  -4.746 -13.724  1.00 90.68           N  
ATOM    301  NH1 ARG A  38      -0.617  -3.087 -14.882  1.00 90.68           N  
ATOM    302  NH2 ARG A  38      -1.331  -3.715 -12.796  1.00 90.68           N  
ATOM    303  CZ  ARG A  38      -0.481  -3.850 -13.803  1.00 90.68           C  
ATOM    304  N   CYS A  39       6.140  -6.221 -13.924  1.00 92.12           N  
ATOM    305  CA  CYS A  39       6.762  -5.780 -12.681  1.00 92.12           C  
ATOM    306  C   CYS A  39       5.826  -4.868 -11.896  1.00 92.12           C  
ATOM    307  CB  CYS A  39       8.075  -5.052 -12.968  1.00 92.12           C  
ATOM    308  O   CYS A  39       5.580  -3.730 -12.299  1.00 92.12           O  
ATOM    309  SG  CYS A  39       9.324  -6.090 -13.760  1.00 92.12           S  
ATOM    310  N   LYS A  40       5.197  -5.526 -10.862  1.00 92.78           N  
ATOM    311  CA  LYS A  40       4.381  -4.681  -9.995  1.00 92.78           C  
ATOM    312  C   LYS A  40       5.206  -3.541  -9.404  1.00 92.78           C  
ATOM    313  CB  LYS A  40       3.753  -5.509  -8.874  1.00 92.78           C  
ATOM    314  O   LYS A  40       6.250  -3.776  -8.792  1.00 92.78           O  
ATOM    315  CG  LYS A  40       2.717  -4.755  -8.053  1.00 92.78           C  
ATOM    316  CD  LYS A  40       1.955  -5.689  -7.120  1.00 92.78           C  
ATOM    317  CE  LYS A  40       0.844  -4.957  -6.381  1.00 92.78           C  
ATOM    318  NZ  LYS A  40       0.029  -5.888  -5.544  1.00 92.78           N  
ATOM    319  N   PRO A  41       4.692  -2.372  -9.658  1.00 90.55           N  
ATOM    320  CA  PRO A  41       5.492  -1.194  -9.316  1.00 90.55           C  
ATOM    321  C   PRO A  41       5.682  -1.026  -7.810  1.00 90.55           C  
ATOM    322  CB  PRO A  41       4.678  -0.035  -9.897  1.00 90.55           C  
ATOM    323  O   PRO A  41       6.767  -0.654  -7.359  1.00 90.55           O  
ATOM    324  CG  PRO A  41       3.863  -0.649 -10.988  1.00 90.55           C  
ATOM    325  CD  PRO A  41       3.554  -2.070 -10.611  1.00 90.55           C  
ATOM    326  N   VAL A  42       4.704  -1.291  -7.010  1.00 92.15           N  
ATOM    327  CA  VAL A  42       4.818  -1.125  -5.564  1.00 92.15           C  
ATOM    328  C   VAL A  42       4.026  -2.220  -4.854  1.00 92.15           C  
ATOM    329  CB  VAL A  42       4.325   0.268  -5.112  1.00 92.15           C  
ATOM    330  O   VAL A  42       3.022  -2.708  -5.379  1.00 92.15           O  
ATOM    331  CG1 VAL A  42       5.190   1.370  -5.720  1.00 92.15           C  
ATOM    332  CG2 VAL A  42       2.858   0.463  -5.492  1.00 92.15           C  
ATOM    333  N   ASN A  43       4.511  -2.605  -3.700  1.00 95.30           N  
ATOM    334  CA  ASN A  43       3.822  -3.515  -2.791  1.00 95.30           C  
ATOM    335  C   ASN A  43       4.332  -3.370  -1.360  1.00 95.30           C  
ATOM    336  CB  ASN A  43       3.971  -4.962  -3.264  1.00 95.30           C  
ATOM    337  O   ASN A  43       5.444  -2.886  -1.139  1.00 95.30           O  
ATOM    338  CG  ASN A  43       2.943  -5.888  -2.644  1.00 95.30           C  
ATOM    339  ND2 ASN A  43       3.377  -7.081  -2.256  1.00 95.30           N  
ATOM    340  OD1 ASN A  43       1.768  -5.534  -2.517  1.00 95.30           O  
ATOM    341  N   THR A  44       3.494  -3.806  -0.475  1.00 96.31           N  
ATOM    342  CA  THR A  44       3.881  -3.774   0.931  1.00 96.31           C  
ATOM    343  C   THR A  44       3.587  -5.111   1.604  1.00 96.31           C  
ATOM    344  CB  THR A  44       3.153  -2.645   1.684  1.00 96.31           C  
ATOM    345  O   THR A  44       2.502  -5.671   1.436  1.00 96.31           O  
ATOM    346  CG2 THR A  44       3.604  -2.577   3.140  1.00 96.31           C  
ATOM    347  OG1 THR A  44       3.437  -1.393   1.048  1.00 96.31           O  
ATOM    348  N   PHE A  45       4.628  -5.543   2.385  1.00 97.33           N  
ATOM    349  CA  PHE A  45       4.451  -6.759   3.171  1.00 97.33           C  
ATOM    350  C   PHE A  45       4.375  -6.436   4.658  1.00 97.33           C  
ATOM    351  CB  PHE A  45       5.595  -7.743   2.905  1.00 97.33           C  
ATOM    352  O   PHE A  45       5.207  -5.691   5.181  1.00 97.33           O  
ATOM    353  CG  PHE A  45       5.603  -8.302   1.508  1.00 97.33           C  
ATOM    354  CD1 PHE A  45       4.688  -9.277   1.130  1.00 97.33           C  
ATOM    355  CD2 PHE A  45       6.525  -7.852   0.573  1.00 97.33           C  
ATOM    356  CE1 PHE A  45       4.693  -9.796  -0.163  1.00 97.33           C  
ATOM    357  CE2 PHE A  45       6.536  -8.366  -0.721  1.00 97.33           C  
ATOM    358  CZ  PHE A  45       5.620  -9.339  -1.086  1.00 97.33           C  
ATOM    359  N   VAL A  46       3.372  -6.992   5.238  1.00 97.50           N  
ATOM    360  CA  VAL A  46       3.203  -6.852   6.680  1.00 97.50           C  
ATOM    361  C   VAL A  46       3.745  -8.092   7.387  1.00 97.50           C  
ATOM    362  CB  VAL A  46       1.722  -6.627   7.059  1.00 97.50           C  
ATOM    363  O   VAL A  46       3.420  -9.221   7.011  1.00 97.50           O  
ATOM    364  CG1 VAL A  46       1.573  -6.443   8.568  1.00 97.50           C  
ATOM    365  CG2 VAL A  46       1.159  -5.420   6.312  1.00 97.50           C  
ATOM    366  N   HIS A  47       4.510  -7.890   8.441  1.00 97.47           N  
ATOM    367  CA  HIS A  47       5.201  -9.008   9.074  1.00 97.47           C  
ATOM    368  C   HIS A  47       4.468  -9.469  10.329  1.00 97.47           C  
ATOM    369  CB  HIS A  47       6.641  -8.623   9.417  1.00 97.47           C  
ATOM    370  O   HIS A  47       4.919 -10.391  11.013  1.00 97.47           O  
ATOM    371  CG  HIS A  47       7.486  -8.331   8.219  1.00 97.47           C  
ATOM    372  CD2 HIS A  47       7.772  -7.163   7.596  1.00 97.47           C  
ATOM    373  ND1 HIS A  47       8.150  -9.314   7.518  1.00 97.47           N  
ATOM    374  CE1 HIS A  47       8.810  -8.762   6.514  1.00 97.47           C  
ATOM    375  NE2 HIS A  47       8.597  -7.457   6.539  1.00 97.47           N  
ATOM    376  N   GLU A  48       3.329  -8.839  10.619  1.00 97.27           N  
ATOM    377  CA  GLU A  48       2.506  -9.253  11.751  1.00 97.27           C  
ATOM    378  C   GLU A  48       1.730 -10.527  11.432  1.00 97.27           C  
ATOM    379  CB  GLU A  48       1.540  -8.135  12.150  1.00 97.27           C  
ATOM    380  O   GLU A  48       1.645 -10.935  10.272  1.00 97.27           O  
ATOM    381  CG  GLU A  48       2.231  -6.860  12.611  1.00 97.27           C  
ATOM    382  CD  GLU A  48       3.008  -7.033  13.907  1.00 97.27           C  
ATOM    383  OE1 GLU A  48       4.068  -6.387  14.070  1.00 97.27           O  
ATOM    384  OE2 GLU A  48       2.552  -7.821  14.765  1.00 97.27           O  
ATOM    385  N   SER A  49       1.155 -11.091  12.516  1.00 96.56           N  
ATOM    386  CA  SER A  49       0.302 -12.254  12.297  1.00 96.56           C  
ATOM    387  C   SER A  49      -0.996 -11.865  11.597  1.00 96.56           C  
ATOM    388  CB  SER A  49      -0.012 -12.946  13.624  1.00 96.56           C  
ATOM    389  O   SER A  49      -1.445 -10.722  11.703  1.00 96.56           O  
ATOM    390  OG  SER A  49      -0.869 -12.145  14.419  1.00 96.56           O  
ATOM    391  N   LEU A  50      -1.559 -12.823  10.860  1.00 94.85           N  
ATOM    392  CA  LEU A  50      -2.833 -12.607  10.182  1.00 94.85           C  
ATOM    393  C   LEU A  50      -3.916 -12.203  11.176  1.00 94.85           C  
ATOM    394  CB  LEU A  50      -3.260 -13.869   9.427  1.00 94.85           C  
ATOM    395  O   LEU A  50      -4.726 -11.318  10.893  1.00 94.85           O  
ATOM    396  CG  LEU A  50      -4.558 -13.772   8.625  1.00 94.85           C  
ATOM    397  CD1 LEU A  50      -4.456 -12.663   7.583  1.00 94.85           C  
ATOM    398  CD2 LEU A  50      -4.878 -15.108   7.962  1.00 94.85           C  
ATOM    399  N   ALA A  51      -3.904 -12.788  12.307  1.00 94.98           N  
ATOM    400  CA  ALA A  51      -4.877 -12.486  13.353  1.00 94.98           C  
ATOM    401  C   ALA A  51      -4.781 -11.026  13.788  1.00 94.98           C  
ATOM    402  CB  ALA A  51      -4.674 -13.410  14.552  1.00 94.98           C  
ATOM    403  O   ALA A  51      -5.802 -10.361  13.981  1.00 94.98           O  
ATOM    404  N   ASP A  52      -3.562 -10.581  13.941  1.00 95.48           N  
ATOM    405  CA  ASP A  52      -3.332  -9.197  14.344  1.00 95.48           C  
ATOM    406  C   ASP A  52      -3.832  -8.225  13.278  1.00 95.48           C  
ATOM    407  CB  ASP A  52      -1.846  -8.958  14.619  1.00 95.48           C  
ATOM    408  O   ASP A  52      -4.414  -7.187  13.600  1.00 95.48           O  
ATOM    409  CG  ASP A  52      -1.377  -9.579  15.923  1.00 95.48           C  
ATOM    410  OD1 ASP A  52      -2.224  -9.904  16.783  1.00 95.48           O  
ATOM    411  OD2 ASP A  52      -0.149  -9.743  16.093  1.00 95.48           O  
ATOM    412  N   VAL A  53      -3.590  -8.540  12.042  1.00 95.76           N  
ATOM    413  CA  VAL A  53      -4.037  -7.693  10.941  1.00 95.76           C  
ATOM    414  C   VAL A  53      -5.558  -7.762  10.821  1.00 95.76           C  
ATOM    415  CB  VAL A  53      -3.377  -8.104   9.606  1.00 95.76           C  
ATOM    416  O   VAL A  53      -6.211  -6.755  10.537  1.00 95.76           O  
ATOM    417  CG1 VAL A  53      -3.953  -7.292   8.447  1.00 95.76           C  
ATOM    418  CG2 VAL A  53      -1.862  -7.929   9.684  1.00 95.76           C  
ATOM    419  N   GLN A  54      -6.199  -8.893  11.079  1.00 95.56           N  
ATOM    420  CA  GLN A  54      -7.652  -9.026  11.078  1.00 95.56           C  
ATOM    421  C   GLN A  54      -8.283  -8.176  12.177  1.00 95.56           C  
ATOM    422  CB  GLN A  54      -8.058 -10.490  11.248  1.00 95.56           C  
ATOM    423  O   GLN A  54      -9.382  -7.644  12.004  1.00 95.56           O  
ATOM    424  CG  GLN A  54      -7.825 -11.342  10.008  1.00 95.56           C  
ATOM    425  CD  GLN A  54      -8.152 -12.806  10.231  1.00 95.56           C  
ATOM    426  NE2 GLN A  54      -8.548 -13.495   9.166  1.00 95.56           N  
ATOM    427  OE1 GLN A  54      -8.049 -13.315  11.352  1.00 95.56           O  
ATOM    428  N   ALA A  55      -7.614  -8.070  13.314  1.00 96.11           N  
ATOM    429  CA  ALA A  55      -8.100  -7.287  14.447  1.00 96.11           C  
ATOM    430  C   ALA A  55      -8.196  -5.806  14.090  1.00 96.11           C  
ATOM    431  CB  ALA A  55      -7.191  -7.481  15.658  1.00 96.11           C  
ATOM    432  O   ALA A  55      -8.956  -5.059  14.711  1.00 96.11           O  
ATOM    433  N   VAL A  56      -7.484  -5.369  13.050  1.00 96.60           N  
ATOM    434  CA  VAL A  56      -7.479  -3.973  12.627  1.00 96.60           C  
ATOM    435  C   VAL A  56      -8.870  -3.575  12.140  1.00 96.60           C  
ATOM    436  CB  VAL A  56      -6.433  -3.719  11.518  1.00 96.60           C  
ATOM    437  O   VAL A  56      -9.286  -2.425  12.302  1.00 96.60           O  
ATOM    438  CG1 VAL A  56      -6.566  -2.302  10.964  1.00 96.60           C  
ATOM    439  CG2 VAL A  56      -5.022  -3.958  12.051  1.00 96.60           C  
ATOM    440  N   CYS A  57      -9.573  -4.501  11.551  1.00 95.58           N  
ATOM    441  CA  CYS A  57     -10.870  -4.243  10.935  1.00 95.58           C  
ATOM    442  C   CYS A  57     -11.905  -3.856  11.985  1.00 95.58           C  
ATOM    443  CB  CYS A  57     -11.350  -5.470  10.161  1.00 95.58           C  
ATOM    444  O   CYS A  57     -12.992  -3.384  11.647  1.00 95.58           O  
ATOM    445  SG  CYS A  57     -10.412  -5.791   8.651  1.00 95.58           S  
ATOM    446  N   SER A  58     -11.610  -3.913  13.274  1.00 94.99           N  
ATOM    447  CA  SER A  58     -12.500  -3.530  14.365  1.00 94.99           C  
ATOM    448  C   SER A  58     -11.948  -2.336  15.136  1.00 94.99           C  
ATOM    449  CB  SER A  58     -12.716  -4.707  15.318  1.00 94.99           C  
ATOM    450  O   SER A  58     -12.485  -1.963  16.180  1.00 94.99           O  
ATOM    451  OG  SER A  58     -13.255  -5.821  14.627  1.00 94.99           O  
ATOM    452  N   GLN A  59     -10.976  -1.801  14.663  1.00 95.28           N  
ATOM    453  CA  GLN A  59     -10.326  -0.706  15.376  1.00 95.28           C  
ATOM    454  C   GLN A  59     -10.821   0.647  14.873  1.00 95.28           C  
ATOM    455  CB  GLN A  59      -8.807  -0.797  15.230  1.00 95.28           C  
ATOM    456  O   GLN A  59     -12.012   0.818  14.603  1.00 95.28           O  
ATOM    457  CG  GLN A  59      -8.202  -2.046  15.858  1.00 95.28           C  
ATOM    458  CD  GLN A  59      -6.691  -2.094  15.731  1.00 95.28           C  
ATOM    459  NE2 GLN A  59      -6.099  -3.217  16.123  1.00 95.28           N  
ATOM    460  OE1 GLN A  59      -6.061  -1.130  15.283  1.00 95.28           O  
ATOM    461  N   LYS A  60      -9.908   1.689  14.701  1.00 94.97           N  
ATOM    462  CA  LYS A  60     -10.287   3.052  14.343  1.00 94.97           C  
ATOM    463  C   LYS A  60     -10.627   3.157  12.859  1.00 94.97           C  
ATOM    464  CB  LYS A  60      -9.166   4.031  14.693  1.00 94.97           C  
ATOM    465  O   LYS A  60      -9.832   2.757  12.005  1.00 94.97           O  
ATOM    466  CG  LYS A  60      -9.503   5.487  14.408  1.00 94.97           C  
ATOM    467  CD  LYS A  60      -8.346   6.410  14.770  1.00 94.97           C  
ATOM    468  CE  LYS A  60      -8.674   7.865  14.464  1.00 94.97           C  
ATOM    469  NZ  LYS A  60      -7.525   8.768  14.770  1.00 94.97           N  
ATOM    470  N   ASN A  61     -11.897   3.659  12.523  1.00 95.85           N  
ATOM    471  CA  ASN A  61     -12.341   3.915  11.157  1.00 95.85           C  
ATOM    472  C   ASN A  61     -11.753   5.213  10.610  1.00 95.85           C  
ATOM    473  CB  ASN A  61     -13.869   3.953  11.088  1.00 95.85           C  
ATOM    474  O   ASN A  61     -11.848   6.261  11.252  1.00 95.85           O  
ATOM    475  CG  ASN A  61     -14.387   4.054   9.666  1.00 95.85           C  
ATOM    476  ND2 ASN A  61     -14.776   2.921   9.095  1.00 95.85           N  
ATOM    477  OD1 ASN A  61     -14.436   5.142   9.087  1.00 95.85           O  
ATOM    478  N   VAL A  62     -11.151   5.119   9.416  1.00 95.38           N  
ATOM    479  CA  VAL A  62     -10.581   6.277   8.735  1.00 95.38           C  
ATOM    480  C   VAL A  62     -10.979   6.257   7.261  1.00 95.38           C  
ATOM    481  CB  VAL A  62      -9.042   6.315   8.871  1.00 95.38           C  
ATOM    482  O   VAL A  62     -11.431   5.231   6.747  1.00 95.38           O  
ATOM    483  CG1 VAL A  62      -8.633   6.441  10.337  1.00 95.38           C  
ATOM    484  CG2 VAL A  62      -8.421   5.068   8.245  1.00 95.38           C  
ATOM    485  N   ALA A  63     -10.881   7.447   6.637  1.00 93.46           N  
ATOM    486  CA  ALA A  63     -11.162   7.495   5.205  1.00 93.46           C  
ATOM    487  C   ALA A  63     -10.047   6.827   4.405  1.00 93.46           C  
ATOM    488  CB  ALA A  63     -11.348   8.939   4.747  1.00 93.46           C  
ATOM    489  O   ALA A  63      -8.864   7.043   4.677  1.00 93.46           O  
ATOM    490  N   CYS A  64     -10.452   5.916   3.448  1.00 91.04           N  
ATOM    491  CA  CYS A  64      -9.480   5.359   2.515  1.00 91.04           C  
ATOM    492  C   CYS A  64      -8.971   6.427   1.553  1.00 91.04           C  
ATOM    493  CB  CYS A  64     -10.095   4.202   1.727  1.00 91.04           C  
ATOM    494  O   CYS A  64      -9.547   7.513   1.465  1.00 91.04           O  
ATOM    495  SG  CYS A  64     -10.676   2.843   2.765  1.00 91.04           S  
ATOM    496  N   LYS A  65      -7.940   6.120   0.779  1.00 87.20           N  
ATOM    497  CA  LYS A  65      -7.367   7.057  -0.183  1.00 87.20           C  
ATOM    498  C   LYS A  65      -8.395   7.461  -1.236  1.00 87.20           C  
ATOM    499  CB  LYS A  65      -6.136   6.450  -0.858  1.00 87.20           C  
ATOM    500  O   LYS A  65      -8.380   8.594  -1.723  1.00 87.20           O  
ATOM    501  CG  LYS A  65      -4.881   6.478   0.002  1.00 87.20           C  
ATOM    502  CD  LYS A  65      -3.660   6.005  -0.776  1.00 87.20           C  
ATOM    503  CE  LYS A  65      -2.405   6.023   0.087  1.00 87.20           C  
ATOM    504  NZ  LYS A  65      -1.210   5.536  -0.664  1.00 87.20           N  
ATOM    505  N   ASN A  66      -9.309   6.517  -1.483  1.00 83.13           N  
ATOM    506  CA  ASN A  66     -10.308   6.803  -2.507  1.00 83.13           C  
ATOM    507  C   ASN A  66     -11.565   7.426  -1.905  1.00 83.13           C  
ATOM    508  CB  ASN A  66     -10.664   5.532  -3.280  1.00 83.13           C  
ATOM    509  O   ASN A  66     -12.569   7.599  -2.598  1.00 83.13           O  
ATOM    510  CG  ASN A  66     -11.308   4.476  -2.404  1.00 83.13           C  
ATOM    511  ND2 ASN A  66     -11.621   3.328  -2.992  1.00 83.13           N  
ATOM    512  OD1 ASN A  66     -11.522   4.691  -1.208  1.00 83.13           O  
ATOM    513  N   GLY A  67     -11.509   7.735  -0.538  1.00 84.86           N  
ATOM    514  CA  GLY A  67     -12.601   8.446   0.109  1.00 84.86           C  
ATOM    515  C   GLY A  67     -13.621   7.522   0.745  1.00 84.86           C  
ATOM    516  O   GLY A  67     -14.579   7.982   1.370  1.00 84.86           O  
ATOM    517  N   GLN A  68     -13.389   6.249   0.639  1.00 86.49           N  
ATOM    518  CA  GLN A  68     -14.281   5.260   1.234  1.00 86.49           C  
ATOM    519  C   GLN A  68     -14.117   5.212   2.751  1.00 86.49           C  
ATOM    520  CB  GLN A  68     -14.024   3.876   0.635  1.00 86.49           C  
ATOM    521  O   GLN A  68     -13.094   5.649   3.283  1.00 86.49           O  
ATOM    522  CG  GLN A  68     -14.333   3.783  -0.853  1.00 86.49           C  
ATOM    523  CD  GLN A  68     -14.108   2.392  -1.414  1.00 86.49           C  
ATOM    524  NE2 GLN A  68     -14.849   2.047  -2.461  1.00 86.49           N  
ATOM    525  OE1 GLN A  68     -13.273   1.633  -0.911  1.00 86.49           O  
ATOM    526  N   THR A  69     -15.188   4.611   3.436  1.00 91.28           N  
ATOM    527  CA  THR A  69     -15.196   4.655   4.894  1.00 91.28           C  
ATOM    528  C   THR A  69     -14.924   3.273   5.479  1.00 91.28           C  
ATOM    529  CB  THR A  69     -16.539   5.187   5.429  1.00 91.28           C  
ATOM    530  O   THR A  69     -15.009   3.079   6.693  1.00 91.28           O  
ATOM    531  CG2 THR A  69     -16.774   6.628   4.991  1.00 91.28           C  
ATOM    532  OG1 THR A  69     -17.603   4.367   4.930  1.00 91.28           O  
ATOM    533  N   ASN A  70     -14.597   2.327   4.608  1.00 93.06           N  
ATOM    534  CA  ASN A  70     -14.377   0.973   5.107  1.00 93.06           C  
ATOM    535  C   ASN A  70     -12.899   0.710   5.381  1.00 93.06           C  
ATOM    536  CB  ASN A  70     -14.925  -0.058   4.119  1.00 93.06           C  
ATOM    537  O   ASN A  70     -12.426  -0.417   5.228  1.00 93.06           O  
ATOM    538  CG  ASN A  70     -14.255   0.019   2.761  1.00 93.06           C  
ATOM    539  ND2 ASN A  70     -14.383  -1.043   1.975  1.00 93.06           N  
ATOM    540  OD1 ASN A  70     -13.626   1.025   2.422  1.00 93.06           O  
ATOM    541  N   CYS A  71     -12.132   1.697   5.709  1.00 95.22           N  
ATOM    542  CA  CYS A  71     -10.720   1.554   6.046  1.00 95.22           C  
ATOM    543  C   CYS A  71     -10.497   1.725   7.543  1.00 95.22           C  
ATOM    544  CB  CYS A  71      -9.880   2.572   5.275  1.00 95.22           C  
ATOM    545  O   CYS A  71     -11.109   2.590   8.172  1.00 95.22           O  
ATOM    546  SG  CYS A  71      -9.780   2.241   3.503  1.00 95.22           S  
ATOM    547  N   TYR A  72      -9.732   0.880   8.021  1.00 96.65           N  
ATOM    548  CA  TYR A  72      -9.451   0.865   9.452  1.00 96.65           C  
ATOM    549  C   TYR A  72      -7.954   0.979   9.714  1.00 96.65           C  
ATOM    550  CB  TYR A  72      -9.998  -0.413  10.095  1.00 96.65           C  
ATOM    551  O   TYR A  72      -7.146   0.371   9.008  1.00 96.65           O  
ATOM    552  CG  TYR A  72     -11.484  -0.599   9.906  1.00 96.65           C  
ATOM    553  CD1 TYR A  72     -12.383  -0.250  10.911  1.00 96.65           C  
ATOM    554  CD2 TYR A  72     -11.992  -1.124   8.723  1.00 96.65           C  
ATOM    555  CE1 TYR A  72     -13.753  -0.421  10.743  1.00 96.65           C  
ATOM    556  CE2 TYR A  72     -13.360  -1.300   8.543  1.00 96.65           C  
ATOM    557  OH  TYR A  72     -15.586  -1.118   9.384  1.00 96.65           O  
ATOM    558  CZ  TYR A  72     -14.231  -0.946   9.557  1.00 96.65           C  
ATOM    559  N   GLN A  73      -7.651   1.840  10.652  1.00 97.03           N  
ATOM    560  CA  GLN A  73      -6.263   2.103  11.018  1.00 97.03           C  
ATOM    561  C   GLN A  73      -5.876   1.348  12.286  1.00 97.03           C  
ATOM    562  CB  GLN A  73      -6.033   3.603  11.209  1.00 97.03           C  
ATOM    563  O   GLN A  73      -6.641   1.314  13.253  1.00 97.03           O  
ATOM    564  CG  GLN A  73      -4.590   3.968  11.531  1.00 97.03           C  
ATOM    565  CD  GLN A  73      -4.386   5.462  11.699  1.00 97.03           C  
ATOM    566  NE2 GLN A  73      -3.482   5.839  12.597  1.00 97.03           N  
ATOM    567  OE1 GLN A  73      -5.035   6.270  11.028  1.00 97.03           O  
ATOM    568  N   SER A  74      -4.738   0.722  12.193  1.00 97.43           N  
ATOM    569  CA  SER A  74      -4.264  -0.025  13.354  1.00 97.43           C  
ATOM    570  C   SER A  74      -3.956   0.906  14.522  1.00 97.43           C  
ATOM    571  CB  SER A  74      -3.019  -0.837  12.997  1.00 97.43           C  
ATOM    572  O   SER A  74      -3.538   2.048  14.319  1.00 97.43           O  
ATOM    573  OG  SER A  74      -1.949   0.017  12.628  1.00 97.43           O  
ATOM    574  N   TYR A  75      -4.103   0.478  15.813  1.00 95.59           N  
ATOM    575  CA  TYR A  75      -3.781   1.240  17.014  1.00 95.59           C  
ATOM    576  C   TYR A  75      -2.285   1.197  17.302  1.00 95.59           C  
ATOM    577  CB  TYR A  75      -4.560   0.702  18.218  1.00 95.59           C  
ATOM    578  O   TYR A  75      -1.736   2.123  17.905  1.00 95.59           O  
ATOM    579  CG  TYR A  75      -6.037   1.006  18.170  1.00 95.59           C  
ATOM    580  CD1 TYR A  75      -6.498   2.255  17.759  1.00 95.59           C  
ATOM    581  CD2 TYR A  75      -6.975   0.047  18.536  1.00 95.59           C  
ATOM    582  CE1 TYR A  75      -7.859   2.541  17.715  1.00 95.59           C  
ATOM    583  CE2 TYR A  75      -8.338   0.321  18.496  1.00 95.59           C  
ATOM    584  OH  TYR A  75     -10.118   1.846  18.043  1.00 95.59           O  
ATOM    585  CZ  TYR A  75      -8.770   1.569  18.085  1.00 95.59           C  
ATOM    586  N   SER A  76      -1.661   0.092  16.826  1.00 96.06           N  
ATOM    587  CA  SER A  76      -0.227  -0.062  17.048  1.00 96.06           C  
ATOM    588  C   SER A  76       0.537  -0.100  15.729  1.00 96.06           C  
ATOM    589  CB  SER A  76       0.058  -1.335  17.848  1.00 96.06           C  
ATOM    590  O   SER A  76      -0.035  -0.415  14.683  1.00 96.06           O  
ATOM    591  OG  SER A  76      -0.461  -2.473  17.182  1.00 96.06           O  
ATOM    592  N   THR A  77       1.837   0.407  15.913  1.00 96.60           N  
ATOM    593  CA  THR A  77       2.694   0.307  14.737  1.00 96.60           C  
ATOM    594  C   THR A  77       3.011  -1.152  14.420  1.00 96.60           C  
ATOM    595  CB  THR A  77       4.006   1.089  14.933  1.00 96.60           C  
ATOM    596  O   THR A  77       3.078  -1.988  15.323  1.00 96.60           O  
ATOM    597  CG2 THR A  77       3.734   2.575  15.143  1.00 96.60           C  
ATOM    598  OG1 THR A  77       4.695   0.574  16.079  1.00 96.60           O  
ATOM    599  N   MET A  78       3.029  -1.420  13.065  1.00 96.70           N  
ATOM    600  CA  MET A  78       3.348  -2.750  12.553  1.00 96.70           C  
ATOM    601  C   MET A  78       4.593  -2.710  11.673  1.00 96.70           C  
ATOM    602  CB  MET A  78       2.168  -3.320  11.765  1.00 96.70           C  
ATOM    603  O   MET A  78       4.874  -1.694  11.035  1.00 96.70           O  
ATOM    604  CG  MET A  78       0.891  -3.449  12.580  1.00 96.70           C  
ATOM    605  SD  MET A  78      -0.494  -4.161  11.609  1.00 96.70           S  
ATOM    606  CE  MET A  78      -1.799  -4.166  12.870  1.00 96.70           C  
ATOM    607  N   SER A  79       5.340  -3.858  11.785  1.00 97.39           N  
ATOM    608  CA  SER A  79       6.508  -3.978  10.917  1.00 97.39           C  
ATOM    609  C   SER A  79       6.099  -4.261   9.476  1.00 97.39           C  
ATOM    610  CB  SER A  79       7.437  -5.085  11.419  1.00 97.39           C  
ATOM    611  O   SER A  79       5.428  -5.258   9.199  1.00 97.39           O  
ATOM    612  OG  SER A  79       8.605  -5.161  10.620  1.00 97.39           O  
ATOM    613  N   ILE A  80       6.494  -3.326   8.593  1.00 97.55           N  
ATOM    614  CA  ILE A  80       6.152  -3.493   7.184  1.00 97.55           C  
ATOM    615  C   ILE A  80       7.409  -3.353   6.329  1.00 97.55           C  
ATOM    616  CB  ILE A  80       5.083  -2.471   6.737  1.00 97.55           C  
ATOM    617  O   ILE A  80       8.386  -2.727   6.747  1.00 97.55           O  
ATOM    618  CG1 ILE A  80       5.635  -1.044   6.835  1.00 97.55           C  
ATOM    619  CG2 ILE A  80       3.808  -2.623   7.571  1.00 97.55           C  
ATOM    620  CD1 ILE A  80       4.774   0.001   6.139  1.00 97.55           C  
ATOM    621  N   THR A  81       7.393  -3.922   5.227  1.00 97.38           N  
ATOM    622  CA  THR A  81       8.434  -3.766   4.217  1.00 97.38           C  
ATOM    623  C   THR A  81       7.841  -3.266   2.903  1.00 97.38           C  
ATOM    624  CB  THR A  81       9.181  -5.090   3.975  1.00 97.38           C  
ATOM    625  O   THR A  81       7.009  -3.942   2.294  1.00 97.38           O  
ATOM    626  CG2 THR A  81      10.313  -4.908   2.969  1.00 97.38           C  
ATOM    627  OG1 THR A  81       9.729  -5.556   5.215  1.00 97.38           O  
ATOM    628  N   ASP A  82       8.282  -2.103   2.539  1.00 95.78           N  
ATOM    629  CA  ASP A  82       7.855  -1.520   1.271  1.00 95.78           C  
ATOM    630  C   ASP A  82       8.750  -1.985   0.124  1.00 95.78           C  
ATOM    631  CB  ASP A  82       7.858   0.008   1.354  1.00 95.78           C  
ATOM    632  O   ASP A  82       9.977  -1.927   0.225  1.00 95.78           O  
ATOM    633  CG  ASP A  82       6.821   0.551   2.321  1.00 95.78           C  
ATOM    634  OD1 ASP A  82       5.704  -0.005   2.393  1.00 95.78           O  
ATOM    635  OD2 ASP A  82       7.122   1.546   3.015  1.00 95.78           O  
ATOM    636  N   CYS A  83       8.112  -2.518  -0.920  1.00 95.92           N  
ATOM    637  CA  CYS A  83       8.804  -2.949  -2.129  1.00 95.92           C  
ATOM    638  C   CYS A  83       8.473  -2.035  -3.303  1.00 95.92           C  
ATOM    639  CB  CYS A  83       8.433  -4.391  -2.474  1.00 95.92           C  
ATOM    640  O   CYS A  83       7.309  -1.907  -3.686  1.00 95.92           O  
ATOM    641  SG  CYS A  83       8.820  -5.575  -1.166  1.00 95.92           S  
ATOM    642  N   ARG A  84       9.479  -1.492  -3.762  1.00 93.73           N  
ATOM    643  CA  ARG A  84       9.306  -0.588  -4.894  1.00 93.73           C  
ATOM    644  C   ARG A  84      10.214  -0.983  -6.054  1.00 93.73           C  
ATOM    645  CB  ARG A  84       9.586   0.857  -4.477  1.00 93.73           C  
ATOM    646  O   ARG A  84      11.395  -1.275  -5.852  1.00 93.73           O  
ATOM    647  CG  ARG A  84       8.549   1.437  -3.528  1.00 93.73           C  
ATOM    648  CD  ARG A  84       8.866   2.879  -3.160  1.00 93.73           C  
ATOM    649  NE  ARG A  84       8.039   3.346  -2.051  1.00 93.73           N  
ATOM    650  NH1 ARG A  84       6.582   4.556  -3.375  1.00 93.73           N  
ATOM    651  NH2 ARG A  84       6.292   4.497  -1.102  1.00 93.73           N  
ATOM    652  CZ  ARG A  84       6.973   4.132  -2.179  1.00 93.73           C  
ATOM    653  N   GLU A  85       9.580  -1.008  -7.280  1.00 93.64           N  
ATOM    654  CA  GLU A  85      10.368  -1.304  -8.473  1.00 93.64           C  
ATOM    655  C   GLU A  85      11.460  -0.260  -8.686  1.00 93.64           C  
ATOM    656  CB  GLU A  85       9.465  -1.381  -9.707  1.00 93.64           C  
ATOM    657  O   GLU A  85      11.208   0.942  -8.576  1.00 93.64           O  
ATOM    658  CG  GLU A  85      10.181  -1.856 -10.963  1.00 93.64           C  
ATOM    659  CD  GLU A  85       9.313  -1.791 -12.210  1.00 93.64           C  
ATOM    660  OE1 GLU A  85       9.753  -2.265 -13.281  1.00 93.64           O  
ATOM    661  OE2 GLU A  85       8.184  -1.261 -12.114  1.00 93.64           O  
ATOM    662  N   THR A  86      12.644  -0.688  -8.930  1.00 91.59           N  
ATOM    663  CA  THR A  86      13.761   0.217  -9.178  1.00 91.59           C  
ATOM    664  C   THR A  86      13.702   0.773 -10.597  1.00 91.59           C  
ATOM    665  CB  THR A  86      15.111  -0.489  -8.956  1.00 91.59           C  
ATOM    666  O   THR A  86      13.014   0.220 -11.458  1.00 91.59           O  
ATOM    667  CG2 THR A  86      15.192  -1.096  -7.559  1.00 91.59           C  
ATOM    668  OG1 THR A  86      15.264  -1.532  -9.927  1.00 91.59           O  
ATOM    669  N   GLY A  87      14.322   1.897 -10.844  1.00 84.62           N  
ATOM    670  CA  GLY A  87      14.377   2.543 -12.146  1.00 84.62           C  
ATOM    671  C   GLY A  87      15.010   1.675 -13.217  1.00 84.62           C  
ATOM    672  O   GLY A  87      14.688   1.805 -14.400  1.00 84.62           O  
ATOM    673  N   SER A  88      15.851   0.715 -12.813  1.00 88.13           N  
ATOM    674  CA  SER A  88      16.572  -0.151 -13.740  1.00 88.13           C  
ATOM    675  C   SER A  88      15.797  -1.435 -14.015  1.00 88.13           C  
ATOM    676  CB  SER A  88      17.958  -0.491 -13.188  1.00 88.13           C  
ATOM    677  O   SER A  88      16.231  -2.271 -14.810  1.00 88.13           O  
ATOM    678  OG  SER A  88      17.854  -1.137 -11.931  1.00 88.13           O  
ATOM    679  N   SER A  89      14.620  -1.654 -13.311  1.00 89.97           N  
ATOM    680  CA  SER A  89      13.816  -2.869 -13.389  1.00 89.97           C  
ATOM    681  C   SER A  89      13.184  -3.027 -14.768  1.00 89.97           C  
ATOM    682  CB  SER A  89      12.725  -2.859 -12.317  1.00 89.97           C  
ATOM    683  O   SER A  89      12.612  -2.077 -15.307  1.00 89.97           O  
ATOM    684  OG  SER A  89      11.948  -4.043 -12.379  1.00 89.97           O  
ATOM    685  N   LYS A  90      13.409  -4.226 -15.432  1.00 90.13           N  
ATOM    686  CA  LYS A  90      12.773  -4.571 -16.700  1.00 90.13           C  
ATOM    687  C   LYS A  90      12.144  -5.960 -16.640  1.00 90.13           C  
ATOM    688  CB  LYS A  90      13.786  -4.503 -17.844  1.00 90.13           C  
ATOM    689  O   LYS A  90      12.757  -6.903 -16.137  1.00 90.13           O  
ATOM    690  CG  LYS A  90      14.311  -3.103 -18.125  1.00 90.13           C  
ATOM    691  CD  LYS A  90      15.257  -3.089 -19.319  1.00 90.13           C  
ATOM    692  CE  LYS A  90      15.842  -1.703 -19.554  1.00 90.13           C  
ATOM    693  NZ  LYS A  90      16.739  -1.676 -20.747  1.00 90.13           N  
ATOM    694  N   TYR A  91      10.866  -6.040 -17.129  1.00 90.83           N  
ATOM    695  CA  TYR A  91      10.237  -7.350 -17.246  1.00 90.83           C  
ATOM    696  C   TYR A  91      10.942  -8.203 -18.294  1.00 90.83           C  
ATOM    697  CB  TYR A  91       8.754  -7.205 -17.603  1.00 90.83           C  
ATOM    698  O   TYR A  91      11.252  -7.724 -19.387  1.00 90.83           O  
ATOM    699  CG  TYR A  91       8.020  -8.521 -17.691  1.00 90.83           C  
ATOM    700  CD1 TYR A  91       7.778  -9.124 -18.923  1.00 90.83           C  
ATOM    701  CD2 TYR A  91       7.565  -9.162 -16.544  1.00 90.83           C  
ATOM    702  CE1 TYR A  91       7.100 -10.336 -19.010  1.00 90.83           C  
ATOM    703  CE2 TYR A  91       6.885 -10.373 -16.619  1.00 90.83           C  
ATOM    704  OH  TYR A  91       5.986 -12.151 -17.934  1.00 90.83           O  
ATOM    705  CZ  TYR A  91       6.658 -10.952 -17.854  1.00 90.83           C  
ATOM    706  N   PRO A  92      11.234  -9.527 -18.008  1.00 92.26           N  
ATOM    707  CA  PRO A  92      10.754 -10.340 -16.889  1.00 92.26           C  
ATOM    708  C   PRO A  92      11.708 -10.325 -15.696  1.00 92.26           C  
ATOM    709  CB  PRO A  92      10.654 -11.745 -17.490  1.00 92.26           C  
ATOM    710  O   PRO A  92      11.407 -10.911 -14.653  1.00 92.26           O  
ATOM    711  CG  PRO A  92      11.719 -11.788 -18.537  1.00 92.26           C  
ATOM    712  CD  PRO A  92      11.869 -10.414 -19.123  1.00 92.26           C  
ATOM    713  N   ASN A  93      12.835  -9.511 -15.699  1.00 92.03           N  
ATOM    714  CA  ASN A  93      13.825  -9.449 -14.629  1.00 92.03           C  
ATOM    715  C   ASN A  93      13.609  -8.232 -13.735  1.00 92.03           C  
ATOM    716  CB  ASN A  93      15.241  -9.437 -15.209  1.00 92.03           C  
ATOM    717  O   ASN A  93      14.416  -7.301 -13.740  1.00 92.03           O  
ATOM    718  CG  ASN A  93      15.577 -10.712 -15.957  1.00 92.03           C  
ATOM    719  ND2 ASN A  93      16.283 -10.576 -17.074  1.00 92.03           N  
ATOM    720  OD1 ASN A  93      15.204 -11.810 -15.536  1.00 92.03           O  
ATOM    721  N   CYS A  94      12.490  -8.282 -12.952  1.00 94.46           N  
ATOM    722  CA  CYS A  94      12.081  -7.172 -12.098  1.00 94.46           C  
ATOM    723  C   CYS A  94      13.030  -7.015 -10.916  1.00 94.46           C  
ATOM    724  CB  CYS A  94      10.654  -7.381 -11.594  1.00 94.46           C  
ATOM    725  O   CYS A  94      13.468  -8.007 -10.330  1.00 94.46           O  
ATOM    726  SG  CYS A  94       9.432  -7.541 -12.914  1.00 94.46           S  
ATOM    727  N   ALA A  95      13.377  -5.763 -10.656  1.00 95.59           N  
ATOM    728  CA  ALA A  95      14.208  -5.410  -9.508  1.00 95.59           C  
ATOM    729  C   ALA A  95      13.474  -4.451  -8.575  1.00 95.59           C  
ATOM    730  CB  ALA A  95      15.524  -4.791  -9.974  1.00 95.59           C  
ATOM    731  O   ALA A  95      12.869  -3.476  -9.026  1.00 95.59           O  
ATOM    732  N   TYR A  96      13.620  -4.793  -7.202  1.00 96.50           N  
ATOM    733  CA  TYR A  96      12.872  -4.004  -6.230  1.00 96.50           C  
ATOM    734  C   TYR A  96      13.775  -3.538  -5.094  1.00 96.50           C  
ATOM    735  CB  TYR A  96      11.700  -4.814  -5.667  1.00 96.50           C  
ATOM    736  O   TYR A  96      14.694  -4.255  -4.690  1.00 96.50           O  
ATOM    737  CG  TYR A  96      10.677  -5.204  -6.706  1.00 96.50           C  
ATOM    738  CD1 TYR A  96       9.572  -4.395  -6.962  1.00 96.50           C  
ATOM    739  CD2 TYR A  96      10.812  -6.382  -7.432  1.00 96.50           C  
ATOM    740  CE1 TYR A  96       8.626  -4.751  -7.917  1.00 96.50           C  
ATOM    741  CE2 TYR A  96       9.872  -6.748  -8.390  1.00 96.50           C  
ATOM    742  OH  TYR A  96       7.850  -6.285  -9.571  1.00 96.50           O  
ATOM    743  CZ  TYR A  96       8.784  -5.927  -8.625  1.00 96.50           C  
ATOM    744  N   LYS A  97      13.477  -2.321  -4.720  1.00 95.96           N  
ATOM    745  CA  LYS A  97      14.097  -1.772  -3.517  1.00 95.96           C  
ATOM    746  C   LYS A  97      13.320  -2.174  -2.266  1.00 95.96           C  
ATOM    747  CB  LYS A  97      14.190  -0.249  -3.609  1.00 95.96           C  
ATOM    748  O   LYS A  97      12.090  -2.103  -2.243  1.00 95.96           O  
ATOM    749  CG  LYS A  97      14.966   0.394  -2.468  1.00 95.96           C  
ATOM    750  CD  LYS A  97      15.090   1.900  -2.656  1.00 95.96           C  
ATOM    751  CE  LYS A  97      15.879   2.542  -1.522  1.00 95.96           C  
ATOM    752  NZ  LYS A  97      15.984   4.023  -1.690  1.00 95.96           N  
ATOM    753  N   THR A  98      14.114  -2.574  -1.203  1.00 96.32           N  
ATOM    754  CA  THR A  98      13.533  -3.005   0.063  1.00 96.32           C  
ATOM    755  C   THR A  98      13.709  -1.930   1.133  1.00 96.32           C  
ATOM    756  CB  THR A  98      14.163  -4.323   0.548  1.00 96.32           C  
ATOM    757  O   THR A  98      14.830  -1.493   1.402  1.00 96.32           O  
ATOM    758  CG2 THR A  98      13.544  -4.778   1.865  1.00 96.32           C  
ATOM    759  OG1 THR A  98      13.953  -5.338  -0.442  1.00 96.32           O  
ATOM    760  N   THR A  99      12.587  -1.483   1.684  1.00 95.73           N  
ATOM    761  CA  THR A  99      12.632  -0.511   2.770  1.00 95.73           C  
ATOM    762  C   THR A  99      11.782  -0.976   3.949  1.00 95.73           C  
ATOM    763  CB  THR A  99      12.148   0.874   2.300  1.00 95.73           C  
ATOM    764  O   THR A  99      10.567  -1.137   3.820  1.00 95.73           O  
ATOM    765  CG2 THR A  99      12.308   1.915   3.403  1.00 95.73           C  
ATOM    766  OG1 THR A  99      12.915   1.280   1.160  1.00 95.73           O  
ATOM    767  N   GLN A 100      12.474  -1.213   5.007  1.00 95.06           N  
ATOM    768  CA  GLN A 100      11.776  -1.620   6.222  1.00 95.06           C  
ATOM    769  C   GLN A 100      11.363  -0.408   7.051  1.00 95.06           C  
ATOM    770  CB  GLN A 100      12.651  -2.555   7.058  1.00 95.06           C  
ATOM    771  O   GLN A 100      12.145   0.530   7.221  1.00 95.06           O  
ATOM    772  CG  GLN A 100      11.942  -3.140   8.271  1.00 95.06           C  
ATOM    773  CD  GLN A 100      12.746  -4.232   8.951  1.00 95.06           C  
ATOM    774  NE2 GLN A 100      12.146  -4.879   9.945  1.00 95.06           N  
ATOM    775  OE1 GLN A 100      13.896  -4.493   8.586  1.00 95.06           O  
ATOM    776  N   ALA A 101      10.119  -0.516   7.594  1.00 95.32           N  
ATOM    777  CA  ALA A 101       9.622   0.567   8.439  1.00 95.32           C  
ATOM    778  C   ALA A 101       8.596   0.051   9.444  1.00 95.32           C  
ATOM    779  CB  ALA A 101       9.013   1.674   7.582  1.00 95.32           C  
ATOM    780  O   ALA A 101       8.008  -1.015   9.249  1.00 95.32           O  
ATOM    781  N   ASN A 102       8.530   0.790  10.559  1.00 97.01           N  
ATOM    782  CA  ASN A 102       7.445   0.583  11.512  1.00 97.01           C  
ATOM    783  C   ASN A 102       6.409   1.700  11.434  1.00 97.01           C  
ATOM    784  CB  ASN A 102       7.995   0.466  12.935  1.00 97.01           C  
ATOM    785  O   ASN A 102       6.699   2.847  11.781  1.00 97.01           O  
ATOM    786  CG  ASN A 102       8.853  -0.768  13.130  1.00 97.01           C  
ATOM    787  ND2 ASN A 102       9.934  -0.625  13.887  1.00 97.01           N  
ATOM    788  OD1 ASN A 102       8.546  -1.841  12.604  1.00 97.01           O  
ATOM    789  N   LYS A 103       5.183   1.297  10.878  1.00 96.76           N  
ATOM    790  CA  LYS A 103       4.149   2.298  10.633  1.00 96.76           C  
ATOM    791  C   LYS A 103       2.777   1.790  11.068  1.00 96.76           C  
ATOM    792  CB  LYS A 103       4.118   2.688   9.154  1.00 96.76           C  
ATOM    793  O   LYS A 103       2.572   0.583  11.207  1.00 96.76           O  
ATOM    794  CG  LYS A 103       5.379   3.391   8.673  1.00 96.76           C  
ATOM    795  CD  LYS A 103       5.246   3.849   7.226  1.00 96.76           C  
ATOM    796  CE  LYS A 103       6.487   4.599   6.760  1.00 96.76           C  
ATOM    797  NZ  LYS A 103       6.350   5.074   5.351  1.00 96.76           N  
ATOM    798  N   HIS A 104       1.886   2.799  11.360  1.00 97.08           N  
ATOM    799  CA  HIS A 104       0.478   2.420  11.386  1.00 97.08           C  
ATOM    800  C   HIS A 104      -0.006   2.002  10.002  1.00 97.08           C  
ATOM    801  CB  HIS A 104      -0.378   3.572  11.916  1.00 97.08           C  
ATOM    802  O   HIS A 104       0.385   2.600   8.996  1.00 97.08           O  
ATOM    803  CG  HIS A 104      -0.063   3.954  13.327  1.00 97.08           C  
ATOM    804  CD2 HIS A 104       0.696   4.956  13.829  1.00 97.08           C  
ATOM    805  ND1 HIS A 104      -0.553   3.260  14.412  1.00 97.08           N  
ATOM    806  CE1 HIS A 104      -0.108   3.822  15.524  1.00 97.08           C  
ATOM    807  NE2 HIS A 104       0.652   4.853  15.198  1.00 97.08           N  
ATOM    808  N   ILE A 105      -0.848   0.936   9.981  1.00 97.33           N  
ATOM    809  CA  ILE A 105      -1.339   0.524   8.670  1.00 97.33           C  
ATOM    810  C   ILE A 105      -2.828   0.840   8.555  1.00 97.33           C  
ATOM    811  CB  ILE A 105      -1.089  -0.980   8.421  1.00 97.33           C  
ATOM    812  O   ILE A 105      -3.545   0.860   9.558  1.00 97.33           O  
ATOM    813  CG1 ILE A 105      -1.873  -1.827   9.430  1.00 97.33           C  
ATOM    814  CG2 ILE A 105       0.408  -1.297   8.486  1.00 97.33           C  
ATOM    815  CD1 ILE A 105      -1.905  -3.312   9.099  1.00 97.33           C  
ATOM    816  N   ILE A 106      -3.230   1.117   7.414  1.00 96.78           N  
ATOM    817  CA  ILE A 106      -4.634   1.295   7.061  1.00 96.78           C  
ATOM    818  C   ILE A 106      -5.061   0.208   6.077  1.00 96.78           C  
ATOM    819  CB  ILE A 106      -4.893   2.694   6.460  1.00 96.78           C  
ATOM    820  O   ILE A 106      -4.467   0.064   5.005  1.00 96.78           O  
ATOM    821  CG1 ILE A 106      -4.428   3.787   7.430  1.00 96.78           C  
ATOM    822  CG2 ILE A 106      -6.374   2.867   6.110  1.00 96.78           C  
ATOM    823  CD1 ILE A 106      -4.496   5.195   6.856  1.00 96.78           C  
ATOM    824  N   VAL A 107      -6.078  -0.576   6.465  1.00 96.23           N  
ATOM    825  CA  VAL A 107      -6.523  -1.668   5.607  1.00 96.23           C  
ATOM    826  C   VAL A 107      -8.004  -1.497   5.278  1.00 96.23           C  
ATOM    827  CB  VAL A 107      -6.279  -3.044   6.267  1.00 96.23           C  
ATOM    828  O   VAL A 107      -8.773  -0.984   6.095  1.00 96.23           O  
ATOM    829  CG1 VAL A 107      -4.784  -3.299   6.447  1.00 96.23           C  
ATOM    830  CG2 VAL A 107      -7.004  -3.127   7.609  1.00 96.23           C  
ATOM    831  N   ALA A 108      -8.313  -1.837   4.096  1.00 94.83           N  
ATOM    832  CA  ALA A 108      -9.723  -1.917   3.724  1.00 94.83           C  
ATOM    833  C   ALA A 108     -10.326  -3.254   4.145  1.00 94.83           C  
ATOM    834  CB  ALA A 108      -9.889  -1.713   2.220  1.00 94.83           C  
ATOM    835  O   ALA A 108      -9.743  -4.312   3.897  1.00 94.83           O  
ATOM    836  N   CYS A 109     -11.452  -3.197   4.810  1.00 94.39           N  
ATOM    837  CA  CYS A 109     -12.085  -4.404   5.329  1.00 94.39           C  
ATOM    838  C   CYS A 109     -13.464  -4.606   4.711  1.00 94.39           C  
ATOM    839  CB  CYS A 109     -12.203  -4.336   6.851  1.00 94.39           C  
ATOM    840  O   CYS A 109     -14.193  -3.640   4.482  1.00 94.39           O  
ATOM    841  SG  CYS A 109     -10.618  -4.150   7.697  1.00 94.39           S  
ATOM    842  N   GLU A 110     -13.780  -5.797   4.270  1.00 90.71           N  
ATOM    843  CA  GLU A 110     -15.080  -6.124   3.694  1.00 90.71           C  
ATOM    844  C   GLU A 110     -15.588  -7.469   4.207  1.00 90.71           C  
ATOM    845  CB  GLU A 110     -15.003  -6.140   2.166  1.00 90.71           C  
ATOM    846  O   GLU A 110     -14.817  -8.264   4.749  1.00 90.71           O  
ATOM    847  CG  GLU A 110     -14.729  -4.775   1.550  1.00 90.71           C  
ATOM    848  CD  GLU A 110     -14.990  -4.729   0.053  1.00 90.71           C  
ATOM    849  OE1 GLU A 110     -14.858  -3.641  -0.553  1.00 90.71           O  
ATOM    850  OE2 GLU A 110     -15.331  -5.789  -0.518  1.00 90.71           O  
ATOM    851  N   GLY A 111     -16.922  -7.719   4.002  1.00 84.37           N  
ATOM    852  CA  GLY A 111     -17.518  -9.022   4.250  1.00 84.37           C  
ATOM    853  C   GLY A 111     -17.921  -9.228   5.698  1.00 84.37           C  
ATOM    854  O   GLY A 111     -17.819  -8.308   6.513  1.00 84.37           O  
ATOM    855  N   ASN A 112     -18.618 -10.349   5.982  1.00 80.74           N  
ATOM    856  CA  ASN A 112     -18.936 -10.949   7.273  1.00 80.74           C  
ATOM    857  C   ASN A 112     -18.211 -12.278   7.467  1.00 80.74           C  
ATOM    858  CB  ASN A 112     -20.447 -11.142   7.419  1.00 80.74           C  
ATOM    859  O   ASN A 112     -18.577 -13.284   6.856  1.00 80.74           O  
ATOM    860  CG  ASN A 112     -20.855 -11.512   8.831  1.00 80.74           C  
ATOM    861  ND2 ASN A 112     -22.102 -11.936   8.996  1.00 80.74           N  
ATOM    862  OD1 ASN A 112     -20.056 -11.416   9.767  1.00 80.74           O  
ATOM    863  N   PRO A 113     -17.130 -12.446   8.267  1.00 79.52           N  
ATOM    864  CA  PRO A 113     -16.580 -11.504   9.245  1.00 79.52           C  
ATOM    865  C   PRO A 113     -15.612 -10.502   8.619  1.00 79.52           C  
ATOM    866  CB  PRO A 113     -15.857 -12.413  10.242  1.00 79.52           C  
ATOM    867  O   PRO A 113     -14.992 -10.795   7.594  1.00 79.52           O  
ATOM    868  CG  PRO A 113     -15.507 -13.637   9.460  1.00 79.52           C  
ATOM    869  CD  PRO A 113     -16.477 -13.768   8.320  1.00 79.52           C  
ATOM    870  N   TYR A 114     -15.853  -9.163   8.895  1.00 87.10           N  
ATOM    871  CA  TYR A 114     -15.085  -7.992   8.484  1.00 87.10           C  
ATOM    872  C   TYR A 114     -13.593  -8.298   8.465  1.00 87.10           C  
ATOM    873  CB  TYR A 114     -15.364  -6.811   9.419  1.00 87.10           C  
ATOM    874  O   TYR A 114     -12.926  -8.236   9.501  1.00 87.10           O  
ATOM    875  CG  TYR A 114     -15.295  -5.467   8.736  1.00 87.10           C  
ATOM    876  CD1 TYR A 114     -14.384  -4.499   9.151  1.00 87.10           C  
ATOM    877  CD2 TYR A 114     -16.141  -5.162   7.675  1.00 87.10           C  
ATOM    878  CE1 TYR A 114     -14.318  -3.258   8.526  1.00 87.10           C  
ATOM    879  CE2 TYR A 114     -16.084  -3.924   7.043  1.00 87.10           C  
ATOM    880  OH  TYR A 114     -15.109  -1.754   6.852  1.00 87.10           O  
ATOM    881  CZ  TYR A 114     -15.170  -2.981   7.474  1.00 87.10           C  
ATOM    882  N   VAL A 115     -13.102  -8.845   7.305  1.00 93.32           N  
ATOM    883  CA  VAL A 115     -11.713  -9.267   7.152  1.00 93.32           C  
ATOM    884  C   VAL A 115     -10.984  -8.312   6.210  1.00 93.32           C  
ATOM    885  CB  VAL A 115     -11.615 -10.716   6.624  1.00 93.32           C  
ATOM    886  O   VAL A 115     -11.605  -7.683   5.350  1.00 93.32           O  
ATOM    887  CG1 VAL A 115     -12.197 -11.700   7.637  1.00 93.32           C  
ATOM    888  CG2 VAL A 115     -12.328 -10.843   5.280  1.00 93.32           C  
ATOM    889  N   PRO A 116      -9.686  -8.173   6.377  1.00 94.69           N  
ATOM    890  CA  PRO A 116      -8.906  -7.297   5.500  1.00 94.69           C  
ATOM    891  C   PRO A 116      -8.840  -7.808   4.062  1.00 94.69           C  
ATOM    892  CB  PRO A 116      -7.517  -7.300   6.144  1.00 94.69           C  
ATOM    893  O   PRO A 116      -8.570  -8.990   3.835  1.00 94.69           O  
ATOM    894  CG  PRO A 116      -7.735  -7.842   7.519  1.00 94.69           C  
ATOM    895  CD  PRO A 116      -8.969  -8.698   7.505  1.00 94.69           C  
ATOM    896  N   VAL A 117      -9.012  -6.892   3.118  1.00 94.08           N  
ATOM    897  CA  VAL A 117      -9.045  -7.326   1.725  1.00 94.08           C  
ATOM    898  C   VAL A 117      -8.056  -6.502   0.903  1.00 94.08           C  
ATOM    899  CB  VAL A 117     -10.465  -7.206   1.127  1.00 94.08           C  
ATOM    900  O   VAL A 117      -7.719  -6.870  -0.225  1.00 94.08           O  
ATOM    901  CG1 VAL A 117     -11.425  -8.172   1.819  1.00 94.08           C  
ATOM    902  CG2 VAL A 117     -10.972  -5.770   1.240  1.00 94.08           C  
ATOM    903  N   HIS A 118      -7.471  -5.486   1.516  1.00 93.65           N  
ATOM    904  CA  HIS A 118      -6.524  -4.629   0.814  1.00 93.65           C  
ATOM    905  C   HIS A 118      -5.709  -3.789   1.792  1.00 93.65           C  
ATOM    906  CB  HIS A 118      -7.255  -3.719  -0.175  1.00 93.65           C  
ATOM    907  O   HIS A 118      -6.237  -3.322   2.804  1.00 93.65           O  
ATOM    908  CG  HIS A 118      -6.345  -2.826  -0.956  1.00 93.65           C  
ATOM    909  CD2 HIS A 118      -6.201  -1.479  -0.950  1.00 93.65           C  
ATOM    910  ND1 HIS A 118      -5.442  -3.307  -1.879  1.00 93.65           N  
ATOM    911  CE1 HIS A 118      -4.780  -2.291  -2.409  1.00 93.65           C  
ATOM    912  NE2 HIS A 118      -5.222  -1.172  -1.862  1.00 93.65           N  
ATOM    913  N   PHE A 119      -4.429  -3.608   1.429  1.00 94.52           N  
ATOM    914  CA  PHE A 119      -3.565  -2.648   2.107  1.00 94.52           C  
ATOM    915  C   PHE A 119      -3.688  -1.268   1.472  1.00 94.52           C  
ATOM    916  CB  PHE A 119      -2.107  -3.115   2.070  1.00 94.52           C  
ATOM    917  O   PHE A 119      -3.286  -1.069   0.323  1.00 94.52           O  
ATOM    918  CG  PHE A 119      -1.175  -2.259   2.884  1.00 94.52           C  
ATOM    919  CD1 PHE A 119      -0.634  -1.095   2.352  1.00 94.52           C  
ATOM    920  CD2 PHE A 119      -0.839  -2.618   4.183  1.00 94.52           C  
ATOM    921  CE1 PHE A 119       0.229  -0.300   3.103  1.00 94.52           C  
ATOM    922  CE2 PHE A 119       0.023  -1.829   4.940  1.00 94.52           C  
ATOM    923  CZ  PHE A 119       0.557  -0.671   4.397  1.00 94.52           C  
ATOM    924  N   ASP A 120      -4.308  -0.303   2.269  1.00 93.64           N  
ATOM    925  CA  ASP A 120      -4.567   1.014   1.697  1.00 93.64           C  
ATOM    926  C   ASP A 120      -3.342   1.918   1.822  1.00 93.64           C  
ATOM    927  CB  ASP A 120      -5.773   1.667   2.376  1.00 93.64           C  
ATOM    928  O   ASP A 120      -2.841   2.435   0.822  1.00 93.64           O  
ATOM    929  CG  ASP A 120      -6.236   2.932   1.674  1.00 93.64           C  
ATOM    930  OD1 ASP A 120      -6.788   2.843   0.557  1.00 93.64           O  
ATOM    931  OD2 ASP A 120      -6.043   4.028   2.243  1.00 93.64           O  
ATOM    932  N   ALA A 121      -2.900   2.082   3.058  1.00 92.82           N  
ATOM    933  CA  ALA A 121      -1.786   2.998   3.288  1.00 92.82           C  
ATOM    934  C   ALA A 121      -1.076   2.679   4.601  1.00 92.82           C  
ATOM    935  CB  ALA A 121      -2.277   4.444   3.290  1.00 92.82           C  
ATOM    936  O   ALA A 121      -1.588   1.914   5.421  1.00 92.82           O  
ATOM    937  N   SER A 122       0.162   3.182   4.708  1.00 93.71           N  
ATOM    938  CA  SER A 122       0.885   3.186   5.975  1.00 93.71           C  
ATOM    939  C   SER A 122       1.203   4.608   6.426  1.00 93.71           C  
ATOM    940  CB  SER A 122       2.179   2.379   5.857  1.00 93.71           C  
ATOM    941  O   SER A 122       1.461   5.484   5.598  1.00 93.71           O  
ATOM    942  OG  SER A 122       3.051   2.964   4.905  1.00 93.71           O  
ATOM    943  N   VAL A 123       0.924   4.963   7.649  1.00 89.56           N  
ATOM    944  CA  VAL A 123       1.111   6.286   8.235  1.00 89.56           C  
ATOM    945  C   VAL A 123       2.195   6.227   9.309  1.00 89.56           C  
ATOM    946  CB  VAL A 123      -0.204   6.832   8.835  1.00 89.56           C  
ATOM    947  O   VAL A 123       2.348   5.211   9.991  1.00 89.56           O  
ATOM    948  CG1 VAL A 123      -0.208   8.360   8.826  1.00 89.56           C  
ATOM    949  CG2 VAL A 123      -1.407   6.286   8.068  1.00 89.56           C  
TER     950      VAL A 123                                                      
ATOM    951  N   MET B 448       7.225  15.896 -20.687  1.00 86.70           N  
ATOM    952  CA  MET B 448       6.445  14.771 -21.195  1.00 86.70           C  
ATOM    953  C   MET B 448       6.049  13.828 -20.064  1.00 86.70           C  
ATOM    954  CB  MET B 448       7.232  14.007 -22.261  1.00 86.70           C  
ATOM    955  O   MET B 448       4.886  13.433 -19.958  1.00 86.70           O  
ATOM    956  CG  MET B 448       6.425  12.928 -22.964  1.00 86.70           C  
ATOM    957  SD  MET B 448       7.407  12.021 -24.220  1.00 86.70           S  
ATOM    958  CE  MET B 448       8.573  11.142 -23.142  1.00 86.70           C  
ATOM    959  N   TYR B 449       6.898  13.660 -18.886  1.00 89.39           N  
ATOM    960  CA  TYR B 449       6.641  12.806 -17.732  1.00 89.39           C  
ATOM    961  C   TYR B 449       5.614  13.440 -16.802  1.00 89.39           C  
ATOM    962  CB  TYR B 449       7.939  12.532 -16.966  1.00 89.39           C  
ATOM    963  O   TYR B 449       4.748  12.748 -16.260  1.00 89.39           O  
ATOM    964  CG  TYR B 449       8.912  11.654 -17.715  1.00 89.39           C  
ATOM    965  CD1 TYR B 449       8.526  10.405 -18.195  1.00 89.39           C  
ATOM    966  CD2 TYR B 449      10.219  12.072 -17.943  1.00 89.39           C  
ATOM    967  CE1 TYR B 449       9.420   9.591 -18.884  1.00 89.39           C  
ATOM    968  CE2 TYR B 449      11.122  11.266 -18.630  1.00 89.39           C  
ATOM    969  OH  TYR B 449      11.602   9.229 -19.778  1.00 89.39           O  
ATOM    970  CZ  TYR B 449      10.713  10.030 -19.096  1.00 89.39           C  
ATOM    971  N   LYS B 450       5.666  14.807 -16.651  1.00 89.57           N  
ATOM    972  CA  LYS B 450       4.681  15.526 -15.849  1.00 89.57           C  
ATOM    973  C   LYS B 450       3.283  15.395 -16.448  1.00 89.57           C  
ATOM    974  CB  LYS B 450       5.062  17.002 -15.727  1.00 89.57           C  
ATOM    975  O   LYS B 450       2.317  15.128 -15.731  1.00 89.57           O  
ATOM    976  CG  LYS B 450       4.123  17.813 -14.847  1.00 89.57           C  
ATOM    977  CD  LYS B 450       4.545  19.276 -14.778  1.00 89.57           C  
ATOM    978  CE  LYS B 450       3.567  20.102 -13.955  1.00 89.57           C  
ATOM    979  NZ  LYS B 450       3.961  21.542 -13.907  1.00 89.57           N  
ATOM    980  N   GLU B 451       3.155  15.593 -17.771  1.00 91.72           N  
ATOM    981  CA  GLU B 451       1.881  15.527 -18.480  1.00 91.72           C  
ATOM    982  C   GLU B 451       1.296  14.118 -18.433  1.00 91.72           C  
ATOM    983  CB  GLU B 451       2.051  15.977 -19.933  1.00 91.72           C  
ATOM    984  O   GLU B 451       0.088  13.948 -18.256  1.00 91.72           O  
ATOM    985  CG  GLU B 451       2.344  17.463 -20.086  1.00 91.72           C  
ATOM    986  CD  GLU B 451       2.569  17.884 -21.530  1.00 91.72           C  
ATOM    987  OE1 GLU B 451       2.776  19.093 -21.784  1.00 91.72           O  
ATOM    988  OE2 GLU B 451       2.536  16.999 -22.414  1.00 91.72           O  
ATOM    989  N   LYS B 452       2.130  13.103 -18.541  1.00 92.65           N  
ATOM    990  CA  LYS B 452       1.720  11.704 -18.454  1.00 92.65           C  
ATOM    991  C   LYS B 452       1.233  11.361 -17.049  1.00 92.65           C  
ATOM    992  CB  LYS B 452       2.872  10.780 -18.849  1.00 92.65           C  
ATOM    993  O   LYS B 452       0.235  10.655 -16.887  1.00 92.65           O  
ATOM    994  CG  LYS B 452       2.465   9.326 -19.033  1.00 92.65           C  
ATOM    995  CD  LYS B 452       1.646   9.131 -20.302  1.00 92.65           C  
ATOM    996  CE  LYS B 452       1.268   7.670 -20.506  1.00 92.65           C  
ATOM    997  NZ  LYS B 452       0.503   7.467 -21.772  1.00 92.65           N  
ATOM    998  N   ALA B 453       1.910  11.854 -15.958  1.00 91.18           N  
ATOM    999  CA  ALA B 453       1.469  11.635 -14.583  1.00 91.18           C  
ATOM   1000  C   ALA B 453       0.107  12.277 -14.335  1.00 91.18           C  
ATOM   1001  CB  ALA B 453       2.500  12.186 -13.600  1.00 91.18           C  
ATOM   1002  O   ALA B 453      -0.766  11.672 -13.709  1.00 91.18           O  
ATOM   1003  N   GLU B 454      -0.062  13.467 -14.878  1.00 93.10           N  
ATOM   1004  CA  GLU B 454      -1.326  14.183 -14.737  1.00 93.10           C  
ATOM   1005  C   GLU B 454      -2.457  13.453 -15.457  1.00 93.10           C  
ATOM   1006  CB  GLU B 454      -1.198  15.612 -15.271  1.00 93.10           C  
ATOM   1007  O   GLU B 454      -3.577  13.376 -14.947  1.00 93.10           O  
ATOM   1008  CG  GLU B 454      -0.332  16.516 -14.406  1.00 93.10           C  
ATOM   1009  CD  GLU B 454      -0.139  17.905 -14.996  1.00 93.10           C  
ATOM   1010  OE1 GLU B 454       0.434  18.781 -14.310  1.00 93.10           O  
ATOM   1011  OE2 GLU B 454      -0.566  18.118 -16.152  1.00 93.10           O  
ATOM   1012  N   GLU B 455      -2.187  12.948 -16.629  1.00 95.53           N  
ATOM   1013  CA  GLU B 455      -3.161  12.154 -17.372  1.00 95.53           C  
ATOM   1014  C   GLU B 455      -3.572  10.910 -16.589  1.00 95.53           C  
ATOM   1015  CB  GLU B 455      -2.597  11.752 -18.738  1.00 95.53           C  
ATOM   1016  O   GLU B 455      -4.756  10.571 -16.530  1.00 95.53           O  
ATOM   1017  CG  GLU B 455      -3.584  10.990 -19.610  1.00 95.53           C  
ATOM   1018  CD  GLU B 455      -2.985  10.523 -20.927  1.00 95.53           C  
ATOM   1019  OE1 GLU B 455      -3.620   9.700 -21.625  1.00 95.53           O  
ATOM   1020  OE2 GLU B 455      -1.871  10.982 -21.263  1.00 95.53           O  
ATOM   1021  N   LEU B 456      -2.631  10.191 -16.065  1.00 94.65           N  
ATOM   1022  CA  LEU B 456      -2.875   8.985 -15.281  1.00 94.65           C  
ATOM   1023  C   LEU B 456      -3.664   9.309 -14.017  1.00 94.65           C  
ATOM   1024  CB  LEU B 456      -1.552   8.309 -14.911  1.00 94.65           C  
ATOM   1025  O   LEU B 456      -4.507   8.519 -13.587  1.00 94.65           O  
ATOM   1026  CG  LEU B 456      -0.831   7.567 -16.038  1.00 94.65           C  
ATOM   1027  CD1 LEU B 456       0.535   7.082 -15.565  1.00 94.65           C  
ATOM   1028  CD2 LEU B 456      -1.677   6.399 -16.535  1.00 94.65           C  
ATOM   1029  N   GLU B 457      -3.398  10.522 -13.434  1.00 93.82           N  
ATOM   1030  CA  GLU B 457      -4.158  10.954 -12.265  1.00 93.82           C  
ATOM   1031  C   GLU B 457      -5.636  11.128 -12.602  1.00 93.82           C  
ATOM   1032  CB  GLU B 457      -3.589  12.261 -11.706  1.00 93.82           C  
ATOM   1033  O   GLU B 457      -6.506  10.799 -11.792  1.00 93.82           O  
ATOM   1034  CG  GLU B 457      -2.259  12.094 -10.986  1.00 93.82           C  
ATOM   1035  CD  GLU B 457      -1.696  13.402 -10.454  1.00 93.82           C  
ATOM   1036  OE1 GLU B 457      -0.760  13.367  -9.623  1.00 93.82           O  
ATOM   1037  OE2 GLU B 457      -2.196  14.471 -10.871  1.00 93.82           O  
ATOM   1038  N   LYS B 458      -5.914  11.681 -13.774  1.00 94.34           N  
ATOM   1039  CA  LYS B 458      -7.298  11.798 -14.223  1.00 94.34           C  
ATOM   1040  C   LYS B 458      -7.937  10.423 -14.402  1.00 94.34           C  
ATOM   1041  CB  LYS B 458      -7.374  12.584 -15.533  1.00 94.34           C  
ATOM   1042  O   LYS B 458      -9.089  10.214 -14.018  1.00 94.34           O  
ATOM   1043  CG  LYS B 458      -7.059  14.066 -15.384  1.00 94.34           C  
ATOM   1044  CD  LYS B 458      -7.172  14.798 -16.715  1.00 94.34           C  
ATOM   1045  CE  LYS B 458      -6.759  16.258 -16.589  1.00 94.34           C  
ATOM   1046  NZ  LYS B 458      -6.812  16.965 -17.903  1.00 94.34           N  
ATOM   1047  N   LYS B 459      -7.200   9.554 -14.994  1.00 94.50           N  
ATOM   1048  CA  LYS B 459      -7.662   8.179 -15.164  1.00 94.50           C  
ATOM   1049  C   LYS B 459      -7.942   7.523 -13.815  1.00 94.50           C  
ATOM   1050  CB  LYS B 459      -6.632   7.359 -15.942  1.00 94.50           C  
ATOM   1051  O   LYS B 459      -8.923   6.791 -13.666  1.00 94.50           O  
ATOM   1052  CG  LYS B 459      -7.123   5.978 -16.352  1.00 94.50           C  
ATOM   1053  CD  LYS B 459      -6.106   5.262 -17.232  1.00 94.50           C  
ATOM   1054  CE  LYS B 459      -6.582   3.868 -17.617  1.00 94.50           C  
ATOM   1055  NZ  LYS B 459      -5.596   3.168 -18.494  1.00 94.50           N  
ATOM   1056  N   LEU B 460      -6.996   7.696 -12.882  1.00 92.79           N  
ATOM   1057  CA  LEU B 460      -7.168   7.144 -11.542  1.00 92.79           C  
ATOM   1058  C   LEU B 460      -8.444   7.674 -10.896  1.00 92.79           C  
ATOM   1059  CB  LEU B 460      -5.959   7.480 -10.665  1.00 92.79           C  
ATOM   1060  O   LEU B 460      -9.191   6.916 -10.274  1.00 92.79           O  
ATOM   1061  CG  LEU B 460      -5.994   6.949  -9.231  1.00 92.79           C  
ATOM   1062  CD1 LEU B 460      -6.072   5.426  -9.232  1.00 92.79           C  
ATOM   1063  CD2 LEU B 460      -4.771   7.426  -8.454  1.00 92.79           C  
ATOM   1064  N   ALA B 461      -8.686   8.979 -11.058  1.00 91.35           N  
ATOM   1065  CA  ALA B 461      -9.897   9.584 -10.509  1.00 91.35           C  
ATOM   1066  C   ALA B 461     -11.148   8.950 -11.109  1.00 91.35           C  
ATOM   1067  CB  ALA B 461      -9.897  11.091 -10.755  1.00 91.35           C  
ATOM   1068  O   ALA B 461     -12.104   8.647 -10.391  1.00 91.35           O  
ATOM   1069  N   GLU B 462     -11.190   8.848 -12.396  1.00 93.67           N  
ATOM   1070  CA  GLU B 462     -12.305   8.198 -13.079  1.00 93.67           C  
ATOM   1071  C   GLU B 462     -12.459   6.748 -12.627  1.00 93.67           C  
ATOM   1072  CB  GLU B 462     -12.114   8.258 -14.597  1.00 93.67           C  
ATOM   1073  O   GLU B 462     -13.579   6.262 -12.456  1.00 93.67           O  
ATOM   1074  CG  GLU B 462     -12.296   9.650 -15.184  1.00 93.67           C  
ATOM   1075  CD  GLU B 462     -12.025   9.710 -16.679  1.00 93.67           C  
ATOM   1076  OE1 GLU B 462     -12.173  10.799 -17.280  1.00 93.67           O  
ATOM   1077  OE2 GLU B 462     -11.663   8.660 -17.255  1.00 93.67           O  
ATOM   1078  N   PHE B 463     -11.291   6.052 -12.518  1.00 92.72           N  
ATOM   1079  CA  PHE B 463     -11.257   4.680 -12.025  1.00 92.72           C  
ATOM   1080  C   PHE B 463     -11.910   4.582 -10.651  1.00 92.72           C  
ATOM   1081  CB  PHE B 463      -9.815   4.167 -11.958  1.00 92.72           C  
ATOM   1082  O   PHE B 463     -12.739   3.701 -10.413  1.00 92.72           O  
ATOM   1083  CG  PHE B 463      -9.706   2.704 -11.624  1.00 92.72           C  
ATOM   1084  CD1 PHE B 463      -9.722   2.275 -10.302  1.00 92.72           C  
ATOM   1085  CD2 PHE B 463      -9.589   1.756 -12.632  1.00 92.72           C  
ATOM   1086  CE1 PHE B 463      -9.621   0.922  -9.990  1.00 92.72           C  
ATOM   1087  CE2 PHE B 463      -9.488   0.401 -12.328  1.00 92.72           C  
ATOM   1088  CZ  PHE B 463      -9.503  -0.013 -11.006  1.00 92.72           C  
ATOM   1089  N   ASP B 464     -11.549   5.481  -9.780  1.00 90.65           N  
ATOM   1090  CA  ASP B 464     -12.057   5.484  -8.411  1.00 90.65           C  
ATOM   1091  C   ASP B 464     -13.562   5.741  -8.385  1.00 90.65           C  
ATOM   1092  CB  ASP B 464     -11.329   6.536  -7.572  1.00 90.65           C  
ATOM   1093  O   ASP B 464     -14.277   5.186  -7.548  1.00 90.65           O  
ATOM   1094  CG  ASP B 464      -9.940   6.096  -7.144  1.00 90.65           C  
ATOM   1095  OD1 ASP B 464      -9.632   4.888  -7.222  1.00 90.65           O  
ATOM   1096  OD2 ASP B 464      -9.147   6.966  -6.723  1.00 90.65           O  
ATOM   1097  N   LYS B 465     -14.092   6.537  -9.319  1.00 89.09           N  
ATOM   1098  CA  LYS B 465     -15.524   6.806  -9.412  1.00 89.09           C  
ATOM   1099  C   LYS B 465     -16.296   5.548  -9.803  1.00 89.09           C  
ATOM   1100  CB  LYS B 465     -15.796   7.922 -10.421  1.00 89.09           C  
ATOM   1101  O   LYS B 465     -17.365   5.274  -9.254  1.00 89.09           O  
ATOM   1102  CG  LYS B 465     -15.429   9.312  -9.921  1.00 89.09           C  
ATOM   1103  CD  LYS B 465     -15.789  10.386 -10.940  1.00 89.09           C  
ATOM   1104  CE  LYS B 465     -15.349  11.768 -10.476  1.00 89.09           C  
ATOM   1105  NZ  LYS B 465     -15.632  12.813 -11.504  1.00 89.09           N  
ATOM   1106  N   LYS B 466     -15.719   4.766 -10.636  1.00 90.91           N  
ATOM   1107  CA  LYS B 466     -16.384   3.606 -11.221  1.00 90.91           C  
ATOM   1108  C   LYS B 466     -16.231   2.376 -10.330  1.00 90.91           C  
ATOM   1109  CB  LYS B 466     -15.828   3.314 -12.616  1.00 90.91           C  
ATOM   1110  O   LYS B 466     -17.173   1.598 -10.169  1.00 90.91           O  
ATOM   1111  CG  LYS B 466     -16.639   2.297 -13.405  1.00 90.91           C  
ATOM   1112  CD  LYS B 466     -16.148   2.185 -14.843  1.00 90.91           C  
ATOM   1113  CE  LYS B 466     -16.935   1.142 -15.624  1.00 90.91           C  
ATOM   1114  NZ  LYS B 466     -16.473   1.045 -17.041  1.00 90.91           N  
ATOM   1115  N   TYR B 467     -15.053   2.254  -9.625  1.00 89.74           N  
ATOM   1116  CA  TYR B 467     -14.723   0.973  -9.010  1.00 89.74           C  
ATOM   1117  C   TYR B 467     -14.350   1.153  -7.543  1.00 89.74           C  
ATOM   1118  CB  TYR B 467     -13.572   0.297  -9.762  1.00 89.74           C  
ATOM   1119  O   TYR B 467     -13.647   0.319  -6.968  1.00 89.74           O  
ATOM   1120  CG  TYR B 467     -13.876   0.021 -11.214  1.00 89.74           C  
ATOM   1121  CD1 TYR B 467     -14.859  -0.896 -11.579  1.00 89.74           C  
ATOM   1122  CD2 TYR B 467     -13.180   0.675 -12.225  1.00 89.74           C  
ATOM   1123  CE1 TYR B 467     -15.140  -1.155 -12.916  1.00 89.74           C  
ATOM   1124  CE2 TYR B 467     -13.453   0.425 -13.565  1.00 89.74           C  
ATOM   1125  OH  TYR B 467     -14.708  -0.743 -15.226  1.00 89.74           O  
ATOM   1126  CZ  TYR B 467     -14.433  -0.491 -13.901  1.00 89.74           C  
ATOM   1127  N   ALA B 468     -14.686   2.160  -6.953  1.00 76.66           N  
ATOM   1128  CA  ALA B 468     -14.253   2.540  -5.611  1.00 76.66           C  
ATOM   1129  C   ALA B 468     -14.605   1.458  -4.594  1.00 76.66           C  
ATOM   1130  CB  ALA B 468     -14.880   3.871  -5.206  1.00 76.66           C  
ATOM   1131  O   ALA B 468     -13.847   1.211  -3.653  1.00 76.66           O  
ATOM   1132  N   ASN B 469     -15.638   0.615  -4.910  1.00 72.80           N  
ATOM   1133  CA  ASN B 469     -16.104  -0.373  -3.943  1.00 72.80           C  
ATOM   1134  C   ASN B 469     -15.893  -1.797  -4.450  1.00 72.80           C  
ATOM   1135  CB  ASN B 469     -17.578  -0.142  -3.606  1.00 72.80           C  
ATOM   1136  O   ASN B 469     -16.471  -2.744  -3.913  1.00 72.80           O  
ATOM   1137  CG  ASN B 469     -17.822   1.196  -2.937  1.00 72.80           C  
ATOM   1138  ND2 ASN B 469     -18.884   1.880  -3.346  1.00 72.80           N  
ATOM   1139  OD1 ASN B 469     -17.060   1.613  -2.060  1.00 72.80           O  
ATOM   1140  N   ASP B 470     -15.154  -1.830  -5.482  1.00 83.60           N  
ATOM   1141  CA  ASP B 470     -14.920  -3.141  -6.080  1.00 83.60           C  
ATOM   1142  C   ASP B 470     -13.548  -3.686  -5.688  1.00 83.60           C  
ATOM   1143  CB  ASP B 470     -15.040  -3.066  -7.603  1.00 83.60           C  
ATOM   1144  O   ASP B 470     -12.525  -3.244  -6.215  1.00 83.60           O  
ATOM   1145  CG  ASP B 470     -15.046  -4.432  -8.266  1.00 83.60           C  
ATOM   1146  OD1 ASP B 470     -14.642  -5.424  -7.622  1.00 83.60           O  
ATOM   1147  OD2 ASP B 470     -15.455  -4.517  -9.444  1.00 83.60           O  
ATOM   1148  N   PRO B 471     -13.512  -4.648  -4.692  1.00 78.51           N  
ATOM   1149  CA  PRO B 471     -12.265  -5.232  -4.192  1.00 78.51           C  
ATOM   1150  C   PRO B 471     -11.492  -5.986  -5.271  1.00 78.51           C  
ATOM   1151  CB  PRO B 471     -12.739  -6.187  -3.093  1.00 78.51           C  
ATOM   1152  O   PRO B 471     -10.281  -6.185  -5.144  1.00 78.51           O  
ATOM   1153  CG  PRO B 471     -14.101  -5.695  -2.722  1.00 78.51           C  
ATOM   1154  CD  PRO B 471     -14.712  -5.030  -3.922  1.00 78.51           C  
ATOM   1155  N   THR B 472     -12.168  -6.352  -6.358  1.00 83.09           N  
ATOM   1156  CA  THR B 472     -11.522  -7.074  -7.449  1.00 83.09           C  
ATOM   1157  C   THR B 472     -10.664  -6.132  -8.289  1.00 83.09           C  
ATOM   1158  CB  THR B 472     -12.560  -7.768  -8.350  1.00 83.09           C  
ATOM   1159  O   THR B 472      -9.856  -6.581  -9.104  1.00 83.09           O  
ATOM   1160  CG2 THR B 472     -13.477  -8.675  -7.536  1.00 83.09           C  
ATOM   1161  OG1 THR B 472     -13.353  -6.773  -9.010  1.00 83.09           O  
ATOM   1162  N   LYS B 473     -10.810  -4.823  -8.060  1.00 89.56           N  
ATOM   1163  CA  LYS B 473     -10.110  -3.840  -8.881  1.00 89.56           C  
ATOM   1164  C   LYS B 473      -8.997  -3.157  -8.092  1.00 89.56           C  
ATOM   1165  CB  LYS B 473     -11.088  -2.795  -9.420  1.00 89.56           C  
ATOM   1166  O   LYS B 473      -8.392  -2.194  -8.568  1.00 89.56           O  
ATOM   1167  CG  LYS B 473     -12.163  -3.366 -10.332  1.00 89.56           C  
ATOM   1168  CD  LYS B 473     -11.568  -3.916 -11.622  1.00 89.56           C  
ATOM   1169  CE  LYS B 473     -12.651  -4.399 -12.578  1.00 89.56           C  
ATOM   1170  NZ  LYS B 473     -12.071  -4.972 -13.829  1.00 89.56           N  
ATOM   1171  N   TYR B 474      -8.610  -3.578  -6.824  1.00 84.76           N  
ATOM   1172  CA  TYR B 474      -7.586  -2.966  -5.985  1.00 84.76           C  
ATOM   1173  C   TYR B 474      -6.210  -3.081  -6.631  1.00 84.76           C  
ATOM   1174  CB  TYR B 474      -7.567  -3.616  -4.598  1.00 84.76           C  
ATOM   1175  O   TYR B 474      -5.415  -2.139  -6.585  1.00 84.76           O  
ATOM   1176  CG  TYR B 474      -8.671  -3.136  -3.688  1.00 84.76           C  
ATOM   1177  CD1 TYR B 474      -9.182  -1.845  -3.801  1.00 84.76           C  
ATOM   1178  CD2 TYR B 474      -9.205  -3.972  -2.713  1.00 84.76           C  
ATOM   1179  CE1 TYR B 474     -10.198  -1.398  -2.962  1.00 84.76           C  
ATOM   1180  CE2 TYR B 474     -10.221  -3.535  -1.869  1.00 84.76           C  
ATOM   1181  OH  TYR B 474     -11.717  -1.811  -1.169  1.00 84.76           O  
ATOM   1182  CZ  TYR B 474     -10.711  -2.249  -2.002  1.00 84.76           C  
ATOM   1183  N   ASP B 475      -5.944  -4.189  -7.271  1.00 84.74           N  
ATOM   1184  CA  ASP B 475      -4.658  -4.398  -7.928  1.00 84.74           C  
ATOM   1185  C   ASP B 475      -4.458  -3.408  -9.073  1.00 84.74           C  
ATOM   1186  CB  ASP B 475      -4.547  -5.833  -8.448  1.00 84.74           C  
ATOM   1187  O   ASP B 475      -3.379  -2.829  -9.219  1.00 84.74           O  
ATOM   1188  CG  ASP B 475      -4.309  -6.847  -7.343  1.00 84.74           C  
ATOM   1189  OD1 ASP B 475      -3.957  -6.446  -6.212  1.00 84.74           O  
ATOM   1190  OD2 ASP B 475      -4.471  -8.058  -7.606  1.00 84.74           O  
ATOM   1191  N   GLU B 476      -5.488  -3.298  -9.854  1.00 89.24           N  
ATOM   1192  CA  GLU B 476      -5.448  -2.368 -10.979  1.00 89.24           C  
ATOM   1193  C   GLU B 476      -5.288  -0.928 -10.500  1.00 89.24           C  
ATOM   1194  CB  GLU B 476      -6.711  -2.502 -11.833  1.00 89.24           C  
ATOM   1195  O   GLU B 476      -4.572  -0.138 -11.119  1.00 89.24           O  
ATOM   1196  CG  GLU B 476      -6.808  -3.820 -12.587  1.00 89.24           C  
ATOM   1197  CD  GLU B 476      -8.137  -4.007 -13.300  1.00 89.24           C  
ATOM   1198  OE1 GLU B 476      -8.628  -5.156 -13.378  1.00 89.24           O  
ATOM   1199  OE2 GLU B 476      -8.692  -2.996 -13.786  1.00 89.24           O  
ATOM   1200  N   ARG B 477      -5.923  -0.663  -9.425  1.00 88.25           N  
ATOM   1201  CA  ARG B 477      -5.792   0.666  -8.837  1.00 88.25           C  
ATOM   1202  C   ARG B 477      -4.364   0.916  -8.362  1.00 88.25           C  
ATOM   1203  CB  ARG B 477      -6.769   0.838  -7.672  1.00 88.25           C  
ATOM   1204  O   ARG B 477      -3.782   1.963  -8.655  1.00 88.25           O  
ATOM   1205  CG  ARG B 477      -6.740   2.223  -7.043  1.00 88.25           C  
ATOM   1206  CD  ARG B 477      -7.745   2.347  -5.906  1.00 88.25           C  
ATOM   1207  NE  ARG B 477      -7.608   3.619  -5.203  1.00 88.25           N  
ATOM   1208  NH1 ARG B 477      -6.107   2.826  -3.635  1.00 88.25           N  
ATOM   1209  NH2 ARG B 477      -6.784   5.016  -3.577  1.00 88.25           N  
ATOM   1210  CZ  ARG B 477      -6.834   3.817  -4.140  1.00 88.25           C  
ATOM   1211  N   ASP B 478      -3.735  -0.041  -7.611  1.00 86.97           N  
ATOM   1212  CA  ASP B 478      -2.369   0.078  -7.112  1.00 86.97           C  
ATOM   1213  C   ASP B 478      -1.375   0.234  -8.261  1.00 86.97           C  
ATOM   1214  CB  ASP B 478      -2.000  -1.138  -6.260  1.00 86.97           C  
ATOM   1215  O   ASP B 478      -0.408   0.991  -8.155  1.00 86.97           O  
ATOM   1216  CG  ASP B 478      -2.640  -1.113  -4.883  1.00 86.97           C  
ATOM   1217  OD1 ASP B 478      -3.194  -0.065  -4.487  1.00 86.97           O  
ATOM   1218  OD2 ASP B 478      -2.588  -2.150  -4.187  1.00 86.97           O  
ATOM   1219  N   ASP B 479      -1.695  -0.500  -9.332  1.00 88.46           N  
ATOM   1220  CA  ASP B 479      -0.841  -0.398 -10.511  1.00 88.46           C  
ATOM   1221  C   ASP B 479      -0.844   1.024 -11.070  1.00 88.46           C  
ATOM   1222  CB  ASP B 479      -1.293  -1.387 -11.588  1.00 88.46           C  
ATOM   1223  O   ASP B 479       0.206   1.551 -11.444  1.00 88.46           O  
ATOM   1224  CG  ASP B 479      -0.954  -2.828 -11.249  1.00 88.46           C  
ATOM   1225  OD1 ASP B 479      -0.130  -3.063 -10.340  1.00 88.46           O  
ATOM   1226  OD2 ASP B 479      -1.515  -3.736 -11.900  1.00 88.46           O  
ATOM   1227  N   LEU B 480      -1.982   1.565 -11.125  1.00 90.99           N  
ATOM   1228  CA  LEU B 480      -2.122   2.932 -11.616  1.00 90.99           C  
ATOM   1229  C   LEU B 480      -1.382   3.913 -10.713  1.00 90.99           C  
ATOM   1230  CB  LEU B 480      -3.600   3.320 -11.708  1.00 90.99           C  
ATOM   1231  O   LEU B 480      -0.661   4.787 -11.199  1.00 90.99           O  
ATOM   1232  CG  LEU B 480      -4.357   2.824 -12.941  1.00 90.99           C  
ATOM   1233  CD1 LEU B 480      -5.852   3.077 -12.783  1.00 90.99           C  
ATOM   1234  CD2 LEU B 480      -3.825   3.498 -14.202  1.00 90.99           C  
ATOM   1235  N   ILE B 481      -1.546   3.703  -9.413  1.00 87.96           N  
ATOM   1236  CA  ILE B 481      -0.877   4.566  -8.445  1.00 87.96           C  
ATOM   1237  C   ILE B 481       0.637   4.413  -8.578  1.00 87.96           C  
ATOM   1238  CB  ILE B 481      -1.323   4.249  -7.001  1.00 87.96           C  
ATOM   1239  O   ILE B 481       1.371   5.403  -8.563  1.00 87.96           O  
ATOM   1240  CG1 ILE B 481      -2.792   4.638  -6.798  1.00 87.96           C  
ATOM   1241  CG2 ILE B 481      -0.422   4.962  -5.988  1.00 87.96           C  
ATOM   1242  CD1 ILE B 481      -3.372   4.193  -5.462  1.00 87.96           C  
ATOM   1243  N   GLY B 482       1.044   3.209  -8.681  1.00 87.04           N  
ATOM   1244  CA  GLY B 482       2.463   2.947  -8.860  1.00 87.04           C  
ATOM   1245  C   GLY B 482       3.037   3.597 -10.104  1.00 87.04           C  
ATOM   1246  O   GLY B 482       4.135   4.156 -10.069  1.00 87.04           O  
ATOM   1247  N   GLU B 483       2.331   3.577 -11.204  1.00 90.70           N  
ATOM   1248  CA  GLU B 483       2.757   4.181 -12.463  1.00 90.70           C  
ATOM   1249  C   GLU B 483       2.814   5.702 -12.354  1.00 90.70           C  
ATOM   1250  CB  GLU B 483       1.819   3.770 -13.601  1.00 90.70           C  
ATOM   1251  O   GLU B 483       3.719   6.335 -12.902  1.00 90.70           O  
ATOM   1252  CG  GLU B 483       2.020   2.339 -14.078  1.00 90.70           C  
ATOM   1253  CD  GLU B 483       1.223   2.005 -15.329  1.00 90.70           C  
ATOM   1254  OE1 GLU B 483       1.246   0.833 -15.769  1.00 90.70           O  
ATOM   1255  OE2 GLU B 483       0.570   2.924 -15.874  1.00 90.70           O  
ATOM   1256  N   ILE B 484       1.861   6.214 -11.720  1.00 90.69           N  
ATOM   1257  CA  ILE B 484       1.841   7.651 -11.470  1.00 90.69           C  
ATOM   1258  C   ILE B 484       3.092   8.058 -10.696  1.00 90.69           C  
ATOM   1259  CB  ILE B 484       0.571   8.073 -10.697  1.00 90.69           C  
ATOM   1260  O   ILE B 484       3.768   9.023 -11.059  1.00 90.69           O  
ATOM   1261  CG1 ILE B 484      -0.675   7.871 -11.567  1.00 90.69           C  
ATOM   1262  CG2 ILE B 484       0.682   9.527 -10.229  1.00 90.69           C  
ATOM   1263  CD1 ILE B 484      -1.988   8.007 -10.808  1.00 90.69           C  
ATOM   1264  N   GLU B 485       3.400   7.346  -9.648  1.00 88.74           N  
ATOM   1265  CA  GLU B 485       4.570   7.652  -8.830  1.00 88.74           C  
ATOM   1266  C   GLU B 485       5.858   7.512  -9.635  1.00 88.74           C  
ATOM   1267  CB  GLU B 485       4.618   6.744  -7.599  1.00 88.74           C  
ATOM   1268  O   GLU B 485       6.791   8.300  -9.465  1.00 88.74           O  
ATOM   1269  CG  GLU B 485       3.562   7.070  -6.552  1.00 88.74           C  
ATOM   1270  CD  GLU B 485       3.605   6.144  -5.347  1.00 88.74           C  
ATOM   1271  OE1 GLU B 485       2.899   6.413  -4.349  1.00 88.74           O  
ATOM   1272  OE2 GLU B 485       4.352   5.142  -5.401  1.00 88.74           O  
ATOM   1273  N   ARG B 486       5.823   6.536 -10.474  1.00 86.62           N  
ATOM   1274  CA  ARG B 486       6.977   6.332 -11.344  1.00 86.62           C  
ATOM   1275  C   ARG B 486       7.227   7.556 -12.218  1.00 86.62           C  
ATOM   1276  CB  ARG B 486       6.778   5.093 -12.220  1.00 86.62           C  
ATOM   1277  O   ARG B 486       8.356   8.042 -12.308  1.00 86.62           O  
ATOM   1278  CG  ARG B 486       7.977   4.757 -13.092  1.00 86.62           C  
ATOM   1279  CD  ARG B 486       7.737   3.503 -13.922  1.00 86.62           C  
ATOM   1280  NE  ARG B 486       8.854   3.229 -14.821  1.00 86.62           N  
ATOM   1281  NH1 ARG B 486       7.603   3.386 -16.757  1.00 86.62           N  
ATOM   1282  NH2 ARG B 486       9.846   2.923 -16.870  1.00 86.62           N  
ATOM   1283  CZ  ARG B 486       8.765   3.180 -16.147  1.00 86.62           C  
ATOM   1284  N   TYR B 487       6.230   8.044 -12.940  1.00 90.23           N  
ATOM   1285  CA  TYR B 487       6.359   9.189 -13.833  1.00 90.23           C  
ATOM   1286  C   TYR B 487       6.718  10.450 -13.056  1.00 90.23           C  
ATOM   1287  CB  TYR B 487       5.060   9.410 -14.615  1.00 90.23           C  
ATOM   1288  O   TYR B 487       7.486  11.286 -13.537  1.00 90.23           O  
ATOM   1289  CG  TYR B 487       4.912   8.506 -15.814  1.00 90.23           C  
ATOM   1290  CD1 TYR B 487       5.778   8.610 -16.900  1.00 90.23           C  
ATOM   1291  CD2 TYR B 487       3.906   7.547 -15.864  1.00 90.23           C  
ATOM   1292  CE1 TYR B 487       5.644   7.780 -18.009  1.00 90.23           C  
ATOM   1293  CE2 TYR B 487       3.762   6.712 -16.967  1.00 90.23           C  
ATOM   1294  OH  TYR B 487       4.498   6.011 -19.127  1.00 90.23           O  
ATOM   1295  CZ  TYR B 487       4.635   6.835 -18.032  1.00 90.23           C  
ATOM   1296  N   ARG B 488       6.241  10.648 -11.863  1.00 89.91           N  
ATOM   1297  CA  ARG B 488       6.587  11.796 -11.031  1.00 89.91           C  
ATOM   1298  C   ARG B 488       8.070  11.789 -10.677  1.00 89.91           C  
ATOM   1299  CB  ARG B 488       5.743  11.809  -9.754  1.00 89.91           C  
ATOM   1300  O   ARG B 488       8.723  12.835 -10.694  1.00 89.91           O  
ATOM   1301  CG  ARG B 488       4.312  12.275  -9.967  1.00 89.91           C  
ATOM   1302  CD  ARG B 488       3.559  12.402  -8.650  1.00 89.91           C  
ATOM   1303  NE  ARG B 488       2.214  12.935  -8.847  1.00 89.91           N  
ATOM   1304  NH1 ARG B 488       1.564  12.674  -6.646  1.00 89.91           N  
ATOM   1305  NH2 ARG B 488       0.104  13.550  -8.181  1.00 89.91           N  
ATOM   1306  CZ  ARG B 488       1.297  13.052  -7.891  1.00 89.91           C  
ATOM   1307  N   ARG B 489       8.531  10.665 -10.437  1.00 86.09           N  
ATOM   1308  CA  ARG B 489       9.949  10.531 -10.119  1.00 86.09           C  
ATOM   1309  C   ARG B 489      10.816  10.868 -11.327  1.00 86.09           C  
ATOM   1310  CB  ARG B 489      10.259   9.114  -9.630  1.00 86.09           C  
ATOM   1311  O   ARG B 489      11.810  11.588 -11.203  1.00 86.09           O  
ATOM   1312  CG  ARG B 489      11.677   8.938  -9.110  1.00 86.09           C  
ATOM   1313  CD  ARG B 489      11.925   7.519  -8.618  1.00 86.09           C  
ATOM   1314  NE  ARG B 489      11.348   6.527  -9.521  1.00 86.09           N  
ATOM   1315  NH1 ARG B 489      11.716   4.731  -8.115  1.00 86.09           N  
ATOM   1316  NH2 ARG B 489      10.719   4.411 -10.154  1.00 86.09           N  
ATOM   1317  CZ  ARG B 489      11.262   5.225  -9.261  1.00 86.09           C  
ATOM   1318  N   LEU B 490      10.464  10.178 -12.382  1.00 87.90           N  
ATOM   1319  CA  LEU B 490      11.207  10.430 -13.612  1.00 87.90           C  
ATOM   1320  C   LEU B 490      11.231  11.919 -13.937  1.00 87.90           C  
ATOM   1321  CB  LEU B 490      10.592   9.651 -14.778  1.00 87.90           C  
ATOM   1322  O   LEU B 490      12.251  12.444 -14.391  1.00 87.90           O  
ATOM   1323  CG  LEU B 490      10.788   8.134 -14.759  1.00 87.90           C  
ATOM   1324  CD1 LEU B 490       9.981   7.481 -15.876  1.00 87.90           C  
ATOM   1325  CD2 LEU B 490      12.267   7.784 -14.886  1.00 87.90           C  
ATOM   1326  N   TYR B 491      10.116  12.549 -13.701  1.00 89.78           N  
ATOM   1327  CA  TYR B 491      10.024  13.989 -13.913  1.00 89.78           C  
ATOM   1328  C   TYR B 491      10.977  14.738 -12.990  1.00 89.78           C  
ATOM   1329  CB  TYR B 491       8.589  14.475 -13.687  1.00 89.78           C  
ATOM   1330  O   TYR B 491      11.685  15.649 -13.426  1.00 89.78           O  
ATOM   1331  CG  TYR B 491       8.429  15.971 -13.805  1.00 89.78           C  
ATOM   1332  CD1 TYR B 491       8.052  16.739 -12.706  1.00 89.78           C  
ATOM   1333  CD2 TYR B 491       8.654  16.620 -15.014  1.00 89.78           C  
ATOM   1334  CE1 TYR B 491       7.902  18.118 -12.809  1.00 89.78           C  
ATOM   1335  CE2 TYR B 491       8.507  17.998 -15.130  1.00 89.78           C  
ATOM   1336  OH  TYR B 491       7.984  20.102 -14.132  1.00 89.78           O  
ATOM   1337  CZ  TYR B 491       8.132  18.738 -14.023  1.00 89.78           C  
ATOM   1338  N   GLU B 492      11.009  14.417 -11.680  1.00 89.62           N  
ATOM   1339  CA  GLU B 492      11.901  15.041 -10.707  1.00 89.62           C  
ATOM   1340  C   GLU B 492      13.365  14.816 -11.077  1.00 89.62           C  
ATOM   1341  CB  GLU B 492      11.625  14.503  -9.301  1.00 89.62           C  
ATOM   1342  O   GLU B 492      14.195  15.714 -10.920  1.00 89.62           O  
ATOM   1343  CG  GLU B 492      10.322  15.004  -8.696  1.00 89.62           C  
ATOM   1344  CD  GLU B 492      10.072  14.480  -7.291  1.00 89.62           C  
ATOM   1345  OE1 GLU B 492       9.106  14.935  -6.636  1.00 89.62           O  
ATOM   1346  OE2 GLU B 492      10.848  13.609  -6.840  1.00 89.62           O  
ATOM   1347  N   GLU B 493      13.695  13.632 -11.504  1.00 88.97           N  
ATOM   1348  CA  GLU B 493      15.052  13.299 -11.929  1.00 88.97           C  
ATOM   1349  C   GLU B 493      15.472  14.133 -13.136  1.00 88.97           C  
ATOM   1350  CB  GLU B 493      15.162  11.808 -12.256  1.00 88.97           C  
ATOM   1351  O   GLU B 493      16.623  14.565 -13.228  1.00 88.97           O  
ATOM   1352  CG  GLU B 493      15.092  10.904 -11.034  1.00 88.97           C  
ATOM   1353  CD  GLU B 493      15.152   9.424 -11.378  1.00 88.97           C  
ATOM   1354  OE1 GLU B 493      15.167   8.585 -10.449  1.00 88.97           O  
ATOM   1355  OE2 GLU B 493      15.186   9.101 -12.586  1.00 88.97           O  
ATOM   1356  N   GLU B 494      14.554  14.280 -14.089  1.00 87.78           N  
ATOM   1357  CA  GLU B 494      14.828  15.089 -15.273  1.00 87.78           C  
ATOM   1358  C   GLU B 494      15.081  16.547 -14.898  1.00 87.78           C  
ATOM   1359  CB  GLU B 494      13.670  14.995 -16.269  1.00 87.78           C  
ATOM   1360  O   GLU B 494      15.920  17.213 -15.508  1.00 87.78           O  
ATOM   1361  CG  GLU B 494      13.666  13.713 -17.089  1.00 87.78           C  
ATOM   1362  CD  GLU B 494      12.667  13.737 -18.234  1.00 87.78           C  
ATOM   1363  OE1 GLU B 494      12.765  12.881 -19.143  1.00 87.78           O  
ATOM   1364  OE2 GLU B 494      11.778  14.618 -18.223  1.00 87.78           O  
ATOM   1365  N   LYS B 495      14.404  17.115 -13.864  1.00 86.30           N  
ATOM   1366  CA  LYS B 495      14.552  18.491 -13.397  1.00 86.30           C  
ATOM   1367  C   LYS B 495      15.931  18.717 -12.784  1.00 86.30           C  
ATOM   1368  CB  LYS B 495      13.463  18.832 -12.378  1.00 86.30           C  
ATOM   1369  O   LYS B 495      16.477  19.819 -12.863  1.00 86.30           O  
ATOM   1370  CG  LYS B 495      12.108  19.138 -13.000  1.00 86.30           C  
ATOM   1371  CD  LYS B 495      11.134  19.696 -11.970  1.00 86.30           C  
ATOM   1372  CE  LYS B 495       9.814  20.102 -12.610  1.00 86.30           C  
ATOM   1373  NZ  LYS B 495       8.856  20.652 -11.605  1.00 86.30           N  
ATOM   1374  N   LYS B 496      16.404  17.700 -12.143  1.00 85.65           N  
ATOM   1375  CA  LYS B 496      17.703  17.774 -11.480  1.00 85.65           C  
ATOM   1376  C   LYS B 496      18.842  17.672 -12.491  1.00 85.65           C  
ATOM   1377  CB  LYS B 496      17.834  16.669 -10.431  1.00 85.65           C  
ATOM   1378  O   LYS B 496      19.965  18.098 -12.214  1.00 85.65           O  
ATOM   1379  CG  LYS B 496      16.946  16.866  -9.211  1.00 85.65           C  
ATOM   1380  CD  LYS B 496      17.161  15.766  -8.179  1.00 85.65           C  
ATOM   1381  CE  LYS B 496      16.246  15.941  -6.975  1.00 85.65           C  
ATOM   1382  NZ  LYS B 496      16.428  14.845  -5.977  1.00 85.65           N  
ATOM   1383  N   LYS B 497      18.634  17.194 -13.686  1.00 77.92           N  
ATOM   1384  CA  LYS B 497      19.628  17.122 -14.753  1.00 77.92           C  
ATOM   1385  C   LYS B 497      19.717  18.444 -15.511  1.00 77.92           C  
ATOM   1386  CB  LYS B 497      19.296  15.985 -15.720  1.00 77.92           C  
ATOM   1387  O   LYS B 497      20.809  18.880 -15.882  1.00 77.92           O  
ATOM   1388  CG  LYS B 497      19.555  14.596 -15.155  1.00 77.92           C  
ATOM   1389  CD  LYS B 497      19.285  13.512 -16.190  1.00 77.92           C  
ATOM   1390  CE  LYS B 497      19.499  12.120 -15.611  1.00 77.92           C  
ATOM   1391  NZ  LYS B 497      19.224  11.053 -16.619  1.00 77.92           N  
TER    1392      LYS B 497                                                      
ENDMDL                                                                          
END                                                                             
