# Supplementary material for: AlphaDesign: a de novo protein design framework based on AlphaFold
Source: Mol Syst Biol. 2025 Jun 17;21(9):1166–89. doi: 10.1038/s44320-025-00119-z (PMC12405559; doi:10.1038/s44320-025-00119-z)
Supplement: Supplementary file 8 — Source data Fig. 6 [file 44320_2025_119_MOESM8_ESM.zip › Figure_6/6A/rnasea_50_run_2_result_18_design_11_sourcedata_rmsf.dat]

1.11,1.03,1.08,1.13,1.02,1.14,1.16,1.00,1.07,1.11,1.10,1.05,1.20,1.21,1.12,1.17,1.21,1.21,1.10,1.09,0.91,0.99,1.01,0.97,1.05,1.00,0.98,0.87,0.90,0.90,0.86,0.88,0.91,0.84,1.01,0.96,1.00,0.86,0.88,0.92,1.01,1.00,0.91,0.78,0.87,0.82,0.83,0.75,0.81,0.76,0.65,0.63,0.77,0.67,0.73,0.60,0.63,0.61,0.68,0.64,0.62,0.68,0.67,0.79,0.72,0.70,0.78,0.74,0.69,0.73,0.58,0.61,0.61,0.65,0.67,0.73,0.72,0.69,0.57,0.60,0.64,0.49,0.60,0.55,0.62,0.62,0.64,0.57,0.66,0.67,0.61,0.67,0.73,0.68,0.62,0.62,0.72,0.59,0.57,0.52,0.57,0.58,0.63,0.62,0.61,0.62,0.58,0.75,0.69,0.65,0.75,0.79,0.77,0.84,0.82,0.86,0.67,0.71,0.75,0.73,0.77,0.76,0.72,0.77,0.68,0.79,0.65,0.63,0.68,0.68,0.68,0.67,0.78,0.73,0.75,0.71,0.72,0.60,0.65,0.61,0.65,0.76,0.66,0.62,0.49,0.57,0.57,0.59,0.66,0.69,0.71,0.58,0.55,0.65,0.65,0.72,0.75,0.92,0.83,0.75,0.84,0.90,0.87,0.83,0.81,0.89,0.76,0.76,0.80,0.54,0.58,0.70,0.75,0.68,0.80,0.66,0.55,0.57,0.65,0.72,0.68,0.69,0.71,0.75,0.80,0.69,0.71,0.64,0.68,0.77,0.73,0.67,0.70,0.57,0.68,0.59,0.63,0.59,0.68,0.72,0.74,0.74,0.66,0.69,0.67,0.72,0.70,0.67,0.70,0.62,0.64,0.61,0.57,0.55,0.61,0.56,0.62,0.49,0.55,0.56,0.64,0.62,0.66,0.65,0.63,0.66,0.61,0.60,0.59,0.55,0.61,0.79,0.86,0.76,0.73,0.79,0.71,0.68,0.77,0.79,0.97,0.99,0.90,0.90,0.90,0.79,0.81,0.81,0.82,0.85,0.81,0.77,0.74,0.71,0.84,0.69,0.72,0.70,0.59,0.65,0.70,0.66,0.65,0.62,0.61,0.51,0.58,0.54,0.57,0.56,0.59,0.48,0.63,0.59,0.67,0.61,0.61,0.68,0.62,0.73,0.61,0.56,0.59,0.75,0.70,0.79,0.79,0.76,0.93,0.76,0.63,0.70,0.55,0.63,0.62,0.58,0.60,0.69,0.62,0.68,0.74,0.73,0.70,0.78,0.78,0.84,0.85,0.66,0.52,0.56,0.56,0.56,0.63,0.66,0.60,0.58,0.55,0.50,0.58,0.56,0.59,0.71,0.57,0.66,0.57,0.65,0.60,0.65,0.68,0.73,0.77,0.91,0.76,0.72,0.71,0.71,0.65,0.65,0.63,0.71,0.70,0.75,0.63,0.75,0.94,1.00,0.97,0.85,0.73,0.73,0.68,0.71,0.78,0.91,0.90,0.81,0.86,0.87,0.88,0.82,0.72,0.62,0.67,0.79,0.82,0.70,0.84,0.75,0.74,0.71,0.66,0.67,0.76,0.78,0.94,0.89,0.74,0.73,0.79,0.71,0.77,0.69,0.70,0.70,0.68,0.68,0.81,0.67,0.63,0.60,0.51,0.63,0.66,0.66,0.55,0.58,0.64,0.70,0.68,0.79,1.11,1.07,1.04,1.16,1.15,1.19,1.13,1.14,1.17,1.23,1.17,1.11,1.01,0.96,0.90,1.06,1.37,1.15,1.29,1.21,1.14,1.03,0.90,1.00,0.87,0.96,0.81,0.72,0.74,0.79,0.80,0.95,0.99,0.94,0.78,0.74,0.79,0.79,0.78,0.74,0.77,0.70,0.76,0.75,0.69,0.68,0.67,0.70,0.75,0.85,0.71,0.69,0.71,0.63,0.74,0.80,0.73,0.63,0.67,0.74,0.69,0.70,0.70,0.68,0.72,0.69,0.70,0.71,0.89,0.91,0.82,0.77,0.67,0.59,0.74,0.68,0.74,0.72,0.76,0.63,0.71,0.69,0.66,0.60,0.71,0.63,0.65,0.57,0.69,0.70,0.66,0.73,0.73,0.62,0.69,0.73,0.65,0.65,0.67,0.65,0.73,0.71,0.68,0.61,0.71,0.82,0.76,0.74,0.83,0.88,0.87,0.90,0.80,0.82,0.70,0.87,0.79,0.79,0.76,0.68,0.75,0.74,0.85,0.75,0.81,0.81,0.78,0.71,0.73,0.60,0.75,0.62,0.82,0.77,0.78,0.76,0.76,0.86,0.80,0.74,0.81,0.90,0.86,0.82,0.70,0.74,0.75,0.69,0.78,0.72,0.70,0.70,0.78,0.67,0.71,0.70,0.66,0.70,0.77,0.67,0.73,0.72,0.69,0.79,0.68,0.68,0.77,0.78,0.78,0.64,0.62,0.66,0.66,0.75,0.73,0.68,0.76,0.75,0.75,0.73,0.74,0.62,0.79,0.69,0.68,0.66,0.59,0.68,0.76,0.72,0.75,0.67,0.78,0.69,0.69,0.65,0.68,0.67,0.64,0.61,0.64,0.62,0.53,0.56,0.61,0.56,0.65,0.73,0.71,0.69,0.79,0.70,0.66,0.62,0.59,0.58,0.63,0.67,0.63,0.66,0.65,0.65,0.65,0.57,0.75,0.79,0.74,0.63,0.75,0.66,0.68,0.70,0.65,0.71,0.73,0.81,0.74,0.70,0.70,0.79,0.77,0.72,0.62,0.80,0.72,0.73,0.67,0.66,0.71,0.74,0.79,0.60,0.71,0.70,0.73,0.67,0.69,0.74,0.79,0.81,0.74,0.77,0.81,0.79,0.76,0.71,0.80,0.76,0.77,0.79,0.82,0.85,0.81,1.02,1.00,0.88,0.90,0.90,0.87,0.91,0.79,0.77,0.76,0.72,0.71,0.71,0.70,0.59,0.66,0.67,0.81,0.78,0.78,0.78,0.76,0.80,0.76,0.82,0.86,0.79,0.73,0.67,0.75,0.70,0.71,0.70,0.59,0.56,0.74,0.66,0.66,0.69,0.67,0.66,0.69,0.74,0.70,0.62,0.69,0.68,0.63,0.62,0.69,0.67,0.61,0.58,0.68,0.57,0.60,0.61,0.65,0.69,0.66,0.76,0.62,0.69,0.71,0.71,0.59,0.64,0.67,0.58,0.69,0.69,0.71,0.69,0.70,0.60,0.61,0.68,0.70,0.70,0.72,0.69,0.67,0.73,0.77,0.88,0.86,0.92,0.89,0.89,0.76,0.72,0.67,0.69,0.62,0.61,0.65,0.69,0.69,0.67,0.74,0.71,0.82,0.67,0.67,0.64,0.64,0.69,0.62,0.77,0.75,0.80,0.82,0.69,0.68,0.64,0.66,0.63,0.73,0.78,0.75,0.77,0.73,0.79,0.74,0.70,0.88,0.84,0.99,0.93,0.89,0.74,0.78,0.86,0.87,0.89,0.89,0.90,0.89,0.88,0.84,0.73,0.72,0.76,0.81,0.82,0.73,0.75,0.75,0.84,0.78,0.80,0.83,0.87,0.84,0.86,0.86,0.94,0.87,0.93,0.90,0.93,1.05,1.07,0.95,1.01,1.12,1.03,0.79,0.87,0.85,0.85,0.81,0.83,0.80,0.80,0.76,0.85,0.79,0.93,0.85,0.83,0.73,0.58,0.64,0.62,0.67,0.64,0.60,0.67,0.64,0.66,0.75,0.74,0.59,0.72,0.68,0.71,0.77,0.59,0.73,0.71,0.71,0.62,0.58,0.58,0.66,0.69,0.68,0.59,0.70,0.76,0.75,0.66,0.81,0.83,0.82,0.73,0.77,0.76,0.66,0.69,0.83,0.82,0.76,0.79,0.69,0.68,0.64,0.63,0.58,0.62,0.69,0.78,0.72,0.67,0.65,0.71,0.73,0.74,0.69,0.66,0.78,0.75,0.79,0.62,0.63,0.53,0.66,0.56,0.69,0.71,0.58,0.73,0.67,0.72,0.74,0.70,0.88,0.68,0.73,0.61,0.76,0.80,0.79,0.67,0.61,0.69,0.61,0.70,0.65,0.77,0.70,0.68,0.69,0.66,0.60,0.61,0.60,0.69,0.70,0.68,0.64,0.80,0.65,0.65,0.75,0.65,0.56,0.64,0.67,0.77,0.70,0.73,0.65,0.90,0.83,0.84,0.77,0.71,0.60,0.69,0.91,0.87,0.90,0.69,0.66,0.68,0.60,0.57,0.73,0.57,0.57,0.52,0.62,0.53,0.55,0.53,0.61,0.61,0.73,0.86,0.75,0.64,0.70,0.68,0.58,0.63,0.61,0.62,0.66,0.65,0.62,0.64,0.63,0.60,0.65,0.71,0.64,0.79,0.67,0.80,0.81,0.77,0.85,0.68,0.64,0.57,0.70,0.64,0.66,0.62,0.57,0.68,0.56,0.65,0.56,0.59,0.55,0.56,0.64,0.61,0.58,0.56,0.61,0.56,0.67,0.50,0.61,0.63,0.66,0.64,0.56,0.59,0.51,0.56,0.55,0.51,0.72,0.62,0.62,0.68,0.68,0.60,0.56,0.55,0.56,0.65,0.70,0.69,0.69,0.76,0.74,0.63,0.68,0.59,0.60,0.67,0.65,0.62,0.64,0.60,0.58,0.54,0.63,0.65,0.63,0.73,0.67,0.63,0.71,0.70,0.73,0.62,0.59,0.60,0.56,0.60,0.56,0.59,0.56,0.62,0.75,0.65,0.64,0.57,0.59,0.61,0.60,0.64,0.64,0.65,0.69,0.59,0.66,0.67,0.65,0.60,0.63,0.61,0.56,0.60,0.59,0.60,0.64,0.55,0.58,0.53,0.67,0.76,0.74,0.75,0.60,0.62,0.66,0.61,0.67,0.63,0.53,0.56,0.56,0.64,0.67,0.68,0.68,0.71,0.68,0.58,0.57,0.63,0.62,0.76,0.75,0.79,0.71,0.68,0.66,0.71,0.70,0.66,0.68,0.68,0.62,0.52,0.68,0.63,0.58,0.58,0.67,0.63,0.68,0.64,0.61,0.65,0.64,0.75,0.73,0.64,0.69,0.72,0.59,0.76,0.68,0.75,0.74,0.74,0.70,0.69,0.75,0.70,0.80,0.70,0.79,0.77,0.71,0.77,0.79,0.73,0.64,0.62,0.65,0.76,0.79,0.74,0.72,0.71,0.69,0.80,0.88,0.86,0.97,0.95,0.92,1.01,0.95,0.91,0.87,0.81,0.78,0.77,0.81,0.85,0.79,0.80,0.78,0.70,0.69,0.64,0.67,0.74,0.65,0.67,0.67,0.65,0.76,0.72,0.67,0.69,0.69,0.77,0.65,0.64,0.67,0.59,0.72,0.77,0.64,0.66,0.73,0.67,0.70,0.76,0.74,0.70,0.70,0.69,0.78,0.78,0.87,0.83,0.97,0.75,0.80,0.89,0.72,0.75,0.78,0.64,0.79,0.77,0.71,0.72,0.72,0.65,0.56,0.57,0.74,0.69,0.70,0.67,0.67,0.70,0.71,0.69,0.86,0.93,0.85,0.92,0.74,0.75,0.65,0.75,0.71,0.63,0.64,0.74,0.72,0.69,0.73,0.72,0.61,0.64,0.64,0.66,0.63,0.66,0.68,0.58,0.57,0.66,0.73,0.85,0.78,0.79,0.89,0.92,0.85,0.81,0.74,0.71,0.76,0.80,0.72,0.72,0.77,0.72,0.85,0.98,0.89,1.05,1.04,1.17,0.97,0.94,0.90,0.90,0.93,0.93,0.89,0.87,0.88,0.78,0.82,0.86,0.80,0.73,0.65,0.65,0.69,0.75,0.73,0.61,0.65,0.69,0.81,0.78,0.74,0.76,0.76,0.79,0.75,0.69,0.64,0.74,0.66,0.71,0.74,0.64,0.58,0.56,0.64,0.69,0.62,0.64,0.63,0.69,0.69,0.70,0.82,0.78,0.74,0.80,0.70,0.73,0.68,0.70,0.75,0.64,0.67,0.59,0.60,0.63,0.60,0.65,0.70,0.59,0.64,0.65,0.71,0.70,0.73,0.72,0.75,0.71,0.79,0.87,0.84,0.88,0.77,0.82,0.83,0.83,0.80,0.80,0.82,0.79,0.83,0.94,0.81,0.88,0.85,0.88,0.81,0.83,0.84,0.72,0.75,0.69,0.69,0.63,0.65,0.62,0.66,0.77,0.66,0.68,0.60,0.62,0.67,0.66,0.61,0.60,0.58,0.62,0.66,0.70,0.82,0.75,0.64,0.64,0.73,0.70,0.67,0.63,0.82,0.71,0.75,0.82,0.84,0.88,0.81,0.75,0.83,0.73,0.73,0.75,0.68,0.79,0.79,0.78,0.72,0.64,0.72,0.65,0.61,0.57,0.68,0.66,0.59,0.76,0.65,0.67,0.72,0.68,0.63,0.65,0.74,0.69,0.72,0.71,0.72,0.65,0.69,0.71,0.71,0.66,0.65,0.67,0.65,0.63,0.64,0.67,0.77,0.78,0.72,0.74,0.81,0.72,0.74,0.78,0.78,0.78,0.84,0.81,0.73,0.67,0.71,0.77,0.81,0.75,0.72,0.80,0.85,0.72,0.65,0.68,0.71,0.70,0.82,0.71,0.63,0.61,0.66,0.73,0.74,0.64,0.62,0.71,0.54,0.56,0.62,0.63,0.69,0.67,0.79,0.91,0.82,0.95,0.93,0.90,0.93,1.04,1.04,0.94,0.99,0.95,0.97,1.02,0.92,0.89,0.92,0.90,0.87,0.72,0.76,0.74,0.96,0.87,0.72,0.73,0.67,0.67,0.67,0.63,0.66,0.73,0.77,0.90,0.84,0.83,0.74,0.64,0.75,0.87,0.73,0.75,0.82,0.68,0.75,0.64,0.69,0.77,0.62,0.69,0.65,0.78,0.79,0.78,0.72,0.70,0.72,0.76,0.77,0.81,0.82,0.87,0.87,0.77,1.01,0.97,0.82,0.87,0.87,0.75,0.85,0.91,0.88,0.83,0.88,0.82,0.76,0.79,0.76,0.88,0.89,1.04,1.06,1.00,0.88,1.01,1.03,0.98,1.05,1.00,0.97,1.03,0.94,1.12,1.09,1.06,0.95,1.08,1.15,1.09,1.12,1.02,1.11,1.23,1.24,1.28,1.13,1.07,1.09,1.16,1.15,1.25,1.25,1.46,1.54,1.50,1.29,1.20,1.37,1.26,1.38,1.27,1.29,1.32,1.25,1.17,1.05,1.16,1.02,1.01,0.94,1.04,1.12,1.14,1.12,1.23,1.24,1.22,1.16,1.26,1.19,1.30,1.26,1.03,1.23,1.13,1.05,0.95,0.91,1.01,1.07,0.91,1.08,0.89,0.85,0.86,0.89,0.96,0.98,0.99,0.96,1.09,0.91,0.88,0.86,0.87,0.68,0.66,0.70,0.76,0.67,0.65,0.79,0.79,0.79,0.67,0.71,0.68,0.81,0.74,0.75,0.75,0.73,0.88,0.69,0.68,0.70,0.93,0.87,0.83,0.94,0.85,0.88,0.72,0.63,0.76,0.71,0.73,0.79,0.79,0.75,0.78,0.81,0.83,0.83,0.86,0.79,0.92,0.92,0.96,0.82,0.91,0.83,0.73,0.68,0.79,0.70,0.78,0.88,0.83,0.88,0.81,0.78,0.73,0.62,0.68,0.56,0.83,0.87,0.86,1.05,0.78,0.84,0.85,0.72,0.84,0.70,0.75,0.68,0.81,0.81,0.90,1.07,1.09,1.15,0.94,1.12,1.13,1.23,1.12,1.01,1.02,0.96,0.83,0.83,0.74,0.70,0.78,0.76,0.70,0.69,0.62,0.73,0.77,0.70,0.67,0.67,0.71,0.81,0.73,0.81,0.82,0.90,0.92,0.99,1.01,0.96,0.94,0.98,0.95,0.86,0.92,0.97,1.09,1.07,1.01,1.11,1.07,0.95,0.96,1.07,1.04,1.05,0.98,0.97,0.85,0.96,0.88,0.89,0.85,0.86,0.83,0.72,0.78,0.76,0.74,0.78,0.72,0.77,0.70,0.72,0.76,0.79,0.80,0.75,0.77,0.80,0.93,1.01,0.84,0.65,0.75,0.85,0.88,0.80,0.73,0.68,0.71,0.78,0.69,0.75,0.80,0.84,0.79,0.77,0.85,0.77,0.85,0.85,0.88,0.87,0.78,0.85,0.84,0.87,0.84,0.75,0.78,0.85,0.78,0.82,0.86,0.89,0.81,0.84,0.89,0.91,0.79,0.78,0.81,0.71,0.78,0.78,0.71,0.78,0.76,0.75,0.77,0.74,0.78,0.92,0.71,0.88,0.90,0.89,1.04,1.04,0.97,0.90,0.93,0.96,0.85,0.76,0.77,0.68,0.76,0.69,0.82,0.82,0.80,0.64,0.70,0.79,0.82,0.75,0.77,0.83,0.82,0.98,0.95,1.03,1.26,1.43,1.22,1.08,1.09,0.95,1.12,0.93,1.02,1.03,0.92,0.86,0.89,0.97,1.09,1.05,0.90,0.83,1.05,1.21,1.17,1.05,1.07,1.12,0.94,1.01,0.98,0.97,0.91,0.84,0.83,0.87,0.98,0.96,0.95,0.94,0.91,0.82,0.88,0.94,0.93,0.87,0.87,0.88,0.88,0.82,0.78,0.66,0.67,0.77,0.70,0.77,0.81,0.77,0.79,0.72,0.81,0.85,0.76,0.84,0.78,0.70,0.79,0.97,0.98,1.02,0.95,0.99,0.98,1.03,0.93,0.88,0.98,0.94,0.99,0.99,0.92,1.09,1.06,0.95,0.95,0.96,0.99,0.89,0.78,0.94,0.93,0.96,0.91,0.90,1.02,1.08,1.09,1.03,0.91,0.82,0.93,0.89,1.09,1.06,1.10,1.09,0.94,0.90,0.93,1.01,1.08,1.14,1.19,1.13,1.12,1.18,1.20,1.02,1.02,1.04,0.98,0.93,0.85,0.85,0.75,0.80,0.86,0.87,0.91,0.88,0.90,0.81,0.88,0.97,0.82,0.78,0.74,0.90,0.81,0.90,0.83,0.88,0.99,0.84,1.02,0.88,0.86,0.95,0.89,0.83,0.86,0.90,0.83,0.77,0.78,0.90,0.85,0.82,0.81,0.76,0.70,0.80,0.85,0.78,0.89,0.84,0.85,0.84,0.77,0.78,0.92,0.87,0.83,0.79,0.88,0.95,0.86,0.83,0.89,0.80,0.91,0.82,0.88,0.86,0.87,0.81,0.75,0.85,0.82,0.89,0.76,0.82,0.85,0.92,0.97,0.99,0.86,0.88,0.87,0.98,0.86,0.95,0.86,0.74,0.80,0.74,0.75,0.68,0.63,0.71,0.63,0.73,0.70,0.74,0.71,0.65,0.66,0.71,0.74,0.75,0.75,0.68,0.70,0.70,0.75,0.81,0.74,0.68,0.84,0.86,0.83,0.75,0.86,0.91,0.81,0.67,0.85,0.70,0.77,0.63,0.64,0.57,0.64,0.57,0.64,0.71,0.69,0.66,0.65,0.71,0.64,0.65,0.74,0.79,0.80,0.87,0.78,0.92,0.81,0.78,0.74,0.71,0.58,0.61,0.67,0.62,0.69,0.69,0.72,0.64,0.67,0.64,0.59,0.69,0.60,0.71,0.74,0.75,0.72,0.61,0.67,0.71,0.78,0.69,0.68,0.72,0.76,0.76,0.79,0.70,0.75,0.70,0.73,0.71,0.69,0.70,0.77,0.73,0.61,0.68,0.70,0.68,0.63,0.73,0.61,0.71,0.70,0.71,0.76,0.75,0.75,0.72,0.65,0.84,1.07,0.97,0.93,0.78,0.89,0.86,0.76,0.75,0.78,0.82,0.71,0.70,0.74,0.73,0.66,0.83,0.78,0.72,0.72,0.72,0.62,0.65,0.54,0.65,0.63,0.69,0.66,0.62,0.61,0.66,0.76,0.78,0.86,0.74,0.80,0.85,0.86,0.84,0.90,0.78,0.82,0.94,0.88,1.01,1.19,1.14,1.23,1.21,1.27,1.33,1.26,1.17,1.26,1.25,1.14,1.16,0.99,1.01,1.00,0.99,0.89,0.83,0.88,0.89,0.77,0.75,0.64,0.62,0.67,0.78,0.80,0.89,0.88,0.81,0.77,0.76,0.85,0.81,0.77,0.80,0.83,0.90,0.81,0.85,0.86,0.92,0.89,0.76,0.73,0.78,0.79,0.77,0.67,0.75,0.73,0.71,0.88,0.83,0.93,1.04,1.16,1.13,0.94,1.04,0.84,0.88,0.99,0.98,0.98,0.98,0.77,0.88,0.75,0.81,0.93,0.87,0.83,0.91,0.99,1.01,0.83,0.92,0.83,0.80,0.77,0.82,0.80,0.75,0.81,0.67,0.73,0.81,0.80,0.85,0.74,0.81,0.95,1.04,1.09,1.01,0.91,1.01,1.02,1.14,1.27,1.02,1.06,0.83,0.86,0.92,0.87,0.77,0.83,0.88,0.96,1.00,0.95,0.89,0.91,0.94,0.88,0.87,0.95,0.93,0.94,0.97,1.03,1.09,1.09,1.09,1.12,1.07,1.13,1.09,1.08,1.02,0.95,0.98,1.01,1.03,0.95,0.95,0.85,0.92,0.87,0.84,0.84,0.90,0.92,0.93,0.89,0.95,0.95,0.85,0.84,0.81,0.89,0.82,0.81,0.87,0.80,0.95,0.90,0.93,0.87,0.95,0.85,0.86,0.82,0.80,0.97,0.94,0.95,0.88,0.84,0.87,0.93,0.99,0.83,0.78,0.84,0.84,0.91,0.92,0.96,0.88,0.88,0.96,1.01,0.92,0.91,0.86,0.78,0.71,0.83,0.81,0.78,0.78,0.65,0.66,0.75,0.73,0.83,0.88,0.86,0.75,0.78,0.86,0.86,0.89,0.86,0.81,0.91,0.98,1.01,0.96,0.93,1.00,0.80,0.85,0.93,0.96,0.89,0.93,1.10,1.16,1.10,1.15,1.21,1.22,1.18,1.21,1.17,1.19,1.20,1.17,1.27,1.37,1.43,1.37,1.29,1.18,1.18,1.23,1.05,1.14,1.10,1.01,0.94,0.96,0.90,0.98,0.94,0.78,0.77,0.79,0.85,0.85,0.90,1.00,0.96,0.91,0.87,0.82,0.92,0.87,0.92,0.73,0.86,0.88,0.85,0.94,0.87,0.89,0.93,1.03,0.88,0.86,1.03,0.98,0.81,0.81,0.86,0.82,0.79,0.87,0.82,0.77,0.80,0.83,0.79,0.83,0.82,0.81,0.80,0.81,0.97,0.96,0.85,0.85,1.07,0.94,0.93,0.93,0.80,0.82,0.73,0.73,0.75,0.73,0.90,0.88,1.01,0.94,0.85,0.87,0.86,0.84,0.88,0.75,0.85,0.88,0.79,0.86,0.98,0.85,0.71,0.69,0.83,0.79,0.86,0.97,0.90,0.89,0.81,0.88,0.86,0.84,0.76,0.82,0.75,0.75,0.76,0.72,0.78,0.84,0.75,0.84,0.79,0.77,0.80,0.86,0.88,0.95,0.80,0.81,0.92,0.76,0.73,0.88,0.81,0.81,0.80,0.89,0.88,0.89,0.85,0.88,0.88,0.87,0.86,0.81,0.75,0.76,0.73,0.81,0.70,0.73,0.73,0.69,0.79,0.80,0.80,0.91,0.93,0.96,0.81,0.90,0.96,1.06,0.89,1.00,1.04,1.04,0.92,0.99,0.96,1.12,0.97,0.98,1.02,1.04,1.04,1.10,1.02,1.01,1.09,1.01,1.01,1.03,1.17,1.18,1.11,1.11,1.05,0.98,0.93,1.00,0.94,0.91,1.14,1.03,0.92,1.17,1.11,1.10,1.02,0.94,1.10,1.10,1.01,1.07,0.92,0.90,0.81,0.80,0.88,0.89,0.74,0.83,0.87,0.80,0.85,0.88,0.73,0.80,0.85,0.87,0.82,0.72,0.82,0.81,0.86,0.93,0.98,0.95,1.07,1.08,1.26,1.31,1.15,1.13,1.10,1.17,1.09,1.29,1.15,1.14,1.23,1.41,1.29,1.30,1.40,1.51,1.46,1.33,1.30,1.23,1.19,1.41,1.25,1.22,1.15,1.17,1.07,1.05,1.04,0.98,0.96,1.05,1.13,1.07,1.07,1.12,1.28,1.18,1.29,1.25,1.36,1.28,1.21,1.30,1.43,1.48,1.34,1.25,1.25,1.24,1.13,1.32,1.19,1.25,1.39,0.88,0.83,0.80,0.90,0.86,0.74,0.74,0.76,0.70,0.77,0.82,0.73,0.77,0.77,0.74,0.80,0.82,0.72,0.77,0.73,0.76,0.67,0.69,0.74,0.68,0.68,0.71,0.71,0.82,0.71,0.77,0.72,0.83,0.73,0.76,0.74,0.80,0.83,0.70,0.71,0.70,0.64,0.67,0.74,0.83,0.85,0.90,0.88,0.77,0.73,0.77,0.83,0.67,0.85,0.84,0.93,0.92,0.82,0.85,0.89,0.93,0.90,0.88,0.92,0.92,0.93,0.99,1.00,1.02,1.01,0.99,0.94,0.92,0.83,0.80,0.96,0.85,0.88,0.76,0.81,0.75,0.81,0.72,0.76,0.87,0.71,0.65,0.66,0.59,0.65,0.58,0.61,0.70,0.67,0.69,0.75,0.82,0.82,0.94,0.93,0.86,0.76,0.75,0.77,0.81,0.80,0.81,0.84,0.88,0.76,0.84,0.89,0.78,0.74,0.77,0.71,0.75,0.62,0.76,0.69,0.68,0.76,0.78,0.75,0.71,0.75,0.82,0.71,0.71,0.76,0.77,0.76,0.79,0.82,0.81,0.89,0.93,0.96,0.95,0.87,0.79,0.85,0.78,0.88,0.88,1.00,0.98,1.08,1.05,0.86,0.80,0.75,0.72,0.78,0.87,0.77,0.85,0.81,0.80,0.89,0.90,0.87,1.00,0.99,1.06,0.97,0.89,0.89,0.83,0.88,0.86,0.73,0.72,0.71,0.68,0.70,0.88,0.77,0.71,0.72,0.77,0.77,0.83,0.84,0.84,0.79,0.71,0.72,0.77,0.74,0.81,0.88,0.88,0.95,0.85,0.75,0.94,0.87,0.87,0.76,0.75,0.81,0.73,0.73,0.66,0.61,0.71,0.75,0.67,0.70,0.64,0.67,0.82,0.78,0.72,0.73,0.81,0.71,0.74,0.68,0.66,0.63,0.68,0.73,0.64,0.79,0.69,0.69,0.59,0.68,0.75,0.84,0.78,0.72,0.79,0.81,0.76,0.64,0.63,0.76,0.80,0.74,0.73,0.65,0.60,0.69,0.70,0.68,0.68,0.71,0.65,0.61,0.70,0.64,0.72,0.94,0.99,1.02,0.97,0.99,0.90,0.84,0.96,1.00,0.79,0.79,0.85,0.93,0.98,0.89,0.92,0.85,0.84,0.72,0.76,0.87,0.98,0.85,0.78,0.79,0.91,0.91,0.93,1.12,0.97,0.93,0.84,0.98,1.11,1.21,1.14,1.19,1.32,1.24,1.13,1.14,1.20,1.16,1.10,1.17,1.05,0.94,0.95,0.99,1.01,0.91,0.93,0.99,0.99,0.93,0.82,0.80,0.83,0.86,0.82,0.90,0.93,0.75,0.90,0.86,0.95,0.89,0.95,0.91,0.98,0.92,0.99,1.06,0.95,0.96,1.01,0.96,0.98,1.00,0.88,0.97,1.05,0.96,0.88,0.70,0.83,0.86,0.88,0.88,0.82,0.87,0.88,0.84,0.94,0.95,0.89,0.88,1.00,1.03,1.06,0.98,1.04,1.03,0.90,0.91,0.96,1.07,1.11,1.13,1.10,1.11,1.12,1.12,1.10,1.13,1.07,1.12,1.05,1.00,0.92,0.89,0.90,0.93,1.00,1.06,0.96,0.94,1.01,1.04,0.96,1.09,1.03,1.02,0.92,0.89,1.00,0.80,0.84,0.90,0.95,0.77,0.73,0.79,0.82,0.86,0.82,0.78,0.87,0.90,0.99,0.95,0.79,0.72,0.78,0.76,0.77,0.80,0.80,0.81,0.78,0.64,0.67,0.70,0.62,0.60,0.74,0.82,0.72,0.71,0.66,0.69,0.61,0.66,0.71,0.63,0.64,0.60,0.65,0.70,0.66,0.61,0.68,0.65,0.69,0.65,0.74,0.64,0.75,0.67,0.66,0.79,0.75,0.73,0.73,0.75,0.71,0.73,0.69,0.78,0.77,0.72,0.73,0.74,0.82,0.88,0.90,0.86,0.78,0.77,0.83,0.78,0.75,0.81,0.95,0.97,1.02,0.91,0.97,0.95,0.88,0.96,1.09,1.09,1.09,0.91,0.90,0.77,0.82,0.87,0.92,1.21,1.14,1.15,1.01,1.09,1.03,0.99,0.96,0.88,0.99,1.02,0.96,1.02,0.99,0.97,1.03,0.98,0.93,0.79,0.89,0.94,1.01,0.85,0.90,1.02,1.07,0.92,0.89,0.86,1.13,1.09,1.10,0.97,0.92,0.85,0.81,0.75,0.67,0.85,0.74,0.81,0.80,0.81,1.02,0.87,0.83,0.75,0.88,0.89,0.96,0.93,0.96,0.96,0.93,0.90,0.74,0.88,1.00,1.10,1.26,1.13,1.06,1.11,0.94,1.04,1.03,1.00,1.06,1.13,1.16,1.14,0.98,0.82,0.83,0.89,0.97,0.96,0.87,0.86,0.81,0.89,1.02,1.14,1.05,0.95,0.96,0.92,1.00,0.90,0.87,0.90,0.94,0.79,0.86,0.89,0.79,0.86,0.80,0.84,0.82,0.76,0.76,0.86,0.79,0.75,0.86,0.80,0.80,0.73,0.91,0.94,0.92,0.91,0.89,0.97,0.90,0.94,0.91,0.96,1.05,1.18,1.20,1.15,1.25,1.28,1.25,1.25,1.19,1.16,1.21,1.30,1.27,1.28,1.22,1.04,1.10,1.10,1.17,1.16,1.20,1.31,1.27,1.32,1.35,1.31,1.22,1.25,1.11,1.19,1.14,1.01,0.90,1.02,1.01,0.93,1.06,0.94,0.91,0.88,0.86,0.83,0.99,0.92,0.90,0.97,0.84,0.85,0.86,0.86,0.88,0.76,0.80,0.74,0.73,0.73,0.68,0.76,0.77,0.74,0.74,0.69,0.73,0.65,0.72,0.80,0.71,0.93,0.72,0.73,0.80,0.67,0.70,0.70,0.76,0.81,0.81,0.84,0.83,0.84,0.79,0.73,0.72,0.70,0.65,0.72,0.78,0.84,0.82,0.76,0.67,0.73,0.65,0.71,0.68,0.67,0.71,0.67,0.75,0.63,0.66,0.62,0.72,0.70,0.67,0.69,0.73,0.71,0.69,0.78,0.73,0.74,0.71,0.77,0.73,0.75,0.79,0.66,0.71,0.75,0.75,0.76,0.73,0.70,0.67,0.67,0.59,0.75,0.80,0.79,0.83,0.82,0.82,0.93,0.81,0.83,0.74,0.78,0.70,0.78,0.71,0.77,0.74,0.71,0.73,0.81,0.82,0.85,0.80,0.81,0.75,0.67,0.78,0.71,0.79,0.96,0.96,0.94,0.97,0.93,0.80,0.79,0.76,0.81,0.90,0.89,0.82,0.96,1.00,0.98,0.89,0.86,0.94,1.03,1.00,0.99,0.85,0.79,0.85,0.88,0.83,0.80,0.77,0.68,0.73,0.70,0.75,0.83,0.81,0.82,0.88,0.75,0.78,0.79,0.92,0.92,1.05,1.02,1.06,1.16,1.12,1.15,0.99,1.15,1.10,1.19,1.20,1.21,1.22,1.19,1.16,1.13,1.24,1.22,1.16,1.05,1.18,1.03,1.12,1.10,0.97,0.97,1.03,0.99,1.02,1.07,1.18,1.14,1.18,1.09,1.00,0.97,1.00,0.99,1.02,0.92,0.88,0.97,0.99,0.94,0.92,0.93,0.87,0.92,0.92,0.92,0.85,1.00,1.03,1.00,0.90,0.96,0.99,0.87,0.85,0.84,0.79,0.72,0.74,0.78,0.68,0.89,0.74,0.83,0.79,1.05,0.86,0.75,0.74,0.75,0.69,0.87,0.77,0.81,0.91,0.79,0.78,0.77,0.77,0.73,0.74,0.79,0.74,0.80,0.77,0.75,0.75,0.74,0.75,0.79,0.82,0.92,0.72,0.64,0.64,0.67,0.63,0.71,0.72,0.64,0.73,0.70,0.71,0.75,0.88,0.83,0.86,0.99,1.00,1.04,1.11,0.84,0.84,0.69,0.74,0.76,0.76,0.75,0.72,0.84,0.79,0.74,0.79,0.85,0.79,0.68,0.78,0.81,0.80,0.80,0.82,0.83,0.82,0.89,0.78,0.70,0.75,0.72,0.78,0.80,0.76,0.74,0.81,0.90,0.89,0.89,0.71,0.70,0.73,0.73,0.77,0.73,0.81,0.70,0.85,0.74,0.74,0.81,0.79,0.70,0.62,0.71,0.56,0.68,0.70,0.68,0.62,0.69,0.65,0.66,0.79,0.76,0.65,0.75,0.79,0.94,0.88,0.91,0.85,0.70,0.78,0.69,0.79,0.72,0.74,0.67,0.79,0.75,0.72,0.75,0.71,0.78,0.73,0.77,0.81,0.80,0.74,0.78,0.70,0.71,0.73,0.77,0.76,0.69,0.70,0.71,0.68,0.60,0.67,0.62,0.60,0.54,0.65,0.62,0.72,0.77,0.83,0.79,0.74,0.69,0.70,0.67,0.73,0.98,0.94,0.90,0.82,0.72,0.71,0.71,0.72,0.68,0.77,0.79,0.77,0.82,0.90,0.81,0.88,0.81,0.88,0.88,0.84,0.98,0.83,0.90,0.88,0.85,0.88,0.78,0.77,0.87,0.86,0.78,0.83,0.83,0.76,0.72,0.68,0.75,0.76,0.77,0.90,0.84,0.87,0.87,0.85,0.78,0.80,0.68,0.68,0.75,0.77,0.87,0.84,0.91,0.80,0.81,0.73,0.69,0.65,0.76,0.67,0.73,0.76,0.88,0.80,0.87,1.04,0.93,0.80,0.81,0.82,0.87,0.84,1.03,0.95,0.81,0.79,0.69,0.78,0.75,0.79,0.64,0.72,0.74,0.74,0.85,0.85,0.83,0.82,0.77,0.63,0.77,0.68,0.79,0.70,0.66,0.64,0.65,0.65,0.61,0.60,0.71,0.65,0.70,0.92,0.94,1.05,0.90,0.88,0.95,1.00,0.95,0.85,0.88,0.81,0.76,0.79,0.82,0.74,0.63,0.76,0.78,0.70,0.78,0.80,0.68,0.76,0.76,0.84,0.85,0.75,0.62,0.69,0.69,0.71,0.75,0.79,0.76,0.75,0.71,0.78,0.73,0.75,0.80,0.74,0.73,0.70,0.78,0.73,0.77,0.78,0.71,0.83,0.71,0.91,0.94,0.97,0.79,0.72,0.80,0.75,0.79,0.77,0.86,0.88,0.80,0.77,0.87,0.88,0.94,0.80,0.92,0.89,0.90,0.78,0.77,0.66,0.78,0.72,0.68,0.71,0.72,0.73,0.70,0.74,0.77,0.68,0.74,0.83,0.83,0.77,0.84,0.80,0.84,0.76,0.71,0.77,0.81,0.86,0.82,0.75,0.76,0.79,0.78,0.75,0.73,0.73,0.69,0.74,0.84,0.72,0.77,0.68,0.72,0.72,0.77,0.72,0.69,0.71,0.65,0.71,0.70,0.67,0.66,0.65,0.70,0.76,0.81,0.67,0.73,0.75,0.77,0.88,0.88,0.75,0.80,0.74,0.76,0.68,0.69,0.76,0.73,0.71,0.69,0.76,0.68,0.64,0.77,0.74,0.74,0.74,0.68,0.75,0.72,0.76,0.75,0.82,0.67,0.79,0.72,0.72,0.63,0.77,0.75,0.70,0.76,0.80,0.86,0.78,0.80,0.79,0.74,0.77,0.83,0.92,0.87,0.90,0.82,0.72,0.75,0.67,0.69,0.61,0.80,0.79,0.73,0.75,0.61,0.60,0.66,0.68,0.65,0.69,0.77,0.70,0.83,0.88,0.71,0.76,0.69,0.74,0.73,0.78,0.81,0.83,0.79,0.74,0.68,0.89,0.90,0.94,0.91,0.85,0.85,0.80,0.83,0.83,0.92,0.83,0.87,0.95,0.83,0.93,0.99,0.84,0.74,0.87,0.81,0.82,0.82,0.86,0.80,0.87,0.84,0.79,0.66,0.76,0.79,0.85,0.85,0.85,0.98,0.99,0.88,0.83,0.87,0.94,0.89,1.00,0.92,0.95,0.89,0.87,0.95,1.13,1.08,1.02,1.04,1.02,0.96,0.94,0.90,0.86,1.00,0.99,1.00,0.93,0.99,1.02,0.94,0.89,0.85,0.89,0.87,0.91,0.86,0.83,0.78,0.71,0.90,0.91,0.89,0.85,0.73,0.70,0.67,0.63,0.74,0.64,0.81,0.64,0.63,0.64,0.76,0.72,0.67,0.71,0.64,0.69,0.59,0.57,0.72,0.62,0.74,0.65,0.71,0.80,0.85,0.82,0.67,0.83,0.76,0.81,0.65,0.74,0.73,0.64,0.78,0.75,0.72,0.64,0.64,0.77,0.74,0.71,0.63,0.63,0.64,0.64,0.62,0.65,0.69,0.77,0.65,0.68,0.74,0.74,0.60,0.70,0.69,0.69,0.71,0.68,0.72,0.79,0.75,0.66,0.65,0.68,0.66,0.73,0.79,0.71,0.69,0.62,0.55,0.63,0.68,0.68,0.73,0.76,0.68,0.78,0.71,0.72,0.76,0.61,0.69,0.65,0.65,0.78,0.83,0.75,0.80,0.83,0.70,0.64,0.69,0.75,0.79,0.85,0.85,0.82,0.80,0.71,0.70,0.74,0.86,0.84,0.85,0.91,0.84,0.89,0.92,0.90,0.78,0.83,0.90,0.93,0.90,0.85,0.92,0.87,0.83,0.87,0.88,0.96,0.91,1.01,0.91,0.92,0.84,0.70,0.83,0.85,0.86,0.83,0.96,0.88,0.80,0.83,0.83,0.94,0.81,0.88,0.84,0.74,0.71,0.63,0.72,0.74,0.76,0.75,0.77,0.79,0.80,0.81,0.77,0.84,0.74,0.76,0.77,0.76,0.72,0.77,0.75,0.70,0.73,0.67,0.83,0.75,0.67,0.63,0.75,0.74,0.69,0.86,0.78,0.78,0.81,0.85,0.91,0.89,0.87,0.81,0.86,0.77,0.76,0.74,0.73,0.71,0.72,0.73,0.68,1.03,0.90,0.93,1.03,0.95,0.90,0.94,1.00,0.99,0.92,0.91,0.87,0.91,0.95,0.95,0.85,0.94,0.92,0.95,0.99,1.01,0.99,0.98,0.94,0.95,1.12,1.00,1.05,1.00,0.99,0.90,1.00,1.02,1.02,1.02,0.97,0.97,1.00,0.95,0.88,0.95,0.99,0.98,1.03,0.92,0.95,0.99,0.98,0.98,0.90,0.94,0.87,0.93,0.97,1.11,1.12,1.11,1.03,1.13,1.11,0.97,1.10,0.98,1.04,1.11,1.12,1.03,0.94,0.91,0.83,0.98,0.97,0.94,0.84,0.85,0.84,0.85,0.83,0.89,0.88,0.82,0.85,0.93,0.95,1.02,0.86,0.91,0.83,1.00,1.01,1.02,0.96,0.91,0.84,0.80,0.83,0.75,0.67,0.61,0.60,0.63,0.68,0.61,0.66,0.69,0.70,0.62,0.65,0.67,0.76,0.75,0.67,0.70,0.78,0.82,0.79,0.80,0.75,0.72,0.73,0.66,0.71,0.86,0.76,0.69,0.82,0.78,0.73,0.72,0.77,0.77,0.75,0.73,0.75,0.62,0.77,0.68,0.69,0.74,0.81,0.75,0.66,0.67,0.71,0.73,0.69,0.70,0.64,0.69,0.66,0.69,0.64,0.55,0.60,0.65,0.60,0.65,0.61,0.62,0.63,0.76,0.77,0.91,0.71,0.70,0.77,0.71,0.75,0.92,0.84,0.77,0.88,0.91,0.82,0.82,0.80,0.85,0.92,0.91,0.81,0.82,0.76,0.64,0.76,0.67,0.74,0.80,0.80,0.73,0.73,0.77,0.87,0.89,0.75,0.83,0.72,0.70,0.70,0.65,0.65,0.66,0.70,0.71,0.73,0.82,0.68,0.67,0.72,0.74,0.64,0.77,0.77,0.70,0.70,0.67,0.70,0.74,0.79,0.73,0.61,0.71,0.72,0.62,0.76,0.66,0.68,0.66,0.65,0.62,0.61,0.59,0.72,0.70,0.73,0.73,0.79,0.78,0.80,0.68,0.73,0.73,0.74,0.73,0.83,0.81,0.75,0.72,0.70,0.70,0.72,0.67,0.69,0.63,0.74,0.77,0.84,0.78,0.84,0.90,1.06,0.97,0.90,1.04,1.16,1.14,1.10,1.04,1.10,1.14,1.15,1.22,1.10,1.30,1.35,1.28,1.25,1.16,1.19,1.06,1.08,1.13,1.09,1.09,1.10,1.20,1.08,0.95,0.84,0.83,0.83,0.84,0.78,0.74,0.77,0.74,0.73,0.83,0.81,0.79,0.94,1.00,0.93,0.90,0.93,1.07,1.10,1.03,1.04,1.12,1.03,1.05,0.95,0.95,0.99,0.92,0.90,0.95,0.86,0.84,0.88,0.84,0.87,0.91,0.92,0.87,0.81,0.85,0.90,0.87,0.85,0.79,0.69,0.84,0.68,0.89,0.89,0.78,0.74,0.85,0.86,0.91,0.87,0.82,0.90,0.88,0.98,0.88,0.83,0.85,0.88,0.75,0.75,0.77,0.78,0.78,0.83,0.77,0.70,0.72,0.78,0.79,0.88,1.00,0.79,0.75,0.76,0.74,0.81,0.79,0.63,0.73,0.74,0.76,0.74,0.71,0.70,0.73,0.80,0.69,0.74,0.77,0.74,0.69,0.70,0.74,0.75,0.79,0.75,0.76,0.70,0.63,0.64,0.67,0.74,0.68,0.67,0.72,0.74,0.76,0.81,0.86,0.93,0.98,0.99,0.96,0.85,0.90,0.91,0.93,0.93,0.96,0.90,0.93,1.05,1.00,1.02,1.09,0.96,0.91,0.84,0.82,0.80,0.79,0.75,0.81,0.80,0.76,0.79,0.83,0.84,0.87,0.84,0.89,0.88,0.79,0.81,0.77,0.79,0.78,0.82,0.93,0.83,0.79,0.71,0.70,0.67,0.79,0.73,0.62,0.70,0.73,0.69,0.78,0.73,0.85,0.84,0.79,0.82,0.79,0.83,0.84,0.84,0.92,1.06,1.06,1.19,1.17,1.08,0.87,0.93,0.83,0.84,0.91,0.86,0.88,0.82,0.84,0.89,0.86,0.84,0.87,0.93,0.99,0.92,0.99,0.92,1.00,1.05,0.90,0.97,1.04,0.89,0.82,0.79,0.81,0.81,0.76,0.81,0.83,0.90,0.87,0.82,0.86,0.91,0.88,0.88,1.02,0.97,0.93,0.90,0.94,1.00,0.98,1.03,1.06,1.25,1.15,1.10,1.15,1.23,1.24,1.30,1.26,1.19,1.21,1.11,1.26,1.04,0.96,1.02,1.05,0.99,1.04,1.13,1.15,1.18,1.29,1.20,1.11,0.97,0.84,0.90,0.97,0.93,1.04,1.01,0.90,0.82,0.86,0.81,0.90,0.85,0.97,0.95,0.90,0.92,0.86,0.98,0.98,0.86,0.87,0.93,0.87,0.79,0.87,0.81,0.79,0.88,0.90,0.85,0.82,0.74,0.69,0.69,0.72,0.74,0.77,0.76,0.75,0.74,0.71,0.66,0.78,0.76,0.79,0.72,0.78,0.70,0.91,0.84,0.78,0.75,0.76,0.74,0.89,0.79,0.77,0.71,0.81,0.83,0.90,0.91,0.82,0.81,0.89,0.88,0.89,0.91,0.89,0.82,0.92,0.87,0.87,0.82,0.99,0.91,1.00,1.00,1.00,0.97,1.04,1.00,1.08,1.20,1.20,1.35,1.15,1.10,1.06,0.91,0.95,0.84,0.98,0.97,0.87,0.90,0.84,0.82,0.82,0.79,0.76,0.72,0.69,0.82,0.72,0.79,0.70,0.70,0.69,0.70,0.65,0.72,0.69,0.70,0.69,0.70,0.71,0.76,0.75,0.74,0.70,0.76,0.70,0.79,0.75,0.74,0.71,0.69,0.69,0.68,0.72,0.78,0.71,0.71,0.69,0.74,0.72,0.64,0.65,0.69,0.66,0.71,0.78,0.67,0.83,0.83,0.81,0.81,0.79,0.92,0.97,0.85,1.01,1.03,1.05,0.97,0.96,1.01,0.98,0.84,0.81,0.79,0.83,0.79,0.72,0.69,0.75,0.71,0.70,0.73,0.63,0.71,0.71,0.77,0.76,0.99,0.88,0.95,0.82,0.88,0.77,0.76,0.85,0.83,0.75,0.87,0.87,0.85,0.86,0.83,0.92,0.96,0.82,0.96,0.98,0.97,1.08,1.04,1.11,1.02,1.01,0.99,0.91,0.86,0.83,0.76,0.81,0.79,0.86,0.92,1.09,1.00,0.97,0.91,0.86,0.80,1.01,1.12,1.07,1.10,0.99,1.00,1.06,1.09,1.31,1.24,1.28,1.07,1.13,1.19,1.18,1.08,1.17,1.13,1.18,0.94,1.13,1.21,1.21,1.12,1.32,1.32,1.38,1.47,1.35,1.35,1.26,1.24,1.21,1.16,1.21,1.23,1.13,1.20,1.24,1.18,1.03,1.05,1.07,0.99,0.86,0.77,0.80,0.76,0.70,0.74,0.75,0.69,0.69,0.60,0.73,0.71,0.89,0.94,0.95,0.92,0.73,0.89,0.78,0.73,0.76,0.83,0.82,0.90,0.88,0.76,0.86,0.81,0.80,0.76,0.74,0.69,0.66,0.75,0.76,0.75,0.85,0.82,0.78,0.77,0.77,0.79,0.79,0.78,0.81,0.87,0.76,0.79,0.74,0.77,0.81,0.79,0.86,0.68,0.70,0.76,0.77,0.69,0.77,0.77,0.82,0.71,0.72,0.75,0.70,0.66,0.59,0.76,0.74,0.68,0.75,0.73,0.65,0.72,0.67,0.71,0.70,0.76,0.72,0.71,0.76,0.83,0.98,0.95,0.82,0.94,0.86,0.80,0.91,0.86,0.87,0.85,0.88,0.84,0.76,0.83,0.79,0.78,0.71,0.72,0.61,0.59,0.69,0.66,0.65,0.76,0.80,0.88,0.85,0.73,0.63,0.59,0.73,0.59,0.56,0.59,0.57,0.58,0.61,0.57,0.57,0.61,0.64,0.63,0.73,0.77,0.78,0.80,0.80,0.73,0.71,0.73,0.69,0.63,0.68,0.70,0.78,0.76,0.77,0.89,0.91,0.87,0.72,0.78,0.74,0.70,0.76,0.75,0.80,0.85,0.77,0.79,0.84,0.84,0.88,0.79,0.79,0.76,0.72,0.77,0.78,0.76,0.67,0.69,0.66,0.62,0.86,0.92,1.02,0.91,0.96,0.96,0.89,0.88,0.81,0.85,0.79,0.94,1.02,0.93,0.84,0.87,0.81,0.77,0.81,0.88,0.99,1.05,1.01,0.89,0.85,0.81,0.71,0.73,0.71,0.73,0.71,0.63,0.78,0.73,0.71,0.71,0.67,0.58,0.66,0.64,0.71,0.56,0.76,0.72,0.86,0.82,0.70,0.60,0.63,0.62,0.71,0.80,0.74,0.92,0.89,0.82,0.81,0.65,0.72,0.67,0.71,0.71,0.67,0.74,0.72,0.69,0.63,0.62,0.65,0.70,0.68,0.63,0.70,0.70,0.76,0.88,0.69,0.72,0.78,0.81,0.75,0.75,0.82,0.73,0.67,0.68,0.76,0.71,0.86,0.67,0.63,0.67,0.72,0.76,0.81,0.78,0.79,0.78,0.84,0.79,0.76,0.69,0.68,0.69,0.74,0.69,0.66,0.74,0.69,0.60,0.65,0.61,0.66,0.67,0.70,0.70,0.65,0.72,0.82,0.74,0.72,0.70,0.70,0.76,0.68,0.79,0.66,0.63,0.64,0.59,0.74,0.72,0.73,0.81,0.73,0.79,0.88,0.88,0.99,0.98,0.95,1.10,1.12,1.12,1.17,1.15,0.92,1.04,0.94,0.93,0.87,0.90,0.79,0.73,0.71,0.56,0.63,0.62,0.57,0.59,0.62,0.61,0.74,0.73,0.80,0.81,0.79,0.67,0.55,0.62,0.65,0.72,0.61,0.64,0.71,0.70,0.77,0.69,0.71,0.70,0.68,0.74,0.80,0.71,0.81,0.84,0.79,0.73,0.66,0.69,0.76,0.74,0.64,0.64,0.63,0.73,0.65,0.64,0.71,0.68,0.59,0.56,0.75,0.64,0.72,0.75,0.68,0.69,0.64,0.68,0.81,0.74,0.73,0.76,0.84,0.73,0.76,0.75,0.81,0.87,0.89,0.95,1.01,0.90,0.89,0.87,0.89,1.01,0.98,1.04,0.87,0.77,0.78,0.89,0.92,0.88,0.84,0.88,0.93,0.81,0.72,0.72,0.81,0.68,0.67,0.76,0.83,0.86,0.64,0.71,0.69,0.70,0.69,0.71,0.76,0.85,0.80,0.81,0.80,0.73,0.62,0.81,0.76,0.77,0.88,0.80,0.90,0.86,0.93,0.86,0.67,0.76,0.81,0.75,0.78,0.83,0.91,0.97,0.93,0.88,0.90,0.89,0.96,0.85,0.75,0.77,0.74,0.72,0.78,0.77,0.74,0.64,0.77,0.80,0.78,0.76,0.76,0.67,0.59,0.71,0.64,0.82,0.84,0.86,0.92,0.97,1.00,0.87,0.86,0.88,0.91,0.94,0.94,0.84,0.89,0.88,0.92,0.95,0.91,0.89,1.05,0.90,0.88,0.88,0.81,0.81,0.87,0.89,0.93,0.92,0.83,0.92,1.00,0.89,0.79,0.79,0.76,0.78,0.69,0.61,0.60,0.60,0.63,0.69,0.65,0.69,0.64,0.66,0.72,0.65,0.55,0.66,0.64,0.59,0.71,0.72,0.70,0.71,0.68,0.60,0.64,0.61,0.64,0.70,0.73,0.66,0.79,0.65,0.65,0.64,0.58,0.61,0.59,0.58,0.68,0.70,0.64,0.63,0.60,0.56,0.59,0.61,0.58,0.70,0.68,0.73,0.80,0.80,0.76,0.69,0.60,0.67,0.66,0.62,0.66,0.57,0.61,0.66,0.62,0.66,0.64,0.72,0.65,0.64,0.68,0.75,0.76,0.66,0.69,0.78,0.67,0.63,0.66,0.70,0.74,0.63,0.75,0.82,0.80,0.87,0.71,0.71,0.69,0.68,0.74,0.75,0.69,0.71,0.58,0.61,0.65,0.68,0.74,0.82,0.80,0.73,0.75,0.56,0.57,0.67,0.64,0.66,0.69,0.73,0.74,0.68,0.84,0.84,0.72,0.72,0.70,0.71,0.60,0.75,0.68,0.68,0.67,0.71,0.70,0.84,0.62,0.70,0.65,0.69,0.73,0.75,0.69,0.59,0.65,0.74,0.76,0.67,0.71,0.72,0.77,0.75,0.74,0.63,0.57,0.57,0.55,0.54,0.69,0.69,0.63,0.61,0.59,0.69,0.67,0.61,0.58,0.61,0.69,0.60,0.67,0.66,0.69,0.64,0.79,0.75,0.76,0.66,0.62,0.69,0.67,0.60,0.70,0.73,0.71,0.71,0.66,0.72,0.64,0.55,0.63,0.58,0.53,0.66,0.61,0.65,0.61,0.63,0.63,0.67,0.58,0.58,0.64,0.74,0.77,0.74,0.69,0.71,0.64,0.73,0.68,0.52,0.72,0.62,0.68,0.88,0.80,0.84,0.81,0.82,0.76,0.87,0.80,0.68,0.64,0.65,0.61,0.61,0.57,0.61,0.63,0.59,0.59,0.67,0.64,0.76,0.71,0.58,0.70,0.73,0.83,0.70,0.79,0.71,0.78,0.76,0.86,0.89,0.82,0.82,0.84,0.94,0.90,0.91,0.87,0.86,0.75,0.76,0.86,0.84,0.70,0.78,0.60,0.65,0.72,0.68,0.72,0.76,0.73,0.73,0.77,0.92,0.95,0.85,0.81,0.91,0.83,0.64,0.75,0.81,0.69,0.71,0.75,0.74,0.66,0.69,0.86,0.79,0.80,0.71,0.79,0.83,0.81,0.81,0.92,0.90,1.04,1.00,1.02,1.14,0.91,0.79,0.87,0.91,0.94,0.97,1.03,1.00,0.98,0.98,0.88,0.87,0.96,1.01,0.98,1.08,1.07,0.96,0.93,0.98,0.95,0.87,0.88,0.87,0.78,0.73,0.85,0.83,0.80,0.80,0.80,0.81,0.81,0.81,0.75,0.94,0.79,0.76,0.79,0.86,0.80,0.76,0.69,0.73,0.75,0.80,0.82,0.67,0.87,0.78,0.77,0.73,0.73,0.70,0.62,0.72,0.66,0.66,0.59,0.61,0.61,0.74,0.73,0.70,0.71,0.72,0.76,0.74,0.71,0.67,0.67,0.75,0.78,0.66,0.69,0.73,0.73,0.72,0.65,0.65,0.67,0.56,0.59,0.62,0.72,0.65,0.74,0.64,0.74,0.83,0.68,0.57,0.53,0.59,0.52,0.56,0.56,0.63,0.67,0.74,0.69,0.62,0.61,0.66,0.61,0.62,0.75,0.68,0.64,0.58,0.61,0.60,0.57,0.54,0.63,0.62,0.69,0.62,0.79,0.69,0.74,0.66,0.65,0.69,0.64,0.59,0.60,0.61,0.71,0.71,0.64,0.64,0.63,0.59,0.61,0.70,0.69,0.68,0.72,0.75,0.64,0.63,0.72,0.74,0.87,0.86,0.94,0.86,0.83,0.96,0.94,0.86,0.94,0.77,0.81,0.85,0.85,0.79,0.66,0.80,0.76,0.82,0.69,0.69,0.72,0.77,0.74,0.78,0.82,0.76,0.62,0.62,0.68,0.70,0.85,0.75,0.86,0.83,0.84,0.88,0.88,0.81,0.96,0.96,0.95,0.87,0.83,0.86,0.81,0.74,0.72,0.69,0.81,0.78,0.73,0.81,0.88,0.79,0.62,0.73,0.73,0.80,0.76,0.70,0.65,0.75,0.74,0.67,0.59,0.71,0.62,0.60,0.66,0.67,0.63,0.64,0.82,0.76,0.69,0.74,0.72,0.73,0.77,0.74,0.79,0.77,0.72,0.76,0.72,0.76,0.80,0.81,0.70,0.65,0.79,0.81,0.68,0.51,0.57,0.52,0.55,0.57,0.56,0.62,0.65,0.68,0.74,0.74,0.75,0.59,0.62,0.70,0.73,0.70,0.73,0.71,0.72,0.71,0.66,0.71,0.77,0.73,0.65,0.67,0.70,0.64,0.56,0.68,0.65,0.65,0.57,0.63,0.59,0.58,0.59,0.59,0.60,0.69,0.61,0.70,0.76,0.73,0.70,0.71,0.62,0.62,0.66,0.67,0.69,0.69,0.61,0.72,0.62,0.63,0.88,0.83,0.77,0.72,0.73,0.79,0.74,0.64,0.71,0.69,0.67,0.68,0.64,0.69,0.74,0.66,0.64,0.67,0.75,0.76,0.87,0.78,0.91,0.89,0.69,0.74,0.74,0.66,0.66,0.71,0.77,0.71,0.86,0.77,0.70,0.80,0.83,0.81,0.87,0.85,0.97,0.86,0.75,0.91,0.84,0.93,1.00,1.03,1.11,0.91,0.87,0.80,0.83,0.81,0.75,0.75,0.67,0.69,0.68,0.73,0.73,0.76,0.73,0.71,0.77,0.79,0.83,0.69,0.78,0.78,0.78,0.81,0.73,0.77,0.71,0.74,0.72,0.67,0.57,0.60,0.59,0.72,0.63,0.60,0.70,0.64,0.63,0.59,0.62,0.71,0.72,0.76,0.78,0.76,0.70,0.69,0.75,0.90,0.81,0.80,0.86,0.88,0.85,0.81,0.91,0.86,0.87,0.66,0.75,0.70,0.75,0.64,0.56,0.56,0.59,0.62,1.03,1.06,1.07,1.01,1.06,1.09,1.11,1.12,1.11,1.09,1.05,1.10,1.13,1.00,0.91,1.03,0.97,1.05,1.09,1.04,1.00,1.06,1.03,0.94,1.04,0.92,1.00,0.96,0.99,0.95,0.92,0.95,0.95,0.97,0.96,0.94,0.97,0.96,1.00,0.96,1.02,1.06,1.02,0.89,0.95,1.04,1.17,0.92,0.87,0.82,0.73,0.89,0.85,0.83,0.84,0.97,0.89,0.89,1.00,1.03,0.99,0.89,0.94,0.94,1.00,0.95,0.86,0.91,1.00,1.08,1.08,0.99,1.03,1.04,1.05,1.00,0.92,1.01,1.04,1.02,0.99,0.94,0.98,0.94,0.89,0.89,0.91,0.87,0.83,0.85,0.81,0.82,0.75,0.69,0.68,0.60,0.59,0.65,0.68,0.85,0.76,0.74,0.67,0.75,0.77,0.77,0.72,0.67,0.67,0.64,0.65,0.64,0.66,0.62,0.67,0.62,0.60,0.64,0.64,0.67,0.66,0.62,0.71,0.68,0.63,0.64,0.68,0.61,0.60,0.73,0.75,0.73,0.74,0.79,0.81,0.83,0.79,0.69,0.65,0.73,0.68,0.71,0.80,0.65,0.75,0.87,0.80,0.81,0.89,0.80,0.70,0.71,0.71,0.61,0.56,0.66,0.57,0.59,0.52,0.65,0.59,0.54,0.61,0.75,0.74,0.68,0.69,0.76,0.73,0.70,0.83,0.76,0.68,0.65,0.76,0.78,0.73,0.70,0.65,0.75,0.74,0.64,0.68,0.70,0.74,0.72,0.59,0.72,0.72,0.70,0.73,0.70,0.69,0.70,0.66,0.68,0.64,0.76,0.66,0.58,0.65,0.69,0.67,0.69,0.66,0.69,0.75,0.70,0.70,0.71,0.78,0.70,0.80,0.67,0.75,0.92,0.93,0.86,0.69,0.66,0.80,0.72,0.72,0.66,0.66,0.76,0.82,0.85,0.81,0.78,0.71,0.64,0.59,0.64,0.71,0.57,0.61,0.67,0.68,0.58,0.60,0.56,0.58,0.62,0.56,0.60,0.64,0.63,0.57,0.65,0.58,0.65,0.61,0.53,0.59,0.63,0.63,0.71,0.63,0.57,0.55,0.57,0.65,0.60,0.65,0.60,0.58,0.64,0.62,0.64,0.78,0.76,0.72,0.78,0.72,0.67,0.72,0.60,0.60,0.68,0.62,0.74,0.69,0.81,0.80,0.80,0.77,0.78,0.68,0.61,0.70,0.60,0.69,0.63,0.64,0.62,0.59,0.68,0.65,0.65,0.72,0.64,0.65,0.72,0.58,0.55,0.58,0.61,0.61,0.71,0.68,0.65,0.68,0.62,0.74,0.76,0.72,0.69,0.68,0.62,0.65,0.67,0.69,0.71,0.65,0.75,0.87,0.73,0.71,0.72,0.63,0.65,0.67,0.72,0.73,0.73,0.77,0.67,0.79,0.80,0.79,0.77,0.76,0.81,0.76,0.99,0.86,0.88,0.89,0.88,0.96,0.98,0.94,0.91,0.87,0.80,0.77,0.76,0.73,0.76,0.80,0.84,0.83,0.86,0.72,0.80,0.86,0.89,0.81,0.97,0.81,0.85,1.00,0.93,0.81,0.79,0.81,0.82,0.78,0.80,0.80,0.77,0.86,0.86,0.81,0.80,0.99,0.85,0.92,0.89,0.79,0.78,0.75,0.88,0.90,1.01,0.93,1.01,0.99,0.97,0.97,0.88,0.89,0.95,0.92,0.95,0.85,0.84,0.96,0.81,0.86,0.81,0.87,0.78,0.81,0.78,0.91,1.05,0.94,1.13,1.04,1.00,1.16,1.24,1.17,1.14,1.05,1.11,1.15,1.13,1.30,1.18,1.10,1.15,1.09,1.06,1.06,1.15,1.18,1.06,1.17,1.09,0.96,1.01,0.96,0.89,0.91,0.91,0.96,0.92,0.88,0.80,0.79,0.81,0.74,0.76,0.85,0.80,0.86,1.03,1.00,1.08,0.99,0.91,0.97,0.95,1.01,1.07,0.99,0.92,0.88,0.91,0.84,0.83,0.88,0.94,0.76,0.77,0.78,0.83,0.71,0.80,0.75,0.75,0.71,0.75,0.90,0.97,1.00,1.04,1.10,1.05,1.01,1.12,1.21,1.14,1.06,0.90,0.79,0.82,0.73,0.72,0.80,0.84,0.76,0.75,0.76,0.75,0.62,0.64,0.57,0.66,0.69,0.76,0.79,0.76,0.65,0.73,0.68,0.69,0.64,0.69,0.74,0.95,0.99,0.84,0.90,0.90,0.76,0.72,0.63,0.61,0.61,0.69,0.74,0.80,0.72,0.77,0.65,0.65,0.62,0.57,0.66,0.68,0.65,0.65,0.69,0.68,0.68,0.79,0.80,0.87,0.78,0.83,0.81,0.74,0.71,0.68,0.69,0.73,0.74,0.71,0.69,0.69,0.72,0.68,0.65,0.67,0.73,0.66,0.68,0.71,0.70,0.64,0.60,0.70,0.78,0.68,0.73,0.68,0.76,0.61,0.59,0.69,0.63,0.67,0.63,0.56,0.75,0.61,0.75,0.70,0.82,0.71,0.69,0.83,0.74,0.80,0.73,0.70,0.79,0.91,0.88,0.80,0.83,0.93,0.99,0.89,0.92,0.92,0.85,0.89,0.84,0.82,0.83,0.82,0.88,0.88,0.85,0.81,0.87,0.99,1.04,0.92,1.00,1.00,1.14,0.97,0.88,0.92,0.92,0.94,0.82,0.81,0.89,0.91,0.88,0.83,0.87,0.71,0.81,0.85,0.90,0.82,0.86,0.82,0.76,0.83,1.00,0.83,0.81,0.79,0.85,0.77,0.73,0.78,0.74,0.87,0.74,0.80,0.77,0.75,0.90,0.80,0.85,0.94,1.01,0.97,0.86,0.93,0.72,0.73,0.66,0.73,0.90,0.89,0.76,0.65,0.63,0.69,0.69,0.61,0.60,0.69,0.70,0.68,0.76,0.86,1.01,0.79,0.88,0.89,0.89,0.88,0.89,0.91,0.85,0.86,0.78,0.77,0.74,0.74,0.82,0.81,0.80,0.80,0.78,0.65,0.63,0.60,0.67,0.62,0.65,0.62,0.62,0.58,0.70,0.65,0.69,0.70,0.61,0.62,0.61,0.65,0.55,0.62,0.69,0.63,0.63,0.63,0.60,0.62,0.67,0.59,0.60,0.66,0.70,0.70,0.78,0.86,0.94,0.79,0.86,0.91,0.87,0.85,1.00,0.81,0.81,0.83,0.74,0.81,0.83,0.81,0.83,0.88,0.85,0.92,0.81,0.80,0.75,0.82,0.83,0.82,0.85,0.82,0.91,0.91,0.91,0.97,0.86,0.77,0.73,0.77,0.76,0.66,0.66,0.52,0.58,0.61,0.64,0.59,0.55,0.66,0.58,0.62,0.67,0.66,0.77,0.71,0.65,0.76,0.74,0.72,0.79,0.85,0.75,0.72,0.80,0.78,1.14,0.93,0.93,0.89,0.93,0.91,0.93,1.04,1.17,1.16,1.04,1.15,1.08,1.14,1.01,1.15,0.97,0.89,0.98,1.07,1.02,0.92,1.01,0.91,0.88,0.88,0.78,0.74,0.78,0.69,0.81,0.89,0.80,0.73,0.81,0.98,0.99,0.92,0.92,0.89,0.94,0.99,1.03,0.95,0.85,0.85,0.85,0.85,0.90,0.87,0.94,0.98,0.89,0.85,1.02,0.90,0.99,0.98,1.00,0.93,1.01,1.07,1.05,1.07,1.09,1.27,1.19,1.12,0.95,0.88,0.98,1.08,0.96,0.95,0.99,0.84,0.85,0.78,0.82,0.73,0.82,0.81,0.73,0.76,0.75,0.67,0.62,0.72,0.71,0.80,0.76,0.77,0.83,0.90,0.87,0.94,0.87,0.94,0.93,0.91,0.84,0.86,0.72,0.79,0.72,0.79,0.74,0.73,0.63,0.68,0.71,0.77,0.90,0.88,0.80,0.74,0.85,0.78,0.81,0.74,0.69,0.75,0.66,0.80,0.85,0.76,0.76,0.78,0.74,0.84,0.84,0.76,0.72,0.69,0.73,0.63,0.65,0.68,0.73,0.74,0.76,0.82,0.84,0.82,0.86,0.81,0.78,0.69,0.75,0.71,0.79,0.64,0.62,0.71,0.68,0.70,0.80,0.84,0.84,0.76,0.89,0.85,0.84,0.87,0.79,0.78,0.83,0.73,0.76,0.82,0.69,0.73,0.60,0.76,0.74,0.86,0.82,0.79,0.78,0.87,0.87,1.11,0.97,0.90,0.90,0.94,0.81,0.94,1.00,0.94,0.94,0.96,0.90,0.84,0.82,0.78,0.83,0.68,0.76,0.72,0.69,0.72,0.63,0.82,0.76,0.73,0.66,0.64,0.69,0.67,0.64,0.55,0.59,0.61,0.62,0.58,0.66,0.63,0.62,0.70,0.66,0.75,0.76,0.85,0.80,0.78,0.81,0.81,0.90,0.74,0.75,0.72,0.75,0.75,0.74,0.78,0.80,0.75,0.73,0.60,0.63,0.62,0.78,0.84,0.79,0.76,0.90,0.98,0.91,0.82,0.85,0.73,0.90,0.74,0.74,0.69,0.71,0.75,0.79,0.78,0.70,0.75,0.79,0.76,0.74,0.75,0.82,0.93,0.87,0.75,0.75,0.72,0.73,0.76,0.68,0.88,0.77,0.72,0.75,0.69,0.75,0.83,0.78,0.79,0.65,0.68,0.71,0.74,0.80,0.84,0.84,0.76,0.69,0.86,0.65,0.65,0.64,0.67,0.64,0.67,0.75,0.69,0.81,0.85,0.96,0.90,0.89,0.87,0.83,0.86,0.87,0.83,0.81,0.71,0.72,0.75,0.80,0.80,0.78,0.86,0.96,0.88,0.81,0.82,0.83,0.75,0.84,0.89,0.84,0.92,0.89,0.72,0.73,0.69,0.77,0.82,0.80,0.85,0.91,0.93,0.95,0.93,0.96,0.95,0.88,0.93,0.91,0.96,0.86,0.91,1.03,1.02,1.02,0.97,0.78,0.88,0.86,1.04,1.04,0.91,0.96,0.92,0.95,0.96,0.98,1.00,0.91,0.87,0.86,0.98,0.87,0.89,0.88,0.86,0.77,0.85,0.83,0.86,0.81,0.78,0.78,0.82,0.79,0.84,0.87,0.90,0.92,0.95,0.95,0.81,0.82,0.73,0.88,0.77,0.87,0.82,0.79,0.88,1.00,0.95,1.08,1.12,1.02,1.08,1.09,1.00,1.11,1.05,1.17,1.19,1.11,0.96,0.95,0.99,0.99,0.99,0.88,1.03,0.96,0.95,0.92,0.94,1.01,0.96,0.93,0.97,0.96,0.90,0.85,0.82,0.68,0.70,0.87,0.89,0.90,0.81,0.83,0.81,0.77,0.78,0.75,0.67,0.72,0.71,0.71,0.83,0.71,0.75,0.71,0.73,0.75,0.79,0.78,0.93,0.81,0.85,0.77,0.72,0.71,0.70,0.67,0.66,0.72,0.83,0.94,0.87,0.77,0.84,0.95,0.94,0.75,0.76,0.79,0.89,0.76,0.77,0.83,0.70,0.71,0.79,0.93,0.82,0.74,0.71,0.85,0.89,0.84,0.77,0.71,0.90,0.90,1.00,0.91,0.93,0.95,0.90,0.91,0.88,0.85,0.87,0.91,0.74,0.86,0.97,0.99,1.04,0.92,0.94,0.95,1.11,1.09,0.96,0.95,1.01,1.03,1.01,1.07,1.05,1.00,1.05,1.17,1.19,1.04,0.93,1.05,1.02,0.91,1.01,1.05,0.94,0.93,0.91,0.97,0.93,0.87,0.94,0.99,0.97,0.97,1.02,0.92,0.90,0.93,0.88,0.74,0.71,0.74,0.71,0.75,0.79,0.75,0.77,0.72,0.86,0.86,0.89,0.82,0.84,0.74,0.69,0.63,0.63,0.72,0.71,0.74,0.68,0.66,0.65,0.59,0.64,0.56,0.65,0.68,0.64,0.60,0.59,0.61,0.52,0.53,0.58,0.68,0.62,0.67,0.71,0.80,0.76,0.77,0.72,0.71,0.80,0.85,0.77,0.79,0.69,0.67,0.66,0.70,0.80,0.69,0.76,0.77,0.77,0.84,0.78,0.75,0.80,0.68,0.75,0.60,0.62,0.61,0.71,0.67,0.70,0.67,0.68,0.80,0.73,0.71,0.70,0.68,0.69,0.66,0.65,0.70,0.69,0.81,0.74,0.77,0.68,0.71,0.65,0.71,0.69,0.58,0.66,0.80,0.79,0.72,0.71,0.73,0.75,0.71,0.83,0.81,0.87,0.76,0.88,0.94,0.87,0.95,0.93,0.94,0.84,0.86,0.79,0.71,0.82,0.73,0.77,0.75,0.91,0.93,0.82,0.90,0.95,0.95,1.01,0.91,0.99,0.75,0.82,0.97,0.93,0.91,0.93,0.87,0.89,0.84,0.83,0.89,0.97,0.91,0.88,0.79,0.91,0.76,0.89,0.87,0.97,1.03,1.01,1.05,1.16,1.00,1.06,1.08,1.18,1.24,1.16,1.03,1.01,0.86,0.85,0.88,0.96,0.79,0.80,0.75,0.79,0.80,0.91,0.92,1.04,0.97,0.99,0.98,0.90,0.83,0.74,0.76,0.80,0.84,0.89,0.85,0.92,0.76,0.94,0.83,1.07,1.21,1.22,1.06,0.99,1.08,0.86,0.90,0.91,1.01,0.95,0.93,0.85,0.88,0.80,0.85,0.89,0.91,0.87,0.76,0.88,0.94,0.95,0.98,0.90,1.00,0.93,0.89,0.88,0.87,0.86,0.90,0.96,0.88,0.87,0.81,0.73,0.85,0.83,0.82,0.75,0.75,0.82,0.79,0.73,0.75,0.65,0.73,0.75,0.86,0.81,0.78,0.82,0.78,0.88,0.86,0.87,0.83,0.84,0.87,0.94,1.06,1.16,1.13,1.17,1.21,1.11,1.08,1.21,1.29,1.35,1.00,0.98,0.94,0.96,0.94,0.89,0.88,0.90,0.82,0.87,0.92,0.91,1.00,0.98,1.04,0.93,0.86,0.84,0.79,0.80,0.78,0.73,0.82,0.71,0.74,0.71,0.79,0.75,0.81,0.83,0.79,0.81,0.74,0.75,0.71,0.79,0.75,0.68,0.64,0.65,0.66,0.83,0.77,0.81,0.77,0.79,0.81,0.70,0.73,0.66,0.72,0.74,0.70,0.70,0.80,0.79,0.73,0.86,0.78,0.77,0.76,0.86,0.85,0.84,0.90,0.91,0.97,1.05,0.89,0.89,0.87,0.88,0.81,0.73,0.85,0.83,0.92,0.87,0.83,0.92,0.97,1.02,1.09,0.96,0.99,1.10,1.01,1.00,0.92,0.95,0.94,0.96,0.93,0.94,0.86,0.80,0.73,0.79,0.74,0.74,0.77,0.79,0.82,0.80,0.88,0.84,0.88,0.93,0.88,0.93,0.92,0.79,0.74,0.72,0.78,0.75,0.80,0.75,0.72,0.77,0.81,0.80,0.79,0.71,0.65,0.67,0.60,0.67,0.80,0.96,0.85,0.74,0.75,0.67,0.73,0.79,0.69,0.75,0.77,0.74,0.72,0.79,0.79,0.71,0.73,0.81,0.87,0.80,0.80,0.75,0.77,0.82,0.63,0.68,0.60,0.68,0.65,0.55,0.65,0.69,0.76,0.74,0.68,0.64,0.70,0.62,0.78,0.79,0.85,0.82,0.83,0.98,1.01,0.97,0.98,1.06,1.00,1.02,0.99,0.85,0.88,0.76,0.79,0.70,0.60,0.76,0.68,0.73,0.82,0.82,0.74,0.73,0.75,0.71,0.83,0.74,0.85,0.83,0.87,0.88,0.82,0.83,0.85,0.74,0.66,0.71,0.70,0.69,0.73,0.80,0.74,0.72,0.76,0.89,0.83,0.85,0.85,0.71,0.72,0.86,0.77,0.71,0.76,0.64,0.73,0.75,0.83,0.77,0.72,0.76,0.66,0.68,0.70,0.67,0.60,0.71,0.68,0.73,0.74,0.67,0.60,0.66,0.77,0.70,0.62,0.69,0.67,0.73,0.77,0.68,0.68,0.68,0.66,0.79,0.76,0.75,0.66,0.73,0.66,0.80,0.93,0.89,0.85,0.83,0.79,0.78,0.79,0.75,0.73,0.58,0.58,0.61,0.64,0.67,0.65,0.69,0.72,0.64,0.69,0.58,0.61,0.65,0.57,0.67,0.72,0.73,0.69,0.79,0.74,0.71,0.70,0.76,0.68,0.78,0.73,0.60,0.72,0.77,0.71,0.71,0.66,0.68,0.77,0.70,0.76,0.80,0.84,0.86,0.85,0.83,0.74,0.73,0.69,0.70,0.79,0.73,0.69,0.71,0.79,0.77,0.81,0.89,0.74,0.74,0.77,0.76,0.78,0.69,0.68,0.79,0.72,0.75,0.92,0.84,0.69,0.70,0.72,0.76,0.72,0.71,0.62,0.85,0.92,0.97,0.97,0.87,0.79,0.76,0.70,0.75,0.80,0.81,0.87,0.89,0.82,0.79,0.93,1.00,0.94,0.88,0.87,0.90,0.87,0.78,0.70,0.70,0.66,0.75,0.68,0.75,0.72,0.73,0.84,0.78,0.85,1.06,0.92,1.01,1.00,0.95,0.82,0.79,0.75,0.72,0.81,0.61,0.75,0.78,0.81,0.76,0.85,0.86,1.02,0.92,1.02,1.19,1.12,1.16,1.02,1.28,1.02,1.08,1.04,1.15,1.04,1.07,1.05,0.97,1.05,1.10,1.07,1.07,1.00,1.04,1.10,0.92,0.94,1.09,0.99,1.08,1.01,0.91,0.92,0.88,0.93,0.92,0.83,0.85,0.80,0.87,0.99,0.93,0.93,0.88,1.03,0.94,0.95,0.96,1.06,1.02,1.03,0.87,0.92,0.97,1.24,1.23,1.24,1.26,1.23,1.18,1.21,1.08,1.07,1.21,1.06,1.18,1.10,0.97,1.02,0.88,1.05,1.08,1.04,1.28,1.29,1.30,1.14,1.02,0.86,0.95,1.05,1.10,1.11,1.10,1.02,1.06,0.95,1.08,0.99,1.07,1.08,0.97,1.00,1.03,0.85,0.86,0.87,0.82,0.84,0.83,0.78,0.83,0.81,0.82,0.87,0.89,0.81,0.79,0.78,0.71,0.81,0.81,0.72,0.87,0.89,0.81,0.79,0.82,0.84,0.85,0.81,0.87,0.91,0.87,0.82,0.69,0.70,0.85,0.75,0.70,0.56,0.72,0.75,0.80,0.69,0.76,0.85,0.77,0.75,0.66,0.63,0.60,0.75,0.79,0.81,0.84,0.75,0.72,0.66,0.72,0.73,0.70,0.77,0.80,0.80,0.77,0.80,0.81,0.82,0.89,0.74,0.68,0.77,0.81,0.72,0.70,0.63,0.73,0.69,0.70,0.75,0.78,0.81,0.88,0.90,0.84,0.82,0.87,0.96,0.97,0.98,0.92,0.89,0.83,0.86,0.77,0.78,0.75,0.72,0.68,0.77,0.75,0.87,0.79,0.66,0.69,0.71,0.81,0.72,0.72,0.70,0.66,0.66,0.62,0.69,0.64,0.61,0.71,0.81,0.72,0.83,0.79,0.70,0.75,0.72,0.74,0.70,0.79,0.75,0.70,0.59,0.83,0.81,0.80,0.85,0.86,0.74,0.83,0.97,1.08,0.94,0.91,0.97,0.98,0.98,0.89,0.90,0.95,0.77,0.74,0.84,0.87,0.85,0.72,0.83,0.96,0.94,0.86,0.90,1.00,0.87,0.89,1.06,1.01,1.12,1.16,1.06,0.99,0.96,0.97,1.14,0.96,0.91,1.08,0.90,0.90,1.01,1.05,0.85,0.89,0.89,0.91,0.97,0.95,0.88,1.01,0.91,0.74,0.79,0.81,0.90,0.84,0.95,0.87,0.95,0.94,0.89,0.82,0.80,0.77,0.86,1.00,0.91,0.95,0.89,1.00,1.06,0.95,0.98,0.95,0.82,0.84,0.87,0.76,0.80,0.76,0.92,0.95,0.93,0.91,0.90,1.00,0.76,0.67,0.73,0.84,0.79,0.85,0.79,0.80,0.67,0.67,0.79,0.70,0.75,0.76,0.69,0.71,0.65,0.67,0.72,0.71,0.75,0.74,0.73,0.66,0.73,0.76,0.77,0.84,0.70,0.78,0.92,0.87,0.83,0.84,0.85,0.79,0.88,0.77,0.89,0.90,0.92,1.02,0.95,0.94,0.94,0.93,0.90,0.89,0.79,0.90,0.84,0.77,0.96,0.90,0.87,0.91,0.97,1.09,1.03,1.02,1.04,1.06,1.00,1.07,1.05,0.81,0.82,0.86,0.78,0.73,0.80,0.82,0.86,0.97,0.94,1.01,0.95,1.00,0.89,0.90,0.88,0.96,0.91,0.92,1.00,1.04,0.90,0.97,0.99,1.02,0.90,0.97,0.92,0.95,1.09,1.19,1.10,1.14,0.86,0.81,0.72,0.77,0.79,0.77,0.87,0.87,0.80,0.92,0.90,0.81,0.82,0.85,0.87,0.89,0.75,0.78,0.86,0.91,0.90,0.86,0.91,0.91,0.90,0.82,0.81,0.87,0.89,0.85,0.90,0.85,0.89,0.90,0.92,0.88,0.92,0.91,0.81,0.79,0.72,0.68,0.70,0.60,0.62,0.63,0.65,0.64,0.68,0.65,0.65,0.60,0.64,0.64,0.74,0.74,0.71,0.81,0.81,1.00,0.78,0.72,0.71,0.83,0.79,0.79,0.83,0.78,0.79,0.91,0.95,0.89,0.89,0.91,0.91,0.93,0.88,0.83,0.92,0.88,0.91,0.98,0.90,0.94,0.86,0.89,0.85,0.81,0.88,0.80,0.84,0.81,0.84,0.84,0.77,0.86,0.78,0.93,0.89,0.92,0.96,0.99,0.93,0.88,0.96,0.85,0.76,0.83,0.89,0.92,0.86,0.81,0.79,0.80,0.85,0.97,0.88,0.87,0.89,0.97,0.93,0.93,0.88,0.96,0.95,0.83,0.78,0.97,0.87,0.83,0.78,0.81,0.83,0.69,0.75,0.74,0.73,0.68,0.76,0.74,0.77,0.81,0.91,0.82,0.83,0.98,0.96,0.95,0.85,1.00,0.95,0.93,0.94,0.88,1.10,1.06,0.89,0.86,0.84,0.86,1.02,0.99,0.93,0.87,0.80,0.81,0.82,0.73,0.68,0.71,0.65,0.68,0.69,0.64,0.62,0.69,0.71,0.62,0.71,0.73,0.72,0.69,0.72,0.79,0.74,0.75,0.74,0.76,0.75,0.72,0.71,0.64,0.63,0.56,0.58,0.65,0.68,0.70,0.70,0.77,0.83,0.81,0.76,0.77,0.64,0.75,0.78,0.97,0.87,0.85,0.81,0.86,0.80,0.70,0.77,0.66,0.69,0.59,0.60,0.58,0.51,0.57,0.58,0.63,0.67,0.63,0.71,0.63,0.62,0.55,0.63,0.57,0.62,0.64,0.63,0.65,0.61,0.58,0.56,0.63,0.76,0.74,0.69,0.59,0.64,0.67,0.66,0.63,0.61,0.67,0.62,0.60,0.53,0.55,0.56,0.63,0.67,0.68,0.68,0.65,0.71,0.69,0.74,0.67,0.54,0.64,0.67,0.78,0.83,0.76,0.88,0.79,0.85,0.93,0.79,0.86,0.83,0.87,0.91,0.96,0.80,0.91,0.85,0.61,0.82,0.88,0.86,0.87,0.80,0.76,0.79,0.75,0.71,0.74,0.65,0.70,0.69,0.60,0.70,0.76,0.75,0.71,0.67,0.58,0.75,0.64,0.63,0.56,0.60,0.67,0.64,0.74,0.65,0.75,0.75,0.78,0.81,0.74,0.82,0.83,0.96,0.85,0.83,0.74,0.86,0.87,0.85,0.95,0.84,0.80,0.72,0.77,0.83,0.85,0.74,0.69,0.63,0.64,0.81,0.77,0.76,0.61,0.74,0.76,0.70,0.79,0.80,0.78,0.86,0.71,0.76,0.69,0.68,0.64,0.64,0.61,0.61,0.59,0.74,0.73,0.83,0.82,0.86,0.99,1.05,1.02,0.99,0.93,0.84,0.86,0.81,0.86,0.93,0.94,0.88,0.90,0.90,1.07,1.04,0.96,0.86,0.84,0.83,0.85,0.70,0.82,0.87,0.84,0.98,0.91,0.81,0.88,0.97,1.07,1.02,1.17,1.19,1.06,1.10,1.04,0.86,0.82,0.83,0.92,0.92,0.95,1.04,0.95,0.88,0.79,0.88,0.91,0.98,1.04,1.05,1.11,1.16,1.14,1.14,1.10,1.34,1.33,1.22,1.03,1.16,1.20,1.17,1.00,0.94,1.09,0.97,0.83,0.88,0.91,0.90,0.85,0.98,0.94,0.88,0.93,0.89,0.76,0.72,0.78,0.79,0.76,0.81,0.73,0.90,0.93,0.88,0.91,0.91,0.95,0.98,0.93,0.89,0.87,0.87,0.78,0.85,0.85,0.85,0.94,1.00,0.88,0.87,0.86,0.91,0.90,0.97,0.97,0.84,0.94,0.89,1.04,1.14,1.12,1.04,1.12,1.00,1.06,1.07,1.15,1.02,1.11,1.06,0.99,1.15,1.15,1.11,1.05,0.94,0.95,0.86,0.95,0.97,0.98,0.96,0.85,0.85,0.87,0.85,0.81,0.82,0.87,0.79,0.82,0.83,0.73,0.85,0.78,0.81,0.80,0.74,0.76,0.70,0.83,0.82,0.72,0.79,0.81,0.86,0.91,0.97,0.88,0.87,0.84,0.78,0.90,0.89,0.89,0.87,0.84,0.85,0.80,0.82,0.76,0.79,1.02,1.04,1.00,0.98,0.76,0.75,0.88,0.82,0.91,0.94,0.89,0.91,0.80,0.71,0.87,0.86,0.88,0.84,1.01,1.03,0.98,0.87,0.86,0.84,0.90,1.00,0.96,0.85,0.83,0.77,0.85,0.82,0.78,0.75,0.82,0.84,0.85,0.81,0.88,1.04,1.07,0.95,0.87,0.91,1.08,0.93,1.02,1.13,1.11,1.11,1.08,1.19,1.00,0.97,0.93,0.88,0.97,0.96,0.87,0.86,0.83,0.78,0.80,0.84,0.76,0.78,0.76,0.80,0.79,0.75,0.86,0.85,0.73,0.82,0.85,0.86,0.81,0.74,0.75,0.78,0.78,0.73,0.86,0.82,0.84,0.82,0.83,0.81,0.90,0.88,0.84,0.86,0.83,0.82,0.89,0.81,0.74,0.80,0.83,0.80,0.76,0.78,0.79,0.78,0.71,0.71,0.76,0.79,0.80,0.75,0.83,0.72,0.70,0.67,0.68,0.67,0.77,0.72,0.66,0.72,0.81,0.72,0.74,0.81,0.80,0.84,0.88,0.78,0.68,0.77,0.91,0.78,0.70,0.74,0.75,0.77,0.80,0.76,0.70,0.77,0.76,0.78,0.72,0.76,0.76,0.68,0.70,0.64,0.73,0.77,0.64,0.70,0.70,0.81,0.76,0.84,0.69,0.78,0.69,0.83,0.77,0.69,0.75,0.77,0.81,0.88,0.76,0.73,0.76,0.75,0.80,0.76,0.72,0.85,0.76,0.75,0.88,0.72,0.77,0.88,0.74,0.84,0.84,0.83,0.96,1.01,0.91,0.97,0.88,0.87,0.81,0.79,0.72,0.73,0.67,0.66,0.62,0.77,0.81,0.76,0.83,0.94,0.87,0.82,0.75,0.80,0.95,1.07,1.06,1.10,1.10,1.08,1.12,1.09,1.24,1.30,1.32,1.22,1.10,1.19,1.23,1.21,1.26,1.29,1.38,1.29,1.41,1.39,1.52,1.57,1.55,1.60,1.52,1.39,1.35,1.37,1.32,1.46,1.44,1.13,1.22,1.32,1.22,1.22,1.21,1.39,1.35,1.38,1.44,1.18,1.27,1.22,1.28,1.33,1.21,1.08,1.14,1.19,1.28,1.34,1.23,1.12,1.00,1.12,1.17,1.10,1.00,0.95,1.07,1.04,1.10,0.92,0.94,0.98,0.96,1.09,1.14,1.07,1.04,0.94,0.95,0.94,0.92,0.83,0.84,0.94,0.99,0.92,1.00,0.98,0.98,0.98,1.02,1.16,1.09,1.08,1.13,1.13,1.14,1.07,1.10,1.01,1.04,0.99,1.00,0.95,1.10,1.05,1.02,1.06,1.18,1.10,0.96,1.16,1.16,1.12,1.27,1.23,1.12,1.21,1.24,1.19,1.14,1.14,1.11,1.10,0.88,0.74,0.80,0.80,0.79,0.85,0.74,0.88,0.89,0.73,0.62,0.67,0.68,0.67,0.61,0.71,0.70,0.71,0.79,0.78,0.79,0.80,0.80,0.86,0.79,0.88,0.90,0.88,0.95,0.76,0.80,0.69,0.80,0.75,0.70,0.82,0.73,0.91,0.90,0.74,0.77,0.79,0.66,0.65,0.64,0.61,0.77,0.81,0.78,0.73,0.66,0.81,0.81,0.71,0.67,0.65,0.62,0.73,0.80,0.69,0.78,0.65,0.63,0.59,0.54,0.57,0.55,0.65,0.68,0.63,0.68,0.61,0.60,0.62,0.65,0.85,0.77,0.69,0.64,0.62,0.59,0.66,0.73,0.74,0.80,0.85,0.75,0.73,0.68,0.67,0.68,0.68,0.73,0.76,0.61,0.80,0.84,0.81,0.90,0.82,0.81,0.82,0.73,0.70,0.77,0.69,0.81,0.78,0.77,0.74,0.68,0.68,0.67,0.73,0.70,0.70,0.80,0.68,0.65,0.63,0.70,0.58,0.60,0.54,0.62,0.72,0.77,0.76,0.72,0.67,0.71,0.77,0.82,0.90,0.70,0.60,0.64,0.73,0.79,0.76,0.83,0.77,0.74,0.85,1.01,0.94,0.97,1.14,1.13,1.11,1.06,0.98,0.94,0.77,0.74,0.73,0.80,0.81,0.77,0.78,0.87,0.71,0.71,0.68,0.59,0.63,0.63,0.68,0.65,0.70,0.71,0.75,0.77,0.78,0.62,0.73,0.64,0.72,0.65,0.66,0.68,0.78,0.83,0.71,0.72,0.70,0.64,0.66,0.60,0.67,0.69,0.67,0.69,0.69,0.75,0.68,0.60,0.56,0.63,0.56,0.62,0.64,0.69,0.60,0.57,0.70,0.79,0.79,0.69,0.67,0.76,0.80,0.95,0.89,0.76,0.83,0.83,0.88,0.76,0.79,0.71,0.67,0.76,0.83,0.95,1.05,1.00,0.87,0.93,0.90,0.92,0.92,0.97,0.97,0.94,1.05,1.09,0.98,0.95,0.94,0.94,0.90,0.90,0.86,0.77,0.82,0.84,0.79,0.90,0.77,0.71,0.69,0.66,0.83,0.74,0.77,0.79,0.69,0.66,0.80,0.89,0.86,0.88,0.92,0.85,0.81,0.73,0.74,0.74,0.84,0.84,0.82,0.79,0.80,0.87,0.84,0.79,0.77,0.79,0.88,0.81,0.80,0.73,0.80,0.80,0.83,0.85,0.84,0.85,0.94,0.97,0.92,0.74,0.78,0.76,0.69,0.74,0.73,0.69,0.72,0.80,0.76,0.78,0.79,0.74,0.70,0.85,0.86,0.75,0.72,0.75,0.75,0.82,0.76,0.82,0.80,0.63,0.67,0.75,0.71,0.63,0.69,0.72,0.88,0.84,0.73,0.63,0.70,0.71,0.76,0.61,0.74,0.70,0.70,0.68,0.90,0.85,0.80,0.91,0.94,1.02,0.98,0.87,0.90,0.93,0.83,0.81,0.84,0.82,0.87,0.92,0.83,0.83,0.81,0.81,0.82,0.73,0.73,0.70,0.81,0.80,0.74,0.89,0.79,0.77,0.72,0.71,0.71,0.76,0.70,0.76,0.72,0.67,0.73,0.64,0.66,0.73,0.72,0.73,0.69,0.72,0.84,0.79,0.83,0.90,0.94,0.78,0.78,0.73,0.79,0.76,0.83,0.80,0.92,0.95,0.95,0.75,0.75,0.67,0.74,0.68,0.72,0.76,0.75,0.68,0.71,0.71,0.70,0.69,0.68,0.70,0.69,0.71,0.72,0.69,0.71,0.70,0.80,0.94,0.86,0.83,0.79,0.84,0.91,0.71,0.64,0.71,0.75,0.67,0.68,0.73,0.76,0.74,0.68,0.75,0.82,0.90,0.85,0.88,0.95,0.84,0.99,0.99,0.93,0.98,0.75,0.73,0.70,0.65,0.70,0.65,0.69,0.70,0.75,0.70,0.66,0.70,0.67,0.58,0.66,0.67,0.72,0.66,0.85,0.74,0.76,0.85,0.71,0.82,0.88,0.74,0.78,0.68,0.63,0.62,0.74,0.68,0.59,0.61,0.58,0.74,0.82,0.65,0.81,0.80,0.80,0.84,0.72,0.76,0.77,0.67,0.78,0.80,0.81,0.84,0.81,0.82,0.85,0.85,0.85,0.83,0.95,1.00,1.10,1.03,1.02,1.13,0.94,0.93,1.06,0.96,1.01,0.94,0.99,0.95,0.95,0.95,0.89,0.92,0.88,0.89,1.06,1.00,0.90,0.87,0.89,0.70,0.69,0.77,0.80,0.74,0.77,0.75,0.85,0.79,0.72,0.67,0.73,0.78,0.73,0.79,0.81,0.76,0.70,0.75,0.72,0.66,0.69,0.82,0.92,0.81,0.81,0.76,0.72,0.73,0.72,0.73,0.66,0.74,0.61,0.71,0.62,0.71,0.65,0.69,0.82,0.81,0.85,0.85,0.71,0.63,0.66,0.70,0.77,0.83,0.76,0.82,0.89,0.85,0.93,0.74,0.87,0.96,1.01,0.93,0.79,0.71,0.77,0.68,0.62,0.59,0.75,0.83,0.80,0.70,0.69,0.77,0.74,0.74,0.71,0.71,0.77,0.86,0.81,0.85,0.73,0.73,0.95,0.80,0.74,0.66,0.76,0.67,0.69,0.70,0.67,0.68,0.71,0.71,0.75,0.75,0.76,0.77,0.89,0.69,0.71,0.79,0.84,0.65,0.74,0.72,0.79,0.72,0.72,0.65,0.81,0.69,0.79,0.69,0.79,0.90,0.85,0.73,0.68,0.63,0.66,0.62,0.73,0.80,0.85,0.78,0.81,0.99,0.81,0.72,0.64,0.69,0.63,0.60,0.68,0.78,0.79,0.91,0.77,0.81,0.71,0.75,0.68,0.72,0.78,0.74,0.82,0.81,0.80,0.77,0.79,0.82,0.82,0.80,0.75,0.82,0.85,0.80,0.71,0.79,0.89,0.94,1.08,1.11,1.26,1.16,1.23,1.25,1.23,1.29,1.47,1.33,1.27,1.18,1.13,1.19,1.25,1.16,1.12,1.01,1.01,0.97,0.93,0.82,0.84,1.04,0.98,0.98,1.08,0.94,1.02,0.95,1.13,1.10,1.00,1.09,1.00,1.00,1.08,1.05,0.99,0.98,0.93,1.04,1.03,1.00,1.14,1.24,1.14,1.25,0.88,0.81,0.86,0.83,0.95,0.87,0.82,0.81,0.84,0.79,0.85,0.90,0.87,0.78,0.79,0.74,0.70,0.77,0.79,0.86,1.05,1.00,0.95,0.86,0.91,0.75,0.69,0.69,0.71,0.74,0.77,0.78,0.79,0.76,0.89,0.84,0.81,0.88,0.82,0.81,0.86,0.79,0.77,0.72,0.71,0.80,0.83,0.79,0.71,0.73,0.74,0.75,0.79,0.76,0.81,0.84,0.75,0.75,0.73,0.74,0.77,0.83,0.83,0.88,0.81,0.93,0.98,1.00,0.79,0.83,0.81,0.90,0.97,0.91,0.89,0.84,0.89,1.02,0.90,0.92,0.89,0.95,0.87,0.80,0.73,0.79,0.83,0.91,0.96,0.97,0.89,0.82,0.94,0.98,0.94,0.90,0.80,0.88,0.70,0.67,0.73,0.78,0.75,0.79,0.75,0.76,0.75,0.75,0.60,0.65,0.57,0.70,0.63,0.64,0.64,0.67,0.70,0.64,0.61,0.63,0.65,0.75,0.60,0.59,0.64,0.69,0.75,0.80,0.84,0.80,0.69,0.66,0.69,0.70,0.65,0.63,0.74,0.67,0.67,0.68,0.57,0.69,0.67,0.70,0.68,0.60,0.63,0.60,0.65,0.64,0.50,0.63,0.64,0.65,0.54,0.63,0.69,0.71,0.73,0.69,0.60,0.64,0.64,0.72,0.80,0.80,0.85,0.75,0.70,0.71,0.62,0.65,0.59,0.66,0.67,0.58,0.53,0.55,0.60,0.57,0.64,0.68,0.61,0.61,0.72,0.60,0.68,0.58,0.51,0.61,0.55,0.67,0.59,0.59,0.58,0.53,0.69,0.73,0.77,0.77,0.75,0.76,0.69,0.81,0.81,0.83,0.85,0.76,0.61,0.75,0.71,0.66,0.61,0.72,0.67,0.79,0.70,0.71,0.80,0.84,0.88,0.75,0.72,0.75,0.74,0.67,0.68,0.62,0.61,0.74,0.80,0.83,0.85,0.84,0.86,0.87,1.03,0.91,0.92,0.89,0.95,0.91,0.90,1.09,1.02,1.09,1.10,0.93,0.79,0.91,0.90,1.00,0.92,0.87,0.83,0.84,0.72,0.71,0.79,0.83,0.81,0.87,0.79,0.86,0.86,0.68,0.81,0.75,0.76,0.81,0.68,0.69,0.55,0.62,0.66,0.65,0.55,0.64,0.61,0.64,0.69,0.69,0.70,0.65,0.73,0.64,0.64,0.73,0.79,0.81,0.69,0.78,0.77,0.71,0.70,0.67,0.62,0.62,0.61,0.68,0.58,0.62,0.73,0.82,0.77,0.94,0.98,1.02,0.95,0.96,1.00,0.92,1.02,0.98,0.88,0.92,0.83,0.76,0.69,0.69,0.72,0.87,0.78,0.77,0.72,0.64,0.71,0.62,0.63,0.67,0.61,0.69,0.66,0.58,0.67,0.73,0.81,0.86,0.70,0.69,0.74,0.82,0.72,0.69,0.80,0.73,0.65,0.85,0.93,0.75,0.71,0.69,0.67,0.69,0.69,0.69,0.63,0.68,0.61,0.71,0.67,0.70,0.62,0.64,0.67,0.66,0.66,0.87,0.84,0.94,0.79,0.86,0.91,0.79,0.86,0.78,0.84,0.85,0.85,0.90,0.76,0.88,0.96,0.77,0.77,0.72,0.76,0.65,0.64,0.61,0.69,0.71,0.77,0.65,0.73,0.69,0.70,0.73,0.80,0.75,1.05,1.09,1.08,0.98,0.97,1.02,1.11,1.10,1.00,0.92,0.99,0.94,0.89,0.94,1.02,1.05,1.06,1.09,1.06,1.04,1.23,1.14,1.18,0.95,0.84,0.91,0.87,0.90,0.88,0.85,0.82,0.79,0.80,0.85,0.81,0.84,0.81,0.80,0.79,0.88,0.92,0.74,0.72,0.69,0.83,0.89,0.84,0.86,0.87,0.91,0.86,0.75,0.68,0.67,0.73,0.70,0.72,0.77,0.74,0.72,0.65,0.72,0.75,0.69,0.66,0.69,0.74,0.66,0.64,0.56,0.78,0.84,0.83,0.92,0.97,0.94,0.96,1.08,1.08,1.15,0.98,0.94,0.93,1.04,0.97,0.99,1.01,0.92,0.91,0.86,1.03,1.00,1.01,0.79,0.93,0.95,0.77,0.80,0.71,0.87,0.77,0.70,0.84,0.78,0.80,0.78,0.74,0.82,0.78,0.76,0.72,0.72,0.71,0.84,0.78,0.80,0.74,0.80,0.82,0.77,0.99,0.87,0.88,0.79,0.91,0.75,0.77,0.87,0.95,0.83,0.82,0.87,0.85,0.95,1.04,0.93,1.15,1.10,1.01,0.94,1.08,1.03,1.07,1.16,1.11,1.12,1.03,0.98,0.87,0.82,0.82,0.99,0.96,0.84,0.73,0.75,0.78,0.73,0.67,0.71,0.76,0.82,0.90,0.85,0.88,0.84,0.80,0.85,0.77,0.81,0.68,0.63,0.76,0.84,0.83,0.75,0.78,0.68,0.64,0.67,0.67,0.71,0.73,0.74,0.69,0.78,0.74,0.79,0.76,0.67,0.73,0.71,0.64,0.67,0.71,0.72,0.67,0.79,0.79,0.73,0.74,0.71,0.71,0.75,0.77,0.77,0.80,0.76,0.85,0.75,0.75,0.83,0.77,0.90,1.06,1.05,0.95,0.88,0.86,0.81,0.83,0.82,0.76,0.80,0.77,0.82,0.72,0.79,0.77,0.72,0.77,0.77,0.73,0.84,0.89,0.71,0.69,0.68,0.72,0.69,0.68,0.72,0.68,0.67,0.71,0.66,0.64,0.69,0.66,0.71,0.73,0.72,0.84,0.82,0.97,1.03,0.92,0.85,0.84,0.78,0.80,0.76,0.81,0.81,0.77,0.78,0.88,0.80,0.88,0.84,0.77,0.74,0.88,0.77,0.69,0.75,0.84,0.90,0.80,0.77,0.73,0.77,0.78,0.89,0.81,0.92,1.00,0.95,0.81,0.78,0.87,0.75,0.75,0.84,0.79,0.75,0.83,0.56,0.66,0.74,0.73,0.82,0.75,0.73,0.71,0.66,0.71,0.75,0.69,0.62,0.71,0.76,0.69,0.73,0.74,0.85,0.81,0.86,0.91,0.83,0.86,0.82,0.85,0.78,0.76,0.91,0.97,0.94,1.02,1.04,0.92,0.93,0.94,0.92,0.93,0.99,0.86,0.85,0.88,0.88,0.75,0.81,0.88,0.72,0.75,0.70,0.74,0.83,0.96,0.83,0.75,0.77,0.81,0.81,0.96,0.97,0.96,0.89,0.95,0.99,0.93,1.02,0.95,1.06,1.11,1.04,0.97,0.92,0.91,0.86,0.79,0.80,0.85,0.90,0.94,0.94,0.93,0.89,0.84,0.76,0.81,0.92,0.86,0.91,1.03,0.94,0.83,0.93,0.96,0.98,0.97,1.01,1.09,1.06,1.02,1.02,1.09,1.02,0.97,0.87,0.97,0.95,0.94,1.05,1.03,1.00,0.82,0.85,0.81,0.73,0.84,0.71,0.78,0.86,0.85,0.79,0.72,0.78,0.78,0.76,0.80,0.80,0.77,0.67,0.70,0.71,0.63,0.66,0.62,0.66,0.70,0.67,0.67,0.77,0.66,0.69,0.78,0.72,0.67,0.69,0.58,0.63,0.67,0.74,0.67,0.65,0.67,0.81,0.73,0.72,0.81,0.83,0.67,0.69,0.69,0.77,0.75,0.81,0.84,0.84,0.80,0.86,0.75,0.87,0.73,0.62,0.66,0.60,0.65,0.65,0.65,0.72,0.63,0.71,0.59,0.67,0.71,0.78,0.81,0.74,0.71,0.62,0.72,0.73,0.71,0.63,0.59,0.62,0.59,0.56,0.53,0.58,0.56,0.61,0.64,0.61,0.64,0.69,0.57,0.61,0.70,0.67,0.69,0.81,0.66,0.67,0.68,0.60,0.78,0.70,0.61,0.64,0.73,0.67,0.61,0.71,0.73,0.69,0.66,0.63,0.64,0.71,0.75,0.63,0.72,0.65,0.54,0.56,0.58,0.65,0.75,0.79,0.67,0.67,0.69,0.59,0.76,0.61,0.60,0.66,0.68,0.64,0.64,0.67,0.57,0.64,0.72,0.66,0.67,0.76,0.70,0.73,0.73,0.79,0.80,0.76,0.72,0.61,0.70,0.63,0.65,0.60,0.65,0.65,0.59,0.69,0.69,0.70,0.74,0.62,0.63,0.63,0.71,0.65,0.74,0.81,0.85,0.90,0.87,0.90,0.87,0.69,0.83,0.92,0.81,0.75,0.74,0.63,0.77,0.80,0.69,0.68,0.81,0.64,0.67,0.67,0.63,0.58,0.70,0.69,0.71,0.76,0.76,0.73,0.75,0.59,0.57,0.60,0.61,0.56,0.68,0.74,0.63,0.70,0.67,0.72,0.81,0.72,0.59,0.63,0.63,0.60,0.60,0.53,0.58,0.58,0.64,0.62,0.60,0.63,0.55,0.66,0.65,0.71,0.66,0.49,0.51,0.52,0.51,0.52,0.49,0.52,0.66,0.56,0.51,0.56,0.57,0.64,0.61,0.59,0.61,0.57,0.55,0.59,0.58,0.65,0.74,0.66,0.67,0.64,0.61,0.64,0.61,0.62,0.68,0.74,0.65,0.63,0.58,0.49,0.47,0.52,0.47,0.58,0.51,0.54,0.54,0.54,0.60,0.53,0.60,0.63,0.54,0.53,0.53,0.52,0.48,0.57,0.57,0.57,0.56,0.61,0.54,0.51,0.55,0.55,0.71,0.55,0.57,0.64,0.72,0.71,0.66,0.60,0.59,0.54,0.56,0.56,0.58,0.57,0.64,0.67,0.60,0.62,0.68,0.57,0.48,0.57,0.54,0.49,0.55,0.57,0.57,0.61,0.50,0.56,0.63,0.57,0.60,0.63,0.62,0.55,0.55,0.60,0.63,0.65,0.65,0.88,0.70,0.66,0.69,0.57,0.62,0.70,0.69,0.58,0.60,0.62,0.65,0.62,0.63,0.64,0.58,0.50,0.54,0.67,0.58,0.56,0.55,0.53,0.62,0.54,0.63,0.62,0.65,0.69,0.77,0.67,0.60,0.62,0.63,0.54,0.62,0.69,0.76,0.82,0.85,0.89,0.77,0.84,0.83,0.96,1.00,0.96,0.91,1.01,0.86,0.78,0.82,0.71,0.67,0.63,0.62,0.62,0.67,0.59,0.62,0.61,0.66,0.59,1.74,1.79,1.79,1.68,1.67,1.55,1.60,1.42,1.36,1.27,1.30,1.47,1.52,1.49,1.44,1.47,1.46,1.44,1.38,1.36,1.41,1.30,1.24,1.28,1.21,1.21,1.22,1.28,1.34,1.43,1.34,1.18,1.12,1.32,1.38,1.34,1.45,1.29,1.34,1.40,1.44,1.41,1.49,1.46,1.36,1.46,1.38,1.39,1.30,1.40,1.18,1.24,1.25,1.32,1.13,1.23,1.06,0.95,0.96,0.96,0.98,1.07,1.04,1.03,1.03,1.02,1.15,1.11,1.11,1.17,1.25,1.35,1.41,1.31,1.07,1.15,1.10,1.18,1.08,1.07,1.09,1.05,1.03,0.90,0.75,0.83,0.93,0.82,0.90,0.75,0.88,1.01,0.88,0.86,0.92,1.02,1.10,1.23,1.11,1.11,1.07,1.13,0.97,0.88,0.97,0.93,0.82,0.95,0.96,0.94,0.75,0.79,0.82,0.87,0.75,0.73,0.67,0.69,0.73,0.76,0.68,0.70,0.69,0.67,0.75,0.69,0.74,0.71,0.76,0.83,0.80,0.72,0.76,0.69,0.65,0.75,0.68,0.66,0.70,0.68,0.72,0.70,0.71,0.73,0.78,0.75,0.78,0.74,0.74,0.74,0.78,0.79,0.81,0.69,0.71,0.77,0.78,0.66,0.61,0.74,0.86,0.88,0.87,0.87,0.91,1.12,1.08,1.15,1.14,1.31,1.40,1.41,1.46,1.50,1.52,1.46,1.44,1.44,1.47,1.66,1.79,1.72,1.67,1.66,1.64,1.64,1.54,1.57,1.56,1.44,1.54,1.47,1.49,1.42,1.46,1.47,1.52,1.48,1.48,1.62,1.64,1.53,1.60,1.55,1.61,1.83,1.89,1.80,1.87,1.90,1.89,1.73,1.79,1.70,1.78,1.85,1.64,1.52,1.55,1.45,1.53,1.42,1.32,1.51,1.54,1.63,1.47,1.38,1.39,1.50,1.45,1.55,1.67,1.60,1.77,1.77,1.77,1.77,1.73,1.84,1.85,1.73,1.81,1.60,1.53,1.47,1.36,1.14,1.14,1.19,1.01,0.99,0.94,0.93,1.06,1.05,0.89,0.91,0.81,0.89,0.89,0.82,0.84,0.89,0.81,0.71,0.72,0.71,0.76,0.71,0.89,0.81,0.75,0.69,0.79,0.76,0.78,0.78,0.78,0.78,0.83,0.75,0.75,0.78,0.66,0.68,0.70,0.76,0.77,0.88,0.83,0.91,0.90,0.78,0.67,0.75,0.80,0.86,0.82,0.86,0.94,0.92,0.83,0.93,0.77,0.84,0.79,0.85,0.94,0.80,0.89,0.79,0.75,0.77,0.78,0.77,0.79,0.72,0.60,0.65,0.75,0.74,0.84,0.80,0.88,0.78,0.76,0.68,0.82,0.87,0.89,0.86,0.89,0.93,0.82,0.84,1.00,0.92,0.88,0.84,0.89,0.94,0.94,1.00,0.85,0.83,0.83,0.87,0.87,0.87,0.87,0.93,0.84,1.01,0.87,0.81,0.81,0.78,0.73,0.71,0.78,0.88,0.84,0.85,0.86,0.91,0.92,0.95,0.95,1.00,0.96,0.95,0.97,0.90,0.92,0.91,0.89,0.88,0.86,0.87,0.82,0.87,0.78,0.74,0.73,0.73,0.79,0.92,0.84,0.85,0.71,0.79,0.74,0.76,0.74,0.72,0.83,0.82,0.84,0.81,0.66,0.78,0.85,0.84,0.80,0.78,0.73,0.77,0.86,0.95,1.02,0.92,0.93,0.93,0.84,0.88,0.84,0.83,0.74,0.82,0.77,0.70,0.75,0.71,0.74,0.77,0.76,0.63,0.70,0.77,0.75,0.79,0.78,0.76,0.74,0.71,0.75,0.77,0.79,0.77,0.80,0.72,0.75,0.70,0.70,0.69,0.82,0.87,0.83,0.92,0.96,0.83,0.84,0.65,0.69,0.69,0.69,0.72,0.78,0.62,0.62,0.67,0.64,0.71,0.61,0.65,0.69,0.68,0.62,0.60,0.67,0.72,0.69,0.72,0.67,0.57,0.61,0.62,0.70,0.82,0.79,0.74,0.78,0.80,0.81,0.85,0.94,0.90,0.86,0.88,0.83,0.70,0.69,0.72,0.80,0.84,0.73,0.65,0.74,0.73,0.81,0.83,0.88,0.93,1.05,1.02,0.80,0.68,0.61,0.74,0.78,0.75,0.83,0.76,0.72,0.69,0.68,0.66,0.68,0.62,0.53,0.66,0.61,0.59,0.56,0.62,0.62,0.51,0.72,0.81,0.60,0.56,0.53,0.59,0.53,0.60,0.65,0.60,0.66,0.76,0.64,0.63,0.68,0.67,0.63,0.65,0.71,0.75,0.69,0.67,0.65,0.69,0.64,0.64,0.80,0.77,0.77,0.81,0.68,0.68,0.72,0.75,0.85,0.81,0.69,0.65,0.61,0.67,0.77,0.80,0.68,0.66,0.69,0.76,0.68,0.75,0.75,0.75,0.67,0.68,0.72,0.67,0.67,0.71,0.63,0.62,0.68,0.64,0.72,0.71,0.70,0.68,0.65,0.57,0.66,0.61,0.68,0.64,0.66,0.62,0.65,0.59,0.64,0.65,0.71,0.66,0.63,0.61,0.72,0.71,0.68,0.72,0.69,0.66,0.59,0.55,0.56,0.69,0.77,0.69,0.64,0.61,0.68,0.75,0.79,0.81,0.78,0.77,0.74,0.75,0.71,0.70,0.62,0.73,0.63,0.70,0.63,0.69,0.73,0.77,0.72,0.77,0.68,0.74,0.62,0.60,0.72,0.64,0.77,0.73,0.81,0.75,0.67,0.75,0.80,0.68,0.68,0.79,0.86,0.76,0.76,0.77,0.68,0.81,0.82,0.79,0.89,0.82,0.71,0.82,0.81,0.74,0.85,0.90,0.75,0.83,0.78,0.74,0.73,0.80,0.92,0.77,0.80,0.76,0.89,0.97,0.98,1.15,1.07,0.99,0.91,0.81,0.87,0.92,0.80,0.89,0.92,0.88,0.75,0.70,0.75,0.75,0.82,0.79,0.79,0.78,0.69,0.73,0.89,0.93,0.97,0.81,0.85,0.85,0.90,0.88,0.81,0.85,0.72,0.77,0.79,0.82,0.87,0.79,0.78,0.76,0.75,0.73,0.80,0.71,0.78,0.74,0.80,0.85,0.98,0.87,0.72,0.67,0.74,0.83,0.90,0.75,0.74,0.75,0.72,0.84,0.83,0.96,0.91,0.91,0.99,0.90,0.91,0.94,0.83,0.76,0.76,0.79,0.90,0.86,0.84,0.85,0.88,0.84,0.72,0.71,0.74,0.63,0.64,0.72,0.81,0.85,0.84,0.83,0.89,0.79,0.82,0.77,0.76,0.77,0.75,0.65,0.64,0.79,0.75,0.78,0.83,0.81,0.80,0.72,0.72,0.70,0.75,0.76,0.76,0.87,0.92,0.99,0.89,1.03,0.91,0.96,0.88,0.93,0.90,0.93,0.92,0.93,0.92,0.85,0.75,0.73,0.81,0.90,0.89,0.91,0.82,0.75,0.80,0.74,0.79,0.76,0.82,0.71,0.73,0.83,0.75,0.75,0.77,0.80,0.70,0.70,0.74,0.75,0.69,0.70,0.72,0.74,0.81,0.76,0.70,0.69,0.77,0.80,0.72,0.74,0.75,0.76,0.73,0.81,0.79,0.79,0.77,0.69,0.65,0.62,0.74,0.77,0.73,0.66,0.74,0.62,0.64,0.62,0.59,0.65,0.57,0.63,0.70,0.79,0.79,0.83,0.82,0.80,0.70,0.76,0.71,0.75,0.81,0.77,0.69,0.79,0.71,0.73,0.76,0.75,0.81,0.76,0.76,0.56,0.57,0.56,0.55,0.65,0.67,0.61,0.66,0.64,0.65,0.71,0.70,0.70,0.77,0.82,0.81,0.88,0.92,0.76,0.83,0.81,0.82,0.77,0.78,0.78,0.81,0.92,0.80,0.75,0.83,0.87,1.09,1.10,0.98,1.03,1.02,0.98,0.90,0.82,0.78,0.83,0.71,0.70,0.74,0.92,0.87,0.87,0.89,0.80,0.95,0.86,0.82,0.72,0.63,0.73,0.76,0.64,0.68,0.71,0.75,0.68,0.69,0.67,0.63,0.60,0.67,0.64,0.62,0.57,0.64,0.70,0.68,0.75,0.75,0.74,0.77,0.78,0.75,0.65,0.65,0.68,0.65,0.69,0.69,0.75,0.74,0.66,0.63,0.56,0.62,0.61,0.73,0.64,0.63,0.62,0.65,0.68,0.66,0.68,0.83,0.77,0.84,0.71,0.64,0.64,0.69,0.65,0.60,0.60,0.58,0.60,0.63,0.57,0.51,0.49,0.67,0.64,0.65,0.62,0.63,0.55,0.66,0.61,0.69,0.72,0.72,0.73,0.64,0.69,0.63,0.80,0.81,0.72,0.75,0.87,0.83,0.70,0.63,0.60,0.58,0.74,0.69,0.62,0.59,0.65,0.59,0.58,0.67,0.73,0.61,0.66,0.60,0.64,0.65,0.67,0.64,0.68,0.70,0.70,0.65,0.68,0.73,0.71,0.72,0.60,0.70,0.79,0.66,0.71,0.67,0.58,0.69,0.62,0.67,0.60,0.71,0.61,0.64,0.63,0.61,0.66,0.61,0.60,0.54,0.68,0.73,0.65,0.82,0.88,0.91,0.77,0.77,0.91,0.72,0.76,0.76,0.73,0.78,0.74,0.72,0.70,0.72,0.78,0.75,0.77,0.74,0.64,0.69,0.71,0.71,0.64,0.65,0.67,0.75,0.69,0.70,0.73,0.69,0.78,0.82,0.75,0.79,0.76,0.78,0.76,0.78,0.69,0.68,0.76,0.74,0.86,0.80,0.70,0.64,0.77,0.68,0.66,0.76,0.74,0.73,0.66,0.69,0.77,0.75,0.92,0.80,0.75,0.68,0.87,0.82,0.83,0.82,0.88,0.83,0.80,0.70,0.80,0.80,0.92,0.79,0.82,0.80,0.81,0.77,0.84,0.74,0.69,0.73,0.71,0.68,0.65,0.68,0.62,0.69,0.69,0.67,0.64,0.63,0.79,0.63,0.63,0.54,0.58,0.58,0.67,0.67,0.68,0.59,0.56,0.66,0.72,0.68,0.63,0.65,0.75,0.78,0.75,0.83,0.95,0.99,0.96,1.00,0.98,0.97,1.11,0.98,0.89,0.78,0.72,0.70,0.76,0.77,0.83,0.81,0.76,0.78,0.89,0.95,0.79,0.79,0.74,0.76,0.70,0.72,0.77,0.72,0.79,0.82,0.90,0.86,0.88,0.93,0.91,0.89,0.87,0.80,0.84,0.86,0.82,0.70,0.71,0.77,0.76,0.72,0.72,0.80,0.79,0.79,0.77,0.87,0.82,0.88,0.79,0.89,0.96,1.02,0.87,0.92,0.90,0.90,0.88,0.85,0.90,0.87,0.86,0.96,0.91,0.88,0.90,0.91,1.00,0.87,0.83,0.90,0.94,1.08,1.02,0.95,0.84,0.92,0.95,0.94,0.89,0.73,0.81,0.77,0.82,0.85,0.84,0.91,0.92,1.09,0.99,0.90,0.82,0.81,0.78,0.73,0.87,0.77,0.71,0.77,0.66,0.75,0.75,0.74,0.71,0.72,0.64,0.74,0.72,0.69,0.73,0.76,0.79,0.81,0.77,0.84,0.80,0.74,0.66,0.82,0.81,0.81,0.79,0.82,0.84,1.00,0.89,0.91,0.90,0.93,0.88,0.88,0.91,1.04,0.93,0.95,0.87,0.81,0.76,0.77,0.67,0.68,0.72,0.74,0.81,0.76,0.78,0.72,0.85,0.68,0.75,0.67,0.69,0.71,0.67,0.60,0.70,0.75,0.60,0.71,0.72,0.78,0.73,0.73,0.83,0.82,0.70,0.71,0.74,0.75,0.69,0.67,0.70,0.75,0.73,0.74,0.78,0.80,0.85,0.78,0.69,0.67,0.73,0.68,0.74,0.81,0.65,0.68,0.74,0.69,0.73,0.69,0.77,0.77,0.70,0.70,0.74,0.72,0.70,0.58,0.68,0.60,0.62,0.62,0.57,0.70,0.67,0.67,0.61,0.69,0.79,0.75,0.74,0.69,0.70,0.71,0.70,0.77,0.67,0.66,0.83,0.88,0.84,0.84,0.81,0.79,0.74,0.73,0.76,0.79,0.77,0.82,0.71,0.73,0.71,0.76,0.83,0.78,0.84,0.87,0.93,0.82,0.79,0.90,0.99,0.96,0.89,0.80,0.95,0.86,0.84,0.73,0.77,0.67,0.67,0.80,0.68,0.68,0.69,0.81,0.78,0.72,0.65,0.70,0.72,0.70,0.71,0.75,0.64,0.68,0.62,0.68,0.68,0.59,0.56,0.60,0.56,0.63,0.64,0.72,0.67,0.71,0.81,0.80,0.74,0.84,0.80,0.73,0.71,0.79,0.76,0.60,0.70,0.70,0.74,0.74,0.79,0.79,0.67,0.75,0.78,0.78,0.75,0.82,0.83,0.70,0.71,0.77,0.71,0.92,0.85,0.80,0.72,0.69,0.60,0.70,0.69,0.71,0.72,0.60,0.65,0.60,0.61,0.59,0.70,0.70,0.71,0.75,0.79,0.66,0.70,0.72,0.76,0.68,0.63,0.68,0.69,0.75,0.78,0.81,0.77,0.67,0.67,0.72,0.76,0.71,0.73,0.69,0.70,0.64,0.60,0.64,0.60,0.62,0.60,0.58,0.68,0.64,0.57,0.68,0.71,0.64,0.64,0.65,0.73,0.67,0.69,0.70,0.65,0.69,0.56,0.63,0.62,0.63,0.66,0.64,0.58,0.61,0.63,0.61,0.74,0.75,0.76,0.72,0.71,0.81,0.72,0.81,0.76,0.83,0.84,0.86,0.85,0.84,0.86,0.84,0.99,0.93,0.94,0.92,0.90,0.94,1.02,0.93,0.90,0.80,0.75,0.69,0.74,0.83,0.67,0.71,0.70,0.80,0.78,0.83,0.90,0.80,0.79,0.84,0.90,0.79,0.79,0.83,0.84,0.83,0.79,0.74,0.75,0.69,0.65,0.68,0.70,0.65,0.65,0.69,0.68,0.60,0.72,0.70,0.55,0.78,0.84,0.77,0.67,0.72,0.70,0.65,0.67,0.67,0.56,0.69,0.67,0.68,0.75,0.65,0.67,0.79,0.82,0.73,0.81,0.85,0.92,0.79,0.72,0.72,0.82,0.71,0.84,0.67,0.73,0.66,0.65,0.65,0.62,0.72,0.66,0.73,0.64,0.73,0.79,0.82,0.74,0.75,0.75,0.86,0.83,0.83,0.82,0.79,0.76,0.64,0.80,0.73,0.72,0.71,0.73,0.65,0.71,0.67,0.72,0.68,0.71,0.72,0.69,0.66,0.69,0.71,0.70,0.63,0.68,0.66,0.69,0.66,0.67,0.66,0.67,0.75,0.73,0.72,0.69,0.75,0.83,0.85,0.80,0.62,0.71,0.77,0.82,0.75,0.77,0.73,0.92,0.90,0.88,0.90,0.78,0.77,0.82,0.80,0.84,0.63,0.69,0.70,0.72,0.62,0.62,0.64,0.62,0.66,0.65,0.67,0.73,0.70,0.66,0.58,0.65,0.61,0.58,0.70,0.64,0.62,0.76,0.70,0.67,0.72,0.75,0.74,0.99,0.91,0.89,0.81,0.79,0.79,0.81,0.94,0.82,0.79,0.79,0.85,0.84,0.80,0.73,0.79,0.83,0.75,0.75,0.55,0.60,0.62,0.66,0.61,0.65,0.69,0.59,0.53,0.55,0.60,0.68,0.60,0.53,0.60,0.65,0.59,0.57,0.56,0.51,0.61,0.63,0.60,0.62,0.56,0.56,0.60,0.57,0.67,0.82,0.62,0.61,0.56,0.51,0.68,0.66,0.62,0.54,0.62,0.63,0.65,0.61,0.67,0.63,0.71,0.69,0.65,0.83,0.88,0.75,0.71,0.66,0.68,0.60,0.61,0.59,0.61,0.54,0.56,0.66,0.70,0.57,0.79,0.72,0.70,0.59,0.74,0.65,0.66,0.71,0.74,0.79,0.63,0.51,0.56,0.67,0.61,0.63,0.71,0.59,0.76,0.78,0.69,0.72,0.62,0.68,0.79,0.71,0.77,0.80,0.78,0.70,0.70,0.72,0.79,0.75,0.74,0.79,0.76,0.68,0.76,0.81,0.81,0.79,0.74,0.74,0.88,0.91,0.90,0.96,0.90,0.80,0.83,0.73,0.75,0.70,0.69,0.62,0.72,0.77,0.68,0.61,0.59,0.63,0.63,0.66,0.65,0.65,0.60,0.63,0.74,0.75,0.73,0.76,0.71,0.80,0.74,0.70,0.76,0.72,0.70,0.72,0.76,0.69,0.71,0.71,0.81,0.74,0.79,0.85,0.92,0.87,0.82,0.82,0.71,0.77,0.80,0.71,0.71,0.69,0.72,0.68,0.76,0.73,0.74,0.70,0.63,0.77,0.75,0.78,0.76,0.70,0.72,0.75,0.79,0.81,0.81,0.82,0.78,0.70,0.67,0.76,0.81,0.83,0.77,0.80,0.90,0.93,0.78,0.84,0.89,0.81,0.83,0.77,0.87,0.74,0.75,0.73,0.71,0.71,0.71,0.65,0.66,0.77,0.65,0.67,0.64,0.65,0.73,0.75,0.68,0.71,0.69,0.71,0.70,0.64,0.66,0.62,0.72,0.71,0.71,0.67,0.75,0.77,0.80,0.93,0.93,0.94,0.94,0.96,0.90,0.81,0.82,0.80,0.76,0.60,0.73,0.73,0.73,0.75,0.78,0.77,0.68,0.72,0.80,0.83,0.72,0.75,0.69,0.67,0.66,0.60,0.73,0.80,0.73,0.73,0.72,0.81,0.96,0.99,0.81,0.74,0.74,0.80,0.93,0.91,0.90,0.86,0.85,0.79,0.74,0.81,0.82,0.75,0.72,0.78,0.80,0.81,0.87,0.85,0.82,0.81,0.71,0.84,0.84,0.77,0.80,0.74,0.67,0.76,0.76,0.77,0.67,0.76,0.86,0.80,0.86,0.73,0.74,0.70,0.71,0.58,0.62,0.62,0.71,0.63,0.64,0.68,0.65,0.64,0.67,0.65,0.76,0.70,0.81,0.78,0.76,0.68,0.76,0.82,0.80,0.76,0.73,0.84,0.86,1.01,1.02,1.03,0.92,0.99,1.02,1.19,1.03,1.14,1.10,0.96,1.06,1.16,1.09,0.98,1.06,1.18,1.07,1.07,1.08,1.10,1.10,1.29,1.40,1.37,1.25,1.23,1.14,1.04,1.07,1.20,1.10,0.99,0.94,1.05,1.05,1.16,1.00,0.95,0.95,1.05,1.00,1.04,1.06,1.13,1.03,0.90,0.86,0.80,0.85,0.82,0.75,0.77,0.85,0.74,0.77,0.79,0.79,0.83,0.70,0.76,0.79,0.87,0.86,0.77,0.84,0.88,0.79,0.82,0.89,0.89,0.82,0.88,0.92,0.82,0.86,0.87,0.90,0.93,0.90,0.88,1.02,0.92,0.81,0.86,0.80,0.76,0.91,0.91,1.02,0.80,0.87,0.77,0.94,1.04,1.02,0.86,0.77,0.72,0.73,0.71,0.70,0.67,0.67,0.70,0.71,0.70,0.69,0.75,0.65,0.62,0.64,0.68,0.62,0.54,0.64,0.62,0.66,0.77,0.74,0.75,0.69,0.73,0.66,0.59,0.64,0.69,0.67,0.73,0.67,0.68,0.62,0.71,0.63,0.65,0.65,0.64,0.77,0.75,0.71,0.68,0.70,0.86,0.80,0.80,0.76,0.68,0.79,0.73,0.69,0.75,0.84,0.82,0.89,0.72,0.73,0.75,0.77,0.76,0.92,0.79,0.68,0.88,1.00,1.01,0.98,0.87,0.78,0.80,0.77,0.76,0.82,0.81,0.71,0.89,0.66,0.68,0.73,0.69,0.72,0.69,0.69,0.68,0.68,0.79,0.74,0.76,0.69,0.68,0.59,0.60,0.59,0.73,0.64,0.73,0.72,0.75,0.75,0.82,0.83,0.80,0.86,0.81,0.76,0.77,0.66,0.82,0.81,0.87,0.94,0.85,0.87,0.85,0.88,0.71,0.84,0.89,0.87,0.83,0.85,0.87,0.88,0.86,0.83,0.88,0.83,0.99,0.85,0.95,0.88,0.95,0.90,0.89,0.90,0.97,1.06,1.16,1.38,1.16,1.30,1.09,1.05,1.11,0.93,1.03,1.18,1.02,1.05,1.06,1.14,1.06,0.97,1.17,1.00,0.96,0.97,0.87,0.83,0.82,0.81,0.77,0.73,0.85,0.90,0.90,0.98,0.98,0.93,0.85,0.82,0.91,0.91,1.10,1.00,1.04,1.01,0.90,0.83,1.05,1.04,0.99,1.00,0.92,0.96,0.82,0.86,0.80,0.76,0.76,0.81,0.72,0.78,0.83,0.96,0.96,0.97,0.89,0.97,1.07,1.00,1.00,1.04,1.08,1.09,1.08,0.98,1.05,0.94,0.83,0.89,0.89,0.93,0.98,0.97,0.89,0.77,0.80,0.83,0.82,0.81,0.91,0.78,0.79,0.79,0.82,0.88,0.83,0.84,0.79,0.77,0.89,0.74,0.78,0.85,0.88,0.83,0.94,0.90,0.88,0.83,0.81,0.84,0.84,0.83,0.81,0.80,0.78,0.78,0.71,0.67,0.75,0.85,0.79,0.74,0.71,0.81,0.82,0.79,0.78,0.81,0.83,0.86,0.88,0.78,0.75,0.68,0.73,0.73,0.78,0.69,0.65,0.69,0.71,0.70,0.76,0.76,0.85,0.71,0.76,0.83,0.75,0.70,0.81,0.75,0.84,0.86,0.91,0.89,0.82,0.82,0.80,0.86,0.90,0.96,0.91,0.75,0.75,0.79,0.89,0.94,0.85,0.82,0.88,0.83,0.83,0.88,0.98,0.94,0.90,0.87,0.85,0.73,0.81,0.81,0.78,0.68,0.80,0.77,0.79,0.72,0.77,0.70,0.78,0.77,0.66,0.75,0.79,0.91,0.76,0.87,0.81,0.76,0.76,0.62,0.69,0.71,0.64,0.73,0.65,0.63,0.71,0.68,0.67,0.62,0.65,0.62,0.63,0.73,0.76,0.66,0.53,0.66,0.62,0.69,0.71,0.70,0.71,0.73,0.81,0.71,0.78,0.71,0.67,0.79,0.76,0.77,0.74,0.83,0.67,0.69,0.73,0.72,0.79,0.78,0.68,0.64,0.68,0.60,0.61,0.73,0.62,0.75,0.81,0.77,0.75,0.75,0.93,0.79,0.75,0.82,0.75,0.87,0.90,0.90,0.91,0.84,0.80,0.82,0.77,0.84,0.69,0.71,0.72,0.78,0.80,0.82,0.87,0.84,0.93,0.84,0.88,0.83,0.87,0.82,0.96,0.96,1.07,1.00,0.86,0.86,1.04,0.93,0.82,0.89,1.05,1.07,1.07,1.01,0.99,1.05,1.02,0.80,0.68,0.69,0.69,0.83,0.79,0.73,0.75,0.81,0.85,0.72,0.77,0.75,0.98,0.90,0.82,0.88,0.90,0.92,1.00,0.93,0.87,0.83,0.87,0.91,0.89,0.97,0.89,0.93,0.89,0.78,0.85,0.77,0.83,0.80,0.80,0.86,0.86,0.81,0.82,0.68,0.79,0.75,0.70,0.77,0.75,0.81,0.85,0.78,0.75,0.93,1.09,0.93,0.92,0.84,0.76,0.76,0.76,0.75,0.72,0.69,0.70,0.79,0.75,0.88,0.86,0.80,0.80,0.90,0.92,0.97,0.97,0.89,0.89,0.97,0.92,0.99,1.10,0.99,0.93,0.87,0.83,0.92,0.98,1.01,1.10,1.06,0.98,1.05,1.19,1.24,1.01,1.03,0.86,0.90,1.02,1.10,0.96,1.15,1.32,1.31,1.23,1.10,1.12,1.10,1.06,1.05,1.11,1.20,1.16,1.14,1.19,1.27,1.23,1.25,1.23,1.22,1.17,1.20,1.05,1.07,1.01,0.94,0.92,0.88,0.82,0.83,0.86,1.02,0.98,1.09,0.90,0.97,0.98,0.90,0.83,0.97,0.88,0.86,0.95,0.91,0.82,0.96,0.87,0.94,1.02,1.05,1.18,1.05,1.01,1.06,1.12,1.17,1.21,1.13,1.23,1.23,1.26,1.35,1.32,1.47,1.50,1.52,1.54,1.60,1.64,0.91,0.92,0.86,0.97,0.95,1.05,0.93,0.96,0.88,0.93,0.95,0.95,0.89,0.94,1.03,1.00,0.95,1.06,0.82,0.85,0.92,0.91,0.98,0.96,0.88,0.83,0.87,0.96,0.98,1.01,0.94,0.92,0.92,1.04,1.01,1.11,1.05,1.04,0.87,0.93,0.98,0.82,0.87,0.75,0.88,0.90,0.98,0.88,0.86,0.73,0.83,0.81,0.82,0.85,0.95,0.88,0.98,0.79,0.87,0.86,0.84,0.85,0.84,0.92,0.91,0.94,0.82,0.80,0.81,0.81,0.89,0.84,0.83,0.88,0.96,0.97,0.87,0.96,0.88,0.99,0.96,1.02,1.01,0.96,0.95,1.07,1.07,1.08,1.00,1.05,1.07,1.06,1.05,1.04,1.01,1.11,1.00,1.06,0.98,1.06,1.22,1.04,0.95,1.05,0.90,0.95,0.76,0.77,0.81,0.86,0.82,0.87,0.68,0.74,0.79,0.77,0.76,0.86,0.73,0.78,0.76,0.72,0.76,0.72,0.84,0.84,0.84,0.89,0.78,0.80,0.87,0.90,0.90,0.81,0.80,0.85,0.93,0.85,0.84,0.80,0.91,0.95,0.91,0.81,0.91,0.93,0.86,0.90,0.95,0.99,0.82,0.95,0.98,0.86,0.81,0.87,0.86,0.91,0.84,0.87,0.73,0.77,0.76,0.67,0.68,0.75,0.69,0.80,0.76,0.98,0.94,0.82,0.78,0.70,0.66,0.66,0.67,0.71,0.70,0.78,0.78,0.87,0.82,0.81,0.89,0.80,0.95,0.85,0.84,0.76,0.62,0.65,0.64,0.62,0.68,0.70,0.67,0.66,0.71,0.69,0.66,0.56,0.67,0.76,0.84,0.74,0.75,0.85,0.78,0.82,0.90,0.79,0.83,0.71,0.79,0.67,0.68,0.68,0.71,0.84,0.73,0.87,0.79,0.81,0.87,0.86,0.88,0.86,0.95,0.86,0.89,0.94,0.97,0.98,0.95,0.89,0.98,0.92,0.79,0.86,0.88,0.88,1.16,1.04,1.14,1.11,0.99,1.11,1.08,1.09,1.24,1.26,1.23,1.09,1.09,0.95,0.99,0.85,0.84,0.93,0.89,0.87,0.87,0.88,0.86,0.82,0.83,0.91,0.88,0.90,0.96,0.95,0.87,0.94,0.97,0.97,0.82,0.84,0.73,0.86,0.83,0.85,0.73,0.79,0.73,0.68,0.63,0.65,0.73,0.88,0.89,0.94,0.87,0.97,0.97,0.98,0.92,1.08,1.08,1.08,1.06,0.88,0.80,0.85,0.81,0.87,0.88,0.72,0.88,0.73,0.86,0.92,0.79,0.88,0.94,0.87,0.86,0.81,0.88,0.92,0.82,0.79,0.80,0.84,0.78,0.78,0.72,0.83,0.85,0.83,0.82,0.77,0.75,0.73,0.84,0.76,0.82,0.84,0.82,0.87,0.85,0.89,0.84,0.95,1.01,0.93,0.96,0.88,0.77,0.82,0.79,0.79,0.76,0.72,0.60,0.64,0.64,0.63,0.66,0.65,0.78,0.74,0.59,0.69,0.69,0.60,0.68,0.76,0.84,0.86,0.86,0.84,0.87,0.86,0.85,0.89,1.00,0.90,0.78,0.85,0.82,0.87,0.86,0.85,0.79,0.84,0.78,0.83,0.85,0.90,0.88,0.87,0.80,0.89,0.95,1.08,1.03,0.98,1.01,0.93,1.15,1.21,1.16,1.09,1.17,1.11,1.10,1.09,1.02,1.21,1.21,1.26,1.19,1.03,0.99,1.00,0.98,0.94,1.07,1.19,0.96,1.19,1.10,1.12,1.17,1.15,1.09,1.05,0.99,0.98,0.86,0.98,0.99,0.91,0.75,0.80,0.82,0.81,0.82,0.90,0.85,1.02,0.92,0.94,0.83,0.92,1.09,1.00,0.95,1.07,0.91,0.98,1.09,1.03,0.92,1.08,1.17,1.17,1.14,1.17,1.08,1.02,1.16,1.14,1.07,1.09,1.10,1.15,1.22,1.14,1.06,1.00,0.97,0.99,0.98,0.99,0.86,0.87,0.96,0.84,0.70,0.80,0.80,0.81,0.74,0.74,0.69,0.72,0.90,0.79,0.58,0.74,0.73,0.77,0.67,0.75,0.69,0.75,0.85,0.85,0.98,0.81,0.91,0.82,0.86,0.96,1.01,0.85,0.94,1.01,1.02,0.89,0.82,0.81,0.76,0.67,0.70,0.74,0.78,0.83,0.91,0.75,0.70,0.83,0.79,0.87,0.85,0.87,0.86,0.91,0.95,0.91,0.89,0.92,0.86,0.75,0.75,0.73,0.76,0.70,0.73,0.86,0.87,0.87,0.74,0.96,1.01,0.99,1.10,1.11,1.06,0.91,0.86,0.86,0.86,0.92,0.87,0.88,0.85,0.91,0.80,0.66,0.70,0.70,0.77,0.80,0.72,0.88,0.83,0.60,0.64,0.56,0.51,0.56,0.54,0.63,0.61,0.63,0.65,0.66,0.63,0.63,0.78,0.68,0.59,0.71,0.68,0.67,0.71,0.70,0.61,0.59,0.62,0.64,0.76,0.88,0.73,0.74,0.56,0.62,0.66,0.54,0.62,0.64,0.67,0.62,0.61,0.61,0.62,0.56,0.58,0.65,0.58,0.60,0.62,0.55,0.63,0.66,0.72,0.66,0.68,0.65,0.64,0.71,0.81,0.67,0.59,0.67,0.73,0.66,0.68,0.72,0.69,0.71,0.90,0.76,0.68,0.66,0.74,0.70,0.69,0.93,0.69,0.62,0.57,0.61,0.67,0.64,0.66,0.62,0.60,0.60,0.56,0.60,0.64,0.58,0.60,0.66,0.78,0.76,0.73,0.70,0.60,0.63,0.73,0.82,0.79,0.87,0.70,0.68,0.69,0.66,0.82,0.80,0.78,0.77,0.81,0.85,0.88,0.84,0.92,0.93,0.84,0.87,0.88,0.95,0.85,0.88,0.75,0.84,0.73,0.87,0.80,0.72,0.69,0.68,0.61,0.76,0.75,0.77,0.63,0.62,0.67,0.69,0.80,0.70,0.64,0.56,0.63,0.69,0.69,0.64,0.68,0.65,0.78,0.75,0.84,0.88,1.01,0.99,0.87,0.81,0.86,0.78,0.73,0.75,0.81,0.69,0.79,0.89,0.91,0.83,0.81,0.84,0.92,0.89,0.89,0.88,0.94,0.94,0.96,0.99,0.99,1.07,0.89,0.93,0.80,0.83,0.83,0.82,0.81,0.79,0.87,0.74,0.77,0.81,0.84,0.76,0.75,0.85,0.81,0.77,0.76,0.74,0.63,0.61,0.62,0.57,0.56,0.51,0.63,0.62,0.67,0.69,0.69,0.73,0.73,0.74,0.74,0.77,0.91,0.69,0.67,0.75,0.78,0.71,0.67,0.72,0.61,0.62,0.67,0.58,0.66,0.76,0.69,0.74,0.83,0.93,0.91,1.04,0.92,0.97,0.97,0.97,0.84,0.88,1.02,0.98,0.87,0.86,0.86,0.79,0.97,0.87,0.87,0.88,1.03,0.96,0.89,0.91,0.75,0.94,0.97,0.90,0.99,0.87,0.94,0.90,0.98,1.00,0.92,0.93,0.94,0.91,0.94,0.99,1.07,1.21,1.26,1.18,1.11,1.08,1.21,1.13,1.12,1.04,0.98,1.05,0.94,0.91,0.92,0.82,0.88,0.87,0.88,0.89,0.91,0.95,0.74,0.82,0.87,0.85,0.72,0.78,0.72,0.70,0.69,0.78,0.77,0.84,0.94,0.98,0.99,0.91,0.99,0.97,0.86,0.99,0.94,1.09,0.93,0.88,0.92,0.80,0.91,0.77,0.97,0.92,0.94,0.90,0.97,0.91,0.92,1.06,1.01,1.10,1.00,1.00,0.90,0.83,0.77,0.75,0.76,0.75,0.71,0.75,0.82,0.90,0.67,0.83,0.75,0.76,0.78,0.72,0.83,0.83,0.88,0.90,0.73,0.67,0.67,0.95,0.77,0.73,0.84,0.81,0.78,0.71,0.82,0.67,0.73,0.63,0.56,0.70,0.63,0.70,0.83,0.80,0.76,0.76,0.79,0.70,0.77,0.98,0.90,0.95,0.86,0.82,0.77,0.71,0.70,0.68,0.68,0.68,0.66,0.72,0.79,0.75,0.73,0.82,0.81,0.70,0.69,0.71,0.84,0.70,0.73,0.78,0.70,0.66,0.73,0.87,0.85,0.76,0.76,0.65,0.69,0.77,0.82,0.73,0.75,0.73,0.79,0.81,0.87,0.99,0.92,0.98,0.75,0.71,0.76,0.76,0.79,0.86,0.74,0.72,0.74,0.87,0.78,0.75,0.69,0.75,0.74,0.78,0.66,0.69,0.65,0.62,0.61,0.69,0.62,0.70,0.69,0.54,0.61,0.59,0.69,0.67,0.69,0.70,0.67,0.67,0.63,0.72,0.70,0.80,0.81,0.68,0.72,0.70,0.74,0.73,0.77,0.70,0.72,0.69,0.70,0.58,0.62,0.72,0.66,0.69,0.79,0.62,0.67,0.55,0.58,0.62,0.80,0.95,0.91,0.95,0.87,0.91,0.87,0.86,0.88,0.81,0.86,0.88,0.95,1.07,1.06,0.94,0.93,0.98,0.77,0.75,0.81,0.75,0.79,0.78,0.82,0.71,0.65,0.65,0.69,0.72,0.66,0.69,0.83,0.77,0.59,0.64,0.62,0.76,0.74,0.79,0.74,0.73,0.78,0.92,0.75,0.85,0.83,0.71,0.81,0.81,0.81,0.84,0.71,0.74,0.66,0.78,0.63,0.63,0.64,0.53,0.70,0.67,0.68,0.75,0.72,0.75,0.72,0.80,0.80,0.88,0.87,0.80,0.88,0.85,0.81,0.78,0.73,0.80,0.78,0.86,0.80,0.84,0.95,1.08,0.98,1.08,0.90,0.93,1.00,1.02,0.87,0.94,1.04,1.08,1.08,1.14,1.15,1.10,1.07,0.93,1.01,0.93,0.82,0.75,0.71,0.80,0.81,0.79,0.72,0.75,0.72,0.70,0.74,0.69,0.73,0.75,0.73,0.79,0.71,0.86,0.89,0.85,0.86,0.85,0.84,0.75,0.76,0.77,0.71,0.76,0.78,0.78,0.75,0.77,0.82,0.80,0.86,0.81,0.84,0.87,0.92,1.00,0.92,0.77,0.83,0.90,0.78,0.74,0.81,0.85,0.80,0.86,1.09,1.15,1.07,1.14,1.14,1.24,1.17,1.09,0.95,0.93,0.95,1.05,0.96,0.83,0.96,0.94,0.90,0.90,1.02,1.02,1.05,1.07,0.96,1.05,1.14,1.35,1.39,1.27,1.29,1.26,1.31,1.16,1.15,1.12,1.16,1.02,0.89,0.92,0.97,0.94,0.87,0.79,0.90,0.88,0.89,0.82,0.86,0.96,0.94,1.12,1.08,1.07,0.95,0.85,0.78,0.78,0.93,0.89,0.93,0.90,0.94,1.00,0.95,1.00,1.01,0.99,1.00,0.75,0.78,0.78,0.95,0.86,0.77,0.89,0.77,0.87,0.83,0.80,0.82,0.86,0.88,0.92,0.91,0.93,0.95,0.92,0.88,0.99,1.07,0.91,0.82,0.87,0.92,0.90,0.95,0.95,1.01,1.05,0.94,1.02,0.99,0.93,1.00,1.01,0.93,0.83,0.84,0.74,0.81,0.85,0.95,0.86,0.89,0.85,0.93,0.74,0.75,0.69,0.68,0.73,0.72,0.73,0.84,0.79,0.91,0.82,0.89,0.89,0.84,0.78,0.75,0.82,0.79,0.86,0.77,0.87,0.88,0.84,0.78,0.87,0.87,0.93,0.95,1.06,0.90,0.94,1.01,0.97,1.07,1.10,1.05,1.10,1.11,1.04,1.08,0.90,0.85,0.81,0.69,0.77,0.84,0.91,0.95,0.94,0.78,0.71,0.80,0.82,0.76,0.76,0.78,0.86,0.91,0.79,0.77,0.88,0.86,0.94,0.88,0.98,1.02,1.07,1.14,1.13,0.89,1.07,1.16,1.07,1.03,0.94,0.90,0.95,1.00,0.82,0.88,0.83,1.00,1.08,0.99,1.02,1.10,1.02,0.95,1.01,1.02,1.03,1.00,0.96,0.91,0.86,0.89,0.90,0.78,0.78,0.75,0.71,0.70,0.74,0.79,0.76,0.69,0.73,0.66,0.76,0.85,0.86,0.82,0.80,0.81,0.82,0.78,0.73,0.71,0.75,0.82,0.91,0.87,0.84,0.86,0.77,0.83,0.87,0.91,0.83,0.91,0.89,1.07,1.05,1.09,1.03,1.01,1.00,0.81,0.92,0.82,0.82,0.81,0.97,0.90,0.87,0.83,0.94,0.89,0.84,0.87,0.93,0.88,0.80,0.92,0.99,0.95,0.88,0.86,0.93,0.74,0.85,0.86,0.86,0.84,0.83,0.80,0.83,0.77,0.84,0.74,0.82,0.72,0.81,0.77,0.85,0.86,1.00,0.99,1.03,1.11,1.30,1.14,1.19,1.07,1.05,1.12,1.00,1.02,1.01,0.96,0.98,0.83,0.88,0.84,0.85,0.81,0.81,0.85,0.85,0.88,0.86,0.85,0.78,0.85,0.93,1.03,1.11,1.05,1.16,1.02,0.99,1.03,0.99,0.95,1.00,0.97,0.93,1.01,1.10,1.02,1.15,1.16,1.02,1.02,0.88,0.85,0.81,0.83,0.85,0.99,0.94,0.86,0.87,0.89,0.81,0.80,0.74,0.73,0.70,0.80,0.68,0.69,0.64,0.66,0.75,0.76,0.96,0.97,1.06,1.00,1.13,0.97,1.04,0.89,0.98,1.00,0.93,1.00,1.02,0.94,1.07,0.99,0.94,0.94,0.94,0.83,0.89,0.98,0.87,0.85,0.83,0.74,0.75,0.70,0.75,0.74,0.77,0.73,0.64,0.79,0.92,0.87,0.80,0.77,0.79,1.50,1.49,1.45,1.50,1.54,1.61,1.46,1.53,1.60,1.47,1.66,1.62,1.46,1.44,1.33,1.44,1.34,1.16,1.08,1.09,1.33,1.45,1.37,1.30,1.50,1.37,1.21,1.27,1.19,1.28,1.32,1.39,1.58,1.51,1.28,1.33,1.19,1.08,1.17,1.02,1.08,1.07,1.18,1.11,1.16,1.13,1.23,1.10,0.99,1.09,1.23,1.12,1.08,1.16,1.16,1.00,1.02,1.04,0.98,0.86,0.82,0.72,0.69,0.69,0.75,0.87,0.87,0.93,0.83,0.63,0.59,0.68,0.71,0.62,0.65,0.55,0.57,0.69,0.60,0.77,0.64,0.63,0.60,0.64,0.70,0.69,0.81,0.76,0.76,0.83,0.59,0.66,0.76,0.63,0.60,0.57,0.62,0.62,0.63,0.56,0.64,0.64,0.60,0.60,0.59,0.64,0.72,0.61,0.59,0.66,0.57,0.60,0.64,0.61,0.61,0.65,0.66,0.59,0.62,0.65,0.70,0.63,0.45,0.49,0.58,0.54,0.57,0.57,0.57,0.48,0.49,0.63,0.64,0.58,0.60,0.68,0.53,0.58,0.58,0.56,0.55,0.47,0.55,0.59,0.63,0.62,0.55,0.57,0.59,0.68,0.77,0.68,0.74,0.62,0.83,0.77,0.71,0.64,0.65,0.71,0.71,0.74,0.72,0.69,0.74,0.68,0.84,0.71,0.70,0.61,0.64,0.72,0.65,0.66,0.57,0.56,0.58,0.58,0.59,0.63,0.62,0.58,0.62,0.65,0.74,0.71,0.66,0.82,0.75,0.67,0.55,0.67,0.58,0.71,0.61,0.64,0.73,0.73,0.67,0.67,0.62,0.62,0.58,0.55,0.54,0.63,0.56,0.58,0.65,0.53,0.58,0.63,0.51,0.53,0.48,0.50,0.56,0.51,0.60,0.59,0.70,0.60,0.67,0.71,0.63,0.57,0.50,0.56,0.69,0.68,0.68,0.67,0.72,0.68,0.73,0.65,0.68,0.70,0.75,0.74,0.65,0.88,1.00,0.91,0.74,0.77,0.80,0.67,0.60,0.59,0.58,0.65,0.62,0.68,0.94,1.00,1.00,1.11,1.12,1.16,1.16,1.19,1.04,1.14,1.14,1.03,0.87,0.95,0.92,0.89,0.87,0.75,0.82,0.84,0.70,0.81,0.76,0.90,0.84,0.88,1.05,1.01,0.84,0.96,0.87,0.83,0.68,0.71,0.77,0.82,0.80,0.76,0.69,0.70,0.68,0.68,0.70,0.72,0.77,0.80,0.87,0.70,0.66,0.66,0.59,0.69,0.61,0.61,0.64,0.74,0.56,0.64,0.57,0.77,0.85,0.75,0.76,0.75,0.79,0.80,0.75,0.78,0.76,0.61,0.63,0.75,0.70,0.64,0.63,0.64,0.65,0.84,0.67,0.69,0.66,0.66,0.98,1.17,1.09,1.08,1.23,1.07,1.09,0.99,0.96,1.07,1.12,0.98,0.96,1.04,1.25,1.20,1.12,1.03,0.86,0.97,0.96,0.88,0.79,0.74,0.79,0.75,0.84,0.74,0.73,0.67,0.65,0.56,0.59,0.67,0.73,0.90,0.94,0.95,0.78,0.92,0.85,0.83,0.81,0.85,0.79,0.77,0.72,0.78,0.74,0.74,0.87,0.77,0.73,0.61,0.66,0.76,0.74,0.78,0.82,0.79,0.70,0.80,0.69,0.74,0.88,0.84,0.83,0.94,0.86,0.86,0.97,0.89,0.84,0.78,0.79,0.78,0.81,0.73,0.69,0.72,0.67,0.68,0.77,0.74,0.71,0.74,0.73,0.69,0.73,0.86,0.80,0.72,0.79,0.82,0.81,0.92,0.86,0.73,0.74,0.88,0.77,0.82,0.78,0.73,0.77,0.76,0.72,0.67,0.68,0.63,0.61,0.67,0.79,0.82,0.69,0.76,0.75,0.86,0.84,0.81,0.79,0.80,0.72,0.82,0.73,0.70,0.69,0.70,0.78,0.76,0.82,0.77,0.74,0.71,0.78,0.75,0.67,0.75,0.71,0.64,0.62,0.73,0.64,0.68,0.77,0.72,0.67,0.70,0.64,0.72,0.76,0.71,0.71,0.71,0.75,0.72,0.75,0.79,0.86,0.85,0.68,0.68,0.69,0.64,0.72,0.69,0.68,0.70,0.70,0.61,0.63,0.71,0.60,0.58,0.63,0.65,0.74,0.69,0.79,0.72,0.63,0.62,0.62,0.66,0.54,0.60,0.58,0.67,0.68,0.61,0.61,0.65,0.66,0.63,0.59,0.73,0.73,0.71,0.73,0.67,0.75,0.68,0.72,0.65,0.78,0.76,0.80,0.80,0.79,0.74,0.93,0.82,0.77,0.86,0.86,0.81,0.92,0.91,0.81,0.82,0.84,0.85,0.75,0.74,0.77,0.65,0.68,0.67,0.71,0.64,0.67,0.75,0.73,0.73,0.69,0.65,0.73,0.75,0.87,0.92,0.79,0.81,0.85,0.78,0.72,0.66,0.73,0.70,0.76,0.88,0.83,0.87,0.70,0.66,0.80,0.71,0.68,0.60,0.60,0.73,0.57,0.62,0.60,0.55,0.64,0.66,0.62,0.68,0.62,0.66,0.64,0.61,0.79,0.72,0.61,0.65,0.52,0.55,0.64,0.68,0.69,0.67,0.71,0.65,0.70,0.80,0.76,0.70,0.73,0.73,0.77,0.71,0.71,0.70,0.71,0.69,0.72,0.78,0.73,0.63,0.59,0.62,0.70,0.67,0.66,0.66,0.78,0.74,0.71,0.75,0.77,0.82,0.71,0.71,0.67,0.70,0.70,0.71,0.71,0.65,0.57,0.53,0.56,0.62,0.61,0.55,0.58,0.67,0.67,0.64,0.62,0.55,0.58,0.62,0.58,0.71,0.65,0.59,0.64,0.66,0.66,0.67,0.69,0.77,0.81,0.79,0.98,0.89,0.77,0.71,0.86,0.77,0.80,0.84,0.91,0.95,0.99,0.89,0.83,0.81,0.81,0.79,0.81,0.84,0.61,0.69,0.73,0.64,0.65,0.73,0.74,0.69,0.68,0.64,0.66,0.64,0.67,0.70,0.70,0.63,0.56,0.58,0.72,0.68,0.69,0.67,0.66,0.71,0.71,0.73,0.76,0.69,0.63,0.87,1.03,0.98,1.05,1.12,1.13,1.16,1.14,1.07,1.03,1.05,0.94,0.94,0.82,0.80,0.79,0.67,0.69,0.75,0.83,0.67,0.71,0.75,0.65,0.63,0.55,0.60,0.63,0.68,0.78,0.75,0.76,0.61,0.79,0.80,0.80,0.89,0.95,1.07,0.98,0.98,1.13,1.09,0.98,1.02,0.97,1.10,1.16,1.22,1.10,0.96,0.99,1.04,1.10,1.14,1.32,1.13,1.26,1.23,1.19,1.15,1.11,1.19,1.06,0.95,0.93,1.03,0.80,0.90,0.87,0.77,1.37,1.41,1.42,1.57,1.46,1.42,1.42,1.44,1.36,1.38,1.28,1.23,1.13,1.18,1.11,1.15,1.10,1.19,1.16,1.19,1.18,1.26,1.18,1.22,1.33,1.10,1.12,1.17,1.26,1.17,1.17,1.17,1.12,1.11,1.20,1.18,1.09,1.11,1.17,1.14,1.21,1.07,1.08,1.14,1.13,1.13,0.95,1.12,1.04,1.11,1.36,1.29,1.39,1.28,1.33,1.27,1.38,1.26,1.31,1.27,1.39,1.35,1.23,1.16,1.25,1.21,1.26,1.15,0.99,0.90,0.89,0.90,0.96,1.06,1.01,1.04,0.96,0.99,0.99,0.89,0.86,0.97,0.92,0.94,0.85,0.77,0.75,0.62,0.54,0.62,0.63,0.70,0.71,0.72,0.75,0.67,0.59,0.65,0.63,0.59,0.64,0.69,0.71,0.76,0.84,0.88,0.87,0.89,0.78,0.81,0.95,0.77,0.74,0.88,0.88,0.97,0.90,1.04,1.01,1.03,1.02,1.03,0.89,0.94,1.10,1.15,1.02,1.06,0.93,0.92,0.87,0.85,0.79,0.80,0.79,0.70,0.65,0.67,0.77,0.66,0.67,0.77,0.76,0.82,0.77,0.69,0.81,0.91,0.91,0.87,1.12,1.00,1.05,1.07,1.07,1.01,1.03,1.27,1.13,1.03,0.91,0.94,0.74,0.87,0.84,0.90,0.91,0.89,0.88,0.99,1.04,1.02,1.03,0.95,0.95,0.93,0.85,0.84,0.84,0.79,0.81,0.92,0.89,0.91,0.94,0.90,0.81,0.71,0.80,0.86,0.83,0.96,1.16,1.23,1.15,1.07,1.19,1.14,1.06,1.12,1.05,1.02,0.95,1.18,1.06,1.12,1.11,0.95,0.92,0.95,0.89,0.89,0.82,0.80,0.81,0.78,0.85,0.93,0.90,0.94,0.88,0.86,0.84,0.75,0.79,0.84,0.81,0.94,0.81,0.81,0.82,0.80,0.90,0.84,0.93,0.83,0.79,0.84,0.73,0.78,0.74,0.79,0.68,0.68,0.76,0.83,0.87,0.84,0.94,0.90,0.86,0.84,0.88,0.96,0.92,0.95,0.99,0.86,0.96,1.02,0.97,0.93,0.94,0.83,0.78,0.73,0.77,0.70,0.70,0.64,0.66,0.69,0.70,0.75,0.88,0.76,0.88,0.81,0.75,0.72,0.80,0.85,0.83,0.84,0.89,0.79,0.88,0.95,0.75,0.81,0.66,0.73,0.79,0.78,0.78,0.86,0.86,0.87,0.84,0.77,0.72,0.72,0.75,0.76,0.76,0.73,0.70,0.68,0.68,0.71,0.72,0.65,0.74,0.68,0.77,0.76,0.82,0.77,0.68,0.81,0.78,0.69,0.78,0.81,0.82,0.80,0.77,0.85,0.79,0.79,0.73,0.69,0.74,0.76,0.88,0.84,0.90,0.81,0.86,0.99,1.01,0.93,0.93,1.02,1.05,1.22,1.36,1.23,1.16,1.16,1.06,0.89,0.88,0.81,0.82,0.88,0.79,0.83,0.89,0.91,0.89,1.01,0.90,0.83,0.72,0.79,0.88,0.81,0.77,0.66,0.74,0.69,0.74,0.67,0.62,0.70,0.70,0.68,0.69,0.91,0.94,0.82,0.85,0.95,0.88,0.89,0.86,0.95,0.83,0.85,0.74,0.86,0.78,0.83,0.82,0.73,0.77,0.81,0.88,0.83,1.01,0.99,1.00,1.00,1.03,1.01,1.12,1.15,1.08,1.12,1.05,0.85,0.86,0.94,0.95,0.95,0.97,1.08,1.01,1.02,1.00,0.91,0.90,1.14,1.04,1.17,1.13,1.17,1.15,1.11,1.19,1.20,1.20,1.09,1.09,1.19,1.17,1.17,1.10,1.04,1.11,1.14,1.11,1.20,1.27,1.23,1.22,1.18,1.11,1.17,1.16,1.16,1.15,1.16,1.01,1.04,1.09,1.21,1.19,1.27,1.42,1.37,1.11,0.99,0.95,1.00,1.04,0.96,1.15,1.15,1.10,0.97,1.10,1.18,1.12,1.07,1.01,0.95,0.99,1.04,1.07,1.25,0.99,0.99,1.03,0.97,0.88,1.00,1.00,0.92,0.84,0.92,0.79,0.74,0.80,0.83,0.79,0.91,0.92,0.96,0.88,0.83,0.87,0.92,0.90,0.87,1.00,1.12,0.89,0.94,0.92,0.82,0.86,0.80,0.83,0.88,0.81,0.80,0.82,0.75,0.89,0.74,0.88,0.91,0.96,0.97,0.87,0.89,0.99,1.02,0.97,0.97,0.84,0.68,0.75,0.78,0.82,0.77,0.90,0.88,0.77,0.79,0.79,0.80,0.74,0.82,0.78,0.82,0.77,0.73,0.88,0.90,1.01,1.19,0.93,0.94,0.94,0.79,0.71,0.90,0.84,0.85,0.90,0.76,0.80,0.92,0.93,0.92,0.93,0.89,0.85,0.92,0.87,0.85,0.92,0.92,0.85,0.92,0.81,0.74,0.76,0.77,0.81,0.83,0.92,0.87,0.88,0.82,0.92,0.90,0.96,1.05,1.04,0.98,0.86,1.03,0.93,0.92,0.94,0.80,0.78,0.77,0.68,0.82,0.83,0.85,0.83,0.82,0.67,0.74,0.80,0.82,0.91,0.95,0.89,0.92,0.86,0.78,0.88,0.80,0.86,0.83,0.89,0.82,0.90,0.87,1.09,1.07,0.97,0.82,0.88,0.94,0.95,0.93,0.93,0.81,0.85,0.73,0.79,0.71,0.75,0.78,0.78,0.76,0.96,0.86,0.81,0.77,0.82,0.81,0.91,0.97,0.96,0.85,0.87,0.79,0.80,0.80,0.71,0.72,0.71,0.80,0.75,0.72,0.81,0.68,0.77,0.82,0.82,0.86,0.83,0.88,0.90,0.80,0.91,0.77,0.82,0.79,0.81,0.77,0.76,0.83,0.92,0.85,0.84,0.80,0.82,0.73,0.70,0.73,0.85,0.76,0.78,0.84,0.80,0.78,0.78,0.87,0.86,0.80,0.90,0.75,0.80,0.83,0.81,0.90,0.79,0.87,0.82,0.85,0.75,0.77,0.80,0.83,0.81,0.80,0.69,0.70,0.82,0.70,0.78,0.84,0.96,0.92,1.02,0.94,0.89,0.87,0.83,0.93,0.83,0.77,0.86,0.82,1.03,1.01,1.02,1.02,0.87,1.03,0.92,0.93,0.92,0.79,0.86,0.95,0.91,0.85,0.91,0.83,0.79,0.79,0.82,0.82,0.80,0.80,0.85,0.77,0.90,0.79,0.97,0.86,0.95,0.92,0.97,0.75,0.86,0.85,0.82,1.04,1.03,0.97,0.91,0.88,0.87,0.94,1.00,0.91,0.86,0.85,0.87,0.90,0.86,0.87,0.96,1.00,0.96,0.99,0.85,0.93,0.95,0.97,0.89,0.98,0.98,0.89,1.00,0.94,0.88,0.99,1.45,1.29,1.20,1.42,1.32,1.25,1.13,1.22,1.22,1.14,1.18,1.21,1.25,1.18,1.12,1.25,1.27,1.11,1.09,1.00,1.23,1.27,1.33,1.10,1.10,1.17,1.18,1.31,1.25,1.26,1.08,1.13,1.14,1.11,1.01,0.95,1.04,1.00,0.95,1.01,0.97,0.96,1.07,1.02,1.05,1.02,1.14,1.19,0.97,0.99,0.98,0.76,0.73,0.63,0.76,0.72,0.71,0.67,0.70,0.66,0.66,0.71,0.56,0.55,0.58,0.62,0.55,0.58,0.63,0.63,0.78,0.76,0.71,0.71,0.74,0.79,0.76,0.66,0.56,0.72,0.60,0.60,0.62,0.68,0.78,0.59,0.74,0.66,0.65,0.75,0.64,0.55,0.59,0.74,0.67,0.77,0.82,0.65,0.76,0.87,0.89,0.75,0.77,0.71,0.67,0.68,0.71,0.61,0.66,0.74,0.82,0.72,0.62,0.69,0.67,0.63,0.69,0.77,0.69,0.69,0.68,0.74,0.67,0.66,0.64,0.57,0.54,0.65,0.54,0.61,0.59,0.64,0.61,0.56,0.58,0.70,0.67,0.71,0.65,0.68,0.76,0.74,0.80,0.82,0.85,0.85,0.70,0.88,0.82,0.81,0.85,0.82,0.78,0.83,0.91,0.80,0.90,0.80,0.89,0.81,0.93,1.04,0.99,0.96,0.93,0.87,0.78,0.71,0.81,0.88,0.81,0.75,0.72,0.67,0.74,0.71,0.68,0.70,0.72,0.75,0.82,0.79,0.85,0.87,1.02,1.00,0.92,0.91,1.01,1.11,1.10,0.97,0.95,1.04,1.17,1.17,0.99,0.88,0.95,1.03,1.11,1.20,1.20,1.11,0.87,1.05,0.96,1.08,1.09,1.09,1.00,0.74,0.73,0.60,0.60,0.80,0.62,0.69,0.61,0.64,0.71,0.77,0.60,0.66,0.60,0.68,0.58,0.65,0.63,0.64,0.71,0.70,0.66,0.76,0.84,0.83,0.73,0.75,0.78,0.67,0.60,0.60,0.61,0.64,0.77,0.84,0.89,0.71,0.76,0.79,0.73,0.74,0.71,0.77,0.85,0.95,0.84,0.93,0.77,0.69,0.77,0.68,0.60,0.57,0.69,0.65,0.67,0.82,0.67,0.82,0.90,0.75,0.76,0.76,0.58,0.59,0.69,0.80,0.76,0.73,0.70,0.72,0.74,0.73,0.73,0.75,0.92,0.98,0.90,0.84,0.81,0.75,0.73,0.68,0.69,0.65,0.66,0.76,0.72,0.62,0.57,0.57,0.58,0.69,0.69,0.64,0.66,0.65,0.76,0.77,0.81,0.67,0.68,0.66,0.86,0.75,0.85,0.83,0.79,0.92,0.93,0.96,0.90,0.88,0.92,0.90,0.95,1.07,1.00,1.15,0.91,0.92,0.76,0.80,0.89,0.98,0.70,0.72,0.58,0.64,0.69,0.74,0.69,0.64,0.65,0.62,0.69,0.65,0.59,0.63,0.63,0.58,0.67,0.80,0.86,0.80,0.79,0.85,0.80,0.99,0.92,0.92,0.87,0.79,0.75,1.02,0.89,0.97,0.87,0.82,0.78,0.88,0.78,0.72,0.77,0.76,0.60,0.61,0.62,0.59,0.71,0.69,0.63,0.75,0.79,0.69,0.92,0.92,0.91,0.84,0.75,0.73,0.67,0.72,0.68,0.68,0.76,0.80,0.90,0.85,0.92,1.03,0.96,1.01,0.99,1.07,1.14,1.09,1.28,1.10,1.05,1.17,1.04,0.95,0.98,1.01,1.05,0.99,0.95,0.94,0.96,1.00,0.97,1.01,1.01,1.05,1.03,1.04,0.96,0.98,0.82,0.80,0.79,0.92,0.79,0.68,0.65,0.74,0.75,0.88,0.80,0.81,0.77,0.74,0.77,0.83,0.79,0.70,0.79,0.77,0.66,0.68,0.72,0.74,0.81,0.71,0.70,0.79,0.75,0.70,0.74,0.72,0.73,0.69,0.70,0.77,0.74,0.68,0.72,0.71,0.68,0.69,0.70,0.77,0.65,0.69,0.71,0.71,0.66,0.82,0.70,0.60,0.59,0.62,0.60,0.69,0.73,0.65,0.70,0.79,0.71,0.84,0.74,0.71,0.57,0.68,0.68,0.79,0.78,0.68,0.63,0.73,0.82,0.72,0.62,0.62,0.59,0.69,0.78,0.66,0.72,0.70,0.78,0.80,0.80,0.69,0.70,0.75,0.82,0.67,0.72,0.68,0.64,0.72,0.65,0.74,0.59,0.68,0.73,0.68,0.72,0.66,0.73,0.76,0.81,0.80,0.87,0.80,0.76,0.63,0.62,0.62,0.54,0.60,0.61,0.63,0.56,0.63,0.59,0.70,0.62,0.75,0.75,0.80,0.67,0.64,0.72,0.68,0.66,0.66,0.70,0.66,0.70,0.63,0.59,0.57,0.57,0.55,0.54,0.66,0.72,0.76,0.74,0.70,0.65,0.66,0.64,0.70,0.53,0.64,0.63,0.62,0.68,0.66,0.56,0.65,0.63,0.66,0.69,0.66,0.60,0.62,0.63,0.61,0.63,0.57,0.65,0.63,0.64,0.63,0.61,0.75,0.80,0.76,0.82,0.83,0.75,0.87,0.83,0.84,0.91,0.82,0.84,0.85,0.83,0.74,0.80,0.75,0.68,0.74,0.78,0.70,0.77,0.60,0.67,0.68,0.77,0.81,0.81,0.70,0.84,0.73,0.81,0.77,0.77,0.83,0.75,0.74,0.77,0.61,0.61,0.69,0.79,0.72,0.83,0.80,0.95,0.92,1.00,1.12,0.97,0.88,0.94,0.98,0.90,0.94,0.87,0.88,0.78,0.88,0.86,0.78,0.86,0.77,0.75,0.71,0.76,0.81,0.90,0.83,0.73,0.67,0.68,0.59,0.69,0.74,0.68,0.73,0.71,0.61,0.66,0.64,0.66,0.64,0.63,0.72,0.81,0.64,0.69,0.62,0.71,0.89,0.78,0.74,0.76,0.68,0.67,0.69,0.77,0.74,0.63,0.61,0.65,0.62,0.77,0.68,0.71,0.71,0.80,0.80,0.75,0.65,0.72,0.59,0.72,0.68,0.66,0.67,0.72,0.72,0.75,0.70,0.86,0.79,0.78,0.87,0.78,0.82,0.80,0.84,0.86,0.87,0.97,0.84,0.78,0.78,0.66,0.71,0.73,0.79,0.76,0.76,0.76,0.75,0.84,0.80,0.78,0.82,0.91,0.92,0.83,0.79,1.00,0.84,0.89,0.90,0.85,0.90,0.92,0.93,0.94,0.79,0.74,0.80,0.80,0.85,0.73,0.75,0.90,0.69,0.81,0.88,0.83,0.78,0.72,0.80,0.89,0.83,0.85,0.87,0.94,0.87,0.88,0.80,0.95,0.81,0.85,0.80,0.81,0.86,0.86,0.88,0.90,0.77,0.78,0.75,0.75,0.68,0.76,0.75,1.14,1.17,1.20,1.12,1.25,1.34,1.09,1.09,1.06,1.03,0.93,1.01,0.97,0.94,0.99,1.05,1.03,0.98,1.00,0.99,1.00,0.96,0.90,0.94,0.92,1.05,0.96,0.93,0.94,0.99,0.89,0.95,0.92,0.96,0.98,1.07,1.03,1.12,0.96,0.94,0.91,0.81,0.84,0.85,0.76,0.79,0.71,0.66,0.77,0.85,0.75,0.71,0.75,0.80,0.79,0.76,0.80,0.74,0.69,0.73,0.75,0.67,0.62,0.71,0.76,0.73,0.71,0.57,0.70,0.67,0.61,0.70,0.64,0.74,0.75,0.74,0.68,0.71,0.85,0.79,0.81,0.79,0.70,0.63,0.64,0.58,0.68,0.53,0.65,0.73,0.72,0.67,0.72,0.77,0.72,0.67,0.73,0.73,0.69,0.62,0.76,0.79,0.69,0.75,0.81,0.82,0.73,0.75,0.67,0.75,0.65,0.81,0.80,0.72,0.73,0.72,0.70,0.75,0.89,0.85,0.91,0.89,0.88,0.91,0.87,0.74,0.66,0.83,0.80,0.88,0.83,1.11,0.95,0.98,0.83,0.78,0.78,0.89,0.80,0.79,0.69,0.83,0.80,0.71,0.72,0.62,0.65,0.79,0.77,0.87,0.83,0.78,0.79,0.86,0.80,0.78,0.69,0.70,0.77,0.83,0.67,0.65,0.74,0.64,0.67,0.75,0.69,0.85,0.76,0.75,0.69,0.81,0.78,0.87,0.95,0.83,0.86,0.87,0.79,0.78,0.65,0.71,0.82,0.90,0.79,0.88,0.89,0.98,0.82,0.89,0.96,0.92,0.82,0.88,0.80,0.81,0.84,1.00,0.96,1.08,1.13,1.15,0.99,0.89,1.01,0.91,0.84,0.97,0.96,0.97,0.91,0.96,0.94,1.01,0.94,1.10,1.04,1.05,0.89,0.90,0.93,1.08,1.01,0.98,0.82,0.80,0.85,0.98,1.01,0.91,0.84,0.86,0.76,0.78,0.82,0.86,0.80,0.66,0.69,0.68,0.78,0.77,0.76,0.85,0.71,0.73,0.77,0.68,0.66,0.65,0.61,0.60,0.67,0.70,0.60,0.65,0.62,0.64,0.72,0.59,0.67,0.65,0.62,0.65,0.69,0.64,0.64,0.70,0.63,0.69,0.68,0.62,0.71,0.83,0.76,0.64,0.64,0.59,0.71,0.71,0.79,0.73,0.77,0.63,0.60,0.62,0.65,0.84,0.70,0.62,0.62,0.66,0.75,0.84,0.87,0.97,0.87,0.92,0.88,0.95,0.99,0.98,1.04,0.93,0.92,0.94,0.94,0.90,0.89,0.97,0.92,1.02,0.93,1.01,0.97,1.03,1.20,1.11,1.18,1.14,1.14,1.06,1.04,1.07,1.02,1.14,1.10,1.20,1.22,1.16,1.10,1.00,0.93,1.05,0.89,0.99,1.12,0.99,0.97,0.75,0.72,0.84,0.79,0.78,1.05,1.04,0.89,0.96,0.94,0.86,0.77,0.84,0.86,1.00,0.99,1.06,0.92,0.97,0.98,1.16,0.98,1.12,1.12,1.15,1.03,1.06,1.10,1.06,1.03,1.15,1.43,1.34,1.34,1.26,1.12,1.18,1.03,1.03,1.00,1.08,1.08,0.99,1.04,1.02,1.01,1.03,1.12,1.28,1.27,1.22,1.22,1.18,1.24,1.30,1.39,1.25,1.24,1.18,1.22,1.20,0.81,0.84,0.92,0.91,0.89,0.93,0.93,0.95,0.80,0.86,0.95,0.89,0.87,0.86,0.82,0.78,0.75,0.84,0.73,0.85,0.81,0.77,0.83,0.83,0.78,0.83,0.93,0.94,1.05,1.00,0.94,0.87,0.93,0.85,0.94,0.92,0.98,1.10,1.11,1.12,1.11,1.12,0.92,0.84,0.77,0.83,0.83,0.91,0.86,0.88,0.76,0.92,0.87,0.95,0.92,0.92,0.83,0.86,0.84,0.83,0.92,0.76,0.76,0.80,0.78,0.77,0.75,0.79,0.72,0.85,0.78,0.91,0.81,0.77,0.89,0.96,0.96,0.90,0.84,0.83,1.00,1.04,1.07,1.03,1.02,1.02,0.91,0.85,1.01,1.01,1.10,0.89,0.75,0.82,0.88,0.83,0.81,0.81,0.84,0.62,0.75,0.81,0.79,0.79,0.87,0.88,0.77,0.87,0.86,0.81,0.88,1.00,0.91,0.85,0.83,0.76,0.81,0.78,0.94,0.98,1.11,1.19,1.08,1.04,1.04,1.01,1.13,1.03,0.98,0.93,1.04,1.12,1.07,1.08,1.12,1.17,1.26,1.13,1.10,1.15,1.14,1.26,1.25,1.21,1.10,0.98,0.93,0.98,1.00,0.95,1.00,1.11,1.01,0.98,0.97,0.92,0.97,0.95,0.96,0.97,0.94,0.81,0.88,0.87,0.82,0.84,0.88,0.92,0.75,0.72,0.72,0.73,0.80,0.71,0.70,0.67,0.74,0.66,0.71,0.63,0.60,0.68,0.68,0.72,0.75,0.70,0.74,0.70,0.71,0.84,0.73,0.80,0.81,0.79,0.82,0.91,0.78,0.69,0.63,0.54,0.56,0.71,0.65,0.66,0.64,0.57,0.64,0.68,0.71,0.68,0.74,0.69,0.78,0.66,0.66,0.77,0.73,0.81,0.83,0.96,0.83,0.74,0.80,0.71,0.79,0.74,0.61,0.71,0.75,0.75,0.71,0.70,0.83,0.68,0.73,0.79,0.78,0.76,0.76,0.72,0.85,0.86,0.75,0.70,0.68,0.67,0.65,0.68,0.70,0.67,0.70,0.71,0.82,0.77,0.82,0.87,0.80,0.76,0.73,0.81,0.85,0.84,0.91,0.97,0.88,0.92,1.01,0.96,0.93,1.00,0.96,0.94,0.84,0.91,0.85,0.90,0.85,0.86,0.82,0.68,0.73,0.78,0.88,0.85,0.69,0.79,0.74,0.85,0.90,0.97,1.04,1.03,0.98,1.10,1.01,1.03,0.91,1.03,1.03,1.01,0.93,1.01,0.99,0.90,1.04,0.98,0.94,0.88,0.96,0.92,1.13,1.14,1.06,1.16,1.28,1.24,1.19,1.24,1.19,1.12,1.15,0.96,0.99,1.03,0.94,0.94,0.88,0.86,0.86,0.88,0.89,0.86,0.80,0.73,0.86,0.81,0.83,0.88,0.80,0.83,1.02,1.07,0.99,0.93,0.93,0.93,0.89,0.92,0.92,0.90,0.81,0.88,0.84,0.86,0.90,0.79,0.83,0.76,0.78,0.81,0.93,0.92,0.82,0.78,0.80,0.89,0.81,0.81,0.73,0.81,0.85,0.95,0.90,0.99,0.86,0.89,0.91,0.82,0.82,0.82,0.80,0.91,0.94,0.95,0.98,1.01,0.94,0.92,0.88,0.88,0.80,0.78,0.79,0.81,0.71,0.78,0.91,0.93,0.91,0.86,1.01,0.97,1.01,1.08,1.08,1.07,1.08,1.00,1.04,0.99,1.09,1.02,1.12,1.05,1.05,0.94,0.93,0.82,0.89,0.87,0.91,0.82,0.90,0.81,0.85,0.74,0.82,0.80,0.76,0.84,0.80,0.83,0.88,0.89,0.81,0.88,0.88,0.94,0.96,0.95,1.01,1.04,1.00,0.99,0.99,0.99,1.00,1.10,0.96,0.95,1.02,0.95,1.04,1.00,0.82,0.96,0.91,0.80,0.81,0.78,0.74,0.81,0.79,0.83,0.81,0.86,0.80,0.81,0.75,0.75,0.69,0.69,0.72,0.77,0.77,0.78,0.90,0.80,0.72,0.85,0.87,0.89,1.02,0.96,0.98,0.91,0.92,0.88,0.97,0.95,0.90,0.97,0.92,0.91,0.97,0.96,0.90,0.90,0.84,0.96,0.85,0.85,0.86,0.94,0.91,0.88,0.88,0.84,0.92,0.92,0.86,0.78,0.82,0.77,0.75,0.71,0.81,0.81,0.72,0.72,0.73,0.72,0.75,0.78,0.84,0.76,0.83,0.83,0.75,0.77,0.81,0.87,0.78,0.72,0.90,0.89,0.88,0.85,0.86,0.76,0.75,0.66,0.71,0.69,0.77,0.84,0.81,0.93,0.96,0.95,0.86,0.93,0.90,0.73,0.76,0.74,0.70,0.73,0.72,0.72,0.76,0.74,0.83,0.81,0.77,0.72,0.78,0.75,0.77,0.81,0.79,0.92,0.89,0.92,0.88,0.83,0.86,0.84,0.80,0.81,0.80,0.99,0.95,0.94,0.86,0.87,0.90,0.83,0.89,1.01,0.98,0.99,1.03,0.95,0.95,0.88,0.89,0.89,1.04,0.98,0.85,0.84,0.90,1.11,0.94,0.98,1.01,0.90,0.81,0.69,0.75,0.79,0.81,0.82,0.71,0.71,0.75,0.74,0.78,0.72,0.77,0.67,0.66,0.63,0.62,0.76,0.73,0.82,0.93,0.90,0.69,0.71,0.73,0.76,0.85,0.94,0.93,0.82,0.81,0.79,0.87,0.86,0.80,0.83,0.80,0.76,0.77,0.76,0.74,0.72,0.64,0.67,0.72,0.74,0.74,0.67,0.72,0.76,0.78,0.82,0.90,0.81,0.79,0.78,0.76,0.69,0.69,0.73,0.68,0.67,0.83,0.88,0.87,0.80,0.75,0.76,0.65,0.82,0.83,0.76,0.75,0.75,0.69,0.73,0.71,0.65,0.77,0.78,0.74,0.77,0.64,0.71,0.65,0.70,0.66,0.70,0.77,0.68,0.72,0.77,0.77,0.75,0.78,0.73,0.74,0.72,0.68,0.72,0.61,0.68,0.75,0.83,0.77,0.87,0.82,0.82,0.69,0.80,0.68,0.75,0.94,0.89,0.77,0.79,0.76,0.81,0.70,0.65,0.80,0.83,0.78,0.79,0.82,1.00,0.89,0.91,0.92,0.77,0.84,0.78,0.80,0.74,0.84,0.79,0.77,0.77,0.81,0.79,0.96,1.00,1.09,1.04,0.99,1.09,1.09,1.02,1.13,1.08,1.19,1.13,0.94,1.12,0.96,0.93,1.00,1.00,0.87,1.04,0.92,0.94,0.90,0.84,0.87,0.87,0.85,0.91,0.89,0.77,0.83,0.88,0.81,0.82,0.75,0.83,0.85,0.89,0.93,0.96,0.95,1.00,1.01,0.99,0.98,0.98,0.98,0.98,1.08,1.00,0.95,0.95,0.79,0.83,0.90,0.83,0.85,0.86,0.76,0.79,0.88,0.87,0.92,0.92,0.78,0.87,0.81,0.87,0.74,0.71,0.61,0.70,0.78,0.67,0.77,0.83,0.84,0.79,0.72,0.79,0.76,0.79,0.69,0.80,0.76,0.82,0.92,0.94,0.83,0.87,0.82,0.88,0.94,0.87,0.75,0.73,0.77,0.84,0.81,0.84,0.72,0.72,0.75,0.74,0.70,0.77,0.75,0.92,0.86,0.79,0.72,0.69,0.70,0.75,0.75,0.83,0.78,0.76,0.78,0.78,0.81,0.69,0.79,0.72,0.77,0.70,0.74,0.79,0.78,0.89,0.87,0.85,0.75,0.96,1.04,1.00,0.97,0.88,0.95,0.95,0.76,0.88,0.86,0.85,0.91,0.94,0.98,0.90,0.83,0.97,1.01,0.92,0.71,0.92,0.89,0.76,0.80,0.86,0.80,0.81,0.83,0.67,0.77,0.78,0.71,0.86,0.80,0.83,0.80,0.90,0.96,0.79,0.92,0.82,0.94,0.84,0.83,0.84,0.78,0.86,0.83,0.87,0.96,0.93,1.02,0.99,0.98,1.04,0.97,1.07,1.07,1.18,1.03,1.00,1.09,1.00,1.12,1.00,1.01,0.98,1.00,0.98,1.05,1.06,1.12,1.18,1.11,0.93,1.07,1.19,1.07,1.17,0.86,0.89,0.81,0.91,0.84,0.85,0.95,0.81,0.82,0.85,0.78,0.74,0.79,0.86,0.92,0.82,0.78,0.67,0.69,0.76,0.78,0.68,0.82,0.74,0.69,0.57,0.64,0.63,0.66,0.59,0.70,0.63,0.63,0.63,0.65,0.66,0.62,0.62,0.69,0.63,0.63,0.62,0.58,0.70,0.75,0.77,0.76,0.73,0.68,0.77,0.73,0.77,0.87,0.74,0.81,0.71,0.69,0.76,0.63,0.75,0.71,0.62,0.71,0.79,0.86,0.93,0.81,0.92,0.83,0.79,0.83,0.76,0.69,0.59,0.67,0.64,0.63,0.68,0.82,0.73,0.65,0.62,0.67,0.65,0.68,0.61,0.65,0.62,0.62,0.59,0.62,0.64,0.67,0.64,0.63,0.59,0.71,0.68,0.69,0.68,0.63,0.56,0.60,0.62,0.67,0.59,0.72,0.73,0.74,0.71,0.64,0.67,0.77,0.80,0.75,0.68,0.79,0.68,0.77,0.79,0.85,0.75,0.67,0.70,0.77,0.70,0.73,0.78,0.66,0.71,0.82,0.76,0.78,0.77,0.83,0.74,0.84,0.80,0.79,0.70,0.77,0.71,0.74,0.70,0.68,0.71,0.69,0.65,0.69,0.74,0.79,0.61,0.66,0.64,0.76,0.71,0.75,0.65,0.80,0.95,0.98,0.89,0.84,1.02,0.97,0.85,0.78,0.85,0.84,0.94,1.10,1.09,1.06,0.82,0.96,1.04,1.11,1.10,1.16,1.30,1.09,1.19,1.20,1.24,1.28,1.31,1.28,1.22,1.07,1.06,1.06,1.09,1.11,1.26,1.10,1.21,1.16,1.08,1.14,1.22,1.31,1.39,1.33,1.39,1.34,1.20,1.27,1.44,1.40,1.48,1.49,1.43,1.42,1.40,1.45,1.33,1.41,1.44,1.38,1.51,1.63,1.61,1.48,1.37,1.44,1.47,1.46,1.42,1.51,1.39,1.36,1.45,1.49,1.49,1.47,1.41,1.34,1.32,1.36,1.59
