# Supplementary material for: AlphaDesign: a de novo protein design framework based on AlphaFold
Source: Mol Syst Biol. 2025 Jun 17;21(9):1166–89. doi: 10.1038/s44320-025-00119-z (PMC12405559; doi:10.1038/s44320-025-00119-z)
Supplement: Supplementary file 8 — Source data Fig. 6 [file 44320_2025_119_MOESM8_ESM.zip › Figure_6/6A/design_pd1-binder-100-nr2-run-3_result_8.pdb]

MODEL     1                                                                     
ATOM      1  N   SER A   0     -11.400   5.390  -9.057  1.00  0.00           N  
ATOM      2  CA  SER A   0     -10.151   6.092  -9.327  1.00  0.00           C  
ATOM      3  C   SER A   0      -9.179   5.213 -10.108  1.00  0.00           C  
ATOM      4  CB  SER A   0      -9.500   6.550  -8.021  1.00  0.00           C  
ATOM      5  O   SER A   0      -9.199   3.988  -9.975  1.00  0.00           O  
ATOM      6  OG  SER A   0      -8.295   7.251  -8.278  1.00  0.00           O  
ATOM      7  N   GLN A   1      -8.546   5.695 -11.244  1.00  0.00           N  
ATOM      8  CA  GLN A   1      -7.588   5.006 -12.103  1.00  0.00           C  
ATOM      9  C   GLN A   1      -6.163   5.472 -11.821  1.00  0.00           C  
ATOM     10  CB  GLN A   1      -7.932   5.227 -13.577  1.00  0.00           C  
ATOM     11  O   GLN A   1      -5.921   6.665 -11.627  1.00  0.00           O  
ATOM     12  CG  GLN A   1      -7.116   4.368 -14.534  1.00  0.00           C  
ATOM     13  CD  GLN A   1      -7.545   4.531 -15.980  1.00  0.00           C  
ATOM     14  NE2 GLN A   1      -6.908   3.784 -16.875  1.00  0.00           N  
ATOM     15  OE1 GLN A   1      -8.443   5.321 -16.290  1.00  0.00           O  
ATOM     16  N   SER A   2      -5.249   4.533 -11.580  1.00  0.00           N  
ATOM     17  CA  SER A   2      -3.839   4.824 -11.344  1.00  0.00           C  
ATOM     18  C   SER A   2      -2.961   4.232 -12.441  1.00  0.00           C  
ATOM     19  CB  SER A   2      -3.401   4.285  -9.982  1.00  0.00           C  
ATOM     20  O   SER A   2      -3.223   3.129 -12.926  1.00  0.00           O  
ATOM     21  OG  SER A   2      -4.210   4.815  -8.947  1.00  0.00           O  
ATOM     22  N   ASP A   3      -2.034   5.053 -12.927  1.00  0.00           N  
ATOM     23  CA  ASP A   3      -1.171   4.573 -14.002  1.00  0.00           C  
ATOM     24  C   ASP A   3       0.263   5.063 -13.816  1.00  0.00           C  
ATOM     25  CB  ASP A   3      -1.708   5.022 -15.362  1.00  0.00           C  
ATOM     26  O   ASP A   3       0.509   6.006 -13.061  1.00  0.00           O  
ATOM     27  CG  ASP A   3      -1.421   4.025 -16.472  1.00  0.00           C  
ATOM     28  OD1 ASP A   3      -0.756   2.999 -16.213  1.00  0.00           O  
ATOM     29  OD2 ASP A   3      -1.860   4.270 -17.616  1.00  0.00           O  
ATOM     30  N   TRP A   4       1.194   4.306 -14.498  1.00  0.00           N  
ATOM     31  CA  TRP A   4       2.569   4.785 -14.596  1.00  0.00           C  
ATOM     32  C   TRP A   4       2.700   5.845 -15.684  1.00  0.00           C  
ATOM     33  CB  TRP A   4       3.525   3.623 -14.879  1.00  0.00           C  
ATOM     34  O   TRP A   4       2.080   5.735 -16.744  1.00  0.00           O  
ATOM     35  CG  TRP A   4       3.663   2.656 -13.742  1.00  0.00           C  
ATOM     36  CD1 TRP A   4       2.989   1.478 -13.574  1.00  0.00           C  
ATOM     37  CD2 TRP A   4       4.527   2.788 -12.609  1.00  0.00           C  
ATOM     38  CE2 TRP A   4       4.325   1.652 -11.794  1.00  0.00           C  
ATOM     39  CE3 TRP A   4       5.454   3.758 -12.204  1.00  0.00           C  
ATOM     40  NE1 TRP A   4       3.383   0.870 -12.405  1.00  0.00           N  
ATOM     41  CH2 TRP A   4       5.919   2.423 -10.223  1.00  0.00           C  
ATOM     42  CZ2 TRP A   4       5.018   1.460 -10.597  1.00  0.00           C  
ATOM     43  CZ3 TRP A   4       6.142   3.565 -11.011  1.00  0.00           C  
ATOM     44  N   THR A   5       3.392   6.998 -15.466  1.00  0.00           N  
ATOM     45  CA  THR A   5       3.592   8.082 -16.422  1.00  0.00           C  
ATOM     46  C   THR A   5       4.460   7.620 -17.589  1.00  0.00           C  
ATOM     47  CB  THR A   5       4.240   9.307 -15.750  1.00  0.00           C  
ATOM     48  O   THR A   5       4.251   8.041 -18.729  1.00  0.00           O  
ATOM     49  CG2 THR A   5       3.249  10.023 -14.839  1.00  0.00           C  
ATOM     50  OG1 THR A   5       5.364   8.879 -14.972  1.00  0.00           O  
ATOM     51  N   ARG A   6       5.432   6.558 -17.384  1.00  0.00           N  
ATOM     52  CA  ARG A   6       6.292   6.066 -18.456  1.00  0.00           C  
ATOM     53  C   ARG A   6       6.010   4.597 -18.752  1.00  0.00           C  
ATOM     54  CB  ARG A   6       7.767   6.252 -18.091  1.00  0.00           C  
ATOM     55  O   ARG A   6       6.025   3.761 -17.847  1.00  0.00           O  
ATOM     56  CG  ARG A   6       8.220   7.703 -18.083  1.00  0.00           C  
ATOM     57  CD  ARG A   6       9.725   7.823 -17.888  1.00  0.00           C  
ATOM     58  NE  ARG A   6      10.157   9.217 -17.866  1.00  0.00           N  
ATOM     59  NH1 ARG A   6      12.412   8.733 -17.735  1.00  0.00           N  
ATOM     60  NH2 ARG A   6      11.704  10.913 -17.780  1.00  0.00           N  
ATOM     61  CZ  ARG A   6      11.423   9.618 -17.794  1.00  0.00           C  
ATOM     62  N   LEU A   7       5.501   4.366 -20.039  1.00  0.00           N  
ATOM     63  CA  LEU A   7       5.200   3.018 -20.510  1.00  0.00           C  
ATOM     64  C   LEU A   7       6.478   2.207 -20.690  1.00  0.00           C  
ATOM     65  CB  LEU A   7       4.425   3.072 -21.829  1.00  0.00           C  
ATOM     66  O   LEU A   7       6.486   0.995 -20.464  1.00  0.00           O  
ATOM     67  CG  LEU A   7       2.996   3.613 -21.754  1.00  0.00           C  
ATOM     68  CD1 LEU A   7       2.444   3.847 -23.157  1.00  0.00           C  
ATOM     69  CD2 LEU A   7       2.101   2.654 -20.976  1.00  0.00           C  
ATOM     70  N   GLU A   8       7.673   2.944 -20.817  1.00  0.00           N  
ATOM     71  CA  GLU A   8       8.987   2.319 -20.934  1.00  0.00           C  
ATOM     72  C   GLU A   8       9.999   2.985 -20.006  1.00  0.00           C  
ATOM     73  CB  GLU A   8       9.483   2.377 -22.381  1.00  0.00           C  
ATOM     74  O   GLU A   8      10.194   4.201 -20.061  1.00  0.00           O  
ATOM     75  CG  GLU A   8       8.821   1.360 -23.300  1.00  0.00           C  
ATOM     76  CD  GLU A   8       9.401   1.353 -24.705  1.00  0.00           C  
ATOM     77  OE1 GLU A   8       8.990   0.503 -25.527  1.00  0.00           O  
ATOM     78  OE2 GLU A   8      10.276   2.203 -24.985  1.00  0.00           O  
ATOM     79  N   TRP A   9      10.438   2.346 -18.947  1.00  0.00           N  
ATOM     80  CA  TRP A   9      11.371   2.741 -17.896  1.00  0.00           C  
ATOM     81  C   TRP A   9      12.765   2.189 -18.170  1.00  0.00           C  
ATOM     82  CB  TRP A   9      10.877   2.260 -16.529  1.00  0.00           C  
ATOM     83  O   TRP A   9      13.008   0.991 -18.009  1.00  0.00           O  
ATOM     84  CG  TRP A   9      11.737   2.698 -15.382  1.00  0.00           C  
ATOM     85  CD1 TRP A   9      12.814   3.539 -15.434  1.00  0.00           C  
ATOM     86  CD2 TRP A   9      11.595   2.312 -14.012  1.00  0.00           C  
ATOM     87  CE2 TRP A   9      12.621   2.958 -13.287  1.00  0.00           C  
ATOM     88  CE3 TRP A   9      10.698   1.482 -13.325  1.00  0.00           C  
ATOM     89  NE1 TRP A   9      13.350   3.700 -14.177  1.00  0.00           N  
ATOM     90  CH2 TRP A   9      11.884   1.982 -11.261  1.00  0.00           C  
ATOM     91  CZ2 TRP A   9      12.774   2.799 -11.907  1.00  0.00           C  
ATOM     92  CZ3 TRP A   9      10.853   1.326 -11.953  1.00  0.00           C  
ATOM     93  N   ARG A  10      13.669   2.961 -18.922  1.00  0.00           N  
ATOM     94  CA  ARG A  10      15.037   2.561 -19.234  1.00  0.00           C  
ATOM     95  C   ARG A  10      16.045   3.411 -18.466  1.00  0.00           C  
ATOM     96  CB  ARG A  10      15.300   2.668 -20.737  1.00  0.00           C  
ATOM     97  O   ARG A  10      15.958   4.640 -18.469  1.00  0.00           O  
ATOM     98  CG  ARG A  10      14.400   1.783 -21.584  1.00  0.00           C  
ATOM     99  CD  ARG A  10      14.711   1.919 -23.069  1.00  0.00           C  
ATOM    100  NE  ARG A  10      13.899   1.011 -23.874  1.00  0.00           N  
ATOM    101  NH1 ARG A  10      14.912   1.553 -25.879  1.00  0.00           N  
ATOM    102  NH2 ARG A  10      13.224   0.004 -25.825  1.00  0.00           N  
ATOM    103  CZ  ARG A  10      14.014   0.858 -25.191  1.00  0.00           C  
ATOM    104  N   SER A  11      16.910   2.754 -17.794  1.00  0.00           N  
ATOM    105  CA  SER A  11      17.914   3.515 -17.057  1.00  0.00           C  
ATOM    106  C   SER A  11      19.286   2.857 -17.153  1.00  0.00           C  
ATOM    107  CB  SER A  11      17.509   3.657 -15.589  1.00  0.00           C  
ATOM    108  O   SER A  11      19.392   1.629 -17.169  1.00  0.00           O  
ATOM    109  OG  SER A  11      18.473   4.408 -14.872  1.00  0.00           O  
ATOM    110  N   GLU A  12      20.380   3.731 -17.345  1.00  0.00           N  
ATOM    111  CA  GLU A  12      21.758   3.248 -17.334  1.00  0.00           C  
ATOM    112  C   GLU A  12      22.178   2.814 -15.933  1.00  0.00           C  
ATOM    113  CB  GLU A  12      22.710   4.326 -17.858  1.00  0.00           C  
ATOM    114  O   GLU A  12      21.618   3.279 -14.938  1.00  0.00           O  
ATOM    115  CG  GLU A  12      22.489   4.683 -19.321  1.00  0.00           C  
ATOM    116  CD  GLU A  12      23.439   5.757 -19.826  1.00  0.00           C  
ATOM    117  OE1 GLU A  12      23.335   6.151 -21.010  1.00  0.00           O  
ATOM    118  OE2 GLU A  12      24.294   6.209 -19.032  1.00  0.00           O  
ATOM    119  N   TYR A  13      23.227   1.871 -15.885  1.00  0.00           N  
ATOM    120  CA  TYR A  13      23.808   1.390 -14.637  1.00  0.00           C  
ATOM    121  C   TYR A  13      24.278   2.552 -13.770  1.00  0.00           C  
ATOM    122  CB  TYR A  13      24.977   0.442 -14.918  1.00  0.00           C  
ATOM    123  O   TYR A  13      24.936   3.473 -14.259  1.00  0.00           O  
ATOM    124  CG  TYR A  13      25.468  -0.296 -13.697  1.00  0.00           C  
ATOM    125  CD1 TYR A  13      26.610   0.122 -13.018  1.00  0.00           C  
ATOM    126  CD2 TYR A  13      24.792  -1.414 -13.219  1.00  0.00           C  
ATOM    127  CE1 TYR A  13      27.068  -0.556 -11.893  1.00  0.00           C  
ATOM    128  CE2 TYR A  13      25.240  -2.100 -12.095  1.00  0.00           C  
ATOM    129  OH  TYR A  13      26.825  -2.339 -10.327  1.00  0.00           O  
ATOM    130  CZ  TYR A  13      26.377  -1.664 -11.440  1.00  0.00           C  
ATOM    131  N   TYR A  14      23.761   2.734 -12.482  1.00  0.00           N  
ATOM    132  CA  TYR A  14      24.179   3.671 -11.445  1.00  0.00           C  
ATOM    133  C   TYR A  14      23.552   5.042 -11.664  1.00  0.00           C  
ATOM    134  CB  TYR A  14      25.706   3.794 -11.416  1.00  0.00           C  
ATOM    135  O   TYR A  14      23.929   6.016 -11.008  1.00  0.00           O  
ATOM    136  CG  TYR A  14      26.388   2.698 -10.634  1.00  0.00           C  
ATOM    137  CD1 TYR A  14      26.351   2.682  -9.242  1.00  0.00           C  
ATOM    138  CD2 TYR A  14      27.072   1.677 -11.285  1.00  0.00           C  
ATOM    139  CE1 TYR A  14      26.980   1.676  -8.517  1.00  0.00           C  
ATOM    140  CE2 TYR A  14      27.704   0.665 -10.571  1.00  0.00           C  
ATOM    141  OH  TYR A  14      28.277  -0.327  -8.477  1.00  0.00           O  
ATOM    142  CZ  TYR A  14      27.653   0.673  -9.189  1.00  0.00           C  
ATOM    143  N   LYS A  15      22.664   5.114 -12.739  1.00  0.00           N  
ATOM    144  CA  LYS A  15      21.930   6.351 -12.984  1.00  0.00           C  
ATOM    145  C   LYS A  15      20.603   6.362 -12.231  1.00  0.00           C  
ATOM    146  CB  LYS A  15      21.684   6.542 -14.482  1.00  0.00           C  
ATOM    147  O   LYS A  15      20.075   5.305 -11.878  1.00  0.00           O  
ATOM    148  CG  LYS A  15      22.936   6.882 -15.276  1.00  0.00           C  
ATOM    149  CD  LYS A  15      22.592   7.424 -16.658  1.00  0.00           C  
ATOM    150  CE  LYS A  15      23.839   7.855 -17.417  1.00  0.00           C  
ATOM    151  NZ  LYS A  15      23.506   8.395 -18.769  1.00  0.00           N  
ATOM    152  N   PHE A  16      20.147   7.541 -11.953  1.00  0.00           N  
ATOM    153  CA  PHE A  16      18.873   7.802 -11.293  1.00  0.00           C  
ATOM    154  C   PHE A  16      17.709   7.547 -12.243  1.00  0.00           C  
ATOM    155  CB  PHE A  16      18.820   9.242 -10.774  1.00  0.00           C  
ATOM    156  O   PHE A  16      17.756   7.938 -13.411  1.00  0.00           O  
ATOM    157  CG  PHE A  16      17.637   9.526  -9.889  1.00  0.00           C  
ATOM    158  CD1 PHE A  16      16.486  10.107 -10.408  1.00  0.00           C  
ATOM    159  CD2 PHE A  16      17.674   9.210  -8.537  1.00  0.00           C  
ATOM    160  CE1 PHE A  16      15.389  10.370  -9.591  1.00  0.00           C  
ATOM    161  CE2 PHE A  16      16.582   9.470  -7.714  1.00  0.00           C  
ATOM    162  CZ  PHE A  16      15.441  10.051  -8.243  1.00  0.00           C  
ATOM    163  N   SER A  17      16.694   6.714 -11.812  1.00  0.00           N  
ATOM    164  CA  SER A  17      15.457   6.489 -12.553  1.00  0.00           C  
ATOM    165  C   SER A  17      14.242   6.952 -11.756  1.00  0.00           C  
ATOM    166  CB  SER A  17      15.308   5.009 -12.911  1.00  0.00           C  
ATOM    167  O   SER A  17      14.151   6.704 -10.552  1.00  0.00           O  
ATOM    168  OG  SER A  17      14.057   4.765 -13.530  1.00  0.00           O  
ATOM    169  N   THR A  18      13.387   7.780 -12.419  1.00  0.00           N  
ATOM    170  CA  THR A  18      12.279   8.315 -11.636  1.00  0.00           C  
ATOM    171  C   THR A  18      10.944   8.019 -12.314  1.00  0.00           C  
ATOM    172  CB  THR A  18      12.425   9.834 -11.426  1.00  0.00           C  
ATOM    173  O   THR A  18      10.354   8.899 -12.945  1.00  0.00           O  
ATOM    174  CG2 THR A  18      11.413  10.349 -10.408  1.00  0.00           C  
ATOM    175  OG1 THR A  18      13.748  10.120 -10.955  1.00  0.00           O  
ATOM    176  N   PRO A  19      10.478   6.773 -12.192  1.00  0.00           N  
ATOM    177  CA  PRO A  19       9.104   6.575 -12.661  1.00  0.00           C  
ATOM    178  C   PRO A  19       8.076   7.311 -11.805  1.00  0.00           C  
ATOM    179  CB  PRO A  19       8.913   5.059 -12.562  1.00  0.00           C  
ATOM    180  O   PRO A  19       8.373   7.695 -10.671  1.00  0.00           O  
ATOM    181  CG  PRO A  19       9.810   4.633 -11.445  1.00  0.00           C  
ATOM    182  CD  PRO A  19      11.014   5.531 -11.432  1.00  0.00           C  
ATOM    183  N   HIS A  20       6.911   7.550 -12.477  1.00  0.00           N  
ATOM    184  CA  HIS A  20       5.853   8.226 -11.735  1.00  0.00           C  
ATOM    185  C   HIS A  20       4.585   7.380 -11.688  1.00  0.00           C  
ATOM    186  CB  HIS A  20       5.550   9.591 -12.357  1.00  0.00           C  
ATOM    187  O   HIS A  20       4.230   6.731 -12.675  1.00  0.00           O  
ATOM    188  CG  HIS A  20       6.680  10.565 -12.246  1.00  0.00           C  
ATOM    189  CD2 HIS A  20       6.921  11.548 -11.347  1.00  0.00           C  
ATOM    190  ND1 HIS A  20       7.729  10.592 -13.140  1.00  0.00           N  
ATOM    191  CE1 HIS A  20       8.569  11.553 -12.793  1.00  0.00           C  
ATOM    192  NE2 HIS A  20       8.102  12.148 -11.709  1.00  0.00           N  
ATOM    193  N   VAL A  21       4.017   7.333 -10.567  1.00  0.00           N  
ATOM    194  CA  VAL A  21       2.667   6.797 -10.432  1.00  0.00           C  
ATOM    195  C   VAL A  21       1.665   7.944 -10.311  1.00  0.00           C  
ATOM    196  CB  VAL A  21       2.549   5.857  -9.212  1.00  0.00           C  
ATOM    197  O   VAL A  21       1.842   8.846  -9.489  1.00  0.00           O  
ATOM    198  CG1 VAL A  21       1.124   5.324  -9.076  1.00  0.00           C  
ATOM    199  CG2 VAL A  21       3.545   4.704  -9.329  1.00  0.00           C  
ATOM    200  N   ASN A  22       0.682   7.906 -11.262  1.00  0.00           N  
ATOM    201  CA  ASN A  22      -0.343   8.943 -11.270  1.00  0.00           C  
ATOM    202  C   ASN A  22      -1.682   8.411 -10.767  1.00  0.00           C  
ATOM    203  CB  ASN A  22      -0.500   9.534 -12.673  1.00  0.00           C  
ATOM    204  O   ASN A  22      -2.120   7.334 -11.175  1.00  0.00           O  
ATOM    205  CG  ASN A  22       0.698  10.363 -13.094  1.00  0.00           C  
ATOM    206  ND2 ASN A  22       1.010  10.341 -14.384  1.00  0.00           N  
ATOM    207  OD1 ASN A  22       1.337  11.017 -12.266  1.00  0.00           O  
ATOM    208  N   HIS A  23      -2.215   9.127  -9.839  1.00  0.00           N  
ATOM    209  CA  HIS A  23      -3.552   8.826  -9.337  1.00  0.00           C  
ATOM    210  C   HIS A  23      -4.529   9.950  -9.666  1.00  0.00           C  
ATOM    211  CB  HIS A  23      -3.515   8.587  -7.827  1.00  0.00           C  
ATOM    212  O   HIS A  23      -4.175  11.128  -9.590  1.00  0.00           O  
ATOM    213  CG  HIS A  23      -4.763   7.964  -7.288  1.00  0.00           C  
ATOM    214  CD2 HIS A  23      -5.627   8.385  -6.335  1.00  0.00           C  
ATOM    215  ND1 HIS A  23      -5.243   6.752  -7.736  1.00  0.00           N  
ATOM    216  CE1 HIS A  23      -6.352   6.455  -7.080  1.00  0.00           C  
ATOM    217  NE2 HIS A  23      -6.607   7.430  -6.224  1.00  0.00           N  
ATOM    218  N   LYS A  24      -5.682   9.633 -10.170  1.00  0.00           N  
ATOM    219  CA  LYS A  24      -6.659  10.590 -10.681  1.00  0.00           C  
ATOM    220  C   LYS A  24      -7.185  11.488  -9.564  1.00  0.00           C  
ATOM    221  CB  LYS A  24      -7.820   9.862 -11.359  1.00  0.00           C  
ATOM    222  O   LYS A  24      -7.430  12.676  -9.780  1.00  0.00           O  
ATOM    223  CG  LYS A  24      -7.475   9.282 -12.723  1.00  0.00           C  
ATOM    224  CD  LYS A  24      -8.716   8.766 -13.441  1.00  0.00           C  
ATOM    225  CE  LYS A  24      -8.373   8.191 -14.809  1.00  0.00           C  
ATOM    226  NZ  LYS A  24      -9.584   7.670 -15.510  1.00  0.00           N  
ATOM    227  N   CYS A  25      -7.216  10.994  -8.336  1.00  0.00           N  
ATOM    228  CA  CYS A  25      -7.646  11.756  -7.169  1.00  0.00           C  
ATOM    229  C   CYS A  25      -7.032  11.193  -5.893  1.00  0.00           C  
ATOM    230  CB  CYS A  25      -9.170  11.752  -7.058  1.00  0.00           C  
ATOM    231  O   CYS A  25      -7.141   9.995  -5.623  1.00  0.00           O  
ATOM    232  SG  CYS A  25      -9.809  12.839  -5.764  1.00  0.00           S  
ATOM    233  N   GLN A  26      -6.238  11.981  -5.231  1.00  0.00           N  
ATOM    234  CA  GLN A  26      -5.592  11.539  -4.000  1.00  0.00           C  
ATOM    235  C   GLN A  26      -6.113  12.319  -2.796  1.00  0.00           C  
ATOM    236  CB  GLN A  26      -4.073  11.690  -4.106  1.00  0.00           C  
ATOM    237  O   GLN A  26      -6.229  13.545  -2.846  1.00  0.00           O  
ATOM    238  CG  GLN A  26      -3.314  11.120  -2.915  1.00  0.00           C  
ATOM    239  CD  GLN A  26      -1.809  11.238  -3.067  1.00  0.00           C  
ATOM    240  NE2 GLN A  26      -1.070  10.542  -2.210  1.00  0.00           N  
ATOM    241  OE1 GLN A  26      -1.315  11.949  -3.948  1.00  0.00           O  
ATOM    242  N   ASP A  27      -6.592  11.620  -1.822  1.00  0.00           N  
ATOM    243  CA  ASP A  27      -6.987  12.215  -0.549  1.00  0.00           C  
ATOM    244  C   ASP A  27      -5.905  12.014   0.510  1.00  0.00           C  
ATOM    245  CB  ASP A  27      -8.312  11.620  -0.066  1.00  0.00           C  
ATOM    246  O   ASP A  27      -5.010  11.183   0.341  1.00  0.00           O  
ATOM    247  CG  ASP A  27      -9.496  12.041  -0.919  1.00  0.00           C  
ATOM    248  OD1 ASP A  27      -9.465  13.146  -1.503  1.00  0.00           O  
ATOM    249  OD2 ASP A  27     -10.470  11.262  -1.005  1.00  0.00           O  
ATOM    250  N   GLN A  28      -5.890  12.794   1.588  1.00  0.00           N  
ATOM    251  CA  GLN A  28      -4.902  12.747   2.661  1.00  0.00           C  
ATOM    252  C   GLN A  28      -4.900  11.384   3.347  1.00  0.00           C  
ATOM    253  CB  GLN A  28      -5.169  13.850   3.686  1.00  0.00           C  
ATOM    254  O   GLN A  28      -3.875  10.954   3.881  1.00  0.00           O  
ATOM    255  CG  GLN A  28      -4.033  14.056   4.678  1.00  0.00           C  
ATOM    256  CD  GLN A  28      -4.246  15.263   5.573  1.00  0.00           C  
ATOM    257  NE2 GLN A  28      -3.318  15.487   6.497  1.00  0.00           N  
ATOM    258  OE1 GLN A  28      -5.237  15.987   5.435  1.00  0.00           O  
ATOM    259  N   GLY A  29      -5.977  10.687   3.188  1.00  0.00           N  
ATOM    260  CA  GLY A  29      -6.145   9.389   3.822  1.00  0.00           C  
ATOM    261  C   GLY A  29      -5.698   8.234   2.946  1.00  0.00           C  
ATOM    262  O   GLY A  29      -5.703   7.080   3.381  1.00  0.00           O  
ATOM    263  N   ASP A  30      -5.240   8.574   1.702  1.00  0.00           N  
ATOM    264  CA  ASP A  30      -4.773   7.562   0.761  1.00  0.00           C  
ATOM    265  C   ASP A  30      -3.319   7.184   1.037  1.00  0.00           C  
ATOM    266  CB  ASP A  30      -4.923   8.057  -0.679  1.00  0.00           C  
ATOM    267  O   ASP A  30      -2.517   8.032   1.432  1.00  0.00           O  
ATOM    268  CG  ASP A  30      -6.372   8.187  -1.114  1.00  0.00           C  
ATOM    269  OD1 ASP A  30      -7.261   7.607  -0.453  1.00  0.00           O  
ATOM    270  OD2 ASP A  30      -6.628   8.872  -2.127  1.00  0.00           O  
ATOM    271  N   HIS A  31      -3.111   5.910   0.895  1.00  0.00           N  
ATOM    272  CA  HIS A  31      -1.757   5.378   0.997  1.00  0.00           C  
ATOM    273  C   HIS A  31      -1.254   4.888  -0.357  1.00  0.00           C  
ATOM    274  CB  HIS A  31      -1.703   4.242   2.019  1.00  0.00           C  
ATOM    275  O   HIS A  31      -2.033   4.379  -1.166  1.00  0.00           O  
ATOM    276  CG  HIS A  31      -2.230   4.621   3.366  1.00  0.00           C  
ATOM    277  CD2 HIS A  31      -3.489   4.895   3.783  1.00  0.00           C  
ATOM    278  ND1 HIS A  31      -1.419   4.758   4.472  1.00  0.00           N  
ATOM    279  CE1 HIS A  31      -2.158   5.100   5.514  1.00  0.00           C  
ATOM    280  NE2 HIS A  31      -3.418   5.190   5.123  1.00  0.00           N  
ATOM    281  N   LEU A  32       0.025   5.200  -0.556  1.00  0.00           N  
ATOM    282  CA  LEU A  32       0.655   4.621  -1.737  1.00  0.00           C  
ATOM    283  C   LEU A  32       1.722   3.606  -1.342  1.00  0.00           C  
ATOM    284  CB  LEU A  32       1.275   5.719  -2.606  1.00  0.00           C  
ATOM    285  O   LEU A  32       2.613   3.913  -0.546  1.00  0.00           O  
ATOM    286  CG  LEU A  32       2.015   5.253  -3.861  1.00  0.00           C  
ATOM    287  CD1 LEU A  32       1.043   4.600  -4.838  1.00  0.00           C  
ATOM    288  CD2 LEU A  32       2.739   6.422  -4.520  1.00  0.00           C  
ATOM    289  N   MET A  33       1.529   2.357  -1.891  1.00  0.00           N  
ATOM    290  CA  MET A  33       2.532   1.317  -1.681  1.00  0.00           C  
ATOM    291  C   MET A  33       3.271   1.005  -2.978  1.00  0.00           C  
ATOM    292  CB  MET A  33       1.883   0.046  -1.130  1.00  0.00           C  
ATOM    293  O   MET A  33       2.647   0.827  -4.026  1.00  0.00           O  
ATOM    294  CG  MET A  33       1.456   0.157   0.324  1.00  0.00           C  
ATOM    295  SD  MET A  33       0.885  -1.445   1.014  1.00  0.00           S  
ATOM    296  CE  MET A  33       0.489  -0.940   2.711  1.00  0.00           C  
ATOM    297  N   TRP A  34       4.581   0.970  -2.858  1.00  0.00           N  
ATOM    298  CA  TRP A  34       5.482   0.589  -3.940  1.00  0.00           C  
ATOM    299  C   TRP A  34       6.160  -0.744  -3.640  1.00  0.00           C  
ATOM    300  CB  TRP A  34       6.539   1.674  -4.168  1.00  0.00           C  
ATOM    301  O   TRP A  34       6.779  -0.909  -2.585  1.00  0.00           O  
ATOM    302  CG  TRP A  34       7.432   1.416  -5.344  1.00  0.00           C  
ATOM    303  CD1 TRP A  34       7.115   0.734  -6.486  1.00  0.00           C  
ATOM    304  CD2 TRP A  34       8.792   1.835  -5.491  1.00  0.00           C  
ATOM    305  CE2 TRP A  34       9.238   1.372  -6.749  1.00  0.00           C  
ATOM    306  CE3 TRP A  34       9.678   2.558  -4.681  1.00  0.00           C  
ATOM    307  NE1 TRP A  34       8.197   0.704  -7.335  1.00  0.00           N  
ATOM    308  CH2 TRP A  34      11.380   2.319  -6.403  1.00  0.00           C  
ATOM    309  CZ2 TRP A  34      10.534   1.609  -7.215  1.00  0.00           C  
ATOM    310  CZ3 TRP A  34      10.966   2.793  -5.147  1.00  0.00           C  
ATOM    311  N   ALA A  35       5.993  -1.673  -4.576  1.00  0.00           N  
ATOM    312  CA  ALA A  35       6.481  -3.020  -4.292  1.00  0.00           C  
ATOM    313  C   ALA A  35       7.196  -3.611  -5.503  1.00  0.00           C  
ATOM    314  CB  ALA A  35       5.327  -3.925  -3.865  1.00  0.00           C  
ATOM    315  O   ALA A  35       6.884  -3.266  -6.645  1.00  0.00           O  
ATOM    316  N   ALA A  36       8.222  -4.428  -5.243  1.00  0.00           N  
ATOM    317  CA  ALA A  36       8.857  -5.259  -6.262  1.00  0.00           C  
ATOM    318  C   ALA A  36       8.185  -6.625  -6.353  1.00  0.00           C  
ATOM    319  CB  ALA A  36      10.346  -5.420  -5.965  1.00  0.00           C  
ATOM    320  O   ALA A  36       7.757  -7.182  -5.339  1.00  0.00           O  
ATOM    321  N   LEU A  37       8.028  -7.124  -7.577  1.00  0.00           N  
ATOM    322  CA  LEU A  37       7.476  -8.458  -7.789  1.00  0.00           C  
ATOM    323  C   LEU A  37       8.578  -9.512  -7.769  1.00  0.00           C  
ATOM    324  CB  LEU A  37       6.718  -8.520  -9.117  1.00  0.00           C  
ATOM    325  O   LEU A  37       9.511  -9.455  -8.574  1.00  0.00           O  
ATOM    326  CG  LEU A  37       5.447  -7.674  -9.213  1.00  0.00           C  
ATOM    327  CD1 LEU A  37       4.898  -7.701 -10.635  1.00  0.00           C  
ATOM    328  CD2 LEU A  37       4.400  -8.168  -8.220  1.00  0.00           C  
ATOM    329  N   TRP A  38       8.571 -10.419  -6.758  1.00  0.00           N  
ATOM    330  CA  TRP A  38       9.543 -11.506  -6.703  1.00  0.00           C  
ATOM    331  C   TRP A  38       9.167 -12.622  -7.672  1.00  0.00           C  
ATOM    332  CB  TRP A  38       9.649 -12.063  -5.281  1.00  0.00           C  
ATOM    333  O   TRP A  38       7.993 -12.788  -8.011  1.00  0.00           O  
ATOM    334  CG  TRP A  38      10.463 -11.211  -4.353  1.00  0.00           C  
ATOM    335  CD1 TRP A  38      10.561  -9.848  -4.359  1.00  0.00           C  
ATOM    336  CD2 TRP A  38      11.298 -11.669  -3.285  1.00  0.00           C  
ATOM    337  CE2 TRP A  38      11.872 -10.527  -2.684  1.00  0.00           C  
ATOM    338  CE3 TRP A  38      11.616 -12.936  -2.777  1.00  0.00           C  
ATOM    339  NE1 TRP A  38      11.407  -9.430  -3.357  1.00  0.00           N  
ATOM    340  CH2 TRP A  38      13.042 -11.866  -1.122  1.00  0.00           C  
ATOM    341  CZ2 TRP A  38      12.748 -10.615  -1.599  1.00  0.00           C  
ATOM    342  CZ3 TRP A  38      12.487 -13.021  -1.697  1.00  0.00           C  
ATOM    343  N   PRO A  39      10.134 -13.340  -8.169  1.00  0.00           N  
ATOM    344  CA  PRO A  39       9.930 -14.478  -9.068  1.00  0.00           C  
ATOM    345  C   PRO A  39       8.979 -15.524  -8.491  1.00  0.00           C  
ATOM    346  CB  PRO A  39      11.339 -15.054  -9.234  1.00  0.00           C  
ATOM    347  O   PRO A  39       8.274 -16.203  -9.241  1.00  0.00           O  
ATOM    348  CG  PRO A  39      12.255 -13.910  -8.940  1.00  0.00           C  
ATOM    349  CD  PRO A  39      11.591 -13.012  -7.936  1.00  0.00           C  
ATOM    350  N   GLU A  40       8.812 -15.586  -7.185  1.00  0.00           N  
ATOM    351  CA  GLU A  40       7.936 -16.531  -6.499  1.00  0.00           C  
ATOM    352  C   GLU A  40       6.543 -15.942  -6.291  1.00  0.00           C  
ATOM    353  CB  GLU A  40       8.538 -16.944  -5.153  1.00  0.00           C  
ATOM    354  O   GLU A  40       5.697 -16.552  -5.635  1.00  0.00           O  
ATOM    355  CG  GLU A  40       9.885 -17.642  -5.271  1.00  0.00           C  
ATOM    356  CD  GLU A  40      10.477 -18.034  -3.926  1.00  0.00           C  
ATOM    357  OE1 GLU A  40      11.604 -18.579  -3.895  1.00  0.00           O  
ATOM    358  OE2 GLU A  40       9.809 -17.794  -2.896  1.00  0.00           O  
ATOM    359  N   ARG A  41       6.071 -14.949  -7.072  1.00  0.00           N  
ATOM    360  CA  ARG A  41       4.733 -14.388  -7.232  1.00  0.00           C  
ATOM    361  C   ARG A  41       4.283 -13.673  -5.963  1.00  0.00           C  
ATOM    362  CB  ARG A  41       3.731 -15.485  -7.599  1.00  0.00           C  
ATOM    363  O   ARG A  41       3.106 -13.336  -5.818  1.00  0.00           O  
ATOM    364  CG  ARG A  41       3.920 -16.049  -8.998  1.00  0.00           C  
ATOM    365  CD  ARG A  41       2.736 -16.907  -9.425  1.00  0.00           C  
ATOM    366  NE  ARG A  41       2.893 -17.401 -10.790  1.00  0.00           N  
ATOM    367  NH1 ARG A  41       0.775 -18.315 -10.923  1.00  0.00           N  
ATOM    368  NH2 ARG A  41       2.207 -18.463 -12.707  1.00  0.00           N  
ATOM    369  CZ  ARG A  41       1.958 -18.058 -11.470  1.00  0.00           C  
ATOM    370  N   GLY A  42       5.243 -13.110  -5.140  1.00  0.00           N  
ATOM    371  CA  GLY A  42       4.947 -12.228  -4.023  1.00  0.00           C  
ATOM    372  C   GLY A  42       5.499 -10.827  -4.206  1.00  0.00           C  
ATOM    373  O   GLY A  42       6.251 -10.568  -5.148  1.00  0.00           O  
ATOM    374  N   THR A  43       4.824  -9.917  -3.516  1.00  0.00           N  
ATOM    375  CA  THR A  43       5.322  -8.547  -3.560  1.00  0.00           C  
ATOM    376  C   THR A  43       6.217  -8.258  -2.358  1.00  0.00           C  
ATOM    377  CB  THR A  43       4.164  -7.532  -3.596  1.00  0.00           C  
ATOM    378  O   THR A  43       6.027  -8.832  -1.284  1.00  0.00           O  
ATOM    379  CG2 THR A  43       3.316  -7.710  -4.851  1.00  0.00           C  
ATOM    380  OG1 THR A  43       3.335  -7.721  -2.442  1.00  0.00           O  
ATOM    381  N   ARG A  44       7.300  -7.529  -2.671  1.00  0.00           N  
ATOM    382  CA  ARG A  44       8.154  -7.002  -1.611  1.00  0.00           C  
ATOM    383  C   ARG A  44       8.069  -5.480  -1.546  1.00  0.00           C  
ATOM    384  CB  ARG A  44       9.606  -7.437  -1.824  1.00  0.00           C  
ATOM    385  O   ARG A  44       8.311  -4.797  -2.543  1.00  0.00           O  
ATOM    386  CG  ARG A  44      10.523  -7.115  -0.654  1.00  0.00           C  
ATOM    387  CD  ARG A  44      11.773  -7.984  -0.662  1.00  0.00           C  
ATOM    388  NE  ARG A  44      12.626  -7.711   0.492  1.00  0.00           N  
ATOM    389  NH1 ARG A  44      14.053  -9.489   0.117  1.00  0.00           N  
ATOM    390  NH2 ARG A  44      14.395  -8.095   1.905  1.00  0.00           N  
ATOM    391  CZ  ARG A  44      13.689  -8.432   0.835  1.00  0.00           C  
ATOM    392  N   LYS A  45       7.695  -5.128  -0.352  1.00  0.00           N  
ATOM    393  CA  LYS A  45       7.508  -3.694  -0.156  1.00  0.00           C  
ATOM    394  C   LYS A  45       8.818  -2.936  -0.353  1.00  0.00           C  
ATOM    395  CB  LYS A  45       6.944  -3.411   1.237  1.00  0.00           C  
ATOM    396  O   LYS A  45       9.835  -3.276   0.254  1.00  0.00           O  
ATOM    397  CG  LYS A  45       6.675  -1.939   1.509  1.00  0.00           C  
ATOM    398  CD  LYS A  45       6.088  -1.725   2.899  1.00  0.00           C  
ATOM    399  CE  LYS A  45       7.137  -1.917   3.986  1.00  0.00           C  
ATOM    400  NZ  LYS A  45       6.585  -1.634   5.344  1.00  0.00           N  
ATOM    401  N   MET A  46       8.824  -1.870  -1.305  1.00  0.00           N  
ATOM    402  CA  MET A  46       9.974  -0.999  -1.533  1.00  0.00           C  
ATOM    403  C   MET A  46       9.852   0.286  -0.721  1.00  0.00           C  
ATOM    404  CB  MET A  46      10.112  -0.667  -3.019  1.00  0.00           C  
ATOM    405  O   MET A  46      10.832   0.751  -0.136  1.00  0.00           O  
ATOM    406  CG  MET A  46      10.366  -1.882  -3.897  1.00  0.00           C  
ATOM    407  SD  MET A  46      11.905  -2.770  -3.440  1.00  0.00           S  
ATOM    408  CE  MET A  46      11.478  -4.449  -3.981  1.00  0.00           C  
ATOM    409  N   ASP A  47       8.671   0.806  -0.746  1.00  0.00           N  
ATOM    410  CA  ASP A  47       8.394   2.044  -0.025  1.00  0.00           C  
ATOM    411  C   ASP A  47       6.891   2.260   0.141  1.00  0.00           C  
ATOM    412  CB  ASP A  47       9.020   3.238  -0.749  1.00  0.00           C  
ATOM    413  O   ASP A  47       6.089   1.642  -0.562  1.00  0.00           O  
ATOM    414  CG  ASP A  47       9.286   4.416   0.172  1.00  0.00           C  
ATOM    415  OD1 ASP A  47       9.231   4.249   1.409  1.00  0.00           O  
ATOM    416  OD2 ASP A  47       9.551   5.523  -0.345  1.00  0.00           O  
ATOM    417  N   ARG A  48       6.512   3.113   1.054  1.00  0.00           N  
ATOM    418  CA  ARG A  48       5.133   3.510   1.316  1.00  0.00           C  
ATOM    419  C   ARG A  48       5.032   5.013   1.559  1.00  0.00           C  
ATOM    420  CB  ARG A  48       4.572   2.747   2.518  1.00  0.00           C  
ATOM    421  O   ARG A  48       5.866   5.591   2.259  1.00  0.00           O  
ATOM    422  CG  ARG A  48       3.126   3.086   2.843  1.00  0.00           C  
ATOM    423  CD  ARG A  48       2.626   2.317   4.058  1.00  0.00           C  
ATOM    424  NE  ARG A  48       3.312   2.732   5.278  1.00  0.00           N  
ATOM    425  NH1 ARG A  48       2.586   0.939   6.542  1.00  0.00           N  
ATOM    426  NH2 ARG A  48       3.938   2.536   7.479  1.00  0.00           N  
ATOM    427  CZ  ARG A  48       3.277   2.068   6.431  1.00  0.00           C  
ATOM    428  N   TRP A  49       4.046   5.503   0.982  1.00  0.00           N  
ATOM    429  CA  TRP A  49       3.738   6.910   1.220  1.00  0.00           C  
ATOM    430  C   TRP A  49       2.388   7.062   1.913  1.00  0.00           C  
ATOM    431  CB  TRP A  49       3.740   7.691  -0.097  1.00  0.00           C  
ATOM    432  O   TRP A  49       1.383   6.511   1.457  1.00  0.00           O  
ATOM    433  CG  TRP A  49       3.545   9.168   0.071  1.00  0.00           C  
ATOM    434  CD1 TRP A  49       4.519  10.118   0.207  1.00  0.00           C  
ATOM    435  CD2 TRP A  49       2.296   9.864   0.124  1.00  0.00           C  
ATOM    436  CE2 TRP A  49       2.588  11.235   0.295  1.00  0.00           C  
ATOM    437  CE3 TRP A  49       0.956   9.460   0.044  1.00  0.00           C  
ATOM    438  NE1 TRP A  49       3.950  11.363   0.342  1.00  0.00           N  
ATOM    439  CH2 TRP A  49       0.286  11.784   0.304  1.00  0.00           C  
ATOM    440  CZ2 TRP A  49       1.588  12.206   0.386  1.00  0.00           C  
ATOM    441  CZ3 TRP A  49      -0.038  10.428   0.135  1.00  0.00           C  
ATOM    442  N   SER A  50       2.346   7.790   3.064  1.00  0.00           N  
ATOM    443  CA  SER A  50       1.145   8.162   3.803  1.00  0.00           C  
ATOM    444  C   SER A  50       1.262   9.571   4.376  1.00  0.00           C  
ATOM    445  CB  SER A  50       0.878   7.165   4.931  1.00  0.00           C  
ATOM    446  O   SER A  50       2.361  10.123   4.460  1.00  0.00           O  
ATOM    447  OG  SER A  50       1.953   7.149   5.854  1.00  0.00           O  
ATOM    448  N   ALA A  51       0.132  10.549   4.274  1.00  0.00           N  
ATOM    449  CA  ALA A  51       0.201  11.880   4.870  1.00  0.00           C  
ATOM    450  C   ALA A  51       1.072  11.875   6.123  1.00  0.00           C  
ATOM    451  CB  ALA A  51      -1.200  12.387   5.202  1.00  0.00           C  
ATOM    452  O   ALA A  51       1.021  10.935   6.919  1.00  0.00           O  
ATOM    453  N   PRO A  52       2.083  12.729   6.407  1.00  0.00           N  
ATOM    454  CA  PRO A  52       3.419  12.902   6.983  1.00  0.00           C  
ATOM    455  C   PRO A  52       3.647  12.030   8.216  1.00  0.00           C  
ATOM    456  CB  PRO A  52       3.454  14.388   7.351  1.00  0.00           C  
ATOM    457  O   PRO A  52       2.773  11.936   9.080  1.00  0.00           O  
ATOM    458  CG  PRO A  52       2.148  14.932   6.869  1.00  0.00           C  
ATOM    459  CD  PRO A  52       1.252  13.780   6.519  1.00  0.00           C  
ATOM    460  N   PRO A  53       5.034  11.389   8.289  1.00  0.00           N  
ATOM    461  CA  PRO A  53       5.616  10.437   7.340  1.00  0.00           C  
ATOM    462  C   PRO A  53       5.762   9.035   7.925  1.00  0.00           C  
ATOM    463  CB  PRO A  53       6.986  11.044   7.028  1.00  0.00           C  
ATOM    464  O   PRO A  53       6.318   8.871   9.015  1.00  0.00           O  
ATOM    465  CG  PRO A  53       7.413  11.699   8.301  1.00  0.00           C  
ATOM    466  CD  PRO A  53       6.267  11.651   9.270  1.00  0.00           C  
ATOM    467  N   TRP A  54       4.938   8.200   7.466  1.00  0.00           N  
ATOM    468  CA  TRP A  54       5.172   6.775   7.671  1.00  0.00           C  
ATOM    469  C   TRP A  54       6.023   6.195   6.546  1.00  0.00           C  
ATOM    470  CB  TRP A  54       3.843   6.019   7.763  1.00  0.00           C  
ATOM    471  O   TRP A  54       5.616   6.207   5.382  1.00  0.00           O  
ATOM    472  CG  TRP A  54       2.915   6.546   8.817  1.00  0.00           C  
ATOM    473  CD1 TRP A  54       1.976   7.529   8.671  1.00  0.00           C  
ATOM    474  CD2 TRP A  54       2.842   6.119  10.180  1.00  0.00           C  
ATOM    475  CE2 TRP A  54       1.834   6.887  10.804  1.00  0.00           C  
ATOM    476  CE3 TRP A  54       3.530   5.161  10.936  1.00  0.00           C  
ATOM    477  NE1 TRP A  54       1.322   7.739   9.863  1.00  0.00           N  
ATOM    478  CH2 TRP A  54       2.186   5.781  12.867  1.00  0.00           C  
ATOM    479  CZ2 TRP A  54       1.498   6.726  12.151  1.00  0.00           C  
ATOM    480  CZ3 TRP A  54       3.194   5.001  12.275  1.00  0.00           C  
ATOM    481  N   ARG A  55       7.361   6.381   6.836  1.00  0.00           N  
ATOM    482  CA  ARG A  55       8.297   5.838   5.857  1.00  0.00           C  
ATOM    483  C   ARG A  55       8.963   4.570   6.380  1.00  0.00           C  
ATOM    484  CB  ARG A  55       9.360   6.878   5.495  1.00  0.00           C  
ATOM    485  O   ARG A  55       9.477   4.550   7.500  1.00  0.00           O  
ATOM    486  CG  ARG A  55       8.804   8.111   4.801  1.00  0.00           C  
ATOM    487  CD  ARG A  55       9.914   8.993   4.245  1.00  0.00           C  
ATOM    488  NE  ARG A  55       9.388  10.242   3.702  1.00  0.00           N  
ATOM    489  NH1 ARG A  55      11.333  10.822   2.598  1.00  0.00           N  
ATOM    490  NH2 ARG A  55       9.499  12.192   2.493  1.00  0.00           N  
ATOM    491  CZ  ARG A  55      10.075  11.083   2.932  1.00  0.00           C  
ATOM    492  N   ARG A  56       8.574   3.447   5.851  1.00  0.00           N  
ATOM    493  CA  ARG A  56       9.548   2.389   6.102  1.00  0.00           C  
ATOM    494  C   ARG A  56       9.734   1.513   4.868  1.00  0.00           C  
ATOM    495  CB  ARG A  56       9.115   1.532   7.293  1.00  0.00           C  
ATOM    496  O   ARG A  56       8.863   0.706   4.536  1.00  0.00           O  
ATOM    497  CG  ARG A  56       9.955   1.744   8.542  1.00  0.00           C  
ATOM    498  CD  ARG A  56       9.566   0.780   9.654  1.00  0.00           C  
ATOM    499  NE  ARG A  56      10.315   1.040  10.880  1.00  0.00           N  
ATOM    500  NH1 ARG A  56       9.556  -0.839  11.988  1.00  0.00           N  
ATOM    501  NH2 ARG A  56      11.013   0.597  13.023  1.00  0.00           N  
ATOM    502  CZ  ARG A  56      10.293   0.265  11.961  1.00  0.00           C  
ATOM    503  N   GLY A  57      10.433   2.019   3.922  1.00  0.00           N  
ATOM    504  CA  GLY A  57      10.948   1.073   2.945  1.00  0.00           C  
ATOM    505  C   GLY A  57      12.299   0.498   3.325  1.00  0.00           C  
ATOM    506  O   GLY A  57      12.955   0.995   4.243  1.00  0.00           O  
ATOM    507  N   ASP A  58      12.608  -0.710   3.027  1.00  0.00           N  
ATOM    508  CA  ASP A  58      13.798  -1.492   3.347  1.00  0.00           C  
ATOM    509  C   ASP A  58      15.010  -0.993   2.564  1.00  0.00           C  
ATOM    510  CB  ASP A  58      13.559  -2.975   3.058  1.00  0.00           C  
ATOM    511  O   ASP A  58      16.151  -1.172   2.996  1.00  0.00           O  
ATOM    512  CG  ASP A  58      12.533  -3.603   3.984  1.00  0.00           C  
ATOM    513  OD1 ASP A  58      12.403  -3.155   5.144  1.00  0.00           O  
ATOM    514  OD2 ASP A  58      11.849  -4.556   3.552  1.00  0.00           O  
ATOM    515  N   TYR A  59      14.655  -0.130   1.549  1.00  0.00           N  
ATOM    516  CA  TYR A  59      15.746   0.281   0.671  1.00  0.00           C  
ATOM    517  C   TYR A  59      15.785   1.797   0.523  1.00  0.00           C  
ATOM    518  CB  TYR A  59      15.605  -0.376  -0.705  1.00  0.00           C  
ATOM    519  O   TYR A  59      14.808   2.410   0.086  1.00  0.00           O  
ATOM    520  CG  TYR A  59      15.704  -1.881  -0.673  1.00  0.00           C  
ATOM    521  CD1 TYR A  59      16.943  -2.517  -0.662  1.00  0.00           C  
ATOM    522  CD2 TYR A  59      14.559  -2.671  -0.655  1.00  0.00           C  
ATOM    523  CE1 TYR A  59      17.040  -3.905  -0.634  1.00  0.00           C  
ATOM    524  CE2 TYR A  59      14.644  -4.059  -0.627  1.00  0.00           C  
ATOM    525  OH  TYR A  59      15.976  -6.040  -0.589  1.00  0.00           O  
ATOM    526  CZ  TYR A  59      15.886  -4.666  -0.617  1.00  0.00           C  
ATOM    527  N   GLU A  60      16.881   2.415   1.015  1.00  0.00           N  
ATOM    528  CA  GLU A  60      17.047   3.866   1.012  1.00  0.00           C  
ATOM    529  C   GLU A  60      17.115   4.411  -0.412  1.00  0.00           C  
ATOM    530  CB  GLU A  60      18.305   4.264   1.788  1.00  0.00           C  
ATOM    531  O   GLU A  60      16.815   5.583  -0.648  1.00  0.00           O  
ATOM    532  CG  GLU A  60      18.184   4.077   3.293  1.00  0.00           C  
ATOM    533  CD  GLU A  60      19.404   4.564   4.058  1.00  0.00           C  
ATOM    534  OE1 GLU A  60      19.368   4.585   5.310  1.00  0.00           O  
ATOM    535  OE2 GLU A  60      20.404   4.930   3.401  1.00  0.00           O  
ATOM    536  N   TRP A  61      17.405   3.573  -1.329  1.00  0.00           N  
ATOM    537  CA  TRP A  61      17.590   3.964  -2.723  1.00  0.00           C  
ATOM    538  C   TRP A  61      16.257   3.987  -3.463  1.00  0.00           C  
ATOM    539  CB  TRP A  61      18.561   3.010  -3.424  1.00  0.00           C  
ATOM    540  O   TRP A  61      16.181   4.453  -4.602  1.00  0.00           O  
ATOM    541  CG  TRP A  61      19.915   2.939  -2.783  1.00  0.00           C  
ATOM    542  CD1 TRP A  61      20.205   2.520  -1.515  1.00  0.00           C  
ATOM    543  CD2 TRP A  61      21.163   3.303  -3.381  1.00  0.00           C  
ATOM    544  CE2 TRP A  61      22.170   3.078  -2.416  1.00  0.00           C  
ATOM    545  CE3 TRP A  61      21.528   3.797  -4.640  1.00  0.00           C  
ATOM    546  NE1 TRP A  61      21.559   2.601  -1.288  1.00  0.00           N  
ATOM    547  CH2 TRP A  61      23.849   3.814  -3.912  1.00  0.00           C  
ATOM    548  CZ2 TRP A  61      23.520   3.331  -2.673  1.00  0.00           C  
ATOM    549  CZ3 TRP A  61      22.872   4.048  -4.893  1.00  0.00           C  
ATOM    550  N   MET A  62      15.197   3.577  -2.874  1.00  0.00           N  
ATOM    551  CA  MET A  62      13.853   3.527  -3.441  1.00  0.00           C  
ATOM    552  C   MET A  62      12.845   4.194  -2.510  1.00  0.00           C  
ATOM    553  CB  MET A  62      13.437   2.081  -3.713  1.00  0.00           C  
ATOM    554  O   MET A  62      12.414   3.594  -1.523  1.00  0.00           O  
ATOM    555  CG  MET A  62      14.319   1.369  -4.725  1.00  0.00           C  
ATOM    556  SD  MET A  62      13.788  -0.362  -5.027  1.00  0.00           S  
ATOM    557  CE  MET A  62      15.019  -0.863  -6.263  1.00  0.00           C  
ATOM    558  N   ARG A  63      12.649   5.524  -2.812  1.00  0.00           N  
ATOM    559  CA  ARG A  63      11.801   6.352  -1.960  1.00  0.00           C  
ATOM    560  C   ARG A  63      10.719   7.049  -2.777  1.00  0.00           C  
ATOM    561  CB  ARG A  63      12.640   7.388  -1.210  1.00  0.00           C  
ATOM    562  O   ARG A  63      11.009   7.662  -3.807  1.00  0.00           O  
ATOM    563  CG  ARG A  63      13.609   6.785  -0.205  1.00  0.00           C  
ATOM    564  CD  ARG A  63      14.386   7.859   0.544  1.00  0.00           C  
ATOM    565  NE  ARG A  63      15.422   7.281   1.394  1.00  0.00           N  
ATOM    566  NH1 ARG A  63      16.161   9.306   2.225  1.00  0.00           N  
ATOM    567  NH2 ARG A  63      17.149   7.352   2.907  1.00  0.00           N  
ATOM    568  CZ  ARG A  63      16.242   7.981   2.173  1.00  0.00           C  
ATOM    569  N   LEU A  64       9.512   6.822  -2.259  1.00  0.00           N  
ATOM    570  CA  LEU A  64       8.407   7.542  -2.883  1.00  0.00           C  
ATOM    571  C   LEU A  64       8.503   9.037  -2.599  1.00  0.00           C  
ATOM    572  CB  LEU A  64       7.065   7.000  -2.385  1.00  0.00           C  
ATOM    573  O   LEU A  64       8.785   9.441  -1.469  1.00  0.00           O  
ATOM    574  CG  LEU A  64       6.673   5.605  -2.874  1.00  0.00           C  
ATOM    575  CD1 LEU A  64       5.486   5.077  -2.075  1.00  0.00           C  
ATOM    576  CD2 LEU A  64       6.352   5.630  -4.364  1.00  0.00           C  
ATOM    577  N   THR A  65       8.356   9.860  -3.643  1.00  0.00           N  
ATOM    578  CA  THR A  65       8.382  11.312  -3.510  1.00  0.00           C  
ATOM    579  C   THR A  65       7.117  11.932  -4.095  1.00  0.00           C  
ATOM    580  CB  THR A  65       9.619  11.914  -4.202  1.00  0.00           C  
ATOM    581  O   THR A  65       6.723  11.610  -5.218  1.00  0.00           O  
ATOM    582  CG2 THR A  65      10.907  11.446  -3.531  1.00  0.00           C  
ATOM    583  OG1 THR A  65       9.635  11.509  -5.576  1.00  0.00           O  
ATOM    584  N   LYS A  66       6.403  12.637  -3.166  1.00  0.00           N  
ATOM    585  CA  LYS A  66       5.215  13.331  -3.653  1.00  0.00           C  
ATOM    586  C   LYS A  66       5.594  14.527  -4.522  1.00  0.00           C  
ATOM    587  CB  LYS A  66       4.343  13.790  -2.483  1.00  0.00           C  
ATOM    588  O   LYS A  66       6.403  15.364  -4.116  1.00  0.00           O  
ATOM    589  CG  LYS A  66       2.958  14.267  -2.892  1.00  0.00           C  
ATOM    590  CD  LYS A  66       2.100  14.601  -1.678  1.00  0.00           C  
ATOM    591  CE  LYS A  66       0.701  15.042  -2.086  1.00  0.00           C  
ATOM    592  NZ  LYS A  66      -0.151  15.347  -0.898  1.00  0.00           N  
ATOM    593  N   LYS A  67       5.053  14.563  -5.755  1.00  0.00           N  
ATOM    594  CA  LYS A  67       5.304  15.677  -6.664  1.00  0.00           C  
ATOM    595  C   LYS A  67       4.382  16.854  -6.359  1.00  0.00           C  
ATOM    596  CB  LYS A  67       5.126  15.234  -8.117  1.00  0.00           C  
ATOM    597  O   LYS A  67       3.443  16.726  -5.572  1.00  0.00           O  
ATOM    598  CG  LYS A  67       6.066  14.116  -8.544  1.00  0.00           C  
ATOM    599  CD  LYS A  67       7.512  14.591  -8.594  1.00  0.00           C  
ATOM    600  CE  LYS A  67       8.437  13.511  -9.140  1.00  0.00           C  
ATOM    601  NZ  LYS A  67       9.866  13.945  -9.123  1.00  0.00           N  
ATOM    602  N   THR A  68       4.746  18.040  -6.966  1.00  0.00           N  
ATOM    603  CA  THR A  68       3.984  19.267  -6.764  1.00  0.00           C  
ATOM    604  C   THR A  68       2.520  19.065  -7.146  1.00  0.00           C  
ATOM    605  CB  THR A  68       4.574  20.432  -7.580  1.00  0.00           C  
ATOM    606  O   THR A  68       1.626  19.649  -6.530  1.00  0.00           O  
ATOM    607  CG2 THR A  68       5.893  20.910  -6.982  1.00  0.00           C  
ATOM    608  OG1 THR A  68       4.801  19.998  -8.926  1.00  0.00           O  
ATOM    609  N   ILE A  69       2.330  18.079  -8.153  1.00  0.00           N  
ATOM    610  CA  ILE A  69       0.972  17.657  -8.478  1.00  0.00           C  
ATOM    611  C   ILE A  69       0.507  16.600  -7.480  1.00  0.00           C  
ATOM    612  CB  ILE A  69       0.881  17.110  -9.920  1.00  0.00           C  
ATOM    613  O   ILE A  69       1.155  15.563  -7.317  1.00  0.00           O  
ATOM    614  CG1 ILE A  69       1.351  18.169 -10.924  1.00  0.00           C  
ATOM    615  CG2 ILE A  69      -0.546  16.652 -10.235  1.00  0.00           C  
ATOM    616  CD1 ILE A  69       1.550  17.637 -12.337  1.00  0.00           C  
ATOM    617  N   GLU A  70      -0.438  16.942  -6.556  1.00  0.00           N  
ATOM    618  CA  GLU A  70      -0.872  16.247  -5.348  1.00  0.00           C  
ATOM    619  C   GLU A  70      -1.253  14.801  -5.650  1.00  0.00           C  
ATOM    620  CB  GLU A  70      -2.053  16.978  -4.702  1.00  0.00           C  
ATOM    621  O   GLU A  70      -1.075  13.918  -4.808  1.00  0.00           O  
ATOM    622  CG  GLU A  70      -1.663  18.261  -3.983  1.00  0.00           C  
ATOM    623  CD  GLU A  70      -2.799  18.864  -3.173  1.00  0.00           C  
ATOM    624  OE1 GLU A  70      -2.555  19.821  -2.404  1.00  0.00           O  
ATOM    625  OE2 GLU A  70      -3.943  18.375  -3.308  1.00  0.00           O  
ATOM    626  N   TYR A  71      -1.403  14.381  -6.941  1.00  0.00           N  
ATOM    627  CA  TYR A  71      -1.834  13.020  -7.236  1.00  0.00           C  
ATOM    628  C   TYR A  71      -0.763  12.264  -8.013  1.00  0.00           C  
ATOM    629  CB  TYR A  71      -3.145  13.031  -8.029  1.00  0.00           C  
ATOM    630  O   TYR A  71      -1.027  11.195  -8.568  1.00  0.00           O  
ATOM    631  CG  TYR A  71      -3.153  14.014  -9.174  1.00  0.00           C  
ATOM    632  CD1 TYR A  71      -3.641  15.308  -9.003  1.00  0.00           C  
ATOM    633  CD2 TYR A  71      -2.675  13.652 -10.428  1.00  0.00           C  
ATOM    634  CE1 TYR A  71      -3.652  16.217 -10.056  1.00  0.00           C  
ATOM    635  CE2 TYR A  71      -2.681  14.553 -11.488  1.00  0.00           C  
ATOM    636  OH  TYR A  71      -3.180  16.727 -12.338  1.00  0.00           O  
ATOM    637  CZ  TYR A  71      -3.171  15.831 -11.293  1.00  0.00           C  
ATOM    638  N   CYS A  72       0.423  12.843  -8.072  1.00  0.00           N  
ATOM    639  CA  CYS A  72       1.574  12.227  -8.722  1.00  0.00           C  
ATOM    640  C   CYS A  72       2.674  11.925  -7.710  1.00  0.00           C  
ATOM    641  CB  CYS A  72       2.118  13.136  -9.824  1.00  0.00           C  
ATOM    642  O   CYS A  72       3.078  12.803  -6.946  1.00  0.00           O  
ATOM    643  SG  CYS A  72       3.450  12.391 -10.790  1.00  0.00           S  
ATOM    644  N   MET A  73       3.100  10.630  -7.829  1.00  0.00           N  
ATOM    645  CA  MET A  73       4.166  10.198  -6.929  1.00  0.00           C  
ATOM    646  C   MET A  73       5.378   9.709  -7.715  1.00  0.00           C  
ATOM    647  CB  MET A  73       3.668   9.093  -5.996  1.00  0.00           C  
ATOM    648  O   MET A  73       5.238   8.927  -8.657  1.00  0.00           O  
ATOM    649  CG  MET A  73       2.500   9.512  -5.117  1.00  0.00           C  
ATOM    650  SD  MET A  73       2.974  10.779  -3.877  1.00  0.00           S  
ATOM    651  CE  MET A  73       4.006   9.775  -2.772  1.00  0.00           C  
ATOM    652  N   GLY A  74       6.547  10.317  -7.286  1.00  0.00           N  
ATOM    653  CA  GLY A  74       7.778   9.784  -7.847  1.00  0.00           C  
ATOM    654  C   GLY A  74       8.241   8.509  -7.168  1.00  0.00           C  
ATOM    655  O   GLY A  74       8.142   8.380  -5.946  1.00  0.00           O  
ATOM    656  N   THR A  75       8.662   7.599  -8.012  1.00  0.00           N  
ATOM    657  CA  THR A  75       9.221   6.356  -7.493  1.00  0.00           C  
ATOM    658  C   THR A  75      10.692   6.223  -7.877  1.00  0.00           C  
ATOM    659  CB  THR A  75       8.440   5.133  -8.010  1.00  0.00           C  
ATOM    660  O   THR A  75      11.050   5.379  -8.701  1.00  0.00           O  
ATOM    661  CG2 THR A  75       7.023   5.108  -7.449  1.00  0.00           C  
ATOM    662  OG1 THR A  75       8.375   5.186  -9.441  1.00  0.00           O  
ATOM    663  N   PRO A  76      11.527   7.122  -7.295  1.00  0.00           N  
ATOM    664  CA  PRO A  76      12.923   7.159  -7.738  1.00  0.00           C  
ATOM    665  C   PRO A  76      13.713   5.928  -7.301  1.00  0.00           C  
ATOM    666  CB  PRO A  76      13.471   8.424  -7.072  1.00  0.00           C  
ATOM    667  O   PRO A  76      13.450   5.367  -6.234  1.00  0.00           O  
ATOM    668  CG  PRO A  76      12.611   8.624  -5.866  1.00  0.00           C  
ATOM    669  CD  PRO A  76      11.253   8.046  -6.147  1.00  0.00           C  
ATOM    670  N   ILE A  77      14.548   5.555  -8.232  1.00  0.00           N  
ATOM    671  CA  ILE A  77      15.627   4.620  -7.932  1.00  0.00           C  
ATOM    672  C   ILE A  77      16.973   5.328  -8.062  1.00  0.00           C  
ATOM    673  CB  ILE A  77      15.579   3.384  -8.858  1.00  0.00           C  
ATOM    674  O   ILE A  77      17.402   5.662  -9.169  1.00  0.00           O  
ATOM    675  CG1 ILE A  77      14.195   2.726  -8.799  1.00  0.00           C  
ATOM    676  CG2 ILE A  77      16.677   2.385  -8.483  1.00  0.00           C  
ATOM    677  CD1 ILE A  77      13.994   1.616  -9.821  1.00  0.00           C  
ATOM    678  N   GLU A  78      17.572   5.674  -6.945  1.00  0.00           N  
ATOM    679  CA  GLU A  78      18.720   6.570  -6.842  1.00  0.00           C  
ATOM    680  C   GLU A  78      19.973   5.931  -7.435  1.00  0.00           C  
ATOM    681  CB  GLU A  78      18.969   6.961  -5.383  1.00  0.00           C  
ATOM    682  O   GLU A  78      20.758   6.601  -8.109  1.00  0.00           O  
ATOM    683  CG  GLU A  78      17.922   7.907  -4.813  1.00  0.00           C  
ATOM    684  CD  GLU A  78      18.212   8.330  -3.382  1.00  0.00           C  
ATOM    685  OE1 GLU A  78      17.376   9.041  -2.778  1.00  0.00           O  
ATOM    686  OE2 GLU A  78      19.284   7.950  -2.861  1.00  0.00           O  
ATOM    687  N   ARG A  79      20.102   4.584  -7.409  1.00  0.00           N  
ATOM    688  CA  ARG A  79      21.222   3.837  -7.971  1.00  0.00           C  
ATOM    689  C   ARG A  79      20.746   2.537  -8.612  1.00  0.00           C  
ATOM    690  CB  ARG A  79      22.265   3.538  -6.893  1.00  0.00           C  
ATOM    691  O   ARG A  79      20.757   1.483  -7.972  1.00  0.00           O  
ATOM    692  CG  ARG A  79      23.001   4.770  -6.390  1.00  0.00           C  
ATOM    693  CD  ARG A  79      24.088   4.407  -5.388  1.00  0.00           C  
ATOM    694  NE  ARG A  79      24.780   5.593  -4.890  1.00  0.00           N  
ATOM    695  NH1 ARG A  79      26.371   4.418  -3.696  1.00  0.00           N  
ATOM    696  NH2 ARG A  79      26.399   6.710  -3.704  1.00  0.00           N  
ATOM    697  CZ  ARG A  79      25.848   5.571  -4.098  1.00  0.00           C  
ATOM    698  N   GLN A  80      20.540   2.725  -9.912  1.00  0.00           N  
ATOM    699  CA  GLN A  80      20.040   1.538 -10.597  1.00  0.00           C  
ATOM    700  C   GLN A  80      21.140   0.494 -10.763  1.00  0.00           C  
ATOM    701  CB  GLN A  80      19.459   1.910 -11.962  1.00  0.00           C  
ATOM    702  O   GLN A  80      22.213   0.794 -11.291  1.00  0.00           O  
ATOM    703  CG  GLN A  80      18.567   0.833 -12.566  1.00  0.00           C  
ATOM    704  CD  GLN A  80      17.602   1.382 -13.600  1.00  0.00           C  
ATOM    705  NE2 GLN A  80      16.713   0.527 -14.094  1.00  0.00           N  
ATOM    706  OE1 GLN A  80      17.656   2.565 -13.953  1.00  0.00           O  
ATOM    707  N   ILE A  81      20.914  -0.630 -10.180  1.00  0.00           N  
ATOM    708  CA  ILE A  81      21.849  -1.739 -10.334  1.00  0.00           C  
ATOM    709  C   ILE A  81      21.140  -2.925 -10.984  1.00  0.00           C  
ATOM    710  CB  ILE A  81      22.458  -2.158  -8.977  1.00  0.00           C  
ATOM    711  O   ILE A  81      19.912  -2.935 -11.100  1.00  0.00           O  
ATOM    712  CG1 ILE A  81      21.354  -2.592  -8.007  1.00  0.00           C  
ATOM    713  CG2 ILE A  81      23.291  -1.017  -8.385  1.00  0.00           C  
ATOM    714  CD1 ILE A  81      21.872  -3.160  -6.693  1.00  0.00           C  
ATOM    715  N   GLU A  82      21.877  -3.839 -11.522  1.00  0.00           N  
ATOM    716  CA  GLU A  82      21.377  -4.992 -12.266  1.00  0.00           C  
ATOM    717  C   GLU A  82      20.344  -5.767 -11.453  1.00  0.00           C  
ATOM    718  CB  GLU A  82      22.530  -5.915 -12.668  1.00  0.00           C  
ATOM    719  O   GLU A  82      19.383  -6.303 -12.010  1.00  0.00           O  
ATOM    720  CG  GLU A  82      22.144  -6.972 -13.692  1.00  0.00           C  
ATOM    721  CD  GLU A  82      23.315  -7.834 -14.134  1.00  0.00           C  
ATOM    722  OE1 GLU A  82      23.118  -8.742 -14.974  1.00  0.00           O  
ATOM    723  OE2 GLU A  82      24.440  -7.601 -13.637  1.00  0.00           O  
ATOM    724  N   TYR A  83      20.452  -5.688 -10.180  1.00  0.00           N  
ATOM    725  CA  TYR A  83      19.574  -6.435  -9.287  1.00  0.00           C  
ATOM    726  C   TYR A  83      18.210  -5.764  -9.175  1.00  0.00           C  
ATOM    727  CB  TYR A  83      20.206  -6.567  -7.898  1.00  0.00           C  
ATOM    728  O   TYR A  83      17.243  -6.381  -8.723  1.00  0.00           O  
ATOM    729  CG  TYR A  83      21.391  -7.501  -7.857  1.00  0.00           C  
ATOM    730  CD1 TYR A  83      21.221  -8.879  -7.968  1.00  0.00           C  
ATOM    731  CD2 TYR A  83      22.683  -7.007  -7.706  1.00  0.00           C  
ATOM    732  CE1 TYR A  83      22.310  -9.743  -7.928  1.00  0.00           C  
ATOM    733  CE2 TYR A  83      23.779  -7.863  -7.665  1.00  0.00           C  
ATOM    734  OH  TYR A  83      24.664 -10.078  -7.737  1.00  0.00           O  
ATOM    735  CZ  TYR A  83      23.583  -9.227  -7.777  1.00  0.00           C  
ATOM    736  N   TRP A  84      18.070  -4.522  -9.700  1.00  0.00           N  
ATOM    737  CA  TRP A  84      16.834  -3.752  -9.601  1.00  0.00           C  
ATOM    738  C   TRP A  84      15.979  -3.932 -10.851  1.00  0.00           C  
ATOM    739  CB  TRP A  84      17.140  -2.267  -9.386  1.00  0.00           C  
ATOM    740  O   TRP A  84      14.949  -3.272 -11.006  1.00  0.00           O  
ATOM    741  CG  TRP A  84      17.819  -1.968  -8.083  1.00  0.00           C  
ATOM    742  CD1 TRP A  84      19.025  -1.349  -7.905  1.00  0.00           C  
ATOM    743  CD2 TRP A  84      17.330  -2.280  -6.775  1.00  0.00           C  
ATOM    744  CE2 TRP A  84      18.293  -1.820  -5.849  1.00  0.00           C  
ATOM    745  CE3 TRP A  84      16.170  -2.903  -6.295  1.00  0.00           C  
ATOM    746  NE1 TRP A  84      19.315  -1.257  -6.563  1.00  0.00           N  
ATOM    747  CH2 TRP A  84      16.986  -2.578  -4.026  1.00  0.00           C  
ATOM    748  CZ2 TRP A  84      18.130  -1.964  -4.469  1.00  0.00           C  
ATOM    749  CZ3 TRP A  84      16.010  -3.046  -4.921  1.00  0.00           C  
ATOM    750  N   THR A  85      16.392  -4.919 -11.778  1.00  0.00           N  
ATOM    751  CA  THR A  85      15.641  -5.217 -12.992  1.00  0.00           C  
ATOM    752  C   THR A  85      14.475  -6.155 -12.691  1.00  0.00           C  
ATOM    753  CB  THR A  85      16.546  -5.849 -14.067  1.00  0.00           C  
ATOM    754  O   THR A  85      14.522  -7.340 -13.025  1.00  0.00           O  
ATOM    755  CG2 THR A  85      17.459  -4.804 -14.699  1.00  0.00           C  
ATOM    756  OG1 THR A  85      17.351  -6.870 -13.466  1.00  0.00           O  
ATOM    757  N   TYR A  86      13.658  -5.864 -11.689  1.00  0.00           N  
ATOM    758  CA  TYR A  86      12.444  -6.590 -11.331  1.00  0.00           C  
ATOM    759  C   TYR A  86      11.201  -5.830 -11.777  1.00  0.00           C  
ATOM    760  CB  TYR A  86      12.391  -6.837  -9.820  1.00  0.00           C  
ATOM    761  O   TYR A  86      11.281  -4.650 -12.128  1.00  0.00           O  
ATOM    762  CG  TYR A  86      13.462  -7.775  -9.320  1.00  0.00           C  
ATOM    763  CD1 TYR A  86      13.296  -9.156  -9.394  1.00  0.00           C  
ATOM    764  CD2 TYR A  86      14.641  -7.283  -8.771  1.00  0.00           C  
ATOM    765  CE1 TYR A  86      14.280 -10.025  -8.933  1.00  0.00           C  
ATOM    766  CE2 TYR A  86      15.632  -8.142  -8.306  1.00  0.00           C  
ATOM    767  OH  TYR A  86      16.419 -10.364  -7.933  1.00  0.00           O  
ATOM    768  CZ  TYR A  86      15.442  -9.509  -8.391  1.00  0.00           C  
ATOM    769  N   TRP A  87      10.127  -6.693 -11.862  1.00  0.00           N  
ATOM    770  CA  TRP A  87       8.834  -6.048 -12.068  1.00  0.00           C  
ATOM    771  C   TRP A  87       8.404  -5.281 -10.822  1.00  0.00           C  
ATOM    772  CB  TRP A  87       7.769  -7.083 -12.440  1.00  0.00           C  
ATOM    773  O   TRP A  87       8.563  -5.768  -9.700  1.00  0.00           O  
ATOM    774  CG  TRP A  87       7.940  -7.668 -13.810  1.00  0.00           C  
ATOM    775  CD1 TRP A  87       8.703  -8.748 -14.155  1.00  0.00           C  
ATOM    776  CD2 TRP A  87       7.336  -7.199 -15.019  1.00  0.00           C  
ATOM    777  CE2 TRP A  87       7.778  -8.045 -16.061  1.00  0.00           C  
ATOM    778  CE3 TRP A  87       6.463  -6.147 -15.324  1.00  0.00           C  
ATOM    779  NE1 TRP A  87       8.610  -8.980 -15.508  1.00  0.00           N  
ATOM    780  CH2 TRP A  87       6.520  -6.831 -17.657  1.00  0.00           C  
ATOM    781  CZ2 TRP A  87       7.374  -7.869 -17.387  1.00  0.00           C  
ATOM    782  CZ3 TRP A  87       6.063  -5.973 -16.644  1.00  0.00           C  
ATOM    783  N   PHE A  88       7.954  -4.060 -11.087  1.00  0.00           N  
ATOM    784  CA  PHE A  88       7.465  -3.257  -9.973  1.00  0.00           C  
ATOM    785  C   PHE A  88       5.954  -3.080 -10.054  1.00  0.00           C  
ATOM    786  CB  PHE A  88       8.154  -1.888  -9.952  1.00  0.00           C  
ATOM    787  O   PHE A  88       5.383  -3.061 -11.147  1.00  0.00           O  
ATOM    788  CG  PHE A  88       9.631  -1.956  -9.673  1.00  0.00           C  
ATOM    789  CD1 PHE A  88      10.101  -2.079  -8.371  1.00  0.00           C  
ATOM    790  CD2 PHE A  88      10.549  -1.896 -10.712  1.00  0.00           C  
ATOM    791  CE1 PHE A  88      11.468  -2.141  -8.109  1.00  0.00           C  
ATOM    792  CE2 PHE A  88      11.917  -1.958 -10.459  1.00  0.00           C  
ATOM    793  CZ  PHE A  88      12.374  -2.080  -9.156  1.00  0.00           C  
ATOM    794  N   ARG A  89       5.420  -3.019  -8.857  1.00  0.00           N  
ATOM    795  CA  ARG A  89       3.985  -2.818  -8.682  1.00  0.00           C  
ATOM    796  C   ARG A  89       3.706  -1.701  -7.682  1.00  0.00           C  
ATOM    797  CB  ARG A  89       3.313  -4.114  -8.222  1.00  0.00           C  
ATOM    798  O   ARG A  89       4.488  -1.481  -6.756  1.00  0.00           O  
ATOM    799  CG  ARG A  89       1.794  -4.048  -8.206  1.00  0.00           C  
ATOM    800  CD  ARG A  89       1.175  -5.397  -7.866  1.00  0.00           C  
ATOM    801  NE  ARG A  89      -0.282  -5.355  -7.942  1.00  0.00           N  
ATOM    802  NH1 ARG A  89      -0.587  -7.535  -7.241  1.00  0.00           N  
ATOM    803  NH2 ARG A  89      -2.399  -6.225  -7.748  1.00  0.00           N  
ATOM    804  CZ  ARG A  89      -1.086  -6.372  -7.644  1.00  0.00           C  
ATOM    805  N   ALA A  90       2.642  -0.949  -7.919  1.00  0.00           N  
ATOM    806  CA  ALA A  90       2.200   0.071  -6.972  1.00  0.00           C  
ATOM    807  C   ALA A  90       0.689   0.008  -6.764  1.00  0.00           C  
ATOM    808  CB  ALA A  90       2.609   1.460  -7.458  1.00  0.00           C  
ATOM    809  O   ALA A  90      -0.045  -0.462  -7.636  1.00  0.00           O  
ATOM    810  N   GLY A  91       0.304   0.395  -5.619  1.00  0.00           N  
ATOM    811  CA  GLY A  91      -1.118   0.416  -5.319  1.00  0.00           C  
ATOM    812  C   GLY A  91      -1.510   1.528  -4.365  1.00  0.00           C  
ATOM    813  O   GLY A  91      -0.790   1.814  -3.406  1.00  0.00           O  
ATOM    814  N   TYR A  92      -2.615   2.198  -4.755  1.00  0.00           N  
ATOM    815  CA  TYR A  92      -3.223   3.158  -3.840  1.00  0.00           C  
ATOM    816  C   TYR A  92      -4.205   2.469  -2.901  1.00  0.00           C  
ATOM    817  CB  TYR A  92      -3.936   4.267  -4.619  1.00  0.00           C  
ATOM    818  O   TYR A  92      -5.054   1.691  -3.342  1.00  0.00           O  
ATOM    819  CG  TYR A  92      -2.999   5.289  -5.216  1.00  0.00           C  
ATOM    820  CD1 TYR A  92      -2.706   6.472  -4.540  1.00  0.00           C  
ATOM    821  CD2 TYR A  92      -2.406   5.075  -6.455  1.00  0.00           C  
ATOM    822  CE1 TYR A  92      -1.844   7.417  -5.086  1.00  0.00           C  
ATOM    823  CE2 TYR A  92      -1.543   6.014  -7.011  1.00  0.00           C  
ATOM    824  OH  TYR A  92      -0.415   8.113  -6.865  1.00  0.00           O  
ATOM    825  CZ  TYR A  92      -1.268   7.180  -6.320  1.00  0.00           C  
ATOM    826  N   ILE A  93      -3.975   2.781  -1.624  1.00  0.00           N  
ATOM    827  CA  ILE A  93      -4.764   2.096  -0.606  1.00  0.00           C  
ATOM    828  C   ILE A  93      -5.627   3.107   0.145  1.00  0.00           C  
ATOM    829  CB  ILE A  93      -3.863   1.321   0.382  1.00  0.00           C  
ATOM    830  O   ILE A  93      -5.126   4.127   0.623  1.00  0.00           O  
ATOM    831  CG1 ILE A  93      -2.951   0.350  -0.377  1.00  0.00           C  
ATOM    832  CG2 ILE A  93      -4.711   0.580   1.419  1.00  0.00           C  
ATOM    833  CD1 ILE A  93      -1.718  -0.081   0.406  1.00  0.00           C  
ATOM    834  N   ARG A  94      -6.894   2.751   0.199  1.00  0.00           N  
ATOM    835  CA  ARG A  94      -7.835   3.476   1.047  1.00  0.00           C  
ATOM    836  C   ARG A  94      -8.392   2.573   2.143  1.00  0.00           C  
ATOM    837  CB  ARG A  94      -8.980   4.051   0.211  1.00  0.00           C  
ATOM    838  O   ARG A  94      -8.988   1.533   1.855  1.00  0.00           O  
ATOM    839  CG  ARG A  94      -9.992   4.850   1.018  1.00  0.00           C  
ATOM    840  CD  ARG A  94     -11.027   5.516   0.123  1.00  0.00           C  
ATOM    841  NE  ARG A  94     -10.432   6.565  -0.702  1.00  0.00           N  
ATOM    842  NH1 ARG A  94     -12.334   6.944  -1.957  1.00  0.00           N  
ATOM    843  NH2 ARG A  94     -10.429   8.155  -2.359  1.00  0.00           N  
ATOM    844  CZ  ARG A  94     -11.066   7.219  -1.670  1.00  0.00           C  
ATOM    845  N   LEU A  95      -8.187   3.009   3.339  1.00  0.00           N  
ATOM    846  CA  LEU A  95      -8.522   2.158   4.476  1.00  0.00           C  
ATOM    847  C   LEU A  95      -9.928   2.457   4.984  1.00  0.00           C  
ATOM    848  CB  LEU A  95      -7.507   2.349   5.606  1.00  0.00           C  
ATOM    849  O   LEU A  95     -10.615   1.565   5.486  1.00  0.00           O  
ATOM    850  CG  LEU A  95      -6.067   1.934   5.300  1.00  0.00           C  
ATOM    851  CD1 LEU A  95      -5.148   2.320   6.455  1.00  0.00           C  
ATOM    852  CD2 LEU A  95      -5.988   0.436   5.026  1.00  0.00           C  
ATOM    853  N   MET A  96     -10.489   3.695   4.762  1.00  0.00           N  
ATOM    854  CA  MET A  96     -11.738   4.119   5.387  1.00  0.00           C  
ATOM    855  C   MET A  96     -12.822   4.345   4.339  1.00  0.00           C  
ATOM    856  CB  MET A  96     -11.526   5.395   6.204  1.00  0.00           C  
ATOM    857  O   MET A  96     -12.519   4.605   3.173  1.00  0.00           O  
ATOM    858  CG  MET A  96     -10.421   5.282   7.242  1.00  0.00           C  
ATOM    859  SD  MET A  96     -10.809   4.053   8.549  1.00  0.00           S  
ATOM    860  CE  MET A  96     -12.157   4.913   9.407  1.00  0.00           C  
ATOM    861  N   GLU A  97     -14.214   4.240   4.873  1.00  0.00           N  
ATOM    862  CA  GLU A  97     -15.389   4.595   4.083  1.00  0.00           C  
ATOM    863  C   GLU A  97     -15.562   3.651   2.897  1.00  0.00           C  
ATOM    864  CB  GLU A  97     -15.291   6.042   3.593  1.00  0.00           C  
ATOM    865  O   GLU A  97     -16.607   3.653   2.243  1.00  0.00           O  
ATOM    866  CG  GLU A  97     -15.338   7.074   4.711  1.00  0.00           C  
ATOM    867  CD  GLU A  97     -15.312   8.508   4.205  1.00  0.00           C  
ATOM    868  OE1 GLU A  97     -15.448   9.443   5.026  1.00  0.00           O  
ATOM    869  OE2 GLU A  97     -15.155   8.697   2.978  1.00  0.00           O  
ATOM    870  N   GLU A  98     -14.688   2.630   2.857  1.00  0.00           N  
ATOM    871  CA  GLU A  98     -14.655   1.496   1.938  1.00  0.00           C  
ATOM    872  C   GLU A  98     -13.226   1.171   1.515  1.00  0.00           C  
ATOM    873  CB  GLU A  98     -15.517   1.778   0.705  1.00  0.00           C  
ATOM    874  O   GLU A  98     -12.648   1.863   0.675  1.00  0.00           O  
ATOM    875  CG  GLU A  98     -15.750   0.558  -0.175  1.00  0.00           C  
ATOM    876  CD  GLU A  98     -16.619   0.850  -1.387  1.00  0.00           C  
ATOM    877  OE1 GLU A  98     -16.853  -0.071  -2.202  1.00  0.00           O  
ATOM    878  OE2 GLU A  98     -17.069   2.009  -1.524  1.00  0.00           O  
ATOM    879  N   ALA A  99     -12.691   0.183   2.340  1.00  0.00           N  
ATOM    880  CA  ALA A  99     -11.320  -0.227   2.046  1.00  0.00           C  
ATOM    881  C   ALA A  99     -11.181  -0.676   0.595  1.00  0.00           C  
ATOM    882  CB  ALA A  99     -10.885  -1.345   2.990  1.00  0.00           C  
ATOM    883  O   ALA A  99     -11.903  -1.567   0.142  1.00  0.00           O  
ATOM    884  N   CYS A 100     -10.277  -0.031  -0.137  1.00  0.00           N  
ATOM    885  CA  CYS A 100     -10.070  -0.380  -1.538  1.00  0.00           C  
ATOM    886  C   CYS A 100      -8.604  -0.229  -1.927  1.00  0.00           C  
ATOM    887  CB  CYS A 100     -10.939   0.493  -2.442  1.00  0.00           C  
ATOM    888  O   CYS A 100      -7.869   0.542  -1.308  1.00  0.00           O  
ATOM    889  SG  CYS A 100     -10.594   2.260  -2.297  1.00  0.00           S  
ATOM    890  N   VAL A 101      -8.238  -1.118  -2.819  1.00  0.00           N  
ATOM    891  CA  VAL A 101      -6.898  -1.034  -3.389  1.00  0.00           C  
ATOM    892  C   VAL A 101      -6.991  -0.773  -4.891  1.00  0.00           C  
ATOM    893  CB  VAL A 101      -6.085  -2.320  -3.121  1.00  0.00           C  
ATOM    894  O   VAL A 101      -7.705  -1.479  -5.607  1.00  0.00           O  
ATOM    895  CG1 VAL A 101      -4.691  -2.215  -3.738  1.00  0.00           C  
ATOM    896  CG2 VAL A 101      -5.990  -2.587  -1.620  1.00  0.00           C  
ATOM    897  N   TRP A 102      -6.428   0.352  -5.339  1.00  0.00           N  
ATOM    898  CA  TRP A 102      -6.290   0.626  -6.766  1.00  0.00           C  
ATOM    899  C   TRP A 102      -4.892   0.267  -7.257  1.00  0.00           C  
ATOM    900  CB  TRP A 102      -6.587   2.099  -7.062  1.00  0.00           C  
ATOM    901  O   TRP A 102      -3.918   0.949  -6.929  1.00  0.00           O  
ATOM    902  CG  TRP A 102      -7.987   2.517  -6.726  1.00  0.00           C  
ATOM    903  CD1 TRP A 102      -9.096   2.393  -7.516  1.00  0.00           C  
ATOM    904  CD2 TRP A 102      -8.426   3.133  -5.511  1.00  0.00           C  
ATOM    905  CE2 TRP A 102      -9.816   3.354  -5.634  1.00  0.00           C  
ATOM    906  CE3 TRP A 102      -7.779   3.519  -4.330  1.00  0.00           C  
ATOM    907  NE1 TRP A 102     -10.199   2.895  -6.865  1.00  0.00           N  
ATOM    908  CH2 TRP A 102      -9.912   4.313  -3.472  1.00  0.00           C  
ATOM    909  CZ2 TRP A 102     -10.570   3.945  -4.617  1.00  0.00           C  
ATOM    910  CZ3 TRP A 102      -8.531   4.106  -3.319  1.00  0.00           C  
ATOM    911  N   GLU A 103      -4.859  -0.906  -7.986  1.00  0.00           N  
ATOM    912  CA  GLU A 103      -3.566  -1.397  -8.452  1.00  0.00           C  
ATOM    913  C   GLU A 103      -3.123  -0.671  -9.719  1.00  0.00           C  
ATOM    914  CB  GLU A 103      -3.622  -2.906  -8.704  1.00  0.00           C  
ATOM    915  O   GLU A 103      -3.940  -0.395 -10.600  1.00  0.00           O  
ATOM    916  CG  GLU A 103      -3.851  -3.731  -7.446  1.00  0.00           C  
ATOM    917  CD  GLU A 103      -3.907  -5.227  -7.711  1.00  0.00           C  
ATOM    918  OE1 GLU A 103      -2.855  -5.900  -7.621  1.00  0.00           O  
ATOM    919  OE2 GLU A 103      -5.012  -5.731  -8.014  1.00  0.00           O  
ATOM    920  N   VAL A 104      -1.842  -0.392  -9.745  1.00  0.00           N  
ATOM    921  CA  VAL A 104      -1.237   0.147 -10.959  1.00  0.00           C  
ATOM    922  C   VAL A 104      -0.627  -0.987 -11.779  1.00  0.00           C  
ATOM    923  CB  VAL A 104      -0.161   1.208 -10.634  1.00  0.00           C  
ATOM    924  O   VAL A 104      -0.176  -1.991 -11.223  1.00  0.00           O  
ATOM    925  CG1 VAL A 104       0.387   1.831 -11.916  1.00  0.00           C  
ATOM    926  CG2 VAL A 104      -0.736   2.285  -9.716  1.00  0.00           C  
ATOM    927  N   ASP A 105      -0.692  -0.951 -13.130  1.00  0.00           N  
ATOM    928  CA  ASP A 105      -0.097  -1.979 -13.978  1.00  0.00           C  
ATOM    929  C   ASP A 105       1.373  -2.197 -13.628  1.00  0.00           C  
ATOM    930  CB  ASP A 105      -0.237  -1.603 -15.455  1.00  0.00           C  
ATOM    931  O   ASP A 105       2.078  -1.251 -13.271  1.00  0.00           O  
ATOM    932  CG  ASP A 105      -1.668  -1.686 -15.955  1.00  0.00           C  
ATOM    933  OD1 ASP A 105      -2.502  -2.357 -15.310  1.00  0.00           O  
ATOM    934  OD2 ASP A 105      -1.964  -1.076 -17.006  1.00  0.00           O  
ATOM    935  N   ASN A 106       1.821  -3.520 -13.657  1.00  0.00           N  
ATOM    936  CA  ASN A 106       3.214  -3.867 -13.393  1.00  0.00           C  
ATOM    937  C   ASN A 106       4.152  -3.240 -14.420  1.00  0.00           C  
ATOM    938  CB  ASN A 106       3.392  -5.386 -13.367  1.00  0.00           C  
ATOM    939  O   ASN A 106       3.825  -3.171 -15.606  1.00  0.00           O  
ATOM    940  CG  ASN A 106       2.574  -6.052 -12.278  1.00  0.00           C  
ATOM    941  ND2 ASN A 106       2.297  -7.339 -12.448  1.00  0.00           N  
ATOM    942  OD1 ASN A 106       2.194  -5.414 -11.293  1.00  0.00           O  
ATOM    943  N   ARG A 107       5.247  -2.830 -13.848  1.00  0.00           N  
ATOM    944  CA  ARG A 107       6.242  -2.275 -14.760  1.00  0.00           C  
ATOM    945  C   ARG A 107       7.638  -2.791 -14.428  1.00  0.00           C  
ATOM    946  CB  ARG A 107       6.223  -0.746 -14.710  1.00  0.00           C  
ATOM    947  O   ARG A 107       7.988  -2.941 -13.255  1.00  0.00           O  
ATOM    948  CG  ARG A 107       4.950  -0.127 -15.266  1.00  0.00           C  
ATOM    949  CD  ARG A 107       4.886  -0.237 -16.783  1.00  0.00           C  
ATOM    950  NE  ARG A 107       3.751   0.502 -17.329  1.00  0.00           N  
ATOM    951  NH1 ARG A 107       2.663  -1.365 -18.146  1.00  0.00           N  
ATOM    952  NH2 ARG A 107       1.742   0.716 -18.421  1.00  0.00           N  
ATOM    953  CZ  ARG A 107       2.721  -0.051 -17.964  1.00  0.00           C  
ATOM    954  N   LYS A 108       8.363  -3.008 -15.585  1.00  0.00           N  
ATOM    955  CA  LYS A 108       9.736  -3.480 -15.434  1.00  0.00           C  
ATOM    956  C   LYS A 108      10.729  -2.480 -16.021  1.00  0.00           C  
ATOM    957  CB  LYS A 108       9.911  -4.845 -16.099  1.00  0.00           C  
ATOM    958  O   LYS A 108      10.609  -2.090 -17.185  1.00  0.00           O  
ATOM    959  CG  LYS A 108      11.275  -5.478 -15.864  1.00  0.00           C  
ATOM    960  CD  LYS A 108      11.387  -6.835 -16.547  1.00  0.00           C  
ATOM    961  CE  LYS A 108      12.762  -7.455 -16.341  1.00  0.00           C  
ATOM    962  NZ  LYS A 108      12.873  -8.791 -16.999  1.00  0.00           N  
ATOM    963  N   PRO A 109      11.653  -1.979 -15.167  1.00  0.00           N  
ATOM    964  CA  PRO A 109      12.686  -1.113 -15.739  1.00  0.00           C  
ATOM    965  C   PRO A 109      13.627  -1.859 -16.682  1.00  0.00           C  
ATOM    966  CB  PRO A 109      13.440  -0.603 -14.507  1.00  0.00           C  
ATOM    967  O   PRO A 109      13.882  -3.051 -16.490  1.00  0.00           O  
ATOM    968  CG  PRO A 109      13.158  -1.613 -13.442  1.00  0.00           C  
ATOM    969  CD  PRO A 109      11.886  -2.331 -13.790  1.00  0.00           C  
ATOM    970  N   THR A 110      13.942  -1.291 -17.822  1.00  0.00           N  
ATOM    971  CA  THR A 110      14.984  -1.829 -18.690  1.00  0.00           C  
ATOM    972  C   THR A 110      16.339  -1.216 -18.350  1.00  0.00           C  
ATOM    973  CB  THR A 110      14.660  -1.576 -20.174  1.00  0.00           C  
ATOM    974  O   THR A 110      16.480   0.008 -18.304  1.00  0.00           O  
ATOM    975  CG2 THR A 110      15.688  -2.242 -21.082  1.00  0.00           C  
ATOM    976  OG1 THR A 110      13.362  -2.105 -20.471  1.00  0.00           O  
ATOM    977  N   GLN A 111      17.302  -2.081 -17.875  1.00  0.00           N  
ATOM    978  CA  GLN A 111      18.634  -1.591 -17.538  1.00  0.00           C  
ATOM    979  C   GLN A 111      19.541  -1.574 -18.765  1.00  0.00           C  
ATOM    980  CB  GLN A 111      19.258  -2.448 -16.435  1.00  0.00           C  
ATOM    981  O   GLN A 111      19.720  -2.600 -19.425  1.00  0.00           O  
ATOM    982  CG  GLN A 111      20.612  -1.943 -15.956  1.00  0.00           C  
ATOM    983  CD  GLN A 111      20.503  -0.703 -15.088  1.00  0.00           C  
ATOM    984  NE2 GLN A 111      21.428   0.233 -15.271  1.00  0.00           N  
ATOM    985  OE1 GLN A 111      19.593  -0.587 -14.261  1.00  0.00           O  
ATOM    986  N   LEU A 112      20.002  -0.376 -19.029  1.00  0.00           N  
ATOM    987  CA  LEU A 112      20.919  -0.247 -20.155  1.00  0.00           C  
ATOM    988  C   LEU A 112      22.360  -0.480 -19.713  1.00  0.00           C  
ATOM    989  CB  LEU A 112      20.788   1.137 -20.797  1.00  0.00           C  
ATOM    990  O   LEU A 112      22.677  -0.357 -18.527  1.00  0.00           O  
ATOM    991  CG  LEU A 112      19.405   1.506 -21.336  1.00  0.00           C  
ATOM    992  CD1 LEU A 112      19.381   2.966 -21.777  1.00  0.00           C  
ATOM    993  CD2 LEU A 112      19.018   0.587 -22.490  1.00  0.00           C  
ATOM    994  N   SER A 113      23.262  -1.035 -20.519  1.00  0.00           N  
ATOM    995  CA  SER A 113      24.679  -1.243 -20.244  1.00  0.00           C  
ATOM    996  C   SER A 113      25.354   0.054 -19.809  1.00  0.00           C  
ATOM    997  CB  SER A 113      25.388  -1.808 -21.476  1.00  0.00           C  
ATOM    998  O   SER A 113      24.860   1.145 -20.101  1.00  0.00           O  
ATOM    999  OG  SER A 113      25.276  -0.917 -22.573  1.00  0.00           O  
ATOM   1000  N   PHE A 114      26.325  -0.045 -18.847  1.00  0.00           N  
ATOM   1001  CA  PHE A 114      27.079   1.066 -18.278  1.00  0.00           C  
ATOM   1002  C   PHE A 114      27.698   1.920 -19.378  1.00  0.00           C  
ATOM   1003  CB  PHE A 114      28.172   0.549 -17.337  1.00  0.00           C  
ATOM   1004  O   PHE A 114      28.401   1.405 -20.249  1.00  0.00           O  
ATOM   1005  CG  PHE A 114      28.948   1.641 -16.651  1.00  0.00           C  
ATOM   1006  CD1 PHE A 114      30.214   1.999 -17.098  1.00  0.00           C  
ATOM   1007  CD2 PHE A 114      28.411   2.309 -15.558  1.00  0.00           C  
ATOM   1008  CE1 PHE A 114      30.934   3.009 -16.464  1.00  0.00           C  
ATOM   1009  CE2 PHE A 114      29.125   3.319 -14.920  1.00  0.00           C  
ATOM   1010  CZ  PHE A 114      30.387   3.667 -15.374  1.00  0.00           C  
ATOM   1011  N   GLU A 115      27.261   3.124 -19.853  1.00  0.00           N  
ATOM   1012  CA  GLU A 115      28.010   4.060 -20.686  1.00  0.00           C  
ATOM   1013  C   GLU A 115      28.722   5.108 -19.836  1.00  0.00           C  
ATOM   1014  CB  GLU A 115      27.082   4.742 -21.695  1.00  0.00           C  
ATOM   1015  O   GLU A 115      28.185   5.562 -18.823  1.00  0.00           O  
ATOM   1016  CG  GLU A 115      26.698   3.859 -22.873  1.00  0.00           C  
ATOM   1017  CD  GLU A 115      25.868   4.583 -23.921  1.00  0.00           C  
ATOM   1018  OE1 GLU A 115      25.544   3.975 -24.966  1.00  0.00           O  
ATOM   1019  OE2 GLU A 115      25.539   5.769 -23.695  1.00  0.00           O  
TER    1020      GLU A 115                                                      
ATOM   1021  N   ILE B 116       3.177   7.546  23.883  1.00  0.00           N  
ATOM   1022  CA  ILE B 116       3.064   6.447  22.930  1.00  0.00           C  
ATOM   1023  C   ILE B 116       1.601   6.254  22.536  1.00  0.00           C  
ATOM   1024  CB  ILE B 116       3.641   5.136  23.508  1.00  0.00           C  
ATOM   1025  O   ILE B 116       1.290   6.052  21.359  1.00  0.00           O  
ATOM   1026  CG1 ILE B 116       5.160   5.250  23.677  1.00  0.00           C  
ATOM   1027  CG2 ILE B 116       3.278   3.946  22.615  1.00  0.00           C  
ATOM   1028  CD1 ILE B 116       5.789   4.085  24.430  1.00  0.00           C  
ATOM   1029  N   LEU B 117       0.623   6.508  23.456  1.00  0.00           N  
ATOM   1030  CA  LEU B 117      -0.820   6.434  23.256  1.00  0.00           C  
ATOM   1031  C   LEU B 117      -1.320   7.633  22.457  1.00  0.00           C  
ATOM   1032  CB  LEU B 117      -1.545   6.364  24.602  1.00  0.00           C  
ATOM   1033  O   LEU B 117      -2.141   7.481  21.550  1.00  0.00           O  
ATOM   1034  CG  LEU B 117      -3.050   6.098  24.548  1.00  0.00           C  
ATOM   1035  CD1 LEU B 117      -3.320   4.655  24.136  1.00  0.00           C  
ATOM   1036  CD2 LEU B 117      -3.696   6.404  25.895  1.00  0.00           C  
ATOM   1037  N   ARG B 118      -0.912   8.843  22.637  1.00  0.00           N  
ATOM   1038  CA  ARG B 118      -1.273  10.060  21.916  1.00  0.00           C  
ATOM   1039  C   ARG B 118      -0.690  10.055  20.507  1.00  0.00           C  
ATOM   1040  CB  ARG B 118      -0.795  11.298  22.677  1.00  0.00           C  
ATOM   1041  O   ARG B 118      -1.347  10.486  19.556  1.00  0.00           O  
ATOM   1042  CG  ARG B 118      -1.654  11.653  23.880  1.00  0.00           C  
ATOM   1043  CD  ARG B 118      -1.207  12.955  24.529  1.00  0.00           C  
ATOM   1044  NE  ARG B 118      -1.943  13.224  25.760  1.00  0.00           N  
ATOM   1045  NH1 ARG B 118      -0.813  15.179  26.252  1.00  0.00           N  
ATOM   1046  NH2 ARG B 118      -2.466  14.422  27.649  1.00  0.00           N  
ATOM   1047  CZ  ARG B 118      -1.739  14.274  26.551  1.00  0.00           C  
ATOM   1048  N   ARG B 119       0.455   9.480  20.405  1.00  0.00           N  
ATOM   1049  CA  ARG B 119       1.127   9.314  19.120  1.00  0.00           C  
ATOM   1050  C   ARG B 119       0.412   8.280  18.257  1.00  0.00           C  
ATOM   1051  CB  ARG B 119       2.587   8.906  19.326  1.00  0.00           C  
ATOM   1052  O   ARG B 119       0.211   8.494  17.060  1.00  0.00           O  
ATOM   1053  CG  ARG B 119       3.387   8.809  18.036  1.00  0.00           C  
ATOM   1054  CD  ARG B 119       4.831   8.404  18.298  1.00  0.00           C  
ATOM   1055  NE  ARG B 119       5.552   8.145  17.055  1.00  0.00           N  
ATOM   1056  NH1 ARG B 119       7.555   7.627  18.082  1.00  0.00           N  
ATOM   1057  NH2 ARG B 119       7.386   7.572  15.797  1.00  0.00           N  
ATOM   1058  CZ  ARG B 119       6.830   7.782  16.981  1.00  0.00           C  
ATOM   1059  N   ASN B 120      -0.035   7.154  18.765  1.00  0.00           N  
ATOM   1060  CA  ASN B 120      -0.771   6.102  18.071  1.00  0.00           C  
ATOM   1061  C   ASN B 120      -2.185   6.550  17.711  1.00  0.00           C  
ATOM   1062  CB  ASN B 120      -0.818   4.830  18.920  1.00  0.00           C  
ATOM   1063  O   ASN B 120      -2.685   6.232  16.631  1.00  0.00           O  
ATOM   1064  CG  ASN B 120       0.515   4.108  18.964  1.00  0.00           C  
ATOM   1065  ND2 ASN B 120       0.665   3.199  19.920  1.00  0.00           N  
ATOM   1066  OD1 ASN B 120       1.401   4.366  18.146  1.00  0.00           O  
ATOM   1067  N   GLN B 121      -2.746   7.306  18.584  1.00  0.00           N  
ATOM   1068  CA  GLN B 121      -4.071   7.865  18.338  1.00  0.00           C  
ATOM   1069  C   GLN B 121      -4.031   8.904  17.220  1.00  0.00           C  
ATOM   1070  CB  GLN B 121      -4.637   8.490  19.614  1.00  0.00           C  
ATOM   1071  O   GLN B 121      -4.917   8.937  16.364  1.00  0.00           O  
ATOM   1072  CG  GLN B 121      -5.092   7.469  20.648  1.00  0.00           C  
ATOM   1073  CD  GLN B 121      -5.634   8.113  21.911  1.00  0.00           C  
ATOM   1074  NE2 GLN B 121      -6.362   7.338  22.707  1.00  0.00           N  
ATOM   1075  OE1 GLN B 121      -5.399   9.298  22.168  1.00  0.00           O  
ATOM   1076  N   ALA B 122      -3.066   9.687  17.291  1.00  0.00           N  
ATOM   1077  CA  ALA B 122      -2.872  10.696  16.254  1.00  0.00           C  
ATOM   1078  C   ALA B 122      -2.638  10.047  14.893  1.00  0.00           C  
ATOM   1079  CB  ALA B 122      -1.702  11.610  16.612  1.00  0.00           C  
ATOM   1080  O   ALA B 122      -3.161  10.512  13.877  1.00  0.00           O  
ATOM   1081  N   MET B 123      -1.951   8.997  14.913  1.00  0.00           N  
ATOM   1082  CA  MET B 123      -1.623   8.254  13.700  1.00  0.00           C  
ATOM   1083  C   MET B 123      -2.867   7.597  13.111  1.00  0.00           C  
ATOM   1084  CB  MET B 123      -0.559   7.195  13.989  1.00  0.00           C  
ATOM   1085  O   MET B 123      -3.073   7.627  11.896  1.00  0.00           O  
ATOM   1086  CG  MET B 123       0.827   7.769  14.235  1.00  0.00           C  
ATOM   1087  SD  MET B 123       2.070   6.471  14.607  1.00  0.00           S  
ATOM   1088  CE  MET B 123       2.207   5.682  12.979  1.00  0.00           C  
ATOM   1089  N   LEU B 124      -3.621   7.012  13.885  1.00  0.00           N  
ATOM   1090  CA  LEU B 124      -4.870   6.385  13.467  1.00  0.00           C  
ATOM   1091  C   LEU B 124      -5.847   7.424  12.929  1.00  0.00           C  
ATOM   1092  CB  LEU B 124      -5.506   5.626  14.635  1.00  0.00           C  
ATOM   1093  O   LEU B 124      -6.555   7.170  11.952  1.00  0.00           O  
ATOM   1094  CG  LEU B 124      -4.786   4.355  15.090  1.00  0.00           C  
ATOM   1095  CD1 LEU B 124      -5.428   3.808  16.360  1.00  0.00           C  
ATOM   1096  CD2 LEU B 124      -4.801   3.306  13.983  1.00  0.00           C  
ATOM   1097  N   LEU B 125      -5.897   8.567  13.568  1.00  0.00           N  
ATOM   1098  CA  LEU B 125      -6.727   9.667  13.089  1.00  0.00           C  
ATOM   1099  C   LEU B 125      -6.258  10.145  11.718  1.00  0.00           C  
ATOM   1100  CB  LEU B 125      -6.701  10.831  14.083  1.00  0.00           C  
ATOM   1101  O   LEU B 125      -7.077  10.417  10.837  1.00  0.00           O  
ATOM   1102  CG  LEU B 125      -7.464  10.621  15.392  1.00  0.00           C  
ATOM   1103  CD1 LEU B 125      -7.150  11.744  16.375  1.00  0.00           C  
ATOM   1104  CD2 LEU B 125      -8.963  10.537  15.130  1.00  0.00           C  
ATOM   1105  N   GLU B 126      -5.016  10.247  11.561  1.00  0.00           N  
ATOM   1106  CA  GLU B 126      -4.411  10.686  10.307  1.00  0.00           C  
ATOM   1107  C   GLU B 126      -4.649   9.669   9.194  1.00  0.00           C  
ATOM   1108  CB  GLU B 126      -2.910  10.926  10.488  1.00  0.00           C  
ATOM   1109  O   GLU B 126      -4.673  10.026   8.014  1.00  0.00           O  
ATOM   1110  CG  GLU B 126      -2.579  12.192  11.265  1.00  0.00           C  
ATOM   1111  CD  GLU B 126      -1.087  12.397  11.471  1.00  0.00           C  
ATOM   1112  OE1 GLU B 126      -0.690  13.437  12.045  1.00  0.00           O  
ATOM   1113  OE2 GLU B 126      -0.308  11.510  11.055  1.00  0.00           O  
ATOM   1114  N   MET B 127      -4.834   8.392   9.521  1.00  0.00           N  
ATOM   1115  CA  MET B 127      -5.098   7.288   8.602  1.00  0.00           C  
ATOM   1116  C   MET B 127      -6.577   7.228   8.234  1.00  0.00           C  
ATOM   1117  CB  MET B 127      -4.657   5.959   9.216  1.00  0.00           C  
ATOM   1118  O   MET B 127      -6.983   6.408   7.408  1.00  0.00           O  
ATOM   1119  CG  MET B 127      -3.148   5.803   9.321  1.00  0.00           C  
ATOM   1120  SD  MET B 127      -2.659   4.226  10.123  1.00  0.00           S  
ATOM   1121  CE  MET B 127      -3.000   3.062   8.774  1.00  0.00           C  
ATOM   1122  N   GLY B 128      -7.331   8.211   8.867  1.00  0.00           N  
ATOM   1123  CA  GLY B 128      -8.715   8.347   8.440  1.00  0.00           C  
ATOM   1124  C   GLY B 128      -9.702   7.720   9.407  1.00  0.00           C  
ATOM   1125  O   GLY B 128     -10.897   7.635   9.114  1.00  0.00           O  
ATOM   1126  N   PHE B 129      -9.168   7.166  10.643  1.00  0.00           N  
ATOM   1127  CA  PHE B 129     -10.039   6.632  11.684  1.00  0.00           C  
ATOM   1128  C   PHE B 129     -10.729   7.758  12.444  1.00  0.00           C  
ATOM   1129  CB  PHE B 129      -9.243   5.754  12.654  1.00  0.00           C  
ATOM   1130  O   PHE B 129     -10.139   8.818  12.663  1.00  0.00           O  
ATOM   1131  CG  PHE B 129      -8.745   4.471  12.044  1.00  0.00           C  
ATOM   1132  CD1 PHE B 129      -9.508   3.312  12.112  1.00  0.00           C  
ATOM   1133  CD2 PHE B 129      -7.514   4.426  11.403  1.00  0.00           C  
ATOM   1134  CE1 PHE B 129      -9.050   2.123  11.548  1.00  0.00           C  
ATOM   1135  CE2 PHE B 129      -7.050   3.242  10.837  1.00  0.00           C  
ATOM   1136  CZ  PHE B 129      -7.819   2.091  10.911  1.00  0.00           C  
ATOM   1137  N   SER B 130     -12.103   7.607  12.763  1.00  0.00           N  
ATOM   1138  CA  SER B 130     -12.828   8.588  13.565  1.00  0.00           C  
ATOM   1139  C   SER B 130     -12.362   8.569  15.017  1.00  0.00           C  
ATOM   1140  CB  SER B 130     -14.333   8.325  13.501  1.00  0.00           C  
ATOM   1141  O   SER B 130     -11.731   7.606  15.459  1.00  0.00           O  
ATOM   1142  OG  SER B 130     -14.669   7.144  14.210  1.00  0.00           O  
ATOM   1143  N   ARG B 131     -12.553   9.579  15.779  1.00  0.00           N  
ATOM   1144  CA  ARG B 131     -12.237   9.659  17.202  1.00  0.00           C  
ATOM   1145  C   ARG B 131     -12.917   8.536  17.978  1.00  0.00           C  
ATOM   1146  CB  ARG B 131     -12.656  11.017  17.770  1.00  0.00           C  
ATOM   1147  O   ARG B 131     -12.335   7.978  18.910  1.00  0.00           O  
ATOM   1148  CG  ARG B 131     -11.738  12.161  17.369  1.00  0.00           C  
ATOM   1149  CD  ARG B 131     -12.136  13.466  18.045  1.00  0.00           C  
ATOM   1150  NE  ARG B 131     -11.280  14.573  17.627  1.00  0.00           N  
ATOM   1151  NH1 ARG B 131     -12.268  16.133  19.014  1.00  0.00           N  
ATOM   1152  NH2 ARG B 131     -10.533  16.744  17.646  1.00  0.00           N  
ATOM   1153  CZ  ARG B 131     -11.362  15.814  18.097  1.00  0.00           C  
ATOM   1154  N   HIS B 132     -14.137   8.253  17.547  1.00  0.00           N  
ATOM   1155  CA  HIS B 132     -14.886   7.152  18.140  1.00  0.00           C  
ATOM   1156  C   HIS B 132     -14.199   5.815  17.882  1.00  0.00           C  
ATOM   1157  CB  HIS B 132     -16.315   7.121  17.595  1.00  0.00           C  
ATOM   1158  O   HIS B 132     -14.083   4.987  18.787  1.00  0.00           O  
ATOM   1159  CG  HIS B 132     -17.108   5.939  18.055  1.00  0.00           C  
ATOM   1160  CD2 HIS B 132     -17.533   4.840  17.389  1.00  0.00           C  
ATOM   1161  ND1 HIS B 132     -17.558   5.804  19.350  1.00  0.00           N  
ATOM   1162  CE1 HIS B 132     -18.226   4.668  19.461  1.00  0.00           C  
ATOM   1163  NE2 HIS B 132     -18.226   4.065  18.285  1.00  0.00           N  
ATOM   1164  N   GLN B 133     -13.705   5.523  16.701  1.00  0.00           N  
ATOM   1165  CA  GLN B 133     -12.993   4.315  16.295  1.00  0.00           C  
ATOM   1166  C   GLN B 133     -11.667   4.183  17.039  1.00  0.00           C  
ATOM   1167  CB  GLN B 133     -12.750   4.316  14.785  1.00  0.00           C  
ATOM   1168  O   GLN B 133     -11.295   3.088  17.465  1.00  0.00           O  
ATOM   1169  CG  GLN B 133     -14.019   4.160  13.958  1.00  0.00           C  
ATOM   1170  CD  GLN B 133     -13.778   4.352  12.472  1.00  0.00           C  
ATOM   1171  NE2 GLN B 133     -14.364   3.480  11.659  1.00  0.00           N  
ATOM   1172  OE1 GLN B 133     -13.072   5.277  12.059  1.00  0.00           O  
ATOM   1173  N   VAL B 134     -10.978   5.241  17.195  1.00  0.00           N  
ATOM   1174  CA  VAL B 134      -9.699   5.279  17.896  1.00  0.00           C  
ATOM   1175  C   VAL B 134      -9.911   4.971  19.376  1.00  0.00           C  
ATOM   1176  CB  VAL B 134      -9.001   6.648  17.730  1.00  0.00           C  
ATOM   1177  O   VAL B 134      -9.120   4.249  19.987  1.00  0.00           O  
ATOM   1178  CG1 VAL B 134      -7.744   6.721  18.595  1.00  0.00           C  
ATOM   1179  CG2 VAL B 134      -8.659   6.897  16.263  1.00  0.00           C  
ATOM   1180  N   LYS B 135     -11.029   5.412  19.977  1.00  0.00           N  
ATOM   1181  CA  LYS B 135     -11.373   5.185  21.378  1.00  0.00           C  
ATOM   1182  C   LYS B 135     -11.718   3.719  21.628  1.00  0.00           C  
ATOM   1183  CB  LYS B 135     -12.543   6.077  21.795  1.00  0.00           C  
ATOM   1184  O   LYS B 135     -11.442   3.187  22.705  1.00  0.00           O  
ATOM   1185  CG  LYS B 135     -12.158   7.528  22.043  1.00  0.00           C  
ATOM   1186  CD  LYS B 135     -13.341   8.341  22.552  1.00  0.00           C  
ATOM   1187  CE  LYS B 135     -12.969   9.804  22.753  1.00  0.00           C  
ATOM   1188  NZ  LYS B 135     -14.138  10.615  23.211  1.00  0.00           N  
ATOM   1189  N   GLU B 136     -12.224   3.083  20.618  1.00  0.00           N  
ATOM   1190  CA  GLU B 136     -12.644   1.687  20.702  1.00  0.00           C  
ATOM   1191  C   GLU B 136     -11.447   0.745  20.609  1.00  0.00           C  
ATOM   1192  CB  GLU B 136     -13.655   1.363  19.599  1.00  0.00           C  
ATOM   1193  O   GLU B 136     -11.511  -0.396  21.073  1.00  0.00           O  
ATOM   1194  CG  GLU B 136     -15.040   1.944  19.845  1.00  0.00           C  
ATOM   1195  CD  GLU B 136     -16.068   1.501  18.816  1.00  0.00           C  
ATOM   1196  OE1 GLU B 136     -17.274   1.776  19.006  1.00  0.00           O  
ATOM   1197  OE2 GLU B 136     -15.664   0.872  17.812  1.00  0.00           O  
ATOM   1198  N   PHE B 137     -10.321   1.326  20.120  1.00  0.00           N  
ATOM   1199  CA  PHE B 137      -9.119   0.510  19.996  1.00  0.00           C  
ATOM   1200  C   PHE B 137      -8.299   0.556  21.280  1.00  0.00           C  
ATOM   1201  CB  PHE B 137      -8.267   0.982  18.813  1.00  0.00           C  
ATOM   1202  O   PHE B 137      -8.101   1.626  21.859  1.00  0.00           O  
ATOM   1203  CG  PHE B 137      -8.922   0.776  17.474  1.00  0.00           C  
ATOM   1204  CD1 PHE B 137      -9.311  -0.493  17.062  1.00  0.00           C  
ATOM   1205  CD2 PHE B 137      -9.149   1.852  16.626  1.00  0.00           C  
ATOM   1206  CE1 PHE B 137      -9.917  -0.687  15.823  1.00  0.00           C  
ATOM   1207  CE2 PHE B 137      -9.754   1.666  15.386  1.00  0.00           C  
ATOM   1208  CZ  PHE B 137     -10.137   0.396  14.987  1.00  0.00           C  
ATOM   1209  N   THR B 138      -8.104  -0.654  21.917  1.00  0.00           N  
ATOM   1210  CA  THR B 138      -7.183  -0.640  23.047  1.00  0.00           C  
ATOM   1211  C   THR B 138      -5.785  -0.222  22.601  1.00  0.00           C  
ATOM   1212  CB  THR B 138      -7.116  -2.018  23.731  1.00  0.00           C  
ATOM   1213  O   THR B 138      -5.440  -0.347  21.423  1.00  0.00           O  
ATOM   1214  CG2 THR B 138      -8.498  -2.473  24.188  1.00  0.00           C  
ATOM   1215  OG1 THR B 138      -6.591  -2.979  22.807  1.00  0.00           O  
ATOM   1216  N   LEU B 139      -5.051   0.466  23.459  1.00  0.00           N  
ATOM   1217  CA  LEU B 139      -3.686   0.886  23.160  1.00  0.00           C  
ATOM   1218  C   LEU B 139      -2.862  -0.283  22.630  1.00  0.00           C  
ATOM   1219  CB  LEU B 139      -3.019   1.472  24.407  1.00  0.00           C  
ATOM   1220  O   LEU B 139      -2.149  -0.144  21.634  1.00  0.00           O  
ATOM   1221  CG  LEU B 139      -1.632   2.085  24.210  1.00  0.00           C  
ATOM   1222  CD1 LEU B 139      -1.710   3.281  23.267  1.00  0.00           C  
ATOM   1223  CD2 LEU B 139      -1.032   2.494  25.551  1.00  0.00           C  
ATOM   1224  N   PRO B 140      -3.068  -1.576  23.051  1.00  0.00           N  
ATOM   1225  CA  PRO B 140      -2.306  -2.718  22.540  1.00  0.00           C  
ATOM   1226  C   PRO B 140      -2.727  -3.124  21.130  1.00  0.00           C  
ATOM   1227  CB  PRO B 140      -2.620  -3.830  23.545  1.00  0.00           C  
ATOM   1228  O   PRO B 140      -1.883  -3.507  20.315  1.00  0.00           O  
ATOM   1229  CG  PRO B 140      -3.014  -3.113  24.796  1.00  0.00           C  
ATOM   1230  CD  PRO B 140      -3.669  -1.816  24.417  1.00  0.00           C  
ATOM   1231  N   CYS B 141      -3.920  -2.929  20.834  1.00  0.00           N  
ATOM   1232  CA  CYS B 141      -4.439  -3.282  19.517  1.00  0.00           C  
ATOM   1233  C   CYS B 141      -4.071  -2.224  18.484  1.00  0.00           C  
ATOM   1234  CB  CYS B 141      -5.957  -3.453  19.567  1.00  0.00           C  
ATOM   1235  O   CYS B 141      -3.732  -2.552  17.346  1.00  0.00           O  
ATOM   1236  SG  CYS B 141      -6.487  -5.101  20.082  1.00  0.00           S  
ATOM   1237  N   ALA B 142      -4.086  -0.968  18.868  1.00  0.00           N  
ATOM   1238  CA  ALA B 142      -3.675   0.134  18.002  1.00  0.00           C  
ATOM   1239  C   ALA B 142      -2.193   0.034  17.653  1.00  0.00           C  
ATOM   1240  CB  ALA B 142      -3.971   1.475  18.670  1.00  0.00           C  
ATOM   1241  O   ALA B 142      -1.810   0.193  16.491  1.00  0.00           O  
ATOM   1242  N   ARG B 143      -1.449  -0.297  18.549  1.00  0.00           N  
ATOM   1243  CA  ARG B 143      -0.012  -0.474  18.368  1.00  0.00           C  
ATOM   1244  C   ARG B 143       0.284  -1.690  17.496  1.00  0.00           C  
ATOM   1245  CB  ARG B 143       0.687  -0.617  19.722  1.00  0.00           C  
ATOM   1246  O   ARG B 143       1.097  -1.615  16.573  1.00  0.00           O  
ATOM   1247  CG  ARG B 143       2.202  -0.709  19.626  1.00  0.00           C  
ATOM   1248  CD  ARG B 143       2.852  -0.760  21.002  1.00  0.00           C  
ATOM   1249  NE  ARG B 143       4.302  -0.900  20.908  1.00  0.00           N  
ATOM   1250  NH1 ARG B 143       4.660  -0.874  23.190  1.00  0.00           N  
ATOM   1251  NH2 ARG B 143       6.431  -1.080  21.750  1.00  0.00           N  
ATOM   1252  CZ  ARG B 143       5.128  -0.951  21.950  1.00  0.00           C  
ATOM   1253  N   ALA B 144      -0.321  -2.847  17.811  1.00  0.00           N  
ATOM   1254  CA  ALA B 144      -0.156  -4.085  17.053  1.00  0.00           C  
ATOM   1255  C   ALA B 144      -0.566  -3.894  15.596  1.00  0.00           C  
ATOM   1256  CB  ALA B 144      -0.968  -5.211  17.689  1.00  0.00           C  
ATOM   1257  O   ALA B 144       0.131  -4.344  14.684  1.00  0.00           O  
ATOM   1258  N   TRP B 145      -1.604  -3.237  15.378  1.00  0.00           N  
ATOM   1259  CA  TRP B 145      -2.097  -2.975  14.030  1.00  0.00           C  
ATOM   1260  C   TRP B 145      -1.135  -2.073  13.264  1.00  0.00           C  
ATOM   1261  CB  TRP B 145      -3.487  -2.334  14.081  1.00  0.00           C  
ATOM   1262  O   TRP B 145      -0.802  -2.349  12.109  1.00  0.00           O  
ATOM   1263  CG  TRP B 145      -3.925  -1.726  12.782  1.00  0.00           C  
ATOM   1264  CD1 TRP B 145      -4.029  -0.395  12.489  1.00  0.00           C  
ATOM   1265  CD2 TRP B 145      -4.322  -2.429  11.601  1.00  0.00           C  
ATOM   1266  CE2 TRP B 145      -4.655  -1.459  10.629  1.00  0.00           C  
ATOM   1267  CE3 TRP B 145      -4.429  -3.786  11.269  1.00  0.00           C  
ATOM   1268  NE1 TRP B 145      -4.467  -0.227  11.196  1.00  0.00           N  
ATOM   1269  CH2 TRP B 145      -5.183  -3.139   9.048  1.00  0.00           C  
ATOM   1270  CZ2 TRP B 145      -5.087  -1.805   9.347  1.00  0.00           C  
ATOM   1271  CZ3 TRP B 145      -4.860  -4.128   9.992  1.00  0.00           C  
ATOM   1272  N   LEU B 146      -0.742  -0.945  13.904  1.00  0.00           N  
ATOM   1273  CA  LEU B 146       0.175  -0.006  13.268  1.00  0.00           C  
ATOM   1274  C   LEU B 146       1.486  -0.693  12.899  1.00  0.00           C  
ATOM   1275  CB  LEU B 146       0.451   1.184  14.190  1.00  0.00           C  
ATOM   1276  O   LEU B 146       2.031  -0.461  11.818  1.00  0.00           O  
ATOM   1277  CG  LEU B 146      -0.687   2.192  14.354  1.00  0.00           C  
ATOM   1278  CD1 LEU B 146      -0.353   3.194  15.454  1.00  0.00           C  
ATOM   1279  CD2 LEU B 146      -0.961   2.909  13.036  1.00  0.00           C  
ATOM   1280  N   ASN B 147       1.947  -1.552  13.733  1.00  0.00           N  
ATOM   1281  CA  ASN B 147       3.168  -2.309  13.475  1.00  0.00           C  
ATOM   1282  C   ASN B 147       2.988  -3.284  12.315  1.00  0.00           C  
ATOM   1283  CB  ASN B 147       3.612  -3.057  14.733  1.00  0.00           C  
ATOM   1284  O   ASN B 147       3.868  -3.409  11.461  1.00  0.00           O  
ATOM   1285  CG  ASN B 147       4.226  -2.139  15.772  1.00  0.00           C  
ATOM   1286  ND2 ASN B 147       4.235  -2.582  17.024  1.00  0.00           N  
ATOM   1287  OD1 ASN B 147       4.689  -1.041  15.452  1.00  0.00           O  
ATOM   1288  N   MET B 148       1.874  -3.925  12.305  1.00  0.00           N  
ATOM   1289  CA  MET B 148       1.565  -4.883  11.247  1.00  0.00           C  
ATOM   1290  C   MET B 148       1.378  -4.174   9.909  1.00  0.00           C  
ATOM   1291  CB  MET B 148       0.309  -5.683  11.594  1.00  0.00           C  
ATOM   1292  O   MET B 148       1.918  -4.609   8.891  1.00  0.00           O  
ATOM   1293  CG  MET B 148       0.542  -6.771  12.630  1.00  0.00           C  
ATOM   1294  SD  MET B 148      -0.930  -7.840  12.870  1.00  0.00           S  
ATOM   1295  CE  MET B 148      -0.923  -8.752  11.301  1.00  0.00           C  
ATOM   1296  N   TYR B 149       0.605  -3.133   9.976  1.00  0.00           N  
ATOM   1297  CA  TYR B 149       0.291  -2.408   8.750  1.00  0.00           C  
ATOM   1298  C   TYR B 149       1.550  -1.813   8.131  1.00  0.00           C  
ATOM   1299  CB  TYR B 149      -0.729  -1.300   9.027  1.00  0.00           C  
ATOM   1300  O   TYR B 149       1.714  -1.826   6.909  1.00  0.00           O  
ATOM   1301  CG  TYR B 149      -1.194  -0.579   7.785  1.00  0.00           C  
ATOM   1302  CD1 TYR B 149      -0.802   0.733   7.530  1.00  0.00           C  
ATOM   1303  CD2 TYR B 149      -2.027  -1.207   6.865  1.00  0.00           C  
ATOM   1304  CE1 TYR B 149      -1.230   1.403   6.388  1.00  0.00           C  
ATOM   1305  CE2 TYR B 149      -2.460  -0.547   5.720  1.00  0.00           C  
ATOM   1306  OH  TYR B 149      -2.483   1.413   4.358  1.00  0.00           O  
ATOM   1307  CZ  TYR B 149      -2.057   0.755   5.490  1.00  0.00           C  
ATOM   1308  N   GLN B 150       2.456  -1.318   8.867  1.00  0.00           N  
ATOM   1309  CA  GLN B 150       3.701  -0.713   8.403  1.00  0.00           C  
ATOM   1310  C   GLN B 150       4.597  -1.747   7.728  1.00  0.00           C  
ATOM   1311  CB  GLN B 150       4.443  -0.053   9.566  1.00  0.00           C  
ATOM   1312  O   GLN B 150       5.406  -1.405   6.863  1.00  0.00           O  
ATOM   1313  CG  GLN B 150       3.774   1.213  10.083  1.00  0.00           C  
ATOM   1314  CD  GLN B 150       4.505   1.823  11.265  1.00  0.00           C  
ATOM   1315  NE2 GLN B 150       4.203   3.082  11.564  1.00  0.00           N  
ATOM   1316  OE1 GLN B 150       5.333   1.167  11.905  1.00  0.00           O  
ATOM   1317  N   GLU B 151       4.368  -2.907   8.052  1.00  0.00           N  
ATOM   1318  CA  GLU B 151       5.265  -3.959   7.583  1.00  0.00           C  
ATOM   1319  C   GLU B 151       4.613  -4.789   6.480  1.00  0.00           C  
ATOM   1320  CB  GLU B 151       5.686  -4.865   8.743  1.00  0.00           C  
ATOM   1321  O   GLU B 151       5.268  -5.627   5.857  1.00  0.00           O  
ATOM   1322  CG  GLU B 151       6.556  -4.170   9.780  1.00  0.00           C  
ATOM   1323  CD  GLU B 151       6.998  -5.091  10.907  1.00  0.00           C  
ATOM   1324  OE1 GLU B 151       7.761  -4.644  11.792  1.00  0.00           O  
ATOM   1325  OE2 GLU B 151       6.578  -6.270  10.903  1.00  0.00           O  
ATOM   1326  N   MET B 152       3.355  -4.525   6.227  1.00  0.00           N  
ATOM   1327  CA  MET B 152       2.620  -5.293   5.226  1.00  0.00           C  
ATOM   1328  C   MET B 152       3.103  -4.958   3.819  1.00  0.00           C  
ATOM   1329  CB  MET B 152       1.117  -5.028   5.341  1.00  0.00           C  
ATOM   1330  O   MET B 152       3.410  -3.802   3.523  1.00  0.00           O  
ATOM   1331  CG  MET B 152       0.467  -5.691   6.544  1.00  0.00           C  
ATOM   1332  SD  MET B 152      -1.356  -5.482   6.562  1.00  0.00           S  
ATOM   1333  CE  MET B 152      -1.770  -6.417   8.061  1.00  0.00           C  
ATOM   1334  N   ASN B 153       3.285  -5.981   2.949  1.00  0.00           N  
ATOM   1335  CA  ASN B 153       3.497  -5.735   1.527  1.00  0.00           C  
ATOM   1336  C   ASN B 153       2.173  -5.611   0.777  1.00  0.00           C  
ATOM   1337  CB  ASN B 153       4.354  -6.842   0.912  1.00  0.00           C  
ATOM   1338  O   ASN B 153       1.102  -5.692   1.381  1.00  0.00           O  
ATOM   1339  CG  ASN B 153       3.683  -8.200   0.969  1.00  0.00           C  
ATOM   1340  ND2 ASN B 153       4.478  -9.247   1.161  1.00  0.00           N  
ATOM   1341  OD1 ASN B 153       2.461  -8.308   0.840  1.00  0.00           O  
ATOM   1342  N   LEU B 154       2.270  -5.284  -0.470  1.00  0.00           N  
ATOM   1343  CA  LEU B 154       1.081  -4.996  -1.266  1.00  0.00           C  
ATOM   1344  C   LEU B 154       0.170  -6.216  -1.343  1.00  0.00           C  
ATOM   1345  CB  LEU B 154       1.476  -4.549  -2.677  1.00  0.00           C  
ATOM   1346  O   LEU B 154      -1.053  -6.090  -1.242  1.00  0.00           O  
ATOM   1347  CG  LEU B 154       0.331  -4.135  -3.602  1.00  0.00           C  
ATOM   1348  CD1 LEU B 154      -0.498  -3.029  -2.957  1.00  0.00           C  
ATOM   1349  CD2 LEU B 154       0.873  -3.684  -4.954  1.00  0.00           C  
ATOM   1350  N   ASP B 155       0.629  -7.433  -1.479  1.00  0.00           N  
ATOM   1351  CA  ASP B 155      -0.160  -8.661  -1.485  1.00  0.00           C  
ATOM   1352  C   ASP B 155      -0.913  -8.836  -0.168  1.00  0.00           C  
ATOM   1353  CB  ASP B 155       0.736  -9.874  -1.744  1.00  0.00           C  
ATOM   1354  O   ASP B 155      -2.071  -9.258  -0.160  1.00  0.00           O  
ATOM   1355  CG  ASP B 155       1.187  -9.980  -3.190  1.00  0.00           C  
ATOM   1356  OD1 ASP B 155       0.578  -9.332  -4.068  1.00  0.00           O  
ATOM   1357  OD2 ASP B 155       2.159 -10.720  -3.454  1.00  0.00           O  
ATOM   1358  N   GLU B 156      -0.236  -8.586   0.926  1.00  0.00           N  
ATOM   1359  CA  GLU B 156      -0.849  -8.686   2.247  1.00  0.00           C  
ATOM   1360  C   GLU B 156      -1.962  -7.656   2.418  1.00  0.00           C  
ATOM   1361  CB  GLU B 156       0.204  -8.509   3.344  1.00  0.00           C  
ATOM   1362  O   GLU B 156      -2.999  -7.949   3.017  1.00  0.00           O  
ATOM   1363  CG  GLU B 156       1.200  -9.657   3.431  1.00  0.00           C  
ATOM   1364  CD  GLU B 156       2.391  -9.350   4.325  1.00  0.00           C  
ATOM   1365  OE1 GLU B 156       3.036 -10.301   4.824  1.00  0.00           O  
ATOM   1366  OE2 GLU B 156       2.682  -8.150   4.528  1.00  0.00           O  
ATOM   1367  N   VAL B 157      -1.736  -6.474   1.942  1.00  0.00           N  
ATOM   1368  CA  VAL B 157      -2.758  -5.434   1.985  1.00  0.00           C  
ATOM   1369  C   VAL B 157      -3.966  -5.862   1.155  1.00  0.00           C  
ATOM   1370  CB  VAL B 157      -2.214  -4.081   1.475  1.00  0.00           C  
ATOM   1371  O   VAL B 157      -5.112  -5.652   1.561  1.00  0.00           O  
ATOM   1372  CG1 VAL B 157      -3.344  -3.064   1.330  1.00  0.00           C  
ATOM   1373  CG2 VAL B 157      -1.133  -3.552   2.417  1.00  0.00           C  
ATOM   1374  N   LEU B 158      -3.675  -6.476   0.003  1.00  0.00           N  
ATOM   1375  CA  LEU B 158      -4.734  -6.991  -0.857  1.00  0.00           C  
ATOM   1376  C   LEU B 158      -5.523  -8.089  -0.150  1.00  0.00           C  
ATOM   1377  CB  LEU B 158      -4.149  -7.529  -2.165  1.00  0.00           C  
ATOM   1378  O   LEU B 158      -6.753  -8.125  -0.230  1.00  0.00           O  
ATOM   1379  CG  LEU B 158      -3.672  -6.484  -3.175  1.00  0.00           C  
ATOM   1380  CD1 LEU B 158      -2.880  -7.152  -4.294  1.00  0.00           C  
ATOM   1381  CD2 LEU B 158      -4.856  -5.707  -3.741  1.00  0.00           C  
ATOM   1382  N   LEU B 159      -4.758  -8.985   0.500  1.00  0.00           N  
ATOM   1383  CA  LEU B 159      -5.394 -10.041   1.280  1.00  0.00           C  
ATOM   1384  C   LEU B 159      -6.237  -9.453   2.406  1.00  0.00           C  
ATOM   1385  CB  LEU B 159      -4.340 -10.990   1.857  1.00  0.00           C  
ATOM   1386  O   LEU B 159      -7.341  -9.932   2.676  1.00  0.00           O  
ATOM   1387  CG  LEU B 159      -3.645 -11.919   0.860  1.00  0.00           C  
ATOM   1388  CD1 LEU B 159      -2.514 -12.679   1.544  1.00  0.00           C  
ATOM   1389  CD2 LEU B 159      -4.649 -12.886   0.241  1.00  0.00           C  
ATOM   1390  N   TRP B 160      -5.751  -8.471   3.019  1.00  0.00           N  
ATOM   1391  CA  TRP B 160      -6.430  -7.773   4.107  1.00  0.00           C  
ATOM   1392  C   TRP B 160      -7.726  -7.135   3.619  1.00  0.00           C  
ATOM   1393  CB  TRP B 160      -5.516  -6.705   4.713  1.00  0.00           C  
ATOM   1394  O   TRP B 160      -8.760  -7.229   4.284  1.00  0.00           O  
ATOM   1395  CG  TRP B 160      -6.138  -5.943   5.846  1.00  0.00           C  
ATOM   1396  CD1 TRP B 160      -6.157  -6.299   7.166  1.00  0.00           C  
ATOM   1397  CD2 TRP B 160      -6.837  -4.698   5.755  1.00  0.00           C  
ATOM   1398  CE2 TRP B 160      -7.252  -4.356   7.062  1.00  0.00           C  
ATOM   1399  CE3 TRP B 160      -7.151  -3.836   4.696  1.00  0.00           C  
ATOM   1400  NE1 TRP B 160      -6.825  -5.348   7.902  1.00  0.00           N  
ATOM   1401  CH2 TRP B 160      -8.261  -2.362   6.282  1.00  0.00           C  
ATOM   1402  CZ2 TRP B 160      -7.966  -3.187   7.336  1.00  0.00           C  
ATOM   1403  CZ3 TRP B 160      -7.862  -2.674   4.971  1.00  0.00           C  
ATOM   1404  N   THR B 161      -7.748  -6.580   2.444  1.00  0.00           N  
ATOM   1405  CA  THR B 161      -8.880  -5.824   1.922  1.00  0.00           C  
ATOM   1406  C   THR B 161      -9.915  -6.759   1.301  1.00  0.00           C  
ATOM   1407  CB  THR B 161      -8.426  -4.789   0.875  1.00  0.00           C  
ATOM   1408  O   THR B 161     -11.075  -6.381   1.127  1.00  0.00           O  
ATOM   1409  CG2 THR B 161      -7.571  -3.700   1.514  1.00  0.00           C  
ATOM   1410  OG1 THR B 161      -7.660  -5.450  -0.140  1.00  0.00           O  
ATOM   1411  N   THR B 162      -9.607  -8.092   0.947  1.00  0.00           N  
ATOM   1412  CA  THR B 162     -10.455  -9.066   0.268  1.00  0.00           C  
ATOM   1413  C   THR B 162     -11.205  -9.928   1.280  1.00  0.00           C  
ATOM   1414  CB  THR B 162      -9.630  -9.968  -0.667  1.00  0.00           C  
ATOM   1415  O   THR B 162     -12.035 -10.757   0.902  1.00  0.00           O  
ATOM   1416  CG2 THR B 162      -9.002  -9.160  -1.799  1.00  0.00           C  
ATOM   1417  OG1 THR B 162      -8.589 -10.603   0.086  1.00  0.00           O  
ATOM   1418  N   GLY B 163     -10.945  -9.724   2.564  1.00  0.00           N  
ATOM   1419  CA  GLY B 163     -11.789 -10.365   3.561  1.00  0.00           C  
ATOM   1420  C   GLY B 163     -11.223 -11.679   4.065  1.00  0.00           C  
ATOM   1421  O   GLY B 163     -11.904 -12.423   4.775  1.00  0.00           O  
ATOM   1422  N   GLN B 164      -9.926 -11.990   3.680  1.00  0.00           N  
ATOM   1423  CA  GLN B 164      -9.243 -13.161   4.218  1.00  0.00           C  
ATOM   1424  C   GLN B 164      -8.676 -12.879   5.606  1.00  0.00           C  
ATOM   1425  CB  GLN B 164      -8.124 -13.610   3.276  1.00  0.00           C  
ATOM   1426  O   GLN B 164      -8.302 -11.745   5.911  1.00  0.00           O  
ATOM   1427  CG  GLN B 164      -8.612 -14.009   1.889  1.00  0.00           C  
ATOM   1428  CD  GLN B 164      -9.264 -15.379   1.868  1.00  0.00           C  
ATOM   1429  NE2 GLN B 164     -10.320 -15.520   1.074  1.00  0.00           N  
ATOM   1430  OE1 GLN B 164      -8.822 -16.302   2.558  1.00  0.00           O  
ATOM   1431  N   PRO B 165      -8.815 -13.938   6.531  1.00  0.00           N  
ATOM   1432  CA  PRO B 165      -8.213 -13.743   7.852  1.00  0.00           C  
ATOM   1433  C   PRO B 165      -6.745 -13.329   7.776  1.00  0.00           C  
ATOM   1434  CB  PRO B 165      -8.358 -15.117   8.512  1.00  0.00           C  
ATOM   1435  O   PRO B 165      -6.021 -13.770   6.880  1.00  0.00           O  
ATOM   1436  CG  PRO B 165      -9.459 -15.789   7.756  1.00  0.00           C  
ATOM   1437  CD  PRO B 165      -9.445 -15.282   6.342  1.00  0.00           C  
ATOM   1438  N   CYS B 166      -6.417 -12.449   8.773  1.00  0.00           N  
ATOM   1439  CA  CYS B 166      -5.062 -11.911   8.808  1.00  0.00           C  
ATOM   1440  C   CYS B 166      -4.041 -13.018   9.041  1.00  0.00           C  
ATOM   1441  CB  CYS B 166      -4.935 -10.849   9.899  1.00  0.00           C  
ATOM   1442  O   CYS B 166      -2.863 -12.861   8.714  1.00  0.00           O  
ATOM   1443  SG  CYS B 166      -5.819  -9.317   9.532  1.00  0.00           S  
ATOM   1444  N   LYS B 167      -4.451 -14.102   9.552  1.00  0.00           N  
ATOM   1445  CA  LYS B 167      -3.561 -15.227   9.822  1.00  0.00           C  
ATOM   1446  C   LYS B 167      -3.056 -15.853   8.525  1.00  0.00           C  
ATOM   1447  CB  LYS B 167      -4.271 -16.282  10.671  1.00  0.00           C  
ATOM   1448  O   LYS B 167      -2.075 -16.599   8.530  1.00  0.00           O  
ATOM   1449  CG  LYS B 167      -5.456 -16.939   9.979  1.00  0.00           C  
ATOM   1450  CD  LYS B 167      -6.128 -17.969  10.877  1.00  0.00           C  
ATOM   1451  CE  LYS B 167      -7.323 -18.616  10.191  1.00  0.00           C  
ATOM   1452  NZ  LYS B 167      -7.997 -19.614  11.075  1.00  0.00           N  
ATOM   1453  N   ASN B 168      -3.735 -15.528   7.409  1.00  0.00           N  
ATOM   1454  CA  ASN B 168      -3.365 -16.034   6.091  1.00  0.00           C  
ATOM   1455  C   ASN B 168      -2.288 -15.171   5.441  1.00  0.00           C  
ATOM   1456  CB  ASN B 168      -4.594 -16.122   5.185  1.00  0.00           C  
ATOM   1457  O   ASN B 168      -1.818 -15.478   4.344  1.00  0.00           O  
ATOM   1458  CG  ASN B 168      -5.560 -17.209   5.614  1.00  0.00           C  
ATOM   1459  ND2 ASN B 168      -6.794 -17.131   5.129  1.00  0.00           N  
ATOM   1460  OD1 ASN B 168      -5.200 -18.111   6.375  1.00  0.00           O  
ATOM   1461  N   MET B 169      -2.023 -14.018   6.082  1.00  0.00           N  
ATOM   1462  CA  MET B 169      -0.933 -13.174   5.600  1.00  0.00           C  
ATOM   1463  C   MET B 169       0.421 -13.806   5.904  1.00  0.00           C  
ATOM   1464  CB  MET B 169      -1.014 -11.781   6.228  1.00  0.00           C  
ATOM   1465  O   MET B 169       0.529 -14.655   6.791  1.00  0.00           O  
ATOM   1466  CG  MET B 169      -2.301 -11.039   5.911  1.00  0.00           C  
ATOM   1467  SD  MET B 169      -2.370  -9.383   6.698  1.00  0.00           S  
ATOM   1468  CE  MET B 169      -3.995  -8.820   6.119  1.00  0.00           C  
ATOM   1469  N   ALA B 170       1.442 -13.581   5.105  1.00  0.00           N  
ATOM   1470  CA  ALA B 170       2.778 -14.158   5.231  1.00  0.00           C  
ATOM   1471  C   ALA B 170       3.362 -13.892   6.616  1.00  0.00           C  
ATOM   1472  CB  ALA B 170       3.703 -13.602   4.151  1.00  0.00           C  
ATOM   1473  O   ALA B 170       3.147 -12.823   7.192  1.00  0.00           O  
ATOM   1474  N   GLN B 171       3.971 -14.993   7.230  1.00  0.00           N  
ATOM   1475  CA  GLN B 171       4.707 -14.869   8.484  1.00  0.00           C  
ATOM   1476  C   GLN B 171       5.967 -14.028   8.302  1.00  0.00           C  
ATOM   1477  CB  GLN B 171       5.072 -16.250   9.033  1.00  0.00           C  
ATOM   1478  O   GLN B 171       6.688 -14.187   7.315  1.00  0.00           O  
ATOM   1479  CG  GLN B 171       3.888 -17.014   9.612  1.00  0.00           C  
ATOM   1480  CD  GLN B 171       4.286 -18.355  10.197  1.00  0.00           C  
ATOM   1481  NE2 GLN B 171       3.334 -19.031  10.831  1.00  0.00           N  
ATOM   1482  OE1 GLN B 171       5.439 -18.782  10.080  1.00  0.00           O  
ATOM   1483  N   ARG B 172       6.080 -13.064   9.107  1.00  0.00           N  
ATOM   1484  CA  ARG B 172       7.237 -12.179   9.033  1.00  0.00           C  
ATOM   1485  C   ARG B 172       8.447 -12.799   9.724  1.00  0.00           C  
ATOM   1486  CB  ARG B 172       6.916 -10.820   9.659  1.00  0.00           C  
ATOM   1487  O   ARG B 172       8.339 -13.299  10.846  1.00  0.00           O  
ATOM   1488  CG  ARG B 172       5.753 -10.097   8.998  1.00  0.00           C  
ATOM   1489  CD  ARG B 172       5.458  -8.766   9.676  1.00  0.00           C  
ATOM   1490  NE  ARG B 172       4.272  -8.126   9.113  1.00  0.00           N  
ATOM   1491  NH1 ARG B 172       4.624  -6.092  10.151  1.00  0.00           N  
ATOM   1492  NH2 ARG B 172       2.805  -6.389   8.788  1.00  0.00           N  
ATOM   1493  CZ  ARG B 172       3.903  -6.871   9.352  1.00  0.00           C  
ATOM   1494  N   LYS B 173       9.647 -12.979   8.967  1.00  0.00           N  
ATOM   1495  CA  LYS B 173      10.858 -13.660   9.415  1.00  0.00           C  
ATOM   1496  C   LYS B 173      11.555 -12.872  10.520  1.00  0.00           C  
ATOM   1497  CB  LYS B 173      11.815 -13.879   8.243  1.00  0.00           C  
ATOM   1498  O   LYS B 173      12.062 -13.455  11.481  1.00  0.00           O  
ATOM   1499  CG  LYS B 173      11.367 -14.960   7.271  1.00  0.00           C  
ATOM   1500  CD  LYS B 173      12.421 -15.223   6.203  1.00  0.00           C  
ATOM   1501  CE  LYS B 173      11.962 -16.286   5.213  1.00  0.00           C  
ATOM   1502  NZ  LYS B 173      12.996 -16.555   4.170  1.00  0.00           N  
ATOM   1503  N   ASP B 174      11.403 -11.522  10.547  1.00  0.00           N  
ATOM   1504  CA  ASP B 174      12.155 -10.666  11.459  1.00  0.00           C  
ATOM   1505  C   ASP B 174      11.344 -10.355  12.715  1.00  0.00           C  
ATOM   1506  CB  ASP B 174      12.563  -9.366  10.762  1.00  0.00           C  
ATOM   1507  O   ASP B 174      11.904 -10.219  13.804  1.00  0.00           O  
ATOM   1508  CG  ASP B 174      13.577  -9.582   9.652  1.00  0.00           C  
ATOM   1509  OD1 ASP B 174      14.400 -10.518   9.751  1.00  0.00           O  
ATOM   1510  OD2 ASP B 174      13.554  -8.808   8.671  1.00  0.00           O  
ATOM   1511  N   ARG B 175      10.057 -10.447  12.708  1.00  0.00           N  
ATOM   1512  CA  ARG B 175       9.146 -10.233  13.828  1.00  0.00           C  
ATOM   1513  C   ARG B 175       7.846 -11.007  13.632  1.00  0.00           C  
ATOM   1514  CB  ARG B 175       8.847  -8.742  14.001  1.00  0.00           C  
ATOM   1515  O   ARG B 175       6.935 -10.536  12.948  1.00  0.00           O  
ATOM   1516  CG  ARG B 175       8.036  -8.417  15.246  1.00  0.00           C  
ATOM   1517  CD  ARG B 175       7.728  -6.930  15.345  1.00  0.00           C  
ATOM   1518  NE  ARG B 175       6.748  -6.651  16.391  1.00  0.00           N  
ATOM   1519  NH1 ARG B 175       6.554  -4.403  15.898  1.00  0.00           N  
ATOM   1520  NH2 ARG B 175       5.329  -5.316  17.607  1.00  0.00           N  
ATOM   1521  CZ  ARG B 175       6.212  -5.457  16.630  1.00  0.00           C  
ATOM   1522  N   PRO B 176       7.901 -12.294  14.073  1.00  0.00           N  
ATOM   1523  CA  PRO B 176       6.660 -13.049  13.889  1.00  0.00           C  
ATOM   1524  C   PRO B 176       5.477 -12.429  14.629  1.00  0.00           C  
ATOM   1525  CB  PRO B 176       6.999 -14.429  14.459  1.00  0.00           C  
ATOM   1526  O   PRO B 176       5.630 -11.952  15.756  1.00  0.00           O  
ATOM   1527  CG  PRO B 176       8.492 -14.459  14.525  1.00  0.00           C  
ATOM   1528  CD  PRO B 176       8.994 -13.046  14.608  1.00  0.00           C  
ATOM   1529  N   PRO B 177       4.313 -12.247  13.907  1.00  0.00           N  
ATOM   1530  CA  PRO B 177       3.140 -11.687  14.581  1.00  0.00           C  
ATOM   1531  C   PRO B 177       2.651 -12.557  15.737  1.00  0.00           C  
ATOM   1532  CB  PRO B 177       2.091 -11.619  13.468  1.00  0.00           C  
ATOM   1533  O   PRO B 177       2.731 -13.786  15.665  1.00  0.00           O  
ATOM   1534  CG  PRO B 177       2.846 -11.923  12.214  1.00  0.00           C  
ATOM   1535  CD  PRO B 177       4.146 -12.575  12.586  1.00  0.00           C  
ATOM   1536  N   THR B 178       2.317 -11.918  16.905  1.00  0.00           N  
ATOM   1537  CA  THR B 178       1.732 -12.627  18.038  1.00  0.00           C  
ATOM   1538  C   THR B 178       0.253 -12.911  17.793  1.00  0.00           C  
ATOM   1539  CB  THR B 178       1.894 -11.826  19.343  1.00  0.00           C  
ATOM   1540  O   THR B 178      -0.334 -12.395  16.840  1.00  0.00           O  
ATOM   1541  CG2 THR B 178       3.356 -11.467  19.590  1.00  0.00           C  
ATOM   1542  OG1 THR B 178       1.127 -10.619  19.254  1.00  0.00           O  
ATOM   1543  N   LYS B 179      -0.279 -13.859  18.596  1.00  0.00           N  
ATOM   1544  CA  LYS B 179      -1.715 -14.115  18.563  1.00  0.00           C  
ATOM   1545  C   LYS B 179      -2.509 -12.822  18.731  1.00  0.00           C  
ATOM   1546  CB  LYS B 179      -2.108 -15.116  19.651  1.00  0.00           C  
ATOM   1547  O   LYS B 179      -3.543 -12.634  18.088  1.00  0.00           O  
ATOM   1548  CG  LYS B 179      -3.540 -15.618  19.543  1.00  0.00           C  
ATOM   1549  CD  LYS B 179      -3.850 -16.659  20.611  1.00  0.00           C  
ATOM   1550  CE  LYS B 179      -5.308 -17.095  20.562  1.00  0.00           C  
ATOM   1551  NZ  LYS B 179      -5.622 -18.098  21.623  1.00  0.00           N  
ATOM   1552  N   THR B 180      -2.035 -11.953  19.582  1.00  0.00           N  
ATOM   1553  CA  THR B 180      -2.630 -10.646  19.837  1.00  0.00           C  
ATOM   1554  C   THR B 180      -2.541  -9.759  18.598  1.00  0.00           C  
ATOM   1555  CB  THR B 180      -1.947  -9.943  21.025  1.00  0.00           C  
ATOM   1556  O   THR B 180      -3.483  -9.030  18.281  1.00  0.00           O  
ATOM   1557  CG2 THR B 180      -2.597  -8.594  21.314  1.00  0.00           C  
ATOM   1558  OG1 THR B 180      -2.054 -10.772  22.189  1.00  0.00           O  
ATOM   1559  N   ASP B 181      -1.492  -9.828  17.792  1.00  0.00           N  
ATOM   1560  CA  ASP B 181      -1.298  -9.078  16.555  1.00  0.00           C  
ATOM   1561  C   ASP B 181      -2.339  -9.468  15.508  1.00  0.00           C  
ATOM   1562  CB  ASP B 181       0.112  -9.306  16.005  1.00  0.00           C  
ATOM   1563  O   ASP B 181      -2.948  -8.601  14.878  1.00  0.00           O  
ATOM   1564  CG  ASP B 181       1.188  -8.626  16.833  1.00  0.00           C  
ATOM   1565  OD1 ASP B 181       0.896  -7.606  17.495  1.00  0.00           O  
ATOM   1566  OD2 ASP B 181       2.339  -9.112  16.823  1.00  0.00           O  
ATOM   1567  N   GLY B 182      -2.538 -10.775  15.451  1.00  0.00           N  
ATOM   1568  CA  GLY B 182      -3.537 -11.239  14.501  1.00  0.00           C  
ATOM   1569  C   GLY B 182      -4.952 -10.851  14.886  1.00  0.00           C  
ATOM   1570  O   GLY B 182      -5.756 -10.481  14.028  1.00  0.00           O  
ATOM   1571  N   ALA B 183      -5.205 -10.974  16.165  1.00  0.00           N  
ATOM   1572  CA  ALA B 183      -6.524 -10.603  16.670  1.00  0.00           C  
ATOM   1573  C   ALA B 183      -6.799  -9.119  16.446  1.00  0.00           C  
ATOM   1574  CB  ALA B 183      -6.640 -10.944  18.154  1.00  0.00           C  
ATOM   1575  O   ALA B 183      -7.901  -8.740  16.042  1.00  0.00           O  
ATOM   1576  N   CYS B 184      -5.845  -8.346  16.733  1.00  0.00           N  
ATOM   1577  CA  CYS B 184      -5.951  -6.901  16.566  1.00  0.00           C  
ATOM   1578  C   CYS B 184      -6.072  -6.530  15.092  1.00  0.00           C  
ATOM   1579  CB  CYS B 184      -4.740  -6.199  17.180  1.00  0.00           C  
ATOM   1580  O   CYS B 184      -6.826  -5.623  14.736  1.00  0.00           O  
ATOM   1581  SG  CYS B 184      -4.743  -6.187  18.986  1.00  0.00           S  
ATOM   1582  N   CYS B 185      -5.394  -7.214  14.248  1.00  0.00           N  
ATOM   1583  CA  CYS B 185      -5.495  -7.030  12.804  1.00  0.00           C  
ATOM   1584  C   CYS B 185      -6.898  -7.359  12.309  1.00  0.00           C  
ATOM   1585  CB  CYS B 185      -4.471  -7.902  12.079  1.00  0.00           C  
ATOM   1586  O   CYS B 185      -7.483  -6.597  11.536  1.00  0.00           O  
ATOM   1587  SG  CYS B 185      -4.487  -7.705  10.284  1.00  0.00           S  
ATOM   1588  N   ASP B 186      -7.421  -8.474  12.679  1.00  0.00           N  
ATOM   1589  CA  ASP B 186      -8.772  -8.891  12.314  1.00  0.00           C  
ATOM   1590  C   ASP B 186      -9.811  -7.901  12.835  1.00  0.00           C  
ATOM   1591  CB  ASP B 186      -9.065 -10.293  12.852  1.00  0.00           C  
ATOM   1592  O   ASP B 186     -10.789  -7.600  12.147  1.00  0.00           O  
ATOM   1593  CG  ASP B 186      -8.396 -11.390  12.042  1.00  0.00           C  
ATOM   1594  OD1 ASP B 186      -8.069 -11.161  10.858  1.00  0.00           O  
ATOM   1595  OD2 ASP B 186      -8.197 -12.495  12.593  1.00  0.00           O  
ATOM   1596  N   ALA B 187      -9.621  -7.445  14.100  1.00  0.00           N  
ATOM   1597  CA  ALA B 187     -10.520  -6.477  14.723  1.00  0.00           C  
ATOM   1598  C   ALA B 187     -10.526  -5.159  13.953  1.00  0.00           C  
ATOM   1599  CB  ALA B 187     -10.119  -6.238  16.177  1.00  0.00           C  
ATOM   1600  O   ALA B 187     -11.587  -4.575  13.719  1.00  0.00           O  
ATOM   1601  N   MET B 188      -9.445  -4.717  13.517  1.00  0.00           N  
ATOM   1602  CA  MET B 188      -9.302  -3.481  12.753  1.00  0.00           C  
ATOM   1603  C   MET B 188      -9.900  -3.631  11.359  1.00  0.00           C  
ATOM   1604  CB  MET B 188      -7.830  -3.078  12.650  1.00  0.00           C  
ATOM   1605  O   MET B 188     -10.536  -2.707  10.848  1.00  0.00           O  
ATOM   1606  CG  MET B 188      -7.261  -2.499  13.935  1.00  0.00           C  
ATOM   1607  SD  MET B 188      -8.064  -0.918  14.409  1.00  0.00           S  
ATOM   1608  CE  MET B 188      -7.450   0.161  13.086  1.00  0.00           C  
ATOM   1609  N   ARG B 189      -9.692  -4.686  10.876  1.00  0.00           N  
ATOM   1610  CA  ARG B 189     -10.267  -5.013   9.576  1.00  0.00           C  
ATOM   1611  C   ARG B 189     -11.790  -5.042   9.641  1.00  0.00           C  
ATOM   1612  CB  ARG B 189      -9.738  -6.361   9.078  1.00  0.00           C  
ATOM   1613  O   ARG B 189     -12.465  -4.505   8.760  1.00  0.00           O  
ATOM   1614  CG  ARG B 189     -10.197  -6.722   7.674  1.00  0.00           C  
ATOM   1615  CD  ARG B 189      -9.665  -8.080   7.239  1.00  0.00           C  
ATOM   1616  NE  ARG B 189     -10.321  -9.170   7.955  1.00  0.00           N  
ATOM   1617  NH1 ARG B 189      -8.942 -10.825   7.118  1.00  0.00           N  
ATOM   1618  NH2 ARG B 189     -10.629 -11.360   8.575  1.00  0.00           N  
ATOM   1619  CZ  ARG B 189      -9.963 -10.449   7.881  1.00  0.00           C  
ATOM   1620  N   ALA B 190     -12.287  -5.820  10.503  1.00  0.00           N  
ATOM   1621  CA  ALA B 190     -13.729  -5.895  10.725  1.00  0.00           C  
ATOM   1622  C   ALA B 190     -14.332  -4.503  10.888  1.00  0.00           C  
ATOM   1623  CB  ALA B 190     -14.034  -6.750  11.953  1.00  0.00           C  
ATOM   1624  O   ALA B 190     -15.413  -4.223  10.363  1.00  0.00           O  
ATOM   1625  N   HIS B 191     -13.672  -3.699  11.554  1.00  0.00           N  
ATOM   1626  CA  HIS B 191     -14.120  -2.332  11.793  1.00  0.00           C  
ATOM   1627  C   HIS B 191     -14.090  -1.509  10.509  1.00  0.00           C  
ATOM   1628  CB  HIS B 191     -13.254  -1.665  12.864  1.00  0.00           C  
ATOM   1629  O   HIS B 191     -15.032  -0.769  10.219  1.00  0.00           O  
ATOM   1630  CG  HIS B 191     -13.860  -0.423  13.437  1.00  0.00           C  
ATOM   1631  CD2 HIS B 191     -13.519   0.879  13.295  1.00  0.00           C  
ATOM   1632  ND1 HIS B 191     -14.954  -0.447  14.274  1.00  0.00           N  
ATOM   1633  CE1 HIS B 191     -15.262   0.791  14.622  1.00  0.00           C  
ATOM   1634  NE2 HIS B 191     -14.407   1.615  14.041  1.00  0.00           N  
ATOM   1635  N   THR B 192     -13.015  -1.605   9.715  1.00  0.00           N  
ATOM   1636  CA  THR B 192     -12.788  -0.840   8.494  1.00  0.00           C  
ATOM   1637  C   THR B 192     -13.747  -1.281   7.393  1.00  0.00           C  
ATOM   1638  CB  THR B 192     -11.336  -0.988   8.004  1.00  0.00           C  
ATOM   1639  O   THR B 192     -14.251  -0.452   6.632  1.00  0.00           O  
ATOM   1640  CG2 THR B 192     -11.050  -0.045   6.840  1.00  0.00           C  
ATOM   1641  OG1 THR B 192     -10.441  -0.685   9.081  1.00  0.00           O  
ATOM   1642  N   LEU B 193     -14.045  -2.582   7.431  1.00  0.00           N  
ATOM   1643  CA  LEU B 193     -14.871  -3.154   6.373  1.00  0.00           C  
ATOM   1644  C   LEU B 193     -16.326  -3.264   6.819  1.00  0.00           C  
ATOM   1645  CB  LEU B 193     -14.344  -4.533   5.968  1.00  0.00           C  
ATOM   1646  O   LEU B 193     -17.197  -3.626   6.025  1.00  0.00           O  
ATOM   1647  CG  LEU B 193     -12.946  -4.570   5.349  1.00  0.00           C  
ATOM   1648  CD1 LEU B 193     -12.550  -6.005   5.019  1.00  0.00           C  
ATOM   1649  CD2 LEU B 193     -12.890  -3.694   4.102  1.00  0.00           C  
ATOM   1650  N   GLY B 194     -16.539  -2.835   8.065  1.00  0.00           N  
ATOM   1651  CA  GLY B 194     -17.879  -2.980   8.609  1.00  0.00           C  
ATOM   1652  C   GLY B 194     -18.332  -4.425   8.702  1.00  0.00           C  
ATOM   1653  O   GLY B 194     -19.499  -4.733   8.453  1.00  0.00           O  
ATOM   1654  N   CYS B 195     -17.421  -5.372   8.962  1.00  0.00           N  
ATOM   1655  CA  CYS B 195     -17.692  -6.805   8.985  1.00  0.00           C  
ATOM   1656  C   CYS B 195     -17.176  -7.437  10.272  1.00  0.00           C  
ATOM   1657  CB  CYS B 195     -17.053  -7.491   7.778  1.00  0.00           C  
ATOM   1658  O   CYS B 195     -16.470  -6.789  11.048  1.00  0.00           O  
ATOM   1659  SG  CYS B 195     -17.617  -6.843   6.189  1.00  0.00           S  
ATOM   1660  N   ARG B 196     -17.763  -8.753  10.600  1.00  0.00           N  
ATOM   1661  CA  ARG B 196     -17.247  -9.611  11.661  1.00  0.00           C  
ATOM   1662  C   ARG B 196     -17.014 -11.031  11.154  1.00  0.00           C  
ATOM   1663  CB  ARG B 196     -18.208  -9.632  12.852  1.00  0.00           C  
ATOM   1664  O   ARG B 196     -17.612 -11.446  10.159  1.00  0.00           O  
ATOM   1665  CG  ARG B 196     -18.415  -8.272  13.500  1.00  0.00           C  
ATOM   1666  CD  ARG B 196     -19.325  -8.360  14.717  1.00  0.00           C  
ATOM   1667  NE  ARG B 196     -19.528  -7.052  15.333  1.00  0.00           N  
ATOM   1668  NH1 ARG B 196     -20.793  -7.849  17.095  1.00  0.00           N  
ATOM   1669  NH2 ARG B 196     -20.344  -5.607  16.922  1.00  0.00           N  
ATOM   1670  CZ  ARG B 196     -20.221  -6.839  16.449  1.00  0.00           C  
ATOM   1671  N   TYR B 197     -16.067 -11.711  11.836  1.00  0.00           N  
ATOM   1672  CA  TYR B 197     -15.882 -13.120  11.511  1.00  0.00           C  
ATOM   1673  C   TYR B 197     -16.872 -13.991  12.276  1.00  0.00           C  
ATOM   1674  CB  TYR B 197     -14.449 -13.561  11.825  1.00  0.00           C  
ATOM   1675  O   TYR B 197     -17.076 -13.801  13.477  1.00  0.00           O  
ATOM   1676  CG  TYR B 197     -13.427 -13.052  10.837  1.00  0.00           C  
ATOM   1677  CD1 TYR B 197     -13.188 -13.727   9.642  1.00  0.00           C  
ATOM   1678  CD2 TYR B 197     -12.698 -11.896  11.097  1.00  0.00           C  
ATOM   1679  CE1 TYR B 197     -12.246 -13.262   8.730  1.00  0.00           C  
ATOM   1680  CE2 TYR B 197     -11.754 -11.422  10.192  1.00  0.00           C  
ATOM   1681  OH  TYR B 197     -10.602 -11.647   8.113  1.00  0.00           O  
ATOM   1682  CZ  TYR B 197     -11.536 -12.111   9.013  1.00  0.00           C  
ATOM   1683  N   ASP B 198     -17.661 -14.774  11.570  1.00  0.00           N  
ATOM   1684  CA  ASP B 198     -18.529 -15.705  12.284  1.00  0.00           C  
ATOM   1685  C   ASP B 198     -17.721 -16.836  12.916  1.00  0.00           C  
ATOM   1686  CB  ASP B 198     -19.590 -16.279  11.343  1.00  0.00           C  
ATOM   1687  O   ASP B 198     -16.489 -16.809  12.900  1.00  0.00           O  
ATOM   1688  CG  ASP B 198     -19.003 -17.158  10.253  1.00  0.00           C  
ATOM   1689  OD1 ASP B 198     -17.832 -17.579  10.374  1.00  0.00           O  
ATOM   1690  OD2 ASP B 198     -19.716 -17.430   9.263  1.00  0.00           O  
ATOM   1691  N   GLU B 199     -18.343 -17.677  13.669  1.00  0.00           N  
ATOM   1692  CA  GLU B 199     -17.732 -18.782  14.402  1.00  0.00           C  
ATOM   1693  C   GLU B 199     -16.964 -19.709  13.464  1.00  0.00           C  
ATOM   1694  CB  GLU B 199     -18.797 -19.573  15.167  1.00  0.00           C  
ATOM   1695  O   GLU B 199     -16.079 -20.448  13.901  1.00  0.00           O  
ATOM   1696  CG  GLU B 199     -19.484 -18.776  16.266  1.00  0.00           C  
ATOM   1697  CD  GLU B 199     -20.531 -19.577  17.023  1.00  0.00           C  
ATOM   1698  OE1 GLU B 199     -21.117 -19.046  17.994  1.00  0.00           O  
ATOM   1699  OE2 GLU B 199     -20.767 -20.746  16.643  1.00  0.00           O  
ATOM   1700  N   ASN B 200     -17.202 -19.540  12.130  1.00  0.00           N  
ATOM   1701  CA  ASN B 200     -16.566 -20.401  11.139  1.00  0.00           C  
ATOM   1702  C   ASN B 200     -15.444 -19.675  10.402  1.00  0.00           C  
ATOM   1703  CB  ASN B 200     -17.601 -20.928  10.143  1.00  0.00           C  
ATOM   1704  O   ASN B 200     -14.868 -20.213   9.455  1.00  0.00           O  
ATOM   1705  CG  ASN B 200     -18.647 -21.809  10.799  1.00  0.00           C  
ATOM   1706  ND2 ASN B 200     -19.883 -21.716  10.323  1.00  0.00           N  
ATOM   1707  OD1 ASN B 200     -18.347 -22.566  11.725  1.00  0.00           O  
ATOM   1708  N   GLY B 201     -15.115 -18.419  10.920  1.00  0.00           N  
ATOM   1709  CA  GLY B 201     -13.993 -17.683  10.359  1.00  0.00           C  
ATOM   1710  C   GLY B 201     -14.330 -16.984   9.056  1.00  0.00           C  
ATOM   1711  O   GLY B 201     -13.435 -16.650   8.275  1.00  0.00           O  
ATOM   1712  N   VAL B 202     -15.716 -16.965   8.734  1.00  0.00           N  
ATOM   1713  CA  VAL B 202     -16.212 -16.307   7.529  1.00  0.00           C  
ATOM   1714  C   VAL B 202     -16.597 -14.864   7.849  1.00  0.00           C  
ATOM   1715  CB  VAL B 202     -17.420 -17.060   6.928  1.00  0.00           C  
ATOM   1716  O   VAL B 202     -17.274 -14.602   8.846  1.00  0.00           O  
ATOM   1717  CG1 VAL B 202     -17.950 -16.333   5.693  1.00  0.00           C  
ATOM   1718  CG2 VAL B 202     -17.034 -18.496   6.581  1.00  0.00           C  
ATOM   1719  N   MET B 203     -16.165 -13.906   6.941  1.00  0.00           N  
ATOM   1720  CA  MET B 203     -16.456 -12.489   7.137  1.00  0.00           C  
ATOM   1721  C   MET B 203     -17.903 -12.175   6.769  1.00  0.00           C  
ATOM   1722  CB  MET B 203     -15.506 -11.624   6.307  1.00  0.00           C  
ATOM   1723  O   MET B 203     -18.349 -12.490   5.664  1.00  0.00           O  
ATOM   1724  CG  MET B 203     -15.492 -10.160   6.718  1.00  0.00           C  
ATOM   1725  SD  MET B 203     -14.220  -9.190   5.819  1.00  0.00           S  
ATOM   1726  CE  MET B 203     -12.712  -9.888   6.547  1.00  0.00           C  
ATOM   1727  N   THR B 204     -18.637 -11.706   7.666  1.00  0.00           N  
ATOM   1728  CA  THR B 204     -20.029 -11.354   7.411  1.00  0.00           C  
ATOM   1729  C   THR B 204     -20.281  -9.881   7.723  1.00  0.00           C  
ATOM   1730  CB  THR B 204     -20.988 -12.228   8.240  1.00  0.00           C  
ATOM   1731  O   THR B 204     -19.562  -9.280   8.524  1.00  0.00           O  
ATOM   1732  CG2 THR B 204     -20.825 -13.705   7.893  1.00  0.00           C  
ATOM   1733  OG1 THR B 204     -20.710 -12.043   9.633  1.00  0.00           O  
ATOM   1734  N   GLN B 205     -20.966  -9.078   6.840  1.00  0.00           N  
ATOM   1735  CA  GLN B 205     -21.328  -7.685   7.079  1.00  0.00           C  
ATOM   1736  C   GLN B 205     -22.150  -7.541   8.356  1.00  0.00           C  
ATOM   1737  CB  GLN B 205     -22.104  -7.120   5.888  1.00  0.00           C  
ATOM   1738  O   GLN B 205     -23.019  -8.369   8.638  1.00  0.00           O  
ATOM   1739  CG  GLN B 205     -21.222  -6.712   4.716  1.00  0.00           C  
ATOM   1740  CD  GLN B 205     -22.005  -6.065   3.589  1.00  0.00           C  
ATOM   1741  NE2 GLN B 205     -21.293  -5.542   2.597  1.00  0.00           N  
ATOM   1742  OE1 GLN B 205     -23.239  -6.036   3.610  1.00  0.00           O  
ATOM   1743  N   ASP B 206     -21.607  -6.782   9.184  1.00  0.00           N  
ATOM   1744  CA  ASP B 206     -22.315  -6.483  10.426  1.00  0.00           C  
ATOM   1745  C   ASP B 206     -23.624  -5.747  10.149  1.00  0.00           C  
ATOM   1746  CB  ASP B 206     -21.432  -5.652  11.360  1.00  0.00           C  
ATOM   1747  O   ASP B 206     -23.624  -4.683   9.526  1.00  0.00           O  
ATOM   1748  CG  ASP B 206     -21.941  -5.626  12.790  1.00  0.00           C  
ATOM   1749  OD1 ASP B 206     -23.046  -6.148  13.053  1.00  0.00           O  
ATOM   1750  OD2 ASP B 206     -21.233  -5.076  13.661  1.00  0.00           O  
ATOM   1751  N   ALA B 207     -24.762  -6.413  10.087  1.00  0.00           N  
ATOM   1752  CA  ALA B 207     -26.117  -5.883   9.954  1.00  0.00           C  
ATOM   1753  C   ALA B 207     -26.296  -4.618  10.788  1.00  0.00           C  
ATOM   1754  CB  ALA B 207     -27.143  -6.936  10.365  1.00  0.00           C  
ATOM   1755  O   ALA B 207     -26.991  -3.687  10.375  1.00  0.00           O  
ATOM   1756  N   GLU B 208     -25.466  -4.316  11.842  1.00  0.00           N  
ATOM   1757  CA  GLU B 208     -25.535  -3.180  12.756  1.00  0.00           C  
ATOM   1758  C   GLU B 208     -24.585  -2.066  12.324  1.00  0.00           C  
ATOM   1759  CB  GLU B 208     -25.214  -3.620  14.186  1.00  0.00           C  
ATOM   1760  O   GLU B 208     -24.889  -0.884  12.495  1.00  0.00           O  
ATOM   1761  CG  GLU B 208     -26.443  -3.967  15.014  1.00  0.00           C  
ATOM   1762  CD  GLU B 208     -26.106  -4.449  16.416  1.00  0.00           C  
ATOM   1763  OE1 GLU B 208     -27.039  -4.748  17.195  1.00  0.00           O  
ATOM   1764  OE2 GLU B 208     -24.900  -4.527  16.738  1.00  0.00           O  
ATOM   1765  N   ALA B 209     -23.433  -2.325  11.629  1.00  0.00           N  
ATOM   1766  CA  ALA B 209     -22.474  -1.389  11.047  1.00  0.00           C  
ATOM   1767  C   ALA B 209     -22.995  -0.816   9.733  1.00  0.00           C  
ATOM   1768  CB  ALA B 209     -21.128  -2.075  10.828  1.00  0.00           C  
ATOM   1769  O   ALA B 209     -22.662   0.313   9.365  1.00  0.00           O  
ATOM   1770  N   SER B 210     -23.970  -1.461   9.043  1.00  0.00           N  
ATOM   1771  CA  SER B 210     -24.695  -1.035   7.850  1.00  0.00           C  
ATOM   1772  C   SER B 210     -25.809  -0.055   8.200  1.00  0.00           C  
ATOM   1773  CB  SER B 210     -25.278  -2.243   7.117  1.00  0.00           C  
ATOM   1774  O   SER B 210     -26.176   0.794   7.385  1.00  0.00           O  
ATOM   1775  OG  SER B 210     -25.022  -2.160   5.725  1.00  0.00           O  
ATOM   1776  N   ARG B 211     -26.172   0.073   9.451  1.00  0.00           N  
ATOM   1777  CA  ARG B 211     -27.219   0.966   9.936  1.00  0.00           C  
ATOM   1778  C   ARG B 211     -26.646   2.328  10.314  1.00  0.00           C  
ATOM   1779  CB  ARG B 211     -27.938   0.348  11.138  1.00  0.00           C  
ATOM   1780  O   ARG B 211     -27.298   3.356  10.121  1.00  0.00           O  
ATOM   1781  CG  ARG B 211     -29.095  -0.564  10.762  1.00  0.00           C  
ATOM   1782  CD  ARG B 211     -29.840  -1.066  11.991  1.00  0.00           C  
ATOM   1783  NE  ARG B 211     -30.714  -2.191  11.669  1.00  0.00           N  
ATOM   1784  NH1 ARG B 211     -31.649  -2.334  13.777  1.00  0.00           N  
ATOM   1785  NH2 ARG B 211     -32.303  -3.784  12.126  1.00  0.00           N  
ATOM   1786  CZ  ARG B 211     -31.553  -2.767  12.525  1.00  0.00           C  
ATOM   1787  N   HIS B 212     -25.304   2.514  10.484  1.00  0.00           N  
ATOM   1788  CA  HIS B 212     -24.634   3.751  10.872  1.00  0.00           C  
ATOM   1789  C   HIS B 212     -23.912   4.382   9.686  1.00  0.00           C  
ATOM   1790  CB  HIS B 212     -23.646   3.491  12.011  1.00  0.00           C  
ATOM   1791  O   HIS B 212     -23.622   5.580   9.697  1.00  0.00           O  
ATOM   1792  CG  HIS B 212     -24.301   3.311  13.343  1.00  0.00           C  
ATOM   1793  CD2 HIS B 212     -24.266   2.278  14.219  1.00  0.00           C  
ATOM   1794  ND1 HIS B 212     -25.111   4.271  13.910  1.00  0.00           N  
ATOM   1795  CE1 HIS B 212     -25.546   3.835  15.081  1.00  0.00           C  
ATOM   1796  NE2 HIS B 212     -25.048   2.629  15.291  1.00  0.00           N  
ATOM   1797  N   SER B 213     -23.770   3.765   8.517  1.00  0.00           N  
ATOM   1798  CA  SER B 213     -23.187   4.276   7.281  1.00  0.00           C  
ATOM   1799  C   SER B 213     -24.262   4.825   6.349  1.00  0.00           C  
ATOM   1800  CB  SER B 213     -22.396   3.179   6.567  1.00  0.00           C  
ATOM   1801  O   SER B 213     -24.002   5.738   5.563  1.00  0.00           O  
ATOM   1802  OG  SER B 213     -22.376   3.402   5.168  1.00  0.00           O  
ATOM   1803  N   ASN B 214     -25.604   4.734   6.697  1.00  0.00           N  
ATOM   1804  CA  ASN B 214     -26.751   5.293   5.990  1.00  0.00           C  
ATOM   1805  C   ASN B 214     -27.401   6.424   6.783  1.00  0.00           C  
ATOM   1806  CB  ASN B 214     -27.778   4.201   5.684  1.00  0.00           C  
ATOM   1807  O   ASN B 214     -28.355   7.048   6.314  1.00  0.00           O  
ATOM   1808  CG  ASN B 214     -27.456   3.437   4.415  1.00  0.00           C  
ATOM   1809  ND2 ASN B 214     -28.085   2.280   4.243  1.00  0.00           N  
ATOM   1810  OD1 ASN B 214     -26.649   3.882   3.595  1.00  0.00           O  
ATOM   1811  N   MET B 215     -26.665   7.052   7.761  1.00  0.00           N  
ATOM   1812  CA  MET B 215     -27.179   8.251   8.418  1.00  0.00           C  
ATOM   1813  C   MET B 215     -26.236   9.432   8.211  1.00  0.00           C  
ATOM   1814  CB  MET B 215     -27.381   8.000   9.914  1.00  0.00           C  
ATOM   1815  O   MET B 215     -25.016   9.260   8.186  1.00  0.00           O  
ATOM   1816  CG  MET B 215     -28.733   7.393  10.256  1.00  0.00           C  
ATOM   1817  SD  MET B 215     -29.045   7.346  12.063  1.00  0.00           S  
ATOM   1818  CE  MET B 215     -30.561   6.351  12.101  1.00  0.00           C  
TER    1819      MET B 215                                                      
ENDMDL                                                                          
END                                                                             
