# Supplementary material for: AlphaDesign: a de novo protein design framework based on AlphaFold
Source: Mol Syst Biol. 2025 Jun 17;21(9):1166–89. doi: 10.1038/s44320-025-00119-z (PMC12405559; doi:10.1038/s44320-025-00119-z)
Supplement: Supplementary file 8 — Source data Fig. 6 [file 44320_2025_119_MOESM8_ESM.zip › Figure_6/6A/design_rnasea-binder-50-nr2-3_result_38.pdb]

MODEL     1                                                                     
ATOM      1  N   VAL A   0      -8.139 -10.442 -11.376  1.00  0.00           N  
ATOM      2  CA  VAL A   0      -7.182 -10.357 -10.278  1.00  0.00           C  
ATOM      3  C   VAL A   0      -6.052  -9.400 -10.651  1.00  0.00           C  
ATOM      4  CB  VAL A   0      -6.607 -11.745  -9.917  1.00  0.00           C  
ATOM      5  O   VAL A   0      -5.471  -9.506 -11.733  1.00  0.00           O  
ATOM      6  CG1 VAL A   0      -5.635 -11.639  -8.744  1.00  0.00           C  
ATOM      7  CG2 VAL A   0      -7.736 -12.722  -9.593  1.00  0.00           C  
ATOM      8  N   PRO A   1      -5.998  -8.276  -9.892  1.00  0.00           N  
ATOM      9  CA  PRO A   1      -4.902  -7.371 -10.246  1.00  0.00           C  
ATOM     10  C   PRO A   1      -3.548  -8.075 -10.294  1.00  0.00           C  
ATOM     11  CB  PRO A   1      -4.934  -6.325  -9.130  1.00  0.00           C  
ATOM     12  O   PRO A   1      -3.254  -8.916  -9.440  1.00  0.00           O  
ATOM     13  CG  PRO A   1      -6.151  -6.657  -8.329  1.00  0.00           C  
ATOM     14  CD  PRO A   1      -6.646  -8.011  -8.752  1.00  0.00           C  
ATOM     15  N   THR A   2      -2.943  -8.111 -11.465  1.00  0.00           N  
ATOM     16  CA  THR A   2      -1.574  -8.599 -11.582  1.00  0.00           C  
ATOM     17  C   THR A   2      -0.670  -7.925 -10.553  1.00  0.00           C  
ATOM     18  CB  THR A   2      -1.014  -8.359 -12.996  1.00  0.00           C  
ATOM     19  O   THR A   2      -1.023  -6.883  -9.997  1.00  0.00           O  
ATOM     20  CG2 THR A   2      -1.883  -9.035 -14.053  1.00  0.00           C  
ATOM     21  OG1 THR A   2      -0.974  -6.951 -13.256  1.00  0.00           O  
ATOM     22  N   ARG A   3       0.455  -8.509 -10.119  1.00  0.00           N  
ATOM     23  CA  ARG A   3       1.424  -7.930  -9.194  1.00  0.00           C  
ATOM     24  C   ARG A   3       1.889  -6.560  -9.674  1.00  0.00           C  
ATOM     25  CB  ARG A   3       2.627  -8.861  -9.022  1.00  0.00           C  
ATOM     26  O   ARG A   3       2.156  -5.669  -8.864  1.00  0.00           O  
ATOM     27  CG  ARG A   3       2.332 -10.102  -8.195  1.00  0.00           C  
ATOM     28  CD  ARG A   3       3.581 -10.943  -7.975  1.00  0.00           C  
ATOM     29  NE  ARG A   3       3.301 -12.121  -7.158  1.00  0.00           N  
ATOM     30  NH1 ARG A   3       5.490 -12.859  -7.105  1.00  0.00           N  
ATOM     31  NH2 ARG A   3       3.850 -14.040  -6.022  1.00  0.00           N  
ATOM     32  CZ  ARG A   3       4.214 -13.004  -6.764  1.00  0.00           C  
ATOM     33  N   VAL A   4       1.890  -6.412 -10.926  1.00  0.00           N  
ATOM     34  CA  VAL A   4       2.256  -5.132 -11.524  1.00  0.00           C  
ATOM     35  C   VAL A   4       1.166  -4.100 -11.244  1.00  0.00           C  
ATOM     36  CB  VAL A   4       2.487  -5.263 -13.046  1.00  0.00           C  
ATOM     37  O   VAL A   4       1.461  -2.957 -10.887  1.00  0.00           O  
ATOM     38  CG1 VAL A   4       2.765  -3.896 -13.670  1.00  0.00           C  
ATOM     39  CG2 VAL A   4       3.638  -6.227 -13.329  1.00  0.00           C  
ATOM     40  N   ALA A   5      -0.020  -4.491 -11.426  1.00  0.00           N  
ATOM     41  CA  ALA A   5      -1.162  -3.627 -11.144  1.00  0.00           C  
ATOM     42  C   ALA A   5      -1.223  -3.263  -9.663  1.00  0.00           C  
ATOM     43  CB  ALA A   5      -2.461  -4.303 -11.576  1.00  0.00           C  
ATOM     44  O   ALA A   5      -1.536  -2.124  -9.309  1.00  0.00           O  
ATOM     45  N   LYS A   6      -0.891  -4.141  -8.825  1.00  0.00           N  
ATOM     46  CA  LYS A   6      -0.842  -3.903  -7.385  1.00  0.00           C  
ATOM     47  C   LYS A   6       0.277  -2.929  -7.027  1.00  0.00           C  
ATOM     48  CB  LYS A   6      -0.654  -5.219  -6.629  1.00  0.00           C  
ATOM     49  O   LYS A   6       0.095  -2.051  -6.181  1.00  0.00           O  
ATOM     50  CG  LYS A   6      -1.912  -6.073  -6.551  1.00  0.00           C  
ATOM     51  CD  LYS A   6      -1.680  -7.334  -5.729  1.00  0.00           C  
ATOM     52  CE  LYS A   6      -2.927  -8.207  -5.680  1.00  0.00           C  
ATOM     53  NZ  LYS A   6      -2.693  -9.464  -4.908  1.00  0.00           N  
ATOM     54  N   LEU A   7       1.399  -3.154  -7.653  1.00  0.00           N  
ATOM     55  CA  LEU A   7       2.494  -2.213  -7.447  1.00  0.00           C  
ATOM     56  C   LEU A   7       2.090  -0.806  -7.874  1.00  0.00           C  
ATOM     57  CB  LEU A   7       3.736  -2.657  -8.224  1.00  0.00           C  
ATOM     58  O   LEU A   7       2.333   0.161  -7.149  1.00  0.00           O  
ATOM     59  CG  LEU A   7       4.990  -1.798  -8.047  1.00  0.00           C  
ATOM     60  CD1 LEU A   7       5.610  -2.042  -6.676  1.00  0.00           C  
ATOM     61  CD2 LEU A   7       5.997  -2.088  -9.155  1.00  0.00           C  
ATOM     62  N   ASN A   8       1.479  -0.723  -9.034  1.00  0.00           N  
ATOM     63  CA  ASN A   8       1.026   0.565  -9.547  1.00  0.00           C  
ATOM     64  C   ASN A   8       0.045   1.236  -8.590  1.00  0.00           C  
ATOM     65  CB  ASN A   8       0.389   0.398 -10.929  1.00  0.00           C  
ATOM     66  O   ASN A   8       0.133   2.441  -8.348  1.00  0.00           O  
ATOM     67  CG  ASN A   8       1.418   0.247 -12.032  1.00  0.00           C  
ATOM     68  ND2 ASN A   8       1.119  -0.599 -13.010  1.00  0.00           N  
ATOM     69  OD1 ASN A   8       2.474   0.885 -12.004  1.00  0.00           O  
ATOM     70  N   ARG A   9      -0.801   0.496  -8.097  1.00  0.00           N  
ATOM     71  CA  ARG A   9      -1.824   0.978  -7.175  1.00  0.00           C  
ATOM     72  C   ARG A   9      -1.218   1.327  -5.819  1.00  0.00           C  
ATOM     73  CB  ARG A   9      -2.928  -0.066  -7.002  1.00  0.00           C  
ATOM     74  O   ARG A   9      -1.541   2.366  -5.239  1.00  0.00           O  
ATOM     75  CG  ARG A   9      -4.046   0.368  -6.067  1.00  0.00           C  
ATOM     76  CD  ARG A   9      -5.055  -0.749  -5.838  1.00  0.00           C  
ATOM     77  NE  ARG A   9      -5.961  -0.438  -4.735  1.00  0.00           N  
ATOM     78  NH1 ARG A   9      -6.575  -2.632  -4.349  1.00  0.00           N  
ATOM     79  NH2 ARG A   9      -7.457  -0.947  -3.069  1.00  0.00           N  
ATOM     80  CZ  ARG A   9      -6.662  -1.340  -4.053  1.00  0.00           C  
ATOM     81  N   ASN A  10      -0.296   0.522  -5.351  1.00  0.00           N  
ATOM     82  CA  ASN A  10       0.169   0.591  -3.969  1.00  0.00           C  
ATOM     83  C   ASN A  10       1.299   1.603  -3.808  1.00  0.00           C  
ATOM     84  CB  ASN A  10       0.619  -0.789  -3.486  1.00  0.00           C  
ATOM     85  O   ASN A  10       1.474   2.178  -2.732  1.00  0.00           O  
ATOM     86  CG  ASN A  10      -0.539  -1.749  -3.297  1.00  0.00           C  
ATOM     87  ND2 ASN A  10      -0.228  -3.028  -3.125  1.00  0.00           N  
ATOM     88  OD1 ASN A  10      -1.705  -1.344  -3.307  1.00  0.00           O  
ATOM     89  N   TYR A  11       1.973   1.979  -4.927  1.00  0.00           N  
ATOM     90  CA  TYR A  11       3.223   2.672  -4.637  1.00  0.00           C  
ATOM     91  C   TYR A  11       3.426   3.850  -5.582  1.00  0.00           C  
ATOM     92  CB  TYR A  11       4.409   1.708  -4.743  1.00  0.00           C  
ATOM     93  O   TYR A  11       4.301   4.690  -5.359  1.00  0.00           O  
ATOM     94  CG  TYR A  11       4.395   0.612  -3.705  1.00  0.00           C  
ATOM     95  CD1 TYR A  11       4.837   0.851  -2.406  1.00  0.00           C  
ATOM     96  CD2 TYR A  11       3.941  -0.664  -4.021  1.00  0.00           C  
ATOM     97  CE1 TYR A  11       4.828  -0.155  -1.446  1.00  0.00           C  
ATOM     98  CE2 TYR A  11       3.928  -1.678  -3.069  1.00  0.00           C  
ATOM     99  OH  TYR A  11       4.361  -2.415  -0.841  1.00  0.00           O  
ATOM    100  CZ  TYR A  11       4.372  -1.415  -1.787  1.00  0.00           C  
ATOM    101  N   TYR A  12       2.586   3.995  -6.704  1.00  0.00           N  
ATOM    102  CA  TYR A  12       2.793   5.081  -7.655  1.00  0.00           C  
ATOM    103  C   TYR A  12       1.841   6.238  -7.378  1.00  0.00           C  
ATOM    104  CB  TYR A  12       2.605   4.582  -9.091  1.00  0.00           C  
ATOM    105  O   TYR A  12       0.630   6.038  -7.258  1.00  0.00           O  
ATOM    106  CG  TYR A  12       3.775   3.784  -9.614  1.00  0.00           C  
ATOM    107  CD1 TYR A  12       4.930   4.419 -10.064  1.00  0.00           C  
ATOM    108  CD2 TYR A  12       3.727   2.395  -9.662  1.00  0.00           C  
ATOM    109  CE1 TYR A  12       6.010   3.689 -10.549  1.00  0.00           C  
ATOM    110  CE2 TYR A  12       4.800   1.654 -10.145  1.00  0.00           C  
ATOM    111  OH  TYR A  12       7.002   1.581 -11.065  1.00  0.00           O  
ATOM    112  CZ  TYR A  12       5.936   2.309 -10.585  1.00  0.00           C  
ATOM    113  N   ALA A  13       2.325   7.456  -7.267  1.00  0.00           N  
ATOM    114  CA  ALA A  13       1.619   8.729  -7.147  1.00  0.00           C  
ATOM    115  C   ALA A  13       2.208   9.773  -8.091  1.00  0.00           C  
ATOM    116  CB  ALA A  13       1.669   9.231  -5.706  1.00  0.00           C  
ATOM    117  O   ALA A  13       2.944  10.664  -7.661  1.00  0.00           O  
ATOM    118  N   THR A  14       1.885   9.674  -9.371  1.00  0.00           N  
ATOM    119  CA  THR A  14       2.588  10.376 -10.440  1.00  0.00           C  
ATOM    120  C   THR A  14       2.016  11.777 -10.634  1.00  0.00           C  
ATOM    121  CB  THR A  14       2.508   9.597 -11.766  1.00  0.00           C  
ATOM    122  O   THR A  14       2.623  12.613 -11.306  1.00  0.00           O  
ATOM    123  CG2 THR A  14       3.212   8.249 -11.656  1.00  0.00           C  
ATOM    124  OG1 THR A  14       1.132   9.379 -12.102  1.00  0.00           O  
ATOM    125  N   LEU A  15       0.872  11.962 -10.003  1.00  0.00           N  
ATOM    126  CA  LEU A  15       0.180  13.232 -10.196  1.00  0.00           C  
ATOM    127  C   LEU A  15       0.827  14.335  -9.367  1.00  0.00           C  
ATOM    128  CB  LEU A  15      -1.299  13.098  -9.824  1.00  0.00           C  
ATOM    129  O   LEU A  15       0.861  15.494  -9.786  1.00  0.00           O  
ATOM    130  CG  LEU A  15      -2.157  12.237 -10.753  1.00  0.00           C  
ATOM    131  CD1 LEU A  15      -3.548  12.041 -10.159  1.00  0.00           C  
ATOM    132  CD2 LEU A  15      -2.245  12.868 -12.138  1.00  0.00           C  
ATOM    133  N   GLU A  16       1.423  13.989  -8.280  1.00  0.00           N  
ATOM    134  CA  GLU A  16       2.124  14.930  -7.410  1.00  0.00           C  
ATOM    135  C   GLU A  16       3.636  14.810  -7.573  1.00  0.00           C  
ATOM    136  CB  GLU A  16       1.732  14.704  -5.948  1.00  0.00           C  
ATOM    137  O   GLU A  16       4.148  13.735  -7.892  1.00  0.00           O  
ATOM    138  CG  GLU A  16       0.252  14.916  -5.668  1.00  0.00           C  
ATOM    139  CD  GLU A  16      -0.114  14.733  -4.203  1.00  0.00           C  
ATOM    140  OE1 GLU A  16      -1.271  15.028  -3.825  1.00  0.00           O  
ATOM    141  OE2 GLU A  16       0.763  14.292  -3.428  1.00  0.00           O  
ATOM    142  N   SER A  17       4.327  15.951  -7.690  1.00  0.00           N  
ATOM    143  CA  SER A  17       5.778  15.938  -7.851  1.00  0.00           C  
ATOM    144  C   SER A  17       6.483  15.916  -6.499  1.00  0.00           C  
ATOM    145  CB  SER A  17       6.239  17.154  -8.655  1.00  0.00           C  
ATOM    146  O   SER A  17       7.660  15.559  -6.413  1.00  0.00           O  
ATOM    147  OG  SER A  17       5.828  18.357  -8.029  1.00  0.00           O  
ATOM    148  N   ASN A  18       5.656  16.031  -5.321  1.00  0.00           N  
ATOM    149  CA  ASN A  18       6.044  15.942  -3.918  1.00  0.00           C  
ATOM    150  C   ASN A  18       4.837  15.702  -3.016  1.00  0.00           C  
ATOM    151  CB  ASN A  18       6.788  17.207  -3.485  1.00  0.00           C  
ATOM    152  O   ASN A  18       3.694  15.890  -3.438  1.00  0.00           O  
ATOM    153  CG  ASN A  18       8.130  17.359  -4.172  1.00  0.00           C  
ATOM    154  ND2 ASN A  18       8.631  18.588  -4.230  1.00  0.00           N  
ATOM    155  OD1 ASN A  18       8.712  16.381  -4.649  1.00  0.00           O  
ATOM    156  N   GLY A  19       5.167  14.963  -1.842  1.00  0.00           N  
ATOM    157  CA  GLY A  19       4.122  14.649  -0.881  1.00  0.00           C  
ATOM    158  C   GLY A  19       3.384  15.877  -0.380  1.00  0.00           C  
ATOM    159  O   GLY A  19       4.006  16.883  -0.034  1.00  0.00           O  
ATOM    160  N   ASP A  20       2.372  16.405  -0.957  1.00  0.00           N  
ATOM    161  CA  ASP A  20       1.385  17.420  -0.601  1.00  0.00           C  
ATOM    162  C   ASP A  20       1.001  17.320   0.873  1.00  0.00           C  
ATOM    163  CB  ASP A  20       0.139  17.289  -1.479  1.00  0.00           C  
ATOM    164  O   ASP A  20       1.439  16.405   1.574  1.00  0.00           O  
ATOM    165  CG  ASP A  20       0.308  17.924  -2.848  1.00  0.00           C  
ATOM    166  OD1 ASP A  20      -0.665  17.953  -3.632  1.00  0.00           O  
ATOM    167  OD2 ASP A  20       1.426  18.398  -3.146  1.00  0.00           O  
ATOM    168  N   GLY A  21       1.336  18.370   1.775  1.00  0.00           N  
ATOM    169  CA  GLY A  21       1.010  18.606   3.173  1.00  0.00           C  
ATOM    170  C   GLY A  21       0.804  17.326   3.961  1.00  0.00           C  
ATOM    171  O   GLY A  21       0.843  16.231   3.398  1.00  0.00           O  
ATOM    172  N   HIS A  22       0.948  17.271   5.259  1.00  0.00           N  
ATOM    173  CA  HIS A  22       0.888  16.251   6.300  1.00  0.00           C  
ATOM    174  C   HIS A  22      -0.399  15.439   6.202  1.00  0.00           C  
ATOM    175  CB  HIS A  22       1.001  16.892   7.684  1.00  0.00           C  
ATOM    176  O   HIS A  22      -0.411  14.246   6.513  1.00  0.00           O  
ATOM    177  CG  HIS A  22       2.398  17.275   8.056  1.00  0.00           C  
ATOM    178  CD2 HIS A  22       3.057  18.452   7.941  1.00  0.00           C  
ATOM    179  ND1 HIS A  22       3.288  16.387   8.619  1.00  0.00           N  
ATOM    180  CE1 HIS A  22       4.438  17.004   8.836  1.00  0.00           C  
ATOM    181  NE2 HIS A  22       4.324  18.258   8.433  1.00  0.00           N  
ATOM    182  N   ASN A  23      -1.453  15.901   5.355  1.00  0.00           N  
ATOM    183  CA  ASN A  23      -2.754  15.241   5.306  1.00  0.00           C  
ATOM    184  C   ASN A  23      -2.929  14.443   4.018  1.00  0.00           C  
ATOM    185  CB  ASN A  23      -3.881  16.266   5.454  1.00  0.00           C  
ATOM    186  O   ASN A  23      -3.938  13.758   3.839  1.00  0.00           O  
ATOM    187  CG  ASN A  23      -3.989  16.816   6.862  1.00  0.00           C  
ATOM    188  ND2 ASN A  23      -4.609  17.982   6.997  1.00  0.00           N  
ATOM    189  OD1 ASN A  23      -3.518  16.199   7.821  1.00  0.00           O  
ATOM    190  N   ASN A  24      -2.063  14.461   3.118  1.00  0.00           N  
ATOM    191  CA  ASN A  24      -2.063  13.795   1.820  1.00  0.00           C  
ATOM    192  C   ASN A  24      -1.841  12.292   1.960  1.00  0.00           C  
ATOM    193  CB  ASN A  24      -1.000  14.406   0.904  1.00  0.00           C  
ATOM    194  O   ASN A  24      -2.429  11.502   1.220  1.00  0.00           O  
ATOM    195  CG  ASN A  24      -1.335  14.249  -0.566  1.00  0.00           C  
ATOM    196  ND2 ASN A  24      -0.444  14.719  -1.431  1.00  0.00           N  
ATOM    197  OD1 ASN A  24      -2.387  13.710  -0.921  1.00  0.00           O  
ATOM    198  N   GLN A  25      -1.344  11.977   3.061  1.00  0.00           N  
ATOM    199  CA  GLN A  25      -1.002  10.576   3.282  1.00  0.00           C  
ATOM    200  C   GLN A  25      -2.157   9.824   3.937  1.00  0.00           C  
ATOM    201  CB  GLN A  25       0.256  10.460   4.144  1.00  0.00           C  
ATOM    202  O   GLN A  25      -2.405   8.658   3.621  1.00  0.00           O  
ATOM    203  CG  GLN A  25       1.528  10.911   3.440  1.00  0.00           C  
ATOM    204  CD  GLN A  25       1.862  10.060   2.229  1.00  0.00           C  
ATOM    205  NE2 GLN A  25       2.494  10.670   1.232  1.00  0.00           N  
ATOM    206  OE1 GLN A  25       1.555   8.864   2.190  1.00  0.00           O  
ATOM    207  N   GLN A  26      -2.813  10.547   4.749  1.00  0.00           N  
ATOM    208  CA  GLN A  26      -4.033   9.977   5.312  1.00  0.00           C  
ATOM    209  C   GLN A  26      -5.070   9.715   4.223  1.00  0.00           C  
ATOM    210  CB  GLN A  26      -4.616  10.903   6.380  1.00  0.00           C  
ATOM    211  O   GLN A  26      -5.726   8.670   4.221  1.00  0.00           O  
ATOM    212  CG  GLN A  26      -5.785  10.298   7.147  1.00  0.00           C  
ATOM    213  CD  GLN A  26      -5.361   9.168   8.067  1.00  0.00           C  
ATOM    214  NE2 GLN A  26      -6.236   8.184   8.239  1.00  0.00           N  
ATOM    215  OE1 GLN A  26      -4.256   9.180   8.618  1.00  0.00           O  
ATOM    216  N   ALA A  27      -5.081  10.533   3.272  1.00  0.00           N  
ATOM    217  CA  ALA A  27      -6.013  10.441   2.151  1.00  0.00           C  
ATOM    218  C   ALA A  27      -5.578   9.361   1.164  1.00  0.00           C  
ATOM    219  CB  ALA A  27      -6.129  11.789   1.443  1.00  0.00           C  
ATOM    220  O   ALA A  27      -6.408   8.595   0.667  1.00  0.00           O  
ATOM    221  N   ASN A  28      -4.364   9.273   0.933  1.00  0.00           N  
ATOM    222  CA  ASN A  28      -3.815   8.298  -0.003  1.00  0.00           C  
ATOM    223  C   ASN A  28      -3.960   6.873   0.523  1.00  0.00           C  
ATOM    224  CB  ASN A  28      -2.346   8.607  -0.302  1.00  0.00           C  
ATOM    225  O   ASN A  28      -4.319   5.963  -0.226  1.00  0.00           O  
ATOM    226  CG  ASN A  28      -2.178   9.766  -1.264  1.00  0.00           C  
ATOM    227  ND2 ASN A  28      -1.033  10.436  -1.191  1.00  0.00           N  
ATOM    228  OD1 ASN A  28      -3.069  10.059  -2.065  1.00  0.00           O  
ATOM    229  N   MET A  29      -3.682   6.688   1.801  1.00  0.00           N  
ATOM    230  CA  MET A  29      -3.802   5.369   2.415  1.00  0.00           C  
ATOM    231  C   MET A  29      -5.255   4.906   2.433  1.00  0.00           C  
ATOM    232  CB  MET A  29      -3.241   5.384   3.838  1.00  0.00           C  
ATOM    233  O   MET A  29      -5.542   3.736   2.176  1.00  0.00           O  
ATOM    234  CG  MET A  29      -1.750   5.673   3.906  1.00  0.00           C  
ATOM    235  SD  MET A  29      -0.749   4.413   3.025  1.00  0.00           S  
ATOM    236  CE  MET A  29      -0.851   3.040   4.207  1.00  0.00           C  
ATOM    237  N   ALA A  30      -6.143   5.823   2.644  1.00  0.00           N  
ATOM    238  CA  ALA A  30      -7.574   5.529   2.642  1.00  0.00           C  
ATOM    239  C   ALA A  30      -8.095   5.346   1.220  1.00  0.00           C  
ATOM    240  CB  ALA A  30      -8.346   6.640   3.350  1.00  0.00           C  
ATOM    241  O   ALA A  30      -8.897   4.447   0.957  1.00  0.00           O  
ATOM    242  N   GLY A  31      -7.669   6.195   0.320  1.00  0.00           N  
ATOM    243  CA  GLY A  31      -8.142   6.247  -1.054  1.00  0.00           C  
ATOM    244  C   GLY A  31      -7.625   5.103  -1.907  1.00  0.00           C  
ATOM    245  O   GLY A  31      -8.237   4.749  -2.916  1.00  0.00           O  
ATOM    246  N   TRP A  32      -6.629   4.360  -1.405  1.00  0.00           N  
ATOM    247  CA  TRP A  32      -6.029   3.274  -2.173  1.00  0.00           C  
ATOM    248  C   TRP A  32      -6.246   1.933  -1.480  1.00  0.00           C  
ATOM    249  CB  TRP A  32      -4.532   3.522  -2.376  1.00  0.00           C  
ATOM    250  O   TRP A  32      -5.549   0.958  -1.770  1.00  0.00           O  
ATOM    251  CG  TRP A  32      -4.223   4.656  -3.306  1.00  0.00           C  
ATOM    252  CD1 TRP A  32      -3.848   5.925  -2.963  1.00  0.00           C  
ATOM    253  CD2 TRP A  32      -4.267   4.624  -4.736  1.00  0.00           C  
ATOM    254  CE2 TRP A  32      -3.906   5.911  -5.194  1.00  0.00           C  
ATOM    255  CE3 TRP A  32      -4.576   3.631  -5.675  1.00  0.00           C  
ATOM    256  NE1 TRP A  32      -3.656   6.685  -4.094  1.00  0.00           N  
ATOM    257  CH2 TRP A  32      -4.153   5.240  -7.451  1.00  0.00           C  
ATOM    258  CZ2 TRP A  32      -3.846   6.230  -6.553  1.00  0.00           C  
ATOM    259  CZ3 TRP A  32      -4.516   3.951  -7.027  1.00  0.00           C  
ATOM    260  N   ASP A  33      -7.146   1.901  -0.512  1.00  0.00           N  
ATOM    261  CA  ASP A  33      -7.687   0.710   0.135  1.00  0.00           C  
ATOM    262  C   ASP A  33      -6.656   0.073   1.063  1.00  0.00           C  
ATOM    263  CB  ASP A  33      -8.152  -0.305  -0.912  1.00  0.00           C  
ATOM    264  O   ASP A  33      -6.661  -1.144   1.263  1.00  0.00           O  
ATOM    265  CG  ASP A  33      -9.411   0.129  -1.641  1.00  0.00           C  
ATOM    266  OD1 ASP A  33     -10.171   0.964  -1.103  1.00  0.00           O  
ATOM    267  OD2 ASP A  33      -9.647  -0.369  -2.762  1.00  0.00           O  
ATOM    268  N   PHE A  34      -5.647   0.809   1.495  1.00  0.00           N  
ATOM    269  CA  PHE A  34      -4.599   0.308   2.376  1.00  0.00           C  
ATOM    270  C   PHE A  34      -5.114   0.164   3.803  1.00  0.00           C  
ATOM    271  CB  PHE A  34      -3.382   1.238   2.349  1.00  0.00           C  
ATOM    272  O   PHE A  34      -4.525  -0.556   4.612  1.00  0.00           O  
ATOM    273  CG  PHE A  34      -2.580   1.153   1.078  1.00  0.00           C  
ATOM    274  CD1 PHE A  34      -2.047  -0.059   0.657  1.00  0.00           C  
ATOM    275  CD2 PHE A  34      -2.360   2.285   0.305  1.00  0.00           C  
ATOM    276  CE1 PHE A  34      -1.305  -0.142  -0.519  1.00  0.00           C  
ATOM    277  CE2 PHE A  34      -1.620   2.210  -0.871  1.00  0.00           C  
ATOM    278  CZ  PHE A  34      -1.092   0.997  -1.281  1.00  0.00           C  
ATOM    279  N   GLU A  35      -6.279   0.706   4.102  1.00  0.00           N  
ATOM    280  CA  GLU A  35      -6.853   0.662   5.443  1.00  0.00           C  
ATOM    281  C   GLU A  35      -8.195  -0.066   5.445  1.00  0.00           C  
ATOM    282  CB  GLU A  35      -7.022   2.077   6.003  1.00  0.00           C  
ATOM    283  O   GLU A  35      -8.957   0.030   6.409  1.00  0.00           O  
ATOM    284  CG  GLU A  35      -5.720   2.859   6.099  1.00  0.00           C  
ATOM    285  CD  GLU A  35      -5.925   4.323   6.455  1.00  0.00           C  
ATOM    286  OE1 GLU A  35      -4.922   5.061   6.588  1.00  0.00           O  
ATOM    287  OE2 GLU A  35      -7.097   4.735   6.601  1.00  0.00           O  
ATOM    288  N   ARG A  36      -8.404  -0.789   4.300  1.00  0.00           N  
ATOM    289  CA  ARG A  36      -9.686  -1.459   4.107  1.00  0.00           C  
ATOM    290  C   ARG A  36      -9.826  -2.654   5.043  1.00  0.00           C  
ATOM    291  CB  ARG A  36      -9.844  -1.910   2.654  1.00  0.00           C  
ATOM    292  O   ARG A  36     -10.880  -2.853   5.652  1.00  0.00           O  
ATOM    293  CG  ARG A  36     -11.202  -2.519   2.341  1.00  0.00           C  
ATOM    294  CD  ARG A  36     -11.324  -2.901   0.873  1.00  0.00           C  
ATOM    295  NE  ARG A  36     -10.929  -4.288   0.642  1.00  0.00           N  
ATOM    296  NH1 ARG A  36     -11.455  -4.281  -1.607  1.00  0.00           N  
ATOM    297  NH2 ARG A  36     -10.614  -6.176  -0.628  1.00  0.00           N  
ATOM    298  CZ  ARG A  36     -11.001  -4.912  -0.530  1.00  0.00           C  
ATOM    299  N   ILE A  37      -8.865  -3.516   5.153  1.00  0.00           N  
ATOM    300  CA  ILE A  37      -8.870  -4.734   5.956  1.00  0.00           C  
ATOM    301  C   ILE A  37      -8.120  -4.494   7.264  1.00  0.00           C  
ATOM    302  CB  ILE A  37      -8.242  -5.920   5.189  1.00  0.00           C  
ATOM    303  O   ILE A  37      -8.581  -4.895   8.335  1.00  0.00           O  
ATOM    304  CG1 ILE A  37      -9.027  -6.197   3.901  1.00  0.00           C  
ATOM    305  CG2 ILE A  37      -8.185  -7.167   6.075  1.00  0.00           C  
ATOM    306  CD1 ILE A  37      -8.348  -7.187   2.964  1.00  0.00           C  
ATOM    307  N   ARG A  38      -7.019  -3.828   7.325  1.00  0.00           N  
ATOM    308  CA  ARG A  38      -6.143  -3.404   8.412  1.00  0.00           C  
ATOM    309  C   ARG A  38      -5.281  -2.219   7.990  1.00  0.00           C  
ATOM    310  CB  ARG A  38      -5.253  -4.562   8.870  1.00  0.00           C  
ATOM    311  O   ARG A  38      -5.184  -1.907   6.801  1.00  0.00           O  
ATOM    312  CG  ARG A  38      -4.353  -5.116   7.777  1.00  0.00           C  
ATOM    313  CD  ARG A  38      -3.571  -6.332   8.254  1.00  0.00           C  
ATOM    314  NE  ARG A  38      -2.626  -6.796   7.241  1.00  0.00           N  
ATOM    315  NH1 ARG A  38      -1.935  -8.648   8.438  1.00  0.00           N  
ATOM    316  NH2 ARG A  38      -1.044  -8.215   6.371  1.00  0.00           N  
ATOM    317  CZ  ARG A  38      -1.871  -7.885   7.352  1.00  0.00           C  
ATOM    318  N   CYS A  39      -4.794  -1.552   9.047  1.00  0.00           N  
ATOM    319  CA  CYS A  39      -3.892  -0.449   8.738  1.00  0.00           C  
ATOM    320  C   CYS A  39      -2.564  -0.965   8.198  1.00  0.00           C  
ATOM    321  CB  CYS A  39      -3.650   0.410   9.979  1.00  0.00           C  
ATOM    322  O   CYS A  39      -1.911  -1.794   8.833  1.00  0.00           O  
ATOM    323  SG  CYS A  39      -5.139   1.214  10.610  1.00  0.00           S  
ATOM    324  N   LYS A  40      -2.303  -0.539   6.968  1.00  0.00           N  
ATOM    325  CA  LYS A  40      -0.965  -0.830   6.460  1.00  0.00           C  
ATOM    326  C   LYS A  40       0.104  -0.125   7.289  1.00  0.00           C  
ATOM    327  CB  LYS A  40      -0.847  -0.418   4.992  1.00  0.00           C  
ATOM    328  O   LYS A  40       0.035   1.089   7.497  1.00  0.00           O  
ATOM    329  CG  LYS A  40       0.452  -0.854   4.329  1.00  0.00           C  
ATOM    330  CD  LYS A  40       0.458  -0.526   2.842  1.00  0.00           C  
ATOM    331  CE  LYS A  40       1.737  -1.004   2.168  1.00  0.00           C  
ATOM    332  NZ  LYS A  40       1.769  -0.642   0.719  1.00  0.00           N  
ATOM    333  N   PRO A  41       1.093  -0.908   7.869  1.00  0.00           N  
ATOM    334  CA  PRO A  41       2.087  -0.343   8.785  1.00  0.00           C  
ATOM    335  C   PRO A  41       2.998   0.680   8.109  1.00  0.00           C  
ATOM    336  CB  PRO A  41       2.885  -1.569   9.238  1.00  0.00           C  
ATOM    337  O   PRO A  41       3.345   1.697   8.715  1.00  0.00           O  
ATOM    338  CG  PRO A  41       1.985  -2.732   8.968  1.00  0.00           C  
ATOM    339  CD  PRO A  41       1.042  -2.357   7.861  1.00  0.00           C  
ATOM    340  N   ASP A  42       3.390   0.444   6.921  1.00  0.00           N  
ATOM    341  CA  ASP A  42       4.262   1.353   6.183  1.00  0.00           C  
ATOM    342  C   ASP A  42       3.969   1.299   4.685  1.00  0.00           C  
ATOM    343  CB  ASP A  42       5.731   1.017   6.444  1.00  0.00           C  
ATOM    344  O   ASP A  42       3.555   0.260   4.165  1.00  0.00           O  
ATOM    345  CG  ASP A  42       6.100   1.072   7.916  1.00  0.00           C  
ATOM    346  OD1 ASP A  42       5.825   2.097   8.576  1.00  0.00           O  
ATOM    347  OD2 ASP A  42       6.673   0.082   8.420  1.00  0.00           O  
ATOM    348  N   ASN A  43       4.142   2.447   4.096  1.00  0.00           N  
ATOM    349  CA  ASN A  43       4.012   2.521   2.644  1.00  0.00           C  
ATOM    350  C   ASN A  43       4.934   3.583   2.052  1.00  0.00           C  
ATOM    351  CB  ASN A  43       2.560   2.797   2.248  1.00  0.00           C  
ATOM    352  O   ASN A  43       5.361   4.501   2.754  1.00  0.00           O  
ATOM    353  CG  ASN A  43       2.282   2.480   0.792  1.00  0.00           C  
ATOM    354  ND2 ASN A  43       1.403   3.259   0.173  1.00  0.00           N  
ATOM    355  OD1 ASN A  43       2.851   1.542   0.228  1.00  0.00           O  
ATOM    356  N   HIS A  44       5.103   3.305   0.822  1.00  0.00           N  
ATOM    357  CA  HIS A  44       5.988   4.199   0.084  1.00  0.00           C  
ATOM    358  C   HIS A  44       5.360   4.631  -1.236  1.00  0.00           C  
ATOM    359  CB  HIS A  44       7.338   3.526  -0.172  1.00  0.00           C  
ATOM    360  O   HIS A  44       4.896   3.792  -2.012  1.00  0.00           O  
ATOM    361  CG  HIS A  44       8.241   4.314  -1.067  1.00  0.00           C  
ATOM    362  CD2 HIS A  44       8.843   5.513  -0.888  1.00  0.00           C  
ATOM    363  ND1 HIS A  44       8.614   3.877  -2.320  1.00  0.00           N  
ATOM    364  CE1 HIS A  44       9.409   4.777  -2.874  1.00  0.00           C  
ATOM    365  NE2 HIS A  44       9.564   5.779  -2.026  1.00  0.00           N  
ATOM    366  N   TRP A  45       5.350   6.027  -1.458  1.00  0.00           N  
ATOM    367  CA  TRP A  45       4.840   6.542  -2.725  1.00  0.00           C  
ATOM    368  C   TRP A  45       5.972   7.097  -3.583  1.00  0.00           C  
ATOM    369  CB  TRP A  45       3.789   7.628  -2.480  1.00  0.00           C  
ATOM    370  O   TRP A  45       6.790   7.888  -3.106  1.00  0.00           O  
ATOM    371  CG  TRP A  45       2.549   7.132  -1.798  1.00  0.00           C  
ATOM    372  CD1 TRP A  45       2.199   7.316  -0.489  1.00  0.00           C  
ATOM    373  CD2 TRP A  45       1.496   6.366  -2.391  1.00  0.00           C  
ATOM    374  CE2 TRP A  45       0.538   6.121  -1.382  1.00  0.00           C  
ATOM    375  CE3 TRP A  45       1.268   5.864  -3.679  1.00  0.00           C  
ATOM    376  NE1 TRP A  45       0.991   6.710  -0.233  1.00  0.00           N  
ATOM    377  CH2 TRP A  45      -0.828   4.913  -2.891  1.00  0.00           C  
ATOM    378  CZ2 TRP A  45      -0.630   5.394  -1.622  1.00  0.00           C  
ATOM    379  CZ3 TRP A  45       0.105   5.140  -3.916  1.00  0.00           C  
ATOM    380  N   MET A  46       5.919   6.673  -4.814  1.00  0.00           N  
ATOM    381  CA  MET A  46       6.859   7.224  -5.786  1.00  0.00           C  
ATOM    382  C   MET A  46       6.189   8.290  -6.646  1.00  0.00           C  
ATOM    383  CB  MET A  46       7.425   6.115  -6.675  1.00  0.00           C  
ATOM    384  O   MET A  46       5.111   8.063  -7.197  1.00  0.00           O  
ATOM    385  CG  MET A  46       8.238   5.077  -5.918  1.00  0.00           C  
ATOM    386  SD  MET A  46       8.850   3.733  -7.006  1.00  0.00           S  
ATOM    387  CE  MET A  46       7.311   2.807  -7.268  1.00  0.00           C  
ATOM    388  N   TYR A  47       6.801   9.418  -6.765  1.00  0.00           N  
ATOM    389  CA  TYR A  47       6.154  10.558  -7.405  1.00  0.00           C  
ATOM    390  C   TYR A  47       6.641  10.726  -8.840  1.00  0.00           C  
ATOM    391  CB  TYR A  47       6.416  11.841  -6.612  1.00  0.00           C  
ATOM    392  O   TYR A  47       6.056  11.485  -9.616  1.00  0.00           O  
ATOM    393  CG  TYR A  47       5.671  11.907  -5.301  1.00  0.00           C  
ATOM    394  CD1 TYR A  47       4.298  12.142  -5.269  1.00  0.00           C  
ATOM    395  CD2 TYR A  47       6.337  11.736  -4.092  1.00  0.00           C  
ATOM    396  CE1 TYR A  47       3.607  12.206  -4.064  1.00  0.00           C  
ATOM    397  CE2 TYR A  47       5.656  11.798  -2.881  1.00  0.00           C  
ATOM    398  OH  TYR A  47       3.614  12.094  -1.680  1.00  0.00           O  
ATOM    399  CZ  TYR A  47       4.293  12.032  -2.877  1.00  0.00           C  
ATOM    400  N   GLY A  48       7.651   9.957  -9.292  1.00  0.00           N  
ATOM    401  CA  GLY A  48       8.149  10.011 -10.657  1.00  0.00           C  
ATOM    402  C   GLY A  48       7.244   9.308 -11.651  1.00  0.00           C  
ATOM    403  O   GLY A  48       6.341   8.565 -11.258  1.00  0.00           O  
ATOM    404  N   PRO A  49       7.463   9.695 -12.953  1.00  0.00           N  
ATOM    405  CA  PRO A  49       6.698   8.980 -13.977  1.00  0.00           C  
ATOM    406  C   PRO A  49       6.931   7.471 -13.942  1.00  0.00           C  
ATOM    407  CB  PRO A  49       7.215   9.581 -15.287  1.00  0.00           C  
ATOM    408  O   PRO A  49       8.025   7.020 -13.593  1.00  0.00           O  
ATOM    409  CG  PRO A  49       7.880  10.858 -14.885  1.00  0.00           C  
ATOM    410  CD  PRO A  49       8.350  10.724 -13.465  1.00  0.00           C  
ATOM    411  N   ILE A  50       5.890   6.708 -14.232  1.00  0.00           N  
ATOM    412  CA  ILE A  50       5.911   5.250 -14.194  1.00  0.00           C  
ATOM    413  C   ILE A  50       7.000   4.725 -15.126  1.00  0.00           C  
ATOM    414  CB  ILE A  50       4.539   4.654 -14.583  1.00  0.00           C  
ATOM    415  O   ILE A  50       7.717   3.781 -14.784  1.00  0.00           O  
ATOM    416  CG1 ILE A  50       3.482   5.020 -13.535  1.00  0.00           C  
ATOM    417  CG2 ILE A  50       4.639   3.136 -14.754  1.00  0.00           C  
ATOM    418  CD1 ILE A  50       2.061   4.644 -13.932  1.00  0.00           C  
ATOM    419  N   ALA A  51       7.187   5.395 -16.245  1.00  0.00           N  
ATOM    420  CA  ALA A  51       8.175   4.989 -17.242  1.00  0.00           C  
ATOM    421  C   ALA A  51       9.588   5.052 -16.671  1.00  0.00           C  
ATOM    422  CB  ALA A  51       8.066   5.867 -18.486  1.00  0.00           C  
ATOM    423  O   ALA A  51      10.434   4.214 -16.996  1.00  0.00           O  
ATOM    424  N   MET A  52       9.847   6.009 -15.812  1.00  0.00           N  
ATOM    425  CA  MET A  52      11.162   6.195 -15.205  1.00  0.00           C  
ATOM    426  C   MET A  52      11.461   5.084 -14.204  1.00  0.00           C  
ATOM    427  CB  MET A  52      11.248   7.558 -14.516  1.00  0.00           C  
ATOM    428  O   MET A  52      12.610   4.661 -14.064  1.00  0.00           O  
ATOM    429  CG  MET A  52      11.339   8.728 -15.482  1.00  0.00           C  
ATOM    430  SD  MET A  52      12.842   8.659 -16.532  1.00  0.00           S  
ATOM    431  CE  MET A  52      14.121   8.954 -15.279  1.00  0.00           C  
ATOM    432  N   THR A  53      10.495   4.578 -13.588  1.00  0.00           N  
ATOM    433  CA  THR A  53      10.602   3.454 -12.665  1.00  0.00           C  
ATOM    434  C   THR A  53      10.720   2.137 -13.428  1.00  0.00           C  
ATOM    435  CB  THR A  53       9.391   3.393 -11.716  1.00  0.00           C  
ATOM    436  O   THR A  53      11.475   1.248 -13.029  1.00  0.00           O  
ATOM    437  CG2 THR A  53       9.606   2.357 -10.617  1.00  0.00           C  
ATOM    438  OG1 THR A  53       9.198   4.679 -11.114  1.00  0.00           O  
ATOM    439  N   MET A  54      10.054   2.048 -14.531  1.00  0.00           N  
ATOM    440  CA  MET A  54      10.087   0.862 -15.382  1.00  0.00           C  
ATOM    441  C   MET A  54      11.454   0.701 -16.039  1.00  0.00           C  
ATOM    442  CB  MET A  54       8.998   0.938 -16.454  1.00  0.00           C  
ATOM    443  O   MET A  54      11.908  -0.421 -16.269  1.00  0.00           O  
ATOM    444  CG  MET A  54       7.590   0.748 -15.912  1.00  0.00           C  
ATOM    445  SD  MET A  54       6.321   0.750 -17.237  1.00  0.00           S  
ATOM    446  CE  MET A  54       4.816   0.577 -16.238  1.00  0.00           C  
ATOM    447  N   HIS A  55      12.144   1.767 -16.262  1.00  0.00           N  
ATOM    448  CA  HIS A  55      13.486   1.773 -16.835  1.00  0.00           C  
ATOM    449  C   HIS A  55      14.511   1.232 -15.844  1.00  0.00           C  
ATOM    450  CB  HIS A  55      13.875   3.186 -17.273  1.00  0.00           C  
ATOM    451  O   HIS A  55      15.599   0.808 -16.239  1.00  0.00           O  
ATOM    452  CG  HIS A  55      13.330   3.570 -18.612  1.00  0.00           C  
ATOM    453  CD2 HIS A  55      13.803   3.348 -19.861  1.00  0.00           C  
ATOM    454  ND1 HIS A  55      12.157   4.277 -18.763  1.00  0.00           N  
ATOM    455  CE1 HIS A  55      11.930   4.472 -20.052  1.00  0.00           C  
ATOM    456  NE2 HIS A  55      12.914   3.918 -20.739  1.00  0.00           N  
ATOM    457  N   GLY A  56      14.114   1.202 -14.567  1.00  0.00           N  
ATOM    458  CA  GLY A  56      14.948   0.684 -13.494  1.00  0.00           C  
ATOM    459  C   GLY A  56      15.140  -0.819 -13.560  1.00  0.00           C  
ATOM    460  O   GLY A  56      16.113  -1.350 -13.022  1.00  0.00           O  
ATOM    461  N   ALA A  57      14.267  -1.565 -14.222  1.00  0.00           N  
ATOM    462  CA  ALA A  57      14.270  -3.014 -14.407  1.00  0.00           C  
ATOM    463  C   ALA A  57      15.459  -3.456 -15.256  1.00  0.00           C  
ATOM    464  CB  ALA A  57      12.962  -3.472 -15.049  1.00  0.00           C  
ATOM    465  O   ALA A  57      15.944  -4.581 -15.118  1.00  0.00           O  
ATOM    466  N   GLY A  58      16.060  -2.623 -15.988  1.00  0.00           N  
ATOM    467  CA  GLY A  58      17.208  -2.894 -16.838  1.00  0.00           C  
ATOM    468  C   GLY A  58      18.496  -2.288 -16.314  1.00  0.00           C  
ATOM    469  O   GLY A  58      19.524  -2.317 -16.994  1.00  0.00           O  
ATOM    470  N   GLN A  59      18.410  -1.750 -15.145  1.00  0.00           N  
ATOM    471  CA  GLN A  59      19.580  -1.102 -14.563  1.00  0.00           C  
ATOM    472  C   GLN A  59      20.357  -2.068 -13.673  1.00  0.00           C  
ATOM    473  CB  GLN A  59      19.168   0.133 -13.761  1.00  0.00           C  
ATOM    474  O   GLN A  59      20.507  -3.245 -14.008  1.00  0.00           O  
ATOM    475  CG  GLN A  59      18.564   1.244 -14.610  1.00  0.00           C  
ATOM    476  CD  GLN A  59      18.238   2.487 -13.805  1.00  0.00           C  
ATOM    477  NE2 GLN A  59      17.631   3.474 -14.457  1.00  0.00           N  
ATOM    478  OE1 GLN A  59      18.529   2.561 -12.607  1.00  0.00           O  
ATOM    479  N   ASP A  60      20.856  -1.671 -12.449  1.00  0.00           N  
ATOM    480  CA  ASP A  60      21.738  -2.419 -11.558  1.00  0.00           C  
ATOM    481  C   ASP A  60      21.011  -3.610 -10.938  1.00  0.00           C  
ATOM    482  CB  ASP A  60      22.289  -1.508 -10.459  1.00  0.00           C  
ATOM    483  O   ASP A  60      19.958  -3.446 -10.318  1.00  0.00           O  
ATOM    484  CG  ASP A  60      23.449  -2.128  -9.700  1.00  0.00           C  
ATOM    485  OD1 ASP A  60      23.894  -3.237 -10.067  1.00  0.00           O  
ATOM    486  OD2 ASP A  60      23.920  -1.504  -8.725  1.00  0.00           O  
ATOM    487  N   ASN A  61      21.466  -4.800 -11.194  1.00  0.00           N  
ATOM    488  CA  ASN A  61      20.928  -6.022 -10.607  1.00  0.00           C  
ATOM    489  C   ASN A  61      21.485  -6.264  -9.207  1.00  0.00           C  
ATOM    490  CB  ASN A  61      21.217  -7.224 -11.508  1.00  0.00           C  
ATOM    491  O   ASN A  61      22.691  -6.455  -9.039  1.00  0.00           O  
ATOM    492  CG  ASN A  61      20.200  -8.336 -11.343  1.00  0.00           C  
ATOM    493  ND2 ASN A  61      20.299  -9.360 -12.183  1.00  0.00           N  
ATOM    494  OD1 ASN A  61      19.332  -8.275 -10.469  1.00  0.00           O  
ATOM    495  N   SER A  62      20.712  -5.965  -8.195  1.00  0.00           N  
ATOM    496  CA  SER A  62      21.125  -6.150  -6.808  1.00  0.00           C  
ATOM    497  C   SER A  62      20.292  -7.227  -6.122  1.00  0.00           C  
ATOM    498  CB  SER A  62      21.010  -4.835  -6.034  1.00  0.00           C  
ATOM    499  O   SER A  62      19.144  -7.466  -6.500  1.00  0.00           O  
ATOM    500  OG  SER A  62      19.706  -4.293  -6.155  1.00  0.00           O  
ATOM    501  N   ALA A  63      20.961  -8.113  -5.313  1.00  0.00           N  
ATOM    502  CA  ALA A  63      20.281  -9.149  -4.539  1.00  0.00           C  
ATOM    503  C   ALA A  63      19.398  -8.535  -3.456  1.00  0.00           C  
ATOM    504  CB  ALA A  63      21.299 -10.101  -3.916  1.00  0.00           C  
ATOM    505  O   ALA A  63      19.763  -7.526  -2.848  1.00  0.00           O  
ATOM    506  N   ASP A  64      17.979  -8.828  -3.401  1.00  0.00           N  
ATOM    507  CA  ASP A  64      17.064  -8.357  -2.365  1.00  0.00           C  
ATOM    508  C   ASP A  64      17.419  -8.954  -1.006  1.00  0.00           C  
ATOM    509  CB  ASP A  64      15.618  -8.701  -2.730  1.00  0.00           C  
ATOM    510  O   ASP A  64      18.379  -9.718  -0.889  1.00  0.00           O  
ATOM    511  CG  ASP A  64      15.334 -10.192  -2.685  1.00  0.00           C  
ATOM    512  OD1 ASP A  64      16.251 -10.978  -2.365  1.00  0.00           O  
ATOM    513  OD2 ASP A  64      14.183 -10.584  -2.974  1.00  0.00           O  
ATOM    514  N   LYS A  65      16.896  -8.444   0.117  1.00  0.00           N  
ATOM    515  CA  LYS A  65      17.078  -8.874   1.500  1.00  0.00           C  
ATOM    516  C   LYS A  65      16.798 -10.366   1.653  1.00  0.00           C  
ATOM    517  CB  LYS A  65      16.172  -8.072   2.435  1.00  0.00           C  
ATOM    518  O   LYS A  65      17.358 -11.021   2.535  1.00  0.00           O  
ATOM    519  CG  LYS A  65      16.586  -6.618   2.602  1.00  0.00           C  
ATOM    520  CD  LYS A  65      15.738  -5.912   3.653  1.00  0.00           C  
ATOM    521  CE  LYS A  65      16.150  -4.455   3.818  1.00  0.00           C  
ATOM    522  NZ  LYS A  65      15.307  -3.754   4.832  1.00  0.00           N  
ATOM    523  N   GLU A  66      16.146 -10.902   0.570  1.00  0.00           N  
ATOM    524  CA  GLU A  66      15.835 -12.328   0.589  1.00  0.00           C  
ATOM    525  C   GLU A  66      16.638 -13.082  -0.467  1.00  0.00           C  
ATOM    526  CB  GLU A  66      14.337 -12.554   0.372  1.00  0.00           C  
ATOM    527  O   GLU A  66      16.378 -14.258  -0.729  1.00  0.00           O  
ATOM    528  CG  GLU A  66      13.463 -12.010   1.493  1.00  0.00           C  
ATOM    529  CD  GLU A  66      11.978 -12.244   1.264  1.00  0.00           C  
ATOM    530  OE1 GLU A  66      11.163 -11.870   2.138  1.00  0.00           O  
ATOM    531  OE2 GLU A  66      11.627 -12.806   0.203  1.00  0.00           O  
ATOM    532  N   ALA A  67      17.751 -12.362  -1.030  1.00  0.00           N  
ATOM    533  CA  ALA A  67      18.742 -12.954  -1.925  1.00  0.00           C  
ATOM    534  C   ALA A  67      18.104 -13.387  -3.241  1.00  0.00           C  
ATOM    535  CB  ALA A  67      19.423 -14.143  -1.251  1.00  0.00           C  
ATOM    536  O   ALA A  67      18.564 -14.337  -3.879  1.00  0.00           O  
ATOM    537  N   GLN A  68      16.985 -12.833  -3.694  1.00  0.00           N  
ATOM    538  CA  GLN A  68      16.414 -13.114  -5.007  1.00  0.00           C  
ATOM    539  C   GLN A  68      16.996 -12.186  -6.070  1.00  0.00           C  
ATOM    540  CB  GLN A  68      14.891 -12.980  -4.970  1.00  0.00           C  
ATOM    541  O   GLN A  68      17.223 -11.002  -5.811  1.00  0.00           O  
ATOM    542  CG  GLN A  68      14.202 -14.029  -4.108  1.00  0.00           C  
ATOM    543  CD  GLN A  68      12.696 -13.847  -4.053  1.00  0.00           C  
ATOM    544  NE2 GLN A  68      11.997 -14.850  -3.532  1.00  0.00           N  
ATOM    545  OE1 GLN A  68      12.167 -12.814  -4.474  1.00  0.00           O  
ATOM    546  N   ALA A  69      17.639 -12.723  -7.259  1.00  0.00           N  
ATOM    547  CA  ALA A  69      18.522 -12.208  -8.303  1.00  0.00           C  
ATOM    548  C   ALA A  69      17.735 -11.419  -9.346  1.00  0.00           C  
ATOM    549  CB  ALA A  69      19.283 -13.352  -8.968  1.00  0.00           C  
ATOM    550  O   ALA A  69      18.321 -10.807 -10.242  1.00  0.00           O  
ATOM    551  N   HIS A  70      16.473 -11.023  -9.097  1.00  0.00           N  
ATOM    552  CA  HIS A  70      15.737 -10.291 -10.122  1.00  0.00           C  
ATOM    553  C   HIS A  70      15.328  -8.909  -9.625  1.00  0.00           C  
ATOM    554  CB  HIS A  70      14.501 -11.079 -10.560  1.00  0.00           C  
ATOM    555  O   HIS A  70      14.242  -8.424  -9.951  1.00  0.00           O  
ATOM    556  CG  HIS A  70      14.816 -12.435 -11.105  1.00  0.00           C  
ATOM    557  CD2 HIS A  70      14.675 -13.667 -10.561  1.00  0.00           C  
ATOM    558  ND1 HIS A  70      15.349 -12.627 -12.361  1.00  0.00           N  
ATOM    559  CE1 HIS A  70      15.521 -13.922 -12.567  1.00  0.00           C  
ATOM    560  NE2 HIS A  70      15.120 -14.575 -11.490  1.00  0.00           N  
ATOM    561  N   ASN A  71      16.355  -8.206  -8.994  1.00  0.00           N  
ATOM    562  CA  ASN A  71      16.014  -6.907  -8.425  1.00  0.00           C  
ATOM    563  C   ASN A  71      16.847  -5.788  -9.043  1.00  0.00           C  
ATOM    564  CB  ASN A  71      16.191  -6.924  -6.905  1.00  0.00           C  
ATOM    565  O   ASN A  71      18.030  -5.976  -9.333  1.00  0.00           O  
ATOM    566  CG  ASN A  71      15.310  -7.953  -6.225  1.00  0.00           C  
ATOM    567  ND2 ASN A  71      15.794  -8.514  -5.124  1.00  0.00           N  
ATOM    568  OD1 ASN A  71      14.203  -8.242  -6.687  1.00  0.00           O  
ATOM    569  N   SER A  72      16.147  -4.745  -9.438  1.00  0.00           N  
ATOM    570  CA  SER A  72      16.773  -3.617 -10.120  1.00  0.00           C  
ATOM    571  C   SER A  72      16.704  -2.351  -9.272  1.00  0.00           C  
ATOM    572  CB  SER A  72      16.104  -3.371 -11.473  1.00  0.00           C  
ATOM    573  O   SER A  72      15.727  -2.133  -8.552  1.00  0.00           O  
ATOM    574  OG  SER A  72      16.205  -4.518 -12.300  1.00  0.00           O  
ATOM    575  N   TRP A  73      17.913  -1.732  -9.126  1.00  0.00           N  
ATOM    576  CA  TRP A  73      18.030  -0.456  -8.429  1.00  0.00           C  
ATOM    577  C   TRP A  73      17.940   0.710  -9.409  1.00  0.00           C  
ATOM    578  CB  TRP A  73      19.347  -0.385  -7.651  1.00  0.00           C  
ATOM    579  O   TRP A  73      18.631   0.725 -10.430  1.00  0.00           O  
ATOM    580  CG  TRP A  73      19.634   0.963  -7.061  1.00  0.00           C  
ATOM    581  CD1 TRP A  73      18.830   1.684  -6.223  1.00  0.00           C  
ATOM    582  CD2 TRP A  73      20.808   1.753  -7.270  1.00  0.00           C  
ATOM    583  CE2 TRP A  73      20.649   2.943  -6.526  1.00  0.00           C  
ATOM    584  CE3 TRP A  73      21.982   1.570  -8.013  1.00  0.00           C  
ATOM    585  NE1 TRP A  73      19.434   2.876  -5.897  1.00  0.00           N  
ATOM    586  CH2 TRP A  73      22.758   3.743  -7.241  1.00  0.00           C  
ATOM    587  CZ2 TRP A  73      21.620   3.947  -6.504  1.00  0.00           C  
ATOM    588  CZ3 TRP A  73      22.947   2.570  -7.991  1.00  0.00           C  
ATOM    589  N   ILE A  74      16.995   1.574  -9.068  1.00  0.00           N  
ATOM    590  CA  ILE A  74      16.942   2.786  -9.877  1.00  0.00           C  
ATOM    591  C   ILE A  74      17.956   3.801  -9.353  1.00  0.00           C  
ATOM    592  CB  ILE A  74      15.524   3.401  -9.882  1.00  0.00           C  
ATOM    593  O   ILE A  74      17.921   4.173  -8.178  1.00  0.00           O  
ATOM    594  CG1 ILE A  74      14.505   2.388 -10.417  1.00  0.00           C  
ATOM    595  CG2 ILE A  74      15.497   4.691 -10.706  1.00  0.00           C  
ATOM    596  CD1 ILE A  74      13.057   2.845 -10.300  1.00  0.00           C  
ATOM    597  N   GLY A  75      18.997   4.083 -10.029  1.00  0.00           N  
ATOM    598  CA  GLY A  75      20.126   4.925  -9.668  1.00  0.00           C  
ATOM    599  C   GLY A  75      19.741   6.376  -9.448  1.00  0.00           C  
ATOM    600  O   GLY A  75      20.424   7.102  -8.722  1.00  0.00           O  
ATOM    601  N   SER A  76      18.455   6.729  -9.929  1.00  0.00           N  
ATOM    602  CA  SER A  76      18.002   8.103  -9.745  1.00  0.00           C  
ATOM    603  C   SER A  76      17.293   8.277  -8.406  1.00  0.00           C  
ATOM    604  CB  SER A  76      17.068   8.517 -10.883  1.00  0.00           C  
ATOM    605  O   SER A  76      16.603   7.368  -7.940  1.00  0.00           O  
ATOM    606  OG  SER A  76      15.914   7.695 -10.911  1.00  0.00           O  
ATOM    607  N   ASN A  77      17.729   9.404  -7.682  1.00  0.00           N  
ATOM    608  CA  ASN A  77      17.004   9.759  -6.467  1.00  0.00           C  
ATOM    609  C   ASN A  77      15.633  10.350  -6.785  1.00  0.00           C  
ATOM    610  CB  ASN A  77      17.821  10.738  -5.621  1.00  0.00           C  
ATOM    611  O   ASN A  77      15.525  11.528  -7.130  1.00  0.00           O  
ATOM    612  CG  ASN A  77      19.086  10.114  -5.066  1.00  0.00           C  
ATOM    613  ND2 ASN A  77      20.045  10.953  -4.691  1.00  0.00           N  
ATOM    614  OD1 ASN A  77      19.201   8.889  -4.975  1.00  0.00           O  
ATOM    615  N   ASP A  78      14.633   9.402  -6.755  1.00  0.00           N  
ATOM    616  CA  ASP A  78      13.262   9.795  -7.066  1.00  0.00           C  
ATOM    617  C   ASP A  78      12.576  10.406  -5.847  1.00  0.00           C  
ATOM    618  CB  ASP A  78      12.461   8.593  -7.573  1.00  0.00           C  
ATOM    619  O   ASP A  78      12.923  10.087  -4.708  1.00  0.00           O  
ATOM    620  CG  ASP A  78      12.907   8.119  -8.945  1.00  0.00           C  
ATOM    621  OD1 ASP A  78      13.489   8.920  -9.708  1.00  0.00           O  
ATOM    622  OD2 ASP A  78      12.672   6.934  -9.267  1.00  0.00           O  
ATOM    623  N   ALA A  79      11.831  11.469  -6.135  1.00  0.00           N  
ATOM    624  CA  ALA A  79      10.997  12.009  -5.064  1.00  0.00           C  
ATOM    625  C   ALA A  79      10.038  10.949  -4.528  1.00  0.00           C  
ATOM    626  CB  ALA A  79      10.218  13.225  -5.558  1.00  0.00           C  
ATOM    627  O   ALA A  79       9.216  10.413  -5.274  1.00  0.00           O  
ATOM    628  N   ASP A  80      10.280  10.622  -3.264  1.00  0.00           N  
ATOM    629  CA  ASP A  80       9.454   9.605  -2.623  1.00  0.00           C  
ATOM    630  C   ASP A  80       8.844  10.130  -1.325  1.00  0.00           C  
ATOM    631  CB  ASP A  80      10.274   8.343  -2.346  1.00  0.00           C  
ATOM    632  O   ASP A  80       9.309  11.131  -0.776  1.00  0.00           O  
ATOM    633  CG  ASP A  80      10.868   7.734  -3.603  1.00  0.00           C  
ATOM    634  OD1 ASP A  80      10.224   7.793  -4.673  1.00  0.00           O  
ATOM    635  OD2 ASP A  80      11.990   7.187  -3.523  1.00  0.00           O  
ATOM    636  N   GLN A  81       7.825   9.494  -0.896  1.00  0.00           N  
ATOM    637  CA  GLN A  81       7.233   9.741   0.415  1.00  0.00           C  
ATOM    638  C   GLN A  81       7.028   8.437   1.180  1.00  0.00           C  
ATOM    639  CB  GLN A  81       5.902  10.481   0.273  1.00  0.00           C  
ATOM    640  O   GLN A  81       6.421   7.497   0.664  1.00  0.00           O  
ATOM    641  CG  GLN A  81       5.305  10.933   1.598  1.00  0.00           C  
ATOM    642  CD  GLN A  81       4.018  11.717   1.426  1.00  0.00           C  
ATOM    643  NE2 GLN A  81       3.952  12.892   2.042  1.00  0.00           N  
ATOM    644  OE1 GLN A  81       3.090  11.271   0.743  1.00  0.00           O  
ATOM    645  N   TYR A  82       7.701   8.457   2.337  1.00  0.00           N  
ATOM    646  CA  TYR A  82       7.545   7.308   3.221  1.00  0.00           C  
ATOM    647  C   TYR A  82       6.471   7.570   4.270  1.00  0.00           C  
ATOM    648  CB  TYR A  82       8.873   6.971   3.907  1.00  0.00           C  
ATOM    649  O   TYR A  82       6.419   8.652   4.859  1.00  0.00           O  
ATOM    650  CG  TYR A  82       8.934   5.566   4.454  1.00  0.00           C  
ATOM    651  CD1 TYR A  82       8.975   5.334   5.827  1.00  0.00           C  
ATOM    652  CD2 TYR A  82       8.953   4.469   3.600  1.00  0.00           C  
ATOM    653  CE1 TYR A  82       9.035   4.041   6.336  1.00  0.00           C  
ATOM    654  CE2 TYR A  82       9.012   3.171   4.098  1.00  0.00           C  
ATOM    655  OH  TYR A  82       9.110   1.685   5.964  1.00  0.00           O  
ATOM    656  CZ  TYR A  82       9.052   2.967   5.465  1.00  0.00           C  
ATOM    657  N   CYS A  83       5.647   6.496   4.405  1.00  0.00           N  
ATOM    658  CA  CYS A  83       4.568   6.624   5.377  1.00  0.00           C  
ATOM    659  C   CYS A  83       4.649   5.525   6.430  1.00  0.00           C  
ATOM    660  CB  CYS A  83       3.209   6.575   4.679  1.00  0.00           C  
ATOM    661  O   CYS A  83       4.727   4.342   6.094  1.00  0.00           O  
ATOM    662  SG  CYS A  83       2.996   7.842   3.410  1.00  0.00           S  
ATOM    663  N   HIS A  84       4.631   6.113   7.666  1.00  0.00           N  
ATOM    664  CA  HIS A  84       4.651   5.179   8.786  1.00  0.00           C  
ATOM    665  C   HIS A  84       3.420   5.353   9.670  1.00  0.00           C  
ATOM    666  CB  HIS A  84       5.923   5.365   9.616  1.00  0.00           C  
ATOM    667  O   HIS A  84       3.015   6.480   9.963  1.00  0.00           O  
ATOM    668  CG  HIS A  84       7.182   5.117   8.848  1.00  0.00           C  
ATOM    669  CD2 HIS A  84       8.049   5.976   8.262  1.00  0.00           C  
ATOM    670  ND1 HIS A  84       7.671   3.851   8.610  1.00  0.00           N  
ATOM    671  CE1 HIS A  84       8.790   3.942   7.910  1.00  0.00           C  
ATOM    672  NE2 HIS A  84       9.041   5.220   7.685  1.00  0.00           N  
ATOM    673  N   ILE A  85       2.858   4.195   9.958  1.00  0.00           N  
ATOM    674  CA  ILE A  85       1.698   4.245  10.841  1.00  0.00           C  
ATOM    675  C   ILE A  85       2.142   4.608  12.256  1.00  0.00           C  
ATOM    676  CB  ILE A  85       0.934   2.901  10.848  1.00  0.00           C  
ATOM    677  O   ILE A  85       3.205   4.178  12.710  1.00  0.00           O  
ATOM    678  CG1 ILE A  85      -0.399   3.049  11.590  1.00  0.00           C  
ATOM    679  CG2 ILE A  85       1.790   1.796  11.473  1.00  0.00           C  
ATOM    680  CD1 ILE A  85      -1.384   1.919  11.324  1.00  0.00           C  
ATOM    681  N   PHE A  86       1.408   5.484  12.956  1.00  0.00           N  
ATOM    682  CA  PHE A  86       1.703   5.777  14.354  1.00  0.00           C  
ATOM    683  C   PHE A  86       1.546   4.528  15.214  1.00  0.00           C  
ATOM    684  CB  PHE A  86       0.792   6.892  14.875  1.00  0.00           C  
ATOM    685  O   PHE A  86       0.693   3.682  14.938  1.00  0.00           O  
ATOM    686  CG  PHE A  86       1.154   8.260  14.365  1.00  0.00           C  
ATOM    687  CD1 PHE A  86       2.274   8.924  14.850  1.00  0.00           C  
ATOM    688  CD2 PHE A  86       0.374   8.883  13.399  1.00  0.00           C  
ATOM    689  CE1 PHE A  86       2.612  10.191  14.380  1.00  0.00           C  
ATOM    690  CE2 PHE A  86       0.706  10.149  12.924  1.00  0.00           C  
ATOM    691  CZ  PHE A  86       1.824  10.802  13.417  1.00  0.00           C  
ATOM    692  N   PRO A  87       2.503   4.279  16.185  1.00  0.00           N  
ATOM    693  CA  PRO A  87       2.523   3.090  17.040  1.00  0.00           C  
ATOM    694  C   PRO A  87       1.215   2.888  17.801  1.00  0.00           C  
ATOM    695  CB  PRO A  87       3.678   3.369  18.005  1.00  0.00           C  
ATOM    696  O   PRO A  87       0.821   1.750  18.068  1.00  0.00           O  
ATOM    697  CG  PRO A  87       4.527   4.380  17.303  1.00  0.00           C  
ATOM    698  CD  PRO A  87       3.657   5.158  16.357  1.00  0.00           C  
ATOM    699  N   ASN A  88       0.364   3.857  17.933  1.00  0.00           N  
ATOM    700  CA  ASN A  88      -0.870   3.726  18.700  1.00  0.00           C  
ATOM    701  C   ASN A  88      -2.098   3.741  17.795  1.00  0.00           C  
ATOM    702  CB  ASN A  88      -0.970   4.837  19.749  1.00  0.00           C  
ATOM    703  O   ASN A  88      -3.215   3.972  18.260  1.00  0.00           O  
ATOM    704  CG  ASN A  88       0.069   4.701  20.844  1.00  0.00           C  
ATOM    705  ND2 ASN A  88       0.380   5.808  21.508  1.00  0.00           N  
ATOM    706  OD1 ASN A  88       0.590   3.610  21.092  1.00  0.00           O  
ATOM    707  N   SER A  89      -1.806   3.457  16.492  1.00  0.00           N  
ATOM    708  CA  SER A  89      -2.897   3.445  15.522  1.00  0.00           C  
ATOM    709  C   SER A  89      -3.722   2.167  15.634  1.00  0.00           C  
ATOM    710  CB  SER A  89      -2.351   3.587  14.100  1.00  0.00           C  
ATOM    711  O   SER A  89      -3.167   1.072  15.744  1.00  0.00           O  
ATOM    712  OG  SER A  89      -1.689   4.829  13.937  1.00  0.00           O  
ATOM    713  N   THR A  90      -5.040   2.407  15.924  1.00  0.00           N  
ATOM    714  CA  THR A  90      -5.976   1.289  15.926  1.00  0.00           C  
ATOM    715  C   THR A  90      -7.057   1.486  14.867  1.00  0.00           C  
ATOM    716  CB  THR A  90      -6.633   1.112  17.307  1.00  0.00           C  
ATOM    717  O   THR A  90      -7.472   2.616  14.599  1.00  0.00           O  
ATOM    718  CG2 THR A  90      -5.609   0.683  18.353  1.00  0.00           C  
ATOM    719  OG1 THR A  90      -7.221   2.355  17.712  1.00  0.00           O  
ATOM    720  N   MET A  91      -7.309   0.432  14.143  1.00  0.00           N  
ATOM    721  CA  MET A  91      -8.414   0.503  13.190  1.00  0.00           C  
ATOM    722  C   MET A  91      -9.717   0.866  13.894  1.00  0.00           C  
ATOM    723  CB  MET A  91      -8.572  -0.826  12.450  1.00  0.00           C  
ATOM    724  O   MET A  91      -9.972   0.411  15.010  1.00  0.00           O  
ATOM    725  CG  MET A  91      -7.687  -0.953  11.221  1.00  0.00           C  
ATOM    726  SD  MET A  91      -8.274  -2.248  10.062  1.00  0.00           S  
ATOM    727  CE  MET A  91      -8.360  -1.288   8.525  1.00  0.00           C  
ATOM    728  N   PRO A  92     -10.590   1.861  13.316  1.00  0.00           N  
ATOM    729  CA  PRO A  92     -10.572   2.331  11.929  1.00  0.00           C  
ATOM    730  C   PRO A  92      -9.710   3.576  11.738  1.00  0.00           C  
ATOM    731  CB  PRO A  92     -12.045   2.636  11.642  1.00  0.00           C  
ATOM    732  O   PRO A  92      -9.562   4.063  10.614  1.00  0.00           O  
ATOM    733  CG  PRO A  92     -12.611   3.058  12.959  1.00  0.00           C  
ATOM    734  CD  PRO A  92     -11.879   2.328  14.048  1.00  0.00           C  
ATOM    735  N   GLN A  93      -9.074   4.059  12.879  1.00  0.00           N  
ATOM    736  CA  GLN A  93      -8.231   5.248  12.812  1.00  0.00           C  
ATOM    737  C   GLN A  93      -6.769   4.873  12.583  1.00  0.00           C  
ATOM    738  CB  GLN A  93      -8.366   6.076  14.091  1.00  0.00           C  
ATOM    739  O   GLN A  93      -6.140   4.254  13.443  1.00  0.00           O  
ATOM    740  CG  GLN A  93      -9.778   6.588  14.345  1.00  0.00           C  
ATOM    741  CD  GLN A  93      -9.872   7.461  15.583  1.00  0.00           C  
ATOM    742  NE2 GLN A  93     -11.009   8.126  15.755  1.00  0.00           N  
ATOM    743  OE1 GLN A  93      -8.930   7.535  16.379  1.00  0.00           O  
ATOM    744  N   CYS A  94      -6.268   5.174  11.344  1.00  0.00           N  
ATOM    745  CA  CYS A  94      -4.912   4.796  10.961  1.00  0.00           C  
ATOM    746  C   CYS A  94      -4.075   6.027  10.636  1.00  0.00           C  
ATOM    747  CB  CYS A  94      -4.938   3.853   9.758  1.00  0.00           C  
ATOM    748  O   CYS A  94      -3.843   6.334   9.465  1.00  0.00           O  
ATOM    749  SG  CYS A  94      -5.854   2.325  10.051  1.00  0.00           S  
ATOM    750  N   PRO A  95      -3.732   6.783  11.716  1.00  0.00           N  
ATOM    751  CA  PRO A  95      -2.904   7.956  11.426  1.00  0.00           C  
ATOM    752  C   PRO A  95      -1.499   7.584  10.958  1.00  0.00           C  
ATOM    753  CB  PRO A  95      -2.856   8.695  12.766  1.00  0.00           C  
ATOM    754  O   PRO A  95      -0.920   6.610  11.445  1.00  0.00           O  
ATOM    755  CG  PRO A  95      -3.044   7.629  13.796  1.00  0.00           C  
ATOM    756  CD  PRO A  95      -3.935   6.564  13.225  1.00  0.00           C  
ATOM    757  N   TYR A  96      -1.005   8.421   9.931  1.00  0.00           N  
ATOM    758  CA  TYR A  96       0.298   8.138   9.339  1.00  0.00           C  
ATOM    759  C   TYR A  96       1.224   9.343   9.458  1.00  0.00           C  
ATOM    760  CB  TYR A  96       0.146   7.740   7.868  1.00  0.00           C  
ATOM    761  O   TYR A  96       0.766  10.488   9.453  1.00  0.00           O  
ATOM    762  CG  TYR A  96      -0.609   6.449   7.664  1.00  0.00           C  
ATOM    763  CD1 TYR A  96       0.060   5.228   7.610  1.00  0.00           C  
ATOM    764  CD2 TYR A  96      -1.993   6.447   7.523  1.00  0.00           C  
ATOM    765  CE1 TYR A  96      -0.631   4.037   7.420  1.00  0.00           C  
ATOM    766  CE2 TYR A  96      -2.695   5.262   7.332  1.00  0.00           C  
ATOM    767  OH  TYR A  96      -2.696   2.887   7.094  1.00  0.00           O  
ATOM    768  CZ  TYR A  96      -2.007   4.063   7.283  1.00  0.00           C  
ATOM    769  N   ARG A  97       2.469   8.973   9.660  1.00  0.00           N  
ATOM    770  CA  ARG A  97       3.524   9.982   9.644  1.00  0.00           C  
ATOM    771  C   ARG A  97       4.251   9.993   8.303  1.00  0.00           C  
ATOM    772  CB  ARG A  97       4.521   9.736  10.778  1.00  0.00           C  
ATOM    773  O   ARG A  97       4.958   9.041   7.967  1.00  0.00           O  
ATOM    774  CG  ARG A  97       5.586  10.813  10.906  1.00  0.00           C  
ATOM    775  CD  ARG A  97       6.537  10.532  12.062  1.00  0.00           C  
ATOM    776  NE  ARG A  97       7.584  11.545  12.157  1.00  0.00           N  
ATOM    777  NH1 ARG A  97       8.692  10.532  13.913  1.00  0.00           N  
ATOM    778  NH2 ARG A  97       9.483  12.495  13.033  1.00  0.00           N  
ATOM    779  CZ  ARG A  97       8.584  11.522  13.034  1.00  0.00           C  
ATOM    780  N   PRO A  98       4.023  11.148   7.550  1.00  0.00           N  
ATOM    781  CA  PRO A  98       4.687  11.197   6.245  1.00  0.00           C  
ATOM    782  C   PRO A  98       6.132  11.682   6.336  1.00  0.00           C  
ATOM    783  CB  PRO A  98       3.828  12.184   5.450  1.00  0.00           C  
ATOM    784  O   PRO A  98       6.436  12.582   7.122  1.00  0.00           O  
ATOM    785  CG  PRO A  98       3.258  13.108   6.477  1.00  0.00           C  
ATOM    786  CD  PRO A  98       3.035  12.333   7.744  1.00  0.00           C  
ATOM    787  N   THR A  99       7.007  11.044   5.644  1.00  0.00           N  
ATOM    788  CA  THR A  99       8.387  11.488   5.481  1.00  0.00           C  
ATOM    789  C   THR A  99       8.746  11.607   4.003  1.00  0.00           C  
ATOM    790  CB  THR A  99       9.369  10.526   6.175  1.00  0.00           C  
ATOM    791  O   THR A  99       8.613  10.642   3.247  1.00  0.00           O  
ATOM    792  CG2 THR A  99      10.790  11.080   6.154  1.00  0.00           C  
ATOM    793  OG1 THR A  99       8.962  10.337   7.536  1.00  0.00           O  
ATOM    794  N   GLN A 100       8.971  12.852   3.653  1.00  0.00           N  
ATOM    795  CA  GLN A 100       9.393  13.056   2.271  1.00  0.00           C  
ATOM    796  C   GLN A 100      10.903  12.895   2.127  1.00  0.00           C  
ATOM    797  CB  GLN A 100       8.963  14.439   1.777  1.00  0.00           C  
ATOM    798  O   GLN A 100      11.670  13.451   2.915  1.00  0.00           O  
ATOM    799  CG  GLN A 100       9.156  14.644   0.281  1.00  0.00           C  
ATOM    800  CD  GLN A 100       8.405  15.852  -0.248  1.00  0.00           C  
ATOM    801  NE2 GLN A 100       8.221  15.907  -1.562  1.00  0.00           N  
ATOM    802  OE1 GLN A 100       7.992  16.727   0.520  1.00  0.00           O  
ATOM    803  N   ASP A 101      11.278  12.086   1.090  1.00  0.00           N  
ATOM    804  CA  ASP A 101      12.703  11.915   0.827  1.00  0.00           C  
ATOM    805  C   ASP A 101      12.961  11.655  -0.656  1.00  0.00           C  
ATOM    806  CB  ASP A 101      13.270  10.769   1.668  1.00  0.00           C  
ATOM    807  O   ASP A 101      12.020  11.517  -1.440  1.00  0.00           O  
ATOM    808  CG  ASP A 101      12.642   9.425   1.339  1.00  0.00           C  
ATOM    809  OD1 ASP A 101      11.896   9.329   0.341  1.00  0.00           O  
ATOM    810  OD2 ASP A 101      12.895   8.455   2.086  1.00  0.00           O  
ATOM    811  N   ALA A 102      14.239  11.867  -1.040  1.00  0.00           N  
ATOM    812  CA  ALA A 102      14.695  11.543  -2.389  1.00  0.00           C  
ATOM    813  C   ALA A 102      15.758  10.449  -2.361  1.00  0.00           C  
ATOM    814  CB  ALA A 102      15.239  12.791  -3.080  1.00  0.00           C  
ATOM    815  O   ALA A 102      16.923  10.713  -2.054  1.00  0.00           O  
ATOM    816  N   LYS A 103      15.263   9.185  -2.529  1.00  0.00           N  
ATOM    817  CA  LYS A 103      16.156   8.031  -2.484  1.00  0.00           C  
ATOM    818  C   LYS A 103      15.971   7.145  -3.712  1.00  0.00           C  
ATOM    819  CB  LYS A 103      15.920   7.218  -1.211  1.00  0.00           C  
ATOM    820  O   LYS A 103      14.988   7.284  -4.443  1.00  0.00           O  
ATOM    821  CG  LYS A 103      16.232   7.973   0.073  1.00  0.00           C  
ATOM    822  CD  LYS A 103      16.069   7.083   1.299  1.00  0.00           C  
ATOM    823  CE  LYS A 103      16.413   7.828   2.581  1.00  0.00           C  
ATOM    824  NZ  LYS A 103      16.262   6.958   3.785  1.00  0.00           N  
ATOM    825  N   GLY A 104      17.025   6.356  -3.965  1.00  0.00           N  
ATOM    826  CA  GLY A 104      16.864   5.310  -4.963  1.00  0.00           C  
ATOM    827  C   GLY A 104      15.970   4.176  -4.500  1.00  0.00           C  
ATOM    828  O   GLY A 104      15.924   3.862  -3.309  1.00  0.00           O  
ATOM    829  N   ASP A 105      15.204   3.570  -5.460  1.00  0.00           N  
ATOM    830  CA  ASP A 105      14.260   2.507  -5.128  1.00  0.00           C  
ATOM    831  C   ASP A 105      14.708   1.171  -5.718  1.00  0.00           C  
ATOM    832  CB  ASP A 105      12.857   2.859  -5.628  1.00  0.00           C  
ATOM    833  O   ASP A 105      15.174   1.115  -6.858  1.00  0.00           O  
ATOM    834  CG  ASP A 105      12.306   4.127  -5.001  1.00  0.00           C  
ATOM    835  OD1 ASP A 105      12.315   4.247  -3.757  1.00  0.00           O  
ATOM    836  OD2 ASP A 105      11.854   5.013  -5.759  1.00  0.00           O  
ATOM    837  N   TYR A 106      14.592   0.158  -4.882  1.00  0.00           N  
ATOM    838  CA  TYR A 106      14.816  -1.205  -5.351  1.00  0.00           C  
ATOM    839  C   TYR A 106      13.497  -1.883  -5.705  1.00  0.00           C  
ATOM    840  CB  TYR A 106      15.556  -2.024  -4.289  1.00  0.00           C  
ATOM    841  O   TYR A 106      12.546  -1.851  -4.921  1.00  0.00           O  
ATOM    842  CG  TYR A 106      16.992  -1.605  -4.091  1.00  0.00           C  
ATOM    843  CD1 TYR A 106      18.010  -2.143  -4.875  1.00  0.00           C  
ATOM    844  CD2 TYR A 106      17.334  -0.671  -3.119  1.00  0.00           C  
ATOM    845  CE1 TYR A 106      19.335  -1.761  -4.695  1.00  0.00           C  
ATOM    846  CE2 TYR A 106      18.656  -0.281  -2.930  1.00  0.00           C  
ATOM    847  OH  TYR A 106      20.958  -0.449  -3.539  1.00  0.00           O  
ATOM    848  CZ  TYR A 106      19.648  -0.831  -3.722  1.00  0.00           C  
ATOM    849  N   PHE A 107      13.487  -2.559  -6.919  1.00  0.00           N  
ATOM    850  CA  PHE A 107      12.288  -3.281  -7.328  1.00  0.00           C  
ATOM    851  C   PHE A 107      12.627  -4.710  -7.734  1.00  0.00           C  
ATOM    852  CB  PHE A 107      11.592  -2.557  -8.486  1.00  0.00           C  
ATOM    853  O   PHE A 107      13.713  -4.971  -8.257  1.00  0.00           O  
ATOM    854  CG  PHE A 107      11.226  -1.131  -8.177  1.00  0.00           C  
ATOM    855  CD1 PHE A 107       9.992  -0.821  -7.618  1.00  0.00           C  
ATOM    856  CD2 PHE A 107      12.116  -0.099  -8.447  1.00  0.00           C  
ATOM    857  CE1 PHE A 107       9.650   0.499  -7.332  1.00  0.00           C  
ATOM    858  CE2 PHE A 107      11.781   1.222  -8.163  1.00  0.00           C  
ATOM    859  CZ  PHE A 107      10.548   1.519  -7.607  1.00  0.00           C  
ATOM    860  N   ALA A 108      11.657  -5.509  -7.435  1.00  0.00           N  
ATOM    861  CA  ALA A 108      11.710  -6.834  -8.047  1.00  0.00           C  
ATOM    862  C   ALA A 108      11.000  -6.843  -9.398  1.00  0.00           C  
ATOM    863  CB  ALA A 108      11.090  -7.875  -7.117  1.00  0.00           C  
ATOM    864  O   ALA A 108       9.906  -6.291  -9.535  1.00  0.00           O  
ATOM    865  N   THR A 109      11.699  -7.328 -10.412  1.00  0.00           N  
ATOM    866  CA  THR A 109      11.102  -7.384 -11.741  1.00  0.00           C  
ATOM    867  C   THR A 109      10.627  -8.799 -12.062  1.00  0.00           C  
ATOM    868  CB  THR A 109      12.097  -6.918 -12.820  1.00  0.00           C  
ATOM    869  O   THR A 109      11.148  -9.773 -11.516  1.00  0.00           O  
ATOM    870  CG2 THR A 109      12.514  -5.469 -12.594  1.00  0.00           C  
ATOM    871  OG1 THR A 109      13.262  -7.751 -12.780  1.00  0.00           O  
ATOM    872  N   GLU A 110       9.487  -8.954 -12.794  1.00  0.00           N  
ATOM    873  CA  GLU A 110       8.956 -10.258 -13.181  1.00  0.00           C  
ATOM    874  C   GLU A 110       8.549 -10.273 -14.651  1.00  0.00           C  
ATOM    875  CB  GLU A 110       7.762 -10.635 -12.300  1.00  0.00           C  
ATOM    876  O   GLU A 110       8.224  -9.230 -15.222  1.00  0.00           O  
ATOM    877  CG  GLU A 110       8.120 -10.845 -10.836  1.00  0.00           C  
ATOM    878  CD  GLU A 110       6.934 -11.268  -9.983  1.00  0.00           C  
ATOM    879  OE1 GLU A 110       7.129 -11.586  -8.788  1.00  0.00           O  
ATOM    880  OE2 GLU A 110       5.802 -11.283 -10.515  1.00  0.00           O  
ATOM    881  N   GLY A 111       8.664 -11.527 -15.302  1.00  0.00           N  
ATOM    882  CA  GLY A 111       8.107 -11.696 -16.634  1.00  0.00           C  
ATOM    883  C   GLY A 111       9.083 -11.337 -17.739  1.00  0.00           C  
ATOM    884  O   GLY A 111      10.273 -11.140 -17.483  1.00  0.00           O  
ATOM    885  N   PHE A 112       8.611 -11.321 -19.021  1.00  0.00           N  
ATOM    886  CA  PHE A 112       9.355 -11.221 -20.271  1.00  0.00           C  
ATOM    887  C   PHE A 112       9.691  -9.769 -20.587  1.00  0.00           C  
ATOM    888  CB  PHE A 112       8.557 -11.839 -21.423  1.00  0.00           C  
ATOM    889  O   PHE A 112      10.796  -9.466 -21.042  1.00  0.00           O  
ATOM    890  CG  PHE A 112       9.319 -11.912 -22.719  1.00  0.00           C  
ATOM    891  CD1 PHE A 112       9.111 -10.969 -23.718  1.00  0.00           C  
ATOM    892  CD2 PHE A 112      10.246 -12.923 -22.937  1.00  0.00           C  
ATOM    893  CE1 PHE A 112       9.815 -11.034 -24.919  1.00  0.00           C  
ATOM    894  CE2 PHE A 112      10.953 -12.995 -24.134  1.00  0.00           C  
ATOM    895  CZ  PHE A 112      10.735 -12.050 -25.124  1.00  0.00           C  
ATOM    896  N   PHE A 113       8.910  -8.736 -19.993  1.00  0.00           N  
ATOM    897  CA  PHE A 113       9.142  -7.318 -20.241  1.00  0.00           C  
ATOM    898  C   PHE A 113       9.736  -6.643 -19.010  1.00  0.00           C  
ATOM    899  CB  PHE A 113       7.838  -6.621 -20.644  1.00  0.00           C  
ATOM    900  O   PHE A 113       9.936  -5.427 -18.998  1.00  0.00           O  
ATOM    901  CG  PHE A 113       7.315  -7.045 -21.990  1.00  0.00           C  
ATOM    902  CD1 PHE A 113       7.913  -6.589 -23.158  1.00  0.00           C  
ATOM    903  CD2 PHE A 113       6.224  -7.899 -22.086  1.00  0.00           C  
ATOM    904  CE1 PHE A 113       7.430  -6.979 -24.405  1.00  0.00           C  
ATOM    905  CE2 PHE A 113       5.737  -8.294 -23.329  1.00  0.00           C  
ATOM    906  CZ  PHE A 113       6.340  -7.832 -24.487  1.00  0.00           C  
ATOM    907  N   TYR A 114      10.119  -7.505 -17.998  1.00  0.00           N  
ATOM    908  CA  TYR A 114      10.797  -7.159 -16.754  1.00  0.00           C  
ATOM    909  C   TYR A 114      10.164  -5.931 -16.110  1.00  0.00           C  
ATOM    910  CB  TYR A 114      12.287  -6.907 -17.006  1.00  0.00           C  
ATOM    911  O   TYR A 114      10.859  -4.967 -15.782  1.00  0.00           O  
ATOM    912  CG  TYR A 114      13.033  -8.121 -17.503  1.00  0.00           C  
ATOM    913  CD1 TYR A 114      13.591  -9.034 -16.610  1.00  0.00           C  
ATOM    914  CD2 TYR A 114      13.182  -8.359 -18.865  1.00  0.00           C  
ATOM    915  CE1 TYR A 114      14.281 -10.153 -17.063  1.00  0.00           C  
ATOM    916  CE2 TYR A 114      13.869  -9.475 -19.329  1.00  0.00           C  
ATOM    917  OH  TYR A 114      15.096 -11.472 -18.876  1.00  0.00           O  
ATOM    918  CZ  TYR A 114      14.414 -10.365 -18.422  1.00  0.00           C  
ATOM    919  N   PRO A 115       8.766  -5.971 -16.011  1.00  0.00           N  
ATOM    920  CA  PRO A 115       8.193  -4.846 -15.267  1.00  0.00           C  
ATOM    921  C   PRO A 115       8.419  -4.958 -13.761  1.00  0.00           C  
ATOM    922  CB  PRO A 115       6.702  -4.925 -15.603  1.00  0.00           C  
ATOM    923  O   PRO A 115       8.517  -6.067 -13.228  1.00  0.00           O  
ATOM    924  CG  PRO A 115       6.451  -6.370 -15.893  1.00  0.00           C  
ATOM    925  CD  PRO A 115       7.692  -6.956 -16.504  1.00  0.00           C  
ATOM    926  N   PRO A 116       8.601  -3.758 -13.107  1.00  0.00           N  
ATOM    927  CA  PRO A 116       8.672  -3.829 -11.645  1.00  0.00           C  
ATOM    928  C   PRO A 116       7.396  -4.387 -11.019  1.00  0.00           C  
ATOM    929  CB  PRO A 116       8.891  -2.371 -11.232  1.00  0.00           C  
ATOM    930  O   PRO A 116       6.293  -3.965 -11.376  1.00  0.00           O  
ATOM    931  CG  PRO A 116       9.263  -1.667 -12.497  1.00  0.00           C  
ATOM    932  CD  PRO A 116       8.781  -2.487 -13.659  1.00  0.00           C  
ATOM    933  N   ALA A 117       7.545  -5.314 -10.113  1.00  0.00           N  
ATOM    934  CA  ALA A 117       6.386  -6.021  -9.574  1.00  0.00           C  
ATOM    935  C   ALA A 117       6.332  -5.906  -8.054  1.00  0.00           C  
ATOM    936  CB  ALA A 117       6.415  -7.489  -9.993  1.00  0.00           C  
ATOM    937  O   ALA A 117       5.281  -6.123  -7.445  1.00  0.00           O  
ATOM    938  N   LYS A 118       7.451  -5.503  -7.507  1.00  0.00           N  
ATOM    939  CA  LYS A 118       7.485  -5.354  -6.055  1.00  0.00           C  
ATOM    940  C   LYS A 118       8.561  -4.358  -5.630  1.00  0.00           C  
ATOM    941  CB  LYS A 118       7.728  -6.706  -5.382  1.00  0.00           C  
ATOM    942  O   LYS A 118       9.704  -4.440  -6.084  1.00  0.00           O  
ATOM    943  CG  LYS A 118       7.620  -6.670  -3.864  1.00  0.00           C  
ATOM    944  CD  LYS A 118       7.812  -8.053  -3.257  1.00  0.00           C  
ATOM    945  CE  LYS A 118       7.714  -8.017  -1.738  1.00  0.00           C  
ATOM    946  NZ  LYS A 118       7.882  -9.375  -1.140  1.00  0.00           N  
ATOM    947  N   LEU A 119       8.125  -3.436  -4.788  1.00  0.00           N  
ATOM    948  CA  LEU A 119       9.067  -2.499  -4.187  1.00  0.00           C  
ATOM    949  C   LEU A 119       9.659  -3.071  -2.903  1.00  0.00           C  
ATOM    950  CB  LEU A 119       8.382  -1.161  -3.895  1.00  0.00           C  
ATOM    951  O   LEU A 119       8.922  -3.483  -2.005  1.00  0.00           O  
ATOM    952  CG  LEU A 119       9.265  -0.061  -3.304  1.00  0.00           C  
ATOM    953  CD1 LEU A 119      10.235   0.463  -4.357  1.00  0.00           C  
ATOM    954  CD2 LEU A 119       8.408   1.071  -2.747  1.00  0.00           C  
ATOM    955  N   PHE A 120      11.008  -3.195  -2.721  1.00  0.00           N  
ATOM    956  CA  PHE A 120      11.570  -3.915  -1.584  1.00  0.00           C  
ATOM    957  C   PHE A 120      12.319  -2.964  -0.657  1.00  0.00           C  
ATOM    958  CB  PHE A 120      12.506  -5.030  -2.060  1.00  0.00           C  
ATOM    959  O   PHE A 120      12.277  -3.119   0.565  1.00  0.00           O  
ATOM    960  CG  PHE A 120      11.840  -6.040  -2.955  1.00  0.00           C  
ATOM    961  CD1 PHE A 120      11.103  -7.088  -2.417  1.00  0.00           C  
ATOM    962  CD2 PHE A 120      11.952  -5.942  -4.336  1.00  0.00           C  
ATOM    963  CE1 PHE A 120      10.486  -8.024  -3.243  1.00  0.00           C  
ATOM    964  CE2 PHE A 120      11.338  -6.874  -5.168  1.00  0.00           C  
ATOM    965  CZ  PHE A 120      10.606  -7.915  -4.619  1.00  0.00           C  
ATOM    966  N   ASN A 121      13.158  -1.991  -1.202  1.00  0.00           N  
ATOM    967  CA  ASN A 121      13.925  -1.103  -0.334  1.00  0.00           C  
ATOM    968  C   ASN A 121      14.283   0.200  -1.042  1.00  0.00           C  
ATOM    969  CB  ASN A 121      15.192  -1.802   0.164  1.00  0.00           C  
ATOM    970  O   ASN A 121      14.143   0.308  -2.262  1.00  0.00           O  
ATOM    971  CG  ASN A 121      15.671  -1.263   1.497  1.00  0.00           C  
ATOM    972  ND2 ASN A 121      16.698  -1.890   2.056  1.00  0.00           N  
ATOM    973  OD1 ASN A 121      15.121  -0.290   2.020  1.00  0.00           O  
ATOM    974  N   ARG A 122      14.629   1.116  -0.276  1.00  0.00           N  
ATOM    975  CA  ARG A 122      15.127   2.395  -0.771  1.00  0.00           C  
ATOM    976  C   ARG A 122      16.534   2.673  -0.252  1.00  0.00           C  
ATOM    977  CB  ARG A 122      14.186   3.532  -0.367  1.00  0.00           C  
ATOM    978  O   ARG A 122      16.877   2.285   0.866  1.00  0.00           O  
ATOM    979  CG  ARG A 122      13.741   3.477   1.086  1.00  0.00           C  
ATOM    980  CD  ARG A 122      12.726   4.565   1.407  1.00  0.00           C  
ATOM    981  NE  ARG A 122      13.030   5.230   2.671  1.00  0.00           N  
ATOM    982  NH1 ARG A 122      11.338   6.792   2.494  1.00  0.00           N  
ATOM    983  NH2 ARG A 122      12.725   6.800   4.319  1.00  0.00           N  
ATOM    984  CZ  ARG A 122      12.364   6.272   3.158  1.00  0.00           C  
ATOM    985  N   ALA A 123      17.435   3.149  -1.007  1.00  0.00           N  
ATOM    986  CA  ALA A 123      18.795   3.549  -0.655  1.00  0.00           C  
ATOM    987  C   ALA A 123      19.140   4.909  -1.257  1.00  0.00           C  
ATOM    988  CB  ALA A 123      19.797   2.495  -1.120  1.00  0.00           C  
ATOM    989  O   ALA A 123      18.533   5.329  -2.245  1.00  0.00           O  
TER     990      ALA A 123                                                      
ATOM    991  N   GLN B 124     -23.209  -8.039  -0.153  1.00  0.00           N  
ATOM    992  CA  GLN B 124     -24.501  -7.722   0.447  1.00  0.00           C  
ATOM    993  C   GLN B 124     -24.515  -8.060   1.935  1.00  0.00           C  
ATOM    994  CB  GLN B 124     -25.626  -8.469  -0.272  1.00  0.00           C  
ATOM    995  O   GLN B 124     -25.022  -7.285   2.749  1.00  0.00           O  
ATOM    996  CG  GLN B 124     -27.021  -8.070   0.188  1.00  0.00           C  
ATOM    997  CD  GLN B 124     -27.373  -6.640  -0.178  1.00  0.00           C  
ATOM    998  NE2 GLN B 124     -28.189  -5.999   0.652  1.00  0.00           N  
ATOM    999  OE1 GLN B 124     -26.914  -6.115  -1.197  1.00  0.00           O  
ATOM   1000  N   GLN B 125     -23.921  -9.199   2.376  1.00  0.00           N  
ATOM   1001  CA  GLN B 125     -23.790  -9.620   3.767  1.00  0.00           C  
ATOM   1002  C   GLN B 125     -22.853  -8.694   4.537  1.00  0.00           C  
ATOM   1003  CB  GLN B 125     -23.285 -11.062   3.847  1.00  0.00           C  
ATOM   1004  O   GLN B 125     -23.105  -8.376   5.701  1.00  0.00           O  
ATOM   1005  CG  GLN B 125     -24.286 -12.093   3.342  1.00  0.00           C  
ATOM   1006  CD  GLN B 125     -23.764 -13.514   3.440  1.00  0.00           C  
ATOM   1007  NE2 GLN B 125     -24.655 -14.485   3.270  1.00  0.00           N  
ATOM   1008  OE1 GLN B 125     -22.570 -13.737   3.665  1.00  0.00           O  
ATOM   1009  N   CYS B 126     -21.871  -8.226   3.870  1.00  0.00           N  
ATOM   1010  CA  CYS B 126     -20.930  -7.286   4.466  1.00  0.00           C  
ATOM   1011  C   CYS B 126     -21.560  -5.907   4.622  1.00  0.00           C  
ATOM   1012  CB  CYS B 126     -19.663  -7.184   3.617  1.00  0.00           C  
ATOM   1013  O   CYS B 126     -21.359  -5.239   5.638  1.00  0.00           O  
ATOM   1014  SG  CYS B 126     -18.545  -8.590   3.805  1.00  0.00           S  
ATOM   1015  N   ASN B 127     -22.363  -5.541   3.653  1.00  0.00           N  
ATOM   1016  CA  ASN B 127     -23.115  -4.292   3.707  1.00  0.00           C  
ATOM   1017  C   ASN B 127     -24.163  -4.316   4.816  1.00  0.00           C  
ATOM   1018  CB  ASN B 127     -23.777  -4.004   2.357  1.00  0.00           C  
ATOM   1019  O   ASN B 127     -24.387  -3.307   5.487  1.00  0.00           O  
ATOM   1020  CG  ASN B 127     -22.777  -3.610   1.289  1.00  0.00           C  
ATOM   1021  ND2 ASN B 127     -23.140  -3.822   0.029  1.00  0.00           N  
ATOM   1022  OD1 ASN B 127     -21.686  -3.119   1.593  1.00  0.00           O  
ATOM   1023  N   ASP B 128     -24.728  -5.495   5.095  1.00  0.00           N  
ATOM   1024  CA  ASP B 128     -25.708  -5.712   6.154  1.00  0.00           C  
ATOM   1025  C   ASP B 128     -25.057  -5.620   7.532  1.00  0.00           C  
ATOM   1026  CB  ASP B 128     -26.391  -7.071   5.985  1.00  0.00           C  
ATOM   1027  O   ASP B 128     -25.634  -5.051   8.461  1.00  0.00           O  
ATOM   1028  CG  ASP B 128     -27.321  -7.122   4.786  1.00  0.00           C  
ATOM   1029  OD1 ASP B 128     -27.671  -6.054   4.239  1.00  0.00           O  
ATOM   1030  OD2 ASP B 128     -27.712  -8.240   4.387  1.00  0.00           O  
ATOM   1031  N   VAL B 129     -23.872  -6.155   7.629  1.00  0.00           N  
ATOM   1032  CA  VAL B 129     -23.093  -6.076   8.861  1.00  0.00           C  
ATOM   1033  C   VAL B 129     -22.718  -4.623   9.142  1.00  0.00           C  
ATOM   1034  CB  VAL B 129     -21.820  -6.950   8.784  1.00  0.00           C  
ATOM   1035  O   VAL B 129     -22.796  -4.166  10.285  1.00  0.00           O  
ATOM   1036  CG1 VAL B 129     -20.911  -6.685   9.983  1.00  0.00           C  
ATOM   1037  CG2 VAL B 129     -22.193  -8.429   8.709  1.00  0.00           C  
ATOM   1038  N   GLU B 130     -22.307  -3.884   8.116  1.00  0.00           N  
ATOM   1039  CA  GLU B 130     -21.941  -2.475   8.222  1.00  0.00           C  
ATOM   1040  C   GLU B 130     -23.132  -1.627   8.662  1.00  0.00           C  
ATOM   1041  CB  GLU B 130     -21.394  -1.960   6.889  1.00  0.00           C  
ATOM   1042  O   GLU B 130     -22.981  -0.707   9.469  1.00  0.00           O  
ATOM   1043  CG  GLU B 130     -19.973  -2.416   6.590  1.00  0.00           C  
ATOM   1044  CD  GLU B 130     -19.412  -1.829   5.305  1.00  0.00           C  
ATOM   1045  OE1 GLU B 130     -18.191  -1.960   5.059  1.00  0.00           O  
ATOM   1046  OE2 GLU B 130     -20.199  -1.232   4.537  1.00  0.00           O  
ATOM   1047  N   GLU B 131     -24.270  -1.934   8.204  1.00  0.00           N  
ATOM   1048  CA  GLU B 131     -25.498  -1.231   8.566  1.00  0.00           C  
ATOM   1049  C   GLU B 131     -25.899  -1.527  10.008  1.00  0.00           C  
ATOM   1050  CB  GLU B 131     -26.636  -1.612   7.615  1.00  0.00           C  
ATOM   1051  O   GLU B 131     -26.373  -0.640  10.720  1.00  0.00           O  
ATOM   1052  CG  GLU B 131     -26.553  -0.936   6.254  1.00  0.00           C  
ATOM   1053  CD  GLU B 131     -27.693  -1.317   5.324  1.00  0.00           C  
ATOM   1054  OE1 GLU B 131     -27.715  -0.844   4.165  1.00  0.00           O  
ATOM   1055  OE2 GLU B 131     -28.572  -2.095   5.758  1.00  0.00           O  
ATOM   1056  N   THR B 132     -25.507  -2.710  10.472  1.00  0.00           N  
ATOM   1057  CA  THR B 132     -25.876  -3.184  11.802  1.00  0.00           C  
ATOM   1058  C   THR B 132     -24.829  -2.771  12.832  1.00  0.00           C  
ATOM   1059  CB  THR B 132     -26.045  -4.714  11.823  1.00  0.00           C  
ATOM   1060  O   THR B 132     -25.171  -2.377  13.949  1.00  0.00           O  
ATOM   1061  CG2 THR B 132     -26.570  -5.191  13.174  1.00  0.00           C  
ATOM   1062  OG1 THR B 132     -26.971  -5.100  10.800  1.00  0.00           O  
ATOM   1063  N   HIS B 133     -23.610  -2.719  12.520  1.00  0.00           N  
ATOM   1064  CA  HIS B 133     -22.536  -2.575  13.497  1.00  0.00           C  
ATOM   1065  C   HIS B 133     -21.737  -1.299  13.252  1.00  0.00           C  
ATOM   1066  CB  HIS B 133     -21.608  -3.790  13.457  1.00  0.00           C  
ATOM   1067  O   HIS B 133     -20.860  -0.949  14.045  1.00  0.00           O  
ATOM   1068  CG  HIS B 133     -22.279  -5.070  13.843  1.00  0.00           C  
ATOM   1069  CD2 HIS B 133     -22.763  -6.084  13.088  1.00  0.00           C  
ATOM   1070  ND1 HIS B 133     -22.520  -5.417  15.155  1.00  0.00           N  
ATOM   1071  CE1 HIS B 133     -23.124  -6.594  15.189  1.00  0.00           C  
ATOM   1072  NE2 HIS B 133     -23.283  -7.019  13.948  1.00  0.00           N  
ATOM   1073  N   GLY B 134     -22.083  -0.354  12.257  1.00  0.00           N  
ATOM   1074  CA  GLY B 134     -21.408   0.895  11.942  1.00  0.00           C  
ATOM   1075  C   GLY B 134     -20.562   0.816  10.685  1.00  0.00           C  
ATOM   1076  O   GLY B 134     -20.149  -0.270  10.276  1.00  0.00           O  
ATOM   1077  N   ASN B 135     -20.462   2.018   9.854  1.00  0.00           N  
ATOM   1078  CA  ASN B 135     -19.943   2.242   8.509  1.00  0.00           C  
ATOM   1079  C   ASN B 135     -18.419   2.328   8.502  1.00  0.00           C  
ATOM   1080  CB  ASN B 135     -20.549   3.510   7.904  1.00  0.00           C  
ATOM   1081  O   ASN B 135     -17.797   2.309   7.439  1.00  0.00           O  
ATOM   1082  CG  ASN B 135     -21.894   3.261   7.251  1.00  0.00           C  
ATOM   1083  ND2 ASN B 135     -22.636   4.332   6.993  1.00  0.00           N  
ATOM   1084  OD1 ASN B 135     -22.264   2.115   6.982  1.00  0.00           O  
ATOM   1085  N   ASN B 136     -17.784   1.225   9.182  1.00  0.00           N  
ATOM   1086  CA  ASN B 136     -16.336   1.270   9.010  1.00  0.00           C  
ATOM   1087  C   ASN B 136     -15.654   0.088   9.693  1.00  0.00           C  
ATOM   1088  CB  ASN B 136     -15.772   2.589   9.542  1.00  0.00           C  
ATOM   1089  O   ASN B 136     -14.509   0.197  10.134  1.00  0.00           O  
ATOM   1090  CG  ASN B 136     -16.119   3.771   8.659  1.00  0.00           C  
ATOM   1091  ND2 ASN B 136     -16.204   4.953   9.257  1.00  0.00           N  
ATOM   1092  OD1 ASN B 136     -16.309   3.623   7.449  1.00  0.00           O  
ATOM   1093  N   MET B 137     -16.513  -0.930   9.835  1.00  0.00           N  
ATOM   1094  CA  MET B 137     -15.937  -2.161  10.368  1.00  0.00           C  
ATOM   1095  C   MET B 137     -14.985  -2.798   9.361  1.00  0.00           C  
ATOM   1096  CB  MET B 137     -17.040  -3.152  10.745  1.00  0.00           C  
ATOM   1097  O   MET B 137     -15.302  -2.891   8.174  1.00  0.00           O  
ATOM   1098  CG  MET B 137     -16.538  -4.366  11.509  1.00  0.00           C  
ATOM   1099  SD  MET B 137     -17.896  -5.501  11.996  1.00  0.00           S  
ATOM   1100  CE  MET B 137     -18.654  -4.537  13.333  1.00  0.00           C  
ATOM   1101  N   PRO B 138     -13.684  -3.080   9.888  1.00  0.00           N  
ATOM   1102  CA  PRO B 138     -12.734  -3.740   8.990  1.00  0.00           C  
ATOM   1103  C   PRO B 138     -13.258  -5.069   8.451  1.00  0.00           C  
ATOM   1104  CB  PRO B 138     -11.504  -3.958   9.876  1.00  0.00           C  
ATOM   1105  O   PRO B 138     -14.064  -5.732   9.109  1.00  0.00           O  
ATOM   1106  CG  PRO B 138     -11.710  -3.050  11.045  1.00  0.00           C  
ATOM   1107  CD  PRO B 138     -13.182  -2.788  11.193  1.00  0.00           C  
ATOM   1108  N   LEU B 139     -12.889  -5.385   7.296  1.00  0.00           N  
ATOM   1109  CA  LEU B 139     -13.352  -6.557   6.562  1.00  0.00           C  
ATOM   1110  C   LEU B 139     -13.160  -7.826   7.386  1.00  0.00           C  
ATOM   1111  CB  LEU B 139     -12.609  -6.683   5.229  1.00  0.00           C  
ATOM   1112  O   LEU B 139     -14.037  -8.692   7.414  1.00  0.00           O  
ATOM   1113  CG  LEU B 139     -13.161  -7.711   4.240  1.00  0.00           C  
ATOM   1114  CD1 LEU B 139     -14.590  -7.354   3.847  1.00  0.00           C  
ATOM   1115  CD2 LEU B 139     -12.268  -7.799   3.007  1.00  0.00           C  
ATOM   1116  N   ASP B 140     -12.107  -7.996   8.102  1.00  0.00           N  
ATOM   1117  CA  ASP B 140     -11.870  -9.190   8.908  1.00  0.00           C  
ATOM   1118  C   ASP B 140     -12.911  -9.320  10.017  1.00  0.00           C  
ATOM   1119  CB  ASP B 140     -10.463  -9.162   9.508  1.00  0.00           C  
ATOM   1120  O   ASP B 140     -13.351 -10.426  10.337  1.00  0.00           O  
ATOM   1121  CG  ASP B 140     -10.213  -7.942  10.377  1.00  0.00           C  
ATOM   1122  OD1 ASP B 140     -10.665  -6.833  10.017  1.00  0.00           O  
ATOM   1123  OD2 ASP B 140      -9.557  -8.090  11.431  1.00  0.00           O  
ATOM   1124  N   GLN B 141     -13.325  -8.244  10.600  1.00  0.00           N  
ATOM   1125  CA  GLN B 141     -14.340  -8.212  11.648  1.00  0.00           C  
ATOM   1126  C   GLN B 141     -15.725  -8.513  11.081  1.00  0.00           C  
ATOM   1127  CB  GLN B 141     -14.344  -6.854  12.351  1.00  0.00           C  
ATOM   1128  O   GLN B 141     -16.537  -9.173  11.732  1.00  0.00           O  
ATOM   1129  CG  GLN B 141     -13.157  -6.639  13.280  1.00  0.00           C  
ATOM   1130  CD  GLN B 141     -13.274  -5.366  14.097  1.00  0.00           C  
ATOM   1131  NE2 GLN B 141     -12.264  -5.091  14.916  1.00  0.00           N  
ATOM   1132  OE1 GLN B 141     -14.264  -4.634  13.992  1.00  0.00           O  
ATOM   1133  N   LYS B 142     -15.932  -8.098   9.896  1.00  0.00           N  
ATOM   1134  CA  LYS B 142     -17.166  -8.448   9.198  1.00  0.00           C  
ATOM   1135  C   LYS B 142     -17.262  -9.955   8.976  1.00  0.00           C  
ATOM   1136  CB  LYS B 142     -17.252  -7.715   7.859  1.00  0.00           C  
ATOM   1137  O   LYS B 142     -18.313 -10.556   9.209  1.00  0.00           O  
ATOM   1138  CG  LYS B 142     -17.421  -6.208   7.988  1.00  0.00           C  
ATOM   1139  CD  LYS B 142     -17.446  -5.530   6.624  1.00  0.00           C  
ATOM   1140  CE  LYS B 142     -17.443  -4.012   6.754  1.00  0.00           C  
ATOM   1141  NZ  LYS B 142     -17.411  -3.343   5.419  1.00  0.00           N  
ATOM   1142  N   PHE B 143     -16.159 -10.550   8.567  1.00  0.00           N  
ATOM   1143  CA  PHE B 143     -16.114 -11.990   8.340  1.00  0.00           C  
ATOM   1144  C   PHE B 143     -16.370 -12.750   9.636  1.00  0.00           C  
ATOM   1145  CB  PHE B 143     -14.761 -12.400   7.749  1.00  0.00           C  
ATOM   1146  O   PHE B 143     -17.027 -13.793   9.630  1.00  0.00           O  
ATOM   1147  CG  PHE B 143     -14.571 -11.976   6.317  1.00  0.00           C  
ATOM   1148  CD1 PHE B 143     -15.647 -11.940   5.439  1.00  0.00           C  
ATOM   1149  CD2 PHE B 143     -13.314 -11.613   5.850  1.00  0.00           C  
ATOM   1150  CE1 PHE B 143     -15.474 -11.547   4.114  1.00  0.00           C  
ATOM   1151  CE2 PHE B 143     -13.133 -11.220   4.527  1.00  0.00           C  
ATOM   1152  CZ  PHE B 143     -14.214 -11.189   3.661  1.00  0.00           C  
ATOM   1153  N   ARG B 144     -15.854 -12.181  10.667  1.00  0.00           N  
ATOM   1154  CA  ARG B 144     -16.041 -12.821  11.965  1.00  0.00           C  
ATOM   1155  C   ARG B 144     -17.507 -12.789  12.385  1.00  0.00           C  
ATOM   1156  CB  ARG B 144     -15.176 -12.142  13.029  1.00  0.00           C  
ATOM   1157  O   ARG B 144     -18.037 -13.783  12.884  1.00  0.00           O  
ATOM   1158  CG  ARG B 144     -13.697 -12.478  12.926  1.00  0.00           C  
ATOM   1159  CD  ARG B 144     -12.890 -11.817  14.036  1.00  0.00           C  
ATOM   1160  NE  ARG B 144     -11.454 -11.923  13.795  1.00  0.00           N  
ATOM   1161  NH1 ARG B 144     -11.146 -13.743  15.184  1.00  0.00           N  
ATOM   1162  NH2 ARG B 144      -9.365 -12.842  14.056  1.00  0.00           N  
ATOM   1163  CZ  ARG B 144     -10.658 -12.836  14.346  1.00  0.00           C  
ATOM   1164  N   VAL B 145     -18.151 -11.683  12.078  1.00  0.00           N  
ATOM   1165  CA  VAL B 145     -19.564 -11.521  12.403  1.00  0.00           C  
ATOM   1166  C   VAL B 145     -20.404 -12.459  11.539  1.00  0.00           C  
ATOM   1167  CB  VAL B 145     -20.028 -10.060  12.210  1.00  0.00           C  
ATOM   1168  O   VAL B 145     -21.365 -13.064  12.020  1.00  0.00           O  
ATOM   1169  CG1 VAL B 145     -21.549  -9.957  12.315  1.00  0.00           C  
ATOM   1170  CG2 VAL B 145     -19.356  -9.148  13.235  1.00  0.00           C  
ATOM   1171  N   LEU B 146     -19.949 -12.646  10.351  1.00  0.00           N  
ATOM   1172  CA  LEU B 146     -20.693 -13.455   9.392  1.00  0.00           C  
ATOM   1173  C   LEU B 146     -20.367 -14.935   9.560  1.00  0.00           C  
ATOM   1174  CB  LEU B 146     -20.380 -13.012   7.960  1.00  0.00           C  
ATOM   1175  O   LEU B 146     -21.051 -15.794   8.998  1.00  0.00           O  
ATOM   1176  CG  LEU B 146     -20.898 -11.632   7.549  1.00  0.00           C  
ATOM   1177  CD1 LEU B 146     -20.326 -11.234   6.193  1.00  0.00           C  
ATOM   1178  CD2 LEU B 146     -22.423 -11.622   7.516  1.00  0.00           C  
ATOM   1179  N   GLY B 147     -19.415 -15.306  10.508  1.00  0.00           N  
ATOM   1180  CA  GLY B 147     -19.041 -16.692  10.737  1.00  0.00           C  
ATOM   1181  C   GLY B 147     -18.224 -17.285   9.605  1.00  0.00           C  
ATOM   1182  O   GLY B 147     -18.251 -18.497   9.381  1.00  0.00           O  
ATOM   1183  N   HIS B 148     -17.544 -16.437   8.746  1.00  0.00           N  
ATOM   1184  CA  HIS B 148     -16.673 -16.870   7.659  1.00  0.00           C  
ATOM   1185  C   HIS B 148     -15.237 -17.048   8.140  1.00  0.00           C  
ATOM   1186  CB  HIS B 148     -16.720 -15.867   6.504  1.00  0.00           C  
ATOM   1187  O   HIS B 148     -14.360 -16.251   7.798  1.00  0.00           O  
ATOM   1188  CG  HIS B 148     -18.037 -15.827   5.797  1.00  0.00           C  
ATOM   1189  CD2 HIS B 148     -19.016 -14.892   5.793  1.00  0.00           C  
ATOM   1190  ND1 HIS B 148     -18.471 -16.845   4.975  1.00  0.00           N  
ATOM   1191  CE1 HIS B 148     -19.664 -16.535   4.494  1.00  0.00           C  
ATOM   1192  NE2 HIS B 148     -20.017 -15.355   4.975  1.00  0.00           N  
ATOM   1193  N   THR B 149     -14.940 -18.089   8.978  1.00  0.00           N  
ATOM   1194  CA  THR B 149     -13.681 -18.340   9.671  1.00  0.00           C  
ATOM   1195  C   THR B 149     -12.540 -18.516   8.674  1.00  0.00           C  
ATOM   1196  CB  THR B 149     -13.778 -19.587  10.570  1.00  0.00           C  
ATOM   1197  O   THR B 149     -11.409 -18.102   8.936  1.00  0.00           O  
ATOM   1198  CG2 THR B 149     -14.668 -19.326  11.780  1.00  0.00           C  
ATOM   1199  OG1 THR B 149     -14.326 -20.673   9.813  1.00  0.00           O  
ATOM   1200  N   GLU B 150     -12.863 -19.037   7.450  1.00  0.00           N  
ATOM   1201  CA  GLU B 150     -11.848 -19.242   6.421  1.00  0.00           C  
ATOM   1202  C   GLU B 150     -11.410 -17.916   5.806  1.00  0.00           C  
ATOM   1203  CB  GLU B 150     -12.370 -20.180   5.330  1.00  0.00           C  
ATOM   1204  O   GLU B 150     -10.241 -17.745   5.453  1.00  0.00           O  
ATOM   1205  CG  GLU B 150     -12.553 -21.619   5.792  1.00  0.00           C  
ATOM   1206  CD  GLU B 150     -11.269 -22.253   6.303  1.00  0.00           C  
ATOM   1207  OE1 GLU B 150     -11.288 -22.870   7.391  1.00  0.00           O  
ATOM   1208  OE2 GLU B 150     -10.235 -22.130   5.609  1.00  0.00           O  
ATOM   1209  N   CYS B 151     -12.285 -16.955   5.714  1.00  0.00           N  
ATOM   1210  CA  CYS B 151     -12.022 -15.614   5.202  1.00  0.00           C  
ATOM   1211  C   CYS B 151     -11.230 -14.791   6.211  1.00  0.00           C  
ATOM   1212  CB  CYS B 151     -13.332 -14.903   4.866  1.00  0.00           C  
ATOM   1213  O   CYS B 151     -10.371 -13.994   5.831  1.00  0.00           O  
ATOM   1214  SG  CYS B 151     -14.230 -15.645   3.486  1.00  0.00           S  
ATOM   1215  N   VAL B 152     -11.371 -15.026   7.481  1.00  0.00           N  
ATOM   1216  CA  VAL B 152     -10.604 -14.393   8.549  1.00  0.00           C  
ATOM   1217  C   VAL B 152      -9.156 -14.877   8.503  1.00  0.00           C  
ATOM   1218  CB  VAL B 152     -11.219 -14.682   9.937  1.00  0.00           C  
ATOM   1219  O   VAL B 152      -8.226 -14.088   8.682  1.00  0.00           O  
ATOM   1220  CG1 VAL B 152     -10.317 -14.149  11.049  1.00  0.00           C  
ATOM   1221  CG2 VAL B 152     -12.615 -14.072  10.039  1.00  0.00           C  
ATOM   1222  N   LYS B 153      -8.967 -16.132   8.171  1.00  0.00           N  
ATOM   1223  CA  LYS B 153      -7.629 -16.708   8.075  1.00  0.00           C  
ATOM   1224  C   LYS B 153      -6.834 -16.066   6.941  1.00  0.00           C  
ATOM   1225  CB  LYS B 153      -7.710 -18.221   7.866  1.00  0.00           C  
ATOM   1226  O   LYS B 153      -5.627 -15.852   7.066  1.00  0.00           O  
ATOM   1227  CG  LYS B 153      -8.137 -18.995   9.105  1.00  0.00           C  
ATOM   1228  CD  LYS B 153      -8.137 -20.497   8.853  1.00  0.00           C  
ATOM   1229  CE  LYS B 153      -8.595 -21.271  10.082  1.00  0.00           C  
ATOM   1230  NZ  LYS B 153      -8.635 -22.742   9.827  1.00  0.00           N  
ATOM   1231  N   CYS B 154      -7.576 -15.780   5.945  1.00  0.00           N  
ATOM   1232  CA  CYS B 154      -6.950 -15.131   4.799  1.00  0.00           C  
ATOM   1233  C   CYS B 154      -6.465 -13.732   5.162  1.00  0.00           C  
ATOM   1234  CB  CYS B 154      -7.927 -15.053   3.627  1.00  0.00           C  
ATOM   1235  O   CYS B 154      -5.341 -13.354   4.828  1.00  0.00           O  
ATOM   1236  SG  CYS B 154      -8.179 -16.630   2.783  1.00  0.00           S  
ATOM   1237  N   THR B 155      -7.225 -13.011   5.879  1.00  0.00           N  
ATOM   1238  CA  THR B 155      -6.899 -11.649   6.287  1.00  0.00           C  
ATOM   1239  C   THR B 155      -5.824 -11.652   7.370  1.00  0.00           C  
ATOM   1240  CB  THR B 155      -8.147 -10.907   6.801  1.00  0.00           C  
ATOM   1241  O   THR B 155      -5.063 -10.691   7.499  1.00  0.00           O  
ATOM   1242  CG2 THR B 155      -9.222 -10.827   5.722  1.00  0.00           C  
ATOM   1243  OG1 THR B 155      -8.675 -11.602   7.937  1.00  0.00           O  
ATOM   1244  N   GLU B 156      -5.596 -12.760   8.142  1.00  0.00           N  
ATOM   1245  CA  GLU B 156      -4.620 -12.890   9.221  1.00  0.00           C  
ATOM   1246  C   GLU B 156      -3.273 -13.374   8.692  1.00  0.00           C  
ATOM   1247  CB  GLU B 156      -5.136 -13.846  10.300  1.00  0.00           C  
ATOM   1248  O   GLU B 156      -2.222 -12.967   9.190  1.00  0.00           O  
ATOM   1249  CG  GLU B 156      -6.256 -13.265  11.151  1.00  0.00           C  
ATOM   1250  CD  GLU B 156      -6.768 -14.231  12.208  1.00  0.00           C  
ATOM   1251  OE1 GLU B 156      -7.556 -13.809  13.085  1.00  0.00           O  
ATOM   1252  OE2 GLU B 156      -6.377 -15.419  12.160  1.00  0.00           O  
ATOM   1253  N   ASN B 157      -3.367 -14.111   7.594  1.00  0.00           N  
ATOM   1254  CA  ASN B 157      -2.176 -14.838   7.165  1.00  0.00           C  
ATOM   1255  C   ASN B 157      -1.515 -14.171   5.962  1.00  0.00           C  
ATOM   1256  CB  ASN B 157      -2.523 -16.293   6.842  1.00  0.00           C  
ATOM   1257  O   ASN B 157      -0.335 -14.398   5.692  1.00  0.00           O  
ATOM   1258  CG  ASN B 157      -2.871 -17.099   8.078  1.00  0.00           C  
ATOM   1259  ND2 ASN B 157      -3.715 -18.110   7.909  1.00  0.00           N  
ATOM   1260  OD1 ASN B 157      -2.386 -16.814   9.176  1.00  0.00           O  
ATOM   1261  N   PHE B 158      -2.352 -13.354   5.312  1.00  0.00           N  
ATOM   1262  CA  PHE B 158      -1.799 -12.731   4.115  1.00  0.00           C  
ATOM   1263  C   PHE B 158      -1.877 -11.212   4.210  1.00  0.00           C  
ATOM   1264  CB  PHE B 158      -2.537 -13.218   2.864  1.00  0.00           C  
ATOM   1265  O   PHE B 158      -2.778 -10.671   4.853  1.00  0.00           O  
ATOM   1266  CG  PHE B 158      -2.431 -14.701   2.635  1.00  0.00           C  
ATOM   1267  CD1 PHE B 158      -1.214 -15.282   2.298  1.00  0.00           C  
ATOM   1268  CD2 PHE B 158      -3.549 -15.516   2.757  1.00  0.00           C  
ATOM   1269  CE1 PHE B 158      -1.113 -16.655   2.085  1.00  0.00           C  
ATOM   1270  CE2 PHE B 158      -3.455 -16.889   2.546  1.00  0.00           C  
ATOM   1271  CZ  PHE B 158      -2.237 -17.456   2.209  1.00  0.00           C  
ATOM   1272  N   ARG B 159      -0.851 -10.618   3.655  1.00  0.00           N  
ATOM   1273  CA  ARG B 159      -0.904  -9.169   3.494  1.00  0.00           C  
ATOM   1274  C   ARG B 159      -1.592  -8.788   2.187  1.00  0.00           C  
ATOM   1275  CB  ARG B 159       0.503  -8.570   3.540  1.00  0.00           C  
ATOM   1276  O   ARG B 159      -1.146  -9.182   1.108  1.00  0.00           O  
ATOM   1277  CG  ARG B 159       1.230  -8.806   4.855  1.00  0.00           C  
ATOM   1278  CD  ARG B 159       2.612  -8.167   4.857  1.00  0.00           C  
ATOM   1279  NE  ARG B 159       3.357  -8.499   6.068  1.00  0.00           N  
ATOM   1280  NH1 ARG B 159       5.066  -6.995   5.678  1.00  0.00           N  
ATOM   1281  NH2 ARG B 159       5.099  -8.313   7.553  1.00  0.00           N  
ATOM   1282  CZ  ARG B 159       4.506  -7.935   6.430  1.00  0.00           C  
ATOM   1283  N   PRO B 160      -2.765  -8.038   2.251  1.00  0.00           N  
ATOM   1284  CA  PRO B 160      -3.598  -7.726   1.087  1.00  0.00           C  
ATOM   1285  C   PRO B 160      -2.854  -6.912   0.030  1.00  0.00           C  
ATOM   1286  CB  PRO B 160      -4.752  -6.919   1.685  1.00  0.00           C  
ATOM   1287  O   PRO B 160      -3.146  -7.029  -1.163  1.00  0.00           O  
ATOM   1288  CG  PRO B 160      -4.745  -7.262   3.140  1.00  0.00           C  
ATOM   1289  CD  PRO B 160      -3.350  -7.662   3.528  1.00  0.00           C  
ATOM   1290  N   TRP B 161      -1.823  -6.257   0.454  1.00  0.00           N  
ATOM   1291  CA  TRP B 161      -1.127  -5.316  -0.418  1.00  0.00           C  
ATOM   1292  C   TRP B 161       0.135  -5.945  -0.999  1.00  0.00           C  
ATOM   1293  CB  TRP B 161      -0.771  -4.038   0.345  1.00  0.00           C  
ATOM   1294  O   TRP B 161       0.684  -5.450  -1.986  1.00  0.00           O  
ATOM   1295  CG  TRP B 161      -1.062  -4.104   1.815  1.00  0.00           C  
ATOM   1296  CD1 TRP B 161      -0.234  -4.571   2.798  1.00  0.00           C  
ATOM   1297  CD2 TRP B 161      -2.268  -3.694   2.466  1.00  0.00           C  
ATOM   1298  CE2 TRP B 161      -2.101  -3.941   3.847  1.00  0.00           C  
ATOM   1299  CE3 TRP B 161      -3.474  -3.141   2.016  1.00  0.00           C  
ATOM   1300  NE1 TRP B 161      -0.854  -4.475   4.023  1.00  0.00           N  
ATOM   1301  CH2 TRP B 161      -4.268  -3.112   4.316  1.00  0.00           C  
ATOM   1302  CZ2 TRP B 161      -3.098  -3.652   4.783  1.00  0.00           C  
ATOM   1303  CZ3 TRP B 161      -4.465  -2.855   2.949  1.00  0.00           C  
ATOM   1304  N   GLU B 162       0.606  -7.069  -0.456  1.00  0.00           N  
ATOM   1305  CA  GLU B 162       1.905  -7.613  -0.842  1.00  0.00           C  
ATOM   1306  C   GLU B 162       1.777  -9.049  -1.340  1.00  0.00           C  
ATOM   1307  CB  GLU B 162       2.885  -7.548   0.333  1.00  0.00           C  
ATOM   1308  O   GLU B 162       2.497  -9.463  -2.251  1.00  0.00           O  
ATOM   1309  CG  GLU B 162       3.289  -6.133   0.720  1.00  0.00           C  
ATOM   1310  CD  GLU B 162       4.216  -6.082   1.924  1.00  0.00           C  
ATOM   1311  OE1 GLU B 162       4.737  -4.989   2.243  1.00  0.00           O  
ATOM   1312  OE2 GLU B 162       4.423  -7.143   2.554  1.00  0.00           O  
ATOM   1313  N   ASP B 163       0.831  -9.739  -0.804  1.00  0.00           N  
ATOM   1314  CA  ASP B 163       0.779 -11.175  -1.059  1.00  0.00           C  
ATOM   1315  C   ASP B 163      -0.261 -11.506  -2.127  1.00  0.00           C  
ATOM   1316  CB  ASP B 163       0.471 -11.939   0.230  1.00  0.00           C  
ATOM   1317  O   ASP B 163      -1.452 -11.246  -1.942  1.00  0.00           O  
ATOM   1318  CG  ASP B 163       0.865 -13.404   0.161  1.00  0.00           C  
ATOM   1319  OD1 ASP B 163       0.480 -14.094  -0.808  1.00  0.00           O  
ATOM   1320  OD2 ASP B 163       1.564 -13.873   1.085  1.00  0.00           O  
ATOM   1321  N   ASP B 164       0.143 -12.111  -3.203  1.00  0.00           N  
ATOM   1322  CA  ASP B 164      -0.746 -12.510  -4.289  1.00  0.00           C  
ATOM   1323  C   ASP B 164      -1.728 -13.585  -3.828  1.00  0.00           C  
ATOM   1324  CB  ASP B 164       0.062 -13.014  -5.486  1.00  0.00           C  
ATOM   1325  O   ASP B 164      -2.783 -13.772  -4.437  1.00  0.00           O  
ATOM   1326  CG  ASP B 164       1.046 -14.111  -5.118  1.00  0.00           C  
ATOM   1327  OD1 ASP B 164       1.360 -14.271  -3.919  1.00  0.00           O  
ATOM   1328  OD2 ASP B 164       1.514 -14.819  -6.036  1.00  0.00           O  
ATOM   1329  N   ARG B 165      -1.416 -14.274  -2.799  1.00  0.00           N  
ATOM   1330  CA  ARG B 165      -2.243 -15.351  -2.263  1.00  0.00           C  
ATOM   1331  C   ARG B 165      -3.471 -14.795  -1.550  1.00  0.00           C  
ATOM   1332  CB  ARG B 165      -1.431 -16.226  -1.305  1.00  0.00           C  
ATOM   1333  O   ARG B 165      -4.448 -15.515  -1.333  1.00  0.00           O  
ATOM   1334  CG  ARG B 165      -0.285 -16.969  -1.971  1.00  0.00           C  
ATOM   1335  CD  ARG B 165       0.551 -17.741  -0.959  1.00  0.00           C  
ATOM   1336  NE  ARG B 165       1.206 -16.847  -0.008  1.00  0.00           N  
ATOM   1337  NH1 ARG B 165       2.091 -18.541   1.290  1.00  0.00           N  
ATOM   1338  NH2 ARG B 165       2.476 -16.349   1.840  1.00  0.00           N  
ATOM   1339  CZ  ARG B 165       1.923 -17.248   1.038  1.00  0.00           C  
ATOM   1340  N   PHE B 166      -3.283 -13.545  -1.160  1.00  0.00           N  
ATOM   1341  CA  PHE B 166      -4.403 -12.937  -0.452  1.00  0.00           C  
ATOM   1342  C   PHE B 166      -5.649 -12.912  -1.330  1.00  0.00           C  
ATOM   1343  CB  PHE B 166      -4.049 -11.515  -0.003  1.00  0.00           C  
ATOM   1344  O   PHE B 166      -6.725 -13.334  -0.902  1.00  0.00           O  
ATOM   1345  CG  PHE B 166      -5.172 -10.803   0.700  1.00  0.00           C  
ATOM   1346  CD1 PHE B 166      -5.983  -9.907   0.014  1.00  0.00           C  
ATOM   1347  CD2 PHE B 166      -5.418 -11.030   2.048  1.00  0.00           C  
ATOM   1348  CE1 PHE B 166      -7.024  -9.246   0.662  1.00  0.00           C  
ATOM   1349  CE2 PHE B 166      -6.456 -10.373   2.703  1.00  0.00           C  
ATOM   1350  CZ  PHE B 166      -7.257  -9.481   2.008  1.00  0.00           C  
ATOM   1351  N   ASP B 167      -5.485 -12.465  -2.618  1.00  0.00           N  
ATOM   1352  CA  ASP B 167      -6.604 -12.377  -3.551  1.00  0.00           C  
ATOM   1353  C   ASP B 167      -7.193 -13.757  -3.835  1.00  0.00           C  
ATOM   1354  CB  ASP B 167      -6.162 -11.715  -4.858  1.00  0.00           C  
ATOM   1355  O   ASP B 167      -8.413 -13.912  -3.914  1.00  0.00           O  
ATOM   1356  CG  ASP B 167      -5.845 -10.239  -4.697  1.00  0.00           C  
ATOM   1357  OD1 ASP B 167      -6.437  -9.580  -3.816  1.00  0.00           O  
ATOM   1358  OD2 ASP B 167      -4.996  -9.729  -5.461  1.00  0.00           O  
ATOM   1359  N   ASP B 168      -6.252 -14.683  -3.988  1.00  0.00           N  
ATOM   1360  CA  ASP B 168      -6.664 -16.065  -4.213  1.00  0.00           C  
ATOM   1361  C   ASP B 168      -7.412 -16.620  -3.003  1.00  0.00           C  
ATOM   1362  CB  ASP B 168      -5.450 -16.942  -4.528  1.00  0.00           C  
ATOM   1363  O   ASP B 168      -8.421 -17.311  -3.154  1.00  0.00           O  
ATOM   1364  CG  ASP B 168      -4.867 -16.675  -5.905  1.00  0.00           C  
ATOM   1365  OD1 ASP B 168      -5.560 -16.074  -6.754  1.00  0.00           O  
ATOM   1366  OD2 ASP B 168      -3.706 -17.073  -6.144  1.00  0.00           O  
ATOM   1367  N   CYS B 169      -6.834 -16.368  -1.951  1.00  0.00           N  
ATOM   1368  CA  CYS B 169      -7.454 -16.780  -0.697  1.00  0.00           C  
ATOM   1369  C   CYS B 169      -8.828 -16.141  -0.532  1.00  0.00           C  
ATOM   1370  CB  CYS B 169      -6.564 -16.409   0.489  1.00  0.00           C  
ATOM   1371  O   CYS B 169      -9.790 -16.815  -0.159  1.00  0.00           O  
ATOM   1372  SG  CYS B 169      -7.232 -16.915   2.088  1.00  0.00           S  
ATOM   1373  N   MET B 170      -9.045 -14.883  -0.763  1.00  0.00           N  
ATOM   1374  CA  MET B 170     -10.298 -14.149  -0.614  1.00  0.00           C  
ATOM   1375  C   MET B 170     -11.313 -14.585  -1.666  1.00  0.00           C  
ATOM   1376  CB  MET B 170     -10.055 -12.642  -0.716  1.00  0.00           C  
ATOM   1377  O   MET B 170     -12.517 -14.601  -1.404  1.00  0.00           O  
ATOM   1378  CG  MET B 170      -9.419 -12.039   0.525  1.00  0.00           C  
ATOM   1379  SD  MET B 170     -10.376 -12.395   2.050  1.00  0.00           S  
ATOM   1380  CE  MET B 170     -11.882 -11.440   1.712  1.00  0.00           C  
ATOM   1381  N   ARG B 171     -10.913 -14.919  -2.780  1.00  0.00           N  
ATOM   1382  CA  ARG B 171     -11.770 -15.449  -3.836  1.00  0.00           C  
ATOM   1383  C   ARG B 171     -12.483 -16.717  -3.378  1.00  0.00           C  
ATOM   1384  CB  ARG B 171     -10.954 -15.734  -5.099  1.00  0.00           C  
ATOM   1385  O   ARG B 171     -13.668 -16.906  -3.661  1.00  0.00           O  
ATOM   1386  CG  ARG B 171     -11.800 -16.092  -6.310  1.00  0.00           C  
ATOM   1387  CD  ARG B 171     -10.947 -16.282  -7.557  1.00  0.00           C  
ATOM   1388  NE  ARG B 171     -10.378 -17.626  -7.621  1.00  0.00           N  
ATOM   1389  NH1 ARG B 171      -9.496 -17.375  -9.741  1.00  0.00           N  
ATOM   1390  NH2 ARG B 171      -9.227 -19.350  -8.609  1.00  0.00           N  
ATOM   1391  CZ  ARG B 171      -9.701 -18.114  -8.657  1.00  0.00           C  
ATOM   1392  N   GLN B 172     -11.803 -17.495  -2.751  1.00  0.00           N  
ATOM   1393  CA  GLN B 172     -12.328 -18.764  -2.258  1.00  0.00           C  
ATOM   1394  C   GLN B 172     -13.304 -18.545  -1.106  1.00  0.00           C  
ATOM   1395  CB  GLN B 172     -11.187 -19.681  -1.813  1.00  0.00           C  
ATOM   1396  O   GLN B 172     -14.224 -19.341  -0.906  1.00  0.00           O  
ATOM   1397  CG  GLN B 172     -10.332 -20.201  -2.960  1.00  0.00           C  
ATOM   1398  CD  GLN B 172      -9.170 -21.054  -2.487  1.00  0.00           C  
ATOM   1399  NE2 GLN B 172      -8.294 -21.429  -3.412  1.00  0.00           N  
ATOM   1400  OE1 GLN B 172      -9.060 -21.371  -1.298  1.00  0.00           O  
ATOM   1401  N   CYS B 173     -13.191 -17.443  -0.580  1.00  0.00           N  
ATOM   1402  CA  CYS B 173     -14.059 -17.042   0.522  1.00  0.00           C  
ATOM   1403  C   CYS B 173     -15.330 -16.382   0.003  1.00  0.00           C  
ATOM   1404  CB  CYS B 173     -13.325 -16.086   1.462  1.00  0.00           C  
ATOM   1405  O   CYS B 173     -16.421 -16.632   0.519  1.00  0.00           O  
ATOM   1406  SG  CYS B 173     -12.003 -16.870   2.411  1.00  0.00           S  
TER    1407      CYS B 173                                                      
ENDMDL                                                                          
END                                                                             
