# Supplementary material for: AlphaDesign: a de novo protein design framework based on AlphaFold
Source: Mol Syst Biol. 2025 Jun 17;21(9):1166–89. doi: 10.1038/s44320-025-00119-z (PMC12405559; doi:10.1038/s44320-025-00119-z)
Supplement: Supplementary file 8 — Source data Fig. 6 [file 44320_2025_119_MOESM8_ESM.zip › Figure_6/6A/prediction_rnasea-binder-50-nr2-3_result_38.pdb]

MODEL     1                                                                     
ATOM      1  N   ALA A   0      -5.675 -15.993 -10.717  1.00 78.16           N  
ATOM      2  CA  ALA A   0      -5.927 -14.579 -10.455  1.00 78.16           C  
ATOM      3  C   ALA A   0      -5.830 -14.272  -8.963  1.00 78.16           C  
ATOM      4  CB  ALA A   0      -7.299 -14.175 -10.989  1.00 78.16           C  
ATOM      5  O   ALA A   0      -6.349 -15.023  -8.133  1.00 78.16           O  
ATOM      6  N   GLU A   1      -4.833 -13.609  -8.591  1.00 86.79           N  
ATOM      7  CA  GLU A   1      -4.675 -13.165  -7.209  1.00 86.79           C  
ATOM      8  C   GLU A   1      -5.874 -12.337  -6.755  1.00 86.79           C  
ATOM      9  CB  GLU A   1      -3.386 -12.354  -7.049  1.00 86.79           C  
ATOM     10  O   GLU A   1      -6.323 -11.439  -7.470  1.00 86.79           O  
ATOM     11  CG  GLU A   1      -3.030 -12.046  -5.602  1.00 86.79           C  
ATOM     12  CD  GLU A   1      -1.721 -11.285  -5.456  1.00 86.79           C  
ATOM     13  OE1 GLU A   1      -1.104 -11.342  -4.368  1.00 86.79           O  
ATOM     14  OE2 GLU A   1      -1.310 -10.626  -6.437  1.00 86.79           O  
ATOM     15  N   THR A   2      -6.572 -12.736  -5.533  1.00 92.16           N  
ATOM     16  CA  THR A   2      -7.668 -11.948  -4.981  1.00 92.16           C  
ATOM     17  C   THR A   2      -7.184 -10.560  -4.573  1.00 92.16           C  
ATOM     18  CB  THR A   2      -8.304 -12.650  -3.767  1.00 92.16           C  
ATOM     19  O   THR A   2      -5.985 -10.346  -4.381  1.00 92.16           O  
ATOM     20  CG2 THR A   2      -8.794 -14.047  -4.133  1.00 92.16           C  
ATOM     21  OG1 THR A   2      -7.332 -12.756  -2.720  1.00 92.16           O  
ATOM     22  N   ALA A   3      -8.056  -9.522  -4.556  1.00 92.16           N  
ATOM     23  CA  ALA A   3      -7.723  -8.169  -4.116  1.00 92.16           C  
ATOM     24  C   ALA A   3      -7.093  -8.183  -2.727  1.00 92.16           C  
ATOM     25  CB  ALA A   3      -8.968  -7.286  -4.124  1.00 92.16           C  
ATOM     26  O   ALA A   3      -6.166  -7.418  -2.450  1.00 92.16           O  
ATOM     27  N   ALA A   4      -7.561  -9.083  -1.870  1.00 93.51           N  
ATOM     28  CA  ALA A   4      -7.018  -9.220  -0.521  1.00 93.51           C  
ATOM     29  C   ALA A   4      -5.579  -9.725  -0.558  1.00 93.51           C  
ATOM     30  CB  ALA A   4      -7.888 -10.160   0.309  1.00 93.51           C  
ATOM     31  O   ALA A   4      -4.725  -9.242   0.190  1.00 93.51           O  
ATOM     32  N   ALA A   5      -5.354 -10.710  -1.404  1.00 93.25           N  
ATOM     33  CA  ALA A   5      -4.011 -11.262  -1.562  1.00 93.25           C  
ATOM     34  C   ALA A   5      -3.059 -10.227  -2.153  1.00 93.25           C  
ATOM     35  CB  ALA A   5      -4.049 -12.510  -2.442  1.00 93.25           C  
ATOM     36  O   ALA A   5      -1.895 -10.145  -1.752  1.00 93.25           O  
ATOM     37  N   LYS A   6      -3.564  -9.413  -3.047  1.00 93.44           N  
ATOM     38  CA  LYS A   6      -2.772  -8.325  -3.614  1.00 93.44           C  
ATOM     39  C   LYS A   6      -2.438  -7.279  -2.555  1.00 93.44           C  
ATOM     40  CB  LYS A   6      -3.514  -7.672  -4.781  1.00 93.44           C  
ATOM     41  O   LYS A   6      -1.313  -6.777  -2.503  1.00 93.44           O  
ATOM     42  CG  LYS A   6      -3.523  -8.506  -6.053  1.00 93.44           C  
ATOM     43  CD  LYS A   6      -4.245  -7.788  -7.186  1.00 93.44           C  
ATOM     44  CE  LYS A   6      -4.339  -8.660  -8.431  1.00 93.44           C  
ATOM     45  NZ  LYS A   6      -5.072  -7.972  -9.536  1.00 93.44           N  
ATOM     46  N   PHE A   7      -3.379  -6.928  -1.812  1.00 95.71           N  
ATOM     47  CA  PHE A   7      -3.175  -6.000  -0.705  1.00 95.71           C  
ATOM     48  C   PHE A   7      -2.083  -6.506   0.230  1.00 95.71           C  
ATOM     49  CB  PHE A   7      -4.478  -5.794   0.073  1.00 95.71           C  
ATOM     50  O   PHE A   7      -1.163  -5.762   0.578  1.00 95.71           O  
ATOM     51  CG  PHE A   7      -4.327  -4.923   1.290  1.00 95.71           C  
ATOM     52  CD1 PHE A   7      -4.041  -5.481   2.530  1.00 95.71           C  
ATOM     53  CD2 PHE A   7      -4.471  -3.544   1.195  1.00 95.71           C  
ATOM     54  CE1 PHE A   7      -3.901  -4.677   3.659  1.00 95.71           C  
ATOM     55  CE2 PHE A   7      -4.331  -2.735   2.318  1.00 95.71           C  
ATOM     56  CZ  PHE A   7      -4.048  -3.303   3.550  1.00 95.71           C  
ATOM     57  N   GLU A   8      -2.235  -7.757   0.691  1.00 95.47           N  
ATOM     58  CA  GLU A   8      -1.256  -8.357   1.592  1.00 95.47           C  
ATOM     59  C   GLU A   8       0.141  -8.344   0.978  1.00 95.47           C  
ATOM     60  CB  GLU A   8      -1.660  -9.790   1.949  1.00 95.47           C  
ATOM     61  O   GLU A   8       1.114  -7.981   1.642  1.00 95.47           O  
ATOM     62  CG  GLU A   8      -2.891  -9.878   2.840  1.00 95.47           C  
ATOM     63  CD  GLU A   8      -3.260 -11.304   3.214  1.00 95.47           C  
ATOM     64  OE1 GLU A   8      -4.445 -11.564   3.525  1.00 95.47           O  
ATOM     65  OE2 GLU A   8      -2.356 -12.170   3.198  1.00 95.47           O  
ATOM     66  N   ARG A   9       0.264  -8.703  -0.253  1.00 94.89           N  
ATOM     67  CA  ARG A   9       1.547  -8.752  -0.947  1.00 94.89           C  
ATOM     68  C   ARG A   9       2.137  -7.355  -1.106  1.00 94.89           C  
ATOM     69  CB  ARG A   9       1.391  -9.413  -2.319  1.00 94.89           C  
ATOM     70  O   ARG A   9       3.333  -7.152  -0.885  1.00 94.89           O  
ATOM     71  CG  ARG A   9       2.698  -9.567  -3.080  1.00 94.89           C  
ATOM     72  CD  ARG A   9       2.483 -10.205  -4.446  1.00 94.89           C  
ATOM     73  NE  ARG A   9       1.628  -9.382  -5.297  1.00 94.89           N  
ATOM     74  NH1 ARG A   9       3.369  -8.426  -6.476  1.00 94.89           N  
ATOM     75  NH2 ARG A   9       1.202  -7.855  -6.958  1.00 94.89           N  
ATOM     76  CZ  ARG A   9       2.068  -8.556  -6.242  1.00 94.89           C  
ATOM     77  N   GLN A  10       1.308  -6.382  -1.359  1.00 95.61           N  
ATOM     78  CA  GLN A  10       1.801  -5.073  -1.774  1.00 95.61           C  
ATOM     79  C   GLN A  10       2.045  -4.169  -0.569  1.00 95.61           C  
ATOM     80  CB  GLN A  10       0.817  -4.409  -2.738  1.00 95.61           C  
ATOM     81  O   GLN A  10       2.923  -3.304  -0.602  1.00 95.61           O  
ATOM     82  CG  GLN A  10       0.741  -5.082  -4.101  1.00 95.61           C  
ATOM     83  CD  GLN A  10      -0.115  -4.313  -5.089  1.00 95.61           C  
ATOM     84  NE2 GLN A  10      -0.127  -4.763  -6.340  1.00 95.61           N  
ATOM     85  OE1 GLN A  10      -0.761  -3.322  -4.732  1.00 95.61           O  
ATOM     86  N   HIS A  11       1.391  -4.335   0.549  1.00 97.04           N  
ATOM     87  CA  HIS A  11       1.409  -3.273   1.548  1.00 97.04           C  
ATOM     88  C   HIS A  11       1.783  -3.817   2.923  1.00 97.04           C  
ATOM     89  CB  HIS A  11       0.050  -2.575   1.612  1.00 97.04           C  
ATOM     90  O   HIS A  11       2.078  -3.048   3.841  1.00 97.04           O  
ATOM     91  CG  HIS A  11      -0.316  -1.857   0.352  1.00 97.04           C  
ATOM     92  CD2 HIS A  11      -1.314  -2.074  -0.536  1.00 97.04           C  
ATOM     93  ND1 HIS A  11       0.391  -0.772  -0.118  1.00 97.04           N  
ATOM     94  CE1 HIS A  11      -0.159  -0.350  -1.245  1.00 97.04           C  
ATOM     95  NE2 HIS A  11      -1.196  -1.124  -1.520  1.00 97.04           N  
ATOM     96  N   MET A  12       1.762  -5.103   3.066  1.00 97.14           N  
ATOM     97  CA  MET A  12       2.022  -5.637   4.400  1.00 97.14           C  
ATOM     98  C   MET A  12       3.472  -6.089   4.532  1.00 97.14           C  
ATOM     99  CB  MET A  12       1.081  -6.804   4.706  1.00 97.14           C  
ATOM    100  O   MET A  12       3.974  -6.835   3.688  1.00 97.14           O  
ATOM    101  CG  MET A  12      -0.379  -6.397   4.830  1.00 97.14           C  
ATOM    102  SD  MET A  12      -0.655  -5.169   6.165  1.00 97.14           S  
ATOM    103  CE  MET A  12      -0.142  -6.142   7.607  1.00 97.14           C  
ATOM    104  N   ASP A  13       4.154  -5.682   5.519  1.00 96.09           N  
ATOM    105  CA  ASP A  13       5.435  -6.181   6.010  1.00 96.09           C  
ATOM    106  C   ASP A  13       5.381  -6.448   7.512  1.00 96.09           C  
ATOM    107  CB  ASP A  13       6.555  -5.188   5.692  1.00 96.09           C  
ATOM    108  O   ASP A  13       5.792  -5.605   8.313  1.00 96.09           O  
ATOM    109  CG  ASP A  13       7.927  -5.690   6.105  1.00 96.09           C  
ATOM    110  OD1 ASP A  13       8.098  -6.914   6.294  1.00 96.09           O  
ATOM    111  OD2 ASP A  13       8.846  -4.854   6.247  1.00 96.09           O  
ATOM    112  N   SER A  14       4.896  -7.592   7.846  1.00 94.49           N  
ATOM    113  CA  SER A  14       4.646  -7.916   9.247  1.00 94.49           C  
ATOM    114  C   SER A  14       5.883  -8.518   9.904  1.00 94.49           C  
ATOM    115  CB  SER A  14       3.470  -8.885   9.372  1.00 94.49           C  
ATOM    116  O   SER A  14       5.886  -8.783  11.108  1.00 94.49           O  
ATOM    117  OG  SER A  14       2.292  -8.321   8.820  1.00 94.49           O  
ATOM    118  N   SER A  15       6.942  -8.664   9.113  1.00 91.74           N  
ATOM    119  CA  SER A  15       8.148  -9.345   9.573  1.00 91.74           C  
ATOM    120  C   SER A  15       9.074  -8.387  10.316  1.00 91.74           C  
ATOM    121  CB  SER A  15       8.892  -9.974   8.395  1.00 91.74           C  
ATOM    122  O   SER A  15       9.922  -8.818  11.100  1.00 91.74           O  
ATOM    123  OG  SER A  15       9.287  -8.983   7.462  1.00 91.74           O  
ATOM    124  N   THR A  16       8.907  -7.140  10.117  1.00 91.04           N  
ATOM    125  CA  THR A  16       9.726  -6.124  10.768  1.00 91.04           C  
ATOM    126  C   THR A  16       8.850  -5.088  11.465  1.00 91.04           C  
ATOM    127  CB  THR A  16      10.651  -5.421   9.756  1.00 91.04           C  
ATOM    128  O   THR A  16       7.675  -4.931  11.127  1.00 91.04           O  
ATOM    129  CG2 THR A  16      11.614  -6.412   9.111  1.00 91.04           C  
ATOM    130  OG1 THR A  16       9.854  -4.810   8.734  1.00 91.04           O  
ATOM    131  N   SER A  17       9.267  -4.509  12.549  1.00 90.37           N  
ATOM    132  CA  SER A  17       8.539  -3.494  13.304  1.00 90.37           C  
ATOM    133  C   SER A  17       8.813  -2.097  12.758  1.00 90.37           C  
ATOM    134  CB  SER A  17       8.916  -3.555  14.785  1.00 90.37           C  
ATOM    135  O   SER A  17       8.068  -1.157  13.041  1.00 90.37           O  
ATOM    136  OG  SER A  17      10.313  -3.393  14.956  1.00 90.37           O  
ATOM    137  N   ALA A  18       9.788  -1.929  11.772  1.00 90.21           N  
ATOM    138  CA  ALA A  18      10.169  -0.693  11.093  1.00 90.21           C  
ATOM    139  C   ALA A  18      11.140  -0.972   9.949  1.00 90.21           C  
ATOM    140  CB  ALA A  18      10.787   0.290  12.084  1.00 90.21           C  
ATOM    141  O   ALA A  18      11.652  -2.087   9.819  1.00 90.21           O  
ATOM    142  N   ALA A  19      11.234   0.017   9.039  1.00 87.18           N  
ATOM    143  CA  ALA A  19      12.190  -0.125   7.944  1.00 87.18           C  
ATOM    144  C   ALA A  19      13.601  -0.362   8.475  1.00 87.18           C  
ATOM    145  CB  ALA A  19      12.163   1.112   7.050  1.00 87.18           C  
ATOM    146  O   ALA A  19      14.082   0.384   9.331  1.00 87.18           O  
ATOM    147  N   SER A  20      14.201  -1.398   8.136  1.00 84.36           N  
ATOM    148  CA  SER A  20      15.457  -1.911   8.674  1.00 84.36           C  
ATOM    149  C   SER A  20      16.647  -1.105   8.165  1.00 84.36           C  
ATOM    150  CB  SER A  20      15.635  -3.385   8.308  1.00 84.36           C  
ATOM    151  O   SER A  20      17.698  -1.067   8.808  1.00 84.36           O  
ATOM    152  OG  SER A  20      15.552  -3.568   6.905  1.00 84.36           O  
ATOM    153  N   SER A  21      16.569  -0.180   7.091  1.00 87.64           N  
ATOM    154  CA  SER A  21      17.650   0.610   6.513  1.00 87.64           C  
ATOM    155  C   SER A  21      17.145   1.490   5.374  1.00 87.64           C  
ATOM    156  CB  SER A  21      18.769  -0.301   6.006  1.00 87.64           C  
ATOM    157  O   SER A  21      15.962   1.447   5.028  1.00 87.64           O  
ATOM    158  OG  SER A  21      18.352  -1.017   4.856  1.00 87.64           O  
ATOM    159  N   SER A  22      18.012   2.403   4.936  1.00 86.05           N  
ATOM    160  CA  SER A  22      17.740   3.299   3.817  1.00 86.05           C  
ATOM    161  C   SER A  22      17.521   2.518   2.525  1.00 86.05           C  
ATOM    162  CB  SER A  22      18.888   4.292   3.634  1.00 86.05           C  
ATOM    163  O   SER A  22      16.891   3.018   1.591  1.00 86.05           O  
ATOM    164  OG  SER A  22      20.106   3.613   3.383  1.00 86.05           O  
ATOM    165  N   ASN A  23      17.953   1.216   2.524  1.00 91.60           N  
ATOM    166  CA  ASN A  23      17.785   0.352   1.360  1.00 91.60           C  
ATOM    167  C   ASN A  23      16.522  -0.498   1.469  1.00 91.60           C  
ATOM    168  CB  ASN A  23      19.013  -0.543   1.175  1.00 91.60           C  
ATOM    169  O   ASN A  23      16.257  -1.337   0.607  1.00 91.60           O  
ATOM    170  CG  ASN A  23      20.170   0.182   0.517  1.00 91.60           C  
ATOM    171  ND2 ASN A  23      21.381  -0.320   0.727  1.00 91.60           N  
ATOM    172  OD1 ASN A  23      19.977   1.186  -0.174  1.00 91.60           O  
ATOM    173  N   TYR A  24      15.839  -0.455   2.509  1.00 95.03           N  
ATOM    174  CA  TYR A  24      14.639  -1.234   2.795  1.00 95.03           C  
ATOM    175  C   TYR A  24      13.648  -1.151   1.640  1.00 95.03           C  
ATOM    176  CB  TYR A  24      13.976  -0.747   4.087  1.00 95.03           C  
ATOM    177  O   TYR A  24      13.184  -2.177   1.137  1.00 95.03           O  
ATOM    178  CG  TYR A  24      12.621  -1.360   4.342  1.00 95.03           C  
ATOM    179  CD1 TYR A  24      11.453  -0.693   3.979  1.00 95.03           C  
ATOM    180  CD2 TYR A  24      12.505  -2.606   4.948  1.00 95.03           C  
ATOM    181  CE1 TYR A  24      10.202  -1.253   4.214  1.00 95.03           C  
ATOM    182  CE2 TYR A  24      11.259  -3.176   5.188  1.00 95.03           C  
ATOM    183  OH  TYR A  24       8.879  -3.052   5.053  1.00 95.03           O  
ATOM    184  CZ  TYR A  24      10.115  -2.493   4.818  1.00 95.03           C  
ATOM    185  N   CYS A  25      13.210   0.025   1.203  1.00 95.59           N  
ATOM    186  CA  CYS A  25      12.209   0.267   0.170  1.00 95.59           C  
ATOM    187  C   CYS A  25      12.668  -0.285  -1.175  1.00 95.59           C  
ATOM    188  CB  CYS A  25      11.919   1.763   0.044  1.00 95.59           C  
ATOM    189  O   CYS A  25      11.874  -0.866  -1.916  1.00 95.59           O  
ATOM    190  SG  CYS A  25      10.831   2.404   1.336  1.00 95.59           S  
ATOM    191  N   ASN A  26      14.006  -0.165  -1.473  1.00 93.97           N  
ATOM    192  CA  ASN A  26      14.544  -0.723  -2.709  1.00 93.97           C  
ATOM    193  C   ASN A  26      14.417  -2.243  -2.739  1.00 93.97           C  
ATOM    194  CB  ASN A  26      16.005  -0.307  -2.894  1.00 93.97           C  
ATOM    195  O   ASN A  26      14.025  -2.818  -3.756  1.00 93.97           O  
ATOM    196  CG  ASN A  26      16.153   1.154  -3.268  1.00 93.97           C  
ATOM    197  ND2 ASN A  26      17.175   1.804  -2.723  1.00 93.97           N  
ATOM    198  OD1 ASN A  26      15.356   1.695  -4.039  1.00 93.97           O  
ATOM    199  N   GLN A  27      14.634  -2.916  -1.644  1.00 94.53           N  
ATOM    200  CA  GLN A  27      14.558  -4.369  -1.532  1.00 94.53           C  
ATOM    201  C   GLN A  27      13.109  -4.847  -1.556  1.00 94.53           C  
ATOM    202  CB  GLN A  27      15.248  -4.847  -0.254  1.00 94.53           C  
ATOM    203  O   GLN A  27      12.776  -5.803  -2.260  1.00 94.53           O  
ATOM    204  CG  GLN A  27      16.763  -4.694  -0.278  1.00 94.53           C  
ATOM    205  CD  GLN A  27      17.414  -5.091   1.033  1.00 94.53           C  
ATOM    206  NE2 GLN A  27      18.741  -5.033   1.078  1.00 94.53           N  
ATOM    207  OE1 GLN A  27      16.730  -5.445   1.999  1.00 94.53           O  
ATOM    208  N   MET A  28      12.301  -4.114  -0.820  1.00 95.15           N  
ATOM    209  CA  MET A  28      10.908  -4.529  -0.688  1.00 95.15           C  
ATOM    210  C   MET A  28      10.150  -4.316  -1.994  1.00 95.15           C  
ATOM    211  CB  MET A  28      10.223  -3.764   0.445  1.00 95.15           C  
ATOM    212  O   MET A  28       9.345  -5.158  -2.394  1.00 95.15           O  
ATOM    213  CG  MET A  28      10.659  -4.204   1.833  1.00 95.15           C  
ATOM    214  SD  MET A  28      10.160  -5.928   2.213  1.00 95.15           S  
ATOM    215  CE  MET A  28       8.368  -5.710   2.397  1.00 95.15           C  
ATOM    216  N   MET A  29      10.323  -3.212  -2.600  1.00 95.66           N  
ATOM    217  CA  MET A  29       9.681  -2.916  -3.878  1.00 95.66           C  
ATOM    218  C   MET A  29      10.014  -3.985  -4.914  1.00 95.66           C  
ATOM    219  CB  MET A  29      10.110  -1.540  -4.390  1.00 95.66           C  
ATOM    220  O   MET A  29       9.142  -4.411  -5.674  1.00 95.66           O  
ATOM    221  CG  MET A  29       9.675  -0.391  -3.496  1.00 95.66           C  
ATOM    222  SD  MET A  29       7.850  -0.213  -3.417  1.00 95.66           S  
ATOM    223  CE  MET A  29       7.527   0.497  -5.056  1.00 95.66           C  
ATOM    224  N   LYS A  30      11.261  -4.455  -4.945  1.00 93.32           N  
ATOM    225  CA  LYS A  30      11.707  -5.491  -5.872  1.00 93.32           C  
ATOM    226  C   LYS A  30      11.160  -6.859  -5.472  1.00 93.32           C  
ATOM    227  CB  LYS A  30      13.234  -5.535  -5.934  1.00 93.32           C  
ATOM    228  O   LYS A  30      10.662  -7.605  -6.317  1.00 93.32           O  
ATOM    229  CG  LYS A  30      13.857  -4.376  -6.698  1.00 93.32           C  
ATOM    230  CD  LYS A  30      15.374  -4.498  -6.760  1.00 93.32           C  
ATOM    231  CE  LYS A  30      16.004  -3.295  -7.450  1.00 93.32           C  
ATOM    232  NZ  LYS A  30      17.495  -3.383  -7.463  1.00 93.32           N  
ATOM    233  N   SER A  31      11.273  -7.197  -4.188  1.00 93.05           N  
ATOM    234  CA  SER A  31      10.904  -8.512  -3.674  1.00 93.05           C  
ATOM    235  C   SER A  31       9.403  -8.752  -3.797  1.00 93.05           C  
ATOM    236  CB  SER A  31      11.333  -8.657  -2.214  1.00 93.05           C  
ATOM    237  O   SER A  31       8.957  -9.898  -3.892  1.00 93.05           O  
ATOM    238  OG  SER A  31      10.544  -7.833  -1.373  1.00 93.05           O  
ATOM    239  N   ARG A  32       8.646  -7.701  -3.960  1.00 93.99           N  
ATOM    240  CA  ARG A  32       7.194  -7.838  -4.010  1.00 93.99           C  
ATOM    241  C   ARG A  32       6.662  -7.537  -5.407  1.00 93.99           C  
ATOM    242  CB  ARG A  32       6.531  -6.913  -2.987  1.00 93.99           C  
ATOM    243  O   ARG A  32       5.475  -7.251  -5.577  1.00 93.99           O  
ATOM    244  CG  ARG A  32       6.935  -7.194  -1.548  1.00 93.99           C  
ATOM    245  CD  ARG A  32       6.098  -8.308  -0.934  1.00 93.99           C  
ATOM    246  NE  ARG A  32       6.340  -8.435   0.500  1.00 93.99           N  
ATOM    247  NH1 ARG A  32       5.129 -10.388   0.739  1.00 93.99           N  
ATOM    248  NH2 ARG A  32       6.155  -9.440   2.557  1.00 93.99           N  
ATOM    249  CZ  ARG A  32       5.874  -9.421   1.262  1.00 93.99           C  
ATOM    250  N   ASN A  33       7.635  -7.515  -6.335  1.00 93.81           N  
ATOM    251  CA  ASN A  33       7.359  -7.400  -7.763  1.00 93.81           C  
ATOM    252  C   ASN A  33       6.693  -6.069  -8.099  1.00 93.81           C  
ATOM    253  CB  ASN A  33       6.487  -8.565  -8.236  1.00 93.81           C  
ATOM    254  O   ASN A  33       5.829  -6.007  -8.976  1.00 93.81           O  
ATOM    255  CG  ASN A  33       7.240  -9.881  -8.274  1.00 93.81           C  
ATOM    256  ND2 ASN A  33       6.507 -10.985  -8.197  1.00 93.81           N  
ATOM    257  OD1 ASN A  33       8.469  -9.903  -8.372  1.00 93.81           O  
ATOM    258  N   LEU A  34       6.926  -5.021  -7.313  1.00 94.03           N  
ATOM    259  CA  LEU A  34       6.346  -3.707  -7.567  1.00 94.03           C  
ATOM    260  C   LEU A  34       7.160  -2.946  -8.609  1.00 94.03           C  
ATOM    261  CB  LEU A  34       6.269  -2.895  -6.271  1.00 94.03           C  
ATOM    262  O   LEU A  34       6.748  -1.877  -9.065  1.00 94.03           O  
ATOM    263  CG  LEU A  34       5.382  -3.469  -5.165  1.00 94.03           C  
ATOM    264  CD1 LEU A  34       5.425  -2.571  -3.932  1.00 94.03           C  
ATOM    265  CD2 LEU A  34       3.950  -3.637  -5.660  1.00 94.03           C  
ATOM    266  N   THR A  35       8.255  -3.444  -9.053  1.00 93.13           N  
ATOM    267  CA  THR A  35       9.116  -2.828 -10.056  1.00 93.13           C  
ATOM    268  C   THR A  35       9.260  -3.735 -11.275  1.00 93.13           C  
ATOM    269  CB  THR A  35      10.509  -2.514  -9.480  1.00 93.13           C  
ATOM    270  O   THR A  35      10.137  -3.521 -12.115  1.00 93.13           O  
ATOM    271  CG2 THR A  35      10.417  -1.517  -8.330  1.00 93.13           C  
ATOM    272  OG1 THR A  35      11.106  -3.725  -9.001  1.00 93.13           O  
ATOM    273  N   LYS A  36       8.430  -4.898 -11.300  1.00 88.72           N  
ATOM    274  CA  LYS A  36       8.560  -5.907 -12.347  1.00 88.72           C  
ATOM    275  C   LYS A  36       8.264  -5.314 -13.722  1.00 88.72           C  
ATOM    276  CB  LYS A  36       7.626  -7.087 -12.073  1.00 88.72           C  
ATOM    277  O   LYS A  36       9.027  -5.518 -14.668  1.00 88.72           O  
ATOM    278  CG  LYS A  36       7.765  -8.230 -13.068  1.00 88.72           C  
ATOM    279  CD  LYS A  36       6.836  -9.387 -12.723  1.00 88.72           C  
ATOM    280  CE  LYS A  36       6.947 -10.516 -13.739  1.00 88.72           C  
ATOM    281  NZ  LYS A  36       6.058 -11.664 -13.391  1.00 88.72           N  
ATOM    282  N   ASP A  37       7.114  -4.526 -13.838  1.00 87.39           N  
ATOM    283  CA  ASP A  37       6.668  -3.993 -15.121  1.00 87.39           C  
ATOM    284  C   ASP A  37       7.079  -2.532 -15.282  1.00 87.39           C  
ATOM    285  CB  ASP A  37       5.151  -4.132 -15.262  1.00 87.39           C  
ATOM    286  O   ASP A  37       7.434  -2.098 -16.380  1.00 87.39           O  
ATOM    287  CG  ASP A  37       4.681  -5.575 -15.221  1.00 87.39           C  
ATOM    288  OD1 ASP A  37       5.295  -6.436 -15.886  1.00 87.39           O  
ATOM    289  OD2 ASP A  37       3.685  -5.853 -14.519  1.00 87.39           O  
ATOM    290  N   ARG A  38       7.120  -1.733 -14.283  1.00 89.27           N  
ATOM    291  CA  ARG A  38       7.490  -0.328 -14.139  1.00 89.27           C  
ATOM    292  C   ARG A  38       7.812   0.007 -12.687  1.00 89.27           C  
ATOM    293  CB  ARG A  38       6.368   0.579 -14.649  1.00 89.27           C  
ATOM    294  O   ARG A  38       7.544  -0.791 -11.786  1.00 89.27           O  
ATOM    295  CG  ARG A  38       5.068   0.448 -13.870  1.00 89.27           C  
ATOM    296  CD  ARG A  38       3.970   1.325 -14.455  1.00 89.27           C  
ATOM    297  NE  ARG A  38       2.746   1.257 -13.662  1.00 89.27           N  
ATOM    298  NH1 ARG A  38       1.544   2.695 -15.013  1.00 89.27           N  
ATOM    299  NH2 ARG A  38       0.567   1.775 -13.155  1.00 89.27           N  
ATOM    300  CZ  ARG A  38       1.622   1.909 -13.945  1.00 89.27           C  
ATOM    301  N   CYS A  39       8.466   1.142 -12.531  1.00 91.99           N  
ATOM    302  CA  CYS A  39       8.714   1.602 -11.169  1.00 91.99           C  
ATOM    303  C   CYS A  39       7.439   2.151 -10.538  1.00 91.99           C  
ATOM    304  CB  CYS A  39       9.803   2.674 -11.155  1.00 91.99           C  
ATOM    305  O   CYS A  39       6.873   3.132 -11.026  1.00 91.99           O  
ATOM    306  SG  CYS A  39      11.401   2.096 -11.767  1.00 91.99           S  
ATOM    307  N   LYS A  40       6.903   1.345  -9.519  1.00 94.06           N  
ATOM    308  CA  LYS A  40       5.778   1.907  -8.778  1.00 94.06           C  
ATOM    309  C   LYS A  40       6.162   3.224  -8.109  1.00 94.06           C  
ATOM    310  CB  LYS A  40       5.276   0.914  -7.728  1.00 94.06           C  
ATOM    311  O   LYS A  40       7.157   3.291  -7.384  1.00 94.06           O  
ATOM    312  CG  LYS A  40       3.972   1.325  -7.061  1.00 94.06           C  
ATOM    313  CD  LYS A  40       3.408   0.203  -6.198  1.00 94.06           C  
ATOM    314  CE  LYS A  40       2.058   0.579  -5.603  1.00 94.06           C  
ATOM    315  NZ  LYS A  40       1.478  -0.536  -4.796  1.00 94.06           N  
ATOM    316  N   PRO A  41       5.389   4.254  -8.450  1.00 94.18           N  
ATOM    317  CA  PRO A  41       5.771   5.591  -7.989  1.00 94.18           C  
ATOM    318  C   PRO A  41       5.745   5.721  -6.468  1.00 94.18           C  
ATOM    319  CB  PRO A  41       4.719   6.499  -8.633  1.00 94.18           C  
ATOM    320  O   PRO A  41       6.622   6.362  -5.884  1.00 94.18           O  
ATOM    321  CG  PRO A  41       4.201   5.718  -9.796  1.00 94.18           C  
ATOM    322  CD  PRO A  41       4.298   4.255  -9.471  1.00 94.18           C  
ATOM    323  N   VAL A  42       4.735   5.153  -5.838  1.00 95.03           N  
ATOM    324  CA  VAL A  42       4.619   5.231  -4.386  1.00 95.03           C  
ATOM    325  C   VAL A  42       4.043   3.926  -3.842  1.00 95.03           C  
ATOM    326  CB  VAL A  42       3.740   6.425  -3.951  1.00 95.03           C  
ATOM    327  O   VAL A  42       3.226   3.279  -4.501  1.00 95.03           O  
ATOM    328  CG1 VAL A  42       3.587   6.457  -2.431  1.00 95.03           C  
ATOM    329  CG2 VAL A  42       4.334   7.738  -4.459  1.00 95.03           C  
ATOM    330  N   ASN A  43       4.552   3.545  -2.652  1.00 97.10           N  
ATOM    331  CA  ASN A  43       3.991   2.416  -1.919  1.00 97.10           C  
ATOM    332  C   ASN A  43       4.121   2.608  -0.410  1.00 97.10           C  
ATOM    333  CB  ASN A  43       4.663   1.110  -2.348  1.00 97.10           C  
ATOM    334  O   ASN A  43       4.987   3.351   0.053  1.00 97.10           O  
ATOM    335  CG  ASN A  43       3.866  -0.116  -1.946  1.00 97.10           C  
ATOM    336  ND2 ASN A  43       4.561  -1.153  -1.494  1.00 97.10           N  
ATOM    337  OD1 ASN A  43       2.636  -0.131  -2.043  1.00 97.10           O  
ATOM    338  N   THR A  44       3.236   1.952   0.228  1.00 97.13           N  
ATOM    339  CA  THR A  44       3.275   1.995   1.686  1.00 97.13           C  
ATOM    340  C   THR A  44       3.293   0.585   2.268  1.00 97.13           C  
ATOM    341  CB  THR A  44       2.074   2.773   2.254  1.00 97.13           C  
ATOM    342  O   THR A  44       2.456  -0.249   1.915  1.00 97.13           O  
ATOM    343  CG2 THR A  44       2.158   2.882   3.773  1.00 97.13           C  
ATOM    344  OG1 THR A  44       2.057   4.091   1.692  1.00 97.13           O  
ATOM    345  N   PHE A  45       4.279   0.386   3.192  1.00 97.38           N  
ATOM    346  CA  PHE A  45       4.350  -0.883   3.906  1.00 97.38           C  
ATOM    347  C   PHE A  45       3.907  -0.715   5.354  1.00 97.38           C  
ATOM    348  CB  PHE A  45       5.771  -1.452   3.854  1.00 97.38           C  
ATOM    349  O   PHE A  45       4.388   0.176   6.057  1.00 97.38           O  
ATOM    350  CG  PHE A  45       6.213  -1.858   2.474  1.00 97.38           C  
ATOM    351  CD1 PHE A  45       5.670  -2.978   1.857  1.00 97.38           C  
ATOM    352  CD2 PHE A  45       7.172  -1.118   1.794  1.00 97.38           C  
ATOM    353  CE1 PHE A  45       6.077  -3.356   0.579  1.00 97.38           C  
ATOM    354  CE2 PHE A  45       7.584  -1.490   0.517  1.00 97.38           C  
ATOM    355  CZ  PHE A  45       7.036  -2.609  -0.088  1.00 97.38           C  
ATOM    356  N   VAL A  46       2.979  -1.525   5.719  1.00 97.39           N  
ATOM    357  CA  VAL A  46       2.487  -1.533   7.093  1.00 97.39           C  
ATOM    358  C   VAL A  46       3.201  -2.620   7.892  1.00 97.39           C  
ATOM    359  CB  VAL A  46       0.958  -1.750   7.147  1.00 97.39           C  
ATOM    360  O   VAL A  46       3.228  -3.783   7.484  1.00 97.39           O  
ATOM    361  CG1 VAL A  46       0.455  -1.699   8.588  1.00 97.39           C  
ATOM    362  CG2 VAL A  46       0.241  -0.707   6.291  1.00 97.39           C  
ATOM    363  N   HIS A  47       3.747  -2.265   9.032  1.00 96.97           N  
ATOM    364  CA  HIS A  47       4.605  -3.186   9.769  1.00 96.97           C  
ATOM    365  C   HIS A  47       3.836  -3.880  10.888  1.00 96.97           C  
ATOM    366  CB  HIS A  47       5.815  -2.447  10.344  1.00 96.97           C  
ATOM    367  O   HIS A  47       4.409  -4.667  11.645  1.00 96.97           O  
ATOM    368  CG  HIS A  47       6.725  -1.882   9.300  1.00 96.97           C  
ATOM    369  CD2 HIS A  47       6.876  -0.616   8.843  1.00 96.97           C  
ATOM    370  ND1 HIS A  47       7.618  -2.657   8.592  1.00 96.97           N  
ATOM    371  CE1 HIS A  47       8.281  -1.890   7.744  1.00 96.97           C  
ATOM    372  NE2 HIS A  47       7.850  -0.647   7.876  1.00 96.97           N  
ATOM    373  N   GLU A  48       2.539  -3.598  10.933  1.00 96.22           N  
ATOM    374  CA  GLU A  48       1.703  -4.258  11.931  1.00 96.22           C  
ATOM    375  C   GLU A  48       1.335  -5.673  11.495  1.00 96.22           C  
ATOM    376  CB  GLU A  48       0.435  -3.442  12.194  1.00 96.22           C  
ATOM    377  O   GLU A  48       1.560  -6.052  10.344  1.00 96.22           O  
ATOM    378  CG  GLU A  48       0.702  -2.058  12.768  1.00 96.22           C  
ATOM    379  CD  GLU A  48       1.261  -2.092  14.181  1.00 96.22           C  
ATOM    380  OE1 GLU A  48       2.034  -1.179  14.550  1.00 96.22           O  
ATOM    381  OE2 GLU A  48       0.925  -3.040  14.925  1.00 96.22           O  
ATOM    382  N   SER A  49       0.804  -6.388  12.477  1.00 96.21           N  
ATOM    383  CA  SER A  49       0.336  -7.729  12.139  1.00 96.21           C  
ATOM    384  C   SER A  49      -0.858  -7.675  11.193  1.00 96.21           C  
ATOM    385  CB  SER A  49      -0.041  -8.500  13.405  1.00 96.21           C  
ATOM    386  O   SER A  49      -1.623  -6.708  11.203  1.00 96.21           O  
ATOM    387  OG  SER A  49      -1.222  -7.971  13.983  1.00 96.21           O  
ATOM    388  N   LEU A  50      -0.970  -8.690  10.342  1.00 94.95           N  
ATOM    389  CA  LEU A  50      -2.086  -8.788   9.407  1.00 94.95           C  
ATOM    390  C   LEU A  50      -3.420  -8.741  10.146  1.00 94.95           C  
ATOM    391  CB  LEU A  50      -1.988 -10.077   8.588  1.00 94.95           C  
ATOM    392  O   LEU A  50      -4.366  -8.098   9.687  1.00 94.95           O  
ATOM    393  CG  LEU A  50      -3.052 -10.276   7.507  1.00 94.95           C  
ATOM    394  CD1 LEU A  50      -3.000  -9.135   6.496  1.00 94.95           C  
ATOM    395  CD2 LEU A  50      -2.865 -11.620   6.812  1.00 94.95           C  
ATOM    396  N   ALA A  51      -3.519  -9.353  11.271  1.00 95.23           N  
ATOM    397  CA  ALA A  51      -4.731  -9.374  12.085  1.00 95.23           C  
ATOM    398  C   ALA A  51      -5.118  -7.967  12.530  1.00 95.23           C  
ATOM    399  CB  ALA A  51      -4.542 -10.279  13.300  1.00 95.23           C  
ATOM    400  O   ALA A  51      -6.297  -7.605  12.511  1.00 95.23           O  
ATOM    401  N   ASP A  52      -4.124  -7.175  12.912  1.00 95.09           N  
ATOM    402  CA  ASP A  52      -4.361  -5.802  13.347  1.00 95.09           C  
ATOM    403  C   ASP A  52      -4.872  -4.941  12.195  1.00 95.09           C  
ATOM    404  CB  ASP A  52      -3.082  -5.196  13.930  1.00 95.09           C  
ATOM    405  O   ASP A  52      -5.761  -4.108  12.382  1.00 95.09           O  
ATOM    406  CG  ASP A  52      -2.754  -5.724  15.316  1.00 95.09           C  
ATOM    407  OD1 ASP A  52      -3.654  -6.272  15.989  1.00 95.09           O  
ATOM    408  OD2 ASP A  52      -1.586  -5.589  15.740  1.00 95.09           O  
ATOM    409  N   VAL A  53      -4.336  -5.149  11.041  1.00 95.88           N  
ATOM    410  CA  VAL A  53      -4.777  -4.413   9.860  1.00 95.88           C  
ATOM    411  C   VAL A  53      -6.167  -4.888   9.444  1.00 95.88           C  
ATOM    412  CB  VAL A  53      -3.785  -4.576   8.687  1.00 95.88           C  
ATOM    413  O   VAL A  53      -7.014  -4.082   9.051  1.00 95.88           O  
ATOM    414  CG1 VAL A  53      -4.330  -3.914   7.423  1.00 95.88           C  
ATOM    415  CG2 VAL A  53      -2.423  -3.991   9.056  1.00 95.88           C  
ATOM    416  N   GLN A  54      -6.462  -6.181   9.597  1.00 95.89           N  
ATOM    417  CA  GLN A  54      -7.784  -6.719   9.294  1.00 95.89           C  
ATOM    418  C   GLN A  54      -8.842  -6.139  10.228  1.00 95.89           C  
ATOM    419  CB  GLN A  54      -7.779  -8.245   9.390  1.00 95.89           C  
ATOM    420  O   GLN A  54      -9.985  -5.923   9.822  1.00 95.89           O  
ATOM    421  CG  GLN A  54      -7.035  -8.931   8.251  1.00 95.89           C  
ATOM    422  CD  GLN A  54      -6.956 -10.436   8.424  1.00 95.89           C  
ATOM    423  NE2 GLN A  54      -6.839 -11.155   7.313  1.00 95.89           N  
ATOM    424  OE1 GLN A  54      -6.998 -10.948   9.547  1.00 95.89           O  
ATOM    425  N   ALA A  55      -8.485  -5.881  11.469  1.00 96.19           N  
ATOM    426  CA  ALA A  55      -9.388  -5.335  12.479  1.00 96.19           C  
ATOM    427  C   ALA A  55      -9.834  -3.923  12.110  1.00 96.19           C  
ATOM    428  CB  ALA A  55      -8.716  -5.336  13.850  1.00 96.19           C  
ATOM    429  O   ALA A  55     -10.865  -3.446  12.590  1.00 96.19           O  
ATOM    430  N   VAL A  56      -9.072  -3.241  11.174  1.00 96.43           N  
ATOM    431  CA  VAL A  56      -9.393  -1.882  10.751  1.00 96.43           C  
ATOM    432  C   VAL A  56     -10.761  -1.861  10.074  1.00 96.43           C  
ATOM    433  CB  VAL A  56      -8.318  -1.315   9.798  1.00 96.43           C  
ATOM    434  O   VAL A  56     -11.503  -0.882  10.188  1.00 96.43           O  
ATOM    435  CG1 VAL A  56      -8.771   0.017   9.204  1.00 96.43           C  
ATOM    436  CG2 VAL A  56      -6.988  -1.151  10.532  1.00 96.43           C  
ATOM    437  N   CYS A  57     -11.078  -2.944   9.414  1.00 96.14           N  
ATOM    438  CA  CYS A  57     -12.298  -3.037   8.621  1.00 96.14           C  
ATOM    439  C   CYS A  57     -13.533  -3.027   9.515  1.00 96.14           C  
ATOM    440  CB  CYS A  57     -12.287  -4.303   7.765  1.00 96.14           C  
ATOM    441  O   CYS A  57     -14.656  -2.888   9.028  1.00 96.14           O  
ATOM    442  SG  CYS A  57     -11.118  -4.241   6.390  1.00 96.14           S  
ATOM    443  N   SER A  58     -13.417  -3.049  10.835  1.00 95.28           N  
ATOM    444  CA  SER A  58     -14.516  -3.002  11.794  1.00 95.28           C  
ATOM    445  C   SER A  58     -14.443  -1.747  12.658  1.00 95.28           C  
ATOM    446  CB  SER A  58     -14.505  -4.245  12.685  1.00 95.28           C  
ATOM    447  O   SER A  58     -15.152  -1.634  13.660  1.00 95.28           O  
ATOM    448  OG  SER A  58     -14.619  -5.423  11.905  1.00 95.28           O  
ATOM    449  N   GLN A  59     -13.659  -0.885  12.255  1.00 95.42           N  
ATOM    450  CA  GLN A  59     -13.461   0.304  13.077  1.00 95.42           C  
ATOM    451  C   GLN A  59     -14.238   1.493  12.521  1.00 95.42           C  
ATOM    452  CB  GLN A  59     -11.974   0.648  13.175  1.00 95.42           C  
ATOM    453  O   GLN A  59     -15.426   1.376  12.214  1.00 95.42           O  
ATOM    454  CG  GLN A  59     -11.139  -0.423  13.865  1.00 95.42           C  
ATOM    455  CD  GLN A  59      -9.673  -0.047  13.969  1.00 95.42           C  
ATOM    456  NE2 GLN A  59      -8.838  -1.013  14.337  1.00 95.42           N  
ATOM    457  OE1 GLN A  59      -9.293   1.101  13.718  1.00 95.42           O  
ATOM    458  N   LYS A  60     -13.603   2.731  12.392  1.00 95.20           N  
ATOM    459  CA  LYS A  60     -14.278   3.956  11.972  1.00 95.20           C  
ATOM    460  C   LYS A  60     -14.461   3.991  10.458  1.00 95.20           C  
ATOM    461  CB  LYS A  60     -13.496   5.186  12.434  1.00 95.20           C  
ATOM    462  O   LYS A  60     -13.486   3.920   9.707  1.00 95.20           O  
ATOM    463  CG  LYS A  60     -14.175   6.509  12.112  1.00 95.20           C  
ATOM    464  CD  LYS A  60     -13.349   7.694  12.594  1.00 95.20           C  
ATOM    465  CE  LYS A  60     -14.016   9.019  12.251  1.00 95.20           C  
ATOM    466  NZ  LYS A  60     -13.187  10.184  12.680  1.00 95.20           N  
ATOM    467  N   ASN A  61     -15.776   4.035   9.974  1.00 96.83           N  
ATOM    468  CA  ASN A  61     -16.100   4.172   8.558  1.00 96.83           C  
ATOM    469  C   ASN A  61     -15.888   5.602   8.070  1.00 96.83           C  
ATOM    470  CB  ASN A  61     -17.540   3.728   8.291  1.00 96.83           C  
ATOM    471  O   ASN A  61     -16.476   6.541   8.612  1.00 96.83           O  
ATOM    472  CG  ASN A  61     -17.847   3.601   6.812  1.00 96.83           C  
ATOM    473  ND2 ASN A  61     -18.742   2.681   6.469  1.00 96.83           N  
ATOM    474  OD1 ASN A  61     -17.284   4.322   5.984  1.00 96.83           O  
ATOM    475  N   VAL A  62     -15.043   5.755   7.088  1.00 95.71           N  
ATOM    476  CA  VAL A  62     -14.737   7.054   6.499  1.00 95.71           C  
ATOM    477  C   VAL A  62     -14.878   6.979   4.980  1.00 95.71           C  
ATOM    478  CB  VAL A  62     -13.317   7.530   6.879  1.00 95.71           C  
ATOM    479  O   VAL A  62     -14.882   5.888   4.404  1.00 95.71           O  
ATOM    480  CG1 VAL A  62     -13.190   7.693   8.393  1.00 95.71           C  
ATOM    481  CG2 VAL A  62     -12.268   6.553   6.353  1.00 95.71           C  
ATOM    482  N   ALA A  63     -15.164   8.144   4.336  1.00 94.51           N  
ATOM    483  CA  ALA A  63     -15.189   8.177   2.876  1.00 94.51           C  
ATOM    484  C   ALA A  63     -13.776   8.143   2.301  1.00 94.51           C  
ATOM    485  CB  ALA A  63     -15.931   9.418   2.385  1.00 94.51           C  
ATOM    486  O   ALA A  63     -12.882   8.835   2.794  1.00 94.51           O  
ATOM    487  N   CYS A  64     -13.537   7.180   1.268  1.00 92.51           N  
ATOM    488  CA  CYS A  64     -12.274   7.193   0.539  1.00 92.51           C  
ATOM    489  C   CYS A  64     -12.121   8.480  -0.264  1.00 92.51           C  
ATOM    490  CB  CYS A  64     -12.180   5.986  -0.393  1.00 92.51           C  
ATOM    491  O   CYS A  64     -13.085   9.229  -0.433  1.00 92.51           O  
ATOM    492  SG  CYS A  64     -12.102   4.402   0.472  1.00 92.51           S  
ATOM    493  N   LYS A  65     -10.964   8.729  -0.800  1.00 91.00           N  
ATOM    494  CA  LYS A  65     -10.709   9.928  -1.593  1.00 91.00           C  
ATOM    495  C   LYS A  65     -11.563   9.942  -2.858  1.00 91.00           C  
ATOM    496  CB  LYS A  65      -9.228  10.024  -1.960  1.00 91.00           C  
ATOM    497  O   LYS A  65     -11.941  11.009  -3.346  1.00 91.00           O  
ATOM    498  CG  LYS A  65      -8.325  10.402  -0.795  1.00 91.00           C  
ATOM    499  CD  LYS A  65      -6.894  10.651  -1.254  1.00 91.00           C  
ATOM    500  CE  LYS A  65      -5.990  11.033  -0.089  1.00 91.00           C  
ATOM    501  NZ  LYS A  65      -4.579  11.243  -0.529  1.00 91.00           N  
ATOM    502  N   ASN A  66     -11.896   8.757  -3.347  1.00 91.60           N  
ATOM    503  CA  ASN A  66     -12.679   8.661  -4.574  1.00 91.60           C  
ATOM    504  C   ASN A  66     -14.177   8.637  -4.282  1.00 91.60           C  
ATOM    505  CB  ASN A  66     -12.274   7.422  -5.374  1.00 91.60           C  
ATOM    506  O   ASN A  66     -14.987   8.434  -5.189  1.00 91.60           O  
ATOM    507  CG  ASN A  66     -12.567   6.129  -4.638  1.00 91.60           C  
ATOM    508  ND2 ASN A  66     -12.123   5.012  -5.201  1.00 91.60           N  
ATOM    509  OD1 ASN A  66     -13.189   6.135  -3.573  1.00 91.60           O  
ATOM    510  N   GLY A  67     -14.561   8.802  -2.985  1.00 89.56           N  
ATOM    511  CA  GLY A  67     -15.962   8.952  -2.623  1.00 89.56           C  
ATOM    512  C   GLY A  67     -16.636   7.635  -2.291  1.00 89.56           C  
ATOM    513  O   GLY A  67     -17.844   7.594  -2.047  1.00 89.56           O  
ATOM    514  N   GLN A  68     -15.906   6.458  -2.322  1.00 91.53           N  
ATOM    515  CA  GLN A  68     -16.432   5.163  -1.904  1.00 91.53           C  
ATOM    516  C   GLN A  68     -16.649   5.118  -0.394  1.00 91.53           C  
ATOM    517  CB  GLN A  68     -15.489   4.037  -2.332  1.00 91.53           C  
ATOM    518  O   GLN A  68     -15.910   5.751   0.364  1.00 91.53           O  
ATOM    519  CG  GLN A  68     -15.366   3.879  -3.841  1.00 91.53           C  
ATOM    520  CD  GLN A  68     -14.421   2.761  -4.239  1.00 91.53           C  
ATOM    521  NE2 GLN A  68     -14.631   2.201  -5.426  1.00 91.53           N  
ATOM    522  OE1 GLN A  68     -13.510   2.403  -3.487  1.00 91.53           O  
ATOM    523  N   THR A  69     -17.701   4.430   0.081  1.00 91.81           N  
ATOM    524  CA  THR A  69     -18.146   4.507   1.467  1.00 91.81           C  
ATOM    525  C   THR A  69     -17.658   3.299   2.261  1.00 91.81           C  
ATOM    526  CB  THR A  69     -19.681   4.597   1.556  1.00 91.81           C  
ATOM    527  O   THR A  69     -17.793   3.258   3.485  1.00 91.81           O  
ATOM    528  CG2 THR A  69     -20.192   5.902   0.954  1.00 91.81           C  
ATOM    529  OG1 THR A  69     -20.261   3.496   0.845  1.00 91.81           O  
ATOM    530  N   ASN A  70     -16.947   2.409   1.685  1.00 95.17           N  
ATOM    531  CA  ASN A  70     -16.498   1.212   2.388  1.00 95.17           C  
ATOM    532  C   ASN A  70     -15.020   1.300   2.757  1.00 95.17           C  
ATOM    533  CB  ASN A  70     -16.762  -0.037   1.544  1.00 95.17           C  
ATOM    534  O   ASN A  70     -14.265   0.350   2.543  1.00 95.17           O  
ATOM    535  CG  ASN A  70     -18.239  -0.344   1.401  1.00 95.17           C  
ATOM    536  ND2 ASN A  70     -18.599  -1.038   0.327  1.00 95.17           N  
ATOM    537  OD1 ASN A  70     -19.050   0.039   2.247  1.00 95.17           O  
ATOM    538  N   CYS A  71     -14.616   2.465   3.278  1.00 96.61           N  
ATOM    539  CA  CYS A  71     -13.258   2.667   3.771  1.00 96.61           C  
ATOM    540  C   CYS A  71     -13.246   2.827   5.286  1.00 96.61           C  
ATOM    541  CB  CYS A  71     -12.626   3.893   3.114  1.00 96.61           C  
ATOM    542  O   CYS A  71     -14.167   3.410   5.860  1.00 96.61           O  
ATOM    543  SG  CYS A  71     -12.390   3.724   1.331  1.00 96.61           S  
ATOM    544  N   TYR A  72     -12.258   2.284   5.840  1.00 97.33           N  
ATOM    545  CA  TYR A  72     -12.181   2.291   7.297  1.00 97.33           C  
ATOM    546  C   TYR A  72     -10.825   2.803   7.768  1.00 97.33           C  
ATOM    547  CB  TYR A  72     -12.431   0.887   7.855  1.00 97.33           C  
ATOM    548  O   TYR A  72      -9.793   2.486   7.173  1.00 97.33           O  
ATOM    549  CG  TYR A  72     -13.796   0.335   7.522  1.00 97.33           C  
ATOM    550  CD1 TYR A  72     -14.840   0.402   8.442  1.00 97.33           C  
ATOM    551  CD2 TYR A  72     -14.045  -0.254   6.287  1.00 97.33           C  
ATOM    552  CE1 TYR A  72     -16.099  -0.107   8.140  1.00 97.33           C  
ATOM    553  CE2 TYR A  72     -15.300  -0.766   5.974  1.00 97.33           C  
ATOM    554  OH  TYR A  72     -17.563  -1.193   6.601  1.00 97.33           O  
ATOM    555  CZ  TYR A  72     -16.319  -0.687   6.905  1.00 97.33           C  
ATOM    556  N   GLN A  73     -10.894   3.663   8.747  1.00 97.36           N  
ATOM    557  CA  GLN A  73      -9.693   4.242   9.339  1.00 97.36           C  
ATOM    558  C   GLN A  73      -9.321   3.530  10.637  1.00 97.36           C  
ATOM    559  CB  GLN A  73      -9.888   5.737   9.597  1.00 97.36           C  
ATOM    560  O   GLN A  73     -10.190   3.232  11.458  1.00 97.36           O  
ATOM    561  CG  GLN A  73      -8.685   6.411  10.244  1.00 97.36           C  
ATOM    562  CD  GLN A  73      -8.916   7.886  10.518  1.00 97.36           C  
ATOM    563  NE2 GLN A  73      -8.444   8.357  11.667  1.00 97.36           N  
ATOM    564  OE1 GLN A  73      -9.513   8.596   9.702  1.00 97.36           O  
ATOM    565  N   SER A  74      -8.063   3.246  10.713  1.00 97.41           N  
ATOM    566  CA  SER A  74      -7.600   2.622  11.949  1.00 97.41           C  
ATOM    567  C   SER A  74      -7.742   3.572  13.134  1.00 97.41           C  
ATOM    568  CB  SER A  74      -6.144   2.178  11.812  1.00 97.41           C  
ATOM    569  O   SER A  74      -7.550   4.781  12.993  1.00 97.41           O  
ATOM    570  OG  SER A  74      -5.295   3.293  11.602  1.00 97.41           O  
ATOM    571  N   TYR A  75      -8.076   3.104  14.418  1.00 95.33           N  
ATOM    572  CA  TYR A  75      -8.197   3.914  15.625  1.00 95.33           C  
ATOM    573  C   TYR A  75      -6.824   4.292  16.167  1.00 95.33           C  
ATOM    574  CB  TYR A  75      -8.994   3.166  16.698  1.00 95.33           C  
ATOM    575  O   TYR A  75      -6.655   5.365  16.753  1.00 95.33           O  
ATOM    576  CG  TYR A  75     -10.480   3.130  16.436  1.00 95.33           C  
ATOM    577  CD1 TYR A  75     -11.137   4.229  15.887  1.00 95.33           C  
ATOM    578  CD2 TYR A  75     -11.230   1.999  16.738  1.00 95.33           C  
ATOM    579  CE1 TYR A  75     -12.506   4.202  15.646  1.00 95.33           C  
ATOM    580  CE2 TYR A  75     -12.600   1.960  16.501  1.00 95.33           C  
ATOM    581  OH  TYR A  75     -14.584   3.032  15.718  1.00 95.33           O  
ATOM    582  CZ  TYR A  75     -13.228   3.065  15.955  1.00 95.33           C  
ATOM    583  N   SER A  76      -5.885   3.396  15.875  1.00 95.89           N  
ATOM    584  CA  SER A  76      -4.534   3.640  16.369  1.00 95.89           C  
ATOM    585  C   SER A  76      -3.552   3.838  15.219  1.00 95.89           C  
ATOM    586  CB  SER A  76      -4.069   2.483  17.254  1.00 95.89           C  
ATOM    587  O   SER A  76      -3.788   3.363  14.106  1.00 95.89           O  
ATOM    588  OG  SER A  76      -4.119   1.256  16.545  1.00 95.89           O  
ATOM    589  N   THR A  77      -2.532   4.723  15.600  1.00 96.85           N  
ATOM    590  CA  THR A  77      -1.464   4.879  14.619  1.00 96.85           C  
ATOM    591  C   THR A  77      -0.680   3.579  14.461  1.00 96.85           C  
ATOM    592  CB  THR A  77      -0.503   6.015  15.015  1.00 96.85           C  
ATOM    593  O   THR A  77      -0.527   2.820  15.420  1.00 96.85           O  
ATOM    594  CG2 THR A  77      -1.228   7.356  15.068  1.00 96.85           C  
ATOM    595  OG1 THR A  77       0.054   5.735  16.306  1.00 96.85           O  
ATOM    596  N   MET A  78      -0.409   3.260  13.112  1.00 96.39           N  
ATOM    597  CA  MET A  78       0.379   2.080  12.764  1.00 96.39           C  
ATOM    598  C   MET A  78       1.726   2.481  12.173  1.00 96.39           C  
ATOM    599  CB  MET A  78      -0.384   1.196  11.776  1.00 96.39           C  
ATOM    600  O   MET A  78       1.854   3.553  11.579  1.00 96.39           O  
ATOM    601  CG  MET A  78      -1.711   0.682  12.311  1.00 96.39           C  
ATOM    602  SD  MET A  78      -2.586  -0.391  11.107  1.00 96.39           S  
ATOM    603  CE  MET A  78      -4.068  -0.807  12.068  1.00 96.39           C  
ATOM    604  N   SER A  79       2.729   1.606  12.526  1.00 97.08           N  
ATOM    605  CA  SER A  79       4.046   1.830  11.940  1.00 97.08           C  
ATOM    606  C   SER A  79       4.041   1.542  10.442  1.00 97.08           C  
ATOM    607  CB  SER A  79       5.096   0.960  12.631  1.00 97.08           C  
ATOM    608  O   SER A  79       3.770   0.415  10.023  1.00 97.08           O  
ATOM    609  OG  SER A  79       6.387   1.215  12.105  1.00 97.08           O  
ATOM    610  N   ILE A  80       4.294   2.623   9.663  1.00 97.20           N  
ATOM    611  CA  ILE A  80       4.294   2.449   8.215  1.00 97.20           C  
ATOM    612  C   ILE A  80       5.603   2.975   7.632  1.00 97.20           C  
ATOM    613  CB  ILE A  80       3.090   3.163   7.559  1.00 97.20           C  
ATOM    614  O   ILE A  80       6.277   3.804   8.249  1.00 97.20           O  
ATOM    615  CG1 ILE A  80       3.190   4.678   7.769  1.00 97.20           C  
ATOM    616  CG2 ILE A  80       1.771   2.618   8.115  1.00 97.20           C  
ATOM    617  CD1 ILE A  80       2.216   5.486   6.921  1.00 97.20           C  
ATOM    618  N   THR A  81       5.955   2.472   6.541  1.00 97.29           N  
ATOM    619  CA  THR A  81       7.060   2.970   5.729  1.00 97.29           C  
ATOM    620  C   THR A  81       6.569   3.390   4.347  1.00 97.29           C  
ATOM    621  CB  THR A  81       8.168   1.911   5.584  1.00 97.29           C  
ATOM    622  O   THR A  81       6.041   2.569   3.594  1.00 97.29           O  
ATOM    623  CG2 THR A  81       9.332   2.443   4.754  1.00 97.29           C  
ATOM    624  OG1 THR A  81       8.650   1.550   6.885  1.00 97.29           O  
ATOM    625  N   ASP A  82       6.722   4.676   4.091  1.00 96.71           N  
ATOM    626  CA  ASP A  82       6.384   5.201   2.772  1.00 96.71           C  
ATOM    627  C   ASP A  82       7.587   5.140   1.832  1.00 96.71           C  
ATOM    628  CB  ASP A  82       5.874   6.640   2.881  1.00 96.71           C  
ATOM    629  O   ASP A  82       8.686   5.564   2.195  1.00 96.71           O  
ATOM    630  CG  ASP A  82       4.459   6.727   3.423  1.00 96.71           C  
ATOM    631  OD1 ASP A  82       3.713   5.727   3.347  1.00 96.71           O  
ATOM    632  OD2 ASP A  82       4.084   7.808   3.928  1.00 96.71           O  
ATOM    633  N   CYS A  83       7.349   4.556   0.647  1.00 96.56           N  
ATOM    634  CA  CYS A  83       8.372   4.467  -0.389  1.00 96.56           C  
ATOM    635  C   CYS A  83       8.011   5.336  -1.588  1.00 96.56           C  
ATOM    636  CB  CYS A  83       8.558   3.017  -0.836  1.00 96.56           C  
ATOM    637  O   CYS A  83       6.979   5.121  -2.227  1.00 96.56           O  
ATOM    638  SG  CYS A  83       9.019   1.897   0.504  1.00 96.56           S  
ATOM    639  N   ARG A  84       8.823   6.257  -1.792  1.00 96.18           N  
ATOM    640  CA  ARG A  84       8.615   7.132  -2.941  1.00 96.18           C  
ATOM    641  C   ARG A  84       9.757   7.000  -3.943  1.00 96.18           C  
ATOM    642  CB  ARG A  84       8.480   8.589  -2.490  1.00 96.18           C  
ATOM    643  O   ARG A  84      10.929   7.057  -3.568  1.00 96.18           O  
ATOM    644  CG  ARG A  84       7.378   8.818  -1.468  1.00 96.18           C  
ATOM    645  CD  ARG A  84       6.009   8.912  -2.127  1.00 96.18           C  
ATOM    646  NE  ARG A  84       4.991   9.379  -1.190  1.00 96.18           N  
ATOM    647  NH1 ARG A  84       3.273   8.147  -2.121  1.00 96.18           N  
ATOM    648  NH2 ARG A  84       2.873   9.493  -0.309  1.00 96.18           N  
ATOM    649  CZ  ARG A  84       3.715   9.006  -1.209  1.00 96.18           C  
ATOM    650  N   GLU A  85       9.329   6.726  -5.254  1.00 95.63           N  
ATOM    651  CA  GLU A  85      10.340   6.687  -6.306  1.00 95.63           C  
ATOM    652  C   GLU A  85      11.057   8.028  -6.432  1.00 95.63           C  
ATOM    653  CB  GLU A  85       9.709   6.299  -7.646  1.00 95.63           C  
ATOM    654  O   GLU A  85      10.421   9.084  -6.396  1.00 95.63           O  
ATOM    655  CG  GLU A  85      10.720   6.097  -8.766  1.00 95.63           C  
ATOM    656  CD  GLU A  85      10.074   5.899 -10.128  1.00 95.63           C  
ATOM    657  OE1 GLU A  85      10.801   5.633 -11.112  1.00 95.63           O  
ATOM    658  OE2 GLU A  85       8.830   6.011 -10.212  1.00 95.63           O  
ATOM    659  N   THR A  86      12.371   7.984  -6.546  1.00 93.15           N  
ATOM    660  CA  THR A  86      13.154   9.207  -6.689  1.00 93.15           C  
ATOM    661  C   THR A  86      13.008   9.781  -8.095  1.00 93.15           C  
ATOM    662  CB  THR A  86      14.643   8.954  -6.387  1.00 93.15           C  
ATOM    663  O   THR A  86      12.646   9.064  -9.030  1.00 93.15           O  
ATOM    664  CG2 THR A  86      14.833   8.405  -4.977  1.00 93.15           C  
ATOM    665  OG1 THR A  86      15.162   8.008  -7.330  1.00 93.15           O  
ATOM    666  N   GLY A  87      13.090  11.068  -8.240  1.00 88.79           N  
ATOM    667  CA  GLY A  87      12.954  11.785  -9.497  1.00 88.79           C  
ATOM    668  C   GLY A  87      13.940  11.328 -10.555  1.00 88.79           C  
ATOM    669  O   GLY A  87      13.684  11.471 -11.753  1.00 88.79           O  
ATOM    670  N   SER A  88      14.976  10.615 -10.194  1.00 88.85           N  
ATOM    671  CA  SER A  88      16.021  10.189 -11.118  1.00 88.85           C  
ATOM    672  C   SER A  88      15.831   8.734 -11.535  1.00 88.85           C  
ATOM    673  CB  SER A  88      17.402  10.370 -10.487  1.00 88.85           C  
ATOM    674  O   SER A  88      16.628   8.194 -12.305  1.00 88.85           O  
ATOM    675  OG  SER A  88      17.505   9.630  -9.282  1.00 88.85           O  
ATOM    676  N   SER A  89      14.720   8.026 -10.967  1.00 89.49           N  
ATOM    677  CA  SER A  89      14.462   6.616 -11.238  1.00 89.49           C  
ATOM    678  C   SER A  89      14.038   6.400 -12.687  1.00 89.49           C  
ATOM    679  CB  SER A  89      13.383   6.077 -10.298  1.00 89.49           C  
ATOM    680  O   SER A  89      13.243   7.171 -13.229  1.00 89.49           O  
ATOM    681  OG  SER A  89      13.823   6.118  -8.951  1.00 89.49           O  
ATOM    682  N   LYS A  90      14.834   5.503 -13.408  1.00 88.97           N  
ATOM    683  CA  LYS A  90      14.445   5.008 -14.726  1.00 88.97           C  
ATOM    684  C   LYS A  90      14.403   3.483 -14.750  1.00 88.97           C  
ATOM    685  CB  LYS A  90      15.406   5.523 -15.798  1.00 88.97           C  
ATOM    686  O   LYS A  90      15.296   2.824 -14.214  1.00 88.97           O  
ATOM    687  CG  LYS A  90      15.279   7.012 -16.081  1.00 88.97           C  
ATOM    688  CD  LYS A  90      16.139   7.432 -17.266  1.00 88.97           C  
ATOM    689  CE  LYS A  90      16.066   8.934 -17.506  1.00 88.97           C  
ATOM    690  NZ  LYS A  90      16.887   9.347 -18.684  1.00 88.97           N  
ATOM    691  N   TYR A  91      13.239   2.960 -15.187  1.00 86.98           N  
ATOM    692  CA  TYR A  91      13.155   1.511 -15.331  1.00 86.98           C  
ATOM    693  C   TYR A  91      14.251   0.990 -16.253  1.00 86.98           C  
ATOM    694  CB  TYR A  91      11.781   1.103 -15.871  1.00 86.98           C  
ATOM    695  O   TYR A  91      14.499   1.561 -17.318  1.00 86.98           O  
ATOM    696  CG  TYR A  91      11.585  -0.391 -15.964  1.00 86.98           C  
ATOM    697  CD1 TYR A  91      11.766  -1.063 -17.171  1.00 86.98           C  
ATOM    698  CD2 TYR A  91      11.216  -1.133 -14.847  1.00 86.98           C  
ATOM    699  CE1 TYR A  91      11.584  -2.439 -17.262  1.00 86.98           C  
ATOM    700  CE2 TYR A  91      11.031  -2.509 -14.927  1.00 86.98           C  
ATOM    701  OH  TYR A  91      11.036  -4.515 -16.221  1.00 86.98           O  
ATOM    702  CZ  TYR A  91      11.218  -3.152 -16.136  1.00 86.98           C  
ATOM    703  N   PRO A  92      15.011  -0.081 -15.868  1.00 89.34           N  
ATOM    704  CA  PRO A  92      14.699  -1.023 -14.790  1.00 89.34           C  
ATOM    705  C   PRO A  92      15.355  -0.642 -13.465  1.00 89.34           C  
ATOM    706  CB  PRO A  92      15.253  -2.352 -15.312  1.00 89.34           C  
ATOM    707  O   PRO A  92      15.160  -1.325 -12.456  1.00 89.34           O  
ATOM    708  CG  PRO A  92      16.417  -1.970 -16.169  1.00 89.34           C  
ATOM    709  CD  PRO A  92      16.130  -0.637 -16.797  1.00 89.34           C  
ATOM    710  N   ASN A  93      16.045   0.515 -13.382  1.00 91.62           N  
ATOM    711  CA  ASN A  93      16.676   0.989 -12.155  1.00 91.62           C  
ATOM    712  C   ASN A  93      15.751   1.916 -11.370  1.00 91.62           C  
ATOM    713  CB  ASN A  93      17.995   1.698 -12.469  1.00 91.62           C  
ATOM    714  O   ASN A  93      15.669   3.110 -11.662  1.00 91.62           O  
ATOM    715  CG  ASN A  93      19.022   0.772 -13.089  1.00 91.62           C  
ATOM    716  ND2 ASN A  93      19.860   1.316 -13.965  1.00 91.62           N  
ATOM    717  OD1 ASN A  93      19.063  -0.423 -12.785  1.00 91.62           O  
ATOM    718  N   CYS A  94      15.041   1.326 -10.371  1.00 93.59           N  
ATOM    719  CA  CYS A  94      14.070   2.050  -9.559  1.00 93.59           C  
ATOM    720  C   CYS A  94      14.625   2.334  -8.169  1.00 93.59           C  
ATOM    721  CB  CYS A  94      12.768   1.256  -9.446  1.00 93.59           C  
ATOM    722  O   CYS A  94      14.862   1.410  -7.389  1.00 93.59           O  
ATOM    723  SG  CYS A  94      12.037   0.826 -11.040  1.00 93.59           S  
ATOM    724  N   ALA A  95      14.943   3.677  -7.977  1.00 94.72           N  
ATOM    725  CA  ALA A  95      15.417   4.104  -6.663  1.00 94.72           C  
ATOM    726  C   ALA A  95      14.281   4.703  -5.838  1.00 94.72           C  
ATOM    727  CB  ALA A  95      16.553   5.113  -6.808  1.00 94.72           C  
ATOM    728  O   ALA A  95      13.463   5.466  -6.359  1.00 94.72           O  
ATOM    729  N   TYR A  96      14.264   4.305  -4.495  1.00 95.64           N  
ATOM    730  CA  TYR A  96      13.167   4.754  -3.645  1.00 95.64           C  
ATOM    731  C   TYR A  96      13.693   5.427  -2.383  1.00 95.64           C  
ATOM    732  CB  TYR A  96      12.261   3.577  -3.270  1.00 95.64           C  
ATOM    733  O   TYR A  96      14.734   5.033  -1.850  1.00 95.64           O  
ATOM    734  CG  TYR A  96      11.533   2.973  -4.446  1.00 95.64           C  
ATOM    735  CD1 TYR A  96      10.254   3.402  -4.794  1.00 95.64           C  
ATOM    736  CD2 TYR A  96      12.122   1.972  -5.212  1.00 95.64           C  
ATOM    737  CE1 TYR A  96       9.578   2.846  -5.875  1.00 95.64           C  
ATOM    738  CE2 TYR A  96      11.455   1.409  -6.295  1.00 95.64           C  
ATOM    739  OH  TYR A  96       9.522   1.299  -7.691  1.00 95.64           O  
ATOM    740  CZ  TYR A  96      10.186   1.853  -6.619  1.00 95.64           C  
ATOM    741  N   LYS A  97      12.997   6.489  -2.066  1.00 95.60           N  
ATOM    742  CA  LYS A  97      13.208   7.147  -0.779  1.00 95.60           C  
ATOM    743  C   LYS A  97      12.333   6.525   0.306  1.00 95.60           C  
ATOM    744  CB  LYS A  97      12.921   8.645  -0.888  1.00 95.60           C  
ATOM    745  O   LYS A  97      11.121   6.387   0.130  1.00 95.60           O  
ATOM    746  CG  LYS A  97      13.263   9.434   0.367  1.00 95.60           C  
ATOM    747  CD  LYS A  97      12.985  10.921   0.186  1.00 95.60           C  
ATOM    748  CE  LYS A  97      13.299  11.707   1.451  1.00 95.60           C  
ATOM    749  NZ  LYS A  97      13.009  13.163   1.285  1.00 95.60           N  
ATOM    750  N   THR A  98      13.000   6.164   1.452  1.00 95.64           N  
ATOM    751  CA  THR A  98      12.328   5.502   2.565  1.00 95.64           C  
ATOM    752  C   THR A  98      11.965   6.508   3.653  1.00 95.64           C  
ATOM    753  CB  THR A  98      13.205   4.387   3.164  1.00 95.64           C  
ATOM    754  O   THR A  98      12.827   7.248   4.134  1.00 95.64           O  
ATOM    755  CG2 THR A  98      12.485   3.673   4.303  1.00 95.64           C  
ATOM    756  OG1 THR A  98      13.522   3.435   2.142  1.00 95.64           O  
ATOM    757  N   THR A  99      10.686   6.616   3.988  1.00 95.24           N  
ATOM    758  CA  THR A  99      10.211   7.473   5.069  1.00 95.24           C  
ATOM    759  C   THR A  99       9.393   6.669   6.076  1.00 95.24           C  
ATOM    760  CB  THR A  99       9.361   8.637   4.526  1.00 95.24           C  
ATOM    761  O   THR A  99       8.372   6.076   5.723  1.00 95.24           O  
ATOM    762  CG2 THR A  99       8.946   9.584   5.647  1.00 95.24           C  
ATOM    763  OG1 THR A  99      10.124   9.366   3.557  1.00 95.24           O  
ATOM    764  N   GLN A 100       9.913   6.630   7.213  1.00 95.02           N  
ATOM    765  CA  GLN A 100       9.201   5.938   8.283  1.00 95.02           C  
ATOM    766  C   GLN A 100       8.335   6.907   9.083  1.00 95.02           C  
ATOM    767  CB  GLN A 100      10.186   5.225   9.211  1.00 95.02           C  
ATOM    768  O   GLN A 100       8.783   7.999   9.440  1.00 95.02           O  
ATOM    769  CG  GLN A 100       9.519   4.319  10.237  1.00 95.02           C  
ATOM    770  CD  GLN A 100      10.517   3.508  11.040  1.00 95.02           C  
ATOM    771  NE2 GLN A 100      10.013   2.596  11.865  1.00 95.02           N  
ATOM    772  OE1 GLN A 100      11.732   3.698  10.921  1.00 95.02           O  
ATOM    773  N   ALA A 101       7.095   6.464   9.357  1.00 95.28           N  
ATOM    774  CA  ALA A 101       6.168   7.277  10.140  1.00 95.28           C  
ATOM    775  C   ALA A 101       5.123   6.406  10.830  1.00 95.28           C  
ATOM    776  CB  ALA A 101       5.488   8.315   9.250  1.00 95.28           C  
ATOM    777  O   ALA A 101       4.930   5.245  10.461  1.00 95.28           O  
ATOM    778  N   ASN A 102       4.617   6.978  11.931  1.00 97.11           N  
ATOM    779  CA  ASN A 102       3.445   6.386  12.567  1.00 97.11           C  
ATOM    780  C   ASN A 102       2.180   7.183  12.261  1.00 97.11           C  
ATOM    781  CB  ASN A 102       3.652   6.276  14.079  1.00 97.11           C  
ATOM    782  O   ASN A 102       2.040   8.326  12.700  1.00 97.11           O  
ATOM    783  CG  ASN A 102       4.689   5.236  14.453  1.00 97.11           C  
ATOM    784  ND2 ASN A 102       5.343   5.433  15.591  1.00 97.11           N  
ATOM    785  OD1 ASN A 102       4.903   4.264  13.723  1.00 97.11           O  
ATOM    786  N   LYS A 103       1.260   6.513  11.395  1.00 97.29           N  
ATOM    787  CA  LYS A 103       0.062   7.209  10.935  1.00 97.29           C  
ATOM    788  C   LYS A 103      -1.174   6.324  11.069  1.00 97.29           C  
ATOM    789  CB  LYS A 103       0.228   7.661   9.484  1.00 97.29           C  
ATOM    790  O   LYS A 103      -1.059   5.102  11.189  1.00 97.29           O  
ATOM    791  CG  LYS A 103       1.311   8.712   9.282  1.00 97.29           C  
ATOM    792  CD  LYS A 103       1.354   9.200   7.840  1.00 97.29           C  
ATOM    793  CE  LYS A 103       2.400  10.290   7.650  1.00 97.29           C  
ATOM    794  NZ  LYS A 103       2.445  10.774   6.238  1.00 97.29           N  
ATOM    795  N   HIS A 104      -2.313   6.984  11.095  1.00 96.92           N  
ATOM    796  CA  HIS A 104      -3.548   6.253  10.831  1.00 96.92           C  
ATOM    797  C   HIS A 104      -3.624   5.808   9.374  1.00 96.92           C  
ATOM    798  CB  HIS A 104      -4.764   7.112  11.182  1.00 96.92           C  
ATOM    799  O   HIS A 104      -3.189   6.532   8.476  1.00 96.92           O  
ATOM    800  CG  HIS A 104      -4.801   7.544  12.613  1.00 96.92           C  
ATOM    801  CD2 HIS A 104      -4.450   8.713  13.198  1.00 96.92           C  
ATOM    802  ND1 HIS A 104      -5.239   6.720  13.628  1.00 96.92           N  
ATOM    803  CE1 HIS A 104      -5.157   7.368  14.779  1.00 96.92           C  
ATOM    804  NE2 HIS A 104      -4.681   8.579  14.545  1.00 96.92           N  
ATOM    805  N   ILE A 105      -4.183   4.615   9.168  1.00 97.53           N  
ATOM    806  CA  ILE A 105      -4.309   4.165   7.786  1.00 97.53           C  
ATOM    807  C   ILE A 105      -5.785   4.082   7.403  1.00 97.53           C  
ATOM    808  CB  ILE A 105      -3.622   2.797   7.572  1.00 97.53           C  
ATOM    809  O   ILE A 105      -6.643   3.856   8.259  1.00 97.53           O  
ATOM    810  CG1 ILE A 105      -4.298   1.720   8.429  1.00 97.53           C  
ATOM    811  CG2 ILE A 105      -2.126   2.889   7.888  1.00 97.53           C  
ATOM    812  CD1 ILE A 105      -3.864   0.300   8.093  1.00 97.53           C  
ATOM    813  N   ILE A 106      -6.026   4.292   6.189  1.00 97.50           N  
ATOM    814  CA  ILE A 106      -7.359   4.148   5.614  1.00 97.50           C  
ATOM    815  C   ILE A 106      -7.346   3.051   4.551  1.00 97.50           C  
ATOM    816  CB  ILE A 106      -7.858   5.477   5.005  1.00 97.50           C  
ATOM    817  O   ILE A 106      -6.593   3.130   3.577  1.00 97.50           O  
ATOM    818  CG1 ILE A 106      -7.845   6.587   6.063  1.00 97.50           C  
ATOM    819  CG2 ILE A 106      -9.259   5.305   4.409  1.00 97.50           C  
ATOM    820  CD1 ILE A 106      -8.178   7.968   5.515  1.00 97.50           C  
ATOM    821  N   VAL A 107      -8.167   1.992   4.765  1.00 97.01           N  
ATOM    822  CA  VAL A 107      -8.196   0.872   3.830  1.00 97.01           C  
ATOM    823  C   VAL A 107      -9.629   0.626   3.363  1.00 97.01           C  
ATOM    824  CB  VAL A 107      -7.614  -0.412   4.463  1.00 97.01           C  
ATOM    825  O   VAL A 107     -10.581   0.856   4.112  1.00 97.01           O  
ATOM    826  CG1 VAL A 107      -6.139  -0.220   4.814  1.00 97.01           C  
ATOM    827  CG2 VAL A 107      -8.414  -0.805   5.703  1.00 97.01           C  
ATOM    828  N   ALA A 108      -9.750   0.273   2.151  1.00 96.80           N  
ATOM    829  CA  ALA A 108     -11.038  -0.175   1.628  1.00 96.80           C  
ATOM    830  C   ALA A 108     -11.273  -1.650   1.941  1.00 96.80           C  
ATOM    831  CB  ALA A 108     -11.113   0.064   0.122  1.00 96.80           C  
ATOM    832  O   ALA A 108     -10.377  -2.479   1.765  1.00 96.80           O  
ATOM    833  N   CYS A 109     -12.456  -2.002   2.414  1.00 95.85           N  
ATOM    834  CA  CYS A 109     -12.778  -3.366   2.817  1.00 95.85           C  
ATOM    835  C   CYS A 109     -13.901  -3.937   1.959  1.00 95.85           C  
ATOM    836  CB  CYS A 109     -13.178  -3.410   4.291  1.00 95.85           C  
ATOM    837  O   CYS A 109     -14.809  -3.210   1.552  1.00 95.85           O  
ATOM    838  SG  CYS A 109     -11.895  -2.808   5.411  1.00 95.85           S  
ATOM    839  N   GLU A 110     -13.776  -5.090   1.523  1.00 93.77           N  
ATOM    840  CA  GLU A 110     -14.784  -5.767   0.713  1.00 93.77           C  
ATOM    841  C   GLU A 110     -15.001  -7.201   1.188  1.00 93.77           C  
ATOM    842  CB  GLU A 110     -14.383  -5.757  -0.765  1.00 93.77           C  
ATOM    843  O   GLU A 110     -14.159  -7.762   1.891  1.00 93.77           O  
ATOM    844  CG  GLU A 110     -14.340  -4.367  -1.381  1.00 93.77           C  
ATOM    845  CD  GLU A 110     -14.096  -4.383  -2.882  1.00 93.77           C  
ATOM    846  OE1 GLU A 110     -14.071  -3.297  -3.504  1.00 93.77           O  
ATOM    847  OE2 GLU A 110     -13.929  -5.490  -3.439  1.00 93.77           O  
ATOM    848  N   GLY A 111     -16.166  -7.807   0.791  1.00 88.56           N  
ATOM    849  CA  GLY A 111     -16.405  -9.232   0.954  1.00 88.56           C  
ATOM    850  C   GLY A 111     -16.917  -9.597   2.334  1.00 88.56           C  
ATOM    851  O   GLY A 111     -17.262  -8.718   3.127  1.00 88.56           O  
ATOM    852  N   ASN A 112     -17.189 -10.896   2.553  1.00 85.73           N  
ATOM    853  CA  ASN A 112     -17.466 -11.612   3.794  1.00 85.73           C  
ATOM    854  C   ASN A 112     -16.382 -12.641   4.101  1.00 85.73           C  
ATOM    855  CB  ASN A 112     -18.837 -12.289   3.727  1.00 85.73           C  
ATOM    856  O   ASN A 112     -16.286 -13.668   3.428  1.00 85.73           O  
ATOM    857  CG  ASN A 112     -19.284 -12.835   5.069  1.00 85.73           C  
ATOM    858  ND2 ASN A 112     -20.370 -13.599   5.067  1.00 85.73           N  
ATOM    859  OD1 ASN A 112     -18.659 -12.572   6.100  1.00 85.73           O  
ATOM    860  N   PRO A 113     -15.391 -12.443   5.074  1.00 80.56           N  
ATOM    861  CA  PRO A 113     -15.325 -11.554   6.237  1.00 80.56           C  
ATOM    862  C   PRO A 113     -14.584 -10.252   5.943  1.00 80.56           C  
ATOM    863  CB  PRO A 113     -14.571 -12.389   7.276  1.00 80.56           C  
ATOM    864  O   PRO A 113     -13.610 -10.249   5.185  1.00 80.56           O  
ATOM    865  CG  PRO A 113     -13.736 -13.334   6.474  1.00 80.56           C  
ATOM    866  CD  PRO A 113     -14.398 -13.542   5.142  1.00 80.56           C  
ATOM    867  N   TYR A 114     -15.373  -9.108   5.679  1.00 90.28           N  
ATOM    868  CA  TYR A 114     -14.965  -7.722   5.481  1.00 90.28           C  
ATOM    869  C   TYR A 114     -13.470  -7.553   5.726  1.00 90.28           C  
ATOM    870  CB  TYR A 114     -15.754  -6.791   6.406  1.00 90.28           C  
ATOM    871  O   TYR A 114     -13.049  -7.250   6.845  1.00 90.28           O  
ATOM    872  CG  TYR A 114     -16.021  -5.429   5.813  1.00 90.28           C  
ATOM    873  CD1 TYR A 114     -15.589  -4.271   6.457  1.00 90.28           C  
ATOM    874  CD2 TYR A 114     -16.705  -5.297   4.610  1.00 90.28           C  
ATOM    875  CE1 TYR A 114     -15.834  -3.014   5.915  1.00 90.28           C  
ATOM    876  CE2 TYR A 114     -16.955  -4.044   4.059  1.00 90.28           C  
ATOM    877  OH  TYR A 114     -16.761  -1.668   4.177  1.00 90.28           O  
ATOM    878  CZ  TYR A 114     -16.516  -2.910   4.718  1.00 90.28           C  
ATOM    879  N   VAL A 115     -12.653  -7.902   4.688  1.00 94.37           N  
ATOM    880  CA  VAL A 115     -11.197  -7.856   4.778  1.00 94.37           C  
ATOM    881  C   VAL A 115     -10.667  -6.673   3.972  1.00 94.37           C  
ATOM    882  CB  VAL A 115     -10.555  -9.170   4.281  1.00 94.37           C  
ATOM    883  O   VAL A 115     -11.315  -6.216   3.027  1.00 94.37           O  
ATOM    884  CG1 VAL A 115     -10.978 -10.345   5.162  1.00 94.37           C  
ATOM    885  CG2 VAL A 115     -10.930  -9.429   2.823  1.00 94.37           C  
ATOM    886  N   PRO A 116      -9.493  -6.166   4.347  1.00 95.73           N  
ATOM    887  CA  PRO A 116      -8.889  -5.067   3.590  1.00 95.73           C  
ATOM    888  C   PRO A 116      -8.470  -5.481   2.181  1.00 95.73           C  
ATOM    889  CB  PRO A 116      -7.669  -4.687   4.433  1.00 95.73           C  
ATOM    890  O   PRO A 116      -7.808  -6.508   2.007  1.00 95.73           O  
ATOM    891  CG  PRO A 116      -7.928  -5.292   5.775  1.00 95.73           C  
ATOM    892  CD  PRO A 116      -8.809  -6.494   5.594  1.00 95.73           C  
ATOM    893  N   VAL A 117      -8.806  -4.650   1.191  1.00 95.97           N  
ATOM    894  CA  VAL A 117      -8.528  -5.048  -0.185  1.00 95.97           C  
ATOM    895  C   VAL A 117      -7.747  -3.944  -0.894  1.00 95.97           C  
ATOM    896  CB  VAL A 117      -9.828  -5.363  -0.959  1.00 95.97           C  
ATOM    897  O   VAL A 117      -7.117  -4.185  -1.927  1.00 95.97           O  
ATOM    898  CG1 VAL A 117     -10.513  -6.601  -0.382  1.00 95.97           C  
ATOM    899  CG2 VAL A 117     -10.771  -4.162  -0.927  1.00 95.97           C  
ATOM    900  N   HIS A 118      -7.711  -2.770  -0.286  1.00 95.18           N  
ATOM    901  CA  HIS A 118      -7.027  -1.644  -0.911  1.00 95.18           C  
ATOM    902  C   HIS A 118      -6.589  -0.619   0.129  1.00 95.18           C  
ATOM    903  CB  HIS A 118      -7.929  -0.981  -1.954  1.00 95.18           C  
ATOM    904  O   HIS A 118      -7.367  -0.255   1.014  1.00 95.18           O  
ATOM    905  CG  HIS A 118      -7.315   0.217  -2.604  1.00 95.18           C  
ATOM    906  CD2 HIS A 118      -7.572   1.538  -2.458  1.00 95.18           C  
ATOM    907  ND1 HIS A 118      -6.303   0.122  -3.536  1.00 95.18           N  
ATOM    908  CE1 HIS A 118      -5.964   1.336  -3.934  1.00 95.18           C  
ATOM    909  NE2 HIS A 118      -6.719   2.214  -3.296  1.00 95.18           N  
ATOM    910  N   PHE A 119      -5.289  -0.183  -0.049  1.00 96.22           N  
ATOM    911  CA  PHE A 119      -4.770   0.912   0.762  1.00 96.22           C  
ATOM    912  C   PHE A 119      -5.069   2.257   0.110  1.00 96.22           C  
ATOM    913  CB  PHE A 119      -3.261   0.756   0.975  1.00 96.22           C  
ATOM    914  O   PHE A 119      -4.613   2.528  -1.003  1.00 96.22           O  
ATOM    915  CG  PHE A 119      -2.686   1.724   1.973  1.00 96.22           C  
ATOM    916  CD1 PHE A 119      -2.349   3.017   1.593  1.00 96.22           C  
ATOM    917  CD2 PHE A 119      -2.483   1.341   3.293  1.00 96.22           C  
ATOM    918  CE1 PHE A 119      -1.816   3.916   2.514  1.00 96.22           C  
ATOM    919  CE2 PHE A 119      -1.951   2.233   4.219  1.00 96.22           C  
ATOM    920  CZ  PHE A 119      -1.617   3.520   3.828  1.00 96.22           C  
ATOM    921  N   ASP A 120      -5.834   3.094   0.860  1.00 95.80           N  
ATOM    922  CA  ASP A 120      -6.261   4.353   0.258  1.00 95.80           C  
ATOM    923  C   ASP A 120      -5.342   5.500   0.672  1.00 95.80           C  
ATOM    924  CB  ASP A 120      -7.707   4.671   0.646  1.00 95.80           C  
ATOM    925  O   ASP A 120      -4.832   6.232  -0.179  1.00 95.80           O  
ATOM    926  CG  ASP A 120      -8.268   5.874  -0.090  1.00 95.80           C  
ATOM    927  OD1 ASP A 120      -8.488   5.790  -1.318  1.00 95.80           O  
ATOM    928  OD2 ASP A 120      -8.490   6.917   0.562  1.00 95.80           O  
ATOM    929  N   ALA A 121      -5.194   5.632   1.990  1.00 95.03           N  
ATOM    930  CA  ALA A 121      -4.421   6.778   2.463  1.00 95.03           C  
ATOM    931  C   ALA A 121      -3.907   6.545   3.881  1.00 95.03           C  
ATOM    932  CB  ALA A 121      -5.265   8.049   2.409  1.00 95.03           C  
ATOM    933  O   ALA A 121      -4.324   5.598   4.551  1.00 95.03           O  
ATOM    934  N   SER A 122      -2.914   7.360   4.291  1.00 95.74           N  
ATOM    935  CA  SER A 122      -2.479   7.475   5.679  1.00 95.74           C  
ATOM    936  C   SER A 122      -2.612   8.908   6.184  1.00 95.74           C  
ATOM    937  CB  SER A 122      -1.030   7.006   5.827  1.00 95.74           C  
ATOM    938  O   SER A 122      -2.423   9.859   5.423  1.00 95.74           O  
ATOM    939  OG  SER A 122      -0.157   7.824   5.068  1.00 95.74           O  
ATOM    940  N   VAL A 123      -3.186   9.107   7.304  1.00 90.86           N  
ATOM    941  CA  VAL A 123      -3.424  10.416   7.903  1.00 90.86           C  
ATOM    942  C   VAL A 123      -2.641  10.537   9.208  1.00 90.86           C  
ATOM    943  CB  VAL A 123      -4.928  10.658   8.159  1.00 90.86           C  
ATOM    944  O   VAL A 123      -2.331   9.530   9.850  1.00 90.86           O  
ATOM    945  CG1 VAL A 123      -5.695  10.733   6.841  1.00 90.86           C  
ATOM    946  CG2 VAL A 123      -5.500   9.558   9.052  1.00 90.86           C  
TER     947      VAL A 123                                                      
ATOM    948  N   GLU B 448       6.533 -19.206 -25.808  1.00 76.11           N  
ATOM    949  CA  GLU B 448       7.761 -19.628 -26.476  1.00 76.11           C  
ATOM    950  C   GLU B 448       8.471 -18.443 -27.125  1.00 76.11           C  
ATOM    951  CB  GLU B 448       7.461 -20.700 -27.526  1.00 76.11           C  
ATOM    952  O   GLU B 448       9.699 -18.349 -27.083  1.00 76.11           O  
ATOM    953  CG  GLU B 448       7.149 -22.068 -26.937  1.00 76.11           C  
ATOM    954  CD  GLU B 448       6.782 -23.105 -27.987  1.00 76.11           C  
ATOM    955  OE1 GLU B 448       6.457 -24.255 -27.616  1.00 76.11           O  
ATOM    956  OE2 GLU B 448       6.821 -22.764 -29.190  1.00 76.11           O  
ATOM    957  N   GLU B 449       7.754 -17.396 -27.515  1.00 82.43           N  
ATOM    958  CA  GLU B 449       8.262 -16.167 -28.117  1.00 82.43           C  
ATOM    959  C   GLU B 449       8.838 -15.231 -27.059  1.00 82.43           C  
ATOM    960  CB  GLU B 449       7.156 -15.457 -28.903  1.00 82.43           C  
ATOM    961  O   GLU B 449       9.870 -14.594 -27.282  1.00 82.43           O  
ATOM    962  CG  GLU B 449       6.756 -16.171 -30.185  1.00 82.43           C  
ATOM    963  CD  GLU B 449       5.660 -15.453 -30.956  1.00 82.43           C  
ATOM    964  OE1 GLU B 449       5.381 -15.837 -32.114  1.00 82.43           O  
ATOM    965  OE2 GLU B 449       5.076 -14.498 -30.396  1.00 82.43           O  
ATOM    966  N   GLU B 450       8.226 -15.216 -25.904  1.00 80.75           N  
ATOM    967  CA  GLU B 450       8.720 -14.421 -24.783  1.00 80.75           C  
ATOM    968  C   GLU B 450      10.040 -14.975 -24.254  1.00 80.75           C  
ATOM    969  CB  GLU B 450       7.682 -14.372 -23.659  1.00 80.75           C  
ATOM    970  O   GLU B 450      10.959 -14.214 -23.943  1.00 80.75           O  
ATOM    971  CG  GLU B 450       6.509 -13.445 -23.946  1.00 80.75           C  
ATOM    972  CD  GLU B 450       5.543 -13.322 -22.778  1.00 80.75           C  
ATOM    973  OE1 GLU B 450       4.563 -12.550 -22.880  1.00 80.75           O  
ATOM    974  OE2 GLU B 450       5.769 -14.002 -21.752  1.00 80.75           O  
ATOM    975  N   GLU B 451      10.127 -16.277 -24.130  1.00 85.36           N  
ATOM    976  CA  GLU B 451      11.343 -16.954 -23.688  1.00 85.36           C  
ATOM    977  C   GLU B 451      12.493 -16.715 -24.662  1.00 85.36           C  
ATOM    978  CB  GLU B 451      11.094 -18.455 -23.526  1.00 85.36           C  
ATOM    979  O   GLU B 451      13.633 -16.501 -24.245  1.00 85.36           O  
ATOM    980  CG  GLU B 451      12.209 -19.188 -22.795  1.00 85.36           C  
ATOM    981  CD  GLU B 451      11.865 -20.633 -22.469  1.00 85.36           C  
ATOM    982  OE1 GLU B 451      12.710 -21.339 -21.873  1.00 85.36           O  
ATOM    983  OE2 GLU B 451      10.742 -21.063 -22.815  1.00 85.36           O  
ATOM    984  N   GLU B 452      12.163 -16.626 -25.946  1.00 86.05           N  
ATOM    985  CA  GLU B 452      13.144 -16.342 -26.989  1.00 86.05           C  
ATOM    986  C   GLU B 452      13.631 -14.898 -26.910  1.00 86.05           C  
ATOM    987  CB  GLU B 452      12.555 -16.624 -28.373  1.00 86.05           C  
ATOM    988  O   GLU B 452      14.814 -14.624 -27.122  1.00 86.05           O  
ATOM    989  CG  GLU B 452      12.464 -18.104 -28.714  1.00 86.05           C  
ATOM    990  CD  GLU B 452      11.966 -18.365 -30.126  1.00 86.05           C  
ATOM    991  OE1 GLU B 452      11.873 -19.547 -30.529  1.00 86.05           O  
ATOM    992  OE2 GLU B 452      11.667 -17.380 -30.837  1.00 86.05           O  
ATOM    993  N   VAL B 453      12.803 -14.004 -26.532  1.00 85.69           N  
ATOM    994  CA  VAL B 453      13.131 -12.591 -26.372  1.00 85.69           C  
ATOM    995  C   VAL B 453      14.008 -12.401 -25.137  1.00 85.69           C  
ATOM    996  CB  VAL B 453      11.859 -11.722 -26.262  1.00 85.69           C  
ATOM    997  O   VAL B 453      14.994 -11.661 -25.175  1.00 85.69           O  
ATOM    998  CG1 VAL B 453      12.219 -10.283 -25.895  1.00 85.69           C  
ATOM    999  CG2 VAL B 453      11.070 -11.762 -27.569  1.00 85.69           C  
ATOM   1000  N   ARG B 454      13.702 -13.112 -24.107  1.00 86.28           N  
ATOM   1001  CA  ARG B 454      14.464 -13.017 -22.866  1.00 86.28           C  
ATOM   1002  C   ARG B 454      15.858 -13.614 -23.032  1.00 86.28           C  
ATOM   1003  CB  ARG B 454      13.725 -13.720 -21.725  1.00 86.28           C  
ATOM   1004  O   ARG B 454      16.829 -13.104 -22.469  1.00 86.28           O  
ATOM   1005  CG  ARG B 454      12.512 -12.958 -21.216  1.00 86.28           C  
ATOM   1006  CD  ARG B 454      11.955 -13.573 -19.939  1.00 86.28           C  
ATOM   1007  NE  ARG B 454      10.742 -12.891 -19.497  1.00 86.28           N  
ATOM   1008  NH1 ARG B 454      11.837 -11.399 -18.115  1.00 86.28           N  
ATOM   1009  NH2 ARG B 454       9.554 -11.327 -18.307  1.00 86.28           N  
ATOM   1010  CZ  ARG B 454      10.713 -11.874 -18.641  1.00 86.28           C  
ATOM   1011  N   LYS B 455      15.944 -14.689 -23.849  1.00 88.04           N  
ATOM   1012  CA  LYS B 455      17.232 -15.301 -24.161  1.00 88.04           C  
ATOM   1013  C   LYS B 455      18.087 -14.375 -25.021  1.00 88.04           C  
ATOM   1014  CB  LYS B 455      17.031 -16.640 -24.873  1.00 88.04           C  
ATOM   1015  O   LYS B 455      19.294 -14.254 -24.802  1.00 88.04           O  
ATOM   1016  CG  LYS B 455      16.660 -17.786 -23.943  1.00 88.04           C  
ATOM   1017  CD  LYS B 455      16.574 -19.109 -24.694  1.00 88.04           C  
ATOM   1018  CE  LYS B 455      16.161 -20.249 -23.773  1.00 88.04           C  
ATOM   1019  NZ  LYS B 455      16.016 -21.537 -24.516  1.00 88.04           N  
ATOM   1020  N   LYS B 456      17.448 -13.618 -25.890  1.00 88.72           N  
ATOM   1021  CA  LYS B 456      18.131 -12.760 -26.854  1.00 88.72           C  
ATOM   1022  C   LYS B 456      18.455 -11.399 -26.245  1.00 88.72           C  
ATOM   1023  CB  LYS B 456      17.280 -12.582 -28.112  1.00 88.72           C  
ATOM   1024  O   LYS B 456      19.544 -10.862 -26.457  1.00 88.72           O  
ATOM   1025  CG  LYS B 456      18.018 -11.928 -29.271  1.00 88.72           C  
ATOM   1026  CD  LYS B 456      17.178 -11.933 -30.542  1.00 88.72           C  
ATOM   1027  CE  LYS B 456      17.915 -11.277 -31.702  1.00 88.72           C  
ATOM   1028  NZ  LYS B 456      17.099 -11.288 -32.954  1.00 88.72           N  
ATOM   1029  N   TYR B 457      17.675 -10.831 -25.335  1.00 83.47           N  
ATOM   1030  CA  TYR B 457      17.801  -9.440 -24.914  1.00 83.47           C  
ATOM   1031  C   TYR B 457      18.030  -9.344 -23.410  1.00 83.47           C  
ATOM   1032  CB  TYR B 457      16.552  -8.644 -25.304  1.00 83.47           C  
ATOM   1033  O   TYR B 457      18.343  -8.270 -22.891  1.00 83.47           O  
ATOM   1034  CG  TYR B 457      16.353  -8.518 -26.795  1.00 83.47           C  
ATOM   1035  CD1 TYR B 457      17.039  -7.553 -27.529  1.00 83.47           C  
ATOM   1036  CD2 TYR B 457      15.480  -9.362 -27.472  1.00 83.47           C  
ATOM   1037  CE1 TYR B 457      16.858  -7.431 -28.903  1.00 83.47           C  
ATOM   1038  CE2 TYR B 457      15.291  -9.250 -28.845  1.00 83.47           C  
ATOM   1039  OH  TYR B 457      15.800  -8.167 -30.911  1.00 83.47           O  
ATOM   1040  CZ  TYR B 457      15.983  -8.283 -29.551  1.00 83.47           C  
ATOM   1041  N   GLY B 458      18.089 -10.503 -22.743  1.00 82.56           N  
ATOM   1042  CA  GLY B 458      18.343 -10.513 -21.311  1.00 82.56           C  
ATOM   1043  C   GLY B 458      17.075 -10.572 -20.481  1.00 82.56           C  
ATOM   1044  O   GLY B 458      15.984 -10.298 -20.984  1.00 82.56           O  
ATOM   1045  N   ASP B 459      17.231 -11.056 -19.134  1.00 84.71           N  
ATOM   1046  CA  ASP B 459      16.111 -11.306 -18.232  1.00 84.71           C  
ATOM   1047  C   ASP B 459      15.623 -10.010 -17.590  1.00 84.71           C  
ATOM   1048  CB  ASP B 459      16.508 -12.313 -17.150  1.00 84.71           C  
ATOM   1049  O   ASP B 459      14.629 -10.008 -16.861  1.00 84.71           O  
ATOM   1050  CG  ASP B 459      16.642 -13.730 -17.679  1.00 84.71           C  
ATOM   1051  OD1 ASP B 459      16.005 -14.062 -18.702  1.00 84.71           O  
ATOM   1052  OD2 ASP B 459      17.389 -14.523 -17.066  1.00 84.71           O  
ATOM   1053  N   ASN B 460      16.264  -8.874 -18.024  1.00 85.14           N  
ATOM   1054  CA  ASN B 460      15.939  -7.619 -17.355  1.00 85.14           C  
ATOM   1055  C   ASN B 460      14.893  -6.825 -18.132  1.00 85.14           C  
ATOM   1056  CB  ASN B 460      17.200  -6.778 -17.149  1.00 85.14           C  
ATOM   1057  O   ASN B 460      14.632  -5.662 -17.819  1.00 85.14           O  
ATOM   1058  CG  ASN B 460      18.167  -7.406 -16.166  1.00 85.14           C  
ATOM   1059  ND2 ASN B 460      19.444  -7.062 -16.288  1.00 85.14           N  
ATOM   1060  OD1 ASN B 460      17.771  -8.195 -15.304  1.00 85.14           O  
ATOM   1061  N   LEU B 461      14.237  -7.484 -19.245  1.00 81.86           N  
ATOM   1062  CA  LEU B 461      13.212  -6.823 -20.045  1.00 81.86           C  
ATOM   1063  C   LEU B 461      11.857  -6.879 -19.347  1.00 81.86           C  
ATOM   1064  CB  LEU B 461      13.113  -7.470 -21.430  1.00 81.86           C  
ATOM   1065  O   LEU B 461      11.511  -7.891 -18.733  1.00 81.86           O  
ATOM   1066  CG  LEU B 461      14.315  -7.279 -22.355  1.00 81.86           C  
ATOM   1067  CD1 LEU B 461      14.170  -8.149 -23.599  1.00 81.86           C  
ATOM   1068  CD2 LEU B 461      14.468  -5.811 -22.737  1.00 81.86           C  
ATOM   1069  N   SER B 462      11.146  -5.658 -19.253  1.00 81.82           N  
ATOM   1070  CA  SER B 462       9.787  -5.622 -18.724  1.00 81.82           C  
ATOM   1071  C   SER B 462       8.807  -6.304 -19.672  1.00 81.82           C  
ATOM   1072  CB  SER B 462       9.346  -4.179 -18.474  1.00 81.82           C  
ATOM   1073  O   SER B 462       9.123  -6.533 -20.842  1.00 81.82           O  
ATOM   1074  OG  SER B 462       9.127  -3.501 -19.699  1.00 81.82           O  
ATOM   1075  N   GLU B 463       7.825  -6.826 -19.111  1.00 83.42           N  
ATOM   1076  CA  GLU B 463       6.767  -7.442 -19.906  1.00 83.42           C  
ATOM   1077  C   GLU B 463       6.284  -6.501 -21.006  1.00 83.42           C  
ATOM   1078  CB  GLU B 463       5.593  -7.854 -19.013  1.00 83.42           C  
ATOM   1079  O   GLU B 463       5.947  -6.945 -22.106  1.00 83.42           O  
ATOM   1080  CG  GLU B 463       5.894  -9.041 -18.110  1.00 83.42           C  
ATOM   1081  CD  GLU B 463       4.678  -9.535 -17.343  1.00 83.42           C  
ATOM   1082  OE1 GLU B 463       4.770 -10.588 -16.672  1.00 83.42           O  
ATOM   1083  OE2 GLU B 463       3.624  -8.864 -17.415  1.00 83.42           O  
ATOM   1084  N   ARG B 464       6.327  -5.205 -20.790  1.00 83.48           N  
ATOM   1085  CA  ARG B 464       5.992  -4.227 -21.820  1.00 83.48           C  
ATOM   1086  C   ARG B 464       7.031  -4.228 -22.936  1.00 83.48           C  
ATOM   1087  CB  ARG B 464       5.875  -2.827 -21.215  1.00 83.48           C  
ATOM   1088  O   ARG B 464       6.681  -4.194 -24.117  1.00 83.48           O  
ATOM   1089  CG  ARG B 464       5.447  -1.759 -22.209  1.00 83.48           C  
ATOM   1090  CD  ARG B 464       5.429  -0.374 -21.577  1.00 83.48           C  
ATOM   1091  NE  ARG B 464       6.778   0.158 -21.406  1.00 83.48           N  
ATOM   1092  NH1 ARG B 464       6.481   1.940 -22.845  1.00 83.48           N  
ATOM   1093  NH2 ARG B 464       8.490   1.640 -21.784  1.00 83.48           N  
ATOM   1094  CZ  ARG B 464       7.246   1.245 -22.012  1.00 83.48           C  
ATOM   1095  N   GLU B 465       8.268  -4.232 -22.607  1.00 84.05           N  
ATOM   1096  CA  GLU B 465       9.384  -4.253 -23.548  1.00 84.05           C  
ATOM   1097  C   GLU B 465       9.391  -5.540 -24.367  1.00 84.05           C  
ATOM   1098  CB  GLU B 465      10.714  -4.094 -22.807  1.00 84.05           C  
ATOM   1099  O   GLU B 465       9.667  -5.516 -25.569  1.00 84.05           O  
ATOM   1100  CG  GLU B 465      10.954  -2.691 -22.269  1.00 84.05           C  
ATOM   1101  CD  GLU B 465      12.212  -2.580 -21.422  1.00 84.05           C  
ATOM   1102  OE1 GLU B 465      13.013  -1.644 -21.644  1.00 84.05           O  
ATOM   1103  OE2 GLU B 465      12.398  -3.437 -20.529  1.00 84.05           O  
ATOM   1104  N   ILE B 466       9.063  -6.547 -23.643  1.00 86.12           N  
ATOM   1105  CA  ILE B 466       8.940  -7.829 -24.329  1.00 86.12           C  
ATOM   1106  C   ILE B 466       7.789  -7.769 -25.331  1.00 86.12           C  
ATOM   1107  CB  ILE B 466       8.721  -8.986 -23.330  1.00 86.12           C  
ATOM   1108  O   ILE B 466       7.923  -8.227 -26.468  1.00 86.12           O  
ATOM   1109  CG1 ILE B 466       9.952  -9.156 -22.432  1.00 86.12           C  
ATOM   1110  CG2 ILE B 466       8.401 -10.287 -24.072  1.00 86.12           C  
ATOM   1111  CD1 ILE B 466       9.760 -10.157 -21.301  1.00 86.12           C  
ATOM   1112  N   ALA B 467       6.673  -7.147 -24.900  1.00 87.92           N  
ATOM   1113  CA  ALA B 467       5.511  -6.962 -25.766  1.00 87.92           C  
ATOM   1114  C   ALA B 467       5.846  -6.056 -26.947  1.00 87.92           C  
ATOM   1115  CB  ALA B 467       4.342  -6.385 -24.971  1.00 87.92           C  
ATOM   1116  O   ALA B 467       5.396  -6.297 -28.070  1.00 87.92           O  
ATOM   1117  N   GLU B 468       6.663  -5.024 -26.762  1.00 88.64           N  
ATOM   1118  CA  GLU B 468       7.117  -4.130 -27.823  1.00 88.64           C  
ATOM   1119  C   GLU B 468       8.014  -4.864 -28.816  1.00 88.64           C  
ATOM   1120  CB  GLU B 468       7.858  -2.928 -27.233  1.00 88.64           C  
ATOM   1121  O   GLU B 468       7.877  -4.690 -30.029  1.00 88.64           O  
ATOM   1122  CG  GLU B 468       6.941  -1.884 -26.613  1.00 88.64           C  
ATOM   1123  CD  GLU B 468       7.691  -0.695 -26.033  1.00 88.64           C  
ATOM   1124  OE1 GLU B 468       7.039   0.245 -25.525  1.00 88.64           O  
ATOM   1125  OE2 GLU B 468       8.942  -0.704 -26.088  1.00 88.64           O  
ATOM   1126  N   ILE B 469       8.847  -5.745 -28.349  1.00 89.98           N  
ATOM   1127  CA  ILE B 469       9.777  -6.526 -29.156  1.00 89.98           C  
ATOM   1128  C   ILE B 469       9.008  -7.565 -29.970  1.00 89.98           C  
ATOM   1129  CB  ILE B 469      10.845  -7.217 -28.278  1.00 89.98           C  
ATOM   1130  O   ILE B 469       9.319  -7.800 -31.140  1.00 89.98           O  
ATOM   1131  CG1 ILE B 469      11.781  -6.174 -27.657  1.00 89.98           C  
ATOM   1132  CG2 ILE B 469      11.634  -8.244 -29.096  1.00 89.98           C  
ATOM   1133  CD1 ILE B 469      12.733  -6.741 -26.612  1.00 89.98           C  
ATOM   1134  N   LEU B 470       8.007  -8.009 -29.336  1.00 89.26           N  
ATOM   1135  CA  LEU B 470       7.190  -9.032 -29.980  1.00 89.26           C  
ATOM   1136  C   LEU B 470       6.163  -8.398 -30.914  1.00 89.26           C  
ATOM   1137  CB  LEU B 470       6.481  -9.892 -28.931  1.00 89.26           C  
ATOM   1138  O   LEU B 470       5.515  -9.097 -31.696  1.00 89.26           O  
ATOM   1139  CG  LEU B 470       7.363 -10.855 -28.136  1.00 89.26           C  
ATOM   1140  CD1 LEU B 470       6.548 -11.543 -27.045  1.00 89.26           C  
ATOM   1141  CD2 LEU B 470       8.001 -11.885 -29.062  1.00 89.26           C  
ATOM   1142  N   GLY B 471       6.089  -7.029 -30.984  1.00 89.95           N  
ATOM   1143  CA  GLY B 471       5.145  -6.316 -31.830  1.00 89.95           C  
ATOM   1144  C   GLY B 471       3.702  -6.499 -31.398  1.00 89.95           C  
ATOM   1145  O   GLY B 471       2.792  -6.480 -32.230  1.00 89.95           O  
ATOM   1146  N   ASN B 472       3.437  -6.806 -30.119  1.00 89.08           N  
ATOM   1147  CA  ASN B 472       2.083  -6.936 -29.590  1.00 89.08           C  
ATOM   1148  C   ASN B 472       1.516  -5.585 -29.165  1.00 89.08           C  
ATOM   1149  CB  ASN B 472       2.057  -7.916 -28.415  1.00 89.08           C  
ATOM   1150  O   ASN B 472       1.636  -5.194 -28.002  1.00 89.08           O  
ATOM   1151  CG  ASN B 472       0.656  -8.385 -28.076  1.00 89.08           C  
ATOM   1152  ND2 ASN B 472       0.555  -9.557 -27.461  1.00 89.08           N  
ATOM   1153  OD1 ASN B 472      -0.328  -7.699 -28.365  1.00 89.08           O  
ATOM   1154  N   LYS B 473       0.985  -4.833 -30.071  1.00 88.09           N  
ATOM   1155  CA  LYS B 473       0.513  -3.460 -29.915  1.00 88.09           C  
ATOM   1156  C   LYS B 473      -0.618  -3.380 -28.892  1.00 88.09           C  
ATOM   1157  CB  LYS B 473       0.045  -2.897 -31.257  1.00 88.09           C  
ATOM   1158  O   LYS B 473      -0.714  -2.408 -28.140  1.00 88.09           O  
ATOM   1159  CG  LYS B 473       1.174  -2.624 -32.241  1.00 88.09           C  
ATOM   1160  CD  LYS B 473       0.661  -1.947 -33.506  1.00 88.09           C  
ATOM   1161  CE  LYS B 473       1.783  -1.711 -34.508  1.00 88.09           C  
ATOM   1162  NZ  LYS B 473       1.281  -1.069 -35.760  1.00 88.09           N  
ATOM   1163  N   LYS B 474      -1.445  -4.423 -28.741  1.00 86.42           N  
ATOM   1164  CA  LYS B 474      -2.540  -4.486 -27.778  1.00 86.42           C  
ATOM   1165  C   LYS B 474      -2.012  -4.613 -26.352  1.00 86.42           C  
ATOM   1166  CB  LYS B 474      -3.470  -5.657 -28.099  1.00 86.42           C  
ATOM   1167  O   LYS B 474      -2.543  -3.989 -25.430  1.00 86.42           O  
ATOM   1168  CG  LYS B 474      -4.321  -5.449 -29.343  1.00 86.42           C  
ATOM   1169  CD  LYS B 474      -5.287  -6.607 -29.559  1.00 86.42           C  
ATOM   1170  CE  LYS B 474      -6.099  -6.428 -30.835  1.00 86.42           C  
ATOM   1171  NZ  LYS B 474      -7.030  -7.573 -31.064  1.00 86.42           N  
ATOM   1172  N   ALA B 475      -0.993  -5.353 -26.114  1.00 84.35           N  
ATOM   1173  CA  ALA B 475      -0.354  -5.550 -24.815  1.00 84.35           C  
ATOM   1174  C   ALA B 475       0.388  -4.292 -24.372  1.00 84.35           C  
ATOM   1175  CB  ALA B 475       0.604  -6.738 -24.868  1.00 84.35           C  
ATOM   1176  O   ALA B 475       0.326  -3.907 -23.202  1.00 84.35           O  
ATOM   1177  N   VAL B 476       0.984  -3.634 -25.316  1.00 85.47           N  
ATOM   1178  CA  VAL B 476       1.672  -2.379 -25.032  1.00 85.47           C  
ATOM   1179  C   VAL B 476       0.655  -1.311 -24.634  1.00 85.47           C  
ATOM   1180  CB  VAL B 476       2.501  -1.900 -26.244  1.00 85.47           C  
ATOM   1181  O   VAL B 476       0.871  -0.567 -23.674  1.00 85.47           O  
ATOM   1182  CG1 VAL B 476       3.060  -0.500 -25.996  1.00 85.47           C  
ATOM   1183  CG2 VAL B 476       3.631  -2.885 -26.540  1.00 85.47           C  
ATOM   1184  N   GLU B 477      -0.457  -1.304 -25.367  1.00 85.96           N  
ATOM   1185  CA  GLU B 477      -1.542  -0.370 -25.080  1.00 85.96           C  
ATOM   1186  C   GLU B 477      -2.145  -0.629 -23.702  1.00 85.96           C  
ATOM   1187  CB  GLU B 477      -2.628  -0.461 -26.155  1.00 85.96           C  
ATOM   1188  O   GLU B 477      -2.476   0.311 -22.977  1.00 85.96           O  
ATOM   1189  CG  GLU B 477      -2.256   0.219 -27.465  1.00 85.96           C  
ATOM   1190  CD  GLU B 477      -3.323   0.078 -28.538  1.00 85.96           C  
ATOM   1191  OE1 GLU B 477      -3.118   0.577 -29.668  1.00 85.96           O  
ATOM   1192  OE2 GLU B 477      -4.374  -0.535 -28.247  1.00 85.96           O  
ATOM   1193  N   ALA B 478      -2.249  -1.842 -23.337  1.00 85.60           N  
ATOM   1194  CA  ALA B 478      -2.761  -2.225 -22.024  1.00 85.60           C  
ATOM   1195  C   ALA B 478      -1.819  -1.769 -20.914  1.00 85.60           C  
ATOM   1196  CB  ALA B 478      -2.968  -3.736 -21.955  1.00 85.60           C  
ATOM   1197  O   ALA B 478      -2.265  -1.254 -19.885  1.00 85.60           O  
ATOM   1198  N   TYR B 479      -0.536  -1.820 -21.128  1.00 82.90           N  
ATOM   1199  CA  TYR B 479       0.465  -1.393 -20.157  1.00 82.90           C  
ATOM   1200  C   TYR B 479       0.446   0.122 -19.985  1.00 82.90           C  
ATOM   1201  CB  TYR B 479       1.862  -1.851 -20.587  1.00 82.90           C  
ATOM   1202  O   TYR B 479       0.670   0.630 -18.884  1.00 82.90           O  
ATOM   1203  CG  TYR B 479       2.146  -3.301 -20.277  1.00 82.90           C  
ATOM   1204  CD1 TYR B 479       2.106  -3.775 -18.968  1.00 82.90           C  
ATOM   1205  CD2 TYR B 479       2.457  -4.199 -21.292  1.00 82.90           C  
ATOM   1206  CE1 TYR B 479       2.370  -5.109 -18.677  1.00 82.90           C  
ATOM   1207  CE2 TYR B 479       2.722  -5.536 -21.014  1.00 82.90           C  
ATOM   1208  OH  TYR B 479       2.938  -7.303 -19.423  1.00 82.90           O  
ATOM   1209  CZ  TYR B 479       2.676  -5.981 -19.705  1.00 82.90           C  
ATOM   1210  N   GLU B 480       0.083   0.863 -21.076  1.00 83.43           N  
ATOM   1211  CA  GLU B 480       0.099   2.323 -21.086  1.00 83.43           C  
ATOM   1212  C   GLU B 480      -1.190   2.893 -20.501  1.00 83.43           C  
ATOM   1213  CB  GLU B 480       0.308   2.849 -22.508  1.00 83.43           C  
ATOM   1214  O   GLU B 480      -1.176   3.949 -19.866  1.00 83.43           O  
ATOM   1215  CG  GLU B 480       1.711   2.615 -23.050  1.00 83.43           C  
ATOM   1216  CD  GLU B 480       1.899   3.125 -24.470  1.00 83.43           C  
ATOM   1217  OE1 GLU B 480       3.052   3.153 -24.957  1.00 83.43           O  
ATOM   1218  OE2 GLU B 480       0.885   3.501 -25.100  1.00 83.43           O  
ATOM   1219  N   LYS B 481      -2.292   2.111 -20.686  1.00 84.48           N  
ATOM   1220  CA  LYS B 481      -3.619   2.651 -20.404  1.00 84.48           C  
ATOM   1221  C   LYS B 481      -4.114   2.205 -19.031  1.00 84.48           C  
ATOM   1222  CB  LYS B 481      -4.614   2.222 -21.484  1.00 84.48           C  
ATOM   1223  O   LYS B 481      -4.850   2.934 -18.364  1.00 84.48           O  
ATOM   1224  CG  LYS B 481      -4.492   3.004 -22.783  1.00 84.48           C  
ATOM   1225  CD  LYS B 481      -5.617   2.659 -23.751  1.00 84.48           C  
ATOM   1226  CE  LYS B 481      -5.476   3.413 -25.066  1.00 84.48           C  
ATOM   1227  NZ  LYS B 481      -6.572   3.072 -26.021  1.00 84.48           N  
ATOM   1228  N   TYR B 482      -3.664   1.040 -18.616  1.00 84.70           N  
ATOM   1229  CA  TYR B 482      -4.196   0.480 -17.378  1.00 84.70           C  
ATOM   1230  C   TYR B 482      -3.082   0.237 -16.367  1.00 84.70           C  
ATOM   1231  CB  TYR B 482      -4.943  -0.827 -17.657  1.00 84.70           C  
ATOM   1232  O   TYR B 482      -1.933  -0.000 -16.745  1.00 84.70           O  
ATOM   1233  CG  TYR B 482      -6.063  -0.685 -18.659  1.00 84.70           C  
ATOM   1234  CD1 TYR B 482      -7.255  -0.051 -18.315  1.00 84.70           C  
ATOM   1235  CD2 TYR B 482      -5.932  -1.183 -19.951  1.00 84.70           C  
ATOM   1236  CE1 TYR B 482      -8.291   0.081 -19.234  1.00 84.70           C  
ATOM   1237  CE2 TYR B 482      -6.961  -1.056 -20.878  1.00 84.70           C  
ATOM   1238  OH  TYR B 482      -9.156  -0.296 -21.426  1.00 84.70           O  
ATOM   1239  CZ  TYR B 482      -8.134  -0.424 -20.512  1.00 84.70           C  
ATOM   1240  N   ASP B 483      -3.430   0.533 -15.139  1.00 78.02           N  
ATOM   1241  CA  ASP B 483      -2.528   0.138 -14.062  1.00 78.02           C  
ATOM   1242  C   ASP B 483      -2.601  -1.366 -13.809  1.00 78.02           C  
ATOM   1243  CB  ASP B 483      -2.855   0.904 -12.779  1.00 78.02           C  
ATOM   1244  O   ASP B 483      -3.651  -1.886 -13.426  1.00 78.02           O  
ATOM   1245  CG  ASP B 483      -1.818   0.702 -11.687  1.00 78.02           C  
ATOM   1246  OD1 ASP B 483      -1.250  -0.406 -11.583  1.00 78.02           O  
ATOM   1247  OD2 ASP B 483      -1.570   1.659 -10.922  1.00 78.02           O  
ATOM   1248  N   PRO B 484      -1.481  -2.081 -14.135  1.00 72.74           N  
ATOM   1249  CA  PRO B 484      -1.486  -3.543 -14.051  1.00 72.74           C  
ATOM   1250  C   PRO B 484      -1.790  -4.052 -12.643  1.00 72.74           C  
ATOM   1251  CB  PRO B 484      -0.066  -3.925 -14.475  1.00 72.74           C  
ATOM   1252  O   PRO B 484      -2.205  -5.202 -12.475  1.00 72.74           O  
ATOM   1253  CG  PRO B 484       0.535  -2.655 -14.985  1.00 72.74           C  
ATOM   1254  CD  PRO B 484      -0.345  -1.511 -14.572  1.00 72.74           C  
ATOM   1255  N   TRP B 485      -1.729  -3.015 -11.708  1.00 66.93           N  
ATOM   1256  CA  TRP B 485      -1.845  -3.387 -10.302  1.00 66.93           C  
ATOM   1257  C   TRP B 485      -3.214  -3.006  -9.749  1.00 66.93           C  
ATOM   1258  CB  TRP B 485      -0.743  -2.719  -9.476  1.00 66.93           C  
ATOM   1259  O   TRP B 485      -3.734  -3.670  -8.849  1.00 66.93           O  
ATOM   1260  CG  TRP B 485       0.646  -3.110  -9.883  1.00 66.93           C  
ATOM   1261  CD1 TRP B 485       1.219  -4.347  -9.775  1.00 66.93           C  
ATOM   1262  CD2 TRP B 485       1.639  -2.257 -10.460  1.00 66.93           C  
ATOM   1263  CE2 TRP B 485       2.792  -3.044 -10.677  1.00 66.93           C  
ATOM   1264  CE3 TRP B 485       1.666  -0.902 -10.816  1.00 66.93           C  
ATOM   1265  NE1 TRP B 485       2.509  -4.314 -10.251  1.00 66.93           N  
ATOM   1266  CH2 TRP B 485       3.960  -1.191 -11.574  1.00 66.93           C  
ATOM   1267  CZ2 TRP B 485       3.960  -2.520 -11.235  1.00 66.93           C  
ATOM   1268  CZ3 TRP B 485       2.830  -0.382 -11.371  1.00 66.93           C  
ATOM   1269  N   GLU B 486      -3.950  -2.138 -10.268  1.00 68.25           N  
ATOM   1270  CA  GLU B 486      -5.162  -1.571  -9.684  1.00 68.25           C  
ATOM   1271  C   GLU B 486      -6.363  -1.773 -10.602  1.00 68.25           C  
ATOM   1272  CB  GLU B 486      -4.971  -0.081  -9.387  1.00 68.25           C  
ATOM   1273  O   GLU B 486      -7.498  -1.889 -10.133  1.00 68.25           O  
ATOM   1274  CG  GLU B 486      -3.951   0.202  -8.293  1.00 68.25           C  
ATOM   1275  CD  GLU B 486      -4.007   1.631  -7.777  1.00 68.25           C  
ATOM   1276  OE1 GLU B 486      -3.356   1.931  -6.751  1.00 68.25           O  
ATOM   1277  OE2 GLU B 486      -4.708   2.457  -8.403  1.00 68.25           O  
ATOM   1278  N   ASP B 487      -6.074  -1.974 -11.927  1.00 80.40           N  
ATOM   1279  CA  ASP B 487      -7.196  -1.957 -12.859  1.00 80.40           C  
ATOM   1280  C   ASP B 487      -7.570  -3.372 -13.294  1.00 80.40           C  
ATOM   1281  CB  ASP B 487      -6.865  -1.101 -14.083  1.00 80.40           C  
ATOM   1282  O   ASP B 487      -6.746  -4.090 -13.863  1.00 80.40           O  
ATOM   1283  CG  ASP B 487      -6.850   0.387 -13.780  1.00 80.40           C  
ATOM   1284  OD1 ASP B 487      -7.402   0.803 -12.738  1.00 80.40           O  
ATOM   1285  OD2 ASP B 487      -6.285   1.152 -14.592  1.00 80.40           O  
ATOM   1286  N   ASP B 488      -8.756  -3.835 -12.855  1.00 80.16           N  
ATOM   1287  CA  ASP B 488      -9.291  -5.116 -13.307  1.00 80.16           C  
ATOM   1288  C   ASP B 488      -9.343  -5.182 -14.832  1.00 80.16           C  
ATOM   1289  CB  ASP B 488     -10.686  -5.351 -12.723  1.00 80.16           C  
ATOM   1290  O   ASP B 488      -9.245  -6.263 -15.415  1.00 80.16           O  
ATOM   1291  CG  ASP B 488     -10.665  -5.614 -11.227  1.00 80.16           C  
ATOM   1292  OD1 ASP B 488      -9.594  -5.960 -10.683  1.00 80.16           O  
ATOM   1293  OD2 ASP B 488     -11.730  -5.476 -10.587  1.00 80.16           O  
ATOM   1294  N   GLU B 489      -9.442  -4.006 -15.547  1.00 82.09           N  
ATOM   1295  CA  GLU B 489      -9.496  -3.869 -16.999  1.00 82.09           C  
ATOM   1296  C   GLU B 489      -8.148  -4.195 -17.636  1.00 82.09           C  
ATOM   1297  CB  GLU B 489      -9.934  -2.455 -17.390  1.00 82.09           C  
ATOM   1298  O   GLU B 489      -8.084  -4.571 -18.808  1.00 82.09           O  
ATOM   1299  CG  GLU B 489     -11.393  -2.155 -17.080  1.00 82.09           C  
ATOM   1300  CD  GLU B 489     -11.795  -0.726 -17.410  1.00 82.09           C  
ATOM   1301  OE1 GLU B 489     -13.006  -0.409 -17.359  1.00 82.09           O  
ATOM   1302  OE2 GLU B 489     -10.893   0.082 -17.723  1.00 82.09           O  
ATOM   1303  N   TYR B 490      -7.076  -4.165 -16.801  1.00 80.58           N  
ATOM   1304  CA  TYR B 490      -5.738  -4.507 -17.269  1.00 80.58           C  
ATOM   1305  C   TYR B 490      -5.641  -5.990 -17.606  1.00 80.58           C  
ATOM   1306  CB  TYR B 490      -4.689  -4.141 -16.214  1.00 80.58           C  
ATOM   1307  O   TYR B 490      -5.151  -6.359 -18.676  1.00 80.58           O  
ATOM   1308  CG  TYR B 490      -3.289  -4.575 -16.575  1.00 80.58           C  
ATOM   1309  CD1 TYR B 490      -2.748  -5.750 -16.058  1.00 80.58           C  
ATOM   1310  CD2 TYR B 490      -2.504  -3.811 -17.432  1.00 80.58           C  
ATOM   1311  CE1 TYR B 490      -1.457  -6.153 -16.386  1.00 80.58           C  
ATOM   1312  CE2 TYR B 490      -1.212  -4.204 -17.766  1.00 80.58           C  
ATOM   1313  OH  TYR B 490       0.579  -5.768 -17.568  1.00 80.58           O  
ATOM   1314  CZ  TYR B 490      -0.699  -5.374 -17.240  1.00 80.58           C  
ATOM   1315  N   GLN B 491      -6.160  -6.822 -16.664  1.00 75.71           N  
ATOM   1316  CA  GLN B 491      -6.114  -8.266 -16.870  1.00 75.71           C  
ATOM   1317  C   GLN B 491      -6.928  -8.674 -18.095  1.00 75.71           C  
ATOM   1318  CB  GLN B 491      -6.626  -9.002 -15.631  1.00 75.71           C  
ATOM   1319  O   GLN B 491      -6.510  -9.542 -18.863  1.00 75.71           O  
ATOM   1320  CG  GLN B 491      -5.716  -8.870 -14.417  1.00 75.71           C  
ATOM   1321  CD  GLN B 491      -4.349  -9.490 -14.638  1.00 75.71           C  
ATOM   1322  NE2 GLN B 491      -3.347  -8.983 -13.928  1.00 75.71           N  
ATOM   1323  OE1 GLN B 491      -4.195 -10.416 -15.440  1.00 75.71           O  
ATOM   1324  N   GLU B 492      -8.077  -8.005 -18.313  1.00 81.69           N  
ATOM   1325  CA  GLU B 492      -8.915  -8.241 -19.484  1.00 81.69           C  
ATOM   1326  C   GLU B 492      -8.215  -7.793 -20.764  1.00 81.69           C  
ATOM   1327  CB  GLU B 492     -10.258  -7.520 -19.340  1.00 81.69           C  
ATOM   1328  O   GLU B 492      -8.250  -8.496 -21.776  1.00 81.69           O  
ATOM   1329  CG  GLU B 492     -11.204  -8.176 -18.345  1.00 81.69           C  
ATOM   1330  CD  GLU B 492     -12.522  -7.433 -18.191  1.00 81.69           C  
ATOM   1331  OE1 GLU B 492     -13.339  -7.819 -17.324  1.00 81.69           O  
ATOM   1332  OE2 GLU B 492     -12.740  -6.457 -18.944  1.00 81.69           O  
ATOM   1333  N   ALA B 493      -7.638  -6.660 -20.735  1.00 80.07           N  
ATOM   1334  CA  ALA B 493      -6.895  -6.117 -21.869  1.00 80.07           C  
ATOM   1335  C   ALA B 493      -5.679  -6.980 -22.193  1.00 80.07           C  
ATOM   1336  CB  ALA B 493      -6.463  -4.681 -21.583  1.00 80.07           C  
ATOM   1337  O   ALA B 493      -5.374  -7.219 -23.363  1.00 80.07           O  
ATOM   1338  N   MET B 494      -5.005  -7.555 -21.223  1.00 79.56           N  
ATOM   1339  CA  MET B 494      -3.855  -8.438 -21.399  1.00 79.56           C  
ATOM   1340  C   MET B 494      -4.292  -9.802 -21.922  1.00 79.56           C  
ATOM   1341  CB  MET B 494      -3.097  -8.602 -20.081  1.00 79.56           C  
ATOM   1342  O   MET B 494      -3.607 -10.402 -22.752  1.00 79.56           O  
ATOM   1343  CG  MET B 494      -2.122  -7.473 -19.790  1.00 79.56           C  
ATOM   1344  SD  MET B 494      -0.831  -7.308 -21.084  1.00 79.56           S  
ATOM   1345  CE  MET B 494       0.340  -8.579 -20.532  1.00 79.56           C  
ATOM   1346  N   ALA B 495      -5.412 -10.263 -21.462  1.00 80.00           N  
ATOM   1347  CA  ALA B 495      -5.958 -11.529 -21.946  1.00 80.00           C  
ATOM   1348  C   ALA B 495      -6.281 -11.453 -23.436  1.00 80.00           C  
ATOM   1349  CB  ALA B 495      -7.206 -11.908 -21.153  1.00 80.00           C  
ATOM   1350  O   ALA B 495      -6.048 -12.410 -24.177  1.00 80.00           O  
ATOM   1351  N   LYS B 496      -6.775 -10.362 -23.910  1.00 80.83           N  
ATOM   1352  CA  LYS B 496      -7.096 -10.125 -25.315  1.00 80.83           C  
ATOM   1353  C   LYS B 496      -5.828  -9.991 -26.153  1.00 80.83           C  
ATOM   1354  CB  LYS B 496      -7.958  -8.870 -25.465  1.00 80.83           C  
ATOM   1355  O   LYS B 496      -5.783 -10.444 -27.299  1.00 80.83           O  
ATOM   1356  CG  LYS B 496      -9.397  -9.050 -25.003  1.00 80.83           C  
ATOM   1357  CD  LYS B 496     -10.216  -7.784 -25.224  1.00 80.83           C  
ATOM   1358  CE  LYS B 496     -11.636  -7.938 -24.697  1.00 80.83           C  
ATOM   1359  NZ  LYS B 496     -12.438  -6.693 -24.892  1.00 80.83           N  
ATOM   1360  N   ALA B 497      -4.857  -9.472 -25.540  1.00 76.85           N  
ATOM   1361  CA  ALA B 497      -3.549  -9.296 -26.167  1.00 76.85           C  
ATOM   1362  C   ALA B 497      -2.808 -10.626 -26.270  1.00 76.85           C  
ATOM   1363  CB  ALA B 497      -2.715  -8.285 -25.385  1.00 76.85           C  
ATOM   1364  O   ALA B 497      -2.183 -10.918 -27.292  1.00 76.85           O  
TER    1365      ALA B 497                                                      
ENDMDL                                                                          
END                                                                             
