# Supplementary material for: AlphaDesign: a de novo protein design framework based on AlphaFold
Source: Mol Syst Biol. 2025 Jun 17;21(9):1166–89. doi: 10.1038/s44320-025-00119-z (PMC12405559; doi:10.1038/s44320-025-00119-z)
Supplement: Supplementary file 8 — Source data Fig. 6 [file 44320_2025_119_MOESM8_ESM.zip › Figure_6/6A/README]

PDB files of AlphaDesign designed and AF2 predicted structures for the best sequence redesigned using ADM.
Files matching design_.* are the AlphaDesign output structures.
Files matching prediction_.* are AF2-model1 predictions of the best sequences redesigned using ADM.
Files matching "*sourcedata_rmsf.dat" contain a comma separated list of root mean square fluctuation (RMSF) values in angstroms, across 20,000 molecular dynamics steps. This data is used for the inset box plots in each structure panel.
