# Supplementary material for: AlphaDesign: a de novo protein design framework based on AlphaFold
Source: Mol Syst Biol. 2025 Jun 17;21(9):1166–89. doi: 10.1038/s44320-025-00119-z (PMC12405559; doi:10.1038/s44320-025-00119-z)
Supplement: Supplementary file 8 — Source data Fig. 6 [file 44320_2025_119_MOESM8_ESM.zip › Figure_6/6A/design_spikerbd-binder-100-nr2-run-3_result_5.pdb]

MODEL     1                                                                     
ATOM      1  N   THR A   0     -28.337 -12.375   6.424  1.00  0.00           N  
ATOM      2  CA  THR A   0     -27.741 -13.666   6.749  1.00  0.00           C  
ATOM      3  C   THR A   0     -26.520 -13.934   5.874  1.00  0.00           C  
ATOM      4  CB  THR A   0     -28.758 -14.810   6.580  1.00  0.00           C  
ATOM      5  O   THR A   0     -26.173 -15.089   5.619  1.00  0.00           O  
ATOM      6  CG2 THR A   0     -29.592 -14.996   7.843  1.00  0.00           C  
ATOM      7  OG1 THR A   0     -29.631 -14.507   5.485  1.00  0.00           O  
ATOM      8  N   TYR A   1     -25.543 -12.977   5.709  1.00  0.00           N  
ATOM      9  CA  TYR A   1     -24.318 -13.062   4.922  1.00  0.00           C  
ATOM     10  C   TYR A   1     -23.102 -12.698   5.766  1.00  0.00           C  
ATOM     11  CB  TYR A   1     -24.398 -12.142   3.700  1.00  0.00           C  
ATOM     12  O   TYR A   1     -23.187 -11.849   6.656  1.00  0.00           O  
ATOM     13  CG  TYR A   1     -25.460 -12.546   2.706  1.00  0.00           C  
ATOM     14  CD1 TYR A   1     -25.213 -13.537   1.758  1.00  0.00           C  
ATOM     15  CD2 TYR A   1     -26.710 -11.937   2.711  1.00  0.00           C  
ATOM     16  CE1 TYR A   1     -26.188 -13.911   0.839  1.00  0.00           C  
ATOM     17  CE2 TYR A   1     -27.692 -12.303   1.796  1.00  0.00           C  
ATOM     18  OH  TYR A   1     -28.390 -13.656  -0.042  1.00  0.00           O  
ATOM     19  CZ  TYR A   1     -27.422 -13.290   0.866  1.00  0.00           C  
ATOM     20  N   VAL A   2     -22.101 -13.747   5.874  1.00  0.00           N  
ATOM     21  CA  VAL A   2     -20.823 -13.605   6.564  1.00  0.00           C  
ATOM     22  C   VAL A   2     -19.957 -12.577   5.840  1.00  0.00           C  
ATOM     23  CB  VAL A   2     -20.078 -14.955   6.662  1.00  0.00           C  
ATOM     24  O   VAL A   2     -19.860 -12.592   4.610  1.00  0.00           O  
ATOM     25  CG1 VAL A   2     -18.755 -14.788   7.407  1.00  0.00           C  
ATOM     26  CG2 VAL A   2     -20.955 -15.998   7.352  1.00  0.00           C  
ATOM     27  N   CYS A   3     -19.544 -11.622   6.567  1.00  0.00           N  
ATOM     28  CA  CYS A   3     -18.614 -10.592   6.119  1.00  0.00           C  
ATOM     29  C   CYS A   3     -17.438 -11.206   5.370  1.00  0.00           C  
ATOM     30  CB  CYS A   3     -18.104  -9.777   7.307  1.00  0.00           C  
ATOM     31  O   CYS A   3     -16.931 -12.260   5.758  1.00  0.00           O  
ATOM     32  SG  CYS A   3     -17.196  -8.289   6.833  1.00  0.00           S  
ATOM     33  N   PRO A   4     -17.040 -10.672   4.243  1.00  0.00           N  
ATOM     34  CA  PRO A   4     -15.937 -11.212   3.445  1.00  0.00           C  
ATOM     35  C   PRO A   4     -14.583 -11.068   4.136  1.00  0.00           C  
ATOM     36  CB  PRO A   4     -15.988 -10.377   2.163  1.00  0.00           C  
ATOM     37  O   PRO A   4     -13.696 -10.380   3.626  1.00  0.00           O  
ATOM     38  CG  PRO A   4     -16.550  -9.059   2.587  1.00  0.00           C  
ATOM     39  CD  PRO A   4     -17.477  -9.287   3.747  1.00  0.00           C  
ATOM     40  N   PHE A   5     -14.339 -11.655   5.296  1.00  0.00           N  
ATOM     41  CA  PHE A   5     -13.112 -11.599   6.082  1.00  0.00           C  
ATOM     42  C   PHE A   5     -11.975 -12.316   5.364  1.00  0.00           C  
ATOM     43  CB  PHE A   5     -13.331 -12.216   7.467  1.00  0.00           C  
ATOM     44  O   PHE A   5     -10.802 -12.013   5.591  1.00  0.00           O  
ATOM     45  CG  PHE A   5     -14.142 -11.353   8.395  1.00  0.00           C  
ATOM     46  CD1 PHE A   5     -13.649 -10.133   8.841  1.00  0.00           C  
ATOM     47  CD2 PHE A   5     -15.399 -11.762   8.821  1.00  0.00           C  
ATOM     48  CE1 PHE A   5     -14.398  -9.332   9.701  1.00  0.00           C  
ATOM     49  CE2 PHE A   5     -16.153 -10.967   9.680  1.00  0.00           C  
ATOM     50  CZ  PHE A   5     -15.650  -9.753  10.119  1.00  0.00           C  
ATOM     51  N   VAL A   6     -12.387 -13.223   4.447  1.00  0.00           N  
ATOM     52  CA  VAL A   6     -11.386 -13.996   3.717  1.00  0.00           C  
ATOM     53  C   VAL A   6     -10.586 -13.071   2.802  1.00  0.00           C  
ATOM     54  CB  VAL A   6     -12.035 -15.130   2.892  1.00  0.00           C  
ATOM     55  O   VAL A   6      -9.355 -13.137   2.766  1.00  0.00           O  
ATOM     56  CG1 VAL A   6     -10.991 -15.838   2.032  1.00  0.00           C  
ATOM     57  CG2 VAL A   6     -12.736 -16.125   3.815  1.00  0.00           C  
ATOM     58  N   GLU A   7     -11.182 -12.227   2.167  1.00  0.00           N  
ATOM     59  CA  GLU A   7     -10.547 -11.300   1.235  1.00  0.00           C  
ATOM     60  C   GLU A   7      -9.790 -10.203   1.977  1.00  0.00           C  
ATOM     61  CB  GLU A   7     -11.588 -10.680   0.299  1.00  0.00           C  
ATOM     62  O   GLU A   7      -8.786  -9.688   1.480  1.00  0.00           O  
ATOM     63  CG  GLU A   7     -12.167 -11.659  -0.712  1.00  0.00           C  
ATOM     64  CD  GLU A   7     -13.285 -11.062  -1.552  1.00  0.00           C  
ATOM     65  OE1 GLU A   7     -13.895 -11.798  -2.361  1.00  0.00           O  
ATOM     66  OE2 GLU A   7     -13.553  -9.849  -1.401  1.00  0.00           O  
ATOM     67  N   VAL A   8     -10.267  -9.925   3.179  1.00  0.00           N  
ATOM     68  CA  VAL A   8      -9.667  -8.892   4.017  1.00  0.00           C  
ATOM     69  C   VAL A   8      -8.371  -9.415   4.633  1.00  0.00           C  
ATOM     70  CB  VAL A   8     -10.636  -8.428   5.127  1.00  0.00           C  
ATOM     71  O   VAL A   8      -7.353  -8.719   4.638  1.00  0.00           O  
ATOM     72  CG1 VAL A   8      -9.944  -7.449   6.074  1.00  0.00           C  
ATOM     73  CG2 VAL A   8     -11.883  -7.793   4.515  1.00  0.00           C  
ATOM     74  N   PHE A   9      -8.269 -10.683   4.995  1.00  0.00           N  
ATOM     75  CA  PHE A   9      -7.114 -11.174   5.738  1.00  0.00           C  
ATOM     76  C   PHE A   9      -6.359 -12.224   4.932  1.00  0.00           C  
ATOM     77  CB  PHE A   9      -7.549 -11.759   7.085  1.00  0.00           C  
ATOM     78  O   PHE A   9      -5.168 -12.448   5.157  1.00  0.00           O  
ATOM     79  CG  PHE A   9      -8.144 -10.744   8.024  1.00  0.00           C  
ATOM     80  CD1 PHE A   9      -7.354  -9.747   8.583  1.00  0.00           C  
ATOM     81  CD2 PHE A   9      -9.494 -10.788   8.347  1.00  0.00           C  
ATOM     82  CE1 PHE A   9      -7.902  -8.807   9.452  1.00  0.00           C  
ATOM     83  CE2 PHE A   9     -10.049  -9.851   9.215  1.00  0.00           C  
ATOM     84  CZ  PHE A   9      -9.251  -8.862   9.767  1.00  0.00           C  
ATOM     85  N   GLU A  10      -7.008 -12.839   3.991  1.00  0.00           N  
ATOM     86  CA  GLU A  10      -6.387 -14.014   3.389  1.00  0.00           C  
ATOM     87  C   GLU A  10      -6.039 -13.766   1.924  1.00  0.00           C  
ATOM     88  CB  GLU A  10      -7.306 -15.232   3.512  1.00  0.00           C  
ATOM     89  O   GLU A  10      -5.896 -14.711   1.145  1.00  0.00           O  
ATOM     90  CG  GLU A  10      -7.511 -15.706   4.943  1.00  0.00           C  
ATOM     91  CD  GLU A  10      -8.386 -16.945   5.046  1.00  0.00           C  
ATOM     92  OE1 GLU A  10      -8.644 -17.414   6.177  1.00  0.00           O  
ATOM     93  OE2 GLU A  10      -8.817 -17.451   3.986  1.00  0.00           O  
ATOM     94  N   SER A  11      -5.995 -12.492   1.652  1.00  0.00           N  
ATOM     95  CA  SER A  11      -5.516 -12.189   0.307  1.00  0.00           C  
ATOM     96  C   SER A  11      -4.038 -12.531   0.157  1.00  0.00           C  
ATOM     97  CB  SER A  11      -5.743 -10.713  -0.023  1.00  0.00           C  
ATOM     98  O   SER A  11      -3.243 -12.287   1.066  1.00  0.00           O  
ATOM     99  OG  SER A  11      -7.126 -10.407  -0.035  1.00  0.00           O  
ATOM    100  N   GLU A  12      -3.800 -13.292  -0.794  1.00  0.00           N  
ATOM    101  CA  GLU A  12      -2.455 -13.793  -1.060  1.00  0.00           C  
ATOM    102  C   GLU A  12      -1.477 -12.647  -1.304  1.00  0.00           C  
ATOM    103  CB  GLU A  12      -2.462 -14.743  -2.260  1.00  0.00           C  
ATOM    104  O   GLU A  12      -0.326 -12.703  -0.867  1.00  0.00           O  
ATOM    105  CG  GLU A  12      -3.054 -16.112  -1.957  1.00  0.00           C  
ATOM    106  CD  GLU A  12      -2.998 -17.065  -3.140  1.00  0.00           C  
ATOM    107  OE1 GLU A  12      -3.418 -18.236  -2.998  1.00  0.00           O  
ATOM    108  OE2 GLU A  12      -2.528 -16.638  -4.219  1.00  0.00           O  
ATOM    109  N   MET A  13      -2.066 -11.441  -1.769  1.00  0.00           N  
ATOM    110  CA  MET A  13      -1.197 -10.300  -2.045  1.00  0.00           C  
ATOM    111  C   MET A  13      -1.891  -8.989  -1.692  1.00  0.00           C  
ATOM    112  CB  MET A  13      -0.774 -10.289  -3.515  1.00  0.00           C  
ATOM    113  O   MET A  13      -2.877  -8.613  -2.328  1.00  0.00           O  
ATOM    114  CG  MET A  13       0.064 -11.490  -3.922  1.00  0.00           C  
ATOM    115  SD  MET A  13       0.673 -11.370  -5.649  1.00  0.00           S  
ATOM    116  CE  MET A  13      -0.714 -12.138  -6.531  1.00  0.00           C  
ATOM    117  N   PHE A  14      -1.248  -8.289  -0.714  1.00  0.00           N  
ATOM    118  CA  PHE A  14      -1.784  -6.998  -0.300  1.00  0.00           C  
ATOM    119  C   PHE A  14      -1.084  -5.860  -1.035  1.00  0.00           C  
ATOM    120  CB  PHE A  14      -1.639  -6.813   1.213  1.00  0.00           C  
ATOM    121  O   PHE A  14       0.058  -6.009  -1.476  1.00  0.00           O  
ATOM    122  CG  PHE A  14      -2.539  -7.707   2.023  1.00  0.00           C  
ATOM    123  CD1 PHE A  14      -3.852  -7.337   2.290  1.00  0.00           C  
ATOM    124  CD2 PHE A  14      -2.072  -8.918   2.517  1.00  0.00           C  
ATOM    125  CE1 PHE A  14      -4.687  -8.163   3.039  1.00  0.00           C  
ATOM    126  CE2 PHE A  14      -2.901  -9.749   3.266  1.00  0.00           C  
ATOM    127  CZ  PHE A  14      -4.208  -9.369   3.527  1.00  0.00           C  
ATOM    128  N   ALA A  15      -1.871  -4.780  -1.233  1.00  0.00           N  
ATOM    129  CA  ALA A  15      -1.304  -3.585  -1.853  1.00  0.00           C  
ATOM    130  C   ALA A  15      -0.184  -3.002  -0.997  1.00  0.00           C  
ATOM    131  CB  ALA A  15      -2.392  -2.539  -2.086  1.00  0.00           C  
ATOM    132  O   ALA A  15      -0.106  -3.273   0.204  1.00  0.00           O  
ATOM    133  N   SER A  16       0.796  -2.348  -1.602  1.00  0.00           N  
ATOM    134  CA  SER A  16       1.823  -1.591  -0.894  1.00  0.00           C  
ATOM    135  C   SER A  16       1.208  -0.486  -0.043  1.00  0.00           C  
ATOM    136  CB  SER A  16       2.822  -0.988  -1.884  1.00  0.00           C  
ATOM    137  O   SER A  16       0.059  -0.095  -0.259  1.00  0.00           O  
ATOM    138  OG  SER A  16       2.227   0.069  -2.617  1.00  0.00           O  
ATOM    139  N   VAL A  17       1.904  -0.001   0.923  1.00  0.00           N  
ATOM    140  CA  VAL A  17       1.440   0.979   1.899  1.00  0.00           C  
ATOM    141  C   VAL A  17       1.048   2.272   1.188  1.00  0.00           C  
ATOM    142  CB  VAL A  17       2.515   1.265   2.972  1.00  0.00           C  
ATOM    143  O   VAL A  17       0.121   2.965   1.612  1.00  0.00           O  
ATOM    144  CG1 VAL A  17       3.738   1.933   2.346  1.00  0.00           C  
ATOM    145  CG2 VAL A  17       1.937   2.136   4.086  1.00  0.00           C  
ATOM    146  N   PHE A  18       1.627   2.616   0.072  1.00  0.00           N  
ATOM    147  CA  PHE A  18       1.343   3.805  -0.723  1.00  0.00           C  
ATOM    148  C   PHE A  18      -0.034   3.709  -1.369  1.00  0.00           C  
ATOM    149  CB  PHE A  18       2.415   4.002  -1.800  1.00  0.00           C  
ATOM    150  O   PHE A  18      -0.757   4.704  -1.452  1.00  0.00           O  
ATOM    151  CG  PHE A  18       2.107   5.113  -2.767  1.00  0.00           C  
ATOM    152  CD1 PHE A  18       1.644   4.831  -4.046  1.00  0.00           C  
ATOM    153  CD2 PHE A  18       2.282   6.440  -2.397  1.00  0.00           C  
ATOM    154  CE1 PHE A  18       1.358   5.857  -4.944  1.00  0.00           C  
ATOM    155  CE2 PHE A  18       1.999   7.471  -3.288  1.00  0.00           C  
ATOM    156  CZ  PHE A  18       1.538   7.177  -4.562  1.00  0.00           C  
ATOM    157  N   TYR A  19      -0.608   2.628  -1.761  1.00  0.00           N  
ATOM    158  CA  TYR A  19      -1.823   2.463  -2.551  1.00  0.00           C  
ATOM    159  C   TYR A  19      -2.949   1.880  -1.704  1.00  0.00           C  
ATOM    160  CB  TYR A  19      -1.560   1.562  -3.761  1.00  0.00           C  
ATOM    161  O   TYR A  19      -4.098   2.316  -1.803  1.00  0.00           O  
ATOM    162  CG  TYR A  19      -2.532   1.772  -4.897  1.00  0.00           C  
ATOM    163  CD1 TYR A  19      -3.592   0.892  -5.104  1.00  0.00           C  
ATOM    164  CD2 TYR A  19      -2.391   2.849  -5.766  1.00  0.00           C  
ATOM    165  CE1 TYR A  19      -4.489   1.081  -6.150  1.00  0.00           C  
ATOM    166  CE2 TYR A  19      -3.282   3.047  -6.815  1.00  0.00           C  
ATOM    167  OH  TYR A  19      -5.211   2.350  -8.037  1.00  0.00           O  
ATOM    168  CZ  TYR A  19      -4.326   2.159  -6.999  1.00  0.00           C  
ATOM    169  N   TRP A  20      -2.879   1.194  -0.686  1.00  0.00           N  
ATOM    170  CA  TRP A  20      -3.805   0.422   0.136  1.00  0.00           C  
ATOM    171  C   TRP A  20      -5.215   0.468  -0.442  1.00  0.00           C  
ATOM    172  CB  TRP A  20      -3.812   0.948   1.575  1.00  0.00           C  
ATOM    173  O   TRP A  20      -5.524   1.324  -1.275  1.00  0.00           O  
ATOM    174  CG  TRP A  20      -4.022   2.428   1.681  1.00  0.00           C  
ATOM    175  CD1 TRP A  20      -3.056   3.393   1.762  1.00  0.00           C  
ATOM    176  CD2 TRP A  20      -5.277   3.113   1.723  1.00  0.00           C  
ATOM    177  CE2 TRP A  20      -4.998   4.493   1.830  1.00  0.00           C  
ATOM    178  CE3 TRP A  20      -6.614   2.692   1.680  1.00  0.00           C  
ATOM    179  NE1 TRP A  20      -3.637   4.637   1.852  1.00  0.00           N  
ATOM    180  CH2 TRP A  20      -7.306   5.018   1.850  1.00  0.00           C  
ATOM    181  CZ2 TRP A  20      -6.008   5.457   1.894  1.00  0.00           C  
ATOM    182  CZ3 TRP A  20      -7.617   3.652   1.744  1.00  0.00           C  
ATOM    183  N   THR A  21      -5.991  -0.508  -0.153  1.00  0.00           N  
ATOM    184  CA  THR A  21      -7.344  -0.698  -0.662  1.00  0.00           C  
ATOM    185  C   THR A  21      -8.374  -0.466   0.440  1.00  0.00           C  
ATOM    186  CB  THR A  21      -7.527  -2.109  -1.250  1.00  0.00           C  
ATOM    187  O   THR A  21      -8.149  -0.835   1.595  1.00  0.00           O  
ATOM    188  CG2 THR A  21      -6.618  -2.325  -2.456  1.00  0.00           C  
ATOM    189  OG1 THR A  21      -7.211  -3.083  -0.248  1.00  0.00           O  
ATOM    190  N   ARG A  22      -9.260   0.371  -0.016  1.00  0.00           N  
ATOM    191  CA  ARG A  22     -10.410   0.590   0.856  1.00  0.00           C  
ATOM    192  C   ARG A  22     -11.600  -0.256   0.415  1.00  0.00           C  
ATOM    193  CB  ARG A  22     -10.797   2.070   0.874  1.00  0.00           C  
ATOM    194  O   ARG A  22     -12.033  -0.176  -0.736  1.00  0.00           O  
ATOM    195  CG  ARG A  22     -11.867   2.415   1.897  1.00  0.00           C  
ATOM    196  CD  ARG A  22     -12.152   3.910   1.933  1.00  0.00           C  
ATOM    197  NE  ARG A  22     -13.130   4.247   2.964  1.00  0.00           N  
ATOM    198  NH1 ARG A  22     -13.102   6.518   2.539  1.00  0.00           N  
ATOM    199  NH2 ARG A  22     -14.451   5.672   4.188  1.00  0.00           N  
ATOM    200  CZ  ARG A  22     -13.559   5.479   3.228  1.00  0.00           C  
ATOM    201  N   LYS A  23     -12.065  -1.097   1.372  1.00  0.00           N  
ATOM    202  CA  LYS A  23     -13.179  -1.988   1.063  1.00  0.00           C  
ATOM    203  C   LYS A  23     -14.374  -1.709   1.971  1.00  0.00           C  
ATOM    204  CB  LYS A  23     -12.751  -3.450   1.195  1.00  0.00           C  
ATOM    205  O   LYS A  23     -14.240  -1.695   3.196  1.00  0.00           O  
ATOM    206  CG  LYS A  23     -13.781  -4.446   0.683  1.00  0.00           C  
ATOM    207  CD  LYS A  23     -13.258  -5.875   0.749  1.00  0.00           C  
ATOM    208  CE  LYS A  23     -14.288  -6.872   0.237  1.00  0.00           C  
ATOM    209  NZ  LYS A  23     -13.773  -8.274   0.285  1.00  0.00           N  
ATOM    210  N   PHE A  24     -15.418  -1.381   1.281  1.00  0.00           N  
ATOM    211  CA  PHE A  24     -16.642  -1.187   2.048  1.00  0.00           C  
ATOM    212  C   PHE A  24     -17.214  -2.524   2.504  1.00  0.00           C  
ATOM    213  CB  PHE A  24     -17.682  -0.426   1.219  1.00  0.00           C  
ATOM    214  O   PHE A  24     -17.331  -3.458   1.708  1.00  0.00           O  
ATOM    215  CG  PHE A  24     -19.001  -0.243   1.920  1.00  0.00           C  
ATOM    216  CD1 PHE A  24     -20.082  -1.066   1.625  1.00  0.00           C  
ATOM    217  CD2 PHE A  24     -19.161   0.752   2.876  1.00  0.00           C  
ATOM    218  CE1 PHE A  24     -21.304  -0.899   2.272  1.00  0.00           C  
ATOM    219  CE2 PHE A  24     -20.379   0.925   3.527  1.00  0.00           C  
ATOM    220  CZ  PHE A  24     -21.449   0.099   3.223  1.00  0.00           C  
ATOM    221  N   ILE A  25     -17.470  -2.630   3.827  1.00  0.00           N  
ATOM    222  CA  ILE A  25     -18.136  -3.802   4.385  1.00  0.00           C  
ATOM    223  C   ILE A  25     -19.466  -3.389   5.012  1.00  0.00           C  
ATOM    224  CB  ILE A  25     -17.248  -4.512   5.431  1.00  0.00           C  
ATOM    225  O   ILE A  25     -19.490  -2.702   6.036  1.00  0.00           O  
ATOM    226  CG1 ILE A  25     -15.877  -4.844   4.830  1.00  0.00           C  
ATOM    227  CG2 ILE A  25     -17.936  -5.776   5.955  1.00  0.00           C  
ATOM    228  CD1 ILE A  25     -15.916  -5.927   3.760  1.00  0.00           C  
ATOM    229  N   GLY A  26     -20.518  -3.639   4.333  1.00  0.00           N  
ATOM    230  CA  GLY A  26     -21.853  -3.307   4.806  1.00  0.00           C  
ATOM    231  C   GLY A  26     -22.890  -4.355   4.448  1.00  0.00           C  
ATOM    232  O   GLY A  26     -22.617  -5.263   3.660  1.00  0.00           O  
ATOM    233  N   ASN A  27     -23.935  -4.361   5.232  1.00  0.00           N  
ATOM    234  CA  ASN A  27     -25.070  -5.247   4.995  1.00  0.00           C  
ATOM    235  C   ASN A  27     -24.714  -6.703   5.283  1.00  0.00           C  
ATOM    236  CB  ASN A  27     -25.576  -5.099   3.559  1.00  0.00           C  
ATOM    237  O   ASN A  27     -25.097  -7.601   4.531  1.00  0.00           O  
ATOM    238  CG  ASN A  27     -26.101  -3.707   3.266  1.00  0.00           C  
ATOM    239  ND2 ASN A  27     -25.772  -3.184   2.090  1.00  0.00           N  
ATOM    240  OD1 ASN A  27     -26.796  -3.106   4.089  1.00  0.00           O  
ATOM    241  N   TRP A  28     -23.814  -6.886   6.351  1.00  0.00           N  
ATOM    242  CA  TRP A  28     -23.369  -8.206   6.786  1.00  0.00           C  
ATOM    243  C   TRP A  28     -23.422  -8.325   8.306  1.00  0.00           C  
ATOM    244  CB  TRP A  28     -21.948  -8.484   6.289  1.00  0.00           C  
ATOM    245  O   TRP A  28     -23.452  -7.316   9.013  1.00  0.00           O  
ATOM    246  CG  TRP A  28     -21.793  -8.390   4.801  1.00  0.00           C  
ATOM    247  CD1 TRP A  28     -21.320  -7.324   4.088  1.00  0.00           C  
ATOM    248  CD2 TRP A  28     -22.118  -9.402   3.843  1.00  0.00           C  
ATOM    249  CE2 TRP A  28     -21.816  -8.881   2.566  1.00  0.00           C  
ATOM    250  CE3 TRP A  28     -22.635 -10.701   3.941  1.00  0.00           C  
ATOM    251  NE1 TRP A  28     -21.331  -7.613   2.742  1.00  0.00           N  
ATOM    252  CH2 TRP A  28     -22.521 -10.882   1.518  1.00  0.00           C  
ATOM    253  CZ2 TRP A  28     -22.014  -9.614   1.394  1.00  0.00           C  
ATOM    254  CZ3 TRP A  28     -22.832 -11.429   2.773  1.00  0.00           C  
ATOM    255  N   VAL A  29     -23.470  -9.555   8.671  1.00  0.00           N  
ATOM    256  CA  VAL A  29     -23.166  -9.865  10.064  1.00  0.00           C  
ATOM    257  C   VAL A  29     -21.690 -10.231  10.201  1.00  0.00           C  
ATOM    258  CB  VAL A  29     -24.053 -11.012  10.597  1.00  0.00           C  
ATOM    259  O   VAL A  29     -21.191 -11.101   9.484  1.00  0.00           O  
ATOM    260  CG1 VAL A  29     -23.691 -11.347  12.043  1.00  0.00           C  
ATOM    261  CG2 VAL A  29     -25.530 -10.641  10.484  1.00  0.00           C  
ATOM    262  N   ALA A  30     -20.966  -9.471  11.051  1.00  0.00           N  
ATOM    263  CA  ALA A  30     -19.527  -9.668  11.206  1.00  0.00           C  
ATOM    264  C   ALA A  30     -19.212 -10.418  12.497  1.00  0.00           C  
ATOM    265  CB  ALA A  30     -18.800  -8.325  11.185  1.00  0.00           C  
ATOM    266  O   ALA A  30     -19.596  -9.983  13.585  1.00  0.00           O  
ATOM    267  N   ASP A  31     -18.654 -11.598  12.372  1.00  0.00           N  
ATOM    268  CA  ASP A  31     -18.159 -12.378  13.503  1.00  0.00           C  
ATOM    269  C   ASP A  31     -16.702 -12.039  13.809  1.00  0.00           C  
ATOM    270  CB  ASP A  31     -18.304 -13.875  13.225  1.00  0.00           C  
ATOM    271  O   ASP A  31     -15.793 -12.503  13.117  1.00  0.00           O  
ATOM    272  CG  ASP A  31     -17.864 -14.740  14.394  1.00  0.00           C  
ATOM    273  OD1 ASP A  31     -17.597 -14.197  15.488  1.00  0.00           O  
ATOM    274  OD2 ASP A  31     -17.782 -15.975  14.219  1.00  0.00           O  
ATOM    275  N   HIS A  32     -16.492 -11.305  14.826  1.00  0.00           N  
ATOM    276  CA  HIS A  32     -15.161 -10.835  15.192  1.00  0.00           C  
ATOM    277  C   HIS A  32     -14.473 -11.813  16.139  1.00  0.00           C  
ATOM    278  CB  HIS A  32     -15.239  -9.449  15.834  1.00  0.00           C  
ATOM    279  O   HIS A  32     -13.291 -11.653  16.453  1.00  0.00           O  
ATOM    280  CG  HIS A  32     -15.672  -8.374  14.889  1.00  0.00           C  
ATOM    281  CD2 HIS A  32     -14.952  -7.510  14.136  1.00  0.00           C  
ATOM    282  ND1 HIS A  32     -16.997  -8.092  14.640  1.00  0.00           N  
ATOM    283  CE1 HIS A  32     -17.074  -7.099  13.770  1.00  0.00           C  
ATOM    284  NE2 HIS A  32     -15.847  -6.727  13.448  1.00  0.00           N  
ATOM    285  N   SER A  33     -15.271 -12.851  16.633  1.00  0.00           N  
ATOM    286  CA  SER A  33     -14.744 -13.819  17.589  1.00  0.00           C  
ATOM    287  C   SER A  33     -13.623 -14.650  16.973  1.00  0.00           C  
ATOM    288  CB  SER A  33     -15.857 -14.741  18.089  1.00  0.00           C  
ATOM    289  O   SER A  33     -12.620 -14.934  17.630  1.00  0.00           O  
ATOM    290  OG  SER A  33     -16.497 -15.390  17.004  1.00  0.00           O  
ATOM    291  N   ALA A  34     -13.786 -15.006  15.676  1.00  0.00           N  
ATOM    292  CA  ALA A  34     -12.787 -15.810  14.977  1.00  0.00           C  
ATOM    293  C   ALA A  34     -11.474 -15.047  14.830  1.00  0.00           C  
ATOM    294  CB  ALA A  34     -13.309 -16.234  13.607  1.00  0.00           C  
ATOM    295  O   ALA A  34     -10.395 -15.611  15.030  1.00  0.00           O  
ATOM    296  N   GLY A  35     -11.567 -13.821  14.421  1.00  0.00           N  
ATOM    297  CA  GLY A  35     -10.384 -12.978  14.342  1.00  0.00           C  
ATOM    298  C   GLY A  35      -9.774 -12.678  15.698  1.00  0.00           C  
ATOM    299  O   GLY A  35      -8.553 -12.732  15.861  1.00  0.00           O  
ATOM    300  N   TYR A  36     -10.598 -12.421  16.680  1.00  0.00           N  
ATOM    301  CA  TYR A  36     -10.167 -12.120  18.040  1.00  0.00           C  
ATOM    302  C   TYR A  36      -9.497 -13.330  18.680  1.00  0.00           C  
ATOM    303  CB  TYR A  36     -11.356 -11.669  18.894  1.00  0.00           C  
ATOM    304  O   TYR A  36      -8.476 -13.196  19.359  1.00  0.00           O  
ATOM    305  CG  TYR A  36     -10.981 -11.288  20.305  1.00  0.00           C  
ATOM    306  CD1 TYR A  36     -11.099 -12.203  21.349  1.00  0.00           C  
ATOM    307  CD2 TYR A  36     -10.507 -10.014  20.598  1.00  0.00           C  
ATOM    308  CE1 TYR A  36     -10.756 -11.855  22.652  1.00  0.00           C  
ATOM    309  CE2 TYR A  36     -10.162  -9.655  21.896  1.00  0.00           C  
ATOM    310  OH  TYR A  36      -9.948 -10.232  24.203  1.00  0.00           O  
ATOM    311  CZ  TYR A  36     -10.289 -10.582  22.915  1.00  0.00           C  
ATOM    312  N   ASN A  37     -10.010 -14.488  18.372  1.00  0.00           N  
ATOM    313  CA  ASN A  37      -9.564 -15.709  19.033  1.00  0.00           C  
ATOM    314  C   ASN A  37      -8.534 -16.458  18.192  1.00  0.00           C  
ATOM    315  CB  ASN A  37     -10.755 -16.617  19.345  1.00  0.00           C  
ATOM    316  O   ASN A  37      -8.096 -17.548  18.564  1.00  0.00           O  
ATOM    317  CG  ASN A  37     -11.673 -16.033  20.401  1.00  0.00           C  
ATOM    318  ND2 ASN A  37     -12.974 -16.252  20.242  1.00  0.00           N  
ATOM    319  OD1 ASN A  37     -11.218 -15.391  21.350  1.00  0.00           O  
ATOM    320  N   SER A  38      -8.164 -16.038  17.045  1.00  0.00           N  
ATOM    321  CA  SER A  38      -7.320 -16.724  16.072  1.00  0.00           C  
ATOM    322  C   SER A  38      -5.895 -16.885  16.591  1.00  0.00           C  
ATOM    323  CB  SER A  38      -7.305 -15.965  14.745  1.00  0.00           C  
ATOM    324  O   SER A  38      -5.212 -17.854  16.255  1.00  0.00           O  
ATOM    325  OG  SER A  38      -6.263 -15.004  14.727  1.00  0.00           O  
ATOM    326  N   GLY A  39      -5.417 -16.051  17.441  1.00  0.00           N  
ATOM    327  CA  GLY A  39      -4.060 -16.105  17.962  1.00  0.00           C  
ATOM    328  C   GLY A  39      -3.001 -15.983  16.882  1.00  0.00           C  
ATOM    329  O   GLY A  39      -1.807 -16.112  17.159  1.00  0.00           O  
ATOM    330  N   SER A  40      -3.394 -15.788  15.638  1.00  0.00           N  
ATOM    331  CA  SER A  40      -2.537 -15.743  14.458  1.00  0.00           C  
ATOM    332  C   SER A  40      -2.087 -14.318  14.155  1.00  0.00           C  
ATOM    333  CB  SER A  40      -3.263 -16.326  13.244  1.00  0.00           C  
ATOM    334  O   SER A  40      -1.146 -14.109  13.386  1.00  0.00           O  
ATOM    335  OG  SER A  40      -3.624 -17.677  13.475  1.00  0.00           O  
ATOM    336  N   PHE A  41      -2.713 -13.362  14.850  1.00  0.00           N  
ATOM    337  CA  PHE A  41      -2.359 -11.963  14.640  1.00  0.00           C  
ATOM    338  C   PHE A  41      -1.337 -11.502  15.673  1.00  0.00           C  
ATOM    339  CB  PHE A  41      -3.607 -11.076  14.706  1.00  0.00           C  
ATOM    340  O   PHE A  41      -1.407 -11.892  16.840  1.00  0.00           O  
ATOM    341  CG  PHE A  41      -4.658 -11.431  13.689  1.00  0.00           C  
ATOM    342  CD1 PHE A  41      -4.416 -11.262  12.331  1.00  0.00           C  
ATOM    343  CD2 PHE A  41      -5.888 -11.933  14.091  1.00  0.00           C  
ATOM    344  CE1 PHE A  41      -5.386 -11.589  11.387  1.00  0.00           C  
ATOM    345  CE2 PHE A  41      -6.863 -12.263  13.153  1.00  0.00           C  
ATOM    346  CZ  PHE A  41      -6.611 -12.089  11.802  1.00  0.00           C  
ATOM    347  N   LYS A  42      -0.293 -10.960  15.208  1.00  0.00           N  
ATOM    348  CA  LYS A  42       0.750 -10.420  16.076  1.00  0.00           C  
ATOM    349  C   LYS A  42       0.172  -9.421  17.074  1.00  0.00           C  
ATOM    350  CB  LYS A  42       1.848  -9.755  15.245  1.00  0.00           C  
ATOM    351  O   LYS A  42       0.547  -9.422  18.249  1.00  0.00           O  
ATOM    352  CG  LYS A  42       3.025  -9.248  16.066  1.00  0.00           C  
ATOM    353  CD  LYS A  42       4.143  -8.721  15.175  1.00  0.00           C  
ATOM    354  CE  LYS A  42       5.330  -8.234  15.995  1.00  0.00           C  
ATOM    355  NZ  LYS A  42       6.441  -7.745  15.125  1.00  0.00           N  
ATOM    356  N   ALA A  43      -0.753  -8.572  16.528  1.00  0.00           N  
ATOM    357  CA  ALA A  43      -1.360  -7.599  17.433  1.00  0.00           C  
ATOM    358  C   ALA A  43      -2.736  -7.168  16.933  1.00  0.00           C  
ATOM    359  CB  ALA A  43      -0.451  -6.383  17.594  1.00  0.00           C  
ATOM    360  O   ALA A  43      -2.965  -7.080  15.724  1.00  0.00           O  
ATOM    361  N   GLY A  44      -3.749  -7.143  17.794  1.00  0.00           N  
ATOM    362  CA  GLY A  44      -5.031  -6.480  17.616  1.00  0.00           C  
ATOM    363  C   GLY A  44      -5.233  -5.308  18.559  1.00  0.00           C  
ATOM    364  O   GLY A  44      -5.314  -5.490  19.775  1.00  0.00           O  
ATOM    365  N   ARG A  45      -5.173  -4.142  17.948  1.00  0.00           N  
ATOM    366  CA  ARG A  45      -5.264  -2.940  18.771  1.00  0.00           C  
ATOM    367  C   ARG A  45      -6.565  -2.191  18.504  1.00  0.00           C  
ATOM    368  CB  ARG A  45      -4.067  -2.021  18.515  1.00  0.00           C  
ATOM    369  O   ARG A  45      -6.888  -1.888  17.354  1.00  0.00           O  
ATOM    370  CG  ARG A  45      -2.738  -2.599  18.973  1.00  0.00           C  
ATOM    371  CD  ARG A  45      -1.593  -1.618  18.760  1.00  0.00           C  
ATOM    372  NE  ARG A  45      -1.084  -1.672  17.393  1.00  0.00           N  
ATOM    373  NH1 ARG A  45       0.450   0.032  17.676  1.00  0.00           N  
ATOM    374  NH2 ARG A  45       0.263  -1.022  15.649  1.00  0.00           N  
ATOM    375  CZ  ARG A  45      -0.125  -0.887  16.909  1.00  0.00           C  
ATOM    376  N   CYS A  46      -7.319  -1.974  19.576  1.00  0.00           N  
ATOM    377  CA  CYS A  46      -8.573  -1.247  19.420  1.00  0.00           C  
ATOM    378  C   CYS A  46      -8.472   0.151  20.018  1.00  0.00           C  
ATOM    379  CB  CYS A  46      -9.722  -2.011  20.078  1.00  0.00           C  
ATOM    380  O   CYS A  46      -7.892   0.331  21.091  1.00  0.00           O  
ATOM    381  SG  CYS A  46     -10.068  -3.608  19.309  1.00  0.00           S  
ATOM    382  N   TYR A  47      -8.926   1.129  19.221  1.00  0.00           N  
ATOM    383  CA  TYR A  47      -8.956   2.526  19.638  1.00  0.00           C  
ATOM    384  C   TYR A  47     -10.390   3.014  19.805  1.00  0.00           C  
ATOM    385  CB  TYR A  47      -8.220   3.406  18.624  1.00  0.00           C  
ATOM    386  O   TYR A  47     -11.185   2.959  18.864  1.00  0.00           O  
ATOM    387  CG  TYR A  47      -6.812   2.947  18.330  1.00  0.00           C  
ATOM    388  CD1 TYR A  47      -5.767   3.237  19.204  1.00  0.00           C  
ATOM    389  CD2 TYR A  47      -6.525   2.222  17.178  1.00  0.00           C  
ATOM    390  CE1 TYR A  47      -4.468   2.818  18.936  1.00  0.00           C  
ATOM    391  CE2 TYR A  47      -5.230   1.797  16.901  1.00  0.00           C  
ATOM    392  OH  TYR A  47      -2.926   1.681  17.514  1.00  0.00           O  
ATOM    393  CZ  TYR A  47      -4.210   2.099  17.784  1.00  0.00           C  
ATOM    394  N   GLY A  48     -10.721   3.395  21.004  1.00  0.00           N  
ATOM    395  CA  GLY A  48     -12.028   4.008  21.182  1.00  0.00           C  
ATOM    396  C   GLY A  48     -13.167   3.006  21.149  1.00  0.00           C  
ATOM    397  O   GLY A  48     -14.338   3.389  21.135  1.00  0.00           O  
ATOM    398  N   VAL A  49     -12.842   1.604  21.032  1.00  0.00           N  
ATOM    399  CA  VAL A  49     -13.809   0.514  21.121  1.00  0.00           C  
ATOM    400  C   VAL A  49     -13.213  -0.641  21.922  1.00  0.00           C  
ATOM    401  CB  VAL A  49     -14.242   0.025  19.721  1.00  0.00           C  
ATOM    402  O   VAL A  49     -11.992  -0.751  22.050  1.00  0.00           O  
ATOM    403  CG1 VAL A  49     -14.957   1.137  18.957  1.00  0.00           C  
ATOM    404  CG2 VAL A  49     -13.033  -0.477  18.933  1.00  0.00           C  
ATOM    405  N   SER A  50     -14.110  -1.439  22.521  1.00  0.00           N  
ATOM    406  CA  SER A  50     -13.684  -2.623  23.259  1.00  0.00           C  
ATOM    407  C   SER A  50     -13.531  -3.826  22.335  1.00  0.00           C  
ATOM    408  CB  SER A  50     -14.681  -2.948  24.373  1.00  0.00           C  
ATOM    409  O   SER A  50     -14.446  -4.152  21.576  1.00  0.00           O  
ATOM    410  OG  SER A  50     -14.279  -4.106  25.084  1.00  0.00           O  
ATOM    411  N   PRO A  51     -12.312  -4.394  22.377  1.00  0.00           N  
ATOM    412  CA  PRO A  51     -12.051  -5.548  21.513  1.00  0.00           C  
ATOM    413  C   PRO A  51     -12.985  -6.722  21.797  1.00  0.00           C  
ATOM    414  CB  PRO A  51     -10.601  -5.912  21.841  1.00  0.00           C  
ATOM    415  O   PRO A  51     -13.337  -7.470  20.882  1.00  0.00           O  
ATOM    416  CG  PRO A  51     -10.345  -5.296  23.179  1.00  0.00           C  
ATOM    417  CD  PRO A  51     -11.201  -4.069  23.310  1.00  0.00           C  
ATOM    418  N   HIS A  52     -13.551  -6.892  23.051  1.00  0.00           N  
ATOM    419  CA  HIS A  52     -14.370  -8.026  23.465  1.00  0.00           C  
ATOM    420  C   HIS A  52     -15.851  -7.755  23.220  1.00  0.00           C  
ATOM    421  CB  HIS A  52     -14.133  -8.347  24.942  1.00  0.00           C  
ATOM    422  O   HIS A  52     -16.663  -8.683  23.209  1.00  0.00           O  
ATOM    423  CG  HIS A  52     -12.715  -8.702  25.258  1.00  0.00           C  
ATOM    424  CD2 HIS A  52     -11.755  -8.017  25.923  1.00  0.00           C  
ATOM    425  ND1 HIS A  52     -12.142  -9.894  24.871  1.00  0.00           N  
ATOM    426  CE1 HIS A  52     -10.887  -9.927  25.287  1.00  0.00           C  
ATOM    427  NE2 HIS A  52     -10.627  -8.801  25.928  1.00  0.00           N  
ATOM    428  N   LYS A  53     -16.103  -6.491  22.893  1.00  0.00           N  
ATOM    429  CA  LYS A  53     -17.503  -6.094  22.771  1.00  0.00           C  
ATOM    430  C   LYS A  53     -17.873  -5.827  21.314  1.00  0.00           C  
ATOM    431  CB  LYS A  53     -17.786  -4.854  23.619  1.00  0.00           C  
ATOM    432  O   LYS A  53     -18.990  -5.394  21.022  1.00  0.00           O  
ATOM    433  CG  LYS A  53     -17.716  -5.101  25.119  1.00  0.00           C  
ATOM    434  CD  LYS A  53     -18.209  -3.894  25.908  1.00  0.00           C  
ATOM    435  CE  LYS A  53     -18.168  -4.151  27.408  1.00  0.00           C  
ATOM    436  NZ  LYS A  53     -18.628  -2.962  28.186  1.00  0.00           N  
ATOM    437  N   LYS A  54     -16.867  -6.102  20.420  1.00  0.00           N  
ATOM    438  CA  LYS A  54     -17.080  -5.812  19.005  1.00  0.00           C  
ATOM    439  C   LYS A  54     -18.190  -6.684  18.426  1.00  0.00           C  
ATOM    440  CB  LYS A  54     -15.787  -6.017  18.214  1.00  0.00           C  
ATOM    441  O   LYS A  54     -18.947  -6.241  17.559  1.00  0.00           O  
ATOM    442  CG  LYS A  54     -14.937  -4.762  18.083  1.00  0.00           C  
ATOM    443  CD  LYS A  54     -13.896  -4.905  16.980  1.00  0.00           C  
ATOM    444  CE  LYS A  54     -13.408  -3.548  16.491  1.00  0.00           C  
ATOM    445  NZ  LYS A  54     -12.318  -3.683  15.479  1.00  0.00           N  
ATOM    446  N   ASN A  55     -18.337  -7.956  18.931  1.00  0.00           N  
ATOM    447  CA  ASN A  55     -19.378  -8.883  18.498  1.00  0.00           C  
ATOM    448  C   ASN A  55     -20.759  -8.428  18.959  1.00  0.00           C  
ATOM    449  CB  ASN A  55     -19.086 -10.295  19.008  1.00  0.00           C  
ATOM    450  O   ASN A  55     -21.776  -8.894  18.441  1.00  0.00           O  
ATOM    451  CG  ASN A  55     -18.019 -11.001  18.194  1.00  0.00           C  
ATOM    452  ND2 ASN A  55     -17.292 -11.911  18.832  1.00  0.00           N  
ATOM    453  OD1 ASN A  55     -17.849 -10.730  17.003  1.00  0.00           O  
ATOM    454  N   ARG A  56     -20.717  -7.431  19.853  1.00  0.00           N  
ATOM    455  CA  ARG A  56     -21.968  -6.940  20.420  1.00  0.00           C  
ATOM    456  C   ARG A  56     -22.294  -5.544  19.900  1.00  0.00           C  
ATOM    457  CB  ARG A  56     -21.898  -6.926  21.949  1.00  0.00           C  
ATOM    458  O   ARG A  56     -23.278  -4.932  20.321  1.00  0.00           O  
ATOM    459  CG  ARG A  56     -21.768  -8.307  22.571  1.00  0.00           C  
ATOM    460  CD  ARG A  56     -21.755  -8.241  24.092  1.00  0.00           C  
ATOM    461  NE  ARG A  56     -21.630  -9.568  24.688  1.00  0.00           N  
ATOM    462  NH1 ARG A  56     -21.833  -8.835  26.869  1.00  0.00           N  
ATOM    463  NH2 ARG A  56     -21.545 -11.065  26.428  1.00  0.00           N  
ATOM    464  CZ  ARG A  56     -21.669  -9.820  25.994  1.00  0.00           C  
ATOM    465  N   LEU A  57     -21.470  -5.087  18.986  1.00  0.00           N  
ATOM    466  CA  LEU A  57     -21.622  -3.740  18.448  1.00  0.00           C  
ATOM    467  C   LEU A  57     -22.128  -3.782  17.010  1.00  0.00           C  
ATOM    468  CB  LEU A  57     -20.292  -2.984  18.510  1.00  0.00           C  
ATOM    469  O   LEU A  57     -21.831  -4.723  16.270  1.00  0.00           O  
ATOM    470  CG  LEU A  57     -19.750  -2.680  19.908  1.00  0.00           C  
ATOM    471  CD1 LEU A  57     -18.337  -2.113  19.817  1.00  0.00           C  
ATOM    472  CD2 LEU A  57     -20.674  -1.713  20.641  1.00  0.00           C  
ATOM    473  N   CYS A  58     -22.992  -2.858  16.718  1.00  0.00           N  
ATOM    474  CA  CYS A  58     -23.462  -2.698  15.346  1.00  0.00           C  
ATOM    475  C   CYS A  58     -22.986  -1.375  14.759  1.00  0.00           C  
ATOM    476  CB  CYS A  58     -24.987  -2.773  15.290  1.00  0.00           C  
ATOM    477  O   CYS A  58     -23.058  -0.336  15.418  1.00  0.00           O  
ATOM    478  SG  CYS A  58     -25.665  -4.318  15.935  1.00  0.00           S  
ATOM    479  N   PHE A  59     -22.463  -1.455  13.468  1.00  0.00           N  
ATOM    480  CA  PHE A  59     -21.891  -0.279  12.822  1.00  0.00           C  
ATOM    481  C   PHE A  59     -22.458  -0.102  11.419  1.00  0.00           C  
ATOM    482  CB  PHE A  59     -20.364  -0.387  12.762  1.00  0.00           C  
ATOM    483  O   PHE A  59     -23.053  -1.028  10.863  1.00  0.00           O  
ATOM    484  CG  PHE A  59     -19.734  -0.817  14.059  1.00  0.00           C  
ATOM    485  CD1 PHE A  59     -19.450   0.114  15.051  1.00  0.00           C  
ATOM    486  CD2 PHE A  59     -19.427  -2.152  14.287  1.00  0.00           C  
ATOM    487  CE1 PHE A  59     -18.867  -0.281  16.253  1.00  0.00           C  
ATOM    488  CE2 PHE A  59     -18.844  -2.554  15.485  1.00  0.00           C  
ATOM    489  CZ  PHE A  59     -18.564  -1.617  16.467  1.00  0.00           C  
ATOM    490  N   THR A  60     -22.444   1.102  10.908  1.00  0.00           N  
ATOM    491  CA  THR A  60     -22.980   1.469   9.602  1.00  0.00           C  
ATOM    492  C   THR A  60     -22.064   0.978   8.484  1.00  0.00           C  
ATOM    493  CB  THR A  60     -23.168   2.992   9.483  1.00  0.00           C  
ATOM    494  O   THR A  60     -22.532   0.408   7.496  1.00  0.00           O  
ATOM    495  CG2 THR A  60     -24.332   3.471  10.345  1.00  0.00           C  
ATOM    496  OG1 THR A  60     -21.969   3.651   9.910  1.00  0.00           O  
ATOM    497  N   SER A  61     -20.703   1.092   8.625  1.00  0.00           N  
ATOM    498  CA  SER A  61     -19.749   0.677   7.602  1.00  0.00           C  
ATOM    499  C   SER A  61     -18.380   0.387   8.208  1.00  0.00           C  
ATOM    500  CB  SER A  61     -19.620   1.752   6.522  1.00  0.00           C  
ATOM    501  O   SER A  61     -18.018   0.957   9.240  1.00  0.00           O  
ATOM    502  OG  SER A  61     -19.155   2.970   7.077  1.00  0.00           O  
ATOM    503  N   ASN A  62     -17.738  -0.731   7.697  1.00  0.00           N  
ATOM    504  CA  ASN A  62     -16.392  -1.148   8.078  1.00  0.00           C  
ATOM    505  C   ASN A  62     -15.392  -0.913   6.950  1.00  0.00           C  
ATOM    506  CB  ASN A  62     -16.384  -2.619   8.498  1.00  0.00           C  
ATOM    507  O   ASN A  62     -15.599  -1.372   5.826  1.00  0.00           O  
ATOM    508  CG  ASN A  62     -15.251  -2.949   9.449  1.00  0.00           C  
ATOM    509  ND2 ASN A  62     -15.232  -4.181   9.944  1.00  0.00           N  
ATOM    510  OD1 ASN A  62     -14.401  -2.104   9.738  1.00  0.00           O  
ATOM    511  N   TYR A  63     -14.526   0.228   7.118  1.00  0.00           N  
ATOM    512  CA  TYR A  63     -13.497   0.443   6.107  1.00  0.00           C  
ATOM    513  C   TYR A  63     -12.196  -0.248   6.497  1.00  0.00           C  
ATOM    514  CB  TYR A  63     -13.251   1.941   5.900  1.00  0.00           C  
ATOM    515  O   TYR A  63     -11.690  -0.052   7.605  1.00  0.00           O  
ATOM    516  CG  TYR A  63     -14.443   2.680   5.343  1.00  0.00           C  
ATOM    517  CD1 TYR A  63     -14.629   2.806   3.968  1.00  0.00           C  
ATOM    518  CD2 TYR A  63     -15.385   3.255   6.189  1.00  0.00           C  
ATOM    519  CE1 TYR A  63     -15.725   3.488   3.449  1.00  0.00           C  
ATOM    520  CE2 TYR A  63     -16.485   3.939   5.682  1.00  0.00           C  
ATOM    521  OH  TYR A  63     -17.733   4.726   3.805  1.00  0.00           O  
ATOM    522  CZ  TYR A  63     -16.646   4.050   4.313  1.00  0.00           C  
ATOM    523  N   ASP A  64     -11.695  -1.253   5.680  1.00  0.00           N  
ATOM    524  CA  ASP A  64     -10.465  -1.915   6.103  1.00  0.00           C  
ATOM    525  C   ASP A  64      -9.341  -1.680   5.096  1.00  0.00           C  
ATOM    526  CB  ASP A  64     -10.699  -3.416   6.289  1.00  0.00           C  
ATOM    527  O   ASP A  64      -9.297  -2.323   4.046  1.00  0.00           O  
ATOM    528  CG  ASP A  64     -11.598  -3.734   7.471  1.00  0.00           C  
ATOM    529  OD1 ASP A  64     -11.461  -3.087   8.532  1.00  0.00           O  
ATOM    530  OD2 ASP A  64     -12.448  -4.641   7.341  1.00  0.00           O  
ATOM    531  N   PRO A  65      -8.608  -0.555   5.315  1.00  0.00           N  
ATOM    532  CA  PRO A  65      -7.393  -0.523   4.497  1.00  0.00           C  
ATOM    533  C   PRO A  65      -6.429  -1.659   4.828  1.00  0.00           C  
ATOM    534  CB  PRO A  65      -6.774   0.835   4.836  1.00  0.00           C  
ATOM    535  O   PRO A  65      -6.265  -2.013   5.998  1.00  0.00           O  
ATOM    536  CG  PRO A  65      -7.880   1.609   5.479  1.00  0.00           C  
ATOM    537  CD  PRO A  65      -8.866   0.637   6.061  1.00  0.00           C  
ATOM    538  N   SER A  66      -5.993  -2.405   3.824  1.00  0.00           N  
ATOM    539  CA  SER A  66      -4.969  -3.428   4.009  1.00  0.00           C  
ATOM    540  C   SER A  66      -3.728  -3.125   3.176  1.00  0.00           C  
ATOM    541  CB  SER A  66      -5.515  -4.808   3.642  1.00  0.00           C  
ATOM    542  O   SER A  66      -3.834  -2.804   1.990  1.00  0.00           O  
ATOM    543  OG  SER A  66      -5.932  -4.840   2.288  1.00  0.00           O  
ATOM    544  N   PHE A  67      -2.613  -3.037   3.822  1.00  0.00           N  
ATOM    545  CA  PHE A  67      -1.358  -2.793   3.121  1.00  0.00           C  
ATOM    546  C   PHE A  67      -0.191  -3.440   3.857  1.00  0.00           C  
ATOM    547  CB  PHE A  67      -1.111  -1.290   2.964  1.00  0.00           C  
ATOM    548  O   PHE A  67      -0.373  -4.024   4.928  1.00  0.00           O  
ATOM    549  CG  PHE A  67      -1.218  -0.520   4.253  1.00  0.00           C  
ATOM    550  CD1 PHE A  67      -2.407   0.107   4.607  1.00  0.00           C  
ATOM    551  CD2 PHE A  67      -0.130  -0.422   5.110  1.00  0.00           C  
ATOM    552  CE1 PHE A  67      -2.509   0.820   5.799  1.00  0.00           C  
ATOM    553  CE2 PHE A  67      -0.225   0.289   6.303  1.00  0.00           C  
ATOM    554  CZ  PHE A  67      -1.415   0.910   6.645  1.00  0.00           C  
ATOM    555  N   VAL A  68       0.963  -3.410   3.233  1.00  0.00           N  
ATOM    556  CA  VAL A  68       2.177  -3.987   3.800  1.00  0.00           C  
ATOM    557  C   VAL A  68       3.108  -2.873   4.272  1.00  0.00           C  
ATOM    558  CB  VAL A  68       2.904  -4.894   2.781  1.00  0.00           C  
ATOM    559  O   VAL A  68       3.387  -1.931   3.526  1.00  0.00           O  
ATOM    560  CG1 VAL A  68       4.173  -5.483   3.393  1.00  0.00           C  
ATOM    561  CG2 VAL A  68       1.974  -6.005   2.298  1.00  0.00           C  
ATOM    562  N   ASP A  69       3.545  -2.993   5.567  1.00  0.00           N  
ATOM    563  CA  ASP A  69       4.495  -2.029   6.113  1.00  0.00           C  
ATOM    564  C   ASP A  69       5.479  -2.706   7.065  1.00  0.00           C  
ATOM    565  CB  ASP A  69       3.759  -0.899   6.836  1.00  0.00           C  
ATOM    566  O   ASP A  69       5.335  -3.891   7.375  1.00  0.00           O  
ATOM    567  CG  ASP A  69       4.525   0.412   6.821  1.00  0.00           C  
ATOM    568  OD1 ASP A  69       5.737   0.408   6.516  1.00  0.00           O  
ATOM    569  OD2 ASP A  69       3.911   1.460   7.120  1.00  0.00           O  
ATOM    570  N   ARG A  70       6.512  -1.968   7.463  1.00  0.00           N  
ATOM    571  CA  ARG A  70       7.481  -2.500   8.414  1.00  0.00           C  
ATOM    572  C   ARG A  70       6.894  -2.557   9.821  1.00  0.00           C  
ATOM    573  CB  ARG A  70       8.757  -1.654   8.413  1.00  0.00           C  
ATOM    574  O   ARG A  70       6.034  -1.747  10.173  1.00  0.00           O  
ATOM    575  CG  ARG A  70       9.545  -1.731   7.115  1.00  0.00           C  
ATOM    576  CD  ARG A  70      10.864  -0.976   7.211  1.00  0.00           C  
ATOM    577  NE  ARG A  70      11.597  -1.010   5.948  1.00  0.00           N  
ATOM    578  NH1 ARG A  70      13.359   0.281   6.699  1.00  0.00           N  
ATOM    579  NH2 ARG A  70      13.346  -0.508   4.547  1.00  0.00           N  
ATOM    580  CZ  ARG A  70      12.766  -0.412   5.734  1.00  0.00           C  
ATOM    581  N   ASN A  71       7.323  -3.529  10.487  1.00  0.00           N  
ATOM    582  CA  ASN A  71       6.863  -3.705  11.860  1.00  0.00           C  
ATOM    583  C   ASN A  71       6.976  -2.411  12.660  1.00  0.00           C  
ATOM    584  CB  ASN A  71       7.646  -4.826  12.549  1.00  0.00           C  
ATOM    585  O   ASN A  71       6.061  -2.054  13.405  1.00  0.00           O  
ATOM    586  CG  ASN A  71       7.114  -5.144  13.932  1.00  0.00           C  
ATOM    587  ND2 ASN A  71       7.987  -5.635  14.804  1.00  0.00           N  
ATOM    588  OD1 ASN A  71       5.929  -4.952  14.215  1.00  0.00           O  
ATOM    589  N   VAL A  72       8.089  -1.721  12.524  1.00  0.00           N  
ATOM    590  CA  VAL A  72       8.358  -0.509  13.291  1.00  0.00           C  
ATOM    591  C   VAL A  72       7.351   0.575  12.914  1.00  0.00           C  
ATOM    592  CB  VAL A  72       9.799  -0.001  13.063  1.00  0.00           C  
ATOM    593  O   VAL A  72       6.959   1.386  13.756  1.00  0.00           O  
ATOM    594  CG1 VAL A  72      10.814  -0.959  13.683  1.00  0.00           C  
ATOM    595  CG2 VAL A  72      10.071   0.179  11.570  1.00  0.00           C  
ATOM    596  N   GLU A  73       6.884   0.521  11.727  1.00  0.00           N  
ATOM    597  CA  GLU A  73       5.949   1.521  11.222  1.00  0.00           C  
ATOM    598  C   GLU A  73       4.510   1.168  11.590  1.00  0.00           C  
ATOM    599  CB  GLU A  73       6.083   1.666   9.704  1.00  0.00           C  
ATOM    600  O   GLU A  73       3.683   2.056  11.804  1.00  0.00           O  
ATOM    601  CG  GLU A  73       7.451   2.155   9.252  1.00  0.00           C  
ATOM    602  CD  GLU A  73       7.733   3.597   9.645  1.00  0.00           C  
ATOM    603  OE1 GLU A  73       8.911   4.018   9.602  1.00  0.00           O  
ATOM    604  OE2 GLU A  73       6.768   4.310  10.000  1.00  0.00           O  
ATOM    605  N   VAL A  74       4.252  -0.097  11.578  1.00  0.00           N  
ATOM    606  CA  VAL A  74       2.924  -0.581  11.939  1.00  0.00           C  
ATOM    607  C   VAL A  74       2.618  -0.219  13.390  1.00  0.00           C  
ATOM    608  CB  VAL A  74       2.801  -2.108  11.734  1.00  0.00           C  
ATOM    609  O   VAL A  74       1.474   0.092  13.731  1.00  0.00           O  
ATOM    610  CG1 VAL A  74       1.483  -2.625  12.307  1.00  0.00           C  
ATOM    611  CG2 VAL A  74       2.916  -2.457  10.251  1.00  0.00           C  
ATOM    612  N   ARG A  75       3.635  -0.153  14.236  1.00  0.00           N  
ATOM    613  CA  ARG A  75       3.490   0.243  15.633  1.00  0.00           C  
ATOM    614  C   ARG A  75       3.075   1.706  15.748  1.00  0.00           C  
ATOM    615  CB  ARG A  75       4.795   0.007  16.397  1.00  0.00           C  
ATOM    616  O   ARG A  75       2.471   2.109  16.744  1.00  0.00           O  
ATOM    617  CG  ARG A  75       5.075  -1.456  16.701  1.00  0.00           C  
ATOM    618  CD  ARG A  75       6.316  -1.624  17.568  1.00  0.00           C  
ATOM    619  NE  ARG A  75       6.567  -3.028  17.881  1.00  0.00           N  
ATOM    620  NH1 ARG A  75       8.382  -2.611  19.249  1.00  0.00           N  
ATOM    621  NH2 ARG A  75       7.682  -4.764  18.890  1.00  0.00           N  
ATOM    622  CZ  ARG A  75       7.543  -3.465  18.673  1.00  0.00           C  
ATOM    623  N   ALA A  76       3.424   2.372  14.760  1.00  0.00           N  
ATOM    624  CA  ALA A  76       3.192   3.814  14.750  1.00  0.00           C  
ATOM    625  C   ALA A  76       1.804   4.143  14.206  1.00  0.00           C  
ATOM    626  CB  ALA A  76       4.264   4.520  13.924  1.00  0.00           C  
ATOM    627  O   ALA A  76       1.408   5.310  14.162  1.00  0.00           O  
ATOM    628  N   ILE A  77       0.977   3.140  13.856  1.00  0.00           N  
ATOM    629  CA  ILE A  77      -0.382   3.348  13.368  1.00  0.00           C  
ATOM    630  C   ILE A  77      -1.331   3.536  14.550  1.00  0.00           C  
ATOM    631  CB  ILE A  77      -0.852   2.171  12.484  1.00  0.00           C  
ATOM    632  O   ILE A  77      -1.762   2.560  15.169  1.00  0.00           O  
ATOM    633  CG1 ILE A  77       0.046   2.039  11.249  1.00  0.00           C  
ATOM    634  CG2 ILE A  77      -2.318   2.353  12.079  1.00  0.00           C  
ATOM    635  CD1 ILE A  77      -0.240   0.805  10.405  1.00  0.00           C  
ATOM    636  N   ALA A  78      -1.511   4.666  14.962  1.00  0.00           N  
ATOM    637  CA  ALA A  78      -2.357   5.081  16.078  1.00  0.00           C  
ATOM    638  C   ALA A  78      -2.852   6.512  15.888  1.00  0.00           C  
ATOM    639  CB  ALA A  78      -1.599   4.954  17.397  1.00  0.00           C  
ATOM    640  O   ALA A  78      -2.182   7.328  15.251  1.00  0.00           O  
ATOM    641  N   PRO A  79      -4.205   6.731  16.391  1.00  0.00           N  
ATOM    642  CA  PRO A  79      -4.672   8.117  16.301  1.00  0.00           C  
ATOM    643  C   PRO A  79      -3.767   9.094  17.049  1.00  0.00           C  
ATOM    644  CB  PRO A  79      -6.062   8.063  16.939  1.00  0.00           C  
ATOM    645  O   PRO A  79      -3.393   8.840  18.196  1.00  0.00           O  
ATOM    646  CG  PRO A  79      -6.030   6.858  17.824  1.00  0.00           C  
ATOM    647  CD  PRO A  79      -5.045   5.876  17.257  1.00  0.00           C  
ATOM    648  N   GLY A  80      -3.293  10.137  16.331  1.00  0.00           N  
ATOM    649  CA  GLY A  80      -2.471  11.142  16.986  1.00  0.00           C  
ATOM    650  C   GLY A  80      -0.983  10.906  16.805  1.00  0.00           C  
ATOM    651  O   GLY A  80      -0.165  11.743  17.193  1.00  0.00           O  
ATOM    652  N   GLU A  81      -0.632   9.671  16.342  1.00  0.00           N  
ATOM    653  CA  GLU A  81       0.773   9.366  16.089  1.00  0.00           C  
ATOM    654  C   GLU A  81       1.222   9.912  14.736  1.00  0.00           C  
ATOM    655  CB  GLU A  81       1.016   7.855  16.153  1.00  0.00           C  
ATOM    656  O   GLU A  81       0.503   9.790  13.742  1.00  0.00           O  
ATOM    657  CG  GLU A  81       0.914   7.275  17.556  1.00  0.00           C  
ATOM    658  CD  GLU A  81       2.022   7.749  18.483  1.00  0.00           C  
ATOM    659  OE1 GLU A  81       1.760   7.944  19.692  1.00  0.00           O  
ATOM    660  OE2 GLU A  81       3.161   7.929  17.997  1.00  0.00           O  
ATOM    661  N   THR A  82       2.318  10.780  14.820  1.00  0.00           N  
ATOM    662  CA  THR A  82       2.923  11.335  13.614  1.00  0.00           C  
ATOM    663  C   THR A  82       4.140  10.517  13.193  1.00  0.00           C  
ATOM    664  CB  THR A  82       3.337  12.804  13.823  1.00  0.00           C  
ATOM    665  O   THR A  82       4.534   9.578  13.888  1.00  0.00           O  
ATOM    666  CG2 THR A  82       2.137  13.664  14.207  1.00  0.00           C  
ATOM    667  OG1 THR A  82       4.316  12.875  14.867  1.00  0.00           O  
ATOM    668  N   GLY A  83       4.625  10.708  12.013  1.00  0.00           N  
ATOM    669  CA  GLY A  83       5.749   9.977  11.448  1.00  0.00           C  
ATOM    670  C   GLY A  83       5.594   9.698   9.965  1.00  0.00           C  
ATOM    671  O   GLY A  83       4.727  10.276   9.306  1.00  0.00           O  
ATOM    672  N   LYS A  84       6.491   8.951   9.524  1.00  0.00           N  
ATOM    673  CA  LYS A  84       6.567   8.645   8.099  1.00  0.00           C  
ATOM    674  C   LYS A  84       5.272   8.008   7.603  1.00  0.00           C  
ATOM    675  CB  LYS A  84       7.750   7.719   7.811  1.00  0.00           C  
ATOM    676  O   LYS A  84       4.743   8.397   6.560  1.00  0.00           O  
ATOM    677  CG  LYS A  84       8.001   7.478   6.330  1.00  0.00           C  
ATOM    678  CD  LYS A  84       9.203   6.569   6.107  1.00  0.00           C  
ATOM    679  CE  LYS A  84       9.390   6.240   4.632  1.00  0.00           C  
ATOM    680  NZ  LYS A  84      10.552   5.328   4.412  1.00  0.00           N  
ATOM    681  N   ILE A  85       4.704   7.160   8.390  1.00  0.00           N  
ATOM    682  CA  ILE A  85       3.477   6.480   7.989  1.00  0.00           C  
ATOM    683  C   ILE A  85       2.293   7.436   8.114  1.00  0.00           C  
ATOM    684  CB  ILE A  85       3.232   5.211   8.836  1.00  0.00           C  
ATOM    685  O   ILE A  85       1.514   7.596   7.171  1.00  0.00           O  
ATOM    686  CG1 ILE A  85       2.152   4.337   8.187  1.00  0.00           C  
ATOM    687  CG2 ILE A  85       2.846   5.584  10.270  1.00  0.00           C  
ATOM    688  CD1 ILE A  85       2.345   2.844   8.416  1.00  0.00           C  
ATOM    689  N   GLY A  86       2.086   8.089   9.226  1.00  0.00           N  
ATOM    690  CA  GLY A  86       0.968   8.972   9.519  1.00  0.00           C  
ATOM    691  C   GLY A  86       1.027  10.281   8.755  1.00  0.00           C  
ATOM    692  O   GLY A  86      -0.010  10.856   8.417  1.00  0.00           O  
ATOM    693  N   ASP A  87       2.247  10.691   8.296  1.00  0.00           N  
ATOM    694  CA  ASP A  87       2.444  11.960   7.602  1.00  0.00           C  
ATOM    695  C   ASP A  87       2.397  11.770   6.088  1.00  0.00           C  
ATOM    696  CB  ASP A  87       3.774  12.596   8.012  1.00  0.00           C  
ATOM    697  O   ASP A  87       1.820  12.591   5.372  1.00  0.00           O  
ATOM    698  CG  ASP A  87       3.773  13.101   9.444  1.00  0.00           C  
ATOM    699  OD1 ASP A  87       2.682  13.283  10.027  1.00  0.00           O  
ATOM    700  OD2 ASP A  87       4.873  13.321   9.995  1.00  0.00           O  
ATOM    701  N   TYR A  88       2.871  10.577   5.623  1.00  0.00           N  
ATOM    702  CA  TYR A  88       3.085  10.487   4.182  1.00  0.00           C  
ATOM    703  C   TYR A  88       2.283   9.338   3.583  1.00  0.00           C  
ATOM    704  CB  TYR A  88       4.573  10.303   3.870  1.00  0.00           C  
ATOM    705  O   TYR A  88       1.696   9.478   2.507  1.00  0.00           O  
ATOM    706  CG  TYR A  88       5.450  11.401   4.421  1.00  0.00           C  
ATOM    707  CD1 TYR A  88       5.241  12.731   4.063  1.00  0.00           C  
ATOM    708  CD2 TYR A  88       6.488  11.112   5.300  1.00  0.00           C  
ATOM    709  CE1 TYR A  88       6.047  13.747   4.566  1.00  0.00           C  
ATOM    710  CE2 TYR A  88       7.301  12.119   5.810  1.00  0.00           C  
ATOM    711  OH  TYR A  88       7.874  14.433   5.940  1.00  0.00           O  
ATOM    712  CZ  TYR A  88       7.072  13.432   5.438  1.00  0.00           C  
ATOM    713  N   ASN A  89       2.204   8.204   4.239  1.00  0.00           N  
ATOM    714  CA  ASN A  89       1.780   6.964   3.596  1.00  0.00           C  
ATOM    715  C   ASN A  89       0.346   6.601   3.968  1.00  0.00           C  
ATOM    716  CB  ASN A  89       2.729   5.820   3.959  1.00  0.00           C  
ATOM    717  O   ASN A  89      -0.394   6.056   3.147  1.00  0.00           O  
ATOM    718  CG  ASN A  89       4.071   5.931   3.263  1.00  0.00           C  
ATOM    719  ND2 ASN A  89       5.147   5.887   4.040  1.00  0.00           N  
ATOM    720  OD1 ASN A  89       4.141   6.057   2.038  1.00  0.00           O  
ATOM    721  N   TYR A  90      -0.058   6.918   5.158  1.00  0.00           N  
ATOM    722  CA  TYR A  90      -1.375   6.553   5.669  1.00  0.00           C  
ATOM    723  C   TYR A  90      -1.712   7.346   6.926  1.00  0.00           C  
ATOM    724  CB  TYR A  90      -1.439   5.051   5.966  1.00  0.00           C  
ATOM    725  O   TYR A  90      -0.887   7.458   7.836  1.00  0.00           O  
ATOM    726  CG  TYR A  90      -2.794   4.583   6.438  1.00  0.00           C  
ATOM    727  CD1 TYR A  90      -3.039   4.346   7.789  1.00  0.00           C  
ATOM    728  CD2 TYR A  90      -3.831   4.376   5.535  1.00  0.00           C  
ATOM    729  CE1 TYR A  90      -4.285   3.913   8.229  1.00  0.00           C  
ATOM    730  CE2 TYR A  90      -5.081   3.942   5.964  1.00  0.00           C  
ATOM    731  OH  TYR A  90      -6.534   3.285   7.740  1.00  0.00           O  
ATOM    732  CZ  TYR A  90      -5.299   3.714   7.310  1.00  0.00           C  
ATOM    733  N   LYS A  91      -2.940   7.906   6.923  1.00  0.00           N  
ATOM    734  CA  LYS A  91      -3.318   8.753   8.050  1.00  0.00           C  
ATOM    735  C   LYS A  91      -4.601   8.252   8.708  1.00  0.00           C  
ATOM    736  CB  LYS A  91      -3.494  10.203   7.597  1.00  0.00           C  
ATOM    737  O   LYS A  91      -5.586   7.967   8.024  1.00  0.00           O  
ATOM    738  CG  LYS A  91      -3.863  11.162   8.720  1.00  0.00           C  
ATOM    739  CD  LYS A  91      -2.660  11.483   9.598  1.00  0.00           C  
ATOM    740  CE  LYS A  91      -2.987  12.560  10.623  1.00  0.00           C  
ATOM    741  NZ  LYS A  91      -1.869  12.759  11.593  1.00  0.00           N  
ATOM    742  N   LEU A  92      -4.415   8.054  10.090  1.00  0.00           N  
ATOM    743  CA  LEU A  92      -5.620   7.843  10.885  1.00  0.00           C  
ATOM    744  C   LEU A  92      -6.158   9.167  11.418  1.00  0.00           C  
ATOM    745  CB  LEU A  92      -5.335   6.889  12.047  1.00  0.00           C  
ATOM    746  O   LEU A  92      -5.386  10.087  11.700  1.00  0.00           O  
ATOM    747  CG  LEU A  92      -4.956   5.456  11.671  1.00  0.00           C  
ATOM    748  CD1 LEU A  92      -4.659   4.640  12.924  1.00  0.00           C  
ATOM    749  CD2 LEU A  92      -6.067   4.805  10.854  1.00  0.00           C  
ATOM    750  N   GLY A  93      -7.490   9.378  11.228  1.00  0.00           N  
ATOM    751  CA  GLY A  93      -8.063  10.553  11.863  1.00  0.00           C  
ATOM    752  C   GLY A  93      -7.800  10.612  13.356  1.00  0.00           C  
ATOM    753  O   GLY A  93      -7.658   9.576  14.008  1.00  0.00           O  
ATOM    754  N   ASP A  94      -7.590  11.787  13.907  1.00  0.00           N  
ATOM    755  CA  ASP A  94      -7.360  11.988  15.334  1.00  0.00           C  
ATOM    756  C   ASP A  94      -8.527  11.451  16.160  1.00  0.00           C  
ATOM    757  CB  ASP A  94      -7.138  13.471  15.639  1.00  0.00           C  
ATOM    758  O   ASP A  94      -8.352  11.077  17.322  1.00  0.00           O  
ATOM    759  CG  ASP A  94      -5.813  13.993  15.113  1.00  0.00           C  
ATOM    760  OD1 ASP A  94      -4.887  13.185  14.883  1.00  0.00           O  
ATOM    761  OD2 ASP A  94      -5.692  15.223  14.930  1.00  0.00           O  
ATOM    762  N   SER A  95      -9.668  11.352  15.509  1.00  0.00           N  
ATOM    763  CA  SER A  95     -10.873  10.870  16.177  1.00  0.00           C  
ATOM    764  C   SER A  95     -11.158   9.415  15.820  1.00  0.00           C  
ATOM    765  CB  SER A  95     -12.075  11.740  15.809  1.00  0.00           C  
ATOM    766  O   SER A  95     -12.293   8.951  15.948  1.00  0.00           O  
ATOM    767  OG  SER A  95     -12.296  11.725  14.409  1.00  0.00           O  
ATOM    768  N   PHE A  96     -10.179   8.758  15.304  1.00  0.00           N  
ATOM    769  CA  PHE A  96     -10.319   7.374  14.867  1.00  0.00           C  
ATOM    770  C   PHE A  96     -10.797   6.490  16.013  1.00  0.00           C  
ATOM    771  CB  PHE A  96      -8.990   6.847  14.316  1.00  0.00           C  
ATOM    772  O   PHE A  96     -10.241   6.535  17.112  1.00  0.00           O  
ATOM    773  CG  PHE A  96      -9.031   5.396  13.919  1.00  0.00           C  
ATOM    774  CD1 PHE A  96      -8.492   4.419  14.746  1.00  0.00           C  
ATOM    775  CD2 PHE A  96      -9.608   5.009  12.716  1.00  0.00           C  
ATOM    776  CE1 PHE A  96      -8.528   3.075  14.381  1.00  0.00           C  
ATOM    777  CE2 PHE A  96      -9.648   3.669  12.345  1.00  0.00           C  
ATOM    778  CZ  PHE A  96      -9.107   2.703  13.178  1.00  0.00           C  
ATOM    779  N   THR A  97     -11.879   5.757  15.818  1.00  0.00           N  
ATOM    780  CA  THR A  97     -12.439   4.849  16.813  1.00  0.00           C  
ATOM    781  C   THR A  97     -12.709   3.477  16.203  1.00  0.00           C  
ATOM    782  CB  THR A  97     -13.740   5.412  17.413  1.00  0.00           C  
ATOM    783  O   THR A  97     -13.699   3.292  15.492  1.00  0.00           O  
ATOM    784  CG2 THR A  97     -14.046   4.771  18.763  1.00  0.00           C  
ATOM    785  OG1 THR A  97     -13.605   6.828  17.590  1.00  0.00           O  
ATOM    786  N   ALA A  98     -11.771   2.577  16.294  1.00  0.00           N  
ATOM    787  CA  ALA A  98     -11.880   1.207  15.797  1.00  0.00           C  
ATOM    788  C   ALA A  98     -10.630   0.400  16.138  1.00  0.00           C  
ATOM    789  CB  ALA A  98     -12.115   1.205  14.289  1.00  0.00           C  
ATOM    790  O   ALA A  98      -9.872   0.768  17.039  1.00  0.00           O  
ATOM    791  N   CYS A  99     -10.529  -0.792  15.496  1.00  0.00           N  
ATOM    792  CA  CYS A  99      -9.429  -1.690  15.828  1.00  0.00           C  
ATOM    793  C   CYS A  99      -8.454  -1.813  14.662  1.00  0.00           C  
ATOM    794  CB  CYS A  99      -9.961  -3.072  16.207  1.00  0.00           C  
ATOM    795  O   CYS A  99      -8.844  -1.662  13.503  1.00  0.00           O  
ATOM    796  SG  CYS A  99     -11.011  -3.068  17.677  1.00  0.00           S  
ATOM    797  N   VAL A 100      -7.250  -2.005  14.911  1.00  0.00           N  
ATOM    798  CA  VAL A 100      -6.195  -2.316  13.952  1.00  0.00           C  
ATOM    799  C   VAL A 100      -5.635  -3.708  14.232  1.00  0.00           C  
ATOM    800  CB  VAL A 100      -5.061  -1.267  13.997  1.00  0.00           C  
ATOM    801  O   VAL A 100      -5.300  -4.031  15.374  1.00  0.00           O  
ATOM    802  CG1 VAL A 100      -3.974  -1.603  12.977  1.00  0.00           C  
ATOM    803  CG2 VAL A 100      -5.620   0.133  13.745  1.00  0.00           C  
ATOM    804  N   ILE A 101      -5.622  -4.501  13.191  1.00  0.00           N  
ATOM    805  CA  ILE A 101      -5.069  -5.847  13.304  1.00  0.00           C  
ATOM    806  C   ILE A 101      -3.831  -5.972  12.420  1.00  0.00           C  
ATOM    807  CB  ILE A 101      -6.112  -6.921  12.922  1.00  0.00           C  
ATOM    808  O   ILE A 101      -3.828  -5.510  11.276  1.00  0.00           O  
ATOM    809  CG1 ILE A 101      -7.394  -6.736  13.742  1.00  0.00           C  
ATOM    810  CG2 ILE A 101      -5.536  -8.326  13.114  1.00  0.00           C  
ATOM    811  CD1 ILE A 101      -8.580  -7.540  13.227  1.00  0.00           C  
ATOM    812  N   CYS A 102      -2.826  -6.600  12.970  1.00  0.00           N  
ATOM    813  CA  CYS A 102      -1.609  -6.725  12.176  1.00  0.00           C  
ATOM    814  C   CYS A 102      -0.989  -8.107  12.341  1.00  0.00           C  
ATOM    815  CB  CYS A 102      -0.597  -5.652  12.576  1.00  0.00           C  
ATOM    816  O   CYS A 102      -1.118  -8.728  13.398  1.00  0.00           O  
ATOM    817  SG  CYS A 102      -0.006  -5.805  14.276  1.00  0.00           S  
ATOM    818  N   TRP A 103      -0.347  -8.553  11.250  1.00  0.00           N  
ATOM    819  CA  TRP A 103       0.341  -9.838  11.321  1.00  0.00           C  
ATOM    820  C   TRP A 103       1.545  -9.863  10.384  1.00  0.00           C  
ATOM    821  CB  TRP A 103      -0.616 -10.981  10.973  1.00  0.00           C  
ATOM    822  O   TRP A 103       1.646  -9.040   9.472  1.00  0.00           O  
ATOM    823  CG  TRP A 103      -1.064 -10.986   9.542  1.00  0.00           C  
ATOM    824  CD1 TRP A 103      -0.507 -11.684   8.507  1.00  0.00           C  
ATOM    825  CD2 TRP A 103      -2.161 -10.254   8.988  1.00  0.00           C  
ATOM    826  CE2 TRP A 103      -2.212 -10.556   7.609  1.00  0.00           C  
ATOM    827  CE3 TRP A 103      -3.108  -9.371   9.524  1.00  0.00           C  
ATOM    828  NE1 TRP A 103      -1.193 -11.430   7.341  1.00  0.00           N  
ATOM    829  CH2 TRP A 103      -4.088  -9.145   7.309  1.00  0.00           C  
ATOM    830  CZ2 TRP A 103      -3.174 -10.006   6.759  1.00  0.00           C  
ATOM    831  CZ3 TRP A 103      -4.064  -8.824   8.676  1.00  0.00           C  
ATOM    832  N   ASN A 104       2.525 -10.693  10.762  1.00  0.00           N  
ATOM    833  CA  ASN A 104       3.775 -10.828  10.022  1.00  0.00           C  
ATOM    834  C   ASN A 104       3.589 -11.652   8.752  1.00  0.00           C  
ATOM    835  CB  ASN A 104       4.857 -11.452  10.906  1.00  0.00           C  
ATOM    836  O   ASN A 104       3.025 -12.747   8.794  1.00  0.00           O  
ATOM    837  CG  ASN A 104       6.225 -11.439  10.253  1.00  0.00           C  
ATOM    838  ND2 ASN A 104       7.271 -11.542  11.064  1.00  0.00           N  
ATOM    839  OD1 ASN A 104       6.340 -11.335   9.029  1.00  0.00           O  
ATOM    840  N   SER A 105       3.952 -11.072   7.549  1.00  0.00           N  
ATOM    841  CA  SER A 105       3.834 -11.774   6.276  1.00  0.00           C  
ATOM    842  C   SER A 105       5.205 -12.086   5.686  1.00  0.00           C  
ATOM    843  CB  SER A 105       3.019 -10.946   5.281  1.00  0.00           C  
ATOM    844  O   SER A 105       5.339 -12.272   4.475  1.00  0.00           O  
ATOM    845  OG  SER A 105       3.668  -9.718   4.998  1.00  0.00           O  
ATOM    846  N   ASN A 106       6.262 -12.085   6.532  1.00  0.00           N  
ATOM    847  CA  ASN A 106       7.667 -12.170   6.149  1.00  0.00           C  
ATOM    848  C   ASN A 106       7.923 -13.350   5.216  1.00  0.00           C  
ATOM    849  CB  ASN A 106       8.558 -12.271   7.389  1.00  0.00           C  
ATOM    850  O   ASN A 106       8.579 -13.201   4.184  1.00  0.00           O  
ATOM    851  CG  ASN A 106      10.030 -12.107   7.066  1.00  0.00           C  
ATOM    852  ND2 ASN A 106      10.877 -12.855   7.763  1.00  0.00           N  
ATOM    853  OD1 ASN A 106      10.403 -11.313   6.198  1.00  0.00           O  
ATOM    854  N   ARG A 107       7.342 -14.465   5.559  1.00  0.00           N  
ATOM    855  CA  ARG A 107       7.640 -15.683   4.812  1.00  0.00           C  
ATOM    856  C   ARG A 107       6.859 -15.728   3.503  1.00  0.00           C  
ATOM    857  CB  ARG A 107       7.322 -16.920   5.654  1.00  0.00           C  
ATOM    858  O   ARG A 107       7.260 -16.411   2.559  1.00  0.00           O  
ATOM    859  CG  ARG A 107       8.308 -17.167   6.785  1.00  0.00           C  
ATOM    860  CD  ARG A 107       8.110 -18.536   7.419  1.00  0.00           C  
ATOM    861  NE  ARG A 107       9.084 -18.787   8.477  1.00  0.00           N  
ATOM    862  NH1 ARG A 107       8.488 -20.998   8.786  1.00  0.00           N  
ATOM    863  NH2 ARG A 107      10.159 -20.069  10.050  1.00  0.00           N  
ATOM    864  CZ  ARG A 107       9.241 -19.951   9.102  1.00  0.00           C  
ATOM    865  N   LEU A 108       5.831 -14.898   3.458  1.00  0.00           N  
ATOM    866  CA  LEU A 108       4.997 -14.847   2.262  1.00  0.00           C  
ATOM    867  C   LEU A 108       5.409 -13.686   1.362  1.00  0.00           C  
ATOM    868  CB  LEU A 108       3.521 -14.714   2.642  1.00  0.00           C  
ATOM    869  O   LEU A 108       5.527 -13.849   0.146  1.00  0.00           O  
ATOM    870  CG  LEU A 108       2.861 -15.957   3.242  1.00  0.00           C  
ATOM    871  CD1 LEU A 108       1.524 -15.592   3.880  1.00  0.00           C  
ATOM    872  CD2 LEU A 108       2.674 -17.031   2.175  1.00  0.00           C  
ATOM    873  N   ASP A 109       5.676 -12.572   1.906  1.00  0.00           N  
ATOM    874  CA  ASP A 109       5.804 -11.322   1.164  1.00  0.00           C  
ATOM    875  C   ASP A 109       7.271 -10.940   0.980  1.00  0.00           C  
ATOM    876  CB  ASP A 109       5.053 -10.195   1.877  1.00  0.00           C  
ATOM    877  O   ASP A 109       7.595 -10.071   0.168  1.00  0.00           O  
ATOM    878  CG  ASP A 109       3.547 -10.288   1.709  1.00  0.00           C  
ATOM    879  OD1 ASP A 109       3.079 -10.890   0.719  1.00  0.00           O  
ATOM    880  OD2 ASP A 109       2.821  -9.752   2.575  1.00  0.00           O  
ATOM    881  N   SER A 110       8.188 -11.634   1.723  1.00  0.00           N  
ATOM    882  CA  SER A 110       9.616 -11.367   1.590  1.00  0.00           C  
ATOM    883  C   SER A 110      10.271 -12.340   0.615  1.00  0.00           C  
ATOM    884  CB  SER A 110      10.308 -11.454   2.951  1.00  0.00           C  
ATOM    885  O   SER A 110       9.740 -13.423   0.359  1.00  0.00           O  
ATOM    886  OG  SER A 110       9.823 -10.450   3.826  1.00  0.00           O  
ATOM    887  N   MET A 111      11.297 -11.899  -0.050  1.00  0.00           N  
ATOM    888  CA  MET A 111      12.163 -12.735  -0.878  1.00  0.00           C  
ATOM    889  C   MET A 111      13.595 -12.723  -0.353  1.00  0.00           C  
ATOM    890  CB  MET A 111      12.135 -12.264  -2.333  1.00  0.00           C  
ATOM    891  O   MET A 111      14.023 -11.751   0.272  1.00  0.00           O  
ATOM    892  CG  MET A 111      10.760 -12.341  -2.976  1.00  0.00           C  
ATOM    893  SD  MET A 111      10.776 -11.816  -4.735  1.00  0.00           S  
ATOM    894  CE  MET A 111       9.016 -11.992  -5.137  1.00  0.00           C  
ATOM    895  N   VAL A 112      14.267 -13.864  -0.404  1.00  0.00           N  
ATOM    896  CA  VAL A 112      15.638 -14.005   0.077  1.00  0.00           C  
ATOM    897  C   VAL A 112      16.528 -12.954  -0.582  1.00  0.00           C  
ATOM    898  CB  VAL A 112      16.193 -15.421  -0.198  1.00  0.00           C  
ATOM    899  O   VAL A 112      17.382 -12.354   0.076  1.00  0.00           O  
ATOM    900  CG1 VAL A 112      17.662 -15.513   0.210  1.00  0.00           C  
ATOM    901  CG2 VAL A 112      15.364 -16.471   0.539  1.00  0.00           C  
ATOM    902  N   GLY A 113      16.137 -12.490  -1.786  1.00  0.00           N  
ATOM    903  CA  GLY A 113      16.885 -11.514  -2.562  1.00  0.00           C  
ATOM    904  C   GLY A 113      16.313 -10.112  -2.468  1.00  0.00           C  
ATOM    905  O   GLY A 113      16.820  -9.185  -3.103  1.00  0.00           O  
ATOM    906  N   GLY A 114      15.369 -10.034  -1.538  1.00  0.00           N  
ATOM    907  CA  GLY A 114      14.744  -8.745  -1.286  1.00  0.00           C  
ATOM    908  C   GLY A 114      13.605  -8.438  -2.240  1.00  0.00           C  
ATOM    909  O   GLY A 114      13.794  -8.426  -3.458  1.00  0.00           O  
ATOM    910  N   ASN A 115      12.403  -8.291  -1.730  1.00  0.00           N  
ATOM    911  CA  ASN A 115      11.204  -7.847  -2.434  1.00  0.00           C  
ATOM    912  C   ASN A 115      11.030  -6.333  -2.343  1.00  0.00           C  
ATOM    913  CB  ASN A 115       9.966  -8.558  -1.886  1.00  0.00           C  
ATOM    914  O   ASN A 115      10.937  -5.779  -1.246  1.00  0.00           O  
ATOM    915  CG  ASN A 115       8.715  -8.255  -2.688  1.00  0.00           C  
ATOM    916  ND2 ASN A 115       7.612  -8.904  -2.335  1.00  0.00           N  
ATOM    917  OD1 ASN A 115       8.741  -7.445  -3.618  1.00  0.00           O  
ATOM    918  N   TYR A 116      10.954  -5.623  -3.496  1.00  0.00           N  
ATOM    919  CA  TYR A 116      10.896  -4.166  -3.534  1.00  0.00           C  
ATOM    920  C   TYR A 116       9.488  -3.684  -3.862  1.00  0.00           C  
ATOM    921  CB  TYR A 116      11.889  -3.615  -4.563  1.00  0.00           C  
ATOM    922  O   TYR A 116       9.294  -2.525  -4.238  1.00  0.00           O  
ATOM    923  CG  TYR A 116      13.334  -3.878  -4.213  1.00  0.00           C  
ATOM    924  CD1 TYR A 116      14.055  -2.982  -3.428  1.00  0.00           C  
ATOM    925  CD2 TYR A 116      13.980  -5.022  -4.668  1.00  0.00           C  
ATOM    926  CE1 TYR A 116      15.387  -3.219  -3.105  1.00  0.00           C  
ATOM    927  CE2 TYR A 116      15.312  -5.270  -4.351  1.00  0.00           C  
ATOM    928  OH  TYR A 116      17.324  -4.603  -3.253  1.00  0.00           O  
ATOM    929  CZ  TYR A 116      16.006  -4.364  -3.570  1.00  0.00           C  
ATOM    930  N   SER A 117       8.564  -4.601  -3.803  1.00  0.00           N  
ATOM    931  CA  SER A 117       7.200  -4.314  -4.236  1.00  0.00           C  
ATOM    932  C   SER A 117       6.480  -3.416  -3.236  1.00  0.00           C  
ATOM    933  CB  SER A 117       6.413  -5.611  -4.427  1.00  0.00           C  
ATOM    934  O   SER A 117       5.530  -2.716  -3.594  1.00  0.00           O  
ATOM    935  OG  SER A 117       6.368  -6.354  -3.221  1.00  0.00           O  
ATOM    936  N   ASP A 118       6.884  -3.404  -2.035  1.00  0.00           N  
ATOM    937  CA  ASP A 118       6.267  -2.567  -1.010  1.00  0.00           C  
ATOM    938  C   ASP A 118       6.886  -1.171  -0.996  1.00  0.00           C  
ATOM    939  CB  ASP A 118       6.403  -3.217   0.368  1.00  0.00           C  
ATOM    940  O   ASP A 118       8.045  -1.004  -0.612  1.00  0.00           O  
ATOM    941  CG  ASP A 118       5.691  -4.554   0.466  1.00  0.00           C  
ATOM    942  OD1 ASP A 118       4.608  -4.714  -0.137  1.00  0.00           O  
ATOM    943  OD2 ASP A 118       6.216  -5.456   1.155  1.00  0.00           O  
ATOM    944  N   LEU A 119       6.063  -0.191  -1.471  1.00  0.00           N  
ATOM    945  CA  LEU A 119       6.528   1.185  -1.613  1.00  0.00           C  
ATOM    946  C   LEU A 119       5.957   2.068  -0.508  1.00  0.00           C  
ATOM    947  CB  LEU A 119       6.136   1.745  -2.983  1.00  0.00           C  
ATOM    948  O   LEU A 119       4.797   1.913  -0.120  1.00  0.00           O  
ATOM    949  CG  LEU A 119       6.757   1.056  -4.199  1.00  0.00           C  
ATOM    950  CD1 LEU A 119       6.062   1.511  -5.478  1.00  0.00           C  
ATOM    951  CD2 LEU A 119       8.254   1.338  -4.268  1.00  0.00           C  
ATOM    952  N   TYR A 120       6.846   2.898   0.001  1.00  0.00           N  
ATOM    953  CA  TYR A 120       6.368   3.907   0.939  1.00  0.00           C  
ATOM    954  C   TYR A 120       6.701   5.311   0.447  1.00  0.00           C  
ATOM    955  CB  TYR A 120       6.974   3.682   2.327  1.00  0.00           C  
ATOM    956  O   TYR A 120       7.579   5.485  -0.402  1.00  0.00           O  
ATOM    957  CG  TYR A 120       8.470   3.882   2.376  1.00  0.00           C  
ATOM    958  CD1 TYR A 120       9.342   2.846   2.048  1.00  0.00           C  
ATOM    959  CD2 TYR A 120       9.013   5.106   2.750  1.00  0.00           C  
ATOM    960  CE1 TYR A 120      10.720   3.025   2.093  1.00  0.00           C  
ATOM    961  CE2 TYR A 120      10.391   5.296   2.799  1.00  0.00           C  
ATOM    962  OH  TYR A 120      12.598   4.435   2.515  1.00  0.00           O  
ATOM    963  CZ  TYR A 120      11.234   4.252   2.469  1.00  0.00           C  
ATOM    964  N   ARG A 121       5.899   6.200   0.890  1.00  0.00           N  
ATOM    965  CA  ARG A 121       6.095   7.590   0.493  1.00  0.00           C  
ATOM    966  C   ARG A 121       7.214   8.238   1.302  1.00  0.00           C  
ATOM    967  CB  ARG A 121       4.798   8.385   0.662  1.00  0.00           C  
ATOM    968  O   ARG A 121       7.164   8.260   2.533  1.00  0.00           O  
ATOM    969  CG  ARG A 121       4.841   9.772   0.040  1.00  0.00           C  
ATOM    970  CD  ARG A 121       3.460  10.411  -0.008  1.00  0.00           C  
ATOM    971  NE  ARG A 121       2.549   9.664  -0.871  1.00  0.00           N  
ATOM    972  NH1 ARG A 121       3.104  10.811  -2.798  1.00  0.00           N  
ATOM    973  NH2 ARG A 121       1.545   9.133  -2.867  1.00  0.00           N  
ATOM    974  CZ  ARG A 121       2.402   9.871  -2.177  1.00  0.00           C  
ATOM    975  N   LEU A 122       8.235   8.826   0.580  1.00  0.00           N  
ATOM    976  CA  LEU A 122       9.441   9.399   1.166  1.00  0.00           C  
ATOM    977  C   LEU A 122       9.198  10.835   1.616  1.00  0.00           C  
ATOM    978  CB  LEU A 122      10.598   9.354   0.164  1.00  0.00           C  
ATOM    979  O   LEU A 122       9.510  11.195   2.754  1.00  0.00           O  
ATOM    980  CG  LEU A 122      11.977   9.736   0.703  1.00  0.00           C  
ATOM    981  CD1 LEU A 122      12.446   8.712   1.732  1.00  0.00           C  
ATOM    982  CD2 LEU A 122      12.983   9.855  -0.436  1.00  0.00           C  
ATOM    983  N   PHE A 123       8.613  11.630   0.721  1.00  0.00           N  
ATOM    984  CA  PHE A 123       8.357  13.032   1.027  1.00  0.00           C  
ATOM    985  C   PHE A 123       7.019  13.477   0.451  1.00  0.00           C  
ATOM    986  CB  PHE A 123       9.483  13.917   0.483  1.00  0.00           C  
ATOM    987  O   PHE A 123       6.642  13.064  -0.648  1.00  0.00           O  
ATOM    988  CG  PHE A 123      10.836  13.604   1.065  1.00  0.00           C  
ATOM    989  CD1 PHE A 123      11.186  14.059   2.330  1.00  0.00           C  
ATOM    990  CD2 PHE A 123      11.757  12.855   0.346  1.00  0.00           C  
ATOM    991  CE1 PHE A 123      12.437  13.772   2.871  1.00  0.00           C  
ATOM    992  CE2 PHE A 123      13.009  12.563   0.879  1.00  0.00           C  
ATOM    993  CZ  PHE A 123      13.347  13.023   2.142  1.00  0.00           C  
ATOM    994  N   ARG A 124       6.367  14.246   1.296  1.00  0.00           N  
ATOM    995  CA  ARG A 124       5.156  14.920   0.838  1.00  0.00           C  
ATOM    996  C   ARG A 124       4.897  16.188   1.643  1.00  0.00           C  
ATOM    997  CB  ARG A 124       3.950  13.982   0.934  1.00  0.00           C  
ATOM    998  O   ARG A 124       4.996  16.181   2.872  1.00  0.00           O  
ATOM    999  CG  ARG A 124       2.688  14.534   0.291  1.00  0.00           C  
ATOM   1000  CD  ARG A 124       1.541  13.535   0.351  1.00  0.00           C  
ATOM   1001  NE  ARG A 124       0.316  14.086  -0.222  1.00  0.00           N  
ATOM   1002  NH1 ARG A 124      -1.089  12.553   0.784  1.00  0.00           N  
ATOM   1003  NH2 ARG A 124      -1.951  14.185  -0.576  1.00  0.00           N  
ATOM   1004  CZ  ARG A 124      -0.905  13.606  -0.003  1.00  0.00           C  
ATOM   1005  N   LYS A 125       4.560  17.243   0.897  1.00  0.00           N  
ATOM   1006  CA  LYS A 125       4.352  18.547   1.521  1.00  0.00           C  
ATOM   1007  C   LYS A 125       2.999  18.610   2.224  1.00  0.00           C  
ATOM   1008  CB  LYS A 125       4.454  19.663   0.480  1.00  0.00           C  
ATOM   1009  O   LYS A 125       2.877  19.207   3.296  1.00  0.00           O  
ATOM   1010  CG  LYS A 125       5.876  19.957   0.026  1.00  0.00           C  
ATOM   1011  CD  LYS A 125       5.922  21.136  -0.937  1.00  0.00           C  
ATOM   1012  CE  LYS A 125       7.335  21.388  -1.447  1.00  0.00           C  
ATOM   1013  NZ  LYS A 125       7.382  22.532  -2.405  1.00  0.00           N  
ATOM   1014  N   HIS A 126       2.090  17.800   1.718  1.00  0.00           N  
ATOM   1015  CA  HIS A 126       0.749  17.813   2.291  1.00  0.00           C  
ATOM   1016  C   HIS A 126       0.467  16.529   3.064  1.00  0.00           C  
ATOM   1017  CB  HIS A 126      -0.301  18.006   1.195  1.00  0.00           C  
ATOM   1018  O   HIS A 126       0.944  15.456   2.688  1.00  0.00           O  
ATOM   1019  CG  HIS A 126      -0.115  19.260   0.401  1.00  0.00           C  
ATOM   1020  CD2 HIS A 126       0.252  19.451  -0.888  1.00  0.00           C  
ATOM   1021  ND1 HIS A 126      -0.313  20.515   0.936  1.00  0.00           N  
ATOM   1022  CE1 HIS A 126      -0.075  21.425   0.006  1.00  0.00           C  
ATOM   1023  NE2 HIS A 126       0.270  20.806  -1.110  1.00  0.00           N  
ATOM   1024  N   TRP A 127      -0.260  16.752   4.187  1.00  0.00           N  
ATOM   1025  CA  TRP A 127      -0.686  15.585   4.951  1.00  0.00           C  
ATOM   1026  C   TRP A 127      -1.949  14.973   4.353  1.00  0.00           C  
ATOM   1027  CB  TRP A 127      -0.930  15.960   6.416  1.00  0.00           C  
ATOM   1028  O   TRP A 127      -2.793  15.686   3.806  1.00  0.00           O  
ATOM   1029  CG  TRP A 127       0.285  16.482   7.121  1.00  0.00           C  
ATOM   1030  CD1 TRP A 127       1.218  17.349   6.624  1.00  0.00           C  
ATOM   1031  CD2 TRP A 127       0.701  16.165   8.453  1.00  0.00           C  
ATOM   1032  CE2 TRP A 127       1.896  16.878   8.698  1.00  0.00           C  
ATOM   1033  CE3 TRP A 127       0.179  15.348   9.465  1.00  0.00           C  
ATOM   1034  NE1 TRP A 127       2.190  17.591   7.567  1.00  0.00           N  
ATOM   1035  CH2 TRP A 127       2.045  15.990  10.887  1.00  0.00           C  
ATOM   1036  CZ2 TRP A 127       2.578  16.797   9.915  1.00  0.00           C  
ATOM   1037  CZ3 TRP A 127       0.859  15.269  10.675  1.00  0.00           C  
ATOM   1038  N   LEU A 128      -1.981  13.652   4.415  1.00  0.00           N  
ATOM   1039  CA  LEU A 128      -3.166  12.941   3.947  1.00  0.00           C  
ATOM   1040  C   LEU A 128      -4.346  13.177   4.883  1.00  0.00           C  
ATOM   1041  CB  LEU A 128      -2.881  11.441   3.834  1.00  0.00           C  
ATOM   1042  O   LEU A 128      -4.164  13.329   6.093  1.00  0.00           O  
ATOM   1043  CG  LEU A 128      -1.851  11.023   2.783  1.00  0.00           C  
ATOM   1044  CD1 LEU A 128      -1.532   9.538   2.914  1.00  0.00           C  
ATOM   1045  CD2 LEU A 128      -2.357  11.345   1.380  1.00  0.00           C  
ATOM   1046  N   LYS A 129      -5.504  13.362   4.299  1.00  0.00           N  
ATOM   1047  CA  LYS A 129      -6.712  13.260   5.114  1.00  0.00           C  
ATOM   1048  C   LYS A 129      -6.957  11.819   5.555  1.00  0.00           C  
ATOM   1049  CB  LYS A 129      -7.924  13.786   4.346  1.00  0.00           C  
ATOM   1050  O   LYS A 129      -6.424  10.882   4.957  1.00  0.00           O  
ATOM   1051  CG  LYS A 129      -7.856  15.272   4.023  1.00  0.00           C  
ATOM   1052  CD  LYS A 129      -9.132  15.757   3.348  1.00  0.00           C  
ATOM   1053  CE  LYS A 129      -9.064  17.243   3.023  1.00  0.00           C  
ATOM   1054  NZ  LYS A 129     -10.290  17.711   2.311  1.00  0.00           N  
ATOM   1055  N   PRO A 130      -7.738  11.686   6.698  1.00  0.00           N  
ATOM   1056  CA  PRO A 130      -8.008  10.329   7.182  1.00  0.00           C  
ATOM   1057  C   PRO A 130      -8.590   9.422   6.100  1.00  0.00           C  
ATOM   1058  CB  PRO A 130      -9.019  10.552   8.310  1.00  0.00           C  
ATOM   1059  O   PRO A 130      -9.541   9.805   5.413  1.00  0.00           O  
ATOM   1060  CG  PRO A 130      -8.790  11.960   8.755  1.00  0.00           C  
ATOM   1061  CD  PRO A 130      -8.384  12.778   7.563  1.00  0.00           C  
ATOM   1062  N   PHE A 131      -7.873   8.177   5.935  1.00  0.00           N  
ATOM   1063  CA  PHE A 131      -8.311   7.097   5.059  1.00  0.00           C  
ATOM   1064  C   PHE A 131      -8.302   7.543   3.602  1.00  0.00           C  
ATOM   1065  CB  PHE A 131      -9.713   6.619   5.453  1.00  0.00           C  
ATOM   1066  O   PHE A 131      -9.155   7.129   2.815  1.00  0.00           O  
ATOM   1067  CG  PHE A 131      -9.792   6.050   6.844  1.00  0.00           C  
ATOM   1068  CD1 PHE A 131      -9.251   4.802   7.131  1.00  0.00           C  
ATOM   1069  CD2 PHE A 131     -10.407   6.763   7.864  1.00  0.00           C  
ATOM   1070  CE1 PHE A 131      -9.323   4.273   8.418  1.00  0.00           C  
ATOM   1071  CE2 PHE A 131     -10.483   6.241   9.152  1.00  0.00           C  
ATOM   1072  CZ  PHE A 131      -9.941   4.996   9.427  1.00  0.00           C  
ATOM   1073  N   GLU A 132      -7.464   8.602   3.337  1.00  0.00           N  
ATOM   1074  CA  GLU A 132      -7.251   9.050   1.964  1.00  0.00           C  
ATOM   1075  C   GLU A 132      -5.855   8.680   1.473  1.00  0.00           C  
ATOM   1076  CB  GLU A 132      -7.464  10.562   1.853  1.00  0.00           C  
ATOM   1077  O   GLU A 132      -4.944   8.468   2.277  1.00  0.00           O  
ATOM   1078  CG  GLU A 132      -8.916  10.991   2.006  1.00  0.00           C  
ATOM   1079  CD  GLU A 132      -9.159  12.440   1.611  1.00  0.00           C  
ATOM   1080  OE1 GLU A 132     -10.319  12.904   1.688  1.00  0.00           O  
ATOM   1081  OE2 GLU A 132      -8.180  13.115   1.221  1.00  0.00           O  
ATOM   1082  N   ARG A 133      -5.821   8.495   0.165  1.00  0.00           N  
ATOM   1083  CA  ARG A 133      -4.507   8.309  -0.441  1.00  0.00           C  
ATOM   1084  C   ARG A 133      -4.308   9.258  -1.619  1.00  0.00           C  
ATOM   1085  CB  ARG A 133      -4.326   6.861  -0.899  1.00  0.00           C  
ATOM   1086  O   ARG A 133      -5.271   9.841  -2.123  1.00  0.00           O  
ATOM   1087  CG  ARG A 133      -5.255   6.451  -2.031  1.00  0.00           C  
ATOM   1088  CD  ARG A 133      -5.059   4.993  -2.422  1.00  0.00           C  
ATOM   1089  NE  ARG A 133      -5.942   4.606  -3.518  1.00  0.00           N  
ATOM   1090  NH1 ARG A 133      -4.794   2.669  -4.034  1.00  0.00           N  
ATOM   1091  NH2 ARG A 133      -6.659   3.254  -5.231  1.00  0.00           N  
ATOM   1092  CZ  ARG A 133      -5.796   3.510  -4.258  1.00  0.00           C  
ATOM   1093  N   LYS A 134      -3.096   9.464  -1.939  1.00  0.00           N  
ATOM   1094  CA  LYS A 134      -2.716  10.202  -3.140  1.00  0.00           C  
ATOM   1095  C   LYS A 134      -1.884   9.333  -4.079  1.00  0.00           C  
ATOM   1096  CB  LYS A 134      -1.938  11.466  -2.769  1.00  0.00           C  
ATOM   1097  O   LYS A 134      -0.967   8.637  -3.640  1.00  0.00           O  
ATOM   1098  CG  LYS A 134      -2.803  12.582  -2.203  1.00  0.00           C  
ATOM   1099  CD  LYS A 134      -2.044  13.901  -2.142  1.00  0.00           C  
ATOM   1100  CE  LYS A 134      -2.908  15.019  -1.574  1.00  0.00           C  
ATOM   1101  NZ  LYS A 134      -2.183  16.324  -1.552  1.00  0.00           N  
ATOM   1102  N   ARG A 135      -2.270   9.403  -5.319  1.00  0.00           N  
ATOM   1103  CA  ARG A 135      -1.618   8.549  -6.307  1.00  0.00           C  
ATOM   1104  C   ARG A 135      -0.424   9.257  -6.939  1.00  0.00           C  
ATOM   1105  CB  ARG A 135      -2.611   8.126  -7.392  1.00  0.00           C  
ATOM   1106  O   ARG A 135       0.140   8.775  -7.924  1.00  0.00           O  
ATOM   1107  CG  ARG A 135      -3.703   7.191  -6.896  1.00  0.00           C  
ATOM   1108  CD  ARG A 135      -4.623   6.750  -8.026  1.00  0.00           C  
ATOM   1109  NE  ARG A 135      -5.666   5.846  -7.550  1.00  0.00           N  
ATOM   1110  NH1 ARG A 135      -6.577   5.465  -9.638  1.00  0.00           N  
ATOM   1111  NH2 ARG A 135      -7.475   4.452  -7.789  1.00  0.00           N  
ATOM   1112  CZ  ARG A 135      -6.571   5.257  -8.327  1.00  0.00           C  
ATOM   1113  N   SER A 136      -0.016  10.341  -6.342  1.00  0.00           N  
ATOM   1114  CA  SER A 136       1.019  11.138  -6.993  1.00  0.00           C  
ATOM   1115  C   SER A 136       2.359  10.411  -6.991  1.00  0.00           C  
ATOM   1116  CB  SER A 136       1.163  12.495  -6.304  1.00  0.00           C  
ATOM   1117  O   SER A 136       2.780   9.877  -5.962  1.00  0.00           O  
ATOM   1118  OG  SER A 136       1.611  12.336  -4.969  1.00  0.00           O  
ATOM   1119  N   ASN A 137       2.952  10.242  -8.086  1.00  0.00           N  
ATOM   1120  CA  ASN A 137       4.276   9.654  -8.257  1.00  0.00           C  
ATOM   1121  C   ASN A 137       5.252  10.644  -8.886  1.00  0.00           C  
ATOM   1122  CB  ASN A 137       4.194   8.381  -9.102  1.00  0.00           C  
ATOM   1123  O   ASN A 137       6.181  10.245  -9.591  1.00  0.00           O  
ATOM   1124  CG  ASN A 137       3.569   8.622 -10.462  1.00  0.00           C  
ATOM   1125  ND2 ASN A 137       3.640   7.621 -11.333  1.00  0.00           N  
ATOM   1126  OD1 ASN A 137       3.029   9.698 -10.729  1.00  0.00           O  
ATOM   1127  N   TYR A 138       5.067  12.033  -8.608  1.00  0.00           N  
ATOM   1128  CA  TYR A 138       5.914  13.068  -9.189  1.00  0.00           C  
ATOM   1129  C   TYR A 138       7.238  13.172  -8.442  1.00  0.00           C  
ATOM   1130  CB  TYR A 138       5.198  14.422  -9.173  1.00  0.00           C  
ATOM   1131  O   TYR A 138       7.400  12.587  -7.368  1.00  0.00           O  
ATOM   1132  CG  TYR A 138       4.894  14.932  -7.785  1.00  0.00           C  
ATOM   1133  CD1 TYR A 138       3.667  14.672  -7.180  1.00  0.00           C  
ATOM   1134  CD2 TYR A 138       5.833  15.674  -7.077  1.00  0.00           C  
ATOM   1135  CE1 TYR A 138       3.382  15.141  -5.902  1.00  0.00           C  
ATOM   1136  CE2 TYR A 138       5.559  16.148  -5.798  1.00  0.00           C  
ATOM   1137  OH  TYR A 138       4.056  16.344  -3.954  1.00  0.00           O  
ATOM   1138  CZ  TYR A 138       4.333  15.877  -5.220  1.00  0.00           C  
ATOM   1139  N   ILE A 139       8.168  13.849  -9.050  1.00  0.00           N  
ATOM   1140  CA  ILE A 139       9.476  14.124  -8.465  1.00  0.00           C  
ATOM   1141  C   ILE A 139       9.360  15.263  -7.454  1.00  0.00           C  
ATOM   1142  CB  ILE A 139      10.518  14.475  -9.550  1.00  0.00           C  
ATOM   1143  O   ILE A 139       8.896  16.355  -7.790  1.00  0.00           O  
ATOM   1144  CG1 ILE A 139      10.656  13.322 -10.551  1.00  0.00           C  
ATOM   1145  CG2 ILE A 139      11.870  14.812  -8.913  1.00  0.00           C  
ATOM   1146  CD1 ILE A 139      11.222  12.043  -9.948  1.00  0.00           C  
ATOM   1147  N   TYR A 140       9.685  14.835  -6.181  1.00  0.00           N  
ATOM   1148  CA  TYR A 140       9.662  15.811  -5.098  1.00  0.00           C  
ATOM   1149  C   TYR A 140      10.815  16.799  -5.230  1.00  0.00           C  
ATOM   1150  CB  TYR A 140       9.730  15.109  -3.738  1.00  0.00           C  
ATOM   1151  O   TYR A 140      11.958  16.401  -5.467  1.00  0.00           O  
ATOM   1152  CG  TYR A 140       9.727  16.058  -2.564  1.00  0.00           C  
ATOM   1153  CD1 TYR A 140      10.910  16.385  -1.905  1.00  0.00           C  
ATOM   1154  CD2 TYR A 140       8.542  16.628  -2.111  1.00  0.00           C  
ATOM   1155  CE1 TYR A 140      10.912  17.257  -0.821  1.00  0.00           C  
ATOM   1156  CE2 TYR A 140       8.533  17.501  -1.028  1.00  0.00           C  
ATOM   1157  OH  TYR A 140       9.717  18.673   0.681  1.00  0.00           O  
ATOM   1158  CZ  TYR A 140       9.720  17.809  -0.391  1.00  0.00           C  
ATOM   1159  N   ASN A 141      10.503  18.090  -5.196  1.00  0.00           N  
ATOM   1160  CA  ASN A 141      11.516  19.139  -5.260  1.00  0.00           C  
ATOM   1161  C   ASN A 141      11.941  19.593  -3.867  1.00  0.00           C  
ATOM   1162  CB  ASN A 141      11.005  20.330  -6.074  1.00  0.00           C  
ATOM   1163  O   ASN A 141      11.233  20.366  -3.218  1.00  0.00           O  
ATOM   1164  CG  ASN A 141      12.096  21.336  -6.384  1.00  0.00           C  
ATOM   1165  ND2 ASN A 141      11.833  22.220  -7.339  1.00  0.00           N  
ATOM   1166  OD1 ASN A 141      13.166  21.319  -5.771  1.00  0.00           O  
ATOM   1167  N   ALA A 142      13.068  19.041  -3.390  1.00  0.00           N  
ATOM   1168  CA  ALA A 142      13.579  19.393  -2.068  1.00  0.00           C  
ATOM   1169  C   ALA A 142      14.352  20.707  -2.110  1.00  0.00           C  
ATOM   1170  CB  ALA A 142      14.466  18.275  -1.525  1.00  0.00           C  
ATOM   1171  O   ALA A 142      14.525  21.367  -1.083  1.00  0.00           O  
ATOM   1172  N   GLY A 143      14.730  21.124  -3.344  1.00  0.00           N  
ATOM   1173  CA  GLY A 143      15.489  22.342  -3.583  1.00  0.00           C  
ATOM   1174  C   GLY A 143      14.658  23.452  -4.199  1.00  0.00           C  
ATOM   1175  O   GLY A 143      13.437  23.328  -4.315  1.00  0.00           O  
ATOM   1176  N   LYS A 144      15.263  24.611  -4.493  1.00  0.00           N  
ATOM   1177  CA  LYS A 144      14.599  25.772  -5.079  1.00  0.00           C  
ATOM   1178  C   LYS A 144      14.603  25.697  -6.603  1.00  0.00           C  
ATOM   1179  CB  LYS A 144      15.271  27.065  -4.616  1.00  0.00           C  
ATOM   1180  O   LYS A 144      13.761  26.311  -7.262  1.00  0.00           O  
ATOM   1181  CG  LYS A 144      15.067  27.375  -3.140  1.00  0.00           C  
ATOM   1182  CD  LYS A 144      15.650  28.733  -2.768  1.00  0.00           C  
ATOM   1183  CE  LYS A 144      15.452  29.041  -1.290  1.00  0.00           C  
ATOM   1184  NZ  LYS A 144      16.046  30.359  -0.914  1.00  0.00           N  
ATOM   1185  N   THR A 145      15.509  24.802  -7.089  1.00  0.00           N  
ATOM   1186  CA  THR A 145      15.602  24.602  -8.531  1.00  0.00           C  
ATOM   1187  C   THR A 145      14.502  23.664  -9.019  1.00  0.00           C  
ATOM   1188  CB  THR A 145      16.978  24.036  -8.929  1.00  0.00           C  
ATOM   1189  O   THR A 145      14.242  22.630  -8.401  1.00  0.00           O  
ATOM   1190  CG2 THR A 145      17.139  23.997 -10.445  1.00  0.00           C  
ATOM   1191  OG1 THR A 145      18.007  24.863  -8.371  1.00  0.00           O  
ATOM   1192  N   PRO A 146      13.803  24.015 -10.089  1.00  0.00           N  
ATOM   1193  CA  PRO A 146      12.740  23.160 -10.623  1.00  0.00           C  
ATOM   1194  C   PRO A 146      13.249  21.787 -11.054  1.00  0.00           C  
ATOM   1195  CB  PRO A 146      12.221  23.953 -11.826  1.00  0.00           C  
ATOM   1196  O   PRO A 146      14.353  21.675 -11.593  1.00  0.00           O  
ATOM   1197  CG  PRO A 146      12.727  25.343 -11.614  1.00  0.00           C  
ATOM   1198  CD  PRO A 146      13.972  25.276 -10.777  1.00  0.00           C  
ATOM   1199  N   CYS A 147      12.493  20.774 -10.724  1.00  0.00           N  
ATOM   1200  CA  CYS A 147      12.848  19.372 -10.912  1.00  0.00           C  
ATOM   1201  C   CYS A 147      12.420  18.881 -12.290  1.00  0.00           C  
ATOM   1202  CB  CYS A 147      12.205  18.506  -9.830  1.00  0.00           C  
ATOM   1203  O   CYS A 147      12.936  17.878 -12.784  1.00  0.00           O  
ATOM   1204  SG  CYS A 147      12.936  18.724  -8.193  1.00  0.00           S  
ATOM   1205  N   ASN A 148      11.639  19.693 -13.053  1.00  0.00           N  
ATOM   1206  CA  ASN A 148      11.209  19.432 -14.422  1.00  0.00           C  
ATOM   1207  C   ASN A 148      10.982  17.942 -14.664  1.00  0.00           C  
ATOM   1208  CB  ASN A 148      12.230  19.982 -15.420  1.00  0.00           C  
ATOM   1209  O   ASN A 148      11.407  17.403 -15.687  1.00  0.00           O  
ATOM   1210  CG  ASN A 148      12.319  21.495 -15.391  1.00  0.00           C  
ATOM   1211  ND2 ASN A 148      13.488  22.027 -15.725  1.00  0.00           N  
ATOM   1212  OD1 ASN A 148      11.344  22.180 -15.070  1.00  0.00           O  
ATOM   1213  N   CYS A 149      10.462  17.212 -13.736  1.00  0.00           N  
ATOM   1214  CA  CYS A 149       9.971  15.845 -13.866  1.00  0.00           C  
ATOM   1215  C   CYS A 149      11.127  14.852 -13.906  1.00  0.00           C  
ATOM   1216  CB  CYS A 149       9.118  15.699 -15.126  1.00  0.00           C  
ATOM   1217  O   CYS A 149      10.977  13.739 -14.413  1.00  0.00           O  
ATOM   1218  SG  CYS A 149       7.616  16.703 -15.109  1.00  0.00           S  
ATOM   1219  N   ASP A 150      12.395  15.300 -13.465  1.00  0.00           N  
ATOM   1220  CA  ASP A 150      13.559  14.419 -13.461  1.00  0.00           C  
ATOM   1221  C   ASP A 150      14.273  14.459 -12.112  1.00  0.00           C  
ATOM   1222  CB  ASP A 150      14.527  14.806 -14.581  1.00  0.00           C  
ATOM   1223  O   ASP A 150      14.193  15.455 -11.390  1.00  0.00           O  
ATOM   1224  CG  ASP A 150      14.072  14.331 -15.950  1.00  0.00           C  
ATOM   1225  OD1 ASP A 150      13.325  13.331 -16.031  1.00  0.00           O  
ATOM   1226  OD2 ASP A 150      14.465  14.960 -16.956  1.00  0.00           O  
ATOM   1227  N   GLU A 151      14.788  13.196 -11.917  1.00  0.00           N  
ATOM   1228  CA  GLU A 151      15.624  13.127 -10.722  1.00  0.00           C  
ATOM   1229  C   GLU A 151      16.973  13.801 -10.952  1.00  0.00           C  
ATOM   1230  CB  GLU A 151      15.830  11.672 -10.293  1.00  0.00           C  
ATOM   1231  O   GLU A 151      17.609  13.593 -11.988  1.00  0.00           O  
ATOM   1232  CG  GLU A 151      14.555  10.980  -9.832  1.00  0.00           C  
ATOM   1233  CD  GLU A 151      14.782   9.550  -9.370  1.00  0.00           C  
ATOM   1234  OE1 GLU A 151      13.791   8.805  -9.192  1.00  0.00           O  
ATOM   1235  OE2 GLU A 151      15.960   9.171  -9.183  1.00  0.00           O  
ATOM   1236  N   HIS A 152      17.437  14.708 -10.083  1.00  0.00           N  
ATOM   1237  CA  HIS A 152      18.751  15.335 -10.009  1.00  0.00           C  
ATOM   1238  C   HIS A 152      18.989  15.955  -8.636  1.00  0.00           C  
ATOM   1239  CB  HIS A 152      18.899  16.399 -11.098  1.00  0.00           C  
ATOM   1240  O   HIS A 152      18.332  15.585  -7.661  1.00  0.00           O  
ATOM   1241  CG  HIS A 152      17.852  17.466 -11.042  1.00  0.00           C  
ATOM   1242  CD2 HIS A 152      16.891  17.816 -11.928  1.00  0.00           C  
ATOM   1243  ND1 HIS A 152      17.719  18.321  -9.969  1.00  0.00           N  
ATOM   1244  CE1 HIS A 152      16.717  19.153 -10.199  1.00  0.00           C  
ATOM   1245  NE2 HIS A 152      16.198  18.868 -11.381  1.00  0.00           N  
ATOM   1246  N   PHE A 153      19.854  16.830  -8.554  1.00  0.00           N  
ATOM   1247  CA  PHE A 153      20.210  17.372  -7.247  1.00  0.00           C  
ATOM   1248  C   PHE A 153      18.982  17.934  -6.542  1.00  0.00           C  
ATOM   1249  CB  PHE A 153      21.279  18.460  -7.388  1.00  0.00           C  
ATOM   1250  O   PHE A 153      18.324  18.840  -7.057  1.00  0.00           O  
ATOM   1251  CG  PHE A 153      21.783  18.989  -6.072  1.00  0.00           C  
ATOM   1252  CD1 PHE A 153      21.390  20.240  -5.613  1.00  0.00           C  
ATOM   1253  CD2 PHE A 153      22.652  18.234  -5.294  1.00  0.00           C  
ATOM   1254  CE1 PHE A 153      21.855  20.732  -4.396  1.00  0.00           C  
ATOM   1255  CE2 PHE A 153      23.121  18.719  -4.077  1.00  0.00           C  
ATOM   1256  CZ  PHE A 153      22.722  19.969  -3.630  1.00  0.00           C  
ATOM   1257  N   ASN A 154      18.532  17.241  -5.372  1.00  0.00           N  
ATOM   1258  CA  ASN A 154      17.431  17.673  -4.517  1.00  0.00           C  
ATOM   1259  C   ASN A 154      16.080  17.468  -5.196  1.00  0.00           C  
ATOM   1260  CB  ASN A 154      17.607  19.139  -4.117  1.00  0.00           C  
ATOM   1261  O   ASN A 154      15.091  18.100  -4.822  1.00  0.00           O  
ATOM   1262  CG  ASN A 154      18.707  19.337  -3.092  1.00  0.00           C  
ATOM   1263  ND2 ASN A 154      19.306  20.522  -3.086  1.00  0.00           N  
ATOM   1264  OD1 ASN A 154      19.015  18.432  -2.312  1.00  0.00           O  
ATOM   1265  N   CYS A 155      15.968  16.772  -6.305  1.00  0.00           N  
ATOM   1266  CA  CYS A 155      14.765  16.261  -6.953  1.00  0.00           C  
ATOM   1267  C   CYS A 155      14.646  14.752  -6.770  1.00  0.00           C  
ATOM   1268  CB  CYS A 155      14.772  16.603  -8.443  1.00  0.00           C  
ATOM   1269  O   CYS A 155      15.365  13.986  -7.413  1.00  0.00           O  
ATOM   1270  SG  CYS A 155      14.781  18.378  -8.781  1.00  0.00           S  
ATOM   1271  N   VAL A 156      13.695  14.404  -5.870  1.00  0.00           N  
ATOM   1272  CA  VAL A 156      13.615  13.033  -5.377  1.00  0.00           C  
ATOM   1273  C   VAL A 156      12.270  12.423  -5.763  1.00  0.00           C  
ATOM   1274  CB  VAL A 156      13.810  12.969  -3.846  1.00  0.00           C  
ATOM   1275  O   VAL A 156      11.240  13.100  -5.726  1.00  0.00           O  
ATOM   1276  CG1 VAL A 156      13.788  11.521  -3.359  1.00  0.00           C  
ATOM   1277  CG2 VAL A 156      15.118  13.650  -3.446  1.00  0.00           C  
ATOM   1278  N   PHE A 157      12.420  11.165  -6.199  1.00  0.00           N  
ATOM   1279  CA  PHE A 157      11.184  10.416  -6.395  1.00  0.00           C  
ATOM   1280  C   PHE A 157      10.413  10.292  -5.085  1.00  0.00           C  
ATOM   1281  CB  PHE A 157      11.481   9.025  -6.963  1.00  0.00           C  
ATOM   1282  O   PHE A 157      10.991   9.964  -4.047  1.00  0.00           O  
ATOM   1283  CG  PHE A 157      10.258   8.294  -7.449  1.00  0.00           C  
ATOM   1284  CD1 PHE A 157       9.904   7.065  -6.906  1.00  0.00           C  
ATOM   1285  CD2 PHE A 157       9.463   8.837  -8.450  1.00  0.00           C  
ATOM   1286  CE1 PHE A 157       8.773   6.387  -7.354  1.00  0.00           C  
ATOM   1287  CE2 PHE A 157       8.331   8.165  -8.903  1.00  0.00           C  
ATOM   1288  CZ  PHE A 157       7.988   6.940  -8.355  1.00  0.00           C  
ATOM   1289  N   LEU A 158       9.177  10.593  -5.165  1.00  0.00           N  
ATOM   1290  CA  LEU A 158       8.322  10.732  -3.991  1.00  0.00           C  
ATOM   1291  C   LEU A 158       8.175   9.398  -3.265  1.00  0.00           C  
ATOM   1292  CB  LEU A 158       6.944  11.263  -4.391  1.00  0.00           C  
ATOM   1293  O   LEU A 158       7.913   9.368  -2.061  1.00  0.00           O  
ATOM   1294  CG  LEU A 158       6.076  11.818  -3.260  1.00  0.00           C  
ATOM   1295  CD1 LEU A 158       6.061  13.342  -3.302  1.00  0.00           C  
ATOM   1296  CD2 LEU A 158       4.660  11.261  -3.349  1.00  0.00           C  
ATOM   1297  N   LEU A 159       8.423   8.252  -3.942  1.00  0.00           N  
ATOM   1298  CA  LEU A 159       8.239   6.930  -3.355  1.00  0.00           C  
ATOM   1299  C   LEU A 159       9.578   6.224  -3.173  1.00  0.00           C  
ATOM   1300  CB  LEU A 159       7.314   6.078  -4.229  1.00  0.00           C  
ATOM   1301  O   LEU A 159      10.528   6.487  -3.914  1.00  0.00           O  
ATOM   1302  CG  LEU A 159       5.949   6.682  -4.560  1.00  0.00           C  
ATOM   1303  CD1 LEU A 159       5.208   5.801  -5.561  1.00  0.00           C  
ATOM   1304  CD2 LEU A 159       5.124   6.868  -3.291  1.00  0.00           C  
ATOM   1305  N   GLN A 160       9.676   5.414  -2.163  1.00  0.00           N  
ATOM   1306  CA  GLN A 160      10.820   4.546  -1.902  1.00  0.00           C  
ATOM   1307  C   GLN A 160      10.374   3.113  -1.631  1.00  0.00           C  
ATOM   1308  CB  GLN A 160      11.637   5.074  -0.722  1.00  0.00           C  
ATOM   1309  O   GLN A 160       9.350   2.888  -0.982  1.00  0.00           O  
ATOM   1310  CG  GLN A 160      12.955   4.343  -0.510  1.00  0.00           C  
ATOM   1311  CD  GLN A 160      13.843   5.018   0.519  1.00  0.00           C  
ATOM   1312  NE2 GLN A 160      15.016   4.443   0.759  1.00  0.00           N  
ATOM   1313  OE1 GLN A 160      13.477   6.049   1.093  1.00  0.00           O  
ATOM   1314  N   SER A 161      11.173   2.179  -2.166  1.00  0.00           N  
ATOM   1315  CA  SER A 161      10.827   0.771  -1.998  1.00  0.00           C  
ATOM   1316  C   SER A 161      11.474   0.189  -0.746  1.00  0.00           C  
ATOM   1317  CB  SER A 161      11.254  -0.036  -3.225  1.00  0.00           C  
ATOM   1318  O   SER A 161      12.638   0.471  -0.453  1.00  0.00           O  
ATOM   1319  OG  SER A 161      10.596   0.432  -4.389  1.00  0.00           O  
ATOM   1320  N   TYR A 162      10.580  -0.573   0.070  1.00  0.00           N  
ATOM   1321  CA  TYR A 162      11.178  -1.387   1.122  1.00  0.00           C  
ATOM   1322  C   TYR A 162      11.997  -2.528   0.530  1.00  0.00           C  
ATOM   1323  CB  TYR A 162      10.095  -1.948   2.049  1.00  0.00           C  
ATOM   1324  O   TYR A 162      11.603  -3.128  -0.473  1.00  0.00           O  
ATOM   1325  CG  TYR A 162       9.419  -0.899   2.898  1.00  0.00           C  
ATOM   1326  CD1 TYR A 162      10.135  -0.181   3.853  1.00  0.00           C  
ATOM   1327  CD2 TYR A 162       8.064  -0.625   2.748  1.00  0.00           C  
ATOM   1328  CE1 TYR A 162       9.516   0.786   4.639  1.00  0.00           C  
ATOM   1329  CE2 TYR A 162       7.434   0.339   3.528  1.00  0.00           C  
ATOM   1330  OH  TYR A 162       7.549   1.994   5.244  1.00  0.00           O  
ATOM   1331  CZ  TYR A 162       8.167   1.038   4.469  1.00  0.00           C  
ATOM   1332  N   TYR A 163      13.208  -2.665   1.062  1.00  0.00           N  
ATOM   1333  CA  TYR A 163      13.941  -3.894   0.779  1.00  0.00           C  
ATOM   1334  C   TYR A 163      13.568  -4.992   1.767  1.00  0.00           C  
ATOM   1335  CB  TYR A 163      15.451  -3.642   0.824  1.00  0.00           C  
ATOM   1336  O   TYR A 163      14.072  -5.020   2.893  1.00  0.00           O  
ATOM   1337  CG  TYR A 163      16.278  -4.828   0.390  1.00  0.00           C  
ATOM   1338  CD1 TYR A 163      17.109  -5.490   1.292  1.00  0.00           C  
ATOM   1339  CD2 TYR A 163      16.231  -5.289  -0.921  1.00  0.00           C  
ATOM   1340  CE1 TYR A 163      17.874  -6.582   0.897  1.00  0.00           C  
ATOM   1341  CE2 TYR A 163      16.991  -6.381  -1.327  1.00  0.00           C  
ATOM   1342  OH  TYR A 163      18.563  -8.101  -0.809  1.00  0.00           O  
ATOM   1343  CZ  TYR A 163      17.808  -7.020  -0.413  1.00  0.00           C  
ATOM   1344  N   ASN A 164      12.547  -5.877   1.368  1.00  0.00           N  
ATOM   1345  CA  ASN A 164      12.033  -6.903   2.270  1.00  0.00           C  
ATOM   1346  C   ASN A 164      12.738  -8.240   2.058  1.00  0.00           C  
ATOM   1347  CB  ASN A 164      10.522  -7.065   2.093  1.00  0.00           C  
ATOM   1348  O   ASN A 164      12.550  -8.889   1.027  1.00  0.00           O  
ATOM   1349  CG  ASN A 164       9.747  -5.839   2.535  1.00  0.00           C  
ATOM   1350  ND2 ASN A 164       8.744  -5.458   1.753  1.00  0.00           N  
ATOM   1351  OD1 ASN A 164      10.049  -5.239   3.570  1.00  0.00           O  
ATOM   1352  N   THR A 165      13.530  -8.618   3.029  1.00  0.00           N  
ATOM   1353  CA  THR A 165      14.211  -9.907   2.969  1.00  0.00           C  
ATOM   1354  C   THR A 165      13.873 -10.753   4.193  1.00  0.00           C  
ATOM   1355  CB  THR A 165      15.737  -9.729   2.871  1.00  0.00           C  
ATOM   1356  O   THR A 165      13.600 -10.218   5.269  1.00  0.00           O  
ATOM   1357  CG2 THR A 165      16.308  -9.153   4.162  1.00  0.00           C  
ATOM   1358  OG1 THR A 165      16.345 -11.001   2.618  1.00  0.00           O  
ATOM   1359  N   ILE A 166      13.940 -12.112   3.977  1.00  0.00           N  
ATOM   1360  CA  ILE A 166      13.532 -13.042   5.024  1.00  0.00           C  
ATOM   1361  C   ILE A 166      14.467 -12.911   6.224  1.00  0.00           C  
ATOM   1362  CB  ILE A 166      13.519 -14.500   4.512  1.00  0.00           C  
ATOM   1363  O   ILE A 166      14.015 -12.892   7.371  1.00  0.00           O  
ATOM   1364  CG1 ILE A 166      12.433 -14.682   3.445  1.00  0.00           C  
ATOM   1365  CG2 ILE A 166      13.316 -15.478   5.672  1.00  0.00           C  
ATOM   1366  CD1 ILE A 166      12.433 -16.056   2.790  1.00  0.00           C  
ATOM   1367  N   PRO A 167      15.724 -12.554   6.000  1.00  0.00           N  
ATOM   1368  CA  PRO A 167      16.609 -12.482   7.165  1.00  0.00           C  
ATOM   1369  C   PRO A 167      16.597 -11.109   7.832  1.00  0.00           C  
ATOM   1370  CB  PRO A 167      17.989 -12.793   6.579  1.00  0.00           C  
ATOM   1371  O   PRO A 167      17.442 -10.825   8.685  1.00  0.00           O  
ATOM   1372  CG  PRO A 167      17.876 -12.444   5.130  1.00  0.00           C  
ATOM   1373  CD  PRO A 167      16.429 -12.513   4.734  1.00  0.00           C  
ATOM   1374  N   PHE A 168      15.708 -10.277   7.426  1.00  0.00           N  
ATOM   1375  CA  PHE A 168      15.682  -8.959   8.049  1.00  0.00           C  
ATOM   1376  C   PHE A 168      15.355  -9.068   9.533  1.00  0.00           C  
ATOM   1377  CB  PHE A 168      14.661  -8.054   7.352  1.00  0.00           C  
ATOM   1378  O   PHE A 168      14.707 -10.024   9.963  1.00  0.00           O  
ATOM   1379  CG  PHE A 168      15.214  -7.320   6.160  1.00  0.00           C  
ATOM   1380  CD1 PHE A 168      16.585  -7.159   6.000  1.00  0.00           C  
ATOM   1381  CD2 PHE A 168      14.363  -6.792   5.198  1.00  0.00           C  
ATOM   1382  CE1 PHE A 168      17.100  -6.480   4.898  1.00  0.00           C  
ATOM   1383  CE2 PHE A 168      14.870  -6.113   4.094  1.00  0.00           C  
ATOM   1384  CZ  PHE A 168      16.238  -5.957   3.946  1.00  0.00           C  
ATOM   1385  N   ASN A 169      15.855  -8.073  10.403  1.00  0.00           N  
ATOM   1386  CA  ASN A 169      15.464  -7.936  11.802  1.00  0.00           C  
ATOM   1387  C   ASN A 169      13.974  -7.639  11.941  1.00  0.00           C  
ATOM   1388  CB  ASN A 169      16.290  -6.844  12.486  1.00  0.00           C  
ATOM   1389  O   ASN A 169      13.327  -7.220  10.979  1.00  0.00           O  
ATOM   1390  CG  ASN A 169      16.057  -5.472  11.883  1.00  0.00           C  
ATOM   1391  ND2 ASN A 169      16.760  -4.471  12.399  1.00  0.00           N  
ATOM   1392  OD1 ASN A 169      15.251  -5.314  10.962  1.00  0.00           O  
ATOM   1393  N   LEU A 170      13.312  -8.021  13.028  1.00  0.00           N  
ATOM   1394  CA  LEU A 170      11.878  -8.003  13.297  1.00  0.00           C  
ATOM   1395  C   LEU A 170      11.273  -6.653  12.928  1.00  0.00           C  
ATOM   1396  CB  LEU A 170      11.605  -8.313  14.771  1.00  0.00           C  
ATOM   1397  O   LEU A 170      10.153  -6.589  12.417  1.00  0.00           O  
ATOM   1398  CG  LEU A 170      11.748  -9.775  15.195  1.00  0.00           C  
ATOM   1399  CD1 LEU A 170      11.678  -9.896  16.713  1.00  0.00           C  
ATOM   1400  CD2 LEU A 170      10.673 -10.631  14.534  1.00  0.00           C  
ATOM   1401  N   GLY A 171      12.024  -5.598  12.996  1.00  0.00           N  
ATOM   1402  CA  GLY A 171      11.561  -4.249  12.711  1.00  0.00           C  
ATOM   1403  C   GLY A 171      11.458  -3.955  11.226  1.00  0.00           C  
ATOM   1404  O   GLY A 171      10.650  -3.123  10.807  1.00  0.00           O  
ATOM   1405  N   MET A 172      12.083  -4.720  10.396  1.00  0.00           N  
ATOM   1406  CA  MET A 172      12.192  -4.445   8.966  1.00  0.00           C  
ATOM   1407  C   MET A 172      11.417  -5.476   8.153  1.00  0.00           C  
ATOM   1408  CB  MET A 172      13.658  -4.429   8.530  1.00  0.00           C  
ATOM   1409  O   MET A 172      11.350  -5.382   6.926  1.00  0.00           O  
ATOM   1410  CG  MET A 172      14.463  -3.287   9.128  1.00  0.00           C  
ATOM   1411  SD  MET A 172      13.866  -1.642   8.577  1.00  0.00           S  
ATOM   1412  CE  MET A 172      15.079  -0.570   9.396  1.00  0.00           C  
ATOM   1413  N   GLN A 173      10.845  -6.377   8.873  1.00  0.00           N  
ATOM   1414  CA  GLN A 173      10.024  -7.378   8.200  1.00  0.00           C  
ATOM   1415  C   GLN A 173       8.651  -6.816   7.844  1.00  0.00           C  
ATOM   1416  CB  GLN A 173       9.870  -8.623   9.076  1.00  0.00           C  
ATOM   1417  O   GLN A 173       8.163  -5.894   8.500  1.00  0.00           O  
ATOM   1418  CG  GLN A 173      11.174  -9.375   9.310  1.00  0.00           C  
ATOM   1419  CD  GLN A 173      11.003 -10.574  10.223  1.00  0.00           C  
ATOM   1420  NE2 GLN A 173      12.001 -11.451  10.243  1.00  0.00           N  
ATOM   1421  OE1 GLN A 173       9.984 -10.711  10.907  1.00  0.00           O  
ATOM   1422  N   PRO A 174       8.151  -7.324   6.785  1.00  0.00           N  
ATOM   1423  CA  PRO A 174       6.824  -6.873   6.361  1.00  0.00           C  
ATOM   1424  C   PRO A 174       5.711  -7.364   7.284  1.00  0.00           C  
ATOM   1425  CB  PRO A 174       6.678  -7.473   4.961  1.00  0.00           C  
ATOM   1426  O   PRO A 174       5.667  -8.548   7.629  1.00  0.00           O  
ATOM   1427  CG  PRO A 174       7.521  -8.707   4.984  1.00  0.00           C  
ATOM   1428  CD  PRO A 174       8.692  -8.466   5.894  1.00  0.00           C  
ATOM   1429  N   TYR A 175       4.874  -6.426   7.680  1.00  0.00           N  
ATOM   1430  CA  TYR A 175       3.669  -6.679   8.461  1.00  0.00           C  
ATOM   1431  C   TYR A 175       2.432  -6.154   7.742  1.00  0.00           C  
ATOM   1432  CB  TYR A 175       3.781  -6.033   9.846  1.00  0.00           C  
ATOM   1433  O   TYR A 175       2.488  -5.120   7.072  1.00  0.00           O  
ATOM   1434  CG  TYR A 175       4.552  -6.864  10.842  1.00  0.00           C  
ATOM   1435  CD1 TYR A 175       3.902  -7.513  11.889  1.00  0.00           C  
ATOM   1436  CD2 TYR A 175       5.932  -7.001  10.740  1.00  0.00           C  
ATOM   1437  CE1 TYR A 175       4.609  -8.279  12.811  1.00  0.00           C  
ATOM   1438  CE2 TYR A 175       6.650  -7.763  11.656  1.00  0.00           C  
ATOM   1439  OH  TYR A 175       6.685  -9.154  13.596  1.00  0.00           O  
ATOM   1440  CZ  TYR A 175       5.980  -8.398  12.686  1.00  0.00           C  
ATOM   1441  N   ILE A 176       1.393  -6.936   7.825  1.00  0.00           N  
ATOM   1442  CA  ILE A 176       0.141  -6.528   7.197  1.00  0.00           C  
ATOM   1443  C   ILE A 176      -0.810  -5.973   8.254  1.00  0.00           C  
ATOM   1444  CB  ILE A 176      -0.521  -7.702   6.442  1.00  0.00           C  
ATOM   1445  O   ILE A 176      -1.289  -6.712   9.117  1.00  0.00           O  
ATOM   1446  CG1 ILE A 176       0.422  -8.243   5.362  1.00  0.00           C  
ATOM   1447  CG2 ILE A 176      -1.858  -7.268   5.835  1.00  0.00           C  
ATOM   1448  CD1 ILE A 176      -0.046  -9.546   4.728  1.00  0.00           C  
ATOM   1449  N   PRO A 177      -0.994  -4.606   8.209  1.00  0.00           N  
ATOM   1450  CA  PRO A 177      -2.017  -4.029   9.084  1.00  0.00           C  
ATOM   1451  C   PRO A 177      -3.381  -3.919   8.406  1.00  0.00           C  
ATOM   1452  CB  PRO A 177      -1.458  -2.642   9.412  1.00  0.00           C  
ATOM   1453  O   PRO A 177      -3.461  -3.567   7.226  1.00  0.00           O  
ATOM   1454  CG  PRO A 177      -0.649  -2.263   8.214  1.00  0.00           C  
ATOM   1455  CD  PRO A 177      -0.044  -3.508   7.633  1.00  0.00           C  
ATOM   1456  N   VAL A 178      -4.378  -4.409   9.031  1.00  0.00           N  
ATOM   1457  CA  VAL A 178      -5.752  -4.163   8.605  1.00  0.00           C  
ATOM   1458  C   VAL A 178      -6.443  -3.233   9.599  1.00  0.00           C  
ATOM   1459  CB  VAL A 178      -6.548  -5.480   8.466  1.00  0.00           C  
ATOM   1460  O   VAL A 178      -6.475  -3.511  10.800  1.00  0.00           O  
ATOM   1461  CG1 VAL A 178      -8.004  -5.196   8.101  1.00  0.00           C  
ATOM   1462  CG2 VAL A 178      -5.899  -6.387   7.422  1.00  0.00           C  
ATOM   1463  N   VAL A 179      -6.885  -2.069   9.034  1.00  0.00           N  
ATOM   1464  CA  VAL A 179      -7.504  -1.054   9.879  1.00  0.00           C  
ATOM   1465  C   VAL A 179      -9.020  -1.089   9.704  1.00  0.00           C  
ATOM   1466  CB  VAL A 179      -6.963   0.358   9.559  1.00  0.00           C  
ATOM   1467  O   VAL A 179      -9.526  -0.946   8.589  1.00  0.00           O  
ATOM   1468  CG1 VAL A 179      -7.576   1.396  10.497  1.00  0.00           C  
ATOM   1469  CG2 VAL A 179      -5.439   0.379   9.655  1.00  0.00           C  
ATOM   1470  N   TYR A 180      -9.685  -1.364  10.864  1.00  0.00           N  
ATOM   1471  CA  TYR A 180     -11.143  -1.327  10.850  1.00  0.00           C  
ATOM   1472  C   TYR A 180     -11.654   0.102  10.995  1.00  0.00           C  
ATOM   1473  CB  TYR A 180     -11.714  -2.202  11.970  1.00  0.00           C  
ATOM   1474  O   TYR A 180     -11.074   0.903  11.732  1.00  0.00           O  
ATOM   1475  CG  TYR A 180     -11.397  -3.669  11.815  1.00  0.00           C  
ATOM   1476  CD1 TYR A 180     -12.060  -4.449  10.871  1.00  0.00           C  
ATOM   1477  CD2 TYR A 180     -10.435  -4.279  12.613  1.00  0.00           C  
ATOM   1478  CE1 TYR A 180     -11.773  -5.802  10.726  1.00  0.00           C  
ATOM   1479  CE2 TYR A 180     -10.140  -5.631  12.477  1.00  0.00           C  
ATOM   1480  OH  TYR A 180     -10.524  -7.723  11.393  1.00  0.00           O  
ATOM   1481  CZ  TYR A 180     -10.812  -6.383  11.532  1.00  0.00           C  
ATOM   1482  N   SER A 181     -12.630   0.422  10.178  1.00  0.00           N  
ATOM   1483  CA  SER A 181     -13.315   1.697  10.361  1.00  0.00           C  
ATOM   1484  C   SER A 181     -14.815   1.497  10.552  1.00  0.00           C  
ATOM   1485  CB  SER A 181     -13.064   2.618   9.166  1.00  0.00           C  
ATOM   1486  O   SER A 181     -15.397   0.562   9.998  1.00  0.00           O  
ATOM   1487  OG  SER A 181     -13.626   2.073   7.985  1.00  0.00           O  
ATOM   1488  N   CYS A 182     -15.342   2.248  11.597  1.00  0.00           N  
ATOM   1489  CA  CYS A 182     -16.781   2.126  11.803  1.00  0.00           C  
ATOM   1490  C   CYS A 182     -17.422   3.495  11.995  1.00  0.00           C  
ATOM   1491  CB  CYS A 182     -17.076   1.240  13.013  1.00  0.00           C  
ATOM   1492  O   CYS A 182     -16.764   4.437  12.440  1.00  0.00           O  
ATOM   1493  SG  CYS A 182     -16.382   1.864  14.559  1.00  0.00           S  
ATOM   1494  N   GLU A 183     -18.576   3.648  11.373  1.00  0.00           N  
ATOM   1495  CA  GLU A 183     -19.423   4.790  11.704  1.00  0.00           C  
ATOM   1496  C   GLU A 183     -20.483   4.411  12.734  1.00  0.00           C  
ATOM   1497  CB  GLU A 183     -20.090   5.348  10.444  1.00  0.00           C  
ATOM   1498  O   GLU A 183     -21.234   3.454  12.536  1.00  0.00           O  
ATOM   1499  CG  GLU A 183     -19.151   6.150   9.555  1.00  0.00           C  
ATOM   1500  CD  GLU A 183     -19.841   6.752   8.341  1.00  0.00           C  
ATOM   1501  OE1 GLU A 183     -19.157   7.387   7.506  1.00  0.00           O  
ATOM   1502  OE2 GLU A 183     -21.076   6.587   8.224  1.00  0.00           O  
ATOM   1503  N   MET A 184     -20.332   4.899  13.943  1.00  0.00           N  
ATOM   1504  CA  MET A 184     -21.305   4.640  15.001  1.00  0.00           C  
ATOM   1505  C   MET A 184     -22.705   5.065  14.569  1.00  0.00           C  
ATOM   1506  CB  MET A 184     -20.910   5.370  16.286  1.00  0.00           C  
ATOM   1507  O   MET A 184     -22.859   5.834  13.619  1.00  0.00           O  
ATOM   1508  CG  MET A 184     -19.604   4.882  16.891  1.00  0.00           C  
ATOM   1509  SD  MET A 184     -19.771   3.241  17.695  1.00  0.00           S  
ATOM   1510  CE  MET A 184     -18.023   2.837  17.964  1.00  0.00           C  
ATOM   1511  N   PRO A 185     -23.793   4.467  15.013  1.00  0.00           N  
ATOM   1512  CA  PRO A 185     -25.151   4.343  14.477  1.00  0.00           C  
ATOM   1513  C   PRO A 185     -25.811   5.696  14.222  1.00  0.00           C  
ATOM   1514  CB  PRO A 185     -25.893   3.572  15.572  1.00  0.00           C  
ATOM   1515  O   PRO A 185     -27.026   5.834  14.380  1.00  0.00           O  
ATOM   1516  CG  PRO A 185     -25.008   3.666  16.773  1.00  0.00           C  
ATOM   1517  CD  PRO A 185     -23.670   4.192  16.339  1.00  0.00           C  
ATOM   1518  N   HIS A 186     -25.234   6.563  13.662  1.00  0.00           N  
ATOM   1519  CA  HIS A 186     -25.921   7.788  13.270  1.00  0.00           C  
ATOM   1520  C   HIS A 186     -26.449   7.691  11.842  1.00  0.00           C  
ATOM   1521  CB  HIS A 186     -24.988   8.992  13.404  1.00  0.00           C  
ATOM   1522  O   HIS A 186     -27.203   8.558  11.395  1.00  0.00           O  
ATOM   1523  CG  HIS A 186     -24.490   9.214  14.797  1.00  0.00           C  
ATOM   1524  CD2 HIS A 186     -23.247   9.111  15.324  1.00  0.00           C  
ATOM   1525  ND1 HIS A 186     -25.319   9.587  15.833  1.00  0.00           N  
ATOM   1526  CE1 HIS A 186     -24.605   9.705  16.940  1.00  0.00           C  
ATOM   1527  NE2 HIS A 186     -23.345   9.422  16.658  1.00  0.00           N  
ATOM   1528  N   ALA A 187     -26.246   6.483  11.180  1.00  0.00           N  
ATOM   1529  CA  ALA A 187     -26.701   6.004   9.877  1.00  0.00           C  
ATOM   1530  C   ALA A 187     -27.288   4.599   9.983  1.00  0.00           C  
ATOM   1531  CB  ALA A 187     -25.551   6.022   8.872  1.00  0.00           C  
ATOM   1532  O   ALA A 187     -27.172   3.948  11.024  1.00  0.00           O  
ATOM   1533  N   PRO A 188     -28.118   4.229   9.012  1.00  0.00           N  
ATOM   1534  CA  PRO A 188     -28.683   2.878   9.064  1.00  0.00           C  
ATOM   1535  C   PRO A 188     -27.620   1.801   9.266  1.00  0.00           C  
ATOM   1536  CB  PRO A 188     -29.361   2.727   7.699  1.00  0.00           C  
ATOM   1537  O   PRO A 188     -26.609   1.786   8.559  1.00  0.00           O  
ATOM   1538  CG  PRO A 188     -29.558   4.127   7.213  1.00  0.00           C  
ATOM   1539  CD  PRO A 188     -28.469   4.988   7.786  1.00  0.00           C  
ATOM   1540  N   VAL A 189     -27.766   1.064  10.300  1.00  0.00           N  
ATOM   1541  CA  VAL A 189     -26.871  -0.026  10.672  1.00  0.00           C  
ATOM   1542  C   VAL A 189     -26.822  -1.061   9.550  1.00  0.00           C  
ATOM   1543  CB  VAL A 189     -27.309  -0.694  11.994  1.00  0.00           C  
ATOM   1544  O   VAL A 189     -27.862  -1.558   9.110  1.00  0.00           O  
ATOM   1545  CG1 VAL A 189     -26.424  -1.899  12.309  1.00  0.00           C  
ATOM   1546  CG2 VAL A 189     -27.269   0.315  13.140  1.00  0.00           C  
ATOM   1547  N   THR A 190     -25.654  -1.380   9.115  1.00  0.00           N  
ATOM   1548  CA  THR A 190     -25.491  -2.310   8.002  1.00  0.00           C  
ATOM   1549  C   THR A 190     -24.627  -3.499   8.412  1.00  0.00           C  
ATOM   1550  CB  THR A 190     -24.864  -1.614   6.780  1.00  0.00           C  
ATOM   1551  O   THR A 190     -24.660  -4.549   7.767  1.00  0.00           O  
ATOM   1552  CG2 THR A 190     -25.762  -0.494   6.264  1.00  0.00           C  
ATOM   1553  OG1 THR A 190     -23.595  -1.061   7.151  1.00  0.00           O  
ATOM   1554  N   VAL A 191     -23.865  -3.456   9.541  1.00  0.00           N  
ATOM   1555  CA  VAL A 191     -22.994  -4.521  10.028  1.00  0.00           C  
ATOM   1556  C   VAL A 191     -23.237  -4.746  11.519  1.00  0.00           C  
ATOM   1557  CB  VAL A 191     -21.505  -4.198   9.773  1.00  0.00           C  
ATOM   1558  O   VAL A 191     -23.184  -3.804  12.312  1.00  0.00           O  
ATOM   1559  CG1 VAL A 191     -20.612  -5.327  10.286  1.00  0.00           C  
ATOM   1560  CG2 VAL A 191     -21.259  -3.952   8.286  1.00  0.00           C  
ATOM   1561  N   CYS A 192     -23.555  -5.980  11.788  1.00  0.00           N  
ATOM   1562  CA  CYS A 192     -23.720  -6.320  13.197  1.00  0.00           C  
ATOM   1563  C   CYS A 192     -22.951  -7.588  13.546  1.00  0.00           C  
ATOM   1564  CB  CYS A 192     -25.200  -6.501  13.535  1.00  0.00           C  
ATOM   1565  O   CYS A 192     -22.890  -8.523  12.746  1.00  0.00           O  
ATOM   1566  SG  CYS A 192     -25.532  -6.623  15.306  1.00  0.00           S  
TER    1567      CYS A 192                                                      
ATOM   1568  N   ASN B 193      14.925 -20.302  -3.811  1.00  0.00           N  
ATOM   1569  CA  ASN B 193      13.785 -19.469  -4.176  1.00  0.00           C  
ATOM   1570  C   ASN B 193      13.793 -19.127  -5.663  1.00  0.00           C  
ATOM   1571  CB  ASN B 193      13.764 -18.189  -3.338  1.00  0.00           C  
ATOM   1572  O   ASN B 193      14.670 -18.400  -6.133  1.00  0.00           O  
ATOM   1573  CG  ASN B 193      12.469 -17.416  -3.484  1.00  0.00           C  
ATOM   1574  ND2 ASN B 193      12.287 -16.399  -2.649  1.00  0.00           N  
ATOM   1575  OD1 ASN B 193      11.637 -17.730  -4.340  1.00  0.00           O  
ATOM   1576  N   PRO B 194      12.945 -19.846  -6.555  1.00  0.00           N  
ATOM   1577  CA  PRO B 194      12.938 -19.758  -8.017  1.00  0.00           C  
ATOM   1578  C   PRO B 194      12.335 -18.451  -8.527  1.00  0.00           C  
ATOM   1579  CB  PRO B 194      12.081 -20.955  -8.438  1.00  0.00           C  
ATOM   1580  O   PRO B 194      12.088 -18.308  -9.728  1.00  0.00           O  
ATOM   1581  CG  PRO B 194      11.123 -21.155  -7.309  1.00  0.00           C  
ATOM   1582  CD  PRO B 194      11.790 -20.723  -6.035  1.00  0.00           C  
ATOM   1583  N   TRP B 195      12.088 -17.503  -7.619  1.00  0.00           N  
ATOM   1584  CA  TRP B 195      11.385 -16.285  -8.009  1.00  0.00           C  
ATOM   1585  C   TRP B 195      12.371 -15.163  -8.318  1.00  0.00           C  
ATOM   1586  CB  TRP B 195      10.420 -15.843  -6.906  1.00  0.00           C  
ATOM   1587  O   TRP B 195      13.300 -14.914  -7.546  1.00  0.00           O  
ATOM   1588  CG  TRP B 195       9.220 -16.729  -6.756  1.00  0.00           C  
ATOM   1589  CD1 TRP B 195       9.094 -17.815  -5.935  1.00  0.00           C  
ATOM   1590  CD2 TRP B 195       7.976 -16.606  -7.453  1.00  0.00           C  
ATOM   1591  CE2 TRP B 195       7.140 -17.653  -7.003  1.00  0.00           C  
ATOM   1592  CE3 TRP B 195       7.486 -15.712  -8.414  1.00  0.00           C  
ATOM   1593  NE1 TRP B 195       7.845 -18.375  -6.078  1.00  0.00           N  
ATOM   1594  CH2 TRP B 195       5.385 -16.939  -8.422  1.00  0.00           C  
ATOM   1595  CZ2 TRP B 195       5.840 -17.828  -7.483  1.00  0.00           C  
ATOM   1596  CZ3 TRP B 195       6.192 -15.888  -8.890  1.00  0.00           C  
ATOM   1597  N   TYR B 196      12.212 -14.562  -9.547  1.00  0.00           N  
ATOM   1598  CA  TYR B 196      12.925 -13.356  -9.951  1.00  0.00           C  
ATOM   1599  C   TYR B 196      12.044 -12.122  -9.792  1.00  0.00           C  
ATOM   1600  CB  TYR B 196      13.402 -13.473 -11.402  1.00  0.00           C  
ATOM   1601  O   TYR B 196      10.837 -12.178 -10.041  1.00  0.00           O  
ATOM   1602  CG  TYR B 196      14.527 -14.462 -11.592  1.00  0.00           C  
ATOM   1603  CD1 TYR B 196      15.857 -14.058 -11.516  1.00  0.00           C  
ATOM   1604  CD2 TYR B 196      14.261 -15.803 -11.850  1.00  0.00           C  
ATOM   1605  CE1 TYR B 196      16.897 -14.965 -11.693  1.00  0.00           C  
ATOM   1606  CE2 TYR B 196      15.292 -16.719 -12.029  1.00  0.00           C  
ATOM   1607  OH  TYR B 196      17.629 -17.194 -12.124  1.00  0.00           O  
ATOM   1608  CZ  TYR B 196      16.604 -16.292 -11.948  1.00  0.00           C  
ATOM   1609  N   HIS B 197      12.673 -11.035  -9.267  1.00  0.00           N  
ATOM   1610  CA  HIS B 197      11.971  -9.766  -9.116  1.00  0.00           C  
ATOM   1611  C   HIS B 197      12.451  -8.744 -10.142  1.00  0.00           C  
ATOM   1612  CB  HIS B 197      12.157  -9.215  -7.700  1.00  0.00           C  
ATOM   1613  O   HIS B 197      13.653  -8.495 -10.260  1.00  0.00           O  
ATOM   1614  CG  HIS B 197      11.520  -7.879  -7.487  1.00  0.00           C  
ATOM   1615  CD2 HIS B 197      12.043  -6.631  -7.513  1.00  0.00           C  
ATOM   1616  ND1 HIS B 197      10.180  -7.731  -7.205  1.00  0.00           N  
ATOM   1617  CE1 HIS B 197       9.905  -6.444  -7.067  1.00  0.00           C  
ATOM   1618  NE2 HIS B 197      11.019  -5.755  -7.249  1.00  0.00           N  
ATOM   1619  N   MET B 198      11.510  -8.263 -10.901  1.00  0.00           N  
ATOM   1620  CA  MET B 198      11.784  -7.202 -11.866  1.00  0.00           C  
ATOM   1621  C   MET B 198      10.886  -5.995 -11.616  1.00  0.00           C  
ATOM   1622  CB  MET B 198      11.591  -7.711 -13.295  1.00  0.00           C  
ATOM   1623  O   MET B 198       9.687  -6.146 -11.379  1.00  0.00           O  
ATOM   1624  CG  MET B 198      12.540  -8.835 -13.679  1.00  0.00           C  
ATOM   1625  SD  MET B 198      12.021  -9.701 -15.211  1.00  0.00           S  
ATOM   1626  CE  MET B 198      10.631 -10.676 -14.573  1.00  0.00           C  
ATOM   1627  N   SER B 199      11.515  -4.783 -11.599  1.00  0.00           N  
ATOM   1628  CA  SER B 199      10.757  -3.547 -11.433  1.00  0.00           C  
ATOM   1629  C   SER B 199      10.914  -2.635 -12.646  1.00  0.00           C  
ATOM   1630  CB  SER B 199      11.203  -2.810 -10.170  1.00  0.00           C  
ATOM   1631  O   SER B 199      12.034  -2.357 -13.079  1.00  0.00           O  
ATOM   1632  OG  SER B 199      10.888  -3.562  -9.011  1.00  0.00           O  
ATOM   1633  N   TYR B 200       9.736  -2.332 -13.198  1.00  0.00           N  
ATOM   1634  CA  TYR B 200       9.743  -1.416 -14.333  1.00  0.00           C  
ATOM   1635  C   TYR B 200       9.104  -0.083 -13.962  1.00  0.00           C  
ATOM   1636  CB  TYR B 200       9.008  -2.033 -15.527  1.00  0.00           C  
ATOM   1637  O   TYR B 200       7.958  -0.041 -13.510  1.00  0.00           O  
ATOM   1638  CG  TYR B 200       9.629  -3.316 -16.024  1.00  0.00           C  
ATOM   1639  CD1 TYR B 200      10.660  -3.297 -16.960  1.00  0.00           C  
ATOM   1640  CD2 TYR B 200       9.185  -4.550 -15.560  1.00  0.00           C  
ATOM   1641  CE1 TYR B 200      11.234  -4.476 -17.423  1.00  0.00           C  
ATOM   1642  CE2 TYR B 200       9.751  -5.736 -16.016  1.00  0.00           C  
ATOM   1643  OH  TYR B 200      11.338  -6.860 -17.401  1.00  0.00           O  
ATOM   1644  CZ  TYR B 200      10.773  -5.689 -16.946  1.00  0.00           C  
ATOM   1645  N   LYS B 201       9.867   0.926 -14.153  1.00  0.00           N  
ATOM   1646  CA  LYS B 201       9.389   2.288 -13.932  1.00  0.00           C  
ATOM   1647  C   LYS B 201       9.175   3.017 -15.255  1.00  0.00           C  
ATOM   1648  CB  LYS B 201      10.373   3.067 -13.058  1.00  0.00           C  
ATOM   1649  O   LYS B 201      10.089   3.103 -16.078  1.00  0.00           O  
ATOM   1650  CG  LYS B 201       9.896   4.463 -12.682  1.00  0.00           C  
ATOM   1651  CD  LYS B 201      10.911   5.182 -11.803  1.00  0.00           C  
ATOM   1652  CE  LYS B 201      10.465   6.602 -11.481  1.00  0.00           C  
ATOM   1653  NZ  LYS B 201      11.430   7.293 -10.574  1.00  0.00           N  
ATOM   1654  N   PHE B 202       7.884   3.452 -15.456  1.00  0.00           N  
ATOM   1655  CA  PHE B 202       7.534   4.159 -16.682  1.00  0.00           C  
ATOM   1656  C   PHE B 202       7.376   5.652 -16.420  1.00  0.00           C  
ATOM   1657  CB  PHE B 202       6.244   3.591 -17.282  1.00  0.00           C  
ATOM   1658  O   PHE B 202       6.819   6.052 -15.396  1.00  0.00           O  
ATOM   1659  CG  PHE B 202       6.311   2.119 -17.586  1.00  0.00           C  
ATOM   1660  CD1 PHE B 202       6.766   1.670 -18.820  1.00  0.00           C  
ATOM   1661  CD2 PHE B 202       5.921   1.184 -16.637  1.00  0.00           C  
ATOM   1662  CE1 PHE B 202       6.829   0.308 -19.104  1.00  0.00           C  
ATOM   1663  CE2 PHE B 202       5.982  -0.179 -16.913  1.00  0.00           C  
ATOM   1664  CZ  PHE B 202       6.435  -0.615 -18.148  1.00  0.00           C  
ATOM   1665  N   ARG B 203       7.974   6.372 -17.347  1.00  0.00           N  
ATOM   1666  CA  ARG B 203       7.786   7.818 -17.283  1.00  0.00           C  
ATOM   1667  C   ARG B 203       6.839   8.296 -18.378  1.00  0.00           C  
ATOM   1668  CB  ARG B 203       9.130   8.541 -17.399  1.00  0.00           C  
ATOM   1669  O   ARG B 203       7.133   8.151 -19.567  1.00  0.00           O  
ATOM   1670  CG  ARG B 203       9.024  10.055 -17.304  1.00  0.00           C  
ATOM   1671  CD  ARG B 203      10.388  10.723 -17.413  1.00  0.00           C  
ATOM   1672  NE  ARG B 203      10.740  11.006 -18.801  1.00  0.00           N  
ATOM   1673  NH1 ARG B 203      12.774  11.981 -18.304  1.00  0.00           N  
ATOM   1674  NH2 ARG B 203      12.084  11.807 -20.483  1.00  0.00           N  
ATOM   1675  CZ  ARG B 203      11.865  11.597 -19.193  1.00  0.00           C  
ATOM   1676  N   PHE B 204       5.648   8.795 -17.907  1.00  0.00           N  
ATOM   1677  CA  PHE B 204       4.697   9.411 -18.825  1.00  0.00           C  
ATOM   1678  C   PHE B 204       4.573  10.905 -18.552  1.00  0.00           C  
ATOM   1679  CB  PHE B 204       3.325   8.740 -18.709  1.00  0.00           C  
ATOM   1680  O   PHE B 204       4.278  11.314 -17.427  1.00  0.00           O  
ATOM   1681  CG  PHE B 204       3.330   7.281 -19.076  1.00  0.00           C  
ATOM   1682  CD1 PHE B 204       3.263   6.884 -20.406  1.00  0.00           C  
ATOM   1683  CD2 PHE B 204       3.402   6.305 -18.090  1.00  0.00           C  
ATOM   1684  CE1 PHE B 204       3.267   5.534 -20.749  1.00  0.00           C  
ATOM   1685  CE2 PHE B 204       3.407   4.954 -18.425  1.00  0.00           C  
ATOM   1686  CZ  PHE B 204       3.338   4.570 -19.755  1.00  0.00           C  
ATOM   1687  N   CYS B 205       4.824  11.711 -19.585  1.00  0.00           N  
ATOM   1688  CA  CYS B 205       4.735  13.148 -19.355  1.00  0.00           C  
ATOM   1689  C   CYS B 205       3.674  13.779 -20.249  1.00  0.00           C  
ATOM   1690  CB  CYS B 205       6.087  13.816 -19.603  1.00  0.00           C  
ATOM   1691  O   CYS B 205       3.656  13.544 -21.458  1.00  0.00           O  
ATOM   1692  SG  CYS B 205       7.406  13.210 -18.529  1.00  0.00           S  
ATOM   1693  N   GLU B 206       2.627  14.362 -19.667  1.00  0.00           N  
ATOM   1694  CA  GLU B 206       1.678  15.204 -20.388  1.00  0.00           C  
ATOM   1695  C   GLU B 206       1.702  16.637 -19.863  1.00  0.00           C  
ATOM   1696  CB  GLU B 206       0.263  14.630 -20.287  1.00  0.00           C  
ATOM   1697  O   GLU B 206       1.453  16.873 -18.679  1.00  0.00           O  
ATOM   1698  CG  GLU B 206       0.059  13.352 -21.086  1.00  0.00           C  
ATOM   1699  CD  GLU B 206      -1.364  12.820 -21.016  1.00  0.00           C  
ATOM   1700  OE1 GLU B 206      -1.641  11.749 -21.601  1.00  0.00           O  
ATOM   1701  OE2 GLU B 206      -2.208  13.481 -20.370  1.00  0.00           O  
ATOM   1702  N   ASP B 207       2.043  17.629 -20.826  1.00  0.00           N  
ATOM   1703  CA  ASP B 207       2.213  19.043 -20.505  1.00  0.00           C  
ATOM   1704  C   ASP B 207       3.424  19.259 -19.601  1.00  0.00           C  
ATOM   1705  CB  ASP B 207       0.953  19.597 -19.837  1.00  0.00           C  
ATOM   1706  O   ASP B 207       4.567  19.100 -20.035  1.00  0.00           O  
ATOM   1707  CG  ASP B 207      -0.271  19.533 -20.735  1.00  0.00           C  
ATOM   1708  OD1 ASP B 207      -0.138  19.734 -21.962  1.00  0.00           O  
ATOM   1709  OD2 ASP B 207      -1.378  19.284 -20.211  1.00  0.00           O  
ATOM   1710  N   TRP B 208       3.352  19.243 -18.187  1.00  0.00           N  
ATOM   1711  CA  TRP B 208       4.371  19.484 -17.171  1.00  0.00           C  
ATOM   1712  C   TRP B 208       4.210  18.522 -15.998  1.00  0.00           C  
ATOM   1713  CB  TRP B 208       4.304  20.931 -16.673  1.00  0.00           C  
ATOM   1714  O   TRP B 208       4.890  18.657 -14.979  1.00  0.00           O  
ATOM   1715  CG  TRP B 208       4.567  21.954 -17.738  1.00  0.00           C  
ATOM   1716  CD1 TRP B 208       3.641  22.583 -18.522  1.00  0.00           C  
ATOM   1717  CD2 TRP B 208       5.844  22.462 -18.137  1.00  0.00           C  
ATOM   1718  CE2 TRP B 208       5.616  23.398 -19.170  1.00  0.00           C  
ATOM   1719  CE3 TRP B 208       7.159  22.217 -17.721  1.00  0.00           C  
ATOM   1720  NE1 TRP B 208       4.266  23.453 -19.386  1.00  0.00           N  
ATOM   1721  CH2 TRP B 208       7.935  23.831 -19.367  1.00  0.00           C  
ATOM   1722  CZ2 TRP B 208       6.658  24.090 -19.793  1.00  0.00           C  
ATOM   1723  CZ3 TRP B 208       8.194  22.906 -18.342  1.00  0.00           C  
ATOM   1724  N   GLU B 209       3.321  17.571 -16.302  1.00  0.00           N  
ATOM   1725  CA  GLU B 209       3.082  16.578 -15.258  1.00  0.00           C  
ATOM   1726  C   GLU B 209       3.521  15.188 -15.708  1.00  0.00           C  
ATOM   1727  CB  GLU B 209       1.603  16.561 -14.862  1.00  0.00           C  
ATOM   1728  O   GLU B 209       3.175  14.746 -16.806  1.00  0.00           O  
ATOM   1729  CG  GLU B 209       1.157  17.797 -14.094  1.00  0.00           C  
ATOM   1730  CD  GLU B 209      -0.276  17.708 -13.595  1.00  0.00           C  
ATOM   1731  OE1 GLU B 209      -0.720  18.619 -12.860  1.00  0.00           O  
ATOM   1732  OE2 GLU B 209      -0.960  16.719 -13.940  1.00  0.00           O  
ATOM   1733  N   CYS B 210       4.428  14.678 -14.955  1.00  0.00           N  
ATOM   1734  CA  CYS B 210       4.906  13.336 -15.268  1.00  0.00           C  
ATOM   1735  C   CYS B 210       4.362  12.317 -14.274  1.00  0.00           C  
ATOM   1736  CB  CYS B 210       6.434  13.298 -15.267  1.00  0.00           C  
ATOM   1737  O   CYS B 210       4.143  12.641 -13.105  1.00  0.00           O  
ATOM   1738  SG  CYS B 210       7.191  14.397 -16.484  1.00  0.00           S  
ATOM   1739  N   TRP B 211       4.096  11.198 -14.774  1.00  0.00           N  
ATOM   1740  CA  TRP B 211       3.656  10.064 -13.968  1.00  0.00           C  
ATOM   1741  C   TRP B 211       4.602   8.879 -14.133  1.00  0.00           C  
ATOM   1742  CB  TRP B 211       2.231   9.653 -14.351  1.00  0.00           C  
ATOM   1743  O   TRP B 211       5.110   8.629 -15.228  1.00  0.00           O  
ATOM   1744  CG  TRP B 211       1.265  10.797 -14.423  1.00  0.00           C  
ATOM   1745  CD1 TRP B 211       0.597  11.378 -13.381  1.00  0.00           C  
ATOM   1746  CD2 TRP B 211       0.856  11.496 -15.602  1.00  0.00           C  
ATOM   1747  CE2 TRP B 211      -0.063  12.491 -15.201  1.00  0.00           C  
ATOM   1748  CE3 TRP B 211       1.178  11.379 -16.961  1.00  0.00           C  
ATOM   1749  NE1 TRP B 211      -0.203  12.398 -13.842  1.00  0.00           N  
ATOM   1750  CH2 TRP B 211      -0.331  13.227 -17.434  1.00  0.00           C  
ATOM   1751  CZ2 TRP B 211      -0.663  13.364 -16.111  1.00  0.00           C  
ATOM   1752  CZ3 TRP B 211       0.579  12.248 -17.865  1.00  0.00           C  
ATOM   1753  N   TYR B 212       4.867   8.246 -13.002  1.00  0.00           N  
ATOM   1754  CA  TYR B 212       5.868   7.185 -13.004  1.00  0.00           C  
ATOM   1755  C   TYR B 212       5.269   5.868 -12.525  1.00  0.00           C  
ATOM   1756  CB  TYR B 212       7.060   7.568 -12.121  1.00  0.00           C  
ATOM   1757  O   TYR B 212       5.528   5.434 -11.401  1.00  0.00           O  
ATOM   1758  CG  TYR B 212       7.825   8.769 -12.622  1.00  0.00           C  
ATOM   1759  CD1 TYR B 212       8.980   8.615 -13.384  1.00  0.00           C  
ATOM   1760  CD2 TYR B 212       7.395  10.060 -12.333  1.00  0.00           C  
ATOM   1761  CE1 TYR B 212       9.690   9.718 -13.846  1.00  0.00           C  
ATOM   1762  CE2 TYR B 212       8.097  11.170 -12.789  1.00  0.00           C  
ATOM   1763  OH  TYR B 212       9.939  12.086 -13.999  1.00  0.00           O  
ATOM   1764  CZ  TYR B 212       9.241  10.990 -13.544  1.00  0.00           C  
ATOM   1765  N   PRO B 213       4.402   5.314 -13.387  1.00  0.00           N  
ATOM   1766  CA  PRO B 213       3.936   3.996 -12.949  1.00  0.00           C  
ATOM   1767  C   PRO B 213       5.079   3.001 -12.757  1.00  0.00           C  
ATOM   1768  CB  PRO B 213       3.012   3.553 -14.086  1.00  0.00           C  
ATOM   1769  O   PRO B 213       6.075   3.052 -13.483  1.00  0.00           O  
ATOM   1770  CG  PRO B 213       3.466   4.336 -15.275  1.00  0.00           C  
ATOM   1771  CD  PRO B 213       4.102   5.608 -14.794  1.00  0.00           C  
ATOM   1772  N   ILE B 214       4.907   2.210 -11.666  1.00  0.00           N  
ATOM   1773  CA  ILE B 214       5.886   1.159 -11.410  1.00  0.00           C  
ATOM   1774  C   ILE B 214       5.208  -0.207 -11.480  1.00  0.00           C  
ATOM   1775  CB  ILE B 214       6.571   1.348 -10.037  1.00  0.00           C  
ATOM   1776  O   ILE B 214       4.153  -0.415 -10.875  1.00  0.00           O  
ATOM   1777  CG1 ILE B 214       7.195   2.745  -9.939  1.00  0.00           C  
ATOM   1778  CG2 ILE B 214       7.623   0.260  -9.805  1.00  0.00           C  
ATOM   1779  CD1 ILE B 214       7.644   3.125  -8.535  1.00  0.00           C  
ATOM   1780  N   ILE B 215       5.769  -1.069 -12.274  1.00  0.00           N  
ATOM   1781  CA  ILE B 215       5.259  -2.435 -12.335  1.00  0.00           C  
ATOM   1782  C   ILE B 215       6.310  -3.403 -11.795  1.00  0.00           C  
ATOM   1783  CB  ILE B 215       4.861  -2.825 -13.776  1.00  0.00           C  
ATOM   1784  O   ILE B 215       7.407  -3.509 -12.348  1.00  0.00           O  
ATOM   1785  CG1 ILE B 215       3.791  -1.867 -14.312  1.00  0.00           C  
ATOM   1786  CG2 ILE B 215       4.372  -4.275 -13.827  1.00  0.00           C  
ATOM   1787  CD1 ILE B 215       3.482  -2.049 -15.792  1.00  0.00           C  
ATOM   1788  N   HIS B 216       5.969  -4.038 -10.601  1.00  0.00           N  
ATOM   1789  CA  HIS B 216       6.794  -5.126 -10.088  1.00  0.00           C  
ATOM   1790  C   HIS B 216       6.322  -6.475 -10.621  1.00  0.00           C  
ATOM   1791  CB  HIS B 216       6.782  -5.133  -8.558  1.00  0.00           C  
ATOM   1792  O   HIS B 216       5.127  -6.777 -10.585  1.00  0.00           O  
ATOM   1793  CG  HIS B 216       7.236  -3.844  -7.949  1.00  0.00           C  
ATOM   1794  CD2 HIS B 216       6.556  -2.899  -7.258  1.00  0.00           C  
ATOM   1795  ND1 HIS B 216       8.540  -3.406  -8.022  1.00  0.00           N  
ATOM   1796  CE1 HIS B 216       8.643  -2.244  -7.399  1.00  0.00           C  
ATOM   1797  NE2 HIS B 216       7.453  -1.914  -6.927  1.00  0.00           N  
ATOM   1798  N   MET B 217       7.255  -7.186 -11.171  1.00  0.00           N  
ATOM   1799  CA  MET B 217       6.943  -8.510 -11.701  1.00  0.00           C  
ATOM   1800  C   MET B 217       7.798  -9.580 -11.031  1.00  0.00           C  
ATOM   1801  CB  MET B 217       7.152  -8.546 -13.216  1.00  0.00           C  
ATOM   1802  O   MET B 217       9.015  -9.424 -10.912  1.00  0.00           O  
ATOM   1803  CG  MET B 217       6.164  -7.690 -13.992  1.00  0.00           C  
ATOM   1804  SD  MET B 217       6.347  -7.878 -15.808  1.00  0.00           S  
ATOM   1805  CE  MET B 217       8.021  -7.214 -16.031  1.00  0.00           C  
ATOM   1806  N   HIS B 218       7.051 -10.579 -10.468  1.00  0.00           N  
ATOM   1807  CA  HIS B 218       7.727 -11.767  -9.960  1.00  0.00           C  
ATOM   1808  C   HIS B 218       7.576 -12.941 -10.922  1.00  0.00           C  
ATOM   1809  CB  HIS B 218       7.181 -12.146  -8.581  1.00  0.00           C  
ATOM   1810  O   HIS B 218       6.459 -13.302 -11.297  1.00  0.00           O  
ATOM   1811  CG  HIS B 218       7.425 -11.106  -7.534  1.00  0.00           C  
ATOM   1812  CD2 HIS B 218       7.961  -9.866  -7.619  1.00  0.00           C  
ATOM   1813  ND1 HIS B 218       7.105 -11.298  -6.207  1.00  0.00           N  
ATOM   1814  CE1 HIS B 218       7.433 -10.217  -5.520  1.00  0.00           C  
ATOM   1815  NE2 HIS B 218       7.955  -9.333  -6.354  1.00  0.00           N  
ATOM   1816  N   TRP B 219       8.657 -13.476 -11.316  1.00  0.00           N  
ATOM   1817  CA  TRP B 219       8.662 -14.576 -12.275  1.00  0.00           C  
ATOM   1818  C   TRP B 219       9.218 -15.847 -11.644  1.00  0.00           C  
ATOM   1819  CB  TRP B 219       9.482 -14.205 -13.514  1.00  0.00           C  
ATOM   1820  O   TRP B 219      10.331 -15.848 -11.112  1.00  0.00           O  
ATOM   1821  CG  TRP B 219       9.667 -15.335 -14.482  1.00  0.00           C  
ATOM   1822  CD1 TRP B 219       8.706 -16.191 -14.943  1.00  0.00           C  
ATOM   1823  CD2 TRP B 219      10.891 -15.734 -15.105  1.00  0.00           C  
ATOM   1824  CE2 TRP B 219      10.598 -16.840 -15.933  1.00  0.00           C  
ATOM   1825  CE3 TRP B 219      12.210 -15.262 -15.045  1.00  0.00           C  
ATOM   1826  NE1 TRP B 219       9.259 -17.099 -15.816  1.00  0.00           N  
ATOM   1827  CH2 TRP B 219      12.858 -17.001 -16.617  1.00  0.00           C  
ATOM   1828  CZ2 TRP B 219      11.577 -17.483 -16.695  1.00  0.00           C  
ATOM   1829  CZ3 TRP B 219      13.182 -15.902 -15.804  1.00  0.00           C  
ATOM   1830  N   ASN B 220       8.401 -16.874 -11.736  1.00  0.00           N  
ATOM   1831  CA  ASN B 220       8.833 -18.192 -11.286  1.00  0.00           C  
ATOM   1832  C   ASN B 220       9.519 -18.970 -12.406  1.00  0.00           C  
ATOM   1833  CB  ASN B 220       7.648 -18.988 -10.737  1.00  0.00           C  
ATOM   1834  O   ASN B 220       8.868 -19.391 -13.364  1.00  0.00           O  
ATOM   1835  CG  ASN B 220       8.076 -20.253 -10.018  1.00  0.00           C  
ATOM   1836  ND2 ASN B 220       7.518 -20.480  -8.835  1.00  0.00           N  
ATOM   1837  OD1 ASN B 220       8.901 -21.019 -10.522  1.00  0.00           O  
ATOM   1838  N   ARG B 221      10.862 -19.140 -12.286  1.00  0.00           N  
ATOM   1839  CA  ARG B 221      11.664 -19.696 -13.371  1.00  0.00           C  
ATOM   1840  C   ARG B 221      11.346 -21.171 -13.587  1.00  0.00           C  
ATOM   1841  CB  ARG B 221      13.156 -19.518 -13.082  1.00  0.00           C  
ATOM   1842  O   ARG B 221      11.601 -21.716 -14.663  1.00  0.00           O  
ATOM   1843  CG  ARG B 221      13.657 -20.338 -11.904  1.00  0.00           C  
ATOM   1844  CD  ARG B 221      15.143 -20.119 -11.655  1.00  0.00           C  
ATOM   1845  NE  ARG B 221      15.630 -20.934 -10.546  1.00  0.00           N  
ATOM   1846  NH1 ARG B 221      17.685 -21.379 -11.503  1.00  0.00           N  
ATOM   1847  NH2 ARG B 221      17.167 -22.235  -9.441  1.00  0.00           N  
ATOM   1848  CZ  ARG B 221      16.826 -21.514 -10.499  1.00  0.00           C  
ATOM   1849  N   ILE B 222      10.824 -21.906 -12.634  1.00  0.00           N  
ATOM   1850  CA  ILE B 222      10.551 -23.338 -12.667  1.00  0.00           C  
ATOM   1851  C   ILE B 222       9.236 -23.596 -13.400  1.00  0.00           C  
ATOM   1852  CB  ILE B 222      10.497 -23.936 -11.243  1.00  0.00           C  
ATOM   1853  O   ILE B 222       9.176 -24.433 -14.304  1.00  0.00           O  
ATOM   1854  CG1 ILE B 222      11.864 -23.816 -10.561  1.00  0.00           C  
ATOM   1855  CG2 ILE B 222      10.033 -25.395 -11.288  1.00  0.00           C  
ATOM   1856  CD1 ILE B 222      11.872 -24.265  -9.106  1.00  0.00           C  
ATOM   1857  N   ASN B 223       8.211 -22.751 -13.086  1.00  0.00           N  
ATOM   1858  CA  ASN B 223       6.915 -23.095 -13.662  1.00  0.00           C  
ATOM   1859  C   ASN B 223       6.356 -21.954 -14.506  1.00  0.00           C  
ATOM   1860  CB  ASN B 223       5.923 -23.478 -12.562  1.00  0.00           C  
ATOM   1861  O   ASN B 223       5.242 -22.048 -15.026  1.00  0.00           O  
ATOM   1862  CG  ASN B 223       5.721 -22.370 -11.547  1.00  0.00           C  
ATOM   1863  ND2 ASN B 223       5.170 -22.718 -10.390  1.00  0.00           N  
ATOM   1864  OD1 ASN B 223       6.056 -21.210 -11.801  1.00  0.00           O  
ATOM   1865  N   GLY B 224       7.160 -20.822 -14.668  1.00  0.00           N  
ATOM   1866  CA  GLY B 224       6.827 -19.754 -15.597  1.00  0.00           C  
ATOM   1867  C   GLY B 224       5.711 -18.856 -15.098  1.00  0.00           C  
ATOM   1868  O   GLY B 224       5.174 -18.045 -15.856  1.00  0.00           O  
ATOM   1869  N   GLN B 225       5.283 -19.055 -13.790  1.00  0.00           N  
ATOM   1870  CA  GLN B 225       4.271 -18.212 -13.161  1.00  0.00           C  
ATOM   1871  C   GLN B 225       4.769 -16.778 -13.007  1.00  0.00           C  
ATOM   1872  CB  GLN B 225       3.870 -18.778 -11.798  1.00  0.00           C  
ATOM   1873  O   GLN B 225       5.937 -16.552 -12.684  1.00  0.00           O  
ATOM   1874  CG  GLN B 225       3.035 -20.049 -11.881  1.00  0.00           C  
ATOM   1875  CD  GLN B 225       2.615 -20.565 -10.518  1.00  0.00           C  
ATOM   1876  NE2 GLN B 225       1.705 -21.533 -10.505  1.00  0.00           N  
ATOM   1877  OE1 GLN B 225       3.105 -20.099  -9.485  1.00  0.00           O  
ATOM   1878  N   ILE B 226       3.832 -15.777 -13.334  1.00  0.00           N  
ATOM   1879  CA  ILE B 226       4.151 -14.361 -13.194  1.00  0.00           C  
ATOM   1880  C   ILE B 226       3.176 -13.706 -12.218  1.00  0.00           C  
ATOM   1881  CB  ILE B 226       4.113 -13.635 -14.558  1.00  0.00           C  
ATOM   1882  O   ILE B 226       1.961 -13.876 -12.338  1.00  0.00           O  
ATOM   1883  CG1 ILE B 226       5.112 -14.273 -15.530  1.00  0.00           C  
ATOM   1884  CG2 ILE B 226       4.397 -12.141 -14.382  1.00  0.00           C  
ATOM   1885  CD1 ILE B 226       5.025 -13.732 -16.950  1.00  0.00           C  
ATOM   1886  N   LYS B 227       3.812 -13.107 -11.308  1.00  0.00           N  
ATOM   1887  CA  LYS B 227       3.029 -12.260 -10.414  1.00  0.00           C  
ATOM   1888  C   LYS B 227       3.375 -10.786 -10.609  1.00  0.00           C  
ATOM   1889  CB  LYS B 227       3.257 -12.662  -8.956  1.00  0.00           C  
ATOM   1890  O   LYS B 227       4.538 -10.439 -10.824  1.00  0.00           O  
ATOM   1891  CG  LYS B 227       2.775 -14.066  -8.619  1.00  0.00           C  
ATOM   1892  CD  LYS B 227       3.034 -14.410  -7.158  1.00  0.00           C  
ATOM   1893  CE  LYS B 227       2.602 -15.834  -6.833  1.00  0.00           C  
ATOM   1894  NZ  LYS B 227       2.890 -16.189  -5.411  1.00  0.00           N  
ATOM   1895  N   HIS B 228       2.400  -9.890 -10.662  1.00  0.00           N  
ATOM   1896  CA  HIS B 228       2.666  -8.470 -10.865  1.00  0.00           C  
ATOM   1897  C   HIS B 228       2.064  -7.630  -9.744  1.00  0.00           C  
ATOM   1898  CB  HIS B 228       2.118  -8.011 -12.217  1.00  0.00           C  
ATOM   1899  O   HIS B 228       1.060  -8.018  -9.142  1.00  0.00           O  
ATOM   1900  CG  HIS B 228       0.721  -8.471 -12.486  1.00  0.00           C  
ATOM   1901  CD2 HIS B 228       0.249  -9.470 -13.268  1.00  0.00           C  
ATOM   1902  ND1 HIS B 228      -0.382  -7.873 -11.916  1.00  0.00           N  
ATOM   1903  CE1 HIS B 228      -1.475  -8.488 -12.336  1.00  0.00           C  
ATOM   1904  NE2 HIS B 228      -1.120  -9.461 -13.158  1.00  0.00           N  
ATOM   1905  N   TYR B 229       2.809  -6.478  -9.452  1.00  0.00           N  
ATOM   1906  CA  TYR B 229       2.386  -5.498  -8.459  1.00  0.00           C  
ATOM   1907  C   TYR B 229       2.388  -4.091  -9.046  1.00  0.00           C  
ATOM   1908  CB  TYR B 229       3.297  -5.551  -7.228  1.00  0.00           C  
ATOM   1909  O   TYR B 229       3.392  -3.379  -8.964  1.00  0.00           O  
ATOM   1910  CG  TYR B 229       3.412  -6.927  -6.618  1.00  0.00           C  
ATOM   1911  CD1 TYR B 229       2.552  -7.332  -5.599  1.00  0.00           C  
ATOM   1912  CD2 TYR B 229       4.380  -7.823  -7.057  1.00  0.00           C  
ATOM   1913  CE1 TYR B 229       2.655  -8.598  -5.032  1.00  0.00           C  
ATOM   1914  CE2 TYR B 229       4.493  -9.091  -6.497  1.00  0.00           C  
ATOM   1915  OH  TYR B 229       3.734 -10.724  -4.929  1.00  0.00           O  
ATOM   1916  CZ  TYR B 229       3.627  -9.469  -5.487  1.00  0.00           C  
ATOM   1917  N   PRO B 230       1.200  -3.837  -9.705  1.00  0.00           N  
ATOM   1918  CA  PRO B 230       1.235  -2.536 -10.378  1.00  0.00           C  
ATOM   1919  C   PRO B 230       1.015  -1.369  -9.418  1.00  0.00           C  
ATOM   1920  CB  PRO B 230       0.090  -2.633 -11.390  1.00  0.00           C  
ATOM   1921  O   PRO B 230       0.207  -1.470  -8.491  1.00  0.00           O  
ATOM   1922  CG  PRO B 230      -0.880  -3.592 -10.780  1.00  0.00           C  
ATOM   1923  CD  PRO B 230      -0.112  -4.594  -9.967  1.00  0.00           C  
ATOM   1924  N   HIS B 231       1.882  -0.371  -9.443  1.00  0.00           N  
ATOM   1925  CA  HIS B 231       1.697   0.886  -8.728  1.00  0.00           C  
ATOM   1926  C   HIS B 231       1.396   2.029  -9.691  1.00  0.00           C  
ATOM   1927  CB  HIS B 231       2.936   1.215  -7.893  1.00  0.00           C  
ATOM   1928  O   HIS B 231       2.212   2.345 -10.560  1.00  0.00           O  
ATOM   1929  CG  HIS B 231       3.337   0.119  -6.958  1.00  0.00           C  
ATOM   1930  CD2 HIS B 231       4.333  -0.795  -7.034  1.00  0.00           C  
ATOM   1931  ND1 HIS B 231       2.675  -0.129  -5.775  1.00  0.00           N  
ATOM   1932  CE1 HIS B 231       3.248  -1.152  -5.163  1.00  0.00           C  
ATOM   1933  NE2 HIS B 231       4.257  -1.574  -5.906  1.00  0.00           N  
ATOM   1934  N   GLY B 232       0.085   2.557  -9.380  1.00  0.00           N  
ATOM   1935  CA  GLY B 232      -0.223   3.657 -10.281  1.00  0.00           C  
ATOM   1936  C   GLY B 232      -0.796   3.198 -11.608  1.00  0.00           C  
ATOM   1937  O   GLY B 232      -0.781   3.946 -12.588  1.00  0.00           O  
ATOM   1938  N   VAL B 233      -1.222   1.828 -11.695  1.00  0.00           N  
ATOM   1939  CA  VAL B 233      -1.829   1.189 -12.858  1.00  0.00           C  
ATOM   1940  C   VAL B 233      -3.205   0.641 -12.487  1.00  0.00           C  
ATOM   1941  CB  VAL B 233      -0.936   0.057 -13.414  1.00  0.00           C  
ATOM   1942  O   VAL B 233      -3.374   0.037 -11.426  1.00  0.00           O  
ATOM   1943  CG1 VAL B 233      -1.566  -0.565 -14.659  1.00  0.00           C  
ATOM   1944  CG2 VAL B 233       0.463   0.585 -13.726  1.00  0.00           C  
ATOM   1945  N   ASP B 234      -4.196   0.893 -13.278  1.00  0.00           N  
ATOM   1946  CA  ASP B 234      -5.574   0.462 -13.065  1.00  0.00           C  
ATOM   1947  C   ASP B 234      -5.730  -1.032 -13.340  1.00  0.00           C  
ATOM   1948  CB  ASP B 234      -6.530   1.263 -13.953  1.00  0.00           C  
ATOM   1949  O   ASP B 234      -6.525  -1.709 -12.684  1.00  0.00           O  
ATOM   1950  CG  ASP B 234      -6.505   2.752 -13.658  1.00  0.00           C  
ATOM   1951  OD1 ASP B 234      -6.416   3.138 -12.473  1.00  0.00           O  
ATOM   1952  OD2 ASP B 234      -6.579   3.547 -14.620  1.00  0.00           O  
ATOM   1953  N   TYR B 235      -4.929  -1.542 -14.235  1.00  0.00           N  
ATOM   1954  CA  TYR B 235      -5.040  -2.923 -14.692  1.00  0.00           C  
ATOM   1955  C   TYR B 235      -3.735  -3.395 -15.323  1.00  0.00           C  
ATOM   1956  CB  TYR B 235      -6.187  -3.067 -15.696  1.00  0.00           C  
ATOM   1957  O   TYR B 235      -3.070  -2.635 -16.031  1.00  0.00           O  
ATOM   1958  CG  TYR B 235      -6.239  -4.417 -16.369  1.00  0.00           C  
ATOM   1959  CD1 TYR B 235      -5.677  -4.612 -17.628  1.00  0.00           C  
ATOM   1960  CD2 TYR B 235      -6.852  -5.500 -15.747  1.00  0.00           C  
ATOM   1961  CE1 TYR B 235      -5.724  -5.854 -18.253  1.00  0.00           C  
ATOM   1962  CE2 TYR B 235      -6.905  -6.747 -16.362  1.00  0.00           C  
ATOM   1963  OH  TYR B 235      -6.388  -8.145 -18.227  1.00  0.00           O  
ATOM   1964  CZ  TYR B 235      -6.339  -6.913 -17.613  1.00  0.00           C  
ATOM   1965  N   ILE B 236      -3.368  -4.697 -15.096  1.00  0.00           N  
ATOM   1966  CA  ILE B 236      -2.200  -5.261 -15.764  1.00  0.00           C  
ATOM   1967  C   ILE B 236      -2.397  -6.762 -15.966  1.00  0.00           C  
ATOM   1968  CB  ILE B 236      -0.907  -4.993 -14.962  1.00  0.00           C  
ATOM   1969  O   ILE B 236      -2.924  -7.449 -15.089  1.00  0.00           O  
ATOM   1970  CG1 ILE B 236       0.315  -5.506 -15.733  1.00  0.00           C  
ATOM   1971  CG2 ILE B 236      -0.989  -5.636 -13.574  1.00  0.00           C  
ATOM   1972  CD1 ILE B 236       1.644  -4.984 -15.205  1.00  0.00           C  
ATOM   1973  N   GLU B 237      -2.061  -7.109 -17.104  1.00  0.00           N  
ATOM   1974  CA  GLU B 237      -2.055  -8.524 -17.464  1.00  0.00           C  
ATOM   1975  C   GLU B 237      -0.799  -8.889 -18.250  1.00  0.00           C  
ATOM   1976  CB  GLU B 237      -3.304  -8.878 -18.275  1.00  0.00           C  
ATOM   1977  O   GLU B 237      -0.475  -8.242 -19.248  1.00  0.00           O  
ATOM   1978  CG  GLU B 237      -3.473 -10.369 -18.526  1.00  0.00           C  
ATOM   1979  CD  GLU B 237      -4.725 -10.706 -19.320  1.00  0.00           C  
ATOM   1980  OE1 GLU B 237      -5.050 -11.907 -19.459  1.00  0.00           O  
ATOM   1981  OE2 GLU B 237      -5.386  -9.762 -19.807  1.00  0.00           O  
ATOM   1982  N   CYS B 238      -0.201  -9.963 -17.789  1.00  0.00           N  
ATOM   1983  CA  CYS B 238       1.047 -10.347 -18.439  1.00  0.00           C  
ATOM   1984  C   CYS B 238       0.992 -11.794 -18.914  1.00  0.00           C  
ATOM   1985  CB  CYS B 238       2.227 -10.158 -17.486  1.00  0.00           C  
ATOM   1986  O   CYS B 238       0.361 -12.638 -18.275  1.00  0.00           O  
ATOM   1987  SG  CYS B 238       2.428  -8.460 -16.905  1.00  0.00           S  
ATOM   1988  N   SER B 239       1.564 -12.063 -20.087  1.00  0.00           N  
ATOM   1989  CA  SER B 239       1.674 -13.416 -20.623  1.00  0.00           C  
ATOM   1990  C   SER B 239       3.076 -13.686 -21.159  1.00  0.00           C  
ATOM   1991  CB  SER B 239       0.644 -13.639 -21.731  1.00  0.00           C  
ATOM   1992  O   SER B 239       3.706 -12.800 -21.739  1.00  0.00           O  
ATOM   1993  OG  SER B 239       0.872 -12.755 -22.815  1.00  0.00           O  
ATOM   1994  N   VAL B 240       3.553 -14.890 -20.825  1.00  0.00           N  
ATOM   1995  CA  VAL B 240       4.874 -15.280 -21.305  1.00  0.00           C  
ATOM   1996  C   VAL B 240       4.771 -15.803 -22.736  1.00  0.00           C  
ATOM   1997  CB  VAL B 240       5.518 -16.348 -20.392  1.00  0.00           C  
ATOM   1998  O   VAL B 240       3.914 -16.637 -23.038  1.00  0.00           O  
ATOM   1999  CG1 VAL B 240       6.883 -16.768 -20.933  1.00  0.00           C  
ATOM   2000  CG2 VAL B 240       5.644 -15.822 -18.964  1.00  0.00           C  
ATOM   2001  N   GLN B 241       5.386 -15.191 -23.763  1.00  0.00           N  
ATOM   2002  CA  GLN B 241       5.382 -15.651 -25.148  1.00  0.00           C  
ATOM   2003  C   GLN B 241       6.223 -16.914 -25.310  1.00  0.00           C  
ATOM   2004  CB  GLN B 241       5.898 -14.553 -26.080  1.00  0.00           C  
ATOM   2005  O   GLN B 241       7.148 -17.154 -24.532  1.00  0.00           O  
ATOM   2006  CG  GLN B 241       4.995 -13.330 -26.148  1.00  0.00           C  
ATOM   2007  CD  GLN B 241       4.155 -13.290 -27.412  1.00  0.00           C  
ATOM   2008  NE2 GLN B 241       2.971 -12.694 -27.319  1.00  0.00           N  
ATOM   2009  OE1 GLN B 241       4.568 -13.790 -28.463  1.00  0.00           O  
ATOM   2010  N   ASN B 242       5.715 -17.988 -26.029  1.00  0.00           N  
ATOM   2011  CA  ASN B 242       6.120 -19.339 -26.405  1.00  0.00           C  
ATOM   2012  C   ASN B 242       7.610 -19.407 -26.728  1.00  0.00           C  
ATOM   2013  CB  ASN B 242       5.295 -19.835 -27.594  1.00  0.00           C  
ATOM   2014  O   ASN B 242       8.236 -20.456 -26.568  1.00  0.00           O  
ATOM   2015  CG  ASN B 242       4.011 -20.519 -27.169  1.00  0.00           C  
ATOM   2016  ND2 ASN B 242       3.141 -20.799 -28.132  1.00  0.00           N  
ATOM   2017  OD1 ASN B 242       3.802 -20.793 -25.984  1.00  0.00           O  
ATOM   2018  N   SER B 243       8.442 -18.248 -26.464  1.00  0.00           N  
ATOM   2019  CA  SER B 243       9.889 -18.332 -26.635  1.00  0.00           C  
ATOM   2020  C   SER B 243      10.622 -17.836 -25.393  1.00  0.00           C  
ATOM   2021  CB  SER B 243      10.332 -17.525 -27.856  1.00  0.00           C  
ATOM   2022  O   SER B 243      10.346 -16.741 -24.899  1.00  0.00           O  
ATOM   2023  OG  SER B 243      10.069 -16.145 -27.669  1.00  0.00           O  
ATOM   2024  N   SER B 244      10.269 -18.256 -24.089  1.00  0.00           N  
ATOM   2025  CA  SER B 244      10.744 -18.162 -22.712  1.00  0.00           C  
ATOM   2026  C   SER B 244      11.576 -16.902 -22.499  1.00  0.00           C  
ATOM   2027  CB  SER B 244      11.569 -19.395 -22.344  1.00  0.00           C  
ATOM   2028  O   SER B 244      11.926 -16.567 -21.366  1.00  0.00           O  
ATOM   2029  OG  SER B 244      12.713 -19.502 -23.174  1.00  0.00           O  
ATOM   2030  N   LYS B 245      11.548 -15.886 -23.535  1.00  0.00           N  
ATOM   2031  CA  LYS B 245      12.521 -14.821 -23.313  1.00  0.00           C  
ATOM   2032  C   LYS B 245      11.834 -13.463 -23.201  1.00  0.00           C  
ATOM   2033  CB  LYS B 245      13.555 -14.794 -24.440  1.00  0.00           C  
ATOM   2034  O   LYS B 245      12.467 -12.470 -22.837  1.00  0.00           O  
ATOM   2035  CG  LYS B 245      14.471 -16.009 -24.468  1.00  0.00           C  
ATOM   2036  CD  LYS B 245      15.560 -15.862 -25.523  1.00  0.00           C  
ATOM   2037  CE  LYS B 245      16.459 -17.090 -25.574  1.00  0.00           C  
ATOM   2038  NZ  LYS B 245      17.534 -16.947 -26.601  1.00  0.00           N  
ATOM   2039  N   PHE B 246      10.458 -13.468 -23.312  1.00  0.00           N  
ATOM   2040  CA  PHE B 246       9.793 -12.172 -23.240  1.00  0.00           C  
ATOM   2041  C   PHE B 246       8.440 -12.296 -22.550  1.00  0.00           C  
ATOM   2042  CB  PHE B 246       9.615 -11.578 -24.641  1.00  0.00           C  
ATOM   2043  O   PHE B 246       7.815 -13.358 -22.583  1.00  0.00           O  
ATOM   2044  CG  PHE B 246      10.909 -11.187 -25.302  1.00  0.00           C  
ATOM   2045  CD1 PHE B 246      11.446  -9.919 -25.114  1.00  0.00           C  
ATOM   2046  CD2 PHE B 246      11.589 -12.087 -26.113  1.00  0.00           C  
ATOM   2047  CE1 PHE B 246      12.643  -9.554 -25.726  1.00  0.00           C  
ATOM   2048  CE2 PHE B 246      12.785 -11.729 -26.727  1.00  0.00           C  
ATOM   2049  CZ  PHE B 246      13.311 -10.462 -26.533  1.00  0.00           C  
ATOM   2050  N   VAL B 247       8.025 -11.208 -21.897  1.00  0.00           N  
ATOM   2051  CA  VAL B 247       6.722 -11.078 -21.252  1.00  0.00           C  
ATOM   2052  C   VAL B 247       5.929  -9.952 -21.912  1.00  0.00           C  
ATOM   2053  CB  VAL B 247       6.863 -10.814 -19.736  1.00  0.00           C  
ATOM   2054  O   VAL B 247       6.464  -8.868 -22.156  1.00  0.00           O  
ATOM   2055  CG1 VAL B 247       5.491 -10.626 -19.091  1.00  0.00           C  
ATOM   2056  CG2 VAL B 247       7.620 -11.958 -19.064  1.00  0.00           C  
ATOM   2057  N   ASP B 248       4.720 -10.388 -22.398  1.00  0.00           N  
ATOM   2058  CA  ASP B 248       3.803  -9.385 -22.930  1.00  0.00           C  
ATOM   2059  C   ASP B 248       2.843  -8.891 -21.850  1.00  0.00           C  
ATOM   2060  CB  ASP B 248       3.016  -9.952 -24.113  1.00  0.00           C  
ATOM   2061  O   ASP B 248       2.145  -9.688 -21.221  1.00  0.00           O  
ATOM   2062  CG  ASP B 248       3.870 -10.152 -25.353  1.00  0.00           C  
ATOM   2063  OD1 ASP B 248       4.902  -9.462 -25.500  1.00  0.00           O  
ATOM   2064  OD2 ASP B 248       3.507 -11.006 -26.191  1.00  0.00           O  
ATOM   2065  N   CYS B 249       2.931  -7.561 -21.624  1.00  0.00           N  
ATOM   2066  CA  CYS B 249       2.057  -7.010 -20.594  1.00  0.00           C  
ATOM   2067  C   CYS B 249       1.115  -5.965 -21.179  1.00  0.00           C  
ATOM   2068  CB  CYS B 249       2.882  -6.393 -19.465  1.00  0.00           C  
ATOM   2069  O   CYS B 249       1.542  -5.097 -21.942  1.00  0.00           O  
ATOM   2070  SG  CYS B 249       3.943  -7.576 -18.607  1.00  0.00           S  
ATOM   2071  N   ARG B 250      -0.187  -6.151 -20.851  1.00  0.00           N  
ATOM   2072  CA  ARG B 250      -1.192  -5.128 -21.122  1.00  0.00           C  
ATOM   2073  C   ARG B 250      -1.623  -4.429 -19.837  1.00  0.00           C  
ATOM   2074  CB  ARG B 250      -2.409  -5.740 -21.819  1.00  0.00           C  
ATOM   2075  O   ARG B 250      -1.989  -5.085 -18.860  1.00  0.00           O  
ATOM   2076  CG  ARG B 250      -2.122  -6.258 -23.219  1.00  0.00           C  
ATOM   2077  CD  ARG B 250      -3.344  -6.925 -23.836  1.00  0.00           C  
ATOM   2078  NE  ARG B 250      -4.543  -6.107 -23.676  1.00  0.00           N  
ATOM   2079  NH1 ARG B 250      -5.924  -7.534 -24.855  1.00  0.00           N  
ATOM   2080  NH2 ARG B 250      -6.764  -5.599 -23.959  1.00  0.00           N  
ATOM   2081  CZ  ARG B 250      -5.741  -6.415 -24.164  1.00  0.00           C  
ATOM   2082  N   PHE B 251      -1.552  -3.062 -19.866  1.00  0.00           N  
ATOM   2083  CA  PHE B 251      -1.953  -2.361 -18.652  1.00  0.00           C  
ATOM   2084  C   PHE B 251      -2.609  -1.028 -18.988  1.00  0.00           C  
ATOM   2085  CB  PHE B 251      -0.746  -2.136 -17.736  1.00  0.00           C  
ATOM   2086  O   PHE B 251      -2.474  -0.528 -20.107  1.00  0.00           O  
ATOM   2087  CG  PHE B 251       0.383  -1.387 -18.392  1.00  0.00           C  
ATOM   2088  CD1 PHE B 251       1.315  -2.054 -19.178  1.00  0.00           C  
ATOM   2089  CD2 PHE B 251       0.511  -0.014 -18.223  1.00  0.00           C  
ATOM   2090  CE1 PHE B 251       2.360  -1.363 -19.786  1.00  0.00           C  
ATOM   2091  CE2 PHE B 251       1.553   0.683 -18.829  1.00  0.00           C  
ATOM   2092  CZ  PHE B 251       2.477   0.006 -19.609  1.00  0.00           C  
ATOM   2093  N   THR B 252      -3.494  -0.608 -18.001  1.00  0.00           N  
ATOM   2094  CA  THR B 252      -4.225   0.636 -18.212  1.00  0.00           C  
ATOM   2095  C   THR B 252      -3.853   1.669 -17.152  1.00  0.00           C  
ATOM   2096  CB  THR B 252      -5.747   0.400 -18.190  1.00  0.00           C  
ATOM   2097  O   THR B 252      -3.663   1.326 -15.983  1.00  0.00           O  
ATOM   2098  CG2 THR B 252      -6.177  -0.520 -19.327  1.00  0.00           C  
ATOM   2099  OG1 THR B 252      -6.114  -0.199 -16.941  1.00  0.00           O  
ATOM   2100  N   ILE B 253      -3.608   2.856 -17.640  1.00  0.00           N  
ATOM   2101  CA  ILE B 253      -3.419   4.009 -16.768  1.00  0.00           C  
ATOM   2102  C   ILE B 253      -4.399   5.115 -17.156  1.00  0.00           C  
ATOM   2103  CB  ILE B 253      -1.967   4.534 -16.830  1.00  0.00           C  
ATOM   2104  O   ILE B 253      -4.379   5.601 -18.289  1.00  0.00           O  
ATOM   2105  CG1 ILE B 253      -0.980   3.414 -16.481  1.00  0.00           C  
ATOM   2106  CG2 ILE B 253      -1.786   5.734 -15.897  1.00  0.00           C  
ATOM   2107  CD1 ILE B 253       0.475   3.761 -16.765  1.00  0.00           C  
ATOM   2108  N   ASP B 254      -5.404   5.471 -16.206  1.00  0.00           N  
ATOM   2109  CA  ASP B 254      -6.365   6.541 -16.453  1.00  0.00           C  
ATOM   2110  C   ASP B 254      -7.131   6.302 -17.752  1.00  0.00           C  
ATOM   2111  CB  ASP B 254      -5.657   7.897 -16.502  1.00  0.00           C  
ATOM   2112  O   ASP B 254      -7.292   7.218 -18.562  1.00  0.00           O  
ATOM   2113  CG  ASP B 254      -5.157   8.354 -15.143  1.00  0.00           C  
ATOM   2114  OD1 ASP B 254      -5.682   7.885 -14.110  1.00  0.00           O  
ATOM   2115  OD2 ASP B 254      -4.230   9.192 -15.104  1.00  0.00           O  
ATOM   2116  N   SER B 255      -7.408   5.044 -18.114  1.00  0.00           N  
ATOM   2117  CA  SER B 255      -8.281   4.654 -19.215  1.00  0.00           C  
ATOM   2118  C   SER B 255      -7.499   4.507 -20.516  1.00  0.00           C  
ATOM   2119  CB  SER B 255      -9.403   5.677 -19.398  1.00  0.00           C  
ATOM   2120  O   SER B 255      -8.088   4.317 -21.582  1.00  0.00           O  
ATOM   2121  OG  SER B 255     -10.193   5.772 -18.225  1.00  0.00           O  
ATOM   2122  N   HIS B 256      -6.189   4.764 -20.436  1.00  0.00           N  
ATOM   2123  CA  HIS B 256      -5.333   4.512 -21.589  1.00  0.00           C  
ATOM   2124  C   HIS B 256      -4.705   3.124 -21.517  1.00  0.00           C  
ATOM   2125  CB  HIS B 256      -4.240   5.578 -21.689  1.00  0.00           C  
ATOM   2126  O   HIS B 256      -4.205   2.718 -20.465  1.00  0.00           O  
ATOM   2127  CG  HIS B 256      -4.767   6.957 -21.924  1.00  0.00           C  
ATOM   2128  CD2 HIS B 256      -5.019   7.629 -23.073  1.00  0.00           C  
ATOM   2129  ND1 HIS B 256      -5.097   7.813 -20.896  1.00  0.00           N  
ATOM   2130  CE1 HIS B 256      -5.531   8.955 -21.404  1.00  0.00           C  
ATOM   2131  NE2 HIS B 256      -5.493   8.869 -22.723  1.00  0.00           N  
ATOM   2132  N   GLU B 257      -4.800   2.439 -22.668  1.00  0.00           N  
ATOM   2133  CA  GLU B 257      -4.253   1.087 -22.745  1.00  0.00           C  
ATOM   2134  C   GLU B 257      -2.826   1.098 -23.285  1.00  0.00           C  
ATOM   2135  CB  GLU B 257      -5.140   0.197 -23.620  1.00  0.00           C  
ATOM   2136  O   GLU B 257      -2.539   1.768 -24.280  1.00  0.00           O  
ATOM   2137  CG  GLU B 257      -4.712  -1.262 -23.646  1.00  0.00           C  
ATOM   2138  CD  GLU B 257      -5.626  -2.142 -24.484  1.00  0.00           C  
ATOM   2139  OE1 GLU B 257      -5.253  -2.491 -25.626  1.00  0.00           O  
ATOM   2140  OE2 GLU B 257      -6.726  -2.483 -23.994  1.00  0.00           O  
ATOM   2141  N   PHE B 258      -1.986   0.348 -22.630  1.00  0.00           N  
ATOM   2142  CA  PHE B 258      -0.585   0.193 -23.003  1.00  0.00           C  
ATOM   2143  C   PHE B 258      -0.238  -1.277 -23.207  1.00  0.00           C  
ATOM   2144  CB  PHE B 258       0.328   0.804 -21.935  1.00  0.00           C  
ATOM   2145  O   PHE B 258      -0.792  -2.150 -22.536  1.00  0.00           O  
ATOM   2146  CG  PHE B 258       0.088   2.271 -21.698  1.00  0.00           C  
ATOM   2147  CD1 PHE B 258       0.836   3.229 -22.371  1.00  0.00           C  
ATOM   2148  CD2 PHE B 258      -0.886   2.691 -20.802  1.00  0.00           C  
ATOM   2149  CE1 PHE B 258       0.616   4.588 -22.154  1.00  0.00           C  
ATOM   2150  CE2 PHE B 258      -1.112   4.047 -20.579  1.00  0.00           C  
ATOM   2151  CZ  PHE B 258      -0.359   4.993 -21.256  1.00  0.00           C  
ATOM   2152  N   THR B 259       0.586  -1.547 -24.217  1.00  0.00           N  
ATOM   2153  CA  THR B 259       1.161  -2.876 -24.392  1.00  0.00           C  
ATOM   2154  C   THR B 259       2.685  -2.809 -24.403  1.00  0.00           C  
ATOM   2155  CB  THR B 259       0.664  -3.532 -25.694  1.00  0.00           C  
ATOM   2156  O   THR B 259       3.269  -1.951 -25.069  1.00  0.00           O  
ATOM   2157  CG2 THR B 259       1.042  -5.009 -25.744  1.00  0.00           C  
ATOM   2158  OG1 THR B 259      -0.762  -3.413 -25.768  1.00  0.00           O  
ATOM   2159  N   ALA B 260       3.189  -3.618 -23.450  1.00  0.00           N  
ATOM   2160  CA  ALA B 260       4.647  -3.634 -23.366  1.00  0.00           C  
ATOM   2161  C   ALA B 260       5.192  -5.045 -23.570  1.00  0.00           C  
ATOM   2162  CB  ALA B 260       5.109  -3.079 -22.021  1.00  0.00           C  
ATOM   2163  O   ALA B 260       4.537  -6.028 -23.215  1.00  0.00           O  
ATOM   2164  N   HIS B 261       6.337  -5.097 -24.268  1.00  0.00           N  
ATOM   2165  CA  HIS B 261       7.088  -6.334 -24.447  1.00  0.00           C  
ATOM   2166  C   HIS B 261       8.412  -6.290 -23.691  1.00  0.00           C  
ATOM   2167  CB  HIS B 261       7.341  -6.597 -25.933  1.00  0.00           C  
ATOM   2168  O   HIS B 261       9.281  -5.472 -24.000  1.00  0.00           O  
ATOM   2169  CG  HIS B 261       6.090  -6.690 -26.747  1.00  0.00           C  
ATOM   2170  CD2 HIS B 261       5.507  -5.801 -27.586  1.00  0.00           C  
ATOM   2171  ND1 HIS B 261       5.283  -7.807 -26.747  1.00  0.00           N  
ATOM   2172  CE1 HIS B 261       4.255  -7.601 -27.553  1.00  0.00           C  
ATOM   2173  NE2 HIS B 261       4.368  -6.391 -28.075  1.00  0.00           N  
ATOM   2174  N   TRP B 262       8.531  -7.216 -22.580  1.00  0.00           N  
ATOM   2175  CA  TRP B 262       9.679  -7.174 -21.681  1.00  0.00           C  
ATOM   2176  C   TRP B 262      10.525  -8.435 -21.819  1.00  0.00           C  
ATOM   2177  CB  TRP B 262       9.221  -7.008 -20.230  1.00  0.00           C  
ATOM   2178  O   TRP B 262       9.990  -9.534 -21.984  1.00  0.00           O  
ATOM   2179  CG  TRP B 262       8.276  -5.863 -20.017  1.00  0.00           C  
ATOM   2180  CD1 TRP B 262       8.283  -4.658 -20.663  1.00  0.00           C  
ATOM   2181  CD2 TRP B 262       7.189  -5.815 -19.088  1.00  0.00           C  
ATOM   2182  CE2 TRP B 262       6.577  -4.549 -19.227  1.00  0.00           C  
ATOM   2183  CE3 TRP B 262       6.671  -6.720 -18.153  1.00  0.00           C  
ATOM   2184  NE1 TRP B 262       7.263  -3.864 -20.193  1.00  0.00           N  
ATOM   2185  CH2 TRP B 262       4.986  -5.070 -17.554  1.00  0.00           C  
ATOM   2186  CZ2 TRP B 262       5.472  -4.166 -18.462  1.00  0.00           C  
ATOM   2187  CZ3 TRP B 262       5.571  -6.337 -17.393  1.00  0.00           C  
ATOM   2188  N   PRO B 263      11.806  -8.205 -21.773  1.00  0.00           N  
ATOM   2189  CA  PRO B 263      12.576  -9.442 -21.622  1.00  0.00           C  
ATOM   2190  C   PRO B 263      12.410 -10.075 -20.242  1.00  0.00           C  
ATOM   2191  CB  PRO B 263      14.020  -8.987 -21.844  1.00  0.00           C  
ATOM   2192  O   PRO B 263      12.401  -9.368 -19.231  1.00  0.00           O  
ATOM   2193  CG  PRO B 263      14.008  -7.521 -21.556  1.00  0.00           C  
ATOM   2194  CD  PRO B 263      12.614  -7.004 -21.771  1.00  0.00           C  
ATOM   2195  N   LEU B 264      12.065 -11.380 -20.031  1.00  0.00           N  
ATOM   2196  CA  LEU B 264      11.871 -12.132 -18.796  1.00  0.00           C  
ATOM   2197  C   LEU B 264      13.188 -12.291 -18.044  1.00  0.00           C  
ATOM   2198  CB  LEU B 264      11.271 -13.508 -19.095  1.00  0.00           C  
ATOM   2199  O   LEU B 264      13.207 -12.295 -16.811  1.00  0.00           O  
ATOM   2200  CG  LEU B 264       9.745 -13.607 -19.048  1.00  0.00           C  
ATOM   2201  CD1 LEU B 264       9.248 -14.618 -20.076  1.00  0.00           C  
ATOM   2202  CD2 LEU B 264       9.276 -13.987 -17.647  1.00  0.00           C  
ATOM   2203  N   ASN B 265      14.379 -12.234 -18.813  1.00  0.00           N  
ATOM   2204  CA  ASN B 265      15.731 -12.263 -18.265  1.00  0.00           C  
ATOM   2205  C   ASN B 265      16.688 -11.405 -19.086  1.00  0.00           C  
ATOM   2206  CB  ASN B 265      16.246 -13.702 -18.182  1.00  0.00           C  
ATOM   2207  O   ASN B 265      17.297 -11.888 -20.042  1.00  0.00           O  
ATOM   2208  CG  ASN B 265      17.541 -13.815 -17.403  1.00  0.00           C  
ATOM   2209  ND2 ASN B 265      18.157 -14.991 -17.443  1.00  0.00           N  
ATOM   2210  OD1 ASN B 265      17.984 -12.854 -16.769  1.00  0.00           O  
ATOM   2211  N   PRO B 266      16.642 -10.128 -18.901  1.00  0.00           N  
ATOM   2212  CA  PRO B 266      17.480  -9.282 -19.753  1.00  0.00           C  
ATOM   2213  C   PRO B 266      18.970  -9.574 -19.591  1.00  0.00           C  
ATOM   2214  CB  PRO B 266      17.147  -7.865 -19.280  1.00  0.00           C  
ATOM   2215  O   PRO B 266      19.779  -9.157 -20.425  1.00  0.00           O  
ATOM   2216  CG  PRO B 266      16.600  -8.041 -17.900  1.00  0.00           C  
ATOM   2217  CD  PRO B 266      16.040  -9.430 -17.783  1.00  0.00           C  
ATOM   2218  N   PHE B 267      19.225 -10.606 -18.630  1.00  0.00           N  
ATOM   2219  CA  PHE B 267      20.641 -10.909 -18.459  1.00  0.00           C  
ATOM   2220  C   PHE B 267      20.845 -12.385 -18.140  1.00  0.00           C  
ATOM   2221  CB  PHE B 267      21.248 -10.043 -17.350  1.00  0.00           C  
ATOM   2222  O   PHE B 267      21.010 -12.757 -16.977  1.00  0.00           O  
ATOM   2223  CG  PHE B 267      21.020  -8.568 -17.538  1.00  0.00           C  
ATOM   2224  CD1 PHE B 267      21.780  -7.844 -18.449  1.00  0.00           C  
ATOM   2225  CD2 PHE B 267      20.046  -7.904 -16.804  1.00  0.00           C  
ATOM   2226  CE1 PHE B 267      21.571  -6.478 -18.626  1.00  0.00           C  
ATOM   2227  CE2 PHE B 267      19.832  -6.539 -16.974  1.00  0.00           C  
ATOM   2228  CZ  PHE B 267      20.597  -5.828 -17.885  1.00  0.00           C  
ATOM   2229  N   PRO B 268      20.761 -13.221 -19.049  1.00  0.00           N  
ATOM   2230  CA  PRO B 268      20.793 -14.680 -18.919  1.00  0.00           C  
ATOM   2231  C   PRO B 268      22.133 -15.196 -18.399  1.00  0.00           C  
ATOM   2232  CB  PRO B 268      20.538 -15.166 -20.348  1.00  0.00           C  
ATOM   2233  O   PRO B 268      22.189 -16.260 -17.778  1.00  0.00           O  
ATOM   2234  CG  PRO B 268      20.837 -13.985 -21.214  1.00  0.00           C  
ATOM   2235  CD  PRO B 268      20.697 -12.740 -20.386  1.00  0.00           C  
ATOM   2236  N   ASN B 269      23.106 -14.244 -18.211  1.00  0.00           N  
ATOM   2237  CA  ASN B 269      24.455 -14.685 -17.872  1.00  0.00           C  
ATOM   2238  C   ASN B 269      24.974 -13.989 -16.617  1.00  0.00           C  
ATOM   2239  CB  ASN B 269      25.409 -14.446 -19.045  1.00  0.00           C  
ATOM   2240  O   ASN B 269      26.129 -14.178 -16.230  1.00  0.00           O  
ATOM   2241  CG  ASN B 269      25.060 -15.280 -20.262  1.00  0.00           C  
ATOM   2242  ND2 ASN B 269      25.286 -14.725 -21.446  1.00  0.00           N  
ATOM   2243  OD1 ASN B 269      24.590 -16.414 -20.138  1.00  0.00           O  
ATOM   2244  N   LYS B 270      24.045 -13.349 -15.927  1.00  0.00           N  
ATOM   2245  CA  LYS B 270      24.452 -12.649 -14.712  1.00  0.00           C  
ATOM   2246  C   LYS B 270      23.795 -13.261 -13.478  1.00  0.00           C  
ATOM   2247  CB  LYS B 270      24.105 -11.162 -14.808  1.00  0.00           C  
ATOM   2248  O   LYS B 270      22.732 -13.877 -13.576  1.00  0.00           O  
ATOM   2249  CG  LYS B 270      24.952 -10.392 -15.810  1.00  0.00           C  
ATOM   2250  CD  LYS B 270      25.151  -8.945 -15.378  1.00  0.00           C  
ATOM   2251  CE  LYS B 270      26.006  -8.175 -16.375  1.00  0.00           C  
ATOM   2252  NZ  LYS B 270      26.253  -6.772 -15.927  1.00  0.00           N  
ATOM   2253  N   ASN B 271      24.625 -13.288 -12.376  1.00  0.00           N  
ATOM   2254  CA  ASN B 271      24.190 -13.762 -11.066  1.00  0.00           C  
ATOM   2255  C   ASN B 271      22.935 -13.034 -10.595  1.00  0.00           C  
ATOM   2256  CB  ASN B 271      25.313 -13.603 -10.039  1.00  0.00           C  
ATOM   2257  O   ASN B 271      22.867 -11.805 -10.650  1.00  0.00           O  
ATOM   2258  CG  ASN B 271      25.033 -14.347  -8.748  1.00  0.00           C  
ATOM   2259  ND2 ASN B 271      26.089 -14.698  -8.024  1.00  0.00           N  
ATOM   2260  OD1 ASN B 271      23.876 -14.606  -8.405  1.00  0.00           O  
ATOM   2261  N   PRO B 272      21.763 -13.680 -10.416  1.00  0.00           N  
ATOM   2262  CA  PRO B 272      20.455 -13.176  -9.990  1.00  0.00           C  
ATOM   2263  C   PRO B 272      20.523 -12.388  -8.684  1.00  0.00           C  
ATOM   2264  CB  PRO B 272      19.626 -14.451  -9.816  1.00  0.00           C  
ATOM   2265  O   PRO B 272      19.620 -11.602  -8.385  1.00  0.00           O  
ATOM   2266  CG  PRO B 272      20.617 -15.567  -9.905  1.00  0.00           C  
ATOM   2267  CD  PRO B 272      21.921 -15.008 -10.399  1.00  0.00           C  
ATOM   2268  N   HIS B 273      21.659 -12.356  -8.009  1.00  0.00           N  
ATOM   2269  CA  HIS B 273      21.814 -11.676  -6.728  1.00  0.00           C  
ATOM   2270  C   HIS B 273      22.572 -10.363  -6.890  1.00  0.00           C  
ATOM   2271  CB  HIS B 273      22.535 -12.579  -5.726  1.00  0.00           C  
ATOM   2272  O   HIS B 273      22.782  -9.639  -5.914  1.00  0.00           O  
ATOM   2273  CG  HIS B 273      21.810 -13.855  -5.437  1.00  0.00           C  
ATOM   2274  CD2 HIS B 273      22.093 -15.135  -5.775  1.00  0.00           C  
ATOM   2275  ND1 HIS B 273      20.636 -13.896  -4.718  1.00  0.00           N  
ATOM   2276  CE1 HIS B 273      20.228 -15.151  -4.624  1.00  0.00           C  
ATOM   2277  NE2 HIS B 273      21.094 -15.922  -5.258  1.00  0.00           N  
ATOM   2278  N   GLU B 274      22.943 -10.001  -8.093  1.00  0.00           N  
ATOM   2279  CA  GLU B 274      23.616  -8.734  -8.364  1.00  0.00           C  
ATOM   2280  C   GLU B 274      22.611  -7.637  -8.703  1.00  0.00           C  
ATOM   2281  CB  GLU B 274      24.625  -8.895  -9.504  1.00  0.00           C  
ATOM   2282  O   GLU B 274      21.685  -7.857  -9.486  1.00  0.00           O  
ATOM   2283  CG  GLU B 274      25.947  -9.512  -9.073  1.00  0.00           C  
ATOM   2284  CD  GLU B 274      26.959  -9.612 -10.203  1.00  0.00           C  
ATOM   2285  OE1 GLU B 274      28.090 -10.093  -9.964  1.00  0.00           O  
ATOM   2286  OE2 GLU B 274      26.619  -9.204 -11.336  1.00  0.00           O  
ATOM   2287  N   LYS B 275      22.387  -6.579  -7.720  1.00  0.00           N  
ATOM   2288  CA  LYS B 275      21.609  -5.371  -7.981  1.00  0.00           C  
ATOM   2289  C   LYS B 275      22.094  -4.668  -9.246  1.00  0.00           C  
ATOM   2290  CB  LYS B 275      21.684  -4.416  -6.789  1.00  0.00           C  
ATOM   2291  O   LYS B 275      23.295  -4.449  -9.419  1.00  0.00           O  
ATOM   2292  CG  LYS B 275      20.776  -4.801  -5.630  1.00  0.00           C  
ATOM   2293  CD  LYS B 275      20.759  -3.725  -4.552  1.00  0.00           C  
ATOM   2294  CE  LYS B 275      19.929  -4.151  -3.348  1.00  0.00           C  
ATOM   2295  NZ  LYS B 275      19.907  -3.098  -2.290  1.00  0.00           N  
ATOM   2296  N   MET B 276      21.235  -4.608 -10.221  1.00  0.00           N  
ATOM   2297  CA  MET B 276      21.680  -3.885 -11.409  1.00  0.00           C  
ATOM   2298  C   MET B 276      20.735  -2.733 -11.731  1.00  0.00           C  
ATOM   2299  CB  MET B 276      21.782  -4.830 -12.607  1.00  0.00           C  
ATOM   2300  O   MET B 276      19.515  -2.879 -11.631  1.00  0.00           O  
ATOM   2301  CG  MET B 276      22.909  -5.844 -12.495  1.00  0.00           C  
ATOM   2302  SD  MET B 276      23.198  -6.750 -14.064  1.00  0.00           S  
ATOM   2303  CE  MET B 276      22.305  -8.290 -13.714  1.00  0.00           C  
ATOM   2304  N   ASN B 277      21.193  -1.476 -11.613  1.00  0.00           N  
ATOM   2305  CA  ASN B 277      20.509  -0.293 -12.123  1.00  0.00           C  
ATOM   2306  C   ASN B 277      20.616  -0.194 -13.642  1.00  0.00           C  
ATOM   2307  CB  ASN B 277      21.067   0.973 -11.469  1.00  0.00           C  
ATOM   2308  O   ASN B 277      21.690   0.086 -14.177  1.00  0.00           O  
ATOM   2309  CG  ASN B 277      20.486   1.222 -10.091  1.00  0.00           C  
ATOM   2310  ND2 ASN B 277      21.176   2.030  -9.293  1.00  0.00           N  
ATOM   2311  OD1 ASN B 277      19.427   0.693  -9.745  1.00  0.00           O  
ATOM   2312  N   HIS B 278      19.842  -1.015 -14.399  1.00  0.00           N  
ATOM   2313  CA  HIS B 278      19.907  -0.988 -15.855  1.00  0.00           C  
ATOM   2314  C   HIS B 278      18.679  -0.308 -16.450  1.00  0.00           C  
ATOM   2315  CB  HIS B 278      20.043  -2.406 -16.412  1.00  0.00           C  
ATOM   2316  O   HIS B 278      17.563  -0.489 -15.956  1.00  0.00           O  
ATOM   2317  CG  HIS B 278      20.283  -2.451 -17.887  1.00  0.00           C  
ATOM   2318  CD2 HIS B 278      19.509  -2.908 -18.900  1.00  0.00           C  
ATOM   2319  ND1 HIS B 278      21.444  -1.989 -18.467  1.00  0.00           N  
ATOM   2320  CE1 HIS B 278      21.373  -2.159 -19.777  1.00  0.00           C  
ATOM   2321  NE2 HIS B 278      20.209  -2.715 -20.065  1.00  0.00           N  
ATOM   2322  N   ARG B 279      18.968   0.706 -17.235  1.00  0.00           N  
ATOM   2323  CA  ARG B 279      17.936   1.341 -18.048  1.00  0.00           C  
ATOM   2324  C   ARG B 279      17.660   0.534 -19.312  1.00  0.00           C  
ATOM   2325  CB  ARG B 279      18.345   2.769 -18.417  1.00  0.00           C  
ATOM   2326  O   ARG B 279      18.578   0.245 -20.083  1.00  0.00           O  
ATOM   2327  CG  ARG B 279      18.210   3.763 -17.274  1.00  0.00           C  
ATOM   2328  CD  ARG B 279      18.531   5.183 -17.721  1.00  0.00           C  
ATOM   2329  NE  ARG B 279      18.486   6.122 -16.604  1.00  0.00           N  
ATOM   2330  NH1 ARG B 279      19.071   7.968 -17.864  1.00  0.00           N  
ATOM   2331  NH2 ARG B 279      18.674   8.187 -15.617  1.00  0.00           N  
ATOM   2332  CZ  ARG B 279      18.744   7.424 -16.698  1.00  0.00           C  
ATOM   2333  N   THR B 280      16.652  -0.312 -19.330  1.00  0.00           N  
ATOM   2334  CA  THR B 280      16.264  -1.043 -20.531  1.00  0.00           C  
ATOM   2335  C   THR B 280      15.083  -0.365 -21.220  1.00  0.00           C  
ATOM   2336  CB  THR B 280      15.900  -2.503 -20.202  1.00  0.00           C  
ATOM   2337  O   THR B 280      14.191   0.166 -20.555  1.00  0.00           O  
ATOM   2338  CG2 THR B 280      15.537  -3.277 -21.465  1.00  0.00           C  
ATOM   2339  OG1 THR B 280      17.019  -3.138 -19.571  1.00  0.00           O  
ATOM   2340  N   HIS B 281      15.299   0.050 -22.478  1.00  0.00           N  
ATOM   2341  CA  HIS B 281      14.240   0.649 -23.283  1.00  0.00           C  
ATOM   2342  C   HIS B 281      13.163  -0.375 -23.626  1.00  0.00           C  
ATOM   2343  CB  HIS B 281      14.817   1.254 -24.564  1.00  0.00           C  
ATOM   2344  O   HIS B 281      13.474  -1.491 -24.049  1.00  0.00           O  
ATOM   2345  CG  HIS B 281      15.756   2.392 -24.319  1.00  0.00           C  
ATOM   2346  CD2 HIS B 281      17.106   2.424 -24.214  1.00  0.00           C  
ATOM   2347  ND1 HIS B 281      15.325   3.690 -24.149  1.00  0.00           N  
ATOM   2348  CE1 HIS B 281      16.372   4.473 -23.950  1.00  0.00           C  
ATOM   2349  NE2 HIS B 281      17.465   3.729 -23.985  1.00  0.00           N  
ATOM   2350  N   VAL B 282      12.015  -0.238 -23.029  1.00  0.00           N  
ATOM   2351  CA  VAL B 282      10.876  -1.098 -23.333  1.00  0.00           C  
ATOM   2352  C   VAL B 282       9.976  -0.419 -24.364  1.00  0.00           C  
ATOM   2353  CB  VAL B 282      10.066  -1.438 -22.061  1.00  0.00           C  
ATOM   2354  O   VAL B 282       9.774   0.796 -24.316  1.00  0.00           O  
ATOM   2355  CG1 VAL B 282       8.974  -2.459 -22.374  1.00  0.00           C  
ATOM   2356  CG2 VAL B 282      10.992  -1.961 -20.964  1.00  0.00           C  
ATOM   2357  N   TRP B 283       9.706  -1.209 -25.486  1.00  0.00           N  
ATOM   2358  CA  TRP B 283       8.769  -0.701 -26.482  1.00  0.00           C  
ATOM   2359  C   TRP B 283       7.341  -0.723 -25.948  1.00  0.00           C  
ATOM   2360  CB  TRP B 283       8.858  -1.522 -27.772  1.00  0.00           C  
ATOM   2361  O   TRP B 283       6.841  -1.773 -25.539  1.00  0.00           O  
ATOM   2362  CG  TRP B 283      10.173  -1.401 -28.482  1.00  0.00           C  
ATOM   2363  CD1 TRP B 283      11.227  -2.269 -28.417  1.00  0.00           C  
ATOM   2364  CD2 TRP B 283      10.576  -0.345 -29.360  1.00  0.00           C  
ATOM   2365  CE2 TRP B 283      11.888  -0.640 -29.793  1.00  0.00           C  
ATOM   2366  CE3 TRP B 283       9.954   0.821 -29.824  1.00  0.00           C  
ATOM   2367  NE1 TRP B 283      12.261  -1.818 -29.204  1.00  0.00           N  
ATOM   2368  CH2 TRP B 283      11.957   1.327 -31.108  1.00  0.00           C  
ATOM   2369  CZ2 TRP B 283      12.589   0.192 -30.669  1.00  0.00           C  
ATOM   2370  CZ3 TRP B 283      10.653   1.648 -30.696  1.00  0.00           C  
ATOM   2371  N   VAL B 284       6.755   0.451 -25.687  1.00  0.00           N  
ATOM   2372  CA  VAL B 284       5.377   0.546 -25.216  1.00  0.00           C  
ATOM   2373  C   VAL B 284       4.492   1.122 -26.318  1.00  0.00           C  
ATOM   2374  CB  VAL B 284       5.272   1.412 -23.941  1.00  0.00           C  
ATOM   2375  O   VAL B 284       4.898   2.042 -27.032  1.00  0.00           O  
ATOM   2376  CG1 VAL B 284       3.826   1.485 -23.455  1.00  0.00           C  
ATOM   2377  CG2 VAL B 284       6.180   0.859 -22.844  1.00  0.00           C  
ATOM   2378  N   THR B 285       3.428   0.426 -26.637  1.00  0.00           N  
ATOM   2379  CA  THR B 285       2.457   0.991 -27.567  1.00  0.00           C  
ATOM   2380  C   THR B 285       1.268   1.582 -26.815  1.00  0.00           C  
ATOM   2381  CB  THR B 285       1.960  -0.068 -28.568  1.00  0.00           C  
ATOM   2382  O   THR B 285       0.845   1.042 -25.791  1.00  0.00           O  
ATOM   2383  CG2 THR B 285       3.107  -0.601 -29.420  1.00  0.00           C  
ATOM   2384  OG1 THR B 285       1.369  -1.157 -27.848  1.00  0.00           O  
ATOM   2385  N   ARG B 286       0.927   2.850 -27.076  1.00  0.00           N  
ATOM   2386  CA  ARG B 286      -0.301   3.480 -26.601  1.00  0.00           C  
ATOM   2387  C   ARG B 286      -1.372   3.478 -27.687  1.00  0.00           C  
ATOM   2388  CB  ARG B 286      -0.026   4.912 -26.138  1.00  0.00           C  
ATOM   2389  O   ARG B 286      -1.205   4.111 -28.732  1.00  0.00           O  
ATOM   2390  CG  ARG B 286      -1.240   5.611 -25.545  1.00  0.00           C  
ATOM   2391  CD  ARG B 286      -0.918   7.037 -25.123  1.00  0.00           C  
ATOM   2392  NE  ARG B 286      -2.110   7.745 -24.664  1.00  0.00           N  
ATOM   2393  NH1 ARG B 286      -1.047   9.776 -24.379  1.00  0.00           N  
ATOM   2394  NH2 ARG B 286      -3.283   9.573 -23.917  1.00  0.00           N  
ATOM   2395  CZ  ARG B 286      -2.144   9.030 -24.321  1.00  0.00           C  
ATOM   2396  N   ASN B 287      -2.441   2.612 -27.487  1.00  0.00           N  
ATOM   2397  CA  ASN B 287      -3.506   2.522 -28.480  1.00  0.00           C  
ATOM   2398  C   ASN B 287      -2.967   2.107 -29.845  1.00  0.00           C  
ATOM   2399  CB  ASN B 287      -4.255   3.852 -28.586  1.00  0.00           C  
ATOM   2400  O   ASN B 287      -3.375   2.654 -30.871  1.00  0.00           O  
ATOM   2401  CG  ASN B 287      -4.983   4.217 -27.308  1.00  0.00           C  
ATOM   2402  ND2 ASN B 287      -5.131   5.512 -27.058  1.00  0.00           N  
ATOM   2403  OD1 ASN B 287      -5.409   3.341 -26.550  1.00  0.00           O  
ATOM   2404  N   GLY B 288      -1.869   1.246 -29.814  1.00  0.00           N  
ATOM   2405  CA  GLY B 288      -1.410   0.674 -31.069  1.00  0.00           C  
ATOM   2406  C   GLY B 288      -0.318   1.491 -31.734  1.00  0.00           C  
ATOM   2407  O   GLY B 288       0.204   1.104 -32.781  1.00  0.00           O  
ATOM   2408  N   GLN B 289       0.068   2.701 -31.098  1.00  0.00           N  
ATOM   2409  CA  GLN B 289       1.146   3.561 -31.574  1.00  0.00           C  
ATOM   2410  C   GLN B 289       2.400   3.395 -30.720  1.00  0.00           C  
ATOM   2411  CB  GLN B 289       0.703   5.025 -31.577  1.00  0.00           C  
ATOM   2412  O   GLN B 289       2.324   3.395 -29.489  1.00  0.00           O  
ATOM   2413  CG  GLN B 289      -0.409   5.329 -32.572  1.00  0.00           C  
ATOM   2414  CD  GLN B 289      -0.721   6.811 -32.668  1.00  0.00           C  
ATOM   2415  NE2 GLN B 289      -1.255   7.231 -33.810  1.00  0.00           N  
ATOM   2416  OE1 GLN B 289      -0.485   7.572 -31.724  1.00  0.00           O  
ATOM   2417  N   GLU B 290       3.517   3.095 -31.374  1.00  0.00           N  
ATOM   2418  CA  GLU B 290       4.790   2.879 -30.693  1.00  0.00           C  
ATOM   2419  C   GLU B 290       5.230   4.130 -29.937  1.00  0.00           C  
ATOM   2420  CB  GLU B 290       5.871   2.461 -31.692  1.00  0.00           C  
ATOM   2421  O   GLU B 290       5.202   5.234 -30.484  1.00  0.00           O  
ATOM   2422  CG  GLU B 290       7.093   1.825 -31.046  1.00  0.00           C  
ATOM   2423  CD  GLU B 290       8.135   1.367 -32.054  1.00  0.00           C  
ATOM   2424  OE1 GLU B 290       9.347   1.547 -31.799  1.00  0.00           O  
ATOM   2425  OE2 GLU B 290       7.735   0.824 -33.109  1.00  0.00           O  
ATOM   2426  N   GLN B 291       5.414   3.978 -28.603  1.00  0.00           N  
ATOM   2427  CA  GLN B 291       5.954   5.033 -27.751  1.00  0.00           C  
ATOM   2428  C   GLN B 291       7.253   4.590 -27.085  1.00  0.00           C  
ATOM   2429  CB  GLN B 291       4.932   5.441 -26.689  1.00  0.00           C  
ATOM   2430  O   GLN B 291       7.443   3.404 -26.808  1.00  0.00           O  
ATOM   2431  CG  GLN B 291       3.645   6.018 -27.263  1.00  0.00           C  
ATOM   2432  CD  GLN B 291       3.782   7.475 -27.664  1.00  0.00           C  
ATOM   2433  NE2 GLN B 291       2.974   7.903 -28.627  1.00  0.00           N  
ATOM   2434  OE1 GLN B 291       4.607   8.209 -27.112  1.00  0.00           O  
ATOM   2435  N   ARG B 292       8.375   5.316 -27.359  1.00  0.00           N  
ATOM   2436  CA  ARG B 292       9.635   5.015 -26.687  1.00  0.00           C  
ATOM   2437  C   ARG B 292       9.532   5.274 -25.188  1.00  0.00           C  
ATOM   2438  CB  ARG B 292      10.774   5.844 -27.285  1.00  0.00           C  
ATOM   2439  O   ARG B 292       8.971   6.287 -24.764  1.00  0.00           O  
ATOM   2440  CG  ARG B 292      12.086   5.086 -27.413  1.00  0.00           C  
ATOM   2441  CD  ARG B 292      13.145   5.909 -28.132  1.00  0.00           C  
ATOM   2442  NE  ARG B 292      14.493   5.440 -27.824  1.00  0.00           N  
ATOM   2443  NH1 ARG B 292      15.557   6.937 -29.226  1.00  0.00           N  
ATOM   2444  NH2 ARG B 292      16.783   5.436 -28.001  1.00  0.00           N  
ATOM   2445  CZ  ARG B 292      15.608   5.939 -28.351  1.00  0.00           C  
TER    2446      ARG B 292                                                      
ENDMDL                                                                          
END                                                                             
