# Supplementary material for: AlphaDesign: a de novo protein design framework based on AlphaFold
Source: Mol Syst Biol. 2025 Jun 17;21(9):1166–89. doi: 10.1038/s44320-025-00119-z (PMC12405559; doi:10.1038/s44320-025-00119-z)
Supplement: Supplementary file 8 — Source data Fig. 6 [file 44320_2025_119_MOESM8_ESM.zip › Figure_6/6A/prediction_spikerbd-binder-50-nr2-run-2_result_33.pdb]

MODEL     1                                                                     
ATOM      1  N   SER A   0     -18.803   9.148  17.554  1.00 78.03           N  
ATOM      2  CA  SER A   0     -19.249  10.373  16.898  1.00 78.03           C  
ATOM      3  C   SER A   0     -18.334  10.742  15.735  1.00 78.03           C  
ATOM      4  CB  SER A   0     -19.306  11.528  17.899  1.00 78.03           C  
ATOM      5  O   SER A   0     -18.737  11.474  14.829  1.00 78.03           O  
ATOM      6  OG  SER A   0     -18.051  11.708  18.532  1.00 78.03           O  
ATOM      7  N   ASN A   1     -17.185   9.858  15.484  1.00 90.33           N  
ATOM      8  CA  ASN A   1     -16.303  10.096  14.347  1.00 90.33           C  
ATOM      9  C   ASN A   1     -16.146   8.845  13.487  1.00 90.33           C  
ATOM     10  CB  ASN A   1     -14.934  10.589  14.822  1.00 90.33           C  
ATOM     11  O   ASN A   1     -15.884   7.759  14.006  1.00 90.33           O  
ATOM     12  CG  ASN A   1     -14.155  11.295  13.730  1.00 90.33           C  
ATOM     13  ND2 ASN A   1     -12.876  11.545  13.981  1.00 90.33           N  
ATOM     14  OD1 ASN A   1     -14.700  11.613  12.669  1.00 90.33           O  
ATOM     15  N   LEU A   2     -16.478   8.934  12.209  1.00 93.44           N  
ATOM     16  CA  LEU A   2     -16.239   7.831  11.284  1.00 93.44           C  
ATOM     17  C   LEU A   2     -14.750   7.677  10.995  1.00 93.44           C  
ATOM     18  CB  LEU A   2     -17.005   8.052   9.977  1.00 93.44           C  
ATOM     19  O   LEU A   2     -14.023   8.671  10.911  1.00 93.44           O  
ATOM     20  CG  LEU A   2     -18.526   7.914  10.051  1.00 93.44           C  
ATOM     21  CD1 LEU A   2     -19.163   8.364   8.740  1.00 93.44           C  
ATOM     22  CD2 LEU A   2     -18.917   6.477  10.376  1.00 93.44           C  
ATOM     23  N   CYS A   3     -14.317   6.407  11.026  1.00 94.85           N  
ATOM     24  CA  CYS A   3     -12.939   6.155  10.619  1.00 94.85           C  
ATOM     25  C   CYS A   3     -12.678   6.690   9.216  1.00 94.85           C  
ATOM     26  CB  CYS A   3     -12.631   4.659  10.669  1.00 94.85           C  
ATOM     27  O   CYS A   3     -13.561   6.647   8.356  1.00 94.85           O  
ATOM     28  SG  CYS A   3     -12.596   3.979  12.342  1.00 94.85           S  
ATOM     29  N   PRO A   4     -11.521   7.250   8.945  1.00 92.21           N  
ATOM     30  CA  PRO A   4     -11.221   7.922   7.679  1.00 92.21           C  
ATOM     31  C   PRO A   4     -10.930   6.942   6.545  1.00 92.21           C  
ATOM     32  CB  PRO A   4      -9.982   8.758   8.009  1.00 92.21           C  
ATOM     33  O   PRO A   4      -9.885   7.036   5.896  1.00 92.21           O  
ATOM     34  CG  PRO A   4      -9.256   7.970   9.051  1.00 92.21           C  
ATOM     35  CD  PRO A   4     -10.267   7.248   9.894  1.00 92.21           C  
ATOM     36  N   PHE A   5     -11.826   5.862   6.337  1.00 93.76           N  
ATOM     37  CA  PHE A   5     -11.647   4.891   5.264  1.00 93.76           C  
ATOM     38  C   PHE A   5     -11.714   5.570   3.902  1.00 93.76           C  
ATOM     39  CB  PHE A   5     -12.706   3.788   5.354  1.00 93.76           C  
ATOM     40  O   PHE A   5     -11.063   5.132   2.951  1.00 93.76           O  
ATOM     41  CG  PHE A   5     -12.469   2.809   6.473  1.00 93.76           C  
ATOM     42  CD1 PHE A   5     -11.238   2.180   6.617  1.00 93.76           C  
ATOM     43  CD2 PHE A   5     -13.479   2.517   7.381  1.00 93.76           C  
ATOM     44  CE1 PHE A   5     -11.017   1.274   7.651  1.00 93.76           C  
ATOM     45  CE2 PHE A   5     -13.265   1.612   8.417  1.00 93.76           C  
ATOM     46  CZ  PHE A   5     -12.034   0.991   8.550  1.00 93.76           C  
ATOM     47  N   GLY A   6     -12.508   6.659   3.847  1.00 91.97           N  
ATOM     48  CA  GLY A   6     -12.585   7.412   2.605  1.00 91.97           C  
ATOM     49  C   GLY A   6     -11.252   7.997   2.179  1.00 91.97           C  
ATOM     50  O   GLY A   6     -10.898   7.954   0.999  1.00 91.97           O  
ATOM     51  N   GLU A   7     -10.524   8.504   3.166  1.00 89.52           N  
ATOM     52  CA  GLU A   7      -9.210   9.081   2.898  1.00 89.52           C  
ATOM     53  C   GLU A   7      -8.211   8.006   2.478  1.00 89.52           C  
ATOM     54  CB  GLU A   7      -8.690   9.830   4.128  1.00 89.52           C  
ATOM     55  O   GLU A   7      -7.380   8.234   1.596  1.00 89.52           O  
ATOM     56  CG  GLU A   7      -9.521  11.049   4.502  1.00 89.52           C  
ATOM     57  CD  GLU A   7      -9.041  11.737   5.770  1.00 89.52           C  
ATOM     58  OE1 GLU A   7      -9.818  12.513   6.371  1.00 89.52           O  
ATOM     59  OE2 GLU A   7      -7.878  11.498   6.165  1.00 89.52           O  
ATOM     60  N   VAL A   8      -8.316   6.820   3.057  1.00 93.04           N  
ATOM     61  CA  VAL A   8      -7.408   5.713   2.779  1.00 93.04           C  
ATOM     62  C   VAL A   8      -7.702   5.139   1.394  1.00 93.04           C  
ATOM     63  CB  VAL A   8      -7.519   4.605   3.849  1.00 93.04           C  
ATOM     64  O   VAL A   8      -6.810   5.057   0.547  1.00 93.04           O  
ATOM     65  CG1 VAL A   8      -6.679   3.390   3.458  1.00 93.04           C  
ATOM     66  CG2 VAL A   8      -7.090   5.138   5.215  1.00 93.04           C  
ATOM     67  N   PHE A   9      -8.953   4.926   1.043  1.00 94.64           N  
ATOM     68  CA  PHE A   9      -9.324   4.200  -0.166  1.00 94.64           C  
ATOM     69  C   PHE A   9      -9.518   5.158  -1.335  1.00 94.64           C  
ATOM     70  CB  PHE A   9     -10.602   3.387   0.065  1.00 94.64           C  
ATOM     71  O   PHE A   9      -9.403   4.760  -2.496  1.00 94.64           O  
ATOM     72  CG  PHE A   9     -10.409   2.193   0.959  1.00 94.64           C  
ATOM     73  CD1 PHE A   9     -10.040   0.962   0.429  1.00 94.64           C  
ATOM     74  CD2 PHE A   9     -10.598   2.300   2.331  1.00 94.64           C  
ATOM     75  CE1 PHE A   9      -9.861  -0.145   1.255  1.00 94.64           C  
ATOM     76  CE2 PHE A   9     -10.420   1.198   3.162  1.00 94.64           C  
ATOM     77  CZ  PHE A   9     -10.053  -0.024   2.622  1.00 94.64           C  
ATOM     78  N   ASN A  10      -9.772   6.475  -1.072  1.00 91.73           N  
ATOM     79  CA  ASN A  10     -10.076   7.420  -2.141  1.00 91.73           C  
ATOM     80  C   ASN A  10      -8.892   8.336  -2.435  1.00 91.73           C  
ATOM     81  CB  ASN A  10     -11.314   8.248  -1.789  1.00 91.73           C  
ATOM     82  O   ASN A  10      -9.024   9.311  -3.176  1.00 91.73           O  
ATOM     83  CG  ASN A  10     -12.600   7.455  -1.905  1.00 91.73           C  
ATOM     84  ND2 ASN A  10     -13.628   7.882  -1.180  1.00 91.73           N  
ATOM     85  OD1 ASN A  10     -12.670   6.465  -2.638  1.00 91.73           O  
ATOM     86  N   ALA A  11      -7.740   7.981  -1.771  1.00 89.34           N  
ATOM     87  CA  ALA A  11      -6.557   8.759  -2.130  1.00 89.34           C  
ATOM     88  C   ALA A  11      -6.269   8.661  -3.626  1.00 89.34           C  
ATOM     89  CB  ALA A  11      -5.347   8.290  -1.327  1.00 89.34           C  
ATOM     90  O   ALA A  11      -6.343   7.577  -4.209  1.00 89.34           O  
ATOM     91  N   THR A  12      -6.083   9.847  -4.217  1.00 87.66           N  
ATOM     92  CA  THR A  12      -5.856   9.919  -5.656  1.00 87.66           C  
ATOM     93  C   THR A  12      -4.622   9.113  -6.049  1.00 87.66           C  
ATOM     94  CB  THR A  12      -5.689  11.377  -6.123  1.00 87.66           C  
ATOM     95  O   THR A  12      -4.651   8.362  -7.026  1.00 87.66           O  
ATOM     96  CG2 THR A  12      -5.546  11.456  -7.639  1.00 87.66           C  
ATOM     97  OG1 THR A  12      -6.838  12.135  -5.722  1.00 87.66           O  
ATOM     98  N   ARG A  13      -3.574   9.137  -5.273  1.00 88.43           N  
ATOM     99  CA  ARG A  13      -2.356   8.374  -5.523  1.00 88.43           C  
ATOM    100  C   ARG A  13      -1.912   7.625  -4.272  1.00 88.43           C  
ATOM    101  CB  ARG A  13      -1.235   9.295  -6.008  1.00 88.43           C  
ATOM    102  O   ARG A  13      -1.852   8.203  -3.184  1.00 88.43           O  
ATOM    103  CG  ARG A  13      -1.531   9.982  -7.332  1.00 88.43           C  
ATOM    104  CD  ARG A  13      -1.441   9.013  -8.503  1.00 88.43           C  
ATOM    105  NE  ARG A  13      -1.564   9.703  -9.784  1.00 88.43           N  
ATOM    106  NH1 ARG A  13      -1.603   7.773 -11.054  1.00 88.43           N  
ATOM    107  NH2 ARG A  13      -1.749   9.823 -12.070  1.00 88.43           N  
ATOM    108  CZ  ARG A  13      -1.639   9.098 -10.966  1.00 88.43           C  
ATOM    109  N   PHE A  14      -1.582   6.293  -4.532  1.00 93.85           N  
ATOM    110  CA  PHE A  14      -0.962   5.527  -3.457  1.00 93.85           C  
ATOM    111  C   PHE A  14       0.555   5.518  -3.605  1.00 93.85           C  
ATOM    112  CB  PHE A  14      -1.496   4.092  -3.441  1.00 93.85           C  
ATOM    113  O   PHE A  14       1.081   5.794  -4.685  1.00 93.85           O  
ATOM    114  CG  PHE A  14      -2.892   3.970  -2.891  1.00 93.85           C  
ATOM    115  CD1 PHE A  14      -3.554   5.082  -2.385  1.00 93.85           C  
ATOM    116  CD2 PHE A  14      -3.542   2.743  -2.880  1.00 93.85           C  
ATOM    117  CE1 PHE A  14      -4.846   4.973  -1.875  1.00 93.85           C  
ATOM    118  CE2 PHE A  14      -4.833   2.626  -2.373  1.00 93.85           C  
ATOM    119  CZ  PHE A  14      -5.483   3.742  -1.870  1.00 93.85           C  
ATOM    120  N   ALA A  15       1.209   5.174  -2.471  1.00 91.67           N  
ATOM    121  CA  ALA A  15       2.658   4.994  -2.473  1.00 91.67           C  
ATOM    122  C   ALA A  15       3.053   3.731  -3.233  1.00 91.67           C  
ATOM    123  CB  ALA A  15       3.190   4.939  -1.043  1.00 91.67           C  
ATOM    124  O   ALA A  15       2.214   2.862  -3.484  1.00 91.67           O  
ATOM    125  N   SER A  16       4.309   3.709  -3.754  1.00 94.18           N  
ATOM    126  CA  SER A  16       4.881   2.498  -4.332  1.00 94.18           C  
ATOM    127  C   SER A  16       4.924   1.365  -3.311  1.00 94.18           C  
ATOM    128  CB  SER A  16       6.289   2.770  -4.864  1.00 94.18           C  
ATOM    129  O   SER A  16       4.990   1.612  -2.105  1.00 94.18           O  
ATOM    130  OG  SER A  16       6.262   3.764  -5.873  1.00 94.18           O  
ATOM    131  N   VAL A  17       4.887   0.106  -3.764  1.00 94.20           N  
ATOM    132  CA  VAL A  17       4.837  -1.061  -2.890  1.00 94.20           C  
ATOM    133  C   VAL A  17       6.118  -1.144  -2.064  1.00 94.20           C  
ATOM    134  CB  VAL A  17       4.638  -2.365  -3.696  1.00 94.20           C  
ATOM    135  O   VAL A  17       6.103  -1.627  -0.929  1.00 94.20           O  
ATOM    136  CG1 VAL A  17       5.840  -2.628  -4.602  1.00 94.20           C  
ATOM    137  CG2 VAL A  17       4.407  -3.544  -2.753  1.00 94.20           C  
ATOM    138  N   TYR A  18       7.308  -0.621  -2.578  1.00 92.71           N  
ATOM    139  CA  TYR A  18       8.560  -0.702  -1.834  1.00 92.71           C  
ATOM    140  C   TYR A  18       8.533   0.218  -0.620  1.00 92.71           C  
ATOM    141  CB  TYR A  18       9.746  -0.342  -2.735  1.00 92.71           C  
ATOM    142  O   TYR A  18       9.262  -0.002   0.350  1.00 92.71           O  
ATOM    143  CG  TYR A  18      10.020   1.140  -2.814  1.00 92.71           C  
ATOM    144  CD1 TYR A  18       9.327   1.949  -3.712  1.00 92.71           C  
ATOM    145  CD2 TYR A  18      10.973   1.733  -1.994  1.00 92.71           C  
ATOM    146  CE1 TYR A  18       9.578   3.315  -3.790  1.00 92.71           C  
ATOM    147  CE2 TYR A  18      11.232   3.098  -2.063  1.00 92.71           C  
ATOM    148  OH  TYR A  18      10.783   5.231  -3.036  1.00 92.71           O  
ATOM    149  CZ  TYR A  18      10.530   3.880  -2.963  1.00 92.71           C  
ATOM    150  N   ALA A  19       7.704   1.268  -0.766  1.00 91.36           N  
ATOM    151  CA  ALA A  19       7.568   2.232   0.323  1.00 91.36           C  
ATOM    152  C   ALA A  19       6.100   2.469   0.665  1.00 91.36           C  
ATOM    153  CB  ALA A  19       8.245   3.550  -0.046  1.00 91.36           C  
ATOM    154  O   ALA A  19       5.594   3.584   0.519  1.00 91.36           O  
ATOM    155  N   TRP A  20       5.334   1.383   1.095  1.00 93.09           N  
ATOM    156  CA  TRP A  20       3.907   1.497   1.378  1.00 93.09           C  
ATOM    157  C   TRP A  20       3.655   2.478   2.518  1.00 93.09           C  
ATOM    158  CB  TRP A  20       3.316   0.128   1.726  1.00 93.09           C  
ATOM    159  O   TRP A  20       4.561   2.778   3.299  1.00 93.09           O  
ATOM    160  CG  TRP A  20       4.069  -0.607   2.793  1.00 93.09           C  
ATOM    161  CD1 TRP A  20       5.087  -1.503   2.616  1.00 93.09           C  
ATOM    162  CD2 TRP A  20       3.859  -0.513   4.205  1.00 93.09           C  
ATOM    163  CE2 TRP A  20       4.787  -1.379   4.825  1.00 93.09           C  
ATOM    164  CE3 TRP A  20       2.976   0.222   5.008  1.00 93.09           C  
ATOM    165  NE1 TRP A  20       5.523  -1.971   3.834  1.00 93.09           N  
ATOM    166  CH2 TRP A  20       3.982  -0.801   6.974  1.00 93.09           C  
ATOM    167  CZ2 TRP A  20       4.857  -1.531   6.212  1.00 93.09           C  
ATOM    168  CZ3 TRP A  20       3.047   0.069   6.388  1.00 93.09           C  
ATOM    169  N   ASN A  21       2.434   3.118   2.501  1.00 89.34           N  
ATOM    170  CA  ASN A  21       2.014   4.097   3.499  1.00 89.34           C  
ATOM    171  C   ASN A  21       1.222   3.442   4.627  1.00 89.34           C  
ATOM    172  CB  ASN A  21       1.189   5.208   2.847  1.00 89.34           C  
ATOM    173  O   ASN A  21       0.211   2.783   4.381  1.00 89.34           O  
ATOM    174  CG  ASN A  21       0.852   6.328   3.812  1.00 89.34           C  
ATOM    175  ND2 ASN A  21      -0.329   6.913   3.651  1.00 89.34           N  
ATOM    176  OD1 ASN A  21       1.646   6.664   4.694  1.00 89.34           O  
ATOM    177  N   ARG A  22       1.729   3.508   5.804  1.00 91.92           N  
ATOM    178  CA  ARG A  22       0.986   2.980   6.943  1.00 91.92           C  
ATOM    179  C   ARG A  22       0.237   4.091   7.671  1.00 91.92           C  
ATOM    180  CB  ARG A  22       1.927   2.260   7.912  1.00 91.92           C  
ATOM    181  O   ARG A  22       0.842   5.074   8.104  1.00 91.92           O  
ATOM    182  CG  ARG A  22       1.221   1.627   9.100  1.00 91.92           C  
ATOM    183  CD  ARG A  22       2.149   0.712   9.886  1.00 91.92           C  
ATOM    184  NE  ARG A  22       1.726  -0.683   9.806  1.00 91.92           N  
ATOM    185  NH1 ARG A  22       3.677  -1.542  10.696  1.00 91.92           N  
ATOM    186  NH2 ARG A  22       1.978  -2.950  10.074  1.00 91.92           N  
ATOM    187  CZ  ARG A  22       2.461  -1.722  10.192  1.00 91.92           C  
ATOM    188  N   LYS A  23      -1.047   3.877   7.796  1.00 92.81           N  
ATOM    189  CA  LYS A  23      -1.909   4.831   8.488  1.00 92.81           C  
ATOM    190  C   LYS A  23      -2.617   4.175   9.670  1.00 92.81           C  
ATOM    191  CB  LYS A  23      -2.938   5.423   7.524  1.00 92.81           C  
ATOM    192  O   LYS A  23      -3.309   3.168   9.505  1.00 92.81           O  
ATOM    193  CG  LYS A  23      -3.788   6.530   8.129  1.00 92.81           C  
ATOM    194  CD  LYS A  23      -4.715   7.153   7.092  1.00 92.81           C  
ATOM    195  CE  LYS A  23      -5.542   8.284   7.688  1.00 92.81           C  
ATOM    196  NZ  LYS A  23      -6.427   8.920   6.668  1.00 92.81           N  
ATOM    197  N   ARG A  24      -2.308   4.741  10.817  1.00 94.23           N  
ATOM    198  CA  ARG A  24      -2.994   4.244  12.006  1.00 94.23           C  
ATOM    199  C   ARG A  24      -4.399   4.827  12.111  1.00 94.23           C  
ATOM    200  CB  ARG A  24      -2.193   4.575  13.267  1.00 94.23           C  
ATOM    201  O   ARG A  24      -4.581   6.042  12.019  1.00 94.23           O  
ATOM    202  CG  ARG A  24      -2.792   4.007  14.544  1.00 94.23           C  
ATOM    203  CD  ARG A  24      -1.943   4.340  15.762  1.00 94.23           C  
ATOM    204  NE  ARG A  24      -2.497   3.758  16.981  1.00 94.23           N  
ATOM    205  NH1 ARG A  24      -1.333   5.142  18.419  1.00 94.23           N  
ATOM    206  NH2 ARG A  24      -2.757   3.551  19.254  1.00 94.23           N  
ATOM    207  CZ  ARG A  24      -2.194   4.152  18.215  1.00 94.23           C  
ATOM    208  N   ILE A  25      -5.360   3.940  12.249  1.00 94.26           N  
ATOM    209  CA  ILE A  25      -6.755   4.328  12.427  1.00 94.26           C  
ATOM    210  C   ILE A  25      -7.191   4.041  13.862  1.00 94.26           C  
ATOM    211  CB  ILE A  25      -7.678   3.594  11.429  1.00 94.26           C  
ATOM    212  O   ILE A  25      -7.179   2.889  14.303  1.00 94.26           O  
ATOM    213  CG1 ILE A  25      -7.237   3.875   9.988  1.00 94.26           C  
ATOM    214  CG2 ILE A  25      -9.138   4.002  11.644  1.00 94.26           C  
ATOM    215  CD1 ILE A  25      -7.895   2.974   8.953  1.00 94.26           C  
ATOM    216  N   SER A  26      -7.498   5.083  14.586  1.00 94.56           N  
ATOM    217  CA  SER A  26      -7.878   4.924  15.986  1.00 94.56           C  
ATOM    218  C   SER A  26      -8.869   6.000  16.416  1.00 94.56           C  
ATOM    219  CB  SER A  26      -6.642   4.968  16.886  1.00 94.56           C  
ATOM    220  O   SER A  26      -9.091   6.972  15.691  1.00 94.56           O  
ATOM    221  OG  SER A  26      -6.018   6.238  16.821  1.00 94.56           O  
ATOM    222  N   ASN A  27      -9.630   5.701  17.537  1.00 94.39           N  
ATOM    223  CA  ASN A  27     -10.578   6.627  18.147  1.00 94.39           C  
ATOM    224  C   ASN A  27     -11.678   7.029  17.169  1.00 94.39           C  
ATOM    225  CB  ASN A  27      -9.854   7.869  18.671  1.00 94.39           C  
ATOM    226  O   ASN A  27     -11.987   8.214  17.027  1.00 94.39           O  
ATOM    227  CG  ASN A  27      -8.872   7.548  19.781  1.00 94.39           C  
ATOM    228  ND2 ASN A  27      -7.719   8.206  19.761  1.00 94.39           N  
ATOM    229  OD1 ASN A  27      -9.148   6.715  20.648  1.00 94.39           O  
ATOM    230  N   CYS A  28     -12.242   6.020  16.457  1.00 95.17           N  
ATOM    231  CA  CYS A  28     -13.296   6.255  15.476  1.00 95.17           C  
ATOM    232  C   CYS A  28     -14.201   5.036  15.346  1.00 95.17           C  
ATOM    233  CB  CYS A  28     -12.693   6.601  14.115  1.00 95.17           C  
ATOM    234  O   CYS A  28     -13.888   3.965  15.870  1.00 95.17           O  
ATOM    235  SG  CYS A  28     -11.633   5.306  13.437  1.00 95.17           S  
ATOM    236  N   VAL A  29     -15.361   5.188  14.756  1.00 95.97           N  
ATOM    237  CA  VAL A  29     -16.291   4.114  14.421  1.00 95.97           C  
ATOM    238  C   VAL A  29     -16.106   3.708  12.961  1.00 95.97           C  
ATOM    239  CB  VAL A  29     -17.756   4.531  14.677  1.00 95.97           C  
ATOM    240  O   VAL A  29     -16.245   4.536  12.057  1.00 95.97           O  
ATOM    241  CG1 VAL A  29     -18.713   3.400  14.302  1.00 95.97           C  
ATOM    242  CG2 VAL A  29     -17.948   4.935  16.138  1.00 95.97           C  
ATOM    243  N   ALA A  30     -15.663   2.423  12.749  1.00 96.15           N  
ATOM    244  CA  ALA A  30     -15.402   1.906  11.408  1.00 96.15           C  
ATOM    245  C   ALA A  30     -16.640   1.226  10.831  1.00 96.15           C  
ATOM    246  CB  ALA A  30     -14.227   0.932  11.433  1.00 96.15           C  
ATOM    247  O   ALA A  30     -17.149   0.260  11.404  1.00 96.15           O  
ATOM    248  N   ASP A  31     -17.174   1.814   9.829  1.00 96.39           N  
ATOM    249  CA  ASP A  31     -18.268   1.207   9.076  1.00 96.39           C  
ATOM    250  C   ASP A  31     -17.735   0.335   7.941  1.00 96.39           C  
ATOM    251  CB  ASP A  31     -19.199   2.285   8.518  1.00 96.39           C  
ATOM    252  O   ASP A  31     -17.458   0.831   6.848  1.00 96.39           O  
ATOM    253  CG  ASP A  31     -20.441   1.713   7.860  1.00 96.39           C  
ATOM    254  OD1 ASP A  31     -20.579   0.473   7.790  1.00 96.39           O  
ATOM    255  OD2 ASP A  31     -21.290   2.510   7.403  1.00 96.39           O  
ATOM    256  N   TYR A  32     -17.513  -0.957   8.185  1.00 96.17           N  
ATOM    257  CA  TYR A  32     -16.934  -1.891   7.226  1.00 96.17           C  
ATOM    258  C   TYR A  32     -17.968  -2.324   6.194  1.00 96.17           C  
ATOM    259  CB  TYR A  32     -16.368  -3.119   7.945  1.00 96.17           C  
ATOM    260  O   TYR A  32     -17.621  -2.913   5.168  1.00 96.17           O  
ATOM    261  CG  TYR A  32     -15.165  -2.817   8.806  1.00 96.17           C  
ATOM    262  CD1 TYR A  32     -13.901  -2.660   8.241  1.00 96.17           C  
ATOM    263  CD2 TYR A  32     -15.289  -2.689  10.186  1.00 96.17           C  
ATOM    264  CE1 TYR A  32     -12.790  -2.384   9.031  1.00 96.17           C  
ATOM    265  CE2 TYR A  32     -14.185  -2.413  10.985  1.00 96.17           C  
ATOM    266  OH  TYR A  32     -11.845  -1.989  11.186  1.00 96.17           O  
ATOM    267  CZ  TYR A  32     -12.941  -2.262  10.399  1.00 96.17           C  
ATOM    268  N   SER A  33     -19.329  -2.049   6.527  1.00 95.20           N  
ATOM    269  CA  SER A  33     -20.391  -2.398   5.589  1.00 95.20           C  
ATOM    270  C   SER A  33     -20.218  -1.667   4.262  1.00 95.20           C  
ATOM    271  CB  SER A  33     -21.761  -2.073   6.185  1.00 95.20           C  
ATOM    272  O   SER A  33     -20.527  -2.214   3.201  1.00 95.20           O  
ATOM    273  OG  SER A  33     -21.895  -0.679   6.407  1.00 95.20           O  
ATOM    274  N   VAL A  34     -19.705  -0.403   4.341  1.00 93.26           N  
ATOM    275  CA  VAL A  34     -19.456   0.393   3.143  1.00 93.26           C  
ATOM    276  C   VAL A  34     -18.406  -0.295   2.275  1.00 93.26           C  
ATOM    277  CB  VAL A  34     -18.998   1.825   3.499  1.00 93.26           C  
ATOM    278  O   VAL A  34     -18.549  -0.362   1.051  1.00 93.26           O  
ATOM    279  CG1 VAL A  34     -18.632   2.604   2.237  1.00 93.26           C  
ATOM    280  CG2 VAL A  34     -20.087   2.554   4.284  1.00 93.26           C  
ATOM    281  N   LEU A  35     -17.351  -0.827   2.940  1.00 94.40           N  
ATOM    282  CA  LEU A  35     -16.277  -1.501   2.219  1.00 94.40           C  
ATOM    283  C   LEU A  35     -16.731  -2.869   1.723  1.00 94.40           C  
ATOM    284  CB  LEU A  35     -15.043  -1.653   3.113  1.00 94.40           C  
ATOM    285  O   LEU A  35     -16.481  -3.231   0.570  1.00 94.40           O  
ATOM    286  CG  LEU A  35     -14.413  -0.357   3.624  1.00 94.40           C  
ATOM    287  CD1 LEU A  35     -13.225  -0.666   4.530  1.00 94.40           C  
ATOM    288  CD2 LEU A  35     -13.985   0.527   2.457  1.00 94.40           C  
ATOM    289  N   TYR A  36     -17.458  -3.604   2.586  1.00 92.25           N  
ATOM    290  CA  TYR A  36     -17.914  -4.953   2.268  1.00 92.25           C  
ATOM    291  C   TYR A  36     -18.948  -4.929   1.149  1.00 92.25           C  
ATOM    292  CB  TYR A  36     -18.504  -5.628   3.510  1.00 92.25           C  
ATOM    293  O   TYR A  36     -18.943  -5.797   0.273  1.00 92.25           O  
ATOM    294  CG  TYR A  36     -18.844  -7.084   3.306  1.00 92.25           C  
ATOM    295  CD1 TYR A  36     -20.165  -7.496   3.152  1.00 92.25           C  
ATOM    296  CD2 TYR A  36     -17.845  -8.051   3.267  1.00 92.25           C  
ATOM    297  CE1 TYR A  36     -20.484  -8.837   2.965  1.00 92.25           C  
ATOM    298  CE2 TYR A  36     -18.151  -9.395   3.081  1.00 92.25           C  
ATOM    299  OH  TYR A  36     -19.781 -11.107   2.746  1.00 92.25           O  
ATOM    300  CZ  TYR A  36     -19.471  -9.778   2.931  1.00 92.25           C  
ATOM    301  N   ASN A  37     -19.763  -3.963   1.080  1.00 92.82           N  
ATOM    302  CA  ASN A  37     -20.857  -3.893   0.118  1.00 92.82           C  
ATOM    303  C   ASN A  37     -20.429  -3.193  -1.168  1.00 92.82           C  
ATOM    304  CB  ASN A  37     -22.067  -3.184   0.730  1.00 92.82           C  
ATOM    305  O   ASN A  37     -21.213  -3.084  -2.112  1.00 92.82           O  
ATOM    306  CG  ASN A  37     -22.768  -4.026   1.778  1.00 92.82           C  
ATOM    307  ND2 ASN A  37     -23.238  -3.381   2.840  1.00 92.82           N  
ATOM    308  OD1 ASN A  37     -22.887  -5.246   1.635  1.00 92.82           O  
ATOM    309  N   SER A  38     -19.200  -2.738  -1.239  1.00 92.12           N  
ATOM    310  CA  SER A  38     -18.727  -2.047  -2.434  1.00 92.12           C  
ATOM    311  C   SER A  38     -18.396  -3.034  -3.549  1.00 92.12           C  
ATOM    312  CB  SER A  38     -17.497  -1.198  -2.111  1.00 92.12           C  
ATOM    313  O   SER A  38     -17.570  -3.931  -3.365  1.00 92.12           O  
ATOM    314  OG  SER A  38     -17.013  -0.550  -3.275  1.00 92.12           O  
ATOM    315  N   ALA A  39     -19.033  -2.859  -4.667  1.00 91.74           N  
ATOM    316  CA  ALA A  39     -18.789  -3.721  -5.821  1.00 91.74           C  
ATOM    317  C   ALA A  39     -17.572  -3.249  -6.610  1.00 91.74           C  
ATOM    318  CB  ALA A  39     -20.020  -3.764  -6.722  1.00 91.74           C  
ATOM    319  O   ALA A  39     -17.150  -3.907  -7.565  1.00 91.74           O  
ATOM    320  N   SER A  40     -17.022  -2.198  -6.188  1.00 93.47           N  
ATOM    321  CA  SER A  40     -15.925  -1.545  -6.896  1.00 93.47           C  
ATOM    322  C   SER A  40     -14.599  -2.252  -6.631  1.00 93.47           C  
ATOM    323  CB  SER A  40     -15.819  -0.076  -6.485  1.00 93.47           C  
ATOM    324  O   SER A  40     -13.644  -2.096  -7.395  1.00 93.47           O  
ATOM    325  OG  SER A  40     -17.015   0.620  -6.795  1.00 93.47           O  
ATOM    326  N   PHE A  41     -14.550  -3.105  -5.576  1.00 95.59           N  
ATOM    327  CA  PHE A  41     -13.309  -3.798  -5.250  1.00 95.59           C  
ATOM    328  C   PHE A  41     -13.174  -5.079  -6.064  1.00 95.59           C  
ATOM    329  CB  PHE A  41     -13.248  -4.118  -3.753  1.00 95.59           C  
ATOM    330  O   PHE A  41     -14.158  -5.791  -6.277  1.00 95.59           O  
ATOM    331  CG  PHE A  41     -13.268  -2.899  -2.870  1.00 95.59           C  
ATOM    332  CD1 PHE A  41     -12.343  -1.879  -3.049  1.00 95.59           C  
ATOM    333  CD2 PHE A  41     -14.214  -2.774  -1.861  1.00 95.59           C  
ATOM    334  CE1 PHE A  41     -12.359  -0.749  -2.233  1.00 95.59           C  
ATOM    335  CE2 PHE A  41     -14.237  -1.649  -1.042  1.00 95.59           C  
ATOM    336  CZ  PHE A  41     -13.308  -0.638  -1.229  1.00 95.59           C  
ATOM    337  N   SER A  42     -11.996  -5.243  -6.651  1.00 95.15           N  
ATOM    338  CA  SER A  42     -11.704  -6.499  -7.335  1.00 95.15           C  
ATOM    339  C   SER A  42     -11.720  -7.674  -6.363  1.00 95.15           C  
ATOM    340  CB  SER A  42     -10.347  -6.426  -8.036  1.00 95.15           C  
ATOM    341  O   SER A  42     -12.235  -8.747  -6.686  1.00 95.15           O  
ATOM    342  OG  SER A  42     -10.319  -5.357  -8.967  1.00 95.15           O  
ATOM    343  N   THR A  43     -11.167  -7.448  -5.193  1.00 96.08           N  
ATOM    344  CA  THR A  43     -11.119  -8.498  -4.182  1.00 96.08           C  
ATOM    345  C   THR A  43     -11.201  -7.904  -2.779  1.00 96.08           C  
ATOM    346  CB  THR A  43      -9.835  -9.340  -4.312  1.00 96.08           C  
ATOM    347  O   THR A  43     -10.695  -6.807  -2.534  1.00 96.08           O  
ATOM    348  CG2 THR A  43      -8.599  -8.512  -3.980  1.00 96.08           C  
ATOM    349  OG1 THR A  43      -9.908 -10.453  -3.412  1.00 96.08           O  
ATOM    350  N   PHE A  44     -11.964  -8.557  -1.858  1.00 97.18           N  
ATOM    351  CA  PHE A  44     -12.043  -8.298  -0.425  1.00 97.18           C  
ATOM    352  C   PHE A  44     -11.784  -9.572   0.371  1.00 97.18           C  
ATOM    353  CB  PHE A  44     -13.412  -7.718  -0.057  1.00 97.18           C  
ATOM    354  O   PHE A  44     -12.684 -10.398   0.540  1.00 97.18           O  
ATOM    355  CG  PHE A  44     -13.470  -7.130   1.327  1.00 97.18           C  
ATOM    356  CD1 PHE A  44     -13.282  -7.932   2.446  1.00 97.18           C  
ATOM    357  CD2 PHE A  44     -13.712  -5.774   1.509  1.00 97.18           C  
ATOM    358  CE1 PHE A  44     -13.336  -7.390   3.729  1.00 97.18           C  
ATOM    359  CE2 PHE A  44     -13.767  -5.226   2.787  1.00 97.18           C  
ATOM    360  CZ  PHE A  44     -13.579  -6.036   3.895  1.00 97.18           C  
ATOM    361  N   LYS A  45     -10.503  -9.758   0.761  1.00 96.82           N  
ATOM    362  CA  LYS A  45     -10.103 -10.981   1.451  1.00 96.82           C  
ATOM    363  C   LYS A  45      -9.777 -10.703   2.916  1.00 96.82           C  
ATOM    364  CB  LYS A  45      -8.899 -11.619   0.758  1.00 96.82           C  
ATOM    365  O   LYS A  45      -8.972  -9.821   3.222  1.00 96.82           O  
ATOM    366  CG  LYS A  45      -9.198 -12.155  -0.635  1.00 96.82           C  
ATOM    367  CD  LYS A  45      -7.986 -12.852  -1.238  1.00 96.82           C  
ATOM    368  CE  LYS A  45      -8.274 -13.359  -2.645  1.00 96.82           C  
ATOM    369  NZ  LYS A  45      -7.084 -14.033  -3.245  1.00 96.82           N  
ATOM    370  N   CYS A  46     -10.469 -11.401   3.767  1.00 97.26           N  
ATOM    371  CA  CYS A  46     -10.216 -11.259   5.196  1.00 97.26           C  
ATOM    372  C   CYS A  46      -9.516 -12.493   5.751  1.00 97.26           C  
ATOM    373  CB  CYS A  46     -11.523 -11.020   5.951  1.00 97.26           C  
ATOM    374  O   CYS A  46      -9.822 -13.618   5.352  1.00 97.26           O  
ATOM    375  SG  CYS A  46     -12.285  -9.420   5.600  1.00 97.26           S  
ATOM    376  N   TYR A  47      -8.532 -12.272   6.534  1.00 97.04           N  
ATOM    377  CA  TYR A  47      -7.750 -13.339   7.148  1.00 97.04           C  
ATOM    378  C   TYR A  47      -7.873 -13.301   8.667  1.00 97.04           C  
ATOM    379  CB  TYR A  47      -6.277 -13.228   6.741  1.00 97.04           C  
ATOM    380  O   TYR A  47      -7.615 -12.270   9.291  1.00 97.04           O  
ATOM    381  CG  TYR A  47      -6.059 -13.218   5.248  1.00 97.04           C  
ATOM    382  CD1 TYR A  47      -5.985 -14.407   4.527  1.00 97.04           C  
ATOM    383  CD2 TYR A  47      -5.925 -12.019   4.555  1.00 97.04           C  
ATOM    384  CE1 TYR A  47      -5.782 -14.403   3.151  1.00 97.04           C  
ATOM    385  CE2 TYR A  47      -5.722 -12.002   3.179  1.00 97.04           C  
ATOM    386  OH  TYR A  47      -5.452 -13.187   1.124  1.00 97.04           O  
ATOM    387  CZ  TYR A  47      -5.653 -13.197   2.487  1.00 97.04           C  
ATOM    388  N   GLY A  48      -8.256 -14.477   9.236  1.00 96.06           N  
ATOM    389  CA  GLY A  48      -8.338 -14.561  10.685  1.00 96.06           C  
ATOM    390  C   GLY A  48      -9.580 -13.902  11.253  1.00 96.06           C  
ATOM    391  O   GLY A  48      -9.738 -13.806  12.471  1.00 96.06           O  
ATOM    392  N   VAL A  49     -10.497 -13.293  10.375  1.00 95.72           N  
ATOM    393  CA  VAL A  49     -11.761 -12.685  10.777  1.00 95.72           C  
ATOM    394  C   VAL A  49     -12.831 -12.973   9.726  1.00 95.72           C  
ATOM    395  CB  VAL A  49     -11.617 -11.161  10.987  1.00 95.72           C  
ATOM    396  O   VAL A  49     -12.513 -13.246   8.566  1.00 95.72           O  
ATOM    397  CG1 VAL A  49     -10.658 -10.863  12.138  1.00 95.72           C  
ATOM    398  CG2 VAL A  49     -11.139 -10.489   9.701  1.00 95.72           C  
ATOM    399  N   SER A  50     -14.095 -12.930  10.141  1.00 96.49           N  
ATOM    400  CA  SER A  50     -15.221 -13.027   9.219  1.00 96.49           C  
ATOM    401  C   SER A  50     -15.592 -11.660   8.654  1.00 96.49           C  
ATOM    402  CB  SER A  50     -16.434 -13.646   9.915  1.00 96.49           C  
ATOM    403  O   SER A  50     -15.799 -10.706   9.408  1.00 96.49           O  
ATOM    404  OG  SER A  50     -17.537 -13.726   9.029  1.00 96.49           O  
ATOM    405  N   PRO A  51     -15.544 -11.572   7.279  1.00 93.96           N  
ATOM    406  CA  PRO A  51     -15.862 -10.273   6.682  1.00 93.96           C  
ATOM    407  C   PRO A  51     -17.212  -9.726   7.143  1.00 93.96           C  
ATOM    408  CB  PRO A  51     -15.878 -10.569   5.180  1.00 93.96           C  
ATOM    409  O   PRO A  51     -17.362  -8.515   7.324  1.00 93.96           O  
ATOM    410  CG  PRO A  51     -16.023 -12.054   5.085  1.00 93.96           C  
ATOM    411  CD  PRO A  51     -15.396 -12.674   6.301  1.00 93.96           C  
ATOM    412  N   THR A  52     -18.262 -10.539   7.454  1.00 94.54           N  
ATOM    413  CA  THR A  52     -19.613 -10.108   7.797  1.00 94.54           C  
ATOM    414  C   THR A  52     -19.703  -9.736   9.274  1.00 94.54           C  
ATOM    415  CB  THR A  52     -20.647 -11.204   7.477  1.00 94.54           C  
ATOM    416  O   THR A  52     -20.654  -9.075   9.696  1.00 94.54           O  
ATOM    417  CG2 THR A  52     -20.738 -11.452   5.975  1.00 94.54           C  
ATOM    418  OG1 THR A  52     -20.263 -12.420   8.129  1.00 94.54           O  
ATOM    419  N   LYS A  53     -18.680 -10.060  10.028  1.00 96.75           N  
ATOM    420  CA  LYS A  53     -18.708  -9.794  11.463  1.00 96.75           C  
ATOM    421  C   LYS A  53     -17.845  -8.585  11.815  1.00 96.75           C  
ATOM    422  CB  LYS A  53     -18.237 -11.020  12.246  1.00 96.75           C  
ATOM    423  O   LYS A  53     -17.758  -8.196  12.981  1.00 96.75           O  
ATOM    424  CG  LYS A  53     -19.169 -12.218  12.140  1.00 96.75           C  
ATOM    425  CD  LYS A  53     -20.519 -11.935  12.787  1.00 96.75           C  
ATOM    426  CE  LYS A  53     -21.424 -13.159  12.754  1.00 96.75           C  
ATOM    427  NZ  LYS A  53     -22.784 -12.857  13.291  1.00 96.75           N  
ATOM    428  N   LEU A  54     -17.238  -7.938  10.780  1.00 96.59           N  
ATOM    429  CA  LEU A  54     -16.260  -6.880  11.008  1.00 96.59           C  
ATOM    430  C   LEU A  54     -16.905  -5.682  11.696  1.00 96.59           C  
ATOM    431  CB  LEU A  54     -15.625  -6.443   9.685  1.00 96.59           C  
ATOM    432  O   LEU A  54     -16.307  -5.075  12.587  1.00 96.59           O  
ATOM    433  CG  LEU A  54     -14.565  -7.377   9.100  1.00 96.59           C  
ATOM    434  CD1 LEU A  54     -14.135  -6.893   7.719  1.00 96.59           C  
ATOM    435  CD2 LEU A  54     -13.364  -7.475  10.035  1.00 96.59           C  
ATOM    436  N   ASN A  55     -18.187  -5.407  11.337  1.00 96.34           N  
ATOM    437  CA  ASN A  55     -18.887  -4.266  11.918  1.00 96.34           C  
ATOM    438  C   ASN A  55     -19.234  -4.508  13.384  1.00 96.34           C  
ATOM    439  CB  ASN A  55     -20.152  -3.948  11.118  1.00 96.34           C  
ATOM    440  O   ASN A  55     -19.461  -3.559  14.137  1.00 96.34           O  
ATOM    441  CG  ASN A  55     -19.864  -3.156   9.858  1.00 96.34           C  
ATOM    442  ND2 ASN A  55     -20.354  -3.644   8.725  1.00 96.34           N  
ATOM    443  OD1 ASN A  55     -19.204  -2.114   9.903  1.00 96.34           O  
ATOM    444  N   ASP A  56     -19.195  -5.783  13.738  1.00 96.34           N  
ATOM    445  CA  ASP A  56     -19.620  -6.152  15.085  1.00 96.34           C  
ATOM    446  C   ASP A  56     -18.417  -6.345  16.006  1.00 96.34           C  
ATOM    447  CB  ASP A  56     -20.467  -7.425  15.051  1.00 96.34           C  
ATOM    448  O   ASP A  56     -18.577  -6.669  17.185  1.00 96.34           O  
ATOM    449  CG  ASP A  56     -21.764  -7.255  14.279  1.00 96.34           C  
ATOM    450  OD1 ASP A  56     -22.374  -6.166  14.345  1.00 96.34           O  
ATOM    451  OD2 ASP A  56     -22.180  -8.218  13.600  1.00 96.34           O  
ATOM    452  N   LEU A  57     -17.213  -6.134  15.473  1.00 96.15           N  
ATOM    453  CA  LEU A  57     -15.983  -6.328  16.233  1.00 96.15           C  
ATOM    454  C   LEU A  57     -15.389  -4.989  16.656  1.00 96.15           C  
ATOM    455  CB  LEU A  57     -14.962  -7.116  15.409  1.00 96.15           C  
ATOM    456  O   LEU A  57     -15.626  -3.967  16.008  1.00 96.15           O  
ATOM    457  CG  LEU A  57     -15.374  -8.528  14.988  1.00 96.15           C  
ATOM    458  CD1 LEU A  57     -14.347  -9.115  14.026  1.00 96.15           C  
ATOM    459  CD2 LEU A  57     -15.541  -9.423  16.211  1.00 96.15           C  
ATOM    460  N   CYS A  58     -14.685  -5.009  17.831  1.00 96.23           N  
ATOM    461  CA  CYS A  58     -13.928  -3.844  18.276  1.00 96.23           C  
ATOM    462  C   CYS A  58     -12.435  -4.144  18.312  1.00 96.23           C  
ATOM    463  CB  CYS A  58     -14.401  -3.395  19.659  1.00 96.23           C  
ATOM    464  O   CYS A  58     -12.027  -5.240  18.699  1.00 96.23           O  
ATOM    465  SG  CYS A  58     -16.105  -2.797  19.688  1.00 96.23           S  
ATOM    466  N   PHE A  59     -11.663  -3.081  17.895  1.00 96.68           N  
ATOM    467  CA  PHE A  59     -10.215  -3.239  17.823  1.00 96.68           C  
ATOM    468  C   PHE A  59      -9.510  -2.119  18.578  1.00 96.68           C  
ATOM    469  CB  PHE A  59      -9.748  -3.263  16.364  1.00 96.68           C  
ATOM    470  O   PHE A  59     -10.056  -1.023  18.726  1.00 96.68           O  
ATOM    471  CG  PHE A  59     -10.458  -4.284  15.516  1.00 96.68           C  
ATOM    472  CD1 PHE A  59     -10.097  -5.625  15.570  1.00 96.68           C  
ATOM    473  CD2 PHE A  59     -11.487  -3.902  14.665  1.00 96.68           C  
ATOM    474  CE1 PHE A  59     -10.752  -6.572  14.786  1.00 96.68           C  
ATOM    475  CE2 PHE A  59     -12.147  -4.843  13.879  1.00 96.68           C  
ATOM    476  CZ  PHE A  59     -11.777  -6.177  13.940  1.00 96.68           C  
ATOM    477  N   THR A  60      -8.307  -2.497  19.145  1.00 94.76           N  
ATOM    478  CA  THR A  60      -7.483  -1.454  19.745  1.00 94.76           C  
ATOM    479  C   THR A  60      -6.961  -0.496  18.678  1.00 94.76           C  
ATOM    480  CB  THR A  60      -6.298  -2.056  20.523  1.00 94.76           C  
ATOM    481  O   THR A  60      -7.159   0.717  18.774  1.00 94.76           O  
ATOM    482  CG2 THR A  60      -5.498  -0.969  21.233  1.00 94.76           C  
ATOM    483  OG1 THR A  60      -6.794  -2.982  21.496  1.00 94.76           O  
ATOM    484  N   ASN A  61      -6.338  -0.999  17.645  1.00 94.47           N  
ATOM    485  CA  ASN A  61      -5.826  -0.240  16.509  1.00 94.47           C  
ATOM    486  C   ASN A  61      -6.123  -0.941  15.186  1.00 94.47           C  
ATOM    487  CB  ASN A  61      -4.322  -0.001  16.657  1.00 94.47           C  
ATOM    488  O   ASN A  61      -6.159  -2.171  15.125  1.00 94.47           O  
ATOM    489  CG  ASN A  61      -3.988   0.917  17.817  1.00 94.47           C  
ATOM    490  ND2 ASN A  61      -3.143   0.442  18.725  1.00 94.47           N  
ATOM    491  OD1 ASN A  61      -4.485   2.043  17.897  1.00 94.47           O  
ATOM    492  N   VAL A  62      -6.443  -0.139  14.240  1.00 96.72           N  
ATOM    493  CA  VAL A  62      -6.476  -0.591  12.853  1.00 96.72           C  
ATOM    494  C   VAL A  62      -5.402   0.135  12.047  1.00 96.72           C  
ATOM    495  CB  VAL A  62      -7.866  -0.365  12.216  1.00 96.72           C  
ATOM    496  O   VAL A  62      -5.265   1.357  12.143  1.00 96.72           O  
ATOM    497  CG1 VAL A  62      -7.864  -0.796  10.751  1.00 96.72           C  
ATOM    498  CG2 VAL A  62      -8.940  -1.120  12.997  1.00 96.72           C  
ATOM    499  N   TYR A  63      -4.566  -0.679  11.378  1.00 96.80           N  
ATOM    500  CA  TYR A  63      -3.560  -0.094  10.499  1.00 96.80           C  
ATOM    501  C   TYR A  63      -3.911  -0.330   9.035  1.00 96.80           C  
ATOM    502  CB  TYR A  63      -2.176  -0.676  10.804  1.00 96.80           C  
ATOM    503  O   TYR A  63      -4.311  -1.433   8.656  1.00 96.80           O  
ATOM    504  CG  TYR A  63      -1.700  -0.406  12.211  1.00 96.80           C  
ATOM    505  CD1 TYR A  63      -1.003   0.760  12.519  1.00 96.80           C  
ATOM    506  CD2 TYR A  63      -1.945  -1.316  13.233  1.00 96.80           C  
ATOM    507  CE1 TYR A  63      -0.561   1.013  13.814  1.00 96.80           C  
ATOM    508  CE2 TYR A  63      -1.508  -1.074  14.531  1.00 96.80           C  
ATOM    509  OH  TYR A  63      -0.383   0.336  16.095  1.00 96.80           O  
ATOM    510  CZ  TYR A  63      -0.818   0.092  14.811  1.00 96.80           C  
ATOM    511  N   ALA A  64      -3.826   0.743   8.248  1.00 97.06           N  
ATOM    512  CA  ALA A  64      -4.054   0.644   6.808  1.00 97.06           C  
ATOM    513  C   ALA A  64      -2.761   0.877   6.031  1.00 97.06           C  
ATOM    514  CB  ALA A  64      -5.122   1.643   6.369  1.00 97.06           C  
ATOM    515  O   ALA A  64      -2.154   1.946   6.131  1.00 97.06           O  
ATOM    516  N   ASP A  65      -2.354  -0.166   5.351  1.00 96.78           N  
ATOM    517  CA  ASP A  65      -1.202  -0.075   4.459  1.00 96.78           C  
ATOM    518  C   ASP A  65      -1.643  -0.002   2.999  1.00 96.78           C  
ATOM    519  CB  ASP A  65      -0.266  -1.268   4.667  1.00 96.78           C  
ATOM    520  O   ASP A  65      -2.235  -0.948   2.476  1.00 96.78           O  
ATOM    521  CG  ASP A  65       0.266  -1.363   6.086  1.00 96.78           C  
ATOM    522  OD1 ASP A  65       0.566  -0.314   6.697  1.00 96.78           O  
ATOM    523  OD2 ASP A  65       0.390  -2.497   6.597  1.00 96.78           O  
ATOM    524  N   SER A  66      -1.423   1.205   2.367  1.00 97.20           N  
ATOM    525  CA  SER A  66      -1.874   1.415   0.995  1.00 97.20           C  
ATOM    526  C   SER A  66      -0.697   1.444   0.025  1.00 97.20           C  
ATOM    527  CB  SER A  66      -2.669   2.716   0.885  1.00 97.20           C  
ATOM    528  O   SER A  66       0.307   2.112   0.279  1.00 97.20           O  
ATOM    529  OG  SER A  66      -1.877   3.824   1.276  1.00 97.20           O  
ATOM    530  N   PHE A  67      -0.722   0.711  -1.075  1.00 97.32           N  
ATOM    531  CA  PHE A  67       0.318   0.670  -2.095  1.00 97.32           C  
ATOM    532  C   PHE A  67      -0.233   0.129  -3.409  1.00 97.32           C  
ATOM    533  CB  PHE A  67       1.498  -0.188  -1.628  1.00 97.32           C  
ATOM    534  O   PHE A  67      -1.381  -0.314  -3.471  1.00 97.32           O  
ATOM    535  CG  PHE A  67       1.100  -1.555  -1.141  1.00 97.32           C  
ATOM    536  CD1 PHE A  67       0.858  -1.784   0.207  1.00 97.32           C  
ATOM    537  CD2 PHE A  67       0.967  -2.611  -2.034  1.00 97.32           C  
ATOM    538  CE1 PHE A  67       0.489  -3.049   0.661  1.00 97.32           C  
ATOM    539  CE2 PHE A  67       0.598  -3.877  -1.588  1.00 97.32           C  
ATOM    540  CZ  PHE A  67       0.361  -4.094  -0.241  1.00 97.32           C  
ATOM    541  N   VAL A  68       0.569   0.266  -4.447  1.00 97.42           N  
ATOM    542  CA  VAL A  68       0.184  -0.194  -5.777  1.00 97.42           C  
ATOM    543  C   VAL A  68       1.060  -1.375  -6.189  1.00 97.42           C  
ATOM    544  CB  VAL A  68       0.290   0.939  -6.822  1.00 97.42           C  
ATOM    545  O   VAL A  68       2.284  -1.327  -6.048  1.00 97.42           O  
ATOM    546  CG1 VAL A  68      -0.066   0.423  -8.215  1.00 97.42           C  
ATOM    547  CG2 VAL A  68      -0.615   2.108  -6.435  1.00 97.42           C  
ATOM    548  N   ILE A  69       0.404  -2.450  -6.689  1.00 98.17           N  
ATOM    549  CA  ILE A  69       1.136  -3.611  -7.185  1.00 98.17           C  
ATOM    550  C   ILE A  69       0.545  -4.063  -8.518  1.00 98.17           C  
ATOM    551  CB  ILE A  69       1.110  -4.773  -6.166  1.00 98.17           C  
ATOM    552  O   ILE A  69      -0.472  -3.527  -8.967  1.00 98.17           O  
ATOM    553  CG1 ILE A  69      -0.333  -5.221  -5.904  1.00 98.17           C  
ATOM    554  CG2 ILE A  69       1.801  -4.363  -4.862  1.00 98.17           C  
ATOM    555  CD1 ILE A  69      -0.445  -6.476  -5.050  1.00 98.17           C  
ATOM    556  N   ARG A  70       1.163  -5.141  -9.160  1.00 97.45           N  
ATOM    557  CA  ARG A  70       0.636  -5.725 -10.390  1.00 97.45           C  
ATOM    558  C   ARG A  70      -0.525  -6.668 -10.095  1.00 97.45           C  
ATOM    559  CB  ARG A  70       1.737  -6.470 -11.147  1.00 97.45           C  
ATOM    560  O   ARG A  70      -0.597  -7.253  -9.012  1.00 97.45           O  
ATOM    561  CG  ARG A  70       1.283  -7.059 -12.473  1.00 97.45           C  
ATOM    562  CD  ARG A  70       2.447  -7.649 -13.256  1.00 97.45           C  
ATOM    563  NE  ARG A  70       3.048  -8.782 -12.557  1.00 97.45           N  
ATOM    564  NH1 ARG A  70       4.741  -9.099 -14.096  1.00 97.45           N  
ATOM    565  NH2 ARG A  70       4.586 -10.461 -12.259  1.00 97.45           N  
ATOM    566  CZ  ARG A  70       4.124  -9.445 -12.972  1.00 97.45           C  
ATOM    567  N   GLY A  71      -1.408  -6.794 -11.034  1.00 97.23           N  
ATOM    568  CA  GLY A  71      -2.591  -7.624 -10.873  1.00 97.23           C  
ATOM    569  C   GLY A  71      -2.270  -9.047 -10.455  1.00 97.23           C  
ATOM    570  O   GLY A  71      -2.936  -9.609  -9.584  1.00 97.23           O  
ATOM    571  N   ASP A  72      -1.228  -9.604 -11.007  1.00 96.51           N  
ATOM    572  CA  ASP A  72      -0.877 -10.986 -10.693  1.00 96.51           C  
ATOM    573  C   ASP A  72      -0.260 -11.093  -9.301  1.00 96.51           C  
ATOM    574  CB  ASP A  72       0.087 -11.546 -11.741  1.00 96.51           C  
ATOM    575  O   ASP A  72      -0.236 -12.174  -8.708  1.00 96.51           O  
ATOM    576  CG  ASP A  72       1.344 -10.709 -11.897  1.00 96.51           C  
ATOM    577  OD1 ASP A  72       1.365  -9.547 -11.437  1.00 96.51           O  
ATOM    578  OD2 ASP A  72       2.322 -11.216 -12.488  1.00 96.51           O  
ATOM    579  N   GLU A  73       0.199 -10.022  -8.725  1.00 97.60           N  
ATOM    580  CA  GLU A  73       0.849 -10.012  -7.418  1.00 97.60           C  
ATOM    581  C   GLU A  73      -0.173  -9.860  -6.294  1.00 97.60           C  
ATOM    582  CB  GLU A  73       1.885  -8.887  -7.341  1.00 97.60           C  
ATOM    583  O   GLU A  73       0.142 -10.097  -5.126  1.00 97.60           O  
ATOM    584  CG  GLU A  73       3.083  -9.091  -8.258  1.00 97.60           C  
ATOM    585  CD  GLU A  73       4.049  -7.918  -8.252  1.00 97.60           C  
ATOM    586  OE1 GLU A  73       5.265  -8.132  -8.460  1.00 97.60           O  
ATOM    587  OE2 GLU A  73       3.587  -6.775  -8.038  1.00 97.60           O  
ATOM    588  N   VAL A  74      -1.392  -9.485  -6.651  1.00 97.16           N  
ATOM    589  CA  VAL A  74      -2.450  -9.330  -5.657  1.00 97.16           C  
ATOM    590  C   VAL A  74      -2.670 -10.653  -4.927  1.00 97.16           C  
ATOM    591  CB  VAL A  74      -3.769  -8.851  -6.302  1.00 97.16           C  
ATOM    592  O   VAL A  74      -2.821 -10.677  -3.703  1.00 97.16           O  
ATOM    593  CG1 VAL A  74      -4.907  -8.870  -5.282  1.00 97.16           C  
ATOM    594  CG2 VAL A  74      -3.598  -7.451  -6.889  1.00 97.16           C  
ATOM    595  N   ARG A  75      -2.586 -11.746  -5.635  1.00 95.39           N  
ATOM    596  CA  ARG A  75      -2.813 -13.074  -5.074  1.00 95.39           C  
ATOM    597  C   ARG A  75      -1.715 -13.443  -4.082  1.00 95.39           C  
ATOM    598  CB  ARG A  75      -2.889 -14.122  -6.186  1.00 95.39           C  
ATOM    599  O   ARG A  75      -1.924 -14.276  -3.198  1.00 95.39           O  
ATOM    600  CG  ARG A  75      -3.228 -15.520  -5.693  1.00 95.39           C  
ATOM    601  CD  ARG A  75      -3.298 -16.521  -6.838  1.00 95.39           C  
ATOM    602  NE  ARG A  75      -3.524 -17.879  -6.353  1.00 95.39           N  
ATOM    603  NH1 ARG A  75      -3.351 -18.871  -8.433  1.00 95.39           N  
ATOM    604  NH2 ARG A  75      -3.759 -20.153  -6.576  1.00 95.39           N  
ATOM    605  CZ  ARG A  75      -3.544 -18.965  -7.122  1.00 95.39           C  
ATOM    606  N   GLN A  76      -0.603 -12.796  -4.186  1.00 95.62           N  
ATOM    607  CA  GLN A  76       0.553 -13.113  -3.354  1.00 95.62           C  
ATOM    608  C   GLN A  76       0.437 -12.460  -1.980  1.00 95.62           C  
ATOM    609  CB  GLN A  76       1.846 -12.667  -4.039  1.00 95.62           C  
ATOM    610  O   GLN A  76       1.238 -12.736  -1.085  1.00 95.62           O  
ATOM    611  CG  GLN A  76       2.171 -13.447  -5.306  1.00 95.62           C  
ATOM    612  CD  GLN A  76       3.459 -12.988  -5.964  1.00 95.62           C  
ATOM    613  NE2 GLN A  76       3.527 -13.113  -7.285  1.00 95.62           N  
ATOM    614  OE1 GLN A  76       4.384 -12.524  -5.291  1.00 95.62           O  
ATOM    615  N   ILE A  77      -0.593 -11.592  -1.750  1.00 96.65           N  
ATOM    616  CA  ILE A  77      -0.769 -10.915  -0.470  1.00 96.65           C  
ATOM    617  C   ILE A  77      -1.689 -11.739   0.427  1.00 96.65           C  
ATOM    618  CB  ILE A  77      -1.340  -9.491  -0.659  1.00 96.65           C  
ATOM    619  O   ILE A  77      -2.895 -11.489   0.489  1.00 96.65           O  
ATOM    620  CG1 ILE A  77      -0.459  -8.686  -1.621  1.00 96.65           C  
ATOM    621  CG2 ILE A  77      -1.470  -8.779   0.691  1.00 96.65           C  
ATOM    622  CD1 ILE A  77       0.942  -8.407  -1.092  1.00 96.65           C  
ATOM    623  N   ALA A  78      -1.166 -12.723   0.991  1.00 95.60           N  
ATOM    624  CA  ALA A  78      -1.846 -13.645   1.897  1.00 95.60           C  
ATOM    625  C   ALA A  78      -0.873 -14.228   2.918  1.00 95.60           C  
ATOM    626  CB  ALA A  78      -2.520 -14.766   1.109  1.00 95.60           C  
ATOM    627  O   ALA A  78       0.316 -14.384   2.633  1.00 95.60           O  
ATOM    628  N   PRO A  79      -1.445 -14.499   4.205  1.00 96.00           N  
ATOM    629  CA  PRO A  79      -0.576 -15.171   5.173  1.00 96.00           C  
ATOM    630  C   PRO A  79      -0.098 -16.538   4.689  1.00 96.00           C  
ATOM    631  CB  PRO A  79      -1.467 -15.311   6.410  1.00 96.00           C  
ATOM    632  O   PRO A  79      -0.892 -17.324   4.166  1.00 96.00           O  
ATOM    633  CG  PRO A  79      -2.553 -14.303   6.214  1.00 96.00           C  
ATOM    634  CD  PRO A  79      -2.776 -14.122   4.740  1.00 96.00           C  
ATOM    635  N   GLY A  80       1.241 -16.781   4.781  1.00 94.05           N  
ATOM    636  CA  GLY A  80       1.780 -18.076   4.397  1.00 94.05           C  
ATOM    637  C   GLY A  80       2.266 -18.118   2.961  1.00 94.05           C  
ATOM    638  O   GLY A  80       2.918 -19.079   2.549  1.00 94.05           O  
ATOM    639  N   GLN A  81       1.852 -17.054   2.147  1.00 93.22           N  
ATOM    640  CA  GLN A  81       2.342 -16.969   0.775  1.00 93.22           C  
ATOM    641  C   GLN A  81       3.753 -16.390   0.730  1.00 93.22           C  
ATOM    642  CB  GLN A  81       1.399 -16.120  -0.080  1.00 93.22           C  
ATOM    643  O   GLN A  81       4.106 -15.536   1.546  1.00 93.22           O  
ATOM    644  CG  GLN A  81       0.025 -16.743  -0.284  1.00 93.22           C  
ATOM    645  CD  GLN A  81       0.077 -18.028  -1.090  1.00 93.22           C  
ATOM    646  NE2 GLN A  81      -0.756 -18.994  -0.719  1.00 93.22           N  
ATOM    647  OE1 GLN A  81       0.858 -18.150  -2.039  1.00 93.22           O  
ATOM    648  N   THR A  82       4.585 -17.067  -0.106  1.00 93.31           N  
ATOM    649  CA  THR A  82       5.916 -16.532  -0.371  1.00 93.31           C  
ATOM    650  C   THR A  82       5.998 -15.963  -1.785  1.00 93.31           C  
ATOM    651  CB  THR A  82       6.999 -17.610  -0.186  1.00 93.31           C  
ATOM    652  O   THR A  82       5.041 -16.062  -2.556  1.00 93.31           O  
ATOM    653  CG2 THR A  82       6.937 -18.217   1.212  1.00 93.31           C  
ATOM    654  OG1 THR A  82       6.802 -18.648  -1.154  1.00 93.31           O  
ATOM    655  N   GLY A  83       7.043 -15.296  -2.093  1.00 92.72           N  
ATOM    656  CA  GLY A  83       7.227 -14.681  -3.398  1.00 92.72           C  
ATOM    657  C   GLY A  83       7.861 -13.305  -3.325  1.00 92.72           C  
ATOM    658  O   GLY A  83       8.250 -12.851  -2.247  1.00 92.72           O  
ATOM    659  N   LYS A  84       8.057 -12.738  -4.457  1.00 93.69           N  
ATOM    660  CA  LYS A  84       8.746 -11.457  -4.591  1.00 93.69           C  
ATOM    661  C   LYS A  84       8.121 -10.399  -3.686  1.00 93.69           C  
ATOM    662  CB  LYS A  84       8.722 -10.984  -6.045  1.00 93.69           C  
ATOM    663  O   LYS A  84       8.833  -9.649  -3.016  1.00 93.69           O  
ATOM    664  CG  LYS A  84       9.489  -9.693  -6.289  1.00 93.69           C  
ATOM    665  CD  LYS A  84       9.429  -9.274  -7.752  1.00 93.69           C  
ATOM    666  CE  LYS A  84       9.998  -7.877  -7.959  1.00 93.69           C  
ATOM    667  NZ  LYS A  84       9.900  -7.444  -9.385  1.00 93.69           N  
ATOM    668  N   ILE A  85       6.858 -10.391  -3.611  1.00 95.42           N  
ATOM    669  CA  ILE A  85       6.163  -9.399  -2.798  1.00 95.42           C  
ATOM    670  C   ILE A  85       6.400  -9.687  -1.317  1.00 95.42           C  
ATOM    671  CB  ILE A  85       4.648  -9.379  -3.105  1.00 95.42           C  
ATOM    672  O   ILE A  85       6.822  -8.804  -0.567  1.00 95.42           O  
ATOM    673  CG1 ILE A  85       4.399  -8.877  -4.532  1.00 95.42           C  
ATOM    674  CG2 ILE A  85       3.902  -8.516  -2.082  1.00 95.42           C  
ATOM    675  CD1 ILE A  85       4.909  -7.465  -4.789  1.00 95.42           C  
ATOM    676  N   ALA A  86       6.197 -10.927  -0.845  1.00 93.33           N  
ATOM    677  CA  ALA A  86       6.320 -11.305   0.560  1.00 93.33           C  
ATOM    678  C   ALA A  86       7.778 -11.280   1.010  1.00 93.33           C  
ATOM    679  CB  ALA A  86       5.718 -12.689   0.794  1.00 93.33           C  
ATOM    680  O   ALA A  86       8.079 -10.891   2.140  1.00 93.33           O  
ATOM    681  N   ASP A  87       8.707 -11.554   0.135  1.00 92.17           N  
ATOM    682  CA  ASP A  87      10.114 -11.700   0.496  1.00 92.17           C  
ATOM    683  C   ASP A  87      10.816 -10.345   0.530  1.00 92.17           C  
ATOM    684  CB  ASP A  87      10.825 -12.636  -0.484  1.00 92.17           C  
ATOM    685  O   ASP A  87      11.671 -10.104   1.384  1.00 92.17           O  
ATOM    686  CG  ASP A  87      10.371 -14.080  -0.360  1.00 92.17           C  
ATOM    687  OD1 ASP A  87       9.793 -14.451   0.685  1.00 92.17           O  
ATOM    688  OD2 ASP A  87      10.595 -14.855  -1.315  1.00 92.17           O  
ATOM    689  N   TYR A  88      10.356  -9.386  -0.359  1.00 94.24           N  
ATOM    690  CA  TYR A  88      11.174  -8.185  -0.488  1.00 94.24           C  
ATOM    691  C   TYR A  88      10.345  -6.931  -0.239  1.00 94.24           C  
ATOM    692  CB  TYR A  88      11.817  -8.119  -1.877  1.00 94.24           C  
ATOM    693  O   TYR A  88      10.879  -5.896   0.168  1.00 94.24           O  
ATOM    694  CG  TYR A  88      12.661  -9.324  -2.213  1.00 94.24           C  
ATOM    695  CD1 TYR A  88      13.776  -9.654  -1.445  1.00 94.24           C  
ATOM    696  CD2 TYR A  88      12.346 -10.135  -3.298  1.00 94.24           C  
ATOM    697  CE1 TYR A  88      14.558 -10.763  -1.752  1.00 94.24           C  
ATOM    698  CE2 TYR A  88      13.121 -11.246  -3.614  1.00 94.24           C  
ATOM    699  OH  TYR A  88      14.993 -12.650  -3.145  1.00 94.24           O  
ATOM    700  CZ  TYR A  88      14.223 -11.552  -2.837  1.00 94.24           C  
ATOM    701  N   ASN A  89       9.050  -6.976  -0.549  1.00 96.12           N  
ATOM    702  CA  ASN A  89       8.317  -5.720  -0.674  1.00 96.12           C  
ATOM    703  C   ASN A  89       7.331  -5.530   0.475  1.00 96.12           C  
ATOM    704  CB  ASN A  89       7.587  -5.655  -2.017  1.00 96.12           C  
ATOM    705  O   ASN A  89       7.088  -4.403   0.910  1.00 96.12           O  
ATOM    706  CG  ASN A  89       8.521  -5.367  -3.176  1.00 96.12           C  
ATOM    707  ND2 ASN A  89       8.947  -6.416  -3.869  1.00 96.12           N  
ATOM    708  OD1 ASN A  89       8.857  -4.211  -3.446  1.00 96.12           O  
ATOM    709  N   TYR A  90       6.831  -6.598   1.003  1.00 95.35           N  
ATOM    710  CA  TYR A  90       5.833  -6.507   2.062  1.00 95.35           C  
ATOM    711  C   TYR A  90       5.613  -7.863   2.722  1.00 95.35           C  
ATOM    712  CB  TYR A  90       4.508  -5.975   1.509  1.00 95.35           C  
ATOM    713  O   TYR A  90       5.160  -8.810   2.075  1.00 95.35           O  
ATOM    714  CG  TYR A  90       3.476  -5.691   2.573  1.00 95.35           C  
ATOM    715  CD1 TYR A  90       2.480  -6.619   2.871  1.00 95.35           C  
ATOM    716  CD2 TYR A  90       3.493  -4.495   3.282  1.00 95.35           C  
ATOM    717  CE1 TYR A  90       1.526  -6.361   3.849  1.00 95.35           C  
ATOM    718  CE2 TYR A  90       2.543  -4.226   4.262  1.00 95.35           C  
ATOM    719  OH  TYR A  90       0.624  -4.903   5.508  1.00 95.35           O  
ATOM    720  CZ  TYR A  90       1.566  -5.164   4.539  1.00 95.35           C  
ATOM    721  N   LYS A  91       5.966  -7.877   4.002  1.00 93.66           N  
ATOM    722  CA  LYS A  91       5.847  -9.139   4.726  1.00 93.66           C  
ATOM    723  C   LYS A  91       4.550  -9.191   5.529  1.00 93.66           C  
ATOM    724  CB  LYS A  91       7.045  -9.341   5.654  1.00 93.66           C  
ATOM    725  O   LYS A  91       4.262  -8.285   6.313  1.00 93.66           O  
ATOM    726  CG  LYS A  91       7.001 -10.638   6.449  1.00 93.66           C  
ATOM    727  CD  LYS A  91       7.245 -11.849   5.557  1.00 93.66           C  
ATOM    728  CE  LYS A  91       7.385 -13.127   6.373  1.00 93.66           C  
ATOM    729  NZ  LYS A  91       7.387 -14.341   5.504  1.00 93.66           N  
ATOM    730  N   LEU A  92       3.749 -10.265   5.176  1.00 93.20           N  
ATOM    731  CA  LEU A  92       2.601 -10.592   6.016  1.00 93.20           C  
ATOM    732  C   LEU A  92       2.935 -11.731   6.973  1.00 93.20           C  
ATOM    733  CB  LEU A  92       1.396 -10.972   5.152  1.00 93.20           C  
ATOM    734  O   LEU A  92       3.409 -12.787   6.547  1.00 93.20           O  
ATOM    735  CG  LEU A  92       0.740  -9.837   4.365  1.00 93.20           C  
ATOM    736  CD1 LEU A  92      -0.344 -10.387   3.445  1.00 93.20           C  
ATOM    737  CD2 LEU A  92       0.164  -8.791   5.314  1.00 93.20           C  
ATOM    738  N   PRO A  93       2.865 -11.421   8.262  1.00 94.14           N  
ATOM    739  CA  PRO A  93       3.127 -12.532   9.180  1.00 94.14           C  
ATOM    740  C   PRO A  93       2.151 -13.692   8.995  1.00 94.14           C  
ATOM    741  CB  PRO A  93       2.960 -11.894  10.562  1.00 94.14           C  
ATOM    742  O   PRO A  93       1.016 -13.485   8.560  1.00 94.14           O  
ATOM    743  CG  PRO A  93       2.032 -10.744  10.342  1.00 94.14           C  
ATOM    744  CD  PRO A  93       2.246 -10.217   8.952  1.00 94.14           C  
ATOM    745  N   ASP A  94       2.584 -14.931   9.280  1.00 93.56           N  
ATOM    746  CA  ASP A  94       1.737 -16.113   9.155  1.00 93.56           C  
ATOM    747  C   ASP A  94       0.502 -16.000  10.046  1.00 93.56           C  
ATOM    748  CB  ASP A  94       2.524 -17.377   9.506  1.00 93.56           C  
ATOM    749  O   ASP A  94      -0.554 -16.551   9.725  1.00 93.56           O  
ATOM    750  CG  ASP A  94       3.545 -17.753   8.446  1.00 93.56           C  
ATOM    751  OD1 ASP A  94       3.418 -17.299   7.288  1.00 93.56           O  
ATOM    752  OD2 ASP A  94       4.484 -18.512   8.771  1.00 93.56           O  
ATOM    753  N   ASP A  95       0.634 -15.257  11.107  1.00 94.81           N  
ATOM    754  CA  ASP A  95      -0.475 -15.105  12.043  1.00 94.81           C  
ATOM    755  C   ASP A  95      -1.246 -13.813  11.777  1.00 94.81           C  
ATOM    756  CB  ASP A  95       0.033 -15.126  13.486  1.00 94.81           C  
ATOM    757  O   ASP A  95      -1.905 -13.282  12.673  1.00 94.81           O  
ATOM    758  CG  ASP A  95       1.028 -14.018  13.781  1.00 94.81           C  
ATOM    759  OD1 ASP A  95       1.569 -13.415  12.829  1.00 94.81           O  
ATOM    760  OD2 ASP A  95       1.276 -13.746  14.976  1.00 94.81           O  
ATOM    761  N   PHE A  96      -1.159 -13.257  10.605  1.00 96.32           N  
ATOM    762  CA  PHE A  96      -1.818 -12.018  10.207  1.00 96.32           C  
ATOM    763  C   PHE A  96      -3.328 -12.130  10.376  1.00 96.32           C  
ATOM    764  CB  PHE A  96      -1.476 -11.669   8.755  1.00 96.32           C  
ATOM    765  O   PHE A  96      -3.927 -13.140   9.999  1.00 96.32           O  
ATOM    766  CG  PHE A  96      -2.222 -10.473   8.227  1.00 96.32           C  
ATOM    767  CD1 PHE A  96      -3.243 -10.628   7.298  1.00 96.32           C  
ATOM    768  CD2 PHE A  96      -1.901  -9.193   8.661  1.00 96.32           C  
ATOM    769  CE1 PHE A  96      -3.935  -9.523   6.807  1.00 96.32           C  
ATOM    770  CE2 PHE A  96      -2.588  -8.084   8.175  1.00 96.32           C  
ATOM    771  CZ  PHE A  96      -3.604  -8.251   7.248  1.00 96.32           C  
ATOM    772  N   THR A  97      -3.984 -11.144  11.047  1.00 96.97           N  
ATOM    773  CA  THR A  97      -5.430 -10.974  11.142  1.00 96.97           C  
ATOM    774  C   THR A  97      -5.855  -9.626  10.567  1.00 96.97           C  
ATOM    775  CB  THR A  97      -5.910 -11.088  12.601  1.00 96.97           C  
ATOM    776  O   THR A  97      -5.447  -8.576  11.067  1.00 96.97           O  
ATOM    777  CG2 THR A  97      -7.430 -11.002  12.688  1.00 96.97           C  
ATOM    778  OG1 THR A  97      -5.482 -12.344  13.142  1.00 96.97           O  
ATOM    779  N   GLY A  98      -6.523  -9.658   9.497  1.00 97.69           N  
ATOM    780  CA  GLY A  98      -6.961  -8.436   8.842  1.00 97.69           C  
ATOM    781  C   GLY A  98      -7.589  -8.679   7.483  1.00 97.69           C  
ATOM    782  O   GLY A  98      -8.081  -9.776   7.207  1.00 97.69           O  
ATOM    783  N   CYS A  99      -7.688  -7.605   6.713  1.00 98.01           N  
ATOM    784  CA  CYS A  99      -8.312  -7.696   5.398  1.00 98.01           C  
ATOM    785  C   CYS A  99      -7.403  -7.114   4.322  1.00 98.01           C  
ATOM    786  CB  CYS A  99      -9.657  -6.971   5.390  1.00 98.01           C  
ATOM    787  O   CYS A  99      -6.666  -6.159   4.576  1.00 98.01           O  
ATOM    788  SG  CYS A  99     -10.876  -7.685   6.515  1.00 98.01           S  
ATOM    789  N   VAL A 100      -7.386  -7.763   3.164  1.00 97.95           N  
ATOM    790  CA  VAL A 100      -6.719  -7.265   1.966  1.00 97.95           C  
ATOM    791  C   VAL A 100      -7.760  -6.862   0.924  1.00 97.95           C  
ATOM    792  CB  VAL A 100      -5.753  -8.316   1.376  1.00 97.95           C  
ATOM    793  O   VAL A 100      -8.576  -7.686   0.502  1.00 97.95           O  
ATOM    794  CG1 VAL A 100      -5.076  -7.780   0.116  1.00 97.95           C  
ATOM    795  CG2 VAL A 100      -4.710  -8.725   2.414  1.00 97.95           C  
ATOM    796  N   ILE A 101      -7.749  -5.624   0.544  1.00 98.24           N  
ATOM    797  CA  ILE A 101      -8.716  -5.082  -0.404  1.00 98.24           C  
ATOM    798  C   ILE A 101      -7.985  -4.511  -1.617  1.00 98.24           C  
ATOM    799  CB  ILE A 101      -9.599  -3.995   0.249  1.00 98.24           C  
ATOM    800  O   ILE A 101      -7.056  -3.714  -1.472  1.00 98.24           O  
ATOM    801  CG1 ILE A 101     -10.212  -4.518   1.554  1.00 98.24           C  
ATOM    802  CG2 ILE A 101     -10.690  -3.530  -0.720  1.00 98.24           C  
ATOM    803  CD1 ILE A 101     -10.704  -3.422   2.489  1.00 98.24           C  
ATOM    804  N   ALA A 102      -8.337  -4.931  -2.789  1.00 98.21           N  
ATOM    805  CA  ALA A 102      -7.646  -4.501  -4.002  1.00 98.21           C  
ATOM    806  C   ALA A 102      -8.642  -4.100  -5.087  1.00 98.21           C  
ATOM    807  CB  ALA A 102      -6.726  -5.607  -4.511  1.00 98.21           C  
ATOM    808  O   ALA A 102      -9.737  -4.661  -5.171  1.00 98.21           O  
ATOM    809  N   TRP A 103      -8.241  -3.115  -5.902  1.00 97.86           N  
ATOM    810  CA  TRP A 103      -9.041  -2.721  -7.057  1.00 97.86           C  
ATOM    811  C   TRP A 103      -8.157  -2.162  -8.167  1.00 97.86           C  
ATOM    812  CB  TRP A 103     -10.093  -1.684  -6.654  1.00 97.86           C  
ATOM    813  O   TRP A 103      -7.048  -1.690  -7.907  1.00 97.86           O  
ATOM    814  CG  TRP A 103      -9.519  -0.366  -6.230  1.00 97.86           C  
ATOM    815  CD1 TRP A 103      -9.331   0.741  -7.011  1.00 97.86           C  
ATOM    816  CD2 TRP A 103      -9.051  -0.019  -4.923  1.00 97.86           C  
ATOM    817  CE2 TRP A 103      -8.594   1.316  -4.983  1.00 97.86           C  
ATOM    818  CE3 TRP A 103      -8.976  -0.708  -3.705  1.00 97.86           C  
ATOM    819  NE1 TRP A 103      -8.776   1.756  -6.267  1.00 97.86           N  
ATOM    820  CH2 TRP A 103      -8.005   1.280  -2.691  1.00 97.86           C  
ATOM    821  CZ2 TRP A 103      -8.068   1.976  -3.870  1.00 97.86           C  
ATOM    822  CZ3 TRP A 103      -8.452  -0.049  -2.598  1.00 97.86           C  
ATOM    823  N   ASN A 104      -8.619  -2.339  -9.407  1.00 97.85           N  
ATOM    824  CA  ASN A 104      -7.873  -1.945 -10.598  1.00 97.85           C  
ATOM    825  C   ASN A 104      -7.856  -0.430 -10.773  1.00 97.85           C  
ATOM    826  CB  ASN A 104      -8.456  -2.617 -11.843  1.00 97.85           C  
ATOM    827  O   ASN A 104      -8.910   0.209 -10.793  1.00 97.85           O  
ATOM    828  CG  ASN A 104      -7.572  -2.454 -13.063  1.00 97.85           C  
ATOM    829  ND2 ASN A 104      -7.593  -3.444 -13.948  1.00 97.85           N  
ATOM    830  OD1 ASN A 104      -6.876  -1.446 -13.210  1.00 97.85           O  
ATOM    831  N   SER A 105      -6.632   0.196 -10.866  1.00 97.55           N  
ATOM    832  CA  SER A 105      -6.500   1.641 -11.017  1.00 97.55           C  
ATOM    833  C   SER A 105      -5.859   2.001 -12.353  1.00 97.55           C  
ATOM    834  CB  SER A 105      -5.674   2.227  -9.872  1.00 97.55           C  
ATOM    835  O   SER A 105      -5.174   3.020 -12.464  1.00 97.55           O  
ATOM    836  OG  SER A 105      -4.380   1.650  -9.839  1.00 97.55           O  
ATOM    837  N   ASN A 106      -6.085   1.130 -13.332  1.00 97.39           N  
ATOM    838  CA  ASN A 106      -5.410   1.170 -14.625  1.00 97.39           C  
ATOM    839  C   ASN A 106      -5.583   2.525 -15.306  1.00 97.39           C  
ATOM    840  CB  ASN A 106      -5.923   0.050 -15.533  1.00 97.39           C  
ATOM    841  O   ASN A 106      -4.612   3.111 -15.787  1.00 97.39           O  
ATOM    842  CG  ASN A 106      -5.112  -0.086 -16.807  1.00 97.39           C  
ATOM    843  ND2 ASN A 106      -5.792  -0.076 -17.947  1.00 97.39           N  
ATOM    844  OD1 ASN A 106      -3.884  -0.201 -16.766  1.00 97.39           O  
ATOM    845  N   ASN A 107      -6.814   2.930 -15.253  1.00 95.23           N  
ATOM    846  CA  ASN A 107      -7.099   4.155 -15.992  1.00 95.23           C  
ATOM    847  C   ASN A 107      -6.603   5.389 -15.244  1.00 95.23           C  
ATOM    848  CB  ASN A 107      -8.598   4.274 -16.277  1.00 95.23           C  
ATOM    849  O   ASN A 107      -6.474   6.466 -15.830  1.00 95.23           O  
ATOM    850  CG  ASN A 107      -9.084   3.251 -17.284  1.00 95.23           C  
ATOM    851  ND2 ASN A 107     -10.319   2.794 -17.115  1.00 95.23           N  
ATOM    852  OD1 ASN A 107      -8.355   2.873 -18.205  1.00 95.23           O  
ATOM    853  N   LEU A 108      -6.312   5.171 -14.031  1.00 95.02           N  
ATOM    854  CA  LEU A 108      -5.829   6.267 -13.198  1.00 95.02           C  
ATOM    855  C   LEU A 108      -4.307   6.247 -13.101  1.00 95.02           C  
ATOM    856  CB  LEU A 108      -6.443   6.187 -11.798  1.00 95.02           C  
ATOM    857  O   LEU A 108      -3.652   7.263 -13.340  1.00 95.02           O  
ATOM    858  CG  LEU A 108      -6.019   7.273 -10.808  1.00 95.02           C  
ATOM    859  CD1 LEU A 108      -6.471   8.644 -11.302  1.00 95.02           C  
ATOM    860  CD2 LEU A 108      -6.585   6.985  -9.422  1.00 95.02           C  
ATOM    861  N   ASP A 109      -3.721   5.110 -12.858  1.00 94.40           N  
ATOM    862  CA  ASP A 109      -2.327   5.004 -12.436  1.00 94.40           C  
ATOM    863  C   ASP A 109      -1.433   4.577 -13.598  1.00 94.40           C  
ATOM    864  CB  ASP A 109      -2.191   4.015 -11.277  1.00 94.40           C  
ATOM    865  O   ASP A 109      -0.206   4.577 -13.476  1.00 94.40           O  
ATOM    866  CG  ASP A 109      -2.721   4.565  -9.964  1.00 94.40           C  
ATOM    867  OD1 ASP A 109      -2.614   5.787  -9.726  1.00 94.40           O  
ATOM    868  OD2 ASP A 109      -3.247   3.767  -9.158  1.00 94.40           O  
ATOM    869  N   SER A 110      -2.058   4.258 -14.704  1.00 96.38           N  
ATOM    870  CA  SER A 110      -1.284   3.946 -15.900  1.00 96.38           C  
ATOM    871  C   SER A 110      -1.099   5.180 -16.776  1.00 96.38           C  
ATOM    872  CB  SER A 110      -1.963   2.837 -16.705  1.00 96.38           C  
ATOM    873  O   SER A 110      -1.937   6.084 -16.771  1.00 96.38           O  
ATOM    874  OG  SER A 110      -1.988   1.625 -15.970  1.00 96.38           O  
ATOM    875  N   LYS A 111       0.059   5.222 -17.481  1.00 92.79           N  
ATOM    876  CA  LYS A 111       0.327   6.250 -18.482  1.00 92.79           C  
ATOM    877  C   LYS A 111       0.776   5.629 -19.802  1.00 92.79           C  
ATOM    878  CB  LYS A 111       1.388   7.228 -17.976  1.00 92.79           C  
ATOM    879  O   LYS A 111       1.444   4.593 -19.811  1.00 92.79           O  
ATOM    880  CG  LYS A 111       1.028   7.908 -16.663  1.00 92.79           C  
ATOM    881  CD  LYS A 111      -0.122   8.891 -16.839  1.00 92.79           C  
ATOM    882  CE  LYS A 111      -0.416   9.646 -15.550  1.00 92.79           C  
ATOM    883  NZ  LYS A 111      -1.607  10.537 -15.690  1.00 92.79           N  
ATOM    884  N   VAL A 112       0.219   6.280 -20.959  1.00 90.18           N  
ATOM    885  CA  VAL A 112       0.675   5.826 -22.268  1.00 90.18           C  
ATOM    886  C   VAL A 112       2.182   6.041 -22.394  1.00 90.18           C  
ATOM    887  CB  VAL A 112      -0.065   6.557 -23.411  1.00 90.18           C  
ATOM    888  O   VAL A 112       2.690   7.118 -22.074  1.00 90.18           O  
ATOM    889  CG1 VAL A 112       0.483   6.127 -24.771  1.00 90.18           C  
ATOM    890  CG2 VAL A 112      -1.567   6.293 -23.329  1.00 90.18           C  
ATOM    891  N   GLY A 113       2.955   4.950 -22.685  1.00 86.06           N  
ATOM    892  CA  GLY A 113       4.405   5.054 -22.732  1.00 86.06           C  
ATOM    893  C   GLY A 113       5.079   4.581 -21.458  1.00 86.06           C  
ATOM    894  O   GLY A 113       6.307   4.494 -21.394  1.00 86.06           O  
ATOM    895  N   GLY A 114       4.222   4.170 -20.438  1.00 89.64           N  
ATOM    896  CA  GLY A 114       4.638   3.541 -19.195  1.00 89.64           C  
ATOM    897  C   GLY A 114       4.726   4.514 -18.034  1.00 89.64           C  
ATOM    898  O   GLY A 114       5.369   5.561 -18.143  1.00 89.64           O  
ATOM    899  N   ASN A 115       3.958   4.284 -17.015  1.00 90.10           N  
ATOM    900  CA  ASN A 115       4.128   4.961 -15.733  1.00 90.10           C  
ATOM    901  C   ASN A 115       5.155   4.252 -14.856  1.00 90.10           C  
ATOM    902  CB  ASN A 115       2.788   5.069 -15.002  1.00 90.10           C  
ATOM    903  O   ASN A 115       4.903   3.150 -14.365  1.00 90.10           O  
ATOM    904  CG  ASN A 115       2.862   5.960 -13.777  1.00 90.10           C  
ATOM    905  ND2 ASN A 115       1.725   6.158 -13.119  1.00 90.10           N  
ATOM    906  OD1 ASN A 115       3.930   6.467 -13.426  1.00 90.10           O  
ATOM    907  N   TYR A 116       6.334   4.900 -14.511  1.00 89.60           N  
ATOM    908  CA  TYR A 116       7.463   4.265 -13.841  1.00 89.60           C  
ATOM    909  C   TYR A 116       7.567   4.727 -12.392  1.00 89.60           C  
ATOM    910  CB  TYR A 116       8.769   4.570 -14.581  1.00 89.60           C  
ATOM    911  O   TYR A 116       8.626   4.610 -11.772  1.00 89.60           O  
ATOM    912  CG  TYR A 116       8.784   4.084 -16.010  1.00 89.60           C  
ATOM    913  CD1 TYR A 116       9.037   2.748 -16.309  1.00 89.60           C  
ATOM    914  CD2 TYR A 116       8.547   4.961 -17.064  1.00 89.60           C  
ATOM    915  CE1 TYR A 116       9.054   2.296 -17.625  1.00 89.60           C  
ATOM    916  CE2 TYR A 116       8.562   4.520 -18.383  1.00 89.60           C  
ATOM    917  OH  TYR A 116       8.831   2.746 -19.957  1.00 89.60           O  
ATOM    918  CZ  TYR A 116       8.815   3.188 -18.653  1.00 89.60           C  
ATOM    919  N   ASN A 117       6.499   5.300 -11.939  1.00 87.82           N  
ATOM    920  CA  ASN A 117       6.445   5.870 -10.597  1.00 87.82           C  
ATOM    921  C   ASN A 117       6.174   4.800  -9.543  1.00 87.82           C  
ATOM    922  CB  ASN A 117       5.383   6.969 -10.523  1.00 87.82           C  
ATOM    923  O   ASN A 117       6.290   5.060  -8.344  1.00 87.82           O  
ATOM    924  CG  ASN A 117       5.809   8.241 -11.230  1.00 87.82           C  
ATOM    925  ND2 ASN A 117       4.835   9.015 -11.695  1.00 87.82           N  
ATOM    926  OD1 ASN A 117       7.002   8.525 -11.358  1.00 87.82           O  
ATOM    927  N   TYR A 118       5.842   3.558  -9.933  1.00 93.22           N  
ATOM    928  CA  TYR A 118       5.570   2.483  -8.986  1.00 93.22           C  
ATOM    929  C   TYR A 118       6.720   1.484  -8.949  1.00 93.22           C  
ATOM    930  CB  TYR A 118       4.266   1.765  -9.347  1.00 93.22           C  
ATOM    931  O   TYR A 118       6.856   0.651  -9.848  1.00 93.22           O  
ATOM    932  CG  TYR A 118       3.047   2.652  -9.283  1.00 93.22           C  
ATOM    933  CD1 TYR A 118       2.428   2.931  -8.066  1.00 93.22           C  
ATOM    934  CD2 TYR A 118       2.511   3.212 -10.437  1.00 93.22           C  
ATOM    935  CE1 TYR A 118       1.302   3.746  -8.002  1.00 93.22           C  
ATOM    936  CE2 TYR A 118       1.386   4.029 -10.385  1.00 93.22           C  
ATOM    937  OH  TYR A 118      -0.324   5.098  -9.108  1.00 93.22           O  
ATOM    938  CZ  TYR A 118       0.790   4.290  -9.165  1.00 93.22           C  
ATOM    939  N   LEU A 119       7.465   1.654  -7.843  1.00 94.39           N  
ATOM    940  CA  LEU A 119       8.674   0.859  -7.655  1.00 94.39           C  
ATOM    941  C   LEU A 119       8.402  -0.339  -6.753  1.00 94.39           C  
ATOM    942  CB  LEU A 119       9.793   1.718  -7.060  1.00 94.39           C  
ATOM    943  O   LEU A 119       7.574  -0.260  -5.842  1.00 94.39           O  
ATOM    944  CG  LEU A 119      10.198   2.955  -7.862  1.00 94.39           C  
ATOM    945  CD1 LEU A 119      11.282   3.734  -7.125  1.00 94.39           C  
ATOM    946  CD2 LEU A 119      10.673   2.557  -9.256  1.00 94.39           C  
ATOM    947  N   TYR A 120       8.993  -1.421  -7.139  1.00 95.16           N  
ATOM    948  CA  TYR A 120       9.025  -2.569  -6.241  1.00 95.16           C  
ATOM    949  C   TYR A 120      10.458  -3.022  -5.987  1.00 95.16           C  
ATOM    950  CB  TYR A 120       8.206  -3.727  -6.819  1.00 95.16           C  
ATOM    951  O   TYR A 120      11.373  -2.653  -6.727  1.00 95.16           O  
ATOM    952  CG  TYR A 120       8.793  -4.316  -8.078  1.00 95.16           C  
ATOM    953  CD1 TYR A 120       8.550  -3.735  -9.321  1.00 95.16           C  
ATOM    954  CD2 TYR A 120       9.590  -5.455  -8.029  1.00 95.16           C  
ATOM    955  CE1 TYR A 120       9.087  -4.276 -10.485  1.00 95.16           C  
ATOM    956  CE2 TYR A 120      10.132  -6.004  -9.186  1.00 95.16           C  
ATOM    957  OH  TYR A 120      10.409  -5.948 -11.556  1.00 95.16           O  
ATOM    958  CZ  TYR A 120       9.876  -5.408 -10.408  1.00 95.16           C  
ATOM    959  N   ARG A 121      10.620  -3.725  -4.881  1.00 94.41           N  
ATOM    960  CA  ARG A 121      11.951  -4.212  -4.535  1.00 94.41           C  
ATOM    961  C   ARG A 121      12.283  -5.488  -5.301  1.00 94.41           C  
ATOM    962  CB  ARG A 121      12.058  -4.463  -3.029  1.00 94.41           C  
ATOM    963  O   ARG A 121      11.563  -6.483  -5.203  1.00 94.41           O  
ATOM    964  CG  ARG A 121      12.348  -3.212  -2.216  1.00 94.41           C  
ATOM    965  CD  ARG A 121      12.511  -3.527  -0.735  1.00 94.41           C  
ATOM    966  NE  ARG A 121      12.311  -2.342   0.094  1.00 94.41           N  
ATOM    967  NH1 ARG A 121      14.450  -1.520  -0.201  1.00 94.41           N  
ATOM    968  NH2 ARG A 121      12.946  -0.377   1.098  1.00 94.41           N  
ATOM    969  CZ  ARG A 121      13.236  -1.416   0.328  1.00 94.41           C  
ATOM    970  N   LEU A 122      13.351  -5.425  -5.997  1.00 92.85           N  
ATOM    971  CA  LEU A 122      13.806  -6.545  -6.814  1.00 92.85           C  
ATOM    972  C   LEU A 122      14.574  -7.557  -5.971  1.00 92.85           C  
ATOM    973  CB  LEU A 122      14.687  -6.047  -7.963  1.00 92.85           C  
ATOM    974  O   LEU A 122      14.265  -8.750  -5.990  1.00 92.85           O  
ATOM    975  CG  LEU A 122      15.141  -7.101  -8.974  1.00 92.85           C  
ATOM    976  CD1 LEU A 122      13.937  -7.702  -9.691  1.00 92.85           C  
ATOM    977  CD2 LEU A 122      16.118  -6.494  -9.976  1.00 92.85           C  
ATOM    978  N   PHE A 123      15.561  -7.045  -5.207  1.00 91.34           N  
ATOM    979  CA  PHE A 123      16.372  -7.886  -4.335  1.00 91.34           C  
ATOM    980  C   PHE A 123      16.643  -7.187  -3.008  1.00 91.34           C  
ATOM    981  CB  PHE A 123      17.695  -8.250  -5.015  1.00 91.34           C  
ATOM    982  O   PHE A 123      16.756  -5.960  -2.958  1.00 91.34           O  
ATOM    983  CG  PHE A 123      17.526  -9.013  -6.301  1.00 91.34           C  
ATOM    984  CD1 PHE A 123      17.177 -10.358  -6.287  1.00 91.34           C  
ATOM    985  CD2 PHE A 123      17.717  -8.385  -7.525  1.00 91.34           C  
ATOM    986  CE1 PHE A 123      17.020 -11.067  -7.476  1.00 91.34           C  
ATOM    987  CE2 PHE A 123      17.562  -9.087  -8.717  1.00 91.34           C  
ATOM    988  CZ  PHE A 123      17.214 -10.428  -8.690  1.00 91.34           C  
ATOM    989  N   ARG A 124      16.723  -8.058  -1.998  1.00 90.59           N  
ATOM    990  CA  ARG A 124      17.131  -7.654  -0.656  1.00 90.59           C  
ATOM    991  C   ARG A 124      17.782  -8.813   0.091  1.00 90.59           C  
ATOM    992  CB  ARG A 124      15.931  -7.129   0.135  1.00 90.59           C  
ATOM    993  O   ARG A 124      17.378  -9.967  -0.069  1.00 90.59           O  
ATOM    994  CG  ARG A 124      16.307  -6.418   1.425  1.00 90.59           C  
ATOM    995  CD  ARG A 124      15.084  -5.858   2.138  1.00 90.59           C  
ATOM    996  NE  ARG A 124      15.437  -5.251   3.418  1.00 90.59           N  
ATOM    997  NH1 ARG A 124      13.259  -4.797   4.039  1.00 90.59           N  
ATOM    998  NH2 ARG A 124      14.993  -4.232   5.428  1.00 90.59           N  
ATOM    999  CZ  ARG A 124      14.562  -4.762   4.292  1.00 90.59           C  
ATOM   1000  N   LYS A 125      18.723  -8.394   0.822  1.00 88.85           N  
ATOM   1001  CA  LYS A 125      19.458  -9.419   1.558  1.00 88.85           C  
ATOM   1002  C   LYS A 125      18.595 -10.035   2.655  1.00 88.85           C  
ATOM   1003  CB  LYS A 125      20.736  -8.834   2.162  1.00 88.85           C  
ATOM   1004  O   LYS A 125      18.677 -11.236   2.917  1.00 88.85           O  
ATOM   1005  CG  LYS A 125      21.825  -8.539   1.142  1.00 88.85           C  
ATOM   1006  CD  LYS A 125      23.104  -8.058   1.813  1.00 88.85           C  
ATOM   1007  CE  LYS A 125      24.175  -7.705   0.790  1.00 88.85           C  
ATOM   1008  NZ  LYS A 125      25.428  -7.219   1.443  1.00 88.85           N  
ATOM   1009  N   SER A 126      17.785  -9.220   3.225  1.00 91.24           N  
ATOM   1010  CA  SER A 126      16.965  -9.705   4.331  1.00 91.24           C  
ATOM   1011  C   SER A 126      15.481  -9.481   4.058  1.00 91.24           C  
ATOM   1012  CB  SER A 126      17.362  -9.015   5.636  1.00 91.24           C  
ATOM   1013  O   SER A 126      15.108  -8.526   3.372  1.00 91.24           O  
ATOM   1014  OG  SER A 126      17.141  -7.618   5.555  1.00 91.24           O  
ATOM   1015  N   ASN A 127      14.724 -10.548   4.548  1.00 90.92           N  
ATOM   1016  CA  ASN A 127      13.282 -10.332   4.499  1.00 90.92           C  
ATOM   1017  C   ASN A 127      12.854  -9.200   5.429  1.00 90.92           C  
ATOM   1018  CB  ASN A 127      12.534 -11.619   4.850  1.00 90.92           C  
ATOM   1019  O   ASN A 127      13.489  -8.962   6.458  1.00 90.92           O  
ATOM   1020  CG  ASN A 127      12.719 -12.705   3.809  1.00 90.92           C  
ATOM   1021  ND2 ASN A 127      12.391 -13.939   4.173  1.00 90.92           N  
ATOM   1022  OD1 ASN A 127      13.154 -12.437   2.686  1.00 90.92           O  
ATOM   1023  N   LEU A 128      11.838  -8.542   5.065  1.00 92.05           N  
ATOM   1024  CA  LEU A 128      11.273  -7.497   5.912  1.00 92.05           C  
ATOM   1025  C   LEU A 128      10.537  -8.101   7.103  1.00 92.05           C  
ATOM   1026  CB  LEU A 128      10.321  -6.610   5.105  1.00 92.05           C  
ATOM   1027  O   LEU A 128       9.951  -9.181   6.993  1.00 92.05           O  
ATOM   1028  CG  LEU A 128      10.947  -5.805   3.965  1.00 92.05           C  
ATOM   1029  CD1 LEU A 128       9.860  -5.130   3.135  1.00 92.05           C  
ATOM   1030  CD2 LEU A 128      11.926  -4.773   4.514  1.00 92.05           C  
ATOM   1031  N   LYS A 129      10.705  -7.466   8.222  1.00 91.82           N  
ATOM   1032  CA  LYS A 129       9.735  -7.774   9.269  1.00 91.82           C  
ATOM   1033  C   LYS A 129       8.333  -7.326   8.868  1.00 91.82           C  
ATOM   1034  CB  LYS A 129      10.140  -7.113  10.587  1.00 91.82           C  
ATOM   1035  O   LYS A 129       8.175  -6.465   8.000  1.00 91.82           O  
ATOM   1036  CG  LYS A 129      11.443  -7.640  11.169  1.00 91.82           C  
ATOM   1037  CD  LYS A 129      11.768  -6.978  12.502  1.00 91.82           C  
ATOM   1038  CE  LYS A 129      13.098  -7.467  13.061  1.00 91.82           C  
ATOM   1039  NZ  LYS A 129      13.459  -6.764  14.328  1.00 91.82           N  
ATOM   1040  N   PRO A 130       7.309  -8.007   9.535  1.00 91.38           N  
ATOM   1041  CA  PRO A 130       5.943  -7.611   9.187  1.00 91.38           C  
ATOM   1042  C   PRO A 130       5.691  -6.118   9.386  1.00 91.38           C  
ATOM   1043  CB  PRO A 130       5.081  -8.443  10.140  1.00 91.38           C  
ATOM   1044  O   PRO A 130       6.062  -5.560  10.422  1.00 91.38           O  
ATOM   1045  CG  PRO A 130       5.913  -9.642  10.459  1.00 91.38           C  
ATOM   1046  CD  PRO A 130       7.354  -9.223  10.514  1.00 91.38           C  
ATOM   1047  N   PHE A 131       5.096  -5.509   8.294  1.00 89.24           N  
ATOM   1048  CA  PHE A 131       4.600  -4.137   8.279  1.00 89.24           C  
ATOM   1049  C   PHE A 131       5.750  -3.145   8.403  1.00 89.24           C  
ATOM   1050  CB  PHE A 131       3.591  -3.917   9.410  1.00 89.24           C  
ATOM   1051  O   PHE A 131       5.566  -2.033   8.903  1.00 89.24           O  
ATOM   1052  CG  PHE A 131       2.443  -4.889   9.398  1.00 89.24           C  
ATOM   1053  CD1 PHE A 131       1.545  -4.913   8.338  1.00 89.24           C  
ATOM   1054  CD2 PHE A 131       2.262  -5.781  10.447  1.00 89.24           C  
ATOM   1055  CE1 PHE A 131       0.481  -5.812   8.324  1.00 89.24           C  
ATOM   1056  CE2 PHE A 131       1.201  -6.682  10.441  1.00 89.24           C  
ATOM   1057  CZ  PHE A 131       0.311  -6.695   9.378  1.00 89.24           C  
ATOM   1058  N   GLU A 132       7.060  -3.690   8.204  1.00 90.50           N  
ATOM   1059  CA  GLU A 132       8.225  -2.820   8.073  1.00 90.50           C  
ATOM   1060  C   GLU A 132       8.595  -2.610   6.607  1.00 90.50           C  
ATOM   1061  CB  GLU A 132       9.417  -3.398   8.839  1.00 90.50           C  
ATOM   1062  O   GLU A 132       8.203  -3.397   5.744  1.00 90.50           O  
ATOM   1063  CG  GLU A 132       9.241  -3.389  10.350  1.00 90.50           C  
ATOM   1064  CD  GLU A 132      10.504  -3.770  11.105  1.00 90.50           C  
ATOM   1065  OE1 GLU A 132      10.478  -3.804  12.356  1.00 90.50           O  
ATOM   1066  OE2 GLU A 132      11.530  -4.035  10.439  1.00 90.50           O  
ATOM   1067  N   ARG A 133       9.238  -1.507   6.433  1.00 90.82           N  
ATOM   1068  CA  ARG A 133       9.776  -1.258   5.099  1.00 90.82           C  
ATOM   1069  C   ARG A 133      11.228  -0.800   5.172  1.00 90.82           C  
ATOM   1070  CB  ARG A 133       8.933  -0.213   4.365  1.00 90.82           C  
ATOM   1071  O   ARG A 133      11.695  -0.363   6.226  1.00 90.82           O  
ATOM   1072  CG  ARG A 133       8.890   1.141   5.057  1.00 90.82           C  
ATOM   1073  CD  ARG A 133       7.934   2.100   4.362  1.00 90.82           C  
ATOM   1074  NE  ARG A 133       7.921   3.410   5.006  1.00 90.82           N  
ATOM   1075  NH1 ARG A 133       6.303   4.305   3.621  1.00 90.82           N  
ATOM   1076  NH2 ARG A 133       7.216   5.576   5.296  1.00 90.82           N  
ATOM   1077  CZ  ARG A 133       7.147   4.427   4.640  1.00 90.82           C  
ATOM   1078  N   ASP A 134      11.970  -1.015   4.090  1.00 89.51           N  
ATOM   1079  CA  ASP A 134      13.356  -0.589   3.924  1.00 89.51           C  
ATOM   1080  C   ASP A 134      13.491   0.401   2.769  1.00 89.51           C  
ATOM   1081  CB  ASP A 134      14.265  -1.797   3.690  1.00 89.51           C  
ATOM   1082  O   ASP A 134      13.115   0.095   1.635  1.00 89.51           O  
ATOM   1083  CG  ASP A 134      15.738  -1.430   3.637  1.00 89.51           C  
ATOM   1084  OD1 ASP A 134      16.076  -0.239   3.805  1.00 89.51           O  
ATOM   1085  OD2 ASP A 134      16.567  -2.340   3.421  1.00 89.51           O  
ATOM   1086  N   ILE A 135      14.118   1.590   3.131  1.00 87.19           N  
ATOM   1087  CA  ILE A 135      14.155   2.647   2.126  1.00 87.19           C  
ATOM   1088  C   ILE A 135      15.508   2.639   1.418  1.00 87.19           C  
ATOM   1089  CB  ILE A 135      13.886   4.033   2.753  1.00 87.19           C  
ATOM   1090  O   ILE A 135      15.876   3.614   0.757  1.00 87.19           O  
ATOM   1091  CG1 ILE A 135      14.816   4.267   3.949  1.00 87.19           C  
ATOM   1092  CG2 ILE A 135      12.418   4.163   3.167  1.00 87.19           C  
ATOM   1093  CD1 ILE A 135      14.844   5.709   4.439  1.00 87.19           C  
ATOM   1094  N   SER A 136      16.222   1.497   1.535  1.00 88.18           N  
ATOM   1095  CA  SER A 136      17.578   1.375   1.009  1.00 88.18           C  
ATOM   1096  C   SER A 136      17.581   1.374  -0.516  1.00 88.18           C  
ATOM   1097  CB  SER A 136      18.243   0.100   1.529  1.00 88.18           C  
ATOM   1098  O   SER A 136      16.734   0.735  -1.143  1.00 88.18           O  
ATOM   1099  OG  SER A 136      19.509  -0.090   0.922  1.00 88.18           O  
ATOM   1100  N   THR A 137      18.557   2.111  -1.066  1.00 87.67           N  
ATOM   1101  CA  THR A 137      18.799   2.103  -2.504  1.00 87.67           C  
ATOM   1102  C   THR A 137      20.176   1.524  -2.818  1.00 87.67           C  
ATOM   1103  CB  THR A 137      18.688   3.520  -3.097  1.00 87.67           C  
ATOM   1104  O   THR A 137      20.722   1.758  -3.898  1.00 87.67           O  
ATOM   1105  CG2 THR A 137      17.274   4.071  -2.944  1.00 87.67           C  
ATOM   1106  OG1 THR A 137      19.603   4.389  -2.418  1.00 87.67           O  
ATOM   1107  N   GLU A 138      20.644   0.761  -1.804  1.00 89.30           N  
ATOM   1108  CA  GLU A 138      21.973   0.169  -1.927  1.00 89.30           C  
ATOM   1109  C   GLU A 138      21.979  -0.968  -2.945  1.00 89.30           C  
ATOM   1110  CB  GLU A 138      22.464  -0.338  -0.569  1.00 89.30           C  
ATOM   1111  O   GLU A 138      21.046  -1.772  -2.990  1.00 89.30           O  
ATOM   1112  CG  GLU A 138      22.729   0.768   0.442  1.00 89.30           C  
ATOM   1113  CD  GLU A 138      23.161   0.247   1.803  1.00 89.30           C  
ATOM   1114  OE1 GLU A 138      23.487   1.067   2.692  1.00 89.30           O  
ATOM   1115  OE2 GLU A 138      23.175  -0.991   1.982  1.00 89.30           O  
ATOM   1116  N   ILE A 139      23.095  -1.014  -3.779  1.00 91.95           N  
ATOM   1117  CA  ILE A 139      23.267  -2.027  -4.815  1.00 91.95           C  
ATOM   1118  C   ILE A 139      23.349  -3.411  -4.175  1.00 91.95           C  
ATOM   1119  CB  ILE A 139      24.526  -1.755  -5.668  1.00 91.95           C  
ATOM   1120  O   ILE A 139      24.084  -3.610  -3.204  1.00 91.95           O  
ATOM   1121  CG1 ILE A 139      24.376  -0.437  -6.436  1.00 91.95           C  
ATOM   1122  CG2 ILE A 139      24.792  -2.920  -6.626  1.00 91.95           C  
ATOM   1123  CD1 ILE A 139      23.224  -0.428  -7.431  1.00 91.95           C  
ATOM   1124  N   TYR A 140      22.427  -4.277  -4.743  1.00 92.96           N  
ATOM   1125  CA  TYR A 140      22.425  -5.669  -4.306  1.00 92.96           C  
ATOM   1126  C   TYR A 140      23.588  -6.436  -4.923  1.00 92.96           C  
ATOM   1127  CB  TYR A 140      21.100  -6.345  -4.672  1.00 92.96           C  
ATOM   1128  O   TYR A 140      23.782  -6.407  -6.141  1.00 92.96           O  
ATOM   1129  CG  TYR A 140      21.019  -7.791  -4.246  1.00 92.96           C  
ATOM   1130  CD1 TYR A 140      21.197  -8.820  -5.168  1.00 92.96           C  
ATOM   1131  CD2 TYR A 140      20.764  -8.132  -2.922  1.00 92.96           C  
ATOM   1132  CE1 TYR A 140      21.121 -10.154  -4.781  1.00 92.96           C  
ATOM   1133  CE2 TYR A 140      20.686  -9.462  -2.524  1.00 92.96           C  
ATOM   1134  OH  TYR A 140      20.790 -11.783  -3.070  1.00 92.96           O  
ATOM   1135  CZ  TYR A 140      20.866 -10.465  -3.459  1.00 92.96           C  
ATOM   1136  N   GLN A 141      24.389  -7.038  -4.065  1.00 95.00           N  
ATOM   1137  CA  GLN A 141      25.547  -7.806  -4.510  1.00 95.00           C  
ATOM   1138  C   GLN A 141      25.226  -9.297  -4.577  1.00 95.00           C  
ATOM   1139  CB  GLN A 141      26.740  -7.567  -3.583  1.00 95.00           C  
ATOM   1140  O   GLN A 141      25.189  -9.976  -3.548  1.00 95.00           O  
ATOM   1141  CG  GLN A 141      28.030  -8.221  -4.060  1.00 95.00           C  
ATOM   1142  CD  GLN A 141      29.210  -7.919  -3.155  1.00 95.00           C  
ATOM   1143  NE2 GLN A 141      30.058  -8.917  -2.934  1.00 95.00           N  
ATOM   1144  OE1 GLN A 141      29.358  -6.798  -2.659  1.00 95.00           O  
ATOM   1145  N   ALA A 142      24.900  -9.809  -5.771  1.00 92.52           N  
ATOM   1146  CA  ALA A 142      24.557 -11.214  -5.980  1.00 92.52           C  
ATOM   1147  C   ALA A 142      25.810 -12.084  -6.023  1.00 92.52           C  
ATOM   1148  CB  ALA A 142      23.753 -11.380  -7.267  1.00 92.52           C  
ATOM   1149  O   ALA A 142      25.780 -13.247  -5.615  1.00 92.52           O  
ATOM   1150  N   GLY A 143      26.949 -11.443  -6.472  1.00 91.94           N  
ATOM   1151  CA  GLY A 143      28.212 -12.149  -6.618  1.00 91.94           C  
ATOM   1152  C   GLY A 143      29.160 -11.923  -5.455  1.00 91.94           C  
ATOM   1153  O   GLY A 143      28.811 -11.247  -4.485  1.00 91.94           O  
ATOM   1154  N   SER A 144      30.340 -12.574  -5.490  1.00 93.42           N  
ATOM   1155  CA  SER A 144      31.349 -12.478  -4.441  1.00 93.42           C  
ATOM   1156  C   SER A 144      32.216 -11.236  -4.619  1.00 93.42           C  
ATOM   1157  CB  SER A 144      32.231 -13.727  -4.429  1.00 93.42           C  
ATOM   1158  O   SER A 144      32.819 -10.751  -3.660  1.00 93.42           O  
ATOM   1159  OG  SER A 144      32.827 -13.934  -5.698  1.00 93.42           O  
ATOM   1160  N   THR A 145      32.211 -10.707  -5.908  1.00 93.54           N  
ATOM   1161  CA  THR A 145      32.940  -9.473  -6.181  1.00 93.54           C  
ATOM   1162  C   THR A 145      32.176  -8.265  -5.647  1.00 93.54           C  
ATOM   1163  CB  THR A 145      33.193  -9.297  -7.690  1.00 93.54           C  
ATOM   1164  O   THR A 145      30.985  -8.105  -5.922  1.00 93.54           O  
ATOM   1165  CG2 THR A 145      34.062  -8.073  -7.962  1.00 93.54           C  
ATOM   1166  OG1 THR A 145      33.857 -10.462  -8.196  1.00 93.54           O  
ATOM   1167  N   PRO A 146      32.864  -7.362  -4.888  1.00 94.27           N  
ATOM   1168  CA  PRO A 146      32.191  -6.189  -4.325  1.00 94.27           C  
ATOM   1169  C   PRO A 146      31.628  -5.259  -5.397  1.00 94.27           C  
ATOM   1170  CB  PRO A 146      33.299  -5.496  -3.528  1.00 94.27           C  
ATOM   1171  O   PRO A 146      32.273  -5.034  -6.425  1.00 94.27           O  
ATOM   1172  CG  PRO A 146      34.306  -6.567  -3.262  1.00 94.27           C  
ATOM   1173  CD  PRO A 146      34.273  -7.546  -4.400  1.00 94.27           C  
ATOM   1174  N   CYS A 147      30.391  -4.771  -5.096  1.00 91.69           N  
ATOM   1175  CA  CYS A 147      29.636  -3.928  -6.016  1.00 91.69           C  
ATOM   1176  C   CYS A 147      30.041  -2.466  -5.874  1.00 91.69           C  
ATOM   1177  CB  CYS A 147      28.134  -4.077  -5.771  1.00 91.69           C  
ATOM   1178  O   CYS A 147      29.869  -1.676  -6.804  1.00 91.69           O  
ATOM   1179  SG  CYS A 147      27.475  -5.688  -6.251  1.00 91.69           S  
ATOM   1180  N   ASN A 148      30.766  -2.045  -4.781  1.00 92.61           N  
ATOM   1181  CA  ASN A 148      31.238  -0.697  -4.482  1.00 92.61           C  
ATOM   1182  C   ASN A 148      30.162   0.348  -4.761  1.00 92.61           C  
ATOM   1183  CB  ASN A 148      32.505  -0.382  -5.281  1.00 92.61           C  
ATOM   1184  O   ASN A 148      30.458   1.425  -5.282  1.00 92.61           O  
ATOM   1185  CG  ASN A 148      33.672  -1.272  -4.900  1.00 92.61           C  
ATOM   1186  ND2 ASN A 148      34.487  -1.634  -5.884  1.00 92.61           N  
ATOM   1187  OD1 ASN A 148      33.839  -1.631  -3.732  1.00 92.61           O  
ATOM   1188  N   GLY A 149      28.916  -0.070  -4.581  1.00 88.30           N  
ATOM   1189  CA  GLY A 149      27.824   0.890  -4.579  1.00 88.30           C  
ATOM   1190  C   GLY A 149      27.346   1.253  -5.973  1.00 88.30           C  
ATOM   1191  O   GLY A 149      26.546   2.176  -6.140  1.00 88.30           O  
ATOM   1192  N   VAL A 150      27.771   0.411  -7.046  1.00 88.32           N  
ATOM   1193  CA  VAL A 150      27.384   0.724  -8.417  1.00 88.32           C  
ATOM   1194  C   VAL A 150      26.899  -0.542  -9.120  1.00 88.32           C  
ATOM   1195  CB  VAL A 150      28.552   1.357  -9.206  1.00 88.32           C  
ATOM   1196  O   VAL A 150      27.340  -1.647  -8.795  1.00 88.32           O  
ATOM   1197  CG1 VAL A 150      28.907   2.730  -8.637  1.00 88.32           C  
ATOM   1198  CG2 VAL A 150      29.770   0.436  -9.186  1.00 88.32           C  
ATOM   1199  N   GLU A 151      25.960  -0.230 -10.159  1.00 88.06           N  
ATOM   1200  CA  GLU A 151      25.555  -1.359 -10.992  1.00 88.06           C  
ATOM   1201  C   GLU A 151      26.737  -1.916 -11.780  1.00 88.06           C  
ATOM   1202  CB  GLU A 151      24.432  -0.946 -11.948  1.00 88.06           C  
ATOM   1203  O   GLU A 151      27.592  -1.158 -12.244  1.00 88.06           O  
ATOM   1204  CG  GLU A 151      23.093  -0.720 -11.262  1.00 88.06           C  
ATOM   1205  CD  GLU A 151      21.961  -0.433 -12.237  1.00 88.06           C  
ATOM   1206  OE1 GLU A 151      21.057  -1.286 -12.386  1.00 88.06           O  
ATOM   1207  OE2 GLU A 151      21.980   0.654 -12.856  1.00 88.06           O  
ATOM   1208  N   GLY A 152      26.865  -3.329 -11.863  1.00 90.12           N  
ATOM   1209  CA  GLY A 152      27.860  -4.084 -12.607  1.00 90.12           C  
ATOM   1210  C   GLY A 152      27.545  -5.566 -12.691  1.00 90.12           C  
ATOM   1211  O   GLY A 152      26.386  -5.967 -12.569  1.00 90.12           O  
ATOM   1212  N   PHE A 153      28.513  -6.368 -13.074  1.00 90.08           N  
ATOM   1213  CA  PHE A 153      28.302  -7.807 -13.172  1.00 90.08           C  
ATOM   1214  C   PHE A 153      27.876  -8.384 -11.827  1.00 90.08           C  
ATOM   1215  CB  PHE A 153      29.574  -8.506 -13.664  1.00 90.08           C  
ATOM   1216  O   PHE A 153      28.612  -8.288 -10.843  1.00 90.08           O  
ATOM   1217  CG  PHE A 153      29.397  -9.979 -13.918  1.00 90.08           C  
ATOM   1218  CD1 PHE A 153      29.905 -10.918 -13.027  1.00 90.08           C  
ATOM   1219  CD2 PHE A 153      28.724 -10.425 -15.047  1.00 90.08           C  
ATOM   1220  CE1 PHE A 153      29.743 -12.281 -13.260  1.00 90.08           C  
ATOM   1221  CE2 PHE A 153      28.558 -11.786 -15.286  1.00 90.08           C  
ATOM   1222  CZ  PHE A 153      29.069 -12.713 -14.392  1.00 90.08           C  
ATOM   1223  N   ASN A 154      26.584  -8.887 -11.708  1.00 92.18           N  
ATOM   1224  CA  ASN A 154      25.975  -9.478 -10.521  1.00 92.18           C  
ATOM   1225  C   ASN A 154      25.745  -8.435  -9.431  1.00 92.18           C  
ATOM   1226  CB  ASN A 154      26.839 -10.622  -9.988  1.00 92.18           C  
ATOM   1227  O   ASN A 154      25.716  -8.767  -8.245  1.00 92.18           O  
ATOM   1228  CG  ASN A 154      26.766 -11.863 -10.855  1.00 92.18           C  
ATOM   1229  ND2 ASN A 154      27.854 -12.622 -10.898  1.00 92.18           N  
ATOM   1230  OD1 ASN A 154      25.739 -12.137 -11.482  1.00 92.18           O  
ATOM   1231  N   CYS A 155      25.767  -7.193  -9.745  1.00 93.76           N  
ATOM   1232  CA  CYS A 155      25.399  -6.069  -8.891  1.00 93.76           C  
ATOM   1233  C   CYS A 155      24.162  -5.359  -9.428  1.00 93.76           C  
ATOM   1234  CB  CYS A 155      26.558  -5.079  -8.778  1.00 93.76           C  
ATOM   1235  O   CYS A 155      24.196  -4.780 -10.515  1.00 93.76           O  
ATOM   1236  SG  CYS A 155      28.067  -5.799  -8.095  1.00 93.76           S  
ATOM   1237  N   TYR A 156      23.012  -5.442  -8.669  1.00 92.10           N  
ATOM   1238  CA  TYR A 156      21.710  -4.997  -9.154  1.00 92.10           C  
ATOM   1239  C   TYR A 156      21.178  -3.846  -8.309  1.00 92.10           C  
ATOM   1240  CB  TYR A 156      20.709  -6.156  -9.147  1.00 92.10           C  
ATOM   1241  O   TYR A 156      21.330  -3.844  -7.085  1.00 92.10           O  
ATOM   1242  CG  TYR A 156      21.179  -7.368  -9.915  1.00 92.10           C  
ATOM   1243  CD1 TYR A 156      20.956  -7.479 -11.285  1.00 92.10           C  
ATOM   1244  CD2 TYR A 156      21.846  -8.405  -9.271  1.00 92.10           C  
ATOM   1245  CE1 TYR A 156      21.385  -8.594 -11.996  1.00 92.10           C  
ATOM   1246  CE2 TYR A 156      22.280  -9.526  -9.972  1.00 92.10           C  
ATOM   1247  OH  TYR A 156      22.473 -10.718 -12.031  1.00 92.10           O  
ATOM   1248  CZ  TYR A 156      22.045  -9.611 -11.332  1.00 92.10           C  
ATOM   1249  N   PHE A 157      20.650  -2.885  -9.073  1.00 92.47           N  
ATOM   1250  CA  PHE A 157      19.841  -1.917  -8.342  1.00 92.47           C  
ATOM   1251  C   PHE A 157      18.710  -2.612  -7.594  1.00 92.47           C  
ATOM   1252  CB  PHE A 157      19.270  -0.863  -9.296  1.00 92.47           C  
ATOM   1253  O   PHE A 157      18.004  -3.448  -8.162  1.00 92.47           O  
ATOM   1254  CG  PHE A 157      18.829   0.401  -8.609  1.00 92.47           C  
ATOM   1255  CD1 PHE A 157      17.478   0.696  -8.466  1.00 92.47           C  
ATOM   1256  CD2 PHE A 157      19.765   1.295  -8.107  1.00 92.47           C  
ATOM   1257  CE1 PHE A 157      17.067   1.866  -7.831  1.00 92.47           C  
ATOM   1258  CE2 PHE A 157      19.362   2.466  -7.471  1.00 92.47           C  
ATOM   1259  CZ  PHE A 157      18.012   2.750  -7.335  1.00 92.47           C  
ATOM   1260  N   PRO A 158      18.604  -2.227  -6.341  1.00 93.56           N  
ATOM   1261  CA  PRO A 158      17.724  -3.017  -5.478  1.00 93.56           C  
ATOM   1262  C   PRO A 158      16.244  -2.790  -5.778  1.00 93.56           C  
ATOM   1263  CB  PRO A 158      18.077  -2.526  -4.071  1.00 93.56           C  
ATOM   1264  O   PRO A 158      15.402  -3.613  -5.410  1.00 93.56           O  
ATOM   1265  CG  PRO A 158      18.567  -1.128  -4.266  1.00 93.56           C  
ATOM   1266  CD  PRO A 158      19.283  -1.054  -5.584  1.00 93.56           C  
ATOM   1267  N   LEU A 159      15.884  -1.765  -6.555  1.00 94.12           N  
ATOM   1268  CA  LEU A 159      14.506  -1.447  -6.912  1.00 94.12           C  
ATOM   1269  C   LEU A 159      14.289  -1.583  -8.415  1.00 94.12           C  
ATOM   1270  CB  LEU A 159      14.149  -0.029  -6.459  1.00 94.12           C  
ATOM   1271  O   LEU A 159      15.230  -1.440  -9.199  1.00 94.12           O  
ATOM   1272  CG  LEU A 159      14.321   0.271  -4.970  1.00 94.12           C  
ATOM   1273  CD1 LEU A 159      14.114   1.758  -4.701  1.00 94.12           C  
ATOM   1274  CD2 LEU A 159      13.355  -0.568  -4.140  1.00 94.12           C  
ATOM   1275  N   GLN A 160      13.073  -1.890  -8.833  1.00 93.47           N  
ATOM   1276  CA  GLN A 160      12.649  -1.969 -10.227  1.00 93.47           C  
ATOM   1277  C   GLN A 160      11.283  -1.319 -10.425  1.00 93.47           C  
ATOM   1278  CB  GLN A 160      12.610  -3.424 -10.696  1.00 93.47           C  
ATOM   1279  O   GLN A 160      10.421  -1.393  -9.546  1.00 93.47           O  
ATOM   1280  CG  GLN A 160      12.364  -3.583 -12.190  1.00 93.47           C  
ATOM   1281  CD  GLN A 160      12.526  -5.016 -12.662  1.00 93.47           C  
ATOM   1282  NE2 GLN A 160      12.618  -5.200 -13.975  1.00 93.47           N  
ATOM   1283  OE1 GLN A 160      12.568  -5.949 -11.854  1.00 93.47           O  
ATOM   1284  N   SER A 161      11.101  -0.673 -11.573  1.00 94.48           N  
ATOM   1285  CA  SER A 161       9.816  -0.051 -11.876  1.00 94.48           C  
ATOM   1286  C   SER A 161       8.903  -1.010 -12.633  1.00 94.48           C  
ATOM   1287  CB  SER A 161      10.017   1.226 -12.693  1.00 94.48           C  
ATOM   1288  O   SER A 161       9.362  -1.765 -13.492  1.00 94.48           O  
ATOM   1289  OG  SER A 161       8.770   1.781 -13.074  1.00 94.48           O  
ATOM   1290  N   TYR A 162       7.560  -0.981 -12.317  1.00 94.45           N  
ATOM   1291  CA  TYR A 162       6.579  -1.827 -12.988  1.00 94.45           C  
ATOM   1292  C   TYR A 162       6.408  -1.414 -14.445  1.00 94.45           C  
ATOM   1293  CB  TYR A 162       5.230  -1.763 -12.265  1.00 94.45           C  
ATOM   1294  O   TYR A 162       6.283  -2.266 -15.327  1.00 94.45           O  
ATOM   1295  CG  TYR A 162       5.187  -2.568 -10.988  1.00 94.45           C  
ATOM   1296  CD1 TYR A 162       5.102  -3.958 -11.020  1.00 94.45           C  
ATOM   1297  CD2 TYR A 162       5.230  -1.940  -9.748  1.00 94.45           C  
ATOM   1298  CE1 TYR A 162       5.060  -4.703  -9.847  1.00 94.45           C  
ATOM   1299  CE2 TYR A 162       5.189  -2.675  -8.568  1.00 94.45           C  
ATOM   1300  OH  TYR A 162       5.063  -4.786  -7.462  1.00 94.45           O  
ATOM   1301  CZ  TYR A 162       5.104  -4.054  -8.627  1.00 94.45           C  
ATOM   1302  N   GLY A 163       6.384  -0.247 -14.819  1.00 94.50           N  
ATOM   1303  CA  GLY A 163       6.067   0.269 -16.141  1.00 94.50           C  
ATOM   1304  C   GLY A 163       4.628   0.019 -16.550  1.00 94.50           C  
ATOM   1305  O   GLY A 163       4.369  -0.660 -17.546  1.00 94.50           O  
ATOM   1306  N   PHE A 164       3.668   0.623 -15.855  1.00 96.99           N  
ATOM   1307  CA  PHE A 164       2.241   0.391 -16.044  1.00 96.99           C  
ATOM   1308  C   PHE A 164       1.719   1.174 -17.243  1.00 96.99           C  
ATOM   1309  CB  PHE A 164       1.460   0.778 -14.784  1.00 96.99           C  
ATOM   1310  O   PHE A 164       1.948   2.380 -17.350  1.00 96.99           O  
ATOM   1311  CG  PHE A 164       1.684  -0.151 -13.622  1.00 96.99           C  
ATOM   1312  CD1 PHE A 164       1.458  -1.515 -13.751  1.00 96.99           C  
ATOM   1313  CD2 PHE A 164       2.122   0.342 -12.399  1.00 96.99           C  
ATOM   1314  CE1 PHE A 164       1.664  -2.378 -12.676  1.00 96.99           C  
ATOM   1315  CE2 PHE A 164       2.331  -0.514 -11.321  1.00 96.99           C  
ATOM   1316  CZ  PHE A 164       2.100  -1.873 -11.461  1.00 96.99           C  
ATOM   1317  N   GLN A 165       1.071   0.457 -18.125  1.00 96.83           N  
ATOM   1318  CA  GLN A 165       0.367   1.019 -19.273  1.00 96.83           C  
ATOM   1319  C   GLN A 165      -1.097   0.587 -19.285  1.00 96.83           C  
ATOM   1320  CB  GLN A 165       1.048   0.604 -20.577  1.00 96.83           C  
ATOM   1321  O   GLN A 165      -1.432  -0.502 -18.815  1.00 96.83           O  
ATOM   1322  CG  GLN A 165       2.492   1.072 -20.693  1.00 96.83           C  
ATOM   1323  CD  GLN A 165       3.163   0.597 -21.968  1.00 96.83           C  
ATOM   1324  NE2 GLN A 165       4.150   1.353 -22.436  1.00 96.83           N  
ATOM   1325  OE1 GLN A 165       2.797  -0.442 -22.528  1.00 96.83           O  
ATOM   1326  N   PRO A 166      -1.910   1.493 -19.879  1.00 96.17           N  
ATOM   1327  CA  PRO A 166      -3.334   1.150 -19.905  1.00 96.17           C  
ATOM   1328  C   PRO A 166      -3.630  -0.076 -20.766  1.00 96.17           C  
ATOM   1329  CB  PRO A 166      -3.988   2.402 -20.494  1.00 96.17           C  
ATOM   1330  O   PRO A 166      -4.622  -0.772 -20.536  1.00 96.17           O  
ATOM   1331  CG  PRO A 166      -3.037   3.512 -20.183  1.00 96.17           C  
ATOM   1332  CD  PRO A 166      -1.639   2.965 -20.215  1.00 96.17           C  
ATOM   1333  N   THR A 167      -2.645  -0.430 -21.701  1.00 96.77           N  
ATOM   1334  CA  THR A 167      -2.888  -1.508 -22.652  1.00 96.77           C  
ATOM   1335  C   THR A 167      -2.294  -2.820 -22.146  1.00 96.77           C  
ATOM   1336  CB  THR A 167      -2.299  -1.176 -24.036  1.00 96.77           C  
ATOM   1337  O   THR A 167      -2.392  -3.851 -22.815  1.00 96.77           O  
ATOM   1338  CG2 THR A 167      -3.039  -0.009 -24.682  1.00 96.77           C  
ATOM   1339  OG1 THR A 167      -0.917  -0.828 -23.890  1.00 96.77           O  
ATOM   1340  N   ASN A 168      -1.579  -2.726 -20.940  1.00 95.99           N  
ATOM   1341  CA  ASN A 168      -1.053  -3.959 -20.364  1.00 95.99           C  
ATOM   1342  C   ASN A 168      -2.162  -4.976 -20.109  1.00 95.99           C  
ATOM   1343  CB  ASN A 168      -0.295  -3.664 -19.067  1.00 95.99           C  
ATOM   1344  O   ASN A 168      -3.321  -4.603 -19.920  1.00 95.99           O  
ATOM   1345  CG  ASN A 168       1.041  -2.991 -19.312  1.00 95.99           C  
ATOM   1346  ND2 ASN A 168       1.707  -2.587 -18.237  1.00 95.99           N  
ATOM   1347  OD1 ASN A 168       1.471  -2.836 -20.458  1.00 95.99           O  
ATOM   1348  N   GLY A 169      -1.876  -6.386 -20.185  1.00 96.39           N  
ATOM   1349  CA  GLY A 169      -2.808  -7.419 -19.760  1.00 96.39           C  
ATOM   1350  C   GLY A 169      -3.258  -7.260 -18.320  1.00 96.39           C  
ATOM   1351  O   GLY A 169      -2.624  -6.546 -17.541  1.00 96.39           O  
ATOM   1352  N   VAL A 170      -4.360  -7.934 -17.907  1.00 95.95           N  
ATOM   1353  CA  VAL A 170      -4.987  -7.794 -16.597  1.00 95.95           C  
ATOM   1354  C   VAL A 170      -3.957  -8.057 -15.500  1.00 95.95           C  
ATOM   1355  CB  VAL A 170      -6.191  -8.750 -16.438  1.00 95.95           C  
ATOM   1356  O   VAL A 170      -3.919  -7.347 -14.493  1.00 95.95           O  
ATOM   1357  CG1 VAL A 170      -6.742  -8.692 -15.014  1.00 95.95           C  
ATOM   1358  CG2 VAL A 170      -7.281  -8.407 -17.451  1.00 95.95           C  
ATOM   1359  N   GLY A 171      -3.086  -8.962 -15.726  1.00 96.25           N  
ATOM   1360  CA  GLY A 171      -2.089  -9.359 -14.744  1.00 96.25           C  
ATOM   1361  C   GLY A 171      -0.988  -8.332 -14.563  1.00 96.25           C  
ATOM   1362  O   GLY A 171      -0.318  -8.308 -13.528  1.00 96.25           O  
ATOM   1363  N   TYR A 172      -0.847  -7.334 -15.498  1.00 97.04           N  
ATOM   1364  CA  TYR A 172       0.260  -6.384 -15.475  1.00 97.04           C  
ATOM   1365  C   TYR A 172      -0.248  -4.961 -15.275  1.00 97.04           C  
ATOM   1366  CB  TYR A 172       1.071  -6.472 -16.771  1.00 97.04           C  
ATOM   1367  O   TYR A 172       0.522  -4.002 -15.364  1.00 97.04           O  
ATOM   1368  CG  TYR A 172       1.866  -7.748 -16.904  1.00 97.04           C  
ATOM   1369  CD1 TYR A 172       3.138  -7.861 -16.347  1.00 97.04           C  
ATOM   1370  CD2 TYR A 172       1.347  -8.842 -17.587  1.00 97.04           C  
ATOM   1371  CE1 TYR A 172       3.875  -9.034 -16.469  1.00 97.04           C  
ATOM   1372  CE2 TYR A 172       2.075 -10.021 -17.716  1.00 97.04           C  
ATOM   1373  OH  TYR A 172       4.061 -11.271 -17.278  1.00 97.04           O  
ATOM   1374  CZ  TYR A 172       3.336 -10.107 -17.154  1.00 97.04           C  
ATOM   1375  N   GLN A 173      -1.581  -4.854 -15.104  1.00 97.65           N  
ATOM   1376  CA  GLN A 173      -2.144  -3.552 -14.762  1.00 97.65           C  
ATOM   1377  C   GLN A 173      -1.939  -3.237 -13.283  1.00 97.65           C  
ATOM   1378  CB  GLN A 173      -3.632  -3.503 -15.108  1.00 97.65           C  
ATOM   1379  O   GLN A 173      -1.723  -4.141 -12.474  1.00 97.65           O  
ATOM   1380  CG  GLN A 173      -3.922  -3.621 -16.598  1.00 97.65           C  
ATOM   1381  CD  GLN A 173      -5.407  -3.668 -16.906  1.00 97.65           C  
ATOM   1382  NE2 GLN A 173      -5.757  -3.463 -18.171  1.00 97.65           N  
ATOM   1383  OE1 GLN A 173      -6.232  -3.888 -16.014  1.00 97.65           O  
ATOM   1384  N   PRO A 174      -1.987  -1.924 -12.989  1.00 98.00           N  
ATOM   1385  CA  PRO A 174      -1.829  -1.522 -11.590  1.00 98.00           C  
ATOM   1386  C   PRO A 174      -3.091  -1.758 -10.762  1.00 98.00           C  
ATOM   1387  CB  PRO A 174      -1.509  -0.028 -11.685  1.00 98.00           C  
ATOM   1388  O   PRO A 174      -4.188  -1.384 -11.184  1.00 98.00           O  
ATOM   1389  CG  PRO A 174      -2.222   0.437 -12.914  1.00 98.00           C  
ATOM   1390  CD  PRO A 174      -2.187  -0.667 -13.932  1.00 98.00           C  
ATOM   1391  N   TYR A 175      -2.888  -2.454  -9.614  1.00 98.27           N  
ATOM   1392  CA  TYR A 175      -3.945  -2.654  -8.630  1.00 98.27           C  
ATOM   1393  C   TYR A 175      -3.633  -1.913  -7.336  1.00 98.27           C  
ATOM   1394  CB  TYR A 175      -4.139  -4.146  -8.344  1.00 98.27           C  
ATOM   1395  O   TYR A 175      -2.529  -2.027  -6.798  1.00 98.27           O  
ATOM   1396  CG  TYR A 175      -4.918  -4.873  -9.412  1.00 98.27           C  
ATOM   1397  CD1 TYR A 175      -6.213  -5.328  -9.170  1.00 98.27           C  
ATOM   1398  CD2 TYR A 175      -4.363  -5.108 -10.665  1.00 98.27           C  
ATOM   1399  CE1 TYR A 175      -6.934  -6.000 -10.151  1.00 98.27           C  
ATOM   1400  CE2 TYR A 175      -5.075  -5.779 -11.654  1.00 98.27           C  
ATOM   1401  OH  TYR A 175      -7.068  -6.885 -12.363  1.00 98.27           O  
ATOM   1402  CZ  TYR A 175      -6.358  -6.220 -11.388  1.00 98.27           C  
ATOM   1403  N   ARG A 176      -4.533  -1.008  -6.893  1.00 97.97           N  
ATOM   1404  CA  ARG A 176      -4.415  -0.412  -5.566  1.00 97.97           C  
ATOM   1405  C   ARG A 176      -4.791  -1.415  -4.480  1.00 97.97           C  
ATOM   1406  CB  ARG A 176      -5.295   0.834  -5.455  1.00 97.97           C  
ATOM   1407  O   ARG A 176      -5.826  -2.079  -4.572  1.00 97.97           O  
ATOM   1408  CG  ARG A 176      -4.977   1.907  -6.484  1.00 97.97           C  
ATOM   1409  CD  ARG A 176      -3.788   2.759  -6.062  1.00 97.97           C  
ATOM   1410  NE  ARG A 176      -3.574   3.878  -6.975  1.00 97.97           N  
ATOM   1411  NH1 ARG A 176      -1.740   4.716  -5.849  1.00 97.97           N  
ATOM   1412  NH2 ARG A 176      -2.504   5.760  -7.742  1.00 97.97           N  
ATOM   1413  CZ  ARG A 176      -2.607   4.782  -6.853  1.00 97.97           C  
ATOM   1414  N   VAL A 177      -3.926  -1.539  -3.547  1.00 98.24           N  
ATOM   1415  CA  VAL A 177      -4.128  -2.513  -2.479  1.00 98.24           C  
ATOM   1416  C   VAL A 177      -4.093  -1.809  -1.124  1.00 98.24           C  
ATOM   1417  CB  VAL A 177      -3.067  -3.635  -2.524  1.00 98.24           C  
ATOM   1418  O   VAL A 177      -3.231  -0.962  -0.880  1.00 98.24           O  
ATOM   1419  CG1 VAL A 177      -3.257  -4.605  -1.360  1.00 98.24           C  
ATOM   1420  CG2 VAL A 177      -3.132  -4.376  -3.858  1.00 98.24           C  
ATOM   1421  N   VAL A 178      -5.064  -2.085  -0.310  1.00 98.20           N  
ATOM   1422  CA  VAL A 178      -5.074  -1.657   1.085  1.00 98.20           C  
ATOM   1423  C   VAL A 178      -5.127  -2.879   2.000  1.00 98.20           C  
ATOM   1424  CB  VAL A 178      -6.263  -0.716   1.382  1.00 98.20           C  
ATOM   1425  O   VAL A 178      -6.036  -3.705   1.891  1.00 98.20           O  
ATOM   1426  CG1 VAL A 178      -6.293  -0.334   2.860  1.00 98.20           C  
ATOM   1427  CG2 VAL A 178      -6.187   0.532   0.505  1.00 98.20           C  
ATOM   1428  N   VAL A 179      -4.065  -3.023   2.790  1.00 98.03           N  
ATOM   1429  CA  VAL A 179      -4.041  -4.078   3.798  1.00 98.03           C  
ATOM   1430  C   VAL A 179      -4.427  -3.503   5.158  1.00 98.03           C  
ATOM   1431  CB  VAL A 179      -2.654  -4.753   3.879  1.00 98.03           C  
ATOM   1432  O   VAL A 179      -3.759  -2.602   5.671  1.00 98.03           O  
ATOM   1433  CG1 VAL A 179      -2.658  -5.872   4.919  1.00 98.03           C  
ATOM   1434  CG2 VAL A 179      -2.242  -5.292   2.510  1.00 98.03           C  
ATOM   1435  N   LEU A 180      -5.582  -4.016   5.702  1.00 97.85           N  
ATOM   1436  CA  LEU A 180      -5.990  -3.623   7.046  1.00 97.85           C  
ATOM   1437  C   LEU A 180      -5.497  -4.631   8.080  1.00 97.85           C  
ATOM   1438  CB  LEU A 180      -7.513  -3.494   7.128  1.00 97.85           C  
ATOM   1439  O   LEU A 180      -5.746  -5.831   7.950  1.00 97.85           O  
ATOM   1440  CG  LEU A 180      -8.162  -2.498   6.166  1.00 97.85           C  
ATOM   1441  CD1 LEU A 180      -9.681  -2.556   6.287  1.00 97.85           C  
ATOM   1442  CD2 LEU A 180      -7.652  -1.086   6.434  1.00 97.85           C  
ATOM   1443  N   SER A 181      -4.708  -4.142   9.005  1.00 97.75           N  
ATOM   1444  CA  SER A 181      -4.275  -4.971  10.125  1.00 97.75           C  
ATOM   1445  C   SER A 181      -4.997  -4.583  11.411  1.00 97.75           C  
ATOM   1446  CB  SER A 181      -2.764  -4.857  10.325  1.00 97.75           C  
ATOM   1447  O   SER A 181      -5.114  -3.398  11.730  1.00 97.75           O  
ATOM   1448  OG  SER A 181      -2.348  -5.600  11.458  1.00 97.75           O  
ATOM   1449  N   PHE A 182      -5.503  -5.617  12.155  1.00 96.47           N  
ATOM   1450  CA  PHE A 182      -6.310  -5.361  13.342  1.00 96.47           C  
ATOM   1451  C   PHE A 182      -5.559  -5.764  14.605  1.00 96.47           C  
ATOM   1452  CB  PHE A 182      -7.642  -6.115  13.261  1.00 96.47           C  
ATOM   1453  O   PHE A 182      -5.058  -6.886  14.705  1.00 96.47           O  
ATOM   1454  CG  PHE A 182      -8.420  -5.838  12.004  1.00 96.47           C  
ATOM   1455  CD1 PHE A 182      -8.733  -4.535  11.636  1.00 96.47           C  
ATOM   1456  CD2 PHE A 182      -8.840  -6.881  11.189  1.00 96.47           C  
ATOM   1457  CE1 PHE A 182      -9.453  -4.275  10.472  1.00 96.47           C  
ATOM   1458  CE2 PHE A 182      -9.560  -6.630  10.024  1.00 96.47           C  
ATOM   1459  CZ  PHE A 182      -9.867  -5.326   9.668  1.00 96.47           C  
ATOM   1460  N   GLU A 183      -5.378  -4.861  15.476  1.00 94.71           N  
ATOM   1461  CA  GLU A 183      -4.900  -5.183  16.818  1.00 94.71           C  
ATOM   1462  C   GLU A 183      -6.063  -5.484  17.760  1.00 94.71           C  
ATOM   1463  CB  GLU A 183      -4.054  -4.037  17.377  1.00 94.71           C  
ATOM   1464  O   GLU A 183      -6.923  -4.631  17.985  1.00 94.71           O  
ATOM   1465  CG  GLU A 183      -3.352  -4.372  18.685  1.00 94.71           C  
ATOM   1466  CD  GLU A 183      -2.459  -3.251  19.191  1.00 94.71           C  
ATOM   1467  OE1 GLU A 183      -1.898  -3.376  20.304  1.00 94.71           O  
ATOM   1468  OE2 GLU A 183      -2.319  -2.238  18.470  1.00 94.71           O  
ATOM   1469  N   LEU A 184      -6.087  -6.710  18.301  1.00 91.59           N  
ATOM   1470  CA  LEU A 184      -7.199  -7.141  19.141  1.00 91.59           C  
ATOM   1471  C   LEU A 184      -7.140  -6.469  20.508  1.00 91.59           C  
ATOM   1472  CB  LEU A 184      -7.186  -8.663  19.307  1.00 91.59           C  
ATOM   1473  O   LEU A 184      -6.211  -5.710  20.792  1.00 91.59           O  
ATOM   1474  CG  LEU A 184      -7.382  -9.486  18.033  1.00 91.59           C  
ATOM   1475  CD1 LEU A 184      -7.166 -10.968  18.320  1.00 91.59           C  
ATOM   1476  CD2 LEU A 184      -8.771  -9.247  17.450  1.00 91.59           C  
ATOM   1477  N   LEU A 185      -8.062  -6.695  21.480  1.00 88.90           N  
ATOM   1478  CA  LEU A 185      -8.324  -5.956  22.710  1.00 88.90           C  
ATOM   1479  C   LEU A 185      -7.317  -6.328  23.793  1.00 88.90           C  
ATOM   1480  CB  LEU A 185      -9.747  -6.227  23.206  1.00 88.90           C  
ATOM   1481  O   LEU A 185      -7.530  -7.282  24.544  1.00 88.90           O  
ATOM   1482  CG  LEU A 185     -10.883  -5.668  22.346  1.00 88.90           C  
ATOM   1483  CD1 LEU A 185     -12.228  -6.187  22.843  1.00 88.90           C  
ATOM   1484  CD2 LEU A 185     -10.857  -4.144  22.351  1.00 88.90           C  
ATOM   1485  N   HIS A 186      -6.190  -5.983  23.693  1.00 84.12           N  
ATOM   1486  CA  HIS A 186      -5.208  -6.120  24.762  1.00 84.12           C  
ATOM   1487  C   HIS A 186      -4.909  -4.772  25.411  1.00 84.12           C  
ATOM   1488  CB  HIS A 186      -3.917  -6.743  24.228  1.00 84.12           C  
ATOM   1489  O   HIS A 186      -4.184  -4.705  26.407  1.00 84.12           O  
ATOM   1490  CG  HIS A 186      -4.116  -8.080  23.588  1.00 84.12           C  
ATOM   1491  CD2 HIS A 186      -4.017  -8.471  22.296  1.00 84.12           C  
ATOM   1492  ND1 HIS A 186      -4.466  -9.203  24.306  1.00 84.12           N  
ATOM   1493  CE1 HIS A 186      -4.573 -10.230  23.480  1.00 84.12           C  
ATOM   1494  NE2 HIS A 186      -4.305  -9.813  22.254  1.00 84.12           N  
ATOM   1495  N   ALA A 187      -5.618  -3.685  24.854  1.00 89.01           N  
ATOM   1496  CA  ALA A 187      -5.672  -2.272  25.221  1.00 89.01           C  
ATOM   1497  C   ALA A 187      -7.062  -1.694  24.973  1.00 89.01           C  
ATOM   1498  CB  ALA A 187      -4.623  -1.480  24.444  1.00 89.01           C  
ATOM   1499  O   ALA A 187      -7.947  -2.385  24.464  1.00 89.01           O  
ATOM   1500  N   PRO A 188      -7.310  -0.414  25.449  1.00 91.43           N  
ATOM   1501  CA  PRO A 188      -8.645   0.150  25.237  1.00 91.43           C  
ATOM   1502  C   PRO A 188      -9.056   0.158  23.766  1.00 91.43           C  
ATOM   1503  CB  PRO A 188      -8.514   1.577  25.774  1.00 91.43           C  
ATOM   1504  O   PRO A 188      -8.270   0.560  22.904  1.00 91.43           O  
ATOM   1505  CG  PRO A 188      -7.337   1.532  26.694  1.00 91.43           C  
ATOM   1506  CD  PRO A 188      -6.388   0.476  26.203  1.00 91.43           C  
ATOM   1507  N   ALA A 189     -10.297  -0.338  23.508  1.00 94.22           N  
ATOM   1508  CA  ALA A 189     -10.857  -0.345  22.159  1.00 94.22           C  
ATOM   1509  C   ALA A 189     -11.063   1.077  21.644  1.00 94.22           C  
ATOM   1510  CB  ALA A 189     -12.176  -1.113  22.134  1.00 94.22           C  
ATOM   1511  O   ALA A 189     -11.778   1.870  22.260  1.00 94.22           O  
ATOM   1512  N   THR A 190     -10.410   1.308  20.556  1.00 94.69           N  
ATOM   1513  CA  THR A 190     -10.466   2.660  20.013  1.00 94.69           C  
ATOM   1514  C   THR A 190     -11.152   2.667  18.649  1.00 94.69           C  
ATOM   1515  CB  THR A 190      -9.058   3.270  19.885  1.00 94.69           C  
ATOM   1516  O   THR A 190     -11.499   3.730  18.129  1.00 94.69           O  
ATOM   1517  CG2 THR A 190      -8.375   3.366  21.245  1.00 94.69           C  
ATOM   1518  OG1 THR A 190      -8.264   2.449  19.021  1.00 94.69           O  
ATOM   1519  N   VAL A 191     -11.430   1.471  18.060  1.00 95.33           N  
ATOM   1520  CA  VAL A 191     -12.106   1.332  16.774  1.00 95.33           C  
ATOM   1521  C   VAL A 191     -13.279   0.363  16.910  1.00 95.33           C  
ATOM   1522  CB  VAL A 191     -11.138   0.846  15.673  1.00 95.33           C  
ATOM   1523  O   VAL A 191     -13.085  -0.819  17.203  1.00 95.33           O  
ATOM   1524  CG1 VAL A 191     -11.845   0.787  14.320  1.00 95.33           C  
ATOM   1525  CG2 VAL A 191      -9.913   1.756  15.600  1.00 95.33           C  
ATOM   1526  N   CYS A 192     -14.385   0.873  16.777  1.00 93.82           N  
ATOM   1527  CA  CYS A 192     -15.561   0.012  16.828  1.00 93.82           C  
ATOM   1528  C   CYS A 192     -16.386   0.139  15.553  1.00 93.82           C  
ATOM   1529  CB  CYS A 192     -16.424   0.355  18.042  1.00 93.82           C  
ATOM   1530  O   CYS A 192     -16.501   1.228  14.989  1.00 93.82           O  
ATOM   1531  SG  CYS A 192     -15.655  -0.059  19.623  1.00 93.82           S  
TER    1532      CYS A 192                                                      
ATOM   1533  N   GLU B 586       8.208  20.953  -0.195  1.00 66.55           N  
ATOM   1534  CA  GLU B 586       6.934  20.241  -0.242  1.00 66.55           C  
ATOM   1535  C   GLU B 586       6.378  20.197  -1.662  1.00 66.55           C  
ATOM   1536  CB  GLU B 586       5.919  20.894   0.700  1.00 66.55           C  
ATOM   1537  O   GLU B 586       6.234  21.236  -2.311  1.00 66.55           O  
ATOM   1538  CG  GLU B 586       6.085  20.490   2.158  1.00 66.55           C  
ATOM   1539  CD  GLU B 586       5.021  21.080   3.069  1.00 66.55           C  
ATOM   1540  OE1 GLU B 586       5.048  20.807   4.291  1.00 66.55           O  
ATOM   1541  OE2 GLU B 586       4.152  21.821   2.557  1.00 66.55           O  
ATOM   1542  N   LEU B 587       6.474  19.050  -2.317  1.00 77.08           N  
ATOM   1543  CA  LEU B 587       6.061  18.778  -3.689  1.00 77.08           C  
ATOM   1544  C   LEU B 587       4.674  18.144  -3.724  1.00 77.08           C  
ATOM   1545  CB  LEU B 587       7.072  17.860  -4.381  1.00 77.08           C  
ATOM   1546  O   LEU B 587       4.350  17.303  -2.883  1.00 77.08           O  
ATOM   1547  CG  LEU B 587       8.439  18.470  -4.693  1.00 77.08           C  
ATOM   1548  CD1 LEU B 587       9.429  17.378  -5.085  1.00 77.08           C  
ATOM   1549  CD2 LEU B 587       8.320  19.513  -5.799  1.00 77.08           C  
ATOM   1550  N   THR B 588       3.692  18.693  -4.532  1.00 83.77           N  
ATOM   1551  CA  THR B 588       2.477  17.942  -4.829  1.00 83.77           C  
ATOM   1552  C   THR B 588       2.781  16.765  -5.751  1.00 83.77           C  
ATOM   1553  CB  THR B 588       1.409  18.842  -5.477  1.00 83.77           C  
ATOM   1554  O   THR B 588       3.810  16.751  -6.430  1.00 83.77           O  
ATOM   1555  CG2 THR B 588       1.145  20.081  -4.627  1.00 83.77           C  
ATOM   1556  OG1 THR B 588       1.860  19.253  -6.773  1.00 83.77           O  
ATOM   1557  N   PRO B 589       1.940  15.643  -5.719  1.00 80.40           N  
ATOM   1558  CA  PRO B 589       2.120  14.539  -6.663  1.00 80.40           C  
ATOM   1559  C   PRO B 589       2.222  15.011  -8.112  1.00 80.40           C  
ATOM   1560  CB  PRO B 589       0.865  13.687  -6.454  1.00 80.40           C  
ATOM   1561  O   PRO B 589       3.024  14.480  -8.883  1.00 80.40           O  
ATOM   1562  CG  PRO B 589       0.486  13.911  -5.026  1.00 80.40           C  
ATOM   1563  CD  PRO B 589       0.761  15.345  -4.677  1.00 80.40           C  
ATOM   1564  N   GLU B 590       1.504  15.993  -8.436  1.00 83.69           N  
ATOM   1565  CA  GLU B 590       1.539  16.545  -9.787  1.00 83.69           C  
ATOM   1566  C   GLU B 590       2.873  17.230 -10.069  1.00 83.69           C  
ATOM   1567  CB  GLU B 590       0.386  17.531  -9.995  1.00 83.69           C  
ATOM   1568  O   GLU B 590       3.443  17.067 -11.150  1.00 83.69           O  
ATOM   1569  CG  GLU B 590      -0.985  16.873 -10.048  1.00 83.69           C  
ATOM   1570  CD  GLU B 590      -1.599  16.654  -8.675  1.00 83.69           C  
ATOM   1571  OE1 GLU B 590      -2.623  15.940  -8.574  1.00 83.69           O  
ATOM   1572  OE2 GLU B 590      -1.052  17.201  -7.691  1.00 83.69           O  
ATOM   1573  N   GLU B 591       3.360  18.022  -9.121  1.00 86.31           N  
ATOM   1574  CA  GLU B 591       4.657  18.681  -9.238  1.00 86.31           C  
ATOM   1575  C   GLU B 591       5.790  17.662  -9.313  1.00 86.31           C  
ATOM   1576  CB  GLU B 591       4.884  19.634  -8.061  1.00 86.31           C  
ATOM   1577  O   GLU B 591       6.738  17.835 -10.081  1.00 86.31           O  
ATOM   1578  CG  GLU B 591       4.003  20.875  -8.096  1.00 86.31           C  
ATOM   1579  CD  GLU B 591       4.069  21.693  -6.816  1.00 86.31           C  
ATOM   1580  OE1 GLU B 591       3.774  22.909  -6.858  1.00 86.31           O  
ATOM   1581  OE2 GLU B 591       4.420  21.114  -5.764  1.00 86.31           O  
ATOM   1582  N   ALA B 592       5.707  16.607  -8.488  1.00 84.45           N  
ATOM   1583  CA  ALA B 592       6.707  15.542  -8.479  1.00 84.45           C  
ATOM   1584  C   ALA B 592       6.768  14.836  -9.830  1.00 84.45           C  
ATOM   1585  CB  ALA B 592       6.405  14.538  -7.370  1.00 84.45           C  
ATOM   1586  O   ALA B 592       7.853  14.518 -10.323  1.00 84.45           O  
ATOM   1587  N   GLU B 593       5.630  14.661 -10.425  1.00 81.23           N  
ATOM   1588  CA  GLU B 593       5.536  14.006 -11.727  1.00 81.23           C  
ATOM   1589  C   GLU B 593       6.186  14.852 -12.818  1.00 81.23           C  
ATOM   1590  CB  GLU B 593       4.074  13.723 -12.082  1.00 81.23           C  
ATOM   1591  O   GLU B 593       6.838  14.318 -13.718  1.00 81.23           O  
ATOM   1592  CG  GLU B 593       3.899  12.836 -13.306  1.00 81.23           C  
ATOM   1593  CD  GLU B 593       2.449  12.470 -13.580  1.00 81.23           C  
ATOM   1594  OE1 GLU B 593       2.175  11.796 -14.599  1.00 81.23           O  
ATOM   1595  OE2 GLU B 593       1.580  12.860 -12.769  1.00 81.23           O  
ATOM   1596  N   LYS B 594       6.066  16.164 -12.747  1.00 84.30           N  
ATOM   1597  CA  LYS B 594       6.613  17.086 -13.738  1.00 84.30           C  
ATOM   1598  C   LYS B 594       8.134  17.163 -13.637  1.00 84.30           C  
ATOM   1599  CB  LYS B 594       6.006  18.480 -13.568  1.00 84.30           C  
ATOM   1600  O   LYS B 594       8.811  17.483 -14.616  1.00 84.30           O  
ATOM   1601  CG  LYS B 594       4.544  18.572 -13.979  1.00 84.30           C  
ATOM   1602  CD  LYS B 594       3.999  19.983 -13.794  1.00 84.30           C  
ATOM   1603  CE  LYS B 594       2.518  20.061 -14.140  1.00 84.30           C  
ATOM   1604  NZ  LYS B 594       1.960  21.422 -13.882  1.00 84.30           N  
ATOM   1605  N   LEU B 595       8.603  16.788 -12.592  1.00 85.69           N  
ATOM   1606  CA  LEU B 595      10.029  16.925 -12.316  1.00 85.69           C  
ATOM   1607  C   LEU B 595      10.793  15.687 -12.772  1.00 85.69           C  
ATOM   1608  CB  LEU B 595      10.265  17.163 -10.822  1.00 85.69           C  
ATOM   1609  O   LEU B 595      12.024  15.701 -12.836  1.00 85.69           O  
ATOM   1610  CG  LEU B 595       9.851  18.531 -10.279  1.00 85.69           C  
ATOM   1611  CD1 LEU B 595       9.986  18.562  -8.760  1.00 85.69           C  
ATOM   1612  CD2 LEU B 595      10.686  19.635 -10.918  1.00 85.69           C  
ATOM   1613  N   ALA B 596      10.003  14.621 -13.184  1.00 82.50           N  
ATOM   1614  CA  ALA B 596      10.676  13.414 -13.657  1.00 82.50           C  
ATOM   1615  C   ALA B 596      11.405  13.672 -14.972  1.00 82.50           C  
ATOM   1616  CB  ALA B 596       9.672  12.276 -13.823  1.00 82.50           C  
ATOM   1617  O   ALA B 596      10.854  14.294 -15.883  1.00 82.50           O  
ATOM   1618  N   LYS B 597      12.633  13.331 -15.043  1.00 83.95           N  
ATOM   1619  CA  LYS B 597      13.425  13.589 -16.242  1.00 83.95           C  
ATOM   1620  C   LYS B 597      14.422  12.461 -16.495  1.00 83.95           C  
ATOM   1621  CB  LYS B 597      14.163  14.923 -16.122  1.00 83.95           C  
ATOM   1622  O   LYS B 597      14.816  11.754 -15.565  1.00 83.95           O  
ATOM   1623  CG  LYS B 597      15.157  14.979 -14.971  1.00 83.95           C  
ATOM   1624  CD  LYS B 597      15.814  16.349 -14.866  1.00 83.95           C  
ATOM   1625  CE  LYS B 597      16.803  16.409 -13.710  1.00 83.95           C  
ATOM   1626  NZ  LYS B 597      17.405  17.768 -13.566  1.00 83.95           N  
ATOM   1627  N   VAL B 598      14.679  12.250 -17.784  1.00 78.70           N  
ATOM   1628  CA  VAL B 598      15.732  11.331 -18.204  1.00 78.70           C  
ATOM   1629  C   VAL B 598      17.004  12.112 -18.525  1.00 78.70           C  
ATOM   1630  CB  VAL B 598      15.298  10.494 -19.429  1.00 78.70           C  
ATOM   1631  O   VAL B 598      16.985  13.029 -19.349  1.00 78.70           O  
ATOM   1632  CG1 VAL B 598      16.425   9.563 -19.873  1.00 78.70           C  
ATOM   1633  CG2 VAL B 598      14.036   9.695 -19.108  1.00 78.70           C  
ATOM   1634  N   GLU B 599      18.003  11.992 -17.671  1.00 80.43           N  
ATOM   1635  CA  GLU B 599      19.297  12.628 -17.903  1.00 80.43           C  
ATOM   1636  C   GLU B 599      20.437  11.623 -17.774  1.00 80.43           C  
ATOM   1637  CB  GLU B 599      19.507  13.790 -16.929  1.00 80.43           C  
ATOM   1638  O   GLU B 599      20.467  10.828 -16.832  1.00 80.43           O  
ATOM   1639  CG  GLU B 599      20.699  14.672 -17.272  1.00 80.43           C  
ATOM   1640  CD  GLU B 599      20.871  15.845 -16.320  1.00 80.43           C  
ATOM   1641  OE1 GLU B 599      21.797  16.663 -16.525  1.00 80.43           O  
ATOM   1642  OE2 GLU B 599      20.074  15.948 -15.361  1.00 80.43           O  
ATOM   1643  N   ASN B 600      21.366  11.598 -18.746  1.00 75.19           N  
ATOM   1644  CA  ASN B 600      22.560  10.759 -18.712  1.00 75.19           C  
ATOM   1645  C   ASN B 600      22.213   9.301 -18.426  1.00 75.19           C  
ATOM   1646  CB  ASN B 600      23.554  11.282 -17.673  1.00 75.19           C  
ATOM   1647  O   ASN B 600      22.819   8.673 -17.556  1.00 75.19           O  
ATOM   1648  CG  ASN B 600      24.102  12.651 -18.026  1.00 75.19           C  
ATOM   1649  ND2 ASN B 600      24.327  13.479 -17.013  1.00 75.19           N  
ATOM   1650  OD1 ASN B 600      24.321  12.961 -19.200  1.00 75.19           O  
ATOM   1651  N   ASP B 601      21.183   8.748 -19.161  1.00 76.71           N  
ATOM   1652  CA  ASP B 601      20.771   7.348 -19.167  1.00 76.71           C  
ATOM   1653  C   ASP B 601      20.136   6.956 -17.834  1.00 76.71           C  
ATOM   1654  CB  ASP B 601      21.964   6.438 -19.469  1.00 76.71           C  
ATOM   1655  O   ASP B 601      20.178   5.789 -17.440  1.00 76.71           O  
ATOM   1656  CG  ASP B 601      22.441   6.544 -20.907  1.00 76.71           C  
ATOM   1657  OD1 ASP B 601      21.612   6.798 -21.807  1.00 76.71           O  
ATOM   1658  OD2 ASP B 601      23.656   6.367 -21.142  1.00 76.71           O  
ATOM   1659  N   LYS B 602      19.782   7.912 -17.038  1.00 80.56           N  
ATOM   1660  CA  LYS B 602      19.090   7.675 -15.774  1.00 80.56           C  
ATOM   1661  C   LYS B 602      17.724   8.354 -15.760  1.00 80.56           C  
ATOM   1662  CB  LYS B 602      19.934   8.171 -14.599  1.00 80.56           C  
ATOM   1663  O   LYS B 602      17.550   9.424 -16.346  1.00 80.56           O  
ATOM   1664  CG  LYS B 602      21.237   7.410 -14.408  1.00 80.56           C  
ATOM   1665  CD  LYS B 602      22.005   7.912 -13.192  1.00 80.56           C  
ATOM   1666  CE  LYS B 602      23.324   7.171 -13.016  1.00 80.56           C  
ATOM   1667  NZ  LYS B 602      24.085   7.668 -11.832  1.00 80.56           N  
ATOM   1668  N   TYR B 603      16.748   7.582 -15.277  1.00 82.82           N  
ATOM   1669  CA  TYR B 603      15.436   8.155 -14.999  1.00 82.82           C  
ATOM   1670  C   TYR B 603      15.354   8.658 -13.562  1.00 82.82           C  
ATOM   1671  CB  TYR B 603      14.333   7.123 -15.254  1.00 82.82           C  
ATOM   1672  O   TYR B 603      15.476   7.876 -12.616  1.00 82.82           O  
ATOM   1673  CG  TYR B 603      12.942   7.641 -14.981  1.00 82.82           C  
ATOM   1674  CD1 TYR B 603      12.253   7.271 -13.828  1.00 82.82           C  
ATOM   1675  CD2 TYR B 603      12.313   8.500 -15.876  1.00 82.82           C  
ATOM   1676  CE1 TYR B 603      10.970   7.744 -13.573  1.00 82.82           C  
ATOM   1677  CE2 TYR B 603      11.030   8.979 -15.631  1.00 82.82           C  
ATOM   1678  OH  TYR B 603       9.098   9.068 -14.232  1.00 82.82           O  
ATOM   1679  CZ  TYR B 603      10.368   8.597 -14.479  1.00 82.82           C  
ATOM   1680  N   THR B 604      15.362   9.997 -13.427  1.00 84.72           N  
ATOM   1681  CA  THR B 604      15.258  10.593 -12.099  1.00 84.72           C  
ATOM   1682  C   THR B 604      13.826  11.043 -11.820  1.00 84.72           C  
ATOM   1683  CB  THR B 604      16.214  11.790 -11.947  1.00 84.72           C  
ATOM   1684  O   THR B 604      13.238  11.785 -12.610  1.00 84.72           O  
ATOM   1685  CG2 THR B 604      16.160  12.361 -10.534  1.00 84.72           C  
ATOM   1686  OG1 THR B 604      17.553  11.363 -12.227  1.00 84.72           O  
ATOM   1687  N   ALA B 605      13.260  10.452 -10.718  1.00 83.99           N  
ATOM   1688  CA  ALA B 605      11.886  10.789 -10.354  1.00 83.99           C  
ATOM   1689  C   ALA B 605      11.743  10.950  -8.843  1.00 83.99           C  
ATOM   1690  CB  ALA B 605      10.923   9.720 -10.866  1.00 83.99           C  
ATOM   1691  O   ALA B 605      12.632  10.557  -8.084  1.00 83.99           O  
ATOM   1692  N   TYR B 606      10.737  11.689  -8.407  1.00 84.31           N  
ATOM   1693  CA  TYR B 606      10.370  11.822  -7.002  1.00 84.31           C  
ATOM   1694  C   TYR B 606       9.253  10.852  -6.636  1.00 84.31           C  
ATOM   1695  CB  TYR B 606       9.937  13.258  -6.693  1.00 84.31           C  
ATOM   1696  O   TYR B 606       8.112  11.015  -7.076  1.00 84.31           O  
ATOM   1697  CG  TYR B 606      11.061  14.262  -6.777  1.00 84.31           C  
ATOM   1698  CD1 TYR B 606      11.723  14.694  -5.630  1.00 84.31           C  
ATOM   1699  CD2 TYR B 606      11.462  14.782  -8.003  1.00 84.31           C  
ATOM   1700  CE1 TYR B 606      12.758  15.621  -5.703  1.00 84.31           C  
ATOM   1701  CE2 TYR B 606      12.496  15.709  -8.088  1.00 84.31           C  
ATOM   1702  OH  TYR B 606      14.161  17.039  -7.012  1.00 84.31           O  
ATOM   1703  CZ  TYR B 606      13.137  16.121  -6.934  1.00 84.31           C  
ATOM   1704  N   TYR B 607       9.642   9.811  -5.835  1.00 82.96           N  
ATOM   1705  CA  TYR B 607       8.704   8.747  -5.492  1.00 82.96           C  
ATOM   1706  C   TYR B 607       8.042   9.017  -4.146  1.00 82.96           C  
ATOM   1707  CB  TYR B 607       9.417   7.392  -5.461  1.00 82.96           C  
ATOM   1708  O   TYR B 607       8.714   9.381  -3.178  1.00 82.96           O  
ATOM   1709  CG  TYR B 607       9.917   6.939  -6.811  1.00 82.96           C  
ATOM   1710  CD1 TYR B 607       9.140   6.117  -7.624  1.00 82.96           C  
ATOM   1711  CD2 TYR B 607      11.168   7.330  -7.276  1.00 82.96           C  
ATOM   1712  CE1 TYR B 607       9.598   5.695  -8.868  1.00 82.96           C  
ATOM   1713  CE2 TYR B 607      11.637   6.914  -8.518  1.00 82.96           C  
ATOM   1714  OH  TYR B 607      11.304   5.684 -10.536  1.00 82.96           O  
ATOM   1715  CZ  TYR B 607      10.845   6.099  -9.306  1.00 82.96           C  
ATOM   1716  N   LEU B 608       6.704   8.835  -4.158  1.00 83.17           N  
ATOM   1717  CA  LEU B 608       5.909   9.068  -2.957  1.00 83.17           C  
ATOM   1718  C   LEU B 608       6.213   8.020  -1.891  1.00 83.17           C  
ATOM   1719  CB  LEU B 608       4.415   9.054  -3.292  1.00 83.17           C  
ATOM   1720  O   LEU B 608       6.047   6.822  -2.128  1.00 83.17           O  
ATOM   1721  CG  LEU B 608       3.457   9.332  -2.132  1.00 83.17           C  
ATOM   1722  CD1 LEU B 608       3.690  10.733  -1.577  1.00 83.17           C  
ATOM   1723  CD2 LEU B 608       2.010   9.162  -2.581  1.00 83.17           C  
ATOM   1724  N   VAL B 609       6.696   8.398  -0.688  1.00 84.54           N  
ATOM   1725  CA  VAL B 609       7.126   7.428   0.314  1.00 84.54           C  
ATOM   1726  C   VAL B 609       6.270   7.568   1.571  1.00 84.54           C  
ATOM   1727  CB  VAL B 609       8.621   7.601   0.665  1.00 84.54           C  
ATOM   1728  O   VAL B 609       6.220   6.656   2.399  1.00 84.54           O  
ATOM   1729  CG1 VAL B 609       9.503   7.214  -0.520  1.00 84.54           C  
ATOM   1730  CG2 VAL B 609       8.904   9.038   1.099  1.00 84.54           C  
ATOM   1731  N   ASP B 610       5.485   8.794   1.695  1.00 83.37           N  
ATOM   1732  CA  ASP B 610       4.632   8.975   2.866  1.00 83.37           C  
ATOM   1733  C   ASP B 610       3.550  10.019   2.601  1.00 83.37           C  
ATOM   1734  CB  ASP B 610       5.468   9.380   4.081  1.00 83.37           C  
ATOM   1735  O   ASP B 610       3.791  11.008   1.906  1.00 83.37           O  
ATOM   1736  CG  ASP B 610       4.697   9.294   5.387  1.00 83.37           C  
ATOM   1737  OD1 ASP B 610       3.861   8.378   5.542  1.00 83.37           O  
ATOM   1738  OD2 ASP B 610       4.927  10.151   6.267  1.00 83.37           O  
ATOM   1739  N   ILE B 611       2.370   9.699   3.094  1.00 80.86           N  
ATOM   1740  CA  ILE B 611       1.277  10.665   3.133  1.00 80.86           C  
ATOM   1741  C   ILE B 611       0.851  10.904   4.580  1.00 80.86           C  
ATOM   1742  CB  ILE B 611       0.072  10.189   2.291  1.00 80.86           C  
ATOM   1743  O   ILE B 611       0.507   9.961   5.296  1.00 80.86           O  
ATOM   1744  CG1 ILE B 611       0.522   9.825   0.872  1.00 80.86           C  
ATOM   1745  CG2 ILE B 611      -1.023  11.260   2.261  1.00 80.86           C  
ATOM   1746  CD1 ILE B 611      -0.537   9.099   0.053  1.00 80.86           C  
ATOM   1747  N   SER B 612       1.056  12.123   5.012  1.00 83.42           N  
ATOM   1748  CA  SER B 612       0.675  12.410   6.391  1.00 83.42           C  
ATOM   1749  C   SER B 612      -0.350  13.537   6.458  1.00 83.42           C  
ATOM   1750  CB  SER B 612       1.905  12.778   7.222  1.00 83.42           C  
ATOM   1751  O   SER B 612      -0.465  14.335   5.525  1.00 83.42           O  
ATOM   1752  OG  SER B 612       2.513  13.958   6.725  1.00 83.42           O  
ATOM   1753  N   TYR B 613      -1.122  13.490   7.495  1.00 74.44           N  
ATOM   1754  CA  TYR B 613      -2.070  14.556   7.802  1.00 74.44           C  
ATOM   1755  C   TYR B 613      -1.689  15.269   9.093  1.00 74.44           C  
ATOM   1756  CB  TYR B 613      -3.491  13.996   7.914  1.00 74.44           C  
ATOM   1757  O   TYR B 613      -1.559  14.637  10.144  1.00 74.44           O  
ATOM   1758  CG  TYR B 613      -4.018  13.415   6.624  1.00 74.44           C  
ATOM   1759  CD1 TYR B 613      -4.827  14.170   5.777  1.00 74.44           C  
ATOM   1760  CD2 TYR B 613      -3.711  12.112   6.251  1.00 74.44           C  
ATOM   1761  CE1 TYR B 613      -5.317  13.639   4.589  1.00 74.44           C  
ATOM   1762  CE2 TYR B 613      -4.195  11.570   5.065  1.00 74.44           C  
ATOM   1763  OH  TYR B 613      -5.478  11.809   3.066  1.00 74.44           O  
ATOM   1764  CZ  TYR B 613      -4.996  12.340   4.241  1.00 74.44           C  
ATOM   1765  N   PRO B 614      -1.227  16.525   8.943  1.00 68.75           N  
ATOM   1766  CA  PRO B 614      -0.672  17.305  10.051  1.00 68.75           C  
ATOM   1767  C   PRO B 614      -1.592  17.336  11.270  1.00 68.75           C  
ATOM   1768  CB  PRO B 614      -0.512  18.704   9.452  1.00 68.75           C  
ATOM   1769  O   PRO B 614      -1.116  17.382  12.407  1.00 68.75           O  
ATOM   1770  CG  PRO B 614      -0.785  18.528   7.993  1.00 68.75           C  
ATOM   1771  CD  PRO B 614      -1.395  17.173   7.782  1.00 68.75           C  
ATOM   1772  N   SER B 615      -2.919  17.078  11.134  1.00 71.85           N  
ATOM   1773  CA  SER B 615      -3.889  16.953  12.216  1.00 71.85           C  
ATOM   1774  C   SER B 615      -5.197  16.347  11.719  1.00 71.85           C  
ATOM   1775  CB  SER B 615      -4.160  18.316  12.855  1.00 71.85           C  
ATOM   1776  O   SER B 615      -5.473  16.352  10.517  1.00 71.85           O  
ATOM   1777  OG  SER B 615      -4.961  19.119  12.005  1.00 71.85           O  
ATOM   1778  N   PRO B 616      -5.920  15.638  12.599  1.00 63.18           N  
ATOM   1779  CA  PRO B 616      -7.204  15.031  12.240  1.00 63.18           C  
ATOM   1780  C   PRO B 616      -8.188  16.037  11.648  1.00 63.18           C  
ATOM   1781  CB  PRO B 616      -7.720  14.483  13.573  1.00 63.18           C  
ATOM   1782  O   PRO B 616      -9.063  15.662  10.864  1.00 63.18           O  
ATOM   1783  CG  PRO B 616      -6.503  14.359  14.432  1.00 63.18           C  
ATOM   1784  CD  PRO B 616      -5.492  15.371  13.975  1.00 63.18           C  
ATOM   1785  N   GLU B 617      -8.005  17.374  11.871  1.00 68.95           N  
ATOM   1786  CA  GLU B 617      -8.900  18.432  11.412  1.00 68.95           C  
ATOM   1787  C   GLU B 617      -8.449  18.990  10.065  1.00 68.95           C  
ATOM   1788  CB  GLU B 617      -8.978  19.557  12.447  1.00 68.95           C  
ATOM   1789  O   GLU B 617      -9.256  19.540   9.313  1.00 68.95           O  
ATOM   1790  CG  GLU B 617      -9.628  19.142  13.759  1.00 68.95           C  
ATOM   1791  CD  GLU B 617      -9.438  20.160  14.871  1.00 68.95           C  
ATOM   1792  OE1 GLU B 617      -9.878  19.900  16.014  1.00 68.95           O  
ATOM   1793  OE2 GLU B 617      -8.845  21.228  14.598  1.00 68.95           O  
ATOM   1794  N   ASP B 618      -7.137  18.792   9.774  1.00 72.04           N  
ATOM   1795  CA  ASP B 618      -6.557  19.238   8.511  1.00 72.04           C  
ATOM   1796  C   ASP B 618      -6.653  18.148   7.447  1.00 72.04           C  
ATOM   1797  CB  ASP B 618      -5.098  19.654   8.708  1.00 72.04           C  
ATOM   1798  O   ASP B 618      -6.065  17.075   7.595  1.00 72.04           O  
ATOM   1799  CG  ASP B 618      -4.539  20.434   7.532  1.00 72.04           C  
ATOM   1800  OD1 ASP B 618      -5.187  20.474   6.463  1.00 72.04           O  
ATOM   1801  OD2 ASP B 618      -3.440  21.013   7.673  1.00 72.04           O  
ATOM   1802  N   LYS B 619      -7.564  18.370   6.476  1.00 69.26           N  
ATOM   1803  CA  LYS B 619      -7.852  17.360   5.462  1.00 69.26           C  
ATOM   1804  C   LYS B 619      -6.880  17.466   4.290  1.00 69.26           C  
ATOM   1805  CB  LYS B 619      -9.291  17.495   4.963  1.00 69.26           C  
ATOM   1806  O   LYS B 619      -6.958  16.684   3.339  1.00 69.26           O  
ATOM   1807  CG  LYS B 619     -10.343  17.201   6.022  1.00 69.26           C  
ATOM   1808  CD  LYS B 619     -11.748  17.216   5.433  1.00 69.26           C  
ATOM   1809  CE  LYS B 619     -12.802  16.919   6.491  1.00 69.26           C  
ATOM   1810  NZ  LYS B 619     -14.182  16.946   5.922  1.00 69.26           N  
ATOM   1811  N   THR B 620      -5.946  18.445   4.480  1.00 78.46           N  
ATOM   1812  CA  THR B 620      -4.972  18.556   3.400  1.00 78.46           C  
ATOM   1813  C   THR B 620      -3.770  17.653   3.660  1.00 78.46           C  
ATOM   1814  CB  THR B 620      -4.497  20.010   3.223  1.00 78.46           C  
ATOM   1815  O   THR B 620      -3.077  17.808   4.668  1.00 78.46           O  
ATOM   1816  CG2 THR B 620      -3.612  20.154   1.990  1.00 78.46           C  
ATOM   1817  OG1 THR B 620      -5.638  20.866   3.081  1.00 78.46           O  
ATOM   1818  N   PRO B 621      -3.562  16.687   2.779  1.00 79.99           N  
ATOM   1819  CA  PRO B 621      -2.444  15.761   2.974  1.00 79.99           C  
ATOM   1820  C   PRO B 621      -1.087  16.410   2.709  1.00 79.99           C  
ATOM   1821  CB  PRO B 621      -2.725  14.650   1.959  1.00 79.99           C  
ATOM   1822  O   PRO B 621      -0.986  17.325   1.888  1.00 79.99           O  
ATOM   1823  CG  PRO B 621      -3.529  15.308   0.885  1.00 79.99           C  
ATOM   1824  CD  PRO B 621      -4.338  16.412   1.503  1.00 79.99           C  
ATOM   1825  N   LYS B 622      -0.043  16.011   3.556  1.00 84.08           N  
ATOM   1826  CA  LYS B 622       1.362  16.296   3.278  1.00 84.08           C  
ATOM   1827  C   LYS B 622       2.052  15.090   2.646  1.00 84.08           C  
ATOM   1828  CB  LYS B 622       2.091  16.705   4.559  1.00 84.08           C  
ATOM   1829  O   LYS B 622       1.947  13.972   3.154  1.00 84.08           O  
ATOM   1830  CG  LYS B 622       1.715  18.087   5.071  1.00 84.08           C  
ATOM   1831  CD  LYS B 622       2.593  18.508   6.242  1.00 84.08           C  
ATOM   1832  CE  LYS B 622       2.192  19.875   6.780  1.00 84.08           C  
ATOM   1833  NZ  LYS B 622       3.032  20.279   7.947  1.00 84.08           N  
ATOM   1834  N   TYR B 623       2.746  15.386   1.473  1.00 84.45           N  
ATOM   1835  CA  TYR B 623       3.407  14.317   0.734  1.00 84.45           C  
ATOM   1836  C   TYR B 623       4.918  14.370   0.931  1.00 84.45           C  
ATOM   1837  CB  TYR B 623       3.072  14.407  -0.758  1.00 84.45           C  
ATOM   1838  O   TYR B 623       5.526  15.438   0.828  1.00 84.45           O  
ATOM   1839  CG  TYR B 623       1.592  14.362  -1.051  1.00 84.45           C  
ATOM   1840  CD1 TYR B 623       0.927  13.146  -1.194  1.00 84.45           C  
ATOM   1841  CD2 TYR B 623       0.856  15.534  -1.186  1.00 84.45           C  
ATOM   1842  CE1 TYR B 623      -0.436  13.099  -1.466  1.00 84.45           C  
ATOM   1843  CE2 TYR B 623      -0.508  15.499  -1.458  1.00 84.45           C  
ATOM   1844  OH  TYR B 623      -2.494  14.239  -1.865  1.00 84.45           O  
ATOM   1845  CZ  TYR B 623      -1.144  14.279  -1.596  1.00 84.45           C  
ATOM   1846  N   THR B 624       5.448  13.274   1.255  1.00 86.46           N  
ATOM   1847  CA  THR B 624       6.897  13.125   1.325  1.00 86.46           C  
ATOM   1848  C   THR B 624       7.414  12.304   0.147  1.00 86.46           C  
ATOM   1849  CB  THR B 624       7.327  12.458   2.646  1.00 86.46           C  
ATOM   1850  O   THR B 624       6.927  11.201  -0.109  1.00 86.46           O  
ATOM   1851  CG2 THR B 624       8.846  12.388   2.758  1.00 86.46           C  
ATOM   1852  OG1 THR B 624       6.812  13.218   3.747  1.00 86.46           O  
ATOM   1853  N   PHE B 625       8.390  12.990  -0.600  1.00 86.11           N  
ATOM   1854  CA  PHE B 625       8.946  12.324  -1.772  1.00 86.11           C  
ATOM   1855  C   PHE B 625      10.422  12.006  -1.565  1.00 86.11           C  
ATOM   1856  CB  PHE B 625       8.766  13.192  -3.021  1.00 86.11           C  
ATOM   1857  O   PHE B 625      11.111  12.696  -0.810  1.00 86.11           O  
ATOM   1858  CG  PHE B 625       7.329  13.380  -3.428  1.00 86.11           C  
ATOM   1859  CD1 PHE B 625       6.717  12.488  -4.300  1.00 86.11           C  
ATOM   1860  CD2 PHE B 625       6.591  14.449  -2.938  1.00 86.11           C  
ATOM   1861  CE1 PHE B 625       5.387  12.660  -4.679  1.00 86.11           C  
ATOM   1862  CE2 PHE B 625       5.262  14.627  -3.312  1.00 86.11           C  
ATOM   1863  CZ  PHE B 625       4.662  13.732  -4.183  1.00 86.11           C  
ATOM   1864  N   GLN B 626      10.915  11.004  -2.153  1.00 87.80           N  
ATOM   1865  CA  GLN B 626      12.331  10.666  -2.237  1.00 87.80           C  
ATOM   1866  C   GLN B 626      12.815  10.677  -3.684  1.00 87.80           C  
ATOM   1867  CB  GLN B 626      12.595   9.297  -1.606  1.00 87.80           C  
ATOM   1868  O   GLN B 626      12.188  10.077  -4.559  1.00 87.80           O  
ATOM   1869  CG  GLN B 626      14.067   8.912  -1.566  1.00 87.80           C  
ATOM   1870  CD  GLN B 626      14.301   7.554  -0.930  1.00 87.80           C  
ATOM   1871  NE2 GLN B 626      15.535   7.304  -0.504  1.00 87.80           N  
ATOM   1872  OE1 GLN B 626      13.381   6.738  -0.822  1.00 87.80           O  
ATOM   1873  N   LYS B 627      13.793  11.465  -3.851  1.00 88.92           N  
ATOM   1874  CA  LYS B 627      14.398  11.509  -5.179  1.00 88.92           C  
ATOM   1875  C   LYS B 627      15.245  10.266  -5.438  1.00 88.92           C  
ATOM   1876  CB  LYS B 627      15.252  12.768  -5.339  1.00 88.92           C  
ATOM   1877  O   LYS B 627      16.151   9.953  -4.663  1.00 88.92           O  
ATOM   1878  CG  LYS B 627      15.792  12.975  -6.747  1.00 88.92           C  
ATOM   1879  CD  LYS B 627      16.633  14.242  -6.842  1.00 88.92           C  
ATOM   1880  CE  LYS B 627      17.187  14.441  -8.246  1.00 88.92           C  
ATOM   1881  NZ  LYS B 627      18.000  15.690  -8.348  1.00 88.92           N  
ATOM   1882  N   ILE B 628      14.913   9.522  -6.529  1.00 86.01           N  
ATOM   1883  CA  ILE B 628      15.640   8.310  -6.892  1.00 86.01           C  
ATOM   1884  C   ILE B 628      16.053   8.378  -8.361  1.00 86.01           C  
ATOM   1885  CB  ILE B 628      14.793   7.044  -6.632  1.00 86.01           C  
ATOM   1886  O   ILE B 628      15.242   8.716  -9.226  1.00 86.01           O  
ATOM   1887  CG1 ILE B 628      14.379   6.973  -5.157  1.00 86.01           C  
ATOM   1888  CG2 ILE B 628      15.562   5.786  -7.046  1.00 86.01           C  
ATOM   1889  CD1 ILE B 628      13.407   5.845  -4.841  1.00 86.01           C  
ATOM   1890  N   SER B 629      17.283   8.090  -8.590  1.00 86.82           N  
ATOM   1891  CA  SER B 629      17.775   7.975  -9.959  1.00 86.82           C  
ATOM   1892  C   SER B 629      17.917   6.515 -10.375  1.00 86.82           C  
ATOM   1893  CB  SER B 629      19.119   8.689 -10.107  1.00 86.82           C  
ATOM   1894  O   SER B 629      18.744   5.785  -9.825  1.00 86.82           O  
ATOM   1895  OG  SER B 629      18.975  10.083  -9.890  1.00 86.82           O  
ATOM   1896  N   LEU B 630      16.890   6.138 -11.324  1.00 85.87           N  
ATOM   1897  CA  LEU B 630      16.904   4.752 -11.778  1.00 85.87           C  
ATOM   1898  C   LEU B 630      17.778   4.595 -13.018  1.00 85.87           C  
ATOM   1899  CB  LEU B 630      15.482   4.271 -12.077  1.00 85.87           C  
ATOM   1900  O   LEU B 630      17.655   5.367 -13.971  1.00 85.87           O  
ATOM   1901  CG  LEU B 630      14.524   4.205 -10.887  1.00 85.87           C  
ATOM   1902  CD1 LEU B 630      13.098   3.960 -11.368  1.00 85.87           C  
ATOM   1903  CD2 LEU B 630      14.959   3.117  -9.911  1.00 85.87           C  
ATOM   1904  N   PRO B 631      18.675   3.577 -12.926  1.00 84.82           N  
ATOM   1905  CA  PRO B 631      19.335   3.261 -14.194  1.00 84.82           C  
ATOM   1906  C   PRO B 631      18.373   2.695 -15.236  1.00 84.82           C  
ATOM   1907  CB  PRO B 631      20.384   2.220 -13.797  1.00 84.82           C  
ATOM   1908  O   PRO B 631      17.316   2.166 -14.882  1.00 84.82           O  
ATOM   1909  CG  PRO B 631      19.823   1.557 -12.580  1.00 84.82           C  
ATOM   1910  CD  PRO B 631      18.988   2.559 -11.834  1.00 84.82           C  
ATOM   1911  N   LYS B 632      18.646   2.872 -16.546  1.00 80.02           N  
ATOM   1912  CA  LYS B 632      17.794   2.377 -17.624  1.00 80.02           C  
ATOM   1913  C   LYS B 632      17.445   0.906 -17.416  1.00 80.02           C  
ATOM   1914  CB  LYS B 632      18.477   2.567 -18.979  1.00 80.02           C  
ATOM   1915  O   LYS B 632      16.324   0.482 -17.707  1.00 80.02           O  
ATOM   1916  CG  LYS B 632      17.565   2.321 -20.172  1.00 80.02           C  
ATOM   1917  CD  LYS B 632      18.258   2.661 -21.485  1.00 80.02           C  
ATOM   1918  CE  LYS B 632      17.350   2.406 -22.680  1.00 80.02           C  
ATOM   1919  NZ  LYS B 632      18.015   2.765 -23.968  1.00 80.02           N  
ATOM   1920  N   SER B 633      18.352   0.202 -16.870  1.00 80.99           N  
ATOM   1921  CA  SER B 633      18.155  -1.227 -16.651  1.00 80.99           C  
ATOM   1922  C   SER B 633      17.055  -1.483 -15.626  1.00 80.99           C  
ATOM   1923  CB  SER B 633      19.457  -1.884 -16.190  1.00 80.99           C  
ATOM   1924  O   SER B 633      16.465  -2.565 -15.598  1.00 80.99           O  
ATOM   1925  OG  SER B 633      19.920  -1.292 -14.988  1.00 80.99           O  
ATOM   1926  N   ALA B 634      16.800  -0.556 -14.808  1.00 78.95           N  
ATOM   1927  CA  ALA B 634      15.832  -0.667 -13.719  1.00 78.95           C  
ATOM   1928  C   ALA B 634      14.466  -0.135 -14.143  1.00 78.95           C  
ATOM   1929  CB  ALA B 634      16.332   0.082 -12.486  1.00 78.95           C  
ATOM   1930  O   ALA B 634      13.499  -0.216 -13.383  1.00 78.95           O  
ATOM   1931  N   LEU B 635      14.312   0.462 -15.383  1.00 79.77           N  
ATOM   1932  CA  LEU B 635      13.047   0.897 -15.966  1.00 79.77           C  
ATOM   1933  C   LEU B 635      12.361  -0.253 -16.695  1.00 79.77           C  
ATOM   1934  CB  LEU B 635      13.275   2.064 -16.931  1.00 79.77           C  
ATOM   1935  O   LEU B 635      13.028  -1.117 -17.268  1.00 79.77           O  
ATOM   1936  CG  LEU B 635      13.841   3.347 -16.321  1.00 79.77           C  
ATOM   1937  CD1 LEU B 635      14.177   4.352 -17.418  1.00 79.77           C  
ATOM   1938  CD2 LEU B 635      12.855   3.946 -15.324  1.00 79.77           C  
TER    1939      LEU B 635                                                      
ENDMDL                                                                          
END                                                                             
