# Supplementary material for: AlphaDesign: a de novo protein design framework based on AlphaFold
Source: Mol Syst Biol. 2025 Jun 17;21(9):1166–89. doi: 10.1038/s44320-025-00119-z (PMC12405559; doi:10.1038/s44320-025-00119-z)
Supplement: Supplementary file 8 — Source data Fig. 6 [file 44320_2025_119_MOESM8_ESM.zip › Figure_6/6A/prediction_pdl1-binder-50-nr2-run-2_result_32.pdb]

MODEL     1                                                                     
ATOM      1  N   SER A   0       4.060  -7.687 -18.924  1.00 77.89           N  
ATOM      2  CA  SER A   0       3.904  -6.489 -18.105  1.00 77.89           C  
ATOM      3  C   SER A   0       3.401  -6.836 -16.708  1.00 77.89           C  
ATOM      4  CB  SER A   0       2.942  -5.505 -18.772  1.00 77.89           C  
ATOM      5  O   SER A   0       2.610  -7.766 -16.540  1.00 77.89           O  
ATOM      6  OG  SER A   0       1.626  -6.031 -18.803  1.00 77.89           O  
ATOM      7  N   PHE A   1       4.152  -6.624 -15.697  1.00 90.09           N  
ATOM      8  CA  PHE A   1       3.848  -6.808 -14.283  1.00 90.09           C  
ATOM      9  C   PHE A   1       2.517  -6.157 -13.927  1.00 90.09           C  
ATOM     10  CB  PHE A   1       4.967  -6.228 -13.412  1.00 90.09           C  
ATOM     11  O   PHE A   1       2.321  -4.963 -14.163  1.00 90.09           O  
ATOM     12  CG  PHE A   1       4.760  -6.443 -11.937  1.00 90.09           C  
ATOM     13  CD1 PHE A   1       4.164  -5.461 -11.154  1.00 90.09           C  
ATOM     14  CD2 PHE A   1       5.161  -7.627 -11.332  1.00 90.09           C  
ATOM     15  CE1 PHE A   1       3.971  -5.657  -9.788  1.00 90.09           C  
ATOM     16  CE2 PHE A   1       4.972  -7.830  -9.968  1.00 90.09           C  
ATOM     17  CZ  PHE A   1       4.378  -6.843  -9.198  1.00 90.09           C  
ATOM     18  N   THR A   2       1.533  -6.944 -13.493  1.00 94.22           N  
ATOM     19  CA  THR A   2       0.218  -6.421 -13.138  1.00 94.22           C  
ATOM     20  C   THR A   2      -0.213  -6.928 -11.765  1.00 94.22           C  
ATOM     21  CB  THR A   2      -0.839  -6.811 -14.187  1.00 94.22           C  
ATOM     22  O   THR A   2      -0.111  -8.123 -11.478  1.00 94.22           O  
ATOM     23  CG2 THR A   2      -2.197  -6.204 -13.851  1.00 94.22           C  
ATOM     24  OG1 THR A   2      -0.423  -6.340 -15.475  1.00 94.22           O  
ATOM     25  N   VAL A   3      -0.636  -6.051 -10.970  1.00 96.46           N  
ATOM     26  CA  VAL A   3      -1.231  -6.363  -9.675  1.00 96.46           C  
ATOM     27  C   VAL A   3      -2.734  -6.579  -9.834  1.00 96.46           C  
ATOM     28  CB  VAL A   3      -0.960  -5.245  -8.643  1.00 96.46           C  
ATOM     29  O   VAL A   3      -3.398  -5.846 -10.571  1.00 96.46           O  
ATOM     30  CG1 VAL A   3      -1.689  -5.533  -7.331  1.00 96.46           C  
ATOM     31  CG2 VAL A   3       0.541  -5.095  -8.402  1.00 96.46           C  
ATOM     32  N   THR A   4      -3.242  -7.641  -9.140  1.00 97.05           N  
ATOM     33  CA  THR A   4      -4.676  -7.908  -9.164  1.00 97.05           C  
ATOM     34  C   THR A   4      -5.275  -7.771  -7.767  1.00 97.05           C  
ATOM     35  CB  THR A   4      -4.973  -9.314  -9.717  1.00 97.05           C  
ATOM     36  O   THR A   4      -4.601  -8.033  -6.769  1.00 97.05           O  
ATOM     37  CG2 THR A   4      -4.471  -9.460 -11.150  1.00 97.05           C  
ATOM     38  OG1 THR A   4      -4.326 -10.292  -8.894  1.00 97.05           O  
ATOM     39  N   VAL A   5      -6.504  -7.210  -7.764  1.00 97.00           N  
ATOM     40  CA  VAL A   5      -7.250  -7.084  -6.516  1.00 97.00           C  
ATOM     41  C   VAL A   5      -8.427  -8.056  -6.517  1.00 97.00           C  
ATOM     42  CB  VAL A   5      -7.753  -5.639  -6.300  1.00 97.00           C  
ATOM     43  O   VAL A   5      -9.302  -7.981  -7.383  1.00 97.00           O  
ATOM     44  CG1 VAL A   5      -8.501  -5.521  -4.973  1.00 97.00           C  
ATOM     45  CG2 VAL A   5      -6.585  -4.655  -6.348  1.00 97.00           C  
ATOM     46  N   PRO A   6      -8.409  -9.015  -5.538  1.00 95.53           N  
ATOM     47  CA  PRO A   6      -9.477 -10.017  -5.508  1.00 95.53           C  
ATOM     48  C   PRO A   6     -10.855  -9.404  -5.273  1.00 95.53           C  
ATOM     49  CB  PRO A   6      -9.077 -10.923  -4.341  1.00 95.53           C  
ATOM     50  O   PRO A   6     -11.841  -9.845  -5.869  1.00 95.53           O  
ATOM     51  CG  PRO A   6      -7.606 -10.712  -4.179  1.00 95.53           C  
ATOM     52  CD  PRO A   6      -7.278  -9.306  -4.594  1.00 95.53           C  
ATOM     53  N   LYS A   7     -10.947  -8.423  -4.434  1.00 95.07           N  
ATOM     54  CA  LYS A   7     -12.186  -7.730  -4.093  1.00 95.07           C  
ATOM     55  C   LYS A   7     -12.017  -6.218  -4.199  1.00 95.07           C  
ATOM     56  CB  LYS A   7     -12.643  -8.109  -2.683  1.00 95.07           C  
ATOM     57  O   LYS A   7     -11.175  -5.632  -3.515  1.00 95.07           O  
ATOM     58  CG  LYS A   7     -13.089  -9.557  -2.545  1.00 95.07           C  
ATOM     59  CD  LYS A   7     -13.580  -9.859  -1.135  1.00 95.07           C  
ATOM     60  CE  LYS A   7     -13.920 -11.334  -0.964  1.00 95.07           C  
ATOM     61  NZ  LYS A   7     -14.405 -11.634   0.417  1.00 95.07           N  
ATOM     62  N   ASP A   8     -12.856  -5.624  -5.050  1.00 94.06           N  
ATOM     63  CA  ASP A   8     -12.743  -4.193  -5.320  1.00 94.06           C  
ATOM     64  C   ASP A   8     -13.500  -3.376  -4.276  1.00 94.06           C  
ATOM     65  CB  ASP A   8     -13.263  -3.869  -6.721  1.00 94.06           C  
ATOM     66  O   ASP A   8     -13.177  -2.210  -4.038  1.00 94.06           O  
ATOM     67  CG  ASP A   8     -12.358  -4.387  -7.825  1.00 94.06           C  
ATOM     68  OD1 ASP A   8     -11.124  -4.432  -7.631  1.00 94.06           O  
ATOM     69  OD2 ASP A   8     -12.883  -4.751  -8.899  1.00 94.06           O  
ATOM     70  N   LEU A   9     -14.500  -4.055  -3.509  1.00 97.20           N  
ATOM     71  CA  LEU A   9     -15.286  -3.414  -2.461  1.00 97.20           C  
ATOM     72  C   LEU A   9     -15.334  -4.283  -1.208  1.00 97.20           C  
ATOM     73  CB  LEU A   9     -16.708  -3.131  -2.954  1.00 97.20           C  
ATOM     74  O   LEU A   9     -15.709  -5.455  -1.275  1.00 97.20           O  
ATOM     75  CG  LEU A   9     -17.682  -2.557  -1.924  1.00 97.20           C  
ATOM     76  CD1 LEU A   9     -17.267  -1.142  -1.534  1.00 97.20           C  
ATOM     77  CD2 LEU A   9     -19.106  -2.571  -2.468  1.00 97.20           C  
ATOM     78  N   TYR A  10     -14.907  -3.666  -0.061  1.00 96.62           N  
ATOM     79  CA  TYR A  10     -14.993  -4.319   1.240  1.00 96.62           C  
ATOM     80  C   TYR A  10     -15.983  -3.599   2.148  1.00 96.62           C  
ATOM     81  CB  TYR A  10     -13.616  -4.372   1.908  1.00 96.62           C  
ATOM     82  O   TYR A  10     -15.898  -2.382   2.327  1.00 96.62           O  
ATOM     83  CG  TYR A  10     -12.637  -5.285   1.210  1.00 96.62           C  
ATOM     84  CD1 TYR A  10     -12.385  -6.568   1.693  1.00 96.62           C  
ATOM     85  CD2 TYR A  10     -11.963  -4.868   0.068  1.00 96.62           C  
ATOM     86  CE1 TYR A  10     -11.482  -7.412   1.055  1.00 96.62           C  
ATOM     87  CE2 TYR A  10     -11.059  -5.704  -0.579  1.00 96.62           C  
ATOM     88  OH  TYR A  10      -9.931  -7.804  -0.716  1.00 96.62           O  
ATOM     89  CZ  TYR A  10     -10.826  -6.972  -0.079  1.00 96.62           C  
ATOM     90  N   VAL A  11     -17.015  -4.307   2.620  1.00 96.76           N  
ATOM     91  CA  VAL A  11     -17.935  -3.795   3.630  1.00 96.76           C  
ATOM     92  C   VAL A  11     -17.658  -4.470   4.971  1.00 96.76           C  
ATOM     93  CB  VAL A  11     -19.408  -4.012   3.218  1.00 96.76           C  
ATOM     94  O   VAL A  11     -17.789  -5.690   5.098  1.00 96.76           O  
ATOM     95  CG1 VAL A  11     -20.354  -3.402   4.250  1.00 96.76           C  
ATOM     96  CG2 VAL A  11     -19.668  -3.419   1.834  1.00 96.76           C  
ATOM     97  N   VAL A  12     -17.214  -3.635   5.952  1.00 97.10           N  
ATOM     98  CA  VAL A  12     -16.741  -4.195   7.214  1.00 97.10           C  
ATOM     99  C   VAL A  12     -17.512  -3.572   8.376  1.00 97.10           C  
ATOM    100  CB  VAL A  12     -15.224  -3.971   7.401  1.00 97.10           C  
ATOM    101  O   VAL A  12     -17.885  -2.398   8.324  1.00 97.10           O  
ATOM    102  CG1 VAL A  12     -14.716  -4.718   8.633  1.00 97.10           C  
ATOM    103  CG2 VAL A  12     -14.462  -4.414   6.152  1.00 97.10           C  
ATOM    104  N   GLU A  13     -17.775  -4.353   9.430  1.00 97.64           N  
ATOM    105  CA  GLU A  13     -18.454  -3.867  10.628  1.00 97.64           C  
ATOM    106  C   GLU A  13     -17.501  -3.073  11.517  1.00 97.64           C  
ATOM    107  CB  GLU A  13     -19.059  -5.032  11.414  1.00 97.64           C  
ATOM    108  O   GLU A  13     -16.340  -3.451  11.685  1.00 97.64           O  
ATOM    109  CG  GLU A  13     -20.221  -5.714  10.706  1.00 97.64           C  
ATOM    110  CD  GLU A  13     -20.849  -6.831  11.523  1.00 97.64           C  
ATOM    111  OE1 GLU A  13     -21.885  -7.389  11.094  1.00 97.64           O  
ATOM    112  OE2 GLU A  13     -20.302  -7.151  12.602  1.00 97.64           O  
ATOM    113  N   TYR A  14     -18.037  -1.923  12.148  1.00 97.24           N  
ATOM    114  CA  TYR A  14     -17.293  -1.126  13.117  1.00 97.24           C  
ATOM    115  C   TYR A  14     -16.790  -1.992  14.265  1.00 97.24           C  
ATOM    116  CB  TYR A  14     -18.165   0.009  13.663  1.00 97.24           C  
ATOM    117  O   TYR A  14     -17.553  -2.769  14.845  1.00 97.24           O  
ATOM    118  CG  TYR A  14     -17.464   0.879  14.677  1.00 97.24           C  
ATOM    119  CD1 TYR A  14     -17.636   0.667  16.043  1.00 97.24           C  
ATOM    120  CD2 TYR A  14     -16.629   1.915  14.273  1.00 97.24           C  
ATOM    121  CE1 TYR A  14     -16.994   1.468  16.982  1.00 97.24           C  
ATOM    122  CE2 TYR A  14     -15.981   2.722  15.203  1.00 97.24           C  
ATOM    123  OH  TYR A  14     -15.530   3.286  17.478  1.00 97.24           O  
ATOM    124  CZ  TYR A  14     -16.169   2.490  16.553  1.00 97.24           C  
ATOM    125  N   GLY A  15     -15.452  -1.961  14.547  1.00 96.53           N  
ATOM    126  CA  GLY A  15     -14.882  -2.668  15.683  1.00 96.53           C  
ATOM    127  C   GLY A  15     -14.370  -4.052  15.329  1.00 96.53           C  
ATOM    128  O   GLY A  15     -13.732  -4.712  16.152  1.00 96.53           O  
ATOM    129  N   SER A  16     -14.669  -4.524  14.011  1.00 97.46           N  
ATOM    130  CA  SER A  16     -14.189  -5.818  13.536  1.00 97.46           C  
ATOM    131  C   SER A  16     -12.805  -5.698  12.908  1.00 97.46           C  
ATOM    132  CB  SER A  16     -15.168  -6.413  12.522  1.00 97.46           C  
ATOM    133  O   SER A  16     -12.245  -4.602  12.831  1.00 97.46           O  
ATOM    134  OG  SER A  16     -15.249  -5.601  11.364  1.00 97.46           O  
ATOM    135  N   ASN A  17     -12.219  -6.924  12.543  1.00 97.76           N  
ATOM    136  CA  ASN A  17     -10.984  -6.964  11.768  1.00 97.76           C  
ATOM    137  C   ASN A  17     -11.263  -6.979  10.268  1.00 97.76           C  
ATOM    138  CB  ASN A  17     -10.141  -8.179  12.164  1.00 97.76           C  
ATOM    139  O   ASN A  17     -12.331  -7.415   9.836  1.00 97.76           O  
ATOM    140  CG  ASN A  17      -9.750  -8.166  13.629  1.00 97.76           C  
ATOM    141  ND2 ASN A  17      -9.407  -9.333  14.161  1.00 97.76           N  
ATOM    142  OD1 ASN A  17      -9.757  -7.116  14.277  1.00 97.76           O  
ATOM    143  N   MET A  18     -10.356  -6.365   9.520  1.00 97.89           N  
ATOM    144  CA  MET A  18     -10.465  -6.379   8.064  1.00 97.89           C  
ATOM    145  C   MET A  18      -9.156  -6.832   7.425  1.00 97.89           C  
ATOM    146  CB  MET A  18     -10.851  -4.994   7.540  1.00 97.89           C  
ATOM    147  O   MET A  18      -8.075  -6.514   7.922  1.00 97.89           O  
ATOM    148  CG  MET A  18     -10.905  -4.906   6.024  1.00 97.89           C  
ATOM    149  SD  MET A  18     -11.309  -3.217   5.432  1.00 97.89           S  
ATOM    150  CE  MET A  18      -9.788  -2.343   5.893  1.00 97.89           C  
ATOM    151  N   THR A  19      -9.307  -7.680   6.350  1.00 98.05           N  
ATOM    152  CA  THR A  19      -8.169  -8.078   5.528  1.00 98.05           C  
ATOM    153  C   THR A  19      -8.404  -7.711   4.066  1.00 98.05           C  
ATOM    154  CB  THR A  19      -7.898  -9.589   5.644  1.00 98.05           C  
ATOM    155  O   THR A  19      -9.407  -8.112   3.473  1.00 98.05           O  
ATOM    156  CG2 THR A  19      -6.684  -9.995   4.815  1.00 98.05           C  
ATOM    157  OG1 THR A  19      -7.659  -9.922   7.017  1.00 98.05           O  
ATOM    158  N   ILE A  20      -7.501  -6.915   3.512  1.00 97.82           N  
ATOM    159  CA  ILE A  20      -7.540  -6.543   2.102  1.00 97.82           C  
ATOM    160  C   ILE A  20      -6.324  -7.120   1.382  1.00 97.82           C  
ATOM    161  CB  ILE A  20      -7.590  -5.009   1.923  1.00 97.82           C  
ATOM    162  O   ILE A  20      -5.213  -7.109   1.919  1.00 97.82           O  
ATOM    163  CG1 ILE A  20      -8.704  -4.406   2.787  1.00 97.82           C  
ATOM    164  CG2 ILE A  20      -7.782  -4.643   0.448  1.00 97.82           C  
ATOM    165  CD1 ILE A  20      -8.650  -2.889   2.898  1.00 97.82           C  
ATOM    166  N   GLU A  21      -6.614  -7.542   0.119  1.00 98.14           N  
ATOM    167  CA  GLU A  21      -5.549  -8.271  -0.564  1.00 98.14           C  
ATOM    168  C   GLU A  21      -5.259  -7.668  -1.935  1.00 98.14           C  
ATOM    169  CB  GLU A  21      -5.916  -9.751  -0.707  1.00 98.14           C  
ATOM    170  O   GLU A  21      -6.175  -7.221  -2.629  1.00 98.14           O  
ATOM    171  CG  GLU A  21      -6.135 -10.461   0.620  1.00 98.14           C  
ATOM    172  CD  GLU A  21      -6.572 -11.909   0.461  1.00 98.14           C  
ATOM    173  OE1 GLU A  21      -5.772 -12.822   0.767  1.00 98.14           O  
ATOM    174  OE2 GLU A  21      -7.724 -12.132   0.026  1.00 98.14           O  
ATOM    175  N   CYS A  22      -3.955  -7.657  -2.290  1.00 98.13           N  
ATOM    176  CA  CYS A  22      -3.444  -7.445  -3.640  1.00 98.13           C  
ATOM    177  C   CYS A  22      -2.506  -8.573  -4.052  1.00 98.13           C  
ATOM    178  CB  CYS A  22      -2.715  -6.104  -3.733  1.00 98.13           C  
ATOM    179  O   CYS A  22      -1.598  -8.937  -3.302  1.00 98.13           O  
ATOM    180  SG  CYS A  22      -3.807  -4.672  -3.603  1.00 98.13           S  
ATOM    181  N   LYS A  23      -2.777  -9.062  -5.286  1.00 97.79           N  
ATOM    182  CA  LYS A  23      -1.974 -10.189  -5.753  1.00 97.79           C  
ATOM    183  C   LYS A  23      -0.986  -9.751  -6.830  1.00 97.79           C  
ATOM    184  CB  LYS A  23      -2.873 -11.304  -6.289  1.00 97.79           C  
ATOM    185  O   LYS A  23      -1.276  -8.845  -7.615  1.00 97.79           O  
ATOM    186  CG  LYS A  23      -3.807 -11.900  -5.246  1.00 97.79           C  
ATOM    187  CD  LYS A  23      -4.561 -13.105  -5.794  1.00 97.79           C  
ATOM    188  CE  LYS A  23      -5.444 -13.744  -4.732  1.00 97.79           C  
ATOM    189  NZ  LYS A  23      -6.209 -14.907  -5.273  1.00 97.79           N  
ATOM    190  N   PHE A  24       0.256 -10.322  -6.768  1.00 96.92           N  
ATOM    191  CA  PHE A  24       1.273 -10.049  -7.776  1.00 96.92           C  
ATOM    192  C   PHE A  24       1.960 -11.336  -8.216  1.00 96.92           C  
ATOM    193  CB  PHE A  24       2.311  -9.057  -7.240  1.00 96.92           C  
ATOM    194  O   PHE A  24       1.953 -12.330  -7.487  1.00 96.92           O  
ATOM    195  CG  PHE A  24       3.060  -9.556  -6.034  1.00 96.92           C  
ATOM    196  CD1 PHE A  24       2.513  -9.443  -4.762  1.00 96.92           C  
ATOM    197  CD2 PHE A  24       4.314 -10.139  -6.174  1.00 96.92           C  
ATOM    198  CE1 PHE A  24       3.205  -9.904  -3.645  1.00 96.92           C  
ATOM    199  CE2 PHE A  24       5.011 -10.601  -5.061  1.00 96.92           C  
ATOM    200  CZ  PHE A  24       4.455 -10.482  -3.798  1.00 96.92           C  
ATOM    201  N   PRO A  25       2.389 -11.309  -9.488  1.00 94.73           N  
ATOM    202  CA  PRO A  25       3.080 -12.507  -9.973  1.00 94.73           C  
ATOM    203  C   PRO A  25       4.411 -12.746  -9.264  1.00 94.73           C  
ATOM    204  CB  PRO A  25       3.297 -12.211 -11.459  1.00 94.73           C  
ATOM    205  O   PRO A  25       5.153 -11.797  -8.998  1.00 94.73           O  
ATOM    206  CG  PRO A  25       3.320 -10.720 -11.552  1.00 94.73           C  
ATOM    207  CD  PRO A  25       2.439 -10.160 -10.473  1.00 94.73           C  
ATOM    208  N   VAL A  26       4.613 -13.970  -8.836  1.00 90.63           N  
ATOM    209  CA  VAL A  26       5.869 -14.321  -8.182  1.00 90.63           C  
ATOM    210  C   VAL A  26       6.641 -15.316  -9.046  1.00 90.63           C  
ATOM    211  CB  VAL A  26       5.631 -14.910  -6.774  1.00 90.63           C  
ATOM    212  O   VAL A  26       6.062 -16.270  -9.572  1.00 90.63           O  
ATOM    213  CG1 VAL A  26       6.955 -15.305  -6.122  1.00 90.63           C  
ATOM    214  CG2 VAL A  26       4.877 -13.911  -5.898  1.00 90.63           C  
ATOM    215  N   GLU A  27       7.860 -14.973  -9.357  1.00 85.71           N  
ATOM    216  CA  GLU A  27       8.705 -15.950 -10.035  1.00 85.71           C  
ATOM    217  C   GLU A  27       8.951 -17.172  -9.156  1.00 85.71           C  
ATOM    218  CB  GLU A  27      10.039 -15.318 -10.442  1.00 85.71           C  
ATOM    219  O   GLU A  27       8.317 -17.329  -8.110  1.00 85.71           O  
ATOM    220  CG  GLU A  27       9.892 -14.098 -11.340  1.00 85.71           C  
ATOM    221  CD  GLU A  27      10.657 -14.221 -12.649  1.00 85.71           C  
ATOM    222  OE1 GLU A  27      10.523 -13.329 -13.517  1.00 85.71           O  
ATOM    223  OE2 GLU A  27      11.395 -15.219 -12.808  1.00 85.71           O  
ATOM    224  N   LYS A  28       9.700 -18.203  -9.605  1.00 84.04           N  
ATOM    225  CA  LYS A  28      10.001 -19.446  -8.900  1.00 84.04           C  
ATOM    226  C   LYS A  28      10.421 -19.172  -7.459  1.00 84.04           C  
ATOM    227  CB  LYS A  28      11.099 -20.223  -9.627  1.00 84.04           C  
ATOM    228  O   LYS A  28       9.937 -19.825  -6.531  1.00 84.04           O  
ATOM    229  CG  LYS A  28      10.655 -20.832 -10.949  1.00 84.04           C  
ATOM    230  CD  LYS A  28      11.750 -21.694 -11.563  1.00 84.04           C  
ATOM    231  CE  LYS A  28      11.325 -22.264 -12.910  1.00 84.04           C  
ATOM    232  NZ  LYS A  28      12.390 -23.123 -13.509  1.00 84.04           N  
ATOM    233  N   GLN A  29      11.225 -18.002  -7.242  1.00 91.22           N  
ATOM    234  CA  GLN A  29      11.644 -17.584  -5.908  1.00 91.22           C  
ATOM    235  C   GLN A  29      11.517 -16.073  -5.740  1.00 91.22           C  
ATOM    236  CB  GLN A  29      13.084 -18.023  -5.635  1.00 91.22           C  
ATOM    237  O   GLN A  29      12.024 -15.306  -6.562  1.00 91.22           O  
ATOM    238  CG  GLN A  29      13.544 -17.769  -4.206  1.00 91.22           C  
ATOM    239  CD  GLN A  29      14.951 -18.271  -3.944  1.00 91.22           C  
ATOM    240  NE2 GLN A  29      15.305 -18.408  -2.671  1.00 91.22           N  
ATOM    241  OE1 GLN A  29      15.715 -18.534  -4.879  1.00 91.22           O  
ATOM    242  N   LEU A  30      10.815 -15.735  -4.648  1.00 93.32           N  
ATOM    243  CA  LEU A  30      10.577 -14.324  -4.361  1.00 93.32           C  
ATOM    244  C   LEU A  30      11.849 -13.650  -3.857  1.00 93.32           C  
ATOM    245  CB  LEU A  30       9.459 -14.170  -3.326  1.00 93.32           C  
ATOM    246  O   LEU A  30      12.489 -14.140  -2.924  1.00 93.32           O  
ATOM    247  CG  LEU A  30       9.109 -12.739  -2.915  1.00 93.32           C  
ATOM    248  CD1 LEU A  30       8.471 -11.993  -4.083  1.00 93.32           C  
ATOM    249  CD2 LEU A  30       8.181 -12.741  -1.706  1.00 93.32           C  
ATOM    250  N   ASP A  31      12.299 -12.635  -4.591  1.00 92.79           N  
ATOM    251  CA  ASP A  31      13.379 -11.772  -4.122  1.00 92.79           C  
ATOM    252  C   ASP A  31      12.841 -10.649  -3.239  1.00 92.79           C  
ATOM    253  CB  ASP A  31      14.151 -11.186  -5.306  1.00 92.79           C  
ATOM    254  O   ASP A  31      12.350  -9.637  -3.743  1.00 92.79           O  
ATOM    255  CG  ASP A  31      15.368 -10.384  -4.882  1.00 92.79           C  
ATOM    256  OD1 ASP A  31      15.608 -10.236  -3.664  1.00 92.79           O  
ATOM    257  OD2 ASP A  31      16.093  -9.892  -5.774  1.00 92.79           O  
ATOM    258  N   LEU A  32      12.871 -10.807  -1.834  1.00 92.40           N  
ATOM    259  CA  LEU A  32      12.280  -9.882  -0.873  1.00 92.40           C  
ATOM    260  C   LEU A  32      12.951  -8.515  -0.949  1.00 92.40           C  
ATOM    261  CB  LEU A  32      12.393 -10.441   0.548  1.00 92.40           C  
ATOM    262  O   LEU A  32      12.315  -7.491  -0.691  1.00 92.40           O  
ATOM    263  CG  LEU A  32      11.389 -11.530   0.930  1.00 92.40           C  
ATOM    264  CD1 LEU A  32      11.728 -12.105   2.301  1.00 92.40           C  
ATOM    265  CD2 LEU A  32       9.968 -10.977   0.913  1.00 92.40           C  
ATOM    266  N   ALA A  33      14.232  -8.474  -1.361  1.00 89.83           N  
ATOM    267  CA  ALA A  33      15.002  -7.238  -1.475  1.00 89.83           C  
ATOM    268  C   ALA A  33      14.474  -6.365  -2.610  1.00 89.83           C  
ATOM    269  CB  ALA A  33      16.481  -7.550  -1.693  1.00 89.83           C  
ATOM    270  O   ALA A  33      14.591  -5.138  -2.564  1.00 89.83           O  
ATOM    271  N   ALA A  34      13.888  -6.978  -3.540  1.00 90.05           N  
ATOM    272  CA  ALA A  34      13.375  -6.288  -4.721  1.00 90.05           C  
ATOM    273  C   ALA A  34      11.898  -5.942  -4.556  1.00 90.05           C  
ATOM    274  CB  ALA A  34      13.583  -7.142  -5.969  1.00 90.05           C  
ATOM    275  O   ALA A  34      11.365  -5.102  -5.285  1.00 90.05           O  
ATOM    276  N   LEU A  35      11.191  -6.549  -3.592  1.00 95.00           N  
ATOM    277  CA  LEU A  35       9.759  -6.372  -3.378  1.00 95.00           C  
ATOM    278  C   LEU A  35       9.483  -5.114  -2.562  1.00 95.00           C  
ATOM    279  CB  LEU A  35       9.168  -7.594  -2.671  1.00 95.00           C  
ATOM    280  O   LEU A  35      10.110  -4.892  -1.524  1.00 95.00           O  
ATOM    281  CG  LEU A  35       7.678  -7.526  -2.332  1.00 95.00           C  
ATOM    282  CD1 LEU A  35       6.843  -7.547  -3.608  1.00 95.00           C  
ATOM    283  CD2 LEU A  35       7.285  -8.677  -1.411  1.00 95.00           C  
ATOM    284  N   ILE A  36       8.640  -4.351  -3.085  1.00 95.55           N  
ATOM    285  CA  ILE A  36       8.096  -3.205  -2.364  1.00 95.55           C  
ATOM    286  C   ILE A  36       6.575  -3.316  -2.290  1.00 95.55           C  
ATOM    287  CB  ILE A  36       8.505  -1.872  -3.031  1.00 95.55           C  
ATOM    288  O   ILE A  36       5.918  -3.603  -3.294  1.00 95.55           O  
ATOM    289  CG1 ILE A  36      10.029  -1.708  -3.007  1.00 95.55           C  
ATOM    290  CG2 ILE A  36       7.816  -0.690  -2.342  1.00 95.55           C  
ATOM    291  CD1 ILE A  36      10.537  -0.522  -3.815  1.00 95.55           C  
ATOM    292  N   VAL A  37       6.020  -3.213  -1.070  1.00 97.39           N  
ATOM    293  CA  VAL A  37       4.575  -3.191  -0.864  1.00 97.39           C  
ATOM    294  C   VAL A  37       4.176  -1.909  -0.138  1.00 97.39           C  
ATOM    295  CB  VAL A  37       4.098  -4.426  -0.067  1.00 97.39           C  
ATOM    296  O   VAL A  37       4.759  -1.564   0.893  1.00 97.39           O  
ATOM    297  CG1 VAL A  37       2.585  -4.383   0.140  1.00 97.39           C  
ATOM    298  CG2 VAL A  37       4.506  -5.713  -0.782  1.00 97.39           C  
ATOM    299  N   TYR A  38       3.154  -1.273  -0.760  1.00 97.12           N  
ATOM    300  CA  TYR A  38       2.699  -0.003  -0.206  1.00 97.12           C  
ATOM    301  C   TYR A  38       1.179   0.029  -0.094  1.00 97.12           C  
ATOM    302  CB  TYR A  38       3.183   1.165  -1.070  1.00 97.12           C  
ATOM    303  O   TYR A  38       0.472  -0.271  -1.059  1.00 97.12           O  
ATOM    304  CG  TYR A  38       2.773   2.519  -0.545  1.00 97.12           C  
ATOM    305  CD1 TYR A  38       1.801   3.275  -1.196  1.00 97.12           C  
ATOM    306  CD2 TYR A  38       3.358   3.046   0.602  1.00 97.12           C  
ATOM    307  CE1 TYR A  38       1.421   4.525  -0.716  1.00 97.12           C  
ATOM    308  CE2 TYR A  38       2.986   4.294   1.090  1.00 97.12           C  
ATOM    309  OH  TYR A  38       1.646   6.261   0.904  1.00 97.12           O  
ATOM    310  CZ  TYR A  38       2.018   5.025   0.425  1.00 97.12           C  
ATOM    311  N   TRP A  39       0.657   0.312   1.096  1.00 98.09           N  
ATOM    312  CA  TRP A  39      -0.765   0.529   1.343  1.00 98.09           C  
ATOM    313  C   TRP A  39      -1.016   1.932   1.884  1.00 98.09           C  
ATOM    314  CB  TRP A  39      -1.306  -0.515   2.324  1.00 98.09           C  
ATOM    315  O   TRP A  39      -0.322   2.385   2.798  1.00 98.09           O  
ATOM    316  CG  TRP A  39      -1.370  -1.903   1.762  1.00 98.09           C  
ATOM    317  CD1 TRP A  39      -0.448  -2.900   1.919  1.00 98.09           C  
ATOM    318  CD2 TRP A  39      -2.413  -2.447   0.947  1.00 98.09           C  
ATOM    319  CE2 TRP A  39      -2.057  -3.781   0.646  1.00 98.09           C  
ATOM    320  CE3 TRP A  39      -3.616  -1.936   0.441  1.00 98.09           C  
ATOM    321  NE1 TRP A  39      -0.854  -4.031   1.251  1.00 98.09           N  
ATOM    322  CH2 TRP A  39      -4.033  -4.086  -0.620  1.00 98.09           C  
ATOM    323  CZ2 TRP A  39      -2.862  -4.610  -0.138  1.00 98.09           C  
ATOM    324  CZ3 TRP A  39      -4.416  -2.764  -0.339  1.00 98.09           C  
ATOM    325  N   GLU A  40      -2.011   2.614   1.249  1.00 96.72           N  
ATOM    326  CA  GLU A  40      -2.379   3.927   1.771  1.00 96.72           C  
ATOM    327  C   GLU A  40      -3.881   4.167   1.654  1.00 96.72           C  
ATOM    328  CB  GLU A  40      -1.611   5.031   1.039  1.00 96.72           C  
ATOM    329  O   GLU A  40      -4.564   3.494   0.880  1.00 96.72           O  
ATOM    330  CG  GLU A  40      -2.060   5.242  -0.399  1.00 96.72           C  
ATOM    331  CD  GLU A  40      -1.355   6.402  -1.084  1.00 96.72           C  
ATOM    332  OE1 GLU A  40      -1.772   6.794  -2.197  1.00 96.72           O  
ATOM    333  OE2 GLU A  40      -0.378   6.923  -0.502  1.00 96.72           O  
ATOM    334  N   MET A  41      -4.321   4.950   2.539  1.00 95.74           N  
ATOM    335  CA  MET A  41      -5.668   5.498   2.407  1.00 95.74           C  
ATOM    336  C   MET A  41      -5.659   7.013   2.582  1.00 95.74           C  
ATOM    337  CB  MET A  41      -6.611   4.859   3.429  1.00 95.74           C  
ATOM    338  O   MET A  41      -5.154   7.523   3.583  1.00 95.74           O  
ATOM    339  CG  MET A  41      -8.031   5.400   3.375  1.00 95.74           C  
ATOM    340  SD  MET A  41      -9.073   4.777   4.750  1.00 95.74           S  
ATOM    341  CE  MET A  41      -8.649   5.977   6.043  1.00 95.74           C  
ATOM    342  N   GLU A  42      -6.208   7.623   1.461  1.00 90.74           N  
ATOM    343  CA  GLU A  42      -6.136   9.081   1.443  1.00 90.74           C  
ATOM    344  C   GLU A  42      -4.707   9.566   1.668  1.00 90.74           C  
ATOM    345  CB  GLU A  42      -7.067   9.679   2.502  1.00 90.74           C  
ATOM    346  O   GLU A  42      -3.804   9.229   0.900  1.00 90.74           O  
ATOM    347  CG  GLU A  42      -8.531   9.310   2.312  1.00 90.74           C  
ATOM    348  CD  GLU A  42      -9.450   9.955   3.337  1.00 90.74           C  
ATOM    349  OE1 GLU A  42     -10.676   9.704   3.297  1.00 90.74           O  
ATOM    350  OE2 GLU A  42      -8.940  10.720   4.187  1.00 90.74           O  
ATOM    351  N   ASP A  43      -4.405  10.347   2.730  1.00 89.65           N  
ATOM    352  CA  ASP A  43      -3.073  10.886   2.985  1.00 89.65           C  
ATOM    353  C   ASP A  43      -2.376  10.119   4.106  1.00 89.65           C  
ATOM    354  CB  ASP A  43      -3.154  12.373   3.336  1.00 89.65           C  
ATOM    355  O   ASP A  43      -1.320  10.536   4.588  1.00 89.65           O  
ATOM    356  CG  ASP A  43      -3.594  13.236   2.166  1.00 89.65           C  
ATOM    357  OD1 ASP A  43      -3.247  12.916   1.009  1.00 89.65           O  
ATOM    358  OD2 ASP A  43      -4.292  14.245   2.405  1.00 89.65           O  
ATOM    359  N   LYS A  44      -2.914   8.955   4.441  1.00 94.63           N  
ATOM    360  CA  LYS A  44      -2.347   8.193   5.550  1.00 94.63           C  
ATOM    361  C   LYS A  44      -1.599   6.963   5.045  1.00 94.63           C  
ATOM    362  CB  LYS A  44      -3.443   7.775   6.530  1.00 94.63           C  
ATOM    363  O   LYS A  44      -2.181   6.106   4.378  1.00 94.63           O  
ATOM    364  CG  LYS A  44      -4.148   8.942   7.206  1.00 94.63           C  
ATOM    365  CD  LYS A  44      -5.250   8.463   8.142  1.00 94.63           C  
ATOM    366  CE  LYS A  44      -5.982   9.631   8.788  1.00 94.63           C  
ATOM    367  NZ  LYS A  44      -7.105   9.169   9.658  1.00 94.63           N  
ATOM    368  N   ASN A  45      -0.302   6.988   5.327  1.00 95.10           N  
ATOM    369  CA  ASN A  45       0.496   5.800   5.042  1.00 95.10           C  
ATOM    370  C   ASN A  45       0.222   4.687   6.050  1.00 95.10           C  
ATOM    371  CB  ASN A  45       1.986   6.145   5.025  1.00 95.10           C  
ATOM    372  O   ASN A  45       0.516   4.832   7.237  1.00 95.10           O  
ATOM    373  CG  ASN A  45       2.844   5.006   4.510  1.00 95.10           C  
ATOM    374  ND2 ASN A  45       4.119   5.285   4.271  1.00 95.10           N  
ATOM    375  OD1 ASN A  45       2.363   3.884   4.327  1.00 95.10           O  
ATOM    376  N   ILE A  46      -0.419   3.606   5.477  1.00 97.28           N  
ATOM    377  CA  ILE A  46      -0.766   2.511   6.377  1.00 97.28           C  
ATOM    378  C   ILE A  46       0.425   1.567   6.525  1.00 97.28           C  
ATOM    379  CB  ILE A  46      -2.004   1.736   5.872  1.00 97.28           C  
ATOM    380  O   ILE A  46       0.885   1.308   7.640  1.00 97.28           O  
ATOM    381  CG1 ILE A  46      -3.214   2.672   5.770  1.00 97.28           C  
ATOM    382  CG2 ILE A  46      -2.307   0.547   6.788  1.00 97.28           C  
ATOM    383  CD1 ILE A  46      -4.453   2.019   5.171  1.00 97.28           C  
ATOM    384  N   ILE A  47       0.988   1.098   5.444  1.00 96.72           N  
ATOM    385  CA  ILE A  47       2.149   0.213   5.455  1.00 96.72           C  
ATOM    386  C   ILE A  47       3.062   0.547   4.278  1.00 96.72           C  
ATOM    387  CB  ILE A  47       1.728  -1.272   5.403  1.00 96.72           C  
ATOM    388  O   ILE A  47       2.587   0.800   3.168  1.00 96.72           O  
ATOM    389  CG1 ILE A  47       1.036  -1.677   6.710  1.00 96.72           C  
ATOM    390  CG2 ILE A  47       2.939  -2.167   5.124  1.00 96.72           C  
ATOM    391  CD1 ILE A  47       1.967  -1.729   7.913  1.00 96.72           C  
ATOM    392  N   GLN A  48       4.385   0.700   4.557  1.00 95.71           N  
ATOM    393  CA  GLN A  48       5.445   0.692   3.554  1.00 95.71           C  
ATOM    394  C   GLN A  48       6.491  -0.373   3.868  1.00 95.71           C  
ATOM    395  CB  GLN A  48       6.107   2.067   3.460  1.00 95.71           C  
ATOM    396  O   GLN A  48       7.184  -0.290   4.884  1.00 95.71           O  
ATOM    397  CG  GLN A  48       7.139   2.178   2.346  1.00 95.71           C  
ATOM    398  CD  GLN A  48       7.676   3.587   2.180  1.00 95.71           C  
ATOM    399  NE2 GLN A  48       8.997   3.723   2.187  1.00 95.71           N  
ATOM    400  OE1 GLN A  48       6.909   4.546   2.047  1.00 95.71           O  
ATOM    401  N   PHE A  49       6.474  -1.380   3.044  1.00 95.53           N  
ATOM    402  CA  PHE A  49       7.394  -2.506   3.159  1.00 95.53           C  
ATOM    403  C   PHE A  49       8.461  -2.446   2.072  1.00 95.53           C  
ATOM    404  CB  PHE A  49       6.635  -3.834   3.078  1.00 95.53           C  
ATOM    405  O   PHE A  49       8.152  -2.570   0.885  1.00 95.53           O  
ATOM    406  CG  PHE A  49       7.504  -5.044   3.286  1.00 95.53           C  
ATOM    407  CD1 PHE A  49       7.988  -5.765   2.202  1.00 95.53           C  
ATOM    408  CD2 PHE A  49       7.838  -5.461   4.568  1.00 95.53           C  
ATOM    409  CE1 PHE A  49       8.793  -6.886   2.392  1.00 95.53           C  
ATOM    410  CE2 PHE A  49       8.641  -6.580   4.767  1.00 95.53           C  
ATOM    411  CZ  PHE A  49       9.117  -7.292   3.677  1.00 95.53           C  
ATOM    412  N   VAL A  50       9.710  -2.194   2.411  1.00 92.15           N  
ATOM    413  CA  VAL A  50      10.799  -1.991   1.462  1.00 92.15           C  
ATOM    414  C   VAL A  50      12.016  -2.809   1.889  1.00 92.15           C  
ATOM    415  CB  VAL A  50      11.177  -0.497   1.343  1.00 92.15           C  
ATOM    416  O   VAL A  50      12.378  -2.826   3.068  1.00 92.15           O  
ATOM    417  CG1 VAL A  50      12.304  -0.304   0.330  1.00 92.15           C  
ATOM    418  CG2 VAL A  50       9.955   0.332   0.952  1.00 92.15           C  
ATOM    419  N   HIS A  51      12.635  -3.506   1.038  1.00 88.52           N  
ATOM    420  CA  HIS A  51      13.865  -4.268   1.220  1.00 88.52           C  
ATOM    421  C   HIS A  51      13.721  -5.286   2.346  1.00 88.52           C  
ATOM    422  CB  HIS A  51      15.039  -3.329   1.508  1.00 88.52           C  
ATOM    423  O   HIS A  51      14.627  -5.441   3.169  1.00 88.52           O  
ATOM    424  CG  HIS A  51      15.322  -2.365   0.401  1.00 88.52           C  
ATOM    425  CD2 HIS A  51      15.261  -2.512  -0.944  1.00 88.52           C  
ATOM    426  ND1 HIS A  51      15.725  -1.067   0.629  1.00 88.52           N  
ATOM    427  CE1 HIS A  51      15.900  -0.456  -0.531  1.00 88.52           C  
ATOM    428  NE2 HIS A  51      15.625  -1.311  -1.501  1.00 88.52           N  
ATOM    429  N   GLY A  52      12.474  -5.797   2.449  1.00 92.49           N  
ATOM    430  CA  GLY A  52      12.254  -6.890   3.382  1.00 92.49           C  
ATOM    431  C   GLY A  52      11.884  -6.420   4.776  1.00 92.49           C  
ATOM    432  O   GLY A  52      11.743  -7.231   5.693  1.00 92.49           O  
ATOM    433  N   GLU A  53      11.744  -5.077   4.889  1.00 93.44           N  
ATOM    434  CA  GLU A  53      11.397  -4.527   6.196  1.00 93.44           C  
ATOM    435  C   GLU A  53      10.291  -3.482   6.079  1.00 93.44           C  
ATOM    436  CB  GLU A  53      12.629  -3.916   6.867  1.00 93.44           C  
ATOM    437  O   GLU A  53      10.195  -2.782   5.069  1.00 93.44           O  
ATOM    438  CG  GLU A  53      13.738  -4.920   7.148  1.00 93.44           C  
ATOM    439  CD  GLU A  53      14.949  -4.302   7.829  1.00 93.44           C  
ATOM    440  OE1 GLU A  53      15.872  -5.051   8.222  1.00 93.44           O  
ATOM    441  OE2 GLU A  53      14.974  -3.059   7.971  1.00 93.44           O  
ATOM    442  N   GLU A  54       9.439  -3.399   7.183  1.00 93.56           N  
ATOM    443  CA  GLU A  54       8.478  -2.304   7.276  1.00 93.56           C  
ATOM    444  C   GLU A  54       9.170  -0.992   7.632  1.00 93.56           C  
ATOM    445  CB  GLU A  54       7.395  -2.625   8.308  1.00 93.56           C  
ATOM    446  O   GLU A  54      10.027  -0.956   8.517  1.00 93.56           O  
ATOM    447  CG  GLU A  54       6.478  -3.770   7.902  1.00 93.56           C  
ATOM    448  CD  GLU A  54       5.315  -3.976   8.860  1.00 93.56           C  
ATOM    449  OE1 GLU A  54       4.552  -4.954   8.687  1.00 93.56           O  
ATOM    450  OE2 GLU A  54       5.164  -3.152   9.789  1.00 93.56           O  
ATOM    451  N   ASP A  55       8.876  -0.032   6.901  1.00 92.27           N  
ATOM    452  CA  ASP A  55       9.363   1.310   7.206  1.00 92.27           C  
ATOM    453  C   ASP A  55       8.434   2.022   8.187  1.00 92.27           C  
ATOM    454  CB  ASP A  55       9.505   2.133   5.924  1.00 92.27           C  
ATOM    455  O   ASP A  55       7.462   2.661   7.777  1.00 92.27           O  
ATOM    456  CG  ASP A  55      10.264   3.432   6.134  1.00 92.27           C  
ATOM    457  OD1 ASP A  55      10.444   3.851   7.298  1.00 92.27           O  
ATOM    458  OD2 ASP A  55      10.683   4.042   5.127  1.00 92.27           O  
ATOM    459  N   LEU A  56       8.691   1.914   9.448  1.00 91.69           N  
ATOM    460  CA  LEU A  56       7.809   2.404  10.502  1.00 91.69           C  
ATOM    461  C   LEU A  56       7.899   3.922  10.623  1.00 91.69           C  
ATOM    462  CB  LEU A  56       8.160   1.752  11.841  1.00 91.69           C  
ATOM    463  O   LEU A  56       7.000   4.559  11.178  1.00 91.69           O  
ATOM    464  CG  LEU A  56       7.922   0.245  11.944  1.00 91.69           C  
ATOM    465  CD1 LEU A  56       8.415  -0.279  13.290  1.00 91.69           C  
ATOM    466  CD2 LEU A  56       6.445  -0.078  11.747  1.00 91.69           C  
ATOM    467  N   LYS A  57       8.928   4.499  10.118  1.00 89.52           N  
ATOM    468  CA  LYS A  57       9.151   5.940  10.190  1.00 89.52           C  
ATOM    469  C   LYS A  57       8.107   6.699   9.376  1.00 89.52           C  
ATOM    470  CB  LYS A  57      10.556   6.292   9.699  1.00 89.52           C  
ATOM    471  O   LYS A  57       7.761   7.836   9.706  1.00 89.52           O  
ATOM    472  CG  LYS A  57      11.672   5.788  10.603  1.00 89.52           C  
ATOM    473  CD  LYS A  57      13.043   6.185  10.072  1.00 89.52           C  
ATOM    474  CE  LYS A  57      14.163   5.620  10.936  1.00 89.52           C  
ATOM    475  NZ  LYS A  57      15.510   5.963  10.390  1.00 89.52           N  
ATOM    476  N   VAL A  58       7.589   6.061   8.417  1.00 88.73           N  
ATOM    477  CA  VAL A  58       6.691   6.743   7.491  1.00 88.73           C  
ATOM    478  C   VAL A  58       5.250   6.309   7.753  1.00 88.73           C  
ATOM    479  CB  VAL A  58       7.073   6.464   6.021  1.00 88.73           C  
ATOM    480  O   VAL A  58       4.312   6.878   7.192  1.00 88.73           O  
ATOM    481  CG1 VAL A  58       8.446   7.050   5.699  1.00 88.73           C  
ATOM    482  CG2 VAL A  58       7.050   4.962   5.740  1.00 88.73           C  
ATOM    483  N   GLN A  59       5.041   5.311   8.645  1.00 93.46           N  
ATOM    484  CA  GLN A  59       3.722   4.772   8.959  1.00 93.46           C  
ATOM    485  C   GLN A  59       2.911   5.755   9.799  1.00 93.46           C  
ATOM    486  CB  GLN A  59       3.849   3.435   9.693  1.00 93.46           C  
ATOM    487  O   GLN A  59       3.432   6.346  10.747  1.00 93.46           O  
ATOM    488  CG  GLN A  59       2.528   2.695   9.855  1.00 93.46           C  
ATOM    489  CD  GLN A  59       2.702   1.308  10.444  1.00 93.46           C  
ATOM    490  NE2 GLN A  59       1.728   0.436  10.205  1.00 93.46           N  
ATOM    491  OE1 GLN A  59       3.703   1.021  11.107  1.00 93.46           O  
ATOM    492  N   HIS A  60       1.646   6.060   9.356  1.00 95.69           N  
ATOM    493  CA  HIS A  60       0.766   6.949  10.105  1.00 95.69           C  
ATOM    494  C   HIS A  60       0.503   6.411  11.508  1.00 95.69           C  
ATOM    495  CB  HIS A  60      -0.557   7.145   9.362  1.00 95.69           C  
ATOM    496  O   HIS A  60       0.278   5.211  11.684  1.00 95.69           O  
ATOM    497  CG  HIS A  60      -1.383   8.272   9.894  1.00 95.69           C  
ATOM    498  CD2 HIS A  60      -1.468   9.569   9.515  1.00 95.69           C  
ATOM    499  ND1 HIS A  60      -2.254   8.121  10.952  1.00 95.69           N  
ATOM    500  CE1 HIS A  60      -2.841   9.280  11.200  1.00 95.69           C  
ATOM    501  NE2 HIS A  60      -2.381  10.175  10.342  1.00 95.69           N  
ATOM    502  N   SER A  61       0.523   7.285  12.440  1.00 95.64           N  
ATOM    503  CA  SER A  61       0.475   6.911  13.850  1.00 95.64           C  
ATOM    504  C   SER A  61      -0.791   6.124  14.170  1.00 95.64           C  
ATOM    505  CB  SER A  61       0.550   8.155  14.737  1.00 95.64           C  
ATOM    506  O   SER A  61      -0.771   5.220  15.008  1.00 95.64           O  
ATOM    507  OG  SER A  61      -0.500   9.056  14.430  1.00 95.64           O  
ATOM    508  N   SER A  62      -1.907   6.399  13.573  1.00 95.69           N  
ATOM    509  CA  SER A  62      -3.198   5.780  13.851  1.00 95.69           C  
ATOM    510  C   SER A  62      -3.202   4.307  13.455  1.00 95.69           C  
ATOM    511  CB  SER A  62      -4.317   6.517  13.114  1.00 95.69           C  
ATOM    512  O   SER A  62      -4.038   3.534  13.928  1.00 95.69           O  
ATOM    513  OG  SER A  62      -4.178   6.370  11.712  1.00 95.69           O  
ATOM    514  N   TYR A  63      -2.219   3.827  12.631  1.00 96.59           N  
ATOM    515  CA  TYR A  63      -2.250   2.471  12.095  1.00 96.59           C  
ATOM    516  C   TYR A  63      -1.100   1.639  12.651  1.00 96.59           C  
ATOM    517  CB  TYR A  63      -2.185   2.496  10.565  1.00 96.59           C  
ATOM    518  O   TYR A  63      -0.979   0.451  12.341  1.00 96.59           O  
ATOM    519  CG  TYR A  63      -3.451   2.995   9.912  1.00 96.59           C  
ATOM    520  CD1 TYR A  63      -4.576   2.180   9.815  1.00 96.59           C  
ATOM    521  CD2 TYR A  63      -3.524   4.282   9.389  1.00 96.59           C  
ATOM    522  CE1 TYR A  63      -5.744   2.635   9.212  1.00 96.59           C  
ATOM    523  CE2 TYR A  63      -4.686   4.747   8.784  1.00 96.59           C  
ATOM    524  OH  TYR A  63      -6.943   4.374   8.103  1.00 96.59           O  
ATOM    525  CZ  TYR A  63      -5.790   3.918   8.701  1.00 96.59           C  
ATOM    526  N   ARG A  64      -0.203   2.184  13.441  1.00 94.54           N  
ATOM    527  CA  ARG A  64       0.985   1.505  13.949  1.00 94.54           C  
ATOM    528  C   ARG A  64       0.606   0.252  14.732  1.00 94.54           C  
ATOM    529  CB  ARG A  64       1.806   2.446  14.833  1.00 94.54           C  
ATOM    530  O   ARG A  64       1.264  -0.784  14.611  1.00 94.54           O  
ATOM    531  CG  ARG A  64       2.596   3.487  14.057  1.00 94.54           C  
ATOM    532  CD  ARG A  64       3.618   4.192  14.937  1.00 94.54           C  
ATOM    533  NE  ARG A  64       4.365   5.202  14.194  1.00 94.54           N  
ATOM    534  NH1 ARG A  64       5.994   5.484  15.808  1.00 94.54           N  
ATOM    535  NH2 ARG A  64       6.076   6.699  13.866  1.00 94.54           N  
ATOM    536  CZ  ARG A  64       5.477   5.793  14.624  1.00 94.54           C  
ATOM    537  N   GLN A  65      -0.449   0.354  15.451  1.00 95.49           N  
ATOM    538  CA  GLN A  65      -0.817  -0.746  16.337  1.00 95.49           C  
ATOM    539  C   GLN A  65      -1.954  -1.573  15.743  1.00 95.49           C  
ATOM    540  CB  GLN A  65      -1.218  -0.216  17.714  1.00 95.49           C  
ATOM    541  O   GLN A  65      -2.261  -2.660  16.235  1.00 95.49           O  
ATOM    542  CG  GLN A  65      -0.076   0.445  18.475  1.00 95.49           C  
ATOM    543  CD  GLN A  65      -0.519   1.040  19.798  1.00 95.49           C  
ATOM    544  NE2 GLN A  65       0.429   1.591  20.548  1.00 95.49           N  
ATOM    545  OE1 GLN A  65      -1.704   1.005  20.144  1.00 95.49           O  
ATOM    546  N   ARG A  66      -2.521  -1.107  14.599  1.00 97.04           N  
ATOM    547  CA  ARG A  66      -3.738  -1.751  14.117  1.00 97.04           C  
ATOM    548  C   ARG A  66      -3.520  -2.377  12.744  1.00 97.04           C  
ATOM    549  CB  ARG A  66      -4.891  -0.747  14.058  1.00 97.04           C  
ATOM    550  O   ARG A  66      -4.271  -3.264  12.333  1.00 97.04           O  
ATOM    551  CG  ARG A  66      -5.335  -0.238  15.420  1.00 97.04           C  
ATOM    552  CD  ARG A  66      -6.235   0.984  15.300  1.00 97.04           C  
ATOM    553  NE  ARG A  66      -7.337   0.752  14.370  1.00 97.04           N  
ATOM    554  NH1 ARG A  66      -8.016   2.960  14.303  1.00 97.04           N  
ATOM    555  NH2 ARG A  66      -9.128   1.375  13.075  1.00 97.04           N  
ATOM    556  CZ  ARG A  66      -8.158   1.696  13.918  1.00 97.04           C  
ATOM    557  N   ALA A  67      -2.505  -1.881  12.029  1.00 97.88           N  
ATOM    558  CA  ALA A  67      -2.309  -2.358  10.662  1.00 97.88           C  
ATOM    559  C   ALA A  67      -1.063  -3.234  10.561  1.00 97.88           C  
ATOM    560  CB  ALA A  67      -2.208  -1.180   9.697  1.00 97.88           C  
ATOM    561  O   ALA A  67      -0.031  -2.929  11.164  1.00 97.88           O  
ATOM    562  N   ARG A  68      -1.205  -4.284   9.882  1.00 97.55           N  
ATOM    563  CA  ARG A  68      -0.054  -5.154   9.659  1.00 97.55           C  
ATOM    564  C   ARG A  68      -0.114  -5.796   8.277  1.00 97.55           C  
ATOM    565  CB  ARG A  68       0.020  -6.236  10.738  1.00 97.55           C  
ATOM    566  O   ARG A  68      -1.196  -6.116   7.781  1.00 97.55           O  
ATOM    567  CG  ARG A  68       1.165  -7.218  10.548  1.00 97.55           C  
ATOM    568  CD  ARG A  68       1.165  -8.299  11.619  1.00 97.55           C  
ATOM    569  NE  ARG A  68       2.273  -9.234  11.442  1.00 97.55           N  
ATOM    570  NH1 ARG A  68       1.667 -10.606  13.199  1.00 97.55           N  
ATOM    571  NH2 ARG A  68       3.525 -11.091  11.948  1.00 97.55           N  
ATOM    572  CZ  ARG A  68       2.486 -10.308  12.197  1.00 97.55           C  
ATOM    573  N   LEU A  69       1.128  -5.892   7.697  1.00 98.01           N  
ATOM    574  CA  LEU A  69       1.281  -6.686   6.482  1.00 98.01           C  
ATOM    575  C   LEU A  69       1.468  -8.161   6.817  1.00 98.01           C  
ATOM    576  CB  LEU A  69       2.469  -6.182   5.659  1.00 98.01           C  
ATOM    577  O   LEU A  69       2.338  -8.516   7.617  1.00 98.01           O  
ATOM    578  CG  LEU A  69       2.726  -6.897   4.331  1.00 98.01           C  
ATOM    579  CD1 LEU A  69       1.592  -6.615   3.350  1.00 98.01           C  
ATOM    580  CD2 LEU A  69       4.066  -6.470   3.743  1.00 98.01           C  
ATOM    581  N   LEU A  70       0.606  -9.063   6.360  1.00 97.60           N  
ATOM    582  CA  LEU A  70       0.766 -10.495   6.586  1.00 97.60           C  
ATOM    583  C   LEU A  70       1.910 -11.054   5.746  1.00 97.60           C  
ATOM    584  CB  LEU A  70      -0.532 -11.238   6.259  1.00 97.60           C  
ATOM    585  O   LEU A  70       1.705 -11.457   4.599  1.00 97.60           O  
ATOM    586  CG  LEU A  70      -1.777 -10.798   7.030  1.00 97.60           C  
ATOM    587  CD1 LEU A  70      -2.989 -11.614   6.590  1.00 97.60           C  
ATOM    588  CD2 LEU A  70      -1.552 -10.933   8.532  1.00 97.60           C  
ATOM    589  N   LYS A  71       3.150 -11.049   6.282  1.00 96.42           N  
ATOM    590  CA  LYS A  71       4.380 -11.337   5.549  1.00 96.42           C  
ATOM    591  C   LYS A  71       4.413 -12.789   5.080  1.00 96.42           C  
ATOM    592  CB  LYS A  71       5.604 -11.039   6.417  1.00 96.42           C  
ATOM    593  O   LYS A  71       5.082 -13.114   4.096  1.00 96.42           O  
ATOM    594  CG  LYS A  71       5.797  -9.562   6.726  1.00 96.42           C  
ATOM    595  CD  LYS A  71       7.026  -9.330   7.596  1.00 96.42           C  
ATOM    596  CE  LYS A  71       7.180  -7.861   7.967  1.00 96.42           C  
ATOM    597  NZ  LYS A  71       8.358  -7.635   8.858  1.00 96.42           N  
ATOM    598  N   ASP A  72       3.683 -13.698   5.784  1.00 95.97           N  
ATOM    599  CA  ASP A  72       3.647 -15.109   5.411  1.00 95.97           C  
ATOM    600  C   ASP A  72       2.941 -15.306   4.072  1.00 95.97           C  
ATOM    601  CB  ASP A  72       2.954 -15.934   6.497  1.00 95.97           C  
ATOM    602  O   ASP A  72       3.109 -16.339   3.421  1.00 95.97           O  
ATOM    603  CG  ASP A  72       1.555 -15.436   6.817  1.00 95.97           C  
ATOM    604  OD1 ASP A  72       1.267 -14.240   6.596  1.00 95.97           O  
ATOM    605  OD2 ASP A  72       0.733 -16.247   7.297  1.00 95.97           O  
ATOM    606  N   GLN A  73       2.258 -14.301   3.557  1.00 97.30           N  
ATOM    607  CA  GLN A  73       1.501 -14.386   2.312  1.00 97.30           C  
ATOM    608  C   GLN A  73       2.330 -13.894   1.129  1.00 97.30           C  
ATOM    609  CB  GLN A  73       0.205 -13.581   2.415  1.00 97.30           C  
ATOM    610  O   GLN A  73       1.962 -14.111  -0.027  1.00 97.30           O  
ATOM    611  CG  GLN A  73      -0.770 -14.116   3.456  1.00 97.30           C  
ATOM    612  CD  GLN A  73      -1.297 -15.497   3.111  1.00 97.30           C  
ATOM    613  NE2 GLN A  73      -1.095 -16.451   4.014  1.00 97.30           N  
ATOM    614  OE1 GLN A  73      -1.882 -15.704   2.043  1.00 97.30           O  
ATOM    615  N   LEU A  74       3.445 -13.285   1.385  1.00 97.12           N  
ATOM    616  CA  LEU A  74       4.248 -12.664   0.337  1.00 97.12           C  
ATOM    617  C   LEU A  74       4.836 -13.719  -0.595  1.00 97.12           C  
ATOM    618  CB  LEU A  74       5.372 -11.825   0.950  1.00 97.12           C  
ATOM    619  O   LEU A  74       4.880 -13.523  -1.811  1.00 97.12           O  
ATOM    620  CG  LEU A  74       4.945 -10.557   1.691  1.00 97.12           C  
ATOM    621  CD1 LEU A  74       6.160  -9.863   2.298  1.00 97.12           C  
ATOM    622  CD2 LEU A  74       4.197  -9.616   0.754  1.00 97.12           C  
ATOM    623  N   SER A  75       5.220 -14.878  -0.015  1.00 94.71           N  
ATOM    624  CA  SER A  75       5.817 -15.939  -0.819  1.00 94.71           C  
ATOM    625  C   SER A  75       4.813 -16.510  -1.814  1.00 94.71           C  
ATOM    626  CB  SER A  75       6.350 -17.057   0.079  1.00 94.71           C  
ATOM    627  O   SER A  75       5.200 -17.118  -2.815  1.00 94.71           O  
ATOM    628  OG  SER A  75       5.300 -17.642   0.830  1.00 94.71           O  
ATOM    629  N   LEU A  76       3.543 -16.271  -1.510  1.00 95.61           N  
ATOM    630  CA  LEU A  76       2.479 -16.738  -2.391  1.00 95.61           C  
ATOM    631  C   LEU A  76       2.091 -15.658  -3.395  1.00 95.61           C  
ATOM    632  CB  LEU A  76       1.252 -17.157  -1.576  1.00 95.61           C  
ATOM    633  O   LEU A  76       1.152 -15.836  -4.174  1.00 95.61           O  
ATOM    634  CG  LEU A  76       1.455 -18.309  -0.590  1.00 95.61           C  
ATOM    635  CD1 LEU A  76       0.214 -18.487   0.279  1.00 95.61           C  
ATOM    636  CD2 LEU A  76       1.783 -19.599  -1.335  1.00 95.61           C  
ATOM    637  N   GLY A  77       2.782 -14.562  -3.338  1.00 96.75           N  
ATOM    638  CA  GLY A  77       2.452 -13.458  -4.224  1.00 96.75           C  
ATOM    639  C   GLY A  77       1.237 -12.671  -3.771  1.00 96.75           C  
ATOM    640  O   GLY A  77       0.481 -12.155  -4.596  1.00 96.75           O  
ATOM    641  N   ASN A  78       1.040 -12.640  -2.497  1.00 98.01           N  
ATOM    642  CA  ASN A  78      -0.109 -11.966  -1.902  1.00 98.01           C  
ATOM    643  C   ASN A  78       0.324 -10.910  -0.889  1.00 98.01           C  
ATOM    644  CB  ASN A  78      -1.045 -12.982  -1.243  1.00 98.01           C  
ATOM    645  O   ASN A  78       0.936 -11.234   0.129  1.00 98.01           O  
ATOM    646  CG  ASN A  78      -2.326 -12.351  -0.734  1.00 98.01           C  
ATOM    647  ND2 ASN A  78      -2.971 -13.008   0.223  1.00 98.01           N  
ATOM    648  OD1 ASN A  78      -2.733 -11.282  -1.197  1.00 98.01           O  
ATOM    649  N   ALA A  79       0.009  -9.702  -1.231  1.00 98.21           N  
ATOM    650  CA  ALA A  79       0.215  -8.596  -0.299  1.00 98.21           C  
ATOM    651  C   ALA A  79      -1.063  -8.285   0.474  1.00 98.21           C  
ATOM    652  CB  ALA A  79       0.698  -7.354  -1.044  1.00 98.21           C  
ATOM    653  O   ALA A  79      -1.899  -7.502   0.016  1.00 98.21           O  
ATOM    654  N   ALA A  80      -1.146  -8.903   1.655  1.00 98.27           N  
ATOM    655  CA  ALA A  80      -2.372  -8.812   2.445  1.00 98.27           C  
ATOM    656  C   ALA A  80      -2.204  -7.838   3.608  1.00 98.27           C  
ATOM    657  CB  ALA A  80      -2.773 -10.191   2.964  1.00 98.27           C  
ATOM    658  O   ALA A  80      -1.273  -7.970   4.407  1.00 98.27           O  
ATOM    659  N   LEU A  81      -3.113  -6.811   3.588  1.00 98.36           N  
ATOM    660  CA  LEU A  81      -3.167  -5.834   4.670  1.00 98.36           C  
ATOM    661  C   LEU A  81      -4.241  -6.208   5.686  1.00 98.36           C  
ATOM    662  CB  LEU A  81      -3.437  -4.433   4.115  1.00 98.36           C  
ATOM    663  O   LEU A  81      -5.400  -6.420   5.321  1.00 98.36           O  
ATOM    664  CG  LEU A  81      -3.648  -3.325   5.148  1.00 98.36           C  
ATOM    665  CD1 LEU A  81      -2.354  -3.057   5.910  1.00 98.36           C  
ATOM    666  CD2 LEU A  81      -4.149  -2.053   4.472  1.00 98.36           C  
ATOM    667  N   GLN A  82      -3.770  -6.359   6.919  1.00 98.39           N  
ATOM    668  CA  GLN A  82      -4.714  -6.605   8.004  1.00 98.39           C  
ATOM    669  C   GLN A  82      -4.844  -5.383   8.909  1.00 98.39           C  
ATOM    670  CB  GLN A  82      -4.284  -7.822   8.825  1.00 98.39           C  
ATOM    671  O   GLN A  82      -3.839  -4.800   9.322  1.00 98.39           O  
ATOM    672  CG  GLN A  82      -5.300  -8.245   9.877  1.00 98.39           C  
ATOM    673  CD  GLN A  82      -4.856  -9.462  10.667  1.00 98.39           C  
ATOM    674  NE2 GLN A  82      -5.786 -10.376  10.920  1.00 98.39           N  
ATOM    675  OE1 GLN A  82      -3.686  -9.580  11.045  1.00 98.39           O  
ATOM    676  N   ILE A  83      -6.069  -4.959   9.120  1.00 98.18           N  
ATOM    677  CA  ILE A  83      -6.362  -3.880  10.057  1.00 98.18           C  
ATOM    678  C   ILE A  83      -7.284  -4.392  11.161  1.00 98.18           C  
ATOM    679  CB  ILE A  83      -7.002  -2.669   9.342  1.00 98.18           C  
ATOM    680  O   ILE A  83      -8.346  -4.953  10.881  1.00 98.18           O  
ATOM    681  CG1 ILE A  83      -6.061  -2.131   8.258  1.00 98.18           C  
ATOM    682  CG2 ILE A  83      -7.360  -1.574  10.350  1.00 98.18           C  
ATOM    683  CD1 ILE A  83      -6.643  -0.979   7.450  1.00 98.18           C  
ATOM    684  N   THR A  84      -6.852  -4.228  12.376  1.00 97.99           N  
ATOM    685  CA  THR A  84      -7.679  -4.627  13.509  1.00 97.99           C  
ATOM    686  C   THR A  84      -8.480  -3.440  14.039  1.00 97.99           C  
ATOM    687  CB  THR A  84      -6.824  -5.220  14.644  1.00 97.99           C  
ATOM    688  O   THR A  84      -8.121  -2.286  13.798  1.00 97.99           O  
ATOM    689  CG2 THR A  84      -6.067  -6.458  14.173  1.00 97.99           C  
ATOM    690  OG1 THR A  84      -5.880  -4.237  15.087  1.00 97.99           O  
ATOM    691  N   ASP A  85      -9.611  -3.731  14.645  1.00 97.54           N  
ATOM    692  CA  ASP A  85     -10.434  -2.724  15.307  1.00 97.54           C  
ATOM    693  C   ASP A  85     -10.797  -1.593  14.348  1.00 97.54           C  
ATOM    694  CB  ASP A  85      -9.712  -2.163  16.534  1.00 97.54           C  
ATOM    695  O   ASP A  85     -10.461  -0.433  14.593  1.00 97.54           O  
ATOM    696  CG  ASP A  85     -10.622  -1.346  17.435  1.00 97.54           C  
ATOM    697  OD1 ASP A  85     -11.846  -1.599  17.457  1.00 97.54           O  
ATOM    698  OD2 ASP A  85     -10.110  -0.440  18.127  1.00 97.54           O  
ATOM    699  N   VAL A  86     -11.455  -1.931  13.204  1.00 97.81           N  
ATOM    700  CA  VAL A  86     -11.828  -0.991  12.152  1.00 97.81           C  
ATOM    701  C   VAL A  86     -12.786   0.058  12.712  1.00 97.81           C  
ATOM    702  CB  VAL A  86     -12.473  -1.714  10.948  1.00 97.81           C  
ATOM    703  O   VAL A  86     -13.737  -0.277  13.421  1.00 97.81           O  
ATOM    704  CG1 VAL A  86     -13.048  -0.704   9.957  1.00 97.81           C  
ATOM    705  CG2 VAL A  86     -11.453  -2.620  10.261  1.00 97.81           C  
ATOM    706  N   LYS A  87     -12.469   1.373  12.358  1.00 97.02           N  
ATOM    707  CA  LYS A  87     -13.276   2.517  12.773  1.00 97.02           C  
ATOM    708  C   LYS A  87     -14.029   3.116  11.589  1.00 97.02           C  
ATOM    709  CB  LYS A  87     -12.398   3.583  13.430  1.00 97.02           C  
ATOM    710  O   LYS A  87     -13.715   2.822  10.434  1.00 97.02           O  
ATOM    711  CG  LYS A  87     -11.614   3.083  14.635  1.00 97.02           C  
ATOM    712  CD  LYS A  87     -10.745   4.183  15.231  1.00 97.02           C  
ATOM    713  CE  LYS A  87      -9.962   3.685  16.438  1.00 97.02           C  
ATOM    714  NZ  LYS A  87      -9.095   4.755  17.016  1.00 97.02           N  
ATOM    715  N   LEU A  88     -15.100   3.993  11.885  1.00 97.07           N  
ATOM    716  CA  LEU A  88     -15.861   4.628  10.815  1.00 97.07           C  
ATOM    717  C   LEU A  88     -14.956   5.486   9.938  1.00 97.07           C  
ATOM    718  CB  LEU A  88     -16.990   5.484  11.395  1.00 97.07           C  
ATOM    719  O   LEU A  88     -15.164   5.579   8.726  1.00 97.07           O  
ATOM    720  CG  LEU A  88     -18.149   4.727  12.047  1.00 97.07           C  
ATOM    721  CD1 LEU A  88     -19.132   5.707  12.679  1.00 97.07           C  
ATOM    722  CD2 LEU A  88     -18.851   3.840  11.025  1.00 97.07           C  
ATOM    723  N   GLN A  89     -13.899   6.005  10.522  1.00 96.25           N  
ATOM    724  CA  GLN A  89     -12.962   6.876   9.822  1.00 96.25           C  
ATOM    725  C   GLN A  89     -12.100   6.083   8.843  1.00 96.25           C  
ATOM    726  CB  GLN A  89     -12.073   7.621  10.819  1.00 96.25           C  
ATOM    727  O   GLN A  89     -11.433   6.664   7.984  1.00 96.25           O  
ATOM    728  CG  GLN A  89     -11.235   6.704  11.700  1.00 96.25           C  
ATOM    729  CD  GLN A  89     -10.487   7.456  12.785  1.00 96.25           C  
ATOM    730  NE2 GLN A  89      -9.451   6.831  13.334  1.00 96.25           N  
ATOM    731  OE1 GLN A  89     -10.837   8.590  13.127  1.00 96.25           O  
ATOM    732  N   ASP A  90     -12.118   4.741   9.005  1.00 97.14           N  
ATOM    733  CA  ASP A  90     -11.325   3.873   8.140  1.00 97.14           C  
ATOM    734  C   ASP A  90     -12.036   3.624   6.812  1.00 97.14           C  
ATOM    735  CB  ASP A  90     -11.032   2.543   8.837  1.00 97.14           C  
ATOM    736  O   ASP A  90     -11.469   3.013   5.904  1.00 97.14           O  
ATOM    737  CG  ASP A  90     -10.070   2.685  10.004  1.00 97.14           C  
ATOM    738  OD1 ASP A  90      -9.179   3.559   9.957  1.00 97.14           O  
ATOM    739  OD2 ASP A  90     -10.204   1.913  10.978  1.00 97.14           O  
ATOM    740  N   ALA A  91     -13.275   4.149   6.659  1.00 97.39           N  
ATOM    741  CA  ALA A  91     -13.989   4.075   5.387  1.00 97.39           C  
ATOM    742  C   ALA A  91     -13.365   5.009   4.354  1.00 97.39           C  
ATOM    743  CB  ALA A  91     -15.464   4.413   5.584  1.00 97.39           C  
ATOM    744  O   ALA A  91     -13.097   6.176   4.645  1.00 97.39           O  
ATOM    745  N   GLY A  92     -13.090   4.492   3.120  1.00 97.35           N  
ATOM    746  CA  GLY A  92     -12.484   5.273   2.054  1.00 97.35           C  
ATOM    747  C   GLY A  92     -11.851   4.416   0.973  1.00 97.35           C  
ATOM    748  O   GLY A  92     -12.107   3.212   0.899  1.00 97.35           O  
ATOM    749  N   VAL A  93     -11.185   5.097   0.058  1.00 97.15           N  
ATOM    750  CA  VAL A  93     -10.496   4.396  -1.020  1.00 97.15           C  
ATOM    751  C   VAL A  93      -9.065   4.074  -0.595  1.00 97.15           C  
ATOM    752  CB  VAL A  93     -10.491   5.225  -2.324  1.00 97.15           C  
ATOM    753  O   VAL A  93      -8.277   4.978  -0.311  1.00 97.15           O  
ATOM    754  CG1 VAL A  93      -9.693   4.512  -3.414  1.00 97.15           C  
ATOM    755  CG2 VAL A  93     -11.920   5.492  -2.792  1.00 97.15           C  
ATOM    756  N   TYR A  94      -8.784   2.796  -0.527  1.00 97.84           N  
ATOM    757  CA  TYR A  94      -7.425   2.340  -0.254  1.00 97.84           C  
ATOM    758  C   TYR A  94      -6.632   2.183  -1.546  1.00 97.84           C  
ATOM    759  CB  TYR A  94      -7.447   1.012   0.509  1.00 97.84           C  
ATOM    760  O   TYR A  94      -7.183   1.786  -2.575  1.00 97.84           O  
ATOM    761  CG  TYR A  94      -7.877   1.147   1.950  1.00 97.84           C  
ATOM    762  CD1 TYR A  94      -6.989   0.881   2.990  1.00 97.84           C  
ATOM    763  CD2 TYR A  94      -9.171   1.538   2.274  1.00 97.84           C  
ATOM    764  CE1 TYR A  94      -7.381   1.002   4.319  1.00 97.84           C  
ATOM    765  CE2 TYR A  94      -9.574   1.662   3.599  1.00 97.84           C  
ATOM    766  OH  TYR A  94      -9.067   1.514   5.927  1.00 97.84           O  
ATOM    767  CZ  TYR A  94      -8.673   1.393   4.613  1.00 97.84           C  
ATOM    768  N   ARG A  95      -5.380   2.578  -1.455  1.00 97.31           N  
ATOM    769  CA  ARG A  95      -4.477   2.395  -2.587  1.00 97.31           C  
ATOM    770  C   ARG A  95      -3.357   1.419  -2.242  1.00 97.31           C  
ATOM    771  CB  ARG A  95      -3.887   3.736  -3.027  1.00 97.31           C  
ATOM    772  O   ARG A  95      -2.709   1.553  -1.203  1.00 97.31           O  
ATOM    773  CG  ARG A  95      -4.921   4.727  -3.537  1.00 97.31           C  
ATOM    774  CD  ARG A  95      -4.298   6.079  -3.856  1.00 97.31           C  
ATOM    775  NE  ARG A  95      -3.973   6.823  -2.642  1.00 97.31           N  
ATOM    776  NH1 ARG A  95      -3.360   8.758  -3.744  1.00 97.31           N  
ATOM    777  NH2 ARG A  95      -3.270   8.659  -1.455  1.00 97.31           N  
ATOM    778  CZ  ARG A  95      -3.535   8.078  -2.616  1.00 97.31           C  
ATOM    779  N   CYS A  96      -3.204   0.382  -3.095  1.00 97.54           N  
ATOM    780  CA  CYS A  96      -2.166  -0.631  -2.938  1.00 97.54           C  
ATOM    781  C   CYS A  96      -1.189  -0.596  -4.107  1.00 97.54           C  
ATOM    782  CB  CYS A  96      -2.788  -2.022  -2.823  1.00 97.54           C  
ATOM    783  O   CYS A  96      -1.598  -0.676  -5.266  1.00 97.54           O  
ATOM    784  SG  CYS A  96      -1.574  -3.355  -2.702  1.00 97.54           S  
ATOM    785  N   MET A  97       0.063  -0.360  -3.774  1.00 96.93           N  
ATOM    786  CA  MET A  97       1.104  -0.425  -4.796  1.00 96.93           C  
ATOM    787  C   MET A  97       2.080  -1.561  -4.508  1.00 96.93           C  
ATOM    788  CB  MET A  97       1.859   0.903  -4.880  1.00 96.93           C  
ATOM    789  O   MET A  97       2.536  -1.721  -3.375  1.00 96.93           O  
ATOM    790  CG  MET A  97       2.949   0.923  -5.939  1.00 96.93           C  
ATOM    791  SD  MET A  97       3.861   2.515  -5.980  1.00 96.93           S  
ATOM    792  CE  MET A  97       4.852   2.277  -7.481  1.00 96.93           C  
ATOM    793  N   ILE A  98       2.334  -2.406  -5.521  1.00 97.16           N  
ATOM    794  CA  ILE A  98       3.337  -3.462  -5.422  1.00 97.16           C  
ATOM    795  C   ILE A  98       4.378  -3.289  -6.525  1.00 97.16           C  
ATOM    796  CB  ILE A  98       2.692  -4.863  -5.507  1.00 97.16           C  
ATOM    797  O   ILE A  98       4.031  -3.042  -7.682  1.00 97.16           O  
ATOM    798  CG1 ILE A  98       1.649  -5.040  -4.397  1.00 97.16           C  
ATOM    799  CG2 ILE A  98       3.762  -5.956  -5.432  1.00 97.16           C  
ATOM    800  CD1 ILE A  98       0.806  -6.301  -4.535  1.00 97.16           C  
ATOM    801  N   SER A  99       5.664  -3.339  -6.094  1.00 95.09           N  
ATOM    802  CA  SER A  99       6.767  -3.302  -7.048  1.00 95.09           C  
ATOM    803  C   SER A  99       7.663  -4.527  -6.906  1.00 95.09           C  
ATOM    804  CB  SER A  99       7.595  -2.030  -6.861  1.00 95.09           C  
ATOM    805  O   SER A  99       8.173  -4.807  -5.819  1.00 95.09           O  
ATOM    806  OG  SER A  99       8.727  -2.037  -7.714  1.00 95.09           O  
ATOM    807  N   TYR A 100       7.844  -5.234  -7.986  1.00 92.66           N  
ATOM    808  CA  TYR A 100       8.702  -6.407  -8.110  1.00 92.66           C  
ATOM    809  C   TYR A 100       9.211  -6.561  -9.538  1.00 92.66           C  
ATOM    810  CB  TYR A 100       7.949  -7.672  -7.686  1.00 92.66           C  
ATOM    811  O   TYR A 100       8.567  -7.208 -10.368  1.00 92.66           O  
ATOM    812  CG  TYR A 100       8.823  -8.899  -7.600  1.00 92.66           C  
ATOM    813  CD1 TYR A 100       8.541 -10.033  -8.359  1.00 92.66           C  
ATOM    814  CD2 TYR A 100       9.932  -8.928  -6.762  1.00 92.66           C  
ATOM    815  CE1 TYR A 100       9.342 -11.167  -8.282  1.00 92.66           C  
ATOM    816  CE2 TYR A 100      10.740 -10.056  -6.677  1.00 92.66           C  
ATOM    817  OH  TYR A 100      11.235 -12.289  -7.360  1.00 92.66           O  
ATOM    818  CZ  TYR A 100      10.438 -11.169  -7.440  1.00 92.66           C  
ATOM    819  N   GLY A 101      10.409  -5.904  -9.925  1.00 85.93           N  
ATOM    820  CA  GLY A 101      10.859  -5.804 -11.304  1.00 85.93           C  
ATOM    821  C   GLY A 101      10.078  -4.786 -12.114  1.00 85.93           C  
ATOM    822  O   GLY A 101      10.665  -3.969 -12.826  1.00 85.93           O  
ATOM    823  N   GLY A 102       8.734  -4.665 -11.993  1.00 91.56           N  
ATOM    824  CA  GLY A 102       7.759  -3.669 -12.407  1.00 91.56           C  
ATOM    825  C   GLY A 102       6.913  -3.149 -11.259  1.00 91.56           C  
ATOM    826  O   GLY A 102       7.037  -3.621 -10.127  1.00 91.56           O  
ATOM    827  N   ALA A 103       6.136  -2.106 -11.442  1.00 93.84           N  
ATOM    828  CA  ALA A 103       5.278  -1.582 -10.383  1.00 93.84           C  
ATOM    829  C   ALA A 103       3.870  -1.305 -10.903  1.00 93.84           C  
ATOM    830  CB  ALA A 103       5.881  -0.311  -9.789  1.00 93.84           C  
ATOM    831  O   ALA A 103       3.695  -0.903 -12.056  1.00 93.84           O  
ATOM    832  N   ASP A 104       2.924  -1.647 -10.149  1.00 95.78           N  
ATOM    833  CA  ASP A 104       1.512  -1.404 -10.427  1.00 95.78           C  
ATOM    834  C   ASP A 104       0.757  -1.032  -9.153  1.00 95.78           C  
ATOM    835  CB  ASP A 104       0.873  -2.634 -11.076  1.00 95.78           C  
ATOM    836  O   ASP A 104       1.113  -1.479  -8.061  1.00 95.78           O  
ATOM    837  CG  ASP A 104      -0.465  -2.333 -11.729  1.00 95.78           C  
ATOM    838  OD1 ASP A 104      -0.724  -1.160 -12.074  1.00 95.78           O  
ATOM    839  OD2 ASP A 104      -1.267  -3.276 -11.896  1.00 95.78           O  
ATOM    840  N   TYR A 105      -0.201  -0.110  -9.301  1.00 95.47           N  
ATOM    841  CA  TYR A 105      -1.021   0.199  -8.135  1.00 95.47           C  
ATOM    842  C   TYR A 105      -2.495  -0.060  -8.422  1.00 95.47           C  
ATOM    843  CB  TYR A 105      -0.820   1.656  -7.707  1.00 95.47           C  
ATOM    844  O   TYR A 105      -2.916  -0.070  -9.581  1.00 95.47           O  
ATOM    845  CG  TYR A 105      -1.571   2.649  -8.561  1.00 95.47           C  
ATOM    846  CD1 TYR A 105      -1.018   3.138  -9.743  1.00 95.47           C  
ATOM    847  CD2 TYR A 105      -2.832   3.100  -8.188  1.00 95.47           C  
ATOM    848  CE1 TYR A 105      -1.705   4.055 -10.532  1.00 95.47           C  
ATOM    849  CE2 TYR A 105      -3.528   4.016  -8.970  1.00 95.47           C  
ATOM    850  OH  TYR A 105      -3.642   5.393 -10.916  1.00 95.47           O  
ATOM    851  CZ  TYR A 105      -2.958   4.486 -10.139  1.00 95.47           C  
ATOM    852  N   LYS A 106      -3.323  -0.315  -7.361  1.00 96.69           N  
ATOM    853  CA  LYS A 106      -4.759  -0.564  -7.455  1.00 96.69           C  
ATOM    854  C   LYS A 106      -5.521   0.199  -6.376  1.00 96.69           C  
ATOM    855  CB  LYS A 106      -5.052  -2.061  -7.345  1.00 96.69           C  
ATOM    856  O   LYS A 106      -4.978   0.481  -5.306  1.00 96.69           O  
ATOM    857  CG  LYS A 106      -4.465  -2.892  -8.477  1.00 96.69           C  
ATOM    858  CD  LYS A 106      -5.161  -2.604  -9.801  1.00 96.69           C  
ATOM    859  CE  LYS A 106      -4.630  -3.493 -10.917  1.00 96.69           C  
ATOM    860  NZ  LYS A 106      -5.271  -3.178 -12.229  1.00 96.69           N  
ATOM    861  N   ARG A 107      -6.794   0.522  -6.746  1.00 96.93           N  
ATOM    862  CA  ARG A 107      -7.697   1.156  -5.792  1.00 96.93           C  
ATOM    863  C   ARG A 107      -8.716   0.156  -5.255  1.00 96.93           C  
ATOM    864  CB  ARG A 107      -8.417   2.341  -6.438  1.00 96.93           C  
ATOM    865  O   ARG A 107      -9.256  -0.655  -6.011  1.00 96.93           O  
ATOM    866  CG  ARG A 107      -7.491   3.476  -6.847  1.00 96.93           C  
ATOM    867  CD  ARG A 107      -8.244   4.587  -7.566  1.00 96.93           C  
ATOM    868  NE  ARG A 107      -7.342   5.637  -8.028  1.00 96.93           N  
ATOM    869  NH1 ARG A 107      -7.719   5.259 -10.275  1.00 96.93           N  
ATOM    870  NH2 ARG A 107      -6.272   6.909  -9.614  1.00 96.93           N  
ATOM    871  CZ  ARG A 107      -7.113   5.933  -9.305  1.00 96.93           C  
ATOM    872  N   ILE A 108      -8.938   0.222  -3.971  1.00 97.96           N  
ATOM    873  CA  ILE A 108      -9.934  -0.619  -3.317  1.00 97.96           C  
ATOM    874  C   ILE A 108     -10.834   0.240  -2.432  1.00 97.96           C  
ATOM    875  CB  ILE A 108      -9.270  -1.737  -2.482  1.00 97.96           C  
ATOM    876  O   ILE A 108     -10.346   1.059  -1.650  1.00 97.96           O  
ATOM    877  CG1 ILE A 108      -8.304  -2.551  -3.350  1.00 97.96           C  
ATOM    878  CG2 ILE A 108     -10.332  -2.641  -1.849  1.00 97.96           C  
ATOM    879  CD1 ILE A 108      -7.233  -3.289  -2.560  1.00 97.96           C  
ATOM    880  N   THR A 109     -12.132   0.030  -2.620  1.00 97.77           N  
ATOM    881  CA  THR A 109     -13.083   0.783  -1.811  1.00 97.77           C  
ATOM    882  C   THR A 109     -13.452   0.008  -0.549  1.00 97.77           C  
ATOM    883  CB  THR A 109     -14.360   1.108  -2.608  1.00 97.77           C  
ATOM    884  O   THR A 109     -13.772  -1.181  -0.615  1.00 97.77           O  
ATOM    885  CG2 THR A 109     -15.343   1.916  -1.768  1.00 97.77           C  
ATOM    886  OG1 THR A 109     -14.009   1.866  -3.773  1.00 97.77           O  
ATOM    887  N   VAL A 110     -13.376   0.706   0.624  1.00 97.79           N  
ATOM    888  CA  VAL A 110     -13.761   0.115   1.902  1.00 97.79           C  
ATOM    889  C   VAL A 110     -14.887   0.933   2.531  1.00 97.79           C  
ATOM    890  CB  VAL A 110     -12.561   0.026   2.870  1.00 97.79           C  
ATOM    891  O   VAL A 110     -14.764   2.150   2.691  1.00 97.79           O  
ATOM    892  CG1 VAL A 110     -13.005  -0.505   4.232  1.00 97.79           C  
ATOM    893  CG2 VAL A 110     -11.464  -0.858   2.280  1.00 97.79           C  
ATOM    894  N   LYS A 111     -15.983   0.257   2.839  1.00 97.72           N  
ATOM    895  CA  LYS A 111     -17.087   0.837   3.599  1.00 97.72           C  
ATOM    896  C   LYS A 111     -17.183   0.215   4.989  1.00 97.72           C  
ATOM    897  CB  LYS A 111     -18.408   0.655   2.851  1.00 97.72           C  
ATOM    898  O   LYS A 111     -16.908  -0.974   5.164  1.00 97.72           O  
ATOM    899  CG  LYS A 111     -18.489   1.426   1.542  1.00 97.72           C  
ATOM    900  CD  LYS A 111     -19.877   1.328   0.921  1.00 97.72           C  
ATOM    901  CE  LYS A 111     -19.968   2.125  -0.374  1.00 97.72           C  
ATOM    902  NZ  LYS A 111     -21.317   2.006  -1.004  1.00 97.72           N  
ATOM    903  N   VAL A 112     -17.487   1.120   6.013  1.00 97.43           N  
ATOM    904  CA  VAL A 112     -17.635   0.635   7.381  1.00 97.43           C  
ATOM    905  C   VAL A 112     -19.072   0.848   7.853  1.00 97.43           C  
ATOM    906  CB  VAL A 112     -16.649   1.336   8.342  1.00 97.43           C  
ATOM    907  O   VAL A 112     -19.588   1.967   7.805  1.00 97.43           O  
ATOM    908  CG1 VAL A 112     -16.782   0.775   9.757  1.00 97.43           C  
ATOM    909  CG2 VAL A 112     -15.215   1.187   7.837  1.00 97.43           C  
ATOM    910  N   ASN A 113     -19.724  -0.336   8.138  1.00 93.92           N  
ATOM    911  CA  ASN A 113     -21.070  -0.282   8.699  1.00 93.92           C  
ATOM    912  C   ASN A 113     -21.039  -0.129  10.217  1.00 93.92           C  
ATOM    913  CB  ASN A 113     -21.865  -1.529   8.307  1.00 93.92           C  
ATOM    914  O   ASN A 113     -20.124  -0.624  10.877  1.00 93.92           O  
ATOM    915  CG  ASN A 113     -22.170  -1.585   6.823  1.00 93.92           C  
ATOM    916  ND2 ASN A 113     -22.461  -2.780   6.322  1.00 93.92           N  
ATOM    917  OD1 ASN A 113     -22.142  -0.563   6.132  1.00 93.92           O  
TER     918      ASN A 113                                                      
ATOM    919  N   MET B 428       5.541  11.289 -28.768  1.00 84.15           N  
ATOM    920  CA  MET B 428       6.858  11.265 -28.138  1.00 84.15           C  
ATOM    921  C   MET B 428       6.777  10.690 -26.728  1.00 84.15           C  
ATOM    922  CB  MET B 428       7.460  12.671 -28.096  1.00 84.15           C  
ATOM    923  O   MET B 428       5.908  11.077 -25.944  1.00 84.15           O  
ATOM    924  CG  MET B 428       8.890  12.710 -27.583  1.00 84.15           C  
ATOM    925  SD  MET B 428       9.605  14.400 -27.622  1.00 84.15           S  
ATOM    926  CE  MET B 428      11.247  14.069 -26.924  1.00 84.15           C  
ATOM    927  N   LYS B 429       7.578   9.636 -26.558  1.00 91.17           N  
ATOM    928  CA  LYS B 429       7.655   8.970 -25.261  1.00 91.17           C  
ATOM    929  C   LYS B 429       8.435   9.812 -24.256  1.00 91.17           C  
ATOM    930  CB  LYS B 429       8.302   7.591 -25.404  1.00 91.17           C  
ATOM    931  O   LYS B 429       9.494  10.353 -24.581  1.00 91.17           O  
ATOM    932  CG  LYS B 429       8.092   6.681 -24.203  1.00 91.17           C  
ATOM    933  CD  LYS B 429       8.614   5.275 -24.469  1.00 91.17           C  
ATOM    934  CE  LYS B 429       8.449   4.377 -23.251  1.00 91.17           C  
ATOM    935  NZ  LYS B 429       8.929   2.988 -23.517  1.00 91.17           N  
ATOM    936  N   LYS B 430       7.786  10.062 -23.013  1.00 94.10           N  
ATOM    937  CA  LYS B 430       8.420  10.795 -21.921  1.00 94.10           C  
ATOM    938  C   LYS B 430       8.820   9.855 -20.787  1.00 94.10           C  
ATOM    939  CB  LYS B 430       7.488  11.886 -21.393  1.00 94.10           C  
ATOM    940  O   LYS B 430       8.172   8.830 -20.566  1.00 94.10           O  
ATOM    941  CG  LYS B 430       7.172  12.975 -22.407  1.00 94.10           C  
ATOM    942  CD  LYS B 430       6.373  14.110 -21.779  1.00 94.10           C  
ATOM    943  CE  LYS B 430       6.090  15.219 -22.783  1.00 94.10           C  
ATOM    944  NZ  LYS B 430       5.324  16.342 -22.166  1.00 94.10           N  
ATOM    945  N   VAL B 431       9.982  10.229 -20.140  1.00 93.40           N  
ATOM    946  CA  VAL B 431      10.426   9.427 -19.005  1.00 93.40           C  
ATOM    947  C   VAL B 431      10.629  10.325 -17.786  1.00 93.40           C  
ATOM    948  CB  VAL B 431      11.729   8.661 -19.326  1.00 93.40           C  
ATOM    949  O   VAL B 431      11.314  11.347 -17.868  1.00 93.40           O  
ATOM    950  CG1 VAL B 431      12.186   7.844 -18.118  1.00 93.40           C  
ATOM    951  CG2 VAL B 431      11.530   7.758 -20.541  1.00 93.40           C  
ATOM    952  N   GLU B 432       9.955   9.994 -16.687  1.00 93.57           N  
ATOM    953  CA  GLU B 432      10.132  10.659 -15.399  1.00 93.57           C  
ATOM    954  C   GLU B 432      10.684   9.696 -14.352  1.00 93.57           C  
ATOM    955  CB  GLU B 432       8.808  11.258 -14.917  1.00 93.57           C  
ATOM    956  O   GLU B 432      10.256   8.542 -14.275  1.00 93.57           O  
ATOM    957  CG  GLU B 432       8.952  12.183 -13.718  1.00 93.57           C  
ATOM    958  CD  GLU B 432       7.664  12.908 -13.361  1.00 93.57           C  
ATOM    959  OE1 GLU B 432       7.611  13.561 -12.294  1.00 93.57           O  
ATOM    960  OE2 GLU B 432       6.700  12.821 -14.153  1.00 93.57           O  
ATOM    961  N   THR B 433      11.676  10.164 -13.507  1.00 92.29           N  
ATOM    962  CA  THR B 433      12.291   9.281 -12.523  1.00 92.29           C  
ATOM    963  C   THR B 433      11.950   9.731 -11.105  1.00 92.29           C  
ATOM    964  CB  THR B 433      13.821   9.232 -12.695  1.00 92.29           C  
ATOM    965  O   THR B 433      11.842  10.930 -10.838  1.00 92.29           O  
ATOM    966  CG2 THR B 433      14.203   8.669 -14.060  1.00 92.29           C  
ATOM    967  OG1 THR B 433      14.352  10.557 -12.570  1.00 92.29           O  
ATOM    968  N   PHE B 434      11.663   8.778 -10.231  1.00 91.72           N  
ATOM    969  CA  PHE B 434      11.386   8.972  -8.812  1.00 91.72           C  
ATOM    970  C   PHE B 434      12.401   8.225  -7.955  1.00 91.72           C  
ATOM    971  CB  PHE B 434       9.967   8.504  -8.472  1.00 91.72           C  
ATOM    972  O   PHE B 434      12.545   7.007  -8.073  1.00 91.72           O  
ATOM    973  CG  PHE B 434       8.888   9.264  -9.194  1.00 91.72           C  
ATOM    974  CD1 PHE B 434       8.211  10.303  -8.567  1.00 91.72           C  
ATOM    975  CD2 PHE B 434       8.550   8.940 -10.502  1.00 91.72           C  
ATOM    976  CE1 PHE B 434       7.212  11.008  -9.234  1.00 91.72           C  
ATOM    977  CE2 PHE B 434       7.553   9.640 -11.174  1.00 91.72           C  
ATOM    978  CZ  PHE B 434       6.884  10.673 -10.538  1.00 91.72           C  
ATOM    979  N   ASP B 435      13.119   9.009  -7.154  1.00 89.67           N  
ATOM    980  CA  ASP B 435      14.167   8.437  -6.314  1.00 89.67           C  
ATOM    981  C   ASP B 435      13.761   8.452  -4.842  1.00 89.67           C  
ATOM    982  CB  ASP B 435      15.482   9.195  -6.505  1.00 89.67           C  
ATOM    983  O   ASP B 435      13.707   9.515  -4.219  1.00 89.67           O  
ATOM    984  CG  ASP B 435      16.664   8.507  -5.847  1.00 89.67           C  
ATOM    985  OD1 ASP B 435      16.456   7.647  -4.964  1.00 89.67           O  
ATOM    986  OD2 ASP B 435      17.816   8.829  -6.212  1.00 89.67           O  
ATOM    987  N   LEU B 436      13.477   7.259  -4.257  1.00 83.68           N  
ATOM    988  CA  LEU B 436      13.008   7.131  -2.882  1.00 83.68           C  
ATOM    989  C   LEU B 436      14.090   7.558  -1.896  1.00 83.68           C  
ATOM    990  CB  LEU B 436      12.579   5.690  -2.594  1.00 83.68           C  
ATOM    991  O   LEU B 436      13.797   7.859  -0.737  1.00 83.68           O  
ATOM    992  CG  LEU B 436      11.363   5.176  -3.367  1.00 83.68           C  
ATOM    993  CD1 LEU B 436      11.070   3.727  -2.992  1.00 83.68           C  
ATOM    994  CD2 LEU B 436      10.149   6.059  -3.101  1.00 83.68           C  
ATOM    995  N   SER B 437      15.373   7.634  -2.290  1.00 82.35           N  
ATOM    996  CA  SER B 437      16.493   8.042  -1.448  1.00 82.35           C  
ATOM    997  C   SER B 437      16.531   9.556  -1.275  1.00 82.35           C  
ATOM    998  CB  SER B 437      17.816   7.555  -2.041  1.00 82.35           C  
ATOM    999  O   SER B 437      17.197  10.067  -0.371  1.00 82.35           O  
ATOM   1000  OG  SER B 437      18.057   8.163  -3.298  1.00 82.35           O  
ATOM   1001  N   LYS B 438      15.796  10.290  -2.107  1.00 80.84           N  
ATOM   1002  CA  LYS B 438      15.744  11.748  -2.056  1.00 80.84           C  
ATOM   1003  C   LYS B 438      14.484  12.228  -1.341  1.00 80.84           C  
ATOM   1004  CB  LYS B 438      15.804  12.338  -3.466  1.00 80.84           C  
ATOM   1005  O   LYS B 438      14.043  13.361  -1.544  1.00 80.84           O  
ATOM   1006  CG  LYS B 438      17.131  12.113  -4.175  1.00 80.84           C  
ATOM   1007  CD  LYS B 438      17.192  12.865  -5.498  1.00 80.84           C  
ATOM   1008  CE  LYS B 438      18.540  12.684  -6.183  1.00 80.84           C  
ATOM   1009  NZ  LYS B 438      18.595  13.397  -7.494  1.00 80.84           N  
ATOM   1010  N   ASN B 439      13.941  11.367  -0.343  1.00 61.39           N  
ATOM   1011  CA  ASN B 439      12.810  11.682   0.523  1.00 61.39           C  
ATOM   1012  C   ASN B 439      11.511  11.795  -0.269  1.00 61.39           C  
ATOM   1013  CB  ASN B 439      13.073  12.975   1.299  1.00 61.39           C  
ATOM   1014  O   ASN B 439      10.645  12.606   0.063  1.00 61.39           O  
ATOM   1015  CG  ASN B 439      14.107  12.799   2.394  1.00 61.39           C  
ATOM   1016  ND2 ASN B 439      14.824  13.871   2.709  1.00 61.39           N  
ATOM   1017  OD1 ASN B 439      14.260  11.709   2.951  1.00 61.39           O  
ATOM   1018  N   LEU B 440      11.465  11.270  -1.476  1.00 66.33           N  
ATOM   1019  CA  LEU B 440      10.251  11.131  -2.273  1.00 66.33           C  
ATOM   1020  C   LEU B 440       9.442   9.919  -1.824  1.00 66.33           C  
ATOM   1021  CB  LEU B 440      10.597  11.005  -3.759  1.00 66.33           C  
ATOM   1022  O   LEU B 440      10.011   8.896  -1.436  1.00 66.33           O  
ATOM   1023  CG  LEU B 440      11.111  12.272  -4.445  1.00 66.33           C  
ATOM   1024  CD1 LEU B 440      11.732  11.930  -5.795  1.00 66.33           C  
ATOM   1025  CD2 LEU B 440       9.984  13.286  -4.611  1.00 66.33           C  
ATOM   1026  N   SER B 441       8.013  10.199  -1.507  1.00 80.66           N  
ATOM   1027  CA  SER B 441       7.097   9.190  -0.985  1.00 80.66           C  
ATOM   1028  C   SER B 441       6.468   8.379  -2.113  1.00 80.66           C  
ATOM   1029  CB  SER B 441       6.000   9.845  -0.145  1.00 80.66           C  
ATOM   1030  O   SER B 441       6.380   8.849  -3.249  1.00 80.66           O  
ATOM   1031  OG  SER B 441       5.006  10.421  -0.976  1.00 80.66           O  
ATOM   1032  N   LEU B 442       6.374   7.067  -1.943  1.00 88.09           N  
ATOM   1033  CA  LEU B 442       5.671   6.180  -2.864  1.00 88.09           C  
ATOM   1034  C   LEU B 442       4.305   6.750  -3.231  1.00 88.09           C  
ATOM   1035  CB  LEU B 442       5.507   4.788  -2.247  1.00 88.09           C  
ATOM   1036  O   LEU B 442       3.779   6.465  -4.309  1.00 88.09           O  
ATOM   1037  CG  LEU B 442       6.775   3.938  -2.146  1.00 88.09           C  
ATOM   1038  CD1 LEU B 442       6.502   2.675  -1.336  1.00 88.09           C  
ATOM   1039  CD2 LEU B 442       7.294   3.586  -3.536  1.00 88.09           C  
ATOM   1040  N   LYS B 443       3.825   7.676  -2.406  1.00 90.11           N  
ATOM   1041  CA  LYS B 443       2.589   8.399  -2.689  1.00 90.11           C  
ATOM   1042  C   LYS B 443       2.716   9.228  -3.964  1.00 90.11           C  
ATOM   1043  CB  LYS B 443       2.214   9.301  -1.513  1.00 90.11           C  
ATOM   1044  O   LYS B 443       1.791   9.269  -4.779  1.00 90.11           O  
ATOM   1045  CG  LYS B 443       0.953  10.122  -1.740  1.00 90.11           C  
ATOM   1046  CD  LYS B 443       0.649  11.021  -0.548  1.00 90.11           C  
ATOM   1047  CE  LYS B 443      -0.563  11.905  -0.808  1.00 90.11           C  
ATOM   1048  NZ  LYS B 443      -0.833  12.059  -2.269  1.00 90.11           N  
ATOM   1049  N   GLU B 444       3.749   9.901  -4.113  1.00 90.05           N  
ATOM   1050  CA  GLU B 444       3.994  10.770  -5.261  1.00 90.05           C  
ATOM   1051  C   GLU B 444       3.987   9.978  -6.565  1.00 90.05           C  
ATOM   1052  CB  GLU B 444       5.325  11.510  -5.101  1.00 90.05           C  
ATOM   1053  O   GLU B 444       3.529  10.474  -7.596  1.00 90.05           O  
ATOM   1054  CG  GLU B 444       5.321  12.552  -3.992  1.00 90.05           C  
ATOM   1055  CD  GLU B 444       6.636  13.304  -3.870  1.00 90.05           C  
ATOM   1056  OE1 GLU B 444       6.616  14.512  -3.544  1.00 90.05           O  
ATOM   1057  OE2 GLU B 444       7.695  12.679  -4.103  1.00 90.05           O  
ATOM   1058  N   ILE B 445       4.539   8.741  -6.533  1.00 91.94           N  
ATOM   1059  CA  ILE B 445       4.510   7.862  -7.697  1.00 91.94           C  
ATOM   1060  C   ILE B 445       3.065   7.506  -8.040  1.00 91.94           C  
ATOM   1061  CB  ILE B 445       5.336   6.578  -7.457  1.00 91.94           C  
ATOM   1062  O   ILE B 445       2.658   7.585  -9.201  1.00 91.94           O  
ATOM   1063  CG1 ILE B 445       6.809   6.928  -7.217  1.00 91.94           C  
ATOM   1064  CG2 ILE B 445       5.187   5.612  -8.636  1.00 91.94           C  
ATOM   1065  CD1 ILE B 445       7.667   5.742  -6.799  1.00 91.94           C  
ATOM   1066  N   ILE B 446       2.262   7.135  -7.017  1.00 93.40           N  
ATOM   1067  CA  ILE B 446       0.861   6.789  -7.228  1.00 93.40           C  
ATOM   1068  C   ILE B 446       0.104   8.004  -7.761  1.00 93.40           C  
ATOM   1069  CB  ILE B 446       0.203   6.277  -5.928  1.00 93.40           C  
ATOM   1070  O   ILE B 446      -0.689   7.887  -8.698  1.00 93.40           O  
ATOM   1071  CG1 ILE B 446       0.808   4.929  -5.518  1.00 93.40           C  
ATOM   1072  CG2 ILE B 446      -1.315   6.166  -6.097  1.00 93.40           C  
ATOM   1073  CD1 ILE B 446       0.325   4.418  -4.168  1.00 93.40           C  
ATOM   1074  N   ASP B 447       0.279   9.171  -7.189  1.00 92.93           N  
ATOM   1075  CA  ASP B 447      -0.390  10.388  -7.640  1.00 92.93           C  
ATOM   1076  C   ASP B 447      -0.091  10.667  -9.111  1.00 92.93           C  
ATOM   1077  CB  ASP B 447       0.033  11.582  -6.781  1.00 92.93           C  
ATOM   1078  O   ASP B 447      -0.989  11.028  -9.874  1.00 92.93           O  
ATOM   1079  CG  ASP B 447      -0.544  11.537  -5.377  1.00 92.93           C  
ATOM   1080  OD1 ASP B 447      -1.484  10.751  -5.129  1.00 92.93           O  
ATOM   1081  OD2 ASP B 447      -0.055  12.295  -4.512  1.00 92.93           O  
ATOM   1082  N   LYS B 448       1.154  10.548  -9.443  1.00 93.70           N  
ATOM   1083  CA  LYS B 448       1.538  10.756 -10.836  1.00 93.70           C  
ATOM   1084  C   LYS B 448       0.877   9.726 -11.748  1.00 93.70           C  
ATOM   1085  CB  LYS B 448       3.058  10.692 -10.989  1.00 93.70           C  
ATOM   1086  O   LYS B 448       0.412  10.064 -12.839  1.00 93.70           O  
ATOM   1087  CG  LYS B 448       3.552  10.992 -12.397  1.00 93.70           C  
ATOM   1088  CD  LYS B 448       3.220  12.419 -12.814  1.00 93.70           C  
ATOM   1089  CE  LYS B 448       3.799  12.752 -14.182  1.00 93.70           C  
ATOM   1090  NZ  LYS B 448       3.450  14.140 -14.609  1.00 93.70           N  
ATOM   1091  N   ALA B 449       0.953   8.451 -11.318  1.00 93.04           N  
ATOM   1092  CA  ALA B 449       0.307   7.389 -12.085  1.00 93.04           C  
ATOM   1093  C   ALA B 449      -1.171   7.695 -12.309  1.00 93.04           C  
ATOM   1094  CB  ALA B 449       0.468   6.047 -11.376  1.00 93.04           C  
ATOM   1095  O   ALA B 449      -1.693   7.497 -13.408  1.00 93.04           O  
ATOM   1096  N   GLU B 450      -1.862   8.181 -11.324  1.00 94.11           N  
ATOM   1097  CA  GLU B 450      -3.266   8.562 -11.438  1.00 94.11           C  
ATOM   1098  C   GLU B 450      -3.452   9.696 -12.441  1.00 94.11           C  
ATOM   1099  CB  GLU B 450      -3.824   8.971 -10.072  1.00 94.11           C  
ATOM   1100  O   GLU B 450      -4.409   9.695 -13.218  1.00 94.11           O  
ATOM   1101  CG  GLU B 450      -4.051   7.802  -9.125  1.00 94.11           C  
ATOM   1102  CD  GLU B 450      -4.640   8.219  -7.787  1.00 94.11           C  
ATOM   1103  OE1 GLU B 450      -5.088   7.337  -7.019  1.00 94.11           O  
ATOM   1104  OE2 GLU B 450      -4.655   9.438  -7.504  1.00 94.11           O  
ATOM   1105  N   GLU B 451      -2.624  10.695 -12.315  1.00 94.59           N  
ATOM   1106  CA  GLU B 451      -2.643  11.806 -13.262  1.00 94.59           C  
ATOM   1107  C   GLU B 451      -2.500  11.309 -14.698  1.00 94.59           C  
ATOM   1108  CB  GLU B 451      -1.531  12.807 -12.939  1.00 94.59           C  
ATOM   1109  O   GLU B 451      -3.229  11.750 -15.589  1.00 94.59           O  
ATOM   1110  CG  GLU B 451      -1.461  13.981 -13.904  1.00 94.59           C  
ATOM   1111  CD  GLU B 451      -0.240  14.862 -13.691  1.00 94.59           C  
ATOM   1112  OE1 GLU B 451       0.099  15.660 -14.594  1.00 94.59           O  
ATOM   1113  OE2 GLU B 451       0.385  14.751 -12.612  1.00 94.59           O  
ATOM   1114  N   LEU B 452      -1.570  10.361 -14.939  1.00 93.34           N  
ATOM   1115  CA  LEU B 452      -1.266   9.832 -16.264  1.00 93.34           C  
ATOM   1116  C   LEU B 452      -2.433   9.010 -16.802  1.00 93.34           C  
ATOM   1117  CB  LEU B 452       0.001   8.973 -16.221  1.00 93.34           C  
ATOM   1118  O   LEU B 452      -2.661   8.968 -18.013  1.00 93.34           O  
ATOM   1119  CG  LEU B 452       1.317   9.718 -15.990  1.00 93.34           C  
ATOM   1120  CD1 LEU B 452       2.467   8.728 -15.839  1.00 93.34           C  
ATOM   1121  CD2 LEU B 452       1.588  10.692 -17.132  1.00 93.34           C  
ATOM   1122  N   GLU B 453      -3.105   8.264 -15.927  1.00 91.66           N  
ATOM   1123  CA  GLU B 453      -4.283   7.506 -16.341  1.00 91.66           C  
ATOM   1124  C   GLU B 453      -5.294   8.402 -17.051  1.00 91.66           C  
ATOM   1125  CB  GLU B 453      -4.937   6.828 -15.134  1.00 91.66           C  
ATOM   1126  O   GLU B 453      -5.979   7.961 -17.976  1.00 91.66           O  
ATOM   1127  CG  GLU B 453      -4.192   5.595 -14.643  1.00 91.66           C  
ATOM   1128  CD  GLU B 453      -4.853   4.933 -13.445  1.00 91.66           C  
ATOM   1129  OE1 GLU B 453      -4.379   3.861 -13.006  1.00 91.66           O  
ATOM   1130  OE2 GLU B 453      -5.854   5.490 -12.941  1.00 91.66           O  
ATOM   1131  N   LYS B 454      -5.340   9.730 -16.732  1.00 91.38           N  
ATOM   1132  CA  LYS B 454      -6.308  10.679 -17.273  1.00 91.38           C  
ATOM   1133  C   LYS B 454      -5.759  11.378 -18.514  1.00 91.38           C  
ATOM   1134  CB  LYS B 454      -6.692  11.715 -16.216  1.00 91.38           C  
ATOM   1135  O   LYS B 454      -6.519  11.753 -19.409  1.00 91.38           O  
ATOM   1136  CG  LYS B 454      -7.420  11.132 -15.013  1.00 91.38           C  
ATOM   1137  CD  LYS B 454      -7.768  12.209 -13.994  1.00 91.38           C  
ATOM   1138  CE  LYS B 454      -8.422  11.615 -12.754  1.00 91.38           C  
ATOM   1139  NZ  LYS B 454      -8.712  12.660 -11.726  1.00 91.38           N  
ATOM   1140  N   ASN B 455      -4.458  11.444 -18.577  1.00 91.99           N  
ATOM   1141  CA  ASN B 455      -3.885  12.392 -19.526  1.00 91.99           C  
ATOM   1142  C   ASN B 455      -2.968  11.697 -20.528  1.00 91.99           C  
ATOM   1143  CB  ASN B 455      -3.125  13.497 -18.789  1.00 91.99           C  
ATOM   1144  O   ASN B 455      -2.562  12.298 -21.525  1.00 91.99           O  
ATOM   1145  CG  ASN B 455      -4.025  14.328 -17.895  1.00 91.99           C  
ATOM   1146  ND2 ASN B 455      -3.593  14.547 -16.658  1.00 91.99           N  
ATOM   1147  OD1 ASN B 455      -5.099  14.768 -18.311  1.00 91.99           O  
ATOM   1148  N   ALA B 456      -2.588  10.424 -20.269  1.00 92.48           N  
ATOM   1149  CA  ALA B 456      -1.622   9.735 -21.121  1.00 92.48           C  
ATOM   1150  C   ALA B 456      -2.286   8.604 -21.900  1.00 92.48           C  
ATOM   1151  CB  ALA B 456      -0.466   9.193 -20.283  1.00 92.48           C  
ATOM   1152  O   ALA B 456      -3.280   8.031 -21.449  1.00 92.48           O  
ATOM   1153  N   SER B 457      -1.867   8.403 -23.164  1.00 92.25           N  
ATOM   1154  CA  SER B 457      -2.343   7.295 -23.986  1.00 92.25           C  
ATOM   1155  C   SER B 457      -1.831   5.958 -23.461  1.00 92.25           C  
ATOM   1156  CB  SER B 457      -1.911   7.481 -25.441  1.00 92.25           C  
ATOM   1157  O   SER B 457      -2.479   4.925 -23.641  1.00 92.25           O  
ATOM   1158  OG  SER B 457      -0.502   7.605 -25.535  1.00 92.25           O  
ATOM   1159  N   SER B 458      -0.722   5.918 -22.846  1.00 93.22           N  
ATOM   1160  CA  SER B 458      -0.144   4.758 -22.175  1.00 93.22           C  
ATOM   1161  C   SER B 458       0.892   5.178 -21.138  1.00 93.22           C  
ATOM   1162  CB  SER B 458       0.496   3.813 -23.193  1.00 93.22           C  
ATOM   1163  O   SER B 458       1.460   6.268 -21.228  1.00 93.22           O  
ATOM   1164  OG  SER B 458       1.624   4.418 -23.802  1.00 93.22           O  
ATOM   1165  N   TYR B 459       1.067   4.394 -20.099  1.00 93.73           N  
ATOM   1166  CA  TYR B 459       2.150   4.617 -19.147  1.00 93.73           C  
ATOM   1167  C   TYR B 459       2.594   3.306 -18.510  1.00 93.73           C  
ATOM   1168  CB  TYR B 459       1.716   5.605 -18.060  1.00 93.73           C  
ATOM   1169  O   TYR B 459       1.842   2.328 -18.498  1.00 93.73           O  
ATOM   1170  CG  TYR B 459       0.766   5.014 -17.047  1.00 93.73           C  
ATOM   1171  CD1 TYR B 459      -0.606   4.978 -17.286  1.00 93.73           C  
ATOM   1172  CD2 TYR B 459       1.238   4.491 -15.847  1.00 93.73           C  
ATOM   1173  CE1 TYR B 459      -1.485   4.437 -16.355  1.00 93.73           C  
ATOM   1174  CE2 TYR B 459       0.368   3.947 -14.908  1.00 93.73           C  
ATOM   1175  OH  TYR B 459      -1.855   3.386 -14.245  1.00 93.73           O  
ATOM   1176  CZ  TYR B 459      -0.989   3.924 -15.171  1.00 93.73           C  
ATOM   1177  N   GLU B 460       3.810   3.270 -18.019  1.00 94.24           N  
ATOM   1178  CA  GLU B 460       4.405   2.136 -17.317  1.00 94.24           C  
ATOM   1179  C   GLU B 460       5.302   2.602 -16.175  1.00 94.24           C  
ATOM   1180  CB  GLU B 460       5.202   1.261 -18.289  1.00 94.24           C  
ATOM   1181  O   GLU B 460       6.016   3.599 -16.306  1.00 94.24           O  
ATOM   1182  CG  GLU B 460       5.784   0.007 -17.651  1.00 94.24           C  
ATOM   1183  CD  GLU B 460       6.607  -0.830 -18.617  1.00 94.24           C  
ATOM   1184  OE1 GLU B 460       6.964  -1.979 -18.272  1.00 94.24           O  
ATOM   1185  OE2 GLU B 460       6.898  -0.332 -19.728  1.00 94.24           O  
ATOM   1186  N   ILE B 461       5.199   1.816 -15.017  1.00 93.79           N  
ATOM   1187  CA  ILE B 461       6.072   2.082 -13.878  1.00 93.79           C  
ATOM   1188  C   ILE B 461       7.087   0.950 -13.731  1.00 93.79           C  
ATOM   1189  CB  ILE B 461       5.263   2.249 -12.573  1.00 93.79           C  
ATOM   1190  O   ILE B 461       6.713  -0.223 -13.670  1.00 93.79           O  
ATOM   1191  CG1 ILE B 461       4.138   3.272 -12.769  1.00 93.79           C  
ATOM   1192  CG2 ILE B 461       6.181   2.658 -11.417  1.00 93.79           C  
ATOM   1193  CD1 ILE B 461       3.110   3.285 -11.646  1.00 93.79           C  
ATOM   1194  N   LYS B 462       8.355   1.334 -13.735  1.00 92.86           N  
ATOM   1195  CA  LYS B 462       9.410   0.335 -13.587  1.00 92.86           C  
ATOM   1196  C   LYS B 462      10.346   0.691 -12.435  1.00 92.86           C  
ATOM   1197  CB  LYS B 462      10.206   0.198 -14.886  1.00 92.86           C  
ATOM   1198  O   LYS B 462      10.717   1.854 -12.267  1.00 92.86           O  
ATOM   1199  CG  LYS B 462      11.180  -0.971 -14.894  1.00 92.86           C  
ATOM   1200  CD  LYS B 462      11.927  -1.066 -16.218  1.00 92.86           C  
ATOM   1201  CE  LYS B 462      12.958  -2.187 -16.200  1.00 92.86           C  
ATOM   1202  NZ  LYS B 462      13.703  -2.276 -17.491  1.00 92.86           N  
ATOM   1203  N   GLN B 463      10.627  -0.359 -11.620  1.00 89.59           N  
ATOM   1204  CA  GLN B 463      11.695  -0.213 -10.637  1.00 89.59           C  
ATOM   1205  C   GLN B 463      13.061  -0.471 -11.266  1.00 89.59           C  
ATOM   1206  CB  GLN B 463      11.474  -1.160  -9.457  1.00 89.59           C  
ATOM   1207  O   GLN B 463      13.273  -1.507 -11.901  1.00 89.59           O  
ATOM   1208  CG  GLN B 463      12.444  -0.944  -8.304  1.00 89.59           C  
ATOM   1209  CD  GLN B 463      12.164  -1.854  -7.123  1.00 89.59           C  
ATOM   1210  NE2 GLN B 463      12.618  -1.448  -5.941  1.00 89.59           N  
ATOM   1211  OE1 GLN B 463      11.545  -2.912  -7.270  1.00 89.59           O  
ATOM   1212  N   THR B 464      13.993   0.498 -11.243  1.00 89.71           N  
ATOM   1213  CA  THR B 464      15.289   0.365 -11.899  1.00 89.71           C  
ATOM   1214  C   THR B 464      16.194  -0.587 -11.120  1.00 89.71           C  
ATOM   1215  CB  THR B 464      15.984   1.731 -12.047  1.00 89.71           C  
ATOM   1216  O   THR B 464      15.805  -1.101 -10.070  1.00 89.71           O  
ATOM   1217  CG2 THR B 464      15.046   2.760 -12.668  1.00 89.71           C  
ATOM   1218  OG1 THR B 464      16.394   2.194 -10.754  1.00 89.71           O  
ATOM   1219  N   GLU B 465      17.373  -0.845 -11.672  1.00 87.83           N  
ATOM   1220  CA  GLU B 465      18.345  -1.709 -11.008  1.00 87.83           C  
ATOM   1221  C   GLU B 465      18.709  -1.170  -9.627  1.00 87.83           C  
ATOM   1222  CB  GLU B 465      19.605  -1.858 -11.864  1.00 87.83           C  
ATOM   1223  O   GLU B 465      19.081  -1.936  -8.735  1.00 87.83           O  
ATOM   1224  CG  GLU B 465      19.399  -2.688 -13.123  1.00 87.83           C  
ATOM   1225  CD  GLU B 465      20.668  -2.862 -13.941  1.00 87.83           C  
ATOM   1226  OE1 GLU B 465      20.647  -3.614 -14.942  1.00 87.83           O  
ATOM   1227  OE2 GLU B 465      21.692  -2.241 -13.579  1.00 87.83           O  
ATOM   1228  N   ASP B 466      18.743   0.205  -9.676  1.00 87.55           N  
ATOM   1229  CA  ASP B 466      18.812   0.856  -8.371  1.00 87.55           C  
ATOM   1230  C   ASP B 466      17.467   0.791  -7.652  1.00 87.55           C  
ATOM   1231  CB  ASP B 466      19.258   2.312  -8.521  1.00 87.55           C  
ATOM   1232  O   ASP B 466      16.525   1.495  -8.021  1.00 87.55           O  
ATOM   1233  CG  ASP B 466      19.508   2.996  -7.188  1.00 87.55           C  
ATOM   1234  OD1 ASP B 466      19.037   2.492  -6.146  1.00 87.55           O  
ATOM   1235  OD2 ASP B 466      20.179   4.051  -7.180  1.00 87.55           O  
ATOM   1236  N   LYS B 467      17.078  -0.149  -6.867  1.00 84.68           N  
ATOM   1237  CA  LYS B 467      15.852  -0.595  -6.211  1.00 84.68           C  
ATOM   1238  C   LYS B 467      15.153   0.564  -5.506  1.00 84.68           C  
ATOM   1239  CB  LYS B 467      16.154  -1.712  -5.212  1.00 84.68           C  
ATOM   1240  O   LYS B 467      14.001   0.437  -5.086  1.00 84.68           O  
ATOM   1241  CG  LYS B 467      16.671  -2.992  -5.852  1.00 84.68           C  
ATOM   1242  CD  LYS B 467      16.971  -4.058  -4.806  1.00 84.68           C  
ATOM   1243  CE  LYS B 467      17.521  -5.328  -5.442  1.00 84.68           C  
ATOM   1244  NZ  LYS B 467      17.917  -6.336  -4.414  1.00 84.68           N  
ATOM   1245  N   ASN B 468      15.763   1.741  -5.460  1.00 86.12           N  
ATOM   1246  CA  ASN B 468      15.172   2.924  -4.843  1.00 86.12           C  
ATOM   1247  C   ASN B 468      14.687   3.921  -5.891  1.00 86.12           C  
ATOM   1248  CB  ASN B 468      16.173   3.592  -3.897  1.00 86.12           C  
ATOM   1249  O   ASN B 468      14.091   4.944  -5.552  1.00 86.12           O  
ATOM   1250  CG  ASN B 468      16.423   2.779  -2.642  1.00 86.12           C  
ATOM   1251  ND2 ASN B 468      17.680   2.713  -2.219  1.00 86.12           N  
ATOM   1252  OD1 ASN B 468      15.495   2.215  -2.058  1.00 86.12           O  
ATOM   1253  N   VAL B 469      14.965   3.570  -7.122  1.00 90.09           N  
ATOM   1254  CA  VAL B 469      14.611   4.489  -8.199  1.00 90.09           C  
ATOM   1255  C   VAL B 469      13.523   3.869  -9.072  1.00 90.09           C  
ATOM   1256  CB  VAL B 469      15.840   4.856  -9.060  1.00 90.09           C  
ATOM   1257  O   VAL B 469      13.641   2.717  -9.496  1.00 90.09           O  
ATOM   1258  CG1 VAL B 469      15.442   5.793 -10.199  1.00 90.09           C  
ATOM   1259  CG2 VAL B 469      16.926   5.493  -8.194  1.00 90.09           C  
ATOM   1260  N   PHE B 470      12.436   4.703  -9.316  1.00 93.06           N  
ATOM   1261  CA  PHE B 470      11.348   4.303 -10.202  1.00 93.06           C  
ATOM   1262  C   PHE B 470      11.341   5.151 -11.468  1.00 93.06           C  
ATOM   1263  CB  PHE B 470       9.999   4.419  -9.485  1.00 93.06           C  
ATOM   1264  O   PHE B 470      11.579   6.360 -11.413  1.00 93.06           O  
ATOM   1265  CG  PHE B 470       9.809   3.411  -8.384  1.00 93.06           C  
ATOM   1266  CD1 PHE B 470       9.059   2.261  -8.597  1.00 93.06           C  
ATOM   1267  CD2 PHE B 470      10.379   3.615  -7.134  1.00 93.06           C  
ATOM   1268  CE1 PHE B 470       8.881   1.327  -7.580  1.00 93.06           C  
ATOM   1269  CE2 PHE B 470      10.206   2.685  -6.112  1.00 93.06           C  
ATOM   1270  CZ  PHE B 470       9.455   1.542  -6.337  1.00 93.06           C  
ATOM   1271  N   GLU B 471      11.093   4.478 -12.588  1.00 93.93           N  
ATOM   1272  CA  GLU B 471      10.941   5.159 -13.870  1.00 93.93           C  
ATOM   1273  C   GLU B 471       9.505   5.065 -14.378  1.00 93.93           C  
ATOM   1274  CB  GLU B 471      11.905   4.575 -14.906  1.00 93.93           C  
ATOM   1275  O   GLU B 471       8.946   3.971 -14.476  1.00 93.93           O  
ATOM   1276  CG  GLU B 471      13.363   4.935 -14.662  1.00 93.93           C  
ATOM   1277  CD  GLU B 471      14.298   4.417 -15.742  1.00 93.93           C  
ATOM   1278  OE1 GLU B 471      15.507   4.742 -15.706  1.00 93.93           O  
ATOM   1279  OE2 GLU B 471      13.819   3.681 -16.633  1.00 93.93           O  
ATOM   1280  N   LEU B 472       8.894   6.196 -14.580  1.00 93.81           N  
ATOM   1281  CA  LEU B 472       7.582   6.267 -15.213  1.00 93.81           C  
ATOM   1282  C   LEU B 472       7.706   6.685 -16.675  1.00 93.81           C  
ATOM   1283  CB  LEU B 472       6.678   7.250 -14.464  1.00 93.81           C  
ATOM   1284  O   LEU B 472       8.161   7.791 -16.972  1.00 93.81           O  
ATOM   1285  CG  LEU B 472       5.473   6.647 -13.742  1.00 93.81           C  
ATOM   1286  CD1 LEU B 472       5.889   6.105 -12.378  1.00 93.81           C  
ATOM   1287  CD2 LEU B 472       4.363   7.683 -13.595  1.00 93.81           C  
ATOM   1288  N   THR B 473       7.479   5.745 -17.567  1.00 94.16           N  
ATOM   1289  CA  THR B 473       7.493   5.982 -19.006  1.00 94.16           C  
ATOM   1290  C   THR B 473       6.074   6.153 -19.540  1.00 94.16           C  
ATOM   1291  CB  THR B 473       8.191   4.832 -19.755  1.00 94.16           C  
ATOM   1292  O   THR B 473       5.198   5.330 -19.265  1.00 94.16           O  
ATOM   1293  CG2 THR B 473       8.347   5.156 -21.237  1.00 94.16           C  
ATOM   1294  OG1 THR B 473       9.489   4.617 -19.185  1.00 94.16           O  
ATOM   1295  N   TYR B 474       5.742   7.275 -20.296  1.00 94.38           N  
ATOM   1296  CA  TYR B 474       4.367   7.492 -20.731  1.00 94.38           C  
ATOM   1297  C   TYR B 474       4.326   8.232 -22.063  1.00 94.38           C  
ATOM   1298  CB  TYR B 474       3.586   8.279 -19.673  1.00 94.38           C  
ATOM   1299  O   TYR B 474       5.298   8.885 -22.447  1.00 94.38           O  
ATOM   1300  CG  TYR B 474       4.198   9.617 -19.337  1.00 94.38           C  
ATOM   1301  CD1 TYR B 474       5.176   9.730 -18.352  1.00 94.38           C  
ATOM   1302  CD2 TYR B 474       3.799  10.771 -20.003  1.00 94.38           C  
ATOM   1303  CE1 TYR B 474       5.742  10.961 -18.038  1.00 94.38           C  
ATOM   1304  CE2 TYR B 474       4.358  12.007 -19.697  1.00 94.38           C  
ATOM   1305  OH  TYR B 474       5.884  13.314 -18.408  1.00 94.38           O  
ATOM   1306  CZ  TYR B 474       5.327  12.092 -18.715  1.00 94.38           C  
ATOM   1307  N   GLU B 475       3.284   8.047 -22.803  1.00 94.37           N  
ATOM   1308  CA  GLU B 475       2.959   8.750 -24.040  1.00 94.37           C  
ATOM   1309  C   GLU B 475       1.727   9.633 -23.866  1.00 94.37           C  
ATOM   1310  CB  GLU B 475       2.735   7.754 -25.182  1.00 94.37           C  
ATOM   1311  O   GLU B 475       0.648   9.143 -23.525  1.00 94.37           O  
ATOM   1312  CG  GLU B 475       3.989   6.998 -25.593  1.00 94.37           C  
ATOM   1313  CD  GLU B 475       3.763   6.049 -26.759  1.00 94.37           C  
ATOM   1314  OE1 GLU B 475       4.694   5.291 -27.115  1.00 94.37           O  
ATOM   1315  OE2 GLU B 475       2.645   6.063 -27.322  1.00 94.37           O  
ATOM   1316  N   GLU B 476       1.920  10.939 -23.997  1.00 87.79           N  
ATOM   1317  CA  GLU B 476       0.815  11.868 -23.782  1.00 87.79           C  
ATOM   1318  C   GLU B 476      -0.261  11.702 -24.851  1.00 87.79           C  
ATOM   1319  CB  GLU B 476       1.322  13.312 -23.766  1.00 87.79           C  
ATOM   1320  O   GLU B 476       0.028  11.270 -25.969  1.00 87.79           O  
ATOM   1321  CG  GLU B 476       2.206  13.640 -22.571  1.00 87.79           C  
ATOM   1322  CD  GLU B 476       2.687  15.083 -22.558  1.00 87.79           C  
ATOM   1323  OE1 GLU B 476       3.271  15.519 -21.540  1.00 87.79           O  
ATOM   1324  OE2 GLU B 476       2.476  15.783 -23.574  1.00 87.79           O  
ATOM   1325  N   LYS B 477      -1.489  11.876 -24.539  1.00 82.46           N  
ATOM   1326  CA  LYS B 477      -2.590  11.866 -25.498  1.00 82.46           C  
ATOM   1327  C   LYS B 477      -2.402  12.945 -26.560  1.00 82.46           C  
ATOM   1328  CB  LYS B 477      -3.927  12.061 -24.782  1.00 82.46           C  
ATOM   1329  O   LYS B 477      -1.810  13.992 -26.291  1.00 82.46           O  
ATOM   1330  CG  LYS B 477      -4.381  10.852 -23.978  1.00 82.46           C  
ATOM   1331  CD  LYS B 477      -5.774  11.058 -23.396  1.00 82.46           C  
ATOM   1332  CE  LYS B 477      -6.213   9.866 -22.557  1.00 82.46           C  
ATOM   1333  NZ  LYS B 477      -7.570  10.072 -21.969  1.00 82.46           N  
TER    1334      LYS B 477                                                      
ENDMDL                                                                          
END                                                                             
