# Supplementary material for: AlphaDesign: a de novo protein design framework based on AlphaFold
Source: Mol Syst Biol. 2025 Jun 17;21(9):1166–89. doi: 10.1038/s44320-025-00119-z (PMC12405559; doi:10.1038/s44320-025-00119-z)
Supplement: Supplementary file 8 — Source data Fig. 6 [file 44320_2025_119_MOESM8_ESM.zip › Figure_6/6A/design_spikerbd-binder-50-nr2-run-2_result_33.pdb]

MODEL     1                                                                     
ATOM      1  N   GLN A   0     -13.110 -10.118  22.630  1.00  0.00           N  
ATOM      2  CA  GLN A   0     -12.008 -10.222  23.582  1.00  0.00           C  
ATOM      3  C   GLN A   0     -10.678 -10.427  22.863  1.00  0.00           C  
ATOM      4  CB  GLN A   0     -12.255 -11.367  24.566  1.00  0.00           C  
ATOM      5  O   GLN A   0      -9.623 -10.472  23.499  1.00  0.00           O  
ATOM      6  CG  GLN A   0     -13.447 -11.141  25.486  1.00  0.00           C  
ATOM      7  CD  GLN A   0     -13.619 -12.250  26.506  1.00  0.00           C  
ATOM      8  NE2 GLN A   0     -14.397 -11.980  27.550  1.00  0.00           N  
ATOM      9  OE1 GLN A   0     -13.060 -13.341  26.358  1.00  0.00           O  
ATOM     10  N   ASN A   1     -10.630 -10.165  21.325  1.00  0.00           N  
ATOM     11  CA  ASN A   1      -9.387 -10.219  20.563  1.00  0.00           C  
ATOM     12  C   ASN A   1      -9.173  -8.945  19.750  1.00  0.00           C  
ATOM     13  CB  ASN A   1      -9.373 -11.443  19.645  1.00  0.00           C  
ATOM     14  O   ASN A   1     -10.125  -8.383  19.207  1.00  0.00           O  
ATOM     15  CG  ASN A   1      -7.971 -11.857  19.245  1.00  0.00           C  
ATOM     16  ND2 ASN A   1      -7.873 -12.785  18.300  1.00  0.00           N  
ATOM     17  OD1 ASN A   1      -6.983 -11.348  19.781  1.00  0.00           O  
ATOM     18  N   LEU A   2      -8.029  -8.180  19.929  1.00  0.00           N  
ATOM     19  CA  LEU A   2      -7.641  -6.993  19.175  1.00  0.00           C  
ATOM     20  C   LEU A   2      -7.285  -7.356  17.737  1.00  0.00           C  
ATOM     21  CB  LEU A   2      -6.456  -6.294  19.846  1.00  0.00           C  
ATOM     22  O   LEU A   2      -6.638  -8.376  17.492  1.00  0.00           O  
ATOM     23  CG  LEU A   2      -6.739  -5.617  21.187  1.00  0.00           C  
ATOM     24  CD1 LEU A   2      -5.435  -5.188  21.851  1.00  0.00           C  
ATOM     25  CD2 LEU A   2      -7.666  -4.421  20.997  1.00  0.00           C  
ATOM     26  N   CYS A   3      -7.915  -6.614  16.819  1.00  0.00           N  
ATOM     27  CA  CYS A   3      -7.517  -6.790  15.427  1.00  0.00           C  
ATOM     28  C   CYS A   3      -6.011  -6.618  15.264  1.00  0.00           C  
ATOM     29  CB  CYS A   3      -8.252  -5.795  14.529  1.00  0.00           C  
ATOM     30  O   CYS A   3      -5.404  -5.773  15.924  1.00  0.00           O  
ATOM     31  SG  CYS A   3     -10.027  -6.107  14.400  1.00  0.00           S  
ATOM     32  N   PRO A   4      -5.348  -7.391  14.472  1.00  0.00           N  
ATOM     33  CA  PRO A   4      -3.890  -7.361  14.331  1.00  0.00           C  
ATOM     34  C   PRO A   4      -3.397  -6.146  13.549  1.00  0.00           C  
ATOM     35  CB  PRO A   4      -3.582  -8.658  13.578  1.00  0.00           C  
ATOM     36  O   PRO A   4      -2.682  -6.296  12.554  1.00  0.00           O  
ATOM     37  CG  PRO A   4      -4.791  -8.906  12.735  1.00  0.00           C  
ATOM     38  CD  PRO A   4      -5.994  -8.368  13.456  1.00  0.00           C  
ATOM     39  N   PHE A   5      -3.905  -4.864  13.883  1.00  0.00           N  
ATOM     40  CA  PHE A   5      -3.472  -3.642  13.216  1.00  0.00           C  
ATOM     41  C   PHE A   5      -1.970  -3.439  13.378  1.00  0.00           C  
ATOM     42  CB  PHE A   5      -4.228  -2.430  13.770  1.00  0.00           C  
ATOM     43  O   PHE A   5      -1.315  -2.881  12.495  1.00  0.00           O  
ATOM     44  CG  PHE A   5      -5.659  -2.347  13.314  1.00  0.00           C  
ATOM     45  CD1 PHE A   5      -5.969  -2.262  11.962  1.00  0.00           C  
ATOM     46  CD2 PHE A   5      -6.697  -2.354  14.237  1.00  0.00           C  
ATOM     47  CE1 PHE A   5      -7.293  -2.185  11.536  1.00  0.00           C  
ATOM     48  CE2 PHE A   5      -8.022  -2.277  13.820  1.00  0.00           C  
ATOM     49  CZ  PHE A   5      -8.318  -2.191  12.469  1.00  0.00           C  
ATOM     50  N   GLY A   6      -1.447  -3.948  14.512  1.00  0.00           N  
ATOM     51  CA  GLY A   6      -0.027  -3.829  14.801  1.00  0.00           C  
ATOM     52  C   GLY A   6       0.851  -4.525  13.779  1.00  0.00           C  
ATOM     53  O   GLY A   6       1.870  -3.977  13.352  1.00  0.00           O  
ATOM     54  N   GLU A   7       0.411  -5.526  13.314  1.00  0.00           N  
ATOM     55  CA  GLU A   7       1.160  -6.345  12.365  1.00  0.00           C  
ATOM     56  C   GLU A   7       1.037  -5.797  10.946  1.00  0.00           C  
ATOM     57  CB  GLU A   7       0.678  -7.797  12.411  1.00  0.00           C  
ATOM     58  O   GLU A   7       1.983  -5.880  10.159  1.00  0.00           O  
ATOM     59  CG  GLU A   7       1.037  -8.524  13.699  1.00  0.00           C  
ATOM     60  CD  GLU A   7       0.530  -9.956  13.741  1.00  0.00           C  
ATOM     61  OE1 GLU A   7       0.716 -10.636  14.776  1.00  0.00           O  
ATOM     62  OE2 GLU A   7      -0.058 -10.403  12.731  1.00  0.00           O  
ATOM     63  N   VAL A   8      -0.145  -5.217  10.737  1.00  0.00           N  
ATOM     64  CA  VAL A   8      -0.373  -4.617   9.427  1.00  0.00           C  
ATOM     65  C   VAL A   8       0.448  -3.336   9.295  1.00  0.00           C  
ATOM     66  CB  VAL A   8      -1.871  -4.316   9.193  1.00  0.00           C  
ATOM     67  O   VAL A   8       1.170  -3.153   8.312  1.00  0.00           O  
ATOM     68  CG1 VAL A   8      -2.072  -3.565   7.878  1.00  0.00           C  
ATOM     69  CG2 VAL A   8      -2.682  -5.610   9.203  1.00  0.00           C  
ATOM     70  N   PHE A   9       0.537  -2.617  10.322  1.00  0.00           N  
ATOM     71  CA  PHE A   9       1.186  -1.312  10.261  1.00  0.00           C  
ATOM     72  C   PHE A   9       2.641  -1.410  10.703  1.00  0.00           C  
ATOM     73  CB  PHE A   9       0.440  -0.298  11.133  1.00  0.00           C  
ATOM     74  O   PHE A   9       3.472  -0.590  10.307  1.00  0.00           O  
ATOM     75  CG  PHE A   9      -0.910   0.090  10.593  1.00  0.00           C  
ATOM     76  CD1 PHE A   9      -1.027   1.063   9.608  1.00  0.00           C  
ATOM     77  CD2 PHE A   9      -2.064  -0.518  11.072  1.00  0.00           C  
ATOM     78  CE1 PHE A   9      -2.275   1.424   9.106  1.00  0.00           C  
ATOM     79  CE2 PHE A   9      -3.314  -0.162  10.575  1.00  0.00           C  
ATOM     80  CZ  PHE A   9      -3.418   0.810   9.593  1.00  0.00           C  
ATOM     81  N   ASN A  10       3.045  -2.453  11.454  1.00  0.00           N  
ATOM     82  CA  ASN A  10       4.386  -2.564  12.017  1.00  0.00           C  
ATOM     83  C   ASN A  10       5.237  -3.566  11.242  1.00  0.00           C  
ATOM     84  CB  ASN A  10       4.318  -2.955  13.494  1.00  0.00           C  
ATOM     85  O   ASN A  10       6.358  -3.879  11.647  1.00  0.00           O  
ATOM     86  CG  ASN A  10       4.036  -1.772  14.399  1.00  0.00           C  
ATOM     87  ND2 ASN A  10       3.490  -2.044  15.578  1.00  0.00           N  
ATOM     88  OD1 ASN A  10       4.305  -0.622  14.041  1.00  0.00           O  
ATOM     89  N   ALA A  11       4.602  -4.110  10.204  1.00  0.00           N  
ATOM     90  CA  ALA A  11       5.437  -4.990   9.390  1.00  0.00           C  
ATOM     91  C   ALA A  11       6.645  -4.242   8.834  1.00  0.00           C  
ATOM     92  CB  ALA A  11       4.619  -5.594   8.250  1.00  0.00           C  
ATOM     93  O   ALA A  11       6.521  -3.103   8.376  1.00  0.00           O  
ATOM     94  N   THR A  12       7.818  -4.791   9.092  1.00  0.00           N  
ATOM     95  CA  THR A  12       9.109  -4.193   8.771  1.00  0.00           C  
ATOM     96  C   THR A  12       9.249  -3.984   7.266  1.00  0.00           C  
ATOM     97  CB  THR A  12      10.271  -5.065   9.281  1.00  0.00           C  
ATOM     98  O   THR A  12       9.733  -2.941   6.821  1.00  0.00           O  
ATOM     99  CG2 THR A  12      11.604  -4.332   9.159  1.00  0.00           C  
ATOM    100  OG1 THR A  12      10.045  -5.396  10.656  1.00  0.00           O  
ATOM    101  N   ARG A  13       8.594  -4.848   6.441  1.00  0.00           N  
ATOM    102  CA  ARG A  13       8.691  -4.729   4.990  1.00  0.00           C  
ATOM    103  C   ARG A  13       7.351  -5.030   4.326  1.00  0.00           C  
ATOM    104  CB  ARG A  13       9.768  -5.668   4.444  1.00  0.00           C  
ATOM    105  O   ARG A  13       6.827  -6.139   4.447  1.00  0.00           O  
ATOM    106  CG  ARG A  13      11.161  -5.390   4.988  1.00  0.00           C  
ATOM    107  CD  ARG A  13      11.745  -4.107   4.414  1.00  0.00           C  
ATOM    108  NE  ARG A  13      13.127  -3.907   4.839  1.00  0.00           N  
ATOM    109  NH1 ARG A  13      13.341  -1.821   3.868  1.00  0.00           N  
ATOM    110  NH2 ARG A  13      15.103  -2.747   5.005  1.00  0.00           N  
ATOM    111  CZ  ARG A  13      13.854  -2.826   4.570  1.00  0.00           C  
ATOM    112  N   PHE A  14       6.881  -3.978   3.594  1.00  0.00           N  
ATOM    113  CA  PHE A  14       5.639  -4.168   2.854  1.00  0.00           C  
ATOM    114  C   PHE A  14       5.921  -4.681   1.447  1.00  0.00           C  
ATOM    115  CB  PHE A  14       4.846  -2.860   2.787  1.00  0.00           C  
ATOM    116  O   PHE A  14       7.032  -4.526   0.935  1.00  0.00           O  
ATOM    117  CG  PHE A  14       4.228  -2.457   4.099  1.00  0.00           C  
ATOM    118  CD1 PHE A  14       3.928  -3.410   5.064  1.00  0.00           C  
ATOM    119  CD2 PHE A  14       3.947  -1.123   4.367  1.00  0.00           C  
ATOM    120  CE1 PHE A  14       3.357  -3.040   6.279  1.00  0.00           C  
ATOM    121  CE2 PHE A  14       3.376  -0.745   5.578  1.00  0.00           C  
ATOM    122  CZ  PHE A  14       3.080  -1.705   6.533  1.00  0.00           C  
ATOM    123  N   CYS A  15       4.846  -5.389   0.954  1.00  0.00           N  
ATOM    124  CA  CYS A  15       4.901  -5.810  -0.442  1.00  0.00           C  
ATOM    125  C   CYS A  15       4.991  -4.605  -1.371  1.00  0.00           C  
ATOM    126  CB  CYS A  15       3.675  -6.650  -0.798  1.00  0.00           C  
ATOM    127  O   CYS A  15       4.618  -3.494  -0.992  1.00  0.00           O  
ATOM    128  SG  CYS A  15       3.569  -8.206   0.113  1.00  0.00           S  
ATOM    129  N   SER A  16       5.651  -4.854  -2.548  1.00  0.00           N  
ATOM    130  CA  SER A  16       5.720  -3.842  -3.597  1.00  0.00           C  
ATOM    131  C   SER A  16       4.327  -3.389  -4.021  1.00  0.00           C  
ATOM    132  CB  SER A  16       6.483  -4.376  -4.810  1.00  0.00           C  
ATOM    133  O   SER A  16       3.344  -4.098  -3.796  1.00  0.00           O  
ATOM    134  OG  SER A  16       7.814  -4.716  -4.457  1.00  0.00           O  
ATOM    135  N   HIS A  17       4.246  -2.175  -4.537  1.00  0.00           N  
ATOM    136  CA  HIS A  17       3.008  -1.499  -4.909  1.00  0.00           C  
ATOM    137  C   HIS A  17       2.235  -2.299  -5.952  1.00  0.00           C  
ATOM    138  CB  HIS A  17       3.303  -0.094  -5.437  1.00  0.00           C  
ATOM    139  O   HIS A  17       1.002  -2.315  -5.940  1.00  0.00           O  
ATOM    140  CG  HIS A  17       2.098   0.790  -5.499  1.00  0.00           C  
ATOM    141  CD2 HIS A  17       0.850   0.626  -5.001  1.00  0.00           C  
ATOM    142  ND1 HIS A  17       2.101   2.010  -6.140  1.00  0.00           N  
ATOM    143  CE1 HIS A  17       0.904   2.560  -6.032  1.00  0.00           C  
ATOM    144  NE2 HIS A  17       0.126   1.741  -5.345  1.00  0.00           N  
ATOM    145  N   TYR A  18       2.934  -3.121  -6.826  1.00  0.00           N  
ATOM    146  CA  TYR A  18       2.294  -3.852  -7.914  1.00  0.00           C  
ATOM    147  C   TYR A  18       1.628  -5.123  -7.399  1.00  0.00           C  
ATOM    148  CB  TYR A  18       3.315  -4.202  -9.001  1.00  0.00           C  
ATOM    149  O   TYR A  18       0.694  -5.637  -8.020  1.00  0.00           O  
ATOM    150  CG  TYR A  18       4.125  -5.439  -8.697  1.00  0.00           C  
ATOM    151  CD1 TYR A  18       5.298  -5.362  -7.951  1.00  0.00           C  
ATOM    152  CD2 TYR A  18       3.719  -6.688  -9.157  1.00  0.00           C  
ATOM    153  CE1 TYR A  18       6.049  -6.499  -7.670  1.00  0.00           C  
ATOM    154  CE2 TYR A  18       4.461  -7.831  -8.883  1.00  0.00           C  
ATOM    155  OH  TYR A  18       6.362  -8.856  -7.865  1.00  0.00           O  
ATOM    156  CZ  TYR A  18       5.623  -7.727  -8.139  1.00  0.00           C  
ATOM    157  N   ALA A  19       2.035  -5.558  -6.200  1.00  0.00           N  
ATOM    158  CA  ALA A  19       1.483  -6.804  -5.675  1.00  0.00           C  
ATOM    159  C   ALA A  19       1.072  -6.650  -4.214  1.00  0.00           C  
ATOM    160  CB  ALA A  19       2.493  -7.939  -5.824  1.00  0.00           C  
ATOM    161  O   ALA A  19       1.925  -6.614  -3.324  1.00  0.00           O  
ATOM    162  N   THR A  20      -0.071  -5.976  -3.991  1.00  0.00           N  
ATOM    163  CA  THR A  20      -0.483  -5.701  -2.619  1.00  0.00           C  
ATOM    164  C   THR A  20      -1.324  -6.848  -2.066  1.00  0.00           C  
ATOM    165  CB  THR A  20      -1.281  -4.387  -2.528  1.00  0.00           C  
ATOM    166  O   THR A  20      -2.080  -7.483  -2.805  1.00  0.00           O  
ATOM    167  CG2 THR A  20      -2.629  -4.511  -3.231  1.00  0.00           C  
ATOM    168  OG1 THR A  20      -1.501  -4.063  -1.150  1.00  0.00           O  
ATOM    169  N   GLY A  21      -0.898  -7.408  -0.935  1.00  0.00           N  
ATOM    170  CA  GLY A  21      -1.583  -8.457  -0.196  1.00  0.00           C  
ATOM    171  C   GLY A  21      -2.818  -7.963   0.533  1.00  0.00           C  
ATOM    172  O   GLY A  21      -2.923  -6.779   0.857  1.00  0.00           O  
ATOM    173  N   ARG A  22      -3.909  -8.703   0.392  1.00  0.00           N  
ATOM    174  CA  ARG A  22      -5.168  -8.447   1.084  1.00  0.00           C  
ATOM    175  C   ARG A  22      -5.227  -9.199   2.410  1.00  0.00           C  
ATOM    176  CB  ARG A  22      -6.356  -8.844   0.204  1.00  0.00           C  
ATOM    177  O   ARG A  22      -5.073 -10.422   2.443  1.00  0.00           O  
ATOM    178  CG  ARG A  22      -7.708  -8.467   0.788  1.00  0.00           C  
ATOM    179  CD  ARG A  22      -8.848  -8.816  -0.158  1.00  0.00           C  
ATOM    180  NE  ARG A  22      -9.227 -10.222  -0.049  1.00  0.00           N  
ATOM    181  NH1 ARG A  22     -10.814 -10.138  -1.726  1.00  0.00           N  
ATOM    182  NH2 ARG A  22     -10.418 -12.103  -0.613  1.00  0.00           N  
ATOM    183  CZ  ARG A  22     -10.152 -10.818  -0.796  1.00  0.00           C  
ATOM    184  N   VAL A  23      -5.243  -8.331   3.467  1.00  0.00           N  
ATOM    185  CA  VAL A  23      -5.304  -8.957   4.784  1.00  0.00           C  
ATOM    186  C   VAL A  23      -6.697  -8.770   5.380  1.00  0.00           C  
ATOM    187  CB  VAL A  23      -4.234  -8.379   5.737  1.00  0.00           C  
ATOM    188  O   VAL A  23      -7.139  -7.640   5.599  1.00  0.00           O  
ATOM    189  CG1 VAL A  23      -4.283  -9.081   7.093  1.00  0.00           C  
ATOM    190  CG2 VAL A  23      -2.844  -8.503   5.117  1.00  0.00           C  
ATOM    191  N   ARG A  24      -7.373  -9.930   5.447  1.00  0.00           N  
ATOM    192  CA  ARG A  24      -8.707  -9.843   6.031  1.00  0.00           C  
ATOM    193  C   ARG A  24      -8.636  -9.774   7.552  1.00  0.00           C  
ATOM    194  CB  ARG A  24      -9.561 -11.038   5.600  1.00  0.00           C  
ATOM    195  O   ARG A  24      -7.941 -10.573   8.184  1.00  0.00           O  
ATOM    196  CG  ARG A  24     -10.991 -10.991   6.115  1.00  0.00           C  
ATOM    197  CD  ARG A  24     -11.804 -12.183   5.630  1.00  0.00           C  
ATOM    198  NE  ARG A  24     -13.176 -12.137   6.127  1.00  0.00           N  
ATOM    199  NH1 ARG A  24     -13.802 -14.155   5.192  1.00  0.00           N  
ATOM    200  NH2 ARG A  24     -15.313 -12.933   6.408  1.00  0.00           N  
ATOM    201  CZ  ARG A  24     -14.094 -13.075   5.908  1.00  0.00           C  
ATOM    202  N   GLN A  25      -9.363  -8.717   8.121  1.00  0.00           N  
ATOM    203  CA  GLN A  25      -9.540  -8.602   9.564  1.00  0.00           C  
ATOM    204  C   GLN A  25     -10.969  -8.945   9.973  1.00  0.00           C  
ATOM    205  CB  GLN A  25      -9.182  -7.193  10.039  1.00  0.00           C  
ATOM    206  O   GLN A  25     -11.918  -8.283   9.546  1.00  0.00           O  
ATOM    207  CG  GLN A  25      -7.797  -6.730   9.605  1.00  0.00           C  
ATOM    208  CD  GLN A  25      -6.685  -7.361  10.421  1.00  0.00           C  
ATOM    209  NE2 GLN A  25      -5.570  -7.669   9.767  1.00  0.00           N  
ATOM    210  OE1 GLN A  25      -6.826  -7.569  11.631  1.00  0.00           O  
ATOM    211  N   SER A  26     -11.115 -10.075  10.644  1.00  0.00           N  
ATOM    212  CA  SER A  26     -12.451 -10.490  11.061  1.00  0.00           C  
ATOM    213  C   SER A  26     -12.426 -11.123  12.448  1.00  0.00           C  
ATOM    214  CB  SER A  26     -13.045 -11.474  10.052  1.00  0.00           C  
ATOM    215  O   SER A  26     -11.364 -11.508  12.941  1.00  0.00           O  
ATOM    216  OG  SER A  26     -12.292 -12.674  10.017  1.00  0.00           O  
ATOM    217  N   ASN A  27     -13.563 -11.037  13.127  1.00  0.00           N  
ATOM    218  CA  ASN A  27     -13.757 -11.647  14.438  1.00  0.00           C  
ATOM    219  C   ASN A  27     -12.813 -11.051  15.479  1.00  0.00           C  
ATOM    220  CB  ASN A  27     -13.568 -13.163  14.357  1.00  0.00           C  
ATOM    221  O   ASN A  27     -12.164 -11.784  16.227  1.00  0.00           O  
ATOM    222  CG  ASN A  27     -14.617 -13.838  13.496  1.00  0.00           C  
ATOM    223  ND2 ASN A  27     -14.201 -14.839  12.729  1.00  0.00           N  
ATOM    224  OD1 ASN A  27     -15.792 -13.461  13.518  1.00  0.00           O  
ATOM    225  N   CYS A  28     -12.676  -9.719  15.471  1.00  0.00           N  
ATOM    226  CA  CYS A  28     -11.801  -9.012  16.399  1.00  0.00           C  
ATOM    227  C   CYS A  28     -12.344  -7.622  16.710  1.00  0.00           C  
ATOM    228  CB  CYS A  28     -10.389  -8.901  15.825  1.00  0.00           C  
ATOM    229  O   CYS A  28     -13.236  -7.131  16.016  1.00  0.00           O  
ATOM    230  SG  CYS A  28     -10.313  -8.041  14.238  1.00  0.00           S  
ATOM    231  N   VAL A  29     -11.869  -7.032  17.802  1.00  0.00           N  
ATOM    232  CA  VAL A  29     -12.165  -5.648  18.158  1.00  0.00           C  
ATOM    233  C   VAL A  29     -11.057  -4.734  17.640  1.00  0.00           C  
ATOM    234  CB  VAL A  29     -12.326  -5.477  19.685  1.00  0.00           C  
ATOM    235  O   VAL A  29      -9.879  -4.945  17.938  1.00  0.00           O  
ATOM    236  CG1 VAL A  29     -12.587  -4.014  20.040  1.00  0.00           C  
ATOM    237  CG2 VAL A  29     -13.455  -6.366  20.204  1.00  0.00           C  
ATOM    238  N   ALA A  30     -11.450  -3.751  16.677  1.00  0.00           N  
ATOM    239  CA  ALA A  30     -10.499  -2.819  16.076  1.00  0.00           C  
ATOM    240  C   ALA A  30     -10.498  -1.484  16.815  1.00  0.00           C  
ATOM    241  CB  ALA A  30     -10.824  -2.606  14.599  1.00  0.00           C  
ATOM    242  O   ALA A  30     -11.525  -0.805  16.884  1.00  0.00           O  
ATOM    243  N   ASP A  31      -9.419  -1.194  17.497  1.00  0.00           N  
ATOM    244  CA  ASP A  31      -9.223   0.094  18.156  1.00  0.00           C  
ATOM    245  C   ASP A  31      -8.599   1.109  17.202  1.00  0.00           C  
ATOM    246  CB  ASP A  31      -8.347  -0.068  19.400  1.00  0.00           C  
ATOM    247  O   ASP A  31      -7.384   1.105  16.990  1.00  0.00           O  
ATOM    248  CG  ASP A  31      -8.223   1.212  20.208  1.00  0.00           C  
ATOM    249  OD1 ASP A  31      -8.808   2.243  19.812  1.00  0.00           O  
ATOM    250  OD2 ASP A  31      -7.530   1.190  21.249  1.00  0.00           O  
ATOM    251  N   TYR A  32      -9.387   1.946  16.632  1.00  0.00           N  
ATOM    252  CA  TYR A  32      -8.939   2.907  15.631  1.00  0.00           C  
ATOM    253  C   TYR A  32      -8.397   4.169  16.291  1.00  0.00           C  
ATOM    254  CB  TYR A  32     -10.084   3.266  14.679  1.00  0.00           C  
ATOM    255  O   TYR A  32      -7.838   5.038  15.618  1.00  0.00           O  
ATOM    256  CG  TYR A  32     -10.545   2.112  13.822  1.00  0.00           C  
ATOM    257  CD1 TYR A  32      -9.842   1.745  12.677  1.00  0.00           C  
ATOM    258  CD2 TYR A  32     -11.685   1.388  14.155  1.00  0.00           C  
ATOM    259  CE1 TYR A  32     -10.265   0.683  11.883  1.00  0.00           C  
ATOM    260  CE2 TYR A  32     -12.117   0.325  13.369  1.00  0.00           C  
ATOM    261  OH  TYR A  32     -11.824  -1.071  11.455  1.00  0.00           O  
ATOM    262  CZ  TYR A  32     -11.401  -0.020  12.237  1.00  0.00           C  
ATOM    263  N   SER A  33      -8.618   4.277  17.645  1.00  0.00           N  
ATOM    264  CA  SER A  33      -8.124   5.424  18.400  1.00  0.00           C  
ATOM    265  C   SER A  33      -6.601   5.500  18.357  1.00  0.00           C  
ATOM    266  CB  SER A  33      -8.599   5.356  19.852  1.00  0.00           C  
ATOM    267  O   SER A  33      -6.030   6.591  18.305  1.00  0.00           O  
ATOM    268  OG  SER A  33      -8.109   4.187  20.486  1.00  0.00           O  
ATOM    269  N   VAL A  34      -6.001   4.310  18.331  1.00  0.00           N  
ATOM    270  CA  VAL A  34      -4.545   4.218  18.295  1.00  0.00           C  
ATOM    271  C   VAL A  34      -4.032   4.669  16.929  1.00  0.00           C  
ATOM    272  CB  VAL A  34      -4.059   2.783  18.600  1.00  0.00           C  
ATOM    273  O   VAL A  34      -2.972   5.292  16.832  1.00  0.00           O  
ATOM    274  CG1 VAL A  34      -2.544   2.678  18.429  1.00  0.00           C  
ATOM    275  CG2 VAL A  34      -4.471   2.369  20.011  1.00  0.00           C  
ATOM    276  N   LEU A  35      -4.791   4.362  15.930  1.00  0.00           N  
ATOM    277  CA  LEU A  35      -4.440   4.751  14.569  1.00  0.00           C  
ATOM    278  C   LEU A  35      -4.692   6.239  14.347  1.00  0.00           C  
ATOM    279  CB  LEU A  35      -5.237   3.929  13.553  1.00  0.00           C  
ATOM    280  O   LEU A  35      -3.881   6.924  13.720  1.00  0.00           O  
ATOM    281  CG  LEU A  35      -4.929   2.432  13.501  1.00  0.00           C  
ATOM    282  CD1 LEU A  35      -5.921   1.718  12.590  1.00  0.00           C  
ATOM    283  CD2 LEU A  35      -3.498   2.196  13.030  1.00  0.00           C  
ATOM    284  N   ASN A  36      -5.733   6.817  15.046  1.00  0.00           N  
ATOM    285  CA  ASN A  36      -6.135   8.212  14.904  1.00  0.00           C  
ATOM    286  C   ASN A  36      -5.302   9.129  15.795  1.00  0.00           C  
ATOM    287  CB  ASN A  36      -7.624   8.376  15.216  1.00  0.00           C  
ATOM    288  O   ASN A  36      -5.054  10.284  15.445  1.00  0.00           O  
ATOM    289  CG  ASN A  36      -8.511   7.994  14.048  1.00  0.00           C  
ATOM    290  ND2 ASN A  36      -9.734   7.572  14.346  1.00  0.00           N  
ATOM    291  OD1 ASN A  36      -8.100   8.076  12.887  1.00  0.00           O  
ATOM    292  N   ASN A  37      -4.695   8.528  16.779  1.00  0.00           N  
ATOM    293  CA  ASN A  37      -3.972   9.321  17.769  1.00  0.00           C  
ATOM    294  C   ASN A  37      -2.462   9.136  17.640  1.00  0.00           C  
ATOM    295  CB  ASN A  37      -4.432   8.963  19.183  1.00  0.00           C  
ATOM    296  O   ASN A  37      -1.691   9.794  18.341  1.00  0.00           O  
ATOM    297  CG  ASN A  37      -5.851   9.414  19.468  1.00  0.00           C  
ATOM    298  ND2 ASN A  37      -6.570   8.639  20.271  1.00  0.00           N  
ATOM    299  OD1 ASN A  37      -6.297  10.451  18.969  1.00  0.00           O  
ATOM    300  N   GLY A  38      -1.989   8.192  16.791  1.00  0.00           N  
ATOM    301  CA  GLY A  38      -0.588   7.870  16.571  1.00  0.00           C  
ATOM    302  C   GLY A  38       0.109   8.845  15.641  1.00  0.00           C  
ATOM    303  O   GLY A  38      -0.439   9.220  14.603  1.00  0.00           O  
ATOM    304  N   ALA A  39       0.418  10.093  16.035  1.00  0.00           N  
ATOM    305  CA  ALA A  39       1.021  11.256  15.389  1.00  0.00           C  
ATOM    306  C   ALA A  39       2.138  10.836  14.437  1.00  0.00           C  
ATOM    307  CB  ALA A  39       1.557  12.229  16.437  1.00  0.00           C  
ATOM    308  O   ALA A  39       2.819  11.685  13.856  1.00  0.00           O  
ATOM    309  N   SER A  40       2.354   9.567  14.164  1.00  0.00           N  
ATOM    310  CA  SER A  40       3.493   9.080  13.394  1.00  0.00           C  
ATOM    311  C   SER A  40       3.131   8.902  11.923  1.00  0.00           C  
ATOM    312  CB  SER A  40       4.000   7.755  13.966  1.00  0.00           C  
ATOM    313  O   SER A  40       4.005   8.655  11.089  1.00  0.00           O  
ATOM    314  OG  SER A  40       2.977   6.774  13.947  1.00  0.00           O  
ATOM    315  N   PHE A  41       1.780   9.219  11.592  1.00  0.00           N  
ATOM    316  CA  PHE A  41       1.341   9.014  10.217  1.00  0.00           C  
ATOM    317  C   PHE A  41       1.364  10.325   9.440  1.00  0.00           C  
ATOM    318  CB  PHE A  41      -0.067   8.410  10.185  1.00  0.00           C  
ATOM    319  O   PHE A  41       1.025  11.379   9.981  1.00  0.00           O  
ATOM    320  CG  PHE A  41      -0.180   7.098  10.914  1.00  0.00           C  
ATOM    321  CD1 PHE A  41       0.567   5.997  10.513  1.00  0.00           C  
ATOM    322  CD2 PHE A  41      -1.035   6.966  12.000  1.00  0.00           C  
ATOM    323  CE1 PHE A  41       0.463   4.782  11.186  1.00  0.00           C  
ATOM    324  CE2 PHE A  41      -1.144   5.755  12.678  1.00  0.00           C  
ATOM    325  CZ  PHE A  41      -0.394   4.663  12.268  1.00  0.00           C  
ATOM    326  N   PHE A  42       2.097  10.280   8.347  1.00  0.00           N  
ATOM    327  CA  PHE A  42       2.111  11.416   7.433  1.00  0.00           C  
ATOM    328  C   PHE A  42       0.692  11.874   7.117  1.00  0.00           C  
ATOM    329  CB  PHE A  42       2.846  11.056   6.138  1.00  0.00           C  
ATOM    330  O   PHE A  42       0.381  13.062   7.216  1.00  0.00           O  
ATOM    331  CG  PHE A  42       2.851  12.160   5.116  1.00  0.00           C  
ATOM    332  CD1 PHE A  42       2.055  12.078   3.980  1.00  0.00           C  
ATOM    333  CD2 PHE A  42       3.652  13.281   5.291  1.00  0.00           C  
ATOM    334  CE1 PHE A  42       2.057  13.099   3.032  1.00  0.00           C  
ATOM    335  CE2 PHE A  42       3.660  14.305   4.348  1.00  0.00           C  
ATOM    336  CZ  PHE A  42       2.862  14.212   3.219  1.00  0.00           C  
ATOM    337  N   THR A  43      -0.232  10.955   6.795  1.00  0.00           N  
ATOM    338  CA  THR A  43      -1.623  11.294   6.516  1.00  0.00           C  
ATOM    339  C   THR A  43      -2.550  10.153   6.923  1.00  0.00           C  
ATOM    340  CB  THR A  43      -1.830  11.620   5.025  1.00  0.00           C  
ATOM    341  O   THR A  43      -2.186   8.980   6.814  1.00  0.00           O  
ATOM    342  CG2 THR A  43      -1.681  10.370   4.163  1.00  0.00           C  
ATOM    343  OG1 THR A  43      -3.143  12.162   4.838  1.00  0.00           O  
ATOM    344  N   ILE A  44      -3.736  10.526   7.569  1.00  0.00           N  
ATOM    345  CA  ILE A  44      -4.878   9.644   7.785  1.00  0.00           C  
ATOM    346  C   ILE A  44      -6.100  10.192   7.051  1.00  0.00           C  
ATOM    347  CB  ILE A  44      -5.186   9.475   9.289  1.00  0.00           C  
ATOM    348  O   ILE A  44      -6.628  11.246   7.414  1.00  0.00           O  
ATOM    349  CG1 ILE A  44      -3.936   9.003  10.041  1.00  0.00           C  
ATOM    350  CG2 ILE A  44      -6.350   8.502   9.497  1.00  0.00           C  
ATOM    351  CD1 ILE A  44      -4.073   9.046  11.557  1.00  0.00           C  
ATOM    352  N   LYS A  45      -6.359   9.518   5.934  1.00  0.00           N  
ATOM    353  CA  LYS A  45      -7.463  10.002   5.111  1.00  0.00           C  
ATOM    354  C   LYS A  45      -8.643   9.035   5.151  1.00  0.00           C  
ATOM    355  CB  LYS A  45      -7.005  10.211   3.667  1.00  0.00           C  
ATOM    356  O   LYS A  45      -8.478   7.836   4.919  1.00  0.00           O  
ATOM    357  CG  LYS A  45      -6.116  11.429   3.469  1.00  0.00           C  
ATOM    358  CD  LYS A  45      -5.894  11.726   1.992  1.00  0.00           C  
ATOM    359  CE  LYS A  45      -4.981  12.928   1.793  1.00  0.00           C  
ATOM    360  NZ  LYS A  45      -4.792  13.246   0.346  1.00  0.00           N  
ATOM    361  N   THR A  46      -9.781   9.574   5.548  1.00  0.00           N  
ATOM    362  CA  THR A  46     -10.990   8.760   5.614  1.00  0.00           C  
ATOM    363  C   THR A  46     -11.927   9.090   4.456  1.00  0.00           C  
ATOM    364  CB  THR A  46     -11.729   8.964   6.950  1.00  0.00           C  
ATOM    365  O   THR A  46     -12.118  10.260   4.118  1.00  0.00           O  
ATOM    366  CG2 THR A  46     -10.924   8.398   8.115  1.00  0.00           C  
ATOM    367  OG1 THR A  46     -11.938  10.365   7.164  1.00  0.00           O  
ATOM    368  N   TYR A  47     -12.325   8.047   3.781  1.00  0.00           N  
ATOM    369  CA  TYR A  47     -13.274   8.212   2.686  1.00  0.00           C  
ATOM    370  C   TYR A  47     -14.600   7.532   3.006  1.00  0.00           C  
ATOM    371  CB  TYR A  47     -12.697   7.645   1.385  1.00  0.00           C  
ATOM    372  O   TYR A  47     -14.641   6.326   3.257  1.00  0.00           O  
ATOM    373  CG  TYR A  47     -11.390   8.278   0.974  1.00  0.00           C  
ATOM    374  CD1 TYR A  47     -11.363   9.527   0.356  1.00  0.00           C  
ATOM    375  CD2 TYR A  47     -10.181   7.630   1.201  1.00  0.00           C  
ATOM    376  CE1 TYR A  47     -10.161  10.113  -0.027  1.00  0.00           C  
ATOM    377  CE2 TYR A  47      -8.973   8.207   0.822  1.00  0.00           C  
ATOM    378  OH  TYR A  47      -7.781  10.024  -0.166  1.00  0.00           O  
ATOM    379  CZ  TYR A  47      -8.973   9.447   0.211  1.00  0.00           C  
ATOM    380  N   GLY A  48     -15.713   8.367   3.024  1.00  0.00           N  
ATOM    381  CA  GLY A  48     -17.019   7.739   3.151  1.00  0.00           C  
ATOM    382  C   GLY A  48     -17.395   7.428   4.587  1.00  0.00           C  
ATOM    383  O   GLY A  48     -18.498   6.948   4.856  1.00  0.00           O  
ATOM    384  N   TYR A  49     -16.439   7.701   5.612  1.00  0.00           N  
ATOM    385  CA  TYR A  49     -16.687   7.544   7.041  1.00  0.00           C  
ATOM    386  C   TYR A  49     -16.067   8.690   7.831  1.00  0.00           C  
ATOM    387  CB  TYR A  49     -16.131   6.206   7.540  1.00  0.00           C  
ATOM    388  O   TYR A  49     -15.169   9.377   7.339  1.00  0.00           O  
ATOM    389  CG  TYR A  49     -16.754   5.004   6.874  1.00  0.00           C  
ATOM    390  CD1 TYR A  49     -17.976   4.497   7.310  1.00  0.00           C  
ATOM    391  CD2 TYR A  49     -16.122   4.372   5.808  1.00  0.00           C  
ATOM    392  CE1 TYR A  49     -18.553   3.388   6.700  1.00  0.00           C  
ATOM    393  CE2 TYR A  49     -16.690   3.262   5.191  1.00  0.00           C  
ATOM    394  OH  TYR A  49     -18.471   1.680   5.036  1.00  0.00           O  
ATOM    395  CZ  TYR A  49     -17.904   2.778   5.643  1.00  0.00           C  
ATOM    396  N   SER A  50     -16.600   8.859   9.034  1.00  0.00           N  
ATOM    397  CA  SER A  50     -16.016   9.830   9.953  1.00  0.00           C  
ATOM    398  C   SER A  50     -14.864   9.219  10.745  1.00  0.00           C  
ATOM    399  CB  SER A  50     -17.078  10.365  10.914  1.00  0.00           C  
ATOM    400  O   SER A  50     -15.019   8.161  11.359  1.00  0.00           O  
ATOM    401  OG  SER A  50     -16.537  11.372  11.752  1.00  0.00           O  
ATOM    402  N   PRO A  51     -13.677   9.875  10.604  1.00  0.00           N  
ATOM    403  CA  PRO A  51     -12.493   9.341  11.282  1.00  0.00           C  
ATOM    404  C   PRO A  51     -12.698   9.180  12.787  1.00  0.00           C  
ATOM    405  CB  PRO A  51     -11.416  10.388  10.987  1.00  0.00           C  
ATOM    406  O   PRO A  51     -12.188   8.229  13.384  1.00  0.00           O  
ATOM    407  CG  PRO A  51     -12.173  11.610  10.576  1.00  0.00           C  
ATOM    408  CD  PRO A  51     -13.484  11.181   9.981  1.00  0.00           C  
ATOM    409  N   THR A  52     -13.559   9.992  13.462  1.00  0.00           N  
ATOM    410  CA  THR A  52     -13.751   9.986  14.908  1.00  0.00           C  
ATOM    411  C   THR A  52     -14.851   9.005  15.304  1.00  0.00           C  
ATOM    412  CB  THR A  52     -14.100  11.391  15.432  1.00  0.00           C  
ATOM    413  O   THR A  52     -15.000   8.673  16.482  1.00  0.00           O  
ATOM    414  CG2 THR A  52     -12.943  12.361  15.218  1.00  0.00           C  
ATOM    415  OG1 THR A  52     -15.254  11.880  14.737  1.00  0.00           O  
ATOM    416  N   LYS A  53     -15.515   8.502  14.264  1.00  0.00           N  
ATOM    417  CA  LYS A  53     -16.650   7.633  14.560  1.00  0.00           C  
ATOM    418  C   LYS A  53     -16.322   6.175  14.247  1.00  0.00           C  
ATOM    419  CB  LYS A  53     -17.883   8.073  13.770  1.00  0.00           C  
ATOM    420  O   LYS A  53     -17.177   5.298  14.387  1.00  0.00           O  
ATOM    421  CG  LYS A  53     -18.425   9.436  14.177  1.00  0.00           C  
ATOM    422  CD  LYS A  53     -19.005   9.409  15.586  1.00  0.00           C  
ATOM    423  CE  LYS A  53     -19.632  10.745  15.959  1.00  0.00           C  
ATOM    424  NZ  LYS A  53     -20.082  10.768  17.383  1.00  0.00           N  
ATOM    425  N   LEU A  54     -15.084   5.962  13.791  1.00  0.00           N  
ATOM    426  CA  LEU A  54     -14.690   4.621  13.372  1.00  0.00           C  
ATOM    427  C   LEU A  54     -14.718   3.653  14.550  1.00  0.00           C  
ATOM    428  CB  LEU A  54     -13.292   4.644  12.748  1.00  0.00           C  
ATOM    429  O   LEU A  54     -15.105   2.492  14.396  1.00  0.00           O  
ATOM    430  CG  LEU A  54     -13.181   5.265  11.355  1.00  0.00           C  
ATOM    431  CD1 LEU A  54     -11.720   5.336  10.922  1.00  0.00           C  
ATOM    432  CD2 LEU A  54     -14.005   4.471  10.348  1.00  0.00           C  
ATOM    433  N   ASN A  55     -14.409   4.181  15.770  1.00  0.00           N  
ATOM    434  CA  ASN A  55     -14.408   3.356  16.973  1.00  0.00           C  
ATOM    435  C   ASN A  55     -15.826   2.985  17.400  1.00  0.00           C  
ATOM    436  CB  ASN A  55     -13.680   4.070  18.114  1.00  0.00           C  
ATOM    437  O   ASN A  55     -16.024   2.014  18.132  1.00  0.00           O  
ATOM    438  CG  ASN A  55     -12.173   4.048  17.949  1.00  0.00           C  
ATOM    439  ND2 ASN A  55     -11.529   5.175  18.230  1.00  0.00           N  
ATOM    440  OD1 ASN A  55     -11.592   3.028  17.570  1.00  0.00           O  
ATOM    441  N   ASP A  56     -16.782   3.677  16.822  1.00  0.00           N  
ATOM    442  CA  ASP A  56     -18.182   3.483  17.187  1.00  0.00           C  
ATOM    443  C   ASP A  56     -18.916   2.660  16.130  1.00  0.00           C  
ATOM    444  CB  ASP A  56     -18.879   4.832  17.380  1.00  0.00           C  
ATOM    445  O   ASP A  56     -20.082   2.303  16.313  1.00  0.00           O  
ATOM    446  CG  ASP A  56     -18.328   5.620  18.556  1.00  0.00           C  
ATOM    447  OD1 ASP A  56     -17.830   5.004  19.523  1.00  0.00           O  
ATOM    448  OD2 ASP A  56     -18.396   6.867  18.516  1.00  0.00           O  
ATOM    449  N   LEU A  57     -18.213   2.306  15.065  1.00  0.00           N  
ATOM    450  CA  LEU A  57     -18.817   1.603  13.938  1.00  0.00           C  
ATOM    451  C   LEU A  57     -18.463   0.120  13.970  1.00  0.00           C  
ATOM    452  CB  LEU A  57     -18.360   2.220  12.614  1.00  0.00           C  
ATOM    453  O   LEU A  57     -17.402  -0.259  14.473  1.00  0.00           O  
ATOM    454  CG  LEU A  57     -18.848   3.641  12.324  1.00  0.00           C  
ATOM    455  CD1 LEU A  57     -18.156   4.195  11.083  1.00  0.00           C  
ATOM    456  CD2 LEU A  57     -20.363   3.661  12.152  1.00  0.00           C  
ATOM    457  N   LEU A  58     -19.471  -0.737  13.481  1.00  0.00           N  
ATOM    458  CA  LEU A  58     -19.249  -2.173  13.349  1.00  0.00           C  
ATOM    459  C   LEU A  58     -19.184  -2.581  11.881  1.00  0.00           C  
ATOM    460  CB  LEU A  58     -20.358  -2.954  14.059  1.00  0.00           C  
ATOM    461  O   LEU A  58     -19.984  -2.116  11.067  1.00  0.00           O  
ATOM    462  CG  LEU A  58     -20.443  -2.784  15.577  1.00  0.00           C  
ATOM    463  CD1 LEU A  58     -21.850  -2.360  15.985  1.00  0.00           C  
ATOM    464  CD2 LEU A  58     -20.042  -4.074  16.283  1.00  0.00           C  
ATOM    465  N   PHE A  59     -18.164  -3.473  11.646  1.00  0.00           N  
ATOM    466  CA  PHE A  59     -17.983  -3.921  10.270  1.00  0.00           C  
ATOM    467  C   PHE A  59     -17.999  -5.443  10.189  1.00  0.00           C  
ATOM    468  CB  PHE A  59     -16.670  -3.379   9.696  1.00  0.00           C  
ATOM    469  O   PHE A  59     -17.617  -6.124  11.143  1.00  0.00           O  
ATOM    470  CG  PHE A  59     -16.562  -1.878   9.740  1.00  0.00           C  
ATOM    471  CD1 PHE A  59     -17.252  -1.091   8.826  1.00  0.00           C  
ATOM    472  CD2 PHE A  59     -15.770  -1.255  10.696  1.00  0.00           C  
ATOM    473  CE1 PHE A  59     -17.154   0.298   8.864  1.00  0.00           C  
ATOM    474  CE2 PHE A  59     -15.668   0.132  10.740  1.00  0.00           C  
ATOM    475  CZ  PHE A  59     -16.359   0.907   9.823  1.00  0.00           C  
ATOM    476  N   THR A  60     -18.529  -5.956   9.050  1.00  0.00           N  
ATOM    477  CA  THR A  60     -18.479  -7.392   8.796  1.00  0.00           C  
ATOM    478  C   THR A  60     -17.058  -7.832   8.456  1.00  0.00           C  
ATOM    479  CB  THR A  60     -19.429  -7.790   7.651  1.00  0.00           C  
ATOM    480  O   THR A  60     -16.541  -8.785   9.042  1.00  0.00           O  
ATOM    481  CG2 THR A  60     -20.888  -7.628   8.067  1.00  0.00           C  
ATOM    482  OG1 THR A  60     -19.173  -6.957   6.514  1.00  0.00           O  
ATOM    483  N   ASN A  61     -16.423  -7.120   7.589  1.00  0.00           N  
ATOM    484  CA  ASN A  61     -15.051  -7.403   7.181  1.00  0.00           C  
ATOM    485  C   ASN A  61     -14.237  -6.122   7.027  1.00  0.00           C  
ATOM    486  CB  ASN A  61     -15.034  -8.203   5.876  1.00  0.00           C  
ATOM    487  O   ASN A  61     -14.765  -5.093   6.602  1.00  0.00           O  
ATOM    488  CG  ASN A  61     -15.540  -9.621   6.054  1.00  0.00           C  
ATOM    489  ND2 ASN A  61     -16.520 -10.006   5.246  1.00  0.00           N  
ATOM    490  OD1 ASN A  61     -15.054 -10.364   6.911  1.00  0.00           O  
ATOM    491  N   VAL A  62     -13.027  -6.227   7.526  1.00  0.00           N  
ATOM    492  CA  VAL A  62     -12.047  -5.181   7.258  1.00  0.00           C  
ATOM    493  C   VAL A  62     -10.859  -5.767   6.497  1.00  0.00           C  
ATOM    494  CB  VAL A  62     -11.564  -4.507   8.562  1.00  0.00           C  
ATOM    495  O   VAL A  62     -10.294  -6.784   6.905  1.00  0.00           O  
ATOM    496  CG1 VAL A  62     -10.514  -3.439   8.261  1.00  0.00           C  
ATOM    497  CG2 VAL A  62     -12.745  -3.901   9.317  1.00  0.00           C  
ATOM    498  N   PHE A  63     -10.648  -5.121   5.353  1.00  0.00           N  
ATOM    499  CA  PHE A  63      -9.486  -5.547   4.583  1.00  0.00           C  
ATOM    500  C   PHE A  63      -8.395  -4.483   4.617  1.00  0.00           C  
ATOM    501  CB  PHE A  63      -9.880  -5.848   3.134  1.00  0.00           C  
ATOM    502  O   PHE A  63      -8.674  -3.294   4.450  1.00  0.00           O  
ATOM    503  CG  PHE A  63     -10.857  -6.984   2.994  1.00  0.00           C  
ATOM    504  CD1 PHE A  63     -10.421  -8.303   3.034  1.00  0.00           C  
ATOM    505  CD2 PHE A  63     -12.212  -6.733   2.822  1.00  0.00           C  
ATOM    506  CE1 PHE A  63     -11.323  -9.357   2.905  1.00  0.00           C  
ATOM    507  CE2 PHE A  63     -13.119  -7.781   2.693  1.00  0.00           C  
ATOM    508  CZ  PHE A  63     -12.673  -9.092   2.734  1.00  0.00           C  
ATOM    509  N   ALA A  64      -7.178  -4.950   4.891  1.00  0.00           N  
ATOM    510  CA  ALA A  64      -6.016  -4.065   4.862  1.00  0.00           C  
ATOM    511  C   ALA A  64      -5.111  -4.388   3.677  1.00  0.00           C  
ATOM    512  CB  ALA A  64      -5.235  -4.170   6.169  1.00  0.00           C  
ATOM    513  O   ALA A  64      -4.761  -5.549   3.453  1.00  0.00           O  
ATOM    514  N   LEU A  65      -4.800  -3.336   3.027  1.00  0.00           N  
ATOM    515  CA  LEU A  65      -3.900  -3.492   1.889  1.00  0.00           C  
ATOM    516  C   LEU A  65      -2.643  -2.649   2.071  1.00  0.00           C  
ATOM    517  CB  LEU A  65      -4.608  -3.101   0.589  1.00  0.00           C  
ATOM    518  O   LEU A  65      -2.644  -1.453   1.771  1.00  0.00           O  
ATOM    519  CG  LEU A  65      -5.739  -4.022   0.129  1.00  0.00           C  
ATOM    520  CD1 LEU A  65      -7.046  -3.641   0.816  1.00  0.00           C  
ATOM    521  CD2 LEU A  65      -5.890  -3.967  -1.388  1.00  0.00           C  
ATOM    522  N   PRO A  66      -1.569  -3.345   2.586  1.00  0.00           N  
ATOM    523  CA  PRO A  66      -0.318  -2.611   2.792  1.00  0.00           C  
ATOM    524  C   PRO A  66       0.579  -2.616   1.556  1.00  0.00           C  
ATOM    525  CB  PRO A  66       0.344  -3.361   3.950  1.00  0.00           C  
ATOM    526  O   PRO A  66       0.757  -3.660   0.922  1.00  0.00           O  
ATOM    527  CG  PRO A  66      -0.170  -4.761   3.843  1.00  0.00           C  
ATOM    528  CD  PRO A  66      -1.546  -4.718   3.243  1.00  0.00           C  
ATOM    529  N   PHE A  67       1.088  -1.502   1.148  1.00  0.00           N  
ATOM    530  CA  PHE A  67       2.048  -1.415   0.053  1.00  0.00           C  
ATOM    531  C   PHE A  67       2.920  -0.174   0.196  1.00  0.00           C  
ATOM    532  CB  PHE A  67       1.325  -1.397  -1.297  1.00  0.00           C  
ATOM    533  O   PHE A  67       2.723   0.628   1.111  1.00  0.00           O  
ATOM    534  CG  PHE A  67       0.291  -0.311  -1.418  1.00  0.00           C  
ATOM    535  CD1 PHE A  67      -1.033  -0.551  -1.071  1.00  0.00           C  
ATOM    536  CD2 PHE A  67       0.643   0.951  -1.878  1.00  0.00           C  
ATOM    537  CE1 PHE A  67      -1.993   0.453  -1.181  1.00  0.00           C  
ATOM    538  CE2 PHE A  67      -0.311   1.959  -1.991  1.00  0.00           C  
ATOM    539  CZ  PHE A  67      -1.628   1.708  -1.643  1.00  0.00           C  
ATOM    540  N   VAL A  68       3.906  -0.082  -0.732  1.00  0.00           N  
ATOM    541  CA  VAL A  68       4.821   1.054  -0.740  1.00  0.00           C  
ATOM    542  C   VAL A  68       4.646   1.850  -2.031  1.00  0.00           C  
ATOM    543  CB  VAL A  68       6.291   0.601  -0.588  1.00  0.00           C  
ATOM    544  O   VAL A  68       4.598   1.274  -3.121  1.00  0.00           O  
ATOM    545  CG1 VAL A  68       7.229   1.807  -0.575  1.00  0.00           C  
ATOM    546  CG2 VAL A  68       6.464  -0.228   0.684  1.00  0.00           C  
ATOM    547  N   ILE A  69       4.595   3.194  -1.833  1.00  0.00           N  
ATOM    548  CA  ILE A  69       4.427   4.042  -3.008  1.00  0.00           C  
ATOM    549  C   ILE A  69       5.309   5.282  -2.879  1.00  0.00           C  
ATOM    550  CB  ILE A  69       2.950   4.453  -3.202  1.00  0.00           C  
ATOM    551  O   ILE A  69       5.821   5.578  -1.797  1.00  0.00           O  
ATOM    552  CG1 ILE A  69       2.758   5.128  -4.564  1.00  0.00           C  
ATOM    553  CG2 ILE A  69       2.491   5.372  -2.065  1.00  0.00           C  
ATOM    554  CD1 ILE A  69       1.300   5.334  -4.953  1.00  0.00           C  
ATOM    555  N   ARG A  70       5.404   6.120  -3.950  1.00  0.00           N  
ATOM    556  CA  ARG A  70       6.146   7.375  -3.899  1.00  0.00           C  
ATOM    557  C   ARG A  70       5.333   8.465  -3.210  1.00  0.00           C  
ATOM    558  CB  ARG A  70       6.538   7.826  -5.308  1.00  0.00           C  
ATOM    559  O   ARG A  70       4.101   8.450  -3.255  1.00  0.00           O  
ATOM    560  CG  ARG A  70       7.369   9.098  -5.339  1.00  0.00           C  
ATOM    561  CD  ARG A  70       7.759   9.483  -6.760  1.00  0.00           C  
ATOM    562  NE  ARG A  70       6.644  10.092  -7.479  1.00  0.00           N  
ATOM    563  NH1 ARG A  70       7.779  10.302  -9.480  1.00  0.00           N  
ATOM    564  NH2 ARG A  70       5.605  11.011  -9.310  1.00  0.00           N  
ATOM    565  CZ  ARG A  70       6.678  10.467  -8.754  1.00  0.00           C  
ATOM    566  N   GLY A  71       5.996   9.322  -2.591  1.00  0.00           N  
ATOM    567  CA  GLY A  71       5.363  10.373  -1.811  1.00  0.00           C  
ATOM    568  C   GLY A  71       4.345  11.173  -2.601  1.00  0.00           C  
ATOM    569  O   GLY A  71       3.257  11.469  -2.103  1.00  0.00           O  
ATOM    570  N   ASP A  72       4.579  11.500  -3.823  1.00  0.00           N  
ATOM    571  CA  ASP A  72       3.667  12.285  -4.650  1.00  0.00           C  
ATOM    572  C   ASP A  72       2.450  11.459  -5.060  1.00  0.00           C  
ATOM    573  CB  ASP A  72       4.388  12.813  -5.892  1.00  0.00           C  
ATOM    574  O   ASP A  72       1.408  12.014  -5.414  1.00  0.00           O  
ATOM    575  CG  ASP A  72       5.029  11.712  -6.718  1.00  0.00           C  
ATOM    576  OD1 ASP A  72       5.174  10.577  -6.214  1.00  0.00           O  
ATOM    577  OD2 ASP A  72       5.396  11.983  -7.882  1.00  0.00           O  
ATOM    578  N   GLU A  73       2.568  10.172  -4.981  1.00  0.00           N  
ATOM    579  CA  GLU A  73       1.486   9.283  -5.391  1.00  0.00           C  
ATOM    580  C   GLU A  73       0.517   9.025  -4.241  1.00  0.00           C  
ATOM    581  CB  GLU A  73       2.047   7.958  -5.913  1.00  0.00           C  
ATOM    582  O   GLU A  73      -0.568   8.477  -4.447  1.00  0.00           O  
ATOM    583  CG  GLU A  73       2.802   8.085  -7.229  1.00  0.00           C  
ATOM    584  CD  GLU A  73       3.260   6.748  -7.790  1.00  0.00           C  
ATOM    585  OE1 GLU A  73       3.570   6.672  -9.000  1.00  0.00           O  
ATOM    586  OE2 GLU A  73       3.308   5.769  -7.013  1.00  0.00           O  
ATOM    587  N   VAL A  74       0.932   9.359  -3.057  1.00  0.00           N  
ATOM    588  CA  VAL A  74       0.055   9.193  -1.903  1.00  0.00           C  
ATOM    589  C   VAL A  74      -1.227   9.997  -2.107  1.00  0.00           C  
ATOM    590  CB  VAL A  74       0.752   9.625  -0.593  1.00  0.00           C  
ATOM    591  O   VAL A  74      -2.323   9.516  -1.811  1.00  0.00           O  
ATOM    592  CG1 VAL A  74      -0.232   9.605   0.575  1.00  0.00           C  
ATOM    593  CG2 VAL A  74       1.949   8.722  -0.304  1.00  0.00           C  
ATOM    594  N   ARG A  75      -1.128  11.139  -2.717  1.00  0.00           N  
ATOM    595  CA  ARG A  75      -2.254  12.036  -2.961  1.00  0.00           C  
ATOM    596  C   ARG A  75      -3.187  11.465  -4.024  1.00  0.00           C  
ATOM    597  CB  ARG A  75      -1.757  13.419  -3.387  1.00  0.00           C  
ATOM    598  O   ARG A  75      -4.366  11.821  -4.077  1.00  0.00           O  
ATOM    599  CG  ARG A  75      -2.861  14.457  -3.514  1.00  0.00           C  
ATOM    600  CD  ARG A  75      -2.322  15.796  -3.998  1.00  0.00           C  
ATOM    601  NE  ARG A  75      -3.394  16.672  -4.462  1.00  0.00           N  
ATOM    602  NH1 ARG A  75      -1.994  18.411  -5.058  1.00  0.00           N  
ATOM    603  NH2 ARG A  75      -4.260  18.606  -5.349  1.00  0.00           N  
ATOM    604  CZ  ARG A  75      -3.214  17.895  -4.955  1.00  0.00           C  
ATOM    605  N   GLN A  76      -2.663  10.547  -4.756  1.00  0.00           N  
ATOM    606  CA  GLN A  76      -3.405   9.970  -5.872  1.00  0.00           C  
ATOM    607  C   GLN A  76      -4.313   8.837  -5.402  1.00  0.00           C  
ATOM    608  CB  GLN A  76      -2.445   9.460  -6.948  1.00  0.00           C  
ATOM    609  O   GLN A  76      -5.133   8.332  -6.172  1.00  0.00           O  
ATOM    610  CG  GLN A  76      -1.640  10.560  -7.626  1.00  0.00           C  
ATOM    611  CD  GLN A  76      -0.661  10.024  -8.653  1.00  0.00           C  
ATOM    612  NE2 GLN A  76       0.333  10.833  -9.004  1.00  0.00           N  
ATOM    613  OE1 GLN A  76      -0.796   8.891  -9.127  1.00  0.00           O  
ATOM    614  N   ILE A  77      -4.242   8.446  -4.098  1.00  0.00           N  
ATOM    615  CA  ILE A  77      -5.028   7.344  -3.553  1.00  0.00           C  
ATOM    616  C   ILE A  77      -6.330   7.882  -2.964  1.00  0.00           C  
ATOM    617  CB  ILE A  77      -4.237   6.563  -2.480  1.00  0.00           C  
ATOM    618  O   ILE A  77      -6.403   8.178  -1.769  1.00  0.00           O  
ATOM    619  CG1 ILE A  77      -2.910   6.057  -3.058  1.00  0.00           C  
ATOM    620  CG2 ILE A  77      -5.073   5.403  -1.931  1.00  0.00           C  
ATOM    621  CD1 ILE A  77      -1.977   5.444  -2.022  1.00  0.00           C  
ATOM    622  N   ALA A  78      -7.214   8.205  -3.813  1.00  0.00           N  
ATOM    623  CA  ALA A  78      -8.538   8.720  -3.472  1.00  0.00           C  
ATOM    624  C   ALA A  78      -9.578   8.280  -4.499  1.00  0.00           C  
ATOM    625  CB  ALA A  78      -8.506  10.242  -3.369  1.00  0.00           C  
ATOM    626  O   ALA A  78      -9.268   8.140  -5.684  1.00  0.00           O  
ATOM    627  N   PRO A  79     -10.847   7.961  -3.897  1.00  0.00           N  
ATOM    628  CA  PRO A  79     -11.889   7.634  -4.873  1.00  0.00           C  
ATOM    629  C   PRO A  79     -12.134   8.761  -5.875  1.00  0.00           C  
ATOM    630  CB  PRO A  79     -13.127   7.400  -4.003  1.00  0.00           C  
ATOM    631  O   PRO A  79     -12.235   9.927  -5.486  1.00  0.00           O  
ATOM    632  CG  PRO A  79     -12.591   7.215  -2.620  1.00  0.00           C  
ATOM    633  CD  PRO A  79     -11.246   7.878  -2.536  1.00  0.00           C  
ATOM    634  N   GLY A  80     -12.095   8.400  -7.169  1.00  0.00           N  
ATOM    635  CA  GLY A  80     -12.350   9.420  -8.174  1.00  0.00           C  
ATOM    636  C   GLY A  80     -11.082  10.023  -8.748  1.00  0.00           C  
ATOM    637  O   GLY A  80     -11.133  10.778  -9.721  1.00  0.00           O  
ATOM    638  N   GLN A  81      -9.911   9.785  -8.046  1.00  0.00           N  
ATOM    639  CA  GLN A  81      -8.602  10.190  -8.548  1.00  0.00           C  
ATOM    640  C   GLN A  81      -8.012   9.124  -9.467  1.00  0.00           C  
ATOM    641  CB  GLN A  81      -7.645  10.471  -7.388  1.00  0.00           C  
ATOM    642  O   GLN A  81      -8.073   7.931  -9.162  1.00  0.00           O  
ATOM    643  CG  GLN A  81      -8.046  11.668  -6.537  1.00  0.00           C  
ATOM    644  CD  GLN A  81      -7.961  12.981  -7.293  1.00  0.00           C  
ATOM    645  NE2 GLN A  81      -8.897  13.884  -7.020  1.00  0.00           N  
ATOM    646  OE1 GLN A  81      -7.062  13.182  -8.115  1.00  0.00           O  
ATOM    647  N   THR A  82      -7.738   9.624 -10.739  1.00  0.00           N  
ATOM    648  CA  THR A  82      -7.117   8.701 -11.682  1.00  0.00           C  
ATOM    649  C   THR A  82      -5.610   8.929 -11.750  1.00  0.00           C  
ATOM    650  CB  THR A  82      -7.725   8.847 -13.089  1.00  0.00           C  
ATOM    651  O   THR A  82      -5.088   9.854 -11.123  1.00  0.00           O  
ATOM    652  CG2 THR A  82      -9.231   8.607 -13.066  1.00  0.00           C  
ATOM    653  OG1 THR A  82      -7.471  10.170 -13.578  1.00  0.00           O  
ATOM    654  N   GLY A  83      -4.933   8.087 -12.345  1.00  0.00           N  
ATOM    655  CA  GLY A  83      -3.488   8.156 -12.488  1.00  0.00           C  
ATOM    656  C   GLY A  83      -2.834   6.793 -12.610  1.00  0.00           C  
ATOM    657  O   GLY A  83      -3.520   5.781 -12.762  1.00  0.00           O  
ATOM    658  N   LYS A  84      -1.557   6.843 -12.705  1.00  0.00           N  
ATOM    659  CA  LYS A  84      -0.748   5.644 -12.908  1.00  0.00           C  
ATOM    660  C   LYS A  84      -1.039   4.598 -11.835  1.00  0.00           C  
ATOM    661  CB  LYS A  84       0.740   5.994 -12.909  1.00  0.00           C  
ATOM    662  O   LYS A  84      -1.146   3.407 -12.135  1.00  0.00           O  
ATOM    663  CG  LYS A  84       1.653   4.815 -13.213  1.00  0.00           C  
ATOM    664  CD  LYS A  84       3.120   5.224 -13.192  1.00  0.00           C  
ATOM    665  CE  LYS A  84       4.039   4.020 -13.354  1.00  0.00           C  
ATOM    666  NZ  LYS A  84       5.480   4.413 -13.304  1.00  0.00           N  
ATOM    667  N   ASP A  85      -1.287   5.064 -10.717  1.00  0.00           N  
ATOM    668  CA  ASP A  85      -1.553   4.175  -9.590  1.00  0.00           C  
ATOM    669  C   ASP A  85      -2.942   3.551  -9.699  1.00  0.00           C  
ATOM    670  CB  ASP A  85      -1.419   4.932  -8.267  1.00  0.00           C  
ATOM    671  O   ASP A  85      -3.080   2.325  -9.698  1.00  0.00           O  
ATOM    672  CG  ASP A  85      -1.509   4.023  -7.053  1.00  0.00           C  
ATOM    673  OD1 ASP A  85      -0.762   3.023  -6.983  1.00  0.00           O  
ATOM    674  OD2 ASP A  85      -2.336   4.308  -6.160  1.00  0.00           O  
ATOM    675  N   ALA A  86      -3.979   4.307  -9.839  1.00  0.00           N  
ATOM    676  CA  ALA A  86      -5.361   3.842  -9.929  1.00  0.00           C  
ATOM    677  C   ALA A  86      -5.583   3.026 -11.199  1.00  0.00           C  
ATOM    678  CB  ALA A  86      -6.324   5.026  -9.885  1.00  0.00           C  
ATOM    679  O   ALA A  86      -6.316   2.034 -11.186  1.00  0.00           O  
ATOM    680  N   ASP A  87      -4.879   3.277 -12.235  1.00  0.00           N  
ATOM    681  CA  ASP A  87      -5.091   2.673 -13.546  1.00  0.00           C  
ATOM    682  C   ASP A  87      -4.330   1.355 -13.674  1.00  0.00           C  
ATOM    683  CB  ASP A  87      -4.663   3.636 -14.656  1.00  0.00           C  
ATOM    684  O   ASP A  87      -4.860   0.375 -14.202  1.00  0.00           O  
ATOM    685  CG  ASP A  87      -5.601   4.821 -14.806  1.00  0.00           C  
ATOM    686  OD1 ASP A  87      -6.734   4.773 -14.281  1.00  0.00           O  
ATOM    687  OD2 ASP A  87      -5.204   5.811 -15.459  1.00  0.00           O  
ATOM    688  N   TYR A  88      -3.161   1.278 -13.025  1.00  0.00           N  
ATOM    689  CA  TYR A  88      -2.325   0.128 -13.350  1.00  0.00           C  
ATOM    690  C   TYR A  88      -1.990  -0.674 -12.098  1.00  0.00           C  
ATOM    691  CB  TYR A  88      -1.035   0.579 -14.042  1.00  0.00           C  
ATOM    692  O   TYR A  88      -1.868  -1.900 -12.153  1.00  0.00           O  
ATOM    693  CG  TYR A  88      -1.269   1.360 -15.312  1.00  0.00           C  
ATOM    694  CD1 TYR A  88      -1.862   0.761 -16.422  1.00  0.00           C  
ATOM    695  CD2 TYR A  88      -0.896   2.696 -15.407  1.00  0.00           C  
ATOM    696  CE1 TYR A  88      -2.077   1.476 -17.595  1.00  0.00           C  
ATOM    697  CE2 TYR A  88      -1.107   3.421 -16.575  1.00  0.00           C  
ATOM    698  OH  TYR A  88      -1.908   3.515 -18.822  1.00  0.00           O  
ATOM    699  CZ  TYR A  88      -1.697   2.803 -17.662  1.00  0.00           C  
ATOM    700  N   ASN A  89      -1.832   0.040 -11.000  1.00  0.00           N  
ATOM    701  CA  ASN A  89      -1.271  -0.590  -9.810  1.00  0.00           C  
ATOM    702  C   ASN A  89      -2.362  -0.993  -8.822  1.00  0.00           C  
ATOM    703  CB  ASN A  89      -0.261   0.342  -9.135  1.00  0.00           C  
ATOM    704  O   ASN A  89      -2.237  -2.008  -8.134  1.00  0.00           O  
ATOM    705  CG  ASN A  89       1.040   0.450  -9.906  1.00  0.00           C  
ATOM    706  ND2 ASN A  89       1.594   1.655  -9.967  1.00  0.00           N  
ATOM    707  OD1 ASN A  89       1.542  -0.541 -10.443  1.00  0.00           O  
ATOM    708  N   SER A  90      -3.428  -0.299  -8.724  1.00  0.00           N  
ATOM    709  CA  SER A  90      -4.522  -0.561  -7.795  1.00  0.00           C  
ATOM    710  C   SER A  90      -5.745   0.287  -8.128  1.00  0.00           C  
ATOM    711  CB  SER A  90      -4.080  -0.290  -6.356  1.00  0.00           C  
ATOM    712  O   SER A  90      -5.613   1.410  -8.619  1.00  0.00           O  
ATOM    713  OG  SER A  90      -5.096  -0.661  -5.440  1.00  0.00           O  
ATOM    714  N   ASP A  91      -6.882  -0.332  -8.292  1.00  0.00           N  
ATOM    715  CA  ASP A  91      -8.133   0.365  -8.577  1.00  0.00           C  
ATOM    716  C   ASP A  91      -8.795   0.853  -7.291  1.00  0.00           C  
ATOM    717  CB  ASP A  91      -9.090  -0.545  -9.350  1.00  0.00           C  
ATOM    718  O   ASP A  91      -8.950   0.087  -6.337  1.00  0.00           O  
ATOM    719  CG  ASP A  91     -10.241   0.212  -9.990  1.00  0.00           C  
ATOM    720  OD1 ASP A  91     -10.265   1.459  -9.919  1.00  0.00           O  
ATOM    721  OD2 ASP A  91     -11.133  -0.446 -10.567  1.00  0.00           O  
ATOM    722  N   TYR A  92      -8.992   2.212  -7.271  1.00  0.00           N  
ATOM    723  CA  TYR A  92      -9.648   2.824  -6.121  1.00  0.00           C  
ATOM    724  C   TYR A  92     -11.082   3.217  -6.457  1.00  0.00           C  
ATOM    725  CB  TYR A  92      -8.867   4.054  -5.648  1.00  0.00           C  
ATOM    726  O   TYR A  92     -11.319   3.979  -7.398  1.00  0.00           O  
ATOM    727  CG  TYR A  92      -7.406   3.781  -5.386  1.00  0.00           C  
ATOM    728  CD1 TYR A  92      -7.006   2.997  -4.306  1.00  0.00           C  
ATOM    729  CD2 TYR A  92      -6.422   4.306  -6.217  1.00  0.00           C  
ATOM    730  CE1 TYR A  92      -5.661   2.745  -4.060  1.00  0.00           C  
ATOM    731  CE2 TYR A  92      -5.074   4.060  -5.981  1.00  0.00           C  
ATOM    732  OH  TYR A  92      -3.370   3.032  -4.662  1.00  0.00           O  
ATOM    733  CZ  TYR A  92      -4.703   3.279  -4.901  1.00  0.00           C  
ATOM    734  N   THR A  93     -12.047   2.260  -6.519  1.00  0.00           N  
ATOM    735  CA  THR A  93     -13.438   2.457  -6.910  1.00  0.00           C  
ATOM    736  C   THR A  93     -13.943   3.820  -6.445  1.00  0.00           C  
ATOM    737  CB  THR A  93     -14.342   1.349  -6.339  1.00  0.00           C  
ATOM    738  O   THR A  93     -13.436   4.375  -5.468  1.00  0.00           O  
ATOM    739  CG2 THR A  93     -13.971  -0.015  -6.913  1.00  0.00           C  
ATOM    740  OG1 THR A  93     -14.197   1.310  -4.914  1.00  0.00           O  
ATOM    741  N   ASN A  94     -14.750   4.486  -7.307  1.00  0.00           N  
ATOM    742  CA  ASN A  94     -15.468   5.722  -7.014  1.00  0.00           C  
ATOM    743  C   ASN A  94     -16.386   5.564  -5.805  1.00  0.00           C  
ATOM    744  CB  ASN A  94     -16.271   6.178  -8.234  1.00  0.00           C  
ATOM    745  O   ASN A  94     -16.707   6.545  -5.132  1.00  0.00           O  
ATOM    746  CG  ASN A  94     -15.390   6.709  -9.348  1.00  0.00           C  
ATOM    747  ND2 ASN A  94     -15.849   6.565 -10.586  1.00  0.00           N  
ATOM    748  OD1 ASN A  94     -14.306   7.242  -9.098  1.00  0.00           O  
ATOM    749  N   ASP A  95     -16.583   4.245  -5.486  1.00  0.00           N  
ATOM    750  CA  ASP A  95     -17.486   3.997  -4.366  1.00  0.00           C  
ATOM    751  C   ASP A  95     -16.717   3.520  -3.136  1.00  0.00           C  
ATOM    752  CB  ASP A  95     -18.550   2.968  -4.753  1.00  0.00           C  
ATOM    753  O   ASP A  95     -17.305   2.958  -2.210  1.00  0.00           O  
ATOM    754  CG  ASP A  95     -17.959   1.659  -5.245  1.00  0.00           C  
ATOM    755  OD1 ASP A  95     -16.782   1.641  -5.665  1.00  0.00           O  
ATOM    756  OD2 ASP A  95     -18.678   0.637  -5.215  1.00  0.00           O  
ATOM    757  N   ARG A  96     -15.382   3.662  -3.144  1.00  0.00           N  
ATOM    758  CA  ARG A  96     -14.543   3.209  -2.039  1.00  0.00           C  
ATOM    759  C   ARG A  96     -14.855   3.983  -0.763  1.00  0.00           C  
ATOM    760  CB  ARG A  96     -13.062   3.357  -2.393  1.00  0.00           C  
ATOM    761  O   ARG A  96     -14.959   5.211  -0.785  1.00  0.00           O  
ATOM    762  CG  ARG A  96     -12.118   2.818  -1.329  1.00  0.00           C  
ATOM    763  CD  ARG A  96     -10.675   3.225  -1.597  1.00  0.00           C  
ATOM    764  NE  ARG A  96      -9.817   2.958  -0.447  1.00  0.00           N  
ATOM    765  NH1 ARG A  96      -7.857   3.567  -1.505  1.00  0.00           N  
ATOM    766  NH2 ARG A  96      -7.814   2.853   0.672  1.00  0.00           N  
ATOM    767  CZ  ARG A  96      -8.498   3.126  -0.429  1.00  0.00           C  
ATOM    768  N   ARG A  97     -15.108   3.206   0.222  1.00  0.00           N  
ATOM    769  CA  ARG A  97     -15.228   3.741   1.575  1.00  0.00           C  
ATOM    770  C   ARG A  97     -14.196   3.113   2.505  1.00  0.00           C  
ATOM    771  CB  ARG A  97     -16.638   3.507   2.122  1.00  0.00           C  
ATOM    772  O   ARG A  97     -13.980   1.900   2.473  1.00  0.00           O  
ATOM    773  CG  ARG A  97     -17.738   4.131   1.278  1.00  0.00           C  
ATOM    774  CD  ARG A  97     -19.110   3.940   1.909  1.00  0.00           C  
ATOM    775  NE  ARG A  97     -20.166   4.532   1.093  1.00  0.00           N  
ATOM    776  NH1 ARG A  97     -21.742   4.558   2.782  1.00  0.00           N  
ATOM    777  NH2 ARG A  97     -22.275   5.350   0.697  1.00  0.00           N  
ATOM    778  CZ  ARG A  97     -21.392   4.812   1.526  1.00  0.00           C  
ATOM    779  N   GLY A  98     -13.560   3.895   3.176  1.00  0.00           N  
ATOM    780  CA  GLY A  98     -12.557   3.370   4.088  1.00  0.00           C  
ATOM    781  C   GLY A  98     -11.535   4.408   4.512  1.00  0.00           C  
ATOM    782  O   GLY A  98     -11.834   5.604   4.544  1.00  0.00           O  
ATOM    783  N   LEU A  99     -10.391   3.862   4.876  1.00  0.00           N  
ATOM    784  CA  LEU A  99      -9.329   4.704   5.418  1.00  0.00           C  
ATOM    785  C   LEU A  99      -8.014   4.458   4.687  1.00  0.00           C  
ATOM    786  CB  LEU A  99      -9.151   4.444   6.916  1.00  0.00           C  
ATOM    787  O   LEU A  99      -7.713   3.324   4.307  1.00  0.00           O  
ATOM    788  CG  LEU A  99      -8.139   5.332   7.642  1.00  0.00           C  
ATOM    789  CD1 LEU A  99      -8.729   6.716   7.888  1.00  0.00           C  
ATOM    790  CD2 LEU A  99      -7.709   4.688   8.956  1.00  0.00           C  
ATOM    791  N   VAL A 100      -7.339   5.553   4.430  1.00  0.00           N  
ATOM    792  CA  VAL A 100      -5.980   5.453   3.908  1.00  0.00           C  
ATOM    793  C   VAL A 100      -4.998   6.066   4.904  1.00  0.00           C  
ATOM    794  CB  VAL A 100      -5.847   6.146   2.533  1.00  0.00           C  
ATOM    795  O   VAL A 100      -5.160   7.218   5.316  1.00  0.00           O  
ATOM    796  CG1 VAL A 100      -4.401   6.098   2.042  1.00  0.00           C  
ATOM    797  CG2 VAL A 100      -6.782   5.495   1.516  1.00  0.00           C  
ATOM    798  N   ILE A 101      -4.024   5.282   5.241  1.00  0.00           N  
ATOM    799  CA  ILE A 101      -2.987   5.740   6.159  1.00  0.00           C  
ATOM    800  C   ILE A 101      -1.619   5.623   5.492  1.00  0.00           C  
ATOM    801  CB  ILE A 101      -3.009   4.940   7.481  1.00  0.00           C  
ATOM    802  O   ILE A 101      -1.258   4.559   4.983  1.00  0.00           O  
ATOM    803  CG1 ILE A 101      -4.408   4.980   8.106  1.00  0.00           C  
ATOM    804  CG2 ILE A 101      -1.958   5.480   8.456  1.00  0.00           C  
ATOM    805  CD1 ILE A 101      -4.593   4.017   9.271  1.00  0.00           C  
ATOM    806  N   ALA A 102      -0.880   6.689   5.497  1.00  0.00           N  
ATOM    807  CA  ALA A 102       0.433   6.688   4.858  1.00  0.00           C  
ATOM    808  C   ALA A 102       1.490   7.296   5.775  1.00  0.00           C  
ATOM    809  CB  ALA A 102       0.381   7.447   3.534  1.00  0.00           C  
ATOM    810  O   ALA A 102       1.211   8.246   6.510  1.00  0.00           O  
ATOM    811  N   TRP A 103       2.717   6.699   5.743  1.00  0.00           N  
ATOM    812  CA  TRP A 103       3.839   7.245   6.500  1.00  0.00           C  
ATOM    813  C   TRP A 103       5.160   6.970   5.789  1.00  0.00           C  
ATOM    814  CB  TRP A 103       3.873   6.656   7.913  1.00  0.00           C  
ATOM    815  O   TRP A 103       5.252   6.054   4.968  1.00  0.00           O  
ATOM    816  CG  TRP A 103       4.149   5.183   7.952  1.00  0.00           C  
ATOM    817  CD1 TRP A 103       5.360   4.576   8.140  1.00  0.00           C  
ATOM    818  CD2 TRP A 103       3.193   4.130   7.794  1.00  0.00           C  
ATOM    819  CE2 TRP A 103       3.895   2.909   7.899  1.00  0.00           C  
ATOM    820  CE3 TRP A 103       1.809   4.101   7.575  1.00  0.00           C  
ATOM    821  NE1 TRP A 103       5.214   3.209   8.109  1.00  0.00           N  
ATOM    822  CH2 TRP A 103       1.904   1.670   7.577  1.00  0.00           C  
ATOM    823  CZ2 TRP A 103       3.258   1.670   7.791  1.00  0.00           C  
ATOM    824  CZ3 TRP A 103       1.178   2.867   7.468  1.00  0.00           C  
ATOM    825  N   ASN A 104       6.093   7.879   6.041  1.00  0.00           N  
ATOM    826  CA  ASN A 104       7.382   7.832   5.358  1.00  0.00           C  
ATOM    827  C   ASN A 104       8.283   6.744   5.935  1.00  0.00           C  
ATOM    828  CB  ASN A 104       8.078   9.192   5.432  1.00  0.00           C  
ATOM    829  O   ASN A 104       8.506   6.693   7.145  1.00  0.00           O  
ATOM    830  CG  ASN A 104       9.318   9.262   4.562  1.00  0.00           C  
ATOM    831  ND2 ASN A 104       9.592  10.440   4.013  1.00  0.00           N  
ATOM    832  OD1 ASN A 104      10.023   8.265   4.384  1.00  0.00           O  
ATOM    833  N   SER A 105       8.737   5.776   5.093  1.00  0.00           N  
ATOM    834  CA  SER A 105       9.626   4.698   5.513  1.00  0.00           C  
ATOM    835  C   SER A 105      11.017   4.862   4.911  1.00  0.00           C  
ATOM    836  CB  SER A 105       9.047   3.340   5.116  1.00  0.00           C  
ATOM    837  O   SER A 105      11.738   3.880   4.723  1.00  0.00           O  
ATOM    838  OG  SER A 105       8.853   3.266   3.714  1.00  0.00           O  
ATOM    839  N   ASN A 106      11.390   6.097   4.604  1.00  0.00           N  
ATOM    840  CA  ASN A 106      12.557   6.473   3.812  1.00  0.00           C  
ATOM    841  C   ASN A 106      13.833   5.842   4.361  1.00  0.00           C  
ATOM    842  CB  ASN A 106      12.699   7.995   3.755  1.00  0.00           C  
ATOM    843  O   ASN A 106      14.601   5.233   3.613  1.00  0.00           O  
ATOM    844  CG  ASN A 106      13.754   8.446   2.764  1.00  0.00           C  
ATOM    845  ND2 ASN A 106      14.556   9.429   3.158  1.00  0.00           N  
ATOM    846  OD1 ASN A 106      13.847   7.917   1.654  1.00  0.00           O  
ATOM    847  N   ASN A 107      14.018   6.019   5.680  1.00  0.00           N  
ATOM    848  CA  ASN A 107      15.277   5.571   6.266  1.00  0.00           C  
ATOM    849  C   ASN A 107      15.303   4.057   6.449  1.00  0.00           C  
ATOM    850  CB  ASN A 107      15.525   6.272   7.604  1.00  0.00           C  
ATOM    851  O   ASN A 107      16.373   3.464   6.599  1.00  0.00           O  
ATOM    852  CG  ASN A 107      15.875   7.738   7.439  1.00  0.00           C  
ATOM    853  ND2 ASN A 107      15.421   8.565   8.373  1.00  0.00           N  
ATOM    854  OD1 ASN A 107      16.548   8.124   6.479  1.00  0.00           O  
ATOM    855  N   LEU A 108      14.167   3.467   6.342  1.00  0.00           N  
ATOM    856  CA  LEU A 108      14.059   2.018   6.469  1.00  0.00           C  
ATOM    857  C   LEU A 108      14.064   1.350   5.099  1.00  0.00           C  
ATOM    858  CB  LEU A 108      12.785   1.641   7.230  1.00  0.00           C  
ATOM    859  O   LEU A 108      14.824   0.408   4.865  1.00  0.00           O  
ATOM    860  CG  LEU A 108      12.553   0.147   7.465  1.00  0.00           C  
ATOM    861  CD1 LEU A 108      13.646  -0.424   8.362  1.00  0.00           C  
ATOM    862  CD2 LEU A 108      11.175  -0.091   8.073  1.00  0.00           C  
ATOM    863  N   ASP A 109      13.296   1.841   4.170  1.00  0.00           N  
ATOM    864  CA  ASP A 109      12.999   1.150   2.919  1.00  0.00           C  
ATOM    865  C   ASP A 109      13.875   1.671   1.782  1.00  0.00           C  
ATOM    866  CB  ASP A 109      11.520   1.306   2.557  1.00  0.00           C  
ATOM    867  O   ASP A 109      13.977   1.038   0.729  1.00  0.00           O  
ATOM    868  CG  ASP A 109      10.603   0.486   3.447  1.00  0.00           C  
ATOM    869  OD1 ASP A 109      11.054  -0.533   4.015  1.00  0.00           O  
ATOM    870  OD2 ASP A 109       9.417   0.860   3.580  1.00  0.00           O  
ATOM    871  N   SER A 110      14.537   2.814   2.017  1.00  0.00           N  
ATOM    872  CA  SER A 110      15.455   3.352   1.018  1.00  0.00           C  
ATOM    873  C   SER A 110      16.850   2.753   1.169  1.00  0.00           C  
ATOM    874  CB  SER A 110      15.532   4.875   1.124  1.00  0.00           C  
ATOM    875  O   SER A 110      17.252   2.374   2.271  1.00  0.00           O  
ATOM    876  OG  SER A 110      14.281   5.465   0.811  1.00  0.00           O  
ATOM    877  N   LYS A 111      17.577   2.513   0.099  1.00  0.00           N  
ATOM    878  CA  LYS A 111      18.952   2.022   0.115  1.00  0.00           C  
ATOM    879  C   LYS A 111      19.854   2.884  -0.763  1.00  0.00           C  
ATOM    880  CB  LYS A 111      19.007   0.565  -0.348  1.00  0.00           C  
ATOM    881  O   LYS A 111      19.395   3.475  -1.742  1.00  0.00           O  
ATOM    882  CG  LYS A 111      18.242  -0.399   0.547  1.00  0.00           C  
ATOM    883  CD  LYS A 111      18.966  -0.630   1.867  1.00  0.00           C  
ATOM    884  CE  LYS A 111      18.253  -1.667   2.723  1.00  0.00           C  
ATOM    885  NZ  LYS A 111      18.897  -1.819   4.062  1.00  0.00           N  
ATOM    886  N   VAL A 112      21.146   3.005  -0.264  1.00  0.00           N  
ATOM    887  CA  VAL A 112      22.198   3.567  -1.104  1.00  0.00           C  
ATOM    888  C   VAL A 112      23.069   2.444  -1.662  1.00  0.00           C  
ATOM    889  CB  VAL A 112      23.067   4.579  -0.325  1.00  0.00           C  
ATOM    890  O   VAL A 112      23.603   1.629  -0.906  1.00  0.00           O  
ATOM    891  CG1 VAL A 112      24.157   5.159  -1.224  1.00  0.00           C  
ATOM    892  CG2 VAL A 112      22.198   5.693   0.254  1.00  0.00           C  
ATOM    893  N   PRO A 113      23.188   2.450  -3.085  1.00  0.00           N  
ATOM    894  CA  PRO A 113      22.923   3.581  -3.977  1.00  0.00           C  
ATOM    895  C   PRO A 113      21.464   3.653  -4.421  1.00  0.00           C  
ATOM    896  CB  PRO A 113      23.844   3.314  -5.170  1.00  0.00           C  
ATOM    897  O   PRO A 113      20.927   4.746  -4.618  1.00  0.00           O  
ATOM    898  CG  PRO A 113      24.170   1.858  -5.082  1.00  0.00           C  
ATOM    899  CD  PRO A 113      23.969   1.409  -3.663  1.00  0.00           C  
ATOM    900  N   LYS A 114      20.586   2.597  -4.335  1.00  0.00           N  
ATOM    901  CA  LYS A 114      19.152   2.579  -4.609  1.00  0.00           C  
ATOM    902  C   LYS A 114      18.541   1.226  -4.254  1.00  0.00           C  
ATOM    903  CB  LYS A 114      18.881   2.906  -6.078  1.00  0.00           C  
ATOM    904  O   LYS A 114      19.197   0.190  -4.382  1.00  0.00           O  
ATOM    905  CG  LYS A 114      19.391   4.273  -6.512  1.00  0.00           C  
ATOM    906  CD  LYS A 114      19.197   4.493  -8.007  1.00  0.00           C  
ATOM    907  CE  LYS A 114      19.804   5.814  -8.461  1.00  0.00           C  
ATOM    908  NZ  LYS A 114      19.608   6.039  -9.925  1.00  0.00           N  
ATOM    909  N   ASN A 115      17.369   1.268  -3.671  1.00  0.00           N  
ATOM    910  CA  ASN A 115      16.528   0.096  -3.452  1.00  0.00           C  
ATOM    911  C   ASN A 115      15.522  -0.091  -4.583  1.00  0.00           C  
ATOM    912  CB  ASN A 115      15.804   0.199  -2.108  1.00  0.00           C  
ATOM    913  O   ASN A 115      14.642   0.749  -4.782  1.00  0.00           O  
ATOM    914  CG  ASN A 115      15.094  -1.086  -1.728  1.00  0.00           C  
ATOM    915  ND2 ASN A 115      14.399  -1.067  -0.597  1.00  0.00           N  
ATOM    916  OD1 ASN A 115      15.171  -2.087  -2.444  1.00  0.00           O  
ATOM    917  N   TYR A 116      15.549  -1.171  -5.402  1.00  0.00           N  
ATOM    918  CA  TYR A 116      14.726  -1.396  -6.585  1.00  0.00           C  
ATOM    919  C   TYR A 116      13.650  -2.439  -6.310  1.00  0.00           C  
ATOM    920  CB  TYR A 116      15.594  -1.840  -7.767  1.00  0.00           C  
ATOM    921  O   TYR A 116      13.073  -3.006  -7.242  1.00  0.00           O  
ATOM    922  CG  TYR A 116      16.606  -0.807  -8.199  1.00  0.00           C  
ATOM    923  CD1 TYR A 116      16.222   0.297  -8.958  1.00  0.00           C  
ATOM    924  CD2 TYR A 116      17.946  -0.932  -7.850  1.00  0.00           C  
ATOM    925  CE1 TYR A 116      17.152   1.251  -9.360  1.00  0.00           C  
ATOM    926  CE2 TYR A 116      18.884   0.016  -8.247  1.00  0.00           C  
ATOM    927  OH  TYR A 116      19.402   2.043  -9.395  1.00  0.00           O  
ATOM    928  CZ  TYR A 116      18.478   1.102  -9.000  1.00  0.00           C  
ATOM    929  N   LEU A 117      13.471  -2.647  -5.130  1.00  0.00           N  
ATOM    930  CA  LEU A 117      12.580  -3.721  -4.707  1.00  0.00           C  
ATOM    931  C   LEU A 117      11.123  -3.271  -4.759  1.00  0.00           C  
ATOM    932  CB  LEU A 117      12.933  -4.184  -3.291  1.00  0.00           C  
ATOM    933  O   LEU A 117      10.215  -4.102  -4.837  1.00  0.00           O  
ATOM    934  CG  LEU A 117      14.251  -4.943  -3.135  1.00  0.00           C  
ATOM    935  CD1 LEU A 117      14.541  -5.205  -1.660  1.00  0.00           C  
ATOM    936  CD2 LEU A 117      14.212  -6.251  -3.918  1.00  0.00           C  
ATOM    937  N   ILE A 118      10.944  -2.001  -4.755  1.00  0.00           N  
ATOM    938  CA  ILE A 118       9.581  -1.491  -4.862  1.00  0.00           C  
ATOM    939  C   ILE A 118       9.232  -1.255  -6.329  1.00  0.00           C  
ATOM    940  CB  ILE A 118       9.399  -0.189  -4.051  1.00  0.00           C  
ATOM    941  O   ILE A 118       9.793  -0.363  -6.971  1.00  0.00           O  
ATOM    942  CG1 ILE A 118       9.863  -0.392  -2.603  1.00  0.00           C  
ATOM    943  CG2 ILE A 118       7.941   0.278  -4.098  1.00  0.00           C  
ATOM    944  CD1 ILE A 118       9.074  -1.450  -1.844  1.00  0.00           C  
ATOM    945  N   ILE A 119       8.310  -2.138  -6.820  1.00  0.00           N  
ATOM    946  CA  ILE A 119       7.951  -2.180  -8.233  1.00  0.00           C  
ATOM    947  C   ILE A 119       6.510  -1.710  -8.414  1.00  0.00           C  
ATOM    948  CB  ILE A 119       8.129  -3.599  -8.819  1.00  0.00           C  
ATOM    949  O   ILE A 119       5.643  -2.014  -7.591  1.00  0.00           O  
ATOM    950  CG1 ILE A 119       9.571  -4.081  -8.622  1.00  0.00           C  
ATOM    951  CG2 ILE A 119       7.741  -3.624 -10.301  1.00  0.00           C  
ATOM    952  CD1 ILE A 119       9.774  -5.562  -8.912  1.00  0.00           C  
ATOM    953  N   TYR A 120       6.331  -0.883  -9.398  1.00  0.00           N  
ATOM    954  CA  TYR A 120       4.973  -0.472  -9.735  1.00  0.00           C  
ATOM    955  C   TYR A 120       4.624  -0.862 -11.166  1.00  0.00           C  
ATOM    956  CB  TYR A 120       4.807   1.040  -9.550  1.00  0.00           C  
ATOM    957  O   TYR A 120       5.510  -1.175 -11.965  1.00  0.00           O  
ATOM    958  CG  TYR A 120       5.637   1.862 -10.506  1.00  0.00           C  
ATOM    959  CD1 TYR A 120       6.970   2.154 -10.228  1.00  0.00           C  
ATOM    960  CD2 TYR A 120       5.089   2.350 -11.688  1.00  0.00           C  
ATOM    961  CE1 TYR A 120       7.738   2.913 -11.105  1.00  0.00           C  
ATOM    962  CE2 TYR A 120       5.847   3.110 -12.572  1.00  0.00           C  
ATOM    963  OH  TYR A 120       7.924   4.138 -13.145  1.00  0.00           O  
ATOM    964  CZ  TYR A 120       7.169   3.386 -12.273  1.00  0.00           C  
ATOM    965  N   ALA A 121       3.355  -1.004 -11.472  1.00  0.00           N  
ATOM    966  CA  ALA A 121       2.899  -1.333 -12.819  1.00  0.00           C  
ATOM    967  C   ALA A 121       3.042  -0.136 -13.755  1.00  0.00           C  
ATOM    968  CB  ALA A 121       1.449  -1.810 -12.789  1.00  0.00           C  
ATOM    969  O   ALA A 121       2.496   0.938 -13.487  1.00  0.00           O  
ATOM    970  N   LEU A 122       3.857  -0.294 -14.811  1.00  0.00           N  
ATOM    971  CA  LEU A 122       4.121   0.761 -15.783  1.00  0.00           C  
ATOM    972  C   LEU A 122       2.989   0.858 -16.800  1.00  0.00           C  
ATOM    973  CB  LEU A 122       5.449   0.507 -16.502  1.00  0.00           C  
ATOM    974  O   LEU A 122       2.387   1.921 -16.966  1.00  0.00           O  
ATOM    975  CG  LEU A 122       5.895   1.578 -17.499  1.00  0.00           C  
ATOM    976  CD1 LEU A 122       6.176   2.891 -16.777  1.00  0.00           C  
ATOM    977  CD2 LEU A 122       7.125   1.111 -18.270  1.00  0.00           C  
ATOM    978  N   PHE A 123       2.634  -0.288 -17.452  1.00  0.00           N  
ATOM    979  CA  PHE A 123       1.540  -0.355 -18.414  1.00  0.00           C  
ATOM    980  C   PHE A 123       0.803  -1.684 -18.303  1.00  0.00           C  
ATOM    981  CB  PHE A 123       2.064  -0.162 -19.840  1.00  0.00           C  
ATOM    982  O   PHE A 123       1.428  -2.736 -18.152  1.00  0.00           O  
ATOM    983  CG  PHE A 123       2.721   1.172 -20.070  1.00  0.00           C  
ATOM    984  CD1 PHE A 123       1.956   2.317 -20.253  1.00  0.00           C  
ATOM    985  CD2 PHE A 123       4.106   1.280 -20.103  1.00  0.00           C  
ATOM    986  CE1 PHE A 123       2.562   3.553 -20.466  1.00  0.00           C  
ATOM    987  CE2 PHE A 123       4.718   2.512 -20.315  1.00  0.00           C  
ATOM    988  CZ  PHE A 123       3.945   3.647 -20.498  1.00  0.00           C  
ATOM    989  N   ARG A 124      -0.495  -1.498 -18.355  1.00  0.00           N  
ATOM    990  CA  ARG A 124      -1.390  -2.649 -18.429  1.00  0.00           C  
ATOM    991  C   ARG A 124      -2.639  -2.319 -19.240  1.00  0.00           C  
ATOM    992  CB  ARG A 124      -1.785  -3.115 -17.026  1.00  0.00           C  
ATOM    993  O   ARG A 124      -3.153  -1.201 -19.172  1.00  0.00           O  
ATOM    994  CG  ARG A 124      -0.675  -3.842 -16.284  1.00  0.00           C  
ATOM    995  CD  ARG A 124      -1.175  -4.455 -14.982  1.00  0.00           C  
ATOM    996  NE  ARG A 124      -0.093  -5.091 -14.236  1.00  0.00           N  
ATOM    997  NH1 ARG A 124      -1.478  -6.464 -12.997  1.00  0.00           N  
ATOM    998  NH2 ARG A 124       0.793  -6.542 -12.692  1.00  0.00           N  
ATOM    999  CZ  ARG A 124      -0.262  -6.031 -13.310  1.00  0.00           C  
ATOM   1000  N   HIS A 125      -3.014  -3.347 -20.067  1.00  0.00           N  
ATOM   1001  CA  HIS A 125      -4.136  -3.140 -20.977  1.00  0.00           C  
ATOM   1002  C   HIS A 125      -5.455  -3.061 -20.216  1.00  0.00           C  
ATOM   1003  CB  HIS A 125      -4.196  -4.261 -22.016  1.00  0.00           C  
ATOM   1004  O   HIS A 125      -6.365  -2.333 -20.617  1.00  0.00           O  
ATOM   1005  CG  HIS A 125      -3.063  -4.235 -22.992  1.00  0.00           C  
ATOM   1006  CD2 HIS A 125      -2.041  -5.101 -23.191  1.00  0.00           C  
ATOM   1007  ND1 HIS A 125      -2.893  -3.221 -23.909  1.00  0.00           N  
ATOM   1008  CE1 HIS A 125      -1.813  -3.465 -24.632  1.00  0.00           C  
ATOM   1009  NE2 HIS A 125      -1.277  -4.599 -24.216  1.00  0.00           N  
ATOM   1010  N   ASN A 126      -5.416  -3.584 -19.002  1.00  0.00           N  
ATOM   1011  CA  ASN A 126      -6.664  -3.600 -18.247  1.00  0.00           C  
ATOM   1012  C   ASN A 126      -6.517  -2.886 -16.906  1.00  0.00           C  
ATOM   1013  CB  ASN A 126      -7.145  -5.037 -18.034  1.00  0.00           C  
ATOM   1014  O   ASN A 126      -5.448  -2.919 -16.295  1.00  0.00           O  
ATOM   1015  CG  ASN A 126      -7.500  -5.733 -19.333  1.00  0.00           C  
ATOM   1016  ND2 ASN A 126      -7.235  -7.032 -19.401  1.00  0.00           N  
ATOM   1017  OD1 ASN A 126      -8.008  -5.108 -20.268  1.00  0.00           O  
ATOM   1018  N   ASN A 127      -7.550  -2.109 -16.614  1.00  0.00           N  
ATOM   1019  CA  ASN A 127      -7.624  -1.614 -15.244  1.00  0.00           C  
ATOM   1020  C   ASN A 127      -7.979  -2.728 -14.263  1.00  0.00           C  
ATOM   1021  CB  ASN A 127      -8.637  -0.471 -15.140  1.00  0.00           C  
ATOM   1022  O   ASN A 127      -8.769  -3.616 -14.586  1.00  0.00           O  
ATOM   1023  CG  ASN A 127      -8.203   0.765 -15.903  1.00  0.00           C  
ATOM   1024  ND2 ASN A 127      -9.154   1.644 -16.195  1.00  0.00           N  
ATOM   1025  OD1 ASN A 127      -7.024   0.927 -16.228  1.00  0.00           O  
ATOM   1026  N   LEU A 128      -7.283  -2.704 -13.148  1.00  0.00           N  
ATOM   1027  CA  LEU A 128      -7.546  -3.707 -12.122  1.00  0.00           C  
ATOM   1028  C   LEU A 128      -8.905  -3.474 -11.471  1.00  0.00           C  
ATOM   1029  CB  LEU A 128      -6.447  -3.687 -11.057  1.00  0.00           C  
ATOM   1030  O   LEU A 128      -9.396  -2.343 -11.436  1.00  0.00           O  
ATOM   1031  CG  LEU A 128      -5.041  -4.068 -11.527  1.00  0.00           C  
ATOM   1032  CD1 LEU A 128      -4.025  -3.811 -10.419  1.00  0.00           C  
ATOM   1033  CD2 LEU A 128      -5.002  -5.526 -11.969  1.00  0.00           C  
ATOM   1034  N   LYS A 129      -9.585  -4.579 -11.151  1.00  0.00           N  
ATOM   1035  CA  LYS A 129     -10.740  -4.454 -10.267  1.00  0.00           C  
ATOM   1036  C   LYS A 129     -10.314  -4.045  -8.860  1.00  0.00           C  
ATOM   1037  CB  LYS A 129     -11.522  -5.767 -10.217  1.00  0.00           C  
ATOM   1038  O   LYS A 129      -9.153  -4.218  -8.482  1.00  0.00           O  
ATOM   1039  CG  LYS A 129     -12.123  -6.181 -11.552  1.00  0.00           C  
ATOM   1040  CD  LYS A 129     -12.973  -7.438 -11.418  1.00  0.00           C  
ATOM   1041  CE  LYS A 129     -13.571  -7.855 -12.754  1.00  0.00           C  
ATOM   1042  NZ  LYS A 129     -14.359  -9.119 -12.638  1.00  0.00           N  
ATOM   1043  N   PRO A 130     -11.327  -3.423  -8.128  1.00  0.00           N  
ATOM   1044  CA  PRO A 130     -10.981  -2.961  -6.782  1.00  0.00           C  
ATOM   1045  C   PRO A 130     -10.374  -4.065  -5.918  1.00  0.00           C  
ATOM   1046  CB  PRO A 130     -12.324  -2.498  -6.212  1.00  0.00           C  
ATOM   1047  O   PRO A 130     -10.916  -5.171  -5.853  1.00  0.00           O  
ATOM   1048  CG  PRO A 130     -13.164  -2.197  -7.411  1.00  0.00           C  
ATOM   1049  CD  PRO A 130     -12.781  -3.144  -8.511  1.00  0.00           C  
ATOM   1050  N   PHE A 131      -9.118  -3.695  -5.367  1.00  0.00           N  
ATOM   1051  CA  PHE A 131      -8.436  -4.499  -4.359  1.00  0.00           C  
ATOM   1052  C   PHE A 131      -7.920  -5.799  -4.963  1.00  0.00           C  
ATOM   1053  CB  PHE A 131      -9.373  -4.800  -3.186  1.00  0.00           C  
ATOM   1054  O   PHE A 131      -7.781  -6.803  -4.261  1.00  0.00           O  
ATOM   1055  CG  PHE A 131      -9.812  -3.575  -2.429  1.00  0.00           C  
ATOM   1056  CD1 PHE A 131      -8.937  -2.922  -1.569  1.00  0.00           C  
ATOM   1057  CD2 PHE A 131     -11.099  -3.077  -2.578  1.00  0.00           C  
ATOM   1058  CE1 PHE A 131      -9.340  -1.788  -0.868  1.00  0.00           C  
ATOM   1059  CE2 PHE A 131     -11.509  -1.944  -1.880  1.00  0.00           C  
ATOM   1060  CZ  PHE A 131     -10.629  -1.302  -1.025  1.00  0.00           C  
ATOM   1061  N   GLU A 132      -7.859  -5.816  -6.367  1.00  0.00           N  
ATOM   1062  CA  GLU A 132      -7.232  -6.918  -7.091  1.00  0.00           C  
ATOM   1063  C   GLU A 132      -5.866  -6.512  -7.638  1.00  0.00           C  
ATOM   1064  CB  GLU A 132      -8.135  -7.396  -8.231  1.00  0.00           C  
ATOM   1065  O   GLU A 132      -5.580  -5.322  -7.787  1.00  0.00           O  
ATOM   1066  CG  GLU A 132      -9.428  -8.045  -7.760  1.00  0.00           C  
ATOM   1067  CD  GLU A 132     -10.209  -8.709  -8.882  1.00  0.00           C  
ATOM   1068  OE1 GLU A 132     -11.313  -9.241  -8.622  1.00  0.00           O  
ATOM   1069  OE2 GLU A 132      -9.714  -8.699 -10.031  1.00  0.00           O  
ATOM   1070  N   TYR A 133      -5.033  -7.568  -7.752  1.00  0.00           N  
ATOM   1071  CA  TYR A 133      -3.776  -7.300  -8.441  1.00  0.00           C  
ATOM   1072  C   TYR A 133      -3.516  -8.339  -9.525  1.00  0.00           C  
ATOM   1073  CB  TYR A 133      -2.611  -7.281  -7.447  1.00  0.00           C  
ATOM   1074  O   TYR A 133      -4.190  -9.371  -9.580  1.00  0.00           O  
ATOM   1075  CG  TYR A 133      -2.362  -8.611  -6.778  1.00  0.00           C  
ATOM   1076  CD1 TYR A 133      -3.070  -8.983  -5.637  1.00  0.00           C  
ATOM   1077  CD2 TYR A 133      -1.418  -9.498  -7.285  1.00  0.00           C  
ATOM   1078  CE1 TYR A 133      -2.842 -10.207  -5.017  1.00  0.00           C  
ATOM   1079  CE2 TYR A 133      -1.182 -10.725  -6.672  1.00  0.00           C  
ATOM   1080  OH  TYR A 133      -1.669 -12.283  -4.931  1.00  0.00           O  
ATOM   1081  CZ  TYR A 133      -1.898 -11.070  -5.541  1.00  0.00           C  
ATOM   1082  N   ASP A 134      -2.713  -7.976 -10.448  1.00  0.00           N  
ATOM   1083  CA  ASP A 134      -2.318  -8.829 -11.565  1.00  0.00           C  
ATOM   1084  C   ASP A 134      -0.826  -9.149 -11.512  1.00  0.00           C  
ATOM   1085  CB  ASP A 134      -2.667  -8.163 -12.898  1.00  0.00           C  
ATOM   1086  O   ASP A 134       0.005  -8.244 -11.407  1.00  0.00           O  
ATOM   1087  CG  ASP A 134      -2.461  -9.080 -14.091  1.00  0.00           C  
ATOM   1088  OD1 ASP A 134      -2.000 -10.227 -13.906  1.00  0.00           O  
ATOM   1089  OD2 ASP A 134      -2.761  -8.651 -15.226  1.00  0.00           O  
ATOM   1090  N   THR A 135      -0.568 -10.498 -11.635  1.00  0.00           N  
ATOM   1091  CA  THR A 135       0.815 -10.941 -11.502  1.00  0.00           C  
ATOM   1092  C   THR A 135       1.499 -10.996 -12.865  1.00  0.00           C  
ATOM   1093  CB  THR A 135       0.897 -12.322 -10.827  1.00  0.00           C  
ATOM   1094  O   THR A 135       2.570 -11.590 -13.005  1.00  0.00           O  
ATOM   1095  CG2 THR A 135       0.387 -12.264  -9.391  1.00  0.00           C  
ATOM   1096  OG1 THR A 135       0.103 -13.257 -11.567  1.00  0.00           O  
ATOM   1097  N   SER A 136       0.936 -10.328 -13.873  1.00  0.00           N  
ATOM   1098  CA  SER A 136       1.428 -10.427 -15.243  1.00  0.00           C  
ATOM   1099  C   SER A 136       2.769  -9.719 -15.401  1.00  0.00           C  
ATOM   1100  CB  SER A 136       0.412  -9.838 -16.222  1.00  0.00           C  
ATOM   1101  O   SER A 136       2.936  -8.585 -14.946  1.00  0.00           O  
ATOM   1102  OG  SER A 136       0.958  -9.759 -17.527  1.00  0.00           O  
ATOM   1103  N   THR A 137       3.719 -10.460 -15.974  1.00  0.00           N  
ATOM   1104  CA  THR A 137       5.029  -9.912 -16.311  1.00  0.00           C  
ATOM   1105  C   THR A 137       5.194  -9.797 -17.824  1.00  0.00           C  
ATOM   1106  CB  THR A 137       6.163 -10.778 -15.732  1.00  0.00           C  
ATOM   1107  O   THR A 137       6.316  -9.704 -18.325  1.00  0.00           O  
ATOM   1108  CG2 THR A 137       6.102 -10.817 -14.209  1.00  0.00           C  
ATOM   1109  OG1 THR A 137       6.042 -12.113 -16.238  1.00  0.00           O  
ATOM   1110  N   VAL A 138       4.040  -9.807 -18.448  1.00  0.00           N  
ATOM   1111  CA  VAL A 138       4.041  -9.806 -19.907  1.00  0.00           C  
ATOM   1112  C   VAL A 138       4.493  -8.442 -20.423  1.00  0.00           C  
ATOM   1113  CB  VAL A 138       2.647 -10.156 -20.475  1.00  0.00           C  
ATOM   1114  O   VAL A 138       4.231  -7.415 -19.793  1.00  0.00           O  
ATOM   1115  CG1 VAL A 138       2.649 -10.072 -22.000  1.00  0.00           C  
ATOM   1116  CG2 VAL A 138       2.218 -11.548 -20.015  1.00  0.00           C  
ATOM   1117  N   ILE A 139       5.190  -8.427 -21.586  1.00  0.00           N  
ATOM   1118  CA  ILE A 139       5.632  -7.216 -22.268  1.00  0.00           C  
ATOM   1119  C   ILE A 139       4.431  -6.509 -22.893  1.00  0.00           C  
ATOM   1120  CB  ILE A 139       6.691  -7.530 -23.348  1.00  0.00           C  
ATOM   1121  O   ILE A 139       3.644  -7.127 -23.613  1.00  0.00           O  
ATOM   1122  CG1 ILE A 139       7.927  -8.175 -22.712  1.00  0.00           C  
ATOM   1123  CG2 ILE A 139       7.070  -6.261 -24.118  1.00  0.00           C  
ATOM   1124  CD1 ILE A 139       8.667  -7.268 -21.738  1.00  0.00           C  
ATOM   1125  N   TYR A 140       4.382  -5.224 -22.392  1.00  0.00           N  
ATOM   1126  CA  TYR A 140       3.310  -4.383 -22.913  1.00  0.00           C  
ATOM   1127  C   TYR A 140       3.589  -3.977 -24.355  1.00  0.00           C  
ATOM   1128  CB  TYR A 140       3.135  -3.135 -22.043  1.00  0.00           C  
ATOM   1129  O   TYR A 140       4.694  -3.536 -24.680  1.00  0.00           O  
ATOM   1130  CG  TYR A 140       2.038  -2.213 -22.518  1.00  0.00           C  
ATOM   1131  CD1 TYR A 140       2.335  -1.062 -23.244  1.00  0.00           C  
ATOM   1132  CD2 TYR A 140       0.704  -2.491 -22.242  1.00  0.00           C  
ATOM   1133  CE1 TYR A 140       1.327  -0.209 -23.683  1.00  0.00           C  
ATOM   1134  CE2 TYR A 140      -0.312  -1.645 -22.675  1.00  0.00           C  
ATOM   1135  OH  TYR A 140      -0.992   0.333 -23.826  1.00  0.00           O  
ATOM   1136  CZ  TYR A 140       0.009  -0.508 -23.394  1.00  0.00           C  
ATOM   1137  N   GLN A 141       2.623  -4.223 -25.225  1.00  0.00           N  
ATOM   1138  CA  GLN A 141       2.746  -3.877 -26.637  1.00  0.00           C  
ATOM   1139  C   GLN A 141       2.094  -2.530 -26.933  1.00  0.00           C  
ATOM   1140  CB  GLN A 141       2.123  -4.965 -27.513  1.00  0.00           C  
ATOM   1141  O   GLN A 141       0.868  -2.434 -27.025  1.00  0.00           O  
ATOM   1142  CG  GLN A 141       2.348  -4.758 -29.005  1.00  0.00           C  
ATOM   1143  CD  GLN A 141       1.793  -5.892 -29.846  1.00  0.00           C  
ATOM   1144  NE2 GLN A 141       1.411  -5.583 -31.080  1.00  0.00           N  
ATOM   1145  OE1 GLN A 141       1.709  -7.037 -29.390  1.00  0.00           O  
ATOM   1146  N   ALA A 142       2.879  -1.481 -26.951  1.00  0.00           N  
ATOM   1147  CA  ALA A 142       2.403  -0.126 -27.220  1.00  0.00           C  
ATOM   1148  C   ALA A 142       2.140   0.077 -28.710  1.00  0.00           C  
ATOM   1149  CB  ALA A 142       3.413   0.902 -26.716  1.00  0.00           C  
ATOM   1150  O   ALA A 142       1.163   0.726 -29.091  1.00  0.00           O  
ATOM   1151  N   GLY A 143       2.971  -0.573 -29.551  1.00  0.00           N  
ATOM   1152  CA  GLY A 143       2.879  -0.487 -30.999  1.00  0.00           C  
ATOM   1153  C   GLY A 143       2.121  -1.645 -31.619  1.00  0.00           C  
ATOM   1154  O   GLY A 143       1.699  -2.565 -30.915  1.00  0.00           O  
ATOM   1155  N   HIS A 144       1.773  -1.607 -32.944  1.00  0.00           N  
ATOM   1156  CA  HIS A 144       0.999  -2.624 -33.649  1.00  0.00           C  
ATOM   1157  C   HIS A 144       1.864  -3.830 -33.998  1.00  0.00           C  
ATOM   1158  CB  HIS A 144       0.377  -2.039 -34.918  1.00  0.00           C  
ATOM   1159  O   HIS A 144       1.344  -4.919 -34.252  1.00  0.00           O  
ATOM   1160  CG  HIS A 144      -0.664  -0.998 -34.651  1.00  0.00           C  
ATOM   1161  CD2 HIS A 144      -0.648   0.343 -34.836  1.00  0.00           C  
ATOM   1162  ND1 HIS A 144      -1.901  -1.301 -34.124  1.00  0.00           N  
ATOM   1163  CE1 HIS A 144      -2.603  -0.187 -33.998  1.00  0.00           C  
ATOM   1164  NE2 HIS A 144      -1.866   0.824 -34.423  1.00  0.00           N  
ATOM   1165  N   THR A 145       3.207  -3.543 -33.917  1.00  0.00           N  
ATOM   1166  CA  THR A 145       4.132  -4.644 -34.162  1.00  0.00           C  
ATOM   1167  C   THR A 145       4.196  -5.575 -32.955  1.00  0.00           C  
ATOM   1168  CB  THR A 145       5.545  -4.125 -34.488  1.00  0.00           C  
ATOM   1169  O   THR A 145       4.341  -5.119 -31.819  1.00  0.00           O  
ATOM   1170  CG2 THR A 145       6.463  -5.263 -34.923  1.00  0.00           C  
ATOM   1171  OG1 THR A 145       5.462  -3.162 -35.546  1.00  0.00           O  
ATOM   1172  N   PRO A 146       4.015  -6.926 -33.154  1.00  0.00           N  
ATOM   1173  CA  PRO A 146       4.032  -7.880 -32.043  1.00  0.00           C  
ATOM   1174  C   PRO A 146       5.350  -7.866 -31.273  1.00  0.00           C  
ATOM   1175  CB  PRO A 146       3.817  -9.229 -32.733  1.00  0.00           C  
ATOM   1176  O   PRO A 146       6.423  -7.799 -31.878  1.00  0.00           O  
ATOM   1177  CG  PRO A 146       3.197  -8.890 -34.050  1.00  0.00           C  
ATOM   1178  CD  PRO A 146       3.689  -7.536 -34.475  1.00  0.00           C  
ATOM   1179  N   CYS A 147       5.210  -7.835 -29.977  1.00  0.00           N  
ATOM   1180  CA  CYS A 147       6.322  -7.746 -29.039  1.00  0.00           C  
ATOM   1181  C   CYS A 147       6.909  -9.123 -28.755  1.00  0.00           C  
ATOM   1182  CB  CYS A 147       5.870  -7.095 -27.732  1.00  0.00           C  
ATOM   1183  O   CYS A 147       8.057  -9.237 -28.323  1.00  0.00           O  
ATOM   1184  SG  CYS A 147       5.471  -5.341 -27.892  1.00  0.00           S  
ATOM   1185  N   ASN A 148       6.190 -10.268 -29.164  1.00  0.00           N  
ATOM   1186  CA  ASN A 148       6.600 -11.659 -29.003  1.00  0.00           C  
ATOM   1187  C   ASN A 148       7.150 -11.923 -27.604  1.00  0.00           C  
ATOM   1188  CB  ASN A 148       7.637 -12.039 -30.061  1.00  0.00           C  
ATOM   1189  O   ASN A 148       8.091 -12.701 -27.439  1.00  0.00           O  
ATOM   1190  CG  ASN A 148       7.078 -11.992 -31.470  1.00  0.00           C  
ATOM   1191  ND2 ASN A 148       7.919 -11.622 -32.429  1.00  0.00           N  
ATOM   1192  OD1 ASN A 148       5.901 -12.285 -31.694  1.00  0.00           O  
ATOM   1193  N   GLY A 149       6.747 -11.126 -26.706  1.00  0.00           N  
ATOM   1194  CA  GLY A 149       7.057 -11.437 -25.319  1.00  0.00           C  
ATOM   1195  C   GLY A 149       8.408 -10.907 -24.877  1.00  0.00           C  
ATOM   1196  O   GLY A 149       8.896 -11.256 -23.800  1.00  0.00           O  
ATOM   1197  N   PHE A 150       9.047  -9.919 -25.701  1.00  0.00           N  
ATOM   1198  CA  PHE A 150      10.340  -9.330 -25.372  1.00  0.00           C  
ATOM   1199  C   PHE A 150      10.311  -7.819 -25.568  1.00  0.00           C  
ATOM   1200  CB  PHE A 150      11.448  -9.950 -26.230  1.00  0.00           C  
ATOM   1201  O   PHE A 150       9.492  -7.301 -26.329  1.00  0.00           O  
ATOM   1202  CG  PHE A 150      11.643 -11.424 -25.998  1.00  0.00           C  
ATOM   1203  CD1 PHE A 150      12.480 -11.877 -24.986  1.00  0.00           C  
ATOM   1204  CD2 PHE A 150      10.987 -12.356 -26.791  1.00  0.00           C  
ATOM   1205  CE1 PHE A 150      12.662 -13.241 -24.769  1.00  0.00           C  
ATOM   1206  CE2 PHE A 150      11.164 -13.720 -26.580  1.00  0.00           C  
ATOM   1207  CZ  PHE A 150      12.003 -14.161 -25.569  1.00  0.00           C  
ATOM   1208  N   GLU A 151      11.219  -7.214 -24.791  1.00  0.00           N  
ATOM   1209  CA  GLU A 151      11.366  -5.771 -24.957  1.00  0.00           C  
ATOM   1210  C   GLU A 151      11.954  -5.429 -26.323  1.00  0.00           C  
ATOM   1211  CB  GLU A 151      12.245  -5.189 -23.846  1.00  0.00           C  
ATOM   1212  O   GLU A 151      12.883  -6.093 -26.789  1.00  0.00           O  
ATOM   1213  CG  GLU A 151      11.603  -5.234 -22.467  1.00  0.00           C  
ATOM   1214  CD  GLU A 151      12.442  -4.562 -21.392  1.00  0.00           C  
ATOM   1215  OE1 GLU A 151      11.993  -4.494 -20.226  1.00  0.00           O  
ATOM   1216  OE2 GLU A 151      13.558  -4.099 -21.720  1.00  0.00           O  
ATOM   1217  N   TRP A 152      11.502  -4.435 -27.018  1.00  0.00           N  
ATOM   1218  CA  TRP A 152      11.973  -3.887 -28.286  1.00  0.00           C  
ATOM   1219  C   TRP A 152      11.251  -2.586 -28.619  1.00  0.00           C  
ATOM   1220  CB  TRP A 152      11.773  -4.900 -29.417  1.00  0.00           C  
ATOM   1221  O   TRP A 152      10.784  -1.881 -27.721  1.00  0.00           O  
ATOM   1222  CG  TRP A 152      12.505  -4.556 -30.679  1.00  0.00           C  
ATOM   1223  CD1 TRP A 152      11.965  -4.081 -31.842  1.00  0.00           C  
ATOM   1224  CD2 TRP A 152      13.914  -4.665 -30.906  1.00  0.00           C  
ATOM   1225  CE2 TRP A 152      14.158  -4.238 -32.230  1.00  0.00           C  
ATOM   1226  CE3 TRP A 152      14.994  -5.082 -30.118  1.00  0.00           C  
ATOM   1227  NE1 TRP A 152      12.954  -3.887 -32.779  1.00  0.00           N  
ATOM   1228  CH2 TRP A 152      16.480  -4.629 -31.990  1.00  0.00           C  
ATOM   1229  CZ2 TRP A 152      15.441  -4.216 -32.783  1.00  0.00           C  
ATOM   1230  CZ3 TRP A 152      16.270  -5.060 -30.670  1.00  0.00           C  
ATOM   1231  N   PHE A 153      11.249  -2.144 -29.855  1.00  0.00           N  
ATOM   1232  CA  PHE A 153      10.631  -0.886 -30.256  1.00  0.00           C  
ATOM   1233  C   PHE A 153       9.153  -0.865 -29.885  1.00  0.00           C  
ATOM   1234  CB  PHE A 153      10.798  -0.660 -31.762  1.00  0.00           C  
ATOM   1235  O   PHE A 153       8.371  -1.677 -30.384  1.00  0.00           O  
ATOM   1236  CG  PHE A 153      10.276   0.669 -32.238  1.00  0.00           C  
ATOM   1237  CD1 PHE A 153       9.069   0.754 -32.921  1.00  0.00           C  
ATOM   1238  CD2 PHE A 153      10.994   1.835 -32.001  1.00  0.00           C  
ATOM   1239  CE1 PHE A 153       8.584   1.983 -33.363  1.00  0.00           C  
ATOM   1240  CE2 PHE A 153      10.515   3.067 -32.439  1.00  0.00           C  
ATOM   1241  CZ  PHE A 153       9.311   3.138 -33.121  1.00  0.00           C  
ATOM   1242  N   ASN A 154       8.706   0.048 -28.849  1.00  0.00           N  
ATOM   1243  CA  ASN A 154       7.341   0.225 -28.364  1.00  0.00           C  
ATOM   1244  C   ASN A 154       6.833  -1.026 -27.653  1.00  0.00           C  
ATOM   1245  CB  ASN A 154       6.406   0.598 -29.515  1.00  0.00           C  
ATOM   1246  O   ASN A 154       5.633  -1.309 -27.667  1.00  0.00           O  
ATOM   1247  CG  ASN A 154       6.622   2.016 -30.007  1.00  0.00           C  
ATOM   1248  ND2 ASN A 154       6.357   2.247 -31.287  1.00  0.00           N  
ATOM   1249  OD1 ASN A 154       7.025   2.897 -29.242  1.00  0.00           O  
ATOM   1250  N   CYS A 155       7.691  -1.899 -27.187  1.00  0.00           N  
ATOM   1251  CA  CYS A 155       7.415  -3.029 -26.307  1.00  0.00           C  
ATOM   1252  C   CYS A 155       8.050  -2.822 -24.937  1.00  0.00           C  
ATOM   1253  CB  CYS A 155       7.930  -4.328 -26.927  1.00  0.00           C  
ATOM   1254  O   CYS A 155       9.276  -2.828 -24.809  1.00  0.00           O  
ATOM   1255  SG  CYS A 155       7.165  -4.732 -28.512  1.00  0.00           S  
ATOM   1256  N   TYR A 156       7.152  -2.593 -23.917  1.00  0.00           N  
ATOM   1257  CA  TYR A 156       7.605  -2.200 -22.587  1.00  0.00           C  
ATOM   1258  C   TYR A 156       7.320  -3.297 -21.568  1.00  0.00           C  
ATOM   1259  CB  TYR A 156       6.929  -0.896 -22.153  1.00  0.00           C  
ATOM   1260  O   TYR A 156       6.280  -3.957 -21.631  1.00  0.00           O  
ATOM   1261  CG  TYR A 156       7.107   0.236 -23.135  1.00  0.00           C  
ATOM   1262  CD1 TYR A 156       8.276   0.994 -23.151  1.00  0.00           C  
ATOM   1263  CD2 TYR A 156       6.107   0.552 -24.048  1.00  0.00           C  
ATOM   1264  CE1 TYR A 156       8.444   2.039 -24.053  1.00  0.00           C  
ATOM   1265  CE2 TYR A 156       6.263   1.595 -24.955  1.00  0.00           C  
ATOM   1266  OH  TYR A 156       7.594   3.365 -25.845  1.00  0.00           O  
ATOM   1267  CZ  TYR A 156       7.433   2.332 -24.950  1.00  0.00           C  
ATOM   1268  N   PHE A 157       8.345  -3.453 -20.758  1.00  0.00           N  
ATOM   1269  CA  PHE A 157       8.066  -4.270 -19.582  1.00  0.00           C  
ATOM   1270  C   PHE A 157       6.916  -3.681 -18.774  1.00  0.00           C  
ATOM   1271  CB  PHE A 157       9.316  -4.394 -18.704  1.00  0.00           C  
ATOM   1272  O   PHE A 157       6.887  -2.476 -18.513  1.00  0.00           O  
ATOM   1273  CG  PHE A 157       9.222  -5.479 -17.666  1.00  0.00           C  
ATOM   1274  CD1 PHE A 157       9.274  -5.172 -16.312  1.00  0.00           C  
ATOM   1275  CD2 PHE A 157       9.083  -6.808 -18.045  1.00  0.00           C  
ATOM   1276  CE1 PHE A 157       9.188  -6.174 -15.349  1.00  0.00           C  
ATOM   1277  CE2 PHE A 157       8.996  -7.816 -17.088  1.00  0.00           C  
ATOM   1278  CZ  PHE A 157       9.050  -7.497 -15.741  1.00  0.00           C  
ATOM   1279  N   SER A 158       5.998  -4.531 -18.392  1.00  0.00           N  
ATOM   1280  CA  SER A 158       4.734  -4.133 -17.781  1.00  0.00           C  
ATOM   1281  C   SER A 158       4.954  -3.533 -16.397  1.00  0.00           C  
ATOM   1282  CB  SER A 158       3.786  -5.329 -17.682  1.00  0.00           C  
ATOM   1283  O   SER A 158       4.108  -2.789 -15.895  1.00  0.00           O  
ATOM   1284  OG  SER A 158       4.379  -6.380 -16.939  1.00  0.00           O  
ATOM   1285  N   LEU A 159       6.143  -3.728 -15.847  1.00  0.00           N  
ATOM   1286  CA  LEU A 159       6.468  -3.232 -14.514  1.00  0.00           C  
ATOM   1287  C   LEU A 159       7.680  -2.308 -14.559  1.00  0.00           C  
ATOM   1288  CB  LEU A 159       6.736  -4.399 -13.559  1.00  0.00           C  
ATOM   1289  O   LEU A 159       8.488  -2.380 -15.488  1.00  0.00           O  
ATOM   1290  CG  LEU A 159       5.631  -5.450 -13.446  1.00  0.00           C  
ATOM   1291  CD1 LEU A 159       6.109  -6.635 -12.615  1.00  0.00           C  
ATOM   1292  CD2 LEU A 159       4.371  -4.839 -12.841  1.00  0.00           C  
ATOM   1293  N   GLN A 160       7.762  -1.369 -13.577  1.00  0.00           N  
ATOM   1294  CA  GLN A 160       8.903  -0.480 -13.390  1.00  0.00           C  
ATOM   1295  C   GLN A 160       9.277  -0.368 -11.914  1.00  0.00           C  
ATOM   1296  CB  GLN A 160       8.605   0.906 -13.962  1.00  0.00           C  
ATOM   1297  O   GLN A 160       8.406  -0.407 -11.043  1.00  0.00           O  
ATOM   1298  CG  GLN A 160       9.805   1.843 -13.963  1.00  0.00           C  
ATOM   1299  CD  GLN A 160       9.541   3.134 -14.714  1.00  0.00           C  
ATOM   1300  NE2 GLN A 160      10.595   3.907 -14.953  1.00  0.00           N  
ATOM   1301  OE1 GLN A 160       8.399   3.435 -15.077  1.00  0.00           O  
ATOM   1302  N   SER A 161      10.576  -0.197 -11.648  1.00  0.00           N  
ATOM   1303  CA  SER A 161      11.041  -0.130 -10.266  1.00  0.00           C  
ATOM   1304  C   SER A 161      11.286   1.311  -9.834  1.00  0.00           C  
ATOM   1305  CB  SER A 161      12.320  -0.949 -10.091  1.00  0.00           C  
ATOM   1306  O   SER A 161      11.870   2.098 -10.582  1.00  0.00           O  
ATOM   1307  OG  SER A 161      12.798  -0.857  -8.760  1.00  0.00           O  
ATOM   1308  N   TYR A 162      10.724   1.597  -8.589  1.00  0.00           N  
ATOM   1309  CA  TYR A 162      11.155   2.857  -7.993  1.00  0.00           C  
ATOM   1310  C   TYR A 162      12.619   2.790  -7.575  1.00  0.00           C  
ATOM   1311  CB  TYR A 162      10.282   3.206  -6.783  1.00  0.00           C  
ATOM   1312  O   TYR A 162      13.087   1.756  -7.092  1.00  0.00           O  
ATOM   1313  CG  TYR A 162       8.847   3.512  -7.138  1.00  0.00           C  
ATOM   1314  CD1 TYR A 162       8.512   4.675  -7.828  1.00  0.00           C  
ATOM   1315  CD2 TYR A 162       7.823   2.640  -6.784  1.00  0.00           C  
ATOM   1316  CE1 TYR A 162       7.191   4.962  -8.156  1.00  0.00           C  
ATOM   1317  CE2 TYR A 162       6.499   2.916  -7.106  1.00  0.00           C  
ATOM   1318  OH  TYR A 162       4.884   4.357  -8.113  1.00  0.00           O  
ATOM   1319  CZ  TYR A 162       6.193   4.078  -7.791  1.00  0.00           C  
ATOM   1320  N   ALA A 163      13.300   3.904  -7.778  1.00  0.00           N  
ATOM   1321  CA  ALA A 163      14.637   4.019  -7.202  1.00  0.00           C  
ATOM   1322  C   ALA A 163      14.617   4.868  -5.934  1.00  0.00           C  
ATOM   1323  CB  ALA A 163      15.607   4.612  -8.221  1.00  0.00           C  
ATOM   1324  O   ALA A 163      14.792   6.087  -5.993  1.00  0.00           O  
ATOM   1325  N   PHE A 164      14.406   4.240  -4.810  1.00  0.00           N  
ATOM   1326  CA  PHE A 164      14.284   4.977  -3.558  1.00  0.00           C  
ATOM   1327  C   PHE A 164      15.639   5.114  -2.875  1.00  0.00           C  
ATOM   1328  CB  PHE A 164      13.291   4.283  -2.620  1.00  0.00           C  
ATOM   1329  O   PHE A 164      16.306   4.114  -2.601  1.00  0.00           O  
ATOM   1330  CG  PHE A 164      11.855   4.416  -3.050  1.00  0.00           C  
ATOM   1331  CD1 PHE A 164      11.305   5.666  -3.307  1.00  0.00           C  
ATOM   1332  CD2 PHE A 164      11.055   3.290  -3.196  1.00  0.00           C  
ATOM   1333  CE1 PHE A 164       9.976   5.792  -3.705  1.00  0.00           C  
ATOM   1334  CE2 PHE A 164       9.726   3.408  -3.593  1.00  0.00           C  
ATOM   1335  CZ  PHE A 164       9.188   4.660  -3.846  1.00  0.00           C  
ATOM   1336  N   GLN A 165      16.017   6.299  -2.690  1.00  0.00           N  
ATOM   1337  CA  GLN A 165      17.205   6.653  -1.919  1.00  0.00           C  
ATOM   1338  C   GLN A 165      16.854   7.588  -0.766  1.00  0.00           C  
ATOM   1339  CB  GLN A 165      18.256   7.302  -2.820  1.00  0.00           C  
ATOM   1340  O   GLN A 165      15.887   8.349  -0.849  1.00  0.00           O  
ATOM   1341  CG  GLN A 165      18.773   6.386  -3.922  1.00  0.00           C  
ATOM   1342  CD  GLN A 165      19.673   7.104  -4.909  1.00  0.00           C  
ATOM   1343  NE2 GLN A 165      20.842   6.530  -5.172  1.00  0.00           N  
ATOM   1344  OE1 GLN A 165      19.320   8.166  -5.432  1.00  0.00           O  
ATOM   1345  N   PRO A 166      17.676   7.405   0.248  1.00  0.00           N  
ATOM   1346  CA  PRO A 166      17.353   8.232   1.413  1.00  0.00           C  
ATOM   1347  C   PRO A 166      17.509   9.726   1.137  1.00  0.00           C  
ATOM   1348  CB  PRO A 166      18.359   7.764   2.467  1.00  0.00           C  
ATOM   1349  O   PRO A 166      16.890  10.550   1.815  1.00  0.00           O  
ATOM   1350  CG  PRO A 166      18.826   6.429   1.984  1.00  0.00           C  
ATOM   1351  CD  PRO A 166      18.640   6.369   0.495  1.00  0.00           C  
ATOM   1352  N   PHE A 167      18.154  10.082   0.044  1.00  0.00           N  
ATOM   1353  CA  PHE A 167      18.415  11.493  -0.221  1.00  0.00           C  
ATOM   1354  C   PHE A 167      17.449  12.035  -1.267  1.00  0.00           C  
ATOM   1355  CB  PHE A 167      19.861  11.696  -0.685  1.00  0.00           C  
ATOM   1356  O   PHE A 167      17.569  13.185  -1.693  1.00  0.00           O  
ATOM   1357  CG  PHE A 167      20.881  11.031   0.199  1.00  0.00           C  
ATOM   1358  CD1 PHE A 167      21.221  11.583   1.428  1.00  0.00           C  
ATOM   1359  CD2 PHE A 167      21.501   9.854  -0.199  1.00  0.00           C  
ATOM   1360  CE1 PHE A 167      22.165  10.970   2.249  1.00  0.00           C  
ATOM   1361  CE2 PHE A 167      22.446   9.236   0.615  1.00  0.00           C  
ATOM   1362  CZ  PHE A 167      22.777   9.796   1.838  1.00  0.00           C  
ATOM   1363  N   ASN A 168      16.565  11.100  -1.767  1.00  0.00           N  
ATOM   1364  CA  ASN A 168      15.529  11.571  -2.681  1.00  0.00           C  
ATOM   1365  C   ASN A 168      14.693  12.684  -2.056  1.00  0.00           C  
ATOM   1366  CB  ASN A 168      14.630  10.411  -3.116  1.00  0.00           C  
ATOM   1367  O   ASN A 168      14.583  12.770  -0.832  1.00  0.00           O  
ATOM   1368  CG  ASN A 168      15.330   9.451  -4.058  1.00  0.00           C  
ATOM   1369  ND2 ASN A 168      14.726   8.289  -4.276  1.00  0.00           N  
ATOM   1370  OD1 ASN A 168      16.405   9.751  -4.584  1.00  0.00           O  
ATOM   1371  N   GLY A 169      14.160  13.649  -2.869  1.00  0.00           N  
ATOM   1372  CA  GLY A 169      13.169  14.607  -2.407  1.00  0.00           C  
ATOM   1373  C   GLY A 169      11.929  13.950  -1.829  1.00  0.00           C  
ATOM   1374  O   GLY A 169      11.707  12.753  -2.022  1.00  0.00           O  
ATOM   1375  N   VAL A 170      11.124  14.667  -1.080  1.00  0.00           N  
ATOM   1376  CA  VAL A 170       9.947  14.185  -0.364  1.00  0.00           C  
ATOM   1377  C   VAL A 170       9.023  13.444  -1.328  1.00  0.00           C  
ATOM   1378  CB  VAL A 170       9.186  15.342   0.321  1.00  0.00           C  
ATOM   1379  O   VAL A 170       8.465  12.400  -0.984  1.00  0.00           O  
ATOM   1380  CG1 VAL A 170       7.884  14.839   0.941  1.00  0.00           C  
ATOM   1381  CG2 VAL A 170      10.065  16.005   1.379  1.00  0.00           C  
ATOM   1382  N   ALA A 171       8.977  13.899  -2.564  1.00  0.00           N  
ATOM   1383  CA  ALA A 171       8.072  13.352  -3.572  1.00  0.00           C  
ATOM   1384  C   ALA A 171       8.524  11.966  -4.021  1.00  0.00           C  
ATOM   1385  CB  ALA A 171       7.982  14.293  -4.772  1.00  0.00           C  
ATOM   1386  O   ALA A 171       7.704  11.140  -4.429  1.00  0.00           O  
ATOM   1387  N   TYR A 172       9.792  11.623  -3.867  1.00  0.00           N  
ATOM   1388  CA  TYR A 172      10.326  10.393  -4.441  1.00  0.00           C  
ATOM   1389  C   TYR A 172      10.792   9.439  -3.348  1.00  0.00           C  
ATOM   1390  CB  TYR A 172      11.485  10.703  -5.393  1.00  0.00           C  
ATOM   1391  O   TYR A 172      11.465   8.444  -3.630  1.00  0.00           O  
ATOM   1392  CG  TYR A 172      11.062  11.420  -6.652  1.00  0.00           C  
ATOM   1393  CD1 TYR A 172      10.496  10.724  -7.717  1.00  0.00           C  
ATOM   1394  CD2 TYR A 172      11.229  12.795  -6.779  1.00  0.00           C  
ATOM   1395  CE1 TYR A 172      10.106  11.380  -8.880  1.00  0.00           C  
ATOM   1396  CE2 TYR A 172      10.843  13.462  -7.937  1.00  0.00           C  
ATOM   1397  OH  TYR A 172       9.899  13.402 -10.129  1.00  0.00           O  
ATOM   1398  CZ  TYR A 172      10.283  12.747  -8.980  1.00  0.00           C  
ATOM   1399  N   GLN A 173      10.478   9.772  -2.121  1.00  0.00           N  
ATOM   1400  CA  GLN A 173      10.763   8.847  -1.029  1.00  0.00           C  
ATOM   1401  C   GLN A 173       9.652   7.811  -0.882  1.00  0.00           C  
ATOM   1402  CB  GLN A 173      10.947   9.608   0.285  1.00  0.00           C  
ATOM   1403  O   GLN A 173       8.523   8.036  -1.322  1.00  0.00           O  
ATOM   1404  CG  GLN A 173      12.152  10.539   0.292  1.00  0.00           C  
ATOM   1405  CD  GLN A 173      12.254  11.357   1.566  1.00  0.00           C  
ATOM   1406  NE2 GLN A 173      13.421  11.948   1.799  1.00  0.00           N  
ATOM   1407  OE1 GLN A 173      11.292  11.457   2.334  1.00  0.00           O  
ATOM   1408  N   PRO A 174      10.041   6.679  -0.313  1.00  0.00           N  
ATOM   1409  CA  PRO A 174       9.032   5.637  -0.109  1.00  0.00           C  
ATOM   1410  C   PRO A 174       8.094   5.945   1.056  1.00  0.00           C  
ATOM   1411  CB  PRO A 174       9.868   4.388   0.179  1.00  0.00           C  
ATOM   1412  O   PRO A 174       8.551   6.319   2.139  1.00  0.00           O  
ATOM   1413  CG  PRO A 174      11.106   4.901   0.842  1.00  0.00           C  
ATOM   1414  CD  PRO A 174      11.446   6.237   0.247  1.00  0.00           C  
ATOM   1415  N   TYR A 175       6.798   5.828   0.756  1.00  0.00           N  
ATOM   1416  CA  TYR A 175       5.755   5.957   1.767  1.00  0.00           C  
ATOM   1417  C   TYR A 175       4.985   4.651   1.925  1.00  0.00           C  
ATOM   1418  CB  TYR A 175       4.792   7.091   1.405  1.00  0.00           C  
ATOM   1419  O   TYR A 175       4.472   4.103   0.947  1.00  0.00           O  
ATOM   1420  CG  TYR A 175       5.365   8.469   1.627  1.00  0.00           C  
ATOM   1421  CD1 TYR A 175       4.995   9.229   2.734  1.00  0.00           C  
ATOM   1422  CD2 TYR A 175       6.278   9.014   0.730  1.00  0.00           C  
ATOM   1423  CE1 TYR A 175       5.520  10.500   2.942  1.00  0.00           C  
ATOM   1424  CE2 TYR A 175       6.809  10.285   0.928  1.00  0.00           C  
ATOM   1425  OH  TYR A 175       6.947  12.277   2.235  1.00  0.00           O  
ATOM   1426  CZ  TYR A 175       6.425  11.019   2.035  1.00  0.00           C  
ATOM   1427  N   ASP A 176       5.039   4.118   3.149  1.00  0.00           N  
ATOM   1428  CA  ASP A 176       4.184   2.972   3.443  1.00  0.00           C  
ATOM   1429  C   ASP A 176       2.718   3.389   3.530  1.00  0.00           C  
ATOM   1430  CB  ASP A 176       4.618   2.300   4.747  1.00  0.00           C  
ATOM   1431  O   ASP A 176       2.382   4.358   4.214  1.00  0.00           O  
ATOM   1432  CG  ASP A 176       5.962   1.602   4.636  1.00  0.00           C  
ATOM   1433  OD1 ASP A 176       6.414   1.325   3.504  1.00  0.00           O  
ATOM   1434  OD2 ASP A 176       6.574   1.324   5.690  1.00  0.00           O  
ATOM   1435  N   VAL A 177       1.919   2.639   2.771  1.00  0.00           N  
ATOM   1436  CA  VAL A 177       0.496   2.956   2.722  1.00  0.00           C  
ATOM   1437  C   VAL A 177      -0.322   1.721   3.091  1.00  0.00           C  
ATOM   1438  CB  VAL A 177       0.077   3.476   1.328  1.00  0.00           C  
ATOM   1439  O   VAL A 177      -0.038   0.617   2.620  1.00  0.00           O  
ATOM   1440  CG1 VAL A 177      -1.427   3.737   1.279  1.00  0.00           C  
ATOM   1441  CG2 VAL A 177       0.855   4.742   0.976  1.00  0.00           C  
ATOM   1442  N   VAL A 178      -1.254   1.915   3.972  1.00  0.00           N  
ATOM   1443  CA  VAL A 178      -2.236   0.877   4.264  1.00  0.00           C  
ATOM   1444  C   VAL A 178      -3.642   1.397   3.972  1.00  0.00           C  
ATOM   1445  CB  VAL A 178      -2.138   0.400   5.731  1.00  0.00           C  
ATOM   1446  O   VAL A 178      -4.060   2.417   4.525  1.00  0.00           O  
ATOM   1447  CG1 VAL A 178      -3.197  -0.661   6.026  1.00  0.00           C  
ATOM   1448  CG2 VAL A 178      -0.740  -0.140   6.024  1.00  0.00           C  
ATOM   1449  N   VAL A 179      -4.261   0.670   3.082  1.00  0.00           N  
ATOM   1450  CA  VAL A 179      -5.644   0.998   2.750  1.00  0.00           C  
ATOM   1451  C   VAL A 179      -6.590   0.039   3.469  1.00  0.00           C  
ATOM   1452  CB  VAL A 179      -5.889   0.945   1.225  1.00  0.00           C  
ATOM   1453  O   VAL A 179      -6.437  -1.181   3.374  1.00  0.00           O  
ATOM   1454  CG1 VAL A 179      -7.346   1.267   0.901  1.00  0.00           C  
ATOM   1455  CG2 VAL A 179      -4.952   1.911   0.501  1.00  0.00           C  
ATOM   1456  N   LEU A 180      -7.551   0.658   4.254  1.00  0.00           N  
ATOM   1457  CA  LEU A 180      -8.560  -0.165   4.911  1.00  0.00           C  
ATOM   1458  C   LEU A 180      -9.893  -0.083   4.173  1.00  0.00           C  
ATOM   1459  CB  LEU A 180      -8.742   0.270   6.367  1.00  0.00           C  
ATOM   1460  O   LEU A 180     -10.343   1.008   3.816  1.00  0.00           O  
ATOM   1461  CG  LEU A 180      -7.518   0.135   7.274  1.00  0.00           C  
ATOM   1462  CD1 LEU A 180      -7.808   0.728   8.648  1.00  0.00           C  
ATOM   1463  CD2 LEU A 180      -7.101  -1.327   7.394  1.00  0.00           C  
ATOM   1464  N   SER A 181     -10.394  -1.268   3.917  1.00  0.00           N  
ATOM   1465  CA  SER A 181     -11.732  -1.359   3.341  1.00  0.00           C  
ATOM   1466  C   SER A 181     -12.699  -2.055   4.293  1.00  0.00           C  
ATOM   1467  CB  SER A 181     -11.692  -2.105   2.007  1.00  0.00           C  
ATOM   1468  O   SER A 181     -12.332  -3.026   4.957  1.00  0.00           O  
ATOM   1469  OG  SER A 181     -12.981  -2.156   1.420  1.00  0.00           O  
ATOM   1470  N   PHE A 182     -13.882  -1.389   4.359  1.00  0.00           N  
ATOM   1471  CA  PHE A 182     -14.861  -1.902   5.310  1.00  0.00           C  
ATOM   1472  C   PHE A 182     -16.083  -2.455   4.586  1.00  0.00           C  
ATOM   1473  CB  PHE A 182     -15.285  -0.804   6.291  1.00  0.00           C  
ATOM   1474  O   PHE A 182     -16.512  -1.901   3.572  1.00  0.00           O  
ATOM   1475  CG  PHE A 182     -14.130  -0.052   6.897  1.00  0.00           C  
ATOM   1476  CD1 PHE A 182     -13.258  -0.681   7.776  1.00  0.00           C  
ATOM   1477  CD2 PHE A 182     -13.918   1.285   6.586  1.00  0.00           C  
ATOM   1478  CE1 PHE A 182     -12.188   0.013   8.338  1.00  0.00           C  
ATOM   1479  CE2 PHE A 182     -12.851   1.985   7.143  1.00  0.00           C  
ATOM   1480  CZ  PHE A 182     -11.988   1.347   8.019  1.00  0.00           C  
ATOM   1481  N   GLU A 183     -16.471  -3.643   4.976  1.00  0.00           N  
ATOM   1482  CA  GLU A 183     -17.780  -4.128   4.550  1.00  0.00           C  
ATOM   1483  C   GLU A 183     -18.832  -3.901   5.632  1.00  0.00           C  
ATOM   1484  CB  GLU A 183     -17.711  -5.614   4.188  1.00  0.00           C  
ATOM   1485  O   GLU A 183     -18.658  -4.330   6.775  1.00  0.00           O  
ATOM   1486  CG  GLU A 183     -18.946  -6.127   3.461  1.00  0.00           C  
ATOM   1487  CD  GLU A 183     -18.806  -7.564   2.982  1.00  0.00           C  
ATOM   1488  OE1 GLU A 183     -19.775  -8.108   2.406  1.00  0.00           O  
ATOM   1489  OE2 GLU A 183     -17.719  -8.149   3.185  1.00  0.00           O  
ATOM   1490  N   LEU A 184     -19.859  -3.044   5.274  1.00  0.00           N  
ATOM   1491  CA  LEU A 184     -20.887  -2.749   6.266  1.00  0.00           C  
ATOM   1492  C   LEU A 184     -21.755  -3.975   6.531  1.00  0.00           C  
ATOM   1493  CB  LEU A 184     -21.761  -1.582   5.800  1.00  0.00           C  
ATOM   1494  O   LEU A 184     -21.508  -5.047   5.975  1.00  0.00           O  
ATOM   1495  CG  LEU A 184     -21.075  -0.218   5.700  1.00  0.00           C  
ATOM   1496  CD1 LEU A 184     -21.994   0.789   5.016  1.00  0.00           C  
ATOM   1497  CD2 LEU A 184     -20.665   0.277   7.083  1.00  0.00           C  
ATOM   1498  N   LEU A 185     -22.822  -3.807   7.492  1.00  0.00           N  
ATOM   1499  CA  LEU A 185     -23.616  -4.831   8.162  1.00  0.00           C  
ATOM   1500  C   LEU A 185     -24.625  -5.452   7.201  1.00  0.00           C  
ATOM   1501  CB  LEU A 185     -24.344  -4.239   9.372  1.00  0.00           C  
ATOM   1502  O   LEU A 185     -25.658  -4.849   6.904  1.00  0.00           O  
ATOM   1503  CG  LEU A 185     -23.466  -3.817  10.551  1.00  0.00           C  
ATOM   1504  CD1 LEU A 185     -24.232  -2.871  11.470  1.00  0.00           C  
ATOM   1505  CD2 LEU A 185     -22.978  -5.040  11.320  1.00  0.00           C  
ATOM   1506  N   HIS A 186     -24.179  -5.931   6.222  1.00  0.00           N  
ATOM   1507  CA  HIS A 186     -25.138  -6.702   5.440  1.00  0.00           C  
ATOM   1508  C   HIS A 186     -24.962  -8.199   5.672  1.00  0.00           C  
ATOM   1509  CB  HIS A 186     -24.996  -6.382   3.950  1.00  0.00           C  
ATOM   1510  O   HIS A 186     -25.766  -9.004   5.196  1.00  0.00           O  
ATOM   1511  CG  HIS A 186     -25.228  -4.942   3.622  1.00  0.00           C  
ATOM   1512  CD2 HIS A 186     -24.368  -3.966   3.247  1.00  0.00           C  
ATOM   1513  ND1 HIS A 186     -26.477  -4.360   3.665  1.00  0.00           N  
ATOM   1514  CE1 HIS A 186     -26.375  -3.085   3.329  1.00  0.00           C  
ATOM   1515  NE2 HIS A 186     -25.105  -2.820   3.071  1.00  0.00           N  
ATOM   1516  N   ALA A 187     -23.971  -8.514   6.652  1.00  0.00           N  
ATOM   1517  CA  ALA A 187     -23.588  -9.827   7.165  1.00  0.00           C  
ATOM   1518  C   ALA A 187     -23.225  -9.752   8.645  1.00  0.00           C  
ATOM   1519  CB  ALA A 187     -22.420 -10.392   6.362  1.00  0.00           C  
ATOM   1520  O   ALA A 187     -23.316  -8.687   9.260  1.00  0.00           O  
ATOM   1521  N   THR A 188     -23.106 -10.830   9.317  1.00  0.00           N  
ATOM   1522  CA  THR A 188     -22.769 -10.889  10.735  1.00  0.00           C  
ATOM   1523  C   THR A 188     -21.529 -10.051  11.032  1.00  0.00           C  
ATOM   1524  CB  THR A 188     -22.533 -12.340  11.194  1.00  0.00           C  
ATOM   1525  O   THR A 188     -20.489 -10.225  10.394  1.00  0.00           O  
ATOM   1526  CG2 THR A 188     -22.351 -12.417  12.706  1.00  0.00           C  
ATOM   1527  OG1 THR A 188     -23.659 -13.143  10.818  1.00  0.00           O  
ATOM   1528  N   ALA A 189     -21.716  -9.008  11.889  1.00  0.00           N  
ATOM   1529  CA  ALA A 189     -20.620  -8.127  12.283  1.00  0.00           C  
ATOM   1530  C   ALA A 189     -19.526  -8.904  13.009  1.00  0.00           C  
ATOM   1531  CB  ALA A 189     -21.139  -6.994  13.164  1.00  0.00           C  
ATOM   1532  O   ALA A 189     -19.799  -9.611  13.982  1.00  0.00           O  
ATOM   1533  N   THR A 190     -18.391  -8.767  12.507  1.00  0.00           N  
ATOM   1534  CA  THR A 190     -17.272  -9.517  13.067  1.00  0.00           C  
ATOM   1535  C   THR A 190     -16.190  -8.571  13.580  1.00  0.00           C  
ATOM   1536  CB  THR A 190     -16.667 -10.478  12.027  1.00  0.00           C  
ATOM   1537  O   THR A 190     -15.356  -8.960  14.401  1.00  0.00           O  
ATOM   1538  CG2 THR A 190     -17.694 -11.508  11.567  1.00  0.00           C  
ATOM   1539  OG1 THR A 190     -16.221  -9.725  10.892  1.00  0.00           O  
ATOM   1540  N   VAL A 191     -16.196  -7.325  13.210  1.00  0.00           N  
ATOM   1541  CA  VAL A 191     -15.220  -6.330  13.639  1.00  0.00           C  
ATOM   1542  C   VAL A 191     -15.939  -5.139  14.270  1.00  0.00           C  
ATOM   1543  CB  VAL A 191     -14.337  -5.857  12.462  1.00  0.00           C  
ATOM   1544  O   VAL A 191     -16.770  -4.495  13.625  1.00  0.00           O  
ATOM   1545  CG1 VAL A 191     -13.303  -4.838  12.938  1.00  0.00           C  
ATOM   1546  CG2 VAL A 191     -13.650  -7.049  11.799  1.00  0.00           C  
ATOM   1547  N   CYS A 192     -15.665  -4.980  15.516  1.00  0.00           N  
ATOM   1548  CA  CYS A 192     -16.261  -3.848  16.216  1.00  0.00           C  
ATOM   1549  C   CYS A 192     -15.197  -2.833  16.617  1.00  0.00           C  
ATOM   1550  CB  CYS A 192     -17.020  -4.321  17.455  1.00  0.00           C  
ATOM   1551  O   CYS A 192     -14.077  -3.209  16.969  1.00  0.00           O  
ATOM   1552  SG  CYS A 192     -17.831  -2.989  18.365  1.00  0.00           S  
TER    1553      CYS A 192                                                      
ATOM   1554  N   MET B 193       9.815 -21.162   1.553  1.00  0.00           N  
ATOM   1555  CA  MET B 193       9.557 -19.967   2.351  1.00  0.00           C  
ATOM   1556  C   MET B 193      10.833 -19.153   2.539  1.00  0.00           C  
ATOM   1557  CB  MET B 193       8.972 -20.344   3.712  1.00  0.00           C  
ATOM   1558  O   MET B 193      11.846 -19.677   3.006  1.00  0.00           O  
ATOM   1559  CG  MET B 193       7.460 -20.500   3.707  1.00  0.00           C  
ATOM   1560  SD  MET B 193       6.761 -20.636   5.398  1.00  0.00           S  
ATOM   1561  CE  MET B 193       7.330 -22.300   5.847  1.00  0.00           C  
ATOM   1562  N   ILE B 194      11.134 -18.184   1.703  1.00  0.00           N  
ATOM   1563  CA  ILE B 194      12.297 -17.304   1.732  1.00  0.00           C  
ATOM   1564  C   ILE B 194      12.030 -16.128   2.669  1.00  0.00           C  
ATOM   1565  CB  ILE B 194      12.655 -16.793   0.319  1.00  0.00           C  
ATOM   1566  O   ILE B 194      10.994 -15.467   2.567  1.00  0.00           O  
ATOM   1567  CG1 ILE B 194      12.910 -17.972  -0.627  1.00  0.00           C  
ATOM   1568  CG2 ILE B 194      13.869 -15.862   0.373  1.00  0.00           C  
ATOM   1569  CD1 ILE B 194      13.086 -17.570  -2.085  1.00  0.00           C  
ATOM   1570  N   GLU B 195      12.654 -16.035   3.774  1.00  0.00           N  
ATOM   1571  CA  GLU B 195      12.567 -14.853   4.627  1.00  0.00           C  
ATOM   1572  C   GLU B 195      12.874 -13.581   3.842  1.00  0.00           C  
ATOM   1573  CB  GLU B 195      13.521 -14.979   5.818  1.00  0.00           C  
ATOM   1574  O   GLU B 195      13.720 -13.588   2.945  1.00  0.00           O  
ATOM   1575  CG  GLU B 195      13.126 -16.062   6.811  1.00  0.00           C  
ATOM   1576  CD  GLU B 195      13.920 -16.008   8.106  1.00  0.00           C  
ATOM   1577  OE1 GLU B 195      13.557 -16.718   9.071  1.00  0.00           O  
ATOM   1578  OE2 GLU B 195      14.913 -15.248   8.157  1.00  0.00           O  
ATOM   1579  N   PRO B 196      11.992 -12.499   3.926  1.00  0.00           N  
ATOM   1580  CA  PRO B 196      12.140 -11.244   3.186  1.00  0.00           C  
ATOM   1581  C   PRO B 196      13.582 -10.743   3.157  1.00  0.00           C  
ATOM   1582  CB  PRO B 196      11.240 -10.273   3.954  1.00  0.00           C  
ATOM   1583  O   PRO B 196      14.040 -10.228   2.134  1.00  0.00           O  
ATOM   1584  CG  PRO B 196      10.226 -11.142   4.626  1.00  0.00           C  
ATOM   1585  CD  PRO B 196      10.859 -12.471   4.922  1.00  0.00           C  
ATOM   1586  N   GLU B 197      14.317 -11.050   4.262  1.00  0.00           N  
ATOM   1587  CA  GLU B 197      15.702 -10.596   4.333  1.00  0.00           C  
ATOM   1588  C   GLU B 197      16.602 -11.425   3.421  1.00  0.00           C  
ATOM   1589  CB  GLU B 197      16.215 -10.657   5.774  1.00  0.00           C  
ATOM   1590  O   GLU B 197      17.545 -10.900   2.826  1.00  0.00           O  
ATOM   1591  CG  GLU B 197      15.602  -9.606   6.689  1.00  0.00           C  
ATOM   1592  CD  GLU B 197      16.152  -9.650   8.106  1.00  0.00           C  
ATOM   1593  OE1 GLU B 197      15.726  -8.828   8.949  1.00  0.00           O  
ATOM   1594  OE2 GLU B 197      17.017 -10.514   8.375  1.00  0.00           O  
ATOM   1595  N   ASP B 198      16.302 -12.689   3.245  1.00  0.00           N  
ATOM   1596  CA  ASP B 198      17.042 -13.633   2.413  1.00  0.00           C  
ATOM   1597  C   ASP B 198      16.666 -13.479   0.941  1.00  0.00           C  
ATOM   1598  CB  ASP B 198      16.787 -15.069   2.874  1.00  0.00           C  
ATOM   1599  O   ASP B 198      17.501 -13.684   0.057  1.00  0.00           O  
ATOM   1600  CG  ASP B 198      17.429 -15.386   4.213  1.00  0.00           C  
ATOM   1601  OD1 ASP B 198      18.401 -14.702   4.600  1.00  0.00           O  
ATOM   1602  OD2 ASP B 198      16.961 -16.329   4.886  1.00  0.00           O  
ATOM   1603  N   ALA B 199      15.389 -13.151   0.654  1.00  0.00           N  
ATOM   1604  CA  ALA B 199      14.925 -12.877  -0.703  1.00  0.00           C  
ATOM   1605  C   ALA B 199      15.628 -11.654  -1.287  1.00  0.00           C  
ATOM   1606  CB  ALA B 199      13.412 -12.675  -0.718  1.00  0.00           C  
ATOM   1607  O   ALA B 199      15.998 -11.646  -2.463  1.00  0.00           O  
ATOM   1608  N   TYR B 200      16.049 -10.751  -0.375  1.00  0.00           N  
ATOM   1609  CA  TYR B 200      16.712  -9.489  -0.683  1.00  0.00           C  
ATOM   1610  C   TYR B 200      18.196  -9.705  -0.955  1.00  0.00           C  
ATOM   1611  CB  TYR B 200      16.532  -8.493   0.467  1.00  0.00           C  
ATOM   1612  O   TYR B 200      18.780  -9.041  -1.814  1.00  0.00           O  
ATOM   1613  CG  TYR B 200      15.149  -7.893   0.539  1.00  0.00           C  
ATOM   1614  CD1 TYR B 200      14.797  -6.808  -0.260  1.00  0.00           C  
ATOM   1615  CD2 TYR B 200      14.193  -8.409   1.407  1.00  0.00           C  
ATOM   1616  CE1 TYR B 200      13.524  -6.250  -0.195  1.00  0.00           C  
ATOM   1617  CE2 TYR B 200      12.917  -7.860   1.480  1.00  0.00           C  
ATOM   1618  OH  TYR B 200      11.331  -6.235   0.744  1.00  0.00           O  
ATOM   1619  CZ  TYR B 200      12.592  -6.783   0.676  1.00  0.00           C  
ATOM   1620  N   LYS B 201      18.717 -10.656  -0.384  1.00  0.00           N  
ATOM   1621  CA  LYS B 201      20.137 -10.979  -0.490  1.00  0.00           C  
ATOM   1622  C   LYS B 201      20.411 -11.855  -1.709  1.00  0.00           C  
ATOM   1623  CB  LYS B 201      20.625 -11.679   0.779  1.00  0.00           C  
ATOM   1624  O   LYS B 201      21.520 -11.850  -2.247  1.00  0.00           O  
ATOM   1625  CG  LYS B 201      20.772 -10.755   1.978  1.00  0.00           C  
ATOM   1626  CD  LYS B 201      21.316 -11.497   3.192  1.00  0.00           C  
ATOM   1627  CE  LYS B 201      21.415 -10.585   4.408  1.00  0.00           C  
ATOM   1628  NZ  LYS B 201      21.907 -11.318   5.612  1.00  0.00           N  
ATOM   1629  N   LYS B 202      19.399 -12.384  -2.258  1.00  0.00           N  
ATOM   1630  CA  LYS B 202      19.561 -13.353  -3.339  1.00  0.00           C  
ATOM   1631  C   LYS B 202      19.284 -12.713  -4.696  1.00  0.00           C  
ATOM   1632  CB  LYS B 202      18.636 -14.553  -3.127  1.00  0.00           C  
ATOM   1633  O   LYS B 202      19.362 -13.381  -5.730  1.00  0.00           O  
ATOM   1634  CG  LYS B 202      19.078 -15.484  -2.007  1.00  0.00           C  
ATOM   1635  CD  LYS B 202      18.206 -16.732  -1.942  1.00  0.00           C  
ATOM   1636  CE  LYS B 202      18.675 -17.686  -0.852  1.00  0.00           C  
ATOM   1637  NZ  LYS B 202      17.826 -18.912  -0.786  1.00  0.00           N  
ATOM   1638  N   ALA B 203      18.974 -11.318  -4.670  1.00  0.00           N  
ATOM   1639  CA  ALA B 203      18.834 -10.599  -5.934  1.00  0.00           C  
ATOM   1640  C   ALA B 203      20.188 -10.417  -6.614  1.00  0.00           C  
ATOM   1641  CB  ALA B 203      18.171  -9.243  -5.704  1.00  0.00           C  
ATOM   1642  O   ALA B 203      21.165 -10.025  -5.972  1.00  0.00           O  
ATOM   1643  N   VAL B 204      20.291 -10.968  -7.882  1.00  0.00           N  
ATOM   1644  CA  VAL B 204      21.575 -10.970  -8.575  1.00  0.00           C  
ATOM   1645  C   VAL B 204      21.424 -10.316  -9.946  1.00  0.00           C  
ATOM   1646  CB  VAL B 204      22.136 -12.402  -8.727  1.00  0.00           C  
ATOM   1647  O   VAL B 204      20.344 -10.348 -10.541  1.00  0.00           O  
ATOM   1648  CG1 VAL B 204      22.511 -12.982  -7.364  1.00  0.00           C  
ATOM   1649  CG2 VAL B 204      21.121 -13.300  -9.432  1.00  0.00           C  
ATOM   1650  N   TRP B 205      22.472  -9.537 -10.353  1.00  0.00           N  
ATOM   1651  CA  TRP B 205      22.592  -9.100 -11.740  1.00  0.00           C  
ATOM   1652  C   TRP B 205      23.208 -10.195 -12.604  1.00  0.00           C  
ATOM   1653  CB  TRP B 205      23.434  -7.825 -11.832  1.00  0.00           C  
ATOM   1654  O   TRP B 205      24.307 -10.677 -12.317  1.00  0.00           O  
ATOM   1655  CG  TRP B 205      22.688  -6.575 -11.471  1.00  0.00           C  
ATOM   1656  CD1 TRP B 205      22.560  -6.022 -10.228  1.00  0.00           C  
ATOM   1657  CD2 TRP B 205      21.962  -5.726 -12.365  1.00  0.00           C  
ATOM   1658  CE2 TRP B 205      21.419  -4.674 -11.594  1.00  0.00           C  
ATOM   1659  CE3 TRP B 205      21.718  -5.752 -13.745  1.00  0.00           C  
ATOM   1660  NE1 TRP B 205      21.799  -4.878 -10.295  1.00  0.00           N  
ATOM   1661  CH2 TRP B 205      20.423  -3.706 -13.511  1.00  0.00           C  
ATOM   1662  CZ2 TRP B 205      20.647  -3.657 -12.159  1.00  0.00           C  
ATOM   1663  CZ3 TRP B 205      20.949  -4.738 -14.305  1.00  0.00           C  
ATOM   1664  N   MET B 206      22.395 -10.805 -13.468  1.00  0.00           N  
ATOM   1665  CA  MET B 206      22.954 -11.821 -14.356  1.00  0.00           C  
ATOM   1666  C   MET B 206      22.710 -11.459 -15.817  1.00  0.00           C  
ATOM   1667  CB  MET B 206      22.353 -13.194 -14.050  1.00  0.00           C  
ATOM   1668  O   MET B 206      21.566 -11.260 -16.229  1.00  0.00           O  
ATOM   1669  CG  MET B 206      22.742 -13.743 -12.687  1.00  0.00           C  
ATOM   1670  SD  MET B 206      22.144 -15.458 -12.423  1.00  0.00           S  
ATOM   1671  CE  MET B 206      20.426 -15.127 -11.943  1.00  0.00           C  
ATOM   1672  N   ASP B 207      23.884 -11.184 -16.585  1.00  0.00           N  
ATOM   1673  CA  ASP B 207      23.814 -10.968 -18.027  1.00  0.00           C  
ATOM   1674  C   ASP B 207      22.982  -9.730 -18.357  1.00  0.00           C  
ATOM   1675  CB  ASP B 207      23.228 -12.196 -18.726  1.00  0.00           C  
ATOM   1676  O   ASP B 207      22.126  -9.769 -19.243  1.00  0.00           O  
ATOM   1677  CG  ASP B 207      24.127 -13.417 -18.632  1.00  0.00           C  
ATOM   1678  OD1 ASP B 207      25.366 -13.259 -18.577  1.00  0.00           O  
ATOM   1679  OD2 ASP B 207      23.591 -14.546 -18.617  1.00  0.00           O  
ATOM   1680  N   GLY B 208      23.136  -8.584 -17.556  1.00  0.00           N  
ATOM   1681  CA  GLY B 208      22.486  -7.324 -17.879  1.00  0.00           C  
ATOM   1682  C   GLY B 208      21.055  -7.247 -17.380  1.00  0.00           C  
ATOM   1683  O   GLY B 208      20.318  -6.324 -17.734  1.00  0.00           O  
ATOM   1684  N   GLU B 209      20.544  -8.350 -16.643  1.00  0.00           N  
ATOM   1685  CA  GLU B 209      19.212  -8.428 -16.052  1.00  0.00           C  
ATOM   1686  C   GLU B 209      19.289  -8.567 -14.534  1.00  0.00           C  
ATOM   1687  CB  GLU B 209      18.426  -9.598 -16.648  1.00  0.00           C  
ATOM   1688  O   GLU B 209      20.201  -9.209 -14.010  1.00  0.00           O  
ATOM   1689  CG  GLU B 209      18.174  -9.471 -18.144  1.00  0.00           C  
ATOM   1690  CD  GLU B 209      17.402 -10.645 -18.724  1.00  0.00           C  
ATOM   1691  OE1 GLU B 209      16.910 -10.541 -19.871  1.00  0.00           O  
ATOM   1692  OE2 GLU B 209      17.288 -11.678 -18.027  1.00  0.00           O  
ATOM   1693  N   TYR B 210      18.472  -7.762 -13.836  1.00  0.00           N  
ATOM   1694  CA  TYR B 210      18.319  -7.880 -12.390  1.00  0.00           C  
ATOM   1695  C   TYR B 210      17.254  -8.911 -12.037  1.00  0.00           C  
ATOM   1696  CB  TYR B 210      17.959  -6.525 -11.775  1.00  0.00           C  
ATOM   1697  O   TYR B 210      16.093  -8.773 -12.431  1.00  0.00           O  
ATOM   1698  CG  TYR B 210      17.881  -6.545 -10.267  1.00  0.00           C  
ATOM   1699  CD1 TYR B 210      16.651  -6.600  -9.615  1.00  0.00           C  
ATOM   1700  CD2 TYR B 210      19.035  -6.506  -9.493  1.00  0.00           C  
ATOM   1701  CE1 TYR B 210      16.573  -6.617  -8.227  1.00  0.00           C  
ATOM   1702  CE2 TYR B 210      18.969  -6.522  -8.103  1.00  0.00           C  
ATOM   1703  OH  TYR B 210      17.665  -6.594  -6.105  1.00  0.00           O  
ATOM   1704  CZ  TYR B 210      17.736  -6.578  -7.480  1.00  0.00           C  
ATOM   1705  N   CYS B 211      17.718 -10.004 -11.435  1.00  0.00           N  
ATOM   1706  CA  CYS B 211      16.798 -11.069 -11.051  1.00  0.00           C  
ATOM   1707  C   CYS B 211      16.710 -11.193  -9.535  1.00  0.00           C  
ATOM   1708  CB  CYS B 211      17.238 -12.402 -11.656  1.00  0.00           C  
ATOM   1709  O   CYS B 211      17.733 -11.212  -8.849  1.00  0.00           O  
ATOM   1710  SG  CYS B 211      17.421 -12.360 -13.453  1.00  0.00           S  
ATOM   1711  N   GLY B 212      15.494 -11.171  -9.060  1.00  0.00           N  
ATOM   1712  CA  GLY B 212      15.352 -11.315  -7.620  1.00  0.00           C  
ATOM   1713  C   GLY B 212      13.941 -11.674  -7.192  1.00  0.00           C  
ATOM   1714  O   GLY B 212      13.025 -11.699  -8.016  1.00  0.00           O  
ATOM   1715  N   TRP B 213      13.864 -12.193  -5.968  1.00  0.00           N  
ATOM   1716  CA  TRP B 213      12.581 -12.497  -5.343  1.00  0.00           C  
ATOM   1717  C   TRP B 213      11.973 -11.249  -4.713  1.00  0.00           C  
ATOM   1718  CB  TRP B 213      12.745 -13.591  -4.284  1.00  0.00           C  
ATOM   1719  O   TRP B 213      12.619 -10.576  -3.906  1.00  0.00           O  
ATOM   1720  CG  TRP B 213      13.166 -14.918  -4.839  1.00  0.00           C  
ATOM   1721  CD1 TRP B 213      14.439 -15.410  -4.922  1.00  0.00           C  
ATOM   1722  CD2 TRP B 213      12.311 -15.922  -5.394  1.00  0.00           C  
ATOM   1723  CE2 TRP B 213      13.134 -16.999  -5.794  1.00  0.00           C  
ATOM   1724  CE3 TRP B 213      10.926 -16.017  -5.592  1.00  0.00           C  
ATOM   1725  NE1 TRP B 213      14.426 -16.661  -5.495  1.00  0.00           N  
ATOM   1726  CH2 TRP B 213      11.260 -18.223  -6.562  1.00  0.00           C  
ATOM   1727  CZ2 TRP B 213      12.617 -18.156  -6.380  1.00  0.00           C  
ATOM   1728  CZ3 TRP B 213      10.414 -17.170  -6.176  1.00  0.00           C  
ATOM   1729  N   ILE B 214      10.776 -10.902  -5.212  1.00  0.00           N  
ATOM   1730  CA  ILE B 214      10.108  -9.706  -4.710  1.00  0.00           C  
ATOM   1731  C   ILE B 214       8.893 -10.105  -3.876  1.00  0.00           C  
ATOM   1732  CB  ILE B 214       9.683  -8.770  -5.863  1.00  0.00           C  
ATOM   1733  O   ILE B 214       8.052 -10.886  -4.328  1.00  0.00           O  
ATOM   1734  CG1 ILE B 214      10.897  -8.394  -6.721  1.00  0.00           C  
ATOM   1735  CG2 ILE B 214       8.992  -7.518  -5.315  1.00  0.00           C  
ATOM   1736  CD1 ILE B 214      10.543  -7.660  -8.006  1.00  0.00           C  
ATOM   1737  N   PRO B 215       8.864  -9.605  -2.657  1.00  0.00           N  
ATOM   1738  CA  PRO B 215       7.661  -9.913  -1.881  1.00  0.00           C  
ATOM   1739  C   PRO B 215       6.391  -9.345  -2.510  1.00  0.00           C  
ATOM   1740  CB  PRO B 215       7.938  -9.258  -0.525  1.00  0.00           C  
ATOM   1741  O   PRO B 215       6.336  -8.156  -2.833  1.00  0.00           O  
ATOM   1742  CG  PRO B 215       8.911  -8.163  -0.822  1.00  0.00           C  
ATOM   1743  CD  PRO B 215       9.704  -8.546  -2.039  1.00  0.00           C  
ATOM   1744  N   CYS B 216       5.420 -10.185  -2.655  1.00  0.00           N  
ATOM   1745  CA  CYS B 216       4.285  -9.747  -3.460  1.00  0.00           C  
ATOM   1746  C   CYS B 216       2.971  -9.992  -2.728  1.00  0.00           C  
ATOM   1747  CB  CYS B 216       4.273 -10.471  -4.806  1.00  0.00           C  
ATOM   1748  O   CYS B 216       1.949  -9.390  -3.062  1.00  0.00           O  
ATOM   1749  SG  CYS B 216       5.751 -10.182  -5.802  1.00  0.00           S  
ATOM   1750  N   GLU B 217       2.985 -10.720  -1.694  1.00  0.00           N  
ATOM   1751  CA  GLU B 217       1.778 -10.958  -0.907  1.00  0.00           C  
ATOM   1752  C   GLU B 217       2.119 -11.241   0.553  1.00  0.00           C  
ATOM   1753  CB  GLU B 217       0.973 -12.120  -1.494  1.00  0.00           C  
ATOM   1754  O   GLU B 217       3.073 -11.966   0.844  1.00  0.00           O  
ATOM   1755  CG  GLU B 217      -0.404 -12.291  -0.869  1.00  0.00           C  
ATOM   1756  CD  GLU B 217      -1.225 -13.394  -1.519  1.00  0.00           C  
ATOM   1757  OE1 GLU B 217      -2.364 -13.649  -1.067  1.00  0.00           O  
ATOM   1758  OE2 GLU B 217      -0.724 -14.008  -2.488  1.00  0.00           O  
ATOM   1759  N   LEU B 218       1.365 -10.532   1.333  1.00  0.00           N  
ATOM   1760  CA  LEU B 218       1.448 -10.790   2.767  1.00  0.00           C  
ATOM   1761  C   LEU B 218       0.158 -11.420   3.282  1.00  0.00           C  
ATOM   1762  CB  LEU B 218       1.736  -9.493   3.529  1.00  0.00           C  
ATOM   1763  O   LEU B 218      -0.928 -10.868   3.089  1.00  0.00           O  
ATOM   1764  CG  LEU B 218       1.937  -9.624   5.039  1.00  0.00           C  
ATOM   1765  CD1 LEU B 218       3.251 -10.337   5.339  1.00  0.00           C  
ATOM   1766  CD2 LEU B 218       1.903  -8.252   5.704  1.00  0.00           C  
ATOM   1767  N   THR B 219       0.271 -12.698   3.578  1.00  0.00           N  
ATOM   1768  CA  THR B 219      -0.887 -13.387   4.136  1.00  0.00           C  
ATOM   1769  C   THR B 219      -0.616 -13.825   5.573  1.00  0.00           C  
ATOM   1770  CB  THR B 219      -1.271 -14.613   3.287  1.00  0.00           C  
ATOM   1771  O   THR B 219       0.534 -13.837   6.017  1.00  0.00           O  
ATOM   1772  CG2 THR B 219      -1.590 -14.209   1.851  1.00  0.00           C  
ATOM   1773  OG1 THR B 219      -0.181 -15.542   3.279  1.00  0.00           O  
ATOM   1774  N   TYR B 220      -1.702 -14.053   6.315  1.00  0.00           N  
ATOM   1775  CA  TYR B 220      -1.591 -14.616   7.656  1.00  0.00           C  
ATOM   1776  C   TYR B 220      -2.345 -15.936   7.758  1.00  0.00           C  
ATOM   1777  CB  TYR B 220      -2.122 -13.629   8.700  1.00  0.00           C  
ATOM   1778  O   TYR B 220      -3.432 -16.082   7.193  1.00  0.00           O  
ATOM   1779  CG  TYR B 220      -1.303 -12.366   8.813  1.00  0.00           C  
ATOM   1780  CD1 TYR B 220      -0.275 -12.261   9.747  1.00  0.00           C  
ATOM   1781  CD2 TYR B 220      -1.556 -11.275   7.988  1.00  0.00           C  
ATOM   1782  CE1 TYR B 220       0.482 -11.099   9.857  1.00  0.00           C  
ATOM   1783  CE2 TYR B 220      -0.806 -10.108   8.089  1.00  0.00           C  
ATOM   1784  OH  TYR B 220       0.955  -8.876   9.128  1.00  0.00           O  
ATOM   1785  CZ  TYR B 220       0.209 -10.030   9.024  1.00  0.00           C  
ATOM   1786  N   ASN B 221      -1.589 -17.143   7.777  1.00  0.00           N  
ATOM   1787  CA  ASN B 221      -1.954 -18.555   7.763  1.00  0.00           C  
ATOM   1788  C   ASN B 221      -3.178 -18.827   8.633  1.00  0.00           C  
ATOM   1789  CB  ASN B 221      -0.776 -19.419   8.218  1.00  0.00           C  
ATOM   1790  O   ASN B 221      -3.996 -19.690   8.310  1.00  0.00           O  
ATOM   1791  CG  ASN B 221       0.186 -19.737   7.090  1.00  0.00           C  
ATOM   1792  ND2 ASN B 221       1.352 -20.267   7.437  1.00  0.00           N  
ATOM   1793  OD1 ASN B 221      -0.117 -19.507   5.917  1.00  0.00           O  
ATOM   1794  N   ASP B 222      -3.734 -17.788   9.429  1.00  0.00           N  
ATOM   1795  CA  ASP B 222      -4.920 -17.942  10.266  1.00  0.00           C  
ATOM   1796  C   ASP B 222      -4.976 -16.860  11.342  1.00  0.00           C  
ATOM   1797  CB  ASP B 222      -4.943 -19.329  10.913  1.00  0.00           C  
ATOM   1798  O   ASP B 222      -4.013 -16.114  11.531  1.00  0.00           O  
ATOM   1799  CG  ASP B 222      -3.718 -19.606  11.766  1.00  0.00           C  
ATOM   1800  OD1 ASP B 222      -2.893 -18.689  11.966  1.00  0.00           O  
ATOM   1801  OD2 ASP B 222      -3.575 -20.754  12.241  1.00  0.00           O  
ATOM   1802  N   SER B 223      -6.176 -16.223  11.673  1.00  0.00           N  
ATOM   1803  CA  SER B 223      -6.462 -15.166  12.638  1.00  0.00           C  
ATOM   1804  C   SER B 223      -5.674 -15.366  13.928  1.00  0.00           C  
ATOM   1805  CB  SER B 223      -7.959 -15.113  12.947  1.00  0.00           C  
ATOM   1806  O   SER B 223      -5.550 -14.442  14.735  1.00  0.00           O  
ATOM   1807  OG  SER B 223      -8.442 -16.394  13.312  1.00  0.00           O  
ATOM   1808  N   THR B 224      -4.847 -16.530  14.022  1.00  0.00           N  
ATOM   1809  CA  THR B 224      -4.150 -16.817  15.271  1.00  0.00           C  
ATOM   1810  C   THR B 224      -2.642 -16.879  15.048  1.00  0.00           C  
ATOM   1811  CB  THR B 224      -4.635 -18.142  15.890  1.00  0.00           C  
ATOM   1812  O   THR B 224      -1.864 -16.767  15.997  1.00  0.00           O  
ATOM   1813  CG2 THR B 224      -6.078 -18.028  16.372  1.00  0.00           C  
ATOM   1814  OG1 THR B 224      -4.553 -19.180  14.906  1.00  0.00           O  
ATOM   1815  N   SER B 225      -2.204 -17.089  13.812  1.00  0.00           N  
ATOM   1816  CA  SER B 225      -0.781 -17.153  13.497  1.00  0.00           C  
ATOM   1817  C   SER B 225      -0.230 -15.776  13.144  1.00  0.00           C  
ATOM   1818  CB  SER B 225      -0.530 -18.123  12.341  1.00  0.00           C  
ATOM   1819  O   SER B 225      -0.848 -15.031  12.380  1.00  0.00           O  
ATOM   1820  OG  SER B 225       0.826 -18.077  11.931  1.00  0.00           O  
ATOM   1821  N   LEU B 226       0.505 -15.200  14.082  1.00  0.00           N  
ATOM   1822  CA  LEU B 226       1.132 -13.883  14.114  1.00  0.00           C  
ATOM   1823  C   LEU B 226       2.355 -13.840  13.204  1.00  0.00           C  
ATOM   1824  CB  LEU B 226       1.533 -13.515  15.545  1.00  0.00           C  
ATOM   1825  O   LEU B 226       3.089 -12.850  13.190  1.00  0.00           O  
ATOM   1826  CG  LEU B 226       0.390 -13.342  16.547  1.00  0.00           C  
ATOM   1827  CD1 LEU B 226       0.938 -13.263  17.968  1.00  0.00           C  
ATOM   1828  CD2 LEU B 226      -0.429 -12.100  16.214  1.00  0.00           C  
ATOM   1829  N   THR B 227       2.521 -15.017  12.431  1.00  0.00           N  
ATOM   1830  CA  THR B 227       3.684 -14.990  11.551  1.00  0.00           C  
ATOM   1831  C   THR B 227       3.268 -14.686  10.114  1.00  0.00           C  
ATOM   1832  CB  THR B 227       4.448 -16.326  11.595  1.00  0.00           C  
ATOM   1833  O   THR B 227       2.469 -15.417   9.525  1.00  0.00           O  
ATOM   1834  CG2 THR B 227       5.786 -16.219  10.869  1.00  0.00           C  
ATOM   1835  OG1 THR B 227       4.686 -16.689  12.960  1.00  0.00           O  
ATOM   1836  N   PRO B 228       3.566 -13.431   9.634  1.00  0.00           N  
ATOM   1837  CA  PRO B 228       3.257 -13.092   8.243  1.00  0.00           C  
ATOM   1838  C   PRO B 228       3.865 -14.077   7.247  1.00  0.00           C  
ATOM   1839  CB  PRO B 228       3.868 -11.698   8.075  1.00  0.00           C  
ATOM   1840  O   PRO B 228       4.948 -14.616   7.489  1.00  0.00           O  
ATOM   1841  CG  PRO B 228       4.942 -11.625   9.113  1.00  0.00           C  
ATOM   1842  CD  PRO B 228       4.580 -12.550  10.239  1.00  0.00           C  
ATOM   1843  N   VAL B 229       3.077 -14.617   6.337  1.00  0.00           N  
ATOM   1844  CA  VAL B 229       3.576 -15.419   5.225  1.00  0.00           C  
ATOM   1845  C   VAL B 229       3.765 -14.536   3.994  1.00  0.00           C  
ATOM   1846  CB  VAL B 229       2.625 -16.592   4.899  1.00  0.00           C  
ATOM   1847  O   VAL B 229       2.813 -13.911   3.519  1.00  0.00           O  
ATOM   1848  CG1 VAL B 229       3.166 -17.419   3.734  1.00  0.00           C  
ATOM   1849  CG2 VAL B 229       2.419 -17.470   6.132  1.00  0.00           C  
ATOM   1850  N   TYR B 230       5.048 -14.401   3.617  1.00  0.00           N  
ATOM   1851  CA  TYR B 230       5.354 -13.621   2.423  1.00  0.00           C  
ATOM   1852  C   TYR B 230       5.337 -14.501   1.178  1.00  0.00           C  
ATOM   1853  CB  TYR B 230       6.718 -12.939   2.561  1.00  0.00           C  
ATOM   1854  O   TYR B 230       5.908 -15.594   1.175  1.00  0.00           O  
ATOM   1855  CG  TYR B 230       6.731 -11.805   3.557  1.00  0.00           C  
ATOM   1856  CD1 TYR B 230       6.474 -10.496   3.155  1.00  0.00           C  
ATOM   1857  CD2 TYR B 230       7.001 -12.039   4.901  1.00  0.00           C  
ATOM   1858  CE1 TYR B 230       6.487  -9.447   4.068  1.00  0.00           C  
ATOM   1859  CE2 TYR B 230       7.017 -10.998   5.823  1.00  0.00           C  
ATOM   1860  OH  TYR B 230       6.773  -8.673   6.307  1.00  0.00           O  
ATOM   1861  CZ  TYR B 230       6.759  -9.707   5.398  1.00  0.00           C  
ATOM   1862  N   HIS B 231       4.590 -14.059   0.202  1.00  0.00           N  
ATOM   1863  CA  HIS B 231       4.660 -14.654  -1.128  1.00  0.00           C  
ATOM   1864  C   HIS B 231       5.570 -13.844  -2.047  1.00  0.00           C  
ATOM   1865  CB  HIS B 231       3.263 -14.766  -1.740  1.00  0.00           C  
ATOM   1866  O   HIS B 231       5.450 -12.619  -2.123  1.00  0.00           O  
ATOM   1867  CG  HIS B 231       2.331 -15.631  -0.951  1.00  0.00           C  
ATOM   1868  CD2 HIS B 231       1.635 -15.384   0.184  1.00  0.00           C  
ATOM   1869  ND1 HIS B 231       2.030 -16.926  -1.314  1.00  0.00           N  
ATOM   1870  CE1 HIS B 231       1.187 -17.439  -0.434  1.00  0.00           C  
ATOM   1871  NE2 HIS B 231       0.931 -16.524   0.485  1.00  0.00           N  
ATOM   1872  N   PHE B 232       6.555 -14.634  -2.604  1.00  0.00           N  
ATOM   1873  CA  PHE B 232       7.552 -13.946  -3.416  1.00  0.00           C  
ATOM   1874  C   PHE B 232       7.374 -14.284  -4.892  1.00  0.00           C  
ATOM   1875  CB  PHE B 232       8.967 -14.315  -2.960  1.00  0.00           C  
ATOM   1876  O   PHE B 232       6.932 -15.382  -5.234  1.00  0.00           O  
ATOM   1877  CG  PHE B 232       9.286 -13.873  -1.557  1.00  0.00           C  
ATOM   1878  CD1 PHE B 232       9.882 -12.640  -1.321  1.00  0.00           C  
ATOM   1879  CD2 PHE B 232       8.992 -14.691  -0.474  1.00  0.00           C  
ATOM   1880  CE1 PHE B 232      10.179 -12.228  -0.024  1.00  0.00           C  
ATOM   1881  CE2 PHE B 232       9.286 -14.286   0.825  1.00  0.00           C  
ATOM   1882  CZ  PHE B 232       9.880 -13.055   1.048  1.00  0.00           C  
ATOM   1883  N   HIS B 233       7.558 -13.304  -5.740  1.00  0.00           N  
ATOM   1884  CA  HIS B 233       7.683 -13.503  -7.179  1.00  0.00           C  
ATOM   1885  C   HIS B 233       9.136 -13.383  -7.628  1.00  0.00           C  
ATOM   1886  CB  HIS B 233       6.815 -12.497  -7.937  1.00  0.00           C  
ATOM   1887  O   HIS B 233       9.862 -12.500  -7.165  1.00  0.00           O  
ATOM   1888  CG  HIS B 233       5.347 -12.751  -7.804  1.00  0.00           C  
ATOM   1889  CD2 HIS B 233       4.670 -13.735  -7.166  1.00  0.00           C  
ATOM   1890  ND1 HIS B 233       4.396 -11.934  -8.375  1.00  0.00           N  
ATOM   1891  CE1 HIS B 233       3.193 -12.405  -8.092  1.00  0.00           C  
ATOM   1892  NE2 HIS B 233       3.331 -13.497  -7.360  1.00  0.00           N  
ATOM   1893  N   TYR B 234       9.538 -14.436  -8.359  1.00  0.00           N  
ATOM   1894  CA  TYR B 234      10.849 -14.304  -8.984  1.00  0.00           C  
ATOM   1895  C   TYR B 234      10.752 -13.537 -10.298  1.00  0.00           C  
ATOM   1896  CB  TYR B 234      11.470 -15.682  -9.229  1.00  0.00           C  
ATOM   1897  O   TYR B 234      10.055 -13.962 -11.222  1.00  0.00           O  
ATOM   1898  CG  TYR B 234      12.924 -15.630  -9.631  1.00  0.00           C  
ATOM   1899  CD1 TYR B 234      13.305 -15.784 -10.962  1.00  0.00           C  
ATOM   1900  CD2 TYR B 234      13.920 -15.429  -8.681  1.00  0.00           C  
ATOM   1901  CE1 TYR B 234      14.644 -15.738 -11.337  1.00  0.00           C  
ATOM   1902  CE2 TYR B 234      15.261 -15.382  -9.044  1.00  0.00           C  
ATOM   1903  OH  TYR B 234      16.940 -15.491 -10.738  1.00  0.00           O  
ATOM   1904  CZ  TYR B 234      15.613 -15.537 -10.372  1.00  0.00           C  
ATOM   1905  N   ILE B 235      11.409 -12.324 -10.289  1.00  0.00           N  
ATOM   1906  CA  ILE B 235      11.302 -11.496 -11.485  1.00  0.00           C  
ATOM   1907  C   ILE B 235      12.697 -11.144 -11.996  1.00  0.00           C  
ATOM   1908  CB  ILE B 235      10.491 -10.210 -11.211  1.00  0.00           C  
ATOM   1909  O   ILE B 235      13.634 -10.992 -11.208  1.00  0.00           O  
ATOM   1910  CG1 ILE B 235       9.065 -10.561 -10.769  1.00  0.00           C  
ATOM   1911  CG2 ILE B 235      10.474  -9.308 -12.449  1.00  0.00           C  
ATOM   1912  CD1 ILE B 235       8.272  -9.376 -10.237  1.00  0.00           C  
ATOM   1913  N   CYS B 236      12.861 -11.112 -13.360  1.00  0.00           N  
ATOM   1914  CA  CYS B 236      14.075 -10.604 -13.988  1.00  0.00           C  
ATOM   1915  C   CYS B 236      13.785  -9.350 -14.802  1.00  0.00           C  
ATOM   1916  CB  CYS B 236      14.701 -11.672 -14.885  1.00  0.00           C  
ATOM   1917  O   CYS B 236      12.911  -9.356 -15.671  1.00  0.00           O  
ATOM   1918  SG  CYS B 236      15.172 -13.178 -14.005  1.00  0.00           S  
ATOM   1919  N   MET B 237      14.451  -8.223 -14.398  1.00  0.00           N  
ATOM   1920  CA  MET B 237      14.229  -6.957 -15.091  1.00  0.00           C  
ATOM   1921  C   MET B 237      15.497  -6.497 -15.803  1.00  0.00           C  
ATOM   1922  CB  MET B 237      13.760  -5.881 -14.110  1.00  0.00           C  
ATOM   1923  O   MET B 237      16.602  -6.681 -15.292  1.00  0.00           O  
ATOM   1924  CG  MET B 237      12.426  -6.191 -13.451  1.00  0.00           C  
ATOM   1925  SD  MET B 237      11.903  -4.885 -12.274  1.00  0.00           S  
ATOM   1926  CE  MET B 237      13.074  -5.185 -10.921  1.00  0.00           C  
ATOM   1927  N   ASN B 238      15.345  -6.075 -17.034  1.00  0.00           N  
ATOM   1928  CA  ASN B 238      16.504  -5.564 -17.759  1.00  0.00           C  
ATOM   1929  C   ASN B 238      16.877  -4.158 -17.301  1.00  0.00           C  
ATOM   1930  CB  ASN B 238      16.243  -5.580 -19.267  1.00  0.00           C  
ATOM   1931  O   ASN B 238      16.117  -3.514 -16.576  1.00  0.00           O  
ATOM   1932  CG  ASN B 238      15.155  -4.609 -19.681  1.00  0.00           C  
ATOM   1933  ND2 ASN B 238      14.569  -4.839 -20.850  1.00  0.00           N  
ATOM   1934  OD1 ASN B 238      14.845  -3.659 -18.957  1.00  0.00           O  
ATOM   1935  N   GLU B 239      18.036  -3.661 -17.516  1.00  0.00           N  
ATOM   1936  CA  GLU B 239      18.634  -2.423 -17.026  1.00  0.00           C  
ATOM   1937  C   GLU B 239      17.741  -1.222 -17.327  1.00  0.00           C  
ATOM   1938  CB  GLU B 239      20.020  -2.214 -17.642  1.00  0.00           C  
ATOM   1939  O   GLU B 239      17.705  -0.260 -16.557  1.00  0.00           O  
ATOM   1940  CG  GLU B 239      20.842  -1.134 -16.953  1.00  0.00           C  
ATOM   1941  CD  GLU B 239      22.218  -0.942 -17.572  1.00  0.00           C  
ATOM   1942  OE1 GLU B 239      22.983  -0.075 -17.093  1.00  0.00           O  
ATOM   1943  OE2 GLU B 239      22.532  -1.664 -18.544  1.00  0.00           O  
ATOM   1944  N   TYR B 240      16.831  -1.332 -18.389  1.00  0.00           N  
ATOM   1945  CA  TYR B 240      15.990  -0.237 -18.858  1.00  0.00           C  
ATOM   1946  C   TYR B 240      14.711  -0.141 -18.035  1.00  0.00           C  
ATOM   1947  CB  TYR B 240      15.645  -0.420 -20.339  1.00  0.00           C  
ATOM   1948  O   TYR B 240      14.173   0.951 -17.838  1.00  0.00           O  
ATOM   1949  CG  TYR B 240      16.820  -0.217 -21.265  1.00  0.00           C  
ATOM   1950  CD1 TYR B 240      17.303   1.060 -21.540  1.00  0.00           C  
ATOM   1951  CD2 TYR B 240      17.447  -1.302 -21.868  1.00  0.00           C  
ATOM   1952  CE1 TYR B 240      18.384   1.252 -22.395  1.00  0.00           C  
ATOM   1953  CE2 TYR B 240      18.529  -1.122 -22.724  1.00  0.00           C  
ATOM   1954  OH  TYR B 240      20.059   0.340 -23.827  1.00  0.00           O  
ATOM   1955  CZ  TYR B 240      18.989   0.157 -22.981  1.00  0.00           C  
ATOM   1956  N   ALA B 241      14.117  -1.300 -17.587  1.00  0.00           N  
ATOM   1957  CA  ALA B 241      12.963  -1.404 -16.698  1.00  0.00           C  
ATOM   1958  C   ALA B 241      13.371  -1.192 -15.242  1.00  0.00           C  
ATOM   1959  CB  ALA B 241      12.284  -2.761 -16.864  1.00  0.00           C  
ATOM   1960  O   ALA B 241      12.532  -0.871 -14.397  1.00  0.00           O  
ATOM   1961  N   TYR B 242      14.831  -1.221 -15.031  1.00  0.00           N  
ATOM   1962  CA  TYR B 242      15.557  -0.828 -13.828  1.00  0.00           C  
ATOM   1963  C   TYR B 242      15.765   0.681 -13.785  1.00  0.00           C  
ATOM   1964  CB  TYR B 242      16.909  -1.544 -13.757  1.00  0.00           C  
ATOM   1965  O   TYR B 242      16.008   1.310 -14.818  1.00  0.00           O  
ATOM   1966  CG  TYR B 242      17.332  -1.905 -12.354  1.00  0.00           C  
ATOM   1967  CD1 TYR B 242      18.228  -1.106 -11.648  1.00  0.00           C  
ATOM   1968  CD2 TYR B 242      16.837  -3.047 -11.732  1.00  0.00           C  
ATOM   1969  CE1 TYR B 242      18.622  -1.436 -10.355  1.00  0.00           C  
ATOM   1970  CE2 TYR B 242      17.225  -3.386 -10.440  1.00  0.00           C  
ATOM   1971  OH  TYR B 242      18.502  -2.907  -8.481  1.00  0.00           O  
ATOM   1972  CZ  TYR B 242      18.116  -2.576  -9.760  1.00  0.00           C  
TER    1973      TYR B 242                                                      
ENDMDL                                                                          
END                                                                             
