# Supplementary material for: AlphaDesign: a de novo protein design framework based on AlphaFold
Source: Mol Syst Biol. 2025 Jun 17;21(9):1166–89. doi: 10.1038/s44320-025-00119-z (PMC12405559; doi:10.1038/s44320-025-00119-z)
Supplement: Supplementary file 8 — Source data Fig. 6 [file 44320_2025_119_MOESM8_ESM.zip › Figure_6/6A/prediction_pdl1-binder-100-nr2-run-1_result_5.pdb]

MODEL     1                                                                     
ATOM      1  N   PRO A   0      -0.348 -16.085 -13.306  1.00 72.90           N  
ATOM      2  CA  PRO A   0      -0.496 -14.637 -13.143  1.00 72.90           C  
ATOM      3  C   PRO A   0      -0.769 -14.231 -11.697  1.00 72.90           C  
ATOM      4  CB  PRO A   0      -1.690 -14.301 -14.040  1.00 72.90           C  
ATOM      5  O   PRO A   0      -1.427 -14.968 -10.958  1.00 72.90           O  
ATOM      6  CG  PRO A   0      -2.290 -15.625 -14.389  1.00 72.90           C  
ATOM      7  CD  PRO A   0      -1.350 -16.707 -13.942  1.00 72.90           C  
ATOM      8  N   PHE A   1       0.054 -13.401 -11.185  1.00 85.02           N  
ATOM      9  CA  PHE A   1      -0.058 -12.872  -9.831  1.00 85.02           C  
ATOM     10  C   PHE A   1      -1.428 -12.242  -9.608  1.00 85.02           C  
ATOM     11  CB  PHE A   1       1.044 -11.843  -9.560  1.00 85.02           C  
ATOM     12  O   PHE A   1      -1.819 -11.323 -10.331  1.00 85.02           O  
ATOM     13  CG  PHE A   1       1.086 -11.359  -8.136  1.00 85.02           C  
ATOM     14  CD1 PHE A   1       0.477 -10.163  -7.776  1.00 85.02           C  
ATOM     15  CD2 PHE A   1       1.734 -12.100  -7.157  1.00 85.02           C  
ATOM     16  CE1 PHE A   1       0.515  -9.712  -6.458  1.00 85.02           C  
ATOM     17  CE2 PHE A   1       1.776 -11.656  -5.839  1.00 85.02           C  
ATOM     18  CZ  PHE A   1       1.166 -10.461  -5.491  1.00 85.02           C  
ATOM     19  N   THR A   2      -2.266 -12.813  -8.639  1.00 90.63           N  
ATOM     20  CA  THR A   2      -3.593 -12.287  -8.338  1.00 90.63           C  
ATOM     21  C   THR A   2      -3.797 -12.165  -6.831  1.00 90.63           C  
ATOM     22  CB  THR A   2      -4.696 -13.179  -8.938  1.00 90.63           C  
ATOM     23  O   THR A   2      -3.387 -13.045  -6.070  1.00 90.63           O  
ATOM     24  CG2 THR A   2      -6.069 -12.532  -8.785  1.00 90.63           C  
ATOM     25  OG1 THR A   2      -4.430 -13.386 -10.331  1.00 90.63           O  
ATOM     26  N   VAL A   3      -4.385 -11.104  -6.463  1.00 93.57           N  
ATOM     27  CA  VAL A   3      -4.739 -10.857  -5.069  1.00 93.57           C  
ATOM     28  C   VAL A   3      -6.225 -11.140  -4.855  1.00 93.57           C  
ATOM     29  CB  VAL A   3      -4.405  -9.409  -4.646  1.00 93.57           C  
ATOM     30  O   VAL A   3      -7.059 -10.767  -5.683  1.00 93.57           O  
ATOM     31  CG1 VAL A   3      -4.836  -9.155  -3.203  1.00 93.57           C  
ATOM     32  CG2 VAL A   3      -2.913  -9.134  -4.818  1.00 93.57           C  
ATOM     33  N   THR A   4      -6.545 -11.846  -3.726  1.00 95.07           N  
ATOM     34  CA  THR A   4      -7.934 -12.116  -3.370  1.00 95.07           C  
ATOM     35  C   THR A   4      -8.259 -11.550  -1.990  1.00 95.07           C  
ATOM     36  CB  THR A   4      -8.232 -13.627  -3.391  1.00 95.07           C  
ATOM     37  O   THR A   4      -7.358 -11.311  -1.184  1.00 95.07           O  
ATOM     38  CG2 THR A   4      -7.972 -14.220  -4.772  1.00 95.07           C  
ATOM     39  OG1 THR A   4      -7.392 -14.287  -2.435  1.00 95.07           O  
ATOM     40  N   VAL A   5      -9.555 -11.234  -1.821  1.00 95.52           N  
ATOM     41  CA  VAL A   5     -10.019 -10.766  -0.519  1.00 95.52           C  
ATOM     42  C   VAL A   5     -10.995 -11.779   0.076  1.00 95.52           C  
ATOM     43  CB  VAL A   5     -10.689  -9.377  -0.621  1.00 95.52           C  
ATOM     44  O   VAL A   5     -11.926 -12.223  -0.598  1.00 95.52           O  
ATOM     45  CG1 VAL A   5      -9.663  -8.310  -0.998  1.00 95.52           C  
ATOM     46  CG2 VAL A   5     -11.830  -9.408  -1.636  1.00 95.52           C  
ATOM     47  N   PRO A   6     -10.733 -12.189   1.333  1.00 94.21           N  
ATOM     48  CA  PRO A   6     -11.627 -13.156   1.974  1.00 94.21           C  
ATOM     49  C   PRO A   6     -13.032 -12.603   2.197  1.00 94.21           C  
ATOM     50  CB  PRO A   6     -10.936 -13.444   3.310  1.00 94.21           C  
ATOM     51  O   PRO A   6     -14.017 -13.330   2.045  1.00 94.21           O  
ATOM     52  CG  PRO A   6      -9.518 -13.017   3.106  1.00 94.21           C  
ATOM     53  CD  PRO A   6      -9.493 -11.919   2.081  1.00 94.21           C  
ATOM     54  N   LYS A   7     -13.096 -11.355   2.586  1.00 94.22           N  
ATOM     55  CA  LYS A   7     -14.358 -10.664   2.832  1.00 94.22           C  
ATOM     56  C   LYS A   7     -14.370  -9.290   2.168  1.00 94.22           C  
ATOM     57  CB  LYS A   7     -14.609 -10.522   4.334  1.00 94.22           C  
ATOM     58  O   LYS A   7     -13.423  -8.515   2.315  1.00 94.22           O  
ATOM     59  CG  LYS A   7     -14.834 -11.845   5.052  1.00 94.22           C  
ATOM     60  CD  LYS A   7     -15.123 -11.635   6.533  1.00 94.22           C  
ATOM     61  CE  LYS A   7     -15.271 -12.961   7.267  1.00 94.22           C  
ATOM     62  NZ  LYS A   7     -15.556 -12.761   8.719  1.00 94.22           N  
ATOM     63  N   ASP A   8     -15.504  -9.023   1.472  1.00 94.16           N  
ATOM     64  CA  ASP A   8     -15.640  -7.762   0.749  1.00 94.16           C  
ATOM     65  C   ASP A   8     -16.200  -6.668   1.654  1.00 94.16           C  
ATOM     66  CB  ASP A   8     -16.536  -7.941  -0.478  1.00 94.16           C  
ATOM     67  O   ASP A   8     -15.936  -5.483   1.440  1.00 94.16           O  
ATOM     68  CG  ASP A   8     -15.866  -8.724  -1.594  1.00 94.16           C  
ATOM     69  OD1 ASP A   8     -14.620  -8.709  -1.686  1.00 94.16           O  
ATOM     70  OD2 ASP A   8     -16.591  -9.359  -2.389  1.00 94.16           O  
ATOM     71  N   LEU A   9     -16.877  -7.078   2.811  1.00 97.00           N  
ATOM     72  CA  LEU A   9     -17.461  -6.148   3.772  1.00 97.00           C  
ATOM     73  C   LEU A   9     -17.172  -6.592   5.202  1.00 97.00           C  
ATOM     74  CB  LEU A   9     -18.972  -6.033   3.557  1.00 97.00           C  
ATOM     75  O   LEU A   9     -17.442  -7.739   5.567  1.00 97.00           O  
ATOM     76  CG  LEU A   9     -19.738  -5.178   4.567  1.00 97.00           C  
ATOM     77  CD1 LEU A   9     -19.371  -3.707   4.403  1.00 97.00           C  
ATOM     78  CD2 LEU A   9     -21.241  -5.380   4.409  1.00 97.00           C  
ATOM     79  N   TYR A  10     -16.575  -5.646   5.985  1.00 96.83           N  
ATOM     80  CA  TYR A  10     -16.370  -5.846   7.415  1.00 96.83           C  
ATOM     81  C   TYR A  10     -17.247  -4.902   8.229  1.00 96.83           C  
ATOM     82  CB  TYR A  10     -14.898  -5.638   7.783  1.00 96.83           C  
ATOM     83  O   TYR A  10     -17.258  -3.693   7.988  1.00 96.83           O  
ATOM     84  CG  TYR A  10     -13.984  -6.720   7.262  1.00 96.83           C  
ATOM     85  CD1 TYR A  10     -13.565  -7.762   8.087  1.00 96.83           C  
ATOM     86  CD2 TYR A  10     -13.536  -6.703   5.946  1.00 96.83           C  
ATOM     87  CE1 TYR A  10     -12.720  -8.760   7.613  1.00 96.83           C  
ATOM     88  CE2 TYR A  10     -12.692  -7.697   5.460  1.00 96.83           C  
ATOM     89  OH  TYR A  10     -11.455  -9.705   5.824  1.00 96.83           O  
ATOM     90  CZ  TYR A  10     -12.290  -8.719   6.300  1.00 96.83           C  
ATOM     91  N   VAL A  11     -18.085  -5.429   9.083  1.00 96.73           N  
ATOM     92  CA  VAL A  11     -18.826  -4.633  10.057  1.00 96.73           C  
ATOM     93  C   VAL A  11     -18.174  -4.760  11.432  1.00 96.73           C  
ATOM     94  CB  VAL A  11     -20.309  -5.062  10.128  1.00 96.73           C  
ATOM     95  O   VAL A  11     -18.108  -5.854  11.996  1.00 96.73           O  
ATOM     96  CG1 VAL A  11     -21.081  -4.174  11.103  1.00 96.73           C  
ATOM     97  CG2 VAL A  11     -20.945  -5.015   8.740  1.00 96.73           C  
ATOM     98  N   VAL A  12     -17.654  -3.613  11.918  1.00 97.12           N  
ATOM     99  CA  VAL A  12     -16.837  -3.638  13.126  1.00 97.12           C  
ATOM    100  C   VAL A  12     -17.442  -2.713  14.180  1.00 97.12           C  
ATOM    101  CB  VAL A  12     -15.376  -3.226  12.832  1.00 97.12           C  
ATOM    102  O   VAL A  12     -17.933  -1.629  13.855  1.00 97.12           O  
ATOM    103  CG1 VAL A  12     -14.504  -3.407  14.073  1.00 97.12           C  
ATOM    104  CG2 VAL A  12     -14.820  -4.035  11.662  1.00 97.12           C  
ATOM    105  N   GLU A  13     -17.467  -3.158  15.429  1.00 97.58           N  
ATOM    106  CA  GLU A  13     -17.962  -2.342  16.534  1.00 97.58           C  
ATOM    107  C   GLU A  13     -16.982  -1.223  16.875  1.00 97.58           C  
ATOM    108  CB  GLU A  13     -18.221  -3.209  17.769  1.00 97.58           C  
ATOM    109  O   GLU A  13     -15.767  -1.431  16.866  1.00 97.58           O  
ATOM    110  CG  GLU A  13     -19.356  -4.207  17.591  1.00 97.58           C  
ATOM    111  CD  GLU A  13     -20.723  -3.549  17.483  1.00 97.58           C  
ATOM    112  OE1 GLU A  13     -21.629  -4.133  16.846  1.00 97.58           O  
ATOM    113  OE2 GLU A  13     -20.888  -2.441  18.039  1.00 97.58           O  
ATOM    114  N   TYR A  14     -17.548  -0.009  17.227  1.00 96.88           N  
ATOM    115  CA  TYR A  14     -16.743   1.122  17.674  1.00 96.88           C  
ATOM    116  C   TYR A  14     -15.870   0.735  18.861  1.00 96.88           C  
ATOM    117  CB  TYR A  14     -17.640   2.306  18.049  1.00 96.88           C  
ATOM    118  O   TYR A  14     -16.353   0.141  19.827  1.00 96.88           O  
ATOM    119  CG  TYR A  14     -16.876   3.531  18.487  1.00 96.88           C  
ATOM    120  CD1 TYR A  14     -16.668   3.800  19.838  1.00 96.88           C  
ATOM    121  CD2 TYR A  14     -16.363   4.423  17.552  1.00 96.88           C  
ATOM    122  CE1 TYR A  14     -15.966   4.930  20.247  1.00 96.88           C  
ATOM    123  CE2 TYR A  14     -15.659   5.556  17.950  1.00 96.88           C  
ATOM    124  OH  TYR A  14     -14.771   6.920  19.696  1.00 96.88           O  
ATOM    125  CZ  TYR A  14     -15.466   5.800  19.297  1.00 96.88           C  
ATOM    126  N   GLY A  15     -14.523   0.951  18.739  1.00 96.05           N  
ATOM    127  CA  GLY A  15     -13.615   0.723  19.852  1.00 96.05           C  
ATOM    128  C   GLY A  15     -13.032  -0.677  19.869  1.00 96.05           C  
ATOM    129  O   GLY A  15     -12.146  -0.977  20.673  1.00 96.05           O  
ATOM    130  N   SER A  16     -13.553  -1.607  18.903  1.00 97.66           N  
ATOM    131  CA  SER A  16     -13.014  -2.956  18.761  1.00 97.66           C  
ATOM    132  C   SER A  16     -11.782  -2.966  17.862  1.00 97.66           C  
ATOM    133  CB  SER A  16     -14.075  -3.901  18.196  1.00 97.66           C  
ATOM    134  O   SER A  16     -11.536  -2.009  17.125  1.00 97.66           O  
ATOM    135  OG  SER A  16     -15.209  -3.948  19.045  1.00 97.66           O  
ATOM    136  N   ASN A  17     -10.920  -4.031  18.034  1.00 97.68           N  
ATOM    137  CA  ASN A  17      -9.847  -4.258  17.072  1.00 97.68           C  
ATOM    138  C   ASN A  17     -10.370  -4.904  15.792  1.00 97.68           C  
ATOM    139  CB  ASN A  17      -8.745  -5.121  17.690  1.00 97.68           C  
ATOM    140  O   ASN A  17     -11.369  -5.624  15.818  1.00 97.68           O  
ATOM    141  CG  ASN A  17      -8.099  -4.468  18.896  1.00 97.68           C  
ATOM    142  ND2 ASN A  17      -7.447  -5.272  19.728  1.00 97.68           N  
ATOM    143  OD1 ASN A  17      -8.186  -3.251  19.079  1.00 97.68           O  
ATOM    144  N   MET A  18      -9.781  -4.488  14.652  1.00 97.77           N  
ATOM    145  CA  MET A  18     -10.183  -5.065  13.373  1.00 97.77           C  
ATOM    146  C   MET A  18      -8.969  -5.557  12.592  1.00 97.77           C  
ATOM    147  CB  MET A  18     -10.959  -4.042  12.541  1.00 97.77           C  
ATOM    148  O   MET A  18      -7.892  -4.962  12.670  1.00 97.77           O  
ATOM    149  CG  MET A  18     -11.271  -4.510  11.129  1.00 97.77           C  
ATOM    150  SD  MET A  18     -12.029  -3.191  10.103  1.00 97.77           S  
ATOM    151  CE  MET A  18     -10.607  -2.082   9.906  1.00 97.77           C  
ATOM    152  N   THR A  19      -9.166  -6.713  11.924  1.00 97.91           N  
ATOM    153  CA  THR A  19      -8.175  -7.219  10.980  1.00 97.91           C  
ATOM    154  C   THR A  19      -8.802  -7.447   9.608  1.00 97.91           C  
ATOM    155  CB  THR A  19      -7.543  -8.531  11.483  1.00 97.91           C  
ATOM    156  O   THR A  19      -9.814  -8.140   9.489  1.00 97.91           O  
ATOM    157  CG2 THR A  19      -6.482  -9.038  10.512  1.00 97.91           C  
ATOM    158  OG1 THR A  19      -6.936  -8.303  12.761  1.00 97.91           O  
ATOM    159  N   ILE A  20      -8.291  -6.770   8.605  1.00 97.49           N  
ATOM    160  CA  ILE A  20      -8.717  -7.047   7.238  1.00 97.49           C  
ATOM    161  C   ILE A  20      -7.563  -7.667   6.453  1.00 97.49           C  
ATOM    162  CB  ILE A  20      -9.218  -5.767   6.532  1.00 97.49           C  
ATOM    163  O   ILE A  20      -6.394  -7.392   6.734  1.00 97.49           O  
ATOM    164  CG1 ILE A  20      -8.127  -4.691   6.539  1.00 97.49           C  
ATOM    165  CG2 ILE A  20     -10.500  -5.253   7.194  1.00 97.49           C  
ATOM    166  CD1 ILE A  20      -8.499  -3.427   5.776  1.00 97.49           C  
ATOM    167  N   GLU A  21      -7.965  -8.517   5.483  1.00 97.27           N  
ATOM    168  CA  GLU A  21      -6.933  -9.341   4.861  1.00 97.27           C  
ATOM    169  C   GLU A  21      -7.070  -9.343   3.341  1.00 97.27           C  
ATOM    170  CB  GLU A  21      -6.994 -10.774   5.396  1.00 97.27           C  
ATOM    171  O   GLU A  21      -8.184  -9.352   2.813  1.00 97.27           O  
ATOM    172  CG  GLU A  21      -6.742 -10.883   6.893  1.00 97.27           C  
ATOM    173  CD  GLU A  21      -6.947 -12.289   7.435  1.00 97.27           C  
ATOM    174  OE1 GLU A  21      -6.847 -12.484   8.668  1.00 97.27           O  
ATOM    175  OE2 GLU A  21      -7.210 -13.202   6.621  1.00 97.27           O  
ATOM    176  N   CYS A  22      -5.885  -9.283   2.631  1.00 97.07           N  
ATOM    177  CA  CYS A  22      -5.729  -9.615   1.219  1.00 97.07           C  
ATOM    178  C   CYS A  22      -4.788 -10.800   1.038  1.00 97.07           C  
ATOM    179  CB  CYS A  22      -5.201  -8.410   0.441  1.00 97.07           C  
ATOM    180  O   CYS A  22      -3.741 -10.871   1.684  1.00 97.07           O  
ATOM    181  SG  CYS A  22      -6.374  -7.040   0.335  1.00 97.07           S  
ATOM    182  N   LYS A  23      -5.231 -11.758   0.156  1.00 96.46           N  
ATOM    183  CA  LYS A  23      -4.422 -12.955  -0.056  1.00 96.46           C  
ATOM    184  C   LYS A  23      -3.697 -12.896  -1.397  1.00 96.46           C  
ATOM    185  CB  LYS A  23      -5.292 -14.211   0.015  1.00 96.46           C  
ATOM    186  O   LYS A  23      -4.219 -12.345  -2.368  1.00 96.46           O  
ATOM    187  CG  LYS A  23      -5.919 -14.453   1.380  1.00 96.46           C  
ATOM    188  CD  LYS A  23      -6.678 -15.773   1.420  1.00 96.46           C  
ATOM    189  CE  LYS A  23      -7.272 -16.036   2.797  1.00 96.46           C  
ATOM    190  NZ  LYS A  23      -7.996 -17.341   2.848  1.00 96.46           N  
ATOM    191  N   PHE A  24      -2.489 -13.308  -1.418  1.00 94.21           N  
ATOM    192  CA  PHE A  24      -1.719 -13.436  -2.649  1.00 94.21           C  
ATOM    193  C   PHE A  24      -1.078 -14.815  -2.746  1.00 94.21           C  
ATOM    194  CB  PHE A  24      -0.641 -12.350  -2.725  1.00 94.21           C  
ATOM    195  O   PHE A  24      -0.931 -15.510  -1.738  1.00 94.21           O  
ATOM    196  CG  PHE A  24       0.326 -12.373  -1.572  1.00 94.21           C  
ATOM    197  CD1 PHE A  24       0.041 -11.694  -0.394  1.00 94.21           C  
ATOM    198  CD2 PHE A  24       1.521 -13.075  -1.667  1.00 94.21           C  
ATOM    199  CE1 PHE A  24       0.935 -11.714   0.675  1.00 94.21           C  
ATOM    200  CE2 PHE A  24       2.419 -13.100  -0.603  1.00 94.21           C  
ATOM    201  CZ  PHE A  24       2.124 -12.418   0.567  1.00 94.21           C  
ATOM    202  N   PRO A  25      -0.887 -15.298  -3.987  1.00 90.51           N  
ATOM    203  CA  PRO A  25      -0.306 -16.630  -4.167  1.00 90.51           C  
ATOM    204  C   PRO A  25       1.077 -16.761  -3.533  1.00 90.51           C  
ATOM    205  CB  PRO A  25      -0.224 -16.777  -5.689  1.00 90.51           C  
ATOM    206  O   PRO A  25       1.894 -15.842  -3.629  1.00 90.51           O  
ATOM    207  CG  PRO A  25      -0.214 -15.375  -6.208  1.00 90.51           C  
ATOM    208  CD  PRO A  25      -0.901 -14.491  -5.207  1.00 90.51           C  
ATOM    209  N   VAL A  26       1.216 -17.771  -2.634  1.00 80.11           N  
ATOM    210  CA  VAL A  26       2.494 -18.007  -1.971  1.00 80.11           C  
ATOM    211  C   VAL A  26       3.401 -18.836  -2.877  1.00 80.11           C  
ATOM    212  CB  VAL A  26       2.307 -18.716  -0.611  1.00 80.11           C  
ATOM    213  O   VAL A  26       2.961 -19.825  -3.469  1.00 80.11           O  
ATOM    214  CG1 VAL A  26       3.644 -18.860   0.112  1.00 80.11           C  
ATOM    215  CG2 VAL A  26       1.307 -17.953   0.255  1.00 80.11           C  
ATOM    216  N   GLU A  27       4.534 -18.230  -3.260  1.00 77.22           N  
ATOM    217  CA  GLU A  27       5.571 -18.968  -3.975  1.00 77.22           C  
ATOM    218  C   GLU A  27       6.421 -19.795  -3.016  1.00 77.22           C  
ATOM    219  CB  GLU A  27       6.459 -18.010  -4.774  1.00 77.22           C  
ATOM    220  O   GLU A  27       6.285 -19.675  -1.796  1.00 77.22           O  
ATOM    221  CG  GLU A  27       5.732 -17.292  -5.901  1.00 77.22           C  
ATOM    222  CD  GLU A  27       6.638 -16.386  -6.718  1.00 77.22           C  
ATOM    223  OE1 GLU A  27       6.125 -15.616  -7.562  1.00 77.22           O  
ATOM    224  OE2 GLU A  27       7.871 -16.447  -6.514  1.00 77.22           O  
ATOM    225  N   LYS A  28       7.128 -20.950  -3.469  1.00 74.39           N  
ATOM    226  CA  LYS A  28       7.994 -21.869  -2.736  1.00 74.39           C  
ATOM    227  C   LYS A  28       8.904 -21.114  -1.772  1.00 74.39           C  
ATOM    228  CB  LYS A  28       8.834 -22.703  -3.705  1.00 74.39           C  
ATOM    229  O   LYS A  28       9.066 -21.518  -0.618  1.00 74.39           O  
ATOM    230  CG  LYS A  28       8.044 -23.774  -4.443  1.00 74.39           C  
ATOM    231  CD  LYS A  28       8.961 -24.695  -5.238  1.00 74.39           C  
ATOM    232  CE  LYS A  28       8.169 -25.736  -6.018  1.00 74.39           C  
ATOM    233  NZ  LYS A  28       9.064 -26.648  -6.791  1.00 74.39           N  
ATOM    234  N   GLN A  29       9.260 -19.808  -2.096  1.00 84.09           N  
ATOM    235  CA  GLN A  29      10.033 -18.933  -1.221  1.00 84.09           C  
ATOM    236  C   GLN A  29       9.740 -17.464  -1.514  1.00 84.09           C  
ATOM    237  CB  GLN A  29      11.530 -19.209  -1.371  1.00 84.09           C  
ATOM    238  O   GLN A  29      10.060 -16.965  -2.594  1.00 84.09           O  
ATOM    239  CG  GLN A  29      12.391 -18.513  -0.327  1.00 84.09           C  
ATOM    240  CD  GLN A  29      13.861 -18.872  -0.444  1.00 84.09           C  
ATOM    241  NE2 GLN A  29      14.646 -18.489   0.557  1.00 84.09           N  
ATOM    242  OE1 GLN A  29      14.286 -19.490  -1.425  1.00 84.09           O  
ATOM    243  N   LEU A  30       8.979 -16.866  -0.583  1.00 87.95           N  
ATOM    244  CA  LEU A  30       8.607 -15.460  -0.702  1.00 87.95           C  
ATOM    245  C   LEU A  30       9.814 -14.557  -0.473  1.00 87.95           C  
ATOM    246  CB  LEU A  30       7.498 -15.113   0.295  1.00 87.95           C  
ATOM    247  O   LEU A  30      10.494 -14.669   0.549  1.00 87.95           O  
ATOM    248  CG  LEU A  30       6.977 -13.676   0.256  1.00 87.95           C  
ATOM    249  CD1 LEU A  30       6.252 -13.411  -1.059  1.00 87.95           C  
ATOM    250  CD2 LEU A  30       6.057 -13.408   1.443  1.00 87.95           C  
ATOM    251  N   ASP A  31      10.208 -13.811  -1.491  1.00 87.83           N  
ATOM    252  CA  ASP A  31      11.242 -12.788  -1.358  1.00 87.83           C  
ATOM    253  C   ASP A  31      10.663 -11.493  -0.792  1.00 87.83           C  
ATOM    254  CB  ASP A  31      11.908 -12.520  -2.709  1.00 87.83           C  
ATOM    255  O   ASP A  31      10.053 -10.709  -1.520  1.00 87.83           O  
ATOM    256  CG  ASP A  31      13.090 -11.572  -2.610  1.00 87.83           C  
ATOM    257  OD1 ASP A  31      13.368 -11.057  -1.505  1.00 87.83           O  
ATOM    258  OD2 ASP A  31      13.749 -11.336  -3.646  1.00 87.83           O  
ATOM    259  N   LEU A  32      10.825 -11.280   0.565  1.00 88.75           N  
ATOM    260  CA  LEU A  32      10.222 -10.144   1.254  1.00 88.75           C  
ATOM    261  C   LEU A  32      10.776  -8.828   0.719  1.00 88.75           C  
ATOM    262  CB  LEU A  32      10.468 -10.240   2.762  1.00 88.75           C  
ATOM    263  O   LEU A  32      10.089  -7.804   0.743  1.00 88.75           O  
ATOM    264  CG  LEU A  32       9.688 -11.323   3.508  1.00 88.75           C  
ATOM    265  CD1 LEU A  32      10.115 -11.370   4.972  1.00 88.75           C  
ATOM    266  CD2 LEU A  32       8.188 -11.079   3.391  1.00 88.75           C  
ATOM    267  N   ALA A  33      11.961  -8.862   0.190  1.00 84.65           N  
ATOM    268  CA  ALA A  33      12.618  -7.673  -0.349  1.00 84.65           C  
ATOM    269  C   ALA A  33      11.946  -7.214  -1.640  1.00 84.65           C  
ATOM    270  CB  ALA A  33      14.099  -7.949  -0.593  1.00 84.65           C  
ATOM    271  O   ALA A  33      11.999  -6.032  -1.988  1.00 84.65           O  
ATOM    272  N   ALA A  34      11.291  -8.095  -2.313  1.00 83.52           N  
ATOM    273  CA  ALA A  34      10.645  -7.832  -3.596  1.00 83.52           C  
ATOM    274  C   ALA A  34       9.148  -7.594  -3.418  1.00 83.52           C  
ATOM    275  CB  ALA A  34      10.885  -8.990  -4.561  1.00 83.52           C  
ATOM    276  O   ALA A  34       8.471  -7.139  -4.342  1.00 83.52           O  
ATOM    277  N   LEU A  35       8.572  -7.850  -2.202  1.00 90.64           N  
ATOM    278  CA  LEU A  35       7.150  -7.726  -1.901  1.00 90.64           C  
ATOM    279  C   LEU A  35       6.804  -6.300  -1.487  1.00 90.64           C  
ATOM    280  CB  LEU A  35       6.750  -8.703  -0.792  1.00 90.64           C  
ATOM    281  O   LEU A  35       7.502  -5.701  -0.664  1.00 90.64           O  
ATOM    282  CG  LEU A  35       5.286  -8.665  -0.351  1.00 90.64           C  
ATOM    283  CD1 LEU A  35       4.385  -9.207  -1.456  1.00 90.64           C  
ATOM    284  CD2 LEU A  35       5.095  -9.457   0.938  1.00 90.64           C  
ATOM    285  N   ILE A  36       5.762  -5.817  -2.141  1.00 92.53           N  
ATOM    286  CA  ILE A  36       5.187  -4.540  -1.734  1.00 92.53           C  
ATOM    287  C   ILE A  36       3.745  -4.746  -1.274  1.00 92.53           C  
ATOM    288  CB  ILE A  36       5.241  -3.505  -2.880  1.00 92.53           C  
ATOM    289  O   ILE A  36       2.954  -5.393  -1.964  1.00 92.53           O  
ATOM    290  CG1 ILE A  36       6.687  -3.294  -3.342  1.00 92.53           C  
ATOM    291  CG2 ILE A  36       4.607  -2.181  -2.443  1.00 92.53           C  
ATOM    292  CD1 ILE A  36       6.816  -2.474  -4.618  1.00 92.53           C  
ATOM    293  N   VAL A  37       3.486  -4.270  -0.050  1.00 95.81           N  
ATOM    294  CA  VAL A  37       2.111  -4.211   0.437  1.00 95.81           C  
ATOM    295  C   VAL A  37       1.738  -2.766   0.759  1.00 95.81           C  
ATOM    296  CB  VAL A  37       1.912  -5.104   1.682  1.00 95.81           C  
ATOM    297  O   VAL A  37       2.432  -2.095   1.526  1.00 95.81           O  
ATOM    298  CG1 VAL A  37       0.467  -5.033   2.171  1.00 95.81           C  
ATOM    299  CG2 VAL A  37       2.305  -6.547   1.373  1.00 95.81           C  
ATOM    300  N   TYR A  38       0.704  -2.338   0.064  1.00 95.88           N  
ATOM    301  CA  TYR A  38       0.228  -0.973   0.256  1.00 95.88           C  
ATOM    302  C   TYR A  38      -1.248  -0.958   0.636  1.00 95.88           C  
ATOM    303  CB  TYR A  38       0.449  -0.143  -1.012  1.00 95.88           C  
ATOM    304  O   TYR A  38      -2.082  -1.532  -0.067  1.00 95.88           O  
ATOM    305  CG  TYR A  38      -0.023   1.286  -0.893  1.00 95.88           C  
ATOM    306  CD1 TYR A  38      -1.234   1.689  -1.452  1.00 95.88           C  
ATOM    307  CD2 TYR A  38       0.740   2.235  -0.222  1.00 95.88           C  
ATOM    308  CE1 TYR A  38      -1.672   3.005  -1.346  1.00 95.88           C  
ATOM    309  CE2 TYR A  38       0.312   3.554  -0.110  1.00 95.88           C  
ATOM    310  OH  TYR A  38      -1.323   5.232  -0.566  1.00 95.88           O  
ATOM    311  CZ  TYR A  38      -0.894   3.928  -0.674  1.00 95.88           C  
ATOM    312  N   TRP A  39      -1.560  -0.375   1.792  1.00 97.21           N  
ATOM    313  CA  TRP A  39      -2.933  -0.166   2.240  1.00 97.21           C  
ATOM    314  C   TRP A  39      -3.272   1.320   2.282  1.00 97.21           C  
ATOM    315  CB  TRP A  39      -3.149  -0.791   3.621  1.00 97.21           C  
ATOM    316  O   TRP A  39      -2.494   2.126   2.798  1.00 97.21           O  
ATOM    317  CG  TRP A  39      -3.130  -2.290   3.620  1.00 97.21           C  
ATOM    318  CD1 TRP A  39      -2.066  -3.101   3.903  1.00 97.21           C  
ATOM    319  CD2 TRP A  39      -4.227  -3.158   3.317  1.00 97.21           C  
ATOM    320  CE2 TRP A  39      -3.755  -4.485   3.437  1.00 97.21           C  
ATOM    321  CE3 TRP A  39      -5.564  -2.943   2.957  1.00 97.21           C  
ATOM    322  NE1 TRP A  39      -2.435  -4.422   3.795  1.00 97.21           N  
ATOM    323  CH2 TRP A  39      -5.879  -5.354   2.857  1.00 97.21           C  
ATOM    324  CZ2 TRP A  39      -4.575  -5.592   3.208  1.00 97.21           C  
ATOM    325  CZ3 TRP A  39      -6.378  -4.047   2.730  1.00 97.21           C  
ATOM    326  N   GLU A  40      -4.449   1.646   1.720  1.00 95.44           N  
ATOM    327  CA  GLU A  40      -4.883   3.038   1.781  1.00 95.44           C  
ATOM    328  C   GLU A  40      -6.388   3.137   2.016  1.00 95.44           C  
ATOM    329  CB  GLU A  40      -4.501   3.778   0.497  1.00 95.44           C  
ATOM    330  O   GLU A  40      -7.135   2.214   1.685  1.00 95.44           O  
ATOM    331  CG  GLU A  40      -5.311   3.356  -0.720  1.00 95.44           C  
ATOM    332  CD  GLU A  40      -4.981   4.159  -1.969  1.00 95.44           C  
ATOM    333  OE1 GLU A  40      -5.730   4.064  -2.967  1.00 95.44           O  
ATOM    334  OE2 GLU A  40      -3.963   4.887  -1.949  1.00 95.44           O  
ATOM    335  N   MET A  41      -6.758   4.212   2.679  1.00 95.56           N  
ATOM    336  CA  MET A  41      -8.159   4.581   2.860  1.00 95.56           C  
ATOM    337  C   MET A  41      -8.347   6.088   2.730  1.00 95.56           C  
ATOM    338  CB  MET A  41      -8.670   4.105   4.221  1.00 95.56           C  
ATOM    339  O   MET A  41      -7.619   6.864   3.353  1.00 95.56           O  
ATOM    340  CG  MET A  41     -10.160   4.324   4.427  1.00 95.56           C  
ATOM    341  SD  MET A  41     -10.522   5.877   5.335  1.00 95.56           S  
ATOM    342  CE  MET A  41      -9.968   5.412   6.999  1.00 95.56           C  
ATOM    343  N   GLU A  42      -9.286   6.445   1.792  1.00 90.85           N  
ATOM    344  CA  GLU A  42      -9.587   7.853   1.551  1.00 90.85           C  
ATOM    345  C   GLU A  42      -8.312   8.658   1.319  1.00 90.85           C  
ATOM    346  CB  GLU A  42     -10.375   8.443   2.724  1.00 90.85           C  
ATOM    347  O   GLU A  42      -8.119   9.714   1.925  1.00 90.85           O  
ATOM    348  CG  GLU A  42     -11.782   7.880   2.865  1.00 90.85           C  
ATOM    349  CD  GLU A  42     -12.631   8.633   3.876  1.00 90.85           C  
ATOM    350  OE1 GLU A  42     -13.859   8.397   3.932  1.00 90.85           O  
ATOM    351  OE2 GLU A  42     -12.064   9.466   4.617  1.00 90.85           O  
ATOM    352  N   ASP A  43      -7.380   8.075   0.614  1.00 86.47           N  
ATOM    353  CA  ASP A  43      -6.161   8.713   0.128  1.00 86.47           C  
ATOM    354  C   ASP A  43      -5.122   8.832   1.241  1.00 86.47           C  
ATOM    355  CB  ASP A  43      -6.472  10.094  -0.451  1.00 86.47           C  
ATOM    356  O   ASP A  43      -4.148   9.576   1.111  1.00 86.47           O  
ATOM    357  CG  ASP A  43      -7.320  10.033  -1.709  1.00 86.47           C  
ATOM    358  OD1 ASP A  43      -7.153   9.090  -2.512  1.00 86.47           O  
ATOM    359  OD2 ASP A  43      -8.163  10.937  -1.899  1.00 86.47           O  
ATOM    360  N   LYS A  44      -5.428   8.188   2.330  1.00 91.41           N  
ATOM    361  CA  LYS A  44      -4.448   8.153   3.412  1.00 91.41           C  
ATOM    362  C   LYS A  44      -3.647   6.855   3.387  1.00 91.41           C  
ATOM    363  CB  LYS A  44      -5.139   8.316   4.767  1.00 91.41           C  
ATOM    364  O   LYS A  44      -4.221   5.766   3.316  1.00 91.41           O  
ATOM    365  CG  LYS A  44      -5.822   9.663   4.956  1.00 91.41           C  
ATOM    366  CD  LYS A  44      -6.546   9.740   6.294  1.00 91.41           C  
ATOM    367  CE  LYS A  44      -7.278  11.065   6.458  1.00 91.41           C  
ATOM    368  NZ  LYS A  44      -8.061  11.111   7.729  1.00 91.41           N  
ATOM    369  N   ASN A  45      -2.352   7.089   3.342  1.00 93.40           N  
ATOM    370  CA  ASN A  45      -1.472   5.929   3.435  1.00 93.40           C  
ATOM    371  C   ASN A  45      -1.494   5.318   4.833  1.00 93.40           C  
ATOM    372  CB  ASN A  45      -0.042   6.307   3.043  1.00 93.40           C  
ATOM    373  O   ASN A  45      -0.997   5.920   5.786  1.00 93.40           O  
ATOM    374  CG  ASN A  45       0.878   5.105   2.961  1.00 93.40           C  
ATOM    375  ND2 ASN A  45       2.017   5.274   2.299  1.00 93.40           N  
ATOM    376  OD1 ASN A  45       0.568   4.034   3.488  1.00 93.40           O  
ATOM    377  N   ILE A  46      -2.177   4.120   4.910  1.00 96.75           N  
ATOM    378  CA  ILE A  46      -2.286   3.466   6.210  1.00 96.75           C  
ATOM    379  C   ILE A  46      -1.032   2.639   6.478  1.00 96.75           C  
ATOM    380  CB  ILE A  46      -3.545   2.573   6.289  1.00 96.75           C  
ATOM    381  O   ILE A  46      -0.420   2.754   7.543  1.00 96.75           O  
ATOM    382  CG1 ILE A  46      -4.811   3.415   6.097  1.00 96.75           C  
ATOM    383  CG2 ILE A  46      -3.587   1.815   7.619  1.00 96.75           C  
ATOM    384  CD1 ILE A  46      -6.092   2.598   6.016  1.00 96.75           C  
ATOM    385  N   ILE A  47      -0.603   1.833   5.493  1.00 96.26           N  
ATOM    386  CA  ILE A  47       0.582   0.989   5.601  1.00 96.26           C  
ATOM    387  C   ILE A  47       1.307   0.944   4.258  1.00 96.26           C  
ATOM    388  CB  ILE A  47       0.217  -0.440   6.062  1.00 96.26           C  
ATOM    389  O   ILE A  47       0.671   0.867   3.204  1.00 96.26           O  
ATOM    390  CG1 ILE A  47      -0.265  -0.425   7.517  1.00 96.26           C  
ATOM    391  CG2 ILE A  47       1.411  -1.383   5.891  1.00 96.26           C  
ATOM    392  CD1 ILE A  47       0.817  -0.063   8.525  1.00 96.26           C  
ATOM    393  N   GLN A  48       2.615   1.116   4.268  1.00 95.19           N  
ATOM    394  CA  GLN A  48       3.508   0.746   3.174  1.00 95.19           C  
ATOM    395  C   GLN A  48       4.624  -0.174   3.661  1.00 95.19           C  
ATOM    396  CB  GLN A  48       4.103   1.994   2.522  1.00 95.19           C  
ATOM    397  O   GLN A  48       5.439   0.221   4.498  1.00 95.19           O  
ATOM    398  CG  GLN A  48       4.910   1.705   1.263  1.00 95.19           C  
ATOM    399  CD  GLN A  48       5.349   2.967   0.544  1.00 95.19           C  
ATOM    400  NE2 GLN A  48       6.419   2.863  -0.236  1.00 95.19           N  
ATOM    401  OE1 GLN A  48       4.731   4.026   0.688  1.00 95.19           O  
ATOM    402  N   PHE A  49       4.475  -1.423   3.263  1.00 94.16           N  
ATOM    403  CA  PHE A  49       5.487  -2.429   3.563  1.00 94.16           C  
ATOM    404  C   PHE A  49       6.399  -2.655   2.364  1.00 94.16           C  
ATOM    405  CB  PHE A  49       4.828  -3.749   3.978  1.00 94.16           C  
ATOM    406  O   PHE A  49       5.946  -3.100   1.307  1.00 94.16           O  
ATOM    407  CG  PHE A  49       5.810  -4.826   4.351  1.00 94.16           C  
ATOM    408  CD1 PHE A  49       6.232  -5.758   3.411  1.00 94.16           C  
ATOM    409  CD2 PHE A  49       6.312  -4.907   5.643  1.00 94.16           C  
ATOM    410  CE1 PHE A  49       7.141  -6.757   3.753  1.00 94.16           C  
ATOM    411  CE2 PHE A  49       7.221  -5.902   5.993  1.00 94.16           C  
ATOM    412  CZ  PHE A  49       7.633  -6.826   5.047  1.00 94.16           C  
ATOM    413  N   VAL A  50       7.591  -2.278   2.482  1.00 90.12           N  
ATOM    414  CA  VAL A  50       8.570  -2.391   1.406  1.00 90.12           C  
ATOM    415  C   VAL A  50       9.914  -2.839   1.974  1.00 90.12           C  
ATOM    416  CB  VAL A  50       8.732  -1.056   0.644  1.00 90.12           C  
ATOM    417  O   VAL A  50      10.229  -2.560   3.133  1.00 90.12           O  
ATOM    418  CG1 VAL A  50       7.441  -0.691  -0.087  1.00 90.12           C  
ATOM    419  CG2 VAL A  50       9.140   0.059   1.604  1.00 90.12           C  
ATOM    420  N   HIS A  51      10.627  -3.775   1.346  1.00 84.09           N  
ATOM    421  CA  HIS A  51      11.965  -4.256   1.672  1.00 84.09           C  
ATOM    422  C   HIS A  51      11.966  -5.041   2.979  1.00 84.09           C  
ATOM    423  CB  HIS A  51      12.948  -3.086   1.761  1.00 84.09           C  
ATOM    424  O   HIS A  51      12.884  -4.903   3.790  1.00 84.09           O  
ATOM    425  CG  HIS A  51      13.077  -2.313   0.488  1.00 84.09           C  
ATOM    426  CD2 HIS A  51      12.520  -1.142   0.098  1.00 84.09           C  
ATOM    427  ND1 HIS A  51      13.860  -2.737  -0.564  1.00 84.09           N  
ATOM    428  CE1 HIS A  51      13.779  -1.858  -1.548  1.00 84.09           C  
ATOM    429  NE2 HIS A  51      12.972  -0.880  -1.172  1.00 84.09           N  
ATOM    430  N   GLY A  52      10.862  -5.562   3.212  1.00 88.99           N  
ATOM    431  CA  GLY A  52      10.821  -6.421   4.384  1.00 88.99           C  
ATOM    432  C   GLY A  52      10.492  -5.672   5.662  1.00 88.99           C  
ATOM    433  O   GLY A  52      10.514  -6.251   6.750  1.00 88.99           O  
ATOM    434  N   GLU A  53      10.260  -4.322   5.467  1.00 92.67           N  
ATOM    435  CA  GLU A  53       9.937  -3.503   6.631  1.00 92.67           C  
ATOM    436  C   GLU A  53       8.777  -2.557   6.335  1.00 92.67           C  
ATOM    437  CB  GLU A  53      11.163  -2.707   7.086  1.00 92.67           C  
ATOM    438  O   GLU A  53       8.568  -2.163   5.186  1.00 92.67           O  
ATOM    439  CG  GLU A  53      12.338  -3.576   7.509  1.00 92.67           C  
ATOM    440  CD  GLU A  53      13.534  -2.772   7.995  1.00 92.67           C  
ATOM    441  OE1 GLU A  53      14.498  -3.375   8.519  1.00 92.67           O  
ATOM    442  OE2 GLU A  53      13.506  -1.529   7.851  1.00 92.67           O  
ATOM    443  N   GLU A  54       8.028  -2.197   7.409  1.00 92.66           N  
ATOM    444  CA  GLU A  54       7.045  -1.124   7.302  1.00 92.66           C  
ATOM    445  C   GLU A  54       7.724   0.240   7.212  1.00 92.66           C  
ATOM    446  CB  GLU A  54       6.082  -1.155   8.492  1.00 92.66           C  
ATOM    447  O   GLU A  54       8.652   0.528   7.970  1.00 92.66           O  
ATOM    448  CG  GLU A  54       5.175  -2.376   8.518  1.00 92.66           C  
ATOM    449  CD  GLU A  54       4.145  -2.335   9.635  1.00 92.66           C  
ATOM    450  OE1 GLU A  54       3.447  -3.351   9.856  1.00 92.66           O  
ATOM    451  OE2 GLU A  54       4.034  -1.278  10.295  1.00 92.66           O  
ATOM    452  N   ASP A  55       7.318   1.016   6.216  1.00 91.06           N  
ATOM    453  CA  ASP A  55       7.843   2.368   6.055  1.00 91.06           C  
ATOM    454  C   ASP A  55       7.026   3.375   6.860  1.00 91.06           C  
ATOM    455  CB  ASP A  55       7.859   2.765   4.577  1.00 91.06           C  
ATOM    456  O   ASP A  55       6.014   3.888   6.379  1.00 91.06           O  
ATOM    457  CG  ASP A  55       8.660   4.028   4.311  1.00 91.06           C  
ATOM    458  OD1 ASP A  55       9.004   4.747   5.273  1.00 91.06           O  
ATOM    459  OD2 ASP A  55       8.947   4.308   3.127  1.00 91.06           O  
ATOM    460  N   LEU A  56       7.437   3.664   8.036  1.00 90.91           N  
ATOM    461  CA  LEU A  56       6.687   4.489   8.977  1.00 90.91           C  
ATOM    462  C   LEU A  56       6.739   5.958   8.572  1.00 90.91           C  
ATOM    463  CB  LEU A  56       7.237   4.318  10.395  1.00 90.91           C  
ATOM    464  O   LEU A  56       5.892   6.752   8.990  1.00 90.91           O  
ATOM    465  CG  LEU A  56       7.075   2.933  11.023  1.00 90.91           C  
ATOM    466  CD1 LEU A  56       7.761   2.885  12.384  1.00 90.91           C  
ATOM    467  CD2 LEU A  56       5.598   2.573  11.150  1.00 90.91           C  
ATOM    468  N   LYS A  57       7.702   6.358   7.761  1.00 87.48           N  
ATOM    469  CA  LYS A  57       7.880   7.742   7.330  1.00 87.48           C  
ATOM    470  C   LYS A  57       6.732   8.189   6.430  1.00 87.48           C  
ATOM    471  CB  LYS A  57       9.214   7.910   6.601  1.00 87.48           C  
ATOM    472  O   LYS A  57       6.381   9.371   6.403  1.00 87.48           O  
ATOM    473  CG  LYS A  57      10.433   7.763   7.499  1.00 87.48           C  
ATOM    474  CD  LYS A  57      11.727   7.981   6.725  1.00 87.48           C  
ATOM    475  CE  LYS A  57      12.950   7.777   7.609  1.00 87.48           C  
ATOM    476  NZ  LYS A  57      14.221   7.943   6.844  1.00 87.48           N  
ATOM    477  N   VAL A  58       6.137   7.283   5.786  1.00 85.46           N  
ATOM    478  CA  VAL A  58       5.123   7.629   4.795  1.00 85.46           C  
ATOM    479  C   VAL A  58       3.734   7.316   5.346  1.00 85.46           C  
ATOM    480  CB  VAL A  58       5.350   6.877   3.465  1.00 85.46           C  
ATOM    481  O   VAL A  58       2.723   7.643   4.721  1.00 85.46           O  
ATOM    482  CG1 VAL A  58       6.660   7.317   2.812  1.00 85.46           C  
ATOM    483  CG2 VAL A  58       5.347   5.367   3.698  1.00 85.46           C  
ATOM    484  N   GLN A  59       3.683   6.686   6.529  1.00 91.50           N  
ATOM    485  CA  GLN A  59       2.422   6.353   7.183  1.00 91.50           C  
ATOM    486  C   GLN A  59       1.731   7.605   7.715  1.00 91.50           C  
ATOM    487  CB  GLN A  59       2.654   5.357   8.320  1.00 91.50           C  
ATOM    488  O   GLN A  59       2.383   8.489   8.275  1.00 91.50           O  
ATOM    489  CG  GLN A  59       1.370   4.790   8.911  1.00 91.50           C  
ATOM    490  CD  GLN A  59       1.627   3.712   9.948  1.00 91.50           C  
ATOM    491  NE2 GLN A  59       0.640   2.850  10.164  1.00 91.50           N  
ATOM    492  OE1 GLN A  59       2.705   3.656  10.549  1.00 91.50           O  
ATOM    493  N   HIS A  60       0.443   7.753   7.422  1.00 93.25           N  
ATOM    494  CA  HIS A  60      -0.318   8.869   7.972  1.00 93.25           C  
ATOM    495  C   HIS A  60      -0.284   8.862   9.496  1.00 93.25           C  
ATOM    496  CB  HIS A  60      -1.766   8.825   7.479  1.00 93.25           C  
ATOM    497  O   HIS A  60      -0.413   7.805  10.119  1.00 93.25           O  
ATOM    498  CG  HIS A  60      -2.530  10.082   7.749  1.00 93.25           C  
ATOM    499  CD2 HIS A  60      -2.758  11.168   6.974  1.00 93.25           C  
ATOM    500  ND1 HIS A  60      -3.165  10.324   8.948  1.00 93.25           N  
ATOM    501  CE1 HIS A  60      -3.752  11.507   8.898  1.00 93.25           C  
ATOM    502  NE2 HIS A  60      -3.520  12.041   7.710  1.00 93.25           N  
ATOM    503  N   SER A  61      -0.148   9.980  10.048  1.00 94.20           N  
ATOM    504  CA  SER A  61       0.110  10.124  11.477  1.00 94.20           C  
ATOM    505  C   SER A  61      -1.006   9.497  12.306  1.00 94.20           C  
ATOM    506  CB  SER A  61       0.265  11.599  11.848  1.00 94.20           C  
ATOM    507  O   SER A  61      -0.755   8.957  13.386  1.00 94.20           O  
ATOM    508  OG  SER A  61      -0.890  12.334  11.482  1.00 94.20           O  
ATOM    509  N   SER A  62      -2.236   9.512  11.880  1.00 94.34           N  
ATOM    510  CA  SER A  62      -3.392   9.019  12.622  1.00 94.34           C  
ATOM    511  C   SER A  62      -3.356   7.500  12.755  1.00 94.34           C  
ATOM    512  CB  SER A  62      -4.690   9.449  11.938  1.00 94.34           C  
ATOM    513  O   SER A  62      -4.034   6.931  13.613  1.00 94.34           O  
ATOM    514  OG  SER A  62      -4.828   8.817  10.677  1.00 94.34           O  
ATOM    515  N   TYR A  63      -2.472   6.794  12.036  1.00 95.16           N  
ATOM    516  CA  TYR A  63      -2.463   5.336  12.002  1.00 95.16           C  
ATOM    517  C   TYR A  63      -1.185   4.783  12.622  1.00 95.16           C  
ATOM    518  CB  TYR A  63      -2.607   4.830  10.563  1.00 95.16           C  
ATOM    519  O   TYR A  63      -1.035   3.568  12.770  1.00 95.16           O  
ATOM    520  CG  TYR A  63      -3.975   5.063   9.971  1.00 95.16           C  
ATOM    521  CD1 TYR A  63      -5.073   4.315  10.390  1.00 95.16           C  
ATOM    522  CD2 TYR A  63      -4.173   6.031   8.992  1.00 95.16           C  
ATOM    523  CE1 TYR A  63      -6.336   4.525   9.846  1.00 95.16           C  
ATOM    524  CE2 TYR A  63      -5.432   6.250   8.441  1.00 95.16           C  
ATOM    525  OH  TYR A  63      -7.753   5.705   8.332  1.00 95.16           O  
ATOM    526  CZ  TYR A  63      -6.505   5.493   8.874  1.00 95.16           C  
ATOM    527  N   ARG A  64      -0.223   5.541  13.012  1.00 92.89           N  
ATOM    528  CA  ARG A  64       1.091   5.120  13.486  1.00 92.89           C  
ATOM    529  C   ARG A  64       0.968   4.191  14.689  1.00 92.89           C  
ATOM    530  CB  ARG A  64       1.947   6.336  13.848  1.00 92.89           C  
ATOM    531  O   ARG A  64       1.666   3.179  14.772  1.00 92.89           O  
ATOM    532  CG  ARG A  64       2.528   7.061  12.645  1.00 92.89           C  
ATOM    533  CD  ARG A  64       3.611   8.050  13.052  1.00 92.89           C  
ATOM    534  NE  ARG A  64       4.144   8.771  11.899  1.00 92.89           N  
ATOM    535  NH1 ARG A  64       5.892   9.744  13.053  1.00 92.89           N  
ATOM    536  NH2 ARG A  64       5.613  10.166  10.818  1.00 92.89           N  
ATOM    537  CZ  ARG A  64       5.215   9.559  11.926  1.00 92.89           C  
ATOM    538  N   GLN A  65       0.056   4.512  15.523  1.00 94.43           N  
ATOM    539  CA  GLN A  65      -0.058   3.744  16.759  1.00 94.43           C  
ATOM    540  C   GLN A  65      -1.214   2.751  16.683  1.00 94.43           C  
ATOM    541  CB  GLN A  65      -0.245   4.677  17.956  1.00 94.43           C  
ATOM    542  O   GLN A  65      -1.343   1.874  17.540  1.00 94.43           O  
ATOM    543  CG  GLN A  65       0.972   5.539  18.260  1.00 94.43           C  
ATOM    544  CD  GLN A  65       0.744   6.488  19.422  1.00 94.43           C  
ATOM    545  NE2 GLN A  65       1.795   7.193  19.827  1.00 94.43           N  
ATOM    546  OE1 GLN A  65      -0.367   6.587  19.951  1.00 94.43           O  
ATOM    547  N   ARG A  66      -1.961   2.831  15.598  1.00 96.84           N  
ATOM    548  CA  ARG A  66      -3.213   2.081  15.588  1.00 96.84           C  
ATOM    549  C   ARG A  66      -3.214   1.031  14.482  1.00 96.84           C  
ATOM    550  CB  ARG A  66      -4.404   3.026  15.415  1.00 96.84           C  
ATOM    551  O   ARG A  66      -3.964   0.055  14.547  1.00 96.84           O  
ATOM    552  CG  ARG A  66      -4.641   3.944  16.603  1.00 96.84           C  
ATOM    553  CD  ARG A  66      -5.786   4.914  16.348  1.00 96.84           C  
ATOM    554  NE  ARG A  66      -7.021   4.212  16.010  1.00 96.84           N  
ATOM    555  NH1 ARG A  66      -8.096   6.079  15.173  1.00 96.84           N  
ATOM    556  NH2 ARG A  66      -9.161   4.049  15.193  1.00 96.84           N  
ATOM    557  CZ  ARG A  66      -8.090   4.782  15.459  1.00 96.84           C  
ATOM    558  N   ALA A  67      -2.427   1.234  13.468  1.00 97.44           N  
ATOM    559  CA  ALA A  67      -2.449   0.320  12.328  1.00 97.44           C  
ATOM    560  C   ALA A  67      -1.107  -0.388  12.168  1.00 97.44           C  
ATOM    561  CB  ALA A  67      -2.805   1.074  11.049  1.00 97.44           C  
ATOM    562  O   ALA A  67      -0.050   0.225  12.338  1.00 97.44           O  
ATOM    563  N   ARG A  68      -1.147  -1.605  11.914  1.00 97.15           N  
ATOM    564  CA  ARG A  68       0.077  -2.351  11.641  1.00 97.15           C  
ATOM    565  C   ARG A  68      -0.182  -3.485  10.654  1.00 97.15           C  
ATOM    566  CB  ARG A  68       0.668  -2.910  12.937  1.00 97.15           C  
ATOM    567  O   ARG A  68      -1.303  -3.991  10.561  1.00 97.15           O  
ATOM    568  CG  ARG A  68      -0.205  -3.957  13.611  1.00 97.15           C  
ATOM    569  CD  ARG A  68       0.426  -4.474  14.897  1.00 97.15           C  
ATOM    570  NE  ARG A  68      -0.348  -5.569  15.474  1.00 97.15           N  
ATOM    571  NH1 ARG A  68       1.041  -5.864  17.296  1.00 97.15           N  
ATOM    572  NH2 ARG A  68      -0.813  -7.187  17.036  1.00 97.15           N  
ATOM    573  CZ  ARG A  68      -0.038  -6.204  16.601  1.00 97.15           C  
ATOM    574  N   LEU A  69       0.899  -3.780   9.924  1.00 97.41           N  
ATOM    575  CA  LEU A  69       0.887  -4.972   9.083  1.00 97.41           C  
ATOM    576  C   LEU A  69       1.284  -6.207   9.885  1.00 97.41           C  
ATOM    577  CB  LEU A  69       1.832  -4.798   7.891  1.00 97.41           C  
ATOM    578  O   LEU A  69       2.309  -6.203  10.571  1.00 97.41           O  
ATOM    579  CG  LEU A  69       1.860  -5.941   6.875  1.00 97.41           C  
ATOM    580  CD1 LEU A  69       0.571  -5.958   6.060  1.00 97.41           C  
ATOM    581  CD2 LEU A  69       3.075  -5.815   5.962  1.00 97.41           C  
ATOM    582  N   LEU A  70       0.436  -7.251   9.990  1.00 96.53           N  
ATOM    583  CA  LEU A  70       0.796  -8.491  10.670  1.00 96.53           C  
ATOM    584  C   LEU A  70       1.805  -9.287   9.848  1.00 96.53           C  
ATOM    585  CB  LEU A  70      -0.450  -9.340  10.933  1.00 96.53           C  
ATOM    586  O   LEU A  70       1.421 -10.066   8.973  1.00 96.53           O  
ATOM    587  CG  LEU A  70      -1.549  -8.688  11.773  1.00 96.53           C  
ATOM    588  CD1 LEU A  70      -2.737  -9.634  11.918  1.00 96.53           C  
ATOM    589  CD2 LEU A  70      -1.009  -8.287  13.142  1.00 96.53           C  
ATOM    590  N   LYS A  71       3.124  -9.062  10.110  1.00 94.44           N  
ATOM    591  CA  LYS A  71       4.215  -9.575   9.286  1.00 94.44           C  
ATOM    592  C   LYS A  71       4.243 -11.100   9.299  1.00 94.44           C  
ATOM    593  CB  LYS A  71       5.557  -9.021   9.768  1.00 94.44           C  
ATOM    594  O   LYS A  71       4.637 -11.727   8.314  1.00 94.44           O  
ATOM    595  CG  LYS A  71       5.754  -7.540   9.481  1.00 94.44           C  
ATOM    596  CD  LYS A  71       7.134  -7.065   9.919  1.00 94.44           C  
ATOM    597  CE  LYS A  71       7.297  -5.563   9.725  1.00 94.44           C  
ATOM    598  NZ  LYS A  71       8.639  -5.089  10.176  1.00 94.44           N  
ATOM    599  N   ASP A  72       3.788 -11.712  10.385  1.00 93.91           N  
ATOM    600  CA  ASP A  72       3.793 -13.165  10.526  1.00 93.91           C  
ATOM    601  C   ASP A  72       2.833 -13.817   9.533  1.00 93.91           C  
ATOM    602  CB  ASP A  72       3.424 -13.567  11.955  1.00 93.91           C  
ATOM    603  O   ASP A  72       2.961 -15.004   9.225  1.00 93.91           O  
ATOM    604  CG  ASP A  72       2.104 -12.973  12.416  1.00 93.91           C  
ATOM    605  OD1 ASP A  72       1.688 -11.923  11.881  1.00 93.91           O  
ATOM    606  OD2 ASP A  72       1.477 -13.559  13.325  1.00 93.91           O  
ATOM    607  N   GLN A  73       1.945 -13.019   8.953  1.00 95.92           N  
ATOM    608  CA  GLN A  73       0.935 -13.544   8.041  1.00 95.92           C  
ATOM    609  C   GLN A  73       1.446 -13.561   6.603  1.00 95.92           C  
ATOM    610  CB  GLN A  73      -0.351 -12.721   8.131  1.00 95.92           C  
ATOM    611  O   GLN A  73       0.858 -14.210   5.736  1.00 95.92           O  
ATOM    612  CG  GLN A  73      -1.068 -12.845   9.468  1.00 95.92           C  
ATOM    613  CD  GLN A  73      -1.531 -14.261   9.757  1.00 95.92           C  
ATOM    614  NE2 GLN A  73      -1.089 -14.811  10.882  1.00 95.92           N  
ATOM    615  OE1 GLN A  73      -2.281 -14.854   8.975  1.00 95.92           O  
ATOM    616  N   LEU A  74       2.541 -12.898   6.373  1.00 94.66           N  
ATOM    617  CA  LEU A  74       3.074 -12.785   5.020  1.00 94.66           C  
ATOM    618  C   LEU A  74       3.552 -14.140   4.509  1.00 94.66           C  
ATOM    619  CB  LEU A  74       4.224 -11.776   4.980  1.00 94.66           C  
ATOM    620  O   LEU A  74       3.356 -14.471   3.338  1.00 94.66           O  
ATOM    621  CG  LEU A  74       3.849 -10.311   5.204  1.00 94.66           C  
ATOM    622  CD1 LEU A  74       5.102  -9.442   5.240  1.00 94.66           C  
ATOM    623  CD2 LEU A  74       2.891  -9.831   4.119  1.00 94.66           C  
ATOM    624  N   SER A  75       4.091 -14.965   5.430  1.00 90.97           N  
ATOM    625  CA  SER A  75       4.595 -16.281   5.051  1.00 90.97           C  
ATOM    626  C   SER A  75       3.460 -17.204   4.620  1.00 90.97           C  
ATOM    627  CB  SER A  75       5.366 -16.914   6.210  1.00 90.97           C  
ATOM    628  O   SER A  75       3.689 -18.191   3.916  1.00 90.97           O  
ATOM    629  OG  SER A  75       4.535 -17.053   7.351  1.00 90.97           O  
ATOM    630  N   LEU A  76       2.282 -16.823   5.028  1.00 92.79           N  
ATOM    631  CA  LEU A  76       1.103 -17.614   4.693  1.00 92.79           C  
ATOM    632  C   LEU A  76       0.398 -17.045   3.466  1.00 92.79           C  
ATOM    633  CB  LEU A  76       0.134 -17.659   5.878  1.00 92.79           C  
ATOM    634  O   LEU A  76      -0.662 -17.536   3.071  1.00 92.79           O  
ATOM    635  CG  LEU A  76       0.664 -18.297   7.163  1.00 92.79           C  
ATOM    636  CD1 LEU A  76      -0.332 -18.102   8.301  1.00 92.79           C  
ATOM    637  CD2 LEU A  76       0.952 -19.779   6.945  1.00 92.79           C  
ATOM    638  N   GLY A  77       0.961 -15.970   2.953  1.00 94.17           N  
ATOM    639  CA  GLY A  77       0.375 -15.361   1.770  1.00 94.17           C  
ATOM    640  C   GLY A  77      -0.740 -14.383   2.091  1.00 94.17           C  
ATOM    641  O   GLY A  77      -1.657 -14.193   1.290  1.00 94.17           O  
ATOM    642  N   ASN A  78      -0.673 -13.834   3.348  1.00 96.05           N  
ATOM    643  CA  ASN A  78      -1.684 -12.877   3.783  1.00 96.05           C  
ATOM    644  C   ASN A  78      -1.075 -11.503   4.053  1.00 96.05           C  
ATOM    645  CB  ASN A  78      -2.408 -13.391   5.029  1.00 96.05           C  
ATOM    646  O   ASN A  78      -0.112 -11.385   4.812  1.00 96.05           O  
ATOM    647  CG  ASN A  78      -3.136 -14.698   4.784  1.00 96.05           C  
ATOM    648  ND2 ASN A  78      -3.075 -15.601   5.755  1.00 96.05           N  
ATOM    649  OD1 ASN A  78      -3.747 -14.894   3.730  1.00 96.05           O  
ATOM    650  N   ALA A  79      -1.608 -10.550   3.345  1.00 97.21           N  
ATOM    651  CA  ALA A  79      -1.352  -9.162   3.722  1.00 97.21           C  
ATOM    652  C   ALA A  79      -2.439  -8.639   4.656  1.00 97.21           C  
ATOM    653  CB  ALA A  79      -1.255  -8.282   2.478  1.00 97.21           C  
ATOM    654  O   ALA A  79      -3.455  -8.109   4.201  1.00 97.21           O  
ATOM    655  N   ALA A  80      -2.190  -8.844   5.983  1.00 97.79           N  
ATOM    656  CA  ALA A  80      -3.204  -8.565   6.996  1.00 97.79           C  
ATOM    657  C   ALA A  80      -2.947  -7.223   7.675  1.00 97.79           C  
ATOM    658  CB  ALA A  80      -3.242  -9.684   8.034  1.00 97.79           C  
ATOM    659  O   ALA A  80      -1.854  -6.980   8.191  1.00 97.79           O  
ATOM    660  N   LEU A  81      -3.980  -6.371   7.552  1.00 98.10           N  
ATOM    661  CA  LEU A  81      -3.959  -5.072   8.215  1.00 98.10           C  
ATOM    662  C   LEU A  81      -4.742  -5.117   9.523  1.00 98.10           C  
ATOM    663  CB  LEU A  81      -4.538  -3.992   7.298  1.00 98.10           C  
ATOM    664  O   LEU A  81      -5.906  -5.524   9.542  1.00 98.10           O  
ATOM    665  CG  LEU A  81      -4.717  -2.604   7.913  1.00 98.10           C  
ATOM    666  CD1 LEU A  81      -3.359  -1.995   8.249  1.00 98.10           C  
ATOM    667  CD2 LEU A  81      -5.497  -1.696   6.969  1.00 98.10           C  
ATOM    668  N   GLN A  82      -3.990  -4.784  10.590  1.00 98.11           N  
ATOM    669  CA  GLN A  82      -4.646  -4.689  11.889  1.00 98.11           C  
ATOM    670  C   GLN A  82      -4.810  -3.234  12.318  1.00 98.11           C  
ATOM    671  CB  GLN A  82      -3.856  -5.462  12.947  1.00 98.11           C  
ATOM    672  O   GLN A  82      -3.856  -2.454  12.265  1.00 98.11           O  
ATOM    673  CG  GLN A  82      -4.535  -5.507  14.310  1.00 98.11           C  
ATOM    674  CD  GLN A  82      -3.721  -6.259  15.346  1.00 98.11           C  
ATOM    675  NE2 GLN A  82      -4.361  -7.199  16.035  1.00 98.11           N  
ATOM    676  OE1 GLN A  82      -2.527  -5.999  15.526  1.00 98.11           O  
ATOM    677  N   ILE A  83      -6.033  -2.864  12.647  1.00 97.91           N  
ATOM    678  CA  ILE A  83      -6.334  -1.558  13.222  1.00 97.91           C  
ATOM    679  C   ILE A  83      -6.883  -1.730  14.637  1.00 97.91           C  
ATOM    680  CB  ILE A  83      -7.340  -0.774  12.349  1.00 97.91           C  
ATOM    681  O   ILE A  83      -7.853  -2.462  14.848  1.00 97.91           O  
ATOM    682  CG1 ILE A  83      -6.777  -0.572  10.937  1.00 97.91           C  
ATOM    683  CG2 ILE A  83      -7.686   0.569  12.998  1.00 97.91           C  
ATOM    684  CD1 ILE A  83      -7.705   0.194  10.005  1.00 97.91           C  
ATOM    685  N   THR A  84      -6.207  -1.114  15.564  1.00 97.63           N  
ATOM    686  CA  THR A  84      -6.664  -1.186  16.948  1.00 97.63           C  
ATOM    687  C   THR A  84      -7.565  -0.001  17.282  1.00 97.63           C  
ATOM    688  CB  THR A  84      -5.476  -1.224  17.927  1.00 97.63           C  
ATOM    689  O   THR A  84      -7.449   1.065  16.674  1.00 97.63           O  
ATOM    690  CG2 THR A  84      -4.619  -2.466  17.704  1.00 97.63           C  
ATOM    691  OG1 THR A  84      -4.667  -0.057  17.734  1.00 97.63           O  
ATOM    692  N   ASP A  85      -8.560  -0.258  18.119  1.00 97.27           N  
ATOM    693  CA  ASP A  85      -9.450   0.790  18.611  1.00 97.27           C  
ATOM    694  C   ASP A  85     -10.132   1.518  17.456  1.00 97.27           C  
ATOM    695  CB  ASP A  85      -8.678   1.786  19.479  1.00 97.27           C  
ATOM    696  O   ASP A  85      -9.934   2.721  17.270  1.00 97.27           O  
ATOM    697  CG  ASP A  85      -9.586   2.712  20.269  1.00 97.27           C  
ATOM    698  OD1 ASP A  85     -10.753   2.347  20.528  1.00 97.27           O  
ATOM    699  OD2 ASP A  85      -9.131   3.817  20.634  1.00 97.27           O  
ATOM    700  N   VAL A  86     -10.916   0.776  16.629  1.00 97.42           N  
ATOM    701  CA  VAL A  86     -11.580   1.277  15.430  1.00 97.42           C  
ATOM    702  C   VAL A  86     -12.531   2.413  15.802  1.00 97.42           C  
ATOM    703  CB  VAL A  86     -12.351   0.156  14.698  1.00 97.42           C  
ATOM    704  O   VAL A  86     -13.296   2.301  16.763  1.00 97.42           O  
ATOM    705  CG1 VAL A  86     -13.213   0.735  13.578  1.00 97.42           C  
ATOM    706  CG2 VAL A  86     -11.379  -0.885  14.145  1.00 97.42           C  
ATOM    707  N   LYS A  87     -12.435   3.546  14.994  1.00 96.74           N  
ATOM    708  CA  LYS A  87     -13.267   4.735  15.152  1.00 96.74           C  
ATOM    709  C   LYS A  87     -14.233   4.890  13.981  1.00 96.74           C  
ATOM    710  CB  LYS A  87     -12.397   5.986  15.283  1.00 96.74           C  
ATOM    711  O   LYS A  87     -14.096   4.211  12.962  1.00 96.74           O  
ATOM    712  CG  LYS A  87     -11.425   5.945  16.452  1.00 96.74           C  
ATOM    713  CD  LYS A  87     -10.569   7.203  16.513  1.00 96.74           C  
ATOM    714  CE  LYS A  87      -9.585   7.156  17.674  1.00 96.74           C  
ATOM    715  NZ  LYS A  87      -8.721   8.374  17.718  1.00 96.74           N  
ATOM    716  N   LEU A  88     -15.271   5.813  14.143  1.00 96.70           N  
ATOM    717  CA  LEU A  88     -16.246   6.041  13.083  1.00 96.70           C  
ATOM    718  C   LEU A  88     -15.565   6.551  11.817  1.00 96.70           C  
ATOM    719  CB  LEU A  88     -17.313   7.039  13.540  1.00 96.70           C  
ATOM    720  O   LEU A  88     -16.007   6.253  10.706  1.00 96.70           O  
ATOM    721  CG  LEU A  88     -18.282   6.550  14.617  1.00 96.70           C  
ATOM    722  CD1 LEU A  88     -19.209   7.681  15.049  1.00 96.70           C  
ATOM    723  CD2 LEU A  88     -19.086   5.357  14.111  1.00 96.70           C  
ATOM    724  N   GLN A  89     -14.437   7.204  11.984  1.00 95.57           N  
ATOM    725  CA  GLN A  89     -13.700   7.787  10.868  1.00 95.57           C  
ATOM    726  C   GLN A  89     -12.990   6.710  10.054  1.00 95.57           C  
ATOM    727  CB  GLN A  89     -12.687   8.816  11.373  1.00 95.57           C  
ATOM    728  O   GLN A  89     -12.552   6.961   8.929  1.00 95.57           O  
ATOM    729  CG  GLN A  89     -11.657   8.243  12.338  1.00 95.57           C  
ATOM    730  CD  GLN A  89     -10.769   9.310  12.950  1.00 95.57           C  
ATOM    731  NE2 GLN A  89      -9.636   8.893  13.503  1.00 95.57           N  
ATOM    732  OE1 GLN A  89     -11.099  10.501  12.925  1.00 95.57           O  
ATOM    733  N   ASP A  90     -12.850   5.527  10.661  1.00 96.54           N  
ATOM    734  CA  ASP A  90     -12.175   4.416   9.998  1.00 96.54           C  
ATOM    735  C   ASP A  90     -13.127   3.675   9.061  1.00 96.54           C  
ATOM    736  CB  ASP A  90     -11.593   3.448  11.030  1.00 96.54           C  
ATOM    737  O   ASP A  90     -12.709   2.777   8.326  1.00 96.54           O  
ATOM    738  CG  ASP A  90     -10.445   4.046  11.823  1.00 96.54           C  
ATOM    739  OD1 ASP A  90      -9.644   4.817  11.250  1.00 96.54           O  
ATOM    740  OD2 ASP A  90     -10.337   3.742  13.030  1.00 96.54           O  
ATOM    741  N   ALA A  91     -14.423   4.102   9.040  1.00 96.84           N  
ATOM    742  CA  ALA A  91     -15.385   3.549   8.090  1.00 96.84           C  
ATOM    743  C   ALA A  91     -15.101   4.041   6.673  1.00 96.84           C  
ATOM    744  CB  ALA A  91     -16.809   3.915   8.501  1.00 96.84           C  
ATOM    745  O   ALA A  91     -14.867   5.233   6.459  1.00 96.84           O  
ATOM    746  N   GLY A  92     -15.064   3.102   5.704  1.00 96.94           N  
ATOM    747  CA  GLY A  92     -14.802   3.444   4.315  1.00 96.94           C  
ATOM    748  C   GLY A  92     -14.271   2.277   3.503  1.00 96.94           C  
ATOM    749  O   GLY A  92     -14.399   1.121   3.911  1.00 96.94           O  
ATOM    750  N   VAL A  93     -13.832   2.606   2.291  1.00 96.14           N  
ATOM    751  CA  VAL A  93     -13.289   1.587   1.400  1.00 96.14           C  
ATOM    752  C   VAL A  93     -11.768   1.540   1.534  1.00 96.14           C  
ATOM    753  CB  VAL A  93     -13.687   1.848  -0.071  1.00 96.14           C  
ATOM    754  O   VAL A  93     -11.084   2.529   1.259  1.00 96.14           O  
ATOM    755  CG1 VAL A  93     -13.062   0.802  -0.993  1.00 96.14           C  
ATOM    756  CG2 VAL A  93     -15.207   1.855  -0.218  1.00 96.14           C  
ATOM    757  N   TYR A  94     -11.303   0.448   2.020  1.00 97.08           N  
ATOM    758  CA  TYR A  94      -9.866   0.207   2.087  1.00 97.08           C  
ATOM    759  C   TYR A  94      -9.354  -0.403   0.787  1.00 97.08           C  
ATOM    760  CB  TYR A  94      -9.529  -0.713   3.264  1.00 97.08           C  
ATOM    761  O   TYR A  94      -9.984  -1.304   0.227  1.00 97.08           O  
ATOM    762  CG  TYR A  94      -9.705  -0.061   4.614  1.00 97.08           C  
ATOM    763  CD1 TYR A  94      -8.602   0.284   5.391  1.00 97.08           C  
ATOM    764  CD2 TYR A  94     -10.974   0.209   5.115  1.00 97.08           C  
ATOM    765  CE1 TYR A  94      -8.759   0.884   6.636  1.00 97.08           C  
ATOM    766  CE2 TYR A  94     -11.143   0.808   6.359  1.00 97.08           C  
ATOM    767  OH  TYR A  94     -10.193   1.735   8.343  1.00 97.08           O  
ATOM    768  CZ  TYR A  94     -10.031   1.141   7.111  1.00 97.08           C  
ATOM    769  N   ARG A  95      -8.243   0.136   0.349  1.00 95.27           N  
ATOM    770  CA  ARG A  95      -7.602  -0.384  -0.855  1.00 95.27           C  
ATOM    771  C   ARG A  95      -6.283  -1.072  -0.520  1.00 95.27           C  
ATOM    772  CB  ARG A  95      -7.365   0.740  -1.866  1.00 95.27           C  
ATOM    773  O   ARG A  95      -5.461  -0.523   0.217  1.00 95.27           O  
ATOM    774  CG  ARG A  95      -8.641   1.400  -2.363  1.00 95.27           C  
ATOM    775  CD  ARG A  95      -8.346   2.602  -3.249  1.00 95.27           C  
ATOM    776  NE  ARG A  95      -9.559   3.354  -3.560  1.00 95.27           N  
ATOM    777  NH1 ARG A  95      -8.472   5.028  -4.724  1.00 95.27           N  
ATOM    778  NH2 ARG A  95     -10.750   5.090  -4.478  1.00 95.27           N  
ATOM    779  CZ  ARG A  95      -9.591   4.489  -4.253  1.00 95.27           C  
ATOM    780  N   CYS A  96      -6.151  -2.282  -1.032  1.00 95.88           N  
ATOM    781  CA  CYS A  96      -4.949  -3.077  -0.810  1.00 95.88           C  
ATOM    782  C   CYS A  96      -4.237  -3.369  -2.125  1.00 95.88           C  
ATOM    783  CB  CYS A  96      -5.296  -4.388  -0.105  1.00 95.88           C  
ATOM    784  O   CYS A  96      -4.790  -4.036  -3.001  1.00 95.88           O  
ATOM    785  SG  CYS A  96      -3.869  -5.454   0.194  1.00 95.88           S  
ATOM    786  N   MET A  97      -3.048  -2.819  -2.282  1.00 94.84           N  
ATOM    787  CA  MET A  97      -2.213  -3.133  -3.439  1.00 94.84           C  
ATOM    788  C   MET A  97      -1.049  -4.034  -3.042  1.00 94.84           C  
ATOM    789  CB  MET A  97      -1.686  -1.851  -4.085  1.00 94.84           C  
ATOM    790  O   MET A  97      -0.324  -3.736  -2.092  1.00 94.84           O  
ATOM    791  CG  MET A  97      -0.899  -2.088  -5.364  1.00 94.84           C  
ATOM    792  SD  MET A  97       0.842  -2.571  -5.039  1.00 94.84           S  
ATOM    793  CE  MET A  97       1.500  -0.998  -4.419  1.00 94.84           C  
ATOM    794  N   ILE A  98      -0.927  -5.126  -3.711  1.00 93.87           N  
ATOM    795  CA  ILE A  98       0.206  -6.025  -3.514  1.00 93.87           C  
ATOM    796  C   ILE A  98       0.980  -6.173  -4.821  1.00 93.87           C  
ATOM    797  CB  ILE A  98      -0.254  -7.409  -3.003  1.00 93.87           C  
ATOM    798  O   ILE A  98       0.386  -6.369  -5.884  1.00 93.87           O  
ATOM    799  CG1 ILE A  98      -1.049  -7.261  -1.701  1.00 93.87           C  
ATOM    800  CG2 ILE A  98       0.948  -8.339  -2.808  1.00 93.87           C  
ATOM    801  CD1 ILE A  98      -1.699  -8.552  -1.222  1.00 93.87           C  
ATOM    802  N   SER A  99       2.259  -6.008  -4.700  1.00 90.61           N  
ATOM    803  CA  SER A  99       3.126  -6.188  -5.860  1.00 90.61           C  
ATOM    804  C   SER A  99       4.239  -7.189  -5.568  1.00 90.61           C  
ATOM    805  CB  SER A  99       3.730  -4.852  -6.290  1.00 90.61           C  
ATOM    806  O   SER A  99       4.992  -7.024  -4.606  1.00 90.61           O  
ATOM    807  OG  SER A  99       4.654  -5.035  -7.350  1.00 90.61           O  
ATOM    808  N   TYR A 100       4.355  -8.200  -6.371  1.00 86.71           N  
ATOM    809  CA  TYR A 100       5.379  -9.238  -6.352  1.00 86.71           C  
ATOM    810  C   TYR A 100       5.603  -9.810  -7.747  1.00 86.71           C  
ATOM    811  CB  TYR A 100       4.991 -10.360  -5.384  1.00 86.71           C  
ATOM    812  O   TYR A 100       4.923 -10.755  -8.154  1.00 86.71           O  
ATOM    813  CG  TYR A 100       6.088 -11.371  -5.156  1.00 86.71           C  
ATOM    814  CD1 TYR A 100       5.965 -12.678  -5.620  1.00 86.71           C  
ATOM    815  CD2 TYR A 100       7.249 -11.021  -4.474  1.00 86.71           C  
ATOM    816  CE1 TYR A 100       6.973 -13.614  -5.410  1.00 86.71           C  
ATOM    817  CE2 TYR A 100       8.263 -11.949  -4.258  1.00 86.71           C  
ATOM    818  OH  TYR A 100       9.117 -14.163  -4.519  1.00 86.71           O  
ATOM    819  CZ  TYR A 100       8.116 -13.241  -4.729  1.00 86.71           C  
ATOM    820  N   GLY A 101       6.561  -9.208  -8.602  1.00 79.20           N  
ATOM    821  CA  GLY A 101       6.703  -9.618  -9.990  1.00 79.20           C  
ATOM    822  C   GLY A 101       5.518  -9.227 -10.852  1.00 79.20           C  
ATOM    823  O   GLY A 101       5.637  -9.136 -12.076  1.00 79.20           O  
ATOM    824  N   GLY A 102       4.306  -9.040 -10.360  1.00 85.45           N  
ATOM    825  CA  GLY A 102       3.047  -8.463 -10.805  1.00 85.45           C  
ATOM    826  C   GLY A 102       2.372  -7.613  -9.745  1.00 85.45           C  
ATOM    827  O   GLY A 102       2.875  -7.491  -8.627  1.00 85.45           O  
ATOM    828  N   ALA A 103       1.301  -6.895 -10.102  1.00 87.78           N  
ATOM    829  CA  ALA A 103       0.609  -6.072  -9.114  1.00 87.78           C  
ATOM    830  C   ALA A 103      -0.905  -6.201  -9.256  1.00 87.78           C  
ATOM    831  CB  ALA A 103       1.030  -4.611  -9.250  1.00 87.78           C  
ATOM    832  O   ALA A 103      -1.420  -6.348 -10.366  1.00 87.78           O  
ATOM    833  N   ASP A 104      -1.562  -6.311  -8.155  1.00 91.79           N  
ATOM    834  CA  ASP A 104      -3.020  -6.356  -8.112  1.00 91.79           C  
ATOM    835  C   ASP A 104      -3.562  -5.513  -6.960  1.00 91.79           C  
ATOM    836  CB  ASP A 104      -3.508  -7.800  -7.982  1.00 91.79           C  
ATOM    837  O   ASP A 104      -2.906  -5.370  -5.926  1.00 91.79           O  
ATOM    838  CG  ASP A 104      -4.919  -7.999  -8.509  1.00 91.79           C  
ATOM    839  OD1 ASP A 104      -5.474  -7.068  -9.131  1.00 91.79           O  
ATOM    840  OD2 ASP A 104      -5.481  -9.095  -8.298  1.00 91.79           O  
ATOM    841  N   TYR A 105      -4.701  -4.945  -7.199  1.00 90.39           N  
ATOM    842  CA  TYR A 105      -5.387  -4.049  -6.274  1.00 90.39           C  
ATOM    843  C   TYR A 105      -6.748  -4.610  -5.880  1.00 90.39           C  
ATOM    844  CB  TYR A 105      -5.556  -2.660  -6.898  1.00 90.39           C  
ATOM    845  O   TYR A 105      -7.480  -5.131  -6.725  1.00 90.39           O  
ATOM    846  CG  TYR A 105      -5.616  -1.543  -5.884  1.00 90.39           C  
ATOM    847  CD1 TYR A 105      -6.838  -1.043  -5.442  1.00 90.39           C  
ATOM    848  CD2 TYR A 105      -4.451  -0.986  -5.367  1.00 90.39           C  
ATOM    849  CE1 TYR A 105      -6.899  -0.012  -4.510  1.00 90.39           C  
ATOM    850  CE2 TYR A 105      -4.500   0.044  -4.434  1.00 90.39           C  
ATOM    851  OH  TYR A 105      -5.780   1.544  -3.088  1.00 90.39           O  
ATOM    852  CZ  TYR A 105      -5.726   0.524  -4.012  1.00 90.39           C  
ATOM    853  N   LYS A 106      -7.152  -4.580  -4.505  1.00 94.47           N  
ATOM    854  CA  LYS A 106      -8.475  -5.008  -4.057  1.00 94.47           C  
ATOM    855  C   LYS A 106      -9.090  -3.986  -3.106  1.00 94.47           C  
ATOM    856  CB  LYS A 106      -8.395  -6.376  -3.377  1.00 94.47           C  
ATOM    857  O   LYS A 106      -8.372  -3.287  -2.388  1.00 94.47           O  
ATOM    858  CG  LYS A 106      -8.011  -7.512  -4.314  1.00 94.47           C  
ATOM    859  CD  LYS A 106      -9.103  -7.781  -5.342  1.00 94.47           C  
ATOM    860  CE  LYS A 106      -8.743  -8.950  -6.248  1.00 94.47           C  
ATOM    861  NZ  LYS A 106      -9.776  -9.172  -7.303  1.00 94.47           N  
ATOM    862  N   ARG A 107     -10.392  -3.952  -3.106  1.00 94.93           N  
ATOM    863  CA  ARG A 107     -11.131  -3.038  -2.241  1.00 94.93           C  
ATOM    864  C   ARG A 107     -11.928  -3.802  -1.190  1.00 94.93           C  
ATOM    865  CB  ARG A 107     -12.067  -2.153  -3.068  1.00 94.93           C  
ATOM    866  O   ARG A 107     -12.546  -4.825  -1.494  1.00 94.93           O  
ATOM    867  CG  ARG A 107     -11.347  -1.256  -4.063  1.00 94.93           C  
ATOM    868  CD  ARG A 107     -12.326  -0.475  -4.928  1.00 94.93           C  
ATOM    869  NE  ARG A 107     -11.634   0.384  -5.885  1.00 94.93           N  
ATOM    870  NH1 ARG A 107     -13.006  -0.144  -7.667  1.00 94.93           N  
ATOM    871  NH2 ARG A 107     -11.273   1.329  -7.947  1.00 94.93           N  
ATOM    872  CZ  ARG A 107     -11.973   0.521  -7.164  1.00 94.93           C  
ATOM    873  N   ILE A 108     -11.860  -3.280  -0.053  1.00 96.90           N  
ATOM    874  CA  ILE A 108     -12.616  -3.834   1.065  1.00 96.90           C  
ATOM    875  C   ILE A 108     -13.404  -2.723   1.756  1.00 96.90           C  
ATOM    876  CB  ILE A 108     -11.690  -4.544   2.078  1.00 96.90           C  
ATOM    877  O   ILE A 108     -12.845  -1.678   2.098  1.00 96.90           O  
ATOM    878  CG1 ILE A 108     -10.883  -5.646   1.381  1.00 96.90           C  
ATOM    879  CG2 ILE A 108     -12.502  -5.114   3.245  1.00 96.90           C  
ATOM    880  CD1 ILE A 108      -9.688  -6.140   2.185  1.00 96.90           C  
ATOM    881  N   THR A 109     -14.688  -2.975   1.900  1.00 96.88           N  
ATOM    882  CA  THR A 109     -15.532  -2.001   2.584  1.00 96.88           C  
ATOM    883  C   THR A 109     -15.620  -2.314   4.075  1.00 96.88           C  
ATOM    884  CB  THR A 109     -16.947  -1.965   1.979  1.00 96.88           C  
ATOM    885  O   THR A 109     -15.845  -3.463   4.461  1.00 96.88           O  
ATOM    886  CG2 THR A 109     -17.814  -0.918   2.670  1.00 96.88           C  
ATOM    887  OG1 THR A 109     -16.857  -1.650   0.584  1.00 96.88           O  
ATOM    888  N   VAL A 110     -15.403  -1.271   4.882  1.00 97.59           N  
ATOM    889  CA  VAL A 110     -15.523  -1.408   6.329  1.00 97.59           C  
ATOM    890  C   VAL A 110     -16.604  -0.464   6.850  1.00 97.59           C  
ATOM    891  CB  VAL A 110     -14.180  -1.123   7.039  1.00 97.59           C  
ATOM    892  O   VAL A 110     -16.592   0.732   6.547  1.00 97.59           O  
ATOM    893  CG1 VAL A 110     -14.357  -1.142   8.557  1.00 97.59           C  
ATOM    894  CG2 VAL A 110     -13.124  -2.139   6.609  1.00 97.59           C  
ATOM    895  N   LYS A 111     -17.537  -1.060   7.601  1.00 97.49           N  
ATOM    896  CA  LYS A 111     -18.557  -0.301   8.319  1.00 97.49           C  
ATOM    897  C   LYS A 111     -18.343  -0.383   9.827  1.00 97.49           C  
ATOM    898  CB  LYS A 111     -19.955  -0.807   7.960  1.00 97.49           C  
ATOM    899  O   LYS A 111     -17.989  -1.441  10.353  1.00 97.49           O  
ATOM    900  CG  LYS A 111     -20.383  -0.483   6.536  1.00 97.49           C  
ATOM    901  CD  LYS A 111     -21.858  -0.794   6.312  1.00 97.49           C  
ATOM    902  CE  LYS A 111     -22.306  -0.400   4.911  1.00 97.49           C  
ATOM    903  NZ  LYS A 111     -23.745  -0.723   4.678  1.00 97.49           N  
ATOM    904  N   VAL A 112     -18.492   0.830  10.519  1.00 96.77           N  
ATOM    905  CA  VAL A 112     -18.331   0.858  11.969  1.00 96.77           C  
ATOM    906  C   VAL A 112     -19.681   1.111  12.635  1.00 96.77           C  
ATOM    907  CB  VAL A 112     -17.311   1.933  12.406  1.00 96.77           C  
ATOM    908  O   VAL A 112     -20.366   2.085  12.313  1.00 96.77           O  
ATOM    909  CG1 VAL A 112     -17.145   1.934  13.925  1.00 96.77           C  
ATOM    910  CG2 VAL A 112     -15.966   1.703  11.719  1.00 96.77           C  
ATOM    911  N   ASN A 113     -20.089   0.105  13.419  1.00 93.13           N  
ATOM    912  CA  ASN A 113     -21.302   0.260  14.215  1.00 93.13           C  
ATOM    913  C   ASN A 113     -21.016   0.953  15.544  1.00 93.13           C  
ATOM    914  CB  ASN A 113     -21.963  -1.099  14.456  1.00 93.13           C  
ATOM    915  O   ASN A 113     -19.951   0.759  16.133  1.00 93.13           O  
ATOM    916  CG  ASN A 113     -22.585  -1.677  13.200  1.00 93.13           C  
ATOM    917  ND2 ASN A 113     -22.831  -2.981  13.207  1.00 93.13           N  
ATOM    918  OD1 ASN A 113     -22.840  -0.957  12.231  1.00 93.13           O  
TER     919      ASN A 113                                                      
ATOM    920  N   SER B 428      25.057   4.164  -3.364  1.00 61.51           N  
ATOM    921  CA  SER B 428      24.533   5.525  -3.315  1.00 61.51           C  
ATOM    922  C   SER B 428      23.030   5.548  -3.570  1.00 61.51           C  
ATOM    923  CB  SER B 428      25.246   6.411  -4.338  1.00 61.51           C  
ATOM    924  O   SER B 428      22.525   4.794  -4.404  1.00 61.51           O  
ATOM    925  OG  SER B 428      25.273   5.788  -5.611  1.00 61.51           O  
ATOM    926  N   THR B 429      22.200   5.875  -2.495  1.00 73.14           N  
ATOM    927  CA  THR B 429      20.750   6.013  -2.582  1.00 73.14           C  
ATOM    928  C   THR B 429      20.372   7.236  -3.414  1.00 73.14           C  
ATOM    929  CB  THR B 429      20.114   6.123  -1.184  1.00 73.14           C  
ATOM    930  O   THR B 429      20.903   8.327  -3.199  1.00 73.14           O  
ATOM    931  CG2 THR B 429      18.591   6.135  -1.272  1.00 73.14           C  
ATOM    932  OG1 THR B 429      20.527   5.005  -0.388  1.00 73.14           O  
ATOM    933  N   LEU B 430      19.605   6.992  -4.642  1.00 75.24           N  
ATOM    934  CA  LEU B 430      19.064   8.051  -5.486  1.00 75.24           C  
ATOM    935  C   LEU B 430      17.666   8.452  -5.027  1.00 75.24           C  
ATOM    936  CB  LEU B 430      19.023   7.602  -6.949  1.00 75.24           C  
ATOM    937  O   LEU B 430      16.913   7.619  -4.515  1.00 75.24           O  
ATOM    938  CG  LEU B 430      20.357   7.176  -7.565  1.00 75.24           C  
ATOM    939  CD1 LEU B 430      20.127   6.493  -8.909  1.00 75.24           C  
ATOM    940  CD2 LEU B 430      21.282   8.378  -7.722  1.00 75.24           C  
ATOM    941  N   ARG B 431      17.488   9.757  -5.066  1.00 80.36           N  
ATOM    942  CA  ARG B 431      16.118  10.221  -4.876  1.00 80.36           C  
ATOM    943  C   ARG B 431      15.415  10.416  -6.215  1.00 80.36           C  
ATOM    944  CB  ARG B 431      16.098  11.526  -4.078  1.00 80.36           C  
ATOM    945  O   ARG B 431      15.897  11.160  -7.072  1.00 80.36           O  
ATOM    946  CG  ARG B 431      14.721  11.911  -3.561  1.00 80.36           C  
ATOM    947  CD  ARG B 431      14.800  13.007  -2.508  1.00 80.36           C  
ATOM    948  NE  ARG B 431      14.677  12.467  -1.157  1.00 80.36           N  
ATOM    949  NH1 ARG B 431      15.018  14.489  -0.094  1.00 80.36           N  
ATOM    950  NH2 ARG B 431      14.654  12.590   1.136  1.00 80.36           N  
ATOM    951  CZ  ARG B 431      14.784  13.183  -0.041  1.00 80.36           C  
ATOM    952  N   LEU B 432      14.281   9.611  -6.414  1.00 80.98           N  
ATOM    953  CA  LEU B 432      13.540   9.672  -7.670  1.00 80.98           C  
ATOM    954  C   LEU B 432      12.285  10.524  -7.519  1.00 80.98           C  
ATOM    955  CB  LEU B 432      13.162   8.264  -8.138  1.00 80.98           C  
ATOM    956  O   LEU B 432      11.596  10.449  -6.499  1.00 80.98           O  
ATOM    957  CG  LEU B 432      14.315   7.275  -8.314  1.00 80.98           C  
ATOM    958  CD1 LEU B 432      13.779   5.895  -8.678  1.00 80.98           C  
ATOM    959  CD2 LEU B 432      15.289   7.773  -9.377  1.00 80.98           C  
ATOM    960  N   ARG B 433      12.052  11.407  -8.441  1.00 84.60           N  
ATOM    961  CA  ARG B 433      10.805  12.160  -8.528  1.00 84.60           C  
ATOM    962  C   ARG B 433       9.988  11.727  -9.741  1.00 84.60           C  
ATOM    963  CB  ARG B 433      11.087  13.662  -8.595  1.00 84.60           C  
ATOM    964  O   ARG B 433      10.508  11.670 -10.858  1.00 84.60           O  
ATOM    965  CG  ARG B 433       9.834  14.523  -8.642  1.00 84.60           C  
ATOM    966  CD  ARG B 433      10.170  16.004  -8.749  1.00 84.60           C  
ATOM    967  NE  ARG B 433      10.880  16.482  -7.565  1.00 84.60           N  
ATOM    968  NH1 ARG B 433      11.275  18.598  -8.404  1.00 84.60           N  
ATOM    969  NH2 ARG B 433      12.014  18.033  -6.308  1.00 84.60           N  
ATOM    970  CZ  ARG B 433      11.388  17.703  -7.428  1.00 84.60           C  
ATOM    971  N   PHE B 434       8.699  11.449  -9.477  1.00 84.09           N  
ATOM    972  CA  PHE B 434       7.806  10.984 -10.533  1.00 84.09           C  
ATOM    973  C   PHE B 434       6.881  12.105 -10.992  1.00 84.09           C  
ATOM    974  CB  PHE B 434       6.982   9.786 -10.052  1.00 84.09           C  
ATOM    975  O   PHE B 434       6.281  12.798 -10.168  1.00 84.09           O  
ATOM    976  CG  PHE B 434       7.807   8.567  -9.741  1.00 84.09           C  
ATOM    977  CD1 PHE B 434       7.886   7.515 -10.646  1.00 84.09           C  
ATOM    978  CD2 PHE B 434       8.504   8.472  -8.544  1.00 84.09           C  
ATOM    979  CE1 PHE B 434       8.649   6.385 -10.361  1.00 84.09           C  
ATOM    980  CE2 PHE B 434       9.269   7.346  -8.252  1.00 84.09           C  
ATOM    981  CZ  PHE B 434       9.339   6.303  -9.162  1.00 84.09           C  
ATOM    982  N   THR B 435       6.822  12.287 -12.338  1.00 83.68           N  
ATOM    983  CA  THR B 435       5.911  13.242 -12.960  1.00 83.68           C  
ATOM    984  C   THR B 435       5.117  12.580 -14.083  1.00 83.68           C  
ATOM    985  CB  THR B 435       6.673  14.460 -13.515  1.00 83.68           C  
ATOM    986  O   THR B 435       5.666  11.794 -14.858  1.00 83.68           O  
ATOM    987  CG2 THR B 435       5.710  15.510 -14.058  1.00 83.68           C  
ATOM    988  OG1 THR B 435       7.458  15.043 -12.468  1.00 83.68           O  
ATOM    989  N   LEU B 436       3.787  12.881 -14.001  1.00 80.96           N  
ATOM    990  CA  LEU B 436       2.939  12.392 -15.083  1.00 80.96           C  
ATOM    991  C   LEU B 436       2.428  13.547 -15.938  1.00 80.96           C  
ATOM    992  CB  LEU B 436       1.759  11.595 -14.522  1.00 80.96           C  
ATOM    993  O   LEU B 436       2.026  14.585 -15.409  1.00 80.96           O  
ATOM    994  CG  LEU B 436       2.086  10.224 -13.930  1.00 80.96           C  
ATOM    995  CD1 LEU B 436       0.875   9.661 -13.194  1.00 80.96           C  
ATOM    996  CD2 LEU B 436       2.547   9.266 -15.023  1.00 80.96           C  
ATOM    997  N   LYS B 437       2.585  13.413 -17.208  1.00 81.40           N  
ATOM    998  CA  LYS B 437       1.902  14.322 -18.125  1.00 81.40           C  
ATOM    999  C   LYS B 437       0.581  13.729 -18.604  1.00 81.40           C  
ATOM   1000  CB  LYS B 437       2.796  14.648 -19.322  1.00 81.40           C  
ATOM   1001  O   LYS B 437       0.569  12.751 -19.354  1.00 81.40           O  
ATOM   1002  CG  LYS B 437       2.296  15.808 -20.170  1.00 81.40           C  
ATOM   1003  CD  LYS B 437       3.298  16.179 -21.256  1.00 81.40           C  
ATOM   1004  CE  LYS B 437       2.803  17.346 -22.100  1.00 81.40           C  
ATOM   1005  NZ  LYS B 437       3.803  17.745 -23.135  1.00 81.40           N  
ATOM   1006  N   ILE B 438      -0.542  14.330 -18.053  1.00 78.05           N  
ATOM   1007  CA  ILE B 438      -1.890  13.853 -18.341  1.00 78.05           C  
ATOM   1008  C   ILE B 438      -2.671  14.933 -19.088  1.00 78.05           C  
ATOM   1009  CB  ILE B 438      -2.635  13.450 -17.049  1.00 78.05           C  
ATOM   1010  O   ILE B 438      -2.805  16.058 -18.602  1.00 78.05           O  
ATOM   1011  CG1 ILE B 438      -1.812  12.429 -16.255  1.00 78.05           C  
ATOM   1012  CG2 ILE B 438      -4.025  12.896 -17.378  1.00 78.05           C  
ATOM   1013  CD1 ILE B 438      -2.324  12.186 -14.842  1.00 78.05           C  
ATOM   1014  N   ASN B 439      -3.180  14.697 -20.219  1.00 79.28           N  
ATOM   1015  CA  ASN B 439      -3.945  15.668 -20.993  1.00 79.28           C  
ATOM   1016  C   ASN B 439      -3.220  17.007 -21.086  1.00 79.28           C  
ATOM   1017  CB  ASN B 439      -5.337  15.859 -20.387  1.00 79.28           C  
ATOM   1018  O   ASN B 439      -3.821  18.060 -20.866  1.00 79.28           O  
ATOM   1019  CG  ASN B 439      -6.178  14.599 -20.446  1.00 79.28           C  
ATOM   1020  ND2 ASN B 439      -6.986  14.377 -19.416  1.00 79.28           N  
ATOM   1021  OD1 ASN B 439      -6.101  13.831 -21.408  1.00 79.28           O  
ATOM   1022  N   ASN B 440      -1.805  17.021 -21.198  1.00 76.21           N  
ATOM   1023  CA  ASN B 440      -0.958  18.189 -21.414  1.00 76.21           C  
ATOM   1024  C   ASN B 440      -0.763  18.986 -20.128  1.00 76.21           C  
ATOM   1025  CB  ASN B 440      -1.546  19.083 -22.509  1.00 76.21           C  
ATOM   1026  O   ASN B 440      -0.362  20.150 -20.168  1.00 76.21           O  
ATOM   1027  CG  ASN B 440      -1.375  18.497 -23.896  1.00 76.21           C  
ATOM   1028  ND2 ASN B 440      -2.275  18.852 -24.805  1.00 76.21           N  
ATOM   1029  OD1 ASN B 440      -0.442  17.730 -24.149  1.00 76.21           O  
ATOM   1030  N   GLU B 441      -1.304  18.363 -19.052  1.00 83.22           N  
ATOM   1031  CA  GLU B 441      -1.020  18.917 -17.731  1.00 83.22           C  
ATOM   1032  C   GLU B 441       0.027  18.084 -16.997  1.00 83.22           C  
ATOM   1033  CB  GLU B 441      -2.301  19.005 -16.898  1.00 83.22           C  
ATOM   1034  O   GLU B 441      -0.038  16.853 -16.999  1.00 83.22           O  
ATOM   1035  CG  GLU B 441      -3.306  20.022 -17.420  1.00 83.22           C  
ATOM   1036  CD  GLU B 441      -4.529  20.169 -16.530  1.00 83.22           C  
ATOM   1037  OE1 GLU B 441      -5.349  21.084 -16.771  1.00 83.22           O  
ATOM   1038  OE2 GLU B 441      -4.668  19.363 -15.583  1.00 83.22           O  
ATOM   1039  N   VAL B 442       1.033  18.837 -16.419  1.00 84.09           N  
ATOM   1040  CA  VAL B 442       2.082  18.166 -15.657  1.00 84.09           C  
ATOM   1041  C   VAL B 442       1.650  18.019 -14.200  1.00 84.09           C  
ATOM   1042  CB  VAL B 442       3.422  18.932 -15.741  1.00 84.09           C  
ATOM   1043  O   VAL B 442       1.274  19.001 -13.556  1.00 84.09           O  
ATOM   1044  CG1 VAL B 442       4.494  18.236 -14.905  1.00 84.09           C  
ATOM   1045  CG2 VAL B 442       3.873  19.059 -17.195  1.00 84.09           C  
ATOM   1046  N   ARG B 443       1.638  16.743 -13.847  1.00 83.91           N  
ATOM   1047  CA  ARG B 443       1.356  16.467 -12.442  1.00 83.91           C  
ATOM   1048  C   ARG B 443       2.593  15.929 -11.731  1.00 83.91           C  
ATOM   1049  CB  ARG B 443       0.202  15.472 -12.310  1.00 83.91           C  
ATOM   1050  O   ARG B 443       3.173  14.927 -12.156  1.00 83.91           O  
ATOM   1051  CG  ARG B 443      -1.126  15.996 -12.834  1.00 83.91           C  
ATOM   1052  CD  ARG B 443      -2.300  15.180 -12.311  1.00 83.91           C  
ATOM   1053  NE  ARG B 443      -3.575  15.696 -12.802  1.00 83.91           N  
ATOM   1054  NH1 ARG B 443      -4.335  16.373 -10.728  1.00 83.91           N  
ATOM   1055  NH2 ARG B 443      -5.636  16.686 -12.589  1.00 83.91           N  
ATOM   1056  CZ  ARG B 443      -4.513  16.250 -12.038  1.00 83.91           C  
ATOM   1057  N   GLU B 444       2.894  16.672 -10.727  1.00 84.26           N  
ATOM   1058  CA  GLU B 444       4.071  16.252  -9.971  1.00 84.26           C  
ATOM   1059  C   GLU B 444       3.699  15.246  -8.885  1.00 84.26           C  
ATOM   1060  CB  GLU B 444       4.771  17.462  -9.349  1.00 84.26           C  
ATOM   1061  O   GLU B 444       2.663  15.385  -8.231  1.00 84.26           O  
ATOM   1062  CG  GLU B 444       5.336  18.438 -10.371  1.00 84.26           C  
ATOM   1063  CD  GLU B 444       6.079  19.605  -9.740  1.00 84.26           C  
ATOM   1064  OE1 GLU B 444       6.712  20.393 -10.480  1.00 84.26           O  
ATOM   1065  OE2 GLU B 444       6.029  19.731  -8.497  1.00 84.26           O  
ATOM   1066  N   GLY B 445       4.381  14.143  -8.839  1.00 77.73           N  
ATOM   1067  CA  GLY B 445       4.120  13.072  -7.890  1.00 77.73           C  
ATOM   1068  C   GLY B 445       5.103  13.044  -6.736  1.00 77.73           C  
ATOM   1069  O   GLY B 445       5.755  14.049  -6.445  1.00 77.73           O  
ATOM   1070  N   GLY B 446       5.073  11.922  -5.970  1.00 80.11           N  
ATOM   1071  CA  GLY B 446       5.860  11.653  -4.777  1.00 80.11           C  
ATOM   1072  C   GLY B 446       7.290  11.249  -5.083  1.00 80.11           C  
ATOM   1073  O   GLY B 446       7.661  11.098  -6.249  1.00 80.11           O  
ATOM   1074  N   GLU B 447       8.189  11.456  -4.161  1.00 84.74           N  
ATOM   1075  CA  GLU B 447       9.605  11.102  -4.200  1.00 84.74           C  
ATOM   1076  C   GLU B 447       9.853   9.745  -3.547  1.00 84.74           C  
ATOM   1077  CB  GLU B 447      10.448  12.178  -3.513  1.00 84.74           C  
ATOM   1078  O   GLU B 447       9.145   9.361  -2.614  1.00 84.74           O  
ATOM   1079  CG  GLU B 447      10.314  13.558  -4.140  1.00 84.74           C  
ATOM   1080  CD  GLU B 447      11.093  14.633  -3.398  1.00 84.74           C  
ATOM   1081  OE1 GLU B 447      11.039  15.814  -3.809  1.00 84.74           O  
ATOM   1082  OE2 GLU B 447      11.764  14.290  -2.399  1.00 84.74           O  
ATOM   1083  N   LEU B 448      10.721   9.036  -4.170  1.00 81.67           N  
ATOM   1084  CA  LEU B 448      11.096   7.733  -3.632  1.00 81.67           C  
ATOM   1085  C   LEU B 448      12.612   7.584  -3.577  1.00 81.67           C  
ATOM   1086  CB  LEU B 448      10.491   6.609  -4.478  1.00 81.67           C  
ATOM   1087  O   LEU B 448      13.310   7.941  -4.528  1.00 81.67           O  
ATOM   1088  CG  LEU B 448      10.829   5.181  -4.049  1.00 81.67           C  
ATOM   1089  CD1 LEU B 448      10.020   4.792  -2.816  1.00 81.67           C  
ATOM   1090  CD2 LEU B 448      10.574   4.204  -5.192  1.00 81.67           C  
ATOM   1091  N   ASP B 449      13.113   7.180  -2.395  1.00 80.53           N  
ATOM   1092  CA  ASP B 449      14.530   6.841  -2.317  1.00 80.53           C  
ATOM   1093  C   ASP B 449      14.820   5.525  -3.036  1.00 80.53           C  
ATOM   1094  CB  ASP B 449      14.982   6.753  -0.858  1.00 80.53           C  
ATOM   1095  O   ASP B 449      14.118   4.532  -2.832  1.00 80.53           O  
ATOM   1096  CG  ASP B 449      14.975   8.098  -0.153  1.00 80.53           C  
ATOM   1097  OD1 ASP B 449      15.141   9.139  -0.824  1.00 80.53           O  
ATOM   1098  OD2 ASP B 449      14.804   8.116   1.085  1.00 80.53           O  
ATOM   1099  N   TYR B 450      15.847   5.546  -3.999  1.00 75.06           N  
ATOM   1100  CA  TYR B 450      16.148   4.394  -4.842  1.00 75.06           C  
ATOM   1101  C   TYR B 450      17.644   4.104  -4.856  1.00 75.06           C  
ATOM   1102  CB  TYR B 450      15.648   4.629  -6.270  1.00 75.06           C  
ATOM   1103  O   TYR B 450      18.457   5.013  -5.042  1.00 75.06           O  
ATOM   1104  CG  TYR B 450      15.846   3.444  -7.185  1.00 75.06           C  
ATOM   1105  CD1 TYR B 450      16.946   3.375  -8.038  1.00 75.06           C  
ATOM   1106  CD2 TYR B 450      14.935   2.394  -7.200  1.00 75.06           C  
ATOM   1107  CE1 TYR B 450      17.132   2.287  -8.884  1.00 75.06           C  
ATOM   1108  CE2 TYR B 450      15.112   1.301  -8.041  1.00 75.06           C  
ATOM   1109  OH  TYR B 450      16.391   0.176  -9.714  1.00 75.06           O  
ATOM   1110  CZ  TYR B 450      16.212   1.256  -8.878  1.00 75.06           C  
ATOM   1111  N   SER B 451      17.932   2.827  -4.581  1.00 75.28           N  
ATOM   1112  CA  SER B 451      19.317   2.377  -4.673  1.00 75.28           C  
ATOM   1113  C   SER B 451      19.467   1.255  -5.695  1.00 75.28           C  
ATOM   1114  CB  SER B 451      19.819   1.905  -3.307  1.00 75.28           C  
ATOM   1115  O   SER B 451      18.867   0.188  -5.546  1.00 75.28           O  
ATOM   1116  OG  SER B 451      21.144   1.411  -3.402  1.00 75.28           O  
ATOM   1117  N   PRO B 452      20.293   1.556  -6.755  1.00 68.67           N  
ATOM   1118  CA  PRO B 452      20.472   0.556  -7.810  1.00 68.67           C  
ATOM   1119  C   PRO B 452      21.128  -0.726  -7.302  1.00 68.67           C  
ATOM   1120  CB  PRO B 452      21.374   1.267  -8.821  1.00 68.67           C  
ATOM   1121  O   PRO B 452      20.863  -1.810  -7.829  1.00 68.67           O  
ATOM   1122  CG  PRO B 452      21.161   2.724  -8.565  1.00 68.67           C  
ATOM   1123  CD  PRO B 452      20.799   2.906  -7.119  1.00 68.67           C  
ATOM   1124  N   ALA B 453      22.029  -0.593  -6.293  1.00 70.33           N  
ATOM   1125  CA  ALA B 453      22.682  -1.737  -5.662  1.00 70.33           C  
ATOM   1126  C   ALA B 453      21.701  -2.517  -4.791  1.00 70.33           C  
ATOM   1127  CB  ALA B 453      23.876  -1.276  -4.830  1.00 70.33           C  
ATOM   1128  O   ALA B 453      21.911  -3.700  -4.515  1.00 70.33           O  
ATOM   1129  N   ASP B 454      20.643  -1.753  -4.462  1.00 71.01           N  
ATOM   1130  CA  ASP B 454      19.532  -2.287  -3.681  1.00 71.01           C  
ATOM   1131  C   ASP B 454      18.207  -1.667  -4.115  1.00 71.01           C  
ATOM   1132  CB  ASP B 454      19.762  -2.046  -2.187  1.00 71.01           C  
ATOM   1133  O   ASP B 454      17.699  -0.753  -3.461  1.00 71.01           O  
ATOM   1134  CG  ASP B 454      18.738  -2.745  -1.310  1.00 71.01           C  
ATOM   1135  OD1 ASP B 454      17.998  -3.617  -1.812  1.00 71.01           O  
ATOM   1136  OD2 ASP B 454      18.669  -2.417  -0.105  1.00 71.01           O  
ATOM   1137  N   PRO B 455      17.776  -2.035  -5.416  1.00 67.65           N  
ATOM   1138  CA  PRO B 455      16.553  -1.400  -5.913  1.00 67.65           C  
ATOM   1139  C   PRO B 455      15.360  -1.608  -4.983  1.00 67.65           C  
ATOM   1140  CB  PRO B 455      16.321  -2.087  -7.261  1.00 67.65           C  
ATOM   1141  O   PRO B 455      15.057  -2.743  -4.606  1.00 67.65           O  
ATOM   1142  CG  PRO B 455      17.119  -3.348  -7.189  1.00 67.65           C  
ATOM   1143  CD  PRO B 455      18.178  -3.184  -6.136  1.00 67.65           C  
ATOM   1144  N   ARG B 456      14.944  -0.561  -4.297  1.00 68.95           N  
ATOM   1145  CA  ARG B 456      13.876  -0.659  -3.307  1.00 68.95           C  
ATOM   1146  C   ARG B 456      12.520  -0.354  -3.934  1.00 68.95           C  
ATOM   1147  CB  ARG B 456      14.138   0.290  -2.136  1.00 68.95           C  
ATOM   1148  O   ARG B 456      12.350   0.678  -4.586  1.00 68.95           O  
ATOM   1149  CG  ARG B 456      15.394  -0.040  -1.345  1.00 68.95           C  
ATOM   1150  CD  ARG B 456      15.579   0.901  -0.163  1.00 68.95           C  
ATOM   1151  NE  ARG B 456      16.813   0.617   0.564  1.00 68.95           N  
ATOM   1152  NH1 ARG B 456      16.445   2.189   2.217  1.00 68.95           N  
ATOM   1153  NH2 ARG B 456      18.340   0.898   2.257  1.00 68.95           N  
ATOM   1154  CZ  ARG B 456      17.197   1.235   1.677  1.00 68.95           C  
ATOM   1155  N   PRO B 457      11.628  -1.419  -3.872  1.00 75.39           N  
ATOM   1156  CA  PRO B 457      10.250  -1.167  -4.299  1.00 75.39           C  
ATOM   1157  C   PRO B 457       9.564  -0.082  -3.472  1.00 75.39           C  
ATOM   1158  CB  PRO B 457       9.565  -2.521  -4.099  1.00 75.39           C  
ATOM   1159  O   PRO B 457       9.966   0.178  -2.335  1.00 75.39           O  
ATOM   1160  CG  PRO B 457      10.686  -3.493  -3.917  1.00 75.39           C  
ATOM   1161  CD  PRO B 457      11.909  -2.735  -3.488  1.00 75.39           C  
ATOM   1162  N   GLY B 458       8.767   0.588  -4.030  1.00 84.19           N  
ATOM   1163  CA  GLY B 458       8.014   1.618  -3.331  1.00 84.19           C  
ATOM   1164  C   GLY B 458       6.785   2.078  -4.092  1.00 84.19           C  
ATOM   1165  O   GLY B 458       6.587   1.700  -5.248  1.00 84.19           O  
ATOM   1166  N   VAL B 459       5.904   2.809  -3.328  1.00 86.92           N  
ATOM   1167  CA  VAL B 459       4.681   3.332  -3.928  1.00 86.92           C  
ATOM   1168  C   VAL B 459       4.633   4.850  -3.765  1.00 86.92           C  
ATOM   1169  CB  VAL B 459       3.423   2.689  -3.303  1.00 86.92           C  
ATOM   1170  O   VAL B 459       4.932   5.374  -2.689  1.00 86.92           O  
ATOM   1171  CG1 VAL B 459       2.154   3.254  -3.940  1.00 86.92           C  
ATOM   1172  CG2 VAL B 459       3.469   1.170  -3.455  1.00 86.92           C  
ATOM   1173  N   VAL B 460       4.412   5.505  -4.847  1.00 87.71           N  
ATOM   1174  CA  VAL B 460       4.241   6.953  -4.776  1.00 87.71           C  
ATOM   1175  C   VAL B 460       2.902   7.346  -5.397  1.00 87.71           C  
ATOM   1176  CB  VAL B 460       5.396   7.697  -5.483  1.00 87.71           C  
ATOM   1177  O   VAL B 460       2.379   6.637  -6.260  1.00 87.71           O  
ATOM   1178  CG1 VAL B 460       6.724   7.422  -4.781  1.00 87.71           C  
ATOM   1179  CG2 VAL B 460       5.470   7.290  -6.953  1.00 87.71           C  
ATOM   1180  N   LYS B 461       2.396   8.470  -4.879  1.00 85.64           N  
ATOM   1181  CA  LYS B 461       1.144   8.985  -5.426  1.00 85.64           C  
ATOM   1182  C   LYS B 461       1.390  10.207  -6.306  1.00 85.64           C  
ATOM   1183  CB  LYS B 461       0.171   9.338  -4.300  1.00 85.64           C  
ATOM   1184  O   LYS B 461       2.058  11.155  -5.889  1.00 85.64           O  
ATOM   1185  CG  LYS B 461      -1.253   9.595  -4.770  1.00 85.64           C  
ATOM   1186  CD  LYS B 461      -2.211   9.742  -3.595  1.00 85.64           C  
ATOM   1187  CE  LYS B 461      -3.647   9.936  -4.065  1.00 85.64           C  
ATOM   1188  NZ  LYS B 461      -4.595  10.051  -2.916  1.00 85.64           N  
ATOM   1189  N   VAL B 462       0.925  10.095  -7.534  1.00 84.85           N  
ATOM   1190  CA  VAL B 462       0.791  11.203  -8.474  1.00 84.85           C  
ATOM   1191  C   VAL B 462      -0.676  11.377  -8.863  1.00 84.85           C  
ATOM   1192  CB  VAL B 462       1.655  10.985  -9.736  1.00 84.85           C  
ATOM   1193  O   VAL B 462      -1.214  10.592  -9.647  1.00 84.85           O  
ATOM   1194  CG1 VAL B 462       1.587  12.204 -10.654  1.00 84.85           C  
ATOM   1195  CG2 VAL B 462       3.101  10.686  -9.347  1.00 84.85           C  
ATOM   1196  N   GLU B 463      -1.326  12.287  -8.228  1.00 81.65           N  
ATOM   1197  CA  GLU B 463      -2.773  12.407  -8.382  1.00 81.65           C  
ATOM   1198  C   GLU B 463      -3.161  12.547  -9.852  1.00 81.65           C  
ATOM   1199  CB  GLU B 463      -3.302  13.600  -7.582  1.00 81.65           C  
ATOM   1200  O   GLU B 463      -2.562  13.336 -10.585  1.00 81.65           O  
ATOM   1201  CG  GLU B 463      -3.202  13.421  -6.074  1.00 81.65           C  
ATOM   1202  CD  GLU B 463      -4.193  12.409  -5.522  1.00 81.65           C  
ATOM   1203  OE1 GLU B 463      -4.002  11.932  -4.381  1.00 81.65           O  
ATOM   1204  OE2 GLU B 463      -5.170  12.091  -6.238  1.00 81.65           O  
ATOM   1205  N   PRO B 464      -4.202  11.596 -10.078  1.00 80.88           N  
ATOM   1206  CA  PRO B 464      -4.989  10.663  -9.269  1.00 80.88           C  
ATOM   1207  C   PRO B 464      -4.416   9.247  -9.275  1.00 80.88           C  
ATOM   1208  CB  PRO B 464      -6.368  10.696  -9.933  1.00 80.88           C  
ATOM   1209  O   PRO B 464      -5.098   8.299  -8.878  1.00 80.88           O  
ATOM   1210  CG  PRO B 464      -6.086  10.873 -11.390  1.00 80.88           C  
ATOM   1211  CD  PRO B 464      -4.868  11.738 -11.539  1.00 80.88           C  
ATOM   1212  N   TYR B 465      -3.189   9.074  -9.675  1.00 85.28           N  
ATOM   1213  CA  TYR B 465      -2.633   7.752  -9.944  1.00 85.28           C  
ATOM   1214  C   TYR B 465      -1.713   7.308  -8.813  1.00 85.28           C  
ATOM   1215  CB  TYR B 465      -1.868   7.750 -11.271  1.00 85.28           C  
ATOM   1216  O   TYR B 465      -1.098   8.140  -8.141  1.00 85.28           O  
ATOM   1217  CG  TYR B 465      -2.715   8.135 -12.460  1.00 85.28           C  
ATOM   1218  CD1 TYR B 465      -3.562   7.209 -13.065  1.00 85.28           C  
ATOM   1219  CD2 TYR B 465      -2.669   9.423 -12.981  1.00 85.28           C  
ATOM   1220  CE1 TYR B 465      -4.342   7.558 -14.162  1.00 85.28           C  
ATOM   1221  CE2 TYR B 465      -3.445   9.783 -14.078  1.00 85.28           C  
ATOM   1222  OH  TYR B 465      -5.048   9.197 -15.746  1.00 85.28           O  
ATOM   1223  CZ  TYR B 465      -4.277   8.846 -14.660  1.00 85.28           C  
ATOM   1224  N   LEU B 466      -1.762   6.029  -8.636  1.00 87.56           N  
ATOM   1225  CA  LEU B 466      -0.780   5.373  -7.779  1.00 87.56           C  
ATOM   1226  C   LEU B 466       0.305   4.699  -8.613  1.00 87.56           C  
ATOM   1227  CB  LEU B 466      -1.461   4.340  -6.877  1.00 87.56           C  
ATOM   1228  O   LEU B 466       0.002   3.967  -9.559  1.00 87.56           O  
ATOM   1229  CG  LEU B 466      -0.596   3.731  -5.772  1.00 87.56           C  
ATOM   1230  CD1 LEU B 466      -0.331   4.760  -4.678  1.00 87.56           C  
ATOM   1231  CD2 LEU B 466      -1.265   2.489  -5.193  1.00 87.56           C  
ATOM   1232  N   ILE B 467       1.562   4.963  -8.256  1.00 86.15           N  
ATOM   1233  CA  ILE B 467       2.681   4.385  -8.993  1.00 86.15           C  
ATOM   1234  C   ILE B 467       3.486   3.470  -8.074  1.00 86.15           C  
ATOM   1235  CB  ILE B 467       3.591   5.481  -9.590  1.00 86.15           C  
ATOM   1236  O   ILE B 467       3.964   3.901  -7.022  1.00 86.15           O  
ATOM   1237  CG1 ILE B 467       2.786   6.396 -10.520  1.00 86.15           C  
ATOM   1238  CG2 ILE B 467       4.777   4.855 -10.330  1.00 86.15           C  
ATOM   1239  CD1 ILE B 467       3.573   7.586 -11.052  1.00 86.15           C  
ATOM   1240  N   ALA B 468       3.565   2.213  -8.469  1.00 86.96           N  
ATOM   1241  CA  ALA B 468       4.369   1.247  -7.725  1.00 86.96           C  
ATOM   1242  C   ALA B 468       5.606   0.836  -8.518  1.00 86.96           C  
ATOM   1243  CB  ALA B 468       3.534   0.018  -7.373  1.00 86.96           C  
ATOM   1244  O   ALA B 468       5.510   0.503  -9.702  1.00 86.96           O  
ATOM   1245  N   ILE B 469       6.731   0.880  -7.888  1.00 84.27           N  
ATOM   1246  CA  ILE B 469       7.978   0.411  -8.483  1.00 84.27           C  
ATOM   1247  C   ILE B 469       8.428  -0.874  -7.791  1.00 84.27           C  
ATOM   1248  CB  ILE B 469       9.085   1.484  -8.393  1.00 84.27           C  
ATOM   1249  O   ILE B 469       8.520  -0.925  -6.562  1.00 84.27           O  
ATOM   1250  CG1 ILE B 469       8.635   2.775  -9.088  1.00 84.27           C  
ATOM   1251  CG2 ILE B 469      10.392   0.964  -8.999  1.00 84.27           C  
ATOM   1252  CD1 ILE B 469       9.602   3.939  -8.917  1.00 84.27           C  
ATOM   1253  N   SER B 470       8.525  -1.858  -8.594  1.00 82.93           N  
ATOM   1254  CA  SER B 470       8.972  -3.142  -8.064  1.00 82.93           C  
ATOM   1255  C   SER B 470      10.174  -3.672  -8.838  1.00 82.93           C  
ATOM   1256  CB  SER B 470       7.836  -4.165  -8.108  1.00 82.93           C  
ATOM   1257  O   SER B 470      10.485  -3.179  -9.924  1.00 82.93           O  
ATOM   1258  OG  SER B 470       7.450  -4.431  -9.446  1.00 82.93           O  
ATOM   1259  N   VAL B 471      10.893  -4.605  -8.255  1.00 77.96           N  
ATOM   1260  CA  VAL B 471      12.026  -5.262  -8.899  1.00 77.96           C  
ATOM   1261  C   VAL B 471      11.562  -6.553  -9.569  1.00 77.96           C  
ATOM   1262  CB  VAL B 471      13.157  -5.561  -7.889  1.00 77.96           C  
ATOM   1263  O   VAL B 471      10.698  -7.258  -9.041  1.00 77.96           O  
ATOM   1264  CG1 VAL B 471      14.305  -6.304  -8.570  1.00 77.96           C  
ATOM   1265  CG2 VAL B 471      13.657  -4.267  -7.250  1.00 77.96           C  
ATOM   1266  N   ASP B 472      12.029  -6.635 -10.767  1.00 81.79           N  
ATOM   1267  CA  ASP B 472      11.721  -7.882 -11.459  1.00 81.79           C  
ATOM   1268  C   ASP B 472      12.403  -9.069 -10.782  1.00 81.79           C  
ATOM   1269  CB  ASP B 472      12.144  -7.800 -12.927  1.00 81.79           C  
ATOM   1270  O   ASP B 472      13.632  -9.133 -10.722  1.00 81.79           O  
ATOM   1271  CG  ASP B 472      11.589  -8.935 -13.770  1.00 81.79           C  
ATOM   1272  OD1 ASP B 472      11.230  -9.992 -13.208  1.00 81.79           O  
ATOM   1273  OD2 ASP B 472      11.512  -8.771 -15.006  1.00 81.79           O  
ATOM   1274  N   THR B 473      11.545  -9.963 -10.296  1.00 73.70           N  
ATOM   1275  CA  THR B 473      12.078 -11.081  -9.527  1.00 73.70           C  
ATOM   1276  C   THR B 473      12.848 -12.041 -10.429  1.00 73.70           C  
ATOM   1277  CB  THR B 473      10.956 -11.845  -8.800  1.00 73.70           C  
ATOM   1278  O   THR B 473      13.715 -12.782  -9.961  1.00 73.70           O  
ATOM   1279  CG2 THR B 473      10.300 -10.975  -7.732  1.00 73.70           C  
ATOM   1280  OG1 THR B 473       9.962 -12.243  -9.753  1.00 73.70           O  
ATOM   1281  N   ALA B 474      12.556 -12.043 -11.735  1.00 78.91           N  
ATOM   1282  CA  ALA B 474      13.211 -12.908 -12.712  1.00 78.91           C  
ATOM   1283  C   ALA B 474      14.507 -12.281 -13.218  1.00 78.91           C  
ATOM   1284  CB  ALA B 474      12.272 -13.198 -13.881  1.00 78.91           C  
ATOM   1285  O   ALA B 474      15.420 -12.990 -13.649  1.00 78.91           O  
ATOM   1286  N   ASP B 475      14.643 -10.975 -13.187  1.00 81.73           N  
ATOM   1287  CA  ASP B 475      15.800 -10.192 -13.610  1.00 81.73           C  
ATOM   1288  C   ASP B 475      15.978  -8.955 -12.731  1.00 81.73           C  
ATOM   1289  CB  ASP B 475      15.662  -9.779 -15.077  1.00 81.73           C  
ATOM   1290  O   ASP B 475      15.331  -7.930 -12.955  1.00 81.73           O  
ATOM   1291  CG  ASP B 475      16.921  -9.139 -15.634  1.00 81.73           C  
ATOM   1292  OD1 ASP B 475      17.840  -8.818 -14.850  1.00 81.73           O  
ATOM   1293  OD2 ASP B 475      16.994  -8.953 -16.868  1.00 81.73           O  
ATOM   1294  N   PRO B 476      16.826  -9.013 -11.706  1.00 75.82           N  
ATOM   1295  CA  PRO B 476      17.023  -7.938 -10.732  1.00 75.82           C  
ATOM   1296  C   PRO B 476      17.630  -6.682 -11.353  1.00 75.82           C  
ATOM   1297  CB  PRO B 476      17.979  -8.558  -9.710  1.00 75.82           C  
ATOM   1298  O   PRO B 476      17.660  -5.626 -10.716  1.00 75.82           O  
ATOM   1299  CG  PRO B 476      17.819 -10.034  -9.883  1.00 75.82           C  
ATOM   1300  CD  PRO B 476      17.433 -10.307 -11.309  1.00 75.82           C  
ATOM   1301  N   ASP B 477      17.997  -6.767 -12.653  1.00 78.65           N  
ATOM   1302  CA  ASP B 477      18.552  -5.632 -13.384  1.00 78.65           C  
ATOM   1303  C   ASP B 477      17.450  -4.826 -14.066  1.00 78.65           C  
ATOM   1304  CB  ASP B 477      19.574  -6.108 -14.419  1.00 78.65           C  
ATOM   1305  O   ASP B 477      17.722  -3.804 -14.700  1.00 78.65           O  
ATOM   1306  CG  ASP B 477      20.862  -6.613 -13.792  1.00 78.65           C  
ATOM   1307  OD1 ASP B 477      21.250  -6.119 -12.712  1.00 78.65           O  
ATOM   1308  OD2 ASP B 477      21.495  -7.513 -14.386  1.00 78.65           O  
ATOM   1309  N   LYS B 478      16.211  -5.317 -13.852  1.00 80.81           N  
ATOM   1310  CA  LYS B 478      15.043  -4.631 -14.396  1.00 80.81           C  
ATOM   1311  C   LYS B 478      14.094  -4.194 -13.283  1.00 80.81           C  
ATOM   1312  CB  LYS B 478      14.305  -5.531 -15.389  1.00 80.81           C  
ATOM   1313  O   LYS B 478      13.974  -4.873 -12.261  1.00 80.81           O  
ATOM   1314  CG  LYS B 478      15.091  -5.825 -16.658  1.00 80.81           C  
ATOM   1315  CD  LYS B 478      14.256  -6.609 -17.663  1.00 80.81           C  
ATOM   1316  CE  LYS B 478      15.031  -6.880 -18.945  1.00 80.81           C  
ATOM   1317  NZ  LYS B 478      14.246  -7.716 -19.902  1.00 80.81           N  
ATOM   1318  N   VAL B 479      13.551  -3.061 -13.445  1.00 80.93           N  
ATOM   1319  CA  VAL B 479      12.510  -2.582 -12.542  1.00 80.93           C  
ATOM   1320  C   VAL B 479      11.173  -2.525 -13.277  1.00 80.93           C  
ATOM   1321  CB  VAL B 479      12.858  -1.193 -11.961  1.00 80.93           C  
ATOM   1322  O   VAL B 479      11.131  -2.273 -14.484  1.00 80.93           O  
ATOM   1323  CG1 VAL B 479      14.081  -1.280 -11.049  1.00 80.93           C  
ATOM   1324  CG2 VAL B 479      13.098  -0.189 -13.087  1.00 80.93           C  
ATOM   1325  N   ILE B 480      10.161  -2.853 -12.497  1.00 83.63           N  
ATOM   1326  CA  ILE B 480       8.812  -2.824 -13.052  1.00 83.63           C  
ATOM   1327  C   ILE B 480       8.028  -1.666 -12.439  1.00 83.63           C  
ATOM   1328  CB  ILE B 480       8.073  -4.159 -12.811  1.00 83.63           C  
ATOM   1329  O   ILE B 480       7.962  -1.532 -11.215  1.00 83.63           O  
ATOM   1330  CG1 ILE B 480       8.908  -5.333 -13.334  1.00 83.63           C  
ATOM   1331  CG2 ILE B 480       6.689  -4.136 -13.467  1.00 83.63           C  
ATOM   1332  CD1 ILE B 480       8.379  -6.701 -12.923  1.00 83.63           C  
ATOM   1333  N   ILE B 481       7.484  -0.850 -13.267  1.00 84.46           N  
ATOM   1334  CA  ILE B 481       6.669   0.271 -12.813  1.00 84.46           C  
ATOM   1335  C   ILE B 481       5.203   0.018 -13.160  1.00 84.46           C  
ATOM   1336  CB  ILE B 481       7.143   1.604 -13.435  1.00 84.46           C  
ATOM   1337  O   ILE B 481       4.858  -0.165 -14.330  1.00 84.46           O  
ATOM   1338  CG1 ILE B 481       8.622   1.847 -13.111  1.00 84.46           C  
ATOM   1339  CG2 ILE B 481       6.277   2.768 -12.945  1.00 84.46           C  
ATOM   1340  CD1 ILE B 481       9.254   2.975 -13.915  1.00 84.46           C  
ATOM   1341  N   HIS B 482       4.350  -0.009 -12.067  1.00 86.23           N  
ATOM   1342  CA  HIS B 482       2.909  -0.166 -12.233  1.00 86.23           C  
ATOM   1343  C   HIS B 482       2.179   1.148 -11.977  1.00 86.23           C  
ATOM   1344  CB  HIS B 482       2.378  -1.253 -11.297  1.00 86.23           C  
ATOM   1345  O   HIS B 482       2.449   1.831 -10.986  1.00 86.23           O  
ATOM   1346  CG  HIS B 482       3.095  -2.559 -11.426  1.00 86.23           C  
ATOM   1347  CD2 HIS B 482       4.025  -3.144 -10.635  1.00 86.23           C  
ATOM   1348  ND1 HIS B 482       2.883  -3.424 -12.478  1.00 86.23           N  
ATOM   1349  CE1 HIS B 482       3.653  -4.489 -12.326  1.00 86.23           C  
ATOM   1350  NE2 HIS B 482       4.356  -4.344 -11.216  1.00 86.23           N  
ATOM   1351  N   ILE B 483       1.213   1.485 -12.937  1.00 85.18           N  
ATOM   1352  CA  ILE B 483       0.373   2.660 -12.739  1.00 85.18           C  
ATOM   1353  C   ILE B 483      -1.071   2.228 -12.493  1.00 85.18           C  
ATOM   1354  CB  ILE B 483       0.447   3.618 -13.949  1.00 85.18           C  
ATOM   1355  O   ILE B 483      -1.665   1.528 -13.317  1.00 85.18           O  
ATOM   1356  CG1 ILE B 483       1.899   4.028 -14.218  1.00 85.18           C  
ATOM   1357  CG2 ILE B 483      -0.436   4.848 -13.719  1.00 85.18           C  
ATOM   1358  CD1 ILE B 483       2.084   4.864 -15.477  1.00 85.18           C  
ATOM   1359  N   PHE B 484      -1.587   2.774 -11.315  1.00 86.05           N  
ATOM   1360  CA  PHE B 484      -2.958   2.454 -10.936  1.00 86.05           C  
ATOM   1361  C   PHE B 484      -3.828   3.705 -10.948  1.00 86.05           C  
ATOM   1362  CB  PHE B 484      -2.997   1.802  -9.551  1.00 86.05           C  
ATOM   1363  O   PHE B 484      -3.367   4.792 -10.594  1.00 86.05           O  
ATOM   1364  CG  PHE B 484      -2.240   0.503  -9.470  1.00 86.05           C  
ATOM   1365  CD1 PHE B 484      -2.895  -0.710  -9.641  1.00 86.05           C  
ATOM   1366  CD2 PHE B 484      -0.874   0.496  -9.224  1.00 86.05           C  
ATOM   1367  CE1 PHE B 484      -2.198  -1.914  -9.567  1.00 86.05           C  
ATOM   1368  CE2 PHE B 484      -0.170  -0.702  -9.149  1.00 86.05           C  
ATOM   1369  CZ  PHE B 484      -0.834  -1.906  -9.320  1.00 86.05           C  
ATOM   1370  N   ASP B 485      -5.112   3.527 -11.414  1.00 82.42           N  
ATOM   1371  CA  ASP B 485      -6.050   4.645 -11.435  1.00 82.42           C  
ATOM   1372  C   ASP B 485      -6.871   4.697 -10.149  1.00 82.42           C  
ATOM   1373  CB  ASP B 485      -6.978   4.545 -12.648  1.00 82.42           C  
ATOM   1374  O   ASP B 485      -7.715   5.580  -9.980  1.00 82.42           O  
ATOM   1375  CG  ASP B 485      -7.879   3.323 -12.605  1.00 82.42           C  
ATOM   1376  OD1 ASP B 485      -7.834   2.567 -11.611  1.00 82.42           O  
ATOM   1377  OD2 ASP B 485      -8.639   3.114 -13.575  1.00 82.42           O  
ATOM   1378  N   GLY B 486      -6.500   3.639  -9.243  1.00 77.57           N  
ATOM   1379  CA  GLY B 486      -7.177   3.639  -7.956  1.00 77.57           C  
ATOM   1380  C   GLY B 486      -8.591   3.095  -8.026  1.00 77.57           C  
ATOM   1381  O   GLY B 486      -9.238   2.900  -6.994  1.00 77.57           O  
ATOM   1382  N   GLU B 487      -9.080   2.851  -9.260  1.00 79.61           N  
ATOM   1383  CA  GLU B 487     -10.428   2.331  -9.472  1.00 79.61           C  
ATOM   1384  C   GLU B 487     -10.391   0.893  -9.979  1.00 79.61           C  
ATOM   1385  CB  GLU B 487     -11.198   3.217 -10.455  1.00 79.61           C  
ATOM   1386  O   GLU B 487     -11.232   0.074  -9.602  1.00 79.61           O  
ATOM   1387  CG  GLU B 487     -11.413   4.640  -9.962  1.00 79.61           C  
ATOM   1388  CD  GLU B 487     -12.300   4.721  -8.730  1.00 79.61           C  
ATOM   1389  OE1 GLU B 487     -12.043   5.576  -7.852  1.00 79.61           O  
ATOM   1390  OE2 GLU B 487     -13.259   3.923  -8.641  1.00 79.61           O  
ATOM   1391  N   SER B 488      -9.380   0.584 -10.775  1.00 82.19           N  
ATOM   1392  CA  SER B 488      -9.249  -0.749 -11.354  1.00 82.19           C  
ATOM   1393  C   SER B 488      -8.447  -1.671 -10.442  1.00 82.19           C  
ATOM   1394  CB  SER B 488      -8.583  -0.673 -12.729  1.00 82.19           C  
ATOM   1395  O   SER B 488      -7.637  -1.206  -9.637  1.00 82.19           O  
ATOM   1396  OG  SER B 488      -9.297   0.201 -13.586  1.00 82.19           O  
ATOM   1397  N   ASP B 489      -8.766  -2.944 -10.556  1.00 77.68           N  
ATOM   1398  CA  ASP B 489      -8.058  -3.941  -9.758  1.00 77.68           C  
ATOM   1399  C   ASP B 489      -6.684  -4.245 -10.352  1.00 77.68           C  
ATOM   1400  CB  ASP B 489      -8.881  -5.227  -9.652  1.00 77.68           C  
ATOM   1401  O   ASP B 489      -5.780  -4.691  -9.642  1.00 77.68           O  
ATOM   1402  CG  ASP B 489     -10.140  -5.058  -8.819  1.00 77.68           C  
ATOM   1403  OD1 ASP B 489     -10.202  -4.124  -7.990  1.00 77.68           O  
ATOM   1404  OD2 ASP B 489     -11.076  -5.868  -8.990  1.00 77.68           O  
ATOM   1405  N   LYS B 490      -6.473  -3.858 -11.647  1.00 81.91           N  
ATOM   1406  CA  LYS B 490      -5.216  -4.091 -12.354  1.00 81.91           C  
ATOM   1407  C   LYS B 490      -4.552  -2.773 -12.742  1.00 81.91           C  
ATOM   1408  CB  LYS B 490      -5.451  -4.946 -13.599  1.00 81.91           C  
ATOM   1409  O   LYS B 490      -5.222  -1.745 -12.860  1.00 81.91           O  
ATOM   1410  CG  LYS B 490      -5.999  -6.334 -13.303  1.00 81.91           C  
ATOM   1411  CD  LYS B 490      -6.107  -7.175 -14.569  1.00 81.91           C  
ATOM   1412  CE  LYS B 490      -6.600  -8.583 -14.265  1.00 81.91           C  
ATOM   1413  NZ  LYS B 490      -6.719  -9.408 -15.505  1.00 81.91           N  
ATOM   1414  N   PRO B 491      -3.215  -2.906 -12.864  1.00 82.15           N  
ATOM   1415  CA  PRO B 491      -2.549  -1.678 -13.302  1.00 82.15           C  
ATOM   1416  C   PRO B 491      -3.026  -1.204 -14.673  1.00 82.15           C  
ATOM   1417  CB  PRO B 491      -1.071  -2.075 -13.346  1.00 82.15           C  
ATOM   1418  O   PRO B 491      -3.323  -2.025 -15.545  1.00 82.15           O  
ATOM   1419  CG  PRO B 491      -0.985  -3.317 -12.520  1.00 82.15           C  
ATOM   1420  CD  PRO B 491      -2.323  -3.999 -12.542  1.00 82.15           C  
ATOM   1421  N   LEU B 492      -3.192   0.069 -14.789  1.00 80.57           N  
ATOM   1422  CA  LEU B 492      -3.544   0.668 -16.072  1.00 80.57           C  
ATOM   1423  C   LEU B 492      -2.417   0.488 -17.083  1.00 80.57           C  
ATOM   1424  CB  LEU B 492      -3.859   2.156 -15.900  1.00 80.57           C  
ATOM   1425  O   LEU B 492      -2.670   0.325 -18.279  1.00 80.57           O  
ATOM   1426  CG  LEU B 492      -5.172   2.494 -15.193  1.00 80.57           C  
ATOM   1427  CD1 LEU B 492      -5.299   4.002 -15.003  1.00 80.57           C  
ATOM   1428  CD2 LEU B 492      -6.359   1.947 -15.978  1.00 80.57           C  
ATOM   1429  N   ALA B 493      -1.177   0.451 -16.481  1.00 79.33           N  
ATOM   1430  CA  ALA B 493       0.021   0.285 -17.300  1.00 79.33           C  
ATOM   1431  C   ALA B 493       1.156  -0.336 -16.491  1.00 79.33           C  
ATOM   1432  CB  ALA B 493       0.459   1.627 -17.881  1.00 79.33           C  
ATOM   1433  O   ALA B 493       1.245  -0.133 -15.277  1.00 79.33           O  
ATOM   1434  N   THR B 494       1.906  -1.099 -17.229  1.00 79.80           N  
ATOM   1435  CA  THR B 494       3.116  -1.690 -16.668  1.00 79.80           C  
ATOM   1436  C   THR B 494       4.318  -1.418 -17.568  1.00 79.80           C  
ATOM   1437  CB  THR B 494       2.955  -3.208 -16.466  1.00 79.80           C  
ATOM   1438  O   THR B 494       4.261  -1.656 -18.776  1.00 79.80           O  
ATOM   1439  CG2 THR B 494       4.196  -3.811 -15.817  1.00 79.80           C  
ATOM   1440  OG1 THR B 494       1.822  -3.455 -15.625  1.00 79.80           O  
ATOM   1441  N   VAL B 495       5.359  -0.831 -16.954  1.00 78.05           N  
ATOM   1442  CA  VAL B 495       6.568  -0.505 -17.704  1.00 78.05           C  
ATOM   1443  C   VAL B 495       7.769  -1.212 -17.080  1.00 78.05           C  
ATOM   1444  CB  VAL B 495       6.812   1.020 -17.751  1.00 78.05           C  
ATOM   1445  O   VAL B 495       7.928  -1.216 -15.857  1.00 78.05           O  
ATOM   1446  CG1 VAL B 495       8.059   1.342 -18.573  1.00 78.05           C  
ATOM   1447  CG2 VAL B 495       5.591   1.739 -18.322  1.00 78.05           C  
ATOM   1448  N   THR B 496       8.493  -1.884 -17.980  1.00 79.31           N  
ATOM   1449  CA  THR B 496       9.730  -2.496 -17.509  1.00 79.31           C  
ATOM   1450  C   THR B 496      10.944  -1.734 -18.031  1.00 79.31           C  
ATOM   1451  CB  THR B 496       9.823  -3.972 -17.941  1.00 79.31           C  
ATOM   1452  O   THR B 496      11.065  -1.497 -19.234  1.00 79.31           O  
ATOM   1453  CG2 THR B 496      11.059  -4.641 -17.350  1.00 79.31           C  
ATOM   1454  OG1 THR B 496       8.654  -4.669 -17.492  1.00 79.31           O  
ATOM   1455  N   VAL B 497      11.776  -1.308 -17.085  1.00 77.79           N  
ATOM   1456  CA  VAL B 497      12.948  -0.527 -17.467  1.00 77.79           C  
ATOM   1457  C   VAL B 497      14.200  -1.135 -16.839  1.00 77.79           C  
ATOM   1458  CB  VAL B 497      12.805   0.953 -17.046  1.00 77.79           C  
ATOM   1459  O   VAL B 497      14.143  -1.700 -15.745  1.00 77.79           O  
ATOM   1460  CG1 VAL B 497      11.652   1.619 -17.795  1.00 77.79           C  
ATOM   1461  CG2 VAL B 497      12.599   1.060 -15.536  1.00 77.79           C  
ATOM   1462  N   PRO B 498      15.303  -1.073 -17.645  1.00 81.18           N  
ATOM   1463  CA  PRO B 498      16.549  -1.488 -16.996  1.00 81.18           C  
ATOM   1464  C   PRO B 498      16.911  -0.611 -15.800  1.00 81.18           C  
ATOM   1465  CB  PRO B 498      17.589  -1.349 -18.110  1.00 81.18           C  
ATOM   1466  O   PRO B 498      16.705   0.605 -15.836  1.00 81.18           O  
ATOM   1467  CG  PRO B 498      16.797  -1.365 -19.378  1.00 81.18           C  
ATOM   1468  CD  PRO B 498      15.446  -0.770 -19.103  1.00 81.18           C  
ATOM   1469  N   ASN B 499      17.271  -1.253 -14.755  1.00 76.24           N  
ATOM   1470  CA  ASN B 499      17.679  -0.573 -13.530  1.00 76.24           C  
ATOM   1471  C   ASN B 499      18.690   0.534 -13.814  1.00 76.24           C  
ATOM   1472  CB  ASN B 499      18.255  -1.574 -12.526  1.00 76.24           C  
ATOM   1473  O   ASN B 499      18.613   1.616 -13.228  1.00 76.24           O  
ATOM   1474  CG  ASN B 499      18.405  -0.986 -11.137  1.00 76.24           C  
ATOM   1475  ND2 ASN B 499      19.333  -1.532 -10.360  1.00 76.24           N  
ATOM   1476  OD1 ASN B 499      17.692  -0.051 -10.765  1.00 76.24           O  
ATOM   1477  N   ALA B 500      19.612   0.307 -14.804  1.00 72.61           N  
ATOM   1478  CA  ALA B 500      20.664   1.245 -15.190  1.00 72.61           C  
ATOM   1479  C   ALA B 500      20.076   2.483 -15.860  1.00 72.61           C  
ATOM   1480  CB  ALA B 500      21.666   0.566 -16.121  1.00 72.61           C  
ATOM   1481  O   ALA B 500      20.651   3.571 -15.782  1.00 72.61           O  
ATOM   1482  N   ALA B 501      18.924   2.276 -16.483  1.00 71.61           N  
ATOM   1483  CA  ALA B 501      18.226   3.335 -17.207  1.00 71.61           C  
ATOM   1484  C   ALA B 501      17.609   4.344 -16.242  1.00 71.61           C  
ATOM   1485  CB  ALA B 501      17.149   2.741 -18.111  1.00 71.61           C  
ATOM   1486  O   ALA B 501      17.440   5.517 -16.585  1.00 71.61           O  
ATOM   1487  N   LEU B 502      17.297   3.970 -14.986  1.00 71.18           N  
ATOM   1488  CA  LEU B 502      16.743   4.841 -13.955  1.00 71.18           C  
ATOM   1489  C   LEU B 502      17.809   5.787 -13.412  1.00 71.18           C  
ATOM   1490  CB  LEU B 502      16.151   4.011 -12.812  1.00 71.18           C  
ATOM   1491  O   LEU B 502      17.492   6.887 -12.953  1.00 71.18           O  
ATOM   1492  CG  LEU B 502      14.844   3.276 -13.114  1.00 71.18           C  
ATOM   1493  CD1 LEU B 502      14.484   2.341 -11.965  1.00 71.18           C  
ATOM   1494  CD2 LEU B 502      13.718   4.272 -13.372  1.00 71.18           C  
ATOM   1495  N   LEU B 503      19.159   5.475 -13.637  1.00 65.45           N  
ATOM   1496  CA  LEU B 503      20.326   6.173 -13.109  1.00 65.45           C  
ATOM   1497  C   LEU B 503      20.775   7.278 -14.059  1.00 65.45           C  
ATOM   1498  CB  LEU B 503      21.476   5.191 -12.870  1.00 65.45           C  
ATOM   1499  O   LEU B 503      21.381   8.263 -13.631  1.00 65.45           O  
ATOM   1500  CG  LEU B 503      21.255   4.139 -11.783  1.00 65.45           C  
ATOM   1501  CD1 LEU B 503      22.375   3.105 -11.809  1.00 65.45           C  
ATOM   1502  CD2 LEU B 503      21.162   4.798 -10.411  1.00 65.45           C  
ATOM   1503  N   THR B 504      20.394   7.184 -15.266  1.00 62.89           N  
ATOM   1504  CA  THR B 504      20.900   8.116 -16.267  1.00 62.89           C  
ATOM   1505  C   THR B 504      19.882   9.219 -16.544  1.00 62.89           C  
ATOM   1506  CB  THR B 504      21.246   7.391 -17.581  1.00 62.89           C  
ATOM   1507  O   THR B 504      20.205  10.222 -17.183  1.00 62.89           O  
ATOM   1508  CG2 THR B 504      22.364   6.375 -17.371  1.00 62.89           C  
ATOM   1509  OG1 THR B 504      20.081   6.710 -18.064  1.00 62.89           O  
ATOM   1510  N   GLY B 505      18.713   9.256 -15.616  1.00 57.39           N  
ATOM   1511  CA  GLY B 505      17.763  10.349 -15.751  1.00 57.39           C  
ATOM   1512  C   GLY B 505      17.302  10.566 -17.180  1.00 57.39           C  
ATOM   1513  O   GLY B 505      16.674  11.581 -17.488  1.00 57.39           O  
ATOM   1514  N   ASP B 506      17.878   9.717 -18.126  1.00 54.76           N  
ATOM   1515  CA  ASP B 506      17.522   9.745 -19.541  1.00 54.76           C  
ATOM   1516  C   ASP B 506      16.200   9.022 -19.789  1.00 54.76           C  
ATOM   1517  CB  ASP B 506      18.632   9.116 -20.386  1.00 54.76           C  
ATOM   1518  O   ASP B 506      16.143   7.791 -19.755  1.00 54.76           O  
ATOM   1519  CG  ASP B 506      19.513  10.147 -21.069  1.00 54.76           C  
ATOM   1520  OD1 ASP B 506      19.175  11.350 -21.046  1.00 54.76           O  
ATOM   1521  OD2 ASP B 506      20.555   9.752 -21.637  1.00 54.76           O  
ATOM   1522  N   THR B 507      15.179   9.367 -18.932  1.00 52.09           N  
ATOM   1523  CA  THR B 507      13.961   8.567 -18.993  1.00 52.09           C  
ATOM   1524  C   THR B 507      13.144   8.918 -20.233  1.00 52.09           C  
ATOM   1525  CB  THR B 507      13.098   8.768 -17.733  1.00 52.09           C  
ATOM   1526  O   THR B 507      12.745  10.070 -20.415  1.00 52.09           O  
ATOM   1527  CG2 THR B 507      13.721   8.079 -16.524  1.00 52.09           C  
ATOM   1528  OG1 THR B 507      12.978  10.170 -17.461  1.00 52.09           O  
ATOM   1529  N   ALA B 508      13.694   8.771 -21.464  1.00 45.61           N  
ATOM   1530  CA  ALA B 508      12.777   8.555 -22.579  1.00 45.61           C  
ATOM   1531  C   ALA B 508      11.376   8.213 -22.079  1.00 45.61           C  
ATOM   1532  CB  ALA B 508      13.298   7.446 -23.490  1.00 45.61           C  
ATOM   1533  O   ALA B 508      11.217   7.675 -20.981  1.00 45.61           O  
ATOM   1534  N   PRO B 509      10.184   9.102 -22.361  1.00 50.83           N  
ATOM   1535  CA  PRO B 509       8.852   8.674 -21.928  1.00 50.83           C  
ATOM   1536  C   PRO B 509       8.760   7.167 -21.703  1.00 50.83           C  
ATOM   1537  CB  PRO B 509       7.949   9.109 -23.086  1.00 50.83           C  
ATOM   1538  O   PRO B 509       9.234   6.385 -22.531  1.00 50.83           O  
ATOM   1539  CG  PRO B 509       8.886   9.645 -24.120  1.00 50.83           C  
ATOM   1540  CD  PRO B 509      10.288   9.541 -23.593  1.00 50.83           C  
ATOM   1541  N   LEU B 510       9.249   6.631 -20.466  1.00 52.52           N  
ATOM   1542  CA  LEU B 510       9.124   5.214 -20.145  1.00 52.52           C  
ATOM   1543  C   LEU B 510       7.838   4.636 -20.726  1.00 52.52           C  
ATOM   1544  CB  LEU B 510       9.152   5.003 -18.628  1.00 52.52           C  
ATOM   1545  O   LEU B 510       6.791   5.285 -20.695  1.00 52.52           O  
ATOM   1546  CG  LEU B 510      10.498   5.227 -17.938  1.00 52.52           C  
ATOM   1547  CD1 LEU B 510      10.297   5.439 -16.441  1.00 52.52           C  
ATOM   1548  CD2 LEU B 510      11.434   4.050 -18.195  1.00 52.52           C  
ATOM   1549  N   ALA B 511       7.626   4.705 -22.177  1.00 50.92           N  
ATOM   1550  CA  ALA B 511       6.631   3.867 -22.842  1.00 50.92           C  
ATOM   1551  C   ALA B 511       5.236   4.473 -22.723  1.00 50.92           C  
ATOM   1552  CB  ALA B 511       6.647   2.457 -22.258  1.00 50.92           C  
ATOM   1553  O   ALA B 511       4.874   5.013 -21.675  1.00 50.92           O  
ATOM   1554  N   LYS B 512       4.744   5.481 -23.535  1.00 51.00           N  
ATOM   1555  CA  LYS B 512       3.312   5.762 -23.550  1.00 51.00           C  
ATOM   1556  C   LYS B 512       2.521   4.620 -22.918  1.00 51.00           C  
ATOM   1557  CB  LYS B 512       2.827   6.006 -24.980  1.00 51.00           C  
ATOM   1558  O   LYS B 512       2.633   3.469 -23.346  1.00 51.00           O  
ATOM   1559  CG  LYS B 512       2.895   7.461 -25.417  1.00 51.00           C  
ATOM   1560  CD  LYS B 512       2.296   7.657 -26.804  1.00 51.00           C  
ATOM   1561  CE  LYS B 512       2.468   9.090 -27.291  1.00 51.00           C  
ATOM   1562  NZ  LYS B 512       1.865   9.292 -28.642  1.00 51.00           N  
ATOM   1563  N   PRO B 513       2.377   4.585 -21.665  1.00 53.33           N  
ATOM   1564  CA  PRO B 513       1.472   3.472 -21.369  1.00 53.33           C  
ATOM   1565  C   PRO B 513       0.413   3.270 -22.450  1.00 53.33           C  
ATOM   1566  CB  PRO B 513       0.827   3.885 -20.043  1.00 53.33           C  
ATOM   1567  O   PRO B 513      -0.353   4.190 -22.749  1.00 53.33           O  
ATOM   1568  CG  PRO B 513       1.462   5.193 -19.700  1.00 53.33           C  
ATOM   1569  CD  PRO B 513       2.290   5.643 -20.870  1.00 53.33           C  
ATOM   1570  N   THR B 514       0.841   3.180 -23.742  1.00 50.86           N  
ATOM   1571  CA  THR B 514       0.098   3.106 -24.995  1.00 50.86           C  
ATOM   1572  C   THR B 514      -1.276   2.480 -24.773  1.00 50.86           C  
ATOM   1573  CB  THR B 514       0.869   2.297 -26.054  1.00 50.86           C  
ATOM   1574  O   THR B 514      -2.191   2.679 -25.574  1.00 50.86           O  
ATOM   1575  CG2 THR B 514       1.988   3.128 -26.674  1.00 50.86           C  
ATOM   1576  OG1 THR B 514       1.437   1.134 -25.439  1.00 50.86           O  
ATOM   1577  N   ASP B 515      -1.631   2.339 -23.389  1.00 59.65           N  
ATOM   1578  CA  ASP B 515      -2.936   1.723 -23.169  1.00 59.65           C  
ATOM   1579  C   ASP B 515      -3.769   2.538 -22.182  1.00 59.65           C  
ATOM   1580  CB  ASP B 515      -2.774   0.289 -22.662  1.00 59.65           C  
ATOM   1581  O   ASP B 515      -4.863   2.124 -21.794  1.00 59.65           O  
ATOM   1582  CG  ASP B 515      -2.162  -0.640 -23.695  1.00 59.65           C  
ATOM   1583  OD1 ASP B 515      -2.414  -0.456 -24.906  1.00 59.65           O  
ATOM   1584  OD2 ASP B 515      -1.424  -1.566 -23.296  1.00 59.65           O  
ATOM   1585  N   VAL B 516      -3.233   3.801 -21.901  1.00 63.89           N  
ATOM   1586  CA  VAL B 516      -4.053   4.639 -21.032  1.00 63.89           C  
ATOM   1587  C   VAL B 516      -4.388   5.948 -21.743  1.00 63.89           C  
ATOM   1588  CB  VAL B 516      -3.345   4.928 -19.689  1.00 63.89           C  
ATOM   1589  O   VAL B 516      -3.490   6.700 -22.129  1.00 63.89           O  
ATOM   1590  CG1 VAL B 516      -4.261   5.716 -18.755  1.00 63.89           C  
ATOM   1591  CG2 VAL B 516      -2.898   3.624 -19.031  1.00 63.89           C  
ATOM   1592  N   PRO B 517      -5.654   6.158 -22.200  1.00 63.12           N  
ATOM   1593  CA  PRO B 517      -6.172   7.206 -23.082  1.00 63.12           C  
ATOM   1594  C   PRO B 517      -5.887   8.612 -22.558  1.00 63.12           C  
ATOM   1595  CB  PRO B 517      -7.677   6.930 -23.112  1.00 63.12           C  
ATOM   1596  O   PRO B 517      -5.656   9.533 -23.346  1.00 63.12           O  
ATOM   1597  CG  PRO B 517      -7.858   5.708 -22.270  1.00 63.12           C  
ATOM   1598  CD  PRO B 517      -6.532   5.344 -21.667  1.00 63.12           C  
ATOM   1599  N   ASN B 518      -4.904   8.829 -21.542  1.00 72.67           N  
ATOM   1600  CA  ASN B 518      -4.782  10.199 -21.057  1.00 72.67           C  
ATOM   1601  C   ASN B 518      -3.414  10.453 -20.430  1.00 72.67           C  
ATOM   1602  CB  ASN B 518      -5.893  10.514 -20.052  1.00 72.67           C  
ATOM   1603  O   ASN B 518      -3.128  11.565 -19.984  1.00 72.67           O  
ATOM   1604  CG  ASN B 518      -7.276  10.444 -20.670  1.00 72.67           C  
ATOM   1605  ND2 ASN B 518      -8.261  10.043 -19.874  1.00 72.67           N  
ATOM   1606  OD1 ASN B 518      -7.457  10.746 -21.852  1.00 72.67           O  
ATOM   1607  N   ILE B 519      -2.554   9.295 -20.368  1.00 73.68           N  
ATOM   1608  CA  ILE B 519      -1.191   9.487 -19.885  1.00 73.68           C  
ATOM   1609  C   ILE B 519      -0.234   9.599 -21.070  1.00 73.68           C  
ATOM   1610  CB  ILE B 519      -0.755   8.336 -18.950  1.00 73.68           C  
ATOM   1611  O   ILE B 519      -0.077   8.649 -21.841  1.00 73.68           O  
ATOM   1612  CG1 ILE B 519      -1.678   8.263 -17.728  1.00 73.68           C  
ATOM   1613  CG2 ILE B 519       0.706   8.510 -18.524  1.00 73.68           C  
ATOM   1614  CD1 ILE B 519      -1.368   7.106 -16.788  1.00 73.68           C  
ATOM   1615  N   GLU B 520       0.263  10.833 -21.255  1.00 74.21           N  
ATOM   1616  CA  GLU B 520       1.094  11.177 -22.404  1.00 74.21           C  
ATOM   1617  C   GLU B 520       2.563  10.856 -22.139  1.00 74.21           C  
ATOM   1618  CB  GLU B 520       0.935  12.657 -22.760  1.00 74.21           C  
ATOM   1619  O   GLU B 520       3.277  10.406 -23.038  1.00 74.21           O  
ATOM   1620  CG  GLU B 520      -0.466  13.031 -23.222  1.00 74.21           C  
ATOM   1621  CD  GLU B 520      -0.626  14.516 -23.509  1.00 74.21           C  
ATOM   1622  OE1 GLU B 520      -1.763  14.961 -23.788  1.00 74.21           O  
ATOM   1623  OE2 GLU B 520       0.393  15.240 -23.457  1.00 74.21           O  
ATOM   1624  N   GLU B 521       2.884  10.985 -20.774  1.00 76.06           N  
ATOM   1625  CA  GLU B 521       4.297  10.793 -20.460  1.00 76.06           C  
ATOM   1626  C   GLU B 521       4.499  10.525 -18.971  1.00 76.06           C  
ATOM   1627  CB  GLU B 521       5.114  12.014 -20.890  1.00 76.06           C  
ATOM   1628  O   GLU B 521       3.846  11.145 -18.129  1.00 76.06           O  
ATOM   1629  CG  GLU B 521       6.619  11.811 -20.793  1.00 76.06           C  
ATOM   1630  CD  GLU B 521       7.418  13.024 -21.244  1.00 76.06           C  
ATOM   1631  OE1 GLU B 521       8.667  12.945 -21.290  1.00 76.06           O  
ATOM   1632  OE2 GLU B 521       6.790  14.061 -21.554  1.00 76.06           O  
ATOM   1633  N   LEU B 522       5.352   9.470 -18.612  1.00 77.04           N  
ATOM   1634  CA  LEU B 522       5.903   9.298 -17.272  1.00 77.04           C  
ATOM   1635  C   LEU B 522       7.368   9.721 -17.229  1.00 77.04           C  
ATOM   1636  CB  LEU B 522       5.767   7.842 -16.819  1.00 77.04           C  
ATOM   1637  O   LEU B 522       8.195   9.187 -17.971  1.00 77.04           O  
ATOM   1638  CG  LEU B 522       6.451   7.475 -15.501  1.00 77.04           C  
ATOM   1639  CD1 LEU B 522       5.783   8.200 -14.338  1.00 77.04           C  
ATOM   1640  CD2 LEU B 522       6.423   5.966 -15.286  1.00 77.04           C  
ATOM   1641  N   VAL B 523       7.619  10.744 -16.412  1.00 77.72           N  
ATOM   1642  CA  VAL B 523       8.985  11.240 -16.276  1.00 77.72           C  
ATOM   1643  C   VAL B 523       9.525  10.896 -14.890  1.00 77.72           C  
ATOM   1644  CB  VAL B 523       9.061  12.765 -16.515  1.00 77.72           C  
ATOM   1645  O   VAL B 523       8.872  11.165 -13.879  1.00 77.72           O  
ATOM   1646  CG1 VAL B 523      10.497  13.264 -16.362  1.00 77.72           C  
ATOM   1647  CG2 VAL B 523       8.515  13.116 -17.898  1.00 77.72           C  
ATOM   1648  N   ILE B 524      10.717  10.312 -14.872  1.00 77.33           N  
ATOM   1649  CA  ILE B 524      11.404  10.026 -13.618  1.00 77.33           C  
ATOM   1650  C   ILE B 524      12.709  10.815 -13.552  1.00 77.33           C  
ATOM   1651  CB  ILE B 524      11.683   8.514 -13.459  1.00 77.33           C  
ATOM   1652  O   ILE B 524      13.591  10.641 -14.396  1.00 77.33           O  
ATOM   1653  CG1 ILE B 524      10.385   7.713 -13.609  1.00 77.33           C  
ATOM   1654  CG2 ILE B 524      12.352   8.227 -12.111  1.00 77.33           C  
ATOM   1655  CD1 ILE B 524      10.594   6.207 -13.698  1.00 77.33           C  
ATOM   1656  N   GLU B 525      12.746  11.744 -12.575  1.00 76.23           N  
ATOM   1657  CA  GLU B 525      13.929  12.581 -12.398  1.00 76.23           C  
ATOM   1658  C   GLU B 525      14.773  12.100 -11.221  1.00 76.23           C  
ATOM   1659  CB  GLU B 525      13.527  14.044 -12.194  1.00 76.23           C  
ATOM   1660  O   GLU B 525      14.238  11.762 -10.163  1.00 76.23           O  
ATOM   1661  CG  GLU B 525      12.856  14.672 -13.408  1.00 76.23           C  
ATOM   1662  CD  GLU B 525      12.383  16.096 -13.162  1.00 76.23           C  
ATOM   1663  OE1 GLU B 525      11.978  16.777 -14.131  1.00 76.23           O  
ATOM   1664  OE2 GLU B 525      12.420  16.535 -11.990  1.00 76.23           O  
ATOM   1665  N   VAL B 526      16.106  12.057 -11.462  1.00 76.78           N  
ATOM   1666  CA  VAL B 526      17.013  11.772 -10.355  1.00 76.78           C  
ATOM   1667  C   VAL B 526      17.423  13.076  -9.674  1.00 76.78           C  
ATOM   1668  CB  VAL B 526      18.266  11.004 -10.833  1.00 76.78           C  
ATOM   1669  O   VAL B 526      17.927  13.993 -10.326  1.00 76.78           O  
ATOM   1670  CG1 VAL B 526      19.195  10.703  -9.658  1.00 76.78           C  
ATOM   1671  CG2 VAL B 526      17.862   9.713 -11.543  1.00 76.78           C  
ATOM   1672  N   LEU B 527      17.027  13.299  -8.360  1.00 73.39           N  
ATOM   1673  CA  LEU B 527      17.324  14.521  -7.622  1.00 73.39           C  
ATOM   1674  C   LEU B 527      18.733  14.477  -7.042  1.00 73.39           C  
ATOM   1675  CB  LEU B 527      16.303  14.732  -6.501  1.00 73.39           C  
ATOM   1676  O   LEU B 527      19.246  13.400  -6.728  1.00 73.39           O  
ATOM   1677  CG  LEU B 527      14.841  14.863  -6.930  1.00 73.39           C  
ATOM   1678  CD1 LEU B 527      13.930  14.891  -5.707  1.00 73.39           C  
ATOM   1679  CD2 LEU B 527      14.643  16.113  -7.780  1.00 73.39           C  
TER    1680      LEU B 527                                                      
ENDMDL                                                                          
END                                                                             
