# Supplementary material for: AlphaDesign: a de novo protein design framework based on AlphaFold
Source: Mol Syst Biol. 2025 Jun 17;21(9):1166–89. doi: 10.1038/s44320-025-00119-z (PMC12405559; doi:10.1038/s44320-025-00119-z)
Supplement: Supplementary file 8 — Source data Fig. 6 [file 44320_2025_119_MOESM8_ESM.zip › Figure_6/6A/rnasea_50_run_3_result_38_design_15_sourcedata_rmsf.dat]

1.39,1.49,1.57,1.58,1.60,1.58,1.61,1.68,1.55,1.63,1.77,1.92,1.76,1.75,1.64,1.62,1.56,1.50,1.64,1.41,1.28,1.34,1.35,1.32,1.33,1.25,1.16,1.17,1.27,1.21,1.16,1.25,1.06,1.18,1.11,1.19,1.42,1.36,1.39,1.23,1.12,1.10,1.10,1.25,1.22,1.21,1.25,1.13,1.03,0.97,1.03,0.96,0.95,0.98,1.32,1.22,1.16,1.15,1.11,1.05,0.99,1.11,1.19,1.04,1.17,1.21,1.17,1.15,0.95,0.89,0.97,0.88,0.83,0.94,0.82,0.78,0.73,0.70,0.69,0.69,0.62,0.66,0.71,0.76,0.78,0.92,0.81,0.81,0.87,1.06,1.13,1.13,1.08,1.04,1.01,1.04,0.86,1.05,0.99,1.00,1.11,0.99,1.06,1.18,1.16,1.23,1.14,1.15,1.18,1.16,1.05,1.08,1.13,1.14,0.98,0.96,0.83,0.87,0.91,0.86,0.90,0.88,1.01,1.00,1.00,1.15,1.07,0.94,0.94,0.95,1.03,0.92,0.95,1.04,0.96,0.88,0.86,0.78,0.79,0.79,0.86,0.77,0.76,0.74,0.77,0.70,0.75,0.74,0.75,0.65,0.71,0.61,0.70,0.78,0.67,0.70,0.70,0.78,0.76,0.75,0.77,0.63,0.70,0.71,0.71,0.91,0.89,1.00,1.18,1.07,1.02,1.05,1.12,1.05,1.01,0.89,1.01,1.02,0.91,0.92,1.05,0.88,1.08,1.06,1.06,1.07,0.99,0.90,1.02,1.09,1.01,0.99,1.06,1.02,0.98,1.13,1.03,0.98,0.92,1.05,1.00,0.95,0.95,0.73,0.74,0.66,0.73,0.69,0.66,0.75,0.90,0.93,0.77,0.76,0.64,0.77,0.81,0.82,0.85,0.90,0.90,1.06,0.90,0.90,0.83,0.91,0.83,0.93,0.89,0.97,0.94,0.95,1.13,1.05,0.99,1.05,1.09,1.08,1.18,1.05,1.12,1.01,0.87,0.93,0.83,0.76,0.76,0.67,0.72,0.60,0.64,0.65,0.68,0.57,0.62,0.72,0.60,0.79,0.69,0.77,0.73,0.89,0.87,0.78,0.94,0.95,1.09,1.05,1.04,1.01,0.98,0.87,0.87,0.92,0.94,0.88,0.92,0.94,0.83,0.96,1.03,1.10,1.03,0.93,0.89,0.93,0.86,0.82,0.85,0.83,0.86,0.88,0.93,0.90,0.88,0.80,0.83,0.93,0.94,0.88,0.73,0.70,0.82,0.72,0.71,0.83,0.94,0.97,0.97,0.98,0.92,1.01,1.01,1.11,1.06,0.94,0.84,0.85,0.88,0.94,0.83,0.82,0.87,0.84,0.90,0.85,0.84,0.81,0.76,0.85,0.82,0.91,1.01,1.02,1.11,1.08,1.31,1.30,1.32,1.28,1.32,1.24,1.32,1.27,1.29,1.31,1.30,1.11,1.10,1.00,1.02,1.00,1.05,1.00,0.98,1.03,1.00,0.99,0.98,0.94,0.91,0.95,0.86,0.84,1.06,1.03,1.09,1.02,1.07,1.14,1.10,1.16,1.28,1.08,1.21,1.25,1.37,1.40,1.31,1.39,1.29,1.30,1.43,1.68,1.68,1.86,1.77,1.88,1.88,1.95,1.99,1.92,1.98,1.92,1.93,1.85,1.86,1.76,1.86,1.72,1.22,1.03,1.14,1.14,1.14,1.20,1.08,1.04,1.16,1.24,1.16,1.14,1.18,1.30,1.30,1.27,1.21,1.09,1.08,1.07,0.96,0.97,0.96,1.01,0.97,0.94,0.99,0.97,0.96,1.00,1.03,1.09,1.04,1.10,1.06,1.03,0.98,1.07,1.07,1.21,1.15,1.18,1.15,1.18,1.28,1.17,1.18,1.17,1.09,1.06,0.97,0.97,1.02,0.98,0.85,0.85,0.91,0.87,0.78,0.77,0.88,0.86,0.87,0.86,0.83,0.97,0.82,0.84,0.96,1.01,1.05,1.08,1.17,1.11,1.22,1.13,1.03,1.07,1.02,1.08,1.01,1.06,1.03,1.13,1.19,1.01,1.13,0.92,0.99,1.14,0.99,1.03,1.10,1.06,1.10,1.21,1.25,1.13,1.06,1.14,1.05,1.14,1.10,1.11,1.12,0.92,0.95,0.97,0.96,1.04,0.96,0.93,0.89,0.89,0.86,0.79,0.91,0.93,0.91,0.82,0.89,1.04,0.87,0.92,0.87,0.90,0.81,0.78,0.71,0.75,0.77,0.81,0.91,0.88,0.97,0.98,0.96,0.97,1.18,1.27,1.21,1.32,1.13,1.06,1.11,1.31,1.37,1.37,1.32,1.27,1.20,1.10,1.20,1.14,1.30,1.31,1.13,1.10,1.10,1.07,1.07,1.06,1.03,1.01,1.15,1.14,1.06,1.04,1.15,1.22,1.18,1.05,1.07,1.00,0.92,0.87,0.82,0.91,0.84,0.92,1.00,1.03,1.04,0.90,0.81,0.93,0.93,0.77,0.94,0.84,0.86,0.81,0.86,0.72,0.77,0.74,0.75,0.68,0.68,0.70,0.77,0.73,0.74,0.82,0.87,0.93,1.00,0.96,0.93,0.88,1.00,0.90,0.94,0.94,0.97,0.83,0.85,0.77,0.76,0.77,0.82,0.99,0.87,0.79,0.83,0.81,1.01,0.93,0.99,0.85,0.96,0.98,1.06,1.04,1.12,1.06,0.91,0.94,0.87,0.93,0.82,0.92,0.96,0.85,0.71,0.73,0.75,0.82,0.95,0.74,0.86,0.83,0.89,0.94,1.04,0.95,0.96,0.81,0.91,0.87,0.99,1.07,1.07,0.92,1.09,1.12,1.09,1.08,0.95,0.90,0.95,0.92,0.98,0.89,0.84,0.86,0.81,0.77,0.82,0.76,0.81,0.71,0.74,0.81,0.87,0.87,0.79,0.81,0.82,0.79,0.83,0.72,0.76,0.67,0.72,0.75,0.70,0.78,0.75,0.70,0.66,0.75,0.71,0.90,0.86,0.77,0.82,0.76,0.68,0.68,0.75,0.83,0.90,0.90,0.99,0.85,0.74,0.82,0.89,0.98,0.83,0.93,0.84,0.81,0.78,0.77,0.76,0.85,0.93,0.81,0.80,0.82,0.81,0.87,0.99,1.01,1.00,0.94,0.99,1.05,1.03,1.02,1.08,1.02,0.82,1.05,1.04,0.91,0.87,0.87,1.02,1.12,1.07,1.01,1.12,1.03,1.05,1.01,1.03,1.10,1.17,1.10,0.96,1.04,0.97,0.85,0.83,0.87,0.82,0.80,0.75,0.68,0.89,0.92,0.93,0.89,0.91,1.06,0.99,1.02,0.95,0.91,0.87,1.03,1.04,0.86,0.95,0.93,0.90,0.95,0.97,1.00,1.08,1.17,1.15,1.14,1.08,1.10,1.12,1.10,1.36,1.27,1.43,1.24,1.39,1.48,1.59,1.52,1.40,1.66,1.64,1.57,1.53,1.55,1.50,1.62,1.60,1.73,1.67,1.60,1.70,1.72,1.74,1.57,1.40,1.51,1.56,1.76,1.76,1.80,1.83,1.88,1.75,1.58,1.67,1.70,1.72,1.74,1.73,1.61,1.53,1.67,1.60,1.55,1.62,1.51,1.38,1.29,1.22,1.20,1.09,1.51,1.59,1.44,1.36,1.33,1.29,1.35,1.44,1.39,1.35,1.38,1.40,1.34,1.14,1.09,1.16,1.02,1.10,1.04,1.05,1.21,0.99,0.94,1.04,1.09,0.92,0.87,0.94,1.03,1.04,0.94,0.89,1.01,1.04,1.00,1.00,1.10,1.06,1.16,1.02,0.95,0.94,0.93,0.84,0.76,0.72,0.82,0.88,0.85,0.89,0.83,0.76,0.97,0.85,0.75,0.72,0.69,0.86,0.95,1.00,0.88,0.97,1.03,0.93,0.81,0.75,0.79,0.82,0.90,0.96,0.96,0.93,0.96,0.89,0.90,0.98,1.02,1.06,1.03,0.93,0.88,0.77,0.83,0.85,1.03,0.89,0.98,1.02,0.82,0.91,1.00,0.89,0.81,0.87,0.89,0.99,1.00,1.11,1.16,1.27,1.35,1.34,1.36,1.26,1.20,1.12,1.07,1.09,1.22,1.31,1.15,1.14,1.14,1.12,1.01,0.86,0.83,1.01,1.10,0.96,0.98,0.86,0.90,0.91,0.95,0.97,0.85,0.93,0.75,0.81,0.80,0.93,0.95,0.90,0.95,0.96,0.95,0.88,1.07,1.00,0.93,0.82,0.90,1.03,0.96,0.91,0.86,0.92,0.91,0.82,0.83,0.81,0.71,0.73,0.76,0.82,0.71,0.92,0.94,1.09,0.98,0.91,0.85,0.80,0.79,0.70,0.73,0.87,0.92,0.92,0.80,0.77,0.82,0.79,0.74,0.81,0.81,0.87,0.84,0.84,0.76,0.70,0.71,0.71,0.72,0.83,0.81,0.80,0.79,0.88,0.74,0.73,0.81,0.73,0.77,0.77,0.87,0.69,0.90,0.80,0.75,0.77,0.91,0.91,0.66,0.67,0.80,0.74,0.70,0.73,0.71,0.67,0.67,0.81,0.77,0.82,0.85,0.97,1.02,0.97,1.03,1.11,1.25,1.15,1.22,1.13,1.07,1.03,1.10,1.11,1.19,1.30,1.30,1.23,1.07,1.08,1.09,1.12,1.11,1.10,1.19,0.99,0.93,1.07,1.00,1.01,0.99,1.03,1.07,1.05,0.99,0.98,0.95,1.08,1.04,1.03,1.04,0.92,0.87,0.98,0.95,1.01,1.13,1.16,1.07,1.06,1.18,1.19,1.26,1.14,1.22,1.17,1.14,1.08,1.21,1.14,1.25,1.17,1.10,1.12,1.15,1.11,1.14,1.25,1.03,1.03,1.10,1.07,1.03,1.00,1.06,1.12,1.31,1.22,1.13,1.21,1.20,1.27,1.20,1.22,1.29,1.34,1.31,1.22,1.43,1.31,1.42,1.39,1.51,1.57,1.66,1.60,1.64,1.66,1.63,1.44,1.55,1.47,1.62,1.46,1.32,1.40,1.38,1.39,1.38,1.60,1.55,1.59,1.50,1.69,1.54,1.59,1.59,1.56,1.61,1.52,1.51,1.49,1.48,1.44,1.48,1.68,1.71,1.64,1.63,1.65,1.72,1.63,1.64,1.79,1.68,1.51,1.59,1.51,1.46,1.61,1.65,1.58,1.43,1.43,1.52,1.63,1.50,1.48,1.44,1.36,1.47,1.27,1.24,1.08,1.07,1.04,1.02,0.96,0.95,0.91,0.91,0.91,0.95,0.96,0.93,0.95,0.95,1.10,1.13,1.13,1.09,1.20,1.26,1.34,1.31,1.37,1.11,1.16,1.22,1.15,1.15,1.07,0.89,0.80,0.85,1.06,1.04,1.00,1.05,1.01,1.17,1.06,1.05,1.10,1.05,1.13,1.09,1.12,1.22,1.22,1.31,1.41,1.29,1.36,1.38,1.45,1.49,1.41,1.58,1.49,1.37,1.42,1.35,1.23,1.22,1.36,1.29,1.46,1.22,1.15,1.21,1.01,1.03,1.05,0.87,0.89,0.94,0.91,1.02,0.97,1.01,1.17,1.09,1.02,1.04,1.15,1.20,1.14,1.18,1.30,1.35,1.33,1.34,1.37,1.52,1.33,1.28,1.43,1.42,1.49,1.56,1.55,1.64,1.52,1.49,1.38,1.30,1.33,1.42,1.29,1.18,1.26,1.33,1.25,1.27,1.21,1.17,1.36,1.33,1.37,1.30,1.36,1.36,1.45,1.38,1.20,1.09,1.19,1.21,1.06,1.13,1.08,1.22,1.18,1.13,1.29,1.20,1.28,1.31,1.25,1.25,1.11,1.07,1.09,1.02,1.02,0.93,0.96,0.99,1.00,1.01,0.98,1.12,1.14,1.02,1.05,0.86,0.79,0.79,0.78,0.78,0.92,0.95,0.95,0.80,0.91,0.97,0.87,1.02,1.10,0.96,0.94,0.90,0.90,0.94,0.92,0.95,0.81,0.85,0.92,0.94,0.95,0.76,0.84,0.87,0.91,0.78,0.78,0.80,0.97,1.03,0.95,1.06,0.99,1.00,0.92,1.03,1.11,1.16,1.07,1.07,1.07,1.15,0.98,1.00,0.98,0.95,1.03,1.07,1.11,1.12,1.24,1.27,1.32,1.25,1.24,1.44,1.24,1.25,1.17,1.16,1.15,1.27,1.26,1.39,1.44,1.42,1.49,1.53,1.35,1.52,1.53,1.68,1.61,1.64,1.41,1.36,1.29,1.13,1.07,1.10,1.15,1.22,1.07,1.11,1.06,1.16,1.18,1.34,1.38,1.39,1.39,1.37,1.49,1.45,1.64,1.50,1.54,1.48,1.48,1.59,1.41,1.39,1.39,1.40,1.27,1.30,1.45,1.32,1.38,1.20,1.23,1.26,1.39,1.15,1.24,1.06,1.00,1.10,0.98,0.97,0.96,0.86,0.83,0.86,0.84,0.92,0.81,0.73,0.73,0.84,0.84,0.98,0.92,0.90,0.91,0.85,0.96,1.09,0.77,0.80,0.76,0.68,0.86,1.01,0.90,1.10,1.16,1.19,1.20,1.26,1.35,1.23,1.21,1.14,1.24,1.34,1.43,1.48,1.36,1.49,1.35,1.27,1.43,1.32,1.35,1.32,1.25,1.22,1.34,1.19,1.08,1.11,1.08,1.11,1.13,1.04,1.08,1.00,1.04,0.97,0.97,1.06,1.13,1.12,1.07,1.12,1.07,1.09,1.31,1.42,1.45,1.43,1.42,1.51,1.39,1.44,1.33,1.31,1.35,1.48,1.37,1.29,1.27,1.28,1.36,1.30,1.17,1.30,1.30,1.49,1.47,1.37,1.38,1.40,1.24,1.32,1.52,1.51,1.35,1.33,1.28,1.15,1.54,1.63,1.50,1.44,1.56,1.47,1.33,1.39,1.35,1.24,1.27,1.37,1.31,1.40,1.36,1.31,1.24,1.31,1.43,1.52,1.43,1.39,1.34,1.27,1.35,1.37,1.43,1.32,1.39,1.30,1.44,1.43,1.45,1.38,1.33,1.30,1.33,1.27,1.19,1.08,0.98,0.93,1.04,1.07,1.24,1.29,1.25,1.26,1.26,1.27,1.06,1.12,1.21,1.26,1.29,1.49,1.42,1.36,1.41,1.51,1.33,1.17,1.20,1.21,0.99,1.03,1.03,1.07,1.12,1.18,1.05,1.05,1.23,1.28,1.26,1.26,1.31,1.31,1.24,1.31,1.28,1.12,1.18,1.13,1.38,1.43,1.29,1.12,1.07,0.99,1.11,1.08,0.95,1.02,0.95,0.91,0.96,1.05,1.00,0.98,0.84,0.83,0.81,0.84,0.89,0.88,0.73,0.81,0.76,0.78,0.83,0.75,0.76,0.77,0.78,0.82,0.85,0.83,0.93,0.85,0.94,0.89,0.88,1.07,1.04,1.07,0.92,1.03,1.12,1.09,0.99,0.96,0.96,0.96,0.86,0.98,1.09,1.09,0.96,1.06,0.91,0.96,0.98,1.03,0.91,0.92,0.92,0.87,0.88,0.84,0.89,0.88,0.77,0.96,1.00,1.01,0.89,0.88,0.96,1.00,1.13,1.00,0.95,0.94,0.86,0.85,0.89,0.85,0.81,0.76,0.80,0.98,0.89,0.89,0.81,0.87,1.04,0.92,0.86,0.77,0.88,1.06,0.94,0.89,1.01,1.12,0.96,0.93,0.74,0.76,0.66,0.71,0.69,0.64,0.75,0.72,0.70,0.68,0.66,0.62,0.68,0.77,0.76,0.64,0.69,0.63,0.76,0.78,0.70,0.71,0.74,0.76,0.84,0.92,0.87,0.89,0.77,0.68,0.90,0.88,0.97,0.88,1.01,1.10,1.05,1.01,1.16,1.03,1.13,1.05,0.92,0.91,1.06,1.20,1.05,1.09,1.22,1.12,1.21,1.22,1.29,1.31,1.14,1.03,0.97,0.97,0.89,0.80,0.97,1.12,0.96,0.85,0.86,0.88,0.89,0.83,0.75,0.85,0.72,0.72,0.77,0.74,0.85,0.86,0.88,0.92,0.95,0.94,0.91,1.07,0.96,0.93,0.95,1.01,0.95,0.95,1.12,1.15,1.05,0.99,0.98,1.11,1.12,1.13,1.16,0.96,0.95,1.10,1.01,0.91,0.99,0.91,0.84,0.92,0.96,0.94,1.00,0.95,0.99,0.95,1.10,1.09,1.07,1.08,1.25,1.15,1.16,1.14,1.21,1.21,1.23,1.22,1.36,1.41,1.41,1.47,1.18,1.22,1.21,1.25,1.07,1.05,0.89,0.83,1.00,0.85,0.76,0.77,0.85,0.91,1.03,1.07,1.08,0.99,1.08,1.10,1.05,1.05,1.08,1.03,1.02,1.02,1.08,1.17,1.16,1.11,1.12,1.34,1.20,1.20,1.15,1.25,1.04,1.03,1.02,1.16,1.10,1.13,1.12,1.18,1.11,0.97,1.07,1.06,1.25,1.37,1.51,1.52,1.44,1.37,1.36,1.34,1.50,1.47,1.59,1.45,1.32,1.34,1.45,1.24,1.21,1.24,1.33,1.47,1.46,1.27,1.40,1.30,1.35,1.47,1.27,1.09,1.15,1.16,1.29,1.20,1.16,1.27,1.21,1.26,1.29,1.30,1.40,1.42,1.47,1.44,1.61,1.73,1.53,1.59,1.50,1.38,1.48,1.57,1.52,1.60,1.45,1.48,1.50,1.42,1.64,1.71,1.81,1.80,1.79,1.52,1.41,1.33,1.36,1.14,1.19,1.18,1.39,1.32,1.26,1.36,1.34,1.38,1.19,1.16,1.12,1.02,0.99,0.99,1.04,1.05,1.01,1.00,0.92,0.87,0.84,0.85,0.81,0.73,0.84,0.73,0.86,0.84,0.90,0.89,0.78,0.75,0.70,0.85,0.85,0.88,0.90,1.01,0.93,0.89,0.92,0.86,0.76,0.74,0.71,0.80,0.93,0.87,0.91,0.88,0.93,0.97,1.07,0.95,1.01,1.13,1.04,1.13,1.03,1.00,1.05,1.03,1.16,1.29,1.17,1.23,1.15,1.11,0.94,1.03,1.06,1.00,0.99,1.06,1.13,1.09,1.06,1.04,1.03,0.97,1.00,1.01,0.98,1.01,0.88,0.99,0.97,1.08,1.01,1.05,1.13,1.12,0.99,1.00,0.94,1.00,0.92,1.00,1.01,1.01,0.98,0.96,0.91,1.02,1.02,1.04,1.13,1.20,1.15,1.28,1.11,1.19,1.04,0.93,1.00,0.94,0.91,0.93,0.90,0.80,0.77,0.80,0.81,0.83,0.83,0.80,0.84,0.77,0.83,0.85,0.81,0.91,0.84,0.88,0.90,0.93,1.11,1.02,0.97,0.94,0.86,0.95,0.98,0.82,0.99,0.94,1.04,1.08,1.18,1.25,1.26,1.30,1.18,1.23,1.22,1.28,1.21,1.24,1.23,1.17,1.18,0.99,1.10,1.08,1.08,1.30,1.20,1.28,1.20,1.25,1.25,1.13,1.15,1.03,0.94,0.94,0.94,0.75,0.77,0.90,0.76,0.91,0.84,0.91,0.90,0.87,0.83,1.06,0.91,1.03,1.13,0.98,1.11,1.03,0.99,0.92,0.83,0.73,0.90,0.97,0.97,0.91,1.07,0.97,0.98,1.08,0.98,0.79,0.76,0.75,0.65,0.75,0.70,0.76,0.64,0.80,0.68,0.75,0.95,1.16,1.02,0.98,0.82,0.90,0.91,1.04,0.94,0.84,0.84,0.80,0.89,1.05,0.89,0.90,0.85,1.01,0.89,0.90,0.72,0.74,0.75,0.76,0.80,0.83,0.76,0.68,0.77,0.77,0.73,0.83,0.92,0.96,1.01,1.13,1.10,0.93,0.82,0.83,0.92,0.92,1.03,0.86,0.73,0.77,0.80,0.72,0.88,1.13,1.23,1.17,1.21,1.23,1.17,1.15,1.13,1.13,0.95,1.05,0.94,0.91,0.87,0.73,0.92,0.94,0.92,0.80,0.88,0.88,0.83,0.92,0.86,0.81,0.78,0.77,0.84,0.82,0.71,0.68,0.72,0.73,0.75,0.70,0.68,0.64,0.69,0.76,0.88,0.87,0.95,0.94,1.01,0.99,1.02,1.05,1.04,1.00,1.05,0.91,0.94,1.03,1.04,1.09,1.04,1.02,1.00,0.86,0.98,1.04,0.92,0.84,1.02,1.05,1.04,1.00,1.06,1.08,1.00,1.01,0.90,0.86,0.92,0.90,0.90,0.86,0.84,0.85,0.84,0.84,0.88,0.98,0.97,0.94,0.91,0.84,0.84,0.82,0.77,0.83,0.82,0.81,0.83,0.80,0.78,0.93,0.87,0.87,0.95,0.94,1.03,1.05,1.32,1.28,1.21,1.32,1.42,1.41,1.38,1.38,1.42,1.40,1.45,1.37,1.40,1.35,1.20,1.15,1.29,1.42,1.37,1.39,1.42,1.33,1.40,1.22,1.33,1.23,1.27,1.11,1.30,1.18,1.13,1.23,1.18,1.20,1.25,1.18,1.08,1.08,1.00,1.09,1.18,1.19,1.33,1.67,1.47,1.50,1.50,1.61,1.48,1.33,1.43,1.43,1.61,1.59,1.49,1.33,1.19,1.18,1.36,1.47,1.41,1.48,1.44,1.49,1.48,1.48,1.45,1.59,1.61,1.52,1.47,1.37,1.33,1.27,1.32,1.42,1.46,1.35,1.41,1.47,1.36,1.35,1.30,1.32,1.23,1.19,1.16,1.38,1.22,1.39,1.39,1.38,1.27,1.37,1.26,1.12,1.07,0.89,1.04,1.12,1.01,0.99,1.04,1.20,1.15,1.05,1.07,1.03,0.99,1.16,1.05,0.91,1.02,1.02,0.89,0.74,0.80,0.85,0.86,0.74,0.80,0.68,0.82,0.68,0.79,0.66,0.73,0.80,0.85,0.74,0.81,0.83,0.81,0.76,0.83,0.82,0.82,0.74,0.77,0.81,0.82,0.87,0.85,1.03,0.93,0.86,0.88,0.77,0.78,0.89,0.93,0.94,1.00,1.02,1.08,0.89,0.84,0.86,0.85,0.81,0.75,0.79,0.81,0.84,0.89,1.00,0.91,0.92,0.97,0.96,0.99,1.01,1.04,1.02,1.10,1.02,1.00,0.93,0.97,0.88,0.95,0.91,0.84,0.92,0.94,0.82,0.88,0.76,0.86,0.81,1.00,1.00,0.86,1.05,1.14,1.09,1.21,1.30,1.21,1.25,1.24,1.30,1.20,1.23,1.09,1.11,1.04,1.05,0.90,0.88,0.99,0.85,0.90,0.83,0.86,0.97,0.99,1.01,1.18,1.16,1.23,1.02,1.11,0.89,0.90,1.03,1.07,0.99,0.92,0.92,0.84,0.80,0.91,0.98,0.86,1.20,1.04,0.99,0.88,1.10,1.13,1.12,1.12,1.15,1.10,1.13,1.16,1.10,1.08,1.18,1.16,1.09,1.06,1.07,1.00,0.96,0.98,1.03,0.94,0.92,1.00,0.97,0.94,0.90,0.89,0.82,0.95,0.92,0.99,1.06,0.96,0.89,0.80,0.89,0.86,0.88,1.01,1.04,1.02,1.00,1.01,1.25,1.20,1.14,1.18,1.33,1.24,1.38,1.39,1.54,1.53,1.46,1.36,1.39,1.35,1.29,1.24,1.24,1.23,1.21,1.22,1.27,1.06,1.11,1.09,1.07,1.19,1.04,1.08,0.92,0.95,0.96,1.11,1.13,1.18,1.25,1.09,0.94,0.88,1.00,0.91,0.98,0.93,1.01,1.31,1.23,1.10,1.11,1.04,0.94,0.95,0.94,1.06,1.11,0.99,0.92,0.80,0.90,1.06,0.98,1.18,1.33,1.20,1.09,1.03,1.05,0.97,0.98,1.09,1.06,1.01,0.98,0.81,0.96,1.18,1.08,1.12,1.23,1.22,1.19,1.16,1.21,1.14,1.13,1.08,1.01,1.04,1.04,1.08,1.07,1.10,1.06,1.02,1.13,1.33,1.34,1.28,1.37,1.33,1.26,1.41,1.48,1.37,1.33,1.34,1.31,1.38,1.30,1.25,1.48,1.42,1.45,1.38,1.43,1.64,1.72,1.84,1.92,1.71,1.62,0.97,1.04,1.20,1.23,1.27,1.28,1.37,1.32,1.45,1.29,1.36,1.41,1.27,1.40,1.38,1.29,1.27,1.14,1.11,1.06,1.16,1.12,1.15,0.97,1.11,1.22,1.08,1.26,1.16,1.23,1.20,1.17,1.15,1.12,1.05,1.14,1.10,1.08,1.03,0.89,0.93,0.98,1.09,1.06,1.16,1.06,0.98,1.02,1.07,1.11,1.23,1.15,1.06,1.12,1.11,0.95,0.90,1.09,1.05,1.07,1.21,1.02,1.02,1.00,0.96,0.93,0.80,0.90,0.83,0.86,1.11,1.06,0.94,0.93,0.93,0.89,0.76,0.86,0.93,0.97,0.84,1.04,1.03,0.85,0.81,0.89,0.89,0.75,0.86,0.86,0.89,0.75,0.79,0.87,0.88,0.82,0.93,0.98,1.11,1.16,1.19,1.27,1.31,1.22,1.28,1.13,1.13,1.05,1.12,1.14,1.27,1.28,1.48,1.34,1.37,1.34,1.33,1.22,1.18,1.22,1.48,1.29,1.33,1.40,1.37,1.36,1.37,1.28,1.32,1.30,1.29,1.35,1.37,1.27,1.30,1.39,1.44,1.24,1.42,1.41,1.29,1.32,1.25,1.26,1.15,1.16,1.35,1.37,1.29,1.33,1.36,1.34,1.30,1.26,1.38,1.34,1.14,1.10,1.12,1.14,1.21,1.16,1.05,1.07,0.97,0.89,0.96,0.96,0.97,0.97,1.01,1.03,1.20,1.00,1.05,1.17,1.21,1.06,1.02,1.12,1.16,1.17,1.15,1.19,1.25,1.27,1.11,1.12,1.13,1.01,1.00,1.07,1.13,1.21,1.21,1.33,1.32,1.31,1.42,1.33,1.33,1.23,1.14,1.17,1.03,0.95,1.02,1.00,0.88,0.82,0.87,0.93,0.80,0.90,0.90,0.88,0.82,0.95,0.90,0.95,0.97,0.90,0.77,0.93,0.83,0.86,1.05,1.08,1.22,1.10,1.14,1.12,1.02,0.95,0.91,1.01,1.10,1.12,1.02,0.94,0.93,1.00,1.02,0.93,0.87,0.95,1.02,1.13,1.01,1.06,1.03,1.07,1.09,1.07,1.11,1.06,1.16,1.12,1.14,1.08,1.08,1.01,1.06,0.99,1.01,1.01,0.94,0.94,1.05,1.17,1.12,1.11,1.08,1.12,1.05,0.99,1.02,1.12,1.08,1.05,1.19,1.13,1.17,1.29,1.32,1.33,1.24,1.23,1.19,1.27,1.06,1.20,1.26,1.21,1.22,1.26,1.09,1.05,1.06,1.08,1.30,1.21,1.15,1.21,1.09,1.03,1.01,1.04,1.11,1.17,1.26,1.10,1.15,1.12,1.05,1.11,1.07,1.14,1.11,1.20,1.29,1.38,1.46,1.56,1.48,1.41,1.43,1.34,1.16,1.28,1.18,1.20,1.18,1.24,1.39,1.45,1.22,1.18,1.17,1.24,1.27,1.08,1.12,1.14,1.17,1.17,1.24,1.21,1.24,1.25,1.23,1.11,1.13,1.11,1.26,1.20,1.18,1.31,1.25,1.19,1.35,1.32,1.32,1.18,1.09,1.10,1.11,1.27,1.33,1.36,1.28,1.30,1.22,1.28,1.27,1.18,1.42,1.41,1.34,1.23,1.40,1.42,1.30,1.30,1.28,1.33,1.39,1.29,1.23,1.38,1.36,1.29,1.28,1.22,1.23,1.23,1.31,1.34,1.34,1.24,1.48,1.50,1.36,1.33,1.27,1.36,1.18,1.03,1.10,0.99,1.12,0.99,1.01,1.20,1.05,1.04,1.00,1.03,1.11,1.08,1.19,1.16,1.26,1.34,1.40,1.29,1.10,0.99,1.13,0.98,1.05,1.10,0.99,1.04,1.15,1.10,1.25,1.24,1.29,1.22,1.15,1.44,1.20,1.31,1.45,1.39,1.26,1.25,1.22,1.10,1.03,1.03,1.00,1.02,1.02,0.98,0.98,0.90,0.98,0.94,0.87,0.83,0.82,0.82,0.94,0.85,0.81,0.79,0.81,0.90,0.98,0.90,0.80,0.71,0.78,0.74,0.79,0.86,0.88,0.85,0.95,0.99,1.02,1.06,1.22,1.25,1.08,1.03,0.99,0.95,1.10,1.12,1.11,1.03,0.87,0.95,1.00,0.89,0.94,1.01,0.85,0.95,0.83,0.88,0.82,0.80,0.83,0.83,0.87,1.00,0.78,0.89,0.89,0.91,1.12,1.22,1.13,1.22,1.17,1.06,0.99,0.96,0.88,1.07,1.05,0.96,0.97,0.99,1.12,1.14,1.12,1.16,1.20,1.21,1.20,1.17,0.99,1.09,1.07,0.91,0.95,0.87,0.82,0.85,0.87,0.78,0.86,0.88,0.96,1.12,1.00,0.94,0.87,0.84,0.88,0.81,0.78,0.72,0.90,0.75,0.79,0.70,0.70,0.81,0.81,0.86,0.71,0.73,0.81,0.77,0.91,0.87,0.87,0.95,0.95,0.92,0.87,0.88,0.86,0.89,0.89,1.03,0.98,0.86,0.98,0.85,0.94,1.06,0.94,0.98,0.99,0.82,0.94,0.96,0.97,1.12,0.81,0.92,0.97,0.83,0.85,0.99,0.90,0.90,1.00,0.95,0.95,0.89,0.87,0.98,1.00,1.20,1.20,1.16,1.17,1.19,1.42,1.16,1.21,1.32,1.31,1.29,1.16,1.09,1.01,1.04,0.97,0.99,0.87,0.97,0.79,0.87,0.87,0.85,0.97,0.99,0.96,0.90,1.00,1.05,1.11,1.12,1.13,1.19,1.00,1.02,0.96,1.15,0.93,0.86,0.74,0.82,0.89,0.87,0.81,0.86,0.85,0.73,0.73,0.75,0.78,0.83,0.75,0.78,0.75,0.64,0.69,0.81,0.92,0.89,0.86,0.80,0.99,0.97,1.06,0.98,0.94,0.82,0.87,0.77,0.91,0.78,0.87,1.03,1.00,1.18,1.08,1.04,1.06,1.07,1.01,1.04,1.02,0.95,0.95,0.99,0.98,1.13,1.09,1.01,1.22,1.01,0.76,0.81,0.81,1.00,0.96,1.08,1.05,0.98,0.90,0.87,0.93,1.02,1.01,0.97,1.11,0.89,0.96,0.99,1.12,1.03,1.04,0.96,0.88,0.94,0.87,0.94,0.97,1.17,0.98,0.89,0.95,1.05,1.08,1.07,1.04,1.08,1.20,1.10,1.03,1.07,1.10,1.08,1.03,1.09,1.21,1.09,0.93,1.02,0.92,0.95,1.12,1.23,1.20,1.28,1.13,1.05,1.12,1.09,1.00,1.13,1.28,1.07,1.10,1.13,1.15,1.05,0.99,0.97,1.00,1.12,1.12,1.09,1.12,1.22,1.25,1.12,0.99,1.00,1.16,1.22,1.44,1.28,1.31,1.19,1.25,1.25,1.15,1.24,1.30,1.21,1.16,1.10,1.10,1.08,1.31,1.19,1.20,1.23,1.08,1.25,1.35,1.30,1.39,1.31,1.20,1.20,1.28,1.20,1.12,1.11,1.15,1.09,0.99,0.91,0.92,1.07,0.97,1.04,1.03,0.96,1.02,1.02,1.07,1.14,1.17,1.17,0.93,0.94,1.01,0.96,0.87,0.89,0.89,0.79,0.72,0.88,0.82,0.83,0.89,0.91,0.89,0.97,0.87,0.90,0.95,0.87,0.99,0.94,0.95,0.82,0.90,0.89,0.89,0.82,0.88,0.75,0.85,0.92,0.99,0.83,0.89,0.84,0.83,0.78,0.89,1.02,0.83,0.87,0.87,1.00,1.05,1.05,1.14,1.06,0.98,0.99,0.91,0.88,0.94,0.88,0.87,0.82,0.86,0.82,0.79,0.73,0.92,0.97,0.99,0.97,0.99,0.93,1.03,0.83,0.94,1.04,0.86,0.82,0.82,0.83,0.94,0.82,0.85,0.87,0.80,0.85,0.91,0.89,0.88,0.88,0.85,0.85,0.92,0.91,0.81,0.81,0.89,0.81,0.91,0.89,0.89,0.96,0.91,0.88,0.85,0.83,0.93,0.91,0.81,0.92,0.90,0.88,0.86,0.94,0.82,0.99,0.97,1.04,0.94,0.87,0.80,0.99,0.99,0.99,0.95,1.09,1.04,1.17,1.36,1.35,1.19,1.20,1.07,1.06,1.03,1.05,1.17,1.10,1.13,1.08,1.16,1.10,1.05,1.09,0.96,0.96,1.04,1.04,0.95,0.97,0.91,0.94,1.00,0.94,0.90,0.84,0.77,0.82,0.83,0.81,0.77,0.84,0.85,0.84,0.91,0.90,0.79,0.87,0.73,0.78,0.84,0.93,0.94,0.79,0.96,0.83,0.84,0.93,0.86,0.84,0.90,0.81,0.86,0.92,0.94,0.98,1.05,1.06,1.07,1.05,1.06,1.12,1.17,1.15,1.21,1.29,1.28,1.21,1.21,1.18,1.18,1.28,1.35,1.21,1.06,0.97,0.91,0.94,0.90,1.08,1.14,1.05,1.22,1.33,1.42,1.29,1.38,1.47,1.39,1.46,1.38,1.45,1.39,1.39,1.25,1.11,1.03,1.04,1.10,1.12,1.09,1.01,0.92,0.89,1.00,0.87,1.00,0.94,1.02,1.22,1.13,1.13,1.00,0.97,0.93,0.96,1.00,0.95,1.09,1.01,1.08,1.06,1.14,1.05,1.03,1.10,1.08,1.07,1.09,1.19,1.20,1.14,1.06,1.06,1.12,0.90,1.03,0.96,0.96,1.03,1.10,1.01,1.04,1.06,1.08,1.01,0.96,0.96,0.98,1.02,1.00,0.83,0.97,0.89,1.00,1.10,1.21,1.14,1.08,1.11,1.10,1.17,1.28,1.22,1.15,1.03,1.03,1.07,1.08,1.01,1.04,1.14,1.11,1.03,1.02,1.05,1.06,1.06,0.99,1.12,1.09,1.17,1.19,1.18,1.23,1.14,1.04,0.98,1.11,1.00,1.05,1.09,1.12,1.25,1.36,1.36,1.19,1.23,1.10,1.02,1.01,1.02,1.07,1.16,1.18,1.16,1.14,1.23,1.14,1.16,1.14,1.11,1.03,1.07,0.98,1.19,1.17,1.22,1.20,1.34,1.33,1.43,1.48,1.53,1.66,1.64,1.56,1.44,1.41,1.56,1.61,1.63,1.69,1.70,1.77,1.92,1.82,1.80,1.82,1.74,1.81,1.73,1.70,1.57,1.61,1.52,1.64,1.56,1.16,1.22,1.19,1.30,1.23,1.25,1.29,1.27,1.30,1.29,1.24,1.29,1.24,1.14,1.15,1.33,1.14,1.04,1.04,1.08,1.11,1.12,1.15,1.21,1.14,1.18,1.19,1.16,1.23,1.26,1.16,1.17,1.16,1.04,1.20,1.25,1.44,1.21,1.34,1.19,1.11,1.04,0.90,0.95,0.92,1.00,0.92,1.12,1.13,1.15,1.24,1.25,1.18,1.06,0.96,0.95,1.03,1.01,1.22,1.13,1.04,0.95,1.03,1.04,1.08,1.15,1.21,1.24,1.19,1.10,0.96,0.94,0.95,1.04,0.88,0.89,0.90,0.86,1.00,1.06,1.01,0.95,1.05,1.07,1.05,0.92,1.08,0.97,0.95,0.91,0.88,0.88,0.88,0.92,0.89,0.79,0.94,0.87,0.97,0.91,1.09,1.11,1.13,1.27,1.13,1.22,1.05,1.15,1.12,1.12,1.12,0.96,0.99,0.90,1.03,0.98,0.98,0.85,0.91,1.00,0.98,1.01,1.08,1.08,1.05,0.97,0.96,0.96,0.89,0.81,0.83,0.81,0.82,0.83,0.97,0.95,0.81,0.93,0.94,0.87,0.83,0.95,1.00,0.89,0.81,0.94,0.95,1.02,1.06,1.23,1.11,1.11,1.14,1.18,1.09,1.13,1.30,1.34,1.40,1.45,1.46,1.32,1.29,1.24,1.13,1.07,1.07,1.08,0.95,1.18,1.15,1.11,1.18,1.05,1.03,1.17,1.00,1.00,1.06,1.09,1.00,1.01,0.95,0.86,0.92,0.82,0.80,0.83,0.75,0.78,0.80,0.84,0.95,1.01,1.01,1.03,1.03,1.09,1.15,1.09,1.11,0.94,0.99,0.84,0.98,1.08,1.12,1.07,1.24,1.16,1.14,1.16,0.96,1.07,0.91,1.03,0.87,0.86,0.81,0.82,0.89,0.88,0.93,1.01,1.02,1.17,1.12,1.20,1.03,0.90,0.86,0.69,0.76,0.88,0.90,0.95,0.79,0.78,0.75,0.77,0.73,0.71,0.85,0.77,0.84,0.92,1.05,1.00,1.15,1.00,1.12,1.05,1.06,1.22,1.22,1.19,1.06,0.95,0.96,0.90,0.94,0.95,0.89,0.88,0.85,0.98,1.02,1.02,1.03,1.01,0.92,0.93,1.01,1.05,1.04,1.14,1.10,1.09,1.16,1.06,1.27,1.22,1.22,1.22,1.27,1.25,1.28,1.28,1.26,1.27,1.35,1.30,1.18,1.05,1.21,1.28,1.28,1.11,1.03,1.04,0.98,0.96,1.10,1.00,0.99,1.07,1.15,1.11,1.03,1.09,1.05,1.00,0.96,1.13,0.98,1.04,1.02,1.01,1.05,1.00,1.07,1.03,1.10,0.96,0.94,1.03,1.12,1.07,1.09,0.98,1.01,0.97,0.81,1.04,1.10,1.11,1.22,1.09,1.16,1.06,1.11,1.19,1.16,1.26,1.15,1.32,1.12,1.05,1.04,1.11,1.16,1.22,1.32,1.23,1.37,1.28,1.27,1.17,1.31,1.29,1.22,1.16,1.12,1.09,1.28,1.13,1.27,1.27,1.32,1.40,1.46,1.42,1.41,1.38,1.34,1.40,1.51,1.43,1.49,1.45,1.41,1.41,1.45,1.45,1.46,1.68,1.74,1.59,1.60,1.68,1.79,1.64,1.76,1.50,1.63,1.73,1.62,1.78,1.75,1.73,1.89,1.80,1.69,1.70,1.68,1.69,1.57,1.68,1.73,1.70,1.59,1.65,1.50,1.41,1.45,1.45,1.55,1.40,1.44,1.48,1.31,1.28,1.27,1.24,1.39,1.40,1.38,1.33,1.38,1.51,1.49,1.41,1.42,1.34,1.22,1.28,1.17,1.19,1.09,1.11,1.00,1.07,1.15,1.17,1.22,1.29,1.27,1.20,1.24,1.21,1.24,1.38,1.33,1.43,1.47,1.50,1.28,1.45,1.48,1.58,1.73,1.63,1.57,1.59,1.52,1.59,1.57,1.62,1.54,1.48,1.47,1.39,1.42,1.37,1.25,1.19,1.45,1.40,1.43,1.27,1.39,1.15,1.16,1.22,1.26,1.19,1.07,1.02,1.16,1.10,1.06,1.07,1.05,1.14,1.12,1.38,1.22,1.21,1.36,1.30,1.40,1.59,1.48,1.52,1.63,1.69,1.60,1.54,1.39,1.47,1.51,1.54,1.42,1.38,1.28,1.20,1.40,1.23,1.24,1.18,1.23,1.29,1.40,1.34,1.41,1.30,1.27,1.14,1.30,1.09,1.08,1.30,1.29,1.23,1.26,1.06,1.09,0.96,0.96,0.89,0.93,0.82,0.81,0.96,0.92,0.94,0.80,0.83,0.85,0.84,0.93,0.87,0.89,0.86,0.94,0.90,0.87,0.95,1.06,1.08,1.08,1.05,1.06,1.06,1.05,1.06,1.09,1.18,1.22,1.39,1.32,1.30,1.31,1.30,1.42,1.33,1.33,1.27,1.17,1.22,1.17,1.04,1.00,1.01,1.25,1.36,1.37,1.55,1.72,1.66,1.69,1.82,1.70,1.70,1.67,1.44,1.52,1.69,1.47,1.59,1.62,1.65,1.59,1.57,1.63,1.44,1.31,1.14,1.05,0.96,1.10,1.03,1.00,1.10,1.26,1.28,1.41,1.45,1.24,1.30,1.12,1.07,0.91,0.77,0.98,1.04,1.10,1.05,1.10,1.08,1.20,1.07,0.99,0.99,1.08,0.85,0.93,1.01,1.13,1.13,1.14,1.10,1.13,1.13,1.17,1.05,1.03,1.01,1.12,1.16,1.25,1.12,1.19,1.09,1.06,0.93,0.86,0.94,0.90,0.89,0.90,0.95,1.02,0.96,0.92,1.08,1.01,0.92,0.93,0.82,0.81,0.68,0.85,0.83,0.79,0.82,0.88,0.88,0.87,1.04,1.04,0.95,1.04,1.04,0.98,1.10,1.05,0.96,0.85,0.94,0.97,0.92,0.97,1.01,1.16,0.88,0.93,0.98,1.15,1.05,1.11,1.05,1.02,1.00,0.91,0.94,1.03,1.02,1.12,1.18,1.15,1.34,1.42,1.49,1.57,1.43,1.30,1.22,1.36,1.35,1.46,1.52,1.45,1.47,1.63,1.72,1.54,1.38,1.34,1.29,1.29,1.22,1.25,1.22,1.20,1.16,1.13,1.18,1.02,1.08,1.07,1.00,0.97,1.01,0.95,0.86,0.86,0.93,0.94,1.06,1.05,1.01,0.96,1.01,1.05,1.04,1.00,1.07,0.97,1.08,1.01,0.94,0.99,1.02,1.10,1.17,1.23,1.14,1.28,1.30,1.34,1.36,1.43,1.37,1.43,1.49,1.27,1.33,1.27,1.36,1.49,1.43,1.35,1.37,1.43,1.48,1.48,1.49,1.33,1.40,1.30,1.29,1.35,1.49,1.51,1.58,1.54,1.69,1.51,1.55,1.53,1.57,1.45,1.57,1.47,1.48,1.40,1.42,1.76,1.56,1.44,1.38,1.36,1.29,1.39,1.34,1.34,1.44,1.53,1.66,1.64,1.61,1.33,1.34,1.30,1.34,1.50,1.44,1.52,1.53,1.47,1.45,1.39,1.36,1.56,1.61,1.41,1.45,1.55,1.41,1.37,1.40,1.43,1.34,1.29,1.25,1.27,1.27,1.20,1.27,1.29,1.39,1.30,1.33,1.16,1.15,1.10,1.19,1.23,1.18,1.27,1.35,1.37,1.36,1.36,1.43,1.39,1.37,1.36,1.34,1.26,1.05,1.13,0.93,0.95,1.03,0.99,1.04,1.17,1.10,1.03,1.14,1.16,1.13,1.20,1.14,1.13,1.22,1.23,1.20,1.14,1.17,1.26,1.20,1.13,1.12,1.12,1.08,1.03,0.95,1.09,1.10,1.23,1.37,1.36,1.25,1.18,1.20,1.09,1.03,1.17,1.29,1.40,1.31,1.12,1.28,1.13,0.97,1.12,1.12,1.15,1.18,1.13,1.10,1.01,1.11,1.18,1.07,1.09,1.07,0.86,0.89,0.88,0.99,0.98,1.09,0.98,0.99,0.94,0.97,0.85,0.92,0.99,1.01,1.17,1.17,1.18,1.33,1.20,1.24,1.39,1.44,1.52,1.59,1.50,1.32,1.31,1.07,1.04,1.06,1.11,1.11,1.09,0.97,0.96,0.99,1.03,1.10,0.86,0.87,0.83,0.73,0.67,0.72,0.78,0.86,0.94,0.97,1.01,1.12,1.01,1.10,1.09,0.99,0.99,1.12,1.22,1.20,1.01,1.03,1.16,1.28,1.10,1.00,0.89,0.86,1.01,0.82,0.76,0.73,0.80,0.84,0.81,0.82,0.87,0.85,0.83,0.77,0.81,0.79,0.75,0.79,0.78,0.85,0.75,0.99,0.93,0.92,1.01,1.02,1.05,1.12,1.04,1.10,1.06,1.02,1.10,1.22,1.26,1.20,0.97,0.94,0.94,0.97,0.92,0.93,0.92,0.81,0.88,0.93,0.85,0.91,1.02,0.93,0.96,0.90,0.95,0.93,0.85,0.87,0.91,0.93,0.91,0.81,0.78,0.84,0.69,0.68,0.69,0.78,0.68,0.88,0.86,0.85,0.77,0.78,0.69,0.83,0.82,0.77,0.65,0.69,0.68,0.70,0.81,0.74,0.88,0.93,0.92,0.83,1.04,0.93,0.99,0.98,0.92,1.02,0.83,0.89,0.87,0.76,0.80,0.80,0.87,0.94,0.94,0.79,0.80,0.73,0.90,0.80,0.93,1.00,0.95,0.96,0.93,0.95,0.93,0.93,0.96,0.83,0.97,0.93,1.00,0.95,0.81,0.84,0.96,0.85,0.84,0.81,0.95,1.02,1.07,1.03,1.12,1.15,1.23,1.22,1.29,1.13,1.13,1.01,1.04,1.00,1.04,0.95,1.00,0.98,1.04,1.05,1.00,1.19,1.17,1.12,1.24,1.18,1.12,1.07,1.00,1.03,0.96,0.98,0.87,1.02,0.76,1.02,1.01,0.88,0.87,1.01,1.02,1.00,1.07,1.05,1.12,1.02,1.12,1.01,0.97,1.04,1.00,1.06,1.05,1.19,1.24,1.20,1.09,1.22,1.12,1.14,1.21,1.12,1.32,1.16,1.09,1.13,1.12,1.00,1.07,1.03,0.96,1.00,0.98,1.12,1.05,1.10,1.29,1.42,1.41,1.33,1.35,1.31,1.29,1.31,1.33,1.29,1.18,1.26,1.30,1.30,1.33,1.60,1.49,1.43,1.33,1.39,1.33,1.26,1.38,1.44,1.42,1.24,1.16,1.18,1.24,1.26,1.25,1.28,1.25,1.12,1.16,1.14,1.11,1.02,1.02,1.00,1.05,0.99,0.93,0.93,0.95,1.04,1.13,1.14,1.12,1.02,1.11,1.03,1.10,1.01,1.05,1.13,1.11,1.19,1.21,1.03,1.21,1.20,1.12,1.02,1.02,0.98,0.90,0.95,1.04,0.99,1.10,0.98,0.96,0.82,0.97,1.14,1.23,1.09,1.08,0.98,0.96,0.90,0.92,1.03,1.06,1.02,1.05,1.04,0.99,1.01,1.01,1.14,1.11,1.08,1.02,1.05,1.05,0.98,0.98,1.12,1.08,1.10,1.08,1.02,1.03,0.98,0.86,0.91,0.82,0.74,0.76,0.91,0.97,0.91,0.84,0.83,0.91,1.03,1.06,0.99,0.87,0.92,0.89,1.01,1.04,0.99,1.17,1.18,1.10,1.20,1.32,1.25,1.23,1.17,1.24,1.29,1.39,1.44,1.25,1.22,1.05,1.13,1.20,0.98,1.00,0.98,0.97,0.94,1.07,0.88,0.92,1.10,1.08,0.88,0.85,0.92,0.97,1.09,0.96,0.94,1.11,0.96,1.04,1.14,0.89,1.00,1.00,1.08,1.03,0.95,1.03,0.89,1.00,1.04,0.89,0.94,0.83,0.79,0.85,0.75,0.85,0.92,0.97,0.89,0.84,0.92,0.82,0.84,0.89,0.86,0.88,0.95,0.96,0.85,0.88,0.97,0.89,1.02,1.20,1.12,1.16,1.03,0.92,0.88,0.92,0.90,0.87,0.97,0.93,0.85,0.87,0.99,0.98,0.83,0.86,0.95,0.83,0.89,1.08,0.93,1.16,1.22,1.18,1.00,0.93,0.91,1.05,1.06,1.11,1.00,1.08,0.95,0.94,0.95,0.88,0.94,0.89,0.85,0.73,0.77,0.69,0.73,0.93,1.00,0.91,0.93,0.88,0.91,0.88,0.87,0.90,0.99,0.95,1.07,1.05,0.92,0.96,0.95,1.03,0.89,0.92,1.06,1.04,1.06,0.99,1.08,1.06,1.03,1.09,1.19,1.17,1.20,1.11,1.19,1.09,1.09,1.04,1.11,1.18,1.20,1.05,1.21,1.08,0.93,1.07,1.13,1.21,1.22,1.26,1.24,1.01,1.18,1.22,1.09,1.15,1.31,1.15,1.14,1.18,1.15,1.12,1.09,1.12,0.97,1.05,1.09,1.03,0.86,1.06,1.13,1.18,1.28,1.30,1.38,1.25,1.17,1.20,1.19,1.30,1.04,1.18,1.05,0.98,0.92,0.89,0.90,0.85,0.82,0.87,0.79,0.84,0.80,0.83,1.00,0.89,0.94,0.96,0.88,0.81,0.98,0.98,0.93,1.00,1.03,1.00,0.90,0.88,0.94,0.84,0.91,0.92,0.98,0.96,0.97,0.99,0.94,0.91,0.92,0.99,1.06,1.07,1.14,1.17,1.10,1.15,1.03,1.16,1.17,1.21,1.21,1.14,0.90,0.88,0.80,0.81,0.91,0.93,0.82,0.76,0.75,0.74,0.80,0.87,0.84,0.76,0.89,0.88,0.83,0.84,0.87,0.91,0.93,0.99,0.97,0.83,0.89,0.90,0.89,0.85,0.87,0.88,0.85,0.91,0.90,1.05,0.93,0.89,0.90,0.84,0.87,0.92,0.94,0.97,1.12,1.06,1.00,0.97,1.13,1.13,1.10,1.13,1.14,1.13,1.03,1.12,1.15,1.21,1.12,1.09,1.09,1.19,1.15,1.10,1.15,0.99,1.11,1.14,1.22,1.26,1.22,1.28,1.24,1.17,1.20,1.20,1.15,1.02,1.03,1.02,1.11,1.05,0.99,1.12,1.04,1.00,0.85,0.97,0.92,0.95,0.98,1.06,1.10,0.95,0.98,1.00,1.11,1.21,1.13,1.13,1.18,1.31,1.20,1.19,1.01,1.04,1.11,1.23,1.13,1.16,1.12,1.27,1.32,1.30,1.39,1.29,1.33,1.36,1.24,1.25,1.31,1.32,1.28,1.25,1.11,1.20,1.26,1.20,1.13,1.09,1.21,1.20,1.42,1.45,1.55,1.45,1.28,1.28,1.25,1.04,1.06,1.04,1.00,1.00,1.12,1.08,1.16,1.05,1.05,1.05,1.08,1.21,1.08,1.18,1.16,1.21,1.30,1.33,1.39,1.37,1.21,1.24,1.31,1.37,1.29,1.25,1.09,1.13,1.27,1.34,1.35,1.16,1.18,1.15,1.16,1.15,1.15,1.15,1.19,1.19,1.10,1.07,0.97,1.01,0.95,1.08,1.11,1.11,1.02,1.04,0.99,1.04,0.96,0.98,0.88,0.85,0.86,0.84,0.82,0.93,0.86,0.90,0.96,0.98,0.84,0.89,0.74,0.87,0.80,0.85,0.87,0.82,0.92,1.05,0.95,1.03,0.92,0.88,0.92,0.84,0.78,0.78,0.73,0.77,0.79,0.79,0.79,0.89,1.14,1.05,0.99,0.94,1.18,1.01,1.09,1.18,1.08,1.13,1.07,0.96,1.02,1.10,1.12,1.18,1.07,1.10,1.29,1.23,1.28,1.22,1.35,1.28,1.28,1.28,1.43,1.13,1.26,1.29,1.33,1.32,1.30,1.42,1.49,1.44,1.34,1.33,1.22,1.18,1.15,1.05,1.02,1.04,1.03,1.08,1.17,1.13,1.06,1.15,1.11,1.09,0.98,0.99,0.99,0.94,0.91,0.95,0.99,0.87,0.89,0.86,0.92,0.86,0.89,1.00,0.85,0.93,0.92,0.98,0.98,0.98,0.97,0.94,0.95,0.96,0.95,1.00,1.01,0.96,1.06,1.16,1.05,0.96,0.93,1.09,1.10,1.02,0.89,0.87,1.06,1.07,1.15,1.25,1.24,1.33,1.11,1.06,1.03,1.02,1.06,1.07,1.15,1.13,1.08,1.05,1.04,1.22,1.25,1.26,1.39,1.34,1.52,1.49,1.50,1.55,1.50,1.56,1.47,1.34,1.23,1.24,1.26,1.36,1.35,1.27,1.30,1.34,1.31,1.37,1.41,1.40,1.25,1.20,1.17,1.24,1.23,1.20,1.20,1.31,1.26,1.06,1.00,1.13,1.21,1.18,1.16,1.14,1.10,1.11,1.24,1.12,0.99,1.18,1.11,1.18,1.28,1.06,1.12,0.99,0.95,0.90,0.88,0.85,0.84,0.85,0.80,0.93,0.94,0.94,0.93,1.02,1.12,1.05,1.11,0.88,0.78,0.81,0.83,0.99,0.88,0.88,0.89,1.02,0.95,1.03,0.99,0.94,0.96,1.03,0.95,0.96,0.99,0.98,1.01,0.99,0.97,1.00,0.98,0.86,0.90,0.88,0.76,0.84,0.87,0.83,0.87,1.58,1.58,1.73,1.62,1.73,1.84,1.77,1.73,1.61,1.49,1.45,1.35,1.15,1.28,1.29,1.28,1.24,1.30,1.30,1.38,1.17,1.05,1.04,1.26,1.29,1.36,1.26,1.11,1.09,1.17,1.17,1.36,1.48,1.41,1.47,1.68,1.51,1.57,1.62,1.63,1.60,1.53,1.39,1.62,1.73,1.76,1.71,1.78,1.92,1.78,1.83,1.79,1.59,1.56,1.57,1.61,1.72,1.73,1.69,1.58,1.58,1.54,1.75,1.70,1.67,1.55,1.50,1.75,1.77,1.83,1.93,1.88,1.85,1.77,1.79,1.90,2.02,1.72,1.86,1.78,1.70,1.78,1.67,1.69,1.61,1.60,1.63,1.62,1.63,1.49,1.52,1.49,1.42,1.34,1.43,1.41,1.46,1.34,1.34,1.42,1.48,1.55,1.42,1.29,1.34,1.22,1.36,1.26,1.40,1.49,1.41,1.42,1.33,1.51,1.52,1.68,1.38,1.54,1.63,1.61,1.73,1.60,1.55,1.62,1.59,1.47,1.57,1.55,1.44,1.54,1.51,1.49,1.50,1.58,1.49,1.35,1.24,1.38,1.25,1.38,1.35,1.24,1.11,1.10,1.13,1.13,1.07,0.97,1.14,1.09,1.21,1.33,1.29,1.23,1.13,1.21,1.24,1.20,1.20,1.04,1.14,1.23,1.17,1.12,1.23,1.24,1.25,1.24,1.12,1.11,1.14,1.08,1.13,1.06,1.01,0.94,0.89,1.04,0.94,1.03,1.05,1.08,1.17,1.29,1.27,1.33,1.42,1.22,1.15,1.25,0.99,1.01,1.08,0.94,0.97,1.02,0.85,0.93,0.91,0.83,0.92,0.88,0.94,0.92,0.89,0.91,0.90,0.90,0.92,1.05,1.18,1.11,1.16,1.18,1.17,1.11,1.00,1.05,1.00,1.08,1.05,1.14,1.07,1.09,0.96,0.97,1.07,0.98,1.04,1.05,1.17,1.15,1.09,1.18,1.33,1.16,1.51,1.63,1.44,1.42,1.27,1.28,1.33,1.18,1.23,1.26,1.36,1.11,1.28,1.38,1.47,1.50,1.45,1.63,1.63,1.50,1.42,1.40,1.48,1.23,1.25,1.09,1.29,1.26,1.45,1.50,1.51,1.40,1.46,1.32,1.35,1.45,1.53,1.67,1.61,1.73,1.48,1.65,1.58,1.61,1.55,1.68,1.49,1.45,1.43,1.46,1.46,1.64,1.65,1.69,1.60,1.52,1.54,1.64,1.52,1.53,1.55,1.46,1.45,1.39,1.46,1.38,1.50,1.33,1.27,1.55,1.52,1.51,1.39,1.31,1.16,1.15,1.10,1.21,1.27,1.24,1.25,1.14,1.30,1.26,1.30,1.13,1.18,1.10,1.28,1.34,1.36,1.33,1.29,1.32,1.24,1.15,1.09,1.04,1.03,0.96,1.07,1.01,1.07,1.01,1.10,1.19,1.03,1.05,1.06,1.14,1.21,1.25,1.18,1.24,1.32,1.25,1.34,1.25,1.32,1.13,1.02,0.95,1.00,0.94,0.92,0.97,1.01,0.93,0.95,0.99,0.94,0.98,0.95,1.05,1.08,0.99,0.92,0.98,0.85,0.95,0.98,0.94,0.99,1.05,1.29,1.33,1.28,1.21,1.20,1.28,1.02,1.10,1.11,1.23,1.20,1.33,1.24,1.26,1.19,1.27,1.32,1.23,1.32,1.36,1.19,1.25,1.35,1.37,1.42,1.56,1.30,1.28,1.24,1.07,1.08,1.09,1.12,1.16,1.16,1.13,1.12,0.98,0.93,1.06,1.05,0.95,1.01,1.04,1.15,1.12,1.20,1.20,1.16,1.05,1.03,1.13,1.23,1.12,1.15,0.90,0.85,0.97,0.91,0.81,0.90,0.95,0.90,0.88,0.78,0.83,0.88,1.13,1.18,1.14,1.13,1.21,1.12,1.23,1.29,1.30,1.27,1.32,1.21,1.37,1.23,1.24,1.12,1.21,1.12,1.16,1.01,0.99,1.07,1.18,1.22,1.10,1.24,1.05,1.07,1.09,1.06,1.31,1.29,1.37,1.26,1.34,1.33,1.32,1.28,1.07,0.98,1.03,0.99,0.96,0.88,0.93,0.91,0.99,0.91,0.85,0.73,0.82,0.95,0.91,0.93,0.99,0.88,0.81,1.00,1.04,1.05,1.14,1.16,1.24,1.20,1.04,1.07,0.92,0.86,0.87,0.87,0.87,0.99,1.02,0.99,1.01,0.98,0.94,0.78,0.86,0.89,0.76,0.88,0.93,0.90,0.91,0.85,0.84,0.82,0.78,0.89,0.92,0.94,0.89,0.84,0.86,0.96,0.97,1.02,1.02,0.98,1.09,1.04,1.18,1.16,1.20,1.09,1.08,1.07,1.08,1.16,1.07,1.00,0.90,0.75,0.80,0.81,0.76,0.77,0.67,0.67,0.74,0.81,0.83,0.81,0.92,0.85,1.01,0.97,0.78,0.84,0.95,0.99,0.92,1.00,1.08,1.12,1.06,1.14,1.18,1.33,1.16,1.22,1.39,1.48,1.29,1.31,1.36,1.30,1.12,1.41,1.46,1.50,1.52,1.39,1.26,0.98,1.05,1.27,1.35,1.33,1.45,1.25,1.15,1.22,1.29,1.33,1.44,1.43,1.44,1.34,1.40,1.40,1.35,1.44,1.69,1.66,1.73,1.57,1.60,1.46,1.32,1.33,1.27,1.28,1.34,1.43,1.37,1.46,1.39,1.16,1.14,1.08,1.23,1.33,1.31,1.45,1.50,1.55,1.54,1.50,1.61,1.80,1.97,1.88,1.84,1.70,1.69,1.71,1.72,1.45,1.48,1.61,1.69,1.45,1.39,1.42,1.44,1.42,1.47,1.62,1.68,1.50,1.47,1.50,1.46,1.43,1.53,1.44,1.31,1.30,1.18,1.28,1.28,1.16,1.28,1.18,1.07,1.07,1.20,1.15,1.18,1.15,1.15,1.12,0.94,0.93,1.10,1.08,1.09,1.19,1.14,1.13,1.08,1.01,0.97,0.92,0.96,1.05,1.18,1.16,1.14,1.23,1.18,1.03,1.13,1.33,1.28,1.30,1.18,1.51,1.57,1.64,1.67,1.71,1.67,1.72,1.57,1.39,1.46,1.55,1.58,1.51,1.43,1.47,1.23,1.22,1.23,1.21,1.04,0.99,0.99,1.12,1.13,1.11,0.91,0.97,1.03,0.97,1.11,1.25,1.13,1.25,1.23,1.36,1.43,1.31,1.28,1.11,1.25,1.35,1.35,1.36,1.41,1.44,1.41,1.36,1.38,1.25,1.29,1.31,1.22,1.13,1.20,1.20,1.23,1.51,1.46,1.53,1.43,1.47,1.54,1.38,1.46,1.45,1.56,1.53,1.52,1.53,1.62,1.67,1.70,1.75,1.89,1.76,1.74,1.67,1.69,1.70,1.64,1.68,1.75,1.72,1.77,1.59,1.70,1.63,1.69,1.92,1.96,1.93,1.83,1.84,1.88,1.79,1.83,1.80,1.84,1.75,1.76,1.66,1.64,1.42,1.37,1.34,1.35,1.41,1.49,1.75,1.82,1.72,1.61,1.58,1.49,1.43,1.38,1.21,1.39,1.39,1.43,1.41,1.36,1.32,1.21,1.10,1.25,1.21,1.33,1.37,1.30,1.30,1.49,1.47,1.44,1.62,1.38,1.32,1.32,1.31,1.34,1.43,1.49,1.41,1.38,1.31,1.49,1.32,1.28,1.29,1.32,1.34,1.35,1.35,1.38,1.30,1.35,1.27,1.33,1.24,1.22,1.12,1.13,1.24,1.23,1.27,1.21,1.30,1.37,1.40,1.27,1.35,1.36,1.50,1.56,1.42,1.52,1.33,1.21,1.29,1.37,1.36,1.21,1.20,1.07,1.02,1.16,1.26,1.29,1.34,1.23,1.21,1.20,1.13,1.13,1.13,1.18,1.20,1.11,1.28,1.28,1.20,1.40,1.42,1.42,1.42,1.45,1.38,1.38,1.32,1.25,1.21,1.27,1.03,1.06,1.01,1.00,1.03,1.00,0.96,0.82,0.76,0.80,0.84,0.92,0.97,1.03,1.06,0.94,1.02,1.04,0.96,0.95,0.93,0.94,1.10,1.10,1.20,1.07,1.15,1.08,0.95,0.99,1.18,1.21,1.16,1.17,1.18,1.12,1.15,1.18,1.16,1.20,1.48,1.29,1.27,1.12,0.99,1.00,1.08,1.07,1.01,0.91,0.86,0.98,1.14,1.02,1.05,0.93,0.81,0.81,0.93,0.86,0.95,0.86,0.87,0.96,1.15,1.00,0.96,0.99,0.95,1.00,0.92,0.94,0.88,0.91,0.85,0.78,0.81,0.83,0.84,1.00,1.04,1.00,1.01,1.09,1.10,1.06,0.90,0.79,0.81,0.98,0.97,0.91,0.91,0.85,0.77,0.72,0.81,0.86,0.92,1.04,1.00,0.96,0.96,0.94,0.98,0.93,0.97,0.97,1.12,1.18,1.17,1.25,1.19,1.07,1.13,1.20,1.16,1.26,1.23,1.09,1.09,1.17,0.97,1.03,1.08,0.96,1.03,0.91,0.89,1.07,1.19,1.23,1.12,1.06,1.07,1.00,1.22,1.33,1.26,1.15,1.22,1.32,1.27,1.32,1.52,1.53,1.59,1.43,1.55,1.45,1.40,1.36,1.37,1.23,1.25,1.25,1.18,1.21,1.21,1.22,1.25,1.21,1.17,1.10,1.10,1.11,1.09,1.04,0.96,1.05,1.23,1.16,1.23,1.18,0.98,0.91,0.84,0.88,0.93,0.90,0.82,0.77,0.88,1.04,1.04,0.99,1.15,1.18,1.25,1.04,1.02,1.07,1.10,1.18,1.30,1.24,1.20,1.32,1.46,1.37,1.45,1.31,1.20,1.15,1.31,1.32,1.14,1.28,1.31,1.40,1.40,1.45,1.40,1.43,1.37,1.19,1.09,1.20,1.31,1.35,1.55,1.57,1.34,1.44,1.33,1.30,1.42,1.36,1.35,1.32,1.30,1.19,1.28,1.32,1.43,1.48,1.48,1.60,1.60,1.51,1.30,1.35,1.47,1.23,1.29,1.24,1.21,1.26,1.32,1.19,1.24,1.23,1.26,1.21,1.08,1.14,1.18,1.27,1.16,1.11,1.13,1.35,1.26,1.29,1.35,1.27,1.36,1.42,1.42,1.57,1.49,1.34,1.57,1.61,1.65,1.62,1.62,1.75,1.62,1.43,1.47,1.70,1.69,1.68,1.70,1.72,1.65,1.63,1.51,1.51,1.51,1.62,1.58,1.52,1.38,1.31,1.22,1.38,1.35,1.34,1.42,1.32,1.23,1.21,1.33,1.34,1.36,1.29,1.20,1.31,1.17,1.35,1.34,1.24,1.47,1.50,1.49,1.48,1.41,1.56,1.55,1.56,1.43,1.33,1.24,1.33,1.37,1.40,1.41,1.41,1.23,1.38,1.45,1.44,1.37,1.59,1.38,1.40,1.37,1.48,1.45,1.31,1.27,1.43,1.45,1.48,1.40,1.47,1.46,1.31,1.52,1.42,1.33,1.32,1.11,0.98,1.08,1.12,1.17,1.13,1.24,1.08,1.01,0.93,0.90,1.07,1.01,1.05,1.15,1.05,1.20,0.94,1.07,1.04,1.04,1.04,1.10,1.18,0.99,1.04,0.87,0.88,1.08,1.19,1.11,1.16,1.09,1.12,1.22,1.17,1.16,1.30,1.36,1.36,1.36,1.22,1.41,1.40,1.40,1.24,1.29,1.15,0.93,1.06,1.05,1.02,1.04,0.88,0.70,0.85,0.78,0.77,0.67,0.58,0.67,0.74,0.78,0.81,0.84,0.80,0.88,0.94,0.90,1.01,0.91,0.90,0.87,0.92,0.90,0.90,0.86,0.95,0.94,0.83,0.79,0.93,0.87,0.92,0.81,0.78,0.72,0.76,0.63,0.62,0.67,0.60,0.72,0.70,0.77,0.84,1.09,0.93,0.95,0.96,0.73,0.82,0.75,0.76,0.84,0.85,1.01,0.86,1.03,0.85,0.84,0.92,0.93,1.04,1.10,0.95,0.95,0.98,1.07,1.16,1.18,1.07,1.05,1.03,0.92,0.81,0.78,0.81,0.90,0.81,0.77,0.71,0.86,0.74,0.85,0.80,0.70,0.74,0.71,0.75,0.70,0.71,0.68,0.79,0.66,0.70,0.76,0.84,0.90,1.00,0.83,0.94,1.01,1.00,1.18,0.98,0.93,0.99,0.94,0.90,0.88,0.87,0.96,0.96,0.98,0.88,1.03,0.95,0.92,0.89,0.92,0.93,1.13,1.07,1.04,1.00,0.95,0.96,1.07,0.90,0.98,1.00,0.92,0.98,0.94,0.95,1.09,1.02,0.86,1.01,1.01,0.92,0.97,1.09,0.97,1.03,1.07,1.16,1.19,1.13,1.02,1.11,0.96,0.96,0.99,0.86,0.88,0.94,1.02,1.11,1.03,1.11,1.27,1.37,1.25,1.37,1.32,1.31,1.20,1.00,1.02,0.99,0.85,0.88,0.85,0.85,0.93,1.07,1.00,1.19,1.04,1.06,1.09,1.07,1.06,1.08,1.11,1.01,1.07,1.08,1.02,0.90,0.80,0.87,1.05,1.25,1.14,1.24,1.34,1.39,1.43,1.37,1.43,1.43,1.48,1.37,1.62,1.40,1.38,1.37,1.33,1.12,1.19,1.11,0.94,1.01,0.97,0.81,0.90,0.96,1.01,1.02,1.28,1.11,1.22,1.13,1.12,1.09,1.03,1.08,1.03,1.04,1.06,1.26,1.24,1.24,1.16,1.12,1.08,1.05,1.21,1.26,1.06,1.20,1.10,1.07,1.24,1.43,1.40,1.43,1.38,1.32,1.40,1.31,1.29,1.34,1.23,1.13,1.28,1.14,1.28,1.16,1.18,1.18,1.36,1.27,1.41,1.51,1.40,1.53,1.54,1.52,1.48,1.29,1.16,1.39,1.36,1.45,1.31,1.25,1.19,1.18,1.18,1.25,1.34,1.32,1.38,1.36,1.32,1.46,1.37,1.27,1.36,1.45,1.47,1.45,1.41,1.27,1.27,1.44,1.48,1.55,1.50,1.56,1.60,1.58,1.55,1.44,1.40,1.30,1.41,1.42,1.36,1.35,1.22,1.39,1.47,1.42,1.46,1.33,1.39,1.41,1.44,1.45,1.35,1.39,1.24,1.30,1.17,1.28,1.42,1.38,1.36,1.28,1.32,1.26,1.24,1.17,1.42,1.37,1.24,1.19,1.19,1.22,1.11,1.12,1.07,1.14,1.08,1.13,1.06,1.12,0.96,1.02,0.94,0.99,0.95,0.92,0.90,0.91,0.99,0.94,1.06,1.05,0.96,1.01,0.94,0.97,0.98,1.08,0.96,1.18,1.09,0.97,0.99,1.02,1.07,1.05,1.05,1.11,1.07,1.26,1.23,1.20,1.17,1.09,1.04,1.06,1.27,1.31,1.35,1.25,1.36,1.24,1.22,1.06,1.11,1.30,1.32,1.08,1.10,1.15,1.28,1.18,1.27,1.14,1.22,1.15,1.25,1.23,1.18,1.06,1.07,1.15,1.17,1.09,1.25,1.22,1.16,1.32,1.10,1.22,1.42,1.39,1.39,1.41,1.26,1.26,1.30,1.32,1.28,1.26,1.09,1.09,1.10,1.15,1.10,1.28,1.15,1.22,0.97,0.99,1.16,1.18,1.34,1.15,1.27,1.22,1.09,1.10,1.00,0.99,0.96,0.89,1.06,0.93,1.01,1.14,1.16,1.22,1.21,1.15,1.10,0.98,1.13,1.13,0.98,0.98,1.00,1.10,1.05,1.02,0.91,0.94,0.98,0.88,0.96,0.82,0.91,0.90,0.82,0.77,0.88,1.00,0.93,0.97,0.95,1.00,0.97,1.03,1.04,1.05,1.04,1.17,1.10,0.98,1.10,1.19,1.35,1.22,1.15,1.22,1.40,1.37,1.27,1.29,1.22,1.15,1.12,1.40,1.42,1.28,1.17,1.28,1.24,1.24,1.12,1.32,1.37,1.27,1.29,1.35,1.47,1.46,1.32,1.36,1.22,1.11,0.94,1.03,1.14,1.13,1.16,1.08,1.08,1.13,1.18,1.18,1.07,1.12,1.22,1.09,1.16,1.19,1.15,1.14,1.10,0.95,1.03,1.07,0.92,0.97,1.01,1.06,1.00,1.01,0.98,0.89,0.95,1.10,1.14,1.09,1.08,1.21,1.36,1.45,1.49,1.44,1.39,1.26,1.32,1.34,1.09,1.07,1.05,1.02,1.09,1.20,1.05,1.14,1.15,1.15,1.21,1.35,1.36,1.44,1.47,1.46,1.48,1.65,1.66,1.59,1.73,1.46,1.73,1.65,1.76,1.54,1.57,1.49,1.48,1.45,1.35,1.12,1.02,1.02,1.02,1.00,1.08,1.03,0.89,0.90,0.83,0.84,0.91,0.93,0.89,0.82,0.95,1.02,1.09,1.10,0.96,0.83,0.83,0.90,0.93,0.79,0.86,0.85,0.87,0.89,0.92,0.98,0.89,0.91,1.02,0.93,0.89,0.89,0.88,0.90,0.79,0.86,0.88,0.82,0.83,0.86,0.84,1.05,0.93,0.94,1.02,1.08,0.98,1.08,1.10,1.08,1.03,1.09,1.05,1.01,0.90,0.92,1.05,1.02,0.94,1.22,1.68,1.50,1.50,1.63,1.73,1.64,1.59,1.75,1.74,1.66,1.54,1.61,1.47,1.71,1.79,1.81,1.81,1.66,1.58,1.67,1.66,1.61,1.63,1.65,1.55,1.57,1.66,1.63,1.60,1.79,1.88,1.97,1.86,1.78,1.91,1.80,1.78,1.74,1.58,1.88,1.80,1.81,1.65,1.63,1.52,1.30,1.33,1.34,1.40,1.38,1.25,1.20,1.19,1.17,1.17,1.12,1.24,1.12,1.18,1.25,1.28,1.30,1.23,1.23,1.28,1.50,1.51,1.54,1.57,1.51,1.52,1.39,1.39,1.41,1.40,1.41,1.34,1.32,1.35,1.45,1.45,1.34,1.41,1.44,1.62,1.60,1.50,1.63,1.49,1.45,1.46,1.35,1.14,1.20,1.07,1.18,1.23,1.13,1.18,1.18,1.22,1.16,1.29,1.32,1.30,1.19,1.17,1.19,1.11,1.22,1.21,1.29,1.29,1.13,1.17,1.08,1.00,1.10,1.07,1.07,1.07,1.11,1.18,1.16,1.19,1.15,1.22,1.21,1.13,1.06,1.17,1.04,1.18,0.99,0.94,0.88,0.96,0.82,0.91,0.86,0.93,1.02,0.91,0.89,1.03,0.81,0.84,0.82,0.89,0.89,0.99,0.87,0.89,1.01,1.11,1.06,1.04,0.92,0.94,0.94,1.01,1.03,0.98,1.08,1.22,1.17,0.98,1.05,1.15,1.08,1.19,1.20,1.37,1.51,1.67,1.60,1.54,1.49,1.35,1.29,1.23,1.02,0.99,1.01,1.04,1.12,1.30,1.40,1.30,1.35,1.24,1.09,1.15,1.00,0.92,0.98,0.99,0.97,1.02,0.99,0.87,0.88,0.85,0.83,0.88,0.89,1.00,0.97,0.90,0.87,0.82,0.95,1.10,1.09,1.23,1.18,1.13,1.22,1.07,1.09,1.12,1.08,1.00,1.12,1.20,1.18,1.17,1.21,1.28,1.35,1.18,1.15,1.03,1.06,1.03,1.00,0.96,1.05,0.99,0.94,1.12,1.04,0.96,1.02,0.97,0.93,0.81,0.91,0.86,0.82,0.91,0.96,0.98,0.88,0.87,0.81,0.72,0.70,0.67,0.73,0.78,0.77,0.75,0.91,0.86,0.90,0.99,0.96,0.96,1.00,1.01,1.02,0.97,1.03,1.00,1.08,1.15,0.98,1.16,1.07,1.05,1.08,0.94,1.00,0.88,0.77,0.80,0.92,0.96,0.98,1.01,0.95,0.86,0.92,1.00,0.95,0.94,0.88,0.89,0.98,0.91,1.11,1.06,0.89,0.96,1.03,1.03,1.12,1.10,1.18,1.22,1.39,1.15,1.11,1.13,1.06,0.91,1.03,0.95,1.08,1.13,0.98,1.04,1.00,0.93,0.92,0.87,0.89,0.93,0.99,0.94,0.84,0.90,0.96,0.93,1.04,1.04,1.00,1.13,1.02,1.13,1.01,1.19,1.15,1.19,1.23,1.11,0.97,1.03,1.00,0.93,1.11,1.19,1.16,1.01,0.99,1.08,1.08,1.11,1.07,1.16,1.22,1.13,1.30,1.18,1.21,1.16,1.17,1.33,1.10,1.14,1.09,1.17,1.33,1.23,1.14,1.09,1.05,1.22,1.13,1.12,1.03,1.07,1.07,1.07,1.13,1.20,1.28,1.35,1.27,1.25,1.21,1.34,1.29,1.26,1.23,1.08,1.20,1.34,1.32,1.05,1.00,1.12,1.00,1.10,1.11,1.04,0.99,0.90,0.82,0.87,0.88,0.95,0.87,1.02,1.09,1.08,1.09,1.18,1.15,1.11,1.11,1.09,0.98,1.02,0.94,0.85,0.92,0.94,0.88,0.85,0.87,0.83,0.89,0.99,1.03,0.96,1.03,1.05,1.08,1.09,1.16,1.06,0.93,0.86,0.92,0.90,0.88,1.02,0.93,1.03,0.97,0.99,1.03,1.01,0.96,0.96,1.01,1.21,1.27,1.18,1.19,1.14,1.17,1.09,1.07,1.21,1.17,1.21,1.14,1.18,1.14,1.08,1.05,1.07,0.99,0.92,0.97,1.05,1.06,1.10,0.98,0.94,0.99,0.93,0.92,0.82,0.86,0.94,1.00,0.98,0.92,0.95,0.98,0.99,1.02,1.01,0.90,0.93,1.10,1.11,1.09,1.20,1.00,1.07,1.00,1.05,0.96,0.90,0.88,0.90,0.91,0.97,1.01,1.17,1.13,1.03,1.03,1.14,1.18,1.01,1.22,1.04,1.02,1.04,1.01,1.03,1.03,1.08,0.90,0.96,1.01,0.91,0.97,1.01,1.03,1.16,1.33,1.20,1.10,1.33,1.43,1.46,1.41,1.44,1.51,1.58,1.64,1.42,1.36,1.17,1.28,1.37,1.31,1.17,1.45,1.51,1.62,1.59,1.73,1.51,1.47,1.50,1.47,1.32,1.13,1.30,1.26,1.26,1.39,1.39,1.32,1.33,1.38,1.30,1.23,1.31,1.24,1.33,1.44,1.67,1.76,1.59,1.59,1.59,1.61,1.74,1.69,1.74,1.52,1.41,1.44,1.34,1.35,1.35,1.32,1.35,1.40,1.47,1.35,1.32,1.35,1.40,1.45,1.42,1.39,1.30,1.26,1.38,1.33,1.34,1.17,1.16,1.01,1.11,1.01,1.16,1.23,1.00,1.18,1.27,1.08,1.10,1.08,1.23,1.17,1.07,1.09,1.08,1.14,1.26,1.28,1.11,1.25,1.22,1.15,1.13,1.20,1.17,1.16,1.07,1.14,0.96,0.95,1.07,1.20,1.16,1.01,0.94,0.83,0.76,0.70,0.77,0.70,0.89,0.84,0.79,0.77,0.89,0.86,0.95,0.88,0.90,1.02,0.97,0.96,0.94,0.96,1.07,1.00,1.10,1.10,1.31,1.32,1.29,1.21,1.22,1.13,1.04,1.04,1.02,0.95,1.13,1.06,1.09,1.01,1.08,1.17,1.05,1.02,1.07,1.07,0.96,1.05,1.15,1.22,1.22,1.42,1.60,1.38,1.43,1.37,1.30,1.29,1.35,1.40,1.28,1.28,1.31,1.28,1.40,1.34,1.49,1.35,1.35,1.26,1.33,1.29,1.26,1.35,1.23,1.18,1.19,1.22,1.24,1.29,1.19,1.12,1.26,1.21,1.21,1.24,1.17,1.15,1.30,1.28,1.42,1.49,1.51,1.48,1.49,1.37,1.26,1.30,1.35,1.50,1.67,1.49,1.63,1.80,1.48,1.41,1.42,1.37,1.48,1.28,1.42,1.47,1.33,1.43,1.35,1.36,1.42,1.30,1.33,1.29,1.37,1.45,1.45,1.62,1.44,1.49,1.51,1.61,1.57,1.66,1.55,1.42,1.57,1.59,1.42,1.56,1.49,1.35,1.32,1.50,1.46,1.37,1.24,1.31,1.31,1.51,1.42,1.27,1.49,1.67,1.64,1.56,1.41,1.53,1.53,1.43,1.45,1.48,1.64,1.48,1.43,1.38,1.33,1.41,1.43,1.58,1.55,1.67,1.58,1.73,1.54,1.48,1.54,1.57,1.34,1.55,1.52,1.45,1.58,1.46,1.47,1.32,1.29,1.28,1.32,1.41,1.28,1.22,1.30,1.24,1.29,1.32,1.08,1.06,0.95,0.95,0.86,0.94,0.99,1.20,1.20,1.21,1.21,1.08,1.19,1.26,1.15,1.17,1.44,1.48,1.47,1.40,1.50,1.38,1.30,1.32,1.39,1.49,1.41,1.38,1.38,1.31,1.33,1.55,1.49,1.60,1.54,1.51,1.53,1.43,1.57,1.55,1.71,1.75,1.62,1.62,1.69,1.63,1.59,1.71,1.60,1.63,1.58,1.53,1.51,1.36,1.40,1.50,1.39,1.40,1.33,1.32,1.35,1.13,1.28,1.35,1.30,1.35,1.14,1.10,1.09,1.12,1.06,1.17,1.16,1.12,1.10,1.04,1.05,1.11,1.04,1.16,1.14,0.99,1.10,0.97,1.10,0.99,1.02,0.79,0.83,0.79,0.88,0.86,0.84,0.89,0.89,0.98,1.07,1.15,1.28,1.26,1.22,1.28,1.15,1.20,1.26,1.29,1.17,1.21,1.22,1.16,1.18,1.23,1.20,1.11,1.05,1.10,1.28,1.20,0.98,1.12,1.12,1.19,1.23,1.18,1.14,0.95,0.92,0.80,0.83,0.82,0.85,1.05,0.88,1.04,0.96,1.11,1.05,0.98,0.99,1.01,0.91,0.97,0.83,0.84,0.82,0.74,0.79,0.94,0.93,0.89,0.89,1.21,1.19,1.16,1.11,1.10,1.14,1.20,1.16,1.20,1.23,1.14,1.05,1.03,0.97,0.95,1.01,0.93,1.02,0.93,0.95,1.05,0.96,0.94,0.86,0.81,0.77,0.82,0.75,0.79,0.74,0.82,0.70,0.77,0.85,0.77,0.86,0.94,1.06,0.98,0.99,0.93,0.90,0.79,0.94,0.90,0.88,0.90,1.00,1.10,1.02,0.98,1.03,1.10,1.06,1.19,1.31,1.26,1.32,1.23,1.10,1.02,1.11,1.08,1.12,0.96,0.97,0.83,0.89,0.95,1.01,1.03,1.20,1.15,1.11,1.18,1.23,1.34,1.17,1.39,1.37,1.32,1.31,1.23,1.45,1.46,1.17,1.24,1.28,1.28,1.07,1.03,1.13,1.09,1.17,1.22,1.17,1.13,0.98,1.02,1.11,1.19,1.19,1.19,0.97,0.95,0.96,0.94,0.81,0.79,0.95,0.98,0.99,0.94,1.00,0.94,0.92,0.96,0.88,0.93,0.96,1.09,1.07,0.97,1.13,1.12,1.16,1.02,1.11,1.19,1.43,1.28,1.26,1.22,1.18,1.11,1.09,1.30,1.27,1.36,1.29,1.36,1.16,1.22,1.26,1.25,1.21,1.45,1.23,1.15,1.23,1.09,1.09,1.07,1.08,1.00,1.09,1.05,0.94,1.01,1.18,1.22,1.36,1.35,1.34,1.29,1.33,1.33,1.25,1.23,1.19,1.15,1.10,1.11,1.08,1.18,1.09,1.13,1.12,1.04,1.08,1.08,1.05,1.11,1.21,1.14,1.09,1.02,1.09,1.20,1.20,1.28,1.11,1.08,1.22,1.13,1.19,1.13,1.04,1.20,1.25,1.20,1.26,1.34,1.28,1.19,1.32,1.24,1.21,1.16,1.10,1.07,1.88,2.08,1.99,1.99,2.00,1.90,1.80,1.87,1.76,1.70,1.71,1.80,1.65,1.65,1.74,1.59,1.60,1.70,1.70,1.63,1.70,1.57,1.82,1.72,1.74,1.86,1.86,1.90,1.65,1.61,1.75,1.66,1.64,1.31,1.25,1.33,1.21,1.19,1.28,1.40,1.36,1.34,1.28,1.44,1.25,1.29,1.20,1.07,1.12,0.99,1.14,1.11,1.10,1.06,1.08,1.07,1.07,1.10,1.01,0.98,0.98,1.10,0.84,0.86,0.79,0.88,0.99,0.95,0.74,0.88,0.89,0.98,0.91,1.03,1.07,1.00,1.02,0.99,0.95,0.97,0.89,0.88,0.94,0.94,0.99,1.03,1.04,1.05,0.94,1.08,0.95,1.01,1.04,1.08,0.96,0.97,1.05,1.02,1.00,0.94,1.06,1.16,1.00,1.10,1.03,1.07,0.82,0.89,1.10,1.05,1.16,1.15,1.32,1.21,1.33,1.48,1.23,1.14,1.07,0.99,1.18,1.16,1.09,1.04,1.09,1.04,1.05,0.93,0.78,0.75,0.73,0.74,0.83,0.99,0.98,0.93,0.99,1.08,1.02,0.98,1.05,0.99,0.97,1.06,1.04,1.13,1.05,1.06,0.94,0.91,0.97,1.01,1.07,1.07,1.00,0.82,0.76,0.80,0.74,0.95,0.94,0.82,0.80,0.87,0.92,1.03,0.92,0.83,0.89,0.84,0.95,1.05,0.86,0.98,1.02,0.91,0.99,0.93,0.82,0.88,0.86,0.82,0.73,0.87,1.06,1.06,1.20,1.12,1.06,1.12,1.05,1.22,1.21,1.20,1.41,1.39,1.48,1.55,1.41,1.27,1.22,1.27,1.22,1.14,1.28,1.44,1.25,1.29,1.07,0.99,0.91,0.87,0.95,0.99,0.99,1.10,1.02,1.01,1.15,1.13,0.94,1.05,1.03,1.05,0.98,0.89,1.06,0.98,1.09,1.09,1.20,1.06,0.96,0.84,0.94,0.95,0.85,0.86,0.97,0.98,0.93,1.08,0.91,1.02,1.02,0.98,1.17,1.13,1.06,1.22,1.16,1.07,1.04,1.04,1.04,1.10,1.09,1.06,0.96,0.84,0.95,0.91,0.94,1.07,0.99,0.96,0.97,1.03,1.09,1.12,1.03,0.83,0.82,0.91,0.80,0.93,0.93,0.91,1.05,1.04,1.06,1.12,1.04,1.11,0.99,1.01,1.02,1.08,1.09,1.22,1.13,1.11,0.99,1.03,1.24,1.23,1.11,1.27,1.13,0.93,0.89,0.85,0.89,1.02,0.90,1.01,1.01,0.99,0.92,0.97,1.07,1.15,1.12,1.15,1.12,0.99,1.14,1.20,1.16,1.26,1.41,1.31,1.29,1.50,1.29,1.32,1.10,1.07,1.05,1.11,1.10,1.27,1.11,1.25,1.17,1.20,1.31,1.20,1.16,1.14,1.33,1.27,1.21,1.14,1.23,1.17,1.24,1.19,1.13,1.03,1.14,1.15,1.21,1.31,1.26,1.27,1.17,1.03,1.05,1.14,1.21,1.25,1.51,1.27,1.22,1.20,1.34,1.51,1.52,1.43,1.56,1.43,1.51,1.38,1.38,1.30,1.24,1.25,1.37,1.26,1.15,1.14,0.98,1.06,1.13,1.09,1.16,1.24,1.31,0.99,0.91,0.84,0.75,0.79,0.89,0.87,0.97,0.83,0.83,0.97,1.32,1.28,1.15,1.19,1.21,1.34,1.30,1.30,1.25,1.24,1.22,1.34,1.32,1.34,1.36,1.34,1.25,1.15,1.26,1.30,1.14,1.09,1.23,1.05,0.99,0.88,0.97,1.04,0.93,0.93,1.05,1.11,1.13,1.19,1.13,1.13,1.09,1.28,1.38,1.44,1.43,1.44,1.45,1.33,1.26,1.41,1.42,1.25,1.36,1.36,1.14,0.98,0.96,1.06,1.00,1.01,1.09,0.93,0.97,1.03,1.14,1.21,1.19,1.27,1.11,1.13,1.21,1.06,1.14,1.31,1.34,1.34,1.38,1.48,1.39,1.51,1.51,1.43,1.49,1.54,1.55,1.59,1.74,1.78,1.86,1.82,1.71,1.59,1.55,1.66,1.58,1.55,1.40,1.42,1.39,1.34,1.46,1.39,1.58,1.52,1.55,1.53,1.73,1.63,1.58,1.61,1.78,1.71,1.61,1.77,1.70,1.58,1.73,1.48,1.68,1.49,1.55,1.57,1.76,1.87,1.75,1.78,1.75,1.78,1.65,1.54,1.60,1.56,1.56,1.71,1.70,1.81,1.73,1.66,1.69,1.67,1.68,1.68,1.61,1.59,1.65,1.68,1.62,1.56,1.41,1.51,1.48,1.45,1.20,1.23,1.15,1.27,1.24,1.18,1.10,1.04,1.05,1.16,1.20,1.38,1.32,1.17,1.16,1.09,1.08,1.00,1.15,1.00,0.99,0.95,0.83,0.84,0.96,1.02,0.92,0.92,0.94,0.78,0.89,0.90,1.04,1.03,1.03,1.20,1.16,1.14,1.23,1.32,1.20,1.21,1.07,1.12,1.21,1.29,1.20,1.25,1.08,1.13,0.93,0.93,1.06,1.02,0.96,1.00,0.88,0.81,0.78,0.85,0.93,0.88,1.00,0.85,0.89,0.97,1.04,0.88,0.95,0.86,0.86,0.80,0.94,0.98,1.07,0.86,0.93,0.95,0.86,0.77,0.81,0.81,0.68,0.95,0.99,1.08,1.11,1.18,0.99,1.01,0.91,0.84,0.81,0.85,0.93,0.84,0.89,0.85,1.04,1.12,1.14,1.03,1.20,1.10,1.22,1.43,1.58,1.64,1.75,1.66,1.57,1.54,1.51,1.63,1.54,1.59,1.62,1.62,1.64,1.54,1.36,1.45,1.58,1.60,1.57,1.60,1.39,1.32,1.54,1.51,1.42,1.42,1.38,1.31,1.28,1.34,1.34,1.26,1.24,1.25,1.13,1.22,1.18,1.14,1.11,1.18,1.10,1.17,1.30,1.27,1.43,1.50,1.47,1.57,1.40,1.51,1.54,1.54,1.48,1.42,1.53,1.32,1.34,1.40,1.39,1.27,1.37,1.41,1.37,1.41,1.37,1.26,1.36,1.38,1.42,1.32,1.48,1.64,1.52,1.47,1.53,1.60,1.57,1.51,1.32,1.19,1.36,1.32,1.29,1.14,0.94,1.09,1.13,1.09,1.14,1.06,1.17,1.14,1.12,1.06,1.32,1.34,1.35,1.19,1.35,1.07,1.10,1.06,0.96,0.95,1.13,1.07,1.13,1.23,1.12,1.17,1.34,1.30,1.41,1.46,1.58,1.58,1.58,1.56,1.58,1.61,1.55,1.61,1.65,1.68,1.57,1.47,1.55,1.37,1.33,1.21,1.05,1.08,1.27,1.12,1.11,1.13,0.99,1.00,1.04,1.15,1.29,1.28,1.19,1.08,1.06,1.15,1.86,1.91,1.75,1.74,1.80,1.89,1.91,1.86,1.79,1.65,1.70,1.70,1.87,1.90,2.01,2.05,2.19,2.04,2.04,1.85,1.95,2.05,1.85,1.75,1.74,1.71,1.63,1.64,1.67,1.62,1.54,1.60,1.49,1.58,1.46,1.55,1.56,1.40,1.55,1.48,1.61,1.74,1.53,1.22,1.10,1.25,1.42,1.47,1.47,1.49,1.16,1.06,0.96,0.89,0.81,0.91,0.93,0.90,1.07,1.03,0.96,1.07,0.97,0.93,1.09,1.20,1.12,1.24,1.17,1.22,1.46,1.32,1.31,1.35,1.11,1.13,1.18,1.27,1.31,1.24,1.19,1.16,1.12,1.02,1.00,1.01,0.91,0.81,1.03,1.10,1.19,1.08,1.15,1.17,1.23,1.09,1.14,1.07,1.35,1.27,1.45,1.39,1.23,1.06,1.14,1.27,1.10,1.07,1.06,1.05,0.98,1.14,1.17,1.14,1.13,1.10,0.99,1.15,1.24,1.13,1.06,0.82,0.80,0.77,0.85,0.76,0.71,0.73,0.76,0.81,0.82,0.99,1.02,1.05,0.91,1.03,1.03,1.13,1.24,1.24,1.38,1.41,1.36,1.24,1.25,1.26,1.18,1.21,1.13,1.17,1.09,1.15,1.14,1.32,1.40,1.21,1.33,1.33,1.20,1.21,1.16,1.11,1.03,1.04,1.01,0.99,0.89,0.90,0.91,1.11,0.95,0.85,0.92,0.92,0.92,0.90,0.84,0.82,0.91,0.86,0.91,1.00,1.10,1.08,1.07,1.03,0.89,1.00,0.91,0.87,0.89,1.09,1.39,1.19,1.03,1.02,0.93,1.11,1.10,1.06,1.28,1.11,1.08,1.03,1.19,1.09,1.10,1.30,1.25,1.31,1.25,1.29,1.15,1.24,1.28,1.06,1.10,1.16,1.23,1.17,1.17,1.12,1.10,1.10,1.03,1.11,1.07,1.16,1.11,1.07,1.07,1.00,1.04,1.12,1.26,1.31,1.29,1.31,1.13,1.18,1.15,1.10,1.22,1.13,0.88,1.01,1.14,1.25,1.30,1.24,1.32,1.42,1.55,1.43,1.42,1.63,1.46,1.55,1.50,1.52,1.50,1.41,1.41,1.41,1.49,1.36,1.38,1.33,1.28,1.30,1.36,1.39,1.28,1.24,1.23,1.19,1.28,1.29,1.15,1.34,1.40,1.33,1.45,1.35,1.55,1.58,1.55,1.66,1.52,1.91,1.87,2.04,2.14,2.15,2.31,2.15,2.08,2.08,1.99,1.94,1.82,1.70,1.75,1.74,1.71,1.70,1.46,1.53,1.66,1.68,1.76,1.66,1.45,1.56,1.66,1.64,1.56,1.60,1.63,1.59,1.59,1.61,1.52,1.55,1.64,1.53,1.48,1.45,1.57,1.53,1.46,1.52,1.43,1.36,1.10,1.19,0.98,1.00,0.95,1.03,1.06,1.10,1.08,0.98,1.06,1.08,1.09,1.14,1.38,1.23,1.30,1.30,1.20,1.25,1.42,1.55,1.38,1.39,1.46,1.48,1.38,1.35,1.27,1.35,1.17,1.25,1.19,1.20,1.23,1.23,1.14,1.19,1.11,1.18,1.12,1.09,1.18,1.13,1.15,1.15,1.01,0.92,1.01,1.17,1.29,1.32,1.28,1.27,1.30,1.32,1.22,1.24,1.34,1.36,1.40,1.48,1.40,1.47,1.45,1.46,1.19,1.24,1.43,1.35,1.46,1.51,1.45,1.62,1.42,1.34,1.41,1.36,1.38,1.45,1.35,1.37,1.44,1.56,1.42,1.46,1.33,1.40,1.45,1.46,1.54,1.64,1.72,1.61,1.45,1.24,1.38,1.46,1.49,1.47,1.35,1.37,1.32,1.17,1.13,1.16,1.10,1.25,1.06,1.10,1.02,1.07,1.11,1.11,1.06,0.98,1.14,1.16,1.19,1.08,1.05,1.15,1.19,1.18,1.11,1.20,1.13,1.11,1.18,1.07,1.05,0.97,1.01,1.18,1.18,1.17,1.21,1.20,1.18,1.17,1.07,0.96,0.98,0.87,0.87,0.93,0.97,1.01,0.98,1.20,1.21,1.15,1.18,1.22,1.30,1.10,0.95,0.84,0.89,1.01,1.01,0.89,0.94,0.83,0.78,0.75,0.90,0.93,0.92,0.95,0.95,0.95,0.99,1.03,0.93,0.99,1.05,1.07,1.09,1.08,1.01,1.05,0.89,0.89,0.73,0.75,0.85,0.86,0.93,1.03,1.06,1.07,0.99,0.90,0.85,0.98,1.12,1.09,1.05,1.13,1.16,1.07,0.99,0.91,0.87,0.80,0.75,0.80,0.74,0.84,0.90,0.81,0.80,0.93,0.96,1.12,1.04,1.03,0.99,0.97,1.09,1.05,1.11,1.02,1.22,1.33,1.36,1.39,1.26,1.24,1.13,1.17,1.18,1.11,0.91,1.05,1.13,1.24,1.25,1.25,1.19,1.15,1.19,1.20,1.16,1.05,1.05,1.09,1.18,1.02,0.99,1.07,1.28,1.30,1.26,1.33,1.37,1.37,1.32,1.25,1.14,1.17,1.17,1.06,1.13,1.19,1.25,1.10,1.10,0.98,1.04,1.14,1.28,1.34,1.46,1.42,1.40,1.62,1.48,1.48,1.46,1.38,1.47,1.32,1.36,1.26,1.31,1.13,1.25,1.16,1.16,0.99,1.17,1.05,1.08,1.26,1.14,1.10,1.05,0.98,1.03,0.96,1.14,1.04,0.79,0.87,0.76,0.78,0.85,0.91,0.86,0.88,1.01,1.11,1.22,1.16,1.17,0.91,0.99,1.09,1.06,1.13,1.29,1.29,1.05,1.18,1.02,0.95,0.87,0.90,0.78,0.83,0.70,0.73,0.69,0.75,0.86,0.92,0.85,0.81,0.76,0.83,0.80,0.71,0.83,0.78,0.75,0.78,0.75,0.83,0.96,0.79,0.83,0.88,0.90,0.74,0.83,0.85,0.85,0.85,0.74,0.96,0.89,0.87,0.88,0.89,0.94,0.90,0.81,0.89,0.80,0.84,0.83,0.96,0.93,0.81,0.79,0.79,0.80,0.76,0.83,0.76,0.68,0.69,0.84,0.85,0.87,0.81,0.90,0.87,0.97,1.06,1.21,1.18,1.03,0.92,1.02,1.05,1.15,1.24,1.41,1.44,1.34,1.30,1.42,1.34,1.22,1.35,1.39,1.18,1.27,1.44,1.28,1.08,1.00,0.89,0.90,1.05,1.13,0.95,0.93,0.88,0.89,0.89,1.02,0.95,0.86,0.92,0.96,0.94,1.05,0.96,0.96,1.06,0.98,0.97,0.94,1.02,1.10,1.08,1.03,1.16,1.11,1.27,1.22,1.33,1.39,1.31,1.30,1.21,1.16,1.20,1.16,1.29,1.27,1.16,1.15,1.06,1.16,1.10,1.06,1.14,1.14,1.13,1.25,1.09,2.54,2.26,2.13,2.33,2.27,2.25,2.12,2.12,1.92,1.90,1.89,1.86,1.91,2.06,2.08,1.96,1.99,1.88,1.78,1.65,1.84,1.86,1.79,1.62,1.67,1.54,1.49,1.50,1.47,1.41,1.39,1.40,1.43,1.66,1.61,1.64,1.58,1.43,1.64,1.60,1.45,1.57,1.54,1.53,1.60,1.53,1.39,1.23,1.26,1.20,1.12,1.39,1.39,1.41,1.56,1.50,1.41,1.56,1.45,1.40,1.53,1.25,1.45,1.41,1.42,1.47,1.53,1.64,1.74,1.67,1.61,1.47,1.38,1.44,1.38,1.41,1.52,1.48,1.39,1.27,1.39,1.49,1.41,1.35,1.35,1.34,1.54,1.50,1.56,1.64,1.59,1.54,1.65,1.57,1.74,1.70,1.71,1.57,1.51,1.58,1.63,1.60,1.43,1.29,1.16,1.11,1.26,1.27,1.30,1.44,1.40,1.14,1.01,1.14,1.23,1.21,1.33,1.31,1.11,1.15,1.14,1.13,1.09,1.14,1.34,1.45,1.37,1.36,1.36,1.36,1.42,1.34,1.35,1.39,1.40,1.59,1.65,1.71,1.62,1.47,1.45,1.38,1.45,1.26,1.33,1.19,1.07,1.16,1.11,1.19,1.19,1.21,1.13,1.14,1.24,1.25,1.43,1.39,1.36,1.48,1.39,1.38,1.36,1.23,1.21,1.26,1.48,1.37,1.36,1.25,1.25,1.30,1.27,1.40,1.44,1.39,1.21,1.20,1.41,1.48,1.46,1.39,1.46,1.53,1.40,1.36,1.60,1.67,1.66,1.57,1.39,1.34,1.30,1.56,1.41,1.46,1.31,1.43,1.39,1.30,1.30,1.30,1.36,1.20,1.28,1.30,1.19,1.24,1.21,1.03,1.06,1.18,1.06,1.12,1.20,1.10,0.97,1.04,0.98,1.18,1.19,1.20,1.38,1.57,1.45,1.45,1.20,1.33,1.38,1.36,1.30,1.26,1.42,1.44,1.46,1.33,1.24,1.32,1.30,1.11,1.20,1.37,1.18,1.29,1.42,1.67,1.59,1.55,1.47,1.61,1.55,1.47,1.51,1.42,1.48,1.45,1.24,1.24,1.14,1.25,1.33,1.32,1.44,1.47,1.62,1.54,1.43,1.42,1.35,1.33,1.27,1.27,1.36,1.42,1.46,1.49,1.51,1.52,1.44,1.23,1.21,1.07,1.18,1.18,1.14,1.18,1.13,1.25,1.29,1.04,1.09,1.01,1.00,1.01,0.85,0.83,0.86,0.87,0.91,0.97,0.89,0.94,1.14,1.06,1.02,1.11,1.01,1.04,1.07,1.14,1.26,1.28,1.17,1.18,1.08,1.23,1.33,1.26,1.27,1.24,1.31,1.31,1.24,1.17,1.06,1.02,1.12,1.14,1.24,1.28,1.36,1.15,1.23,1.12,1.29,1.38,1.35,1.50,1.56,1.42,1.49,1.53,1.52,1.41,1.54,1.56,1.46,1.39,1.48,1.47,1.60,1.71,1.49,1.58,1.37,1.38,1.35,1.32,1.23,1.08,1.07,1.08,1.03,1.09,1.17,1.19,1.13,1.09,1.05,1.01,1.18,1.22,1.20,1.20,1.21,1.15,1.31,1.33,1.28,1.31,1.47,1.47,1.39,1.47,1.56,1.55,1.46,1.44,1.45,1.60,1.57,1.37,1.44,1.26,1.33,1.21,1.34,1.29,1.36,1.38,1.46,1.27,1.20,1.20,1.16,1.18,1.11,1.18,1.12,1.09,1.08,0.98,1.10,1.01,1.01,1.02,1.11,1.00,0.96,0.99,1.00,0.90,0.89,1.13,1.04,1.11,1.13,1.23,1.25,1.27,1.23,1.09,1.19,1.11,0.99,1.00,1.21,1.16,1.20,1.19,1.30,1.34,1.31,1.19,1.10,0.99,1.15,1.04,1.10,1.17,1.02,0.98,1.04,1.09,1.09,1.11,1.08,1.13,1.08,1.07,1.13,1.17,1.06,1.15,1.24,1.21,1.19,1.20,1.24,1.16,1.28,1.15,1.12,1.19,1.16,1.13,1.11,1.08,1.11,1.12,1.19,1.16,1.07,0.96,0.86,0.94,0.93,0.96,1.13,1.05,1.12,1.01,1.00,1.19,1.10,1.00,0.96,0.94,1.14,1.08,0.96,0.99,1.08,1.03,0.94,0.93,0.91,1.06,1.08,1.16,1.11,1.13,1.18,1.05,1.05,1.09,1.11,1.12,1.03,1.14,1.12,1.02,1.23,1.26,1.27,1.10,1.16,1.43,1.42,1.37,1.25,1.21,1.25,1.31,1.31,1.37,1.48,1.47,1.41,1.29,1.36,1.31,1.32,1.32,1.43,1.45,1.37,1.49,1.39,1.28,1.37,1.32,1.14,1.05,1.13,1.04,1.03,1.23,1.35,1.10,1.08,1.22,1.01,1.09,1.14,1.30,1.18,1.32,1.36,1.37,1.25,1.18,1.02,1.08,1.20,1.15,0.99,1.15,1.17,1.30,1.26,1.18,1.16,0.96,1.04,1.00,1.11,1.08,1.16,1.05,0.95,1.02,1.09,1.13,1.08,1.12,0.99,0.92,0.89,1.05,0.91,0.88,0.92,1.01,1.19,1.16,0.98,0.91,0.96,1.08,1.21,1.23,1.27,1.28,1.06,1.15,1.10,1.01,1.00,1.01,0.83,0.84,0.84,0.85,0.83,0.85,0.92,0.94,0.74,0.70,0.92,0.91,0.91,1.02,1.07,1.05,1.23,1.10,0.97,0.89,0.75,0.71,0.92,0.88,0.87,1.05,1.13,0.92,1.07,1.33,1.13,1.13,1.14,1.18,1.03,1.05,1.14,0.94,0.93,1.06,1.04,1.10,1.04,1.07,1.03,1.16,1.24,1.27,1.19,1.22,1.19,1.25,1.20,1.20,1.16,1.19,1.24,1.32,1.24,1.22,1.15,1.19,1.13,1.05,1.18,1.04,1.02,1.08,1.06,1.07,1.09,1.11,1.07,1.15,1.11,1.32,1.23,1.04,1.12,1.11,1.00,1.08,1.02,0.95,0.94,0.94,0.97,1.00,0.95,0.99,1.07,1.00,1.15,1.09,0.97,0.96,1.07,1.10,1.00,1.02,0.90,1.04,0.97,0.90,0.91,0.79,0.87,0.78,0.86,0.76,0.79,0.76,0.68,0.71,0.75,0.78,0.77,0.82,0.80,0.80,0.80,0.91,0.90,0.93,0.85,0.81,0.85,1.17,1.29,1.20,1.21,1.10,1.10,1.12,1.19,0.96,0.95,1.04,0.98,0.93,0.96,0.93,1.00,0.79,0.85,0.80,0.88,1.02,1.03,1.06,1.13,1.13,1.14,1.11,1.05,1.18,1.23,1.26,1.23,1.30,1.19,1.23,1.15,1.19,1.11,1.18,1.00,1.00,0.99,1.10,1.09,1.03,1.09,1.07,1.12,1.11,1.21,1.20,1.16,1.10,1.74,2.00,1.89,1.59,1.48,1.67,1.58,1.64,1.78,1.62,1.51,1.61,1.58,1.44,1.47,1.43,1.51,1.45,1.43,1.50,1.49,1.47,1.41,1.48,1.37,1.45,1.43,1.40,1.32,1.27,1.26,1.27,1.11,1.25,1.30,1.37,1.51,1.55,1.51,1.53,1.46,1.49,1.47,1.53,1.54,1.49,1.48,1.56,1.56,1.36,1.41,1.33,1.44,1.33,1.52,1.48,1.69,1.75,1.64,1.43,1.51,1.41,1.41,1.69,1.52,1.55,1.44,1.24,1.43,1.57,1.65,1.57,1.69,1.50,1.57,1.59,1.64,1.63,1.76,1.60,1.56,1.39,1.43,1.64,1.55,1.46,1.48,1.49,1.49,1.47,1.53,1.54,1.58,1.65,1.79,1.60,1.83,1.92,1.87,1.86,1.87,1.86,1.78,1.66,1.62,1.59,1.58,1.67,1.60,1.48,1.46,1.36,1.36,1.18,1.30,1.20,1.15,1.14,1.07,1.26,1.19,1.04,0.99,1.00,1.05,0.95,0.97,0.85,0.81,0.83,1.00,1.13,1.03,1.00,1.04,1.05,1.10,1.00,1.26,1.22,1.29,1.23,1.19,1.24,1.17,1.15,1.15,1.23,1.33,1.29,1.50,1.33,1.33,1.31,1.20,1.23,1.34,1.25,1.07,1.08,1.06,1.22,1.32,1.26,1.09,1.18,1.44,1.32,1.40,1.28,1.17,1.19,1.25,1.15,1.27,1.23,1.31,1.23,1.25,1.33,1.42,1.57,1.29,1.46,1.46,1.50,1.51,1.30,1.29,1.35,1.36,1.26,1.16,1.28,1.36,1.36,1.20,1.11,1.04,0.95,0.92,1.02,0.92,0.87,0.99,1.01,0.96,0.81,0.84,0.92,0.88,0.97,0.97,0.89,0.95,0.84,0.91,0.89,0.81,1.05,1.20,0.97,1.09,1.02,1.04,1.04,1.15,1.12,1.13,1.06,1.14,1.14,1.09,1.15,1.02,1.09,1.29,1.26,1.28,1.18,1.27,1.26,1.32,1.37,1.36,1.31,1.20,1.15,1.16,1.21,1.25,1.17,1.00,1.13,1.17,1.05,1.05,1.11,1.25,1.21,1.24,1.36,1.30,1.50,1.35,1.43,1.45,1.52,1.53,1.50,1.63,1.49,1.46,1.42,1.45,1.37,1.39,1.31,1.18,1.25,1.29,1.22,1.20,1.30,1.35,1.49,1.50,1.73,1.53,1.47,1.40,1.38,1.44,1.47,1.49,1.38,1.28,1.34,1.34,1.44,1.50,1.46,1.38,1.39,1.35,1.11,1.28,1.21,1.33,1.24,1.23,1.27,1.24,1.31,1.32,1.28,1.36,1.26,1.23,1.42,1.32,1.34,1.28,1.20,1.18,1.09,1.03,1.18,1.17,1.23,1.13,1.25,1.19,1.13,1.08,1.16,1.07,0.92,0.93,0.92,0.89,1.06,1.04,1.24,1.06,1.13,1.17,1.11,1.09,1.01,1.12,1.19,1.14,1.17,1.21,1.19,1.02,1.01,1.07,1.18,1.13,1.31,1.34,1.30,1.28,1.24,1.14,1.27,1.16,1.27,1.21,1.17,1.31,1.36,1.20,1.22,1.30,1.16,1.26,1.33,1.34,1.17,1.26,1.19,1.21,1.17,1.26,1.23,1.25,1.19,1.28,1.35,1.20,1.10,1.13,1.02,1.01,1.03,1.14,1.16,1.39,1.44,1.40,1.34,1.36,1.33,1.38,1.32,1.28,1.18,1.26,1.39,1.22,1.18,1.19,1.21,1.13,1.18,0.98,0.98,0.94,0.98,1.05,1.01,1.06,1.00,0.90,0.91,0.88,0.87,0.97,0.92,1.04,0.88,0.91,1.07,1.09,1.10,1.07,1.10,1.18,1.23,1.44,1.46,1.56,1.49,1.44,1.47,1.41,1.36,1.39,1.28,1.32,1.30,1.38,1.47,1.19,0.98,0.86,0.96,0.95,0.80,0.91,0.93,0.94,0.88,0.94,0.89,0.88,0.89,0.75,0.77,0.87,0.90,0.88,0.81,0.83,0.81,0.76,0.82,0.78,0.85,0.91,1.00,0.96,0.94,0.99,0.88,0.91,0.80,0.89,0.97,0.99,1.01,1.04,0.81,0.95,1.04,0.91,0.82,1.02,1.02,0.89,1.05,1.06,1.01,0.90,0.97,0.86,0.88,0.80,0.81,0.77,0.88,1.04,0.97,0.98,1.02,0.99,1.06,0.95,0.93,1.08,1.24,1.20,1.19,1.11,0.99,0.86,0.89,0.93,1.08,1.13,1.16,1.21,1.21,1.13,1.14,1.03,0.99,0.92,0.92,0.95,0.95,0.94,1.02,0.91,0.87,0.91,0.92,0.91,1.00,0.99,1.03,0.94,1.03,1.17,1.06,1.06,1.11,1.06,1.12,1.20,1.15,1.18,1.38,1.33,1.15,1.12,1.10,1.02,0.99,0.92,0.93,0.81,0.81,0.85,0.86,0.78,0.90,0.85,0.88,0.88,0.81,0.83,0.92,0.82,1.00,1.09,1.00,1.06,1.12,1.05,0.96,0.88,1.00,1.12,1.23,1.19,1.07,1.01,1.10,1.05,1.03,0.98,0.88,0.93,0.90,0.95,1.00,1.08,1.19,1.00,0.99,0.98,0.96,0.97,0.97,0.88,1.00,0.94,0.82,0.89,0.99,0.93,1.06,1.05,1.08,1.06,0.85,0.93,0.87,0.77,0.93,0.92,0.81,0.95,0.90,0.91,1.15,1.08,0.89,0.92,1.01,0.88,0.90,0.92,1.01,1.08,1.20,1.20,1.16,1.09,1.10,1.14,1.31,1.31,1.26,1.32,1.21,1.44,1.35,1.24,1.18,1.11,1.26,1.24,1.17,1.25,1.27,1.20,1.18,1.11,1.03,1.10,1.02,0.94,0.94,0.88,1.01,1.01,1.06,0.96,0.92,1.05,1.15,1.05,1.07,1.02,0.92,0.88,0.87,0.90,0.77,0.82,0.95,0.93,0.75,0.83,0.84,0.74,0.65,0.80,0.74,0.73,0.74,0.73,0.77,0.81,0.83,0.69,0.72,0.84,0.81,0.84,0.83,0.85,0.92,0.82,1.05,0.93,0.94,1.13,1.18,1.10,1.10,1.17,1.05,1.18,1.01,0.97,0.99,0.98,1.07,0.88,0.92,1.00,1.01,0.95,0.99,1.04,1.03,1.02,1.00,0.89,1.03,1.17,1.17,1.38,1.27,1.35,1.37,1.33,1.31,1.29,1.37,1.27,1.37,1.44,1.23,1.11,1.13,1.10,1.03,1.22,1.29,1.50,1.41,1.52,1.48,1.40,1.34,1.22,1.11,0.99,1.06,1.12,1.09,1.14,0.97,0.98,0.94,0.93,1.04,1.09,1.03,0.90,1.05,1.07,1.08,0.96,1.00,0.94,0.98,1.07,1.04,0.97,0.97,0.94,1.05,1.90,1.94,1.95,1.94,1.80,1.73,1.75,1.63,1.55,1.52,1.56,1.51,1.57,1.49,1.52,1.50,1.41,1.61,1.60,1.63,1.53,1.57,1.72,1.88,1.94,1.98,2.13,1.89,1.76,1.58,1.50,1.58,1.43,1.64,1.68,1.59,1.60,1.75,1.59,1.51,1.53,1.44,1.43,1.53,1.53,1.54,1.38,1.47,1.40,1.33,1.25,1.22,1.16,1.10,1.11,1.11,1.04,1.18,1.16,1.19,1.21,1.11,1.03,1.10,1.04,0.85,0.96,1.03,1.06,1.07,0.96,0.96,1.02,0.91,0.89,1.02,0.95,1.09,1.18,1.02,0.95,1.02,1.06,0.98,0.99,1.01,0.89,0.89,0.99,1.00,1.04,1.14,1.10,1.01,0.95,0.99,1.03,1.04,1.02,1.08,1.07,1.13,1.25,1.24,1.30,1.16,1.33,1.38,1.36,1.32,1.31,1.30,1.19,1.30,1.20,1.10,1.23,1.21,1.22,1.12,1.13,1.01,1.15,1.32,1.13,1.13,1.23,0.94,1.19,1.13,1.07,1.14,1.09,1.14,1.05,1.00,0.99,1.02,1.10,1.14,1.17,1.25,1.18,1.24,1.05,1.03,1.07,1.04,1.07,1.04,1.00,1.03,1.07,0.95,0.92,0.99,1.01,1.12,1.01,0.98,0.84,0.91,1.00,1.06,1.00,0.87,0.94,0.98,0.76,0.75,0.75,0.84,0.75,0.80,0.77,0.79,0.86,0.88,0.91,0.98,0.94,0.73,0.88,0.91,0.97,0.87,0.94,1.00,0.96,1.08,1.11,1.19,1.12,1.14,1.21,1.38,1.35,1.27,1.25,1.12,1.26,1.20,1.07,1.14,1.09,1.07,1.11,1.07,1.05,0.96,0.94,1.03,1.01,0.97,0.99,0.82,0.83,0.86,0.83,0.88,0.87,0.80,0.70,0.67,0.87,0.85,0.78,0.79,0.81,0.70,0.71,0.78,0.70,0.64,0.83,0.80,0.81,0.77,0.73,0.72,0.71,0.72,0.59,0.63,0.67,0.80,0.83,0.83,0.79,0.88,0.74,0.90,0.90,0.88,0.82,0.90,1.03,0.98,1.17,1.27,1.19,1.05,1.12,0.96,0.99,0.90,1.05,0.99,1.10,1.26,1.41,1.27,1.26,1.13,0.98,1.06,1.22,1.17,1.25,1.23,1.17,1.16,1.25,1.13,1.21,1.23,1.21,1.23,1.04,0.94,0.97,0.88,0.90,0.91,1.01,0.99,1.01,0.95,0.99,1.01,1.01,0.80,0.82,0.86,0.83,0.96,0.83,1.05,0.96,0.96,0.92,0.99,1.03,1.17,1.21,1.01,1.29,1.15,1.32,1.42,1.40,1.40,1.65,1.49,1.56,1.59,1.50,1.47,1.50,1.50,1.48,1.28,1.25,1.26,1.26,1.35,1.21,1.30,1.19,1.11,1.10,1.11,0.94,0.84,0.99,1.03,1.08,1.10,1.15,1.17,1.10,1.25,1.35,1.31,1.19,1.20,1.32,1.23,1.24,1.21,1.27,1.39,1.40,1.41,1.43,1.50,1.50,1.70,1.67,1.62,1.50,1.53,1.59,1.42,1.35,1.41,1.48,1.44,1.32,1.32,1.46,1.57,1.56,1.42,1.54,1.48,1.32,1.24,1.23,1.09,1.08,1.31,1.29,1.38,1.28,1.35,1.19,1.12,1.09,1.11,2.10,2.03,2.02,2.07,2.01,2.08,1.95,2.00,1.99,1.90,1.78,1.81,1.91,2.05,2.09,2.01,2.02,1.84,1.87,2.00,2.00,1.77,1.81,1.81,1.95,2.05,1.94,2.10,1.99,1.99,1.80,1.91,1.95,1.73,1.84,1.77,1.62,1.81,1.69,1.73,1.74,1.87,1.86,1.89,1.70,1.73,1.59,1.53,1.67,1.59,1.57,1.53,1.50,1.29,1.17,1.13,1.25,1.18,1.25,1.42,1.49,1.32,1.56,1.33,1.26,1.34,1.32,1.32,1.41,1.55,1.55,1.65,1.44,1.39,1.45,1.45,1.42,1.33,1.38,1.34,1.45,1.51,1.44,1.31,1.16,1.22,1.20,1.14,1.23,1.28,1.23,1.35,1.33,1.45,1.64,1.70,1.58,1.50,1.29,1.22,1.22,1.25,1.14,1.08,1.00,1.20,1.11,1.00,1.09,1.17,1.07,0.97,1.11,1.27,1.31,1.35,1.22,1.16,1.31,1.25,1.15,1.18,1.20,1.09,1.13,1.14,1.12,1.27,1.29,1.31,1.16,1.16,1.30,1.14,1.36,1.28,1.11,1.32,1.42,1.56,1.65,1.52,1.50,1.45,1.51,1.26,1.30,1.19,1.20,1.11,1.07,1.06,1.09,1.06,1.14,1.18,1.05,1.07,1.13,1.20,1.21,1.24,1.19,1.14,1.09,1.19,1.30,1.03,0.99,0.99,0.98,1.03,1.05,1.17,1.25,1.17,1.17,1.28,1.10,1.17,1.08,0.96,1.20,1.30,1.48,1.42,1.51,1.39,1.29,1.22,1.14,1.13,1.09,0.95,0.84,0.95,0.90,1.10,1.05,1.00,1.02,1.02,0.89,0.83,0.88,0.82,0.84,0.75,0.80,0.83,0.78,0.79,0.77,0.81,0.81,0.86,0.96,0.88,0.85,0.88,0.84,0.84,0.92,0.97,1.05,1.12,1.28,1.24,1.15,1.21,1.12,1.10,1.12,1.16,1.25,1.18,1.10,0.96,0.96,0.99,0.85,1.07,1.11,1.10,1.20,1.22,1.18,1.31,1.37,1.38,1.35,1.29,1.28,1.28,1.18,1.28,1.14,1.27,1.20,1.35,1.31,1.19,1.23,1.09,1.06,1.13,0.97,1.04,1.09,1.05,1.04,0.94,0.99,1.08,1.23,1.18,1.36,1.19,1.30,1.12,1.03,1.08,1.31,1.12,1.25,1.36,1.54,1.63,1.59,1.89,1.77,1.63,1.58,1.57,1.64,1.56,1.69,1.57,1.48,1.55,1.41,1.37,1.48,1.29,1.39,1.58,1.49,1.58,1.56,1.71,1.77,1.70,1.60,1.67,1.63,1.52,1.64,1.54,1.48,1.58,1.50,1.53,1.64,1.64,1.52,1.51,1.41,1.46,1.45,1.55,1.55,1.44,1.24,1.26,1.40,1.38,1.49,1.52,1.52,1.55,1.47,1.45,1.51,1.49,1.49,1.47,1.72,1.82,1.72,1.71,1.73,1.75,1.78,1.98,1.85,1.81,1.70,1.75,1.70,1.66,1.83,1.96,1.86,1.94,1.84,1.94,1.97,1.93,2.06,2.08,2.09,2.01,2.07,1.94,2.01,1.82,1.79,1.88,1.75,1.73,1.82,1.58,1.63,1.73,1.73,1.63,1.57,1.50,1.64,1.59,1.61,1.72,1.59,1.64,1.62,1.53,1.38,1.53,1.40,1.53,1.39,1.47,1.50,1.57,1.60,1.44,1.28,1.24,1.32,1.18,1.29,1.26,1.25,1.16,1.15,1.22,1.25,1.07,1.11,1.17,1.32,1.27,1.21,1.25,1.25,1.43,1.47,1.55,1.24,1.24,1.19,1.10,1.03,1.06,1.15,1.16,1.26,1.32,1.42,1.40,1.45,1.35,1.08,1.06,1.06,1.02,0.97,0.90,0.93,1.02,1.00,1.07,1.17,1.01,1.05,1.00,1.08,1.11,1.10,1.17,1.08,1.16,1.03,1.02,1.10,1.16,1.07,1.00,1.00,0.94,1.07,1.11,1.08,1.01,1.02,1.19,1.11,1.14,1.28,1.28,1.27,1.20,1.21,1.22,1.36,1.38,1.40,1.27,1.10,0.97,1.07,1.00,0.86,0.98,0.96,1.09,1.13,1.11,1.02,1.00,0.94,0.91,0.91,0.93,1.06,1.11,1.10,1.11,1.10,0.99,1.10,1.11,1.16,1.19,1.22,1.13,1.14,1.11,1.08,1.02,1.03,0.98,1.06,0.97,1.12,1.13,1.04,1.00,1.08,1.20,1.02,1.06,0.82,0.92,1.12,1.01,1.02,1.13,1.15,1.07,1.09,1.05,1.08,1.18,1.25,1.24,1.15,1.06,1.06,1.15,1.07,1.03,0.94,0.91,0.89,0.90,0.97,0.93,1.03,1.00,1.01,0.98,1.01,1.11,1.23,1.25,1.31,1.14,1.04,1.17,1.11,1.11,0.83,0.79,0.95,0.87,0.81,0.96,0.97,0.86,0.82,0.89,0.95,1.11,1.30,1.27,1.18,1.18,1.07,1.14,1.03,1.00,0.92,0.77,0.79,0.83,1.05,0.92,0.79,0.79,0.90,0.94,0.95,0.91,0.85,0.87,0.89,0.99,0.91,1.07,1.23,1.12,1.17,1.00,1.00,0.98,0.97,0.87,0.86,0.88,0.95,0.83,0.91,0.90,1.02,1.00,0.99,0.96,0.88,0.88,0.90,0.82,1.07,1.11,1.04,1.05,1.21,1.24,1.27,1.28,1.40,1.36,1.42,1.63,1.51,1.44,1.32,1.57,1.61,1.59,1.49,1.64,1.55,1.62,1.61,1.65,1.47,1.55,1.84,1.63,1.61,1.57,1.50,1.54,1.55,1.61,1.52,1.54,1.31,1.21,1.29,1.42,1.46,1.43,1.37,1.25,1.33,1.29,1.11,1.04,0.99,1.18,1.27,1.26,1.12,1.22,1.15,1.13,1.12,1.16,1.27,1.19,1.25,1.20,1.28,1.25,1.25,1.16,1.11,1.09,1.23,1.11,1.11,1.08,1.13,1.11,1.22,1.16,1.01,0.96,1.05,0.96,0.90,1.10,1.10,1.07,1.12,1.17,1.21,1.31,1.24,1.16,1.23,1.15,1.09,1.14,1.20,1.19,1.39,1.20,1.14,1.25,1.21,1.24,1.25,1.14,1.22,1.13,1.19,1.13,1.19,1.15,1.29,1.20,1.29,1.34,1.31,1.36,1.39,1.32,1.27,1.26,1.23,1.22,1.28,1.33,1.34,1.38,1.39,1.52,1.53,1.61,1.48,1.45,1.32,1.32,1.30,1.39,1.33,1.40,1.41,1.32,1.29,1.33,1.39,1.38,1.50,1.45,1.51,1.52,1.41,1.46,1.55,1.45,1.41,1.35,1.42,1.27,1.45,1.38,1.42,1.39,1.35,1.45,1.48,1.20,1.22,1.37,1.42,1.43,1.75,1.94,1.97,1.84,1.58,1.68,1.78,1.65,1.61,1.63,1.64,1.39,1.39,1.41,1.47,1.50,1.38,1.41,1.43,1.57,1.58,1.65,1.55,1.49,1.60,1.54,1.34,1.35,1.36,1.34,1.21,1.21,1.15,1.02,1.19,1.32,1.48,1.48,1.38,1.28,1.21,1.10,1.04,0.93,0.96,0.98,1.11,0.98,0.99,0.90,1.08,0.98,1.03,0.97,0.98,1.03,1.07,1.14,1.08,1.13,1.22,1.08,1.01,1.27,1.12,1.04,1.04,1.04,0.99,0.94,1.05,1.01,0.92,1.03,0.81,0.84,0.87,0.81,0.74,0.76,0.88,0.92,0.94,1.07,1.04,1.03,0.93,0.93,0.94,0.96,0.97,0.99,0.98,0.94,1.12,1.13,1.03,0.98,0.98,0.90,0.95,0.96,0.90,0.91,0.89,1.00,0.95,0.90,1.02,0.96,1.05,1.08,1.04,1.04,1.12,1.13,1.12,1.07,1.10,1.16,1.05,1.09,1.26,1.25,1.44,1.47,1.33,1.17,1.03,0.99,0.86,1.04,1.04,1.11,0.97,1.16,1.01,1.25,1.27,1.20,1.28,1.32,1.19,1.15,1.15,1.19,1.15,1.12,1.05,1.15,1.11,0.90,0.97,0.90,1.01,0.99,1.17,1.13,1.02,1.03,1.05,1.02,1.16,1.06,1.01,1.00,0.97,1.01,0.90,0.96,0.88,1.05,0.95,1.05,1.06,1.12,1.15,1.19,1.25,1.08,0.95,0.97,0.92,0.85,0.94,0.88,0.84,0.96,0.96,0.88,1.03,1.05,1.14,1.26,1.15,1.08,1.10,1.10,1.00,1.03,1.00,0.99,0.96,0.92,0.81,1.02,1.03,1.05,0.98,0.90,0.92,0.82,0.89,0.90,0.81,0.84,0.82,0.80,0.77,0.95,0.96,0.97,0.96,0.91,0.93,0.92,1.04,0.91,0.83,0.93,0.93,0.76,1.05,0.98,1.03,1.04,0.96,0.93,0.98,0.88,0.85,0.93,0.93,0.83,0.84,0.81,0.84,0.79,0.81,0.86,0.77,0.82,0.81,0.84,0.84,0.90,0.81,0.88,0.89,0.93,0.98,0.94,1.02,0.94,0.89,0.82,0.93,1.02,0.95,0.91,1.16,1.00,1.01,1.03,0.94,0.94,0.97,0.96,0.93,1.07,1.07,1.06,1.04,1.03,1.00,0.95,0.82,0.89,0.99,0.85,0.80,0.86,0.96,1.18,1.11,1.24,1.29,1.24,1.17,1.18,1.12,1.17,1.20,1.10,1.05,0.99,1.04,1.05,1.00,1.07,1.11,0.97,1.07,0.99,1.07,0.97,1.02,1.07,1.08,1.10,1.12,0.96,1.00,1.00,1.09,1.12,1.17,1.26,1.12,1.23,1.25,1.43,1.43,1.38,1.28,1.20,1.20,1.19,1.09,1.05,1.16,1.07,1.15,1.09,1.15,1.23,1.24,1.22,1.13,1.22,1.16,1.13,1.10,1.13,1.07,1.12,0.97,0.96,1.00,1.05,1.14,1.10,0.99,1.02,1.03,0.96,1.07,1.06,1.06,1.08,1.16,1.16,1.01,0.97,0.92,0.99,1.09,1.11,1.09,1.13,1.23,1.15,1.06,1.14,1.21,1.28,1.21,1.21,1.32,1.35,1.26,1.34,1.41,1.48,1.52,1.51,1.52,1.34,1.36,1.36,1.62,1.67,1.64,1.59,1.54,1.60,1.59,1.70,1.68,1.64,1.70,1.91,1.76,1.66,1.60,1.58,1.59,1.51,1.48,1.42,1.44,1.48,1.35,1.31,1.34,1.32,1.25,1.32,1.36,1.28,1.21,1.27,1.34,1.23,1.18,1.17,1.23,1.21,1.30,1.15,1.21,1.20,1.18,1.28,1.52,1.48,1.27,1.23,1.12,1.14,1.29,1.28,1.22,1.22,1.19,1.22,1.34,1.29,1.27,1.30,1.18,1.00,1.08,1.23,1.17,1.17,1.19,1.16,1.26,1.20,1.22,1.13,1.15,1.16,1.14,1.19,1.17,1.06,1.05,1.00,1.01,0.99,1.10,1.04,1.08,0.99,1.01,0.91,1.11,0.96,1.03,1.00,0.95,1.02,0.94,0.95,1.10,1.05,0.98,0.85,0.89,0.90,0.82,0.92,0.88,0.86,0.82,0.93,0.95,1.01,0.99,0.99,1.00,1.05,1.22,1.05,1.04,1.04,1.11,1.18,1.04,1.01,1.02,1.12,1.11,1.04,0.98,0.95,0.94,0.93,0.85,1.00,0.90,1.00,1.05,1.14,0.97,1.13,1.19,1.41,1.36,1.17,1.13,0.97,1.08,0.94,0.85,0.87,0.82,0.92,1.00,1.00,1.03,0.95,0.99,0.93,0.73,0.82,0.66,0.81,0.80,0.96,0.89,0.90,0.98,1.14,1.14,0.95,0.95,1.03,1.15,1.01,0.94,0.80,0.94,0.95,0.89,0.94,0.88,0.94,0.94,0.77,0.79,0.95,0.90,0.96,0.93,0.97,0.92,0.96,0.83,0.80,0.95,0.88,0.89,0.87,0.95,0.99,0.96,1.12,1.26,1.36,1.30,1.28,1.26,1.28,1.29,1.11,1.16,1.19,1.16,1.19,1.09,1.05,1.07,0.97,1.05,1.07,0.93,0.93,0.95,0.88,0.89,1.02,1.00,1.02,1.06,1.12,1.07,0.94,0.92,0.89,0.80,0.76,0.81,0.83,0.75,0.65,0.76,0.86,0.75,0.81,0.71,0.74,0.75,0.72,0.68,0.64,0.68,0.70,0.73,0.79,0.70,0.79,0.87,0.88,0.98,1.12,1.01,1.15,1.24,1.34,1.36,1.39,1.45,1.45,1.26,1.26,1.22,1.36,1.13,1.30,1.26,1.07,0.96,1.14,0.98,1.02,1.22,1.29,1.22,1.36,1.41,1.30,1.37,1.40,1.15,1.12,1.06,0.98,0.94,0.84,0.93,1.00,1.06,1.14,1.06,1.16,1.30,1.13,1.14,1.03,1.24,1.21,0.99,1.05,1.17,1.26,1.19,1.32,1.49,1.40,1.25,1.20,1.12,1.00,1.18,1.19,1.12,1.26,1.19,1.20,1.22,1.22,1.27,1.21,1.23,1.31,1.28,1.24,1.30,1.44,1.46,1.43,1.33,1.30,1.41,1.34,1.23,1.30,1.55,1.52,1.71,1.62,1.42,1.52,1.63,1.55,1.58,1.45,1.42,1.08,1.15,1.18,0.95,0.99,1.04,1.09,1.07,0.98,1.07,0.95,0.93,0.94,0.91,0.90,0.82,0.80,0.88,0.88,0.92,0.98,0.90,0.87,0.83,0.96,1.02,0.92,0.99,1.03,1.17,1.27,1.40,1.33,1.39,1.27,1.19,1.18,1.21,1.21,0.98,0.91,1.03,0.94,0.95,0.95,1.01,0.92,0.90,1.04,1.43,1.50,1.32,1.42,1.21,1.07,1.11,1.12,1.29,1.25,1.18,1.18,1.30,1.32,1.33,1.46,1.41,1.27,1.27,1.47,1.54,1.67,1.72,1.45,1.45,1.37,1.40,1.37,1.36,1.21,1.24,1.20,1.27,1.15,1.03,1.04,1.16,1.17,0.98,1.04,0.99,1.13,0.93,1.02,1.04,1.17,1.16,1.10,1.14,1.13,1.03,0.93,0.88,0.87,0.91,0.94,0.98,1.02,0.91,0.94,0.93,0.75,0.79,0.80,0.73,0.68,0.77,0.90,0.98,0.88,1.05,0.98,0.92,1.05,1.09,0.98,0.83,0.88,0.82,0.95,0.94,0.85,1.02,0.95,0.99,0.83,0.93,0.80,0.90,0.83,0.83,0.85,0.78,0.91,0.88,1.02,1.13,0.89,0.94,1.14,0.94,0.96,0.91,0.86,0.96,0.92,0.82,0.90,1.04,1.02,1.07,1.03,0.94,0.95,0.95,0.97,0.92,0.87,0.79,0.76,0.93,0.91,0.98,0.94,0.94,0.98,0.83,0.90,0.97,1.00,0.96,0.97,1.13,0.98,0.87,0.84,0.87,0.76,0.79,0.76,0.72,0.66,0.68,0.66,0.67,0.72,0.85,0.88,0.83,1.02,0.97,1.08,1.09,1.05,1.23,1.13,1.11,1.12,1.20,1.17,1.22,1.21,1.19,1.29,1.34,1.34,1.27,1.09,1.14,1.07,1.03,0.96,0.92,0.88,1.10,1.11,0.94,0.97,1.00,0.90,0.90,0.89,0.83,0.81,0.78,0.96,1.02,0.88,1.09,0.99,1.06,1.05,1.19,1.24,1.05,1.14,1.04,1.09,1.03,1.05,0.99,0.96,0.98,0.99,1.11,1.02,0.82,0.85,0.79,0.95,0.85,1.08,0.97,0.98,0.85,0.89,0.77,1.02,1.02,0.98,1.05,1.07,1.31,1.36,1.35,1.17,1.16,1.11,1.01,0.91,0.95,1.04,0.95,1.11,0.99,1.04,0.98,0.94,0.90,0.88,1.03,0.92,1.02,0.92,0.96,0.86,0.88,0.90,0.92,0.94,0.94,0.91,0.90,0.78,0.74,0.86,0.95,1.03,1.10,1.09,0.91,1.00,1.00,0.88,0.82,0.85,0.83,0.93,0.90,1.02,0.96,0.85,0.78,0.80,0.84,0.91,0.95,0.96,1.07,1.02,1.06,1.04,1.12,1.12,1.02,0.97,1.02,1.08,1.00,0.87,0.87,0.87,0.83,0.86,1.02,0.88,0.87,0.85,0.84,0.84,0.84,0.83,0.83,0.82,0.95,0.95,1.08,1.01,0.89,0.97,0.92,0.94,1.09,1.06,1.08,1.02,0.95,1.08,0.98,0.90,0.95,0.97,1.03,1.05,0.99,0.91,0.88,0.85,0.95,0.94,0.95,0.96,1.08,1.00,1.04,1.01,0.93,0.90,0.95,0.81,0.83,1.00,0.99,1.03,0.98,0.94,1.11,1.11,1.09,0.94,0.91,0.91,1.10,1.00,1.05,1.24,1.27,1.26,1.44,1.54,1.68,1.80,1.62,1.68,1.71,1.63,1.61,1.62,1.55,1.64,1.49,1.60,1.55,1.63,1.61,1.68,1.53,1.77,1.75,1.57,1.34,1.24,1.33,1.29,1.27,1.23,1.19,1.22,1.29,1.20,1.28,1.38,1.38,1.38,1.28,1.35,1.34,1.34,1.52,1.42,1.78,1.76,1.79,1.74,1.79,1.67,1.73,1.69,1.70,1.57,1.56,1.51,1.38,1.41,1.38,1.32,1.30,1.18,1.19,1.06,1.10,1.11,1.16,1.19,1.17,1.16,1.13,1.02,1.02,1.07,1.15,1.19,1.15,1.48,1.49,1.37,1.38,1.24,1.39,1.43,1.46,1.52,1.36,1.54,1.57,1.46,1.55,1.49,1.42,1.50,1.35,1.39,1.42,1.34,1.31,1.42,1.43,1.61,1.47,1.36,1.47,1.56,1.56,1.40,1.26,1.12,1.07,1.05,1.15,1.30,1.05,1.07,1.09,1.20,1.21,1.09,1.09,1.06,1.08,1.02,1.01,0.96,1.08,1.00,0.97,0.99,0.84,0.84,0.84,0.94,0.84,0.88,0.92,1.14,0.93,0.88,0.96,1.09,1.08,1.07,0.96,0.98,0.99,0.83,1.00,0.96,0.85,0.84,0.87,0.95,0.87,0.93,1.02,1.01,0.96,1.15,1.07,1.23,1.33,1.16,1.05,1.07,1.04,1.19,1.26,1.11,1.08,1.16,1.25,1.23,1.20,1.16,1.19,1.09,1.14,1.07,1.06,1.02,1.03,1.10,1.03,1.02,1.01,0.96,1.04,0.96,1.18,1.06,1.13,1.10,1.13,1.15,1.20,1.16,1.16,1.03,1.07,0.96,0.95,0.90,0.85,0.89,0.95,0.95,1.03,0.91,1.02,0.99,0.94,0.88,0.93,1.01,0.93,0.84,0.98,1.04,1.18,1.15,1.13,1.14,1.20,1.20,1.19,1.27,1.26,1.11,1.03,0.95,1.01,1.09,1.01,1.04,1.00,1.08,1.06,1.19,1.05,1.10,0.98,1.00,0.96,0.97,0.92,0.93,1.10,1.36,1.29,1.19,1.13,1.05,1.03,0.96,1.07,1.04,1.08,1.03,1.17,1.10,1.18,1.24,1.28,1.12,1.06,1.05,1.05,0.98,1.01,1.06,1.11,1.03,0.83,0.82,0.79,0.72,0.75,0.84,0.96,0.92,0.89,0.87,0.82,0.93,0.94,0.80,0.93,0.87,0.93,1.02,1.05,1.11,0.95,0.95,0.89,0.97,1.01,1.07,0.99,1.04,0.97,0.96,0.92,0.99,1.06,1.14,1.10,1.15,0.99,1.09,1.13,1.28,1.32,1.22,1.42,1.35,1.37,1.34,1.35,1.33,1.38,1.34,1.24,1.34,1.25,1.22,1.33,1.20,1.49,1.38,1.34,1.19,1.09,1.28,1.15,1.02,1.17,1.24,1.39,1.23,1.30,1.20,1.21,1.16,1.09,1.12,1.28,1.28,1.30,1.34,1.34,1.35,1.33,1.26,1.13,1.13,1.09,1.22,1.17,1.16,1.07,1.14,1.14,0.93,1.02,1.05,1.13,0.99,1.00,1.06,1.07,1.21,1.22,1.22,1.28,1.38,1.33,1.43,1.37,1.47,1.24,1.32,1.54,1.46,1.40,1.39,1.35,1.38,1.34,1.30,1.27,1.13,1.16,1.05,1.01,1.14,1.12,1.08,1.22,1.18,1.14,1.22,1.16,1.17,1.21,1.14,1.17,1.22,1.17,1.09,1.30,1.26,1.18,1.21,1.17,1.26,1.34,1.52,1.40,1.36,1.41,1.39,1.45,1.42,1.47,1.37,1.37,1.42,1.37,1.27,1.43,1.44,1.42,1.39,1.40,1.31,1.38,1.42,1.53,1.60,1.72,1.70,1.60,1.36,1.28,1.39,1.43,1.42,1.38,1.38,1.37,1.36,1.25,1.36,1.29,1.34,1.38,1.46,1.37,1.40,1.47,1.41,1.65,1.51,1.52,1.58,1.53,1.33,1.36,1.43,1.47,1.40,1.39,1.42,1.39,1.51,1.34,1.50,1.63,1.57,1.38,1.46,1.51,1.60,1.50,1.62,1.55,1.59,1.63,1.68,1.57,1.57,1.50,1.52,1.54,1.54,1.44,1.51,1.42,1.49,1.36,1.32,1.18,1.22,1.20,1.33,1.41,1.31,1.32,1.37,1.46,1.47,1.54,1.60,1.40,1.34,1.28,1.27,1.35,1.28,1.35,1.29,1.23,1.24,1.20,1.16,1.21,1.25,1.20,1.13,1.05,1.08,1.04,1.12,0.97,1.07,1.11,1.06,1.05,0.96,1.00,1.02,1.04,1.00,0.99,0.89,0.88,0.99,0.95,1.00,1.01,0.96,1.16,1.09,1.08,1.17,1.15,1.09,1.26,1.37,1.31,1.22,1.13,1.12,1.13,1.20,1.26,1.16,1.21,1.08,1.09,1.20,1.32,1.32,1.51,1.45,1.34,1.33,1.37,1.24,1.14,1.03,1.06,1.11,0.95,1.05,1.08,1.15,0.97,1.12,0.98,0.91,0.82,0.84,0.81,0.95,0.92,0.96,1.04,1.12,1.01,1.07,0.92,0.87,0.88,0.91,0.83,1.00,0.96,0.96,0.87,0.88,0.94,0.96,1.04,0.97,1.05,1.22,1.19,1.11,1.09,1.02,1.10,1.23,1.18,1.22,1.26,1.13,1.19,1.15,1.07,1.00,1.22,1.11,1.11,1.04,0.86,1.02,0.97,0.98,1.06,1.20,1.19,1.18,1.09,1.12,1.23,1.06,1.01,0.92,0.81,0.90,0.84,0.88,0.87,0.70,0.85,0.84,0.85,0.93,1.00,0.99,1.00,1.03,1.07,0.94,0.99,1.04,1.03,0.89,0.96,0.95,0.90,0.91,0.94,0.92,0.97,1.07,1.10,1.05,1.16,1.06,1.13,1.07,1.11,1.10,1.25,1.38,1.48,1.36,1.25,1.31,1.19,1.26,1.26,1.31,1.23,1.27,1.23,1.19,0.94,0.92,0.84,1.01,0.93,0.90,0.86,1.04,0.89,0.88,0.91,1.01,1.01,0.92,0.92,0.90,1.00,0.88,1.04,1.10,0.94,0.94,0.85,0.80,0.81,0.88,0.83,0.84,0.82,0.85,0.94,0.95,1.07,1.06,1.03,0.88,0.87,0.80,1.03,0.89,0.87,1.01,1.01,1.02,1.07,1.01,0.94,0.96,0.99,0.93,0.87,0.86,0.92,1.03,0.98,0.97,1.03,0.98,1.08,1.14,1.05,1.02,1.17,1.11,1.17,1.01,1.12,1.23,0.97,0.98,0.93,0.96,0.91,0.95,0.96,1.12,1.13,1.05,1.09,0.93,1.16,1.22,1.14,1.05,1.14,1.11,1.09,1.10,1.15,1.05,1.17,1.24,1.16,1.20,1.15,1.22,1.15,1.42,1.37,1.24,1.43,1.37,1.31,1.25,1.32,1.24,1.09,1.22,1.34,1.35,1.24,1.34,1.38,1.33,1.30,1.34,1.24,1.21,1.18,1.23,1.30,1.37,1.34,1.53,1.52,1.47,1.48,1.48,1.39,1.35,1.25,1.36,1.29,1.37,1.35,1.40,1.30,1.27,1.21,1.22,1.21,1.23,1.30,1.34,1.40,1.42,1.52,1.46,1.53,1.55,1.40,1.29,1.40,1.40,1.36,1.43,1.45,1.57,1.31,1.25,1.35,1.42,1.40,1.55,1.53,1.43,1.45,1.34,1.26,1.39,1.22,1.09,1.19,1.23,1.20,1.34,1.25,1.32,1.29,1.32,1.37,1.28,1.40,1.36,1.60,1.67,1.63,1.59,1.60,1.54,1.43,1.50,1.49,1.41,1.37,1.44,1.32,1.35,1.34,1.37,1.41,1.47,1.47,1.39,1.31,1.33,1.13,1.14,1.14,1.30,1.24,1.35,1.19,1.25,1.35,1.49,1.56,1.56,1.70,1.53,1.57,1.58,1.60,1.70,1.45,1.38,1.32,1.52,1.45,1.43,1.29,1.21,1.21,1.21,1.03,1.03,1.18,1.11,1.06,1.11,1.12,1.06,1.16,1.15,1.24,1.20,1.32,1.34,1.16,1.28,1.21,1.09,1.05,1.32,1.40,1.36,1.51,1.45,1.43,1.33,1.48,1.31,1.29,1.20,1.40,1.26,1.29,1.35,1.28,1.41,1.37,1.47,1.59,1.49,1.41,1.30,1.29,1.30,1.33,1.27,1.28,1.23,1.12,1.05,1.21,1.23,1.15,1.04,1.29,1.42,1.33,1.34,1.26,1.43,1.45,1.39,1.34,1.37,1.37,1.37,1.23,1.30,1.46,1.41,1.21,1.34,1.51,1.46,1.52,1.53,1.47,1.32,1.30,1.30,1.13,1.22,1.03,1.09,0.99,0.94,0.92,0.89,0.87,0.92,0.98,0.90,0.84,0.98,1.09,1.13,1.27,1.10,1.13,1.15,1.18,1.16,1.17,1.21,1.16,1.31,1.42,1.27,1.37,1.33,1.14,1.19,1.18,1.09,1.06,1.06,1.05,1.02,0.90,0.97,0.94,1.05,1.07,1.05,0.91,0.94,0.95,1.17,1.10,1.08,1.20,1.14,1.28,1.26,1.22,1.22,1.25,1.13,1.06,0.92,0.89,0.89,1.03,1.08,1.19,1.17,1.08,1.09,1.21,1.14,1.20,1.11,1.05,1.07,0.98,0.97,0.87,0.93,0.97,1.06,1.11,1.16,0.98,1.00,1.11,1.01,1.00,1.02,0.86,1.01,1.06,1.09,1.09,1.08,0.95,1.06,1.16,1.20,1.33,1.32,1.32,1.30,1.18,1.33,1.32,1.28,1.28,1.26,1.29,1.35,1.34,1.24,1.29,1.23,1.45,1.45,1.43,1.51,1.58,1.50,1.27,1.40,1.56,1.48,1.46,1.53,1.46,1.58,1.61,1.56,1.60,1.58,1.81,1.68,1.65,1.54,1.54,1.53,1.46,1.46,1.49,1.30,1.23,1.36,1.23,1.34,1.48,1.54,1.61,1.59,1.54,1.62,1.65,1.72,1.63,1.72,1.70,1.74,1.76,1.68,1.68,1.64,1.79,1.73,1.84,1.92,1.75,1.76,1.65,1.49,1.35,1.41,1.52,1.62,1.53,1.57,1.60,1.42,1.38,1.43,1.53,1.48,1.52,1.68,1.55,1.52,1.67,1.67,1.69,1.69,1.60,1.56,1.77,1.74,1.67,1.75,1.90,1.77,1.90,1.82,1.59,1.65,1.83,1.81,1.68,1.65,1.67,1.63,1.66,1.58,1.54,1.61,1.58,1.56,1.53,1.51,1.44,1.43,1.53,1.54,1.55,1.59,1.63,1.74,1.81,1.84,1.83,1.77,1.58,1.45,1.47,1.45,1.32,1.35,1.54,1.35,1.38,1.28,1.36,1.42,1.40,1.34,1.38,1.53,1.52,1.48,1.38,1.44,1.25,1.39,1.52,1.35,1.28,1.34,1.38,1.42,1.33,1.38,1.27,1.19,1.21,1.18,1.15,1.09,1.05,1.09,1.07,1.04,1.10,1.13,1.06,1.01,0.94,0.96,1.06,0.97,1.04,1.02,1.11,1.10,0.96,1.09,1.11,1.04,1.08,1.14,1.25,1.29,1.33,1.32,1.13,1.22,1.09,1.22,1.09,1.17,1.07,1.14,1.13,1.13,1.10,1.10,0.91,0.88,0.84,0.87,0.71,0.80,0.90,0.80,0.85,0.82,0.85,0.88,1.08,1.12,0.95,1.04,1.01,1.01,1.07,1.07,1.19,1.22,1.32,1.37,1.35,1.35,1.40,1.48,1.53,1.35,1.34,1.11,1.13,1.24,1.37,1.24,1.28,1.47,1.19,1.44,1.37,1.38,1.25,1.31,1.27,1.16,1.20,1.25,1.21,1.14,1.08,1.16,1.35,1.35,1.06,1.08,0.99,0.98,0.90,0.92,0.91,1.01,1.02,1.10,0.99,1.13,1.14,1.12,1.10,1.05,1.02,1.25,1.40,1.38,1.33,1.38,1.34,1.31,1.36,1.42,1.36,1.35,1.25,1.32,1.17,1.27,1.28,1.17,1.23,1.13,1.19,0.95,1.12,1.04,1.17,1.17,1.22,1.13,1.02,0.98,1.18,1.19,1.12,1.05,1.14,1.13,1.11,1.10,0.97,1.00,0.98,0.97,1.00,1.00,1.02,0.94,1.06,1.09,1.13,0.96,1.02,0.87,0.84,0.75,0.70,0.72,0.76,0.76,0.80,0.75,0.77,0.82,0.83,0.78,0.82,0.76,0.91,0.94,0.87,0.76,0.83,0.77,0.80,0.70,0.78,0.87,0.81,0.86,0.83,0.99,0.99,0.88,0.99,0.80,0.86,0.98,1.09,1.01,1.10,1.04,1.12,1.25,1.30,1.25,1.29,1.20,1.25,1.21,1.14,1.09,1.16,1.31,1.30,1.37,1.41,1.23,1.21,1.23,1.03,1.07,1.21,1.20,1.25,1.13,1.13,1.16,1.26,1.00,1.12,1.08,1.10,1.10,1.04,0.94,0.88,0.86,0.86,0.77,0.78,0.86,0.83,0.84,0.89,1.03,1.01,0.99,1.07,1.07,1.02,1.05,1.10,1.07,1.26,1.23,1.10,0.94,0.91,0.99,1.11,0.94,0.91,1.02,1.08,1.12,1.05,0.98,1.03,1.00,0.96,0.99,1.07,1.27,1.39,1.14,1.18,1.33,1.45,1.31,1.24,1.12,1.08,1.18,1.20,1.15,1.12,1.19,1.24,1.14,1.15,1.19,1.32,1.44,1.54,1.58,1.52,1.49,1.58,1.65,1.72,1.56,1.63,1.51,1.54,1.67,1.59,1.48,1.42,1.62,1.45,1.63,1.48,1.47,1.33,1.18,1.32,1.42,1.45,1.51,1.53,1.46,1.54,1.30,1.31,1.38,1.48,1.54,1.50,1.30,1.22,1.16,1.06,1.09,1.06,1.02,1.00,1.03,1.08,1.09,1.20,1.20,1.10,1.23,1.46,1.40,1.39,1.37,1.42,1.57,1.36,1.41,1.38,1.48,1.39,1.38,1.34,1.36,1.42,1.43,1.49,1.58,1.47,1.28,1.37,1.39,1.50,1.53,1.39,1.45,1.38,1.44,1.50,1.45,1.52,1.61,1.43,1.54,1.49,1.57,1.67,1.57,1.48,1.38,1.51,1.34,1.40,1.26,1.48,1.40,1.16,1.16,1.13,1.14,0.91,1.17,0.97,0.98,0.99,0.96,0.98,0.88,0.98,0.95,0.95,1.03,0.90,0.86,0.96,0.99,1.07,0.91,0.85,0.89,0.88,0.84,0.79,1.00,1.02,1.17,0.97,1.03,1.00,1.01,1.11,1.03,1.00,1.01,1.02,1.10,1.03,1.08,0.99,1.00,1.08,1.00,1.03,0.94,0.92,1.03,1.26,1.30,1.22,1.17,1.19,1.23,1.24,1.10,1.21,1.34,1.34,1.24,1.43,1.32,1.32,1.28,1.29,1.18,1.12,1.29,1.18,1.14,1.01,1.00,0.95,0.96,0.94,1.02,1.09,1.13,1.20,1.27,1.26,1.28,1.27,1.19,1.21,1.20,1.15,1.07,1.25,1.15,1.31,1.18,1.23,1.15,1.08,1.06,1.07,1.04,1.00,1.11,1.07,1.08,1.00,1.02,0.97,1.19,1.09,1.18,1.35,1.24,1.26,1.40,1.31,1.29,1.33,1.37,1.38,1.31,1.29,1.17,1.29,1.26,1.24,1.17,1.18,1.14,1.06,1.06,1.12,1.18,1.19,1.25,1.30,1.16,1.05,1.06,1.26,1.23,1.15,1.10,1.27,1.30,1.14,1.25,1.26,1.12,1.15,1.10,0.89,0.90,1.04,1.07,1.11,1.18,1.36,1.18,1.16,1.19,1.12,1.11,1.12,1.00,0.97,0.88,1.10,0.86,0.98,1.05,1.16,0.95,0.97,0.84,0.93,0.93,0.83,0.91,0.78,0.86,0.98,0.96,1.02,1.17,1.12,1.07,1.02,1.04,1.11,1.07,1.00,1.02,1.01,1.02,1.17,1.34,1.24,1.20,1.14,1.02,0.86,1.00,0.97,0.97,1.12,1.03,1.09,1.01,1.02,0.96,0.99,0.92,0.99,0.87,0.84,0.91,0.94,0.90,0.89,1.04,0.99,1.09,1.05,1.16,1.12,1.22,0.93,1.08,1.14,1.06,0.94,0.97,0.94,0.89,0.99,0.83,0.88,1.01,0.90,0.93,0.95,0.89,0.92,0.79,0.81,0.96,1.01,1.01,0.98,0.95,0.97,1.00,0.99,0.93,0.90,0.94,0.96,1.00,1.03,0.93,1.03,1.04,1.06,0.87,0.96,0.88,0.92,0.89,0.91,0.93,0.92,0.86,0.85,0.95,0.94,0.96,0.96,0.91,0.96,0.96,0.81,0.76,0.70,0.67,0.77,0.94,0.92,0.98,1.15,0.87,0.85,0.85,0.96,0.94,0.83,0.89,0.90,0.87,0.75,0.79,0.88,0.81,0.85,1.00,1.00,1.00,1.14,1.09,0.98,0.95,1.08,1.00,1.07,1.15,1.21,1.21,1.24,1.29,1.34,1.31,1.43,1.49,1.50,1.48,1.48,1.48,1.46,1.51,1.64,1.61,1.51,1.41,1.41,1.23,1.33,1.44,1.35,1.35,1.24,1.26,1.41,1.34,1.19,1.29,1.37,1.35,1.34,1.30,1.34,1.25,1.33,1.28,1.38,1.31,1.28,1.41,1.23,1.25,1.32,1.21,1.29,1.37,1.31,1.25,1.32,1.43,1.29,1.27,1.18,1.26,1.23,1.43,1.49,1.46,1.32,1.31,1.19,1.18,1.45,1.31,1.19,1.19,1.21,1.25,1.20,1.37,1.47,1.28,1.42,1.19,1.20,1.11,1.14,1.32,1.35,1.29,1.58,1.48,1.34,1.23,1.36,1.30,1.28,1.23,1.30,1.09,1.02,1.06,1.04,1.06,1.06,1.05,0.99,1.06,1.01,0.95,1.14,1.10,1.10,1.15,1.23,1.19,1.29,1.21,1.31,1.25,1.12,1.16,1.25,1.29,1.36,1.33,1.58,1.48,1.63,1.58,1.57,1.60,1.62,1.61,1.51,1.49,1.31,1.10,1.25,1.26,1.25,1.32,1.30,1.54,1.38,1.45,1.44,1.39,1.48,1.49,1.39,1.47,1.53,1.53,1.41,1.37,1.44,1.40,1.42,1.46,1.45,1.43,1.32,1.15,1.13,1.10,1.18,1.31,1.35,1.50,1.44,1.41,1.42,1.38,1.38,1.28,1.25,1.35,1.15,1.12,1.03,1.09,1.25,1.13,1.18,1.13,1.10,1.03,1.13,1.19,1.00,1.06,1.14,1.30,1.27,1.25,1.28,1.34,1.25,1.33,1.22,1.15,1.14,1.15,1.15,1.09,1.15,1.10,1.10,1.11,1.19,1.47,1.58,1.53,1.59,1.70,1.69,1.59,1.58,1.61,1.81,1.67,1.64,1.58,1.51,1.76,1.58,1.48,1.39,1.41,1.38,1.43,1.35,1.34,1.18,1.08,1.37,1.43,1.42,1.22,1.30,1.24,1.31,1.15,1.12,1.08,0.92,1.01,0.96,1.09,1.11,1.05,1.00,0.94,1.03,1.05,1.08,1.19,1.09,1.15,1.22,1.23,1.07,1.07,0.96,0.96,0.93,1.00,0.95,0.99,0.85,0.89,0.88,0.96,1.04,1.02,1.04,1.01,1.10,1.04,1.09,1.01,0.99,0.89,0.76,0.88,0.85,1.02,1.10,1.15,1.03,1.00,1.02,1.08,0.94,0.95,0.87,0.94,0.93,1.00,0.88,0.81,0.83,0.86,0.92,0.95,0.96,0.95,1.06,1.08,1.00,1.02,1.20,1.14,1.01,1.09,1.25,1.03,1.14,1.10,1.12,1.22,1.01,1.10,1.28,1.14,1.00,1.08,0.97,0.93,1.00,1.05,1.04,1.05,1.00,1.00,1.09,1.05,1.19,1.09,1.08,1.13,0.99,1.09,1.24,1.17,1.21,1.38,1.47,1.38,1.34,1.34,1.18,1.19,1.09,1.12,0.95,1.02,0.93,0.93,1.05,1.04,1.06,1.10,1.11,1.02,1.04,1.16,1.17,1.09,1.06,1.07,0.98,0.97,1.03,0.90,1.07,1.24,1.28,1.19,1.22,1.19,1.10,1.02,1.11,1.15,1.23,1.13,1.23,1.17,1.14,1.12,1.22,1.17,1.13,1.15,1.06,0.95,1.01,1.11,1.00,0.97,0.91,0.84,0.88,0.70,0.87,0.92,1.02,0.95,0.91,0.84,0.99,1.07,1.09,1.28,1.22,1.14,1.16,1.35,1.32,1.48,1.51,1.42,1.46,1.46,1.46,1.46,1.42,1.42,1.50,1.53,1.57,1.71,1.83,1.84,1.54,1.46,1.54,1.72,1.54,1.51,1.55,1.58,1.59,1.55,1.57,1.50,1.41,1.41,1.51,1.58,1.66,1.70,1.79,1.84,1.82,1.66,1.72,1.63,1.68,1.65,1.84,1.91,1.98,1.78,1.88,1.81,1.95,2.01,2.18,2.03,1.82,1.92,1.85,1.74,1.79,1.68,1.82,1.68,1.62,1.61,1.72,1.65,1.70,1.74,1.70,1.84,1.73,1.77,1.82,1.71,1.91,1.93,1.96,2.02,1.90,1.83,2.04,1.96,1.95,1.85,1.87,1.83,1.77,1.62,1.64,1.64,1.69,1.67,1.64,1.55,1.58,1.67,1.39,1.48,1.40,1.49,1.41,1.54,1.59,1.69,1.51,1.45,1.43,1.56,1.56,1.49,1.35,1.18,1.19,1.31,1.32,1.30,1.21,1.31,1.31,1.38,1.25,1.30,1.23,1.35,1.39,1.22,1.28,1.30,1.31,1.31,1.25,1.26,1.14,1.24,1.20,1.22,1.19,1.02,1.15,1.13,1.16,1.16,1.24,1.16,1.17,1.13,1.13,1.18,1.23,1.35,1.30,1.27,1.12,1.06,1.14,1.08,1.21,1.09,1.15,1.33,1.15,1.28,1.33,1.27,1.21,1.28,1.12,1.15,1.00,1.10,1.00,1.11,1.11,1.11,1.07,1.16,1.12,1.12,0.95,1.09,1.00,0.97,1.15,1.15,1.11,1.09,1.31,1.28,1.21,1.24,1.21,1.26,1.31,1.11,1.18,1.04,1.00,1.00,0.98,1.08,1.11,1.10,1.29,1.15,1.21,1.09,1.04,1.13,1.30,1.29,1.28,1.25,1.14,1.35,1.44,1.30,1.22,1.32,1.25,1.21,1.27,1.26,1.28,1.20,1.28,1.28,1.38,1.36,1.26,1.32,1.24,1.23,1.22,1.11,1.35,1.25,1.32,1.21,1.29,1.30,1.23,1.30,1.15,1.04,1.04,1.17,1.17,1.24,1.25,1.19,1.09,1.12,1.22,1.38,1.30,1.26,1.17,1.14,1.11,1.19,1.15,1.12,0.99,1.03,1.07,1.00,1.13,1.14,0.98,1.00,1.05,1.04,1.08,1.13,1.12,1.12,1.03,0.92,1.03,1.12,1.07,1.11,1.00,0.94,1.02,0.97,0.98,1.01,0.99,0.97,1.08,1.06,1.07,1.06,1.11,1.16,1.04,1.08,1.17,1.11,1.16,1.08,1.12,1.04,1.07,0.97,0.91,0.94,0.95,1.11,1.05,1.19,1.23,1.26,1.04,1.14,1.17,1.29,1.31,1.44,1.37,1.32,1.48,1.56,1.51,1.43,1.37,1.58,1.87,1.62,1.51,1.44,1.47,1.56,1.58,1.73,1.69,1.72,1.77,1.83,1.72,1.67,1.68,1.50,1.45,1.47,1.50,1.56,1.48,1.45,1.53,1.53,1.53,1.54,1.43,1.30,1.40,1.27,1.25,1.14,1.12,1.14,1.14,1.11,1.12,1.13,1.12,0.91,0.78,0.96,1.02,1.03,0.94,0.91,0.85,0.94,0.86,0.89,1.01,0.92,0.98,0.93,0.90,0.98,0.95,0.85,0.92,0.98,1.02,1.00,0.91,1.10,1.15,1.11,1.03,1.09,1.07,1.15,1.15,1.01,1.10,1.12,1.11,1.30,1.26,1.22,1.30,1.23,1.33,1.37,1.46,1.46,1.35,1.45,1.34,1.44,1.46,1.35,1.38,1.35,1.33,1.32,1.28,1.28,1.33,1.34,1.46,1.58,1.42,1.37,1.44,1.36,1.43,1.32,1.43,1.38,1.14,1.25,1.21,1.29,1.27,1.26,1.25,1.22,1.17,1.18,1.30,1.20,1.26,1.13,1.04,1.18,1.13,1.09,1.56,1.54,1.38,1.27,1.25,1.29,1.47,1.42,1.41,1.41,1.51,1.51,1.66,1.51,1.41,1.39,1.57,1.40,1.33,1.42,1.36,1.26,1.27,1.44,1.45,1.44,1.49,1.41,1.44,1.30,1.38,1.35,1.27,1.33,1.29,1.45,1.33,1.45,1.43,1.32,1.37,1.39,1.46,1.51,1.51,1.44,1.52,1.45,1.30,1.29,1.23,1.13,1.03,1.13,1.21,1.29,1.30,1.35,1.18,1.30,1.09,1.08,1.05,0.98,0.78,0.93,0.94,0.91,0.95,1.02,0.99,1.01,1.19,1.02,1.12,1.07,1.06,0.98,1.05,1.07,1.15,1.13,1.01,1.02,0.98,1.11,1.06,1.16,1.35,1.17,1.22,1.20,1.30,1.24,1.26,1.14,1.21,1.08,1.26,1.12,1.14,1.10,0.90,1.02,1.01,0.93,1.01,1.03,1.09,0.99,0.92,0.87,0.84,0.80,0.94,0.96,0.99,0.98,1.01,0.91,0.88,0.81,0.79,0.77,0.91,0.92,0.87,0.80,0.86,0.85,0.88,0.82,0.76,0.73,0.70,0.79,0.79,0.81,0.77,0.76,0.73,0.77,0.86,0.87,0.95,0.85,0.89,0.80,1.00,0.97,1.01,0.99,1.05,0.94,0.85,0.78,0.83,0.93,1.02,0.92,0.88,0.84,0.83,0.89,0.93,1.06,0.91,0.78,0.80,0.73,0.98,0.98,1.01,1.01,0.96,0.88,0.85,1.00,0.95,0.87,0.78,0.78,0.79,1.00,1.09,1.08,1.10,1.05,0.97,1.00,1.07,1.13,1.14,1.01,1.12,1.30,1.12,1.04,0.98,0.96,1.01,0.95,0.99,0.93,0.99,1.00,1.05,1.09,1.08,1.25,1.25,1.14,1.07,1.09,1.00,1.00,0.97,1.00,1.04,0.92,0.86,0.97,0.93,0.93,0.99,1.17,1.14,1.13,1.12,1.17,1.06,1.01,1.08,0.96,0.89,0.97,1.00,0.87,0.87,0.84,0.90,0.88,0.96,0.82,0.86,0.90,0.88,0.92,0.84,0.79,0.80,0.84,0.83,0.89,0.88,0.79,0.95,0.95,0.90,0.89,0.91,1.17,1.18,1.19,1.11,1.27,1.16,1.14,0.92,0.87,0.89,0.78,0.68,0.76,0.79,0.77,0.82,0.76,0.69,0.74,0.68,0.73,0.73,0.79,0.72,0.76,0.80,0.74,0.74,0.82,0.80,0.81,0.76,0.87,0.74,0.79,0.87,0.78,0.85,0.89,0.84,0.90,0.87,0.94,1.04,1.09,0.85,0.86,0.84,0.92,0.85,0.85,0.90,0.90,0.87,0.92,0.87,1.02,1.12,1.07,1.09,1.15,0.90,1.06,1.20,1.09,1.14,1.06,1.01,1.00,1.10,1.02,0.94,0.92,0.87,0.83,0.77,0.86,0.85,0.88,1.09,0.99,1.02,1.04,1.08,1.13,1.10,1.19,1.23,0.93,1.02,0.97,1.11,1.20,1.18,1.03,1.06,1.12,1.09,1.17,1.14,1.01,0.96,1.09,0.99,1.10,0.98,1.04,1.10,1.22,1.20,1.17,1.15,1.25,1.22,1.20,1.16,1.10,1.22,1.13,1.25,1.21,1.32,1.26,1.23,1.34,1.49,1.60,1.44,1.51,1.40,1.48,1.56,1.69,1.82,1.82,1.95,1.91,1.93,1.75,1.78,1.94,1.88,1.87,1.82,1.76,1.75,1.59,1.65,1.70,1.57,1.61,1.70,1.67,1.63,1.58,1.60,1.66,1.85,2.01,1.90,1.99,1.97,1.98,1.97,1.68,1.69,1.78,1.66,1.94,1.86,1.99,1.88,1.76,1.83,1.66,1.68,1.54,1.63,1.41,1.35,1.33,1.59,1.64,1.63,1.45,1.51,1.76,1.70,1.74,1.76,1.66,1.57,1.40,1.37,1.39,1.34,1.44,1.40,1.52,1.34,1.32,1.47,1.36,1.09,1.22,1.09,1.07,1.06,1.21,1.01,1.11,1.27,1.41,1.45,1.38,1.40,1.52,1.58,1.47,1.31,1.24,1.23,1.16,1.30,1.18,1.38,1.30,1.28,1.16,1.10,1.08,1.12,1.04,1.06,1.02,1.06,1.25,1.34,1.29,1.31,1.26,1.24,1.25,1.20,1.25,1.16,1.12,1.11,1.17,1.22,1.30,1.25,1.11,1.15,1.10,1.10,1.09,1.04,1.00,0.95,0.99,0.95,1.00,0.91,0.95,0.92,0.92,0.99,1.02,1.06,1.15,1.07,1.16,1.13,0.93,0.92,1.03,0.91,0.90,0.97,0.99,1.00,0.91,0.94,0.99,1.04,0.87,0.92,0.91,0.86,0.97,0.97,0.97,1.03,1.02,0.97,0.99,1.00,0.99,0.93,1.01,0.82,0.85,0.79,0.78,0.75,0.74,0.78,0.88,0.97,0.69,0.68,0.77,0.77,0.75,0.86,0.93,0.76,0.80,0.85,0.81,0.93,1.02,0.97,0.97,1.21,1.19,0.97,0.98,1.10,1.04,0.86,1.04,1.04,0.95,1.06,0.98,0.95,0.99,1.05,1.12,1.27,1.42,1.44,1.60,1.43,1.53,1.58,1.57,1.41,1.48,1.48,1.61,1.50,1.67,1.67,1.85,1.71,1.81,1.67,1.46,1.43,1.39,1.55,1.38,1.36,1.25,1.32,1.37,1.19,1.32,1.26,1.25,1.20,1.37,1.22,1.32,1.16,1.20,1.31,1.38,1.15,1.22,1.42,1.48,1.27,1.23,1.30,1.13,1.06,1.07,1.10,1.08,1.16,1.14,0.96,1.10,1.19,1.12,1.08,1.12,1.13,1.10,1.04,0.85,0.92,1.13,1.14,1.12,1.30,1.11,1.06,1.16,1.22,1.31,1.15,1.14,1.08,1.05,1.16,1.21,1.27,1.20,1.23,1.26,1.27,1.40,1.46,1.35,1.42,1.48,1.35,1.38,1.46,1.36,1.36,1.36,1.50,1.60,1.65,1.63,1.65,1.65,1.46,1.47,1.44,1.38,1.43,1.49,1.29,1.35,1.21,1.20,1.20,1.24,1.57,1.38,1.35,1.23,1.24,1.32,1.21,1.04,1.18,1.13,1.02,0.87,0.82,0.99,0.88,1.02,0.90,0.90,0.98,1.06,1.03,1.06,0.97,0.88,0.97,0.98,1.02,1.10,1.07,1.11,1.20,1.16,1.17,1.06,1.03,0.97,1.02,1.03,0.98,0.99,0.95,1.04,0.97,1.04,1.03,0.97,1.19,1.07,1.14,1.18,0.93,0.99,1.02,1.10,0.98,1.13,1.10,1.11,1.13,1.26,1.17,1.13,1.12,1.11,1.12,0.99,1.04,1.05,1.20,1.13,1.29,1.25,1.40,1.41,1.34,1.34,1.30,1.22,1.10,1.24,1.08,1.09,1.06,1.12,1.22,1.22,1.23,1.08,0.92,0.93,0.82,0.87,0.97,0.94,1.01,1.10,1.06,1.16,1.14,1.17,1.00,0.95,0.93,0.86,0.84,0.95,0.94,0.99,0.93,0.84,0.94,0.95,0.86,0.84,0.92,0.99,0.88,0.78,0.83,0.83,1.02,1.07,0.95,0.90,0.87,0.89,1.00,1.08,1.26,1.06,1.05,1.05,1.06,1.17,1.09,1.12,1.05,1.04,1.18,1.15,1.12,1.17,1.17,1.41,1.39,1.35,1.31,1.24,1.15,1.11,1.21,1.25,1.26,1.30,1.20,1.35,1.30,1.27,1.26,1.37,1.27,1.25,1.34,1.33,1.32,1.32,1.29,1.30,1.38,1.22,1.20,1.22,1.19,1.15,1.06,1.14,1.15,1.15,1.17,1.18,1.08,1.10,1.14,1.00,0.98,1.18,1.13,1.09,1.14,1.18,1.18,1.25,1.19,0.93,1.23,1.11,1.03,1.03,1.04,1.12,1.13,1.05,1.25,1.27,1.34,1.19,1.26,1.21,1.21,1.14,1.21,1.15,1.47,1.52,1.60,1.72,1.73,1.86,1.68,1.56,1.52,1.51,1.27,1.27,1.20,1.16,1.34,1.09,1.19,1.22,1.24,1.29,1.18,1.17,1.12,1.07,0.96,1.10,1.11,1.11,1.21,1.37,1.45,1.44,1.42,1.35,1.36,1.51,1.35,1.23,1.28,1.12,1.18,1.12,1.17,1.09,1.01,0.93,1.04,1.25,1.25,1.25,1.29,1.29,1.52,1.33,1.16,1.15,1.25,1.27,1.23,1.21,1.27,1.33,1.42,1.46,1.61,1.34,1.39,1.21,1.15,0.91,1.16,1.16,1.17,1.24,1.23,1.09,1.12,1.13,1.15,1.11,1.02,1.11,1.05,1.22,1.07,1.09,1.15,1.07,1.23,1.33,1.37,1.40,1.34,1.34,1.22,1.39,1.32,1.38,1.24,1.26,1.31,1.28,1.27,1.42,1.22,1.37,1.19,1.03,0.99,1.08,1.10,1.21,1.16,1.33,1.30,1.29,1.24,1.12,1.05,1.13,1.08,1.13,1.09,1.15,1.06,1.07,1.06,1.04,1.02,0.99,1.00,1.01,0.92,0.97,0.98,0.93,0.96,1.10,0.96,0.99,0.88,1.00,1.00,0.86,0.87,0.95,0.85,1.00,1.07,1.03,1.06,1.03,1.08,1.14,1.01,1.04,1.15,1.10,1.08,1.16,1.02,1.16,1.12,1.28,1.27,1.23,1.22,1.27,1.21,1.17,1.16,1.22,1.05,0.98,1.07,1.10,1.21,1.21,1.42,1.31,1.19,1.19,1.18,1.02,0.92,1.01,1.04,1.14,1.19,1.27,1.10,1.23,1.14,0.93,0.99,1.01,1.05,1.20,1.13,1.06,1.06,1.13,1.23,1.17,1.18,1.27,1.41,1.47,1.44,1.43,1.50,1.38,1.48,1.51,1.40,1.44,1.33,1.27,1.16,1.25,1.18,1.13,1.28,1.19,1.22,1.13,0.85,1.07,0.92,0.95,1.01,1.00,0.93,0.88,0.96,0.84,0.88,1.02,1.04,1.13,1.00,1.15,0.99,0.93,0.92,0.99,0.95,1.00,0.98,0.99,1.00,0.93,0.98,1.07,0.92,1.06,0.99,0.86,0.88,1.00,0.93,1.08,1.10,1.14,1.15,1.06,0.94,0.96,1.01,1.05,1.17,1.17,1.97,1.96,1.98,1.98,2.01,1.84,1.74,1.70,1.80,1.79,1.69,1.74,1.93,1.89,1.94,1.92,1.73,1.86,1.81,1.49,1.59,1.50,1.45,1.45,1.24,1.25,1.23,1.29,1.19,1.17,1.26,1.20,1.28,1.41,1.28,1.23,1.17,1.19,1.29,1.29,1.24,1.20,1.21,1.23,1.20,1.23,1.27,1.33,1.23,1.29,1.30,1.35,1.42,1.44,1.49,1.37,1.33,1.36,1.26,1.34,1.49,1.43,1.46,1.51,1.35,1.19,1.10,1.08,1.12,0.97,0.96,1.02,0.92,1.01,1.04,1.18,1.15,1.28,1.29,1.37,1.30,1.09,1.04,1.13,1.09,1.01,1.08,0.97,1.02,0.98,0.98,1.00,0.85,0.88,0.86,0.74,0.80,0.82,0.86,0.91,0.88,1.02,0.97,0.99,1.02,0.98,1.06,1.03,1.11,1.07,1.22,1.05,1.09,1.09,1.06,1.02,1.09,1.25,1.14,1.23,1.27,1.25,1.16,1.12,1.04,1.09,1.15,1.34,1.29,1.37,1.22,1.27,1.24,1.43,1.54,1.50,1.47,1.46,1.40,1.49,1.42,1.45,1.39,1.30,1.39,1.44,1.52,1.46,1.38,1.40,1.50,1.42,1.35,1.22,1.20,1.26,1.22,1.30,1.23,1.28,1.29,1.20,1.27,1.21,1.19,1.16,1.19,1.19,1.34,1.35,1.48,1.41,1.25,1.19,1.38,1.35,1.47,1.37,1.50,1.24,1.16,1.07,1.03,1.11,1.18,1.11,1.01,1.12,1.18,1.19,1.12,1.01,1.04,1.01,0.99,0.94,1.03,0.94,0.89,0.98,1.13,0.98,1.05,0.94,0.98,0.89,1.02,0.98,0.90,0.87,1.04,1.00,0.81,0.90,0.98,0.77,0.85,0.90,0.87,0.78,0.81,0.78,0.89,0.92,0.92,0.95,0.93,0.87,0.98,1.00,0.98,1.16,1.11,1.15,1.17,1.15,1.21,1.18,1.11,0.98,0.94,0.87,0.99,0.99,0.88,0.86,0.76,0.75,0.78,0.86,1.05,0.97,0.99,0.98,0.96,0.96,0.92,0.95,0.99,0.99,0.90,1.00,0.99,0.97,1.18,1.19,1.18,1.08,1.10,1.11,1.09,1.23,1.08,1.08,0.99,1.04,1.12,0.91,0.96,1.01,0.90,0.94,0.97,1.00,0.93,0.99,0.90,0.93,1.13,1.10,1.04,1.08,1.14,1.14,1.24,1.19,1.18,1.10,1.20,1.22,1.12,1.25,1.27,1.33,1.12,1.11,1.00,0.94,0.96,0.93,0.95,1.00,1.02,1.04,1.01,0.98,1.08,1.12,1.11,1.02,1.01,1.02,0.99,0.99,1.07,1.03,1.11,0.93,0.98,0.99,1.12,1.10,1.05,0.94,1.03,1.08,1.07,1.13,1.02,0.95,0.97,1.04,1.02,1.10,1.13,1.07,1.09,1.02,1.07,1.23,1.32,1.30,1.25,1.34,1.20,1.08,1.17,1.21,1.12,1.17,1.16,1.32,1.16,1.04,1.08,1.19,1.20,1.32,1.29,1.41,1.45,1.39,1.40,1.35,1.48,1.48,1.46,1.45,1.60,1.62,1.65,1.67,1.57,1.68,1.74,1.69,1.43,1.48,1.62,1.67,1.59,1.46,1.55,1.45,1.48,1.52,1.70,1.71,1.66,1.76,1.36,1.30,1.21,1.12,1.10,1.11,1.06,1.08,1.12,1.13,1.02,1.16,1.18,1.20,1.13,1.23,1.28,1.34,1.42,1.24,1.18,1.19,1.01,1.21,1.15,1.27,1.31,1.16,1.18,1.19,1.09,1.10,1.10,1.10,0.99,0.96,0.89,0.82,0.78,0.84,0.78,0.83,0.82,0.77,0.78,0.74,0.86,0.99,1.03,1.04,1.10,1.05,1.17,1.03,0.88,0.98,0.90,0.86,0.86,0.86,0.79,0.78,0.84,0.81,0.80,0.79,0.92,0.86,0.86,0.88,0.93,1.07,1.03,1.21,1.22,1.17,1.03,1.11,1.17,1.08,1.12,1.22,1.25,1.11,1.04,1.02,0.99,0.98,0.85,0.96,0.71,0.71,0.72,0.82,0.78,0.82,0.83,0.86,0.87,0.76,0.85,0.74,0.83,0.75,0.72,0.81,0.81,0.95,0.87,0.97,0.79,0.81,0.85,0.81,0.78,0.81,0.89,0.98,1.04,1.03,1.01,0.94,0.84,0.98,0.91,0.76,0.78,0.74,0.87,0.80,0.91,0.94,0.96,0.90,0.98,0.89,0.94,1.00,0.90,1.01,1.01,1.02,1.24,1.17,1.09,1.17,1.05,1.03,1.23,1.31,1.26,1.21,1.25,1.23,1.19,1.10,1.23,1.09,1.00,0.86,0.98,1.03,1.04,0.92,0.93,0.91,0.98,0.91,0.76,0.81,0.66,0.80,0.90,0.85,0.82,0.81,0.91,1.00,0.95,1.07,0.97,1.00,1.00,0.98,1.06,1.13,1.23,1.30,1.28,1.18,1.08,0.88,1.04,1.08,1.14,1.12,1.26,1.44,1.49,1.28,1.17,1.27,1.20,1.04,1.12,0.99,1.05,1.18,1.06,1.00,0.97,1.07,1.05,1.08,1.08,1.00,0.95,1.03,0.96,0.93,0.86,0.90,0.92,0.88,0.92,0.87,1.00,1.17,1.07,1.19,1.24,1.34,1.29,1.39,1.48,1.25,1.33,1.39,1.31,1.25,1.16,1.27,1.23,1.24,1.11,1.14,1.23,1.04,1.02,1.29,1.19,1.15,1.13,1.08,0.99,0.92,1.07,1.14,1.25,1.15,1.06,1.04,1.17,1.25,1.14,1.04,1.10,1.00,1.02,1.09,1.00,0.99,0.97,0.94,0.90,1.05,1.03,0.88,0.96,1.00,1.17,1.25,1.25,1.33,1.17,1.08,1.01,1.16,1.18,1.05,1.16,1.20,1.03,1.07,1.19,1.26,1.22,1.08,1.00,1.02,1.01,0.99,1.05,1.09,1.04,1.03,0.96,1.06,0.99,1.03,0.99,0.87,0.90,1.00,0.99,0.93,0.93,0.80,0.82,0.81,0.80,0.84,0.88,1.00,0.99,0.81,0.81,0.88,0.88,0.89,0.97,0.94,1.05,0.92,0.93,0.96,1.09,1.05,1.20,1.13,1.06,1.20,1.00,0.95,1.02,1.02,1.09,1.12,1.19,1.18,1.15,1.19,1.27,1.09,1.06,1.03,1.02,1.14,1.24,1.30,1.35,1.37,1.25,1.28,1.26,1.22,1.22,1.20,1.18,1.19,1.10,1.11,1.14,1.22,1.17,1.20,1.25,1.15,1.08,1.18,1.25,1.23,1.26,1.15,1.18,1.05,1.07,0.95,1.04,1.06,0.86,1.00,1.13,1.17,1.24,1.24,1.23,1.25,1.14,1.22,1.11,1.13,1.17,1.38,1.38,1.40,1.37,1.45,1.50,1.54,1.44,1.39,1.53,1.42,1.40,1.35,1.37,1.44,1.26,1.21,1.09,1.00,1.06,1.17,1.04,1.14,1.01,1.04,1.01,0.95,0.80,0.86,0.83,0.95,0.80,0.83,0.81,0.90,1.07,0.91,0.91,0.92,1.02,1.06,1.10,1.05,1.29,1.19,1.13,1.08,1.27,1.10,1.16,1.29,1.07,0.92,0.93,0.86,0.86,0.84,0.95,1.13,1.02,0.85,0.89,0.80,0.81,0.85,0.94,0.88,0.91,0.83,0.94,0.84,0.92,0.90,0.88,0.78,0.85,0.82,0.84,0.86,1.07,1.09,1.15,1.18,1.01,0.97,0.80,0.93,0.84,0.86,0.86,0.92,0.78,0.82,0.84,0.78,0.66,0.77,0.84,0.94,0.92,1.02,0.81,0.86,0.74,0.79,0.80,0.69,0.81,0.80,0.75,0.87,0.91,0.88,0.94,1.04,0.80,0.77,0.79,0.81,0.75,0.80,0.80,0.96,1.00,0.93,0.94,0.84,0.96,1.00,0.91,0.89,0.89,1.06,1.11,0.97,0.95,0.87,0.87,0.78,0.87,0.90,0.89,0.92,0.94,0.86,0.89,0.87,0.84,0.86,0.92,1.07,0.97,0.88,0.83,0.81,0.71,0.82,0.88,0.93,0.80,0.88,0.78,0.82,0.91,1.00,0.96,0.91,0.85,0.96,0.95,0.94,0.95,0.89,0.89,0.85,0.91,0.98,0.97,0.98,1.02,0.98,0.92,1.01,0.98,1.03,1.06,0.95,1.03,1.08,1.15,1.16,1.13,1.00,1.02,1.01,0.93,1.03,1.14,1.15,1.32,1.37,1.38,1.46,1.33,1.22,1.18,1.14,1.04,1.04,0.96,1.09,1.07,1.06,0.89,0.81,0.86,0.87,0.79,0.84,0.81,0.94,0.93,0.88,0.94,0.94,0.94,0.98,0.93,0.98,0.93,0.82,0.78,0.86,0.84,0.83,0.83,0.88,0.81,0.87,0.84,0.90,0.99,0.90,0.86,0.81,0.96,0.84,0.85,1.02,1.11,1.05,0.95,0.90,0.94,0.91,1.01,1.01,0.95,0.92,0.99,0.89,0.97,1.01,0.93,0.90,0.87,0.86,0.88,0.98,0.89,0.82,0.81,0.85,0.85,0.95,0.98,1.08,1.07,1.13,1.14,1.16,1.28,1.27,1.21,1.11,1.22,1.14,1.10,1.15,1.18,1.11,1.07,1.11,1.13,1.20,0.95,0.96,1.11,1.27,1.04,1.18,1.11,1.08,1.19,1.18,1.22,1.26,1.36,1.39,1.33,1.50,1.39,1.43,1.39,1.31,1.33,1.31,1.28,1.14,1.08,1.11,1.22,1.18,1.29,1.34,1.48,1.52,1.57,1.40,1.50,1.48,1.65,1.72,1.61,1.45,1.42,1.55,1.70,1.57,1.71,1.64,1.58,1.50,1.67,1.68,1.56,1.39,1.54,1.30,1.30,1.30,1.35,1.35,1.37,1.32,1.18,1.04,1.17,1.02,1.23,1.17,1.23,1.15,1.20,1.30,1.22,1.26,1.20,1.09,1.13,1.44,1.27,1.26,1.14,1.18,1.09,1.13,1.07,1.05,1.09,1.02,0.98,1.12,1.03,0.98,0.96,1.10,1.04,1.08,1.00,1.05,1.19,1.13,1.12,1.12,1.17,1.22
