# Supplementary material for: AlphaDesign: a de novo protein design framework based on AlphaFold
Source: Mol Syst Biol. 2025 Jun 17;21(9):1166–89. doi: 10.1038/s44320-025-00119-z (PMC12405559; doi:10.1038/s44320-025-00119-z)
Supplement: Supplementary file 8 — Source data Fig. 6 [file 44320_2025_119_MOESM8_ESM.zip › Figure_6/6A/design_pdl1-binder-50-nr2-run-2_result_32.pdb]

MODEL     1                                                                     
ATOM      1  N   LYS A   0      18.201  -5.132  -1.609  1.00  0.00           N  
ATOM      2  CA  LYS A   0      16.873  -5.540  -2.058  1.00  0.00           C  
ATOM      3  C   LYS A   0      15.786  -4.696  -1.399  1.00  0.00           C  
ATOM      4  CB  LYS A   0      16.638  -7.022  -1.763  1.00  0.00           C  
ATOM      5  O   LYS A   0      15.886  -4.359  -0.217  1.00  0.00           O  
ATOM      6  CG  LYS A   0      15.393  -7.595  -2.425  1.00  0.00           C  
ATOM      7  CD  LYS A   0      15.250  -9.086  -2.149  1.00  0.00           C  
ATOM      8  CE  LYS A   0      13.980  -9.651  -2.771  1.00  0.00           C  
ATOM      9  NZ  LYS A   0      13.831 -11.112  -2.498  1.00  0.00           N  
ATOM     10  N   PHE A   1      15.120  -3.930  -2.159  1.00  0.00           N  
ATOM     11  CA  PHE A   1      13.969  -3.145  -1.730  1.00  0.00           C  
ATOM     12  C   PHE A   1      12.982  -4.009  -0.955  1.00  0.00           C  
ATOM     13  CB  PHE A   1      13.274  -2.505  -2.936  1.00  0.00           C  
ATOM     14  O   PHE A   1      12.513  -5.030  -1.461  1.00  0.00           O  
ATOM     15  CG  PHE A   1      12.102  -1.635  -2.569  1.00  0.00           C  
ATOM     16  CD1 PHE A   1      10.806  -2.134  -2.614  1.00  0.00           C  
ATOM     17  CD2 PHE A   1      12.297  -0.316  -2.180  1.00  0.00           C  
ATOM     18  CE1 PHE A   1       9.720  -1.331  -2.275  1.00  0.00           C  
ATOM     19  CE2 PHE A   1      11.216   0.493  -1.841  1.00  0.00           C  
ATOM     20  CZ  PHE A   1       9.929  -0.016  -1.890  1.00  0.00           C  
ATOM     21  N   THR A   2      12.806  -3.720   0.353  1.00  0.00           N  
ATOM     22  CA  THR A   2      11.867  -4.485   1.166  1.00  0.00           C  
ATOM     23  C   THR A   2      10.899  -3.555   1.893  1.00  0.00           C  
ATOM     24  CB  THR A   2      12.604  -5.366   2.191  1.00  0.00           C  
ATOM     25  O   THR A   2      11.294  -2.490   2.372  1.00  0.00           O  
ATOM     26  CG2 THR A   2      11.633  -6.284   2.927  1.00  0.00           C  
ATOM     27  OG1 THR A   2      13.579  -6.166   1.511  1.00  0.00           O  
ATOM     28  N   VAL A   3       9.683  -3.936   1.846  1.00  0.00           N  
ATOM     29  CA  VAL A   3       8.636  -3.255   2.601  1.00  0.00           C  
ATOM     30  C   VAL A   3       8.355  -4.015   3.895  1.00  0.00           C  
ATOM     31  CB  VAL A   3       7.339  -3.113   1.773  1.00  0.00           C  
ATOM     32  O   VAL A   3       8.281  -5.246   3.896  1.00  0.00           O  
ATOM     33  CG1 VAL A   3       6.217  -2.521   2.624  1.00  0.00           C  
ATOM     34  CG2 VAL A   3       7.588  -2.252   0.537  1.00  0.00           C  
ATOM     35  N   THR A   4       8.252  -3.260   4.979  1.00  0.00           N  
ATOM     36  CA  THR A   4       7.958  -3.851   6.280  1.00  0.00           C  
ATOM     37  C   THR A   4       6.598  -3.385   6.791  1.00  0.00           C  
ATOM     38  CB  THR A   4       9.046  -3.499   7.311  1.00  0.00           C  
ATOM     39  O   THR A   4       6.295  -2.190   6.762  1.00  0.00           O  
ATOM     40  CG2 THR A   4       8.777  -4.182   8.649  1.00  0.00           C  
ATOM     41  OG1 THR A   4      10.321  -3.927   6.818  1.00  0.00           O  
ATOM     42  N   VAL A   5       5.804  -4.379   7.093  1.00  0.00           N  
ATOM     43  CA  VAL A   5       4.549  -4.076   7.772  1.00  0.00           C  
ATOM     44  C   VAL A   5       4.767  -4.070   9.284  1.00  0.00           C  
ATOM     45  CB  VAL A   5       3.442  -5.087   7.397  1.00  0.00           C  
ATOM     46  O   VAL A   5       5.257  -5.050   9.850  1.00  0.00           O  
ATOM     47  CG1 VAL A   5       2.143  -4.762   8.132  1.00  0.00           C  
ATOM     48  CG2 VAL A   5       3.218  -5.095   5.886  1.00  0.00           C  
ATOM     49  N   ILE A   6       4.443  -2.967   9.985  1.00  0.00           N  
ATOM     50  CA  ILE A   6       4.753  -2.787  11.399  1.00  0.00           C  
ATOM     51  C   ILE A   6       3.944  -3.777  12.234  1.00  0.00           C  
ATOM     52  CB  ILE A   6       4.469  -1.340  11.861  1.00  0.00           C  
ATOM     53  O   ILE A   6       4.482  -4.420  13.139  1.00  0.00           O  
ATOM     54  CG1 ILE A   6       5.402  -0.358  11.143  1.00  0.00           C  
ATOM     55  CG2 ILE A   6       4.611  -1.220  13.381  1.00  0.00           C  
ATOM     56  CD1 ILE A   6       5.176   1.100  11.521  1.00  0.00           C  
ATOM     57  N   LYS A   7       2.668  -3.899  11.850  1.00  0.00           N  
ATOM     58  CA  LYS A   7       1.792  -4.843  12.537  1.00  0.00           C  
ATOM     59  C   LYS A   7       1.111  -5.782  11.545  1.00  0.00           C  
ATOM     60  CB  LYS A   7       0.741  -4.099  13.361  1.00  0.00           C  
ATOM     61  O   LYS A   7       0.346  -5.337  10.686  1.00  0.00           O  
ATOM     62  CG  LYS A   7       1.312  -3.330  14.543  1.00  0.00           C  
ATOM     63  CD  LYS A   7       0.215  -2.644  15.347  1.00  0.00           C  
ATOM     64  CE  LYS A   7       0.792  -1.775  16.456  1.00  0.00           C  
ATOM     65  NZ  LYS A   7      -0.279  -1.068  17.220  1.00  0.00           N  
ATOM     66  N   GLN A   8       1.396  -7.101  11.765  1.00  0.00           N  
ATOM     67  CA  GLN A   8       0.870  -8.116  10.859  1.00  0.00           C  
ATOM     68  C   GLN A   8      -0.576  -8.463  11.202  1.00  0.00           C  
ATOM     69  CB  GLN A   8       1.736  -9.376  10.902  1.00  0.00           C  
ATOM     70  O   GLN A   8      -1.354  -8.842  10.324  1.00  0.00           O  
ATOM     71  CG  GLN A   8       3.121  -9.190  10.297  1.00  0.00           C  
ATOM     72  CD  GLN A   8       3.080  -8.937   8.802  1.00  0.00           C  
ATOM     73  NE2 GLN A   8       4.015  -8.131   8.310  1.00  0.00           N  
ATOM     74  OE1 GLN A   8       2.215  -9.462   8.093  1.00  0.00           O  
ATOM     75  N   LEU A   9      -0.999  -8.207  12.451  1.00  0.00           N  
ATOM     76  CA  LEU A   9      -2.363  -8.407  12.927  1.00  0.00           C  
ATOM     77  C   LEU A   9      -2.886  -7.155  13.623  1.00  0.00           C  
ATOM     78  CB  LEU A   9      -2.428  -9.601  13.883  1.00  0.00           C  
ATOM     79  O   LEU A   9      -2.271  -6.665  14.573  1.00  0.00           O  
ATOM     80  CG  LEU A   9      -3.787  -9.879  14.529  1.00  0.00           C  
ATOM     81  CD1 LEU A   9      -4.796 -10.315  13.472  1.00  0.00           C  
ATOM     82  CD2 LEU A   9      -3.654 -10.938  15.618  1.00  0.00           C  
ATOM     83  N   CYS A  10      -3.999  -6.649  13.102  1.00  0.00           N  
ATOM     84  CA  CYS A  10      -4.656  -5.500  13.714  1.00  0.00           C  
ATOM     85  C   CYS A  10      -6.038  -5.876  14.237  1.00  0.00           C  
ATOM     86  CB  CYS A  10      -4.775  -4.353  12.711  1.00  0.00           C  
ATOM     87  O   CYS A  10      -6.846  -6.452  13.506  1.00  0.00           O  
ATOM     88  SG  CYS A  10      -3.185  -3.736  12.118  1.00  0.00           S  
ATOM     89  N   VAL A  11      -6.280  -5.647  15.484  1.00  0.00           N  
ATOM     90  CA  VAL A  11      -7.581  -5.882  16.102  1.00  0.00           C  
ATOM     91  C   VAL A  11      -8.200  -4.552  16.526  1.00  0.00           C  
ATOM     92  CB  VAL A  11      -7.469  -6.830  17.317  1.00  0.00           C  
ATOM     93  O   VAL A  11      -7.638  -3.837  17.358  1.00  0.00           O  
ATOM     94  CG1 VAL A  11      -8.850  -7.124  17.901  1.00  0.00           C  
ATOM     95  CG2 VAL A  11      -6.767  -8.127  16.919  1.00  0.00           C  
ATOM     96  N   GLU A  12      -9.311  -4.252  15.838  1.00  0.00           N  
ATOM     97  CA  GLU A  12      -9.954  -2.964  16.082  1.00  0.00           C  
ATOM     98  C   GLU A  12     -11.408  -3.146  16.509  1.00  0.00           C  
ATOM     99  CB  GLU A  12      -9.878  -2.080  14.835  1.00  0.00           C  
ATOM    100  O   GLU A  12     -12.052  -4.129  16.136  1.00  0.00           O  
ATOM    101  CG  GLU A  12      -8.461  -1.844  14.333  1.00  0.00           C  
ATOM    102  CD  GLU A  12      -7.625  -0.992  15.275  1.00  0.00           C  
ATOM    103  OE1 GLU A  12      -6.377  -1.032  15.184  1.00  0.00           O  
ATOM    104  OE2 GLU A  12      -8.224  -0.279  16.111  1.00  0.00           O  
ATOM    105  N   GLN A  13     -11.905  -2.202  17.345  1.00  0.00           N  
ATOM    106  CA  GLN A  13     -13.297  -2.206  17.781  1.00  0.00           C  
ATOM    107  C   GLN A  13     -14.221  -1.698  16.677  1.00  0.00           C  
ATOM    108  CB  GLN A  13     -13.468  -1.355  19.041  1.00  0.00           C  
ATOM    109  O   GLN A  13     -13.856  -0.796  15.921  1.00  0.00           O  
ATOM    110  CG  GLN A  13     -12.809  -1.949  20.278  1.00  0.00           C  
ATOM    111  CD  GLN A  13     -13.053  -1.124  21.527  1.00  0.00           C  
ATOM    112  NE2 GLN A  13     -12.674  -1.666  22.679  1.00  0.00           N  
ATOM    113  OE1 GLN A  13     -13.578  -0.008  21.457  1.00  0.00           O  
ATOM    114  N   GLU A  14     -15.370  -2.414  16.556  1.00  0.00           N  
ATOM    115  CA  GLU A  14     -16.362  -1.915  15.609  1.00  0.00           C  
ATOM    116  C   GLU A  14     -16.693  -0.450  15.876  1.00  0.00           C  
ATOM    117  CB  GLU A  14     -17.635  -2.762  15.668  1.00  0.00           C  
ATOM    118  O   GLU A  14     -16.954  -0.066  17.018  1.00  0.00           O  
ATOM    119  CG  GLU A  14     -18.623  -2.467  14.548  1.00  0.00           C  
ATOM    120  CD  GLU A  14     -19.779  -3.452  14.492  1.00  0.00           C  
ATOM    121  OE1 GLU A  14     -20.537  -3.444  13.496  1.00  0.00           O  
ATOM    122  OE2 GLU A  14     -19.930  -4.239  15.454  1.00  0.00           O  
ATOM    123  N   GLY A  15     -16.622   0.402  14.840  1.00  0.00           N  
ATOM    124  CA  GLY A  15     -16.929   1.816  14.982  1.00  0.00           C  
ATOM    125  C   GLY A  15     -15.713   2.660  15.315  1.00  0.00           C  
ATOM    126  O   GLY A  15     -15.809   3.885  15.414  1.00  0.00           O  
ATOM    127  N   GLY A  16     -14.521   1.964  15.528  1.00  0.00           N  
ATOM    128  CA  GLY A  16     -13.259   2.637  15.791  1.00  0.00           C  
ATOM    129  C   GLY A  16     -12.520   3.035  14.527  1.00  0.00           C  
ATOM    130  O   GLY A  16     -13.032   2.854  13.420  1.00  0.00           O  
ATOM    131  N   ASN A  17     -11.358   3.734  14.775  1.00  0.00           N  
ATOM    132  CA  ASN A  17     -10.459   4.085  13.680  1.00  0.00           C  
ATOM    133  C   ASN A  17      -9.306   3.093  13.562  1.00  0.00           C  
ATOM    134  CB  ASN A  17      -9.921   5.506  13.863  1.00  0.00           C  
ATOM    135  O   ASN A  17      -8.931   2.450  14.544  1.00  0.00           O  
ATOM    136  CG  ASN A  17     -11.021   6.548  13.887  1.00  0.00           C  
ATOM    137  ND2 ASN A  17     -10.797   7.630  14.624  1.00  0.00           N  
ATOM    138  OD1 ASN A  17     -12.064   6.383  13.250  1.00  0.00           O  
ATOM    139  N   MET A  18      -8.898   2.933  12.382  1.00  0.00           N  
ATOM    140  CA  MET A  18      -7.768   2.051  12.107  1.00  0.00           C  
ATOM    141  C   MET A  18      -6.622   2.820  11.460  1.00  0.00           C  
ATOM    142  CB  MET A  18      -8.196   0.893  11.204  1.00  0.00           C  
ATOM    143  O   MET A  18      -6.852   3.715  10.644  1.00  0.00           O  
ATOM    144  CG  MET A  18      -7.077  -0.087  10.891  1.00  0.00           C  
ATOM    145  SD  MET A  18      -7.399  -1.058   9.368  1.00  0.00           S  
ATOM    146  CE  MET A  18      -7.955   0.263   8.257  1.00  0.00           C  
ATOM    147  N   TRP A  19      -5.464   2.380  11.969  1.00  0.00           N  
ATOM    148  CA  TRP A  19      -4.223   2.927  11.429  1.00  0.00           C  
ATOM    149  C   TRP A  19      -3.260   1.810  11.041  1.00  0.00           C  
ATOM    150  CB  TRP A  19      -3.559   3.860  12.446  1.00  0.00           C  
ATOM    151  O   TRP A  19      -2.843   1.018  11.889  1.00  0.00           O  
ATOM    152  CG  TRP A  19      -2.311   4.520  11.942  1.00  0.00           C  
ATOM    153  CD1 TRP A  19      -1.086   3.940  11.764  1.00  0.00           C  
ATOM    154  CD2 TRP A  19      -2.166   5.890  11.555  1.00  0.00           C  
ATOM    155  CE2 TRP A  19      -0.824   6.071  11.152  1.00  0.00           C  
ATOM    156  CE3 TRP A  19      -3.042   6.983  11.509  1.00  0.00           C  
ATOM    157  NE1 TRP A  19      -0.187   4.867  11.289  1.00  0.00           N  
ATOM    158  CH2 TRP A  19      -1.215   8.356  10.673  1.00  0.00           C  
ATOM    159  CZ2 TRP A  19      -0.337   7.303  10.708  1.00  0.00           C  
ATOM    160  CZ3 TRP A  19      -2.555   8.208  11.067  1.00  0.00           C  
ATOM    161  N   ARG A  20      -2.925   1.828   9.736  1.00  0.00           N  
ATOM    162  CA  ARG A  20      -2.006   0.812   9.234  1.00  0.00           C  
ATOM    163  C   ARG A  20      -0.793   1.452   8.567  1.00  0.00           C  
ATOM    164  CB  ARG A  20      -2.717  -0.118   8.249  1.00  0.00           C  
ATOM    165  O   ARG A  20      -0.938   2.342   7.726  1.00  0.00           O  
ATOM    166  CG  ARG A  20      -1.826  -1.210   7.680  1.00  0.00           C  
ATOM    167  CD  ARG A  20      -2.593  -2.133   6.743  1.00  0.00           C  
ATOM    168  NE  ARG A  20      -1.749  -3.213   6.240  1.00  0.00           N  
ATOM    169  NH1 ARG A  20      -1.817  -2.519   4.038  1.00  0.00           N  
ATOM    170  NH2 ARG A  20      -0.627  -4.391   4.618  1.00  0.00           N  
ATOM    171  CZ  ARG A  20      -1.400  -3.372   4.967  1.00  0.00           C  
ATOM    172  N   GLU A  21       0.358   0.669   8.837  1.00  0.00           N  
ATOM    173  CA  GLU A  21       1.582   1.296   8.347  1.00  0.00           C  
ATOM    174  C   GLU A  21       2.468   0.287   7.622  1.00  0.00           C  
ATOM    175  CB  GLU A  21       2.355   1.940   9.501  1.00  0.00           C  
ATOM    176  O   GLU A  21       2.618  -0.851   8.072  1.00  0.00           O  
ATOM    177  CG  GLU A  21       1.610   3.082  10.178  1.00  0.00           C  
ATOM    178  CD  GLU A  21       2.323   3.615  11.411  1.00  0.00           C  
ATOM    179  OE1 GLU A  21       2.509   4.849  11.519  1.00  0.00           O  
ATOM    180  OE2 GLU A  21       2.699   2.793  12.276  1.00  0.00           O  
ATOM    181  N   CYS A  22       2.994   0.740   6.538  1.00  0.00           N  
ATOM    182  CA  CYS A  22       4.053   0.044   5.816  1.00  0.00           C  
ATOM    183  C   CYS A  22       5.281   0.933   5.660  1.00  0.00           C  
ATOM    184  CB  CYS A  22       3.559  -0.404   4.440  1.00  0.00           C  
ATOM    185  O   CYS A  22       5.162   2.110   5.315  1.00  0.00           O  
ATOM    186  SG  CYS A  22       2.171  -1.558   4.506  1.00  0.00           S  
ATOM    187  N   ILE A  23       6.414   0.269   5.956  1.00  0.00           N  
ATOM    188  CA  ILE A  23       7.649   1.047   5.946  1.00  0.00           C  
ATOM    189  C   ILE A  23       8.535   0.594   4.788  1.00  0.00           C  
ATOM    190  CB  ILE A  23       8.409   0.918   7.285  1.00  0.00           C  
ATOM    191  O   ILE A  23       8.641  -0.603   4.511  1.00  0.00           O  
ATOM    192  CG1 ILE A  23       7.506   1.330   8.453  1.00  0.00           C  
ATOM    193  CG2 ILE A  23       9.691   1.756   7.261  1.00  0.00           C  
ATOM    194  CD1 ILE A  23       8.079   0.999   9.825  1.00  0.00           C  
ATOM    195  N   MET A  24       9.086   1.559   4.093  1.00  0.00           N  
ATOM    196  CA  MET A  24      10.074   1.297   3.050  1.00  0.00           C  
ATOM    197  C   MET A  24      11.361   2.072   3.313  1.00  0.00           C  
ATOM    198  CB  MET A  24       9.514   1.663   1.674  1.00  0.00           C  
ATOM    199  O   MET A  24      11.339   3.119   3.962  1.00  0.00           O  
ATOM    200  CG  MET A  24       9.327   3.157   1.467  1.00  0.00           C  
ATOM    201  SD  MET A  24       8.821   3.571  -0.248  1.00  0.00           S  
ATOM    202  CE  MET A  24       8.675   5.374  -0.113  1.00  0.00           C  
ATOM    203  N   PRO A  25      12.435   1.499   2.819  1.00  0.00           N  
ATOM    204  CA  PRO A  25      13.661   2.297   2.904  1.00  0.00           C  
ATOM    205  C   PRO A  25      13.595   3.570   2.063  1.00  0.00           C  
ATOM    206  CB  PRO A  25      14.737   1.347   2.372  1.00  0.00           C  
ATOM    207  O   PRO A  25      13.056   3.555   0.954  1.00  0.00           O  
ATOM    208  CG  PRO A  25      14.084   0.003   2.353  1.00  0.00           C  
ATOM    209  CD  PRO A  25      12.594   0.195   2.368  1.00  0.00           C  
ATOM    210  N   VAL A  26      13.913   4.713   2.680  1.00  0.00           N  
ATOM    211  CA  VAL A  26      13.873   5.971   1.943  1.00  0.00           C  
ATOM    212  C   VAL A  26      15.293   6.481   1.712  1.00  0.00           C  
ATOM    213  CB  VAL A  26      13.038   7.038   2.686  1.00  0.00           C  
ATOM    214  O   VAL A  26      16.098   6.539   2.645  1.00  0.00           O  
ATOM    215  CG1 VAL A  26      12.981   8.336   1.883  1.00  0.00           C  
ATOM    216  CG2 VAL A  26      11.629   6.515   2.962  1.00  0.00           C  
ATOM    217  N   PRO A  27      15.627   6.755   0.470  1.00  0.00           N  
ATOM    218  CA  PRO A  27      16.886   7.476   0.268  1.00  0.00           C  
ATOM    219  C   PRO A  27      16.853   8.891   0.843  1.00  0.00           C  
ATOM    220  CB  PRO A  27      17.033   7.509  -1.255  1.00  0.00           C  
ATOM    221  O   PRO A  27      15.816   9.335   1.342  1.00  0.00           O  
ATOM    222  CG  PRO A  27      15.641   7.353  -1.777  1.00  0.00           C  
ATOM    223  CD  PRO A  27      14.812   6.671  -0.726  1.00  0.00           C  
ATOM    224  N   LYS A  28      17.955   9.555   1.091  1.00  0.00           N  
ATOM    225  CA  LYS A  28      18.145  10.896   1.635  1.00  0.00           C  
ATOM    226  C   LYS A  28      17.110  11.868   1.075  1.00  0.00           C  
ATOM    227  CB  LYS A  28      19.556  11.403   1.334  1.00  0.00           C  
ATOM    228  O   LYS A  28      16.570  12.699   1.809  1.00  0.00           O  
ATOM    229  CG  LYS A  28      20.630  10.819   2.239  1.00  0.00           C  
ATOM    230  CD  LYS A  28      21.987  11.462   1.985  1.00  0.00           C  
ATOM    231  CE  LYS A  28      23.080  10.815   2.824  1.00  0.00           C  
ATOM    232  NZ  LYS A  28      24.414  11.437   2.572  1.00  0.00           N  
ATOM    233  N   ARG A  29      16.627  11.624  -0.239  1.00  0.00           N  
ATOM    234  CA  ARG A  29      15.557  12.401  -0.856  1.00  0.00           C  
ATOM    235  C   ARG A  29      14.548  11.490  -1.548  1.00  0.00           C  
ATOM    236  CB  ARG A  29      16.130  13.405  -1.858  1.00  0.00           C  
ATOM    237  O   ARG A  29      14.926  10.632  -2.348  1.00  0.00           O  
ATOM    238  CG  ARG A  29      15.113  14.413  -2.370  1.00  0.00           C  
ATOM    239  CD  ARG A  29      15.749  15.428  -3.309  1.00  0.00           C  
ATOM    240  NE  ARG A  29      14.752  16.319  -3.895  1.00  0.00           N  
ATOM    241  NH1 ARG A  29      16.242  17.415  -5.279  1.00  0.00           N  
ATOM    242  NH2 ARG A  29      14.026  18.000  -5.282  1.00  0.00           N  
ATOM    243  CZ  ARG A  29      15.009  17.242  -4.817  1.00  0.00           C  
ATOM    244  N   LEU A  30      13.319  11.697  -1.099  1.00  0.00           N  
ATOM    245  CA  LEU A  30      12.243  10.904  -1.684  1.00  0.00           C  
ATOM    246  C   LEU A  30      11.869  11.430  -3.066  1.00  0.00           C  
ATOM    247  CB  LEU A  30      11.014  10.911  -0.772  1.00  0.00           C  
ATOM    248  O   LEU A  30      11.656  12.632  -3.240  1.00  0.00           O  
ATOM    249  CG  LEU A  30       9.863   9.989  -1.178  1.00  0.00           C  
ATOM    250  CD1 LEU A  30      10.234   8.533  -0.919  1.00  0.00           C  
ATOM    251  CD2 LEU A  30       8.588  10.363  -0.429  1.00  0.00           C  
ATOM    252  N   ASP A  31      11.985  10.606  -4.095  1.00  0.00           N  
ATOM    253  CA  ASP A  31      11.442  10.914  -5.415  1.00  0.00           C  
ATOM    254  C   ASP A  31       9.965  10.536  -5.503  1.00  0.00           C  
ATOM    255  CB  ASP A  31      12.236  10.189  -6.504  1.00  0.00           C  
ATOM    256  O   ASP A  31       9.628   9.367  -5.699  1.00  0.00           O  
ATOM    257  CG  ASP A  31      11.900  10.673  -7.903  1.00  0.00           C  
ATOM    258  OD1 ASP A  31      10.808  11.247  -8.105  1.00  0.00           O  
ATOM    259  OD2 ASP A  31      12.734  10.476  -8.814  1.00  0.00           O  
ATOM    260  N   SER A  32       9.100  11.553  -5.264  1.00  0.00           N  
ATOM    261  CA  SER A  32       7.657  11.375  -5.137  1.00  0.00           C  
ATOM    262  C   SER A  32       7.044  10.881  -6.444  1.00  0.00           C  
ATOM    263  CB  SER A  32       6.990  12.684  -4.714  1.00  0.00           C  
ATOM    264  O   SER A  32       5.982  10.256  -6.440  1.00  0.00           O  
ATOM    265  OG  SER A  32       7.320  13.730  -5.612  1.00  0.00           O  
ATOM    266  N   VAL A  33       7.731  11.043  -7.560  1.00  0.00           N  
ATOM    267  CA  VAL A  33       7.260  10.643  -8.882  1.00  0.00           C  
ATOM    268  C   VAL A  33       7.409   9.133  -9.049  1.00  0.00           C  
ATOM    269  CB  VAL A  33       8.023  11.382 -10.004  1.00  0.00           C  
ATOM    270  O   VAL A  33       6.582   8.489  -9.699  1.00  0.00           O  
ATOM    271  CG1 VAL A  33       7.631  10.834 -11.375  1.00  0.00           C  
ATOM    272  CG2 VAL A  33       7.757  12.885  -9.929  1.00  0.00           C  
ATOM    273  N   LEU A  34       8.286   8.565  -8.313  1.00  0.00           N  
ATOM    274  CA  LEU A  34       8.608   7.147  -8.427  1.00  0.00           C  
ATOM    275  C   LEU A  34       7.835   6.330  -7.397  1.00  0.00           C  
ATOM    276  CB  LEU A  34      10.112   6.922  -8.249  1.00  0.00           C  
ATOM    277  O   LEU A  34       7.651   5.122  -7.568  1.00  0.00           O  
ATOM    278  CG  LEU A  34      11.011   7.421  -9.382  1.00  0.00           C  
ATOM    279  CD1 LEU A  34      12.479   7.227  -9.018  1.00  0.00           C  
ATOM    280  CD2 LEU A  34      10.678   6.701 -10.684  1.00  0.00           C  
ATOM    281  N   ARG A  35       7.261   7.009  -6.450  1.00  0.00           N  
ATOM    282  CA  ARG A  35       6.598   6.310  -5.354  1.00  0.00           C  
ATOM    283  C   ARG A  35       5.155   5.972  -5.713  1.00  0.00           C  
ATOM    284  CB  ARG A  35       6.637   7.152  -4.077  1.00  0.00           C  
ATOM    285  O   ARG A  35       4.391   6.848  -6.124  1.00  0.00           O  
ATOM    286  CG  ARG A  35       6.063   6.449  -2.858  1.00  0.00           C  
ATOM    287  CD  ARG A  35       6.280   7.257  -1.586  1.00  0.00           C  
ATOM    288  NE  ARG A  35       5.719   6.585  -0.418  1.00  0.00           N  
ATOM    289  NH1 ARG A  35       6.388   8.201   1.091  1.00  0.00           N  
ATOM    290  NH2 ARG A  35       5.239   6.355   1.817  1.00  0.00           N  
ATOM    291  CZ  ARG A  35       5.783   7.049   0.827  1.00  0.00           C  
ATOM    292  N   ILE A  36       4.844   4.766  -5.591  1.00  0.00           N  
ATOM    293  CA  ILE A  36       3.490   4.245  -5.736  1.00  0.00           C  
ATOM    294  C   ILE A  36       3.074   3.524  -4.456  1.00  0.00           C  
ATOM    295  CB  ILE A  36       3.377   3.293  -6.948  1.00  0.00           C  
ATOM    296  O   ILE A  36       3.845   2.739  -3.899  1.00  0.00           O  
ATOM    297  CG1 ILE A  36       3.755   4.026  -8.240  1.00  0.00           C  
ATOM    298  CG2 ILE A  36       1.966   2.705  -7.044  1.00  0.00           C  
ATOM    299  CD1 ILE A  36       3.901   3.113  -9.450  1.00  0.00           C  
ATOM    300  N   VAL A  37       1.910   3.872  -3.977  1.00  0.00           N  
ATOM    301  CA  VAL A  37       1.384   3.230  -2.776  1.00  0.00           C  
ATOM    302  C   VAL A  37      -0.012   2.678  -3.055  1.00  0.00           C  
ATOM    303  CB  VAL A  37       1.342   4.208  -1.581  1.00  0.00           C  
ATOM    304  O   VAL A  37      -0.848   3.359  -3.654  1.00  0.00           O  
ATOM    305  CG1 VAL A  37       0.755   3.527  -0.346  1.00  0.00           C  
ATOM    306  CG2 VAL A  37       2.739   4.748  -1.285  1.00  0.00           C  
ATOM    307  N   TYR A  38      -0.134   1.432  -2.615  1.00  0.00           N  
ATOM    308  CA  TYR A  38      -1.427   0.775  -2.773  1.00  0.00           C  
ATOM    309  C   TYR A  38      -1.872   0.126  -1.467  1.00  0.00           C  
ATOM    310  CB  TYR A  38      -1.364  -0.277  -3.884  1.00  0.00           C  
ATOM    311  O   TYR A  38      -1.078  -0.534  -0.793  1.00  0.00           O  
ATOM    312  CG  TYR A  38      -2.582  -1.166  -3.949  1.00  0.00           C  
ATOM    313  CD1 TYR A  38      -2.602  -2.402  -3.307  1.00  0.00           C  
ATOM    314  CD2 TYR A  38      -3.715  -0.771  -4.652  1.00  0.00           C  
ATOM    315  CE1 TYR A  38      -3.722  -3.225  -3.366  1.00  0.00           C  
ATOM    316  CE2 TYR A  38      -4.841  -1.586  -4.718  1.00  0.00           C  
ATOM    317  OH  TYR A  38      -5.946  -3.620  -4.134  1.00  0.00           O  
ATOM    318  CZ  TYR A  38      -4.835  -2.809  -4.072  1.00  0.00           C  
ATOM    319  N   PHE A  39      -3.120   0.379  -1.081  1.00  0.00           N  
ATOM    320  CA  PHE A  39      -3.796  -0.347  -0.012  1.00  0.00           C  
ATOM    321  C   PHE A  39      -5.119  -0.923  -0.501  1.00  0.00           C  
ATOM    322  CB  PHE A  39      -4.035   0.568   1.194  1.00  0.00           C  
ATOM    323  O   PHE A  39      -5.905  -0.226  -1.147  1.00  0.00           O  
ATOM    324  CG  PHE A  39      -2.776   0.950   1.925  1.00  0.00           C  
ATOM    325  CD1 PHE A  39      -2.217   0.096   2.867  1.00  0.00           C  
ATOM    326  CD2 PHE A  39      -2.152   2.164   1.669  1.00  0.00           C  
ATOM    327  CE1 PHE A  39      -1.052   0.447   3.546  1.00  0.00           C  
ATOM    328  CE2 PHE A  39      -0.988   2.522   2.343  1.00  0.00           C  
ATOM    329  CZ  PHE A  39      -0.440   1.662   3.282  1.00  0.00           C  
ATOM    330  N   GLY A  40      -5.315  -2.139  -0.142  1.00  0.00           N  
ATOM    331  CA  GLY A  40      -6.581  -2.753  -0.508  1.00  0.00           C  
ATOM    332  C   GLY A  40      -6.882  -4.016   0.277  1.00  0.00           C  
ATOM    333  O   GLY A  40      -6.029  -4.511   1.016  1.00  0.00           O  
ATOM    334  N   MET A  41      -8.050  -4.363   0.246  1.00  0.00           N  
ATOM    335  CA  MET A  41      -8.487  -5.625   0.837  1.00  0.00           C  
ATOM    336  C   MET A  41      -9.444  -6.360  -0.096  1.00  0.00           C  
ATOM    337  CB  MET A  41      -9.157  -5.383   2.190  1.00  0.00           C  
ATOM    338  O   MET A  41     -10.313  -5.741  -0.713  1.00  0.00           O  
ATOM    339  CG  MET A  41     -10.673  -5.490   2.151  1.00  0.00           C  
ATOM    340  SD  MET A  41     -11.436  -5.272   3.806  1.00  0.00           S  
ATOM    341  CE  MET A  41     -11.356  -3.466   3.959  1.00  0.00           C  
ATOM    342  N   VAL A  42      -9.141  -7.629  -0.158  1.00  0.00           N  
ATOM    343  CA  VAL A  42      -9.981  -8.434  -1.039  1.00  0.00           C  
ATOM    344  C   VAL A  42     -10.091  -7.762  -2.406  1.00  0.00           C  
ATOM    345  CB  VAL A  42     -11.387  -8.654  -0.438  1.00  0.00           C  
ATOM    346  O   VAL A  42      -9.090  -7.302  -2.960  1.00  0.00           O  
ATOM    347  CG1 VAL A  42     -12.194  -9.629  -1.294  1.00  0.00           C  
ATOM    348  CG2 VAL A  42     -11.280  -9.160   0.999  1.00  0.00           C  
ATOM    349  N   ASP A  43     -11.313  -7.522  -3.051  1.00  0.00           N  
ATOM    350  CA  ASP A  43     -11.596  -6.939  -4.359  1.00  0.00           C  
ATOM    351  C   ASP A  43     -11.915  -5.451  -4.240  1.00  0.00           C  
ATOM    352  CB  ASP A  43     -12.756  -7.674  -5.034  1.00  0.00           C  
ATOM    353  O   ASP A  43     -12.456  -4.850  -5.170  1.00  0.00           O  
ATOM    354  CG  ASP A  43     -12.411  -9.102  -5.418  1.00  0.00           C  
ATOM    355  OD1 ASP A  43     -11.247  -9.370  -5.785  1.00  0.00           O  
ATOM    356  OD2 ASP A  43     -13.312  -9.966  -5.357  1.00  0.00           O  
ATOM    357  N   LYS A  44     -11.501  -4.917  -3.025  1.00  0.00           N  
ATOM    358  CA  LYS A  44     -11.810  -3.502  -2.839  1.00  0.00           C  
ATOM    359  C   LYS A  44     -10.535  -2.669  -2.743  1.00  0.00           C  
ATOM    360  CB  LYS A  44     -12.664  -3.299  -1.587  1.00  0.00           C  
ATOM    361  O   LYS A  44      -9.665  -2.949  -1.916  1.00  0.00           O  
ATOM    362  CG  LYS A  44     -14.030  -3.967  -1.655  1.00  0.00           C  
ATOM    363  CD  LYS A  44     -14.835  -3.722  -0.386  1.00  0.00           C  
ATOM    364  CE  LYS A  44     -16.201  -4.393  -0.450  1.00  0.00           C  
ATOM    365  NZ  LYS A  44     -16.973  -4.202   0.814  1.00  0.00           N  
ATOM    366  N   ASP A  45     -10.459  -1.668  -3.570  1.00  0.00           N  
ATOM    367  CA  ASP A  45      -9.328  -0.745  -3.579  1.00  0.00           C  
ATOM    368  C   ASP A  45      -9.574   0.434  -2.640  1.00  0.00           C  
ATOM    369  CB  ASP A  45      -9.060  -0.239  -4.998  1.00  0.00           C  
ATOM    370  O   ASP A  45     -10.530   1.190  -2.821  1.00  0.00           O  
ATOM    371  CG  ASP A  45      -8.692  -1.352  -5.964  1.00  0.00           C  
ATOM    372  OD1 ASP A  45      -7.743  -2.114  -5.684  1.00  0.00           O  
ATOM    373  OD2 ASP A  45      -9.357  -1.464  -7.017  1.00  0.00           O  
ATOM    374  N   PHE A  46      -8.679   0.417  -1.601  1.00  0.00           N  
ATOM    375  CA  PHE A  46      -8.794   1.542  -0.680  1.00  0.00           C  
ATOM    376  C   PHE A  46      -8.114   2.780  -1.251  1.00  0.00           C  
ATOM    377  CB  PHE A  46      -8.186   1.188   0.681  1.00  0.00           C  
ATOM    378  O   PHE A  46      -8.738   3.835  -1.377  1.00  0.00           O  
ATOM    379  CG  PHE A  46      -8.916   0.090   1.406  1.00  0.00           C  
ATOM    380  CD1 PHE A  46     -10.007  -0.541   0.821  1.00  0.00           C  
ATOM    381  CD2 PHE A  46      -8.512  -0.310   2.672  1.00  0.00           C  
ATOM    382  CE1 PHE A  46     -10.685  -1.558   1.490  1.00  0.00           C  
ATOM    383  CE2 PHE A  46      -9.184  -1.325   3.347  1.00  0.00           C  
ATOM    384  CZ  PHE A  46     -10.271  -1.947   2.754  1.00  0.00           C  
ATOM    385  N   ILE A  47      -6.853   2.614  -1.560  1.00  0.00           N  
ATOM    386  CA  ILE A  47      -6.030   3.735  -2.000  1.00  0.00           C  
ATOM    387  C   ILE A  47      -5.088   3.278  -3.112  1.00  0.00           C  
ATOM    388  CB  ILE A  47      -5.224   4.339  -0.829  1.00  0.00           C  
ATOM    389  O   ILE A  47      -4.506   2.194  -3.034  1.00  0.00           O  
ATOM    390  CG1 ILE A  47      -6.171   4.903   0.237  1.00  0.00           C  
ATOM    391  CG2 ILE A  47      -4.263   5.419  -1.335  1.00  0.00           C  
ATOM    392  CD1 ILE A  47      -6.915   6.158  -0.199  1.00  0.00           C  
ATOM    393  N   GLN A  48      -5.062   3.981  -4.224  1.00  0.00           N  
ATOM    394  CA  GLN A  48      -3.990   3.965  -5.215  1.00  0.00           C  
ATOM    395  C   GLN A  48      -3.373   5.351  -5.380  1.00  0.00           C  
ATOM    396  CB  GLN A  48      -4.511   3.459  -6.561  1.00  0.00           C  
ATOM    397  O   GLN A  48      -4.034   6.279  -5.848  1.00  0.00           O  
ATOM    398  CG  GLN A  48      -3.425   3.288  -7.615  1.00  0.00           C  
ATOM    399  CD  GLN A  48      -3.943   2.658  -8.895  1.00  0.00           C  
ATOM    400  NE2 GLN A  48      -3.738   3.340 -10.016  1.00  0.00           N  
ATOM    401  OE1 GLN A  48      -4.522   1.568  -8.875  1.00  0.00           O  
ATOM    402  N   PHE A  49      -2.170   5.469  -4.847  1.00  0.00           N  
ATOM    403  CA  PHE A  49      -1.430   6.725  -4.889  1.00  0.00           C  
ATOM    404  C   PHE A  49      -0.288   6.647  -5.896  1.00  0.00           C  
ATOM    405  CB  PHE A  49      -0.883   7.075  -3.502  1.00  0.00           C  
ATOM    406  O   PHE A  49       0.664   5.888  -5.705  1.00  0.00           O  
ATOM    407  CG  PHE A  49      -0.283   8.452  -3.415  1.00  0.00           C  
ATOM    408  CD1 PHE A  49       1.093   8.631  -3.474  1.00  0.00           C  
ATOM    409  CD2 PHE A  49      -1.097   9.569  -3.276  1.00  0.00           C  
ATOM    410  CE1 PHE A  49       1.651   9.905  -3.394  1.00  0.00           C  
ATOM    411  CE2 PHE A  49      -0.547  10.845  -3.196  1.00  0.00           C  
ATOM    412  CZ  PHE A  49       0.827  11.011  -3.254  1.00  0.00           C  
ATOM    413  N   VAL A  50      -0.448   7.343  -6.995  1.00  0.00           N  
ATOM    414  CA  VAL A  50       0.509   7.327  -8.097  1.00  0.00           C  
ATOM    415  C   VAL A  50       0.839   8.758  -8.515  1.00  0.00           C  
ATOM    416  CB  VAL A  50      -0.030   6.529  -9.305  1.00  0.00           C  
ATOM    417  O   VAL A  50      -0.056   9.597  -8.641  1.00  0.00           O  
ATOM    418  CG1 VAL A  50       1.014   6.466 -10.419  1.00  0.00           C  
ATOM    419  CG2 VAL A  50      -0.442   5.123  -8.874  1.00  0.00           C  
ATOM    420  N   TYR A  51       2.027   9.115  -8.734  1.00  0.00           N  
ATOM    421  CA  TYR A  51       2.496  10.412  -9.211  1.00  0.00           C  
ATOM    422  C   TYR A  51       2.009  11.535  -8.302  1.00  0.00           C  
ATOM    423  CB  TYR A  51       2.024  10.660 -10.646  1.00  0.00           C  
ATOM    424  O   TYR A  51       1.539  12.569  -8.781  1.00  0.00           O  
ATOM    425  CG  TYR A  51       2.598   9.690 -11.650  1.00  0.00           C  
ATOM    426  CD1 TYR A  51       3.964   9.670 -11.926  1.00  0.00           C  
ATOM    427  CD2 TYR A  51       1.777   8.794 -12.326  1.00  0.00           C  
ATOM    428  CE1 TYR A  51       4.497   8.779 -12.851  1.00  0.00           C  
ATOM    429  CE2 TYR A  51       2.300   7.899 -13.254  1.00  0.00           C  
ATOM    430  OH  TYR A  51       4.182   7.015 -14.427  1.00  0.00           O  
ATOM    431  CZ  TYR A  51       3.659   7.899 -13.509  1.00  0.00           C  
ATOM    432  N   MET A  52       2.010  11.284  -7.056  1.00  0.00           N  
ATOM    433  CA  MET A  52       1.746  12.281  -6.022  1.00  0.00           C  
ATOM    434  C   MET A  52       0.252  12.569  -5.913  1.00  0.00           C  
ATOM    435  CB  MET A  52       2.508  13.575  -6.315  1.00  0.00           C  
ATOM    436  O   MET A  52      -0.150  13.557  -5.297  1.00  0.00           O  
ATOM    437  CG  MET A  52       4.014  13.392  -6.404  1.00  0.00           C  
ATOM    438  SD  MET A  52       4.761  12.915  -4.797  1.00  0.00           S  
ATOM    439  CE  MET A  52       4.546  14.462  -3.873  1.00  0.00           C  
ATOM    440  N   LYS A  53      -0.503  11.719  -6.658  1.00  0.00           N  
ATOM    441  CA  LYS A  53      -1.946  11.933  -6.603  1.00  0.00           C  
ATOM    442  C   LYS A  53      -2.685  10.629  -6.312  1.00  0.00           C  
ATOM    443  CB  LYS A  53      -2.450  12.540  -7.913  1.00  0.00           C  
ATOM    444  O   LYS A  53      -2.231   9.552  -6.704  1.00  0.00           O  
ATOM    445  CG  LYS A  53      -1.949  13.953  -8.174  1.00  0.00           C  
ATOM    446  CD  LYS A  53      -2.539  14.527  -9.455  1.00  0.00           C  
ATOM    447  CE  LYS A  53      -2.014  15.930  -9.733  1.00  0.00           C  
ATOM    448  NZ  LYS A  53      -2.580  16.492 -10.996  1.00  0.00           N  
ATOM    449  N   TYR A  54      -3.882  10.872  -5.578  1.00  0.00           N  
ATOM    450  CA  TYR A  54      -4.806   9.755  -5.421  1.00  0.00           C  
ATOM    451  C   TYR A  54      -5.490   9.423  -6.742  1.00  0.00           C  
ATOM    452  CB  TYR A  54      -5.858  10.072  -4.353  1.00  0.00           C  
ATOM    453  O   TYR A  54      -5.916  10.322  -7.471  1.00  0.00           O  
ATOM    454  CG  TYR A  54      -5.312  10.078  -2.946  1.00  0.00           C  
ATOM    455  CD1 TYR A  54      -5.219   8.899  -2.210  1.00  0.00           C  
ATOM    456  CD2 TYR A  54      -4.890  11.261  -2.350  1.00  0.00           C  
ATOM    457  CE1 TYR A  54      -4.718   8.900  -0.912  1.00  0.00           C  
ATOM    458  CE2 TYR A  54      -4.387  11.274  -1.053  1.00  0.00           C  
ATOM    459  OH  TYR A  54      -3.809  10.097   0.941  1.00  0.00           O  
ATOM    460  CZ  TYR A  54      -4.305  10.090  -0.343  1.00  0.00           C  
ATOM    461  N   ASP A  55      -5.494   8.188  -7.151  1.00  0.00           N  
ATOM    462  CA  ASP A  55      -6.317   7.757  -8.277  1.00  0.00           C  
ATOM    463  C   ASP A  55      -7.722   7.377  -7.815  1.00  0.00           C  
ATOM    464  CB  ASP A  55      -5.663   6.577  -8.999  1.00  0.00           C  
ATOM    465  O   ASP A  55      -7.981   6.217  -7.486  1.00  0.00           O  
ATOM    466  CG  ASP A  55      -6.306   6.273 -10.341  1.00  0.00           C  
ATOM    467  OD1 ASP A  55      -7.424   6.765 -10.607  1.00  0.00           O  
ATOM    468  OD2 ASP A  55      -5.690   5.534 -11.138  1.00  0.00           O  
ATOM    469  N   PHE A  56      -8.605   8.302  -7.689  1.00  0.00           N  
ATOM    470  CA  PHE A  56      -9.945   8.104  -7.148  1.00  0.00           C  
ATOM    471  C   PHE A  56     -10.802   7.289  -8.110  1.00  0.00           C  
ATOM    472  CB  PHE A  56     -10.615   9.451  -6.860  1.00  0.00           C  
ATOM    473  O   PHE A  56     -11.826   6.729  -7.714  1.00  0.00           O  
ATOM    474  CG  PHE A  56     -10.039  10.173  -5.672  1.00  0.00           C  
ATOM    475  CD1 PHE A  56     -10.282   9.720  -4.381  1.00  0.00           C  
ATOM    476  CD2 PHE A  56      -9.255  11.306  -5.846  1.00  0.00           C  
ATOM    477  CE1 PHE A  56      -9.751  10.387  -3.279  1.00  0.00           C  
ATOM    478  CE2 PHE A  56      -8.720  11.977  -4.750  1.00  0.00           C  
ATOM    479  CZ  PHE A  56      -8.970  11.517  -3.468  1.00  0.00           C  
ATOM    480  N   LYS A  57     -10.436   7.212  -9.402  1.00  0.00           N  
ATOM    481  CA  LYS A  57     -11.164   6.450 -10.412  1.00  0.00           C  
ATOM    482  C   LYS A  57     -11.168   4.960 -10.080  1.00  0.00           C  
ATOM    483  CB  LYS A  57     -10.555   6.676 -11.797  1.00  0.00           C  
ATOM    484  O   LYS A  57     -12.113   4.246 -10.419  1.00  0.00           O  
ATOM    485  CG  LYS A  57     -10.770   8.079 -12.346  1.00  0.00           C  
ATOM    486  CD  LYS A  57     -10.199   8.223 -13.750  1.00  0.00           C  
ATOM    487  CE  LYS A  57     -10.364   9.642 -14.279  1.00  0.00           C  
ATOM    488  NZ  LYS A  57      -9.765   9.800 -15.638  1.00  0.00           N  
ATOM    489  N   VAL A  58     -10.190   4.522  -9.311  1.00  0.00           N  
ATOM    490  CA  VAL A  58      -9.999   3.104  -9.025  1.00  0.00           C  
ATOM    491  C   VAL A  58     -10.483   2.791  -7.611  1.00  0.00           C  
ATOM    492  CB  VAL A  58      -8.521   2.687  -9.187  1.00  0.00           C  
ATOM    493  O   VAL A  58     -10.767   1.636  -7.286  1.00  0.00           O  
ATOM    494  CG1 VAL A  58      -8.344   1.198  -8.894  1.00  0.00           C  
ATOM    495  CG2 VAL A  58      -8.024   3.020 -10.593  1.00  0.00           C  
ATOM    496  N   GLN A  59     -10.655   3.830  -6.781  1.00  0.00           N  
ATOM    497  CA  GLN A  59     -11.022   3.668  -5.378  1.00  0.00           C  
ATOM    498  C   GLN A  59     -12.436   3.112  -5.240  1.00  0.00           C  
ATOM    499  CB  GLN A  59     -10.906   5.000  -4.635  1.00  0.00           C  
ATOM    500  O   GLN A  59     -13.347   3.534  -5.956  1.00  0.00           O  
ATOM    501  CG  GLN A  59     -11.052   4.876  -3.125  1.00  0.00           C  
ATOM    502  CD  GLN A  59     -10.754   6.174  -2.398  1.00  0.00           C  
ATOM    503  NE2 GLN A  59     -10.497   6.081  -1.098  1.00  0.00           N  
ATOM    504  OE1 GLN A  59     -10.754   7.253  -3.000  1.00  0.00           O  
ATOM    505  N   HIS A  60     -12.602   2.111  -4.394  1.00  0.00           N  
ATOM    506  CA  HIS A  60     -13.927   1.569  -4.113  1.00  0.00           C  
ATOM    507  C   HIS A  60     -14.814   2.606  -3.433  1.00  0.00           C  
ATOM    508  CB  HIS A  60     -13.819   0.316  -3.241  1.00  0.00           C  
ATOM    509  O   HIS A  60     -14.374   3.295  -2.509  1.00  0.00           O  
ATOM    510  CG  HIS A  60     -15.071  -0.500  -3.206  1.00  0.00           C  
ATOM    511  CD2 HIS A  60     -15.414  -1.631  -3.866  1.00  0.00           C  
ATOM    512  ND1 HIS A  60     -16.152  -0.171  -2.417  1.00  0.00           N  
ATOM    513  CE1 HIS A  60     -17.108  -1.068  -2.593  1.00  0.00           C  
ATOM    514  NE2 HIS A  60     -16.685  -1.964  -3.468  1.00  0.00           N  
ATOM    515  N   ILE A  61     -16.016   2.695  -3.848  1.00  0.00           N  
ATOM    516  CA  ILE A  61     -16.946   3.753  -3.468  1.00  0.00           C  
ATOM    517  C   ILE A  61     -17.103   3.782  -1.949  1.00  0.00           C  
ATOM    518  CB  ILE A  61     -18.322   3.566  -4.145  1.00  0.00           C  
ATOM    519  O   ILE A  61     -17.193   4.855  -1.348  1.00  0.00           O  
ATOM    520  CG1 ILE A  61     -19.193   4.811  -3.938  1.00  0.00           C  
ATOM    521  CG2 ILE A  61     -19.022   2.313  -3.610  1.00  0.00           C  
ATOM    522  CD1 ILE A  61     -20.287   4.981  -4.983  1.00  0.00           C  
ATOM    523  N   GLU A  62     -17.086   2.697  -1.272  1.00  0.00           N  
ATOM    524  CA  GLU A  62     -17.325   2.567   0.163  1.00  0.00           C  
ATOM    525  C   GLU A  62     -16.185   3.181   0.970  1.00  0.00           C  
ATOM    526  CB  GLU A  62     -17.510   1.097   0.547  1.00  0.00           C  
ATOM    527  O   GLU A  62     -16.350   3.492   2.151  1.00  0.00           O  
ATOM    528  CG  GLU A  62     -18.823   0.496   0.065  1.00  0.00           C  
ATOM    529  CD  GLU A  62     -18.992  -0.964   0.453  1.00  0.00           C  
ATOM    530  OE1 GLU A  62     -20.055  -1.553   0.151  1.00  0.00           O  
ATOM    531  OE2 GLU A  62     -18.055  -1.524   1.064  1.00  0.00           O  
ATOM    532  N   TYR A  63     -15.043   3.482   0.359  1.00  0.00           N  
ATOM    533  CA  TYR A  63     -13.866   3.915   1.103  1.00  0.00           C  
ATOM    534  C   TYR A  63     -13.503   5.355   0.759  1.00  0.00           C  
ATOM    535  CB  TYR A  63     -12.677   2.994   0.814  1.00  0.00           C  
ATOM    536  O   TYR A  63     -12.511   5.889   1.262  1.00  0.00           O  
ATOM    537  CG  TYR A  63     -12.843   1.598   1.364  1.00  0.00           C  
ATOM    538  CD1 TYR A  63     -12.626   1.330   2.714  1.00  0.00           C  
ATOM    539  CD2 TYR A  63     -13.216   0.545   0.537  1.00  0.00           C  
ATOM    540  CE1 TYR A  63     -12.775   0.045   3.226  1.00  0.00           C  
ATOM    541  CE2 TYR A  63     -13.368  -0.744   1.037  1.00  0.00           C  
ATOM    542  OH  TYR A  63     -13.296  -2.257   2.882  1.00  0.00           O  
ATOM    543  CZ  TYR A  63     -13.147  -0.983   2.381  1.00  0.00           C  
ATOM    544  N   MET A  64     -14.312   6.003  -0.154  1.00  0.00           N  
ATOM    545  CA  MET A  64     -14.042   7.364  -0.608  1.00  0.00           C  
ATOM    546  C   MET A  64     -14.057   8.341   0.563  1.00  0.00           C  
ATOM    547  CB  MET A  64     -15.065   7.794  -1.661  1.00  0.00           C  
ATOM    548  O   MET A  64     -13.246   9.268   0.615  1.00  0.00           O  
ATOM    549  CG  MET A  64     -14.829   7.179  -3.031  1.00  0.00           C  
ATOM    550  SD  MET A  64     -15.896   7.921  -4.327  1.00  0.00           S  
ATOM    551  CE  MET A  64     -15.206   7.125  -5.804  1.00  0.00           C  
ATOM    552  N   SER A  65     -14.876   8.054   1.561  1.00  0.00           N  
ATOM    553  CA  SER A  65     -15.042   8.989   2.669  1.00  0.00           C  
ATOM    554  C   SER A  65     -14.435   8.436   3.954  1.00  0.00           C  
ATOM    555  CB  SER A  65     -16.522   9.305   2.888  1.00  0.00           C  
ATOM    556  O   SER A  65     -14.381   9.132   4.971  1.00  0.00           O  
ATOM    557  OG  SER A  65     -17.247   8.127   3.194  1.00  0.00           O  
ATOM    558  N   ARG A  66     -13.768   7.248   3.895  1.00  0.00           N  
ATOM    559  CA  ARG A  66     -13.372   6.608   5.145  1.00  0.00           C  
ATOM    560  C   ARG A  66     -11.895   6.229   5.122  1.00  0.00           C  
ATOM    561  CB  ARG A  66     -14.227   5.367   5.409  1.00  0.00           C  
ATOM    562  O   ARG A  66     -11.297   5.974   6.170  1.00  0.00           O  
ATOM    563  CG  ARG A  66     -15.697   5.671   5.647  1.00  0.00           C  
ATOM    564  CD  ARG A  66     -16.532   4.400   5.716  1.00  0.00           C  
ATOM    565  NE  ARG A  66     -16.057   3.499   6.762  1.00  0.00           N  
ATOM    566  NH1 ARG A  66     -17.237   1.663   6.003  1.00  0.00           N  
ATOM    567  NH2 ARG A  66     -15.910   1.490   7.864  1.00  0.00           N  
ATOM    568  CZ  ARG A  66     -16.403   2.219   6.874  1.00  0.00           C  
ATOM    569  N   ALA A  67     -11.298   6.167   3.965  1.00  0.00           N  
ATOM    570  CA  ALA A  67      -9.899   5.765   3.846  1.00  0.00           C  
ATOM    571  C   ALA A  67      -9.038   6.918   3.338  1.00  0.00           C  
ATOM    572  CB  ALA A  67      -9.769   4.559   2.920  1.00  0.00           C  
ATOM    573  O   ALA A  67      -9.426   7.626   2.405  1.00  0.00           O  
ATOM    574  N   GLU A  68      -7.998   7.116   3.946  1.00  0.00           N  
ATOM    575  CA  GLU A  68      -7.068   8.168   3.547  1.00  0.00           C  
ATOM    576  C   GLU A  68      -5.620   7.731   3.747  1.00  0.00           C  
ATOM    577  CB  GLU A  68      -7.342   9.454   4.331  1.00  0.00           C  
ATOM    578  O   GLU A  68      -5.308   7.015   4.701  1.00  0.00           O  
ATOM    579  CG  GLU A  68      -6.421  10.608   3.962  1.00  0.00           C  
ATOM    580  CD  GLU A  68      -6.644  11.849   4.811  1.00  0.00           C  
ATOM    581  OE1 GLU A  68      -5.942  12.864   4.600  1.00  0.00           O  
ATOM    582  OE2 GLU A  68      -7.528  11.806   5.697  1.00  0.00           O  
ATOM    583  N   LEU A  69      -4.845   8.128   2.730  1.00  0.00           N  
ATOM    584  CA  LEU A  69      -3.401   7.970   2.862  1.00  0.00           C  
ATOM    585  C   LEU A  69      -2.779   9.191   3.531  1.00  0.00           C  
ATOM    586  CB  LEU A  69      -2.759   7.742   1.491  1.00  0.00           C  
ATOM    587  O   LEU A  69      -3.025  10.325   3.114  1.00  0.00           O  
ATOM    588  CG  LEU A  69      -1.262   7.427   1.488  1.00  0.00           C  
ATOM    589  CD1 LEU A  69      -1.006   6.058   2.109  1.00  0.00           C  
ATOM    590  CD2 LEU A  69      -0.705   7.489   0.069  1.00  0.00           C  
ATOM    591  N   LEU A  70      -1.995   9.058   4.600  1.00  0.00           N  
ATOM    592  CA  LEU A  70      -1.358  10.167   5.301  1.00  0.00           C  
ATOM    593  C   LEU A  70      -0.063  10.577   4.607  1.00  0.00           C  
ATOM    594  CB  LEU A  70      -1.073   9.789   6.757  1.00  0.00           C  
ATOM    595  O   LEU A  70       0.984   9.965   4.827  1.00  0.00           O  
ATOM    596  CG  LEU A  70      -2.281   9.370   7.597  1.00  0.00           C  
ATOM    597  CD1 LEU A  70      -1.833   8.940   8.990  1.00  0.00           C  
ATOM    598  CD2 LEU A  70      -3.293  10.507   7.683  1.00  0.00           C  
ATOM    599  N   LYS A  71      -0.129  11.609   3.758  1.00  0.00           N  
ATOM    600  CA  LYS A  71       0.952  11.996   2.856  1.00  0.00           C  
ATOM    601  C   LYS A  71       2.149  12.536   3.634  1.00  0.00           C  
ATOM    602  CB  LYS A  71       0.465  13.041   1.852  1.00  0.00           C  
ATOM    603  O   LYS A  71       3.289  12.439   3.175  1.00  0.00           O  
ATOM    604  CG  LYS A  71      -0.534  12.506   0.837  1.00  0.00           C  
ATOM    605  CD  LYS A  71      -0.950  13.581  -0.159  1.00  0.00           C  
ATOM    606  CE  LYS A  71      -2.003  13.067  -1.131  1.00  0.00           C  
ATOM    607  NZ  LYS A  71      -2.432  14.125  -2.094  1.00  0.00           N  
ATOM    608  N   ASP A  72       1.892  13.051   4.818  1.00  0.00           N  
ATOM    609  CA  ASP A  72       2.953  13.660   5.614  1.00  0.00           C  
ATOM    610  C   ASP A  72       3.928  12.603   6.130  1.00  0.00           C  
ATOM    611  CB  ASP A  72       2.361  14.446   6.786  1.00  0.00           C  
ATOM    612  O   ASP A  72       5.051  12.926   6.522  1.00  0.00           O  
ATOM    613  CG  ASP A  72       1.417  13.617   7.639  1.00  0.00           C  
ATOM    614  OD1 ASP A  72       0.945  12.557   7.173  1.00  0.00           O  
ATOM    615  OD2 ASP A  72       1.140  14.028   8.787  1.00  0.00           O  
ATOM    616  N   GLN A  73       3.577  11.333   6.041  1.00  0.00           N  
ATOM    617  CA  GLN A  73       4.420  10.247   6.530  1.00  0.00           C  
ATOM    618  C   GLN A  73       5.314   9.702   5.419  1.00  0.00           C  
ATOM    619  CB  GLN A  73       3.563   9.122   7.114  1.00  0.00           C  
ATOM    620  O   GLN A  73       6.260   8.958   5.685  1.00  0.00           O  
ATOM    621  CG  GLN A  73       2.725   9.546   8.312  1.00  0.00           C  
ATOM    622  CD  GLN A  73       3.570   9.999   9.488  1.00  0.00           C  
ATOM    623  NE2 GLN A  73       3.250  11.168  10.033  1.00  0.00           N  
ATOM    624  OE1 GLN A  73       4.501   9.303   9.905  1.00  0.00           O  
ATOM    625  N   HIS A  74       5.074  10.103   4.213  1.00  0.00           N  
ATOM    626  CA  HIS A  74       5.745   9.551   3.042  1.00  0.00           C  
ATOM    627  C   HIS A  74       7.224   9.922   3.028  1.00  0.00           C  
ATOM    628  CB  HIS A  74       5.070  10.037   1.758  1.00  0.00           C  
ATOM    629  O   HIS A  74       8.069   9.109   2.645  1.00  0.00           O  
ATOM    630  CG  HIS A  74       3.794   9.324   1.444  1.00  0.00           C  
ATOM    631  CD2 HIS A  74       2.925   8.662   2.244  1.00  0.00           C  
ATOM    632  ND1 HIS A  74       3.286   9.235   0.166  1.00  0.00           N  
ATOM    633  CE1 HIS A  74       2.156   8.549   0.194  1.00  0.00           C  
ATOM    634  NE2 HIS A  74       1.914   8.190   1.443  1.00  0.00           N  
ATOM    635  N   SER A  75       7.490  11.144   3.521  1.00  0.00           N  
ATOM    636  CA  SER A  75       8.873  11.610   3.525  1.00  0.00           C  
ATOM    637  C   SER A  75       9.727  10.797   4.492  1.00  0.00           C  
ATOM    638  CB  SER A  75       8.938  13.092   3.897  1.00  0.00           C  
ATOM    639  O   SER A  75      10.954  10.771   4.373  1.00  0.00           O  
ATOM    640  OG  SER A  75       8.441  13.305   5.207  1.00  0.00           O  
ATOM    641  N   LEU A  76       9.020  10.108   5.381  1.00  0.00           N  
ATOM    642  CA  LEU A  76       9.700   9.272   6.364  1.00  0.00           C  
ATOM    643  C   LEU A  76       9.776   7.825   5.888  1.00  0.00           C  
ATOM    644  CB  LEU A  76       8.982   9.340   7.715  1.00  0.00           C  
ATOM    645  O   LEU A  76      10.264   6.954   6.611  1.00  0.00           O  
ATOM    646  CG  LEU A  76       8.892  10.721   8.366  1.00  0.00           C  
ATOM    647  CD1 LEU A  76       7.986  10.671   9.591  1.00  0.00           C  
ATOM    648  CD2 LEU A  76      10.281  11.227   8.741  1.00  0.00           C  
ATOM    649  N   GLY A  77       9.286   7.628   4.666  1.00  0.00           N  
ATOM    650  CA  GLY A  77       9.290   6.274   4.135  1.00  0.00           C  
ATOM    651  C   GLY A  77       8.154   5.421   4.667  1.00  0.00           C  
ATOM    652  O   GLY A  77       8.250   4.192   4.685  1.00  0.00           O  
ATOM    653  N   ILE A  78       7.148   6.126   5.206  1.00  0.00           N  
ATOM    654  CA  ILE A  78       6.018   5.424   5.804  1.00  0.00           C  
ATOM    655  C   ILE A  78       4.766   5.646   4.958  1.00  0.00           C  
ATOM    656  CB  ILE A  78       5.771   5.886   7.258  1.00  0.00           C  
ATOM    657  O   ILE A  78       4.388   6.788   4.685  1.00  0.00           O  
ATOM    658  CG1 ILE A  78       7.022   5.652   8.112  1.00  0.00           C  
ATOM    659  CG2 ILE A  78       4.558   5.167   7.855  1.00  0.00           C  
ATOM    660  CD1 ILE A  78       6.956   6.289   9.494  1.00  0.00           C  
ATOM    661  N   ALA A  79       4.208   4.543   4.495  1.00  0.00           N  
ATOM    662  CA  ALA A  79       2.864   4.555   3.924  1.00  0.00           C  
ATOM    663  C   ALA A  79       1.817   4.203   4.976  1.00  0.00           C  
ATOM    664  CB  ALA A  79       2.778   3.587   2.746  1.00  0.00           C  
ATOM    665  O   ALA A  79       1.753   3.062   5.440  1.00  0.00           O  
ATOM    666  N   ALA A  80       1.053   5.222   5.304  1.00  0.00           N  
ATOM    667  CA  ALA A  80       0.112   5.037   6.405  1.00  0.00           C  
ATOM    668  C   ALA A  80      -1.329   5.193   5.927  1.00  0.00           C  
ATOM    669  CB  ALA A  80       0.406   6.028   7.529  1.00  0.00           C  
ATOM    670  O   ALA A  80      -1.704   6.243   5.398  1.00  0.00           O  
ATOM    671  N   LEU A  81      -2.072   4.086   6.101  1.00  0.00           N  
ATOM    672  CA  LEU A  81      -3.494   4.098   5.774  1.00  0.00           C  
ATOM    673  C   LEU A  81      -4.336   4.360   7.018  1.00  0.00           C  
ATOM    674  CB  LEU A  81      -3.908   2.771   5.134  1.00  0.00           C  
ATOM    675  O   LEU A  81      -4.177   3.680   8.035  1.00  0.00           O  
ATOM    676  CG  LEU A  81      -5.399   2.595   4.841  1.00  0.00           C  
ATOM    677  CD1 LEU A  81      -5.823   3.498   3.688  1.00  0.00           C  
ATOM    678  CD2 LEU A  81      -5.714   1.136   4.529  1.00  0.00           C  
ATOM    679  N   PHE A  82      -5.137   5.384   6.888  1.00  0.00           N  
ATOM    680  CA  PHE A  82      -6.082   5.695   7.954  1.00  0.00           C  
ATOM    681  C   PHE A  82      -7.512   5.414   7.509  1.00  0.00           C  
ATOM    682  CB  PHE A  82      -5.944   7.158   8.387  1.00  0.00           C  
ATOM    683  O   PHE A  82      -7.951   5.908   6.468  1.00  0.00           O  
ATOM    684  CG  PHE A  82      -6.829   7.535   9.544  1.00  0.00           C  
ATOM    685  CD1 PHE A  82      -7.919   8.376   9.358  1.00  0.00           C  
ATOM    686  CD2 PHE A  82      -6.569   7.048  10.819  1.00  0.00           C  
ATOM    687  CE1 PHE A  82      -8.740   8.726  10.428  1.00  0.00           C  
ATOM    688  CE2 PHE A  82      -7.385   7.394  11.892  1.00  0.00           C  
ATOM    689  CZ  PHE A  82      -8.469   8.234  11.695  1.00  0.00           C  
ATOM    690  N   GLN A  83      -8.236   4.631   8.189  1.00  0.00           N  
ATOM    691  CA  GLN A  83      -9.630   4.303   7.913  1.00  0.00           C  
ATOM    692  C   GLN A  83     -10.521   4.637   9.106  1.00  0.00           C  
ATOM    693  CB  GLN A  83      -9.773   2.824   7.550  1.00  0.00           C  
ATOM    694  O   GLN A  83     -10.243   4.218  10.232  1.00  0.00           O  
ATOM    695  CG  GLN A  83     -11.184   2.425   7.141  1.00  0.00           C  
ATOM    696  CD  GLN A  83     -11.293   0.959   6.763  1.00  0.00           C  
ATOM    697  NE2 GLN A  83     -12.338   0.298   7.247  1.00  0.00           N  
ATOM    698  OE1 GLN A  83     -10.444   0.426   6.040  1.00  0.00           O  
ATOM    699  N   THR A  84     -11.564   5.388   8.849  1.00  0.00           N  
ATOM    700  CA  THR A  84     -12.483   5.760   9.920  1.00  0.00           C  
ATOM    701  C   THR A  84     -13.674   4.807   9.966  1.00  0.00           C  
ATOM    702  CB  THR A  84     -12.985   7.205   9.749  1.00  0.00           C  
ATOM    703  O   THR A  84     -14.016   4.183   8.959  1.00  0.00           O  
ATOM    704  CG2 THR A  84     -11.831   8.200   9.813  1.00  0.00           C  
ATOM    705  OG1 THR A  84     -13.639   7.330   8.479  1.00  0.00           O  
ATOM    706  N   LEU A  85     -14.233   4.594  11.090  1.00  0.00           N  
ATOM    707  CA  LEU A  85     -15.472   3.858  11.318  1.00  0.00           C  
ATOM    708  C   LEU A  85     -15.361   2.430  10.793  1.00  0.00           C  
ATOM    709  CB  LEU A  85     -16.649   4.570  10.647  1.00  0.00           C  
ATOM    710  O   LEU A  85     -16.071   2.050   9.860  1.00  0.00           O  
ATOM    711  CG  LEU A  85     -16.994   5.961  11.181  1.00  0.00           C  
ATOM    712  CD1 LEU A  85     -18.080   6.604  10.324  1.00  0.00           C  
ATOM    713  CD2 LEU A  85     -17.434   5.881  12.639  1.00  0.00           C  
ATOM    714  N   GLU A  86     -14.615   1.601  11.467  1.00  0.00           N  
ATOM    715  CA  GLU A  86     -14.409   0.218  11.047  1.00  0.00           C  
ATOM    716  C   GLU A  86     -15.654  -0.627  11.302  1.00  0.00           C  
ATOM    717  CB  GLU A  86     -13.204  -0.390  11.769  1.00  0.00           C  
ATOM    718  O   GLU A  86     -16.249  -0.557  12.379  1.00  0.00           O  
ATOM    719  CG  GLU A  86     -11.868   0.199  11.339  1.00  0.00           C  
ATOM    720  CD  GLU A  86     -11.439  -0.238   9.948  1.00  0.00           C  
ATOM    721  OE1 GLU A  86     -10.736   0.535   9.258  1.00  0.00           O  
ATOM    722  OE2 GLU A  86     -11.809  -1.363   9.544  1.00  0.00           O  
ATOM    723  N   TRP A  87     -16.015  -1.381  10.204  1.00  0.00           N  
ATOM    724  CA  TRP A  87     -17.143  -2.304  10.279  1.00  0.00           C  
ATOM    725  C   TRP A  87     -16.663  -3.751  10.265  1.00  0.00           C  
ATOM    726  CB  TRP A  87     -18.114  -2.063   9.121  1.00  0.00           C  
ATOM    727  O   TRP A  87     -15.529  -4.032   9.872  1.00  0.00           O  
ATOM    728  CG  TRP A  87     -18.723  -0.693   9.111  1.00  0.00           C  
ATOM    729  CD1 TRP A  87     -18.546   0.294  10.041  1.00  0.00           C  
ATOM    730  CD2 TRP A  87     -19.613  -0.160   8.126  1.00  0.00           C  
ATOM    731  CE2 TRP A  87     -19.935   1.157   8.521  1.00  0.00           C  
ATOM    732  CE3 TRP A  87     -20.169  -0.669   6.944  1.00  0.00           C  
ATOM    733  NE1 TRP A  87     -19.271   1.409   9.691  1.00  0.00           N  
ATOM    734  CH2 TRP A  87     -21.320   1.450   6.624  1.00  0.00           C  
ATOM    735  CZ2 TRP A  87     -20.789   1.973   7.775  1.00  0.00           C  
ATOM    736  CZ3 TRP A  87     -21.019   0.144   6.204  1.00  0.00           C  
ATOM    737  N   MET A  88     -17.498  -4.588  10.762  1.00  0.00           N  
ATOM    738  CA  MET A  88     -17.187  -6.014  10.775  1.00  0.00           C  
ATOM    739  C   MET A  88     -16.798  -6.499   9.383  1.00  0.00           C  
ATOM    740  CB  MET A  88     -18.379  -6.820  11.295  1.00  0.00           C  
ATOM    741  O   MET A  88     -15.973  -7.405   9.244  1.00  0.00           O  
ATOM    742  CG  MET A  88     -18.605  -6.683  12.792  1.00  0.00           C  
ATOM    743  SD  MET A  88     -17.195  -7.323  13.777  1.00  0.00           S  
ATOM    744  CE  MET A  88     -17.411  -9.107  13.523  1.00  0.00           C  
ATOM    745  N   GLN A  89     -17.328  -5.872   8.366  1.00  0.00           N  
ATOM    746  CA  GLN A  89     -17.076  -6.234   6.975  1.00  0.00           C  
ATOM    747  C   GLN A  89     -15.643  -5.902   6.572  1.00  0.00           C  
ATOM    748  CB  GLN A  89     -18.061  -5.520   6.048  1.00  0.00           C  
ATOM    749  O   GLN A  89     -15.148  -6.397   5.557  1.00  0.00           O  
ATOM    750  CG  GLN A  89     -19.504  -5.980   6.212  1.00  0.00           C  
ATOM    751  CD  GLN A  89     -20.485  -5.121   5.436  1.00  0.00           C  
ATOM    752  NE2 GLN A  89     -21.742  -5.549   5.394  1.00  0.00           N  
ATOM    753  OE1 GLN A  89     -20.116  -4.082   4.880  1.00  0.00           O  
ATOM    754  N   ASP A  90     -15.062  -5.102   7.395  1.00  0.00           N  
ATOM    755  CA  ASP A  90     -13.711  -4.633   7.099  1.00  0.00           C  
ATOM    756  C   ASP A  90     -12.663  -5.606   7.633  1.00  0.00           C  
ATOM    757  CB  ASP A  90     -13.486  -3.240   7.691  1.00  0.00           C  
ATOM    758  O   ASP A  90     -11.469  -5.448   7.367  1.00  0.00           O  
ATOM    759  CG  ASP A  90     -14.292  -2.160   6.991  1.00  0.00           C  
ATOM    760  OD1 ASP A  90     -14.561  -2.290   5.777  1.00  0.00           O  
ATOM    761  OD2 ASP A  90     -14.661  -1.170   7.658  1.00  0.00           O  
ATOM    762  N   ALA A  91     -13.167  -6.680   8.366  1.00  0.00           N  
ATOM    763  CA  ALA A  91     -12.258  -7.715   8.851  1.00  0.00           C  
ATOM    764  C   ALA A  91     -11.825  -8.640   7.718  1.00  0.00           C  
ATOM    765  CB  ALA A  91     -12.917  -8.520   9.969  1.00  0.00           C  
ATOM    766  O   ALA A  91     -12.626  -9.431   7.213  1.00  0.00           O  
ATOM    767  N   HIS A  92     -10.639  -8.530   7.280  1.00  0.00           N  
ATOM    768  CA  HIS A  92     -10.070  -9.321   6.195  1.00  0.00           C  
ATOM    769  C   HIS A  92      -8.557  -9.141   6.117  1.00  0.00           C  
ATOM    770  CB  HIS A  92     -10.713  -8.941   4.860  1.00  0.00           C  
ATOM    771  O   HIS A  92      -7.963  -8.471   6.964  1.00  0.00           O  
ATOM    772  CG  HIS A  92     -10.921 -10.103   3.942  1.00  0.00           C  
ATOM    773  CD2 HIS A  92     -12.056 -10.679   3.480  1.00  0.00           C  
ATOM    774  ND1 HIS A  92      -9.876 -10.813   3.392  1.00  0.00           N  
ATOM    775  CE1 HIS A  92     -10.362 -11.779   2.629  1.00  0.00           C  
ATOM    776  NE2 HIS A  92     -11.682 -11.719   2.666  1.00  0.00           N  
ATOM    777  N   ILE A  93      -7.989  -9.889   5.092  1.00  0.00           N  
ATOM    778  CA  ILE A  93      -6.571  -9.708   4.796  1.00  0.00           C  
ATOM    779  C   ILE A  93      -6.375  -8.441   3.967  1.00  0.00           C  
ATOM    780  CB  ILE A  93      -5.989 -10.931   4.052  1.00  0.00           C  
ATOM    781  O   ILE A  93      -7.018  -8.264   2.930  1.00  0.00           O  
ATOM    782  CG1 ILE A  93      -6.052 -12.178   4.943  1.00  0.00           C  
ATOM    783  CG2 ILE A  93      -4.553 -10.654   3.598  1.00  0.00           C  
ATOM    784  CD1 ILE A  93      -5.697 -13.471   4.223  1.00  0.00           C  
ATOM    785  N   MET A  94      -5.631  -7.573   4.517  1.00  0.00           N  
ATOM    786  CA  MET A  94      -5.298  -6.351   3.791  1.00  0.00           C  
ATOM    787  C   MET A  94      -3.993  -6.516   3.019  1.00  0.00           C  
ATOM    788  CB  MET A  94      -5.191  -5.166   4.752  1.00  0.00           C  
ATOM    789  O   MET A  94      -3.057  -7.155   3.503  1.00  0.00           O  
ATOM    790  CG  MET A  94      -6.509  -4.790   5.410  1.00  0.00           C  
ATOM    791  SD  MET A  94      -6.387  -3.246   6.394  1.00  0.00           S  
ATOM    792  CE  MET A  94      -6.280  -2.023   5.058  1.00  0.00           C  
ATOM    793  N   ARG A  95      -4.023  -5.945   1.803  1.00  0.00           N  
ATOM    794  CA  ARG A  95      -2.825  -5.965   0.971  1.00  0.00           C  
ATOM    795  C   ARG A  95      -2.264  -4.560   0.783  1.00  0.00           C  
ATOM    796  CB  ARG A  95      -3.126  -6.596  -0.391  1.00  0.00           C  
ATOM    797  O   ARG A  95      -3.019  -3.608   0.572  1.00  0.00           O  
ATOM    798  CG  ARG A  95      -3.617  -8.032  -0.309  1.00  0.00           C  
ATOM    799  CD  ARG A  95      -4.130  -8.530  -1.653  1.00  0.00           C  
ATOM    800  NE  ARG A  95      -4.773  -9.836  -1.534  1.00  0.00           N  
ATOM    801  NH1 ARG A  95      -5.791  -9.753  -3.606  1.00  0.00           N  
ATOM    802  NH2 ARG A  95      -6.082 -11.581  -2.253  1.00  0.00           N  
ATOM    803  CZ  ARG A  95      -5.547 -10.387  -2.465  1.00  0.00           C  
ATOM    804  N   SER A  96      -0.970  -4.416   0.969  1.00  0.00           N  
ATOM    805  CA  SER A  96      -0.272  -3.157   0.732  1.00  0.00           C  
ATOM    806  C   SER A  96       0.912  -3.349  -0.209  1.00  0.00           C  
ATOM    807  CB  SER A  96       0.208  -2.553   2.053  1.00  0.00           C  
ATOM    808  O   SER A  96       1.584  -4.382  -0.167  1.00  0.00           O  
ATOM    809  OG  SER A  96       1.039  -3.466   2.750  1.00  0.00           O  
ATOM    810  N   MET A  97       0.965  -2.442  -1.114  1.00  0.00           N  
ATOM    811  CA  MET A  97       2.110  -2.449  -2.021  1.00  0.00           C  
ATOM    812  C   MET A  97       2.762  -1.072  -2.083  1.00  0.00           C  
ATOM    813  CB  MET A  97       1.684  -2.890  -3.422  1.00  0.00           C  
ATOM    814  O   MET A  97       2.069  -0.054  -2.145  1.00  0.00           O  
ATOM    815  CG  MET A  97       2.844  -3.059  -4.390  1.00  0.00           C  
ATOM    816  SD  MET A  97       3.326  -1.480  -5.191  1.00  0.00           S  
ATOM    817  CE  MET A  97       1.923  -1.252  -6.319  1.00  0.00           C  
ATOM    818  N   ILE A  98       4.113  -1.091  -1.913  1.00  0.00           N  
ATOM    819  CA  ILE A  98       4.893   0.124  -2.124  1.00  0.00           C  
ATOM    820  C   ILE A  98       5.903  -0.101  -3.247  1.00  0.00           C  
ATOM    821  CB  ILE A  98       5.618   0.562  -0.831  1.00  0.00           C  
ATOM    822  O   ILE A  98       6.566  -1.139  -3.296  1.00  0.00           O  
ATOM    823  CG1 ILE A  98       4.610   0.748   0.309  1.00  0.00           C  
ATOM    824  CG2 ILE A  98       6.419   1.845  -1.070  1.00  0.00           C  
ATOM    825  CD1 ILE A  98       5.252   1.011   1.664  1.00  0.00           C  
ATOM    826  N   SER A  99       5.853   0.878  -4.203  1.00  0.00           N  
ATOM    827  CA  SER A  99       6.859   0.847  -5.259  1.00  0.00           C  
ATOM    828  C   SER A  99       7.680   2.132  -5.278  1.00  0.00           C  
ATOM    829  CB  SER A  99       6.200   0.634  -6.622  1.00  0.00           C  
ATOM    830  O   SER A  99       7.122   3.232  -5.264  1.00  0.00           O  
ATOM    831  OG  SER A  99       7.152   0.751  -7.665  1.00  0.00           O  
ATOM    832  N   TYR A 100       8.992   2.012  -5.251  1.00  0.00           N  
ATOM    833  CA  TYR A 100       9.967   3.092  -5.350  1.00  0.00           C  
ATOM    834  C   TYR A 100      11.208   2.638  -6.110  1.00  0.00           C  
ATOM    835  CB  TYR A 100      10.362   3.590  -3.957  1.00  0.00           C  
ATOM    836  O   TYR A 100      12.211   2.255  -5.502  1.00  0.00           O  
ATOM    837  CG  TYR A 100      11.144   4.881  -3.973  1.00  0.00           C  
ATOM    838  CD1 TYR A 100      12.492   4.906  -3.622  1.00  0.00           C  
ATOM    839  CD2 TYR A 100      10.537   6.078  -4.337  1.00  0.00           C  
ATOM    840  CE1 TYR A 100      13.216   6.094  -3.634  1.00  0.00           C  
ATOM    841  CE2 TYR A 100      11.251   7.272  -4.351  1.00  0.00           C  
ATOM    842  OH  TYR A 100      13.300   8.448  -4.012  1.00  0.00           O  
ATOM    843  CZ  TYR A 100      12.588   7.269  -3.999  1.00  0.00           C  
ATOM    844  N   GLY A 101      11.151   2.579  -7.472  1.00  0.00           N  
ATOM    845  CA  GLY A 101      12.174   1.933  -8.278  1.00  0.00           C  
ATOM    846  C   GLY A 101      12.030   0.424  -8.327  1.00  0.00           C  
ATOM    847  O   GLY A 101      12.038  -0.171  -9.407  1.00  0.00           O  
ATOM    848  N   TYR A 102      11.745  -0.221  -7.150  1.00  0.00           N  
ATOM    849  CA  TYR A 102      11.360  -1.614  -6.950  1.00  0.00           C  
ATOM    850  C   TYR A 102      10.018  -1.711  -6.235  1.00  0.00           C  
ATOM    851  CB  TYR A 102      12.433  -2.359  -6.149  1.00  0.00           C  
ATOM    852  O   TYR A 102       9.544  -0.732  -5.654  1.00  0.00           O  
ATOM    853  CG  TYR A 102      13.765  -2.444  -6.853  1.00  0.00           C  
ATOM    854  CD1 TYR A 102      14.051  -3.496  -7.720  1.00  0.00           C  
ATOM    855  CD2 TYR A 102      14.742  -1.475  -6.651  1.00  0.00           C  
ATOM    856  CE1 TYR A 102      15.278  -3.581  -8.370  1.00  0.00           C  
ATOM    857  CE2 TYR A 102      15.973  -1.549  -7.295  1.00  0.00           C  
ATOM    858  OH  TYR A 102      17.448  -2.682  -8.791  1.00  0.00           O  
ATOM    859  CZ  TYR A 102      16.231  -2.604  -8.151  1.00  0.00           C  
ATOM    860  N   ALA A 103       9.383  -2.809  -6.326  1.00  0.00           N  
ATOM    861  CA  ALA A 103       8.064  -2.942  -5.711  1.00  0.00           C  
ATOM    862  C   ALA A 103       8.009  -4.155  -4.787  1.00  0.00           C  
ATOM    863  CB  ALA A 103       6.985  -3.047  -6.786  1.00  0.00           C  
ATOM    864  O   ALA A 103       8.618  -5.189  -5.072  1.00  0.00           O  
ATOM    865  N   GLU A 104       7.335  -3.991  -3.749  1.00  0.00           N  
ATOM    866  CA  GLU A 104       7.068  -5.082  -2.816  1.00  0.00           C  
ATOM    867  C   GLU A 104       5.667  -4.969  -2.222  1.00  0.00           C  
ATOM    868  CB  GLU A 104       8.113  -5.102  -1.698  1.00  0.00           C  
ATOM    869  O   GLU A 104       5.199  -3.867  -1.926  1.00  0.00           O  
ATOM    870  CG  GLU A 104       8.086  -6.368  -0.853  1.00  0.00           C  
ATOM    871  CD  GLU A 104       9.317  -6.531   0.023  1.00  0.00           C  
ATOM    872  OE1 GLU A 104       9.412  -7.542   0.755  1.00  0.00           O  
ATOM    873  OE2 GLU A 104      10.194  -5.639  -0.021  1.00  0.00           O  
ATOM    874  N   ALA A 105       5.008  -6.122  -2.092  1.00  0.00           N  
ATOM    875  CA  ALA A 105       3.677  -6.172  -1.494  1.00  0.00           C  
ATOM    876  C   ALA A 105       3.678  -7.012  -0.220  1.00  0.00           C  
ATOM    877  CB  ALA A 105       2.665  -6.729  -2.493  1.00  0.00           C  
ATOM    878  O   ALA A 105       4.434  -7.980  -0.108  1.00  0.00           O  
ATOM    879  N   LYS A 106       2.845  -6.601   0.742  1.00  0.00           N  
ATOM    880  CA  LYS A 106       2.716  -7.306   2.014  1.00  0.00           C  
ATOM    881  C   LYS A 106       1.250  -7.502   2.387  1.00  0.00           C  
ATOM    882  CB  LYS A 106       3.444  -6.548   3.125  1.00  0.00           C  
ATOM    883  O   LYS A 106       0.383  -6.751   1.935  1.00  0.00           O  
ATOM    884  CG  LYS A 106       4.950  -6.459   2.930  1.00  0.00           C  
ATOM    885  CD  LYS A 106       5.621  -7.811   3.134  1.00  0.00           C  
ATOM    886  CE  LYS A 106       7.138  -7.699   3.072  1.00  0.00           C  
ATOM    887  NZ  LYS A 106       7.800  -9.024   3.257  1.00  0.00           N  
ATOM    888  N   ARG A 107       1.091  -8.593   3.265  1.00  0.00           N  
ATOM    889  CA  ARG A 107      -0.235  -8.870   3.808  1.00  0.00           C  
ATOM    890  C   ARG A 107      -0.293  -8.556   5.299  1.00  0.00           C  
ATOM    891  CB  ARG A 107      -0.621 -10.331   3.566  1.00  0.00           C  
ATOM    892  O   ARG A 107       0.690  -8.747   6.018  1.00  0.00           O  
ATOM    893  CG  ARG A 107      -0.757 -10.697   2.096  1.00  0.00           C  
ATOM    894  CD  ARG A 107      -1.054 -12.178   1.909  1.00  0.00           C  
ATOM    895  NE  ARG A 107      -1.116 -12.540   0.496  1.00  0.00           N  
ATOM    896  NH1 ARG A 107      -1.464 -14.792   0.876  1.00  0.00           N  
ATOM    897  NH2 ARG A 107      -1.349 -13.992  -1.269  1.00  0.00           N  
ATOM    898  CZ  ARG A 107      -1.310 -13.774   0.037  1.00  0.00           C  
ATOM    899  N   SER A 108      -1.457  -8.075   5.653  1.00  0.00           N  
ATOM    900  CA  SER A 108      -1.755  -7.950   7.076  1.00  0.00           C  
ATOM    901  C   SER A 108      -3.195  -8.350   7.377  1.00  0.00           C  
ATOM    902  CB  SER A 108      -1.504  -6.519   7.553  1.00  0.00           C  
ATOM    903  O   SER A 108      -4.067  -8.244   6.512  1.00  0.00           O  
ATOM    904  OG  SER A 108      -2.341  -5.606   6.865  1.00  0.00           O  
ATOM    905  N   THR A 109      -3.334  -8.946   8.538  1.00  0.00           N  
ATOM    906  CA  THR A 109      -4.659  -9.408   8.936  1.00  0.00           C  
ATOM    907  C   THR A 109      -5.354  -8.368   9.812  1.00  0.00           C  
ATOM    908  CB  THR A 109      -4.581 -10.748   9.690  1.00  0.00           C  
ATOM    909  O   THR A 109      -4.761  -7.855  10.763  1.00  0.00           O  
ATOM    910  CG2 THR A 109      -5.972 -11.258  10.051  1.00  0.00           C  
ATOM    911  OG1 THR A 109      -3.928 -11.718   8.861  1.00  0.00           O  
ATOM    912  N   TYR A 110      -6.575  -8.098   9.332  1.00  0.00           N  
ATOM    913  CA  TYR A 110      -7.388  -7.139  10.071  1.00  0.00           C  
ATOM    914  C   TYR A 110      -8.625  -7.810  10.657  1.00  0.00           C  
ATOM    915  CB  TYR A 110      -7.805  -5.976   9.165  1.00  0.00           C  
ATOM    916  O   TYR A 110      -9.429  -8.391   9.924  1.00  0.00           O  
ATOM    917  CG  TYR A 110      -8.532  -4.871   9.892  1.00  0.00           C  
ATOM    918  CD1 TYR A 110      -9.853  -4.557   9.580  1.00  0.00           C  
ATOM    919  CD2 TYR A 110      -7.900  -4.138  10.890  1.00  0.00           C  
ATOM    920  CE1 TYR A 110     -10.527  -3.538  10.245  1.00  0.00           C  
ATOM    921  CE2 TYR A 110      -8.564  -3.117  11.562  1.00  0.00           C  
ATOM    922  OH  TYR A 110     -10.537  -1.815  11.896  1.00  0.00           O  
ATOM    923  CZ  TYR A 110      -9.875  -2.825  11.234  1.00  0.00           C  
ATOM    924  N   LYS A 111      -8.780  -7.704  12.028  1.00  0.00           N  
ATOM    925  CA  LYS A 111      -9.934  -8.239  12.746  1.00  0.00           C  
ATOM    926  C   LYS A 111     -10.702  -7.128  13.456  1.00  0.00           C  
ATOM    927  CB  LYS A 111      -9.493  -9.300  13.755  1.00  0.00           C  
ATOM    928  O   LYS A 111     -10.103  -6.174  13.956  1.00  0.00           O  
ATOM    929  CG  LYS A 111      -8.943 -10.568  13.119  1.00  0.00           C  
ATOM    930  CD  LYS A 111      -8.656 -11.639  14.164  1.00  0.00           C  
ATOM    931  CE  LYS A 111      -8.129 -12.917  13.526  1.00  0.00           C  
ATOM    932  NZ  LYS A 111      -7.841 -13.968  14.548  1.00  0.00           N  
ATOM    933  N   VAL A 112     -12.017  -7.216  13.413  1.00  0.00           N  
ATOM    934  CA  VAL A 112     -12.860  -6.227  14.076  1.00  0.00           C  
ATOM    935  C   VAL A 112     -13.674  -6.897  15.180  1.00  0.00           C  
ATOM    936  CB  VAL A 112     -13.800  -5.520  13.074  1.00  0.00           C  
ATOM    937  O   VAL A 112     -14.300  -7.935  14.955  1.00  0.00           O  
ATOM    938  CG1 VAL A 112     -14.659  -4.475  13.784  1.00  0.00           C  
ATOM    939  CG2 VAL A 112     -12.993  -4.878  11.947  1.00  0.00           C  
ATOM    940  N   THR A 113     -13.486  -6.399  16.405  1.00  0.00           N  
ATOM    941  CA  THR A 113     -14.247  -6.917  17.537  1.00  0.00           C  
ATOM    942  C   THR A 113     -15.460  -6.035  17.821  1.00  0.00           C  
ATOM    943  CB  THR A 113     -13.373  -7.014  18.800  1.00  0.00           C  
ATOM    944  O   THR A 113     -15.483  -4.862  17.444  1.00  0.00           O  
ATOM    945  CG2 THR A 113     -12.188  -7.948  18.578  1.00  0.00           C  
ATOM    946  OG1 THR A 113     -12.883  -5.710  19.137  1.00  0.00           O  
TER     947      THR A 113                                                      
ATOM    948  N   SER B 114      14.017 -21.480 -17.095  1.00  0.00           N  
ATOM    949  CA  SER B 114      13.579 -20.491 -18.074  1.00  0.00           C  
ATOM    950  C   SER B 114      13.118 -19.206 -17.394  1.00  0.00           C  
ATOM    951  CB  SER B 114      12.449 -21.054 -18.937  1.00  0.00           C  
ATOM    952  O   SER B 114      12.474 -19.250 -16.344  1.00  0.00           O  
ATOM    953  OG  SER B 114      12.876 -22.216 -19.628  1.00  0.00           O  
ATOM    954  N   VAL B 115      13.864 -18.013 -17.796  1.00  0.00           N  
ATOM    955  CA  VAL B 115      13.506 -16.703 -17.261  1.00  0.00           C  
ATOM    956  C   VAL B 115      12.317 -16.136 -18.033  1.00  0.00           C  
ATOM    957  CB  VAL B 115      14.698 -15.721 -17.322  1.00  0.00           C  
ATOM    958  O   VAL B 115      12.319 -16.123 -19.267  1.00  0.00           O  
ATOM    959  CG1 VAL B 115      14.279 -14.333 -16.840  1.00  0.00           C  
ATOM    960  CG2 VAL B 115      15.866 -16.249 -16.492  1.00  0.00           C  
ATOM    961  N   HIS B 116      11.137 -15.829 -17.339  1.00  0.00           N  
ATOM    962  CA  HIS B 116       9.955 -15.194 -17.910  1.00  0.00           C  
ATOM    963  C   HIS B 116       9.882 -13.720 -17.528  1.00  0.00           C  
ATOM    964  CB  HIS B 116       8.686 -15.918 -17.455  1.00  0.00           C  
ATOM    965  O   HIS B 116      10.170 -13.355 -16.386  1.00  0.00           O  
ATOM    966  CG  HIS B 116       8.671 -17.374 -17.796  1.00  0.00           C  
ATOM    967  CD2 HIS B 116       9.128 -18.451 -17.115  1.00  0.00           C  
ATOM    968  ND1 HIS B 116       8.137 -17.858 -18.970  1.00  0.00           N  
ATOM    969  CE1 HIS B 116       8.266 -19.174 -18.996  1.00  0.00           C  
ATOM    970  NE2 HIS B 116       8.864 -19.559 -17.882  1.00  0.00           N  
ATOM    971  N   VAL B 117       9.526 -12.846 -18.563  1.00  0.00           N  
ATOM    972  CA  VAL B 117       9.433 -11.411 -18.320  1.00  0.00           C  
ATOM    973  C   VAL B 117       8.042 -10.911 -18.705  1.00  0.00           C  
ATOM    974  CB  VAL B 117      10.515 -10.631 -19.100  1.00  0.00           C  
ATOM    975  O   VAL B 117       7.557 -11.193 -19.803  1.00  0.00           O  
ATOM    976  CG1 VAL B 117      10.425  -9.136 -18.801  1.00  0.00           C  
ATOM    977  CG2 VAL B 117      11.905 -11.165 -18.761  1.00  0.00           C  
ATOM    978  N   HIS B 118       7.329 -10.219 -17.758  1.00  0.00           N  
ATOM    979  CA  HIS B 118       6.026  -9.604 -17.983  1.00  0.00           C  
ATOM    980  C   HIS B 118       6.095  -8.090 -17.813  1.00  0.00           C  
ATOM    981  CB  HIS B 118       4.984 -10.192 -17.029  1.00  0.00           C  
ATOM    982  O   HIS B 118       6.760  -7.593 -16.901  1.00  0.00           O  
ATOM    983  CG  HIS B 118       4.875 -11.682 -17.104  1.00  0.00           C  
ATOM    984  CD2 HIS B 118       5.499 -12.655 -16.400  1.00  0.00           C  
ATOM    985  ND1 HIS B 118       4.040 -12.322 -17.994  1.00  0.00           N  
ATOM    986  CE1 HIS B 118       4.156 -13.630 -17.833  1.00  0.00           C  
ATOM    987  NE2 HIS B 118       5.035 -13.858 -16.872  1.00  0.00           N  
ATOM    988  N   TRP B 119       5.405  -7.421 -18.705  1.00  0.00           N  
ATOM    989  CA  TRP B 119       5.304  -5.968 -18.608  1.00  0.00           C  
ATOM    990  C   TRP B 119       3.889  -5.544 -18.232  1.00  0.00           C  
ATOM    991  CB  TRP B 119       5.713  -5.311 -19.930  1.00  0.00           C  
ATOM    992  O   TRP B 119       2.914  -6.023 -18.817  1.00  0.00           O  
ATOM    993  CG  TRP B 119       7.145  -5.546 -20.309  1.00  0.00           C  
ATOM    994  CD1 TRP B 119       7.648  -6.606 -21.011  1.00  0.00           C  
ATOM    995  CD2 TRP B 119       8.259  -4.702 -20.002  1.00  0.00           C  
ATOM    996  CE2 TRP B 119       9.409  -5.313 -20.550  1.00  0.00           C  
ATOM    997  CE3 TRP B 119       8.397  -3.488 -19.317  1.00  0.00           C  
ATOM    998  NE1 TRP B 119       9.009  -6.471 -21.159  1.00  0.00           N  
ATOM    999  CH2 TRP B 119      10.788  -3.560 -19.758  1.00  0.00           C  
ATOM   1000  CZ2 TRP B 119      10.681  -4.749 -20.433  1.00  0.00           C  
ATOM   1001  CZ3 TRP B 119       9.664  -2.928 -19.201  1.00  0.00           C  
ATOM   1002  N   PHE B 120       3.850  -4.652 -17.184  1.00  0.00           N  
ATOM   1003  CA  PHE B 120       2.592  -4.098 -16.697  1.00  0.00           C  
ATOM   1004  C   PHE B 120       2.579  -2.580 -16.835  1.00  0.00           C  
ATOM   1005  CB  PHE B 120       2.358  -4.494 -15.236  1.00  0.00           C  
ATOM   1006  O   PHE B 120       3.479  -1.899 -16.340  1.00  0.00           O  
ATOM   1007  CG  PHE B 120       2.218  -5.977 -15.024  1.00  0.00           C  
ATOM   1008  CD1 PHE B 120       0.962  -6.569 -14.963  1.00  0.00           C  
ATOM   1009  CD2 PHE B 120       3.342  -6.780 -14.884  1.00  0.00           C  
ATOM   1010  CE1 PHE B 120       0.829  -7.941 -14.767  1.00  0.00           C  
ATOM   1011  CE2 PHE B 120       3.217  -8.153 -14.688  1.00  0.00           C  
ATOM   1012  CZ  PHE B 120       1.959  -8.731 -14.629  1.00  0.00           C  
ATOM   1013  N   ASN B 121       1.548  -2.132 -17.552  1.00  0.00           N  
ATOM   1014  CA  ASN B 121       1.389  -0.698 -17.770  1.00  0.00           C  
ATOM   1015  C   ASN B 121       0.191  -0.144 -17.005  1.00  0.00           C  
ATOM   1016  CB  ASN B 121       1.252  -0.394 -19.264  1.00  0.00           C  
ATOM   1017  O   ASN B 121      -0.953  -0.502 -17.291  1.00  0.00           O  
ATOM   1018  CG  ASN B 121       1.352   1.087 -19.569  1.00  0.00           C  
ATOM   1019  ND2 ASN B 121       1.713   1.415 -20.805  1.00  0.00           N  
ATOM   1020  OD1 ASN B 121       1.108   1.930 -18.702  1.00  0.00           O  
ATOM   1021  N   LEU B 122       0.506   0.743 -16.060  1.00  0.00           N  
ATOM   1022  CA  LEU B 122      -0.536   1.305 -15.206  1.00  0.00           C  
ATOM   1023  C   LEU B 122      -1.319   2.386 -15.944  1.00  0.00           C  
ATOM   1024  CB  LEU B 122       0.074   1.884 -13.927  1.00  0.00           C  
ATOM   1025  O   LEU B 122      -2.438   2.725 -15.552  1.00  0.00           O  
ATOM   1026  CG  LEU B 122       0.705   0.879 -12.962  1.00  0.00           C  
ATOM   1027  CD1 LEU B 122       1.320   1.604 -11.769  1.00  0.00           C  
ATOM   1028  CD2 LEU B 122      -0.330  -0.141 -12.499  1.00  0.00           C  
ATOM   1029  N   SER B 123      -0.864   2.899 -17.090  1.00  0.00           N  
ATOM   1030  CA  SER B 123      -1.470   3.953 -17.897  1.00  0.00           C  
ATOM   1031  C   SER B 123      -2.632   3.416 -18.725  1.00  0.00           C  
ATOM   1032  CB  SER B 123      -0.428   4.589 -18.819  1.00  0.00           C  
ATOM   1033  O   SER B 123      -3.504   4.179 -19.148  1.00  0.00           O  
ATOM   1034  OG  SER B 123       0.603   5.202 -18.064  1.00  0.00           O  
ATOM   1035  N   GLY B 124      -2.863   2.177 -18.780  1.00  0.00           N  
ATOM   1036  CA  GLY B 124      -3.924   1.544 -19.547  1.00  0.00           C  
ATOM   1037  C   GLY B 124      -5.094   1.097 -18.692  1.00  0.00           C  
ATOM   1038  O   GLY B 124      -5.981   0.384 -19.167  1.00  0.00           O  
ATOM   1039  N   GLY B 125      -5.117   1.662 -17.286  1.00  0.00           N  
ATOM   1040  CA  GLY B 125      -6.283   1.318 -16.489  1.00  0.00           C  
ATOM   1041  C   GLY B 125      -6.110   0.035 -15.699  1.00  0.00           C  
ATOM   1042  O   GLY B 125      -7.074  -0.491 -15.138  1.00  0.00           O  
ATOM   1043  N   MET B 126      -4.904  -0.511 -15.781  1.00  0.00           N  
ATOM   1044  CA  MET B 126      -4.601  -1.714 -15.012  1.00  0.00           C  
ATOM   1045  C   MET B 126      -4.542  -1.407 -13.520  1.00  0.00           C  
ATOM   1046  CB  MET B 126      -3.278  -2.328 -15.473  1.00  0.00           C  
ATOM   1047  O   MET B 126      -4.024  -0.364 -13.117  1.00  0.00           O  
ATOM   1048  CG  MET B 126      -3.407  -3.208 -16.706  1.00  0.00           C  
ATOM   1049  SD  MET B 126      -1.953  -4.302 -16.943  1.00  0.00           S  
ATOM   1050  CE  MET B 126      -0.617  -3.076 -16.892  1.00  0.00           C  
ATOM   1051  N   LYS B 127      -5.204  -2.270 -12.716  1.00  0.00           N  
ATOM   1052  CA  LYS B 127      -5.300  -2.125 -11.267  1.00  0.00           C  
ATOM   1053  C   LYS B 127      -4.101  -2.763 -10.570  1.00  0.00           C  
ATOM   1054  CB  LYS B 127      -6.598  -2.745 -10.749  1.00  0.00           C  
ATOM   1055  O   LYS B 127      -3.629  -3.824 -10.983  1.00  0.00           O  
ATOM   1056  CG  LYS B 127      -7.858  -2.089 -11.295  1.00  0.00           C  
ATOM   1057  CD  LYS B 127      -9.116  -2.735 -10.728  1.00  0.00           C  
ATOM   1058  CE  LYS B 127     -10.377  -2.115 -11.313  1.00  0.00           C  
ATOM   1059  NZ  LYS B 127     -11.612  -2.753 -10.768  1.00  0.00           N  
ATOM   1060  N   ILE B 128      -3.364  -1.999  -9.760  1.00  0.00           N  
ATOM   1061  CA  ILE B 128      -2.232  -2.462  -8.965  1.00  0.00           C  
ATOM   1062  C   ILE B 128      -2.583  -3.787  -8.291  1.00  0.00           C  
ATOM   1063  CB  ILE B 128      -1.819  -1.416  -7.906  1.00  0.00           C  
ATOM   1064  O   ILE B 128      -1.710  -4.632  -8.077  1.00  0.00           O  
ATOM   1065  CG1 ILE B 128      -1.162  -0.206  -8.579  1.00  0.00           C  
ATOM   1066  CG2 ILE B 128      -0.884  -2.039  -6.866  1.00  0.00           C  
ATOM   1067  CD1 ILE B 128      -0.838   0.935  -7.623  1.00  0.00           C  
ATOM   1068  N   LYS B 129      -3.837  -4.073  -8.144  1.00  0.00           N  
ATOM   1069  CA  LYS B 129      -4.264  -5.352  -7.583  1.00  0.00           C  
ATOM   1070  C   LYS B 129      -3.860  -6.512  -8.489  1.00  0.00           C  
ATOM   1071  CB  LYS B 129      -5.777  -5.362  -7.361  1.00  0.00           C  
ATOM   1072  O   LYS B 129      -3.581  -7.612  -8.009  1.00  0.00           O  
ATOM   1073  CG  LYS B 129      -6.591  -5.425  -8.646  1.00  0.00           C  
ATOM   1074  CD  LYS B 129      -8.083  -5.521  -8.358  1.00  0.00           C  
ATOM   1075  CE  LYS B 129      -8.897  -5.610  -9.642  1.00  0.00           C  
ATOM   1076  NZ  LYS B 129     -10.365  -5.612  -9.368  1.00  0.00           N  
ATOM   1077  N   ASP B 130      -3.993  -6.408  -9.800  1.00  0.00           N  
ATOM   1078  CA  ASP B 130      -3.566  -7.434 -10.747  1.00  0.00           C  
ATOM   1079  C   ASP B 130      -2.083  -7.756 -10.577  1.00  0.00           C  
ATOM   1080  CB  ASP B 130      -3.846  -6.988 -12.184  1.00  0.00           C  
ATOM   1081  O   ASP B 130      -1.681  -8.918 -10.664  1.00  0.00           O  
ATOM   1082  CG  ASP B 130      -5.328  -6.831 -12.478  1.00  0.00           C  
ATOM   1083  OD1 ASP B 130      -6.148  -7.566 -11.887  1.00  0.00           O  
ATOM   1084  OD2 ASP B 130      -5.678  -5.967 -13.310  1.00  0.00           O  
ATOM   1085  N   TYR B 131      -1.317  -6.721 -10.339  1.00  0.00           N  
ATOM   1086  CA  TYR B 131       0.092  -6.899 -10.009  1.00  0.00           C  
ATOM   1087  C   TYR B 131       0.255  -7.750  -8.755  1.00  0.00           C  
ATOM   1088  CB  TYR B 131       0.774  -5.542  -9.811  1.00  0.00           C  
ATOM   1089  O   TYR B 131       1.047  -8.696  -8.738  1.00  0.00           O  
ATOM   1090  CG  TYR B 131       2.205  -5.645  -9.341  1.00  0.00           C  
ATOM   1091  CD1 TYR B 131       2.518  -5.596  -7.985  1.00  0.00           C  
ATOM   1092  CD2 TYR B 131       3.246  -5.789 -10.252  1.00  0.00           C  
ATOM   1093  CE1 TYR B 131       3.835  -5.688  -7.547  1.00  0.00           C  
ATOM   1094  CE2 TYR B 131       4.567  -5.882  -9.825  1.00  0.00           C  
ATOM   1095  OH  TYR B 131       6.157  -5.923  -8.045  1.00  0.00           O  
ATOM   1096  CZ  TYR B 131       4.851  -5.831  -8.473  1.00  0.00           C  
ATOM   1097  N   ILE B 132      -0.416  -7.436  -7.722  1.00  0.00           N  
ATOM   1098  CA  ILE B 132      -0.330  -8.126  -6.440  1.00  0.00           C  
ATOM   1099  C   ILE B 132      -0.737  -9.588  -6.613  1.00  0.00           C  
ATOM   1100  CB  ILE B 132      -1.215  -7.446  -5.372  1.00  0.00           C  
ATOM   1101  O   ILE B 132      -0.106 -10.485  -6.051  1.00  0.00           O  
ATOM   1102  CG1 ILE B 132      -0.667  -6.055  -5.032  1.00  0.00           C  
ATOM   1103  CG2 ILE B 132      -1.312  -8.318  -4.116  1.00  0.00           C  
ATOM   1104  CD1 ILE B 132      -1.548  -5.259  -4.078  1.00  0.00           C  
ATOM   1105  N   ASP B 133      -1.804  -9.805  -7.372  1.00  0.00           N  
ATOM   1106  CA  ASP B 133      -2.244 -11.173  -7.626  1.00  0.00           C  
ATOM   1107  C   ASP B 133      -1.137 -11.992  -8.287  1.00  0.00           C  
ATOM   1108  CB  ASP B 133      -3.498 -11.180  -8.503  1.00  0.00           C  
ATOM   1109  O   ASP B 133      -0.909 -13.147  -7.920  1.00  0.00           O  
ATOM   1110  CG  ASP B 133      -4.732 -10.676  -7.776  1.00  0.00           C  
ATOM   1111  OD1 ASP B 133      -4.726 -10.624  -6.527  1.00  0.00           O  
ATOM   1112  OD2 ASP B 133      -5.721 -10.329  -8.458  1.00  0.00           O  
ATOM   1113  N   MET B 134      -0.495 -11.419  -9.245  1.00  0.00           N  
ATOM   1114  CA  MET B 134       0.612 -12.073  -9.937  1.00  0.00           C  
ATOM   1115  C   MET B 134       1.797 -12.275  -8.998  1.00  0.00           C  
ATOM   1116  CB  MET B 134       1.043 -11.256 -11.156  1.00  0.00           C  
ATOM   1117  O   MET B 134       2.457 -13.314  -9.039  1.00  0.00           O  
ATOM   1118  CG  MET B 134       2.079 -11.952 -12.024  1.00  0.00           C  
ATOM   1119  SD  MET B 134       1.431 -13.483 -12.801  1.00  0.00           S  
ATOM   1120  CE  MET B 134       0.301 -12.767 -14.027  1.00  0.00           C  
ATOM   1121  N   TRP B 135       2.065 -11.254  -8.244  1.00  0.00           N  
ATOM   1122  CA  TRP B 135       3.120 -11.359  -7.241  1.00  0.00           C  
ATOM   1123  C   TRP B 135       2.878 -12.549  -6.319  1.00  0.00           C  
ATOM   1124  CB  TRP B 135       3.210 -10.070  -6.419  1.00  0.00           C  
ATOM   1125  O   TRP B 135       3.788 -13.343  -6.068  1.00  0.00           O  
ATOM   1126  CG  TRP B 135       4.308 -10.076  -5.398  1.00  0.00           C  
ATOM   1127  CD1 TRP B 135       5.597  -9.653  -5.571  1.00  0.00           C  
ATOM   1128  CD2 TRP B 135       4.213 -10.530  -4.044  1.00  0.00           C  
ATOM   1129  CE2 TRP B 135       5.484 -10.354  -3.454  1.00  0.00           C  
ATOM   1130  CE3 TRP B 135       3.176 -11.070  -3.272  1.00  0.00           C  
ATOM   1131  NE1 TRP B 135       6.309  -9.818  -4.406  1.00  0.00           N  
ATOM   1132  CH2 TRP B 135       4.713 -11.224  -1.393  1.00  0.00           C  
ATOM   1133  CZ2 TRP B 135       5.745 -10.698  -2.126  1.00  0.00           C  
ATOM   1134  CZ3 TRP B 135       3.437 -11.412  -1.951  1.00  0.00           C  
ATOM   1135  N   GLU B 136       1.798 -12.662  -5.765  1.00  0.00           N  
ATOM   1136  CA  GLU B 136       1.436 -13.745  -4.856  1.00  0.00           C  
ATOM   1137  C   GLU B 136       1.566 -15.104  -5.537  1.00  0.00           C  
ATOM   1138  CB  GLU B 136       0.010 -13.554  -4.332  1.00  0.00           C  
ATOM   1139  O   GLU B 136       2.004 -16.076  -4.917  1.00  0.00           O  
ATOM   1140  CG  GLU B 136      -0.131 -12.412  -3.336  1.00  0.00           C  
ATOM   1141  CD  GLU B 136      -1.561 -12.204  -2.860  1.00  0.00           C  
ATOM   1142  OE1 GLU B 136      -1.762 -11.553  -1.810  1.00  0.00           O  
ATOM   1143  OE2 GLU B 136      -2.486 -12.698  -3.543  1.00  0.00           O  
ATOM   1144  N   TYR B 137       1.090 -15.139  -6.734  1.00  0.00           N  
ATOM   1145  CA  TYR B 137       1.251 -16.361  -7.514  1.00  0.00           C  
ATOM   1146  C   TYR B 137       2.721 -16.752  -7.618  1.00  0.00           C  
ATOM   1147  CB  TYR B 137       0.656 -16.187  -8.914  1.00  0.00           C  
ATOM   1148  O   TYR B 137       3.081 -17.906  -7.378  1.00  0.00           O  
ATOM   1149  CG  TYR B 137       0.864 -17.380  -9.815  1.00  0.00           C  
ATOM   1150  CD1 TYR B 137       1.948 -17.439 -10.687  1.00  0.00           C  
ATOM   1151  CD2 TYR B 137      -0.024 -18.451  -9.795  1.00  0.00           C  
ATOM   1152  CE1 TYR B 137       2.142 -18.537 -11.520  1.00  0.00           C  
ATOM   1153  CE2 TYR B 137       0.160 -19.553 -10.624  1.00  0.00           C  
ATOM   1154  OH  TYR B 137       1.432 -20.676 -12.303  1.00  0.00           O  
ATOM   1155  CZ  TYR B 137       1.245 -19.587 -11.481  1.00  0.00           C  
ATOM   1156  N   CYS B 138       3.531 -15.886  -7.886  1.00  0.00           N  
ATOM   1157  CA  CYS B 138       4.952 -16.138  -8.094  1.00  0.00           C  
ATOM   1158  C   CYS B 138       5.646 -16.469  -6.778  1.00  0.00           C  
ATOM   1159  CB  CYS B 138       5.622 -14.928  -8.744  1.00  0.00           C  
ATOM   1160  O   CYS B 138       6.541 -17.315  -6.739  1.00  0.00           O  
ATOM   1161  SG  CYS B 138       5.245 -14.743 -10.500  1.00  0.00           S  
ATOM   1162  N   GLU B 139       5.288 -15.651  -5.779  1.00  0.00           N  
ATOM   1163  CA  GLU B 139       5.828 -15.962  -4.458  1.00  0.00           C  
ATOM   1164  C   GLU B 139       5.596 -17.427  -4.098  1.00  0.00           C  
ATOM   1165  CB  GLU B 139       5.205 -15.054  -3.395  1.00  0.00           C  
ATOM   1166  O   GLU B 139       6.457 -18.065  -3.489  1.00  0.00           O  
ATOM   1167  CG  GLU B 139       5.883 -15.145  -2.035  1.00  0.00           C  
ATOM   1168  CD  GLU B 139       5.248 -14.245  -0.987  1.00  0.00           C  
ATOM   1169  OE1 GLU B 139       5.902 -13.954   0.040  1.00  0.00           O  
ATOM   1170  OE2 GLU B 139       4.086 -13.829  -1.194  1.00  0.00           O  
ATOM   1171  N   ALA B 140       4.545 -17.998  -4.474  1.00  0.00           N  
ATOM   1172  CA  ALA B 140       4.143 -19.358  -4.126  1.00  0.00           C  
ATOM   1173  C   ALA B 140       4.749 -20.374  -5.090  1.00  0.00           C  
ATOM   1174  CB  ALA B 140       2.621 -19.478  -4.119  1.00  0.00           C  
ATOM   1175  O   ALA B 140       4.978 -21.528  -4.722  1.00  0.00           O  
ATOM   1176  N   HIS B 141       5.088 -19.972  -6.349  1.00  0.00           N  
ATOM   1177  CA  HIS B 141       5.337 -20.986  -7.368  1.00  0.00           C  
ATOM   1178  C   HIS B 141       6.676 -20.753  -8.060  1.00  0.00           C  
ATOM   1179  CB  HIS B 141       4.208 -20.998  -8.400  1.00  0.00           C  
ATOM   1180  O   HIS B 141       7.139 -21.601  -8.827  1.00  0.00           O  
ATOM   1181  CG  HIS B 141       2.879 -21.379  -7.830  1.00  0.00           C  
ATOM   1182  CD2 HIS B 141       1.853 -20.619  -7.379  1.00  0.00           C  
ATOM   1183  ND1 HIS B 141       2.486 -22.691  -7.670  1.00  0.00           N  
ATOM   1184  CE1 HIS B 141       1.273 -22.720  -7.145  1.00  0.00           C  
ATOM   1185  NE2 HIS B 141       0.866 -21.476  -6.959  1.00  0.00           N  
ATOM   1186  N   CYS B 142       7.357 -19.628  -7.884  1.00  0.00           N  
ATOM   1187  CA  CYS B 142       8.589 -19.321  -8.602  1.00  0.00           C  
ATOM   1188  C   CYS B 142       9.790 -19.354  -7.663  1.00  0.00           C  
ATOM   1189  CB  CYS B 142       8.493 -17.951  -9.272  1.00  0.00           C  
ATOM   1190  O   CYS B 142       9.650 -19.118  -6.462  1.00  0.00           O  
ATOM   1191  SG  CYS B 142       7.116 -17.803 -10.431  1.00  0.00           S  
ATOM   1192  N   LYS B 143      10.946 -19.881  -8.182  1.00  0.00           N  
ATOM   1193  CA  LYS B 143      12.201 -19.963  -7.441  1.00  0.00           C  
ATOM   1194  C   LYS B 143      12.776 -18.574  -7.177  1.00  0.00           C  
ATOM   1195  CB  LYS B 143      13.218 -20.816  -8.200  1.00  0.00           C  
ATOM   1196  O   LYS B 143      13.297 -18.308  -6.092  1.00  0.00           O  
ATOM   1197  CG  LYS B 143      14.475 -21.136  -7.404  1.00  0.00           C  
ATOM   1198  CD  LYS B 143      15.438 -22.002  -8.205  1.00  0.00           C  
ATOM   1199  CE  LYS B 143      16.730 -22.257  -7.440  1.00  0.00           C  
ATOM   1200  NZ  LYS B 143      17.686 -23.090  -8.229  1.00  0.00           N  
ATOM   1201  N   ASP B 144      12.649 -17.649  -8.167  1.00  0.00           N  
ATOM   1202  CA  ASP B 144      13.112 -16.269  -8.056  1.00  0.00           C  
ATOM   1203  C   ASP B 144      12.171 -15.314  -8.785  1.00  0.00           C  
ATOM   1204  CB  ASP B 144      14.532 -16.133  -8.609  1.00  0.00           C  
ATOM   1205  O   ASP B 144      11.628 -15.652  -9.838  1.00  0.00           O  
ATOM   1206  CG  ASP B 144      15.570 -16.849  -7.762  1.00  0.00           C  
ATOM   1207  OD1 ASP B 144      15.373 -16.975  -6.534  1.00  0.00           O  
ATOM   1208  OD2 ASP B 144      16.595 -17.288  -8.327  1.00  0.00           O  
ATOM   1209  N   HIS B 145      11.910 -14.107  -8.156  1.00  0.00           N  
ATOM   1210  CA  HIS B 145      11.082 -13.118  -8.836  1.00  0.00           C  
ATOM   1211  C   HIS B 145      11.375 -11.710  -8.327  1.00  0.00           C  
ATOM   1212  CB  HIS B 145       9.598 -13.444  -8.654  1.00  0.00           C  
ATOM   1213  O   HIS B 145      11.798 -11.535  -7.182  1.00  0.00           O  
ATOM   1214  CG  HIS B 145       9.148 -13.413  -7.228  1.00  0.00           C  
ATOM   1215  CD2 HIS B 145       8.522 -12.448  -6.514  1.00  0.00           C  
ATOM   1216  ND1 HIS B 145       9.335 -14.472  -6.365  1.00  0.00           N  
ATOM   1217  CE1 HIS B 145       8.840 -14.158  -5.179  1.00  0.00           C  
ATOM   1218  NE2 HIS B 145       8.341 -12.935  -5.243  1.00  0.00           N  
ATOM   1219  N   TYR B 146      11.345 -10.749  -9.165  1.00  0.00           N  
ATOM   1220  CA  TYR B 146      11.426  -9.366  -8.709  1.00  0.00           C  
ATOM   1221  C   TYR B 146      10.661  -8.438  -9.645  1.00  0.00           C  
ATOM   1222  CB  TYR B 146      12.887  -8.917  -8.607  1.00  0.00           C  
ATOM   1223  O   TYR B 146      10.417  -8.779 -10.805  1.00  0.00           O  
ATOM   1224  CG  TYR B 146      13.585  -8.817  -9.942  1.00  0.00           C  
ATOM   1225  CD1 TYR B 146      14.230  -9.919 -10.497  1.00  0.00           C  
ATOM   1226  CD2 TYR B 146      13.601  -7.619 -10.649  1.00  0.00           C  
ATOM   1227  CE1 TYR B 146      14.877  -9.831 -11.726  1.00  0.00           C  
ATOM   1228  CE2 TYR B 146      14.245  -7.519 -11.879  1.00  0.00           C  
ATOM   1229  OH  TYR B 146      15.516  -8.535 -13.625  1.00  0.00           O  
ATOM   1230  CZ  TYR B 146      14.878  -8.629 -12.408  1.00  0.00           C  
ATOM   1231  N   TRP B 147      10.188  -7.380  -9.131  1.00  0.00           N  
ATOM   1232  CA  TRP B 147       9.504  -6.330  -9.879  1.00  0.00           C  
ATOM   1233  C   TRP B 147      10.366  -5.075  -9.968  1.00  0.00           C  
ATOM   1234  CB  TRP B 147       8.158  -5.996  -9.230  1.00  0.00           C  
ATOM   1235  O   TRP B 147      10.933  -4.632  -8.966  1.00  0.00           O  
ATOM   1236  CG  TRP B 147       7.106  -7.045  -9.436  1.00  0.00           C  
ATOM   1237  CD1 TRP B 147       6.841  -8.115  -8.628  1.00  0.00           C  
ATOM   1238  CD2 TRP B 147       6.181  -7.124 -10.524  1.00  0.00           C  
ATOM   1239  CE2 TRP B 147       5.382  -8.269 -10.311  1.00  0.00           C  
ATOM   1240  CE3 TRP B 147       5.948  -6.336 -11.659  1.00  0.00           C  
ATOM   1241  NE1 TRP B 147       5.805  -8.856  -9.149  1.00  0.00           N  
ATOM   1242  CH2 TRP B 147       4.160  -7.858 -12.296  1.00  0.00           C  
ATOM   1243  CZ2 TRP B 147       4.367  -8.646 -11.193  1.00  0.00           C  
ATOM   1244  CZ3 TRP B 147       4.937  -6.712 -12.536  1.00  0.00           C  
ATOM   1245  N   LYS B 148      10.483  -4.571 -11.163  1.00  0.00           N  
ATOM   1246  CA  LYS B 148      11.204  -3.315 -11.348  1.00  0.00           C  
ATOM   1247  C   LYS B 148      10.339  -2.286 -12.070  1.00  0.00           C  
ATOM   1248  CB  LYS B 148      12.500  -3.549 -12.126  1.00  0.00           C  
ATOM   1249  O   LYS B 148       9.682  -2.607 -13.063  1.00  0.00           O  
ATOM   1250  CG  LYS B 148      13.418  -2.337 -12.179  1.00  0.00           C  
ATOM   1251  CD  LYS B 148      14.711  -2.646 -12.922  1.00  0.00           C  
ATOM   1252  CE  LYS B 148      15.621  -1.428 -12.993  1.00  0.00           C  
ATOM   1253  NZ  LYS B 148      16.896  -1.730 -13.711  1.00  0.00           N  
ATOM   1254  N   GLN B 149      10.188  -1.047 -11.500  1.00  0.00           N  
ATOM   1255  CA  GLN B 149       9.522   0.065 -12.170  1.00  0.00           C  
ATOM   1256  C   GLN B 149      10.421   0.681 -13.238  1.00  0.00           C  
ATOM   1257  CB  GLN B 149       9.105   1.132 -11.156  1.00  0.00           C  
ATOM   1258  O   GLN B 149      11.583   0.997 -12.973  1.00  0.00           O  
ATOM   1259  CG  GLN B 149       8.262   2.251 -11.753  1.00  0.00           C  
ATOM   1260  CD  GLN B 149       7.830   3.275 -10.720  1.00  0.00           C  
ATOM   1261  NE2 GLN B 149       7.227   4.365 -11.182  1.00  0.00           N  
ATOM   1262  OE1 GLN B 149       8.036   3.087  -9.517  1.00  0.00           O  
ATOM   1263  N   THR B 150      10.103   0.644 -14.518  1.00  0.00           N  
ATOM   1264  CA  THR B 150      10.897   1.180 -15.617  1.00  0.00           C  
ATOM   1265  C   THR B 150      10.759   2.698 -15.694  1.00  0.00           C  
ATOM   1266  CB  THR B 150      10.483   0.555 -16.963  1.00  0.00           C  
ATOM   1267  O   THR B 150       9.896   3.282 -15.035  1.00  0.00           O  
ATOM   1268  CG2 THR B 150      10.576  -0.966 -16.914  1.00  0.00           C  
ATOM   1269  OG1 THR B 150       9.133   0.931 -17.261  1.00  0.00           O  
ATOM   1270  N   GLU B 151      11.880   3.377 -16.161  1.00  0.00           N  
ATOM   1271  CA  GLU B 151      12.131   4.799 -16.377  1.00  0.00           C  
ATOM   1272  C   GLU B 151      10.896   5.498 -16.938  1.00  0.00           C  
ATOM   1273  CB  GLU B 151      13.322   4.998 -17.318  1.00  0.00           C  
ATOM   1274  O   GLU B 151      10.691   6.691 -16.703  1.00  0.00           O  
ATOM   1275  CG  GLU B 151      14.663   4.635 -16.698  1.00  0.00           C  
ATOM   1276  CD  GLU B 151      15.840   4.878 -17.629  1.00  0.00           C  
ATOM   1277  OE1 GLU B 151      17.001   4.681 -17.204  1.00  0.00           O  
ATOM   1278  OE2 GLU B 151      15.599   5.268 -18.794  1.00  0.00           O  
ATOM   1279  N   ALA B 152       9.680   4.685 -17.157  1.00  0.00           N  
ATOM   1280  CA  ALA B 152       8.377   5.264 -17.472  1.00  0.00           C  
ATOM   1281  C   ALA B 152       7.367   4.976 -16.364  1.00  0.00           C  
ATOM   1282  CB  ALA B 152       7.865   4.728 -18.806  1.00  0.00           C  
ATOM   1283  O   ALA B 152       7.275   3.847 -15.877  1.00  0.00           O  
ATOM   1284  N   SER B 153       7.303   5.731 -15.228  1.00  0.00           N  
ATOM   1285  CA  SER B 153       6.585   5.832 -13.962  1.00  0.00           C  
ATOM   1286  C   SER B 153       5.233   5.131 -14.035  1.00  0.00           C  
ATOM   1287  CB  SER B 153       6.388   7.298 -13.573  1.00  0.00           C  
ATOM   1288  O   SER B 153       4.618   4.848 -13.005  1.00  0.00           O  
ATOM   1289  OG  SER B 153       5.745   8.013 -14.614  1.00  0.00           O  
ATOM   1290  N   ASN B 154       5.078   4.176 -15.112  1.00  0.00           N  
ATOM   1291  CA  ASN B 154       3.789   3.494 -15.141  1.00  0.00           C  
ATOM   1292  C   ASN B 154       3.911   2.089 -15.723  1.00  0.00           C  
ATOM   1293  CB  ASN B 154       2.768   4.311 -15.936  1.00  0.00           C  
ATOM   1294  O   ASN B 154       2.903   1.449 -16.028  1.00  0.00           O  
ATOM   1295  CG  ASN B 154       3.214   4.578 -17.360  1.00  0.00           C  
ATOM   1296  ND2 ASN B 154       2.278   4.992 -18.206  1.00  0.00           N  
ATOM   1297  OD1 ASN B 154       4.389   4.413 -17.696  1.00  0.00           O  
ATOM   1298  N   VAL B 155       5.167   1.710 -15.994  1.00  0.00           N  
ATOM   1299  CA  VAL B 155       5.391   0.363 -16.507  1.00  0.00           C  
ATOM   1300  C   VAL B 155       6.220  -0.440 -15.507  1.00  0.00           C  
ATOM   1301  CB  VAL B 155       6.094   0.389 -17.882  1.00  0.00           C  
ATOM   1302  O   VAL B 155       7.257   0.029 -15.032  1.00  0.00           O  
ATOM   1303  CG1 VAL B 155       6.313  -1.031 -18.404  1.00  0.00           C  
ATOM   1304  CG2 VAL B 155       5.279   1.208 -18.881  1.00  0.00           C  
ATOM   1305  N   PHE B 156       5.636  -1.582 -15.094  1.00  0.00           N  
ATOM   1306  CA  PHE B 156       6.332  -2.521 -14.222  1.00  0.00           C  
ATOM   1307  C   PHE B 156       6.874  -3.701 -15.019  1.00  0.00           C  
ATOM   1308  CB  PHE B 156       5.399  -3.020 -13.114  1.00  0.00           C  
ATOM   1309  O   PHE B 156       6.180  -4.247 -15.879  1.00  0.00           O  
ATOM   1310  CG  PHE B 156       5.020  -1.959 -12.116  1.00  0.00           C  
ATOM   1311  CD1 PHE B 156       5.719  -1.825 -10.923  1.00  0.00           C  
ATOM   1312  CD2 PHE B 156       3.963  -1.095 -12.371  1.00  0.00           C  
ATOM   1313  CE1 PHE B 156       5.370  -0.844  -9.997  1.00  0.00           C  
ATOM   1314  CE2 PHE B 156       3.608  -0.113 -11.452  1.00  0.00           C  
ATOM   1315  CZ  PHE B 156       4.313   0.011 -10.265  1.00  0.00           C  
ATOM   1316  N   ARG B 157       8.111  -3.862 -14.813  1.00  0.00           N  
ATOM   1317  CA  ARG B 157       8.731  -5.059 -15.372  1.00  0.00           C  
ATOM   1318  C   ARG B 157       8.865  -6.150 -14.314  1.00  0.00           C  
ATOM   1319  CB  ARG B 157      10.104  -4.729 -15.961  1.00  0.00           C  
ATOM   1320  O   ARG B 157       9.452  -5.925 -13.254  1.00  0.00           O  
ATOM   1321  CG  ARG B 157      10.818  -5.927 -16.568  1.00  0.00           C  
ATOM   1322  CD  ARG B 157      12.222  -5.569 -17.035  1.00  0.00           C  
ATOM   1323  NE  ARG B 157      13.207  -5.756 -15.974  1.00  0.00           N  
ATOM   1324  NH1 ARG B 157      14.988  -4.946 -17.203  1.00  0.00           N  
ATOM   1325  NH2 ARG B 157      15.308  -5.666 -15.050  1.00  0.00           N  
ATOM   1326  CZ  ARG B 157      14.499  -5.456 -16.078  1.00  0.00           C  
ATOM   1327  N   PHE B 158       8.225  -7.261 -14.692  1.00  0.00           N  
ATOM   1328  CA  PHE B 158       8.273  -8.417 -13.805  1.00  0.00           C  
ATOM   1329  C   PHE B 158       9.113  -9.533 -14.416  1.00  0.00           C  
ATOM   1330  CB  PHE B 158       6.859  -8.927 -13.508  1.00  0.00           C  
ATOM   1331  O   PHE B 158       8.819 -10.009 -15.514  1.00  0.00           O  
ATOM   1332  CG  PHE B 158       6.827 -10.147 -12.627  1.00  0.00           C  
ATOM   1333  CD1 PHE B 158       6.189 -11.308 -13.047  1.00  0.00           C  
ATOM   1334  CD2 PHE B 158       7.434 -10.132 -11.378  1.00  0.00           C  
ATOM   1335  CE1 PHE B 158       6.157 -12.438 -12.234  1.00  0.00           C  
ATOM   1336  CE2 PHE B 158       7.406 -11.258 -10.560  1.00  0.00           C  
ATOM   1337  CZ  PHE B 158       6.767 -12.410 -10.989  1.00  0.00           C  
ATOM   1338  N   GLN B 159      10.111  -9.928 -13.695  1.00  0.00           N  
ATOM   1339  CA  GLN B 159      10.997 -11.006 -14.120  1.00  0.00           C  
ATOM   1340  C   GLN B 159      10.975 -12.162 -13.124  1.00  0.00           C  
ATOM   1341  CB  GLN B 159      12.427 -10.491 -14.293  1.00  0.00           C  
ATOM   1342  O   GLN B 159      11.072 -11.947 -11.914  1.00  0.00           O  
ATOM   1343  CG  GLN B 159      13.430 -11.573 -14.668  1.00  0.00           C  
ATOM   1344  CD  GLN B 159      14.845 -11.041 -14.802  1.00  0.00           C  
ATOM   1345  NE2 GLN B 159      15.807 -11.769 -14.245  1.00  0.00           N  
ATOM   1346  OE1 GLN B 159      15.071  -9.986 -15.403  1.00  0.00           O  
ATOM   1347  N   HIS B 160      10.680 -13.391 -13.573  1.00  0.00           N  
ATOM   1348  CA  HIS B 160      10.660 -14.523 -12.655  1.00  0.00           C  
ATOM   1349  C   HIS B 160      11.197 -15.784 -13.323  1.00  0.00           C  
ATOM   1350  CB  HIS B 160       9.241 -14.768 -12.136  1.00  0.00           C  
ATOM   1351  O   HIS B 160      11.251 -15.866 -14.552  1.00  0.00           O  
ATOM   1352  CG  HIS B 160       8.281 -15.200 -13.198  1.00  0.00           C  
ATOM   1353  CD2 HIS B 160       7.487 -14.480 -14.025  1.00  0.00           C  
ATOM   1354  ND1 HIS B 160       8.054 -16.525 -13.501  1.00  0.00           N  
ATOM   1355  CE1 HIS B 160       7.159 -16.601 -14.473  1.00  0.00           C  
ATOM   1356  NE2 HIS B 160       6.799 -15.374 -14.808  1.00  0.00           N  
ATOM   1357  N   MET B 161      11.698 -16.774 -12.391  1.00  0.00           N  
ATOM   1358  CA  MET B 161      12.185 -18.080 -12.827  1.00  0.00           C  
ATOM   1359  C   MET B 161      11.254 -19.193 -12.356  1.00  0.00           C  
ATOM   1360  CB  MET B 161      13.601 -18.328 -12.306  1.00  0.00           C  
ATOM   1361  O   MET B 161      10.926 -19.274 -11.171  1.00  0.00           O  
ATOM   1362  CG  MET B 161      14.670 -17.528 -13.032  1.00  0.00           C  
ATOM   1363  SD  MET B 161      16.366 -18.127 -12.668  1.00  0.00           S  
ATOM   1364  CE  MET B 161      16.414 -17.880 -10.871  1.00  0.00           C  
ATOM   1365  N   GLN B 162      10.629 -19.937 -13.371  1.00  0.00           N  
ATOM   1366  CA  GLN B 162       9.712 -21.010 -13.002  1.00  0.00           C  
ATOM   1367  C   GLN B 162      10.447 -22.142 -12.291  1.00  0.00           C  
ATOM   1368  CB  GLN B 162       8.989 -21.548 -14.238  1.00  0.00           C  
ATOM   1369  O   GLN B 162      11.606 -22.428 -12.600  1.00  0.00           O  
ATOM   1370  CG  GLN B 162       7.895 -20.627 -14.760  1.00  0.00           C  
ATOM   1371  CD  GLN B 162       7.113 -21.237 -15.908  1.00  0.00           C  
ATOM   1372  NE2 GLN B 162       5.926 -20.700 -16.169  1.00  0.00           N  
ATOM   1373  OE1 GLN B 162       7.572 -22.183 -16.557  1.00  0.00           O  
ATOM   1374  N   THR B 163       9.966 -22.552 -11.115  1.00  0.00           N  
ATOM   1375  CA  THR B 163      10.474 -23.708 -10.384  1.00  0.00           C  
ATOM   1376  C   THR B 163      10.483 -24.948 -11.273  1.00  0.00           C  
ATOM   1377  CB  THR B 163       9.635 -23.983  -9.123  1.00  0.00           C  
ATOM   1378  O   THR B 163       9.649 -25.081 -12.171  1.00  0.00           O  
ATOM   1379  CG2 THR B 163      10.022 -23.042  -7.987  1.00  0.00           C  
ATOM   1380  OG1 THR B 163       8.247 -23.799  -9.429  1.00  0.00           O  
TER    1381      THR B 163                                                      
ENDMDL                                                                          
END                                                                             
