# Supplementary material for: AlphaDesign: a de novo protein design framework based on AlphaFold
Source: Mol Syst Biol. 2025 Jun 17;21(9):1166–89. doi: 10.1038/s44320-025-00119-z (PMC12405559; doi:10.1038/s44320-025-00119-z)
Supplement: Supplementary file 8 — Source data Fig. 6 [file 44320_2025_119_MOESM8_ESM.zip › Figure_6/6A/prediction_pd1-binder-100-nr2-run-3_result_8.pdb]

MODEL     1                                                                     
ATOM      1  N   ASN A   0     -12.246  -1.680  -9.864  1.00 68.72           N  
ATOM      2  CA  ASN A   0     -11.014  -0.909  -9.747  1.00 68.72           C  
ATOM      3  C   ASN A   0      -9.837  -1.630 -10.398  1.00 68.72           C  
ATOM      4  CB  ASN A   0     -10.706  -0.608  -8.278  1.00 68.72           C  
ATOM      5  O   ASN A   0      -9.634  -2.825 -10.172  1.00 68.72           O  
ATOM      6  CG  ASN A   0     -11.549   0.523  -7.725  1.00 68.72           C  
ATOM      7  ND2 ASN A   0     -11.686   0.570  -6.405  1.00 68.72           N  
ATOM      8  OD1 ASN A   0     -12.074   1.348  -8.477  1.00 68.72           O  
ATOM      9  N   SER A   1      -9.413  -1.174 -11.642  1.00 85.32           N  
ATOM     10  CA  SER A   1      -8.285  -1.812 -12.313  1.00 85.32           C  
ATOM     11  C   SER A   1      -6.974  -1.109 -11.978  1.00 85.32           C  
ATOM     12  CB  SER A   1      -8.497  -1.819 -13.828  1.00 85.32           C  
ATOM     13  O   SER A   1      -6.918   0.121 -11.929  1.00 85.32           O  
ATOM     14  OG  SER A   1      -8.477  -0.500 -14.345  1.00 85.32           O  
ATOM     15  N   LEU A   2      -5.979  -1.866 -11.514  1.00 91.20           N  
ATOM     16  CA  LEU A   2      -4.640  -1.399 -11.173  1.00 91.20           C  
ATOM     17  C   LEU A   2      -3.625  -1.845 -12.220  1.00 91.20           C  
ATOM     18  CB  LEU A   2      -4.227  -1.916  -9.792  1.00 91.20           C  
ATOM     19  O   LEU A   2      -3.516  -3.037 -12.516  1.00 91.20           O  
ATOM     20  CG  LEU A   2      -2.916  -1.368  -9.227  1.00 91.20           C  
ATOM     21  CD1 LEU A   2      -3.077   0.100  -8.843  1.00 91.20           C  
ATOM     22  CD2 LEU A   2      -2.465  -2.193  -8.027  1.00 91.20           C  
ATOM     23  N   THR A   3      -3.035  -0.792 -12.844  1.00 92.73           N  
ATOM     24  CA  THR A   3      -2.027  -1.085 -13.856  1.00 92.73           C  
ATOM     25  C   THR A   3      -0.648  -0.622 -13.396  1.00 92.73           C  
ATOM     26  CB  THR A   3      -2.373  -0.418 -15.200  1.00 92.73           C  
ATOM     27  O   THR A   3      -0.526   0.393 -12.707  1.00 92.73           O  
ATOM     28  CG2 THR A   3      -3.631  -1.029 -15.809  1.00 92.73           C  
ATOM     29  OG1 THR A   3      -2.590   0.983 -14.989  1.00 92.73           O  
ATOM     30  N   PHE A   4       0.372  -1.408 -13.765  1.00 92.25           N  
ATOM     31  CA  PHE A   4       1.753  -1.148 -13.377  1.00 92.25           C  
ATOM     32  C   PHE A   4       2.651  -1.051 -14.604  1.00 92.25           C  
ATOM     33  CB  PHE A   4       2.264  -2.245 -12.437  1.00 92.25           C  
ATOM     34  O   PHE A   4       2.827  -2.032 -15.330  1.00 92.25           O  
ATOM     35  CG  PHE A   4       3.491  -1.854 -11.658  1.00 92.25           C  
ATOM     36  CD1 PHE A   4       4.577  -2.715 -11.567  1.00 92.25           C  
ATOM     37  CD2 PHE A   4       3.557  -0.624 -11.017  1.00 92.25           C  
ATOM     38  CE1 PHE A   4       5.714  -2.356 -10.846  1.00 92.25           C  
ATOM     39  CE2 PHE A   4       4.690  -0.258 -10.295  1.00 92.25           C  
ATOM     40  CZ  PHE A   4       5.766  -1.125 -10.210  1.00 92.25           C  
ATOM     41  N   TYR A   5       3.184   0.112 -14.920  1.00 91.87           N  
ATOM     42  CA  TYR A   5       3.994   0.311 -16.117  1.00 91.87           C  
ATOM     43  C   TYR A   5       5.242   1.126 -15.801  1.00 91.87           C  
ATOM     44  CB  TYR A   5       3.178   1.008 -17.209  1.00 91.87           C  
ATOM     45  O   TYR A   5       5.282   1.851 -14.804  1.00 91.87           O  
ATOM     46  CG  TYR A   5       2.594   2.332 -16.780  1.00 91.87           C  
ATOM     47  CD1 TYR A   5       1.359   2.396 -16.139  1.00 91.87           C  
ATOM     48  CD2 TYR A   5       3.276   3.521 -17.014  1.00 91.87           C  
ATOM     49  CE1 TYR A   5       0.816   3.614 -15.743  1.00 91.87           C  
ATOM     50  CE2 TYR A   5       2.743   4.745 -16.622  1.00 91.87           C  
ATOM     51  OH  TYR A   5       0.982   5.989 -15.598  1.00 91.87           O  
ATOM     52  CZ  TYR A   5       1.515   4.781 -15.988  1.00 91.87           C  
ATOM     53  N   PRO A   6       6.186   1.046 -16.585  1.00 95.51           N  
ATOM     54  CA  PRO A   6       6.305   0.059 -17.661  1.00 95.51           C  
ATOM     55  C   PRO A   6       6.423  -1.371 -17.138  1.00 95.51           C  
ATOM     56  CB  PRO A   6       7.584   0.483 -18.387  1.00 95.51           C  
ATOM     57  O   PRO A   6       6.814  -1.581 -15.987  1.00 95.51           O  
ATOM     58  CG  PRO A   6       8.407   1.168 -17.345  1.00 95.51           C  
ATOM     59  CD  PRO A   6       7.481   1.803 -16.347  1.00 95.51           C  
ATOM     60  N   ALA A   7       6.008  -2.397 -17.992  1.00 92.99           N  
ATOM     61  CA  ALA A   7       6.111  -3.811 -17.641  1.00 92.99           C  
ATOM     62  C   ALA A   7       7.569  -4.226 -17.462  1.00 92.99           C  
ATOM     63  CB  ALA A   7       5.443  -4.675 -18.708  1.00 92.99           C  
ATOM     64  O   ALA A   7       7.889  -5.026 -16.579  1.00 92.99           O  
ATOM     65  N   TRP A   8       8.513  -3.643 -18.250  1.00 93.92           N  
ATOM     66  CA  TRP A   8       9.955  -3.858 -18.179  1.00 93.92           C  
ATOM     67  C   TRP A   8      10.700  -2.529 -18.109  1.00 93.92           C  
ATOM     68  CB  TRP A   8      10.438  -4.666 -19.386  1.00 93.92           C  
ATOM     69  O   TRP A   8      10.478  -1.641 -18.936  1.00 93.92           O  
ATOM     70  CG  TRP A   8       9.798  -6.016 -19.511  1.00 93.92           C  
ATOM     71  CD1 TRP A   8       8.591  -6.306 -20.084  1.00 93.92           C  
ATOM     72  CD2 TRP A   8      10.332  -7.260 -19.048  1.00 93.92           C  
ATOM     73  CE2 TRP A   8       9.394  -8.264 -19.374  1.00 93.92           C  
ATOM     74  CE3 TRP A   8      11.514  -7.624 -18.389  1.00 93.92           C  
ATOM     75  NE1 TRP A   8       8.342  -7.656 -20.005  1.00 93.92           N  
ATOM     76  CH2 TRP A   8      10.766  -9.939 -18.418  1.00 93.92           C  
ATOM     77  CZ2 TRP A   8       9.602  -9.610 -19.063  1.00 93.92           C  
ATOM     78  CZ3 TRP A   8      11.719  -8.963 -18.080  1.00 93.92           C  
ATOM     79  N   LEU A   9      11.531  -2.349 -17.120  1.00 96.16           N  
ATOM     80  CA  LEU A   9      12.316  -1.132 -16.946  1.00 96.16           C  
ATOM     81  C   LEU A   9      13.800  -1.457 -16.809  1.00 96.16           C  
ATOM     82  CB  LEU A   9      11.836  -0.357 -15.716  1.00 96.16           C  
ATOM     83  O   LEU A   9      14.198  -2.194 -15.905  1.00 96.16           O  
ATOM     84  CG  LEU A   9      12.512   0.991 -15.458  1.00 96.16           C  
ATOM     85  CD1 LEU A   9      12.220   1.957 -16.602  1.00 96.16           C  
ATOM     86  CD2 LEU A   9      12.050   1.575 -14.127  1.00 96.16           C  
ATOM     87  N   THR A  10      14.630  -1.033 -17.770  1.00 96.34           N  
ATOM     88  CA  THR A  10      16.076  -1.221 -17.739  1.00 96.34           C  
ATOM     89  C   THR A  10      16.785   0.088 -17.403  1.00 96.34           C  
ATOM     90  CB  THR A  10      16.598  -1.760 -19.083  1.00 96.34           C  
ATOM     91  O   THR A  10      16.575   1.102 -18.071  1.00 96.34           O  
ATOM     92  CG2 THR A  10      18.090  -2.066 -19.011  1.00 96.34           C  
ATOM     93  OG1 THR A  10      15.891  -2.961 -19.417  1.00 96.34           O  
ATOM     94  N   VAL A  11      17.572   0.044 -16.400  1.00 96.08           N  
ATOM     95  CA  VAL A  11      18.259   1.255 -15.964  1.00 96.08           C  
ATOM     96  C   VAL A  11      19.715   0.934 -15.636  1.00 96.08           C  
ATOM     97  CB  VAL A  11      17.564   1.893 -14.740  1.00 96.08           C  
ATOM     98  O   VAL A  11      20.036  -0.190 -15.242  1.00 96.08           O  
ATOM     99  CG1 VAL A  11      16.167   2.388 -15.109  1.00 96.08           C  
ATOM    100  CG2 VAL A  11      17.493   0.893 -13.587  1.00 96.08           C  
ATOM    101  N   SER A  12      20.683   1.949 -15.851  1.00 96.18           N  
ATOM    102  CA  SER A  12      22.085   1.795 -15.477  1.00 96.18           C  
ATOM    103  C   SER A  12      22.267   1.885 -13.965  1.00 96.18           C  
ATOM    104  CB  SER A  12      22.944   2.856 -16.166  1.00 96.18           C  
ATOM    105  O   SER A  12      21.533   2.608 -13.288  1.00 96.18           O  
ATOM    106  OG  SER A  12      22.887   2.712 -17.575  1.00 96.18           O  
ATOM    107  N   GLU A  13      23.147   1.069 -13.416  1.00 96.72           N  
ATOM    108  CA  GLU A  13      23.457   1.128 -11.991  1.00 96.72           C  
ATOM    109  C   GLU A  13      23.738   2.560 -11.546  1.00 96.72           C  
ATOM    110  CB  GLU A  13      24.653   0.230 -11.662  1.00 96.72           C  
ATOM    111  O   GLU A  13      24.499   3.280 -12.197  1.00 96.72           O  
ATOM    112  CG  GLU A  13      24.922   0.086 -10.172  1.00 96.72           C  
ATOM    113  CD  GLU A  13      26.069  -0.862  -9.858  1.00 96.72           C  
ATOM    114  OE1 GLU A  13      26.329  -1.124  -8.662  1.00 96.72           O  
ATOM    115  OE2 GLU A  13      26.712  -1.345 -10.816  1.00 96.72           O  
ATOM    116  N   GLY A  14      23.039   3.032 -10.459  1.00 95.13           N  
ATOM    117  CA  GLY A  14      23.264   4.363  -9.918  1.00 95.13           C  
ATOM    118  C   GLY A  14      22.315   5.404 -10.480  1.00 95.13           C  
ATOM    119  O   GLY A  14      22.251   6.528  -9.978  1.00 95.13           O  
ATOM    120  N   ALA A  15      21.515   4.994 -11.606  1.00 96.16           N  
ATOM    121  CA  ALA A  15      20.490   5.861 -12.180  1.00 96.16           C  
ATOM    122  C   ALA A  15      19.174   5.735 -11.418  1.00 96.16           C  
ATOM    123  CB  ALA A  15      20.280   5.531 -13.656  1.00 96.16           C  
ATOM    124  O   ALA A  15      18.948   4.747 -10.716  1.00 96.16           O  
ATOM    125  N   ASN A  16      18.339   6.808 -11.514  1.00 96.58           N  
ATOM    126  CA  ASN A  16      16.986   6.722 -10.975  1.00 96.58           C  
ATOM    127  C   ASN A  16      16.077   5.888 -11.872  1.00 96.58           C  
ATOM    128  CB  ASN A  16      16.398   8.121 -10.776  1.00 96.58           C  
ATOM    129  O   ASN A  16      16.241   5.879 -13.093  1.00 96.58           O  
ATOM    130  CG  ASN A  16      17.126   8.915  -9.710  1.00 96.58           C  
ATOM    131  ND2 ASN A  16      16.875  10.218  -9.666  1.00 96.58           N  
ATOM    132  OD1 ASN A  16      17.909   8.362  -8.933  1.00 96.58           O  
ATOM    133  N   ALA A  17      15.253   5.073 -11.233  1.00 96.81           N  
ATOM    134  CA  ALA A  17      14.234   4.315 -11.955  1.00 96.81           C  
ATOM    135  C   ALA A  17      12.834   4.681 -11.473  1.00 96.81           C  
ATOM    136  CB  ALA A  17      14.474   2.816 -11.796  1.00 96.81           C  
ATOM    137  O   ALA A  17      12.612   4.867 -10.274  1.00 96.81           O  
ATOM    138  N   THR A  18      11.930   4.771 -12.467  1.00 96.99           N  
ATOM    139  CA  THR A  18      10.573   5.130 -12.071  1.00 96.99           C  
ATOM    140  C   THR A  18       9.551   4.233 -12.764  1.00 96.99           C  
ATOM    141  CB  THR A  18      10.269   6.605 -12.395  1.00 96.99           C  
ATOM    142  O   THR A  18       9.499   4.178 -13.994  1.00 96.99           O  
ATOM    143  CG2 THR A  18       8.866   6.990 -11.936  1.00 96.99           C  
ATOM    144  OG1 THR A  18      11.223   7.441 -11.730  1.00 96.99           O  
ATOM    145  N   PHE A  19       8.822   3.508 -11.928  1.00 97.04           N  
ATOM    146  CA  PHE A  19       7.596   2.856 -12.372  1.00 97.04           C  
ATOM    147  C   PHE A  19       6.382   3.730 -12.083  1.00 97.04           C  
ATOM    148  CB  PHE A  19       7.435   1.492 -11.692  1.00 97.04           C  
ATOM    149  O   PHE A  19       6.448   4.636 -11.249  1.00 97.04           O  
ATOM    150  CG  PHE A  19       8.506   0.501 -12.059  1.00 97.04           C  
ATOM    151  CD1 PHE A  19       8.452  -0.188 -13.265  1.00 97.04           C  
ATOM    152  CD2 PHE A  19       9.567   0.257 -11.197  1.00 97.04           C  
ATOM    153  CE1 PHE A  19       9.442  -1.106 -13.607  1.00 97.04           C  
ATOM    154  CE2 PHE A  19      10.560  -0.659 -11.532  1.00 97.04           C  
ATOM    155  CZ  PHE A  19      10.495  -1.340 -12.737  1.00 97.04           C  
ATOM    156  N   THR A  20       5.305   3.395 -12.860  1.00 96.39           N  
ATOM    157  CA  THR A  20       4.049   4.070 -12.551  1.00 96.39           C  
ATOM    158  C   THR A  20       2.942   3.055 -12.280  1.00 96.39           C  
ATOM    159  CB  THR A  20       3.622   5.006 -13.697  1.00 96.39           C  
ATOM    160  O   THR A  20       2.785   2.086 -13.026  1.00 96.39           O  
ATOM    161  CG2 THR A  20       2.335   5.747 -13.350  1.00 96.39           C  
ATOM    162  OG1 THR A  20       4.661   5.962 -13.938  1.00 96.39           O  
ATOM    163  N   CYS A  21       2.302   3.286 -11.107  1.00 96.00           N  
ATOM    164  CA  CYS A  21       1.099   2.529 -10.782  1.00 96.00           C  
ATOM    165  C   CYS A  21      -0.149   3.386 -10.959  1.00 96.00           C  
ATOM    166  CB  CYS A  21       1.167   2.003  -9.349  1.00 96.00           C  
ATOM    167  O   CYS A  21      -0.272   4.446 -10.343  1.00 96.00           O  
ATOM    168  SG  CYS A  21      -0.197   0.904  -8.911  1.00 96.00           S  
ATOM    169  N   SER A  22      -1.086   2.887 -11.842  1.00 94.97           N  
ATOM    170  CA  SER A  22      -2.288   3.661 -12.136  1.00 94.97           C  
ATOM    171  C   SER A  22      -3.545   2.920 -11.691  1.00 94.97           C  
ATOM    172  CB  SER A  22      -2.373   3.973 -13.631  1.00 94.97           C  
ATOM    173  O   SER A  22      -3.728   1.746 -12.018  1.00 94.97           O  
ATOM    174  OG  SER A  22      -3.465   4.833 -13.904  1.00 94.97           O  
ATOM    175  N   LEU A  23      -4.315   3.657 -10.997  1.00 93.34           N  
ATOM    176  CA  LEU A  23      -5.603   3.137 -10.552  1.00 93.34           C  
ATOM    177  C   LEU A  23      -6.748   3.798 -11.312  1.00 93.34           C  
ATOM    178  CB  LEU A  23      -5.779   3.360  -9.047  1.00 93.34           C  
ATOM    179  O   LEU A  23      -6.694   4.994 -11.608  1.00 93.34           O  
ATOM    180  CG  LEU A  23      -4.953   2.460  -8.127  1.00 93.34           C  
ATOM    181  CD1 LEU A  23      -3.998   3.298  -7.284  1.00 93.34           C  
ATOM    182  CD2 LEU A  23      -5.865   1.621  -7.238  1.00 93.34           C  
ATOM    183  N   SER A  24      -7.761   3.013 -11.668  1.00 90.49           N  
ATOM    184  CA  SER A  24      -8.912   3.534 -12.398  1.00 90.49           C  
ATOM    185  C   SER A  24      -9.725   4.494 -11.535  1.00 90.49           C  
ATOM    186  CB  SER A  24      -9.804   2.390 -12.881  1.00 90.49           C  
ATOM    187  O   SER A  24     -10.276   5.474 -12.040  1.00 90.49           O  
ATOM    188  OG  SER A  24     -10.209   1.575 -11.794  1.00 90.49           O  
ATOM    189  N   ASN A  25      -9.685   4.328 -10.247  1.00 89.01           N  
ATOM    190  CA  ASN A  25     -10.387   5.159  -9.275  1.00 89.01           C  
ATOM    191  C   ASN A  25      -9.655   5.195  -7.936  1.00 89.01           C  
ATOM    192  CB  ASN A  25     -11.822   4.663  -9.082  1.00 89.01           C  
ATOM    193  O   ASN A  25      -9.448   4.155  -7.309  1.00 89.01           O  
ATOM    194  CG  ASN A  25     -12.695   5.670  -8.359  1.00 89.01           C  
ATOM    195  ND2 ASN A  25     -13.885   5.240  -7.955  1.00 89.01           N  
ATOM    196  OD1 ASN A  25     -12.305   6.824  -8.167  1.00 89.01           O  
ATOM    197  N   TRP A  26      -9.207   6.407  -7.566  1.00 87.54           N  
ATOM    198  CA  TRP A  26      -8.500   6.576  -6.300  1.00 87.54           C  
ATOM    199  C   TRP A  26      -9.366   7.319  -5.288  1.00 87.54           C  
ATOM    200  CB  TRP A  26      -7.184   7.328  -6.515  1.00 87.54           C  
ATOM    201  O   TRP A  26      -9.994   8.327  -5.621  1.00 87.54           O  
ATOM    202  CG  TRP A  26      -6.461   7.665  -5.246  1.00 87.54           C  
ATOM    203  CD1 TRP A  26      -6.426   8.877  -4.614  1.00 87.54           C  
ATOM    204  CD2 TRP A  26      -5.663   6.778  -4.456  1.00 87.54           C  
ATOM    205  CE2 TRP A  26      -5.175   7.520  -3.358  1.00 87.54           C  
ATOM    206  CE3 TRP A  26      -5.314   5.426  -4.571  1.00 87.54           C  
ATOM    207  NE1 TRP A  26      -5.655   8.797  -3.478  1.00 87.54           N  
ATOM    208  CH2 TRP A  26      -4.028   5.629  -2.515  1.00 87.54           C  
ATOM    209  CZ2 TRP A  26      -4.355   6.954  -2.379  1.00 87.54           C  
ATOM    210  CZ3 TRP A  26      -4.497   4.864  -3.596  1.00 87.54           C  
ATOM    211  N   SER A  27      -9.382   6.767  -4.074  1.00 86.92           N  
ATOM    212  CA  SER A  27     -10.005   7.455  -2.947  1.00 86.92           C  
ATOM    213  C   SER A  27      -9.044   7.566  -1.768  1.00 86.92           C  
ATOM    214  CB  SER A  27     -11.278   6.729  -2.512  1.00 86.92           C  
ATOM    215  O   SER A  27      -8.087   6.796  -1.666  1.00 86.92           O  
ATOM    216  OG  SER A  27     -10.967   5.480  -1.920  1.00 86.92           O  
ATOM    217  N   GLU A  28      -9.160   8.559  -0.992  1.00 85.20           N  
ATOM    218  CA  GLU A  28      -8.276   8.839   0.136  1.00 85.20           C  
ATOM    219  C   GLU A  28      -8.313   7.708   1.160  1.00 85.20           C  
ATOM    220  CB  GLU A  28      -8.654  10.164   0.801  1.00 85.20           C  
ATOM    221  O   GLU A  28      -7.394   7.566   1.969  1.00 85.20           O  
ATOM    222  CG  GLU A  28      -8.307  11.391  -0.030  1.00 85.20           C  
ATOM    223  CD  GLU A  28      -8.554  12.701   0.701  1.00 85.20           C  
ATOM    224  OE1 GLU A  28      -8.204  13.774   0.159  1.00 85.20           O  
ATOM    225  OE2 GLU A  28      -9.101  12.653   1.826  1.00 85.20           O  
ATOM    226  N   ASP A  29      -9.320   6.871   1.034  1.00 84.40           N  
ATOM    227  CA  ASP A  29      -9.477   5.765   1.974  1.00 84.40           C  
ATOM    228  C   ASP A  29      -8.683   4.542   1.521  1.00 84.40           C  
ATOM    229  CB  ASP A  29     -10.955   5.404   2.135  1.00 84.40           C  
ATOM    230  O   ASP A  29      -8.614   3.541   2.236  1.00 84.40           O  
ATOM    231  CG  ASP A  29     -11.631   5.073   0.817  1.00 84.40           C  
ATOM    232  OD1 ASP A  29     -11.151   5.524  -0.245  1.00 84.40           O  
ATOM    233  OD2 ASP A  29     -12.655   4.356   0.840  1.00 84.40           O  
ATOM    234  N   LEU A  30      -8.058   4.684   0.321  1.00 89.94           N  
ATOM    235  CA  LEU A  30      -7.259   3.586  -0.212  1.00 89.94           C  
ATOM    236  C   LEU A  30      -5.804   3.709   0.228  1.00 89.94           C  
ATOM    237  CB  LEU A  30      -7.342   3.554  -1.740  1.00 89.94           C  
ATOM    238  O   LEU A  30      -5.305   4.818   0.430  1.00 89.94           O  
ATOM    239  CG  LEU A  30      -8.706   3.206  -2.338  1.00 89.94           C  
ATOM    240  CD1 LEU A  30      -8.667   3.332  -3.857  1.00 89.94           C  
ATOM    241  CD2 LEU A  30      -9.128   1.800  -1.925  1.00 89.94           C  
ATOM    242  N   MET A  31      -5.223   2.566   0.376  1.00 91.47           N  
ATOM    243  CA  MET A  31      -3.779   2.483   0.578  1.00 91.47           C  
ATOM    244  C   MET A  31      -3.098   1.835  -0.623  1.00 91.47           C  
ATOM    245  CB  MET A  31      -3.457   1.697   1.849  1.00 91.47           C  
ATOM    246  O   MET A  31      -3.682   0.972  -1.282  1.00 91.47           O  
ATOM    247  CG  MET A  31      -4.072   2.288   3.108  1.00 91.47           C  
ATOM    248  SD  MET A  31      -3.763   1.255   4.593  1.00 91.47           S  
ATOM    249  CE  MET A  31      -1.951   1.186   4.564  1.00 91.47           C  
ATOM    250  N   LEU A  32      -1.881   2.333  -0.829  1.00 93.80           N  
ATOM    251  CA  LEU A  32      -1.080   1.716  -1.881  1.00 93.80           C  
ATOM    252  C   LEU A  32       0.157   1.041  -1.298  1.00 93.80           C  
ATOM    253  CB  LEU A  32      -0.663   2.762  -2.920  1.00 93.80           C  
ATOM    254  O   LEU A  32       0.864   1.632  -0.478  1.00 93.80           O  
ATOM    255  CG  LEU A  32      -0.105   2.223  -4.238  1.00 93.80           C  
ATOM    256  CD1 LEU A  32      -1.205   1.534  -5.038  1.00 93.80           C  
ATOM    257  CD2 LEU A  32       0.530   3.347  -5.049  1.00 93.80           C  
ATOM    258  N   ASN A  33       0.314  -0.200  -1.711  1.00 93.82           N  
ATOM    259  CA  ASN A  33       1.465  -0.981  -1.268  1.00 93.82           C  
ATOM    260  C   ASN A  33       2.370  -1.357  -2.437  1.00 93.82           C  
ATOM    261  CB  ASN A  33       1.007  -2.237  -0.524  1.00 93.82           C  
ATOM    262  O   ASN A  33       1.893  -1.829  -3.471  1.00 93.82           O  
ATOM    263  CG  ASN A  33       0.815  -2.000   0.961  1.00 93.82           C  
ATOM    264  ND2 ASN A  33       0.785  -3.078   1.735  1.00 93.82           N  
ATOM    265  OD1 ASN A  33       0.693  -0.857   1.408  1.00 93.82           O  
ATOM    266  N   TRP A  34       3.664  -1.082  -2.265  1.00 95.43           N  
ATOM    267  CA  TRP A  34       4.681  -1.434  -3.251  1.00 95.43           C  
ATOM    268  C   TRP A  34       5.600  -2.528  -2.718  1.00 95.43           C  
ATOM    269  CB  TRP A  34       5.504  -0.202  -3.639  1.00 95.43           C  
ATOM    270  O   TRP A  34       6.262  -2.347  -1.692  1.00 95.43           O  
ATOM    271  CG  TRP A  34       6.467  -0.443  -4.762  1.00 95.43           C  
ATOM    272  CD1 TRP A  34       6.372  -1.393  -5.740  1.00 95.43           C  
ATOM    273  CD2 TRP A  34       7.677   0.278  -5.019  1.00 95.43           C  
ATOM    274  CE2 TRP A  34       8.264  -0.289  -6.171  1.00 95.43           C  
ATOM    275  CE3 TRP A  34       8.321   1.350  -4.386  1.00 95.43           C  
ATOM    276  NE1 TRP A  34       7.449  -1.306  -6.591  1.00 95.43           N  
ATOM    277  CH2 TRP A  34      10.076   1.230  -6.066  1.00 95.43           C  
ATOM    278  CZ2 TRP A  34       9.467   0.181  -6.704  1.00 95.43           C  
ATOM    279  CZ3 TRP A  34       9.517   1.816  -4.918  1.00 95.43           C  
ATOM    280  N   ASN A  35       5.654  -3.637  -3.466  1.00 95.03           N  
ATOM    281  CA  ASN A  35       6.374  -4.810  -2.981  1.00 95.03           C  
ATOM    282  C   ASN A  35       7.337  -5.352  -4.033  1.00 95.03           C  
ATOM    283  CB  ASN A  35       5.392  -5.901  -2.548  1.00 95.03           C  
ATOM    284  O   ASN A  35       7.114  -5.180  -5.233  1.00 95.03           O  
ATOM    285  CG  ASN A  35       4.476  -5.451  -1.427  1.00 95.03           C  
ATOM    286  ND2 ASN A  35       4.380  -6.261  -0.379  1.00 95.03           N  
ATOM    287  OD1 ASN A  35       3.859  -4.385  -1.503  1.00 95.03           O  
ATOM    288  N   ARG A  36       8.369  -5.987  -3.500  1.00 94.88           N  
ATOM    289  CA  ARG A  36       9.265  -6.773  -4.342  1.00 94.88           C  
ATOM    290  C   ARG A  36       9.033  -8.267  -4.145  1.00 94.88           C  
ATOM    291  CB  ARG A  36      10.726  -6.425  -4.045  1.00 94.88           C  
ATOM    292  O   ARG A  36       8.881  -8.732  -3.013  1.00 94.88           O  
ATOM    293  CG  ARG A  36      11.725  -7.151  -4.932  1.00 94.88           C  
ATOM    294  CD  ARG A  36      13.160  -6.783  -4.583  1.00 94.88           C  
ATOM    295  NE  ARG A  36      14.120  -7.620  -5.297  1.00 94.88           N  
ATOM    296  NH1 ARG A  36      15.953  -6.915  -4.080  1.00 94.88           N  
ATOM    297  NH2 ARG A  36      16.207  -8.462  -5.753  1.00 94.88           N  
ATOM    298  CZ  ARG A  36      15.425  -7.664  -5.042  1.00 94.88           C  
ATOM    299  N   LEU A  37       8.961  -8.915  -5.221  1.00 93.37           N  
ATOM    300  CA  LEU A  37       8.793 -10.363  -5.162  1.00 93.37           C  
ATOM    301  C   LEU A  37      10.135 -11.057  -4.951  1.00 93.37           C  
ATOM    302  CB  LEU A  37       8.134 -10.879  -6.443  1.00 93.37           C  
ATOM    303  O   LEU A  37      11.062 -10.878  -5.744  1.00 93.37           O  
ATOM    304  CG  LEU A  37       7.623 -12.320  -6.409  1.00 93.37           C  
ATOM    305  CD1 LEU A  37       6.517 -12.466  -5.369  1.00 93.37           C  
ATOM    306  CD2 LEU A  37       7.126 -12.744  -7.788  1.00 93.37           C  
ATOM    307  N   SER A  38      10.246 -11.751  -3.857  1.00 88.94           N  
ATOM    308  CA  SER A  38      11.477 -12.480  -3.572  1.00 88.94           C  
ATOM    309  C   SER A  38      11.542 -13.785  -4.358  1.00 88.94           C  
ATOM    310  CB  SER A  38      11.593 -12.771  -2.075  1.00 88.94           C  
ATOM    311  O   SER A  38      10.528 -14.251  -4.883  1.00 88.94           O  
ATOM    312  OG  SER A  38      10.627 -13.726  -1.672  1.00 88.94           O  
ATOM    313  N   PRO A  39      12.719 -14.340  -4.479  1.00 85.85           N  
ATOM    314  CA  PRO A  39      12.871 -15.634  -5.148  1.00 85.85           C  
ATOM    315  C   PRO A  39      12.024 -16.733  -4.509  1.00 85.85           C  
ATOM    316  CB  PRO A  39      14.363 -15.937  -4.996  1.00 85.85           C  
ATOM    317  O   PRO A  39      11.687 -17.720  -5.168  1.00 85.85           O  
ATOM    318  CG  PRO A  39      15.012 -14.598  -4.855  1.00 85.85           C  
ATOM    319  CD  PRO A  39      14.075 -13.689  -4.113  1.00 85.85           C  
ATOM    320  N   SER A  40      11.655 -16.637  -3.250  1.00 87.19           N  
ATOM    321  CA  SER A  40      10.835 -17.609  -2.535  1.00 87.19           C  
ATOM    322  C   SER A  40       9.348 -17.341  -2.747  1.00 87.19           C  
ATOM    323  CB  SER A  40      11.157 -17.587  -1.040  1.00 87.19           C  
ATOM    324  O   SER A  40       8.502 -17.971  -2.110  1.00 87.19           O  
ATOM    325  OG  SER A  40      10.915 -16.302  -0.493  1.00 87.19           O  
ATOM    326  N   ASN A  41       9.012 -16.429  -3.690  1.00 83.48           N  
ATOM    327  CA  ASN A  41       7.651 -16.086  -4.087  1.00 83.48           C  
ATOM    328  C   ASN A  41       6.892 -15.400  -2.954  1.00 83.48           C  
ATOM    329  CB  ASN A  41       6.896 -17.334  -4.552  1.00 83.48           C  
ATOM    330  O   ASN A  41       5.664 -15.476  -2.888  1.00 83.48           O  
ATOM    331  CG  ASN A  41       7.312 -17.785  -5.938  1.00 83.48           C  
ATOM    332  ND2 ASN A  41       7.300 -19.093  -6.165  1.00 83.48           N  
ATOM    333  OD1 ASN A  41       7.642 -16.964  -6.798  1.00 83.48           O  
ATOM    334  N   GLN A  42       7.600 -14.834  -2.059  1.00 85.03           N  
ATOM    335  CA  GLN A  42       7.029 -13.976  -1.026  1.00 85.03           C  
ATOM    336  C   GLN A  42       7.235 -12.502  -1.359  1.00 85.03           C  
ATOM    337  CB  GLN A  42       7.644 -14.297   0.338  1.00 85.03           C  
ATOM    338  O   GLN A  42       8.163 -12.149  -2.090  1.00 85.03           O  
ATOM    339  CG  GLN A  42       7.320 -15.696   0.845  1.00 85.03           C  
ATOM    340  CD  GLN A  42       7.871 -15.958   2.234  1.00 85.03           C  
ATOM    341  NE2 GLN A  42       7.289 -16.930   2.929  1.00 85.03           N  
ATOM    342  OE1 GLN A  42       8.813 -15.295   2.678  1.00 85.03           O  
ATOM    343  N   THR A  43       6.263 -11.686  -0.904  1.00 90.42           N  
ATOM    344  CA  THR A  43       6.406 -10.257  -1.161  1.00 90.42           C  
ATOM    345  C   THR A  43       7.119  -9.567  -0.002  1.00 90.42           C  
ATOM    346  CB  THR A  43       5.037  -9.591  -1.394  1.00 90.42           C  
ATOM    347  O   THR A  43       6.924  -9.932   1.159  1.00 90.42           O  
ATOM    348  CG2 THR A  43       4.356 -10.154  -2.637  1.00 90.42           C  
ATOM    349  OG1 THR A  43       4.198  -9.826  -0.256  1.00 90.42           O  
ATOM    350  N   GLU A  44       8.045  -8.755  -0.442  1.00 90.62           N  
ATOM    351  CA  GLU A  44       8.742  -7.889   0.504  1.00 90.62           C  
ATOM    352  C   GLU A  44       8.366  -6.425   0.292  1.00 90.62           C  
ATOM    353  CB  GLU A  44      10.258  -8.066   0.379  1.00 90.62           C  
ATOM    354  O   GLU A  44       8.586  -5.872  -0.787  1.00 90.62           O  
ATOM    355  CG  GLU A  44      10.743  -9.469   0.715  1.00 90.62           C  
ATOM    356  CD  GLU A  44      12.234  -9.659   0.488  1.00 90.62           C  
ATOM    357  OE1 GLU A  44      12.732 -10.797   0.645  1.00 90.62           O  
ATOM    358  OE2 GLU A  44      12.910  -8.661   0.151  1.00 90.62           O  
ATOM    359  N   LYS A  45       7.872  -5.850   1.367  1.00 91.29           N  
ATOM    360  CA  LYS A  45       7.377  -4.482   1.246  1.00 91.29           C  
ATOM    361  C   LYS A  45       8.526  -3.497   1.051  1.00 91.29           C  
ATOM    362  CB  LYS A  45       6.559  -4.095   2.479  1.00 91.29           C  
ATOM    363  O   LYS A  45       9.500  -3.513   1.807  1.00 91.29           O  
ATOM    364  CG  LYS A  45       5.820  -2.772   2.341  1.00 91.29           C  
ATOM    365  CD  LYS A  45       4.883  -2.530   3.518  1.00 91.29           C  
ATOM    366  CE  LYS A  45       4.077  -1.250   3.338  1.00 91.29           C  
ATOM    367  NZ  LYS A  45       3.126  -1.032   4.468  1.00 91.29           N  
ATOM    368  N   GLN A  46       8.350  -2.555   0.021  1.00 93.41           N  
ATOM    369  CA  GLN A  46       9.362  -1.543  -0.264  1.00 93.41           C  
ATOM    370  C   GLN A  46       8.919  -0.168   0.226  1.00 93.41           C  
ATOM    371  CB  GLN A  46       9.665  -1.493  -1.763  1.00 93.41           C  
ATOM    372  O   GLN A  46       9.719   0.585   0.785  1.00 93.41           O  
ATOM    373  CG  GLN A  46      10.178  -2.810  -2.331  1.00 93.41           C  
ATOM    374  CD  GLN A  46      11.382  -3.345  -1.578  1.00 93.41           C  
ATOM    375  NE2 GLN A  46      11.322  -4.614  -1.189  1.00 93.41           N  
ATOM    376  OE1 GLN A  46      12.358  -2.624  -1.348  1.00 93.41           O  
ATOM    377  N   ALA A  47       7.632   0.128  -0.021  1.00 93.97           N  
ATOM    378  CA  ALA A  47       7.068   1.416   0.377  1.00 93.97           C  
ATOM    379  C   ALA A  47       5.545   1.354   0.434  1.00 93.97           C  
ATOM    380  CB  ALA A  47       7.517   2.513  -0.585  1.00 93.97           C  
ATOM    381  O   ALA A  47       4.931   0.459  -0.153  1.00 93.97           O  
ATOM    382  N   ALA A  48       4.936   2.247   1.112  1.00 93.25           N  
ATOM    383  CA  ALA A  48       3.485   2.385   1.197  1.00 93.25           C  
ATOM    384  C   ALA A  48       3.062   3.843   1.040  1.00 93.25           C  
ATOM    385  CB  ALA A  48       2.974   1.826   2.523  1.00 93.25           C  
ATOM    386  O   ALA A  48       3.837   4.756   1.337  1.00 93.25           O  
ATOM    387  N   PHE A  49       1.902   3.987   0.502  1.00 92.07           N  
ATOM    388  CA  PHE A  49       1.313   5.313   0.355  1.00 92.07           C  
ATOM    389  C   PHE A  49      -0.079   5.359   0.973  1.00 92.07           C  
ATOM    390  CB  PHE A  49       1.244   5.712  -1.122  1.00 92.07           C  
ATOM    391  O   PHE A  49      -0.925   4.512   0.676  1.00 92.07           O  
ATOM    392  CG  PHE A  49       0.736   7.110  -1.351  1.00 92.07           C  
ATOM    393  CD1 PHE A  49      -0.621   7.350  -1.533  1.00 92.07           C  
ATOM    394  CD2 PHE A  49       1.615   8.185  -1.382  1.00 92.07           C  
ATOM    395  CE1 PHE A  49      -1.094   8.643  -1.745  1.00 92.07           C  
ATOM    396  CE2 PHE A  49       1.149   9.479  -1.593  1.00 92.07           C  
ATOM    397  CZ  PHE A  49      -0.206   9.706  -1.775  1.00 92.07           C  
ATOM    398  N   SER A  50      -0.278   6.266   1.864  1.00 88.63           N  
ATOM    399  CA  SER A  50      -1.577   6.500   2.486  1.00 88.63           C  
ATOM    400  C   SER A  50      -1.687   7.926   3.016  1.00 88.63           C  
ATOM    401  CB  SER A  50      -1.814   5.505   3.623  1.00 88.63           C  
ATOM    402  O   SER A  50      -0.693   8.509   3.454  1.00 88.63           O  
ATOM    403  OG  SER A  50      -0.912   5.737   4.691  1.00 88.63           O  
ATOM    404  N   ASN A  51      -2.843   8.531   2.773  1.00 77.08           N  
ATOM    405  CA  ASN A  51      -3.160   9.843   3.329  1.00 77.08           C  
ATOM    406  C   ASN A  51      -2.179  10.908   2.847  1.00 77.08           C  
ATOM    407  CB  ASN A  51      -3.176   9.788   4.858  1.00 77.08           C  
ATOM    408  O   ASN A  51      -1.701  11.722   3.640  1.00 77.08           O  
ATOM    409  CG  ASN A  51      -4.367   9.024   5.402  1.00 77.08           C  
ATOM    410  ND2 ASN A  51      -4.262   8.570   6.646  1.00 77.08           N  
ATOM    411  OD1 ASN A  51      -5.373   8.843   4.711  1.00 77.08           O  
ATOM    412  N   GLY A  52      -1.701  10.784   1.632  1.00 80.56           N  
ATOM    413  CA  GLY A  52      -0.887  11.824   1.024  1.00 80.56           C  
ATOM    414  C   GLY A  52       0.578  11.739   1.412  1.00 80.56           C  
ATOM    415  O   GLY A  52       1.352  12.658   1.138  1.00 80.56           O  
ATOM    416  N   LEU A  53       0.861  10.682   2.112  1.00 84.74           N  
ATOM    417  CA  LEU A  53       2.240  10.523   2.561  1.00 84.74           C  
ATOM    418  C   LEU A  53       2.824   9.204   2.066  1.00 84.74           C  
ATOM    419  CB  LEU A  53       2.318  10.588   4.088  1.00 84.74           C  
ATOM    420  O   LEU A  53       2.152   8.171   2.100  1.00 84.74           O  
ATOM    421  CG  LEU A  53       1.962  11.931   4.729  1.00 84.74           C  
ATOM    422  CD1 LEU A  53       1.788  11.770   6.235  1.00 84.74           C  
ATOM    423  CD2 LEU A  53       3.031  12.973   4.417  1.00 84.74           C  
ATOM    424  N   SER A  54       4.091   9.350   1.523  1.00 86.93           N  
ATOM    425  CA  SER A  54       4.879   8.165   1.197  1.00 86.93           C  
ATOM    426  C   SER A  54       5.698   7.700   2.396  1.00 86.93           C  
ATOM    427  CB  SER A  54       5.805   8.446   0.014  1.00 86.93           C  
ATOM    428  O   SER A  54       6.347   8.509   3.063  1.00 86.93           O  
ATOM    429  OG  SER A  54       6.568   7.297  -0.312  1.00 86.93           O  
ATOM    430  N   GLN A  55       5.622   6.462   2.659  1.00 84.80           N  
ATOM    431  CA  GLN A  55       6.369   5.921   3.789  1.00 84.80           C  
ATOM    432  C   GLN A  55       7.274   4.773   3.351  1.00 84.80           C  
ATOM    433  CB  GLN A  55       5.415   5.447   4.887  1.00 84.80           C  
ATOM    434  O   GLN A  55       6.797   3.672   3.069  1.00 84.80           O  
ATOM    435  CG  GLN A  55       4.540   6.554   5.460  1.00 84.80           C  
ATOM    436  CD  GLN A  55       3.538   6.042   6.478  1.00 84.80           C  
ATOM    437  NE2 GLN A  55       2.697   6.937   6.984  1.00 84.80           N  
ATOM    438  OE1 GLN A  55       3.519   4.851   6.805  1.00 84.80           O  
ATOM    439  N   PRO A  56       8.609   5.089   3.237  1.00 84.50           N  
ATOM    440  CA  PRO A  56       9.512   3.970   2.954  1.00 84.50           C  
ATOM    441  C   PRO A  56       9.632   2.998   4.126  1.00 84.50           C  
ATOM    442  CB  PRO A  56      10.851   4.659   2.677  1.00 84.50           C  
ATOM    443  O   PRO A  56       9.624   3.419   5.285  1.00 84.50           O  
ATOM    444  CG  PRO A  56      10.744   5.988   3.353  1.00 84.50           C  
ATOM    445  CD  PRO A  56       9.291   6.349   3.469  1.00 84.50           C  
ATOM    446  N   VAL A  57       9.591   1.718   3.894  1.00 76.85           N  
ATOM    447  CA  VAL A  57       9.557   0.708   4.946  1.00 76.85           C  
ATOM    448  C   VAL A  57      10.981   0.334   5.351  1.00 76.85           C  
ATOM    449  CB  VAL A  57       8.782  -0.552   4.498  1.00 76.85           C  
ATOM    450  O   VAL A  57      11.357   0.471   6.517  1.00 76.85           O  
ATOM    451  CG1 VAL A  57       8.822  -1.625   5.585  1.00 76.85           C  
ATOM    452  CG2 VAL A  57       7.339  -0.194   4.148  1.00 76.85           C  
ATOM    453  N   GLN A  58      11.858   0.006   4.491  1.00 78.49           N  
ATOM    454  CA  GLN A  58      13.179  -0.498   4.852  1.00 78.49           C  
ATOM    455  C   GLN A  58      14.282   0.358   4.236  1.00 78.49           C  
ATOM    456  CB  GLN A  58      13.337  -1.954   4.412  1.00 78.49           C  
ATOM    457  O   GLN A  58      15.325   0.576   4.856  1.00 78.49           O  
ATOM    458  CG  GLN A  58      12.435  -2.925   5.164  1.00 78.49           C  
ATOM    459  CD  GLN A  58      12.559  -4.351   4.661  1.00 78.49           C  
ATOM    460  NE2 GLN A  58      11.983  -5.293   5.400  1.00 78.49           N  
ATOM    461  OE1 GLN A  58      13.167  -4.604   3.616  1.00 78.49           O  
ATOM    462  N   ASP A  59      13.967   0.894   3.122  1.00 87.41           N  
ATOM    463  CA  ASP A  59      14.967   1.602   2.329  1.00 87.41           C  
ATOM    464  C   ASP A  59      14.423   2.936   1.824  1.00 87.41           C  
ATOM    465  CB  ASP A  59      15.425   0.741   1.149  1.00 87.41           C  
ATOM    466  O   ASP A  59      13.467   2.969   1.046  1.00 87.41           O  
ATOM    467  CG  ASP A  59      16.674   1.278   0.473  1.00 87.41           C  
ATOM    468  OD1 ASP A  59      16.890   2.509   0.479  1.00 87.41           O  
ATOM    469  OD2 ASP A  59      17.449   0.463  -0.074  1.00 87.41           O  
ATOM    470  N   ALA A  60      15.027   4.008   2.255  1.00 90.91           N  
ATOM    471  CA  ALA A  60      14.576   5.363   1.950  1.00 90.91           C  
ATOM    472  C   ALA A  60      14.610   5.627   0.447  1.00 90.91           C  
ATOM    473  CB  ALA A  60      15.434   6.388   2.687  1.00 90.91           C  
ATOM    474  O   ALA A  60      13.966   6.559  -0.041  1.00 90.91           O  
ATOM    475  N   ARG A  61      15.361   4.797  -0.297  1.00 94.70           N  
ATOM    476  CA  ARG A  61      15.496   4.979  -1.738  1.00 94.70           C  
ATOM    477  C   ARG A  61      14.193   4.648  -2.457  1.00 94.70           C  
ATOM    478  CB  ARG A  61      16.632   4.111  -2.285  1.00 94.70           C  
ATOM    479  O   ARG A  61      13.976   5.081  -3.591  1.00 94.70           O  
ATOM    480  CG  ARG A  61      18.016   4.552  -1.837  1.00 94.70           C  
ATOM    481  CD  ARG A  61      19.110   3.694  -2.456  1.00 94.70           C  
ATOM    482  NE  ARG A  61      18.944   2.283  -2.120  1.00 94.70           N  
ATOM    483  NH1 ARG A  61      19.199   1.523  -4.286  1.00 94.70           N  
ATOM    484  NH2 ARG A  61      18.827   0.037  -2.581  1.00 94.70           N  
ATOM    485  CZ  ARG A  61      18.990   1.284  -2.996  1.00 94.70           C  
ATOM    486  N   PHE A  62      13.442   3.861  -1.908  1.00 95.10           N  
ATOM    487  CA  PHE A  62      12.160   3.477  -2.486  1.00 95.10           C  
ATOM    488  C   PHE A  62      11.051   4.408  -2.008  1.00 95.10           C  
ATOM    489  CB  PHE A  62      11.819   2.027  -2.126  1.00 95.10           C  
ATOM    490  O   PHE A  62      10.710   4.419  -0.824  1.00 95.10           O  
ATOM    491  CG  PHE A  62      12.795   1.021  -2.674  1.00 95.10           C  
ATOM    492  CD1 PHE A  62      12.625   0.489  -3.947  1.00 95.10           C  
ATOM    493  CD2 PHE A  62      13.882   0.607  -1.916  1.00 95.10           C  
ATOM    494  CE1 PHE A  62      13.527  -0.442  -4.457  1.00 95.10           C  
ATOM    495  CE2 PHE A  62      14.787  -0.324  -2.419  1.00 95.10           C  
ATOM    496  CZ  PHE A  62      14.607  -0.848  -3.689  1.00 95.10           C  
ATOM    497  N   GLN A  63      10.476   5.165  -2.960  1.00 94.39           N  
ATOM    498  CA  GLN A  63       9.457   6.143  -2.592  1.00 94.39           C  
ATOM    499  C   GLN A  63       8.263   6.077  -3.539  1.00 94.39           C  
ATOM    500  CB  GLN A  63      10.045   7.555  -2.587  1.00 94.39           C  
ATOM    501  O   GLN A  63       8.429   5.866  -4.742  1.00 94.39           O  
ATOM    502  CG  GLN A  63      11.157   7.755  -1.565  1.00 94.39           C  
ATOM    503  CD  GLN A  63      11.749   9.151  -1.607  1.00 94.39           C  
ATOM    504  NE2 GLN A  63      12.663   9.435  -0.686  1.00 94.39           N  
ATOM    505  OE1 GLN A  63      11.388   9.967  -2.462  1.00 94.39           O  
ATOM    506  N   ILE A  64       7.106   6.268  -2.933  1.00 95.57           N  
ATOM    507  CA  ILE A  64       5.888   6.414  -3.722  1.00 95.57           C  
ATOM    508  C   ILE A  64       5.478   7.885  -3.769  1.00 95.57           C  
ATOM    509  CB  ILE A  64       4.738   5.556  -3.149  1.00 95.57           C  
ATOM    510  O   ILE A  64       5.281   8.515  -2.728  1.00 95.57           O  
ATOM    511  CG1 ILE A  64       5.160   4.084  -3.067  1.00 95.57           C  
ATOM    512  CG2 ILE A  64       3.471   5.716  -3.996  1.00 95.57           C  
ATOM    513  CD1 ILE A  64       4.139   3.185  -2.384  1.00 95.57           C  
ATOM    514  N   ILE A  65       5.315   8.369  -4.995  1.00 94.03           N  
ATOM    515  CA  ILE A  65       4.976   9.776  -5.172  1.00 94.03           C  
ATOM    516  C   ILE A  65       3.669   9.898  -5.952  1.00 94.03           C  
ATOM    517  CB  ILE A  65       6.106  10.543  -5.896  1.00 94.03           C  
ATOM    518  O   ILE A  65       3.524   9.314  -7.028  1.00 94.03           O  
ATOM    519  CG1 ILE A  65       7.417  10.430  -5.109  1.00 94.03           C  
ATOM    520  CG2 ILE A  65       5.717  12.009  -6.104  1.00 94.03           C  
ATOM    521  CD1 ILE A  65       8.639  10.927  -5.869  1.00 94.03           C  
ATOM    522  N   GLN A  66       2.788  10.632  -5.294  1.00 94.57           N  
ATOM    523  CA  GLN A  66       1.534  10.870  -6.001  1.00 94.57           C  
ATOM    524  C   GLN A  66       1.705  11.934  -7.082  1.00 94.57           C  
ATOM    525  CB  GLN A  66       0.436  11.289  -5.021  1.00 94.57           C  
ATOM    526  O   GLN A  66       2.217  13.023  -6.813  1.00 94.57           O  
ATOM    527  CG  GLN A  66      -0.944  11.401  -5.656  1.00 94.57           C  
ATOM    528  CD  GLN A  66      -2.025  11.750  -4.650  1.00 94.57           C  
ATOM    529  NE2 GLN A  66      -3.196  11.141  -4.804  1.00 94.57           N  
ATOM    530  OE1 GLN A  66      -1.810  12.559  -3.742  1.00 94.57           O  
ATOM    531  N   LEU A  67       1.253  11.597  -8.357  1.00 93.75           N  
ATOM    532  CA  LEU A  67       1.352  12.518  -9.484  1.00 93.75           C  
ATOM    533  C   LEU A  67       0.172  13.484  -9.502  1.00 93.75           C  
ATOM    534  CB  LEU A  67       1.414  11.746 -10.804  1.00 93.75           C  
ATOM    535  O   LEU A  67      -0.802  13.295  -8.768  1.00 93.75           O  
ATOM    536  CG  LEU A  67       2.618  10.822 -10.993  1.00 93.75           C  
ATOM    537  CD1 LEU A  67       2.486  10.039 -12.295  1.00 93.75           C  
ATOM    538  CD2 LEU A  67       3.915  11.624 -10.975  1.00 93.75           C  
ATOM    539  N   PRO A  68       0.270  14.590 -10.394  1.00 91.39           N  
ATOM    540  CA  PRO A  68      -0.851  15.530 -10.472  1.00 91.39           C  
ATOM    541  C   PRO A  68      -2.178  14.842 -10.784  1.00 91.39           C  
ATOM    542  CB  PRO A  68      -0.443  16.470 -11.610  1.00 91.39           C  
ATOM    543  O   PRO A  68      -3.231  15.283 -10.316  1.00 91.39           O  
ATOM    544  CG  PRO A  68       1.051  16.457 -11.600  1.00 91.39           C  
ATOM    545  CD  PRO A  68       1.513  15.079 -11.220  1.00 91.39           C  
ATOM    546  N   ASN A  69      -1.996  13.818 -11.715  1.00 91.77           N  
ATOM    547  CA  ASN A  69      -3.159  12.943 -11.821  1.00 91.77           C  
ATOM    548  C   ASN A  69      -3.331  12.085 -10.571  1.00 91.77           C  
ATOM    549  CB  ASN A  69      -3.052  12.056 -13.063  1.00 91.77           C  
ATOM    550  O   ASN A  69      -2.501  11.219 -10.288  1.00 91.77           O  
ATOM    551  CG  ASN A  69      -4.324  11.277 -13.336  1.00 91.77           C  
ATOM    552  ND2 ASN A  69      -4.399  10.655 -14.506  1.00 91.77           N  
ATOM    553  OD1 ASN A  69      -5.233  11.237 -12.502  1.00 91.77           O  
ATOM    554  N   ARG A  70      -4.430  12.312  -9.821  1.00 90.15           N  
ATOM    555  CA  ARG A  70      -4.601  11.791  -8.469  1.00 90.15           C  
ATOM    556  C   ARG A  70      -4.636  10.267  -8.469  1.00 90.15           C  
ATOM    557  CB  ARG A  70      -5.880  12.345  -7.837  1.00 90.15           C  
ATOM    558  O   ARG A  70      -4.418   9.635  -7.433  1.00 90.15           O  
ATOM    559  CG  ARG A  70      -7.156  11.879  -8.521  1.00 90.15           C  
ATOM    560  CD  ARG A  70      -8.395  12.479  -7.871  1.00 90.15           C  
ATOM    561  NE  ARG A  70      -9.622  11.949  -8.459  1.00 90.15           N  
ATOM    562  NH1 ARG A  70     -11.040  13.259  -7.190  1.00 90.15           N  
ATOM    563  NH2 ARG A  70     -11.898  11.784  -8.721  1.00 90.15           N  
ATOM    564  CZ  ARG A  70     -10.850  12.332  -8.122  1.00 90.15           C  
ATOM    565  N   HIS A  71      -4.759   9.636  -9.602  1.00 92.53           N  
ATOM    566  CA  HIS A  71      -4.894   8.188  -9.708  1.00 92.53           C  
ATOM    567  C   HIS A  71      -3.572   7.538 -10.100  1.00 92.53           C  
ATOM    568  CB  HIS A  71      -5.979   7.824 -10.723  1.00 92.53           C  
ATOM    569  O   HIS A  71      -3.489   6.314 -10.222  1.00 92.53           O  
ATOM    570  CG  HIS A  71      -7.286   8.509 -10.475  1.00 92.53           C  
ATOM    571  CD2 HIS A  71      -7.951   9.442 -11.196  1.00 92.53           C  
ATOM    572  ND1 HIS A  71      -8.061   8.253  -9.365  1.00 92.53           N  
ATOM    573  CE1 HIS A  71      -9.151   9.002  -9.415  1.00 92.53           C  
ATOM    574  NE2 HIS A  71      -9.108   9.733 -10.515  1.00 92.53           N  
ATOM    575  N   ASP A  72      -2.575   8.366 -10.230  1.00 95.04           N  
ATOM    576  CA  ASP A  72      -1.274   7.865 -10.662  1.00 95.04           C  
ATOM    577  C   ASP A  72      -0.220   8.065  -9.576  1.00 95.04           C  
ATOM    578  CB  ASP A  72      -0.834   8.555 -11.955  1.00 95.04           C  
ATOM    579  O   ASP A  72      -0.137   9.137  -8.973  1.00 95.04           O  
ATOM    580  CG  ASP A  72      -1.623   8.097 -13.169  1.00 95.04           C  
ATOM    581  OD1 ASP A  72      -2.354   7.088 -13.077  1.00 95.04           O  
ATOM    582  OD2 ASP A  72      -1.510   8.751 -14.229  1.00 95.04           O  
ATOM    583  N   PHE A  73       0.614   7.011  -9.470  1.00 96.50           N  
ATOM    584  CA  PHE A  73       1.667   7.037  -8.462  1.00 96.50           C  
ATOM    585  C   PHE A  73       2.997   6.588  -9.057  1.00 96.50           C  
ATOM    586  CB  PHE A  73       1.296   6.147  -7.272  1.00 96.50           C  
ATOM    587  O   PHE A  73       3.076   5.529  -9.684  1.00 96.50           O  
ATOM    588  CG  PHE A  73      -0.011   6.514  -6.624  1.00 96.50           C  
ATOM    589  CD1 PHE A  73      -0.038   7.293  -5.474  1.00 96.50           C  
ATOM    590  CD2 PHE A  73      -1.214   6.079  -7.165  1.00 96.50           C  
ATOM    591  CE1 PHE A  73      -1.247   7.634  -4.871  1.00 96.50           C  
ATOM    592  CE2 PHE A  73      -2.426   6.416  -6.569  1.00 96.50           C  
ATOM    593  CZ  PHE A  73      -2.440   7.192  -5.422  1.00 96.50           C  
ATOM    594  N   HIS A  74       3.986   7.491  -8.777  1.00 96.53           N  
ATOM    595  CA  HIS A  74       5.329   7.073  -9.165  1.00 96.53           C  
ATOM    596  C   HIS A  74       5.970   6.208  -8.085  1.00 96.53           C  
ATOM    597  CB  HIS A  74       6.208   8.293  -9.451  1.00 96.53           C  
ATOM    598  O   HIS A  74       5.933   6.555  -6.903  1.00 96.53           O  
ATOM    599  CG  HIS A  74       5.962   8.907 -10.792  1.00 96.53           C  
ATOM    600  CD2 HIS A  74       5.121   8.554 -11.792  1.00 96.53           C  
ATOM    601  ND1 HIS A  74       6.633  10.029 -11.231  1.00 96.53           N  
ATOM    602  CE1 HIS A  74       6.212  10.339 -12.446  1.00 96.53           C  
ATOM    603  NE2 HIS A  74       5.294   9.460 -12.809  1.00 96.53           N  
ATOM    604  N   MET A  75       6.461   5.090  -8.580  1.00 96.88           N  
ATOM    605  CA  MET A  75       7.257   4.243  -7.695  1.00 96.88           C  
ATOM    606  C   MET A  75       8.741   4.352  -8.028  1.00 96.88           C  
ATOM    607  CB  MET A  75       6.804   2.786  -7.794  1.00 96.88           C  
ATOM    608  O   MET A  75       9.260   3.573  -8.830  1.00 96.88           O  
ATOM    609  CG  MET A  75       5.321   2.585  -7.525  1.00 96.88           C  
ATOM    610  SD  MET A  75       4.944   0.906  -6.888  1.00 96.88           S  
ATOM    611  CE  MET A  75       3.137   1.014  -6.753  1.00 96.88           C  
ATOM    612  N   ASN A  76       9.408   5.205  -7.227  1.00 95.96           N  
ATOM    613  CA  ASN A  76      10.783   5.581  -7.539  1.00 95.96           C  
ATOM    614  C   ASN A  76      11.786   4.725  -6.772  1.00 95.96           C  
ATOM    615  CB  ASN A  76      11.014   7.064  -7.244  1.00 95.96           C  
ATOM    616  O   ASN A  76      11.567   4.401  -5.604  1.00 95.96           O  
ATOM    617  CG  ASN A  76      10.249   7.974  -8.184  1.00 95.96           C  
ATOM    618  ND2 ASN A  76      10.029   9.213  -7.762  1.00 95.96           N  
ATOM    619  OD1 ASN A  76       9.857   7.566  -9.281  1.00 95.96           O  
ATOM    620  N   ILE A  77      12.781   4.378  -7.497  1.00 96.78           N  
ATOM    621  CA  ILE A  77      13.992   3.851  -6.878  1.00 96.78           C  
ATOM    622  C   ILE A  77      15.146   4.829  -7.088  1.00 96.78           C  
ATOM    623  CB  ILE A  77      14.358   2.461  -7.443  1.00 96.78           C  
ATOM    624  O   ILE A  77      15.628   4.999  -8.210  1.00 96.78           O  
ATOM    625  CG1 ILE A  77      13.141   1.530  -7.401  1.00 96.78           C  
ATOM    626  CG2 ILE A  77      15.536   1.857  -6.673  1.00 96.78           C  
ATOM    627  CD1 ILE A  77      13.352   0.202  -8.115  1.00 96.78           C  
ATOM    628  N   LEU A  78      15.453   5.411  -5.951  1.00 95.25           N  
ATOM    629  CA  LEU A  78      16.558   6.358  -6.051  1.00 95.25           C  
ATOM    630  C   LEU A  78      17.899   5.634  -6.013  1.00 95.25           C  
ATOM    631  CB  LEU A  78      16.487   7.387  -4.920  1.00 95.25           C  
ATOM    632  O   LEU A  78      18.079   4.693  -5.237  1.00 95.25           O  
ATOM    633  CG  LEU A  78      15.171   8.154  -4.782  1.00 95.25           C  
ATOM    634  CD1 LEU A  78      15.204   9.046  -3.545  1.00 95.25           C  
ATOM    635  CD2 LEU A  78      14.898   8.978  -6.035  1.00 95.25           C  
ATOM    636  N   ASP A  79      18.779   5.894  -6.904  1.00 95.27           N  
ATOM    637  CA  ASP A  79      20.118   5.313  -6.907  1.00 95.27           C  
ATOM    638  C   ASP A  79      20.055   3.789  -6.993  1.00 95.27           C  
ATOM    639  CB  ASP A  79      20.891   5.738  -5.657  1.00 95.27           C  
ATOM    640  O   ASP A  79      20.296   3.096  -6.002  1.00 95.27           O  
ATOM    641  CG  ASP A  79      22.366   5.385  -5.723  1.00 95.27           C  
ATOM    642  OD1 ASP A  79      22.941   5.372  -6.833  1.00 95.27           O  
ATOM    643  OD2 ASP A  79      22.959   5.115  -4.656  1.00 95.27           O  
ATOM    644  N   THR A  80      19.695   3.251  -8.142  1.00 96.16           N  
ATOM    645  CA  THR A  80      19.492   1.824  -8.362  1.00 96.16           C  
ATOM    646  C   THR A  80      20.786   1.051  -8.126  1.00 96.16           C  
ATOM    647  CB  THR A  80      18.978   1.546  -9.787  1.00 96.16           C  
ATOM    648  O   THR A  80      21.866   1.506  -8.509  1.00 96.16           O  
ATOM    649  CG2 THR A  80      17.559   2.075  -9.973  1.00 96.16           C  
ATOM    650  OG1 THR A  80      19.842   2.185 -10.734  1.00 96.16           O  
ATOM    651  N   ARG A  81      20.625  -0.091  -7.487  1.00 95.11           N  
ATOM    652  CA  ARG A  81      21.715  -1.034  -7.260  1.00 95.11           C  
ATOM    653  C   ARG A  81      21.440  -2.366  -7.949  1.00 95.11           C  
ATOM    654  CB  ARG A  81      21.933  -1.254  -5.762  1.00 95.11           C  
ATOM    655  O   ARG A  81      20.293  -2.673  -8.283  1.00 95.11           O  
ATOM    656  CG  ARG A  81      22.188   0.026  -4.982  1.00 95.11           C  
ATOM    657  CD  ARG A  81      22.297  -0.238  -3.486  1.00 95.11           C  
ATOM    658  NE  ARG A  81      22.464   1.001  -2.732  1.00 95.11           N  
ATOM    659  NH1 ARG A  81      22.580  -0.029  -0.667  1.00 95.11           N  
ATOM    660  NH2 ARG A  81      22.740   2.252  -0.826  1.00 95.11           N  
ATOM    661  CZ  ARG A  81      22.594   1.072  -1.410  1.00 95.11           C  
ATOM    662  N   ARG A  82      22.534  -3.134  -8.218  1.00 92.63           N  
ATOM    663  CA  ARG A  82      22.401  -4.413  -8.908  1.00 92.63           C  
ATOM    664  C   ARG A  82      21.420  -5.328  -8.183  1.00 92.63           C  
ATOM    665  CB  ARG A  82      23.763  -5.100  -9.035  1.00 92.63           C  
ATOM    666  O   ARG A  82      20.672  -6.074  -8.818  1.00 92.63           O  
ATOM    667  CG  ARG A  82      24.655  -4.505 -10.112  1.00 92.63           C  
ATOM    668  CD  ARG A  82      25.865  -5.386 -10.393  1.00 92.63           C  
ATOM    669  NE  ARG A  82      26.746  -4.789 -11.392  1.00 92.63           N  
ATOM    670  NH1 ARG A  82      27.839  -6.759 -11.906  1.00 92.63           N  
ATOM    671  NH2 ARG A  82      28.413  -4.812 -12.972  1.00 92.63           N  
ATOM    672  CZ  ARG A  82      27.664  -5.455 -12.087  1.00 92.63           C  
ATOM    673  N   ASN A  83      21.355  -5.201  -6.855  1.00 92.96           N  
ATOM    674  CA  ASN A  83      20.506  -6.061  -6.037  1.00 92.96           C  
ATOM    675  C   ASN A  83      19.042  -5.636  -6.110  1.00 92.96           C  
ATOM    676  CB  ASN A  83      20.986  -6.065  -4.584  1.00 92.96           C  
ATOM    677  O   ASN A  83      18.164  -6.328  -5.590  1.00 92.96           O  
ATOM    678  CG  ASN A  83      20.920  -4.692  -3.944  1.00 92.96           C  
ATOM    679  ND2 ASN A  83      21.177  -4.633  -2.642  1.00 92.96           N  
ATOM    680  OD1 ASN A  83      20.640  -3.694  -4.613  1.00 92.96           O  
ATOM    681  N   ASP A  84      18.807  -4.531  -6.750  1.00 94.84           N  
ATOM    682  CA  ASP A  84      17.436  -4.044  -6.872  1.00 94.84           C  
ATOM    683  C   ASP A  84      16.717  -4.715  -8.040  1.00 94.84           C  
ATOM    684  CB  ASP A  84      17.421  -2.524  -7.049  1.00 94.84           C  
ATOM    685  O   ASP A  84      15.498  -4.594  -8.177  1.00 94.84           O  
ATOM    686  CG  ASP A  84      17.869  -1.777  -5.805  1.00 94.84           C  
ATOM    687  OD1 ASP A  84      17.686  -2.297  -4.683  1.00 94.84           O  
ATOM    688  OD2 ASP A  84      18.406  -0.658  -5.948  1.00 94.84           O  
ATOM    689  N   SER A  85      17.504  -5.424  -8.926  1.00 95.91           N  
ATOM    690  CA  SER A  85      16.870  -6.155 -10.019  1.00 95.91           C  
ATOM    691  C   SER A  85      15.854  -7.163  -9.493  1.00 95.91           C  
ATOM    692  CB  SER A  85      17.922  -6.873 -10.866  1.00 95.91           C  
ATOM    693  O   SER A  85      16.132  -7.893  -8.539  1.00 95.91           O  
ATOM    694  OG  SER A  85      18.753  -5.939 -11.532  1.00 95.91           O  
ATOM    695  N   GLY A  86      14.652  -7.237 -10.119  1.00 95.80           N  
ATOM    696  CA  GLY A  86      13.615  -8.164  -9.692  1.00 95.80           C  
ATOM    697  C   GLY A  86      12.227  -7.757 -10.148  1.00 95.80           C  
ATOM    698  O   GLY A  86      12.077  -6.835 -10.954  1.00 95.80           O  
ATOM    699  N   ILE A  87      11.292  -8.529  -9.668  1.00 96.48           N  
ATOM    700  CA  ILE A  87       9.897  -8.279 -10.014  1.00 96.48           C  
ATOM    701  C   ILE A  87       9.224  -7.479  -8.901  1.00 96.48           C  
ATOM    702  CB  ILE A  87       9.132  -9.598 -10.264  1.00 96.48           C  
ATOM    703  O   ILE A  87       9.326  -7.834  -7.724  1.00 96.48           O  
ATOM    704  CG1 ILE A  87       9.765 -10.371 -11.427  1.00 96.48           C  
ATOM    705  CG2 ILE A  87       7.650  -9.320 -10.533  1.00 96.48           C  
ATOM    706  CD1 ILE A  87       9.193 -11.768 -11.626  1.00 96.48           C  
ATOM    707  N   TYR A  88       8.557  -6.411  -9.310  1.00 96.21           N  
ATOM    708  CA  TYR A  88       7.834  -5.570  -8.363  1.00 96.21           C  
ATOM    709  C   TYR A  88       6.332  -5.638  -8.609  1.00 96.21           C  
ATOM    710  CB  TYR A  88       8.313  -4.118  -8.458  1.00 96.21           C  
ATOM    711  O   TYR A  88       5.891  -5.820  -9.746  1.00 96.21           O  
ATOM    712  CG  TYR A  88       9.741  -3.920  -8.011  1.00 96.21           C  
ATOM    713  CD1 TYR A  88      10.032  -3.455  -6.730  1.00 96.21           C  
ATOM    714  CD2 TYR A  88      10.802  -4.195  -8.867  1.00 96.21           C  
ATOM    715  CE1 TYR A  88      11.346  -3.268  -6.314  1.00 96.21           C  
ATOM    716  CE2 TYR A  88      12.120  -4.012  -8.462  1.00 96.21           C  
ATOM    717  OH  TYR A  88      13.684  -3.367  -6.779  1.00 96.21           O  
ATOM    718  CZ  TYR A  88      12.382  -3.550  -7.185  1.00 96.21           C  
ATOM    719  N   LEU A  89       5.636  -5.512  -7.478  1.00 95.08           N  
ATOM    720  CA  LEU A  89       4.178  -5.520  -7.515  1.00 95.08           C  
ATOM    721  C   LEU A  89       3.608  -4.345  -6.726  1.00 95.08           C  
ATOM    722  CB  LEU A  89       3.634  -6.837  -6.955  1.00 95.08           C  
ATOM    723  O   LEU A  89       4.224  -3.880  -5.765  1.00 95.08           O  
ATOM    724  CG  LEU A  89       4.183  -8.119  -7.583  1.00 95.08           C  
ATOM    725  CD1 LEU A  89       4.132  -9.265  -6.579  1.00 95.08           C  
ATOM    726  CD2 LEU A  89       3.405  -8.472  -8.846  1.00 95.08           C  
ATOM    727  N   CYS A  90       2.452  -3.957  -7.178  1.00 94.44           N  
ATOM    728  CA  CYS A  90       1.709  -2.926  -6.463  1.00 94.44           C  
ATOM    729  C   CYS A  90       0.310  -3.411  -6.102  1.00 94.44           C  
ATOM    730  CB  CYS A  90       1.615  -1.652  -7.304  1.00 94.44           C  
ATOM    731  O   CYS A  90      -0.303  -4.168  -6.857  1.00 94.44           O  
ATOM    732  SG  CYS A  90       0.818  -0.274  -6.451  1.00 94.44           S  
ATOM    733  N   GLY A  91      -0.129  -3.056  -4.942  1.00 94.36           N  
ATOM    734  CA  GLY A  91      -1.473  -3.397  -4.504  1.00 94.36           C  
ATOM    735  C   GLY A  91      -2.223  -2.222  -3.906  1.00 94.36           C  
ATOM    736  O   GLY A  91      -1.667  -1.468  -3.105  1.00 94.36           O  
ATOM    737  N   ALA A  92      -3.432  -2.004  -4.401  1.00 93.18           N  
ATOM    738  CA  ALA A  92      -4.333  -1.043  -3.770  1.00 93.18           C  
ATOM    739  C   ALA A  92      -5.222  -1.723  -2.733  1.00 93.18           C  
ATOM    740  CB  ALA A  92      -5.189  -0.345  -4.824  1.00 93.18           C  
ATOM    741  O   ALA A  92      -5.883  -2.720  -3.031  1.00 93.18           O  
ATOM    742  N   ILE A  93      -5.168  -1.113  -1.549  1.00 91.36           N  
ATOM    743  CA  ILE A  93      -5.836  -1.769  -0.430  1.00 91.36           C  
ATOM    744  C   ILE A  93      -6.987  -0.897   0.068  1.00 91.36           C  
ATOM    745  CB  ILE A  93      -4.849  -2.063   0.723  1.00 91.36           C  
ATOM    746  O   ILE A  93      -6.810   0.300   0.303  1.00 91.36           O  
ATOM    747  CG1 ILE A  93      -3.673  -2.906   0.217  1.00 91.36           C  
ATOM    748  CG2 ILE A  93      -5.566  -2.763   1.882  1.00 91.36           C  
ATOM    749  CD1 ILE A  93      -2.379  -2.688   0.988  1.00 91.36           C  
ATOM    750  N   SER A  94      -8.137  -1.544   0.178  1.00 89.62           N  
ATOM    751  CA  SER A  94      -9.298  -0.961   0.843  1.00 89.62           C  
ATOM    752  C   SER A  94      -9.698  -1.773   2.070  1.00 89.62           C  
ATOM    753  CB  SER A  94     -10.479  -0.867  -0.124  1.00 89.62           C  
ATOM    754  O   SER A  94      -9.954  -2.974   1.969  1.00 89.62           O  
ATOM    755  OG  SER A  94     -11.633  -0.377   0.537  1.00 89.62           O  
ATOM    756  N   LEU A  95      -9.609  -1.160   3.170  1.00 82.82           N  
ATOM    757  CA  LEU A  95      -9.875  -1.886   4.407  1.00 82.82           C  
ATOM    758  C   LEU A  95     -11.348  -1.785   4.791  1.00 82.82           C  
ATOM    759  CB  LEU A  95      -9.001  -1.349   5.543  1.00 82.82           C  
ATOM    760  O   LEU A  95     -11.923  -2.739   5.319  1.00 82.82           O  
ATOM    761  CG  LEU A  95      -7.502  -1.632   5.437  1.00 82.82           C  
ATOM    762  CD1 LEU A  95      -6.746  -0.913   6.549  1.00 82.82           C  
ATOM    763  CD2 LEU A  95      -7.236  -3.133   5.487  1.00 82.82           C  
ATOM    764  N   HIS A  96     -12.050  -0.779   4.554  1.00 78.01           N  
ATOM    765  CA  HIS A  96     -13.446  -0.497   4.867  1.00 78.01           C  
ATOM    766  C   HIS A  96     -14.138   0.213   3.709  1.00 78.01           C  
ATOM    767  CB  HIS A  96     -13.550   0.347   6.139  1.00 78.01           C  
ATOM    768  O   HIS A  96     -13.569   1.127   3.107  1.00 78.01           O  
ATOM    769  CG  HIS A  96     -14.912   0.335   6.757  1.00 78.01           C  
ATOM    770  CD2 HIS A  96     -15.372  -0.262   7.882  1.00 78.01           C  
ATOM    771  ND1 HIS A  96     -15.986   0.996   6.204  1.00 78.01           N  
ATOM    772  CE1 HIS A  96     -17.052   0.806   6.964  1.00 78.01           C  
ATOM    773  NE2 HIS A  96     -16.706   0.046   7.989  1.00 78.01           N  
ATOM    774  N   PRO A  97     -15.566  -0.113   3.539  1.00 72.22           N  
ATOM    775  CA  PRO A  97     -16.476  -0.990   4.278  1.00 72.22           C  
ATOM    776  C   PRO A  97     -16.234  -2.470   3.991  1.00 72.22           C  
ATOM    777  CB  PRO A  97     -17.860  -0.558   3.786  1.00 72.22           C  
ATOM    778  O   PRO A  97     -16.571  -3.326   4.812  1.00 72.22           O  
ATOM    779  CG  PRO A  97     -17.611   0.074   2.454  1.00 72.22           C  
ATOM    780  CD  PRO A  97     -16.207   0.608   2.434  1.00 72.22           C  
ATOM    781  N   LYS A  98     -15.561  -2.816   2.877  1.00 80.41           N  
ATOM    782  CA  LYS A  98     -15.194  -4.181   2.512  1.00 80.41           C  
ATOM    783  C   LYS A  98     -13.706  -4.282   2.190  1.00 80.41           C  
ATOM    784  CB  LYS A  98     -16.022  -4.659   1.318  1.00 80.41           C  
ATOM    785  O   LYS A  98     -13.222  -3.641   1.254  1.00 80.41           O  
ATOM    786  CG  LYS A  98     -15.871  -6.143   1.015  1.00 80.41           C  
ATOM    787  CD  LYS A  98     -16.759  -6.568  -0.148  1.00 80.41           C  
ATOM    788  CE  LYS A  98     -16.571  -8.041  -0.485  1.00 80.41           C  
ATOM    789  NZ  LYS A  98     -17.433  -8.461  -1.630  1.00 80.41           N  
ATOM    790  N   ALA A  99     -13.009  -5.025   3.106  1.00 84.36           N  
ATOM    791  CA  ALA A  99     -11.573  -5.190   2.901  1.00 84.36           C  
ATOM    792  C   ALA A  99     -11.285  -5.900   1.581  1.00 84.36           C  
ATOM    793  CB  ALA A  99     -10.955  -5.963   4.063  1.00 84.36           C  
ATOM    794  O   ALA A  99     -11.807  -6.988   1.328  1.00 84.36           O  
ATOM    795  N   LYS A 100     -10.600  -5.276   0.715  1.00 88.18           N  
ATOM    796  CA  LYS A 100     -10.272  -5.800  -0.608  1.00 88.18           C  
ATOM    797  C   LYS A 100      -8.877  -5.360  -1.043  1.00 88.18           C  
ATOM    798  CB  LYS A 100     -11.308  -5.346  -1.637  1.00 88.18           C  
ATOM    799  O   LYS A 100      -8.427  -4.267  -0.691  1.00 88.18           O  
ATOM    800  CG  LYS A 100     -11.089  -5.918  -3.030  1.00 88.18           C  
ATOM    801  CD  LYS A 100     -12.137  -5.413  -4.013  1.00 88.18           C  
ATOM    802  CE  LYS A 100     -11.887  -5.943  -5.419  1.00 88.18           C  
ATOM    803  NZ  LYS A 100     -12.908  -5.444  -6.388  1.00 88.18           N  
ATOM    804  N   ILE A 101      -8.243  -6.292  -1.835  1.00 90.58           N  
ATOM    805  CA  ILE A 101      -6.942  -5.957  -2.403  1.00 90.58           C  
ATOM    806  C   ILE A 101      -6.999  -6.069  -3.925  1.00 90.58           C  
ATOM    807  CB  ILE A 101      -5.827  -6.868  -1.841  1.00 90.58           C  
ATOM    808  O   ILE A 101      -7.412  -7.099  -4.463  1.00 90.58           O  
ATOM    809  CG1 ILE A 101      -5.726  -6.710  -0.319  1.00 90.58           C  
ATOM    810  CG2 ILE A 101      -4.487  -6.559  -2.514  1.00 90.58           C  
ATOM    811  CD1 ILE A 101      -4.777  -7.699   0.344  1.00 90.58           C  
ATOM    812  N   GLU A 102      -6.673  -4.971  -4.563  1.00 91.76           N  
ATOM    813  CA  GLU A 102      -6.496  -4.982  -6.012  1.00 91.76           C  
ATOM    814  C   GLU A 102      -5.017  -5.011  -6.387  1.00 91.76           C  
ATOM    815  CB  GLU A 102      -7.176  -3.766  -6.646  1.00 91.76           C  
ATOM    816  O   GLU A 102      -4.297  -4.035  -6.169  1.00 91.76           O  
ATOM    817  CG  GLU A 102      -8.686  -3.739  -6.461  1.00 91.76           C  
ATOM    818  CD  GLU A 102      -9.349  -2.536  -7.112  1.00 91.76           C  
ATOM    819  OE1 GLU A 102     -10.589  -2.398  -7.011  1.00 91.76           O  
ATOM    820  OE2 GLU A 102      -8.623  -1.726  -7.730  1.00 91.76           O  
ATOM    821  N   GLU A 103      -4.582  -6.101  -7.042  1.00 91.72           N  
ATOM    822  CA  GLU A 103      -3.163  -6.286  -7.331  1.00 91.72           C  
ATOM    823  C   GLU A 103      -2.849  -5.957  -8.788  1.00 91.72           C  
ATOM    824  CB  GLU A 103      -2.731  -7.719  -7.011  1.00 91.72           C  
ATOM    825  O   GLU A 103      -3.650  -6.241  -9.680  1.00 91.72           O  
ATOM    826  CG  GLU A 103      -2.848  -8.082  -5.537  1.00 91.72           C  
ATOM    827  CD  GLU A 103      -2.402  -9.503  -5.232  1.00 91.72           C  
ATOM    828  OE1 GLU A 103      -3.150 -10.241  -4.553  1.00 91.72           O  
ATOM    829  OE2 GLU A 103      -1.294  -9.880  -5.675  1.00 91.72           O  
ATOM    830  N   SER A 104      -1.722  -5.361  -8.939  1.00 92.36           N  
ATOM    831  CA  SER A 104      -1.258  -5.118 -10.302  1.00 92.36           C  
ATOM    832  C   SER A 104      -0.486  -6.316 -10.844  1.00 92.36           C  
ATOM    833  CB  SER A 104      -0.380  -3.868 -10.355  1.00 92.36           C  
ATOM    834  O   SER A 104      -0.009  -7.153 -10.075  1.00 92.36           O  
ATOM    835  OG  SER A 104       0.891  -4.122  -9.781  1.00 92.36           O  
ATOM    836  N   PRO A 105      -0.468  -6.469 -12.265  1.00 92.58           N  
ATOM    837  CA  PRO A 105       0.559  -7.387 -12.764  1.00 92.58           C  
ATOM    838  C   PRO A 105       1.964  -7.007 -12.302  1.00 92.58           C  
ATOM    839  CB  PRO A 105       0.432  -7.265 -14.285  1.00 92.58           C  
ATOM    840  O   PRO A 105       2.221  -5.842 -11.991  1.00 92.58           O  
ATOM    841  CG  PRO A 105      -0.918  -6.664 -14.508  1.00 92.58           C  
ATOM    842  CD  PRO A 105      -1.274  -5.831 -13.311  1.00 92.58           C  
ATOM    843  N   GLY A 106       2.916  -8.070 -12.242  1.00 93.63           N  
ATOM    844  CA  GLY A 106       4.302  -7.802 -11.894  1.00 93.63           C  
ATOM    845  C   GLY A 106       5.050  -7.038 -12.970  1.00 93.63           C  
ATOM    846  O   GLY A 106       4.774  -7.201 -14.160  1.00 93.63           O  
ATOM    847  N   ALA A 107       5.918  -6.130 -12.499  1.00 96.07           N  
ATOM    848  CA  ALA A 107       6.826  -5.405 -13.383  1.00 96.07           C  
ATOM    849  C   ALA A 107       8.282  -5.683 -13.022  1.00 96.07           C  
ATOM    850  CB  ALA A 107       6.544  -3.906 -13.322  1.00 96.07           C  
ATOM    851  O   ALA A 107       8.639  -5.726 -11.843  1.00 96.07           O  
ATOM    852  N   GLU A 108       9.095  -5.805 -14.140  1.00 96.97           N  
ATOM    853  CA  GLU A 108      10.469  -6.238 -13.905  1.00 96.97           C  
ATOM    854  C   GLU A 108      11.452  -5.087 -14.100  1.00 96.97           C  
ATOM    855  CB  GLU A 108      10.832  -7.402 -14.830  1.00 96.97           C  
ATOM    856  O   GLU A 108      11.370  -4.355 -15.088  1.00 96.97           O  
ATOM    857  CG  GLU A 108      12.190  -8.022 -14.535  1.00 96.97           C  
ATOM    858  CD  GLU A 108      12.494  -9.238 -15.396  1.00 96.97           C  
ATOM    859  OE1 GLU A 108      13.523  -9.910 -15.155  1.00 96.97           O  
ATOM    860  OE2 GLU A 108      11.698  -9.520 -16.319  1.00 96.97           O  
ATOM    861  N   LEU A 109      12.337  -4.859 -13.075  1.00 97.10           N  
ATOM    862  CA  LEU A 109      13.465  -3.938 -13.159  1.00 97.10           C  
ATOM    863  C   LEU A 109      14.751  -4.682 -13.500  1.00 97.10           C  
ATOM    864  CB  LEU A 109      13.636  -3.178 -11.841  1.00 97.10           C  
ATOM    865  O   LEU A 109      15.109  -5.652 -12.828  1.00 97.10           O  
ATOM    866  CG  LEU A 109      14.838  -2.237 -11.752  1.00 97.10           C  
ATOM    867  CD1 LEU A 109      14.642  -1.036 -12.671  1.00 97.10           C  
ATOM    868  CD2 LEU A 109      15.058  -1.785 -10.312  1.00 97.10           C  
ATOM    869  N   VAL A 110      15.407  -4.225 -14.579  1.00 96.45           N  
ATOM    870  CA  VAL A 110      16.705  -4.772 -14.958  1.00 96.45           C  
ATOM    871  C   VAL A 110      17.781  -3.698 -14.815  1.00 96.45           C  
ATOM    872  CB  VAL A 110      16.690  -5.323 -16.401  1.00 96.45           C  
ATOM    873  O   VAL A 110      17.740  -2.675 -15.502  1.00 96.45           O  
ATOM    874  CG1 VAL A 110      18.050  -5.913 -16.769  1.00 96.45           C  
ATOM    875  CG2 VAL A 110      15.589  -6.370 -16.561  1.00 96.45           C  
ATOM    876  N   VAL A 111      18.661  -3.916 -13.829  1.00 96.21           N  
ATOM    877  CA  VAL A 111      19.748  -2.966 -13.615  1.00 96.21           C  
ATOM    878  C   VAL A 111      20.980  -3.405 -14.404  1.00 96.21           C  
ATOM    879  CB  VAL A 111      20.096  -2.829 -12.116  1.00 96.21           C  
ATOM    880  O   VAL A 111      21.475  -4.520 -14.224  1.00 96.21           O  
ATOM    881  CG1 VAL A 111      21.226  -1.822 -11.913  1.00 96.21           C  
ATOM    882  CG2 VAL A 111      18.860  -2.418 -11.318  1.00 96.21           C  
ATOM    883  N   THR A 112      21.419  -2.526 -15.369  1.00 95.23           N  
ATOM    884  CA  THR A 112      22.579  -2.832 -16.199  1.00 95.23           C  
ATOM    885  C   THR A 112      23.850  -2.251 -15.586  1.00 95.23           C  
ATOM    886  CB  THR A 112      22.401  -2.289 -17.629  1.00 95.23           C  
ATOM    887  O   THR A 112      23.790  -1.523 -14.593  1.00 95.23           O  
ATOM    888  CG2 THR A 112      21.168  -2.889 -18.296  1.00 95.23           C  
ATOM    889  OG1 THR A 112      22.259  -0.864 -17.579  1.00 95.23           O  
ATOM    890  N   GLU A 113      24.984  -2.565 -16.247  1.00 92.55           N  
ATOM    891  CA  GLU A 113      26.276  -2.071 -15.779  1.00 92.55           C  
ATOM    892  C   GLU A 113      26.332  -0.547 -15.819  1.00 92.55           C  
ATOM    893  CB  GLU A 113      27.413  -2.662 -16.616  1.00 92.55           C  
ATOM    894  O   GLU A 113      25.650   0.083 -16.630  1.00 92.55           O  
ATOM    895  CG  GLU A 113      27.568  -4.169 -16.468  1.00 92.55           C  
ATOM    896  CD  GLU A 113      28.673  -4.747 -17.338  1.00 92.55           C  
ATOM    897  OE1 GLU A 113      28.929  -5.970 -17.260  1.00 92.55           O  
ATOM    898  OE2 GLU A 113      29.287  -3.971 -18.103  1.00 92.55           O  
ATOM    899  N   ARG A 114      27.140   0.044 -14.918  1.00 92.34           N  
ATOM    900  CA  ARG A 114      27.316   1.491 -14.861  1.00 92.34           C  
ATOM    901  C   ARG A 114      27.992   2.011 -16.125  1.00 92.34           C  
ATOM    902  CB  ARG A 114      28.135   1.885 -13.630  1.00 92.34           C  
ATOM    903  O   ARG A 114      29.031   1.493 -16.538  1.00 92.34           O  
ATOM    904  CG  ARG A 114      28.193   3.384 -13.382  1.00 92.34           C  
ATOM    905  CD  ARG A 114      28.856   3.711 -12.052  1.00 92.34           C  
ATOM    906  NE  ARG A 114      28.855   5.147 -11.787  1.00 92.34           N  
ATOM    907  NH1 ARG A 114      29.974   4.986  -9.773  1.00 92.34           N  
ATOM    908  NH2 ARG A 114      29.329   7.036 -10.570  1.00 92.34           N  
ATOM    909  CZ  ARG A 114      29.386   5.720 -10.711  1.00 92.34           C  
ATOM    910  N   ILE A 115      27.268   2.784 -16.867  1.00 84.83           N  
ATOM    911  CA  ILE A 115      27.844   3.385 -18.065  1.00 84.83           C  
ATOM    912  C   ILE A 115      28.404   4.766 -17.730  1.00 84.83           C  
ATOM    913  CB  ILE A 115      26.804   3.490 -19.202  1.00 84.83           C  
ATOM    914  O   ILE A 115      27.879   5.461 -16.857  1.00 84.83           O  
ATOM    915  CG1 ILE A 115      25.635   2.531 -18.946  1.00 84.83           C  
ATOM    916  CG2 ILE A 115      27.456   3.208 -20.559  1.00 84.83           C  
ATOM    917  CD1 ILE A 115      24.437   2.759 -19.857  1.00 84.83           C  
TER     918      ILE A 115                                                      
ATOM    919  N   ARG B 432      -0.811  13.322  18.931  1.00 58.56           N  
ATOM    920  CA  ARG B 432      -0.485  12.031  18.332  1.00 58.56           C  
ATOM    921  C   ARG B 432      -1.670  11.074  18.417  1.00 58.56           C  
ATOM    922  CB  ARG B 432       0.736  11.414  19.016  1.00 58.56           C  
ATOM    923  O   ARG B 432      -1.940  10.328  17.474  1.00 58.56           O  
ATOM    924  CG  ARG B 432       2.060  12.015  18.572  1.00 58.56           C  
ATOM    925  CD  ARG B 432       3.246  11.299  19.204  1.00 58.56           C  
ATOM    926  NE  ARG B 432       4.510  11.941  18.858  1.00 58.56           N  
ATOM    927  NH1 ARG B 432       5.830  10.422  19.992  1.00 58.56           N  
ATOM    928  NH2 ARG B 432       6.796  12.170  18.867  1.00 58.56           N  
ATOM    929  CZ  ARG B 432       5.709  11.509  19.240  1.00 58.56           C  
ATOM    930  N   GLU B 433      -2.547  11.184  19.428  1.00 63.43           N  
ATOM    931  CA  GLU B 433      -3.733  10.367  19.669  1.00 63.43           C  
ATOM    932  C   GLU B 433      -4.894  10.805  18.781  1.00 63.43           C  
ATOM    933  CB  GLU B 433      -4.143  10.435  21.142  1.00 63.43           C  
ATOM    934  O   GLU B 433      -5.627   9.967  18.251  1.00 63.43           O  
ATOM    935  CG  GLU B 433      -3.164   9.750  22.085  1.00 63.43           C  
ATOM    936  CD  GLU B 433      -3.569   9.851  23.547  1.00 63.43           C  
ATOM    937  OE1 GLU B 433      -2.844   9.315  24.416  1.00 63.43           O  
ATOM    938  OE2 GLU B 433      -4.619  10.471  23.826  1.00 63.43           O  
ATOM    939  N   GLU B 434      -4.975  12.027  18.407  1.00 77.93           N  
ATOM    940  CA  GLU B 434      -5.990  12.579  17.515  1.00 77.93           C  
ATOM    941  C   GLU B 434      -5.639  12.320  16.053  1.00 77.93           C  
ATOM    942  CB  GLU B 434      -6.159  14.081  17.757  1.00 77.93           C  
ATOM    943  O   GLU B 434      -6.526  12.092  15.227  1.00 77.93           O  
ATOM    944  CG  GLU B 434      -7.008  14.416  18.975  1.00 77.93           C  
ATOM    945  CD  GLU B 434      -7.202  15.910  19.178  1.00 77.93           C  
ATOM    946  OE1 GLU B 434      -7.848  16.308  20.174  1.00 77.93           O  
ATOM    947  OE2 GLU B 434      -6.705  16.689  18.335  1.00 77.93           O  
ATOM    948  N   GLU B 435      -4.368  12.096  15.871  1.00 84.91           N  
ATOM    949  CA  GLU B 435      -3.861  11.880  14.519  1.00 84.91           C  
ATOM    950  C   GLU B 435      -4.128  10.453  14.051  1.00 84.91           C  
ATOM    951  CB  GLU B 435      -2.362  12.183  14.453  1.00 84.91           C  
ATOM    952  O   GLU B 435      -4.484  10.230  12.892  1.00 84.91           O  
ATOM    953  CG  GLU B 435      -1.786  12.137  13.045  1.00 84.91           C  
ATOM    954  CD  GLU B 435      -0.314  12.511  12.986  1.00 84.91           C  
ATOM    955  OE1 GLU B 435       0.277  12.479  11.883  1.00 84.91           O  
ATOM    956  OE2 GLU B 435       0.254  12.837  14.052  1.00 84.91           O  
ATOM    957  N   ALA B 436      -4.069   9.466  14.882  1.00 84.79           N  
ATOM    958  CA  ALA B 436      -4.330   8.063  14.571  1.00 84.79           C  
ATOM    959  C   ALA B 436      -5.811   7.831  14.284  1.00 84.79           C  
ATOM    960  CB  ALA B 436      -3.867   7.169  15.719  1.00 84.79           C  
ATOM    961  O   ALA B 436      -6.162   7.109  13.349  1.00 84.79           O  
ATOM    962  N   ALA B 437      -6.666   8.422  15.087  1.00 85.36           N  
ATOM    963  CA  ALA B 437      -8.114   8.350  14.909  1.00 85.36           C  
ATOM    964  C   ALA B 437      -8.536   8.984  13.586  1.00 85.36           C  
ATOM    965  CB  ALA B 437      -8.828   9.031  16.073  1.00 85.36           C  
ATOM    966  O   ALA B 437      -9.368   8.431  12.863  1.00 85.36           O  
ATOM    967  N   ARG B 438      -8.007  10.063  13.297  1.00 86.70           N  
ATOM    968  CA  ARG B 438      -8.285  10.759  12.045  1.00 86.70           C  
ATOM    969  C   ARG B 438      -7.846   9.924  10.846  1.00 86.70           C  
ATOM    970  CB  ARG B 438      -7.587  12.120  12.019  1.00 86.70           C  
ATOM    971  O   ARG B 438      -8.545   9.870   9.832  1.00 86.70           O  
ATOM    972  CG  ARG B 438      -8.272  13.180  12.868  1.00 86.70           C  
ATOM    973  CD  ARG B 438      -7.576  14.529  12.755  1.00 86.70           C  
ATOM    974  NE  ARG B 438      -8.090  15.484  13.733  1.00 86.70           N  
ATOM    975  NH1 ARG B 438      -6.782  17.245  13.008  1.00 86.70           N  
ATOM    976  NH2 ARG B 438      -8.234  17.534  14.758  1.00 86.70           N  
ATOM    977  CZ  ARG B 438      -7.701  16.752  13.831  1.00 86.70           C  
ATOM    978  N   ARG B 439      -6.725   9.325  10.932  1.00 85.61           N  
ATOM    979  CA  ARG B 439      -6.207   8.469   9.869  1.00 85.61           C  
ATOM    980  C   ARG B 439      -7.115   7.265   9.644  1.00 85.61           C  
ATOM    981  CB  ARG B 439      -4.788   8.000  10.200  1.00 85.61           C  
ATOM    982  O   ARG B 439      -7.347   6.860   8.503  1.00 85.61           O  
ATOM    983  CG  ARG B 439      -3.733   9.087  10.065  1.00 85.61           C  
ATOM    984  CD  ARG B 439      -2.353   8.586  10.468  1.00 85.61           C  
ATOM    985  NE  ARG B 439      -1.843   7.595   9.524  1.00 85.61           N  
ATOM    986  NH1 ARG B 439       0.003   7.033  10.795  1.00 85.61           N  
ATOM    987  NH2 ARG B 439      -0.362   6.006   8.778  1.00 85.61           N  
ATOM    988  CZ  ARG B 439      -0.735   6.880   9.701  1.00 85.61           C  
ATOM    989  N   LEU B 440      -7.583   6.725  10.679  1.00 87.10           N  
ATOM    990  CA  LEU B 440      -8.497   5.592  10.589  1.00 87.10           C  
ATOM    991  C   LEU B 440      -9.817   6.007   9.949  1.00 87.10           C  
ATOM    992  CB  LEU B 440      -8.754   4.999  11.977  1.00 87.10           C  
ATOM    993  O   LEU B 440     -10.395   5.253   9.163  1.00 87.10           O  
ATOM    994  CG  LEU B 440      -7.605   4.203  12.598  1.00 87.10           C  
ATOM    995  CD1 LEU B 440      -7.945   3.810  14.032  1.00 87.10           C  
ATOM    996  CD2 LEU B 440      -7.295   2.967  11.759  1.00 87.10           C  
ATOM    997  N   LEU B 441     -10.323   7.182  10.290  1.00 87.03           N  
ATOM    998  CA  LEU B 441     -11.526   7.723   9.666  1.00 87.03           C  
ATOM    999  C   LEU B 441     -11.321   7.917   8.167  1.00 87.03           C  
ATOM   1000  CB  LEU B 441     -11.916   9.053  10.316  1.00 87.03           C  
ATOM   1001  O   LEU B 441     -12.218   7.632   7.371  1.00 87.03           O  
ATOM   1002  CG  LEU B 441     -12.502   8.972  11.726  1.00 87.03           C  
ATOM   1003  CD1 LEU B 441     -12.619  10.367  12.333  1.00 87.03           C  
ATOM   1004  CD2 LEU B 441     -13.860   8.279  11.702  1.00 87.03           C  
ATOM   1005  N   ARG B 442     -10.147   8.298   7.805  1.00 86.19           N  
ATOM   1006  CA  ARG B 442      -9.821   8.505   6.398  1.00 86.19           C  
ATOM   1007  C   ARG B 442      -9.757   7.178   5.649  1.00 86.19           C  
ATOM   1008  CB  ARG B 442      -8.491   9.250   6.258  1.00 86.19           C  
ATOM   1009  O   ARG B 442      -9.989   7.131   4.439  1.00 86.19           O  
ATOM   1010  CG  ARG B 442      -8.581  10.735   6.571  1.00 86.19           C  
ATOM   1011  CD  ARG B 442      -7.253  11.442   6.338  1.00 86.19           C  
ATOM   1012  NE  ARG B 442      -7.316  12.848   6.725  1.00 86.19           N  
ATOM   1013  NH1 ARG B 442      -5.095  13.288   6.265  1.00 86.19           N  
ATOM   1014  NH2 ARG B 442      -6.457  14.952   7.058  1.00 86.19           N  
ATOM   1015  CZ  ARG B 442      -6.289  13.693   6.682  1.00 86.19           C  
ATOM   1016  N   LEU B 443      -9.397   6.194   6.348  1.00 84.36           N  
ATOM   1017  CA  LEU B 443      -9.291   4.853   5.783  1.00 84.36           C  
ATOM   1018  C   LEU B 443     -10.665   4.201   5.667  1.00 84.36           C  
ATOM   1019  CB  LEU B 443      -8.370   3.981   6.641  1.00 84.36           C  
ATOM   1020  O   LEU B 443     -10.780   3.063   5.207  1.00 84.36           O  
ATOM   1021  CG  LEU B 443      -6.875   4.290   6.560  1.00 84.36           C  
ATOM   1022  CD1 LEU B 443      -6.105   3.450   7.574  1.00 84.36           C  
ATOM   1023  CD2 LEU B 443      -6.353   4.043   5.149  1.00 84.36           C  
ATOM   1024  N   GLY B 444     -11.691   5.004   6.171  1.00 84.23           N  
ATOM   1025  CA  GLY B 444     -13.051   4.550   5.925  1.00 84.23           C  
ATOM   1026  C   GLY B 444     -13.718   3.969   7.158  1.00 84.23           C  
ATOM   1027  O   GLY B 444     -14.853   3.493   7.090  1.00 84.23           O  
ATOM   1028  N   PHE B 445     -13.022   3.957   8.382  1.00 86.27           N  
ATOM   1029  CA  PHE B 445     -13.608   3.513   9.641  1.00 86.27           C  
ATOM   1030  C   PHE B 445     -14.646   4.512  10.137  1.00 86.27           C  
ATOM   1031  CB  PHE B 445     -12.520   3.316  10.701  1.00 86.27           C  
ATOM   1032  O   PHE B 445     -14.519   5.715   9.903  1.00 86.27           O  
ATOM   1033  CG  PHE B 445     -11.631   2.128  10.446  1.00 86.27           C  
ATOM   1034  CD1 PHE B 445     -11.864   0.918  11.087  1.00 86.27           C  
ATOM   1035  CD2 PHE B 445     -10.562   2.223   9.564  1.00 86.27           C  
ATOM   1036  CE1 PHE B 445     -11.044  -0.183  10.852  1.00 86.27           C  
ATOM   1037  CE2 PHE B 445      -9.738   1.127   9.325  1.00 86.27           C  
ATOM   1038  CZ  PHE B 445      -9.980  -0.075   9.971  1.00 86.27           C  
ATOM   1039  N   THR B 446     -15.731   3.999  10.847  1.00 86.18           N  
ATOM   1040  CA  THR B 446     -16.739   4.877  11.430  1.00 86.18           C  
ATOM   1041  C   THR B 446     -16.262   5.434  12.768  1.00 86.18           C  
ATOM   1042  CB  THR B 446     -18.077   4.140  11.625  1.00 86.18           C  
ATOM   1043  O   THR B 446     -15.324   4.905  13.367  1.00 86.18           O  
ATOM   1044  CG2 THR B 446     -18.559   3.519  10.318  1.00 86.18           C  
ATOM   1045  OG1 THR B 446     -17.907   3.103  12.600  1.00 86.18           O  
ATOM   1046  N   GLU B 447     -16.893   6.531  13.225  1.00 86.43           N  
ATOM   1047  CA  GLU B 447     -16.569   7.133  14.515  1.00 86.43           C  
ATOM   1048  C   GLU B 447     -16.741   6.129  15.652  1.00 86.43           C  
ATOM   1049  CB  GLU B 447     -17.441   8.366  14.767  1.00 86.43           C  
ATOM   1050  O   GLU B 447     -15.946   6.107  16.594  1.00 86.43           O  
ATOM   1051  CG  GLU B 447     -17.082   9.561  13.895  1.00 86.43           C  
ATOM   1052  CD  GLU B 447     -17.916  10.796  14.197  1.00 86.43           C  
ATOM   1053  OE1 GLU B 447     -17.712  11.842  13.540  1.00 86.43           O  
ATOM   1054  OE2 GLU B 447     -18.779  10.717  15.099  1.00 86.43           O  
ATOM   1055  N   GLU B 448     -17.692   5.271  15.535  1.00 85.50           N  
ATOM   1056  CA  GLU B 448     -17.971   4.238  16.527  1.00 85.50           C  
ATOM   1057  C   GLU B 448     -16.864   3.188  16.557  1.00 85.50           C  
ATOM   1058  CB  GLU B 448     -19.320   3.571  16.246  1.00 85.50           C  
ATOM   1059  O   GLU B 448     -16.435   2.761  17.631  1.00 85.50           O  
ATOM   1060  CG  GLU B 448     -20.518   4.473  16.506  1.00 85.50           C  
ATOM   1061  CD  GLU B 448     -21.846   3.825  16.148  1.00 85.50           C  
ATOM   1062  OE1 GLU B 448     -22.895   4.502  16.238  1.00 85.50           O  
ATOM   1063  OE2 GLU B 448     -21.837   2.631  15.776  1.00 85.50           O  
ATOM   1064  N   GLU B 449     -16.379   2.820  15.397  1.00 85.12           N  
ATOM   1065  CA  GLU B 449     -15.315   1.830  15.266  1.00 85.12           C  
ATOM   1066  C   GLU B 449     -13.991   2.370  15.800  1.00 85.12           C  
ATOM   1067  CB  GLU B 449     -15.156   1.400  13.806  1.00 85.12           C  
ATOM   1068  O   GLU B 449     -13.250   1.654  16.478  1.00 85.12           O  
ATOM   1069  CG  GLU B 449     -16.315   0.563  13.282  1.00 85.12           C  
ATOM   1070  CD  GLU B 449     -16.267   0.347  11.778  1.00 85.12           C  
ATOM   1071  OE1 GLU B 449     -16.817  -0.667  11.293  1.00 85.12           O  
ATOM   1072  OE2 GLU B 449     -15.674   1.199  11.079  1.00 85.12           O  
ATOM   1073  N   VAL B 450     -13.776   3.603  15.532  1.00 87.81           N  
ATOM   1074  CA  VAL B 450     -12.556   4.251  16.002  1.00 87.81           C  
ATOM   1075  C   VAL B 450     -12.606   4.407  17.520  1.00 87.81           C  
ATOM   1076  CB  VAL B 450     -12.349   5.628  15.332  1.00 87.81           C  
ATOM   1077  O   VAL B 450     -11.601   4.203  18.205  1.00 87.81           O  
ATOM   1078  CG1 VAL B 450     -11.122   6.331  15.908  1.00 87.81           C  
ATOM   1079  CG2 VAL B 450     -12.216   5.469  13.818  1.00 87.81           C  
ATOM   1080  N   ALA B 451     -13.810   4.700  18.029  1.00 86.96           N  
ATOM   1081  CA  ALA B 451     -14.007   4.876  19.466  1.00 86.96           C  
ATOM   1082  C   ALA B 451     -13.813   3.559  20.211  1.00 86.96           C  
ATOM   1083  CB  ALA B 451     -15.396   5.444  19.747  1.00 86.96           C  
ATOM   1084  O   ALA B 451     -13.515   3.554  21.408  1.00 86.96           O  
ATOM   1085  N   ALA B 452     -14.015   2.458  19.556  1.00 86.68           N  
ATOM   1086  CA  ALA B 452     -13.872   1.130  20.146  1.00 86.68           C  
ATOM   1087  C   ALA B 452     -12.402   0.769  20.336  1.00 86.68           C  
ATOM   1088  CB  ALA B 452     -14.565   0.084  19.276  1.00 86.68           C  
ATOM   1089  O   ALA B 452     -12.075  -0.165  21.072  1.00 86.68           O  
ATOM   1090  N   LEU B 453     -11.491   1.563  19.664  1.00 87.33           N  
ATOM   1091  CA  LEU B 453     -10.055   1.348  19.795  1.00 87.33           C  
ATOM   1092  C   LEU B 453      -9.432   2.385  20.724  1.00 87.33           C  
ATOM   1093  CB  LEU B 453      -9.377   1.403  18.423  1.00 87.33           C  
ATOM   1094  O   LEU B 453      -9.815   3.557  20.698  1.00 87.33           O  
ATOM   1095  CG  LEU B 453      -9.808   0.340  17.412  1.00 87.33           C  
ATOM   1096  CD1 LEU B 453      -9.252   0.667  16.030  1.00 87.33           C  
ATOM   1097  CD2 LEU B 453      -9.353  -1.044  17.863  1.00 87.33           C  
ATOM   1098  N   SER B 454      -8.586   1.909  21.634  1.00 88.94           N  
ATOM   1099  CA  SER B 454      -7.801   2.903  22.358  1.00 88.94           C  
ATOM   1100  C   SER B 454      -6.815   3.609  21.433  1.00 88.94           C  
ATOM   1101  CB  SER B 454      -7.048   2.252  23.518  1.00 88.94           C  
ATOM   1102  O   SER B 454      -6.445   3.073  20.387  1.00 88.94           O  
ATOM   1103  OG  SER B 454      -5.975   1.459  23.040  1.00 88.94           O  
ATOM   1104  N   PRO B 455      -6.490   4.849  21.669  1.00 87.24           N  
ATOM   1105  CA  PRO B 455      -5.505   5.558  20.849  1.00 87.24           C  
ATOM   1106  C   PRO B 455      -4.236   4.742  20.614  1.00 87.24           C  
ATOM   1107  CB  PRO B 455      -5.202   6.814  21.670  1.00 87.24           C  
ATOM   1108  O   PRO B 455      -3.679   4.763  19.513  1.00 87.24           O  
ATOM   1109  CG  PRO B 455      -6.435   7.047  22.482  1.00 87.24           C  
ATOM   1110  CD  PRO B 455      -7.026   5.715  22.845  1.00 87.24           C  
ATOM   1111  N   GLU B 456      -3.802   4.074  21.520  1.00 87.75           N  
ATOM   1112  CA  GLU B 456      -2.613   3.232  21.422  1.00 87.75           C  
ATOM   1113  C   GLU B 456      -2.845   2.057  20.477  1.00 87.75           C  
ATOM   1114  CB  GLU B 456      -2.201   2.721  22.805  1.00 87.75           C  
ATOM   1115  O   GLU B 456      -1.972   1.716  19.676  1.00 87.75           O  
ATOM   1116  CG  GLU B 456      -1.610   3.796  23.706  1.00 87.75           C  
ATOM   1117  CD  GLU B 456      -1.305   3.300  25.111  1.00 87.75           C  
ATOM   1118  OE1 GLU B 456      -0.928   4.122  25.976  1.00 87.75           O  
ATOM   1119  OE2 GLU B 456      -1.445   2.079  25.348  1.00 87.75           O  
ATOM   1120  N   GLU B 457      -3.978   1.477  20.581  1.00 88.77           N  
ATOM   1121  CA  GLU B 457      -4.358   0.375  19.703  1.00 88.77           C  
ATOM   1122  C   GLU B 457      -4.460   0.836  18.252  1.00 88.77           C  
ATOM   1123  CB  GLU B 457      -5.686  -0.240  20.154  1.00 88.77           C  
ATOM   1124  O   GLU B 457      -4.029   0.130  17.338  1.00 88.77           O  
ATOM   1125  CG  GLU B 457      -5.578  -1.071  21.424  1.00 88.77           C  
ATOM   1126  CD  GLU B 457      -6.928  -1.495  21.979  1.00 88.77           C  
ATOM   1127  OE1 GLU B 457      -6.988  -2.492  22.735  1.00 88.77           O  
ATOM   1128  OE2 GLU B 457      -7.935  -0.826  21.656  1.00 88.77           O  
ATOM   1129  N   ALA B 458      -5.040   1.931  18.094  1.00 87.62           N  
ATOM   1130  CA  ALA B 458      -5.177   2.531  16.770  1.00 87.62           C  
ATOM   1131  C   ALA B 458      -3.811   2.807  16.148  1.00 87.62           C  
ATOM   1132  CB  ALA B 458      -5.992   3.820  16.851  1.00 87.62           C  
ATOM   1133  O   ALA B 458      -3.584   2.506  14.974  1.00 87.62           O  
ATOM   1134  N   GLU B 459      -2.946   3.309  16.881  1.00 88.33           N  
ATOM   1135  CA  GLU B 459      -1.591   3.603  16.424  1.00 88.33           C  
ATOM   1136  C   GLU B 459      -0.830   2.322  16.094  1.00 88.33           C  
ATOM   1137  CB  GLU B 459      -0.830   4.409  17.480  1.00 88.33           C  
ATOM   1138  O   GLU B 459      -0.126   2.254  15.084  1.00 88.33           O  
ATOM   1139  CG  GLU B 459       0.509   4.946  16.996  1.00 88.33           C  
ATOM   1140  CD  GLU B 459       1.217   5.810  18.028  1.00 88.33           C  
ATOM   1141  OE1 GLU B 459       2.354   6.262  17.764  1.00 88.33           O  
ATOM   1142  OE2 GLU B 459       0.630   6.036  19.110  1.00 88.33           O  
ATOM   1143  N   ARG B 460      -0.949   1.420  16.958  1.00 87.06           N  
ATOM   1144  CA  ARG B 460      -0.281   0.139  16.756  1.00 87.06           C  
ATOM   1145  C   ARG B 460      -0.799  -0.556  15.501  1.00 87.06           C  
ATOM   1146  CB  ARG B 460      -0.475  -0.767  17.974  1.00 87.06           C  
ATOM   1147  O   ARG B 460      -0.023  -1.151  14.750  1.00 87.06           O  
ATOM   1148  CG  ARG B 460       0.356  -0.361  19.181  1.00 87.06           C  
ATOM   1149  CD  ARG B 460       0.207  -1.351  20.328  1.00 87.06           C  
ATOM   1150  NE  ARG B 460       0.842  -0.863  21.548  1.00 87.06           N  
ATOM   1151  NH1 ARG B 460       0.927  -2.930  22.577  1.00 87.06           N  
ATOM   1152  NH2 ARG B 460       1.744  -1.076  23.650  1.00 87.06           N  
ATOM   1153  CZ  ARG B 460       1.170  -1.624  22.589  1.00 87.06           C  
ATOM   1154  N   PHE B 461      -2.079  -0.500  15.357  1.00 88.00           N  
ATOM   1155  CA  PHE B 461      -2.681  -1.061  14.154  1.00 88.00           C  
ATOM   1156  C   PHE B 461      -2.130  -0.383  12.906  1.00 88.00           C  
ATOM   1157  CB  PHE B 461      -4.206  -0.919  14.199  1.00 88.00           C  
ATOM   1158  O   PHE B 461      -1.722  -1.056  11.956  1.00 88.00           O  
ATOM   1159  CG  PHE B 461      -4.883  -1.231  12.891  1.00 88.00           C  
ATOM   1160  CD1 PHE B 461      -5.523  -0.231  12.169  1.00 88.00           C  
ATOM   1161  CD2 PHE B 461      -4.879  -2.524  12.384  1.00 88.00           C  
ATOM   1162  CE1 PHE B 461      -6.151  -0.517  10.958  1.00 88.00           C  
ATOM   1163  CE2 PHE B 461      -5.503  -2.816  11.175  1.00 88.00           C  
ATOM   1164  CZ  PHE B 461      -6.140  -1.812  10.464  1.00 88.00           C  
ATOM   1165  N   LEU B 462      -2.154   0.912  12.856  1.00 86.22           N  
ATOM   1166  CA  LEU B 462      -1.680   1.677  11.708  1.00 86.22           C  
ATOM   1167  C   LEU B 462      -0.213   1.373  11.421  1.00 86.22           C  
ATOM   1168  CB  LEU B 462      -1.865   3.177  11.949  1.00 86.22           C  
ATOM   1169  O   LEU B 462       0.178   1.222  10.261  1.00 86.22           O  
ATOM   1170  CG  LEU B 462      -3.302   3.699  11.908  1.00 86.22           C  
ATOM   1171  CD1 LEU B 462      -3.357   5.142  12.397  1.00 86.22           C  
ATOM   1172  CD2 LEU B 462      -3.872   3.585  10.498  1.00 86.22           C  
ATOM   1173  N   ARG B 463       0.509   1.274  12.446  1.00 82.97           N  
ATOM   1174  CA  ARG B 463       1.921   0.940  12.289  1.00 82.97           C  
ATOM   1175  C   ARG B 463       2.091  -0.457  11.702  1.00 82.97           C  
ATOM   1176  CB  ARG B 463       2.649   1.037  13.631  1.00 82.97           C  
ATOM   1177  O   ARG B 463       2.930  -0.669  10.824  1.00 82.97           O  
ATOM   1178  CG  ARG B 463       2.984   2.460  14.049  1.00 82.97           C  
ATOM   1179  CD  ARG B 463       3.875   2.491  15.283  1.00 82.97           C  
ATOM   1180  NE  ARG B 463       3.182   3.062  16.434  1.00 82.97           N  
ATOM   1181  NH1 ARG B 463       5.108   3.553  17.611  1.00 82.97           N  
ATOM   1182  NH2 ARG B 463       3.056   4.050  18.504  1.00 82.97           N  
ATOM   1183  CZ  ARG B 463       3.783   3.554  17.514  1.00 82.97           C  
ATOM   1184  N   ALA B 464       1.342  -1.339  12.252  1.00 83.66           N  
ATOM   1185  CA  ALA B 464       1.375  -2.713  11.756  1.00 83.66           C  
ATOM   1186  C   ALA B 464       0.946  -2.778  10.293  1.00 83.66           C  
ATOM   1187  CB  ALA B 464       0.482  -3.608  12.611  1.00 83.66           C  
ATOM   1188  O   ALA B 464       1.553  -3.493   9.493  1.00 83.66           O  
ATOM   1189  N   LEU B 465      -0.083  -2.071  10.022  1.00 83.89           N  
ATOM   1190  CA  LEU B 465      -0.609  -2.024   8.662  1.00 83.89           C  
ATOM   1191  C   LEU B 465       0.435  -1.477   7.694  1.00 83.89           C  
ATOM   1192  CB  LEU B 465      -1.874  -1.164   8.606  1.00 83.89           C  
ATOM   1193  O   LEU B 465       0.587  -1.991   6.583  1.00 83.89           O  
ATOM   1194  CG  LEU B 465      -2.629  -1.155   7.276  1.00 83.89           C  
ATOM   1195  CD1 LEU B 465      -3.193  -2.540   6.977  1.00 83.89           C  
ATOM   1196  CD2 LEU B 465      -3.742  -0.112   7.300  1.00 83.89           C  
ATOM   1197  N   GLU B 466       1.164  -0.503   8.045  1.00 80.47           N  
ATOM   1198  CA  GLU B 466       2.183   0.158   7.236  1.00 80.47           C  
ATOM   1199  C   GLU B 466       3.387  -0.753   7.014  1.00 80.47           C  
ATOM   1200  CB  GLU B 466       2.628   1.466   7.895  1.00 80.47           C  
ATOM   1201  O   GLU B 466       4.120  -0.595   6.035  1.00 80.47           O  
ATOM   1202  CG  GLU B 466       1.573   2.562   7.861  1.00 80.47           C  
ATOM   1203  CD  GLU B 466       1.938   3.772   8.706  1.00 80.47           C  
ATOM   1204  OE1 GLU B 466       1.166   4.758   8.719  1.00 80.47           O  
ATOM   1205  OE2 GLU B 466       3.004   3.735   9.359  1.00 80.47           O  
ATOM   1206  N   ARG B 467       3.501  -1.742   7.712  1.00 80.06           N  
ATOM   1207  CA  ARG B 467       4.663  -2.624   7.659  1.00 80.06           C  
ATOM   1208  C   ARG B 467       4.310  -3.956   7.006  1.00 80.06           C  
ATOM   1209  CB  ARG B 467       5.223  -2.860   9.063  1.00 80.06           C  
ATOM   1210  O   ARG B 467       5.198  -4.721   6.625  1.00 80.06           O  
ATOM   1211  CG  ARG B 467       5.872  -1.632   9.682  1.00 80.06           C  
ATOM   1212  CD  ARG B 467       6.462  -1.936  11.052  1.00 80.06           C  
ATOM   1213  NE  ARG B 467       7.121  -0.767  11.626  1.00 80.06           N  
ATOM   1214  NH1 ARG B 467       7.852  -1.856  13.528  1.00 80.06           N  
ATOM   1215  NH2 ARG B 467       8.331   0.364  13.218  1.00 80.06           N  
ATOM   1216  CZ  ARG B 467       7.767  -0.756  12.789  1.00 80.06           C  
ATOM   1217  N   MET B 468       3.019  -4.246   6.899  1.00 84.70           N  
ATOM   1218  CA  MET B 468       2.563  -5.532   6.380  1.00 84.70           C  
ATOM   1219  C   MET B 468       2.794  -5.624   4.875  1.00 84.70           C  
ATOM   1220  CB  MET B 468       1.082  -5.746   6.696  1.00 84.70           C  
ATOM   1221  O   MET B 468       2.540  -4.665   4.144  1.00 84.70           O  
ATOM   1222  CG  MET B 468       0.807  -6.072   8.155  1.00 84.70           C  
ATOM   1223  SD  MET B 468      -0.956  -6.478   8.465  1.00 84.70           S  
ATOM   1224  CE  MET B 468      -0.958  -8.242   8.039  1.00 84.70           C  
ATOM   1225  N   SER B 469       3.411  -6.723   4.478  1.00 85.37           N  
ATOM   1226  CA  SER B 469       3.541  -6.993   3.050  1.00 85.37           C  
ATOM   1227  C   SER B 469       2.190  -7.316   2.423  1.00 85.37           C  
ATOM   1228  CB  SER B 469       4.514  -8.148   2.809  1.00 85.37           C  
ATOM   1229  O   SER B 469       1.191  -7.464   3.130  1.00 85.37           O  
ATOM   1230  OG  SER B 469       3.946  -9.379   3.222  1.00 85.37           O  
ATOM   1231  N   LEU B 470       2.162  -7.364   1.146  1.00 85.56           N  
ATOM   1232  CA  LEU B 470       0.937  -7.720   0.437  1.00 85.56           C  
ATOM   1233  C   LEU B 470       0.462  -9.112   0.840  1.00 85.56           C  
ATOM   1234  CB  LEU B 470       1.158  -7.662  -1.077  1.00 85.56           C  
ATOM   1235  O   LEU B 470      -0.735  -9.329   1.044  1.00 85.56           O  
ATOM   1236  CG  LEU B 470       1.075  -6.277  -1.721  1.00 85.56           C  
ATOM   1237  CD1 LEU B 470       1.455  -6.355  -3.196  1.00 85.56           C  
ATOM   1238  CD2 LEU B 470      -0.323  -5.692  -1.554  1.00 85.56           C  
ATOM   1239  N   ASP B 471       1.380 -10.092   0.974  1.00 85.72           N  
ATOM   1240  CA  ASP B 471       1.031 -11.438   1.420  1.00 85.72           C  
ATOM   1241  C   ASP B 471       0.398 -11.409   2.809  1.00 85.72           C  
ATOM   1242  CB  ASP B 471       2.268 -12.339   1.425  1.00 85.72           C  
ATOM   1243  O   ASP B 471      -0.598 -12.093   3.058  1.00 85.72           O  
ATOM   1244  CG  ASP B 471       2.719 -12.734   0.030  1.00 85.72           C  
ATOM   1245  OD1 ASP B 471       1.894 -12.706  -0.909  1.00 85.72           O  
ATOM   1246  OD2 ASP B 471       3.910 -13.078  -0.132  1.00 85.72           O  
ATOM   1247  N   GLU B 472       0.952 -10.629   3.672  1.00 85.37           N  
ATOM   1248  CA  GLU B 472       0.452 -10.497   5.037  1.00 85.37           C  
ATOM   1249  C   GLU B 472      -0.917  -9.822   5.061  1.00 85.37           C  
ATOM   1250  CB  GLU B 472       1.442  -9.710   5.899  1.00 85.37           C  
ATOM   1251  O   GLU B 472      -1.793 -10.210   5.835  1.00 85.37           O  
ATOM   1252  CG  GLU B 472       2.724 -10.468   6.211  1.00 85.37           C  
ATOM   1253  CD  GLU B 472       3.794  -9.599   6.851  1.00 85.37           C  
ATOM   1254  OE1 GLU B 472       4.618 -10.127   7.633  1.00 85.37           O  
ATOM   1255  OE2 GLU B 472       3.810  -8.380   6.569  1.00 85.37           O  
ATOM   1256  N   LEU B 473      -1.043  -8.863   4.274  1.00 85.92           N  
ATOM   1257  CA  LEU B 473      -2.330  -8.184   4.183  1.00 85.92           C  
ATOM   1258  C   LEU B 473      -3.409  -9.130   3.667  1.00 85.92           C  
ATOM   1259  CB  LEU B 473      -2.228  -6.960   3.269  1.00 85.92           C  
ATOM   1260  O   LEU B 473      -4.548  -9.096   4.139  1.00 85.92           O  
ATOM   1261  CG  LEU B 473      -1.573  -5.716   3.871  1.00 85.92           C  
ATOM   1262  CD1 LEU B 473      -1.283  -4.689   2.781  1.00 85.92           C  
ATOM   1263  CD2 LEU B 473      -2.462  -5.116   4.955  1.00 85.92           C  
ATOM   1264  N   LYS B 474      -3.031  -9.958   2.708  1.00 85.58           N  
ATOM   1265  CA  LYS B 474      -3.958 -10.962   2.193  1.00 85.58           C  
ATOM   1266  C   LYS B 474      -4.399 -11.919   3.297  1.00 85.58           C  
ATOM   1267  CB  LYS B 474      -3.319 -11.744   1.045  1.00 85.58           C  
ATOM   1268  O   LYS B 474      -5.578 -12.266   3.389  1.00 85.58           O  
ATOM   1269  CG  LYS B 474      -3.195 -10.953  -0.249  1.00 85.58           C  
ATOM   1270  CD  LYS B 474      -2.559 -11.786  -1.354  1.00 85.58           C  
ATOM   1271  CE  LYS B 474      -2.400 -10.985  -2.639  1.00 85.58           C  
ATOM   1272  NZ  LYS B 474      -1.735 -11.783  -3.712  1.00 85.58           N  
ATOM   1273  N   LEU B 475      -3.383 -12.308   4.007  1.00 84.75           N  
ATOM   1274  CA  LEU B 475      -3.690 -13.193   5.125  1.00 84.75           C  
ATOM   1275  C   LEU B 475      -4.598 -12.500   6.135  1.00 84.75           C  
ATOM   1276  CB  LEU B 475      -2.402 -13.656   5.812  1.00 84.75           C  
ATOM   1277  O   LEU B 475      -5.531 -13.111   6.660  1.00 84.75           O  
ATOM   1278  CG  LEU B 475      -1.511 -14.607   5.013  1.00 84.75           C  
ATOM   1279  CD1 LEU B 475      -0.205 -14.862   5.758  1.00 84.75           C  
ATOM   1280  CD2 LEU B 475      -2.240 -15.918   4.738  1.00 84.75           C  
ATOM   1281  N   PHE B 476      -4.288 -11.265   6.408  1.00 85.54           N  
ATOM   1282  CA  PHE B 476      -5.048 -10.468   7.364  1.00 85.54           C  
ATOM   1283  C   PHE B 476      -6.503 -10.343   6.928  1.00 85.54           C  
ATOM   1284  CB  PHE B 476      -4.425  -9.077   7.521  1.00 85.54           C  
ATOM   1285  O   PHE B 476      -7.416 -10.571   7.724  1.00 85.54           O  
ATOM   1286  CG  PHE B 476      -5.196  -8.167   8.439  1.00 85.54           C  
ATOM   1287  CD1 PHE B 476      -6.005  -7.161   7.924  1.00 85.54           C  
ATOM   1288  CD2 PHE B 476      -5.111  -8.318   9.817  1.00 85.54           C  
ATOM   1289  CE1 PHE B 476      -6.719  -6.317   8.772  1.00 85.54           C  
ATOM   1290  CE2 PHE B 476      -5.822  -7.479  10.670  1.00 85.54           C  
ATOM   1291  CZ  PHE B 476      -6.625  -6.478  10.145  1.00 85.54           C  
ATOM   1292  N   ILE B 477      -6.777 -10.042   5.719  1.00 83.95           N  
ATOM   1293  CA  ILE B 477      -8.118  -9.813   5.193  1.00 83.95           C  
ATOM   1294  C   ILE B 477      -8.854 -11.144   5.058  1.00 83.95           C  
ATOM   1295  CB  ILE B 477      -8.074  -9.084   3.832  1.00 83.95           C  
ATOM   1296  O   ILE B 477     -10.086 -11.183   5.070  1.00 83.95           O  
ATOM   1297  CG1 ILE B 477      -7.536  -7.659   4.007  1.00 83.95           C  
ATOM   1298  CG2 ILE B 477      -9.461  -9.069   3.183  1.00 83.95           C  
ATOM   1299  CD1 ILE B 477      -7.177  -6.968   2.698  1.00 83.95           C  
ATOM   1300  N   SER B 478      -8.154 -12.210   4.982  1.00 82.37           N  
ATOM   1301  CA  SER B 478      -8.737 -13.541   4.840  1.00 82.37           C  
ATOM   1302  C   SER B 478      -9.200 -14.088   6.186  1.00 82.37           C  
ATOM   1303  CB  SER B 478      -7.729 -14.503   4.210  1.00 82.37           C  
ATOM   1304  O   SER B 478      -9.882 -15.113   6.244  1.00 82.37           O  
ATOM   1305  OG  SER B 478      -6.658 -14.764   5.100  1.00 82.37           O  
ATOM   1306  N   GLY B 479      -8.802 -13.336   7.294  1.00 79.96           N  
ATOM   1307  CA  GLY B 479      -9.309 -13.714   8.603  1.00 79.96           C  
ATOM   1308  C   GLY B 479      -8.383 -14.652   9.353  1.00 79.96           C  
ATOM   1309  O   GLY B 479      -8.792 -15.294  10.323  1.00 79.96           O  
ATOM   1310  N   LYS B 480      -7.114 -14.883   8.816  1.00 80.73           N  
ATOM   1311  CA  LYS B 480      -6.105 -15.672   9.516  1.00 80.73           C  
ATOM   1312  C   LYS B 480      -5.586 -14.932  10.746  1.00 80.73           C  
ATOM   1313  CB  LYS B 480      -4.945 -16.012   8.581  1.00 80.73           C  
ATOM   1314  O   LYS B 480      -5.380 -13.717  10.706  1.00 80.73           O  
ATOM   1315  CG  LYS B 480      -5.276 -17.076   7.545  1.00 80.73           C  
ATOM   1316  CD  LYS B 480      -4.016 -17.646   6.906  1.00 80.73           C  
ATOM   1317  CE  LYS B 480      -4.344 -18.748   5.907  1.00 80.73           C  
ATOM   1318  NZ  LYS B 480      -3.110 -19.327   5.297  1.00 80.73           N  
ATOM   1319  N   HIS B 481      -5.521 -15.650  11.864  1.00 77.14           N  
ATOM   1320  CA  HIS B 481      -5.110 -15.057  13.131  1.00 77.14           C  
ATOM   1321  C   HIS B 481      -3.744 -14.391  13.010  1.00 77.14           C  
ATOM   1322  CB  HIS B 481      -5.082 -16.116  14.235  1.00 77.14           C  
ATOM   1323  O   HIS B 481      -2.836 -14.937  12.379  1.00 77.14           O  
ATOM   1324  CG  HIS B 481      -5.017 -15.543  15.615  1.00 77.14           C  
ATOM   1325  CD2 HIS B 481      -5.986 -15.338  16.538  1.00 77.14           C  
ATOM   1326  ND1 HIS B 481      -3.842 -15.102  16.183  1.00 77.14           N  
ATOM   1327  CE1 HIS B 481      -4.091 -14.650  17.400  1.00 77.14           C  
ATOM   1328  NE2 HIS B 481      -5.384 -14.781  17.640  1.00 77.14           N  
ATOM   1329  N   PRO B 482      -3.601 -13.151  13.519  1.00 75.01           N  
ATOM   1330  CA  PRO B 482      -2.370 -12.360  13.455  1.00 75.01           C  
ATOM   1331  C   PRO B 482      -1.150 -13.124  13.965  1.00 75.01           C  
ATOM   1332  CB  PRO B 482      -2.676 -11.159  14.354  1.00 75.01           C  
ATOM   1333  O   PRO B 482      -0.026 -12.857  13.533  1.00 75.01           O  
ATOM   1334  CG  PRO B 482      -4.159 -10.990  14.274  1.00 75.01           C  
ATOM   1335  CD  PRO B 482      -4.788 -12.348  14.145  1.00 75.01           C  
ATOM   1336  N   SER B 483      -1.297 -14.104  14.831  1.00 71.97           N  
ATOM   1337  CA  SER B 483      -0.209 -14.940  15.330  1.00 71.97           C  
ATOM   1338  C   SER B 483       0.323 -15.863  14.239  1.00 71.97           C  
ATOM   1339  CB  SER B 483      -0.676 -15.768  16.528  1.00 71.97           C  
ATOM   1340  O   SER B 483       1.477 -16.294  14.291  1.00 71.97           O  
ATOM   1341  OG  SER B 483      -1.732 -16.638  16.157  1.00 71.97           O  
ATOM   1342  N   GLU B 484      -0.452 -16.087  13.260  1.00 71.82           N  
ATOM   1343  CA  GLU B 484      -0.119 -16.952  12.133  1.00 71.82           C  
ATOM   1344  C   GLU B 484       0.519 -16.158  10.997  1.00 71.82           C  
ATOM   1345  CB  GLU B 484      -1.366 -17.683  11.629  1.00 71.82           C  
ATOM   1346  O   GLU B 484       1.008 -16.737  10.025  1.00 71.82           O  
ATOM   1347  CG  GLU B 484      -1.960 -18.654  12.638  1.00 71.82           C  
ATOM   1348  CD  GLU B 484      -3.190 -19.381  12.119  1.00 71.82           C  
ATOM   1349  OE1 GLU B 484      -3.846 -20.103  12.905  1.00 71.82           O  
ATOM   1350  OE2 GLU B 484      -3.501 -19.228  10.917  1.00 71.82           O  
ATOM   1351  N   MET B 485       0.472 -14.864  11.018  1.00 71.74           N  
ATOM   1352  CA  MET B 485       0.970 -13.916  10.025  1.00 71.74           C  
ATOM   1353  C   MET B 485       2.430 -13.565  10.293  1.00 71.74           C  
ATOM   1354  CB  MET B 485       0.119 -12.646  10.019  1.00 71.74           C  
ATOM   1355  O   MET B 485       3.061 -12.867   9.497  1.00 71.74           O  
ATOM   1356  CG  MET B 485      -1.333 -12.882   9.637  1.00 71.74           C  
ATOM   1357  SD  MET B 485      -2.348 -11.358   9.751  1.00 71.74           S  
ATOM   1358  CE  MET B 485      -1.461 -10.295   8.576  1.00 71.74           C  
ATOM   1359  N   ARG B 486       3.128 -14.203  11.314  1.00 63.62           N  
ATOM   1360  CA  ARG B 486       4.485 -13.940  11.782  1.00 63.62           C  
ATOM   1361  C   ARG B 486       5.518 -14.471  10.794  1.00 63.62           C  
ATOM   1362  CB  ARG B 486       4.709 -14.566  13.160  1.00 63.62           C  
ATOM   1363  O   ARG B 486       5.676 -15.684  10.644  1.00 63.62           O  
ATOM   1364  CG  ARG B 486       4.199 -13.715  14.313  1.00 63.62           C  
ATOM   1365  CD  ARG B 486       4.537 -14.334  15.663  1.00 63.62           C  
ATOM   1366  NE  ARG B 486       4.039 -13.520  16.768  1.00 63.62           N  
ATOM   1367  NH1 ARG B 486       4.942 -14.851  18.426  1.00 63.62           N  
ATOM   1368  NH2 ARG B 486       3.745 -12.976  18.980  1.00 63.62           N  
ATOM   1369  CZ  ARG B 486       4.243 -13.784  18.056  1.00 63.62           C  
ATOM   1370  N   GLU B 487       5.850 -13.695   9.809  1.00 58.14           N  
ATOM   1371  CA  GLU B 487       6.820 -14.316   8.912  1.00 58.14           C  
ATOM   1372  C   GLU B 487       8.103 -13.495   8.831  1.00 58.14           C  
ATOM   1373  CB  GLU B 487       6.221 -14.495   7.514  1.00 58.14           C  
ATOM   1374  O   GLU B 487       9.185 -14.043   8.611  1.00 58.14           O  
ATOM   1375  CG  GLU B 487       5.308 -15.706   7.386  1.00 58.14           C  
ATOM   1376  CD  GLU B 487       4.839 -15.956   5.962  1.00 58.14           C  
ATOM   1377  OE1 GLU B 487       4.102 -16.941   5.730  1.00 58.14           O  
ATOM   1378  OE2 GLU B 487       5.212 -15.161   5.071  1.00 58.14           O  
ATOM   1379  N   ASP B 488       8.201 -12.327   9.674  1.00 59.49           N  
ATOM   1380  CA  ASP B 488       9.464 -11.605   9.557  1.00 59.49           C  
ATOM   1381  C   ASP B 488      10.235 -11.629  10.875  1.00 59.49           C  
ATOM   1382  CB  ASP B 488       9.218 -10.160   9.118  1.00 59.49           C  
ATOM   1383  O   ASP B 488       9.753 -11.123  11.891  1.00 59.49           O  
ATOM   1384  CG  ASP B 488      10.486  -9.448   8.683  1.00 59.49           C  
ATOM   1385  OD1 ASP B 488      11.595  -9.963   8.943  1.00 59.49           O  
ATOM   1386  OD2 ASP B 488      10.376  -8.361   8.076  1.00 59.49           O  
ATOM   1387  N   PRO B 489      11.341 -12.356  10.947  1.00 52.66           N  
ATOM   1388  CA  PRO B 489      12.216 -12.454  12.118  1.00 52.66           C  
ATOM   1389  C   PRO B 489      12.901 -11.132  12.455  1.00 52.66           C  
ATOM   1390  CB  PRO B 489      13.242 -13.512  11.704  1.00 52.66           C  
ATOM   1391  O   PRO B 489      13.246 -10.889  13.614  1.00 52.66           O  
ATOM   1392  CG  PRO B 489      12.984 -13.746  10.250  1.00 52.66           C  
ATOM   1393  CD  PRO B 489      11.704 -13.055   9.876  1.00 52.66           C  
ATOM   1394  N   ASP B 490      12.878 -10.108  11.559  1.00 53.90           N  
ATOM   1395  CA  ASP B 490      13.666  -8.886  11.688  1.00 53.90           C  
ATOM   1396  C   ASP B 490      12.793  -7.713  12.127  1.00 53.90           C  
ATOM   1397  CB  ASP B 490      14.365  -8.556  10.367  1.00 53.90           C  
ATOM   1398  O   ASP B 490      13.306  -6.676  12.554  1.00 53.90           O  
ATOM   1399  CG  ASP B 490      15.514  -9.497  10.053  1.00 53.90           C  
ATOM   1400  OD1 ASP B 490      16.171  -9.994  10.993  1.00 53.90           O  
ATOM   1401  OD2 ASP B 490      15.767  -9.743   8.854  1.00 53.90           O  
ATOM   1402  N   ALA B 491      11.479  -7.935  12.364  1.00 58.03           N  
ATOM   1403  CA  ALA B 491      10.590  -6.956  12.984  1.00 58.03           C  
ATOM   1404  C   ALA B 491       9.335  -7.627  13.535  1.00 58.03           C  
ATOM   1405  CB  ALA B 491      10.211  -5.871  11.979  1.00 58.03           C  
ATOM   1406  O   ALA B 491       8.263  -7.546  12.931  1.00 58.03           O  
ATOM   1407  N   PRO B 492       9.575  -8.380  14.660  1.00 61.20           N  
ATOM   1408  CA  PRO B 492       8.494  -9.214  15.190  1.00 61.20           C  
ATOM   1409  C   PRO B 492       7.340  -8.392  15.759  1.00 61.20           C  
ATOM   1410  CB  PRO B 492       9.182 -10.024  16.292  1.00 61.20           C  
ATOM   1411  O   PRO B 492       7.547  -7.269  16.225  1.00 61.20           O  
ATOM   1412  CG  PRO B 492      10.418  -9.250  16.621  1.00 61.20           C  
ATOM   1413  CD  PRO B 492      10.740  -8.351  15.462  1.00 61.20           C  
ATOM   1414  N   TRP B 493       6.123  -8.532  15.241  1.00 67.45           N  
ATOM   1415  CA  TRP B 493       4.930  -7.979  15.873  1.00 67.45           C  
ATOM   1416  C   TRP B 493       4.952  -8.215  17.380  1.00 67.45           C  
ATOM   1417  CB  TRP B 493       3.665  -8.592  15.266  1.00 67.45           C  
ATOM   1418  O   TRP B 493       5.309  -9.303  17.838  1.00 67.45           O  
ATOM   1419  CG  TRP B 493       3.531  -8.373  13.789  1.00 67.45           C  
ATOM   1420  CD1 TRP B 493       4.537  -8.353  12.864  1.00 67.45           C  
ATOM   1421  CD2 TRP B 493       2.318  -8.137  13.068  1.00 67.45           C  
ATOM   1422  CE2 TRP B 493       2.664  -7.983  11.707  1.00 67.45           C  
ATOM   1423  CE3 TRP B 493       0.970  -8.041  13.440  1.00 67.45           C  
ATOM   1424  NE1 TRP B 493       4.022  -8.119  11.609  1.00 67.45           N  
ATOM   1425  CH2 TRP B 493       0.398  -7.649  11.108  1.00 67.45           C  
ATOM   1426  CZ2 TRP B 493       1.709  -7.738  10.716  1.00 67.45           C  
ATOM   1427  CZ3 TRP B 493       0.022  -7.798  12.453  1.00 67.45           C  
ATOM   1428  N   THR B 494       4.959  -7.154  18.116  1.00 75.44           N  
ATOM   1429  CA  THR B 494       4.763  -7.397  19.541  1.00 75.44           C  
ATOM   1430  C   THR B 494       3.393  -8.016  19.800  1.00 75.44           C  
ATOM   1431  CB  THR B 494       4.904  -6.096  20.354  1.00 75.44           C  
ATOM   1432  O   THR B 494       2.539  -8.041  18.911  1.00 75.44           O  
ATOM   1433  CG2 THR B 494       6.251  -5.430  20.095  1.00 75.44           C  
ATOM   1434  OG1 THR B 494       3.856  -5.192  19.982  1.00 75.44           O  
ATOM   1435  N   GLU B 495       3.247  -8.775  20.865  1.00 76.52           N  
ATOM   1436  CA  GLU B 495       1.962  -9.303  21.313  1.00 76.52           C  
ATOM   1437  C   GLU B 495       0.887  -8.220  21.307  1.00 76.52           C  
ATOM   1438  CB  GLU B 495       2.089  -9.910  22.713  1.00 76.52           C  
ATOM   1439  O   GLU B 495      -0.263  -8.481  20.946  1.00 76.52           O  
ATOM   1440  CG  GLU B 495       0.897 -10.762  23.125  1.00 76.52           C  
ATOM   1441  CD  GLU B 495       1.054 -11.389  24.500  1.00 76.52           C  
ATOM   1442  OE1 GLU B 495       0.114 -12.071  24.968  1.00 76.52           O  
ATOM   1443  OE2 GLU B 495       2.126 -11.196  25.117  1.00 76.52           O  
ATOM   1444  N   ALA B 496       1.258  -7.063  21.610  1.00 80.39           N  
ATOM   1445  CA  ALA B 496       0.365  -5.907  21.625  1.00 80.39           C  
ATOM   1446  C   ALA B 496      -0.057  -5.522  20.210  1.00 80.39           C  
ATOM   1447  CB  ALA B 496       1.038  -4.724  22.317  1.00 80.39           C  
ATOM   1448  O   ALA B 496      -1.210  -5.151  19.979  1.00 80.39           O  
ATOM   1449  N   ASP B 497       0.836  -5.635  19.204  1.00 80.72           N  
ATOM   1450  CA  ASP B 497       0.546  -5.417  17.790  1.00 80.72           C  
ATOM   1451  C   ASP B 497      -0.444  -6.454  17.266  1.00 80.72           C  
ATOM   1452  CB  ASP B 497       1.835  -5.457  16.967  1.00 80.72           C  
ATOM   1453  O   ASP B 497      -1.372  -6.117  16.528  1.00 80.72           O  
ATOM   1454  CG  ASP B 497       2.788  -4.323  17.300  1.00 80.72           C  
ATOM   1455  OD1 ASP B 497       2.323  -3.190  17.554  1.00 80.72           O  
ATOM   1456  OD2 ASP B 497       4.015  -4.562  17.306  1.00 80.72           O  
ATOM   1457  N   GLY B 498      -0.209  -7.640  17.740  1.00 81.07           N  
ATOM   1458  CA  GLY B 498      -1.096  -8.730  17.369  1.00 81.07           C  
ATOM   1459  C   GLY B 498      -2.510  -8.553  17.892  1.00 81.07           C  
ATOM   1460  O   GLY B 498      -3.479  -8.826  17.180  1.00 81.07           O  
ATOM   1461  N   GLU B 499      -2.597  -8.056  19.049  1.00 83.89           N  
ATOM   1462  CA  GLU B 499      -3.893  -7.807  19.675  1.00 83.89           C  
ATOM   1463  C   GLU B 499      -4.641  -6.682  18.967  1.00 83.89           C  
ATOM   1464  CB  GLU B 499      -3.717  -7.471  21.158  1.00 83.89           C  
ATOM   1465  O   GLU B 499      -5.856  -6.762  18.774  1.00 83.89           O  
ATOM   1466  CG  GLU B 499      -5.030  -7.307  21.910  1.00 83.89           C  
ATOM   1467  CD  GLU B 499      -5.861  -8.579  21.954  1.00 83.89           C  
ATOM   1468  OE1 GLU B 499      -7.080  -8.499  22.226  1.00 83.89           O  
ATOM   1469  OE2 GLU B 499      -5.287  -9.665  21.715  1.00 83.89           O  
ATOM   1470  N   ALA B 500      -3.935  -5.657  18.664  1.00 86.13           N  
ATOM   1471  CA  ALA B 500      -4.512  -4.537  17.925  1.00 86.13           C  
ATOM   1472  C   ALA B 500      -5.006  -4.982  16.551  1.00 86.13           C  
ATOM   1473  CB  ALA B 500      -3.490  -3.412  17.781  1.00 86.13           C  
ATOM   1474  O   ALA B 500      -6.093  -4.592  16.119  1.00 86.13           O  
ATOM   1475  N   LEU B 501      -4.252  -5.822  15.853  1.00 86.29           N  
ATOM   1476  CA  LEU B 501      -4.600  -6.370  14.546  1.00 86.29           C  
ATOM   1477  C   LEU B 501      -5.821  -7.277  14.644  1.00 86.29           C  
ATOM   1478  CB  LEU B 501      -3.418  -7.146  13.959  1.00 86.29           C  
ATOM   1479  O   LEU B 501      -6.708  -7.227  13.788  1.00 86.29           O  
ATOM   1480  CG  LEU B 501      -2.261  -6.309  13.412  1.00 86.29           C  
ATOM   1481  CD1 LEU B 501      -1.058  -7.198  13.115  1.00 86.29           C  
ATOM   1482  CD2 LEU B 501      -2.694  -5.550  12.162  1.00 86.29           C  
ATOM   1483  N   ARG B 502      -5.861  -8.015  15.672  1.00 84.87           N  
ATOM   1484  CA  ARG B 502      -6.989  -8.905  15.928  1.00 84.87           C  
ATOM   1485  C   ARG B 502      -8.280  -8.114  16.110  1.00 84.87           C  
ATOM   1486  CB  ARG B 502      -6.724  -9.768  17.164  1.00 84.87           C  
ATOM   1487  O   ARG B 502      -9.314  -8.463  15.537  1.00 84.87           O  
ATOM   1488  CG  ARG B 502      -7.802 -10.805  17.434  1.00 84.87           C  
ATOM   1489  CD  ARG B 502      -7.580 -11.517  18.761  1.00 84.87           C  
ATOM   1490  NE  ARG B 502      -7.796 -10.623  19.895  1.00 84.87           N  
ATOM   1491  NH1 ARG B 502      -9.897 -11.438  20.403  1.00 84.87           N  
ATOM   1492  NH2 ARG B 502      -8.983  -9.751  21.657  1.00 84.87           N  
ATOM   1493  CZ  ARG B 502      -8.891 -10.606  20.649  1.00 84.87           C  
ATOM   1494  N   LYS B 503      -8.239  -7.186  16.923  1.00 85.67           N  
ATOM   1495  CA  LYS B 503      -9.393  -6.349  17.240  1.00 85.67           C  
ATOM   1496  C   LYS B 503      -9.931  -5.659  15.990  1.00 85.67           C  
ATOM   1497  CB  LYS B 503      -9.026  -5.307  18.297  1.00 85.67           C  
ATOM   1498  O   LYS B 503     -11.144  -5.606  15.777  1.00 85.67           O  
ATOM   1499  CG  LYS B 503      -8.971  -5.856  19.715  1.00 85.67           C  
ATOM   1500  CD  LYS B 503      -8.734  -4.750  20.735  1.00 85.67           C  
ATOM   1501  CE  LYS B 503      -8.701  -5.295  22.156  1.00 85.67           C  
ATOM   1502  NZ  LYS B 503      -8.468  -4.214  23.159  1.00 85.67           N  
ATOM   1503  N   VAL B 504      -9.081  -5.169  15.183  1.00 86.10           N  
ATOM   1504  CA  VAL B 504      -9.464  -4.488  13.950  1.00 86.10           C  
ATOM   1505  C   VAL B 504      -9.981  -5.506  12.936  1.00 86.10           C  
ATOM   1506  CB  VAL B 504      -8.282  -3.692  13.351  1.00 86.10           C  
ATOM   1507  O   VAL B 504     -10.966  -5.252  12.239  1.00 86.10           O  
ATOM   1508  CG1 VAL B 504      -8.634  -3.167  11.961  1.00 86.10           C  
ATOM   1509  CG2 VAL B 504      -7.890  -2.542  14.277  1.00 86.10           C  
ATOM   1510  N   GLN B 505      -9.319  -6.629  12.887  1.00 84.91           N  
ATOM   1511  CA  GLN B 505      -9.762  -7.725  12.032  1.00 84.91           C  
ATOM   1512  C   GLN B 505     -11.160  -8.197  12.422  1.00 84.91           C  
ATOM   1513  CB  GLN B 505      -8.776  -8.892  12.099  1.00 84.91           C  
ATOM   1514  O   GLN B 505     -12.003  -8.441  11.556  1.00 84.91           O  
ATOM   1515  CG  GLN B 505      -9.015  -9.962  11.042  1.00 84.91           C  
ATOM   1516  CD  GLN B 505      -7.948 -11.041  11.047  1.00 84.91           C  
ATOM   1517  NE2 GLN B 505      -7.422 -11.359   9.870  1.00 84.91           N  
ATOM   1518  OE1 GLN B 505      -7.600 -11.583  12.101  1.00 84.91           O  
ATOM   1519  N   GLU B 506     -11.466  -8.358  13.666  1.00 84.73           N  
ATOM   1520  CA  GLU B 506     -12.778  -8.728  14.187  1.00 84.73           C  
ATOM   1521  C   GLU B 506     -13.831  -7.686  13.822  1.00 84.73           C  
ATOM   1522  CB  GLU B 506     -12.723  -8.911  15.706  1.00 84.73           C  
ATOM   1523  O   GLU B 506     -14.963  -8.033  13.479  1.00 84.73           O  
ATOM   1524  CG  GLU B 506     -11.949 -10.145  16.149  1.00 84.73           C  
ATOM   1525  CD  GLU B 506     -11.807 -10.253  17.659  1.00 84.73           C  
ATOM   1526  OE1 GLU B 506     -11.274 -11.276  18.146  1.00 84.73           O  
ATOM   1527  OE2 GLU B 506     -12.231  -9.307  18.360  1.00 84.73           O  
ATOM   1528  N   MET B 507     -13.381  -6.449  13.883  1.00 81.86           N  
ATOM   1529  CA  MET B 507     -14.266  -5.341  13.535  1.00 81.86           C  
ATOM   1530  C   MET B 507     -14.586  -5.347  12.044  1.00 81.86           C  
ATOM   1531  CB  MET B 507     -13.634  -4.004  13.928  1.00 81.86           C  
ATOM   1532  O   MET B 507     -15.743  -5.188  11.652  1.00 81.86           O  
ATOM   1533  CG  MET B 507     -13.671  -3.725  15.422  1.00 81.86           C  
ATOM   1534  SD  MET B 507     -13.149  -2.014  15.830  1.00 81.86           S  
ATOM   1535  CE  MET B 507     -11.389  -2.104  15.396  1.00 81.86           C  
ATOM   1536  N   LEU B 508     -13.553  -5.577  11.217  1.00 79.75           N  
ATOM   1537  CA  LEU B 508     -13.658  -5.511   9.763  1.00 79.75           C  
ATOM   1538  C   LEU B 508     -14.470  -6.683   9.223  1.00 79.75           C  
ATOM   1539  CB  LEU B 508     -12.266  -5.502   9.125  1.00 79.75           C  
ATOM   1540  O   LEU B 508     -15.296  -6.509   8.324  1.00 79.75           O  
ATOM   1541  CG  LEU B 508     -11.449  -4.221   9.299  1.00 79.75           C  
ATOM   1542  CD1 LEU B 508     -10.053  -4.399   8.711  1.00 79.75           C  
ATOM   1543  CD2 LEU B 508     -12.162  -3.039   8.649  1.00 79.75           C  
ATOM   1544  N   LEU B 509     -14.284  -7.859   9.856  1.00 80.00           N  
ATOM   1545  CA  LEU B 509     -14.854  -9.094   9.329  1.00 80.00           C  
ATOM   1546  C   LEU B 509     -16.170  -9.426  10.026  1.00 80.00           C  
ATOM   1547  CB  LEU B 509     -13.868 -10.254   9.496  1.00 80.00           C  
ATOM   1548  O   LEU B 509     -16.920 -10.289   9.565  1.00 80.00           O  
ATOM   1549  CG  LEU B 509     -12.546 -10.134   8.736  1.00 80.00           C  
ATOM   1550  CD1 LEU B 509     -11.644 -11.322   9.053  1.00 80.00           C  
ATOM   1551  CD2 LEU B 509     -12.799 -10.034   7.236  1.00 80.00           C  
ATOM   1552  N   GLY B 510     -16.436  -8.587  11.085  1.00 76.37           N  
ATOM   1553  CA  GLY B 510     -17.636  -8.876  11.855  1.00 76.37           C  
ATOM   1554  C   GLY B 510     -17.573 -10.208  12.578  1.00 76.37           C  
ATOM   1555  O   GLY B 510     -18.590 -10.891  12.720  1.00 76.37           O  
ATOM   1556  N   THR B 511     -16.341 -10.722  12.768  1.00 80.10           N  
ATOM   1557  CA  THR B 511     -16.074 -11.979  13.457  1.00 80.10           C  
ATOM   1558  C   THR B 511     -15.239 -11.742  14.713  1.00 80.10           C  
ATOM   1559  CB  THR B 511     -15.348 -12.978  12.537  1.00 80.10           C  
ATOM   1560  O   THR B 511     -14.628 -10.682  14.866  1.00 80.10           O  
ATOM   1561  CG2 THR B 511     -16.233 -13.388  11.364  1.00 80.10           C  
ATOM   1562  OG1 THR B 511     -14.153 -12.370  12.030  1.00 80.10           O  
ATOM   1563  N   ARG B 512     -15.470 -12.682  15.752  1.00 78.65           N  
ATOM   1564  CA  ARG B 512     -14.587 -12.720  16.914  1.00 78.65           C  
ATOM   1565  C   ARG B 512     -13.775 -14.010  16.942  1.00 78.65           C  
ATOM   1566  CB  ARG B 512     -15.393 -12.580  18.207  1.00 78.65           C  
ATOM   1567  O   ARG B 512     -14.196 -15.027  16.387  1.00 78.65           O  
ATOM   1568  CG  ARG B 512     -16.053 -11.221  18.377  1.00 78.65           C  
ATOM   1569  CD  ARG B 512     -16.726 -11.088  19.736  1.00 78.65           C  
ATOM   1570  NE  ARG B 512     -17.354  -9.780  19.901  1.00 78.65           N  
ATOM   1571  NH1 ARG B 512     -18.028 -10.147  22.080  1.00 78.65           N  
ATOM   1572  NH2 ARG B 512     -18.496  -8.153  21.051  1.00 78.65           N  
ATOM   1573  CZ  ARG B 512     -17.958  -9.363  21.010  1.00 78.65           C  
ATOM   1574  N   TYR B 513     -12.554 -13.854  17.445  1.00 78.23           N  
ATOM   1575  CA  TYR B 513     -11.748 -15.062  17.588  1.00 78.23           C  
ATOM   1576  C   TYR B 513     -11.961 -15.702  18.955  1.00 78.23           C  
ATOM   1577  CB  TYR B 513     -10.263 -14.744  17.386  1.00 78.23           C  
ATOM   1578  O   TYR B 513     -11.965 -15.011  19.976  1.00 78.23           O  
ATOM   1579  CG  TYR B 513      -9.903 -14.408  15.959  1.00 78.23           C  
ATOM   1580  CD1 TYR B 513      -9.650 -15.413  15.028  1.00 78.23           C  
ATOM   1581  CD2 TYR B 513      -9.814 -13.085  15.539  1.00 78.23           C  
ATOM   1582  CE1 TYR B 513      -9.316 -15.108  13.713  1.00 78.23           C  
ATOM   1583  CE2 TYR B 513      -9.481 -12.768  14.226  1.00 78.23           C  
ATOM   1584  OH  TYR B 513      -8.904 -13.477  12.021  1.00 78.23           O  
ATOM   1585  CZ  TYR B 513      -9.235 -13.785  13.322  1.00 78.23           C  
ATOM   1586  N   ASN B 514     -12.362 -16.971  19.008  1.00 79.88           N  
ATOM   1587  CA  ASN B 514     -12.520 -17.684  20.272  1.00 79.88           C  
ATOM   1588  C   ASN B 514     -11.171 -18.063  20.875  1.00 79.88           C  
ATOM   1589  CB  ASN B 514     -13.386 -18.931  20.080  1.00 79.88           C  
ATOM   1590  O   ASN B 514     -10.124 -17.649  20.373  1.00 79.88           O  
ATOM   1591  CG  ASN B 514     -12.749 -19.946  19.151  1.00 79.88           C  
ATOM   1592  ND2 ASN B 514     -13.552 -20.880  18.654  1.00 79.88           N  
ATOM   1593  OD1 ASN B 514     -11.546 -19.891  18.883  1.00 79.88           O  
ATOM   1594  N   GLU B 515     -11.086 -18.655  22.035  1.00 76.79           N  
ATOM   1595  CA  GLU B 515      -9.894 -19.027  22.791  1.00 76.79           C  
ATOM   1596  C   GLU B 515      -9.017 -19.992  21.999  1.00 76.79           C  
ATOM   1597  CB  GLU B 515     -10.281 -19.650  24.135  1.00 76.79           C  
ATOM   1598  O   GLU B 515      -7.814 -20.094  22.249  1.00 76.79           O  
ATOM   1599  CG  GLU B 515     -10.921 -18.670  25.106  1.00 76.79           C  
ATOM   1600  CD  GLU B 515     -11.258 -19.292  26.452  1.00 76.79           C  
ATOM   1601  OE1 GLU B 515     -11.686 -18.556  27.370  1.00 76.79           O  
ATOM   1602  OE2 GLU B 515     -11.092 -20.524  26.589  1.00 76.79           O  
ATOM   1603  N   LYS B 516      -9.625 -20.570  20.994  1.00 71.14           N  
ATOM   1604  CA  LYS B 516      -8.921 -21.528  20.147  1.00 71.14           C  
ATOM   1605  C   LYS B 516      -8.406 -20.862  18.874  1.00 71.14           C  
ATOM   1606  CB  LYS B 516      -9.834 -22.702  19.791  1.00 71.14           C  
ATOM   1607  O   LYS B 516      -7.750 -21.505  18.052  1.00 71.14           O  
ATOM   1608  CG  LYS B 516     -10.192 -23.589  20.974  1.00 71.14           C  
ATOM   1609  CD  LYS B 516     -11.006 -24.800  20.539  1.00 71.14           C  
ATOM   1610  CE  LYS B 516     -11.377 -25.681  21.724  1.00 71.14           C  
ATOM   1611  NZ  LYS B 516     -12.179 -26.869  21.303  1.00 71.14           N  
ATOM   1612  N   GLY B 517      -8.662 -19.475  18.729  1.00 70.43           N  
ATOM   1613  CA  GLY B 517      -8.143 -18.729  17.593  1.00 70.43           C  
ATOM   1614  C   GLY B 517      -8.971 -18.906  16.335  1.00 70.43           C  
ATOM   1615  O   GLY B 517      -8.500 -18.624  15.231  1.00 70.43           O  
ATOM   1616  N   GLU B 518     -10.184 -19.456  16.507  1.00 76.13           N  
ATOM   1617  CA  GLU B 518     -11.125 -19.655  15.408  1.00 76.13           C  
ATOM   1618  C   GLU B 518     -12.064 -18.461  15.263  1.00 76.13           C  
ATOM   1619  CB  GLU B 518     -11.934 -20.938  15.618  1.00 76.13           C  
ATOM   1620  O   GLU B 518     -12.518 -17.897  16.260  1.00 76.13           O  
ATOM   1621  CG  GLU B 518     -11.089 -22.203  15.626  1.00 76.13           C  
ATOM   1622  CD  GLU B 518     -11.897 -23.462  15.898  1.00 76.13           C  
ATOM   1623  OE1 GLU B 518     -11.416 -24.573  15.577  1.00 76.13           O  
ATOM   1624  OE2 GLU B 518     -13.019 -23.337  16.436  1.00 76.13           O  
ATOM   1625  N   ALA B 519     -12.252 -18.007  13.958  1.00 78.05           N  
ATOM   1626  CA  ALA B 519     -13.128 -16.873  13.676  1.00 78.05           C  
ATOM   1627  C   ALA B 519     -14.594 -17.251  13.871  1.00 78.05           C  
ATOM   1628  CB  ALA B 519     -12.898 -16.362  12.256  1.00 78.05           C  
ATOM   1629  O   ALA B 519     -15.077 -18.217  13.275  1.00 78.05           O  
ATOM   1630  N   VAL B 520     -15.326 -16.706  14.860  1.00 80.51           N  
ATOM   1631  CA  VAL B 520     -16.749 -16.920  15.100  1.00 80.51           C  
ATOM   1632  C   VAL B 520     -17.511 -15.614  14.890  1.00 80.51           C  
ATOM   1633  CB  VAL B 520     -17.009 -17.466  16.522  1.00 80.51           C  
ATOM   1634  O   VAL B 520     -16.967 -14.529  15.108  1.00 80.51           O  
ATOM   1635  CG1 VAL B 520     -16.442 -18.876  16.671  1.00 80.51           C  
ATOM   1636  CG2 VAL B 520     -16.408 -16.531  17.570  1.00 80.51           C  
ATOM   1637  N   PRO B 521     -18.728 -15.677  14.210  1.00 76.71           N  
ATOM   1638  CA  PRO B 521     -19.525 -14.471  13.976  1.00 76.71           C  
ATOM   1639  C   PRO B 521     -19.759 -13.662  15.250  1.00 76.71           C  
ATOM   1640  CB  PRO B 521     -20.845 -15.020  13.429  1.00 76.71           C  
ATOM   1641  O   PRO B 521     -19.982 -14.237  16.319  1.00 76.71           O  
ATOM   1642  CG  PRO B 521     -20.511 -16.389  12.930  1.00 76.71           C  
ATOM   1643  CD  PRO B 521     -19.359 -16.921  13.733  1.00 76.71           C  
ATOM   1644  N   ASP B 522     -19.499 -12.361  15.161  1.00 77.84           N  
ATOM   1645  CA  ASP B 522     -19.733 -11.418  16.250  1.00 77.84           C  
ATOM   1646  C   ASP B 522     -21.199 -10.994  16.304  1.00 77.84           C  
ATOM   1647  CB  ASP B 522     -18.835 -10.189  16.098  1.00 77.84           C  
ATOM   1648  O   ASP B 522     -21.678 -10.283  15.418  1.00 77.84           O  
ATOM   1649  CG  ASP B 522     -18.931  -9.235  17.276  1.00 77.84           C  
ATOM   1650  OD1 ASP B 522     -19.738  -9.483  18.198  1.00 77.84           O  
ATOM   1651  OD2 ASP B 522     -18.194  -8.225  17.282  1.00 77.84           O  
ATOM   1652  N   PRO B 523     -21.976 -11.548  17.273  1.00 69.31           N  
ATOM   1653  CA  PRO B 523     -23.406 -11.252  17.396  1.00 69.31           C  
ATOM   1654  C   PRO B 523     -23.693  -9.755  17.484  1.00 69.31           C  
ATOM   1655  CB  PRO B 523     -23.802 -11.961  18.694  1.00 69.31           C  
ATOM   1656  O   PRO B 523     -24.704  -9.285  16.955  1.00 69.31           O  
ATOM   1657  CG  PRO B 523     -22.611 -12.789  19.055  1.00 69.31           C  
ATOM   1658  CD  PRO B 523     -21.442 -12.329  18.232  1.00 69.31           C  
ATOM   1659  N   GLU B 524     -22.789  -8.923  17.977  1.00 68.92           N  
ATOM   1660  CA  GLU B 524     -22.898  -7.472  18.097  1.00 68.92           C  
ATOM   1661  C   GLU B 524     -22.578  -6.783  16.774  1.00 68.92           C  
ATOM   1662  CB  GLU B 524     -21.969  -6.952  19.198  1.00 68.92           C  
ATOM   1663  O   GLU B 524     -23.184  -5.763  16.437  1.00 68.92           O  
ATOM   1664  CG  GLU B 524     -22.481  -7.212  20.608  1.00 68.92           C  
ATOM   1665  CD  GLU B 524     -23.682  -6.357  20.977  1.00 68.92           C  
ATOM   1666  OE1 GLU B 524     -24.639  -6.885  21.588  1.00 68.92           O  
ATOM   1667  OE2 GLU B 524     -23.667  -5.148  20.652  1.00 68.92           O  
ATOM   1668  N   ALA B 525     -21.650  -7.339  15.995  1.00 65.32           N  
ATOM   1669  CA  ALA B 525     -21.251  -6.852  14.677  1.00 65.32           C  
ATOM   1670  C   ALA B 525     -22.335  -7.127  13.639  1.00 65.32           C  
ATOM   1671  CB  ALA B 525     -19.934  -7.494  14.249  1.00 65.32           C  
ATOM   1672  O   ALA B 525     -22.580  -6.303  12.755  1.00 65.32           O  
ATOM   1673  N   GLU B 526     -22.981  -8.254  13.802  1.00 63.99           N  
ATOM   1674  CA  GLU B 526     -24.134  -8.631  12.991  1.00 63.99           C  
ATOM   1675  C   GLU B 526     -25.339  -7.748  13.301  1.00 63.99           C  
ATOM   1676  CB  GLU B 526     -24.490 -10.104  13.212  1.00 63.99           C  
ATOM   1677  O   GLU B 526     -26.096  -7.383  12.399  1.00 63.99           O  
ATOM   1678  CG  GLU B 526     -25.448 -10.668  12.173  1.00 63.99           C  
ATOM   1679  CD  GLU B 526     -24.860 -10.704  10.771  1.00 63.99           C  
ATOM   1680  OE1 GLU B 526     -25.629 -10.852   9.794  1.00 63.99           O  
ATOM   1681  OE2 GLU B 526     -23.620 -10.584  10.650  1.00 63.99           O  
ATOM   1682  N   LYS B 527     -25.587  -7.394  14.567  1.00 61.75           N  
ATOM   1683  CA  LYS B 527     -26.609  -6.452  15.015  1.00 61.75           C  
ATOM   1684  C   LYS B 527     -26.347  -5.053  14.462  1.00 61.75           C  
ATOM   1685  CB  LYS B 527     -26.667  -6.409  16.543  1.00 61.75           C  
ATOM   1686  O   LYS B 527     -27.272  -4.374  14.013  1.00 61.75           O  
ATOM   1687  CG  LYS B 527     -27.444  -7.560  17.165  1.00 61.75           C  
ATOM   1688  CD  LYS B 527     -27.568  -7.399  18.674  1.00 61.75           C  
ATOM   1689  CE  LYS B 527     -28.220  -8.617  19.315  1.00 61.75           C  
ATOM   1690  NZ  LYS B 527     -28.355  -8.459  20.794  1.00 61.75           N  
ATOM   1691  N   ARG B 528     -25.112  -4.546  14.321  1.00 63.43           N  
ATOM   1692  CA  ARG B 528     -24.696  -3.261  13.767  1.00 63.43           C  
ATOM   1693  C   ARG B 528     -24.876  -3.234  12.253  1.00 63.43           C  
ATOM   1694  CB  ARG B 528     -23.238  -2.967  14.127  1.00 63.43           C  
ATOM   1695  O   ARG B 528     -25.264  -2.210  11.687  1.00 63.43           O  
ATOM   1696  CG  ARG B 528     -23.024  -2.615  15.590  1.00 63.43           C  
ATOM   1697  CD  ARG B 528     -21.562  -2.311  15.889  1.00 63.43           C  
ATOM   1698  NE  ARG B 528     -21.053  -3.134  16.982  1.00 63.43           N  
ATOM   1699  NH1 ARG B 528     -18.886  -2.346  16.841  1.00 63.43           N  
ATOM   1700  NH2 ARG B 528     -19.438  -3.921  18.412  1.00 63.43           N  
ATOM   1701  CZ  ARG B 528     -19.794  -3.132  17.409  1.00 63.43           C  
ATOM   1702  N   ARG B 529     -24.678  -4.356  11.538  1.00 57.91           N  
ATOM   1703  CA  ARG B 529     -24.831  -4.484  10.093  1.00 57.91           C  
ATOM   1704  C   ARG B 529     -26.302  -4.458   9.693  1.00 57.91           C  
ATOM   1705  CB  ARG B 529     -24.176  -5.774   9.595  1.00 57.91           C  
ATOM   1706  O   ARG B 529     -26.662  -3.877   8.667  1.00 57.91           O  
ATOM   1707  CG  ARG B 529     -22.714  -5.613   9.207  1.00 57.91           C  
ATOM   1708  CD  ARG B 529     -22.142  -6.896   8.619  1.00 57.91           C  
ATOM   1709  NE  ARG B 529     -20.846  -6.668   7.988  1.00 57.91           N  
ATOM   1710  NH1 ARG B 529     -20.587  -8.844   7.256  1.00 57.91           N  
ATOM   1711  NH2 ARG B 529     -18.968  -7.282   6.817  1.00 57.91           N  
ATOM   1712  CZ  ARG B 529     -20.136  -7.598   7.355  1.00 57.91           C  
ATOM   1713  N   ARG B 530     -27.121  -5.021  10.537  1.00 55.83           N  
ATOM   1714  CA  ARG B 530     -28.562  -5.076  10.310  1.00 55.83           C  
ATOM   1715  C   ARG B 530     -29.214  -3.728  10.600  1.00 55.83           C  
ATOM   1716  CB  ARG B 530     -29.201  -6.164  11.175  1.00 55.83           C  
ATOM   1717  O   ARG B 530     -30.192  -3.353   9.949  1.00 55.83           O  
ATOM   1718  CG  ARG B 530     -28.957  -7.577  10.669  1.00 55.83           C  
ATOM   1719  CD  ARG B 530     -29.715  -8.610  11.491  1.00 55.83           C  
ATOM   1720  NE  ARG B 530     -29.459  -9.967  11.019  1.00 55.83           N  
ATOM   1721  NH1 ARG B 530     -30.826 -10.988  12.577  1.00 55.83           N  
ATOM   1722  NH2 ARG B 530     -29.691 -12.252  11.038  1.00 55.83           N  
ATOM   1723  CZ  ARG B 530     -29.993 -11.066  11.546  1.00 55.83           C  
ATOM   1724  N   LEU B 531     -28.676  -2.860  11.477  1.00 47.88           N  
ATOM   1725  CA  LEU B 531     -29.229  -1.566  11.861  1.00 47.88           C  
ATOM   1726  C   LEU B 531     -28.825  -0.485  10.863  1.00 47.88           C  
ATOM   1727  CB  LEU B 531     -28.763  -1.179  13.267  1.00 47.88           C  
ATOM   1728  O   LEU B 531     -29.617   0.410  10.557  1.00 47.88           O  
ATOM   1729  CG  LEU B 531     -29.575  -1.749  14.431  1.00 47.88           C  
ATOM   1730  CD1 LEU B 531     -28.712  -1.840  15.685  1.00 47.88           C  
ATOM   1731  CD2 LEU B 531     -30.813  -0.897  14.688  1.00 47.88           C  
TER    1732      LEU B 531                                                      
ENDMDL                                                                          
END                                                                             
