# Supplementary material for: AlphaDesign: a de novo protein design framework based on AlphaFold
Source: Mol Syst Biol. 2025 Jun 17;21(9):1166–89. doi: 10.1038/s44320-025-00119-z (PMC12405559; doi:10.1038/s44320-025-00119-z)
Supplement: Supplementary file 8 — Source data Fig. 6 [file 44320_2025_119_MOESM8_ESM.zip › Figure_6/6A/design_pdl1-binder-100-nr2-run-1_result_5.pdb]

MODEL     1                                                                     
ATOM      1  N   THR A   0     -12.918  12.199   2.602  1.00  0.00           N  
ATOM      2  CA  THR A   0     -12.544  11.023   1.825  1.00  0.00           C  
ATOM      3  C   THR A   0     -11.026  10.893   1.736  1.00  0.00           C  
ATOM      4  CB  THR A   0     -13.141  11.078   0.406  1.00  0.00           C  
ATOM      5  O   THR A   0     -10.316  11.897   1.643  1.00  0.00           O  
ATOM      6  CG2 THR A   0     -14.585  10.587   0.398  1.00  0.00           C  
ATOM      7  OG1 THR A   0     -13.104  12.429  -0.069  1.00  0.00           O  
ATOM      8  N   PHE A   1     -10.470   9.743   2.211  1.00  0.00           N  
ATOM      9  CA  PHE A   1      -9.045   9.434   2.192  1.00  0.00           C  
ATOM     10  C   PHE A   1      -8.504   9.456   0.768  1.00  0.00           C  
ATOM     11  CB  PHE A   1      -8.781   8.068   2.833  1.00  0.00           C  
ATOM     12  O   PHE A   1      -9.019   8.757  -0.108  1.00  0.00           O  
ATOM     13  CG  PHE A   1      -7.324   7.701   2.903  1.00  0.00           C  
ATOM     14  CD1 PHE A   1      -6.787   6.759   2.034  1.00  0.00           C  
ATOM     15  CD2 PHE A   1      -6.489   8.299   3.838  1.00  0.00           C  
ATOM     16  CE1 PHE A   1      -5.438   6.417   2.097  1.00  0.00           C  
ATOM     17  CE2 PHE A   1      -5.140   7.963   3.907  1.00  0.00           C  
ATOM     18  CZ  PHE A   1      -4.617   7.021   3.036  1.00  0.00           C  
ATOM     19  N   THR A   2      -7.566  10.433   0.426  1.00  0.00           N  
ATOM     20  CA  THR A   2      -6.939  10.505  -0.889  1.00  0.00           C  
ATOM     21  C   THR A   2      -5.419  10.542  -0.761  1.00  0.00           C  
ATOM     22  CB  THR A   2      -7.421  11.740  -1.672  1.00  0.00           C  
ATOM     23  O   THR A   2      -4.886  11.020   0.243  1.00  0.00           O  
ATOM     24  CG2 THR A   2      -8.927  11.687  -1.909  1.00  0.00           C  
ATOM     25  OG1 THR A   2      -7.107  12.923  -0.928  1.00  0.00           O  
ATOM     26  N   VAL A   3      -4.778   9.874  -1.650  1.00  0.00           N  
ATOM     27  CA  VAL A   3      -3.323   9.909  -1.750  1.00  0.00           C  
ATOM     28  C   VAL A   3      -2.909  10.722  -2.975  1.00  0.00           C  
ATOM     29  CB  VAL A   3      -2.724   8.487  -1.827  1.00  0.00           C  
ATOM     30  O   VAL A   3      -3.486  10.569  -4.054  1.00  0.00           O  
ATOM     31  CG1 VAL A   3      -1.204   8.548  -1.967  1.00  0.00           C  
ATOM     32  CG2 VAL A   3      -3.119   7.675  -0.595  1.00  0.00           C  
ATOM     33  N   THR A   4      -1.954  11.648  -2.735  1.00  0.00           N  
ATOM     34  CA  THR A   4      -1.436  12.442  -3.844  1.00  0.00           C  
ATOM     35  C   THR A   4       0.063  12.217  -4.016  1.00  0.00           C  
ATOM     36  CB  THR A   4      -1.713  13.942  -3.635  1.00  0.00           C  
ATOM     37  O   THR A   4       0.751  11.831  -3.068  1.00  0.00           O  
ATOM     38  CG2 THR A   4      -3.211  14.223  -3.580  1.00  0.00           C  
ATOM     39  OG1 THR A   4      -1.113  14.365  -2.404  1.00  0.00           O  
ATOM     40  N   ARG A   5       0.470  12.236  -5.232  1.00  0.00           N  
ATOM     41  CA  ARG A   5       1.903  12.210  -5.508  1.00  0.00           C  
ATOM     42  C   ARG A   5       2.420  13.602  -5.852  1.00  0.00           C  
ATOM     43  CB  ARG A   5       2.213  11.239  -6.649  1.00  0.00           C  
ATOM     44  O   ARG A   5       1.730  14.381  -6.513  1.00  0.00           O  
ATOM     45  CG  ARG A   5       1.653  11.671  -7.995  1.00  0.00           C  
ATOM     46  CD  ARG A   5       1.877  10.612  -9.066  1.00  0.00           C  
ATOM     47  NE  ARG A   5       1.398  11.057 -10.372  1.00  0.00           N  
ATOM     48  NH1 ARG A   5      -0.775  10.341 -10.049  1.00  0.00           N  
ATOM     49  NH2 ARG A   5      -0.178  11.358 -12.015  1.00  0.00           N  
ATOM     50  CZ  ARG A   5       0.150  10.918 -10.809  1.00  0.00           C  
ATOM     51  N   ILE A   6       3.616  13.967  -5.359  1.00  0.00           N  
ATOM     52  CA  ILE A   6       4.191  15.295  -5.546  1.00  0.00           C  
ATOM     53  C   ILE A   6       4.715  15.434  -6.974  1.00  0.00           C  
ATOM     54  CB  ILE A   6       5.323  15.569  -4.531  1.00  0.00           C  
ATOM     55  O   ILE A   6       4.440  16.429  -7.648  1.00  0.00           O  
ATOM     56  CG1 ILE A   6       4.775  15.537  -3.099  1.00  0.00           C  
ATOM     57  CG2 ILE A   6       6.001  16.910  -4.828  1.00  0.00           C  
ATOM     58  CD1 ILE A   6       5.842  15.694  -2.025  1.00  0.00           C  
ATOM     59  N   LYS A   7       5.365  14.358  -7.415  1.00  0.00           N  
ATOM     60  CA  LYS A   7       5.887  14.298  -8.777  1.00  0.00           C  
ATOM     61  C   LYS A   7       5.564  12.957  -9.431  1.00  0.00           C  
ATOM     62  CB  LYS A   7       7.398  14.534  -8.784  1.00  0.00           C  
ATOM     63  O   LYS A   7       5.698  11.906  -8.801  1.00  0.00           O  
ATOM     64  CG  LYS A   7       7.807  15.935  -8.352  1.00  0.00           C  
ATOM     65  CD  LYS A   7       9.313  16.135  -8.462  1.00  0.00           C  
ATOM     66  CE  LYS A   7       9.728  17.524  -7.994  1.00  0.00           C  
ATOM     67  NZ  LYS A   7      11.202  17.733  -8.119  1.00  0.00           N  
ATOM     68  N   ALA A   8       5.146  13.040 -10.768  1.00  0.00           N  
ATOM     69  CA  ALA A   8       4.781  11.843 -11.520  1.00  0.00           C  
ATOM     70  C   ALA A   8       6.011  11.187 -12.139  1.00  0.00           C  
ATOM     71  CB  ALA A   8       3.762  12.186 -12.604  1.00  0.00           C  
ATOM     72  O   ALA A   8       6.051   9.967 -12.313  1.00  0.00           O  
ATOM     73  N   LEU A   9       7.151  11.955 -12.284  1.00  0.00           N  
ATOM     74  CA  LEU A   9       8.395  11.474 -12.873  1.00  0.00           C  
ATOM     75  C   LEU A   9       9.601  12.003 -12.104  1.00  0.00           C  
ATOM     76  CB  LEU A   9       8.490  11.891 -14.343  1.00  0.00           C  
ATOM     77  O   LEU A   9       9.738  13.213 -11.910  1.00  0.00           O  
ATOM     78  CG  LEU A   9       9.787  11.532 -15.068  1.00  0.00           C  
ATOM     79  CD1 LEU A   9       9.918  10.019 -15.202  1.00  0.00           C  
ATOM     80  CD2 LEU A   9       9.839  12.202 -16.437  1.00  0.00           C  
ATOM     81  N   MET A  10      10.424  11.070 -11.697  1.00  0.00           N  
ATOM     82  CA  MET A  10      11.687  11.415 -11.051  1.00  0.00           C  
ATOM     83  C   MET A  10      12.872  10.997 -11.914  1.00  0.00           C  
ATOM     84  CB  MET A  10      11.784  10.756  -9.673  1.00  0.00           C  
ATOM     85  O   MET A  10      12.951   9.848 -12.353  1.00  0.00           O  
ATOM     86  CG  MET A  10      10.850  11.361  -8.637  1.00  0.00           C  
ATOM     87  SD  MET A  10      11.375  10.992  -6.918  1.00  0.00           S  
ATOM     88  CE  MET A  10      13.093  10.486  -7.209  1.00  0.00           C  
ATOM     89  N   VAL A  11      13.719  11.957 -12.283  1.00  0.00           N  
ATOM     90  CA  VAL A  11      14.974  11.654 -12.963  1.00  0.00           C  
ATOM     91  C   VAL A  11      16.135  11.763 -11.977  1.00  0.00           C  
ATOM     92  CB  VAL A  11      15.208  12.594 -14.167  1.00  0.00           C  
ATOM     93  O   VAL A  11      16.376  12.830 -11.407  1.00  0.00           O  
ATOM     94  CG1 VAL A  11      16.509  12.239 -14.883  1.00  0.00           C  
ATOM     95  CG2 VAL A  11      14.027  12.526 -15.133  1.00  0.00           C  
ATOM     96  N   VAL A  12      16.728  10.640 -11.738  1.00  0.00           N  
ATOM     97  CA  VAL A  12      17.725  10.560 -10.675  1.00  0.00           C  
ATOM     98  C   VAL A  12      19.075  10.154 -11.261  1.00  0.00           C  
ATOM     99  CB  VAL A  12      17.300   9.563  -9.573  1.00  0.00           C  
ATOM    100  O   VAL A  12      19.145   9.272 -12.121  1.00  0.00           O  
ATOM    101  CG1 VAL A  12      18.314   9.557  -8.431  1.00  0.00           C  
ATOM    102  CG2 VAL A  12      15.906   9.905  -9.053  1.00  0.00           C  
ATOM    103  N   LEU A  13      20.194  10.918 -10.840  1.00  0.00           N  
ATOM    104  CA  LEU A  13      21.547  10.559 -11.249  1.00  0.00           C  
ATOM    105  C   LEU A  13      21.953   9.211 -10.661  1.00  0.00           C  
ATOM    106  CB  LEU A  13      22.543  11.638 -10.816  1.00  0.00           C  
ATOM    107  O   LEU A  13      21.592   8.890  -9.526  1.00  0.00           O  
ATOM    108  CG  LEU A  13      22.450  12.979 -11.545  1.00  0.00           C  
ATOM    109  CD1 LEU A  13      23.318  14.022 -10.849  1.00  0.00           C  
ATOM    110  CD2 LEU A  13      22.858  12.823 -13.006  1.00  0.00           C  
ATOM    111  N   TYR A  14      22.724   8.364 -11.511  1.00  0.00           N  
ATOM    112  CA  TYR A  14      23.252   7.074 -11.083  1.00  0.00           C  
ATOM    113  C   TYR A  14      24.068   7.215  -9.804  1.00  0.00           C  
ATOM    114  CB  TYR A  14      24.113   6.452 -12.186  1.00  0.00           C  
ATOM    115  O   TYR A  14      24.870   8.142  -9.671  1.00  0.00           O  
ATOM    116  CG  TYR A  14      24.650   5.085 -11.839  1.00  0.00           C  
ATOM    117  CD1 TYR A  14      25.986   4.909 -11.484  1.00  0.00           C  
ATOM    118  CD2 TYR A  14      23.824   3.966 -11.867  1.00  0.00           C  
ATOM    119  CE1 TYR A  14      26.486   3.651 -11.166  1.00  0.00           C  
ATOM    120  CE2 TYR A  14      24.313   2.703 -11.551  1.00  0.00           C  
ATOM    121  OH  TYR A  14      26.132   1.307 -10.887  1.00  0.00           O  
ATOM    122  CZ  TYR A  14      25.643   2.556 -11.201  1.00  0.00           C  
ATOM    123  N   LEU A  15      23.727   6.469  -8.741  1.00  0.00           N  
ATOM    124  CA  LEU A  15      24.427   6.344  -7.467  1.00  0.00           C  
ATOM    125  C   LEU A  15      24.061   7.491  -6.531  1.00  0.00           C  
ATOM    126  CB  LEU A  15      25.941   6.313  -7.687  1.00  0.00           C  
ATOM    127  O   LEU A  15      24.718   7.697  -5.508  1.00  0.00           O  
ATOM    128  CG  LEU A  15      26.503   5.062  -8.365  1.00  0.00           C  
ATOM    129  CD1 LEU A  15      28.020   5.158  -8.481  1.00  0.00           C  
ATOM    130  CD2 LEU A  15      26.098   3.810  -7.595  1.00  0.00           C  
ATOM    131  N   SER A  16      23.019   8.304  -7.015  1.00  0.00           N  
ATOM    132  CA  SER A  16      22.497   9.349  -6.139  1.00  0.00           C  
ATOM    133  C   SER A  16      21.400   8.809  -5.228  1.00  0.00           C  
ATOM    134  CB  SER A  16      21.957  10.518  -6.963  1.00  0.00           C  
ATOM    135  O   SER A  16      20.834   7.745  -5.491  1.00  0.00           O  
ATOM    136  OG  SER A  16      22.995  11.131  -7.708  1.00  0.00           O  
ATOM    137  N   ASN A  17      21.249   9.511  -4.113  1.00  0.00           N  
ATOM    138  CA  ASN A  17      20.115   9.217  -3.243  1.00  0.00           C  
ATOM    139  C   ASN A  17      18.811   9.764  -3.819  1.00  0.00           C  
ATOM    140  CB  ASN A  17      20.354   9.779  -1.841  1.00  0.00           C  
ATOM    141  O   ASN A  17      18.814  10.779  -4.516  1.00  0.00           O  
ATOM    142  CG  ASN A  17      21.560   9.162  -1.161  1.00  0.00           C  
ATOM    143  ND2 ASN A  17      22.159   9.898  -0.233  1.00  0.00           N  
ATOM    144  OD1 ASN A  17      21.950   8.032  -1.468  1.00  0.00           O  
ATOM    145  N   CYS A  18      17.750   9.010  -3.651  1.00  0.00           N  
ATOM    146  CA  CYS A  18      16.438   9.381  -4.169  1.00  0.00           C  
ATOM    147  C   CYS A  18      15.373   9.276  -3.084  1.00  0.00           C  
ATOM    148  CB  CYS A  18      16.059   8.495  -5.355  1.00  0.00           C  
ATOM    149  O   CYS A  18      15.387   8.339  -2.283  1.00  0.00           O  
ATOM    150  SG  CYS A  18      14.388   8.783  -5.976  1.00  0.00           S  
ATOM    151  N   ARG A  19      14.484  10.306  -3.015  1.00  0.00           N  
ATOM    152  CA  ARG A  19      13.327  10.275  -2.127  1.00  0.00           C  
ATOM    153  C   ARG A  19      12.028  10.402  -2.916  1.00  0.00           C  
ATOM    154  CB  ARG A  19      13.418  11.392  -1.085  1.00  0.00           C  
ATOM    155  O   ARG A  19      11.860  11.340  -3.699  1.00  0.00           O  
ATOM    156  CG  ARG A  19      14.561  11.222  -0.098  1.00  0.00           C  
ATOM    157  CD  ARG A  19      14.576  12.331   0.945  1.00  0.00           C  
ATOM    158  NE  ARG A  19      15.638  12.133   1.927  1.00  0.00           N  
ATOM    159  NH1 ARG A  19      15.344  14.177   2.963  1.00  0.00           N  
ATOM    160  NH2 ARG A  19      16.961  12.732   3.706  1.00  0.00           N  
ATOM    161  CZ  ARG A  19      15.978  13.015   2.863  1.00  0.00           C  
ATOM    162  N   ILE A  20      11.262   9.470  -2.753  1.00  0.00           N  
ATOM    163  CA  ILE A  20       9.946   9.486  -3.381  1.00  0.00           C  
ATOM    164  C   ILE A  20       8.873   9.739  -2.325  1.00  0.00           C  
ATOM    165  CB  ILE A  20       9.661   8.164  -4.129  1.00  0.00           C  
ATOM    166  O   ILE A  20       8.860   9.091  -1.276  1.00  0.00           O  
ATOM    167  CG1 ILE A  20      10.746   7.899  -5.178  1.00  0.00           C  
ATOM    168  CG2 ILE A  20       8.272   8.197  -4.774  1.00  0.00           C  
ATOM    169  CD1 ILE A  20      10.662   6.522  -5.822  1.00  0.00           C  
ATOM    170  N   CYS A  21       7.990  10.667  -2.672  1.00  0.00           N  
ATOM    171  CA  CYS A  21       7.030  11.093  -1.659  1.00  0.00           C  
ATOM    172  C   CYS A  21       5.600  10.948  -2.168  1.00  0.00           C  
ATOM    173  CB  CYS A  21       7.291  12.542  -1.249  1.00  0.00           C  
ATOM    174  O   CYS A  21       5.283  11.388  -3.274  1.00  0.00           O  
ATOM    175  SG  CYS A  21       6.167  13.152   0.026  1.00  0.00           S  
ATOM    176  N   PHE A  22       4.788  10.357  -1.305  1.00  0.00           N  
ATOM    177  CA  PHE A  22       3.340  10.301  -1.469  1.00  0.00           C  
ATOM    178  C   PHE A  22       2.636  10.978  -0.299  1.00  0.00           C  
ATOM    179  CB  PHE A  22       2.868   8.850  -1.598  1.00  0.00           C  
ATOM    180  O   PHE A  22       2.981  10.741   0.860  1.00  0.00           O  
ATOM    181  CG  PHE A  22       3.518   8.098  -2.728  1.00  0.00           C  
ATOM    182  CD1 PHE A  22       2.940   8.077  -3.991  1.00  0.00           C  
ATOM    183  CD2 PHE A  22       4.708   7.411  -2.526  1.00  0.00           C  
ATOM    184  CE1 PHE A  22       3.540   7.381  -5.039  1.00  0.00           C  
ATOM    185  CE2 PHE A  22       5.313   6.714  -3.568  1.00  0.00           C  
ATOM    186  CZ  PHE A  22       4.727   6.700  -4.823  1.00  0.00           C  
ATOM    187  N   LYS A  23       1.615  11.851  -0.729  1.00  0.00           N  
ATOM    188  CA  LYS A  23       0.929  12.603   0.318  1.00  0.00           C  
ATOM    189  C   LYS A  23      -0.509  12.122   0.489  1.00  0.00           C  
ATOM    190  CB  LYS A  23       0.947  14.100   0.003  1.00  0.00           C  
ATOM    191  O   LYS A  23      -1.150  11.709  -0.479  1.00  0.00           O  
ATOM    192  CG  LYS A  23       2.330  14.731   0.072  1.00  0.00           C  
ATOM    193  CD  LYS A  23       2.262  16.245  -0.084  1.00  0.00           C  
ATOM    194  CE  LYS A  23       3.629  16.889   0.102  1.00  0.00           C  
ATOM    195  NZ  LYS A  23       3.564  18.375  -0.028  1.00  0.00           N  
ATOM    196  N   TRP A  24      -0.941  12.096   1.730  1.00  0.00           N  
ATOM    197  CA  TRP A  24      -2.368  11.891   1.954  1.00  0.00           C  
ATOM    198  C   TRP A  24      -2.982  13.082   2.682  1.00  0.00           C  
ATOM    199  CB  TRP A  24      -2.609  10.608   2.755  1.00  0.00           C  
ATOM    200  O   TRP A  24      -2.263  13.959   3.168  1.00  0.00           O  
ATOM    201  CG  TRP A  24      -2.028  10.636   4.137  1.00  0.00           C  
ATOM    202  CD1 TRP A  24      -2.646  11.055   5.282  1.00  0.00           C  
ATOM    203  CD2 TRP A  24      -0.710  10.230   4.518  1.00  0.00           C  
ATOM    204  CE2 TRP A  24      -0.597  10.430   5.911  1.00  0.00           C  
ATOM    205  CE3 TRP A  24       0.388   9.715   3.815  1.00  0.00           C  
ATOM    206  NE1 TRP A  24      -1.791  10.934   6.353  1.00  0.00           N  
ATOM    207  CH2 TRP A  24       1.630   9.630   5.905  1.00  0.00           C  
ATOM    208  CZ2 TRP A  24       0.572  10.133   6.616  1.00  0.00           C  
ATOM    209  CZ3 TRP A  24       1.550   9.420   4.518  1.00  0.00           C  
ATOM    210  N   ALA A  25      -4.296  13.164   2.578  1.00  0.00           N  
ATOM    211  CA  ALA A  25      -5.034  14.309   3.105  1.00  0.00           C  
ATOM    212  C   ALA A  25      -4.760  14.501   4.594  1.00  0.00           C  
ATOM    213  CB  ALA A  25      -6.531  14.134   2.861  1.00  0.00           C  
ATOM    214  O   ALA A  25      -4.546  13.529   5.322  1.00  0.00           O  
ATOM    215  N   GLU A  26      -4.582  15.778   5.048  1.00  0.00           N  
ATOM    216  CA  GLU A  26      -4.389  16.141   6.449  1.00  0.00           C  
ATOM    217  C   GLU A  26      -5.540  15.636   7.314  1.00  0.00           C  
ATOM    218  CB  GLU A  26      -4.246  17.658   6.597  1.00  0.00           C  
ATOM    219  O   GLU A  26      -6.709  15.797   6.957  1.00  0.00           O  
ATOM    220  CG  GLU A  26      -3.712  18.096   7.953  1.00  0.00           C  
ATOM    221  CD  GLU A  26      -3.449  19.591   8.040  1.00  0.00           C  
ATOM    222  OE1 GLU A  26      -3.028  20.072   9.117  1.00  0.00           O  
ATOM    223  OE2 GLU A  26      -3.666  20.287   7.023  1.00  0.00           O  
ATOM    224  N   MET A  27      -5.144  14.891   8.376  1.00  0.00           N  
ATOM    225  CA  MET A  27      -6.148  14.425   9.328  1.00  0.00           C  
ATOM    226  C   MET A  27      -5.780  14.835  10.751  1.00  0.00           C  
ATOM    227  CB  MET A  27      -6.304  12.906   9.246  1.00  0.00           C  
ATOM    228  O   MET A  27      -4.626  15.167  11.027  1.00  0.00           O  
ATOM    229  CG  MET A  27      -6.594  12.395   7.844  1.00  0.00           C  
ATOM    230  SD  MET A  27      -6.751  10.568   7.780  1.00  0.00           S  
ATOM    231  CE  MET A  27      -8.444  10.414   7.146  1.00  0.00           C  
ATOM    232  N   LYS A  28      -6.812  15.115  11.619  1.00  0.00           N  
ATOM    233  CA  LYS A  28      -6.727  15.606  12.992  1.00  0.00           C  
ATOM    234  C   LYS A  28      -5.896  14.666  13.861  1.00  0.00           C  
ATOM    235  CB  LYS A  28      -8.124  15.775  13.590  1.00  0.00           C  
ATOM    236  O   LYS A  28      -5.066  15.116  14.654  1.00  0.00           O  
ATOM    237  CG  LYS A  28      -8.852  17.025  13.118  1.00  0.00           C  
ATOM    238  CD  LYS A  28     -10.153  17.236  13.883  1.00  0.00           C  
ATOM    239  CE  LYS A  28     -10.919  18.444  13.361  1.00  0.00           C  
ATOM    240  NZ  LYS A  28     -12.185  18.668  14.122  1.00  0.00           N  
ATOM    241  N   GLN A  29      -5.778  13.345  13.574  1.00  0.00           N  
ATOM    242  CA  GLN A  29      -4.988  12.368  14.316  1.00  0.00           C  
ATOM    243  C   GLN A  29      -4.871  11.056  13.546  1.00  0.00           C  
ATOM    244  CB  GLN A  29      -5.602  12.116  15.694  1.00  0.00           C  
ATOM    245  O   GLN A  29      -5.882  10.436  13.210  1.00  0.00           O  
ATOM    246  CG  GLN A  29      -4.691  11.347  16.642  1.00  0.00           C  
ATOM    247  CD  GLN A  29      -5.315  11.130  18.008  1.00  0.00           C  
ATOM    248  NE2 GLN A  29      -4.551  10.540  18.921  1.00  0.00           N  
ATOM    249  OE1 GLN A  29      -6.472  11.492  18.241  1.00  0.00           O  
ATOM    250  N   LEU A  30      -3.607  10.803  13.021  1.00  0.00           N  
ATOM    251  CA  LEU A  30      -3.319   9.564  12.306  1.00  0.00           C  
ATOM    252  C   LEU A  30      -3.221   8.389  13.273  1.00  0.00           C  
ATOM    253  CB  LEU A  30      -2.019   9.695  11.509  1.00  0.00           C  
ATOM    254  O   LEU A  30      -2.480   8.450  14.257  1.00  0.00           O  
ATOM    255  CG  LEU A  30      -1.606   8.477  10.680  1.00  0.00           C  
ATOM    256  CD1 LEU A  30      -2.525   8.322   9.473  1.00  0.00           C  
ATOM    257  CD2 LEU A  30      -0.152   8.598  10.239  1.00  0.00           C  
ATOM    258  N   ASP A  31      -4.138   7.477  13.193  1.00  0.00           N  
ATOM    259  CA  ASP A  31      -3.983   6.203  13.888  1.00  0.00           C  
ATOM    260  C   ASP A  31      -2.959   5.315  13.184  1.00  0.00           C  
ATOM    261  CB  ASP A  31      -5.327   5.479  13.987  1.00  0.00           C  
ATOM    262  O   ASP A  31      -3.275   4.665  12.186  1.00  0.00           O  
ATOM    263  CG  ASP A  31      -5.256   4.208  14.815  1.00  0.00           C  
ATOM    264  OD1 ASP A  31      -4.147   3.819  15.243  1.00  0.00           O  
ATOM    265  OD2 ASP A  31      -6.317   3.587  15.040  1.00  0.00           O  
ATOM    266  N   VAL A  32      -1.657   5.356  13.596  1.00  0.00           N  
ATOM    267  CA  VAL A  32      -0.519   4.703  12.957  1.00  0.00           C  
ATOM    268  C   VAL A  32      -0.746   3.193  12.915  1.00  0.00           C  
ATOM    269  CB  VAL A  32       0.803   5.023  13.689  1.00  0.00           C  
ATOM    270  O   VAL A  32      -0.261   2.511  12.010  1.00  0.00           O  
ATOM    271  CG1 VAL A  32       1.977   4.307  13.022  1.00  0.00           C  
ATOM    272  CG2 VAL A  32       1.043   6.531  13.723  1.00  0.00           C  
ATOM    273  N   ASN A  33      -1.528   2.690  13.803  1.00  0.00           N  
ATOM    274  CA  ASN A  33      -1.819   1.262  13.877  1.00  0.00           C  
ATOM    275  C   ASN A  33      -2.781   0.828  12.775  1.00  0.00           C  
ATOM    276  CB  ASN A  33      -2.388   0.900  15.251  1.00  0.00           C  
ATOM    277  O   ASN A  33      -2.811  -0.345  12.398  1.00  0.00           O  
ATOM    278  CG  ASN A  33      -1.339   0.935  16.345  1.00  0.00           C  
ATOM    279  ND2 ASN A  33      -1.762   1.252  17.562  1.00  0.00           N  
ATOM    280  OD1 ASN A  33      -0.157   0.680  16.097  1.00  0.00           O  
ATOM    281  N   ALA A  34      -3.458   1.759  12.273  1.00  0.00           N  
ATOM    282  CA  ALA A  34      -4.461   1.500  11.243  1.00  0.00           C  
ATOM    283  C   ALA A  34      -3.942   1.888   9.861  1.00  0.00           C  
ATOM    284  CB  ALA A  34      -5.751   2.255  11.554  1.00  0.00           C  
ATOM    285  O   ALA A  34      -4.534   1.522   8.843  1.00  0.00           O  
ATOM    286  N   PHE A  35      -2.758   2.508   9.823  1.00  0.00           N  
ATOM    287  CA  PHE A  35      -2.184   3.010   8.580  1.00  0.00           C  
ATOM    288  C   PHE A  35      -1.235   1.987   7.969  1.00  0.00           C  
ATOM    289  CB  PHE A  35      -1.447   4.331   8.822  1.00  0.00           C  
ATOM    290  O   PHE A  35      -0.376   1.437   8.662  1.00  0.00           O  
ATOM    291  CG  PHE A  35      -0.974   5.002   7.561  1.00  0.00           C  
ATOM    292  CD1 PHE A  35       0.378   5.043   7.244  1.00  0.00           C  
ATOM    293  CD2 PHE A  35      -1.882   5.593   6.692  1.00  0.00           C  
ATOM    294  CE1 PHE A  35       0.819   5.664   6.077  1.00  0.00           C  
ATOM    295  CE2 PHE A  35      -1.450   6.215   5.525  1.00  0.00           C  
ATOM    296  CZ  PHE A  35      -0.099   6.251   5.220  1.00  0.00           C  
ATOM    297  N   ILE A  36      -1.416   1.733   6.677  1.00  0.00           N  
ATOM    298  CA  ILE A  36      -0.543   0.822   5.944  1.00  0.00           C  
ATOM    299  C   ILE A  36       0.049   1.537   4.732  1.00  0.00           C  
ATOM    300  CB  ILE A  36      -1.298  -0.451   5.500  1.00  0.00           C  
ATOM    301  O   ILE A  36      -0.656   2.262   4.026  1.00  0.00           O  
ATOM    302  CG1 ILE A  36      -1.857  -1.193   6.719  1.00  0.00           C  
ATOM    303  CG2 ILE A  36      -0.383  -1.361   4.676  1.00  0.00           C  
ATOM    304  CD1 ILE A  36      -2.809  -2.329   6.369  1.00  0.00           C  
ATOM    305  N   VAL A  37       1.392   1.341   4.608  1.00  0.00           N  
ATOM    306  CA  VAL A  37       2.073   1.806   3.404  1.00  0.00           C  
ATOM    307  C   VAL A  37       2.770   0.632   2.719  1.00  0.00           C  
ATOM    308  CB  VAL A  37       3.095   2.920   3.724  1.00  0.00           C  
ATOM    309  O   VAL A  37       3.499  -0.126   3.362  1.00  0.00           O  
ATOM    310  CG1 VAL A  37       3.839   3.350   2.461  1.00  0.00           C  
ATOM    311  CG2 VAL A  37       2.396   4.115   4.370  1.00  0.00           C  
ATOM    312  N   TYR A  38       2.432   0.481   1.478  1.00  0.00           N  
ATOM    313  CA  TYR A  38       3.053  -0.546   0.649  1.00  0.00           C  
ATOM    314  C   TYR A  38       3.656   0.061  -0.612  1.00  0.00           C  
ATOM    315  CB  TYR A  38       2.030  -1.623   0.272  1.00  0.00           C  
ATOM    316  O   TYR A  38       2.953   0.701  -1.398  1.00  0.00           O  
ATOM    317  CG  TYR A  38       2.582  -2.692  -0.640  1.00  0.00           C  
ATOM    318  CD1 TYR A  38       2.232  -2.734  -1.987  1.00  0.00           C  
ATOM    319  CD2 TYR A  38       3.454  -3.661  -0.156  1.00  0.00           C  
ATOM    320  CE1 TYR A  38       2.737  -3.718  -2.831  1.00  0.00           C  
ATOM    321  CE2 TYR A  38       3.965  -4.650  -0.991  1.00  0.00           C  
ATOM    322  OH  TYR A  38       4.104  -5.646  -3.156  1.00  0.00           O  
ATOM    323  CZ  TYR A  38       3.601  -4.669  -2.325  1.00  0.00           C  
ATOM    324  N   ILE A  39       4.965  -0.075  -0.770  1.00  0.00           N  
ATOM    325  CA  ILE A  39       5.667   0.444  -1.940  1.00  0.00           C  
ATOM    326  C   ILE A  39       6.270  -0.712  -2.735  1.00  0.00           C  
ATOM    327  CB  ILE A  39       6.769   1.450  -1.537  1.00  0.00           C  
ATOM    328  O   ILE A  39       6.981  -1.553  -2.178  1.00  0.00           O  
ATOM    329  CG1 ILE A  39       6.165   2.611  -0.739  1.00  0.00           C  
ATOM    330  CG2 ILE A  39       7.510   1.962  -2.776  1.00  0.00           C  
ATOM    331  CD1 ILE A  39       7.196   3.595  -0.204  1.00  0.00           C  
ATOM    332  N   GLU A  40       5.993  -0.684  -4.021  1.00  0.00           N  
ATOM    333  CA  GLU A  40       6.466  -1.780  -4.862  1.00  0.00           C  
ATOM    334  C   GLU A  40       7.000  -1.262  -6.194  1.00  0.00           C  
ATOM    335  CB  GLU A  40       5.345  -2.795  -5.103  1.00  0.00           C  
ATOM    336  O   GLU A  40       6.604  -0.189  -6.653  1.00  0.00           O  
ATOM    337  CG  GLU A  40       4.261  -2.300  -6.049  1.00  0.00           C  
ATOM    338  CD  GLU A  40       3.263  -3.380  -6.436  1.00  0.00           C  
ATOM    339  OE1 GLU A  40       2.440  -3.147  -7.350  1.00  0.00           O  
ATOM    340  OE2 GLU A  40       3.304  -4.468  -5.818  1.00  0.00           O  
ATOM    341  N   GLN A  41       7.909  -2.034  -6.743  1.00  0.00           N  
ATOM    342  CA  GLN A  41       8.438  -1.814  -8.084  1.00  0.00           C  
ATOM    343  C   GLN A  41       8.686  -3.137  -8.802  1.00  0.00           C  
ATOM    344  CB  GLN A  41       9.731  -0.999  -8.024  1.00  0.00           C  
ATOM    345  O   GLN A  41       9.344  -4.029  -8.262  1.00  0.00           O  
ATOM    346  CG  GLN A  41      10.274  -0.604  -9.391  1.00  0.00           C  
ATOM    347  CD  GLN A  41      11.534   0.236  -9.302  1.00  0.00           C  
ATOM    348  NE2 GLN A  41      12.337   0.215 -10.361  1.00  0.00           N  
ATOM    349  OE1 GLN A  41      11.783   0.900  -8.291  1.00  0.00           O  
ATOM    350  N   ILE A  42       8.187  -3.267  -9.984  1.00  0.00           N  
ATOM    351  CA  ILE A  42       8.332  -4.466 -10.803  1.00  0.00           C  
ATOM    352  C   ILE A  42       8.001  -5.703  -9.970  1.00  0.00           C  
ATOM    353  CB  ILE A  42       9.757  -4.581 -11.390  1.00  0.00           C  
ATOM    354  O   ILE A  42       8.792  -6.646  -9.906  1.00  0.00           O  
ATOM    355  CG1 ILE A  42      10.121  -3.307 -12.160  1.00  0.00           C  
ATOM    356  CG2 ILE A  42       9.873  -5.816 -12.288  1.00  0.00           C  
ATOM    357  CD1 ILE A  42      11.578  -3.244 -12.598  1.00  0.00           C  
ATOM    358  N   ASP A  43       7.070  -5.587  -9.186  1.00  0.00           N  
ATOM    359  CA  ASP A  43       6.538  -6.689  -8.391  1.00  0.00           C  
ATOM    360  C   ASP A  43       7.444  -6.996  -7.202  1.00  0.00           C  
ATOM    361  CB  ASP A  43       6.363  -7.939  -9.256  1.00  0.00           C  
ATOM    362  O   ASP A  43       7.270  -8.014  -6.529  1.00  0.00           O  
ATOM    363  CG  ASP A  43       5.287  -7.781 -10.316  1.00  0.00           C  
ATOM    364  OD1 ASP A  43       4.286  -7.075 -10.069  1.00  0.00           O  
ATOM    365  OD2 ASP A  43       5.441  -8.371 -11.408  1.00  0.00           O  
ATOM    366  N   ASP A  44       8.431  -6.148  -7.047  1.00  0.00           N  
ATOM    367  CA  ASP A  44       9.286  -6.292  -5.872  1.00  0.00           C  
ATOM    368  C   ASP A  44       8.750  -5.473  -4.700  1.00  0.00           C  
ATOM    369  CB  ASP A  44      10.720  -5.868  -6.198  1.00  0.00           C  
ATOM    370  O   ASP A  44       8.433  -4.292  -4.854  1.00  0.00           O  
ATOM    371  CG  ASP A  44      11.451  -6.873  -7.070  1.00  0.00           C  
ATOM    372  OD1 ASP A  44      10.907  -7.969  -7.326  1.00  0.00           O  
ATOM    373  OD2 ASP A  44      12.583  -6.568  -7.504  1.00  0.00           O  
ATOM    374  N   ASN A  45       8.588  -6.170  -3.584  1.00  0.00           N  
ATOM    375  CA  ASN A  45       8.202  -5.484  -2.355  1.00  0.00           C  
ATOM    376  C   ASN A  45       9.364  -4.688  -1.769  1.00  0.00           C  
ATOM    377  CB  ASN A  45       7.671  -6.485  -1.327  1.00  0.00           C  
ATOM    378  O   ASN A  45      10.310  -5.267  -1.232  1.00  0.00           O  
ATOM    379  CG  ASN A  45       7.138  -5.811  -0.077  1.00  0.00           C  
ATOM    380  ND2 ASN A  45       6.423  -6.569   0.746  1.00  0.00           N  
ATOM    381  OD1 ASN A  45       7.367  -4.620   0.145  1.00  0.00           O  
ATOM    382  N   ILE A  46       9.229  -3.322  -1.945  1.00  0.00           N  
ATOM    383  CA  ILE A  46      10.304  -2.461  -1.466  1.00  0.00           C  
ATOM    384  C   ILE A  46      10.060  -2.097  -0.003  1.00  0.00           C  
ATOM    385  CB  ILE A  46      10.428  -1.181  -2.323  1.00  0.00           C  
ATOM    386  O   ILE A  46      10.951  -2.247   0.837  1.00  0.00           O  
ATOM    387  CG1 ILE A  46      10.745  -1.542  -3.779  1.00  0.00           C  
ATOM    388  CG2 ILE A  46      11.496  -0.246  -1.746  1.00  0.00           C  
ATOM    389  CD1 ILE A  46      10.752  -0.349  -4.725  1.00  0.00           C  
ATOM    390  N   ILE A  47       8.837  -1.659   0.349  1.00  0.00           N  
ATOM    391  CA  ILE A  47       8.467  -1.277   1.708  1.00  0.00           C  
ATOM    392  C   ILE A  47       7.073  -1.809   2.033  1.00  0.00           C  
ATOM    393  CB  ILE A  47       8.513   0.257   1.895  1.00  0.00           C  
ATOM    394  O   ILE A  47       6.166  -1.740   1.200  1.00  0.00           O  
ATOM    395  CG1 ILE A  47       9.944   0.775   1.710  1.00  0.00           C  
ATOM    396  CG2 ILE A  47       7.961   0.649   3.269  1.00  0.00           C  
ATOM    397  CD1 ILE A  47      10.918   0.296   2.777  1.00  0.00           C  
ATOM    398  N   GLN A  48       6.931  -2.445   3.190  1.00  0.00           N  
ATOM    399  CA  GLN A  48       5.656  -2.691   3.856  1.00  0.00           C  
ATOM    400  C   GLN A  48       5.677  -2.178   5.292  1.00  0.00           C  
ATOM    401  CB  GLN A  48       5.319  -4.183   3.836  1.00  0.00           C  
ATOM    402  O   GLN A  48       6.403  -2.708   6.136  1.00  0.00           O  
ATOM    403  CG  GLN A  48       3.921  -4.505   4.346  1.00  0.00           C  
ATOM    404  CD  GLN A  48       3.537  -5.957   4.131  1.00  0.00           C  
ATOM    405  NE2 GLN A  48       2.665  -6.473   4.990  1.00  0.00           N  
ATOM    406  OE1 GLN A  48       4.020  -6.609   3.200  1.00  0.00           O  
ATOM    407  N   PHE A  49       4.973  -1.058   5.401  1.00  0.00           N  
ATOM    408  CA  PHE A  49       4.924  -0.409   6.706  1.00  0.00           C  
ATOM    409  C   PHE A  49       3.534  -0.530   7.319  1.00  0.00           C  
ATOM    410  CB  PHE A  49       5.319   1.066   6.589  1.00  0.00           C  
ATOM    411  O   PHE A  49       2.531  -0.251   6.658  1.00  0.00           O  
ATOM    412  CG  PHE A  49       5.224   1.825   7.885  1.00  0.00           C  
ATOM    413  CD1 PHE A  49       4.067   2.518   8.218  1.00  0.00           C  
ATOM    414  CD2 PHE A  49       6.294   1.845   8.771  1.00  0.00           C  
ATOM    415  CE1 PHE A  49       3.977   3.221   9.417  1.00  0.00           C  
ATOM    416  CE2 PHE A  49       6.211   2.545   9.971  1.00  0.00           C  
ATOM    417  CZ  PHE A  49       5.052   3.233  10.292  1.00  0.00           C  
ATOM    418  N   GLY A  50       3.392  -0.925   8.485  1.00  0.00           N  
ATOM    419  CA  GLY A  50       2.159  -1.049   9.246  1.00  0.00           C  
ATOM    420  C   GLY A  50       2.393  -1.304  10.724  1.00  0.00           C  
ATOM    421  O   GLY A  50       3.435  -1.836  11.110  1.00  0.00           O  
ATOM    422  N   ALA A  51       1.466  -0.870  11.561  1.00  0.00           N  
ATOM    423  CA  ALA A  51       1.544  -1.075  13.005  1.00  0.00           C  
ATOM    424  C   ALA A  51       2.823  -0.471  13.577  1.00  0.00           C  
ATOM    425  CB  ALA A  51       1.468  -2.563  13.336  1.00  0.00           C  
ATOM    426  O   ALA A  51       3.498  -1.094  14.399  1.00  0.00           O  
ATOM    427  N   GLU A  52       3.283   0.631  13.006  1.00  0.00           N  
ATOM    428  CA  GLU A  52       4.370   1.470  13.502  1.00  0.00           C  
ATOM    429  C   GLU A  52       5.731   0.872  13.156  1.00  0.00           C  
ATOM    430  CB  GLU A  52       4.251   1.667  15.015  1.00  0.00           C  
ATOM    431  O   GLU A  52       6.755   1.292  13.697  1.00  0.00           O  
ATOM    432  CG  GLU A  52       3.011   2.440  15.439  1.00  0.00           C  
ATOM    433  CD  GLU A  52       2.947   2.697  16.936  1.00  0.00           C  
ATOM    434  OE1 GLU A  52       1.947   3.283  17.409  1.00  0.00           O  
ATOM    435  OE2 GLU A  52       3.905   2.309  17.642  1.00  0.00           O  
ATOM    436  N   GLN A  53       5.673  -0.194  12.395  1.00  0.00           N  
ATOM    437  CA  GLN A  53       6.940  -0.831  12.050  1.00  0.00           C  
ATOM    438  C   GLN A  53       6.966  -1.245  10.582  1.00  0.00           C  
ATOM    439  CB  GLN A  53       7.190  -2.047  12.944  1.00  0.00           C  
ATOM    440  O   GLN A  53       5.924  -1.549   9.998  1.00  0.00           O  
ATOM    441  CG  GLN A  53       7.346  -1.704  14.419  1.00  0.00           C  
ATOM    442  CD  GLN A  53       7.615  -2.924  15.280  1.00  0.00           C  
ATOM    443  NE2 GLN A  53       7.882  -2.699  16.562  1.00  0.00           N  
ATOM    444  OE1 GLN A  53       7.583  -4.061  14.796  1.00  0.00           O  
ATOM    445  N   GLU A  54       8.216  -1.192  10.034  1.00  0.00           N  
ATOM    446  CA  GLU A  54       8.445  -1.769   8.713  1.00  0.00           C  
ATOM    447  C   GLU A  54       8.589  -3.286   8.791  1.00  0.00           C  
ATOM    448  CB  GLU A  54       9.688  -1.155   8.065  1.00  0.00           C  
ATOM    449  O   GLU A  54       9.281  -3.805   9.670  1.00  0.00           O  
ATOM    450  CG  GLU A  54       9.966  -1.668   6.659  1.00  0.00           C  
ATOM    451  CD  GLU A  54      11.183  -1.023   6.015  1.00  0.00           C  
ATOM    452  OE1 GLU A  54      11.708  -1.574   5.021  1.00  0.00           O  
ATOM    453  OE2 GLU A  54      11.616   0.042   6.509  1.00  0.00           O  
ATOM    454  N   CYS A  55       7.945  -3.989   7.914  1.00  0.00           N  
ATOM    455  CA  CYS A  55       8.062  -5.441   7.844  1.00  0.00           C  
ATOM    456  C   CYS A  55       9.264  -5.851   7.001  1.00  0.00           C  
ATOM    457  CB  CYS A  55       6.788  -6.055   7.264  1.00  0.00           C  
ATOM    458  O   CYS A  55       9.158  -5.972   5.779  1.00  0.00           O  
ATOM    459  SG  CYS A  55       6.830  -7.857   7.160  1.00  0.00           S  
ATOM    460  N   GLN A  56      10.377  -6.077   7.582  1.00  0.00           N  
ATOM    461  CA  GLN A  56      11.609  -6.412   6.876  1.00  0.00           C  
ATOM    462  C   GLN A  56      11.546  -7.824   6.299  1.00  0.00           C  
ATOM    463  CB  GLN A  56      12.815  -6.279   7.807  1.00  0.00           C  
ATOM    464  O   GLN A  56      12.227  -8.130   5.319  1.00  0.00           O  
ATOM    465  CG  GLN A  56      13.184  -4.838   8.133  1.00  0.00           C  
ATOM    466  CD  GLN A  56      14.457  -4.729   8.952  1.00  0.00           C  
ATOM    467  NE2 GLN A  56      14.980  -3.514   9.075  1.00  0.00           N  
ATOM    468  OE1 GLN A  56      14.965  -5.728   9.471  1.00  0.00           O  
ATOM    469  N   LYS A  57      10.746  -8.642   6.917  1.00  0.00           N  
ATOM    470  CA  LYS A  57      10.596 -10.023   6.466  1.00  0.00           C  
ATOM    471  C   LYS A  57       9.966 -10.083   5.077  1.00  0.00           C  
ATOM    472  CB  LYS A  57       9.752 -10.824   7.459  1.00  0.00           C  
ATOM    473  O   LYS A  57      10.231 -11.011   4.309  1.00  0.00           O  
ATOM    474  CG  LYS A  57      10.457 -11.117   8.775  1.00  0.00           C  
ATOM    475  CD  LYS A  57       9.603 -11.991   9.685  1.00  0.00           C  
ATOM    476  CE  LYS A  57      10.287 -12.245  11.021  1.00  0.00           C  
ATOM    477  NZ  LYS A  57       9.445 -13.086  11.923  1.00  0.00           N  
ATOM    478  N   CYS A  58       9.189  -9.124   4.744  1.00  0.00           N  
ATOM    479  CA  CYS A  58       8.429  -9.065   3.501  1.00  0.00           C  
ATOM    480  C   CYS A  58       9.185  -8.281   2.435  1.00  0.00           C  
ATOM    481  CB  CYS A  58       7.060  -8.429   3.739  1.00  0.00           C  
ATOM    482  O   CYS A  58       8.802  -8.288   1.264  1.00  0.00           O  
ATOM    483  SG  CYS A  58       6.006  -9.370   4.864  1.00  0.00           S  
ATOM    484  N   GLN A  59      10.268  -7.639   2.874  1.00  0.00           N  
ATOM    485  CA  GLN A  59      11.086  -6.831   1.976  1.00  0.00           C  
ATOM    486  C   GLN A  59      11.979  -7.709   1.105  1.00  0.00           C  
ATOM    487  CB  GLN A  59      11.938  -5.840   2.770  1.00  0.00           C  
ATOM    488  O   GLN A  59      12.535  -8.702   1.579  1.00  0.00           O  
ATOM    489  CG  GLN A  59      12.682  -4.835   1.902  1.00  0.00           C  
ATOM    490  CD  GLN A  59      13.451  -3.811   2.716  1.00  0.00           C  
ATOM    491  NE2 GLN A  59      13.776  -2.682   2.096  1.00  0.00           N  
ATOM    492  OE1 GLN A  59      13.751  -4.034   3.894  1.00  0.00           O  
ATOM    493  N   ILE A  60      12.120  -7.382  -0.194  1.00  0.00           N  
ATOM    494  CA  ILE A  60      13.045  -8.078  -1.082  1.00  0.00           C  
ATOM    495  C   ILE A  60      14.483  -7.779  -0.664  1.00  0.00           C  
ATOM    496  CB  ILE A  60      12.822  -7.677  -2.557  1.00  0.00           C  
ATOM    497  O   ILE A  60      14.824  -6.633  -0.365  1.00  0.00           O  
ATOM    498  CG1 ILE A  60      11.470  -8.202  -3.054  1.00  0.00           C  
ATOM    499  CG2 ILE A  60      13.966  -8.192  -3.436  1.00  0.00           C  
ATOM    500  CD1 ILE A  60      11.394  -9.719  -3.155  1.00  0.00           C  
ATOM    501  N   THR A  61      15.267  -8.795  -0.602  1.00  0.00           N  
ATOM    502  CA  THR A  61      16.601  -8.789  -0.010  1.00  0.00           C  
ATOM    503  C   THR A  61      17.455  -7.677  -0.613  1.00  0.00           C  
ATOM    504  CB  THR A  61      17.305 -10.144  -0.205  1.00  0.00           C  
ATOM    505  O   THR A  61      18.230  -7.030   0.094  1.00  0.00           O  
ATOM    506  CG2 THR A  61      18.649 -10.175   0.515  1.00  0.00           C  
ATOM    507  OG1 THR A  61      16.473 -11.188   0.315  1.00  0.00           O  
ATOM    508  N   SER A  62      17.318  -7.403  -1.851  1.00  0.00           N  
ATOM    509  CA  SER A  62      18.149  -6.433  -2.557  1.00  0.00           C  
ATOM    510  C   SER A  62      17.885  -5.015  -2.062  1.00  0.00           C  
ATOM    511  CB  SER A  62      17.901  -6.510  -4.064  1.00  0.00           C  
ATOM    512  O   SER A  62      18.695  -4.112  -2.287  1.00  0.00           O  
ATOM    513  OG  SER A  62      16.566  -6.146  -4.374  1.00  0.00           O  
ATOM    514  N   TYR A  63      16.880  -4.768  -1.173  1.00  0.00           N  
ATOM    515  CA  TYR A  63      16.500  -3.435  -0.719  1.00  0.00           C  
ATOM    516  C   TYR A  63      16.876  -3.231   0.744  1.00  0.00           C  
ATOM    517  CB  TYR A  63      14.997  -3.210  -0.908  1.00  0.00           C  
ATOM    518  O   TYR A  63      16.744  -2.126   1.277  1.00  0.00           O  
ATOM    519  CG  TYR A  63      14.569  -3.155  -2.355  1.00  0.00           C  
ATOM    520  CD1 TYR A  63      14.891  -2.062  -3.155  1.00  0.00           C  
ATOM    521  CD2 TYR A  63      13.842  -4.196  -2.923  1.00  0.00           C  
ATOM    522  CE1 TYR A  63      14.497  -2.006  -4.488  1.00  0.00           C  
ATOM    523  CE2 TYR A  63      13.443  -4.150  -4.255  1.00  0.00           C  
ATOM    524  OH  TYR A  63      13.382  -3.003  -6.347  1.00  0.00           O  
ATOM    525  CZ  TYR A  63      13.775  -3.053  -5.028  1.00  0.00           C  
ATOM    526  N   TYR A  64      17.315  -4.222   1.589  1.00  0.00           N  
ATOM    527  CA  TYR A  64      17.535  -4.196   3.031  1.00  0.00           C  
ATOM    528  C   TYR A  64      18.423  -3.022   3.426  1.00  0.00           C  
ATOM    529  CB  TYR A  64      18.167  -5.510   3.502  1.00  0.00           C  
ATOM    530  O   TYR A  64      18.133  -2.314   4.394  1.00  0.00           O  
ATOM    531  CG  TYR A  64      17.180  -6.644   3.634  1.00  0.00           C  
ATOM    532  CD1 TYR A  64      15.830  -6.456   3.348  1.00  0.00           C  
ATOM    533  CD2 TYR A  64      17.595  -7.906   4.045  1.00  0.00           C  
ATOM    534  CE1 TYR A  64      14.916  -7.498   3.469  1.00  0.00           C  
ATOM    535  CE2 TYR A  64      16.691  -8.956   4.170  1.00  0.00           C  
ATOM    536  OH  TYR A  64      14.456  -9.777   4.002  1.00  0.00           O  
ATOM    537  CZ  TYR A  64      15.356  -8.742   3.880  1.00  0.00           C  
ATOM    538  N   GLN A  65      19.313  -2.656   2.673  1.00  0.00           N  
ATOM    539  CA  GLN A  65      20.298  -1.659   3.079  1.00  0.00           C  
ATOM    540  C   GLN A  65      20.184  -0.396   2.230  1.00  0.00           C  
ATOM    541  CB  GLN A  65      21.713  -2.231   2.982  1.00  0.00           C  
ATOM    542  O   GLN A  65      20.857   0.602   2.498  1.00  0.00           O  
ATOM    543  CG  GLN A  65      21.997  -3.341   3.984  1.00  0.00           C  
ATOM    544  CD  GLN A  65      23.387  -3.930   3.829  1.00  0.00           C  
ATOM    545  NE2 GLN A  65      23.844  -4.648   4.850  1.00  0.00           N  
ATOM    546  OE1 GLN A  65      24.043  -3.743   2.800  1.00  0.00           O  
ATOM    547  N   ARG A  66      19.230  -0.427   1.300  1.00  0.00           N  
ATOM    548  CA  ARG A  66      19.251   0.645   0.310  1.00  0.00           C  
ATOM    549  C   ARG A  66      17.934   1.414   0.307  1.00  0.00           C  
ATOM    550  CB  ARG A  66      19.534   0.084  -1.085  1.00  0.00           C  
ATOM    551  O   ARG A  66      17.871   2.546  -0.177  1.00  0.00           O  
ATOM    552  CG  ARG A  66      20.942  -0.463  -1.255  1.00  0.00           C  
ATOM    553  CD  ARG A  66      21.197  -0.930  -2.682  1.00  0.00           C  
ATOM    554  NE  ARG A  66      22.550  -1.453  -2.844  1.00  0.00           N  
ATOM    555  NH1 ARG A  66      22.699  -0.947  -5.093  1.00  0.00           N  
ATOM    556  NH2 ARG A  66      24.459  -1.952  -4.020  1.00  0.00           N  
ATOM    557  CZ  ARG A  66      23.233  -1.449  -3.985  1.00  0.00           C  
ATOM    558  N   ALA A  67      16.903   0.814   0.851  1.00  0.00           N  
ATOM    559  CA  ALA A  67      15.596   1.466   0.877  1.00  0.00           C  
ATOM    560  C   ALA A  67      15.024   1.491   2.291  1.00  0.00           C  
ATOM    561  CB  ALA A  67      14.631   0.761  -0.072  1.00  0.00           C  
ATOM    562  O   ALA A  67      15.140   0.512   3.032  1.00  0.00           O  
ATOM    563  N   ARG A  68      14.495   2.557   2.646  1.00  0.00           N  
ATOM    564  CA  ARG A  68      13.863   2.660   3.958  1.00  0.00           C  
ATOM    565  C   ARG A  68      12.664   3.600   3.916  1.00  0.00           C  
ATOM    566  CB  ARG A  68      14.871   3.142   5.004  1.00  0.00           C  
ATOM    567  O   ARG A  68      12.625   4.531   3.109  1.00  0.00           O  
ATOM    568  CG  ARG A  68      15.385   4.552   4.760  1.00  0.00           C  
ATOM    569  CD  ARG A  68      16.406   4.969   5.809  1.00  0.00           C  
ATOM    570  NE  ARG A  68      16.846   6.348   5.615  1.00  0.00           N  
ATOM    571  NH1 ARG A  68      18.169   6.410   7.508  1.00  0.00           N  
ATOM    572  NH2 ARG A  68      18.007   8.254   6.155  1.00  0.00           N  
ATOM    573  CZ  ARG A  68      17.673   7.001   6.426  1.00  0.00           C  
ATOM    574  N   TYR A  69      11.741   3.277   4.760  1.00  0.00           N  
ATOM    575  CA  TYR A  69      10.614   4.173   4.994  1.00  0.00           C  
ATOM    576  C   TYR A  69      10.979   5.256   6.003  1.00  0.00           C  
ATOM    577  CB  TYR A  69       9.396   3.388   5.489  1.00  0.00           C  
ATOM    578  O   TYR A  69      11.554   4.965   7.054  1.00  0.00           O  
ATOM    579  CG  TYR A  69       8.141   4.220   5.596  1.00  0.00           C  
ATOM    580  CD1 TYR A  69       7.676   4.657   6.835  1.00  0.00           C  
ATOM    581  CD2 TYR A  69       7.417   4.569   4.461  1.00  0.00           C  
ATOM    582  CE1 TYR A  69       6.519   5.422   6.939  1.00  0.00           C  
ATOM    583  CE2 TYR A  69       6.259   5.334   4.554  1.00  0.00           C  
ATOM    584  OH  TYR A  69       4.672   6.512   5.892  1.00  0.00           O  
ATOM    585  CZ  TYR A  69       5.818   5.755   5.795  1.00  0.00           C  
ATOM    586  N   ILE A  70      10.809   6.582   5.721  1.00  0.00           N  
ATOM    587  CA  ILE A  70      11.124   7.680   6.629  1.00  0.00           C  
ATOM    588  C   ILE A  70       9.946   7.928   7.567  1.00  0.00           C  
ATOM    589  CB  ILE A  70      11.475   8.970   5.855  1.00  0.00           C  
ATOM    590  O   ILE A  70       9.017   8.666   7.226  1.00  0.00           O  
ATOM    591  CG1 ILE A  70      12.587   8.697   4.836  1.00  0.00           C  
ATOM    592  CG2 ILE A  70      11.880  10.087   6.822  1.00  0.00           C  
ATOM    593  CD1 ILE A  70      12.930   9.893   3.958  1.00  0.00           C  
ATOM    594  N   GLN A  71       9.905   7.298   8.732  1.00  0.00           N  
ATOM    595  CA  GLN A  71       8.789   7.281   9.672  1.00  0.00           C  
ATOM    596  C   GLN A  71       8.464   8.688  10.166  1.00  0.00           C  
ATOM    597  CB  GLN A  71       9.099   6.367  10.858  1.00  0.00           C  
ATOM    598  O   GLN A  71       7.298   9.019  10.393  1.00  0.00           O  
ATOM    599  CG  GLN A  71       7.917   6.152  11.795  1.00  0.00           C  
ATOM    600  CD  GLN A  71       8.204   5.129  12.877  1.00  0.00           C  
ATOM    601  NE2 GLN A  71       7.328   5.057  13.873  1.00  0.00           N  
ATOM    602  OE1 GLN A  71       9.205   4.408  12.818  1.00  0.00           O  
ATOM    603  N   ASP A  72       9.414   9.591  10.313  1.00  0.00           N  
ATOM    604  CA  ASP A  72       9.242  10.947  10.824  1.00  0.00           C  
ATOM    605  C   ASP A  72       8.349  11.774   9.902  1.00  0.00           C  
ATOM    606  CB  ASP A  72      10.600  11.633  10.995  1.00  0.00           C  
ATOM    607  O   ASP A  72       7.775  12.780  10.322  1.00  0.00           O  
ATOM    608  CG  ASP A  72      11.435  11.025  12.108  1.00  0.00           C  
ATOM    609  OD1 ASP A  72      10.892  10.248  12.923  1.00  0.00           O  
ATOM    610  OD2 ASP A  72      12.646  11.329  12.172  1.00  0.00           O  
ATOM    611  N   GLN A  73       8.181  11.346   8.714  1.00  0.00           N  
ATOM    612  CA  GLN A  73       7.401  12.100   7.738  1.00  0.00           C  
ATOM    613  C   GLN A  73       5.914  11.774   7.851  1.00  0.00           C  
ATOM    614  CB  GLN A  73       7.895  11.814   6.319  1.00  0.00           C  
ATOM    615  O   GLN A  73       5.078  12.447   7.246  1.00  0.00           O  
ATOM    616  CG  GLN A  73       9.287  12.359   6.031  1.00  0.00           C  
ATOM    617  CD  GLN A  73       9.359  13.871   6.136  1.00  0.00           C  
ATOM    618  NE2 GLN A  73      10.280  14.365   6.956  1.00  0.00           N  
ATOM    619  OE1 GLN A  73       8.593  14.589   5.486  1.00  0.00           O  
ATOM    620  N   LEU A  74       5.556  10.793   8.603  1.00  0.00           N  
ATOM    621  CA  LEU A  74       4.171  10.377   8.790  1.00  0.00           C  
ATOM    622  C   LEU A  74       3.359  11.478   9.464  1.00  0.00           C  
ATOM    623  CB  LEU A  74       4.104   9.094   9.622  1.00  0.00           C  
ATOM    624  O   LEU A  74       2.200  11.706   9.110  1.00  0.00           O  
ATOM    625  CG  LEU A  74       4.438   7.793   8.891  1.00  0.00           C  
ATOM    626  CD1 LEU A  74       4.576   6.646   9.887  1.00  0.00           C  
ATOM    627  CD2 LEU A  74       3.371   7.477   7.848  1.00  0.00           C  
ATOM    628  N   THR A  75       4.046  12.221  10.379  1.00  0.00           N  
ATOM    629  CA  THR A  75       3.391  13.295  11.118  1.00  0.00           C  
ATOM    630  C   THR A  75       3.133  14.496  10.213  1.00  0.00           C  
ATOM    631  CB  THR A  75       4.235  13.733  12.330  1.00  0.00           C  
ATOM    632  O   THR A  75       2.284  15.336  10.515  1.00  0.00           O  
ATOM    633  CG2 THR A  75       4.324  12.620  13.369  1.00  0.00           C  
ATOM    634  OG1 THR A  75       5.556  14.068  11.889  1.00  0.00           O  
ATOM    635  N   GLU A  76       3.813  14.441   9.083  1.00  0.00           N  
ATOM    636  CA  GLU A  76       3.632  15.500   8.094  1.00  0.00           C  
ATOM    637  C   GLU A  76       2.748  15.033   6.942  1.00  0.00           C  
ATOM    638  CB  GLU A  76       4.986  15.974   7.560  1.00  0.00           C  
ATOM    639  O   GLU A  76       2.717  15.661   5.882  1.00  0.00           O  
ATOM    640  CG  GLU A  76       5.875  16.613   8.617  1.00  0.00           C  
ATOM    641  CD  GLU A  76       7.123  17.261   8.039  1.00  0.00           C  
ATOM    642  OE1 GLU A  76       7.924  17.832   8.813  1.00  0.00           O  
ATOM    643  OE2 GLU A  76       7.300  17.199   6.802  1.00  0.00           O  
ATOM    644  N   TYR A  77       2.126  13.894   7.121  1.00  0.00           N  
ATOM    645  CA  TYR A  77       1.175  13.356   6.155  1.00  0.00           C  
ATOM    646  C   TYR A  77       1.881  12.930   4.873  1.00  0.00           C  
ATOM    647  CB  TYR A  77       0.090  14.389   5.835  1.00  0.00           C  
ATOM    648  O   TYR A  77       1.347  13.105   3.775  1.00  0.00           O  
ATOM    649  CG  TYR A  77      -0.562  14.983   7.060  1.00  0.00           C  
ATOM    650  CD1 TYR A  77      -1.468  14.244   7.818  1.00  0.00           C  
ATOM    651  CD2 TYR A  77      -0.276  16.283   7.461  1.00  0.00           C  
ATOM    652  CE1 TYR A  77      -2.074  14.787   8.946  1.00  0.00           C  
ATOM    653  CE2 TYR A  77      -0.875  16.837   8.587  1.00  0.00           C  
ATOM    654  OH  TYR A  77      -2.368  16.626  10.438  1.00  0.00           O  
ATOM    655  CZ  TYR A  77      -1.771  16.082   9.322  1.00  0.00           C  
ATOM    656  N   ASN A  78       3.170  12.498   5.051  1.00  0.00           N  
ATOM    657  CA  ASN A  78       3.966  12.015   3.927  1.00  0.00           C  
ATOM    658  C   ASN A  78       4.325  10.540   4.087  1.00  0.00           C  
ATOM    659  CB  ASN A  78       5.235  12.855   3.768  1.00  0.00           C  
ATOM    660  O   ASN A  78       4.699  10.102   5.176  1.00  0.00           O  
ATOM    661  CG  ASN A  78       4.937  14.308   3.453  1.00  0.00           C  
ATOM    662  ND2 ASN A  78       5.780  15.207   3.948  1.00  0.00           N  
ATOM    663  OD1 ASN A  78       3.957  14.620   2.772  1.00  0.00           O  
ATOM    664  N   ALA A  79       4.081   9.770   3.031  1.00  0.00           N  
ATOM    665  CA  ALA A  79       4.715   8.464   2.873  1.00  0.00           C  
ATOM    666  C   ALA A  79       5.993   8.570   2.045  1.00  0.00           C  
ATOM    667  CB  ALA A  79       3.746   7.477   2.225  1.00  0.00           C  
ATOM    668  O   ALA A  79       5.937   8.737   0.825  1.00  0.00           O  
ATOM    669  N   MET A  80       7.113   8.489   2.781  1.00  0.00           N  
ATOM    670  CA  MET A  80       8.363   8.805   2.096  1.00  0.00           C  
ATOM    671  C   MET A  80       9.276   7.585   2.038  1.00  0.00           C  
ATOM    672  CB  MET A  80       9.080   9.963   2.792  1.00  0.00           C  
ATOM    673  O   MET A  80       9.543   6.955   3.063  1.00  0.00           O  
ATOM    674  CG  MET A  80      10.307  10.462   2.046  1.00  0.00           C  
ATOM    675  SD  MET A  80      10.991  12.003   2.770  1.00  0.00           S  
ATOM    676  CE  MET A  80       9.740  13.197   2.222  1.00  0.00           C  
ATOM    677  N   LEU A  81       9.626   7.285   0.777  1.00  0.00           N  
ATOM    678  CA  LEU A  81      10.631   6.260   0.515  1.00  0.00           C  
ATOM    679  C   LEU A  81      11.993   6.891   0.250  1.00  0.00           C  
ATOM    680  CB  LEU A  81      10.215   5.396  -0.679  1.00  0.00           C  
ATOM    681  O   LEU A  81      12.106   7.824  -0.549  1.00  0.00           O  
ATOM    682  CG  LEU A  81      11.266   4.415  -1.203  1.00  0.00           C  
ATOM    683  CD1 LEU A  81      11.483   3.286  -0.202  1.00  0.00           C  
ATOM    684  CD2 LEU A  81      10.848   3.860  -2.561  1.00  0.00           C  
ATOM    685  N   SER A  82      12.970   6.398   0.991  1.00  0.00           N  
ATOM    686  CA  SER A  82      14.354   6.775   0.723  1.00  0.00           C  
ATOM    687  C   SER A  82      15.137   5.614   0.120  1.00  0.00           C  
ATOM    688  CB  SER A  82      15.039   7.250   2.005  1.00  0.00           C  
ATOM    689  O   SER A  82      15.174   4.521   0.689  1.00  0.00           O  
ATOM    690  OG  SER A  82      16.371   7.656   1.743  1.00  0.00           O  
ATOM    691  N   ALA A  83      15.661   5.848  -1.051  1.00  0.00           N  
ATOM    692  CA  ALA A  83      16.501   4.864  -1.731  1.00  0.00           C  
ATOM    693  C   ALA A  83      17.916   5.398  -1.934  1.00  0.00           C  
ATOM    694  CB  ALA A  83      15.885   4.475  -3.073  1.00  0.00           C  
ATOM    695  O   ALA A  83      18.104   6.475  -2.504  1.00  0.00           O  
ATOM    696  N   GLU A  84      18.840   4.615  -1.419  1.00  0.00           N  
ATOM    697  CA  GLU A  84      20.237   5.034  -1.494  1.00  0.00           C  
ATOM    698  C   GLU A  84      20.942   4.392  -2.685  1.00  0.00           C  
ATOM    699  CB  GLU A  84      20.973   4.688  -0.197  1.00  0.00           C  
ATOM    700  O   GLU A  84      20.667   3.240  -3.029  1.00  0.00           O  
ATOM    701  CG  GLU A  84      20.430   5.407   1.029  1.00  0.00           C  
ATOM    702  CD  GLU A  84      21.205   5.096   2.300  1.00  0.00           C  
ATOM    703  OE1 GLU A  84      20.846   5.627   3.375  1.00  0.00           O  
ATOM    704  OE2 GLU A  84      22.179   4.315   2.219  1.00  0.00           O  
ATOM    705  N   HIS A  85      21.779   5.190  -3.336  1.00  0.00           N  
ATOM    706  CA  HIS A  85      22.634   4.699  -4.411  1.00  0.00           C  
ATOM    707  C   HIS A  85      21.806   4.120  -5.553  1.00  0.00           C  
ATOM    708  CB  HIS A  85      23.608   3.645  -3.881  1.00  0.00           C  
ATOM    709  O   HIS A  85      21.946   2.942  -5.891  1.00  0.00           O  
ATOM    710  CG  HIS A  85      24.457   4.128  -2.748  1.00  0.00           C  
ATOM    711  CD2 HIS A  85      24.538   3.718  -1.461  1.00  0.00           C  
ATOM    712  ND1 HIS A  85      25.359   5.161  -2.882  1.00  0.00           N  
ATOM    713  CE1 HIS A  85      25.959   5.366  -1.722  1.00  0.00           C  
ATOM    714  NE2 HIS A  85      25.479   4.504  -0.843  1.00  0.00           N  
ATOM    715  N   GLN A  86      20.967   4.967  -6.088  1.00  0.00           N  
ATOM    716  CA  GLN A  86      20.091   4.601  -7.196  1.00  0.00           C  
ATOM    717  C   GLN A  86      20.880   3.960  -8.334  1.00  0.00           C  
ATOM    718  CB  GLN A  86      19.333   5.827  -7.709  1.00  0.00           C  
ATOM    719  O   GLN A  86      21.915   4.484  -8.751  1.00  0.00           O  
ATOM    720  CG  GLN A  86      18.209   6.284  -6.789  1.00  0.00           C  
ATOM    721  CD  GLN A  86      17.049   5.307  -6.748  1.00  0.00           C  
ATOM    722  NE2 GLN A  86      16.438   5.160  -5.578  1.00  0.00           N  
ATOM    723  OE1 GLN A  86      16.705   4.690  -7.761  1.00  0.00           O  
ATOM    724  N   ARG A  87      20.310   2.780  -8.812  1.00  0.00           N  
ATOM    725  CA  ARG A  87      20.901   2.038  -9.921  1.00  0.00           C  
ATOM    726  C   ARG A  87      19.942   1.964 -11.104  1.00  0.00           C  
ATOM    727  CB  ARG A  87      21.294   0.628  -9.476  1.00  0.00           C  
ATOM    728  O   ARG A  87      18.750   2.247 -10.962  1.00  0.00           O  
ATOM    729  CG  ARG A  87      22.297   0.599  -8.334  1.00  0.00           C  
ATOM    730  CD  ARG A  87      22.661  -0.825  -7.939  1.00  0.00           C  
ATOM    731  NE  ARG A  87      23.560  -0.852  -6.788  1.00  0.00           N  
ATOM    732  NH1 ARG A  87      23.754  -3.153  -6.732  1.00  0.00           N  
ATOM    733  NH2 ARG A  87      24.869  -1.867  -5.197  1.00  0.00           N  
ATOM    734  CZ  ARG A  87      24.059  -1.957  -6.242  1.00  0.00           C  
ATOM    735  N   GLU A  88      20.434   1.640 -12.241  1.00  0.00           N  
ATOM    736  CA  GLU A  88      19.636   1.543 -13.459  1.00  0.00           C  
ATOM    737  C   GLU A  88      18.492   0.547 -13.291  1.00  0.00           C  
ATOM    738  CB  GLU A  88      20.514   1.139 -14.647  1.00  0.00           C  
ATOM    739  O   GLU A  88      17.428   0.709 -13.892  1.00  0.00           O  
ATOM    740  CG  GLU A  88      21.403   2.262 -15.164  1.00  0.00           C  
ATOM    741  CD  GLU A  88      22.235   1.860 -16.371  1.00  0.00           C  
ATOM    742  OE1 GLU A  88      23.018   2.697 -16.874  1.00  0.00           O  
ATOM    743  OE2 GLU A  88      22.102   0.699 -16.818  1.00  0.00           O  
ATOM    744  N   GLN A  89      18.669  -0.449 -12.461  1.00  0.00           N  
ATOM    745  CA  GLN A  89      17.697  -1.505 -12.200  1.00  0.00           C  
ATOM    746  C   GLN A  89      16.492  -0.967 -11.435  1.00  0.00           C  
ATOM    747  CB  GLN A  89      18.344  -2.651 -11.420  1.00  0.00           C  
ATOM    748  O   GLN A  89      15.442  -1.611 -11.386  1.00  0.00           O  
ATOM    749  CG  GLN A  89      19.474  -3.345 -12.170  1.00  0.00           C  
ATOM    750  CD  GLN A  89      20.244  -4.320 -11.300  1.00  0.00           C  
ATOM    751  NE2 GLN A  89      21.257  -4.957 -11.877  1.00  0.00           N  
ATOM    752  OE1 GLN A  89      19.932  -4.498 -10.118  1.00  0.00           O  
ATOM    753  N   TRP A  90      16.639   0.210 -10.896  1.00  0.00           N  
ATOM    754  CA  TRP A  90      15.604   0.822 -10.069  1.00  0.00           C  
ATOM    755  C   TRP A  90      14.775   1.813 -10.880  1.00  0.00           C  
ATOM    756  CB  TRP A  90      16.227   1.526  -8.861  1.00  0.00           C  
ATOM    757  O   TRP A  90      13.880   2.469 -10.342  1.00  0.00           O  
ATOM    758  CG  TRP A  90      16.831   0.592  -7.856  1.00  0.00           C  
ATOM    759  CD1 TRP A  90      16.954  -0.766  -7.963  1.00  0.00           C  
ATOM    760  CD2 TRP A  90      17.391   0.947  -6.588  1.00  0.00           C  
ATOM    761  CE2 TRP A  90      17.836  -0.247  -5.979  1.00  0.00           C  
ATOM    762  CE3 TRP A  90      17.561   2.160  -5.908  1.00  0.00           C  
ATOM    763  NE1 TRP A  90      17.558  -1.277  -6.838  1.00  0.00           N  
ATOM    764  CH2 TRP A  90      18.594   0.938  -4.076  1.00  0.00           C  
ATOM    765  CZ2 TRP A  90      18.441  -0.263  -4.720  1.00  0.00           C  
ATOM    766  CZ3 TRP A  90      18.162   2.142  -4.655  1.00  0.00           C  
ATOM    767  N   THR A  91      15.144   1.838 -12.273  1.00  0.00           N  
ATOM    768  CA  THR A  91      14.336   2.613 -13.208  1.00  0.00           C  
ATOM    769  C   THR A  91      13.049   1.870 -13.556  1.00  0.00           C  
ATOM    770  CB  THR A  91      15.118   2.922 -14.499  1.00  0.00           C  
ATOM    771  O   THR A  91      13.091   0.733 -14.030  1.00  0.00           O  
ATOM    772  CG2 THR A  91      14.273   3.738 -15.472  1.00  0.00           C  
ATOM    773  OG1 THR A  91      16.298   3.665 -14.169  1.00  0.00           O  
ATOM    774  N   ASP A  92      11.981   2.406 -13.190  1.00  0.00           N  
ATOM    775  CA  ASP A  92      10.670   1.832 -13.474  1.00  0.00           C  
ATOM    776  C   ASP A  92       9.566   2.596 -12.745  1.00  0.00           C  
ATOM    777  CB  ASP A  92      10.635   0.354 -13.079  1.00  0.00           C  
ATOM    778  O   ASP A  92       9.809   3.671 -12.193  1.00  0.00           O  
ATOM    779  CG  ASP A  92       9.690  -0.467 -13.940  1.00  0.00           C  
ATOM    780  OD1 ASP A  92       8.703   0.091 -14.466  1.00  0.00           O  
ATOM    781  OD2 ASP A  92       9.934  -1.684 -14.090  1.00  0.00           O  
ATOM    782  N   VAL A  93       8.381   1.971 -12.853  1.00  0.00           N  
ATOM    783  CA  VAL A  93       7.219   2.564 -12.200  1.00  0.00           C  
ATOM    784  C   VAL A  93       7.127   2.069 -10.759  1.00  0.00           C  
ATOM    785  CB  VAL A  93       5.914   2.238 -12.960  1.00  0.00           C  
ATOM    786  O   VAL A  93       7.117   0.862 -10.510  1.00  0.00           O  
ATOM    787  CG1 VAL A  93       4.703   2.803 -12.220  1.00  0.00           C  
ATOM    788  CG2 VAL A  93       5.975   2.783 -14.385  1.00  0.00           C  
ATOM    789  N   CYS A  94       7.217   3.016  -9.847  1.00  0.00           N  
ATOM    790  CA  CYS A  94       7.012   2.738  -8.430  1.00  0.00           C  
ATOM    791  C   CYS A  94       5.553   2.939  -8.040  1.00  0.00           C  
ATOM    792  CB  CYS A  94       7.906   3.635  -7.574  1.00  0.00           C  
ATOM    793  O   CYS A  94       4.940   3.943  -8.407  1.00  0.00           O  
ATOM    794  SG  CYS A  94       7.865   3.235  -5.813  1.00  0.00           S  
ATOM    795  N   ARG A  95       5.013   1.980  -7.343  1.00  0.00           N  
ATOM    796  CA  ARG A  95       3.630   2.052  -6.882  1.00  0.00           C  
ATOM    797  C   ARG A  95       3.566   2.185  -5.364  1.00  0.00           C  
ATOM    798  CB  ARG A  95       2.847   0.818  -7.334  1.00  0.00           C  
ATOM    799  O   ARG A  95       4.272   1.477  -4.643  1.00  0.00           O  
ATOM    800  CG  ARG A  95       2.762   0.661  -8.843  1.00  0.00           C  
ATOM    801  CD  ARG A  95       2.096  -0.650  -9.237  1.00  0.00           C  
ATOM    802  NE  ARG A  95       2.144  -0.867 -10.681  1.00  0.00           N  
ATOM    803  NH1 ARG A  95       3.934  -2.325 -10.610  1.00  0.00           N  
ATOM    804  NH2 ARG A  95       2.970  -1.782 -12.618  1.00  0.00           N  
ATOM    805  CZ  ARG A  95       3.016  -1.657 -11.300  1.00  0.00           C  
ATOM    806  N   CYS A  96       2.760   3.111  -4.964  1.00  0.00           N  
ATOM    807  CA  CYS A  96       2.560   3.299  -3.531  1.00  0.00           C  
ATOM    808  C   CYS A  96       1.094   3.114  -3.156  1.00  0.00           C  
ATOM    809  CB  CYS A  96       3.033   4.687  -3.102  1.00  0.00           C  
ATOM    810  O   CYS A  96       0.228   3.846  -3.639  1.00  0.00           O  
ATOM    811  SG  CYS A  96       2.853   5.003  -1.332  1.00  0.00           S  
ATOM    812  N   MET A  97       0.910   2.148  -2.370  1.00  0.00           N  
ATOM    813  CA  MET A  97      -0.423   1.900  -1.831  1.00  0.00           C  
ATOM    814  C   MET A  97      -0.512   2.342  -0.374  1.00  0.00           C  
ATOM    815  CB  MET A  97      -0.785   0.418  -1.950  1.00  0.00           C  
ATOM    816  O   MET A  97       0.308   1.940   0.452  1.00  0.00           O  
ATOM    817  CG  MET A  97      -2.179   0.085  -1.442  1.00  0.00           C  
ATOM    818  SD  MET A  97      -2.526  -1.717  -1.474  1.00  0.00           S  
ATOM    819  CE  MET A  97      -2.184  -2.078  -3.219  1.00  0.00           C  
ATOM    820  N   CYS A  98      -1.524   3.164  -0.121  1.00  0.00           N  
ATOM    821  CA  CYS A  98      -1.784   3.614   1.242  1.00  0.00           C  
ATOM    822  C   CYS A  98      -3.202   3.256   1.674  1.00  0.00           C  
ATOM    823  CB  CYS A  98      -1.572   5.123   1.358  1.00  0.00           C  
ATOM    824  O   CYS A  98      -4.140   3.354   0.881  1.00  0.00           O  
ATOM    825  SG  CYS A  98       0.091   5.661   0.904  1.00  0.00           S  
ATOM    826  N   SER A  99      -3.273   2.827   2.887  1.00  0.00           N  
ATOM    827  CA  SER A  99      -4.600   2.493   3.394  1.00  0.00           C  
ATOM    828  C   SER A  99      -4.817   3.064   4.792  1.00  0.00           C  
ATOM    829  CB  SER A  99      -4.800   0.977   3.417  1.00  0.00           C  
ATOM    830  O   SER A  99      -3.984   2.875   5.681  1.00  0.00           O  
ATOM    831  OG  SER A  99      -6.028   0.641   4.039  1.00  0.00           O  
ATOM    832  N   TYR A 100      -5.916   3.833   4.911  1.00  0.00           N  
ATOM    833  CA  TYR A 100      -6.442   4.361   6.165  1.00  0.00           C  
ATOM    834  C   TYR A 100      -7.965   4.321   6.178  1.00  0.00           C  
ATOM    835  CB  TYR A 100      -5.955   5.795   6.392  1.00  0.00           C  
ATOM    836  O   TYR A 100      -8.620   5.200   5.612  1.00  0.00           O  
ATOM    837  CG  TYR A 100      -6.233   6.318   7.780  1.00  0.00           C  
ATOM    838  CD1 TYR A 100      -7.211   7.286   7.998  1.00  0.00           C  
ATOM    839  CD2 TYR A 100      -5.519   5.847   8.876  1.00  0.00           C  
ATOM    840  CE1 TYR A 100      -7.470   7.773   9.275  1.00  0.00           C  
ATOM    841  CE2 TYR A 100      -5.769   6.327  10.158  1.00  0.00           C  
ATOM    842  OH  TYR A 100      -6.997   7.766  11.613  1.00  0.00           O  
ATOM    843  CZ  TYR A 100      -6.745   7.288  10.347  1.00  0.00           C  
ATOM    844  N   ASP A 101      -8.633   3.200   6.449  1.00  0.00           N  
ATOM    845  CA  ASP A 101     -10.061   2.919   6.342  1.00  0.00           C  
ATOM    846  C   ASP A 101     -10.470   2.695   4.888  1.00  0.00           C  
ATOM    847  CB  ASP A 101     -10.880   4.061   6.948  1.00  0.00           C  
ATOM    848  O   ASP A 101     -11.333   1.863   4.601  1.00  0.00           O  
ATOM    849  CG  ASP A 101     -10.804   4.105   8.464  1.00  0.00           C  
ATOM    850  OD1 ASP A 101     -10.559   3.054   9.094  1.00  0.00           O  
ATOM    851  OD2 ASP A 101     -10.993   5.201   9.035  1.00  0.00           O  
ATOM    852  N   LEU A 102      -9.827   3.429   3.965  1.00  0.00           N  
ATOM    853  CA  LEU A 102      -9.866   3.231   2.520  1.00  0.00           C  
ATOM    854  C   LEU A 102      -8.465   2.993   1.966  1.00  0.00           C  
ATOM    855  CB  LEU A 102     -10.501   4.440   1.829  1.00  0.00           C  
ATOM    856  O   LEU A 102      -7.473   3.174   2.676  1.00  0.00           O  
ATOM    857  CG  LEU A 102     -11.959   4.735   2.186  1.00  0.00           C  
ATOM    858  CD1 LEU A 102     -12.399   6.058   1.566  1.00  0.00           C  
ATOM    859  CD2 LEU A 102     -12.863   3.597   1.726  1.00  0.00           C  
ATOM    860  N   ALA A 103      -8.387   2.412   0.814  1.00  0.00           N  
ATOM    861  CA  ALA A 103      -7.078   2.183   0.206  1.00  0.00           C  
ATOM    862  C   ALA A 103      -6.958   2.913  -1.129  1.00  0.00           C  
ATOM    863  CB  ALA A 103      -6.835   0.688   0.015  1.00  0.00           C  
ATOM    864  O   ALA A 103      -7.916   2.965  -1.903  1.00  0.00           O  
ATOM    865  N   MET A 104      -5.810   3.541  -1.349  1.00  0.00           N  
ATOM    866  CA  MET A 104      -5.510   4.219  -2.607  1.00  0.00           C  
ATOM    867  C   MET A 104      -4.107   3.871  -3.092  1.00  0.00           C  
ATOM    868  CB  MET A 104      -5.647   5.735  -2.448  1.00  0.00           C  
ATOM    869  O   MET A 104      -3.203   3.652  -2.283  1.00  0.00           O  
ATOM    870  CG  MET A 104      -7.087   6.216  -2.385  1.00  0.00           C  
ATOM    871  SD  MET A 104      -7.215   8.046  -2.333  1.00  0.00           S  
ATOM    872  CE  MET A 104      -7.624   8.388  -4.068  1.00  0.00           C  
ATOM    873  N   VAL A 105      -4.025   3.775  -4.441  1.00  0.00           N  
ATOM    874  CA  VAL A 105      -2.726   3.492  -5.043  1.00  0.00           C  
ATOM    875  C   VAL A 105      -2.337   4.626  -5.989  1.00  0.00           C  
ATOM    876  CB  VAL A 105      -2.733   2.145  -5.799  1.00  0.00           C  
ATOM    877  O   VAL A 105      -3.174   5.130  -6.741  1.00  0.00           O  
ATOM    878  CG1 VAL A 105      -1.358   1.857  -6.401  1.00  0.00           C  
ATOM    879  CG2 VAL A 105      -3.160   1.012  -4.867  1.00  0.00           C  
ATOM    880  N   LYS A 106      -1.024   5.009  -5.910  1.00  0.00           N  
ATOM    881  CA  LYS A 106      -0.474   5.961  -6.869  1.00  0.00           C  
ATOM    882  C   LYS A 106       0.829   5.444  -7.472  1.00  0.00           C  
ATOM    883  CB  LYS A 106      -0.241   7.319  -6.205  1.00  0.00           C  
ATOM    884  O   LYS A 106       1.565   4.697  -6.825  1.00  0.00           O  
ATOM    885  CG  LYS A 106      -1.520   8.045  -5.814  1.00  0.00           C  
ATOM    886  CD  LYS A 106      -2.317   8.471  -7.040  1.00  0.00           C  
ATOM    887  CE  LYS A 106      -3.571   9.243  -6.651  1.00  0.00           C  
ATOM    888  NZ  LYS A 106      -4.394   9.601  -7.845  1.00  0.00           N  
ATOM    889  N   ARG A 107       1.056   5.899  -8.715  1.00  0.00           N  
ATOM    890  CA  ARG A 107       2.246   5.463  -9.437  1.00  0.00           C  
ATOM    891  C   ARG A 107       3.220   6.620  -9.636  1.00  0.00           C  
ATOM    892  CB  ARG A 107       1.864   4.861 -10.790  1.00  0.00           C  
ATOM    893  O   ARG A 107       2.804   7.747  -9.914  1.00  0.00           O  
ATOM    894  CG  ARG A 107       0.987   3.623 -10.688  1.00  0.00           C  
ATOM    895  CD  ARG A 107       0.565   3.116 -12.060  1.00  0.00           C  
ATOM    896  NE  ARG A 107      -0.354   1.986 -11.957  1.00  0.00           N  
ATOM    897  NH1 ARG A 107      -0.221   1.409 -14.190  1.00  0.00           N  
ATOM    898  NH2 ARG A 107      -1.551   0.200 -12.766  1.00  0.00           N  
ATOM    899  CZ  ARG A 107      -0.707   1.201 -12.971  1.00  0.00           C  
ATOM    900  N   GLU A 108       4.433   6.307  -9.428  1.00  0.00           N  
ATOM    901  CA  GLU A 108       5.515   7.236  -9.742  1.00  0.00           C  
ATOM    902  C   GLU A 108       6.570   6.576 -10.625  1.00  0.00           C  
ATOM    903  CB  GLU A 108       6.160   7.764  -8.458  1.00  0.00           C  
ATOM    904  O   GLU A 108       7.029   5.470 -10.332  1.00  0.00           O  
ATOM    905  CG  GLU A 108       7.242   8.807  -8.697  1.00  0.00           C  
ATOM    906  CD  GLU A 108       7.834   9.363  -7.412  1.00  0.00           C  
ATOM    907  OE1 GLU A 108       9.028   9.109  -7.134  1.00  0.00           O  
ATOM    908  OE2 GLU A 108       7.098  10.058  -6.677  1.00  0.00           O  
ATOM    909  N   THR A 109       6.912   7.313 -11.708  1.00  0.00           N  
ATOM    910  CA  THR A 109       7.924   6.793 -12.622  1.00  0.00           C  
ATOM    911  C   THR A 109       9.307   7.322 -12.254  1.00  0.00           C  
ATOM    912  CB  THR A 109       7.601   7.162 -14.081  1.00  0.00           C  
ATOM    913  O   THR A 109       9.476   8.518 -12.012  1.00  0.00           O  
ATOM    914  CG2 THR A 109       8.609   6.539 -15.042  1.00  0.00           C  
ATOM    915  OG1 THR A 109       6.289   6.687 -14.409  1.00  0.00           O  
ATOM    916  N   ASN A 110      10.228   6.368 -12.114  1.00  0.00           N  
ATOM    917  CA  ASN A 110      11.620   6.680 -11.808  1.00  0.00           C  
ATOM    918  C   ASN A 110      12.536   6.371 -12.989  1.00  0.00           C  
ATOM    919  CB  ASN A 110      12.081   5.916 -10.565  1.00  0.00           C  
ATOM    920  O   ASN A 110      12.470   5.282 -13.563  1.00  0.00           O  
ATOM    921  CG  ASN A 110      13.463   6.334 -10.102  1.00  0.00           C  
ATOM    922  ND2 ASN A 110      14.172   5.419  -9.451  1.00  0.00           N  
ATOM    923  OD1 ASN A 110      13.891   7.469 -10.328  1.00  0.00           O  
ATOM    924  N   HIS A 111      13.347   7.403 -13.377  1.00  0.00           N  
ATOM    925  CA  HIS A 111      14.325   7.233 -14.446  1.00  0.00           C  
ATOM    926  C   HIS A 111      15.730   7.581 -13.966  1.00  0.00           C  
ATOM    927  CB  HIS A 111      13.954   8.095 -15.654  1.00  0.00           C  
ATOM    928  O   HIS A 111      15.952   8.659 -13.411  1.00  0.00           O  
ATOM    929  CG  HIS A 111      14.719   7.752 -16.893  1.00  0.00           C  
ATOM    930  CD2 HIS A 111      15.685   8.429 -17.556  1.00  0.00           C  
ATOM    931  ND1 HIS A 111      14.516   6.583 -17.593  1.00  0.00           N  
ATOM    932  CE1 HIS A 111      15.327   6.556 -18.637  1.00  0.00           C  
ATOM    933  NE2 HIS A 111      16.048   7.664 -18.638  1.00  0.00           N  
ATOM    934  N   SER A 112      16.650   6.608 -14.144  1.00  0.00           N  
ATOM    935  CA  SER A 112      18.029   6.834 -13.725  1.00  0.00           C  
ATOM    936  C   SER A 112      18.902   7.263 -14.900  1.00  0.00           C  
ATOM    937  CB  SER A 112      18.608   5.572 -13.083  1.00  0.00           C  
ATOM    938  O   SER A 112      18.848   6.658 -15.973  1.00  0.00           O  
ATOM    939  OG  SER A 112      19.918   5.811 -12.597  1.00  0.00           O  
ATOM    940  N   ILE A 113      19.509   8.418 -14.774  1.00  0.00           N  
ATOM    941  CA  ILE A 113      20.420   8.889 -15.812  1.00  0.00           C  
ATOM    942  C   ILE A 113      21.860   8.804 -15.312  1.00  0.00           C  
ATOM    943  CB  ILE A 113      20.086  10.335 -16.242  1.00  0.00           C  
ATOM    944  O   ILE A 113      22.109   8.849 -14.105  1.00  0.00           O  
ATOM    945  CG1 ILE A 113      20.139  11.277 -15.034  1.00  0.00           C  
ATOM    946  CG2 ILE A 113      18.716  10.394 -16.923  1.00  0.00           C  
ATOM    947  CD1 ILE A 113      20.103  12.755 -15.398  1.00  0.00           C  
TER     948      ILE A 113                                                      
ATOM    949  N   ASN B 114      -1.439 -15.718  19.679  1.00  0.00           N  
ATOM    950  CA  ASN B 114      -2.457 -14.793  19.192  1.00  0.00           C  
ATOM    951  C   ASN B 114      -2.086 -14.217  17.829  1.00  0.00           C  
ATOM    952  CB  ASN B 114      -2.684 -13.665  20.201  1.00  0.00           C  
ATOM    953  O   ASN B 114      -2.624 -13.188  17.418  1.00  0.00           O  
ATOM    954  CG  ASN B 114      -3.479 -14.115  21.411  1.00  0.00           C  
ATOM    955  ND2 ASN B 114      -3.447 -13.316  22.472  1.00  0.00           N  
ATOM    956  OD1 ASN B 114      -4.114 -15.172  21.394  1.00  0.00           O  
ATOM    957  N   GLN B 115      -1.225 -14.905  17.009  1.00  0.00           N  
ATOM    958  CA  GLN B 115      -0.750 -14.626  15.658  1.00  0.00           C  
ATOM    959  C   GLN B 115      -1.274 -15.661  14.666  1.00  0.00           C  
ATOM    960  CB  GLN B 115       0.778 -14.591  15.621  1.00  0.00           C  
ATOM    961  O   GLN B 115      -1.290 -16.858  14.961  1.00  0.00           O  
ATOM    962  CG  GLN B 115       1.385 -13.422  16.386  1.00  0.00           C  
ATOM    963  CD  GLN B 115       2.896 -13.361  16.263  1.00  0.00           C  
ATOM    964  NE2 GLN B 115       3.462 -12.181  16.489  1.00  0.00           N  
ATOM    965  OE1 GLN B 115       3.549 -14.367  15.969  1.00  0.00           O  
ATOM    966  N   LEU B 116      -2.234 -15.202  13.899  1.00  0.00           N  
ATOM    967  CA  LEU B 116      -2.827 -16.061  12.879  1.00  0.00           C  
ATOM    968  C   LEU B 116      -2.082 -15.927  11.555  1.00  0.00           C  
ATOM    969  CB  LEU B 116      -4.306 -15.718  12.683  1.00  0.00           C  
ATOM    970  O   LEU B 116      -1.647 -14.832  11.191  1.00  0.00           O  
ATOM    971  CG  LEU B 116      -5.225 -15.970  13.880  1.00  0.00           C  
ATOM    972  CD1 LEU B 116      -6.556 -15.252  13.686  1.00  0.00           C  
ATOM    973  CD2 LEU B 116      -5.442 -17.466  14.081  1.00  0.00           C  
ATOM    974  N   CYS B 117      -1.508 -17.089  11.126  1.00  0.00           N  
ATOM    975  CA  CYS B 117      -0.948 -17.148   9.781  1.00  0.00           C  
ATOM    976  C   CYS B 117      -2.035 -17.419   8.748  1.00  0.00           C  
ATOM    977  CB  CYS B 117       0.130 -18.229   9.696  1.00  0.00           C  
ATOM    978  O   CYS B 117      -2.837 -18.340   8.912  1.00  0.00           O  
ATOM    979  SG  CYS B 117       1.642 -17.822  10.596  1.00  0.00           S  
ATOM    980  N   MET B 118      -2.190 -16.413   7.924  1.00  0.00           N  
ATOM    981  CA  MET B 118      -3.251 -16.498   6.925  1.00  0.00           C  
ATOM    982  C   MET B 118      -2.670 -16.690   5.529  1.00  0.00           C  
ATOM    983  CB  MET B 118      -4.125 -15.243   6.959  1.00  0.00           C  
ATOM    984  O   MET B 118      -1.585 -16.189   5.229  1.00  0.00           O  
ATOM    985  CG  MET B 118      -5.358 -15.330   6.075  1.00  0.00           C  
ATOM    986  SD  MET B 118      -6.379 -13.807   6.141  1.00  0.00           S  
ATOM    987  CE  MET B 118      -6.834 -13.802   7.897  1.00  0.00           C  
ATOM    988  N   HIS B 119      -3.197 -17.650   4.789  1.00  0.00           N  
ATOM    989  CA  HIS B 119      -2.923 -17.759   3.361  1.00  0.00           C  
ATOM    990  C   HIS B 119      -4.174 -17.477   2.537  1.00  0.00           C  
ATOM    991  CB  HIS B 119      -2.375 -19.148   3.025  1.00  0.00           C  
ATOM    992  O   HIS B 119      -5.293 -17.711   2.999  1.00  0.00           O  
ATOM    993  CG  HIS B 119      -2.326 -19.434   1.558  1.00  0.00           C  
ATOM    994  CD2 HIS B 119      -1.406 -19.111   0.619  1.00  0.00           C  
ATOM    995  ND1 HIS B 119      -3.316 -20.135   0.903  1.00  0.00           N  
ATOM    996  CE1 HIS B 119      -3.005 -20.231  -0.379  1.00  0.00           C  
ATOM    997  NE2 HIS B 119      -1.850 -19.618  -0.577  1.00  0.00           N  
ATOM    998  N   ALA B 120      -3.939 -16.773   1.426  1.00  0.00           N  
ATOM    999  CA  ALA B 120      -5.068 -16.465   0.552  1.00  0.00           C  
ATOM   1000  C   ALA B 120      -4.973 -17.240  -0.759  1.00  0.00           C  
ATOM   1001  CB  ALA B 120      -5.135 -14.965   0.277  1.00  0.00           C  
ATOM   1002  O   ALA B 120      -3.879 -17.446  -1.288  1.00  0.00           O  
ATOM   1003  N   SER B 121      -6.072 -17.875  -1.130  1.00  0.00           N  
ATOM   1004  CA  SER B 121      -6.218 -18.484  -2.448  1.00  0.00           C  
ATOM   1005  C   SER B 121      -7.355 -17.839  -3.232  1.00  0.00           C  
ATOM   1006  CB  SER B 121      -6.465 -19.988  -2.319  1.00  0.00           C  
ATOM   1007  O   SER B 121      -8.335 -17.374  -2.646  1.00  0.00           O  
ATOM   1008  OG  SER B 121      -7.595 -20.244  -1.503  1.00  0.00           O  
ATOM   1009  N   MET B 122      -7.012 -17.732  -4.471  1.00  0.00           N  
ATOM   1010  CA  MET B 122      -8.010 -17.078  -5.312  1.00  0.00           C  
ATOM   1011  C   MET B 122      -8.317 -17.920  -6.546  1.00  0.00           C  
ATOM   1012  CB  MET B 122      -7.530 -15.688  -5.734  1.00  0.00           C  
ATOM   1013  O   MET B 122      -7.413 -18.505  -7.144  1.00  0.00           O  
ATOM   1014  CG  MET B 122      -8.528 -14.930  -6.595  1.00  0.00           C  
ATOM   1015  SD  MET B 122      -7.872 -13.319  -7.178  1.00  0.00           S  
ATOM   1016  CE  MET B 122      -7.564 -12.503  -5.587  1.00  0.00           C  
ATOM   1017  N   TYR B 123      -9.642 -18.101  -6.816  1.00  0.00           N  
ATOM   1018  CA  TYR B 123     -10.053 -18.758  -8.052  1.00  0.00           C  
ATOM   1019  C   TYR B 123     -10.391 -17.733  -9.128  1.00  0.00           C  
ATOM   1020  CB  TYR B 123     -11.259 -19.669  -7.801  1.00  0.00           C  
ATOM   1021  O   TYR B 123     -11.269 -16.888  -8.935  1.00  0.00           O  
ATOM   1022  CG  TYR B 123     -10.942 -20.875  -6.951  1.00  0.00           C  
ATOM   1023  CD1 TYR B 123     -10.588 -22.089  -7.536  1.00  0.00           C  
ATOM   1024  CD2 TYR B 123     -10.996 -20.804  -5.563  1.00  0.00           C  
ATOM   1025  CE1 TYR B 123     -10.297 -23.205  -6.757  1.00  0.00           C  
ATOM   1026  CE2 TYR B 123     -10.707 -21.913  -4.775  1.00  0.00           C  
ATOM   1027  OH  TYR B 123     -10.071 -24.207  -4.604  1.00  0.00           O  
ATOM   1028  CZ  TYR B 123     -10.358 -23.107  -5.380  1.00  0.00           C  
ATOM   1029  N   MET B 124      -9.657 -17.753 -10.297  1.00  0.00           N  
ATOM   1030  CA  MET B 124      -9.891 -16.915 -11.469  1.00  0.00           C  
ATOM   1031  C   MET B 124     -10.075 -17.767 -12.720  1.00  0.00           C  
ATOM   1032  CB  MET B 124      -8.734 -15.935 -11.670  1.00  0.00           C  
ATOM   1033  O   MET B 124      -9.220 -18.592 -13.045  1.00  0.00           O  
ATOM   1034  CG  MET B 124      -8.608 -14.900 -10.564  1.00  0.00           C  
ATOM   1035  SD  MET B 124      -7.199 -13.755 -10.829  1.00  0.00           S  
ATOM   1036  CE  MET B 124      -7.651 -13.059 -12.442  1.00  0.00           C  
ATOM   1037  N   ASP B 125     -11.218 -17.497 -13.374  1.00  0.00           N  
ATOM   1038  CA  ASP B 125     -11.462 -18.234 -14.609  1.00  0.00           C  
ATOM   1039  C   ASP B 125     -11.249 -19.732 -14.406  1.00  0.00           C  
ATOM   1040  CB  ASP B 125     -10.555 -17.720 -15.730  1.00  0.00           C  
ATOM   1041  O   ASP B 125     -10.597 -20.388 -15.221  1.00  0.00           O  
ATOM   1042  CG  ASP B 125     -10.836 -16.276 -16.105  1.00  0.00           C  
ATOM   1043  OD1 ASP B 125     -12.005 -15.841 -16.027  1.00  0.00           O  
ATOM   1044  OD2 ASP B 125      -9.879 -15.566 -16.485  1.00  0.00           O  
ATOM   1045  N   ASP B 126     -11.585 -20.362 -13.257  1.00  0.00           N  
ATOM   1046  CA  ASP B 126     -11.546 -21.788 -12.948  1.00  0.00           C  
ATOM   1047  C   ASP B 126     -10.123 -22.244 -12.633  1.00  0.00           C  
ATOM   1048  CB  ASP B 126     -12.116 -22.605 -14.110  1.00  0.00           C  
ATOM   1049  O   ASP B 126      -9.835 -23.442 -12.635  1.00  0.00           O  
ATOM   1050  CG  ASP B 126     -13.601 -22.374 -14.326  1.00  0.00           C  
ATOM   1051  OD1 ASP B 126     -14.345 -22.225 -13.333  1.00  0.00           O  
ATOM   1052  OD2 ASP B 126     -14.031 -22.344 -15.499  1.00  0.00           O  
ATOM   1053  N   GLU B 127      -9.120 -21.296 -12.492  1.00  0.00           N  
ATOM   1054  CA  GLU B 127      -7.761 -21.600 -12.055  1.00  0.00           C  
ATOM   1055  C   GLU B 127      -7.517 -21.110 -10.630  1.00  0.00           C  
ATOM   1056  CB  GLU B 127      -6.738 -20.976 -13.007  1.00  0.00           C  
ATOM   1057  O   GLU B 127      -7.950 -20.017 -10.261  1.00  0.00           O  
ATOM   1058  CG  GLU B 127      -6.732 -21.598 -14.396  1.00  0.00           C  
ATOM   1059  CD  GLU B 127      -5.635 -21.049 -15.295  1.00  0.00           C  
ATOM   1060  OE1 GLU B 127      -5.475 -21.548 -16.432  1.00  0.00           O  
ATOM   1061  OE2 GLU B 127      -4.930 -20.112 -14.858  1.00  0.00           O  
ATOM   1062  N   LEU B 128      -6.818 -22.070  -9.758  1.00  0.00           N  
ATOM   1063  CA  LEU B 128      -6.481 -21.726  -8.381  1.00  0.00           C  
ATOM   1064  C   LEU B 128      -5.150 -20.983  -8.316  1.00  0.00           C  
ATOM   1065  CB  LEU B 128      -6.418 -22.986  -7.514  1.00  0.00           C  
ATOM   1066  O   LEU B 128      -4.142 -21.461  -8.841  1.00  0.00           O  
ATOM   1067  CG  LEU B 128      -6.017 -22.783  -6.051  1.00  0.00           C  
ATOM   1068  CD1 LEU B 128      -7.094 -21.997  -5.311  1.00  0.00           C  
ATOM   1069  CD2 LEU B 128      -5.767 -24.126  -5.374  1.00  0.00           C  
ATOM   1070  N   HIS B 129      -5.199 -19.819  -7.795  1.00  0.00           N  
ATOM   1071  CA  HIS B 129      -4.013 -19.021  -7.506  1.00  0.00           C  
ATOM   1072  C   HIS B 129      -3.783 -18.899  -6.003  1.00  0.00           C  
ATOM   1073  CB  HIS B 129      -4.136 -17.630  -8.133  1.00  0.00           C  
ATOM   1074  O   HIS B 129      -4.685 -18.498  -5.264  1.00  0.00           O  
ATOM   1075  CG  HIS B 129      -4.289 -17.654  -9.620  1.00  0.00           C  
ATOM   1076  CD2 HIS B 129      -5.388 -17.793 -10.399  1.00  0.00           C  
ATOM   1077  ND1 HIS B 129      -3.220 -17.527 -10.480  1.00  0.00           N  
ATOM   1078  CE1 HIS B 129      -3.657 -17.587 -11.727  1.00  0.00           C  
ATOM   1079  NE2 HIS B 129      -4.969 -17.748 -11.705  1.00  0.00           N  
ATOM   1080  N   ILE B 130      -2.613 -19.313  -5.620  1.00  0.00           N  
ATOM   1081  CA  ILE B 130      -2.311 -19.336  -4.193  1.00  0.00           C  
ATOM   1082  C   ILE B 130      -1.354 -18.197  -3.849  1.00  0.00           C  
ATOM   1083  CB  ILE B 130      -1.706 -20.693  -3.766  1.00  0.00           C  
ATOM   1084  O   ILE B 130      -0.356 -17.987  -4.542  1.00  0.00           O  
ATOM   1085  CG1 ILE B 130      -2.670 -21.837  -4.102  1.00  0.00           C  
ATOM   1086  CG2 ILE B 130      -1.365 -20.685  -2.273  1.00  0.00           C  
ATOM   1087  CD1 ILE B 130      -2.083 -23.224  -3.884  1.00  0.00           C  
ATOM   1088  N   GLY B 131      -1.780 -17.372  -2.945  1.00  0.00           N  
ATOM   1089  CA  GLY B 131      -0.974 -16.259  -2.470  1.00  0.00           C  
ATOM   1090  C   GLY B 131      -0.036 -16.641  -1.340  1.00  0.00           C  
ATOM   1091  O   GLY B 131       0.166 -17.826  -1.067  1.00  0.00           O  
ATOM   1092  N   GLY B 132       0.759 -15.566  -0.846  1.00  0.00           N  
ATOM   1093  CA  GLY B 132       1.729 -15.650   0.234  1.00  0.00           C  
ATOM   1094  C   GLY B 132       1.089 -15.683   1.609  1.00  0.00           C  
ATOM   1095  O   GLY B 132      -0.124 -15.860   1.731  1.00  0.00           O  
ATOM   1096  N   PHE B 133       1.830 -15.982   2.629  1.00  0.00           N  
ATOM   1097  CA  PHE B 133       1.459 -16.085   4.035  1.00  0.00           C  
ATOM   1098  C   PHE B 133       1.529 -14.723   4.715  1.00  0.00           C  
ATOM   1099  CB  PHE B 133       2.370 -17.081   4.761  1.00  0.00           C  
ATOM   1100  O   PHE B 133       2.381 -13.898   4.377  1.00  0.00           O  
ATOM   1101  CG  PHE B 133       2.254 -18.492   4.251  1.00  0.00           C  
ATOM   1102  CD1 PHE B 133       1.302 -19.358   4.772  1.00  0.00           C  
ATOM   1103  CD2 PHE B 133       3.100 -18.952   3.249  1.00  0.00           C  
ATOM   1104  CE1 PHE B 133       1.193 -20.665   4.302  1.00  0.00           C  
ATOM   1105  CE2 PHE B 133       2.997 -20.256   2.774  1.00  0.00           C  
ATOM   1106  CZ  PHE B 133       2.043 -21.111   3.302  1.00  0.00           C  
ATOM   1107  N   MET B 134       0.436 -14.389   5.379  1.00  0.00           N  
ATOM   1108  CA  MET B 134       0.503 -13.184   6.202  1.00  0.00           C  
ATOM   1109  C   MET B 134       0.175 -13.500   7.657  1.00  0.00           C  
ATOM   1110  CB  MET B 134      -0.453 -12.115   5.670  1.00  0.00           C  
ATOM   1111  O   MET B 134      -0.665 -14.357   7.936  1.00  0.00           O  
ATOM   1112  CG  MET B 134      -0.396 -10.805   6.439  1.00  0.00           C  
ATOM   1113  SD  MET B 134      -1.617  -9.578   5.829  1.00  0.00           S  
ATOM   1114  CE  MET B 134      -0.895  -9.186   4.211  1.00  0.00           C  
ATOM   1115  N   GLN B 135       1.041 -13.026   8.512  1.00  0.00           N  
ATOM   1116  CA  GLN B 135       0.748 -13.116   9.938  1.00  0.00           C  
ATOM   1117  C   GLN B 135      -0.174 -11.984  10.382  1.00  0.00           C  
ATOM   1118  CB  GLN B 135       2.042 -13.090  10.755  1.00  0.00           C  
ATOM   1119  O   GLN B 135       0.057 -10.820  10.049  1.00  0.00           O  
ATOM   1120  CG  GLN B 135       2.895 -14.340  10.595  1.00  0.00           C  
ATOM   1121  CD  GLN B 135       4.157 -14.301  11.436  1.00  0.00           C  
ATOM   1122  NE2 GLN B 135       4.831 -15.441  11.548  1.00  0.00           N  
ATOM   1123  OE1 GLN B 135       4.524 -13.255  11.981  1.00  0.00           O  
ATOM   1124  N   PHE B 136      -1.340 -12.426  10.873  1.00  0.00           N  
ATOM   1125  CA  PHE B 136      -2.324 -11.426  11.270  1.00  0.00           C  
ATOM   1126  C   PHE B 136      -2.878 -11.731  12.656  1.00  0.00           C  
ATOM   1127  CB  PHE B 136      -3.466 -11.361  10.251  1.00  0.00           C  
ATOM   1128  O   PHE B 136      -2.990 -12.896  13.043  1.00  0.00           O  
ATOM   1129  CG  PHE B 136      -4.569 -10.412  10.635  1.00  0.00           C  
ATOM   1130  CD1 PHE B 136      -5.689 -10.867  11.320  1.00  0.00           C  
ATOM   1131  CD2 PHE B 136      -4.485  -9.064  10.311  1.00  0.00           C  
ATOM   1132  CE1 PHE B 136      -6.712  -9.991  11.677  1.00  0.00           C  
ATOM   1133  CE2 PHE B 136      -5.503  -8.182  10.665  1.00  0.00           C  
ATOM   1134  CZ  PHE B 136      -6.616  -8.648  11.346  1.00  0.00           C  
ATOM   1135  N   ALA B 137      -3.025 -10.732  13.482  1.00  0.00           N  
ATOM   1136  CA  ALA B 137      -3.777 -10.822  14.730  1.00  0.00           C  
ATOM   1137  C   ALA B 137      -4.854  -9.744  14.801  1.00  0.00           C  
ATOM   1138  CB  ALA B 137      -2.836 -10.709  15.928  1.00  0.00           C  
ATOM   1139  O   ALA B 137      -4.593  -8.576  14.502  1.00  0.00           O  
ATOM   1140  N   CYS B 138      -6.231 -10.091  14.888  1.00  0.00           N  
ATOM   1141  CA  CYS B 138      -7.403  -9.223  14.900  1.00  0.00           C  
ATOM   1142  C   CYS B 138      -7.315  -8.204  16.030  1.00  0.00           C  
ATOM   1143  CB  CYS B 138      -8.680 -10.049  15.045  1.00  0.00           C  
ATOM   1144  O   CYS B 138      -7.714  -7.050  15.864  1.00  0.00           O  
ATOM   1145  SG  CYS B 138      -9.414 -10.537  13.468  1.00  0.00           S  
ATOM   1146  N   ASN B 139      -6.458  -8.469  17.092  1.00  0.00           N  
ATOM   1147  CA  ASN B 139      -6.310  -7.599  18.254  1.00  0.00           C  
ATOM   1148  C   ASN B 139      -4.917  -6.980  18.318  1.00  0.00           C  
ATOM   1149  CB  ASN B 139      -6.609  -8.369  19.542  1.00  0.00           C  
ATOM   1150  O   ASN B 139      -4.695  -6.015  19.051  1.00  0.00           O  
ATOM   1151  CG  ASN B 139      -8.057  -8.809  19.636  1.00  0.00           C  
ATOM   1152  ND2 ASN B 139      -8.309  -9.854  20.417  1.00  0.00           N  
ATOM   1153  OD1 ASN B 139      -8.941  -8.217  19.012  1.00  0.00           O  
ATOM   1154  N   GLU B 140      -3.940  -7.401  17.457  1.00  0.00           N  
ATOM   1155  CA  GLU B 140      -2.583  -6.880  17.325  1.00  0.00           C  
ATOM   1156  C   GLU B 140      -2.170  -6.781  15.860  1.00  0.00           C  
ATOM   1157  CB  GLU B 140      -1.593  -7.760  18.093  1.00  0.00           C  
ATOM   1158  O   GLU B 140      -0.979  -6.808  15.542  1.00  0.00           O  
ATOM   1159  CG  GLU B 140      -1.753  -7.692  19.605  1.00  0.00           C  
ATOM   1160  CD  GLU B 140      -0.696  -8.485  20.356  1.00  0.00           C  
ATOM   1161  OE1 GLU B 140      -0.685  -8.448  21.608  1.00  0.00           O  
ATOM   1162  OE2 GLU B 140       0.129  -9.147  19.688  1.00  0.00           O  
ATOM   1163  N   LEU B 141      -3.163  -6.587  14.934  1.00  0.00           N  
ATOM   1164  CA  LEU B 141      -3.069  -6.767  13.489  1.00  0.00           C  
ATOM   1165  C   LEU B 141      -1.921  -5.945  12.912  1.00  0.00           C  
ATOM   1166  CB  LEU B 141      -4.385  -6.371  12.813  1.00  0.00           C  
ATOM   1167  O   LEU B 141      -1.738  -4.783  13.280  1.00  0.00           O  
ATOM   1168  CG  LEU B 141      -5.488  -7.431  12.803  1.00  0.00           C  
ATOM   1169  CD1 LEU B 141      -6.860  -6.767  12.753  1.00  0.00           C  
ATOM   1170  CD2 LEU B 141      -5.305  -8.382  11.626  1.00  0.00           C  
ATOM   1171  N   LEU B 142      -0.984  -6.568  12.223  1.00  0.00           N  
ATOM   1172  CA  LEU B 142      -0.035  -5.911  11.332  1.00  0.00           C  
ATOM   1173  C   LEU B 142      -0.562  -5.883   9.902  1.00  0.00           C  
ATOM   1174  CB  LEU B 142       1.321  -6.620  11.375  1.00  0.00           C  
ATOM   1175  O   LEU B 142      -0.688  -6.929   9.261  1.00  0.00           O  
ATOM   1176  CG  LEU B 142       2.073  -6.566  12.706  1.00  0.00           C  
ATOM   1177  CD1 LEU B 142       3.182  -7.612  12.731  1.00  0.00           C  
ATOM   1178  CD2 LEU B 142       2.641  -5.171  12.943  1.00  0.00           C  
ATOM   1179  N   PRO B 143      -1.564  -4.989   9.591  1.00  0.00           N  
ATOM   1180  CA  PRO B 143      -1.917  -4.816   8.181  1.00  0.00           C  
ATOM   1181  C   PRO B 143      -0.788  -5.218   7.235  1.00  0.00           C  
ATOM   1182  CB  PRO B 143      -2.212  -3.318   8.073  1.00  0.00           C  
ATOM   1183  O   PRO B 143       0.387  -5.145   7.604  1.00  0.00           O  
ATOM   1184  CG  PRO B 143      -1.674  -2.730   9.337  1.00  0.00           C  
ATOM   1185  CD  PRO B 143      -1.360  -3.850  10.288  1.00  0.00           C  
ATOM   1186  N   GLY B 144      -1.236  -5.922   6.177  1.00  0.00           N  
ATOM   1187  CA  GLY B 144      -0.215  -6.323   5.222  1.00  0.00           C  
ATOM   1188  C   GLY B 144      -0.753  -6.507   3.816  1.00  0.00           C  
ATOM   1189  O   GLY B 144      -1.964  -6.448   3.596  1.00  0.00           O  
ATOM   1190  N   VAL B 145       0.160  -6.481   2.928  1.00  0.00           N  
ATOM   1191  CA  VAL B 145      -0.164  -6.677   1.519  1.00  0.00           C  
ATOM   1192  C   VAL B 145       0.456  -7.981   1.023  1.00  0.00           C  
ATOM   1193  CB  VAL B 145       0.323  -5.493   0.654  1.00  0.00           C  
ATOM   1194  O   VAL B 145       1.616  -8.276   1.318  1.00  0.00           O  
ATOM   1195  CG1 VAL B 145      -0.032  -5.714  -0.815  1.00  0.00           C  
ATOM   1196  CG2 VAL B 145      -0.276  -4.182   1.160  1.00  0.00           C  
ATOM   1197  N   PHE B 146      -0.292  -8.874   0.461  1.00  0.00           N  
ATOM   1198  CA  PHE B 146       0.343 -10.010  -0.197  1.00  0.00           C  
ATOM   1199  C   PHE B 146      -0.153 -10.151  -1.631  1.00  0.00           C  
ATOM   1200  CB  PHE B 146       0.076 -11.302   0.581  1.00  0.00           C  
ATOM   1201  O   PHE B 146      -1.209  -9.620  -1.983  1.00  0.00           O  
ATOM   1202  CG  PHE B 146      -1.384 -11.641   0.713  1.00  0.00           C  
ATOM   1203  CD1 PHE B 146      -2.145 -11.107   1.746  1.00  0.00           C  
ATOM   1204  CD2 PHE B 146      -1.997 -12.492  -0.197  1.00  0.00           C  
ATOM   1205  CE1 PHE B 146      -3.497 -11.419   1.871  1.00  0.00           C  
ATOM   1206  CE2 PHE B 146      -3.347 -12.808  -0.079  1.00  0.00           C  
ATOM   1207  CZ  PHE B 146      -4.095 -12.271   0.957  1.00  0.00           C  
ATOM   1208  N   ARG B 147       0.651 -10.835  -2.333  1.00  0.00           N  
ATOM   1209  CA  ARG B 147       0.413 -10.959  -3.767  1.00  0.00           C  
ATOM   1210  C   ARG B 147      -0.175 -12.325  -4.108  1.00  0.00           C  
ATOM   1211  CB  ARG B 147       1.710 -10.737  -4.548  1.00  0.00           C  
ATOM   1212  O   ARG B 147       0.335 -13.355  -3.662  1.00  0.00           O  
ATOM   1213  CG  ARG B 147       1.514 -10.637  -6.053  1.00  0.00           C  
ATOM   1214  CD  ARG B 147       2.823 -10.354  -6.775  1.00  0.00           C  
ATOM   1215  NE  ARG B 147       2.648 -10.345  -8.225  1.00  0.00           N  
ATOM   1216  NH1 ARG B 147       4.886 -10.020  -8.700  1.00  0.00           N  
ATOM   1217  NH2 ARG B 147       3.361 -10.194 -10.403  1.00  0.00           N  
ATOM   1218  CZ  ARG B 147       3.632 -10.186  -9.106  1.00  0.00           C  
ATOM   1219  N   VAL B 148      -1.287 -12.293  -4.785  1.00  0.00           N  
ATOM   1220  CA  VAL B 148      -1.891 -13.449  -5.440  1.00  0.00           C  
ATOM   1221  C   VAL B 148      -2.000 -13.195  -6.941  1.00  0.00           C  
ATOM   1222  CB  VAL B 148      -3.283 -13.771  -4.851  1.00  0.00           C  
ATOM   1223  O   VAL B 148      -2.884 -12.461  -7.390  1.00  0.00           O  
ATOM   1224  CG1 VAL B 148      -3.841 -15.057  -5.458  1.00  0.00           C  
ATOM   1225  CG2 VAL B 148      -3.205 -13.884  -3.330  1.00  0.00           C  
ATOM   1226  N   HIS B 149      -0.986 -13.542  -7.687  1.00  0.00           N  
ATOM   1227  CA  HIS B 149      -0.924 -13.233  -9.112  1.00  0.00           C  
ATOM   1228  C   HIS B 149      -2.261 -13.504  -9.793  1.00  0.00           C  
ATOM   1229  CB  HIS B 149       0.184 -14.043  -9.788  1.00  0.00           C  
ATOM   1230  O   HIS B 149      -2.823 -14.593  -9.655  1.00  0.00           O  
ATOM   1231  CG  HIS B 149       0.412 -13.670 -11.218  1.00  0.00           C  
ATOM   1232  CD2 HIS B 149       0.131 -14.333 -12.365  1.00  0.00           C  
ATOM   1233  ND1 HIS B 149       1.001 -12.482 -11.593  1.00  0.00           N  
ATOM   1234  CE1 HIS B 149       1.072 -12.430 -12.913  1.00  0.00           C  
ATOM   1235  NE2 HIS B 149       0.551 -13.541 -13.405  1.00  0.00           N  
ATOM   1236  N   PRO B 150      -2.658 -12.324 -10.445  1.00  0.00           N  
ATOM   1237  CA  PRO B 150      -1.999 -11.043 -10.712  1.00  0.00           C  
ATOM   1238  C   PRO B 150      -2.442  -9.940  -9.754  1.00  0.00           C  
ATOM   1239  CB  PRO B 150      -2.421 -10.722 -12.148  1.00  0.00           C  
ATOM   1240  O   PRO B 150      -2.206  -8.758 -10.017  1.00  0.00           O  
ATOM   1241  CG  PRO B 150      -3.795 -11.296 -12.280  1.00  0.00           C  
ATOM   1242  CD  PRO B 150      -3.873 -12.542 -11.445  1.00  0.00           C  
ATOM   1243  N   PHE B 151      -3.044 -10.289  -8.649  1.00  0.00           N  
ATOM   1244  CA  PHE B 151      -3.669  -9.287  -7.794  1.00  0.00           C  
ATOM   1245  C   PHE B 151      -2.859  -9.081  -6.520  1.00  0.00           C  
ATOM   1246  CB  PHE B 151      -5.103  -9.697  -7.444  1.00  0.00           C  
ATOM   1247  O   PHE B 151      -2.087  -9.955  -6.121  1.00  0.00           O  
ATOM   1248  CG  PHE B 151      -6.031  -9.731  -8.628  1.00  0.00           C  
ATOM   1249  CD1 PHE B 151      -6.701  -8.584  -9.038  1.00  0.00           C  
ATOM   1250  CD2 PHE B 151      -6.234 -10.910  -9.333  1.00  0.00           C  
ATOM   1251  CE1 PHE B 151      -7.560  -8.612 -10.134  1.00  0.00           C  
ATOM   1252  CE2 PHE B 151      -7.091 -10.947 -10.429  1.00  0.00           C  
ATOM   1253  CZ  PHE B 151      -7.754  -9.797 -10.827  1.00  0.00           C  
ATOM   1254  N   HIS B 152      -3.079  -7.890  -6.008  1.00  0.00           N  
ATOM   1255  CA  HIS B 152      -2.636  -7.574  -4.655  1.00  0.00           C  
ATOM   1256  C   HIS B 152      -3.807  -7.576  -3.678  1.00  0.00           C  
ATOM   1257  CB  HIS B 152      -1.931  -6.217  -4.625  1.00  0.00           C  
ATOM   1258  O   HIS B 152      -4.893  -7.089  -4.002  1.00  0.00           O  
ATOM   1259  CG  HIS B 152      -0.685  -6.170  -5.452  1.00  0.00           C  
ATOM   1260  CD2 HIS B 152       0.620  -6.219  -5.097  1.00  0.00           C  
ATOM   1261  ND1 HIS B 152      -0.708  -6.057  -6.825  1.00  0.00           N  
ATOM   1262  CE1 HIS B 152       0.534  -6.038  -7.280  1.00  0.00           C  
ATOM   1263  NE2 HIS B 152       1.359  -6.135  -6.251  1.00  0.00           N  
ATOM   1264  N   ILE B 153      -3.594  -8.283  -2.542  1.00  0.00           N  
ATOM   1265  CA  ILE B 153      -4.606  -8.259  -1.490  1.00  0.00           C  
ATOM   1266  C   ILE B 153      -4.081  -7.478  -0.288  1.00  0.00           C  
ATOM   1267  CB  ILE B 153      -5.013  -9.688  -1.066  1.00  0.00           C  
ATOM   1268  O   ILE B 153      -3.064  -7.846   0.304  1.00  0.00           O  
ATOM   1269  CG1 ILE B 153      -5.515 -10.482  -2.277  1.00  0.00           C  
ATOM   1270  CG2 ILE B 153      -6.075  -9.641   0.037  1.00  0.00           C  
ATOM   1271  CD1 ILE B 153      -5.779 -11.953  -1.986  1.00  0.00           C  
ATOM   1272  N   MET B 154      -4.786  -6.377  -0.064  1.00  0.00           N  
ATOM   1273  CA  MET B 154      -4.450  -5.581   1.113  1.00  0.00           C  
ATOM   1274  C   MET B 154      -5.455  -5.817   2.235  1.00  0.00           C  
ATOM   1275  CB  MET B 154      -4.399  -4.093   0.760  1.00  0.00           C  
ATOM   1276  O   MET B 154      -6.665  -5.741   2.016  1.00  0.00           O  
ATOM   1277  CG  MET B 154      -4.055  -3.195   1.937  1.00  0.00           C  
ATOM   1278  SD  MET B 154      -4.133  -1.413   1.508  1.00  0.00           S  
ATOM   1279  CE  MET B 154      -2.643  -1.266   0.483  1.00  0.00           C  
ATOM   1280  N   ILE B 155      -4.901  -6.092   3.386  1.00  0.00           N  
ATOM   1281  CA  ILE B 155      -5.728  -6.268   4.574  1.00  0.00           C  
ATOM   1282  C   ILE B 155      -5.451  -5.142   5.568  1.00  0.00           C  
ATOM   1283  CB  ILE B 155      -5.481  -7.642   5.237  1.00  0.00           C  
ATOM   1284  O   ILE B 155      -4.301  -4.914   5.951  1.00  0.00           O  
ATOM   1285  CG1 ILE B 155      -5.696  -8.771   4.222  1.00  0.00           C  
ATOM   1286  CG2 ILE B 155      -6.387  -7.823   6.458  1.00  0.00           C  
ATOM   1287  CD1 ILE B 155      -5.299 -10.148   4.736  1.00  0.00           C  
ATOM   1288  N   ALA B 156      -6.450  -4.473   5.850  1.00  0.00           N  
ATOM   1289  CA  ALA B 156      -6.295  -3.345   6.764  1.00  0.00           C  
ATOM   1290  C   ALA B 156      -7.369  -3.365   7.848  1.00  0.00           C  
ATOM   1291  CB  ALA B 156      -6.344  -2.026   5.996  1.00  0.00           C  
ATOM   1292  O   ALA B 156      -8.449  -3.925   7.650  1.00  0.00           O  
ATOM   1293  N   ASN B 157      -7.041  -2.791   9.023  1.00  0.00           N  
ATOM   1294  CA  ASN B 157      -8.034  -2.601  10.075  1.00  0.00           C  
ATOM   1295  C   ASN B 157      -9.096  -1.583   9.667  1.00  0.00           C  
ATOM   1296  CB  ASN B 157      -7.359  -2.169  11.379  1.00  0.00           C  
ATOM   1297  O   ASN B 157      -8.786  -0.583   9.017  1.00  0.00           O  
ATOM   1298  CG  ASN B 157      -8.233  -2.406  12.595  1.00  0.00           C  
ATOM   1299  ND2 ASN B 157      -7.688  -2.145  13.777  1.00  0.00           N  
ATOM   1300  OD1 ASN B 157      -9.389  -2.821  12.473  1.00  0.00           O  
ATOM   1301  N   ASN B 158     -10.363  -1.989  10.058  1.00  0.00           N  
ATOM   1302  CA  ASN B 158     -11.448  -1.029   9.883  1.00  0.00           C  
ATOM   1303  C   ASN B 158     -11.513  -0.038  11.041  1.00  0.00           C  
ATOM   1304  CB  ASN B 158     -12.786  -1.755   9.730  1.00  0.00           C  
ATOM   1305  O   ASN B 158     -11.813  -0.419  12.174  1.00  0.00           O  
ATOM   1306  CG  ASN B 158     -13.909  -0.827   9.308  1.00  0.00           C  
ATOM   1307  ND2 ASN B 158     -14.847  -1.349   8.527  1.00  0.00           N  
ATOM   1308  OD1 ASN B 158     -13.932   0.348   9.681  1.00  0.00           O  
ATOM   1309  N   ASN B 159     -11.151   1.140  10.717  1.00  0.00           N  
ATOM   1310  CA  ASN B 159     -11.033   2.166  11.748  1.00  0.00           C  
ATOM   1311  C   ASN B 159     -12.375   2.439  12.423  1.00  0.00           C  
ATOM   1312  CB  ASN B 159     -10.463   3.458  11.158  1.00  0.00           C  
ATOM   1313  O   ASN B 159     -12.421   2.782  13.605  1.00  0.00           O  
ATOM   1314  CG  ASN B 159      -8.949   3.444  11.078  1.00  0.00           C  
ATOM   1315  ND2 ASN B 159      -8.386   4.390  10.334  1.00  0.00           N  
ATOM   1316  OD1 ASN B 159      -8.291   2.591  11.678  1.00  0.00           O  
ATOM   1317  N   ALA B 160     -13.477   2.281  11.602  1.00  0.00           N  
ATOM   1318  CA  ALA B 160     -14.821   2.519  12.122  1.00  0.00           C  
ATOM   1319  C   ALA B 160     -15.244   1.408  13.079  1.00  0.00           C  
ATOM   1320  CB  ALA B 160     -15.822   2.639  10.976  1.00  0.00           C  
ATOM   1321  O   ALA B 160     -15.953   1.658  14.056  1.00  0.00           O  
ATOM   1322  N   ASN B 161     -14.724   0.251  12.882  1.00  0.00           N  
ATOM   1323  CA  ASN B 161     -14.997  -0.937  13.684  1.00  0.00           C  
ATOM   1324  C   ASN B 161     -13.773  -1.843  13.779  1.00  0.00           C  
ATOM   1325  CB  ASN B 161     -16.186  -1.711  13.110  1.00  0.00           C  
ATOM   1326  O   ASN B 161     -13.508  -2.634  12.872  1.00  0.00           O  
ATOM   1327  CG  ASN B 161     -16.670  -2.810  14.036  1.00  0.00           C  
ATOM   1328  ND2 ASN B 161     -17.890  -3.281  13.809  1.00  0.00           N  
ATOM   1329  OD1 ASN B 161     -15.953  -3.230  14.947  1.00  0.00           O  
ATOM   1330  N   PRO B 162     -12.997  -1.692  14.800  1.00  0.00           N  
ATOM   1331  CA  PRO B 162     -11.735  -2.409  14.999  1.00  0.00           C  
ATOM   1332  C   PRO B 162     -11.928  -3.918  15.130  1.00  0.00           C  
ATOM   1333  CB  PRO B 162     -11.192  -1.812  16.300  1.00  0.00           C  
ATOM   1334  O   PRO B 162     -10.957  -4.676  15.065  1.00  0.00           O  
ATOM   1335  CG  PRO B 162     -11.856  -0.479  16.415  1.00  0.00           C  
ATOM   1336  CD  PRO B 162     -13.208  -0.561  15.765  1.00  0.00           C  
ATOM   1337  N   GLN B 163     -13.214  -4.412  15.205  1.00  0.00           N  
ATOM   1338  CA  GLN B 163     -13.540  -5.833  15.247  1.00  0.00           C  
ATOM   1339  C   GLN B 163     -13.720  -6.398  13.841  1.00  0.00           C  
ATOM   1340  CB  GLN B 163     -14.804  -6.071  16.074  1.00  0.00           C  
ATOM   1341  O   GLN B 163     -14.059  -7.572  13.676  1.00  0.00           O  
ATOM   1342  CG  GLN B 163     -14.649  -5.720  17.548  1.00  0.00           C  
ATOM   1343  CD  GLN B 163     -13.585  -6.550  18.240  1.00  0.00           C  
ATOM   1344  NE2 GLN B 163     -12.851  -5.928  19.157  1.00  0.00           N  
ATOM   1345  OE1 GLN B 163     -13.423  -7.741  17.954  1.00  0.00           O  
ATOM   1346  N   GLN B 164     -13.466  -5.483  12.836  1.00  0.00           N  
ATOM   1347  CA  GLN B 164     -13.567  -5.873  11.434  1.00  0.00           C  
ATOM   1348  C   GLN B 164     -12.262  -5.599  10.691  1.00  0.00           C  
ATOM   1349  CB  GLN B 164     -14.723  -5.139  10.753  1.00  0.00           C  
ATOM   1350  O   GLN B 164     -11.508  -4.697  11.062  1.00  0.00           O  
ATOM   1351  CG  GLN B 164     -16.089  -5.461  11.345  1.00  0.00           C  
ATOM   1352  CD  GLN B 164     -17.215  -4.699  10.670  1.00  0.00           C  
ATOM   1353  NE2 GLN B 164     -18.449  -5.129  10.910  1.00  0.00           N  
ATOM   1354  OE1 GLN B 164     -16.977  -3.732   9.939  1.00  0.00           O  
ATOM   1355  N   ILE B 165     -11.987  -6.358   9.622  1.00  0.00           N  
ATOM   1356  CA  ILE B 165     -10.875  -6.077   8.721  1.00  0.00           C  
ATOM   1357  C   ILE B 165     -11.408  -5.790   7.319  1.00  0.00           C  
ATOM   1358  CB  ILE B 165      -9.868  -7.248   8.683  1.00  0.00           C  
ATOM   1359  O   ILE B 165     -12.479  -6.273   6.944  1.00  0.00           O  
ATOM   1360  CG1 ILE B 165     -10.554  -8.526   8.189  1.00  0.00           C  
ATOM   1361  CG2 ILE B 165      -9.238  -7.462  10.063  1.00  0.00           C  
ATOM   1362  CD1 ILE B 165      -9.588  -9.639   7.806  1.00  0.00           C  
ATOM   1363  N   SER B 166     -10.691  -4.882   6.691  1.00  0.00           N  
ATOM   1364  CA  SER B 166     -11.014  -4.580   5.300  1.00  0.00           C  
ATOM   1365  C   SER B 166     -10.041  -5.263   4.345  1.00  0.00           C  
ATOM   1366  CB  SER B 166     -10.999  -3.069   5.061  1.00  0.00           C  
ATOM   1367  O   SER B 166      -8.832  -5.271   4.584  1.00  0.00           O  
ATOM   1368  OG  SER B 166     -11.983  -2.425   5.851  1.00  0.00           O  
ATOM   1369  N   LEU B 167     -10.639  -5.902   3.337  1.00  0.00           N  
ATOM   1370  CA  LEU B 167      -9.851  -6.516   2.273  1.00  0.00           C  
ATOM   1371  C   LEU B 167      -9.963  -5.713   0.982  1.00  0.00           C  
ATOM   1372  CB  LEU B 167     -10.306  -7.958   2.032  1.00  0.00           C  
ATOM   1373  O   LEU B 167     -11.068  -5.390   0.540  1.00  0.00           O  
ATOM   1374  CG  LEU B 167     -10.130  -8.929   3.201  1.00  0.00           C  
ATOM   1375  CD1 LEU B 167     -10.897 -10.220   2.938  1.00  0.00           C  
ATOM   1376  CD2 LEU B 167      -8.651  -9.218   3.437  1.00  0.00           C  
ATOM   1377  N   PHE B 168      -8.748  -5.319   0.516  1.00  0.00           N  
ATOM   1378  CA  PHE B 168      -8.713  -4.591  -0.747  1.00  0.00           C  
ATOM   1379  C   PHE B 168      -8.009  -5.407  -1.823  1.00  0.00           C  
ATOM   1380  CB  PHE B 168      -8.013  -3.239  -0.571  1.00  0.00           C  
ATOM   1381  O   PHE B 168      -6.904  -5.909  -1.606  1.00  0.00           O  
ATOM   1382  CG  PHE B 168      -8.644  -2.360   0.475  1.00  0.00           C  
ATOM   1383  CD1 PHE B 168      -9.666  -1.480   0.139  1.00  0.00           C  
ATOM   1384  CD2 PHE B 168      -8.216  -2.415   1.795  1.00  0.00           C  
ATOM   1385  CE1 PHE B 168     -10.252  -0.666   1.105  1.00  0.00           C  
ATOM   1386  CE2 PHE B 168      -8.796  -1.604   2.766  1.00  0.00           C  
ATOM   1387  CZ  PHE B 168      -9.814  -0.729   2.419  1.00  0.00           C  
ATOM   1388  N   LEU B 169      -8.701  -5.570  -2.985  1.00  0.00           N  
ATOM   1389  CA  LEU B 169      -8.100  -6.259  -4.121  1.00  0.00           C  
ATOM   1390  C   LEU B 169      -7.674  -5.266  -5.197  1.00  0.00           C  
ATOM   1391  CB  LEU B 169      -9.080  -7.277  -4.710  1.00  0.00           C  
ATOM   1392  O   LEU B 169      -8.467  -4.418  -5.614  1.00  0.00           O  
ATOM   1393  CG  LEU B 169      -8.536  -8.181  -5.817  1.00  0.00           C  
ATOM   1394  CD1 LEU B 169      -7.531  -9.175  -5.244  1.00  0.00           C  
ATOM   1395  CD2 LEU B 169      -9.675  -8.910  -6.521  1.00  0.00           C  
ATOM   1396  N   TRP B 170      -6.460  -5.430  -5.652  1.00  0.00           N  
ATOM   1397  CA  TRP B 170      -5.851  -4.533  -6.628  1.00  0.00           C  
ATOM   1398  C   TRP B 170      -5.096  -5.319  -7.694  1.00  0.00           C  
ATOM   1399  CB  TRP B 170      -4.903  -3.548  -5.936  1.00  0.00           C  
ATOM   1400  O   TRP B 170      -4.304  -6.209  -7.374  1.00  0.00           O  
ATOM   1401  CG  TRP B 170      -4.164  -2.649  -6.881  1.00  0.00           C  
ATOM   1402  CD1 TRP B 170      -4.706  -1.771  -7.778  1.00  0.00           C  
ATOM   1403  CD2 TRP B 170      -2.744  -2.544  -7.025  1.00  0.00           C  
ATOM   1404  CE2 TRP B 170      -2.496  -1.581  -8.028  1.00  0.00           C  
ATOM   1405  CE3 TRP B 170      -1.657  -3.170  -6.401  1.00  0.00           C  
ATOM   1406  NE1 TRP B 170      -3.709  -1.126  -8.471  1.00  0.00           N  
ATOM   1407  CH2 TRP B 170      -0.157  -1.858  -7.797  1.00  0.00           C  
ATOM   1408  CZ2 TRP B 170      -1.203  -1.230  -8.423  1.00  0.00           C  
ATOM   1409  CZ3 TRP B 170      -0.370  -2.819  -6.795  1.00  0.00           C  
ATOM   1410  N   ASP B 171      -5.278  -5.019  -8.916  1.00  0.00           N  
ATOM   1411  CA  ASP B 171      -4.735  -5.800 -10.023  1.00  0.00           C  
ATOM   1412  C   ASP B 171      -3.399  -5.229 -10.494  1.00  0.00           C  
ATOM   1413  CB  ASP B 171      -5.727  -5.844 -11.187  1.00  0.00           C  
ATOM   1414  O   ASP B 171      -2.782  -5.762 -11.419  1.00  0.00           O  
ATOM   1415  CG  ASP B 171      -5.952  -4.485 -11.827  1.00  0.00           C  
ATOM   1416  OD1 ASP B 171      -5.321  -3.496 -11.396  1.00  0.00           O  
ATOM   1417  OD2 ASP B 171      -6.770  -4.402 -12.769  1.00  0.00           O  
ATOM   1418  N   GLY B 172      -2.952  -4.062  -9.794  1.00  0.00           N  
ATOM   1419  CA  GLY B 172      -1.620  -3.548 -10.067  1.00  0.00           C  
ATOM   1420  C   GLY B 172      -1.587  -2.555 -11.214  1.00  0.00           C  
ATOM   1421  O   GLY B 172      -0.576  -1.884 -11.431  1.00  0.00           O  
ATOM   1422  N   GLU B 173      -2.691  -2.442 -11.906  1.00  0.00           N  
ATOM   1423  CA  GLU B 173      -2.722  -1.558 -13.067  1.00  0.00           C  
ATOM   1424  C   GLU B 173      -3.629  -0.356 -12.822  1.00  0.00           C  
ATOM   1425  CB  GLU B 173      -3.184  -2.321 -14.311  1.00  0.00           C  
ATOM   1426  O   GLU B 173      -3.424   0.712 -13.403  1.00  0.00           O  
ATOM   1427  CG  GLU B 173      -2.232  -3.427 -14.744  1.00  0.00           C  
ATOM   1428  CD  GLU B 173      -0.854  -2.914 -15.131  1.00  0.00           C  
ATOM   1429  OE1 GLU B 173       0.154  -3.584 -14.811  1.00  0.00           O  
ATOM   1430  OE2 GLU B 173      -0.782  -1.834 -15.758  1.00  0.00           O  
ATOM   1431  N   MET B 174      -4.504  -0.443 -11.961  1.00  0.00           N  
ATOM   1432  CA  MET B 174      -5.475   0.620 -11.722  1.00  0.00           C  
ATOM   1433  C   MET B 174      -5.125   1.404 -10.461  1.00  0.00           C  
ATOM   1434  CB  MET B 174      -6.887   0.044 -11.605  1.00  0.00           C  
ATOM   1435  O   MET B 174      -4.476   0.875  -9.557  1.00  0.00           O  
ATOM   1436  CG  MET B 174      -7.377  -0.640 -12.871  1.00  0.00           C  
ATOM   1437  SD  MET B 174      -9.157  -1.080 -12.788  1.00  0.00           S  
ATOM   1438  CE  MET B 174      -9.094  -2.445 -11.595  1.00  0.00           C  
ATOM   1439  N   GLU B 175      -5.385   2.689 -10.425  1.00  0.00           N  
ATOM   1440  CA  GLU B 175      -5.108   3.577  -9.300  1.00  0.00           C  
ATOM   1441  C   GLU B 175      -6.157   3.423  -8.203  1.00  0.00           C  
ATOM   1442  CB  GLU B 175      -5.046   5.033  -9.768  1.00  0.00           C  
ATOM   1443  O   GLU B 175      -5.962   3.892  -7.080  1.00  0.00           O  
ATOM   1444  CG  GLU B 175      -3.814   5.361 -10.599  1.00  0.00           C  
ATOM   1445  CD  GLU B 175      -3.702   6.836 -10.951  1.00  0.00           C  
ATOM   1446  OE1 GLU B 175      -2.677   7.242 -11.544  1.00  0.00           O  
ATOM   1447  OE2 GLU B 175      -4.646   7.591 -10.630  1.00  0.00           O  
ATOM   1448  N   ASN B 176      -7.213   2.593  -8.563  1.00  0.00           N  
ATOM   1449  CA  ASN B 176      -8.246   2.310  -7.573  1.00  0.00           C  
ATOM   1450  C   ASN B 176      -8.420   0.809  -7.358  1.00  0.00           C  
ATOM   1451  CB  ASN B 176      -9.575   2.944  -7.987  1.00  0.00           C  
ATOM   1452  O   ASN B 176      -8.115   0.011  -8.245  1.00  0.00           O  
ATOM   1453  CG  ASN B 176      -9.507   4.458  -8.047  1.00  0.00           C  
ATOM   1454  ND2 ASN B 176     -10.234   5.048  -8.988  1.00  0.00           N  
ATOM   1455  OD1 ASN B 176      -8.806   5.091  -7.253  1.00  0.00           O  
ATOM   1456  N   PHE B 177      -8.840   0.419  -6.170  1.00  0.00           N  
ATOM   1457  CA  PHE B 177      -9.070  -0.981  -5.834  1.00  0.00           C  
ATOM   1458  C   PHE B 177     -10.322  -1.506  -6.527  1.00  0.00           C  
ATOM   1459  CB  PHE B 177      -9.196  -1.158  -4.318  1.00  0.00           C  
ATOM   1460  O   PHE B 177     -11.289  -0.766  -6.716  1.00  0.00           O  
ATOM   1461  CG  PHE B 177      -7.888  -1.048  -3.583  1.00  0.00           C  
ATOM   1462  CD1 PHE B 177      -7.163  -2.187  -3.252  1.00  0.00           C  
ATOM   1463  CD2 PHE B 177      -7.383   0.194  -3.222  1.00  0.00           C  
ATOM   1464  CE1 PHE B 177      -5.951  -2.088  -2.572  1.00  0.00           C  
ATOM   1465  CE2 PHE B 177      -6.173   0.301  -2.543  1.00  0.00           C  
ATOM   1466  CZ  PHE B 177      -5.459  -0.842  -2.217  1.00  0.00           C  
ATOM   1467  N   THR B 178     -10.248  -2.685  -6.985  1.00  0.00           N  
ATOM   1468  CA  THR B 178     -11.257  -3.367  -7.788  1.00  0.00           C  
ATOM   1469  C   THR B 178     -12.368  -3.923  -6.901  1.00  0.00           C  
ATOM   1470  CB  THR B 178     -10.636  -4.507  -8.615  1.00  0.00           C  
ATOM   1471  O   THR B 178     -13.536  -3.935  -7.295  1.00  0.00           O  
ATOM   1472  CG2 THR B 178      -9.800  -3.959  -9.767  1.00  0.00           C  
ATOM   1473  OG1 THR B 178      -9.799  -5.303  -7.767  1.00  0.00           O  
ATOM   1474  N   CYS B 179     -12.094  -3.931  -5.538  1.00  0.00           N  
ATOM   1475  CA  CYS B 179     -13.109  -4.476  -4.643  1.00  0.00           C  
ATOM   1476  C   CYS B 179     -12.695  -4.311  -3.185  1.00  0.00           C  
ATOM   1477  CB  CYS B 179     -13.356  -5.953  -4.948  1.00  0.00           C  
ATOM   1478  O   CYS B 179     -11.504  -4.285  -2.873  1.00  0.00           O  
ATOM   1479  SG  CYS B 179     -13.828  -6.273  -6.662  1.00  0.00           S  
ATOM   1480  N   ARG B 180     -13.772  -4.087  -2.335  1.00  0.00           N  
ATOM   1481  CA  ARG B 180     -13.566  -3.989  -0.893  1.00  0.00           C  
ATOM   1482  C   ARG B 180     -14.553  -4.873  -0.138  1.00  0.00           C  
ATOM   1483  CB  ARG B 180     -13.700  -2.538  -0.427  1.00  0.00           C  
ATOM   1484  O   ARG B 180     -15.736  -4.927  -0.482  1.00  0.00           O  
ATOM   1485  CG  ARG B 180     -13.567  -2.359   1.077  1.00  0.00           C  
ATOM   1486  CD  ARG B 180     -13.810  -0.916   1.496  1.00  0.00           C  
ATOM   1487  NE  ARG B 180     -13.892  -0.783   2.948  1.00  0.00           N  
ATOM   1488  NH1 ARG B 180     -14.367   1.477   2.923  1.00  0.00           N  
ATOM   1489  NH2 ARG B 180     -14.206   0.358   4.916  1.00  0.00           N  
ATOM   1490  CZ  ARG B 180     -14.155   0.350   3.592  1.00  0.00           C  
ATOM   1491  N   CYS B 181     -14.036  -5.570   0.834  1.00  0.00           N  
ATOM   1492  CA  CYS B 181     -14.886  -6.375   1.704  1.00  0.00           C  
ATOM   1493  C   CYS B 181     -14.446  -6.258   3.158  1.00  0.00           C  
ATOM   1494  CB  CYS B 181     -14.862  -7.841   1.271  1.00  0.00           C  
ATOM   1495  O   CYS B 181     -13.258  -6.088   3.439  1.00  0.00           O  
ATOM   1496  SG  CYS B 181     -13.277  -8.658   1.558  1.00  0.00           S  
ATOM   1497  N   THR B 182     -15.408  -6.214   4.048  1.00  0.00           N  
ATOM   1498  CA  THR B 182     -15.103  -6.175   5.473  1.00  0.00           C  
ATOM   1499  C   THR B 182     -15.450  -7.504   6.138  1.00  0.00           C  
ATOM   1500  CB  THR B 182     -15.861  -5.033   6.176  1.00  0.00           C  
ATOM   1501  O   THR B 182     -16.470  -8.117   5.816  1.00  0.00           O  
ATOM   1502  CG2 THR B 182     -15.404  -3.672   5.664  1.00  0.00           C  
ATOM   1503  OG1 THR B 182     -17.265  -5.178   5.929  1.00  0.00           O  
ATOM   1504  N   ILE B 183     -14.553  -8.018   6.859  1.00  0.00           N  
ATOM   1505  CA  ILE B 183     -14.722  -9.297   7.540  1.00  0.00           C  
ATOM   1506  C   ILE B 183     -14.657  -9.089   9.051  1.00  0.00           C  
ATOM   1507  CB  ILE B 183     -13.655 -10.320   7.093  1.00  0.00           C  
ATOM   1508  O   ILE B 183     -13.698  -8.506   9.564  1.00  0.00           O  
ATOM   1509  CG1 ILE B 183     -13.673 -10.480   5.568  1.00  0.00           C  
ATOM   1510  CG2 ILE B 183     -13.875 -11.668   7.787  1.00  0.00           C  
ATOM   1511  CD1 ILE B 183     -12.498 -11.274   5.015  1.00  0.00           C  
ATOM   1512  N   PRO B 184     -15.743  -9.569   9.776  1.00  0.00           N  
ATOM   1513  CA  PRO B 184     -15.634  -9.503  11.235  1.00  0.00           C  
ATOM   1514  C   PRO B 184     -14.519 -10.390  11.784  1.00  0.00           C  
ATOM   1515  CB  PRO B 184     -17.004  -9.989  11.713  1.00  0.00           C  
ATOM   1516  O   PRO B 184     -14.313 -11.503  11.293  1.00  0.00           O  
ATOM   1517  CG  PRO B 184     -17.902  -9.825  10.530  1.00  0.00           C  
ATOM   1518  CD  PRO B 184     -17.082  -9.985   9.282  1.00  0.00           C  
ATOM   1519  N   CYS B 185     -13.841  -9.944  12.692  1.00  0.00           N  
ATOM   1520  CA  CYS B 185     -12.711 -10.640  13.298  1.00  0.00           C  
ATOM   1521  C   CYS B 185     -13.151 -11.963  13.913  1.00  0.00           C  
ATOM   1522  CB  CYS B 185     -12.054  -9.765  14.365  1.00  0.00           C  
ATOM   1523  O   CYS B 185     -12.379 -12.923  13.949  1.00  0.00           O  
ATOM   1524  SG  CYS B 185     -11.071  -8.408  13.690  1.00  0.00           S  
ATOM   1525  N   GLU B 186     -14.329 -12.059  14.441  1.00  0.00           N  
ATOM   1526  CA  GLU B 186     -14.893 -13.264  15.042  1.00  0.00           C  
ATOM   1527  C   GLU B 186     -14.940 -14.411  14.036  1.00  0.00           C  
ATOM   1528  CB  GLU B 186     -16.294 -12.987  15.591  1.00  0.00           C  
ATOM   1529  O   GLU B 186     -14.800 -15.578  14.410  1.00  0.00           O  
ATOM   1530  CG  GLU B 186     -16.309 -12.069  16.804  1.00  0.00           C  
ATOM   1531  CD  GLU B 186     -17.710 -11.774  17.316  1.00  0.00           C  
ATOM   1532  OE1 GLU B 186     -17.847 -11.047  18.326  1.00  0.00           O  
ATOM   1533  OE2 GLU B 186     -18.679 -12.275  16.703  1.00  0.00           O  
ATOM   1534  N   THR B 187     -15.161 -14.064  12.733  1.00  0.00           N  
ATOM   1535  CA  THR B 187     -15.224 -14.996  11.613  1.00  0.00           C  
ATOM   1536  C   THR B 187     -13.838 -15.548  11.291  1.00  0.00           C  
ATOM   1537  CB  THR B 187     -15.816 -14.326  10.360  1.00  0.00           C  
ATOM   1538  O   THR B 187     -13.698 -16.719  10.931  1.00  0.00           O  
ATOM   1539  CG2 THR B 187     -16.001 -15.335   9.232  1.00  0.00           C  
ATOM   1540  OG1 THR B 187     -17.089 -13.755  10.688  1.00  0.00           O  
ATOM   1541  N   LEU B 188     -12.810 -14.836  11.482  1.00  0.00           N  
ATOM   1542  CA  LEU B 188     -11.425 -15.213  11.225  1.00  0.00           C  
ATOM   1543  C   LEU B 188     -10.890 -16.110  12.337  1.00  0.00           C  
ATOM   1544  CB  LEU B 188     -10.546 -13.967  11.092  1.00  0.00           C  
ATOM   1545  O   LEU B 188     -10.053 -16.980  12.089  1.00  0.00           O  
ATOM   1546  CG  LEU B 188     -10.737 -13.134   9.824  1.00  0.00           C  
ATOM   1547  CD1 LEU B 188      -9.982 -11.814   9.937  1.00  0.00           C  
ATOM   1548  CD2 LEU B 188     -10.279 -13.915   8.597  1.00  0.00           C  
ATOM   1549  N   ASN B 189     -11.401 -15.987  13.627  1.00  0.00           N  
ATOM   1550  CA  ASN B 189     -10.973 -16.684  14.835  1.00  0.00           C  
ATOM   1551  C   ASN B 189     -11.584 -18.080  14.923  1.00  0.00           C  
ATOM   1552  CB  ASN B 189     -11.329 -15.869  16.080  1.00  0.00           C  
ATOM   1553  O   ASN B 189     -11.126 -18.915  15.705  1.00  0.00           O  
ATOM   1554  CG  ASN B 189     -10.420 -14.672  16.274  1.00  0.00           C  
ATOM   1555  ND2 ASN B 189     -10.906 -13.669  16.996  1.00  0.00           N  
ATOM   1556  OD1 ASN B 189      -9.291 -14.647  15.777  1.00  0.00           O  
ATOM   1557  N   THR B 190     -12.514 -18.423  14.052  1.00  0.00           N  
ATOM   1558  CA  THR B 190     -13.199 -19.710  14.062  1.00  0.00           C  
ATOM   1559  C   THR B 190     -12.435 -20.737  13.232  1.00  0.00           C  
ATOM   1560  CB  THR B 190     -14.638 -19.582  13.528  1.00  0.00           C  
ATOM   1561  O   THR B 190     -12.695 -21.938  13.327  1.00  0.00           O  
ATOM   1562  CG2 THR B 190     -15.456 -18.616  14.377  1.00  0.00           C  
ATOM   1563  OG1 THR B 190     -14.598 -19.099  12.179  1.00  0.00           O  
ATOM   1564  N   GLY B 191     -11.105 -20.433  12.760  1.00  0.00           N  
ATOM   1565  CA  GLY B 191     -10.228 -21.407  12.131  1.00  0.00           C  
ATOM   1566  C   GLY B 191     -10.877 -22.131  10.967  1.00  0.00           C  
ATOM   1567  O   GLY B 191     -10.240 -22.956  10.308  1.00  0.00           O  
ATOM   1568  N   HIS B 192     -12.176 -21.860  10.664  1.00  0.00           N  
ATOM   1569  CA  HIS B 192     -12.941 -22.437   9.564  1.00  0.00           C  
ATOM   1570  C   HIS B 192     -13.257 -21.388   8.503  1.00  0.00           C  
ATOM   1571  CB  HIS B 192     -14.235 -23.066  10.083  1.00  0.00           C  
ATOM   1572  O   HIS B 192     -13.881 -20.367   8.800  1.00  0.00           O  
ATOM   1573  CG  HIS B 192     -14.022 -24.338  10.839  1.00  0.00           C  
ATOM   1574  CD2 HIS B 192     -14.149 -24.621  12.157  1.00  0.00           C  
ATOM   1575  ND1 HIS B 192     -13.625 -25.509  10.230  1.00  0.00           N  
ATOM   1576  CE1 HIS B 192     -13.518 -26.459  11.143  1.00  0.00           C  
ATOM   1577  NE2 HIS B 192     -13.830 -25.947  12.321  1.00  0.00           N  
ATOM   1578  N   VAL B 193     -12.258 -20.896   7.734  1.00  0.00           N  
ATOM   1579  CA  VAL B 193     -12.660 -19.799   6.860  1.00  0.00           C  
ATOM   1580  C   VAL B 193     -13.359 -20.354   5.621  1.00  0.00           C  
ATOM   1581  CB  VAL B 193     -11.451 -18.930   6.445  1.00  0.00           C  
ATOM   1582  O   VAL B 193     -12.779 -21.149   4.877  1.00  0.00           O  
ATOM   1583  CG1 VAL B 193     -11.919 -17.616   5.822  1.00  0.00           C  
ATOM   1584  CG2 VAL B 193     -10.550 -18.663   7.649  1.00  0.00           C  
ATOM   1585  N   GLN B 194     -14.522 -21.109   5.722  1.00  0.00           N  
ATOM   1586  CA  GLN B 194     -15.511 -21.212   4.654  1.00  0.00           C  
ATOM   1587  C   GLN B 194     -15.355 -20.076   3.648  1.00  0.00           C  
ATOM   1588  CB  GLN B 194     -16.928 -21.211   5.232  1.00  0.00           C  
ATOM   1589  O   GLN B 194     -14.833 -19.010   3.982  1.00  0.00           O  
ATOM   1590  CG  GLN B 194     -17.284 -22.483   5.989  1.00  0.00           C  
ATOM   1591  CD  GLN B 194     -18.772 -22.607   6.260  1.00  0.00           C  
ATOM   1592  NE2 GLN B 194     -19.231 -23.831   6.497  1.00  0.00           N  
ATOM   1593  OE1 GLN B 194     -19.503 -21.612   6.256  1.00  0.00           O  
ATOM   1594  N   PRO B 195     -15.141 -20.249   2.265  1.00  0.00           N  
ATOM   1595  CA  PRO B 195     -14.889 -19.179   1.297  1.00  0.00           C  
ATOM   1596  C   PRO B 195     -15.350 -17.811   1.795  1.00  0.00           C  
ATOM   1597  CB  PRO B 195     -15.697 -19.615   0.072  1.00  0.00           C  
ATOM   1598  O   PRO B 195     -16.524 -17.637   2.132  1.00  0.00           O  
ATOM   1599  CG  PRO B 195     -16.395 -20.866   0.500  1.00  0.00           C  
ATOM   1600  CD  PRO B 195     -16.043 -21.141   1.934  1.00  0.00           C  
ATOM   1601  N   LEU B 196     -14.597 -17.142   2.756  1.00  0.00           N  
ATOM   1602  CA  LEU B 196     -14.798 -15.909   3.510  1.00  0.00           C  
ATOM   1603  C   LEU B 196     -14.663 -14.690   2.604  1.00  0.00           C  
ATOM   1604  CB  LEU B 196     -13.796 -15.816   4.664  1.00  0.00           C  
ATOM   1605  O   LEU B 196     -13.703 -14.584   1.838  1.00  0.00           O  
ATOM   1606  CG  LEU B 196     -14.365 -15.994   6.072  1.00  0.00           C  
ATOM   1607  CD1 LEU B 196     -13.618 -17.100   6.810  1.00  0.00           C  
ATOM   1608  CD2 LEU B 196     -14.293 -14.683   6.848  1.00  0.00           C  
ATOM   1609  N   ALA B 197     -15.620 -14.536   1.564  1.00  0.00           N  
ATOM   1610  CA  ALA B 197     -16.039 -13.250   1.011  1.00  0.00           C  
ATOM   1611  C   ALA B 197     -16.069 -13.293  -0.514  1.00  0.00           C  
ATOM   1612  CB  ALA B 197     -15.112 -12.136   1.491  1.00  0.00           C  
ATOM   1613  O   ALA B 197     -15.118 -13.759  -1.147  1.00  0.00           O  
ATOM   1614  N   VAL B 198     -17.130 -13.756  -1.167  1.00  0.00           N  
ATOM   1615  CA  VAL B 198     -17.329 -13.529  -2.595  1.00  0.00           C  
ATOM   1616  C   VAL B 198     -17.233 -12.036  -2.899  1.00  0.00           C  
ATOM   1617  CB  VAL B 198     -18.689 -14.085  -3.074  1.00  0.00           C  
ATOM   1618  O   VAL B 198     -17.985 -11.233  -2.342  1.00  0.00           O  
ATOM   1619  CG1 VAL B 198     -18.880 -13.832  -4.568  1.00  0.00           C  
ATOM   1620  CG2 VAL B 198     -18.794 -15.577  -2.764  1.00  0.00           C  
ATOM   1621  N   LEU B 199     -15.992 -11.559  -2.968  1.00  0.00           N  
ATOM   1622  CA  LEU B 199     -15.919 -10.201  -3.497  1.00  0.00           C  
ATOM   1623  C   LEU B 199     -16.721 -10.078  -4.789  1.00  0.00           C  
ATOM   1624  CB  LEU B 199     -14.463  -9.800  -3.747  1.00  0.00           C  
ATOM   1625  O   LEU B 199     -16.357 -10.667  -5.809  1.00  0.00           O  
ATOM   1626  CG  LEU B 199     -13.584  -9.633  -2.506  1.00  0.00           C  
ATOM   1627  CD1 LEU B 199     -12.109  -9.654  -2.895  1.00  0.00           C  
ATOM   1628  CD2 LEU B 199     -13.931  -8.340  -1.775  1.00  0.00           C  
ATOM   1629  N   THR B 200     -18.084 -10.287  -4.695  1.00  0.00           N  
ATOM   1630  CA  THR B 200     -19.020 -10.315  -5.813  1.00  0.00           C  
ATOM   1631  C   THR B 200     -18.853  -9.077  -6.689  1.00  0.00           C  
ATOM   1632  CB  THR B 200     -20.476 -10.408  -5.321  1.00  0.00           C  
ATOM   1633  O   THR B 200     -19.352  -9.035  -7.816  1.00  0.00           O  
ATOM   1634  CG2 THR B 200     -20.756 -11.765  -4.685  1.00  0.00           C  
ATOM   1635  OG1 THR B 200     -20.713  -9.380  -4.352  1.00  0.00           O  
ATOM   1636  N   THR B 201     -17.873  -8.213  -6.286  1.00  0.00           N  
ATOM   1637  CA  THR B 201     -17.816  -7.003  -7.098  1.00  0.00           C  
ATOM   1638  C   THR B 201     -16.546  -6.979  -7.945  1.00  0.00           C  
ATOM   1639  CB  THR B 201     -17.875  -5.738  -6.222  1.00  0.00           C  
ATOM   1640  O   THR B 201     -16.293  -6.012  -8.666  1.00  0.00           O  
ATOM   1641  CG2 THR B 201     -19.234  -5.602  -5.544  1.00  0.00           C  
ATOM   1642  OG1 THR B 201     -16.857  -5.813  -5.216  1.00  0.00           O  
ATOM   1643  N   CYS B 202     -15.802  -8.096  -7.936  1.00  0.00           N  
ATOM   1644  CA  CYS B 202     -14.591  -8.114  -8.750  1.00  0.00           C  
ATOM   1645  C   CYS B 202     -14.805  -8.916 -10.028  1.00  0.00           C  
ATOM   1646  CB  CYS B 202     -13.422  -8.699  -7.959  1.00  0.00           C  
ATOM   1647  O   CYS B 202     -15.172 -10.091  -9.975  1.00  0.00           O  
ATOM   1648  SG  CYS B 202     -12.836  -7.629  -6.627  1.00  0.00           S  
ATOM   1649  N   PRO B 203     -14.943  -8.253 -11.185  1.00  0.00           N  
ATOM   1650  CA  PRO B 203     -15.127  -8.966 -12.451  1.00  0.00           C  
ATOM   1651  C   PRO B 203     -14.058 -10.029 -12.689  1.00  0.00           C  
ATOM   1652  CB  PRO B 203     -15.035  -7.854 -13.499  1.00  0.00           C  
ATOM   1653  O   PRO B 203     -12.882  -9.807 -12.386  1.00  0.00           O  
ATOM   1654  CG  PRO B 203     -14.949  -6.589 -12.707  1.00  0.00           C  
ATOM   1655  CD  PRO B 203     -14.738  -6.944 -11.263  1.00  0.00           C  
ATOM   1656  N   ASP B 204     -14.411 -11.408 -12.434  1.00  0.00           N  
ATOM   1657  CA  ASP B 204     -13.512 -12.483 -12.841  1.00  0.00           C  
ATOM   1658  C   ASP B 204     -12.894 -13.173 -11.626  1.00  0.00           C  
ATOM   1659  CB  ASP B 204     -12.410 -11.944 -13.756  1.00  0.00           C  
ATOM   1660  O   ASP B 204     -12.027 -14.036 -11.771  1.00  0.00           O  
ATOM   1661  CG  ASP B 204     -12.945 -11.388 -15.064  1.00  0.00           C  
ATOM   1662  OD1 ASP B 204     -13.885 -11.977 -15.638  1.00  0.00           O  
ATOM   1663  OD2 ASP B 204     -12.419 -10.352 -15.526  1.00  0.00           O  
ATOM   1664  N   VAL B 205     -13.153 -12.643 -10.345  1.00  0.00           N  
ATOM   1665  CA  VAL B 205     -12.755 -13.323  -9.117  1.00  0.00           C  
ATOM   1666  C   VAL B 205     -13.971 -13.989  -8.477  1.00  0.00           C  
ATOM   1667  CB  VAL B 205     -12.093 -12.348  -8.117  1.00  0.00           C  
ATOM   1668  O   VAL B 205     -14.942 -13.315  -8.124  1.00  0.00           O  
ATOM   1669  CG1 VAL B 205     -11.683 -13.080  -6.840  1.00  0.00           C  
ATOM   1670  CG2 VAL B 205     -10.886 -11.665  -8.757  1.00  0.00           C  
ATOM   1671  N   HIS B 206     -13.934 -15.308  -8.479  1.00  0.00           N  
ATOM   1672  CA  HIS B 206     -15.089 -16.106  -8.082  1.00  0.00           C  
ATOM   1673  C   HIS B 206     -15.082 -16.376  -6.581  1.00  0.00           C  
ATOM   1674  CB  HIS B 206     -15.117 -17.428  -8.852  1.00  0.00           C  
ATOM   1675  O   HIS B 206     -16.122 -16.289  -5.925  1.00  0.00           O  
ATOM   1676  CG  HIS B 206     -15.195 -17.255 -10.336  1.00  0.00           C  
ATOM   1677  CD2 HIS B 206     -14.290 -17.513 -11.309  1.00  0.00           C  
ATOM   1678  ND1 HIS B 206     -16.313 -16.758 -10.969  1.00  0.00           N  
ATOM   1679  CE1 HIS B 206     -16.091 -16.718 -12.273  1.00  0.00           C  
ATOM   1680  NE2 HIS B 206     -14.871 -17.171 -12.505  1.00  0.00           N  
ATOM   1681  N   VAL B 207     -13.839 -16.431  -6.040  1.00  0.00           N  
ATOM   1682  CA  VAL B 207     -13.781 -16.766  -4.621  1.00  0.00           C  
ATOM   1683  C   VAL B 207     -12.392 -16.450  -4.071  1.00  0.00           C  
ATOM   1684  CB  VAL B 207     -14.127 -18.251  -4.373  1.00  0.00           C  
ATOM   1685  O   VAL B 207     -11.381 -16.747  -4.713  1.00  0.00           O  
ATOM   1686  CG1 VAL B 207     -13.987 -18.599  -2.892  1.00  0.00           C  
ATOM   1687  CG2 VAL B 207     -15.539 -18.559  -4.867  1.00  0.00           C  
ATOM   1688  N   ILE B 208     -12.356 -15.673  -2.910  1.00  0.00           N  
ATOM   1689  CA  ILE B 208     -11.129 -15.547  -2.131  1.00  0.00           C  
ATOM   1690  C   ILE B 208     -11.249 -16.361  -0.845  1.00  0.00           C  
ATOM   1691  CB  ILE B 208     -10.816 -14.070  -1.804  1.00  0.00           C  
ATOM   1692  O   ILE B 208     -12.176 -16.155  -0.057  1.00  0.00           O  
ATOM   1693  CG1 ILE B 208     -10.707 -13.249  -3.094  1.00  0.00           C  
ATOM   1694  CG2 ILE B 208      -9.532 -13.961  -0.976  1.00  0.00           C  
ATOM   1695  CD1 ILE B 208     -10.587 -11.749  -2.864  1.00  0.00           C  
ATOM   1696  N   GLU B 209     -10.348 -17.369  -0.846  1.00  0.00           N  
ATOM   1697  CA  GLU B 209     -10.329 -18.155   0.384  1.00  0.00           C  
ATOM   1698  C   GLU B 209      -9.175 -17.735   1.290  1.00  0.00           C  
ATOM   1699  CB  GLU B 209     -10.230 -19.649   0.066  1.00  0.00           C  
ATOM   1700  O   GLU B 209      -8.028 -17.655   0.847  1.00  0.00           O  
ATOM   1701  CG  GLU B 209     -11.426 -20.196  -0.700  1.00  0.00           C  
ATOM   1702  CD  GLU B 209     -11.313 -21.679  -1.012  1.00  0.00           C  
ATOM   1703  OE1 GLU B 209     -12.285 -22.265  -1.541  1.00  0.00           O  
ATOM   1704  OE2 GLU B 209     -10.243 -22.262  -0.723  1.00  0.00           O  
ATOM   1705  N   LEU B 210      -9.591 -17.399   2.548  1.00  0.00           N  
ATOM   1706  CA  LEU B 210      -8.570 -17.090   3.543  1.00  0.00           C  
ATOM   1707  C   LEU B 210      -8.432 -18.226   4.551  1.00  0.00           C  
ATOM   1708  CB  LEU B 210      -8.909 -15.786   4.271  1.00  0.00           C  
ATOM   1709  O   LEU B 210      -9.421 -18.656   5.149  1.00  0.00           O  
ATOM   1710  CG  LEU B 210      -9.033 -14.535   3.398  1.00  0.00           C  
ATOM   1711  CD1 LEU B 210      -9.561 -13.365   4.222  1.00  0.00           C  
ATOM   1712  CD2 LEU B 210      -7.690 -14.189   2.765  1.00  0.00           C  
ATOM   1713  N   HIS B 211      -7.287 -18.812   4.531  1.00  0.00           N  
ATOM   1714  CA  HIS B 211      -7.053 -19.934   5.434  1.00  0.00           C  
ATOM   1715  C   HIS B 211      -6.191 -19.515   6.620  1.00  0.00           C  
ATOM   1716  CB  HIS B 211      -6.391 -21.093   4.688  1.00  0.00           C  
ATOM   1717  O   HIS B 211      -5.108 -18.954   6.439  1.00  0.00           O  
ATOM   1718  CG  HIS B 211      -7.171 -21.569   3.504  1.00  0.00           C  
ATOM   1719  CD2 HIS B 211      -7.158 -21.167   2.211  1.00  0.00           C  
ATOM   1720  ND1 HIS B 211      -8.104 -22.580   3.585  1.00  0.00           N  
ATOM   1721  CE1 HIS B 211      -8.632 -22.781   2.389  1.00  0.00           C  
ATOM   1722  NE2 HIS B 211      -8.075 -21.936   1.537  1.00  0.00           N  
ATOM   1723  N   VAL B 212      -6.861 -19.638   7.889  1.00  0.00           N  
ATOM   1724  CA  VAL B 212      -6.098 -19.346   9.098  1.00  0.00           C  
ATOM   1725  C   VAL B 212      -5.368 -20.604   9.564  1.00  0.00           C  
ATOM   1726  CB  VAL B 212      -7.006 -18.808  10.226  1.00  0.00           C  
ATOM   1727  O   VAL B 212      -5.975 -21.670   9.693  1.00  0.00           O  
ATOM   1728  CG1 VAL B 212      -6.186 -18.494  11.476  1.00  0.00           C  
ATOM   1729  CG2 VAL B 212      -7.764 -17.568   9.755  1.00  0.00           C  
ATOM   1730  N   MET B 213      -4.045 -20.627   9.514  1.00  0.00           N  
ATOM   1731  CA  MET B 213      -3.264 -21.769   9.979  1.00  0.00           C  
ATOM   1732  C   MET B 213      -2.968 -21.654  11.471  1.00  0.00           C  
ATOM   1733  CB  MET B 213      -1.956 -21.882   9.194  1.00  0.00           C  
ATOM   1734  O   MET B 213      -2.775 -20.551  11.987  1.00  0.00           O  
ATOM   1735  CG  MET B 213      -2.153 -22.142   7.709  1.00  0.00           C  
ATOM   1736  SD  MET B 213      -0.598 -22.635   6.869  1.00  0.00           S  
ATOM   1737  CE  MET B 213       0.238 -21.027   6.774  1.00  0.00           C  
TER    1738      MET B 213                                                      
ENDMDL                                                                          
END                                                                             
