# Supplementary material for: AlphaDesign: a de novo protein design framework based on AlphaFold
Source: Mol Syst Biol. 2025 Jun 17;21(9):1166–89. doi: 10.1038/s44320-025-00119-z (PMC12405559; doi:10.1038/s44320-025-00119-z)
Supplement: Supplementary file 8 — Source data Fig. 6 [file 44320_2025_119_MOESM8_ESM.zip › Figure_6/6DandE/rbd-50-af2-scores.csv]

name	index	sequence	sc_rmsd	sc_tm	plddt	ptm	pae	ipae	mpae
spikerbd-binder-50-nr2-run-1_result_0	0	PNLCPFGEVFNATRFASVYAWNRKRISNCVADYSVLYNSASFSTFKCYGVSPTKLNDLCFTNVYADSFVIRGDEVRQIAPGQTGKIADYNYKLPDDFTGCVIAWNSNNLDSKVGGNYNYLYRLFRKSNLKPFERDISTEIYQAGSTPCNGVEGFNCYFPLQSYGFQPTNGVGYQPYRVVVLSFELLHAPATVC:FSPEEYIKSYPPANNSDPSYGYLHREFAIEEAERELRKLREELGIPESEL	9.014140406475557	0.43284426744249477	55.207611083984375	0.7372397184371948	11.358545303344727	26.432729721069336	14.071765899658203
spikerbd-binder-50-nr2-run-1_result_0	1	PNLCPFGEVFNATRFASVYAWNRKRISNCVADYSVLYNSASFSTFKCYGVSPTKLNDLCFTNVYADSFVIRGDEVRQIAPGQTGKIADYNYKLPDDFTGCVIAWNSNNLDSKVGGNYNYLYRLFRKSNLKPFERDISTEIYQAGSTPCNGVEGFNCYFPLQSYGFQPTNGVGYQPYRVVVLSFELLHAPATVC:FSPQPFIESSPPANSSDPSYGYLHREFAVQEAEQKLAELRKALGIPESLL	8.582046368471838	0.5131871661411495	51.65155029296875	0.7383086085319519	11.426794052124023	26.294788360595703	14.696298599243164
spikerbd-binder-50-nr2-run-1_result_0	2	PNLCPFGEVFNATRFASVYAWNRKRISNCVADYSVLYNSASFSTFKCYGVSPTKLNDLCFTNVYADSFVIRGDEVRQIAPGQTGKIADYNYKLPDDFTGCVIAWNSNNLDSKVGGNYNYLYRLFRKSNLKPFERDISTEIYQAGSTPCNGVEGFNCYFPLQSYGFQPTNGVGYQPYRVVVLSFELLHAPATVC:FSAEPFIAAYPPANNSDPAYGALHRAEAEQIAEEKLAELRKKLGIPESLL	6.898993014606839	0.5663827843407887	64.06121826171875	0.7346156239509583	11.549674987792969	27.44207191467285	17.839828491210938
spikerbd-binder-50-nr2-run-1_result_0	3	PNLCPFGEVFNATRFASVYAWNRKRISNCVADYSVLYNSASFSTFKCYGVSPTKLNDLCFTNVYADSFVIRGDEVRQIAPGQTGKIADYNYKLPDDFTGCVIAWNSNNLDSKVGGNYNYLYRLFRKSNLKPFERDISTEIYQAGSTPCNGVEGFNCYFPLQSYGFQPTNGVGYQPYRVVVLSFELLHAPATVC:FSPEPYIAAYPPPNSSDPSYGYLHRQEAEQEAQQALAAALKAAGIPASLL	6.016568741891746	0.7638914349549807	54.20117950439453	0.7347859144210815	11.877120971679688	27.737680435180664	19.327383041381836
spikerbd-binder-50-nr2-run-1_result_0	4	PNLCPFGEVFNATRFASVYAWNRKRISNCVADYSVLYNSASFSTFKCYGVSPTKLNDLCFTNVYADSFVIRGDEVRQIAPGQTGKIADYNYKLPDDFTGCVIAWNSNNLDSKVGGNYNYLYRLFRKSNLKPFERDISTEIYQAGSTPCNGVEGFNCYFPLQSYGFQPTNGVGYQPYRVVVLSFELLHAPATVC:FSAEPFIKAAPPANNSDSSYGYLHRQEAEQEALDALEELRKKLGIPESLL	10.180575049745972	0.5222367501890576	55.13343811035156	0.7353824973106384	11.920025825500488	27.759597778320312	18.39861488342285
spikerbd-binder-50-nr2-run-1_result_0	5	PNLCPFGEVFNATRFASVYAWNRKRISNCVADYSVLYNSASFSTFKCYGVSPTKLNDLCFTNVYADSFVIRGDEVRQIAPGQTGKIADYNYKLPDDFTGCVIAWNSNNLDSKVGGNYNYLYRLFRKSNLKPFERDISTEIYQAGSTPCNGVEGFNCYFPLQSYGFQPTNGVGYQPYRVVVLSFELLHAPATVC:FSAEPYIAAAPPASSSDPSYGALHEAFARQEAEEALAALRKELGIPASLL	9.053229307076903	0.5196395094284237	53.874305725097656	0.7384834289550781	11.28423023223877	25.821916580200195	12.025581359863281
spikerbd-binder-50-nr2-run-1_result_0	6	PNLCPFGEVFNATRFASVYAWNRKRISNCVADYSVLYNSASFSTFKCYGVSPTKLNDLCFTNVYADSFVIRGDEVRQIAPGQTGKIADYNYKLPDDFTGCVIAWNSNNLDSKVGGNYNYLYRLFRKSNLKPFERDISTEIYQAGSTPCNGVEGFNCYFPLQSYGFQPTNGVGYQPYRVVVLSFELLHAPATVC:FSAEPFIKSFPPASNSDPSYGYLHRAEAIEEAERKLRELLKALGIPESLL	6.704325787907552	0.6593331604696577	57.48236083984375	0.7368544936180115	11.746706008911133	27.51523780822754	17.465476989746094
spikerbd-binder-50-nr2-run-1_result_0	7	PNLCPFGEVFNATRFASVYAWNRKRISNCVADYSVLYNSASFSTFKCYGVSPTKLNDLCFTNVYADSFVIRGDEVRQIAPGQTGKIADYNYKLPDDFTGCVIAWNSNNLDSKVGGNYNYLYRLFRKSNLKPFERDISTEIYQAGSTPCNGVEGFNCYFPLQSYGFQPTNGVGYQPYRVVVLSFELLHAPATVC:FSAEPFIASSPPANSSDPSYGYLHRQEAIQKAEEALKELLKKLGIPESLL	10.295255340101129	0.4827116981563222	60.66819381713867	0.7360250949859619	11.751262664794922	27.67339324951172	18.598024368286133
spikerbd-binder-50-nr2-run-1_result_0	8	PNLCPFGEVFNATRFASVYAWNRKRISNCVADYSVLYNSASFSTFKCYGVSPTKLNDLCFTNVYADSFVIRGDEVRQIAPGQTGKIADYNYKLPDDFTGCVIAWNSNNLDSKVGGNYNYLYRLFRKSNLKPFERDISTEIYQAGSTPCNGVEGFNCYFPLQSYGFQPTNGVGYQPYRVVVLSFELLHAPATVC:FSPQPFIEASPPASSSDPSYGYLHRQEAIEEAQKALEELRKALGIPAETL	10.705899647449893	0.4910368101828894	59.937225341796875	0.7354848384857178	11.843513488769531	27.693735122680664	16.80548858642578
spikerbd-binder-50-nr2-run-1_result_0	9	PNLCPFGEVFNATRFASVYAWNRKRISNCVADYSVLYNSASFSTFKCYGVSPTKLNDLCFTNVYADSFVIRGDEVRQIAPGQTGKIADYNYKLPDDFTGCVIAWNSNNLDSKVGGNYNYLYRLFRKSNLKPFERDISTEIYQAGSTPCNGVEGFNCYFPLQSYGFQPTNGVGYQPYRVVVLSFELLHAPATVC:FSAEPFIKAMPPASSSDPSYGYLHREEAIQEAEEALRRLREELGIPESEL	8.34223145598713	0.5396028887105534	56.11261749267578	0.7345923781394958	11.882061004638672	27.875694274902344	18.068614959716797
spikerbd-binder-50-nr2-run-1_result_0	10	PNLCPFGEVFNATRFASVYAWNRKRISNCVADYSVLYNSASFSTFKCYGVSPTKLNDLCFTNVYADSFVIRGDEVRQIAPGQTGKIADYNYKLPDDFTGCVIAWNSNNLDSKVGGNYNYLYRLFRKSNLKPFERDISTEIYQAGSTPCNGVEGFNCYFPLQSYGFQPTNGVGYQPYRVVVLSFELLHAPATVC:FSAEPYIAAAPPANSSDPSYGALHRAQAEEEAQQALEALLKELGIPPELL	8.139854447127362	0.5557122600681925	55.637489318847656	0.7357019186019897	11.637290954589844	27.05828857421875	17.622526168823242
spikerbd-binder-50-nr2-run-1_result_0	11	PNLCPFGEVFNATRFASVYAWNRKRISNCVADYSVLYNSASFSTFKCYGVSPTKLNDLCFTNVYADSFVIRGDEVRQIAPGQTGKIADYNYKLPDDFTGCVIAWNSNNLDSKVGGNYNYLYRLFRKSNLKPFERDISTEIYQAGSTPCNGVEGFNCYFPLQSYGFQPTNGVGYQPYRVVVLSFELLHAPATVC:FSAEPFIKASPPASSSDSSYGYLHRQQAIEEAEQALKEALKKLGIPESLL	11.081635041452659	0.47540046437619915	58.17142105102539	0.7358229160308838	11.85052490234375	27.77549171447754	17.25127410888672
spikerbd-binder-50-nr2-run-1_result_0	12	PNLCPFGEVFNATRFASVYAWNRKRISNCVADYSVLYNSASFSTFKCYGVSPTKLNDLCFTNVYADSFVIRGDEVRQIAPGQTGKIADYNYKLPDDFTGCVIAWNSNNLDSKVGGNYNYLYRLFRKSNLKPFERDISTEIYQAGSTPCNGVEGFNCYFPLQSYGFQPTNGVGYQPYRVVVLSFELLHAPATVC:FSAAPFIAAAPPASNSDSSYGTLHTAQAIEEAQQALEELLKELGIPKSTL	10.197718018368995	0.6376684165913667	54.69792938232422	0.7357613444328308	11.908979415893555	27.711729049682617	17.741670608520508
spikerbd-binder-50-nr2-run-1_result_0	13	PNLCPFGEVFNATRFASVYAWNRKRISNCVADYSVLYNSASFSTFKCYGVSPTKLNDLCFTNVYADSFVIRGDEVRQIAPGQTGKIADYNYKLPDDFTGCVIAWNSNNLDSKVGGNYNYLYRLFRKSNLKPFERDISTEIYQAGSTPCNGVEGFNCYFPLQSYGFQPTNGVGYQPYRVVVLSFELLHAPATVC:FSAEPFIAAAPPASSSDPAYGALHRAEAEQQAQQALQALLDALGIPQSLL	7.3368531421870635	0.6696446324629243	57.3246955871582	0.7359083890914917	11.68931770324707	27.32860565185547	17.092632293701172
spikerbd-binder-50-nr2-run-1_result_0	14	PNLCPFGEVFNATRFASVYAWNRKRISNCVADYSVLYNSASFSTFKCYGVSPTKLNDLCFTNVYADSFVIRGDEVRQIAPGQTGKIADYNYKLPDDFTGCVIAWNSNNLDSKVGGNYNYLYRLFRKSNLKPFERDISTEIYQAGSTPCNGVEGFNCYFPLQSYGFQPTNGVGYQPYRVVVLSFELLHAPATVC:FSPEPYIASYPPPNNSDPSYGTLHREFAIEEAERKLAELRKKLGIPESLL	8.90435960884589	0.5475316765737221	52.84538269042969	0.7404056787490845	11.186028480529785	25.528461456298828	11.956151962280273
spikerbd-binder-50-nr2-run-1_result_0	15	PNLCPFGEVFNATRFASVYAWNRKRISNCVADYSVLYNSASFSTFKCYGVSPTKLNDLCFTNVYADSFVIRGDEVRQIAPGQTGKIADYNYKLPDDFTGCVIAWNSNNLDSKVGGNYNYLYRLFRKSNLKPFERDISTEIYQAGSTPCNGVEGFNCYFPLQSYGFQPTNGVGYQPYRVVVLSFELLHAPATVC:FSAEPYIAASPPANSSDSSYGTLATAEAKEKYEEELRKLLKELGIPESSL	8.886371627914846	0.5687383905256138	55.08363723754883	0.7360680103302002	11.88292121887207	27.633256912231445	16.534732818603516
spikerbd-binder-50-nr2-run-1_result_0	16	PNLCPFGEVFNATRFASVYAWNRKRISNCVADYSVLYNSASFSTFKCYGVSPTKLNDLCFTNVYADSFVIRGDEVRQIAPGQTGKIADYNYKLPDDFTGCVIAWNSNNLDSKVGGNYNYLYRLFRKSNLKPFERDISTEIYQAGSTPCNGVEGFNCYFPLQSYGFQPTNGVGYQPYRVVVLSFELLHAPATVC:FSPLPYIASSPPANNSDPSYPYLHTQEAIQKALEELLKLLKELNIPLSTL	10.037232862389793	0.5570230146460928	54.262996673583984	0.7378260493278503	11.775650978088379	27.465049743652344	17.525508880615234
spikerbd-binder-50-nr2-run-1_result_0	17	PNLCPFGEVFNATRFASVYAWNRKRISNCVADYSVLYNSASFSTFKCYGVSPTKLNDLCFTNVYADSFVIRGDEVRQIAPGQTGKIADYNYKLPDDFTGCVIAWNSNNLDSKVGGNYNYLYRLFRKSNLKPFERDISTEIYQAGSTPCNGVEGFNCYFPLQSYGFQPTNGVGYQPYRVVVLSFELLHAPATVC:FSPEPYIKSYPPPNNSDPSYPYLHEEEARQIAEEELKKLLKELNIPESLL	9.73871503798285	0.5162532417291433	55.91868209838867	0.7366958260536194	11.808849334716797	27.621850967407227	17.343475341796875
spikerbd-binder-50-nr2-run-1_result_0	18	PNLCPFGEVFNATRFASVYAWNRKRISNCVADYSVLYNSASFSTFKCYGVSPTKLNDLCFTNVYADSFVIRGDEVRQIAPGQTGKIADYNYKLPDDFTGCVIAWNSNNLDSKVGGNYNYLYRLFRKSNLKPFERDISTEIYQAGSTPCNGVEGFNCYFPLQSYGFQPTNGVGYQPYRVVVLSFELLHAPATVC:FSAEPFIASSPPADSPDSSYPYLHRAEAEEEALQALRALREALNIPESEL	11.060084330399256	0.5871895556455698	56.832977294921875	0.7348203659057617	11.945918083190918	27.790977478027344	18.435501098632812
spikerbd-binder-50-nr2-run-1_result_0	19	PNLCPFGEVFNATRFASVYAWNRKRISNCVADYSVLYNSASFSTFKCYGVSPTKLNDLCFTNVYADSFVIRGDEVRQIAPGQTGKIADYNYKLPDDFTGCVIAWNSNNLDSKVGGNYNYLYRLFRKSNLKPFERDISTEIYQAGSTPCNGVEGFNCYFPLQSYGFQPTNGVGYQPYRVVVLSFELLHAPATVC:FSPEPYIKSMPPPNNSDPSYPYLHEEFARQEAEQLLQELRKKLNIPESLL	11.90387093122663	0.4346143023782508	53.381874084472656	0.737012505531311	11.678418159484863	26.994104385375977	16.70421600341797
spikerbd-binder-50-nr2-run-1_result_0	20	PNLCPFGEVFNATRFASVYAWNRKRISNCVADYSVLYNSASFSTFKCYGVSPTKLNDLCFTNVYADSFVIRGDEVRQIAPGQTGKIADYNYKLPDDFTGCVIAWNSNNLDSKVGGNYNYLYRLFRKSNLKPFERDISTEIYQAGSTPCNGVEGFNCYFPLQSYGFQPTNGVGYQPYRVVVLSFELLHAPATVC:FSPEPFIAAAPPANNSDPAYPYLHRQFAIQEALDALAEKLKAENIPLSEL	4.140802980103043	0.8570723088416161	52.657806396484375	0.7402845025062561	11.424927711486816	26.274009704589844	12.000789642333984
spikerbd-binder-50-nr2-run-1_result_0	21	PNLCPFGEVFNATRFASVYAWNRKRISNCVADYSVLYNSASFSTFKCYGVSPTKLNDLCFTNVYADSFVIRGDEVRQIAPGQTGKIADYNYKLPDDFTGCVIAWNSNNLDSKVGGNYNYLYRLFRKSNLKPFERDISTEIYQAGSTPCNGVEGFNCYFPLQSYGFQPTNGVGYQPYRVVVLSFELLHAPATVC:FSAEPYIASAPPANNSDPSYPYLHKQFAIEEAKKALEELRKALNIPESLL	6.913578680133482	0.6464133326560942	53.747802734375	0.737931489944458	11.627187728881836	26.985563278198242	17.513992309570312
spikerbd-binder-50-nr2-run-1_result_0	22	PNLCPFGEVFNATRFASVYAWNRKRISNCVADYSVLYNSASFSTFKCYGVSPTKLNDLCFTNVYADSFVIRGDEVRQIAPGQTGKIADYNYKLPDDFTGCVIAWNSNNLDSKVGGNYNYLYRLFRKSNLKPFERDISTEIYQAGSTPCNGVEGFNCYFPLQSYGFQPTNGVGYQPYRVVVLSFELLHAPATVC:FSAQPYIEAFPAPNNSDPAYPYLHRQEAIELAEQALAELRKALNIPESLL	7.294586981765221	0.5986837518670349	57.464256286621094	0.7362122535705566	11.727128982543945	27.63995933532715	17.564870834350586
spikerbd-binder-50-nr2-run-1_result_0	23	PNLCPFGEVFNATRFASVYAWNRKRISNCVADYSVLYNSASFSTFKCYGVSPTKLNDLCFTNVYADSFVIRGDEVRQIAPGQTGKIADYNYKLPDDFTGCVIAWNSNNLDSKVGGNYNYLYRLFRKSNLKPFERDISTEIYQAGSTPCNGVEGFNCYFPLQSYGFQPTNGVGYQPYRVVVLSFELLHAPATVC:FSAQPFIEAMPPPNNSDPSYPYLHEQEAREEAERALRELLKALNIPESTL	9.834947648497701	0.6706132645537146	58.20030975341797	0.7341435551643372	11.921405792236328	27.82658576965332	18.85215187072754
spikerbd-binder-50-nr2-run-1_result_0	24	PNLCPFGEVFNATRFASVYAWNRKRISNCVADYSVLYNSASFSTFKCYGVSPTKLNDLCFTNVYADSFVIRGDEVRQIAPGQTGKIADYNYKLPDDFTGCVIAWNSNNLDSKVGGNYNYLYRLFRKSNLKPFERDISTEIYQAGSTPCNGVEGFNCYFPLQSYGFQPTNGVGYQPYRVVVLSFELLHAPATVC:FSPEPYIASMPPPNNSDPSYPYLHKEEAIQKAEELLKKLREALNIPESLL	8.71182140094381	0.6016305529699085	56.37553405761719	0.736100435256958	11.887502670288086	27.72394561767578	17.143407821655273
spikerbd-binder-50-nr2-run-1_result_0	25	PNLCPFGEVFNATRFASVYAWNRKRISNCVADYSVLYNSASFSTFKCYGVSPTKLNDLCFTNVYADSFVIRGDEVRQIAPGQTGKIADYNYKLPDDFTGCVIAWNSNNLDSKVGGNYNYLYRLFRKSNLKPFERDISTEIYQAGSTPCNGVEGFNCYFPLQSYGFQPTNGVGYQPYRVVVLSFELLHAPATVC:FSPEPYIASAPAANNPDSSYPYLHREEAIQQALEALAAALKALNVPASLL	10.569478915639396	0.6064525287300401	51.94886779785156	0.7372663617134094	11.828213691711426	27.451269149780273	16.97699737548828
spikerbd-binder-50-nr2-run-1_result_0	26	PNLCPFGEVFNATRFASVYAWNRKRISNCVADYSVLYNSASFSTFKCYGVSPTKLNDLCFTNVYADSFVIRGDEVRQIAPGQTGKIADYNYKLPDDFTGCVIAWNSNNLDSKVGGNYNYLYRLFRKSNLKPFERDISTEIYQAGSTPCNGVEGFNCYFPLQSYGFQPTNGVGYQPYRVVVLSFELLHAPATVC:FSAEPYIKAMPAPNNSDPSYPYLHKAFAEEEAEKKLLELLKKLNIPLSTL	9.150749866641856	0.5336408301295172	48.982059478759766	0.7358315587043762	11.917729377746582	27.664113998413086	17.74703598022461
spikerbd-binder-50-nr2-run-1_result_0	27	PNLCPFGEVFNATRFASVYAWNRKRISNCVADYSVLYNSASFSTFKCYGVSPTKLNDLCFTNVYADSFVIRGDEVRQIAPGQTGKIADYNYKLPDDFTGCVIAWNSNNLDSKVGGNYNYLYRLFRKSNLKPFERDISTEIYQAGSTPCNGVEGFNCYFPLQSYGFQPTNGVGYQPYRVVVLSFELLHAPATVC:FSAKPFIEAYPAPDNSDPSYPYLHRAEAEEIAQQVLDELLKKLNIPKSLL	5.572385611391339	0.6674588709913338	62.178646087646484	0.7369703054428101	11.642318725585938	27.542972564697266	16.616714477539062
spikerbd-binder-50-nr2-run-1_result_0	28	PNLCPFGEVFNATRFASVYAWNRKRISNCVADYSVLYNSASFSTFKCYGVSPTKLNDLCFTNVYADSFVIRGDEVRQIAPGQTGKIADYNYKLPDDFTGCVIAWNSNNLDSKVGGNYNYLYRLFRKSNLKPFERDISTEIYQAGSTPCNGVEGFNCYFPLQSYGFQPTNGVGYQPYRVVVLSFELLHAPATVC:FSAQPYIDAAPPANNSDPSYPYLHRQEAIQQALQELQAQLQAQNIPLSTL	10.861348700176642	0.47114005929714153	51.187049865722656	0.7365067601203918	11.777311325073242	27.54314613342285	18.52060317993164
spikerbd-binder-50-nr2-run-1_result_0	29	PNLCPFGEVFNATRFASVYAWNRKRISNCVADYSVLYNSASFSTFKCYGVSPTKLNDLCFTNVYADSFVIRGDEVRQIAPGQTGKIADYNYKLPDDFTGCVIAWNSNNLDSKVGGNYNYLYRLFRKSNLKPFERDISTEIYQAGSTPCNGVEGFNCYFPLQSYGFQPTNGVGYQPYRVVVLSFELLHAPATVC:FSAEPYIKAAPAPNNSDPAYPYLHEAFAREEAEQELRRLLEALNIPEELL	13.361587623096943	0.422918353025912	49.66153335571289	0.7374370694160461	11.490285873413086	26.28013801574707	14.047454833984375
spikerbd-binder-50-nr2-run-1_result_0	30	PNLCPFGEVFNATRFASVYAWNRKRISNCVADYSVLYNSASFSTFKCYGVSPTKLNDLCFTNVYADSFVIRGDEVRQIAPGQTGKIADYNYKLPDDFTGCVIAWNSNNLDSKVGGNYNYLYRLFRKSNLKPFERDISTEIYQAGSTPCNGVEGFNCYFPLQSYGFQPTNGVGYQPYRVVVLSFELLHAPATVC:FSPEPYIAASPPASSSDPSYPYLHEAFAREEAEKALEELRKALNIPESEL	9.223641904339633	0.5218713786437627	53.8283576965332	0.7393917441368103	11.316983222961426	25.896413803100586	12.54576301574707
spikerbd-binder-50-nr2-run-1_result_0	31	PNLCPFGEVFNATRFASVYAWNRKRISNCVADYSVLYNSASFSTFKCYGVSPTKLNDLCFTNVYADSFVIRGDEVRQIAPGQTGKIADYNYKLPDDFTGCVIAWNSNNLDSKVGGNYNYLYRLFRKSNLKPFERDISTEIYQAGSTPCNGVEGFNCYFPLQSYGFQPTNGVGYQPYRVVVLSFELLHAPATVC:PSAAPFIAASPPADSPDPAYPYLHYAQAVEEYEQALAALRKALNIPASTL	3.5106915602482753	0.8617850416736004	55.92898178100586	0.7391504049301147	11.489659309387207	26.796905517578125	15.619551658630371
spikerbd-binder-50-nr2-run-1_result_0	32	PNLCPFGEVFNATRFASVYAWNRKRISNCVADYSVLYNSASFSTFKCYGVSPTKLNDLCFTNVYADSFVIRGDEVRQIAPGQTGKIADYNYKLPDDFTGCVIAWNSNNLDSKVGGNYNYLYRLFRKSNLKPFERDISTEIYQAGSTPCNGVEGFNCYFPLQSYGFQPTNGVGYQPYRVVVLSFELLHAPATVC:FSPQPFIESYPPANNPDPAYPYLHREFAIQKAQEELEKLRKELNIPESLL	9.671394824427553	0.532923502324977	58.3722038269043	0.7361089587211609	11.768736839294434	27.470205307006836	15.47330379486084
spikerbd-binder-50-nr2-run-1_result_0	33	PNLCPFGEVFNATRFASVYAWNRKRISNCVADYSVLYNSASFSTFKCYGVSPTKLNDLCFTNVYADSFVIRGDEVRQIAPGQTGKIADYNYKLPDDFTGCVIAWNSNNLDSKVGGNYNYLYRLFRKSNLKPFERDISTEIYQAGSTPCNGVEGFNCYFPLQSYGFQPTNGVGYQPYRVVVLSFELLHAPATVC:FSPEPYIKSMPPANNSDPSYPYLHEQFAKEEAEKKLKELRKKLNIPESEL	9.332059354517463	0.5385087301702159	52.33477783203125	0.7424032092094421	11.126005172729492	25.23267936706543	10.60423469543457
spikerbd-binder-50-nr2-run-1_result_0	34	PNLCPFGEVFNATRFASVYAWNRKRISNCVADYSVLYNSASFSTFKCYGVSPTKLNDLCFTNVYADSFVIRGDEVRQIAPGQTGKIADYNYKLPDDFTGCVIAWNSNNLDSKVGGNYNYLYRLFRKSNLKPFERDISTEIYQAGSTPCNGVEGFNCYFPLQSYGFQPTNGVGYQPYRVVVLSFELLHAPATVC:FSAQPYIEAYPPPNSSDPAYPYLHRQEAEQLAQQALAALQQALNIPASSL	7.9577400298585905	0.6010866619600065	50.615604400634766	0.7367259860038757	11.83290958404541	27.643295288085938	19.25209617614746
spikerbd-binder-50-nr2-run-1_result_0	35	PNLCPFGEVFNATRFASVYAWNRKRISNCVADYSVLYNSASFSTFKCYGVSPTKLNDLCFTNVYADSFVIRGDEVRQIAPGQTGKIADYNYKLPDDFTGCVIAWNSNNLDSKVGGNYNYLYRLFRKSNLKPFERDISTEIYQAGSTPCNGVEGFNCYFPLQSYGFQPTNGVGYQPYRVVVLSFELLHAPATVC:FSPEPFIAAYPPANSSDPSYPQLHREEAEQLAQQALAEALKALNIPASLL	10.484090846147973	0.4403530361607863	51.1115608215332	0.7349473237991333	11.936821937561035	27.867395401000977	20.03156280517578
spikerbd-binder-50-nr2-run-1_result_0	36	PNLCPFGEVFNATRFASVYAWNRKRISNCVADYSVLYNSASFSTFKCYGVSPTKLNDLCFTNVYADSFVIRGDEVRQIAPGQTGKIADYNYKLPDDFTGCVIAWNSNNLDSKVGGNYNYLYRLFRKSNLKPFERDISTEIYQAGSTPCNGVEGFNCYFPLQSYGFQPTNGVGYQPYRVVVLSFELLHAPATVC:FSPEPYIAAYPPASSSDPSYPYLHRAEAEELAEEELRRLLKALNIPESLL	9.038836862289527	0.48561285619692307	55.09266662597656	0.7351175546646118	11.699512481689453	27.30750846862793	18.259374618530273
spikerbd-binder-50-nr2-run-1_result_0	37	PNLCPFGEVFNATRFASVYAWNRKRISNCVADYSVLYNSASFSTFKCYGVSPTKLNDLCFTNVYADSFVIRGDEVRQIAPGQTGKIADYNYKLPDDFTGCVIAWNSNNLDSKVGGNYNYLYRLFRKSNLKPFERDISTEIYQAGSTPCNGVEGFNCYFPLQSYGFQPTNGVGYQPYRVVVLSFELLHAPATVC:FSPQPYIDSAPPASSSDPSYPYLHTQEAIQQAEQALQAALKAANIPASTL	8.059204445006063	0.609074239427476	51.67568588256836	0.7359165549278259	11.891770362854004	27.70943832397461	19.49639320373535
spikerbd-binder-50-nr2-run-1_result_0	38	PNLCPFGEVFNATRFASVYAWNRKRISNCVADYSVLYNSASFSTFKCYGVSPTKLNDLCFTNVYADSFVIRGDEVRQIAPGQTGKIADYNYKLPDDFTGCVIAWNSNNLDSKVGGNYNYLYRLFRKSNLKPFERDISTEIYQAGSTPCNGVEGFNCYFPLQSYGFQPTNGVGYQPYRVVVLSFELLHAPATVC:FSAQPFIESFPAPNNSDPSYPYLHEEEARQLAEQALRELLKALNIPESLL	5.428570533763715	0.7094717227115515	58.87042999267578	0.7361076474189758	11.719969749450684	27.592967987060547	19.340330123901367
spikerbd-binder-50-nr2-run-1_result_0	39	PNLCPFGEVFNATRFASVYAWNRKRISNCVADYSVLYNSASFSTFKCYGVSPTKLNDLCFTNVYADSFVIRGDEVRQIAPGQTGKIADYNYKLPDDFTGCVIAWNSNNLDSKVGGNYNYLYRLFRKSNLKPFERDISTEIYQAGSTPCNGVEGFNCYFPLQSYGFQPTNGVGYQPYRVVVLSFELLHAPATVC:FSPLPFIASSPPASSSDPSYPYLHTAEAIQEALQALLEQLKAENIPLSTL	9.558871977131735	0.5176703603103741	52.54181671142578	0.7364902496337891	11.8722562789917	27.7614688873291	18.409055709838867
spikerbd-binder-50-nr2-run-1_result_0	40	PNLCPFGEVFNATRFASVYAWNRKRISNCVADYSVLYNSASFSTFKCYGVSPTKLNDLCFTNVYADSFVIRGDEVRQIAPGQTGKIADYNYKLPDDFTGCVIAWNSNNLDSKVGGNYNYLYRLFRKSNLKPFERDISTEIYQAGSTPCNGVEGFNCYFPLQSYGFQPTNGVGYQPYRVVVLSFELLHAPATVC:FSAKPFIESMPPPNSSDPSYPYLHRAFAEQEAEDKLLELLKKLNIPLESL	9.116798535102598	0.5314172610380549	52.311492919921875	0.7363747954368591	11.830835342407227	27.642162322998047	17.804149627685547
spikerbd-binder-50-nr2-run-1_result_0	41	PNLCPFGEVFNATRFASVYAWNRKRISNCVADYSVLYNSASFSTFKCYGVSPTKLNDLCFTNVYADSFVIRGDEVRQIAPGQTGKIADYNYKLPDDFTGCVIAWNSNNLDSKVGGNYNYLYRLFRKSNLKPFERDISTEIYQAGSTPCNGVEGFNCYFPLQSYGFQPTNGVGYQPYRVVVLSFELLHAPATVC:FSAEPFIKSYPAPNSSDPSYPYLHEEFAKQEAQEALDAALKALNIPKSTL	7.90280738272526	0.5876112066505929	51.177303314208984	0.7389368414878845	11.367077827453613	26.186689376831055	16.16921043395996
spikerbd-binder-50-nr2-run-1_result_0	42	PNLCPFGEVFNATRFASVYAWNRKRISNCVADYSVLYNSASFSTFKCYGVSPTKLNDLCFTNVYADSFVIRGDEVRQIAPGQTGKIADYNYKLPDDFTGCVIAWNSNNLDSKVGGNYNYLYRLFRKSNLKPFERDISTEIYQAGSTPCNGVEGFNCYFPLQSYGFQPTNGVGYQPYRVVVLSFELLHAPATVC:FSAEPYIKAAPPANSSDPSYPYLHREEAIEEAEKALKELLKKLNIPESLL	8.067555378609919	0.7072248797681183	64.22354125976562	0.7349485158920288	11.742889404296875	27.892635345458984	17.797760009765625
spikerbd-binder-50-nr2-run-1_result_0	43	PNLCPFGEVFNATRFASVYAWNRKRISNCVADYSVLYNSASFSTFKCYGVSPTKLNDLCFTNVYADSFVIRGDEVRQIAPGQTGKIADYNYKLPDDFTGCVIAWNSNNLDSKVGGNYNYLYRLFRKSNLKPFERDISTEIYQAGSTPCNGVEGFNCYFPLQSYGFQPTNGVGYQPYRVVVLSFELLHAPATVC:FSPEPFIASSPPANSSDPSYPYLHRQFAEQEAAQAAAALAKALNIPASSF	7.99823622953723	0.5685909803913469	46.32308578491211	0.7400418519973755	11.304868698120117	25.868408203125	14.624063491821289
spikerbd-binder-50-nr2-run-1_result_0	44	PNLCPFGEVFNATRFASVYAWNRKRISNCVADYSVLYNSASFSTFKCYGVSPTKLNDLCFTNVYADSFVIRGDEVRQIAPGQTGKIADYNYKLPDDFTGCVIAWNSNNLDSKVGGNYNYLYRLFRKSNLKPFERDISTEIYQAGSTPCNGVEGFNCYFPLQSYGFQPTNGVGYQPYRVVVLSFELLHAPATVC:FSAEPYIKAYPPANNSDPAYPYLHEEFAIQKAKEELKALLKALNIPESLL	7.432458457315724	0.6196592912176394	56.01237106323242	0.7374358773231506	11.666391372680664	27.389434814453125	16.535675048828125
spikerbd-binder-50-nr2-run-1_result_0	45	PNLCPFGEVFNATRFASVYAWNRKRISNCVADYSVLYNSASFSTFKCYGVSPTKLNDLCFTNVYADSFVIRGDEVRQIAPGQTGKIADYNYKLPDDFTGCVIAWNSNNLDSKVGGNYNYLYRLFRKSNLKPFERDISTEIYQAGSTPCNGVEGFNCYFPLQSYGFQPTNGVGYQPYRVVVLSFELLHAPATVC:FSAEPYIASYPPADSPDPAYPYLHEEEARQLAQQALDELLKALNIPASTL	6.066560264732651	0.7304219447553764	53.32065963745117	0.7372890114784241	11.744564056396484	27.357227325439453	17.781700134277344
spikerbd-binder-50-nr2-run-1_result_0	46	PNLCPFGEVFNATRFASVYAWNRKRISNCVADYSVLYNSASFSTFKCYGVSPTKLNDLCFTNVYADSFVIRGDEVRQIAPGQTGKIADYNYKLPDDFTGCVIAWNSNNLDSKVGGNYNYLYRLFRKSNLKPFERDISTEIYQAGSTPCNGVEGFNCYFPLQSYGFQPTNGVGYQPYRVVVLSFELLHAPATVC:FSAEPFIEAYPPANSSDPAYPYLHEEEARQLAEQALAALRKALNIPESLL	5.433932256858343	0.7156344880661677	63.04059600830078	0.7358866333961487	11.582791328430176	27.506999969482422	17.108125686645508
spikerbd-binder-50-nr2-run-1_result_0	47	PNLCPFGEVFNATRFASVYAWNRKRISNCVADYSVLYNSASFSTFKCYGVSPTKLNDLCFTNVYADSFVIRGDEVRQIAPGQTGKIADYNYKLPDDFTGCVIAWNSNNLDSKVGGNYNYLYRLFRKSNLKPFERDISTEIYQAGSTPCNGVEGFNCYFPLQSYGFQPTNGVGYQPYRVVVLSFELLHAPATVC:FSAEPFIASYPPPNHPDPSYPYLHREEAIELAEQALRELLKALNIPEEEL	7.969676634389491	0.6320740115067336	62.82886505126953	0.736682653427124	11.658684730529785	27.682310104370117	18.265243530273438
spikerbd-binder-50-nr2-run-1_result_0	48	PNLCPFGEVFNATRFASVYAWNRKRISNCVADYSVLYNSASFSTFKCYGVSPTKLNDLCFTNVYADSFVIRGDEVRQIAPGQTGKIADYNYKLPDDFTGCVIAWNSNNLDSKVGGNYNYLYRLFRKSNLKPFERDISTEIYQAGSTPCNGVEGFNCYFPLQSYGFQPTNGVGYQPYRVVVLSFELLHAPATVC:FSAEPFIKSFPAPNNSDPAYPYLHRALAEEEAQRALDALRKALNIPESLL	9.13278434995283	0.4892086753726228	51.35110855102539	0.735710859298706	11.851609230041504	27.6165828704834	20.10283660888672
spikerbd-binder-50-nr2-run-1_result_0	49	PNLCPFGEVFNATRFASVYAWNRKRISNCVADYSVLYNSASFSTFKCYGVSPTKLNDLCFTNVYADSFVIRGDEVRQIAPGQTGKIADYNYKLPDDFTGCVIAWNSNNLDSKVGGNYNYLYRLFRKSNLKPFERDISTEIYQAGSTPCNGVEGFNCYFPLQSYGFQPTNGVGYQPYRVVVLSFELLHAPATVC:FSPEPYIAAMPPPNNPDPSYPYLHRAEAEEEAERALAELRKALNIPASTL	10.194575466301222	0.6824651046692949	53.31098556518555	0.7345666885375977	11.920830726623535	27.673032760620117	18.53078842163086
spikerbd-binder-50-nr2-run-1_result_0	50	PNLCPFGEVFNATRFASVYAWNRKRISNCVADYSVLYNSASFSTFKCYGVSPTKLNDLCFTNVYADSFVIRGDEVRQIAPGQTGKIADYNYKLPDDFTGCVIAWNSNNLDSKVGGNYNYLYRLFRKSNLKPFERDISTEIYQAGSTPCNGVEGFNCYFPLQSYGFQPTNGVGYQPYRVVVLSFELLHAPATVC:FSAEPFIAAAPPPNNSDPSYPYLHEAEARELAEQALAALRKALNIPESLL	8.306230495280985	0.6387604852360943	51.222137451171875	0.7364174723625183	11.720084190368652	27.10898208618164	17.594200134277344
spikerbd-binder-50-nr2-run-1_result_0	51	PNLCPFGEVFNATRFASVYAWNRKRISNCVADYSVLYNSASFSTFKCYGVSPTKLNDLCFTNVYADSFVIRGDEVRQIAPGQTGKIADYNYKLPDDFTGCVIAWNSNNLDSKVGGNYNYLYRLFRKSNLKPFERDISTEIYQAGSTPCNGVEGFNCYFPLQSYGFQPTNGVGYQPYRVVVLSFELLHAPATVC:FSAEPYIKSYPPANNSDSSYPYLHKAEAEEKALEELKELLKKLNIPESLL	9.963385755855155	0.5422831603976181	54.61541748046875	0.7368943691253662	11.775392532348633	27.380102157592773	16.83806037902832
spikerbd-binder-50-nr2-run-1_result_0	52	PNLCPFGEVFNATRFASVYAWNRKRISNCVADYSVLYNSASFSTFKCYGVSPTKLNDLCFTNVYADSFVIRGDEVRQIAPGQTGKIADYNYKLPDDFTGCVIAWNSNNLDSKVGGNYNYLYRLFRKSNLKPFERDISTEIYQAGSTPCNGVEGFNCYFPLQSYGFQPTNGVGYQPYRVVVLSFELLHAPATVC:FSPEPYIASFPPANNSDPSYPYLHEEEARELAEEELRALRKALNIPESLL	8.851385821540715	0.592622447218591	51.37125778198242	0.7367546558380127	11.710007667541504	27.004777908325195	16.366661071777344
spikerbd-binder-50-nr2-run-1_result_0	53	PNLCPFGEVFNATRFASVYAWNRKRISNCVADYSVLYNSASFSTFKCYGVSPTKLNDLCFTNVYADSFVIRGDEVRQIAPGQTGKIADYNYKLPDDFTGCVIAWNSNNLDSKVGGNYNYLYRLFRKSNLKPFERDISTEIYQAGSTPCNGVEGFNCYFPLQSYGFQPTNGVGYQPYRVVVLSFELLHAPATVC:FSAEPFIASAPPANNSDPSYPYLHREFAIQEAEQALLELLKKLNIPLSEL	4.76315102826641	0.7816822193082446	51.794734954833984	0.7382256388664246	11.7052640914917	27.219615936279297	18.27048110961914
spikerbd-binder-50-nr2-run-1_result_0	54	PNLCPFGEVFNATRFASVYAWNRKRISNCVADYSVLYNSASFSTFKCYGVSPTKLNDLCFTNVYADSFVIRGDEVRQIAPGQTGKIADYNYKLPDDFTGCVIAWNSNNLDSKVGGNYNYLYRLFRKSNLKPFERDISTEIYQAGSTPCNGVEGFNCYFPLQSYGFQPTNGVGYQPYRVVVLSFELLHAPATVC:FSAEPYIASYPPASSSDSSYPYLHKAEAEQIAEEELKKLLKELNIPESLL	9.67569031071726	0.534497410407048	52.48202896118164	0.7381731271743774	11.672402381896973	27.035953521728516	15.309610366821289
spikerbd-binder-50-nr2-run-1_result_0	55	PNLCPFGEVFNATRFASVYAWNRKRISNCVADYSVLYNSASFSTFKCYGVSPTKLNDLCFTNVYADSFVIRGDEVRQIAPGQTGKIADYNYKLPDDFTGCVIAWNSNNLDSKVGGNYNYLYRLFRKSNLKPFERDISTEIYQAGSTPCNGVEGFNCYFPLQSYGFQPTNGVGYQPYRVVVLSFELLHAPATVC:FSSKPYIESYPPANSSDPAYPYLHEQEAEQIALEELEKKLKEENIPESEL	8.313449764602233	0.6182603491796231	51.65269470214844	0.7368898391723633	11.898360252380371	27.7391300201416	16.714275360107422
spikerbd-binder-50-nr2-run-1_result_0	56	PNLCPFGEVFNATRFASVYAWNRKRISNCVADYSVLYNSASFSTFKCYGVSPTKLNDLCFTNVYADSFVIRGDEVRQIAPGQTGKIADYNYKLPDDFTGCVIAWNSNNLDSKVGGNYNYLYRLFRKSNLKPFERDISTEIYQAGSTPCNGVEGFNCYFPLQSYGFQPTNGVGYQPYRVVVLSFELLHAPATVC:FSPEPYIASSPPASSSDSSYPYLHRQEAIEQAQQALAAALKAANIPASLL	10.947217551952159	0.6083871743161475	53.48247528076172	0.7352724075317383	11.908382415771484	27.71038055419922	18.01125144958496
spikerbd-binder-50-nr2-run-1_result_0	57	PNLCPFGEVFNATRFASVYAWNRKRISNCVADYSVLYNSASFSTFKCYGVSPTKLNDLCFTNVYADSFVIRGDEVRQIAPGQTGKIADYNYKLPDDFTGCVIAWNSNNLDSKVGGNYNYLYRLFRKSNLKPFERDISTEIYQAGSTPCNGVEGFNCYFPLQSYGFQPTNGVGYQPYRVVVLSFELLHAPATVC:FSYEEYIKSSPPANNSDPSYPYLHEAFAKEEAEKELKKKLKELNIPESLL	8.524212284519605	0.5887281818426516	66.10163116455078	0.7360166311264038	11.635083198547363	27.679882049560547	15.542247772216797
spikerbd-binder-50-nr2-run-1_result_0	58	PNLCPFGEVFNATRFASVYAWNRKRISNCVADYSVLYNSASFSTFKCYGVSPTKLNDLCFTNVYADSFVIRGDEVRQIAPGQTGKIADYNYKLPDDFTGCVIAWNSNNLDSKVGGNYNYLYRLFRKSNLKPFERDISTEIYQAGSTPCNGVEGFNCYFPLQSYGFQPTNGVGYQPYRVVVLSFELLHAPATVC:FSPEPFIEAMPPANSSDPAYPYLHREEAIAEAQRALEALRKALNIPESEL	8.290117606674306	0.6029943646278457	56.477210998535156	0.7369206547737122	11.600589752197266	26.86843490600586	16.890071868896484
spikerbd-binder-50-nr2-run-1_result_0	59	PNLCPFGEVFNATRFASVYAWNRKRISNCVADYSVLYNSASFSTFKCYGVSPTKLNDLCFTNVYADSFVIRGDEVRQIAPGQTGKIADYNYKLPDDFTGCVIAWNSNNLDSKVGGNYNYLYRLFRKSNLKPFERDISTEIYQAGSTPCNGVEGFNCYFPLQSYGFQPTNGVGYQPYRVVVLSFELLHAPATVC:FSAEPFIKSAPPANSSDPSYPYLHEEFAKQEAEEALAELRKKLNIPESLL	8.494515988425773	0.5322206925507361	49.49570083618164	0.7391926646232605	11.443286895751953	26.229257583618164	14.53006649017334
spikerbd-binder-50-nr2-run-1_result_0	60	PNLCPFGEVFNATRFASVYAWNRKRISNCVADYSVLYNSASFSTFKCYGVSPTKLNDLCFTNVYADSFVIRGDEVRQIAPGQTGKIADYNYKLPDDFTGCVIAWNSNNLDSKVGGNYNYLYRLFRKSNLKPFERDISTEIYQAGSTPCNGVEGFNCYFPLQSYGFQPTNGVGYQPYRVVVLSFELLHAPATVC:FSAEPFIAAAPPANNSDPSYPALHEAEARQEAAQALAAALKALNIPASSL	9.104025943358863	0.8152477064872568	50.490936279296875	0.7371097803115845	11.62981128692627	26.813732147216797	16.43800163269043
spikerbd-binder-50-nr2-run-1_result_0	61	PNLCPFGEVFNATRFASVYAWNRKRISNCVADYSVLYNSASFSTFKCYGVSPTKLNDLCFTNVYADSFVIRGDEVRQIAPGQTGKIADYNYKLPDDFTGCVIAWNSNNLDSKVGGNYNYLYRLFRKSNLKPFERDISTEIYQAGSTPCNGVEGFNCYFPLQSYGFQPTNGVGYQPYRVVVLSFELLHAPATVC:FSPEPFIAAAPPANNSDPSYPYLHRAFAVEEALEALAALAKELNIPASLF	9.050305056380337	0.6051549592216592	48.66527557373047	0.7372928857803345	11.699466705322266	26.96664810180664	16.94699478149414
spikerbd-binder-50-nr2-run-1_result_0	62	PNLCPFGEVFNATRFASVYAWNRKRISNCVADYSVLYNSASFSTFKCYGVSPTKLNDLCFTNVYADSFVIRGDEVRQIAPGQTGKIADYNYKLPDDFTGCVIAWNSNNLDSKVGGNYNYLYRLFRKSNLKPFERDISTEIYQAGSTPCNGVEGFNCYFPLQSYGFQPTNGVGYQPYRVVVLSFELLHAPATVC:FSPEPYIASAPPANNSDPSYPYLHRQEAIQQAADALAAALKALNIPPETL	8.91178763128445	0.5684377188719454	52.70262908935547	0.7356570959091187	11.86054801940918	27.594581604003906	18.165775299072266
spikerbd-binder-50-nr2-run-1_result_0	63	PNLCPFGEVFNATRFASVYAWNRKRISNCVADYSVLYNSASFSTFKCYGVSPTKLNDLCFTNVYADSFVIRGDEVRQIAPGQTGKIADYNYKLPDDFTGCVIAWNSNNLDSKVGGNYNYLYRLFRKSNLKPFERDISTEIYQAGSTPCNGVEGFNCYFPLQSYGFQPTNGVGYQPYRVVVLSFELLHAPATVC:FSAEPYIKASPPPSSSDPSYPYLHEQFAKQEAAQALAEALKAANIPASTL	9.951168780760385	0.48481723706703206	52.18686294555664	0.7364439964294434	11.755898475646973	27.37044906616211	18.92300796508789
spikerbd-binder-50-nr2-run-1_result_0	64	PNLCPFGEVFNATRFASVYAWNRKRISNCVADYSVLYNSASFSTFKCYGVSPTKLNDLCFTNVYADSFVIRGDEVRQIAPGQTGKIADYNYKLPDDFTGCVIAWNSNNLDSKVGGNYNYLYRLFRKSNLKPFERDISTEIYQAGSTPCNGVEGFNCYFPLQSYGFQPTNGVGYQPYRVVVLSFELLHAPATVC:FSPEPFIASYPPPSSSDPAYPYLHREEAEQLAEEALRALREALNIPESLL	8.713946442011137	0.5448314462476448	54.73820114135742	0.7348233461380005	11.974714279174805	27.953224182128906	19.235492706298828
spikerbd-binder-50-nr2-run-1_result_0	65	PNLCPFGEVFNATRFASVYAWNRKRISNCVADYSVLYNSASFSTFKCYGVSPTKLNDLCFTNVYADSFVIRGDEVRQIAPGQTGKIADYNYKLPDDFTGCVIAWNSNNLDSKVGGNYNYLYRLFRKSNLKPFERDISTEIYQAGSTPCNGVEGFNCYFPLQSYGFQPTNGVGYQPYRVVVLSFELLHAPATVC:FSPLPYIAASPPADSPDPSYPYLHLQEAIEKAEQELEKLRKELNIPASLL	9.79159369115982	0.5086552957039964	60.328758239746094	0.7359036207199097	11.851754188537598	27.745342254638672	17.865447998046875
spikerbd-binder-50-nr2-run-1_result_0	66	PNLCPFGEVFNATRFASVYAWNRKRISNCVADYSVLYNSASFSTFKCYGVSPTKLNDLCFTNVYADSFVIRGDEVRQIAPGQTGKIADYNYKLPDDFTGCVIAWNSNNLDSKVGGNYNYLYRLFRKSNLKPFERDISTEIYQAGSTPCNGVEGFNCYFPLQSYGFQPTNGVGYQPYRVVVLSFELLHAPATVC:FDPAPFIAAMPPASNSDPSYPYLHEEEARQLAEQALRQLRELLNIPESLL	11.374295599550846	0.605303222802916	52.30976486206055	0.7359587550163269	11.944537162780762	27.737634658813477	17.149398803710938
spikerbd-binder-50-nr2-run-1_result_0	67	PNLCPFGEVFNATRFASVYAWNRKRISNCVADYSVLYNSASFSTFKCYGVSPTKLNDLCFTNVYADSFVIRGDEVRQIAPGQTGKIADYNYKLPDDFTGCVIAWNSNNLDSKVGGNYNYLYRLFRKSNLKPFERDISTEIYQAGSTPCNGVEGFNCYFPLQSYGFQPTNGVGYQPYRVVVLSFELLHAPATVC:FSAAPFIAASPPASSSDPAYPYLHLAQAVQDALDALAAALAALNIPPELL	8.150293956877954	0.6357797753391478	53.894775390625	0.7359961271286011	11.666715621948242	27.101152420043945	15.098020553588867
spikerbd-binder-50-nr2-run-1_result_0	68	PNLCPFGEVFNATRFASVYAWNRKRISNCVADYSVLYNSASFSTFKCYGVSPTKLNDLCFTNVYADSFVIRGDEVRQIAPGQTGKIADYNYKLPDDFTGCVIAWNSNNLDSKVGGNYNYLYRLFRKSNLKPFERDISTEIYQAGSTPCNGVEGFNCYFPLQSYGFQPTNGVGYQPYRVVVLSFELLHAPATVC:FSAEPFIAAAPPPNSSDPSYPYLHRAEAEQAAADALAAALKAANIPASTL	4.552151592428551	0.8750169837959882	52.341346740722656	0.7365115880966187	11.657188415527344	26.944307327270508	16.26845359802246
spikerbd-binder-50-nr2-run-1_result_0	69	PNLCPFGEVFNATRFASVYAWNRKRISNCVADYSVLYNSASFSTFKCYGVSPTKLNDLCFTNVYADSFVIRGDEVRQIAPGQTGKIADYNYKLPDDFTGCVIAWNSNNLDSKVGGNYNYLYRLFRKSNLKPFERDISTEIYQAGSTPCNGVEGFNCYFPLQSYGFQPTNGVGYQPYRVVVLSFELLHAPATVC:FSAEPFIASAPPANNSDPSYPYLHRAEAEEKAQQALAELRKALNIPESTL	10.014282399880267	0.7193730738724115	52.964778900146484	0.7352122068405151	11.930985450744629	27.783872604370117	17.504314422607422
spikerbd-binder-50-nr2-run-1_result_0	70	PNLCPFGEVFNATRFASVYAWNRKRISNCVADYSVLYNSASFSTFKCYGVSPTKLNDLCFTNVYADSFVIRGDEVRQIAPGQTGKIADYNYKLPDDFTGCVIAWNSNNLDSKVGGNYNYLYRLFRKSNLKPFERDISTEIYQAGSTPCNGVEGFNCYFPLQSYGFQPTNGVGYQPYRVVVLSFELLHAPATVC:FDPKPYIESMPAPDHPDPSYPYLHEEEAIQEAEKKLQELLKKLNIPESTL	10.657152403263744	0.6823841574728798	57.93641662597656	0.7364565134048462	11.830208778381348	27.47300148010254	17.095752716064453
spikerbd-binder-50-nr2-run-1_result_0	71	PNLCPFGEVFNATRFASVYAWNRKRISNCVADYSVLYNSASFSTFKCYGVSPTKLNDLCFTNVYADSFVIRGDEVRQIAPGQTGKIADYNYKLPDDFTGCVIAWNSNNLDSKVGGNYNYLYRLFRKSNLKPFERDISTEIYQAGSTPCNGVEGFNCYFPLQSYGFQPTNGVGYQPYRVVVLSFELLHAPATVC:FSPEPYIAAAPPANNSDPSYPYLHRAFAVEEALQAAAEAAKALNIPASTF	4.756135396292634	0.8469184413801617	47.35529327392578	0.7369411587715149	11.67812728881836	26.973133087158203	15.57187557220459
spikerbd-binder-50-nr2-run-1_result_0	72	PNLCPFGEVFNATRFASVYAWNRKRISNCVADYSVLYNSASFSTFKCYGVSPTKLNDLCFTNVYADSFVIRGDEVRQIAPGQTGKIADYNYKLPDDFTGCVIAWNSNNLDSKVGGNYNYLYRLFRKSNLKPFERDISTEIYQAGSTPCNGVEGFNCYFPLQSYGFQPTNGVGYQPYRVVVLSFELLHAPATVC:PSAEPFIKAAPPADNSDPAYPYLAREEAIQQYEQALAELRKALNIPASTL	9.800301479311774	0.48836812089849	54.64126968383789	0.736162543296814	11.850225448608398	27.721818923950195	18.561460494995117
spikerbd-binder-50-nr2-run-1_result_0	73	PNLCPFGEVFNATRFASVYAWNRKRISNCVADYSVLYNSASFSTFKCYGVSPTKLNDLCFTNVYADSFVIRGDEVRQIAPGQTGKIADYNYKLPDDFTGCVIAWNSNNLDSKVGGNYNYLYRLFRKSNLKPFERDISTEIYQAGSTPCNGVEGFNCYFPLQSYGFQPTNGVGYQPYRVVVLSFELLHAPATVC:FSAKPFIESMPPASSSDPSYPYLHEEFAKEEAEKKLAELRKKLNIPESLL	9.878734042704469	0.5203527989445426	51.32022476196289	0.7464466094970703	10.973745346069336	24.68079376220703	9.498565673828125
spikerbd-binder-50-nr2-run-1_result_0	74	PNLCPFGEVFNATRFASVYAWNRKRISNCVADYSVLYNSASFSTFKCYGVSPTKLNDLCFTNVYADSFVIRGDEVRQIAPGQTGKIADYNYKLPDDFTGCVIAWNSNNLDSKVGGNYNYLYRLFRKSNLKPFERDISTEIYQAGSTPCNGVEGFNCYFPLQSYGFQPTNGVGYQPYRVVVLSFELLHAPATVC:FSAEPYIKAAPPANNSDPSYPYLHRAEAIQQAEEELEKLRKELNIPESEL	10.042175634249476	0.4586694836427173	57.14883804321289	0.7349410057067871	11.868523597717285	27.764829635620117	18.67538833618164
spikerbd-binder-50-nr2-run-1_result_0	75	PNLCPFGEVFNATRFASVYAWNRKRISNCVADYSVLYNSASFSTFKCYGVSPTKLNDLCFTNVYADSFVIRGDEVRQIAPGQTGKIADYNYKLPDDFTGCVIAWNSNNLDSKVGGNYNYLYRLFRKSNLKPFERDISTEIYQAGSTPCNGVEGFNCYFPLQSYGFQPTNGVGYQPYRVVVLSFELLHAPATVC:FSPEPFIAAMPPASNSDPSYPYLHREFAIQEAEEALKKLLEELNIPEETL	10.47078231433571	0.5258250985203766	54.22381591796875	0.7358704209327698	11.886794090270996	27.635374069213867	14.731409072875977
spikerbd-binder-50-nr2-run-1_result_0	76	PNLCPFGEVFNATRFASVYAWNRKRISNCVADYSVLYNSASFSTFKCYGVSPTKLNDLCFTNVYADSFVIRGDEVRQIAPGQTGKIADYNYKLPDDFTGCVIAWNSNNLDSKVGGNYNYLYRLFRKSNLKPFERDISTEIYQAGSTPCNGVEGFNCYFPLQSYGFQPTNGVGYQPYRVVVLSFELLHAPATVC:FSPEPFIKASPPASSSDSSYPYLHEQEAIEEAERALAELRKKLNIPESLL	11.221776094948318	0.638281977857401	55.283729553222656	0.735875129699707	11.86303424835205	27.539859771728516	19.43242835998535
spikerbd-binder-50-nr2-run-1_result_0	77	PNLCPFGEVFNATRFASVYAWNRKRISNCVADYSVLYNSASFSTFKCYGVSPTKLNDLCFTNVYADSFVIRGDEVRQIAPGQTGKIADYNYKLPDDFTGCVIAWNSNNLDSKVGGNYNYLYRLFRKSNLKPFERDISTEIYQAGSTPCNGVEGFNCYFPLQSYGFQPTNGVGYQPYRVVVLSFELLHAPATVC:FSAKPFIESYPPPNNPDPSYPYLHEAEAVEKALEELRKLLEELNIPESEL	8.134710243193535	0.6395429405802767	58.39508056640625	0.7363388538360596	11.77873706817627	27.710031509399414	18.538043975830078
spikerbd-binder-50-nr2-run-1_result_0	78	PNLCPFGEVFNATRFASVYAWNRKRISNCVADYSVLYNSASFSTFKCYGVSPTKLNDLCFTNVYADSFVIRGDEVRQIAPGQTGKIADYNYKLPDDFTGCVIAWNSNNLDSKVGGNYNYLYRLFRKSNLKPFERDISTEIYQAGSTPCNGVEGFNCYFPLQSYGFQPTNGVGYQPYRVVVLSFELLHAPATVC:FSAEPYIKAYPPANNSDPSYPYLHRAFAEQLALEELAKLRKALNIPASTL	6.494807058623607	0.5854978782936292	68.69688415527344	0.7346048355102539	11.520042419433594	27.498088836669922	19.223234176635742
spikerbd-binder-50-nr2-run-1_result_0	79	PNLCPFGEVFNATRFASVYAWNRKRISNCVADYSVLYNSASFSTFKCYGVSPTKLNDLCFTNVYADSFVIRGDEVRQIAPGQTGKIADYNYKLPDDFTGCVIAWNSNNLDSKVGGNYNYLYRLFRKSNLKPFERDISTEIYQAGSTPCNGVEGFNCYFPLQSYGFQPTNGVGYQPYRVVVLSFELLHAPATVC:FSPEPYIASYPPANNSDPSYPYLHRQEAIQKAEEELQKLLKELNIPESLL	9.854969193158134	0.49703759149049215	55.24717712402344	0.7358858585357666	11.830748558044434	27.639739990234375	18.16054916381836
spikerbd-binder-50-nr2-run-1_result_0	80	PNLCPFGEVFNATRFASVYAWNRKRISNCVADYSVLYNSASFSTFKCYGVSPTKLNDLCFTNVYADSFVIRGDEVRQIAPGQTGKIADYNYKLPDDFTGCVIAWNSNNLDSKVGGNYNYLYRLFRKSNLKPFERDISTEIYQAGSTPCNGVEGFNCYFPLQSYGFQPTNGVGYQPYRVVVLSFELLHAPATVC:FSAEPYIAAAPPPNSSDPAYPYLHRQFAIQEAEQKLKELLKKLNIPESEL	10.775709871501352	0.3837573179758369	56.55402374267578	0.7351065874099731	11.757455825805664	27.562530517578125	18.139474868774414
spikerbd-binder-50-nr2-run-1_result_0	81	PNLCPFGEVFNATRFASVYAWNRKRISNCVADYSVLYNSASFSTFKCYGVSPTKLNDLCFTNVYADSFVIRGDEVRQIAPGQTGKIADYNYKLPDDFTGCVIAWNSNNLDSKVGGNYNYLYRLFRKSNLKPFERDISTEIYQAGSTPCNGVEGFNCYFPLQSYGFQPTNGVGYQPYRVVVLSFELLHAPATVC:ASPEPYIAASPPASNSDPSYPQLHREFAIEEYEQALEAARKALNIPESLL	18.50175412649596	0.3137542519771519	46.58252716064453	0.7389717102050781	11.47242259979248	26.335588455200195	17.395267486572266
spikerbd-binder-50-nr2-run-1_result_0	82	PNLCPFGEVFNATRFASVYAWNRKRISNCVADYSVLYNSASFSTFKCYGVSPTKLNDLCFTNVYADSFVIRGDEVRQIAPGQTGKIADYNYKLPDDFTGCVIAWNSNNLDSKVGGNYNYLYRLFRKSNLKPFERDISTEIYQAGSTPCNGVEGFNCYFPLQSYGFQPTNGVGYQPYRVVVLSFELLHAPATVC:FSAQPFIESYPPPNNPDPSYPYLHEAEARELAEQALAKLREALNIPASLL	7.853136280187884	0.6304379029053702	50.73263168334961	0.7377141714096069	11.747476577758789	27.258901596069336	17.37545394897461
spikerbd-binder-50-nr2-run-1_result_0	83	PNLCPFGEVFNATRFASVYAWNRKRISNCVADYSVLYNSASFSTFKCYGVSPTKLNDLCFTNVYADSFVIRGDEVRQIAPGQTGKIADYNYKLPDDFTGCVIAWNSNNLDSKVGGNYNYLYRLFRKSNLKPFERDISTEIYQAGSTPCNGVEGFNCYFPLQSYGFQPTNGVGYQPYRVVVLSFELLHAPATVC:FSPLPYIAASPPPSSSDPSYPYLHLQEAIQEAEQALRALREALNIPESEL	9.75130033233994	0.6309036796215255	58.9141845703125	0.7353273630142212	11.85783863067627	27.772449493408203	18.79595184326172
spikerbd-binder-50-nr2-run-1_result_0	84	PNLCPFGEVFNATRFASVYAWNRKRISNCVADYSVLYNSASFSTFKCYGVSPTKLNDLCFTNVYADSFVIRGDEVRQIAPGQTGKIADYNYKLPDDFTGCVIAWNSNNLDSKVGGNYNYLYRLFRKSNLKPFERDISTEIYQAGSTPCNGVEGFNCYFPLQSYGFQPTNGVGYQPYRVVVLSFELLHAPATVC:FSAEPYIKSAPPANNSDPSYPYLHEAFAKQEAEEALKKLLKELNIPPELL	8.818510895622865	0.5228927880612985	49.15436553955078	0.7398393154144287	11.354504585266113	25.96245574951172	12.413823127746582
spikerbd-binder-50-nr2-run-1_result_0	85	PNLCPFGEVFNATRFASVYAWNRKRISNCVADYSVLYNSASFSTFKCYGVSPTKLNDLCFTNVYADSFVIRGDEVRQIAPGQTGKIADYNYKLPDDFTGCVIAWNSNNLDSKVGGNYNYLYRLFRKSNLKPFERDISTEIYQAGSTPCNGVEGFNCYFPLQSYGFQPTNGVGYQPYRVVVLSFELLHAPATVC:FSPEEYIKKSPPANSSDSSYPYLHKEFAIEEAEKELKELRKKLNIPESEL	5.980406742842399	0.6813053008419052	50.95558166503906	0.7373170852661133	11.819767951965332	27.511964797973633	16.822311401367188
spikerbd-binder-50-nr2-run-1_result_0	86	PNLCPFGEVFNATRFASVYAWNRKRISNCVADYSVLYNSASFSTFKCYGVSPTKLNDLCFTNVYADSFVIRGDEVRQIAPGQTGKIADYNYKLPDDFTGCVIAWNSNNLDSKVGGNYNYLYRLFRKSNLKPFERDISTEIYQAGSTPCNGVEGFNCYFPLQSYGFQPTNGVGYQPYRVVVLSFELLHAPATVC:FSAEPYIAAYPPANNSDPAYPYLHEQEARQLAEQILQELLKALNIPESEL	5.8790204705480775	0.7255374078727925	55.60662841796875	0.7372228503227234	11.679994583129883	27.43981170654297	18.636188507080078
spikerbd-binder-50-nr2-run-1_result_0	87	PNLCPFGEVFNATRFASVYAWNRKRISNCVADYSVLYNSASFSTFKCYGVSPTKLNDLCFTNVYADSFVIRGDEVRQIAPGQTGKIADYNYKLPDDFTGCVIAWNSNNLDSKVGGNYNYLYRLFRKSNLKPFERDISTEIYQAGSTPCNGVEGFNCYFPLQSYGFQPTNGVGYQPYRVVVLSFELLHAPATVC:FSYEPYIKAAPPANSSDSSYPYLHEAEAKERAQQELERLLKELNIPESEL	7.58492264590918	0.6059812919809645	52.45231628417969	0.7358073592185974	11.881532669067383	27.720121383666992	18.270305633544922
spikerbd-binder-50-nr2-run-1_result_0	88	PNLCPFGEVFNATRFASVYAWNRKRISNCVADYSVLYNSASFSTFKCYGVSPTKLNDLCFTNVYADSFVIRGDEVRQIAPGQTGKIADYNYKLPDDFTGCVIAWNSNNLDSKVGGNYNYLYRLFRKSNLKPFERDISTEIYQAGSTPCNGVEGFNCYFPLQSYGFQPTNGVGYQPYRVVVLSFELLHAPATVC:FSPEPYIKAAPPANSSDPSYPYLHEQEAVQQALQALAEALKAANIPASTL	7.721358866526934	0.6166219666434034	53.365692138671875	0.7357172966003418	11.908968925476074	27.809118270874023	18.9039249420166
spikerbd-binder-50-nr2-run-1_result_0	89	PNLCPFGEVFNATRFASVYAWNRKRISNCVADYSVLYNSASFSTFKCYGVSPTKLNDLCFTNVYADSFVIRGDEVRQIAPGQTGKIADYNYKLPDDFTGCVIAWNSNNLDSKVGGNYNYLYRLFRKSNLKPFERDISTEIYQAGSTPCNGVEGFNCYFPLQSYGFQPTNGVGYQPYRVVVLSFELLHAPATVC:FSAEPYIESMPPANNSDPSYPYLHREEAIDEAKKTLEELLKKLNIPKSLL	10.120675155755222	0.5301000003727492	52.51163864135742	0.7369610071182251	11.865509986877441	27.58161735534668	17.100322723388672
spikerbd-binder-50-nr2-run-1_result_0	90	PNLCPFGEVFNATRFASVYAWNRKRISNCVADYSVLYNSASFSTFKCYGVSPTKLNDLCFTNVYADSFVIRGDEVRQIAPGQTGKIADYNYKLPDDFTGCVIAWNSNNLDSKVGGNYNYLYRLFRKSNLKPFERDISTEIYQAGSTPCNGVEGFNCYFPLQSYGFQPTNGVGYQPYRVVVLSFELLHAPATVC:LSPEPFIAAAPPADHPDPSYPYLHEAEAREAFEQAAAALAKALNIPPSLF	10.970047817559273	0.4894577277782302	51.93614196777344	0.7364311218261719	11.877934455871582	27.56319236755371	18.03728485107422
spikerbd-binder-50-nr2-run-1_result_0	91	PNLCPFGEVFNATRFASVYAWNRKRISNCVADYSVLYNSASFSTFKCYGVSPTKLNDLCFTNVYADSFVIRGDEVRQIAPGQTGKIADYNYKLPDDFTGCVIAWNSNNLDSKVGGNYNYLYRLFRKSNLKPFERDISTEIYQAGSTPCNGVEGFNCYFPLQSYGFQPTNGVGYQPYRVVVLSFELLHAPATVC:FSAEEFIKSSPPANNSDPAYPTLHKEEAEQKAKEALEELLKKLNIPASTL	6.380283947759833	0.6844055021866151	56.598323822021484	0.7367496490478516	11.746328353881836	27.574092864990234	18.535720825195312
spikerbd-binder-50-nr2-run-1_result_0	92	PNLCPFGEVFNATRFASVYAWNRKRISNCVADYSVLYNSASFSTFKCYGVSPTKLNDLCFTNVYADSFVIRGDEVRQIAPGQTGKIADYNYKLPDDFTGCVIAWNSNNLDSKVGGNYNYLYRLFRKSNLKPFERDISTEIYQAGSTPCNGVEGFNCYFPLQSYGFQPTNGVGYQPYRVVVLSFELLHAPATVC:FSPEPYIEAMPPADNPDPAYPYLHREEAIQEAQKELEKLRKELNIPPELL	8.641749231374945	0.5690930479600672	57.68241882324219	0.7349836826324463	11.869933128356934	27.63866424560547	18.59857940673828
spikerbd-binder-50-nr2-run-1_result_0	93	PNLCPFGEVFNATRFASVYAWNRKRISNCVADYSVLYNSASFSTFKCYGVSPTKLNDLCFTNVYADSFVIRGDEVRQIAPGQTGKIADYNYKLPDDFTGCVIAWNSNNLDSKVGGNYNYLYRLFRKSNLKPFERDISTEIYQAGSTPCNGVEGFNCYFPLQSYGFQPTNGVGYQPYRVVVLSFELLHAPATVC:FSPAPYIAAAPPASNSDPAYPYLHTAQAIDDALQALAEAAKALNIPASTL	7.465635781471955	0.7219945081402227	52.86030960083008	0.7418482303619385	11.357950210571289	26.0223445892334	14.479484558105469
spikerbd-binder-50-nr2-run-1_result_0	94	PNLCPFGEVFNATRFASVYAWNRKRISNCVADYSVLYNSASFSTFKCYGVSPTKLNDLCFTNVYADSFVIRGDEVRQIAPGQTGKIADYNYKLPDDFTGCVIAWNSNNLDSKVGGNYNYLYRLFRKSNLKPFERDISTEIYQAGSTPCNGVEGFNCYFPLQSYGFQPTNGVGYQPYRVVVLSFELLHAPATVC:FSAEPFIAAAPAPSSSDPSYPYLHKAEAEQEAQQALLELLKALNIPLSTL	11.942444935807284	0.5429048701281733	53.46733093261719	0.735429048538208	11.956201553344727	27.80207061767578	18.25597381591797
spikerbd-binder-50-nr2-run-1_result_0	95	PNLCPFGEVFNATRFASVYAWNRKRISNCVADYSVLYNSASFSTFKCYGVSPTKLNDLCFTNVYADSFVIRGDEVRQIAPGQTGKIADYNYKLPDDFTGCVIAWNSNNLDSKVGGNYNYLYRLFRKSNLKPFERDISTEIYQAGSTPCNGVEGFNCYFPLQSYGFQPTNGVGYQPYRVVVLSFELLHAPATVC:FSAEPYIKSYPPANNSDPSYPYLHEEEAKEIAEEELKKLREKLNIPESEL	8.252453998861183	0.49942326438211	58.468563079833984	0.7353192567825317	11.668539047241211	27.534162521362305	18.053783416748047
spikerbd-binder-50-nr2-run-1_result_0	96	PNLCPFGEVFNATRFASVYAWNRKRISNCVADYSVLYNSASFSTFKCYGVSPTKLNDLCFTNVYADSFVIRGDEVRQIAPGQTGKIADYNYKLPDDFTGCVIAWNSNNLDSKVGGNYNYLYRLFRKSNLKPFERDISTEIYQAGSTPCNGVEGFNCYFPLQSYGFQPTNGVGYQPYRVVVLSFELLHAPATVC:FSAEPFIAASPPADSPDPAYPYLHEQQARQDAEQALQALLDALNIPASTL	12.345303423833146	0.6445401279626267	54.55277633666992	0.7348483204841614	11.970174789428711	27.913829803466797	19.104755401611328
spikerbd-binder-50-nr2-run-1_result_0	97	PNLCPFGEVFNATRFASVYAWNRKRISNCVADYSVLYNSASFSTFKCYGVSPTKLNDLCFTNVYADSFVIRGDEVRQIAPGQTGKIADYNYKLPDDFTGCVIAWNSNNLDSKVGGNYNYLYRLFRKSNLKPFERDISTEIYQAGSTPCNGVEGFNCYFPLQSYGFQPTNGVGYQPYRVVVLSFELLHAPATVC:PSPEPYIASSPPANSSDPSYPELHRAEAVEEYERALAALRKALNIPESLL	9.051611710995674	0.5456997930446996	52.24558639526367	0.7378346920013428	11.476387977600098	26.577106475830078	17.7564640045166
spikerbd-binder-50-nr2-run-1_result_0	98	PNLCPFGEVFNATRFASVYAWNRKRISNCVADYSVLYNSASFSTFKCYGVSPTKLNDLCFTNVYADSFVIRGDEVRQIAPGQTGKIADYNYKLPDDFTGCVIAWNSNNLDSKVGGNYNYLYRLFRKSNLKPFERDISTEIYQAGSTPCNGVEGFNCYFPLQSYGFQPTNGVGYQPYRVVVLSFELLHAPATVC:FSPEPYIKSYPPASNSDSSYPYLHKAEAEEIAEKELKELLKKLNIPESLL	12.934198870529352	0.43207800346300534	52.332801818847656	0.7365400791168213	11.699158668518066	27.03633689880371	16.415809631347656
spikerbd-binder-50-nr2-run-1_result_0	99	PNLCPFGEVFNATRFASVYAWNRKRISNCVADYSVLYNSASFSTFKCYGVSPTKLNDLCFTNVYADSFVIRGDEVRQIAPGQTGKIADYNYKLPDDFTGCVIAWNSNNLDSKVGGNYNYLYRLFRKSNLKPFERDISTEIYQAGSTPCNGVEGFNCYFPLQSYGFQPTNGVGYQPYRVVVLSFELLHAPATVC:ASAEPYIAAAPPATNSDPSYPYLHEAEARERYQQALEEARKAANIPASSL	11.135048177709601	0.5037860436293982	54.03334045410156	0.736747145652771	11.761322975158691	27.405885696411133	17.444955825805664
spikerbd-binder-50-nr2-run-1_result_1	0	SNLCPFGEVFNATRFASVYAWNRKRISNCVADYSVLYNSASFSTFKCYGVSPTKLNDLCFTNVYADSFVIRGDEVRQIAPGQTGKIADYNYKLPDDFTGCVIAWNSNNLDSKVGGNYNYLYRLFRKSNLKPFERDISTEIYQAGSTPCNGVEGFNCYFPLQSYGFQPTNGVGYQPYRVVVLSFELLHAPATVC:IIDEYISEEEKKKLSPGELKKLEKEIEEQEKARAEYDAALAAELEAAANS	4.847326346102508	0.7514634792747136	85.22660064697266	0.7350267767906189	11.259998321533203	27.355937957763672	17.926645278930664
spikerbd-binder-50-nr2-run-1_result_1	1	SNLCPFGEVFNATRFASVYAWNRKRISNCVADYSVLYNSASFSTFKCYGVSPTKLNDLCFTNVYADSFVIRGDEVRQIAPGQTGKIADYNYKLPDDFTGCVIAWNSNNLDSKVGGNYNYLYRLFRKSNLKPFERDISTEIYQAGSTPCNGVEGFNCYFPLQSYGFQPTNGVGYQPYRVVVLSFELLHAPATVC:LADEYISEEERAKLSPGELAERAAEIEAQAAAQAAAAAALAATVLSSLLS	12.20825720894966	0.2930870824665103	79.56843566894531	0.7363384962081909	11.063566207885742	26.58159065246582	13.878504753112793
spikerbd-binder-50-nr2-run-1_result_1	2	SNLCPFGEVFNATRFASVYAWNRKRISNCVADYSVLYNSASFSTFKCYGVSPTKLNDLCFTNVYADSFVIRGDEVRQIAPGQTGKIADYNYKLPDDFTGCVIAWNSNNLDSKVGGNYNYLYRLFRKSNLKPFERDISTEIYQAGSTPCNGVEGFNCYFPLQSYGFQPTNGVGYQPYRVVVLSFELLHAPATVC:IADEYISEEERAKLSPGELAQRAAEIAAQEAAAAAAAAAAAAEAAAAAAA	11.057693832756312	0.3527297935294729	85.20912170410156	0.7297397255897522	11.211830139160156	26.96942901611328	15.259798049926758
spikerbd-binder-50-nr2-run-1_result_1	3	SNLCPFGEVFNATRFASVYAWNRKRISNCVADYSVLYNSASFSTFKCYGVSPTKLNDLCFTNVYADSFVIRGDEVRQIAPGQTGKIADYNYKLPDDFTGCVIAWNSNNLDSKVGGNYNYLYRLFRKSNLKPFERDISTEIYQAGSTPCNGVEGFNCYFPLQSYGFQPTNGVGYQPYRVVVLSFELLHAPATVC:VASEYISEEEAAKLAPGELAKRAAEIAAQEAAAAAYAAALAAELNAAAAS	6.385940217972593	0.58706198826471	78.14009857177734	0.7357689142227173	11.179924011230469	26.950197219848633	17.43964385986328
spikerbd-binder-50-nr2-run-1_result_1	4	SNLCPFGEVFNATRFASVYAWNRKRISNCVADYSVLYNSASFSTFKCYGVSPTKLNDLCFTNVYADSFVIRGDEVRQIAPGQTGKIADYNYKLPDDFTGCVIAWNSNNLDSKVGGNYNYLYRLFRKSNLKPFERDISTEIYQAGSTPCNGVEGFNCYFPLQSYGFQPTNGVGYQPYRVVVLSFELLHAPATVC:LADEYISEEERAKLSPGELAKLEAEIRAQEEARAAAAAAEAAETLSKLLS	10.408164196338346	0.3612418313354896	84.20906066894531	0.7348780632019043	11.267600059509277	27.355134963989258	14.005093574523926
spikerbd-binder-50-nr2-run-1_result_1	5	ENLCPFGEVFNATRFASVYAWNRKRISNCVADYSVLYNSASFSTFKCYGVSPTKLNDLCFTNVYADSFVIRGDEVRQIAPGQTGKIADYNYKLPDDFTGCVIAWNSNNLDSKVGGNYNYLYRLFRKSNLKPFERDISTEIYQAGSTPCNGVEGFNCYFPLQSYGFQPTNGVGYQPYRVVVLSFELLHAPATVC:LLDEYISEEEKKKLEPGELEKLAKEIEEQEKARKEYEAALKEKTEKAANS	9.895260513703114	0.38997054026231415	85.86967468261719	0.7333672046661377	11.417258262634277	27.7910213470459	18.37247657775879
spikerbd-binder-50-nr2-run-1_result_1	6	SNLCPFGEVFNATRFASVYAWNRKRISNCVADYSVLYNSASFSTFKCYGVSPTKLNDLCFTNVYADSFVIRGDEVRQIAPGQTGKIADYNYKLPDDFTGCVIAWNSNNLDSKVGGNYNYLYRLFRKSNLKPFERDISTEIYQAGSTPCNGVEGFNCYFPLQSYGFQPTNGVGYQPYRVVVLSFELLHAPATVC:LLDEYISEEERKKLSPGELARLAAEIEAQEAAAAAAAAAELAATLSALLS	10.841736908586338	0.36327867683480136	85.26799011230469	0.7340385913848877	11.28253173828125	27.3414363861084	17.239307403564453
spikerbd-binder-50-nr2-run-1_result_1	7	SNLCPFGEVFNATRFASVYAWNRKRISNCVADYSVLYNSASFSTFKCYGVSPTKLNDLCFTNVYADSFVIRGDEVRQIAPGQTGKIADYNYKLPDDFTGCVIAWNSNNLDSKVGGNYNYLYRLFRKSNLKPFERDISTEIYQAGSTPCNGVEGFNCYFPLQSYGFQPTNGVGYQPYRVVVLSFELLHAPATVC:ILDEHISEEERAKLSPGELEELAAEIEKQEAEQAAYEAALREKTEAAARS	10.488486713346228	0.4781622603233921	85.66253662109375	0.7336649298667908	11.300305366516113	27.494962692260742	18.458290100097656
spikerbd-binder-50-nr2-run-1_result_1	8	SNLCPFGEVFNATRFASVYAWNRKRISNCVADYSVLYNSASFSTFKCYGVSPTKLNDLCFTNVYADSFVIRGDEVRQIAPGQTGKIADYNYKLPDDFTGCVIAWNSNNLDSKVGGNYNYLYRLFRKSNLKPFERDISTEIYQAGSTPCNGVEGFNCYFPLQSYGFQPTNGVGYQPYRVVVLSFELLHAPATVC:LADEYISDEEKAQLSPGELAERAAAIAAAAAAAAAAAAAEAAATAAAAAS	8.686527754588425	0.4499816032433103	85.28947448730469	0.7296745777130127	11.185628890991211	26.81333351135254	13.391340255737305
spikerbd-binder-50-nr2-run-1_result_1	9	SNLCPFGEVFNATRFASVYAWNRKRISNCVADYSVLYNSASFSTFKCYGVSPTKLNDLCFTNVYADSFVIRGDEVRQIAPGQTGKIADYNYKLPDDFTGCVIAWNSNNLDSKVGGNYNYLYRLFRKSNLKPFERDISTEIYQAGSTPCNGVEGFNCYFPLQSYGFQPTNGVGYQPYRVVVLSFELLHAPATVC:LADEYISEEEKAKLSPGELKALEAEIAAQEAARAAEAAALAAATLSALLS	6.195704528479452	0.5994193608470646	80.31039428710938	0.7360280752182007	11.1190767288208	26.7636775970459	9.633737564086914
spikerbd-binder-50-nr2-run-1_result_1	10	SNLCPFGEVFNATRFASVYAWNRKRISNCVADYSVLYNSASFSTFKCYGVSPTKLNDLCFTNVYADSFVIRGDEVRQIAPGQTGKIADYNYKLPDDFTGCVIAWNSNNLDSKVGGNYNYLYRLFRKSNLKPFERDISTEIYQAGSTPCNGVEGFNCYFPLQSYGFQPTNGVGYQPYRVVVLSFELLHAPATVC:LADEYISEEERKKLSPGELEKLAAEIAEQEAKRLAEAAEEAKKTLSKLLS	11.452101744830582	0.33301927312143614	81.5418472290039	0.7350946068763733	11.306065559387207	27.393665313720703	17.775089263916016
spikerbd-binder-50-nr2-run-1_result_1	11	SNLCPFGEVFNATRFASVYAWNRKRISNCVADYSVLYNSASFSTFKCYGVSPTKLNDLCFTNVYADSFVIRGDEVRQIAPGQTGKIADYNYKLPDDFTGCVIAWNSNNLDSKVGGNYNYLYRLFRKSNLKPFERDISTEIYQAGSTPCNGVEGFNCYFPLQSYGFQPTNGVGYQPYRVVVLSFELLHAPATVC:IADEYISEEEKAKLSPGELEKLAAEIKKQEEERAAYDAELAKKVLSELLS	6.6693832802000435	0.5761255439634773	81.14177703857422	0.7350754737854004	11.3671293258667	27.512922286987305	17.671241760253906
spikerbd-binder-50-nr2-run-1_result_1	12	SNLCPFGEVFNATRFASVYAWNRKRISNCVADYSVLYNSASFSTFKCYGVSPTKLNDLCFTNVYADSFVIRGDEVRQIAPGQTGKIADYNYKLPDDFTGCVIAWNSNNLDSKVGGNYNYLYRLFRKSNLKPFERDISTEIYQAGSTPCNGVEGFNCYFPLQSYGFQPTNGVGYQPYRVVVLSFELLHAPATVC:LADEYISPEEKAKLSPGELAKLAAEIAKQAAEQEAYDAALKAATEAAASS	8.569391087595115	0.4448883211953048	81.56734466552734	0.7341283559799194	11.334968566894531	27.440309524536133	17.703445434570312
spikerbd-binder-50-nr2-run-1_result_1	13	SNLCPFGEVFNATRFASVYAWNRKRISNCVADYSVLYNSASFSTFKCYGVSPTKLNDLCFTNVYADSFVIRGDEVRQIAPGQTGKIADYNYKLPDDFTGCVIAWNSNNLDSKVGGNYNYLYRLFRKSNLKPFERDISTEIYQAGSTPCNGVEGFNCYFPLQSYGFQPTNGVGYQPYRVVVLSFELLHAPATVC:ILDEHISEEEKAKLSPGELKKLAAEIEKQEAERKAYDAALAKELNSALNS	9.276127089446595	0.5016404701089388	87.0546646118164	0.7345422506332397	11.440335273742676	27.97830581665039	19.73691177368164
spikerbd-binder-50-nr2-run-1_result_1	14	SNLCPFGEVFNATRFASVYAWNRKRISNCVADYSVLYNSASFSTFKCYGVSPTKLNDLCFTNVYADSFVIRGDEVRQIAPGQTGKIADYNYKLPDDFTGCVIAWNSNNLDSKVGGNYNYLYRLFRKSNLKPFERDISTEIYQAGSTPCNGVEGFNCYFPLQSYGFQPTNGVGYQPYRVVVLSFELLHAPATVC:LADEYISEEEKAKLSPGELAQLEKQIAEQEEERRKYEAELLEKELKALLE	11.797466024701222	0.3789534318925205	83.69221496582031	0.7338561415672302	11.464842796325684	27.94499969482422	19.17285919189453
spikerbd-binder-50-nr2-run-1_result_1	15	SNLCPFGEVFNATRFASVYAWNRKRISNCVADYSVLYNSASFSTFKCYGVSPTKLNDLCFTNVYADSFVIRGDEVRQIAPGQTGKIADYNYKLPDDFTGCVIAWNSNNLDSKVGGNYNYLYRLFRKSNLKPFERDISTEIYQAGSTPCNGVEGFNCYFPLQSYGFQPTNGVGYQPYRVVVLSFELLHAPATVC:IAEEYISEEERKKLSPGELKELAEEIEKQEKEQAEREAEELKKTLESLLS	10.676610793448098	0.35863561194700233	82.24113464355469	0.7348601818084717	11.355008125305176	27.52992820739746	16.89559555053711
spikerbd-binder-50-nr2-run-1_result_1	16	PNLCPFGEVFNATRFASVYAWNRKRISNCVADYSVLYNSASFSTFKCYGVSPTKLNDLCFTNVYADSFVIRGDEVRQIAPGQTGKIADYNYKLPDDFTGCVIAWNSNNLDSKVGGNYNYLYRLFRKSNLKPFERDISTEIYQAGSTPCNGVEGFNCYFPLQSYGFQPTNGVGYQPYRVVVLSFELLHAPATVC:IADEYISEEEKAKLSPEELEKLAAEIAAQEAAAAAAEAAAAAATLSALLS	6.683464038943425	0.5721461351982416	80.46759033203125	0.7342265844345093	11.149709701538086	26.84733009338379	15.936229705810547
spikerbd-binder-50-nr2-run-1_result_1	17	SNLCPFGEVFNATRFASVYAWNRKRISNCVADYSVLYNSASFSTFKCYGVSPTKLNDLCFTNVYADSFVIRGDEVRQIAPGQTGKIADYNYKLPDDFTGCVIAWNSNNLDSKVGGNYNYLYRLFRKSNLKPFERDISTEIYQAGSTPCNGVEGFNCYFPLQSYGFQPTNGVGYQPYRVVVLSFELLHAPATVC:LADEYISEEERAKLPEEELAERAAQIAEQEAAAAAAAAAQAAETLSALLS	13.279337717199358	0.2636419650536623	81.39081573486328	0.7346745729446411	11.1851167678833	27.010662078857422	16.67227554321289
spikerbd-binder-50-nr2-run-1_result_1	18	SNLCPFGEVFNATRFASVYAWNRKRISNCVADYSVLYNSASFSTFKCYGVSPTKLNDLCFTNVYADSFVIRGDEVRQIAPGQTGKIADYNYKLPDDFTGCVIAWNSNNLDSKVGGNYNYLYRLFRKSNLKPFERDISTEIYQAGSTPCNGVEGFNCYFPLQSYGFQPTNGVGYQPYRVVVLSFELLHAPATVC:LADEYITPEEKAKLSPEELAELAAEIAAQEAAAKAYAAQQAKETLSALLS	12.081924770631492	0.29612317410564476	79.98703002929688	0.7349728345870972	11.176021575927734	26.885007858276367	16.535608291625977
spikerbd-binder-50-nr2-run-1_result_1	19	SNLCPFGEVFNATRFASVYAWNRKRISNCVADYSVLYNSASFSTFKCYGVSPTKLNDLCFTNVYADSFVIRGDEVRQIAPGQTGKIADYNYKLPDDFTGCVIAWNSNNLDSKVGGNYNYLYRLFRKSNLKPFERDISTEIYQAGSTPCNGVEGFNCYFPLQSYGFQPTNGVGYQPYRVVVLSFELLHAPATVC:LLDEHISEEERAKLSPEELEELAAQIAAQEAAAAAAAAAQAAATLSALLS	12.97142069067511	0.2704282064374619	83.60187530517578	0.7348632216453552	11.18240737915039	27.014911651611328	16.750747680664062
spikerbd-binder-50-nr2-run-1_result_1	20	SNLCPFGEVFNATRFASVYAWNRKRISNCVADYSVLYNSASFSTFKCYGVSPTKLNDLCFTNVYADSFVIRGDEVRQIAPGQTGKIADYNYKLPDDFTGCVIAWNSNNLDSKVGGNYNYLYRLFRKSNLKPFERDISTEIYQAGSTPCNGVEGFNCYFPLQSYGFQPTNGVGYQPYRVVVLSFELLHAPATVC:LADEHISEEERAKLPPEELEKRAAEIAAQEAAAAAAAAAAAAKAASAALA	12.157953254223884	0.3071007260428157	74.5466079711914	0.7329025864601135	11.300305366516113	27.001022338867188	17.005355834960938
spikerbd-binder-50-nr2-run-1_result_1	21	ANLCPFGEVFNATRFASVYAWNRKRISNCVADYSVLYNSASFSTFKCYGVSPTKLNDLCFTNVYADSFVIRGDEVRQIAPGQTGKIADYNYKLPDDFTGCVIAWNSNNLDSKVGGNYNYLYRLFRKSNLKPFERDISTEIYQAGSTPCNGVEGFNCYFPLQSYGFQPTNGVGYQPYRVVVLSFELLHAPATVC:IADEYISEEEKAKLSPEELKKLAAEIEAQEKAAAAAAAAEAAKTAAALAS	6.333570971306809	0.6482441770944838	80.99713897705078	0.73578941822052	11.063750267028809	26.666343688964844	16.744522094726562
spikerbd-binder-50-nr2-run-1_result_1	22	SNLCPFGEVFNATRFASVYAWNRKRISNCVADYSVLYNSASFSTFKCYGVSPTKLNDLCFTNVYADSFVIRGDEVRQIAPGQTGKIADYNYKLPDDFTGCVIAWNSNNLDSKVGGNYNYLYRLFRKSNLKPFERDISTEIYQAGSTPCNGVEGFNCYFPLQSYGFQPTNGVGYQPYRVVVLSFELLHAPATVC:LADEYISEEEKAKLSPEELAALAAEIEAQAAAAAAAAAAQAAATNAAAAA	11.286900201725341	0.35025248896115324	80.57878875732422	0.7333001494407654	11.092482566833496	26.558269500732422	14.871065139770508
spikerbd-binder-50-nr2-run-1_result_1	23	ENLCPFGEVFNATRFASVYAWNRKRISNCVADYSVLYNSASFSTFKCYGVSPTKLNDLCFTNVYADSFVIRGDEVRQIAPGQTGKIADYNYKLPDDFTGCVIAWNSNNLDSKVGGNYNYLYRLFRKSNLKPFERDISTEIYQAGSTPCNGVEGFNCYFPLQSYGFQPTNGVGYQPYRVVVLSFELLHAPATVC:IADDYITPEEKAKLSPEELAARAAEIEAAEAAAAAAAAAEAAATAAAALA	8.272518789597408	0.526362495801909	85.39840698242188	0.7311040163040161	11.145347595214844	26.753061294555664	16.439342498779297
spikerbd-binder-50-nr2-run-1_result_1	24	SNLCPFGEVFNATRFASVYAWNRKRISNCVADYSVLYNSASFSTFKCYGVSPTKLNDLCFTNVYADSFVIRGDEVRQIAPGQTGKIADYNYKLPDDFTGCVIAWNSNNLDSKVGGNYNYLYRLFRKSNLKPFERDISTEIYQAGSTPCNGVEGFNCYFPLQSYGFQPTNGVGYQPYRVVVLSFELLHAPATVC:LADEYISEEERAKLSPEELERLAKEIEEQEAAQAAYDAELAAKVNSALSS	7.514287074860724	0.5646935643125874	81.012939453125	0.734311580657959	11.363245010375977	27.51682472229004	17.141620635986328
spikerbd-binder-50-nr2-run-1_result_1	25	SNLCPFGEVFNATRFASVYAWNRKRISNCVADYSVLYNSASFSTFKCYGVSPTKLNDLCFTNVYADSFVIRGDEVRQIAPGQTGKIADYNYKLPDDFTGCVIAWNSNNLDSKVGGNYNYLYRLFRKSNLKPFERDISTEIYQAGSTPCNGVEGFNCYFPLQSYGFQPTNGVGYQPYRVVVLSFELLHAPATVC:LADEYISEEERKKLSPEELEKRAKEIAEAEAAAEAAAAAEAAATLSALLA	10.199118444193916	0.3957803836666537	81.45624542236328	0.7352403402328491	11.124283790588379	26.799413681030273	15.938098907470703
spikerbd-binder-50-nr2-run-1_result_1	26	SNLCPFGEVFNATRFASVYAWNRKRISNCVADYSVLYNSASFSTFKCYGVSPTKLNDLCFTNVYADSFVIRGDEVRQIAPGQTGKIADYNYKLPDDFTGCVIAWNSNNLDSKVGGNYNYLYRLFRKSNLKPFERDISTEIYQAGSTPCNGVEGFNCYFPLQSYGFQPTNGVGYQPYRVVVLSFELLHAPATVC:IADEYISEEEKAKLSPEELEKLAKEIEEQEKAAAEAAAAEKAATEAAANS	5.148027244741855	0.7101689401356975	80.35234832763672	0.7357137799263	11.158857345581055	26.972820281982422	16.998611450195312
spikerbd-binder-50-nr2-run-1_result_1	27	SNLCPFGEVFNATRFASVYAWNRKRISNCVADYSVLYNSASFSTFKCYGVSPTKLNDLCFTNVYADSFVIRGDEVRQIAPGQTGKIADYNYKLPDDFTGCVIAWNSNNLDSKVGGNYNYLYRLFRKSNLKPFERDISTEIYQAGSTPCNGVEGFNCYFPLQSYGFQPTNGVGYQPYRVVVLSFELLHAPATVC:LAEEHISEEEKAKLSPEELEKLAAEIAAQEAAAQAAAAAAAAATLSALLS	9.841168879701153	0.3931795933149815	75.24532318115234	0.7357912659645081	11.19737434387207	26.7821102142334	16.550161361694336
spikerbd-binder-50-nr2-run-1_result_1	28	ENLCPFGEVFNATRFASVYAWNRKRISNCVADYSVLYNSASFSTFKCYGVSPTKLNDLCFTNVYADSFVIRGDEVRQIAPGQTGKIADYNYKLPDDFTGCVIAWNSNNLDSKVGGNYNYLYRLFRKSNLKPFERDISTEIYQAGSTPCNGVEGFNCYFPLQSYGFQPTNGVGYQPYRVVVLSFELLHAPATVC:LADEHISEEERAKLPPEELAAREAEIAAQAAAAAAAAAAEAAATLSALLS	12.434737140251986	0.2932252778154314	78.79901885986328	0.7332743406295776	11.290207862854004	27.090089797973633	14.162009239196777
spikerbd-binder-50-nr2-run-1_result_1	29	SNLCPFGEVFNATRFASVYAWNRKRISNCVADYSVLYNSASFSTFKCYGVSPTKLNDLCFTNVYADSFVIRGDEVRQIAPGQTGKIADYNYKLPDDFTGCVIAWNSNNLDSKVGGNYNYLYRLFRKSNLKPFERDISTEIYQAGSTPCNGVEGFNCYFPLQSYGFQPTNGVGYQPYRVVVLSFELLHAPATVC:IADEYISEEEKAKLSPEELAELAAEIEKQEAEKAAYEAALKAATEAAASA	8.103199986468793	0.5359997434170479	85.04031372070312	0.7328083515167236	11.394041061401367	27.793962478637695	18.13810157775879
spikerbd-binder-50-nr2-run-1_result_1	30	SNLCPFGEVFNATRFASVYAWNRKRISNCVADYSVLYNSASFSTFKCYGVSPTKLNDLCFTNVYADSFVIRGDEVRQIAPGQTGKIADYNYKLPDDFTGCVIAWNSNNLDSKVGGNYNYLYRLFRKSNLKPFERDISTEIYQAGSTPCNGVEGFNCYFPLQSYGFQPTNGVGYQPYRVVVLSFELLHAPATVC:IADEYISEEERAKLTPEELAARAAEIEAQEAAAAAAAAALAAKTAAAAAA	8.150534909460697	0.516902799266259	84.49275970458984	0.7318626642227173	11.181008338928223	26.985937118530273	15.316880226135254
spikerbd-binder-50-nr2-run-1_result_1	31	SNLCPFGEVFNATRFASVYAWNRKRISNCVADYSVLYNSASFSTFKCYGVSPTKLNDLCFTNVYADSFVIRGDEVRQIAPGQTGKIADYNYKLPDDFTGCVIAWNSNNLDSKVGGNYNYLYRLFRKSNLKPFERDISTEIYQAGSTPCNGVEGFNCYFPLQSYGFQPTNGVGYQPYRVVVLSFELLHAPATVC:LADEYISEEERAKLSPEELKELEAQIKEQEAAAKAYAAEQAAKTLSALLS	6.001655152774325	0.6273581212738947	79.3358383178711	0.7349523305892944	11.283185005187988	27.264616012573242	17.268146514892578
spikerbd-binder-50-nr2-run-1_result_1	32	SNLCPFGEVFNATRFASVYAWNRKRISNCVADYSVLYNSASFSTFKCYGVSPTKLNDLCFTNVYADSFVIRGDEVRQIAPGQTGKIADYNYKLPDDFTGCVIAWNSNNLDSKVGGNYNYLYRLFRKSNLKPFERDISTEIYQAGSTPCNGVEGFNCYFPLQSYGFQPTNGVGYQPYRVVVLSFELLHAPATVC:VAEEHISEEEAAKLSPEELAKRAAEIEAQEAAAAAAAAAEAAATLSALLS	5.517935843533013	0.7145881066224669	75.18904113769531	0.7367132306098938	11.06213092803955	26.443115234375	15.315435409545898
spikerbd-binder-50-nr2-run-1_result_1	33	SNLCPFGEVFNATRFASVYAWNRKRISNCVADYSVLYNSASFSTFKCYGVSPTKLNDLCFTNVYADSFVIRGDEVRQIAPGQTGKIADYNYKLPDDFTGCVIAWNSNNLDSKVGGNYNYLYRLFRKSNLKPFERDISTEIYQAGSTPCNGVEGFNCYFPLQSYGFQPTNGVGYQPYRVVVLSFELLHAPATVC:IADEHISEEERAKLSPEELAKRAAEIEAQEAAAAAAAAAAAAATEAAAAA	6.955935883767434	0.5979350208862072	80.37210083007812	0.7327847480773926	11.083736419677734	26.545879364013672	15.83272933959961
spikerbd-binder-50-nr2-run-1_result_1	34	SNLCPFGEVFNATRFASVYAWNRKRISNCVADYSVLYNSASFSTFKCYGVSPTKLNDLCFTNVYADSFVIRGDEVRQIAPGQTGKIADYNYKLPDDFTGCVIAWNSNNLDSKVGGNYNYLYRLFRKSNLKPFERDISTEIYQAGSTPCNGVEGFNCYFPLQSYGFQPTNGVGYQPYRVVVLSFELLHAPATVC:LLDEYISEEERKKLSPEELEKIAAEIEAQEKAKQEADAAAAKATLSALLS	12.678733912115966	0.2878613661923145	83.47563934326172	0.7349498867988586	11.283988952636719	27.364694595336914	16.719303131103516
spikerbd-binder-50-nr2-run-1_result_1	35	SNLCPFGEVFNATRFASVYAWNRKRISNCVADYSVLYNSASFSTFKCYGVSPTKLNDLCFTNVYADSFVIRGDEVRQIAPGQTGKIADYNYKLPDDFTGCVIAWNSNNLDSKVGGNYNYLYRLFRKSNLKPFERDISTEIYQAGSTPCNGVEGFNCYFPLQSYGFQPTNGVGYQPYRVVVLSFELLHAPATVC:LLDEYISEEERAKLPPEELAKRAAEIAAAEAAAAAAAAAEAAAAAAAAAA	7.5953405186162835	0.5949547214495096	84.32642364501953	0.7269165515899658	11.333782196044922	27.17839241027832	13.609307289123535
spikerbd-binder-50-nr2-run-1_result_1	36	SNLCPFGEVFNATRFASVYAWNRKRISNCVADYSVLYNSASFSTFKCYGVSPTKLNDLCFTNVYADSFVIRGDEVRQIAPGQTGKIADYNYKLPDDFTGCVIAWNSNNLDSKVGGNYNYLYRLFRKSNLKPFERDISTEIYQAGSTPCNGVEGFNCYFPLQSYGFQPTNGVGYQPYRVVVLSFELLHAPATVC:LADEHISEEERAKLSPEKLAELAAQIAEQEAAAAAAAAAAAAATLAALLS	10.033953961837913	0.39108492147023777	74.3193130493164	0.7338085174560547	11.301331520080566	26.96718406677246	16.69022560119629
spikerbd-binder-50-nr2-run-1_result_1	37	ENLCPFGEVFNATRFASVYAWNRKRISNCVADYSVLYNSASFSTFKCYGVSPTKLNDLCFTNVYADSFVIRGDEVRQIAPGQTGKIADYNYKLPDDFTGCVIAWNSNNLDSKVGGNYNYLYRLFRKSNLKPFERDISTEIYQAGSTPCNGVEGFNCYFPLQSYGFQPTNGVGYQPYRVVVLSFELLHAPATVC:ILDDYISEEEKAKLSPEELKKRAAEIEAQEAARAAYDAELAKKTLSALLS	6.496033678813967	0.7069649762878728	83.70825958251953	0.7358198165893555	11.010564804077148	26.434206008911133	15.231311798095703
spikerbd-binder-50-nr2-run-1_result_1	38	ENLCPFGEVFNATRFASVYAWNRKRISNCVADYSVLYNSASFSTFKCYGVSPTKLNDLCFTNVYADSFVIRGDEVRQIAPGQTGKIADYNYKLPDDFTGCVIAWNSNNLDSKVGGNYNYLYRLFRKSNLKPFERDISTEIYQAGSTPCNGVEGFNCYFPLQSYGFQPTNGVGYQPYRVVVLSFELLHAPATVC:LADEHISEEERAKLSPEELKKRAEEIAAQEAAAAAAAAKQAAETAAAAAA	12.489923902412764	0.29864698349047664	77.52507019042969	0.7354862093925476	11.075160026550293	26.46084213256836	14.71034049987793
spikerbd-binder-50-nr2-run-1_result_1	39	SNLCPFGEVFNATRFASVYAWNRKRISNCVADYSVLYNSASFSTFKCYGVSPTKLNDLCFTNVYADSFVIRGDEVRQIAPGQTGKIADYNYKLPDDFTGCVIAWNSNNLDSKVGGNYNYLYRLFRKSNLKPFERDISTEIYQAGSTPCNGVEGFNCYFPLQSYGFQPTNGVGYQPYRVVVLSFELLHAPATVC:ILEEHVSEEERKKLTPEELKEIEAQIKAQEAAAAAAAAAAAAAAASAAAA	6.771284837235016	0.5889767797113735	74.7796630859375	0.7291314601898193	11.277243614196777	26.723302841186523	16.606189727783203
spikerbd-binder-50-nr2-run-1_result_1	40	SNLCPFGEVFNATRFASVYAWNRKRISNCVADYSVLYNSASFSTFKCYGVSPTKLNDLCFTNVYADSFVIRGDEVRQIAPGQTGKIADYNYKLPDDFTGCVIAWNSNNLDSKVGGNYNYLYRLFRKSNLKPFERDISTEIYQAGSTPCNGVEGFNCYFPLQSYGFQPTNGVGYQPYRVVVLSFELLHAPATVC:IADEYISEEERKKLTPEELEKRAAEIKAQEEAAAAYNAELAKKTLAAALS	7.711336698730332	0.5280052139991996	81.43956756591797	0.734416127204895	11.263842582702637	27.252790451049805	17.87181282043457
spikerbd-binder-50-nr2-run-1_result_1	41	SNLCPFGEVFNATRFASVYAWNRKRISNCVADYSVLYNSASFSTFKCYGVSPTKLNDLCFTNVYADSFVIRGDEVRQIAPGQTGKIADYNYKLPDDFTGCVIAWNSNNLDSKVGGNYNYLYRLFRKSNLKPFERDISTEIYQAGSTPCNGVEGFNCYFPLQSYGFQPTNGVGYQPYRVVVLSFELLHAPATVC:LADEHISEEERAKLTPEELAKLEAEIAAQEAAQAAYDAQLAAETQAAAQA	7.362365926400472	0.5545272796872173	79.17471313476562	0.7343881130218506	11.330864906311035	27.39859962463379	17.765125274658203
spikerbd-binder-50-nr2-run-1_result_1	42	SNLCPFGEVFNATRFASVYAWNRKRISNCVADYSVLYNSASFSTFKCYGVSPTKLNDLCFTNVYADSFVIRGDEVRQIAPGQTGKIADYNYKLPDDFTGCVIAWNSNNLDSKVGGNYNYLYRLFRKSNLKPFERDISTEIYQAGSTPCNGVEGFNCYFPLQSYGFQPTNGVGYQPYRVVVLSFELLHAPATVC:LADEYISEEEKAKLSPEELAKLAAEIAAQEAARAAYDAALAKAVLSALLN	10.006003481267225	0.3796914575121838	81.2309341430664	0.7342742085456848	11.336036682128906	27.43935775756836	16.87220001220703
spikerbd-binder-50-nr2-run-1_result_1	43	SNLCPFGEVFNATRFASVYAWNRKRISNCVADYSVLYNSASFSTFKCYGVSPTKLNDLCFTNVYADSFVIRGDEVRQIAPGQTGKIADYNYKLPDDFTGCVIAWNSNNLDSKVGGNYNYLYRLFRKSNLKPFERDISTEIYQAGSTPCNGVEGFNCYFPLQSYGFQPTNGVGYQPYRVVVLSFELLHAPATVC:VADEYISEEERAKLSPEKLAELAAAIEAQEKAAEEAAAAEAEKTLNALLS	5.6492319712285495	0.6932366290057728	79.2826919555664	0.7350715398788452	11.2797212600708	27.28713035583496	18.300254821777344
spikerbd-binder-50-nr2-run-1_result_1	44	SNLCPFGEVFNATRFASVYAWNRKRISNCVADYSVLYNSASFSTFKCYGVSPTKLNDLCFTNVYADSFVIRGDEVRQIAPGQTGKIADYNYKLPDDFTGCVIAWNSNNLDSKVGGNYNYLYRLFRKSNLKPFERDISTEIYQAGSTPCNGVEGFNCYFPLQSYGFQPTNGVGYQPYRVVVLSFELLHAPATVC:IADEYISEEEKAKLTPEELAKRAAEIEEQEAARKAYEEELKAKLESALNS	10.765314330544406	0.44378012323504684	86.3243179321289	0.7330917119979858	11.474762916564941	28.058626174926758	20.574363708496094
spikerbd-binder-50-nr2-run-1_result_1	45	SNLCPFGEVFNATRFASVYAWNRKRISNCVADYSVLYNSASFSTFKCYGVSPTKLNDLCFTNVYADSFVIRGDEVRQIAPGQTGKIADYNYKLPDDFTGCVIAWNSNNLDSKVGGNYNYLYRLFRKSNLKPFERDISTEIYQAGSTPCNGVEGFNCYFPLQSYGFQPTNGVGYQPYRVVVLSFELLHAPATVC:LADEYISEEERAKLSPEELAELAAQIEAQEQAQAAADAALAAATLNALLS	11.288601277126283	0.33545764993608096	81.20555114746094	0.7350900173187256	11.17221736907959	26.924726486206055	16.576465606689453
spikerbd-binder-50-nr2-run-1_result_1	46	SNLCPFGEVFNATRFASVYAWNRKRISNCVADYSVLYNSASFSTFKCYGVSPTKLNDLCFTNVYADSFVIRGDEVRQIAPGQTGKIADYNYKLPDDFTGCVIAWNSNNLDSKVGGNYNYLYRLFRKSNLKPFERDISTEIYQAGSTPCNGVEGFNCYFPLQSYGFQPTNGVGYQPYRVVVLSFELLHAPATVC:ILDEHISEEEKAKLPEEELAKLAAEIEAQEAAQKAYDAALAEKVNSALNA	8.675220951303793	0.4979059649553999	85.63152313232422	0.73329758644104	11.412405014038086	27.835886001586914	18.10630989074707
spikerbd-binder-50-nr2-run-1_result_1	47	SNLCPFGEVFNATRFASVYAWNRKRISNCVADYSVLYNSASFSTFKCYGVSPTKLNDLCFTNVYADSFVIRGDEVRQIAPGQTGKIADYNYKLPDDFTGCVIAWNSNNLDSKVGGNYNYLYRLFRKSNLKPFERDISTEIYQAGSTPCNGVEGFNCYFPLQSYGFQPTNGVGYQPYRVVVLSFELLHAPATVC:LLDEYISEEEKAKLTPEELEELEKQIKEQEAAAEAAAAAEAAATLAALLS	12.319569957523575	0.29192125128374163	82.44087982177734	0.7336183786392212	11.295312881469727	27.30884552001953	14.321157455444336
spikerbd-binder-50-nr2-run-1_result_1	48	SNLCPFGEVFNATRFASVYAWNRKRISNCVADYSVLYNSASFSTFKCYGVSPTKLNDLCFTNVYADSFVIRGDEVRQIAPGQTGKIADYNYKLPDDFTGCVIAWNSNNLDSKVGGNYNYLYRLFRKSNLKPFERDISTEIYQAGSTPCNGVEGFNCYFPLQSYGFQPTNGVGYQPYRVVVLSFELLHAPATVC:LAEEHISEEEAKKLSPEELKKLAEEIEKQEKERKEYEEKLKKETESALNS	5.241025140246532	0.7252006467482549	80.18820190429688	0.7359637022018433	11.351456642150879	27.50619125366211	18.511295318603516
spikerbd-binder-50-nr2-run-1_result_1	49	SNLCPFGEVFNATRFASVYAWNRKRISNCVADYSVLYNSASFSTFKCYGVSPTKLNDLCFTNVYADSFVIRGDEVRQIAPGQTGKIADYNYKLPDDFTGCVIAWNSNNLDSKVGGNYNYLYRLFRKSNLKPFERDISTEIYQAGSTPCNGVEGFNCYFPLQSYGFQPTNGVGYQPYRVVVLSFELLHAPATVC:LLDEHISEEEKAKLSPEELEKLAKEIEAQAAAAAAAAAAEAAKTLSAALS	11.578446482850989	0.318529789695587	80.98491668701172	0.7346437573432922	11.264446258544922	27.18138885498047	15.822443008422852
spikerbd-binder-50-nr2-run-1_result_1	50	SNLCPFGEVFNATRFASVYAWNRKRISNCVADYSVLYNSASFSTFKCYGVSPTKLNDLCFTNVYADSFVIRGDEVRQIAPGQTGKIADYNYKLPDDFTGCVIAWNSNNLDSKVGGNYNYLYRLFRKSNLKPFERDISTEIYQAGSTPCNGVEGFNCYFPLQSYGFQPTNGVGYQPYRVVVLSFELLHAPATVC:ILDEYISEEEKAKLSPEELAKRAAEIAAQEAAAAAAAAAAAAATAAAAAA	8.682953858777713	0.46798293826198545	84.31979370117188	0.7273816466331482	11.229917526245117	26.75971794128418	15.630592346191406
spikerbd-binder-50-nr2-run-1_result_1	51	SNLCPFGEVFNATRFASVYAWNRKRISNCVADYSVLYNSASFSTFKCYGVSPTKLNDLCFTNVYADSFVIRGDEVRQIAPGQTGKIADYNYKLPDDFTGCVIAWNSNNLDSKVGGNYNYLYRLFRKSNLKPFERDISTEIYQAGSTPCNGVEGFNCYFPLQSYGFQPTNGVGYQPYRVVVLSFELLHAPATVC:LAEEYISEEERKELTPEELKKLAEEIEKQEKERAEYEAKLAKETLSALLS	8.946344554312962	0.43758612995844154	80.64422607421875	0.7340131998062134	11.407341003417969	27.640464782714844	18.37061882019043
spikerbd-binder-50-nr2-run-1_result_1	52	SNLCPFGEVFNATRFASVYAWNRKRISNCVADYSVLYNSASFSTFKCYGVSPTKLNDLCFTNVYADSFVIRGDEVRQIAPGQTGKIADYNYKLPDDFTGCVIAWNSNNLDSKVGGNYNYLYRLFRKSNLKPFERDISTEIYQAGSTPCNGVEGFNCYFPLQSYGFQPTNGVGYQPYRVVVLSFELLHAPATVC:LLDEYISEEEKAKLTPEELEKLAKQIAEQEAAAQAALAQQLAETLNALLS	11.789463202443528	0.3116650565843056	85.07568359375	0.7343904972076416	11.3612699508667	27.64076042175293	18.094446182250977
spikerbd-binder-50-nr2-run-1_result_1	53	SNLCPFGEVFNATRFASVYAWNRKRISNCVADYSVLYNSASFSTFKCYGVSPTKLNDLCFTNVYADSFVIRGDEVRQIAPGQTGKIADYNYKLPDDFTGCVIAWNSNNLDSKVGGNYNYLYRLFRKSNLKPFERDISTEIYQAGSTPCNGVEGFNCYFPLQSYGFQPTNGVGYQPYRVVVLSFELLHAPATVC:ILDEYISEEEKAKLSPEELKKLEAEIKEQEEARRKYEQELLEKTLSALLS	10.106798659278253	0.4887905068695518	86.43287658691406	0.7336222529411316	11.413352012634277	27.82054328918457	19.76437759399414
spikerbd-binder-50-nr2-run-1_result_1	54	ANLCPFGEVFNATRFASVYAWNRKRISNCVADYSVLYNSASFSTFKCYGVSPTKLNDLCFTNVYADSFVIRGDEVRQIAPGQTGKIADYNYKLPDDFTGCVIAWNSNNLDSKVGGNYNYLYRLFRKSNLKPFERDISTEIYQAGSTPCNGVEGFNCYFPLQSYGFQPTNGVGYQPYRVVVLSFELLHAPATVC:LADEHISEEERAKLTPEELAKRAAEIEAQAAAQAAYEAELAAATEAAAAA	12.248089406310815	0.338294244573684	79.76051330566406	0.7333083152770996	11.334070205688477	27.34904670715332	15.612278938293457
spikerbd-binder-50-nr2-run-1_result_1	55	SNLCPFGEVFNATRFASVYAWNRKRISNCVADYSVLYNSASFSTFKCYGVSPTKLNDLCFTNVYADSFVIRGDEVRQIAPGQTGKIADYNYKLPDDFTGCVIAWNSNNLDSKVGGNYNYLYRLFRKSNLKPFERDISTEIYQAGSTPCNGVEGFNCYFPLQSYGFQPTNGVGYQPYRVVVLSFELLHAPATVC:LLDEYISEEERAELTPEELEERAAEIAAQEAAKAAYDAALAAAVNSALSS	12.649218577931642	0.29436812226818193	86.70560455322266	0.7339569926261902	11.143342971801758	26.966796875	16.931249618530273
spikerbd-binder-50-nr2-run-1_result_1	56	ENLCPFGEVFNATRFASVYAWNRKRISNCVADYSVLYNSASFSTFKCYGVSPTKLNDLCFTNVYADSFVIRGDEVRQIAPGQTGKIADYNYKLPDDFTGCVIAWNSNNLDSKVGGNYNYLYRLFRKSNLKPFERDISTEIYQAGSTPCNGVEGFNCYFPLQSYGFQPTNGVGYQPYRVVVLSFELLHAPATVC:LLDEHISEEERAKLSPAELEERAAEIAAQEAAAAAAAAAEAAATLSALLA	12.818435485247646	0.2832243241154309	86.4732437133789	0.7331861257553101	11.237249374389648	27.228023529052734	13.935839653015137
spikerbd-binder-50-nr2-run-1_result_1	57	SNLCPFGEVFNATRFASVYAWNRKRISNCVADYSVLYNSASFSTFKCYGVSPTKLNDLCFTNVYADSFVIRGDEVRQIAPGQTGKIADYNYKLPDDFTGCVIAWNSNNLDSKVGGNYNYLYRLFRKSNLKPFERDISTEIYQAGSTPCNGVEGFNCYFPLQSYGFQPTNGVGYQPYRVVVLSFELLHAPATVC:IADEYISEEERAKLSPEELEKRAAEIEAAEKAAEEAAAAEAKKTLSALLS	9.403314323011939	0.5689516851686903	81.89356994628906	0.7342339158058167	11.322162628173828	27.471670150756836	17.995018005371094
spikerbd-binder-50-nr2-run-1_result_1	58	ENLCPFGEVFNATRFASVYAWNRKRISNCVADYSVLYNSASFSTFKCYGVSPTKLNDLCFTNVYADSFVIRGDEVRQIAPGQTGKIADYNYKLPDDFTGCVIAWNSNNLDSKVGGNYNYLYRLFRKSNLKPFERDISTEIYQAGSTPCNGVEGFNCYFPLQSYGFQPTNGVGYQPYRVVVLSFELLHAPATVC:IADEYISEEEKAKLTPEELEELAKEIKEQEEARRKYEEELKKKVQSALES	6.530959390067583	0.6585855295039245	82.3520278930664	0.7336186766624451	11.431147575378418	27.733619689941406	20.347021102905273
spikerbd-binder-50-nr2-run-1_result_1	59	SNLCPFGEVFNATRFASVYAWNRKRISNCVADYSVLYNSASFSTFKCYGVSPTKLNDLCFTNVYADSFVIRGDEVRQIAPGQTGKIADYNYKLPDDFTGCVIAWNSNNLDSKVGGNYNYLYRLFRKSNLKPFERDISTEIYQAGSTPCNGVEGFNCYFPLQSYGFQPTNGVGYQPYRVVVLSFELLHAPATVC:IADEYISDEEKAKLSPEELEARAAEIKKQEEEQAAYDAALAEKVNSALSS	6.009829572661269	0.7284942300828701	82.21759796142578	0.7367522120475769	10.958573341369629	26.23406219482422	13.093900680541992
spikerbd-binder-50-nr2-run-1_result_1	60	SNLCPFGEVFNATRFASVYAWNRKRISNCVADYSVLYNSASFSTFKCYGVSPTKLNDLCFTNVYADSFVIRGDEVRQIAPGQTGKIADYNYKLPDDFTGCVIAWNSNNLDSKVGGNYNYLYRLFRKSNLKPFERDISTEIYQAGSTPCNGVEGFNCYFPLQSYGFQPTNGVGYQPYRVVVLSFELLHAPATVC:LLDEYISEEEKAKLTPEELEKLAAEIKAQEEARKAAEAAEAAETLAALLS	12.452560836058824	0.3608289792967488	84.68614959716797	0.7331763505935669	11.376652717590332	27.694164276123047	17.485124588012695
spikerbd-binder-50-nr2-run-1_result_1	61	SNLCPFGEVFNATRFASVYAWNRKRISNCVADYSVLYNSASFSTFKCYGVSPTKLNDLCFTNVYADSFVIRGDEVRQIAPGQTGKIADYNYKLPDDFTGCVIAWNSNNLDSKVGGNYNYLYRLFRKSNLKPFERDISTEIYQAGSTPCNGVEGFNCYFPLQSYGFQPTNGVGYQPYRVVVLSFELLHAPATVC:ILDEYISEEEKAKLTPEELAKLEAEIKAQEAAQKAYDAELAKKVLSALLS	4.76706988720008	0.7516538753366594	82.56919860839844	0.7338659167289734	11.390623092651367	27.64396858215332	18.632463455200195
spikerbd-binder-50-nr2-run-1_result_1	62	SNLCPFGEVFNATRFASVYAWNRKRISNCVADYSVLYNSASFSTFKCYGVSPTKLNDLCFTNVYADSFVIRGDEVRQIAPGQTGKIADYNYKLPDDFTGCVIAWNSNNLDSKVGGNYNYLYRLFRKSNLKPFERDISTEIYQAGSTPCNGVEGFNCYFPLQSYGFQPTNGVGYQPYRVVVLSFELLHAPATVC:LLDEYISEEERAKLSPEELAELAAEIEAQAAAAAAAAAAEAAATLSALLA	13.45599746360665	0.25893791172799624	85.21531677246094	0.7342123985290527	11.090609550476074	26.718727111816406	15.1819486618042
spikerbd-binder-50-nr2-run-1_result_1	63	SNLCPFGEVFNATRFASVYAWNRKRISNCVADYSVLYNSASFSTFKCYGVSPTKLNDLCFTNVYADSFVIRGDEVRQIAPGQTGKIADYNYKLPDDFTGCVIAWNSNNLDSKVGGNYNYLYRLFRKSNLKPFERDISTEIYQAGSTPCNGVEGFNCYFPLQSYGFQPTNGVGYQPYRVVVLSFELLHAPATVC:IADEYISEEERAKLSPEELEKLTAEIEAQEAAKAAEEAAQAAATLAALLS	10.841665224096367	0.3583381382314098	83.05718231201172	0.7346521019935608	11.318047523498535	27.4783935546875	15.403705596923828
spikerbd-binder-50-nr2-run-1_result_1	64	DNLCPFGEVFNATRFASVYAWNRKRISNCVADYSVLYNSASFSTFKCYGVSPTKLNDLCFTNVYADSFVIRGDEVRQIAPGQTGKIADYNYKLPDDFTGCVIAWNSNNLDSKVGGNYNYLYRLFRKSNLKPFERDISTEIYQAGSTPCNGVEGFNCYFPLQSYGFQPTNGVGYQPYRVVVLSFELLHAPATVC:LADEYISEEEKAKLSPEKLAELAAQIAAQEAAAEAYQAELEAKVNAALNA	7.588019876406703	0.5538502537430753	80.69155883789062	0.7335264682769775	11.413535118103027	27.695995330810547	19.160240173339844
spikerbd-binder-50-nr2-run-1_result_1	65	SNLCPFGEVFNATRFASVYAWNRKRISNCVADYSVLYNSASFSTFKCYGVSPTKLNDLCFTNVYADSFVIRGDEVRQIAPGQTGKIADYNYKLPDDFTGCVIAWNSNNLDSKVGGNYNYLYRLFRKSNLKPFERDISTEIYQAGSTPCNGVEGFNCYFPLQSYGFQPTNGVGYQPYRVVVLSFELLHAPATVC:IADEYISEEEKAKLTPEELEKLAKEIAEQEAAAEAEEAARLKETLSKLLS	6.23938670257257	0.6695641328421021	75.7721939086914	0.7343661785125732	11.3988618850708	27.521947860717773	17.724365234375
spikerbd-binder-50-nr2-run-1_result_1	66	SNLCPFGEVFNATRFASVYAWNRKRISNCVADYSVLYNSASFSTFKCYGVSPTKLNDLCFTNVYADSFVIRGDEVRQIAPGQTGKIADYNYKLPDDFTGCVIAWNSNNLDSKVGGNYNYLYRLFRKSNLKPFERDISTEIYQAGSTPCNGVEGFNCYFPLQSYGFQPTNGVGYQPYRVVVLSFELLHAPATVC:LLDEYISEEEKAKLTPEELKKLAEEIKKQEEERKAYEAALKEKVESLLNS	9.627805474792934	0.530599869684688	86.83419799804688	0.7331514358520508	11.467530250549316	28.010263442993164	20.45740509033203
spikerbd-binder-50-nr2-run-1_result_1	67	SNLCPFGEVFNATRFASVYAWNRKRISNCVADYSVLYNSASFSTFKCYGVSPTKLNDLCFTNVYADSFVIRGDEVRQIAPGQTGKIADYNYKLPDDFTGCVIAWNSNNLDSKVGGNYNYLYRLFRKSNLKPFERDISTEIYQAGSTPCNGVEGFNCYFPLQSYGFQPTNGVGYQPYRVVVLSFELLHAPATVC:LLDEYISEEERKELTPEELEKRAAEIEAQEAAAAAAAAEQAKKTLSALLS	10.551123100072962	0.3767306642713715	82.86192321777344	0.7341369986534119	11.249921798706055	27.217376708984375	17.542699813842773
spikerbd-binder-50-nr2-run-1_result_1	68	ENLCPFGEVFNATRFASVYAWNRKRISNCVADYSVLYNSASFSTFKCYGVSPTKLNDLCFTNVYADSFVIRGDEVRQIAPGQTGKIADYNYKLPDDFTGCVIAWNSNNLDSKVGGNYNYLYRLFRKSNLKPFERDISTEIYQAGSTPCNGVEGFNCYFPLQSYGFQPTNGVGYQPYRVVVLSFELLHAPATVC:VADEYISPEERAKLSPEELAELAAQIEAQEAAAAAAAAAAAAAAAAAAAA	10.629383589724108	0.36899349730497566	81.63216400146484	0.7239217758178711	11.352548599243164	26.91090202331543	15.38416576385498
spikerbd-binder-50-nr2-run-1_result_1	69	SNLCPFGEVFNATRFASVYAWNRKRISNCVADYSVLYNSASFSTFKCYGVSPTKLNDLCFTNVYADSFVIRGDEVRQIAPGQTGKIADYNYKLPDDFTGCVIAWNSNNLDSKVGGNYNYLYRLFRKSNLKPFERDISTEIYQAGSTPCNGVEGFNCYFPLQSYGFQPTNGVGYQPYRVVVLSFELLHAPATVC:IADEYISEEERAKLTPEELAKREAEIAAQEAAAAAAAAAEAAATLSALLS	7.136951633536562	0.5729377184982773	81.00594329833984	0.7344341278076172	11.179137229919434	26.91692352294922	17.101720809936523
spikerbd-binder-50-nr2-run-1_result_1	70	SNLCPFGEVFNATRFASVYAWNRKRISNCVADYSVLYNSASFSTFKCYGVSPTKLNDLCFTNVYADSFVIRGDEVRQIAPGQTGKIADYNYKLPDDFTGCVIAWNSNNLDSKVGGNYNYLYRLFRKSNLKPFERDISTEIYQAGSTPCNGVEGFNCYFPLQSYGFQPTNGVGYQPYRVVVLSFELLHAPATVC:IADEYISEEERAKLSPEELEKRAAEIAAQEAAAAAAAAEEAKATLSALLS	10.333356566880678	0.38548064399445603	84.20757293701172	0.7346290946006775	11.170449256896973	27.050487518310547	17.41815185546875
spikerbd-binder-50-nr2-run-1_result_1	71	SNLCPFGEVFNATRFASVYAWNRKRISNCVADYSVLYNSASFSTFKCYGVSPTKLNDLCFTNVYADSFVIRGDEVRQIAPGQTGKIADYNYKLPDDFTGCVIAWNSNNLDSKVGGNYNYLYRLFRKSNLKPFERDISTEIYQAGSTPCNGVEGFNCYFPLQSYGFQPTNGVGYQPYRVVVLSFELLHAPATVC:IADEHISEEEKAKLSPEELEELAKEIEKQEAEKAAYDAQLAKETLSSLLS	10.356781560309651	0.3668691966597638	77.29877471923828	0.7341777086257935	11.48086166381836	27.760957717895508	17.861927032470703
spikerbd-binder-50-nr2-run-1_result_1	72	SNLCPFGEVFNATRFASVYAWNRKRISNCVADYSVLYNSASFSTFKCYGVSPTKLNDLCFTNVYADSFVIRGDEVRQIAPGQTGKIADYNYKLPDDFTGCVIAWNSNNLDSKVGGNYNYLYRLFRKSNLKPFERDISTEIYQAGSTPCNGVEGFNCYFPLQSYGFQPTNGVGYQPYRVVVLSFELLHAPATVC:LLEEHISEEEAAKLSPEELKEIAEEIEKQEKAAEAAEAEEAKKTLSALLS	8.47849637438887	0.5126376239428203	71.58242797851562	0.7357113361358643	11.380291938781738	27.39666748046875	17.035551071166992
spikerbd-binder-50-nr2-run-1_result_1	73	SNLCPFGEVFNATRFASVYAWNRKRISNCVADYSVLYNSASFSTFKCYGVSPTKLNDLCFTNVYADSFVIRGDEVRQIAPGQTGKIADYNYKLPDDFTGCVIAWNSNNLDSKVGGNYNYLYRLFRKSNLKPFERDISTEIYQAGSTPCNGVEGFNCYFPLQSYGFQPTNGVGYQPYRVVVLSFELLHAPATVC:VIDEYISEEERAKLSPEELKKREAEIKEAEAAAAAAAAAEKAAKEAAASA	9.041117811806282	0.5692636475502958	83.7957534790039	0.7336353659629822	11.329896926879883	27.565614700317383	17.890541076660156
spikerbd-binder-50-nr2-run-1_result_1	74	ENLCPFGEVFNATRFASVYAWNRKRISNCVADYSVLYNSASFSTFKCYGVSPTKLNDLCFTNVYADSFVIRGDEVRQIAPGQTGKIADYNYKLPDDFTGCVIAWNSNNLDSKVGGNYNYLYRLFRKSNLKPFERDISTEIYQAGSTPCNGVEGFNCYFPLQSYGFQPTNGVGYQPYRVVVLSFELLHAPATVC:LADEHISEEERAKLTPEELAELAAQIEAQAKAAAEAAAAQAAETLAALLS	9.13783022282507	0.4315238976690913	78.80848693847656	0.7349183559417725	11.304886817932129	27.259492874145508	17.085542678833008
spikerbd-binder-50-nr2-run-1_result_1	75	SNLCPFGEVFNATRFASVYAWNRKRISNCVADYSVLYNSASFSTFKCYGVSPTKLNDLCFTNVYADSFVIRGDEVRQIAPGQTGKIADYNYKLPDDFTGCVIAWNSNNLDSKVGGNYNYLYRLFRKSNLKPFERDISTEIYQAGSTPCNGVEGFNCYFPLQSYGFQPTNGVGYQPYRVVVLSFELLHAPATVC:ILDEYVSEEERKKLSPEELAKIEAEIKAQEAAAAAAEAAAAAAANSAANA	7.933309604893106	0.662497767382744	83.31903839111328	0.7337994575500488	11.13533878326416	26.890737533569336	15.806266784667969
spikerbd-binder-50-nr2-run-1_result_1	76	ENLCPFGEVFNATRFASVYAWNRKRISNCVADYSVLYNSASFSTFKCYGVSPTKLNDLCFTNVYADSFVIRGDEVRQIAPGQTGKIADYNYKLPDDFTGCVIAWNSNNLDSKVGGNYNYLYRLFRKSNLKPFERDISTEIYQAGSTPCNGVEGFNCYFPLQSYGFQPTNGVGYQPYRVVVLSFELLHAPATVC:IADEYISEEERKKLSPEELEKLEKEIKEQEEAKAKYDAELAAKVNSALSS	7.206012153973182	0.6276621035691132	83.43968200683594	0.7341181039810181	11.410984992980957	27.700481414794922	18.290822982788086
spikerbd-binder-50-nr2-run-1_result_1	77	SNLCPFGEVFNATRFASVYAWNRKRISNCVADYSVLYNSASFSTFKCYGVSPTKLNDLCFTNVYADSFVIRGDEVRQIAPGQTGKIADYNYKLPDDFTGCVIAWNSNNLDSKVGGNYNYLYRLFRKSNLKPFERDISTEIYQAGSTPCNGVEGFNCYFPLQSYGFQPTNGVGYQPYRVVVLSFELLHAPATVC:IADEYISEEEKAKLSPEELEKLAKEIEAQEAARKAYEAAEEARKNAALLS	9.764214124457212	0.5328286301915953	80.14034271240234	0.7341674566268921	11.338144302368164	27.501068115234375	16.836639404296875
spikerbd-binder-50-nr2-run-1_result_1	78	SNLCPFGEVFNATRFASVYAWNRKRISNCVADYSVLYNSASFSTFKCYGVSPTKLNDLCFTNVYADSFVIRGDEVRQIAPGQTGKIADYNYKLPDDFTGCVIAWNSNNLDSKVGGNYNYLYRLFRKSNLKPFERDISTEIYQAGSTPCNGVEGFNCYFPLQSYGFQPTNGVGYQPYRVVVLSFELLHAPATVC:LAEEHISEEERAKLTPEELEKLAAEIEAQEAAAAAYAAALAAETLSALLS	5.635122304309218	0.6538516042796302	77.23339080810547	0.735098123550415	11.285841941833496	27.165569305419922	18.07227325439453
spikerbd-binder-50-nr2-run-1_result_1	79	SNLCPFGEVFNATRFASVYAWNRKRISNCVADYSVLYNSASFSTFKCYGVSPTKLNDLCFTNVYADSFVIRGDEVRQIAPGQTGKIADYNYKLPDDFTGCVIAWNSNNLDSKVGGNYNYLYRLFRKSNLKPFERDISTEIYQAGSTPCNGVEGFNCYFPLQSYGFQPTNGVGYQPYRVVVLSFELLHAPATVC:ILDEYISEEERKKLSPEELERLKKEIEEREAAAAKEAAEEAAKTLSALLS	12.309298492539968	0.2964493568878128	83.24484252929688	0.73483806848526	11.36378288269043	27.611730575561523	19.225666046142578
spikerbd-binder-50-nr2-run-1_result_1	80	SNLCPFGEVFNATRFASVYAWNRKRISNCVADYSVLYNSASFSTFKCYGVSPTKLNDLCFTNVYADSFVIRGDEVRQIAPGQTGKIADYNYKLPDDFTGCVIAWNSNNLDSKVGGNYNYLYRLFRKSNLKPFERDISTEIYQAGSTPCNGVEGFNCYFPLQSYGFQPTNGVGYQPYRVVVLSFELLHAPATVC:LLEEYISEEEAAKLTPEELERRAAEIKQQEAEQQAYDAKLAQETLSSLLS	11.367818124564067	0.33560241915935224	79.99884796142578	0.7336767911911011	11.439223289489746	27.69681167602539	18.043071746826172
spikerbd-binder-50-nr2-run-1_result_1	81	SNLCPFGEVFNATRFASVYAWNRKRISNCVADYSVLYNSASFSTFKCYGVSPTKLNDLCFTNVYADSFVIRGDEVRQIAPGQTGKIADYNYKLPDDFTGCVIAWNSNNLDSKVGGNYNYLYRLFRKSNLKPFERDISTEIYQAGSTPCNGVEGFNCYFPLQSYGFQPTNGVGYQPYRVVVLSFELLHAPATVC:LLDEHISEEERAKLSPEELAKLEAEIKEQEAAAAAAAAALAEAVNSALSS	8.083043436092126	0.4757670899292983	81.07838439941406	0.7348755598068237	11.317123413085938	27.373334884643555	16.839550018310547
spikerbd-binder-50-nr2-run-1_result_1	82	SNLCPFGEVFNATRFASVYAWNRKRISNCVADYSVLYNSASFSTFKCYGVSPTKLNDLCFTNVYADSFVIRGDEVRQIAPGQTGKIADYNYKLPDDFTGCVIAWNSNNLDSKVGGNYNYLYRLFRKSNLKPFERDISTEIYQAGSTPCNGVEGFNCYFPLQSYGFQPTNGVGYQPYRVVVLSFELLHAPATVC:IASEHISEEEAAKLKPEELEKLAAEIEKQEAERKAAEAEEAAKTLSALLS	9.126160512053605	0.4992521271350143	75.5593032836914	0.7359851598739624	11.340128898620605	27.352767944335938	16.879901885986328
spikerbd-binder-50-nr2-run-1_result_1	83	SNLCPFGEVFNATRFASVYAWNRKRISNCVADYSVLYNSASFSTFKCYGVSPTKLNDLCFTNVYADSFVIRGDEVRQIAPGQTGKIADYNYKLPDDFTGCVIAWNSNNLDSKVGGNYNYLYRLFRKSNLKPFERDISTEIYQAGSTPCNGVEGFNCYFPLQSYGFQPTNGVGYQPYRVVVLSFELLHAPATVC:IADEYISEEERKKLSPEELEKLAAEIEKQEAERKAYEAQLAKETLSKLLS	9.464607170577576	0.4258634932301494	81.0735855102539	0.7344074249267578	11.413165092468262	27.680879592895508	18.53074073791504
spikerbd-binder-50-nr2-run-1_result_1	84	SNLCPFGEVFNATRFASVYAWNRKRISNCVADYSVLYNSASFSTFKCYGVSPTKLNDLCFTNVYADSFVIRGDEVRQIAPGQTGKIADYNYKLPDDFTGCVIAWNSNNLDSKVGGNYNYLYRLFRKSNLKPFERDISTEIYQAGSTPCNGVEGFNCYFPLQSYGFQPTNGVGYQPYRVVVLSFELLHAPATVC:LVDEYISEEERKKLSPEELEKRAAEIAAQEAAQAAAAAAEAAKTLSALLS	12.246278484316527	0.30613331244858827	82.13558197021484	0.7362145185470581	11.131424903869629	26.909948348999023	16.35639190673828
spikerbd-binder-50-nr2-run-1_result_1	85	SNLCPFGEVFNATRFASVYAWNRKRISNCVADYSVLYNSASFSTFKCYGVSPTKLNDLCFTNVYADSFVIRGDEVRQIAPGQTGKIADYNYKLPDDFTGCVIAWNSNNLDSKVGGNYNYLYRLFRKSNLKPFERDISTEIYQAGSTPCNGVEGFNCYFPLQSYGFQPTNGVGYQPYRVVVLSFELLHAPATVC:LAEEHISEEEKAKLSPAELEERAAAIAQQEAAAKAYEAALAAKVNSALNS	9.539032867935436	0.3885570177923242	78.26356506347656	0.7352771162986755	11.279969215393066	27.26073455810547	17.737518310546875
spikerbd-binder-50-nr2-run-1_result_1	86	SNLCPFGEVFNATRFASVYAWNRKRISNCVADYSVLYNSASFSTFKCYGVSPTKLNDLCFTNVYADSFVIRGDEVRQIAPGQTGKIADYNYKLPDDFTGCVIAWNSNNLDSKVGGNYNYLYRLFRKSNLKPFERDISTEIYQAGSTPCNGVEGFNCYFPLQSYGFQPTNGVGYQPYRVVVLSFELLHAPATVC:LFDEHISEEEKAKLSPEKLKELEAEIKAQEEARKAYEAELKAKTEAAAAA	9.243810154674243	0.4350216043086154	80.4068832397461	0.7340154051780701	11.407318115234375	27.680850982666016	18.168874740600586
spikerbd-binder-50-nr2-run-1_result_1	87	SNLCPFGEVFNATRFASVYAWNRKRISNCVADYSVLYNSASFSTFKCYGVSPTKLNDLCFTNVYADSFVIRGDEVRQIAPGQTGKIADYNYKLPDDFTGCVIAWNSNNLDSKVGGNYNYLYRLFRKSNLKPFERDISTEIYQAGSTPCNGVEGFNCYFPLQSYGFQPTNGVGYQPYRVVVLSFELLHAPATVC:LADEYISEEERAKLSPEELAKREAEIAAQEAARAAADAALKAKTEAAAAA	9.079801532072935	0.4352183083193313	81.6265869140625	0.7347924709320068	11.216238021850586	27.128244400024414	13.406274795532227
spikerbd-binder-50-nr2-run-1_result_1	88	SNLCPFGEVFNATRFASVYAWNRKRISNCVADYSVLYNSASFSTFKCYGVSPTKLNDLCFTNVYADSFVIRGDEVRQIAPGQTGKIADYNYKLPDDFTGCVIAWNSNNLDSKVGGNYNYLYRLFRKSNLKPFERDISTEIYQAGSTPCNGVEGFNCYFPLQSYGFQPTNGVGYQPYRVVVLSFELLHAPATVC:IADEYISEEEKAKLSPEELEKRAAEIKKQEEERKAYEAALAKETLNALLS	11.864253079015636	0.32305156441556904	82.4434585571289	0.7337685823440552	11.446466445922852	27.858230590820312	17.41937828063965
spikerbd-binder-50-nr2-run-1_result_1	89	ENLCPFGEVFNATRFASVYAWNRKRISNCVADYSVLYNSASFSTFKCYGVSPTKLNDLCFTNVYADSFVIRGDEVRQIAPGQTGKIADYNYKLPDDFTGCVIAWNSNNLDSKVGGNYNYLYRLFRKSNLKPFERDISTEIYQAGSTPCNGVEGFNCYFPLQSYGFQPTNGVGYQPYRVVVLSFELLHAPATVC:LLDEYISEEEKAKLTPEELKKLAEQIEQQEAERKAAEAAQAAATLSALLS	12.730102266767158	0.2865132202010728	85.72244262695312	0.7339491248130798	11.310935020446777	27.46700096130371	15.347186088562012
spikerbd-binder-50-nr2-run-1_result_1	90	SNLCPFGEVFNATRFASVYAWNRKRISNCVADYSVLYNSASFSTFKCYGVSPTKLNDLCFTNVYADSFVIRGDEVRQIAPGQTGKIADYNYKLPDDFTGCVIAWNSNNLDSKVGGNYNYLYRLFRKSNLKPFERDISTEIYQAGSTPCNGVEGFNCYFPLQSYGFQPTNGVGYQPYRVVVLSFELLHAPATVC:IAEEYISEEEAAKLPKEELEERAKEIEKREKEREEYEKKLAEKTLAELEK	11.049046734934391	0.33737558149042324	74.22402954101562	0.7348405122756958	11.499303817749023	27.744678497314453	18.815624237060547
spikerbd-binder-50-nr2-run-1_result_1	91	SNLCPFGEVFNATRFASVYAWNRKRISNCVADYSVLYNSASFSTFKCYGVSPTKLNDLCFTNVYADSFVIRGDEVRQIAPGQTGKIADYNYKLPDDFTGCVIAWNSNNLDSKVGGNYNYLYRLFRKSNLKPFERDISTEIYQAGSTPCNGVEGFNCYFPLQSYGFQPTNGVGYQPYRVVVLSFELLHAPATVC:ILDEYISEEERKKLSPEELKKREEEIKAQEAAAAAAAAAEALATLSALLS	12.697361289822389	0.2881633528524976	84.35962677001953	0.7353410720825195	11.169241905212402	27.0047607421875	14.897356033325195
spikerbd-binder-50-nr2-run-1_result_1	92	SNLCPFGEVFNATRFASVYAWNRKRISNCVADYSVLYNSASFSTFKCYGVSPTKLNDLCFTNVYADSFVIRGDEVRQIAPGQTGKIADYNYKLPDDFTGCVIAWNSNNLDSKVGGNYNYLYRLFRKSNLKPFERDISTEIYQAGSTPCNGVEGFNCYFPLQSYGFQPTNGVGYQPYRVVVLSFELLHAPATVC:IAEEHISEEERKKLTPEELEKRAAEIEAQAAAAAAAAAAEAAATAAAAAA	6.17204427528009	0.6631323703609315	78.2235107421875	0.7322013974189758	11.087235450744629	26.439739227294922	15.39587688446045
spikerbd-binder-50-nr2-run-1_result_1	93	SNLCPFGEVFNATRFASVYAWNRKRISNCVADYSVLYNSASFSTFKCYGVSPTKLNDLCFTNVYADSFVIRGDEVRQIAPGQTGKIADYNYKLPDDFTGCVIAWNSNNLDSKVGGNYNYLYRLFRKSNLKPFERDISTEIYQAGSTPCNGVEGFNCYFPLQSYGFQPTNGVGYQPYRVVVLSFELLHAPATVC:LASEHISEEEAAKLTPEELAKRAAQIAQQAAAAAAAAAAEAAATLSALLS	8.199442228946927	0.47147191707069835	76.3205337524414	0.7353368997573853	11.213162422180176	26.835134506225586	14.289447784423828
spikerbd-binder-50-nr2-run-1_result_1	94	SNLCPFGEVFNATRFASVYAWNRKRISNCVADYSVLYNSASFSTFKCYGVSPTKLNDLCFTNVYADSFVIRGDEVRQIAPGQTGKIADYNYKLPDDFTGCVIAWNSNNLDSKVGGNYNYLYRLFRKSNLKPFERDISTEIYQAGSTPCNGVEGFNCYFPLQSYGFQPTNGVGYQPYRVVVLSFELLHAPATVC:IADEYISEEEKKKLSPEELKKLEAEIEKQEKEAAEYEAALKAKTEAAANS	4.863895528245689	0.7571217848339439	82.66923522949219	0.7345457077026367	11.342554092407227	27.571918487548828	18.628314971923828
spikerbd-binder-50-nr2-run-1_result_1	95	SNLCPFGEVFNATRFASVYAWNRKRISNCVADYSVLYNSASFSTFKCYGVSPTKLNDLCFTNVYADSFVIRGDEVRQIAPGQTGKIADYNYKLPDDFTGCVIAWNSNNLDSKVGGNYNYLYRLFRKSNLKPFERDISTEIYQAGSTPCNGVEGFNCYFPLQSYGFQPTNGVGYQPYRVVVLSFELLHAPATVC:LLEDYISEEEKAKLSPEELEERRKEIEKQEKERREYEAELKAKVESALNS	11.480331709102773	0.4198706162939366	86.56785583496094	0.7338904738426208	11.442951202392578	27.95069122314453	20.332782745361328
spikerbd-binder-50-nr2-run-1_result_1	96	SNLCPFGEVFNATRFASVYAWNRKRISNCVADYSVLYNSASFSTFKCYGVSPTKLNDLCFTNVYADSFVIRGDEVRQIAPGQTGKIADYNYKLPDDFTGCVIAWNSNNLDSKVGGNYNYLYRLFRKSNLKPFERDISTEIYQAGSTPCNGVEGFNCYFPLQSYGFQPTNGVGYQPYRVVVLSFELLHAPATVC:LLDEYISEEEKKKLSPEELEKLAKEIEKQEEERKKYEEELKKKVEEALEK	9.672547454663095	0.4546445425966715	88.4896240234375	0.733736515045166	11.459113121032715	28.02028465270996	18.972333908081055
spikerbd-binder-50-nr2-run-1_result_1	97	SNLCPFGEVFNATRFASVYAWNRKRISNCVADYSVLYNSASFSTFKCYGVSPTKLNDLCFTNVYADSFVIRGDEVRQIAPGQTGKIADYNYKLPDDFTGCVIAWNSNNLDSKVGGNYNYLYRLFRKSNLKPFERDISTEIYQAGSTPCNGVEGFNCYFPLQSYGFQPTNGVGYQPYRVVVLSFELLHAPATVC:LADEYISEEERAKLSPEELAKRAAEIEAQEAAAAAAAAAAAAAALAAALA	10.78651652973812	0.36715641119841785	81.966796875	0.7302336692810059	11.210884094238281	26.811193466186523	15.10577392578125
spikerbd-binder-50-nr2-run-1_result_1	98	SNLCPFGEVFNATRFASVYAWNRKRISNCVADYSVLYNSASFSTFKCYGVSPTKLNDLCFTNVYADSFVIRGDEVRQIAPGQTGKIADYNYKLPDDFTGCVIAWNSNNLDSKVGGNYNYLYRLFRKSNLKPFERDISTEIYQAGSTPCNGVEGFNCYFPLQSYGFQPTNGVGYQPYRVVVLSFELLHAPATVC:ILEEHISEEERKKLSPEELEELRKQIEEQEAAQQAYDAELKKQQEAAANA	9.378770037089001	0.43711294019154207	85.9285888671875	0.7340084314346313	11.410013198852539	27.857093811035156	18.48175621032715
spikerbd-binder-50-nr2-run-1_result_1	99	SNLCPFGEVFNATRFASVYAWNRKRISNCVADYSVLYNSASFSTFKCYGVSPTKLNDLCFTNVYADSFVIRGDEVRQIAPGQTGKIADYNYKLPDDFTGCVIAWNSNNLDSKVGGNYNYLYRLFRKSNLKPFERDISTEIYQAGSTPCNGVEGFNCYFPLQSYGFQPTNGVGYQPYRVVVLSFELLHAPATVC:IADEYISEEERAKLPPEKLAELAKQIEEQEAAQAAYEAALAAAVNAAASA	12.522738113223049	0.30595011714050624	79.715087890625	0.7342257499694824	11.337546348571777	27.43933868408203	17.30460548400879
spikerbd-binder-50-nr2-run-1_result_10	0	DNLCPFGEVFNATRFASVYAWNRKRISNCVADYSVLYNSASFSTFKCYGVSPTKLNDLCFTNVYADSFVIRGDEVRQIAPGQTGKIADYNYKLPDDFTGCVIAWNSNNLDSKVGGNYNYLYRLFRKSNLKPFERDISTEIYQAGSTPCNGVEGFNCYFPLQSYGFQPTNGVGYQPYRVVVLSFELLHAPATVC:PPPKIVYRVESFDNKNEYVVAYELVNNKLVKPENNVPLIPASEYDDIIYN	4.077454047033866	0.8219035814658767	63.82886505126953	0.7334640026092529	11.731291770935059	27.37138557434082	17.202163696289062
spikerbd-binder-50-nr2-run-1_result_10	1	PNLCPFGEVFNATRFASVYAWNRKRISNCVADYSVLYNSASFSTFKCYGVSPTKLNDLCFTNVYADSFVIRGDEVRQIAPGQTGKIADYNYKLPDDFTGCVIAWNSNNLDSKVGGNYNYLYRLFRKSNLKPFERDISTEIYQAGSTPCNGVEGFNCYFPLQSYGFQPTNGVGYQPYRVVVLSFELLHAPATVC:PPPKKIWRVESINNKEEYVVLYELVNNKLVKPPNNVPLIPASEFDDIIYN	6.174393011717423	0.7370909877309114	60.078006744384766	0.7345379590988159	11.6380615234375	27.17763900756836	16.084609985351562
spikerbd-binder-50-nr2-run-1_result_10	2	PNLCPFGEVFNATRFASVYAWNRKRISNCVADYSVLYNSASFSTFKCYGVSPTKLNDLCFTNVYADSFVIRGDEVRQIAPGQTGKIADYNYKLPDDFTGCVIAWNSNNLDSKVGGNYNYLYRLFRKSNLKPFERDISTEIYQAGSTPCNGVEGFNCYFPLQSYGFQPTNGVGYQPYRVVVLSFELLHAPATVC:APPKKIYRVESENNEKEYVIEYELVNNKLVLPPNNVKKIPASEYEEKINN	7.363888286860939	0.6233253603156015	44.74869918823242	0.7308858633041382	12.10477066040039	28.121074676513672	19.49582290649414
spikerbd-binder-50-nr2-run-1_result_10	3	PNLCPFGEVFNATRFASVYAWNRKRISNCVADYSVLYNSASFSTFKCYGVSPTKLNDLCFTNVYADSFVIRGDEVRQIAPGQTGKIADYNYKLPDDFTGCVIAWNSNNLDSKVGGNYNYLYRLFRKSNLKPFERDISTEIYQAGSTPCNGVEGFNCYFPLQSYGFQPTNGVGYQPYRVVVLSFELLHAPATVC:PKPKIIYRTESIDNVNEYVIAYELVNNKLVLPENNVPLIPASEYEDIINN	4.083449038060152	0.8018488932400671	69.09587097167969	0.7308470010757446	11.774373054504395	27.758220672607422	18.758739471435547
spikerbd-binder-50-nr2-run-1_result_10	4	ENLCPFGEVFNATRFASVYAWNRKRISNCVADYSVLYNSASFSTFKCYGVSPTKLNDLCFTNVYADSFVIRGDEVRQIAPGQTGKIADYNYKLPDDFTGCVIAWNSNNLDSKVGGNYNYLYRLFRKSNLKPFERDISTEIYQAGSTPCNGVEGFNCYFPLQSYGFQPTNGVGYQPYRVVVLSFELLHAPATVC:APPKKIYRTESIDNEKEYVIEYELVNNKLVLPENNVKLIPASEYEDLKYN	3.575972495432495	0.8007228916546911	70.47975158691406	0.7295972108840942	11.784989356994629	27.685440063476562	18.778026580810547
spikerbd-binder-50-nr2-run-1_result_10	5	ENLCPFGEVFNATRFASVYAWNRKRISNCVADYSVLYNSASFSTFKCYGVSPTKLNDLCFTNVYADSFVIRGDEVRQIAPGQTGKIADYNYKLPDDFTGCVIAWNSNNLDSKVGGNYNYLYRLFRKSNLKPFERDISTEIYQAGSTPCNGVEGFNCYFPLQSYGFQPTNGVGYQPYRVVVLSFELLHAPATVC:PPPKKVYRVESIDNTKEYVIEYELINNKLVLPKDNVKLIPASEYDDIINN	3.3794573814052797	0.8388188804754496	70.28665161132812	0.730637788772583	11.7993745803833	27.76870346069336	19.188688278198242
spikerbd-binder-50-nr2-run-1_result_10	6	PNLCPFGEVFNATRFASVYAWNRKRISNCVADYSVLYNSASFSTFKCYGVSPTKLNDLCFTNVYADSFVIRGDEVRQIAPGQTGKIADYNYKLPDDFTGCVIAWNSNNLDSKVGGNYNYLYRLFRKSNLKPFERDISTEIYQAGSTPCNGVEGFNCYFPLQSYGFQPTNGVGYQPYRVVVLSFELLHAPATVC:PPPPVIYQVVSIDNEKEYVVEYQLINNKLVLPKDNVKLIPASEYDELVYN	3.7263150186655745	0.8412105851495466	64.68785858154297	0.7334067821502686	11.627836227416992	27.19479751586914	18.327455520629883
spikerbd-binder-50-nr2-run-1_result_10	7	PNLCPFGEVFNATRFASVYAWNRKRISNCVADYSVLYNSASFSTFKCYGVSPTKLNDLCFTNVYADSFVIRGDEVRQIAPGQTGKIADYNYKLPDDFTGCVIAWNSNNLDSKVGGNYNYLYRLFRKSNLKPFERDISTEIYQAGSTPCNGVEGFNCYFPLQSYGFQPTNGVGYQPYRVVVLSFELLHAPATVC:AKPKIIYRTESFDNEKEYVVAYELINNKLVKPENNVPLIPASEYEDIIYN	4.131967892053201	0.7745547762846575	63.688323974609375	0.7331402897834778	11.689257621765137	27.36337661743164	17.074125289916992
spikerbd-binder-50-nr2-run-1_result_10	8	PNLCPFGEVFNATRFASVYAWNRKRISNCVADYSVLYNSASFSTFKCYGVSPTKLNDLCFTNVYADSFVIRGDEVRQIAPGQTGKIADYNYKLPDDFTGCVIAWNSNNLDSKVGGNYNYLYRLFRKSNLKPFERDISTEIYQAGSTPCNGVEGFNCYFPLQSYGFQPTNGVGYQPYRVVVLSFELLHAPATVC:PPPKIIYRTESIDNKNEYVIAYELINNKLVKPENNVPLIPASEFEDLIYN	3.8419270943388746	0.8339068745332452	70.12560272216797	0.7321410775184631	11.730561256408691	27.648590087890625	18.435447692871094
spikerbd-binder-50-nr2-run-1_result_10	9	PNLCPFGEVFNATRFASVYAWNRKRISNCVADYSVLYNSASFSTFKCYGVSPTKLNDLCFTNVYADSFVIRGDEVRQIAPGQTGKIADYNYKLPDDFTGCVIAWNSNNLDSKVGGNYNYLYRLFRKSNLKPFERDISTEIYQAGSTPCNGVEGFNCYFPLQSYGFQPTNGVGYQPYRVVVLSFELLHAPATVC:PPPKKVYRAESFDNKNEYIVEYELVNNKLVKPENNVPLIPASEYEDIINN	4.9361360113723185	0.7713712495886167	61.68115234375	0.7308964729309082	11.85287857055664	27.796422958374023	19.406593322753906
spikerbd-binder-50-nr2-run-1_result_10	10	ENLCPFGEVFNATRFASVYAWNRKRISNCVADYSVLYNSASFSTFKCYGVSPTKLNDLCFTNVYADSFVIRGDEVRQIAPGQTGKIADYNYKLPDDFTGCVIAWNSNNLDSKVGGNYNYLYRLFRKSNLKPFERDISTEIYQAGSTPCNGVEGFNCYFPLQSYGFQPTNGVGYQPYRVVVLSFELLHAPATVC:PPPKKVYRAESFNNKEEYIVEYELINNKLVLPPNNVKLIPASEYEEIINN	6.18685918657683	0.7163420714586306	61.917293548583984	0.7296980619430542	11.996172904968262	28.19879150390625	18.41505241394043
spikerbd-binder-50-nr2-run-1_result_10	11	ENLCPFGEVFNATRFASVYAWNRKRISNCVADYSVLYNSASFSTFKCYGVSPTKLNDLCFTNVYADSFVIRGDEVRQIAPGQTGKIADYNYKLPDDFTGCVIAWNSNNLDSKVGGNYNYLYRLFRKSNLKPFERDISTEIYQAGSTPCNGVEGFNCYFPLQSYGFQPTNGVGYQPYRVVVLSFELLHAPATVC:PKPKIIYRTESFDNTKEYVVAYELVNNKLVLPEDDVELIPASEFDDIIYN	3.234022499755763	0.849815012690808	68.43970489501953	0.7324424982070923	11.689857482910156	27.372852325439453	19.013757705688477
spikerbd-binder-50-nr2-run-1_result_10	12	ENLCPFGEVFNATRFASVYAWNRKRISNCVADYSVLYNSASFSTFKCYGVSPTKLNDLCFTNVYADSFVIRGDEVRQIAPGQTGKIADYNYKLPDDFTGCVIAWNSNNLDSKVGGNYNYLYRLFRKSNLKPFERDISTEIYQAGSTPCNGVEGFNCYFPLQSYGFQPTNGVGYQPYRVVVLSFELLHAPATVC:PPPKIVFRAESFDNTKEYMVAYELVNNKLVLPPNNNPLIPASEFEDIIYN	8.13392749696305	0.6178013310476091	61.46462631225586	0.7333705425262451	11.628152847290039	27.00560188293457	18.26887321472168
spikerbd-binder-50-nr2-run-1_result_10	13	ENLCPFGEVFNATRFASVYAWNRKRISNCVADYSVLYNSASFSTFKCYGVSPTKLNDLCFTNVYADSFVIRGDEVRQIAPGQTGKIADYNYKLPDDFTGCVIAWNSNNLDSKVGGNYNYLYRLFRKSNLKPFERDISTEIYQAGSTPCNGVEGFNCYFPLQSYGFQPTNGVGYQPYRVVVLSFELLHAPATVC:PPPKIIYQAVSIDNTKEYIVAYELVNNKLVLPPNNVPLIPAAEYEDIIYN	4.368602068476556	0.8120410595533911	60.379920959472656	0.732255220413208	11.77715015411377	27.47405242919922	17.16936683654785
spikerbd-binder-50-nr2-run-1_result_10	14	PNLCPFGEVFNATRFASVYAWNRKRISNCVADYSVLYNSASFSTFKCYGVSPTKLNDLCFTNVYADSFVIRGDEVRQIAPGQTGKIADYNYKLPDDFTGCVIAWNSNNLDSKVGGNYNYLYRLFRKSNLKPFERDISTEIYQAGSTPCNGVEGFNCYFPLQSYGFQPTNGVGYQPYRVVVLSFELLHAPATVC:PPPPKIYRVESFDNEKEYVVEYELVDNKLVLPKNNVKLIPASEYEDIINN	4.265991780490268	0.7907288713549352	65.44404602050781	0.7320407629013062	11.765237808227539	27.639328002929688	17.854129791259766
spikerbd-binder-50-nr2-run-1_result_10	15	ENLCPFGEVFNATRFASVYAWNRKRISNCVADYSVLYNSASFSTFKCYGVSPTKLNDLCFTNVYADSFVIRGDEVRQIAPGQTGKIADYNYKLPDDFTGCVIAWNSNNLDSKVGGNYNYLYRLFRKSNLKPFERDISTEIYQAGSTPCNGVEGFNCYFPLQSYGFQPTNGVGYQPYRVVVLSFELLHAPATVC:AAPKKVWEAKSFNNTEEYMVLYELVNNKLVLPPNNVPLIPASEFEDIIYN	4.398135671812766	0.8090788417757463	61.06437301635742	0.7323718070983887	11.76388931274414	27.481468200683594	18.351167678833008
spikerbd-binder-50-nr2-run-1_result_10	16	PNLCPFGEVFNATRFASVYAWNRKRISNCVADYSVLYNSASFSTFKCYGVSPTKLNDLCFTNVYADSFVIRGDEVRQIAPGQTGKIADYNYKLPDDFTGCVIAWNSNNLDSKVGGNYNYLYRLFRKSNLKPFERDISTEIYQAGSTPCNGVEGFNCYFPLQSYGFQPTNGVGYQPYRVVVLSFELLHAPATVC:APPKKVYEAKSFNNKEEYMVEYELINNKLVLPENNVKLIPASEYEKIIEN	5.6808940559918755	0.7344020402362667	63.43370056152344	0.7303942441940308	11.878644943237305	27.954736709594727	20.456974029541016
spikerbd-binder-50-nr2-run-1_result_10	17	PNLCPFGEVFNATRFASVYAWNRKRISNCVADYSVLYNSASFSTFKCYGVSPTKLNDLCFTNVYADSFVIRGDEVRQIAPGQTGKIADYNYKLPDDFTGCVIAWNSNNLDSKVGGNYNYLYRLFRKSNLKPFERDISTEIYQAGSTPCNGVEGFNCYFPLQSYGFQPTNGVGYQPYRVVVLSFELLHAPATVC:PPPKKIYRVESINNKEEYVIEYELVDNKLVLPENNVKLIPASEYDDIIYN	4.679492276981222	0.8018479843942173	63.56996536254883	0.7330743670463562	11.698650360107422	27.393531799316406	17.049463272094727
spikerbd-binder-50-nr2-run-1_result_10	18	PNLCPFGEVFNATRFASVYAWNRKRISNCVADYSVLYNSASFSTFKCYGVSPTKLNDLCFTNVYADSFVIRGDEVRQIAPGQTGKIADYNYKLPDDFTGCVIAWNSNNLDSKVGGNYNYLYRLFRKSNLKPFERDISTEIYQAGSTPCNGVEGFNCYFPLQSYGFQPTNGVGYQPYRVVVLSFELLHAPATVC:APPKIVYEAVSIDNKNEYIVAYELINNKLVLPPNNNPLIPASEYEDIINN	2.6624470749271203	0.8881803942158465	59.23705291748047	0.7330924868583679	11.700769424438477	27.313505172729492	18.44080352783203
spikerbd-binder-50-nr2-run-1_result_10	19	PNLCPFGEVFNATRFASVYAWNRKRISNCVADYSVLYNSASFSTFKCYGVSPTKLNDLCFTNVYADSFVIRGDEVRQIAPGQTGKIADYNYKLPDDFTGCVIAWNSNNLDSKVGGNYNYLYRLFRKSNLKPFERDISTEIYQAGSTPCNGVEGFNCYFPLQSYGFQPTNGVGYQPYRVVVLSFELLHAPATVC:APPPVIYRVESINNKDEYVVAYQLINNKLVLPENNVPLIPASEYEDIINN	3.2551095689691305	0.8422029422249205	63.34804916381836	0.7306023240089417	11.86429214477539	27.877408981323242	19.914897918701172
spikerbd-binder-50-nr2-run-1_result_10	20	PNLCPFGEVFNATRFASVYAWNRKRISNCVADYSVLYNSASFSTFKCYGVSPTKLNDLCFTNVYADSFVIRGDEVRQIAPGQTGKIADYNYKLPDDFTGCVIAWNSNNLDSKVGGNYNYLYRLFRKSNLKPFERDISTEIYQAGSTPCNGVEGFNCYFPLQSYGFQPTNGVGYQPYRVVVLSFELLHAPATVC:APPEKIYRVESIDNKNEYVIEYELVNNKLVKPENNVKLIPASEYEDIIYN	7.696205398556346	0.600824288797499	68.08067321777344	0.7313963174819946	11.62607192993164	27.277936935424805	16.200428009033203
spikerbd-binder-50-nr2-run-1_result_10	21	PNLCPFGEVFNATRFASVYAWNRKRISNCVADYSVLYNSASFSTFKCYGVSPTKLNDLCFTNVYADSFVIRGDEVRQIAPGQTGKIADYNYKLPDDFTGCVIAWNSNNLDSKVGGNYNYLYRLFRKSNLKPFERDISTEIYQAGSTPCNGVEGFNCYFPLQSYGFQPTNGVGYQPYRVVVLSFELLHAPATVC:PPPKVIYQAESIDNTKEYIIEYELINNKLVLPENNVKLIPADKYEDIIEN	2.916367987441134	0.868645178218541	53.2862548828125	0.7335721254348755	11.715100288391113	27.204843521118164	18.960813522338867
spikerbd-binder-50-nr2-run-1_result_10	22	PNLCPFGEVFNATRFASVYAWNRKRISNCVADYSVLYNSASFSTFKCYGVSPTKLNDLCFTNVYADSFVIRGDEVRQIAPGQTGKIADYNYKLPDDFTGCVIAWNSNNLDSKVGGNYNYLYRLFRKSNLKPFERDISTEIYQAGSTPCNGVEGFNCYFPLQSYGFQPTNGVGYQPYRVVVLSFELLHAPATVC:APPEKIYRVESINNTEEYVLEYELVNNELVLPENNVEKIPASEYEDIIYN	3.075105865685599	0.859660349770658	58.17044448852539	0.732437014579773	11.785067558288574	27.511093139648438	18.284530639648438
spikerbd-binder-50-nr2-run-1_result_10	23	PNLCPFGEVFNATRFASVYAWNRKRISNCVADYSVLYNSASFSTFKCYGVSPTKLNDLCFTNVYADSFVIRGDEVRQIAPGQTGKIADYNYKLPDDFTGCVIAWNSNNLDSKVGGNYNYLYRLFRKSNLKPFERDISTEIYQAGSTPCNGVEGFNCYFPLQSYGFQPTNGVGYQPYRVVVLSFELLHAPATVC:APPKVVYRTESINNVEEYVIAYELINNELVLPENNVPLIPASEFEDIINN	6.3831108740907485	0.5922343263781461	69.12907409667969	0.7305543422698975	11.868586540222168	28.084651947021484	20.42169189453125
spikerbd-binder-50-nr2-run-1_result_10	24	PNLCPFGEVFNATRFASVYAWNRKRISNCVADYSVLYNSASFSTFKCYGVSPTKLNDLCFTNVYADSFVIRGDEVRQIAPGQTGKIADYNYKLPDDFTGCVIAWNSNNLDSKVGGNYNYLYRLFRKSNLKPFERDISTEIYQAGSTPCNGVEGFNCYFPLQSYGFQPTNGVGYQPYRVVVLSFELLHAPATVC:APPPVVYEVVSIDNTKEYVVEYELVNNKLVLPENNVKLIPASEYEDLIYN	2.6269666179273803	0.8865983358816647	63.76539993286133	0.7324674725532532	11.682134628295898	27.35426139831543	18.30854034423828
spikerbd-binder-50-nr2-run-1_result_10	25	PNLCPFGEVFNATRFASVYAWNRKRISNCVADYSVLYNSASFSTFKCYGVSPTKLNDLCFTNVYADSFVIRGDEVRQIAPGQTGKIADYNYKLPDDFTGCVIAWNSNNLDSKVGGNYNYLYRLFRKSNLKPFERDISTEIYQAGSTPCNGVEGFNCYFPLQSYGFQPTNGVGYQPYRVVVLSFELLHAPATVC:APPPKVYRAESFDNTKEYMVEYELVNNKLVKPENNVKLIPASEYEDIVNN	5.429427396884144	0.7501930077797745	67.04295349121094	0.7310370206832886	11.76844596862793	27.707767486572266	19.285213470458984
spikerbd-binder-50-nr2-run-1_result_10	26	PNLCPFGEVFNATRFASVYAWNRKRISNCVADYSVLYNSASFSTFKCYGVSPTKLNDLCFTNVYADSFVIRGDEVRQIAPGQTGKIADYNYKLPDDFTGCVIAWNSNNLDSKVGGNYNYLYRLFRKSNLKPFERDISTEIYQAGSTPCNGVEGFNCYFPLQSYGFQPTNGVGYQPYRVVVLSFELLHAPATVC:MEPEKIYRVESFDNTKEYVVEYELVDNKLVKPENNVPLIPADKYDDIIYN	4.874179050992039	0.7905988262399684	60.85211944580078	0.7330204248428345	11.708603858947754	27.271892547607422	18.48251724243164
spikerbd-binder-50-nr2-run-1_result_10	27	PNLCPFGEVFNATRFASVYAWNRKRISNCVADYSVLYNSASFSTFKCYGVSPTKLNDLCFTNVYADSFVIRGDEVRQIAPGQTGKIADYNYKLPDDFTGCVIAWNSNNLDSKVGGNYNYLYRLFRKSNLKPFERDISTEIYQAGSTPCNGVEGFNCYFPLQSYGFQPTNGVGYQPYRVVVLSFELLHAPATVC:APPEVIYRVESIDNEKEYVIEYELVNNKLVLPENNVKLIPADEYEDKIYN	2.8248988778090665	0.8736738521360435	67.51557922363281	0.732078492641449	11.690718650817871	27.43891716003418	18.68564796447754
spikerbd-binder-50-nr2-run-1_result_10	28	PNLCPFGEVFNATRFASVYAWNRKRISNCVADYSVLYNSASFSTFKCYGVSPTKLNDLCFTNVYADSFVIRGDEVRQIAPGQTGKIADYNYKLPDDFTGCVIAWNSNNLDSKVGGNYNYLYRLFRKSNLKPFERDISTEIYQAGSTPCNGVEGFNCYFPLQSYGFQPTNGVGYQPYRVVVLSFELLHAPATVC:AAPKKVYRVESIDNTKEYVIEYELINNKLVLPPNNVKLIPASEYEDIIEN	3.3514602954640202	0.8471155450929053	62.18980407714844	0.7311707735061646	11.822056770324707	27.73696517944336	19.372360229492188
spikerbd-binder-50-nr2-run-1_result_10	29	PNLCPFGEVFNATRFASVYAWNRKRISNCVADYSVLYNSASFSTFKCYGVSPTKLNDLCFTNVYADSFVIRGDEVRQIAPGQTGKIADYNYKLPDDFTGCVIAWNSNNLDSKVGGNYNYLYRLFRKSNLKPFERDISTEIYQAGSTPCNGVEGFNCYFPLQSYGFQPTNGVGYQPYRVVVLSFELLHAPATVC:PPPPKIYRVESFNNKEEYVVEYELVNDKLVLPENNVKLIPASEYEDIIEN	4.6912517426268945	0.780527260681109	64.44560241699219	0.7307829856872559	11.862874031066895	27.897865295410156	20.283973693847656
spikerbd-binder-50-nr2-run-1_result_10	30	PNLCPFGEVFNATRFASVYAWNRKRISNCVADYSVLYNSASFSTFKCYGVSPTKLNDLCFTNVYADSFVIRGDEVRQIAPGQTGKIADYNYKLPDDFTGCVIAWNSNNLDSKVGGNYNYLYRLFRKSNLKPFERDISTEIYQAGSTPCNGVEGFNCYFPLQSYGFQPTNGVGYQPYRVVVLSFELLHAPATVC:MEPKKIYRVESFNNKEEYVVEYELVNNELVKPENNVPLIPASEYDDLVYN	4.992622801012614	0.7884931341238868	61.40684509277344	0.7317254543304443	11.83444881439209	27.664642333984375	19.00826644897461
spikerbd-binder-50-nr2-run-1_result_10	31	PNLCPFGEVFNATRFASVYAWNRKRISNCVADYSVLYNSASFSTFKCYGVSPTKLNDLCFTNVYADSFVIRGDEVRQIAPGQTGKIADYNYKLPDDFTGCVIAWNSNNLDSKVGGNYNYLYRLFRKSNLKPFERDISTEIYQAGSTPCNGVEGFNCYFPLQSYGFQPTNGVGYQPYRVVVLSFELLHAPATVC:PPPKIIYRAESIDNTKEYIIAYELINNKLVLPENNVPLIPASEYENIIYN	3.258285184489333	0.8574915652828003	62.398738861083984	0.7319667339324951	11.771718978881836	27.614072799682617	19.407779693603516
spikerbd-binder-50-nr2-run-1_result_10	32	PNLCPFGEVFNATRFASVYAWNRKRISNCVADYSVLYNSASFSTFKCYGVSPTKLNDLCFTNVYADSFVIRGDEVRQIAPGQTGKIADYNYKLPDDFTGCVIAWNSNNLDSKVGGNYNYLYRLFRKSNLKPFERDISTEIYQAGSTPCNGVEGFNCYFPLQSYGFQPTNGVGYQPYRVVVLSFELLHAPATVC:APPKKIYQTVSIDNTKEYVLEYELVNNELVLPPNNVKLIPASEYENIINN	10.266633103423416	0.38527070524172297	63.7735595703125	0.7303996682167053	12.00652027130127	28.363943099975586	18.559066772460938
spikerbd-binder-50-nr2-run-1_result_10	33	PNLCPFGEVFNATRFASVYAWNRKRISNCVADYSVLYNSASFSTFKCYGVSPTKLNDLCFTNVYADSFVIRGDEVRQIAPGQTGKIADYNYKLPDDFTGCVIAWNSNNLDSKVGGNYNYLYRLFRKSNLKPFERDISTEIYQAGSTPCNGVEGFNCYFPLQSYGFQPTNGVGYQPYRVVVLSFELLHAPATVC:APPKIVYRVESIDNEKEYVIEYELINNKLVLPENNVPLVPASEYEEKIYN	3.4147987503405868	0.8133718737421519	66.01107025146484	0.7310537695884705	11.738744735717773	27.578088760375977	19.280269622802734
spikerbd-binder-50-nr2-run-1_result_10	34	PNLCPFGEVFNATRFASVYAWNRKRISNCVADYSVLYNSASFSTFKCYGVSPTKLNDLCFTNVYADSFVIRGDEVRQIAPGQTGKIADYNYKLPDDFTGCVIAWNSNNLDSKVGGNYNYLYRLFRKSNLKPFERDISTEIYQAGSTPCNGVEGFNCYFPLQSYGFQPTNGVGYQPYRVVVLSFELLHAPATVC:PPPPIIYRVESINNTEEYVIEYELVNNKLVKPENNVPLIPASEYDDIIYN	5.362217990770842	0.7817457413456341	63.91959762573242	0.7330350875854492	11.714911460876465	27.479026794433594	17.132007598876953
spikerbd-binder-50-nr2-run-1_result_10	35	PNLCPFGEVFNATRFASVYAWNRKRISNCVADYSVLYNSASFSTFKCYGVSPTKLNDLCFTNVYADSFVIRGDEVRQIAPGQTGKIADYNYKLPDDFTGCVIAWNSNNLDSKVGGNYNYLYRLFRKSNLKPFERDISTEIYQAGSTPCNGVEGFNCYFPLQSYGFQPTNGVGYQPYRVVVLSFELLHAPATVC:APPKKVYEVVSIDNKNEYVVEYELVNNKLVLPENNVKLIPASEYENIINN	3.612689101552718	0.8264356072255782	65.44252014160156	0.7299042344093323	11.876853942871094	28.014142990112305	19.9056453704834
spikerbd-binder-50-nr2-run-1_result_10	36	PNLCPFGEVFNATRFASVYAWNRKRISNCVADYSVLYNSASFSTFKCYGVSPTKLNDLCFTNVYADSFVIRGDEVRQIAPGQTGKIADYNYKLPDDFTGCVIAWNSNNLDSKVGGNYNYLYRLFRKSNLKPFERDISTEIYQAGSTPCNGVEGFNCYFPLQSYGFQPTNGVGYQPYRVVVLSFELLHAPATVC:APPKVVWRAESIDNEKEYMIKYELVNNKLVLPKNNVPLIPASEFEDLVYN	3.60031111949151	0.816873805255791	67.01139068603516	0.7334709167480469	11.578085899353027	27.091365814208984	18.377063751220703
spikerbd-binder-50-nr2-run-1_result_10	37	PNLCPFGEVFNATRFASVYAWNRKRISNCVADYSVLYNSASFSTFKCYGVSPTKLNDLCFTNVYADSFVIRGDEVRQIAPGQTGKIADYNYKLPDDFTGCVIAWNSNNLDSKVGGNYNYLYRLFRKSNLKPFERDISTEIYQAGSTPCNGVEGFNCYFPLQSYGFQPTNGVGYQPYRVVVLSFELLHAPATVC:APPKKVYRVESFDNKNEYVVEYELIDNKLVLPENNVKLIPASEYEEIVNN	4.97217794997162	0.767472094037501	65.22001647949219	0.7302926778793335	11.919330596923828	28.128826141357422	18.002164840698242
spikerbd-binder-50-nr2-run-1_result_10	38	PNLCPFGEVFNATRFASVYAWNRKRISNCVADYSVLYNSASFSTFKCYGVSPTKLNDLCFTNVYADSFVIRGDEVRQIAPGQTGKIADYNYKLPDDFTGCVIAWNSNNLDSKVGGNYNYLYRLFRKSNLKPFERDISTEIYQAGSTPCNGVEGFNCYFPLQSYGFQPTNGVGYQPYRVVVLSFELLHAPATVC:PPPKIIYRVESIDNVNEYVIAYELINNKLVLPENNVPLIPASEYEEIINN	3.976121385286636	0.8074329579104593	69.94314575195312	0.7307393550872803	11.757314682006836	27.748735427856445	18.897972106933594
spikerbd-binder-50-nr2-run-1_result_10	39	PNLCPFGEVFNATRFASVYAWNRKRISNCVADYSVLYNSASFSTFKCYGVSPTKLNDLCFTNVYADSFVIRGDEVRQIAPGQTGKIADYNYKLPDDFTGCVIAWNSNNLDSKVGGNYNYLYRLFRKSNLKPFERDISTEIYQAGSTPCNGVEGFNCYFPLQSYGFQPTNGVGYQPYRVVVLSFELLHAPATVC:PPPKIIYRTESIDNTKEYVIAYELINDKLVLPKDNVPLIPASEYDEIINN	4.002346538373933	0.8009717695969395	70.60649108886719	0.7306399345397949	11.819439888000488	27.915496826171875	20.29100799560547
spikerbd-binder-50-nr2-run-1_result_10	40	PNLCPFGEVFNATRFASVYAWNRKRISNCVADYSVLYNSASFSTFKCYGVSPTKLNDLCFTNVYADSFVIRGDEVRQIAPGQTGKIADYNYKLPDDFTGCVIAWNSNNLDSKVGGNYNYLYRLFRKSNLKPFERDISTEIYQAGSTPCNGVEGFNCYFPLQSYGFQPTNGVGYQPYRVVVLSFELLHAPATVC:APPKIIYQTVSINNTEEYVVAYQLINNKLVLPPNNVPLIPASEFDSIYYN	4.570793531817183	0.795563107368023	66.85514831542969	0.7317827939987183	11.783550262451172	27.728483200073242	18.633831024169922
spikerbd-binder-50-nr2-run-1_result_10	41	PNLCPFGEVFNATRFASVYAWNRKRISNCVADYSVLYNSASFSTFKCYGVSPTKLNDLCFTNVYADSFVIRGDEVRQIAPGQTGKIADYNYKLPDDFTGCVIAWNSNNLDSKVGGNYNYLYRLFRKSNLKPFERDISTEIYQAGSTPCNGVEGFNCYFPLQSYGFQPTNGVGYQPYRVVVLSFELLHAPATVC:APPPIVYRVESIDNTKEYVVEYELVNNKLVLPENNNKLIPASEYEEIKYN	3.3781814382840722	0.8331820137840286	67.76138305664062	0.7297754287719727	11.842106819152832	27.907672882080078	19.47197914123535
spikerbd-binder-50-nr2-run-1_result_10	42	PNLCPFGEVFNATRFASVYAWNRKRISNCVADYSVLYNSASFSTFKCYGVSPTKLNDLCFTNVYADSFVIRGDEVRQIAPGQTGKIADYNYKLPDDFTGCVIAWNSNNLDSKVGGNYNYLYRLFRKSNLKPFERDISTEIYQAGSTPCNGVEGFNCYFPLQSYGFQPTNGVGYQPYRVVVLSFELLHAPATVC:APPPVIYETVSINNKEEYVIAYQLINNKLVLPENNVPLIPASEYDDIINN	2.6772454139978787	0.8906282301053711	65.6717300415039	0.7337802648544312	11.58728313446045	27.073972702026367	18.363466262817383
spikerbd-binder-50-nr2-run-1_result_10	43	PNLCPFGEVFNATRFASVYAWNRKRISNCVADYSVLYNSASFSTFKCYGVSPTKLNDLCFTNVYADSFVIRGDEVRQIAPGQTGKIADYNYKLPDDFTGCVIAWNSNNLDSKVGGNYNYLYRLFRKSNLKPFERDISTEIYQAGSTPCNGVEGFNCYFPLQSYGFQPTNGVGYQPYRVVVLSFELLHAPATVC:APPKVIYRVESFNNKEEYVVKYELINDKLVLPKNNVPLIPASEYEDIIYN	3.2269721020106545	0.8537578396263054	62.68888854980469	0.7325577139854431	11.742608070373535	27.504188537597656	18.406837463378906
spikerbd-binder-50-nr2-run-1_result_10	44	PNLCPFGEVFNATRFASVYAWNRKRISNCVADYSVLYNSASFSTFKCYGVSPTKLNDLCFTNVYADSFVIRGDEVRQIAPGQTGKIADYNYKLPDDFTGCVIAWNSNNLDSKVGGNYNYLYRLFRKSNLKPFERDISTEIYQAGSTPCNGVEGFNCYFPLQSYGFQPTNGVGYQPYRVVVLSFELLHAPATVC:APPPIVWRAESFNNTEEYMVAYELVNNKLVKPKDNVPLIPASEAESILYN	6.61859064576587	0.687210170728765	64.20327758789062	0.7330577373504639	11.656207084655762	27.287084579467773	16.086917877197266
spikerbd-binder-50-nr2-run-1_result_10	45	PNLCPFGEVFNATRFASVYAWNRKRISNCVADYSVLYNSASFSTFKCYGVSPTKLNDLCFTNVYADSFVIRGDEVRQIAPGQTGKIADYNYKLPDDFTGCVIAWNSNNLDSKVGGNYNYLYRLFRKSNLKPFERDISTEIYQAGSTPCNGVEGFNCYFPLQSYGFQPTNGVGYQPYRVVVLSFELLHAPATVC:APPPIIYRVESIDNKNEYVIAYELVNNKLVLPKDNVPLIPASEYEDIIYN	3.2417679871421377	0.8602372252256706	67.15895080566406	0.7322008013725281	11.721416473388672	27.51433753967285	18.069992065429688
spikerbd-binder-50-nr2-run-1_result_10	46	PNLCPFGEVFNATRFASVYAWNRKRISNCVADYSVLYNSASFSTFKCYGVSPTKLNDLCFTNVYADSFVIRGDEVRQIAPGQTGKIADYNYKLPDDFTGCVIAWNSNNLDSKVGGNYNYLYRLFRKSNLKPFERDISTEIYQAGSTPCNGVEGFNCYFPLQSYGFQPTNGVGYQPYRVVVLSFELLHAPATVC:APPEKVWRAESIDNEKEYMILYELINNKLVKPENNVPLIPASEFDDLVNN	6.7017165589437955	0.7778735793553667	48.87926483154297	0.7337914705276489	11.899585723876953	27.579612731933594	18.35260772705078
spikerbd-binder-50-nr2-run-1_result_10	47	PNLCPFGEVFNATRFASVYAWNRKRISNCVADYSVLYNSASFSTFKCYGVSPTKLNDLCFTNVYADSFVIRGDEVRQIAPGQTGKIADYNYKLPDDFTGCVIAWNSNNLDSKVGGNYNYLYRLFRKSNLKPFERDISTEIYQAGSTPCNGVEGFNCYFPLQSYGFQPTNGVGYQPYRVVVLSFELLHAPATVC:APPPIVYRTESIDNKNEYVIAYELVNNKLVKPENNVPLIPASEYEEIIEN	2.962161857508235	0.8700703578181103	69.33930206298828	0.7305646538734436	11.809539794921875	27.83118438720703	18.40402603149414
spikerbd-binder-50-nr2-run-1_result_10	48	PNLCPFGEVFNATRFASVYAWNRKRISNCVADYSVLYNSASFSTFKCYGVSPTKLNDLCFTNVYADSFVIRGDEVRQIAPGQTGKIADYNYKLPDDFTGCVIAWNSNNLDSKVGGNYNYLYRLFRKSNLKPFERDISTEIYQAGSTPCNGVEGFNCYFPLQSYGFQPTNGVGYQPYRVVVLSFELLHAPATVC:PPPPIIYETVSIDNEKEYVVEYELINNKLVLPENNVPLIPASEAEDILEN	2.8268362096215864	0.870032971011868	68.78363037109375	0.7306252121925354	11.745469093322754	27.6508731842041	19.879383087158203
spikerbd-binder-50-nr2-run-1_result_10	49	PNLCPFGEVFNATRFASVYAWNRKRISNCVADYSVLYNSASFSTFKCYGVSPTKLNDLCFTNVYADSFVIRGDEVRQIAPGQTGKIADYNYKLPDDFTGCVIAWNSNNLDSKVGGNYNYLYRLFRKSNLKPFERDISTEIYQAGSTPCNGVEGFNCYFPLQSYGFQPTNGVGYQPYRVVVLSFELLHAPATVC:APPKVVYRTESINNTEEYVIAYELVNDKLVLPENNVPLIPASEYEDIIEN	3.103015340327334	0.8599277433335035	66.3047103881836	0.7308852076530457	11.806591033935547	27.73886489868164	18.74188804626465
spikerbd-binder-50-nr2-run-1_result_10	50	PNLCPFGEVFNATRFASVYAWNRKRISNCVADYSVLYNSASFSTFKCYGVSPTKLNDLCFTNVYADSFVIRGDEVRQIAPGQTGKIADYNYKLPDDFTGCVIAWNSNNLDSKVGGNYNYLYRLFRKSNLKPFERDISTEIYQAGSTPCNGVEGFNCYFPLQSYGFQPTNGVGYQPYRVVVLSFELLHAPATVC:PPPKIVYQVESFDNTKEYVVAYELIDNKLVKPENNVPLIPASEYENLIYN	4.81112872706845	0.7825250536407947	66.26299285888672	0.7312095761299133	11.868507385253906	27.989208221435547	19.056407928466797
spikerbd-binder-50-nr2-run-1_result_10	51	PNLCPFGEVFNATRFASVYAWNRKRISNCVADYSVLYNSASFSTFKCYGVSPTKLNDLCFTNVYADSFVIRGDEVRQIAPGQTGKIADYNYKLPDDFTGCVIAWNSNNLDSKVGGNYNYLYRLFRKSNLKPFERDISTEIYQAGSTPCNGVEGFNCYFPLQSYGFQPTNGVGYQPYRVVVLSFELLHAPATVC:APPPKVYRVESINNTEEYVIEYELVNNKLVKPENNVPLIPASEYEEIINN	3.8866600851998454	0.8053554796321228	66.48257446289062	0.7295500040054321	11.917351722717285	28.15802001953125	20.366039276123047
spikerbd-binder-50-nr2-run-1_result_10	52	PNLCPFGEVFNATRFASVYAWNRKRISNCVADYSVLYNSASFSTFKCYGVSPTKLNDLCFTNVYADSFVIRGDEVRQIAPGQTGKIADYNYKLPDDFTGCVIAWNSNNLDSKVGGNYNYLYRLFRKSNLKPFERDISTEIYQAGSTPCNGVEGFNCYFPLQSYGFQPTNGVGYQPYRVVVLSFELLHAPATVC:APPEKIYRVESINNEKEYVIEYELIDNKLVLPENNVKLIPASEYEDIVYN	4.081429263070792	0.8228373056194208	61.52891540527344	0.7319972515106201	11.787606239318848	27.6242733001709	19.435081481933594
spikerbd-binder-50-nr2-run-1_result_10	53	PNLCPFGEVFNATRFASVYAWNRKRISNCVADYSVLYNSASFSTFKCYGVSPTKLNDLCFTNVYADSFVIRGDEVRQIAPGQTGKIADYNYKLPDDFTGCVIAWNSNNLDSKVGGNYNYLYRLFRKSNLKPFERDISTEIYQAGSTPCNGVEGFNCYFPLQSYGFQPTNGVGYQPYRVVVLSFELLHAPATVC:PPPEIVYRVESIDNTKEYVVAYELVNNKLVLPENNVPLIPASEYEDIIYN	3.915518361209065	0.8190968232289499	65.8251724243164	0.7322235107421875	11.736615180969238	27.55048179626465	17.659900665283203
spikerbd-binder-50-nr2-run-1_result_10	54	PNLCPFGEVFNATRFASVYAWNRKRISNCVADYSVLYNSASFSTFKCYGVSPTKLNDLCFTNVYADSFVIRGDEVRQIAPGQTGKIADYNYKLPDDFTGCVIAWNSNNLDSKVGGNYNYLYRLFRKSNLKPFERDISTEIYQAGSTPCNGVEGFNCYFPLQSYGFQPTNGVGYQPYRVVVLSFELLHAPATVC:APPPKVYQTVSIDNEKQYVVEYELINNELVLPEDNVPLIPAEEYEDIIYN	3.7715321850493866	0.8334076112648144	65.402099609375	0.731173038482666	11.773634910583496	27.63795280456543	18.946550369262695
spikerbd-binder-50-nr2-run-1_result_10	55	PNLCPFGEVFNATRFASVYAWNRKRISNCVADYSVLYNSASFSTFKCYGVSPTKLNDLCFTNVYADSFVIRGDEVRQIAPGQTGKIADYNYKLPDDFTGCVIAWNSNNLDSKVGGNYNYLYRLFRKSNLKPFERDISTEIYQAGSTPCNGVEGFNCYFPLQSYGFQPTNGVGYQPYRVVVLSFELLHAPATVC:APPKIVYRVESFDNTKEYVVAYELVNNELVKPENNVPLIPASEYEELIYN	3.7959284126829873	0.809561793198981	66.54074096679688	0.731989860534668	11.734358787536621	27.560413360595703	17.475173950195312
spikerbd-binder-50-nr2-run-1_result_10	56	PNLCPFGEVFNATRFASVYAWNRKRISNCVADYSVLYNSASFSTFKCYGVSPTKLNDLCFTNVYADSFVIRGDEVRQIAPGQTGKIADYNYKLPDDFTGCVIAWNSNNLDSKVGGNYNYLYRLFRKSNLKPFERDISTEIYQAGSTPCNGVEGFNCYFPLQSYGFQPTNGVGYQPYRVVVLSFELLHAPATVC:PPPKKIYRAESINNTEEYMIEYELINNKLVLPKNNVKKIPASEYEDIINN	3.5841653928398562	0.8292705392116723	62.759437561035156	0.7312129139900208	11.820273399353027	27.8167667388916	19.66602325439453
spikerbd-binder-50-nr2-run-1_result_10	57	PNLCPFGEVFNATRFASVYAWNRKRISNCVADYSVLYNSASFSTFKCYGVSPTKLNDLCFTNVYADSFVIRGDEVRQIAPGQTGKIADYNYKLPDDFTGCVIAWNSNNLDSKVGGNYNYLYRLFRKSNLKPFERDISTEIYQAGSTPCNGVEGFNCYFPLQSYGFQPTNGVGYQPYRVVVLSFELLHAPATVC:PPPPIEYRVESIDNEKEYVIAYEIVNNKLVKPENNVPLIPAEEADDIFYN	4.129384021973731	0.7792027259654531	70.36009216308594	0.7333440780639648	11.58025074005127	27.164112091064453	17.5440731048584
spikerbd-binder-50-nr2-run-1_result_10	58	PNLCPFGEVFNATRFASVYAWNRKRISNCVADYSVLYNSASFSTFKCYGVSPTKLNDLCFTNVYADSFVIRGDEVRQIAPGQTGKIADYNYKLPDDFTGCVIAWNSNNLDSKVGGNYNYLYRLFRKSNLKPFERDISTEIYQAGSTPCNGVEGFNCYFPLQSYGFQPTNGVGYQPYRVVVLSFELLHAPATVC:APPKKVWRAESFDNTKEYMVLYELINNKLVKPENNVPLIPASEFEDLVYN	6.2261869195247534	0.729718314354141	60.551116943359375	0.7331151962280273	11.777565956115723	27.63117790222168	19.011564254760742
spikerbd-binder-50-nr2-run-1_result_10	59	PNLCPFGEVFNATRFASVYAWNRKRISNCVADYSVLYNSASFSTFKCYGVSPTKLNDLCFTNVYADSFVIRGDEVRQIAPGQTGKIADYNYKLPDDFTGCVIAWNSNNLDSKVGGNYNYLYRLFRKSNLKPFERDISTEIYQAGSTPCNGVEGFNCYFPLQSYGFQPTNGVGYQPYRVVVLSFELLHAPATVC:MKPKKIYRAESIDNTKEYIVEYELINDKLVKPENNVKLIPADKYEEIINN	7.486050077218351	0.5224322155483028	63.0095100402832	0.7284187078475952	11.939596176147461	28.055814743041992	20.022258758544922
spikerbd-binder-50-nr2-run-1_result_10	60	PNLCPFGEVFNATRFASVYAWNRKRISNCVADYSVLYNSASFSTFKCYGVSPTKLNDLCFTNVYADSFVIRGDEVRQIAPGQTGKIADYNYKLPDDFTGCVIAWNSNNLDSKVGGNYNYLYRLFRKSNLKPFERDISTEIYQAGSTPCNGVEGFNCYFPLQSYGFQPTNGVGYQPYRVVVLSFELLHAPATVC:PPPEIIYRTESFNNKDEYVVAYELVNDKLVKPENNVPLIPADKYEDIIYN	5.238919522037941	0.755532016261759	62.2203483581543	0.7332274913787842	11.750368118286133	27.535524368286133	16.959606170654297
spikerbd-binder-50-nr2-run-1_result_10	61	PNLCPFGEVFNATRFASVYAWNRKRISNCVADYSVLYNSASFSTFKCYGVSPTKLNDLCFTNVYADSFVIRGDEVRQIAPGQTGKIADYNYKLPDDFTGCVIAWNSNNLDSKVGGNYNYLYRLFRKSNLKPFERDISTEIYQAGSTPCNGVEGFNCYFPLQSYGFQPTNGVGYQPYRVVVLSFELLHAPATVC:MKPEKIYEAVSIDNKNEYIVEYELINNKLVLPENNVKLIPASEYEEIVNN	3.511156483668513	0.8497058062422534	62.24413299560547	0.7304985523223877	11.825845718383789	27.729230880737305	19.228717803955078
spikerbd-binder-50-nr2-run-1_result_10	62	PNLCPFGEVFNATRFASVYAWNRKRISNCVADYSVLYNSASFSTFKCYGVSPTKLNDLCFTNVYADSFVIRGDEVRQIAPGQTGKIADYNYKLPDDFTGCVIAWNSNNLDSKVGGNYNYLYRLFRKSNLKPFERDISTEIYQAGSTPCNGVEGFNCYFPLQSYGFQPTNGVGYQPYRVVVLSFELLHAPATVC:PPPPVIYQEESFNNKDFYVVEYELVNNKLVLPENNVKLIPASEYEDIINN	9.681477613202105	0.4653488049113168	52.50001907348633	0.7309513092041016	12.104277610778809	28.16024398803711	20.747360229492188
spikerbd-binder-50-nr2-run-1_result_10	63	PNLCPFGEVFNATRFASVYAWNRKRISNCVADYSVLYNSASFSTFKCYGVSPTKLNDLCFTNVYADSFVIRGDEVRQIAPGQTGKIADYNYKLPDDFTGCVIAWNSNNLDSKVGGNYNYLYRLFRKSNLKPFERDISTEIYQAGSTPCNGVEGFNCYFPLQSYGFQPTNGVGYQPYRVVVLSFELLHAPATVC:PPPKKVYRAESFDNTKEYIVEYELINNKLVKPENNVPLIPASEYEDIINN	3.632686203703816	0.8151485453054409	62.01329040527344	0.7308931350708008	11.868890762329102	27.85310173034668	20.069265365600586
spikerbd-binder-50-nr2-run-1_result_10	64	PNLCPFGEVFNATRFASVYAWNRKRISNCVADYSVLYNSASFSTFKCYGVSPTKLNDLCFTNVYADSFVIRGDEVRQIAPGQTGKIADYNYKLPDDFTGCVIAWNSNNLDSKVGGNYNYLYRLFRKSNLKPFERDISTEIYQAGSTPCNGVEGFNCYFPLQSYGFQPTNGVGYQPYRVVVLSFELLHAPATVC:PPPPVVYQTVSIDNTKEYVVAYELVNDKLVLPENNVELIPASEYEEIINN	15.098162424694891	0.23084178474862227	74.92814636230469	0.7295752763748169	11.928860664367676	28.3150634765625	18.60289764404297
spikerbd-binder-50-nr2-run-1_result_10	65	PNLCPFGEVFNATRFASVYAWNRKRISNCVADYSVLYNSASFSTFKCYGVSPTKLNDLCFTNVYADSFVIRGDEVRQIAPGQTGKIADYNYKLPDDFTGCVIAWNSNNLDSKVGGNYNYLYRLFRKSNLKPFERDISTEIYQAGSTPCNGVEGFNCYFPLQSYGFQPTNGVGYQPYRVVVLSFELLHAPATVC:KPPEKIYRTESIDNTKQYVLEYELVNNKLVLPENNVKLIPADKYEEIINN	10.78456995590359	0.37583871188015555	62.12081527709961	0.7302762866020203	12.00641918182373	28.232070922851562	18.146486282348633
spikerbd-binder-50-nr2-run-1_result_10	66	PNLCPFGEVFNATRFASVYAWNRKRISNCVADYSVLYNSASFSTFKCYGVSPTKLNDLCFTNVYADSFVIRGDEVRQIAPGQTGKIADYNYKLPDDFTGCVIAWNSNNLDSKVGGNYNYLYRLFRKSNLKPFERDISTEIYQAGSTPCNGVEGFNCYFPLQSYGFQPTNGVGYQPYRVVVLSFELLHAPATVC:PPPPVIYRTESINNTEQYVIAYELVNDKLVLPPNNVKKIPADKYDELVNN	9.162656989955034	0.4408654164654147	60.39535903930664	0.7303791046142578	11.996255874633789	28.163406372070312	19.971240997314453
spikerbd-binder-50-nr2-run-1_result_10	67	PNLCPFGEVFNATRFASVYAWNRKRISNCVADYSVLYNSASFSTFKCYGVSPTKLNDLCFTNVYADSFVIRGDEVRQIAPGQTGKIADYNYKLPDDFTGCVIAWNSNNLDSKVGGNYNYLYRLFRKSNLKPFERDISTEIYQAGSTPCNGVEGFNCYFPLQSYGFQPTNGVGYQPYRVVVLSFELLHAPATVC:PPPKKIYRVESFDNTKEYVVEYELINNKLVKPENNVPLIPASEYEDIIYN	3.6329872907320366	0.8328732632949605	62.55586624145508	0.7325204610824585	11.777937889099121	27.599525451660156	17.14712905883789
spikerbd-binder-50-nr2-run-1_result_10	68	PNLCPFGEVFNATRFASVYAWNRKRISNCVADYSVLYNSASFSTFKCYGVSPTKLNDLCFTNVYADSFVIRGDEVRQIAPGQTGKIADYNYKLPDDFTGCVIAWNSNNLDSKVGGNYNYLYRLFRKSNLKPFERDISTEIYQAGSTPCNGVEGFNCYFPLQSYGFQPTNGVGYQPYRVVVLSFELLHAPATVC:APPKIVYRTESINNKEEYVLAYELVNNKLVLPPNNVKKIPASEFEDIYYN	4.065692238094833	0.8199604399859474	53.24834442138672	0.7332903146743774	11.803230285644531	27.511857986450195	17.599685668945312
spikerbd-binder-50-nr2-run-1_result_10	69	PNLCPFGEVFNATRFASVYAWNRKRISNCVADYSVLYNSASFSTFKCYGVSPTKLNDLCFTNVYADSFVIRGDEVRQIAPGQTGKIADYNYKLPDDFTGCVIAWNSNNLDSKVGGNYNYLYRLFRKSNLKPFERDISTEIYQAGSTPCNGVEGFNCYFPLQSYGFQPTNGVGYQPYRVVVLSFELLHAPATVC:PPPPIVYQVESIDNEKEYVIEYELVNNKLVLPENNVPLIPADEYEDIIYN	3.5830066073976505	0.8184574258936458	62.93350601196289	0.7330092191696167	11.631192207336426	27.147930145263672	18.540157318115234
spikerbd-binder-50-nr2-run-1_result_10	70	PNLCPFGEVFNATRFASVYAWNRKRISNCVADYSVLYNSASFSTFKCYGVSPTKLNDLCFTNVYADSFVIRGDEVRQIAPGQTGKIADYNYKLPDDFTGCVIAWNSNNLDSKVGGNYNYLYRLFRKSNLKPFERDISTEIYQAGSTPCNGVEGFNCYFPLQSYGFQPTNGVGYQPYRVVVLSFELLHAPATVC:APPPKIYQAVSIDNTKEYMVEYELINDKLVLPENNVKLIPASEYDDIINN	4.570980859176451	0.7637249297933143	69.02468872070312	0.7308800220489502	11.794194221496582	27.8496036529541	19.140989303588867
spikerbd-binder-50-nr2-run-1_result_10	71	PNLCPFGEVFNATRFASVYAWNRKRISNCVADYSVLYNSASFSTFKCYGVSPTKLNDLCFTNVYADSFVIRGDEVRQIAPGQTGKIADYNYKLPDDFTGCVIAWNSNNLDSKVGGNYNYLYRLFRKSNLKPFERDISTEIYQAGSTPCNGVEGFNCYFPLQSYGFQPTNGVGYQPYRVVVLSFELLHAPATVC:PPPKIIYRAESINNTEEYIIAYELVNDKLVLPENNVPKIPASEFDDIIYN	4.618153772576194	0.7836284585147557	59.79948043823242	0.7329171299934387	11.802496910095215	27.671154022216797	18.7082462310791
spikerbd-binder-50-nr2-run-1_result_10	72	PNLCPFGEVFNATRFASVYAWNRKRISNCVADYSVLYNSASFSTFKCYGVSPTKLNDLCFTNVYADSFVIRGDEVRQIAPGQTGKIADYNYKLPDDFTGCVIAWNSNNLDSKVGGNYNYLYRLFRKSNLKPFERDISTEIYQAGSTPCNGVEGFNCYFPLQSYGFQPTNGVGYQPYRVVVLSFELLHAPATVC:MKPEKIYRTESIDNTKEYVLEYELVNNKLVLPKDNVKKIPASEYDDIINN	3.6590447308638385	0.8238171407010831	60.22445297241211	0.7308565974235535	11.844024658203125	27.661659240722656	19.505352020263672
spikerbd-binder-50-nr2-run-1_result_10	73	PNLCPFGEVFNATRFASVYAWNRKRISNCVADYSVLYNSASFSTFKCYGVSPTKLNDLCFTNVYADSFVIRGDEVRQIAPGQTGKIADYNYKLPDDFTGCVIAWNSNNLDSKVGGNYNYLYRLFRKSNLKPFERDISTEIYQAGSTPCNGVEGFNCYFPLQSYGFQPTNGVGYQPYRVVVLSFELLHAPATVC:PPPPIIYRTESFDNKNEYVVAYELINNKLVKPENNVELIPASEYDEIIYN	6.268326895272502	0.7103472031104692	62.240901947021484	0.7327604293823242	11.700775146484375	27.372838973999023	18.12500762939453
spikerbd-binder-50-nr2-run-1_result_10	74	PNLCPFGEVFNATRFASVYAWNRKRISNCVADYSVLYNSASFSTFKCYGVSPTKLNDLCFTNVYADSFVIRGDEVRQIAPGQTGKIADYNYKLPDDFTGCVIAWNSNNLDSKVGGNYNYLYRLFRKSNLKPFERDISTEIYQAGSTPCNGVEGFNCYFPLQSYGFQPTNGVGYQPYRVVVLSFELLHAPATVC:PPPPIVYRTESINNKEEYVIAYELVNNKLVLPENNVPLIPASEYEDIIYN	4.138283376513285	0.8056093448087133	65.62476348876953	0.7322708368301392	11.7013578414917	27.424985885620117	17.66733741760254
spikerbd-binder-50-nr2-run-1_result_10	75	PNLCPFGEVFNATRFASVYAWNRKRISNCVADYSVLYNSASFSTFKCYGVSPTKLNDLCFTNVYADSFVIRGDEVRQIAPGQTGKIADYNYKLPDDFTGCVIAWNSNNLDSKVGGNYNYLYRLFRKSNLKPFERDISTEIYQAGSTPCNGVEGFNCYFPLQSYGFQPTNGVGYQPYRVVVLSFELLHAPATVC:PPPEKIYRTESFNNTEEYVIEYELVNNKLVLPENNVPKIPASEYEDIIYN	3.749767998564784	0.8253407058550218	60.57145309448242	0.7320899963378906	11.772976875305176	27.570728302001953	18.950611114501953
spikerbd-binder-50-nr2-run-1_result_10	76	PNLCPFGEVFNATRFASVYAWNRKRISNCVADYSVLYNSASFSTFKCYGVSPTKLNDLCFTNVYADSFVIRGDEVRQIAPGQTGKIADYNYKLPDDFTGCVIAWNSNNLDSKVGGNYNYLYRLFRKSNLKPFERDISTEIYQAGSTPCNGVEGFNCYFPLQSYGFQPTNGVGYQPYRVVVLSFELLHAPATVC:APPKKIYRAESIDNTKEYMLEYELVNNELVLPENNVKKIPADKYEDIIYN	3.060169814498508	0.861259093019951	52.53096389770508	0.7325909733772278	11.823019027709961	27.45075035095215	18.984651565551758
spikerbd-binder-50-nr2-run-1_result_10	77	PNLCPFGEVFNATRFASVYAWNRKRISNCVADYSVLYNSASFSTFKCYGVSPTKLNDLCFTNVYADSFVIRGDEVRQIAPGQTGKIADYNYKLPDDFTGCVIAWNSNNLDSKVGGNYNYLYRLFRKSNLKPFERDISTEIYQAGSTPCNGVEGFNCYFPLQSYGFQPTNGVGYQPYRVVVLSFELLHAPATVC:MKPEKVYRVESIDNEKEYMIEYELVNNKLVKPENNVELIPAEEYENIIYN	3.7238653028239006	0.8205700274717439	64.08831024169922	0.7317228317260742	11.72166633605957	27.401554107666016	18.10845184326172
spikerbd-binder-50-nr2-run-1_result_10	78	PNLCPFGEVFNATRFASVYAWNRKRISNCVADYSVLYNSASFSTFKCYGVSPTKLNDLCFTNVYADSFVIRGDEVRQIAPGQTGKIADYNYKLPDDFTGCVIAWNSNNLDSKVGGNYNYLYRLFRKSNLKPFERDISTEIYQAGSTPCNGVEGFNCYFPLQSYGFQPTNGVGYQPYRVVVLSFELLHAPATVC:MKPPIVWRAESFNNKEEYMVAYELVDNKLVKPEDDVPLIPADKFEDLVYN	9.13275481167459	0.5688484812053238	70.26834106445312	0.7322821617126465	11.614008903503418	27.186962127685547	16.116729736328125
spikerbd-binder-50-nr2-run-1_result_10	79	PNLCPFGEVFNATRFASVYAWNRKRISNCVADYSVLYNSASFSTFKCYGVSPTKLNDLCFTNVYADSFVIRGDEVRQIAPGQTGKIADYNYKLPDDFTGCVIAWNSNNLDSKVGGNYNYLYRLFRKSNLKPFERDISTEIYQAGSTPCNGVEGFNCYFPLQSYGFQPTNGVGYQPYRVVVLSFELLHAPATVC:MAPPVVYRAESFNNTEQYIVEYQLVNNQLVLPENNVKLIPADEYDDIVYN	6.7408216488392485	0.7007700034533938	61.09206008911133	0.7324322462081909	11.696206092834473	27.19554328918457	18.55754280090332
spikerbd-binder-50-nr2-run-1_result_10	80	PNLCPFGEVFNATRFASVYAWNRKRISNCVADYSVLYNSASFSTFKCYGVSPTKLNDLCFTNVYADSFVIRGDEVRQIAPGQTGKIADYNYKLPDDFTGCVIAWNSNNLDSKVGGNYNYLYRLFRKSNLKPFERDISTEIYQAGSTPCNGVEGFNCYFPLQSYGFQPTNGVGYQPYRVVVLSFELLHAPATVC:APPEKVYETVSIDNKKEYVVEYELINNKLVLPKNNVKLIPADKYEDIIEN	3.440802510307398	0.8225840137957713	66.25672149658203	0.7300006747245789	11.829660415649414	27.859460830688477	19.212108612060547
spikerbd-binder-50-nr2-run-1_result_10	81	PNLCPFGEVFNATRFASVYAWNRKRISNCVADYSVLYNSASFSTFKCYGVSPTKLNDLCFTNVYADSFVIRGDEVRQIAPGQTGKIADYNYKLPDDFTGCVIAWNSNNLDSKVGGNYNYLYRLFRKSNLKPFERDISTEIYQAGSTPCNGVEGFNCYFPLQSYGFQPTNGVGYQPYRVVVLSFELLHAPATVC:PPPKKIYRAESINNKEEYIIEYELVNNKLVLPKNNVKLIPADKYYDIIYN	4.746770414750558	0.7695154630811305	61.45840835571289	0.732411801815033	11.687917709350586	27.36490821838379	18.0676326751709
spikerbd-binder-50-nr2-run-1_result_10	82	PNLCPFGEVFNATRFASVYAWNRKRISNCVADYSVLYNSASFSTFKCYGVSPTKLNDLCFTNVYADSFVIRGDEVRQIAPGQTGKIADYNYKLPDDFTGCVIAWNSNNLDSKVGGNYNYLYRLFRKSNLKPFERDISTEIYQAGSTPCNGVEGFNCYFPLQSYGFQPTNGVGYQPYRVVVLSFELLHAPATVC:AKPKIIYRTESINNKEQYVIAYELINNKLVKPENNVPLIPADKFDDIIYN	4.213368673082605	0.7741562805880925	68.29641723632812	0.7325994372367859	11.658480644226074	27.406396865844727	17.930509567260742
spikerbd-binder-50-nr2-run-1_result_10	83	PNLCPFGEVFNATRFASVYAWNRKRISNCVADYSVLYNSASFSTFKCYGVSPTKLNDLCFTNVYADSFVIRGDEVRQIAPGQTGKIADYNYKLPDDFTGCVIAWNSNNLDSKVGGNYNYLYRLFRKSNLKPFERDISTEIYQAGSTPCNGVEGFNCYFPLQSYGFQPTNGVGYQPYRVVVLSFELLHAPATVC:PPPKKIYQTVSINNTEEYVVEYELINNKLVLPENNVPLIPASEYDNIVYN	3.6981537408119403	0.8277298519226868	63.45343780517578	0.7311456799507141	11.836336135864258	27.816627502441406	19.929447174072266
spikerbd-binder-50-nr2-run-1_result_10	84	PNLCPFGEVFNATRFASVYAWNRKRISNCVADYSVLYNSASFSTFKCYGVSPTKLNDLCFTNVYADSFVIRGDEVRQIAPGQTGKIADYNYKLPDDFTGCVIAWNSNNLDSKVGGNYNYLYRLFRKSNLKPFERDISTEIYQAGSTPCNGVEGFNCYFPLQSYGFQPTNGVGYQPYRVVVLSFELLHAPATVC:APPPIVYRAESFDNTKEYIVAYELINNELVLPKDNVPLIPASEFDDIVNN	3.4778334747568964	0.8248447850052583	71.01569366455078	0.7312111854553223	11.778776168823242	27.793729782104492	19.944377899169922
spikerbd-binder-50-nr2-run-1_result_10	85	PNLCPFGEVFNATRFASVYAWNRKRISNCVADYSVLYNSASFSTFKCYGVSPTKLNDLCFTNVYADSFVIRGDEVRQIAPGQTGKIADYNYKLPDDFTGCVIAWNSNNLDSKVGGNYNYLYRLFRKSNLKPFERDISTEIYQAGSTPCNGVEGFNCYFPLQSYGFQPTNGVGYQPYRVVVLSFELLHAPATVC:PPPKKVYRVESIDNEKEYVVEYELINNKLVKPENNVKLIPASEYEDIVEN	3.8886329964966846	0.8114397195452655	60.134979248046875	0.7317540049552917	11.842876434326172	27.732900619506836	18.34891128540039
spikerbd-binder-50-nr2-run-1_result_10	86	PNLCPFGEVFNATRFASVYAWNRKRISNCVADYSVLYNSASFSTFKCYGVSPTKLNDLCFTNVYADSFVIRGDEVRQIAPGQTGKIADYNYKLPDDFTGCVIAWNSNNLDSKVGGNYNYLYRLFRKSNLKPFERDISTEIYQAGSTPCNGVEGFNCYFPLQSYGFQPTNGVGYQPYRVVVLSFELLHAPATVC:PPPPIVYRTESIDNKNEYVIAYELINNKLVLPENNVPLIPASEYENLIYN	4.455962920993492	0.7559358200199834	72.51142120361328	0.7300503253936768	11.826133728027344	27.955665588378906	20.417137145996094
spikerbd-binder-50-nr2-run-1_result_10	87	PNLCPFGEVFNATRFASVYAWNRKRISNCVADYSVLYNSASFSTFKCYGVSPTKLNDLCFTNVYADSFVIRGDEVRQIAPGQTGKIADYNYKLPDDFTGCVIAWNSNNLDSKVGGNYNYLYRLFRKSNLKPFERDISTEIYQAGSTPCNGVEGFNCYFPLQSYGFQPTNGVGYQPYRVVVLSFELLHAPATVC:APPPVIYRSESFNNTEEYIVAYELVNNKLVKPENNVPLIPASEYESIVYN	3.613439245262964	0.8333609602131119	62.307899475097656	0.7321982979774475	11.77176284790039	27.568479537963867	18.17828369140625
spikerbd-binder-50-nr2-run-1_result_10	88	PNLCPFGEVFNATRFASVYAWNRKRISNCVADYSVLYNSASFSTFKCYGVSPTKLNDLCFTNVYADSFVIRGDEVRQIAPGQTGKIADYNYKLPDDFTGCVIAWNSNNLDSKVGGNYNYLYRLFRKSNLKPFERDISTEIYQAGSTPCNGVEGFNCYFPLQSYGFQPTNGVGYQPYRVVVLSFELLHAPATVC:PPPPIVYQAESFNNTQEYIVAYELINNELVLPENNVPLIPADQYDDLIYN	6.474721770136117	0.6713258576011205	63.602508544921875	0.7314348220825195	11.849225997924805	27.831663131713867	19.444984436035156
spikerbd-binder-50-nr2-run-1_result_10	89	PNLCPFGEVFNATRFASVYAWNRKRISNCVADYSVLYNSASFSTFKCYGVSPTKLNDLCFTNVYADSFVIRGDEVRQIAPGQTGKIADYNYKLPDDFTGCVIAWNSNNLDSKVGGNYNYLYRLFRKSNLKPFERDISTEIYQAGSTPCNGVEGFNCYFPLQSYGFQPTNGVGYQPYRVVVLSFELLHAPATVC:AAPPIVWQTVSIDNTKEYVLAYELVNNKLVLPENNVPKIPASEFDDIIYN	3.560944395423344	0.8433230915387442	61.982303619384766	0.7333258390426636	11.705657005310059	27.44746971130371	17.971694946289062
spikerbd-binder-50-nr2-run-1_result_10	90	PNLCPFGEVFNATRFASVYAWNRKRISNCVADYSVLYNSASFSTFKCYGVSPTKLNDLCFTNVYADSFVIRGDEVRQIAPGQTGKIADYNYKLPDDFTGCVIAWNSNNLDSKVGGNYNYLYRLFRKSNLKPFERDISTEIYQAGSTPCNGVEGFNCYFPLQSYGFQPTNGVGYQPYRVVVLSFELLHAPATVC:APPEIIWREESIDNEKFYMVAYELVNNKLVKPENNVPLIPADEFDKIVNN	2.8764647593594	0.858810077551269	70.60897064208984	0.7322368621826172	11.658782958984375	27.455183029174805	19.631288528442383
spikerbd-binder-50-nr2-run-1_result_10	91	PNLCPFGEVFNATRFASVYAWNRKRISNCVADYSVLYNSASFSTFKCYGVSPTKLNDLCFTNVYADSFVIRGDEVRQIAPGQTGKIADYNYKLPDDFTGCVIAWNSNNLDSKVGGNYNYLYRLFRKSNLKPFERDISTEIYQAGSTPCNGVEGFNCYFPLQSYGFQPTNGVGYQPYRVVVLSFELLHAPATVC:PPPPIIWRAESFNNKEEYMVAYELVNDKLVLPKDDVPLIPASEFEDIIYN	6.6386234886205555	0.6759758854408712	67.26477813720703	0.7328547239303589	11.694580078125	27.487323760986328	18.029342651367188
spikerbd-binder-50-nr2-run-1_result_10	92	PNLCPFGEVFNATRFASVYAWNRKRISNCVADYSVLYNSASFSTFKCYGVSPTKLNDLCFTNVYADSFVIRGDEVRQIAPGQTGKIADYNYKLPDDFTGCVIAWNSNNLDSKVGGNYNYLYRLFRKSNLKPFERDISTEIYQAGSTPCNGVEGFNCYFPLQSYGFQPTNGVGYQPYRVVVLSFELLHAPATVC:APPEIVYRTESIDNTKQYVVEYELINNKLVLPENNVKLIPADQYEDIIYN	4.138157809162427	0.748704432698982	60.46148681640625	0.7323665618896484	11.70153522491455	27.31145668029785	18.272478103637695
spikerbd-binder-50-nr2-run-1_result_10	93	PNLCPFGEVFNATRFASVYAWNRKRISNCVADYSVLYNSASFSTFKCYGVSPTKLNDLCFTNVYADSFVIRGDEVRQIAPGQTGKIADYNYKLPDDFTGCVIAWNSNNLDSKVGGNYNYLYRLFRKSNLKPFERDISTEIYQAGSTPCNGVEGFNCYFPLQSYGFQPTNGVGYQPYRVVVLSFELLHAPATVC:PPPPVIWEAVSIDNTKEYMVAYELVNNKLVLPPNNNPLIPADQYEDIINN	3.477388921843443	0.8511783186297682	64.03199005126953	0.7360725402832031	11.41901969909668	26.470539093017578	16.328628540039062
spikerbd-binder-50-nr2-run-1_result_10	94	PNLCPFGEVFNATRFASVYAWNRKRISNCVADYSVLYNSASFSTFKCYGVSPTKLNDLCFTNVYADSFVIRGDEVRQIAPGQTGKIADYNYKLPDDFTGCVIAWNSNNLDSKVGGNYNYLYRLFRKSNLKPFERDISTEIYQAGSTPCNGVEGFNCYFPLQSYGFQPTNGVGYQPYRVVVLSFELLHAPATVC:PPPPVIYQTVSIDNTKEYVVEYELVDNKLVLPENNVKLIPASEYEDLVNN	9.727991083859823	0.40478207836735003	70.9972152709961	0.7296973466873169	11.953643798828125	28.3479061126709	19.28788185119629
spikerbd-binder-50-nr2-run-1_result_10	95	PNLCPFGEVFNATRFASVYAWNRKRISNCVADYSVLYNSASFSTFKCYGVSPTKLNDLCFTNVYADSFVIRGDEVRQIAPGQTGKIADYNYKLPDDFTGCVIAWNSNNLDSKVGGNYNYLYRLFRKSNLKPFERDISTEIYQAGSTPCNGVEGFNCYFPLQSYGFQPTNGVGYQPYRVVVLSFELLHAPATVC:PPPKKVYRTESFNNTEEYVVEYELINNKLVKPENNVPLIPADEYEDIIYN	5.447800433515077	0.7493680983832841	60.10830307006836	0.7335711121559143	11.639479637145996	27.11768913269043	17.47713851928711
spikerbd-binder-50-nr2-run-1_result_10	96	PNLCPFGEVFNATRFASVYAWNRKRISNCVADYSVLYNSASFSTFKCYGVSPTKLNDLCFTNVYADSFVIRGDEVRQIAPGQTGKIADYNYKLPDDFTGCVIAWNSNNLDSKVGGNYNYLYRLFRKSNLKPFERDISTEIYQAGSTPCNGVEGFNCYFPLQSYGFQPTNGVGYQPYRVVVLSFELLHAPATVC:MEPEKVYQAVSIDNTKEYMVEYELINNKLVLPENNVKLIPADKYDDIIYN	4.966939339896744	0.78357797724312	66.19654083251953	0.7319861650466919	11.67427921295166	27.319290161132812	18.95345687866211
spikerbd-binder-50-nr2-run-1_result_10	97	PNLCPFGEVFNATRFASVYAWNRKRISNCVADYSVLYNSASFSTFKCYGVSPTKLNDLCFTNVYADSFVIRGDEVRQIAPGQTGKIADYNYKLPDDFTGCVIAWNSNNLDSKVGGNYNYLYRLFRKSNLKPFERDISTEIYQAGSTPCNGVEGFNCYFPLQSYGFQPTNGVGYQPYRVVVLSFELLHAPATVC:PPPPVIYQTVSINNKEEYVVEYQLINNKLVLPENNVPLIPASEYENIIYN	3.63534026643175	0.82445534880171	64.73661804199219	0.7309173345565796	11.829941749572754	27.84320831298828	20.108604431152344
spikerbd-binder-50-nr2-run-1_result_10	98	PNLCPFGEVFNATRFASVYAWNRKRISNCVADYSVLYNSASFSTFKCYGVSPTKLNDLCFTNVYADSFVIRGDEVRQIAPGQTGKIADYNYKLPDDFTGCVIAWNSNNLDSKVGGNYNYLYRLFRKSNLKPFERDISTEIYQAGSTPCNGVEGFNCYFPLQSYGFQPTNGVGYQPYRVVVLSFELLHAPATVC:PPPKIVYRTESFDNTKEYVVEYELVNNKLVKPENNVPLIPADEYEDIIYN	4.437347007284224	0.7494834725997765	63.2047233581543	0.733256995677948	11.664833068847656	27.284374237060547	17.27981185913086
spikerbd-binder-50-nr2-run-1_result_10	99	PNLCPFGEVFNATRFASVYAWNRKRISNCVADYSVLYNSASFSTFKCYGVSPTKLNDLCFTNVYADSFVIRGDEVRQIAPGQTGKIADYNYKLPDDFTGCVIAWNSNNLDSKVGGNYNYLYRLFRKSNLKPFERDISTEIYQAGSTPCNGVEGFNCYFPLQSYGFQPTNGVGYQPYRVVVLSFELLHAPATVC:APPKVIYRVESFNNTEEYVVKYVLINNKLVLPENNVELIPASEYDDIVYN	3.389781133102294	0.8575548108557162	43.674686431884766	0.733444333076477	11.876458168029785	27.507213592529297	18.107601165771484
spikerbd-binder-50-nr2-run-1_result_11	0	SNLCPFGEVFNATRFASVYAWNRKRISNCVADYSVLYNSASFSTFKCYGVSPTKLNDLCFTNVYADSFVIRGDEVRQIAPGQTGKIADYNYKLPDDFTGCVIAWNSNNLDSKVGGNYNYLYRLFRKSNLKPFERDISTEIYQAGSTPCNGVEGFNCYFPLQSYGFQPTNGVGYQPYRVVVLSFELLHAPATVC:NLVALAKEKVADGVKNAVLKEIDGDYLQSEKSGKTWHKGAAQAYIDDAAA	8.200117918450182	0.7520888021014788	57.462684631347656	0.7384276390075684	11.42751407623291	26.801170349121094	17.436656951904297
spikerbd-binder-50-nr2-run-1_result_11	1	SNLCPFGEVFNATRFASVYAWNRKRISNCVADYSVLYNSASFSTFKCYGVSPTKLNDLCFTNVYADSFVIRGDEVRQIAPGQTGKIADYNYKLPDDFTGCVIAWNSNNLDSKVGGNYNYLYRLFRKSNLKPFERDISTEIYQAGSTPCNGVEGFNCYFPLQSYGFQPTNGVGYQPYRVVVLSFELLHAPATVC:NLVQLALEKVSDGAKNPELVEVDGDYLQSAKTGKRWHRGAAMAYVDDAAA	4.665023831321646	0.832599537335783	50.26491928100586	0.7389183044433594	11.37565803527832	26.443897247314453	15.262951850891113
spikerbd-binder-50-nr2-run-1_result_11	2	DNLCPFGEVFNATRFASVYAWNRKRISNCVADYSVLYNSASFSTFKCYGVSPTKLNDLCFTNVYADSFVIRGDEVRQIAPGQTGKIADYNYKLPDDFTGCVIAWNSNNLDSKVGGNYNYLYRLFRKSNLKPFERDISTEIYQAGSTPCNGVEGFNCYFPLQSYGFQPTNGVGYQPYRVVVLSFELLHAPATVC:NLVQLAKEKVADGVKDEVLEEVDGDYLKSKKSGKVWHKGAAQAYIDDAAA	7.86157053031314	0.7766937615516027	58.05683135986328	0.7381707429885864	11.403834342956543	26.69147491455078	15.794731140136719
spikerbd-binder-50-nr2-run-1_result_11	3	SNLCPFGEVFNATRFASVYAWNRKRISNCVADYSVLYNSASFSTFKCYGVSPTKLNDLCFTNVYADSFVIRGDEVRQIAPGQTGKIADYNYKLPDDFTGCVIAWNSNNLDSKVGGNYNYLYRLFRKSNLKPFERDISTEIYQAGSTPCNGVEGFNCYFPLQSYGFQPTNGVGYQPYRVVVLSFELLHAPATVC:NLVALAKEKVADGVKNAVLEKVDGPYLKSAKSGKTYHEGAAMAYIDDAAA	5.0590989191085	0.8085204047812296	60.50202178955078	0.7363282442092896	11.482538223266602	27.144681930541992	17.564064025878906
spikerbd-binder-50-nr2-run-1_result_11	4	SNLCPFGEVFNATRFASVYAWNRKRISNCVADYSVLYNSASFSTFKCYGVSPTKLNDLCFTNVYADSFVIRGDEVRQIAPGQTGKIADYNYKLPDDFTGCVIAWNSNNLDSKVGGNYNYLYRLFRKSNLKPFERDISTEIYQAGSTPCNGVEGFNCYFPLQSYGFQPTNGVGYQPYRVVVLSFELLHAPATVC:NLVDLAKEKVSKGAKNAVLEEVDGDKLRSKETGLVFDKGAAMAYVDDAAA	8.639904211018125	0.620084220061151	58.512977600097656	0.7370659112930298	11.679914474487305	27.63518714904785	15.105040550231934
spikerbd-binder-50-nr2-run-1_result_11	5	SNLCPFGEVFNATRFASVYAWNRKRISNCVADYSVLYNSASFSTFKCYGVSPTKLNDLCFTNVYADSFVIRGDEVRQIAPGQTGKIADYNYKLPDDFTGCVIAWNSNNLDSKVGGNYNYLYRLFRKSNLKPFERDISTEIYQAGSTPCNGVEGFNCYFPLQSYGFQPTNGVGYQPYRVVVLSFELLHAPATVC:NLVQLAKEKVADGVKNPVLEEVDGDYLKSKNSGKVWHKGAAMAYVDDAKA	7.594687540496453	0.7774836335679578	56.29890441894531	0.739463210105896	11.327181816101074	26.544784545898438	16.430696487426758
spikerbd-binder-50-nr2-run-1_result_11	6	SNLCPFGEVFNATRFASVYAWNRKRISNCVADYSVLYNSASFSTFKCYGVSPTKLNDLCFTNVYADSFVIRGDEVRQIAPGQTGKIADYNYKLPDDFTGCVIAWNSNNLDSKVGGNYNYLYRLFRKSNLKPFERDISTEIYQAGSTPCNGVEGFNCYFPLQSYGFQPTNGVGYQPYRVVVLSFELLHAPATVC:NLVQLAKEKVSEGAKNPVLEEVDGDYLKSKETGIVRHKGAAMAYIDDAKK	7.397139175441946	0.7693752964924617	60.47577667236328	0.7386090755462646	11.289731979370117	26.544729232788086	16.79066276550293
spikerbd-binder-50-nr2-run-1_result_11	7	SNLCPFGEVFNATRFASVYAWNRKRISNCVADYSVLYNSASFSTFKCYGVSPTKLNDLCFTNVYADSFVIRGDEVRQIAPGQTGKIADYNYKLPDDFTGCVIAWNSNNLDSKVGGNYNYLYRLFRKSNLKPFERDISTEIYQAGSTPCNGVEGFNCYFPLQSYGFQPTNGVGYQPYRVVVLSFELLHAPATVC:NLVDLAKKKVAEGAENEEFVEVDGDKLKSAKTGKEWDKGAASAYIDDAKK	8.208683179890775	0.6514301839822414	56.8360595703125	0.7355600595474243	11.813775062561035	27.967058181762695	18.24887466430664
spikerbd-binder-50-nr2-run-1_result_11	8	SNLCPFGEVFNATRFASVYAWNRKRISNCVADYSVLYNSASFSTFKCYGVSPTKLNDLCFTNVYADSFVIRGDEVRQIAPGQTGKIADYNYKLPDDFTGCVIAWNSNNLDSKVGGNYNYLYRLFRKSNLKPFERDISTEIYQAGSTPCNGVEGFNCYFPLQSYGFQPTNGVGYQPYRVVVLSFELLHAPATVC:NLVQIAKEKVADGVKDAELVEVDGDKLKSAKSGKVWDKGAAMSYIDDAKA	8.927272871392342	0.5909216526200818	55.384944915771484	0.7368166446685791	11.70789623260498	27.70865249633789	14.790552139282227
spikerbd-binder-50-nr2-run-1_result_11	9	SNLCPFGEVFNATRFASVYAWNRKRISNCVADYSVLYNSASFSTFKCYGVSPTKLNDLCFTNVYADSFVIRGDEVRQIAPGQTGKIADYNYKLPDDFTGCVIAWNSNNLDSKVGGNYNYLYRLFRKSNLKPFERDISTEIYQAGSTPCNGVEGFNCYFPLQSYGFQPTNGVGYQPYRVVVLSFELLHAPATVC:NLVALAKEKVSDGVKNAVLVEVDGDYLKSAQSGKTYHKGAAQAYIDDAAA	8.00818157770684	0.7157710120691347	48.569461822509766	0.7376440763473511	11.663355827331543	27.35019874572754	17.44974136352539
spikerbd-binder-50-nr2-run-1_result_11	10	SNLCPFGEVFNATRFASVYAWNRKRISNCVADYSVLYNSASFSTFKCYGVSPTKLNDLCFTNVYADSFVIRGDEVRQIAPGQTGKIADYNYKLPDDFTGCVIAWNSNNLDSKVGGNYNYLYRLFRKSNLKPFERDISTEIYQAGSTPCNGVEGFNCYFPLQSYGFQPTNGVGYQPYRVVVLSFELLHAPATVC:NLVELAKEKVAKGAKNPVLEEVDGDYLRSAETGETWHKGAAMAYVDDAAK	5.477473225936151	0.8077680033203746	59.52010726928711	0.7377501726150513	11.396397590637207	26.86030387878418	16.561418533325195
spikerbd-binder-50-nr2-run-1_result_11	11	QNLCPFGEVFNATRFASVYAWNRKRISNCVADYSVLYNSASFSTFKCYGVSPTKLNDLCFTNVYADSFVIRGDEVRQIAPGQTGKIADYNYKLPDDFTGCVIAWNSNNLDSKVGGNYNYLYRLFRKSNLKPFERDISTEIYQAGSTPCNGVEGFNCYFPLQSYGFQPTNGVGYQPYRVVVLSFELLHAPATVC:NLVQLALEKVADGVKDAVLEEVDGDYLRSAKSGKEWHRGAAMAYVDDARK	8.037303296942326	0.7606046203181737	57.28693389892578	0.7362149953842163	11.592375755310059	27.176637649536133	15.82733154296875
spikerbd-binder-50-nr2-run-1_result_11	12	SNLCPFGEVFNATRFASVYAWNRKRISNCVADYSVLYNSASFSTFKCYGVSPTKLNDLCFTNVYADSFVIRGDEVRQIAPGQTGKIADYNYKLPDDFTGCVIAWNSNNLDSKVGGNYNYLYRLFRKSNLKPFERDISTEIYQAGSTPCNGVEGFNCYFPLQSYGFQPTNGVGYQPYRVVVLSFELLHAPATVC:NLVKLAKEKVADGAKDAVLEEVDGDYLRSKQTGKVWHKGAAMAYIDDAAA	7.309492924953147	0.7575436727887341	58.628631591796875	0.7383135557174683	11.334734916687012	26.635576248168945	15.640819549560547
spikerbd-binder-50-nr2-run-1_result_11	13	SNLCPFGEVFNATRFASVYAWNRKRISNCVADYSVLYNSASFSTFKCYGVSPTKLNDLCFTNVYADSFVIRGDEVRQIAPGQTGKIADYNYKLPDDFTGCVIAWNSNNLDSKVGGNYNYLYRLFRKSNLKPFERDISTEIYQAGSTPCNGVEGFNCYFPLQSYGFQPTNGVGYQPYRVVVLSFELLHAPATVC:NAVALAKKKVADGVENAVLKEVDGDYLQSANSGKKWHKGAAQAYVDDAKA	8.799224110552661	0.6931441269825158	61.417537689208984	0.7369238138198853	11.541031837463379	27.265459060668945	15.249902725219727
spikerbd-binder-50-nr2-run-1_result_11	14	SNLCPFGEVFNATRFASVYAWNRKRISNCVADYSVLYNSASFSTFKCYGVSPTKLNDLCFTNVYADSFVIRGDEVRQIAPGQTGKIADYNYKLPDDFTGCVIAWNSNNLDSKVGGNYNYLYRLFRKSNLKPFERDISTEIYQAGSTPCNGVEGFNCYFPLQSYGFQPTNGVGYQPYRVVVLSFELLHAPATVC:NLVELALEKVAEGVKNPVLEEVDGDYLRSKQSGKVFHRGAAMAYVDDAAA	7.3139671586555135	0.762482195324694	55.73942184448242	0.7393969297409058	11.304730415344238	26.399349212646484	13.37973403930664
spikerbd-binder-50-nr2-run-1_result_11	15	SNLCPFGEVFNATRFASVYAWNRKRISNCVADYSVLYNSASFSTFKCYGVSPTKLNDLCFTNVYADSFVIRGDEVRQIAPGQTGKIADYNYKLPDDFTGCVIAWNSNNLDSKVGGNYNYLYRLFRKSNLKPFERDISTEIYQAGSTPCNGVEGFNCYFPLQSYGFQPTNGVGYQPYRVVVLSFELLHAPATVC:NMVQLALERVADGVKNAVLEEVEGDYLRSAQSGKVWHRGAAMAYVDDAAA	8.335570420424082	0.765437157036731	62.227352142333984	0.7379302978515625	11.220155715942383	26.28462791442871	14.54954719543457
spikerbd-binder-50-nr2-run-1_result_11	16	PNLCPFGEVFNATRFASVYAWNRKRISNCVADYSVLYNSASFSTFKCYGVSPTKLNDLCFTNVYADSFVIRGDEVRQIAPGQTGKIADYNYKLPDDFTGCVIAWNSNNLDSKVGGNYNYLYRLFRKSNLKPFERDISTEIYQAGSTPCNGVEGFNCYFPLQSYGFQPTNGVGYQPYRVVVLSFELLHAPATVC:NLVKLALEKVANNAKNPVLVETNDDTLESKNTKKKFLKSAAMKYVDDAKK	9.202290856148746	0.5241142123712769	53.05821990966797	0.7366843819618225	11.712560653686523	27.49190902709961	19.392059326171875
spikerbd-binder-50-nr2-run-1_result_11	17	PNLCPFGEVFNATRFASVYAWNRKRISNCVADYSVLYNSASFSTFKCYGVSPTKLNDLCFTNVYADSFVIRGDEVRQIAPGQTGKIADYNYKLPDDFTGCVIAWNSNNLDSKVGGNYNYLYRLFRKSNLKPFERDISTEIYQAGSTPCNGVEGFNCYFPLQSYGFQPTNGVGYQPYRVVVLSFELLHAPATVC:NLVELAKEKVADNAKNEELVKTDDEYLESKKTKKRFLESAALSYVDDAKK	5.713551626497484	0.757870141642314	47.19511795043945	0.737652063369751	11.657626152038574	27.142528533935547	16.929140090942383
spikerbd-binder-50-nr2-run-1_result_11	18	SNLCPFGEVFNATRFASVYAWNRKRISNCVADYSVLYNSASFSTFKCYGVSPTKLNDLCFTNVYADSFVIRGDEVRQIAPGQTGKIADYNYKLPDDFTGCVIAWNSNNLDSKVGGNYNYLYRLFRKSNLKPFERDISTEIYQAGSTPCNGVEGFNCYFPLQSYGFQPTNGVGYQPYRVVVLSFELLHAPATVC:NLVQLALEKVSENVKNPVLEEVDDDTLQSKQNNKKFLKSAAMKYVDDAKK	7.4185117210661495	0.6256023771484577	45.73908233642578	0.7373111248016357	11.759906768798828	27.401456832885742	17.163599014282227
spikerbd-binder-50-nr2-run-1_result_11	19	PNLCPFGEVFNATRFASVYAWNRKRISNCVADYSVLYNSASFSTFKCYGVSPTKLNDLCFTNVYADSFVIRGDEVRQIAPGQTGKIADYNYKLPDDFTGCVIAWNSNNLDSKVGGNYNYLYRLFRKSNLKPFERDISTEIYQAGSTPCNGVEGFNCYFPLQSYGFQPTNGVGYQPYRVVVLSFELLHAPATVC:NLVELAKKKVANNVENPELEEVDDDRLRSKKSNKVWLKDAAMKYIDDAKK	10.112214530621964	0.49782296104747026	45.82894515991211	0.7385735511779785	11.774263381958008	27.361988067626953	15.246344566345215
spikerbd-binder-50-nr2-run-1_result_11	20	PNLCPFGEVFNATRFASVYAWNRKRISNCVADYSVLYNSASFSTFKCYGVSPTKLNDLCFTNVYADSFVIRGDEVRQIAPGQTGKIADYNYKLPDDFTGCVIAWNSNNLDSKVGGNYNYLYRLFRKSNLKPFERDISTEIYQAGSTPCNGVEGFNCYFPLQSYGFQPTNGVGYQPYRVVVLSFELLHAPATVC:NLVELAKKKVADNAENEELEEVDDDTLESKNTKKKFLKSAAMKYIDDAKK	8.231389034274189	0.5627008324054419	52.74238204956055	0.7366792559623718	11.767889976501465	27.64822006225586	17.926742553710938
spikerbd-binder-50-nr2-run-1_result_11	21	SNLCPFGEVFNATRFASVYAWNRKRISNCVADYSVLYNSASFSTFKCYGVSPTKLNDLCFTNVYADSFVIRGDEVRQIAPGQTGKIADYNYKLPDDFTGCVIAWNSNNLDSKVGGNYNYLYRLFRKSNLKPFERDISTEIYQAGSTPCNGVEGFNCYFPLQSYGFQPTNGVGYQPYRVVVLSFELLHAPATVC:NLVELAKEKVAENAKDAVLEEVDDDYLESKKTKKKFLKSAALKYIDDAKK	7.735858129765572	0.596792868404191	53.28071975708008	0.7359655499458313	11.81060791015625	27.882394790649414	19.205360412597656
spikerbd-binder-50-nr2-run-1_result_11	22	SNLCPFGEVFNATRFASVYAWNRKRISNCVADYSVLYNSASFSTFKCYGVSPTKLNDLCFTNVYADSFVIRGDEVRQIAPGQTGKIADYNYKLPDDFTGCVIAWNSNNLDSKVGGNYNYLYRLFRKSNLKPFERDISTEIYQAGSTPCNGVEGFNCYFPLQSYGFQPTNGVGYQPYRVVVLSFELLHAPATVC:NLVELAKEKVADNAKNPELVEVDDDTLEVKNTKKKFLKSAANKYIDDAKK	9.817754232275902	0.41323342421083337	57.03965759277344	0.736960768699646	11.654407501220703	27.563722610473633	18.014991760253906
spikerbd-binder-50-nr2-run-1_result_11	23	SNLCPFGEVFNATRFASVYAWNRKRISNCVADYSVLYNSASFSTFKCYGVSPTKLNDLCFTNVYADSFVIRGDEVRQIAPGQTGKIADYNYKLPDDFTGCVIAWNSNNLDSKVGGNYNYLYRLFRKSNLKPFERDISTEIYQAGSTPCNGVEGFNCYFPLQSYGFQPTNGVGYQPYRVVVLSFELLHAPATVC:NLVDLAKEKVAKNAKNAKLVEIDDDYLESKETKEKFLKSAALKYIDDAKK	8.872209358854523	0.5187711018364792	47.74090576171875	0.7382311820983887	11.738354682922363	27.42371940612793	17.977352142333984
spikerbd-binder-50-nr2-run-1_result_11	24	ENLCPFGEVFNATRFASVYAWNRKRISNCVADYSVLYNSASFSTFKCYGVSPTKLNDLCFTNVYADSFVIRGDEVRQIAPGQTGKIADYNYKLPDDFTGCVIAWNSNNLDSKVGGNYNYLYRLFRKSNLKPFERDISTEIYQAGSTPCNGVEGFNCYFPLQSYGFQPTNGVGYQPYRVVVLSFELLHAPATVC:NLVQLAKEKVADNAKNPVFVEVNDDTLQSKETKKKFLKSAANKYIDDAKK	8.40082151245328	0.5606621481797511	49.91921615600586	0.7369173765182495	11.819226264953613	27.523530960083008	17.758981704711914
spikerbd-binder-50-nr2-run-1_result_11	25	SNLCPFGEVFNATRFASVYAWNRKRISNCVADYSVLYNSASFSTFKCYGVSPTKLNDLCFTNVYADSFVIRGDEVRQIAPGQTGKIADYNYKLPDDFTGCVIAWNSNNLDSKVGGNYNYLYRLFRKSNLKPFERDISTEIYQAGSTPCNGVEGFNCYFPLQSYGFQPTNGVGYQPYRVVVLSFELLHAPATVC:NLVQLALEKVADNAKNPVLVEVDDDTLQSAKTKKKFLKSAALSYIDDALK	8.513571408101619	0.5373743501350692	42.21560287475586	0.7369298338890076	11.806302070617676	27.506479263305664	19.228466033935547
spikerbd-binder-50-nr2-run-1_result_11	26	SNLCPFGEVFNATRFASVYAWNRKRISNCVADYSVLYNSASFSTFKCYGVSPTKLNDLCFTNVYADSFVIRGDEVRQIAPGQTGKIADYNYKLPDDFTGCVIAWNSNNLDSKVGGNYNYLYRLFRKSNLKPFERDISTEIYQAGSTPCNGVEGFNCYFPLQSYGFQPTNGVGYQPYRVVVLSFELLHAPATVC:NLVDLAKEKVANNAKNPVLVETDDDTLESAKTKKKFLKSAALKYIDDAAA	7.468482159914099	0.602764154700447	41.478515625	0.7373132705688477	11.789213180541992	27.363483428955078	18.09683609008789
spikerbd-binder-50-nr2-run-1_result_11	27	PNLCPFGEVFNATRFASVYAWNRKRISNCVADYSVLYNSASFSTFKCYGVSPTKLNDLCFTNVYADSFVIRGDEVRQIAPGQTGKIADYNYKLPDDFTGCVIAWNSNNLDSKVGGNYNYLYRLFRKSNLKPFERDISTEIYQAGSTPCNGVEGFNCYFPLQSYGFQPTNGVGYQPYRVVVLSFELLHAPATVC:NLVDLAKEKVADNAKNPVLVEVDDDYLQSAKTKKTWLKSAAMAYVDDAKK	7.81284940315978	0.6676301868484118	39.68951416015625	0.7385873794555664	11.657360076904297	27.00006103515625	14.482890129089355
spikerbd-binder-50-nr2-run-1_result_11	28	ENLCPFGEVFNATRFASVYAWNRKRISNCVADYSVLYNSASFSTFKCYGVSPTKLNDLCFTNVYADSFVIRGDEVRQIAPGQTGKIADYNYKLPDDFTGCVIAWNSNNLDSKVGGNYNYLYRLFRKSNLKPFERDISTEIYQAGSTPCNGVEGFNCYFPLQSYGFQPTNGVGYQPYRVVVLSFELLHAPATVC:NLVDLAKEKVANNVKNPELEEVDDDYLESKKSKKKFLKSAANKYIDDAAK	8.128813744074048	0.5795504855877663	41.90907287597656	0.7366791367530823	11.965153694152832	27.72780418395996	18.315635681152344
spikerbd-binder-50-nr2-run-1_result_11	29	SNLCPFGEVFNATRFASVYAWNRKRISNCVADYSVLYNSASFSTFKCYGVSPTKLNDLCFTNVYADSFVIRGDEVRQIAPGQTGKIADYNYKLPDDFTGCVIAWNSNNLDSKVGGNYNYLYRLFRKSNLKPFERDISTEIYQAGSTPCNGVEGFNCYFPLQSYGFQPTNGVGYQPYRVVVLSFELLHAPATVC:NLVKLALEKVAKNVKNPVLEEINDDYLKSKQSNLRFLKSAALKYVDDAKK	8.62108365070184	0.5794229535291535	48.36720657348633	0.7369903326034546	11.79301929473877	27.680341720581055	17.452383041381836
spikerbd-binder-50-nr2-run-1_result_11	30	ENLCPFGEVFNATRFASVYAWNRKRISNCVADYSVLYNSASFSTFKCYGVSPTKLNDLCFTNVYADSFVIRGDEVRQIAPGQTGKIADYNYKLPDDFTGCVIAWNSNNLDSKVGGNYNYLYRLFRKSNLKPFERDISTEIYQAGSTPCNGVEGFNCYFPLQSYGFQPTNGVGYQPYRVVVLSFELLHAPATVC:NLVDLAKEKVSDNAKNPVLEEVDDDTLESKNTKKKFLKSAAMKYIDDAKK	8.541763372709541	0.5548510716140443	50.826210021972656	0.7359509468078613	11.862544059753418	27.701034545898438	19.19170570373535
spikerbd-binder-50-nr2-run-1_result_11	31	SNLCPFGEVFNATRFASVYAWNRKRISNCVADYSVLYNSASFSTFKCYGVSPTKLNDLCFTNVYADSFVIRGDEVRQIAPGQTGKIADYNYKLPDDFTGCVIAWNSNNLDSKVGGNYNYLYRLFRKSNLKPFERDISTEIYQAGSTPCNGVEGFNCYFPLQSYGFQPTNGVGYQPYRVVVLSFELLHAPATVC:NLVELAKEKVAENAKNAELVEVNDDYLKSAKTKKKFLKSAAMKYIDDAKK	8.349242446585473	0.5525524655776086	47.67653274536133	0.7369558215141296	11.76036548614502	27.53036117553711	19.32381820678711
spikerbd-binder-50-nr2-run-1_result_11	32	SNLCPFGEVFNATRFASVYAWNRKRISNCVADYSVLYNSASFSTFKCYGVSPTKLNDLCFTNVYADSFVIRGDEVRQIAPGQTGKIADYNYKLPDDFTGCVIAWNSNNLDSKVGGNYNYLYRLFRKSNLKPFERDISTEIYQAGSTPCNGVEGFNCYFPLQSYGFQPTNGVGYQPYRVVVLSFELLHAPATVC:NLVDLAKEKVANNAKNAVLEEVNDDTLRSKETNLTFLKSAASKYIDDAKK	10.550204129753965	0.47208769952811086	57.803646087646484	0.737701952457428	11.762557983398438	27.81015396118164	18.823617935180664
spikerbd-binder-50-nr2-run-1_result_11	33	SNLCPFGEVFNATRFASVYAWNRKRISNCVADYSVLYNSASFSTFKCYGVSPTKLNDLCFTNVYADSFVIRGDEVRQIAPGQTGKIADYNYKLPDDFTGCVIAWNSNNLDSKVGGNYNYLYRLFRKSNLKPFERDISTEIYQAGSTPCNGVEGFNCYFPLQSYGFQPTNGVGYQPYRVVVLSFELLHAPATVC:NLVDLAKEKVANNVKNAVFVETNDDTLESKNSKLKFLKSAANKYIDDAKK	7.445677600738884	0.5884681830427513	68.00214385986328	0.7373746633529663	11.421154022216797	27.200193405151367	19.42518424987793
spikerbd-binder-50-nr2-run-1_result_11	34	SNLCPFGEVFNATRFASVYAWNRKRISNCVADYSVLYNSASFSTFKCYGVSPTKLNDLCFTNVYADSFVIRGDEVRQIAPGQTGKIADYNYKLPDDFTGCVIAWNSNNLDSKVGGNYNYLYRLFRKSNLKPFERDISTEIYQAGSTPCNGVEGFNCYFPLQSYGFQPTNGVGYQPYRVVVLSFELLHAPATVC:NLVQLALEKVANNAKNPVLEEIDDDYLQSKETKKRFLKSAAMKYVDDAKK	8.06797250323516	0.5865858277052161	50.27901840209961	0.7371283769607544	11.716682434082031	27.47119140625	19.0435791015625
spikerbd-binder-50-nr2-run-1_result_11	35	ENLCPFGEVFNATRFASVYAWNRKRISNCVADYSVLYNSASFSTFKCYGVSPTKLNDLCFTNVYADSFVIRGDEVRQIAPGQTGKIADYNYKLPDDFTGCVIAWNSNNLDSKVGGNYNYLYRLFRKSNLKPFERDISTEIYQAGSTPCNGVEGFNCYFPLQSYGFQPTNGVGYQPYRVVVLSFELLHAPATVC:NLVQLAKEKVSENVENPVLEEKDDDTLESKNNKKTFLKSAANKYIDDAKK	7.910406762796361	0.5887410920950648	50.96608352661133	0.7367748022079468	11.848650932312012	27.702402114868164	18.449548721313477
spikerbd-binder-50-nr2-run-1_result_11	36	SNLCPFGEVFNATRFASVYAWNRKRISNCVADYSVLYNSASFSTFKCYGVSPTKLNDLCFTNVYADSFVIRGDEVRQIAPGQTGKIADYNYKLPDDFTGCVIAWNSNNLDSKVGGNYNYLYRLFRKSNLKPFERDISTEIYQAGSTPCNGVEGFNCYFPLQSYGFQPTNGVGYQPYRVVVLSFELLHAPATVC:NLVDYAKEKVANNAKNPVLVEVNDDTLQSAQTKKKFLKSAASKYIDDAKK	7.713047170246197	0.590971210388525	41.94144821166992	0.7379121780395508	11.811800003051758	27.379369735717773	19.273021697998047
spikerbd-binder-50-nr2-run-1_result_11	37	ENLCPFGEVFNATRFASVYAWNRKRISNCVADYSVLYNSASFSTFKCYGVSPTKLNDLCFTNVYADSFVIRGDEVRQIAPGQTGKIADYNYKLPDDFTGCVIAWNSNNLDSKVGGNYNYLYRLFRKSNLKPFERDISTEIYQAGSTPCNGVEGFNCYFPLQSYGFQPTNGVGYQPYRVVVLSFELLHAPATVC:NLVELAKKKVADNVENPVLEKIDDDTLESKNSKKKFLKSAAEKYIDDAKK	8.096482549906597	0.5451212636566836	60.19342041015625	0.7354750633239746	11.749732971191406	27.754831314086914	19.049962997436523
spikerbd-binder-50-nr2-run-1_result_11	38	SNLCPFGEVFNATRFASVYAWNRKRISNCVADYSVLYNSASFSTFKCYGVSPTKLNDLCFTNVYADSFVIRGDEVRQIAPGQTGKIADYNYKLPDDFTGCVIAWNSNNLDSKVGGNYNYLYRLFRKSNLKPFERDISTEIYQAGSTPCNGVEGFNCYFPLQSYGFQPTNGVGYQPYRVVVLSFELLHAPATVC:NLVALAKEKVANNVKNAVLEETNDDTLQSKQSKLKYLKSAASAYIDDAAK	11.014781122508042	0.48266871191301963	59.3855094909668	0.7379488945007324	11.469747543334961	27.0790958404541	17.494718551635742
spikerbd-binder-50-nr2-run-1_result_11	39	ENLCPFGEVFNATRFASVYAWNRKRISNCVADYSVLYNSASFSTFKCYGVSPTKLNDLCFTNVYADSFVIRGDEVRQIAPGQTGKIADYNYKLPDDFTGCVIAWNSNNLDSKVGGNYNYLYRLFRKSNLKPFERDISTEIYQAGSTPCNGVEGFNCYFPLQSYGFQPTNGVGYQPYRVVVLSFELLHAPATVC:NLVDLAKEKVANNAKNPVLEEVNDDTLQSKNTKKKYLKSAALKYIDDAKK	10.455498970109717	0.44700115046448713	51.52532196044922	0.7366609573364258	11.799578666687012	27.577314376831055	18.243175506591797
spikerbd-binder-50-nr2-run-1_result_11	40	ENLCPFGEVFNATRFASVYAWNRKRISNCVADYSVLYNSASFSTFKCYGVSPTKLNDLCFTNVYADSFVIRGDEVRQIAPGQTGKIADYNYKLPDDFTGCVIAWNSNNLDSKVGGNYNYLYRLFRKSNLKPFERDISTEIYQAGSTPCNGVEGFNCYFPLQSYGFQPTNGVGYQPYRVVVLSFELLHAPATVC:NLVALAKEKVAENAKNAVLEKVDDDYLESKNTKKRFLESAALSYIDDAAK	9.772665368662537	0.5472943002460949	56.40748596191406	0.736656904220581	11.692681312561035	27.448888778686523	18.889057159423828
spikerbd-binder-50-nr2-run-1_result_11	41	SNLCPFGEVFNATRFASVYAWNRKRISNCVADYSVLYNSASFSTFKCYGVSPTKLNDLCFTNVYADSFVIRGDEVRQIAPGQTGKIADYNYKLPDDFTGCVIAWNSNNLDSKVGGNYNYLYRLFRKSNLKPFERDISTEIYQAGSTPCNGVEGFNCYFPLQSYGFQPTNGVGYQPYRVVVLSFELLHAPATVC:NLVDLAKEKVANNVKNAELVETNDDYLQSKNSKKKYLKSAANKYIDDAKA	6.012649881710285	0.7150953692816764	55.69591522216797	0.7388955354690552	11.466296195983887	27.00838851928711	16.775146484375
spikerbd-binder-50-nr2-run-1_result_11	42	ENLCPFGEVFNATRFASVYAWNRKRISNCVADYSVLYNSASFSTFKCYGVSPTKLNDLCFTNVYADSFVIRGDEVRQIAPGQTGKIADYNYKLPDDFTGCVIAWNSNNLDSKVGGNYNYLYRLFRKSNLKPFERDISTEIYQAGSTPCNGVEGFNCYFPLQSYGFQPTNGVGYQPYRVVVLSFELLHAPATVC:NLVQLALEKVSNNVKNPVLEEVDDEYLESKNNKLRWLKSAALSYVRDALS	8.297079306574851	0.5865237695361232	43.61068344116211	0.7368913292884827	11.811097145080566	27.47520637512207	18.54430389404297
spikerbd-binder-50-nr2-run-1_result_11	43	SNLCPFGEVFNATRFASVYAWNRKRISNCVADYSVLYNSASFSTFKCYGVSPTKLNDLCFTNVYADSFVIRGDEVRQIAPGQTGKIADYNYKLPDDFTGCVIAWNSNNLDSKVGGNYNYLYRLFRKSNLKPFERDISTEIYQAGSTPCNGVEGFNCYFPLQSYGFQPTNGVGYQPYRVVVLSFELLHAPATVC:NLVDLAKEKVAENAKNAVLEEVNDDYLQSKQTKKRWLKSAAMKYIDDAKK	8.824802844944792	0.5153932975766451	61.1503791809082	0.7367537021636963	11.607617378234863	27.482667922973633	19.085384368896484
spikerbd-binder-50-nr2-run-1_result_11	44	ENLCPFGEVFNATRFASVYAWNRKRISNCVADYSVLYNSASFSTFKCYGVSPTKLNDLCFTNVYADSFVIRGDEVRQIAPGQTGKIADYNYKLPDDFTGCVIAWNSNNLDSKVGGNYNYLYRLFRKSNLKPFERDISTEIYQAGSTPCNGVEGFNCYFPLQSYGFQPTNGVGYQPYRVVVLSFELLHAPATVC:NLVELAKKKVSDNVENPVLEEIDDDYLESKQSKKKFLKSAAMKYIDDAKK	9.048753218004572	0.5579396191972891	47.7582893371582	0.7367813587188721	11.846040725708008	27.53944206237793	18.082111358642578
spikerbd-binder-50-nr2-run-1_result_11	45	ENLCPFGEVFNATRFASVYAWNRKRISNCVADYSVLYNSASFSTFKCYGVSPTKLNDLCFTNVYADSFVIRGDEVRQIAPGQTGKIADYNYKLPDDFTGCVIAWNSNNLDSKVGGNYNYLYRLFRKSNLKPFERDISTEIYQAGSTPCNGVEGFNCYFPLQSYGFQPTNGVGYQPYRVVVLSFELLHAPATVC:NLVELAKEKVAENAKNAVLEEIDDDYLESKNTKKRFLKSAALKYIDDAKK	9.879216102819765	0.5042406256369786	56.75090789794922	0.7367817163467407	11.69637393951416	27.546031951904297	18.628543853759766
spikerbd-binder-50-nr2-run-1_result_11	46	SNLCPFGEVFNATRFASVYAWNRKRISNCVADYSVLYNSASFSTFKCYGVSPTKLNDLCFTNVYADSFVIRGDEVRQIAPGQTGKIADYNYKLPDDFTGCVIAWNSNNLDSKVGGNYNYLYRLFRKSNLKPFERDISTEIYQAGSTPCNGVEGFNCYFPLQSYGFQPTNGVGYQPYRVVVLSFELLHAPATVC:NLVELAKEKVAKNAKNPVLEEVDDDYLQSKETNLKFLKSAALKYIDDAKK	8.52246901367461	0.5819868174590661	43.21324157714844	0.7385332584381104	11.741925239562988	27.234189987182617	17.772911071777344
spikerbd-binder-50-nr2-run-1_result_11	47	SNLCPFGEVFNATRFASVYAWNRKRISNCVADYSVLYNSASFSTFKCYGVSPTKLNDLCFTNVYADSFVIRGDEVRQIAPGQTGKIADYNYKLPDDFTGCVIAWNSNNLDSKVGGNYNYLYRLFRKSNLKPFERDISTEIYQAGSTPCNGVEGFNCYFPLQSYGFQPTNGVGYQPYRVVVLSFELLHAPATVC:NLVDLAKEKVAENVKNAVLVETDDDYLESKNSKKKFLKSAALKYIDDAKK	8.05414168012857	0.5845949444445024	51.3207893371582	0.7374895811080933	11.733102798461914	27.516944885253906	16.770456314086914
spikerbd-binder-50-nr2-run-1_result_11	48	SNLCPFGEVFNATRFASVYAWNRKRISNCVADYSVLYNSASFSTFKCYGVSPTKLNDLCFTNVYADSFVIRGDEVRQIAPGQTGKIADYNYKLPDDFTGCVIAWNSNNLDSKVGGNYNYLYRLFRKSNLKPFERDISTEIYQAGSTPCNGVEGFNCYFPLQSYGFQPTNGVGYQPYRVVVLSFELLHAPATVC:NLVQLAKEKVAKNAKNPELVETDDDTLKSKNTNLVFDKAAANKYIDDAAK	6.661519506863052	0.6135110201640964	42.41225814819336	0.7371155023574829	11.877724647521973	27.64496612548828	18.856679916381836
spikerbd-binder-50-nr2-run-1_result_11	49	SNLCPFGEVFNATRFASVYAWNRKRISNCVADYSVLYNSASFSTFKCYGVSPTKLNDLCFTNVYADSFVIRGDEVRQIAPGQTGKIADYNYKLPDDFTGCVIAWNSNNLDSKVGGNYNYLYRLFRKSNLKPFERDISTEIYQAGSTPCNGVEGFNCYFPLQSYGFQPTNGVGYQPYRVVVLSFELLHAPATVC:NLVQLAKEKVADNAKNPVLKEINDDYLQSEQTKKKYLKSAANAYIDDAKA	7.331305684493161	0.6334152895989683	52.320068359375	0.738024115562439	11.546677589416504	27.11863136291504	17.914060592651367
spikerbd-binder-50-nr2-run-1_result_11	50	ENLCPFGEVFNATRFASVYAWNRKRISNCVADYSVLYNSASFSTFKCYGVSPTKLNDLCFTNVYADSFVIRGDEVRQIAPGQTGKIADYNYKLPDDFTGCVIAWNSNNLDSKVGGNYNYLYRLFRKSNLKPFERDISTEIYQAGSTPCNGVEGFNCYFPLQSYGFQPTNGVGYQPYRVVVLSFELLHAPATVC:NLVQLALEKVSENAKNPVLEEINDDYLQSKNTNKKFLKSAAMKYIDDALK	9.457651724435753	0.5275143903834518	43.92311477661133	0.7362838983535767	11.91711711883545	27.750072479248047	19.090097427368164
spikerbd-binder-50-nr2-run-1_result_11	51	PNLCPFGEVFNATRFASVYAWNRKRISNCVADYSVLYNSASFSTFKCYGVSPTKLNDLCFTNVYADSFVIRGDEVRQIAPGQTGKIADYNYKLPDDFTGCVIAWNSNNLDSKVGGNYNYLYRLFRKSNLKPFERDISTEIYQAGSTPCNGVEGFNCYFPLQSYGFQPTNGVGYQPYRVVVLSFELLHAPATVC:NLVELAKEKVADNAKDAELEEVDDDYLESKKTKKKYLKSAASAYIDDAKK	6.834294302812312	0.6632502009967092	41.42220687866211	0.7374679446220398	11.802495002746582	27.37049674987793	18.33112335205078
spikerbd-binder-50-nr2-run-1_result_11	52	PNLCPFGEVFNATRFASVYAWNRKRISNCVADYSVLYNSASFSTFKCYGVSPTKLNDLCFTNVYADSFVIRGDEVRQIAPGQTGKIADYNYKLPDDFTGCVIAWNSNNLDSKVGGNYNYLYRLFRKSNLKPFERDISTEIYQAGSTPCNGVEGFNCYFPLQSYGFQPTNGVGYQPYRVVVLSFELLHAPATVC:NLVELAKEKVAENVKNAVLEEIDDDYLESKQSKKRFLKSAALKYIDDAKK	8.697004866122443	0.5309399701620734	58.69442367553711	0.7372000217437744	11.660150527954102	27.601783752441406	18.288410186767578
spikerbd-binder-50-nr2-run-1_result_11	53	ENLCPFGEVFNATRFASVYAWNRKRISNCVADYSVLYNSASFSTFKCYGVSPTKLNDLCFTNVYADSFVIRGDEVRQIAPGQTGKIADYNYKLPDDFTGCVIAWNSNNLDSKVGGNYNYLYRLFRKSNLKPFERDISTEIYQAGSTPCNGVEGFNCYFPLQSYGFQPTNGVGYQPYRVVVLSFELLHAPATVC:NLVDLAKEKVADNVKNAEFVETNDDYLQSKQSKKKWLKSAANKYIDDAKK	6.59057770757585	0.6856886559243196	54.63446044921875	0.7374438047409058	11.63007640838623	27.25271224975586	17.657089233398438
spikerbd-binder-50-nr2-run-1_result_11	54	SNLCPFGEVFNATRFASVYAWNRKRISNCVADYSVLYNSASFSTFKCYGVSPTKLNDLCFTNVYADSFVIRGDEVRQIAPGQTGKIADYNYKLPDDFTGCVIAWNSNNLDSKVGGNYNYLYRLFRKSNLKPFERDISTEIYQAGSTPCNGVEGFNCYFPLQSYGFQPTNGVGYQPYRVVVLSFELLHAPATVC:NLVDYAKEKVSNNVKNAVLEKIDDEYLESKNSKKKFLESAALKYIDDAKK	10.001291866282916	0.48344170392178715	50.73613357543945	0.7368146181106567	11.913551330566406	28.101688385009766	18.376773834228516
spikerbd-binder-50-nr2-run-1_result_11	55	SNLCPFGEVFNATRFASVYAWNRKRISNCVADYSVLYNSASFSTFKCYGVSPTKLNDLCFTNVYADSFVIRGDEVRQIAPGQTGKIADYNYKLPDDFTGCVIAWNSNNLDSKVGGNYNYLYRLFRKSNLKPFERDISTEIYQAGSTPCNGVEGFNCYFPLQSYGFQPTNGVGYQPYRVVVLSFELLHAPATVC:NLVELAKKKVAENAENEVLKEIDDDYLESEKTKKRWLKSAAMKYIDDAKK	8.032444170505348	0.5649741190836592	55.98457336425781	0.7367892265319824	11.689857482910156	27.614931106567383	18.20879554748535
spikerbd-binder-50-nr2-run-1_result_11	56	SNLCPFGEVFNATRFASVYAWNRKRISNCVADYSVLYNSASFSTFKCYGVSPTKLNDLCFTNVYADSFVIRGDEVRQIAPGQTGKIADYNYKLPDDFTGCVIAWNSNNLDSKVGGNYNYLYRLFRKSNLKPFERDISTEIYQAGSTPCNGVEGFNCYFPLQSYGFQPTNGVGYQPYRVVVLSFELLHAPATVC:NLVELAKEKVANNAKNAVLEKIDDDYLKSKKTKKKFLKSAAEKYIDDAKK	9.63615774183721	0.4856140602455029	57.54109191894531	0.737202525138855	11.769940376281738	27.82390022277832	16.272890090942383
spikerbd-binder-50-nr2-run-1_result_11	57	SNLCPFGEVFNATRFASVYAWNRKRISNCVADYSVLYNSASFSTFKCYGVSPTKLNDLCFTNVYADSFVIRGDEVRQIAPGQTGKIADYNYKLPDDFTGCVIAWNSNNLDSKVGGNYNYLYRLFRKSNLKPFERDISTEIYQAGSTPCNGVEGFNCYFPLQSYGFQPTNGVGYQPYRVVVLSFELLHAPATVC:NLVDLAKEKVANNAKNAVLEEVDDDTLKSKKTKKTFLKSAANKYIDDAKK	9.43278736134895	0.4830322530207208	59.46647644042969	0.7375960350036621	11.700142860412598	27.746646881103516	16.44113540649414
spikerbd-binder-50-nr2-run-1_result_11	58	SNLCPFGEVFNATRFASVYAWNRKRISNCVADYSVLYNSASFSTFKCYGVSPTKLNDLCFTNVYADSFVIRGDEVRQIAPGQTGKIADYNYKLPDDFTGCVIAWNSNNLDSKVGGNYNYLYRLFRKSNLKPFERDISTEIYQAGSTPCNGVEGFNCYFPLQSYGFQPTNGVGYQPYRVVVLSFELLHAPATVC:NLVALAKEKVADNVKNPVLEEVDDDTLESKQSKKKFLKSAASAYIDDAKK	7.526338160117215	0.6011595590070543	47.70612335205078	0.7372161149978638	11.75764274597168	27.42620277404785	16.47857666015625
spikerbd-binder-50-nr2-run-1_result_11	59	SNLCPFGEVFNATRFASVYAWNRKRISNCVADYSVLYNSASFSTFKCYGVSPTKLNDLCFTNVYADSFVIRGDEVRQIAPGQTGKIADYNYKLPDDFTGCVIAWNSNNLDSKVGGNYNYLYRLFRKSNLKPFERDISTEIYQAGSTPCNGVEGFNCYFPLQSYGFQPTNGVGYQPYRVVVLSFELLHAPATVC:NLVELAKEKVANNAKNEELVEIDDDYLESKKTKKKFLKSAAMSYIDDAKK	7.671851242330459	0.6223580281897959	43.38894271850586	0.7381740808486938	11.724614143371582	27.266921997070312	18.2117919921875
spikerbd-binder-50-nr2-run-1_result_11	60	SNLCPFGEVFNATRFASVYAWNRKRISNCVADYSVLYNSASFSTFKCYGVSPTKLNDLCFTNVYADSFVIRGDEVRQIAPGQTGKIADYNYKLPDDFTGCVIAWNSNNLDSKVGGNYNYLYRLFRKSNLKPFERDISTEIYQAGSTPCNGVEGFNCYFPLQSYGFQPTNGVGYQPYRVVVLSFELLHAPATVC:NLVELAKEKVADNAKNPVLVEKDDDTLESKNTKKTFLKSAAMKYIDDAKK	8.436517935428908	0.572262466540199	43.9942512512207	0.7378439903259277	11.757305145263672	27.298736572265625	17.394039154052734
spikerbd-binder-50-nr2-run-1_result_11	61	SNLCPFGEVFNATRFASVYAWNRKRISNCVADYSVLYNSASFSTFKCYGVSPTKLNDLCFTNVYADSFVIRGDEVRQIAPGQTGKIADYNYKLPDDFTGCVIAWNSNNLDSKVGGNYNYLYRLFRKSNLKPFERDISTEIYQAGSTPCNGVEGFNCYFPLQSYGFQPTNGVGYQPYRVVVLSFELLHAPATVC:NLVELAKKKVSENVENPVLVEVDDDYLQSKQNNKKFLKSAANKYIDDAKK	8.633501478827185	0.5837519152829481	43.08441162109375	0.7383936643600464	11.788183212280273	27.34344482421875	16.796951293945312
spikerbd-binder-50-nr2-run-1_result_11	62	ENLCPFGEVFNATRFASVYAWNRKRISNCVADYSVLYNSASFSTFKCYGVSPTKLNDLCFTNVYADSFVIRGDEVRQIAPGQTGKIADYNYKLPDDFTGCVIAWNSNNLDSKVGGNYNYLYRLFRKSNLKPFERDISTEIYQAGSTPCNGVEGFNCYFPLQSYGFQPTNGVGYQPYRVVVLSFELLHAPATVC:NLVQLAKEKVADNVKNPELVEVNDDTLESKNSKKKFLKSAANKYIDDAKK	7.3798258236482726	0.5922119603063757	58.16848373413086	0.7366147041320801	11.626214027404785	27.38572120666504	18.020774841308594
spikerbd-binder-50-nr2-run-1_result_11	63	SNLCPFGEVFNATRFASVYAWNRKRISNCVADYSVLYNSASFSTFKCYGVSPTKLNDLCFTNVYADSFVIRGDEVRQIAPGQTGKIADYNYKLPDDFTGCVIAWNSNNLDSKVGGNYNYLYRLFRKSNLKPFERDISTEIYQAGSTPCNGVEGFNCYFPLQSYGFQPTNGVGYQPYRVVVLSFELLHAPATVC:NLVELAKEKVAKNAKNPVLEEVDDDYLESKETKERFLKSAAMAYVDDAKK	7.305701144727641	0.6353716682690951	48.66015625	0.7372688055038452	11.701263427734375	27.28142738342285	16.140445709228516
spikerbd-binder-50-nr2-run-1_result_11	64	SNLCPFGEVFNATRFASVYAWNRKRISNCVADYSVLYNSASFSTFKCYGVSPTKLNDLCFTNVYADSFVIRGDEVRQIAPGQTGKIADYNYKLPDDFTGCVIAWNSNNLDSKVGGNYNYLYRLFRKSNLKPFERDISTEIYQAGSTPCNGVEGFNCYFPLQSYGFQPTNGVGYQPYRVVVLSFELLHAPATVC:NLVELAKEKVADNEKNPVLVEKDDDTLESKNTKKTFLKSAAMKYIDDAKK	8.039882465952122	0.5861311714186904	45.16368103027344	0.7377496361732483	11.752866744995117	27.330446243286133	16.379858016967773
spikerbd-binder-50-nr2-run-1_result_11	65	ENLCPFGEVFNATRFASVYAWNRKRISNCVADYSVLYNSASFSTFKCYGVSPTKLNDLCFTNVYADSFVIRGDEVRQIAPGQTGKIADYNYKLPDDFTGCVIAWNSNNLDSKVGGNYNYLYRLFRKSNLKPFERDISTEIYQAGSTPCNGVEGFNCYFPLQSYGFQPTNGVGYQPYRVVVLSFELLHAPATVC:NLVELAKEKVAKNVKNPVLEEVDDDYLESKQSKERFLKSAALSYIEDAAS	7.330093924792877	0.6476447696739334	47.34246826171875	0.7370425462722778	11.770254135131836	27.353412628173828	16.465885162353516
spikerbd-binder-50-nr2-run-1_result_11	66	ENLCPFGEVFNATRFASVYAWNRKRISNCVADYSVLYNSASFSTFKCYGVSPTKLNDLCFTNVYADSFVIRGDEVRQIAPGQTGKIADYNYKLPDDFTGCVIAWNSNNLDSKVGGNYNYLYRLFRKSNLKPFERDISTEIYQAGSTPCNGVEGFNCYFPLQSYGFQPTNGVGYQPYRVVVLSFELLHAPATVC:NLVELAKEKVADNVKNAVLEEKNDDTLQVKNSKKTFLKAAANKYIDDAKK	10.309015513296275	0.512996302445069	61.5993537902832	0.7360635995864868	11.651467323303223	27.553396224975586	18.38611602783203
spikerbd-binder-50-nr2-run-1_result_11	67	SNLCPFGEVFNATRFASVYAWNRKRISNCVADYSVLYNSASFSTFKCYGVSPTKLNDLCFTNVYADSFVIRGDEVRQIAPGQTGKIADYNYKLPDDFTGCVIAWNSNNLDSKVGGNYNYLYRLFRKSNLKPFERDISTEIYQAGSTPCNGVEGFNCYFPLQSYGFQPTNGVGYQPYRVVVLSFELLHAPATVC:NLVELAKEKVAENAKNAVLEEVDDDYLESKETKKRFLKSAAMSYIDDAKK	7.428902872558747	0.6302836701384906	59.76642608642578	0.7366366386413574	11.62325382232666	27.493728637695312	18.965974807739258
spikerbd-binder-50-nr2-run-1_result_11	68	ENLCPFGEVFNATRFASVYAWNRKRISNCVADYSVLYNSASFSTFKCYGVSPTKLNDLCFTNVYADSFVIRGDEVRQIAPGQTGKIADYNYKLPDDFTGCVIAWNSNNLDSKVGGNYNYLYRLFRKSNLKPFERDISTEIYQAGSTPCNGVEGFNCYFPLQSYGFQPTNGVGYQPYRVVVLSFELLHAPATVC:NLVELAKEKIANNAKNAVLVETDDDTLESKETKKKFLKSAAMAYVDDAKK	8.035974170676655	0.5711565558934169	54.91870880126953	0.7370069026947021	11.597198486328125	27.117877960205078	17.612375259399414
spikerbd-binder-50-nr2-run-1_result_11	69	ENLCPFGEVFNATRFASVYAWNRKRISNCVADYSVLYNSASFSTFKCYGVSPTKLNDLCFTNVYADSFVIRGDEVRQIAPGQTGKIADYNYKLPDDFTGCVIAWNSNNLDSKVGGNYNYLYRLFRKSNLKPFERDISTEIYQAGSTPCNGVEGFNCYFPLQSYGFQPTNGVGYQPYRVVVLSFELLHAPATVC:NLVELAKEKVSKNVKNPVLEEIDDDTLESKESKLKFLKSAASAYIDDAKK	8.328890307705034	0.6084782723021835	61.049407958984375	0.7342977523803711	11.808642387390137	28.030410766601562	18.63614273071289
spikerbd-binder-50-nr2-run-1_result_11	70	SNLCPFGEVFNATRFASVYAWNRKRISNCVADYSVLYNSASFSTFKCYGVSPTKLNDLCFTNVYADSFVIRGDEVRQIAPGQTGKIADYNYKLPDDFTGCVIAWNSNNLDSKVGGNYNYLYRLFRKSNLKPFERDISTEIYQAGSTPCNGVEGFNCYFPLQSYGFQPTNGVGYQPYRVVVLSFELLHAPATVC:NLVQLAKEKVADNVKNPVLEEINDDYLKSKQNNKKYLKSAASAYIDDAKA	8.015788085065546	0.7476420173566579	39.81248474121094	0.7385960817337036	11.70800495147705	27.06734275817871	17.46468162536621
spikerbd-binder-50-nr2-run-1_result_11	71	PNLCPFGEVFNATRFASVYAWNRKRISNCVADYSVLYNSASFSTFKCYGVSPTKLNDLCFTNVYADSFVIRGDEVRQIAPGQTGKIADYNYKLPDDFTGCVIAWNSNNLDSKVGGNYNYLYRLFRKSNLKPFERDISTEIYQAGSTPCNGVEGFNCYFPLQSYGFQPTNGVGYQPYRVVVLSFELLHAPATVC:NLVQLAKEKVAKNAKNPVLVETNDDTLQSAQTKLKWPKSAALKYIRDAAA	8.189086461633277	0.5329277050918246	41.019290924072266	0.736129879951477	11.896590232849121	27.723995208740234	18.572097778320312
spikerbd-binder-50-nr2-run-1_result_11	72	SNLCPFGEVFNATRFASVYAWNRKRISNCVADYSVLYNSASFSTFKCYGVSPTKLNDLCFTNVYADSFVIRGDEVRQIAPGQTGKIADYNYKLPDDFTGCVIAWNSNNLDSKVGGNYNYLYRLFRKSNLKPFERDISTEIYQAGSTPCNGVEGFNCYFPLQSYGFQPTNGVGYQPYRVVVLSFELLHAPATVC:NLVQYAKEKVANNAKNPELVEINDDTLQSKNTKIKYLKSAASAYIDDAKK	10.558968831177	0.5563001362556864	39.404563903808594	0.7386491298675537	11.769964218139648	27.276906967163086	18.452621459960938
spikerbd-binder-50-nr2-run-1_result_11	73	SNLCPFGEVFNATRFASVYAWNRKRISNCVADYSVLYNSASFSTFKCYGVSPTKLNDLCFTNVYADSFVIRGDEVRQIAPGQTGKIADYNYKLPDDFTGCVIAWNSNNLDSKVGGNYNYLYRLFRKSNLKPFERDISTEIYQAGSTPCNGVEGFNCYFPLQSYGFQPTNGVGYQPYRVVVLSFELLHAPATVC:NLVELAKEKVADNVKNAVFKEVDDDRLQSEQSKKVFLKSAAEAYINDAKK	9.323261278931383	0.4838141474440182	57.616600036621094	0.7388640642166138	11.491637229919434	27.007064819335938	15.917465209960938
spikerbd-binder-50-nr2-run-1_result_11	74	SNLCPFGEVFNATRFASVYAWNRKRISNCVADYSVLYNSASFSTFKCYGVSPTKLNDLCFTNVYADSFVIRGDEVRQIAPGQTGKIADYNYKLPDDFTGCVIAWNSNNLDSKVGGNYNYLYRLFRKSNLKPFERDISTEIYQAGSTPCNGVEGFNCYFPLQSYGFQPTNGVGYQPYRVVVLSFELLHAPATVC:NLVELAKKKVSDNVENPVLEEVDDDTLQSKQSNKKFLKSAALKYIEDAKK	8.472378236526218	0.5556053529555665	42.14170455932617	0.7373605966567993	11.872029304504395	27.552766799926758	15.766464233398438
spikerbd-binder-50-nr2-run-1_result_11	75	ENLCPFGEVFNATRFASVYAWNRKRISNCVADYSVLYNSASFSTFKCYGVSPTKLNDLCFTNVYADSFVIRGDEVRQIAPGQTGKIADYNYKLPDDFTGCVIAWNSNNLDSKVGGNYNYLYRLFRKSNLKPFERDISTEIYQAGSTPCNGVEGFNCYFPLQSYGFQPTNGVGYQPYRVVVLSFELLHAPATVC:NLVDLAKEKVADNVKNAVLKEVDDDTLESAQSNKKWLKSAALKYIDDAKK	9.58751192055562	0.48608392042057774	55.287811279296875	0.7362838983535767	11.850774765014648	27.892765045166016	19.064727783203125
spikerbd-binder-50-nr2-run-1_result_11	76	ENLCPFGEVFNATRFASVYAWNRKRISNCVADYSVLYNSASFSTFKCYGVSPTKLNDLCFTNVYADSFVIRGDEVRQIAPGQTGKIADYNYKLPDDFTGCVIAWNSNNLDSKVGGNYNYLYRLFRKSNLKPFERDISTEIYQAGSTPCNGVEGFNCYFPLQSYGFQPTNGVGYQPYRVVVLSFELLHAPATVC:NLVELAKEKVANNAKNEELVETDDDYLESKKTKKRFLKSAAMKYVDDAKK	7.6088793113027675	0.6287589759700437	43.85396957397461	0.7369398474693298	11.799656867980957	27.317346572875977	17.517017364501953
spikerbd-binder-50-nr2-run-1_result_11	77	SNLCPFGEVFNATRFASVYAWNRKRISNCVADYSVLYNSASFSTFKCYGVSPTKLNDLCFTNVYADSFVIRGDEVRQIAPGQTGKIADYNYKLPDDFTGCVIAWNSNNLDSKVGGNYNYLYRLFRKSNLKPFERDISTEIYQAGSTPCNGVEGFNCYFPLQSYGFQPTNGVGYQPYRVVVLSFELLHAPATVC:NLVDLAKEKVANNAKNAVLEEINSDYLQSKNTKLKFLKSAALSYIDDAKK	12.009683080405056	0.4400248382567618	55.221717834472656	0.7376753091812134	11.695316314697266	27.548425674438477	18.62546730041504
spikerbd-binder-50-nr2-run-1_result_11	78	ENLCPFGEVFNATRFASVYAWNRKRISNCVADYSVLYNSASFSTFKCYGVSPTKLNDLCFTNVYADSFVIRGDEVRQIAPGQTGKIADYNYKLPDDFTGCVIAWNSNNLDSKVGGNYNYLYRLFRKSNLKPFERDISTEIYQAGSTPCNGVEGFNCYFPLQSYGFQPTNGVGYQPYRVVVLSFELLHAPATVC:NLVELAKEKVANNAKNPVLVEVDDDTLESKETKLKFLKSAAMSYIDDAKK	7.877069226642103	0.5907951728536273	51.87456512451172	0.7366694211959839	11.697429656982422	27.190208435058594	16.77766990661621
spikerbd-binder-50-nr2-run-1_result_11	79	SNLCPFGEVFNATRFASVYAWNRKRISNCVADYSVLYNSASFSTFKCYGVSPTKLNDLCFTNVYADSFVIRGDEVRQIAPGQTGKIADYNYKLPDDFTGCVIAWNSNNLDSKVGGNYNYLYRLFRKSNLKPFERDISTEIYQAGSTPCNGVEGFNCYFPLQSYGFQPTNGVGYQPYRVVVLSFELLHAPATVC:NLVELAKEKVAENAKNPVLVETNDEYLESKNTKKKFLKSAAMKYIDDAKK	8.696038443016032	0.5729075911948363	43.609344482421875	0.7371506094932556	11.791672706604004	27.380170822143555	16.753389358520508
spikerbd-binder-50-nr2-run-1_result_11	80	SNLCPFGEVFNATRFASVYAWNRKRISNCVADYSVLYNSASFSTFKCYGVSPTKLNDLCFTNVYADSFVIRGDEVRQIAPGQTGKIADYNYKLPDDFTGCVIAWNSNNLDSKVGGNYNYLYRLFRKSNLKPFERDISTEIYQAGSTPCNGVEGFNCYFPLQSYGFQPTNGVGYQPYRVVVLSFELLHAPATVC:NLVELAKEKVAENAKNEVLEEIDDDYLQSKQTKKKFLKSAALKYIDDAKK	7.769568979911995	0.5953462286303635	54.33426284790039	0.7366839647293091	11.762860298156738	27.77747917175293	19.547319412231445
spikerbd-binder-50-nr2-run-1_result_11	81	SNLCPFGEVFNATRFASVYAWNRKRISNCVADYSVLYNSASFSTFKCYGVSPTKLNDLCFTNVYADSFVIRGDEVRQIAPGQTGKIADYNYKLPDDFTGCVIAWNSNNLDSKVGGNYNYLYRLFRKSNLKPFERDISTEIYQAGSTPCNGVEGFNCYFPLQSYGFQPTNGVGYQPYRVVVLSFELLHAPATVC:NLVDLAKEKVADNAKNPVLVETDDDYLQSKNTKKKYLKSAAKAYIDDAKK	6.004372059082282	0.7273263529714867	42.88609313964844	0.7391891479492188	11.625680923461914	26.843658447265625	17.506000518798828
spikerbd-binder-50-nr2-run-1_result_11	82	SNLCPFGEVFNATRFASVYAWNRKRISNCVADYSVLYNSASFSTFKCYGVSPTKLNDLCFTNVYADSFVIRGDEVRQIAPGQTGKIADYNYKLPDDFTGCVIAWNSNNLDSKVGGNYNYLYRLFRKSNLKPFERDISTEIYQAGSTPCNGVEGFNCYFPLQSYGFQPTNGVGYQPYRVVVLSFELLHAPATVC:NLVELAKEKVANNAKNPVLEEVDDDTLQSKETNLKFLKSAALKYIDDAKK	7.9989475063516995	0.5789171494322154	49.0948371887207	0.7371507883071899	11.773694038391113	27.483797073364258	16.33802604675293
spikerbd-binder-50-nr2-run-1_result_11	83	SNLCPFGEVFNATRFASVYAWNRKRISNCVADYSVLYNSASFSTFKCYGVSPTKLNDLCFTNVYADSFVIRGDEVRQIAPGQTGKIADYNYKLPDDFTGCVIAWNSNNLDSKVGGNYNYLYRLFRKSNLKPFERDISTEIYQAGSTPCNGVEGFNCYFPLQSYGFQPTNGVGYQPYRVVVLSFELLHAPATVC:NLVDLAKEKVAKNVKNAVFEEIDDDYLQSKQSKLRFLKSAAMAYIDDAKK	7.0864211055577835	0.6802034466148545	51.08418655395508	0.7369993925094604	11.776778221130371	27.586971282958984	17.535564422607422
spikerbd-binder-50-nr2-run-1_result_11	84	SNLCPFGEVFNATRFASVYAWNRKRISNCVADYSVLYNSASFSTFKCYGVSPTKLNDLCFTNVYADSFVIRGDEVRQIAPGQTGKIADYNYKLPDDFTGCVIAWNSNNLDSKVGGNYNYLYRLFRKSNLKPFERDISTEIYQAGSTPCNGVEGFNCYFPLQSYGFQPTNGVGYQPYRVVVLSFELLHAPATVC:NLVDLAKEKVAKNAKNAVLEKINDDYLQSKETKEKFLKSAAEKYIDDAAK	9.258202259882662	0.5079463493826161	57.9932861328125	0.7368833422660828	11.76305866241455	27.8847599029541	18.865684509277344
spikerbd-binder-50-nr2-run-1_result_11	85	SNLCPFGEVFNATRFASVYAWNRKRISNCVADYSVLYNSASFSTFKCYGVSPTKLNDLCFTNVYADSFVIRGDEVRQIAPGQTGKIADYNYKLPDDFTGCVIAWNSNNLDSKVGGNYNYLYRLFRKSNLKPFERDISTEIYQAGSTPCNGVEGFNCYFPLQSYGFQPTNGVGYQPYRVVVLSFELLHAPATVC:KLVELAKEKVADNAKNAVLEEVDDDYLESKETKKKFLKSAALKYIEDAKK	8.64617816042991	0.5326268662238487	57.72050476074219	0.736458957195282	11.698410034179688	27.698732376098633	16.958847045898438
spikerbd-binder-50-nr2-run-1_result_11	86	SNLCPFGEVFNATRFASVYAWNRKRISNCVADYSVLYNSASFSTFKCYGVSPTKLNDLCFTNVYADSFVIRGDEVRQIAPGQTGKIADYNYKLPDDFTGCVIAWNSNNLDSKVGGNYNYLYRLFRKSNLKPFERDISTEIYQAGSTPCNGVEGFNCYFPLQSYGFQPTNGVGYQPYRVVVLSFELLHAPATVC:NLVELAKEKVANNVKNAVLEKIDDDYLESKESKLKFLESAALSYIDDAKK	9.13542480793004	0.5168750397824564	60.19282150268555	0.7370959520339966	11.70858097076416	27.783464431762695	19.196653366088867
spikerbd-binder-50-nr2-run-1_result_11	87	SNLCPFGEVFNATRFASVYAWNRKRISNCVADYSVLYNSASFSTFKCYGVSPTKLNDLCFTNVYADSFVIRGDEVRQIAPGQTGKIADYNYKLPDDFTGCVIAWNSNNLDSKVGGNYNYLYRLFRKSNLKPFERDISTEIYQAGSTPCNGVEGFNCYFPLQSYGFQPTNGVGYQPYRVVVLSFELLHAPATVC:NLVQLAKEKVAENAKNAVLVETDDDTLESKETKKKFLKSAALAYVDDAKK	8.636534866847503	0.6814992928463242	54.619285583496094	0.7361222505569458	11.63176155090332	27.341556549072266	19.213863372802734
spikerbd-binder-50-nr2-run-1_result_11	88	ENLCPFGEVFNATRFASVYAWNRKRISNCVADYSVLYNSASFSTFKCYGVSPTKLNDLCFTNVYADSFVIRGDEVRQIAPGQTGKIADYNYKLPDDFTGCVIAWNSNNLDSKVGGNYNYLYRLFRKSNLKPFERDISTEIYQAGSTPCNGVEGFNCYFPLQSYGFQPTNGVGYQPYRVVVLSFELLHAPATVC:NLVELAKEKVAKNVKNPVLEEVDDDYLESKNSKLRFLKSAALKYIEDAAK	11.136804035815834	0.5031781204781528	46.20735168457031	0.7360403537750244	11.895364761352539	27.679357528686523	17.94978141784668
spikerbd-binder-50-nr2-run-1_result_11	89	SNLCPFGEVFNATRFASVYAWNRKRISNCVADYSVLYNSASFSTFKCYGVSPTKLNDLCFTNVYADSFVIRGDEVRQIAPGQTGKIADYNYKLPDDFTGCVIAWNSNNLDSKVGGNYNYLYRLFRKSNLKPFERDISTEIYQAGSTPCNGVEGFNCYFPLQSYGFQPTNGVGYQPYRVVVLSFELLHAPATVC:NLVELAKEKVAENVKNAVLEEVDDDTLESKNSKKKFLKSAALKYIDDAKK	8.581883166809778	0.5595266175802014	59.62124252319336	0.7358721494674683	11.780749320983887	27.93256378173828	19.770362854003906
spikerbd-binder-50-nr2-run-1_result_11	90	SNLCPFGEVFNATRFASVYAWNRKRISNCVADYSVLYNSASFSTFKCYGVSPTKLNDLCFTNVYADSFVIRGDEVRQIAPGQTGKIADYNYKLPDDFTGCVIAWNSNNLDSKVGGNYNYLYRLFRKSNLKPFERDISTEIYQAGSTPCNGVEGFNCYFPLQSYGFQPTNGVGYQPYRVVVLSFELLHAPATVC:NLVELAKEKVAENVKNAVLEETDDDTLESKESKKKFLKSAALKYVEDAEK	9.23889091039361	0.603899981736704	62.0678825378418	0.7351518869400024	11.756952285766602	27.98542594909668	19.52315902709961
spikerbd-binder-50-nr2-run-1_result_11	91	SNLCPFGEVFNATRFASVYAWNRKRISNCVADYSVLYNSASFSTFKCYGVSPTKLNDLCFTNVYADSFVIRGDEVRQIAPGQTGKIADYNYKLPDDFTGCVIAWNSNNLDSKVGGNYNYLYRLFRKSNLKPFERDISTEIYQAGSTPCNGVEGFNCYFPLQSYGFQPTNGVGYQPYRVVVLSFELLHAPATVC:NLVDLAKEKVAKNAKNEELVEVDDDYLQSKKTKLRFLKSAANKYIDDAKK	11.003543245597506	0.4762268411047161	53.202484130859375	0.738897442817688	11.622625350952148	27.03548812866211	17.093530654907227
spikerbd-binder-50-nr2-run-1_result_11	92	ENLCPFGEVFNATRFASVYAWNRKRISNCVADYSVLYNSASFSTFKCYGVSPTKLNDLCFTNVYADSFVIRGDEVRQIAPGQTGKIADYNYKLPDDFTGCVIAWNSNNLDSKVGGNYNYLYRLFRKSNLKPFERDISTEIYQAGSTPCNGVEGFNCYFPLQSYGFQPTNGVGYQPYRVVVLSFELLHAPATVC:NLVQLAKEKVANNAENPVLVETDDDYLQSKETKKKFLKSAANAYIDDAKK	7.424346701350575	0.6347764244978695	44.56565475463867	0.7376839518547058	11.717497825622559	27.096084594726562	17.514923095703125
spikerbd-binder-50-nr2-run-1_result_11	93	PNLCPFGEVFNATRFASVYAWNRKRISNCVADYSVLYNSASFSTFKCYGVSPTKLNDLCFTNVYADSFVIRGDEVRQIAPGQTGKIADYNYKLPDDFTGCVIAWNSNNLDSKVGGNYNYLYRLFRKSNLKPFERDISTEIYQAGSTPCNGVEGFNCYFPLQSYGFQPTNGVGYQPYRVVVLSFELLHAPATVC:NLVELAKEKVAENVKNEELVEVDDDTLESKKSKKKFLKSAALKYIDDAKK	8.26037988602471	0.5543298223012639	58.424072265625	0.736395537853241	11.689099311828613	27.679203033447266	17.417951583862305
spikerbd-binder-50-nr2-run-1_result_11	94	SNLCPFGEVFNATRFASVYAWNRKRISNCVADYSVLYNSASFSTFKCYGVSPTKLNDLCFTNVYADSFVIRGDEVRQIAPGQTGKIADYNYKLPDDFTGCVIAWNSNNLDSKVGGNYNYLYRLFRKSNLKPFERDISTEIYQAGSTPCNGVEGFNCYFPLQSYGFQPTNGVGYQPYRVVVLSFELLHAPATVC:NLVQLAKEKVANNAKNEVLEEINDDYLQSKQTNKKFLKSAALKYIDDAKN	9.64866961720578	0.5783784907695346	47.659271240234375	0.737383246421814	11.816706657409668	27.783897399902344	19.8487548828125
spikerbd-binder-50-nr2-run-1_result_11	95	SNLCPFGEVFNATRFASVYAWNRKRISNCVADYSVLYNSASFSTFKCYGVSPTKLNDLCFTNVYADSFVIRGDEVRQIAPGQTGKIADYNYKLPDDFTGCVIAWNSNNLDSKVGGNYNYLYRLFRKSNLKPFERDISTEIYQAGSTPCNGVEGFNCYFPLQSYGFQPTNGVGYQPYRVVVLSFELLHAPATVC:NLVDLAKEKVANNVKNPVLVETNDDTLQSKESKLTFLKSAALKYIEDAEK	7.803906226995329	0.584555551278964	52.59124755859375	0.7370696663856506	11.706275939941406	27.40507698059082	17.186752319335938
spikerbd-binder-50-nr2-run-1_result_11	96	SNLCPFGEVFNATRFASVYAWNRKRISNCVADYSVLYNSASFSTFKCYGVSPTKLNDLCFTNVYADSFVIRGDEVRQIAPGQTGKIADYNYKLPDDFTGCVIAWNSNNLDSKVGGNYNYLYRLFRKSNLKPFERDISTEIYQAGSTPCNGVEGFNCYFPLQSYGFQPTNGVGYQPYRVVVLSFELLHAPATVC:NLVELAKEKVADNVKNAELVETNDDYLESKQSKKKFLKSAALKYVDDAKS	7.069468418668004	0.6397863857526769	48.75905990600586	0.7375900745391846	11.681816101074219	27.314697265625	17.091510772705078
spikerbd-binder-50-nr2-run-1_result_11	97	SNLCPFGEVFNATRFASVYAWNRKRISNCVADYSVLYNSASFSTFKCYGVSPTKLNDLCFTNVYADSFVIRGDEVRQIAPGQTGKIADYNYKLPDDFTGCVIAWNSNNLDSKVGGNYNYLYRLFRKSNLKPFERDISTEIYQAGSTPCNGVEGFNCYFPLQSYGFQPTNGVGYQPYRVVVLSFELLHAPATVC:NLVDLAKEKVANNVKNEVLEETDDDYLESKQSKKKFLKDAAMKYIDDAKK	8.182139981546939	0.5784874599114436	56.99285125732422	0.7372744083404541	11.761406898498535	27.776630401611328	18.28533935546875
spikerbd-binder-50-nr2-run-1_result_11	98	ENLCPFGEVFNATRFASVYAWNRKRISNCVADYSVLYNSASFSTFKCYGVSPTKLNDLCFTNVYADSFVIRGDEVRQIAPGQTGKIADYNYKLPDDFTGCVIAWNSNNLDSKVGGNYNYLYRLFRKSNLKPFERDISTEIYQAGSTPCNGVEGFNCYFPLQSYGFQPTNGVGYQPYRVVVLSFELLHAPATVC:NLVDLAKKKVANNVENEVLEEVDDDYLRSKKSNRRYLKSAALKYIEDAKK	7.538913558112021	0.628702292412748	48.4103889465332	0.7358984351158142	11.86958122253418	27.797576904296875	18.661558151245117
spikerbd-binder-50-nr2-run-1_result_11	99	ENLCPFGEVFNATRFASVYAWNRKRISNCVADYSVLYNSASFSTFKCYGVSPTKLNDLCFTNVYADSFVIRGDEVRQIAPGQTGKIADYNYKLPDDFTGCVIAWNSNNLDSKVGGNYNYLYRLFRKSNLKPFERDISTEIYQAGSTPCNGVEGFNCYFPLQSYGFQPTNGVGYQPYRVVVLSFELLHAPATVC:NLVELAKEKVANNVKNAELEEVDDDYLKSKQSNKRYLKSAAMKYIDDAKA	6.878377476851183	0.6611436974915802	45.31301498413086	0.7378901839256287	11.632362365722656	27.037670135498047	16.516704559326172
spikerbd-binder-50-nr2-run-1_result_12	0	PNLCPFGEVFNATRFASVYAWNRKRISNCVADYSVLYNSASFSTFKCYGVSPTKLNDLCFTNVYADSFVIRGDEVRQIAPGQTGKIADYNYKLPDDFTGCVIAWNSNNLDSKVGGNYNYLYRLFRKSNLKPFERDISTEIYQAGSTPCNGVEGFNCYFPLQSYGFQPTNGVGYQPYRVVVLSFELLHAPATVC:KPSKAEKIARKIINELDEPDDPEFEKKKGELKEVEGKSREEFKKKLKEYK	2.765037460596095	0.8559353294699574	70.50320434570312	0.7355334162712097	11.509521484375	27.32334327697754	16.26399803161621
spikerbd-binder-50-nr2-run-1_result_12	1	PNLCPFGEVFNATRFASVYAWNRKRISNCVADYSVLYNSASFSTFKCYGVSPTKLNDLCFTNVYADSFVIRGDEVRQIAPGQTGKIADYNYKLPDDFTGCVIAWNSNNLDSKVGGNYNYLYRLFRKSNLKPFERDISTEIYQAGSTPCNGVEGFNCYFPLQSYGFQPTNGVGYQPYRVVVLSFELLHAPATVC:EPSKAEKIALKLLEELDLPDDPEFEKKKGEIKEVKGKSEEEFKKLLKEFK	3.364404355276729	0.8152821527247035	77.3604507446289	0.7337369918823242	11.527963638305664	27.631080627441406	17.83834457397461
spikerbd-binder-50-nr2-run-1_result_12	2	PNLCPFGEVFNATRFASVYAWNRKRISNCVADYSVLYNSASFSTFKCYGVSPTKLNDLCFTNVYADSFVIRGDEVRQIAPGQTGKIADYNYKLPDDFTGCVIAWNSNNLDSKVGGNYNYLYRLFRKSNLKPFERDISTEIYQAGSTPCNGVEGFNCYFPLQSYGFQPTNGVGYQPYRVVVLSFELLHAPATVC:ELSKEEKIFLKLIEELDEPDNPEFEKEKGKIKEVIGKSRKELKELLKKFK	7.233550773141088	0.5701874661501112	80.0989990234375	0.7321001291275024	11.718099594116211	28.325111389160156	19.36920166015625
spikerbd-binder-50-nr2-run-1_result_12	3	PNLCPFGEVFNATRFASVYAWNRKRISNCVADYSVLYNSASFSTFKCYGVSPTKLNDLCFTNVYADSFVIRGDEVRQIAPGQTGKIADYNYKLPDDFTGCVIAWNSNNLDSKVGGNYNYLYRLFRKSNLKPFERDISTEIYQAGSTPCNGVEGFNCYFPLQSYGFQPTNGVGYQPYRVVVLSFELLHAPATVC:MLSKAMKIAIKKLEELDEPEDPEWEKKKGELKEVLGKSEEKFKELLKELK	12.32833411423687	0.2990858983702034	72.78380584716797	0.7311195135116577	11.850926399230957	28.517187118530273	19.401397705078125
spikerbd-binder-50-nr2-run-1_result_12	4	PNLCPFGEVFNATRFASVYAWNRKRISNCVADYSVLYNSASFSTFKCYGVSPTKLNDLCFTNVYADSFVIRGDEVRQIAPGQTGKIADYNYKLPDDFTGCVIAWNSNNLDSKVGGNYNYLYRLFRKSNLKPFERDISTEIYQAGSTPCNGVEGFNCYFPLQSYGFQPTNGVGYQPYRVVVLSFELLHAPATVC:EPSEEEKIFLKLLDELDEPDDPEFEKKKGEIKEVIGKSREELKKLLEEYK	8.07542081635731	0.5290581535707437	83.81645965576172	0.7311675548553467	11.734350204467773	28.41172218322754	19.90730857849121
spikerbd-binder-50-nr2-run-1_result_12	5	PNLCPFGEVFNATRFASVYAWNRKRISNCVADYSVLYNSASFSTFKCYGVSPTKLNDLCFTNVYADSFVIRGDEVRQIAPGQTGKIADYNYKLPDDFTGCVIAWNSNNLDSKVGGNYNYLYRLFRKSNLKPFERDISTEIYQAGSTPCNGVEGFNCYFPLQSYGFQPTNGVGYQPYRVVVLSFELLHAPATVC:PLSKEEQVFLKLLDELDRPDDPEFEKEKGEIEEIRGKSREALREKLEKLK	7.448229505405625	0.5784126036736059	85.41700744628906	0.730558454990387	11.62523365020752	28.101449966430664	17.460359573364258
spikerbd-binder-50-nr2-run-1_result_12	6	PNLCPFGEVFNATRFASVYAWNRKRISNCVADYSVLYNSASFSTFKCYGVSPTKLNDLCFTNVYADSFVIRGDEVRQIAPGQTGKIADYNYKLPDDFTGCVIAWNSNNLDSKVGGNYNYLYRLFRKSNLKPFERDISTEIYQAGSTPCNGVEGFNCYFPLQSYGFQPTNGVGYQPYRVVVLSFELLHAPATVC:PPSKSLKIARKLLEELDEPDDPEFEKKKGELKEVWGKSEEEFKELLKKLK	9.60600848414285	0.46036710985609386	64.79615020751953	0.732401430606842	11.828216552734375	28.216495513916016	17.044750213623047
spikerbd-binder-50-nr2-run-1_result_12	7	PNLCPFGEVFNATRFASVYAWNRKRISNCVADYSVLYNSASFSTFKCYGVSPTKLNDLCFTNVYADSFVIRGDEVRQIAPGQTGKIADYNYKLPDDFTGCVIAWNSNNLDSKVGGNYNYLYRLFRKSNLKPFERDISTEIYQAGSTPCNGVEGFNCYFPLQSYGFQPTNGVGYQPYRVVVLSFELLHAPATVC:KPSRAEKVAIKKIEELDEPDDPEFEEKKGKLKEVLGKSREKFKELLKEYK	5.0819298626966	0.6853620621022027	82.11962890625	0.7316264510154724	11.652575492858887	28.110008239746094	19.188640594482422
spikerbd-binder-50-nr2-run-1_result_12	8	QNLCPFGEVFNATRFASVYAWNRKRISNCVADYSVLYNSASFSTFKCYGVSPTKLNDLCFTNVYADSFVIRGDEVRQIAPGQTGKIADYNYKLPDDFTGCVIAWNSNNLDSKVGGNYNYLYRLFRKSNLKPFERDISTEIYQAGSTPCNGVEGFNCYFPLQSYGFQPTNGVGYQPYRVVVLSFELLHAPATVC:KPSKALKTFIKLLEELDEPDDPEFEKKKGEIKEILGKSEEELKEKLKELE	9.777056689507079	0.5309414749381524	63.09634017944336	0.731764554977417	11.955679893493652	28.428871154785156	21.11085319519043
spikerbd-binder-50-nr2-run-1_result_12	9	ENLCPFGEVFNATRFASVYAWNRKRISNCVADYSVLYNSASFSTFKCYGVSPTKLNDLCFTNVYADSFVIRGDEVRQIAPGQTGKIADYNYKLPDDFTGCVIAWNSNNLDSKVGGNYNYLYRLFRKSNLKPFERDISTEIYQAGSTPCNGVEGFNCYFPLQSYGFQPTNGVGYQPYRVVVLSFELLHAPATVC:ELSKAEKIALKLLEDLDEPDDPEFEKKKGEIKEVLGKSREELKKLLEEYK	3.3325320405067687	0.811479364410289	71.10613250732422	0.7345827221870422	11.468138694763184	27.158815383911133	17.215496063232422
spikerbd-binder-50-nr2-run-1_result_12	10	SNLCPFGEVFNATRFASVYAWNRKRISNCVADYSVLYNSASFSTFKCYGVSPTKLNDLCFTNVYADSFVIRGDEVRQIAPGQTGKIADYNYKLPDDFTGCVIAWNSNNLDSKVGGNYNYLYRLFRKSNLKPFERDISTEIYQAGSTPCNGVEGFNCYFPLQSYGFQPTNGVGYQPYRVVVLSFELLHAPATVC:MLSKAEKIALKLIEELDRPDDPQFEIEKGKIKEVLGKSREEFKKLLEELK	3.4656269757751113	0.801961740642314	72.46074676513672	0.734931230545044	11.410595893859863	27.04269027709961	15.5393705368042
spikerbd-binder-50-nr2-run-1_result_12	11	SNLCPFGEVFNATRFASVYAWNRKRISNCVADYSVLYNSASFSTFKCYGVSPTKLNDLCFTNVYADSFVIRGDEVRQIAPGQTGKIADYNYKLPDDFTGCVIAWNSNNLDSKVGGNYNYLYRLFRKSNLKPFERDISTEIYQAGSTPCNGVEGFNCYFPLQSYGFQPTNGVGYQPYRVVVLSFELLHAPATVC:PMSKAEKIAVKLLEELDRPDDPQFEIEKGKFKEVLGKSREEFKKLLKEYK	3.4188524125173174	0.8001696714655512	69.06490325927734	0.7348403930664062	11.51393985748291	27.327123641967773	16.898569107055664
spikerbd-binder-50-nr2-run-1_result_12	12	SNLCPFGEVFNATRFASVYAWNRKRISNCVADYSVLYNSASFSTFKCYGVSPTKLNDLCFTNVYADSFVIRGDEVRQIAPGQTGKIADYNYKLPDDFTGCVIAWNSNNLDSKVGGNYNYLYRLFRKSNLKPFERDISTEIYQAGSTPCNGVEGFNCYFPLQSYGFQPTNGVGYQPYRVVVLSFELLHAPATVC:PPSPALKVALKLIDELDEPDNPEFEKKKGELKEVLGKSEEEFKKKLKEYK	9.498913424065247	0.428018828439926	77.33354949951172	0.7306426763534546	11.789996147155762	28.37065887451172	18.868547439575195
spikerbd-binder-50-nr2-run-1_result_12	13	SNLCPFGEVFNATRFASVYAWNRKRISNCVADYSVLYNSASFSTFKCYGVSPTKLNDLCFTNVYADSFVIRGDEVRQIAPGQTGKIADYNYKLPDDFTGCVIAWNSNNLDSKVGGNYNYLYRLFRKSNLKPFERDISTEIYQAGSTPCNGVEGFNCYFPLQSYGFQPTNGVGYQPYRVVVLSFELLHAPATVC:PLSKSEEIALKIIEELDRPDDPEFEKKKGELMEVLGKSREEFEKLLEEYK	5.505943548534186	0.7520873953303696	81.53279876708984	0.7382034063339233	10.769752502441406	25.201366424560547	10.709754943847656
spikerbd-binder-50-nr2-run-1_result_12	14	SNLCPFGEVFNATRFASVYAWNRKRISNCVADYSVLYNSASFSTFKCYGVSPTKLNDLCFTNVYADSFVIRGDEVRQIAPGQTGKIADYNYKLPDDFTGCVIAWNSNNLDSKVGGNYNYLYRLFRKSNLKPFERDISTEIYQAGSTPCNGVEGFNCYFPLQSYGFQPTNGVGYQPYRVVVLSFELLHAPATVC:PPSKSLEIARKLIEELDRPDDPQFEVEKGRWEAIWGKSEEEERRFLEEMK	5.75552230181936	0.6726726598431749	67.759033203125	0.7341679334640503	11.682769775390625	27.678373336791992	18.0419921875
spikerbd-binder-50-nr2-run-1_result_12	15	SNLCPFGEVFNATRFASVYAWNRKRISNCVADYSVLYNSASFSTFKCYGVSPTKLNDLCFTNVYADSFVIRGDEVRQIAPGQTGKIADYNYKLPDDFTGCVIAWNSNNLDSKVGGNYNYLYRLFRKSNLKPFERDISTEIYQAGSTPCNGVEGFNCYFPLQSYGFQPTNGVGYQPYRVVVLSFELLHAPATVC:EPSKAERIARKLLEELDEPDNPEFEKKKGELEEILGKSREKFEEALKKLK	6.048320709751819	0.7370005158233689	57.624324798583984	0.7337161302566528	11.80241584777832	27.7946720123291	17.850975036621094
spikerbd-binder-50-nr2-run-1_result_12	16	PNLCPFGEVFNATRFASVYAWNRKRISNCVADYSVLYNSASFSTFKCYGVSPTKLNDLCFTNVYADSFVIRGDEVRQIAPGQTGKIADYNYKLPDDFTGCVIAWNSNNLDSKVGGNYNYLYRLFRKSNLKPFERDISTEIYQAGSTPCNGVEGFNCYFPLQSYGFQPTNGVGYQPYRVVVLSFELLHAPATVC:ELSKQMQNFLKILDDLDLPDDPKFEEEKKEIKEILNKSEEKLKEKLKEFK	20.810281537907443	0.12224321823455744	81.299560546875	0.7334594130516052	11.66455078125	28.156526565551758	20.638729095458984
spikerbd-binder-50-nr2-run-1_result_12	17	PNLCPFGEVFNATRFASVYAWNRKRISNCVADYSVLYNSASFSTFKCYGVSPTKLNDLCFTNVYADSFVIRGDEVRQIAPGQTGKIADYNYKLPDDFTGCVIAWNSNNLDSKVGGNYNYLYRLFRKSNLKPFERDISTEIYQAGSTPCNGVEGFNCYFPLQSYGFQPTNGVGYQPYRVVVLSFELLHAPATVC:EPSKQLQAALKILEDLDLPEDPEFEKKKKEIEEIKDKSEEEFKKKLEEFK	2.2244316588626405	0.8981035313227942	67.91881561279297	0.7473087906837463	10.560937881469727	24.217376708984375	9.47703742980957
spikerbd-binder-50-nr2-run-1_result_12	18	PNLCPFGEVFNATRFASVYAWNRKRISNCVADYSVLYNSASFSTFKCYGVSPTKLNDLCFTNVYADSFVIRGDEVRQIAPGQTGKIADYNYKLPDDFTGCVIAWNSNNLDSKVGGNYNYLYRLFRKSNLKPFERDISTEIYQAGSTPCNGVEGFNCYFPLQSYGFQPTNGVGYQPYRVVVLSFELLHAPATVC:MYSKQTQAFIKLLDELDEPDNPEFEENKKKIKEVLDKDEEKLKELLEKLK	7.168779512997401	0.5910104275474709	70.9506607055664	0.7311626076698303	11.895854949951172	28.490962982177734	19.822120666503906
spikerbd-binder-50-nr2-run-1_result_12	19	PNLCPFGEVFNATRFASVYAWNRKRISNCVADYSVLYNSASFSTFKCYGVSPTKLNDLCFTNVYADSFVIRGDEVRQIAPGQTGKIADYNYKLPDDFTGCVIAWNSNNLDSKVGGNYNYLYRLFRKSNLKPFERDISTEIYQAGSTPCNGVEGFNCYFPLQSYGFQPTNGVGYQPYRVVVLSFELLHAPATVC:ELTKQEKDFIKILNDLNEPENPEFEEKKKEIEEVLYKDREKLKELLKKLK	15.69144462694332	0.23037254176128744	62.03727722167969	0.7326788902282715	11.968995094299316	28.45999526977539	19.80954933166504
spikerbd-binder-50-nr2-run-1_result_12	20	PNLCPFGEVFNATRFASVYAWNRKRISNCVADYSVLYNSASFSTFKCYGVSPTKLNDLCFTNVYADSFVIRGDEVRQIAPGQTGKIADYNYKLPDDFTGCVIAWNSNNLDSKVGGNYNYLYRLFRKSNLKPFERDISTEIYQAGSTPCNGVEGFNCYFPLQSYGFQPTNGVGYQPYRVVVLSFELLHAPATVC:MKSKQMQNAIKILEELDEPDNPEFEKKKKKFKEVLDKSEEEFKKLLEEYK	5.060091973859179	0.6967178697951437	76.21321868896484	0.731605052947998	11.76085376739502	28.30792236328125	18.83412742614746
spikerbd-binder-50-nr2-run-1_result_12	21	PNLCPFGEVFNATRFASVYAWNRKRISNCVADYSVLYNSASFSTFKCYGVSPTKLNDLCFTNVYADSFVIRGDEVRQIAPGQTGKIADYNYKLPDDFTGCVIAWNSNNLDSKVGGNYNYLYRLFRKSNLKPFERDISTEIYQAGSTPCNGVEGFNCYFPLQSYGFQPTNGVGYQPYRVVVLSFELLHAPATVC:PLSKQLQNLKKIIDELDEPDNPEFEKEKKEFEELLDKDEEKLLEFAKKMK	5.317098110988476	0.6864083099620544	72.10638427734375	0.7317122220993042	11.802621841430664	28.342321395874023	20.582408905029297
spikerbd-binder-50-nr2-run-1_result_12	22	PNLCPFGEVFNATRFASVYAWNRKRISNCVADYSVLYNSASFSTFKCYGVSPTKLNDLCFTNVYADSFVIRGDEVRQIAPGQTGKIADYNYKLPDDFTGCVIAWNSNNLDSKVGGNYNYLYRLFRKSNLKPFERDISTEIYQAGSTPCNGVEGFNCYFPLQSYGFQPTNGVGYQPYRVVVLSFELLHAPATVC:MLSKQEQAFLKILNDLDLPDDPEFEEKKKKIEEVLYKSREELKKLLEEFK	1.8206184497898552	0.936951556427518	62.6236686706543	0.7735578417778015	9.248262405395508	19.938703536987305	5.248465061187744
spikerbd-binder-50-nr2-run-1_result_12	23	PNLCPFGEVFNATRFASVYAWNRKRISNCVADYSVLYNSASFSTFKCYGVSPTKLNDLCFTNVYADSFVIRGDEVRQIAPGQTGKIADYNYKLPDDFTGCVIAWNSNNLDSKVGGNYNYLYRLFRKSNLKPFERDISTEIYQAGSTPCNGVEGFNCYFPLQSYGFQPTNGVGYQPYRVVVLSFELLHAPATVC:PYSKAMQNALKILDELDEPENPEFEEFKKEIEEVKDKSEEKFKELLKKYK	10.991633795255664	0.35226621819649256	76.56538391113281	0.7318538427352905	11.768588066101074	28.318710327148438	19.03085708618164
spikerbd-binder-50-nr2-run-1_result_12	24	PNLCPFGEVFNATRFASVYAWNRKRISNCVADYSVLYNSASFSTFKCYGVSPTKLNDLCFTNVYADSFVIRGDEVRQIAPGQTGKIADYNYKLPDDFTGCVIAWNSNNLDSKVGGNYNYLYRLFRKSNLKPFERDISTEIYQAGSTPCNGVEGFNCYFPLQSYGFQPTNGVGYQPYRVVVLSFELLHAPATVC:ELSKQEKNFLKILNELDEPDNPEFKKKKEEIKKVLYKDREKLKELLEKYK	9.028305679692965	0.46858455276291794	66.87564086914062	0.732135534286499	11.908409118652344	28.524227142333984	19.775362014770508
spikerbd-binder-50-nr2-run-1_result_12	25	PNLCPFGEVFNATRFASVYAWNRKRISNCVADYSVLYNSASFSTFKCYGVSPTKLNDLCFTNVYADSFVIRGDEVRQIAPGQTGKIADYNYKLPDDFTGCVIAWNSNNLDSKVGGNYNYLYRLFRKSNLKPFERDISTEIYQAGSTPCNGVEGFNCYFPLQSYGFQPTNGVGYQPYRVVVLSFELLHAPATVC:KLSKQLQNFLKLLEELDRPDDPEFEKKKEEIKKVLYKSEEELKELLKKLK	16.161566430806733	0.20977039717827276	67.95047760009766	0.7311729788780212	11.927959442138672	28.533185958862305	19.781490325927734
spikerbd-binder-50-nr2-run-1_result_12	26	PNLCPFGEVFNATRFASVYAWNRKRISNCVADYSVLYNSASFSTFKCYGVSPTKLNDLCFTNVYADSFVIRGDEVRQIAPGQTGKIADYNYKLPDDFTGCVIAWNSNNLDSKVGGNYNYLYRLFRKSNLKPFERDISTEIYQAGSTPCNGVEGFNCYFPLQSYGFQPTNGVGYQPYRVVVLSFELLHAPATVC:KPSKALEIAWKILEDLDEPEDPEFEEKKKELEEVKDKSEEEFKELLKKLK	2.6886510329610442	0.8648303364930972	70.66908264160156	0.7401952743530273	10.919492721557617	25.440866470336914	13.27694320678711
spikerbd-binder-50-nr2-run-1_result_12	27	PNLCPFGEVFNATRFASVYAWNRKRISNCVADYSVLYNSASFSTFKCYGVSPTKLNDLCFTNVYADSFVIRGDEVRQIAPGQTGKIADYNYKLPDDFTGCVIAWNSNNLDSKVGGNYNYLYRLFRKSNLKPFERDISTEIYQAGSTPCNGVEGFNCYFPLQSYGFQPTNGVGYQPYRVVVLSFELLHAPATVC:PLSKQMQAFIKLIEELDEPDNPEFEKKKEEIKKVLNKSEEELKELLKKYK	9.432421696277508	0.4917479806669039	59.47071075439453	0.7332519888877869	11.931482315063477	28.3411808013916	19.915790557861328
spikerbd-binder-50-nr2-run-1_result_12	28	PNLCPFGEVFNATRFASVYAWNRKRISNCVADYSVLYNSASFSTFKCYGVSPTKLNDLCFTNVYADSFVIRGDEVRQIAPGQTGKIADYNYKLPDDFTGCVIAWNSNNLDSKVGGNYNYLYRLFRKSNLKPFERDISTEIYQAGSTPCNGVEGFNCYFPLQSYGFQPTNGVGYQPYRVVVLSFELLHAPATVC:PYSKAEKNFLKILEELDEPDNPEFEKKKKEIKEVKDKSREKLKELLEKYK	6.616624144756867	0.604687197042396	66.08572387695312	0.7322858572006226	11.866823196411133	28.376079559326172	17.94121551513672
spikerbd-binder-50-nr2-run-1_result_12	29	PNLCPFGEVFNATRFASVYAWNRKRISNCVADYSVLYNSASFSTFKCYGVSPTKLNDLCFTNVYADSFVIRGDEVRQIAPGQTGKIADYNYKLPDDFTGCVIAWNSNNLDSKVGGNYNYLYRLFRKSNLKPFERDISTEIYQAGSTPCNGVEGFNCYFPLQSYGFQPTNGVGYQPYRVVVLSFELLHAPATVC:EPSKQLKAFLKLLEELDLPDDPEFEKFKKKIEEVKDKSEEKLKELLKEFK	19.980533183939546	0.13048561482984802	71.58464813232422	0.7330511808395386	11.795384407043457	28.289033889770508	18.54526138305664
spikerbd-binder-50-nr2-run-1_result_12	30	PNLCPFGEVFNATRFASVYAWNRKRISNCVADYSVLYNSASFSTFKCYGVSPTKLNDLCFTNVYADSFVIRGDEVRQIAPGQTGKIADYNYKLPDDFTGCVIAWNSNNLDSKVGGNYNYLYRLFRKSNLKPFERDISTEIYQAGSTPCNGVEGFNCYFPLQSYGFQPTNGVGYQPYRVVVLSFELLHAPATVC:EPSKAYKIAKKILDELDEPDNPQFEKEKAELKEIEDKSEEAFKEKLKELK	7.627071808282972	0.49902479187245846	67.77791595458984	0.7312809824943542	11.871232986450195	28.50400161743164	20.640832901000977
spikerbd-binder-50-nr2-run-1_result_12	31	PNLCPFGEVFNATRFASVYAWNRKRISNCVADYSVLYNSASFSTFKCYGVSPTKLNDLCFTNVYADSFVIRGDEVRQIAPGQTGKIADYNYKLPDDFTGCVIAWNSNNLDSKVGGNYNYLYRLFRKSNLKPFERDISTEIYQAGSTPCNGVEGFNCYFPLQSYGFQPTNGVGYQPYRVVVLSFELLHAPATVC:KPSKALQYADKILEELDLPDDPEWEEKKKEWEEIKDKSEEKYKEFLEKLK	1.7569926321208336	0.9348052699545809	66.94361877441406	0.7474253177642822	10.52140998840332	23.990867614746094	9.167815208435059
spikerbd-binder-50-nr2-run-1_result_12	32	PNLCPFGEVFNATRFASVYAWNRKRISNCVADYSVLYNSASFSTFKCYGVSPTKLNDLCFTNVYADSFVIRGDEVRQIAPGQTGKIADYNYKLPDDFTGCVIAWNSNNLDSKVGGNYNYLYRLFRKSNLKPFERDISTEIYQAGSTPCNGVEGFNCYFPLQSYGFQPTNGVGYQPYRVVVLSFELLHAPATVC:EPSPQEKAALKLIEELDEPDNPEFEKFKEKIEKVKDKSREEFKKLLKEYK	5.245473317542442	0.6944205296757113	69.46841430664062	0.732896625995636	11.739590644836426	28.04989242553711	18.514995574951172
spikerbd-binder-50-nr2-run-1_result_12	33	PNLCPFGEVFNATRFASVYAWNRKRISNCVADYSVLYNSASFSTFKCYGVSPTKLNDLCFTNVYADSFVIRGDEVRQIAPGQTGKIADYNYKLPDDFTGCVIAWNSNNLDSKVGGNYNYLYRLFRKSNLKPFERDISTEIYQAGSTPCNGVEGFNCYFPLQSYGFQPTNGVGYQPYRVVVLSFELLHAPATVC:MMSKAMQNAIKILKELDRPDDPQFEKEKKELEEILNKSEEKFKEKLKELK	5.191023585435953	0.7009104215526516	78.29168701171875	0.731573760509491	11.709786415100098	28.257081985473633	20.4801025390625
spikerbd-binder-50-nr2-run-1_result_12	34	PNLCPFGEVFNATRFASVYAWNRKRISNCVADYSVLYNSASFSTFKCYGVSPTKLNDLCFTNVYADSFVIRGDEVRQIAPGQTGKIADYNYKLPDDFTGCVIAWNSNNLDSKVGGNYNYLYRLFRKSNLKPFERDISTEIYQAGSTPCNGVEGFNCYFPLQSYGFQPTNGVGYQPYRVVVLSFELLHAPATVC:KLSKQEKNFIKILEELDEPDNPEFEKKKKEIKEVLNKSREELKKKLEELK	7.952252049858884	0.5217959204848337	68.64146423339844	0.732901394367218	11.82476806640625	28.364675521850586	18.288280487060547
spikerbd-binder-50-nr2-run-1_result_12	35	PNLCPFGEVFNATRFASVYAWNRKRISNCVADYSVLYNSASFSTFKCYGVSPTKLNDLCFTNVYADSFVIRGDEVRQIAPGQTGKIADYNYKLPDDFTGCVIAWNSNNLDSKVGGNYNYLYRLFRKSNLKPFERDISTEIYQAGSTPCNGVEGFNCYFPLQSYGFQPTNGVGYQPYRVVVLSFELLHAPATVC:MLSKQEQAFLKLLEELDEPDNPEFEKKKEEIKKVLNKSREKLKELLEKLK	9.574430448473466	0.5345029792642597	68.37858581542969	0.7327252626419067	11.863166809082031	28.234947204589844	18.890701293945312
spikerbd-binder-50-nr2-run-1_result_12	36	PNLCPFGEVFNATRFASVYAWNRKRISNCVADYSVLYNSASFSTFKCYGVSPTKLNDLCFTNVYADSFVIRGDEVRQIAPGQTGKIADYNYKLPDDFTGCVIAWNSNNLDSKVGGNYNYLYRLFRKSNLKPFERDISTEIYQAGSTPCNGVEGFNCYFPLQSYGFQPTNGVGYQPYRVVVLSFELLHAPATVC:EPSKAIQNFLKILEELDEPDNPEFEKFKKEIEEVKDKSEEELKELLKKYK	18.899237558494672	0.14682837990869477	80.8372802734375	0.7327271103858948	11.649407386779785	28.058658599853516	17.79469108581543
spikerbd-binder-50-nr2-run-1_result_12	37	PNLCPFGEVFNATRFASVYAWNRKRISNCVADYSVLYNSASFSTFKCYGVSPTKLNDLCFTNVYADSFVIRGDEVRQIAPGQTGKIADYNYKLPDDFTGCVIAWNSNNLDSKVGGNYNYLYRLFRKSNLKPFERDISTEIYQAGSTPCNGVEGFNCYFPLQSYGFQPTNGVGYQPYRVVVLSFELLHAPATVC:MYSKQLQNALKLLEELDEPDNPEWEKKKKEIEEIKDKSEEELKEKLEKLK	6.4192980487519735	0.6306560054635146	62.9401741027832	0.7318187952041626	11.866096496582031	28.222454071044922	18.24312973022461
spikerbd-binder-50-nr2-run-1_result_12	38	PNLCPFGEVFNATRFASVYAWNRKRISNCVADYSVLYNSASFSTFKCYGVSPTKLNDLCFTNVYADSFVIRGDEVRQIAPGQTGKIADYNYKLPDDFTGCVIAWNSNNLDSKVGGNYNYLYRLFRKSNLKPFERDISTEIYQAGSTPCNGVEGFNCYFPLQSYGFQPTNGVGYQPYRVVVLSFELLHAPATVC:EPSKQLKNARKLIEELDEPDDPQFEKEKKELEEIWDKSEEEFKEKLKKLK	6.663248924250762	0.618818563967058	67.2598648071289	0.732742190361023	11.854379653930664	28.363637924194336	19.031219482421875
spikerbd-binder-50-nr2-run-1_result_12	39	PNLCPFGEVFNATRFASVYAWNRKRISNCVADYSVLYNSASFSTFKCYGVSPTKLNDLCFTNVYADSFVIRGDEVRQIAPGQTGKIADYNYKLPDDFTGCVIAWNSNNLDSKVGGNYNYLYRLFRKSNLKPFERDISTEIYQAGSTPCNGVEGFNCYFPLQSYGFQPTNGVGYQPYRVVVLSFELLHAPATVC:EPSKSEKDFLKLLEDLDEPDDPEFEKKKKEIEEVKDKDREKLKELLEKLK	14.71814300996413	0.24517215968870068	62.68184280395508	0.7314469814300537	12.02371597290039	28.54939079284668	20.619792938232422
spikerbd-binder-50-nr2-run-1_result_12	40	PNLCPFGEVFNATRFASVYAWNRKRISNCVADYSVLYNSASFSTFKCYGVSPTKLNDLCFTNVYADSFVIRGDEVRQIAPGQTGKIADYNYKLPDDFTGCVIAWNSNNLDSKVGGNYNYLYRLFRKSNLKPFERDISTEIYQAGSTPCNGVEGFNCYFPLQSYGFQPTNGVGYQPYRVVVLSFELLHAPATVC:EPSLAEKNFLKLLEELDEPDDPEFEKKKAKIEEVKDKSREELKKLLEELK	9.575067628396322	0.4881742548377759	62.67532730102539	0.7325111627578735	11.949516296386719	28.272686004638672	18.932849884033203
spikerbd-binder-50-nr2-run-1_result_12	41	PNLCPFGEVFNATRFASVYAWNRKRISNCVADYSVLYNSASFSTFKCYGVSPTKLNDLCFTNVYADSFVIRGDEVRQIAPGQTGKIADYNYKLPDDFTGCVIAWNSNNLDSKVGGNYNYLYRLFRKSNLKPFERDISTEIYQAGSTPCNGVEGFNCYFPLQSYGFQPTNGVGYQPYRVVVLSFELLHAPATVC:KPSKAEQNAIKILEELDEPEDPEFEEKKKKLKEILNKSREEFKKALEEYK	8.731056814873282	0.4691530023183167	67.82949829101562	0.7316067814826965	11.87516975402832	28.4455623626709	18.79486083984375
spikerbd-binder-50-nr2-run-1_result_12	42	PNLCPFGEVFNATRFASVYAWNRKRISNCVADYSVLYNSASFSTFKCYGVSPTKLNDLCFTNVYADSFVIRGDEVRQIAPGQTGKIADYNYKLPDDFTGCVIAWNSNNLDSKVGGNYNYLYRLFRKSNLKPFERDISTEIYQAGSTPCNGVEGFNCYFPLQSYGFQPTNGVGYQPYRVVVLSFELLHAPATVC:EPSKAMQNAIKILNELDEPDNPEFEEKKKKLEEVLDKSEEEFKKLLEELK	19.739506154490147	0.145272444130172	65.97152709960938	0.7327067255973816	11.809502601623535	28.247900009155273	17.23435401916504
spikerbd-binder-50-nr2-run-1_result_12	43	PNLCPFGEVFNATRFASVYAWNRKRISNCVADYSVLYNSASFSTFKCYGVSPTKLNDLCFTNVYADSFVIRGDEVRQIAPGQTGKIADYNYKLPDDFTGCVIAWNSNNLDSKVGGNYNYLYRLFRKSNLKPFERDISTEIYQAGSTPCNGVEGFNCYFPLQSYGFQPTNGVGYQPYRVVVLSFELLHAPATVC:EPSLAEKNARKILNDLDRPDDPEWEKKKKELEEVWDKSREKFKELLKKLK	5.092333749692169	0.8359629189957057	67.177490234375	0.7423219680786133	10.884632110595703	24.944204330444336	11.36638069152832
spikerbd-binder-50-nr2-run-1_result_12	44	PNLCPFGEVFNATRFASVYAWNRKRISNCVADYSVLYNSASFSTFKCYGVSPTKLNDLCFTNVYADSFVIRGDEVRQIAPGQTGKIADYNYKLPDDFTGCVIAWNSNNLDSKVGGNYNYLYRLFRKSNLKPFERDISTEIYQAGSTPCNGVEGFNCYFPLQSYGFQPTNGVGYQPYRVVVLSFELLHAPATVC:KPSLQYKNAVKILEELDEPDNPEFKKKKEEFKKVLDKSEEEFKKKLKEYK	6.95109960779224	0.5814534345191075	73.12419128417969	0.7319114804267883	11.775826454162598	28.309499740600586	19.513511657714844
spikerbd-binder-50-nr2-run-1_result_12	45	PNLCPFGEVFNATRFASVYAWNRKRISNCVADYSVLYNSASFSTFKCYGVSPTKLNDLCFTNVYADSFVIRGDEVRQIAPGQTGKIADYNYKLPDDFTGCVIAWNSNNLDSKVGGNYNYLYRLFRKSNLKPFERDISTEIYQAGSTPCNGVEGFNCYFPLQSYGFQPTNGVGYQPYRVVVLSFELLHAPATVC:KPSKAMENARKILEELDLPDDPEFEEKKKKYEELLDKSEEEEKAFLKELK	7.286569966210597	0.5186875430133172	66.23737335205078	0.7311800718307495	11.895271301269531	28.45507049560547	21.6629581451416
spikerbd-binder-50-nr2-run-1_result_12	46	PNLCPFGEVFNATRFASVYAWNRKRISNCVADYSVLYNSASFSTFKCYGVSPTKLNDLCFTNVYADSFVIRGDEVRQIAPGQTGKIADYNYKLPDDFTGCVIAWNSNNLDSKVGGNYNYLYRLFRKSNLKPFERDISTEIYQAGSTPCNGVEGFNCYFPLQSYGFQPTNGVGYQPYRVVVLSFELLHAPATVC:KPSKQLQNFLKILEQLNEPDDPEFEKKKKEIEEVKDKSEEELKKKLEELK	19.828712320969952	0.13194038269388356	76.07223510742188	0.7329690456390381	11.681327819824219	28.049753189086914	18.299699783325195
spikerbd-binder-50-nr2-run-1_result_12	47	SNLCPFGEVFNATRFASVYAWNRKRISNCVADYSVLYNSASFSTFKCYGVSPTKLNDLCFTNVYADSFVIRGDEVRQIAPGQTGKIADYNYKLPDDFTGCVIAWNSNNLDSKVGGNYNYLYRLFRKSNLKPFERDISTEIYQAGSTPCNGVEGFNCYFPLQSYGFQPTNGVGYQPYRVVVLSFELLHAPATVC:MLSKQYQAALKLLEELDLPDDPEFEEKKKKLEEVLYKSEEEFKKLLEEFK	8.002122262883308	0.5691922008657861	65.83319091796875	0.7317711114883423	11.80775260925293	28.128583908081055	18.66411590576172
spikerbd-binder-50-nr2-run-1_result_12	48	PNLCPFGEVFNATRFASVYAWNRKRISNCVADYSVLYNSASFSTFKCYGVSPTKLNDLCFTNVYADSFVIRGDEVRQIAPGQTGKIADYNYKLPDDFTGCVIAWNSNNLDSKVGGNYNYLYRLFRKSNLKPFERDISTEIYQAGSTPCNGVEGFNCYFPLQSYGFQPTNGVGYQPYRVVVLSFELLHAPATVC:KPSKAEQIARKILEELDLPDDPKFEEKKKKLEEVWDKSREEFEKLLKELK	3.3526727278701918	0.849869146966189	63.28925704956055	0.7369884848594666	11.382987022399902	26.687286376953125	14.943068504333496
spikerbd-binder-50-nr2-run-1_result_12	49	PNLCPFGEVFNATRFASVYAWNRKRISNCVADYSVLYNSASFSTFKCYGVSPTKLNDLCFTNVYADSFVIRGDEVRQIAPGQTGKIADYNYKLPDDFTGCVIAWNSNNLDSKVGGNYNYLYRLFRKSNLKPFERDISTEIYQAGSTPCNGVEGFNCYFPLQSYGFQPTNGVGYQPYRVVVLSFELLHAPATVC:PLSKQMQNALKLLNDLDRPDDPEFEKKKKELEEVLYKSEEKFKELLEKLK	7.607147506884972	0.6824782943762231	66.56464385986328	0.7316561937332153	11.766157150268555	28.06592559814453	19.776752471923828
spikerbd-binder-50-nr2-run-1_result_12	50	PNLCPFGEVFNATRFASVYAWNRKRISNCVADYSVLYNSASFSTFKCYGVSPTKLNDLCFTNVYADSFVIRGDEVRQIAPGQTGKIADYNYKLPDDFTGCVIAWNSNNLDSKVGGNYNYLYRLFRKSNLKPFERDISTEIYQAGSTPCNGVEGFNCYFPLQSYGFQPTNGVGYQPYRVVVLSFELLHAPATVC:KPSKAYQNALKIINELDEPDDPEFEKKKKEIEEVKDKSEEKFKELLKKYK	4.170579977778016	0.7484981865686116	71.45430755615234	0.7337471842765808	11.642654418945312	27.843172073364258	17.82500648498535
spikerbd-binder-50-nr2-run-1_result_12	51	PNLCPFGEVFNATRFASVYAWNRKRISNCVADYSVLYNSASFSTFKCYGVSPTKLNDLCFTNVYADSFVIRGDEVRQIAPGQTGKIADYNYKLPDDFTGCVIAWNSNNLDSKVGGNYNYLYRLFRKSNLKPFERDISTEIYQAGSTPCNGVEGFNCYFPLQSYGFQPTNGVGYQPYRVVVLSFELLHAPATVC:PMSKAMQNLKKLINELDLPDDPEFEKKKKEFEELLDKSEEKLKEFVKKMK	13.633600367765634	0.2705547085305443	75.52923583984375	0.7317851185798645	11.870463371276855	28.597064971923828	20.49343490600586
spikerbd-binder-50-nr2-run-1_result_12	52	PNLCPFGEVFNATRFASVYAWNRKRISNCVADYSVLYNSASFSTFKCYGVSPTKLNDLCFTNVYADSFVIRGDEVRQIAPGQTGKIADYNYKLPDDFTGCVIAWNSNNLDSKVGGNYNYLYRLFRKSNLKPFERDISTEIYQAGSTPCNGVEGFNCYFPLQSYGFQPTNGVGYQPYRVVVLSFELLHAPATVC:KPSKQLKDAIKIIDELDEPDNPEFEEKKKKIEEVRDKSEEEFKKLLEEYK	8.555414330232399	0.49331619994299164	72.4222183227539	0.7317534685134888	11.771540641784668	28.279939651489258	18.266395568847656
spikerbd-binder-50-nr2-run-1_result_12	53	PNLCPFGEVFNATRFASVYAWNRKRISNCVADYSVLYNSASFSTFKCYGVSPTKLNDLCFTNVYADSFVIRGDEVRQIAPGQTGKIADYNYKLPDDFTGCVIAWNSNNLDSKVGGNYNYLYRLFRKSNLKPFERDISTEIYQAGSTPCNGVEGFNCYFPLQSYGFQPTNGVGYQPYRVVVLSFELLHAPATVC:MMSKQMQAAVKIINDLDLPDDPEFEEKKKKFEEVLNKSEEEFKKLLKEFK	1.4016838110425405	0.9666914702558214	64.39102935791016	0.7678269743919373	9.430789947509766	20.594825744628906	5.94952917098999
spikerbd-binder-50-nr2-run-1_result_12	54	PNLCPFGEVFNATRFASVYAWNRKRISNCVADYSVLYNSASFSTFKCYGVSPTKLNDLCFTNVYADSFVIRGDEVRQIAPGQTGKIADYNYKLPDDFTGCVIAWNSNNLDSKVGGNYNYLYRLFRKSNLKPFERDISTEIYQAGSTPCNGVEGFNCYFPLQSYGFQPTNGVGYQPYRVVVLSFELLHAPATVC:ELSLQEKNALKILDQLDEPDNPEFEEKKKEIKEILNKSREKLKEKLKEYK	14.365917966550489	0.25631363455956857	66.8599853515625	0.733431339263916	11.759716987609863	28.050477981567383	20.408344268798828
spikerbd-binder-50-nr2-run-1_result_12	55	PNLCPFGEVFNATRFASVYAWNRKRISNCVADYSVLYNSASFSTFKCYGVSPTKLNDLCFTNVYADSFVIRGDEVRQIAPGQTGKIADYNYKLPDDFTGCVIAWNSNNLDSKVGGNYNYLYRLFRKSNLKPFERDISTEIYQAGSTPCNGVEGFNCYFPLQSYGFQPTNGVGYQPYRVVVLSFELLHAPATVC:MLSKQMQNALYIIDQLDLPDDPEFEKKKEEIKKVLYKSEEEFKKLLEKYK	5.67365425142825	0.6538393548283384	75.62245178222656	0.7340947389602661	11.418869972229004	27.22303581237793	15.892669677734375
spikerbd-binder-50-nr2-run-1_result_12	56	PNLCPFGEVFNATRFASVYAWNRKRISNCVADYSVLYNSASFSTFKCYGVSPTKLNDLCFTNVYADSFVIRGDEVRQIAPGQTGKIADYNYKLPDDFTGCVIAWNSNNLDSKVGGNYNYLYRLFRKSNLKPFERDISTEIYQAGSTPCNGVEGFNCYFPLQSYGFQPTNGVGYQPYRVVVLSFELLHAPATVC:PPSKQLQAARKLLEELDLPDDPEFEEKKKEFEEVWDKSEEEFKKLLEEFK	17.825520454968405	0.16834724224991993	71.40608215332031	0.7309744358062744	11.894073486328125	28.54410171508789	19.761577606201172
spikerbd-binder-50-nr2-run-1_result_12	57	PNLCPFGEVFNATRFASVYAWNRKRISNCVADYSVLYNSASFSTFKCYGVSPTKLNDLCFTNVYADSFVIRGDEVRQIAPGQTGKIADYNYKLPDDFTGCVIAWNSNNLDSKVGGNYNYLYRLFRKSNLKPFERDISTEIYQAGSTPCNGVEGFNCYFPLQSYGFQPTNGVGYQPYRVVVLSFELLHAPATVC:KPSKQEQAAKKLIEDLDLPDDPEFEEFKKKLEEVWNKSREEFKKLLEEFK	7.33692856694621	0.5417790840108129	72.75884246826172	0.7325107455253601	11.751579284667969	28.16832160949707	19.058704376220703
spikerbd-binder-50-nr2-run-1_result_12	58	PNLCPFGEVFNATRFASVYAWNRKRISNCVADYSVLYNSASFSTFKCYGVSPTKLNDLCFTNVYADSFVIRGDEVRQIAPGQTGKIADYNYKLPDDFTGCVIAWNSNNLDSKVGGNYNYLYRLFRKSNLKPFERDISTEIYQAGSTPCNGVEGFNCYFPLQSYGFQPTNGVGYQPYRVVVLSFELLHAPATVC:EPTKQEKAAIKILKDLDLPDDPEFEEKKAKFEEVLDKSREEFKKLLEEFK	3.3487194842333925	0.8093843090832464	66.6132583618164	0.7350382804870605	11.577095031738281	27.46585464477539	18.566539764404297
spikerbd-binder-50-nr2-run-1_result_12	59	PNLCPFGEVFNATRFASVYAWNRKRISNCVADYSVLYNSASFSTFKCYGVSPTKLNDLCFTNVYADSFVIRGDEVRQIAPGQTGKIADYNYKLPDDFTGCVIAWNSNNLDSKVGGNYNYLYRLFRKSNLKPFERDISTEIYQAGSTPCNGVEGFNCYFPLQSYGFQPTNGVGYQPYRVVVLSFELLHAPATVC:MMSKAEQNFIKLLKELDLPDDPEFEKAKKKIEEVLNKSREELEKLLKELK	11.093196384426252	0.3940636453882501	65.83026885986328	0.732804536819458	11.949052810668945	28.45326042175293	20.305286407470703
spikerbd-binder-50-nr2-run-1_result_12	60	PNLCPFGEVFNATRFASVYAWNRKRISNCVADYSVLYNSASFSTFKCYGVSPTKLNDLCFTNVYADSFVIRGDEVRQIAPGQTGKIADYNYKLPDDFTGCVIAWNSNNLDSKVGGNYNYLYRLFRKSNLKPFERDISTEIYQAGSTPCNGVEGFNCYFPLQSYGFQPTNGVGYQPYRVVVLSFELLHAPATVC:EYSEQLKAFLKLLDELDEPDDPEFEEKKKKIKEVLNKSEEKLKELLKELK	8.793343494388381	0.5390247852754317	80.14463806152344	0.7312059998512268	11.795305252075195	28.473880767822266	20.499065399169922
spikerbd-binder-50-nr2-run-1_result_12	61	PNLCPFGEVFNATRFASVYAWNRKRISNCVADYSVLYNSASFSTFKCYGVSPTKLNDLCFTNVYADSFVIRGDEVRQIAPGQTGKIADYNYKLPDDFTGCVIAWNSNNLDSKVGGNYNYLYRLFRKSNLKPFERDISTEIYQAGSTPCNGVEGFNCYFPLQSYGFQPTNGVGYQPYRVVVLSFELLHAPATVC:PPSKQLQAALKIIKDLDRPDDPEFEEKKKKIEEVKDKSEEEFKKLLEEYK	4.820256045949873	0.6831651076651177	79.37870025634766	0.7317296266555786	11.614574432373047	27.956371307373047	19.259199142456055
spikerbd-binder-50-nr2-run-1_result_12	62	PNLCPFGEVFNATRFASVYAWNRKRISNCVADYSVLYNSASFSTFKCYGVSPTKLNDLCFTNVYADSFVIRGDEVRQIAPGQTGKIADYNYKLPDDFTGCVIAWNSNNLDSKVGGNYNYLYRLFRKSNLKPFERDISTEIYQAGSTPCNGVEGFNCYFPLQSYGFQPTNGVGYQPYRVVVLSFELLHAPATVC:KKSKQMQNALKIIDELDEPDDPEFEEKKAKIKEVENKSEEEFKKLLEEYK	4.351033241484814	0.7372266853060725	80.48017120361328	0.7322113513946533	11.663468360900879	28.10808563232422	17.836994171142578
spikerbd-binder-50-nr2-run-1_result_12	63	SNLCPFGEVFNATRFASVYAWNRKRISNCVADYSVLYNSASFSTFKCYGVSPTKLNDLCFTNVYADSFVIRGDEVRQIAPGQTGKIADYNYKLPDDFTGCVIAWNSNNLDSKVGGNYNYLYRLFRKSNLKPFERDISTEIYQAGSTPCNGVEGFNCYFPLQSYGFQPTNGVGYQPYRVVVLSFELLHAPATVC:PLSKAEKIAIKILEDLDRPDDPQFEKEKEELKEILDKSREKFKEKLKKLK	5.914037764610504	0.8166239275220188	67.51204681396484	0.7442083954811096	10.834586143493652	24.842365264892578	10.828556060791016
spikerbd-binder-50-nr2-run-1_result_12	64	ENLCPFGEVFNATRFASVYAWNRKRISNCVADYSVLYNSASFSTFKCYGVSPTKLNDLCFTNVYADSFVIRGDEVRQIAPGQTGKIADYNYKLPDDFTGCVIAWNSNNLDSKVGGNYNYLYRLFRKSNLKPFERDISTEIYQAGSTPCNGVEGFNCYFPLQSYGFQPTNGVGYQPYRVVVLSFELLHAPATVC:ELSKQMKDFIKIINELDEPDNPEFEEKKKEIEEVLNKSEEELKKLLKEYK	8.558460052921955	0.5379358202476519	68.75516510009766	0.7341035008430481	11.793549537658691	28.13507080078125	18.15373992919922
spikerbd-binder-50-nr2-run-1_result_12	65	SNLCPFGEVFNATRFASVYAWNRKRISNCVADYSVLYNSASFSTFKCYGVSPTKLNDLCFTNVYADSFVIRGDEVRQIAPGQTGKIADYNYKLPDDFTGCVIAWNSNNLDSKVGGNYNYLYRLFRKSNLKPFERDISTEIYQAGSTPCNGVEGFNCYFPLQSYGFQPTNGVGYQPYRVVVLSFELLHAPATVC:KPSKAQQNAIKILNELDLPDDPEFEKFKAKLKEVLDKSEEEFKKLLEEFK	5.02698310450089	0.6896070325858814	71.85638427734375	0.7330092191696167	11.703580856323242	27.972414016723633	18.38829803466797
spikerbd-binder-50-nr2-run-1_result_12	66	SNLCPFGEVFNATRFASVYAWNRKRISNCVADYSVLYNSASFSTFKCYGVSPTKLNDLCFTNVYADSFVIRGDEVRQIAPGQTGKIADYNYKLPDDFTGCVIAWNSNNLDSKVGGNYNYLYRLFRKSNLKPFERDISTEIYQAGSTPCNGVEGFNCYFPLQSYGFQPTNGVGYQPYRVVVLSFELLHAPATVC:KPSKAMQNAIKIINELDEPDNPEFEKLKKEIEEVLDKSEEEFKKLLEKYK	13.234652213607852	0.2610583707235132	79.04072570800781	0.7317183017730713	11.7672758102417	28.3455753326416	17.172279357910156
spikerbd-binder-50-nr2-run-1_result_12	67	PNLCPFGEVFNATRFASVYAWNRKRISNCVADYSVLYNSASFSTFKCYGVSPTKLNDLCFTNVYADSFVIRGDEVRQIAPGQTGKIADYNYKLPDDFTGCVIAWNSNNLDSKVGGNYNYLYRLFRKSNLKPFERDISTEIYQAGSTPCNGVEGFNCYFPLQSYGFQPTNGVGYQPYRVVVLSFELLHAPATVC:PLSKQYQAAIKLLDELDLPEDPEFKKQKAEIKEVLNKSEEKFKELLEKFK	17.319129182723884	0.17579855737789563	70.34371185302734	0.7312577962875366	11.921196937561035	28.738502502441406	20.029922485351562
spikerbd-binder-50-nr2-run-1_result_12	68	SNLCPFGEVFNATRFASVYAWNRKRISNCVADYSVLYNSASFSTFKCYGVSPTKLNDLCFTNVYADSFVIRGDEVRQIAPGQTGKIADYNYKLPDDFTGCVIAWNSNNLDSKVGGNYNYLYRLFRKSNLKPFERDISTEIYQAGSTPCNGVEGFNCYFPLQSYGFQPTNGVGYQPYRVVVLSFELLHAPATVC:ELSKQYKAALKILKELDLPDDPEFEEKKKEFEEVLYKSEEEFKKKLEEFK	12.911357868659708	0.29775694219435817	65.98977661132812	0.7314189076423645	11.907687187194824	28.446426391601562	19.563968658447266
spikerbd-binder-50-nr2-run-1_result_12	69	SNLCPFGEVFNATRFASVYAWNRKRISNCVADYSVLYNSASFSTFKCYGVSPTKLNDLCFTNVYADSFVIRGDEVRQIAPGQTGKIADYNYKLPDDFTGCVIAWNSNNLDSKVGGNYNYLYRLFRKSNLKPFERDISTEIYQAGSTPCNGVEGFNCYFPLQSYGFQPTNGVGYQPYRVVVLSFELLHAPATVC:KPSLSLKNAIKILNDLDLPDDPEFKEKKKEFEELLNKSEEKLKEFLKKLK	14.67568874601188	0.2598642314748729	60.2626953125	0.7324333786964417	11.964900016784668	28.4393253326416	19.473722457885742
spikerbd-binder-50-nr2-run-1_result_12	70	SNLCPFGEVFNATRFASVYAWNRKRISNCVADYSVLYNSASFSTFKCYGVSPTKLNDLCFTNVYADSFVIRGDEVRQIAPGQTGKIADYNYKLPDDFTGCVIAWNSNNLDSKVGGNYNYLYRLFRKSNLKPFERDISTEIYQAGSTPCNGVEGFNCYFPLQSYGFQPTNGVGYQPYRVVVLSFELLHAPATVC:MYSKQIQAALKLLEELDLPDDPEFEEFKKEIEEVKDKSEEELKELLEKFK	3.1757055226009023	0.8256824590993128	79.2033462524414	0.7329597473144531	11.465389251708984	27.250646591186523	17.027915954589844
spikerbd-binder-50-nr2-run-1_result_12	71	SNLCPFGEVFNATRFASVYAWNRKRISNCVADYSVLYNSASFSTFKCYGVSPTKLNDLCFTNVYADSFVIRGDEVRQIAPGQTGKIADYNYKLPDDFTGCVIAWNSNNLDSKVGGNYNYLYRLFRKSNLKPFERDISTEIYQAGSTPCNGVEGFNCYFPLQSYGFQPTNGVGYQPYRVVVLSFELLHAPATVC:EPTKQEKAAIKLLEELDEPEDPEFEKKKKEFKEVLDKSREKFEELLKEYK	8.054881012046478	0.6830084881003322	70.27881622314453	0.7319272756576538	11.884586334228516	28.0899600982666	19.65426254272461
spikerbd-binder-50-nr2-run-1_result_12	72	PNLCPFGEVFNATRFASVYAWNRKRISNCVADYSVLYNSASFSTFKCYGVSPTKLNDLCFTNVYADSFVIRGDEVRQIAPGQTGKIADYNYKLPDDFTGCVIAWNSNNLDSKVGGNYNYLYRLFRKSNLKPFERDISTEIYQAGSTPCNGVEGFNCYFPLQSYGFQPTNGVGYQPYRVVVLSFELLHAPATVC:EYSKAMKNAIKLLKELDLPDDPEWEEKKKELEEVLDKSEEEFKKKLEELK	13.329936610747737	0.28685697015906486	69.63843536376953	0.7315964698791504	11.907684326171875	28.52214813232422	20.26028060913086
spikerbd-binder-50-nr2-run-1_result_12	73	ENLCPFGEVFNATRFASVYAWNRKRISNCVADYSVLYNSASFSTFKCYGVSPTKLNDLCFTNVYADSFVIRGDEVRQIAPGQTGKIADYNYKLPDDFTGCVIAWNSNNLDSKVGGNYNYLYRLFRKSNLKPFERDISTEIYQAGSTPCNGVEGFNCYFPLQSYGFQPTNGVGYQPYRVVVLSFELLHAPATVC:MLSKQEQAFLKILDELDEPDNPEFKEKKKKVKEILNKSREELKKLLKELK	12.575200796403456	0.308957079380742	70.66893768310547	0.731590986251831	11.931431770324707	28.528772354125977	19.83188819885254
spikerbd-binder-50-nr2-run-1_result_12	74	SNLCPFGEVFNATRFASVYAWNRKRISNCVADYSVLYNSASFSTFKCYGVSPTKLNDLCFTNVYADSFVIRGDEVRQIAPGQTGKIADYNYKLPDDFTGCVIAWNSNNLDSKVGGNYNYLYRLFRKSNLKPFERDISTEIYQAGSTPCNGVEGFNCYFPLQSYGFQPTNGVGYQPYRVVVLSFELLHAPATVC:EYSKSLKNAIKIIEELDEPDDPEFEEKKKKIKEVLDKSEEEFKKLLEEYK	11.063971549760039	0.3668781231147457	65.21559143066406	0.7323404550552368	11.904520988464355	28.439668655395508	18.69076156616211
spikerbd-binder-50-nr2-run-1_result_12	75	ENLCPFGEVFNATRFASVYAWNRKRISNCVADYSVLYNSASFSTFKCYGVSPTKLNDLCFTNVYADSFVIRGDEVRQIAPGQTGKIADYNYKLPDDFTGCVIAWNSNNLDSKVGGNYNYLYRLFRKSNLKPFERDISTEIYQAGSTPCNGVEGFNCYFPLQSYGFQPTNGVGYQPYRVVVLSFELLHAPATVC:KLSKQLQNALKILEELDEPDNPEFEKKKKEIEEVKDKSEEELKKKLEELK	5.788623436373969	0.6477540217338714	71.3617935180664	0.7324809432029724	11.73635482788086	28.043804168701172	17.96359634399414
spikerbd-binder-50-nr2-run-1_result_12	76	ENLCPFGEVFNATRFASVYAWNRKRISNCVADYSVLYNSASFSTFKCYGVSPTKLNDLCFTNVYADSFVIRGDEVRQIAPGQTGKIADYNYKLPDDFTGCVIAWNSNNLDSKVGGNYNYLYRLFRKSNLKPFERDISTEIYQAGSTPCNGVEGFNCYFPLQSYGFQPTNGVGYQPYRVVVLSFELLHAPATVC:KPSKALENARYILNQLNRPDDPEFEEKKKKYEELLDKSEKEIKEFLKELK	6.6240975381482565	0.5570898953848771	64.19204711914062	0.7327467203140259	11.664599418640137	27.601463317871094	17.045429229736328
spikerbd-binder-50-nr2-run-1_result_12	77	PNLCPFGEVFNATRFASVYAWNRKRISNCVADYSVLYNSASFSTFKCYGVSPTKLNDLCFTNVYADSFVIRGDEVRQIAPGQTGKIADYNYKLPDDFTGCVIAWNSNNLDSKVGGNYNYLYRLFRKSNLKPFERDISTEIYQAGSTPCNGVEGFNCYFPLQSYGFQPTNGVGYQPYRVVVLSFELLHAPATVC:EPSLAMKNAIKILKELDEPDNPEFKERKKKLEEVLDKSEEEFKKLLEEYK	4.483989292660786	0.7403731139975201	74.76744079589844	0.7315202355384827	11.759254455566406	28.281190872192383	19.49561309814453
spikerbd-binder-50-nr2-run-1_result_12	78	SNLCPFGEVFNATRFASVYAWNRKRISNCVADYSVLYNSASFSTFKCYGVSPTKLNDLCFTNVYADSFVIRGDEVRQIAPGQTGKIADYNYKLPDDFTGCVIAWNSNNLDSKVGGNYNYLYRLFRKSNLKPFERDISTEIYQAGSTPCNGVEGFNCYFPLQSYGFQPTNGVGYQPYRVVVLSFELLHAPATVC:MYSKQMQNALKIIDELDLPDDPEFEEKKKKIKEVLDKSEEKFKELLEELK	4.5763542853018935	0.7094823288246086	66.41146087646484	0.7336286306381226	11.616532325744629	27.463153839111328	16.99365997314453
spikerbd-binder-50-nr2-run-1_result_12	79	ENLCPFGEVFNATRFASVYAWNRKRISNCVADYSVLYNSASFSTFKCYGVSPTKLNDLCFTNVYADSFVIRGDEVRQIAPGQTGKIADYNYKLPDDFTGCVIAWNSNNLDSKVGGNYNYLYRLFRKSNLKPFERDISTEIYQAGSTPCNGVEGFNCYFPLQSYGFQPTNGVGYQPYRVVVLSFELLHAPATVC:PLSKQLQNAIKIIDELDEPDNPEFEKKKAEIKKVLNKSEEELKELLKKYK	10.648426513667339	0.4117377728081846	80.63129425048828	0.7317428588867188	11.80335807800293	28.465656280517578	19.165283203125
spikerbd-binder-50-nr2-run-1_result_12	80	ENLCPFGEVFNATRFASVYAWNRKRISNCVADYSVLYNSASFSTFKCYGVSPTKLNDLCFTNVYADSFVIRGDEVRQIAPGQTGKIADYNYKLPDDFTGCVIAWNSNNLDSKVGGNYNYLYRLFRKSNLKPFERDISTEIYQAGSTPCNGVEGFNCYFPLQSYGFQPTNGVGYQPYRVVVLSFELLHAPATVC:KPSKSFQNAKKILNELDEPDNPEFEKFKKKFEEVLDKSEEEFKKLLEEYK	8.884904086420214	0.46830928446112075	73.06047821044922	0.7319322824478149	11.857062339782715	28.502952575683594	20.02201271057129
spikerbd-binder-50-nr2-run-1_result_12	81	ENLCPFGEVFNATRFASVYAWNRKRISNCVADYSVLYNSASFSTFKCYGVSPTKLNDLCFTNVYADSFVIRGDEVRQIAPGQTGKIADYNYKLPDDFTGCVIAWNSNNLDSKVGGNYNYLYRLFRKSNLKPFERDISTEIYQAGSTPCNGVEGFNCYFPLQSYGFQPTNGVGYQPYRVVVLSFELLHAPATVC:EPSKAYKNAKKILEELDLPDDPQFEKEKKELKEIEDKSEEEFEEKLKKLK	13.473869634727734	0.26007134325309106	69.49761199951172	0.7307669520378113	11.932890892028809	28.613367080688477	19.786500930786133
spikerbd-binder-50-nr2-run-1_result_12	82	ENLCPFGEVFNATRFASVYAWNRKRISNCVADYSVLYNSASFSTFKCYGVSPTKLNDLCFTNVYADSFVIRGDEVRQIAPGQTGKIADYNYKLPDDFTGCVIAWNSNNLDSKVGGNYNYLYRLFRKSNLKPFERDISTEIYQAGSTPCNGVEGFNCYFPLQSYGFQPTNGVGYQPYRVVVLSFELLHAPATVC:ELSEAMKNAIKILEELDEPDDPEFKEKLKEIKEILNKSEEKFKELLEKYK	9.04884253569918	0.5293894823254804	65.93267059326172	0.7328152060508728	11.86858081817627	28.32110595703125	20.6468563079834
spikerbd-binder-50-nr2-run-1_result_12	83	ENLCPFGEVFNATRFASVYAWNRKRISNCVADYSVLYNSASFSTFKCYGVSPTKLNDLCFTNVYADSFVIRGDEVRQIAPGQTGKIADYNYKLPDDFTGCVIAWNSNNLDSKVGGNYNYLYRLFRKSNLKPFERDISTEIYQAGSTPCNGVEGFNCYFPLQSYGFQPTNGVGYQPYRVVVLSFELLHAPATVC:KPSLAEKNARKILEQLDRPDDPEFKKKLEELKKVWDKSEEEFKELLKKYK	8.4779907389282	0.5264520721376691	71.58028411865234	0.7312670946121216	11.887713432312012	28.331022262573242	18.319087982177734
spikerbd-binder-50-nr2-run-1_result_12	84	NNLCPFGEVFNATRFASVYAWNRKRISNCVADYSVLYNSASFSTFKCYGVSPTKLNDLCFTNVYADSFVIRGDEVRQIAPGQTGKIADYNYKLPDDFTGCVIAWNSNNLDSKVGGNYNYLYRLFRKSNLKPFERDISTEIYQAGSTPCNGVEGFNCYFPLQSYGFQPTNGVGYQPYRVVVLSFELLHAPATVC:EYSKQLKNALKILEELDLPDDPEFEKKKKEIEEVKDKSEEKLKKLLEEFK	8.330884113687377	0.5219756745238349	73.21076965332031	0.7319779396057129	11.799187660217285	28.293794631958008	17.85498046875
spikerbd-binder-50-nr2-run-1_result_12	85	SNLCPFGEVFNATRFASVYAWNRKRISNCVADYSVLYNSASFSTFKCYGVSPTKLNDLCFTNVYADSFVIRGDEVRQIAPGQTGKIADYNYKLPDDFTGCVIAWNSNNLDSKVGGNYNYLYRLFRKSNLKPFERDISTEIYQAGSTPCNGVEGFNCYFPLQSYGFQPTNGVGYQPYRVVVLSFELLHAPATVC:KLSKAEQNAIKILKDLDEPDNPEWEEKKKKLEEILYKDREKFKELLKELK	6.458952486054426	0.6419890162735605	58.765750885009766	0.7325359582901001	12.000188827514648	28.506031036376953	18.231040954589844
spikerbd-binder-50-nr2-run-1_result_12	86	NNLCPFGEVFNATRFASVYAWNRKRISNCVADYSVLYNSASFSTFKCYGVSPTKLNDLCFTNVYADSFVIRGDEVRQIAPGQTGKIADYNYKLPDDFTGCVIAWNSNNLDSKVGGNYNYLYRLFRKSNLKPFERDISTEIYQAGSTPCNGVEGFNCYFPLQSYGFQPTNGVGYQPYRVVVLSFELLHAPATVC:PLSKQEKAFLKLLEQLDEPDNPEFEKKKKEIKEVLYKSREELKELLKKYK	6.977665740668302	0.6153394374930308	66.16790771484375	0.7320331335067749	11.807107925415039	28.15891456604004	17.38566780090332
spikerbd-binder-50-nr2-run-1_result_12	87	ENLCPFGEVFNATRFASVYAWNRKRISNCVADYSVLYNSASFSTFKCYGVSPTKLNDLCFTNVYADSFVIRGDEVRQIAPGQTGKIADYNYKLPDDFTGCVIAWNSNNLDSKVGGNYNYLYRLFRKSNLKPFERDISTEIYQAGSTPCNGVEGFNCYFPLQSYGFQPTNGVGYQPYRVVVLSFELLHAPATVC:KLSKQQQNFLKILDELDLPDDPEFEKKKAEIKELLNKSEEKLNEKLKELK	7.774789993990891	0.6160123461607507	70.87459564208984	0.7323070764541626	11.797791481018066	28.19548797607422	19.26915168762207
spikerbd-binder-50-nr2-run-1_result_12	88	ENLCPFGEVFNATRFASVYAWNRKRISNCVADYSVLYNSASFSTFKCYGVSPTKLNDLCFTNVYADSFVIRGDEVRQIAPGQTGKIADYNYKLPDDFTGCVIAWNSNNLDSKVGGNYNYLYRLFRKSNLKPFERDISTEIYQAGSTPCNGVEGFNCYFPLQSYGFQPTNGVGYQPYRVVVLSFELLHAPATVC:EPSKQLQNALKILDELDLPDDPEFEEKKKKIKEVLNKSEEEFKKLLEEFK	9.396802104834217	0.44571989293516506	70.523193359375	0.732027530670166	11.865631103515625	28.458532333374023	20.125675201416016
spikerbd-binder-50-nr2-run-1_result_12	89	ENLCPFGEVFNATRFASVYAWNRKRISNCVADYSVLYNSASFSTFKCYGVSPTKLNDLCFTNVYADSFVIRGDEVRQIAPGQTGKIADYNYKLPDDFTGCVIAWNSNNLDSKVGGNYNYLYRLFRKSNLKPFERDISTEIYQAGSTPCNGVEGFNCYFPLQSYGFQPTNGVGYQPYRVVVLSFELLHAPATVC:PRTKQEQNAIKILEQLDLPDDPEWEEKKAKLKEVLDKSREEFKKLLEELK	6.438768542279577	0.6181076579020364	66.00480651855469	0.7326292991638184	11.799506187438965	28.114992141723633	18.27172088623047
spikerbd-binder-50-nr2-run-1_result_12	90	ENLCPFGEVFNATRFASVYAWNRKRISNCVADYSVLYNSASFSTFKCYGVSPTKLNDLCFTNVYADSFVIRGDEVRQIAPGQTGKIADYNYKLPDDFTGCVIAWNSNNLDSKVGGNYNYLYRLFRKSNLKPFERDISTEIYQAGSTPCNGVEGFNCYFPLQSYGFQPTNGVGYQPYRVVVLSFELLHAPATVC:MLSKQLQNALKILDDLDEPEDPEFEKKKEEIKKILYKSEEELKKKLEELK	14.236795923714974	0.26856895809679904	71.93972778320312	0.7309216260910034	11.907649040222168	28.476978302001953	20.567380905151367
spikerbd-binder-50-nr2-run-1_result_12	91	ENLCPFGEVFNATRFASVYAWNRKRISNCVADYSVLYNSASFSTFKCYGVSPTKLNDLCFTNVYADSFVIRGDEVRQIAPGQTGKIADYNYKLPDDFTGCVIAWNSNNLDSKVGGNYNYLYRLFRKSNLKPFERDISTEIYQAGSTPCNGVEGFNCYFPLQSYGFQPTNGVGYQPYRVVVLSFELLHAPATVC:KPSKAYQNAKKILEELDLPDDPEFEKKKKEFKEVENKSEKEFKELLKKFK	8.633065285807428	0.4511558314347863	66.1307373046875	0.7320305705070496	11.88137435913086	28.340652465820312	20.725120544433594
spikerbd-binder-50-nr2-run-1_result_12	92	SNLCPFGEVFNATRFASVYAWNRKRISNCVADYSVLYNSASFSTFKCYGVSPTKLNDLCFTNVYADSFVIRGDEVRQIAPGQTGKIADYNYKLPDDFTGCVIAWNSNNLDSKVGGNYNYLYRLFRKSNLKPFERDISTEIYQAGSTPCNGVEGFNCYFPLQSYGFQPTNGVGYQPYRVVVLSFELLHAPATVC:ELSKQEKNFLKILDELDEPDDPEFEEKKKEIKEILNKSREKLKEKLEELK	7.141650471850638	0.6761283682791669	74.94652557373047	0.7322951555252075	11.782809257507324	28.180828094482422	19.647480010986328
spikerbd-binder-50-nr2-run-1_result_12	93	ENLCPFGEVFNATRFASVYAWNRKRISNCVADYSVLYNSASFSTFKCYGVSPTKLNDLCFTNVYADSFVIRGDEVRQIAPGQTGKIADYNYKLPDDFTGCVIAWNSNNLDSKVGGNYNYLYRLFRKSNLKPFERDISTEIYQAGSTPCNGVEGFNCYFPLQSYGFQPTNGVGYQPYRVVVLSFELLHAPATVC:KPSKALQNAIKIIDELNLPDDPEFEKKKKEIKEVLNKDEKKFKELLEKLK	11.180034810369694	0.34209453920492805	66.02874755859375	0.732136607170105	11.915861129760742	28.439817428588867	20.249187469482422
spikerbd-binder-50-nr2-run-1_result_12	94	SNLCPFGEVFNATRFASVYAWNRKRISNCVADYSVLYNSASFSTFKCYGVSPTKLNDLCFTNVYADSFVIRGDEVRQIAPGQTGKIADYNYKLPDDFTGCVIAWNSNNLDSKVGGNYNYLYRLFRKSNLKPFERDISTEIYQAGSTPCNGVEGFNCYFPLQSYGFQPTNGVGYQPYRVVVLSFELLHAPATVC:KPSLSYKNAVYILDQLDEPDNPEFEKEKAELEEIRDKSEEKFKEKLKELK	5.620760209228055	0.6749737509148488	70.12771606445312	0.7356147766113281	11.303940773010254	26.54058837890625	15.508708953857422
spikerbd-binder-50-nr2-run-1_result_12	95	ENLCPFGEVFNATRFASVYAWNRKRISNCVADYSVLYNSASFSTFKCYGVSPTKLNDLCFTNVYADSFVIRGDEVRQIAPGQTGKIADYNYKLPDDFTGCVIAWNSNNLDSKVGGNYNYLYRLFRKSNLKPFERDISTEIYQAGSTPCNGVEGFNCYFPLQSYGFQPTNGVGYQPYRVVVLSFELLHAPATVC:PLSKQEQAAIKLIKELDLPDDPEFEERKKEIEEVLYKSREEFKKLLEEFK	6.45225245732336	0.651762289243422	67.12142181396484	0.7327576875686646	11.72794246673584	27.949813842773438	18.315887451171875
spikerbd-binder-50-nr2-run-1_result_12	96	SNLCPFGEVFNATRFASVYAWNRKRISNCVADYSVLYNSASFSTFKCYGVSPTKLNDLCFTNVYADSFVIRGDEVRQIAPGQTGKIADYNYKLPDDFTGCVIAWNSNNLDSKVGGNYNYLYRLFRKSNLKPFERDISTEIYQAGSTPCNGVEGFNCYFPLQSYGFQPTNGVGYQPYRVVVLSFELLHAPATVC:PPSKALQNAIKILEELDLPDDPEFEEKKKEIKEVLDKSEEEFKELLKKLK	8.039403002814604	0.495546385685037	67.83966827392578	0.7317756414413452	11.862822532653809	28.350711822509766	18.70138931274414
spikerbd-binder-50-nr2-run-1_result_12	97	SNLCPFGEVFNATRFASVYAWNRKRISNCVADYSVLYNSASFSTFKCYGVSPTKLNDLCFTNVYADSFVIRGDEVRQIAPGQTGKIADYNYKLPDDFTGCVIAWNSNNLDSKVGGNYNYLYRLFRKSNLKPFERDISTEIYQAGSTPCNGVEGFNCYFPLQSYGFQPTNGVGYQPYRVVVLSFELLHAPATVC:EPSKQYQIARKILKELDLPEDPEFEKKKKELEEVEDKSEEKFKELLKKLK	3.0842098126222415	0.830099435639286	69.70154571533203	0.7350784540176392	11.360945701599121	26.804426193237305	16.181640625
spikerbd-binder-50-nr2-run-1_result_12	98	SNLCPFGEVFNATRFASVYAWNRKRISNCVADYSVLYNSASFSTFKCYGVSPTKLNDLCFTNVYADSFVIRGDEVRQIAPGQTGKIADYNYKLPDDFTGCVIAWNSNNLDSKVGGNYNYLYRLFRKSNLKPFERDISTEIYQAGSTPCNGVEGFNCYFPLQSYGFQPTNGVGYQPYRVVVLSFELLHAPATVC:KPSLALQNARKIIEELDEPDDPEFEEKKKEIKEVWNKSEKKLKELLKEYE	5.601462996569961	0.8027626796886429	65.84121704101562	0.7394141554832458	11.060047149658203	25.497528076171875	12.116581916809082
spikerbd-binder-50-nr2-run-1_result_12	99	SNLCPFGEVFNATRFASVYAWNRKRISNCVADYSVLYNSASFSTFKCYGVSPTKLNDLCFTNVYADSFVIRGDEVRQIAPGQTGKIADYNYKLPDDFTGCVIAWNSNNLDSKVGGNYNYLYRLFRKSNLKPFERDISTEIYQAGSTPCNGVEGFNCYFPLQSYGFQPTNGVGYQPYRVVVLSFELLHAPATVC:ELSKQQKNLIKILEELDLPDDPEFEEKLKEFKEILNKSEKELEEFVKELK	8.446083410419064	0.5030624973989907	66.0964126586914	0.7325936555862427	11.89668083190918	28.39640998840332	18.188541412353516
spikerbd-binder-50-nr2-run-1_result_13	0	PNLCPFGEVFNATRFASVYAWNRKRISNCVADYSVLYNSASFSTFKCYGVSPTKLNDLCFTNVYADSFVIRGDEVRQIAPGQTGKIADYNYKLPDDFTGCVIAWNSNNLDSKVGGNYNYLYRLFRKSNLKPFERDISTEIYQAGSTPCNGVEGFNCYFPLQSYGFQPTNGVGYQPYRVVVLSFELLHAPATVC:DALAAALAAYNAARKAYYDAVATALAATNATDPAAFDAAVAALNPEGQNI	17.66844804850365	0.220902914122433	68.16022491455078	0.7367554903030396	11.586063385009766	27.799694061279297	19.310264587402344
spikerbd-binder-50-nr2-run-1_result_13	1	PNLCPFGEVFNATRFASVYAWNRKRISNCVADYSVLYNSASFSTFKCYGVSPTKLNDLCFTNVYADSFVIRGDEVRQIAPGQTGKIADYNYKLPDDFTGCVIAWNSNNLDSKVGGNYNYLYRLFRKSNLKPFERDISTEIYQAGSTPCNGVEGFNCYFPLQSYGFQPTNGVGYQPYRVVVLSFELLHAPATVC:DAAAAAAAKQAALTKAYYEAVAAALAATNAKDPAAFDAAVNAAFPEGQNI	17.126988389761262	0.23286609705247516	75.51948547363281	0.7355045080184937	11.488465309143066	27.684755325317383	18.310697555541992
spikerbd-binder-50-nr2-run-1_result_13	2	PNLCPFGEVFNATRFASVYAWNRKRISNCVADYSVLYNSASFSTFKCYGVSPTKLNDLCFTNVYADSFVIRGDEVRQIAPGQTGKIADYNYKLPDDFTGCVIAWNSNNLDSKVGGNYNYLYRLFRKSNLKPFERDISTEIYQAGSTPCNGVEGFNCYFPLQSYGFQPTNGVGYQPYRVVVLSFELLHAPATVC:DELKKLREKYEELKRAYYEAVAAALAATNAKDQAAFDAAVAAAFPEGQSI	12.861815769100234	0.32740694063640774	76.39167022705078	0.7357912063598633	11.54977035522461	27.892498016357422	19.76763916015625
spikerbd-binder-50-nr2-run-1_result_13	3	PNLCPFGEVFNATRFASVYAWNRKRISNCVADYSVLYNSASFSTFKCYGVSPTKLNDLCFTNVYADSFVIRGDEVRQIAPGQTGKIADYNYKLPDDFTGCVIAWNSNNLDSKVGGNYNYLYRLFRKSNLKPFERDISTEIYQAGSTPCNGVEGFNCYFPLQSYGFQPTNGVGYQPYRVVVLSFELLHAPATVC:DLKKLKEEKEKALKEAYYKAVAAALAATNAKDQAAYDAAVKAAFPEGQNI	15.053245145507509	0.2727538103276702	69.17717742919922	0.7361412048339844	11.638190269470215	27.97616195678711	19.675626754760742
spikerbd-binder-50-nr2-run-1_result_13	4	PNLCPFGEVFNATRFASVYAWNRKRISNCVADYSVLYNSASFSTFKCYGVSPTKLNDLCFTNVYADSFVIRGDEVRQIAPGQTGKIADYNYKLPDDFTGCVIAWNSNNLDSKVGGNYNYLYRLFRKSNLKPFERDISTEIYQAGSTPCNGVEGFNCYFPLQSYGFQPTNGVGYQPYRVVVLSFELLHAPATVC:SAALEAAKAQREKTKAYYEAVAKALAATNATDQAAFDAAVAAAYPEGQNI	14.311548301787823	0.3010764135126221	80.32355499267578	0.7357632517814636	11.5065279006958	27.876262664794922	19.065074920654297
spikerbd-binder-50-nr2-run-1_result_13	5	PNLCPFGEVFNATRFASVYAWNRKRISNCVADYSVLYNSASFSTFKCYGVSPTKLNDLCFTNVYADSFVIRGDEVRQIAPGQTGKIADYNYKLPDDFTGCVIAWNSNNLDSKVGGNYNYLYRLFRKSNLKPFERDISTEIYQAGSTPCNGVEGFNCYFPLQSYGFQPTNGVGYQPYRVVVLSFELLHAPATVC:DAAAAAAALYNALKTAYYNAVATALAETNATDPDTFNAKVNALFPAGQFI	15.248072057711898	0.27038008957773313	71.21867370605469	0.7372673749923706	11.518708229064941	27.72296905517578	18.370391845703125
spikerbd-binder-50-nr2-run-1_result_13	6	PNLCPFGEVFNATRFASVYAWNRKRISNCVADYSVLYNSASFSTFKCYGVSPTKLNDLCFTNVYADSFVIRGDEVRQIAPGQTGKIADYNYKLPDDFTGCVIAWNSNNLDSKVGGNYNYLYRLFRKSNLKPFERDISTEIYQAGSTPCNGVEGFNCYFPLQSYGFQPTNGVGYQPYRVVVLSFELLHAPATVC:NLEALLKAKYDALKRAYYEAVAAALAETNATDPAAFDAAVKARFPEGQNI	14.962471884017095	0.28118759248953457	81.83683776855469	0.7364866733551025	11.507231712341309	27.926546096801758	17.352294921875
spikerbd-binder-50-nr2-run-1_result_13	7	PNLCPFGEVFNATRFASVYAWNRKRISNCVADYSVLYNSASFSTFKCYGVSPTKLNDLCFTNVYADSFVIRGDEVRQIAPGQTGKIADYNYKLPDDFTGCVIAWNSNNLDSKVGGNYNYLYRLFRKSNLKPFERDISTEIYQAGSTPCNGVEGFNCYFPLQSYGFQPTNGVGYQPYRVVVLSFELLHAPATVC:DAAAAAAALAAALTKARQDAVAAALAELNATDQAAFDAAVNARFPAGQFV	16.884210397136126	0.32262493156168587	79.92607879638672	0.7349624633789062	11.578262329101562	27.671955108642578	19.13663673400879
spikerbd-binder-50-nr2-run-1_result_13	8	PNLCPFGEVFNATRFASVYAWNRKRISNCVADYSVLYNSASFSTFKCYGVSPTKLNDLCFTNVYADSFVIRGDEVRQIAPGQTGKIADYNYKLPDDFTGCVIAWNSNNLDSKVGGNYNYLYRLFRKSNLKPFERDISTEIYQAGSTPCNGVEGFNCYFPLQSYGFQPTNGVGYQPYRVVVLSFELLHAPATVC:SLEELLEEEKKRLEKAYYEAVAEALAETNATDPAAFDAAVKAKFPEGQNI	13.51571382460949	0.32910394150560185	80.72936248779297	0.7352824211120605	11.608382225036621	28.19062042236328	20.901226043701172
spikerbd-binder-50-nr2-run-1_result_13	9	PNLCPFGEVFNATRFASVYAWNRKRISNCVADYSVLYNSASFSTFKCYGVSPTKLNDLCFTNVYADSFVIRGDEVRQIAPGQTGKIADYNYKLPDDFTGCVIAWNSNNLDSKVGGNYNYLYRLFRKSNLKPFERDISTEIYQAGSTPCNGVEGFNCYFPLQSYGFQPTNGVGYQPYRVVVLSFELLHAPATVC:SEEELKELEKKKLEKAYYEAVAAALKETNAKDPDAFDAAVKKRFPEGQKI	15.46535768218917	0.24186575996367463	80.92452239990234	0.7348732352256775	11.557591438293457	28.019073486328125	19.34840202331543
spikerbd-binder-50-nr2-run-1_result_13	10	PNLCPFGEVFNATRFASVYAWNRKRISNCVADYSVLYNSASFSTFKCYGVSPTKLNDLCFTNVYADSFVIRGDEVRQIAPGQTGKIADYNYKLPDDFTGCVIAWNSNNLDSKVGGNYNYLYRLFRKSNLKPFERDISTEIYQAGSTPCNGVEGFNCYFPLQSYGFQPTNGVGYQPYRVVVLSFELLHAPATVC:DLEKLLKEKYDKLKKAYYDAVAEALAELNAKDPDAYNAAVKAKFPEGQNI	17.65990248259642	0.25946943427073804	75.9684829711914	0.7371876239776611	11.597357749938965	27.89915657043457	17.412464141845703
spikerbd-binder-50-nr2-run-1_result_13	11	PNLCPFGEVFNATRFASVYAWNRKRISNCVADYSVLYNSASFSTFKCYGVSPTKLNDLCFTNVYADSFVIRGDEVRQIAPGQTGKIADYNYKLPDDFTGCVIAWNSNNLDSKVGGNYNYLYRLFRKSNLKPFERDISTEIYQAGSTPCNGVEGFNCYFPLQSYGFQPTNGVGYQPYRVVVLSFELLHAPATVC:DEEEEKRKEYEKKYKAYMEAVAEALKATNAKDPAKFDAAVKAKYPEGQKI	12.868331732038852	0.3558001980004858	82.14793395996094	0.735299825668335	11.596431732177734	28.15595054626465	19.627771377563477
spikerbd-binder-50-nr2-run-1_result_13	12	PNLCPFGEVFNATRFASVYAWNRKRISNCVADYSVLYNSASFSTFKCYGVSPTKLNDLCFTNVYADSFVIRGDEVRQIAPGQTGKIADYNYKLPDDFTGCVIAWNSNNLDSKVGGNYNYLYRLFRKSNLKPFERDISTEIYQAGSTPCNGVEGFNCYFPLQSYGFQPTNGVGYQPYRVVVLSFELLHAPATVC:NELEKALEEYEKKKKAYYKAVAKALAETNAKDPDAFNAAIKAAYPEGQSI	14.338670162536838	0.2914644960297896	79.34015655517578	0.7365043759346008	11.56613826751709	28.070348739624023	20.11187744140625
spikerbd-binder-50-nr2-run-1_result_13	13	PNLCPFGEVFNATRFASVYAWNRKRISNCVADYSVLYNSASFSTFKCYGVSPTKLNDLCFTNVYADSFVIRGDEVRQIAPGQTGKIADYNYKLPDDFTGCVIAWNSNNLDSKVGGNYNYLYRLFRKSNLKPFERDISTEIYQAGSTPCNGVEGFNCYFPLQSYGFQPTNGVGYQPYRVVVLSFELLHAPATVC:NLEEELEKKRKELEKAYYDAVATALKETNAKDPDAFDAKVKALFPEGQNI	12.690191176040438	0.35120892549812455	83.95564270019531	0.7353530526161194	11.585554122924805	28.149215698242188	19.094274520874023
spikerbd-binder-50-nr2-run-1_result_13	14	PNLCPFGEVFNATRFASVYAWNRKRISNCVADYSVLYNSASFSTFKCYGVSPTKLNDLCFTNVYADSFVIRGDEVRQIAPGQTGKIADYNYKLPDDFTGCVIAWNSNNLDSKVGGNYNYLYRLFRKSNLKPFERDISTEIYQAGSTPCNGVEGFNCYFPLQSYGFQPTNGVGYQPYRVVVLSFELLHAPATVC:DEELKRLQRERELRRAYYEAVAAALAETNATDPAAFDAAVAARFPEGQKI	10.893240546193223	0.37362642709656774	83.13023376464844	0.7347817420959473	11.4952392578125	27.871145248413086	18.016536712646484
spikerbd-binder-50-nr2-run-1_result_13	15	PNLCPFGEVFNATRFASVYAWNRKRISNCVADYSVLYNSASFSTFKCYGVSPTKLNDLCFTNVYADSFVIRGDEVRQIAPGQTGKIADYNYKLPDDFTGCVIAWNSNNLDSKVGGNYNYLYRLFRKSNLKPFERDISTEIYQAGSTPCNGVEGFNCYFPLQSYGFQPTNGVGYQPYRVVVLSFELLHAPATVC:NAAAAALAAYQAARKAYYDAVAAALAATNATDQAAFDAAVAAAFPAGQSV	12.777523762885892	0.3189195103675779	70.18128967285156	0.7350515127182007	11.564762115478516	27.766841888427734	17.73824119567871
spikerbd-binder-50-nr2-run-1_result_13	16	PNLCPFGEVFNATRFASVYAWNRKRISNCVADYSVLYNSASFSTFKCYGVSPTKLNDLCFTNVYADSFVIRGDEVRQIAPGQTGKIADYNYKLPDDFTGCVIAWNSNNLDSKVGGNYNYLYRLFRKSNLKPFERDISTEIYQAGSTPCNGVEGFNCYFPLQSYGFQPTNGVGYQPYRVVVLSFELLHAPATVC:NLLKKLLEEYEKKYKAYMDAVAEALKELNATDPAALDKAIKERSPEAQSI	14.733854600170883	0.2929519058294071	79.84932708740234	0.735924243927002	11.60228443145752	28.22071075439453	19.769540786743164
spikerbd-binder-50-nr2-run-1_result_13	17	PNLCPFGEVFNATRFASVYAWNRKRISNCVADYSVLYNSASFSTFKCYGVSPTKLNDLCFTNVYADSFVIRGDEVRQIAPGQTGKIADYNYKLPDDFTGCVIAWNSNNLDSKVGGNYNYLYRLFRKSNLKPFERDISTEIYQAGSTPCNGVEGFNCYFPLQSYGFQPTNGVGYQPYRVVVLSFELLHAPATVC:DAAAAAAAKEAATRKAYYQAVAAALAATNAQDPAAFDAAVKAASPEAQSI	15.516575761728504	0.26840137433475375	77.80711364746094	0.73589026927948	11.446353912353516	27.68588638305664	16.95949935913086
spikerbd-binder-50-nr2-run-1_result_13	18	PNLCPFGEVFNATRFASVYAWNRKRISNCVADYSVLYNSASFSTFKCYGVSPTKLNDLCFTNVYADSFVIRGDEVRQIAPGQTGKIADYNYKLPDDFTGCVIAWNSNNLDSKVGGNYNYLYRLFRKSNLKPFERDISTEIYQAGSTPCNGVEGFNCYFPLQSYGFQPTNGVGYQPYRVVVLSFELLHAPATVC:SLAEALEAARKATEAAYYAAVAAALAELNAQDPAAFNAAVAARSPAAQNI	16.80134076504156	0.2695615804474688	72.6349868774414	0.7391529679298401	11.32806396484375	27.023130416870117	16.607498168945312
spikerbd-binder-50-nr2-run-1_result_13	19	PNLCPFGEVFNATRFASVYAWNRKRISNCVADYSVLYNSASFSTFKCYGVSPTKLNDLCFTNVYADSFVIRGDEVRQIAPGQTGKIADYNYKLPDDFTGCVIAWNSNNLDSKVGGNYNYLYRLFRKSNLKPFERDISTEIYQAGSTPCNGVEGFNCYFPLQSYGFQPTNGVGYQPYRVVVLSFELLHAPATVC:DEEAKKAAEEAATRRAYYEAVAAALAATNATDQAAFDAAVAAAAPEAQKI	9.62377671764002	0.4217534426894418	76.64118957519531	0.7338646054267883	11.528366088867188	27.82286834716797	20.517913818359375
spikerbd-binder-50-nr2-run-1_result_13	20	PNLCPFGEVFNATRFASVYAWNRKRISNCVADYSVLYNSASFSTFKCYGVSPTKLNDLCFTNVYADSFVIRGDEVRQIAPGQTGKIADYNYKLPDDFTGCVIAWNSNNLDSKVGGNYNYLYRLFRKSNLKPFERDISTEIYQAGSTPCNGVEGFNCYFPLQSYGFQPTNGVGYQPYRVVVLSFELLHAPATVC:DEAAKKAAEEAAKKKAYYEAVAKALKETNAKDQAAFDAKVKALSPEAQKV	16.425449088626582	0.2548914256933331	72.29582977294922	0.7361307144165039	11.63001537322998	27.987550735473633	18.932334899902344
spikerbd-binder-50-nr2-run-1_result_13	21	ENLCPFGEVFNATRFASVYAWNRKRISNCVADYSVLYNSASFSTFKCYGVSPTKLNDLCFTNVYADSFVIRGDEVRQIAPGQTGKIADYNYKLPDDFTGCVIAWNSNNLDSKVGGNYNYLYRLFRKSNLKPFERDISTEIYQAGSTPCNGVEGFNCYFPLQSYGFQPTNGVGYQPYRVVVLSFELLHAPATVC:DEEAKKAAEEAATRRAYMDAVAAALAALNAKDPAALDAAIKAASPEAQKI	18.0544098671637	0.23140414916405438	79.4427490234375	0.7367783784866333	11.433337211608887	27.56963539123535	19.422927856445312
spikerbd-binder-50-nr2-run-1_result_13	22	PNLCPFGEVFNATRFASVYAWNRKRISNCVADYSVLYNSASFSTFKCYGVSPTKLNDLCFTNVYADSFVIRGDEVRQIAPGQTGKIADYNYKLPDDFTGCVIAWNSNNLDSKVGGNYNYLYRLFRKSNLKPFERDISTEIYQAGSTPCNGVEGFNCYFPLQSYGFQPTNGVGYQPYRVVVLSFELLHAPATVC:SLEAALAAKYQATYQAYMDAVAEALAELNATDPAAFDAAVAAKSPEAQSV	13.576753077579621	0.315866784070254	78.11077117919922	0.7358946800231934	11.49751091003418	27.823911666870117	18.653284072875977
spikerbd-binder-50-nr2-run-1_result_13	23	PNLCPFGEVFNATRFASVYAWNRKRISNCVADYSVLYNSASFSTFKCYGVSPTKLNDLCFTNVYADSFVIRGDEVRQIAPGQTGKIADYNYKLPDDFTGCVIAWNSNNLDSKVGGNYNYLYRLFRKSNLKPFERDISTEIYQAGSTPCNGVEGFNCYFPLQSYGFQPTNGVGYQPYRVVVLSFELLHAPATVC:NKEEELAAEKKKLEKAYYDAVAEALAETNATSVDEFNKKVKEKSPEAQNI	12.603971859719469	0.36619005807820987	79.14508056640625	0.735288143157959	11.621966361999512	28.21746253967285	20.006032943725586
spikerbd-binder-50-nr2-run-1_result_13	24	PNLCPFGEVFNATRFASVYAWNRKRISNCVADYSVLYNSASFSTFKCYGVSPTKLNDLCFTNVYADSFVIRGDEVRQIAPGQTGKIADYNYKLPDDFTGCVIAWNSNNLDSKVGGNYNYLYRLFRKSNLKPFERDISTEIYQAGSTPCNGVEGFNCYFPLQSYGFQPTNGVGYQPYRVVVLSFELLHAPATVC:NEALKAAAAEAATRRAYYDAVAEALAETNATDPAAFDAAIKAKSPAAQSI	18.43742587198845	0.2129672165701595	80.25996398925781	0.7364779710769653	11.456313133239746	27.741416931152344	18.977188110351562
spikerbd-binder-50-nr2-run-1_result_13	25	PNLCPFGEVFNATRFASVYAWNRKRISNCVADYSVLYNSASFSTFKCYGVSPTKLNDLCFTNVYADSFVIRGDEVRQIAPGQTGKIADYNYKLPDDFTGCVIAWNSNNLDSKVGGNYNYLYRLFRKSNLKPFERDISTEIYQAGSTPCNGVEGFNCYFPLQSYGFQPTNGVGYQPYRVVVLSFELLHAPATVC:NEELKKELEEEKTKRAYYEAVAKALAETNAQDPAVFDKKVKELSPEALNI	11.41733556265665	0.4097386260184406	74.03456115722656	0.7339521646499634	11.656559944152832	28.136131286621094	19.25743865966797
spikerbd-binder-50-nr2-run-1_result_13	26	PNLCPFGEVFNATRFASVYAWNRKRISNCVADYSVLYNSASFSTFKCYGVSPTKLNDLCFTNVYADSFVIRGDEVRQIAPGQTGKIADYNYKLPDDFTGCVIAWNSNNLDSKVGGNYNYLYRLFRKSNLKPFERDISTEIYQAGSTPCNGVEGFNCYFPLQSYGFQPTNGVGYQPYRVVVLSFELLHAPATVC:AAAAAAAAAAAATRNAYYKAVAEALAATNATDPAAYDAAVKAKSPAAQNY	6.608756715318446	0.6130990791939342	73.68970489501953	0.7327826023101807	11.48494815826416	27.533363342285156	18.515907287597656
spikerbd-binder-50-nr2-run-1_result_13	27	PNLCPFGEVFNATRFASVYAWNRKRISNCVADYSVLYNSASFSTFKCYGVSPTKLNDLCFTNVYADSFVIRGDEVRQIAPGQTGKIADYNYKLPDDFTGCVIAWNSNNLDSKVGGNYNYLYRLFRKSNLKPFERDISTEIYQAGSTPCNGVEGFNCYFPLQSYGFQPTNGVGYQPYRVVVLSFELLHAPATVC:DLKELEEELYNKIKKEYYEAVAKALKETNAKDQAVFDKKVKELSPEAQKI	16.063275291888555	0.24371992135021256	64.1668472290039	0.7363405227661133	11.838272094726562	28.3207950592041	20.97015380859375
spikerbd-binder-50-nr2-run-1_result_13	28	PNLCPFGEVFNATRFASVYAWNRKRISNCVADYSVLYNSASFSTFKCYGVSPTKLNDLCFTNVYADSFVIRGDEVRQIAPGQTGKIADYNYKLPDDFTGCVIAWNSNNLDSKVGGNYNYLYRLFRKSNLKPFERDISTEIYQAGSTPCNGVEGFNCYFPLQSYGFQPTNGVGYQPYRVVVLSFELLHAPATVC:NEELKKALEEAATRRAYYDAVAQALAATNATDPAAFDAAVNSLSPAAQSI	13.891720919174002	0.31404571928017794	71.51848602294922	0.7363465428352356	11.613957405090332	28.046838760375977	20.962997436523438
spikerbd-binder-50-nr2-run-1_result_13	29	PNLCPFGEVFNATRFASVYAWNRKRISNCVADYSVLYNSASFSTFKCYGVSPTKLNDLCFTNVYADSFVIRGDEVRQIAPGQTGKIADYNYKLPDDFTGCVIAWNSNNLDSKVGGNYNYLYRLFRKSNLKPFERDISTEIYQAGSTPCNGVEGFNCYFPLQSYGFQPTNGVGYQPYRVVVLSFELLHAPATVC:DEEEEERKKREETERAYYEAYAKALAATNAQDPAALDAAVKALSPEAQSI	12.723608503904885	0.3743010114138596	76.10454559326172	0.7355499267578125	11.586241722106934	28.0560245513916	20.6117000579834
spikerbd-binder-50-nr2-run-1_result_13	30	PNLCPFGEVFNATRFASVYAWNRKRISNCVADYSVLYNSASFSTFKCYGVSPTKLNDLCFTNVYADSFVIRGDEVRQIAPGQTGKIADYNYKLPDDFTGCVIAWNSNNLDSKVGGNYNYLYRLFRKSNLKPFERDISTEIYQAGSTPCNGVEGFNCYFPLQSYGFQPTNGVGYQPYRVVVLSFELLHAPATVC:NAAAAAAAAYAATRKAYFDAVAAALAALNATDPAAFDAAVASAAPEAQSI	12.858336261776758	0.3209818551597174	70.6793441772461	0.7342147827148438	11.600129127502441	27.988292694091797	18.53773307800293
spikerbd-binder-50-nr2-run-1_result_13	31	PNLCPFGEVFNATRFASVYAWNRKRISNCVADYSVLYNSASFSTFKCYGVSPTKLNDLCFTNVYADSFVIRGDEVRQIAPGQTGKIADYNYKLPDDFTGCVIAWNSNNLDSKVGGNYNYLYRLFRKSNLKPFERDISTEIYQAGSTPCNGVEGFNCYFPLQSYGFQPTNGVGYQPYRVVVLSFELLHAPATVC:AAALAAEAAERAARAAYYAAVAAALAALNAKDQAAFDAAVAAAAPAAAAI	17.43808414721702	0.22557569978015224	91.59523010253906	0.7336119413375854	11.204535484313965	27.156429290771484	17.175003051757812
spikerbd-binder-50-nr2-run-1_result_13	32	PNLCPFGEVFNATRFASVYAWNRKRISNCVADYSVLYNSASFSTFKCYGVSPTKLNDLCFTNVYADSFVIRGDEVRQIAPGQTGKIADYNYKLPDDFTGCVIAWNSNNLDSKVGGNYNYLYRLFRKSNLKPFERDISTEIYQAGSTPCNGVEGFNCYFPLQSYGFQPTNGVGYQPYRVVVLSFELLHAPATVC:DAALKAALEAAATRRAYYDAVAAALAATNATDPAAFDAAVKAASPEAQKI	16.299745069686296	0.2728856747474705	68.290283203125	0.7356654405593872	11.64332389831543	28.054738998413086	19.73870849609375
spikerbd-binder-50-nr2-run-1_result_13	33	PNLCPFGEVFNATRFASVYAWNRKRISNCVADYSVLYNSASFSTFKCYGVSPTKLNDLCFTNVYADSFVIRGDEVRQIAPGQTGKIADYNYKLPDDFTGCVIAWNSNNLDSKVGGNYNYLYRLFRKSNLKPFERDISTEIYQAGSTPCNGVEGFNCYFPLQSYGFQPTNGVGYQPYRVVVLSFELLHAPATVC:SKLLEELEEYKKKLNDYYKAVAEALAKTNAKDPDEFNKAVKELSPEAQSI	13.086006942394652	0.3375526620328967	71.423828125	0.7363249659538269	11.705981254577637	28.264415740966797	20.134235382080078
spikerbd-binder-50-nr2-run-1_result_13	34	PNLCPFGEVFNATRFASVYAWNRKRISNCVADYSVLYNSASFSTFKCYGVSPTKLNDLCFTNVYADSFVIRGDEVRQIAPGQTGKIADYNYKLPDDFTGCVIAWNSNNLDSKVGGNYNYLYRLFRKSNLKPFERDISTEIYQAGSTPCNGVEGFNCYFPLQSYGFQPTNGVGYQPYRVVVLSFELLHAPATVC:SLAEAAKAAYEAAYKAYMDAVAKALKETKATDQAAFDAAVKAASPAAQNI	15.702212205080663	0.26055668830269574	74.07147979736328	0.7364305257797241	11.560064315795898	27.911508560180664	20.593719482421875
spikerbd-binder-50-nr2-run-1_result_13	35	PNLCPFGEVFNATRFASVYAWNRKRISNCVADYSVLYNSASFSTFKCYGVSPTKLNDLCFTNVYADSFVIRGDEVRQIAPGQTGKIADYNYKLPDDFTGCVIAWNSNNLDSKVGGNYNYLYRLFRKSNLKPFERDISTEIYQAGSTPCNGVEGFNCYFPLQSYGFQPTNGVGYQPYRVVVLSFELLHAPATVC:DELKKKLEEYKKTYKAYMEAVAKALKETNAKDPDVFEKKVKELSPEALNI	13.269195854152569	0.3227884877348166	83.23717498779297	0.7348739504814148	11.62874698638916	28.291837692260742	19.582801818847656
spikerbd-binder-50-nr2-run-1_result_13	36	PNLCPFGEVFNATRFASVYAWNRKRISNCVADYSVLYNSASFSTFKCYGVSPTKLNDLCFTNVYADSFVIRGDEVRQIAPGQTGKIADYNYKLPDDFTGCVIAWNSNNLDSKVGGNYNYLYRLFRKSNLKPFERDISTEIYQAGSTPCNGVEGFNCYFPLQSYGFQPTNGVGYQPYRVVVLSFELLHAPATVC:DEAAKKAAEYKKTLKDYYDAVAKALAATNATDPDAFNAAVKAASPEAQKI	15.68324666148989	0.2699996705179159	79.27490997314453	0.7354589104652405	11.615178108215332	28.24158477783203	19.940486907958984
spikerbd-binder-50-nr2-run-1_result_13	37	PNLCPFGEVFNATRFASVYAWNRKRISNCVADYSVLYNSASFSTFKCYGVSPTKLNDLCFTNVYADSFVIRGDEVRQIAPGQTGKIADYNYKLPDDFTGCVIAWNSNNLDSKVGGNYNYLYRLFRKSNLKPFERDISTEIYQAGSTPCNGVEGFNCYFPLQSYGFQPTNGVGYQPYRVVVLSFELLHAPATVC:NEELLKQLEEQRKTRAYYEAVAKALAATNATDPAAFDAAVQALSPEAQSV	12.135029384827849	0.35269855965155417	68.72211456298828	0.7345139384269714	11.70486831665039	28.202220916748047	21.23174476623535
spikerbd-binder-50-nr2-run-1_result_13	38	PNLCPFGEVFNATRFASVYAWNRKRISNCVADYSVLYNSASFSTFKCYGVSPTKLNDLCFTNVYADSFVIRGDEVRQIAPGQTGKIADYNYKLPDDFTGCVIAWNSNNLDSKVGGNYNYLYRLFRKSNLKPFERDISTEIYQAGSTPCNGVEGFNCYFPLQSYGFQPTNGVGYQPYRVVVLSFELLHAPATVC:DEEKKKAEEEKKIKKAYYDAVAAALKETNAQDQAKFDAAVAKASPEAQNY	7.871837707473771	0.5415718628904296	70.34681701660156	0.7363962531089783	11.611174583435059	27.92695426940918	18.23073387145996
spikerbd-binder-50-nr2-run-1_result_13	39	PNLCPFGEVFNATRFASVYAWNRKRISNCVADYSVLYNSASFSTFKCYGVSPTKLNDLCFTNVYADSFVIRGDEVRQIAPGQTGKIADYNYKLPDDFTGCVIAWNSNNLDSKVGGNYNYLYRLFRKSNLKPFERDISTEIYQAGSTPCNGVEGFNCYFPLQSYGFQPTNGVGYQPYRVVVLSFELLHAPATVC:SLKEKLEAEKKKLEKEYYEAVAKALKETNATDPDKFDKKVKELSPEAQKV	12.808972243905698	0.34937578038838946	83.72340393066406	0.7353643774986267	11.596731185913086	28.16357421875	20.20417022705078
spikerbd-binder-50-nr2-run-1_result_13	40	PNLCPFGEVFNATRFASVYAWNRKRISNCVADYSVLYNSASFSTFKCYGVSPTKLNDLCFTNVYADSFVIRGDEVRQIAPGQTGKIADYNYKLPDDFTGCVIAWNSNNLDSKVGGNYNYLYRLFRKSNLKPFERDISTEIYQAGSTPCNGVEGFNCYFPLQSYGFQPTNGVGYQPYRVVVLSFELLHAPATVC:DEEEEEEKKREETRRAYYEAVAEALAELNAQDPAALDAAIKAKSPEAQKI	14.199878316783348	0.32313964836609654	74.13529205322266	0.7361735105514526	11.578763008117676	27.957674026489258	19.593326568603516
spikerbd-binder-50-nr2-run-1_result_13	41	PNLCPFGEVFNATRFASVYAWNRKRISNCVADYSVLYNSASFSTFKCYGVSPTKLNDLCFTNVYADSFVIRGDEVRQIAPGQTGKIADYNYKLPDDFTGCVIAWNSNNLDSKVGGNYNYLYRLFRKSNLKPFERDISTEIYQAGSTPCNGVEGFNCYFPLQSYGFQPTNGVGYQPYRVVVLSFELLHAPATVC:DEELLKELEEKKKKEEYYKAVAEALAELKNKDPAAIDKAIKEKSPEAQNV	14.483482501513956	0.2877479730682372	64.39486694335938	0.7372082471847534	11.80079460144043	28.209836959838867	20.705615997314453
spikerbd-binder-50-nr2-run-1_result_13	42	PNLCPFGEVFNATRFASVYAWNRKRISNCVADYSVLYNSASFSTFKCYGVSPTKLNDLCFTNVYADSFVIRGDEVRQIAPGQTGKIADYNYKLPDDFTGCVIAWNSNNLDSKVGGNYNYLYRLFRKSNLKPFERDISTEIYQAGSTPCNGVEGFNCYFPLQSYGFQPTNGVGYQPYRVVVLSFELLHAPATVC:SEEEEKKEKEEKIKREYYEAYAKALKETNAKDPDKLREKIKELSPEAEKY	7.804883948674152	0.5181716601728233	83.3199234008789	0.7342501878738403	11.614948272705078	28.27611541748047	21.57173728942871
spikerbd-binder-50-nr2-run-1_result_13	43	PNLCPFGEVFNATRFASVYAWNRKRISNCVADYSVLYNSASFSTFKCYGVSPTKLNDLCFTNVYADSFVIRGDEVRQIAPGQTGKIADYNYKLPDDFTGCVIAWNSNNLDSKVGGNYNYLYRLFRKSNLKPFERDISTEIYQAGSTPCNGVEGFNCYFPLQSYGFQPTNGVGYQPYRVVVLSFELLHAPATVC:DEEKKKEEEAKAIKKKYYDAVAAALAATNATDPDAFAAAVKAASPEAEKY	16.49804402704893	0.23656305557378451	76.33088684082031	0.7347357869148254	11.619607925415039	28.04464340209961	20.284513473510742
spikerbd-binder-50-nr2-run-1_result_13	44	PNLCPFGEVFNATRFASVYAWNRKRISNCVADYSVLYNSASFSTFKCYGVSPTKLNDLCFTNVYADSFVIRGDEVRQIAPGQTGKIADYNYKLPDDFTGCVIAWNSNNLDSKVGGNYNYLYRLFRKSNLKPFERDISTEIYQAGSTPCNGVEGFNCYFPLQSYGFQPTNGVGYQPYRVVVLSFELLHAPATVC:DLSRLLEEAENAVRRKYYEAVAEALAATNATDPAAFDAAVKARAPEAQNF	11.09291770530593	0.4061032685827343	76.53143310546875	0.737287163734436	11.394089698791504	27.44354248046875	18.07639503479004
spikerbd-binder-50-nr2-run-1_result_13	45	PNLCPFGEVFNATRFASVYAWNRKRISNCVADYSVLYNSASFSTFKCYGVSPTKLNDLCFTNVYADSFVIRGDEVRQIAPGQTGKIADYNYKLPDDFTGCVIAWNSNNLDSKVGGNYNYLYRLFRKSNLKPFERDISTEIYQAGSTPCNGVEGFNCYFPLQSYGFQPTNGVGYQPYRVVVLSFELLHAPATVC:DEAAKQAAAEKATRQAYYDAVAAALAATNATDPATYDAAVKAASPEAQKI	14.08074746265964	0.30258599632692557	69.7922134399414	0.7363216876983643	11.540767669677734	27.663068771362305	18.91680908203125
spikerbd-binder-50-nr2-run-1_result_13	46	PNLCPFGEVFNATRFASVYAWNRKRISNCVADYSVLYNSASFSTFKCYGVSPTKLNDLCFTNVYADSFVIRGDEVRQIAPGQTGKIADYNYKLPDDFTGCVIAWNSNNLDSKVGGNYNYLYRLFRKSNLKPFERDISTEIYQAGSTPCNGVEGFNCYFPLQSYGFQPTNGVGYQPYRVVVLSFELLHAPATVC:DEEELEEERRKRLEREYMEAVAAALAETNATDPAAFDAAVKARSPEAQKI	17.844527231627396	0.23229413922814737	80.06063079833984	0.7337963581085205	11.696574211120605	28.425004959106445	20.58039093017578
spikerbd-binder-50-nr2-run-1_result_13	47	PNLCPFGEVFNATRFASVYAWNRKRISNCVADYSVLYNSASFSTFKCYGVSPTKLNDLCFTNVYADSFVIRGDEVRQIAPGQTGKIADYNYKLPDDFTGCVIAWNSNNLDSKVGGNYNYLYRLFRKSNLKPFERDISTEIYQAGSTPCNGVEGFNCYFPLQSYGFQPTNGVGYQPYRVVVLSFELLHAPATVC:NLEAELKAKEEAVKKAYYDAVAKALAETNATDPDAFNAKVAALSPEAQNY	14.600381941347019	0.29832143563124564	74.5405502319336	0.736157238483429	11.635167121887207	28.14299774169922	18.80129051208496
spikerbd-binder-50-nr2-run-1_result_13	48	PNLCPFGEVFNATRFASVYAWNRKRISNCVADYSVLYNSASFSTFKCYGVSPTKLNDLCFTNVYADSFVIRGDEVRQIAPGQTGKIADYNYKLPDDFTGCVIAWNSNNLDSKVGGNYNYLYRLFRKSNLKPFERDISTEIYQAGSTPCNGVEGFNCYFPLQSYGFQPTNGVGYQPYRVVVLSFELLHAPATVC:SEKELKEKEEEEKRRAYYEAVAKALKETNAKDPAAFDAKVKALAPEAQSV	13.293235228109658	0.33392205849381773	82.34612274169922	0.7356623411178589	11.52802848815918	27.95079803466797	18.31275177001953
spikerbd-binder-50-nr2-run-1_result_13	49	PNLCPFGEVFNATRFASVYAWNRKRISNCVADYSVLYNSASFSTFKCYGVSPTKLNDLCFTNVYADSFVIRGDEVRQIAPGQTGKIADYNYKLPDDFTGCVIAWNSNNLDSKVGGNYNYLYRLFRKSNLKPFERDISTEIYQAGSTPCNGVEGFNCYFPLQSYGFQPTNGVGYQPYRVVVLSFELLHAPATVC:DELKKKLEEYKAKLNAYYKAVAEALKELNAKDPAALDAAIKAKSPEAQNI	16.600288600359935	0.24994464127815078	76.05789184570312	0.7365226745605469	11.626214981079102	28.221921920776367	20.78396987915039
spikerbd-binder-50-nr2-run-1_result_13	50	PNLCPFGEVFNATRFASVYAWNRKRISNCVADYSVLYNSASFSTFKCYGVSPTKLNDLCFTNVYADSFVIRGDEVRQIAPGQTGKIADYNYKLPDDFTGCVIAWNSNNLDSKVGGNYNYLYRLFRKSNLKPFERDISTEIYQAGSTPCNGVEGFNCYFPLQSYGFQPTNGVGYQPYRVVVLSFELLHAPATVC:NLEEKKKAKEKELRKKYYDAVAKALKETNAKDPEKFEKAVKEAAPEAQKI	16.954206326545485	0.22571616481977305	82.83345794677734	0.734526515007019	11.60044002532959	28.167564392089844	20.226760864257812
spikerbd-binder-50-nr2-run-1_result_13	51	PNLCPFGEVFNATRFASVYAWNRKRISNCVADYSVLYNSASFSTFKCYGVSPTKLNDLCFTNVYADSFVIRGDEVRQIAPGQTGKIADYNYKLPDDFTGCVIAWNSNNLDSKVGGNYNYLYRLFRKSNLKPFERDISTEIYQAGSTPCNGVEGFNCYFPLQSYGFQPTNGVGYQPYRVVVLSFELLHAPATVC:DEEKEKEAKLKKLKKEYYDAVAEALKETNAKDPAKFDAAVKAKSPEAQKV	17.655953093366413	0.24097155745361745	85.50773620605469	0.7349287271499634	11.50369644165039	27.92289161682129	19.597078323364258
spikerbd-binder-50-nr2-run-1_result_13	52	PNLCPFGEVFNATRFASVYAWNRKRISNCVADYSVLYNSASFSTFKCYGVSPTKLNDLCFTNVYADSFVIRGDEVRQIAPGQTGKIADYNYKLPDDFTGCVIAWNSNNLDSKVGGNYNYLYRLFRKSNLKPFERDISTEIYQAGSTPCNGVEGFNCYFPLQSYGFQPTNGVGYQPYRVVVLSFELLHAPATVC:EELKKALEELKKTLQAYYDAVAEALAKTNATDQAKFDAAVNALSPEAQNI	15.296991336617157	0.2727118150457477	66.444580078125	0.737123429775238	11.75466537475586	28.162715911865234	19.582548141479492
spikerbd-binder-50-nr2-run-1_result_13	53	PNLCPFGEVFNATRFASVYAWNRKRISNCVADYSVLYNSASFSTFKCYGVSPTKLNDLCFTNVYADSFVIRGDEVRQIAPGQTGKIADYNYKLPDDFTGCVIAWNSNNLDSKVGGNYNYLYRLFRKSNLKPFERDISTEIYQAGSTPCNGVEGFNCYFPLQSYGFQPTNGVGYQPYRVVVLSFELLHAPATVC:SDLLKKLQEYYKTYKAYMEAVAKALKELNAKDPAALEAAIKAASPEALKI	15.409951695519752	0.26986372150157456	69.0199203491211	0.7366924285888672	11.680575370788574	28.202686309814453	20.30144691467285
spikerbd-binder-50-nr2-run-1_result_13	54	PNLCPFGEVFNATRFASVYAWNRKRISNCVADYSVLYNSASFSTFKCYGVSPTKLNDLCFTNVYADSFVIRGDEVRQIAPGQTGKIADYNYKLPDDFTGCVIAWNSNNLDSKVGGNYNYLYRLFRKSNLKPFERDISTEIYQAGSTPCNGVEGFNCYFPLQSYGFQPTNGVGYQPYRVVVLSFELLHAPATVC:NEEEKKKAEEEKLRKAYYDAVAEALAATNAKDPAAFDAAIKAKSPEAQKI	14.047063485406838	0.3081241670423188	79.32222747802734	0.7352079749107361	11.624658584594727	28.237356185913086	19.812532424926758
spikerbd-binder-50-nr2-run-1_result_13	55	PNLCPFGEVFNATRFASVYAWNRKRISNCVADYSVLYNSASFSTFKCYGVSPTKLNDLCFTNVYADSFVIRGDEVRQIAPGQTGKIADYNYKLPDDFTGCVIAWNSNNLDSKVGGNYNYLYRLFRKSNLKPFERDISTEIYQAGSTPCNGVEGFNCYFPLQSYGFQPTNGVGYQPYRVVVLSFELLHAPATVC:DELEKLEEELKKIKEEYYKAVAEALAATNATDPAAFDKAVAEKSPEAQKI	12.160662897168502	0.35797189110552374	79.53306579589844	0.7350466251373291	11.606572151184082	28.164823532104492	20.331344604492188
spikerbd-binder-50-nr2-run-1_result_13	56	PNLCPFGEVFNATRFASVYAWNRKRISNCVADYSVLYNSASFSTFKCYGVSPTKLNDLCFTNVYADSFVIRGDEVRQIAPGQTGKIADYNYKLPDDFTGCVIAWNSNNLDSKVGGNYNYLYRLFRKSNLKPFERDISTEIYQAGSTPCNGVEGFNCYFPLQSYGFQPTNGVGYQPYRVVVLSFELLHAPATVC:DEEKLKKEKEEELKRKYYEAYAEALKETNATSQDELDKKIKEKSPEALSI	10.309385799320482	0.43180513439573637	74.9446792602539	0.7354757785797119	11.693357467651367	28.29719352722168	21.257488250732422
spikerbd-binder-50-nr2-run-1_result_13	57	PNLCPFGEVFNATRFASVYAWNRKRISNCVADYSVLYNSASFSTFKCYGVSPTKLNDLCFTNVYADSFVIRGDEVRQIAPGQTGKIADYNYKLPDDFTGCVIAWNSNNLDSKVGGNYNYLYRLFRKSNLKPFERDISTEIYQAGSTPCNGVEGFNCYFPLQSYGFQPTNGVGYQPYRVVVLSFELLHAPATVC:SEEEKKRAEEEKKRRAYYEAVAKALAETNATDPDAFNAAVQQASPEAQSI	9.541937985364262	0.42489882513148186	80.14917755126953	0.7351887226104736	11.540512084960938	28.037158966064453	20.208511352539062
spikerbd-binder-50-nr2-run-1_result_13	58	PNLCPFGEVFNATRFASVYAWNRKRISNCVADYSVLYNSASFSTFKCYGVSPTKLNDLCFTNVYADSFVIRGDEVRQIAPGQTGKIADYNYKLPDDFTGCVIAWNSNNLDSKVGGNYNYLYRLFRKSNLKPFERDISTEIYQAGSTPCNGVEGFNCYFPLQSYGFQPTNGVGYQPYRVVVLSFELLHAPATVC:SAEEEKKAKEEATRRAYYEAVAAALAETNAKDPDAFNAAVKAKSPEAQNI	14.315695420449693	0.31778463117287425	80.05876922607422	0.7363519668579102	11.539787292480469	28.00560188293457	19.131023406982422
spikerbd-binder-50-nr2-run-1_result_13	59	PNLCPFGEVFNATRFASVYAWNRKRISNCVADYSVLYNSASFSTFKCYGVSPTKLNDLCFTNVYADSFVIRGDEVRQIAPGQTGKIADYNYKLPDDFTGCVIAWNSNNLDSKVGGNYNYLYRLFRKSNLKPFERDISTEIYQAGSTPCNGVEGFNCYFPLQSYGFQPTNGVGYQPYRVVVLSFELLHAPATVC:DEAAKALEEYKKKLKAYYEAVAKALAETNAKDPAEFDAKVNALSPEAQSI	13.389665535667934	0.33380357931521	75.80982971191406	0.7365172505378723	11.57458209991455	27.99715805053711	17.414649963378906
spikerbd-binder-50-nr2-run-1_result_13	60	PNLCPFGEVFNATRFASVYAWNRKRISNCVADYSVLYNSASFSTFKCYGVSPTKLNDLCFTNVYADSFVIRGDEVRQIAPGQTGKIADYNYKLPDDFTGCVIAWNSNNLDSKVGGNYNYLYRLFRKSNLKPFERDISTEIYQAGSTPCNGVEGFNCYFPLQSYGFQPTNGVGYQPYRVVVLSFELLHAPATVC:DAEEEARKKYQETLKAYYDAVAAALKATNATDPAALDKAIAEASPEAQNI	14.416854919305722	0.2982302112750257	75.38013458251953	0.7358410358428955	11.610343933105469	28.1660099029541	17.044288635253906
spikerbd-binder-50-nr2-run-1_result_13	61	PNLCPFGEVFNATRFASVYAWNRKRISNCVADYSVLYNSASFSTFKCYGVSPTKLNDLCFTNVYADSFVIRGDEVRQIAPGQTGKIADYNYKLPDDFTGCVIAWNSNNLDSKVGGNYNYLYRLFRKSNLKPFERDISTEIYQAGSTPCNGVEGFNCYFPLQSYGFQPTNGVGYQPYRVVVLSFELLHAPATVC:SAAAAAAAAREATLRAYYDAVAAALAATNATDPAAFDAAVAAAAPEAQSI	12.032020009757922	0.34779653872824046	77.80570983886719	0.7339464426040649	11.520796775817871	27.892242431640625	20.024812698364258
spikerbd-binder-50-nr2-run-1_result_13	62	PNLCPFGEVFNATRFASVYAWNRKRISNCVADYSVLYNSASFSTFKCYGVSPTKLNDLCFTNVYADSFVIRGDEVRQIAPGQTGKIADYNYKLPDDFTGCVIAWNSNNLDSKVGGNYNYLYRLFRKSNLKPFERDISTEIYQAGSTPCNGVEGFNCYFPLQSYGFQPTNGVGYQPYRVVVLSFELLHAPATVC:DLEKLAEKKKKELTAAYYKAVAEALAATNATSQAAFDAAVAAKSPAAQSV	21.976902987954283	0.17645222130610622	64.21802520751953	0.7352303266525269	11.721534729003906	28.187891006469727	20.065305709838867
spikerbd-binder-50-nr2-run-1_result_13	63	PNLCPFGEVFNATRFASVYAWNRKRISNCVADYSVLYNSASFSTFKCYGVSPTKLNDLCFTNVYADSFVIRGDEVRQIAPGQTGKIADYNYKLPDDFTGCVIAWNSNNLDSKVGGNYNYLYRLFRKSNLKPFERDISTEIYQAGSTPCNGVEGFNCYFPLQSYGFQPTNGVGYQPYRVVVLSFELLHAPATVC:DEAAAAAAKEAATRKAYYKAVAAALAATNATDPAAFDAAVAAASPEAQSI	15.492614527266932	0.2631414473115364	76.9427719116211	0.7353701591491699	11.507372856140137	27.828994750976562	18.316619873046875
spikerbd-binder-50-nr2-run-1_result_13	64	PNLCPFGEVFNATRFASVYAWNRKRISNCVADYSVLYNSASFSTFKCYGVSPTKLNDLCFTNVYADSFVIRGDEVRQIAPGQTGKIADYNYKLPDDFTGCVIAWNSNNLDSKVGGNYNYLYRLFRKSNLKPFERDISTEIYQAGSTPCNGVEGFNCYFPLQSYGFQPTNGVGYQPYRVVVLSFELLHAPATVC:NEEAAAAAAAKATKEAYYKAVAEALAATNATDPAAFDAAVAARSPEAQSI	14.926232898810118	0.2897692299201067	77.4747085571289	0.7357347011566162	11.504837036132812	27.83694839477539	16.251331329345703
spikerbd-binder-50-nr2-run-1_result_13	65	PNLCPFGEVFNATRFASVYAWNRKRISNCVADYSVLYNSASFSTFKCYGVSPTKLNDLCFTNVYADSFVIRGDEVRQIAPGQTGKIADYNYKLPDDFTGCVIAWNSNNLDSKVGGNYNYLYRLFRKSNLKPFERDISTEIYQAGSTPCNGVEGFNCYFPLQSYGFQPTNGVGYQPYRVVVLSFELLHAPATVC:NELEKKLEEYNKIYKKYMEAVAKALKETNAKDPDKFNAAVKALSPEAQKI	13.33390041786323	0.31832303573662946	74.40955352783203	0.73622065782547	11.693164825439453	28.35479164123535	20.88060760498047
spikerbd-binder-50-nr2-run-1_result_13	66	PNLCPFGEVFNATRFASVYAWNRKRISNCVADYSVLYNSASFSTFKCYGVSPTKLNDLCFTNVYADSFVIRGDEVRQIAPGQTGKIADYNYKLPDDFTGCVIAWNSNNLDSKVGGNYNYLYRLFRKSNLKPFERDISTEIYQAGSTPCNGVEGFNCYFPLQSYGFQPTNGVGYQPYRVVVLSFELLHAPATVC:DLAAAAAAAKKATEAAYYQAVAEALAATNATDPAAFDAAVAAKAPEAQSI	13.854956078893427	0.3010838122706771	77.43181610107422	0.7356621026992798	11.490257263183594	27.799734115600586	18.64048957824707
spikerbd-binder-50-nr2-run-1_result_13	67	PNLCPFGEVFNATRFASVYAWNRKRISNCVADYSVLYNSASFSTFKCYGVSPTKLNDLCFTNVYADSFVIRGDEVRQIAPGQTGKIADYNYKLPDDFTGCVIAWNSNNLDSKVGGNYNYLYRLFRKSNLKPFERDISTEIYQAGSTPCNGVEGFNCYFPLQSYGFQPTNGVGYQPYRVVVLSFELLHAPATVC:NEEEKKKKEYEEKLKKYYEAVAKALKETNATDPAKFEEKVKALSPESQKV	14.181285017460969	0.31309307802114494	77.87818908691406	0.7359620332717896	11.684486389160156	28.318660736083984	20.070297241210938
spikerbd-binder-50-nr2-run-1_result_13	68	PNLCPFGEVFNATRFASVYAWNRKRISNCVADYSVLYNSASFSTFKCYGVSPTKLNDLCFTNVYADSFVIRGDEVRQIAPGQTGKIADYNYKLPDDFTGCVIAWNSNNLDSKVGGNYNYLYRLFRKSNLKPFERDISTEIYQAGSTPCNGVEGFNCYFPLQSYGFQPTNGVGYQPYRVVVLSFELLHAPATVC:DEEEKKAAELKALRRKYYEAVAEALKETNAKDPAKYDAAVKAKSPEAQNI	4.267790893345504	0.7595766282161039	76.6633071899414	0.7354549765586853	11.490327835083008	27.75216293334961	18.658226013183594
spikerbd-binder-50-nr2-run-1_result_13	69	PNLCPFGEVFNATRFASVYAWNRKRISNCVADYSVLYNSASFSTFKCYGVSPTKLNDLCFTNVYADSFVIRGDEVRQIAPGQTGKIADYNYKLPDDFTGCVIAWNSNNLDSKVGGNYNYLYRLFRKSNLKPFERDISTEIYQAGSTPCNGVEGFNCYFPLQSYGFQPTNGVGYQPYRVVVLSFELLHAPATVC:DEEKLKEEKEKEIKRKYYEAVAEALKETNAKDQAEFDKKVKEKSPEAQNY	9.978870968178661	0.4549116183269025	75.71482849121094	0.736187219619751	11.640779495239258	28.135639190673828	21.00604248046875
spikerbd-binder-50-nr2-run-1_result_13	70	PNLCPFGEVFNATRFASVYAWNRKRISNCVADYSVLYNSASFSTFKCYGVSPTKLNDLCFTNVYADSFVIRGDEVRQIAPGQTGKIADYNYKLPDDFTGCVIAWNSNNLDSKVGGNYNYLYRLFRKSNLKPFERDISTEIYQAGSTPCNGVEGFNCYFPLQSYGFQPTNGVGYQPYRVVVLSFELLHAPATVC:SELEEKLKAYQEKLKAYYDAVAEALAATNATDPAKFDAAVKAKSPEAQSV	15.311226324339287	0.277187912780205	77.32767486572266	0.7354329228401184	11.602375030517578	28.095956802368164	20.421314239501953
spikerbd-binder-50-nr2-run-1_result_13	71	PNLCPFGEVFNATRFASVYAWNRKRISNCVADYSVLYNSASFSTFKCYGVSPTKLNDLCFTNVYADSFVIRGDEVRQIAPGQTGKIADYNYKLPDDFTGCVIAWNSNNLDSKVGGNYNYLYRLFRKSNLKPFERDISTEIYQAGSTPCNGVEGFNCYFPLQSYGFQPTNGVGYQPYRVVVLSFELLHAPATVC:DEKEKEEKERKEKERAYYEAVAKALKELKAKDVDALDKAIKEASPEALSI	14.330143141919075	0.3046722507832641	67.67516326904297	0.7366633415222168	11.740789413452148	28.160308837890625	20.009521484375
spikerbd-binder-50-nr2-run-1_result_13	72	PNLCPFGEVFNATRFASVYAWNRKRISNCVADYSVLYNSASFSTFKCYGVSPTKLNDLCFTNVYADSFVIRGDEVRQIAPGQTGKIADYNYKLPDDFTGCVIAWNSNNLDSKVGGNYNYLYRLFRKSNLKPFERDISTEIYQAGSTPCNGVEGFNCYFPLQSYGFQPTNGVGYQPYRVVVLSFELLHAPATVC:SEKEKLEKEYNEKRRAYYKAVAEALAATNATDPDAFNAAVAAKAPEAQSI	9.74092279344545	0.4165091698158181	82.1253662109375	0.7356235980987549	11.465124130249023	27.79808235168457	19.958587646484375
spikerbd-binder-50-nr2-run-1_result_13	73	PNLCPFGEVFNATRFASVYAWNRKRISNCVADYSVLYNSASFSTFKCYGVSPTKLNDLCFTNVYADSFVIRGDEVRQIAPGQTGKIADYNYKLPDDFTGCVIAWNSNNLDSKVGGNYNYLYRLFRKSNLKPFERDISTEIYQAGSTPCNGVEGFNCYFPLQSYGFQPTNGVGYQPYRVVVLSFELLHAPATVC:SKEEEEEKKRKELEEAYYKAVAKALAEEKATDPAKLEAKIKSLAPEAQKI	14.526389278926317	0.3052727528006065	81.08086395263672	0.7352731823921204	11.604893684387207	28.190011978149414	18.988428115844727
spikerbd-binder-50-nr2-run-1_result_13	74	PNLCPFGEVFNATRFASVYAWNRKRISNCVADYSVLYNSASFSTFKCYGVSPTKLNDLCFTNVYADSFVIRGDEVRQIAPGQTGKIADYNYKLPDDFTGCVIAWNSNNLDSKVGGNYNYLYRLFRKSNLKPFERDISTEIYQAGSTPCNGVEGFNCYFPLQSYGFQPTNGVGYQPYRVVVLSFELLHAPATVC:NAAELEEAKAKATKNAYYQAIAAALAATNATDPAAFNAAVAKASPEAQSY	14.971797265633622	0.2904550851204781	67.0921401977539	0.7376418113708496	11.526030540466309	27.73973274230957	18.107955932617188
spikerbd-binder-50-nr2-run-1_result_13	75	PNLCPFGEVFNATRFASVYAWNRKRISNCVADYSVLYNSASFSTFKCYGVSPTKLNDLCFTNVYADSFVIRGDEVRQIAPGQTGKIADYNYKLPDDFTGCVIAWNSNNLDSKVGGNYNYLYRLFRKSNLKPFERDISTEIYQAGSTPCNGVEGFNCYFPLQSYGFQPTNGVGYQPYRVVVLSFELLHAPATVC:DEEEKKKAEEEKTKREYYEAVAEALKEENAKDPEKLEKAIKEKSPEAQNI	13.633015205908631	0.32204806197783387	76.29801177978516	0.7352229356765747	11.694504737854004	28.353029251098633	19.883960723876953
spikerbd-binder-50-nr2-run-1_result_13	76	PNLCPFGEVFNATRFASVYAWNRKRISNCVADYSVLYNSASFSTFKCYGVSPTKLNDLCFTNVYADSFVIRGDEVRQIAPGQTGKIADYNYKLPDDFTGCVIAWNSNNLDSKVGGNYNYLYRLFRKSNLKPFERDISTEIYQAGSTPCNGVEGFNCYFPLQSYGFQPTNGVGYQPYRVVVLSFELLHAPATVC:DEKEEEEKKYKETKKAYYKAYAEALKETNAKDPAKLEKAVKEKSPEAQKI	13.373983842990144	0.333754388715624	78.95523071289062	0.7351117134094238	11.64741325378418	28.27834701538086	19.570735931396484
spikerbd-binder-50-nr2-run-1_result_13	77	PNLCPFGEVFNATRFASVYAWNRKRISNCVADYSVLYNSASFSTFKCYGVSPTKLNDLCFTNVYADSFVIRGDEVRQIAPGQTGKIADYNYKLPDDFTGCVIAWNSNNLDSKVGGNYNYLYRLFRKSNLKPFERDISTEIYQAGSTPCNGVEGFNCYFPLQSYGFQPTNGVGYQPYRVVVLSFELLHAPATVC:DEKKKEEEEYKKKKEAYYKAVAAALAATNATDPDTYNAAVKSASPEAQNI	12.702887186481284	0.3515897870117233	74.20269012451172	0.736723780632019	11.544378280639648	27.845685958862305	19.513141632080078
spikerbd-binder-50-nr2-run-1_result_13	78	PNLCPFGEVFNATRFASVYAWNRKRISNCVADYSVLYNSASFSTFKCYGVSPTKLNDLCFTNVYADSFVIRGDEVRQIAPGQTGKIADYNYKLPDDFTGCVIAWNSNNLDSKVGGNYNYLYRLFRKSNLKPFERDISTEIYQAGSTPCNGVEGFNCYFPLQSYGFQPTNGVGYQPYRVVVLSFELLHAPATVC:NEEEKKKKEEEETRRAYFDAVAAALAQTNAQDPAAFDAAVKAASPAAQSI	15.397616405318711	0.28266020272894454	77.7787857055664	0.7357326149940491	11.598130226135254	28.080652236938477	20.274517059326172
spikerbd-binder-50-nr2-run-1_result_13	79	PNLCPFGEVFNATRFASVYAWNRKRISNCVADYSVLYNSASFSTFKCYGVSPTKLNDLCFTNVYADSFVIRGDEVRQIAPGQTGKIADYNYKLPDDFTGCVIAWNSNNLDSKVGGNYNYLYRLFRKSNLKPFERDISTEIYQAGSTPCNGVEGFNCYFPLQSYGFQPTNGVGYQPYRVVVLSFELLHAPATVC:SAEALKAAEEKKVKDAYYKAVAEALAATNATDPAAFDAAVAAKSPEAQKY	16.449357279439813	0.25146246445555415	76.30532836914062	0.7352578639984131	11.565531730651855	27.948657989501953	19.267093658447266
spikerbd-binder-50-nr2-run-1_result_13	80	PNLCPFGEVFNATRFASVYAWNRKRISNCVADYSVLYNSASFSTFKCYGVSPTKLNDLCFTNVYADSFVIRGDEVRQIAPGQTGKIADYNYKLPDDFTGCVIAWNSNNLDSKVGGNYNYLYRLFRKSNLKPFERDISTEIYQAGSTPCNGVEGFNCYFPLQSYGFQPTNGVGYQPYRVVVLSFELLHAPATVC:NAEELEKEKKEKIEREYYEAVAEALKETNAKDPDKFNKAVKEKSPEAQNI	12.785319777772086	0.3725782794953551	78.88406372070312	0.736291766166687	11.620229721069336	28.1997013092041	20.17404556274414
spikerbd-binder-50-nr2-run-1_result_13	81	PNLCPFGEVFNATRFASVYAWNRKRISNCVADYSVLYNSASFSTFKCYGVSPTKLNDLCFTNVYADSFVIRGDEVRQIAPGQTGKIADYNYKLPDDFTGCVIAWNSNNLDSKVGGNYNYLYRLFRKSNLKPFERDISTEIYQAGSTPCNGVEGFNCYFPLQSYGFQPTNGVGYQPYRVVVLSFELLHAPATVC:SLAELAKAEYDAKKKAYYDAVAKALKETNATDPDAYNAAVKAASPEAQSV	14.453588661989237	0.296459310936591	66.35631561279297	0.7376695275306702	11.52847957611084	27.530902862548828	17.754558563232422
spikerbd-binder-50-nr2-run-1_result_13	82	PNLCPFGEVFNATRFASVYAWNRKRISNCVADYSVLYNSASFSTFKCYGVSPTKLNDLCFTNVYADSFVIRGDEVRQIAPGQTGKIADYNYKLPDDFTGCVIAWNSNNLDSKVGGNYNYLYRLFRKSNLKPFERDISTEIYQAGSTPCNGVEGFNCYFPLQSYGFQPTNGVGYQPYRVVVLSFELLHAPATVC:NLLSLLEELYNKVLKSYYEAVAKALKETNAKDPDAFNKAVKERSPLAQFI	15.860678759665177	0.2640487445050456	83.52204895019531	0.7363379001617432	11.554060935974121	28.120737075805664	18.051359176635742
spikerbd-binder-50-nr2-run-1_result_13	83	PNLCPFGEVFNATRFASVYAWNRKRISNCVADYSVLYNSASFSTFKCYGVSPTKLNDLCFTNVYADSFVIRGDEVRQIAPGQTGKIADYNYKLPDDFTGCVIAWNSNNLDSKVGGNYNYLYRLFRKSNLKPFERDISTEIYQAGSTPCNGVEGFNCYFPLQSYGFQPTNGVGYQPYRVVVLSFELLHAPATVC:DELKKKLEEYKKTLKAYYEAVAAALAETNATDPAAFDAAVKAKSPEAQNI	15.18448646282762	0.2892743534600602	80.8029556274414	0.7352954149246216	11.589412689208984	28.160005569458008	20.59897232055664
spikerbd-binder-50-nr2-run-1_result_13	84	PNLCPFGEVFNATRFASVYAWNRKRISNCVADYSVLYNSASFSTFKCYGVSPTKLNDLCFTNVYADSFVIRGDEVRQIAPGQTGKIADYNYKLPDDFTGCVIAWNSNNLDSKVGGNYNYLYRLFRKSNLKPFERDISTEIYQAGSTPCNGVEGFNCYFPLQSYGFQPTNGVGYQPYRVVVLSFELLHAPATVC:NEEEKKKKEREKIEKEYYEAVAEALKEEKAKDPEKLAKAIKEKSPEAEKI	13.685503107240658	0.3344465774049014	79.47852325439453	0.7353801727294922	11.658397674560547	28.32170295715332	20.453901290893555
spikerbd-binder-50-nr2-run-1_result_13	85	PNLCPFGEVFNATRFASVYAWNRKRISNCVADYSVLYNSASFSTFKCYGVSPTKLNDLCFTNVYADSFVIRGDEVRQIAPGQTGKIADYNYKLPDDFTGCVIAWNSNNLDSKVGGNYNYLYRLFRKSNLKPFERDISTEIYQAGSTPCNGVEGFNCYFPLQSYGFQPTNGVGYQPYRVVVLSFELLHAPATVC:DLEELKKKKEEEIKKNYYKAYAEALAATNATDPAALDAAIKAKSPEAQNY	13.665609358018349	0.31548016761554537	75.82742309570312	0.7365410923957825	11.624858856201172	28.173357009887695	20.99664306640625
spikerbd-binder-50-nr2-run-1_result_13	86	PNLCPFGEVFNATRFASVYAWNRKRISNCVADYSVLYNSASFSTFKCYGVSPTKLNDLCFTNVYADSFVIRGDEVRQIAPGQTGKIADYNYKLPDDFTGCVIAWNSNNLDSKVGGNYNYLYRLFRKSNLKPFERDISTEIYQAGSTPCNGVEGFNCYFPLQSYGFQPTNGVGYQPYRVVVLSFELLHAPATVC:DAAALEEAKKAAVKRAYYEAVAEALKETNAKDPAAFDKAVKEKSPEAQNY	15.727728863804897	0.25894416428929407	80.16490936279297	0.7362018823623657	11.473867416381836	27.751747131347656	18.84918212890625
spikerbd-binder-50-nr2-run-1_result_13	87	PNLCPFGEVFNATRFASVYAWNRKRISNCVADYSVLYNSASFSTFKCYGVSPTKLNDLCFTNVYADSFVIRGDEVRQIAPGQTGKIADYNYKLPDDFTGCVIAWNSNNLDSKVGGNYNYLYRLFRKSNLKPFERDISTEIYQAGSTPCNGVEGFNCYFPLQSYGFQPTNGVGYQPYRVVVLSFELLHAPATVC:SLLEELKKKYDDLYKAYMKAYAEALKETNAKDPAALAAKVKELSPEAEKI	14.932054426436343	0.27964443306734166	83.84687042236328	0.7353956699371338	11.51865005493164	27.957233428955078	19.4495792388916
spikerbd-binder-50-nr2-run-1_result_13	88	PNLCPFGEVFNATRFASVYAWNRKRISNCVADYSVLYNSASFSTFKCYGVSPTKLNDLCFTNVYADSFVIRGDEVRQIAPGQTGKIADYNYKLPDDFTGCVIAWNSNNLDSKVGGNYNYLYRLFRKSNLKPFERDISTEIYQAGSTPCNGVEGFNCYFPLQSYGFQPTNGVGYQPYRVVVLSFELLHAPATVC:SEAEKKEAERKELERAYYDAVAEALAETKATDPAAFDAAVKARSPEALSI	13.608984188873272	0.33574392769344585	80.3373794555664	0.7355011701583862	11.59178352355957	28.156084060668945	20.257064819335938
spikerbd-binder-50-nr2-run-1_result_13	89	PNLCPFGEVFNATRFASVYAWNRKRISNCVADYSVLYNSASFSTFKCYGVSPTKLNDLCFTNVYADSFVIRGDEVRQIAPGQTGKIADYNYKLPDDFTGCVIAWNSNNLDSKVGGNYNYLYRLFRKSNLKPFERDISTEIYQAGSTPCNGVEGFNCYFPLQSYGFQPTNGVGYQPYRVVVLSFELLHAPATVC:DAAAAELAEYNKKLRAYYDAVAKALAEENAKDPAKLDAAIKAASPEAQSV	19.837618792962147	0.2068698160671161	71.53041076660156	0.7367218732833862	11.47347354888916	27.599538803100586	19.596540451049805
spikerbd-binder-50-nr2-run-1_result_13	90	PNLCPFGEVFNATRFASVYAWNRKRISNCVADYSVLYNSASFSTFKCYGVSPTKLNDLCFTNVYADSFVIRGDEVRQIAPGQTGKIADYNYKLPDDFTGCVIAWNSNNLDSKVGGNYNYLYRLFRKSNLKPFERDISTEIYQAGSTPCNGVEGFNCYFPLQSYGFQPTNGVGYQPYRVVVLSFELLHAPATVC:SLAEALEAARKAKEKAYYEAYAAALAEENATDQAKLDAAIAERSPEAQSI	17.097600816543242	0.2703319931292203	80.35226440429688	0.7372386455535889	11.415786743164062	27.337444305419922	19.185367584228516
spikerbd-binder-50-nr2-run-1_result_13	91	PNLCPFGEVFNATRFASVYAWNRKRISNCVADYSVLYNSASFSTFKCYGVSPTKLNDLCFTNVYADSFVIRGDEVRQIAPGQTGKIADYNYKLPDDFTGCVIAWNSNNLDSKVGGNYNYLYRLFRKSNLKPFERDISTEIYQAGSTPCNGVEGFNCYFPLQSYGFQPTNGVGYQPYRVVVLSFELLHAPATVC:DEKEKKEAEEKKLKEEYYKAVAEALAELNNTDPAAIDAAIKAKSPAAQSV	16.586219710558858	0.23580590836961163	76.21953582763672	0.7352234721183777	11.633040428161621	28.16254425048828	20.567298889160156
spikerbd-binder-50-nr2-run-1_result_13	92	PNLCPFGEVFNATRFASVYAWNRKRISNCVADYSVLYNSASFSTFKCYGVSPTKLNDLCFTNVYADSFVIRGDEVRQIAPGQTGKIADYNYKLPDDFTGCVIAWNSNNLDSKVGGNYNYLYRLFRKSNLKPFERDISTEIYQAGSTPCNGVEGFNCYFPLQSYGFQPTNGVGYQPYRVVVLSFELLHAPATVC:EELKKLAEELKKTYQKYMEAVAKALKETNAKDPAAFDAAVKAASPEAQNI	14.763030743038287	0.2697359219508411	80.15448760986328	0.7358409762382507	11.55349349975586	28.066547393798828	19.69671058654785
spikerbd-binder-50-nr2-run-1_result_13	93	PNLCPFGEVFNATRFASVYAWNRKRISNCVADYSVLYNSASFSTFKCYGVSPTKLNDLCFTNVYADSFVIRGDEVRQIAPGQTGKIADYNYKLPDDFTGCVIAWNSNNLDSKVGGNYNYLYRLFRKSNLKPFERDISTEIYQAGSTPCNGVEGFNCYFPLQSYGFQPTNGVGYQPYRVVVLSFELLHAPATVC:NAAAKAAAEYAAKLRAYFDAVAEALAATNATDPAAFDAAVAAKSPEAQNV	16.40737929103922	0.2504635311767028	75.57579803466797	0.7359311580657959	11.55377197265625	27.964338302612305	19.21514129638672
spikerbd-binder-50-nr2-run-1_result_13	94	PNLCPFGEVFNATRFASVYAWNRKRISNCVADYSVLYNSASFSTFKCYGVSPTKLNDLCFTNVYADSFVIRGDEVRQIAPGQTGKIADYNYKLPDDFTGCVIAWNSNNLDSKVGGNYNYLYRLFRKSNLKPFERDISTEIYQAGSTPCNGVEGFNCYFPLQSYGFQPTNGVGYQPYRVVVLSFELLHAPATVC:EELEELEKKYKELKKKYYDAYAEALKETNAKDQAEFDAAVKSKSPESLNV	2.665601514016114	0.8679750353568423	68.0763931274414	0.7389093637466431	11.193636894226074	26.456310272216797	16.43893051147461
spikerbd-binder-50-nr2-run-1_result_13	95	PNLCPFGEVFNATRFASVYAWNRKRISNCVADYSVLYNSASFSTFKCYGVSPTKLNDLCFTNVYADSFVIRGDEVRQIAPGQTGKIADYNYKLPDDFTGCVIAWNSNNLDSKVGGNYNYLYRLFRKSNLKPFERDISTEIYQAGSTPCNGVEGFNCYFPLQSYGFQPTNGVGYQPYRVVVLSFELLHAPATVC:DEEKKKKEEEEKIKKEYYDAYAEALKETNAKDPAKFEAAVKAKSPKALSI	15.794890666292828	0.27527355770211503	80.85176086425781	0.73524010181427	11.614864349365234	28.196229934692383	20.220779418945312
spikerbd-binder-50-nr2-run-1_result_13	96	PNLCPFGEVFNATRFASVYAWNRKRISNCVADYSVLYNSASFSTFKCYGVSPTKLNDLCFTNVYADSFVIRGDEVRQIAPGQTGKIADYNYKLPDDFTGCVIAWNSNNLDSKVGGNYNYLYRLFRKSNLKPFERDISTEIYQAGSTPCNGVEGFNCYFPLQSYGFQPTNGVGYQPYRVVVLSFELLHAPATVC:DLAALLQAQYDAIKREYYDAVAAALAETNATDPDKFNAAVAARSPAAQSI	11.251415429546578	0.3861241918898259	81.01856994628906	0.7359073162078857	11.560027122497559	28.07501792907715	19.22835922241211
spikerbd-binder-50-nr2-run-1_result_13	97	PNLCPFGEVFNATRFASVYAWNRKRISNCVADYSVLYNSASFSTFKCYGVSPTKLNDLCFTNVYADSFVIRGDEVRQIAPGQTGKIADYNYKLPDDFTGCVIAWNSNNLDSKVGGNYNYLYRLFRKSNLKPFERDISTEIYQAGSTPCNGVEGFNCYFPLQSYGFQPTNGVGYQPYRVVVLSFELLHAPATVC:SLEELKEKEYREKKKAYYDAVAAALKETNAKDPAAFAKAVKERSPEAEKI	12.066685328372474	0.35518418442171396	80.4627456665039	0.7357603311538696	11.558821678161621	28.03035545349121	19.600746154785156
spikerbd-binder-50-nr2-run-1_result_13	98	PNLCPFGEVFNATRFASVYAWNRKRISNCVADYSVLYNSASFSTFKCYGVSPTKLNDLCFTNVYADSFVIRGDEVRQIAPGQTGKIADYNYKLPDDFTGCVIAWNSNNLDSKVGGNYNYLYRLFRKSNLKPFERDISTEIYQAGSTPCNGVEGFNCYFPLQSYGFQPTNGVGYQPYRVVVLSFELLHAPATVC:SLEELKAAKEKAIKDAYYKAVAKALAETNATDQAAFDAAVKKASPEAQSY	21.01204296172415	0.22485546695657335	74.56118774414062	0.7369675636291504	11.411301612854004	27.514066696166992	17.67829132080078
spikerbd-binder-50-nr2-run-1_result_13	99	ENLCPFGEVFNATRFASVYAWNRKRISNCVADYSVLYNSASFSTFKCYGVSPTKLNDLCFTNVYADSFVIRGDEVRQIAPGQTGKIADYNYKLPDDFTGCVIAWNSNNLDSKVGGNYNYLYRLFRKSNLKPFERDISTEIYQAGSTPCNGVEGFNCYFPLQSYGFQPTNGVGYQPYRVVVLSFELLHAPATVC:SLLEKLKKEYDELLKKYYDAVAEALKATNATDPDAFNKAIKEKSPEALKI	16.288816233857535	0.26140968669615094	77.72917938232422	0.7356662154197693	11.661439895629883	28.187816619873047	19.303264617919922
spikerbd-binder-50-nr2-run-1_result_14	0	SNLCPFGEVFNATRFASVYAWNRKRISNCVADYSVLYNSASFSTFKCYGVSPTKLNDLCFTNVYADSFVIRGDEVRQIAPGQTGKIADYNYKLPDDFTGCVIAWNSNNLDSKVGGNYNYLYRLFRKSNLKPFERDISTEIYQAGSTPCNGVEGFNCYFPLQSYGFQPTNGVGYQPYRVVVLSFELLHAPATVC:DAAKKEKDAEESRWLQVYRHLTGKLEGTLEEAKAVYEQALAEGNPYAQSL	7.910877410921937	0.4657495614186453	88.2952880859375	0.7335063219070435	11.526097297668457	27.63189697265625	17.879222869873047
spikerbd-binder-50-nr2-run-1_result_14	1	SNLCPFGEVFNATRFASVYAWNRKRISNCVADYSVLYNSASFSTFKCYGVSPTKLNDLCFTNVYADSFVIRGDEVRQIAPGQTGKIADYNYKLPDDFTGCVIAWNSNNLDSKVGGNYNYLYRLFRKSNLKPFERDISTEIYQAGSTPCNGVEGFNCYFPLQSYGFQPTNGVGYQPYRVVVLSFELLHAPATVC:SAAAKAADAEASRWLTVYRHRTGKLEGTLEEAKAVYEEALAKGDPYAAAL	4.445016281811407	0.7248869272961127	92.60346221923828	0.7339490652084351	11.397407531738281	27.348257064819336	18.91468620300293
spikerbd-binder-50-nr2-run-1_result_14	2	SNLCPFGEVFNATRFASVYAWNRKRISNCVADYSVLYNSASFSTFKCYGVSPTKLNDLCFTNVYADSFVIRGDEVRQIAPGQTGKIADYNYKLPDDFTGCVIAWNSNNLDSKVGGNYNYLYRLFRKSNLKPFERDISTEIYQAGSTPCNGVEGFNCYFPLQSYGFQPTNGVGYQPYRVVVLSFELLHAPATVC:AAAAKAADAEDSRALTVYRHLTGKLEGTLEEAKAVYEKALAEGNPLAAAL	9.20063076886991	0.3945797927029997	90.65359497070312	0.7325934171676636	11.479792594909668	27.528932571411133	17.955080032348633
spikerbd-binder-50-nr2-run-1_result_14	3	SNLCPFGEVFNATRFASVYAWNRKRISNCVADYSVLYNSASFSTFKCYGVSPTKLNDLCFTNVYADSFVIRGDEVRQIAPGQTGKIADYNYKLPDDFTGCVIAWNSNNLDSKVGGNYNYLYRLFRKSNLKPFERDISTEIYQAGSTPCNGVEGFNCYFPLQSYGFQPTNGVGYQPYRVVVLSFELLHAPATVC:EKEKKEKDAEDSRALRVYRHLTGKLEGTLEEAKAVYEKALAEGNPYAKSL	6.984798047659615	0.5684310166779176	91.39673614501953	0.7356583476066589	11.324601173400879	27.032106399536133	11.548458099365234
spikerbd-binder-50-nr2-run-1_result_14	4	SNLCPFGEVFNATRFASVYAWNRKRISNCVADYSVLYNSASFSTFKCYGVSPTKLNDLCFTNVYADSFVIRGDEVRQIAPGQTGKIADYNYKLPDDFTGCVIAWNSNNLDSKVGGNYNYLYRLFRKSNLKPFERDISTEIYQAGSTPCNGVEGFNCYFPLQSYGFQPTNGVGYQPYRVVVLSFELLHAPATVC:SAAAKEQDAFDSKALRVYRHKTGKLEGTLEEARAIYEKALAEGDPYAASL	4.475107890788282	0.7537620295326023	92.60851287841797	0.7360551357269287	11.242841720581055	26.85309600830078	11.717056274414062
spikerbd-binder-50-nr2-run-1_result_14	5	SNLCPFGEVFNATRFASVYAWNRKRISNCVADYSVLYNSASFSTFKCYGVSPTKLNDLCFTNVYADSFVIRGDEVRQIAPGQTGKIADYNYKLPDDFTGCVIAWNSNNLDSKVGGNYNYLYRLFRKSNLKPFERDISTEIYQAGSTPCNGVEGFNCYFPLQSYGFQPTNGVGYQPYRVVVLSFELLHAPATVC:AAAAAAADAEDSRALRVYRHRTGKLEGTLEEARAVYEEALAEGDPYAAAL	7.316703893395584	0.5162640477774121	92.37718200683594	0.7310711145401001	11.475676536560059	27.45624542236328	17.67516326904297
spikerbd-binder-50-nr2-run-1_result_14	6	SNLCPFGEVFNATRFASVYAWNRKRISNCVADYSVLYNSASFSTFKCYGVSPTKLNDLCFTNVYADSFVIRGDEVRQIAPGQTGKIADYNYKLPDDFTGCVIAWNSNNLDSKVGGNYNYLYRLFRKSNLKPFERDISTEIYQAGSTPCNGVEGFNCYFPLQSYGFQPTNGVGYQPYRVVVLSFELLHAPATVC:AAAAKEADAREWRALQVYRHRTGKLEGTLEEAEAVYREALAEGDPYAAAL	4.737578234328224	0.6928473097161749	91.47761535644531	0.7335944771766663	11.308905601501465	27.029403686523438	14.56295108795166
spikerbd-binder-50-nr2-run-1_result_14	7	SNLCPFGEVFNATRFASVYAWNRKRISNCVADYSVLYNSASFSTFKCYGVSPTKLNDLCFTNVYADSFVIRGDEVRQIAPGQTGKIADYNYKLPDDFTGCVIAWNSNNLDSKVGGNYNYLYRLFRKSNLKPFERDISTEIYQAGSTPCNGVEGFNCYFPLQSYGFQPTNGVGYQPYRVVVLSFELLHAPATVC:AAAAKEADAQESRWLQVYRYLTGKLEGTLEEAKAVYEKALAEGNPYAQAL	16.700865006972336	0.19440344710794938	90.90312194824219	0.7353472709655762	11.273415565490723	26.940322875976562	16.627975463867188
spikerbd-binder-50-nr2-run-1_result_14	8	SNLCPFGEVFNATRFASVYAWNRKRISNCVADYSVLYNSASFSTFKCYGVSPTKLNDLCFTNVYADSFVIRGDEVRQIAPGQTGKIADYNYKLPDDFTGCVIAWNSNNLDSKVGGNYNYLYRLFRKSNLKPFERDISTEIYQAGSTPCNGVEGFNCYFPLQSYGFQPTNGVGYQPYRVVVLSFELLHAPATVC:DAAKKAQDAEDSKALRVYRHRTGKLEGTLEEAKEVYAKALAEGDPYAASL	5.878389382054308	0.6260470437817335	91.79141235351562	0.7353105545043945	11.274759292602539	26.86132049560547	10.887565612792969
spikerbd-binder-50-nr2-run-1_result_14	9	SNLCPFGEVFNATRFASVYAWNRKRISNCVADYSVLYNSASFSTFKCYGVSPTKLNDLCFTNVYADSFVIRGDEVRQIAPGQTGKIADYNYKLPDDFTGCVIAWNSNNLDSKVGGNYNYLYRLFRKSNLKPFERDISTEIYQAGSTPCNGVEGFNCYFPLQSYGFQPTNGVGYQPYRVVVLSFELLHAPATVC:SAAAKEADRRDSEALTVYRHLTGKLEGTLEEARAIYEEALAKGDPYAASL	7.653344297644419	0.4765762952499014	91.90503692626953	0.7340162396430969	11.3848876953125	27.292560577392578	17.615934371948242
spikerbd-binder-50-nr2-run-1_result_14	10	SNLCPFGEVFNATRFASVYAWNRKRISNCVADYSVLYNSASFSTFKCYGVSPTKLNDLCFTNVYADSFVIRGDEVRQIAPGQTGKIADYNYKLPDDFTGCVIAWNSNNLDSKVGGNYNYLYRLFRKSNLKPFERDISTEIYQAGSTPCNGVEGFNCYFPLQSYGFQPTNGVGYQPYRVVVLSFELLHAPATVC:SEEAKAADARESAALRVYRHRTGKLEGTLEEAMAVYEKALAEGDPYAQAL	4.465553437345832	0.7252843360786586	92.85911560058594	0.734492301940918	11.292932510375977	26.985807418823242	17.173763275146484
spikerbd-binder-50-nr2-run-1_result_14	11	SNLCPFGEVFNATRFASVYAWNRKRISNCVADYSVLYNSASFSTFKCYGVSPTKLNDLCFTNVYADSFVIRGDEVRQIAPGQTGKIADYNYKLPDDFTGCVIAWNSNNLDSKVGGNYNYLYRLFRKSNLKPFERDISTEIYQAGSTPCNGVEGFNCYFPLQSYGFQPTNGVGYQPYRVVVLSFELLHAPATVC:AAAAKAQDAEDSRALTVYRHRTGKLEGTLEEAKAVYAQALAEGDPLAASL	8.214186007599707	0.5091785364016078	90.72429656982422	0.7355402708053589	11.305243492126465	27.024921417236328	16.095537185668945
spikerbd-binder-50-nr2-run-1_result_14	12	SNLCPFGEVFNATRFASVYAWNRKRISNCVADYSVLYNSASFSTFKCYGVSPTKLNDLCFTNVYADSFVIRGDEVRQIAPGQTGKIADYNYKLPDDFTGCVIAWNSNNLDSKVGGNYNYLYRLFRKSNLKPFERDISTEIYQAGSTPCNGVEGFNCYFPLQSYGFQPTNGVGYQPYRVVVLSFELLHAPATVC:EKEKKEQDAKDYRALKVYRHRTGKLEGTLEEAKAIYEKALKEGDEYAKSL	6.534497983185249	0.6213138635080879	92.3080062866211	0.7353204488754272	11.362887382507324	27.20193862915039	17.838146209716797
spikerbd-binder-50-nr2-run-1_result_14	13	SNLCPFGEVFNATRFASVYAWNRKRISNCVADYSVLYNSASFSTFKCYGVSPTKLNDLCFTNVYADSFVIRGDEVRQIAPGQTGKIADYNYKLPDDFTGCVIAWNSNNLDSKVGGNYNYLYRLFRKSNLKPFERDISTEIYQAGSTPCNGVEGFNCYFPLQSYGFQPTNGVGYQPYRVVVLSFELLHAPATVC:AAAKKEADKKESEWLRVYRHLTGKLEGTLEEAKAVYEKALAEGDPYAKSL	6.662123297280278	0.5795405656014753	90.57742309570312	0.7363324165344238	11.264163970947266	26.882080078125	11.875997543334961
spikerbd-binder-50-nr2-run-1_result_14	14	SNLCPFGEVFNATRFASVYAWNRKRISNCVADYSVLYNSASFSTFKCYGVSPTKLNDLCFTNVYADSFVIRGDEVRQIAPGQTGKIADYNYKLPDDFTGCVIAWNSNNLDSKVGGNYNYLYRLFRKSNLKPFERDISTEIYQAGSTPCNGVEGFNCYFPLQSYGFQPTNGVGYQPYRVVVLSFELLHAPATVC:DAEKKAADAKASKALQVYRHRTGKLEGTLEEAMKIYEEALAAGDPYAQSL	5.072428989138867	0.6944311486768907	91.17240905761719	0.7364124059677124	11.222137451171875	26.720720291137695	13.84545612335205
spikerbd-binder-50-nr2-run-1_result_14	15	SNLCPFGEVFNATRFASVYAWNRKRISNCVADYSVLYNSASFSTFKCYGVSPTKLNDLCFTNVYADSFVIRGDEVRQIAPGQTGKIADYNYKLPDDFTGCVIAWNSNNLDSKVGGNYNYLYRLFRKSNLKPFERDISTEIYQAGSTPCNGVEGFNCYFPLQSYGFQPTNGVGYQPYRVVVLSFELLHAPATVC:DAAKREQDAADSRALRVYRHRTGKLEGTLEEARAVYEAALAAGDPYAQAL	4.055473101247366	0.7809977204089207	92.5741958618164	0.7351779937744141	11.257580757141113	26.853666305541992	12.23892593383789
spikerbd-binder-50-nr2-run-1_result_14	16	PNLCPFGEVFNATRFASVYAWNRKRISNCVADYSVLYNSASFSTFKCYGVSPTKLNDLCFTNVYADSFVIRGDEVRQIAPGQTGKIADYNYKLPDDFTGCVIAWNSNNLDSKVGGNYNYLYRLFRKSNLKPFERDISTEIYQAGSTPCNGVEGFNCYFPLQSYGFQPTNGVGYQPYRVVVLSFELLHAPATVC:EKEKIEKEKEDYRALLVARHVTDKLDMTLEEAKKIYEEAVANNDPYALSL	15.350506494084893	0.2359820028939386	91.75091552734375	0.7340842485427856	11.538443565368652	27.83501434326172	19.014728546142578
spikerbd-binder-50-nr2-run-1_result_14	17	PNLCPFGEVFNATRFASVYAWNRKRISNCVADYSVLYNSASFSTFKCYGVSPTKLNDLCFTNVYADSFVIRGDEVRQIAPGQTGKIADYNYKLPDDFTGCVIAWNSNNLDSKVGGNYNYLYRLFRKSNLKPFERDISTEIYQAGSTPCNGVEGFNCYFPLQSYGFQPTNGVGYQPYRVVVLSFELLHAPATVC:EEEKKKKEAEESRALKVARHRTNKLDLTLEEAKEIYEKAIAENDPYALSL	4.18409449551079	0.8050581877203855	88.70913696289062	0.7345812916755676	11.488822937011719	27.64333724975586	18.693273544311523
spikerbd-binder-50-nr2-run-1_result_14	18	SNLCPFGEVFNATRFASVYAWNRKRISNCVADYSVLYNSASFSTFKCYGVSPTKLNDLCFTNVYADSFVIRGDEVRQIAPGQTGKIADYNYKLPDDFTGCVIAWNSNNLDSKVGGNYNYLYRLFRKSNLKPFERDISTEIYQAGSTPCNGVEGFNCYFPLQSYGFQPTNGVGYQPYRVVVLSFELLHAPATVC:SAEAAAKDAEDSRALQVARHRTNKLDMTLEEAKEIYEKALAENDPYAKSL	16.476038973840993	0.19914814472487158	91.74759674072266	0.7329623699188232	11.493675231933594	27.55812644958496	17.52096939086914
spikerbd-binder-50-nr2-run-1_result_14	19	ENLCPFGEVFNATRFASVYAWNRKRISNCVADYSVLYNSASFSTFKCYGVSPTKLNDLCFTNVYADSFVIRGDEVRQIAPGQTGKIADYNYKLPDDFTGCVIAWNSNNLDSKVGGNYNYLYRLFRKSNLKPFERDISTEIYQAGSTPCNGVEGFNCYFPLQSYGFQPTNGVGYQPYRVVVLSFELLHAPATVC:DEEKRKKDAEESKWLQVARYLTNNLDLSLEEAKAIYEKALAENNEYAKSL	13.424295915450424	0.3324817560182788	73.99620819091797	0.7366187572479248	11.58307933807373	27.55320167541504	18.255699157714844
spikerbd-binder-50-nr2-run-1_result_14	20	SNLCPFGEVFNATRFASVYAWNRKRISNCVADYSVLYNSASFSTFKCYGVSPTKLNDLCFTNVYADSFVIRGDEVRQIAPGQTGKIADYNYKLPDDFTGCVIAWNSNNLDSKVGGNYNYLYRLFRKSNLKPFERDISTEIYQAGSTPCNGVEGFNCYFPLQSYGFQPTNGVGYQPYRVVVLSFELLHAPATVC:EKEKIEKDKKDYRALQVARHRTNKLDLTLEEAKEIYEKAVKEKDPYALSL	16.132902177810987	0.22271660046424252	90.88034057617188	0.7329832315444946	11.52762222290039	27.64500617980957	18.31612777709961
spikerbd-binder-50-nr2-run-1_result_14	21	SNLCPFGEVFNATRFASVYAWNRKRISNCVADYSVLYNSASFSTFKCYGVSPTKLNDLCFTNVYADSFVIRGDEVRQIAPGQTGKIADYNYKLPDDFTGCVIAWNSNNLDSKVGGNYNYLYRLFRKSNLKPFERDISTEIYQAGSTPCNGVEGFNCYFPLQSYGFQPTNGVGYQPYRVVVLSFELLHAPATVC:EEEKKKKDKEESRALKVARHLTNKLDLTLEEAKEIYEKALAENNPYAKSL	12.694631457122894	0.3362120083707322	80.27151489257812	0.7351143956184387	11.63101577758789	27.832290649414062	16.866167068481445
spikerbd-binder-50-nr2-run-1_result_14	22	SNLCPFGEVFNATRFASVYAWNRKRISNCVADYSVLYNSASFSTFKCYGVSPTKLNDLCFTNVYADSFVIRGDEVRQIAPGQTGKIADYNYKLPDDFTGCVIAWNSNNLDSKVGGNYNYLYRLFRKSNLKPFERDISTEIYQAGSTPCNGVEGFNCYFPLQSYGFQPTNGVGYQPYRVVVLSFELLHAPATVC:EKEKLEKEAKESRWLQVARHLTKKLDLTLEEAKKIYEEALKNNDPYAKSL	5.291605483751092	0.7327759790157438	70.8358154296875	0.7361783385276794	11.647891998291016	27.622608184814453	16.196596145629883
spikerbd-binder-50-nr2-run-1_result_14	23	SNLCPFGEVFNATRFASVYAWNRKRISNCVADYSVLYNSASFSTFKCYGVSPTKLNDLCFTNVYADSFVIRGDEVRQIAPGQTGKIADYNYKLPDDFTGCVIAWNSNNLDSKVGGNYNYLYRLFRKSNLKPFERDISTEIYQAGSTPCNGVEGFNCYFPLQSYGFQPTNGVGYQPYRVVVLSFELLHAPATVC:EKEKIEKDKEDSRALKVARHLTNKLDLTLEEAKEIYEEALKNNDPYAKSL	5.5411946746493355	0.6646966024205532	90.9148941040039	0.7356142997741699	11.384771347045898	27.237815856933594	12.787175178527832
spikerbd-binder-50-nr2-run-1_result_14	24	SNLCPFGEVFNATRFASVYAWNRKRISNCVADYSVLYNSASFSTFKCYGVSPTKLNDLCFTNVYADSFVIRGDEVRQIAPGQTGKIADYNYKLPDDFTGCVIAWNSNNLDSKVGGNYNYLYRLFRKSNLKPFERDISTEIYQAGSTPCNGVEGFNCYFPLQSYGFQPTNGVGYQPYRVVVLSFELLHAPATVC:EKEKIEKDKEDSRYLKVARHVTNKLDLTLEEAKKIYEEALKNNDPYAKSL	5.2491639054534165	0.6892878851930004	90.69915008544922	0.7358086109161377	11.400690078735352	27.288127899169922	14.021265983581543
spikerbd-binder-50-nr2-run-1_result_14	25	SNLCPFGEVFNATRFASVYAWNRKRISNCVADYSVLYNSASFSTFKCYGVSPTKLNDLCFTNVYADSFVIRGDEVRQIAPGQTGKIADYNYKLPDDFTGCVIAWNSNNLDSKVGGNYNYLYRLFRKSNLKPFERDISTEIYQAGSTPCNGVEGFNCYFPLQSYGFQPTNGVGYQPYRVVVLSFELLHAPATVC:SKEKIEKEKEESKALAVARHLTNKLDMTLEEAKKIYEEAVKNKNEYALKL	15.309589093702046	0.21737400037676824	80.38895416259766	0.7345141172409058	11.629618644714355	27.811138153076172	16.141584396362305
spikerbd-binder-50-nr2-run-1_result_14	26	ENLCPFGEVFNATRFASVYAWNRKRISNCVADYSVLYNSASFSTFKCYGVSPTKLNDLCFTNVYADSFVIRGDEVRQIAPGQTGKIADYNYKLPDDFTGCVIAWNSNNLDSKVGGNYNYLYRLFRKSNLKPFERDISTEIYQAGSTPCNGVEGFNCYFPLQSYGFQPTNGVGYQPYRVVVLSFELLHAPATVC:EEKKIEEDKKDYRALQVARYLTNNLDLTLEEAKAIYEKAVAEKNEYALSL	13.211176504915752	0.35481792168315324	75.26066589355469	0.7368142604827881	11.470685005187988	27.25342559814453	17.458717346191406
spikerbd-binder-50-nr2-run-1_result_14	27	SNLCPFGEVFNATRFASVYAWNRKRISNCVADYSVLYNSASFSTFKCYGVSPTKLNDLCFTNVYADSFVIRGDEVRQIAPGQTGKIADYNYKLPDDFTGCVIAWNSNNLDSKVGGNYNYLYRLFRKSNLKPFERDISTEIYQAGSTPCNGVEGFNCYFPLQSYGFQPTNGVGYQPYRVVVLSFELLHAPATVC:DEEKKKKDAEESRALAVARHRTDKLDLTLEEAKKIYEEAVANKDEYALSL	13.424374734040205	0.2573380359550429	87.58303833007812	0.7340271472930908	11.47135066986084	27.41094398498535	17.410432815551758
spikerbd-binder-50-nr2-run-1_result_14	28	ENLCPFGEVFNATRFASVYAWNRKRISNCVADYSVLYNSASFSTFKCYGVSPTKLNDLCFTNVYADSFVIRGDEVRQIAPGQTGKIADYNYKLPDDFTGCVIAWNSNNLDSKVGGNYNYLYRLFRKSNLKPFERDISTEIYQAGSTPCNGVEGFNCYFPLQSYGFQPTNGVGYQPYRVVVLSFELLHAPATVC:SAAQKAADAEESKALAVARYKTKKLDLSLEEAKKIYEEAKKNKDPYALSL	6.600345754348617	0.606950809483621	89.52519989013672	0.7334282398223877	11.558048248291016	27.76400375366211	19.64004898071289
spikerbd-binder-50-nr2-run-1_result_14	29	SNLCPFGEVFNATRFASVYAWNRKRISNCVADYSVLYNSASFSTFKCYGVSPTKLNDLCFTNVYADSFVIRGDEVRQIAPGQTGKIADYNYKLPDDFTGCVIAWNSNNLDSKVGGNYNYLYRLFRKSNLKPFERDISTEIYQAGSTPCNGVEGFNCYFPLQSYGFQPTNGVGYQPYRVVVLSFELLHAPATVC:EEEKIEKDKLDSKALQVARHRTNKLDLTLEEAMKIYEEALKNNDPYAKSL	3.388372230483474	0.851201274260543	88.9964828491211	0.7369509935379028	11.270047187805176	26.86603546142578	16.279987335205078
spikerbd-binder-50-nr2-run-1_result_14	30	SNLCPFGEVFNATRFASVYAWNRKRISNCVADYSVLYNSASFSTFKCYGVSPTKLNDLCFTNVYADSFVIRGDEVRQIAPGQTGKIADYNYKLPDDFTGCVIAWNSNNLDSKVGGNYNYLYRLFRKSNLKPFERDISTEIYQAGSTPCNGVEGFNCYFPLQSYGFQPTNGVGYQPYRVVVLSFELLHAPATVC:DEEKRKKEAEDYKALQVARHLTNKLDLTLEEAKEIYEKALKENNPYAKSL	15.527248701251567	0.21534460761715896	82.48281860351562	0.734851062297821	11.52777099609375	27.54396629333496	15.975380897521973
spikerbd-binder-50-nr2-run-1_result_14	31	SNLCPFGEVFNATRFASVYAWNRKRISNCVADYSVLYNSASFSTFKCYGVSPTKLNDLCFTNVYADSFVIRGDEVRQIAPGQTGKIADYNYKLPDDFTGCVIAWNSNNLDSKVGGNYNYLYRLFRKSNLKPFERDISTEIYQAGSTPCNGVEGFNCYFPLQSYGFQPTNGVGYQPYRVVVLSFELLHAPATVC:SEEKKKKEAEESKWLKVARHLTKKLDLTLEEAKEIYEKALKENNEYAKKL	7.257295227061147	0.6468445161513119	74.60857391357422	0.7351173758506775	11.768331527709961	28.087425231933594	18.62228775024414
spikerbd-binder-50-nr2-run-1_result_14	32	SNLCPFGEVFNATRFASVYAWNRKRISNCVADYSVLYNSASFSTFKCYGVSPTKLNDLCFTNVYADSFVIRGDEVRQIAPGQTGKIADYNYKLPDDFTGCVIAWNSNNLDSKVGGNYNYLYRLFRKSNLKPFERDISTEIYQAGSTPCNGVEGFNCYFPLQSYGFQPTNGVGYQPYRVVVLSFELLHAPATVC:SKEKIEQDKKDSAWLRVARHRTNKLDMSLEEAKAIYEEALANNDPYAKSL	4.129217175484547	0.8089016505795533	92.68171691894531	0.7351564168930054	11.37060546875	27.186670303344727	17.245824813842773
spikerbd-binder-50-nr2-run-1_result_14	33	ENLCPFGEVFNATRFASVYAWNRKRISNCVADYSVLYNSASFSTFKCYGVSPTKLNDLCFTNVYADSFVIRGDEVRQIAPGQTGKIADYNYKLPDDFTGCVIAWNSNNLDSKVGGNYNYLYRLFRKSNLKPFERDISTEIYQAGSTPCNGVEGFNCYFPLQSYGFQPTNGVGYQPYRVVVLSFELLHAPATVC:SEAKKKKEAEESRALRVARHRTNKLDMTLEEAKEIYEKAVAENDPYALSL	5.472172777167015	0.6571128589453356	89.35365295410156	0.7336268424987793	11.50511646270752	27.535419464111328	19.40462303161621
spikerbd-binder-50-nr2-run-1_result_14	34	SNLCPFGEVFNATRFASVYAWNRKRISNCVADYSVLYNSASFSTFKCYGVSPTKLNDLCFTNVYADSFVIRGDEVRQIAPGQTGKIADYNYKLPDDFTGCVIAWNSNNLDSKVGGNYNYLYRLFRKSNLKPFERDISTEIYQAGSTPCNGVEGFNCYFPLQSYGFQPTNGVGYQPYRVVVLSFELLHAPATVC:SEEQKKKDAEDSAWLRVARHRTNKLEMTLEEAKEIYEKAVAENDPYALSL	9.805526955669214	0.38368182103341897	92.96997833251953	0.732892632484436	11.506511688232422	27.5850830078125	19.02813720703125
spikerbd-binder-50-nr2-run-1_result_14	35	SNLCPFGEVFNATRFASVYAWNRKRISNCVADYSVLYNSASFSTFKCYGVSPTKLNDLCFTNVYADSFVIRGDEVRQIAPGQTGKIADYNYKLPDDFTGCVIAWNSNNLDSKVGGNYNYLYRLFRKSNLKPFERDISTEIYQAGSTPCNGVEGFNCYFPLQSYGFQPTNGVGYQPYRVVVLSFELLHAPATVC:EEEKIAKDKEESRALQVARHRTNKLDISLEEAKEIYEKALKENDPYAKSL	12.653793393711316	0.27252521608899744	91.04541015625	0.7330896258354187	11.54521369934082	27.751935958862305	18.47103500366211
spikerbd-binder-50-nr2-run-1_result_14	36	SNLCPFGEVFNATRFASVYAWNRKRISNCVADYSVLYNSASFSTFKCYGVSPTKLNDLCFTNVYADSFVIRGDEVRQIAPGQTGKIADYNYKLPDDFTGCVIAWNSNNLDSKVGGNYNYLYRLFRKSNLKPFERDISTEIYQAGSTPCNGVEGFNCYFPLQSYGFQPTNGVGYQPYRVVVLSFELLHAPATVC:SEAKKKKDKEDYKALLVARHRTNKLDMTLEEAKEVYEKALAENDPYAKSL	11.009610631659028	0.3218611497809318	93.22917938232422	0.7335659265518188	11.566167831420898	27.84978485107422	20.305561065673828
spikerbd-binder-50-nr2-run-1_result_14	37	SNLCPFGEVFNATRFASVYAWNRKRISNCVADYSVLYNSASFSTFKCYGVSPTKLNDLCFTNVYADSFVIRGDEVRQIAPGQTGKIADYNYKLPDDFTGCVIAWNSNNLDSKVGGNYNYLYRLFRKSNLKPFERDISTEIYQAGSTPCNGVEGFNCYFPLQSYGFQPTNGVGYQPYRVVVLSFELLHAPATVC:EKEKIEKDKEDSRALKVARHRTNKLDLTLEEAKEIYEKALAENDPYAKSL	4.504142526036557	0.7535260404209286	91.08000946044922	0.7346895933151245	11.416705131530762	27.331523895263672	15.386869430541992
spikerbd-binder-50-nr2-run-1_result_14	38	SNLCPFGEVFNATRFASVYAWNRKRISNCVADYSVLYNSASFSTFKCYGVSPTKLNDLCFTNVYADSFVIRGDEVRQIAPGQTGKIADYNYKLPDDFTGCVIAWNSNNLDSKVGGNYNYLYRLFRKSNLKPFERDISTEIYQAGSTPCNGVEGFNCYFPLQSYGFQPTNGVGYQPYRVVVLSFELLHAPATVC:EKEKIEKEKKESKWLEVARHRTNKLDLTLEEAKKIYEEAVKNKDEYALSL	7.725646737916969	0.6408647005241924	90.18950653076172	0.7344111204147339	11.480391502380371	27.532007217407227	18.28493309020996
spikerbd-binder-50-nr2-run-1_result_14	39	ENLCPFGEVFNATRFASVYAWNRKRISNCVADYSVLYNSASFSTFKCYGVSPTKLNDLCFTNVYADSFVIRGDEVRQIAPGQTGKIADYNYKLPDDFTGCVIAWNSNNLDSKVGGNYNYLYRLFRKSNLKPFERDISTEIYQAGSTPCNGVEGFNCYFPLQSYGFQPTNGVGYQPYRVVVLSFELLHAPATVC:EKEKIEQDAKDSRALKVARHRTNKLDLTLEEAQKIYEEAKKNNDPYALSL	12.491410682909603	0.2907820535783444	89.36817169189453	0.7333254814147949	11.55687141418457	27.7388973236084	18.005529403686523
spikerbd-binder-50-nr2-run-1_result_14	40	SNLCPFGEVFNATRFASVYAWNRKRISNCVADYSVLYNSASFSTFKCYGVSPTKLNDLCFTNVYADSFVIRGDEVRQIAPGQTGKIADYNYKLPDDFTGCVIAWNSNNLDSKVGGNYNYLYRLFRKSNLKPFERDISTEIYQAGSTPCNGVEGFNCYFPLQSYGFQPTNGVGYQPYRVVVLSFELLHAPATVC:EKEKIEQDALDSRALTVARHLTNKLDLTLEEARAIYEKAVAENNPLALSL	18.50883880267665	0.15918627637046928	89.57966613769531	0.7337362170219421	11.539636611938477	27.656204223632812	18.724266052246094
spikerbd-binder-50-nr2-run-1_result_14	41	SNLCPFGEVFNATRFASVYAWNRKRISNCVADYSVLYNSASFSTFKCYGVSPTKLNDLCFTNVYADSFVIRGDEVRQIAPGQTGKIADYNYKLPDDFTGCVIAWNSNNLDSKVGGNYNYLYRLFRKSNLKPFERDISTEIYQAGSTPCNGVEGFNCYFPLQSYGFQPTNGVGYQPYRVVVLSFELLHAPATVC:EAEKIAKDAEDSRALTVARHRTNKLDLTLEEAKAIYEKAVAENDPYALSL	11.960339175542178	0.294829926951305	90.91445922851562	0.7335779070854187	11.46200180053711	27.489721298217773	17.903648376464844
spikerbd-binder-50-nr2-run-1_result_14	42	SNLCPFGEVFNATRFASVYAWNRKRISNCVADYSVLYNSASFSTFKCYGVSPTKLNDLCFTNVYADSFVIRGDEVRQIAPGQTGKIADYNYKLPDDFTGCVIAWNSNNLDSKVGGNYNYLYRLFRKSNLKPFERDISTEIYQAGSTPCNGVEGFNCYFPLQSYGFQPTNGVGYQPYRVVVLSFELLHAPATVC:EKEKIEEDKKDYEALLVARHRTNKLDMTLEEAKKIYEQAVKEKDPYALSL	18.356454445460198	0.16243158760513177	91.92617797851562	0.7333648204803467	11.584985733032227	27.86246681213379	18.43313217163086
spikerbd-binder-50-nr2-run-1_result_14	43	SNLCPFGEVFNATRFASVYAWNRKRISNCVADYSVLYNSASFSTFKCYGVSPTKLNDLCFTNVYADSFVIRGDEVRQIAPGQTGKIADYNYKLPDDFTGCVIAWNSNNLDSKVGGNYNYLYRLFRKSNLKPFERDISTEIYQAGSTPCNGVEGFNCYFPLQSYGFQPTNGVGYQPYRVVVLSFELLHAPATVC:SEEKLKKEAEESRWLTVARHLTNKLDLTLEEAKAIYEQALANNDPYAQSL	18.055738675295295	0.16507583417142904	92.09728240966797	0.7350780963897705	11.450824737548828	27.531009674072266	18.44631576538086
spikerbd-binder-50-nr2-run-1_result_14	44	SNLCPFGEVFNATRFASVYAWNRKRISNCVADYSVLYNSASFSTFKCYGVSPTKLNDLCFTNVYADSFVIRGDEVRQIAPGQTGKIADYNYKLPDDFTGCVIAWNSNNLDSKVGGNYNYLYRLFRKSNLKPFERDISTEIYQAGSTPCNGVEGFNCYFPLQSYGFQPTNGVGYQPYRVVVLSFELLHAPATVC:EKEKKEKEAEESRALKVARHRTKKLDLSLEEAKAIYEKALAENDEYAKSL	6.321133192100926	0.7386736389615989	65.50231170654297	0.7354481220245361	11.828655242919922	27.773223876953125	16.291889190673828
spikerbd-binder-50-nr2-run-1_result_14	45	ENLCPFGEVFNATRFASVYAWNRKRISNCVADYSVLYNSASFSTFKCYGVSPTKLNDLCFTNVYADSFVIRGDEVRQIAPGQTGKIADYNYKLPDDFTGCVIAWNSNNLDSKVGGNYNYLYRLFRKSNLKPFERDISTEIYQAGSTPCNGVEGFNCYFPLQSYGFQPTNGVGYQPYRVVVLSFELLHAPATVC:EEEKKKKEKEESKALEVARHRTNKLDLTLEEAKKIYEEALKNNDPYAKSL	5.352752876345622	0.7064074979685392	90.02095794677734	0.7352946996688843	11.379260063171387	27.26782989501953	18.711402893066406
spikerbd-binder-50-nr2-run-1_result_14	46	ENLCPFGEVFNATRFASVYAWNRKRISNCVADYSVLYNSASFSTFKCYGVSPTKLNDLCFTNVYADSFVIRGDEVRQIAPGQTGKIADYNYKLPDDFTGCVIAWNSNNLDSKVGGNYNYLYRLFRKSNLKPFERDISTEIYQAGSTPCNGVEGFNCYFPLQSYGFQPTNGVGYQPYRVVVLSFELLHAPATVC:KEEKIAKDKEESRALKVARHLTKKLDLTLEEAKEIYKKAVEEKNEYALSL	7.501748571162929	0.6085596389720821	80.82522583007812	0.7341008186340332	11.702166557312012	28.029590606689453	17.279987335205078
spikerbd-binder-50-nr2-run-1_result_14	47	SNLCPFGEVFNATRFASVYAWNRKRISNCVADYSVLYNSASFSTFKCYGVSPTKLNDLCFTNVYADSFVIRGDEVRQIAPGQTGKIADYNYKLPDDFTGCVIAWNSNNLDSKVGGNYNYLYRLFRKSNLKPFERDISTEIYQAGSTPCNGVEGFNCYFPLQSYGFQPTNGVGYQPYRVVVLSFELLHAPATVC:EKEKIEADKKESQALAVARHVTDKLDLTLEEAKAIYEKAVAEKNEYALSL	12.440732164697819	0.39063293362666873	75.7679443359375	0.7353701591491699	11.545072555541992	27.469331741333008	17.818023681640625
spikerbd-binder-50-nr2-run-1_result_14	48	ENLCPFGEVFNATRFASVYAWNRKRISNCVADYSVLYNSASFSTFKCYGVSPTKLNDLCFTNVYADSFVIRGDEVRQIAPGQTGKIADYNYKLPDDFTGCVIAWNSNNLDSKVGGNYNYLYRLFRKSNLKPFERDISTEIYQAGSTPCNGVEGFNCYFPLQSYGFQPTNGVGYQPYRVVVLSFELLHAPATVC:EEEKRKQEAEESRALTVARHRTNKLDLTLEEAKAIYEKALAENDPYAQSL	12.049323913125852	0.29626823231809507	90.8026351928711	0.7330470681190491	11.536332130432129	27.728910446166992	19.641977310180664
spikerbd-binder-50-nr2-run-1_result_14	49	SNLCPFGEVFNATRFASVYAWNRKRISNCVADYSVLYNSASFSTFKCYGVSPTKLNDLCFTNVYADSFVIRGDEVRQIAPGQTGKIADYNYKLPDDFTGCVIAWNSNNLDSKVGGNYNYLYRLFRKSNLKPFERDISTEIYQAGSTPCNGVEGFNCYFPLQSYGFQPTNGVGYQPYRVVVLSFELLHAPATVC:EEEKIKQDAEDYRALLVARHKTNKLDLTLEEAKKIYEEAVKNKDEYALSL	14.35729453129934	0.24807124869167044	92.4467544555664	0.7340738773345947	11.532411575317383	27.752748489379883	19.586124420166016
spikerbd-binder-50-nr2-run-1_result_14	50	SNLCPFGEVFNATRFASVYAWNRKRISNCVADYSVLYNSASFSTFKCYGVSPTKLNDLCFTNVYADSFVIRGDEVRQIAPGQTGKIADYNYKLPDDFTGCVIAWNSNNLDSKVGGNYNYLYRLFRKSNLKPFERDISTEIYQAGSTPCNGVEGFNCYFPLQSYGFQPTNGVGYQPYRVVVLSFELLHAPATVC:EKEKIEEDAKDSRWLRVARHLTNKLDLTLEEAKAIYEKALAENNPYAKSL	11.423050622590619	0.4793767730323218	83.41417694091797	0.7335428595542908	11.62364387512207	27.81607437133789	19.692832946777344
spikerbd-binder-50-nr2-run-1_result_14	51	SNLCPFGEVFNATRFASVYAWNRKRISNCVADYSVLYNSASFSTFKCYGVSPTKLNDLCFTNVYADSFVIRGDEVRQIAPGQTGKIADYNYKLPDDFTGCVIAWNSNNLDSKVGGNYNYLYRLFRKSNLKPFERDISTEIYQAGSTPCNGVEGFNCYFPLQSYGFQPTNGVGYQPYRVVVLSFELLHAPATVC:SAAAKAADALESKALRVARHRTNKLDLTLEEALKIYEEALANDDPYAKSL	4.425028622247546	0.7609691853644713	89.12847137451172	0.7384750247001648	11.076703071594238	26.255884170532227	11.200185775756836
spikerbd-binder-50-nr2-run-1_result_14	52	SNLCPFGEVFNATRFASVYAWNRKRISNCVADYSVLYNSASFSTFKCYGVSPTKLNDLCFTNVYADSFVIRGDEVRQIAPGQTGKIADYNYKLPDDFTGCVIAWNSNNLDSKVGGNYNYLYRLFRKSNLKPFERDISTEIYQAGSTPCNGVEGFNCYFPLQSYGFQPTNGVGYQPYRVVVLSFELLHAPATVC:EKEKIEKEKKESKALAVARHLTDKLDMTLEEAEKIYEEAVKNNNPYALSL	16.54413234126612	0.19138190449204281	71.91692352294922	0.7341372966766357	11.75938606262207	27.976228713989258	17.784343719482422
spikerbd-binder-50-nr2-run-1_result_14	53	SNLCPFGEVFNATRFASVYAWNRKRISNCVADYSVLYNSASFSTFKCYGVSPTKLNDLCFTNVYADSFVIRGDEVRQIAPGQTGKIADYNYKLPDDFTGCVIAWNSNNLDSKVGGNYNYLYRLFRKSNLKPFERDISTEIYQAGSTPCNGVEGFNCYFPLQSYGFQPTNGVGYQPYRVVVLSFELLHAPATVC:DEEKKKQEAEEYRALQVARYRTNKLDLTLEEAKEIYEKALAENDEYAKSL	12.004136613691411	0.38178912246028585	91.5877685546875	0.7337359189987183	11.47138500213623	27.52846336364746	18.38213348388672
spikerbd-binder-50-nr2-run-1_result_14	54	SNLCPFGEVFNATRFASVYAWNRKRISNCVADYSVLYNSASFSTFKCYGVSPTKLNDLCFTNVYADSFVIRGDEVRQIAPGQTGKIADYNYKLPDDFTGCVIAWNSNNLDSKVGGNYNYLYRLFRKSNLKPFERDISTEIYQAGSTPCNGVEGFNCYFPLQSYGFQPTNGVGYQPYRVVVLSFELLHAPATVC:EEEKIKKDKEDSAALTVARHKTKKLDLTLEEAKKIYEEALANDDPYAKSL	4.679131754444063	0.7281021435990441	91.03300476074219	0.7352922558784485	11.369625091552734	27.19351577758789	16.420433044433594
spikerbd-binder-50-nr2-run-1_result_14	55	SNLCPFGEVFNATRFASVYAWNRKRISNCVADYSVLYNSASFSTFKCYGVSPTKLNDLCFTNVYADSFVIRGDEVRQIAPGQTGKIADYNYKLPDDFTGCVIAWNSNNLDSKVGGNYNYLYRLFRKSNLKPFERDISTEIYQAGSTPCNGVEGFNCYFPLQSYGFQPTNGVGYQPYRVVVLSFELLHAPATVC:AAAAAAEDAEDSRALRVARYLTEKLDLTLEEAREIYEKALAENNPYAKSL	13.720135848949678	0.3382924099567385	76.83464050292969	0.7334325909614563	11.656099319458008	27.79635238647461	18.912029266357422
spikerbd-binder-50-nr2-run-1_result_14	56	SNLCPFGEVFNATRFASVYAWNRKRISNCVADYSVLYNSASFSTFKCYGVSPTKLNDLCFTNVYADSFVIRGDEVRQIAPGQTGKIADYNYKLPDDFTGCVIAWNSNNLDSKVGGNYNYLYRLFRKSNLKPFERDISTEIYQAGSTPCNGVEGFNCYFPLQSYGFQPTNGVGYQPYRVVVLSFELLHAPATVC:EEEQREKEREESRWLRVARHRTKKLDLTLEEAKKIYEEALKNNDPYAKSL	6.455145783790321	0.6501247482494636	91.22918701171875	0.7349816560745239	11.356138229370117	27.115005493164062	11.91772174835205
spikerbd-binder-50-nr2-run-1_result_14	57	SNLCPFGEVFNATRFASVYAWNRKRISNCVADYSVLYNSASFSTFKCYGVSPTKLNDLCFTNVYADSFVIRGDEVRQIAPGQTGKIADYNYKLPDDFTGCVIAWNSNNLDSKVGGNYNYLYRLFRKSNLKPFERDISTEIYQAGSTPCNGVEGFNCYFPLQSYGFQPTNGVGYQPYRVVVLSFELLHAPATVC:AAAAAAEDARDSAALAVARHRTNRLDLTLEEARAIYEQAVAENDPYALAL	13.308550399795548	0.32342402097789225	92.49624633789062	0.7315551042556763	11.473020553588867	27.513988494873047	19.653718948364258
spikerbd-binder-50-nr2-run-1_result_14	58	SNLCPFGEVFNATRFASVYAWNRKRISNCVADYSVLYNSASFSTFKCYGVSPTKLNDLCFTNVYADSFVIRGDEVRQIAPGQTGKIADYNYKLPDDFTGCVIAWNSNNLDSKVGGNYNYLYRLFRKSNLKPFERDISTEIYQAGSTPCNGVEGFNCYFPLQSYGFQPTNGVGYQPYRVVVLSFELLHAPATVC:DEEKKKQDAEDSKALKVARHLTNKLDMSLEEAKEIYEEALKNDDPYAKSL	9.388191815134498	0.39522858138982875	74.96578979492188	0.7346068024635315	11.725110054016113	27.945465087890625	17.18246078491211
spikerbd-binder-50-nr2-run-1_result_14	59	ENLCPFGEVFNATRFASVYAWNRKRISNCVADYSVLYNSASFSTFKCYGVSPTKLNDLCFTNVYADSFVIRGDEVRQIAPGQTGKIADYNYKLPDDFTGCVIAWNSNNLDSKVGGNYNYLYRLFRKSNLKPFERDISTEIYQAGSTPCNGVEGFNCYFPLQSYGFQPTNGVGYQPYRVVVLSFELLHAPATVC:SAEQIEQDARDSRALRVARHLTDKLDMSLEEAQAIYEKALAENDPYAKSL	13.788573048390454	0.3312879805327516	75.39654541015625	0.7359789609909058	11.497171401977539	27.294157028198242	18.737939834594727
spikerbd-binder-50-nr2-run-1_result_14	60	SNLCPFGEVFNATRFASVYAWNRKRISNCVADYSVLYNSASFSTFKCYGVSPTKLNDLCFTNVYADSFVIRGDEVRQIAPGQTGKIADYNYKLPDDFTGCVIAWNSNNLDSKVGGNYNYLYRLFRKSNLKPFERDISTEIYQAGSTPCNGVEGFNCYFPLQSYGFQPTNGVGYQPYRVVVLSFELLHAPATVC:SKEKIEKDKEDSKALRVARHRTNKLDLTLEEAKKIYEEALANNDEYAKSL	4.0345392791583805	0.8131031374540812	91.47642517089844	0.7354499697685242	11.379849433898926	27.20751190185547	18.196779251098633
spikerbd-binder-50-nr2-run-1_result_14	61	ENLCPFGEVFNATRFASVYAWNRKRISNCVADYSVLYNSASFSTFKCYGVSPTKLNDLCFTNVYADSFVIRGDEVRQIAPGQTGKIADYNYKLPDDFTGCVIAWNSNNLDSKVGGNYNYLYRLFRKSNLKPFERDISTEIYQAGSTPCNGVEGFNCYFPLQSYGFQPTNGVGYQPYRVVVLSFELLHAPATVC:EKAKIEADKKDSRALRVARHLTNKLELTLEEAQKIYEEALANNDPYAKSL	6.078576216716576	0.6637814037098682	88.54747772216797	0.7356386184692383	11.38785171508789	27.19395637512207	12.494361877441406
spikerbd-binder-50-nr2-run-1_result_14	62	ENLCPFGEVFNATRFASVYAWNRKRISNCVADYSVLYNSASFSTFKCYGVSPTKLNDLCFTNVYADSFVIRGDEVRQIAPGQTGKIADYNYKLPDDFTGCVIAWNSNNLDSKVGGNYNYLYRLFRKSNLKPFERDISTEIYQAGSTPCNGVEGFNCYFPLQSYGFQPTNGVGYQPYRVVVLSFELLHAPATVC:DKEKIEKEKKESAALKVARHRTNNLDMTLEEAEEIYKKALAENDEYAKSL	15.189116408915341	0.2190214289889689	85.93333435058594	0.7336506247520447	11.656207084655762	27.954519271850586	19.320524215698242
spikerbd-binder-50-nr2-run-1_result_14	63	SNLCPFGEVFNATRFASVYAWNRKRISNCVADYSVLYNSASFSTFKCYGVSPTKLNDLCFTNVYADSFVIRGDEVRQIAPGQTGKIADYNYKLPDDFTGCVIAWNSNNLDSKVGGNYNYLYRLFRKSNLKPFERDISTEIYQAGSTPCNGVEGFNCYFPLQSYGFQPTNGVGYQPYRVVVLSFELLHAPATVC:SKEKLEKEREESKALRVARHLTNKLDLTLEEAKAIYEKALAENDPYAQSL	12.052228673350278	0.3357876793938338	79.79704284667969	0.7342339754104614	11.62254524230957	27.756132125854492	17.664100646972656
spikerbd-binder-50-nr2-run-1_result_14	64	ENLCPFGEVFNATRFASVYAWNRKRISNCVADYSVLYNSASFSTFKCYGVSPTKLNDLCFTNVYADSFVIRGDEVRQIAPGQTGKIADYNYKLPDDFTGCVIAWNSNNLDSKVGGNYNYLYRLFRKSNLKPFERDISTEIYQAGSTPCNGVEGFNCYFPLQSYGFQPTNGVGYQPYRVVVLSFELLHAPATVC:SEAKKAADAKESKWLRVARYLTNKLDLTLEEAKKIYEQAVAENNPYALSL	14.535545090508153	0.23079499144127533	75.34861755371094	0.734752893447876	11.753621101379395	27.995737075805664	16.9554386138916
spikerbd-binder-50-nr2-run-1_result_14	65	SNLCPFGEVFNATRFASVYAWNRKRISNCVADYSVLYNSASFSTFKCYGVSPTKLNDLCFTNVYADSFVIRGDEVRQIAPGQTGKIADYNYKLPDDFTGCVIAWNSNNLDSKVGGNYNYLYRLFRKSNLKPFERDISTEIYQAGSTPCNGVEGFNCYFPLQSYGFQPTNGVGYQPYRVVVLSFELLHAPATVC:AEAARAKDAEESRWLQVARHRTNKLDLTLEEAKAIYEKAVAENDPYALSL	15.982803132843589	0.20654628091097102	91.04849243164062	0.7333019971847534	11.506750106811523	27.643762588500977	18.424148559570312
spikerbd-binder-50-nr2-run-1_result_14	66	SNLCPFGEVFNATRFASVYAWNRKRISNCVADYSVLYNSASFSTFKCYGVSPTKLNDLCFTNVYADSFVIRGDEVRQIAPGQTGKIADYNYKLPDDFTGCVIAWNSNNLDSKVGGNYNYLYRLFRKSNLKPFERDISTEIYQAGSTPCNGVEGFNCYFPLQSYGFQPTNGVGYQPYRVVVLSFELLHAPATVC:AEAKKKKDAEESRWLRVARHRTNKLELTLEEAKKIYEEAIANKDEYALSL	3.5278900567520544	0.8290445033648435	90.39861297607422	0.734973669052124	11.378016471862793	27.182907104492188	18.845600128173828
spikerbd-binder-50-nr2-run-1_result_14	67	SNLCPFGEVFNATRFASVYAWNRKRISNCVADYSVLYNSASFSTFKCYGVSPTKLNDLCFTNVYADSFVIRGDEVRQIAPGQTGKIADYNYKLPDDFTGCVIAWNSNNLDSKVGGNYNYLYRLFRKSNLKPFERDISTEIYQAGSTPCNGVEGFNCYFPLQSYGFQPTNGVGYQPYRVVVLSFELLHAPATVC:EKEKIEQEAFDSRALRVARHLTNKLDLTLEEAKEIYEQALKENNPYAKSL	10.432968715499674	0.5682466757814243	91.24634552001953	0.7339252829551697	11.44003677368164	27.38723373413086	18.47453498840332
spikerbd-binder-50-nr2-run-1_result_14	68	ENLCPFGEVFNATRFASVYAWNRKRISNCVADYSVLYNSASFSTFKCYGVSPTKLNDLCFTNVYADSFVIRGDEVRQIAPGQTGKIADYNYKLPDDFTGCVIAWNSNNLDSKVGGNYNYLYRLFRKSNLKPFERDISTEIYQAGSTPCNGVEGFNCYFPLQSYGFQPTNGVGYQPYRVVVLSFELLHAPATVC:EKKKIEEDAFDSRALAVARHRTEKLDLSLEEAKEIYEEALKNNDEYAKSL	16.429100578164327	0.20199891589737592	52.792537689208984	0.7352625727653503	11.930464744567871	27.912317276000977	18.324569702148438
spikerbd-binder-50-nr2-run-1_result_14	69	SNLCPFGEVFNATRFASVYAWNRKRISNCVADYSVLYNSASFSTFKCYGVSPTKLNDLCFTNVYADSFVIRGDEVRQIAPGQTGKIADYNYKLPDDFTGCVIAWNSNNLDSKVGGNYNYLYRLFRKSNLKPFERDISTEIYQAGSTPCNGVEGFNCYFPLQSYGFQPTNGVGYQPYRVVVLSFELLHAPATVC:SKEKIEKDKEDSRALAVARHRTNNLNLTLEEAKAIYEKALAENDPYAKSL	19.25916439054126	0.15023014169751933	91.9186782836914	0.7345709800720215	11.490215301513672	27.593393325805664	17.460834503173828
spikerbd-binder-50-nr2-run-1_result_14	70	SNLCPFGEVFNATRFASVYAWNRKRISNCVADYSVLYNSASFSTFKCYGVSPTKLNDLCFTNVYADSFVIRGDEVRQIAPGQTGKIADYNYKLPDDFTGCVIAWNSNNLDSKVGGNYNYLYRLFRKSNLKPFERDISTEIYQAGSTPCNGVEGFNCYFPLQSYGFQPTNGVGYQPYRVVVLSFELLHAPATVC:DKKKIEEDKEDYKALTVARHKTNKLDLTLEEAKEIYEKALAENDPYAKSL	12.582656220158878	0.3310875177565765	90.40464782714844	0.7325699925422668	11.614806175231934	27.910432815551758	18.414302825927734
spikerbd-binder-50-nr2-run-1_result_14	71	SNLCPFGEVFNATRFASVYAWNRKRISNCVADYSVLYNSASFSTFKCYGVSPTKLNDLCFTNVYADSFVIRGDEVRQIAPGQTGKIADYNYKLPDDFTGCVIAWNSNNLDSKVGGNYNYLYRLFRKSNLKPFERDISTEIYQAGSTPCNGVEGFNCYFPLQSYGFQPTNGVGYQPYRVVVLSFELLHAPATVC:AAEAIAADAEDSRALRVARHRTNNLDLTLEEARAIYAEAVANNDEYALAL	17.323514997895877	0.17575534710988738	90.26283264160156	0.7333818674087524	11.493949890136719	27.586660385131836	18.53376579284668
spikerbd-binder-50-nr2-run-1_result_14	72	SNLCPFGEVFNATRFASVYAWNRKRISNCVADYSVLYNSASFSTFKCYGVSPTKLNDLCFTNVYADSFVIRGDEVRQIAPGQTGKIADYNYKLPDDFTGCVIAWNSNNLDSKVGGNYNYLYRLFRKSNLKPFERDISTEIYQAGSTPCNGVEGFNCYFPLQSYGFQPTNGVGYQPYRVVVLSFELLHAPATVC:DEEKKKKEAEDSKALRVARHRTNKLDLTLEEAKEIYEKALKENDPYAKSL	4.486107435476195	0.729160988769138	91.20598602294922	0.7365133762359619	11.27074909210205	26.85027503967285	11.144150733947754
spikerbd-binder-50-nr2-run-1_result_14	73	PNLCPFGEVFNATRFASVYAWNRKRISNCVADYSVLYNSASFSTFKCYGVSPTKLNDLCFTNVYADSFVIRGDEVRQIAPGQTGKIADYNYKLPDDFTGCVIAWNSNNLDSKVGGNYNYLYRLFRKSNLKPFERDISTEIYQAGSTPCNGVEGFNCYFPLQSYGFQPTNGVGYQPYRVVVLSFELLHAPATVC:EEEKIEKDKKESEALTVARHRTNKLDLTLEEAKKIYEEALANNDPYAKSL	12.039053031088981	0.29491056188890924	90.69937133789062	0.7338476777076721	11.492910385131836	27.7139892578125	18.858205795288086
spikerbd-binder-50-nr2-run-1_result_14	74	SNLCPFGEVFNATRFASVYAWNRKRISNCVADYSVLYNSASFSTFKCYGVSPTKLNDLCFTNVYADSFVIRGDEVRQIAPGQTGKIADYNYKLPDDFTGCVIAWNSNNLDSKVGGNYNYLYRLFRKSNLKPFERDISTEIYQAGSTPCNGVEGFNCYFPLQSYGFQPTNGVGYQPYRVVVLSFELLHAPATVC:EEEKLKKDAEDYRALTVARHLTNKLDMSLEEAKEIYEKALKENNEYAKSL	14.848407308291637	0.2210589593104707	75.09700775146484	0.7351399660110474	11.590383529663086	27.57952308654785	17.637439727783203
spikerbd-binder-50-nr2-run-1_result_14	75	SNLCPFGEVFNATRFASVYAWNRKRISNCVADYSVLYNSASFSTFKCYGVSPTKLNDLCFTNVYADSFVIRGDEVRQIAPGQTGKIADYNYKLPDDFTGCVIAWNSNNLDSKVGGNYNYLYRLFRKSNLKPFERDISTEIYQAGSTPCNGVEGFNCYFPLQSYGFQPTNGVGYQPYRVVVLSFELLHAPATVC:DKKKIEEDKKDYDALTVARYLTNKLDLSLEEAKKIYEKALKENNPYAKSL	13.66206376298386	0.24812833261382905	77.7464599609375	0.735395610332489	11.591300964355469	27.63627815246582	17.226774215698242
spikerbd-binder-50-nr2-run-1_result_14	76	SNLCPFGEVFNATRFASVYAWNRKRISNCVADYSVLYNSASFSTFKCYGVSPTKLNDLCFTNVYADSFVIRGDEVRQIAPGQTGKIADYNYKLPDDFTGCVIAWNSNNLDSKVGGNYNYLYRLFRKSNLKPFERDISTEIYQAGSTPCNGVEGFNCYFPLQSYGFQPTNGVGYQPYRVVVLSFELLHAPATVC:EKEKLEKEKEEYRWLLVARHRTNKLDMTLEEAKEIYEKAVAENDPYALSL	16.55451623087735	0.2110005682457854	93.51692962646484	0.7330584526062012	11.618382453918457	28.01319122314453	19.43149185180664
spikerbd-binder-50-nr2-run-1_result_14	77	SNLCPFGEVFNATRFASVYAWNRKRISNCVADYSVLYNSASFSTFKCYGVSPTKLNDLCFTNVYADSFVIRGDEVRQIAPGQTGKIADYNYKLPDDFTGCVIAWNSNNLDSKVGGNYNYLYRLFRKSNLKPFERDISTEIYQAGSTPCNGVEGFNCYFPLQSYGFQPTNGVGYQPYRVVVLSFELLHAPATVC:EEEKKKEDAKASKALTVARHLTEKLDLTLEEAEAIYEKALAENNEYAKSL	11.467444750313428	0.31021033611130483	69.50353240966797	0.7349569797515869	11.689885139465332	27.778217315673828	16.029781341552734
spikerbd-binder-50-nr2-run-1_result_14	78	SNLCPFGEVFNATRFASVYAWNRKRISNCVADYSVLYNSASFSTFKCYGVSPTKLNDLCFTNVYADSFVIRGDEVRQIAPGQTGKIADYNYKLPDDFTGCVIAWNSNNLDSKVGGNYNYLYRLFRKSNLKPFERDISTEIYQAGSTPCNGVEGFNCYFPLQSYGFQPTNGVGYQPYRVVVLSFELLHAPATVC:SEEARKKDAEDSRALRVARYLTDKLDLTLEEAKAIYEKALAENNEYAKSL	12.794312622797065	0.35982544622968904	79.47235107421875	0.7365867495536804	11.4876127243042	27.39712905883789	18.05548858642578
spikerbd-binder-50-nr2-run-1_result_14	79	SNLCPFGEVFNATRFASVYAWNRKRISNCVADYSVLYNSASFSTFKCYGVSPTKLNDLCFTNVYADSFVIRGDEVRQIAPGQTGKIADYNYKLPDDFTGCVIAWNSNNLDSKVGGNYNYLYRLFRKSNLKPFERDISTEIYQAGSTPCNGVEGFNCYFPLQSYGFQPTNGVGYQPYRVVVLSFELLHAPATVC:DKAKIEADAKESRWLKVARHRTKKLDMTLEEAKAIYEEALANNDPYAKSL	6.602741701740779	0.6100620912524007	88.60818481445312	0.735278844833374	11.404109001159668	27.267803192138672	14.901664733886719
spikerbd-binder-50-nr2-run-1_result_14	80	SNLCPFGEVFNATRFASVYAWNRKRISNCVADYSVLYNSASFSTFKCYGVSPTKLNDLCFTNVYADSFVIRGDEVRQIAPGQTGKIADYNYKLPDDFTGCVIAWNSNNLDSKVGGNYNYLYRLFRKSNLKPFERDISTEIYQAGSTPCNGVEGFNCYFPLQSYGFQPTNGVGYQPYRVVVLSFELLHAPATVC:EEEKLKEDAEDSRYLKVARHRTNKLDLTLEEAKKIYEEAVKEKDEYALSL	4.877251039002667	0.7010677804512171	84.19466400146484	0.7337713241577148	11.594931602478027	27.71595001220703	17.836400985717773
spikerbd-binder-50-nr2-run-1_result_14	81	ENLCPFGEVFNATRFASVYAWNRKRISNCVADYSVLYNSASFSTFKCYGVSPTKLNDLCFTNVYADSFVIRGDEVRQIAPGQTGKIADYNYKLPDDFTGCVIAWNSNNLDSKVGGNYNYLYRLFRKSNLKPFERDISTEIYQAGSTPCNGVEGFNCYFPLQSYGFQPTNGVGYQPYRVVVLSFELLHAPATVC:EKEKKEKDAKEYKWLKVARYKTNKLDLTLEEAKKIYEKAVAENDPYALSL	4.451860161854546	0.7826751389764084	89.73306274414062	0.7348302602767944	11.434399604797363	27.336090087890625	10.027414321899414
spikerbd-binder-50-nr2-run-1_result_14	82	ENLCPFGEVFNATRFASVYAWNRKRISNCVADYSVLYNSASFSTFKCYGVSPTKLNDLCFTNVYADSFVIRGDEVRQIAPGQTGKIADYNYKLPDDFTGCVIAWNSNNLDSKVGGNYNYLYRLFRKSNLKPFERDISTEIYQAGSTPCNGVEGFNCYFPLQSYGFQPTNGVGYQPYRVVVLSFELLHAPATVC:SEAAKKKDAETSKALRVARYRTNDLNLTEEEAKKIYEKALAENDPYAKSL	14.104130805167681	0.25151755894378114	87.84029388427734	0.734035313129425	11.51664924621582	27.610652923583984	17.672855377197266
spikerbd-binder-50-nr2-run-1_result_14	83	SNLCPFGEVFNATRFASVYAWNRKRISNCVADYSVLYNSASFSTFKCYGVSPTKLNDLCFTNVYADSFVIRGDEVRQIAPGQTGKIADYNYKLPDDFTGCVIAWNSNNLDSKVGGNYNYLYRLFRKSNLKPFERDISTEIYQAGSTPCNGVEGFNCYFPLQSYGFQPTNGVGYQPYRVVVLSFELLHAPATVC:AAEKKKKDAEDYRALQVARHRTNKLDLTLEEAKKIYEEALKNNDEYAKSL	15.267638594361927	0.2114571331674517	90.67066192626953	0.7344158291816711	11.441207885742188	27.441463470458984	17.228355407714844
spikerbd-binder-50-nr2-run-1_result_14	84	SNLCPFGEVFNATRFASVYAWNRKRISNCVADYSVLYNSASFSTFKCYGVSPTKLNDLCFTNVYADSFVIRGDEVRQIAPGQTGKIADYNYKLPDDFTGCVIAWNSNNLDSKVGGNYNYLYRLFRKSNLKPFERDISTEIYQAGSTPCNGVEGFNCYFPLQSYGFQPTNGVGYQPYRVVVLSFELLHAPATVC:EEKKKEEDALDSKALTVARYKTNKLDLTLEEAKEIYEKALKEKDPYAESL	4.0205981598283715	0.7829427262275758	89.8851547241211	0.7344871759414673	11.423108100891113	27.3122615814209	18.929948806762695
spikerbd-binder-50-nr2-run-1_result_14	85	SNLCPFGEVFNATRFASVYAWNRKRISNCVADYSVLYNSASFSTFKCYGVSPTKLNDLCFTNVYADSFVIRGDEVRQIAPGQTGKIADYNYKLPDDFTGCVIAWNSNNLDSKVGGNYNYLYRLFRKSNLKPFERDISTEIYQAGSTPCNGVEGFNCYFPLQSYGFQPTNGVGYQPYRVVVLSFELLHAPATVC:EKEKIEKDKKDYKALLVARHVTNKLDISLEEAKEIYEKALKENNPYAKSL	12.841726828757803	0.3423330618285754	92.27980041503906	0.7338165044784546	11.512089729309082	27.65538787841797	17.785541534423828
spikerbd-binder-50-nr2-run-1_result_14	86	ENLCPFGEVFNATRFASVYAWNRKRISNCVADYSVLYNSASFSTFKCYGVSPTKLNDLCFTNVYADSFVIRGDEVRQIAPGQTGKIADYNYKLPDDFTGCVIAWNSNNLDSKVGGNYNYLYRLFRKSNLKPFERDISTEIYQAGSTPCNGVEGFNCYFPLQSYGFQPTNGVGYQPYRVVVLSFELLHAPATVC:EKEKIEQDKKDSKALTVARHRTNNLDLSLEEAKEIYEKAVAEKDEYALSL	9.967473151347983	0.5330369944263004	90.23761749267578	0.7347218990325928	11.431133270263672	27.34451675415039	18.73859214782715
spikerbd-binder-50-nr2-run-1_result_14	87	SNLCPFGEVFNATRFASVYAWNRKRISNCVADYSVLYNSASFSTFKCYGVSPTKLNDLCFTNVYADSFVIRGDEVRQIAPGQTGKIADYNYKLPDDFTGCVIAWNSNNLDSKVGGNYNYLYRLFRKSNLKPFERDISTEIYQAGSTPCNGVEGFNCYFPLQSYGFQPTNGVGYQPYRVVVLSFELLHAPATVC:EAEKIAQDKKDYEALLVYRHLTNSLEATLEEAKKVYEEAVAKNDPYALSL	14.224220558965909	0.25369960824430354	62.60784912109375	0.7370376586914062	11.69470500946045	27.407939910888672	17.13020133972168
spikerbd-binder-50-nr2-run-1_result_14	88	ENLCPFGEVFNATRFASVYAWNRKRISNCVADYSVLYNSASFSTFKCYGVSPTKLNDLCFTNVYADSFVIRGDEVRQIAPGQTGKIADYNYKLPDDFTGCVIAWNSNNLDSKVGGNYNYLYRLFRKSNLKPFERDISTEIYQAGSTPCNGVEGFNCYFPLQSYGFQPTNGVGYQPYRVVVLSFELLHAPATVC:SAAAKERDAFDSRALAVARHRTEKLDMTLEEAKAIYEKAVAENDPYALSL	17.07327968344529	0.18506005503703796	60.74332046508789	0.7349638342857361	11.875994682312012	27.962482452392578	18.824357986450195
spikerbd-binder-50-nr2-run-1_result_14	89	SNLCPFGEVFNATRFASVYAWNRKRISNCVADYSVLYNSASFSTFKCYGVSPTKLNDLCFTNVYADSFVIRGDEVRQIAPGQTGKIADYNYKLPDDFTGCVIAWNSNNLDSKVGGNYNYLYRLFRKSNLKPFERDISTEIYQAGSTPCNGVEGFNCYFPLQSYGFQPTNGVGYQPYRVVVLSFELLHAPATVC:SAAAIEKDKEDSKALAVARYRTNKLDLTLEEAKAIYEKAVAEKDPYALAL	13.268006057817292	0.32401426629722835	90.45626831054688	0.7331457138061523	11.548566818237305	27.756759643554688	17.349781036376953
spikerbd-binder-50-nr2-run-1_result_14	90	ENLCPFGEVFNATRFASVYAWNRKRISNCVADYSVLYNSASFSTFKCYGVSPTKLNDLCFTNVYADSFVIRGDEVRQIAPGQTGKIADYNYKLPDDFTGCVIAWNSNNLDSKVGGNYNYLYRLFRKSNLKPFERDISTEIYQAGSTPCNGVEGFNCYFPLQSYGFQPTNGVGYQPYRVVVLSFELLHAPATVC:SAAKREQDALDSRALAVARHRTNKLDLTLEEAKAIYEKALKENDPYAKSL	17.528159508701457	0.17979558434814907	91.7718734741211	0.7352404594421387	11.369462013244629	27.225059509277344	18.03089141845703
spikerbd-binder-50-nr2-run-1_result_14	91	SNLCPFGEVFNATRFASVYAWNRKRISNCVADYSVLYNSASFSTFKCYGVSPTKLNDLCFTNVYADSFVIRGDEVRQIAPGQTGKIADYNYKLPDDFTGCVIAWNSNNLDSKVGGNYNYLYRLFRKSNLKPFERDISTEIYQAGSTPCNGVEGFNCYFPLQSYGFQPTNGVGYQPYRVVVLSFELLHAPATVC:EEKKIEEDKKDSAALAVARYLTNKLDLTLEEAKEIYEKAVKEKNEYALSK	12.898174980443802	0.3597792587764507	70.97297668457031	0.7348876595497131	11.726263046264648	27.862239837646484	18.601642608642578
spikerbd-binder-50-nr2-run-1_result_14	92	SNLCPFGEVFNATRFASVYAWNRKRISNCVADYSVLYNSASFSTFKCYGVSPTKLNDLCFTNVYADSFVIRGDEVRQIAPGQTGKIADYNYKLPDDFTGCVIAWNSNNLDSKVGGNYNYLYRLFRKSNLKPFERDISTEIYQAGSTPCNGVEGFNCYFPLQSYGFQPTNGVGYQPYRVVVLSFELLHAPATVC:DKEKIEKEKEESRALKVARHRTNKLDLTLEEAKKIYEEALKNNDPYAKSL	4.812503832653483	0.7449705083511633	90.76490020751953	0.7358636856079102	11.364112854003906	27.182777404785156	14.482484817504883
spikerbd-binder-50-nr2-run-1_result_14	93	SNLCPFGEVFNATRFASVYAWNRKRISNCVADYSVLYNSASFSTFKCYGVSPTKLNDLCFTNVYADSFVIRGDEVRQIAPGQTGKIADYNYKLPDDFTGCVIAWNSNNLDSKVGGNYNYLYRLFRKSNLKPFERDISTEIYQAGSTPCNGVEGFNCYFPLQSYGFQPTNGVGYQPYRVVVLSFELLHAPATVC:EKEKIEKEKEESRALAVARHLTNKLDLTLEEAKEIYEKALAENDPYAKSL	14.356152249187746	0.23341040119658402	81.8263168334961	0.7338253855705261	11.622543334960938	27.80729103088379	16.896522521972656
spikerbd-binder-50-nr2-run-1_result_14	94	ENLCPFGEVFNATRFASVYAWNRKRISNCVADYSVLYNSASFSTFKCYGVSPTKLNDLCFTNVYADSFVIRGDEVRQIAPGQTGKIADYNYKLPDDFTGCVIAWNSNNLDSKVGGNYNYLYRLFRKSNLKPFERDISTEIYQAGSTPCNGVEGFNCYFPLQSYGFQPTNGVGYQPYRVVVLSFELLHAPATVC:DEEKKKKDKEDSAALKVARYKTNKLDLTLEEAKAIYEKAVAENDPYALSL	4.700837266204704	0.7167540495016218	90.95951080322266	0.7360643148422241	11.333098411560059	27.06024742126465	10.552282333374023
spikerbd-binder-50-nr2-run-1_result_14	95	SNLCPFGEVFNATRFASVYAWNRKRISNCVADYSVLYNSASFSTFKCYGVSPTKLNDLCFTNVYADSFVIRGDEVRQIAPGQTGKIADYNYKLPDDFTGCVIAWNSNNLDSKVGGNYNYLYRLFRKSNLKPFERDISTEIYQAGSTPCNGVEGFNCYFPLQSYGFQPTNGVGYQPYRVVVLSFELLHAPATVC:EKEKIEKDAKESKALQVARHLTEKLDLTLEEAEKIYQKALEENNEYAKSL	11.432834596445968	0.3144820510981545	66.17121887207031	0.7348628044128418	11.758344650268555	27.886857986450195	17.731739044189453
spikerbd-binder-50-nr2-run-1_result_14	96	SNLCPFGEVFNATRFASVYAWNRKRISNCVADYSVLYNSASFSTFKCYGVSPTKLNDLCFTNVYADSFVIRGDEVRQIAPGQTGKIADYNYKLPDDFTGCVIAWNSNNLDSKVGGNYNYLYRLFRKSNLKPFERDISTEIYQAGSTPCNGVEGFNCYFPLQSYGFQPTNGVGYQPYRVVVLSFELLHAPATVC:SEKAREEDARDYRALRVARYLTKKEDMTLEEAKAIYEEAVANNNPYALSL	13.13851317792516	0.3350684789104173	91.20821380615234	0.733862578868866	11.504603385925293	27.61935806274414	19.08790397644043
spikerbd-binder-50-nr2-run-1_result_14	97	SNLCPFGEVFNATRFASVYAWNRKRISNCVADYSVLYNSASFSTFKCYGVSPTKLNDLCFTNVYADSFVIRGDEVRQIAPGQTGKIADYNYKLPDDFTGCVIAWNSNNLDSKVGGNYNYLYRLFRKSNLKPFERDISTEIYQAGSTPCNGVEGFNCYFPLQSYGFQPTNGVGYQPYRVVVLSFELLHAPATVC:EEEKKKKEAEESKWLKVARYLTNKLEMTLEEAKEIYEKALKENNEYAKSL	9.902995828323098	0.36953715445383645	62.86216735839844	0.7358936071395874	11.781347274780273	27.847570419311523	18.615018844604492
spikerbd-binder-50-nr2-run-1_result_14	98	SNLCPFGEVFNATRFASVYAWNRKRISNCVADYSVLYNSASFSTFKCYGVSPTKLNDLCFTNVYADSFVIRGDEVRQIAPGQTGKIADYNYKLPDDFTGCVIAWNSNNLDSKVGGNYNYLYRLFRKSNLKPFERDISTEIYQAGSTPCNGVEGFNCYFPLQSYGFQPTNGVGYQPYRVVVLSFELLHAPATVC:SEEKKKKDAEDSRALKVARHRTNKLDLSLEEAKKIYEEALKNNDPYAQSL	3.7542037672270494	0.807744956695252	91.5701904296875	0.736088752746582	11.319842338562012	27.039682388305664	14.159737586975098
spikerbd-binder-50-nr2-run-1_result_14	99	SNLCPFGEVFNATRFASVYAWNRKRISNCVADYSVLYNSASFSTFKCYGVSPTKLNDLCFTNVYADSFVIRGDEVRQIAPGQTGKIADYNYKLPDDFTGCVIAWNSNNLDSKVGGNYNYLYRLFRKSNLKPFERDISTEIYQAGSTPCNGVEGFNCYFPLQSYGFQPTNGVGYQPYRVVVLSFELLHAPATVC:EEEKRKKEAEESRWLRVARYRTNRLDMSLEEAKEIYEQALAENDPYAKSL	11.287979169858334	0.43423048546910364	92.7109146118164	0.7320579290390015	11.574106216430664	27.813068389892578	20.324535369873047
spikerbd-binder-50-nr2-run-1_result_15	0	SNLCPFGEVFNATRFASVYAWNRKRISNCVADYSVLYNSASFSTFKCYGVSPTKLNDLCFTNVYADSFVIRGDEVRQIAPGQTGKIADYNYKLPDDFTGCVIAWNSNNLDSKVGGNYNYLYRLFRKSNLKPFERDISTEIYQAGSTPCNGVEGFNCYFPLQSYGFQPTNGVGYQPYRVVVLSFELLHAPATVC:LEGDLIKTITLGDGRKALHITQEALDKLYEQADAARKALEAALKALKDAL	18.218055152348466	0.19944863547568825	80.03358459472656	0.7368072271347046	11.490631103515625	27.663755416870117	20.008968353271484
spikerbd-binder-50-nr2-run-1_result_15	1	SNLCPFGEVFNATRFASVYAWNRKRISNCVADYSVLYNSASFSTFKCYGVSPTKLNDLCFTNVYADSFVIRGDEVRQIAPGQTGKIADYNYKLPDDFTGCVIAWNSNNLDSKVGGNYNYLYRLFRKSNLKPFERDISTEIYQAGSTPCNGVEGFNCYFPLQSYGFQPTNGVGYQPYRVVVLSFELLHAPATVC:LSGNLAKTITLGDGRKTLHYTQEYLNALYAQNDKARAAAAAAAAAAAAAA	16.741418103193805	0.23817785409839412	71.90705108642578	0.7328323125839233	11.607148170471191	27.521120071411133	15.546339988708496
spikerbd-binder-50-nr2-run-1_result_15	2	SNLCPFGEVFNATRFASVYAWNRKRISNCVADYSVLYNSASFSTFKCYGVSPTKLNDLCFTNVYADSFVIRGDEVRQIAPGQTGKIADYNYKLPDDFTGCVIAWNSNNLDSKVGGNYNYLYRLFRKSNLKPFERDISTEIYQAGSTPCNGVEGFNCYFPLQSYGFQPTNGVGYQPYRVVVLSFELLHAPATVC:LEGDLIKEITTGDGTKTLHITQEALNALNAAANAARAAALAAAAAALAAL	17.96374270208293	0.2605320813791772	82.58026885986328	0.7361406087875366	11.417981147766113	27.368654251098633	16.981060028076172
spikerbd-binder-50-nr2-run-1_result_15	3	SNLCPFGEVFNATRFASVYAWNRKRISNCVADYSVLYNSASFSTFKCYGVSPTKLNDLCFTNVYADSFVIRGDEVRQIAPGQTGKIADYNYKLPDDFTGCVIAWNSNNLDSKVGGNYNYLYRLFRKSNLKPFERDISTEIYQAGSTPCNGVEGFNCYFPLQSYGFQPTNGVGYQPYRVVVLSFELLHAPATVC:LEGNDYKTITTGDGVKTPYYTQAYLDKLYALNNALREALEAAKKALEEAL	19.201305696840183	0.18608040609098667	82.21314239501953	0.7368884086608887	11.438392639160156	27.542560577392578	18.452495574951172
spikerbd-binder-50-nr2-run-1_result_15	4	SNLCPFGEVFNATRFASVYAWNRKRISNCVADYSVLYNSASFSTFKCYGVSPTKLNDLCFTNVYADSFVIRGDEVRQIAPGQTGKIADYNYKLPDDFTGCVIAWNSNNLDSKVGGNYNYLYRLFRKSNLKPFERDISTEIYQAGSTPCNGVEGFNCYFPLQSYGFQPTNGVGYQPYRVVVLSFELLHAPATVC:LSGDLLKTITTGDGRKTLHITQEALNKLIELNNALRNALNKALAEAAAAA	15.711900626629465	0.24541125243038586	80.31948852539062	0.7398738861083984	11.399337768554688	27.468116760253906	18.481014251708984
spikerbd-binder-50-nr2-run-1_result_15	5	SNLCPFGEVFNATRFASVYAWNRKRISNCVADYSVLYNSASFSTFKCYGVSPTKLNDLCFTNVYADSFVIRGDEVRQIAPGQTGKIADYNYKLPDDFTGCVIAWNSNNLDSKVGGNYNYLYRLFRKSNLKPFERDISTEIYQAGSTPCNGVEGFNCYFPLQSYGFQPTNGVGYQPYRVVVLSFELLHAPATVC:MAGNDIKIITRGDGVKTLYYTQAALNALYDANNALRKLLDELNEKLKKLL	6.582431801675212	0.6278836200627892	65.25531768798828	0.7366747260093689	11.706652641296387	27.75591278076172	19.28282356262207
spikerbd-binder-50-nr2-run-1_result_15	6	SNLCPFGEVFNATRFASVYAWNRKRISNCVADYSVLYNSASFSTFKCYGVSPTKLNDLCFTNVYADSFVIRGDEVRQIAPGQTGKIADYNYKLPDDFTGCVIAWNSNNLDSKVGGNYNYLYRLFRKSNLKPFERDISTEIYQAGSTPCNGVEGFNCYFPLQSYGFQPTNGVGYQPYRVVVLSFELLHAPATVC:LEGDLIKIITRGDGTKTLEISQEALDKLYAQQDALRQALQAAAQALQQAL	18.341853952259775	0.1920295421997504	79.14682006835938	0.7374433279037476	11.529526710510254	27.765380859375	19.130794525146484
spikerbd-binder-50-nr2-run-1_result_15	7	SNLCPFGEVFNATRFASVYAWNRKRISNCVADYSVLYNSASFSTFKCYGVSPTKLNDLCFTNVYADSFVIRGDEVRQIAPGQTGKIADYNYKLPDDFTGCVIAWNSNNLDSKVGGNYNYLYRLFRKSNLKPFERDISTEIYQAGSTPCNGVEGFNCYFPLQSYGFQPTNGVGYQPYRVVVLSFELLHAPATVC:MTGNDIKIITLGDGRKTLHITQAALDALQAAFNAALAAAAAALAAALAAL	16.02406324233521	0.2906498764276465	75.58152770996094	0.7334002256393433	11.787205696105957	28.14442253112793	16.697467803955078
spikerbd-binder-50-nr2-run-1_result_15	8	SNLCPFGEVFNATRFASVYAWNRKRISNCVADYSVLYNSASFSTFKCYGVSPTKLNDLCFTNVYADSFVIRGDEVRQIAPGQTGKIADYNYKLPDDFTGCVIAWNSNNLDSKVGGNYNYLYRLFRKSNLKPFERDISTEIYQAGSTPCNGVEGFNCYFPLQSYGFQPTNGVGYQPYRVVVLSFELLHAPATVC:LEGDLIKIITRGDGTKALHISQEALDKLQELNDKLRNLLNELNKLKNELS	18.000333180353714	0.2343142223326409	82.79026794433594	0.7377645969390869	11.490531921386719	27.705944061279297	19.457279205322266
spikerbd-binder-50-nr2-run-1_result_15	9	SNLCPFGEVFNATRFASVYAWNRKRISNCVADYSVLYNSASFSTFKCYGVSPTKLNDLCFTNVYADSFVIRGDEVRQIAPGQTGKIADYNYKLPDDFTGCVIAWNSNNLDSKVGGNYNYLYRLFRKSNLKPFERDISTEIYQAGSTPCNGVEGFNCYFPLQSYGFQPTNGVGYQPYRVVVLSFELLHAPATVC:LAGDQIKIITRGDGTKALHYTQEALEKLQAIADALRELQELAQKLAELLS	14.342630294233974	0.26511439754911836	79.3907470703125	0.7383944392204285	11.535762786865234	27.781864166259766	19.57748031616211
spikerbd-binder-50-nr2-run-1_result_15	10	SNLCPFGEVFNATRFASVYAWNRKRISNCVADYSVLYNSASFSTFKCYGVSPTKLNDLCFTNVYADSFVIRGDEVRQIAPGQTGKIADYNYKLPDDFTGCVIAWNSNNLDSKVGGNYNYLYRLFRKSNLKPFERDISTEIYQAGSTPCNGVEGFNCYFPLQSYGFQPTNGVGYQPYRVVVLSFELLHAPATVC:LEGDLIKIITLGDGRKALYITQEALNKLYELRDAARKALEEALKKLLEEL	10.540763830215578	0.4043774942535645	82.11746978759766	0.737536609172821	11.501333236694336	27.768281936645508	19.307147979736328
spikerbd-binder-50-nr2-run-1_result_15	11	SNLCPFGEVFNATRFASVYAWNRKRISNCVADYSVLYNSASFSTFKCYGVSPTKLNDLCFTNVYADSFVIRGDEVRQIAPGQTGKIADYNYKLPDDFTGCVIAWNSNNLDSKVGGNYNYLYRLFRKSNLKPFERDISTEIYQAGSTPCNGVEGFNCYFPLQSYGFQPTNGVGYQPYRVVVLSFELLHAPATVC:LEGDLIKIITTGDGRKTLHITQEALDKLQELNNAIREALNALNKALEELS	17.109154550540254	0.19951519822194236	82.86933135986328	0.7397779822349548	11.46220588684082	27.660205841064453	19.248172760009766
spikerbd-binder-50-nr2-run-1_result_15	12	SNLCPFGEVFNATRFASVYAWNRKRISNCVADYSVLYNSASFSTFKCYGVSPTKLNDLCFTNVYADSFVIRGDEVRQIAPGQTGKIADYNYKLPDDFTGCVIAWNSNNLDSKVGGNYNYLYRLFRKSNLKPFERDISTEIYQAGSTPCNGVEGFNCYFPLQSYGFQPTNGVGYQPYRVVVLSFELLHAPATVC:MEGDKIKIDTTGDGVKTLSITQEALDALQQQNNELRNQLNALLNQLNSSL	17.047399504471922	0.21296406077367883	68.39958953857422	0.7382247447967529	11.8292818069458	28.189260482788086	18.83423614501953
spikerbd-binder-50-nr2-run-1_result_15	13	SNLCPFGEVFNATRFASVYAWNRKRISNCVADYSVLYNSASFSTFKCYGVSPTKLNDLCFTNVYADSFVIRGDEVRQIAPGQTGKIADYNYKLPDDFTGCVIAWNSNNLDSKVGGNYNYLYRLFRKSNLKPFERDISTEIYQAGSTPCNGVEGFNCYFPLQSYGFQPTNGVGYQPYRVVVLSFELLHAPATVC:MEGNMYKIITRGDGVKAPYYTQEALQALQDQYNTLLAQLKAAAQAAAEAS	8.420392503737665	0.5244027301111512	65.3605728149414	0.7361757159233093	11.745716094970703	27.825937271118164	18.431629180908203
spikerbd-binder-50-nr2-run-1_result_15	14	SNLCPFGEVFNATRFASVYAWNRKRISNCVADYSVLYNSASFSTFKCYGVSPTKLNDLCFTNVYADSFVIRGDEVRQIAPGQTGKIADYNYKLPDDFTGCVIAWNSNNLDSKVGGNYNYLYRLFRKSNLKPFERDISTEIYQAGSTPCNGVEGFNCYFPLQSYGFQPTNGVGYQPYRVVVLSFELLHAPATVC:LEGDLFKIITLGDGRKTYHYTQEYLEKLNEINNKINNLNNLLNTLNNLLN	16.226878909802416	0.2213989805866456	78.88395690917969	0.7402462959289551	11.497714042663574	27.763755798339844	19.2005615234375
spikerbd-binder-50-nr2-run-1_result_15	15	SNLCPFGEVFNATRFASVYAWNRKRISNCVADYSVLYNSASFSTFKCYGVSPTKLNDLCFTNVYADSFVIRGDEVRQIAPGQTGKIADYNYKLPDDFTGCVIAWNSNNLDSKVGGNYNYLYRLFRKSNLKPFERDISTEIYQAGSTPCNGVEGFNCYFPLQSYGFQPTNGVGYQPYRVVVLSFELLHAPATVC:LSGNDIKIITLGDGRKTLHITQAALDKLNELNDQLRNLQNQLQQLNNLLS	15.94658882851668	0.22595427234099474	85.3816909790039	0.7395895719528198	11.44127082824707	27.624208450317383	19.948076248168945
spikerbd-binder-50-nr2-run-1_result_15	16	SNLCPFGEVFNATRFASVYAWNRKRISNCVADYSVLYNSASFSTFKCYGVSPTKLNDLCFTNVYADSFVIRGDEVRQIAPGQTGKIADYNYKLPDDFTGCVIAWNSNNLDSKVGGNYNYLYRLFRKSNLKPFERDISTEIYQAGSTPCNGVEGFNCYFPLQSYGFQPTNGVGYQPYRVVVLSFELLHAPATVC:LDKDLYKIITTSDNVKTYHYTQEYLDELYKKRNEERKKLLEELLKKLEEL	11.973481654771351	0.3561732712954869	64.6112060546875	0.7369343638420105	11.711833000183105	27.87079620361328	20.238571166992188
spikerbd-binder-50-nr2-run-1_result_15	17	SNLCPFGEVFNATRFASVYAWNRKRISNCVADYSVLYNSASFSTFKCYGVSPTKLNDLCFTNVYADSFVIRGDEVRQIAPGQTGKIADYNYKLPDDFTGCVIAWNSNNLDSKVGGNYNYLYRLFRKSNLKPFERDISTEIYQAGSTPCNGVEGFNCYFPLQSYGFQPTNGVGYQPYRVVVLSFELLHAPATVC:LDENDIEIITTSDNVKTLHYTQEALDKIYELNDKLRKLLEELKKKLEELK	18.05450101077349	0.2246798080879019	75.19500732421875	0.7384974956512451	11.426342010498047	27.32902717590332	19.41016387939453
spikerbd-binder-50-nr2-run-1_result_15	18	SNLCPFGEVFNATRFASVYAWNRKRISNCVADYSVLYNSASFSTFKCYGVSPTKLNDLCFTNVYADSFVIRGDEVRQIAPGQTGKIADYNYKLPDDFTGCVIAWNSNNLDSKVGGNYNYLYRLFRKSNLKPFERDISTEIYQAGSTPCNGVEGFNCYFPLQSYGFQPTNGVGYQPYRVVVLSFELLHAPATVC:LENSLYEIITLSDNRKAYHYTQEYLDKLYELLNAQREALKKAEEEAKKAA	7.574271004596835	0.6315907933755011	64.8245620727539	0.7388358116149902	11.559646606445312	27.687026977539062	18.568492889404297
spikerbd-binder-50-nr2-run-1_result_15	19	SNLCPFGEVFNATRFASVYAWNRKRISNCVADYSVLYNSASFSTFKCYGVSPTKLNDLCFTNVYADSFVIRGDEVRQIAPGQTGKIADYNYKLPDDFTGCVIAWNSNNLDSKVGGNYNYLYRLFRKSNLKPFERDISTEIYQAGSTPCNGVEGFNCYFPLQSYGFQPTNGVGYQPYRVVVLSFELLHAPATVC:LSENLIEEITRDDNVKTLYYTQEALDKLYEERNKKRAEEKKKLEEELKKL	12.283562153954492	0.4998268908689073	64.4085464477539	0.737382709980011	11.656275749206543	27.505077362060547	19.497570037841797
spikerbd-binder-50-nr2-run-1_result_15	20	ENLCPFGEVFNATRFASVYAWNRKRISNCVADYSVLYNSASFSTFKCYGVSPTKLNDLCFTNVYADSFVIRGDEVRQIAPGQTGKIADYNYKLPDDFTGCVIAWNSNNLDSKVGGNYNYLYRLFRKSNLKPFERDISTEIYQAGSTPCNGVEGFNCYFPLQSYGFQPTNGVGYQPYRVVVLSFELLHAPATVC:LENDLIKEITTSDNVKTLHYTQEALDKLYELNNKLREELKKALEELKKLL	11.119610618349471	0.5392751078749575	65.3543472290039	0.7375778555870056	11.682458877563477	27.77587890625	20.54446029663086
spikerbd-binder-50-nr2-run-1_result_15	21	SNLCPFGEVFNATRFASVYAWNRKRISNCVADYSVLYNSASFSTFKCYGVSPTKLNDLCFTNVYADSFVIRGDEVRQIAPGQTGKIADYNYKLPDDFTGCVIAWNSNNLDSKVGGNYNYLYRLFRKSNLKPFERDISTEIYQAGSTPCNGVEGFNCYFPLQSYGFQPTNGVGYQPYRVVVLSFELLHAPATVC:LNDNLIEIITRSDNVKTLHYTQEALNKLQQLFNQALNELNQALQELLNSL	13.710353430571036	0.38662964337138894	63.59808349609375	0.7404341697692871	11.687311172485352	27.83865737915039	18.525588989257812
spikerbd-binder-50-nr2-run-1_result_15	22	SNLCPFGEVFNATRFASVYAWNRKRISNCVADYSVLYNSASFSTFKCYGVSPTKLNDLCFTNVYADSFVIRGDEVRQIAPGQTGKIADYNYKLPDDFTGCVIAWNSNNLDSKVGGNYNYLYRLFRKSNLKPFERDISTEIYQAGSTPCNGVEGFNCYFPLQSYGFQPTNGVGYQPYRVVVLSFELLHAPATVC:LDKDLIKTITTDDNVKTLSISQEALDKIIELNNKKRELEKLKQKLEELLK	19.513553298218778	0.24467346955830968	65.54267120361328	0.7377760410308838	11.650330543518066	27.575870513916016	19.151630401611328
spikerbd-binder-50-nr2-run-1_result_15	23	ENLCPFGEVFNATRFASVYAWNRKRISNCVADYSVLYNSASFSTFKCYGVSPTKLNDLCFTNVYADSFVIRGDEVRQIAPGQTGKIADYNYKLPDDFTGCVIAWNSNNLDSKVGGNYNYLYRLFRKSNLKPFERDISTEIYQAGSTPCNGVEGFNCYFPLQSYGFQPTNGVGYQPYRVVVLSFELLHAPATVC:LEEDLIEIITTSDNVKTLHITQEALDKLIEENNKLRAELQKALEELKNLL	9.530733422203825	0.4911980002175034	63.58027648925781	0.738193690776825	11.689862251281738	27.842247009277344	19.00921058654785
spikerbd-binder-50-nr2-run-1_result_15	24	SNLCPFGEVFNATRFASVYAWNRKRISNCVADYSVLYNSASFSTFKCYGVSPTKLNDLCFTNVYADSFVIRGDEVRQIAPGQTGKIADYNYKLPDDFTGCVIAWNSNNLDSKVGGNYNYLYRLFRKSNLKPFERDISTEIYQAGSTPCNGVEGFNCYFPLQSYGFQPTNGVGYQPYRVVVLSFELLHAPATVC:LEENLYEIITTSDNRKTYHYTQEYLDKLYELFDELRKKIEELKKLLEELK	7.2681345689371595	0.6152203641114194	64.6939697265625	0.7386201620101929	11.623664855957031	27.69453239440918	19.345245361328125
spikerbd-binder-50-nr2-run-1_result_15	25	SNLCPFGEVFNATRFASVYAWNRKRISNCVADYSVLYNSASFSTFKCYGVSPTKLNDLCFTNVYADSFVIRGDEVRQIAPGQTGKIADYNYKLPDDFTGCVIAWNSNNLDSKVGGNYNYLYRLFRKSNLKPFERDISTEIYQAGSTPCNGVEGFNCYFPLQSYGFQPTNGVGYQPYRVVVLSFELLHAPATVC:LDEDLIKIITRDDNVKTLHITQEALDEIIKLNNELRNKINALNQELKNLL	8.092935970191018	0.5703633556562583	66.53599548339844	0.7397959232330322	11.651814460754395	27.769105911254883	18.771930694580078
spikerbd-binder-50-nr2-run-1_result_15	26	SNLCPFGEVFNATRFASVYAWNRKRISNCVADYSVLYNSASFSTFKCYGVSPTKLNDLCFTNVYADSFVIRGDEVRQIAPGQTGKIADYNYKLPDDFTGCVIAWNSNNLDSKVGGNYNYLYRLFRKSNLKPFERDISTEIYQAGSTPCNGVEGFNCYFPLQSYGFQPTNGVGYQPYRVVVLSFELLHAPATVC:LSNDLYKTITTSDNIKTPYYTQEYLDKLQQLNNELRNALNQLNQALANAS	5.640874457390873	0.7288190622034059	63.39313888549805	0.7385796904563904	11.70895004272461	27.834571838378906	18.89156723022461
spikerbd-binder-50-nr2-run-1_result_15	27	SNLCPFGEVFNATRFASVYAWNRKRISNCVADYSVLYNSASFSTFKCYGVSPTKLNDLCFTNVYADSFVIRGDEVRQIAPGQTGKIADYNYKLPDDFTGCVIAWNSNNLDSKVGGNYNYLYRLFRKSNLKPFERDISTEIYQAGSTPCNGVEGFNCYFPLQSYGFQPTNGVGYQPYRVVVLSFELLHAPATVC:LNENLYKIITTSNNVKTYHYTQEYLNTLYDIRNAIRNALNNLQSLLESLN	11.125303428195052	0.4102448792748662	61.97443771362305	0.7404481768608093	11.63922119140625	27.8653621673584	19.158939361572266
spikerbd-binder-50-nr2-run-1_result_15	28	SNLCPFGEVFNATRFASVYAWNRKRISNCVADYSVLYNSASFSTFKCYGVSPTKLNDLCFTNVYADSFVIRGDEVRQIAPGQTGKIADYNYKLPDDFTGCVIAWNSNNLDSKVGGNYNYLYRLFRKSNLKPFERDISTEIYQAGSTPCNGVEGFNCYFPLQSYGFQPTNGVGYQPYRVVVLSFELLHAPATVC:LEKDLKKIITTSDNRKTLHYTQEYLDKLIEEENKKRKELEEELKKLEEEL	13.08717054239858	0.3713497505851883	71.0022964477539	0.7360377311706543	11.70997142791748	28.117387771606445	20.524187088012695
spikerbd-binder-50-nr2-run-1_result_15	29	ENLCPFGEVFNATRFASVYAWNRKRISNCVADYSVLYNSASFSTFKCYGVSPTKLNDLCFTNVYADSFVIRGDEVRQIAPGQTGKIADYNYKLPDDFTGCVIAWNSNNLDSKVGGNYNYLYRLFRKSNLKPFERDISTEIYQAGSTPCNGVEGFNCYFPLQSYGFQPTNGVGYQPYRVVVLSFELLHAPATVC:LSEDLIKIITRSDNVKTLYITQEALDKLYELRNELRKKLKELQELLEKLK	16.424323509522797	0.29442482250680585	66.89636993408203	0.7361575365066528	11.628907203674316	27.59491729736328	20.12738037109375
spikerbd-binder-50-nr2-run-1_result_15	30	ENLCPFGEVFNATRFASVYAWNRKRISNCVADYSVLYNSASFSTFKCYGVSPTKLNDLCFTNVYADSFVIRGDEVRQIAPGQTGKIADYNYKLPDDFTGCVIAWNSNNLDSKVGGNYNYLYRLFRKSNLKPFERDISTEIYQAGSTPCNGVEGFNCYFPLQSYGFQPTNGVGYQPYRVVVLSFELLHAPATVC:LSSDLIKIITTDDNRKTLYYTQEALDKIQALNNAIRNAINNLNNLLNNLN	15.335052803107407	0.37968482589386426	61.483154296875	0.741184651851654	11.525603294372559	27.345439910888672	17.696941375732422
spikerbd-binder-50-nr2-run-1_result_15	31	SNLCPFGEVFNATRFASVYAWNRKRISNCVADYSVLYNSASFSTFKCYGVSPTKLNDLCFTNVYADSFVIRGDEVRQIAPGQTGKIADYNYKLPDDFTGCVIAWNSNNLDSKVGGNYNYLYRLFRKSNLKPFERDISTEIYQAGSTPCNGVEGFNCYFPLQSYGFQPTNGVGYQPYRVVVLSFELLHAPATVC:LDDDLIKIDTTSDNVKTLSISQEALDKIIELNNELREKLKKLQELLEQLR	16.45839959595172	0.299970272413124	69.89508819580078	0.7369897365570068	11.685579299926758	27.889230728149414	19.989564895629883
spikerbd-binder-50-nr2-run-1_result_15	32	SNLCPFGEVFNATRFASVYAWNRKRISNCVADYSVLYNSASFSTFKCYGVSPTKLNDLCFTNVYADSFVIRGDEVRQIAPGQTGKIADYNYKLPDDFTGCVIAWNSNNLDSKVGGNYNYLYRLFRKSNLKPFERDISTEIYQAGSTPCNGVEGFNCYFPLQSYGFQPTNGVGYQPYRVVVLSFELLHAPATVC:LSSSLIKTDTTSDNIKTLSISQEALDQLQAAFNAALAAAQAALTALANAL	10.626433561522804	0.4180697989436766	67.2876968383789	0.7346985340118408	11.841777801513672	28.162431716918945	17.265552520751953
spikerbd-binder-50-nr2-run-1_result_15	33	ENLCPFGEVFNATRFASVYAWNRKRISNCVADYSVLYNSASFSTFKCYGVSPTKLNDLCFTNVYADSFVIRGDEVRQIAPGQTGKIADYNYKLPDDFTGCVIAWNSNNLDSKVGGNYNYLYRLFRKSNLKPFERDISTEIYQAGSTPCNGVEGFNCYFPLQSYGFQPTNGVGYQPYRVVVLSFELLHAPATVC:LDDDLLKIITLDDNRKALHITQEALQKLEELNNKLRELKKKLEEELKALQ	10.653221673962948	0.4348588301315135	67.5049819946289	0.7367403507232666	11.830467224121094	28.206398010253906	19.740514755249023
spikerbd-binder-50-nr2-run-1_result_15	34	SNLCPFGEVFNATRFASVYAWNRKRISNCVADYSVLYNSASFSTFKCYGVSPTKLNDLCFTNVYADSFVIRGDEVRQIAPGQTGKIADYNYKLPDDFTGCVIAWNSNNLDSKVGGNYNYLYRLFRKSNLKPFERDISTEIYQAGSTPCNGVEGFNCYFPLQSYGFQPTNGVGYQPYRVVVLSFELLHAPATVC:LEDDLYKIDTTSDNVKTYSYSQEYLDKLIEENNKLREELEKALQELADLL	7.768857018154973	0.6360776354836218	65.78121948242188	0.7373385429382324	11.718494415283203	27.791452407836914	18.984256744384766
spikerbd-binder-50-nr2-run-1_result_15	35	ENLCPFGEVFNATRFASVYAWNRKRISNCVADYSVLYNSASFSTFKCYGVSPTKLNDLCFTNVYADSFVIRGDEVRQIAPGQTGKIADYNYKLPDDFTGCVIAWNSNNLDSKVGGNYNYLYRLFRKSNLKPFERDISTEIYQAGSTPCNGVEGFNCYFPLQSYGFQPTNGVGYQPYRVVVLSFELLHAPATVC:LDNDLYKIITTSNNVKTYSYTQEYLDQLNTLNNQQRQAQLQALQQQLQQQ	10.521717013586263	0.636430977740247	56.35752868652344	0.7390400171279907	11.559496879577637	27.562175750732422	18.882816314697266
spikerbd-binder-50-nr2-run-1_result_15	36	SNLCPFGEVFNATRFASVYAWNRKRISNCVADYSVLYNSASFSTFKCYGVSPTKLNDLCFTNVYADSFVIRGDEVRQIAPGQTGKIADYNYKLPDDFTGCVIAWNSNNLDSKVGGNYNYLYRLFRKSNLKPFERDISTEIYQAGSTPCNGVEGFNCYFPLQSYGFQPTNGVGYQPYRVVVLSFELLHAPATVC:LDKDLIKIITTSDNVKTLHITQEALDKLYDIFNALREKLEALKKALEEAA	9.406653222296601	0.49088153411364216	66.4615478515625	0.7385038137435913	11.738306999206543	28.03925323486328	20.731735229492188
spikerbd-binder-50-nr2-run-1_result_15	37	SNLCPFGEVFNATRFASVYAWNRKRISNCVADYSVLYNSASFSTFKCYGVSPTKLNDLCFTNVYADSFVIRGDEVRQIAPGQTGKIADYNYKLPDDFTGCVIAWNSNNLDSKVGGNYNYLYRLFRKSNLKPFERDISTEIYQAGSTPCNGVEGFNCYFPLQSYGFQPTNGVGYQPYRVVVLSFELLHAPATVC:LENDLLKIITRSDNVKTLYITQEALNKIIEINNEKRKKLEEELKKLLEEL	9.25395524031027	0.5050119239778063	60.55400848388672	0.7387473583221436	11.624969482421875	27.637447357177734	19.08892059326172
spikerbd-binder-50-nr2-run-1_result_15	38	SNLCPFGEVFNATRFASVYAWNRKRISNCVADYSVLYNSASFSTFKCYGVSPTKLNDLCFTNVYADSFVIRGDEVRQIAPGQTGKIADYNYKLPDDFTGCVIAWNSNNLDSKVGGNYNYLYRLFRKSNLKPFERDISTEIYQAGSTPCNGVEGFNCYFPLQSYGFQPTNGVGYQPYRVVVLSFELLHAPATVC:LENDLIKIDTTSDNVKTLSITQEALDKLQELNNELRKLEQLKAELEALLQ	11.86100323681777	0.3873579551709812	66.62035369873047	0.7380378246307373	11.811097145080566	28.15348243713379	19.341007232666016
spikerbd-binder-50-nr2-run-1_result_15	39	SNLCPFGEVFNATRFASVYAWNRKRISNCVADYSVLYNSASFSTFKCYGVSPTKLNDLCFTNVYADSFVIRGDEVRQIAPGQTGKIADYNYKLPDDFTGCVIAWNSNNLDSKVGGNYNYLYRLFRKSNLKPFERDISTEIYQAGSTPCNGVEGFNCYFPLQSYGFQPTNGVGYQPYRVVVLSFELLHAPATVC:LDEDLIETITTSDNVKTLHISQEALQKLEEIRNKLRELLKELQKKLEELK	8.717757455453487	0.5448544743086844	67.50041961669922	0.7384172677993774	11.68198013305664	27.81342887878418	20.537395477294922
spikerbd-binder-50-nr2-run-1_result_15	40	ENLCPFGEVFNATRFASVYAWNRKRISNCVADYSVLYNSASFSTFKCYGVSPTKLNDLCFTNVYADSFVIRGDEVRQIAPGQTGKIADYNYKLPDDFTGCVIAWNSNNLDSKVGGNYNYLYRLFRKSNLKPFERDISTEIYQAGSTPCNGVEGFNCYFPLQSYGFQPTNGVGYQPYRVVVLSFELLHAPATVC:LDDDLLKIITTSDNVKTLYITQEALNKINEINNAIRQALQALQELLQQLQ	8.208826796781917	0.5637320640395286	64.96533203125	0.7394325733184814	11.628717422485352	27.790956497192383	18.647872924804688
spikerbd-binder-50-nr2-run-1_result_15	41	ENLCPFGEVFNATRFASVYAWNRKRISNCVADYSVLYNSASFSTFKCYGVSPTKLNDLCFTNVYADSFVIRGDEVRQIAPGQTGKIADYNYKLPDDFTGCVIAWNSNNLDSKVGGNYNYLYRLFRKSNLKPFERDISTEIYQAGSTPCNGVEGFNCYFPLQSYGFQPTNGVGYQPYRVVVLSFELLHAPATVC:LEKDLAKEITLDDNRKALYYTQEYLDKLYELRNKKREELKKKLEELKKSL	8.202666335034504	0.581708832238202	65.27327728271484	0.7371999025344849	11.525075912475586	27.39977264404297	17.330223083496094
spikerbd-binder-50-nr2-run-1_result_15	42	SNLCPFGEVFNATRFASVYAWNRKRISNCVADYSVLYNSASFSTFKCYGVSPTKLNDLCFTNVYADSFVIRGDEVRQIAPGQTGKIADYNYKLPDDFTGCVIAWNSNNLDSKVGGNYNYLYRLFRKSNLKPFERDISTEIYQAGSTPCNGVEGFNCYFPLQSYGFQPTNGVGYQPYRVVVLSFELLHAPATVC:LENNLIKIITRSDNTKTLHITQEALNKLYEINNELRNLLNKLKELLKQLQ	6.613461817479716	0.6499328751004244	64.02955627441406	0.7401525974273682	11.614245414733887	27.733402252197266	20.402488708496094
spikerbd-binder-50-nr2-run-1_result_15	43	SNLCPFGEVFNATRFASVYAWNRKRISNCVADYSVLYNSASFSTFKCYGVSPTKLNDLCFTNVYADSFVIRGDEVRQIAPGQTGKIADYNYKLPDDFTGCVIAWNSNNLDSKVGGNYNYLYRLFRKSNLKPFERDISTEIYQAGSTPCNGVEGFNCYFPLQSYGFQPTNGVGYQPYRVVVLSFELLHAPATVC:LSNNLITTITTSDNVKTLHITQEALNQLQALNNALTAALNALAEALKSLS	20.354971304729276	0.23254422550172318	66.09166717529297	0.740534245967865	11.717305183410645	27.906475067138672	18.33588981628418
spikerbd-binder-50-nr2-run-1_result_15	44	ENLCPFGEVFNATRFASVYAWNRKRISNCVADYSVLYNSASFSTFKCYGVSPTKLNDLCFTNVYADSFVIRGDEVRQIAPGQTGKIADYNYKLPDDFTGCVIAWNSNNLDSKVGGNYNYLYRLFRKSNLKPFERDISTEIYQAGSTPCNGVEGFNCYFPLQSYGFQPTNGVGYQPYRVVVLSFELLHAPATVC:LEDSLIEIITTSNNVKTLHITQEALNKIYEINNENRKKLLEELKALLESL	14.259276525673972	0.3493415224829176	58.76265335083008	0.7386164665222168	11.745553970336914	28.20017433166504	19.414369583129883
spikerbd-binder-50-nr2-run-1_result_15	45	SNLCPFGEVFNATRFASVYAWNRKRISNCVADYSVLYNSASFSTFKCYGVSPTKLNDLCFTNVYADSFVIRGDEVRQIAPGQTGKIADYNYKLPDDFTGCVIAWNSNNLDSKVGGNYNYLYRLFRKSNLKPFERDISTEIYQAGSTPCNGVEGFNCYFPLQSYGFQPTNGVGYQPYRVVVLSFELLHAPATVC:LDENLYEIITTDDNVKTLSISQEALNAEIAARNAAAAAAAAAAAAAAAAA	10.629747021860883	0.4812564344923962	64.36424255371094	0.7262600660324097	11.866475105285645	27.799049377441406	18.446636199951172
spikerbd-binder-50-nr2-run-1_result_15	46	SNLCPFGEVFNATRFASVYAWNRKRISNCVADYSVLYNSASFSTFKCYGVSPTKLNDLCFTNVYADSFVIRGDEVRQIAPGQTGKIADYNYKLPDDFTGCVIAWNSNNLDSKVGGNYNYLYRLFRKSNLKPFERDISTEIYQAGSTPCNGVEGFNCYFPLQSYGFQPTNGVGYQPYRVVVLSFELLHAPATVC:LENDKYKIITTSDNVKTYHYTQEYLDELYKKRDELREKLKKLKKELEELL	19.2496558237145	0.2617323275499877	75.10652923583984	0.7371930480003357	11.464754104614258	27.432031631469727	17.740493774414062
spikerbd-binder-50-nr2-run-1_result_15	47	SNLCPFGEVFNATRFASVYAWNRKRISNCVADYSVLYNSASFSTFKCYGVSPTKLNDLCFTNVYADSFVIRGDEVRQIAPGQTGKIADYNYKLPDDFTGCVIAWNSNNLDSKVGGNYNYLYRLFRKSNLKPFERDISTEIYQAGSTPCNGVEGFNCYFPLQSYGFQPTNGVGYQPYRVVVLSFELLHAPATVC:LDKDLIKIITTSDNVKTLHITQEALDKIQALADAARQAALDALQALLASL	8.300462167948812	0.5655397323268533	64.0367202758789	0.7376416921615601	11.726953506469727	27.879487991333008	18.804811477661133
spikerbd-binder-50-nr2-run-1_result_15	48	SNLCPFGEVFNATRFASVYAWNRKRISNCVADYSVLYNSASFSTFKCYGVSPTKLNDLCFTNVYADSFVIRGDEVRQIAPGQTGKIADYNYKLPDDFTGCVIAWNSNNLDSKVGGNYNYLYRLFRKSNLKPFERDISTEIYQAGSTPCNGVEGFNCYFPLQSYGFQPTNGVGYQPYRVVVLSFELLHAPATVC:LNDDLIKIITTSDNRKTLSISQEALNALYEQYNALRAALNAALNALKSSL	11.91703709335752	0.33361852105513584	64.33391571044922	0.7368377447128296	11.767609596252441	28.09516143798828	17.453506469726562
spikerbd-binder-50-nr2-run-1_result_15	49	ENLCPFGEVFNATRFASVYAWNRKRISNCVADYSVLYNSASFSTFKCYGVSPTKLNDLCFTNVYADSFVIRGDEVRQIAPGQTGKIADYNYKLPDDFTGCVIAWNSNNLDSKVGGNYNYLYRLFRKSNLKPFERDISTEIYQAGSTPCNGVEGFNCYFPLQSYGFQPTNGVGYQPYRVVVLSFELLHAPATVC:LEKDLKKIITTSNNVKTYHYTQEYLDALYKKKEEERKKLEEEQKKLLEEL	14.441160670120857	0.4789273940209761	67.40196228027344	0.7372652888298035	11.65027904510498	27.826744079589844	19.2404842376709
spikerbd-binder-50-nr2-run-1_result_15	50	SNLCPFGEVFNATRFASVYAWNRKRISNCVADYSVLYNSASFSTFKCYGVSPTKLNDLCFTNVYADSFVIRGDEVRQIAPGQTGKIADYNYKLPDDFTGCVIAWNSNNLDSKVGGNYNYLYRLFRKSNLKPFERDISTEIYQAGSTPCNGVEGFNCYFPLQSYGFQPTNGVGYQPYRVVVLSFELLHAPATVC:LDEDLAKIITRDDNTKTLHYTQEYLDKLYALRNELREKLKKLEEKLKELL	9.153652938087971	0.4725374769124263	65.14077758789062	0.7381319403648376	11.734197616577148	27.993356704711914	21.183616638183594
spikerbd-binder-50-nr2-run-1_result_15	51	SNLCPFGEVFNATRFASVYAWNRKRISNCVADYSVLYNSASFSTFKCYGVSPTKLNDLCFTNVYADSFVIRGDEVRQIAPGQTGKIADYNYKLPDDFTGCVIAWNSNNLDSKVGGNYNYLYRLFRKSNLKPFERDISTEIYQAGSTPCNGVEGFNCYFPLQSYGFQPTNGVGYQPYRVVVLSFELLHAPATVC:LEDDLYKIITLSDNRKAYHYTQEYLDKLYELNEKLREELKKLKEELEKLK	14.806509341008494	0.27647702916197797	73.53863525390625	0.7368631362915039	11.524312019348145	27.64179229736328	20.35929298400879
spikerbd-binder-50-nr2-run-1_result_15	52	SNLCPFGEVFNATRFASVYAWNRKRISNCVADYSVLYNSASFSTFKCYGVSPTKLNDLCFTNVYADSFVIRGDEVRQIAPGQTGKIADYNYKLPDDFTGCVIAWNSNNLDSKVGGNYNYLYRLFRKSNLKPFERDISTEIYQAGSTPCNGVEGFNCYFPLQSYGFQPTNGVGYQPYRVVVLSFELLHAPATVC:LDDDLIEIITTSDNVKTLHYTQEALDKLNEEANKAREAAAAAAAAAAAAS	11.890744850090949	0.35871870237275216	62.163124084472656	0.7362205982208252	11.728967666625977	27.572410583496094	17.23402214050293
spikerbd-binder-50-nr2-run-1_result_15	53	SNLCPFGEVFNATRFASVYAWNRKRISNCVADYSVLYNSASFSTFKCYGVSPTKLNDLCFTNVYADSFVIRGDEVRQIAPGQTGKIADYNYKLPDDFTGCVIAWNSNNLDSKVGGNYNYLYRLFRKSNLKPFERDISTEIYQAGSTPCNGVEGFNCYFPLQSYGFQPTNGVGYQPYRVVVLSFELLHAPATVC:LDDKDIEIITRSDNTKTLYITQEALNKLYELRNEEREKKLKEELEALLKS	18.58836051318557	0.2730720871308474	77.39472198486328	0.7372286319732666	11.493876457214355	27.548276901245117	19.271440505981445
spikerbd-binder-50-nr2-run-1_result_15	54	SNLCPFGEVFNATRFASVYAWNRKRISNCVADYSVLYNSASFSTFKCYGVSPTKLNDLCFTNVYADSFVIRGDEVRQIAPGQTGKIADYNYKLPDDFTGCVIAWNSNNLDSKVGGNYNYLYRLFRKSNLKPFERDISTEIYQAGSTPCNGVEGFNCYFPLQSYGFQPTNGVGYQPYRVVVLSFELLHAPATVC:LDKDLLKTETLSDNRKALSISQEALDKLQQINNAIRQALNNLNTLLNNLL	18.431056890987268	0.28449476694569054	71.21231079101562	0.7389336228370667	11.573587417602539	27.706045150756836	19.6376895904541
spikerbd-binder-50-nr2-run-1_result_15	55	ENLCPFGEVFNATRFASVYAWNRKRISNCVADYSVLYNSASFSTFKCYGVSPTKLNDLCFTNVYADSFVIRGDEVRQIAPGQTGKIADYNYKLPDDFTGCVIAWNSNNLDSKVGGNYNYLYRLFRKSNLKPFERDISTEIYQAGSTPCNGVEGFNCYFPLQSYGFQPTNGVGYQPYRVVVLSFELLHAPATVC:LDDDLITIDTLSDNRKTLSISQEALDKIIQQRNELRQKLQEALQNLLNSL	11.651247096152316	0.3716865709677132	63.49289321899414	0.7368800640106201	11.749500274658203	27.9132022857666	18.114410400390625
spikerbd-binder-50-nr2-run-1_result_15	56	ENLCPFGEVFNATRFASVYAWNRKRISNCVADYSVLYNSASFSTFKCYGVSPTKLNDLCFTNVYADSFVIRGDEVRQIAPGQTGKIADYNYKLPDDFTGCVIAWNSNNLDSKVGGNYNYLYRLFRKSNLKPFERDISTEIYQAGSTPCNGVEGFNCYFPLQSYGFQPTNGVGYQPYRVVVLSFELLHAPATVC:LENDKKKIITLDDNRKALHYTQEYLDELEARREKERQELQKKLEELLKAL	19.149559564532638	0.22880604068252577	72.05216217041016	0.7366857528686523	11.385106086730957	27.203641891479492	17.777353286743164
spikerbd-binder-50-nr2-run-1_result_15	57	SNLCPFGEVFNATRFASVYAWNRKRISNCVADYSVLYNSASFSTFKCYGVSPTKLNDLCFTNVYADSFVIRGDEVRQIAPGQTGKIADYNYKLPDDFTGCVIAWNSNNLDSKVGGNYNYLYRLFRKSNLKPFERDISTEIYQAGSTPCNGVEGFNCYFPLQSYGFQPTNGVGYQPYRVVVLSFELLHAPATVC:LEDDLIKIITTSDNVKTLSISQEALDALYEEKDKERKKKLEELKKALEEL	9.884385038610453	0.5021132289115218	63.48819351196289	0.7371833920478821	11.784692764282227	28.081541061401367	19.455406188964844
spikerbd-binder-50-nr2-run-1_result_15	58	SNLCPFGEVFNATRFASVYAWNRKRISNCVADYSVLYNSASFSTFKCYGVSPTKLNDLCFTNVYADSFVIRGDEVRQIAPGQTGKIADYNYKLPDDFTGCVIAWNSNNLDSKVGGNYNYLYRLFRKSNLKPFERDISTEIYQAGSTPCNGVEGFNCYFPLQSYGFQPTNGVGYQPYRVVVLSFELLHAPATVC:LSENLIEIITTSDNVKTLHYTQEALDKLYELRNKLRDLLNKLKELKEKLL	9.402639131666554	0.548177206669069	61.838191986083984	0.7383987903594971	11.756128311157227	27.915937423706055	19.56560707092285
spikerbd-binder-50-nr2-run-1_result_15	59	ENLCPFGEVFNATRFASVYAWNRKRISNCVADYSVLYNSASFSTFKCYGVSPTKLNDLCFTNVYADSFVIRGDEVRQIAPGQTGKIADYNYKLPDDFTGCVIAWNSNNLDSKVGGNYNYLYRLFRKSNLKPFERDISTEIYQAGSTPCNGVEGFNCYFPLQSYGFQPTNGVGYQPYRVVVLSFELLHAPATVC:LDSDLYKIITTSDNIKTYHYTQEYLDKLYDIFNELRNKLNNLKKELENLL	11.773863980270326	0.5001790814948361	64.66984558105469	0.739822506904602	11.675918579101562	27.933385848999023	18.609811782836914
spikerbd-binder-50-nr2-run-1_result_15	60	SNLCPFGEVFNATRFASVYAWNRKRISNCVADYSVLYNSASFSTFKCYGVSPTKLNDLCFTNVYADSFVIRGDEVRQIAPGQTGKIADYNYKLPDDFTGCVIAWNSNNLDSKVGGNYNYLYRLFRKSNLKPFERDISTEIYQAGSTPCNGVEGFNCYFPLQSYGFQPTNGVGYQPYRVVVLSFELLHAPATVC:LEDDLIKEITTSDNVKTLYISQEALDKIIKLNNELRNKLLQALNELLNNL	18.217426875735583	0.23171515246223928	70.09722900390625	0.7381874322891235	11.663418769836426	28.147926330566406	19.00775146484375
spikerbd-binder-50-nr2-run-1_result_15	61	SNLCPFGEVFNATRFASVYAWNRKRISNCVADYSVLYNSASFSTFKCYGVSPTKLNDLCFTNVYADSFVIRGDEVRQIAPGQTGKIADYNYKLPDDFTGCVIAWNSNNLDSKVGGNYNYLYRLFRKSNLKPFERDISTEIYQAGSTPCNGVEGFNCYFPLQSYGFQPTNGVGYQPYRVVVLSFELLHAPATVC:LSDDLLKIITTSDNRKALSISQEALDKIIELNNKLRKEIENALKELEEKL	13.99733961104477	0.3453591649655661	73.35453796386719	0.7385547161102295	11.674626350402832	28.0557861328125	18.898962020874023
spikerbd-binder-50-nr2-run-1_result_15	62	ENLCPFGEVFNATRFASVYAWNRKRISNCVADYSVLYNSASFSTFKCYGVSPTKLNDLCFTNVYADSFVIRGDEVRQIAPGQTGKIADYNYKLPDDFTGCVIAWNSNNLDSKVGGNYNYLYRLFRKSNLKPFERDISTEIYQAGSTPCNGVEGFNCYFPLQSYGFQPTNGVGYQPYRVVVLSFELLHAPATVC:LDENLIKIITTSDNRKTLYITQEALDKIYELNDELRKLKEELEKLAKELE	19.223615267366455	0.2485144020551795	79.56472778320312	0.737827718257904	11.416810989379883	27.35986328125	19.686227798461914
spikerbd-binder-50-nr2-run-1_result_15	63	SNLCPFGEVFNATRFASVYAWNRKRISNCVADYSVLYNSASFSTFKCYGVSPTKLNDLCFTNVYADSFVIRGDEVRQIAPGQTGKIADYNYKLPDDFTGCVIAWNSNNLDSKVGGNYNYLYRLFRKSNLKPFERDISTEIYQAGSTPCNGVEGFNCYFPLQSYGFQPTNGVGYQPYRVVVLSFELLHAPATVC:LSENLIKIITTSDNRKTLYITQEALDKIIEINNKLRNLINNLNTLLNNLN	14.42646089783171	0.4111486463112235	64.6253433227539	0.740995466709137	11.545889854431152	27.533552169799805	18.033931732177734
spikerbd-binder-50-nr2-run-1_result_15	64	ENLCPFGEVFNATRFASVYAWNRKRISNCVADYSVLYNSASFSTFKCYGVSPTKLNDLCFTNVYADSFVIRGDEVRQIAPGQTGKIADYNYKLPDDFTGCVIAWNSNNLDSKVGGNYNYLYRLFRKSNLKPFERDISTEIYQAGSTPCNGVEGFNCYFPLQSYGFQPTNGVGYQPYRVVVLSFELLHAPATVC:LSDNLATIITTSDNVKTLYYTQEYLNTLYQLQDALRQLQQLLEELEKLLS	13.634617813587056	0.4862579147098042	60.776405334472656	0.738083004951477	11.619050979614258	27.529218673706055	17.76532745361328
spikerbd-binder-50-nr2-run-1_result_15	65	SNLCPFGEVFNATRFASVYAWNRKRISNCVADYSVLYNSASFSTFKCYGVSPTKLNDLCFTNVYADSFVIRGDEVRQIAPGQTGKIADYNYKLPDDFTGCVIAWNSNNLDSKVGGNYNYLYRLFRKSNLKPFERDISTEIYQAGSTPCNGVEGFNCYFPLQSYGFQPTNGVGYQPYRVVVLSFELLHAPATVC:LSDNLIETITRSDNTKTLHITQEALDQLYAEREKQRNELLKKLEELLKAL	16.581559769337975	0.21368946508387346	67.5238265991211	0.7373424768447876	11.774530410766602	28.060558319091797	20.515323638916016
spikerbd-binder-50-nr2-run-1_result_15	66	ENLCPFGEVFNATRFASVYAWNRKRISNCVADYSVLYNSASFSTFKCYGVSPTKLNDLCFTNVYADSFVIRGDEVRQIAPGQTGKIADYNYKLPDDFTGCVIAWNSNNLDSKVGGNYNYLYRLFRKSNLKPFERDISTEIYQAGSTPCNGVEGFNCYFPLQSYGFQPTNGVGYQPYRVVVLSFELLHAPATVC:LDENLKEIITLDDNRKALHYTQEYLDKLYEQQNKERQELLAALEALKKAL	12.003799944438576	0.3767021122655896	75.86073303222656	0.7376253604888916	11.510029792785645	27.70152473449707	19.647838592529297
spikerbd-binder-50-nr2-run-1_result_15	67	SNLCPFGEVFNATRFASVYAWNRKRISNCVADYSVLYNSASFSTFKCYGVSPTKLNDLCFTNVYADSFVIRGDEVRQIAPGQTGKIADYNYKLPDDFTGCVIAWNSNNLDSKVGGNYNYLYRLFRKSNLKPFERDISTEIYQAGSTPCNGVEGFNCYFPLQSYGFQPTNGVGYQPYRVVVLSFELLHAPATVC:LNDNLAKTITLDDNRKALHYTQEYLDALQAINDAKRELEKLKKKLEELLS	14.259688614815031	0.5146444446925957	71.121826171875	0.7392863631248474	11.45792293548584	27.151500701904297	18.971128463745117
spikerbd-binder-50-nr2-run-1_result_15	68	ENLCPFGEVFNATRFASVYAWNRKRISNCVADYSVLYNSASFSTFKCYGVSPTKLNDLCFTNVYADSFVIRGDEVRQIAPGQTGKIADYNYKLPDDFTGCVIAWNSNNLDSKVGGNYNYLYRLFRKSNLKPFERDISTEIYQAGSTPCNGVEGFNCYFPLQSYGFQPTNGVGYQPYRVVVLSFELLHAPATVC:LDKDLKKIITRDDNVKTLYYTQEYLDKLYAEEEAKRAEEEKAKKAAAEAA	7.200145091924089	0.6054704941841201	64.20024871826172	0.7359853386878967	11.706781387329102	27.898178100585938	19.598989486694336
spikerbd-binder-50-nr2-run-1_result_15	69	SNLCPFGEVFNATRFASVYAWNRKRISNCVADYSVLYNSASFSTFKCYGVSPTKLNDLCFTNVYADSFVIRGDEVRQIAPGQTGKIADYNYKLPDDFTGCVIAWNSNNLDSKVGGNYNYLYRLFRKSNLKPFERDISTEIYQAGSTPCNGVEGFNCYFPLQSYGFQPTNGVGYQPYRVVVLSFELLHAPATVC:LAADNIKIITTSDNVKTLYITQEALDALYAERNKLREALQKAQQLLQQLQ	18.024180904553315	0.19452926650086017	77.80078125	0.7378154993057251	11.458646774291992	27.54164695739746	19.541187286376953
spikerbd-binder-50-nr2-run-1_result_15	70	SNLCPFGEVFNATRFASVYAWNRKRISNCVADYSVLYNSASFSTFKCYGVSPTKLNDLCFTNVYADSFVIRGDEVRQIAPGQTGKIADYNYKLPDDFTGCVIAWNSNNLDSKVGGNYNYLYRLFRKSNLKPFERDISTEIYQAGSTPCNGVEGFNCYFPLQSYGFQPTNGVGYQPYRVVVLSFELLHAPATVC:LDNDLIKTITTSDNRKTLHITQAALDALNALNNALNALKNALNELAALLS	17.148503737795945	0.3467455607192727	64.35283660888672	0.7407583594322205	11.68062973022461	27.805801391601562	17.515403747558594
spikerbd-binder-50-nr2-run-1_result_15	71	SNLCPFGEVFNATRFASVYAWNRKRISNCVADYSVLYNSASFSTFKCYGVSPTKLNDLCFTNVYADSFVIRGDEVRQIAPGQTGKIADYNYKLPDDFTGCVIAWNSNNLDSKVGGNYNYLYRLFRKSNLKPFERDISTEIYQAGSTPCNGVEGFNCYFPLQSYGFQPTNGVGYQPYRVVVLSFELLHAPATVC:LENDLLKIDTTSDNVKTLSISQEALDQLYQQFNQLQQALQQALQQLQQSL	8.239018256344012	0.5599100677148329	67.48394012451172	0.7383792400360107	11.698219299316406	27.97774887084961	19.803356170654297
spikerbd-binder-50-nr2-run-1_result_15	72	SNLCPFGEVFNATRFASVYAWNRKRISNCVADYSVLYNSASFSTFKCYGVSPTKLNDLCFTNVYADSFVIRGDEVRQIAPGQTGKIADYNYKLPDDFTGCVIAWNSNNLDSKVGGNYNYLYRLFRKSNLKPFERDISTEIYQAGSTPCNGVEGFNCYFPLQSYGFQPTNGVGYQPYRVVVLSFELLHAPATVC:LSENLIEIITTSDNRKTLYISQEALDALQAAANAAAAAAAQAALEAAAAA	11.259317963857669	0.44770996248285144	69.31546020507812	0.7347192764282227	11.572501182556152	27.49135971069336	14.78883171081543
spikerbd-binder-50-nr2-run-1_result_15	73	SNLCPFGEVFNATRFASVYAWNRKRISNCVADYSVLYNSASFSTFKCYGVSPTKLNDLCFTNVYADSFVIRGDEVRQIAPGQTGKIADYNYKLPDDFTGCVIAWNSNNLDSKVGGNYNYLYRLFRKSNLKPFERDISTEIYQAGSTPCNGVEGFNCYFPLQSYGFQPTNGVGYQPYRVVVLSFELLHAPATVC:LENDLIKEITRDDNVKTLYYTQEALDKLNELNNALRNALNLAKELANLLS	13.85306163138211	0.5190596707765417	59.78791046142578	0.7396577000617981	11.7015962600708	27.711280822753906	17.922536849975586
spikerbd-binder-50-nr2-run-1_result_15	74	SNLCPFGEVFNATRFASVYAWNRKRISNCVADYSVLYNSASFSTFKCYGVSPTKLNDLCFTNVYADSFVIRGDEVRQIAPGQTGKIADYNYKLPDDFTGCVIAWNSNNLDSKVGGNYNYLYRLFRKSNLKPFERDISTEIYQAGSTPCNGVEGFNCYFPLQSYGFQPTNGVGYQPYRVVVLSFELLHAPATVC:LSSSLIKTITRDDNTKTLYYTQEALNKLYELNNKLREELEKKLKELLEAL	10.85760284392359	0.5219430023963015	62.08670425415039	0.7376421093940735	11.811941146850586	27.969892501831055	19.184978485107422
spikerbd-binder-50-nr2-run-1_result_15	75	ENLCPFGEVFNATRFASVYAWNRKRISNCVADYSVLYNSASFSTFKCYGVSPTKLNDLCFTNVYADSFVIRGDEVRQIAPGQTGKIADYNYKLPDDFTGCVIAWNSNNLDSKVGGNYNYLYRLFRKSNLKPFERDISTEIYQAGSTPCNGVEGFNCYFPLQSYGFQPTNGVGYQPYRVVVLSFELLHAPATVC:LEKDLIKIITTSDNVKTLHITQEALDKLIEERNKLREELKKKLEELEKAL	14.40787383495273	0.27823808580767045	65.76457977294922	0.7358813881874084	11.770026206970215	28.102113723754883	19.526935577392578
spikerbd-binder-50-nr2-run-1_result_15	76	SNLCPFGEVFNATRFASVYAWNRKRISNCVADYSVLYNSASFSTFKCYGVSPTKLNDLCFTNVYADSFVIRGDEVRQIAPGQTGKIADYNYKLPDDFTGCVIAWNSNNLDSKVGGNYNYLYRLFRKSNLKPFERDISTEIYQAGSTPCNGVEGFNCYFPLQSYGFQPTNGVGYQPYRVVVLSFELLHAPATVC:LEEDLYEIITTSDNVKTYHYTQEYLDKLYELQNELRKKLEELKKLLEELS	10.980405315605307	0.39144007480179255	65.21395111083984	0.7377334237098694	11.719223022460938	27.95050811767578	20.93625831604004
spikerbd-binder-50-nr2-run-1_result_15	77	ENLCPFGEVFNATRFASVYAWNRKRISNCVADYSVLYNSASFSTFKCYGVSPTKLNDLCFTNVYADSFVIRGDEVRQIAPGQTGKIADYNYKLPDDFTGCVIAWNSNNLDSKVGGNYNYLYRLFRKSNLKPFERDISTEIYQAGSTPCNGVEGFNCYFPLQSYGFQPTNGVGYQPYRVVVLSFELLHAPATVC:LSDNLIKTITTSNNVKTLHFTQEALNQLYDINNNIRNLLNNLNKLLNELN	16.364667893572584	0.22616940551744913	64.69188690185547	0.7427111864089966	11.591626167297363	27.628082275390625	20.117237091064453
spikerbd-binder-50-nr2-run-1_result_15	78	SNLCPFGEVFNATRFASVYAWNRKRISNCVADYSVLYNSASFSTFKCYGVSPTKLNDLCFTNVYADSFVIRGDEVRQIAPGQTGKIADYNYKLPDDFTGCVIAWNSNNLDSKVGGNYNYLYRLFRKSNLKPFERDISTEIYQAGSTPCNGVEGFNCYFPLQSYGFQPTNGVGYQPYRVVVLSFELLHAPATVC:LAENKYPIITTSDNIKTLYITQEALDAEIAARNAAREAEEAAKKAAEEAS	14.301865210358756	0.406672286122529	63.33590316772461	0.7376363277435303	11.696867942810059	27.57473373413086	19.002967834472656
spikerbd-binder-50-nr2-run-1_result_15	79	SNLCPFGEVFNATRFASVYAWNRKRISNCVADYSVLYNSASFSTFKCYGVSPTKLNDLCFTNVYADSFVIRGDEVRQIAPGQTGKIADYNYKLPDDFTGCVIAWNSNNLDSKVGGNYNYLYRLFRKSNLKPFERDISTEIYQAGSTPCNGVEGFNCYFPLQSYGFQPTNGVGYQPYRVVVLSFELLHAPATVC:LDEDLIKIITTSDNVKTLHISQEALQKIIDILNAQRELLEQLKKLLEQLQ	8.3266159025444	0.5535486025110145	65.50200653076172	0.7378963232040405	11.796618461608887	28.198654174804688	19.071022033691406
spikerbd-binder-50-nr2-run-1_result_15	80	SNLCPFGEVFNATRFASVYAWNRKRISNCVADYSVLYNSASFSTFKCYGVSPTKLNDLCFTNVYADSFVIRGDEVRQIAPGQTGKIADYNYKLPDDFTGCVIAWNSNNLDSKVGGNYNYLYRLFRKSNLKPFERDISTEIYQAGSTPCNGVEGFNCYFPLQSYGFQPTNGVGYQPYRVVVLSFELLHAPATVC:LEKDLIKIITTDNNVKTLHITQEALDKLYEIREEKRKKEELEKKKAELEA	19.66424540355046	0.2885335019340882	65.08451843261719	0.7374818921089172	11.588629722595215	27.54792022705078	19.638057708740234
spikerbd-binder-50-nr2-run-1_result_15	81	SNLCPFGEVFNATRFASVYAWNRKRISNCVADYSVLYNSASFSTFKCYGVSPTKLNDLCFTNVYADSFVIRGDEVRQIAPGQTGKIADYNYKLPDDFTGCVIAWNSNNLDSKVGGNYNYLYRLFRKSNLKPFERDISTEIYQAGSTPCNGVEGFNCYFPLQSYGFQPTNGVGYQPYRVVVLSFELLHAPATVC:LDDDLFKIITRSDNVKTLSISQEALNALIAKNNEERNKELNNLLKALNES	11.440034878666237	0.5219723625948467	57.75898361206055	0.739069938659668	11.718981742858887	27.96626091003418	19.127460479736328
spikerbd-binder-50-nr2-run-1_result_15	82	SNLCPFGEVFNATRFASVYAWNRKRISNCVADYSVLYNSASFSTFKCYGVSPTKLNDLCFTNVYADSFVIRGDEVRQIAPGQTGKIADYNYKLPDDFTGCVIAWNSNNLDSKVGGNYNYLYRLFRKSNLKPFERDISTEIYQAGSTPCNGVEGFNCYFPLQSYGFQPTNGVGYQPYRVVVLSFELLHAPATVC:LSSDKIKIITRSDNTKTLYITQEALDALYEENNKLRKELEEALKKLLEEL	11.835909257237189	0.35952101388829727	69.07707977294922	0.7382655739784241	11.644133567810059	27.709842681884766	18.07672119140625
spikerbd-binder-50-nr2-run-1_result_15	83	SNLCPFGEVFNATRFASVYAWNRKRISNCVADYSVLYNSASFSTFKCYGVSPTKLNDLCFTNVYADSFVIRGDEVRQIAPGQTGKIADYNYKLPDDFTGCVIAWNSNNLDSKVGGNYNYLYRLFRKSNLKPFERDISTEIYQAGSTPCNGVEGFNCYFPLQSYGFQPTNGVGYQPYRVVVLSFELLHAPATVC:LENNLKEIITTSDNRKTLHYTQEYLNKLQELNNAINAAINAANAALEAAA	8.25248505945596	0.5692628538699501	66.73466491699219	0.7391849756240845	11.62752628326416	27.92899513244629	18.298709869384766
spikerbd-binder-50-nr2-run-1_result_15	84	SNLCPFGEVFNATRFASVYAWNRKRISNCVADYSVLYNSASFSTFKCYGVSPTKLNDLCFTNVYADSFVIRGDEVRQIAPGQTGKIADYNYKLPDDFTGCVIAWNSNNLDSKVGGNYNYLYRLFRKSNLKPFERDISTEIYQAGSTPCNGVEGFNCYFPLQSYGFQPTNGVGYQPYRVVVLSFELLHAPATVC:LSEDLIKTITTSDNVKTLHITQEALDKIIEQANAQRAALQALQQLLEQLQ	10.771056460037874	0.4601484622212428	66.03153991699219	0.737338125705719	11.726509094238281	28.012479782104492	20.274341583251953
spikerbd-binder-50-nr2-run-1_result_15	85	ENLCPFGEVFNATRFASVYAWNRKRISNCVADYSVLYNSASFSTFKCYGVSPTKLNDLCFTNVYADSFVIRGDEVRQIAPGQTGKIADYNYKLPDDFTGCVIAWNSNNLDSKVGGNYNYLYRLFRKSNLKPFERDISTEIYQAGSTPCNGVEGFNCYFPLQSYGFQPTNGVGYQPYRVVVLSFELLHAPATVC:LDDDLIKEITRDDNVKTLHITQEALDKLQAINDALRQALNAANTALNNAL	11.893650298192764	0.35655776562307134	68.52587127685547	0.7391732931137085	11.721614837646484	28.026391983032227	18.92288589477539
spikerbd-binder-50-nr2-run-1_result_15	86	SNLCPFGEVFNATRFASVYAWNRKRISNCVADYSVLYNSASFSTFKCYGVSPTKLNDLCFTNVYADSFVIRGDEVRQIAPGQTGKIADYNYKLPDDFTGCVIAWNSNNLDSKVGGNYNYLYRLFRKSNLKPFERDISTEIYQAGSTPCNGVEGFNCYFPLQSYGFQPTNGVGYQPYRVVVLSFELLHAPATVC:LDSNLKEIITTSDNRKTLYYTQEYLDKLYEKQNEERKKELEALLEALKEL	11.877053523626255	0.5949625607148183	48.09854507446289	0.7372167110443115	11.911776542663574	28.117271423339844	18.45128631591797
spikerbd-binder-50-nr2-run-1_result_15	87	ENLCPFGEVFNATRFASVYAWNRKRISNCVADYSVLYNSASFSTFKCYGVSPTKLNDLCFTNVYADSFVIRGDEVRQIAPGQTGKIADYNYKLPDDFTGCVIAWNSNNLDSKVGGNYNYLYRLFRKSNLKPFERDISTEIYQAGSTPCNGVEGFNCYFPLQSYGFQPTNGVGYQPYRVVVLSFELLHAPATVC:LSDDLYKIITTSDNVKTYYYTQEYLDALYKKFDELRKLLEELEKLEEELK	12.699181490399111	0.5190307934410865	64.21159362792969	0.7382042407989502	11.661648750305176	27.666656494140625	19.094085693359375
spikerbd-binder-50-nr2-run-1_result_15	88	QNLCPFGEVFNATRFASVYAWNRKRISNCVADYSVLYNSASFSTFKCYGVSPTKLNDLCFTNVYADSFVIRGDEVRQIAPGQTGKIADYNYKLPDDFTGCVIAWNSNNLDSKVGGNYNYLYRLFRKSNLKPFERDISTEIYQAGSTPCNGVEGFNCYFPLQSYGFQPTNGVGYQPYRVVVLSFELLHAPATVC:LEDDLIEIITTSDNVKTLHISQEALDKLIELRNELRKALQAALEALRNAL	9.103808075021792	0.49699790729230864	65.74274444580078	0.73675537109375	11.717781066894531	28.08177375793457	20.354736328125
spikerbd-binder-50-nr2-run-1_result_15	89	SNLCPFGEVFNATRFASVYAWNRKRISNCVADYSVLYNSASFSTFKCYGVSPTKLNDLCFTNVYADSFVIRGDEVRQIAPGQTGKIADYNYKLPDDFTGCVIAWNSNNLDSKVGGNYNYLYRLFRKSNLKPFERDISTEIYQAGSTPCNGVEGFNCYFPLQSYGFQPTNGVGYQPYRVVVLSFELLHAPATVC:LSNDLIKTITRDDNTKTLSYSQEALNQLQNLNNQLRQNLQNLQKALEQAQ	7.479173370264306	0.6726604226559383	62.56476593017578	0.7387149333953857	11.815756797790527	28.157411575317383	20.513294219970703
spikerbd-binder-50-nr2-run-1_result_15	90	SNLCPFGEVFNATRFASVYAWNRKRISNCVADYSVLYNSASFSTFKCYGVSPTKLNDLCFTNVYADSFVIRGDEVRQIAPGQTGKIADYNYKLPDDFTGCVIAWNSNNLDSKVGGNYNYLYRLFRKSNLKPFERDISTEIYQAGSTPCNGVEGFNCYFPLQSYGFQPTNGVGYQPYRVVVLSFELLHAPATVC:LENDDIKEITLSDNRKTLYYTQAALDKINELNNELRAKLKKLEEELKELL	8.936630207154828	0.49798131014548885	63.98530960083008	0.7366799116134644	11.76803970336914	27.904279708862305	18.866914749145508
spikerbd-binder-50-nr2-run-1_result_15	91	SNLCPFGEVFNATRFASVYAWNRKRISNCVADYSVLYNSASFSTFKCYGVSPTKLNDLCFTNVYADSFVIRGDEVRQIAPGQTGKIADYNYKLPDDFTGCVIAWNSNNLDSKVGGNYNYLYRLFRKSNLKPFERDISTEIYQAGSTPCNGVEGFNCYFPLQSYGFQPTNGVGYQPYRVVVLSFELLHAPATVC:LSKDLIKIITTSDNVKTLSISQEALQKLEDLRNEERAALEKALEEAKKAL	10.33417939476219	0.4504644382079002	64.86929321289062	0.7383091449737549	11.785137176513672	28.016372680664062	19.95068359375
spikerbd-binder-50-nr2-run-1_result_15	92	ENLCPFGEVFNATRFASVYAWNRKRISNCVADYSVLYNSASFSTFKCYGVSPTKLNDLCFTNVYADSFVIRGDEVRQIAPGQTGKIADYNYKLPDDFTGCVIAWNSNNLDSKVGGNYNYLYRLFRKSNLKPFERDISTEIYQAGSTPCNGVEGFNCYFPLQSYGFQPTNGVGYQPYRVVVLSFELLHAPATVC:LDEDLIETITTSDNRKTLHITQEALDELYKLRNELRELLKELEEKLKELS	13.51086072585851	0.38156741401755967	66.5419921875	0.7379635572433472	11.608403205871582	27.5633544921875	19.02080726623535
spikerbd-binder-50-nr2-run-1_result_15	93	SNLCPFGEVFNATRFASVYAWNRKRISNCVADYSVLYNSASFSTFKCYGVSPTKLNDLCFTNVYADSFVIRGDEVRQIAPGQTGKIADYNYKLPDDFTGCVIAWNSNNLDSKVGGNYNYLYRLFRKSNLKPFERDISTEIYQAGSTPCNGVEGFNCYFPLQSYGFQPTNGVGYQPYRVVVLSFELLHAPATVC:LDENLAKTIVRSDNTKTLYYTQEYLNKLYEIRNKIRELLEKLKELKEKLE	7.751600279251057	0.5896945933673343	67.38380432128906	0.7384253740310669	11.596722602844238	27.639856338500977	19.960649490356445
spikerbd-binder-50-nr2-run-1_result_15	94	SNLCPFGEVFNATRFASVYAWNRKRISNCVADYSVLYNSASFSTFKCYGVSPTKLNDLCFTNVYADSFVIRGDEVRQIAPGQTGKIADYNYKLPDDFTGCVIAWNSNNLDSKVGGNYNYLYRLFRKSNLKPFERDISTEIYQAGSTPCNGVEGFNCYFPLQSYGFQPTNGVGYQPYRVVVLSFELLHAPATVC:LEDDLYKIITTSDNVKTYHYTQEYLNKLYELQNENRNALQQLKQQLEQQQ	7.621245988202259	0.5817400112976838	57.85553741455078	0.7395774126052856	11.702388763427734	27.81407928466797	20.255844116210938
spikerbd-binder-50-nr2-run-1_result_15	95	SNLCPFGEVFNATRFASVYAWNRKRISNCVADYSVLYNSASFSTFKCYGVSPTKLNDLCFTNVYADSFVIRGDEVRQIAPGQTGKIADYNYKLPDDFTGCVIAWNSNNLDSKVGGNYNYLYRLFRKSNLKPFERDISTEIYQAGSTPCNGVEGFNCYFPLQSYGFQPTNGVGYQPYRVVVLSFELLHAPATVC:LSSSLYKIITTSNNIKTYHYTQEYLDQLQTLQNQLRQQQEQLLQELQQQL	9.476258708240566	0.5944467050592906	62.82221603393555	0.737555980682373	11.773577690124512	27.912628173828125	19.410966873168945
spikerbd-binder-50-nr2-run-1_result_15	96	ENLCPFGEVFNATRFASVYAWNRKRISNCVADYSVLYNSASFSTFKCYGVSPTKLNDLCFTNVYADSFVIRGDEVRQIAPGQTGKIADYNYKLPDDFTGCVIAWNSNNLDSKVGGNYNYLYRLFRKSNLKPFERDISTEIYQAGSTPCNGVEGFNCYFPLQSYGFQPTNGVGYQPYRVVVLSFELLHAPATVC:LDKDLIKIITTSDNRKTLHITQEALNKIQTINNNLRNLLNNLKNLAKSLS	11.352606790162026	0.4042073950711962	65.7494125366211	0.7413403391838074	11.653694152832031	27.8615665435791	18.206867218017578
spikerbd-binder-50-nr2-run-1_result_15	97	SNLCPFGEVFNATRFASVYAWNRKRISNCVADYSVLYNSASFSTFKCYGVSPTKLNDLCFTNVYADSFVIRGDEVRQIAPGQTGKIADYNYKLPDDFTGCVIAWNSNNLDSKVGGNYNYLYRLFRKSNLKPFERDISTEIYQAGSTPCNGVEGFNCYFPLQSYGFQPTNGVGYQPYRVVVLSFELLHAPATVC:LANNKLEIITTDDNVKTLYITQEALQELQDLNNQLRNLLTQLQNLLNSLQ	10.581427513523774	0.5249800161059207	72.61432647705078	0.7394313812255859	11.590689659118652	27.80207061767578	19.748043060302734
spikerbd-binder-50-nr2-run-1_result_15	98	SNLCPFGEVFNATRFASVYAWNRKRISNCVADYSVLYNSASFSTFKCYGVSPTKLNDLCFTNVYADSFVIRGDEVRQIAPGQTGKIADYNYKLPDDFTGCVIAWNSNNLDSKVGGNYNYLYRLFRKSNLKPFERDISTEIYQAGSTPCNGVEGFNCYFPLQSYGFQPTNGVGYQPYRVVVLSFELLHAPATVC:LENNLYEIITTDDNVKTPYYTQEYLQKLQEQQNAQRAAAQAALEAALAAL	8.860760341262276	0.48646215866360815	62.819461822509766	0.7374178171157837	11.573615074157715	27.278419494628906	18.837249755859375
spikerbd-binder-50-nr2-run-1_result_15	99	ENLCPFGEVFNATRFASVYAWNRKRISNCVADYSVLYNSASFSTFKCYGVSPTKLNDLCFTNVYADSFVIRGDEVRQIAPGQTGKIADYNYKLPDDFTGCVIAWNSNNLDSKVGGNYNYLYRLFRKSNLKPFERDISTEIYQAGSTPCNGVEGFNCYFPLQSYGFQPTNGVGYQPYRVVVLSFELLHAPATVC:LEDDLIKIITTSDNVKTLHISPEALAKLYEIRQKLREELQNALKALENAL	12.98574930704607	0.3282419223737024	67.55791473388672	0.738508939743042	11.64150619506836	27.892822265625	19.5450382232666
spikerbd-binder-50-nr2-run-1_result_16	0	SNLCPFGEVFNATRFASVYAWNRKRISNCVADYSVLYNSASFSTFKCYGVSPTKLNDLCFTNVYADSFVIRGDEVRQIAPGQTGKIADYNYKLPDDFTGCVIAWNSNNLDSKVGGNYNYLYRLFRKSNLKPFERDISTEIYQAGSTPCNGVEGFNCYFPLQSYGFQPTNGVGYQPYRVVVLSFELLHAPATVC:SNSSLLNQFLKENPDLPLTEENFNAPYGEATNGEEGLNFYPKFQYWVSKK	8.353487849020283	0.5500063913922425	64.65364837646484	0.7335555553436279	11.848445892333984	27.970645904541016	17.622028350830078
spikerbd-binder-50-nr2-run-1_result_16	1	PNLCPFGEVFNATRFASVYAWNRKRISNCVADYSVLYNSASFSTFKCYGVSPTKLNDLCFTNVYADSFVIRGDEVRQIAPGQTGKIADYNYKLPDDFTGCVIAWNSNNLDSKVGGNYNYLYRLFRKSNLKPFERDISTEIYQAGSTPCNGVEGFNCYFPLQSYGFQPTNGVGYQPYRVVVLSFELLHAPATVC:SNSSLLNEFLKENPELKLTEENFNAPYGEATNGTEGLNLYPKFQAYVKAK	5.997462717715477	0.6949182666330533	63.45592498779297	0.7338467836380005	11.834110260009766	27.989830017089844	17.877456665039062
spikerbd-binder-50-nr2-run-1_result_16	2	DNLCPFGEVFNATRFASVYAWNRKRISNCVADYSVLYNSASFSTFKCYGVSPTKLNDLCFTNVYADSFVIRGDEVRQIAPGQTGKIADYNYKLPDDFTGCVIAWNSNNLDSKVGGNYNYLYRLFRKSNLKPFERDISTEIYQAGSTPCNGVEGFNCYFPLQSYGFQPTNGVGYQPYRVVVLSFELLHAPATVC:SLSSILREFLEKNPDLPLSEENFNAPEGEATNGIEGLNFFAKFQAYYKQK	13.53055528295653	0.3150049085279775	70.4224853515625	0.7331963181495667	11.940116882324219	28.41820526123047	20.22426414489746
spikerbd-binder-50-nr2-run-1_result_16	3	ENLCPFGEVFNATRFASVYAWNRKRISNCVADYSVLYNSASFSTFKCYGVSPTKLNDLCFTNVYADSFVIRGDEVRQIAPGQTGKIADYNYKLPDDFTGCVIAWNSNNLDSKVGGNYNYLYRLFRKSNLKPFERDISTEIYQAGSTPCNGVEGFNCYFPLQSYGFQPTNGVGYQPYRVVVLSFELLHAPATVC:SNSSLLNQFLKENPDLPLTEENFNAPDGDATNGTEGLNFKAKFQAWVAAK	8.368650443124846	0.513734681193484	68.33175659179688	0.7326486706733704	11.985605239868164	28.513769149780273	19.16190528869629
spikerbd-binder-50-nr2-run-1_result_16	4	PNLCPFGEVFNATRFASVYAWNRKRISNCVADYSVLYNSASFSTFKCYGVSPTKLNDLCFTNVYADSFVIRGDEVRQIAPGQTGKIADYNYKLPDDFTGCVIAWNSNNLDSKVGGNYNYLYRLFRKSNLKPFERDISTEIYQAGSTPCNGVEGFNCYFPLQSYGFQPTNGVGYQPYRVVVLSFELLHAPATVC:SNSSLLKEFLEKNPDLPLTEENFNAPPGEAKNGEEGLNFHDKFQAWVKKK	15.294971021170909	0.25143419551890317	70.48368835449219	0.733749508857727	11.896566390991211	28.38014793395996	20.27338409423828
spikerbd-binder-50-nr2-run-1_result_16	5	SNLCPFGEVFNATRFASVYAWNRKRISNCVADYSVLYNSASFSTFKCYGVSPTKLNDLCFTNVYADSFVIRGDEVRQIAPGQTGKIADYNYKLPDDFTGCVIAWNSNNLDSKVGGNYNYLYRLFRKSNLKPFERDISTEIYQAGSTPCNGVEGFNCYFPLQSYGFQPTNGVGYQPYRVVVLSFELLHAPATVC:SNSSLLNEFLKENPDLPLTEENFNAPYGDATNGSEGLNFYDKFNYYKAQK	11.764099001830484	0.37895937543576397	73.42352294921875	0.733216404914856	11.83299446105957	28.20172882080078	20.78209114074707
spikerbd-binder-50-nr2-run-1_result_16	6	ENLCPFGEVFNATRFASVYAWNRKRISNCVADYSVLYNSASFSTFKCYGVSPTKLNDLCFTNVYADSFVIRGDEVRQIAPGQTGKIADYNYKLPDDFTGCVIAWNSNNLDSKVGGNYNYLYRLFRKSNLKPFERDISTEIYQAGSTPCNGVEGFNCYFPLQSYGFQPTNGVGYQPYRVVVLSFELLHAPATVC:SNSSILNEFLKENPDLPLTEENFNKPYGEAKNGSEGLNFFDKFEYYVKKK	15.235467329170623	0.28175565124248536	67.91190338134766	0.7337417006492615	11.952523231506348	28.45806884765625	21.451677322387695
spikerbd-binder-50-nr2-run-1_result_16	7	SNLCPFGEVFNATRFASVYAWNRKRISNCVADYSVLYNSASFSTFKCYGVSPTKLNDLCFTNVYADSFVIRGDEVRQIAPGQTGKIADYNYKLPDDFTGCVIAWNSNNLDSKVGGNYNYLYRLFRKSNLKPFERDISTEIYQAGSTPCNGVEGFNCYFPLQSYGFQPTNGVGYQPYRVVVLSFELLHAPATVC:SLSSLLKQFLDENPDLPLTEENFNSPYGEATNGTEGLNFFSKFDAWLKAK	15.669423133018098	0.24420705819032945	71.59748077392578	0.733506441116333	11.889474868774414	28.263635635375977	18.169715881347656
spikerbd-binder-50-nr2-run-1_result_16	8	SNLCPFGEVFNATRFASVYAWNRKRISNCVADYSVLYNSASFSTFKCYGVSPTKLNDLCFTNVYADSFVIRGDEVRQIAPGQTGKIADYNYKLPDDFTGCVIAWNSNNLDSKVGGNYNYLYRLFRKSNLKPFERDISTEIYQAGSTPCNGVEGFNCYFPLQSYGFQPTNGVGYQPYRVVVLSFELLHAPATVC:SNASILNDFLKANPNLPLTEENFNAPYGEATNGAEGLNFFDKFDYYYKQK	6.402089172882533	0.6668881140307249	73.49708557128906	0.7338289022445679	11.767205238342285	28.084007263183594	19.78094482421875
spikerbd-binder-50-nr2-run-1_result_16	9	SNLCPFGEVFNATRFASVYAWNRKRISNCVADYSVLYNSASFSTFKCYGVSPTKLNDLCFTNVYADSFVIRGDEVRQIAPGQTGKIADYNYKLPDDFTGCVIAWNSNNLDSKVGGNYNYLYRLFRKSNLKPFERDISTEIYQAGSTPCNGVEGFNCYFPLQSYGFQPTNGVGYQPYRVVVLSFELLHAPATVC:SNSSLLNDFLKENPDLPLTEENFNAPYGEATNGTEGLNLFPKFDAYVAAK	8.588083742127495	0.5173715878451676	67.95076751708984	0.7325777411460876	11.911518096923828	28.28360366821289	19.276878356933594
spikerbd-binder-50-nr2-run-1_result_16	10	SNLCPFGEVFNATRFASVYAWNRKRISNCVADYSVLYNSASFSTFKCYGVSPTKLNDLCFTNVYADSFVIRGDEVRQIAPGQTGKIADYNYKLPDDFTGCVIAWNSNNLDSKVGGNYNYLYRLFRKSNLKPFERDISTEIYQAGSTPCNGVEGFNCYFPLQSYGFQPTNGVGYQPYRVVVLSFELLHAPATVC:SSSSILREFLEENPELPLTEENFNAPYGEAKNGTEGLNLHPKFEAYVKAK	16.28881322780069	0.2439315368819236	53.63108444213867	0.7354658842086792	11.949390411376953	27.977981567382812	15.91742992401123
spikerbd-binder-50-nr2-run-1_result_16	11	SNLCPFGEVFNATRFASVYAWNRKRISNCVADYSVLYNSASFSTFKCYGVSPTKLNDLCFTNVYADSFVIRGDEVRQIAPGQTGKIADYNYKLPDDFTGCVIAWNSNNLDSKVGGNYNYLYRLFRKSNLKPFERDISTEIYQAGSTPCNGVEGFNCYFPLQSYGFQPTNGVGYQPYRVVVLSFELLHAPATVC:SNSSLLNKFLKENPDLPLTEENFNQPYGEATNGSEGLNFFPKFEYYKKQK	4.800740284092281	0.8021717995095019	35.45547866821289	0.7379652261734009	11.872343063354492	27.006492614746094	17.36849594116211
spikerbd-binder-50-nr2-run-1_result_16	12	SNLCPFGEVFNATRFASVYAWNRKRISNCVADYSVLYNSASFSTFKCYGVSPTKLNDLCFTNVYADSFVIRGDEVRQIAPGQTGKIADYNYKLPDDFTGCVIAWNSNNLDSKVGGNYNYLYRLFRKSNLKPFERDISTEIYQAGSTPCNGVEGFNCYFPLQSYGFQPTNGVGYQPYRVVVLSFELLHAPATVC:SNSSILNDFLKANPDLPLTEENFNAPYGEATNGSEGLNLKAKFDYYVKNK	5.730298628417055	0.7344423896520083	59.40186309814453	0.7344362735748291	11.918701171875	28.1458797454834	20.097984313964844
spikerbd-binder-50-nr2-run-1_result_16	13	ENLCPFGEVFNATRFASVYAWNRKRISNCVADYSVLYNSASFSTFKCYGVSPTKLNDLCFTNVYADSFVIRGDEVRQIAPGQTGKIADYNYKLPDDFTGCVIAWNSNNLDSKVGGNYNYLYRLFRKSNLKPFERDISTEIYQAGSTPCNGVEGFNCYFPLQSYGFQPTNGVGYQPYRVVVLSFELLHAPATVC:SNSKLLYDFLKANPEYPLTEENFNSPYGEATNGEEGLNFFPKFEAYVKKK	5.233561251388774	0.747468911618031	64.73725128173828	0.7357964515686035	11.660593032836914	27.460529327392578	17.821992874145508
spikerbd-binder-50-nr2-run-1_result_16	14	ENLCPFGEVFNATRFASVYAWNRKRISNCVADYSVLYNSASFSTFKCYGVSPTKLNDLCFTNVYADSFVIRGDEVRQIAPGQTGKIADYNYKLPDDFTGCVIAWNSNNLDSKVGGNYNYLYRLFRKSNLKPFERDISTEIYQAGSTPCNGVEGFNCYFPLQSYGFQPTNGVGYQPYRVVVLSFELLHAPATVC:SNSSILKEFLDENPDLPLSEENFNKPYGEAKNGSEGLNFFDKLQYYIKKK	14.690279958210386	0.29070047072465244	71.48895263671875	0.7334358096122742	11.976991653442383	28.569732666015625	21.697566986083984
spikerbd-binder-50-nr2-run-1_result_16	15	ENLCPFGEVFNATRFASVYAWNRKRISNCVADYSVLYNSASFSTFKCYGVSPTKLNDLCFTNVYADSFVIRGDEVRQIAPGQTGKIADYNYKLPDDFTGCVIAWNSNNLDSKVGGNYNYLYRLFRKSNLKPFERDISTEIYQAGSTPCNGVEGFNCYFPLQSYGFQPTNGVGYQPYRVVVLSFELLHAPATVC:SNSSLLNQFLKENPDLPLTEENFNAPYGEATNGAEGLNFYPKFEAYVKAK	6.367133086913107	0.6519114259779882	67.62186431884766	0.7330620288848877	11.84980297088623	28.084762573242188	19.286930084228516
spikerbd-binder-50-nr2-run-1_result_16	16	PNLCPFGEVFNATRFASVYAWNRKRISNCVADYSVLYNSASFSTFKCYGVSPTKLNDLCFTNVYADSFVIRGDEVRQIAPGQTGKIADYNYKLPDDFTGCVIAWNSNNLDSKVGGNYNYLYRLFRKSNLKPFERDISTEIYQAGSTPCNGVEGFNCYFPLQSYGFQPTNGVGYQPYRVVVLSFELLHAPATVC:SLSSILNEFLKENPDLPLTEENFNAPDEDATNSSENLNFKAKFQYYYKNK	12.675321364325654	0.3300694403253204	72.83895111083984	0.7329939007759094	11.958086967468262	28.651960372924805	19.259708404541016
spikerbd-binder-50-nr2-run-1_result_16	17	ENLCPFGEVFNATRFASVYAWNRKRISNCVADYSVLYNSASFSTFKCYGVSPTKLNDLCFTNVYADSFVIRGDEVRQIAPGQTGKIADYNYKLPDDFTGCVIAWNSNNLDSKVGGNYNYLYRLFRKSNLKPFERDISTEIYQAGSTPCNGVEGFNCYFPLQSYGFQPTNGVGYQPYRVVVLSFELLHAPATVC:SNSSLLNEFLKKNPNLPLTEENFNSPYEDATNSSENLNFFSKFEYYKKKK	3.6839202244010876	0.8318603884773997	58.26803207397461	0.7370700836181641	11.667896270751953	27.228525161743164	17.79647445678711
spikerbd-binder-50-nr2-run-1_result_16	18	PNLCPFGEVFNATRFASVYAWNRKRISNCVADYSVLYNSASFSTFKCYGVSPTKLNDLCFTNVYADSFVIRGDEVRQIAPGQTGKIADYNYKLPDDFTGCVIAWNSNNLDSKVGGNYNYLYRLFRKSNLKPFERDISTEIYQAGSTPCNGVEGFNCYFPLQSYGFQPTNGVGYQPYRVVVLSFELLHAPATVC:SLSSILSEFLKENPELKLTEENFNKPEEDATNSSKNLNFFAKFQHYYKEK	18.680548489577905	0.19975233946313153	71.8780517578125	0.7341024875640869	11.820161819458008	28.19219207763672	20.60325813293457
spikerbd-binder-50-nr2-run-1_result_16	19	PNLCPFGEVFNATRFASVYAWNRKRISNCVADYSVLYNSASFSTFKCYGVSPTKLNDLCFTNVYADSFVIRGDEVRQIAPGQTGKIADYNYKLPDDFTGCVIAWNSNNLDSKVGGNYNYLYRLFRKSNLKPFERDISTEIYQAGSTPCNGVEGFNCYFPLQSYGFQPTNGVGYQPYRVVVLSFELLHAPATVC:SNSSLLNEFLKKNPDLPLTEENFNAPYKEATNSTENLNFFSKFDAYVKEK	14.449549354539101	0.29519225436846624	69.7506103515625	0.7343238592147827	11.872872352600098	28.402185440063477	19.927772521972656
spikerbd-binder-50-nr2-run-1_result_16	20	PNLCPFGEVFNATRFASVYAWNRKRISNCVADYSVLYNSASFSTFKCYGVSPTKLNDLCFTNVYADSFVIRGDEVRQIAPGQTGKIADYNYKLPDDFTGCVIAWNSNNLDSKVGGNYNYLYRLFRKSNLKPFERDISTEIYQAGSTPCNGVEGFNCYFPLQSYGFQPTNGVGYQPYRVVVLSFELLHAPATVC:SNSKILYDFLKENPELPLTEENFNQPDEEATNSSENLNLKAKFQYYVKKK	8.624945011047588	0.595042844017699	65.00782775878906	0.7326383590698242	12.006379127502441	28.591032028198242	18.979984283447266
spikerbd-binder-50-nr2-run-1_result_16	21	SNLCPFGEVFNATRFASVYAWNRKRISNCVADYSVLYNSASFSTFKCYGVSPTKLNDLCFTNVYADSFVIRGDEVRQIAPGQTGKIADYNYKLPDDFTGCVIAWNSNNLDSKVGGNYNYLYRLFRKSNLKPFERDISTEIYQAGSTPCNGVEGFNCYFPLQSYGFQPTNGVGYQPYRVVVLSFELLHAPATVC:SNSSLLNEFLKENPDLPLTEENFNSPDEDATNSSENLNFFAKFQYYKKKK	5.756604824222089	0.687665774370335	64.70811462402344	0.7346058487892151	11.843612670898438	27.89024543762207	18.863555908203125
spikerbd-binder-50-nr2-run-1_result_16	22	SNLCPFGEVFNATRFASVYAWNRKRISNCVADYSVLYNSASFSTFKCYGVSPTKLNDLCFTNVYADSFVIRGDEVRQIAPGQTGKIADYNYKLPDDFTGCVIAWNSNNLDSKVGGNYNYLYRLFRKSNLKPFERDISTEIYQAGSTPCNGVEGFNCYFPLQSYGFQPTNGVGYQPYRVVVLSFELLHAPATVC:SNSSLLKEFLDKNPEYPLTEENFNQPYEEATNSSENLNFFSKFQYYVKNK	12.74510769638527	0.35249664480962023	74.64845275878906	0.7331846952438354	11.939949989318848	28.579973220825195	20.725540161132812
spikerbd-binder-50-nr2-run-1_result_16	23	PNLCPFGEVFNATRFASVYAWNRKRISNCVADYSVLYNSASFSTFKCYGVSPTKLNDLCFTNVYADSFVIRGDEVRQIAPGQTGKIADYNYKLPDDFTGCVIAWNSNNLDSKVGGNYNYLYRLFRKSNLKPFERDISTEIYQAGSTPCNGVEGFNCYFPLQSYGFQPTNGVGYQPYRVVVLSFELLHAPATVC:SLSSLLNEFLKENPEYPLTEENFNQPYEEAKNSSENLNFFAKFQYYYKKK	18.276409304509322	0.21202720761787275	72.1017074584961	0.7340645790100098	11.828943252563477	28.323152542114258	19.915136337280273
spikerbd-binder-50-nr2-run-1_result_16	24	SNLCPFGEVFNATRFASVYAWNRKRISNCVADYSVLYNSASFSTFKCYGVSPTKLNDLCFTNVYADSFVIRGDEVRQIAPGQTGKIADYNYKLPDDFTGCVIAWNSNNLDSKVGGNYNYLYRLFRKSNLKPFERDISTEIYQAGSTPCNGVEGFNCYFPLQSYGFQPTNGVGYQPYRVVVLSFELLHAPATVC:SLSSLLNEFLKENPDLKLSEENFNQPEEDATDSSENLNFFAKFNYYYKKK	13.364823469582634	0.2977377870002901	76.14351654052734	0.7327466011047363	11.91989517211914	28.545425415039062	19.94669532775879
spikerbd-binder-50-nr2-run-1_result_16	25	SNLCPFGEVFNATRFASVYAWNRKRISNCVADYSVLYNSASFSTFKCYGVSPTKLNDLCFTNVYADSFVIRGDEVRQIAPGQTGKIADYNYKLPDDFTGCVIAWNSNNLDSKVGGNYNYLYRLFRKSNLKPFERDISTEIYQAGSTPCNGVEGFNCYFPLQSYGFQPTNGVGYQPYRVVVLSFELLHAPATVC:SNSKILSEFLKENPDLKLTEENFNAPYEEATNSSENLNFYSKFQYYKKKK	2.990277509675987	0.8548066472280585	75.7881088256836	0.7344579100608826	11.601807594299316	27.582103729248047	18.135013580322266
spikerbd-binder-50-nr2-run-1_result_16	26	SNLCPFGEVFNATRFASVYAWNRKRISNCVADYSVLYNSASFSTFKCYGVSPTKLNDLCFTNVYADSFVIRGDEVRQIAPGQTGKIADYNYKLPDDFTGCVIAWNSNNLDSKVGGNYNYLYRLFRKSNLKPFERDISTEIYQAGSTPCNGVEGFNCYFPLQSYGFQPTNGVGYQPYRVVVLSFELLHAPATVC:SNSSLLNEFLKENPDLPLTEENFNSPDQDATNSSKNLNFKAKFQYYVKQK	11.226719757856603	0.40624328785665664	64.73829650878906	0.7341683506965637	11.997015953063965	28.400096893310547	20.39198112487793
spikerbd-binder-50-nr2-run-1_result_16	27	PNLCPFGEVFNATRFASVYAWNRKRISNCVADYSVLYNSASFSTFKCYGVSPTKLNDLCFTNVYADSFVIRGDEVRQIAPGQTGKIADYNYKLPDDFTGCVIAWNSNNLDSKVGGNYNYLYRLFRKSNLKPFERDISTEIYQAGSTPCNGVEGFNCYFPLQSYGFQPTNGVGYQPYRVVVLSFELLHAPATVC:SLSSILNEFLKENPELKLTEENFNQPYEEATDSSENLNFFAKFDYYYKKK	13.68389881949912	0.3108130748230809	82.46226501464844	0.7329223155975342	11.821791648864746	28.523334503173828	18.332019805908203
spikerbd-binder-50-nr2-run-1_result_16	28	SNLCPFGEVFNATRFASVYAWNRKRISNCVADYSVLYNSASFSTFKCYGVSPTKLNDLCFTNVYADSFVIRGDEVRQIAPGQTGKIADYNYKLPDDFTGCVIAWNSNNLDSKVGGNYNYLYRLFRKSNLKPFERDISTEIYQAGSTPCNGVEGFNCYFPLQSYGFQPTNGVGYQPYRVVVLSFELLHAPATVC:SLSKILNEFLKENPELKLTEENFNQPEEEAKNSSKNLNFFAKFQAYYKKK	14.781712440188771	0.27551134412676925	73.16078186035156	0.7331317067146301	11.954487800598145	28.531354904174805	19.9967041015625
spikerbd-binder-50-nr2-run-1_result_16	29	SNLCPFGEVFNATRFASVYAWNRKRISNCVADYSVLYNSASFSTFKCYGVSPTKLNDLCFTNVYADSFVIRGDEVRQIAPGQTGKIADYNYKLPDDFTGCVIAWNSNNLDSKVGGNYNYLYRLFRKSNLKPFERDISTEIYQAGSTPCNGVEGFNCYFPLQSYGFQPTNGVGYQPYRVVVLSFELLHAPATVC:SLSSLLKQFLEENPEYPLTEENFNSPYEEAKNSEENLNFFAKFQYYVKKK	16.05491807103779	0.24692581598304214	69.05718231201172	0.7329111695289612	11.94618034362793	28.47118377685547	20.059843063354492
spikerbd-binder-50-nr2-run-1_result_16	30	SNLCPFGEVFNATRFASVYAWNRKRISNCVADYSVLYNSASFSTFKCYGVSPTKLNDLCFTNVYADSFVIRGDEVRQIAPGQTGKIADYNYKLPDDFTGCVIAWNSNNLDSKVGGNYNYLYRLFRKSNLKPFERDISTEIYQAGSTPCNGVEGFNCYFPLQSYGFQPTNGVGYQPYRVVVLSFELLHAPATVC:SLSSLLNEFLKENPDLKLTEENNNSPYEDATNSSENLNFKAKFDYYYKNK	5.879431936731276	0.6976039122208495	66.40214538574219	0.7349254488945007	11.788783073425293	27.839250564575195	18.67386245727539
spikerbd-binder-50-nr2-run-1_result_16	31	ENLCPFGEVFNATRFASVYAWNRKRISNCVADYSVLYNSASFSTFKCYGVSPTKLNDLCFTNVYADSFVIRGDEVRQIAPGQTGKIADYNYKLPDDFTGCVIAWNSNNLDSKVGGNYNYLYRLFRKSNLKPFERDISTEIYQAGSTPCNGVEGFNCYFPLQSYGFQPTNGVGYQPYRVVVLSFELLHAPATVC:SLSSILNEFLKENPDLPLTEENFNKPDEDATNSTENLNLFAKFQAYYKEK	15.305444902107647	0.2666668179183411	65.39669036865234	0.7343888282775879	11.975203514099121	28.3518123626709	20.321060180664062
spikerbd-binder-50-nr2-run-1_result_16	32	SNLCPFGEVFNATRFASVYAWNRKRISNCVADYSVLYNSASFSTFKCYGVSPTKLNDLCFTNVYADSFVIRGDEVRQIAPGQTGKIADYNYKLPDDFTGCVIAWNSNNLDSKVGGNYNYLYRLFRKSNLKPFERDISTEIYQAGSTPCNGVEGFNCYFPLQSYGFQPTNGVGYQPYRVVVLSFELLHAPATVC:SNSSILNEFLKENPELKLTEENFNKPYEEATNSSENLNFFAKFDYYVKKK	8.384558643415136	0.5616750360494992	73.26195526123047	0.7334036231040955	11.88465690612793	28.42905044555664	20.942054748535156
spikerbd-binder-50-nr2-run-1_result_16	33	SNLCPFGEVFNATRFASVYAWNRKRISNCVADYSVLYNSASFSTFKCYGVSPTKLNDLCFTNVYADSFVIRGDEVRQIAPGQTGKIADYNYKLPDDFTGCVIAWNSNNLDSKVGGNYNYLYRLFRKSNLKPFERDISTEIYQAGSTPCNGVEGFNCYFPLQSYGFQPTNGVGYQPYRVVVLSFELLHAPATVC:SLSSLLNEFLKENPDLKLTEENFNSPYEEATNNSKNLNFFSKFDYYYKKK	6.653108880601036	0.6140125022128796	79.20967864990234	0.7330149412155151	11.856391906738281	28.463207244873047	21.437294006347656
spikerbd-binder-50-nr2-run-1_result_16	34	SNLCPFGEVFNATRFASVYAWNRKRISNCVADYSVLYNSASFSTFKCYGVSPTKLNDLCFTNVYADSFVIRGDEVRQIAPGQTGKIADYNYKLPDDFTGCVIAWNSNNLDSKVGGNYNYLYRLFRKSNLKPFERDISTEIYQAGSTPCNGVEGFNCYFPLQSYGFQPTNGVGYQPYRVVVLSFELLHAPATVC:SLSSLLNEFLKENPDLKLTEENNNAPDEDAKNNSENLNFKAKFQYYIKNK	12.931124679221229	0.3530216704050259	65.90672302246094	0.7346693277359009	11.99603271484375	28.364377975463867	19.380931854248047
spikerbd-binder-50-nr2-run-1_result_16	35	SNLCPFGEVFNATRFASVYAWNRKRISNCVADYSVLYNSASFSTFKCYGVSPTKLNDLCFTNVYADSFVIRGDEVRQIAPGQTGKIADYNYKLPDDFTGCVIAWNSNNLDSKVGGNYNYLYRLFRKSNLKPFERDISTEIYQAGSTPCNGVEGFNCYFPLQSYGFQPTNGVGYQPYRVVVLSFELLHAPATVC:SLSSILNEFLKENPELKLTPENFAAPDEDATNSSENLNFFAKFQWYYKNK	12.807083387677762	0.3406318577923181	70.00226593017578	0.7334275245666504	11.950454711914062	28.410953521728516	19.54827117919922
spikerbd-binder-50-nr2-run-1_result_16	36	ENLCPFGEVFNATRFASVYAWNRKRISNCVADYSVLYNSASFSTFKCYGVSPTKLNDLCFTNVYADSFVIRGDEVRQIAPGQTGKIADYNYKLPDDFTGCVIAWNSNNLDSKVGGNYNYLYRLFRKSNLKPFERDISTEIYQAGSTPCNGVEGFNCYFPLQSYGFQPTNGVGYQPYRVVVLSFELLHAPATVC:SNSSILKEFLDENPDLKLTEENFNSPYKEATNSSENLNFFSKFQYYVKKK	12.742923845489962	0.3820658888257139	69.88406372070312	0.733969509601593	11.946154594421387	28.480236053466797	21.16040802001953
spikerbd-binder-50-nr2-run-1_result_16	37	SNLCPFGEVFNATRFASVYAWNRKRISNCVADYSVLYNSASFSTFKCYGVSPTKLNDLCFTNVYADSFVIRGDEVRQIAPGQTGKIADYNYKLPDDFTGCVIAWNSNNLDSKVGGNYNYLYRLFRKSNLKPFERDISTEIYQAGSTPCNGVEGFNCYFPLQSYGFQPTNGVGYQPYRVVVLSFELLHAPATVC:SNSKILNEFLKKNPELKLTEENFNAPYEEATNSSENLNFFAKFQYYKKNS	3.315731124567192	0.8371511760844039	71.919677734375	0.7348915338516235	11.681577682495117	27.792213439941406	20.211284637451172
spikerbd-binder-50-nr2-run-1_result_16	38	SNLCPFGEVFNATRFASVYAWNRKRISNCVADYSVLYNSASFSTFKCYGVSPTKLNDLCFTNVYADSFVIRGDEVRQIAPGQTGKIADYNYKLPDDFTGCVIAWNSNNLDSKVGGNYNYLYRLFRKSNLKPFERDISTEIYQAGSTPCNGVEGFNCYFPLQSYGFQPTNGVGYQPYRVVVLSFELLHAPATVC:SNSSILNEFLKKNPDLPLTEENFNSPYEEATNSSENLNFYAKFQYYVKTK	8.469594408861703	0.556606595878206	67.04930877685547	0.7340627908706665	11.919122695922852	28.352596282958984	20.295207977294922
spikerbd-binder-50-nr2-run-1_result_16	39	ENLCPFGEVFNATRFASVYAWNRKRISNCVADYSVLYNSASFSTFKCYGVSPTKLNDLCFTNVYADSFVIRGDEVRQIAPGQTGKIADYNYKLPDDFTGCVIAWNSNNLDSKVGGNYNYLYRLFRKSNLKPFERDISTEIYQAGSTPCNGVEGFNCYFPLQSYGFQPTNGVGYQPYRVVVLSFELLHAPATVC:SLSSLLNEFLKKNPDLPLTEENFNAPDEDATDSEENLNFKAKFQAYYKKK	8.599320346962884	0.5029821915634644	72.63636779785156	0.7324700355529785	11.981026649475098	28.59075355529785	19.84737777709961
spikerbd-binder-50-nr2-run-1_result_16	40	SNLCPFGEVFNATRFASVYAWNRKRISNCVADYSVLYNSASFSTFKCYGVSPTKLNDLCFTNVYADSFVIRGDEVRQIAPGQTGKIADYNYKLPDDFTGCVIAWNSNNLDSKVGGNYNYLYRLFRKSNLKPFERDISTEIYQAGSTPCNGVEGFNCYFPLQSYGFQPTNGVGYQPYRVVVLSFELLHAPATVC:SNSKLLYEFLKANPDLPLTEENFNQPEKDATNSAENLNFFAKFNYYKKNK	4.560418463804861	0.7527367044173184	68.11219787597656	0.7338235378265381	11.833939552307129	28.053247451782227	19.07268524169922
spikerbd-binder-50-nr2-run-1_result_16	41	ENLCPFGEVFNATRFASVYAWNRKRISNCVADYSVLYNSASFSTFKCYGVSPTKLNDLCFTNVYADSFVIRGDEVRQIAPGQTGKIADYNYKLPDDFTGCVIAWNSNNLDSKVGGNYNYLYRLFRKSNLKPFERDISTEIYQAGSTPCNGVEGFNCYFPLQSYGFQPTNGVGYQPYRVVVLSFELLHAPATVC:SLSSILKEFLEKNPDLKLTEENNNAPYEEATNSSENLNFKAKFDYYYKTK	6.903893900218423	0.6149948408104566	61.06326675415039	0.7343915700912476	11.910109519958496	28.102252960205078	20.08260726928711
spikerbd-binder-50-nr2-run-1_result_16	42	ENLCPFGEVFNATRFASVYAWNRKRISNCVADYSVLYNSASFSTFKCYGVSPTKLNDLCFTNVYADSFVIRGDEVRQIAPGQTGKIADYNYKLPDDFTGCVIAWNSNNLDSKVGGNYNYLYRLFRKSNLKPFERDISTEIYQAGSTPCNGVEGFNCYFPLQSYGFQPTNGVGYQPYRVVVLSFELLHAPATVC:SLSSLLNDFLKENPDLPLTEENNNAPYEDATNSSENLNWKSKFQYYVKNK	6.473117863849922	0.6372897764141828	61.95869064331055	0.7336924076080322	12.006839752197266	28.350643157958984	19.561826705932617
spikerbd-binder-50-nr2-run-1_result_16	43	ENLCPFGEVFNATRFASVYAWNRKRISNCVADYSVLYNSASFSTFKCYGVSPTKLNDLCFTNVYADSFVIRGDEVRQIAPGQTGKIADYNYKLPDDFTGCVIAWNSNNLDSKVGGNYNYLYRLFRKSNLKPFERDISTEIYQAGSTPCNGVEGFNCYFPLQSYGFQPTNGVGYQPYRVVVLSFELLHAPATVC:SNSSLLNEFLKKNPDLPLTEENFNAPEEDATNNSENLNFFAKFQYYIKNK	10.491291230598772	0.43489030642453624	68.82803344726562	0.7340657114982605	11.92967700958252	28.41253089904785	20.46009063720703
spikerbd-binder-50-nr2-run-1_result_16	44	SNLCPFGEVFNATRFASVYAWNRKRISNCVADYSVLYNSASFSTFKCYGVSPTKLNDLCFTNVYADSFVIRGDEVRQIAPGQTGKIADYNYKLPDDFTGCVIAWNSNNLDSKVGGNYNYLYRLFRKSNLKPFERDISTEIYQAGSTPCNGVEGFNCYFPLQSYGFQPTNGVGYQPYRVVVLSFELLHAPATVC:SLSSILKDFLDKNPDLPLTEENNNAPDEDASNSSENLNFKAKFQYYYKNK	5.933222604965995	0.7233299783692947	62.151180267333984	0.7338789701461792	11.992060661315918	28.176715850830078	18.330228805541992
spikerbd-binder-50-nr2-run-1_result_16	45	ENLCPFGEVFNATRFASVYAWNRKRISNCVADYSVLYNSASFSTFKCYGVSPTKLNDLCFTNVYADSFVIRGDEVRQIAPGQTGKIADYNYKLPDDFTGCVIAWNSNNLDSKVGGNYNYLYRLFRKSNLKPFERDISTEIYQAGSTPCNGVEGFNCYFPLQSYGFQPTNGVGYQPYRVVVLSFELLHAPATVC:SNSSLLKEFLDENPELKLTEENFNAPEEEATNSSENLNFFSKFNYYVKKK	14.725691367504778	0.2795932715172895	69.17982482910156	0.734079122543335	11.932908058166504	28.38218879699707	19.904048919677734
spikerbd-binder-50-nr2-run-1_result_16	46	SNLCPFGEVFNATRFASVYAWNRKRISNCVADYSVLYNSASFSTFKCYGVSPTKLNDLCFTNVYADSFVIRGDEVRQIAPGQTGKIADYNYKLPDDFTGCVIAWNSNNLDSKVGGNYNYLYRLFRKSNLKPFERDISTEIYQAGSTPCNGVEGFNCYFPLQSYGFQPTNGVGYQPYRVVVLSFELLHAPATVC:SLSSLLNEFLKENPDLPLTEENFNSPYEEATNSSENLNFFAKFDYYYKQK	15.832600526976565	0.25118683268189307	75.49369049072266	0.7331790924072266	11.86557388305664	28.394479751586914	20.152189254760742
spikerbd-binder-50-nr2-run-1_result_16	47	SNLCPFGEVFNATRFASVYAWNRKRISNCVADYSVLYNSASFSTFKCYGVSPTKLNDLCFTNVYADSFVIRGDEVRQIAPGQTGKIADYNYKLPDDFTGCVIAWNSNNLDSKVGGNYNYLYRLFRKSNLKPFERDISTEIYQAGSTPCNGVEGFNCYFPLQSYGFQPTNGVGYQPYRVVVLSFELLHAPATVC:SLSKILNEFLKKNPDLKLTEENNNAPDEDATNNDKNLNWKAKFQYYYKKK	5.599470387453785	0.6718369710562492	61.664920806884766	0.7350172996520996	11.862588882446289	27.897722244262695	17.506458282470703
spikerbd-binder-50-nr2-run-1_result_16	48	ENLCPFGEVFNATRFASVYAWNRKRISNCVADYSVLYNSASFSTFKCYGVSPTKLNDLCFTNVYADSFVIRGDEVRQIAPGQTGKIADYNYKLPDDFTGCVIAWNSNNLDSKVGGNYNYLYRLFRKSNLKPFERDISTEIYQAGSTPCNGVEGFNCYFPLQSYGFQPTNGVGYQPYRVVVLSFELLHAPATVC:SLASILNEFLKENPEYKLTEENFNAPYEEATNSSKNLNFFAKFQEYYKKK	13.244644355635574	0.34397131922600543	75.5207748413086	0.7341513633728027	11.850318908691406	28.311100006103516	19.69594955444336
spikerbd-binder-50-nr2-run-1_result_16	49	ENLCPFGEVFNATRFASVYAWNRKRISNCVADYSVLYNSASFSTFKCYGVSPTKLNDLCFTNVYADSFVIRGDEVRQIAPGQTGKIADYNYKLPDDFTGCVIAWNSNNLDSKVGGNYNYLYRLFRKSNLKPFERDISTEIYQAGSTPCNGVEGFNCYFPLQSYGFQPTNGVGYQPYRVVVLSFELLHAPATVC:SNSSLLKEFLEKNPELKLTEENFNSPDEEATNSSENLNFFAKFNYYKKQK	8.192442668303359	0.5709237431077	62.656795501708984	0.735110878944397	11.896522521972656	28.06501579284668	19.91439437866211
spikerbd-binder-50-nr2-run-1_result_16	50	SNLCPFGEVFNATRFASVYAWNRKRISNCVADYSVLYNSASFSTFKCYGVSPTKLNDLCFTNVYADSFVIRGDEVRQIAPGQTGKIADYNYKLPDDFTGCVIAWNSNNLDSKVGGNYNYLYRLFRKSNLKPFERDISTEIYQAGSTPCNGVEGFNCYFPLQSYGFQPTNGVGYQPYRVVVLSFELLHAPATVC:SNSSLLNDFLKENPDLKLTPENFAAPEEEAKNSSENLNLFAKFNDYVKKK	14.595754666749372	0.275830726098112	66.10193634033203	0.7341790199279785	11.969999313354492	28.320594787597656	20.486433029174805
spikerbd-binder-50-nr2-run-1_result_16	51	ENLCPFGEVFNATRFASVYAWNRKRISNCVADYSVLYNSASFSTFKCYGVSPTKLNDLCFTNVYADSFVIRGDEVRQIAPGQTGKIADYNYKLPDDFTGCVIAWNSNNLDSKVGGNYNYLYRLFRKSNLKPFERDISTEIYQAGSTPCNGVEGFNCYFPLQSYGFQPTNGVGYQPYRVVVLSFELLHAPATVC:SLSSILKEFLDKNPEYPLTEENFNQPEEDAKNSSENLNFFSKFNYYYKNK	15.660492514699325	0.25282642789485626	74.13611602783203	0.734005868434906	11.878120422363281	28.359525680541992	20.37084197998047
spikerbd-binder-50-nr2-run-1_result_16	52	SNLCPFGEVFNATRFASVYAWNRKRISNCVADYSVLYNSASFSTFKCYGVSPTKLNDLCFTNVYADSFVIRGDEVRQIAPGQTGKIADYNYKLPDDFTGCVIAWNSNNLDSKVGGNYNYLYRLFRKSNLKPFERDISTEIYQAGSTPCNGVEGFNCYFPLQSYGFQPTNGVGYQPYRVVVLSFELLHAPATVC:SLSSLLNEFLKKNPDLPLTEENFNSPYEDATNSSENLNFFAKFQKYYQEK	12.750853492515947	0.33609406128643354	69.69419860839844	0.7333467602729797	11.961906433105469	28.456022262573242	20.287887573242188
spikerbd-binder-50-nr2-run-1_result_16	53	SNLCPFGEVFNATRFASVYAWNRKRISNCVADYSVLYNSASFSTFKCYGVSPTKLNDLCFTNVYADSFVIRGDEVRQIAPGQTGKIADYNYKLPDDFTGCVIAWNSNNLDSKVGGNYNYLYRLFRKSNLKPFERDISTEIYQAGSTPCNGVEGFNCYFPLQSYGFQPTNGVGYQPYRVVVLSFELLHAPATVC:SLSSILNKFLKENPDLKLTEENFNQPYEEAKNSSENLNFFSKFDYYYKKK	6.771985795710503	0.6918546606628924	71.25439453125	0.7328954935073853	11.906025886535645	28.413440704345703	21.28530502319336
spikerbd-binder-50-nr2-run-1_result_16	54	ENLCPFGEVFNATRFASVYAWNRKRISNCVADYSVLYNSASFSTFKCYGVSPTKLNDLCFTNVYADSFVIRGDEVRQIAPGQTGKIADYNYKLPDDFTGCVIAWNSNNLDSKVGGNYNYLYRLFRKSNLKPFERDISTEIYQAGSTPCNGVEGFNCYFPLQSYGFQPTNGVGYQPYRVVVLSFELLHAPATVC:SLSSLLNEFLKKNPDLKLTEENFNSPYEEAKNSSENLNFFAKFNEYVKKT	6.857750827003463	0.631982532513745	73.05821990966797	0.7344945073127747	11.831618309020996	28.27442169189453	18.43014907836914
spikerbd-binder-50-nr2-run-1_result_16	55	SNLCPFGEVFNATRFASVYAWNRKRISNCVADYSVLYNSASFSTFKCYGVSPTKLNDLCFTNVYADSFVIRGDEVRQIAPGQTGKIADYNYKLPDDFTGCVIAWNSNNLDSKVGGNYNYLYRLFRKSNLKPFERDISTEIYQAGSTPCNGVEGFNCYFPLQSYGFQPTNGVGYQPYRVVVLSFELLHAPATVC:SLASLLNEFLKKNPNLPLSEENFNSPYEEAKNSEENLNFFSKFQYYLKKK	14.23043079003709	0.29297569564096027	69.03508758544922	0.7334025502204895	11.984322547912598	28.559762954711914	20.738292694091797
spikerbd-binder-50-nr2-run-1_result_16	56	PNLCPFGEVFNATRFASVYAWNRKRISNCVADYSVLYNSASFSTFKCYGVSPTKLNDLCFTNVYADSFVIRGDEVRQIAPGQTGKIADYNYKLPDDFTGCVIAWNSNNLDSKVGGNYNYLYRLFRKSNLKPFERDISTEIYQAGSTPCNGVEGFNCYFPLQSYGFQPTNGVGYQPYRVVVLSFELLHAPATVC:SNSSLLNQFLKENPDLPLSEENFNSPEEDATNSSENLNFFAKFNEYKKKK	16.016503581331666	0.24113280157548722	65.9932861328125	0.7344529032707214	11.900215148925781	28.196081161499023	18.30301856994629
spikerbd-binder-50-nr2-run-1_result_16	57	SNLCPFGEVFNATRFASVYAWNRKRISNCVADYSVLYNSASFSTFKCYGVSPTKLNDLCFTNVYADSFVIRGDEVRQIAPGQTGKIADYNYKLPDDFTGCVIAWNSNNLDSKVGGNYNYLYRLFRKSNLKPFERDISTEIYQAGSTPCNGVEGFNCYFPLQSYGFQPTNGVGYQPYRVVVLSFELLHAPATVC:SNSSILYEFLKKNPDLPLTEENFNQPYEEATNNEKNLNFFAKFDYYVKKK	5.158124548477696	0.7338507111171708	72.59678649902344	0.7336258292198181	11.799964904785156	28.113101959228516	21.34097671508789
spikerbd-binder-50-nr2-run-1_result_16	58	SNLCPFGEVFNATRFASVYAWNRKRISNCVADYSVLYNSASFSTFKCYGVSPTKLNDLCFTNVYADSFVIRGDEVRQIAPGQTGKIADYNYKLPDDFTGCVIAWNSNNLDSKVGGNYNYLYRLFRKSNLKPFERDISTEIYQAGSTPCNGVEGFNCYFPLQSYGFQPTNGVGYQPYRVVVLSFELLHAPATVC:SNSSLLNEFLKENPDLKLTEENFNSPYEDATNSSENLNFFSKFQYYKKNK	3.3253829968722495	0.8514866599775447	67.9166030883789	0.7360573410987854	11.625645637512207	27.413619995117188	18.839061737060547
spikerbd-binder-50-nr2-run-1_result_16	59	SNLCPFGEVFNATRFASVYAWNRKRISNCVADYSVLYNSASFSTFKCYGVSPTKLNDLCFTNVYADSFVIRGDEVRQIAPGQTGKIADYNYKLPDDFTGCVIAWNSNNLDSKVGGNYNYLYRLFRKSNLKPFERDISTEIYQAGSTPCNGVEGFNCYFPLQSYGFQPTNGVGYQPYRVVVLSFELLHAPATVC:SNSSLLNEFLKKNPDLPLTEENFNQPDEDATKSDKNLNFFAKFNYYKKKT	4.365439306586429	0.7636646919724157	63.46963882446289	0.7353664636611938	11.797380447387695	27.791423797607422	19.27815055847168
spikerbd-binder-50-nr2-run-1_result_16	60	ENLCPFGEVFNATRFASVYAWNRKRISNCVADYSVLYNSASFSTFKCYGVSPTKLNDLCFTNVYADSFVIRGDEVRQIAPGQTGKIADYNYKLPDDFTGCVIAWNSNNLDSKVGGNYNYLYRLFRKSNLKPFERDISTEIYQAGSTPCNGVEGFNCYFPLQSYGFQPTNGVGYQPYRVVVLSFELLHAPATVC:SLSSLLNEFLKKNPDLPLSEENNNAPDEEATNSSKNLNFKSKFQYYVKKK	12.523253501478424	0.3689361691441132	63.57579040527344	0.7343404293060303	12.070525169372559	28.426801681518555	18.294227600097656
spikerbd-binder-50-nr2-run-1_result_16	61	SNLCPFGEVFNATRFASVYAWNRKRISNCVADYSVLYNSASFSTFKCYGVSPTKLNDLCFTNVYADSFVIRGDEVRQIAPGQTGKIADYNYKLPDDFTGCVIAWNSNNLDSKVGGNYNYLYRLFRKSNLKPFERDISTEIYQAGSTPCNGVEGFNCYFPLQSYGFQPTNGVGYQPYRVVVLSFELLHAPATVC:SNSSLLNEFLKENPDLKLTEENFNKPYEEATNSSENLNFFSKFQYYVKKK	12.35436398610122	0.38239115252676625	73.60430145263672	0.7330058813095093	11.933491706848145	28.550037384033203	21.4274845123291
spikerbd-binder-50-nr2-run-1_result_16	62	ENLCPFGEVFNATRFASVYAWNRKRISNCVADYSVLYNSASFSTFKCYGVSPTKLNDLCFTNVYADSFVIRGDEVRQIAPGQTGKIADYNYKLPDDFTGCVIAWNSNNLDSKVGGNYNYLYRLFRKSNLKPFERDISTEIYQAGSTPCNGVEGFNCYFPLQSYGFQPTNGVGYQPYRVVVLSFELLHAPATVC:SLSSILNEFLKENPDLPLTEENFNAPDEDATNSSENLNFKAKFQYYYKNK	10.573227376911898	0.42468243981180304	72.52227020263672	0.7330518960952759	11.971301078796387	28.613670349121094	19.590320587158203
spikerbd-binder-50-nr2-run-1_result_16	63	ENLCPFGEVFNATRFASVYAWNRKRISNCVADYSVLYNSASFSTFKCYGVSPTKLNDLCFTNVYADSFVIRGDEVRQIAPGQTGKIADYNYKLPDDFTGCVIAWNSNNLDSKVGGNYNYLYRLFRKSNLKPFERDISTEIYQAGSTPCNGVEGFNCYFPLQSYGFQPTNGVGYQPYRVVVLSFELLHAPATVC:SLSSILNEFLKENPDLPLSEENFNSPYEEATNSSENLNFYAKFEYYYKNK	11.373373760623315	0.40673238552974855	72.8422622680664	0.7332361936569214	11.950643539428711	28.625581741333008	20.83534812927246
spikerbd-binder-50-nr2-run-1_result_16	64	ENLCPFGEVFNATRFASVYAWNRKRISNCVADYSVLYNSASFSTFKCYGVSPTKLNDLCFTNVYADSFVIRGDEVRQIAPGQTGKIADYNYKLPDDFTGCVIAWNSNNLDSKVGGNYNYLYRLFRKSNLKPFERDISTEIYQAGSTPCNGVEGFNCYFPLQSYGFQPTNGVGYQPYRVVVLSFELLHAPATVC:SLSSLLNEFLKENPDLPLTDENFNAPYEEATNSSENLNFYSKFQYYVKQK	14.107092911686554	0.278178472018249	78.85488891601562	0.7323548793792725	11.858333587646484	28.442222595214844	19.528846740722656
spikerbd-binder-50-nr2-run-1_result_16	65	SNLCPFGEVFNATRFASVYAWNRKRISNCVADYSVLYNSASFSTFKCYGVSPTKLNDLCFTNVYADSFVIRGDEVRQIAPGQTGKIADYNYKLPDDFTGCVIAWNSNNLDSKVGGNYNYLYRLFRKSNLKPFERDISTEIYQAGSTPCNGVEGFNCYFPLQSYGFQPTNGVGYQPYRVVVLSFELLHAPATVC:SLSSLLNEFLKENPDLPLTEENFNQPEQDATNSSENLNFFAKFQAYLKSK	16.85989874318581	0.2191546903157759	70.47187042236328	0.7337073087692261	11.920782089233398	28.31488609313965	18.23470687866211
spikerbd-binder-50-nr2-run-1_result_16	66	SNLCPFGEVFNATRFASVYAWNRKRISNCVADYSVLYNSASFSTFKCYGVSPTKLNDLCFTNVYADSFVIRGDEVRQIAPGQTGKIADYNYKLPDDFTGCVIAWNSNNLDSKVGGNYNYLYRLFRKSNLKPFERDISTEIYQAGSTPCNGVEGFNCYFPLQSYGFQPTNGVGYQPYRVVVLSFELLHAPATVC:SLSKILNDFLKENPEYPLTEENFNKPYKEATTSAENLPFYPKFQAYVKNK	13.712278527013018	0.3537571858626991	64.31002044677734	0.7330470085144043	12.03498363494873	28.523635864257812	18.379531860351562
spikerbd-binder-50-nr2-run-1_result_16	67	SNLCPFGEVFNATRFASVYAWNRKRISNCVADYSVLYNSASFSTFKCYGVSPTKLNDLCFTNVYADSFVIRGDEVRQIAPGQTGKIADYNYKLPDDFTGCVIAWNSNNLDSKVGGNYNYLYRLFRKSNLKPFERDISTEIYQAGSTPCNGVEGFNCYFPLQSYGFQPTNGVGYQPYRVVVLSFELLHAPATVC:SLSSILNEFLKKNPDLPLSEENFNQPDEDATDSEENLNFKAKFQYYYKKK	13.714217043546192	0.292791449738937	71.86111450195312	0.7329694032669067	11.980567932128906	28.61477279663086	19.189865112304688
spikerbd-binder-50-nr2-run-1_result_16	68	ENLCPFGEVFNATRFASVYAWNRKRISNCVADYSVLYNSASFSTFKCYGVSPTKLNDLCFTNVYADSFVIRGDEVRQIAPGQTGKIADYNYKLPDDFTGCVIAWNSNNLDSKVGGNYNYLYRLFRKSNLKPFERDISTEIYQAGSTPCNGVEGFNCYFPLQSYGFQPTNGVGYQPYRVVVLSFELLHAPATVC:SLSSILNEFLKENPDLPLTEENFNQPYKEATNSSENLNFYSKFDYYYKKK	17.322518062505576	0.22569344150744497	76.97090911865234	0.7334001660346985	11.818653106689453	28.30195426940918	19.231475830078125
spikerbd-binder-50-nr2-run-1_result_16	69	SNLCPFGEVFNATRFASVYAWNRKRISNCVADYSVLYNSASFSTFKCYGVSPTKLNDLCFTNVYADSFVIRGDEVRQIAPGQTGKIADYNYKLPDDFTGCVIAWNSNNLDSKVGGNYNYLYRLFRKSNLKPFERDISTEIYQAGSTPCNGVEGFNCYFPLQSYGFQPTNGVGYQPYRVVVLSFELLHAPATVC:SLSSILNEFLKENPELPLTEENFNQPYEDATNSSENLNFFAKFDYYYKNK	17.52153066036372	0.21232652541328223	77.87681579589844	0.7337015271186829	11.757883071899414	28.111474990844727	20.555042266845703
spikerbd-binder-50-nr2-run-1_result_16	70	ENLCPFGEVFNATRFASVYAWNRKRISNCVADYSVLYNSASFSTFKCYGVSPTKLNDLCFTNVYADSFVIRGDEVRQIAPGQTGKIADYNYKLPDDFTGCVIAWNSNNLDSKVGGNYNYLYRLFRKSNLKPFERDISTEIYQAGSTPCNGVEGFNCYFPLQSYGFQPTNGVGYQPYRVVVLSFELLHAPATVC:SLSSLLNKFLKENPELKLTEENFNAPDEDATNSSENLNFKAKFQYYIKNK	5.889210141302712	0.6420127437686638	70.22054290771484	0.7333654761314392	11.874883651733398	28.27473258972168	20.69951629638672
spikerbd-binder-50-nr2-run-1_result_16	71	ENLCPFGEVFNATRFASVYAWNRKRISNCVADYSVLYNSASFSTFKCYGVSPTKLNDLCFTNVYADSFVIRGDEVRQIAPGQTGKIADYNYKLPDDFTGCVIAWNSNNLDSKVGGNYNYLYRLFRKSNLKPFERDISTEIYQAGSTPCNGVEGFNCYFPLQSYGFQPTNGVGYQPYRVVVLSFELLHAPATVC:SLASLLNEFLKKNPDLPLSEENFNSPYQEATNSPENLNFFAKFDAYVKEK	13.823021143366926	0.2997344898406587	74.74942016601562	0.7337795495986938	11.841574668884277	28.321382522583008	19.261810302734375
spikerbd-binder-50-nr2-run-1_result_16	72	SNLCPFGEVFNATRFASVYAWNRKRISNCVADYSVLYNSASFSTFKCYGVSPTKLNDLCFTNVYADSFVIRGDEVRQIAPGQTGKIADYNYKLPDDFTGCVIAWNSNNLDSKVGGNYNYLYRLFRKSNLKPFERDISTEIYQAGSTPCNGVEGFNCYFPLQSYGFQPTNGVGYQPYRVVVLSFELLHAPATVC:SNSSILNEFLKKNPEYKLTEENFNQPYQEATNSSENLNFYAKFQQYVKEK	8.194460227027733	0.6040729982875814	68.9893798828125	0.7345235347747803	11.831626892089844	28.174814224243164	19.89655113220215
spikerbd-binder-50-nr2-run-1_result_16	73	SNLCPFGEVFNATRFASVYAWNRKRISNCVADYSVLYNSASFSTFKCYGVSPTKLNDLCFTNVYADSFVIRGDEVRQIAPGQTGKIADYNYKLPDDFTGCVIAWNSNNLDSKVGGNYNYLYRLFRKSNLKPFERDISTEIYQAGSTPCNGVEGFNCYFPLQSYGFQPTNGVGYQPYRVVVLSFELLHAPATVC:SNASILNEFLKENPDLPLTEENFNKPYEEAKNSIENLNLYSKFQAYVKKK	9.281174539960853	0.5535142873610528	66.73018646240234	0.7341150045394897	11.900590896606445	28.32110595703125	19.955848693847656
spikerbd-binder-50-nr2-run-1_result_16	74	SNLCPFGEVFNATRFASVYAWNRKRISNCVADYSVLYNSASFSTFKCYGVSPTKLNDLCFTNVYADSFVIRGDEVRQIAPGQTGKIADYNYKLPDDFTGCVIAWNSNNLDSKVGGNYNYLYRLFRKSNLKPFERDISTEIYQAGSTPCNGVEGFNCYFPLQSYGFQPTNGVGYQPYRVVVLSFELLHAPATVC:SLSSLLNEFLKENPDLKLTEENFNSPDEDATNSSENLNFKAKFQKYYADK	5.500041334837469	0.6961384404366273	69.81999969482422	0.7337027788162231	11.874526977539062	28.17885971069336	20.310279846191406
spikerbd-binder-50-nr2-run-1_result_16	75	ENLCPFGEVFNATRFASVYAWNRKRISNCVADYSVLYNSASFSTFKCYGVSPTKLNDLCFTNVYADSFVIRGDEVRQIAPGQTGKIADYNYKLPDDFTGCVIAWNSNNLDSKVGGNYNYLYRLFRKSNLKPFERDISTEIYQAGSTPCNGVEGFNCYFPLQSYGFQPTNGVGYQPYRVVVLSFELLHAPATVC:SNSSILKDFLEKNPDLPLTEENFNAPYEDATNSSENLNFYAKFQYYVKNT	7.010651380332192	0.6198403048544368	68.49295043945312	0.7345888018608093	11.842202186584473	28.1469669342041	20.518754959106445
spikerbd-binder-50-nr2-run-1_result_16	76	ENLCPFGEVFNATRFASVYAWNRKRISNCVADYSVLYNSASFSTFKCYGVSPTKLNDLCFTNVYADSFVIRGDEVRQIAPGQTGKIADYNYKLPDDFTGCVIAWNSNNLDSKVGGNYNYLYRLFRKSNLKPFERDISTEIYQAGSTPCNGVEGFNCYFPLQSYGFQPTNGVGYQPYRVVVLSFELLHAPATVC:SLSSLLKQFLEENPDLPLTEENNNQPDEEAKNSSENLNWKAKFNYYVKKK	12.1348589299278	0.35250038078061136	63.69005584716797	0.7339682579040527	12.084117889404297	28.517826080322266	20.82183074951172
spikerbd-binder-50-nr2-run-1_result_16	77	PNLCPFGEVFNATRFASVYAWNRKRISNCVADYSVLYNSASFSTFKCYGVSPTKLNDLCFTNVYADSFVIRGDEVRQIAPGQTGKIADYNYKLPDDFTGCVIAWNSNNLDSKVGGNYNYLYRLFRKSNLKPFERDISTEIYQAGSTPCNGVEGFNCYFPLQSYGFQPTNGVGYQPYRVVVLSFELLHAPATVC:SLSSLLNEFLKENPDLKLTEENFNAPYEEAKNSEENLNFFSKFEAYVKKK	10.257486266013998	0.45519784708470373	78.3614730834961	0.7325009703636169	11.866576194763184	28.555295944213867	18.518049240112305
spikerbd-binder-50-nr2-run-1_result_16	78	ENLCPFGEVFNATRFASVYAWNRKRISNCVADYSVLYNSASFSTFKCYGVSPTKLNDLCFTNVYADSFVIRGDEVRQIAPGQTGKIADYNYKLPDDFTGCVIAWNSNNLDSKVGGNYNYLYRLFRKSNLKPFERDISTEIYQAGSTPCNGVEGFNCYFPLQSYGFQPTNGVGYQPYRVVVLSFELLHAPATVC:SLSSILNEFLKANPDLPLTPENFAQPEEDATNSSENLNFYAKFQYYYKKK	15.991430701826177	0.2379647601901396	71.14837646484375	0.7331815958023071	11.908806800842285	28.354902267456055	19.559188842773438
spikerbd-binder-50-nr2-run-1_result_16	79	ENLCPFGEVFNATRFASVYAWNRKRISNCVADYSVLYNSASFSTFKCYGVSPTKLNDLCFTNVYADSFVIRGDEVRQIAPGQTGKIADYNYKLPDDFTGCVIAWNSNNLDSKVGGNYNYLYRLFRKSNLKPFERDISTEIYQAGSTPCNGVEGFNCYFPLQSYGFQPTNGVGYQPYRVVVLSFELLHAPATVC:SLSSLLNEFLKKNPDLPLTEENFNAPDEEATSSAENLNFFAKFQYYLKQK	14.553994683395695	0.28197572959333067	70.5197525024414	0.7337550520896912	11.927312850952148	28.40884017944336	20.256343841552734
spikerbd-binder-50-nr2-run-1_result_16	80	ENLCPFGEVFNATRFASVYAWNRKRISNCVADYSVLYNSASFSTFKCYGVSPTKLNDLCFTNVYADSFVIRGDEVRQIAPGQTGKIADYNYKLPDDFTGCVIAWNSNNLDSKVGGNYNYLYRLFRKSNLKPFERDISTEIYQAGSTPCNGVEGFNCYFPLQSYGFQPTNGVGYQPYRVVVLSFELLHAPATVC:SLSKILYDFLKENPDLPLTEENFNKPYEDATNSEENLNFYPKFQAYYKKK	10.51071425412737	0.4738666701629222	62.68173599243164	0.7338486909866333	11.981352806091309	28.399620056152344	18.299270629882812
spikerbd-binder-50-nr2-run-1_result_16	81	ENLCPFGEVFNATRFASVYAWNRKRISNCVADYSVLYNSASFSTFKCYGVSPTKLNDLCFTNVYADSFVIRGDEVRQIAPGQTGKIADYNYKLPDDFTGCVIAWNSNNLDSKVGGNYNYLYRLFRKSNLKPFERDISTEIYQAGSTPCNGVEGFNCYFPLQSYGFQPTNGVGYQPYRVVVLSFELLHAPATVC:SLSSILNEFLKKNPDLPLTEENFNSPYQEATNSSENLNFFAKFDYYYKNK	9.540167549533834	0.4596931842909439	76.5699462890625	0.7329552173614502	11.92395305633545	28.649206161499023	20.780662536621094
spikerbd-binder-50-nr2-run-1_result_16	82	SNLCPFGEVFNATRFASVYAWNRKRISNCVADYSVLYNSASFSTFKCYGVSPTKLNDLCFTNVYADSFVIRGDEVRQIAPGQTGKIADYNYKLPDDFTGCVIAWNSNNLDSKVGGNYNYLYRLFRKSNLKPFERDISTEIYQAGSTPCNGVEGFNCYFPLQSYGFQPTNGVGYQPYRVVVLSFELLHAPATVC:SLSSILNEFLKENPDLKLTPENFAQPEKEATDSIENLNFFAKFNAYYKNK	14.438179702279806	0.30822093317778293	69.844482421875	0.7354292273521423	11.850495338439941	28.080860137939453	17.628196716308594
spikerbd-binder-50-nr2-run-1_result_16	83	SNLCPFGEVFNATRFASVYAWNRKRISNCVADYSVLYNSASFSTFKCYGVSPTKLNDLCFTNVYADSFVIRGDEVRQIAPGQTGKIADYNYKLPDDFTGCVIAWNSNNLDSKVGGNYNYLYRLFRKSNLKPFERDISTEIYQAGSTPCNGVEGFNCYFPLQSYGFQPTNGVGYQPYRVVVLSFELLHAPATVC:SNSSLLKKFLEENPEYKLTEENFNAPYEEAKNSIENLNFYAKFQAYVKKK	8.681849022206757	0.5566748589928164	67.2684555053711	0.7341256141662598	11.838061332702637	28.147661209106445	19.086166381835938
spikerbd-binder-50-nr2-run-1_result_16	84	NNLCPFGEVFNATRFASVYAWNRKRISNCVADYSVLYNSASFSTFKCYGVSPTKLNDLCFTNVYADSFVIRGDEVRQIAPGQTGKIADYNYKLPDDFTGCVIAWNSNNLDSKVGGNYNYLYRLFRKSNLKPFERDISTEIYQAGSTPCNGVEGFNCYFPLQSYGFQPTNGVGYQPYRVVVLSFELLHAPATVC:SNSKILYEFLKENPDLPLTEENFNAPDEEATTSTENLNFKAKFQAYVKAK	6.391535829484874	0.6470086591339126	69.4487075805664	0.7330425977706909	11.893241882324219	28.32542610168457	18.466001510620117
spikerbd-binder-50-nr2-run-1_result_16	85	SNLCPFGEVFNATRFASVYAWNRKRISNCVADYSVLYNSASFSTFKCYGVSPTKLNDLCFTNVYADSFVIRGDEVRQIAPGQTGKIADYNYKLPDDFTGCVIAWNSNNLDSKVGGNYNYLYRLFRKSNLKPFERDISTEIYQAGSTPCNGVEGFNCYFPLQSYGFQPTNGVGYQPYRVVVLSFELLHAPATVC:SNSSILNEFLKENPDLKLTEENFNAPDEEATNSTENLNFKAKFQAYVKEK	6.703459866930539	0.6174733102835674	67.30567169189453	0.7340087890625	11.872476577758789	28.14183235168457	19.33220672607422
spikerbd-binder-50-nr2-run-1_result_16	86	ENLCPFGEVFNATRFASVYAWNRKRISNCVADYSVLYNSASFSTFKCYGVSPTKLNDLCFTNVYADSFVIRGDEVRQIAPGQTGKIADYNYKLPDDFTGCVIAWNSNNLDSKVGGNYNYLYRLFRKSNLKPFERDISTEIYQAGSTPCNGVEGFNCYFPLQSYGFQPTNGVGYQPYRVVVLSFELLHAPATVC:SNSSLLKEFLDKNPDLKLTEENFNSPDEDATNSSKNLNFFAKFNYYKKNK	5.354895042385047	0.7791618705290411	60.35000991821289	0.7366721630096436	11.801427841186523	27.66765785217285	16.61705207824707
spikerbd-binder-50-nr2-run-1_result_16	87	ENLCPFGEVFNATRFASVYAWNRKRISNCVADYSVLYNSASFSTFKCYGVSPTKLNDLCFTNVYADSFVIRGDEVRQIAPGQTGKIADYNYKLPDDFTGCVIAWNSNNLDSKVGGNYNYLYRLFRKSNLKPFERDISTEIYQAGSTPCNGVEGFNCYFPLQSYGFQPTNGVGYQPYRVVVLSFELLHAPATVC:SLSSLLNEFLKENPELKLTEENFNQPEEEATNSSKNLNFFAKFNYYYKKK	17.882661565987778	0.20720582304098692	72.02808380126953	0.7340998649597168	11.81820011138916	28.138887405395508	19.28343963623047
spikerbd-binder-50-nr2-run-1_result_16	88	ENLCPFGEVFNATRFASVYAWNRKRISNCVADYSVLYNSASFSTFKCYGVSPTKLNDLCFTNVYADSFVIRGDEVRQIAPGQTGKIADYNYKLPDDFTGCVIAWNSNNLDSKVGGNYNYLYRLFRKSNLKPFERDISTEIYQAGSTPCNGVEGFNCYFPLQSYGFQPTNGVGYQPYRVVVLSFELLHAPATVC:SLSSLLNEFLKKNPDLPLSEENFNSPYEEAKNSEENLNFFAKFQAYYKKK	12.655137030955428	0.3407260797049184	71.54592895507812	0.7340816259384155	11.90127182006836	28.43502426147461	19.3487548828125
spikerbd-binder-50-nr2-run-1_result_16	89	SNLCPFGEVFNATRFASVYAWNRKRISNCVADYSVLYNSASFSTFKCYGVSPTKLNDLCFTNVYADSFVIRGDEVRQIAPGQTGKIADYNYKLPDDFTGCVIAWNSNNLDSKVGGNYNYLYRLFRKSNLKPFERDISTEIYQAGSTPCNGVEGFNCYFPLQSYGFQPTNGVGYQPYRVVVLSFELLHAPATVC:SLSSILNEFLKENPELKLTEENFNAPEEEATDSAENLNLFAKFQKYYEEK	15.452142495268198	0.2622535209463977	69.90513610839844	0.7330180406570435	11.963841438293457	28.474040985107422	19.140348434448242
spikerbd-binder-50-nr2-run-1_result_16	90	SNLCPFGEVFNATRFASVYAWNRKRISNCVADYSVLYNSASFSTFKCYGVSPTKLNDLCFTNVYADSFVIRGDEVRQIAPGQTGKIADYNYKLPDDFTGCVIAWNSNNLDSKVGGNYNYLYRLFRKSNLKPFERDISTEIYQAGSTPCNGVEGFNCYFPLQSYGFQPTNGVGYQPYRVVVLSFELLHAPATVC:SLSSLLYEFLKKNPDLPLTEENFNKPYEDATNSSENLNFFSKFQKYYEEK	13.118162507158868	0.3321932868444941	71.42637634277344	0.7328264117240906	11.9389066696167	28.497434616088867	18.555797576904297
spikerbd-binder-50-nr2-run-1_result_16	91	SNLCPFGEVFNATRFASVYAWNRKRISNCVADYSVLYNSASFSTFKCYGVSPTKLNDLCFTNVYADSFVIRGDEVRQIAPGQTGKIADYNYKLPDDFTGCVIAWNSNNLDSKVGGNYNYLYRLFRKSNLKPFERDISTEIYQAGSTPCNGVEGFNCYFPLQSYGFQPTNGVGYQPYRVVVLSFELLHAPATVC:SNSSILNEFLKENPDLPLTEENFNAPDEDATNSEENLNFKAKFQAYVKKK	12.463832611321465	0.34565016134370447	69.35558319091797	0.7330030202865601	12.027185440063477	28.62087059020996	19.520553588867188
spikerbd-binder-50-nr2-run-1_result_16	92	SNLCPFGEVFNATRFASVYAWNRKRISNCVADYSVLYNSASFSTFKCYGVSPTKLNDLCFTNVYADSFVIRGDEVRQIAPGQTGKIADYNYKLPDDFTGCVIAWNSNNLDSKVGGNYNYLYRLFRKSNLKPFERDISTEIYQAGSTPCNGVEGFNCYFPLQSYGFQPTNGVGYQPYRVVVLSFELLHAPATVC:SNSSLLKEFLEKNPDLPLSEENFNSPYEEAKNNSENLNFFAKFDYYIKNK	9.636283724014012	0.527499730626625	64.31149291992188	0.7339552640914917	12.001741409301758	28.513845443725586	20.248836517333984
spikerbd-binder-50-nr2-run-1_result_16	93	ENLCPFGEVFNATRFASVYAWNRKRISNCVADYSVLYNSASFSTFKCYGVSPTKLNDLCFTNVYADSFVIRGDEVRQIAPGQTGKIADYNYKLPDDFTGCVIAWNSNNLDSKVGGNYNYLYRLFRKSNLKPFERDISTEIYQAGSTPCNGVEGFNCYFPLQSYGFQPTNGVGYQPYRVVVLSFELLHAPATVC:SLSSLLKEFLDENPDLKLTEENFNSPYEEATNSEENLNFYAKFQAYYKKK	6.80250969742492	0.6665156059000442	72.86103820800781	0.7348856925964355	11.747406959533691	27.968198776245117	18.2005672454834
spikerbd-binder-50-nr2-run-1_result_16	94	ENLCPFGEVFNATRFASVYAWNRKRISNCVADYSVLYNSASFSTFKCYGVSPTKLNDLCFTNVYADSFVIRGDEVRQIAPGQTGKIADYNYKLPDDFTGCVIAWNSNNLDSKVGGNYNYLYRLFRKSNLKPFERDISTEIYQAGSTPCNGVEGFNCYFPLQSYGFQPTNGVGYQPYRVVVLSFELLHAPATVC:SLSSLLNEFLKENPDLPLTEENFNKPEEDATNSSKNLNFFAKFQAYLKKK	17.14178745503663	0.21147448500054233	71.51826477050781	0.7336559295654297	11.922708511352539	28.35447120666504	18.993873596191406
spikerbd-binder-50-nr2-run-1_result_16	95	SNLCPFGEVFNATRFASVYAWNRKRISNCVADYSVLYNSASFSTFKCYGVSPTKLNDLCFTNVYADSFVIRGDEVRQIAPGQTGKIADYNYKLPDDFTGCVIAWNSNNLDSKVGGNYNYLYRLFRKSNLKPFERDISTEIYQAGSTPCNGVEGFNCYFPLQSYGFQPTNGVGYQPYRVVVLSFELLHAPATVC:SNSSLLNEFLKENPDLPLTEENFNQPEEDATNNEENLNFFAKFNAYVKKK	15.402181899870623	0.26311125166363625	65.94824981689453	0.7348138093948364	11.946864128112793	28.300167083740234	18.714092254638672
spikerbd-binder-50-nr2-run-1_result_16	96	SNLCPFGEVFNATRFASVYAWNRKRISNCVADYSVLYNSASFSTFKCYGVSPTKLNDLCFTNVYADSFVIRGDEVRQIAPGQTGKIADYNYKLPDDFTGCVIAWNSNNLDSKVGGNYNYLYRLFRKSNLKPFERDISTEIYQAGSTPCNGVEGFNCYFPLQSYGFQPTNGVGYQPYRVVVLSFELLHAPATVC:SLSSILNEFLKKNPDLKLTDENFNAPEEDAKNSTENLNFFAKFQAYYKEK	11.267504723705585	0.4287300234017054	74.57576751708984	0.7347630262374878	11.827973365783691	28.20733070373535	17.415618896484375
spikerbd-binder-50-nr2-run-1_result_16	97	ENLCPFGEVFNATRFASVYAWNRKRISNCVADYSVLYNSASFSTFKCYGVSPTKLNDLCFTNVYADSFVIRGDEVRQIAPGQTGKIADYNYKLPDDFTGCVIAWNSNNLDSKVGGNYNYLYRLFRKSNLKPFERDISTEIYQAGSTPCNGVEGFNCYFPLQSYGFQPTNGVGYQPYRVVVLSFELLHAPATVC:SLSSILNDFLKKNPDLPLTEENFNQPYEEATNSSENLNFFAKFQHYYKEK	16.17454582362707	0.2332239835232033	75.08929443359375	0.7338050007820129	11.857617378234863	28.375581741333008	18.56983184814453
spikerbd-binder-50-nr2-run-1_result_16	98	ENLCPFGEVFNATRFASVYAWNRKRISNCVADYSVLYNSASFSTFKCYGVSPTKLNDLCFTNVYADSFVIRGDEVRQIAPGQTGKIADYNYKLPDDFTGCVIAWNSNNLDSKVGGNYNYLYRLFRKSNLKPFERDISTEIYQAGSTPCNGVEGFNCYFPLQSYGFQPTNGVGYQPYRVVVLSFELLHAPATVC:SNSSILNEFLKENPDLPLSEENFASPYEEATNSTENLNFFSKFQAYVKEK	6.983254773077377	0.657216347727834	69.12471771240234	0.7351361513137817	11.763958930969238	27.862049102783203	15.93807315826416
spikerbd-binder-50-nr2-run-1_result_16	99	SNLCPFGEVFNATRFASVYAWNRKRISNCVADYSVLYNSASFSTFKCYGVSPTKLNDLCFTNVYADSFVIRGDEVRQIAPGQTGKIADYNYKLPDDFTGCVIAWNSNNLDSKVGGNYNYLYRLFRKSNLKPFERDISTEIYQAGSTPCNGVEGFNCYFPLQSYGFQPTNGVGYQPYRVVVLSFELLHAPATVC:SLSSLLNQFLKENPDLPLTEENFNKPYEDATNSSENLNLFAKFQYYYKKK	16.32852108948214	0.23775359320325298	72.68831634521484	0.7329771518707275	11.894462585449219	28.38599967956543	18.281648635864258
spikerbd-binder-50-nr2-run-1_result_17	0	PNLCPFGEVFNATRFASVYAWNRKRISNCVADYSVLYNSASFSTFKCYGVSPTKLNDLCFTNVYADSFVIRGDEVRQIAPGQTGKIADYNYKLPDDFTGCVIAWNSNNLDSKVGGNYNYLYRLFRKSNLKPFERDISTEIYQAGSTPCNGVEGFNCYFPLQSYGFQPTNGVGYQPYRVVVLSFELLHAPATVC:KEIKNMKDLEEIKKKAMELYGLTEENEEFYEALEEFLKEHGLDDIVVPKE	7.2082543388027345	0.5701003531113137	76.81900024414062	0.7357255816459656	11.747136116027832	28.34253692626953	19.91680335998535
spikerbd-binder-50-nr2-run-1_result_17	1	LNLCPFGEVFNATRFASVYAWNRKRISNCVADYSVLYNSASFSTFKCYGVSPTKLNDLCFTNVYADSFVIRGDEVRQIAPGQTGKIADYNYKLPDDFTGCVIAWNSNNLDSKVGGNYNYLYRLFRKSNLKPFERDISTEIYQAGSTPCNGVEGFNCYFPLQSYGFQPTNGVGYQPYRVVVLSFELLHAPATVC:SEIKNMKDLEKIIEEAKKTYGITKDDETFKEALENFLKENGLDDIIPEKK	13.532153730443587	0.2980422882135694	69.74418640136719	0.7359642386436462	11.896479606628418	28.397842407226562	19.80855369567871
spikerbd-binder-50-nr2-run-1_result_17	2	LNLCPFGEVFNATRFASVYAWNRKRISNCVADYSVLYNSASFSTFKCYGVSPTKLNDLCFTNVYADSFVIRGDEVRQIAPGQTGKIADYNYKLPDDFTGCVIAWNSNNLDSKVGGNYNYLYRLFRKSNLKPFERDISTEIYQAGSTPCNGVEGFNCYFPLQSYGFQPTNGVGYQPYRVVVLSFELLHAPATVC:SEIKNMKDLEELKKKAKELYGITEEDETFKEAYDVFLNEYGLDDIKVEPK	4.6427371744184525	0.7699704612220057	83.49226379394531	0.7347468137741089	11.641060829162598	27.95863151550293	20.11978530883789
spikerbd-binder-50-nr2-run-1_result_17	3	PNLCPFGEVFNATRFASVYAWNRKRISNCVADYSVLYNSASFSTFKCYGVSPTKLNDLCFTNVYADSFVIRGDEVRQIAPGQTGKIADYNYKLPDDFTGCVIAWNSNNLDSKVGGNYNYLYRLFRKSNLKPFERDISTEIYQAGSTPCNGVEGFNCYFPLQSYGFQPTNGVGYQPYRVVVLSFELLHAPATVC:SEIANLTSLEDLIKKAKETYGITEDDETFREAFEVFLNEHGLTDIIIPKP	4.793364551318448	0.7730133885662984	75.15933227539062	0.7380939722061157	11.562549591064453	27.765283584594727	19.046628952026367
spikerbd-binder-50-nr2-run-1_result_17	4	PNLCPFGEVFNATRFASVYAWNRKRISNCVADYSVLYNSASFSTFKCYGVSPTKLNDLCFTNVYADSFVIRGDEVRQIAPGQTGKIADYNYKLPDDFTGCVIAWNSNNLDSKVGGNYNYLYRLFRKSNLKPFERDISTEIYQAGSTPCNGVEGFNCYFPLQSYGFQPTNGVGYQPYRVVVLSFELLHAPATVC:SEIKNMKSLEDIIKKAKETYGITENDETFKEALANFLKEHGLDDIVIPEP	12.294412336098974	0.3180038937278302	68.91728973388672	0.7380393743515015	11.797680854797363	28.38414764404297	20.574642181396484
spikerbd-binder-50-nr2-run-1_result_17	5	LNLCPFGEVFNATRFASVYAWNRKRISNCVADYSVLYNSASFSTFKCYGVSPTKLNDLCFTNVYADSFVIRGDEVRQIAPGQTGKIADYNYKLPDDFTGCVIAWNSNNLDSKVGGNYNYLYRLFRKSNLKPFERDISTEIYQAGSTPCNGVEGFNCYFPLQSYGFQPTNGVGYQPYRVVVLSFELLHAPATVC:SKIKSMTDLKEIIEEAKKRYGITEEDETFYEALENFLKEHGLDDIVIPKP	7.094463688014487	0.6254984738350896	78.15055084228516	0.7352126836776733	11.848341941833496	28.509714126586914	22.61880111694336
spikerbd-binder-50-nr2-run-1_result_17	6	PNLCPFGEVFNATRFASVYAWNRKRISNCVADYSVLYNSASFSTFKCYGVSPTKLNDLCFTNVYADSFVIRGDEVRQIAPGQTGKIADYNYKLPDDFTGCVIAWNSNNLDSKVGGNYNYLYRLFRKSNLKPFERDISTEIYQAGSTPCNGVEGFNCYFPLQSYGFQPTNGVGYQPYRVVVLSFELLHAPATVC:SEIKNMTKLEDLIAEAKKRYGITKEDETFYEAFNAFLNENGLTDIIIPKP	9.98656687782799	0.4485924148209987	78.85433197021484	0.7362708449363708	11.719532012939453	28.38892936706543	20.62423324584961
spikerbd-binder-50-nr2-run-1_result_17	7	LNLCPFGEVFNATRFASVYAWNRKRISNCVADYSVLYNSASFSTFKCYGVSPTKLNDLCFTNVYADSFVIRGDEVRQIAPGQTGKIADYNYKLPDDFTGCVIAWNSNNLDSKVGGNYNYLYRLFRKSNLKPFERDISTEIYQAGSTPCNGVEGFNCYFPLQSYGFQPTNGVGYQPYRVVVLSFELLHAPATVC:SEIKNMKDLKELEEEARKRYGITENDETFKEAFDVFLNEHGLDDIIVPPK	5.899697240349452	0.697415043357314	67.58375549316406	0.7369065284729004	11.779938697814941	27.887094497680664	20.326126098632812
spikerbd-binder-50-nr2-run-1_result_17	8	PNLCPFGEVFNATRFASVYAWNRKRISNCVADYSVLYNSASFSTFKCYGVSPTKLNDLCFTNVYADSFVIRGDEVRQIAPGQTGKIADYNYKLPDDFTGCVIAWNSNNLDSKVGGNYNYLYRLFRKSNLKPFERDISTEIYQAGSTPCNGVEGFNCYFPLQSYGFQPTNGVGYQPYRVVVLSFELLHAPATVC:SEILNMKDIEKLIEEAKKTYGITEEDEEFKEAFEVFLNEYGLDDIIIPPK	5.269111970196783	0.7593524536379082	64.32176971435547	0.7393934726715088	11.581685066223145	27.54505157470703	19.45038604736328
spikerbd-binder-50-nr2-run-1_result_17	9	LNLCPFGEVFNATRFASVYAWNRKRISNCVADYSVLYNSASFSTFKCYGVSPTKLNDLCFTNVYADSFVIRGDEVRQIAPGQTGKIADYNYKLPDDFTGCVIAWNSNNLDSKVGGNYNYLYRLFRKSNLKPFERDISTEIYQAGSTPCNGVEGFNCYFPLQSYGFQPTNGVGYQPYRVVVLSFELLHAPATVC:SEIKSMKKLEDIKAAAKEKYGITEDDETFQEALDVFLEENGLDDIKIPKK	4.481745818582571	0.7827812641964691	76.63118743896484	0.7341170907020569	11.832181930541992	28.33709144592285	21.451000213623047
spikerbd-binder-50-nr2-run-1_result_17	10	LNLCPFGEVFNATRFASVYAWNRKRISNCVADYSVLYNSASFSTFKCYGVSPTKLNDLCFTNVYADSFVIRGDEVRQIAPGQTGKIADYNYKLPDDFTGCVIAWNSNNLDSKVGGNYNYLYRLFRKSNLKPFERDISTEIYQAGSTPCNGVEGFNCYFPLQSYGFQPTNGVGYQPYRVVVLSFELLHAPATVC:SEIKNMKDLEEIIEEAKKLYGITEEDEEFKEALNEFLKENGLDDIIVPEK	10.493591941314257	0.37435440024125344	61.1020622253418	0.7364341020584106	11.968998908996582	28.291963577270508	19.927906036376953
spikerbd-binder-50-nr2-run-1_result_17	11	DNLCPFGEVFNATRFASVYAWNRKRISNCVADYSVLYNSASFSTFKCYGVSPTKLNDLCFTNVYADSFVIRGDEVRQIAPGQTGKIADYNYKLPDDFTGCVIAWNSNNLDSKVGGNYNYLYRLFRKSNLKPFERDISTEIYQAGSTPCNGVEGFNCYFPLQSYGFQPTNGVGYQPYRVVVLSFELLHAPATVC:EEIKNMKSLEELKEEAKKLYGLTEDNEEFQEAFDAFLEQYGLDDIIVPKP	7.044853018598274	0.5907317373874376	72.2533950805664	0.736188530921936	11.787408828735352	28.250316619873047	18.603336334228516
spikerbd-binder-50-nr2-run-1_result_17	12	PNLCPFGEVFNATRFASVYAWNRKRISNCVADYSVLYNSASFSTFKCYGVSPTKLNDLCFTNVYADSFVIRGDEVRQIAPGQTGKIADYNYKLPDDFTGCVIAWNSNNLDSKVGGNYNYLYRLFRKSNLKPFERDISTEIYQAGSTPCNGVEGFNCYFPLQSYGFQPTNGVGYQPYRVVVLSFELLHAPATVC:SEIKNMKSLEDIIKKAKELYGITEEDEEFKEALKEFLKEHGLDDIVIPEK	9.371903463455778	0.42102031916884686	67.33855438232422	0.7365113496780396	11.862364768981934	28.4232234954834	20.20526123046875
spikerbd-binder-50-nr2-run-1_result_17	13	PNLCPFGEVFNATRFASVYAWNRKRISNCVADYSVLYNSASFSTFKCYGVSPTKLNDLCFTNVYADSFVIRGDEVRQIAPGQTGKIADYNYKLPDDFTGCVIAWNSNNLDSKVGGNYNYLYRLFRKSNLKPFERDISTEIYQAGSTPCNGVEGFNCYFPLQSYGFQPTNGVGYQPYRVVVLSFELLHAPATVC:SEIKNMKDLKELEKKAKETYGITEKDEEFYEAFDEFLKEHGLDDIVVPKK	9.987155963022493	0.4075839444376506	75.61962127685547	0.7348362803459167	11.899587631225586	28.746553421020508	21.923622131347656
spikerbd-binder-50-nr2-run-1_result_17	14	PNLCPFGEVFNATRFASVYAWNRKRISNCVADYSVLYNSASFSTFKCYGVSPTKLNDLCFTNVYADSFVIRGDEVRQIAPGQTGKIADYNYKLPDDFTGCVIAWNSNNLDSKVGGNYNYLYRLFRKSNLKPFERDISTEIYQAGSTPCNGVEGFNCYFPLQSYGFQPTNGVGYQPYRVVVLSFELLHAPATVC:SEIKNMKSLEDIIEAAKKKYGITKEDEEFYEALDVFLNEHGLDDIRVPKK	5.363273943106874	0.7437421967009962	77.58782196044922	0.7368049621582031	11.634883880615234	27.965261459350586	19.95249366760254
spikerbd-binder-50-nr2-run-1_result_17	15	LNLCPFGEVFNATRFASVYAWNRKRISNCVADYSVLYNSASFSTFKCYGVSPTKLNDLCFTNVYADSFVIRGDEVRQIAPGQTGKIADYNYKLPDDFTGCVIAWNSNNLDSKVGGNYNYLYRLFRKSNLKPFERDISTEIYQAGSTPCNGVEGFNCYFPLQSYGFQPTNGVGYQPYRVVVLSFELLHAPATVC:SEIKNMKSLADLEAKARELYGITENDEEFKEAFAEFLKEHGLDDIVIPPK	8.451094196861188	0.5439121685867887	71.07792663574219	0.7352913022041321	11.884096145629883	28.482872009277344	21.867855072021484
spikerbd-binder-50-nr2-run-1_result_17	16	PNLCPFGEVFNATRFASVYAWNRKRISNCVADYSVLYNSASFSTFKCYGVSPTKLNDLCFTNVYADSFVIRGDEVRQIAPGQTGKIADYNYKLPDDFTGCVIAWNSNNLDSKVGGNYNYLYRLFRKSNLKPFERDISTEIYQAGSTPCNGVEGFNCYFPLQSYGFQPTNGVGYQPYRVVVLSFELLHAPATVC:SEIKNMKDLKKLIEEAKKTYNITEEDETFYEAFNEFLKENNLNDIIIPKP	13.793049882334431	0.3102465712728929	74.41390228271484	0.7358978986740112	11.811430931091309	28.505399703979492	20.20994758605957
spikerbd-binder-50-nr2-run-1_result_17	17	PNLCPFGEVFNATRFASVYAWNRKRISNCVADYSVLYNSASFSTFKCYGVSPTKLNDLCFTNVYADSFVIRGDEVRQIAPGQTGKIADYNYKLPDDFTGCVIAWNSNNLDSKVGGNYNYLYRLFRKSNLKPFERDISTEIYQAGSTPCNGVEGFNCYFPLQSYGFQPTNGVGYQPYRVVVLSFELLHAPATVC:EKIKNMKSLKDLIEEAKKLYNITKNDETFQEAFDVFLNENNLNDIIIPKK	6.097573496292599	0.7195780375341916	65.08137512207031	0.7380669713020325	11.672147750854492	27.76982307434082	16.590595245361328
spikerbd-binder-50-nr2-run-1_result_17	18	PNLCPFGEVFNATRFASVYAWNRKRISNCVADYSVLYNSASFSTFKCYGVSPTKLNDLCFTNVYADSFVIRGDEVRQIAPGQTGKIADYNYKLPDDFTGCVIAWNSNNLDSKVGGNYNYLYRLFRKSNLKPFERDISTEIYQAGSTPCNGVEGFNCYFPLQSYGFQPTNGVGYQPYRVVVLSFELLHAPATVC:EEIKNMKDLEKIIEEAKKRYNITKNDETFYEALEEFLKEHNLNDIIIPKK	7.048281209148905	0.6185666269109167	75.37653350830078	0.7351632118225098	11.838056564331055	28.5073299407959	21.405197143554688
spikerbd-binder-50-nr2-run-1_result_17	19	PNLCPFGEVFNATRFASVYAWNRKRISNCVADYSVLYNSASFSTFKCYGVSPTKLNDLCFTNVYADSFVIRGDEVRQIAPGQTGKIADYNYKLPDDFTGCVIAWNSNNLDSKVGGNYNYLYRLFRKSNLKPFERDISTEIYQAGSTPCNGVEGFNCYFPLQSYGFQPTNGVGYQPYRVVVLSFELLHAPATVC:SEIKNMKSLEEIIEEAKKLYNITEEDETFYEALNNFLKENNLNDIIIPPK	16.985474356172475	0.20091224726760623	73.79474639892578	0.7372781038284302	11.711843490600586	28.177913665771484	19.11541175842285
spikerbd-binder-50-nr2-run-1_result_17	20	PNLCPFGEVFNATRFASVYAWNRKRISNCVADYSVLYNSASFSTFKCYGVSPTKLNDLCFTNVYADSFVIRGDEVRQIAPGQTGKIADYNYKLPDDFTGCVIAWNSNNLDSKVGGNYNYLYRLFRKSNLKPFERDISTEIYQAGSTPCNGVEGFNCYFPLQSYGFQPTNGVGYQPYRVVVLSFELLHAPATVC:SSIKNMKNLEDIIEEAKKLYNITKEDETFYEALNVFLNENNLNDIIIPKK	16.875611596678812	0.19797638866429004	72.23556518554688	0.7373306751251221	11.704813957214355	28.13577651977539	17.664182662963867
spikerbd-binder-50-nr2-run-1_result_17	21	PNLCPFGEVFNATRFASVYAWNRKRISNCVADYSVLYNSASFSTFKCYGVSPTKLNDLCFTNVYADSFVIRGDEVRQIAPGQTGKIADYNYKLPDDFTGCVIAWNSNNLDSKVGGNYNYLYRLFRKSNLKPFERDISTEIYQAGSTPCNGVEGFNCYFPLQSYGFQPTNGVGYQPYRVVVLSFELLHAPATVC:SEIQNMKDLKEIIEEAKKLYNIKEENEEFYEALNEFLKEHNLNDIIPKPK	12.256938237552133	0.30144122409899843	67.88410949707031	0.7362014651298523	11.88752555847168	28.52508544921875	20.92168426513672
spikerbd-binder-50-nr2-run-1_result_17	22	PNLCPFGEVFNATRFASVYAWNRKRISNCVADYSVLYNSASFSTFKCYGVSPTKLNDLCFTNVYADSFVIRGDEVRQIAPGQTGKIADYNYKLPDDFTGCVIAWNSNNLDSKVGGNYNYLYRLFRKSNLKPFERDISTEIYQAGSTPCNGVEGFNCYFPLQSYGFQPTNGVGYQPYRVVVLSFELLHAPATVC:KEIKNMKKIEDIIEEAKKRYNITKEDETFYEALNEFLKENNLNDIIIPPK	16.892296890022624	0.2091376658100974	71.27804565429688	0.7364489436149597	11.798632621765137	28.285381317138672	17.34701156616211
spikerbd-binder-50-nr2-run-1_result_17	23	PNLCPFGEVFNATRFASVYAWNRKRISNCVADYSVLYNSASFSTFKCYGVSPTKLNDLCFTNVYADSFVIRGDEVRQIAPGQTGKIADYNYKLPDDFTGCVIAWNSNNLDSKVGGNYNYLYRLFRKSNLKPFERDISTEIYQAGSTPCNGVEGFNCYFPLQSYGFQPTNGVGYQPYRVVVLSFELLHAPATVC:SEIKNMKDLKEIEEEAKKLYNITKNDKTFQEALDEFLKENNLDDIKVPKK	9.87878977156272	0.5815437652232287	58.370018005371094	0.7365339994430542	12.051888465881348	28.47747039794922	21.078693389892578
spikerbd-binder-50-nr2-run-1_result_17	24	PNLCPFGEVFNATRFASVYAWNRKRISNCVADYSVLYNSASFSTFKCYGVSPTKLNDLCFTNVYADSFVIRGDEVRQIAPGQTGKIADYNYKLPDDFTGCVIAWNSNNLDSKVGGNYNYLYRLFRKSNLKPFERDISTEIYQAGSTPCNGVEGFNCYFPLQSYGFQPTNGVGYQPYRVVVLSFELLHAPATVC:SEIKNMKSIEELIKKAKELYNITKEDETFKEAFNVFLNENNLNDIIIPPK	7.739008273147934	0.6201467173957983	67.9769058227539	0.7381833791732788	11.682172775268555	27.927692413330078	18.578453063964844
spikerbd-binder-50-nr2-run-1_result_17	25	PNLCPFGEVFNATRFASVYAWNRKRISNCVADYSVLYNSASFSTFKCYGVSPTKLNDLCFTNVYADSFVIRGDEVRQIAPGQTGKIADYNYKLPDDFTGCVIAWNSNNLDSKVGGNYNYLYRLFRKSNLKPFERDISTEIYQAGSTPCNGVEGFNCYFPLQSYGFQPTNGVGYQPYRVVVLSFELLHAPATVC:SKIKNMKSLEEIKEEAKKLYDIEKEDEEFEEALEEFLKENNLTDIIIPKK	9.333064602330097	0.42234768038884146	72.51799774169922	0.7349320650100708	11.88171672821045	28.573244094848633	21.263872146606445
spikerbd-binder-50-nr2-run-1_result_17	26	PNLCPFGEVFNATRFASVYAWNRKRISNCVADYSVLYNSASFSTFKCYGVSPTKLNDLCFTNVYADSFVIRGDEVRQIAPGQTGKIADYNYKLPDDFTGCVIAWNSNNLDSKVGGNYNYLYRLFRKSNLKPFERDISTEIYQAGSTPCNGVEGFNCYFPLQSYGFQPTNGVGYQPYRVVVLSFELLHAPATVC:SEIKNMKSLEEIKEEAKKLYNITEENETFYEALNNFLKEHNLNDIIIPKP	13.753730396786159	0.2804279722902922	72.17973327636719	0.7372701168060303	11.732147216796875	28.243959426879883	19.787403106689453
spikerbd-binder-50-nr2-run-1_result_17	27	PNLCPFGEVFNATRFASVYAWNRKRISNCVADYSVLYNSASFSTFKCYGVSPTKLNDLCFTNVYADSFVIRGDEVRQIAPGQTGKIADYNYKLPDDFTGCVIAWNSNNLDSKVGGNYNYLYRLFRKSNLKPFERDISTEIYQAGSTPCNGVEGFNCYFPLQSYGFQPTNGVGYQPYRVVVLSFELLHAPATVC:SEIKSMKSLEDLIKKAKELYDITEDDETFKEAFENFLKENNLNDIIIPDP	6.327355280838451	0.6934006196487938	68.32923889160156	0.7376038432121277	11.750869750976562	28.18741798400879	20.793807983398438
spikerbd-binder-50-nr2-run-1_result_17	28	PNLCPFGEVFNATRFASVYAWNRKRISNCVADYSVLYNSASFSTFKCYGVSPTKLNDLCFTNVYADSFVIRGDEVRQIAPGQTGKIADYNYKLPDDFTGCVIAWNSNNLDSKVGGNYNYLYRLFRKSNLKPFERDISTEIYQAGSTPCNGVEGFNCYFPLQSYGFQPTNGVGYQPYRVVVLSFELLHAPATVC:SKIKNMKDLEDIIKEAKKLYNIKEENEEFYEALDNFLKENNLDDIIVPKK	8.52854031645052	0.5340142982328012	68.62277221679688	0.7366016507148743	11.81391429901123	28.313386917114258	20.852235794067383
spikerbd-binder-50-nr2-run-1_result_17	29	PNLCPFGEVFNATRFASVYAWNRKRISNCVADYSVLYNSASFSTFKCYGVSPTKLNDLCFTNVYADSFVIRGDEVRQIAPGQTGKIADYNYKLPDDFTGCVIAWNSNNLDSKVGGNYNYLYRLFRKSNLKPFERDISTEIYQAGSTPCNGVEGFNCYFPLQSYGFQPTNGVGYQPYRVVVLSFELLHAPATVC:SEIKNMKDLKKLEEEAKKRYNITKNDETFKEAFNNFLKENNLNDIIPKPK	11.788337035658369	0.336518635636064	71.38551330566406	0.7366182804107666	11.88636589050293	28.57896614074707	20.37848663330078
spikerbd-binder-50-nr2-run-1_result_17	30	PNLCPFGEVFNATRFASVYAWNRKRISNCVADYSVLYNSASFSTFKCYGVSPTKLNDLCFTNVYADSFVIRGDEVRQIAPGQTGKIADYNYKLPDDFTGCVIAWNSNNLDSKVGGNYNYLYRLFRKSNLKPFERDISTEIYQAGSTPCNGVEGFNCYFPLQSYGFQPTNGVGYQPYRVVVLSFELLHAPATVC:SKIKNMKSLEEIIEEAKKRYNITKEDETFYEALEEFLKENNLDDIIIPKK	7.468949031049826	0.5915088378637939	74.39276885986328	0.7355535626411438	11.81843090057373	28.426410675048828	21.31494903564453
spikerbd-binder-50-nr2-run-1_result_17	31	PNLCPFGEVFNATRFASVYAWNRKRISNCVADYSVLYNSASFSTFKCYGVSPTKLNDLCFTNVYADSFVIRGDEVRQIAPGQTGKIADYNYKLPDDFTGCVIAWNSNNLDSKVGGNYNYLYRLFRKSNLKPFERDISTEIYQAGSTPCNGVEGFNCYFPLQSYGFQPTNGVGYQPYRVVVLSFELLHAPATVC:EKIKSMTSLEEIKEEAKKLYNITKEDEEFYEALKNFLNENNLSDIIPEKK	6.282221848637984	0.7329306786754585	75.0860595703125	0.7351602911949158	11.757966995239258	28.310678482055664	20.1846981048584
spikerbd-binder-50-nr2-run-1_result_17	32	PNLCPFGEVFNATRFASVYAWNRKRISNCVADYSVLYNSASFSTFKCYGVSPTKLNDLCFTNVYADSFVIRGDEVRQIAPGQTGKIADYNYKLPDDFTGCVIAWNSNNLDSKVGGNYNYLYRLFRKSNLKPFERDISTEIYQAGSTPCNGVEGFNCYFPLQSYGFQPTNGVGYQPYRVVVLSFELLHAPATVC:SKIKNMKNLEDIKKEAKKRYNITKEDETFYEALNNFLNENNLNDIIIPKP	9.569455053915261	0.4481521610579914	78.50104522705078	0.7359827160835266	11.738850593566895	28.367385864257812	20.518169403076172
spikerbd-binder-50-nr2-run-1_result_17	33	PNLCPFGEVFNATRFASVYAWNRKRISNCVADYSVLYNSASFSTFKCYGVSPTKLNDLCFTNVYADSFVIRGDEVRQIAPGQTGKIADYNYKLPDDFTGCVIAWNSNNLDSKVGGNYNYLYRLFRKSNLKPFERDISTEIYQAGSTPCNGVEGFNCYFPLQSYGFQPTNGVGYQPYRVVVLSFELLHAPATVC:EEIKNMKKIEDIIAEAKKRYNITKEDETFYEALENFLKEHNLDDIIIPKK	11.143153320565391	0.40245921102388577	76.11180114746094	0.7358824014663696	11.8162841796875	28.51465606689453	20.160316467285156
spikerbd-binder-50-nr2-run-1_result_17	34	PNLCPFGEVFNATRFASVYAWNRKRISNCVADYSVLYNSASFSTFKCYGVSPTKLNDLCFTNVYADSFVIRGDEVRQIAPGQTGKIADYNYKLPDDFTGCVIAWNSNNLDSKVGGNYNYLYRLFRKSNLKPFERDISTEIYQAGSTPCNGVEGFNCYFPLQSYGFQPTNGVGYQPYRVVVLSFELLHAPATVC:SEIQNMKDLNDLIKKAKELYDITKEDATFYEAFANFLKENNLSDIIIPPK	11.83143137731495	0.4019099783977459	72.10234832763672	0.7374414205551147	11.664909362792969	28.05500602722168	20.580265045166016
spikerbd-binder-50-nr2-run-1_result_17	35	PNLCPFGEVFNATRFASVYAWNRKRISNCVADYSVLYNSASFSTFKCYGVSPTKLNDLCFTNVYADSFVIRGDEVRQIAPGQTGKIADYNYKLPDDFTGCVIAWNSNNLDSKVGGNYNYLYRLFRKSNLKPFERDISTEIYQAGSTPCNGVEGFNCYFPLQSYGFQPTNGVGYQPYRVVVLSFELLHAPATVC:SEIKNMKSLEDIIEEAKKRYNITKEDETFYEALDVFLNENNLSDIKIPKL	5.453563749218912	0.7529403739165748	75.52848815917969	0.7363879680633545	11.637208938598633	27.91745376586914	19.230045318603516
spikerbd-binder-50-nr2-run-1_result_17	36	PNLCPFGEVFNATRFASVYAWNRKRISNCVADYSVLYNSASFSTFKCYGVSPTKLNDLCFTNVYADSFVIRGDEVRQIAPGQTGKIADYNYKLPDDFTGCVIAWNSNNLDSKVGGNYNYLYRLFRKSNLKPFERDISTEIYQAGSTPCNGVEGFNCYFPLQSYGFQPTNGVGYQPYRVVVLSFELLHAPATVC:MEIKNMKDIKKIIEEAKKRYNITKEDETFYEALDVFLNENNLKDIIIPKP	15.989101290763085	0.21962753816585617	79.10970306396484	0.7355517148971558	11.713653564453125	28.20216178894043	17.723365783691406
spikerbd-binder-50-nr2-run-1_result_17	37	PNLCPFGEVFNATRFASVYAWNRKRISNCVADYSVLYNSASFSTFKCYGVSPTKLNDLCFTNVYADSFVIRGDEVRQIAPGQTGKIADYNYKLPDDFTGCVIAWNSNNLDSKVGGNYNYLYRLFRKSNLKPFERDISTEIYQAGSTPCNGVEGFNCYFPLQSYGFQPTNGVGYQPYRVVVLSFELLHAPATVC:SEIANMKDLEKIKEEAKKRYDIKEEDETFYEALEEFLKEHNLNDIIIPKP	7.965165034538124	0.5304190889989249	79.71125030517578	0.7352392673492432	11.798054695129395	28.54743003845215	22.110042572021484
spikerbd-binder-50-nr2-run-1_result_17	38	PNLCPFGEVFNATRFASVYAWNRKRISNCVADYSVLYNSASFSTFKCYGVSPTKLNDLCFTNVYADSFVIRGDEVRQIAPGQTGKIADYNYKLPDDFTGCVIAWNSNNLDSKVGGNYNYLYRLFRKSNLKPFERDISTEIYQAGSTPCNGVEGFNCYFPLQSYGFQPTNGVGYQPYRVVVLSFELLHAPATVC:SEIKNMKNLEDIIKEAKKRYNITKEDETFYEALNEFLNENNLNDIIIPKK	17.661894375086515	0.1857065234985171	74.068115234375	0.7372162342071533	11.717780113220215	28.16248893737793	16.84902000427246
spikerbd-binder-50-nr2-run-1_result_17	39	PNLCPFGEVFNATRFASVYAWNRKRISNCVADYSVLYNSASFSTFKCYGVSPTKLNDLCFTNVYADSFVIRGDEVRQIAPGQTGKIADYNYKLPDDFTGCVIAWNSNNLDSKVGGNYNYLYRLFRKSNLKPFERDISTEIYQAGSTPCNGVEGFNCYFPLQSYGFQPTNGVGYQPYRVVVLSFELLHAPATVC:SEIKNMKSLEELKKKAKELYNITKEDEEFYEAFNEFLKEHNLKDIIPKPK	12.248180878573555	0.323031890017323	67.65950775146484	0.7367742657661438	11.868606567382812	28.241992950439453	18.859695434570312
spikerbd-binder-50-nr2-run-1_result_17	40	PNLCPFGEVFNATRFASVYAWNRKRISNCVADYSVLYNSASFSTFKCYGVSPTKLNDLCFTNVYADSFVIRGDEVRQIAPGQTGKIADYNYKLPDDFTGCVIAWNSNNLDSKVGGNYNYLYRLFRKSNLKPFERDISTEIYQAGSTPCNGVEGFNCYFPLQSYGFQPTNGVGYQPYRVVVLSFELLHAPATVC:NEIKNIKDLKELEKIAKEKYNITKNDKTFEEALKVFLNENNLNDIIIPPK	6.936590044320885	0.6319450082338554	61.9603271484375	0.737261950969696	11.809109687805176	28.198911666870117	20.788623809814453
spikerbd-binder-50-nr2-run-1_result_17	41	PNLCPFGEVFNATRFASVYAWNRKRISNCVADYSVLYNSASFSTFKCYGVSPTKLNDLCFTNVYADSFVIRGDEVRQIAPGQTGKIADYNYKLPDDFTGCVIAWNSNNLDSKVGGNYNYLYRLFRKSNLKPFERDISTEIYQAGSTPCNGVEGFNCYFPLQSYGFQPTNGVGYQPYRVVVLSFELLHAPATVC:SEIKNLTNLEDLIKKAKELYDITEEDETFYEAFNNFLNEHNLNDIIIPPV	13.773301223704516	0.2755431351692296	66.70716857910156	0.7384480237960815	11.719758987426758	28.113948822021484	19.98629379272461
spikerbd-binder-50-nr2-run-1_result_17	42	PNLCPFGEVFNATRFASVYAWNRKRISNCVADYSVLYNSASFSTFKCYGVSPTKLNDLCFTNVYADSFVIRGDEVRQIAPGQTGKIADYNYKLPDDFTGCVIAWNSNNLDSKVGGNYNYLYRLFRKSNLKPFERDISTEIYQAGSTPCNGVEGFNCYFPLQSYGFQPTNGVGYQPYRVVVLSFELLHAPATVC:SEIKNMKDLKKLIEEAKKTYNITKEDETFYEAFNNFLKENNLNDIIIPPK	14.131153207061276	0.29007938512317644	71.07428741455078	0.7373255491256714	11.76064395904541	28.263946533203125	19.607393264770508
spikerbd-binder-50-nr2-run-1_result_17	43	PNLCPFGEVFNATRFASVYAWNRKRISNCVADYSVLYNSASFSTFKCYGVSPTKLNDLCFTNVYADSFVIRGDEVRQIAPGQTGKIADYNYKLPDDFTGCVIAWNSNNLDSKVGGNYNYLYRLFRKSNLKPFERDISTEIYQAGSTPCNGVEGFNCYFPLQSYGFQPTNGVGYQPYRVVVLSFELLHAPATVC:SSIKNMKSLEEIIEEAKKLYNIKEEDETFYEALKEFLKENNLDDIIIPEK	7.594991089592808	0.5054255028422234	72.59487915039062	0.7364801168441772	11.778718948364258	28.35253143310547	20.970836639404297
spikerbd-binder-50-nr2-run-1_result_17	44	PNLCPFGEVFNATRFASVYAWNRKRISNCVADYSVLYNSASFSTFKCYGVSPTKLNDLCFTNVYADSFVIRGDEVRQIAPGQTGKIADYNYKLPDDFTGCVIAWNSNNLDSKVGGNYNYLYRLFRKSNLKPFERDISTEIYQAGSTPCNGVEGFNCYFPLQSYGFQPTNGVGYQPYRVVVLSFELLHAPATVC:SKIHSMKDLEELKEEAKKRYNIEKEDEEFEEAFENFLKEHNLNDIIVPKK	11.183481509230223	0.37929864300404087	71.90304565429688	0.7356592416763306	11.877872467041016	28.457162857055664	20.612686157226562
spikerbd-binder-50-nr2-run-1_result_17	45	PNLCPFGEVFNATRFASVYAWNRKRISNCVADYSVLYNSASFSTFKCYGVSPTKLNDLCFTNVYADSFVIRGDEVRQIAPGQTGKIADYNYKLPDDFTGCVIAWNSNNLDSKVGGNYNYLYRLFRKSNLKPFERDISTEIYQAGSTPCNGVEGFNCYFPLQSYGFQPTNGVGYQPYRVVVLSFELLHAPATVC:SEIKNMKSLEELEKKAKELYNIKENNEEFKEAFAEFLKENNLNDIIKPPE	10.291586955448304	0.39537885461881317	72.78177642822266	0.7364583611488342	11.819314956665039	28.4179744720459	19.357118606567383
spikerbd-binder-50-nr2-run-1_result_17	46	PNLCPFGEVFNATRFASVYAWNRKRISNCVADYSVLYNSASFSTFKCYGVSPTKLNDLCFTNVYADSFVIRGDEVRQIAPGQTGKIADYNYKLPDDFTGCVIAWNSNNLDSKVGGNYNYLYRLFRKSNLKPFERDISTEIYQAGSTPCNGVEGFNCYFPLQSYGFQPTNGVGYQPYRVVVLSFELLHAPATVC:SEIKNMKDLKEIEEEAMKTYNITEKNKEFYEALDEFLKENNLTDIKIPKK	11.292750961814308	0.3592785601490702	58.47301483154297	0.736686110496521	12.071453094482422	28.433385848999023	20.218210220336914
spikerbd-binder-50-nr2-run-1_result_17	47	PNLCPFGEVFNATRFASVYAWNRKRISNCVADYSVLYNSASFSTFKCYGVSPTKLNDLCFTNVYADSFVIRGDEVRQIAPGQTGKIADYNYKLPDDFTGCVIAWNSNNLDSKVGGNYNYLYRLFRKSNLKPFERDISTEIYQAGSTPCNGVEGFNCYFPLQSYGFQPTNGVGYQPYRVVVLSFELLHAPATVC:SKIHSMKDINDIIKEAKKTYNITKEDETFYEALANFRKEHNLSDIEIPKP	6.765787845343033	0.7087580948498396	76.41700744628906	0.7359305024147034	11.75072193145752	28.34003448486328	20.27083396911621
spikerbd-binder-50-nr2-run-1_result_17	48	PNLCPFGEVFNATRFASVYAWNRKRISNCVADYSVLYNSASFSTFKCYGVSPTKLNDLCFTNVYADSFVIRGDEVRQIAPGQTGKIADYNYKLPDDFTGCVIAWNSNNLDSKVGGNYNYLYRLFRKSNLKPFERDISTEIYQAGSTPCNGVEGFNCYFPLQSYGFQPTNGVGYQPYRVVVLSFELLHAPATVC:SEIKNMKKLEDIIKEAKKLYNITKEDETFYEALDAFLNENNLNDIIIPPK	6.9167276587668916	0.7248480299786941	70.13774871826172	0.7386759519577026	11.525405883789062	27.51325035095215	18.767684936523438
[truncated: 10,251 more rows]
