# Supplementary material for: AlphaDesign: a de novo protein design framework based on AlphaFold
Source: Mol Syst Biol. 2025 Jun 17;21(9):1166–89. doi: 10.1038/s44320-025-00119-z (PMC12405559; doi:10.1038/s44320-025-00119-z)
Supplement: Supplementary file 8 — Source data Fig. 6 [file 44320_2025_119_MOESM8_ESM.zip › Figure_6/6DandE/rf-rnasea-50-af2-scores.csv]

name	index	sequence	sc_rmsd	sc_tm	plddt	ptm	ipae	mpae
design_0	0	SPAAAAAAAAARAAAAEAAGAAAAAAAAAAAAAAAAAAAAAAAAAAAAAA:KETAAAKFERQHMDSSTSAASSSNYCNQMMKSRNLTKDRCKPVNTFVHESLADVQAVCSQKNVACKNGQTNCYQSYSTMSITDCRETGSSKYPNCAYKTTQANKHIIVACEGNPYVPVHFDASV	21.083227254189687	0.10134081667489565	83.07727	0.6022415	25.36741	16.60978
design_0	1	SAAAAAAAAAARAAALAAAGAAAAAARAAAAAAAAAAAAAAAAAAAAAAA:KETAAAKFERQHMDSSTSAASSSNYCNQMMKSRNLTKDRCKPVNTFVHESLADVQAVCSQKNVACKNGQTNCYQSYSTMSITDCRETGSSKYPNCAYKTTQANKHIIVACEGNPYVPVHFDASV	10.023950653893445	0.25847990090097456	82.02103	0.59895134	25.605154	17.415882
design_0	2	SAAAAAAAAAARAAAAAAAGAAAAAARAAAAAAAAAAAALAAALAAAAAA:KETAAAKFERQHMDSSTSAASSSNYCNQMMKSRNLTKDRCKPVNTFVHESLADVQAVCSQKNVACKNGQTNCYQSYSTMSITDCRETGSSKYPNCAYKTTQANKHIIVACEGNPYVPVHFDASV	20.410897406955968	0.1026224145640175	78.35344	0.60276294	25.505247	16.005339
design_0	3	SAAAAAAAAAARAAALEAAGAAEAAARAAAAAAAAAAAAAAAAAAAALAA:KETAAAKFERQHMDSSTSAASSSNYCNQMMKSRNLTKDRCKPVNTFVHESLADVQAVCSQKNVACKNGQTNCYQSYSTMSITDCRETGSSKYPNCAYKTTQANKHIIVACEGNPYVPVHFDASV	21.430958372307263	0.12397931764095743	84.59502	0.60977143	25.073036	15.722735
design_0	4	SAAEAAAAAAARAAALEAEGAARAAAAAAAAAAAAAAAAAAAALAAALAA:KETAAAKFERQHMDSSTSAASSSNYCNQMMKSRNLTKDRCKPVNTFVHESLADVQAVCSQKNVACKNGQTNCYQSYSTMSITDCRETGSSKYPNCAYKTTQANKHIIVACEGNPYVPVHFDASV	20.823555877785267	0.11039662125211787	86.13996	0.61115754	25.007051	14.4332695
design_0	5	SAAAAAAAAAARAAELAAAGAERAAAAAAAAAAAAAEAAAKAAEEAAAAA:KETAAAKFERQHMDSSTSAASSSNYCNQMMKSRNLTKDRCKPVNTFVHESLADVQAVCSQKNVACKNGQTNCYQSYSTMSITDCRETGSSKYPNCAYKTTQANKHIIVACEGNPYVPVHFDASV	9.1910383420831	0.3189420503215257	83.88513	0.62008214	25.103363	17.057957
design_0	6	SPAAAAAAAAARAAAAAAAGAAAAAARAAAAAAAAAAAAAAAAAEEAAAA:KETAAAKFERQHMDSSTSAASSSNYCNQMMKSRNLTKDRCKPVNTFVHESLADVQAVCSQKNVACKNGQTNCYQSYSTMSITDCRETGSSKYPNCAYKTTQANKHIIVACEGNPYVPVHFDASV	21.596185199520537	0.09535563188031886	84.03685	0.6131203	25.226786	14.738092
design_0	7	SAAAAAAAAAARAAAAEAAGAAAAAARAAAAAAAAAAAAAAAAAAAAAAA:KETAAAKFERQHMDSSTSAASSSNYCNQMMKSRNLTKDRCKPVNTFVHESLADVQAVCSQKNVACKNGQTNCYQSYSTMSITDCRETGSSKYPNCAYKTTQANKHIIVACEGNPYVPVHFDASV	21.467780776801135	0.13211732078608598	84.23157	0.6071162	25.025818	16.831928
design_0	8	SAEEAAAAAAARAAALAAAGAARAAAAAAAAAAAAAAAAAAAAAAAAAAA:KETAAAKFERQHMDSSTSAASSSNYCNQMMKSRNLTKDRCKPVNTFVHESLADVQAVCSQKNVACKNGQTNCYQSYSTMSITDCRETGSSKYPNCAYKTTQANKHIIVACEGNPYVPVHFDASV	8.961878461687945	0.30151222704927505	83.87863	0.60097563	25.487179	16.499777
design_0	9	SPAAAAAEAAARAAALEAEGAAKAAARAAAAAAAAAAAAAAAEALAALAE:KETAAAKFERQHMDSSTSAASSSNYCNQMMKSRNLTKDRCKPVNTFVHESLADVQAVCSQKNVACKNGQTNCYQSYSTMSITDCRETGSSKYPNCAYKTTQANKHIIVACEGNPYVPVHFDASV	21.323953400254158	0.11713068474956063	84.685265	0.6235603	24.177048	14.323132
design_0	10	SAAAAAAEAAARAAALEAAGAAAAAARAAAAAAAAAAAAALAAAAAAALA:KETAAAKFERQHMDSSTSAASSSNYCNQMMKSRNLTKDRCKPVNTFVHESLADVQAVCSQKNVACKNGQTNCYQSYSTMSITDCRETGSSKYPNCAYKTTQANKHIIVACEGNPYVPVHFDASV	19.778715340691825	0.11779443168116106	83.194435	0.6122356	24.955154	16.397512
design_0	11	SPAAAAAAAAARAAALEAAGAARAAAAAAAAAAAAAAAAAAAEAAAALAA:KETAAAKFERQHMDSSTSAASSSNYCNQMMKSRNLTKDRCKPVNTFVHESLADVQAVCSQKNVACKNGQTNCYQSYSTMSITDCRETGSSKYPNCAYKTTQANKHIIVACEGNPYVPVHFDASV	20.486657601955947	0.10291431300412793	86.554474	0.61531377	25.311235	16.619797
design_0	12	SAAAAAAEAAARAAALAAAGAAAAAARAAAAAAAAAAAAALAAALAALLA:KETAAAKFERQHMDSSTSAASSSNYCNQMMKSRNLTKDRCKPVNTFVHESLADVQAVCSQKNVACKNGQTNCYQSYSTMSITDCRETGSSKYPNCAYKTTQANKHIIVACEGNPYVPVHFDASV	19.614991854724458	0.12891252318610202	81.740875	0.6139419	24.723423	14.200023
design_0	13	SPAAAAAAAAARAAALAAQGAAEAAARAAAAAAAAAAAAAAAAAAAEALA:KETAAAKFERQHMDSSTSAASSSNYCNQMMKSRNLTKDRCKPVNTFVHESLADVQAVCSQKNVACKNGQTNCYQSYSTMSITDCRETGSSKYPNCAYKTTQANKHIIVACEGNPYVPVHFDASV	20.688023883312127	0.10345281167822254	86.00859	0.6166986	25.1481	14.835532
design_0	14	SAAAAAAAAAARAAAAAAAGAAAAAAAAAAAAAAAAAAAAAAAAAAAAAA:KETAAAKFERQHMDSSTSAASSSNYCNQMMKSRNLTKDRCKPVNTFVHESLADVQAVCSQKNVACKNGQTNCYQSYSTMSITDCRETGSSKYPNCAYKTTQANKHIIVACEGNPYVPVHFDASV	21.194836577483812	0.1072465624939194	80.58355	0.59594375	25.508392	15.581083
design_0	15	SAAAAAAEAAARAAAAAAAGAAAAAAAAAAAAAAAAAAAAAAALAAALAA:KETAAAKFERQHMDSSTSAASSSNYCNQMMKSRNLTKDRCKPVNTFVHESLADVQAVCSQKNVACKNGQTNCYQSYSTMSITDCRETGSSKYPNCAYKTTQANKHIIVACEGNPYVPVHFDASV	20.925591601888925	0.11575739320634285	81.97855	0.60188323	25.260798	16.180183
design_0	16	SAAAAAAAAAARAAAAEAAGAAAAAARAAAAAAAAAAAAAAAAAAAEAAA:KETAAAKFERQHMDSSTSAASSSNYCNQMMKSRNLTKDRCKPVNTFVHESLADVQAVCSQKNVACKNGQTNCYQSYSTMSITDCRETGSSKYPNCAYKTTQANKHIIVACEGNPYVPVHFDASV	21.583164948401592	0.11834908515938629	85.55059	0.61219704	25.175655	17.096373
design_0	17	SAEEAAAAAAARAAAAAAEGAAAAAAREAAAAAAAAAAAAAAEEAERAAR:KETAAAKFERQHMDSSTSAASSSNYCNQMMKSRNLTKDRCKPVNTFVHESLADVQAVCSQKNVACKNGQTNCYQSYSTMSITDCRETGSSKYPNCAYKTTQANKHIIVACEGNPYVPVHFDASV	16.351297748885262	0.15514201306708084	88.61211	0.6228297	25.51485	15.797319
design_0	18	SAAAAAAAAAARAAALEAAGAAAAAARAAAAAAAAAAAAAEAAAKEAELA:KETAAAKFERQHMDSSTSAASSSNYCNQMMKSRNLTKDRCKPVNTFVHESLADVQAVCSQKNVACKNGQTNCYQSYSTMSITDCRETGSSKYPNCAYKTTQANKHIIVACEGNPYVPVHFDASV	19.33365214828132	0.11245750132512886	86.17821	0.61614656	25.419157	15.402596
design_0	19	SPAAAAAAAAARAAAAEAAGAAAAAAAAAAAAAAAAAAAAAAAALEALLA:KETAAAKFERQHMDSSTSAASSSNYCNQMMKSRNLTKDRCKPVNTFVHESLADVQAVCSQKNVACKNGQTNCYQSYSTMSITDCRETGSSKYPNCAYKTTQANKHIIVACEGNPYVPVHFDASV	21.360822800830768	0.10236700429103646	85.174225	0.608219	25.31838	17.074617
design_0	20	TPEEAAAAAAARAAALAAEGAARAAAAAAAAAAAAAAAAAAAAAEAAAAA:KETAAAKFERQHMDSSTSAASSSNYCNQMMKSRNLTKDRCKPVNTFVHESLADVQAVCSQKNVACKNGQTNCYQSYSTMSITDCRETGSSKYPNCAYKTTQANKHIIVACEGNPYVPVHFDASV	8.203062232540557	0.38348155437641457	87.032364	0.6097939	25.298834	15.35945
design_0	21	SAAAAAAEAAARAAALAAEGAARAAARAAAAAAAAAAAAALAAAAAAAAA:KETAAAKFERQHMDSSTSAASSSNYCNQMMKSRNLTKDRCKPVNTFVHESLADVQAVCSQKNVACKNGQTNCYQSYSTMSITDCRETGSSKYPNCAYKTTQANKHIIVACEGNPYVPVHFDASV	21.00304551536737	0.11544240697943894	85.4231	0.61036015	24.908342	15.866617
design_0	22	SAAAAAAAAAARAAAAAAAGAAAAAAAAAAAAAAAAAAAAAAAAAAAAAA:KETAAAKFERQHMDSSTSAASSSNYCNQMMKSRNLTKDRCKPVNTFVHESLADVQAVCSQKNVACKNGQTNCYQSYSTMSITDCRETGSSKYPNCAYKTTQANKHIIVACEGNPYVPVHFDASV	21.194836577483812	0.1072465624939194	80.58355	0.59594375	25.508392	15.581083
design_0	23	SAAAAAAEAAARAAAAAAAGAARAAARAAAAAAAAAAAAAAAAAEAAAAA:KETAAAKFERQHMDSSTSAASSSNYCNQMMKSRNLTKDRCKPVNTFVHESLADVQAVCSQKNVACKNGQTNCYQSYSTMSITDCRETGSSKYPNCAYKTTQANKHIIVACEGNPYVPVHFDASV	20.67891676683602	0.10902599149124044	86.854744	0.6140488	25.176624	16.209232
design_0	24	SSAAAAAAAAARAAAAAAAGAAAAAAAAAAAAAAAAAAAAAAAAEAAAAA:KETAAAKFERQHMDSSTSAASSSNYCNQMMKSRNLTKDRCKPVNTFVHESLADVQAVCSQKNVACKNGQTNCYQSYSTMSITDCRETGSSKYPNCAYKTTQANKHIIVACEGNPYVPVHFDASV	21.85813328437737	0.10342830481110163	83.28258	0.6031612	25.544395	16.184006
design_0	25	SAAAAAAAAAARAAALAAEGAARAAAAAAAAAAAAALAAAAALAALAAAL:KETAAAKFERQHMDSSTSAASSSNYCNQMMKSRNLTKDRCKPVNTFVHESLADVQAVCSQKNVACKNGQTNCYQSYSTMSITDCRETGSSKYPNCAYKTTQANKHIIVACEGNPYVPVHFDASV	20.533961926333713	0.1316937465643471	81.146324	0.6088182	25.123701	14.8991995
design_0	26	SAAAAAAAAAARAAALAAAGAAAAAAAEAAAAAAAALAAAAAAAAAAAAA:KETAAAKFERQHMDSSTSAASSSNYCNQMMKSRNLTKDRCKPVNTFVHESLADVQAVCSQKNVACKNGQTNCYQSYSTMSITDCRETGSSKYPNCAYKTTQANKHIIVACEGNPYVPVHFDASV	21.0211182314645	0.11574296130854213	83.08154	0.6022539	25.5289	16.693432
design_0	27	SAAAAAAAAAARAAAAAAAGAARAAARAAAAAAAAAAALAEALAELLAAL:KETAAAKFERQHMDSSTSAASSSNYCNQMMKSRNLTKDRCKPVNTFVHESLADVQAVCSQKNVACKNGQTNCYQSYSTMSITDCRETGSSKYPNCAYKTTQANKHIIVACEGNPYVPVHFDASV	21.06939418868888	0.11270162827490642	84.73096	0.61746824	25.347	15.664566
design_0	28	SAAAAAAAAAARAAAAEAAGAARAAAAAAAAAAAAAAAAAAAAAAEAAAA:KETAAAKFERQHMDSSTSAASSSNYCNQMMKSRNLTKDRCKPVNTFVHESLADVQAVCSQKNVACKNGQTNCYQSYSTMSITDCRETGSSKYPNCAYKTTQANKHIIVACEGNPYVPVHFDASV	20.881065080770597	0.10947018414041779	86.22367	0.6111777	25.302708	17.225327
design_0	29	SAAAAAAAAAARAAALAAAGAAAAAAAAAAAAAAAAAAAAAAAAAAAAAA:KETAAAKFERQHMDSSTSAASSSNYCNQMMKSRNLTKDRCKPVNTFVHESLADVQAVCSQKNVACKNGQTNCYQSYSTMSITDCRETGSSKYPNCAYKTTQANKHIIVACEGNPYVPVHFDASV	15.434100532239997	0.1406499030800098	79.11659	0.59273136	25.822386	17.929169
design_0	30	SAAAAAAAAAARAAALAAAGAARAAARAAAAAAAAAAAAAAAEAAAAAAA:KETAAAKFERQHMDSSTSAASSSNYCNQMMKSRNLTKDRCKPVNTFVHESLADVQAVCSQKNVACKNGQTNCYQSYSTMSITDCRETGSSKYPNCAYKTTQANKHIIVACEGNPYVPVHFDASV	8.605293898909894	0.33099641171850547	86.53524	0.60832965	25.38995	16.34258
design_0	31	SAAAAAAAAAARAAAAAAAGAAAAAAAAAAAAAAAAAAAAAAAAEELARA:KETAAAKFERQHMDSSTSAASSSNYCNQMMKSRNLTKDRCKPVNTFVHESLADVQAVCSQKNVACKNGQTNCYQSYSTMSITDCRETGSSKYPNCAYKTTQANKHIIVACEGNPYVPVHFDASV	18.997454702516347	0.1090266105361663	84.23359	0.6041595	25.8891	16.540106
design_1	0	AAAAAAAAAAAAAAAAAAAAAAAAAAAAAAAAAAQAAAAAAAARAEIAAA:KETAAAKFERQHMDSSTSAASSSNYCNQMMKSRNLTKDRCKPVNTFVHESLADVQAVCSQKNVACKNGQTNCYQSYSTMSITDCRETGSSKYPNCAYKTTQANKHIIVACEGNPYVPVHFDASV	15.216812646124723	0.19090420987484957	81.80919	0.5976432	25.50103	15.334682
design_1	1	AAAAAALAAAAAAAAAAAAAAAAAAAAAAAAARAAAAKARAEAAAQIAAA:KETAAAKFERQHMDSSTSAASSSNYCNQMMKSRNLTKDRCKPVNTFVHESLADVQAVCSQKNVACKNGQTNCYQSYSTMSITDCRETGSSKYPNCAYKTTQANKHIIVACEGNPYVPVHFDASV	13.381725199924595	0.2305007878548772	81.18286	0.606139	25.438854	15.315292
design_1	2	SLAAALAAAAAAAAAAAAAAAAAAAAAAAAAAAAAAAAAAAAARAQIAEA:KETAAAKFERQHMDSSTSAASSSNYCNQMMKSRNLTKDRCKPVNTFVHESLADVQAVCSQKNVACKNGQTNCYQSYSTMSITDCRETGSSKYPNCAYKTTQANKHIIVACEGNPYVPVHFDASV	12.561962645197447	0.24474637423821202	82.11465	0.6017523	25.941624	15.621521
design_1	3	AAAAAAAAAAAAAAAAAAAAAAAAAAAAAAAARAAAAAVRAAAAAEIAEA:KETAAAKFERQHMDSSTSAASSSNYCNQMMKSRNLTKDRCKPVNTFVHESLADVQAVCSQKNVACKNGQTNCYQSYSTMSITDCRETGSSKYPNCAYKTTQANKHIIVACEGNPYVPVHFDASV	12.311489337708139	0.26637286259184495	81.65235	0.6008048	25.536463	15.527334
design_1	4	SLAAALAALAAAAAAAAAAAAAAAAAAAAAAAAAAAAAARAAARAEIAAS:KETAAAKFERQHMDSSTSAASSSNYCNQMMKSRNLTKDRCKPVNTFVHESLADVQAVCSQKNVACKNGQTNCYQSYSTMSITDCRETGSSKYPNCAYKTTQANKHIIVACEGNPYVPVHFDASV	16.020811245962904	0.23048412799387413	80.71254	0.60873294	25.429094	15.906176
design_1	5	AAAAAAAAAAAAAAAAAAAAAAAAAAAAAAARAAAAAAAAAAARAEIAEA:KETAAAKFERQHMDSSTSAASSSNYCNQMMKSRNLTKDRCKPVNTFVHESLADVQAVCSQKNVACKNGQTNCYQSYSTMSITDCRETGSSKYPNCAYKTTQANKHIIVACEGNPYVPVHFDASV	14.603401420993531	0.20516163454877104	80.66343	0.6010017	25.547478	15.409207
design_1	6	AAAAAAAAAAAAAAAAAAAAAAAAAAAAAAAAAAAAAAQAAAARAEIAAA:KETAAAKFERQHMDSSTSAASSSNYCNQMMKSRNLTKDRCKPVNTFVHESLADVQAVCSQKNVACKNGQTNCYQSYSTMSITDCRETGSSKYPNCAYKTTQANKHIIVACEGNPYVPVHFDASV	14.97390736324748	0.19450306202701756	81.707214	0.59701353	25.370241	14.747317
design_1	7	AAAAAAAAAAAAAAAAAAAAAAAAAAAARAAAAAAAAAAAAAAAAQIAEA:KETAAAKFERQHMDSSTSAASSSNYCNQMMKSRNLTKDRCKPVNTFVHESLADVQAVCSQKNVACKNGQTNCYQSYSTMSITDCRETGSSKYPNCAYKTTQANKHIIVACEGNPYVPVHFDASV	14.946534339270825	0.19807926065809178	81.54593	0.6002757	25.506985	15.772549
design_1	8	AAAALAAAAAAAAAAAAAAAAAAAAAAAAAAARAQAAAARAAARAEIAAA:KETAAAKFERQHMDSSTSAASSSNYCNQMMKSRNLTKDRCKPVNTFVHESLADVQAVCSQKNVACKNGQTNCYQSYSTMSITDCRETGSSKYPNCAYKTTQANKHIIVACEGNPYVPVHFDASV	12.499684358549864	0.24768414174242154	80.69667	0.6031171	25.323887	14.32116
design_1	9	AAAAAAAAAAAAAAAAAAAAAAAAAAAAAAAAAAQAAAVAAAAAAEIAAA:KETAAAKFERQHMDSSTSAASSSNYCNQMMKSRNLTKDRCKPVNTFVHESLADVQAVCSQKNVACKNGQTNCYQSYSTMSITDCRETGSSKYPNCAYKTTQANKHIIVACEGNPYVPVHFDASV	15.376998553966681	0.19422531852960068	81.43765	0.5959071	25.252804	15.124228
design_1	10	ALAAALAAAAAAAAAAAAAAAAAAAAAAAAAAAAAAAAAAAAARAEIAAA:KETAAAKFERQHMDSSTSAASSSNYCNQMMKSRNLTKDRCKPVNTFVHESLADVQAVCSQKNVACKNGQTNCYQSYSTMSITDCRETGSSKYPNCAYKTTQANKHIIVACEGNPYVPVHFDASV	14.623133464007815	0.20292842500699068	79.87497	0.59563434	25.68918	15.854022
design_1	11	AALAAAAAAAAAAAAAAAAAAAAAAAAAAAAARAAAAAAAAAARAEIAAS:KETAAAKFERQHMDSSTSAASSSNYCNQMMKSRNLTKDRCKPVNTFVHESLADVQAVCSQKNVACKNGQTNCYQSYSTMSITDCRETGSSKYPNCAYKTTQANKHIIVACEGNPYVPVHFDASV	13.451357507932082	0.22702188423940176	82.78991	0.5998504	25.547003	15.158898
design_1	12	ALAAAAAAAAAAAAAAAAAAAAAAAAAAAAARAAAAAAAAAQARAEIAAA:KETAAAKFERQHMDSSTSAASSSNYCNQMMKSRNLTKDRCKPVNTFVHESLADVQAVCSQKNVACKNGQTNCYQSYSTMSITDCRETGSSKYPNCAYKTTQANKHIIVACEGNPYVPVHFDASV	14.393913982067822	0.20333938178657188	80.86077	0.6026504	25.356997	14.510529
design_1	13	AAAAAAAAAAAAAAAAAAAAAAAAAAAAAAAAAAQAAAAAAAARAEIAAA:KETAAAKFERQHMDSSTSAASSSNYCNQMMKSRNLTKDRCKPVNTFVHESLADVQAVCSQKNVACKNGQTNCYQSYSTMSITDCRETGSSKYPNCAYKTTQANKHIIVACEGNPYVPVHFDASV	15.216812646124723	0.19090420987484957	81.80919	0.5976432	25.50103	15.334682
design_1	14	ALAAAAAAAAAAAAAAAAAAAAAAAAAAAAAAAAAAAAAAAEARAQIEEA:KETAAAKFERQHMDSSTSAASSSNYCNQMMKSRNLTKDRCKPVNTFVHESLADVQAVCSQKNVACKNGQTNCYQSYSTMSITDCRETGSSKYPNCAYKTTQANKHIIVACEGNPYVPVHFDASV	8.868624775881973	0.37556384663343917	80.63482	0.59733087	25.732058	14.443182
design_1	15	AAAAAAAAAAAAAAAAAAAAAAAAAAAAAAAAAAAAAAARAAAAAEIAAA:KETAAAKFERQHMDSSTSAASSSNYCNQMMKSRNLTKDRCKPVNTFVHESLADVQAVCSQKNVACKNGQTNCYQSYSTMSITDCRETGSSKYPNCAYKTTQANKHIIVACEGNPYVPVHFDASV	14.34361168191244	0.20933305157373844	82.49238	0.5970558	25.468857	15.606272
design_1	16	AAAAAAAAAAAAAAAAAAAAAAAAAAAARAARAAEAAAQRAAAAAQIAAA:KETAAAKFERQHMDSSTSAASSSNYCNQMMKSRNLTKDRCKPVNTFVHESLADVQAVCSQKNVACKNGQTNCYQSYSTMSITDCRETGSSKYPNCAYKTTQANKHIIVACEGNPYVPVHFDASV	14.012054057301482	0.20804730327331541	83.062675	0.6104029	24.945717	14.61054
design_1	17	SAAEAAAAAAAAAAAAAAAAAAAAAAAAAAAAAAAAAAAAAAARAEIAAA:KETAAAKFERQHMDSSTSAASSSNYCNQMMKSRNLTKDRCKPVNTFVHESLADVQAVCSQKNVACKNGQTNCYQSYSTMSITDCRETGSSKYPNCAYKTTQANKHIIVACEGNPYVPVHFDASV	14.39162261185249	0.20677290940790574	84.54281	0.6011858	25.452574	14.802696
design_1	18	AAAAAAAAAAAAAAAAAAAAAAAAAAAAAAAAAAAAAAAAAQARAEIAAA:KETAAAKFERQHMDSSTSAASSSNYCNQMMKSRNLTKDRCKPVNTFVHESLADVQAVCSQKNVACKNGQTNCYQSYSTMSITDCRETGSSKYPNCAYKTTQANKHIIVACEGNPYVPVHFDASV	14.4170209914161	0.20644506720714006	82.22079	0.5962978	25.500465	15.0761795
design_1	19	AAAAAAAAAAAAAAAAAAAAAAAAAAAAAAARRAEAAAAAAEARAQIAEA:KETAAAKFERQHMDSSTSAASSSNYCNQMMKSRNLTKDRCKPVNTFVHESLADVQAVCSQKNVACKNGQTNCYQSYSTMSITDCRETGSSKYPNCAYKTTQANKHIIVACEGNPYVPVHFDASV	11.67970865701298	0.2779579436474236	84.260605	0.60875726	25.347452	13.869694
design_1	20	AAAAAAAAAAAAAAAAAAAAAAAAAAAAAAAAAAQAAAVRAAARAEIAAA:KETAAAKFERQHMDSSTSAASSSNYCNQMMKSRNLTKDRCKPVNTFVHESLADVQAVCSQKNVACKNGQTNCYQSYSTMSITDCRETGSSKYPNCAYKTTQANKHIIVACEGNPYVPVHFDASV	14.289669236317854	0.20772625798947328	81.94719	0.59727156	25.412054	14.80464
design_1	21	AAAAAAAAAAAAAAAAAAAAAAAAAAAAAAARAAQAAAARAAAAAEIAAA:KETAAAKFERQHMDSSTSAASSSNYCNQMMKSRNLTKDRCKPVNTFVHESLADVQAVCSQKNVACKNGQTNCYQSYSTMSITDCRETGSSKYPNCAYKTTQANKHIIVACEGNPYVPVHFDASV	15.093267427943907	0.19188609712562862	81.76578	0.6053786	24.988096	13.717982
design_1	22	SLLLALLAALLAAAAAAALAALAAAAAAAAARAAEAAAVAAANRAEIAEA:KETAAAKFERQHMDSSTSAASSSNYCNQMMKSRNLTKDRCKPVNTFVHESLADVQAVCSQKNVACKNGQTNCYQSYSTMSITDCRETGSSKYPNCAYKTTQANKHIIVACEGNPYVPVHFDASV	15.056928242974104	0.22938538845820716	79.612434	0.6367165	25.50192	15.191587
design_1	23	AAAAAAAAAAAAAAAAAAAAAAAAAAAAAAAAAAQAAAARAAAAAEIAAA:KETAAAKFERQHMDSSTSAASSSNYCNQMMKSRNLTKDRCKPVNTFVHESLADVQAVCSQKNVACKNGQTNCYQSYSTMSITDCRETGSSKYPNCAYKTTQANKHIIVACEGNPYVPVHFDASV	14.964972253988245	0.19622385444066834	82.19957	0.5998568	25.383125	14.931705
design_1	24	AAAAAAALAAAAAAAAAAAAAAAAAAAAAAAARAAAAAARAAAAAEIAAA:KETAAAKFERQHMDSSTSAASSSNYCNQMMKSRNLTKDRCKPVNTFVHESLADVQAVCSQKNVACKNGQTNCYQSYSTMSITDCRETGSSKYPNCAYKTTQANKHIIVACEGNPYVPVHFDASV	12.435646681123014	0.25096638616755934	81.28508	0.60280824	25.28757	14.436529
design_1	25	AAAAAAAAAAAAAAAAAAAAAAAAAAAAAAERRAAAEKVRAENRKQIEEA:KETAAAKFERQHMDSSTSAASSSNYCNQMMKSRNLTKDRCKPVNTFVHESLADVQAVCSQKNVACKNGQTNCYQSYSTMSITDCRETGSSKYPNCAYKTTQANKHIIVACEGNPYVPVHFDASV	9.452909106630836	0.35669137911195414	85.09957	0.6097298	25.650278	16.686436
design_1	26	GLAAALAALAAAAAAAAAAAAAAAAAAAAAAARAQAAAARAAAAAEIAAS:KETAAAKFERQHMDSSTSAASSSNYCNQMMKSRNLTKDRCKPVNTFVHESLADVQAVCSQKNVACKNGQTNCYQSYSTMSITDCRETGSSKYPNCAYKTTQANKHIIVACEGNPYVPVHFDASV	15.796923442151073	0.19953054955066937	78.657616	0.6123335	25.279184	15.260639
design_1	27	AAAEAAAAAAAAAAAAAAAAAAAAAAAAAAARAAQAAAVRAQAAAEIAAA:KETAAAKFERQHMDSSTSAASSSNYCNQMMKSRNLTKDRCKPVNTFVHESLADVQAVCSQKNVACKNGQTNCYQSYSTMSITDCRETGSSKYPNCAYKTTQANKHIIVACEGNPYVPVHFDASV	14.487696740834606	0.2030510412477726	85.33062	0.6125555	24.998665	13.834583
design_1	28	AAAAAAAAAAAAAAAAAAAAAAAAAAAAAAAARAQAAAAAAAARAEIAAA:KETAAAKFERQHMDSSTSAASSSNYCNQMMKSRNLTKDRCKPVNTFVHESLADVQAVCSQKNVACKNGQTNCYQSYSTMSITDCRETGSSKYPNCAYKTTQANKHIIVACEGNPYVPVHFDASV	14.278626474197612	0.20867455065088614	82.15273	0.60264206	25.182705	13.957586
design_1	29	AAAAAAAALAAAAAAAAAAAAAAAAAAAAAAARAAAAAARAAAAAEIAAA:KETAAAKFERQHMDSSTSAASSSNYCNQMMKSRNLTKDRCKPVNTFVHESLADVQAVCSQKNVACKNGQTNCYQSYSTMSITDCRETGSSKYPNCAYKTTQANKHIIVACEGNPYVPVHFDASV	12.1783515137217	0.2543235109969449	81.24871	0.6027603	25.339785	15.151705
design_1	30	AAAAAAAAAAAAAAAAAAAAAAAAAAAAAAAAAAAAAAARAAAAAEIAAA:KETAAAKFERQHMDSSTSAASSSNYCNQMMKSRNLTKDRCKPVNTFVHESLADVQAVCSQKNVACKNGQTNCYQSYSTMSITDCRETGSSKYPNCAYKTTQANKHIIVACEGNPYVPVHFDASV	14.34361168191244	0.20933305157373844	82.49238	0.5970558	25.468857	15.606272
design_1	31	AAAAAAAAALAAAAAAAAAAAAAAAAAAAAARAAEAAAAAAAAAAEIAAA:KETAAAKFERQHMDSSTSAASSSNYCNQMMKSRNLTKDRCKPVNTFVHESLADVQAVCSQKNVACKNGQTNCYQSYSTMSITDCRETGSSKYPNCAYKTTQANKHIIVACEGNPYVPVHFDASV	17.006204625189916	0.2596289547816799	83.027176	0.60459465	25.265839	17.109344
design_10	0	SAAAAAALAAAEAAQEAEYAALQAKKAAAAAAAAAAAAAAAAAAAAAAAA:KETAAAKFERQHMDSSTSAASSSNYCNQMMKSRNLTKDRCKPVNTFVHESLADVQAVCSQKNVACKNGQTNCYQSYSTMSITDCRETGSSKYPNCAYKTTQANKHIIVACEGNPYVPVHFDASV	20.385850373965713	0.10561243118628562	83.36465	0.60901976	24.842255	15.108166
design_10	1	SAGAAAALAAEEARQAAEYAALEAARKAAEAAAAAAAAAAAAAAAAAAAA:KETAAAKFERQHMDSSTSAASSSNYCNQMMKSRNLTKDRCKPVNTFVHESLADVQAVCSQKNVACKNGQTNCYQSYSTMSITDCRETGSSKYPNCAYKTTQANKHIIVACEGNPYVPVHFDASV	21.49653901139197	0.10306980722416566	84.97542	0.6128388	25.234386	15.590043
design_10	2	SAGAAAALAEEEARQEALYAALQAARAAKEAAAKAAAEEAAKKEREKLEE:KETAAAKFERQHMDSSTSAASSSNYCNQMMKSRNLTKDRCKPVNTFVHESLADVQAVCSQKNVACKNGQTNCYQSYSTMSITDCRETGSSKYPNCAYKTTQANKHIIVACEGNPYVPVHFDASV	18.08197827827257	0.12357714019162448	86.61893	0.6318362	25.845284	14.812626
design_10	3	AAAAAAALAAEEARQAALAAKLEAERKAAEEKKEKEKKEKEEKEKKEKEE:KETAAAKFERQHMDSSTSAASSSNYCNQMMKSRNLTKDRCKPVNTFVHESLADVQAVCSQKNVACKNGQTNCYQSYSTMSITDCRETGSSKYPNCAYKTTQANKHIIVACEGNPYVPVHFDASV	14.196051512466791	0.17987363999870293	86.715256	0.6331892	25.82767	15.5768585
design_10	4	AAGAAAALAAHEAEQEAAYAALQAAKKAAEEAAKAKEEKEKAEKEKKEKA:KETAAAKFERQHMDSSTSAASSSNYCNQMMKSRNLTKDRCKPVNTFVHESLADVQAVCSQKNVACKNGQTNCYQSYSTMSITDCRETGSSKYPNCAYKTTQANKHIIVACEGNPYVPVHFDASV	14.192477348167523	0.17859663557017952	84.34525	0.6349622	25.653303	14.995991
design_10	5	AAGAEAALAEEEARQAAELAALEAARAAAEAAKKLAEALEKLKKLLAELE:KETAAAKFERQHMDSSTSAASSSNYCNQMMKSRNLTKDRCKPVNTFVHESLADVQAVCSQKNVACKNGQTNCYQSYSTMSITDCRETGSSKYPNCAYKTTQANKHIIVACEGNPYVPVHFDASV	17.84330164711047	0.123540528558743	85.71697	0.6283642	26.49111	14.584038
design_10	6	SAAAEAALAEAEAAAAAAQAALDAARAAAAAAAAAAAAAAAAAAAAAAAA:KETAAAKFERQHMDSSTSAASSSNYCNQMMKSRNLTKDRCKPVNTFVHESLADVQAVCSQKNVACKNGQTNCYQSYSTMSITDCRETGSSKYPNCAYKTTQANKHIIVACEGNPYVPVHFDASV	21.2083603929619	0.10577689271900885	86.80396	0.6128577	24.896507	15.212228
design_10	7	SAAAEAALAEAEARAAAEAAALEAARKAAEAAAAAKKAEEEEKRRKEAEK:KETAAAKFERQHMDSSTSAASSSNYCNQMMKSRNLTKDRCKPVNTFVHESLADVQAVCSQKNVACKNGQTNCYQSYSTMSITDCRETGSSKYPNCAYKTTQANKHIIVACEGNPYVPVHFDASV	15.797753177759686	0.14711847963459382	89.12876	0.6318734	25.923872	15.573797
design_10	8	AAGAAAALAEEEARQEAELAALEAARAAAAAAAAAAAAAAAAAAAAAAAA:KETAAAKFERQHMDSSTSAASSSNYCNQMMKSRNLTKDRCKPVNTFVHESLADVQAVCSQKNVACKNGQTNCYQSYSTMSITDCRETGSSKYPNCAYKTTQANKHIIVACEGNPYVPVHFDASV	21.475472338218385	0.10018490745912713	83.32952	0.6079555	25.341297	15.741846
design_10	9	AAAAAAALAAEEARQEALYAALQAARAAAAAAAALAAALAAAAAAAAAAA:KETAAAKFERQHMDSSTSAASSSNYCNQMMKSRNLTKDRCKPVNTFVHESLADVQAVCSQKNVACKNGQTNCYQSYSTMSITDCRETGSSKYPNCAYKTTQANKHIIVACEGNPYVPVHFDASV	19.93867479385228	0.11734432331749436	80.78004	0.61396235	24.888851	14.720491
design_10	10	SAGAEAALAEEEARLEAEYAALQAAKAAAAAAAAAAAAAAAAAAAAAAAA:KETAAAKFERQHMDSSTSAASSSNYCNQMMKSRNLTKDRCKPVNTFVHESLADVQAVCSQKNVACKNGQTNCYQSYSTMSITDCRETGSSKYPNCAYKTTQANKHIIVACEGNPYVPVHFDASV	21.10556774293157	0.10938559535398518	84.70588	0.61006176	25.419174	15.101853
design_10	11	AAAAAAALAAAEAADAAALAALEAAKAAAAAAAAAAAAAAAAAAAAAAAA:KETAAAKFERQHMDSSTSAASSSNYCNQMMKSRNLTKDRCKPVNTFVHESLADVQAVCSQKNVACKNGQTNCYQSYSTMSITDCRETGSSKYPNCAYKTTQANKHIIVACEGNPYVPVHFDASV	20.904185506659164	0.11057598563760296	83.4532	0.60294116	25.441774	16.0761
design_10	12	AAGAAAALAAEEARQAELAAALEAARAAAAAAAAAAAAAAAAAELAAALA:KETAAAKFERQHMDSSTSAASSSNYCNQMMKSRNLTKDRCKPVNTFVHESLADVQAVCSQKNVACKNGQTNCYQSYSTMSITDCRETGSSKYPNCAYKTTQANKHIIVACEGNPYVPVHFDASV	21.04661746600311	0.10428311006348219	85.46969	0.61407816	25.58319	16.09756
design_10	13	AAAAAAALAAEEARQAALYAALQAARAAAAAAAAAAAAAAAAAAAAAAAA:KETAAAKFERQHMDSSTSAASSSNYCNQMMKSRNLTKDRCKPVNTFVHESLADVQAVCSQKNVACKNGQTNCYQSYSTMSITDCRETGSSKYPNCAYKTTQANKHIIVACEGNPYVPVHFDASV	19.546770707442345	0.12147230190875702	83.50984	0.60631865	24.711838	13.95764
design_10	14	AAGAAAALAAEEARQAAEYAALQAARAAAAAAAAAAAAAAAAAAAAAAAA:KETAAAKFERQHMDSSTSAASSSNYCNQMMKSRNLTKDRCKPVNTFVHESLADVQAVCSQKNVACKNGQTNCYQSYSTMSITDCRETGSSKYPNCAYKTTQANKHIIVACEGNPYVPVHFDASV	20.037314157185254	0.11681073414444235	81.05392	0.607122	24.295843	12.075048
design_10	15	AAGAAAALAEAEAAAEAEAAALAAARKAAEEAKKAAEEAERLKALEEKLK:KETAAAKFERQHMDSSTSAASSSNYCNQMMKSRNLTKDRCKPVNTFVHESLADVQAVCSQKNVACKNGQTNCYQSYSTMSITDCRETGSSKYPNCAYKTTQANKHIIVACEGNPYVPVHFDASV	15.985736665208535	0.1442809504321649	83.45455	0.62950945	26.01676	16.390781
design_10	16	SAAAAAALAAHEARLAEEAAALEAARAAKAAAAAAAAAAAAAAAAAAAAA:KETAAAKFERQHMDSSTSAASSSNYCNQMMKSRNLTKDRCKPVNTFVHESLADVQAVCSQKNVACKNGQTNCYQSYSTMSITDCRETGSSKYPNCAYKTTQANKHIIVACEGNPYVPVHFDASV	18.545787758903895	0.10749975616817634	87.61293	0.6128768	25.343496	14.7333145
design_10	17	AAGAAAAAAAAEARAAAEAAALEAARAAAAAAAAAAAAAAAAAAAAAALA:KETAAAKFERQHMDSSTSAASSSNYCNQMMKSRNLTKDRCKPVNTFVHESLADVQAVCSQKNVACKNGQTNCYQSYSTMSITDCRETGSSKYPNCAYKTTQANKHIIVACEGNPYVPVHFDASV	20.850991211681205	0.10377965044226087	82.271736	0.61144996	24.99657	14.50952
design_10	18	AAAAAAALAAAEAEAAAAAAALAAARAAAAAAAAAAAAAAAAAAAAAAAA:KETAAAKFERQHMDSSTSAASSSNYCNQMMKSRNLTKDRCKPVNTFVHESLADVQAVCSQKNVACKNGQTNCYQSYSTMSITDCRETGSSKYPNCAYKTTQANKHIIVACEGNPYVPVHFDASV	19.389888728966252	0.10424620964115353	83.791695	0.6022994	25.081352	14.577856
design_10	19	AAAAAAALAAEEARQAAEYAALQAARAAAAAAAAAAAAAAAAAAAAAAAA:KETAAAKFERQHMDSSTSAASSSNYCNQMMKSRNLTKDRCKPVNTFVHESLADVQAVCSQKNVACKNGQTNCYQSYSTMSITDCRETGSSKYPNCAYKTTQANKHIIVACEGNPYVPVHFDASV	19.55479436331473	0.1176585110899442	83.84002	0.6081979	24.502804	13.762398
design_10	20	SAGAAAALAQEEARQEAEYAALEAARAAAEAAAAAAAAAAAAAAAAAAAA:KETAAAKFERQHMDSSTSAASSSNYCNQMMKSRNLTKDRCKPVNTFVHESLADVQAVCSQKNVACKNGQTNCYQSYSTMSITDCRETGSSKYPNCAYKTTQANKHIIVACEGNPYVPVHFDASV	22.099721063206513	0.10131521341883426	84.981445	0.6151138	25.14168	15.176992
design_10	21	SSGAEAALAAHEAEQEAAYAALQAAKAAAAAAAAAAAAAAAAAAAAAAAA:KETAAAKFERQHMDSSTSAASSSNYCNQMMKSRNLTKDRCKPVNTFVHESLADVQAVCSQKNVACKNGQTNCYQSYSTMSITDCRETGSSKYPNCAYKTTQANKHIIVACEGNPYVPVHFDASV	20.37127733045955	0.11277208693136401	82.09441	0.61259186	24.757969	13.877666
design_10	22	AAAAAAALAAEEARQAALYAALQAAKAAAEAAKAAAEAEAEEKRKAEEEK:KETAAAKFERQHMDSSTSAASSSNYCNQMMKSRNLTKDRCKPVNTFVHESLADVQAVCSQKNVACKNGQTNCYQSYSTMSITDCRETGSSKYPNCAYKTTQANKHIIVACEGNPYVPVHFDASV	17.63814988757742	0.1452431406995961	87.01629	0.62948227	25.640314	13.73905
design_10	23	AAAAAASLAAAEAEQEALLAELEKEKKKKEEEKKKKEEEEKKKKEEEELK:KETAAAKFERQHMDSSTSAASSSNYCNQMMKSRNLTKDRCKPVNTFVHESLADVQAVCSQKNVACKNGQTNCYQSYSTMSITDCRETGSSKYPNCAYKTTQANKHIIVACEGNPYVPVHFDASV	16.435126197959804	0.16500944345992338	86.589455	0.6354729	26.192118	15.638878
design_10	24	AAGAAAALAAAEAAQAAEYAALQAAKAAAEAAKKAAAEAAAAAALAAALA:KETAAAKFERQHMDSSTSAASSSNYCNQMMKSRNLTKDRCKPVNTFVHESLADVQAVCSQKNVACKNGQTNCYQSYSTMSITDCRETGSSKYPNCAYKTTQANKHIIVACEGNPYVPVHFDASV	18.255148357822726	0.10502173865264071	81.80709	0.6255028	24.772186	15.391486
design_10	25	SAAAAAALAAEEARQEALYAALQAARAAKAAAAAAAAAAAAAAAAAAAAA:KETAAAKFERQHMDSSTSAASSSNYCNQMMKSRNLTKDRCKPVNTFVHESLADVQAVCSQKNVACKNGQTNCYQSYSTMSITDCRETGSSKYPNCAYKTTQANKHIIVACEGNPYVPVHFDASV	18.365234296941612	0.11000038008596427	85.69121	0.61345416	24.957504	15.083607
design_10	26	SEAAQAALAAEEARQAALYAALQAAKAAAAAAAAEAAERAARERREAELA:KETAAAKFERQHMDSSTSAASSSNYCNQMMKSRNLTKDRCKPVNTFVHESLADVQAVCSQKNVACKNGQTNCYQSYSTMSITDCRETGSSKYPNCAYKTTQANKHIIVACEGNPYVPVHFDASV	18.133148654777322	0.11504468546118185	90.55453	0.6301942	25.54294	15.701202
design_10	27	SAGAAASLAAEEARQAAEYAALQAAKAAKAAAAAAAAAAAAAEAAEAAAA:KETAAAKFERQHMDSSTSAASSSNYCNQMMKSRNLTKDRCKPVNTFVHESLADVQAVCSQKNVACKNGQTNCYQSYSTMSITDCRETGSSKYPNCAYKTTQANKHIIVACEGNPYVPVHFDASV	18.959367333539177	0.11307911482159418	83.961334	0.6250717	24.865644	14.572941
design_10	28	AAAAAAAAAAAEAAAAAEAAALAAARAAAAAAAAAAAAAAAAAAAAAAAA:KETAAAKFERQHMDSSTSAASSSNYCNQMMKSRNLTKDRCKPVNTFVHESLADVQAVCSQKNVACKNGQTNCYQSYSTMSITDCRETGSSKYPNCAYKTTQANKHIIVACEGNPYVPVHFDASV	20.258765669724465	0.10969472763136558	83.28863	0.60640335	24.764032	13.694443
design_10	29	SAAAAAALAAAEAEAEAAYAALQAAKAAKEAAAAAAAAAAAAAAAAAAAA:KETAAAKFERQHMDSSTSAASSSNYCNQMMKSRNLTKDRCKPVNTFVHESLADVQAVCSQKNVACKNGQTNCYQSYSTMSITDCRETGSSKYPNCAYKTTQANKHIIVACEGNPYVPVHFDASV	18.06421585738589	0.1111288101124696	85.99449	0.61726683	24.896105	15.6769495
design_10	30	AAAAAAALAAEEARQEAEYKALQAAKAAAEAAKKAAEAAEAAAAAAEAAA:KETAAAKFERQHMDSSTSAASSSNYCNQMMKSRNLTKDRCKPVNTFVHESLADVQAVCSQKNVACKNGQTNCYQSYSTMSITDCRETGSSKYPNCAYKTTQANKHIIVACEGNPYVPVHFDASV	17.082733603479344	0.11590781774960662	86.600136	0.62977415	25.078938	14.589095
design_10	31	AAAAAAALAAEEARLAAERAALEAAKAAAEAAAAAAKALEEALKKAAELA:KETAAAKFERQHMDSSTSAASSSNYCNQMMKSRNLTKDRCKPVNTFVHESLADVQAVCSQKNVACKNGQTNCYQSYSTMSITDCRETGSSKYPNCAYKTTQANKHIIVACEGNPYVPVHFDASV	18.08013813218407	0.12801222915638188	88.05064	0.6273817	25.866808	14.834045
design_11	0	SSLAAAGEAAEAAAAEARAAAVAAAEAAAAAAAALAAAAAAAAAAALAAA:KETAAAKFERQHMDSSTSAASSSNYCNQMMKSRNLTKDRCKPVNTFVHESLADVQAVCSQKNVACKNGQTNCYQSYSTMSITDCRETGSSKYPNCAYKTTQANKHIIVACEGNPYVPVHFDASV	21.782213165782252	0.09342242337572865	81.579445	0.61372143	25.210676	16.523314
design_11	1	SALAAAGEAEEEAAAAASAAAKEAAELLAALAALAALAAALLAALLALLA:KETAAAKFERQHMDSSTSAASSSNYCNQMMKSRNLTKDRCKPVNTFVHESLADVQAVCSQKNVACKNGQTNCYQSYSTMSITDCRETGSSKYPNCAYKTTQANKHIIVACEGNPYVPVHFDASV	21.49767030093004	0.0965825797210396	74.59502	0.63049674	26.397299	17.51714
design_11	2	SALAAAGEAAEAAAAAAAAAAREAAAAAAAAAAAAAAAAAAAAAAAAALA:KETAAAKFERQHMDSSTSAASSSNYCNQMMKSRNLTKDRCKPVNTFVHESLADVQAVCSQKNVACKNGQTNCYQSYSTMSITDCRETGSSKYPNCAYKTTQANKHIIVACEGNPYVPVHFDASV	21.898444282527166	0.09793166304714496	80.25577	0.60791445	24.966988	16.026535
design_11	3	SSLAAAGEAAEAAEAAAAAAAREAAAAAAAAAAAAAEALAAAAAALAAAA:KETAAAKFERQHMDSSTSAASSSNYCNQMMKSRNLTKDRCKPVNTFVHESLADVQAVCSQKNVACKNGQTNCYQSYSTMSITDCRETGSSKYPNCAYKTTQANKHIIVACEGNPYVPVHFDASV	22.124415975015477	0.09415113131141062	82.07297	0.6187248	25.057425	16.107826
design_11	4	SALAAAGEAADEAAAAAAAAAREAAAAAAAAAAAAAAALAAAAAALAAAA:KETAAAKFERQHMDSSTSAASSSNYCNQMMKSRNLTKDRCKPVNTFVHESLADVQAVCSQKNVACKNGQTNCYQSYSTMSITDCRETGSSKYPNCAYKTTQANKHIIVACEGNPYVPVHFDASV	21.075663081397373	0.09905459619209701	79.87496	0.6102458	24.99374	15.351332
design_11	5	AALAAAGEAAEAAEAEASAAAREAAAAAAAEAAAALAEALAAALAALAAA:KETAAAKFERQHMDSSTSAASSSNYCNQMMKSRNLTKDRCKPVNTFVHESLADVQAVCSQKNVACKNGQTNCYQSYSTMSITDCRETGSSKYPNCAYKTTQANKHIIVACEGNPYVPVHFDASV	20.65209500602487	0.11976902119627701	68.48787	0.6218722	25.98853	16.695755
design_11	6	SSLAAAGEAEEEAAAAAAAAAKAAAAAAAAAAAAAAAAAAAAAAAAAAAA:KETAAAKFERQHMDSSTSAASSSNYCNQMMKSRNLTKDRCKPVNTFVHESLADVQAVCSQKNVACKNGQTNCYQSYSTMSITDCRETGSSKYPNCAYKTTQANKHIIVACEGNPYVPVHFDASV	22.201789407327936	0.09226822309553587	72.312294	0.6085257	24.7901	13.929338
design_11	7	SALAAAGEAAEEEAAAARAAAVAAAEAAAAAAAAAAAAAAAAAAAAAAAA:KETAAAKFERQHMDSSTSAASSSNYCNQMMKSRNLTKDRCKPVNTFVHESLADVQAVCSQKNVACKNGQTNCYQSYSTMSITDCRETGSSKYPNCAYKTTQANKHIIVACEGNPYVPVHFDASV	22.31537590899224	0.0912432977693114	79.77701	0.6069893	25.12809	16.19003
design_11	8	SALAAAGEAAEAAAAEAAAAAVEAAEAAAAAAAAAAAAAALAALLAAAAA:KETAAAKFERQHMDSSTSAASSSNYCNQMMKSRNLTKDRCKPVNTFVHESLADVQAVCSQKNVACKNGQTNCYQSYSTMSITDCRETGSSKYPNCAYKTTQANKHIIVACEGNPYVPVHFDASV	22.845640139984404	0.09235857433262316	82.7958	0.6107789	25.59768	16.200167
design_11	9	SALAAAGEAEEEAAAAAAAKAREEAEKAEAEKKKAEEELKKKLKELEEKA:KETAAAKFERQHMDSSTSAASSSNYCNQMMKSRNLTKDRCKPVNTFVHESLADVQAVCSQKNVACKNGQTNCYQSYSTMSITDCRETGSSKYPNCAYKTTQANKHIIVACEGNPYVPVHFDASV	21.327075632772697	0.09999249396283122	80.33595	0.6364527	26.053564	17.117233
design_11	10	SSLAAAGEAAEAEEAAAAAAAKEAAAAAAALAALAALLAAALAAALLALA:KETAAAKFERQHMDSSTSAASSSNYCNQMMKSRNLTKDRCKPVNTFVHESLADVQAVCSQKNVACKNGQTNCYQSYSTMSITDCRETGSSKYPNCAYKTTQANKHIIVACEGNPYVPVHFDASV	21.522140080275847	0.09844187774755606	71.60677	0.62720215	26.087244	16.98354
design_11	11	SALAAAGEAADAAAAEAAAAARKAAEAAAAAAAAAAAAAAAAAAAAAAAA:KETAAAKFERQHMDSSTSAASSSNYCNQMMKSRNLTKDRCKPVNTFVHESLADVQAVCSQKNVACKNGQTNCYQSYSTMSITDCRETGSSKYPNCAYKTTQANKHIIVACEGNPYVPVHFDASV	22.312441105917696	0.0975093766924031	81.67826	0.61241704	24.764044	14.416744
design_11	12	AALAAAGEAEEEAAAAAAAAARAAAAAAAAAAAAAAAAAAAAAAAAEALA:KETAAAKFERQHMDSSTSAASSSNYCNQMMKSRNLTKDRCKPVNTFVHESLADVQAVCSQKNVACKNGQTNCYQSYSTMSITDCRETGSSKYPNCAYKTTQANKHIIVACEGNPYVPVHFDASV	22.45121179480472	0.09253401139166563	75.08587	0.60966575	25.112217	15.000584
design_11	13	SALAAAGEAEAEAAAAAAAAAKAAAAAAAAAAAAAAAAAAAAAAAAAAAA:KETAAAKFERQHMDSSTSAASSSNYCNQMMKSRNLTKDRCKPVNTFVHESLADVQAVCSQKNVACKNGQTNCYQSYSTMSITDCRETGSSKYPNCAYKTTQANKHIIVACEGNPYVPVHFDASV	21.60709206524194	0.09393302313453675	75.78073	0.6036446	25.015667	15.45046
design_11	14	SSLAAAGEAEEAAAAEAAAAAKAAAAAAAAAAAAAAAAAAAAAAAAAAAA:KETAAAKFERQHMDSSTSAASSSNYCNQMMKSRNLTKDRCKPVNTFVHESLADVQAVCSQKNVACKNGQTNCYQSYSTMSITDCRETGSSKYPNCAYKTTQANKHIIVACEGNPYVPVHFDASV	22.416463051648535	0.09118920097082076	75.24787	0.60949564	24.735779	14.895395
design_11	15	SALAAAGEAAEAAEAAASAAARAAAAAAAAAAAAAAAAAAAAAAAAAAAA:KETAAAKFERQHMDSSTSAASSSNYCNQMMKSRNLTKDRCKPVNTFVHESLADVQAVCSQKNVACKNGQTNCYQSYSTMSITDCRETGSSKYPNCAYKTTQANKHIIVACEGNPYVPVHFDASV	22.1685137708936	0.09768021163836332	80.30403	0.6057577	24.656202	15.04479
design_11	16	SALAAAGEAAEAAAAEAAAAAVEAAAAAAAAAAAAAAAAAAAAAAAAAAA:KETAAAKFERQHMDSSTSAASSSNYCNQMMKSRNLTKDRCKPVNTFVHESLADVQAVCSQKNVACKNGQTNCYQSYSTMSITDCRETGSSKYPNCAYKTTQANKHIIVACEGNPYVPVHFDASV	22.46419439926749	0.09278501917729165	81.62381	0.60262024	25.32312	16.21123
design_11	17	SAAAAAGEAAAAAEAAAAEAAKAAAAAAKAAAAAAAAAAAAAAAAAAAAA:KETAAAKFERQHMDSSTSAASSSNYCNQMMKSRNLTKDRCKPVNTFVHESLADVQAVCSQKNVACKNGQTNCYQSYSTMSITDCRETGSSKYPNCAYKTTQANKHIIVACEGNPYVPVHFDASV	22.558235709866725	0.0926395513493659	82.24746	0.6146132	24.796314	15.918905
design_11	18	AALAAAGEAADAAAAAAAAAAVAAKAAAAAAAAAAAAAAAAAAAAAAAAA:KETAAAKFERQHMDSSTSAASSSNYCNQMMKSRNLTKDRCKPVNTFVHESLADVQAVCSQKNVACKNGQTNCYQSYSTMSITDCRETGSSKYPNCAYKTTQANKHIIVACEGNPYVPVHFDASV	21.477188555879597	0.09589013408483717	78.821526	0.60028577	25.282457	15.797593
design_11	19	AALAAAGEAEEAKAAEARAAAVAAAEAAAAAAAAAAEALAAAAEAAAAAA:KETAAAKFERQHMDSSTSAASSSNYCNQMMKSRNLTKDRCKPVNTFVHESLADVQAVCSQKNVACKNGQTNCYQSYSTMSITDCRETGSSKYPNCAYKTTQANKHIIVACEGNPYVPVHFDASV	22.655923595344852	0.09014035264386135	81.677925	0.620337	25.654741	15.421766
design_11	20	SSLAAAGEAEEAAAAAAAAAAKALAEALAALLAALAALLAALAELAAALA:KETAAAKFERQHMDSSTSAASSSNYCNQMMKSRNLTKDRCKPVNTFVHESLADVQAVCSQKNVACKNGQTNCYQSYSTMSITDCRETGSSKYPNCAYKTTQANKHIIVACEGNPYVPVHFDASV	21.418264295002196	0.09976895579721118	81.93127	0.62482214	26.615877	17.274433
design_11	21	AALAAAGEAAEEAAAAAAALAKALEELLAALAALLAEALAALAALAALLA:KETAAAKFERQHMDSSTSAASSSNYCNQMMKSRNLTKDRCKPVNTFVHESLADVQAVCSQKNVACKNGQTNCYQSYSTMSITDCRETGSSKYPNCAYKTTQANKHIIVACEGNPYVPVHFDASV	22.62169662803815	0.09982787180570099	78.274796	0.62565345	26.583055	17.154205
design_11	22	AALAAAGEAEEAAAAAAAAAAKAAAAAAAALAAAAAAAAAAALAAAAAAA:KETAAAKFERQHMDSSTSAASSSNYCNQMMKSRNLTKDRCKPVNTFVHESLADVQAVCSQKNVACKNGQTNCYQSYSTMSITDCRETGSSKYPNCAYKTTQANKHIIVACEGNPYVPVHFDASV	21.51183540205034	0.09667043544540534	71.30463	0.604725	25.328968	16.890574
design_11	23	SALAAAGEAAEEAEAAAAAAAVAAAAAAAAAAAAAAAAAAAAAAALAAAA:KETAAAKFERQHMDSSTSAASSSNYCNQMMKSRNLTKDRCKPVNTFVHESLADVQAVCSQKNVACKNGQTNCYQSYSTMSITDCRETGSSKYPNCAYKTTQANKHIIVACEGNPYVPVHFDASV	21.993889876227946	0.09297285730385779	73.927605	0.6022783	25.29425	15.716828
design_11	24	SALAAAGEAADAAAAEAAAAAVEAAALAAAAAAALAAAAAALAAALAAAA:KETAAAKFERQHMDSSTSAASSSNYCNQMMKSRNLTKDRCKPVNTFVHESLADVQAVCSQKNVACKNGQTNCYQSYSTMSITDCRETGSSKYPNCAYKTTQANKHIIVACEGNPYVPVHFDASV	22.405604548660808	0.09086465292967691	81.184296	0.6092603	25.808449	16.586657
design_11	25	SSLAAAGDAADAAEAAAAAAAVAAAEAAAAAAAAAAAAAAAAAAAAALAA:KETAAAKFERQHMDSSTSAASSSNYCNQMMKSRNLTKDRCKPVNTFVHESLADVQAVCSQKNVACKNGQTNCYQSYSTMSITDCRETGSSKYPNCAYKTTQANKHIIVACEGNPYVPVHFDASV	22.856935616254137	0.09200022983578675	80.70713	0.60553634	25.154348	15.684166
design_11	26	AALAAAGEAADAAAAAAAAAAKEAAEAAAAAAAAAAAAAAAAAAAAAAAA:KETAAAKFERQHMDSSTSAASSSNYCNQMMKSRNLTKDRCKPVNTFVHESLADVQAVCSQKNVACKNGQTNCYQSYSTMSITDCRETGSSKYPNCAYKTTQANKHIIVACEGNPYVPVHFDASV	21.59150195855041	0.093457823288627	81.38819	0.6058823	25.296442	16.19857
design_11	27	AALAAAGEAAEEEEAAAAAAAREAAAAAAAAAAAAAALAAAAAAAAAALA:KETAAAKFERQHMDSSTSAASSSNYCNQMMKSRNLTKDRCKPVNTFVHESLADVQAVCSQKNVACKNGQTNCYQSYSTMSITDCRETGSSKYPNCAYKTTQANKHIIVACEGNPYVPVHFDASV	22.379284394412238	0.09195161286532111	70.42887	0.6132611	25.095318	15.183048
design_11	28	SSLAAAGEAAEEAEAAAAAAARAAAEAAAAAAAAAAAAAAAAAAAAAAAA:KETAAAKFERQHMDSSTSAASSSNYCNQMMKSRNLTKDRCKPVNTFVHESLADVQAVCSQKNVACKNGQTNCYQSYSTMSITDCRETGSSKYPNCAYKTTQANKHIIVACEGNPYVPVHFDASV	22.780032319323766	0.08984648778878548	77.8072	0.6126439	24.630873	15.404165
design_11	29	AALAAAGAAAEAAEAAAAAAAKAAAAAAAAAAAAAAAAAAAAAAAAAAAA:KETAAAKFERQHMDSSTSAASSSNYCNQMMKSRNLTKDRCKPVNTFVHESLADVQAVCSQKNVACKNGQTNCYQSYSTMSITDCRETGSSKYPNCAYKTTQANKHIIVACEGNPYVPVHFDASV	22.176279525051235	0.09545162078717405	80.008644	0.6025429	25.018475	16.63113
design_11	30	SALAAAGEAEEEKAAEAAAAAKAAAEAAAAAAAALAELAEAAARALEELA:KETAAAKFERQHMDSSTSAASSSNYCNQMMKSRNLTKDRCKPVNTFVHESLADVQAVCSQKNVACKNGQTNCYQSYSTMSITDCRETGSSKYPNCAYKTTQANKHIIVACEGNPYVPVHFDASV	23.004124624831054	0.09206304577953747	80.66247	0.6276437	25.979162	16.809895
design_11	31	SALAALGEAEEEKEAEAFAKKVKEEEEEKRREEEEREREEEEEEEEEEEE:KETAAAKFERQHMDSSTSAASSSNYCNQMMKSRNLTKDRCKPVNTFVHESLADVQAVCSQKNVACKNGQTNCYQSYSTMSITDCRETGSSKYPNCAYKTTQANKHIIVACEGNPYVPVHFDASV	21.88203302809684	0.11453927014590028	83.16163	0.6352262	26.978645	15.64069
design_12	0	ASAAAAAAATAAAAAAAAAAAAAAAAAASAAAAAAAAAAAAAAALAAAAA:KETAAAKFERQHMDSSTSAASSSNYCNQMMKSRNLTKDRCKPVNTFVHESLADVQAVCSQKNVACKNGQTNCYQSYSTMSITDCRETGSSKYPNCAYKTTQANKHIIVACEGNPYVPVHFDASV	9.307376587121015	0.35218760497926693	76.485954	0.5958525	25.787506	15.912586
design_12	1	SLEEALNAATAALAAAAAAAAAAAAAAASAAAEAAAAAAAAAAALAAALA:KETAAAKFERQHMDSSTSAASSSNYCNQMMKSRNLTKDRCKPVNTFVHESLADVQAVCSQKNVACKNGQTNCYQSYSTMSITDCRETGSSKYPNCAYKTTQANKHIIVACEGNPYVPVHFDASV	10.34306109824009	0.26054920699820444	85.56051	0.6143259	25.606306	16.781298
design_12	2	SSAAAKAAETAKKAAAAAAAARAAAAATSAAAEAAAAAAAAAAEAAAAAA:KETAAAKFERQHMDSSTSAASSSNYCNQMMKSRNLTKDRCKPVNTFVHESLADVQAVCSQKNVACKNGQTNCYQSYSTMSITDCRETGSSKYPNCAYKTTQANKHIIVACEGNPYVPVHFDASV	9.269936694831902	0.3239185459415849	60.439877	0.62513316	25.739431	17.278423
design_12	3	AAAAAAAAATAAAAAAAAAAAAARAAATTAAAEAAAAAAAAAALAAALLA:KETAAAKFERQHMDSSTSAASSSNYCNQMMKSRNLTKDRCKPVNTFVHESLADVQAVCSQKNVACKNGQTNCYQSYSTMSITDCRETGSSKYPNCAYKTTQANKHIIVACEGNPYVPVHFDASV	8.784416146346405	0.33521199248259176	79.08849	0.6101409	25.264164	15.221407
design_12	4	SLSSLLNELTAQQAQAAAAAAAAAAAATTEAAAAAAAAAAAAAAAAAAAA:KETAAAKFERQHMDSSTSAASSSNYCNQMMKSRNLTKDRCKPVNTFVHESLADVQAVCSQKNVACKNGQTNCYQSYSTMSITDCRETGSSKYPNCAYKTTQANKHIIVACEGNPYVPVHFDASV	10.987088161759198	0.26083524710609257	80.01041	0.6172848	25.821445	16.408318
design_12	5	AAAAAQAAATAAQAAAAAAAAAARAAATTAAAAAAAAAAAAAAALAAALA:KETAAAKFERQHMDSSTSAASSSNYCNQMMKSRNLTKDRCKPVNTFVHESLADVQAVCSQKNVACKNGQTNCYQSYSTMSITDCRETGSSKYPNCAYKTTQANKHIIVACEGNPYVPVHFDASV	10.927286375399536	0.23726960307042272	75.998405	0.61020917	25.280775	14.966511
design_12	6	AAAAAAAAETAAKAAAAAAAAAAAAAATTAAAAAAAAAAAAAAAAAAAAA:KETAAAKFERQHMDSSTSAASSSNYCNQMMKSRNLTKDRCKPVNTFVHESLADVQAVCSQKNVACKNGQTNCYQSYSTMSITDCRETGSSKYPNCAYKTTQANKHIIVACEGNPYVPVHFDASV	8.919025902377792	0.3468247741616208	83.59885	0.60365266	25.149935	17.19547
design_12	7	AAAAAAAAATAAQAAAAAAAAAAAAAATTAAAEAAAAAAAAAAAAAAAAA:KETAAAKFERQHMDSSTSAASSSNYCNQMMKSRNLTKDRCKPVNTFVHESLADVQAVCSQKNVACKNGQTNCYQSYSTMSITDCRETGSSKYPNCAYKTTQANKHIIVACEGNPYVPVHFDASV	10.542918151625512	0.25785527560379284	84.76184	0.6037301	25.305243	16.629852
design_12	8	AAAAAAAAATAAQAAAAAAAAAARAAATTAAAEAAAAAAAAAAEAAAAAA:KETAAAKFERQHMDSSTSAASSSNYCNQMMKSRNLTKDRCKPVNTFVHESLADVQAVCSQKNVACKNGQTNCYQSYSTMSITDCRETGSSKYPNCAYKTTQANKHIIVACEGNPYVPVHFDASV	18.999062242685834	0.21090218696260293	63.307392	0.613979	26.274593	17.03993
design_12	9	SSAAAAAAATAAAAAAAAAAAAAAAAATTAAAEAAAAAAAAAAEAAAAAA:KETAAAKFERQHMDSSTSAASSSNYCNQMMKSRNLTKDRCKPVNTFVHESLADVQAVCSQKNVACKNGQTNCYQSYSTMSITDCRETGSSKYPNCAYKTTQANKHIIVACEGNPYVPVHFDASV	9.542826355012897	0.31530573753458097	84.84867	0.6094068	25.403086	15.934499
design_12	10	AAAAAAAAATAAQAAAAAAAAAAAAAATTAAAEAAAAAAAAAAAAAAAAA:KETAAAKFERQHMDSSTSAASSSNYCNQMMKSRNLTKDRCKPVNTFVHESLADVQAVCSQKNVACKNGQTNCYQSYSTMSITDCRETGSSKYPNCAYKTTQANKHIIVACEGNPYVPVHFDASV	10.542918151625512	0.25785527560379284	84.76184	0.6037301	25.305243	16.629852
design_12	11	AAAAAQAAATAAQAAAAAAAAAARAAATDAAAAAAAAAAAAAAAAAAAAA:KETAAAKFERQHMDSSTSAASSSNYCNQMMKSRNLTKDRCKPVNTFVHESLADVQAVCSQKNVACKNGQTNCYQSYSTMSITDCRETGSSKYPNCAYKTTQANKHIIVACEGNPYVPVHFDASV	11.142396325847919	0.23760140129042606	63.410095	0.60910994	25.510635	15.645828
design_12	12	AAAAAQAAATAAQAAAAAAAAAAAAAATSAAAAAAKAAAAAAAAAAAAAA:KETAAAKFERQHMDSSTSAASSSNYCNQMMKSRNLTKDRCKPVNTFVHESLADVQAVCSQKNVACKNGQTNCYQSYSTMSITDCRETGSSKYPNCAYKTTQANKHIIVACEGNPYVPVHFDASV	22.37290382801355	0.0869292450078392	60.337234	0.6064569	25.714336	17.135136
design_12	13	SAAAAANAATAAAAAAAAAAAAARAAATTAAAEAAAAAAAAAAAAAALAA:KETAAAKFERQHMDSSTSAASSSNYCNQMMKSRNLTKDRCKPVNTFVHESLADVQAVCSQKNVACKNGQTNCYQSYSTMSITDCRETGSSKYPNCAYKTTQANKHIIVACEGNPYVPVHFDASV	9.403799306403267	0.31145057712086127	82.1642	0.616029	25.16247	16.532818
design_12	14	AAAAAQAAATAAAAAAAAAAAAAAAAATSAAAAAAAAAAAAAAAAAAAAA:KETAAAKFERQHMDSSTSAASSSNYCNQMMKSRNLTKDRCKPVNTFVHESLADVQAVCSQKNVACKNGQTNCYQSYSTMSITDCRETGSSKYPNCAYKTTQANKHIIVACEGNPYVPVHFDASV	15.138398931706933	0.28538771335673235	65.22712	0.59537864	26.62702	16.732426
design_12	15	SSAAAAAAETAAKAAAAAAEAAARAAATTAAAEAAAAAAAAAAAAAALAA:KETAAAKFERQHMDSSTSAASSSNYCNQMMKSRNLTKDRCKPVNTFVHESLADVQAVCSQKNVACKNGQTNCYQSYSTMSITDCRETGSSKYPNCAYKTTQANKHIIVACEGNPYVPVHFDASV	9.730931884086568	0.33225461457018346	57.05453	0.6207577	25.502415	16.112473
design_12	16	AAAAAQAAATAAAAAAAAAAAAAAAAATTAAAAAAAAAAAAAAAAAAAAA:KETAAAKFERQHMDSSTSAASSSNYCNQMMKSRNLTKDRCKPVNTFVHESLADVQAVCSQKNVACKNGQTNCYQSYSTMSITDCRETGSSKYPNCAYKTTQANKHIIVACEGNPYVPVHFDASV	9.547837929522895	0.2954658522014063	80.360985	0.5985618	25.347647	16.367918
design_12	17	SLAAAQNAATAAQAAAAAAAAAARAAATTAAAAAAAAAAAAAAALAAALA:KETAAAKFERQHMDSSTSAASSSNYCNQMMKSRNLTKDRCKPVNTFVHESLADVQAVCSQKNVACKNGQTNCYQSYSTMSITDCRETGSSKYPNCAYKTTQANKHIIVACEGNPYVPVHFDASV	11.532641059165728	0.22227051750553478	80.72827	0.61645985	25.593012	15.889618
design_12	18	AAAAAAAAATAAAAAAAAAEAAARAAATTAAAEAAAAAAAAAAAAAAAAA:KETAAAKFERQHMDSSTSAASSSNYCNQMMKSRNLTKDRCKPVNTFVHESLADVQAVCSQKNVACKNGQTNCYQSYSTMSITDCRETGSSKYPNCAYKTTQANKHIIVACEGNPYVPVHFDASV	9.652438562005067	0.30754422016659594	83.93418	0.611148	24.858797	16.043724
design_12	19	AAAAAAAAADAAAAAAAAAAAAAAAAATTAAAEAAAAAAAAAAAAAAAAA:KETAAAKFERQHMDSSTSAASSSNYCNQMMKSRNLTKDRCKPVNTFVHESLADVQAVCSQKNVACKNGQTNCYQSYSTMSITDCRETGSSKYPNCAYKTTQANKHIIVACEGNPYVPVHFDASV	8.570243752757161	0.35364423396995126	86.14619	0.6027385	25.233126	16.759233
design_12	20	SSAAAAAAATAAQAQAAAAAAAAAAAATTAAAEAAAAAAAAAAAAAAAAA:KETAAAKFERQHMDSSTSAASSSNYCNQMMKSRNLTKDRCKPVNTFVHESLADVQAVCSQKNVACKNGQTNCYQSYSTMSITDCRETGSSKYPNCAYKTTQANKHIIVACEGNPYVPVHFDASV	9.536327568540608	0.3048324317043257	84.73724	0.61073685	25.226196	16.250896
design_12	21	ALAAAEAAATAAQAAAAAAAAAAAAAAASAAAAAAAAAAAAAAAAAALAA:KETAAAKFERQHMDSSTSAASSSNYCNQMMKSRNLTKDRCKPVNTFVHESLADVQAVCSQKNVACKNGQTNCYQSYSTMSITDCRETGSSKYPNCAYKTTQANKHIIVACEGNPYVPVHFDASV	9.318306149304101	0.3161222785398394	81.71244	0.5998528	25.340733	16.226582
design_12	22	AAAEAANAATAEAAAAAAAAAAAAAAAATAAAAAAAAAAAAAAAAAAALA:KETAAAKFERQHMDSSTSAASSSNYCNQMMKSRNLTKDRCKPVNTFVHESLADVQAVCSQKNVACKNGQTNCYQSYSTMSITDCRETGSSKYPNCAYKTTQANKHIIVACEGNPYVPVHFDASV	8.831960230208567	0.3358901683756181	82.83556	0.60520524	25.11335	15.035811
design_12	23	AAAAAAAAATAAAAAAAAAAAAAAAAAADAAAAAAAAAAAAAAAAAAAAA:KETAAAKFERQHMDSSTSAASSSNYCNQMMKSRNLTKDRCKPVNTFVHESLADVQAVCSQKNVACKNGQTNCYQSYSTMSITDCRETGSSKYPNCAYKTTQANKHIIVACEGNPYVPVHFDASV	8.402304612502782	0.38071685167815755	84.68912	0.59686315	25.35162	17.101912
design_12	24	AAAAAAAAATAAQAQAAAEAARARAAATSAAAEAAAAAAAAAAAAAAAAA:KETAAAKFERQHMDSSTSAASSSNYCNQMMKSRNLTKDRCKPVNTFVHESLADVQAVCSQKNVACKNGQTNCYQSYSTMSITDCRETGSSKYPNCAYKTTQANKHIIVACEGNPYVPVHFDASV	20.94954416104522	0.10213783361669197	81.69001	0.62017316	24.62369	14.415218
design_12	25	AAAAAAAAATAAAAEAAAAEAAARAAATTAAAEAAAAAAAAAAAAAAAAA:KETAAAKFERQHMDSSTSAASSSNYCNQMMKSRNLTKDRCKPVNTFVHESLADVQAVCSQKNVACKNGQTNCYQSYSTMSITDCRETGSSKYPNCAYKTTQANKHIIVACEGNPYVPVHFDASV	9.871714067638964	0.2976488709507166	86.56574	0.6135634	24.806055	16.392307
design_12	26	AAAAAAAAATAAAAAAAAAAAAAAAAAASAAAAAAAAAAAAAAAEAAAAA:KETAAAKFERQHMDSSTSAASSSNYCNQMMKSRNLTKDRCKPVNTFVHESLADVQAVCSQKNVACKNGQTNCYQSYSTMSITDCRETGSSKYPNCAYKTTQANKHIIVACEGNPYVPVHFDASV	8.470477485803414	0.37982923036585525	84.05674	0.6012339	25.392178	15.775859
design_12	27	ALAAAQAAATAAQAQAAAAAAAAAAAAATAAAEAAAAAAAAAAEAAAAAA:KETAAAKFERQHMDSSTSAASSSNYCNQMMKSRNLTKDRCKPVNTFVHESLADVQAVCSQKNVACKNGQTNCYQSYSTMSITDCRETGSSKYPNCAYKTTQANKHIIVACEGNPYVPVHFDASV	22.33332155856954	0.10326515490294216	87.20661	0.61356735	25.300896	14.843012
design_12	28	AAAAAAAAATAERAAAAAAAARAAADATSAAAAAAAAAAAAAAAAAAAAA:KETAAAKFERQHMDSSTSAASSSNYCNQMMKSRNLTKDRCKPVNTFVHESLADVQAVCSQKNVACKNGQTNCYQSYSTMSITDCRETGSSKYPNCAYKTTQANKHIIVACEGNPYVPVHFDASV	19.15859802322259	0.203247793088498	62.81747	0.609308	26.326962	17.76667
design_12	29	ALEALKAAATAAAAAAAAAAAAAAAAAASAAAAAAAAAAAAAAAAAAAAA:KETAAAKFERQHMDSSTSAASSSNYCNQMMKSRNLTKDRCKPVNTFVHESLADVQAVCSQKNVACKNGQTNCYQSYSTMSITDCRETGSSKYPNCAYKTTQANKHIIVACEGNPYVPVHFDASV	21.78695600562699	0.11303867063655564	79.86529	0.5989531	25.413282	15.524603
design_12	30	AAAAAAAAATAAQAAAAAAAAAARAAATTAAAEAAAAAAAAAAALAAALA:KETAAAKFERQHMDSSTSAASSSNYCNQMMKSRNLTKDRCKPVNTFVHESLADVQAVCSQKNVACKNGQTNCYQSYSTMSITDCRETGSSKYPNCAYKTTQANKHIIVACEGNPYVPVHFDASV	10.37857060291359	0.26183174860583414	79.712585	0.6113267	25.170298	16.099155
design_12	31	SAAAAAAAATAAAAAAAAAEAAARAAATTEAAEAAAAAAAAAAAAAAALA:KETAAAKFERQHMDSSTSAASSSNYCNQMMKSRNLTKDRCKPVNTFVHESLADVQAVCSQKNVACKNGQTNCYQSYSTMSITDCRETGSSKYPNCAYKTTQANKHIIVACEGNPYVPVHFDASV	18.042408462593492	0.2258217765891914	63.196136	0.6150036	26.595646	15.473372
design_13	0	GPAADIAASAAAAEAAAAAANAAAEAAAAAKAAAEAAARAEAEAAAAAAA:KETAAAKFERQHMDSSTSAASSSNYCNQMMKSRNLTKDRCKPVNTFVHESLADVQAVCSQKNVACKNGQTNCYQSYSTMSITDCRETGSSKYPNCAYKTTQANKHIIVACEGNPYVPVHFDASV	19.605336478362442	0.11569520650594756	84.002365	0.6273867	24.791523	14.814809
design_13	1	GDAAAIAAAAAAAAAAAAAANAAAAAAAAAEAAAAAAAAAAEAAAAAAAA:KETAAAKFERQHMDSSTSAASSSNYCNQMMKSRNLTKDRCKPVNTFVHESLADVQAVCSQKNVACKNGQTNCYQSYSTMSITDCRETGSSKYPNCAYKTTQANKHIIVACEGNPYVPVHFDASV	21.967859755287584	0.10376382634774019	85.05734	0.6117948	24.946249	15.665855
design_13	2	GPAADIAAAAAAAEAAAAAANAAAAAAAAAEAAAAAAAAAAAAAAAAAAA:KETAAAKFERQHMDSSTSAASSSNYCNQMMKSRNLTKDRCKPVNTFVHESLADVQAVCSQKNVACKNGQTNCYQSYSTMSITDCRETGSSKYPNCAYKTTQANKHIIVACEGNPYVPVHFDASV	20.04095446916596	0.12133446868113365	84.104904	0.60883653	25.06074	15.086011
design_13	3	GDAAAIAASAAAAAAAAAAANAAAAAAAAAKAAAAAAAAAAAAAAAAAAA:KETAAAKFERQHMDSSTSAASSSNYCNQMMKSRNLTKDRCKPVNTFVHESLADVQAVCSQKNVACKNGQTNCYQSYSTMSITDCRETGSSKYPNCAYKTTQANKHIIVACEGNPYVPVHFDASV	20.535462810762834	0.13507348713270115	81.7153	0.60752594	24.989504	15.598024
design_13	4	GDAAAIAAAAAAAKAAAAAANAAAEAAAAAAAAAAARAAAEAAEAARAAA:KETAAAKFERQHMDSSTSAASSSNYCNQMMKSRNLTKDRCKPVNTFVHESLADVQAVCSQKNVACKNGQTNCYQSYSTMSITDCRETGSSKYPNCAYKTTQANKHIIVACEGNPYVPVHFDASV	19.058257649763295	0.13162626951418102	86.332535	0.6240276	25.323565	14.9188
design_13	5	GDASAIAASAAAAEAAAAAANAAAEAAAAAAAAAAAAAAAAAAAAAAAAA:KETAAAKFERQHMDSSTSAASSSNYCNQMMKSRNLTKDRCKPVNTFVHESLADVQAVCSQKNVACKNGQTNCYQSYSTMSITDCRETGSSKYPNCAYKTTQANKHIIVACEGNPYVPVHFDASV	9.946429573203535	0.2970433138976792	80.66526	0.609941	24.750505	15.586691
design_13	6	GPAADIAASAAAAAAAAAAANAAAAAAAAAAAAAAAAAAAAAAAAAAAAA:KETAAAKFERQHMDSSTSAASSSNYCNQMMKSRNLTKDRCKPVNTFVHESLADVQAVCSQKNVACKNGQTNCYQSYSTMSITDCRETGSSKYPNCAYKTTQANKHIIVACEGNPYVPVHFDASV	18.555728627654513	0.14879821421828326	80.16453	0.60389936	24.883322	16.381838
design_13	7	GPAADIAAAAAAADAAAAAANAAAAAAAAAAAAAAAAAAAAAAEAAAAAA:KETAAAKFERQHMDSSTSAASSSNYCNQMMKSRNLTKDRCKPVNTFVHESLADVQAVCSQKNVACKNGQTNCYQSYSTMSITDCRETGSSKYPNCAYKTTQANKHIIVACEGNPYVPVHFDASV	16.105158193834164	0.17186849554596526	85.045105	0.6097312	25.26355	15.617483
design_13	8	GPAADIAASAAAADAAAAAANAAAAAAAAAAAAAAAAAAAAAAAEAEAAA:KETAAAKFERQHMDSSTSAASSSNYCNQMMKSRNLTKDRCKPVNTFVHESLADVQAVCSQKNVACKNGQTNCYQSYSTMSITDCRETGSSKYPNCAYKTTQANKHIIVACEGNPYVPVHFDASV	11.883898746090521	0.2886114328040075	84.21213	0.6108741	25.282873	17.001772
design_13	9	GPSSDIAASAAAADAAAAAANAAAAAAAAAAAAAAAAAAAAAAAAAAAAA:KETAAAKFERQHMDSSTSAASSSNYCNQMMKSRNLTKDRCKPVNTFVHESLADVQAVCSQKNVACKNGQTNCYQSYSTMSITDCRETGSSKYPNCAYKTTQANKHIIVACEGNPYVPVHFDASV	9.278598329548517	0.319707428388595	76.581024	0.6075945	24.948988	16.53746
design_13	10	GPASDIAAAAAAAAAAAAAANAAAEAAAAAAAAAAAAAAAAAAAAEAAAR:KETAAAKFERQHMDSSTSAASSSNYCNQMMKSRNLTKDRCKPVNTFVHESLADVQAVCSQKNVACKNGQTNCYQSYSTMSITDCRETGSSKYPNCAYKTTQANKHIIVACEGNPYVPVHFDASV	20.90430530055836	0.10773626539375307	84.327675	0.6111688	25.341957	13.467472
design_13	11	GPASDIAAAAAAAAAAAAAANAAAAAAAAAAAAAAAAAAAAAAAAAAAAA:KETAAAKFERQHMDSSTSAASSSNYCNQMMKSRNLTKDRCKPVNTFVHESLADVQAVCSQKNVACKNGQTNCYQSYSTMSITDCRETGSSKYPNCAYKTTQANKHIIVACEGNPYVPVHFDASV	18.691741345254854	0.14747205577537095	80.477066	0.6006725	24.925137	15.682532
design_13	12	GDAAAIAAAAAAAAAAAAAANAAAEAAAAAAAAAAAAAAAAAAAAAAAAA:KETAAAKFERQHMDSSTSAASSSNYCNQMMKSRNLTKDRCKPVNTFVHESLADVQAVCSQKNVACKNGQTNCYQSYSTMSITDCRETGSSKYPNCAYKTTQANKHIIVACEGNPYVPVHFDASV	20.7991466740236	0.1297973476953177	83.669395	0.60621595	25.010012	14.401791
design_13	13	GPAADIAAAAAAAEAAAAAANAAAAAAAAAAAAAAAAAAAAAAAAAAAAA:KETAAAKFERQHMDSSTSAASSSNYCNQMMKSRNLTKDRCKPVNTFVHESLADVQAVCSQKNVACKNGQTNCYQSYSTMSITDCRETGSSKYPNCAYKTTQANKHIIVACEGNPYVPVHFDASV	15.749413417431915	0.17696620194302715	82.76584	0.60354674	25.014313	16.405653
design_13	14	GNASDIAAAAAAAEAAAAAANAAAAAAAAAAAAAAAAAAAAAAAAAAAAA:KETAAAKFERQHMDSSTSAASSSNYCNQMMKSRNLTKDRCKPVNTFVHESLADVQAVCSQKNVACKNGQTNCYQSYSTMSITDCRETGSSKYPNCAYKTTQANKHIIVACEGNPYVPVHFDASV	9.12231291602024	0.3190809144287576	82.44232	0.611763	24.966301	16.168459
design_13	15	GDASEIAASAAAADAAAAAANAAAEAAAAAAAAAAAAAAAAAAAAAAAAA:KETAAAKFERQHMDSSTSAASSSNYCNQMMKSRNLTKDRCKPVNTFVHESLADVQAVCSQKNVACKNGQTNCYQSYSTMSITDCRETGSSKYPNCAYKTTQANKHIIVACEGNPYVPVHFDASV	10.578416469010131	0.26042271722963567	80.0851	0.60820746	24.912407	15.250249
design_13	16	GDAAAIAAAAAAADAAAAAANAAAAAAAAAKAAAAAAAAAAAAAAAAAAA:KETAAAKFERQHMDSSTSAASSSNYCNQMMKSRNLTKDRCKPVNTFVHESLADVQAVCSQKNVACKNGQTNCYQSYSTMSITDCRETGSSKYPNCAYKTTQANKHIIVACEGNPYVPVHFDASV	20.342814590411606	0.13295574732731394	84.14676	0.6086036	25.178505	15.569978
design_13	17	GPSSDIAAAAAAAAAAAAAANAAAAAAAAAEAAAAAAAAAAAEAAARAAA:KETAAAKFERQHMDSSTSAASSSNYCNQMMKSRNLTKDRCKPVNTFVHESLADVQAVCSQKNVACKNGQTNCYQSYSTMSITDCRETGSSKYPNCAYKTTQANKHIIVACEGNPYVPVHFDASV	21.149223945781216	0.11085373439739409	82.59061	0.6180115	25.44819	15.543168
design_13	18	GPAADIAASAAAAAAAAAAANAAAAAAAAAAAAAAAAAAAAAAAEAAAAA:KETAAAKFERQHMDSSTSAASSSNYCNQMMKSRNLTKDRCKPVNTFVHESLADVQAVCSQKNVACKNGQTNCYQSYSTMSITDCRETGSSKYPNCAYKTTQANKHIIVACEGNPYVPVHFDASV	20.23662065240119	0.12887824960316852	83.14158	0.60780036	25.0593	16.377445
design_13	19	GDAAAIAADAAAAAAAAAAANAAAAAAAAAAAAAAAAAAAAAAAAAAAAA:KETAAAKFERQHMDSSTSAASSSNYCNQMMKSRNLTKDRCKPVNTFVHESLADVQAVCSQKNVACKNGQTNCYQSYSTMSITDCRETGSSKYPNCAYKTTQANKHIIVACEGNPYVPVHFDASV	17.023951434225417	0.16524568778420287	83.49977	0.6019596	25.166859	15.887838
design_13	20	GPASDIAADAAAAAAAAAAADAAAAAAAAAAAAAAAAAAAAAAALAAALA:KETAAAKFERQHMDSSTSAASSSNYCNQMMKSRNLTKDRCKPVNTFVHESLADVQAVCSQKNVACKNGQTNCYQSYSTMSITDCRETGSSKYPNCAYKTTQANKHIIVACEGNPYVPVHFDASV	9.1754986458705	0.3308059665145321	80.08438	0.6006459	25.313107	16.192532
design_13	21	GPASDIAAAAAAAAAAAAAANAAAEAAAAAEAAAAAEAAAAAAAEAAAAA:KETAAAKFERQHMDSSTSAASSSNYCNQMMKSRNLTKDRCKPVNTFVHESLADVQAVCSQKNVACKNGQTNCYQSYSTMSITDCRETGSSKYPNCAYKTTQANKHIIVACEGNPYVPVHFDASV	21.808138907180027	0.09697762636933863	84.13135	0.6176986	25.12472	14.382133
design_13	22	GPASDIAAAAAAAAAAAAAANAAAEAAAAAAAAAAAAAAAAAAAAAAAAA:KETAAAKFERQHMDSSTSAASSSNYCNQMMKSRNLTKDRCKPVNTFVHESLADVQAVCSQKNVACKNGQTNCYQSYSTMSITDCRETGSSKYPNCAYKTTQANKHIIVACEGNPYVPVHFDASV	20.033151275203455	0.13133705900476245	82.27455	0.60519576	24.803408	13.344748
design_13	23	GAAADIAASAAAADAAAAAANAAAEAAAAAAAAAAAAAAAAAAAAAAAAA:KETAAAKFERQHMDSSTSAASSSNYCNQMMKSRNLTKDRCKPVNTFVHESLADVQAVCSQKNVACKNGQTNCYQSYSTMSITDCRETGSSKYPNCAYKTTQANKHIIVACEGNPYVPVHFDASV	10.6048516772394	0.2727744367560104	83.98387	0.6095306	25.201038	15.749046
design_13	24	GDAALIAAAAAAADAAAAAANAAAAAAAAAAAAAAAAAAAAAAAAAAALA:KETAAAKFERQHMDSSTSAASSSNYCNQMMKSRNLTKDRCKPVNTFVHESLADVQAVCSQKNVACKNGQTNCYQSYSTMSITDCRETGSSKYPNCAYKTTQANKHIIVACEGNPYVPVHFDASV	10.108409341642231	0.33756541983332095	82.16065	0.5998322	25.434391	17.371984
design_13	25	GDPALIAASAAAADAAAAAANAAAEAAAAAAAAAAAAAAAAAAAEAAAAA:KETAAAKFERQHMDSSTSAASSSNYCNQMMKSRNLTKDRCKPVNTFVHESLADVQAVCSQKNVACKNGQTNCYQSYSTMSITDCRETGSSKYPNCAYKTTQANKHIIVACEGNPYVPVHFDASV	20.66536487464706	0.12108232432817169	84.54951	0.6106884	25.199625	13.810368
design_13	26	GDPADIAASAAAADAAAAAANAAAAAAAAAAAAAAAAAAAAAAAAEAAAA:KETAAAKFERQHMDSSTSAASSSNYCNQMMKSRNLTKDRCKPVNTFVHESLADVQAVCSQKNVACKNGQTNCYQSYSTMSITDCRETGSSKYPNCAYKTTQANKHIIVACEGNPYVPVHFDASV	15.493472472161855	0.18361475420758766	83.5833	0.60509014	25.105946	16.33135
design_13	27	GPASDIAAAAAAAEAAAAAANAAAAAAAAAAAAAAAAAAAAAAAAAAAAA:KETAAAKFERQHMDSSTSAASSSNYCNQMMKSRNLTKDRCKPVNTFVHESLADVQAVCSQKNVACKNGQTNCYQSYSTMSITDCRETGSSKYPNCAYKTTQANKHIIVACEGNPYVPVHFDASV	9.883563783082918	0.3481658064302146	81.046906	0.6030282	25.070513	16.893673
design_13	28	GDAAAIAAAAAAAAAAAAAANAAAAAAAAAAAAAAAAAAAAAAAAAAAAA:KETAAAKFERQHMDSSTSAASSSNYCNQMMKSRNLTKDRCKPVNTFVHESLADVQAVCSQKNVACKNGQTNCYQSYSTMSITDCRETGSSKYPNCAYKTTQANKHIIVACEGNPYVPVHFDASV	19.767375148088092	0.14168463391086394	81.82869	0.60051906	25.152512	15.966233
design_13	29	GSPADIAASAAAAEAAAAAANAAAAAAAAAAAAAAAAAAAAAAAAAAAAA:KETAAAKFERQHMDSSTSAASSSNYCNQMMKSRNLTKDRCKPVNTFVHESLADVQAVCSQKNVACKNGQTNCYQSYSTMSITDCRETGSSKYPNCAYKTTQANKHIIVACEGNPYVPVHFDASV	8.808872812389577	0.34879644206149707	83.167984	0.60511935	24.92787	15.626276
design_13	30	GDASAIAASAAAAAAAAAAANAAAAAAAAAAAAAAAAAAAAAAAAAAAAA:KETAAAKFERQHMDSSTSAASSSNYCNQMMKSRNLTKDRCKPVNTFVHESLADVQAVCSQKNVACKNGQTNCYQSYSTMSITDCRETGSSKYPNCAYKTTQANKHIIVACEGNPYVPVHFDASV	20.192360522294823	0.14095744794176943	80.22642	0.6002558	25.274073	16.96598
design_13	31	GPAADIAAAAADAAAAAAAANAAAAAAAAAAAAAAAAAAAAAAAAAAALA:KETAAAKFERQHMDSSTSAASSSNYCNQMMKSRNLTKDRCKPVNTFVHESLADVQAVCSQKNVACKNGQTNCYQSYSTMSITDCRETGSSKYPNCAYKTTQANKHIIVACEGNPYVPVHFDASV	9.27797010063414	0.31758367723524805	82.64068	0.60226166	25.243275	16.530485
design_14	0	AAEEEARKEKEAAAAEEEDRKAAAAALEAAAAAQAAAAAAAAAAEAAAAL:KETAAAKFERQHMDSSTSAASSSNYCNQMMKSRNLTKDRCKPVNTFVHESLADVQAVCSQKNVACKNGQTNCYQSYSTMSITDCRETGSSKYPNCAYKTTQANKHIIVACEGNPYVPVHFDASV	14.48257345280025	0.21083652571054895	83.13496	0.6288885	24.83611	13.248483
design_14	1	SAAAEAAAEARAAEAQAADDAAAAAQLAAAAAAAAAAAAAAAAAAAAAAA:KETAAAKFERQHMDSSTSAASSSNYCNQMMKSRNLTKDRCKPVNTFVHESLADVQAVCSQKNVACKNGQTNCYQSYSTMSITDCRETGSSKYPNCAYKTTQANKHIIVACEGNPYVPVHFDASV	16.410625155814675	0.17891911099729388	85.41619	0.61393327	24.972988	14.733333
design_14	2	SAAAEAAKAAAAAAAEAAAAAAAAAALAAAAAAAAAAAAAAALAALAAAL:KETAAAKFERQHMDSSTSAASSSNYCNQMMKSRNLTKDRCKPVNTFVHESLADVQAVCSQKNVACKNGQTNCYQSYSTMSITDCRETGSSKYPNCAYKTTQANKHIIVACEGNPYVPVHFDASV	15.48326188059376	0.24273012521953252	80.93248	0.6088329	25.162868	16.327835
design_14	3	AAAAEAAAEARAAAAEAAAAAAAAAALAAAAAAAAAAAAAAAAAALAAAA:KETAAAKFERQHMDSSTSAASSSNYCNQMMKSRNLTKDRCKPVNTFVHESLADVQAVCSQKNVACKNGQTNCYQSYSTMSITDCRETGSSKYPNCAYKTTQANKHIIVACEGNPYVPVHFDASV	15.61502863540742	0.23855687976740775	82.033775	0.6083447	24.967718	14.797102
design_14	4	SALAEALAEKRAAEAEAAAAAAAAAELAAAAAAAAAAAAAAAAEALAAAL:KETAAAKFERQHMDSSTSAASSSNYCNQMMKSRNLTKDRCKPVNTFVHESLADVQAVCSQKNVACKNGQTNCYQSYSTMSITDCRETGSSKYPNCAYKTTQANKHIIVACEGNPYVPVHFDASV	16.252075710053248	0.21229170031703443	87.09606	0.6162659	25.679098	16.212389
design_14	5	AAAAEAAAAARAAAAQAAADAAAAAALAAAAAAQAAAAAAAAAALAAALA:KETAAAKFERQHMDSSTSAASSSNYCNQMMKSRNLTKDRCKPVNTFVHESLADVQAVCSQKNVACKNGQTNCYQSYSTMSITDCRETGSSKYPNCAYKTTQANKHIIVACEGNPYVPVHFDASV	16.39045242992903	0.18489855499374838	84.92837	0.6151045	25.2281	14.535423
design_14	6	SLLEEKKKEEEAKKAQEADDKAAAAQLAAAAAAAAAAAAAAAAAAAAAAA:KETAAAKFERQHMDSSTSAASSSNYCNQMMKSRNLTKDRCKPVNTFVHESLADVQAVCSQKNVACKNGQTNCYQSYSTMSITDCRETGSSKYPNCAYKTTQANKHIIVACEGNPYVPVHFDASV	15.096724423542563	0.20137066162403028	82.021935	0.6177977	25.175545	13.849207
design_14	7	SLLAELLKAAEAAAAEAEDAAAAAAELAAARAAAAAAAAAAAAEAAAAAA:KETAAAKFERQHMDSSTSAASSSNYCNQMMKSRNLTKDRCKPVNTFVHESLADVQAVCSQKNVACKNGQTNCYQSYSTMSITDCRETGSSKYPNCAYKTTQANKHIIVACEGNPYVPVHFDASV	16.36039327044248	0.1687503379806111	84.89658	0.6170859	25.617006	15.498085
design_14	8	SAAAEAAAAARAAAAEAAAQAAAAAELAAARAAAAAAAAAAAAAAAAALA:KETAAAKFERQHMDSSTSAASSSNYCNQMMKSRNLTKDRCKPVNTFVHESLADVQAVCSQKNVACKNGQTNCYQSYSTMSITDCRETGSSKYPNCAYKTTQANKHIIVACEGNPYVPVHFDASV	16.38601628329459	0.21850440402887614	85.44961	0.6185739	24.86916	14.440549
design_14	9	AAAAAAAKAAAAAAAKAADDAAAAAQLAAARAAQAAAAAAAAAAALAAAA:KETAAAKFERQHMDSSTSAASSSNYCNQMMKSRNLTKDRCKPVNTFVHESLADVQAVCSQKNVACKNGQTNCYQSYSTMSITDCRETGSSKYPNCAYKTTQANKHIIVACEGNPYVPVHFDASV	15.202340428734193	0.22580102078760705	79.44379	0.6215197	23.590576	11.0631
design_14	10	AAAAEAAKAAEAAAAQAADDAAAAAALAAAAAAAAAAAAAAALAALAALA:KETAAAKFERQHMDSSTSAASSSNYCNQMMKSRNLTKDRCKPVNTFVHESLADVQAVCSQKNVACKNGQTNCYQSYSTMSITDCRETGSSKYPNCAYKTTQANKHIIVACEGNPYVPVHFDASV	15.759955713030607	0.195777130474985	80.18308	0.6132897	25.26624	16.34759
design_14	11	SSLLEELKKKEAEEAKKADDAAAAAELAAAAAAAAAAAAAAAAAAAAAAA:KETAAAKFERQHMDSSTSAASSSNYCNQMMKSRNLTKDRCKPVNTFVHESLADVQAVCSQKNVACKNGQTNCYQSYSTMSITDCRETGSSKYPNCAYKTTQANKHIIVACEGNPYVPVHFDASV	15.551733848917568	0.1730529688784844	79.073395	0.6122012	25.399765	15.756868
design_14	12	SAAAEAAAEARAKAAEAEAQAEAAAALAAAAAAAAAAAAAAAAAAAAAAA:KETAAAKFERQHMDSSTSAASSSNYCNQMMKSRNLTKDRCKPVNTFVHESLADVQAVCSQKNVACKNGQTNCYQSYSTMSITDCRETGSSKYPNCAYKTTQANKHIIVACEGNPYVPVHFDASV	15.764889306170303	0.20532435637922886	83.109695	0.6157957	24.987799	15.63858
design_14	13	AAEAEAAKKKEAEEAEKAAAAAAAAALAAAAAAAAAAAAAAAAAAAAAAA:KETAAAKFERQHMDSSTSAASSSNYCNQMMKSRNLTKDRCKPVNTFVHESLADVQAVCSQKNVACKNGQTNCYQSYSTMSITDCRETGSSKYPNCAYKTTQANKHIIVACEGNPYVPVHFDASV	14.819672556471023	0.2110559986575595	73.030754	0.6143578	25.003082	13.405182
design_14	14	SLLEELKAEERRKKAEAADAAEAAAALAAARAAAAAAAAAAAAAAAAAAA:KETAAAKFERQHMDSSTSAASSSNYCNQMMKSRNLTKDRCKPVNTFVHESLADVQAVCSQKNVACKNGQTNCYQSYSTMSITDCRETGSSKYPNCAYKTTQANKHIIVACEGNPYVPVHFDASV	14.990788517651168	0.1939278946360236	82.00736	0.61646783	25.338797	15.215685
design_14	15	AAAAEAAAEAAAAAAEAAAAAAAAAELAAAAAAAAAAAAAAAAAAAAAAA:KETAAAKFERQHMDSSTSAASSSNYCNQMMKSRNLTKDRCKPVNTFVHESLADVQAVCSQKNVACKNGQTNCYQSYSTMSITDCRETGSSKYPNCAYKTTQANKHIIVACEGNPYVPVHFDASV	16.57015722990422	0.18269383799322667	84.040115	0.6053555	25.07199	16.476986
design_14	16	AAAAEAAKAAAAAAAEAEAAAAAAAELAAAAAAAAAAAAAAALAAAAAAA:KETAAAKFERQHMDSSTSAASSSNYCNQMMKSRNLTKDRCKPVNTFVHESLADVQAVCSQKNVACKNGQTNCYQSYSTMSITDCRETGSSKYPNCAYKTTQANKHIIVACEGNPYVPVHFDASV	15.556076597965795	0.19413774146269652	82.509865	0.60854673	25.295818	16.782272
design_14	17	AAAAEAAAEKAAAEAQAADDAAAAAALAAAAAAAAAAAAAAAAALAAALA:KETAAAKFERQHMDSSTSAASSSNYCNQMMKSRNLTKDRCKPVNTFVHESLADVQAVCSQKNVACKNGQTNCYQSYSTMSITDCRETGSSKYPNCAYKTTQANKHIIVACEGNPYVPVHFDASV	16.157500562025366	0.18227369515935216	82.67744	0.6122522	25.08862	15.824234
design_14	18	SAAAEKEAEKRAEAAKAEDDAAAAAALAAAQAAAAAAAAAAAAAAAAALA:KETAAAKFERQHMDSSTSAASSSNYCNQMMKSRNLTKDRCKPVNTFVHESLADVQAVCSQKNVACKNGQTNCYQSYSTMSITDCRETGSSKYPNCAYKTTQANKHIIVACEGNPYVPVHFDASV	14.622252873077867	0.2009950575189155	78.80596	0.6227221	24.488409	13.288951
design_14	19	SAAAEAAKAAAAAAAAAADAAAAAAELAAAAAAAAAAAAAAAAEAAEAAA:KETAAAKFERQHMDSSTSAASSSNYCNQMMKSRNLTKDRCKPVNTFVHESLADVQAVCSQKNVACKNGQTNCYQSYSTMSITDCRETGSSKYPNCAYKTTQANKHIIVACEGNPYVPVHFDASV	16.6789273271586	0.1698096344767019	87.79218	0.6143379	25.41745	16.293396
design_14	20	SAAAEAAAEARRAAAEAADAAAAAAALAAAAAAAAAAAAAAAAAALAAAA:KETAAAKFERQHMDSSTSAASSSNYCNQMMKSRNLTKDRCKPVNTFVHESLADVQAVCSQKNVACKNGQTNCYQSYSTMSITDCRETGSSKYPNCAYKTTQANKHIIVACEGNPYVPVHFDASV	15.772517123763997	0.20827368740866972	84.55158	0.6115395	24.950623	12.598732
design_14	21	AAAAEAAKEAAAAAAQAAADAAAAAALAAAQAAAAAAAAAAAAAAAAAAL:KETAAAKFERQHMDSSTSAASSSNYCNQMMKSRNLTKDRCKPVNTFVHESLADVQAVCSQKNVACKNGQTNCYQSYSTMSITDCRETGSSKYPNCAYKTTQANKHIIVACEGNPYVPVHFDASV	15.518078103749191	0.2023379464086897	81.34458	0.6109321	24.543217	14.313129
design_14	22	AAAAEAAAAAAAAAAEAADAAAAAAALAAAAAAAAAAAAAAAAEAAAAAA:KETAAAKFERQHMDSSTSAASSSNYCNQMMKSRNLTKDRCKPVNTFVHESLADVQAVCSQKNVACKNGQTNCYQSYSTMSITDCRETGSSKYPNCAYKTTQANKHIIVACEGNPYVPVHFDASV	15.802133709447546	0.20895639425492768	83.436386	0.6079633	25.268871	16.359465
design_14	23	AAAAEAAKAAAAAAAQAADDAAAAAALEAARAAAAAAAAAAALEALAAAL:KETAAAKFERQHMDSSTSAASSSNYCNQMMKSRNLTKDRCKPVNTFVHESLADVQAVCSQKNVACKNGQTNCYQSYSTMSITDCRETGSSKYPNCAYKTTQANKHIIVACEGNPYVPVHFDASV	15.952166264749659	0.23134676771959	83.41991	0.62121344	25.129442	15.8069315
design_14	24	AAAAEAAAAARAAAAQAAADAAAAAALAAAAAAAAAAAAAAAAAAAAAAA:KETAAAKFERQHMDSSTSAASSSNYCNQMMKSRNLTKDRCKPVNTFVHESLADVQAVCSQKNVACKNGQTNCYQSYSTMSITDCRETGSSKYPNCAYKTTQANKHIIVACEGNPYVPVHFDASV	15.872584214515225	0.2134375625229773	83.89468	0.60761166	25.184504	15.214137
design_14	25	AEEAEKAAEERRKAAEAEAAAAAAAELAAAAAAAAAAAAAAAAAAAAAAA:KETAAAKFERQHMDSSTSAASSSNYCNQMMKSRNLTKDRCKPVNTFVHESLADVQAVCSQKNVACKNGQTNCYQSYSTMSITDCRETGSSKYPNCAYKTTQANKHIIVACEGNPYVPVHFDASV	15.48701360270003	0.18413728489470887	84.39506	0.6169679	25.25801	16.051882
design_14	26	SLAAEAAKAAAAAAAQAAADAAAAAALAAAAAAAAAAAAAAAAAALAAAA:KETAAAKFERQHMDSSTSAASSSNYCNQMMKSRNLTKDRCKPVNTFVHESLADVQAVCSQKNVACKNGQTNCYQSYSTMSITDCRETGSSKYPNCAYKTTQANKHIIVACEGNPYVPVHFDASV	16.071543020588475	0.21410461701763256	84.23424	0.6090365	25.307995	15.355389
design_14	27	AAAAEAAKAAAAAAAEAADAAAAAAALAAAAAAAAAAAAAAAAAAAAAAA:KETAAAKFERQHMDSSTSAASSSNYCNQMMKSRNLTKDRCKPVNTFVHESLADVQAVCSQKNVACKNGQTNCYQSYSTMSITDCRETGSSKYPNCAYKTTQANKHIIVACEGNPYVPVHFDASV	15.38643174859943	0.21155919785955443	81.29148	0.60630393	25.182964	16.617886
design_14	28	AAAAEAAAKARAEAAAAADQAAAAAQLAAAAAAAAAAAAAAAAAAAAAAA:KETAAAKFERQHMDSSTSAASSSNYCNQMMKSRNLTKDRCKPVNTFVHESLADVQAVCSQKNVACKNGQTNCYQSYSTMSITDCRETGSSKYPNCAYKTTQANKHIIVACEGNPYVPVHFDASV	15.519131994705793	0.24967478171503069	83.83699	0.6132468	24.993439	14.590215
design_14	29	AAAAEAAKEAEAAAAEAAAAAAAAAELAAAQAAAAAAAAAAAAAAAAAAA:KETAAAKFERQHMDSSTSAASSSNYCNQMMKSRNLTKDRCKPVNTFVHESLADVQAVCSQKNVACKNGQTNCYQSYSTMSITDCRETGSSKYPNCAYKTTQANKHIIVACEGNPYVPVHFDASV	16.541211017837654	0.18386244970580873	84.018745	0.6126369	24.87619	16.027138
design_14	30	SSLLEKLKEEEAKKAEAEDAAAAAAALAAAAAAAAAAAAAAAAEAAAALA:KETAAAKFERQHMDSSTSAASSSNYCNQMMKSRNLTKDRCKPVNTFVHESLADVQAVCSQKNVACKNGQTNCYQSYSTMSITDCRETGSSKYPNCAYKTTQANKHIIVACEGNPYVPVHFDASV	16.95352235541765	0.16724866167784472	76.4177	0.61402893	25.755621	16.629734
design_14	31	AAAAAAAKEAAAAAAEAEAAAAAAAELEAARAAAAAAAAAAAAAALAEAA:KETAAAKFERQHMDSSTSAASSSNYCNQMMKSRNLTKDRCKPVNTFVHESLADVQAVCSQKNVACKNGQTNCYQSYSTMSITDCRETGSSKYPNCAYKTTQANKHIIVACEGNPYVPVHFDASV	16.791257496529553	0.17961190481633907	83.92596	0.6198523	25.220507	16.17829
design_15	0	SAEALRAAANAAFGAGDGANALGEATGSAALKAQGDAAYAAGAALAALAA:KETAAAKFERQHMDSSTSAASSSNYCNQMMKSRNLTKDRCKPVNTFVHESLADVQAVCSQKNVACKNGQTNCYQSYSTMSITDCRETGSSKYPNCAYKTTQANKHIIVACEGNPYVPVHFDASV	19.85264754329734	0.11288136713619674	94.09707	0.6246239	25.901619	15.334983
design_15	1	EKEKLREEANELFAKGDGANALGEATGSAALKAKGKEYNAKGEELRKKAE:KETAAAKFERQHMDSSTSAASSSNYCNQMMKSRNLTKDRCKPVNTFVHESLADVQAVCSQKNVACKNGQTNCYQSYSTMSITDCRETGSSKYPNCAYKTTQANKHIIVACEGNPYVPVHFDASV	18.306895523002318	0.12272585805587931	94.05392	0.62759066	26.62914	15.774933
design_15	2	SKEELLAKANELFADGDGANALGAATGSAALKAKGEEYEKKGEELRKKAE:KETAAAKFERQHMDSSTSAASSSNYCNQMMKSRNLTKDRCKPVNTFVHESLADVQAVCSQKNVACKNGQTNCYQSYSTMSITDCRETGSSKYPNCAYKTTQANKHIIVACEGNPYVPVHFDASV	18.71069762872723	0.12004540783364699	93.020226	0.6316258	26.319838	15.165958
design_15	3	EKEKLLEKANELFAKGDGANALGAATGSQALKDKGAEYNAKGEELRKKAE:KETAAAKFERQHMDSSTSAASSSNYCNQMMKSRNLTKDRCKPVNTFVHESLADVQAVCSQKNVACKNGQTNCYQSYSTMSITDCRETGSSKYPNCAYKTTQANKHIIVACEGNPYVPVHFDASV	18.82199756030998	0.11793104396024133	94.79445	0.6280303	26.485283	15.400671
design_15	4	EKEKLLEEANKLFADGDGYNALGEATGSEELKKKGKEAYEKGEKLRKEAE:KETAAAKFERQHMDSSTSAASSSNYCNQMMKSRNLTKDRCKPVNTFVHESLADVQAVCSQKNVACKNGQTNCYQSYSTMSITDCRETGSSKYPNCAYKTTQANKHIIVACEGNPYVPVHFDASV	17.87210938526743	0.12584885152985495	94.60338	0.63025343	26.589125	16.894142
design_15	5	SAAALRDEAAQKFADGDGYKALGAATGSAALTAKGAEAEAAGAALLAQAA:KETAAAKFERQHMDSSTSAASSSNYCNQMMKSRNLTKDRCKPVNTFVHESLADVQAVCSQKNVACKNGQTNCYQSYSTMSITDCRETGSSKYPNCAYKTTQANKHIIVACEGNPYVPVHFDASV	20.38605850039038	0.13045980644686642	93.713005	0.62763274	25.825434	15.260487
design_15	6	KKEELLAKANELFGLGDGAFALGEATGSAALKAKGAEYEAKGEALRKEAE:KETAAAKFERQHMDSSTSAASSSNYCNQMMKSRNLTKDRCKPVNTFVHESLADVQAVCSQKNVACKNGQTNCYQSYSTMSITDCRETGSSKYPNCAYKTTQANKHIIVACEGNPYVPVHFDASV	19.284060780218088	0.11165179146758256	57.084652	0.62507045	26.880009	17.987164
design_15	7	LKETLLDLANQLFADGDGANALGEATGSAALKAQGDAANALGAALRALAA:KETAAAKFERQHMDSSTSAASSSNYCNQMMKSRNLTKDRCKPVNTFVHESLADVQAVCSQKNVACKNGQTNCYQSYSTMSITDCRETGSSKYPNCAYKTTQANKHIIVACEGNPYVPVHFDASV	19.378199300888213	0.11696783994033016	92.0395	0.6266084	26.577513	14.782273
design_15	8	EKEKLLDKANELFGLGDGANALGEATGSAALKAQGDKYNAEGEKLRKEAK:KETAAAKFERQHMDSSTSAASSSNYCNQMMKSRNLTKDRCKPVNTFVHESLADVQAVCSQKNVACKNGQTNCYQSYSTMSITDCRETGSSKYPNCAYKTTQANKHIIVACEGNPYVPVHFDASV	17.1608232761354	0.13416276048680537	91.74229	0.6279083	26.603525	16.920609
design_15	9	EKEKLYEEALKYFNDGDGAFALGEATGSEELKKKGEEYFKKGEELLKKAK:KETAAAKFERQHMDSSTSAASSSNYCNQMMKSRNLTKDRCKPVNTFVHESLADVQAVCSQKNVACKNGQTNCYQSYSTMSITDCRETGSSKYPNCAYKTTQANKHIIVACEGNPYVPVHFDASV	18.411486226249664	0.12278197698759073	93.782906	0.63140154	26.446861	15.972407
design_15	10	KKEELLAKANELFAQGDGAFALGEATGSEALKAQGKEAYAKGEELKKEAE:KETAAAKFERQHMDSSTSAASSSNYCNQMMKSRNLTKDRCKPVNTFVHESLADVQAVCSQKNVACKNGQTNCYQSYSTMSITDCRETGSSKYPNCAYKTTQANKHIIVACEGNPYVPVHFDASV	19.28947994419671	0.11354361228621423	93.77913	0.62632716	26.798792	16.109737
design_15	11	EKEALLEQARQAFADGDGAFALGEATGSSSLNAKGKEYEAKGEELEKLAK:KETAAAKFERQHMDSSTSAASSSNYCNQMMKSRNLTKDRCKPVNTFVHESLADVQAVCSQKNVACKNGQTNCYQSYSTMSITDCRETGSSKYPNCAYKTTQANKHIIVACEGNPYVPVHFDASV	14.975477946875294	0.19249154194829832	49.86498	0.6279566	26.814487	17.552942
design_15	12	EKEKLYNEALELDGNGDGANALGAATGSQALIDQGKAYEKKGEELRKKAE:KETAAAKFERQHMDSSTSAASSSNYCNQMMKSRNLTKDRCKPVNTFVHESLADVQAVCSQKNVACKNGQTNCYQSYSTMSITDCRETGSSKYPNCAYKTTQANKHIIVACEGNPYVPVHFDASV	17.695098235406007	0.15035397480204218	57.717323	0.6377189	26.775888	19.132788
design_15	13	EKEKLYDEALKLKADGDGAHALGEATGSEELKKIGDEYNAKGAALEKEAA:KETAAAKFERQHMDSSTSAASSSNYCNQMMKSRNLTKDRCKPVNTFVHESLADVQAVCSQKNVACKNGQTNCYQSYSTMSITDCRETGSSKYPNCAYKTTQANKHIIVACEGNPYVPVHFDASV	17.810703948568108	0.12466979411837853	91.87101	0.62930274	26.621475	17.208235
design_15	14	EKEKLLEEANELFANGDGANALGDATGSEALKKKGDEYFAKGEELRKKAK:KETAAAKFERQHMDSSTSAASSSNYCNQMMKSRNLTKDRCKPVNTFVHESLADVQAVCSQKNVACKNGQTNCYQSYSTMSITDCRETGSSKYPNCAYKTTQANKHIIVACEGNPYVPVHFDASV	18.00007040280973	0.12205455440748579	93.511375	0.6288477	26.346184	16.110569
design_15	15	EKEKLYEEALKLKADGDGAFALGEATGSEELKKKGEEYEKKGEELEKKAK:KETAAAKFERQHMDSSTSAASSSNYCNQMMKSRNLTKDRCKPVNTFVHESLADVQAVCSQKNVACKNGQTNCYQSYSTMSITDCRETGSSKYPNCAYKTTQANKHIIVACEGNPYVPVHFDASV	16.766713130960987	0.140652545927195	90.99295	0.6288839	26.713097	17.463894
design_15	16	EKEKLYQEALDLFGDGDGAFALGEATGSQALKDKGKEYFKKGEELRKKAE:KETAAAKFERQHMDSSTSAASSSNYCNQMMKSRNLTKDRCKPVNTFVHESLADVQAVCSQKNVACKNGQTNCYQSYSTMSITDCRETGSSKYPNCAYKTTQANKHIIVACEGNPYVPVHFDASV	15.712619671377155	0.1727835558395518	92.235825	0.6317152	25.627607	16.026033
design_15	17	EKEKLRELANELFADGDGANARGAATGSAALNAKGAEAYAKGEALRKEAE:KETAAAKFERQHMDSSTSAASSSNYCNQMMKSRNLTKDRCKPVNTFVHESLADVQAVCSQKNVACKNGQTNCYQSYSTMSITDCRETGSSKYPNCAYKTTQANKHIIVACEGNPYVPVHFDASV	18.755481690953037	0.11972167093425012	93.30073	0.62872905	26.085403	15.607021
design_15	18	EKEELYEKALELFGLADGAFARGEATGSQELNDIGKKYEEEGKKLLEEAK:KETAAAKFERQHMDSSTSAASSSNYCNQMMKSRNLTKDRCKPVNTFVHESLADVQAVCSQKNVACKNGQTNCYQSYSTMSITDCRETGSSKYPNCAYKTTQANKHIIVACEGNPYVPVHFDASV	17.46278631258034	0.14261303623419136	92.69797	0.63155335	25.89206	16.83596
design_15	19	EKEKLRDEALEYFALGDGAFALGEATGSQELFDKGKEYKAKGEELLKKAK:KETAAAKFERQHMDSSTSAASSSNYCNQMMKSRNLTKDRCKPVNTFVHESLADVQAVCSQKNVACKNGQTNCYQSYSTMSITDCRETGSSKYPNCAYKTTQANKHIIVACEGNPYVPVHFDASV	17.39275037964609	0.12838603786000696	93.890976	0.62624896	26.812931	17.633572
design_15	20	EKEALRAQALDAFADGDGAHALGEATGSAELKAKGDEANAKGEELLALAK:KETAAAKFERQHMDSSTSAASSSNYCNQMMKSRNLTKDRCKPVNTFVHESLADVQAVCSQKNVACKNGQTNCYQSYSTMSITDCRETGSSKYPNCAYKTTQANKHIIVACEGNPYVPVHFDASV	17.873381354060008	0.13654844148166811	88.998474	0.62287104	26.495079	16.183474
design_15	21	EKEALLAQAQQLFADGDGAFARGAATGSAALNAKGKEKEAEGEKLLAEAK:KETAAAKFERQHMDSSTSAASSSNYCNQMMKSRNLTKDRCKPVNTFVHESLADVQAVCSQKNVACKNGQTNCYQSYSTMSITDCRETGSSKYPNCAYKTTQANKHIIVACEGNPYVPVHFDASV	19.534009197348578	0.1125962795087063	91.55001	0.62801987	25.991463	15.534871
design_15	22	KKEELYEKALELFGLGDGAFALGAATGSAALNAQGKKYEAEGEKLLAEAK:KETAAAKFERQHMDSSTSAASSSNYCNQMMKSRNLTKDRCKPVNTFVHESLADVQAVCSQKNVACKNGQTNCYQSYSTMSITDCRETGSSKYPNCAYKTTQANKHIIVACEGNPYVPVHFDASV	19.641658702282907	0.10983895493401219	57.22993	0.6317575	26.681198	17.9504
design_15	23	EKEKLLEEANKYFADGDGANALGEATGSEELKKKGEEYYAKGEELRKKAK:KETAAAKFERQHMDSSTSAASSSNYCNQMMKSRNLTKDRCKPVNTFVHESLADVQAVCSQKNVACKNGQTNCYQSYSTMSITDCRETGSSKYPNCAYKTTQANKHIIVACEGNPYVPVHFDASV	17.85232564503445	0.12413794319622158	94.55574	0.6297523	26.583666	16.294136
design_15	24	KKEELYNKALDLFNKGDGAFALGEATGSEALKKQGEEYFKKGEELLKKAK:KETAAAKFERQHMDSSTSAASSSNYCNQMMKSRNLTKDRCKPVNTFVHESLADVQAVCSQKNVACKNGQTNCYQSYSTMSITDCRETGSSKYPNCAYKTTQANKHIIVACEGNPYVPVHFDASV	16.86431709867976	0.14580987839547319	92.79123	0.6348882	25.791489	16.76402
design_15	25	AAAALRAKANELDAQGDGAHALGEATGSAALKAQGDAAKAAGAAARKAAA:KETAAAKFERQHMDSSTSAASSSNYCNQMMKSRNLTKDRCKPVNTFVHESLADVQAVCSQKNVACKNGQTNCYQSYSTMSITDCRETGSSKYPNCAYKTTQANKHIIVACEGNPYVPVHFDASV	16.679538837877494	0.14671828994331643	90.74406	0.626325	26.197638	17.592531
design_15	26	KKEELLAKANELFGDGDGAYALGDATGSAALKAQGDKKFAEGEKLRKEAE:KETAAAKFERQHMDSSTSAASSSNYCNQMMKSRNLTKDRCKPVNTFVHESLADVQAVCSQKNVACKNGQTNCYQSYSTMSITDCRETGSSKYPNCAYKTTQANKHIIVACEGNPYVPVHFDASV	13.410808969108986	0.22838737737719939	64.28423	0.63070357	25.999527	18.540169
design_15	27	EKAALLDEANDLKAQGDGANALGAATGSAALKAQGDAYNAKGAAKEAEAA:KETAAAKFERQHMDSSTSAASSSNYCNQMMKSRNLTKDRCKPVNTFVHESLADVQAVCSQKNVACKNGQTNCYQSYSTMSITDCRETGSSKYPNCAYKTTQANKHIIVACEGNPYVPVHFDASV	18.501632974881627	0.12562612018355365	93.001755	0.62998104	25.952406	15.230822
design_15	28	EKEKLYDEALKYFALGDGAFALGEATGSEELFKKGEEYEKKGEELLKEAK:KETAAAKFERQHMDSSTSAASSSNYCNQMMKSRNLTKDRCKPVNTFVHESLADVQAVCSQKNVACKNGQTNCYQSYSTMSITDCRETGSSKYPNCAYKTTQANKHIIVACEGNPYVPVHFDASV	12.447828444054279	0.2193026171730965	94.081406	0.62730384	26.631296	18.49704
design_15	29	SKEALLAQANQLDGDGDGAFALGEATGSAALKAKGKEYEAQGAALRAAAK:KETAAAKFERQHMDSSTSAASSSNYCNQMMKSRNLTKDRCKPVNTFVHESLADVQAVCSQKNVACKNGQTNCYQSYSTMSITDCRETGSSKYPNCAYKTTQANKHIIVACEGNPYVPVHFDASV	18.40874904575948	0.12347009815157649	91.30703	0.62785256	26.478075	16.048885
design_15	30	EKEALLAQANDLFGQGDGANALGEATGSAALKAQGEAYFAKGEALKKQAE:KETAAAKFERQHMDSSTSAASSSNYCNQMMKSRNLTKDRCKPVNTFVHESLADVQAVCSQKNVACKNGQTNCYQSYSTMSITDCRETGSSKYPNCAYKTTQANKHIIVACEGNPYVPVHFDASV	19.212071444609286	0.11734230010746267	93.36851	0.6272846	26.287216	13.620192
design_15	31	KKEELREKANELFALGDGANALGEATGSAALKAKGKEYNAKGEALLKEAE:KETAAAKFERQHMDSSTSAASSSNYCNQMMKSRNLTKDRCKPVNTFVHESLADVQAVCSQKNVACKNGQTNCYQSYSTMSITDCRETGSSKYPNCAYKTTQANKHIIVACEGNPYVPVHFDASV	18.31591984032995	0.1250762648237009	93.810234	0.6276266	26.792082	16.003132
design_16	0	SLAAAAAAAAAAAAAADAAAAAAVAAERAAALAAAAAAAAAAALAELAAA:KETAAAKFERQHMDSSTSAASSSNYCNQMMKSRNLTKDRCKPVNTFVHESLADVQAVCSQKNVACKNGQTNCYQSYSTMSITDCRETGSSKYPNCAYKTTQANKHIIVACEGNPYVPVHFDASV	15.775031198394359	0.16040816894361506	85.62139	0.6123462	25.25316	15.631969
design_16	1	AAAAAAAAAAAAAAAAAAAAAAAEAAEAAAAAAAAAAAAAAAAAAAAAAA:KETAAAKFERQHMDSSTSAASSSNYCNQMMKSRNLTKDRCKPVNTFVHESLADVQAVCSQKNVACKNGQTNCYQSYSTMSITDCRETGSSKYPNCAYKTTQANKHIIVACEGNPYVPVHFDASV	15.60918245296352	0.1882698911966016	82.26024	0.6007572	25.350676	15.574179
design_16	2	SALAAAAAAAAAAAEAAAQAAADAAAEAAAAAAAAAAAAAAAAEAAAAAA:KETAAAKFERQHMDSSTSAASSSNYCNQMMKSRNLTKDRCKPVNTFVHESLADVQAVCSQKNVACKNGQTNCYQSYSTMSITDCRETGSSKYPNCAYKTTQANKHIIVACEGNPYVPVHFDASV	17.994780050059205	0.14364938495591476	85.640526	0.6132902	24.940815	15.462165
design_16	3	SALAAALAAAAAAAAAAAAAAAAEAAEAAAAAAAAAAAAAAAAAAEALLA:KETAAAKFERQHMDSSTSAASSSNYCNQMMKSRNLTKDRCKPVNTFVHESLADVQAVCSQKNVACKNGQTNCYQSYSTMSITDCRETGSSKYPNCAYKTTQANKHIIVACEGNPYVPVHFDASV	15.597806011017042	0.1918898159562805	82.86601	0.6061857	25.582726	15.616394
design_16	4	AAAAAAAAAAAAAAAAAAAAAAAAAAAAAAAAAAAAAAAAAAAAAAAAAA:KETAAAKFERQHMDSSTSAASSSNYCNQMMKSRNLTKDRCKPVNTFVHESLADVQAVCSQKNVACKNGQTNCYQSYSTMSITDCRETGSSKYPNCAYKTTQANKHIIVACEGNPYVPVHFDASV	15.413874645578884	0.19260054302509058	76.29942	0.5946468	25.29855	15.9506645
design_16	5	SLAAAAAAAAAAQAAADAAAAAAAAAARAAALAAAAAAAAAAAAAAAAAA:KETAAAKFERQHMDSSTSAASSSNYCNQMMKSRNLTKDRCKPVNTFVHESLADVQAVCSQKNVACKNGQTNCYQSYSTMSITDCRETGSSKYPNCAYKTTQANKHIIVACEGNPYVPVHFDASV	15.982187474224178	0.15311262949766466	83.86902	0.60810405	25.158978	14.85177
design_16	6	AAAAAAAAAAAAAAAAAAAEAAAAAAEAAAAAAAAAAAAAAAAAAEAAAR:KETAAAKFERQHMDSSTSAASSSNYCNQMMKSRNLTKDRCKPVNTFVHESLADVQAVCSQKNVACKNGQTNCYQSYSTMSITDCRETGSSKYPNCAYKTTQANKHIIVACEGNPYVPVHFDASV	16.069406480467453	0.19064322329669695	85.656906	0.6066464	25.268856	16.873161
design_16	7	SSLLAALAALLAQLAAEAAEAAAVAAEAAAAAAAAAAAAAAAAAAAAAAA:KETAAAKFERQHMDSSTSAASSSNYCNQMMKSRNLTKDRCKPVNTFVHESLADVQAVCSQKNVACKNGQTNCYQSYSTMSITDCRETGSSKYPNCAYKTTQANKHIIVACEGNPYVPVHFDASV	15.483650396210068	0.14702008803168684	83.429695	0.60946757	25.767168	16.468697
design_16	8	SLLEELAAALAAEAEAAAAAAAAEAAAAAAAAAAAAAAAAAAAALAAALA:KETAAAKFERQHMDSSTSAASSSNYCNQMMKSRNLTKDRCKPVNTFVHESLADVQAVCSQKNVACKNGQTNCYQSYSTMSITDCRETGSSKYPNCAYKTTQANKHIIVACEGNPYVPVHFDASV	15.512565187546137	0.18271054322468855	85.485054	0.6091123	25.21601	16.308645
design_16	9	AAAAAAAAAAAAAAAAAAAEAAAAAAAAAAAAAAAAAAAAAAAAEAAAAA:KETAAAKFERQHMDSSTSAASSSNYCNQMMKSRNLTKDRCKPVNTFVHESLADVQAVCSQKNVACKNGQTNCYQSYSTMSITDCRETGSSKYPNCAYKTTQANKHIIVACEGNPYVPVHFDASV	15.93582760073123	0.185579308352797	84.68555	0.6013725	25.339392	16.398918
design_16	10	ALLAAAAAAAAAAAAADAAAAEAVAAAAAAAAAAAAAAAAAAAAEAAAAA:KETAAAKFERQHMDSSTSAASSSNYCNQMMKSRNLTKDRCKPVNTFVHESLADVQAVCSQKNVACKNGQTNCYQSYSTMSITDCRETGSSKYPNCAYKTTQANKHIIVACEGNPYVPVHFDASV	18.39160113354766	0.12293216854247781	84.03367	0.6046267	25.398483	15.576549
design_16	11	SLLAALAAALAAAAAAAEAEAEAEAAAAAAAAAAAAAAAAAAAAAAEAAA:KETAAAKFERQHMDSSTSAASSSNYCNQMMKSRNLTKDRCKPVNTFVHESLADVQAVCSQKNVACKNGQTNCYQSYSTMSITDCRETGSSKYPNCAYKTTQANKHIIVACEGNPYVPVHFDASV	19.93368126796703	0.11535837247739232	83.74681	0.61743	25.507803	15.549457
design_16	12	AAAAAAAAAAAAAAAAAAAEAAAAAAEAAAAAAAAAAAAAAAAAAAAAAA:KETAAAKFERQHMDSSTSAASSSNYCNQMMKSRNLTKDRCKPVNTFVHESLADVQAVCSQKNVACKNGQTNCYQSYSTMSITDCRETGSSKYPNCAYKTTQANKHIIVACEGNPYVPVHFDASV	15.784820655542752	0.19236829918811985	83.50511	0.6023029	25.142935	16.126604
design_16	13	AAAAAAAAAAAAAAAADAAAAAAAAAARAAALAAAAAAAAAAAAAAEAAA:KETAAAKFERQHMDSSTSAASSSNYCNQMMKSRNLTKDRCKPVNTFVHESLADVQAVCSQKNVACKNGQTNCYQSYSTMSITDCRETGSSKYPNCAYKTTQANKHIIVACEGNPYVPVHFDASV	16.10036841400845	0.15643500365913543	83.44316	0.6056545	24.998907	14.365931
design_16	14	SLLAALAAALAAAAAAAAAAAAAAAAEAAAAAAAAAAAAAAAAALAAAAA:KETAAAKFERQHMDSSTSAASSSNYCNQMMKSRNLTKDRCKPVNTFVHESLADVQAVCSQKNVACKNGQTNCYQSYSTMSITDCRETGSSKYPNCAYKTTQANKHIIVACEGNPYVPVHFDASV	15.353982273708652	0.15296061874339145	80.96251	0.61030346	25.565777	17.046375
design_16	15	ALAAAAAAAAAAAAAAAAAAAAAAAAEAAAAAAAAAAAAAAAAAAAAAAA:KETAAAKFERQHMDSSTSAASSSNYCNQMMKSRNLTKDRCKPVNTFVHESLADVQAVCSQKNVACKNGQTNCYQSYSTMSITDCRETGSSKYPNCAYKTTQANKHIIVACEGNPYVPVHFDASV	18.220911227805257	0.1421451906354183	80.9749	0.59896797	25.011879	14.605533
design_16	16	AALAAALAAAAAAAAAAAAAAADVEAERAAALAAAAAAAAAAAAAEAALA:KETAAAKFERQHMDSSTSAASSSNYCNQMMKSRNLTKDRCKPVNTFVHESLADVQAVCSQKNVACKNGQTNCYQSYSTMSITDCRETGSSKYPNCAYKTTQANKHIIVACEGNPYVPVHFDASV	20.39236391162454	0.12323996536010437	62.75541	0.6058502	26.72441	16.660732
design_16	17	SAAAAAAAAAAAAAEAAAAAAAAVEAEAAAAKAAAAAAAAAAAALEAALA:KETAAAKFERQHMDSSTSAASSSNYCNQMMKSRNLTKDRCKPVNTFVHESLADVQAVCSQKNVACKNGQTNCYQSYSTMSITDCRETGSSKYPNCAYKTTQANKHIIVACEGNPYVPVHFDASV	15.627267801459286	0.16565081589170827	84.6745	0.61602604	25.459784	16.852684
design_16	18	SLLAALAAALAAALAADAAAAAAEAAARAAALAAAAAAAAARELEERLRA:KETAAAKFERQHMDSSTSAASSSNYCNQMMKSRNLTKDRCKPVNTFVHESLADVQAVCSQKNVACKNGQTNCYQSYSTMSITDCRETGSSKYPNCAYKTTQANKHIIVACEGNPYVPVHFDASV	19.59077470293111	0.12256206926786876	88.52826	0.62411726	25.81059	14.227282
design_16	19	SLAAALAAAAAAAAAAAAAAAAAVAAEAAAAAAAAAAAAAAAAAAAAAAA:KETAAAKFERQHMDSSTSAASSSNYCNQMMKSRNLTKDRCKPVNTFVHESLADVQAVCSQKNVACKNGQTNCYQSYSTMSITDCRETGSSKYPNCAYKTTQANKHIIVACEGNPYVPVHFDASV	18.711961080325693	0.145210442509396	83.42648	0.60471654	25.102325	15.646762
design_16	20	SLLESLLAALAAQKEAEEAAKAAAAAAAAAAAAAAAAAAAAAAAAEAALA:KETAAAKFERQHMDSSTSAASSSNYCNQMMKSRNLTKDRCKPVNTFVHESLADVQAVCSQKNVACKNGQTNCYQSYSTMSITDCRETGSSKYPNCAYKTTQANKHIIVACEGNPYVPVHFDASV	15.405129746918277	0.1579902794511113	84.09117	0.61439365	25.654955	16.425537
design_16	21	SLLAALAAALAAAAEAEARRAADVAAAAAAAAAAAAAAAAAAAAAAAEAA:KETAAAKFERQHMDSSTSAASSSNYCNQMMKSRNLTKDRCKPVNTFVHESLADVQAVCSQKNVACKNGQTNCYQSYSTMSITDCRETGSSKYPNCAYKTTQANKHIIVACEGNPYVPVHFDASV	18.376224309917603	0.12582379652436576	87.28656	0.6197816	25.480299	15.620669
design_16	22	ALAAALAAAAAAAAAAAAAAAANAAAAAAAAAAAAAAAAAAAAAAAAAAA:KETAAAKFERQHMDSSTSAASSSNYCNQMMKSRNLTKDRCKPVNTFVHESLADVQAVCSQKNVACKNGQTNCYQSYSTMSITDCRETGSSKYPNCAYKTTQANKHIIVACEGNPYVPVHFDASV	18.937262057566873	0.1639096825945046	77.6333	0.59989977	25.16224	15.926044
design_16	23	SLLAALAAAAAAAAAADAAAAADAAAERAAALAAAAAAAAAAALAEALAA:KETAAAKFERQHMDSSTSAASSSNYCNQMMKSRNLTKDRCKPVNTFVHESLADVQAVCSQKNVACKNGQTNCYQSYSTMSITDCRETGSSKYPNCAYKTTQANKHIIVACEGNPYVPVHFDASV	16.336000715239727	0.16099903730654921	85.15552	0.61807853	25.384544	15.140206
design_16	24	ASLLAALAAALAAAAAAAAAAADVARERAAALAAAAAAAAAEEEERRAAE:KETAAAKFERQHMDSSTSAASSSNYCNQMMKSRNLTKDRCKPVNTFVHESLADVQAVCSQKNVACKNGQTNCYQSYSTMSITDCRETGSSKYPNCAYKTTQANKHIIVACEGNPYVPVHFDASV	19.489796789973852	0.12424152377720848	84.73838	0.6271349	25.658043	14.216244
design_16	25	AALAAALAAALAAAAADAAAAAAVAAERAAALAAAAAAAAAAALAAAAAA:KETAAAKFERQHMDSSTSAASSSNYCNQMMKSRNLTKDRCKPVNTFVHESLADVQAVCSQKNVACKNGQTNCYQSYSTMSITDCRETGSSKYPNCAYKTTQANKHIIVACEGNPYVPVHFDASV	16.93298412590256	0.1547385201400717	79.73898	0.60660005	25.291225	15.424892
design_16	26	ALAEALAAAAAAAAEAAAAAAAAEAAERAAALAAAAAAAAAAAAAAAAAA:KETAAAKFERQHMDSSTSAASSSNYCNQMMKSRNLTKDRCKPVNTFVHESLADVQAVCSQKNVACKNGQTNCYQSYSTMSITDCRETGSSKYPNCAYKTTQANKHIIVACEGNPYVPVHFDASV	16.050529686665346	0.18154154939409062	83.68604	0.6135362	25.042027	16.200737
design_16	27	SLAAAAAAAAAAAAAAAAAAEANVAAERAAALAAAAAAAAAAAAAEAALA:KETAAAKFERQHMDSSTSAASSSNYCNQMMKSRNLTKDRCKPVNTFVHESLADVQAVCSQKNVACKNGQTNCYQSYSTMSITDCRETGSSKYPNCAYKTTQANKHIIVACEGNPYVPVHFDASV	15.833903931675987	0.16637396144788297	85.06414	0.6150452	25.555656	15.724656
design_16	28	ALAEALAAQAAAEAAAKEAEAAAVAAAAAAAAAAAAAAAALAAAAAELLA:KETAAAKFERQHMDSSTSAASSSNYCNQMMKSRNLTKDRCKPVNTFVHESLADVQAVCSQKNVACKNGQTNCYQSYSTMSITDCRETGSSKYPNCAYKTTQANKHIIVACEGNPYVPVHFDASV	15.434696486995886	0.16061517512488305	84.37619	0.6139583	25.516993	15.377745
design_16	29	ALAALAAAAAAAAAAAAAAAAANAAAEAAAAAAAAAAAAAAAAALEAALA:KETAAAKFERQHMDSSTSAASSSNYCNQMMKSRNLTKDRCKPVNTFVHESLADVQAVCSQKNVACKNGQTNCYQSYSTMSITDCRETGSSKYPNCAYKTTQANKHIIVACEGNPYVPVHFDASV	14.629307822579037	0.18025814370729867	83.04248	0.60678	25.560526	16.982172
design_16	30	ALAAALAAAAAAAAAAAAAAAANVAAEAAAAAAAAAAAAAAAAAEAAAAA:KETAAAKFERQHMDSSTSAASSSNYCNQMMKSRNLTKDRCKPVNTFVHESLADVQAVCSQKNVACKNGQTNCYQSYSTMSITDCRETGSSKYPNCAYKTTQANKHIIVACEGNPYVPVHFDASV	18.33050713061229	0.12396756267263391	83.95289	0.60787517	25.152441	15.521008
design_16	31	SALAAAAAAAAAAAAAAKAAEEAVAREREAALAAAAAAAAAAAAAEAAAA:KETAAAKFERQHMDSSTSAASSSNYCNQMMKSRNLTKDRCKPVNTFVHESLADVQAVCSQKNVACKNGQTNCYQSYSTMSITDCRETGSSKYPNCAYKTTQANKHIIVACEGNPYVPVHFDASV	16.33875117202056	0.18855925305834612	84.52644	0.6216779	25.174397	15.303713
design_17	0	MTASELAAQEEAEEAARAAAAEAARAAAAAAAAAAAAAAAAAAAAAAAAA:KETAAAKFERQHMDSSTSAASSSNYCNQMMKSRNLTKDRCKPVNTFVHESLADVQAVCSQKNVACKNGQTNCYQSYSTMSITDCRETGSSKYPNCAYKTTQANKHIIVACEGNPYVPVHFDASV	22.852261189990426	0.08453596906749024	82.801704	0.5997051	24.555712	15.153844
design_17	1	MTASELAEQEEAEEKARAEAEAAERAAAEAAAAAAAAAAAAAAAAAAAAA:KETAAAKFERQHMDSSTSAASSSNYCNQMMKSRNLTKDRCKPVNTFVHESLADVQAVCSQKNVACKNGQTNCYQSYSTMSITDCRETGSSKYPNCAYKTTQANKHIIVACEGNPYVPVHFDASV	23.53572452850154	0.0819945914196448	83.533844	0.60821605	24.768257	11.494125
design_17	2	MTASQLAEAEEAADAAAAAARAAAAAAAAAAAAAAAAAAAAAAAAAAAAA:KETAAAKFERQHMDSSTSAASSSNYCNQMMKSRNLTKDRCKPVNTFVHESLADVQAVCSQKNVACKNGQTNCYQSYSTMSITDCRETGSSKYPNCAYKTTQANKHIIVACEGNPYVPVHFDASV	22.18140077468557	0.0875679221870359	79.74854	0.59061307	24.734835	14.553136
design_17	3	KTAAELAEEAEKADAEAAAAAAAAAAAAAAAAAAAAAAAAAAAAAAAAAA:KETAAAKFERQHMDSSTSAASSSNYCNQMMKSRNLTKDRCKPVNTFVHESLADVQAVCSQKNVACKNGQTNCYQSYSTMSITDCRETGSSKYPNCAYKTTQANKHIIVACEGNPYVPVHFDASV	23.02691042697374	0.09065651629602564	78.97728	0.6045974	25.288902	15.905065
design_17	4	MTASELAAQEEAEEAARAAAAAAAAAAAAAAAAAKAAAEAEAAAAAAAAA:KETAAAKFERQHMDSSTSAASSSNYCNQMMKSRNLTKDRCKPVNTFVHESLADVQAVCSQKNVACKNGQTNCYQSYSTMSITDCRETGSSKYPNCAYKTTQANKHIIVACEGNPYVPVHFDASV	18.569283806839962	0.11782013868783688	86.060455	0.6059715	25.366377	16.343193
design_17	5	MTASELAEAEEAADAAAAAAEAAARAAAEAAAKAAAEAEAAAAEAAEALA:KETAAAKFERQHMDSSTSAASSSNYCNQMMKSRNLTKDRCKPVNTFVHESLADVQAVCSQKNVACKNGQTNCYQSYSTMSITDCRETGSSKYPNCAYKTTQANKHIIVACEGNPYVPVHFDASV	22.7838414189441	0.08512262330133501	86.005165	0.61767435	25.367859	15.353157
design_17	6	MTASQIAEAEEAADAAAAAARAAAEAAAAAAAAAAAAAAAAAAAAAAAAA:KETAAAKFERQHMDSSTSAASSSNYCNQMMKSRNLTKDRCKPVNTFVHESLADVQAVCSQKNVACKNGQTNCYQSYSTMSITDCRETGSSKYPNCAYKTTQANKHIIVACEGNPYVPVHFDASV	22.78286761355684	0.0857913660858678	81.25027	0.5956098	24.66048	15.4619255
design_17	7	MTAAELAAQEEAEEAAAAAARAAAEAAAAAAAAAAAAAAAAAAAALAAAA:KETAAAKFERQHMDSSTSAASSSNYCNQMMKSRNLTKDRCKPVNTFVHESLADVQAVCSQKNVACKNGQTNCYQSYSTMSITDCRETGSSKYPNCAYKTTQANKHIIVACEGNPYVPVHFDASV	22.882708415008658	0.08861071749530973	82.565956	0.6013946	24.822838	15.243017
design_17	8	MTAAELAEEEEKKEKERAEKEKKEREEKEKKKKEEEEKKKKEEEEEKLKK:KETAAAKFERQHMDSSTSAASSSNYCNQMMKSRNLTKDRCKPVNTFVHESLADVQAVCSQKNVACKNGQTNCYQSYSTMSITDCRETGSSKYPNCAYKTTQANKHIIVACEGNPYVPVHFDASV	14.062361262826442	0.3041398516928712	92.45007	0.6321455	26.576725	18.346811
design_17	9	MTASELAAAEEAAEKERAEAEKAAREAEERRREEEERRRREEEEEKRREE:KETAAAKFERQHMDSSTSAASSSNYCNQMMKSRNLTKDRCKPVNTFVHESLADVQAVCSQKNVACKNGQTNCYQSYSTMSITDCRETGSSKYPNCAYKTTQANKHIIVACEGNPYVPVHFDASV	16.156507502791072	0.17189249385422437	90.46345	0.62428045	26.553549	16.86922
design_17	10	MTAAELAELEEKKEKERAKKEEEERKKKEEEKKEEEKKKKEEEKKLEEEK:KETAAAKFERQHMDSSTSAASSSNYCNQMMKSRNLTKDRCKPVNTFVHESLADVQAVCSQKNVACKNGQTNCYQSYSTMSITDCRETGSSKYPNCAYKTTQANKHIIVACEGNPYVPVHFDASV	12.955362564722984	0.23871009912295815	92.27652	0.6327942	26.75241	17.88806
design_17	11	MTAAELREQEEAEEAARAAAAAAAAAAAAAAAAAAAAAAAEAAAAAAAAA:KETAAAKFERQHMDSSTSAASSSNYCNQMMKSRNLTKDRCKPVNTFVHESLADVQAVCSQKNVACKNGQTNCYQSYSTMSITDCRETGSSKYPNCAYKTTQANKHIIVACEGNPYVPVHFDASV	22.91248183372812	0.0964655759473914	85.440895	0.6039351	25.01585	16.494953
design_17	12	PTASQLAEAEEAADAEAAAAAAAAAAAAAAAAAAEAAAAAAAAAAAAAAA:KETAAAKFERQHMDSSTSAASSSNYCNQMMKSRNLTKDRCKPVNTFVHESLADVQAVCSQKNVACKNGQTNCYQSYSTMSITDCRETGSSKYPNCAYKTTQANKHIIVACEGNPYVPVHFDASV	23.169023944183987	0.08342944975171332	81.054	0.6058086	25.19022	15.874702
design_17	13	MTASQLREAEEAAEAAAAAAAAAAAAAAAAAAAAAAAAAAAAAAAAAAAA:KETAAAKFERQHMDSSTSAASSSNYCNQMMKSRNLTKDRCKPVNTFVHESLADVQAVCSQKNVACKNGQTNCYQSYSTMSITDCRETGSSKYPNCAYKTTQANKHIIVACEGNPYVPVHFDASV	22.261220022571433	0.08636143889350036	81.46409	0.5859617	25.127289	15.582747
design_17	14	MTAAELAAAEEAAEKAAAEEEEEEREEEEEEREEEEEEEEEEEEEEEEEE:KETAAAKFERQHMDSSTSAASSSNYCNQMMKSRNLTKDRCKPVNTFVHESLADVQAVCSQKNVACKNGQTNCYQSYSTMSITDCRETGSSKYPNCAYKTTQANKHIIVACEGNPYVPVHFDASV	17.092990715361733	0.17609192831240253	86.275085	0.628784	26.176949	16.63456
design_17	15	PTAAQLAEAAAAAEAAAAAAAAAAEAAAAAAAAAAAAAAAAAAAAAAAAA:KETAAAKFERQHMDSSTSAASSSNYCNQMMKSRNLTKDRCKPVNTFVHESLADVQAVCSQKNVACKNGQTNCYQSYSTMSITDCRETGSSKYPNCAYKTTQANKHIIVACEGNPYVPVHFDASV	21.39466180198109	0.09271664338525104	85.29447	0.60104823	25.381254	16.707813
design_17	16	MTASELAAAEEAAIAAAAAAAEAARAAAAAAAAAAAAAAAAAAAAAAAAA:KETAAAKFERQHMDSSTSAASSSNYCNQMMKSRNLTKDRCKPVNTFVHESLADVQAVCSQKNVACKNGQTNCYQSYSTMSITDCRETGSSKYPNCAYKTTQANKHIIVACEGNPYVPVHFDASV	22.497021557377675	0.08778503956190795	83.08965	0.59811336	24.802588	15.643431
design_17	17	MTASELLEEEEKKEKERAEKEEKERAAKEAAAAAAAAALAAAAAAAAAAA:KETAAAKFERQHMDSSTSAASSSNYCNQMMKSRNLTKDRCKPVNTFVHESLADVQAVCSQKNVACKNGQTNCYQSYSTMSITDCRETGSSKYPNCAYKTTQANKHIIVACEGNPYVPVHFDASV	23.122845829601562	0.08546086773380729	82.17607	0.6179165	25.285475	15.890062
design_17	18	MTASELAEAEEAADKAAAAAAEAARAAAAAAAAAAAAAAAAAAAAAAAAA:KETAAAKFERQHMDSSTSAASSSNYCNQMMKSRNLTKDRCKPVNTFVHESLADVQAVCSQKNVACKNGQTNCYQSYSTMSITDCRETGSSKYPNCAYKTTQANKHIIVACEGNPYVPVHFDASV	22.8580414372933	0.0855186731476103	81.658066	0.59947085	24.346258	14.195166
design_17	19	MTAAQLAEAEAAAEAAAAAAAAAAAAAAAAAAAAAAAAAAALAELAAAAA:KETAAAKFERQHMDSSTSAASSSNYCNQMMKSRNLTKDRCKPVNTFVHESLADVQAVCSQKNVACKNGQTNCYQSYSTMSITDCRETGSSKYPNCAYKTTQANKHIIVACEGNPYVPVHFDASV	22.299749589697196	0.09493914788698858	83.812645	0.5966786	25.403934	16.163239
design_17	20	MTASELLAAEEAADAEAAAAAAAAEAAAAAAAAAAAAAAAAAAAAAAAAA:KETAAAKFERQHMDSSTSAASSSNYCNQMMKSRNLTKDRCKPVNTFVHESLADVQAVCSQKNVACKNGQTNCYQSYSTMSITDCRETGSSKYPNCAYKTTQANKHIIVACEGNPYVPVHFDASV	23.43162616716597	0.08307886894903549	81.70762	0.5905862	24.777546	15.086873
design_17	21	KTASELAEEEEAEEKARAEAEAAAAAAAAAAAAAAAAAAAAAAAAAAAAA:KETAAAKFERQHMDSSTSAASSSNYCNQMMKSRNLTKDRCKPVNTFVHESLADVQAVCSQKNVACKNGQTNCYQSYSTMSITDCRETGSSKYPNCAYKTTQANKHIIVACEGNPYVPVHFDASV	23.23633052607653	0.08247919088349305	80.79318	0.6112578	24.560545	13.078462
design_17	22	MTAAQLAAAEEAADAAAAAAAAAAAAAAAAAAAAAAAAAAAAAAAAAAAA:KETAAAKFERQHMDSSTSAASSSNYCNQMMKSRNLTKDRCKPVNTFVHESLADVQAVCSQKNVACKNGQTNCYQSYSTMSITDCRETGSSKYPNCAYKTTQANKHIIVACEGNPYVPVHFDASV	21.584997812633095	0.08884630894203221	81.750565	0.58663315	25.36983	16.940378
design_17	23	MTASQLAEEEEKKEEERAKKRKKEEEEKKAEEKKKEEEEKKLKELLEKLK:KETAAAKFERQHMDSSTSAASSSNYCNQMMKSRNLTKDRCKPVNTFVHESLADVQAVCSQKNVACKNGQTNCYQSYSTMSITDCRETGSSKYPNCAYKTTQANKHIIVACEGNPYVPVHFDASV	20.55189953171762	0.15477618432813153	90.56756	0.63363254	26.994343	18.965275
design_17	24	MTAAEIAAAEEAEDAAAAAAAAAARAAAAAAAAAAAAAEAAAAEAAAAAA:KETAAAKFERQHMDSSTSAASSSNYCNQMMKSRNLTKDRCKPVNTFVHESLADVQAVCSQKNVACKNGQTNCYQSYSTMSITDCRETGSSKYPNCAYKTTQANKHIIVACEGNPYVPVHFDASV	23.033410668797096	0.09969678772089838	84.037544	0.60793316	25.05235	16.043892
design_17	25	MTAAELAAAEEAADKEAAAARAAAEAAAAAAAAAAAAAAAAAAAAAAAAA:KETAAAKFERQHMDSSTSAASSSNYCNQMMKSRNLTKDRCKPVNTFVHESLADVQAVCSQKNVACKNGQTNCYQSYSTMSITDCRETGSSKYPNCAYKTTQANKHIIVACEGNPYVPVHFDASV	22.6100095020443	0.08579666369618735	83.88942	0.6025234	24.770308	14.639383
design_17	26	PTAAQLAAAAEAADAAAAAARKAAEAAAAAAAAAAAAAAAALAAALAAAA:KETAAAKFERQHMDSSTSAASSSNYCNQMMKSRNLTKDRCKPVNTFVHESLADVQAVCSQKNVACKNGQTNCYQSYSTMSITDCRETGSSKYPNCAYKTTQANKHIIVACEGNPYVPVHFDASV	21.463008108538617	0.09406930659898602	82.36875	0.61378294	24.584991	14.918787
design_17	27	MTAAELAAAAEAADAAAAAAEAAARAAAEAAAAAAAAAEAEAARREAEAA:KETAAAKFERQHMDSSTSAASSSNYCNQMMKSRNLTKDRCKPVNTFVHESLADVQAVCSQKNVACKNGQTNCYQSYSTMSITDCRETGSSKYPNCAYKTTQANKHIIVACEGNPYVPVHFDASV	18.302714748106176	0.10372383132341927	89.022736	0.61962014	25.45728	13.3232
design_17	28	MTAAQLAEAEEAADAAAAAAAAAAAKAAAAAAAAEAEAAAAAAAAAAAAA:KETAAAKFERQHMDSSTSAASSSNYCNQMMKSRNLTKDRCKPVNTFVHESLADVQAVCSQKNVACKNGQTNCYQSYSTMSITDCRETGSSKYPNCAYKTTQANKHIIVACEGNPYVPVHFDASV	19.48233516333986	0.10483217097427379	83.96066	0.60369223	25.409607	16.359715
design_17	29	MTASELLEKEEEEEKKAAAARAAAEAAAAAAAAAAAAAAAAAAAAAAAAA:KETAAAKFERQHMDSSTSAASSSNYCNQMMKSRNLTKDRCKPVNTFVHESLADVQAVCSQKNVACKNGQTNCYQSYSTMSITDCRETGSSKYPNCAYKTTQANKHIIVACEGNPYVPVHFDASV	23.249112373322564	0.08164847316371791	79.36705	0.59968024	24.931536	13.876873
design_17	30	MTAAQLREAEEAAEAAAAAAEAAAAAAAAAAAAAAAAAAAAAAAAAAAAA:KETAAAKFERQHMDSSTSAASSSNYCNQMMKSRNLTKDRCKPVNTFVHESLADVQAVCSQKNVACKNGQTNCYQSYSTMSITDCRETGSSKYPNCAYKTTQANKHIIVACEGNPYVPVHFDASV	22.30876973034047	0.08556929033823307	83.41113	0.59197414	25.225023	16.830597
design_17	31	MTAAELAAAEAAADAAAAAARAAAAAAAAAAAAAAAAAAAAAAAAAAAAA:KETAAAKFERQHMDSSTSAASSSNYCNQMMKSRNLTKDRCKPVNTFVHESLADVQAVCSQKNVACKNGQTNCYQSYSTMSITDCRETGSSKYPNCAYKTTQANKHIIVACEGNPYVPVHFDASV	21.743939900255633	0.10149253149171046	83.747086	0.5956589	24.972113	15.453401
design_18	0	SLAKLLQELADAAFAAQMAADAAANRAAAAAAAAAAAAAAAAAAAAAAAA:KETAAAKFERQHMDSSTSAASSSNYCNQMMKSRNLTKDRCKPVNTFVHESLADVQAVCSQKNVACKNGQTNCYQSYSTMSITDCRETGSSKYPNCAYKTTQANKHIIVACEGNPYVPVHFDASV	19.323502739892334	0.1252971510733874	84.51514	0.60693306	24.903963	15.762122
design_18	1	ALAALLAALADAAFAAAAAADAAANRAAAAAAAAAAAAAAAAAAAAAAAA:KETAAAKFERQHMDSSTSAASSSNYCNQMMKSRNLTKDRCKPVNTFVHESLADVQAVCSQKNVACKNGQTNCYQSYSTMSITDCRETGSSKYPNCAYKTTQANKHIIVACEGNPYVPVHFDASV	18.787247134923465	0.13245853630528234	78.96952	0.60478103	24.784477	15.796749
design_18	2	AAAAAAAALAAAAFAAAAAADAAANRAAAAAAAAAARAAAAAAAAAAAAA:KETAAAKFERQHMDSSTSAASSSNYCNQMMKSRNLTKDRCKPVNTFVHESLADVQAVCSQKNVACKNGQTNCYQSYSTMSITDCRETGSSKYPNCAYKTTQANKHIIVACEGNPYVPVHFDASV	19.97124374173414	0.11683485284038082	81.09138	0.6091977	25.271755	16.658813
design_18	3	AAAAAAAAAAAAARAAAIAAQAAANRAASAAAAAAAAAAAAAAAAAAAAA:KETAAAKFERQHMDSSTSAASSSNYCNQMMKSRNLTKDRCKPVNTFVHESLADVQAVCSQKNVACKNGQTNCYQSYSTMSITDCRETGSSKYPNCAYKTTQANKHIIVACEGNPYVPVHFDASV	18.82846651213983	0.13178015233662968	81.53936	0.6104498	24.25794	15.18464
design_18	4	AAAAAAAAAADAAFAEQAAAQAAANRAAAAAAAAAAKAAAAAAAAAAAAA:KETAAAKFERQHMDSSTSAASSSNYCNQMMKSRNLTKDRCKPVNTFVHESLADVQAVCSQKNVACKNGQTNCYQSYSTMSITDCRETGSSKYPNCAYKTTQANKHIIVACEGNPYVPVHFDASV	20.880153962465105	0.1197156978739778	81.069534	0.6192601	24.18494	13.868879
design_18	5	AEAAAAAEKAAEEFAKKMAEEAAKNRAASAASAAAARAAAAAAAAAAAAA:KETAAAKFERQHMDSSTSAASSSNYCNQMMKSRNLTKDRCKPVNTFVHESLADVQAVCSQKNVACKNGQTNCYQSYSTMSITDCRETGSSKYPNCAYKTTQANKHIIVACEGNPYVPVHFDASV	19.485423942240864	0.12544967899857115	76.59961	0.6261059	25.174507	15.441513
design_18	6	AAAAAAQAAADAAFAAAAAADAAANAAASAAAAAAAAAAAAAAAAAAAAA:KETAAAKFERQHMDSSTSAASSSNYCNQMMKSRNLTKDRCKPVNTFVHESLADVQAVCSQKNVACKNGQTNCYQSYSTMSITDCRETGSSKYPNCAYKTTQANKHIIVACEGNPYVPVHFDASV	8.578695868895148	0.35559371366723624	84.7731	0.6022641	24.890259	16.134493
design_18	7	AAAAAAAAAAAAAFAAARAAEAAANRAAAAAAAAAAAAAAAAAAAAAAAA:KETAAAKFERQHMDSSTSAASSSNYCNQMMKSRNLTKDRCKPVNTFVHESLADVQAVCSQKNVACKNGQTNCYQSYSTMSITDCRETGSSKYPNCAYKTTQANKHIIVACEGNPYVPVHFDASV	18.573088277089894	0.13486602098107142	81.235725	0.6055901	24.372858	12.74042
design_18	8	ALAKLAAALAAAAAAAAAAADAAANRAAAAAAAAAARAAAAAAAAAAAAA:KETAAAKFERQHMDSSTSAASSSNYCNQMMKSRNLTKDRCKPVNTFVHESLADVQAVCSQKNVACKNGQTNCYQSYSTMSITDCRETGSSKYPNCAYKTTQANKHIIVACEGNPYVPVHFDASV	18.856750722895228	0.128417266634059	82.93129	0.61847097	25.230131	16.103252
design_18	9	SLLKELEELNDKLFAEKIAADAAANRAASAAAAAAAAAAAAAAAAAAAAA:KETAAAKFERQHMDSSTSAASSSNYCNQMMKSRNLTKDRCKPVNTFVHESLADVQAVCSQKNVACKNGQTNCYQSYSTMSITDCRETGSSKYPNCAYKTTQANKHIIVACEGNPYVPVHFDASV	11.966827324843127	0.24012390337756193	85.24739	0.616307	25.376587	15.515385
design_18	10	SAAAAAAAAADAAFAAAAAADAAANRAAAAAAAAAARAAAAAAAAAAAAA:KETAAAKFERQHMDSSTSAASSSNYCNQMMKSRNLTKDRCKPVNTFVHESLADVQAVCSQKNVACKNGQTNCYQSYSTMSITDCRETGSSKYPNCAYKTTQANKHIIVACEGNPYVPVHFDASV	9.15706097566192	0.3368204523345664	86.56028	0.6126107	25.194147	17.8057
design_18	11	AAAAAAAAAADAAFAAARAAEAAANRAAAAAAAAAAAAAAAAAAAAAAAA:KETAAAKFERQHMDSSTSAASSSNYCNQMMKSRNLTKDRCKPVNTFVHESLADVQAVCSQKNVACKNGQTNCYQSYSTMSITDCRETGSSKYPNCAYKTTQANKHIIVACEGNPYVPVHFDASV	12.824960696162485	0.215877136873151	81.22548	0.60668075	24.189005	12.182787
design_18	12	SLKKLLEELKDKLFAEQMAADAAANRAASAAAAAAARAAAAAAAALAAAA:KETAAAKFERQHMDSSTSAASSSNYCNQMMKSRNLTKDRCKPVNTFVHESLADVQAVCSQKNVACKNGQTNCYQSYSTMSITDCRETGSSKYPNCAYKTTQANKHIIVACEGNPYVPVHFDASV	5.481202367055644	0.5590308131241508	83.28973	0.6310737	24.891922	15.065336
design_18	13	SLAAAAAAAAAAAFAAQMAADAAANRAAMAAAAAAARAAAAAAAAAAAAA:KETAAAKFERQHMDSSTSAASSSNYCNQMMKSRNLTKDRCKPVNTFVHESLADVQAVCSQKNVACKNGQTNCYQSYSTMSITDCRETGSSKYPNCAYKTTQANKHIIVACEGNPYVPVHFDASV	20.859047418670066	0.1063118845288074	84.09797	0.60986584	25.178564	15.308329
design_18	14	AAAAAAAAAAAAERAAAIAADAAANIAASAAAAAAAAAAAAAAAALAALA:KETAAAKFERQHMDSSTSAASSSNYCNQMMKSRNLTKDRCKPVNTFVHESLADVQAVCSQKNVACKNGQTNCYQSYSTMSITDCRETGSSKYPNCAYKTTQANKHIIVACEGNPYVPVHFDASV	7.99917941431685	0.3692933142261635	82.468414	0.60906595	24.997705	15.950934
design_18	15	AAAAAAAAAADAARAAAIAAQAAANRAAAAAAAAAAAAAAAAAAAAAAAA:KETAAAKFERQHMDSSTSAASSSNYCNQMMKSRNLTKDRCKPVNTFVHESLADVQAVCSQKNVACKNGQTNCYQSYSTMSITDCRETGSSKYPNCAYKTTQANKHIIVACEGNPYVPVHFDASV	17.87661281468986	0.14171568768608503	81.71928	0.6125494	23.939547	13.710434
design_18	16	SLSSLLSALNDAAFAAQAAADAAANIAAMAAAAAAAAAAAAAAAAAAAAA:KETAAAKFERQHMDSSTSAASSSNYCNQMMKSRNLTKDRCKPVNTFVHESLADVQAVCSQKNVACKNGQTNCYQSYSTMSITDCRETGSSKYPNCAYKTTQANKHIIVACEGNPYVPVHFDASV	10.699290432912086	0.26787773290978306	81.32699	0.60433865	25.693146	16.881386
design_18	17	AAAAAAAAAAAAARAAAIAADAAANRAAAAAAAAAAAAAAAAAAAAAALA:KETAAAKFERQHMDSSTSAASSSNYCNQMMKSRNLTKDRCKPVNTFVHESLADVQAVCSQKNVACKNGQTNCYQSYSTMSITDCRETGSSKYPNCAYKTTQANKHIIVACEGNPYVPVHFDASV	14.188431883530003	0.1785338091992961	80.54485	0.6080621	24.49282	14.655768
design_18	18	SLLKELQELADKAAAAAAAAQAAANRAASAAAAAAARAAAAAAAAAAAAA:KETAAAKFERQHMDSSTSAASSSNYCNQMMKSRNLTKDRCKPVNTFVHESLADVQAVCSQKNVACKNGQTNCYQSYSTMSITDCRETGSSKYPNCAYKTTQANKHIIVACEGNPYVPVHFDASV	18.60546954437478	0.1299781637837354	85.73073	0.62874085	24.8807	14.664455
design_18	19	SLLAALQAAADEAFAAAAQAQAAANRAAAAAAAAAARAAAAAAAAAAAAA:KETAAAKFERQHMDSSTSAASSSNYCNQMMKSRNLTKDRCKPVNTFVHESLADVQAVCSQKNVACKNGQTNCYQSYSTMSITDCRETGSSKYPNCAYKTTQANKHIIVACEGNPYVPVHFDASV	21.304681296588356	0.10715653760465581	85.93039	0.6228671	24.695656	14.907585
design_18	20	SLAAALAAAQAAAFAAQAQADAAANRAAMAAAAAAARAAAAAAAAAAAAA:KETAAAKFERQHMDSSTSAASSSNYCNQMMKSRNLTKDRCKPVNTFVHESLADVQAVCSQKNVACKNGQTNCYQSYSTMSITDCRETGSSKYPNCAYKTTQANKHIIVACEGNPYVPVHFDASV	20.219943843148744	0.1134434590262893	84.5616	0.6173928	25.233282	15.724997
design_18	21	AAAAAAAAAAAAAFAAAAAADAAANRAASAAAAAAAAAAAAAAAAAAAAA:KETAAAKFERQHMDSSTSAASSSNYCNQMMKSRNLTKDRCKPVNTFVHESLADVQAVCSQKNVACKNGQTNCYQSYSTMSITDCRETGSSKYPNCAYKTTQANKHIIVACEGNPYVPVHFDASV	19.651905595994165	0.12109848610814952	82.991806	0.6016621	25.116362	15.441232
design_18	22	AAAAAAAAAAAAAFAAAAAAQAAANRAAAAAAAAAARAAAAAAAAAAAAA:KETAAAKFERQHMDSSTSAASSSNYCNQMMKSRNLTKDRCKPVNTFVHESLADVQAVCSQKNVACKNGQTNCYQSYSTMSITDCRETGSSKYPNCAYKTTQANKHIIVACEGNPYVPVHFDASV	19.684939692991012	0.1211123597565386	80.7603	0.60924095	24.92502	16.864756
design_18	23	SLAKLAEQLADEAFAAQIAADAAANRAAAAAAAAAAAAAAAAAAAAAAAA:KETAAAKFERQHMDSSTSAASSSNYCNQMMKSRNLTKDRCKPVNTFVHESLADVQAVCSQKNVACKNGQTNCYQSYSTMSITDCRETGSSKYPNCAYKTTQANKHIIVACEGNPYVPVHFDASV	20.21575516629712	0.11383328270973701	76.707596	0.60907626	25.677002	15.924476
design_18	24	SLAAALAELAAALRAAAIAADAAANRAAAAAAAAAARAAAAAAAAAAAAA:KETAAAKFERQHMDSSTSAASSSNYCNQMMKSRNLTKDRCKPVNTFVHESLADVQAVCSQKNVACKNGQTNCYQSYSTMSITDCRETGSSKYPNCAYKTTQANKHIIVACEGNPYVPVHFDASV	19.5428618184781	0.12451867383421601	85.869	0.6257915	24.521105	14.6400795
design_18	25	AAAKAAAAAAAAARAAQIQADAAANRAAAAAAAAAAAAAAAAAALAAALA:KETAAAKFERQHMDSSTSAASSSNYCNQMMKSRNLTKDRCKPVNTFVHESLADVQAVCSQKNVACKNGQTNCYQSYSTMSITDCRETGSSKYPNCAYKTTQANKHIIVACEGNPYVPVHFDASV	10.715471117043602	0.23963718472097345	79.260445	0.6192021	24.514582	13.603287
design_18	26	AALAAAQAAADAAFAAAIAAQAAANRAAMAAAAAAAAAAAAAAAAAAAAA:KETAAAKFERQHMDSSTSAASSSNYCNQMMKSRNLTKDRCKPVNTFVHESLADVQAVCSQKNVACKNGQTNCYQSYSTMSITDCRETGSSKYPNCAYKTTQANKHIIVACEGNPYVPVHFDASV	20.173196367215784	0.11099979395939581	86.672714	0.59993756	25.421566	15.642987
design_18	27	AAAAAAAAAAAAAFAAAMAAQAAANRAAAAAAAAAAAAAAAAAAAAAAAA:KETAAAKFERQHMDSSTSAASSSNYCNQMMKSRNLTKDRCKPVNTFVHESLADVQAVCSQKNVACKNGQTNCYQSYSTMSITDCRETGSSKYPNCAYKTTQANKHIIVACEGNPYVPVHFDASV	19.331634872686255	0.12618394801022956	76.80805	0.6006448	24.527569	15.215631
design_18	28	AAAAAAAAAADAAFAEKAAADAAANRAAAAAAAAAARAAAAAAAAAAAAA:KETAAAKFERQHMDSSTSAASSSNYCNQMMKSRNLTKDRCKPVNTFVHESLADVQAVCSQKNVACKNGQTNCYQSYSTMSITDCRETGSSKYPNCAYKTTQANKHIIVACEGNPYVPVHFDASV	19.04882829918556	0.1184008907045638	82.49817	0.6175484	24.319551	7.2078857
design_18	29	ALAAAAAAAAAAARAAAIAAQAAANIAASAAAAAAAAAAAAAAAAAAAAA:KETAAAKFERQHMDSSTSAASSSNYCNQMMKSRNLTKDRCKPVNTFVHESLADVQAVCSQKNVACKNGQTNCYQSYSTMSITDCRETGSSKYPNCAYKTTQANKHIIVACEGNPYVPVHFDASV	11.553012446539835	0.22546975616506246	80.61165	0.6034792	25.477571	15.57651
design_18	30	ALAAAAAAAAAAAFAEKIAAEAAENIAASAAAAAAAAAAAALAAALAALA:KETAAAKFERQHMDSSTSAASSSNYCNQMMKSRNLTKDRCKPVNTFVHESLADVQAVCSQKNVACKNGQTNCYQSYSTMSITDCRETGSSKYPNCAYKTTQANKHIIVACEGNPYVPVHFDASV	15.90126197505332	0.16162135467543504	52.69995	0.6102197	26.223516	16.300924
design_18	31	AAAAAAAAAADAAFAAQMQADAAANRAAAAAAAAAAAAAAAAAAAAAAAA:KETAAAKFERQHMDSSTSAASSSNYCNQMMKSRNLTKDRCKPVNTFVHESLADVQAVCSQKNVACKNGQTNCYQSYSTMSITDCRETGSSKYPNCAYKTTQANKHIIVACEGNPYVPVHFDASV	14.234738112554291	0.18736889098133125	84.54419	0.6043271	25.056982	15.9998455
design_19	0	TTAASDAAAAAANAADAAEAAAAAAAAEAARAAEEREREERERREREERE:KETAAAKFERQHMDSSTSAASSSNYCNQMMKSRNLTKDRCKPVNTFVHESLADVQAVCSQKNVACKNGQTNCYQSYSTMSITDCRETGSSKYPNCAYKTTQANKHIIVACEGNPYVPVHFDASV	16.313035727323456	0.18990067780029452	88.08333	0.6316742	25.266205	15.519297
design_19	1	TTAASQAAAAAANAADAAAAAAAAAAAAAAAAAAAAAAAAAAAAAAAAAA:KETAAAKFERQHMDSSTSAASSSNYCNQMMKSRNLTKDRCKPVNTFVHESLADVQAVCSQKNVACKNGQTNCYQSYSTMSITDCRETGSSKYPNCAYKTTQANKHIIVACEGNPYVPVHFDASV	19.21910916822592	0.12350021350611311	83.47918	0.60644364	25.038532	16.321339
design_19	2	TTAESQANAAAANAEAAAEAAAAAAAAAAAAAAAAAAAAAAAAAAAAAAA:KETAAAKFERQHMDSSTSAASSSNYCNQMMKSRNLTKDRCKPVNTFVHESLADVQAVCSQKNVACKNGQTNCYQSYSTMSITDCRETGSSKYPNCAYKTTQANKHIIVACEGNPYVPVHFDASV	19.12080580621463	0.12584278861230902	83.08142	0.61191463	24.425158	14.592841
design_19	3	TTAESDAAAAEANKEEAAEAAAKKAAEAAEAEAAAAAAAAAAAAEAAAAA:KETAAAKFERQHMDSSTSAASSSNYCNQMMKSRNLTKDRCKPVNTFVHESLADVQAVCSQKNVACKNGQTNCYQSYSTMSITDCRETGSSKYPNCAYKTTQANKHIIVACEGNPYVPVHFDASV	20.62683862181922	0.09904082452937048	78.05156	0.63108546	25.296785	15.316417
design_19	4	TTAATAAAAAEANAADAAEEAAKKKAEEEKKEEEEEEKKKKEEEEEKKKE:KETAAAKFERQHMDSSTSAASSSNYCNQMMKSRNLTKDRCKPVNTFVHESLADVQAVCSQKNVACKNGQTNCYQSYSTMSITDCRETGSSKYPNCAYKTTQANKHIIVACEGNPYVPVHFDASV	15.678642254582135	0.18403569480592857	79.601524	0.643658	25.297443	16.061344
design_19	5	STAESQKNAEEANKREQEEEEEKKKKEEEEKKKKEEEEKKKEEEEKEKKE:KETAAAKFERQHMDSSTSAASSSNYCNQMMKSRNLTKDRCKPVNTFVHESLADVQAVCSQKNVACKNGQTNCYQSYSTMSITDCRETGSSKYPNCAYKTTQANKHIIVACEGNPYVPVHFDASV	13.844065422733788	0.21601957709075026	86.39427	0.6443251	25.875868	17.040855
design_19	6	TTAASAADAAAANAEEAAAAAAAAAAAAAAAAAAAAAAAAAAAAAKKAAE:KETAAAKFERQHMDSSTSAASSSNYCNQMMKSRNLTKDRCKPVNTFVHESLADVQAVCSQKNVACKNGQTNCYQSYSTMSITDCRETGSSKYPNCAYKTTQANKHIIVACEGNPYVPVHFDASV	19.428457505028277	0.13786365611030055	78.37601	0.6135751	24.761019	15.618461
design_19	7	TTAESQAAAAEANAAEAAEAAAAAAAAAAAAAAAAAAAAAAAAAAAEAAA:KETAAAKFERQHMDSSTSAASSSNYCNQMMKSRNLTKDRCKPVNTFVHESLADVQAVCSQKNVACKNGQTNCYQSYSTMSITDCRETGSSKYPNCAYKTTQANKHIIVACEGNPYVPVHFDASV	19.79209582545818	0.1163430225957489	83.214005	0.61670876	24.776503	15.097145
design_19	8	TTAESDAAAAEANAADAAEEEAKKKKEEEEKKKKEEEEKEKKKKEEEKKK:KETAAAKFERQHMDSSTSAASSSNYCNQMMKSRNLTKDRCKPVNTFVHESLADVQAVCSQKNVACKNGQTNCYQSYSTMSITDCRETGSSKYPNCAYKTTQANKHIIVACEGNPYVPVHFDASV	13.16901795244638	0.20398450492567388	79.151535	0.64878035	24.851091	15.729235
design_19	9	TTAETAAAAAAANAADAAEAAAAAAAAAAAAAAAAAAAAAAAAAAAAAAA:KETAAAKFERQHMDSSTSAASSSNYCNQMMKSRNLTKDRCKPVNTFVHESLADVQAVCSQKNVACKNGQTNCYQSYSTMSITDCRETGSSKYPNCAYKTTQANKHIIVACEGNPYVPVHFDASV	19.411920550070988	0.1272762141749906	82.04437	0.61091053	24.605835	15.55745
design_19	10	ATAASAADAAAANAADAAAEAAAAAAAAAAAAAAAAAAAAAAAAAAAAAA:KETAAAKFERQHMDSSTSAASSSNYCNQMMKSRNLTKDRCKPVNTFVHESLADVQAVCSQKNVACKNGQTNCYQSYSTMSITDCRETGSSKYPNCAYKTTQANKHIIVACEGNPYVPVHFDASV	18.798019548479438	0.1252211648323279	79.90951	0.61092305	24.533983	15.48459
design_19	11	STAESQARAAEANAADAAEAAAAAAAAAAAAAAAAAAAAAAAAAAAAAAA:KETAAAKFERQHMDSSTSAASSSNYCNQMMKSRNLTKDRCKPVNTFVHESLADVQAVCSQKNVACKNGQTNCYQSYSTMSITDCRETGSSKYPNCAYKTTQANKHIIVACEGNPYVPVHFDASV	18.898476795547616	0.1319826525076437	82.74254	0.613956	24.395182	15.066229
design_19	12	TTAASAAAAAAANAEAAAAAAAAAAAAAAAAAAAAAAAAAAAAAAAAAAA:KETAAAKFERQHMDSSTSAASSSNYCNQMMKSRNLTKDRCKPVNTFVHESLADVQAVCSQKNVACKNGQTNCYQSYSTMSITDCRETGSSKYPNCAYKTTQANKHIIVACEGNPYVPVHFDASV	20.053053714527877	0.11404356495711052	81.88262	0.60248256	25.124596	16.959229
design_19	13	TTAASAAAAAEANAAAAAEAAAAAKAAEEEEEERRREEEEREREEEERRK:KETAAAKFERQHMDSSTSAASSSNYCNQMMKSRNLTKDRCKPVNTFVHESLADVQAVCSQKNVACKNGQTNCYQSYSTMSITDCRETGSSKYPNCAYKTTQANKHIIVACEGNPYVPVHFDASV	17.060179237575582	0.15811899437633095	85.94176	0.6353344	25.50206	16.320255
design_19	14	TTAASQADAAAANAAAAAEAAAAAAAAAAAAAAAAAAAAAAAAAAAAAAA:KETAAAKFERQHMDSSTSAASSSNYCNQMMKSRNLTKDRCKPVNTFVHESLADVQAVCSQKNVACKNGQTNCYQSYSTMSITDCRETGSSKYPNCAYKTTQANKHIIVACEGNPYVPVHFDASV	19.3785954617101	0.12345739036180806	82.37933	0.6092838	24.88225	15.663204
design_19	15	TTAATAADAAAANAEDAAAAAAAAAAAAAAAAAAAAAAAAAAAAAAAAAA:KETAAAKFERQHMDSSTSAASSSNYCNQMMKSRNLTKDRCKPVNTFVHESLADVQAVCSQKNVACKNGQTNCYQSYSTMSITDCRETGSSKYPNCAYKTTQANKHIIVACEGNPYVPVHFDASV	18.803836613464494	0.1296353161341443	79.885185	0.60643625	24.515062	15.668101
design_19	16	TTAEIDAAAAAANAEDAAAAAAAAAAAAAAAAAAEEERAAAEAERRAAEE:KETAAAKFERQHMDSSTSAASSSNYCNQMMKSRNLTKDRCKPVNTFVHESLADVQAVCSQKNVACKNGQTNCYQSYSTMSITDCRETGSSKYPNCAYKTTQANKHIIVACEGNPYVPVHFDASV	19.881643673773183	0.10454333285852552	87.89137	0.62288785	25.524523	15.069458
design_19	17	TTAAIQADAAAANAEEAKEEKEKKEKEEKEKEEKEKEEEEKKKKEEEEKE:KETAAAKFERQHMDSSTSAASSSNYCNQMMKSRNLTKDRCKPVNTFVHESLADVQAVCSQKNVACKNGQTNCYQSYSTMSITDCRETGSSKYPNCAYKTTQANKHIIVACEGNPYVPVHFDASV	16.432842428383413	0.15158648153182622	82.37344	0.6430813	25.791273	17.126577
design_19	18	STAASQAAADEANAEEAAEEAAKAAAAAAAAAAAAAAAAAAAAAAAAAAA:KETAAAKFERQHMDSSTSAASSSNYCNQMMKSRNLTKDRCKPVNTFVHESLADVQAVCSQKNVACKNGQTNCYQSYSTMSITDCRETGSSKYPNCAYKTTQANKHIIVACEGNPYVPVHFDASV	19.825961160001626	0.11425061290359118	76.98396	0.6181623	24.240398	14.793543
design_19	19	TTAAIDADAAAANAADAAEAAAAAAAAAAAAAAAAAEAAAAAAAAAAAAA:KETAAAKFERQHMDSSTSAASSSNYCNQMMKSRNLTKDRCKPVNTFVHESLADVQAVCSQKNVACKNGQTNCYQSYSTMSITDCRETGSSKYPNCAYKTTQANKHIIVACEGNPYVPVHFDASV	18.709081887338897	0.13077877737687382	85.05717	0.61231226	24.889801	14.325373
design_19	20	TTAASAANAAAANAAAAAEEAAAAAAAAAAAAAAAAAAAAAAAAAAEAAK:KETAAAKFERQHMDSSTSAASSSNYCNQMMKSRNLTKDRCKPVNTFVHESLADVQAVCSQKNVACKNGQTNCYQSYSTMSITDCRETGSSKYPNCAYKTTQANKHIIVACEGNPYVPVHFDASV	19.592488690059596	0.120595291089892	84.13205	0.61763376	24.7921	15.569252
design_19	21	TTAESDARAAEANAADAAEAAAAAAAAAAAAAAAAAAAAAAAAAAAAAAA:KETAAAKFERQHMDSSTSAASSSNYCNQMMKSRNLTKDRCKPVNTFVHESLADVQAVCSQKNVACKNGQTNCYQSYSTMSITDCRETGSSKYPNCAYKTTQANKHIIVACEGNPYVPVHFDASV	18.51913968844118	0.1314206860758261	81.916885	0.6117668	24.410273	15.069956
design_19	22	ATAASAADAAAANAADAAEAAAAAAAAEEARKREEEERREEEEREEEERR:KETAAAKFERQHMDSSTSAASSSNYCNQMMKSRNLTKDRCKPVNTFVHESLADVQAVCSQKNVACKNGQTNCYQSYSTMSITDCRETGSSKYPNCAYKTTQANKHIIVACEGNPYVPVHFDASV	15.177486863471207	0.18494195046748127	86.48465	0.6355951	25.181887	14.510141
design_19	23	STAASQAAAAAANAADAAEAAAAAAAAAAAAAAAAAAAAAAAAAAAAAAA:KETAAAKFERQHMDSSTSAASSSNYCNQMMKSRNLTKDRCKPVNTFVHESLADVQAVCSQKNVACKNGQTNCYQSYSTMSITDCRETGSSKYPNCAYKTTQANKHIIVACEGNPYVPVHFDASV	19.074046027801895	0.1345607111769653	84.329025	0.61289716	24.688334	15.529078
design_19	24	SAAASAADAAAANAAAAAEEAAAKAAAEAEKAEAEKEAKEKAEKEKKEKE:KETAAAKFERQHMDSSTSAASSSNYCNQMMKSRNLTKDRCKPVNTFVHESLADVQAVCSQKNVACKNGQTNCYQSYSTMSITDCRETGSSKYPNCAYKTTQANKHIIVACEGNPYVPVHFDASV	14.7717492850077	0.25247622946289455	82.03474	0.639603	25.224686	14.929106
design_19	25	TTAEIDAAAAAANAEEAAEEAAKKKKKEEEEKKEKEEKEKEEKEKEEEEK:KETAAAKFERQHMDSSTSAASSSNYCNQMMKSRNLTKDRCKPVNTFVHESLADVQAVCSQKNVACKNGQTNCYQSYSTMSITDCRETGSSKYPNCAYKTTQANKHIIVACEGNPYVPVHFDASV	11.912897919670039	0.29015584573964964	82.922264	0.6457911	25.171692	15.104879
design_19	26	TTAASDAAAAEANAADAAAAAAAAAAAAAAAAAAAEEEAAAKAAAEEEAA:KETAAAKFERQHMDSSTSAASSSNYCNQMMKSRNLTKDRCKPVNTFVHESLADVQAVCSQKNVACKNGQTNCYQSYSTMSITDCRETGSSKYPNCAYKTTQANKHIIVACEGNPYVPVHFDASV	18.171479298425016	0.12269066834419769	83.20075	0.6229719	25.292788	16.099873
design_19	27	TTAAIQADAAAANAADAAEAAAAAAAAAAAAAAAAAAAAAAAEEAAAAAA:KETAAAKFERQHMDSSTSAASSSNYCNQMMKSRNLTKDRCKPVNTFVHESLADVQAVCSQKNVACKNGQTNCYQSYSTMSITDCRETGSSKYPNCAYKTTQANKHIIVACEGNPYVPVHFDASV	18.698856801629944	0.1314316702417436	85.737656	0.61209196	24.993607	14.683966
design_19	28	TTAESDANAAKANEEDRKEEEEKKKEEEEKKKKEEEEKARKEKEEEEKKK:KETAAAKFERQHMDSSTSAASSSNYCNQMMKSRNLTKDRCKPVNTFVHESLADVQAVCSQKNVACKNGQTNCYQSYSTMSITDCRETGSSKYPNCAYKTTQANKHIIVACEGNPYVPVHFDASV	14.89025227534833	0.21732004468127294	82.777596	0.64408135	25.893349	17.518993
design_19	29	TTAESAARAAEANAEAAAAAAAAAAAAAAAAAAAAAAAAAAAAAAAAALA:KETAAAKFERQHMDSSTSAASSSNYCNQMMKSRNLTKDRCKPVNTFVHESLADVQAVCSQKNVACKNGQTNCYQSYSTMSITDCRETGSSKYPNCAYKTTQANKHIIVACEGNPYVPVHFDASV	18.74392463141048	0.14242460278973607	82.58308	0.60589397	24.798912	14.926054
design_19	30	TTAAIDADAAAANAAAAAEAAAKAAEEKKKKEEEEKKKKEEEEKKKKEEE:KETAAAKFERQHMDSSTSAASSSNYCNQMMKSRNLTKDRCKPVNTFVHESLADVQAVCSQKNVACKNGQTNCYQSYSTMSITDCRETGSSKYPNCAYKTTQANKHIIVACEGNPYVPVHFDASV	13.527779129831147	0.22837367975065825	82.52663	0.6424277	25.281696	15.442518
design_19	31	TTAQSQADAAEANKADAAEAAAAAAAAAAAAAAAAAAAAAAAAAAAAAAA:KETAAAKFERQHMDSSTSAASSSNYCNQMMKSRNLTKDRCKPVNTFVHESLADVQAVCSQKNVACKNGQTNCYQSYSTMSITDCRETGSSKYPNCAYKTTQANKHIIVACEGNPYVPVHFDASV	19.05038727762562	0.1228199576175789	75.086174	0.6117744	24.204596	15.648752
design_2	0	AAAAAAAAAAAATAAAIAAAAAAAAAAVAAAQAALAAAAAAAAAAAAAAA:KETAAAKFERQHMDSSTSAASSSNYCNQMMKSRNLTKDRCKPVNTFVHESLADVQAVCSQKNVACKNGQTNCYQSYSTMSITDCRETGSSKYPNCAYKTTQANKHIIVACEGNPYVPVHFDASV	10.188435683975795	0.267493111853736	80.107086	0.5981859	25.458189	15.070523
design_2	1	AAAAAAAAAAAATAAAIAAAAAAAAAATAEAQAALAAAEAAAAAAAAAAA:KETAAAKFERQHMDSSTSAASSSNYCNQMMKSRNLTKDRCKPVNTFVHESLADVQAVCSQKNVACKNGQTNCYQSYSTMSITDCRETGSSKYPNCAYKTTQANKHIIVACEGNPYVPVHFDASV	9.282028781670437	0.32084800334324576	86.637215	0.60834944	25.364784	16.261919
design_2	2	AAAAAAAAAAAATAAAIAAAAAEAAAAVAAAQAALAAAAAAAAAAAAAAA:KETAAAKFERQHMDSSTSAASSSNYCNQMMKSRNLTKDRCKPVNTFVHESLADVQAVCSQKNVACKNGQTNCYQSYSTMSITDCRETGSSKYPNCAYKTTQANKHIIVACEGNPYVPVHFDASV	21.774714567689195	0.08577004768921612	84.54562	0.6032729	25.563934	16.699844
design_2	3	AAAAAAAAAAAATAAAIAAAAAAAAAAVAEAKAALAAAAAAAAAAAAAAA:KETAAAKFERQHMDSSTSAASSSNYCNQMMKSRNLTKDRCKPVNTFVHESLADVQAVCSQKNVACKNGQTNCYQSYSTMSITDCRETGSSKYPNCAYKTTQANKHIIVACEGNPYVPVHFDASV	10.147787758660556	0.28749043104448757	84.347244	0.605652	25.362974	15.902536
design_2	4	AAAAAAAAAAAATAAAIAAAAAEAAAATAAAQAALAAEAAAAAAAAELLA:KETAAAKFERQHMDSSTSAASSSNYCNQMMKSRNLTKDRCKPVNTFVHESLADVQAVCSQKNVACKNGQTNCYQSYSTMSITDCRETGSSKYPNCAYKTTQANKHIIVACEGNPYVPVHFDASV	22.15380355602442	0.1007248488698127	87.623726	0.60872227	25.493128	15.798483
design_2	5	AAAAAAAAAAAATAAAIAAAAAEAAAATAAAKAALAAEEAAAAAAAALAA:KETAAAKFERQHMDSSTSAASSSNYCNQMMKSRNLTKDRCKPVNTFVHESLADVQAVCSQKNVACKNGQTNCYQSYSTMSITDCRETGSSKYPNCAYKTTQANKHIIVACEGNPYVPVHFDASV	9.704262569976937	0.30371680902456344	86.58494	0.6126883	25.286306	15.586626
design_2	6	AAAAAAAAAAAATAAAIAAAAAEAAAATAAAQAALAAAAAAAAAAAAAAA:KETAAAKFERQHMDSSTSAASSSNYCNQMMKSRNLTKDRCKPVNTFVHESLADVQAVCSQKNVACKNGQTNCYQSYSTMSITDCRETGSSKYPNCAYKTTQANKHIIVACEGNPYVPVHFDASV	9.443751564336555	0.29962997105293776	84.67533	0.60528874	25.387695	16.055428
design_2	7	ALAAAAAALAAATAAAIAAAAAAAAAAVAEAKAALAAEEAAAAAAAAAAA:KETAAAKFERQHMDSSTSAASSSNYCNQMMKSRNLTKDRCKPVNTFVHESLADVQAVCSQKNVACKNGQTNCYQSYSTMSITDCRETGSSKYPNCAYKTTQANKHIIVACEGNPYVPVHFDASV	9.279772500100808	0.3277279490158651	86.73221	0.6145335	25.460495	15.923788
design_2	8	AAAAAAAALAAATAAAIAAAAAAAAAAVAEAQAALAAEAAAAAAAAALLA:KETAAAKFERQHMDSSTSAASSSNYCNQMMKSRNLTKDRCKPVNTFVHESLADVQAVCSQKNVACKNGQTNCYQSYSTMSITDCRETGSSKYPNCAYKTTQANKHIIVACEGNPYVPVHFDASV	10.249721360741333	0.25844213086897133	85.519196	0.6074896	25.717493	16.777695
design_2	9	AAAAAAAAAAAATAAAIAAAAAAAAEAVAAAKAAEAAAAAAAAAAAAAAA:KETAAAKFERQHMDSSTSAASSSNYCNQMMKSRNLTKDRCKPVNTFVHESLADVQAVCSQKNVACKNGQTNCYQSYSTMSITDCRETGSSKYPNCAYKTTQANKHIIVACEGNPYVPVHFDASV	9.38931595559374	0.31166306141542066	84.28215	0.61010575	24.811762	15.88518
design_2	10	AAAAAAAAAAAATAAAIAAAAAEAAAAVAAAKAALAAEEAAAALAAALAA:KETAAAKFERQHMDSSTSAASSSNYCNQMMKSRNLTKDRCKPVNTFVHESLADVQAVCSQKNVACKNGQTNCYQSYSTMSITDCRETGSSKYPNCAYKTTQANKHIIVACEGNPYVPVHFDASV	15.742180156877579	0.14590839758798427	85.94742	0.6112604	25.765648	16.464634
design_2	11	AAAAAAAAAAAATAAAIAAAAAEAAAATAAAQAALAAAAAAAAAAAAAAA:KETAAAKFERQHMDSSTSAASSSNYCNQMMKSRNLTKDRCKPVNTFVHESLADVQAVCSQKNVACKNGQTNCYQSYSTMSITDCRETGSSKYPNCAYKTTQANKHIIVACEGNPYVPVHFDASV	9.443751564336555	0.29962997105293776	84.67533	0.60528874	25.387695	16.055428
design_2	12	AAAAAAAAAAAATAAAIAAAAAEAAKAVAEAKAALAAAEAAAAAAAAAAA:KETAAAKFERQHMDSSTSAASSSNYCNQMMKSRNLTKDRCKPVNTFVHESLADVQAVCSQKNVACKNGQTNCYQSYSTMSITDCRETGSSKYPNCAYKTTQANKHIIVACEGNPYVPVHFDASV	9.837631324154167	0.30029202668502414	87.04194	0.6155906	25.43687	16.310095
design_2	13	AAAAAAAAAAAATAAAIAAAAAEAAAATAAAKAALAAEEAAAAAAAELAA:KETAAAKFERQHMDSSTSAASSSNYCNQMMKSRNLTKDRCKPVNTFVHESLADVQAVCSQKNVACKNGQTNCYQSYSTMSITDCRETGSSKYPNCAYKTTQANKHIIVACEGNPYVPVHFDASV	9.977870782309571	0.29315018800665144	87.351776	0.61532986	25.307299	14.907911
design_2	14	AAAAAAAALAAATAAARAAAAAEAAAAVAEAQAALAAEAAAAAAAAAAAA:KETAAAKFERQHMDSSTSAASSSNYCNQMMKSRNLTKDRCKPVNTFVHESLADVQAVCSQKNVACKNGQTNCYQSYSTMSITDCRETGSSKYPNCAYKTTQANKHIIVACEGNPYVPVHFDASV	20.60918662660617	0.0877035180364032	86.50742	0.6128392	25.720081	17.693886
design_2	15	AAAAAAAAAAAATAAAIAAAAAAAAAAVAEAKAALAAAAAAAAAAAALLA:KETAAAKFERQHMDSSTSAASSSNYCNQMMKSRNLTKDRCKPVNTFVHESLADVQAVCSQKNVACKNGQTNCYQSYSTMSITDCRETGSSKYPNCAYKTTQANKHIIVACEGNPYVPVHFDASV	21.937212107900084	0.09542036257254265	83.37305	0.6065664	25.659332	17.81343
design_2	16	AAAAAAAAAAAATAAARAAAAAAAAAAVAAAKAALAAAAAAAAAAAELAA:KETAAAKFERQHMDSSTSAASSSNYCNQMMKSRNLTKDRCKPVNTFVHESLADVQAVCSQKNVACKNGQTNCYQSYSTMSITDCRETGSSKYPNCAYKTTQANKHIIVACEGNPYVPVHFDASV	21.042707021542796	0.09074617552199063	82.24705	0.6084522	25.211412	15.671761
design_2	17	AAAAAAAAAAAATAAARAAAAAAAAAAVAAAQAALAAEAAAAAALAAALA:KETAAAKFERQHMDSSTSAASSSNYCNQMMKSRNLTKDRCKPVNTFVHESLADVQAVCSQKNVACKNGQTNCYQSYSTMSITDCRETGSSKYPNCAYKTTQANKHIIVACEGNPYVPVHFDASV	22.11526216722971	0.10560747365797848	84.92364	0.6074308	25.409008	15.562899
design_2	18	SLAAAAAALAAATAAAIAAAAAEAAAATAAAKAALAAAAAAAAAAAAAAA:KETAAAKFERQHMDSSTSAASSSNYCNQMMKSRNLTKDRCKPVNTFVHESLADVQAVCSQKNVACKNGQTNCYQSYSTMSITDCRETGSSKYPNCAYKTTQANKHIIVACEGNPYVPVHFDASV	8.97542666681442	0.3424754694009559	87.15939	0.6153201	25.402975	14.601558
design_2	19	SAAAAAAAAAAATAAAIAAAAAAAAAATAAAAAALAAAAAAAAAAAAAAA:KETAAAKFERQHMDSSTSAASSSNYCNQMMKSRNLTKDRCKPVNTFVHESLADVQAVCSQKNVACKNGQTNCYQSYSTMSITDCRETGSSKYPNCAYKTTQANKHIIVACEGNPYVPVHFDASV	8.842155291987636	0.3295163874733342	82.47426	0.5979376	25.45393	14.99374
design_2	20	AAAAAAAAAAAATAAAIAAAAAAAAAAVAAAKAALAAEEAAKAAAAAAAA:KETAAAKFERQHMDSSTSAASSSNYCNQMMKSRNLTKDRCKPVNTFVHESLADVQAVCSQKNVACKNGQTNCYQSYSTMSITDCRETGSSKYPNCAYKTTQANKHIIVACEGNPYVPVHFDASV	9.732144468969091	0.31068216987962705	85.41432	0.6085939	25.172905	15.5107155
design_2	21	AAAAAAAAAAAATAAARAAAAAAAAEAVAKAQAALAAEAAAAAAAAEALA:KETAAAKFERQHMDSSTSAASSSNYCNQMMKSRNLTKDRCKPVNTFVHESLADVQAVCSQKNVACKNGQTNCYQSYSTMSITDCRETGSSKYPNCAYKTTQANKHIIVACEGNPYVPVHFDASV	22.133084688324644	0.09182985586260181	86.80535	0.6165333	25.41559	16.45699
design_2	22	AAAAAAAAAAAATAAEIAAAAAEAAKAVAEAKAALAAEEAAAKAAAELAA:KETAAAKFERQHMDSSTSAASSSNYCNQMMKSRNLTKDRCKPVNTFVHESLADVQAVCSQKNVACKNGQTNCYQSYSTMSITDCRETGSSKYPNCAYKTTQANKHIIVACEGNPYVPVHFDASV	9.725890839776323	0.3044908174681165	87.648315	0.62252444	25.631868	15.721729
design_2	23	SAAAAAAAAAAATAAARAAAAAAAAAAVAAAQAALAAAAAAAAAAAAAAA:KETAAAKFERQHMDSSTSAASSSNYCNQMMKSRNLTKDRCKPVNTFVHESLADVQAVCSQKNVACKNGQTNCYQSYSTMSITDCRETGSSKYPNCAYKTTQANKHIIVACEGNPYVPVHFDASV	21.79802463084207	0.10174444921894767	81.895905	0.60277265	25.204084	15.399565
design_2	24	AAAAAAAAAAAATAAAIAAAAAKAAEAVAAAKAALAAEAAAAAAAAEALA:KETAAAKFERQHMDSSTSAASSSNYCNQMMKSRNLTKDRCKPVNTFVHESLADVQAVCSQKNVACKNGQTNCYQSYSTMSITDCRETGSSKYPNCAYKTTQANKHIIVACEGNPYVPVHFDASV	21.909230210623882	0.08002448060582973	86.96407	0.6171781	25.585379	16.735065
design_2	25	AAAAAAAAAAAATAAARAAAAAEAAAAVAAAQAALAAAAAAAAAAAAAAA:KETAAAKFERQHMDSSTSAASSSNYCNQMMKSRNLTKDRCKPVNTFVHESLADVQAVCSQKNVACKNGQTNCYQSYSTMSITDCRETGSSKYPNCAYKTTQANKHIIVACEGNPYVPVHFDASV	21.39162504438216	0.08846875476175191	83.23521	0.60642064	25.102863	15.832256
design_2	26	AAAAAAAAAAAATAAAIAAAAAAAAAAVAEAKAALAAEEAAAKEAAERLA:KETAAAKFERQHMDSSTSAASSSNYCNQMMKSRNLTKDRCKPVNTFVHESLADVQAVCSQKNVACKNGQTNCYQSYSTMSITDCRETGSSKYPNCAYKTTQANKHIIVACEGNPYVPVHFDASV	10.241669195562302	0.272009773646353	87.4368	0.6151324	25.608128	17.159927
design_2	27	AAAAAAAAAAAATAAAIAAAAAEAAEAVAAAKAALAAAEAAAAAAAAALA:KETAAAKFERQHMDSSTSAASSSNYCNQMMKSRNLTKDRCKPVNTFVHESLADVQAVCSQKNVACKNGQTNCYQSYSTMSITDCRETGSSKYPNCAYKTTQANKHIIVACEGNPYVPVHFDASV	9.852275734945323	0.30516529681949445	80.72307	0.6148417	25.561321	16.45889
design_2	28	AAAAAAAAAAAATAAAIAAAAAEAAKATAEAKAALAAAEAAAAEAAAAAA:KETAAAKFERQHMDSSTSAASSSNYCNQMMKSRNLTKDRCKPVNTFVHESLADVQAVCSQKNVACKNGQTNCYQSYSTMSITDCRETGSSKYPNCAYKTTQANKHIIVACEGNPYVPVHFDASV	16.0521537462771	0.14153503818472865	87.98563	0.61739	25.572083	16.770731
design_2	29	AAAAAAAAAAAATAAAIAAAAAEAAAAAAAAAAALAAAAAAAAAAAAAAA:KETAAAKFERQHMDSSTSAASSSNYCNQMMKSRNLTKDRCKPVNTFVHESLADVQAVCSQKNVACKNGQTNCYQSYSTMSITDCRETGSSKYPNCAYKTTQANKHIIVACEGNPYVPVHFDASV	8.76645833183149	0.33039508826745173	82.82115	0.60094076	25.237398	15.05226
design_2	30	ALAAAAAAAAAATAAARAAAAAAAAAAAAAAAAALAAAEAAAALAAALLA:KETAAAKFERQHMDSSTSAASSSNYCNQMMKSRNLTKDRCKPVNTFVHESLADVQAVCSQKNVACKNGQTNCYQSYSTMSITDCRETGSSKYPNCAYKTTQANKHIIVACEGNPYVPVHFDASV	21.614302024560647	0.09886656479451339	81.39063	0.60505533	25.532955	16.700497
design_2	31	AAAAAAAAAAAAAAAARAAAAAEAAAATAAAKAALAAEEAAKAAAAAALA:KETAAAKFERQHMDSSTSAASSSNYCNQMMKSRNLTKDRCKPVNTFVHESLADVQAVCSQKNVACKNGQTNCYQSYSTMSITDCRETGSSKYPNCAYKTTQANKHIIVACEGNPYVPVHFDASV	20.61201278479196	0.09051528732121088	84.59306	0.6159213	24.98183	15.3706665
design_20	0	AAAAAAAAAAAAERLAALAEAEEKAEEEKRKAEEEKKKEEEKKKLEEELK:KETAAAKFERQHMDSSTSAASSSNYCNQMMKSRNLTKDRCKPVNTFVHESLADVQAVCSQKNVACKNGQTNCYQSYSTMSITDCRETGSSKYPNCAYKTTQANKHIIVACEGNPYVPVHFDASV	9.68903033515357	0.31627384391151947	84.77147	0.6347915	25.478569	16.161076
design_20	1	AAAAAAAAAAAAAALAARAEAEAAAEEAAAAAAAAAAAAAAAAEAAAAAA:KETAAAKFERQHMDSSTSAASSSNYCNQMMKSRNLTKDRCKPVNTFVHESLADVQAVCSQKNVACKNGQTNCYQSYSTMSITDCRETGSSKYPNCAYKTTQANKHIIVACEGNPYVPVHFDASV	14.865537593034329	0.1771221567517374	84.09691	0.61212456	25.474834	15.823762
design_20	2	AAAAAAAAAAAAAALAARAAAEEAAKEAAEAAAAAAAAAAAAALAEALAA:KETAAAKFERQHMDSSTSAASSSNYCNQMMKSRNLTKDRCKPVNTFVHESLADVQAVCSQKNVACKNGQTNCYQSYSTMSITDCRETGSSKYPNCAYKTTQANKHIIVACEGNPYVPVHFDASV	18.463177368284313	0.12480719774769901	82.18406	0.6153101	25.53685	16.746952
design_20	3	AAAAAAAAAAAAAALAAAAAAAEAAEAAAAKAAEAAAAAEKKLKEEAEKA:KETAAAKFERQHMDSSTSAASSSNYCNQMMKSRNLTKDRCKPVNTFVHESLADVQAVCSQKNVACKNGQTNCYQSYSTMSITDCRETGSSKYPNCAYKTTQANKHIIVACEGNPYVPVHFDASV	13.817687607229509	0.19626106853668257	82.404686	0.62109226	25.110197	15.392496
design_20	4	AAAAAAAAAAAAAARAAAAAAAEAAAAAAAAAAEAAAAAAAAAAAEAAAA:KETAAAKFERQHMDSSTSAASSSNYCNQMMKSRNLTKDRCKPVNTFVHESLADVQAVCSQKNVACKNGQTNCYQSYSTMSITDCRETGSSKYPNCAYKTTQANKHIIVACEGNPYVPVHFDASV	18.436237927964736	0.1531847754696702	85.17453	0.6111245	25.25872	16.567968
design_20	5	AAAAAAAAAAAAAALAARAAAEEAAKAAAEAAKAAAAAALAAAKAAAELA:KETAAAKFERQHMDSSTSAASSSNYCNQMMKSRNLTKDRCKPVNTFVHESLADVQAVCSQKNVACKNGQTNCYQSYSTMSITDCRETGSSKYPNCAYKTTQANKHIIVACEGNPYVPVHFDASV	17.01311239047889	0.15598575955341087	81.69662	0.6194568	25.249578	15.381218
design_20	6	AAAAAAAAAAAQAALAARAEAEEAAEKAAEAAAEAAAAAAAKAAEEEKKR:KETAAAKFERQHMDSSTSAASSSNYCNQMMKSRNLTKDRCKPVNTFVHESLADVQAVCSQKNVACKNGQTNCYQSYSTMSITDCRETGSSKYPNCAYKTTQANKHIIVACEGNPYVPVHFDASV	10.039022166317949	0.3051193856538005	81.96699	0.6298376	24.655598	14.076791
design_20	7	AAAAAAAAAAAAAALAARAAAEEAAAKAAAAAAEAAKKAAEAAEAAAKAA:KETAAAKFERQHMDSSTSAASSSNYCNQMMKSRNLTKDRCKPVNTFVHESLADVQAVCSQKNVACKNGQTNCYQSYSTMSITDCRETGSSKYPNCAYKTTQANKHIIVACEGNPYVPVHFDASV	13.27255049146538	0.19015892102249907	83.2192	0.62137663	25.377224	14.556479
design_20	8	AAAAAAAAAAAAAALAARAAAEEAAAEAAAKAAAEAAAAKAAAEAEAAAA:KETAAAKFERQHMDSSTSAASSSNYCNQMMKSRNLTKDRCKPVNTFVHESLADVQAVCSQKNVACKNGQTNCYQSYSTMSITDCRETGSSKYPNCAYKTTQANKHIIVACEGNPYVPVHFDASV	13.946348064103217	0.1910824208724215	83.381424	0.6206447	25.140057	15.669524
design_20	9	AAAAAAAAAAAAAALAARAAAEEAAKAAAEKKAAEEKKAAEEKAKKEAEE:KETAAAKFERQHMDSSTSAASSSNYCNQMMKSRNLTKDRCKPVNTFVHESLADVQAVCSQKNVACKNGQTNCYQSYSTMSITDCRETGSSKYPNCAYKTTQANKHIIVACEGNPYVPVHFDASV	15.168324887590375	0.19988117024199206	80.03254	0.63393354	24.523403	13.612913
design_20	10	AAAAAAAAAAAAAARAAAAAAAEAAAAAAEAAAAAAAAAAAAAAAAAALA:KETAAAKFERQHMDSSTSAASSSNYCNQMMKSRNLTKDRCKPVNTFVHESLADVQAVCSQKNVACKNGQTNCYQSYSTMSITDCRETGSSKYPNCAYKTTQANKHIIVACEGNPYVPVHFDASV	17.260096982613728	0.14139893566778147	82.36494	0.60962594	25.237013	16.784721
design_20	11	AAAAAAAAAAAAAALAARAAAEEAAKKAEEEKKKAEEEKKKEEEEKKKKE:KETAAAKFERQHMDSSTSAASSSNYCNQMMKSRNLTKDRCKPVNTFVHESLADVQAVCSQKNVACKNGQTNCYQSYSTMSITDCRETGSSKYPNCAYKTTQANKHIIVACEGNPYVPVHFDASV	13.577132169006045	0.22958960526097913	81.75551	0.6369144	24.561115	13.650785
design_20	12	AAAAAAAAAAAAAALAARAEAEEAAAAAARAAAEAAAAAAAAAEAAAALA:KETAAAKFERQHMDSSTSAASSSNYCNQMMKSRNLTKDRCKPVNTFVHESLADVQAVCSQKNVACKNGQTNCYQSYSTMSITDCRETGSSKYPNCAYKTTQANKHIIVACEGNPYVPVHFDASV	17.342067588813993	0.13847552144720915	82.71785	0.6166358	25.306341	15.794603
design_20	13	AAAAAAAAAAAAAALAARAAAAEAAEKAAEEAKEKEKKEKEKKEEEEKKK:KETAAAKFERQHMDSSTSAASSSNYCNQMMKSRNLTKDRCKPVNTFVHESLADVQAVCSQKNVACKNGQTNCYQSYSTMSITDCRETGSSKYPNCAYKTTQANKHIIVACEGNPYVPVHFDASV	11.527515456965642	0.264543511017886	81.162605	0.6364196	24.343151	13.2258
design_20	14	AAAAAAAAAAAAAALAAAAAAAAAAAAAAEAAAAAKAKEAEEAERKAAEE:KETAAAKFERQHMDSSTSAASSSNYCNQMMKSRNLTKDRCKPVNTFVHESLADVQAVCSQKNVACKNGQTNCYQSYSTMSITDCRETGSSKYPNCAYKTTQANKHIIVACEGNPYVPVHFDASV	15.337174421145923	0.15919298426049008	79.42416	0.61668646	24.612179	14.541666
design_20	15	AAAAAAAAAAAAAALAARAAAEEAAAAAAAAAAAAAAAAAAEAAAAALAA:KETAAAKFERQHMDSSTSAASSSNYCNQMMKSRNLTKDRCKPVNTFVHESLADVQAVCSQKNVACKNGQTNCYQSYSTMSITDCRETGSSKYPNCAYKTTQANKHIIVACEGNPYVPVHFDASV	14.61010688600647	0.16601265633582346	84.30296	0.60848975	25.397577	16.552097
design_20	16	AAAAAAAAAAAAAALAAKAAAAEAAEKAAAAAAAAAAAALAAALLAALAA:KETAAAKFERQHMDSSTSAASSSNYCNQMMKSRNLTKDRCKPVNTFVHESLADVQAVCSQKNVACKNGQTNCYQSYSTMSITDCRETGSSKYPNCAYKTTQANKHIIVACEGNPYVPVHFDASV	16.52764314218453	0.15635875925280981	73.1945	0.61277974	25.54724	17.445156
design_20	17	AAAAAAAAAAAAAALAASAAAKEEAEKKAEEEKEKKEKEEKEEKEKKEKE:KETAAAKFERQHMDSSTSAASSSNYCNQMMKSRNLTKDRCKPVNTFVHESLADVQAVCSQKNVACKNGQTNCYQSYSTMSITDCRETGSSKYPNCAYKTTQANKHIIVACEGNPYVPVHFDASV	14.011588939394931	0.21180991635298546	78.28126	0.6367722	24.94032	14.378895
design_20	18	AAAAAAAAAAAAAARAAAAAAAAAAEAAARAAAAAAAAAAAAAAAAEAAA:KETAAAKFERQHMDSSTSAASSSNYCNQMMKSRNLTKDRCKPVNTFVHESLADVQAVCSQKNVACKNGQTNCYQSYSTMSITDCRETGSSKYPNCAYKTTQANKHIIVACEGNPYVPVHFDASV	16.739874755307987	0.13992960056389392	84.37431	0.6144359	24.906809	15.062033
design_20	19	AAAAAAAAAAAAAALAARAAAAAAAAAAAAAAAAAAAAAAAAAAAALAAA:KETAAAKFERQHMDSSTSAASSSNYCNQMMKSRNLTKDRCKPVNTFVHESLADVQAVCSQKNVACKNGQTNCYQSYSTMSITDCRETGSSKYPNCAYKTTQANKHIIVACEGNPYVPVHFDASV	15.82219210475662	0.16429857091745492	76.747765	0.59649473	25.324123	16.116358
design_20	20	AAAAAAAAAAAAAALAARAAAAEAAEAAAAAAAAAAAAALAEALAAALAA:KETAAAKFERQHMDSSTSAASSSNYCNQMMKSRNLTKDRCKPVNTFVHESLADVQAVCSQKNVACKNGQTNCYQSYSTMSITDCRETGSSKYPNCAYKTTQANKHIIVACEGNPYVPVHFDASV	16.546762543748486	0.15360815302924904	82.95359	0.610613	25.348848	16.732609
design_20	21	AAAAAAAAAAAAAALAAKAEAEEKKKKEEEKKKEEEKKKKEEEEKKKKLE:KETAAAKFERQHMDSSTSAASSSNYCNQMMKSRNLTKDRCKPVNTFVHESLADVQAVCSQKNVACKNGQTNCYQSYSTMSITDCRETGSSKYPNCAYKTTQANKHIIVACEGNPYVPVHFDASV	14.49187086163346	0.20282073805034356	82.76078	0.6371062	25.464705	15.662681
design_20	22	AAAAAAAAAAAAAARAAAAAAAEAAEKAAAAAAEAAAAAAAAAAEALAKA:KETAAAKFERQHMDSSTSAASSSNYCNQMMKSRNLTKDRCKPVNTFVHESLADVQAVCSQKNVACKNGQTNCYQSYSTMSITDCRETGSSKYPNCAYKTTQANKHIIVACEGNPYVPVHFDASV	16.234139265074663	0.14914551001868487	85.23077	0.6175129	25.285349	16.42643
design_20	23	SAAAAAAAAAAAAALAARAAAAAAAKAAAEAAAKAAAEAAAKAEEEARAA:KETAAAKFERQHMDSSTSAASSSNYCNQMMKSRNLTKDRCKPVNTFVHESLADVQAVCSQKNVACKNGQTNCYQSYSTMSITDCRETGSSKYPNCAYKTTQANKHIIVACEGNPYVPVHFDASV	18.044989093054383	0.12424853306923106	84.533966	0.6242183	24.986624	15.2418375
design_20	24	AAAAAAAAAAAAAALAARAAAEEAAAAAAAAAAAAAAAAEAAAAAAAALA:KETAAAKFERQHMDSSTSAASSSNYCNQMMKSRNLTKDRCKPVNTFVHESLADVQAVCSQKNVACKNGQTNCYQSYSTMSITDCRETGSSKYPNCAYKTTQANKHIIVACEGNPYVPVHFDASV	17.03992374175091	0.16369851715870914	82.80386	0.61090004	24.79025	14.468214
design_20	25	AAAAAAAAAAAAAALAAAAAAAEAAAAAAEAAAAAAAAAAAAAAAAAALA:KETAAAKFERQHMDSSTSAASSSNYCNQMMKSRNLTKDRCKPVNTFVHESLADVQAVCSQKNVACKNGQTNCYQSYSTMSITDCRETGSSKYPNCAYKTTQANKHIIVACEGNPYVPVHFDASV	18.255455663101877	0.1289713600509895	81.34504	0.6047938	25.467772	17.423115
design_20	26	AAAAAAAAAAAAAARAAAAAAAAAAEAAAAAAAAAAAAAEAAAAAAAAAA:KETAAAKFERQHMDSSTSAASSSNYCNQMMKSRNLTKDRCKPVNTFVHESLADVQAVCSQKNVACKNGQTNCYQSYSTMSITDCRETGSSKYPNCAYKTTQANKHIIVACEGNPYVPVHFDASV	17.610188467048477	0.16120748530738277	84.766075	0.60870266	25.072697	16.26019
design_20	27	AAAAAAAAAAAAAALAAKAAAEEAAAKAAEAAAKAAAAAAAAKAAAEKLK:KETAAAKFERQHMDSSTSAASSSNYCNQMMKSRNLTKDRCKPVNTFVHESLADVQAVCSQKNVACKNGQTNCYQSYSTMSITDCRETGSSKYPNCAYKTTQANKHIIVACEGNPYVPVHFDASV	16.411246779134167	0.1691578303445809	80.73686	0.62267935	24.761297	14.91553
design_20	28	AAAAAAAAAAAAAALAAKAEAEEAAKEKAEKEKEKKEKEEKEKKEEEEKK:KETAAAKFERQHMDSSTSAASSSNYCNQMMKSRNLTKDRCKPVNTFVHESLADVQAVCSQKNVACKNGQTNCYQSYSTMSITDCRETGSSKYPNCAYKTTQANKHIIVACEGNPYVPVHFDASV	13.448129571611236	0.22949868929840997	80.28387	0.63672954	24.944916	14.214182
design_20	29	AAAAAAAAAAAAAALAAKAAAEAAAKAAAEAAAAAAAAAAAAAAEAAAAA:KETAAAKFERQHMDSSTSAASSSNYCNQMMKSRNLTKDRCKPVNTFVHESLADVQAVCSQKNVACKNGQTNCYQSYSTMSITDCRETGSSKYPNCAYKTTQANKHIIVACEGNPYVPVHFDASV	16.67617251547531	0.15068606498836476	82.65193	0.61393845	24.826302	15.189307
design_20	30	AAAAAAAAAAAAAARAAAAEAAEKAKEEAEKKKEKEKKEEEEKKKEEEEK:KETAAAKFERQHMDSSTSAASSSNYCNQMMKSRNLTKDRCKPVNTFVHESLADVQAVCSQKNVACKNGQTNCYQSYSTMSITDCRETGSSKYPNCAYKTTQANKHIIVACEGNPYVPVHFDASV	13.046942474821194	0.24064480891389203	83.41551	0.6391988	24.775726	14.3160515
design_20	31	ALAAAAAAAAAAAALAAKAAAEEAAEKAAKEKEEAEKKKKEEEEKEKKEK:KETAAAKFERQHMDSSTSAASSSNYCNQMMKSRNLTKDRCKPVNTFVHESLADVQAVCSQKNVACKNGQTNCYQSYSTMSITDCRETGSSKYPNCAYKTTQANKHIIVACEGNPYVPVHFDASV	14.455381927333224	0.21095078139119913	79.203354	0.63676935	24.801413	14.273928
design_21	0	SGEAIYAAHEAELAALGAARAAARAAAAAAAAAAAAAAAAAAAAAAAAAA:KETAAAKFERQHMDSSTSAASSSNYCNQMMKSRNLTKDRCKPVNTFVHESLADVQAVCSQKNVACKNGQTNCYQSYSTMSITDCRETGSSKYPNCAYKTTQANKHIIVACEGNPYVPVHFDASV	18.60235982322924	0.10343484145776645	86.24795	0.6031406	25.352793	16.419939
design_21	1	SGEEIVEAAEKEAEELREKLEEEREKKKKEEEEREKEEEEEEEEEEEEEE:KETAAAKFERQHMDSSTSAASSSNYCNQMMKSRNLTKDRCKPVNTFVHESLADVQAVCSQKNVACKNGQTNCYQSYSTMSITDCRETGSSKYPNCAYKTTQANKHIIVACEGNPYVPVHFDASV	14.01149460264861	0.20426368422268706	86.74114	0.6365452	26.80859	18.95047
design_21	2	SGEAIYAAHEAELEALRAALRAARAAAAEAAARLAEEAKKAEEEKEKLAA:KETAAAKFERQHMDSSTSAASSSNYCNQMMKSRNLTKDRCKPVNTFVHESLADVQAVCSQKNVACKNGQTNCYQSYSTMSITDCRETGSSKYPNCAYKTTQANKHIIVACEGNPYVPVHFDASV	18.338196838482787	0.11798852991510861	88.73588	0.62904537	26.205868	16.741728
design_21	3	SGEEIVAAHEKELEELRAARRAAAAAAAAAAAAAAAAAAAAAAAAAAAAA:KETAAAKFERQHMDSSTSAASSSNYCNQMMKSRNLTKDRCKPVNTFVHESLADVQAVCSQKNVACKNGQTNCYQSYSTMSITDCRETGSSKYPNCAYKTTQANKHIIVACEGNPYVPVHFDASV	19.75775367412682	0.1124972884177962	85.39432	0.6125285	25.211271	14.471289
design_21	4	SGEAIYQAHEAELEALRAALEAARAAAAAAAAAAAAAAAAAAAAAAAAAA:KETAAAKFERQHMDSSTSAASSSNYCNQMMKSRNLTKDRCKPVNTFVHESLADVQAVCSQKNVACKNGQTNCYQSYSTMSITDCRETGSSKYPNCAYKTTQANKHIIVACEGNPYVPVHFDASV	21.901135022271742	0.10127611512291752	86.60356	0.6097865	25.718863	15.583583
design_21	5	SGEEIYAAHEKELEELREKLEAERAAAAAAAAAAAAAAAAAAAAAAAAAA:KETAAAKFERQHMDSSTSAASSSNYCNQMMKSRNLTKDRCKPVNTFVHESLADVQAVCSQKNVACKNGQTNCYQSYSTMSITDCRETGSSKYPNCAYKTTQANKHIIVACEGNPYVPVHFDASV	23.10294494839736	0.09394041394592964	82.66582	0.6158238	25.68047	16.378834
design_21	6	SGEEIYAAHEEELAALGEALKAARAAAAAAAAAAAAAAAAAAAAALAAAA:KETAAAKFERQHMDSSTSAASSSNYCNQMMKSRNLTKDRCKPVNTFVHESLADVQAVCSQKNVACKNGQTNCYQSYSTMSITDCRETGSSKYPNCAYKTTQANKHIIVACEGNPYVPVHFDASV	21.230582804232846	0.10578868246704322	78.46224	0.6123333	25.624918	16.000732
design_21	7	SGEEIVAAAEAEAAELRAALRAARAAAAAAAAAAAAAAAAAAAAAAAAAA:KETAAAKFERQHMDSSTSAASSSNYCNQMMKSRNLTKDRCKPVNTFVHESLADVQAVCSQKNVACKNGQTNCYQSYSTMSITDCRETGSSKYPNCAYKTTQANKHIIVACEGNPYVPVHFDASV	19.12456256354312	0.11370576465126395	85.989975	0.60834587	25.121906	14.396684
design_21	8	SGEAIVAAHEAELEALRAAREAAAAAAAAAAAAAAAAAAAAAEALKKALE:KETAAAKFERQHMDSSTSAASSSNYCNQMMKSRNLTKDRCKPVNTFVHESLADVQAVCSQKNVACKNGQTNCYQSYSTMSITDCRETGSSKYPNCAYKTTQANKHIIVACEGNPYVPVHFDASV	19.525048719388607	0.11315095852762581	88.19328	0.6204628	25.70328	15.912387
design_21	9	SGEAIVAAAEAEAEALRAALEAARAAAAAAAAAAAALAAALAALAAALAA:KETAAAKFERQHMDSSTSAASSSNYCNQMMKSRNLTKDRCKPVNTFVHESLADVQAVCSQKNVACKNGQTNCYQSYSTMSITDCRETGSSKYPNCAYKTTQANKHIIVACEGNPYVPVHFDASV	19.999374678868268	0.11201556901714824	86.1317	0.6202688	25.57213	15.503727
design_21	10	SGEAIVAAAEAEAAALAAARRAAAAAAKAAAAAAAEAAAKAAAAALEELA:KETAAAKFERQHMDSSTSAASSSNYCNQMMKSRNLTKDRCKPVNTFVHESLADVQAVCSQKNVACKNGQTNCYQSYSTMSITDCRETGSSKYPNCAYKTTQANKHIIVACEGNPYVPVHFDASV	20.250083511449034	0.10598276404323978	85.429825	0.6264751	25.503723	15.734291
design_21	11	SGEAIYEAHEKELEELRKAREAAAAAAAAAAAAAAAAAAAAAAAAAAAAA:KETAAAKFERQHMDSSTSAASSSNYCNQMMKSRNLTKDRCKPVNTFVHESLADVQAVCSQKNVACKNGQTNCYQSYSTMSITDCRETGSSKYPNCAYKTTQANKHIIVACEGNPYVPVHFDASV	21.40164328744557	0.1046716676736633	82.715935	0.6113382	25.462332	16.806145
design_21	12	SGEEIVEAAEKEAEKLREELEKKREEEKKKEKEEKKKEEEEKKKKEEEKK:KETAAAKFERQHMDSSTSAASSSNYCNQMMKSRNLTKDRCKPVNTFVHESLADVQAVCSQKNVACKNGQTNCYQSYSTMSITDCRETGSSKYPNCAYKTTQANKHIIVACEGNPYVPVHFDASV	13.724282759303032	0.18901330623261342	90.39111	0.638779	26.538246	18.450983
design_21	13	SGEAIYAAHEAELEALRAAREAAAKAAAAAAAAAAAAAAAKEAEAAAAAA:KETAAAKFERQHMDSSTSAASSSNYCNQMMKSRNLTKDRCKPVNTFVHESLADVQAVCSQKNVACKNGQTNCYQSYSTMSITDCRETGSSKYPNCAYKTTQANKHIIVACEGNPYVPVHFDASV	18.931813001891143	0.10292542343579218	87.17351	0.62345636	25.765207	15.204068
design_21	14	SGEAIVAAAEAEAAALGAALRAARAAAAAAAAAAAAAAAAAAAAAAAAAA:KETAAAKFERQHMDSSTSAASSSNYCNQMMKSRNLTKDRCKPVNTFVHESLADVQAVCSQKNVACKNGQTNCYQSYSTMSITDCRETGSSKYPNCAYKTTQANKHIIVACEGNPYVPVHFDASV	20.093648792238657	0.09242832359754534	86.1205	0.60556173	25.514696	16.099812
design_21	15	SGEAIYAAHEAELEALRAALEAARAAAKALAAAAAAAAAAAAAAAAAAAA:KETAAAKFERQHMDSSTSAASSSNYCNQMMKSRNLTKDRCKPVNTFVHESLADVQAVCSQKNVACKNGQTNCYQSYSTMSITDCRETGSSKYPNCAYKTTQANKHIIVACEGNPYVPVHFDASV	21.312773711504718	0.10246630108772022	84.981186	0.6144885	25.726395	16.220482
design_21	16	SGEEIYEAHEKELEELRKKREEERKAAKKAAEEAAKLAEEAEKKKKEEEE:KETAAAKFERQHMDSSTSAASSSNYCNQMMKSRNLTKDRCKPVNTFVHESLADVQAVCSQKNVACKNGQTNCYQSYSTMSITDCRETGSSKYPNCAYKTTQANKHIIVACEGNPYVPVHFDASV	17.494961949820127	0.12858905533324727	87.01571	0.6366877	26.442171	16.361256
design_21	17	SGEAIYAAAEAEAAALGAARRAAAAAAAAAAAAAAAAAAAAAAAAAAAAA:KETAAAKFERQHMDSSTSAASSSNYCNQMMKSRNLTKDRCKPVNTFVHESLADVQAVCSQKNVACKNGQTNCYQSYSTMSITDCRETGSSKYPNCAYKTTQANKHIIVACEGNPYVPVHFDASV	18.618969479599297	0.11888340015479294	82.98057	0.6067485	25.04065	15.446346
design_21	18	SGEEIYEAAEAEAEALRAALKAARAAAAAAAAAAAAAAAAAAAAAAAAAA:KETAAAKFERQHMDSSTSAASSSNYCNQMMKSRNLTKDRCKPVNTFVHESLADVQAVCSQKNVACKNGQTNCYQSYSTMSITDCRETGSSKYPNCAYKTTQANKHIIVACEGNPYVPVHFDASV	21.054431216351443	0.10558237151480934	80.21672	0.60964215	25.077213	14.747252
design_21	19	SGEAIVAAHEAELAALAEARKAAAAAAAAAAAAAAAAAAAAAAAAAAAAA:KETAAAKFERQHMDSSTSAASSSNYCNQMMKSRNLTKDRCKPVNTFVHESLADVQAVCSQKNVACKNGQTNCYQSYSTMSITDCRETGSSKYPNCAYKTTQANKHIIVACEGNPYVPVHFDASV	20.121694634150156	0.12891351924196096	85.13767	0.6050434	25.662867	16.25917
design_21	20	SGEAIVAAAEAEAEKLRKKLKEERKKKKEEKKKKEELEKKKEEEEKKKLE:KETAAAKFERQHMDSSTSAASSSNYCNQMMKSRNLTKDRCKPVNTFVHESLADVQAVCSQKNVACKNGQTNCYQSYSTMSITDCRETGSSKYPNCAYKTTQANKHIIVACEGNPYVPVHFDASV	15.736607301718236	0.15488393038707643	90.41016	0.6347355	26.81685	19.008514
design_21	21	SGEAIYAAHEAELAALREALAAARAAAKAAAAAAAAAAAAAAAAAAAAAA:KETAAAKFERQHMDSSTSAASSSNYCNQMMKSRNLTKDRCKPVNTFVHESLADVQAVCSQKNVACKNGQTNCYQSYSTMSITDCRETGSSKYPNCAYKTTQANKHIIVACEGNPYVPVHFDASV	19.435256358919002	0.09831478380873307	86.15349	0.61210346	25.220697	14.653572
design_21	22	SGEAIYAAAEKEAEKLREEREKAREAAKAAAAAAAALAALAAALAALAAA:KETAAAKFERQHMDSSTSAASSSNYCNQMMKSRNLTKDRCKPVNTFVHESLADVQAVCSQKNVACKNGQTNCYQSYSTMSITDCRETGSSKYPNCAYKTTQANKHIIVACEGNPYVPVHFDASV	20.19346587761995	0.10930171082774429	79.76528	0.626552	25.992695	13.187099
design_21	23	SGEAIVAAHEKELEALREKLEAERKKKEEEAKKEAEEKEKKEEEEKKEKE:KETAAAKFERQHMDSSTSAASSSNYCNQMMKSRNLTKDRCKPVNTFVHESLADVQAVCSQKNVACKNGQTNCYQSYSTMSITDCRETGSSKYPNCAYKTTQANKHIIVACEGNPYVPVHFDASV	14.84864384240816	0.17165652492275987	88.74484	0.6398414	26.466927	15.648515
design_21	24	SGEAAVEAAEAAAEALRAAREAAAAAAAAAAAAAAAAAAAAAAAAAAAAA:KETAAAKFERQHMDSSTSAASSSNYCNQMMKSRNLTKDRCKPVNTFVHESLADVQAVCSQKNVACKNGQTNCYQSYSTMSITDCRETGSSKYPNCAYKTTQANKHIIVACEGNPYVPVHFDASV	20.70821836946657	0.10877293427344793	83.2895	0.6088401	24.940195	14.851853
design_21	25	SGEAIYAASEAEAEKLREALEKARAAAAAAAAAAAAAAAAAAAAAAAAAA:KETAAAKFERQHMDSSTSAASSSNYCNQMMKSRNLTKDRCKPVNTFVHESLADVQAVCSQKNVACKNGQTNCYQSYSTMSITDCRETGSSKYPNCAYKTTQANKHIIVACEGNPYVPVHFDASV	21.72999359886867	0.10116323808605494	73.4558	0.6117756	25.387798	15.885923
design_21	26	SGEAIYAASEAEAAKLREALEAARKAAALAAALAALAAALAALAAAAAAA:KETAAAKFERQHMDSSTSAASSSNYCNQMMKSRNLTKDRCKPVNTFVHESLADVQAVCSQKNVACKNGQTNCYQSYSTMSITDCRETGSSKYPNCAYKTTQANKHIIVACEGNPYVPVHFDASV	20.43842571372549	0.11048130220744304	72.4833	0.6244958	25.799147	13.64423
design_21	27	SGEAIYQAAEEEAAALREALKAARALAALLAALAAAALAALAALLALLAA:KETAAAKFERQHMDSSTSAASSSNYCNQMMKSRNLTKDRCKPVNTFVHESLADVQAVCSQKNVACKNGQTNCYQSYSTMSITDCRETGSSKYPNCAYKTTQANKHIIVACEGNPYVPVHFDASV	19.19060399024446	0.12236303461403737	78.22251	0.63282627	26.108904	16.472992
design_21	28	SGEAIVEAAEAEAEKLREELEKKREKEKKEKEEEAKKKEEEKLKKEEEEK:KETAAAKFERQHMDSSTSAASSSNYCNQMMKSRNLTKDRCKPVNTFVHESLADVQAVCSQKNVACKNGQTNCYQSYSTMSITDCRETGSSKYPNCAYKTTQANKHIIVACEGNPYVPVHFDASV	14.178177003693984	0.1781481560149433	88.91851	0.6381589	26.598557	18.567562
design_21	29	SGEAIVAAAEAEAEALREALEAARAAAAAAAAAAAAAAAAAAAAAAAAAA:KETAAAKFERQHMDSSTSAASSSNYCNQMMKSRNLTKDRCKPVNTFVHESLADVQAVCSQKNVACKNGQTNCYQSYSTMSITDCRETGSSKYPNCAYKTTQANKHIIVACEGNPYVPVHFDASV	21.02016888316407	0.09391987745057018	86.09327	0.60952115	25.54298	15.201536
design_21	30	SGEAIYAAHEAELEALRAALRAARAAAAAAAAAAAAAAAAAAAAAAAAAA:KETAAAKFERQHMDSSTSAASSSNYCNQMMKSRNLTKDRCKPVNTFVHESLADVQAVCSQKNVACKNGQTNCYQSYSTMSITDCRETGSSKYPNCAYKTTQANKHIIVACEGNPYVPVHFDASV	20.51092955283795	0.10904583830744313	87.0399	0.6082421	25.480278	14.463114
design_21	31	SGEAIVAAHEAELAALGEALRAARAAAAAAAAAAAAAAAAAAAEAAAAAA:KETAAAKFERQHMDSSTSAASSSNYCNQMMKSRNLTKDRCKPVNTFVHESLADVQAVCSQKNVACKNGQTNCYQSYSTMSITDCRETGSSKYPNCAYKTTQANKHIIVACEGNPYVPVHFDASV	20.888952187075557	0.10501462246643914	89.84808	0.61404204	25.8198	16.393106
design_22	0	SEAEKKNEERAKAAEAEEAAEVAALLAAAAAAAAAAAAAAAAAAAAAAAA:KETAAAKFERQHMDSSTSAASSSNYCNQMMKSRNLTKDRCKPVNTFVHESLADVQAVCSQKNVACKNGQTNCYQSYSTMSITDCRETGSSKYPNCAYKTTQANKHIIVACEGNPYVPVHFDASV	15.01871252427927	0.19037682008869639	78.57911	0.61496955	25.25216	16.551952
design_22	1	AAAAAENAARAAAQEAADAAAVAAAAAAAAAAAAAAAAAAAAAAALAAAA:KETAAAKFERQHMDSSTSAASSSNYCNQMMKSRNLTKDRCKPVNTFVHESLADVQAVCSQKNVACKNGQTNCYQSYSTMSITDCRETGSSKYPNCAYKTTQANKHIIVACEGNPYVPVHFDASV	15.455663567349516	0.2024988517362005	83.29148	0.60841364	25.138294	15.019899
design_22	2	SEAEKENEERAKEAEAEEAAEVAALAAAAAAAAAAAAAAAAAAAAAAAAA:KETAAAKFERQHMDSSTSAASSSNYCNQMMKSRNLTKDRCKPVNTFVHESLADVQAVCSQKNVACKNGQTNCYQSYSTMSITDCRETGSSKYPNCAYKTTQANKHIIVACEGNPYVPVHFDASV	14.562658779943629	0.200559005590017	77.76682	0.61771786	24.609598	15.230213
design_22	3	SAAEAAAAAAAAAAAAEEAAEVAALAAAAAAAAAAAAAAAAAAAAAAAAA:KETAAAKFERQHMDSSTSAASSSNYCNQMMKSRNLTKDRCKPVNTFVHESLADVQAVCSQKNVACKNGQTNCYQSYSTMSITDCRETGSSKYPNCAYKTTQANKHIIVACEGNPYVPVHFDASV	15.499268095534331	0.18892303284817322	82.94107	0.603063	25.380291	15.512879
design_22	4	SLAELLNALRAAEAAAEEAAEVAALAAAAAAAAAAAAAAAAAALAAALAA:KETAAAKFERQHMDSSTSAASSSNYCNQMMKSRNLTKDRCKPVNTFVHESLADVQAVCSQKNVACKNGQTNCYQSYSTMSITDCRETGSSKYPNCAYKTTQANKHIIVACEGNPYVPVHFDASV	16.131866789412257	0.1773029794959244	82.95362	0.61247885	25.759752	15.870931
design_22	5	AAAAAAAAAAAAAAAAAEAAEVAALAAAAAAAAAAAAAAAAAAAAAAAAA:KETAAAKFERQHMDSSTSAASSSNYCNQMMKSRNLTKDRCKPVNTFVHESLADVQAVCSQKNVACKNGQTNCYQSYSTMSITDCRETGSSKYPNCAYKTTQANKHIIVACEGNPYVPVHFDASV	15.544700023687325	0.2206616109696139	80.53802	0.5995929	25.470003	16.05271
design_22	6	AAAAAANAAAAAADAAAAAAEVAALAAAAAAAAAAAAAAAAAAAAAAAAA:KETAAAKFERQHMDSSTSAASSSNYCNQMMKSRNLTKDRCKPVNTFVHESLADVQAVCSQKNVACKNGQTNCYQSYSTMSITDCRETGSSKYPNCAYKTTQANKHIIVACEGNPYVPVHFDASV	16.07851671163657	0.18943497353937702	83.6014	0.604995	25.187428	15.937367
design_22	7	AAAAAANAARAAEAEAAAAAEVAALAAAAAAAAAAAAAAAAAEAALAAAA:KETAAAKFERQHMDSSTSAASSSNYCNQMMKSRNLTKDRCKPVNTFVHESLADVQAVCSQKNVACKNGQTNCYQSYSTMSITDCRETGSSKYPNCAYKTTQANKHIIVACEGNPYVPVHFDASV	16.55771893692573	0.19450641500709936	86.21931	0.6149308	25.571918	16.363089
design_22	8	AAAAAANAARAAAAAAEEAAAVAAALAAAAAAAAAAAAAAAAAAAAAAAA:KETAAAKFERQHMDSSTSAASSSNYCNQMMKSRNLTKDRCKPVNTFVHESLADVQAVCSQKNVACKNGQTNCYQSYSTMSITDCRETGSSKYPNCAYKTTQANKHIIVACEGNPYVPVHFDASV	15.91203346359998	0.1994107601432264	82.14213	0.6080811	25.319326	16.91856
design_22	9	AAAAAANAAAAAAQEAADAAAVAAALAAAAAAAAAAAAAAAAAAAAAAAA:KETAAAKFERQHMDSSTSAASSSNYCNQMMKSRNLTKDRCKPVNTFVHESLADVQAVCSQKNVACKNGQTNCYQSYSTMSITDCRETGSSKYPNCAYKTTQANKHIIVACEGNPYVPVHFDASV	15.35415335029831	0.25455625480234545	82.87971	0.60488546	25.176113	16.001415
design_22	10	SAAAAANAAAAAEQEAADAAAVAALAAAAAAAAAAAAAAAAAAEAAAAAA:KETAAAKFERQHMDSSTSAASSSNYCNQMMKSRNLTKDRCKPVNTFVHESLADVQAVCSQKNVACKNGQTNCYQSYSTMSITDCRETGSSKYPNCAYKTTQANKHIIVACEGNPYVPVHFDASV	15.614686180835633	0.23366594204479604	87.29468	0.6133076	25.35735	15.758575
design_22	11	AAAEAEAAARAAEAAAEEAAAVAALAAAAAAAAAAAAAAAALAAAAAALA:KETAAAKFERQHMDSSTSAASSSNYCNQMMKSRNLTKDRCKPVNTFVHESLADVQAVCSQKNVACKNGQTNCYQSYSTMSITDCRETGSSKYPNCAYKTTQANKHIIVACEGNPYVPVHFDASV	16.210004288141473	0.18813543091154677	82.82949	0.61331975	25.236193	15.224764
design_22	12	SAAAAAAAAAAAAAEAAAAAEVAALLAAAAAAAAAAAAAAAAAAAAAAAA:KETAAAKFERQHMDSSTSAASSSNYCNQMMKSRNLTKDRCKPVNTFVHESLADVQAVCSQKNVACKNGQTNCYQSYSTMSITDCRETGSSKYPNCAYKTTQANKHIIVACEGNPYVPVHFDASV	15.348131740491333	0.24332596323904143	83.26268	0.6009486	25.506277	16.08565
design_22	13	SSAAAENARRAAEDAAAEAAAVAALAAAAAAAAAAAAAAAAAAAAAAAAA:KETAAAKFERQHMDSSTSAASSSNYCNQMMKSRNLTKDRCKPVNTFVHESLADVQAVCSQKNVACKNGQTNCYQSYSTMSITDCRETGSSKYPNCAYKTTQANKHIIVACEGNPYVPVHFDASV	15.168488765254962	0.2066588154376546	83.84717	0.6068688	25.006523	15.455327
design_22	14	AAAAAANAAAAAEQEAADAAEVAALAAAAAAAAAAAAAAAAAAAAAALAA:KETAAAKFERQHMDSSTSAASSSNYCNQMMKSRNLTKDRCKPVNTFVHESLADVQAVCSQKNVACKNGQTNCYQSYSTMSITDCRETGSSKYPNCAYKTTQANKHIIVACEGNPYVPVHFDASV	16.341097368443414	0.19009462841526686	83.58492	0.6078508	25.298754	15.989628
design_22	15	SSAAKENEERAKAAEAEDAAAVAALLAAAAAAAAAAAAAAAAAAAAAAAA:KETAAAKFERQHMDSSTSAASSSNYCNQMMKSRNLTKDRCKPVNTFVHESLADVQAVCSQKNVACKNGQTNCYQSYSTMSITDCRETGSSKYPNCAYKTTQANKHIIVACEGNPYVPVHFDASV	14.671980222102171	0.20004287848061225	72.37941	0.6122521	25.237894	15.644601
design_22	16	AEAEKENEARAAADEAAAAAEVAALAAAAAAAAAAAAAAAAAAAAAAAAA:KETAAAKFERQHMDSSTSAASSSNYCNQMMKSRNLTKDRCKPVNTFVHESLADVQAVCSQKNVACKNGQTNCYQSYSTMSITDCRETGSSKYPNCAYKTTQANKHIIVACEGNPYVPVHFDASV	14.824927730271284	0.1874048512279775	81.961716	0.61009955	24.923182	15.924305
design_22	17	AAAEAENAARAAAQAAADAAEVAALAAAAAAAAAAAAAAAAAAAAAAAAA:KETAAAKFERQHMDSSTSAASSSNYCNQMMKSRNLTKDRCKPVNTFVHESLADVQAVCSQKNVACKNGQTNCYQSYSTMSITDCRETGSSKYPNCAYKTTQANKHIIVACEGNPYVPVHFDASV	16.03725695666736	0.17734749224850987	85.5092	0.6080539	25.192421	15.498756
design_22	18	SAAAAANAAAAAAAEAEDAAAVAALLAAAAAAAAAAAAAAALAAAAEAAA:KETAAAKFERQHMDSSTSAASSSNYCNQMMKSRNLTKDRCKPVNTFVHESLADVQAVCSQKNVACKNGQTNCYQSYSTMSITDCRETGSSKYPNCAYKTTQANKHIIVACEGNPYVPVHFDASV	16.12326238849456	0.23701709967257142	74.34073	0.6110683	25.613134	17.118647
design_22	19	AAAAAANEAAAAADEAAAAAAVAAAAAAAAAAAAAAAAAAALAAAAAAAA:KETAAAKFERQHMDSSTSAASSSNYCNQMMKSRNLTKDRCKPVNTFVHESLADVQAVCSQKNVACKNGQTNCYQSYSTMSITDCRETGSSKYPNCAYKTTQANKHIIVACEGNPYVPVHFDASV	15.750240319185165	0.19626554130383764	81.45339	0.6052371	24.864664	15.801025
design_22	20	AAAAAANAAAAAEAAAAEAAEVAALLAAAAAAAAAAAAAAAAAAAAAAAA:KETAAAKFERQHMDSSTSAASSSNYCNQMMKSRNLTKDRCKPVNTFVHESLADVQAVCSQKNVACKNGQTNCYQSYSTMSITDCRETGSSKYPNCAYKTTQANKHIIVACEGNPYVPVHFDASV	16.21078665982619	0.22178486878996448	82.93498	0.60775155	25.49566	16.149864
design_22	21	SAAEAENEKRAEAAAAEEAAAVAALLAAAAAAAAAAAAAAAAAAAAAAAA:KETAAAKFERQHMDSSTSAASSSNYCNQMMKSRNLTKDRCKPVNTFVHESLADVQAVCSQKNVACKNGQTNCYQSYSTMSITDCRETGSSKYPNCAYKTTQANKHIIVACEGNPYVPVHFDASV	14.99145035021279	0.20617516115822712	81.369484	0.6116757	25.352121	15.956059
design_22	22	AAAEAENAARAAEAEAEAAAAVAAAAAAAAAAAAAAAAAAAAAAAAAAAA:KETAAAKFERQHMDSSTSAASSSNYCNQMMKSRNLTKDRCKPVNTFVHESLADVQAVCSQKNVACKNGQTNCYQSYSTMSITDCRETGSSKYPNCAYKTTQANKHIIVACEGNPYVPVHFDASV	14.867469469848837	0.1969926900682137	83.77617	0.611149	24.750002	15.168508
design_22	23	AAAAAANAAAAAADEAAAAAEVAALAAAAAAAAAAAAAAAAAAAALAAAA:KETAAAKFERQHMDSSTSAASSSNYCNQMMKSRNLTKDRCKPVNTFVHESLADVQAVCSQKNVACKNGQTNCYQSYSTMSITDCRETGSSKYPNCAYKTTQANKHIIVACEGNPYVPVHFDASV	16.00151603688696	0.17519439941170337	83.223495	0.60748625	25.141548	14.590873
design_22	24	SLAELENELRAKEQAAADAAEVAALAAAAAAAAAAAAAAAAAAAAAAAAA:KETAAAKFERQHMDSSTSAASSSNYCNQMMKSRNLTKDRCKPVNTFVHESLADVQAVCSQKNVACKNGQTNCYQSYSTMSITDCRETGSSKYPNCAYKTTQANKHIIVACEGNPYVPVHFDASV	16.36192206649557	0.1685735562810202	85.01716	0.60982794	25.386549	15.827582
design_22	25	SSAEAANAAAAAADAAAAAAEVAALLAAAAAAAAAAAAAAAAALLEELAR:KETAAAKFERQHMDSSTSAASSSNYCNQMMKSRNLTKDRCKPVNTFVHESLADVQAVCSQKNVACKNGQTNCYQSYSTMSITDCRETGSSKYPNCAYKTTQANKHIIVACEGNPYVPVHFDASV	19.868968841444755	0.14198943856270646	88.9815	0.61613107	26.477736	16.374788
design_22	26	SAAAAENAARAAAQEAADAAAVAALAAAAAAAAAAAAAAAAAAEAAAAAA:KETAAAKFERQHMDSSTSAASSSNYCNQMMKSRNLTKDRCKPVNTFVHESLADVQAVCSQKNVACKNGQTNCYQSYSTMSITDCRETGSSKYPNCAYKTTQANKHIIVACEGNPYVPVHFDASV	16.299776649331886	0.17755594527277163	87.48627	0.61604947	25.458845	16.053947
design_22	27	AAAAAENAARAAAAEAAEAAEVAALAAAAAAAAAAAAAAAAAAAAAALAA:KETAAAKFERQHMDSSTSAASSSNYCNQMMKSRNLTKDRCKPVNTFVHESLADVQAVCSQKNVACKNGQTNCYQSYSTMSITDCRETGSSKYPNCAYKTTQANKHIIVACEGNPYVPVHFDASV	15.844752537931162	0.18060919773587472	84.35095	0.6132665	25.322592	15.691426
design_22	28	AAAAAENAARAAAQAAADAAEVAALAAAAAAAAAAAAAAAAAAAAAAAAA:KETAAAKFERQHMDSSTSAASSSNYCNQMMKSRNLTKDRCKPVNTFVHESLADVQAVCSQKNVACKNGQTNCYQSYSTMSITDCRETGSSKYPNCAYKTTQANKHIIVACEGNPYVPVHFDASV	16.386522876041546	0.1850138797049452	84.37416	0.6092041	25.218948	15.968161
design_22	29	AAAAAAAAARAAADAAAAAAAVAAAAAAAAAAAAAAAAAAAAAAAAAAAA:KETAAAKFERQHMDSSTSAASSSNYCNQMMKSRNLTKDRCKPVNTFVHESLADVQAVCSQKNVACKNGQTNCYQSYSTMSITDCRETGSSKYPNCAYKTTQANKHIIVACEGNPYVPVHFDASV	15.363106225270604	0.26111231081829467	82.57984	0.6004233	25.221523	16.12131
design_22	30	AAAAAANAARAAEDAAAAAAEVAALAAAAAAAAAAAAAAAAAAAALAALA:KETAAAKFERQHMDSSTSAASSSNYCNQMMKSRNLTKDRCKPVNTFVHESLADVQAVCSQKNVACKNGQTNCYQSYSTMSITDCRETGSSKYPNCAYKTTQANKHIIVACEGNPYVPVHFDASV	15.610036662735517	0.21267862861816694	82.16554	0.61011946	25.17925	15.396967
design_22	31	AAAAAANAAAAAEQAAADAAAVAALQAAAAAAAAAAAAAAAAAAALAAAA:KETAAAKFERQHMDSSTSAASSSNYCNQMMKSRNLTKDRCKPVNTFVHESLADVQAVCSQKNVACKNGQTNCYQSYSTMSITDCRETGSSKYPNCAYKTTQANKHIIVACEGNPYVPVHFDASV	15.87037254875428	0.23293644483250905	84.085396	0.60955477	25.259094	16.034306
design_23	0	SAEAAAAALAAAAAAAAAAAAAAAQAAAAAALAAAAAAAAAAAAAAAAAA:KETAAAKFERQHMDSSTSAASSSNYCNQMMKSRNLTKDRCKPVNTFVHESLADVQAVCSQKNVACKNGQTNCYQSYSTMSITDCRETGSSKYPNCAYKTTQANKHIIVACEGNPYVPVHFDASV	7.1056775734060995	0.4153638410290258	80.78287	0.6014303	25.194319	15.15325
design_23	1	AAAAAAAAAAAAAAAAAAAAAAAARAAEAAAAEAAAAAAKAAAAAAAAAA:KETAAAKFERQHMDSSTSAASSSNYCNQMMKSRNLTKDRCKPVNTFVHESLADVQAVCSQKNVACKNGQTNCYQSYSTMSITDCRETGSSKYPNCAYKTTQANKHIIVACEGNPYVPVHFDASV	21.0374139928583	0.11651140280545534	83.556984	0.61120164	24.8743	15.076998
design_23	2	SLAEALAAAAAAARAAAAAAAAAAAAAEAAALAAAEAAAAAAAAAAAALA:KETAAAKFERQHMDSSTSAASSSNYCNQMMKSRNLTKDRCKPVNTFVHESLADVQAVCSQKNVACKNGQTNCYQSYSTMSITDCRETGSSKYPNCAYKTTQANKHIIVACEGNPYVPVHFDASV	20.77808538634566	0.11217975585774721	86.22795	0.6132215	25.10417	15.491894
design_23	3	AEALLAALAAAAAAAAAAAAAAAERAAAAAALEAAAAAAAAAAAAAAAAA:KETAAAKFERQHMDSSTSAASSSNYCNQMMKSRNLTKDRCKPVNTFVHESLADVQAVCSQKNVACKNGQTNCYQSYSTMSITDCRETGSSKYPNCAYKTTQANKHIIVACEGNPYVPVHFDASV	21.179601035260188	0.12974447156057495	83.811485	0.6115739	25.077755	15.255175
design_23	4	AAAAAAAAAAAAAAAAAAAAAAAAQAAEAAALAAAEAAAAAAAAEAAAAA:KETAAAKFERQHMDSSTSAASSSNYCNQMMKSRNLTKDRCKPVNTFVHESLADVQAVCSQKNVACKNGQTNCYQSYSTMSITDCRETGSSKYPNCAYKTTQANKHIIVACEGNPYVPVHFDASV	7.538223609781278	0.3893189877808691	84.708824	0.60440385	25.344103	15.052099
design_23	5	AAAAAAAAAAAAAAAAAAAAAAAAQAAEAAALAAAEAAAAAAAAAAAALA:KETAAAKFERQHMDSSTSAASSSNYCNQMMKSRNLTKDRCKPVNTFVHESLADVQAVCSQKNVACKNGQTNCYQSYSTMSITDCRETGSSKYPNCAYKTTQANKHIIVACEGNPYVPVHFDASV	7.70002492522466	0.3772385963622282	82.128044	0.6018809	25.342793	15.68675
design_23	6	AAAAEAAAAAAAARAAAAAAARAAQAAEAARLAAAAAAAAAAAALAAALA:KETAAAKFERQHMDSSTSAASSSNYCNQMMKSRNLTKDRCKPVNTFVHESLADVQAVCSQKNVACKNGQTNCYQSYSTMSITDCRETGSSKYPNCAYKTTQANKHIIVACEGNPYVPVHFDASV	6.743012269916178	0.45186138130613096	83.170074	0.6183257	24.936281	15.681019
design_23	7	SLEELLKAAAEAAKAAEAAAAAAAQQAEAAALQAAAAAAAAAAAAAAAAA:KETAAAKFERQHMDSSTSAASSSNYCNQMMKSRNLTKDRCKPVNTFVHESLADVQAVCSQKNVACKNGQTNCYQSYSTMSITDCRETGSSKYPNCAYKTTQANKHIIVACEGNPYVPVHFDASV	6.508272624148036	0.4762307400004061	85.196014	0.6238576	25.03912	14.091939
design_23	8	AAAAAAAAAAAAAAAAAAAAAAAAQAAELAAALAAEAAAAAAAAAAAALA:KETAAAKFERQHMDSSTSAASSSNYCNQMMKSRNLTKDRCKPVNTFVHESLADVQAVCSQKNVACKNGQTNCYQSYSTMSITDCRETGSSKYPNCAYKTTQANKHIIVACEGNPYVPVHFDASV	7.786764678650289	0.36917545472218866	80.95274	0.59948254	25.410154	15.367189
design_23	9	ALAAALAAAAAAARAAAAAAAAAARAAAAAAAAAAAAAAAAAAAAAAAAA:KETAAAKFERQHMDSSTSAASSSNYCNQMMKSRNLTKDRCKPVNTFVHESLADVQAVCSQKNVACKNGQTNCYQSYSTMSITDCRETGSSKYPNCAYKTTQANKHIIVACEGNPYVPVHFDASV	20.784901205129756	0.17174608217243015	77.376625	0.6035092	24.924875	15.154963
design_23	10	ALLAELAAALAAAAAAEAAAARAAQAAEAAALQAAAAAAAAAAAAAAAAA:KETAAAKFERQHMDSSTSAASSSNYCNQMMKSRNLTKDRCKPVNTFVHESLADVQAVCSQKNVACKNGQTNCYQSYSTMSITDCRETGSSKYPNCAYKTTQANKHIIVACEGNPYVPVHFDASV	19.548231563482627	0.10778329003942466	85.508	0.6126875	25.563828	14.420008
design_23	11	AAAAAAAAAAAAAAAAAAAAAAAAQAAEAAKALAAQAAAAAAAAAAAAAA:KETAAAKFERQHMDSSTSAASSSNYCNQMMKSRNLTKDRCKPVNTFVHESLADVQAVCSQKNVACKNGQTNCYQSYSTMSITDCRETGSSKYPNCAYKTTQANKHIIVACEGNPYVPVHFDASV	6.8359890226479765	0.43075103625233463	80.0679	0.60581386	25.133377	14.968954
design_23	12	SLAALAALLAAALAAAEAAAAAAERAAEAARLQAAAAAAAAAAAAAAAAA:KETAAAKFERQHMDSSTSAASSSNYCNQMMKSRNLTKDRCKPVNTFVHESLADVQAVCSQKNVACKNGQTNCYQSYSTMSITDCRETGSSKYPNCAYKTTQANKHIIVACEGNPYVPVHFDASV	6.222347940497322	0.4955056654306732	84.741264	0.623284	24.843388	14.300668
design_23	13	SLAAEAAAAAAAAAAAAAAAARAAQAAEAAALAAAAAAAAAAAAAAAAAA:KETAAAKFERQHMDSSTSAASSSNYCNQMMKSRNLTKDRCKPVNTFVHESLADVQAVCSQKNVACKNGQTNCYQSYSTMSITDCRETGSSKYPNCAYKTTQANKHIIVACEGNPYVPVHFDASV	7.38246189477396	0.4020338184702092	84.52171	0.6132479	25.148119	15.055292
design_23	14	ALAEALAAAAAAAAAAAAAAARAAQQAAADAAAAAAAAAAAAAAAAAAAA:KETAAAKFERQHMDSSTSAASSSNYCNQMMKSRNLTKDRCKPVNTFVHESLADVQAVCSQKNVACKNGQTNCYQSYSTMSITDCRETGSSKYPNCAYKTTQANKHIIVACEGNPYVPVHFDASV	20.868786705283256	0.12733531170670703	83.40728	0.611397	24.60632	14.369955
design_23	15	SSLLAAALAAAAAAAAAAAAARAAAAAAAAAAAAAAAAAAAAAAAAAAAA:KETAAAKFERQHMDSSTSAASSSNYCNQMMKSRNLTKDRCKPVNTFVHESLADVQAVCSQKNVACKNGQTNCYQSYSTMSITDCRETGSSKYPNCAYKTTQANKHIIVACEGNPYVPVHFDASV	20.926866089086637	0.10783527803608038	76.38499	0.6062629	25.219866	16.311913
design_23	16	SAAAAAAAAAAAAAAAAAAAAAAAAAAAAAAAAAAAAAAAAAAAAAAAAA:KETAAAKFERQHMDSSTSAASSSNYCNQMMKSRNLTKDRCKPVNTFVHESLADVQAVCSQKNVACKNGQTNCYQSYSTMSITDCRETGSSKYPNCAYKTTQANKHIIVACEGNPYVPVHFDASV	6.49718688630298	0.45811058579886477	79.43031	0.59563684	25.321941	15.235273
design_23	17	SAAAAAALAAAAAAAAEAAAAAAAAAAEAAALQAAAAAAAAAAAAAAAAA:KETAAAKFERQHMDSSTSAASSSNYCNQMMKSRNLTKDRCKPVNTFVHESLADVQAVCSQKNVACKNGQTNCYQSYSTMSITDCRETGSSKYPNCAYKTTQANKHIIVACEGNPYVPVHFDASV	6.269729135376989	0.49378186631585547	84.68289	0.6074484	25.257725	15.319456
design_23	18	ALAEALAAAAAAAAAAAAAAAAAAQAAEAAALAAAAAAAAAAAAAAAAAA:KETAAAKFERQHMDSSTSAASSSNYCNQMMKSRNLTKDRCKPVNTFVHESLADVQAVCSQKNVACKNGQTNCYQSYSTMSITDCRETGSSKYPNCAYKTTQANKHIIVACEGNPYVPVHFDASV	19.357232889885797	0.11205998834983269	83.058945	0.6032183	25.484774	15.286987
design_23	19	AAEELAALAEAAAAAAAAAAAAAARAAEAAALAAAAAAAAAAAAAAAAAA:KETAAAKFERQHMDSSTSAASSSNYCNQMMKSRNLTKDRCKPVNTFVHESLADVQAVCSQKNVACKNGQTNCYQSYSTMSITDCRETGSSKYPNCAYKTTQANKHIIVACEGNPYVPVHFDASV	6.312784740495947	0.4839481708531235	82.89032	0.6104952	24.931307	14.820385
design_23	20	SALAALAAAAAAAAAAAAAAAAAAAAAAAAALAAAAAAAAAAAAAAAAAA:KETAAAKFERQHMDSSTSAASSSNYCNQMMKSRNLTKDRCKPVNTFVHESLADVQAVCSQKNVACKNGQTNCYQSYSTMSITDCRETGSSKYPNCAYKTTQANKHIIVACEGNPYVPVHFDASV	21.052492676032923	0.17395900167252934	76.05399	0.59572566	25.355625	14.698055
design_23	21	SLAAALAAAAAAAAAAAAAAAAAAAAAEAAALAAAEAAAKAAAAAAAAAA:KETAAAKFERQHMDSSTSAASSSNYCNQMMKSRNLTKDRCKPVNTFVHESLADVQAVCSQKNVACKNGQTNCYQSYSTMSITDCRETGSSKYPNCAYKTTQANKHIIVACEGNPYVPVHFDASV	20.136881410299154	0.10757775754307748	83.93388	0.6102479	25.116705	15.467495
design_23	22	SLAAAAAAAAAAAAAAEAAAAQAARAAEAAKLAAAAAAAAAAAAAAAALA:KETAAAKFERQHMDSSTSAASSSNYCNQMMKSRNLTKDRCKPVNTFVHESLADVQAVCSQKNVACKNGQTNCYQSYSTMSITDCRETGSSKYPNCAYKTTQANKHIIVACEGNPYVPVHFDASV	8.375741681598285	0.370765568220774	81.901665	0.6183379	24.90631	14.955852
design_23	23	SAAAAAAAAAAAAAAAEAAAAAAAQAAEAAALQAAAAAAAAAAAAAAAAA:KETAAAKFERQHMDSSTSAASSSNYCNQMMKSRNLTKDRCKPVNTFVHESLADVQAVCSQKNVACKNGQTNCYQSYSTMSITDCRETGSSKYPNCAYKTTQANKHIIVACEGNPYVPVHFDASV	7.934330920889778	0.39162433912760974	84.021385	0.6113281	24.935043	15.04119
design_23	24	SLAAALAAAAAAAAAAAAAAAAAAAAAEAAALAAAAAAAAAAAAAAAAAA:KETAAAKFERQHMDSSTSAASSSNYCNQMMKSRNLTKDRCKPVNTFVHESLADVQAVCSQKNVACKNGQTNCYQSYSTMSITDCRETGSSKYPNCAYKTTQANKHIIVACEGNPYVPVHFDASV	20.6549567568622	0.10362153800794363	83.72538	0.6026385	25.44524	16.30698
design_23	25	AAAAAAAAAAAAAAAAAAAAAAAAAAAAAAAAAAAEAAAAAAAAAAAAAA:KETAAAKFERQHMDSSTSAASSSNYCNQMMKSRNLTKDRCKPVNTFVHESLADVQAVCSQKNVACKNGQTNCYQSYSTMSITDCRETGSSKYPNCAYKTTQANKHIIVACEGNPYVPVHFDASV	6.670720695253593	0.45199644996845983	83.01041	0.59797746	25.302055	15.281931
design_23	26	AEAAEAAAAAAAAAAAAAAAARAAAAAAAAELAAAAAAAAAAAAAAAAAA:KETAAAKFERQHMDSSTSAASSSNYCNQMMKSRNLTKDRCKPVNTFVHESLADVQAVCSQKNVACKNGQTNCYQSYSTMSITDCRETGSSKYPNCAYKTTQANKHIIVACEGNPYVPVHFDASV	7.209009271440118	0.42584765809740194	83.18279	0.6089829	25.347378	16.319
design_23	27	ALAAAAAAAAAAAAAAAAAAAQAEQAAQAAAAAAAAAAAAAAAAEAAAAA:KETAAAKFERQHMDSSTSAASSSNYCNQMMKSRNLTKDRCKPVNTFVHESLADVQAVCSQKNVACKNGQTNCYQSYSTMSITDCRETGSSKYPNCAYKTTQANKHIIVACEGNPYVPVHFDASV	21.325603070619408	0.11730949188576538	82.225876	0.6113546	25.037739	14.628983
design_23	28	LEEELRRLAEAARRAAEAAAAQAARDAAAAALAAAAAAAAAAAAAAAAAA:KETAAAKFERQHMDSSTSAASSSNYCNQMMKSRNLTKDRCKPVNTFVHESLADVQAVCSQKNVACKNGQTNCYQSYSTMSITDCRETGSSKYPNCAYKTTQANKHIIVACEGNPYVPVHFDASV	7.404603552381867	0.414291514330557	87.5132	0.61732304	25.079865	14.85771
design_23	29	ALEALLAALAAAAAAAAAAAARAAQAAEAARLAAAAAAAAAAAAAAAAAA:KETAAAKFERQHMDSSTSAASSSNYCNQMMKSRNLTKDRCKPVNTFVHESLADVQAVCSQKNVACKNGQTNCYQSYSTMSITDCRETGSSKYPNCAYKTTQANKHIIVACEGNPYVPVHFDASV	20.756440893613178	0.12110142040774605	82.4958	0.61349905	24.90401	14.162518
design_23	30	AAEAAAAAAAAAAAAAAAAAAAAARAAEAARLAAAAAAAAAAAAAAAALA:KETAAAKFERQHMDSSTSAASSSNYCNQMMKSRNLTKDRCKPVNTFVHESLADVQAVCSQKNVACKNGQTNCYQSYSTMSITDCRETGSSKYPNCAYKTTQANKHIIVACEGNPYVPVHFDASV	6.835389839527694	0.43760127922492964	82.40201	0.60906005	25.02494	13.259144
design_23	31	SLAAALAAAAAAAAEAAAAAARAAQAAEAAALAAAAAAAAAAAAAAAAAA:KETAAAKFERQHMDSSTSAASSSNYCNQMMKSRNLTKDRCKPVNTFVHESLADVQAVCSQKNVACKNGQTNCYQSYSTMSITDCRETGSSKYPNCAYKTTQANKHIIVACEGNPYVPVHFDASV	6.342324275199799	0.4610919925382601	84.626465	0.61604583	24.93571	14.256819
design_24	0	SAAAAAAAAAAAAAAAAEAAAAAAAAAADAAAAAEAAAAKAAAEAAAAAA:KETAAAKFERQHMDSSTSAASSSNYCNQMMKSRNLTKDRCKPVNTFVHESLADVQAVCSQKNVACKNGQTNCYQSYSTMSITDCRETGSSKYPNCAYKTTQANKHIIVACEGNPYVPVHFDASV	15.811719676273547	0.17530547427481585	87.33372	0.6136142	25.030912	14.56963
design_24	1	SLLAAAAAAAAAAAAAAAAAAAALAAAADAAAEAEAAAARAAAAAAAAAA:KETAAAKFERQHMDSSTSAASSSNYCNQMMKSRNLTKDRCKPVNTFVHESLADVQAVCSQKNVACKNGQTNCYQSYSTMSITDCRETGSSKYPNCAYKTTQANKHIIVACEGNPYVPVHFDASV	16.662796067704814	0.15879776567174309	83.82868	0.6127765	25.237633	14.855345
design_24	2	AEEAAAAAAAAAAAAAAAAAAAALAAAADAAAEAAAAAAAAAAAAAAAAA:KETAAAKFERQHMDSSTSAASSSNYCNQMMKSRNLTKDRCKPVNTFVHESLADVQAVCSQKNVACKNGQTNCYQSYSTMSITDCRETGSSKYPNCAYKTTQANKHIIVACEGNPYVPVHFDASV	16.682085487444756	0.16770126909512523	81.358215	0.6027992	25.352118	15.107613
design_24	3	AAAAAAAAAAAAAAAAAAARAAALEAAADARAEAEAAAAAAAAAAAAAAA:KETAAAKFERQHMDSSTSAASSSNYCNQMMKSRNLTKDRCKPVNTFVHESLADVQAVCSQKNVACKNGQTNCYQSYSTMSITDCRETGSSKYPNCAYKTTQANKHIIVACEGNPYVPVHFDASV	16.845435079204	0.18885902395168586	84.50902	0.61007404	25.045122	15.282114
design_24	4	AAAAAAAAAAAAAAAAAAAAAAALAAAADARAEAEAAAAKAAAEAAAAAA:KETAAAKFERQHMDSSTSAASSSNYCNQMMKSRNLTKDRCKPVNTFVHESLADVQAVCSQKNVACKNGQTNCYQSYSTMSITDCRETGSSKYPNCAYKTTQANKHIIVACEGNPYVPVHFDASV	16.630611134893922	0.2165625438786023	83.88955	0.6088827	24.9233	14.758238
design_24	5	SLAEALAAAAAAAAAAAAAAAAALEAAADARAEAEAAAAKAAAEAAKAAA:KETAAAKFERQHMDSSTSAASSSNYCNQMMKSRNLTKDRCKPVNTFVHESLADVQAVCSQKNVACKNGQTNCYQSYSTMSITDCRETGSSKYPNCAYKTTQANKHIIVACEGNPYVPVHFDASV	17.182555139905816	0.155605491358982	86.967155	0.622118	25.116343	13.783453
design_24	6	ALAAAAAAAAAAAAAAAAAAAAALEAAADAAAEAEAAAAAAARAAAAAAA:KETAAAKFERQHMDSSTSAASSSNYCNQMMKSRNLTKDRCKPVNTFVHESLADVQAVCSQKNVACKNGQTNCYQSYSTMSITDCRETGSSKYPNCAYKTTQANKHIIVACEGNPYVPVHFDASV	16.360626084734033	0.16254880656006626	82.35443	0.60809684	25.184189	15.441135
design_24	7	SLAAALAAAAAAAAAAAAAAAAARAAAADARAEAEAAAAKAAAAAAAAAA:KETAAAKFERQHMDSSTSAASSSNYCNQMMKSRNLTKDRCKPVNTFVHESLADVQAVCSQKNVACKNGQTNCYQSYSTMSITDCRETGSSKYPNCAYKTTQANKHIIVACEGNPYVPVHFDASV	16.35686608135395	0.21956167756398465	84.31116	0.62089145	24.87785	13.397988
design_24	8	AAAEAAAAAAAAAAAAAAAAAAALAAAADARAEAEAAAAKAAAAAAAAAA:KETAAAKFERQHMDSSTSAASSSNYCNQMMKSRNLTKDRCKPVNTFVHESLADVQAVCSQKNVACKNGQTNCYQSYSTMSITDCRETGSSKYPNCAYKTTQANKHIIVACEGNPYVPVHFDASV	17.07071829407403	0.1454204020996332	85.29834	0.611993	25.22608	14.379403
design_24	9	AAAAAAAAAAAAAAAAAAAAAAALAAAADARAEEEAAAARAAAAAAAAAA:KETAAAKFERQHMDSSTSAASSSNYCNQMMKSRNLTKDRCKPVNTFVHESLADVQAVCSQKNVACKNGQTNCYQSYSTMSITDCRETGSSKYPNCAYKTTQANKHIIVACEGNPYVPVHFDASV	16.04947048218827	0.24241772585245522	81.30448	0.6077243	25.16475	15.463402
design_24	10	AAAAAAAAAAAAAAAAAAAAAAALAAAADAAAEAAAAAARAAAAAAAAAA:KETAAAKFERQHMDSSTSAASSSNYCNQMMKSRNLTKDRCKPVNTFVHESLADVQAVCSQKNVACKNGQTNCYQSYSTMSITDCRETGSSKYPNCAYKTTQANKHIIVACEGNPYVPVHFDASV	16.808855976655455	0.17954456170434666	83.621666	0.6035612	25.008095	15.576002
design_24	11	ALAAAAAAAAAAAAAAAAARAAALAAAADARAAAEAAAAAAARAAAAAAA:KETAAAKFERQHMDSSTSAASSSNYCNQMMKSRNLTKDRCKPVNTFVHESLADVQAVCSQKNVACKNGQTNCYQSYSTMSITDCRETGSSKYPNCAYKTTQANKHIIVACEGNPYVPVHFDASV	16.76451433464438	0.19538827193871117	83.99439	0.6127918	25.078312	14.895892
design_24	12	AAAAAAAAAAAAAAAAAAAAAAALAAAADAAAEAEAAAARAARAAAAAAA:KETAAAKFERQHMDSSTSAASSSNYCNQMMKSRNLTKDRCKPVNTFVHESLADVQAVCSQKNVACKNGQTNCYQSYSTMSITDCRETGSSKYPNCAYKTTQANKHIIVACEGNPYVPVHFDASV	16.26216187153359	0.15494148982857184	83.55066	0.6060029	25.130346	15.2103195
design_24	13	ALAAAAAAAAAAAAAAAEAAAAARAAAADAAAAAAAAAARAARAAAAAAA:KETAAAKFERQHMDSSTSAASSSNYCNQMMKSRNLTKDRCKPVNTFVHESLADVQAVCSQKNVACKNGQTNCYQSYSTMSITDCRETGSSKYPNCAYKTTQANKHIIVACEGNPYVPVHFDASV	16.53545571367213	0.17555183168582572	84.137886	0.6130742	25.12472	15.861026
design_24	14	AAAAAAAAAAAAAAAAAAAAAAARAAAADAAAEAEAAAARAAAAAAAAAA:KETAAAKFERQHMDSSTSAASSSNYCNQMMKSRNLTKDRCKPVNTFVHESLADVQAVCSQKNVACKNGQTNCYQSYSTMSITDCRETGSSKYPNCAYKTTQANKHIIVACEGNPYVPVHFDASV	16.117626160927976	0.17633634024088668	85.5987	0.61055017	25.100218	15.25666
design_24	15	ALAAAAAAAAAAAAAAAAAAAAALAAAADAAAAAEAAAARAARAAAKAAA:KETAAAKFERQHMDSSTSAASSSNYCNQMMKSRNLTKDRCKPVNTFVHESLADVQAVCSQKNVACKNGQTNCYQSYSTMSITDCRETGSSKYPNCAYKTTQANKHIIVACEGNPYVPVHFDASV	16.18552590886458	0.18338947417808818	82.44074	0.60481054	25.128363	16.707958
design_24	16	AAAAAAAAAAAAAAAAAAAAAAARAAAADARAEAEAAAARAAAAAAAAAA:KETAAAKFERQHMDSSTSAASSSNYCNQMMKSRNLTKDRCKPVNTFVHESLADVQAVCSQKNVACKNGQTNCYQSYSTMSITDCRETGSSKYPNCAYKTTQANKHIIVACEGNPYVPVHFDASV	16.781381080893983	0.1693219771459036	85.82392	0.61234295	25.026955	14.298132
design_24	17	AAAAAAAAAAAAAAAAAAARAAALAAAADAAAEAAAKAAKAARAAAKAAA:KETAAAKFERQHMDSSTSAASSSNYCNQMMKSRNLTKDRCKPVNTFVHESLADVQAVCSQKNVACKNGQTNCYQSYSTMSITDCRETGSSKYPNCAYKTTQANKHIIVACEGNPYVPVHFDASV	14.501203888767314	0.19942658822116768	81.303	0.6136856	24.766413	16.122297
design_24	18	AAAAAAAAAAAAAAAAAAARAAALAAAADARAEAEAAAAKAARKLAEELA:KETAAAKFERQHMDSSTSAASSSNYCNQMMKSRNLTKDRCKPVNTFVHESLADVQAVCSQKNVACKNGQTNCYQSYSTMSITDCRETGSSKYPNCAYKTTQANKHIIVACEGNPYVPVHFDASV	13.775992322071403	0.20811164715484312	84.12289	0.61521465	25.29463	16.068531
design_24	19	ALAAAAAAAAAAAAAAAAAAAAAAAAAADARAEAEAAAAAAAAAAAAAAA:KETAAAKFERQHMDSSTSAASSSNYCNQMMKSRNLTKDRCKPVNTFVHESLADVQAVCSQKNVACKNGQTNCYQSYSTMSITDCRETGSSKYPNCAYKTTQANKHIIVACEGNPYVPVHFDASV	16.3996138696492	0.1966371423517184	82.55779	0.6060018	25.050001	14.448347
design_24	20	AAAAAAAAAAAAAAAAAAAAAAAAAAAADARAAEEAAAAAAARAAAAAAA:KETAAAKFERQHMDSSTSAASSSNYCNQMMKSRNLTKDRCKPVNTFVHESLADVQAVCSQKNVACKNGQTNCYQSYSTMSITDCRETGSSKYPNCAYKTTQANKHIIVACEGNPYVPVHFDASV	17.208408188593094	0.15898971019493305	64.55557	0.60755664	25.389545	15.933764
design_24	21	AAAAAAAAAAAAAAAAAAAAAAARAAAADAAAEAAAAAARAAAALAAALA:KETAAAKFERQHMDSSTSAASSSNYCNQMMKSRNLTKDRCKPVNTFVHESLADVQAVCSQKNVACKNGQTNCYQSYSTMSITDCRETGSSKYPNCAYKTTQANKHIIVACEGNPYVPVHFDASV	17.036734272017295	0.16340999286476712	82.54821	0.6104171	25.126835	16.087307
design_24	22	SAAAAAAAAAAAAAAAAAAAAAAAAAAADARAAEEAAAARAARAAAAAAA:KETAAAKFERQHMDSSTSAASSSNYCNQMMKSRNLTKDRCKPVNTFVHESLADVQAVCSQKNVACKNGQTNCYQSYSTMSITDCRETGSSKYPNCAYKTTQANKHIIVACEGNPYVPVHFDASV	15.8762020296984	0.16710194972131473	85.236275	0.61219037	25.142506	15.666733
design_24	23	AAAAAAAAAAAAAAAAAEAAAAALAAAADAAAAAEAAAAAAAAKAAAAAA:KETAAAKFERQHMDSSTSAASSSNYCNQMMKSRNLTKDRCKPVNTFVHESLADVQAVCSQKNVACKNGQTNCYQSYSTMSITDCRETGSSKYPNCAYKTTQANKHIIVACEGNPYVPVHFDASV	16.67394354402748	0.17900027895250561	85.937065	0.6073629	25.488531	16.004242
design_24	24	AAAAAAAAAAAAAAAAAAAAAAALAAAADARAEAEAAAARAAAAAAAAAA:KETAAAKFERQHMDSSTSAASSSNYCNQMMKSRNLTKDRCKPVNTFVHESLADVQAVCSQKNVACKNGQTNCYQSYSTMSITDCRETGSSKYPNCAYKTTQANKHIIVACEGNPYVPVHFDASV	16.75128681298508	0.148481566107174	84.65706	0.60615623	25.2292	14.9603615
design_24	25	AAAAAAAAAAAAAAAAAAAAAAAAAAAADAAAEAAAAAARAARAAAAAAA:KETAAAKFERQHMDSSTSAASSSNYCNQMMKSRNLTKDRCKPVNTFVHESLADVQAVCSQKNVACKNGQTNCYQSYSTMSITDCRETGSSKYPNCAYKTTQANKHIIVACEGNPYVPVHFDASV	18.633341012385124	0.14797852091584263	83.60985	0.60487634	24.965662	16.701416
design_24	26	AAAAAAAAAAAAAAAAAAAAAAALAAAADAAAEAEAAAARAAAAAAAAAA:KETAAAKFERQHMDSSTSAASSSNYCNQMMKSRNLTKDRCKPVNTFVHESLADVQAVCSQKNVACKNGQTNCYQSYSTMSITDCRETGSSKYPNCAYKTTQANKHIIVACEGNPYVPVHFDASV	16.266511494399175	0.171246698747238	84.58445	0.60409534	25.24544	14.907829
design_24	27	AAAAAAAAAAAAAAAAAEAAAAALAAAADAAAEAAAAAAKAAAEAAAAAA:KETAAAKFERQHMDSSTSAASSSNYCNQMMKSRNLTKDRCKPVNTFVHESLADVQAVCSQKNVACKNGQTNCYQSYSTMSITDCRETGSSKYPNCAYKTTQANKHIIVACEGNPYVPVHFDASV	16.256585370865853	0.17284725958797673	85.90056	0.61024785	25.07305	15.052891
design_24	28	AAAAAAAAAAAAAAAAAAAAAAAAAAAADAAAEAEAAAAAAAAAAAAAAA:KETAAAKFERQHMDSSTSAASSSNYCNQMMKSRNLTKDRCKPVNTFVHESLADVQAVCSQKNVACKNGQTNCYQSYSTMSITDCRETGSSKYPNCAYKTTQANKHIIVACEGNPYVPVHFDASV	13.980975024643518	0.23090451447845242	83.22879	0.60082585	24.94746	16.206907
design_24	29	AAAAAAAAAAAAAAAAAAAAAAALAAAADAAAAAEAAAARAAAAAAAAAA:KETAAAKFERQHMDSSTSAASSSNYCNQMMKSRNLTKDRCKPVNTFVHESLADVQAVCSQKNVACKNGQTNCYQSYSTMSITDCRETGSSKYPNCAYKTTQANKHIIVACEGNPYVPVHFDASV	16.47562709493376	0.16100808810878856	84.806366	0.60356885	25.274412	15.519508
design_24	30	AAAAAAAAAAAAAAAAAEAAAAALAAAADKRAEEEAEKRRKEEEEKKKKA:KETAAAKFERQHMDSSTSAASSSNYCNQMMKSRNLTKDRCKPVNTFVHESLADVQAVCSQKNVACKNGQTNCYQSYSTMSITDCRETGSSKYPNCAYKTTQANKHIIVACEGNPYVPVHFDASV	14.53845252143611	0.20897519142181906	83.728905	0.6223168	25.271593	15.888845
design_24	31	SAAEAAAAAAAAAAAAAAAAAAALEAAADAAAAAEAAAAKAAAEAAAAAA:KETAAAKFERQHMDSSTSAASSSNYCNQMMKSRNLTKDRCKPVNTFVHESLADVQAVCSQKNVACKNGQTNCYQSYSTMSITDCRETGSSKYPNCAYKTTQANKHIIVACEGNPYVPVHFDASV	16.00876665327929	0.179039473373525	86.75474	0.6145836	25.032259	13.696181
design_25	0	SLLQQLLQAAQARAEAAAIAAARRAARAAAAAAAAAAAAAAAAAAAALAA:KETAAAKFERQHMDSSTSAASSSNYCNQMMKSRNLTKDRCKPVNTFVHESLADVQAVCSQKNVACKNGQTNCYQSYSTMSITDCRETGSSKYPNCAYKTTQANKHIIVACEGNPYVPVHFDASV	11.67182106208897	0.23830248371063645	84.725845	0.6191597	24.905407	12.101524
design_25	1	SLLLSLLQAALNRAAAAAIAAARRAARAAAEAAAAAAAAAAAAAAAAAAA:KETAAAKFERQHMDSSTSAASSSNYCNQMMKSRNLTKDRCKPVNTFVHESLADVQAVCSQKNVACKNGQTNCYQSYSTMSITDCRETGSSKYPNCAYKTTQANKHIIVACEGNPYVPVHFDASV	10.488185707164574	0.26916890282140177	84.63428	0.63126385	24.649282	12.551114
design_25	2	LAALAALAAAAARAAAAAAAAARRAAAAAAAAAAAAAAAAAAAALAAALA:KETAAAKFERQHMDSSTSAASSSNYCNQMMKSRNLTKDRCKPVNTFVHESLADVQAVCSQKNVACKNGQTNCYQSYSTMSITDCRETGSSKYPNCAYKTTQANKHIIVACEGNPYVPVHFDASV	14.501404452483108	0.17567282548511176	72.73139	0.6114311	25.487253	16.85598
design_25	3	SLLAALAQRLADRAQAAAIAAARRAAAAAAEAAAAAAAAAAEALAAAAAA:KETAAAKFERQHMDSSTSAASSSNYCNQMMKSRNLTKDRCKPVNTFVHESLADVQAVCSQKNVACKNGQTNCYQSYSTMSITDCRETGSSKYPNCAYKTTQANKHIIVACEGNPYVPVHFDASV	17.59085590520232	0.13165937780449283	87.68123	0.6270563	25.487886	15.340137
design_25	4	SLLQELLQRALNRAKAAAIAAARRAAAAAAAAAAAAAAAAAAAAAAAALA:KETAAAKFERQHMDSSTSAASSSNYCNQMMKSRNLTKDRCKPVNTFVHESLADVQAVCSQKNVACKNGQTNCYQSYSTMSITDCRETGSSKYPNCAYKTTQANKHIIVACEGNPYVPVHFDASV	14.806573007595192	0.1718888899252686	83.46894	0.615265	24.780802	10.853697
design_25	5	SLLEELLKRLKDRAEAAKIAAARAAARKAAEAAEAAAAAEEAERRRREEE:KETAAAKFERQHMDSSTSAASSSNYCNQMMKSRNLTKDRCKPVNTFVHESLADVQAVCSQKNVACKNGQTNCYQSYSTMSITDCRETGSSKYPNCAYKTTQANKHIIVACEGNPYVPVHFDASV	10.341632832763475	0.26677827500406925	89.45321	0.6321459	25.9094	14.413132
design_25	6	AAAAAAAAAAAARAEAAAIAAARRAARAAAAAAAAAAAAAAAAAAAAAAA:KETAAAKFERQHMDSSTSAASSSNYCNQMMKSRNLTKDRCKPVNTFVHESLADVQAVCSQKNVACKNGQTNCYQSYSTMSITDCRETGSSKYPNCAYKTTQANKHIIVACEGNPYVPVHFDASV	13.678569575620315	0.18888363083155302	82.12303	0.6079408	25.000847	15.601392
design_25	7	SALAAALQRAADRAAAAAAAAARRAARAAAAAAAAAAAAAAAAAAAAAAA:KETAAAKFERQHMDSSTSAASSSNYCNQMMKSRNLTKDRCKPVNTFVHESLADVQAVCSQKNVACKNGQTNCYQSYSTMSITDCRETGSSKYPNCAYKTTQANKHIIVACEGNPYVPVHFDASV	12.877912594430502	0.21328470664976434	85.15111	0.6116277	25.143969	15.315212
design_25	8	SLLESLLQSLLNRAEAAAIAAARRAARAAEEAAAAAAAAAEAAAAAEAAA:KETAAAKFERQHMDSSTSAASSSNYCNQMMKSRNLTKDRCKPVNTFVHESLADVQAVCSQKNVACKNGQTNCYQSYSTMSITDCRETGSSKYPNCAYKTTQANKHIIVACEGNPYVPVHFDASV	10.938896416128784	0.2506517020667903	86.07332	0.6310967	25.043976	15.058616
design_25	9	SAAAAAAKAAADRAKAAAIAAARAAARAAEAAAAAAAAAEAAAAEAAAAA:KETAAAKFERQHMDSSTSAASSSNYCNQMMKSRNLTKDRCKPVNTFVHESLADVQAVCSQKNVACKNGQTNCYQSYSTMSITDCRETGSSKYPNCAYKTTQANKHIIVACEGNPYVPVHFDASV	6.75847074621734	0.4308502073198051	87.223145	0.62475824	24.788645	15.09127
design_25	10	SALLAAAKRAADRAAAAAIAAARAAARAAAEAAAAAAAAAAAAAEAEKAK:KETAAAKFERQHMDSSTSAASSSNYCNQMMKSRNLTKDRCKPVNTFVHESLADVQAVCSQKNVACKNGQTNCYQSYSTMSITDCRETGSSKYPNCAYKTTQANKHIIVACEGNPYVPVHFDASV	6.8243637470955125	0.4170291298406978	85.81359	0.6212456	25.268885	12.907877
design_25	11	SLLAALLQAALDRAAAAAAAAARRAAAAAAAAAEAAAAAAAALAEAAAAA:KETAAAKFERQHMDSSTSAASSSNYCNQMMKSRNLTKDRCKPVNTFVHESLADVQAVCSQKNVACKNGQTNCYQSYSTMSITDCRETGSSKYPNCAYKTTQANKHIIVACEGNPYVPVHFDASV	11.622219489998104	0.23334919139203178	87.11924	0.62984204	24.982405	15.463331
design_25	12	AAAAAAAAAAAARAEAAAIAAARRAARAAAAAAAAAAAAAAAAAAAAAAA:KETAAAKFERQHMDSSTSAASSSNYCNQMMKSRNLTKDRCKPVNTFVHESLADVQAVCSQKNVACKNGQTNCYQSYSTMSITDCRETGSSKYPNCAYKTTQANKHIIVACEGNPYVPVHFDASV	13.678569575620315	0.18888363083155302	82.12303	0.6079408	25.000847	15.601392
design_25	13	SLLAALLAAALARAAAAAIAAARRAARAAAEAAEAAAKAAAEAAAAAEAA:KETAAAKFERQHMDSSTSAASSSNYCNQMMKSRNLTKDRCKPVNTFVHESLADVQAVCSQKNVACKNGQTNCYQSYSTMSITDCRETGSSKYPNCAYKTTQANKHIIVACEGNPYVPVHFDASV	11.10631038817336	0.2456303956829892	84.42715	0.6344902	25.32972	15.51601
design_25	14	SLLAALAQAAAARAEAARIAAARAAARAAAEAAAAAAAAAAKAALEEALK:KETAAAKFERQHMDSSTSAASSSNYCNQMMKSRNLTKDRCKPVNTFVHESLADVQAVCSQKNVACKNGQTNCYQSYSTMSITDCRETGSSKYPNCAYKTTQANKHIIVACEGNPYVPVHFDASV	10.044523816055968	0.2823097261877958	86.67691	0.62948406	25.19492	15.318554
design_25	15	SLLLSLLSSLLSRLAAAAIAAARRAARAAEEAAAAAAAAAAAAALAAALA:KETAAAKFERQHMDSSTSAASSSNYCNQMMKSRNLTKDRCKPVNTFVHESLADVQAVCSQKNVACKNGQTNCYQSYSTMSITDCRETGSSKYPNCAYKTTQANKHIIVACEGNPYVPVHFDASV	14.751115292391061	0.1714890510808895	81.98027	0.6367614	25.431957	14.44072
design_25	16	SLLSELLSRLANRARAAAIAAARRAARAAAAAAAAAAAAAAAAAAAAAAA:KETAAAKFERQHMDSSTSAASSSNYCNQMMKSRNLTKDRCKPVNTFVHESLADVQAVCSQKNVACKNGQTNCYQSYSTMSITDCRETGSSKYPNCAYKTTQANKHIIVACEGNPYVPVHFDASV	15.226967626333844	0.16322994190552664	83.1599	0.61598766	25.065628	14.299356
design_25	17	SLLLSLLSRLLNRAIAAAIAAARQAARKAAEEAAKKAEEEAKKKEEEEKK:KETAAAKFERQHMDSSTSAASSSNYCNQMMKSRNLTKDRCKPVNTFVHESLADVQAVCSQKNVACKNGQTNCYQSYSTMSITDCRETGSSKYPNCAYKTTQANKHIIVACEGNPYVPVHFDASV	5.762929484261038	0.508525172218069	83.63535	0.6461228	25.714788	14.47227
design_25	18	SLLAALAQRAAARAEAAAIAAARRAARAAAEAAAAAAAAAAAAAAAAAAE:KETAAAKFERQHMDSSTSAASSSNYCNQMMKSRNLTKDRCKPVNTFVHESLADVQAVCSQKNVACKNGQTNCYQSYSTMSITDCRETGSSKYPNCAYKTTQANKHIIVACEGNPYVPVHFDASV	10.12242565953803	0.27983232339065084	85.568886	0.62199235	24.76466	14.704195
design_25	19	SLLQQLLQQLQNRLQAAAIAAARAAARAAAEAAAAAAAAAAAAAALAAAA:KETAAAKFERQHMDSSTSAASSSNYCNQMMKSRNLTKDRCKPVNTFVHESLADVQAVCSQKNVACKNGQTNCYQSYSTMSITDCRETGSSKYPNCAYKTTQANKHIIVACEGNPYVPVHFDASV	11.311929392464341	0.2455174587423732	85.008095	0.6277213	24.603045	13.822302
design_25	20	AAAAAAAQAAADRAAAAAIAAARRAARAAAAAAAAAAAAAEELERALAEA:KETAAAKFERQHMDSSTSAASSSNYCNQMMKSRNLTKDRCKPVNTFVHESLADVQAVCSQKNVACKNGQTNCYQSYSTMSITDCRETGSSKYPNCAYKTTQANKHIIVACEGNPYVPVHFDASV	10.443793288588894	0.26515217181616296	87.78029	0.62394583	25.592295	16.266167
design_25	21	ALLAAALAAAANRAAAAAIAAARRAAAAAAAAAAAAAAAEAAARAAEEAA:KETAAAKFERQHMDSSTSAASSSNYCNQMMKSRNLTKDRCKPVNTFVHESLADVQAVCSQKNVACKNGQTNCYQSYSTMSITDCRETGSSKYPNCAYKTTQANKHIIVACEGNPYVPVHFDASV	14.604306470272775	0.1704603708904314	83.05857	0.6254076	25.527924	14.891894
design_25	22	AAALAAAAAAAARAAAAAAAAARRAARAAAAAAEAAAAAAAAAAAAAALA:KETAAAKFERQHMDSSTSAASSSNYCNQMMKSRNLTKDRCKPVNTFVHESLADVQAVCSQKNVACKNGQTNCYQSYSTMSITDCRETGSSKYPNCAYKTTQANKHIIVACEGNPYVPVHFDASV	13.714702139986953	0.18982299779786396	81.38531	0.61463153	25.041523	16.029423
design_25	23	SLLAALAAAAANRAAAAAIAAARAAARAAAAAAEAAAAAAAAAAEAAAAA:KETAAAKFERQHMDSSTSAASSSNYCNQMMKSRNLTKDRCKPVNTFVHESLADVQAVCSQKNVACKNGQTNCYQSYSTMSITDCRETGSSKYPNCAYKTTQANKHIIVACEGNPYVPVHFDASV	11.155145155328293	0.24559388161355641	83.84808	0.6269131	24.654905	14.937128
design_25	24	SLLASLLQAALDRAKAAAIAAARAAARAAAAAAEAAAAAAAAAAAAAEAE:KETAAAKFERQHMDSSTSAASSSNYCNQMMKSRNLTKDRCKPVNTFVHESLADVQAVCSQKNVACKNGQTNCYQSYSTMSITDCRETGSSKYPNCAYKTTQANKHIIVACEGNPYVPVHFDASV	10.378405134821302	0.2701685332929875	86.029625	0.6294577	24.82777	14.994667
design_25	25	SSLLSLLTSALNRAAAAAIAAARAAARAAAEAAAAAAAAAAAAAAAAAAA:KETAAAKFERQHMDSSTSAASSSNYCNQMMKSRNLTKDRCKPVNTFVHESLADVQAVCSQKNVACKNGQTNCYQSYSTMSITDCRETGSSKYPNCAYKTTQANKHIIVACEGNPYVPVHFDASV	17.38088277292905	0.13604406915903766	79.0957	0.624671	25.052687	14.799464
design_25	26	SLLSSLLTAAANRAAAAAIAAARRAAAAAAAAAAAAAAAAAAAAAAAAAA:KETAAAKFERQHMDSSTSAASSSNYCNQMMKSRNLTKDRCKPVNTFVHESLADVQAVCSQKNVACKNGQTNCYQSYSTMSITDCRETGSSKYPNCAYKTTQANKHIIVACEGNPYVPVHFDASV	17.09126590061883	0.1413684775807457	77.818565	0.62268853	24.870533	14.792641
design_25	27	AALLAAAAAALNRAAAAAIAAARRAARAAAEAAAAAAAAAAAEAAAAAAE:KETAAAKFERQHMDSSTSAASSSNYCNQMMKSRNLTKDRCKPVNTFVHESLADVQAVCSQKNVACKNGQTNCYQSYSTMSITDCRETGSSKYPNCAYKTTQANKHIIVACEGNPYVPVHFDASV	9.468026028473309	0.3058717403616775	83.75645	0.6266418	24.707209	14.8811245
design_25	28	SLLLALLQALLNRLEAAAIAAARRAARAAAAAAEAAAAAAAAAALAALAA:KETAAAKFERQHMDSSTSAASSSNYCNQMMKSRNLTKDRCKPVNTFVHESLADVQAVCSQKNVACKNGQTNCYQSYSTMSITDCRETGSSKYPNCAYKTTQANKHIIVACEGNPYVPVHFDASV	12.39834171657687	0.2154890884570051	86.65905	0.635836	25.0866	14.124168
design_25	29	ALAALLAQRAADRARAAAIAAARRAARAAAEAAAAAAAAEAAARAAAEAA:KETAAAKFERQHMDSSTSAASSSNYCNQMMKSRNLTKDRCKPVNTFVHESLADVQAVCSQKNVACKNGQTNCYQSYSTMSITDCRETGSSKYPNCAYKTTQANKHIIVACEGNPYVPVHFDASV	9.429960685212837	0.2986034472214908	89.19066	0.6224854	25.566679	13.857397
design_25	30	SLLAAALQAALDRAAAAAAAAARQAAAAAAAAAAAAAAAEAAAAAAAAAA:KETAAAKFERQHMDSSTSAASSSNYCNQMMKSRNLTKDRCKPVNTFVHESLADVQAVCSQKNVACKNGQTNCYQSYSTMSITDCRETGSSKYPNCAYKTTQANKHIIVACEGNPYVPVHFDASV	13.352228282335341	0.1967926505182682	86.318474	0.62217104	25.280243	16.687859
design_25	31	SLLLSLLQSLLNRAIAAAIAAARRAAAAAAEAAAAAAAAAAAAAAAAAAA:KETAAAKFERQHMDSSTSAASSSNYCNQMMKSRNLTKDRCKPVNTFVHESLADVQAVCSQKNVACKNGQTNCYQSYSTMSITDCRETGSSKYPNCAYKTTQANKHIIVACEGNPYVPVHFDASV	16.57546026760121	0.14640285817670828	85.24613	0.63506424	24.99548	11.327378
design_26	0	MSLEEAVAEAKKQAEEALKEAEKELKEEEKKKKEEEELKKLKEELKKLLE:KETAAAKFERQHMDSSTSAASSSNYCNQMMKSRNLTKDRCKPVNTFVHESLADVQAVCSQKNVACKNGQTNCYQSYSTMSITDCRETGSSKYPNCAYKTTQANKHIIVACEGNPYVPVHFDASV	21.35138879891277	0.09516376689641347	88.706795	0.634418	27.25522	19.820423
design_26	1	MSLAEAVAAAKAEAEAALAAAEAELAEEEAAAAAAAAAAAAAAEALKKLA:KETAAAKFERQHMDSSTSAASSSNYCNQMMKSRNLTKDRCKPVNTFVHESLADVQAVCSQKNVACKNGQTNCYQSYSTMSITDCRETGSSKYPNCAYKTTQANKHIIVACEGNPYVPVHFDASV	10.232357229034402	0.2883576912659665	85.56318	0.6202947	26.070702	16.618134
design_26	2	MSLAEAVAAAKAEAAAARAEAAAELAAAEAAKAAAAAAAAAAEALAAAAA:KETAAAKFERQHMDSSTSAASSSNYCNQMMKSRNLTKDRCKPVNTFVHESLADVQAVCSQKNVACKNGQTNCYQSYSTMSITDCRETGSSKYPNCAYKTTQANKHIIVACEGNPYVPVHFDASV	12.86489916352766	0.19102135670585904	85.61888	0.6199848	25.348797	14.6281595
design_26	3	MSLEEALAAARAEAEAALAAAKAELAAEEAAKAAAAAAAAAAAALAELLA:KETAAAKFERQHMDSSTSAASSSNYCNQMMKSRNLTKDRCKPVNTFVHESLADVQAVCSQKNVACKNGQTNCYQSYSTMSITDCRETGSSKYPNCAYKTTQANKHIIVACEGNPYVPVHFDASV	22.392728409441112	0.09111293051759503	84.83891	0.6200673	25.880001	16.30961
design_26	4	MSLEEALAKAKAEAEAALAKAKEELAAEEAKKKAEEEEKEEKKKKEEEEK:KETAAAKFERQHMDSSTSAASSSNYCNQMMKSRNLTKDRCKPVNTFVHESLADVQAVCSQKNVACKNGQTNCYQSYSTMSITDCRETGSSKYPNCAYKTTQANKHIIVACEGNPYVPVHFDASV	8.265837632830578	0.3664269420741522	86.96654	0.63609886	25.974098	15.575941
design_26	5	MTLEEAVAAAKAEAEAALAEAEKELAEREKKAAEEAKKAAEEAKKAAEEA:KETAAAKFERQHMDSSTSAASSSNYCNQMMKSRNLTKDRCKPVNTFVHESLADVQAVCSQKNVACKNGQTNCYQSYSTMSITDCRETGSSKYPNCAYKTTQANKHIIVACEGNPYVPVHFDASV	10.580450250834836	0.2585873280128281	88.05909	0.63401735	25.971869	16.009647
design_26	6	MSLEEAVAAAKAEAEAALKEAEKELKKEEEEKKKKEKEEEEEKKKKEEEK:KETAAAKFERQHMDSSTSAASSSNYCNQMMKSRNLTKDRCKPVNTFVHESLADVQAVCSQKNVACKNGQTNCYQSYSTMSITDCRETGSSKYPNCAYKTTQANKHIIVACEGNPYVPVHFDASV	6.880049295175415	0.45753947917109267	89.44246	0.63463324	26.215107	17.571674
design_26	7	MSLEEAVAEAKAQAEKLLEEAKKELKKREAEKKAKAAAEAAAALAAALAA:KETAAAKFERQHMDSSTSAASSSNYCNQMMKSRNLTKDRCKPVNTFVHESLADVQAVCSQKNVACKNGQTNCYQSYSTMSITDCRETGSSKYPNCAYKTTQANKHIIVACEGNPYVPVHFDASV	14.414078476176979	0.2018338865239663	74.17865	0.6291877	26.866932	18.902386
design_26	8	MSLAEAVAAARAEAAAALAAAAAELAAEEAAAAAAAAAAAAAAAAAAAAA:KETAAAKFERQHMDSSTSAASSSNYCNQMMKSRNLTKDRCKPVNTFVHESLADVQAVCSQKNVACKNGQTNCYQSYSTMSITDCRETGSSKYPNCAYKTTQANKHIIVACEGNPYVPVHFDASV	12.78047731868515	0.19420815846385936	87.01742	0.6024912	25.630175	15.508804
design_26	9	MSLEEALAAARAEAEAALAKAKEELEKEEKKKKEEEEEKEKKEKEKEEKK:KETAAAKFERQHMDSSTSAASSSNYCNQMMKSRNLTKDRCKPVNTFVHESLADVQAVCSQKNVACKNGQTNCYQSYSTMSITDCRETGSSKYPNCAYKTTQANKHIIVACEGNPYVPVHFDASV	7.0220932782308045	0.4470885873859504	89.565605	0.63319975	26.059992	17.327106
design_26	10	MSLEEAVAAAKAEAEAALAEAEKELAEREKKEEEKKKKEEEEKELKKKLE:KETAAAKFERQHMDSSTSAASSSNYCNQMMKSRNLTKDRCKPVNTFVHESLADVQAVCSQKNVACKNGQTNCYQSYSTMSITDCRETGSSKYPNCAYKTTQANKHIIVACEGNPYVPVHFDASV	6.810569804028325	0.4545974999641398	89.016426	0.63269615	26.177134	17.160337
design_26	11	PSLAAAVAAARAEAAAALAEAQAALAAEEAAAAAAAAAAAEALAALAAAA:KETAAAKFERQHMDSSTSAASSSNYCNQMMKSRNLTKDRCKPVNTFVHESLADVQAVCSQKNVACKNGQTNCYQSYSTMSITDCRETGSSKYPNCAYKTTQANKHIIVACEGNPYVPVHFDASV	18.82259613927862	0.12283726918572067	90.13237	0.6213363	25.946728	16.737246
design_26	12	MTLEEAVAAARAEAEAALAAAKAELAAREAAAAAAAAAAAALAAAAAAAA:KETAAAKFERQHMDSSTSAASSSNYCNQMMKSRNLTKDRCKPVNTFVHESLADVQAVCSQKNVACKNGQTNCYQSYSTMSITDCRETGSSKYPNCAYKTTQANKHIIVACEGNPYVPVHFDASV	21.834432057517013	0.09247182193356554	86.018456	0.6143874	25.559668	15.803945
design_26	13	MSLAEAVAAAKAEAAAALAEAEAELAAEEAAKAAAAAAAAAAAALAAAAA:KETAAAKFERQHMDSSTSAASSSNYCNQMMKSRNLTKDRCKPVNTFVHESLADVQAVCSQKNVACKNGQTNCYQSYSTMSITDCRETGSSKYPNCAYKTTQANKHIIVACEGNPYVPVHFDASV	13.747867523962967	0.17001526194603392	83.13065	0.6128771	25.738169	15.066739
design_26	14	MSLEAALAEARAQAAAALAAAKAALAAEEAAKAAAAAAAALAALAAAAAA:KETAAAKFERQHMDSSTSAASSSNYCNQMMKSRNLTKDRCKPVNTFVHESLADVQAVCSQKNVACKNGQTNCYQSYSTMSITDCRETGSSKYPNCAYKTTQANKHIIVACEGNPYVPVHFDASV	21.68942134185324	0.08952188832736903	78.75904	0.616832	25.944487	15.324839
design_26	15	MSLEEALAAARAEAEAALAAAKAELAAREAEAAKKAAEAAAAEAAKALEA:KETAAAKFERQHMDSSTSAASSSNYCNQMMKSRNLTKDRCKPVNTFVHESLADVQAVCSQKNVACKNGQTNCYQSYSTMSITDCRETGSSKYPNCAYKTTQANKHIIVACEGNPYVPVHFDASV	10.852676107338432	0.2545398371412322	86.53064	0.62872446	25.856558	14.732384
design_26	16	MSLEEAVAAAKAQAEEALAKAKAELAAEEAAAAAAAAAAAAAAAAAAAAA:KETAAAKFERQHMDSSTSAASSSNYCNQMMKSRNLTKDRCKPVNTFVHESLADVQAVCSQKNVACKNGQTNCYQSYSTMSITDCRETGSSKYPNCAYKTTQANKHIIVACEGNPYVPVHFDASV	21.697768240637956	0.07867800760310834	82.39168	0.6080092	25.835127	16.753025
design_26	17	MSLEEAVAAARAEAAAALEAAKAELAAREAAKAAAAAAEAAKKLLEELAA:KETAAAKFERQHMDSSTSAASSSNYCNQMMKSRNLTKDRCKPVNTFVHESLADVQAVCSQKNVACKNGQTNCYQSYSTMSITDCRETGSSKYPNCAYKTTQANKHIIVACEGNPYVPVHFDASV	12.833924192604806	0.19498479503156216	85.77305	0.6287066	26.017168	15.264973
design_26	18	MSLAEAVAAARAEAKAALAAAQAELAAEEAAKAAAAAAAAAAAAAAAAAA:KETAAAKFERQHMDSSTSAASSSNYCNQMMKSRNLTKDRCKPVNTFVHESLADVQAVCSQKNVACKNGQTNCYQSYSTMSITDCRETGSSKYPNCAYKTTQANKHIIVACEGNPYVPVHFDASV	12.455037151145898	0.20987655179301307	86.0321	0.6109754	25.590223	15.872177
design_26	19	MTLEEALAEARAQAEEALKKAEEELKKREKEKEEKEKKKKEEEEKKKKEE:KETAAAKFERQHMDSSTSAASSSNYCNQMMKSRNLTKDRCKPVNTFVHESLADVQAVCSQKNVACKNGQTNCYQSYSTMSITDCRETGSSKYPNCAYKTTQANKHIIVACEGNPYVPVHFDASV	5.939629810066559	0.5339132403625271	90.79158	0.6331948	26.332485	18.58353
design_26	20	MTLEEALAAARAEAEAARAEAEKELAAEEAAKAAAAAAAAAAAAAAALAA:KETAAAKFERQHMDSSTSAASSSNYCNQMMKSRNLTKDRCKPVNTFVHESLADVQAVCSQKNVACKNGQTNCYQSYSTMSITDCRETGSSKYPNCAYKTTQANKHIIVACEGNPYVPVHFDASV	15.822051204468861	0.12766381379036398	82.62568	0.61560786	25.808342	14.952578
design_26	21	MSLEEALAAARAEAAAARAAAAAELAAEEAAAAAAAAAAAEAAAAAAAAA:KETAAAKFERQHMDSSTSAASSSNYCNQMMKSRNLTKDRCKPVNTFVHESLADVQAVCSQKNVACKNGQTNCYQSYSTMSITDCRETGSSKYPNCAYKTTQANKHIIVACEGNPYVPVHFDASV	12.39914670893725	0.20381206613555267	88.01826	0.61013967	25.611515	14.854396
design_26	22	MSLEEAVAEAKAQAEEALAKAKKELEEEEKKKKEEEEKKEKEKKEEEEKK:KETAAAKFERQHMDSSTSAASSSNYCNQMMKSRNLTKDRCKPVNTFVHESLADVQAVCSQKNVACKNGQTNCYQSYSTMSITDCRETGSSKYPNCAYKTTQANKHIIVACEGNPYVPVHFDASV	7.485830454772191	0.4158570800375953	89.8897	0.6356063	26.161242	17.822523
design_26	23	MSLAEAVAAAKAEAAAARAAAEAELAAREAAEAAAAAAKAAEEAARAAAA:KETAAAKFERQHMDSSTSAASSSNYCNQMMKSRNLTKDRCKPVNTFVHESLADVQAVCSQKNVACKNGQTNCYQSYSTMSITDCRETGSSKYPNCAYKTTQANKHIIVACEGNPYVPVHFDASV	11.902774579759772	0.22092651210869105	87.93398	0.6219994	25.747955	15.126083
design_26	24	MSLEEALAAAKAEAKKALEEAKKELEKKEEEEKKKKEEEEKKKEEEEKKK:KETAAAKFERQHMDSSTSAASSSNYCNQMMKSRNLTKDRCKPVNTFVHESLADVQAVCSQKNVACKNGQTNCYQSYSTMSITDCRETGSSKYPNCAYKTTQANKHIIVACEGNPYVPVHFDASV	9.003143540820945	0.3256902455551756	89.66265	0.63804567	26.197441	17.244944
design_26	25	MSLEEALAAAKAEAAAALAAAKEELAKREAEKAAAEKEKAEKEKKKKEEE:KETAAAKFERQHMDSSTSAASSSNYCNQMMKSRNLTKDRCKPVNTFVHESLADVQAVCSQKNVACKNGQTNCYQSYSTMSITDCRETGSSKYPNCAYKTTQANKHIIVACEGNPYVPVHFDASV	7.825849054799292	0.39436219901811614	87.125465	0.63322294	25.830294	16.21408
design_26	26	MSLEEAVAAAKAEAEAALAEAKAELAAEEAAKAAAAAAAAAAAAAAAALA:KETAAAKFERQHMDSSTSAASSSNYCNQMMKSRNLTKDRCKPVNTFVHESLADVQAVCSQKNVACKNGQTNCYQSYSTMSITDCRETGSSKYPNCAYKTTQANKHIIVACEGNPYVPVHFDASV	22.250384703118968	0.09174932608831636	82.360466	0.61531746	25.416172	15.669029
design_26	27	MSLAEAVAAARAEAAAALAAAAAELAKREAEAAAKAAAEAAKKAAEALAA:KETAAAKFERQHMDSSTSAASSSNYCNQMMKSRNLTKDRCKPVNTFVHESLADVQAVCSQKNVACKNGQTNCYQSYSTMSITDCRETGSSKYPNCAYKTTQANKHIIVACEGNPYVPVHFDASV	12.302147642036246	0.20855831383123172	87.31541	0.6264951	25.741219	15.373988
design_26	28	MTLEEALAAAKAEAEAALAEAKEELKKREEEEKKKKEEEEKKKKEEEEKK:KETAAAKFERQHMDSSTSAASSSNYCNQMMKSRNLTKDRCKPVNTFVHESLADVQAVCSQKNVACKNGQTNCYQSYSTMSITDCRETGSSKYPNCAYKTTQANKHIIVACEGNPYVPVHFDASV	6.723949850607051	0.45861517376520905	89.815674	0.63501185	26.170156	17.01241
design_26	29	MTLEEALAAARAEAAAALAEAEAAAAAEAAAAAAAAAAAAAAAAAAAAAA:KETAAAKFERQHMDSSTSAASSSNYCNQMMKSRNLTKDRCKPVNTFVHESLADVQAVCSQKNVACKNGQTNCYQSYSTMSITDCRETGSSKYPNCAYKTTQANKHIIVACEGNPYVPVHFDASV	12.689760668902528	0.20217125185912635	86.710884	0.60203916	25.757788	15.288386
design_26	30	PSLADAVAAAKAQAAAALAEAEAALKAEEEAKAAAAAAAAEAAAAAAAAA:KETAAAKFERQHMDSSTSAASSSNYCNQMMKSRNLTKDRCKPVNTFVHESLADVQAVCSQKNVACKNGQTNCYQSYSTMSITDCRETGSSKYPNCAYKTTQANKHIIVACEGNPYVPVHFDASV	12.978354861631313	0.19272384858325176	88.16658	0.6265881	25.418451	14.563832
design_26	31	MTLEEALAAAKAEAAEALEAAKKALAAAEAEAAAAAAAAAAAAEEAAAAA:KETAAAKFERQHMDSSTSAASSSNYCNQMMKSRNLTKDRCKPVNTFVHESLADVQAVCSQKNVACKNGQTNCYQSYSTMSITDCRETGSSKYPNCAYKTTQANKHIIVACEGNPYVPVHFDASV	13.036279479706193	0.19484658714894437	86.41656	0.6210095	25.73432	14.065058
design_27	0	GDELFKLEEEGEKRKKEEEEKKKKKKEKEEEEKKKKEEEKKKEEEKKKKE:KETAAAKFERQHMDSSTSAASSSNYCNQMMKSRNLTKDRCKPVNTFVHESLADVQAVCSQKNVACKNGQTNCYQSYSTMSITDCRETGSSKYPNCAYKTTQANKHIIVACEGNPYVPVHFDASV	17.187965960928477	0.14344013401103073	88.85791	0.63536036	26.738075	19.617502
design_27	1	GDERYKLEKEGEERKKKEEEKKKKEKEEKEKKEKEEKEEKEKKKKEEEEK:KETAAAKFERQHMDSSTSAASSSNYCNQMMKSRNLTKDRCKPVNTFVHESLADVQAVCSQKNVACKNGQTNCYQSYSTMSITDCRETGSSKYPNCAYKTTQANKHIIVACEGNPYVPVHFDASV	14.79238471494352	0.25322229585537437	91.74652	0.638442	26.725817	19.616693
design_27	2	GAARAAREAAGEARAAAAAAAAAAAAAAAAAAAAAAAAAAAAAAAAAAAA:KETAAAKFERQHMDSSTSAASSSNYCNQMMKSRNLTKDRCKPVNTFVHESLADVQAVCSQKNVACKNGQTNCYQSYSTMSITDCRETGSSKYPNCAYKTTQANKHIIVACEGNPYVPVHFDASV	21.406997496075952	0.10104079001139138	82.43134	0.6025021	25.046902	16.34888
design_27	3	GDELYERRKAGEEAAKKAEEEKKKKEEEKKKEEEEKKKKEEEEKKEEEKK:KETAAAKFERQHMDSSTSAASSSNYCNQMMKSRNLTKDRCKPVNTFVHESLADVQAVCSQKNVACKNGQTNCYQSYSTMSITDCRETGSSKYPNCAYKTTQANKHIIVACEGNPYVPVHFDASV	15.448307480585186	0.1832344941092618	89.147865	0.63930553	26.188162	18.385246
design_27	4	GDEFYELEKEGEERKKKEKEEKEEKKKKEEEEKKKEEEEKKKKKEEEEKK:KETAAAKFERQHMDSSTSAASSSNYCNQMMKSRNLTKDRCKPVNTFVHESLADVQAVCSQKNVACKNGQTNCYQSYSTMSITDCRETGSSKYPNCAYKTTQANKHIIVACEGNPYVPVHFDASV	16.22154934006139	0.17783894413797266	89.73228	0.6381442	26.422695	19.292454
design_27	5	GDEFAARLAAGEARAAAAAAAAAAAAAAAAKAAAAAAAAAAAAAAAAAAA:KETAAAKFERQHMDSSTSAASSSNYCNQMMKSRNLTKDRCKPVNTFVHESLADVQAVCSQKNVACKNGQTNCYQSYSTMSITDCRETGSSKYPNCAYKTTQANKHIIVACEGNPYVPVHFDASV	21.594993763618096	0.10222195174239027	84.123924	0.5961684	25.785395	17.227427
design_27	6	GEEFYARRKAGEARAAAAAAAAAAAAAAAAAAAAAAAAAAAAAAAAAAAA:KETAAAKFERQHMDSSTSAASSSNYCNQMMKSRNLTKDRCKPVNTFVHESLADVQAVCSQKNVACKNGQTNCYQSYSTMSITDCRETGSSKYPNCAYKTTQANKHIIVACEGNPYVPVHFDASV	21.644044423613856	0.10100994612403077	81.51679	0.5986413	25.521347	15.921545
design_27	7	GDDFAALRAAGEAAAAAAAAAAAAAAAAAAAAAAAAAAAAAAAAAAAAAA:KETAAAKFERQHMDSSTSAASSSNYCNQMMKSRNLTKDRCKPVNTFVHESLADVQAVCSQKNVACKNGQTNCYQSYSTMSITDCRETGSSKYPNCAYKTTQANKHIIVACEGNPYVPVHFDASV	19.772881071960363	0.11963921186353046	82.888466	0.591432	25.668152	16.629524
design_27	8	GDEFAAREEAGAKAAAAAAAAAAAAAAAAAAAAAAAAAAAAAAAALAAAA:KETAAAKFERQHMDSSTSAASSSNYCNQMMKSRNLTKDRCKPVNTFVHESLADVQAVCSQKNVACKNGQTNCYQSYSTMSITDCRETGSSKYPNCAYKTTQANKHIIVACEGNPYVPVHFDASV	22.530599903945173	0.09455148089367864	76.243866	0.594516	25.370775	16.55089
design_27	9	GDELAALREEGEKRAAEEEEEEEEEEEEEEEEEEEEEEEEEEEEEEEEEE:KETAAAKFERQHMDSSTSAASSSNYCNQMMKSRNLTKDRCKPVNTFVHESLADVQAVCSQKNVACKNGQTNCYQSYSTMSITDCRETGSSKYPNCAYKTTQANKHIIVACEGNPYVPVHFDASV	19.54667884262616	0.1164149674844119	83.80365	0.6366752	25.676525	15.328785
design_27	10	GAEFAARREAGEAAAAAAAAAAAAAAAAAAAAAAAAAAAAAAAAAAAAAA:KETAAAKFERQHMDSSTSAASSSNYCNQMMKSRNLTKDRCKPVNTFVHESLADVQAVCSQKNVACKNGQTNCYQSYSTMSITDCRETGSSKYPNCAYKTTQANKHIIVACEGNPYVPVHFDASV	21.617296130498083	0.10122712546354191	80.84724	0.5942404	25.46268	16.621075
design_27	11	GAERYAREQAGEAAAAAAAAAAAAAAAAAAAAAAAAAAAAAAAAAAAAAA:KETAAAKFERQHMDSSTSAASSSNYCNQMMKSRNLTKDRCKPVNTFVHESLADVQAVCSQKNVACKNGQTNCYQSYSTMSITDCRETGSSKYPNCAYKTTQANKHIIVACEGNPYVPVHFDASV	22.37041909821393	0.0950422648181801	78.14221	0.6014553	25.248207	16.58301
design_27	12	GEEFYERRKKGKKRKKKRKKKKKKKKKKKKKKKKEKKKKKKKEKKKKEKE:KETAAAKFERQHMDSSTSAASSSNYCNQMMKSRNLTKDRCKPVNTFVHESLADVQAVCSQKNVACKNGQTNCYQSYSTMSITDCRETGSSKYPNCAYKTTQANKHIIVACEGNPYVPVHFDASV	14.92906761295039	0.23789970553895676	93.78782	0.62029696	27.005707	16.830688
design_27	13	GAEFYARREAGEKRAAKEKEKEEEEEKKKKEEEEKKEEEEKKEKEKKEKE:KETAAAKFERQHMDSSTSAASSSNYCNQMMKSRNLTKDRCKPVNTFVHESLADVQAVCSQKNVACKNGQTNCYQSYSTMSITDCRETGSSKYPNCAYKTTQANKHIIVACEGNPYVPVHFDASV	16.454680049220674	0.1514120420012452	89.64566	0.63267237	26.335016	17.233215
design_27	14	GDELYKREEEGKKREEELKKKEEEEKKKKEEEKKKEEEEKKKKEEEEKKK:KETAAAKFERQHMDSSTSAASSSNYCNQMMKSRNLTKDRCKPVNTFVHESLADVQAVCSQKNVACKNGQTNCYQSYSTMSITDCRETGSSKYPNCAYKTTQANKHIIVACEGNPYVPVHFDASV	16.130438157219814	0.20571697447375337	90.41177	0.6379597	26.503454	20.078278
design_27	15	GDDFYAREEAGKKAAAKAEEKKKEEEKKKKEEEKKKEEEEKKEKEEKEKK:KETAAAKFERQHMDSSTSAASSSNYCNQMMKSRNLTKDRCKPVNTFVHESLADVQAVCSQKNVACKNGQTNCYQSYSTMSITDCRETGSSKYPNCAYKTTQANKHIIVACEGNPYVPVHFDASV	19.733284787419823	0.11223225419466028	84.230545	0.6351327	26.52903	18.840874
design_27	16	GDELAARRAAGEARAAAEEAAKKKEEEEKKEKEEKEKKEEEEKKKEEEEK:KETAAAKFERQHMDSSTSAASSSNYCNQMMKSRNLTKDRCKPVNTFVHESLADVQAVCSQKNVACKNGQTNCYQSYSTMSITDCRETGSSKYPNCAYKTTQANKHIIVACEGNPYVPVHFDASV	14.446419358856046	0.1990235483477202	88.174835	0.6337208	25.904503	15.907841
design_27	17	GDELAKLREEGEKREKELKEKEEKEKKEKEKKKEEEEKKKKEEEEKKKEK:KETAAAKFERQHMDSSTSAASSSNYCNQMMKSRNLTKDRCKPVNTFVHESLADVQAVCSQKNVACKNGQTNCYQSYSTMSITDCRETGSSKYPNCAYKTTQANKHIIVACEGNPYVPVHFDASV	14.539871320983933	0.26335977570910013	91.37236	0.6370063	26.5192	19.934725
design_27	18	GAEFAAIAEAGKARAAAAEAAKAAAAAAAAAAAAAEAAAAAAAAAAAAAA:KETAAAKFERQHMDSSTSAASSSNYCNQMMKSRNLTKDRCKPVNTFVHESLADVQAVCSQKNVACKNGQTNCYQSYSTMSITDCRETGSSKYPNCAYKTTQANKHIIVACEGNPYVPVHFDASV	20.854718573727887	0.08740465315441284	81.86605	0.6089119	25.369482	15.312349
design_27	19	GDEFYELEEEGKKRAEEAEKEKKEEEEKKKEEEEKKKKEEEEKKKKEEEE:KETAAAKFERQHMDSSTSAASSSNYCNQMMKSRNLTKDRCKPVNTFVHESLADVQAVCSQKNVACKNGQTNCYQSYSTMSITDCRETGSSKYPNCAYKTTQANKHIIVACEGNPYVPVHFDASV	15.596701013567005	0.1959989358502542	86.173065	0.63918185	26.351473	19.124916
design_27	20	GADFAARRAAGEAAAAAADAAKAAAAAAAAAAAAAAAAAAAAAAAAAAAA:KETAAAKFERQHMDSSTSAASSSNYCNQMMKSRNLTKDRCKPVNTFVHESLADVQAVCSQKNVACKNGQTNCYQSYSTMSITDCRETGSSKYPNCAYKTTQANKHIIVACEGNPYVPVHFDASV	19.821628410439843	0.11801124104054755	82.58872	0.601081	24.89726	15.896588
design_27	21	GEEFYEREKEGEKRKEEEEKEKKKKEEEEKKKKEKEEEEAKKKEEEEKKA:KETAAAKFERQHMDSSTSAASSSNYCNQMMKSRNLTKDRCKPVNTFVHESLADVQAVCSQKNVACKNGQTNCYQSYSTMSITDCRETGSSKYPNCAYKTTQANKHIIVACEGNPYVPVHFDASV	17.04480687901533	0.19646556455490802	89.80211	0.63720524	26.735117	19.409092
design_27	22	GEEFAKIEEEGKKRAEKLKKEEEKKKEEEEKKKEEEEKEKKKKEEEKEKE:KETAAAKFERQHMDSSTSAASSSNYCNQMMKSRNLTKDRCKPVNTFVHESLADVQAVCSQKNVACKNGQTNCYQSYSTMSITDCRETGSSKYPNCAYKTTQANKHIIVACEGNPYVPVHFDASV	17.193252838939774	0.13324051621509522	88.375916	0.63826585	26.519888	17.58282
design_27	23	GAELAERREKGEKRAKEEKEKKKKEEEEKKKKEEEEKKEKEKKEEEEKKK:KETAAAKFERQHMDSSTSAASSSNYCNQMMKSRNLTKDRCKPVNTFVHESLADVQAVCSQKNVACKNGQTNCYQSYSTMSITDCRETGSSKYPNCAYKTTQANKHIIVACEGNPYVPVHFDASV	16.820351439922202	0.2088233345866222	91.11056	0.6363025	26.475874	18.59507
design_27	24	GAAFAAAEAAGAAAAAAAAAAAKAAAAAAAAAAAAAAAAAAAAAAAAEAA:KETAAAKFERQHMDSSTSAASSSNYCNQMMKSRNLTKDRCKPVNTFVHESLADVQAVCSQKNVACKNGQTNCYQSYSTMSITDCRETGSSKYPNCAYKTTQANKHIIVACEGNPYVPVHFDASV	22.77493227058095	0.08480057789380936	79.96847	0.59609324	25.480331	15.511365
design_27	25	GDEFYQRLLEGEKRKEEEDKKKKEEKEEKKKKEEEEKKEKEKKEKEEKLK:KETAAAKFERQHMDSSTSAASSSNYCNQMMKSRNLTKDRCKPVNTFVHESLADVQAVCSQKNVACKNGQTNCYQSYSTMSITDCRETGSSKYPNCAYKTTQANKHIIVACEGNPYVPVHFDASV	16.370482023634953	0.13873540574103096	91.771034	0.637021	26.856966	19.527388
design_27	26	GAERYALEKAGEEAAKKAKEEEEKKKKEEEEKKKKEEEEKKKKEEEEKKK:KETAAAKFERQHMDSSTSAASSSNYCNQMMKSRNLTKDRCKPVNTFVHESLADVQAVCSQKNVACKNGQTNCYQSYSTMSITDCRETGSSKYPNCAYKTTQANKHIIVACEGNPYVPVHFDASV	15.763141562626888	0.21506666288269072	87.39601	0.6381705	26.215548	17.63936
design_27	27	GADFAALEEAGKKKAEEEKAKKKEEEEKKKKEEEEKEKKEKEEEEKKKKE:KETAAAKFERQHMDSSTSAASSSNYCNQMMKSRNLTKDRCKPVNTFVHESLADVQAVCSQKNVACKNGQTNCYQSYSTMSITDCRETGSSKYPNCAYKTTQANKHIIVACEGNPYVPVHFDASV	19.203879386991108	0.13666069642351233	84.4229	0.63713413	26.467705	19.113
design_27	28	GDALYAARQAGAAAAAAAEAEKAKKAAEAEAAKKEAEEAAAKAAAEEAEK:KETAAAKFERQHMDSSTSAASSSNYCNQMMKSRNLTKDRCKPVNTFVHESLADVQAVCSQKNVACKNGQTNCYQSYSTMSITDCRETGSSKYPNCAYKTTQANKHIIVACEGNPYVPVHFDASV	17.89474187980763	0.11074442944735742	79.703156	0.6314538	25.44434	14.832369
design_27	29	GSSRAAREAAGEKRAAEEKAKKKKEEEEKKKKEEKEEEEKKKEEEKKKKE:KETAAAKFERQHMDSSTSAASSSNYCNQMMKSRNLTKDRCKPVNTFVHESLADVQAVCSQKNVACKNGQTNCYQSYSTMSITDCRETGSSKYPNCAYKTTQANKHIIVACEGNPYVPVHFDASV	18.570790006159424	0.12431547340666112	87.06332	0.6341585	26.167786	17.437675
design_27	30	GDEFYELEEKGKKEAKKAEEEKKKKEEKKEEEKKKEEEKKKEEEKKKELE:KETAAAKFERQHMDSSTSAASSSNYCNQMMKSRNLTKDRCKPVNTFVHESLADVQAVCSQKNVACKNGQTNCYQSYSTMSITDCRETGSSKYPNCAYKTTQANKHIIVACEGNPYVPVHFDASV	16.568718456254942	0.17828254552569647	87.37969	0.6385925	26.928722	20.369686
design_27	31	GQEFFERLEKGEKREEEEKKKKEEEEKKAKEEAEKAEEEAKKKAELEKEK:KETAAAKFERQHMDSSTSAASSSNYCNQMMKSRNLTKDRCKPVNTFVHESLADVQAVCSQKNVACKNGQTNCYQSYSTMSITDCRETGSSKYPNCAYKTTQANKHIIVACEGNPYVPVHFDASV	17.971746678764987	0.13699758403700518	85.53125	0.6324072	26.946665	19.510777
design_28	0	AAADAAEAAAAAAIAAAAAAAAAAASAAVAAAAAAAAAAAAAAAAAAAAA:KETAAAKFERQHMDSSTSAASSSNYCNQMMKSRNLTKDRCKPVNTFVHESLADVQAVCSQKNVACKNGQTNCYQSYSTMSITDCRETGSSKYPNCAYKTTQANKHIIVACEGNPYVPVHFDASV	20.346767238562798	0.13510456983321173	82.84141	0.59718084	25.349154	16.161152
design_28	1	SSAAAAEAARAAAIAAAAAARAAATSAAVAAAAAAAAAAAAAAAAAAAAA:KETAAAKFERQHMDSSTSAASSSNYCNQMMKSRNLTKDRCKPVNTFVHESLADVQAVCSQKNVACKNGQTNCYQSYSTMSITDCRETGSSKYPNCAYKTTQANKHIIVACEGNPYVPVHFDASV	8.317101051747017	0.3537488586483919	80.48017	0.6055862	24.975924	15.544242
design_28	2	SSADAALAAQAAAIAAAAAAAAAAASAAVAAAAAAAAAAAAAAAAAAAAA:KETAAAKFERQHMDSSTSAASSSNYCNQMMKSRNLTKDRCKPVNTFVHESLADVQAVCSQKNVACKNGQTNCYQSYSTMSITDCRETGSSKYPNCAYKTTQANKHIIVACEGNPYVPVHFDASV	21.181559892230485	0.10945463435895453	84.30797	0.5972196	25.624619	16.838634
design_28	3	SSALAAEAAQAAAIAAAAAARAAAASAAVEAARAAAAAAAAAAAAAAAAA:KETAAAKFERQHMDSSTSAASSSNYCNQMMKSRNLTKDRCKPVNTFVHESLADVQAVCSQKNVACKNGQTNCYQSYSTMSITDCRETGSSKYPNCAYKTTQANKHIIVACEGNPYVPVHFDASV	22.063679855145285	0.09549750972275486	83.95275	0.6132787	25.075182	15.303638
design_28	4	AAAAAAEAAQAAAIAAAAAARAAAISAAVEAAKAAAAAAAAAAAAAAAAA:KETAAAKFERQHMDSSTSAASSSNYCNQMMKSRNLTKDRCKPVNTFVHESLADVQAVCSQKNVACKNGQTNCYQSYSTMSITDCRETGSSKYPNCAYKTTQANKHIIVACEGNPYVPVHFDASV	9.574688995804808	0.30189537045475884	85.930016	0.61297214	25.222542	15.421848
design_28	5	AAALEAEAQRAAAIAAEAAARAAATSAAVEAARAAAAAAAAAAAAAAAAA:KETAAAKFERQHMDSSTSAASSSNYCNQMMKSRNLTKDRCKPVNTFVHESLADVQAVCSQKNVACKNGQTNCYQSYSTMSITDCRETGSSKYPNCAYKTTQANKHIIVACEGNPYVPVHFDASV	21.431486816058637	0.10107777099604034	69.242775	0.61727905	25.690681	15.59789
design_28	6	AAALAAEAAKAAAIAAAAAARAAATSAAVEAAKAAAAAAAAAAAAAAAAA:KETAAAKFERQHMDSSTSAASSSNYCNQMMKSRNLTKDRCKPVNTFVHESLADVQAVCSQKNVACKNGQTNCYQSYSTMSITDCRETGSSKYPNCAYKTTQANKHIIVACEGNPYVPVHFDASV	15.7991907079747	0.2702269884763181	61.277325	0.609726	26.151886	15.931652
design_28	7	SSALAAEAAKAAAIAAAAAARAAATSAAVEAAKAAAAAAAAAAAAAAAAA:KETAAAKFERQHMDSSTSAASSSNYCNQMMKSRNLTKDRCKPVNTFVHESLADVQAVCSQKNVACKNGQTNCYQSYSTMSITDCRETGSSKYPNCAYKTTQANKHIIVACEGNPYVPVHFDASV	19.891192753284926	0.11543386939180915	60.71945	0.61180186	25.634724	16.191212
design_28	8	SSALAAEAAKAAAIAEAAAARAAATSAAVAAAAAAAAAAAAAAAAAAAAA:KETAAAKFERQHMDSSTSAASSSNYCNQMMKSRNLTKDRCKPVNTFVHESLADVQAVCSQKNVACKNGQTNCYQSYSTMSITDCRETGSSKYPNCAYKTTQANKHIIVACEGNPYVPVHFDASV	10.239707118466045	0.26939733937420696	83.89485	0.6054926	25.393604	16.773151
design_28	9	SAADAAEAAKAAAIAAAAAAAAAAASAAVAAAAAAAAAAAAAAAAAAAAA:KETAAAKFERQHMDSSTSAASSSNYCNQMMKSRNLTKDRCKPVNTFVHESLADVQAVCSQKNVACKNGQTNCYQSYSTMSITDCRETGSSKYPNCAYKTTQANKHIIVACEGNPYVPVHFDASV	19.825485944413355	0.13257008649710117	82.52154	0.6001904	25.20998	14.90617
design_28	10	AAADAAEAARAAAIAEAAAARAAAASAAVEAAKAAAAAAAAAAAAEAAAA:KETAAAKFERQHMDSSTSAASSSNYCNQMMKSRNLTKDRCKPVNTFVHESLADVQAVCSQKNVACKNGQTNCYQSYSTMSITDCRETGSSKYPNCAYKTTQANKHIIVACEGNPYVPVHFDASV	20.57643956396119	0.12187955040004739	86.84028	0.62313056	24.823933	14.781651
design_28	11	AAALAAEAAAAEAAAAAAAARAAATSAAVAAAAAAAAAAAAAAAAAAAAA:KETAAAKFERQHMDSSTSAASSSNYCNQMMKSRNLTKDRCKPVNTFVHESLADVQAVCSQKNVACKNGQTNCYQSYSTMSITDCRETGSSKYPNCAYKTTQANKHIIVACEGNPYVPVHFDASV	7.540947467008372	0.4299753421248009	84.82863	0.6065242	24.891336	14.747452
design_28	12	SSALAAEAERAKAIAEEAAARAAATSAAVAAAKAAAAAAAAAAAEAAAAA:KETAAAKFERQHMDSSTSAASSSNYCNQMMKSRNLTKDRCKPVNTFVHESLADVQAVCSQKNVACKNGQTNCYQSYSTMSITDCRETGSSKYPNCAYKTTQANKHIIVACEGNPYVPVHFDASV	11.512804128144635	0.23651011080603387	86.702644	0.6222006	25.477541	14.353952
design_28	13	SAALAAEAAKAEAIAAAAAARAAATSAAVEAAKAAAAAAAAAAAEAAAAA:KETAAAKFERQHMDSSTSAASSSNYCNQMMKSRNLTKDRCKPVNTFVHESLADVQAVCSQKNVACKNGQTNCYQSYSTMSITDCRETGSSKYPNCAYKTTQANKHIIVACEGNPYVPVHFDASV	21.110156299229025	0.10146788087404403	87.12108	0.6228329	25.054512	14.274681
design_28	14	AAADAAEAAKAAAIAAAAAARAAATSAAVAAAAAAAAAAAAAAAEAAAAA:KETAAAKFERQHMDSSTSAASSSNYCNQMMKSRNLTKDRCKPVNTFVHESLADVQAVCSQKNVACKNGQTNCYQSYSTMSITDCRETGSSKYPNCAYKTTQANKHIIVACEGNPYVPVHFDASV	17.514949405269995	0.14209629834994966	58.18255	0.61148417	25.58212	15.253098
design_28	15	SAALAAEAARAAAIAAAAAAAAAATSAAVEAAKAAAAAAAAAAAAAAAAA:KETAAAKFERQHMDSSTSAASSSNYCNQMMKSRNLTKDRCKPVNTFVHESLADVQAVCSQKNVACKNGQTNCYQSYSTMSITDCRETGSSKYPNCAYKTTQANKHIIVACEGNPYVPVHFDASV	20.078958856673754	0.10856937579217742	87.08937	0.60909444	25.296583	14.592256
design_28	16	AAELAAEAARAEAIAAAAAARAAAASAAVEAAAAAAAAAAAAAAAAAAAA:KETAAAKFERQHMDSSTSAASSSNYCNQMMKSRNLTKDRCKPVNTFVHESLADVQAVCSQKNVACKNGQTNCYQSYSTMSITDCRETGSSKYPNCAYKTTQANKHIIVACEGNPYVPVHFDASV	20.44365245617868	0.12086603150757755	87.30158	0.61297953	25.147793	15.627838
design_28	17	SAALAAEAAKAAAIAAAAAARAAATSAAVAAAAAAAAAAAAAAAEAAAAA:KETAAAKFERQHMDSSTSAASSSNYCNQMMKSRNLTKDRCKPVNTFVHESLADVQAVCSQKNVACKNGQTNCYQSYSTMSITDCRETGSSKYPNCAYKTTQANKHIIVACEGNPYVPVHFDASV	18.9410186074059	0.13029625914457565	76.84508	0.61248785	25.48421	15.773459
design_28	18	SAAAAAEAEKAAAIAAEAAARAAAASAAVEAAKAAAAAAAAAAAAAAAAA:KETAAAKFERQHMDSSTSAASSSNYCNQMMKSRNLTKDRCKPVNTFVHESLADVQAVCSQKNVACKNGQTNCYQSYSTMSITDCRETGSSKYPNCAYKTTQANKHIIVACEGNPYVPVHFDASV	9.030001012873976	0.3216098956602826	84.36907	0.61934245	24.631287	14.906063
design_28	19	AAALAAEAAKAAAIAAEAAARAAATSAAVAAAKAAAAAAAAAAAAAAAAA:KETAAAKFERQHMDSSTSAASSSNYCNQMMKSRNLTKDRCKPVNTFVHESLADVQAVCSQKNVACKNGQTNCYQSYSTMSITDCRETGSSKYPNCAYKTTQANKHIIVACEGNPYVPVHFDASV	20.02558044338698	0.11808362353238375	60.81275	0.6099804	25.582525	16.385948
design_28	20	SSALAAEAAKAAAIAAEAAARAAATSAAVAAAAAAAAAAAAAAAAAALAA:KETAAAKFERQHMDSSTSAASSSNYCNQMMKSRNLTKDRCKPVNTFVHESLADVQAVCSQKNVACKNGQTNCYQSYSTMSITDCRETGSSKYPNCAYKTTQANKHIIVACEGNPYVPVHFDASV	7.895981231727659	0.3891974701175531	75.2492	0.60757935	25.151484	15.950957
design_28	21	AAAAAAEAARAAAIAAAAAAAAEAASAAVAAAAAAAAAAAAAAAAAAAAA:KETAAAKFERQHMDSSTSAASSSNYCNQMMKSRNLTKDRCKPVNTFVHESLADVQAVCSQKNVACKNGQTNCYQSYSTMSITDCRETGSSKYPNCAYKTTQANKHIIVACEGNPYVPVHFDASV	8.67311811801317	0.33870888306522157	84.34572	0.6062814	25.18045	15.926983
design_28	22	SSALAAEAARAEAIAAEARARAEAASAAVEAAKAAAAAAAAAAAAAAAAA:KETAAAKFERQHMDSSTSAASSSNYCNQMMKSRNLTKDRCKPVNTFVHESLADVQAVCSQKNVACKNGQTNCYQSYSTMSITDCRETGSSKYPNCAYKTTQANKHIIVACEGNPYVPVHFDASV	9.751795795257527	0.30059022331104324	85.67672	0.62131035	25.321981	13.782814
design_28	23	SSALAAEAAQAEAIAAAAAARAAAASAAVEAARAAAAAAAAAAAAAAAAA:KETAAAKFERQHMDSSTSAASSSNYCNQMMKSRNLTKDRCKPVNTFVHESLADVQAVCSQKNVACKNGQTNCYQSYSTMSITDCRETGSSKYPNCAYKTTQANKHIIVACEGNPYVPVHFDASV	22.14650946843186	0.09944471524908502	84.97757	0.61492044	24.989641	15.126192
design_28	24	SAALAAEAAKAEAIAAAAAAAAAATSAAVEAAAAAAAAAAAAAALAAALA:KETAAAKFERQHMDSSTSAASSSNYCNQMMKSRNLTKDRCKPVNTFVHESLADVQAVCSQKNVACKNGQTNCYQSYSTMSITDCRETGSSKYPNCAYKTTQANKHIIVACEGNPYVPVHFDASV	8.335720570140657	0.36100934451154737	85.23458	0.6125675	25.51697	15.594431
design_28	25	SAADAALAAQAAAIAAAAAAAAEAASAAVAAAAAAAAAAAAAAAAAAAAA:KETAAAKFERQHMDSSTSAASSSNYCNQMMKSRNLTKDRCKPVNTFVHESLADVQAVCSQKNVACKNGQTNCYQSYSTMSITDCRETGSSKYPNCAYKTTQANKHIIVACEGNPYVPVHFDASV	20.194829244986128	0.11332276144152716	87.95205	0.60374504	25.490387	15.409457
design_28	26	SSSLSSLASRAASIAAEAAARAAAISAAVEAAKAAAAAAAAAAAAAAAAA:KETAAAKFERQHMDSSTSAASSSNYCNQMMKSRNLTKDRCKPVNTFVHESLADVQAVCSQKNVACKNGQTNCYQSYSTMSITDCRETGSSKYPNCAYKTTQANKHIIVACEGNPYVPVHFDASV	10.600859922984085	0.2960687856715509	83.198784	0.6150113	25.700758	16.12468
design_28	27	AAADAAEAAKAAAIAAAAAAAAAAASAAVAAAAAAAAAAAAAAAAAAAAA:KETAAAKFERQHMDSSTSAASSSNYCNQMMKSRNLTKDRCKPVNTFVHESLADVQAVCSQKNVACKNGQTNCYQSYSTMSITDCRETGSSKYPNCAYKTTQANKHIIVACEGNPYVPVHFDASV	14.571872333539968	0.18178917467200237	80.96983	0.5981809	25.290152	15.523393
design_28	28	SAADAAEAAKAAAIAAAAAAAAAAASAAVAAAAAAAAAAAAAAAAAAAAA:KETAAAKFERQHMDSSTSAASSSNYCNQMMKSRNLTKDRCKPVNTFVHESLADVQAVCSQKNVACKNGQTNCYQSYSTMSITDCRETGSSKYPNCAYKTTQANKHIIVACEGNPYVPVHFDASV	19.825485944413355	0.13257008649710117	82.52154	0.6001904	25.20998	14.90617
design_28	29	SAADEAEAAKAAAIAAAAAAAAAAASAAVEAAKAAAAAAAAAAAAAAAAA:KETAAAKFERQHMDSSTSAASSSNYCNQMMKSRNLTKDRCKPVNTFVHESLADVQAVCSQKNVACKNGQTNCYQSYSTMSITDCRETGSSKYPNCAYKTTQANKHIIVACEGNPYVPVHFDASV	21.89358320591967	0.10598331315407242	85.30132	0.6106684	25.009172	14.443481
design_28	30	AAALAAEAAKAAAIAAAAAAAAAAASAAVEAAKAAAAAAAAAAAAAAAAA:KETAAAKFERQHMDSSTSAASSSNYCNQMMKSRNLTKDRCKPVNTFVHESLADVQAVCSQKNVACKNGQTNCYQSYSTMSITDCRETGSSKYPNCAYKTTQANKHIIVACEGNPYVPVHFDASV	20.97999898101625	0.1098809664042594	84.211815	0.60710776	24.946402	15.497662
design_28	31	SAADLAEAEKAAAIAAEAAARAAATSAAVAAAAAAAAAAAAAAAAAAAAA:KETAAAKFERQHMDSSTSAASSSNYCNQMMKSRNLTKDRCKPVNTFVHESLADVQAVCSQKNVACKNGQTNCYQSYSTMSITDCRETGSSKYPNCAYKTTQANKHIIVACEGNPYVPVHFDASV	8.308803691742803	0.3613797772352703	84.79991	0.6090143	24.715828	15.76878
design_29	0	ALEEKKAAADAAAALAAAYAADPSKAPEAARYAAEAATLKAAADKIAAAG:KETAAAKFERQHMDSSTSAASSSNYCNQMMKSRNLTKDRCKPVNTFVHESLADVQAVCSQKNVACKNGQTNCYQSYSTMSITDCRETGSSKYPNCAYKTTQANKHIIVACEGNPYVPVHFDASV	20.311446099623787	0.12200884454192444	91.50061	0.6328791	25.207794	14.780427
design_29	1	MLEEKKKEAEEYKAKAKEYLADPSKKALGLEYKEKAEILEAAAAKIEAAG:KETAAAKFERQHMDSSTSAASSSNYCNQMMKSRNLTKDRCKPVNTFVHESLADVQAVCSQKNVACKNGQTNCYQSYSTMSITDCRETGSSKYPNCAYKTTQANKHIIVACEGNPYVPVHFDASV	19.215206851806478	0.127845728445209	88.928024	0.6288439	26.511196	18.067604
design_29	2	ALEEKQKLAEEKEAKAKEYLADPSKTPEGLKEKYEAEILKAAADKIKAAG:KETAAAKFERQHMDSSTSAASSSNYCNQMMKSRNLTKDRCKPVNTFVHESLADVQAVCSQKNVACKNGQTNCYQSYSTMSITDCRETGSSKYPNCAYKTTQANKHIIVACEGNPYVPVHFDASV	18.18847784846526	0.16839980550462713	74.02624	0.6319661	27.192413	19.99202
design_29	3	MLAELEKKAAELKAKAAAYLADPSKKPEGLAYQAEADTYQAAAEKIKAAG:KETAAAKFERQHMDSSTSAASSSNYCNQMMKSRNLTKDRCKPVNTFVHESLADVQAVCSQKNVACKNGQTNCYQSYSTMSITDCRETGSSKYPNCAYKTTQANKHIIVACEGNPYVPVHFDASV	20.31029048469748	0.11756572948867211	90.11601	0.6271759	26.59669	17.366137
design_29	4	ALEEKKKEAEEYEAKGKEYLADPSKKPEGLEYLAKAEILKAAAEKIEAAG:KETAAAKFERQHMDSSTSAASSSNYCNQMMKSRNLTKDRCKPVNTFVHESLADVQAVCSQKNVACKNGQTNCYQSYSTMSITDCRETGSSKYPNCAYKTTQANKHIIVACEGNPYVPVHFDASV	20.203024034591365	0.11708060806460416	90.50014	0.63060457	26.42988	17.708616
design_29	5	GLAEKEAEADRAAALGAAYLADPSKAAEGLAYKEEAAILKAAAEKIKAAG:KETAAAKFERQHMDSSTSAASSSNYCNQMMKSRNLTKDRCKPVNTFVHESLADVQAVCSQKNVACKNGQTNCYQSYSTMSITDCRETGSSKYPNCAYKTTQANKHIIVACEGNPYVPVHFDASV	19.518553692418642	0.12265537697387915	86.87413	0.62888813	25.93813	16.450916
design_29	6	ALEELTALAEKYRALGKELLADPSKKALGLEYLAKAETYKAAAEKIKAAG:KETAAAKFERQHMDSSTSAASSSNYCNQMMKSRNLTKDRCKPVNTFVHESLADVQAVCSQKNVACKNGQTNCYQSYSTMSITDCRETGSSKYPNCAYKTTQANKHIIVACEGNPYVPVHFDASV	17.66696809864187	0.15142243098321378	91.886444	0.6325765	26.30801	17.47631
design_29	7	NLAYLKALADEYNAKAAAYLADPSKKPEGLKYKELADIYNAAAKKIEAAG:KETAAAKFERQHMDSSTSAASSSNYCNQMMKSRNLTKDRCKPVNTFVHESLADVQAVCSQKNVACKNGQTNCYQSYSTMSITDCRETGSSKYPNCAYKTTQANKHIIVACEGNPYVPVHFDASV	19.31917384032996	0.12770341936934312	64.656525	0.64003396	26.04266	17.005905
design_29	8	GLAEKEALAAEKAAKAAEYLADPSKAPEGLAAKAEAETLKAAADAIKAAG:KETAAAKFERQHMDSSTSAASSSNYCNQMMKSRNLTKDRCKPVNTFVHESLADVQAVCSQKNVACKNGQTNCYQSYSTMSITDCRETGSSKYPNCAYKTTQANKHIIVACEGNPYVPVHFDASV	18.213301218568613	0.1382695539565658	60.65086	0.6330725	26.81133	17.46133
design_29	9	NVEYLKKLAAEHKANADKYLAIPSLKPQGLADKAKAETYEAAAEKIEAAG:KETAAAKFERQHMDSSTSAASSSNYCNQMMKSRNLTKDRCKPVNTFVHESLADVQAVCSQKNVACKNGQTNCYQSYSTMSITDCRETGSSKYPNCAYKTTQANKHIIVACEGNPYVPVHFDASV	20.440312138801083	0.09183853079514087	93.03765	0.6354729	25.746035	17.296846
design_29	10	GLEEKEKLAAEYEKKAKELLADPSKKPEGLAYKEKSEILKAAADKQKAAG:KETAAAKFERQHMDSSTSAASSSNYCNQMMKSRNLTKDRCKPVNTFVHESLADVQAVCSQKNVACKNGQTNCYQSYSTMSITDCRETGSSKYPNCAYKTTQANKHIIVACEGNPYVPVHFDASV	19.863042796373424	0.11396950984041661	72.42515	0.63452834	26.34741	17.54383
design_29	11	QLEQLKAEAEAKKAAAAAYLADPAKKPQGLADLAEAETLTAAAEKIKAAG:KETAAAKFERQHMDSSTSAASSSNYCNQMMKSRNLTKDRCKPVNTFVHESLADVQAVCSQKNVACKNGQTNCYQSYSTMSITDCRETGSSKYPNCAYKTTQANKHIIVACEGNPYVPVHFDASV	20.621763247614187	0.08483492210154898	86.597725	0.6302612	26.420736	16.82146
design_29	12	ALEEKKKEADEKEAKAKEYLADPSKKAEGLAAKAEAEILKAAADKIEAAG:KETAAAKFERQHMDSSTSAASSSNYCNQMMKSRNLTKDRCKPVNTFVHESLADVQAVCSQKNVACKNGQTNCYQSYSTMSITDCRETGSSKYPNCAYKTTQANKHIIVACEGNPYVPVHFDASV	20.58061674910053	0.10774530684748847	88.95031	0.632303	26.760109	17.514835
design_29	13	ALAEKKAEADAKKAAAAAYLADPSKKAQGLADLAEAETLNAAAAAIAAAG:KETAAAKFERQHMDSSTSAASSSNYCNQMMKSRNLTKDRCKPVNTFVHESLADVQAVCSQKNVACKNGQTNCYQSYSTMSITDCRETGSSKYPNCAYKTTQANKHIIVACEGNPYVPVHFDASV	20.458370346840223	0.11804189062904007	86.5502	0.6324729	26.08594	16.142405
design_29	14	NLEYLEKLAEEHRANGKAYLADPAKKAKGLEDLAKADTYAAAAAKIKAAG:KETAAAKFERQHMDSSTSAASSSNYCNQMMKSRNLTKDRCKPVNTFVHESLADVQAVCSQKNVACKNGQTNCYQSYSTMSITDCRETGSSKYPNCAYKTTQANKHIIVACEGNPYVPVHFDASV	20.54460082461374	0.11396339573534606	92.73744	0.63546896	25.867727	16.29378
design_29	15	NLAAKKAEAAAAAAAAAAYLADPAKKPEGLAKAAEAATLAAAAAKIAAAG:KETAAAKFERQHMDSSTSAASSSNYCNQMMKSRNLTKDRCKPVNTFVHESLADVQAVCSQKNVACKNGQTNCYQSYSTMSITDCRETGSSKYPNCAYKTTQANKHIIVACEGNPYVPVHFDASV	19.14719372533218	0.1340751719381221	62.376034	0.6265243	26.250278	17.89496
design_29	16	ALEEKKKEAEEANAKAKEYLADPSKKAEGLKLKAEAETLNAAAAKIEAAG:KETAAAKFERQHMDSSTSAASSSNYCNQMMKSRNLTKDRCKPVNTFVHESLADVQAVCSQKNVACKNGQTNCYQSYSTMSITDCRETGSSKYPNCAYKTTQANKHIIVACEGNPYVPVHFDASV	17.611841789082796	0.15489392252823111	89.801735	0.6323348	26.710728	16.994549
design_29	17	AAEELKKEAEEYEAKGKELLADPSKKAEGLEYLAKAETLKAAYKKIEAAG:KETAAAKFERQHMDSSTSAASSSNYCNQMMKSRNLTKDRCKPVNTFVHESLADVQAVCSQKNVACKNGQTNCYQSYSTMSITDCRETGSSKYPNCAYKTTQANKHIIVACEGNPYVPVHFDASV	20.568558894836187	0.12130355074699664	91.68674	0.63228786	26.323908	17.741386
design_29	18	ALAEKEALAKEYAAKAAAYLADPSKAAEGKAYQAKADTLKAAADRIKAAG:KETAAAKFERQHMDSSTSAASSSNYCNQMMKSRNLTKDRCKPVNTFVHESLADVQAVCSQKNVACKNGQTNCYQSYSTMSITDCRETGSSKYPNCAYKTTQANKHIIVACEGNPYVPVHFDASV	20.26416437276446	0.11637744620750863	91.276245	0.6367726	25.505402	15.694515
design_29	19	ALEAKKAEADAAAAAAAAYAADPAKAPEGAAKAAEAATLKAAADKIAAAG:KETAAAKFERQHMDSSTSAASSSNYCNQMMKSRNLTKDRCKPVNTFVHESLADVQAVCSQKNVACKNGQTNCYQSYSTMSITDCRETGSSKYPNCAYKTTQANKHIIVACEGNPYVPVHFDASV	20.220859063730916	0.11367282696470313	73.81536	0.6302111	25.895164	15.662784
design_29	20	MLEELEKLAKEYEAKAKELLADPSKKPEGLKYLAESETLKAAADKIKAAG:KETAAAKFERQHMDSSTSAASSSNYCNQMMKSRNLTKDRCKPVNTFVHESLADVQAVCSQKNVACKNGQTNCYQSYSTMSITDCRETGSSKYPNCAYKTTQANKHIIVACEGNPYVPVHFDASV	17.89039922086548	0.14907733082504532	90.346954	0.629138	26.79465	18.31227
design_29	21	MLAELEKLAAEKNALAAKYLAIPSLKPLGLAYKAEAETYNAAAAKIKAAG:KETAAAKFERQHMDSSTSAASSSNYCNQMMKSRNLTKDRCKPVNTFVHESLADVQAVCSQKNVACKNGQTNCYQSYSTMSITDCRETGSSKYPNCAYKTTQANKHIIVACEGNPYVPVHFDASV	17.718204593128593	0.15035089979921173	92.53449	0.6302872	26.652088	18.38876
design_29	22	MEEELKKLADEYDAKAKEYLADPSKKAKGLEYKAEAETYKAAADAIKAAG:KETAAAKFERQHMDSSTSAASSSNYCNQMMKSRNLTKDRCKPVNTFVHESLADVQAVCSQKNVACKNGQTNCYQSYSTMSITDCRETGSSKYPNCAYKTTQANKHIIVACEGNPYVPVHFDASV	15.714112411508255	0.22873197399650627	91.070015	0.62933433	26.616055	19.4492
design_29	23	NLAELKALADKYTALGKEYLADPSKKPLGLKYLAEAETYNAAAAKIAAAG:KETAAAKFERQHMDSSTSAASSSNYCNQMMKSRNLTKDRCKPVNTFVHESLADVQAVCSQKNVACKNGQTNCYQSYSTMSITDCRETGSSKYPNCAYKTTQANKHIIVACEGNPYVPVHFDASV	17.608116675585872	0.16028529984978926	91.13246	0.6335974	26.306816	17.680351
design_29	24	ALAEKQAEAEKYTALGKKYLADPSKKAEGLEYLEKAEILNAAAAKIKAAG:KETAAAKFERQHMDSSTSAASSSNYCNQMMKSRNLTKDRCKPVNTFVHESLADVQAVCSQKNVACKNGQTNCYQSYSTMSITDCRETGSSKYPNCAYKTTQANKHIIVACEGNPYVPVHFDASV	20.57731414592273	0.11220942017688836	90.97346	0.6328627	26.12424	16.129642
design_29	25	AAAQLQAEADEKAALGAAYLADPAKKAEGLAALAEADTLAAAAAAIKAAG:KETAAAKFERQHMDSSTSAASSSNYCNQMMKSRNLTKDRCKPVNTFVHESLADVQAVCSQKNVACKNGQTNCYQSYSTMSITDCRETGSSKYPNCAYKTTQANKHIIVACEGNPYVPVHFDASV	20.19570318279769	0.11401172555239669	93.04232	0.62712973	25.853947	15.550853
design_29	26	ALAEKKAEADAANAKAAAYLADPSKKPEGLAYKAEADTLNAAAAKIEAAG:KETAAAKFERQHMDSSTSAASSSNYCNQMMKSRNLTKDRCKPVNTFVHESLADVQAVCSQKNVACKNGQTNCYQSYSTMSITDCRETGSSKYPNCAYKTTQANKHIIVACEGNPYVPVHFDASV	17.56249776251824	0.15223677616736414	89.423935	0.6321041	26.265835	17.350082
design_29	27	ALAEKKAEADALKAAAAAYLADPAKKPEGLKAQAEADTLAAAAAKIEAAG:KETAAAKFERQHMDSSTSAASSSNYCNQMMKSRNLTKDRCKPVNTFVHESLADVQAVCSQKNVACKNGQTNCYQSYSTMSITDCRETGSSKYPNCAYKTTQANKHIIVACEGNPYVPVHFDASV	18.92842474127517	0.12002740705444638	56.981224	0.631209	26.591167	17.991047
design_29	28	MLEELEKLAAEKDAKAKEYLADPSKKAQGLADKAEADTLKAAADKIKAAG:KETAAAKFERQHMDSSTSAASSSNYCNQMMKSRNLTKDRCKPVNTFVHESLADVQAVCSQKNVACKNGQTNCYQSYSTMSITDCRETGSSKYPNCAYKTTQANKHIIVACEGNPYVPVHFDASV	20.568097211166453	0.1113549050844761	90.66367	0.6305955	26.552546	16.187078
design_29	29	ALAEKKALADQYAALAAAYAADPAKAAEGKAYAAKAAEYTAAAAAIEAAG:KETAAAKFERQHMDSSTSAASSSNYCNQMMKSRNLTKDRCKPVNTFVHESLADVQAVCSQKNVACKNGQTNCYQSYSTMSITDCRETGSSKYPNCAYKTTQANKHIIVACEGNPYVPVHFDASV	19.60677777805835	0.12470950370595793	91.49206	0.6386054	24.097828	14.543081
design_29	30	NLAEKKAEADALKAAADAYLADPSKKPEGLAKKAEADTLAAAAAKIEAAG:KETAAAKFERQHMDSSTSAASSSNYCNQMMKSRNLTKDRCKPVNTFVHESLADVQAVCSQKNVACKNGQTNCYQSYSTMSITDCRETGSSKYPNCAYKTTQANKHIIVACEGNPYVPVHFDASV	18.744542148545694	0.12978989232057264	61.08231	0.63287705	26.751204	17.869253
design_29	31	ALAEKKAAAEEKAALAAAYLADPAKAAEGKAAQAEADTLNAAAAAIEAAG:KETAAAKFERQHMDSSTSAASSSNYCNQMMKSRNLTKDRCKPVNTFVHESLADVQAVCSQKNVACKNGQTNCYQSYSTMSITDCRETGSSKYPNCAYKTTQANKHIIVACEGNPYVPVHFDASV	20.27249293884633	0.11447030580749301	90.5907	0.63344055	25.691881	14.298063
design_3	0	SADTAASAAAAAANVAAMEALLAAAAAAAAAAAAAAAAAAAAAAAAAAAA:KETAAAKFERQHMDSSTSAASSSNYCNQMMKSRNLTKDRCKPVNTFVHESLADVQAVCSQKNVACKNGQTNCYQSYSTMSITDCRETGSSKYPNCAYKTTQANKHIIVACEGNPYVPVHFDASV	9.596638197880857	0.3362922286444651	81.3777	0.5976093	25.667234	17.20377
design_3	1	SADTAAAAAAAAANAAAMDALLAAAAAAAAAAAAAAAAAAAAAAAAAAAA:KETAAAKFERQHMDSSTSAASSSNYCNQMMKSRNLTKDRCKPVNTFVHESLADVQAVCSQKNVACKNGQTNCYQSYSTMSITDCRETGSSKYPNCAYKTTQANKHIIVACEGNPYVPVHFDASV	18.959112297115304	0.17529894480253183	82.54996	0.5992661	25.209366	15.858551
design_3	2	SAETAAAAAAAAANVAQMEALLAAAAAAAAAAAAAAAAAAAAAAAAAAAA:KETAAAKFERQHMDSSTSAASSSNYCNQMMKSRNLTKDRCKPVNTFVHESLADVQAVCSQKNVACKNGQTNCYQSYSTMSITDCRETGSSKYPNCAYKTTQANKHIIVACEGNPYVPVHFDASV	10.978248431278507	0.2841874377689368	83.05601	0.5997009	25.846617	17.54947
design_3	3	SADTAASAAAAAANVAQMDALLAAAAAAAAAAAAAAAAAAAAAAAAAAAA:KETAAAKFERQHMDSSTSAASSSNYCNQMMKSRNLTKDRCKPVNTFVHESLADVQAVCSQKNVACKNGQTNCYQSYSTMSITDCRETGSSKYPNCAYKTTQANKHIIVACEGNPYVPVHFDASV	10.338967648259159	0.3038194005895315	82.60095	0.59672076	25.819777	16.445677
design_3	4	SADTAASAAAAEANVAAMEALLAAAAAAAAAAAAAAAAAALAAAAAAAAA:KETAAAKFERQHMDSSTSAASSSNYCNQMMKSRNLTKDRCKPVNTFVHESLADVQAVCSQKNVACKNGQTNCYQSYSTMSITDCRETGSSKYPNCAYKTTQANKHIIVACEGNPYVPVHFDASV	10.483524077910614	0.30125835359290437	79.772934	0.6022272	25.787304	17.331541
design_3	5	SSDTAASAAAAEANVAAMEALLAAAAAAAAAAAAAAAAAAAAAAAAAAAA:KETAAAKFERQHMDSSTSAASSSNYCNQMMKSRNLTKDRCKPVNTFVHESLADVQAVCSQKNVACKNGQTNCYQSYSTMSITDCRETGSSKYPNCAYKTTQANKHIIVACEGNPYVPVHFDASV	10.516051113294075	0.3132225080281524	78.416	0.6001638	25.660555	17.867844
design_3	6	SADTAAAAAAAEANVAQMEALLAAAAAAAAAAAAAAAAAAAAAAAAAAAA:KETAAAKFERQHMDSSTSAASSSNYCNQMMKSRNLTKDRCKPVNTFVHESLADVQAVCSQKNVACKNGQTNCYQSYSTMSITDCRETGSSKYPNCAYKTTQANKHIIVACEGNPYVPVHFDASV	10.904668836598974	0.2904359755234222	81.98252	0.60164464	25.814629	17.44095
design_3	7	SSTTAASAAAAAANVAAMEAALAAAAAAAAAAAEAAAAAAAAAAAAAALA:KETAAAKFERQHMDSSTSAASSSNYCNQMMKSRNLTKDRCKPVNTFVHESLADVQAVCSQKNVACKNGQTNCYQSYSTMSITDCRETGSSKYPNCAYKTTQANKHIIVACEGNPYVPVHFDASV	9.906149389657854	0.3270314797990643	79.94861	0.6044266	25.530006	16.664352
design_3	8	SSETAAAAAAAEANVAAMEALLAAAAAAAAAAAAAAAAAAAAAAAAAAAA:KETAAAKFERQHMDSSTSAASSSNYCNQMMKSRNLTKDRCKPVNTFVHESLADVQAVCSQKNVACKNGQTNCYQSYSTMSITDCRETGSSKYPNCAYKTTQANKHIIVACEGNPYVPVHFDASV	10.23510140159335	0.32360133632873517	80.15455	0.59997576	25.671103	17.501612
design_3	9	SADTAAAAAAAEANVAAMEALLAAAAAAAAAAAAAAAAAAAAAAAAAAAA:KETAAAKFERQHMDSSTSAASSSNYCNQMMKSRNLTKDRCKPVNTFVHESLADVQAVCSQKNVACKNGQTNCYQSYSTMSITDCRETGSSKYPNCAYKTTQANKHIIVACEGNPYVPVHFDASV	10.93499708430017	0.28282513671291915	81.994354	0.59921396	25.79167	17.606075
design_3	10	SADTAASAAAAEANVAAMEALLAAAAAAAAAAAAAAAAAAAAAAAAAAAA:KETAAAKFERQHMDSSTSAASSSNYCNQMMKSRNLTKDRCKPVNTFVHESLADVQAVCSQKNVACKNGQTNCYQSYSTMSITDCRETGSSKYPNCAYKTTQANKHIIVACEGNPYVPVHFDASV	10.378880377933154	0.308998855925308	80.89525	0.600399	25.691607	17.42202
design_3	11	SADTAASAAAAEANVAQMEALLAAAAAAAAAAAAAAALAAAAAAAAAAAA:KETAAAKFERQHMDSSTSAASSSNYCNQMMKSRNLTKDRCKPVNTFVHESLADVQAVCSQKNVACKNGQTNCYQSYSTMSITDCRETGSSKYPNCAYKTTQANKHIIVACEGNPYVPVHFDASV	9.831363407893308	0.3363599444012982	79.473564	0.6041244	25.761105	17.266945
design_3	12	SADTAAAAAAAAANVAATEAALAAAAAAAAAAAAAAAAAAAAAAAAAAAA:KETAAAKFERQHMDSSTSAASSSNYCNQMMKSRNLTKDRCKPVNTFVHESLADVQAVCSQKNVACKNGQTNCYQSYSTMSITDCRETGSSKYPNCAYKTTQANKHIIVACEGNPYVPVHFDASV	19.466046447815838	0.15912769033109952	85.855545	0.6027372	25.507057	15.35893
design_3	13	SADTAAAAAAAEANVAAMEAALAAAAAAAAAAAAAAAAAAAAAAAAAAAA:KETAAAKFERQHMDSSTSAASSSNYCNQMMKSRNLTKDRCKPVNTFVHESLADVQAVCSQKNVACKNGQTNCYQSYSTMSITDCRETGSSKYPNCAYKTTQANKHIIVACEGNPYVPVHFDASV	10.053401447019123	0.3067793786451559	82.66212	0.60042036	25.610691	17.449356
design_3	14	SADTAASAAAAEANVAAMEALLAAAAAAAAAAAAAAAAAAAAAAAAAALA:KETAAAKFERQHMDSSTSAASSSNYCNQMMKSRNLTKDRCKPVNTFVHESLADVQAVCSQKNVACKNGQTNCYQSYSTMSITDCRETGSSKYPNCAYKTTQANKHIIVACEGNPYVPVHFDASV	9.430845404880687	0.3428839715106236	79.47551	0.60090584	25.638977	17.400112
design_3	15	SADTAAAAAAAAANAAAMDAALAAAAAAAAAAAAAAAAAAAAAAAAAAAA:KETAAAKFERQHMDSSTSAASSSNYCNQMMKSRNLTKDRCKPVNTFVHESLADVQAVCSQKNVACKNGQTNCYQSYSTMSITDCRETGSSKYPNCAYKTTQANKHIIVACEGNPYVPVHFDASV	18.178774254615572	0.17669472819743615	82.38909	0.6033146	24.825586	14.495624
design_3	16	SADTEASAAAAAANVAQMEAALAAAAAAAAAAAAAAAAAAAAAAAAAAAA:KETAAAKFERQHMDSSTSAASSSNYCNQMMKSRNLTKDRCKPVNTFVHESLADVQAVCSQKNVACKNGQTNCYQSYSTMSITDCRETGSSKYPNCAYKTTQANKHIIVACEGNPYVPVHFDASV	10.778846908890404	0.28773660587904615	78.16896	0.6007592	25.57103	17.702126
design_3	17	SSDTEASKAAAEANVAAMEAALAAAAAAAAAAAAAAAAAAAAAAAAAAAA:KETAAAKFERQHMDSSTSAASSSNYCNQMMKSRNLTKDRCKPVNTFVHESLADVQAVCSQKNVACKNGQTNCYQSYSTMSITDCRETGSSKYPNCAYKTTQANKHIIVACEGNPYVPVHFDASV	10.11209789013931	0.319640165257458	79.44632	0.60202837	25.398024	16.599632
design_3	18	SSDTAASAAAAEANVAAMEALLAAAAAAAAAAAAAAAAAAAALAAAAALA:KETAAAKFERQHMDSSTSAASSSNYCNQMMKSRNLTKDRCKPVNTFVHESLADVQAVCSQKNVACKNGQTNCYQSYSTMSITDCRETGSSKYPNCAYKTTQANKHIIVACEGNPYVPVHFDASV	9.190256478810898	0.3609626654288649	76.4355	0.60234594	25.671324	16.797356
design_3	19	SADTAAAAAAAAANVAAMEALLAAAAAAAAAAAAAAAAAAAAAAAALAAA:KETAAAKFERQHMDSSTSAASSSNYCNQMMKSRNLTKDRCKPVNTFVHESLADVQAVCSQKNVACKNGQTNCYQSYSTMSITDCRETGSSKYPNCAYKTTQANKHIIVACEGNPYVPVHFDASV	9.34059835184489	0.352951066348073	82.5338	0.5983517	25.784931	16.749554
design_3	20	SADTLASAAAAEANVAAMEALLAAAAAAAAAAAAAAAAAAAALAAAAAAA:KETAAAKFERQHMDSSTSAASSSNYCNQMMKSRNLTKDRCKPVNTFVHESLADVQAVCSQKNVACKNGQTNCYQSYSTMSITDCRETGSSKYPNCAYKTTQANKHIIVACEGNPYVPVHFDASV	9.670611453745167	0.3441583586234186	77.92457	0.6008004	25.86177	16.998226
design_3	21	SADTAASAAAAEANVAAMEAALAAAAAAAAAAAAAAAAAAAAAAAAAALA:KETAAAKFERQHMDSSTSAASSSNYCNQMMKSRNLTKDRCKPVNTFVHESLADVQAVCSQKNVACKNGQTNCYQSYSTMSITDCRETGSSKYPNCAYKTTQANKHIIVACEGNPYVPVHFDASV	9.0973191738883	0.346062671466507	79.81093	0.60180956	25.437757	16.977055
design_3	22	SSTTAAAAAAAAANVAAMEAALAAAAAAAAAAAAAAAAAAAAAAAAAAAA:KETAAAKFERQHMDSSTSAASSSNYCNQMMKSRNLTKDRCKPVNTFVHESLADVQAVCSQKNVACKNGQTNCYQSYSTMSITDCRETGSSKYPNCAYKTTQANKHIIVACEGNPYVPVHFDASV	9.220050002514267	0.3650337625316599	79.1022	0.59688926	25.42373	16.94621
design_3	23	SSETEAAAAAAEANVAQMEALLAAAAAAAAAAAAAAAAAAAAAAAAAAAA:KETAAAKFERQHMDSSTSAASSSNYCNQMMKSRNLTKDRCKPVNTFVHESLADVQAVCSQKNVACKNGQTNCYQSYSTMSITDCRETGSSKYPNCAYKTTQANKHIIVACEGNPYVPVHFDASV	11.494529991484377	0.2804956674333196	80.421265	0.60270464	25.647934	17.524025
design_3	24	SADTEAAAAAAAANVAATEAALAAAAAAAAAAAAAAAAAAAAAAAAAAAA:KETAAAKFERQHMDSSTSAASSSNYCNQMMKSRNLTKDRCKPVNTFVHESLADVQAVCSQKNVACKNGQTNCYQSYSTMSITDCRETGSSKYPNCAYKTTQANKHIIVACEGNPYVPVHFDASV	19.78545938701332	0.15799451073835927	84.3825	0.6021495	25.455046	15.260998
design_3	25	SADTEAAAAAAAANVAAMEALLAAAAAAAAAAAAAAAAAAAAAAAAAAAA:KETAAAKFERQHMDSSTSAASSSNYCNQMMKSRNLTKDRCKPVNTFVHESLADVQAVCSQKNVACKNGQTNCYQSYSTMSITDCRETGSSKYPNCAYKTTQANKHIIVACEGNPYVPVHFDASV	15.848535315514239	0.1830405795032069	80.53053	0.5970977	25.843843	17.764215
design_3	26	SADTAAAAAAAAANVAAMEAALAAAAAAAAAAAAAAAAAAAAAAAAAAAA:KETAAAKFERQHMDSSTSAASSSNYCNQMMKSRNLTKDRCKPVNTFVHESLADVQAVCSQKNVACKNGQTNCYQSYSTMSITDCRETGSSKYPNCAYKTTQANKHIIVACEGNPYVPVHFDASV	20.238039502551942	0.17867535912053314	83.31402	0.5991711	25.545296	16.63739
design_3	27	SADTEASAAAAAANVAQMEAALAAAAAAAAAAAAAAAAAAAAAAAAAAAA:KETAAAKFERQHMDSSTSAASSSNYCNQMMKSRNLTKDRCKPVNTFVHESLADVQAVCSQKNVACKNGQTNCYQSYSTMSITDCRETGSSKYPNCAYKTTQANKHIIVACEGNPYVPVHFDASV	10.778846908890404	0.28773660587904615	78.16896	0.6007592	25.57103	17.702126
design_3	28	SADTEAAAAAAEANVAQMEAALAAAAAAAAAAAAAAAAAAAAAAAAAAAA:KETAAAKFERQHMDSSTSAASSSNYCNQMMKSRNLTKDRCKPVNTFVHESLADVQAVCSQKNVACKNGQTNCYQSYSTMSITDCRETGSSKYPNCAYKTTQANKHIIVACEGNPYVPVHFDASV	10.586108262172123	0.29399499210562324	80.560036	0.60312355	25.545439	17.050884
design_3	29	SADTAAAAAAAAANAAATEAALAAAAAAAAAAAAAAAAAAAAAAAAAALA:KETAAAKFERQHMDSSTSAASSSNYCNQMMKSRNLTKDRCKPVNTFVHESLADVQAVCSQKNVACKNGQTNCYQSYSTMSITDCRETGSSKYPNCAYKTTQANKHIIVACEGNPYVPVHFDASV	8.715883405144544	0.3516171551954541	83.21969	0.60215074	25.351435	15.511778
design_3	30	SADTAAAAAAAAANVAAMEALLAAAAAAAAAAAAAAAAAAAAAAAAAAAA:KETAAAKFERQHMDSSTSAASSSNYCNQMMKSRNLTKDRCKPVNTFVHESLADVQAVCSQKNVACKNGQTNCYQSYSTMSITDCRETGSSKYPNCAYKTTQANKHIIVACEGNPYVPVHFDASV	15.33988132050945	0.18773627854842162	81.893456	0.5957712	25.889915	17.94005
design_3	31	SSTTEASKAAAEANVAQMEALLAAAAAAAAAAAAAAALAAAAAAAAAAAA:KETAAAKFERQHMDSSTSAASSSNYCNQMMKSRNLTKDRCKPVNTFVHESLADVQAVCSQKNVACKNGQTNCYQSYSTMSITDCRETGSSKYPNCAYKTTQANKHIIVACEGNPYVPVHFDASV	10.007446200797954	0.3431233902882522	78.586464	0.60631293	25.681107	17.223463
design_30	0	SAAAAAAMAAANAAQAAAEEAATAAAAAARAAAAAAAAAAAAAAAAAAAA:KETAAAKFERQHMDSSTSAASSSNYCNQMMKSRNLTKDRCKPVNTFVHESLADVQAVCSQKNVACKNGQTNCYQSYSTMSITDCRETGSSKYPNCAYKTTQANKHIIVACEGNPYVPVHFDASV	21.64077011082843	0.11437747874946311	83.71746	0.61289465	24.822954	15.594177
design_30	1	AAAAAAAMAAANAALEAAEEKKIKKKKKKRKKKKKKKKKKKEKKKLKKKK:KETAAAKFERQHMDSSTSAASSSNYCNQMMKSRNLTKDRCKPVNTFVHESLADVQAVCSQKNVACKNGQTNCYQSYSTMSITDCRETGSSKYPNCAYKTTQANKHIIVACEGNPYVPVHFDASV	8.275382050983108	0.3512529693113612	85.61167	0.6196357	25.510853	14.195572
design_30	2	AAAAAAAMAAANAAQEAAEEAAIEAEKKKREEEKKKKEEEKKKKEEEKKK:KETAAAKFERQHMDSSTSAASSSNYCNQMMKSRNLTKDRCKPVNTFVHESLADVQAVCSQKNVACKNGQTNCYQSYSTMSITDCRETGSSKYPNCAYKTTQANKHIIVACEGNPYVPVHFDASV	15.59750673367593	0.2289336102473749	83.63264	0.6406038	24.517439	15.3900795
design_30	3	SAAAAAAMAAAIAAQEAAEEAAIAAEKAARAAAAAAAAAAAAAAAAAAAA:KETAAAKFERQHMDSSTSAASSSNYCNQMMKSRNLTKDRCKPVNTFVHESLADVQAVCSQKNVACKNGQTNCYQSYSTMSITDCRETGSSKYPNCAYKTTQANKHIIVACEGNPYVPVHFDASV	21.376226415462757	0.09599528915500358	84.022446	0.60863686	25.137878	14.023057
design_30	4	SAAAAAAMAAAIAAQEAAEAAEIAAEKAARAAAAAAKAAEEAAAAAAAAA:KETAAAKFERQHMDSSTSAASSSNYCNQMMKSRNLTKDRCKPVNTFVHESLADVQAVCSQKNVACKNGQTNCYQSYSTMSITDCRETGSSKYPNCAYKTTQANKHIIVACEGNPYVPVHFDASV	17.32129844017643	0.11647740522649463	87.64787	0.6207193	25.418055	16.445572
design_30	5	AAAAAAAMAAANAAAEAAEAAATAAEKAAREAAKAAAAAAAAAAAAAAAA:KETAAAKFERQHMDSSTSAASSSNYCNQMMKSRNLTKDRCKPVNTFVHESLADVQAVCSQKNVACKNGQTNCYQSYSTMSITDCRETGSSKYPNCAYKTTQANKHIIVACEGNPYVPVHFDASV	16.42135855817818	0.15456526738331072	83.36238	0.61784136	24.842258	14.592501
design_30	6	SAAAAAAMAAANAAQEAAEAAATAAAKAAAAAAAAAAAAAAALAAAAAAA:KETAAAKFERQHMDSSTSAASSSNYCNQMMKSRNLTKDRCKPVNTFVHESLADVQAVCSQKNVACKNGQTNCYQSYSTMSITDCRETGSSKYPNCAYKTTQANKHIIVACEGNPYVPVHFDASV	21.144788771310935	0.10972028508544136	81.45052	0.6132771	24.822563	15.224827
design_30	7	AAAAAAAGAAANAAAAAAEEAATAAAAAAAAAAAAAAAAAAAAAAAAAAA:KETAAAKFERQHMDSSTSAASSSNYCNQMMKSRNLTKDRCKPVNTFVHESLADVQAVCSQKNVACKNGQTNCYQSYSTMSITDCRETGSSKYPNCAYKTTQANKHIIVACEGNPYVPVHFDASV	21.96677161312988	0.11004611110525313	83.54724	0.60478634	25.090117	15.645279
design_30	8	TAAAAAAMAAANAAAEAAEAAERAAALAARAAKAAAAAAAAAAEEEAAAA:KETAAAKFERQHMDSSTSAASSSNYCNQMMKSRNLTKDRCKPVNTFVHESLADVQAVCSQKNVACKNGQTNCYQSYSTMSITDCRETGSSKYPNCAYKTTQANKHIIVACEGNPYVPVHFDASV	21.713555921283135	0.10713428758031861	84.19639	0.6213611	25.135485	15.1184225
design_30	9	AAAAAAAMAAANAAREAEEAAEIEKEKKKREEEEEEKKKKEEEEKKKKLE:KETAAAKFERQHMDSSTSAASSSNYCNQMMKSRNLTKDRCKPVNTFVHESLADVQAVCSQKNVACKNGQTNCYQSYSTMSITDCRETGSSKYPNCAYKTTQANKHIIVACEGNPYVPVHFDASV	11.497673789114433	0.2291837853380499	84.96922	0.63647634	25.240017	15.73138
design_30	10	AAAAAAAMAAAIAAEEAAEEKKIEEEKKKREEKEKEEKEKKEKEELEKLA:KETAAAKFERQHMDSSTSAASSSNYCNQMMKSRNLTKDRCKPVNTFVHESLADVQAVCSQKNVACKNGQTNCYQSYSTMSITDCRETGSSKYPNCAYKTTQANKHIIVACEGNPYVPVHFDASV	21.34969664190835	0.13380469405980538	86.21737	0.6315869	26.027945	17.675234
design_30	11	SAAAAAAMAAANAAAEAKEEAEIKEEKEKREKEKKEKEKKKKEEEKKKKE:KETAAAKFERQHMDSSTSAASSSNYCNQMMKSRNLTKDRCKPVNTFVHESLADVQAVCSQKNVACKNGQTNCYQSYSTMSITDCRETGSSKYPNCAYKTTQANKHIIVACEGNPYVPVHFDASV	15.38489875491818	0.24069445586831872	87.50169	0.63795316	25.141863	16.788364
design_30	12	SAAAAAAQAAANAAAAAAEAAATAAAKAAAAAAAAAAAAAAAAAAAAAAA:KETAAAKFERQHMDSSTSAASSSNYCNQMMKSRNLTKDRCKPVNTFVHESLADVQAVCSQKNVACKNGQTNCYQSYSTMSITDCRETGSSKYPNCAYKTTQANKHIIVACEGNPYVPVHFDASV	21.534900545521076	0.1214373902340312	84.83102	0.613595	24.43756	14.95311
design_30	13	AAAAAAAMAAANAAEAAAEEAATAAAKAAAAAAAAAAAAAALAAAAAAAA:KETAAAKFERQHMDSSTSAASSSNYCNQMMKSRNLTKDRCKPVNTFVHESLADVQAVCSQKNVACKNGQTNCYQSYSTMSITDCRETGSSKYPNCAYKTTQANKHIIVACEGNPYVPVHFDASV	21.767853462614333	0.13760225506625537	78.19724	0.6108066	25.074406	15.049828
design_30	14	AAAAAAAMAAANAAAAAKEEAEIKAELEARKKKEEEEKKEKEKKKKEEEE:KETAAAKFERQHMDSSTSAASSSNYCNQMMKSRNLTKDRCKPVNTFVHESLADVQAVCSQKNVACKNGQTNCYQSYSTMSITDCRETGSSKYPNCAYKTTQANKHIIVACEGNPYVPVHFDASV	9.035895244949423	0.3682687706674624	83.59899	0.6355146	25.46425	17.553267
design_30	15	AAAAAAAMAAANAAAEAAEEAARAAAAAAAAAAAAAAAAAAAAAAAAALA:KETAAAKFERQHMDSSTSAASSSNYCNQMMKSRNLTKDRCKPVNTFVHESLADVQAVCSQKNVACKNGQTNCYQSYSTMSITDCRETGSSKYPNCAYKTTQANKHIIVACEGNPYVPVHFDASV	21.376114780718392	0.12823579103689725	79.82716	0.60994244	24.938251	15.058379
design_30	16	AAAAAAAMAAAIAAQEAAEEAATAAEAEARAAAAAAAAEAAAKAEAEAAE:KETAAAKFERQHMDSSTSAASSSNYCNQMMKSRNLTKDRCKPVNTFVHESLADVQAVCSQKNVACKNGQTNCYQSYSTMSITDCRETGSSKYPNCAYKTTQANKHIIVACEGNPYVPVHFDASV	18.359374101302684	0.13178262100450908	81.70329	0.62296164	25.38418	15.734289
design_30	17	SAAAAAAMAAAIAAEEAEEEKKIKEEAELRKLKEEKEALEKALKELLEKL:KETAAAKFERQHMDSSTSAASSSNYCNQMMKSRNLTKDRCKPVNTFVHESLADVQAVCSQKNVACKNGQTNCYQSYSTMSITDCRETGSSKYPNCAYKTTQANKHIIVACEGNPYVPVHFDASV	14.016777119220752	0.1821179318770283	85.79572	0.6318219	26.854671	17.723507
design_30	18	AAAAAAAMAAAIAAQEAEEEKERKKLKEEREKKKKEKEEKKKKEEEKKKE:KETAAAKFERQHMDSSTSAASSSNYCNQMMKSRNLTKDRCKPVNTFVHESLADVQAVCSQKNVACKNGQTNCYQSYSTMSITDCRETGSSKYPNCAYKTTQANKHIIVACEGNPYVPVHFDASV	8.393393226971817	0.36667162491830424	85.54967	0.6347424	25.1618	15.800366
design_30	19	AAAAAAAMAAAIAAEEAAEAAAIAAEAAARKAAAAAAAAAAAALAAALAA:KETAAAKFERQHMDSSTSAASSSNYCNQMMKSRNLTKDRCKPVNTFVHESLADVQAVCSQKNVACKNGQTNCYQSYSTMSITDCRETGSSKYPNCAYKTTQANKHIIVACEGNPYVPVHFDASV	21.104703085077368	0.10371954142536116	81.61726	0.61093485	25.4113	16.173195
design_30	20	SAAASAAMAAANAAAEAAEEAAIAAAKAAEEAAKAAAAAAAALAALAAAA:KETAAAKFERQHMDSSTSAASSSNYCNQMMKSRNLTKDRCKPVNTFVHESLADVQAVCSQKNVACKNGQTNCYQSYSTMSITDCRETGSSKYPNCAYKTTQANKHIIVACEGNPYVPVHFDASV	22.143029313483744	0.13863274017083785	81.15343	0.6217387	25.181133	13.895521
design_30	21	SAAAAAAMAAANAAEEAKEKAEIEEEKKKREEEKKKKEEEEKKKKEEEKK:KETAAAKFERQHMDSSTSAASSSNYCNQMMKSRNLTKDRCKPVNTFVHESLADVQAVCSQKNVACKNGQTNCYQSYSTMSITDCRETGSSKYPNCAYKTTQANKHIIVACEGNPYVPVHFDASV	15.94051234184819	0.215378100154437	88.197266	0.6396935	25.349754	16.369343
design_30	22	SAAASAAMAAAIAAQEAAEAAEIAAAKAAAAAAAAAAAAAAAAELAAALA:KETAAAKFERQHMDSSTSAASSSNYCNQMMKSRNLTKDRCKPVNTFVHESLADVQAVCSQKNVACKNGQTNCYQSYSTMSITDCRETGSSKYPNCAYKTTQANKHIIVACEGNPYVPVHFDASV	21.293327495369134	0.12269552052367495	85.990875	0.6128372	25.681274	16.914492
design_30	23	AAAASAAMAAANAAAEAAEEAAIAAAKAAAAAAAAAAAEAAAAAEAAAAA:KETAAAKFERQHMDSSTSAASSSNYCNQMMKSRNLTKDRCKPVNTFVHESLADVQAVCSQKNVACKNGQTNCYQSYSTMSITDCRETGSSKYPNCAYKTTQANKHIIVACEGNPYVPVHFDASV	21.845954438798756	0.13228793245228196	84.31994	0.6176544	25.128176	15.435772
design_30	24	SAAASAAMAAANAALEAAEEAAIKEEKKKREEEKKKKEEEKKKKEEEEKK:KETAAAKFERQHMDSSTSAASSSNYCNQMMKSRNLTKDRCKPVNTFVHESLADVQAVCSQKNVACKNGQTNCYQSYSTMSITDCRETGSSKYPNCAYKTTQANKHIIVACEGNPYVPVHFDASV	16.869551822790445	0.1901215659656203	86.75449	0.6370785	25.325016	16.208107
design_30	25	SAAAAAAMAAAIAAQEAAEAAAIAAAKAAAAAAAAAAAAAAAAAAAAAAA:KETAAAKFERQHMDSSTSAASSSNYCNQMMKSRNLTKDRCKPVNTFVHESLADVQAVCSQKNVACKNGQTNCYQSYSTMSITDCRETGSSKYPNCAYKTTQANKHIIVACEGNPYVPVHFDASV	19.951437293390537	0.10589807311249166	83.47871	0.6025124	25.18231	15.768714
design_30	26	SAAASAAMAAANAALAAAEAAATAAAKAAAAAAAAAAAAAALAETLAALA:KETAAAKFERQHMDSSTSAASSSNYCNQMMKSRNLTKDRCKPVNTFVHESLADVQAVCSQKNVACKNGQTNCYQSYSTMSITDCRETGSSKYPNCAYKTTQANKHIIVACEGNPYVPVHFDASV	20.76095008956632	0.1315305791274827	84.916756	0.6153954	25.457462	16.786758
design_30	27	AAAAAAAMAAANAAAAAAEEAAIAAEKAARAAAAAAAAAAAALKAAAEAA:KETAAAKFERQHMDSSTSAASSSNYCNQMMKSRNLTKDRCKPVNTFVHESLADVQAVCSQKNVACKNGQTNCYQSYSTMSITDCRETGSSKYPNCAYKTTQANKHIIVACEGNPYVPVHFDASV	21.364501798513707	0.09765991041032868	82.9376	0.6186546	25.005419	15.268172
design_30	28	SAAAAAAMAKANAEAEKKEKEEIEKEKKEREEEEKKKKEEEEKKEKEEKE:KETAAAKFERQHMDSSTSAASSSNYCNQMMKSRNLTKDRCKPVNTFVHESLADVQAVCSQKNVACKNGQTNCYQSYSTMSITDCRETGSSKYPNCAYKTTQANKHIIVACEGNPYVPVHFDASV	15.26703913922191	0.21334741074316835	89.11509	0.6381318	25.735252	16.501709
design_30	29	SAAAAAAMAAANAAEAAAEAAATAAAKAARAAAAAAAAAAAAAEALAALA:KETAAAKFERQHMDSSTSAASSSNYCNQMMKSRNLTKDRCKPVNTFVHESLADVQAVCSQKNVACKNGQTNCYQSYSTMSITDCRETGSSKYPNCAYKTTQANKHIIVACEGNPYVPVHFDASV	21.554420598989413	0.11941752133854644	83.05115	0.61902654	24.62186	15.215161
design_30	30	AAAAAAAMAAANAAAAAAEEAAIAAAKAAAAAAAAAAAAAAAAAAAAAAA:KETAAAKFERQHMDSSTSAASSSNYCNQMMKSRNLTKDRCKPVNTFVHESLADVQAVCSQKNVACKNGQTNCYQSYSTMSITDCRETGSSKYPNCAYKTTQANKHIIVACEGNPYVPVHFDASV	20.174234317101327	0.11461743752226614	79.89345	0.60512805	24.904795	15.58625
design_30	31	SAAAAAAMAAANAAEEAKEEAEIKKELEKRKKEKEEEEKKKKEEEKKKKE:KETAAAKFERQHMDSSTSAASSSNYCNQMMKSRNLTKDRCKPVNTFVHESLADVQAVCSQKNVACKNGQTNCYQSYSTMSITDCRETGSSKYPNCAYKTTQANKHIIVACEGNPYVPVHFDASV	18.77932746944509	0.16157248869205657	87.83536	0.63716257	25.538277	16.190197
design_31	0	AAAAAAAAARLADAAAAAAAAAAAAAAVKAAMDAAAAAAAAAAAAAAAAA:KETAAAKFERQHMDSSTSAASSSNYCNQMMKSRNLTKDRCKPVNTFVHESLADVQAVCSQKNVACKNGQTNCYQSYSTMSITDCRETGSSKYPNCAYKTTQANKHIIVACEGNPYVPVHFDASV	9.743758802640492	0.3019579914105709	82.32102	0.61126256	24.810074	15.734206
design_31	1	AAAAAAAAAAAADAAAAAKEAQEAAAAVKAAMDAAAAAAAAAAAAAAAAA:KETAAAKFERQHMDSSTSAASSSNYCNQMMKSRNLTKDRCKPVNTFVHESLADVQAVCSQKNVACKNGQTNCYQSYSTMSITDCRETGSSKYPNCAYKTTQANKHIIVACEGNPYVPVHFDASV	19.353762533801678	0.10182197778313858	77.68787	0.61742973	25.153862	15.567484
design_31	2	AAAAAAAAAAAASAAAAAAEAAAAAAAVKAAMAAAAAAAAAAAAAAAAAA:KETAAAKFERQHMDSSTSAASSSNYCNQMMKSRNLTKDRCKPVNTFVHESLADVQAVCSQKNVACKNGQTNCYQSYSTMSITDCRETGSSKYPNCAYKTTQANKHIIVACEGNPYVPVHFDASV	20.09525869918047	0.09295991503429002	78.587296	0.60614276	24.80727	15.112791
design_31	3	AAAAAAAAARLASAAAAAAEAAAAAAAVAAAMAAAAAAAAAAAAELAERL:KETAAAKFERQHMDSSTSAASSSNYCNQMMKSRNLTKDRCKPVNTFVHESLADVQAVCSQKNVACKNGQTNCYQSYSTMSITDCRETGSSKYPNCAYKTTQANKHIIVACEGNPYVPVHFDASV	19.86611683059481	0.09495186053459766	84.83213	0.6127613	25.67105	17.209633
design_31	4	AAAAAAAAAALADAAAAAAEAAAAAAAVKAAMDAAAAAAAAAAAAAAAAA:KETAAAKFERQHMDSSTSAASSSNYCNQMMKSRNLTKDRCKPVNTFVHESLADVQAVCSQKNVACKNGQTNCYQSYSTMSITDCRETGSSKYPNCAYKTTQANKHIIVACEGNPYVPVHFDASV	10.384229098127493	0.28017939331387387	82.86574	0.61351836	24.90057	15.339142
design_31	5	AAAAAAAAERLASAAEAAKEAAEAAAAVAAAMAAEAAAAAAAAAELAALA:KETAAAKFERQHMDSSTSAASSSNYCNQMMKSRNLTKDRCKPVNTFVHESLADVQAVCSQKNVACKNGQTNCYQSYSTMSITDCRETGSSKYPNCAYKTTQANKHIIVACEGNPYVPVHFDASV	19.852039975436355	0.10009055382777775	85.465996	0.6203441	25.701422	15.999047
design_31	6	ALAAAAAAARLADAAAAAAAAAEAAAAVKAAMAAAAAAAAAAAAAAAALA:KETAAAKFERQHMDSSTSAASSSNYCNQMMKSRNLTKDRCKPVNTFVHESLADVQAVCSQKNVACKNGQTNCYQSYSTMSITDCRETGSSKYPNCAYKTTQANKHIIVACEGNPYVPVHFDASV	19.19680979404247	0.09819779178486326	78.12808	0.6105691	25.404503	16.722036
design_31	7	AAAAAAAAARLADAAAAAAAAAAAAAAVAAAEAAAAAAAAAAAAAAAAAA:KETAAAKFERQHMDSSTSAASSSNYCNQMMKSRNLTKDRCKPVNTFVHESLADVQAVCSQKNVACKNGQTNCYQSYSTMSITDCRETGSSKYPNCAYKTTQANKHIIVACEGNPYVPVHFDASV	8.282953446662436	0.37206851235086824	84.73525	0.6052064	25.07434	16.472
design_31	8	AAAAAAAAARLASAAAAAAAAAAAAAAVKAAMDAAAAAAAAAAAAAAAAA:KETAAAKFERQHMDSSTSAASSSNYCNQMMKSRNLTKDRCKPVNTFVHESLADVQAVCSQKNVACKNGQTNCYQSYSTMSITDCRETGSSKYPNCAYKTTQANKHIIVACEGNPYVPVHFDASV	14.690947379686566	0.14450867601957199	74.27477	0.60578644	25.130299	15.3566265
design_31	9	AAAAAAAAARAADAAAAAAAAAAAAAAVKAAMDAAAAAAAAAAAALAEAA:KETAAAKFERQHMDSSTSAASSSNYCNQMMKSRNLTKDRCKPVNTFVHESLADVQAVCSQKNVACKNGQTNCYQSYSTMSITDCRETGSSKYPNCAYKTTQANKHIIVACEGNPYVPVHFDASV	19.997562475010618	0.09240703996879952	83.79775	0.6165916	25.070162	16.083853
design_31	10	AAAAAAAAAAAASAAAAAAEAAAAAAAVKAAMAAEAAAAAAAAALEALAA:KETAAAKFERQHMDSSTSAASSSNYCNQMMKSRNLTKDRCKPVNTFVHESLADVQAVCSQKNVACKNGQTNCYQSYSTMSITDCRETGSSKYPNCAYKTTQANKHIIVACEGNPYVPVHFDASV	18.368572999096525	0.10044047090866925	82.286064	0.61177707	25.259079	14.996016
design_31	11	AAAAAAAAARLASAAAAAAEAAAAAAAVKAAMDAAAAAAAAAAAEAALLA:KETAAAKFERQHMDSSTSAASSSNYCNQMMKSRNLTKDRCKPVNTFVHESLADVQAVCSQKNVACKNGQTNCYQSYSTMSITDCRETGSSKYPNCAYKTTQANKHIIVACEGNPYVPVHFDASV	19.51572309349455	0.09510925918813574	82.978905	0.6180123	25.267883	16.35722
design_31	12	AAAAAAAAARAADAAAAAAAAAAAAAAVKAAMDAAAAAEAAAALAKELAE:KETAAAKFERQHMDSSTSAASSSNYCNQMMKSRNLTKDRCKPVNTFVHESLADVQAVCSQKNVACKNGQTNCYQSYSTMSITDCRETGSSKYPNCAYKTTQANKHIIVACEGNPYVPVHFDASV	20.090008879315416	0.09187223675023572	83.36309	0.6203831	24.894394	14.837941
design_31	13	AAAAAAAAARLADAAAAAAAAAAAAAAVKAAMEAAAAAAAAAAAAAEAAA:KETAAAKFERQHMDSSTSAASSSNYCNQMMKSRNLTKDRCKPVNTFVHESLADVQAVCSQKNVACKNGQTNCYQSYSTMSITDCRETGSSKYPNCAYKTTQANKHIIVACEGNPYVPVHFDASV	9.767083481276073	0.31290289998721743	83.863884	0.6148997	25.155289	14.182416
design_31	14	AAAAAAAAARAASAAAAAAEAAAAAAAVAAAMAAAAAAAAAAAEAAALLA:KETAAAKFERQHMDSSTSAASSSNYCNQMMKSRNLTKDRCKPVNTFVHESLADVQAVCSQKNVACKNGQTNCYQSYSTMSITDCRETGSSKYPNCAYKTTQANKHIIVACEGNPYVPVHFDASV	19.451132100644426	0.10015089575991305	83.214355	0.61029404	25.318264	17.308748
design_31	15	AAAAAAAAARLADAAAAAAEAAAAAAAVKAAMDAEAAAAAAAAAAAAAAA:KETAAAKFERQHMDSSTSAASSSNYCNQMMKSRNLTKDRCKPVNTFVHESLADVQAVCSQKNVACKNGQTNCYQSYSTMSITDCRETGSSKYPNCAYKTTQANKHIIVACEGNPYVPVHFDASV	9.9476532868376	0.30218258689416816	84.24593	0.61337405	25.089027	15.685055
design_31	16	ALAAAAAAARAADAAAAAAEAQAAAAAVAAAMAAEAAAAAAAAAELEKLA:KETAAAKFERQHMDSSTSAASSSNYCNQMMKSRNLTKDRCKPVNTFVHESLADVQAVCSQKNVACKNGQTNCYQSYSTMSITDCRETGSSKYPNCAYKTTQANKHIIVACEGNPYVPVHFDASV	21.361876355267125	0.08716379161220557	86.22611	0.6170705	25.542048	16.3922
design_31	17	AAAAAAAAAALASRAAAAAEAAAAAAAVKAAMDAAAAAAAAAAAAAAAAA:KETAAAKFERQHMDSSTSAASSSNYCNQMMKSRNLTKDRCKPVNTFVHESLADVQAVCSQKNVACKNGQTNCYQSYSTMSITDCRETGSSKYPNCAYKTTQANKHIIVACEGNPYVPVHFDASV	10.824276114878545	0.239536275161421	80.37469	0.61296177	24.871578	15.561341
design_31	18	AAAAAAAAARLASAAAAAAEAAAAAAAVKAAMDAEAAAAAAAAALLAALA:KETAAAKFERQHMDSSTSAASSSNYCNQMMKSRNLTKDRCKPVNTFVHESLADVQAVCSQKNVACKNGQTNCYQSYSTMSITDCRETGSSKYPNCAYKTTQANKHIIVACEGNPYVPVHFDASV	20.099156319366656	0.0913808535906006	81.0293	0.6202021	25.103844	15.396429
design_31	19	AAAAAAAAARLASAAAAAAEAAEAAAAVKAAMDAEAAAAAAAAAALAAAA:KETAAAKFERQHMDSSTSAASSSNYCNQMMKSRNLTKDRCKPVNTFVHESLADVQAVCSQKNVACKNGQTNCYQSYSTMSITDCRETGSSKYPNCAYKTTQANKHIIVACEGNPYVPVHFDASV	16.74072750246624	0.11558279872438622	80.5988	0.61765236	25.356077	16.626228
design_31	20	AAAAAAAAERLADAAAAAAEAQAAAAAVAAAMAAAAAAAAAAAAALAALA:KETAAAKFERQHMDSSTSAASSSNYCNQMMKSRNLTKDRCKPVNTFVHESLADVQAVCSQKNVACKNGQTNCYQSYSTMSITDCRETGSSKYPNCAYKTTQANKHIIVACEGNPYVPVHFDASV	20.55160986528295	0.09286304919686472	80.10673	0.61205703	25.129776	15.3312845
design_31	21	AAAAAAAAAAAADAAAAAAEAAAAAAAVKAAMEAAAAAAAAAAAAAAAAA:KETAAAKFERQHMDSSTSAASSSNYCNQMMKSRNLTKDRCKPVNTFVHESLADVQAVCSQKNVACKNGQTNCYQSYSTMSITDCRETGSSKYPNCAYKTTQANKHIIVACEGNPYVPVHFDASV	19.25975830629424	0.09769202869132568	82.397736	0.609872	24.89669	15.201685
design_31	22	AAAAAAAAERLASAAEAAKAAAEAAAAVKAEMDAAAAAAAAAAAAAEAAA:KETAAAKFERQHMDSSTSAASSSNYCNQMMKSRNLTKDRCKPVNTFVHESLADVQAVCSQKNVACKNGQTNCYQSYSTMSITDCRETGSSKYPNCAYKTTQANKHIIVACEGNPYVPVHFDASV	15.757966072205566	0.12993354502201052	84.47102	0.6250825	25.546362	16.187904
design_31	23	AAAAAAAAARAASAAAAAAEAAAAAAAVKAAMDAEAAAAAAAAALEELLR:KETAAAKFERQHMDSSTSAASSSNYCNQMMKSRNLTKDRCKPVNTFVHESLADVQAVCSQKNVACKNGQTNCYQSYSTMSITDCRETGSSKYPNCAYKTTQANKHIIVACEGNPYVPVHFDASV	12.704169236908175	0.1826275904744852	85.48892	0.6181581	25.627838	16.70119
design_31	24	AAAAAAAAAALADAAAAAAEAAAAAAAVKAAMDAAAAAAALAAALEELAS:KETAAAKFERQHMDSSTSAASSSNYCNQMMKSRNLTKDRCKPVNTFVHESLADVQAVCSQKNVACKNGQTNCYQSYSTMSITDCRETGSSKYPNCAYKTTQANKHIIVACEGNPYVPVHFDASV	20.83669957008305	0.08702111782096654	84.65834	0.6198764	25.450722	16.5914
design_31	25	AAAAAAAAARLASAAAAAAAAAAAAAAVAAAMAAAAAAAAAAAAAAAALA:KETAAAKFERQHMDSSTSAASSSNYCNQMMKSRNLTKDRCKPVNTFVHESLADVQAVCSQKNVACKNGQTNCYQSYSTMSITDCRETGSSKYPNCAYKTTQANKHIIVACEGNPYVPVHFDASV	20.19112897062013	0.09232257444914355	69.351105	0.59767735	25.55738	16.519218
design_31	26	ALAAALAAARLADAAAAAAEAAAAAAAVAAAMAAAAAAAAAAAAAAAAAA:KETAAAKFERQHMDSSTSAASSSNYCNQMMKSRNLTKDRCKPVNTFVHESLADVQAVCSQKNVACKNGQTNCYQSYSTMSITDCRETGSSKYPNCAYKTTQANKHIIVACEGNPYVPVHFDASV	9.009188260250383	0.31681618608160833	81.86952	0.60043806	25.390879	15.587739
design_31	27	AAAAAAAAAAAASAAAAAAEAAEAAAAVAAAMAAAAAAEAAAAELLAKLA:KETAAAKFERQHMDSSTSAASSSNYCNQMMKSRNLTKDRCKPVNTFVHESLADVQAVCSQKNVACKNGQTNCYQSYSTMSITDCRETGSSKYPNCAYKTTQANKHIIVACEGNPYVPVHFDASV	20.223930577710334	0.09372001723289206	83.97151	0.61029816	25.659517	17.631414
design_31	28	AAAAAAAAAALADAAAAAAEAAAAAAAVKAAMDAAAAAAAAAAATAAALA:KETAAAKFERQHMDSSTSAASSSNYCNQMMKSRNLTKDRCKPVNTFVHESLADVQAVCSQKNVACKNGQTNCYQSYSTMSITDCRETGSSKYPNCAYKTTQANKHIIVACEGNPYVPVHFDASV	19.969805725221626	0.0940855596735753	84.2942	0.6140144	25.279673	15.598164
design_31	29	AAAAAAAAARAASAAAAAAAAAAAAAAVKAAMEAAAAAAAAAAAAAAEAA:KETAAAKFERQHMDSSTSAASSSNYCNQMMKSRNLTKDRCKPVNTFVHESLADVQAVCSQKNVACKNGQTNCYQSYSTMSITDCRETGSSKYPNCAYKTTQANKHIIVACEGNPYVPVHFDASV	19.981537583970702	0.09047438952630225	80.17859	0.6129495	24.98995	15.321757
design_31	30	AAAAAEAAARLADAAAAAAEAAAAAAAVKAAMAAAAAAAAAAAAAAAAAA:KETAAAKFERQHMDSSTSAASSSNYCNQMMKSRNLTKDRCKPVNTFVHESLADVQAVCSQKNVACKNGQTNCYQSYSTMSITDCRETGSSKYPNCAYKTTQANKHIIVACEGNPYVPVHFDASV	18.34702740472171	0.10895204301164878	82.1833	0.61064196	25.196949	16.253767
design_31	31	AEAERRAAERLADAAAAAAEAAAAAAAVKAAMDAAAAAAAAAAATLAALA:KETAAAKFERQHMDSSTSAASSSNYCNQMMKSRNLTKDRCKPVNTFVHESLADVQAVCSQKNVACKNGQTNCYQSYSTMSITDCRETGSSKYPNCAYKTTQANKHIIVACEGNPYVPVHFDASV	18.18573353121092	0.10829446304616613	86.80732	0.6221369	25.495783	17.071173
design_32	0	DARAAAARAAAEAEAKAAEAAEAAAAAAAAAAAAAAALAALAAALAAAAA:KETAAAKFERQHMDSSTSAASSSNYCNQMMKSRNLTKDRCKPVNTFVHESLADVQAVCSQKNVACKNGQTNCYQSYSTMSITDCRETGSSKYPNCAYKTTQANKHIIVACEGNPYVPVHFDASV	21.955090592017964	0.09607160290570008	83.00584	0.61723757	25.224625	16.148056
design_32	1	DARAEAARKEAEEEYKKEEKEKEEAKKKAEEEKKEEEKKKKEEEKKEKEK:KETAAAKFERQHMDSSTSAASSSNYCNQMMKSRNLTKDRCKPVNTFVHESLADVQAVCSQKNVACKNGQTNCYQSYSTMSITDCRETGSSKYPNCAYKTTQANKHIIVACEGNPYVPVHFDASV	19.205203586066	0.11255471128610403	90.66162	0.6375177	26.278683	17.594929
design_32	2	DARAAAARAAAAEEAAAAAAAEAAAAAAAAAAAAAAAAAAAAAAAAAAAA:KETAAAKFERQHMDSSTSAASSSNYCNQMMKSRNLTKDRCKPVNTFVHESLADVQAVCSQKNVACKNGQTNCYQSYSTMSITDCRETGSSKYPNCAYKTTQANKHIIVACEGNPYVPVHFDASV	20.664269777023016	0.10294768199105923	85.69301	0.60602736	25.31667	16.222889
design_32	3	DARAAAARAAAEAEYAAREAAAAAKAAAAAAAAAAAAAAAAAAAAAAALA:KETAAAKFERQHMDSSTSAASSSNYCNQMMKSRNLTKDRCKPVNTFVHESLADVQAVCSQKNVACKNGQTNCYQSYSTMSITDCRETGSSKYPNCAYKTTQANKHIIVACEGNPYVPVHFDASV	19.446627936785863	0.11193423663878832	84.18849	0.61077714	24.975138	15.628792
design_32	4	DAAAAAAAAAAAAEYAAEEAAKAAEEAAKKAAEEAEKAEKEKKEEEEKKK:KETAAAKFERQHMDSSTSAASSSNYCNQMMKSRNLTKDRCKPVNTFVHESLADVQAVCSQKNVACKNGQTNCYQSYSTMSITDCRETGSSKYPNCAYKTTQANKHIIVACEGNPYVPVHFDASV	7.173974341735767	0.4037202528903625	86.045456	0.6373987	25.173903	15.97874
design_32	5	DARAAAARAAAQAEYEAEEEEEEEEEEEEEEEEEEEEEEEEEEEEEEEEE:KETAAAKFERQHMDSSTSAASSSNYCNQMMKSRNLTKDRCKPVNTFVHESLADVQAVCSQKNVACKNGQTNCYQSYSTMSITDCRETGSSKYPNCAYKTTQANKHIIVACEGNPYVPVHFDASV	9.78359852099547	0.30027649884919755	80.53395	0.6336196	25.293308	12.677208
design_32	6	DARAAAARAAAEAAAAAEAAAAAAAAAAAAAAAAAAAAAAALAAAAAAAA:KETAAAKFERQHMDSSTSAASSSNYCNQMMKSRNLTKDRCKPVNTFVHESLADVQAVCSQKNVACKNGQTNCYQSYSTMSITDCRETGSSKYPNCAYKTTQANKHIIVACEGNPYVPVHFDASV	22.331384554682476	0.09244685240946905	84.86691	0.6059091	25.427073	15.532859
design_32	7	DARAAAAAAAAAEEAAAAEAEAAAAAAAAAAAAAAAAAAAAAAAAAAAAA:KETAAAKFERQHMDSSTSAASSSNYCNQMMKSRNLTKDRCKPVNTFVHESLADVQAVCSQKNVACKNGQTNCYQSYSTMSITDCRETGSSKYPNCAYKTTQANKHIIVACEGNPYVPVHFDASV	21.304995209677987	0.09607939549426533	84.82841	0.6071109	25.096226	15.202705
design_32	8	DARAAAARAAAAAEYAAAAAAEAAAAAAAAAAAAAAAAAAAAAAALAAAA:KETAAAKFERQHMDSSTSAASSSNYCNQMMKSRNLTKDRCKPVNTFVHESLADVQAVCSQKNVACKNGQTNCYQSYSTMSITDCRETGSSKYPNCAYKTTQANKHIIVACEGNPYVPVHFDASV	19.648370855515463	0.1111448604244297	84.89115	0.6056674	25.410162	16.565384
design_32	9	DARAAAARAEAQAAYEAEEAAKAAAAAAAAAAAAAAAAAAAAAAALAALA:KETAAAKFERQHMDSSTSAASSSNYCNQMMKSRNLTKDRCKPVNTFVHESLADVQAVCSQKNVACKNGQTNCYQSYSTMSITDCRETGSSKYPNCAYKTTQANKHIIVACEGNPYVPVHFDASV	20.128870859441516	0.10642274804637249	82.39292	0.6098769	25.012486	15.496906
design_32	10	DARAAAARAAAQEEYEAEKKKEEEEKEKKEEEEKKKKEEEEKKKLEEEKK:KETAAAKFERQHMDSSTSAASSSNYCNQMMKSRNLTKDRCKPVNTFVHESLADVQAVCSQKNVACKNGQTNCYQSYSTMSITDCRETGSSKYPNCAYKTTQANKHIIVACEGNPYVPVHFDASV	20.189987844640605	0.1005009635360535	87.83808	0.63459677	26.240068	16.447845
design_32	11	DARAAAARAAAEAEAAAEAAAAAAAAAAAAALAAAAAAAAAAAAALAAAA:KETAAAKFERQHMDSSTSAASSSNYCNQMMKSRNLTKDRCKPVNTFVHESLADVQAVCSQKNVACKNGQTNCYQSYSTMSITDCRETGSSKYPNCAYKTTQANKHIIVACEGNPYVPVHFDASV	20.658454125838198	0.10636893588118555	84.86607	0.60968876	25.219048	15.719278
design_32	12	DARAAAARAEAEAEYKAEEEKEKEKKKKEEEEEKKKKEEEEKKKKEEEEK:KETAAAKFERQHMDSSTSAASSSNYCNQMMKSRNLTKDRCKPVNTFVHESLADVQAVCSQKNVACKNGQTNCYQSYSTMSITDCRETGSSKYPNCAYKTTQANKHIIVACEGNPYVPVHFDASV	13.76229655038392	0.21367903319326786	88.98893	0.6364782	25.985958	15.938649
design_32	13	DARAAAARAAAEEAYAAEAAAAAAAAAAAAAAAAAAAAAAAAAAAAAALA:KETAAAKFERQHMDSSTSAASSSNYCNQMMKSRNLTKDRCKPVNTFVHESLADVQAVCSQKNVACKNGQTNCYQSYSTMSITDCRETGSSKYPNCAYKTTQANKHIIVACEGNPYVPVHFDASV	21.47554328970971	0.10011755763057571	83.74721	0.60424006	25.35055	15.9774685
design_32	14	DARAAAAAAAAAAEAAAAEAAAAAAAAAAAAAAAAAAAAAAALAAAAAAA:KETAAAKFERQHMDSSTSAASSSNYCNQMMKSRNLTKDRCKPVNTFVHESLADVQAVCSQKNVACKNGQTNCYQSYSTMSITDCRETGSSKYPNCAYKTTQANKHIIVACEGNPYVPVHFDASV	21.31598491959286	0.09998295028170368	84.986755	0.60465455	25.404757	15.952937
design_32	15	DARAAAARAAAEAEAAKREKEEEEKKKKEEEEKKKKEEEKKEEEKKKKEE:KETAAAKFERQHMDSSTSAASSSNYCNQMMKSRNLTKDRCKPVNTFVHESLADVQAVCSQKNVACKNGQTNCYQSYSTMSITDCRETGSSKYPNCAYKTTQANKHIIVACEGNPYVPVHFDASV	6.298245381684352	0.4544707793420609	88.8907	0.6360971	25.980894	15.755037
design_32	16	DARAAAARAAAQKEYEEEEKKKKEEEEKKKKEEEAKKKAEEAAKAAAAAA:KETAAAKFERQHMDSSTSAASSSNYCNQMMKSRNLTKDRCKPVNTFVHESLADVQAVCSQKNVACKNGQTNCYQSYSTMSITDCRETGSSKYPNCAYKTTQANKHIIVACEGNPYVPVHFDASV	14.552908188666784	0.14370681733099958	86.88659	0.6344719	26.31866	17.083471
design_32	17	DARAAAAAAEAAAEYAAAEAAAAAAAAAAAAAAAAAAAAAAAAAAAAAAA:KETAAAKFERQHMDSSTSAASSSNYCNQMMKSRNLTKDRCKPVNTFVHESLADVQAVCSQKNVACKNGQTNCYQSYSTMSITDCRETGSSKYPNCAYKTTQANKHIIVACEGNPYVPVHFDASV	22.39783588875976	0.09157481986277936	85.54289	0.6025195	25.44661	16.070848
design_32	18	DARAAAARAEAEAEAKAREAEEAAKAAAAAAAAAAAAAAAAAAAAAAAAA:KETAAAKFERQHMDSSTSAASSSNYCNQMMKSRNLTKDRCKPVNTFVHESLADVQAVCSQKNVACKNGQTNCYQSYSTMSITDCRETGSSKYPNCAYKTTQANKHIIVACEGNPYVPVHFDASV	21.33692437721224	0.09733059520900815	83.7481	0.6160103	24.713913	13.493565
design_32	19	DARAAAARAEAQAEYAAEEAAKKAAEAAEAEKKKAEEEKEKKEKEKEEKE:KETAAAKFERQHMDSSTSAASSSNYCNQMMKSRNLTKDRCKPVNTFVHESLADVQAVCSQKNVACKNGQTNCYQSYSTMSITDCRETGSSKYPNCAYKTTQANKHIIVACEGNPYVPVHFDASV	5.2876266689486044	0.5519109537427227	86.577614	0.6346009	25.550325	16.837597
design_32	20	DARAAAARAAAQAEYEKEKKEEEKKKEEEKKKEEEEKKKKEEEELKKEKE:KETAAAKFERQHMDSSTSAASSSNYCNQMMKSRNLTKDRCKPVNTFVHESLADVQAVCSQKNVACKNGQTNCYQSYSTMSITDCRETGSSKYPNCAYKTTQANKHIIVACEGNPYVPVHFDASV	21.870996078803095	0.15472822684046958	88.43471	0.6333565	26.481173	16.210217
design_32	21	DARAAAAAAAAAAEAAAAAAAAAAAAAAAAAAAAAAAAAAAAAAAAAAAA:KETAAAKFERQHMDSSTSAASSSNYCNQMMKSRNLTKDRCKPVNTFVHESLADVQAVCSQKNVACKNGQTNCYQSYSTMSITDCRETGSSKYPNCAYKTTQANKHIIVACEGNPYVPVHFDASV	20.78675023209142	0.10206968524614521	84.44979	0.6015419	25.3235	17.255737
design_32	22	DARAAAAAAAAAAEAAAAEAAAAAAAAAAAAAAAAAAAAAAAAAAAAAAA:KETAAAKFERQHMDSSTSAASSSNYCNQMMKSRNLTKDRCKPVNTFVHESLADVQAVCSQKNVACKNGQTNCYQSYSTMSITDCRETGSSKYPNCAYKTTQANKHIIVACEGNPYVPVHFDASV	20.77958813485633	0.10032604390173351	85.34623	0.6028487	25.470938	17.233858
design_32	23	DARAAKARAEAEAEYKKEEEEKEKKKKEEEEKKKEEEKKKEEEEKLKKEA:KETAAAKFERQHMDSSTSAASSSNYCNQMMKSRNLTKDRCKPVNTFVHESLADVQAVCSQKNVACKNGQTNCYQSYSTMSITDCRETGSSKYPNCAYKTTQANKHIIVACEGNPYVPVHFDASV	20.427320329125052	0.11708177684583493	89.65416	0.6353947	26.481306	18.13645
design_32	24	DARAAAARAEAAAEYAAEEAAAAAAAAAAAAAAAAAAAAAAAAAAAAAAA:KETAAAKFERQHMDSSTSAASSSNYCNQMMKSRNLTKDRCKPVNTFVHESLADVQAVCSQKNVACKNGQTNCYQSYSTMSITDCRETGSSKYPNCAYKTTQANKHIIVACEGNPYVPVHFDASV	20.508751009100628	0.10333279495438	84.71942	0.6030377	25.25116	16.959238
design_32	25	DARAAAAAAEAAAEAAAEEAKKAAEEKAKKEKEEKEKEEEEKKKKEEELE:KETAAAKFERQHMDSSTSAASSSNYCNQMMKSRNLTKDRCKPVNTFVHESLADVQAVCSQKNVACKNGQTNCYQSYSTMSITDCRETGSSKYPNCAYKTTQANKHIIVACEGNPYVPVHFDASV	9.437735173026033	0.3278162855259471	87.596245	0.6346628	26.089275	17.62968
design_32	26	DARAAAAAAEAAAEYAAAAAAEAAKAAAAAAAAAAAAALAAALAALLALA:KETAAAKFERQHMDSSTSAASSSNYCNQMMKSRNLTKDRCKPVNTFVHESLADVQAVCSQKNVACKNGQTNCYQSYSTMSITDCRETGSSKYPNCAYKTTQANKHIIVACEGNPYVPVHFDASV	21.451544411362722	0.10454658858774825	80.26766	0.61797833	25.284235	16.212421
design_32	27	DARAAAARAAAEAEYKAEEEKKAKEEKEKKEKEEKEKKEKLEEEKKKLLE:KETAAAKFERQHMDSSTSAASSSNYCNQMMKSRNLTKDRCKPVNTFVHESLADVQAVCSQKNVACKNGQTNCYQSYSTMSITDCRETGSSKYPNCAYKTTQANKHIIVACEGNPYVPVHFDASV	20.404540153037903	0.11906169966523025	89.25201	0.6329063	26.384556	16.404177
design_32	28	DARAAAARAAAAAEAAAEAAAAAAAAAAAAAAAAAAAAAAALAALAAALA:KETAAAKFERQHMDSSTSAASSSNYCNQMMKSRNLTKDRCKPVNTFVHESLADVQAVCSQKNVACKNGQTNCYQSYSTMSITDCRETGSSKYPNCAYKTTQANKHIIVACEGNPYVPVHFDASV	22.05608079266691	0.10172097132328113	83.96664	0.60770416	25.965649	16.078953
design_32	29	DAAAAAARAAAQKEYEEREKKKKEEEEKKKEEEKEKEEKEKKEKELKEKE:KETAAAKFERQHMDSSTSAASSSNYCNQMMKSRNLTKDRCKPVNTFVHESLADVQAVCSQKNVACKNGQTNCYQSYSTMSITDCRETGSSKYPNCAYKTTQANKHIIVACEGNPYVPVHFDASV	13.972780826199212	0.17268337090924676	89.95916	0.6381962	25.883585	16.013355
design_32	30	DARAAAARKEAEEEYKKRKKEEEEKKKKEEEKKEEEKKKEEEKKKLEEEK:KETAAAKFERQHMDSSTSAASSSNYCNQMMKSRNLTKDRCKPVNTFVHESLADVQAVCSQKNVACKNGQTNCYQSYSTMSITDCRETGSSKYPNCAYKTTQANKHIIVACEGNPYVPVHFDASV	19.551775044639804	0.12755630209169183	91.038315	0.63585865	26.562496	18.732723
design_32	31	DARAAAARAAAEAEYAAAEAEAAAKAEAAAAAAAAAAEAAAAAAAAAAAE:KETAAAKFERQHMDSSTSAASSSNYCNQMMKSRNLTKDRCKPVNTFVHESLADVQAVCSQKNVACKNGQTNCYQSYSTMSITDCRETGSSKYPNCAYKTTQANKHIIVACEGNPYVPVHFDASV	22.084569592002875	0.09531508218851374	87.22068	0.61899316	25.3018	15.486393
design_33	0	SDAIAKAAYEEDLAAEAAAAAAAAAAAAAAAAAAAAAAAAAAAAAAAAAA:KETAAAKFERQHMDSSTSAASSSNYCNQMMKSRNLTKDRCKPVNTFVHESLADVQAVCSQKNVACKNGQTNCYQSYSTMSITDCRETGSSKYPNCAYKTTQANKHIIVACEGNPYVPVHFDASV	17.406369680494432	0.15083432973018268	78.30327	0.5990885	24.994951	17.766285
design_33	1	SDAIAAAAAAEDAAAAAAKAAAAAAAAAAAAAAAAAAAAAAAAAAAAAAA:KETAAAKFERQHMDSSTSAASSSNYCNQMMKSRNLTKDRCKPVNTFVHESLADVQAVCSQKNVACKNGQTNCYQSYSTMSITDCRETGSSKYPNCAYKTTQANKHIIVACEGNPYVPVHFDASV	18.91219551737574	0.12969095130870198	81.41188	0.60382855	24.704853	15.692553
design_33	2	ADEIAAAAAAEDLAAAAAAAAAAAAAAAAAAAAAAAAAAAAAAAAAAAAA:KETAAAKFERQHMDSSTSAASSSNYCNQMMKSRNLTKDRCKPVNTFVHESLADVQAVCSQKNVACKNGQTNCYQSYSTMSITDCRETGSSKYPNCAYKTTQANKHIIVACEGNPYVPVHFDASV	21.584288457472642	0.0928440816785681	76.04354	0.594876	25.43446	16.295765
design_33	3	SDAIAAAAAAEDAAAAAAAAAAAAAAAAAAAAAAAAAAAAAAAAAAAAAA:KETAAAKFERQHMDSSTSAASSSNYCNQMMKSRNLTKDRCKPVNTFVHESLADVQAVCSQKNVACKNGQTNCYQSYSTMSITDCRETGSSKYPNCAYKTTQANKHIIVACEGNPYVPVHFDASV	19.06647334090526	0.12803366617245704	82.327736	0.5977267	25.357712	17.615597
design_33	4	ADAAAAAEAAADAAAAAAAAAAAAAAAAAAAAAAAAAAAAAAAAAAAAAA:KETAAAKFERQHMDSSTSAASSSNYCNQMMKSRNLTKDRCKPVNTFVHESLADVQAVCSQKNVACKNGQTNCYQSYSTMSITDCRETGSSKYPNCAYKTTQANKHIIVACEGNPYVPVHFDASV	19.336153634488127	0.12568051468130906	82.93877	0.60101485	25.109982	17.398434
design_33	5	ADAIAAAEYAATLAEEAAAAAAAAAAAAAAAAAAAAAAAAAAAAAAAAAA:KETAAAKFERQHMDSSTSAASSSNYCNQMMKSRNLTKDRCKPVNTFVHESLADVQAVCSQKNVACKNGQTNCYQSYSTMSITDCRETGSSKYPNCAYKTTQANKHIIVACEGNPYVPVHFDASV	21.2495379409406	0.09467885822343734	83.57622	0.59646416	25.572338	16.940733
design_33	6	SDAIAAAAAAEDAAAAAAAAAAAAAAAAAAAAAAAAAAAAAAAAAAAAAA:KETAAAKFERQHMDSSTSAASSSNYCNQMMKSRNLTKDRCKPVNTFVHESLADVQAVCSQKNVACKNGQTNCYQSYSTMSITDCRETGSSKYPNCAYKTTQANKHIIVACEGNPYVPVHFDASV	19.06647334090526	0.12803366617245704	82.327736	0.5977267	25.357712	17.615597
design_33	7	SDEIAAAEYAEDLAAAAAKAAAAAAAAAAAAAAAAAAAAAAAAAAAAAAA:KETAAAKFERQHMDSSTSAASSSNYCNQMMKSRNLTKDRCKPVNTFVHESLADVQAVCSQKNVACKNGQTNCYQSYSTMSITDCRETGSSKYPNCAYKTTQANKHIIVACEGNPYVPVHFDASV	21.0094817058938	0.09657358020308852	75.77478	0.59938335	25.356739	16.806774
design_33	8	SDSIAAAEYAEDLAAAKKAAAAKAAAAAAAAAAAAAAAAAAAAAAAAAAA:KETAAAKFERQHMDSSTSAASSSNYCNQMMKSRNLTKDRCKPVNTFVHESLADVQAVCSQKNVACKNGQTNCYQSYSTMSITDCRETGSSKYPNCAYKTTQANKHIIVACEGNPYVPVHFDASV	20.53487914743193	0.10350554655709487	77.59826	0.6040994	25.541983	16.84975
design_33	9	ADAAAKAAAEEDAAAAAAAAAAAAAAAAAEAAAAAAAAAAAAAAEEAAAA:KETAAAKFERQHMDSSTSAASSSNYCNQMMKSRNLTKDRCKPVNTFVHESLADVQAVCSQKNVACKNGQTNCYQSYSTMSITDCRETGSSKYPNCAYKTTQANKHIIVACEGNPYVPVHFDASV	20.045057133175447	0.11664526871253651	81.110664	0.61390495	25.224663	15.669466
design_33	10	SDSIAAAAAAEVEAEEAAKKKEEEERRKKEEEERKKKEEEERKKKEEEEK:KETAAAKFERQHMDSSTSAASSSNYCNQMMKSRNLTKDRCKPVNTFVHESLADVQAVCSQKNVACKNGQTNCYQSYSTMSITDCRETGSSKYPNCAYKTTQANKHIIVACEGNPYVPVHFDASV	12.741083864810193	0.2140113419913753	85.83489	0.6399686	26.476664	17.540573
design_33	11	ADAIAAAEAAADEAAAAAAAAAAAAAAAAAAAAAAAAAAAAAAAAAAAAA:KETAAAKFERQHMDSSTSAASSSNYCNQMMKSRNLTKDRCKPVNTFVHESLADVQAVCSQKNVACKNGQTNCYQSYSTMSITDCRETGSSKYPNCAYKTTQANKHIIVACEGNPYVPVHFDASV	18.738347058629564	0.13672883435101105	84.26355	0.5974377	25.44708	17.950651
design_33	12	SDAIAAAEYAEDLAAAAAAAAAAAAAAAAAAAAAAAAAAAAAAAAAAAAA:KETAAAKFERQHMDSSTSAASSSNYCNQMMKSRNLTKDRCKPVNTFVHESLADVQAVCSQKNVACKNGQTNCYQSYSTMSITDCRETGSSKYPNCAYKTTQANKHIIVACEGNPYVPVHFDASV	20.427939017984247	0.1046479245816742	76.51727	0.59525526	25.283363	17.002924
design_33	13	SDAIAAATAAEVLAEEAAKAAAAAAAAAAAAAAAAAAAAAAAAAAAAAAA:KETAAAKFERQHMDSSTSAASSSNYCNQMMKSRNLTKDRCKPVNTFVHESLADVQAVCSQKNVACKNGQTNCYQSYSTMSITDCRETGSSKYPNCAYKTTQANKHIIVACEGNPYVPVHFDASV	21.584470241089882	0.0911713765243197	80.88156	0.60033417	25.479645	16.661179
design_33	14	ADEIAKAAAEEDLAAAAAAAAAAAAAAAAAAAAAAAAAAAAAAAAAAAAA:KETAAAKFERQHMDSSTSAASSSNYCNQMMKSRNLTKDRCKPVNTFVHESLADVQAVCSQKNVACKNGQTNCYQSYSTMSITDCRETGSSKYPNCAYKTTQANKHIIVACEGNPYVPVHFDASV	20.18660617820481	0.1093372186167409	74.48219	0.598922	25.390928	16.424809
design_33	15	ADAAAAAAAAADAAAAAAAAAAAAAAAAAAAAAAAAAAAAAAAAAAAAAA:KETAAAKFERQHMDSSTSAASSSNYCNQMMKSRNLTKDRCKPVNTFVHESLADVQAVCSQKNVACKNGQTNCYQSYSTMSITDCRETGSSKYPNCAYKTTQANKHIIVACEGNPYVPVHFDASV	19.244085404354422	0.12271676783886354	83.345535	0.5997131	25.386412	17.633614
design_33	16	ADAAAAAEAAADAAAEAAAAAAAAAAAAAAAAAAAAAAAAAAAAAAAAAA:KETAAAKFERQHMDSSTSAASSSNYCNQMMKSRNLTKDRCKPVNTFVHESLADVQAVCSQKNVACKNGQTNCYQSYSTMSITDCRETGSSKYPNCAYKTTQANKHIIVACEGNPYVPVHFDASV	19.491202460024628	0.12580766510168642	82.343124	0.60330427	24.85607	16.236267
design_33	17	ADAIAAAEAAAVLAEEAAAAAAAAAAAAAAAAAAAAAAAAAAAAAAAAAA:KETAAAKFERQHMDSSTSAASSSNYCNQMMKSRNLTKDRCKPVNTFVHESLADVQAVCSQKNVACKNGQTNCYQSYSTMSITDCRETGSSKYPNCAYKTTQANKHIIVACEGNPYVPVHFDASV	21.740230753435537	0.08987829487474475	82.82909	0.59523046	25.542646	16.442505
design_33	18	ADAIAAAAAAEDAAAEAAAAAAAAAAAAAAAAAAAAAAAAAAAAAAAAAA:KETAAAKFERQHMDSSTSAASSSNYCNQMMKSRNLTKDRCKPVNTFVHESLADVQAVCSQKNVACKNGQTNCYQSYSTMSITDCRETGSSKYPNCAYKTTQANKHIIVACEGNPYVPVHFDASV	18.46052451685342	0.13979943761100527	82.90783	0.5992644	25.293623	17.357697
design_33	19	SDAIAAAAAAEDAAAAAAEAAAKAAEEAAAKAAAAAAAAAAAAAAAAAAA:KETAAAKFERQHMDSSTSAASSSNYCNQMMKSRNLTKDRCKPVNTFVHESLADVQAVCSQKNVACKNGQTNCYQSYSTMSITDCRETGSSKYPNCAYKTTQANKHIIVACEGNPYVPVHFDASV	19.344462316685725	0.11734434292386392	81.53562	0.61839956	24.322834	14.45177
design_33	20	ADAIAAAAAAADAAEEAAKAAAAAAAAAAAAAAAAAAAAAAAAAAAAAAA:KETAAAKFERQHMDSSTSAASSSNYCNQMMKSRNLTKDRCKPVNTFVHESLADVQAVCSQKNVACKNGQTNCYQSYSTMSITDCRETGSSKYPNCAYKTTQANKHIIVACEGNPYVPVHFDASV	18.459332304169134	0.13822767028994132	83.413574	0.6022588	25.125975	16.19035
design_33	21	SDEIAEEEAEEDEEEEEEEEEEEEEEEEEEEEEEEEEEEEEEEEEEEEEE:KETAAAKFERQHMDSSTSAASSSNYCNQMMKSRNLTKDRCKPVNTFVHESLADVQAVCSQKNVACKNGQTNCYQSYSTMSITDCRETGSSKYPNCAYKTTQANKHIIVACEGNPYVPVHFDASV	18.88927454134568	0.11948405817816611	71.72926	0.644024	25.56518	18.068966
design_33	22	ADAIAAAEAAEVAAEAAAAAAAAAAAAAAAAAAAAAAAAAAAAAAAAAAA:KETAAAKFERQHMDSSTSAASSSNYCNQMMKSRNLTKDRCKPVNTFVHESLADVQAVCSQKNVACKNGQTNCYQSYSTMSITDCRETGSSKYPNCAYKTTQANKHIIVACEGNPYVPVHFDASV	19.776697489463707	0.12202584024527205	81.929825	0.5994784	25.107779	16.745361
design_33	23	ADAIAAAAAAEDLAAEAAAAAAAAAAAAAAAAAAAAAAAAAAAAAAAAAA:KETAAAKFERQHMDSSTSAASSSNYCNQMMKSRNLTKDRCKPVNTFVHESLADVQAVCSQKNVACKNGQTNCYQSYSTMSITDCRETGSSKYPNCAYKTTQANKHIIVACEGNPYVPVHFDASV	18.840630613385017	0.1325867523283428	80.75875	0.5977213	25.353952	16.906582
design_33	24	ADAIAAAEAAEDAAAAAAAAAAAAAAAAAAAAAAAAAAAAAAAAAAAAAA:KETAAAKFERQHMDSSTSAASSSNYCNQMMKSRNLTKDRCKPVNTFVHESLADVQAVCSQKNVACKNGQTNCYQSYSTMSITDCRETGSSKYPNCAYKTTQANKHIIVACEGNPYVPVHFDASV	18.742395490186468	0.13827049008599224	82.381294	0.59802604	25.175161	17.43864
design_33	25	SDSAAAAAAAADAAAAAAAAAKKEEEEEKEEEEEEEEEEEEEEEEEEEEE:KETAAAKFERQHMDSSTSAASSSNYCNQMMKSRNLTKDRCKPVNTFVHESLADVQAVCSQKNVACKNGQTNCYQSYSTMSITDCRETGSSKYPNCAYKTTQANKHIIVACEGNPYVPVHFDASV	15.9164413214909	0.1471821243785105	73.45128	0.6440572	25.464987	16.77504
design_33	26	ADAIAAATAAEVAAEEAAKAAAAAAAAAAAAAAAAAAAAAAAAAAAAAAA:KETAAAKFERQHMDSSTSAASSSNYCNQMMKSRNLTKDRCKPVNTFVHESLADVQAVCSQKNVACKNGQTNCYQSYSTMSITDCRETGSSKYPNCAYKTTQANKHIIVACEGNPYVPVHFDASV	20.612181060417708	0.10098152074192465	84.45557	0.59983563	25.453756	16.343964
design_33	27	SDAIAAAEYAEDLAEAAAAAAAAAAAAAAAAAAAAAAAAAAAAAAAAAAA:KETAAAKFERQHMDSSTSAASSSNYCNQMMKSRNLTKDRCKPVNTFVHESLADVQAVCSQKNVACKNGQTNCYQSYSTMSITDCRETGSSKYPNCAYKTTQANKHIIVACEGNPYVPVHFDASV	20.658095791332137	0.10504720145430543	76.238884	0.59690297	25.180767	15.236726
design_33	28	SDAIAAAAAAEDEAEEAAKKKAKEEEEKKKKEEEEKKKKEEEEEEKKKKE:KETAAAKFERQHMDSSTSAASSSNYCNQMMKSRNLTKDRCKPVNTFVHESLADVQAVCSQKNVACKNGQTNCYQSYSTMSITDCRETGSSKYPNCAYKTTQANKHIIVACEGNPYVPVHFDASV	11.710531690998442	0.29239415198093877	83.85878	0.64329696	25.581657	16.259739
design_33	29	SDAIAAAAAAEDEAEEAKKKAEEKEKEEKKKKEEEEEKKKKKEEEEKKKK:KETAAAKFERQHMDSSTSAASSSNYCNQMMKSRNLTKDRCKPVNTFVHESLADVQAVCSQKNVACKNGQTNCYQSYSTMSITDCRETGSSKYPNCAYKTTQANKHIIVACEGNPYVPVHFDASV	12.480251669213493	0.21520469302256737	85.155174	0.6428194	25.46083	16.637356
design_33	30	SDEIAKAAAEEDEAEAAAKAAAAAAAEAAAAAAAAAAAAAAAAAAAAAAA:KETAAAKFERQHMDSSTSAASSSNYCNQMMKSRNLTKDRCKPVNTFVHESLADVQAVCSQKNVACKNGQTNCYQSYSTMSITDCRETGSSKYPNCAYKTTQANKHIIVACEGNPYVPVHFDASV	19.665837543407857	0.12178313546856467	76.039474	0.6126842	24.940994	15.949998
design_33	31	ADAIAAAAAAEDAAAEAAAKAAAAAAAAAAAAAAAAAAAAAAAAAAAAAA:KETAAAKFERQHMDSSTSAASSSNYCNQMMKSRNLTKDRCKPVNTFVHESLADVQAVCSQKNVACKNGQTNCYQSYSTMSITDCRETGSSKYPNCAYKTTQANKHIIVACEGNPYVPVHFDASV	18.683889833667997	0.13380365969772212	82.028564	0.6043116	25.137703	16.956312
design_34	0	SAAAAAAQAAALAAALAAAAAARAEREAAKAAEAAKKEEEERKELEEKLK:KETAAAKFERQHMDSSTSAASSSNYCNQMMKSRNLTKDRCKPVNTFVHESLADVQAVCSQKNVACKNGQTNCYQSYSTMSITDCRETGSSKYPNCAYKTTQANKHIIVACEGNPYVPVHFDASV	7.585585094064585	0.3709304659762175	85.99949	0.63159025	25.079699	15.511913
design_34	1	SLAAALAAAAALAQALAAAAAARAERAKEEEEAKAKKEKEEEEKKKEEEE:KETAAAKFERQHMDSSTSAASSSNYCNQMMKSRNLTKDRCKPVNTFVHESLADVQAVCSQKNVACKNGQTNCYQSYSTMSITDCRETGSSKYPNCAYKTTQANKHIIVACEGNPYVPVHFDASV	6.872553964440863	0.41703687974895237	84.65697	0.6375266	25.201159	15.301476
design_34	2	AAAAAAAAAAALAAALAAAAAARKAREEEKKKKEEEKKKKEEEEEKKKKE:KETAAAKFERQHMDSSTSAASSSNYCNQMMKSRNLTKDRCKPVNTFVHESLADVQAVCSQKNVACKNGQTNCYQSYSTMSITDCRETGSSKYPNCAYKTTQANKHIIVACEGNPYVPVHFDASV	7.094510191903949	0.40416427030351676	82.77722	0.6328227	25.06554	15.5032425
design_34	3	AAAAAAAAAAQLAAALAAAAATRAARAAEEAAAAAAAAAAEEAERAAAAA:KETAAAKFERQHMDSSTSAASSSNYCNQMMKSRNLTKDRCKPVNTFVHESLADVQAVCSQKNVACKNGQTNCYQSYSTMSITDCRETGSSKYPNCAYKTTQANKHIIVACEGNPYVPVHFDASV	10.167117042988634	0.2639332758190977	85.71928	0.6202563	24.693907	15.0914955
design_34	4	AAAAAAAQAAQLAQALAAAAAARAAREAEEAAKKAAEEAEKALKELLEKL:KETAAAKFERQHMDSSTSAASSSNYCNQMMKSRNLTKDRCKPVNTFVHESLADVQAVCSQKNVACKNGQTNCYQSYSTMSITDCRETGSSKYPNCAYKTTQANKHIIVACEGNPYVPVHFDASV	8.298215806769216	0.336114850455234	85.60119	0.6311304	25.390146	16.042583
design_34	5	ALAAAAAAAAALAAAEAAAAAARAARAAAEAAAAAAAAAAALAEAAAALA:KETAAAKFERQHMDSSTSAASSSNYCNQMMKSRNLTKDRCKPVNTFVHESLADVQAVCSQKNVACKNGQTNCYQSYSTMSITDCRETGSSKYPNCAYKTTQANKHIIVACEGNPYVPVHFDASV	10.332025981515843	0.25897385480386603	84.07387	0.61517644	25.192532	16.289629
design_34	6	AAAAAAAAAAALAAAEALAAATRAEREAEKKAKKEAEKKKKEEEEKKKKE:KETAAAKFERQHMDSSTSAASSSNYCNQMMKSRNLTKDRCKPVNTFVHESLADVQAVCSQKNVACKNGQTNCYQSYSTMSITDCRETGSSKYPNCAYKTTQANKHIIVACEGNPYVPVHFDASV	3.547304807660592	0.7135644197300998	83.55882	0.63009286	25.353523	16.445328
design_34	7	SLAAALAQAAALAAAEAAAAAARAEREAEKAKKKAEEEEALKKKLEEELK:KETAAAKFERQHMDSSTSAASSSNYCNQMMKSRNLTKDRCKPVNTFVHESLADVQAVCSQKNVACKNGQTNCYQSYSTMSITDCRETGSSKYPNCAYKTTQANKHIIVACEGNPYVPVHFDASV	6.6596016757976075	0.43204652325945514	87.431496	0.63325	25.566057	14.618934
design_34	8	AAAAAAAQAAALAAAEAAAAAARAEREAEKAKKKEEEERKKKEEEKKKKE:KETAAAKFERQHMDSSTSAASSSNYCNQMMKSRNLTKDRCKPVNTFVHESLADVQAVCSQKNVACKNGQTNCYQSYSTMSITDCRETGSSKYPNCAYKTTQANKHIIVACEGNPYVPVHFDASV	3.7426362425578446	0.6944028174470824	85.571846	0.6329026	24.963388	14.66739
design_34	9	AAAAAAAAAAALAAALAAAAAARAERAAAEEAAAKAAEEAKRKEEEEKLK:KETAAAKFERQHMDSSTSAASSSNYCNQMMKSRNLTKDRCKPVNTFVHESLADVQAVCSQKNVACKNGQTNCYQSYSTMSITDCRETGSSKYPNCAYKTTQANKHIIVACEGNPYVPVHFDASV	6.7892243788215	0.4348770047377732	80.239136	0.6275871	24.480904	14.311841
design_34	10	AAAAAAAAAAALAQALAAAAAARAARAAAAAAAAAAAAAAAAAEALAAAA:KETAAAKFERQHMDSSTSAASSSNYCNQMMKSRNLTKDRCKPVNTFVHESLADVQAVCSQKNVACKNGQTNCYQSYSTMSITDCRETGSSKYPNCAYKTTQANKHIIVACEGNPYVPVHFDASV	10.984932877348392	0.23579640307064623	80.685646	0.6115221	25.237911	15.922245
design_34	11	AAAAAAAQAAALAAALALAAATRKAIEEEKKKKEEEEKKKKEEEKKKKEE:KETAAAKFERQHMDSSTSAASSSNYCNQMMKSRNLTKDRCKPVNTFVHESLADVQAVCSQKNVACKNGQTNCYQSYSTMSITDCRETGSSKYPNCAYKTTQANKHIIVACEGNPYVPVHFDASV	6.586207391627836	0.49284414965811796	83.56135	0.634139	25.571186	15.482897
design_34	12	SAAAAAAAAAALAAALAAAAATRAARKAEEEAKKAKEEKEKEEEEKKKKE:KETAAAKFERQHMDSSTSAASSSNYCNQMMKSRNLTKDRCKPVNTFVHESLADVQAVCSQKNVACKNGQTNCYQSYSTMSITDCRETGSSKYPNCAYKTTQANKHIIVACEGNPYVPVHFDASV	9.710439459675205	0.28039347217761146	83.66165	0.63052374	25.148935	15.539161
design_34	13	SLAKAAAEAAALAEALALAAAARAERAAEEEAKKAEEERKEEEERKEKER:KETAAAKFERQHMDSSTSAASSSNYCNQMMKSRNLTKDRCKPVNTFVHESLADVQAVCSQKNVACKNGQTNCYQSYSTMSITDCRETGSSKYPNCAYKTTQANKHIIVACEGNPYVPVHFDASV	5.3913760419866	0.5535070210598086	89.58972	0.6323348	25.667744	15.566647
design_34	14	AAAAAAAAAAALAAALAAAAATRAEREAAKKKEEEEKKKKEEEKKKKEEE:KETAAAKFERQHMDSSTSAASSSNYCNQMMKSRNLTKDRCKPVNTFVHESLADVQAVCSQKNVACKNGQTNCYQSYSTMSITDCRETGSSKYPNCAYKTTQANKHIIVACEGNPYVPVHFDASV	7.1529676989809525	0.3971709633203463	81.27853	0.6334287	25.216347	15.802747
design_34	15	AAAAAAAAAAALAAALAAAAAARAARAAAAAAAAAAAAAAAALAALLEAL:KETAAAKFERQHMDSSTSAASSSNYCNQMMKSRNLTKDRCKPVNTFVHESLADVQAVCSQKNVACKNGQTNCYQSYSTMSITDCRETGSSKYPNCAYKTTQANKHIIVACEGNPYVPVHFDASV	12.527856638631967	0.1991787748143256	78.37295	0.60624325	25.647755	17.042072
design_34	16	AAAQAAAQQAQLAAALAQAAATRAAIEAEKAAEAAAKELEEALKRKKELE:KETAAAKFERQHMDSSTSAASSSNYCNQMMKSRNLTKDRCKPVNTFVHESLADVQAVCSQKNVACKNGQTNCYQSYSTMSITDCRETGSSKYPNCAYKTTQANKHIIVACEGNPYVPVHFDASV	7.149989835076715	0.3983208167327109	87.237045	0.6300918	25.738419	16.200592
design_34	17	AAAAAAAAAAQLAAALAAAAAARAAREAEKAAAAAKAAEELAKKLEEELK:KETAAAKFERQHMDSSTSAASSSNYCNQMMKSRNLTKDRCKPVNTFVHESLADVQAVCSQKNVACKNGQTNCYQSYSTMSITDCRETGSSKYPNCAYKTTQANKHIIVACEGNPYVPVHFDASV	10.963762054253808	0.24119382101858222	83.11366	0.6276545	25.03084	14.424884
design_34	18	ALAAAAAAAAALAQALAAAAATAAARAAEAAAKAAAAEAAAALKELEAAA:KETAAAKFERQHMDSSTSAASSSNYCNQMMKSRNLTKDRCKPVNTFVHESLADVQAVCSQKNVACKNGQTNCYQSYSTMSITDCRETGSSKYPNCAYKTTQANKHIIVACEGNPYVPVHFDASV	10.264027779246844	0.2606007734867313	80.48418	0.6271694	24.612854	14.681678
design_34	19	AAAAAAAAAAALAQALAQAAAARKAREEEEKKKKEEEELKKKEEEKKKKE:KETAAAKFERQHMDSSTSAASSSNYCNQMMKSRNLTKDRCKPVNTFVHESLADVQAVCSQKNVACKNGQTNCYQSYSTMSITDCRETGSSKYPNCAYKTTQANKHIIVACEGNPYVPVHFDASV	10.933315892488936	0.2496588802978651	82.50003	0.63487697	25.09336	14.918466
design_34	20	SLAAAAAQAAALAAAQAAAAAARAARAAEKAKAELEKKKKEEEEKKKELE:KETAAAKFERQHMDSSTSAASSSNYCNQMMKSRNLTKDRCKPVNTFVHESLADVQAVCSQKNVACKNGQTNCYQSYSTMSITDCRETGSSKYPNCAYKTTQANKHIIVACEGNPYVPVHFDASV	6.666618410415853	0.44199945854352557	83.716805	0.63485	24.513702	13.600261
design_34	21	AAAAAAAAAAALAQALALAAATRAALEAEKKKKKEEEEKKKKEEEKKKKE:KETAAAKFERQHMDSSTSAASSSNYCNQMMKSRNLTKDRCKPVNTFVHESLADVQAVCSQKNVACKNGQTNCYQSYSTMSITDCRETGSSKYPNCAYKTTQANKHIIVACEGNPYVPVHFDASV	6.1355695594644715	0.49219740600211487	83.629295	0.6317378	25.572754	16.197842
design_34	22	SAAAAAQQAAALAQALALAAATRAARAAEAAAEAAKKAAEEAAKKLAEAA:KETAAAKFERQHMDSSTSAASSSNYCNQMMKSRNLTKDRCKPVNTFVHESLADVQAVCSQKNVACKNGQTNCYQSYSTMSITDCRETGSSKYPNCAYKTTQANKHIIVACEGNPYVPVHFDASV	8.710318331149137	0.3148881705436417	85.32586	0.6334811	24.915081	14.178206
design_34	23	AAAAAAAAAAALAAAEAAAAAARAERAAAEAAAAAAALAAALLETLAALS:KETAAAKFERQHMDSSTSAASSSNYCNQMMKSRNLTKDRCKPVNTFVHESLADVQAVCSQKNVACKNGQTNCYQSYSTMSITDCRETGSSKYPNCAYKTTQANKHIIVACEGNPYVPVHFDASV	18.839105896039968	0.11759238647198977	85.96161	0.62186265	25.20804	15.049587
design_34	24	SLLAAAAQAAALAQALAQAAAARAARAAEAAAKAAAAAAAAAAAAAAAAA:KETAAAKFERQHMDSSTSAASSSNYCNQMMKSRNLTKDRCKPVNTFVHESLADVQAVCSQKNVACKNGQTNCYQSYSTMSITDCRETGSSKYPNCAYKTTQANKHIIVACEGNPYVPVHFDASV	12.020463841566729	0.21183279573338323	82.21906	0.6243321	24.699018	15.868228
design_34	25	AAAAAAAQAAALAAAEAAAAAARAEREAEKKEEEEKKKEEEKKKEEEEKK:KETAAAKFERQHMDSSTSAASSSNYCNQMMKSRNLTKDRCKPVNTFVHESLADVQAVCSQKNVACKNGQTNCYQSYSTMSITDCRETGSSKYPNCAYKTTQANKHIIVACEGNPYVPVHFDASV	3.5106884262379063	0.7187291918939008	84.61994	0.63519377	24.831442	14.439545
design_34	26	AAAAAAAAAAALAAAEAAAAAARAAREAEKKAKEEKKKEEEKKKKEEELK:KETAAAKFERQHMDSSTSAASSSNYCNQMMKSRNLTKDRCKPVNTFVHESLADVQAVCSQKNVACKNGQTNCYQSYSTMSITDCRETGSSKYPNCAYKTTQANKHIIVACEGNPYVPVHFDASV	3.4720224651312375	0.7242472816946459	86.323006	0.6291032	25.264824	16.363642
design_34	27	SAAAAAAAAAALAQALALAAKARAEREAEKKKKEEEEEKKKKLEEEEKKK:KETAAAKFERQHMDSSTSAASSSNYCNQMMKSRNLTKDRCKPVNTFVHESLADVQAVCSQKNVACKNGQTNCYQSYSTMSITDCRETGSSKYPNCAYKTTQANKHIIVACEGNPYVPVHFDASV	7.19720307723325	0.40723297771669964	86.17279	0.635982	25.324469	16.13772
design_34	28	AAAAAAQQAAQLAQALAAAAATRAAIEAEKKKAEEEKELKEKLEKEKEEK:KETAAAKFERQHMDSSTSAASSSNYCNQMMKSRNLTKDRCKPVNTFVHESLADVQAVCSQKNVACKNGQTNCYQSYSTMSITDCRETGSSKYPNCAYKTTQANKHIIVACEGNPYVPVHFDASV	8.66170605142103	0.33783442879335357	84.783585	0.6345241	25.744482	15.70153
design_34	29	SAAAAAAQAAQLAEALALAAAARAERAAEAAAKAAAAAAAAAAAAAAAAA:KETAAAKFERQHMDSSTSAASSSNYCNQMMKSRNLTKDRCKPVNTFVHESLADVQAVCSQKNVACKNGQTNCYQSYSTMSITDCRETGSSKYPNCAYKTTQANKHIIVACEGNPYVPVHFDASV	11.46575784746363	0.22420720501537839	84.86203	0.6181783	24.86877	15.65761
design_34	30	AAAAAAAAAAALAAAAAAAAATRAARAAAEAAAAAAAAAAAEAAAKAAAA:KETAAAKFERQHMDSSTSAASSSNYCNQMMKSRNLTKDRCKPVNTFVHESLADVQAVCSQKNVACKNGQTNCYQSYSTMSITDCRETGSSKYPNCAYKTTQANKHIIVACEGNPYVPVHFDASV	8.943768656413324	0.30761764795371394	83.42213	0.61591566	24.875937	15.828079
design_34	31	ALAKALAEAAALAAALALAAAARAARAAEAAAAAAAAAAAAAAAAAAAAA:KETAAAKFERQHMDSSTSAASSSNYCNQMMKSRNLTKDRCKPVNTFVHESLADVQAVCSQKNVACKNGQTNCYQSYSTMSITDCRETGSSKYPNCAYKTTQANKHIIVACEGNPYVPVHFDASV	11.788067194732745	0.21498971658817226	81.18674	0.61009467	25.343302	15.544485
design_35	0	AAAAAAAAANAAAGEALAKAELDAINAARAAAAAAAAAAAAAAAAEAAAA:KETAAAKFERQHMDSSTSAASSSNYCNQMMKSRNLTKDRCKPVNTFVHESLADVQAVCSQKNVACKNGQTNCYQSYSTMSITDCRETGSSKYPNCAYKTTQANKHIIVACEGNPYVPVHFDASV	16.73813625959196	0.1770890681979415	83.791374	0.6202273	25.478989	16.44343
design_35	1	AAEAALAAALAAAGDEAAKAELAAIAAAKAAAAAAAAAAAAAAAAAAAAA:KETAAAKFERQHMDSSTSAASSSNYCNQMMKSRNLTKDRCKPVNTFVHESLADVQAVCSQKNVACKNGQTNCYQSYSTMSITDCRETGSSKYPNCAYKTTQANKHIIVACEGNPYVPVHFDASV	17.791096439920736	0.15743980352219478	72.54367	0.6058215	26.13809	16.573528
design_35	2	AAAAAAAAALAAAGEALSKAELAAIAAERAAAAAAAAAAAAAAAAAAAAA:KETAAAKFERQHMDSSTSAASSSNYCNQMMKSRNLTKDRCKPVNTFVHESLADVQAVCSQKNVACKNGQTNCYQSYSTMSITDCRETGSSKYPNCAYKTTQANKHIIVACEGNPYVPVHFDASV	17.411124034273495	0.16615303218567698	65.33108	0.60693365	26.111664	16.887817
design_35	3	AAAAAAAAAAAAAGAAASAAELAAIAAAKAAAAAAAAAAAAAEAAAAAAA:KETAAAKFERQHMDSSTSAASSSNYCNQMMKSRNLTKDRCKPVNTFVHESLADVQAVCSQKNVACKNGQTNCYQSYSTMSITDCRETGSSKYPNCAYKTTQANKHIIVACEGNPYVPVHFDASV	19.065236320423608	0.12759296347233837	66.92732	0.60344774	25.258968	15.522245
design_35	4	AAEAALAAALEAAGAALAAAELAAIAAAAAAAAAAAAAAAAAEAAEAAAA:KETAAAKFERQHMDSSTSAASSSNYCNQMMKSRNLTKDRCKPVNTFVHESLADVQAVCSQKNVACKNGQTNCYQSYSTMSITDCRETGSSKYPNCAYKTTQANKHIIVACEGNPYVPVHFDASV	18.09608088942643	0.13508386917321444	85.6331	0.6068845	26.142431	17.317085
design_35	5	SAEAALAAALAAAGTAESIATLNAINAAKAAAAAAAAAAAAEAAAAAAAA:KETAAAKFERQHMDSSTSAASSSNYCNQMMKSRNLTKDRCKPVNTFVHESLADVQAVCSQKNVACKNGQTNCYQSYSTMSITDCRETGSSKYPNCAYKTTQANKHIIVACEGNPYVPVHFDASV	17.576793161281575	0.1558174537238281	70.85988	0.6166158	26.740513	17.607695
design_35	6	SSAAAAAAANAAAAAAASAATRAAIAAAAAAAAAAAAAAAAAAAAAAAAA:KETAAAKFERQHMDSSTSAASSSNYCNQMMKSRNLTKDRCKPVNTFVHESLADVQAVCSQKNVACKNGQTNCYQSYSTMSITDCRETGSSKYPNCAYKTTQANKHIIVACEGNPYVPVHFDASV	16.233292765080755	0.17210976246560716	81.37522	0.6082465	24.530792	14.901623
design_35	7	SSEAALAAELQKKADELSKAERDAIAAAKAAAAAAAAAAAAAEEEARAAA:KETAAAKFERQHMDSSTSAASSSNYCNQMMKSRNLTKDRCKPVNTFVHESLADVQAVCSQKNVACKNGQTNCYQSYSTMSITDCRETGSSKYPNCAYKTTQANKHIIVACEGNPYVPVHFDASV	17.349419845436135	0.13744978851077105	75.27516	0.63199496	25.777733	16.75236
design_35	8	AAEEALKAELEKKGEELSIAELNAIAAERAAAAAAAEAERKRREEEERAR:KETAAAKFERQHMDSSTSAASSSNYCNQMMKSRNLTKDRCKPVNTFVHESLADVQAVCSQKNVACKNGQTNCYQSYSTMSITDCRETGSSKYPNCAYKTTQANKHIIVACEGNPYVPVHFDASV	17.613040975509847	0.1521495572327984	73.42921	0.6335329	26.626423	17.248905
design_35	9	SSAAAEAARLEAAAAADSAATLAAIAAARAAAAAAAAAAAAAAAEAAAAA:KETAAAKFERQHMDSSTSAASSSNYCNQMMKSRNLTKDRCKPVNTFVHESLADVQAVCSQKNVACKNGQTNCYQSYSTMSITDCRETGSSKYPNCAYKTTQANKHIIVACEGNPYVPVHFDASV	19.05105239373334	0.12655575141531353	83.38911	0.6147147	25.675573	15.4054165
design_35	10	AAAAAAAAALAAAGAALAAAELAAIAAAKAAAAAAAAAAAAAAEAAAAAA:KETAAAKFERQHMDSSTSAASSSNYCNQMMKSRNLTKDRCKPVNTFVHESLADVQAVCSQKNVACKNGQTNCYQSYSTMSITDCRETGSSKYPNCAYKTTQANKHIIVACEGNPYVPVHFDASV	19.827338228652206	0.12330258345699895	80.67973	0.6054634	25.550556	15.62941
design_35	11	AAEAALAAALAAAGAALSTAELAAIAAEKAAAAAAAAAKAAEEAAKAAAA:KETAAAKFERQHMDSSTSAASSSNYCNQMMKSRNLTKDRCKPVNTFVHESLADVQAVCSQKNVACKNGQTNCYQSYSTMSITDCRETGSSKYPNCAYKTTQANKHIIVACEGNPYVPVHFDASV	18.848422228202633	0.1339672321065125	69.381836	0.6215615	26.11175	16.69674
design_35	12	AAEAAAAAAAAAAATAASIAERAAIAAAKAAAAAAAAAAAALAAAAAAAA:KETAAAKFERQHMDSSTSAASSSNYCNQMMKSRNLTKDRCKPVNTFVHESLADVQAVCSQKNVACKNGQTNCYQSYSTMSITDCRETGSSKYPNCAYKTTQANKHIIVACEGNPYVPVHFDASV	18.330779147918637	0.15532536804315397	81.58187	0.61019117	24.93987	15.63991
design_35	13	AAEAAAAAALAAAAEAASAAERAAIAAARAAAAAAAAAAAAAAEAAAALA:KETAAAKFERQHMDSSTSAASSSNYCNQMMKSRNLTKDRCKPVNTFVHESLADVQAVCSQKNVACKNGQTNCYQSYSTMSITDCRETGSSKYPNCAYKTTQANKHIIVACEGNPYVPVHFDASV	16.144870053657552	0.19693505301245062	83.02152	0.6160625	24.945898	15.117995
design_35	14	AAEAAAAAKLAEAGAAASAAELAAIAAAKAAAAAAAAAAAEEAAAAAAAA:KETAAAKFERQHMDSSTSAASSSNYCNQMMKSRNLTKDRCKPVNTFVHESLADVQAVCSQKNVACKNGQTNCYQSYSTMSITDCRETGSSKYPNCAYKTTQANKHIIVACEGNPYVPVHFDASV	18.60264698918825	0.11751653865938064	66.20805	0.61701775	26.400547	17.32299
design_35	15	AAEAAAEAKLAAAGEALSIAELNAIAAAKAAAAAAAAAAAAAAAAAAAAA:KETAAAKFERQHMDSSTSAASSSNYCNQMMKSRNLTKDRCKPVNTFVHESLADVQAVCSQKNVACKNGQTNCYQSYSTMSITDCRETGSSKYPNCAYKTTQANKHIIVACEGNPYVPVHFDASV	18.962987130137265	0.1427396739865825	71.03126	0.60963905	25.942558	17.721035
design_35	16	AEEEALRAKLEEAGAAASAAELAAIAAAKAAAAAAAAAEAAAAAAEAAAA:KETAAAKFERQHMDSSTSAASSSNYCNQMMKSRNLTKDRCKPVNTFVHESLADVQAVCSQKNVACKNGQTNCYQSYSTMSITDCRETGSSKYPNCAYKTTQANKHIIVACEGNPYVPVHFDASV	18.7368618566457	0.17104401937975214	69.10737	0.6240467	26.132828	17.979025
design_35	17	AAEAAAAAALAEAGTALSNAELAAIAAARAAAAAAAAAAAAAAEAAAAAA:KETAAAKFERQHMDSSTSAASSSNYCNQMMKSRNLTKDRCKPVNTFVHESLADVQAVCSQKNVACKNGQTNCYQSYSTMSITDCRETGSSKYPNCAYKTTQANKHIIVACEGNPYVPVHFDASV	18.842331805300898	0.11752889646831534	69.02015	0.61268747	26.167963	17.163097
design_35	18	SSAAAAAARNEAAGAALSAAELAAIAAAKAAAAAAAAAAAAAAAAAAAAA:KETAAAKFERQHMDSSTSAASSSNYCNQMMKSRNLTKDRCKPVNTFVHESLADVQAVCSQKNVACKNGQTNCYQSYSTMSITDCRETGSSKYPNCAYKTTQANKHIIVACEGNPYVPVHFDASV	14.4496567653794	0.16784456512677862	64.7792	0.6125064	24.699854	16.271236
design_35	19	SAAAAAAAANAAAGAALSTATLNAIAAEKAAAAAAAARAAEEEAARAAAE:KETAAAKFERQHMDSSTSAASSSNYCNQMMKSRNLTKDRCKPVNTFVHESLADVQAVCSQKNVACKNGQTNCYQSYSTMSITDCRETGSSKYPNCAYKTTQANKHIIVACEGNPYVPVHFDASV	20.798047491119604	0.11597256235513116	75.95325	0.62827826	25.727274	15.212284
design_35	20	AAEAAAAAANEAAGAALSAATLAAIAAARAAAAAAAAAAAAAAAAAAAAA:KETAAAKFERQHMDSSTSAASSSNYCNQMMKSRNLTKDRCKPVNTFVHESLADVQAVCSQKNVACKNGQTNCYQSYSTMSITDCRETGSSKYPNCAYKTTQANKHIIVACEGNPYVPVHFDASV	17.537640074172444	0.16200772624775853	73.7953	0.6041262	25.813887	16.435246
design_35	21	AAEAALAAELAAKAEALSKAELAAIAAAKAAAAAAAAAAAAAAAEEEAAA:KETAAAKFERQHMDSSTSAASSSNYCNQMMKSRNLTKDRCKPVNTFVHESLADVQAVCSQKNVACKNGQTNCYQSYSTMSITDCRETGSSKYPNCAYKTTQANKHIIVACEGNPYVPVHFDASV	17.8674463570114	0.15167193601692475	66.49223	0.6199819	26.440382	16.581076
design_35	22	AAEAAAAAALEAAGAAAAAATLAAIAAAAAAAAAAAAAAAAAAAAAAAAA:KETAAAKFERQHMDSSTSAASSSNYCNQMMKSRNLTKDRCKPVNTFVHESLADVQAVCSQKNVACKNGQTNCYQSYSTMSITDCRETGSSKYPNCAYKTTQANKHIIVACEGNPYVPVHFDASV	17.739747024189242	0.13462265486042094	82.28705	0.5977165	25.777708	16.441334
design_35	23	AAAAAAAAAAAAAGDALAKAELAAIAAARAAAAAAAAAAAAAAAAAAAAA:KETAAAKFERQHMDSSTSAASSSNYCNQMMKSRNLTKDRCKPVNTFVHESLADVQAVCSQKNVACKNGQTNCYQSYSTMSITDCRETGSSKYPNCAYKTTQANKHIIVACEGNPYVPVHFDASV	14.71081819260002	0.2229852756829298	76.881134	0.6013577	25.439941	13.623392
design_35	24	AAEAAAAKALEAAGEALAKAERAAIAAARAAAAAAAAAAAALAAALAAAA:KETAAAKFERQHMDSSTSAASSSNYCNQMMKSRNLTKDRCKPVNTFVHESLADVQAVCSQKNVACKNGQTNCYQSYSTMSITDCRETGSSKYPNCAYKTTQANKHIIVACEGNPYVPVHFDASV	16.088409355148528	0.17431143229541549	80.477516	0.6210042	24.761726	14.297571
design_35	25	AAAAAAAAANEAAAAAASAAELAAIAAARAAAAAAAAAAAAAAAAAEAAA:KETAAAKFERQHMDSSTSAASSSNYCNQMMKSRNLTKDRCKPVNTFVHESLADVQAVCSQKNVACKNGQTNCYQSYSTMSITDCRETGSSKYPNCAYKTTQANKHIIVACEGNPYVPVHFDASV	15.011065338215618	0.2190998700923229	84.754234	0.61530614	24.951231	15.002819
design_35	26	AAEAALAAELKAKGDELAKAELAAIAAARAAAAAAAAAAAAAAAAAAAAA:KETAAAKFERQHMDSSTSAASSSNYCNQMMKSRNLTKDRCKPVNTFVHESLADVQAVCSQKNVACKNGQTNCYQSYSTMSITDCRETGSSKYPNCAYKTTQANKHIIVACEGNPYVPVHFDASV	17.867848251255833	0.14960899873898986	64.853134	0.6109356	26.292458	17.181892
design_35	27	AAEAAAAAAAAAAGAAAAAAELAAIAAARAAAAAAAAAAAAAAAAAAAAA:KETAAAKFERQHMDSSTSAASSSNYCNQMMKSRNLTKDRCKPVNTFVHESLADVQAVCSQKNVACKNGQTNCYQSYSTMSITDCRETGSSKYPNCAYKTTQANKHIIVACEGNPYVPVHFDASV	18.498709026796387	0.13886496525707648	82.47008	0.6020864	25.150387	16.187817
design_35	28	AAAAAAAAAAAAAGAALSAAELAAIAAARAAAAAAAAAAAALAAALAAAA:KETAAAKFERQHMDSSTSAASSSNYCNQMMKSRNLTKDRCKPVNTFVHESLADVQAVCSQKNVACKNGQTNCYQSYSTMSITDCRETGSSKYPNCAYKTTQANKHIIVACEGNPYVPVHFDASV	15.379157134362563	0.20237913396132354	61.96576	0.60131764	26.490032	18.109135
design_35	29	SSEAALAAALAAAATADSIAALAAIAAAKAAAAAAAAAAAAAEAAAAAAA:KETAAAKFERQHMDSSTSAASSSNYCNQMMKSRNLTKDRCKPVNTFVHESLADVQAVCSQKNVACKNGQTNCYQSYSTMSITDCRETGSSKYPNCAYKTTQANKHIIVACEGNPYVPVHFDASV	18.566090000413215	0.1370250409427437	66.894615	0.61116505	26.331268	17.574211
design_35	30	AAEAAAAAANAAAAAALSAAERAAIAAARAAAAAAAAAAAAAAAAAAAAA:KETAAAKFERQHMDSSTSAASSSNYCNQMMKSRNLTKDRCKPVNTFVHESLADVQAVCSQKNVACKNGQTNCYQSYSTMSITDCRETGSSKYPNCAYKTTQANKHIIVACEGNPYVPVHFDASV	16.381674991471353	0.17376102423537657	70.885315	0.6116594	24.947788	14.811305
design_35	31	AAEAAAAAANAAAGEALAKAELAAIAAAKAAAAAAAAAAAAAAAAAAAAA:KETAAAKFERQHMDSSTSAASSSNYCNQMMKSRNLTKDRCKPVNTFVHESLADVQAVCSQKNVACKNGQTNCYQSYSTMSITDCRETGSSKYPNCAYKTTQANKHIIVACEGNPYVPVHFDASV	16.868325117369146	0.14923531140952107	81.33408	0.6114772	25.388136	16.064117
design_36	0	SALEALAAAAAAAAAAAALAAAAAAAKAEAAAALAANEKEREEEEKKEKE:KETAAAKFERQHMDSSTSAASSSNYCNQMMKSRNLTKDRCKPVNTFVHESLADVQAVCSQKNVACKNGQTNCYQSYSTMSITDCRETGSSKYPNCAYKTTQANKHIIVACEGNPYVPVHFDASV	6.889496003910469	0.484830235130164	81.16492	0.6268195	24.906322	15.692362
design_36	1	AAAALAALAAAAAAAAAALAAAAAAAKAEAQAALAAAEAARAAEAAAAAA:KETAAAKFERQHMDSSTSAASSSNYCNQMMKSRNLTKDRCKPVNTFVHESLADVQAVCSQKNVACKNGQTNCYQSYSTMSITDCRETGSSKYPNCAYKTTQANKHIIVACEGNPYVPVHFDASV	9.352345436652328	0.3226542937274631	83.47476	0.61498994	25.021288	14.280701
design_36	2	AAAAALAAAAAAAAAAAALAAALAAAKAEAAAALAANEAERAAEEAAKAA:KETAAAKFERQHMDSSTSAASSSNYCNQMMKSRNLTKDRCKPVNTFVHESLADVQAVCSQKNVACKNGQTNCYQSYSTMSITDCRETGSSKYPNCAYKTTQANKHIIVACEGNPYVPVHFDASV	8.976654329948174	0.33155820636289723	82.97407	0.61377406	25.332384	15.424986
design_36	3	ALLAAAAALAAAAAAAAALAAAAAAAKAEAEKALEENEKKRKEEEEKKKK:KETAAAKFERQHMDSSTSAASSSNYCNQMMKSRNLTKDRCKPVNTFVHESLADVQAVCSQKNVACKNGQTNCYQSYSTMSITDCRETGSSKYPNCAYKTTQANKHIIVACEGNPYVPVHFDASV	4.822483901749307	0.6125428386185491	78.24597	0.6294763	25.003277	16.754986
design_36	4	GAAAAALAAAAAAAAAAALAAAAAAARAEAAAALAANAAAAAAAAAAAAA:KETAAAKFERQHMDSSTSAASSSNYCNQMMKSRNLTKDRCKPVNTFVHESLADVQAVCSQKNVACKNGQTNCYQSYSTMSITDCRETGSSKYPNCAYKTTQANKHIIVACEGNPYVPVHFDASV	8.471669211526304	0.3636472326409425	79.10392	0.60631245	24.999659	15.737404
design_36	5	AAAAAAALAAAAAAAAAALAAALAAAQAEAKAALAANEEERKKAELEKLK:KETAAAKFERQHMDSSTSAASSSNYCNQMMKSRNLTKDRCKPVNTFVHESLADVQAVCSQKNVACKNGQTNCYQSYSTMSITDCRETGSSKYPNCAYKTTQANKHIIVACEGNPYVPVHFDASV	5.440026379940574	0.6019932163849261	79.682785	0.6164627	25.690632	16.105976
design_36	6	AAAAAAAALAAAAAAAAALAAALAAAKAEAQAALEANKKALEEEEKKKKE:KETAAAKFERQHMDSSTSAASSSNYCNQMMKSRNLTKDRCKPVNTFVHESLADVQAVCSQKNVACKNGQTNCYQSYSTMSITDCRETGSSKYPNCAYKTTQANKHIIVACEGNPYVPVHFDASV	6.235142928513537	0.566184633868953	81.28843	0.6212131	25.573565	16.729687
design_36	7	AAAELAAAAAAAAAAAAALAAAAAAAKAEAAAALEANKKEAEEEKKKKLE:KETAAAKFERQHMDSSTSAASSSNYCNQMMKSRNLTKDRCKPVNTFVHESLADVQAVCSQKNVACKNGQTNCYQSYSTMSITDCRETGSSKYPNCAYKTTQANKHIIVACEGNPYVPVHFDASV	5.675097762303344	0.5819316563950854	80.38326	0.6241195	25.453472	15.928286
design_36	8	AAAAAAAALAAAAAAAAALAAALAEARAEAAAALAENAAAAAAAEAAAKA:KETAAAKFERQHMDSSTSAASSSNYCNQMMKSRNLTKDRCKPVNTFVHESLADVQAVCSQKNVACKNGQTNCYQSYSTMSITDCRETGSSKYPNCAYKTTQANKHIIVACEGNPYVPVHFDASV	8.406060599107972	0.36844269074202884	83.78834	0.61438894	25.51501	16.421253
design_36	9	AAAAAAAAAAAAAAAAAALAAALAAAKAEAAAALAEAAAEQARAEAEKLA:KETAAAKFERQHMDSSTSAASSSNYCNQMMKSRNLTKDRCKPVNTFVHESLADVQAVCSQKNVACKNGQTNCYQSYSTMSITDCRETGSSKYPNCAYKTTQANKHIIVACEGNPYVPVHFDASV	9.106365190069655	0.3380908798988924	83.45884	0.6117978	25.522161	15.779099
design_36	10	AALAAALAAAAAAAAAAALAAALAEAKAQAAAALAAAEAERAAAEAAKLA:KETAAAKFERQHMDSSTSAASSSNYCNQMMKSRNLTKDRCKPVNTFVHESLADVQAVCSQKNVACKNGQTNCYQSYSTMSITDCRETGSSKYPNCAYKTTQANKHIIVACEGNPYVPVHFDASV	7.61730617062388	0.40455099085490764	81.1912	0.6196244	25.53996	15.729288
design_36	11	AAAAALAAAAAAAAAAAALAAAAAAAKAEAQKALEENEKERLKEELEKLK:KETAAAKFERQHMDSSTSAASSSNYCNQMMKSRNLTKDRCKPVNTFVHESLADVQAVCSQKNVACKNGQTNCYQSYSTMSITDCRETGSSKYPNCAYKTTQANKHIIVACEGNPYVPVHFDASV	7.4997922878226015	0.44876150262698866	79.23675	0.6228195	25.277338	15.31552
design_36	12	AAAAAAAAAAAAAAAAAALAAAAAAAKAEAAAALAENAAAQAAAAAAAAA:KETAAAKFERQHMDSSTSAASSSNYCNQMMKSRNLTKDRCKPVNTFVHESLADVQAVCSQKNVACKNGQTNCYQSYSTMSITDCRETGSSKYPNCAYKTTQANKHIIVACEGNPYVPVHFDASV	11.386006325284438	0.2576914838214852	80.15677	0.6096917	25.042665	16.009449
design_36	13	GLAALLAAAAAAAAAAAALAAALAAAKAEAAAALAEAAAEQAAAAAAAAA:KETAAAKFERQHMDSSTSAASSSNYCNQMMKSRNLTKDRCKPVNTFVHESLADVQAVCSQKNVACKNGQTNCYQSYSTMSITDCRETGSSKYPNCAYKTTQANKHIIVACEGNPYVPVHFDASV	11.505286382167105	0.2432515814618551	77.22964	0.61644506	25.690279	17.102123
design_36	14	ALAEALAAAAAAAAAAAALAAALAEAKAQAEAALKENELARKLEELLKKL:KETAAAKFERQHMDSSTSAASSSNYCNQMMKSRNLTKDRCKPVNTFVHESLADVQAVCSQKNVACKNGQTNCYQSYSTMSITDCRETGSSKYPNCAYKTTQANKHIIVACEGNPYVPVHFDASV	7.479938113133412	0.45363717549712884	78.15892	0.6277435	26.107756	16.8716
design_36	15	AAAAAAAAAAAAAAAAAALAAALAKAKAEAEEALKKDEEERKKEEEKKKK:KETAAAKFERQHMDSSTSAASSSNYCNQMMKSRNLTKDRCKPVNTFVHESLADVQAVCSQKNVACKNGQTNCYQSYSTMSITDCRETGSSKYPNCAYKTTQANKHIIVACEGNPYVPVHFDASV	5.645847696766143	0.601569846082396	79.65682	0.61886656	25.045218	15.380238
design_36	16	GAAAAAAAAAAAAAAAAALAAALAAAKAEAEAALAEAAAERAAEEAAAAA:KETAAAKFERQHMDSSTSAASSSNYCNQMMKSRNLTKDRCKPVNTFVHESLADVQAVCSQKNVACKNGQTNCYQSYSTMSITDCRETGSSKYPNCAYKTTQANKHIIVACEGNPYVPVHFDASV	9.634908544656312	0.2997980923430038	83.323906	0.6103235	25.563318	15.000692
design_36	17	AAAEAAAAAAAAAAAAAALAAAAAEAAAEAAAARAAAEAARAAAAAAAAA:KETAAAKFERQHMDSSTSAASSSNYCNQMMKSRNLTKDRCKPVNTFVHESLADVQAVCSQKNVACKNGQTNCYQSYSTMSITDCRETGSSKYPNCAYKTTQANKHIIVACEGNPYVPVHFDASV	7.799470724423525	0.39645143437159863	85.887924	0.6158384	25.204361	15.210102
design_36	18	AALAAAAAAAAAAAAAAAAAAAAAAAKAEAAAALAADAAARAAEAAAAAA:KETAAAKFERQHMDSSTSAASSSNYCNQMMKSRNLTKDRCKPVNTFVHESLADVQAVCSQKNVACKNGQTNCYQSYSTMSITDCRETGSSKYPNCAYKTTQANKHIIVACEGNPYVPVHFDASV	6.268949207187283	0.4821689457749918	82.649315	0.6067271	24.880966	14.786146
design_36	19	AAAAAAAAAAAAAAAAAALAAAAAAAAAEAAAARAANALERALEELAKLS:KETAAAKFERQHMDSSTSAASSSNYCNQMMKSRNLTKDRCKPVNTFVHESLADVQAVCSQKNVACKNGQTNCYQSYSTMSITDCRETGSSKYPNCAYKTTQANKHIIVACEGNPYVPVHFDASV	7.327316228309335	0.4441559147147078	83.57331	0.61004746	25.075489	15.117826
design_36	20	AAAAAAAAAAAAAAAAAAAAAAAAAAAAEAAAALKENEEAREKEEKEKKE:KETAAAKFERQHMDSSTSAASSSNYCNQMMKSRNLTKDRCKPVNTFVHESLADVQAVCSQKNVACKNGQTNCYQSYSTMSITDCRETGSSKYPNCAYKTTQANKHIIVACEGNPYVPVHFDASV	4.1115040724398915	0.69237741852882	78.03377	0.614377	24.711256	14.3638935
design_36	21	ALAEALLAAAAAAAAAAALAAALAEAKAEAEEALKKNEEERKKEEEEKKK:KETAAAKFERQHMDSSTSAASSSNYCNQMMKSRNLTKDRCKPVNTFVHESLADVQAVCSQKNVACKNGQTNCYQSYSTMSITDCRETGSSKYPNCAYKTTQANKHIIVACEGNPYVPVHFDASV	6.419433850004034	0.5523328576184713	83.07896	0.62960917	25.69182	17.228474
design_36	22	AALEALLEALAAAAAAAALAAALAQAKAEAEAALKENELERKKEELEKEK:KETAAAKFERQHMDSSTSAASSSNYCNQMMKSRNLTKDRCKPVNTFVHESLADVQAVCSQKNVACKNGQTNCYQSYSTMSITDCRETGSSKYPNCAYKTTQANKHIIVACEGNPYVPVHFDASV	8.928217301506992	0.4297058602827083	79.46077	0.63017154	26.136122	16.141352
design_36	23	AAAAALAAAAAAAAAAAAAAAAAAAAAAEAKAALEENEKARKEEEEKKLA:KETAAAKFERQHMDSSTSAASSSNYCNQMMKSRNLTKDRCKPVNTFVHESLADVQAVCSQKNVACKNGQTNCYQSYSTMSITDCRETGSSKYPNCAYKTTQANKHIIVACEGNPYVPVHFDASV	5.054450012129605	0.604399179649105	80.60679	0.6161213	25.19326	14.61857
design_36	24	AAAAALAALAAAAAAAAALAAALAAAQAEAKEALAAAEKERAEEEAKKAA:KETAAAKFERQHMDSSTSAASSSNYCNQMMKSRNLTKDRCKPVNTFVHESLADVQAVCSQKNVACKNGQTNCYQSYSTMSITDCRETGSSKYPNCAYKTTQANKHIIVACEGNPYVPVHFDASV	8.133003599078679	0.39400564272802646	80.39523	0.61908853	25.473007	15.548914
design_36	25	AAAALAEAAAAAAAAAAALAAALAEAKAEAKKALEENKKEREEKEKKEKE:KETAAAKFERQHMDSSTSAASSSNYCNQMMKSRNLTKDRCKPVNTFVHESLADVQAVCSQKNVACKNGQTNCYQSYSTMSITDCRETGSSKYPNCAYKTTQANKHIIVACEGNPYVPVHFDASV	6.907091168087784	0.5225889678207982	86.67113	0.62847036	25.75256	16.716787
design_36	26	SLAEAAAAAAAAAAAAAALAAAAAAAKAEAAAALAANEAERAAAELAALA:KETAAAKFERQHMDSSTSAASSSNYCNQMMKSRNLTKDRCKPVNTFVHESLADVQAVCSQKNVACKNGQTNCYQSYSTMSITDCRETGSSKYPNCAYKTTQANKHIIVACEGNPYVPVHFDASV	8.923429688412348	0.3451919552069171	86.1699	0.6201676	25.208706	15.119396
design_36	27	AAAAAAAAAAAAAAAAAALAAALAAAKAEAEAALAANAAAAAAAAAAAAA:KETAAAKFERQHMDSSTSAASSSNYCNQMMKSRNLTKDRCKPVNTFVHESLADVQAVCSQKNVACKNGQTNCYQSYSTMSITDCRETGSSKYPNCAYKTTQANKHIIVACEGNPYVPVHFDASV	7.927653765843417	0.4014070562056322	81.261314	0.6069552	25.328756	16.171144
design_36	28	ALLEALAAAAAAAAAAAALAAAAAEAKAQAAEALAAAEAEAAAEALAKAA:KETAAAKFERQHMDSSTSAASSSNYCNQMMKSRNLTKDRCKPVNTFVHESLADVQAVCSQKNVACKNGQTNCYQSYSTMSITDCRETGSSKYPNCAYKTTQANKHIIVACEGNPYVPVHFDASV	7.827478339163088	0.41475368471097895	82.390884	0.6258968	25.427446	14.19338
design_36	29	AAAAAAAAAAAAAAAAAAAAAAAAAAKAEAAAALAANEAERKAAELAAKA:KETAAAKFERQHMDSSTSAASSSNYCNQMMKSRNLTKDRCKPVNTFVHESLADVQAVCSQKNVACKNGQTNCYQSYSTMSITDCRETGSSKYPNCAYKTTQANKHIIVACEGNPYVPVHFDASV	7.518369956699806	0.42605642210573513	82.2195	0.60850346	24.866219	14.232434
design_36	30	AAAAAAAAAAAAAAAAAALAAALAAAKAEAKAALEENEKERKEEELKKKE:KETAAAKFERQHMDSSTSAASSSNYCNQMMKSRNLTKDRCKPVNTFVHESLADVQAVCSQKNVACKNGQTNCYQSYSTMSITDCRETGSSKYPNCAYKTTQANKHIIVACEGNPYVPVHFDASV	5.23042597585277	0.5995821781903337	79.68305	0.6138564	25.42359	16.062754
design_36	31	AAEEAAAAAAAAAAAAAAAAAAAAEARAQAQAALAANQAAAAAAAAAAAA:KETAAAKFERQHMDSSTSAASSSNYCNQMMKSRNLTKDRCKPVNTFVHESLADVQAVCSQKNVACKNGQTNCYQSYSTMSITDCRETGSSKYPNCAYKTTQANKHIIVACEGNPYVPVHFDASV	18.132700672177133	0.14482217519054896	84.61273	0.61772424	25.03502	15.881961
design_37	0	SLYQKIAEEDAEAAKAASAAIAAAAAAAAAAAAAAAAAAAAAAAAAAAAA:KETAAAKFERQHMDSSTSAASSSNYCNQMMKSRNLTKDRCKPVNTFVHESLADVQAVCSQKNVACKNGQTNCYQSYSTMSITDCRETGSSKYPNCAYKTTQANKHIIVACEGNPYVPVHFDASV	11.137386870061505	0.261158116910112	81.873825	0.6003957	25.486206	16.707092
design_37	1	SSYAAIAAQDAAEAAAAAAAIAAAAAAAAAAAAAAAAAAAAAAAAAAAAA:KETAAAKFERQHMDSSTSAASSSNYCNQMMKSRNLTKDRCKPVNTFVHESLADVQAVCSQKNVACKNGQTNCYQSYSTMSITDCRETGSSKYPNCAYKTTQANKHIIVACEGNPYVPVHFDASV	14.854834684591038	0.21537193270791705	81.26924	0.59762144	25.264513	16.254871
design_37	2	SEYEAIAAADAAEAAAAAAARAAAAAAAAAAAAAAAAAAAAAAAAAAAAA:KETAAAKFERQHMDSSTSAASSSNYCNQMMKSRNLTKDRCKPVNTFVHESLADVQAVCSQKNVACKNGQTNCYQSYSTMSITDCRETGSSKYPNCAYKTTQANKHIIVACEGNPYVPVHFDASV	10.679002317956664	0.3145377991812317	84.39422	0.60566604	25.20732	16.336384
design_37	3	SSYASIAAADAAAAAAAAAARAAAAAAAAAAAAAAAAAAAAAAAAAAAAA:KETAAAKFERQHMDSSTSAASSSNYCNQMMKSRNLTKDRCKPVNTFVHESLADVQAVCSQKNVACKNGQTNCYQSYSTMSITDCRETGSSKYPNCAYKTTQANKHIIVACEGNPYVPVHFDASV	6.96840423312446	0.4532325122293039	78.375206	0.6026981	25.13727	15.731281
design_37	4	AEYEAIAAADAAAAAAAAAARAAAAAAAAAAAAAAAAAAAAAAALAAAAA:KETAAAKFERQHMDSSTSAASSSNYCNQMMKSRNLTKDRCKPVNTFVHESLADVQAVCSQKNVACKNGQTNCYQSYSTMSITDCRETGSSKYPNCAYKTTQANKHIIVACEGNPYVPVHFDASV	16.244918730431596	0.17796081256189275	82.07392	0.6041637	25.410454	15.516968
design_37	5	SSYAAIAAQDAAAAAAAAAARAAAAAAAAAAAAAAAAAAAAAAAAAAAAA:KETAAAKFERQHMDSSTSAASSSNYCNQMMKSRNLTKDRCKPVNTFVHESLADVQAVCSQKNVACKNGQTNCYQSYSTMSITDCRETGSSKYPNCAYKTTQANKHIIVACEGNPYVPVHFDASV	11.89153967067463	0.2816346025858996	81.080124	0.6026541	25.235672	15.355416
design_37	6	AAAAARAAEDAAAAAAAAAARAAAAAAAAAAAAAAAAAAAAAAAAAAAAA:KETAAAKFERQHMDSSTSAASSSNYCNQMMKSRNLTKDRCKPVNTFVHESLADVQAVCSQKNVACKNGQTNCYQSYSTMSITDCRETGSSKYPNCAYKTTQANKHIIVACEGNPYVPVHFDASV	6.109925528162388	0.50772918770481	82.29074	0.6079058	24.793512	15.35532
design_37	7	SLYEEIAAKDAAAAEAAAAAIAAAAAAAAAAAAAAAAAAAAAAAAAAAAA:KETAAAKFERQHMDSSTSAASSSNYCNQMMKSRNLTKDRCKPVNTFVHESLADVQAVCSQKNVACKNGQTNCYQSYSTMSITDCRETGSSKYPNCAYKTTQANKHIIVACEGNPYVPVHFDASV	16.10425730701353	0.16814806908520363	82.87838	0.6018508	25.45245	15.647999
design_37	8	SSYEAIAAEDAAAAEAAAAARAAAAAAAAAAAAAAAAAAAAALAAAAAAA:KETAAAKFERQHMDSSTSAASSSNYCNQMMKSRNLTKDRCKPVNTFVHESLADVQAVCSQKNVACKNGQTNCYQSYSTMSITDCRETGSSKYPNCAYKTTQANKHIIVACEGNPYVPVHFDASV	7.386079314014339	0.3986786400197444	80.57806	0.608956	24.79378	14.602386
design_37	9	SLYEQIAAQDAAAAAAAAAARAAAAAAAAAAAAAAAAAAAAAAAAAAAAA:KETAAAKFERQHMDSSTSAASSSNYCNQMMKSRNLTKDRCKPVNTFVHESLADVQAVCSQKNVACKNGQTNCYQSYSTMSITDCRETGSSKYPNCAYKTTQANKHIIVACEGNPYVPVHFDASV	17.75734954040736	0.15075108938304962	83.4036	0.6016737	25.31615	14.193492
design_37	10	SLYEEIAAQDAAAAAAAAAARAAAAAAAAAAAAAAAAAAAAAAAAAAAAA:KETAAAKFERQHMDSSTSAASSSNYCNQMMKSRNLTKDRCKPVNTFVHESLADVQAVCSQKNVACKNGQTNCYQSYSTMSITDCRETGSSKYPNCAYKTTQANKHIIVACEGNPYVPVHFDASV	17.359115972614035	0.1608708799489339	83.70609	0.6037257	25.064795	15.162443
design_37	11	AAAEAIAAADAAAAAAAAAARAAAAAAAAAAAAAAAAAAAAAAAALAAAA:KETAAAKFERQHMDSSTSAASSSNYCNQMMKSRNLTKDRCKPVNTFVHESLADVQAVCSQKNVACKNGQTNCYQSYSTMSITDCRETGSSKYPNCAYKTTQANKHIIVACEGNPYVPVHFDASV	6.368406915489571	0.48093845620737163	82.65156	0.6059037	25.08041	16.030172
design_37	12	SSYAAIAAADAAAAAAAAAARAAAAAAAAAAAAAAAAAAAAAAAAAAAAA:KETAAAKFERQHMDSSTSAASSSNYCNQMMKSRNLTKDRCKPVNTFVHESLADVQAVCSQKNVACKNGQTNCYQSYSTMSITDCRETGSSKYPNCAYKTTQANKHIIVACEGNPYVPVHFDASV	16.39668875829283	0.1810049836565304	81.644165	0.6020077	25.233307	15.582823
design_37	13	SLYDEIAAKDAAEAAAAAAARAAAAAAAAAAAAAAAAAAAAAAAAAAAAA:KETAAAKFERQHMDSSTSAASSSNYCNQMMKSRNLTKDRCKPVNTFVHESLADVQAVCSQKNVACKNGQTNCYQSYSTMSITDCRETGSSKYPNCAYKTTQANKHIIVACEGNPYVPVHFDASV	6.696229466354119	0.4539683677275054	83.7717	0.6064361	24.969019	15.287555
design_37	14	SSYAAIAAQDAAAAAAAAAARAAQAAAAAAAAAAAAAAAAAAAAALAAAA:KETAAAKFERQHMDSSTSAASSSNYCNQMMKSRNLTKDRCKPVNTFVHESLADVQAVCSQKNVACKNGQTNCYQSYSTMSITDCRETGSSKYPNCAYKTTQANKHIIVACEGNPYVPVHFDASV	6.57867553777802	0.4460642263350262	78.256226	0.6072991	24.549038	13.300696
design_37	15	SSYAEIAAKDAAEAAAAAAARAAAAAAAAAAAAAAAAAAAEAAAAAAAAA:KETAAAKFERQHMDSSTSAASSSNYCNQMMKSRNLTKDRCKPVNTFVHESLADVQAVCSQKNVACKNGQTNCYQSYSTMSITDCRETGSSKYPNCAYKTTQANKHIIVACEGNPYVPVHFDASV	6.597329770438163	0.4699170351863419	84.728355	0.6111288	25.123857	15.875098
design_37	16	SSYAAIAAQDAAEAAAAAAARAAAAAAAAAAAAAAAAAAAAAAAAAAAAA:KETAAAKFERQHMDSSTSAASSSNYCNQMMKSRNLTKDRCKPVNTFVHESLADVQAVCSQKNVACKNGQTNCYQSYSTMSITDCRETGSSKYPNCAYKTTQANKHIIVACEGNPYVPVHFDASV	5.946703470149151	0.49502293929201996	80.69918	0.6041305	24.680798	15.2681055
design_37	17	SSYESIAAADAAAAAAAAAARAAAAAAAAAAAAAAAAAAAAAAAAAAAAA:KETAAAKFERQHMDSSTSAASSSNYCNQMMKSRNLTKDRCKPVNTFVHESLADVQAVCSQKNVACKNGQTNCYQSYSTMSITDCRETGSSKYPNCAYKTTQANKHIIVACEGNPYVPVHFDASV	6.9169245828774795	0.44677701326977287	78.630066	0.6031252	25.004465	15.742118
design_37	18	SEYAAIAEEDAAEAAAAAAAREAAAAAAAAAAAAAAAAAAAAAAAAAAAA:KETAAAKFERQHMDSSTSAASSSNYCNQMMKSRNLTKDRCKPVNTFVHESLADVQAVCSQKNVACKNGQTNCYQSYSTMSITDCRETGSSKYPNCAYKTTQANKHIIVACEGNPYVPVHFDASV	10.727373962022815	0.30799007721604765	80.61239	0.6052675	25.27406	16.388294
design_37	19	SSYAAIAAQDAAAAAAAAAAREAAAAAAAAAAAAAAAAAAAAAALAAAAA:KETAAAKFERQHMDSSTSAASSSNYCNQMMKSRNLTKDRCKPVNTFVHESLADVQAVCSQKNVACKNGQTNCYQSYSTMSITDCRETGSSKYPNCAYKTTQANKHIIVACEGNPYVPVHFDASV	11.35873866697254	0.29344664607206117	82.262344	0.6077454	25.262753	16.331764
design_37	20	SSYAAIAAADAAAAAAAAAARAAAAAAAAAAAAAAAAAAAAAAAAAAAAA:KETAAAKFERQHMDSSTSAASSSNYCNQMMKSRNLTKDRCKPVNTFVHESLADVQAVCSQKNVACKNGQTNCYQSYSTMSITDCRETGSSKYPNCAYKTTQANKHIIVACEGNPYVPVHFDASV	16.39668875829283	0.1810049836565304	81.644165	0.6020077	25.233307	15.582823
design_37	21	SSYAAIAAQDAAEAAAAAAARAAAAAAAAAAAAAAAAAAAAAAAAAAAAA:KETAAAKFERQHMDSSTSAASSSNYCNQMMKSRNLTKDRCKPVNTFVHESLADVQAVCSQKNVACKNGQTNCYQSYSTMSITDCRETGSSKYPNCAYKTTQANKHIIVACEGNPYVPVHFDASV	5.946703470149151	0.49502293929201996	80.69918	0.6041305	24.680798	15.2681055
design_37	22	SSYAAIAAQDAAAAAAAAAARAAAAAAAAAAAAAAAAAAAAAAAAAAALA:KETAAAKFERQHMDSSTSAASSSNYCNQMMKSRNLTKDRCKPVNTFVHESLADVQAVCSQKNVACKNGQTNCYQSYSTMSITDCRETGSSKYPNCAYKTTQANKHIIVACEGNPYVPVHFDASV	5.434747871567205	0.5738642140717101	78.44324	0.6023373	24.87541	14.9409485
design_37	23	SSYAAIAAADAAAAAAAAAARAAAAAAAAAAAAAAAAAAAAAAAAAAALA:KETAAAKFERQHMDSSTSAASSSNYCNQMMKSRNLTKDRCKPVNTFVHESLADVQAVCSQKNVACKNGQTNCYQSYSTMSITDCRETGSSKYPNCAYKTTQANKHIIVACEGNPYVPVHFDASV	5.5147311624156155	0.584030862345618	79.351524	0.6014786	24.965992	14.677332
design_37	24	SSYAAIAAADAAAAAAAAAARAAAAAAAAAAAAAAAAAAAAAAAAAAAAA:KETAAAKFERQHMDSSTSAASSSNYCNQMMKSRNLTKDRCKPVNTFVHESLADVQAVCSQKNVACKNGQTNCYQSYSTMSITDCRETGSSKYPNCAYKTTQANKHIIVACEGNPYVPVHFDASV	16.39668875829283	0.1810049836565304	81.644165	0.6020077	25.233307	15.582823
design_37	25	SSYAEIAAKDAAAAAEAAAARAAAAAAAAAAAAAAAAAAAAAAAAAAAAA:KETAAAKFERQHMDSSTSAASSSNYCNQMMKSRNLTKDRCKPVNTFVHESLADVQAVCSQKNVACKNGQTNCYQSYSTMSITDCRETGSSKYPNCAYKTTQANKHIIVACEGNPYVPVHFDASV	6.952612762598591	0.4316572422537301	82.946434	0.6061284	24.930525	14.534761
design_37	26	SEYEAIAAQDAAEAAAAAAARAAAAAAAAAAAAAAAAAAAAAAAAAAAAA:KETAAAKFERQHMDSSTSAASSSNYCNQMMKSRNLTKDRCKPVNTFVHESLADVQAVCSQKNVACKNGQTNCYQSYSTMSITDCRETGSSKYPNCAYKTTQANKHIIVACEGNPYVPVHFDASV	8.07208920952575	0.4231251656603754	83.10442	0.6064342	24.951216	15.822014
design_37	27	AEYEAIAAEDAAAAAAAAAARAAAAAAAAAAAAAAAAAAAAAAAAAAAAA:KETAAAKFERQHMDSSTSAASSSNYCNQMMKSRNLTKDRCKPVNTFVHESLADVQAVCSQKNVACKNGQTNCYQSYSTMSITDCRETGSSKYPNCAYKTTQANKHIIVACEGNPYVPVHFDASV	15.716706412219056	0.18128766089102893	81.481735	0.6038872	25.382849	15.923909
design_37	28	SSYAAIAAEDAAAAAAASAARAAAAAAAAAAAAAAAAAAAAAAAAAAAAA:KETAAAKFERQHMDSSTSAASSSNYCNQMMKSRNLTKDRCKPVNTFVHESLADVQAVCSQKNVACKNGQTNCYQSYSTMSITDCRETGSSKYPNCAYKTTQANKHIIVACEGNPYVPVHFDASV	10.055445536941418	0.3436958177472384	81.98738	0.6009824	25.282713	16.745203
design_37	29	SSYASIAAADAAAAAAAAAAIEAAAAAAAAAAAAAAAAAAAALAAALAAA:KETAAAKFERQHMDSSTSAASSSNYCNQMMKSRNLTKDRCKPVNTFVHESLADVQAVCSQKNVACKNGQTNCYQSYSTMSITDCRETGSSKYPNCAYKTTQANKHIIVACEGNPYVPVHFDASV	8.577138198505546	0.3849843419921622	82.17109	0.6031469	25.742292	17.195183
design_37	30	SAYAAIAAADAAAAAAAAAARAAAAAAAAAAAAAAAAAAAAAAAAAAAAA:KETAAAKFERQHMDSSTSAASSSNYCNQMMKSRNLTKDRCKPVNTFVHESLADVQAVCSQKNVACKNGQTNCYQSYSTMSITDCRETGSSKYPNCAYKTTQANKHIIVACEGNPYVPVHFDASV	20.56600841646303	0.1462808436779484	82.7647	0.59965456	25.247873	15.451336
design_37	31	SAYAAIAAADAAAAAAAAAAREAAAAAAAAAAAAAAAAAAAAAAAAAAAA:KETAAAKFERQHMDSSTSAASSSNYCNQMMKSRNLTKDRCKPVNTFVHESLADVQAVCSQKNVACKNGQTNCYQSYSTMSITDCRETGSSKYPNCAYKTTQANKHIIVACEGNPYVPVHFDASV	21.337832966708916	0.18254244581563184	84.79045	0.6044245	25.15644	15.555019
design_38	0	AAAAAAAAAAAAAAAAAAAAEAAAAATAAAEEAEQEKLWEEFEKKRKEAE:KETAAAKFERQHMDSSTSAASSSNYCNQMMKSRNLTKDRCKPVNTFVHESLADVQAVCSQKNVACKNGQTNCYQSYSTMSITDCRETGSSKYPNCAYKTTQANKHIIVACEGNPYVPVHFDASV	13.87802461371552	0.16580540164722052	84.23425	0.6139692	25.204662	15.240835
design_38	1	AAAAAAAAAAAAAAAAAAAAAAAAEATAAAEEAAQAAAWAAFEAAKAAAA:KETAAAKFERQHMDSSTSAASSSNYCNQMMKSRNLTKDRCKPVNTFVHESLADVQAVCSQKNVACKNGQTNCYQSYSTMSITDCRETGSSKYPNCAYKTTQANKHIIVACEGNPYVPVHFDASV	18.8331551711304	0.14025896940009416	83.523415	0.6021805	25.717138	15.838547
design_38	2	AAAAAAAAAAAAAAAAAAAAEAAAQATAAAEEAEQEAAWAAFEAARAAAE:KETAAAKFERQHMDSSTSAASSSNYCNQMMKSRNLTKDRCKPVNTFVHESLADVQAVCSQKNVACKNGQTNCYQSYSTMSITDCRETGSSKYPNCAYKTTQANKHIIVACEGNPYVPVHFDASV	19.911510939069647	0.13462820621051164	87.44083	0.6066407	25.775568	15.8337555
design_38	3	ALAAAAAAAAAAAAAAAAAAAAAAAATAAAEEAEQEALWAAFEAARAAAE:KETAAAKFERQHMDSSTSAASSSNYCNQMMKSRNLTKDRCKPVNTFVHESLADVQAVCSQKNVACKNGQTNCYQSYSTMSITDCRETGSSKYPNCAYKTTQANKHIIVACEGNPYVPVHFDASV	16.730507633178085	0.17336300310551614	85.11078	0.60011554	26.05553	16.383373
design_38	4	ALAAAAAAAAAAAAAAAAAAAAAAAATAAAAEAAAAAAAAAFDAARAAAE:KETAAAKFERQHMDSSTSAASSSNYCNQMMKSRNLTKDRCKPVNTFVHESLADVQAVCSQKNVACKNGQTNCYQSYSTMSITDCRETGSSKYPNCAYKTTQANKHIIVACEGNPYVPVHFDASV	16.02028415391779	0.1707445212361502	85.140114	0.603921	25.687021	16.195213
design_38	5	AAAAEAAAAAAAAAAAAAAAAAAAAATAAAAEAEAAALAAAFDAAQAAAA:KETAAAKFERQHMDSSTSAASSSNYCNQMMKSRNLTKDRCKPVNTFVHESLADVQAVCSQKNVACKNGQTNCYQSYSTMSITDCRETGSSKYPNCAYKTTQANKHIIVACEGNPYVPVHFDASV	18.97657938702805	0.1317205849247119	87.72162	0.609724	25.601835	16.063774
design_38	6	AAAAAAAAAAAAAAAAAAAAAAAAAATWAAEEEEQKKLWEEFEAAKKAAE:KETAAAKFERQHMDSSTSAASSSNYCNQMMKSRNLTKDRCKPVNTFVHESLADVQAVCSQKNVACKNGQTNCYQSYSTMSITDCRETGSSKYPNCAYKTTQANKHIIVACEGNPYVPVHFDASV	11.848632397265067	0.24793667093561764	79.25165	0.6043931	25.689165	16.118273
design_38	7	ALAAAAAAAAAAAAAAAAAAAAAAEATAAAAEAEQAALWEAFEAARAAAE:KETAAAKFERQHMDSSTSAASSSNYCNQMMKSRNLTKDRCKPVNTFVHESLADVQAVCSQKNVACKNGQTNCYQSYSTMSITDCRETGSSKYPNCAYKTTQANKHIIVACEGNPYVPVHFDASV	17.297005478291855	0.16539082825574247	87.135666	0.6060569	25.951893	17.021313
design_38	8	AAAEAAAAAAAAAAAAAAAAAAAAAATAAAEEAEQAAAWAAFQAARAAAA:KETAAAKFERQHMDSSTSAASSSNYCNQMMKSRNLTKDRCKPVNTFVHESLADVQAVCSQKNVACKNGQTNCYQSYSTMSITDCRETGSSKYPNCAYKTTQANKHIIVACEGNPYVPVHFDASV	19.097968214403902	0.11362029382313243	84.88771	0.6085932	25.382729	13.506777
design_38	9	AAAAAAAAAAAAAAAAAAAAAAAAEATAAAEEAEQAALWEAFQAARAAAE:KETAAAKFERQHMDSSTSAASSSNYCNQMMKSRNLTKDRCKPVNTFVHESLADVQAVCSQKNVACKNGQTNCYQSYSTMSITDCRETGSSKYPNCAYKTTQANKHIIVACEGNPYVPVHFDASV	18.94050480229851	0.14745037991916585	87.42296	0.6051305	25.941576	14.558003
design_38	10	AAAAAAAAAAAAAAAAAAAAAAAAAARAAAAEAEAEAAWAAFQAARAAAE:KETAAAKFERQHMDSSTSAASSSNYCNQMMKSRNLTKDRCKPVNTFVHESLADVQAVCSQKNVACKNGQTNCYQSYSTMSITDCRETGSSKYPNCAYKTTQANKHIIVACEGNPYVPVHFDASV	17.616673618983636	0.1517077057496304	85.2497	0.60650283	25.684492	16.886559
design_38	11	ALLAAAAAAAAAAAAAAAAAAAAAAATAAAEEAEQAALWAAFEAARAAAE:KETAAAKFERQHMDSSTSAASSSNYCNQMMKSRNLTKDRCKPVNTFVHESLADVQAVCSQKNVACKNGQTNCYQSYSTMSITDCRETGSSKYPNCAYKTTQANKHIIVACEGNPYVPVHFDASV	16.643557795508087	0.16121779352613935	83.51763	0.60074866	26.23805	15.6702585
design_38	12	AALAEAAAAAAAAAAAAAAAAAAAEATAAAAEAEQAALWAAFEAARAAAE:KETAAAKFERQHMDSSTSAASSSNYCNQMMKSRNLTKDRCKPVNTFVHESLADVQAVCSQKNVACKNGQTNCYQSYSTMSITDCRETGSSKYPNCAYKTTQANKHIIVACEGNPYVPVHFDASV	18.133441777332198	0.1549054617174939	88.8027	0.6087462	25.957258	16.412477
design_38	13	AAAAAAAAAAAAAAAAAAAAAAAAEATAAAEEAEQAALWEAFQAKRAAAE:KETAAAKFERQHMDSSTSAASSSNYCNQMMKSRNLTKDRCKPVNTFVHESLADVQAVCSQKNVACKNGQTNCYQSYSTMSITDCRETGSSKYPNCAYKTTQANKHIIVACEGNPYVPVHFDASV	18.222236848611622	0.1533313607199662	86.542	0.60460454	26.019596	16.44109
design_38	14	AAAAAAAAAAAAAAAAAAAAAAAAAATAAAEEEEQKKLWEKFEAERKAAE:KETAAAKFERQHMDSSTSAASSSNYCNQMMKSRNLTKDRCKPVNTFVHESLADVQAVCSQKNVACKNGQTNCYQSYSTMSITDCRETGSSKYPNCAYKTTQANKHIIVACEGNPYVPVHFDASV	12.761001886210783	0.22804193593094424	81.35736	0.60925555	25.318777	14.295986
design_38	15	AAAAAAAAAAAAAAAAAAAAAAAAEATAAAEEAEQAAAWAAFQAARAAAA:KETAAAKFERQHMDSSTSAASSSNYCNQMMKSRNLTKDRCKPVNTFVHESLADVQAVCSQKNVACKNGQTNCYQSYSTMSITDCRETGSSKYPNCAYKTTQANKHIIVACEGNPYVPVHFDASV	18.24092493018498	0.13765874962040914	83.85132	0.6059567	25.179089	13.346298
design_38	16	AAAAAAAAAAAAAAAAAAAAAAAAAATAAAAEAEQEAAWAAFEAAKAAAA:KETAAAKFERQHMDSSTSAASSSNYCNQMMKSRNLTKDRCKPVNTFVHESLADVQAVCSQKNVACKNGQTNCYQSYSTMSITDCRETGSSKYPNCAYKTTQANKHIIVACEGNPYVPVHFDASV	17.19537072178476	0.14241848536233623	82.54769	0.601125	25.601809	16.541172
design_38	17	AAAAAAAAAAAAAAAAAAAAAAAAAATAAAEEAEQAALWEAFEAERAAAE:KETAAAKFERQHMDSSTSAASSSNYCNQMMKSRNLTKDRCKPVNTFVHESLADVQAVCSQKNVACKNGQTNCYQSYSTMSITDCRETGSSKYPNCAYKTTQANKHIIVACEGNPYVPVHFDASV	18.2579910112001	0.11062656637028155	86.30648	0.5978454	25.784447	14.618826
design_38	18	AAAAAAAAAAAAAAAAAAAAAAAAAATWAAEEAEQAALWAAFEAEKAAAA:KETAAAKFERQHMDSSTSAASSSNYCNQMMKSRNLTKDRCKPVNTFVHESLADVQAVCSQKNVACKNGQTNCYQSYSTMSITDCRETGSSKYPNCAYKTTQANKHIIVACEGNPYVPVHFDASV	14.582019758533768	0.21876641277704073	84.04646	0.59528345	25.748077	15.432671
design_38	19	SLAEAAAAAAAAAAAAAAAAAAAAEATWKAEEEEQKKLWEAFEKAREEAE:KETAAAKFERQHMDSSTSAASSSNYCNQMMKSRNLTKDRCKPVNTFVHESLADVQAVCSQKNVACKNGQTNCYQSYSTMSITDCRETGSSKYPNCAYKTTQANKHIIVACEGNPYVPVHFDASV	11.677959537410908	0.2258589669599975	88.76099	0.62273794	26.073315	17.16766
design_38	20	AAAAAAAAAAAAAAAAAAAAAAAAAATAAAEEAAQAAAWEAFDAARAAAE:KETAAAKFERQHMDSSTSAASSSNYCNQMMKSRNLTKDRCKPVNTFVHESLADVQAVCSQKNVACKNGQTNCYQSYSTMSITDCRETGSSKYPNCAYKTTQANKHIIVACEGNPYVPVHFDASV	17.573624017063466	0.12466829491012563	84.661934	0.6008285	25.693718	15.303199
design_38	21	AAAAAAAAAAAAAAAAAAAAAAAAAARAAAEEAEQEKLWAAFEAARAAAE:KETAAAKFERQHMDSSTSAASSSNYCNQMMKSRNLTKDRCKPVNTFVHESLADVQAVCSQKNVACKNGQTNCYQSYSTMSITDCRETGSSKYPNCAYKTTQANKHIIVACEGNPYVPVHFDASV	18.002433126017337	0.12640973210391812	83.77689	0.6057637	25.693504	15.776708
design_38	22	SAAAAAAAAAAAAAAAAAAAAAAAAATAAAEEKEQEAAWKAFQAARAAAE:KETAAAKFERQHMDSSTSAASSSNYCNQMMKSRNLTKDRCKPVNTFVHESLADVQAVCSQKNVACKNGQTNCYQSYSTMSITDCRETGSSKYPNCAYKTTQANKHIIVACEGNPYVPVHFDASV	17.91965558727907	0.145917873568307	83.45986	0.6093941	25.743288	15.714569
design_38	23	AAAAAAAAAAAAAAAAAAAAAAAAAATAAAEEAEQAALWEAFEKAREAAE:KETAAAKFERQHMDSSTSAASSSNYCNQMMKSRNLTKDRCKPVNTFVHESLADVQAVCSQKNVACKNGQTNCYQSYSTMSITDCRETGSSKYPNCAYKTTQANKHIIVACEGNPYVPVHFDASV	14.648297173862165	0.20964143417136413	84.47356	0.6014843	25.770884	15.591614
design_38	24	SAAAAAAAAAAAAAAAAAAAAAAAAATAAAEEAEQEKLWAEFEAARKAAE:KETAAAKFERQHMDSSTSAASSSNYCNQMMKSRNLTKDRCKPVNTFVHESLADVQAVCSQKNVACKNGQTNCYQSYSTMSITDCRETGSSKYPNCAYKTTQANKHIIVACEGNPYVPVHFDASV	15.613622459851545	0.1903822764761172	86.10882	0.60805297	25.73243	15.710805
design_38	25	SLAAAAAAAAAAAAAAAAAAEAAAQATVAAEEAEQEAAWKAFQAAREAAE:KETAAAKFERQHMDSSTSAASSSNYCNQMMKSRNLTKDRCKPVNTFVHESLADVQAVCSQKNVACKNGQTNCYQSYSTMSITDCRETGSSKYPNCAYKTTQANKHIIVACEGNPYVPVHFDASV	18.47252883604286	0.15323754300778653	88.50186	0.6163267	26.206266	16.608513
design_38	26	AAAAAAAAAAAAAAAAAAAAAAAAEARAAAEEAEQEKLWAEFEKKRKEAE:KETAAAKFERQHMDSSTSAASSSNYCNQMMKSRNLTKDRCKPVNTFVHESLADVQAVCSQKNVACKNGQTNCYQSYSTMSITDCRETGSSKYPNCAYKTTQANKHIIVACEGNPYVPVHFDASV	12.75328975509604	0.21817273626877248	84.400055	0.61373454	25.424915	15.879305
design_38	27	SLAAALAAAAAAAAAAAAAAAAAAAATAAAEEAEQKKLWEEFQAKKAAAE:KETAAAKFERQHMDSSTSAASSSNYCNQMMKSRNLTKDRCKPVNTFVHESLADVQAVCSQKNVACKNGQTNCYQSYSTMSITDCRETGSSKYPNCAYKTTQANKHIIVACEGNPYVPVHFDASV	16.72459201147959	0.14312810390221517	84.66986	0.61645037	25.893015	16.26104
design_38	28	AAAAAAAAAAAAAAAAAAAAAAAAAATAAAEEAEQAALWAAFQAARAAAE:KETAAAKFERQHMDSSTSAASSSNYCNQMMKSRNLTKDRCKPVNTFVHESLADVQAVCSQKNVACKNGQTNCYQSYSTMSITDCRETGSSKYPNCAYKTTQANKHIIVACEGNPYVPVHFDASV	18.276789169813878	0.14549604336846522	85.924225	0.6000373	25.869114	14.304321
design_38	29	AAAAAAAAAAAAAAAAAAAAAAAAAATAAAEEAEQAALWAAFQAAQAAAA:KETAAAKFERQHMDSSTSAASSSNYCNQMMKSRNLTKDRCKPVNTFVHESLADVQAVCSQKNVACKNGQTNCYQSYSTMSITDCRETGSSKYPNCAYKTTQANKHIIVACEGNPYVPVHFDASV	18.672917777292085	0.14216230355841888	83.694016	0.59856236	25.730013	13.981224
design_38	30	AAAAAAAAAAAAAAAAAAAAAAAAAATAAAEEAEQEAAWAAFQAARAAAA:KETAAAKFERQHMDSSTSAASSSNYCNQMMKSRNLTKDRCKPVNTFVHESLADVQAVCSQKNVACKNGQTNCYQSYSTMSITDCRETGSSKYPNCAYKTTQANKHIIVACEGNPYVPVHFDASV	18.05221534817842	0.13864924731853667	83.070656	0.60252875	25.395216	15.504299
design_38	31	AAAAAAAAAAAAAAAAAAAAAAAAAATAAAEEAEQAALWAAFQAAQAAAA:KETAAAKFERQHMDSSTSAASSSNYCNQMMKSRNLTKDRCKPVNTFVHESLADVQAVCSQKNVACKNGQTNCYQSYSTMSITDCRETGSSKYPNCAYKTTQANKHIIVACEGNPYVPVHFDASV	18.672917777292085	0.14216230355841888	83.694016	0.59856236	25.730013	13.981224
design_39	0	EKKKEEEEKKKKEEEEKEKGKKAREAREAAEKAAAAAAEEAAAALAKALE:KETAAAKFERQHMDSSTSAASSSNYCNQMMKSRNLTKDRCKPVNTFVHESLADVQAVCSQKNVACKNGQTNCYQSYSTMSITDCRETGSSKYPNCAYKTTQANKHIIVACEGNPYVPVHFDASV	18.337699791881914	0.14109148407554153	85.55055	0.63697565	25.323944	15.673963
design_39	1	EEEEKKKEEEKKKKEEEEKGKKAREEREKKEEEEKKKKEEKEKEEKKKKL:KETAAAKFERQHMDSSTSAASSSNYCNQMMKSRNLTKDRCKPVNTFVHESLADVQAVCSQKNVACKNGQTNCYQSYSTMSITDCRETGSSKYPNCAYKTTQANKHIIVACEGNPYVPVHFDASV	15.878067348019904	0.202623448509842	92.70433	0.63826716	26.370173	17.782055
design_39	2	ALEKELAEAAAKAAAEAAAAAAARAAAEAAAAAAAAAAAAAAEAAKAAAE:KETAAAKFERQHMDSSTSAASSSNYCNQMMKSRNLTKDRCKPVNTFVHESLADVQAVCSQKNVACKNGQTNCYQSYSTMSITDCRETGSSKYPNCAYKTTQANKHIIVACEGNPYVPVHFDASV	14.754610737643558	0.19689300637259718	85.91204	0.6220253	25.326445	15.944567
design_39	3	AEEEAARRAAEEAAAAAAAGAAARAARAAAAAAAAAAAAAAAAAAAAAAA:KETAAAKFERQHMDSSTSAASSSNYCNQMMKSRNLTKDRCKPVNTFVHESLADVQAVCSQKNVACKNGQTNCYQSYSTMSITDCRETGSSKYPNCAYKTTQANKHIIVACEGNPYVPVHFDASV	18.915942157863206	0.13698514314593516	84.48807	0.6119163	25.124674	15.913093
design_39	4	AEEAEKEAAAKAAAEAAAKGAEARAAREAAEAAAAEAAKKAEEELKEKLK:KETAAAKFERQHMDSSTSAASSSNYCNQMMKSRNLTKDRCKPVNTFVHESLADVQAVCSQKNVACKNGQTNCYQSYSTMSITDCRETGSSKYPNCAYKTTQANKHIIVACEGNPYVPVHFDASV	19.901398450275178	0.10936683272000848	67.63185	0.63529736	25.001427	15.476637
design_39	5	EEEKKKEEKEKEEKKEKEAGAKARAAREAAEAAKAAAAKAAEEAEKAAKE:KETAAAKFERQHMDSSTSAASSSNYCNQMMKSRNLTKDRCKPVNTFVHESLADVQAVCSQKNVACKNGQTNCYQSYSTMSITDCRETGSSKYPNCAYKTTQANKHIIVACEGNPYVPVHFDASV	20.419961840104634	0.1023329269112977	83.414314	0.63749397	25.053549	15.68186
design_39	6	EEEKKKEEEKKKEEEEKKKGAEARAKREAEAAAAAAAAAAAEAAEKAAAA:KETAAAKFERQHMDSSTSAASSSNYCNQMMKSRNLTKDRCKPVNTFVHESLADVQAVCSQKNVACKNGQTNCYQSYSTMSITDCRETGSSKYPNCAYKTTQANKHIIVACEGNPYVPVHFDASV	13.764209435168404	0.21114338447448527	83.50966	0.6335056	25.76238	16.252125
design_39	7	EEEKKKEEEEKKKKEEEEKGKKARELREKEEKEKKKKEEEEKKKEEEKKS:KETAAAKFERQHMDSSTSAASSSNYCNQMMKSRNLTKDRCKPVNTFVHESLADVQAVCSQKNVACKNGQTNCYQSYSTMSITDCRETGSSKYPNCAYKTTQANKHIIVACEGNPYVPVHFDASV	14.79713116844764	0.2082091644860942	91.68615	0.63907987	26.342964	18.409365
design_39	8	EEEKKAAEEAAKKAEEAAKAAAARAAAEAAAAAAAEAARKEAEEAERAAA:KETAAAKFERQHMDSSTSAASSSNYCNQMMKSRNLTKDRCKPVNTFVHESLADVQAVCSQKNVACKNGQTNCYQSYSTMSITDCRETGSSKYPNCAYKTTQANKHIIVACEGNPYVPVHFDASV	18.910247326288758	0.12208011790933435	85.62843	0.6328588	25.379807	15.823656
design_39	9	SEEKEKEEKKKKEEEEKKKAEEARAKREAEEAAAAAEAARRAEEEARRAA:KETAAAKFERQHMDSSTSAASSSNYCNQMMKSRNLTKDRCKPVNTFVHESLADVQAVCSQKNVACKNGQTNCYQSYSTMSITDCRETGSSKYPNCAYKTTQANKHIIVACEGNPYVPVHFDASV	13.529095765860674	0.24049671145710252	90.4421	0.6363598	26.042934	15.383968
design_39	10	SEKEKEKKEEEKKKEEEEKGKKARELREKEEKKKEEEKKEKEEEEKKKKE:KETAAAKFERQHMDSSTSAASSSNYCNQMMKSRNLTKDRCKPVNTFVHESLADVQAVCSQKNVACKNGQTNCYQSYSTMSITDCRETGSSKYPNCAYKTTQANKHIIVACEGNPYVPVHFDASV	17.31724252886702	0.1724977645345169	91.96973	0.63840073	26.194347	15.763786
design_39	11	LEELKKKLEELKEKLEALKGALARKKREEEEAEAAKKKLEEELKKKLEEE:KETAAAKFERQHMDSSTSAASSSNYCNQMMKSRNLTKDRCKPVNTFVHESLADVQAVCSQKNVACKNGQTNCYQSYSTMSITDCRETGSSKYPNCAYKTTQANKHIIVACEGNPYVPVHFDASV	14.65383003533822	0.18329587055598137	89.632614	0.63544786	26.823887	17.210253
design_39	12	AAAAAAAAAAAAAAAAAAAGAAARAKREAEEKKKKEEEEKKLEELKKKLE:KETAAAKFERQHMDSSTSAASSSNYCNQMMKSRNLTKDRCKPVNTFVHESLADVQAVCSQKNVACKNGQTNCYQSYSTMSITDCRETGSSKYPNCAYKTTQANKHIIVACEGNPYVPVHFDASV	20.6750606004443	0.20032129580650282	78.63302	0.62623113	25.02659	16.905127
design_39	13	AAAAAAAAAAAAAAAEAAAGAAARAKREAAAAAAAAAAAAAAAAAAAALA:KETAAAKFERQHMDSSTSAASSSNYCNQMMKSRNLTKDRCKPVNTFVHESLADVQAVCSQKNVACKNGQTNCYQSYSTMSITDCRETGSSKYPNCAYKTTQANKHIIVACEGNPYVPVHFDASV	20.782107187049796	0.09849910270413186	78.98379	0.6101091	24.778555	15.610204
design_39	14	AEEEEKKEKEKKEAEEKEKAAAARAAREAAEAAAAAAAAAAALAAAAAAA:KETAAAKFERQHMDSSTSAASSSNYCNQMMKSRNLTKDRCKPVNTFVHESLADVQAVCSQKNVACKNGQTNCYQSYSTMSITDCRETGSSKYPNCAYKTTQANKHIIVACEGNPYVPVHFDASV	17.030493476278444	0.168607495293623	82.178474	0.6299579	24.890465	16.210337
design_39	15	AEEEEEKRKAEEAAAEAAKGAEARAKAEAAAAAAAAAAAAAAEAEKAKAA:KETAAAKFERQHMDSSTSAASSSNYCNQMMKSRNLTKDRCKPVNTFVHESLADVQAVCSQKNVACKNGQTNCYQSYSTMSITDCRETGSSKYPNCAYKTTQANKHIIVACEGNPYVPVHFDASV	20.507704541051897	0.11069696297541493	81.900894	0.62957764	25.340805	15.945567
design_39	16	EEEKKEEEKKKEEEAEKAKGKAARAAREAAAAAAAAAAAAAAAAAEAAAA:KETAAAKFERQHMDSSTSAASSSNYCNQMMKSRNLTKDRCKPVNTFVHESLADVQAVCSQKNVACKNGQTNCYQSYSTMSITDCRETGSSKYPNCAYKTTQANKHIIVACEGNPYVPVHFDASV	18.193055231767662	0.15640503226124103	77.6812	0.62977576	24.907707	15.92541
design_39	17	EEEEKKKKEEEKKKEEEEKGKKARELREKEEKEKEEKEKEKKEKEKKKKE:KETAAAKFERQHMDSSTSAASSSNYCNQMMKSRNLTKDRCKPVNTFVHESLADVQAVCSQKNVACKNGQTNCYQSYSTMSITDCRETGSSKYPNCAYKTTQANKHIIVACEGNPYVPVHFDASV	14.26401771075575	0.20340462344734928	92.486916	0.637789	26.389898	18.93156
design_39	18	AEEEERERRAAEEAAEAAKGAAARAAREAAAAAAAAAAEAAAAAAAAEAA:KETAAAKFERQHMDSSTSAASSSNYCNQMMKSRNLTKDRCKPVNTFVHESLADVQAVCSQKNVACKNGQTNCYQSYSTMSITDCRETGSSKYPNCAYKTTQANKHIIVACEGNPYVPVHFDASV	18.28014226704897	0.13420166403215913	87.0792	0.62592435	24.93668	14.983863
design_39	19	SLEALLEALAAKAAAEKAAGALARAAREAAEAAAAAAAAAEEARRAAELA:KETAAAKFERQHMDSSTSAASSSNYCNQMMKSRNLTKDRCKPVNTFVHESLADVQAVCSQKNVACKNGQTNCYQSYSTMSITDCRETGSSKYPNCAYKTTQANKHIIVACEGNPYVPVHFDASV	18.71498698026481	0.13315359166362042	86.436264	0.6257596	25.867748	13.655109
design_39	20	KELEELLKKLEEKAKEAEAGKKARAEREAKAAAAAAAAAAAAAALAAALA:KETAAAKFERQHMDSSTSAASSSNYCNQMMKSRNLTKDRCKPVNTFVHESLADVQAVCSQKNVACKNGQTNCYQSYSTMSITDCRETGSSKYPNCAYKTTQANKHIIVACEGNPYVPVHFDASV	19.815728722356365	0.11915950439559772	70.98337	0.632169	25.240948	16.099777
design_39	21	AEKEKEEEEKKKEEEEKEKGKKAREKREKEEAAAKKKKLEELLKELLEKL:KETAAAKFERQHMDSSTSAASSSNYCNQMMKSRNLTKDRCKPVNTFVHESLADVQAVCSQKNVACKNGQTNCYQSYSTMSITDCRETGSSKYPNCAYKTTQANKHIIVACEGNPYVPVHFDASV	14.491805870093055	0.20501273361338837	89.28765	0.63935196	26.297243	17.375807
design_39	22	AAAAAAAAAAAAAAAEAAAGAAARAARAAAEAAAAAAAAEAAEAEAAAAA:KETAAAKFERQHMDSSTSAASSSNYCNQMMKSRNLTKDRCKPVNTFVHESLADVQAVCSQKNVACKNGQTNCYQSYSTMSITDCRETGSSKYPNCAYKTTQANKHIIVACEGNPYVPVHFDASV	19.41062173409047	0.11564942234346656	86.29826	0.6140618	25.066397	16.105236
design_39	23	KKEEEKKKKKKKKKKKKKKGKKAKKKRKKKKKKKKKKKKKKKKKKKEKLK:KETAAAKFERQHMDSSTSAASSSNYCNQMMKSRNLTKDRCKPVNTFVHESLADVQAVCSQKNVACKNGQTNCYQSYSTMSITDCRETGSSKYPNCAYKTTQANKHIIVACEGNPYVPVHFDASV	18.0614788287284	0.1961773394361427	93.48833	0.62227404	27.282713	20.346928
design_39	24	SLLLLLLALLAALLAELLAGLLARAARALAAALAAAAAAAAAEEAERLAA:KETAAAKFERQHMDSSTSAASSSNYCNQMMKSRNLTKDRCKPVNTFVHESLADVQAVCSQKNVACKNGQTNCYQSYSTMSITDCRETGSSKYPNCAYKTTQANKHIIVACEGNPYVPVHFDASV	19.11352737633378	0.11577706533658817	85.88951	0.63737935	26.401127	16.571892
design_39	25	AAAAAAAAAAAAAAAAAAAAAAAAAARAAAEAAAAAAAAAAAAALEELLA:KETAAAKFERQHMDSSTSAASSSNYCNQMMKSRNLTKDRCKPVNTFVHESLADVQAVCSQKNVACKNGQTNCYQSYSTMSITDCRETGSSKYPNCAYKTTQANKHIIVACEGNPYVPVHFDASV	19.800388970424557	0.14309849472370817	83.561745	0.60460365	25.260944	15.657976
design_39	26	SLLEELEKKKKKEAEEKEKGKKAREEREKKEAEKKALEELAKKLEEELKK:KETAAAKFERQHMDSSTSAASSSNYCNQMMKSRNLTKDRCKPVNTFVHESLADVQAVCSQKNVACKNGQTNCYQSYSTMSITDCRETGSSKYPNCAYKTTQANKHIIVACEGNPYVPVHFDASV	20.703436894816743	0.10053534669903991	87.93081	0.63723195	26.87989	18.472893
design_39	27	AEEEERKKREEEEAAEAAKGAEARAAREAAEAAAAAAAAAAKAEEEARRA:KETAAAKFERQHMDSSTSAASSSNYCNQMMKSRNLTKDRCKPVNTFVHESLADVQAVCSQKNVACKNGQTNCYQSYSTMSITDCRETGSSKYPNCAYKTTQANKHIIVACEGNPYVPVHFDASV	17.453411223896165	0.13420715931524002	85.57489	0.62921673	25.518307	15.616701
design_39	28	SLEKELEEKKKKEEEEKKKGEKARKKREEEEKKKKEEEEKKKKEEEKKKE:KETAAAKFERQHMDSSTSAASSSNYCNQMMKSRNLTKDRCKPVNTFVHESLADVQAVCSQKNVACKNGQTNCYQSYSTMSITDCRETGSSKYPNCAYKTTQANKHIIVACEGNPYVPVHFDASV	15.787426804889373	0.2599135617620753	92.16721	0.6387016	26.492598	17.866812
design_39	29	SELEELKKKLEEEEEEKKKGEEARKKREEEKKKAEEEAKKKEEELKKKLE:KETAAAKFERQHMDSSTSAASSSNYCNQMMKSRNLTKDRCKPVNTFVHESLADVQAVCSQKNVACKNGQTNCYQSYSTMSITDCRETGSSKYPNCAYKTTQANKHIIVACEGNPYVPVHFDASV	16.901572805190778	0.2220871627507583	90.245094	0.63971573	26.3711	18.372364
design_39	30	SLEELLKALAAAAAAAAAAGAAARAAREAAEAAAAAAAAAAAAALAAALA:KETAAAKFERQHMDSSTSAASSSNYCNQMMKSRNLTKDRCKPVNTFVHESLADVQAVCSQKNVACKNGQTNCYQSYSTMSITDCRETGSSKYPNCAYKTTQANKHIIVACEGNPYVPVHFDASV	16.560325782760543	0.16553703541210768	85.19807	0.6206353	24.805767	13.713848
design_39	31	ALEKLLEELKKKEEEEKEKGKKAREEREKKEKEKKKKKEEEEKKKKEEEK:KETAAAKFERQHMDSSTSAASSSNYCNQMMKSRNLTKDRCKPVNTFVHESLADVQAVCSQKNVACKNGQTNCYQSYSTMSITDCRETGSSKYPNCAYKTTQANKHIIVACEGNPYVPVHFDASV	14.582861974789514	0.18828720378058625	92.84006	0.63778204	26.497911	18.228949
design_4	0	SLLKELLEKLLKEKEKKKLEEEKKLKEKEEEEYAAERAAAQAAAAAAAAA:KETAAAKFERQHMDSSTSAASSSNYCNQMMKSRNLTKDRCKPVNTFVHESLADVQAVCSQKNVACKNGQTNCYQSYSTMSITDCRETGSSKYPNCAYKTTQANKHIIVACEGNPYVPVHFDASV	16.320727038156825	0.17009113523823338	87.069595	0.63679886	26.276884	15.583927
design_4	1	AEEEEEKRREEAEKEAEEAKRKAELEKKIEEEYAKEEAEAAAAAAAAAAA:KETAAAKFERQHMDSSTSAASSSNYCNQMMKSRNLTKDRCKPVNTFVHESLADVQAVCSQKNVACKNGQTNCYQSYSTMSITDCRETGSSKYPNCAYKTTQANKHIIVACEGNPYVPVHFDASV	13.077584056786314	0.35238874550035826	87.29166	0.6301512	26.358665	18.236954
design_4	2	AEEEEERERKEEEKRREEEERKAALEARIAEAYAAERAEAAAAAAAAAAA:KETAAAKFERQHMDSSTSAASSSNYCNQMMKSRNLTKDRCKPVNTFVHESLADVQAVCSQKNVACKNGQTNCYQSYSTMSITDCRETGSSKYPNCAYKTTQANKHIIVACEGNPYVPVHFDASV	16.341943173419093	0.1477352002753706	89.37211	0.62876153	26.260021	17.48073
design_4	3	AAAAALAAAAAAAAAAAAAAAAAAAEAKAQEEYDAELAEAQAAAAAAAAA:KETAAAKFERQHMDSSTSAASSSNYCNQMMKSRNLTKDRCKPVNTFVHESLADVQAVCSQKNVACKNGQTNCYQSYSTMSITDCRETGSSKYPNCAYKTTQANKHIIVACEGNPYVPVHFDASV	13.01235598805787	0.19531741108575718	82.47908	0.6125623	25.234074	14.128523
design_4	4	ALAAALAAAAAAAAAAAAAAAAAALAAAEEAAAAEDAALAAAAAAAAAAA:KETAAAKFERQHMDSSTSAASSSNYCNQMMKSRNLTKDRCKPVNTFVHESLADVQAVCSQKNVACKNGQTNCYQSYSTMSITDCRETGSSKYPNCAYKTTQANKHIIVACEGNPYVPVHFDASV	19.942691708330564	0.11634813435048606	77.59258	0.60660577	25.361347	14.661007
design_4	5	AAAARALEEAAAAAAAAAAAAAAAAAAAAAAEAAADAAEAAAAAAAAAAA:KETAAAKFERQHMDSSTSAASSSNYCNQMMKSRNLTKDRCKPVNTFVHESLADVQAVCSQKNVACKNGQTNCYQSYSTMSITDCRETGSSKYPNCAYKTTQANKHIIVACEGNPYVPVHFDASV	15.093854415028757	0.14233405933121634	85.29244	0.60928065	25.3182	17.006554
design_4	6	SEELEKLLKELLEKLKKKLEEELELKKKEEEAYAEERALAAAAAAAAAAA:KETAAAKFERQHMDSSTSAASSSNYCNQMMKSRNLTKDRCKPVNTFVHESLADVQAVCSQKNVACKNGQTNCYQSYSTMSITDCRETGSSKYPNCAYKTTQANKHIIVACEGNPYVPVHFDASV	16.973517471525046	0.16514265069753056	86.53412	0.6347761	26.200424	16.889229
design_4	7	EEKKKEEEEKKKKEEEEKKKKEEELKKKEEEAAKEEAAAAAAAAAAAAAA:KETAAAKFERQHMDSSTSAASSSNYCNQMMKSRNLTKDRCKPVNTFVHESLADVQAVCSQKNVACKNGQTNCYQSYSTMSITDCRETGSSKYPNCAYKTTQANKHIIVACEGNPYVPVHFDASV	15.24293714615824	0.2389554631705254	83.10265	0.637509	25.61934	16.843801
design_4	8	AEEEERAAAAAAAAAAAAAAAAAALAAREEAEAAAEAAEAAAAAAAAAAA:KETAAAKFERQHMDSSTSAASSSNYCNQMMKSRNLTKDRCKPVNTFVHESLADVQAVCSQKNVACKNGQTNCYQSYSTMSITDCRETGSSKYPNCAYKTTQANKHIIVACEGNPYVPVHFDASV	20.192945077185616	0.12009275240666475	84.40967	0.6201629	24.981585	13.968931
design_4	9	AEEEEEEEEEEEEEEEEEEEKEEELKKKIEEEYEAERAAAAAARAAALAA:KETAAAKFERQHMDSSTSAASSSNYCNQMMKSRNLTKDRCKPVNTFVHESLADVQAVCSQKNVACKNGQTNCYQSYSTMSITDCRETGSSKYPNCAYKTTQANKHIIVACEGNPYVPVHFDASV	16.582509740715164	0.1650154334926765	77.36956	0.6342152	25.993288	16.180504
design_4	10	ALAKALEELAAAAAAAAAAAREAALKAREEEAYAAERAEAAAARAAAAAA:KETAAAKFERQHMDSSTSAASSSNYCNQMMKSRNLTKDRCKPVNTFVHESLADVQAVCSQKNVACKNGQTNCYQSYSTMSITDCRETGSSKYPNCAYKTTQANKHIIVACEGNPYVPVHFDASV	19.787329505107355	0.12049465380378395	85.84744	0.62764025	25.505169	16.128006
design_4	11	AEAAARAAAEAAAAAAAAAAAAAALAEREAAAAAEERAEAAAAAAAAAAA:KETAAAKFERQHMDSSTSAASSSNYCNQMMKSRNLTKDRCKPVNTFVHESLADVQAVCSQKNVACKNGQTNCYQSYSTMSITDCRETGSSKYPNCAYKTTQANKHIIVACEGNPYVPVHFDASV	20.375413687467535	0.115315931094899	86.95822	0.620305	25.056946	14.08401
design_4	12	SLLELLKKLAEAAAAAAKLAAEAALKAKIEESYAEEAALAQAAAAAAAAA:KETAAAKFERQHMDSSTSAASSSNYCNQMMKSRNLTKDRCKPVNTFVHESLADVQAVCSQKNVACKNGQTNCYQSYSTMSITDCRETGSSKYPNCAYKTTQANKHIIVACEGNPYVPVHFDASV	15.89244209447751	0.12862323794557254	65.899605	0.63172156	27.042353	17.315836
design_4	13	AAAAALAAAAAAAAAAAAAAAAAALEARIAEAQAADRAAAAAAAAAAAAA:KETAAAKFERQHMDSSTSAASSSNYCNQMMKSRNLTKDRCKPVNTFVHESLADVQAVCSQKNVACKNGQTNCYQSYSTMSITDCRETGSSKYPNCAYKTTQANKHIIVACEGNPYVPVHFDASV	18.57561404561061	0.1283107291640218	85.980225	0.6104506	25.547321	16.523937
design_4	14	SLLAAAAEAAAAAAAAAKAAAEAALKAAIEAEYAAEAAEAAAAAAAAAAA:KETAAAKFERQHMDSSTSAASSSNYCNQMMKSRNLTKDRCKPVNTFVHESLADVQAVCSQKNVACKNGQTNCYQSYSTMSITDCRETGSSKYPNCAYKTTQANKHIIVACEGNPYVPVHFDASV	14.763835441691516	0.15227107719760366	82.94525	0.6231648	25.232836	15.526449
design_4	15	AAAEEAAAALAAAAAAAAAAAAAALAAREAAAYAEERALAAAAAAAAAAA:KETAAAKFERQHMDSSTSAASSSNYCNQMMKSRNLTKDRCKPVNTFVHESLADVQAVCSQKNVACKNGQTNCYQSYSTMSITDCRETGSSKYPNCAYKTTQANKHIIVACEGNPYVPVHFDASV	19.766331197848977	0.11867333034979143	84.93868	0.6125377	25.510933	15.04686
design_4	16	SLEEELKKLKEEEEAAKKKAKEEELKKKIDEEYAKEAAAAAAAAAAAAAA:KETAAAKFERQHMDSSTSAASSSNYCNQMMKSRNLTKDRCKPVNTFVHESLADVQAVCSQKNVACKNGQTNCYQSYSTMSITDCRETGSSKYPNCAYKTTQANKHIIVACEGNPYVPVHFDASV	16.430728133980192	0.1587472197450499	81.96329	0.63487387	26.193197	16.711739
design_4	17	SAAAAAAAAAAAAAAAAAAAAAAARAAAEAAAAAAERAEAAAAAAAAAAA:KETAAAKFERQHMDSSTSAASSSNYCNQMMKSRNLTKDRCKPVNTFVHESLADVQAVCSQKNVACKNGQTNCYQSYSTMSITDCRETGSSKYPNCAYKTTQANKHIIVACEGNPYVPVHFDASV	20.179031595419573	0.12082440580609881	85.54848	0.6180678	24.55676	13.814906
design_4	18	SELLKQLLEKLAAAAAEAAAKAAELAAKEAEAAAAERAEAEAARAAALAA:KETAAAKFERQHMDSSTSAASSSNYCNQMMKSRNLTKDRCKPVNTFVHESLADVQAVCSQKNVACKNGQTNCYQSYSTMSITDCRETGSSKYPNCAYKTTQANKHIIVACEGNPYVPVHFDASV	17.39526753227098	0.16610032179561082	87.23473	0.62958145	26.117426	16.804266
design_4	19	ALLAELAAAAAAAAAAAKAAAEAALKAREDAAYAEDAAAAKAAAAAAAAA:KETAAAKFERQHMDSSTSAASSSNYCNQMMKSRNLTKDRCKPVNTFVHESLADVQAVCSQKNVACKNGQTNCYQSYSTMSITDCRETGSSKYPNCAYKTTQANKHIIVACEGNPYVPVHFDASV	21.289641100030313	0.12142250984988982	66.26296	0.6213835	25.817501	16.544691
design_4	20	SLLKALEELAKAAAAAAAAAKEAERKAREEAAYAEERAEAAAARAAALAA:KETAAAKFERQHMDSSTSAASSSNYCNQMMKSRNLTKDRCKPVNTFVHESLADVQAVCSQKNVACKNGQTNCYQSYSTMSITDCRETGSSKYPNCAYKTTQANKHIIVACEGNPYVPVHFDASV	18.179459759793666	0.1464640637220034	87.46998	0.631922	26.021896	16.078297
design_4	21	AEEERRRRELEAAARAAAEARAAALKAAEAAAAAADAAAAAAARAAALAA:KETAAAKFERQHMDSSTSAASSSNYCNQMMKSRNLTKDRCKPVNTFVHESLADVQAVCSQKNVACKNGQTNCYQSYSTMSITDCRETGSSKYPNCAYKTTQANKHIIVACEGNPYVPVHFDASV	17.48811263001403	0.13922753073001112	88.82203	0.6247481	25.885384	15.130546
design_4	22	SLLEELEKLLAAAKAAAEAAAAAALAEKEAEAYAEELAEAKAARAAALAA:KETAAAKFERQHMDSSTSAASSSNYCNQMMKSRNLTKDRCKPVNTFVHESLADVQAVCSQKNVACKNGQTNCYQSYSTMSITDCRETGSSKYPNCAYKTTQANKHIIVACEGNPYVPVHFDASV	17.578289724388984	0.13781462513505136	82.731735	0.63125587	26.228983	17.130688
design_4	23	GALAALLAALAAAAAAAAAAAAAALAAREEADYAAEEAEAAAAAAAAAAA:KETAAAKFERQHMDSSTSAASSSNYCNQMMKSRNLTKDRCKPVNTFVHESLADVQAVCSQKNVACKNGQTNCYQSYSTMSITDCRETGSSKYPNCAYKTTQANKHIIVACEGNPYVPVHFDASV	17.205393461519755	0.19531646474494913	70.56845	0.6210253	24.704739	14.194181
design_4	24	AEEEERKRKEEEAKAAAEAAKKAELEAKIAEEQAAERAAAQAAAAAAAAA:KETAAAKFERQHMDSSTSAASSSNYCNQMMKSRNLTKDRCKPVNTFVHESLADVQAVCSQKNVACKNGQTNCYQSYSTMSITDCRETGSSKYPNCAYKTTQANKHIIVACEGNPYVPVHFDASV	15.852434263108794	0.16226291280595806	85.27205	0.63158816	26.043352	14.588881
design_4	25	AAAAAAAAAAAAAAAAAKLAAEAALAAKIAEEQAADAAAAQAAAAAAAAA:KETAAAKFERQHMDSSTSAASSSNYCNQMMKSRNLTKDRCKPVNTFVHESLADVQAVCSQKNVACKNGQTNCYQSYSTMSITDCRETGSSKYPNCAYKTTQANKHIIVACEGNPYVPVHFDASV	15.814186099433016	0.12887723429135775	80.686935	0.6147297	24.897863	14.7090645
design_4	26	AALLEALAAALAAAAAAAAAKEAALKAREEEAYAEDEALAAAAAAAAAAA:KETAAAKFERQHMDSSTSAASSSNYCNQMMKSRNLTKDRCKPVNTFVHESLADVQAVCSQKNVACKNGQTNCYQSYSTMSITDCRETGSSKYPNCAYKTTQANKHIIVACEGNPYVPVHFDASV	19.836911839128568	0.115394903110561	67.87463	0.62540674	25.883816	16.333452
design_4	27	SLLEELEKLKKAAEEAAKLAAEKALEAKKQEAYDAEAAEAAAARAAAAAA:KETAAAKFERQHMDSSTSAASSSNYCNQMMKSRNLTKDRCKPVNTFVHESLADVQAVCSQKNVACKNGQTNCYQSYSTMSITDCRETGSSKYPNCAYKTTQANKHIIVACEGNPYVPVHFDASV	13.75579343639724	0.1673948970824823	83.96342	0.6345036	25.424036	13.687554
design_4	28	AEALAALLAALLAAAAAALAKAAELAAKVEAEQAEERAAAAAAAAAAAAA:KETAAAKFERQHMDSSTSAASSSNYCNQMMKSRNLTKDRCKPVNTFVHESLADVQAVCSQKNVACKNGQTNCYQSYSTMSITDCRETGSSKYPNCAYKTTQANKHIIVACEGNPYVPVHFDASV	19.260697313332805	0.1234024619612605	77.507256	0.6282618	25.969618	13.806889
design_4	29	AEAAAALEAAAAAAAAAAAAAEAALQARIEAEYAAEAAAAKAAAAAAAAA:KETAAAKFERQHMDSSTSAASSSNYCNQMMKSRNLTKDRCKPVNTFVHESLADVQAVCSQKNVACKNGQTNCYQSYSTMSITDCRETGSSKYPNCAYKTTQANKHIIVACEGNPYVPVHFDASV	18.782315733753098	0.12471871458401022	84.970406	0.6197649	25.644346	14.081796
design_4	30	AAAEAAAAAAAAAAAAAAAAAAAALAAREAEAYAEERAAAAAAAAAAAAA:KETAAAKFERQHMDSSTSAASSSNYCNQMMKSRNLTKDRCKPVNTFVHESLADVQAVCSQKNVACKNGQTNCYQSYSTMSITDCRETGSSKYPNCAYKTTQANKHIIVACEGNPYVPVHFDASV	19.50534863135868	0.12026496508769309	81.941505	0.611964	25.306107	15.477459
design_4	31	GLLEALLAALAAAKAAAEAAKAAALAAKEAAAYAEEAAEAAAAAAAAAAA:KETAAAKFERQHMDSSTSAASSSNYCNQMMKSRNLTKDRCKPVNTFVHESLADVQAVCSQKNVACKNGQTNCYQSYSTMSITDCRETGSSKYPNCAYKTTQANKHIIVACEGNPYVPVHFDASV	20.533402769250117	0.11892306793871203	76.86889	0.6265137	25.272747	15.028955
design_40	0	SAAADQARADAAAREDRAEMAALVAAEKAAAAAAAAAAAEAARRLAEEAA:KETAAAKFERQHMDSSTSAASSSNYCNQMMKSRNLTKDRCKPVNTFVHESLADVQAVCSQKNVACKNGQTNCYQSYSTMSITDCRETGSSKYPNCAYKTTQANKHIIVACEGNPYVPVHFDASV	16.243250888970632	0.14872860460878645	86.356384	0.6262535	25.403515	14.241641
design_40	1	SAAEEEALAAAAAKEDLAEARAAVAAEKAAAAAAAAAAAAAAAAAAAAAA:KETAAAKFERQHMDSSTSAASSSNYCNQMMKSRNLTKDRCKPVNTFVHESLADVQAVCSQKNVACKNGQTNCYQSYSTMSITDCRETGSSKYPNCAYKTTQANKHIIVACEGNPYVPVHFDASV	15.51707091945517	0.17845055002456173	67.12192	0.6155733	25.317078	16.047888
design_40	2	AAAAAAALADAAAKEDLAAMRALVAAEKAAAAAAAAAAAAAAEAAAAAAA:KETAAAKFERQHMDSSTSAASSSNYCNQMMKSRNLTKDRCKPVNTFVHESLADVQAVCSQKNVACKNGQTNCYQSYSTMSITDCRETGSSKYPNCAYKTTQANKHIIVACEGNPYVPVHFDASV	17.97275942726449	0.14992523536276253	81.98607	0.6119943	25.744364	15.924402
design_40	3	SEAAAQALADAQAKEDRAAAAADVAAEKAAAAAAAAAAAAEEARRAAEAA:KETAAAKFERQHMDSSTSAASSSNYCNQMMKSRNLTKDRCKPVNTFVHESLADVQAVCSQKNVACKNGQTNCYQSYSTMSITDCRETGSSKYPNCAYKTTQANKHIIVACEGNPYVPVHFDASV	20.331083233397834	0.1071030236576647	88.86476	0.6256209	25.557812	14.176694
design_40	4	AAAADAARAAAAAKADLAEARAAVAAEKAAAAAAAAAAAAAAAEAAAAAA:KETAAAKFERQHMDSSTSAASSSNYCNQMMKSRNLTKDRCKPVNTFVHESLADVQAVCSQKNVACKNGQTNCYQSYSTMSITDCRETGSSKYPNCAYKTTQANKHIIVACEGNPYVPVHFDASV	16.271662555825785	0.1700287267555032	86.4675	0.6202285	25.606745	16.126736
design_40	5	SAAAAEALAAAQAIADRAQAAADVAAEKAAAAAAAAAAAAAAAEAAAAAA:KETAAAKFERQHMDSSTSAASSSNYCNQMMKSRNLTKDRCKPVNTFVHESLADVQAVCSQKNVACKNGQTNCYQSYSTMSITDCRETGSSKYPNCAYKTTQANKHIIVACEGNPYVPVHFDASV	18.294613917543742	0.13253754435589932	87.72696	0.6239003	24.817822	14.908428
design_40	6	AAAADQARADAAAKADRAEARAAVAAEKAAAAAAAEAAAAAAAEAARAAA:KETAAAKFERQHMDSSTSAASSSNYCNQMMKSRNLTKDRCKPVNTFVHESLADVQAVCSQKNVACKNGQTNCYQSYSTMSITDCRETGSSKYPNCAYKTTQANKHIIVACEGNPYVPVHFDASV	16.70749406841075	0.16151148420927014	87.29609	0.6272527	25.187088	14.161045
design_40	7	SAAAEAALAAAEAIRDREAMRALVAAEKAAAAAAAAAAAAAAAAAAAAAA:KETAAAKFERQHMDSSTSAASSSNYCNQMMKSRNLTKDRCKPVNTFVHESLADVQAVCSQKNVACKNGQTNCYQSYSTMSITDCRETGSSKYPNCAYKTTQANKHIIVACEGNPYVPVHFDASV	16.489105049109437	0.1727240686567705	74.82385	0.60951936	25.997269	14.974281
design_40	8	SAAEEEARAAAAAKADLAAARAAVAAEKAAAAAAAAAAAEAAERERAAAE:KETAAAKFERQHMDSSTSAASSSNYCNQMMKSRNLTKDRCKPVNTFVHESLADVQAVCSQKNVACKNGQTNCYQSYSTMSITDCRETGSSKYPNCAYKTTQANKHIIVACEGNPYVPVHFDASV	18.29637118810889	0.13006507817959997	88.16431	0.6277067	25.382183	14.013691
design_40	9	AAAADAALAAAAAIADRAAAAAAVAAEKAAAAAAAAAAAAAAAAAAAAAA:KETAAAKFERQHMDSSTSAASSSNYCNQMMKSRNLTKDRCKPVNTFVHESLADVQAVCSQKNVACKNGQTNCYQSYSTMSITDCRETGSSKYPNCAYKTTQANKHIIVACEGNPYVPVHFDASV	17.029219629391697	0.14943521833661666	83.144844	0.6113064	24.587757	14.703737
design_40	10	SAAAAAALAAAQAKADLAAARALVAAEKAAAAAAAAAAAAAAAAAAAAAA:KETAAAKFERQHMDSSTSAASSSNYCNQMMKSRNLTKDRCKPVNTFVHESLADVQAVCSQKNVACKNGQTNCYQSYSTMSITDCRETGSSKYPNCAYKTTQANKHIIVACEGNPYVPVHFDASV	17.342284787895466	0.1894299742615028	85.28836	0.60645723	25.78717	17.001543
design_40	11	AEAAEQALADEEAIRDRAEAAAAVAAEKAAAAAAAAAAAAAAAAAAAAAA:KETAAAKFERQHMDSSTSAASSSNYCNQMMKSRNLTKDRCKPVNTFVHESLADVQAVCSQKNVACKNGQTNCYQSYSTMSITDCRETGSSKYPNCAYKTTQANKHIIVACEGNPYVPVHFDASV	17.29131941805541	0.16073343958602726	83.053604	0.6109818	25.217745	15.141258
design_40	12	AAAADAALADAAAIADRAAAAAAVAAEKAAAAAAAAAAAAEAAAAAAAAA:KETAAAKFERQHMDSSTSAASSSNYCNQMMKSRNLTKDRCKPVNTFVHESLADVQAVCSQKNVACKNGQTNCYQSYSTMSITDCRETGSSKYPNCAYKTTQANKHIIVACEGNPYVPVHFDASV	17.720459675997382	0.14337477374517144	85.84043	0.6171484	24.758022	14.826899
design_40	13	SEAEEAALAEQAAIEDRKEMAALVAAEKAAAAAAAAAAAAAAAAAAAAAA:KETAAAKFERQHMDSSTSAASSSNYCNQMMKSRNLTKDRCKPVNTFVHESLADVQAVCSQKNVACKNGQTNCYQSYSTMSITDCRETGSSKYPNCAYKTTQANKHIIVACEGNPYVPVHFDASV	17.588752730964714	0.15935522752988457	83.13655	0.60910743	25.764671	15.670793
design_40	14	AEAEEQALADEAAIADRAAAAADVAAEKAAAAAAAAAAAAEAAAAAAAAA:KETAAAKFERQHMDSSTSAASSSNYCNQMMKSRNLTKDRCKPVNTFVHESLADVQAVCSQKNVACKNGQTNCYQSYSTMSITDCRETGSSKYPNCAYKTTQANKHIIVACEGNPYVPVHFDASV	18.43780545960513	0.14362656654963563	83.98137	0.61822635	25.009079	14.15273
design_40	15	SAAADAALADAAAKADRAEMAALVAAEKAAAAAAAAAAAAAAAAAAAAAA:KETAAAKFERQHMDSSTSAASSSNYCNQMMKSRNLTKDRCKPVNTFVHESLADVQAVCSQKNVACKNGQTNCYQSYSTMSITDCRETGSSKYPNCAYKTTQANKHIIVACEGNPYVPVHFDASV	16.769691263168696	0.1885764738222901	85.196014	0.6039704	25.809658	16.80677
design_40	16	EEAAAAALADAAAKEDRAEAAADVAAEKAAAAAAAAAAAAAAAEEAAAAA:KETAAAKFERQHMDSSTSAASSSNYCNQMMKSRNLTKDRCKPVNTFVHESLADVQAVCSQKNVACKNGQTNCYQSYSTMSITDCRETGSSKYPNCAYKTTQANKHIIVACEGNPYVPVHFDASV	16.432826145360515	0.13524342733640995	77.301476	0.6219372	24.624268	12.35303
design_40	17	SAAAEAALADEEAIRDLEEARALVAAEKAAAAAAAAAAAAAAAAAAAAAA:KETAAAKFERQHMDSSTSAASSSNYCNQMMKSRNLTKDRCKPVNTFVHESLADVQAVCSQKNVACKNGQTNCYQSYSTMSITDCRETGSSKYPNCAYKTTQANKHIIVACEGNPYVPVHFDASV	16.68368583444831	0.16991908187062388	79.54334	0.6085367	26.088383	16.681284
design_40	18	AAAAAAALAAAAAIEDRAAALADVAAEKAAAAAAAAAAAAAAAAAAAAAA:KETAAAKFERQHMDSSTSAASSSNYCNQMMKSRNLTKDRCKPVNTFVHESLADVQAVCSQKNVACKNGQTNCYQSYSTMSITDCRETGSSKYPNCAYKTTQANKHIIVACEGNPYVPVHFDASV	17.09543104311552	0.14828480284305906	77.767395	0.60838854	24.960247	15.20265
design_40	19	AAAAEAALADQAAIEDLAAARADVAAEKAAAAAAAAAAAAAAAAAAAAAA:KETAAAKFERQHMDSSTSAASSSNYCNQMMKSRNLTKDRCKPVNTFVHESLADVQAVCSQKNVACKNGQTNCYQSYSTMSITDCRETGSSKYPNCAYKTTQANKHIIVACEGNPYVPVHFDASV	18.12443965027388	0.13685564861802518	81.68635	0.6107912	25.282907	15.349478
design_40	20	SEAAAAALAAQQAKEDLAQARADVAAEKAAAAAAAAAAAAAAAEAAAAAA:KETAAAKFERQHMDSSTSAASSSNYCNQMMKSRNLTKDRCKPVNTFVHESLADVQAVCSQKNVACKNGQTNCYQSYSTMSITDCRETGSSKYPNCAYKTTQANKHIIVACEGNPYVPVHFDASV	19.110932297621975	0.13393136657727794	87.74895	0.62170273	25.594416	15.833155
design_40	21	AAAAAAARAAAAAAADRAAAAAAVAAEKAAAAAAAAAAAAAAAAAAAAAA:KETAAAKFERQHMDSSTSAASSSNYCNQMMKSRNLTKDRCKPVNTFVHESLADVQAVCSQKNVACKNGQTNCYQSYSTMSITDCRETGSSKYPNCAYKTTQANKHIIVACEGNPYVPVHFDASV	16.238387111721305	0.19371517819628503	84.47019	0.61167645	25.038214	16.434002
design_40	22	SEAAAAALADAAARADRAAAAADVAAEKAAAAAAAAAAAAAAAAAAAAAA:KETAAAKFERQHMDSSTSAASSSNYCNQMMKSRNLTKDRCKPVNTFVHESLADVQAVCSQKNVACKNGQTNCYQSYSTMSITDCRETGSSKYPNCAYKTTQANKHIIVACEGNPYVPVHFDASV	16.23812980501867	0.16565752045929413	87.03231	0.61168396	25.257788	15.141591
design_40	23	EEKAAEELAAQQAIEDLAAARALVAAERAAAAAAAAAAAAAAAAAAAAAA:KETAAAKFERQHMDSSTSAASSSNYCNQMMKSRNLTKDRCKPVNTFVHESLADVQAVCSQKNVACKNGQTNCYQSYSTMSITDCRETGSSKYPNCAYKTTQANKHIIVACEGNPYVPVHFDASV	18.030288663454524	0.15031576526712817	83.10631	0.6106168	25.479527	15.179878
design_40	24	AAAAEAARAAEAARADRAQAAADVAAEKAAAAAAAAAAAAAAAAAAAAAA:KETAAAKFERQHMDSSTSAASSSNYCNQMMKSRNLTKDRCKPVNTFVHESLADVQAVCSQKNVACKNGQTNCYQSYSTMSITDCRETGSSKYPNCAYKTTQANKHIIVACEGNPYVPVHFDASV	16.189943236705407	0.15522469966265615	85.59107	0.61555916	25.202627	15.175764
design_40	25	SAAADAALAAAAAIADRAAAAAAVAAEKAAAAAAAAAAAAAAAAAAAAAA:KETAAAKFERQHMDSSTSAASSSNYCNQMMKSRNLTKDRCKPVNTFVHESLADVQAVCSQKNVACKNGQTNCYQSYSTMSITDCRETGSSKYPNCAYKTTQANKHIIVACEGNPYVPVHFDASV	17.09586612705636	0.14908652651882817	84.644394	0.6107738	24.747023	14.659792
design_40	26	SAAADAALAAAAARADRAEALAALAAERAAAAAAAAAAAAAAAAAAAAAA:KETAAAKFERQHMDSSTSAASSSNYCNQMMKSRNLTKDRCKPVNTFVHESLADVQAVCSQKNVACKNGQTNCYQSYSTMSITDCRETGSSKYPNCAYKTTQANKHIIVACEGNPYVPVHFDASV	16.955962817733884	0.18138755415890218	79.68412	0.6087309	25.561005	16.783289
design_40	27	AEAADAELATQAAIEDLAEARAAVAAEKAAAAAAAAAAAAAAAAAAAAAA:KETAAAKFERQHMDSSTSAASSSNYCNQMMKSRNLTKDRCKPVNTFVHESLADVQAVCSQKNVACKNGQTNCYQSYSTMSITDCRETGSSKYPNCAYKTTQANKHIIVACEGNPYVPVHFDASV	18.45210342007234	0.13748984270257322	81.276596	0.6094905	25.55645	15.072453
design_40	28	AEAAAAALAAQAAIEDRKAMNALVAAEKAAAAAAAAAAAAAAAAAAAAAA:KETAAAKFERQHMDSSTSAASSSNYCNQMMKSRNLTKDRCKPVNTFVHESLADVQAVCSQKNVACKNGQTNCYQSYSTMSITDCRETGSSKYPNCAYKTTQANKHIIVACEGNPYVPVHFDASV	17.87404828567115	0.13222085711742596	83.03969	0.6075345	25.46848	15.823344
design_40	29	AAAADAARAAAAAAADRAAARAAVAAEKAAAAAAAAAAAAAAAAAAAAAA:KETAAAKFERQHMDSSTSAASSSNYCNQMMKSRNLTKDRCKPVNTFVHESLADVQAVCSQKNVACKNGQTNCYQSYSTMSITDCRETGSSKYPNCAYKTTQANKHIIVACEGNPYVPVHFDASV	16.11995290285622	0.19166084291729998	85.43863	0.61414057	25.155378	16.300653
design_40	30	SAAKEEELAAKQAIEDLNEARAAVAAEKAAAAAAAAAAAAAAAAAAAAAA:KETAAAKFERQHMDSSTSAASSSNYCNQMMKSRNLTKDRCKPVNTFVHESLADVQAVCSQKNVACKNGQTNCYQSYSTMSITDCRETGSSKYPNCAYKTTQANKHIIVACEGNPYVPVHFDASV	17.712530046445185	0.1509742287473617	83.685776	0.61784834	25.558706	16.54946
design_40	31	SEEEEQKLAEEQAIADLAAARADVAAEKAAAAAAAAAAAEAAAAAAAAAA:KETAAAKFERQHMDSSTSAASSSNYCNQMMKSRNLTKDRCKPVNTFVHESLADVQAVCSQKNVACKNGQTNCYQSYSTMSITDCRETGSSKYPNCAYKTTQANKHIIVACEGNPYVPVHFDASV	18.51940149534376	0.14283269959915135	85.728836	0.6217385	25.224318	14.035196
design_41	0	SSGAANAAANAAAAAAEAAARAAAAAAAQAAAAAAAAAAAAAAAAAAAAA:KETAAAKFERQHMDSSTSAASSSNYCNQMMKSRNLTKDRCKPVNTFVHESLADVQAVCSQKNVACKNGQTNCYQSYSTMSITDCRETGSSKYPNCAYKTTQANKHIIVACEGNPYVPVHFDASV	14.35793323335345	0.2253381090988946	82.26961	0.6208575	24.19479	12.516418
design_41	1	AEGAANAAANRAAQAAEEAARAAAREAARAAAAAAAAAAAAAALAAALAA:KETAAAKFERQHMDSSTSAASSSNYCNQMMKSRNLTKDRCKPVNTFVHESLADVQAVCSQKNVACKNGQTNCYQSYSTMSITDCRETGSSKYPNCAYKTTQANKHIIVACEGNPYVPVHFDASV	15.74956579963392	0.17228193833068484	84.48006	0.62503177	25.011951	15.613989
design_41	2	AAGAANRAANAAAAAAEAAAAAAAAAAKAAAAAAAAAAAAAAAAAAAAAA:KETAAAKFERQHMDSSTSAASSSNYCNQMMKSRNLTKDRCKPVNTFVHESLADVQAVCSQKNVACKNGQTNCYQSYSTMSITDCRETGSSKYPNCAYKTTQANKHIIVACEGNPYVPVHFDASV	16.112396133401944	0.1689252092224045	84.9352	0.615798	25.019114	15.986851
design_41	3	AEGAANRAANAAAQAAADAAAAAARAAAAAAAAAAAAAAAAAAAAAAALA:KETAAAKFERQHMDSSTSAASSSNYCNQMMKSRNLTKDRCKPVNTFVHESLADVQAVCSQKNVACKNGQTNCYQSYSTMSITDCRETGSSKYPNCAYKTTQANKHIIVACEGNPYVPVHFDASV	14.076435995198718	0.21432357988564435	84.25521	0.617346	24.98096	16.326138
design_41	4	AEGAANAAANAAAQAAADAARAAARAAAAAAAAAAAAAAAAALATLAALA:KETAAAKFERQHMDSSTSAASSSNYCNQMMKSRNLTKDRCKPVNTFVHESLADVQAVCSQKNVACKNGQTNCYQSYSTMSITDCRETGSSKYPNCAYKTTQANKHIIVACEGNPYVPVHFDASV	14.19748750734445	0.23808126203774818	78.570656	0.62101734	24.566334	14.926714
design_41	5	AEGAANRAENAAAQAAEDAARAAARAAAAAAAAAAAAAAAAAAAAAAALA:KETAAAKFERQHMDSSTSAASSSNYCNQMMKSRNLTKDRCKPVNTFVHESLADVQAVCSQKNVACKNGQTNCYQSYSTMSITDCRETGSSKYPNCAYKTTQANKHIIVACEGNPYVPVHFDASV	14.873765362983354	0.17679086324564602	78.66035	0.62017524	24.306448	12.410837
design_41	6	MLGALNRAANLAAQEAEEAARAAARAAAAAAAAAAAAAAAAAAAAAAAAA:KETAAAKFERQHMDSSTSAASSSNYCNQMMKSRNLTKDRCKPVNTFVHESLADVQAVCSQKNVACKNGQTNCYQSYSTMSITDCRETGSSKYPNCAYKTTQANKHIIVACEGNPYVPVHFDASV	15.82533765592703	0.18432825094933966	78.57114	0.61063254	24.834787	14.799156
design_41	7	SEGAANRAENLAAQAAEEAAAAAARAAAAAAAAAAAAAAAAAAAAAAAAA:KETAAAKFERQHMDSSTSAASSSNYCNQMMKSRNLTKDRCKPVNTFVHESLADVQAVCSQKNVACKNGQTNCYQSYSTMSITDCRETGSSKYPNCAYKTTQANKHIIVACEGNPYVPVHFDASV	14.647373019401376	0.17066359866095906	81.15735	0.617409	24.55937	15.581699
design_41	8	SEGLKNIAENLAAAEAEEAARAAARAAAAAAAAAAAAAAAAAAAAAAAAA:KETAAAKFERQHMDSSTSAASSSNYCNQMMKSRNLTKDRCKPVNTFVHESLADVQAVCSQKNVACKNGQTNCYQSYSTMSITDCRETGSSKYPNCAYKTTQANKHIIVACEGNPYVPVHFDASV	14.74537671681772	0.18704003816148385	80.44535	0.6138072	24.923258	14.574722
design_41	9	SLGALNRAANAAAAAAEEAARAAAAAAKAAAAAAAAAAAAAAALAAAAAA:KETAAAKFERQHMDSSTSAASSSNYCNQMMKSRNLTKDRCKPVNTFVHESLADVQAVCSQKNVACKNGQTNCYQSYSTMSITDCRETGSSKYPNCAYKTTQANKHIIVACEGNPYVPVHFDASV	16.004463541811635	0.16665668496013938	83.68827	0.6240854	24.77239	15.341876
design_41	10	AEGAANRAANAAAAAAEEAAAAAARAAKAAAAAAAAAAAAEELAAAEAAA:KETAAAKFERQHMDSSTSAASSSNYCNQMMKSRNLTKDRCKPVNTFVHESLADVQAVCSQKNVACKNGQTNCYQSYSTMSITDCRETGSSKYPNCAYKTTQANKHIIVACEGNPYVPVHFDASV	16.26292442376184	0.16881218559968256	85.33295	0.6274834	24.876015	15.073351
design_41	11	SSGAANRAANLAAQAAEDAARAAAAAAAAAAAAAAAAAAAAAAAAEALAA:KETAAAKFERQHMDSSTSAASSSNYCNQMMKSRNLTKDRCKPVNTFVHESLADVQAVCSQKNVACKNGQTNCYQSYSTMSITDCRETGSSKYPNCAYKTTQANKHIIVACEGNPYVPVHFDASV	14.466936662058274	0.20629777485002232	86.03795	0.6196556	24.926346	14.431701
design_41	12	SSGAENRAANLAAQAAEDAARAAARAAAAAAAAAAAAAAAAAAAAAAAAA:KETAAAKFERQHMDSSTSAASSSNYCNQMMKSRNLTKDRCKPVNTFVHESLADVQAVCSQKNVACKNGQTNCYQSYSTMSITDCRETGSSKYPNCAYKTTQANKHIIVACEGNPYVPVHFDASV	14.705667695300727	0.19973133446069613	82.040054	0.6164356	24.487516	15.027163
design_41	13	SSGAANAAANRAAQAAEDAARAAARAAAAAAAAAAAAAAAAAAAALAAAA:KETAAAKFERQHMDSSTSAASSSNYCNQMMKSRNLTKDRCKPVNTFVHESLADVQAVCSQKNVACKNGQTNCYQSYSTMSITDCRETGSSKYPNCAYKTTQANKHIIVACEGNPYVPVHFDASV	14.528368037356222	0.20921132898514383	81.15293	0.62359744	24.163776	14.129978
design_41	14	AEGAANAAANAAAAAAEEAAAAAARAAAAAAAAAAAAAAAAAAAAAAALA:KETAAAKFERQHMDSSTSAASSSNYCNQMMKSRNLTKDRCKPVNTFVHESLADVQAVCSQKNVACKNGQTNCYQSYSTMSITDCRETGSSKYPNCAYKTTQANKHIIVACEGNPYVPVHFDASV	15.409631951478639	0.16810402531487822	81.621635	0.6148826	24.78924	13.047665
design_41	15	SEGLENRLANLKAQEEEEKKRAAEREAKAAAAAAAAAAAAAAAAAAAALA:KETAAAKFERQHMDSSTSAASSSNYCNQMMKSRNLTKDRCKPVNTFVHESLADVQAVCSQKNVACKNGQTNCYQSYSTMSITDCRETGSSKYPNCAYKTTQANKHIIVACEGNPYVPVHFDASV	17.091026909057117	0.14428590934898228	81.76218	0.62413377	25.273252	15.982393
design_41	16	SEGAANRAANLAAQAAEDAARAAARAAAAAAAAAAAAAAAAAAAAAAALA:KETAAAKFERQHMDSSTSAASSSNYCNQMMKSRNLTKDRCKPVNTFVHESLADVQAVCSQKNVACKNGQTNCYQSYSTMSITDCRETGSSKYPNCAYKTTQANKHIIVACEGNPYVPVHFDASV	15.025342850310967	0.1880266295311555	82.97211	0.61634797	24.660666	14.798122
design_41	17	SSGAANNAANRAAAAAEEAARAAARAAKAAAAAAAAAAAAAAAALAAAAA:KETAAAKFERQHMDSSTSAASSSNYCNQMMKSRNLTKDRCKPVNTFVHESLADVQAVCSQKNVACKNGQTNCYQSYSTMSITDCRETGSSKYPNCAYKTTQANKHIIVACEGNPYVPVHFDASV	16.15084826816665	0.17689272298499487	79.215454	0.62733966	24.343292	14.381418
design_41	18	AEGAANAAANAAAQAAEDAARAAARAAAAAAAAAAAAAAAAAAAAAAAAA:KETAAAKFERQHMDSSTSAASSSNYCNQMMKSRNLTKDRCKPVNTFVHESLADVQAVCSQKNVACKNGQTNCYQSYSTMSITDCRETGSSKYPNCAYKTTQANKHIIVACEGNPYVPVHFDASV	14.736889887593605	0.18345581576428913	81.995834	0.61693966	24.318222	14.261568
design_41	19	AEGAANAAANRAAAEAEEAAAAAARAAAAAAAAAAAAAAAAAAEALAAAA:KETAAAKFERQHMDSSTSAASSSNYCNQMMKSRNLTKDRCKPVNTFVHESLADVQAVCSQKNVACKNGQTNCYQSYSTMSITDCRETGSSKYPNCAYKTTQANKHIIVACEGNPYVPVHFDASV	15.988659583577562	0.18366574039570843	85.19127	0.6233734	24.90644	14.249513
design_41	20	AEGAKNRAENLAAAEAEEAARAAARAAAAAAAAAAAAAAAAAAAAAAAAA:KETAAAKFERQHMDSSTSAASSSNYCNQMMKSRNLTKDRCKPVNTFVHESLADVQAVCSQKNVACKNGQTNCYQSYSTMSITDCRETGSSKYPNCAYKTTQANKHIIVACEGNPYVPVHFDASV	14.78815206353588	0.18198719040495054	80.71205	0.6122763	24.798096	15.458218
design_41	21	AEGAANAAANAAAQAAEDAARAAAAAAAAAAAAAAAAAAAAAAEAAAALA:KETAAAKFERQHMDSSTSAASSSNYCNQMMKSRNLTKDRCKPVNTFVHESLADVQAVCSQKNVACKNGQTNCYQSYSTMSITDCRETGSSKYPNCAYKTTQANKHIIVACEGNPYVPVHFDASV	15.439891782856717	0.1697488524681516	83.61789	0.62052095	24.669436	12.798487
design_41	22	SEGEKNRAENRAAAEAEEAARAAARAAAAAAAAAAAAAAAAAAAAAAAAA:KETAAAKFERQHMDSSTSAASSSNYCNQMMKSRNLTKDRCKPVNTFVHESLADVQAVCSQKNVACKNGQTNCYQSYSTMSITDCRETGSSKYPNCAYKTTQANKHIIVACEGNPYVPVHFDASV	14.799025865769675	0.17613921552589448	81.330315	0.62014365	24.477509	14.767426
design_41	23	AEGAKNRAENLAAAEAEEAARAAARAAKEAAAAAAAAAAAAAAALAAAAA:KETAAAKFERQHMDSSTSAASSSNYCNQMMKSRNLTKDRCKPVNTFVHESLADVQAVCSQKNVACKNGQTNCYQSYSTMSITDCRETGSSKYPNCAYKTTQANKHIIVACEGNPYVPVHFDASV	16.579116218742133	0.16852366431231341	80.254845	0.620069	24.818977	14.601906
design_41	24	AAGAANRAANLAAQAAEDAARAAAAAAKAAAAAAAAAAAAAAALAALAAA:KETAAAKFERQHMDSSTSAASSSNYCNQMMKSRNLTKDRCKPVNTFVHESLADVQAVCSQKNVACKNGQTNCYQSYSTMSITDCRETGSSKYPNCAYKTTQANKHIIVACEGNPYVPVHFDASV	15.521047717329836	0.1837158171977495	83.16553	0.61652786	25.086847	15.207685
design_41	25	SSGAANAAANRAAQEAEDAAAAAAAAAKAAAAAAAAAAAAAAAAAAAAAA:KETAAAKFERQHMDSSTSAASSSNYCNQMMKSRNLTKDRCKPVNTFVHESLADVQAVCSQKNVACKNGQTNCYQSYSTMSITDCRETGSSKYPNCAYKTTQANKHIIVACEGNPYVPVHFDASV	16.158143183637986	0.1649418553253995	82.31384	0.6207957	24.48937	14.468842
design_41	26	AEGAANRAENAAAQAAEEAAAAAARAAAQAAAAAAAAAAAAAAAAAAALA:KETAAAKFERQHMDSSTSAASSSNYCNQMMKSRNLTKDRCKPVNTFVHESLADVQAVCSQKNVACKNGQTNCYQSYSTMSITDCRETGSSKYPNCAYKTTQANKHIIVACEGNPYVPVHFDASV	15.231098703101223	0.17181452376059583	80.56743	0.6216217	24.737738	12.41625
design_41	27	AEGAKNAAENRAAAEAEEAARAAARAAAAAAAAAAAAAAAAAAAAAAAAA:KETAAAKFERQHMDSSTSAASSSNYCNQMMKSRNLTKDRCKPVNTFVHESLADVQAVCSQKNVACKNGQTNCYQSYSTMSITDCRETGSSKYPNCAYKTTQANKHIIVACEGNPYVPVHFDASV	14.724738841808035	0.18017874946442303	80.329636	0.6195601	24.408398	14.150266
design_41	28	AEGAANAAANAAAAAAEEAARAAAREAAAAAAAAAAAAALAAALAELLAA:KETAAAKFERQHMDSSTSAASSSNYCNQMMKSRNLTKDRCKPVNTFVHESLADVQAVCSQKNVACKNGQTNCYQSYSTMSITDCRETGSSKYPNCAYKTTQANKHIIVACEGNPYVPVHFDASV	15.363014589855513	0.17264898572016318	84.86213	0.6252557	24.709845	15.301069
design_41	29	AEGAANRAANRAAQAAEEAARAAAAAAAAAAAAAAAAAAAAAAAAAAAAA:KETAAAKFERQHMDSSTSAASSSNYCNQMMKSRNLTKDRCKPVNTFVHESLADVQAVCSQKNVACKNGQTNCYQSYSTMSITDCRETGSSKYPNCAYKTTQANKHIIVACEGNPYVPVHFDASV	15.073341928510652	0.18489420750752045	84.90445	0.61513096	24.772219	14.294366
design_41	30	AEGAANRAANAAAQAAEDAARAAAAAAKAAAAAAAAAAAAAAAAAAAAAA:KETAAAKFERQHMDSSTSAASSSNYCNQMMKSRNLTKDRCKPVNTFVHESLADVQAVCSQKNVACKNGQTNCYQSYSTMSITDCRETGSSKYPNCAYKTTQANKHIIVACEGNPYVPVHFDASV	15.845398177464517	0.1699950831033923	84.04691	0.61847293	24.75072	12.31188
design_41	31	SLGALNRAANRAAQEAEEAARAAAAAAAAAAAAAAAAAAAAAAAAAAAAA:KETAAAKFERQHMDSSTSAASSSNYCNQMMKSRNLTKDRCKPVNTFVHESLADVQAVCSQKNVACKNGQTNCYQSYSTMSITDCRETGSSKYPNCAYKTTQANKHIIVACEGNPYVPVHFDASV	15.541815088067514	0.17479038476654615	84.013336	0.61829126	24.722864	15.456715
design_42	0	SAAAAAAAAAGAAARAAATAEAAAAEAAKKKEEEEKAKEEKKKEEEEKKK:KETAAAKFERQHMDSSTSAASSSNYCNQMMKSRNLTKDRCKPVNTFVHESLADVQAVCSQKNVACKNGQTNCYQSYSTMSITDCRETGSSKYPNCAYKTTQANKHIIVACEGNPYVPVHFDASV	8.524398064101065	0.33830712220818965	82.588524	0.63534474	24.735434	14.592224
design_42	1	AAYAAAAAAEGAAARAAAAAEEAAAAAAAAAAAAAAAAAAEAEAAAAAAA:KETAAAKFERQHMDSSTSAASSSNYCNQMMKSRNLTKDRCKPVNTFVHESLADVQAVCSQKNVACKNGQTNCYQSYSTMSITDCRETGSSKYPNCAYKTTQANKHIIVACEGNPYVPVHFDASV	13.275502471735946	0.18185012792335717	85.6076	0.6102823	25.649033	15.820899
design_42	2	AAAAAAAAAAGRAARAAAAAAAAAAEAAEKAKAEAEKKEEEEKKKKEEEE:KETAAAKFERQHMDSSTSAASSSNYCNQMMKSRNLTKDRCKPVNTFVHESLADVQAVCSQKNVACKNGQTNCYQSYSTMSITDCRETGSSKYPNCAYKTTQANKHIIVACEGNPYVPVHFDASV	10.54160040354175	0.2559046487704436	79.98857	0.63176304	25.133287	15.8852415
design_42	3	SSYAAAAAAEGKAALEKAKKEYEEEEKKKKEEEEKKKKEEEEKKKKEEEE:KETAAAKFERQHMDSSTSAASSSNYCNQMMKSRNLTKDRCKPVNTFVHESLADVQAVCSQKNVACKNGQTNCYQSYSTMSITDCRETGSSKYPNCAYKTTQANKHIIVACEGNPYVPVHFDASV	14.293712693214259	0.1595966131511288	83.76517	0.6377587	26.436117	17.738651
design_42	4	AAAAAAAAAEGRAARAAAAAAAAAAEAAAAAAAAAAAAAAAAAAEAAAAA:KETAAAKFERQHMDSSTSAASSSNYCNQMMKSRNLTKDRCKPVNTFVHESLADVQAVCSQKNVACKNGQTNCYQSYSTMSITDCRETGSSKYPNCAYKTTQANKHIIVACEGNPYVPVHFDASV	22.825018841795853	0.10170574508214657	76.04863	0.6120923	25.745087	16.908373
design_42	5	AAYAAEAAAEGAAARAAAAAEAEAEEAAKKAAEAAAAEAAKKLEEELKKL:KETAAAKFERQHMDSSTSAASSSNYCNQMMKSRNLTKDRCKPVNTFVHESLADVQAVCSQKNVACKNGQTNCYQSYSTMSITDCRETGSSKYPNCAYKTTQANKHIIVACEGNPYVPVHFDASV	14.497137342063837	0.18972135212697175	82.955376	0.62923133	25.86229	16.297886
design_42	6	AAYAAAAAAEGAAARAAAKAEAEAAEKEKKKKKEEEEKKEKEEKEKEKKK:KETAAAKFERQHMDSSTSAASSSNYCNQMMKSRNLTKDRCKPVNTFVHESLADVQAVCSQKNVACKNGQTNCYQSYSTMSITDCRETGSSKYPNCAYKTTQANKHIIVACEGNPYVPVHFDASV	7.60008783728117	0.3783706445554685	79.51076	0.6329039	25.162159	15.872437
design_42	7	AAAAAAAAAEGAAARAAAAAAAKAAEAAAAAAKAAEEAAAKAAEEAAKAA:KETAAAKFERQHMDSSTSAASSSNYCNQMMKSRNLTKDRCKPVNTFVHESLADVQAVCSQKNVACKNGQTNCYQSYSTMSITDCRETGSSKYPNCAYKTTQANKHIIVACEGNPYVPVHFDASV	12.193148258637152	0.20241792619104726	79.83403	0.6276567	25.044794	15.695789
design_42	8	AAFAAAAAAEGRAAREKAKKEEELEEKKKKELEKKKEEEKKKKEEEEKKK:KETAAAKFERQHMDSSTSAASSSNYCNQMMKSRNLTKDRCKPVNTFVHESLADVQAVCSQKNVACKNGQTNCYQSYSTMSITDCRETGSSKYPNCAYKTTQANKHIIVACEGNPYVPVHFDASV	8.918222593192215	0.3125540100737377	82.01932	0.63082737	25.897688	15.93771
design_42	9	SAFAEAAAAEGKAALEKAKKEYEEEEKKKKEEKEKEEKKKKEEELLKELK:KETAAAKFERQHMDSSTSAASSSNYCNQMMKSRNLTKDRCKPVNTFVHESLADVQAVCSQKNVACKNGQTNCYQSYSTMSITDCRETGSSKYPNCAYKTTQANKHIIVACEGNPYVPVHFDASV	20.199462157345327	0.10907469605189568	84.4316	0.63518715	26.887154	19.213778
design_42	10	SAYAAAAAAEGAAARAAAAAAYAAEEAAAAAAAAAAAAAAAEAAAAAAAA:KETAAAKFERQHMDSSTSAASSSNYCNQMMKSRNLTKDRCKPVNTFVHESLADVQAVCSQKNVACKNGQTNCYQSYSTMSITDCRETGSSKYPNCAYKTTQANKHIIVACEGNPYVPVHFDASV	21.780185125723197	0.0944730882571942	84.918846	0.60965765	25.65733	16.9645
design_42	11	SAAAAAAAAAGAAARAAAAAAAAAAAAAAAAAAAAAAAAAAAAAAAAALA:KETAAAKFERQHMDSSTSAASSSNYCNQMMKSRNLTKDRCKPVNTFVHESLADVQAVCSQKNVACKNGQTNCYQSYSTMSITDCRETGSSKYPNCAYKTTQANKHIIVACEGNPYVPVHFDASV	21.77492193992983	0.09515257581739876	79.214035	0.59645796	25.610235	15.568154
design_42	12	SAAAAAAAAEGRKAREEAAKEAEKEEKEKEEKKKEEEEKKKEEEEKEKKK:KETAAAKFERQHMDSSTSAASSSNYCNQMMKSRNLTKDRCKPVNTFVHESLADVQAVCSQKNVACKNGQTNCYQSYSTMSITDCRETGSSKYPNCAYKTTQANKHIIVACEGNPYVPVHFDASV	6.264750595752023	0.48772890137871244	85.82687	0.6366949	25.178469	15.737615
design_42	13	AAAAAAAAAAGAAARAAAAAEAAAAEAAKAAAAAAAAAAAAAAAAAAAAA:KETAAAKFERQHMDSSTSAASSSNYCNQMMKSRNLTKDRCKPVNTFVHESLADVQAVCSQKNVACKNGQTNCYQSYSTMSITDCRETGSSKYPNCAYKTTQANKHIIVACEGNPYVPVHFDASV	20.70762224094156	0.10334423333557023	82.7782	0.60831976	25.083725	16.927383
design_42	14	AAAAAAAAAEGAAARAEAAAAAAAEEAAAKAEAEKKKKEEEEEKKKKEEE:KETAAAKFERQHMDSSTSAASSSNYCNQMMKSRNLTKDRCKPVNTFVHESLADVQAVCSQKNVACKNGQTNCYQSYSTMSITDCRETGSSKYPNCAYKTTQANKHIIVACEGNPYVPVHFDASV	7.021120494244914	0.43048218193980564	79.6099	0.63286513	24.747753	15.144453
design_42	15	AAAAAAAAAAGAAARAAAAAEAAAAEAEKAAEAAKAEEEKKKAEEKKEKE:KETAAAKFERQHMDSSTSAASSSNYCNQMMKSRNLTKDRCKPVNTFVHESLADVQAVCSQKNVACKNGQTNCYQSYSTMSITDCRETGSSKYPNCAYKTTQANKHIIVACEGNPYVPVHFDASV	8.273351050472717	0.33800409216418925	79.53711	0.62951493	24.696453	14.632624
design_42	16	AAAAAAAAAEGRAARAAAEAEAAAAEAAKAAAEAAAAALAAAAAALEALA:KETAAAKFERQHMDSSTSAASSSNYCNQMMKSRNLTKDRCKPVNTFVHESLADVQAVCSQKNVACKNGQTNCYQSYSTMSITDCRETGSSKYPNCAYKTTQANKHIIVACEGNPYVPVHFDASV	20.443475057699214	0.10779438688533746	83.74888	0.62307984	25.612965	14.666761
design_42	17	AAAAAAAAAAGAAARAAAEKAYKEEEEKKKKKEEEEKKKKEEEEEKKKKE:KETAAAKFERQHMDSSTSAASSSNYCNQMMKSRNLTKDRCKPVNTFVHESLADVQAVCSQKNVACKNGQTNCYQSYSTMSITDCRETGSSKYPNCAYKTTQANKHIIVACEGNPYVPVHFDASV	6.347868606658769	0.4483393167323875	81.9587	0.6352869	24.73488	14.910339
design_42	18	AAAAAAAAAAGAAARAAAAAEEAAAAAAAAAAAAAAAAAAAAAALLEKLA:KETAAAKFERQHMDSSTSAASSSNYCNQMMKSRNLTKDRCKPVNTFVHESLADVQAVCSQKNVACKNGQTNCYQSYSTMSITDCRETGSSKYPNCAYKTTQANKHIIVACEGNPYVPVHFDASV	21.161856887739766	0.10157481751255962	83.51243	0.60834575	25.500776	16.237782
design_42	19	AAAAAAAAAAGAAARAAAAAAAAAAEAAAAAAAAAAAAAAAAAAAAAAAA:KETAAAKFERQHMDSSTSAASSSNYCNQMMKSRNLTKDRCKPVNTFVHESLADVQAVCSQKNVACKNGQTNCYQSYSTMSITDCRETGSSKYPNCAYKTTQANKHIIVACEGNPYVPVHFDASV	21.381549524482963	0.09925582862828389	83.20105	0.60161364	25.4087	17.447985
design_42	20	SAAAAAAAAAGAAARAEAKAAYEAEEAAKAAEAAKKAEEEAKKAAEAAAA:KETAAAKFERQHMDSSTSAASSSNYCNQMMKSRNLTKDRCKPVNTFVHESLADVQAVCSQKNVACKNGQTNCYQSYSTMSITDCRETGSSKYPNCAYKTTQANKHIIVACEGNPYVPVHFDASV	19.28273195827909	0.11910165583832735	84.74482	0.6350976	23.980213	13.338205
design_42	21	SAAAAAAAAEGRAARAAAEKEYKEEEKEKKKKEEEEKKKKEEEEKKKKEE:KETAAAKFERQHMDSSTSAASSSNYCNQMMKSRNLTKDRCKPVNTFVHESLADVQAVCSQKNVACKNGQTNCYQSYSTMSITDCRETGSSKYPNCAYKTTQANKHIIVACEGNPYVPVHFDASV	5.989006860705025	0.48411528885605287	83.84811	0.63703907	25.241755	16.664793
design_42	22	AAAAAAAAAEGAAARAAAAAAEAAAAAAAAAAAAAAAAAAALAAALEAAA:KETAAAKFERQHMDSSTSAASSSNYCNQMMKSRNLTKDRCKPVNTFVHESLADVQAVCSQKNVACKNGQTNCYQSYSTMSITDCRETGSSKYPNCAYKTTQANKHIIVACEGNPYVPVHFDASV	20.71326639678611	0.10825765286036654	81.843925	0.60977954	25.477375	16.562302
design_42	23	SAFAAAAAAEGRAAREKAKKEYEEEEKKKEEKEKEEEEKKKEEEKKKKEE:KETAAAKFERQHMDSSTSAASSSNYCNQMMKSRNLTKDRCKPVNTFVHESLADVQAVCSQKNVACKNGQTNCYQSYSTMSITDCRETGSSKYPNCAYKTTQANKHIIVACEGNPYVPVHFDASV	7.066489502097381	0.41513669890817967	81.954575	0.6308198	25.832067	16.710781
design_42	24	AAAAAAAAEAGRKAREEAEKAYKEEEKKKAEKEAAEKAAAEAAAAAAAAA:KETAAAKFERQHMDSSTSAASSSNYCNQMMKSRNLTKDRCKPVNTFVHESLADVQAVCSQKNVACKNGQTNCYQSYSTMSITDCRETGSSKYPNCAYKTTQANKHIIVACEGNPYVPVHFDASV	8.45033338809938	0.34452532609907577	83.88656	0.63096315	25.650194	14.967218
design_42	25	SAAAAAAAAAGRAARAAAAAAAAAEEAAAAAAAAAAAAAAAAAAAAAAAA:KETAAAKFERQHMDSSTSAASSSNYCNQMMKSRNLTKDRCKPVNTFVHESLADVQAVCSQKNVACKNGQTNCYQSYSTMSITDCRETGSSKYPNCAYKTTQANKHIIVACEGNPYVPVHFDASV	22.676469514019036	0.08964284907797361	85.46778	0.6097444	25.395977	16.446903
design_42	26	AAAAAAAAAAGAAARAAAAAAAAAEAAAAAAAAAAAAAAAAAAAAAAAAA:KETAAAKFERQHMDSSTSAASSSNYCNQMMKSRNLTKDRCKPVNTFVHESLADVQAVCSQKNVACKNGQTNCYQSYSTMSITDCRETGSSKYPNCAYKTTQANKHIIVACEGNPYVPVHFDASV	21.957663149433863	0.09462865034116116	83.48205	0.60150015	25.461626	16.558867
design_42	27	SAFAAAAAEEGKKALEEAKKKEEEEEEKKKKEEEEEKKKEEEKKLEEELK:KETAAAKFERQHMDSSTSAASSSNYCNQMMKSRNLTKDRCKPVNTFVHESLADVQAVCSQKNVACKNGQTNCYQSYSTMSITDCRETGSSKYPNCAYKTTQANKHIIVACEGNPYVPVHFDASV	19.254604193691993	0.10158715492447332	84.740685	0.6323348	26.947365	19.762318
design_42	28	SSFAAAAAAAGAAARAAAAAEAAAAEAAAAAAAAAAAAAAAAAAEAAAAA:KETAAAKFERQHMDSSTSAASSSNYCNQMMKSRNLTKDRCKPVNTFVHESLADVQAVCSQKNVACKNGQTNCYQSYSTMSITDCRETGSSKYPNCAYKTTQANKHIIVACEGNPYVPVHFDASV	21.661969689941895	0.09773062314124134	82.775154	0.609303	25.69502	16.933731
design_42	29	AAAAAAAAAAGAAARAAAAAAQAAEEAAAAAAAAAAAAAAAAAAAAAAAA:KETAAAKFERQHMDSSTSAASSSNYCNQMMKSRNLTKDRCKPVNTFVHESLADVQAVCSQKNVACKNGQTNCYQSYSTMSITDCRETGSSKYPNCAYKTTQANKHIIVACEGNPYVPVHFDASV	22.00163078480042	0.09329908616383101	81.975525	0.6035547	25.621105	14.271793
design_42	30	SAYAAAAAAAGAAARAAAKAAAEAAEAAKAAAEAKEKEEKEKKEKEEKEK:KETAAAKFERQHMDSSTSAASSSNYCNQMMKSRNLTKDRCKPVNTFVHESLADVQAVCSQKNVACKNGQTNCYQSYSTMSITDCRETGSSKYPNCAYKTTQANKHIIVACEGNPYVPVHFDASV	9.709614557138716	0.2799483729994072	80.71781	0.63242286	24.987854	15.049694
design_42	31	AAAAAAAAAEGAAARAAAAAEEKAEEEKKKKEEEEKKKEEEEKKKEEEEK:KETAAAKFERQHMDSSTSAASSSNYCNQMMKSRNLTKDRCKPVNTFVHESLADVQAVCSQKNVACKNGQTNCYQSYSTMSITDCRETGSSKYPNCAYKTTQANKHIIVACEGNPYVPVHFDASV	7.173571250944514	0.400214065387562	80.44232	0.6367545	24.85064	15.050983
design_43	0	ASPEVLARAAAAQAANAAAGAAAAAAAAAAAAAAAAAAAAAAAAAAAAAA:KETAAAKFERQHMDSSTSAASSSNYCNQMMKSRNLTKDRCKPVNTFVHESLADVQAVCSQKNVACKNGQTNCYQSYSTMSITDCRETGSSKYPNCAYKTTQANKHIIVACEGNPYVPVHFDASV	19.151098426519773	0.16204758652789228	81.87417	0.6083524	24.691746	15.026375
design_43	1	ASPEVLARAAAAQAARDAAGAAAAAAAAAAAAAAAAAAAAAAAAAAAAAA:KETAAAKFERQHMDSSTSAASSSNYCNQMMKSRNLTKDRCKPVNTFVHESLADVQAVCSQKNVACKNGQTNCYQSYSTMSITDCRETGSSKYPNCAYKTTQANKHIIVACEGNPYVPVHFDASV	18.848105598074678	0.15459022939119646	84.80685	0.6120585	24.763952	15.157088
design_43	2	ASPEVRARAAARQAANDAAGAAAAAAAAAAAAAAAAAAAAAAAAALAAAA:KETAAAKFERQHMDSSTSAASSSNYCNQMMKSRNLTKDRCKPVNTFVHESLADVQAVCSQKNVACKNGQTNCYQSYSTMSITDCRETGSSKYPNCAYKTTQANKHIIVACEGNPYVPVHFDASV	6.603848906443924	0.5060557798050668	83.14374	0.61552685	24.639915	15.291536
design_43	3	ADPAVLARAAAAQAARDAAGAAAAAAAAAAAAAAAAAAAAAAAAAAAAAA:KETAAAKFERQHMDSSTSAASSSNYCNQMMKSRNLTKDRCKPVNTFVHESLADVQAVCSQKNVACKNGQTNCYQSYSTMSITDCRETGSSKYPNCAYKTTQANKHIIVACEGNPYVPVHFDASV	19.21653070539384	0.15445244104631078	82.89199	0.60681117	24.839542	16.056204
design_43	4	ASPEVLARAAAAQAARAAAGAAAAAAAAAAAAAAAAAAAAAAAAAAAAAA:KETAAAKFERQHMDSSTSAASSSNYCNQMMKSRNLTKDRCKPVNTFVHESLADVQAVCSQKNVACKNGQTNCYQSYSTMSITDCRETGSSKYPNCAYKTTQANKHIIVACEGNPYVPVHFDASV	18.96882431215984	0.15817764906557458	82.9899	0.6062808	25.004305	16.41679
design_43	5	MDPAVAARAAAAQAARAAAGAAAAAAAAAAAAAAAAAAAAAAAAAAAAAA:KETAAAKFERQHMDSSTSAASSSNYCNQMMKSRNLTKDRCKPVNTFVHESLADVQAVCSQKNVACKNGQTNCYQSYSTMSITDCRETGSSKYPNCAYKTTQANKHIIVACEGNPYVPVHFDASV	18.36558539480186	0.16133289769510017	76.88352	0.6028669	24.954603	15.606746
design_43	6	ASPEVLARAAANQAAREAAGAAAAAAAAAAAAAAAAAAAAAAAAAAAAAA:KETAAAKFERQHMDSSTSAASSSNYCNQMMKSRNLTKDRCKPVNTFVHESLADVQAVCSQKNVACKNGQTNCYQSYSTMSITDCRETGSSKYPNCAYKTTQANKHIIVACEGNPYVPVHFDASV	18.319520871259698	0.16176798221125177	84.4509	0.61319876	24.64913	13.29002
design_43	7	ASPEVLARAAAAQAANEAAGAAAAAAAAAAAAAAAAAAAAAAAAAAAAAA:KETAAAKFERQHMDSSTSAASSSNYCNQMMKSRNLTKDRCKPVNTFVHESLADVQAVCSQKNVACKNGQTNCYQSYSTMSITDCRETGSSKYPNCAYKTTQANKHIIVACEGNPYVPVHFDASV	18.72870655296491	0.15974288541575404	83.19201	0.6084728	24.632849	14.370022
design_43	8	ASPEVLARAEAAQAARAAAGAAAAAAAAAAAAAAAAAAAAAAAAAAALAA:KETAAAKFERQHMDSSTSAASSSNYCNQMMKSRNLTKDRCKPVNTFVHESLADVQAVCSQKNVACKNGQTNCYQSYSTMSITDCRETGSSKYPNCAYKTTQANKHIIVACEGNPYVPVHFDASV	7.402944118763	0.42968200696327175	83.58977	0.60759187	25.37108	16.874035
design_43	9	ASPEVQARAAAAQAANAAAGAAAAAAAAAAAAAAAAAAAAAAAAAAAAAA:KETAAAKFERQHMDSSTSAASSSNYCNQMMKSRNLTKDRCKPVNTFVHESLADVQAVCSQKNVACKNGQTNCYQSYSTMSITDCRETGSSKYPNCAYKTTQANKHIIVACEGNPYVPVHFDASV	7.775226114821369	0.3948346552853553	81.85988	0.60919106	25.188978	16.193336
design_43	10	ASPEVLARAAAAQAARDAAGAAAAAAAAAAAAAAAAAAAAAAAAAAAAAA:KETAAAKFERQHMDSSTSAASSSNYCNQMMKSRNLTKDRCKPVNTFVHESLADVQAVCSQKNVACKNGQTNCYQSYSTMSITDCRETGSSKYPNCAYKTTQANKHIIVACEGNPYVPVHFDASV	18.848105598074678	0.15459022939119646	84.80685	0.6120585	24.763952	15.157088
design_43	11	ASPAVLARAAAAQAARAAAGAAAAAAAAAAAAAAAAAAAAAALAAAAAAA:KETAAAKFERQHMDSSTSAASSSNYCNQMMKSRNLTKDRCKPVNTFVHESLADVQAVCSQKNVACKNGQTNCYQSYSTMSITDCRETGSSKYPNCAYKTTQANKHIIVACEGNPYVPVHFDASV	7.912857457637558	0.4029054372293955	77.084206	0.6002202	25.650644	17.060822
design_43	12	ADPAVLARAAAAQAARDAAGAAAAAAAAAAAAAAAAAAAAAAAAAAAAAA:KETAAAKFERQHMDSSTSAASSSNYCNQMMKSRNLTKDRCKPVNTFVHESLADVQAVCSQKNVACKNGQTNCYQSYSTMSITDCRETGSSKYPNCAYKTTQANKHIIVACEGNPYVPVHFDASV	19.21653070539384	0.15445244104631078	82.89199	0.60681117	24.839542	16.056204
design_43	13	ASPAVLARAAAAQAARDAAGAAAAAAAAAAAAAAAAAAAAAAAAAAAAAA:KETAAAKFERQHMDSSTSAASSSNYCNQMMKSRNLTKDRCKPVNTFVHESLADVQAVCSQKNVACKNGQTNCYQSYSTMSITDCRETGSSKYPNCAYKTTQANKHIIVACEGNPYVPVHFDASV	18.715609832290014	0.15655574960569726	82.781044	0.60665524	24.895596	15.969999
design_43	14	ASPEVLARAAAAQAARDAAGAAAAAAAAAAAAAAAAAAAAAAAAAAALAA:KETAAAKFERQHMDSSTSAASSSNYCNQMMKSRNLTKDRCKPVNTFVHESLADVQAVCSQKNVACKNGQTNCYQSYSTMSITDCRETGSSKYPNCAYKTTQANKHIIVACEGNPYVPVHFDASV	8.287031034879515	0.35633390753147026	83.99244	0.60924923	25.461647	16.872965
design_43	15	ASPEVLARAAAAQAANAAAGAAAAAAAAAAAAAAAAAAAAAAAAAAAAAA:KETAAAKFERQHMDSSTSAASSSNYCNQMMKSRNLTKDRCKPVNTFVHESLADVQAVCSQKNVACKNGQTNCYQSYSTMSITDCRETGSSKYPNCAYKTTQANKHIIVACEGNPYVPVHFDASV	19.151098426519773	0.16204758652789228	81.87417	0.6083524	24.691746	15.026375
design_43	16	ASPEVRARAAAAQAARAAAGAAAAAAAAAAAAAAAAAAAAALAAAAAAAA:KETAAAKFERQHMDSSTSAASSSNYCNQMMKSRNLTKDRCKPVNTFVHESLADVQAVCSQKNVACKNGQTNCYQSYSTMSITDCRETGSSKYPNCAYKTTQANKHIIVACEGNPYVPVHFDASV	7.477017252319698	0.41553915806263175	82.36855	0.60949534	25.418734	16.90474
design_43	17	ASPEVLARAAAAQAARDAAGAAAAAAAAAAAAAAAAAAAAAAAAAAAAAA:KETAAAKFERQHMDSSTSAASSSNYCNQMMKSRNLTKDRCKPVNTFVHESLADVQAVCSQKNVACKNGQTNCYQSYSTMSITDCRETGSSKYPNCAYKTTQANKHIIVACEGNPYVPVHFDASV	18.848105598074678	0.15459022939119646	84.80685	0.6120585	24.763952	15.157088
design_43	18	ASPAVLARAAAAQAARDAAGAAAAAAAAAAAAAAAAAAAAAAAAAAAAAA:KETAAAKFERQHMDSSTSAASSSNYCNQMMKSRNLTKDRCKPVNTFVHESLADVQAVCSQKNVACKNGQTNCYQSYSTMSITDCRETGSSKYPNCAYKTTQANKHIIVACEGNPYVPVHFDASV	18.715609832290014	0.15655574960569726	82.781044	0.60665524	24.895596	15.969999
design_43	19	ADPAVLARAAAAQAARDAAGAAAAAAAAAAAAAAAAAAAAAAAAAAAAAA:KETAAAKFERQHMDSSTSAASSSNYCNQMMKSRNLTKDRCKPVNTFVHESLADVQAVCSQKNVACKNGQTNCYQSYSTMSITDCRETGSSKYPNCAYKTTQANKHIIVACEGNPYVPVHFDASV	19.21653070539384	0.15445244104631078	82.89199	0.60681117	24.839542	16.056204
design_43	20	ASPEVLARAAAAQAARAAAGAAAAAAAAAAAAAAAAAAAAAAAAAAAAAA:KETAAAKFERQHMDSSTSAASSSNYCNQMMKSRNLTKDRCKPVNTFVHESLADVQAVCSQKNVACKNGQTNCYQSYSTMSITDCRETGSSKYPNCAYKTTQANKHIIVACEGNPYVPVHFDASV	18.96882431215984	0.15817764906557458	82.9899	0.6062808	25.004305	16.41679
design_43	21	ASPEVLARAAAAQAANDAAGAAAAAAAAAAAAAAAAAAAAAAAAAAAAAA:KETAAAKFERQHMDSSTSAASSSNYCNQMMKSRNLTKDRCKPVNTFVHESLADVQAVCSQKNVACKNGQTNCYQSYSTMSITDCRETGSSKYPNCAYKTTQANKHIIVACEGNPYVPVHFDASV	18.594006304488435	0.1573407095303424	84.12102	0.61316323	24.662271	15.720461
design_43	22	ASAAVQARAAAAQAARDAAGAAAAAAAAAAAAAAAAAAAAAAAAAAAAAA:KETAAAKFERQHMDSSTSAASSSNYCNQMMKSRNLTKDRCKPVNTFVHESLADVQAVCSQKNVACKNGQTNCYQSYSTMSITDCRETGSSKYPNCAYKTTQANKHIIVACEGNPYVPVHFDASV	7.4432997521991835	0.410962650412255	81.73037	0.6067923	25.250046	16.146717
design_43	23	ASPEVLARAAAAQAARDAAGAAAAAAAAAAAAAAAAAAAAAAAAAAAAAA:KETAAAKFERQHMDSSTSAASSSNYCNQMMKSRNLTKDRCKPVNTFVHESLADVQAVCSQKNVACKNGQTNCYQSYSTMSITDCRETGSSKYPNCAYKTTQANKHIIVACEGNPYVPVHFDASV	18.848105598074678	0.15459022939119646	84.80685	0.6120585	24.763952	15.157088
design_43	24	ASPEVLARAAANQAARDAAGAAAALAAALAAAAAAAAAALAALAAAAALA:KETAAAKFERQHMDSSTSAASSSNYCNQMMKSRNLTKDRCKPVNTFVHESLADVQAVCSQKNVACKNGQTNCYQSYSTMSITDCRETGSSKYPNCAYKTTQANKHIIVACEGNPYVPVHFDASV	10.134323295475479	0.3464439451599511	78.5182	0.6187115	25.05944	10.659216
design_43	25	ASPEVLARAAAAQAARAAAGAAAAAAAAAAAAAAAAAAAAAAAAAAAAAA:KETAAAKFERQHMDSSTSAASSSNYCNQMMKSRNLTKDRCKPVNTFVHESLADVQAVCSQKNVACKNGQTNCYQSYSTMSITDCRETGSSKYPNCAYKTTQANKHIIVACEGNPYVPVHFDASV	18.96882431215984	0.15817764906557458	82.9899	0.6062808	25.004305	16.41679
design_43	26	ASPEVLARAAAAQAANEAAGAAAAAAAAAAAAAAAAAAAAAAAAAAAALA:KETAAAKFERQHMDSSTSAASSSNYCNQMMKSRNLTKDRCKPVNTFVHESLADVQAVCSQKNVACKNGQTNCYQSYSTMSITDCRETGSSKYPNCAYKTTQANKHIIVACEGNPYVPVHFDASV	11.251948974625938	0.24598659796690983	81.48831	0.6057664	25.293821	16.731415
design_43	27	MSPAVAARAAAAQAARAAAGAAAAAAAAAAAAAAAAAAAAAALALAAALA:KETAAAKFERQHMDSSTSAASSSNYCNQMMKSRNLTKDRCKPVNTFVHESLADVQAVCSQKNVACKNGQTNCYQSYSTMSITDCRETGSSKYPNCAYKTTQANKHIIVACEGNPYVPVHFDASV	6.453966810458671	0.4748649774204054	70.8337	0.60193574	25.424282	16.380283
design_43	28	ASPEVLARAAAAQAANDAAGAAAAAAAAAAAAAAAAAAAAAAAAAAAAAA:KETAAAKFERQHMDSSTSAASSSNYCNQMMKSRNLTKDRCKPVNTFVHESLADVQAVCSQKNVACKNGQTNCYQSYSTMSITDCRETGSSKYPNCAYKTTQANKHIIVACEGNPYVPVHFDASV	18.594006304488435	0.1573407095303424	84.12102	0.61316323	24.662271	15.720461
design_43	29	ASPEVLARAAAAQAANDAAGAAAAAAAAAAAAAAAAAAAAAAAALAAAAA:KETAAAKFERQHMDSSTSAASSSNYCNQMMKSRNLTKDRCKPVNTFVHESLADVQAVCSQKNVACKNGQTNCYQSYSTMSITDCRETGSSKYPNCAYKTTQANKHIIVACEGNPYVPVHFDASV	7.842592193254093	0.38206511459796993	83.25316	0.6108259	25.353796	16.95623
design_43	30	ASPAVLARAEAAQAANAAAGAAAAAAAAAAAAAAAAAAAAAAAAAAAAAA:KETAAAKFERQHMDSSTSAASSSNYCNQMMKSRNLTKDRCKPVNTFVHESLADVQAVCSQKNVACKNGQTNCYQSYSTMSITDCRETGSSKYPNCAYKTTQANKHIIVACEGNPYVPVHFDASV	9.774770297305079	0.30317405462836094	81.65314	0.6020756	25.354326	17.155405
design_43	31	ASPEVLARAAAAQAARAAAGAAAAAAAAAAAAAAAAAAAAAAAAAAAAAA:KETAAAKFERQHMDSSTSAASSSNYCNQMMKSRNLTKDRCKPVNTFVHESLADVQAVCSQKNVACKNGQTNCYQSYSTMSITDCRETGSSKYPNCAYKTTQANKHIIVACEGNPYVPVHFDASV	18.96882431215984	0.15817764906557458	82.9899	0.6062808	25.004305	16.41679
design_44	0	SAAAAAAAAAAAAAAAAAAAAAAKAAEGAALGAAGAARRAARAAAAAAAA:KETAAAKFERQHMDSSTSAASSSNYCNQMMKSRNLTKDRCKPVNTFVHESLADVQAVCSQKNVACKNGQTNCYQSYSTMSITDCRETGSSKYPNCAYKTTQANKHIIVACEGNPYVPVHFDASV	21.179912475237572	0.14911108732611175	79.184326	0.6095613	24.977247	14.9071865
design_44	1	AAEAEAEAAAAAAAAAAAAAAAAKAEEGKKRGEEGKKRKAAAALAAALAA:KETAAAKFERQHMDSSTSAASSSNYCNQMMKSRNLTKDRCKPVNTFVHESLADVQAVCSQKNVACKNGQTNCYQSYSTMSITDCRETGSSKYPNCAYKTTQANKHIIVACEGNPYVPVHFDASV	18.3928889961877	0.15563221761477625	56.026142	0.62444174	26.601818	18.04913
design_44	2	AAAAEAEEAAAAAAAAAAAAAAAKAKEGEELGKEGKKRKEERKKKEEEKK:KETAAAKFERQHMDSSTSAASSSNYCNQMMKSRNLTKDRCKPVNTFVHESLADVQAVCSQKNVACKNGQTNCYQSYSTMSITDCRETGSSKYPNCAYKTTQANKHIIVACEGNPYVPVHFDASV	18.059595217527885	0.148496567691881	72.99102	0.6312275	25.258408	15.9809675
design_44	3	AAAAEAAAAAAAAAAAAAAAAAAKAAEGAALGAEGAARRAARAAAAAAAA:KETAAAKFERQHMDSSTSAASSSNYCNQMMKSRNLTKDRCKPVNTFVHESLADVQAVCSQKNVACKNGQTNCYQSYSTMSITDCRETGSSKYPNCAYKTTQANKHIIVACEGNPYVPVHFDASV	19.707535523793457	0.12309103942735315	80.335014	0.61074615	25.220219	15.309004
design_44	4	AAAAAAAEAAAAAAAAAAAAAAAKAAEGAALGAAGKAAAAAAALAAALAA:KETAAAKFERQHMDSSTSAASSSNYCNQMMKSRNLTKDRCKPVNTFVHESLADVQAVCSQKNVACKNGQTNCYQSYSTMSITDCRETGSSKYPNCAYKTTQANKHIIVACEGNPYVPVHFDASV	21.98819933579052	0.09051955147130712	60.29495	0.60699517	26.804012	16.80124
design_44	5	AAAAEALAAAAAAAAAAAAAAAAAAAAGKALGAAGKARKAAAAAAAAAAA:KETAAAKFERQHMDSSTSAASSSNYCNQMMKSRNLTKDRCKPVNTFVHESLADVQAVCSQKNVACKNGQTNCYQSYSTMSITDCRETGSSKYPNCAYKTTQANKHIIVACEGNPYVPVHFDASV	20.8800308255342	0.14274679797031728	55.67455	0.6073807	26.52417	17.385502
design_44	6	AAEEEAKEAAAAAAAAAAAAAAAAAAAGAALGAAGAARRAAAAAAAAAAA:KETAAAKFERQHMDSSTSAASSSNYCNQMMKSRNLTKDRCKPVNTFVHESLADVQAVCSQKNVACKNGQTNCYQSYSTMSITDCRETGSSKYPNCAYKTTQANKHIIVACEGNPYVPVHFDASV	21.487165067759744	0.09769528196752736	58.77535	0.6083946	27.01567	17.617088
design_44	7	AAAAAAAAAAAAAAAAAAAAAAAKAAEGAALGAAGKARRAAAAAAAAAAA:KETAAAKFERQHMDSSTSAASSSNYCNQMMKSRNLTKDRCKPVNTFVHESLADVQAVCSQKNVACKNGQTNCYQSYSTMSITDCRETGSSKYPNCAYKTTQANKHIIVACEGNPYVPVHFDASV	20.93406598419182	0.1266771984029198	68.02361	0.603062	25.794718	17.068983
design_44	8	SKEEEEKKKKEEEEKEKKEKEEKKKKEGKERGEEGKKRKEKEEEEKKKKE:KETAAAKFERQHMDSSTSAASSSNYCNQMMKSRNLTKDRCKPVNTFVHESLADVQAVCSQKNVACKNGQTNCYQSYSTMSITDCRETGSSKYPNCAYKTTQANKHIIVACEGNPYVPVHFDASV	12.317845576002732	0.23100600170555866	84.221115	0.64191127	26.639626	18.690742
design_44	9	AAAEALAAAAAAAAAAAAAAAAAKAAEGAKLGAEGKARAAARKAAAEAAA:KETAAAKFERQHMDSSTSAASSSNYCNQMMKSRNLTKDRCKPVNTFVHESLADVQAVCSQKNVACKNGQTNCYQSYSTMSITDCRETGSSKYPNCAYKTTQANKHIIVACEGNPYVPVHFDASV	20.779243891587697	0.12731936365231872	69.458275	0.6182257	25.604996	16.888248
design_44	10	AAAAEAAEAAAAAAAAAAAAAAAKAAEGAALGAAGAARKAAAAAAAEAAA:KETAAAKFERQHMDSSTSAASSSNYCNQMMKSRNLTKDRCKPVNTFVHESLADVQAVCSQKNVACKNGQTNCYQSYSTMSITDCRETGSSKYPNCAYKTTQANKHIIVACEGNPYVPVHFDASV	18.742216447752092	0.13678310237460517	80.39019	0.6167872	25.441916	15.223804
design_44	11	SLLEELLAAAAAAAAAAAAAAAAKAAEGKKLGEEGKKRKEERKKKEEEEK:KETAAAKFERQHMDSSTSAASSSNYCNQMMKSRNLTKDRCKPVNTFVHESLADVQAVCSQKNVACKNGQTNCYQSYSTMSITDCRETGSSKYPNCAYKTTQANKHIIVACEGNPYVPVHFDASV	19.14419578616042	0.1323850213070229	77.03959	0.6340623	25.645445	17.070618
design_44	12	ALAAALEEAAAAAAAAAAAAAAAKAAEGAALGKEGAERKAAAEAKAAEAA:KETAAAKFERQHMDSSTSAASSSNYCNQMMKSRNLTKDRCKPVNTFVHESLADVQAVCSQKNVACKNGQTNCYQSYSTMSITDCRETGSSKYPNCAYKTTQANKHIIVACEGNPYVPVHFDASV	20.27266976651956	0.11942556130961293	65.47569	0.6241323	26.283388	16.985706
design_44	13	AAAAAAAEAAAAAAAAAAAAKAAAAAAGAKLGAEGAARKAAAAAAAAAAA:KETAAAKFERQHMDSSTSAASSSNYCNQMMKSRNLTKDRCKPVNTFVHESLADVQAVCSQKNVACKNGQTNCYQSYSTMSITDCRETGSSKYPNCAYKTTQANKHIIVACEGNPYVPVHFDASV	19.06620473522278	0.14746695764197235	61.88997	0.6141931	26.052551	17.956554
design_44	14	SLAKALEEAAAAAAAAAAAAAAAAALAGAKLGAEGAARKAAAAAAAAAAA:KETAAAKFERQHMDSSTSAASSSNYCNQMMKSRNLTKDRCKPVNTFVHESLADVQAVCSQKNVACKNGQTNCYQSYSTMSITDCRETGSSKYPNCAYKTTQANKHIIVACEGNPYVPVHFDASV	20.274383064958204	0.14922679540347475	64.30932	0.61911225	26.340057	18.104424
design_44	15	SEKEEEEKKKEEEEKKKAEEEEKKKKEGEKLGKEGAARKAAAAAAAAAAA:KETAAAKFERQHMDSSTSAASSSNYCNQMMKSRNLTKDRCKPVNTFVHESLADVQAVCSQKNVACKNGQTNCYQSYSTMSITDCRETGSSKYPNCAYKTTQANKHIIVACEGNPYVPVHFDASV	15.062283226339863	0.19076620406757014	73.01363	0.638925	25.930344	16.861698
design_44	16	SEKEKEEKKKEEEEKKKEEEKKKKEEEGKKLGEEGEARKKAAEEAAKKAA:KETAAAKFERQHMDSSTSAASSSNYCNQMMKSRNLTKDRCKPVNTFVHESLADVQAVCSQKNVACKNGQTNCYQSYSTMSITDCRETGSSKYPNCAYKTTQANKHIIVACEGNPYVPVHFDASV	14.469964909593745	0.20123113421294125	81.56677	0.642713	25.768337	17.812538
design_44	17	AAAAAAAEAAAAAAAAAAAAAAAKAAAGAALGAAGAARRAAAAAAAAAAA:KETAAAKFERQHMDSSTSAASSSNYCNQMMKSRNLTKDRCKPVNTFVHESLADVQAVCSQKNVACKNGQTNCYQSYSTMSITDCRETGSSKYPNCAYKTTQANKHIIVACEGNPYVPVHFDASV	16.556255316394193	0.13221119964745973	78.484604	0.6078909	25.704485	16.413982
design_44	18	KEEEEKKKKEELEKEKKKKEEEEKKKEGKKLGKEGKKRKAAAAAAAAAAA:KETAAAKFERQHMDSSTSAASSSNYCNQMMKSRNLTKDRCKPVNTFVHESLADVQAVCSQKNVACKNGQTNCYQSYSTMSITDCRETGSSKYPNCAYKTTQANKHIIVACEGNPYVPVHFDASV	17.21590100856366	0.1579157761069738	72.682365	0.63657355	26.32597	19.516867
design_44	19	SLAEALAELAKAAAAAAAAAAAKKAEEGAKLGAEGKARKAAAAAAAALAA:KETAAAKFERQHMDSSTSAASSSNYCNQMMKSRNLTKDRCKPVNTFVHESLADVQAVCSQKNVACKNGQTNCYQSYSTMSITDCRETGSSKYPNCAYKTTQANKHIIVACEGNPYVPVHFDASV	21.142676464512512	0.13884887729737191	63.112556	0.629035	26.599548	16.54694
design_44	20	AAAAEAAAAAAAAAAAAAAAAAAKAAAGAALGAAGKARKAAAEAAKAAAE:KETAAAKFERQHMDSSTSAASSSNYCNQMMKSRNLTKDRCKPVNTFVHESLADVQAVCSQKNVACKNGQTNCYQSYSTMSITDCRETGSSKYPNCAYKTTQANKHIIVACEGNPYVPVHFDASV	20.525124599181805	0.132947237435616	77.22426	0.6142137	25.796003	16.506674
design_44	21	SALAALAEAAAAAAAAAAAAAAAKAAEGAALGKAGKARKAAAAAAAAAAA:KETAAAKFERQHMDSSTSAASSSNYCNQMMKSRNLTKDRCKPVNTFVHESLADVQAVCSQKNVACKNGQTNCYQSYSTMSITDCRETGSSKYPNCAYKTTQANKHIIVACEGNPYVPVHFDASV	20.238982986326	0.14753415964760178	69.1151	0.61798	26.536581	17.403877
design_44	22	AAAAAEAEKAAAAAAAAAAAAAEKAKEGAALGKEGKKRKEEAAKAAEEAA:KETAAAKFERQHMDSSTSAASSSNYCNQMMKSRNLTKDRCKPVNTFVHESLADVQAVCSQKNVACKNGQTNCYQSYSTMSITDCRETGSSKYPNCAYKTTQANKHIIVACEGNPYVPVHFDASV	16.86952957932812	0.1838090347992048	66.98388	0.629005	26.25543	15.619205
design_44	23	ALAKALEELAAAAAAAAAAAAAAKAAEGAALGAAGAARKAAAALAAALAA:KETAAAKFERQHMDSSTSAASSSNYCNQMMKSRNLTKDRCKPVNTFVHESLADVQAVCSQKNVACKNGQTNCYQSYSTMSITDCRETGSSKYPNCAYKTTQANKHIIVACEGNPYVPVHFDASV	21.18998761479632	0.13866788707163927	61.308025	0.6199918	26.161676	16.848793
design_44	24	AEEEERRRAEEAAAAAAAAAAAAKAAEGAALGAEGAARRAAAAAAAAAAA:KETAAAKFERQHMDSSTSAASSSNYCNQMMKSRNLTKDRCKPVNTFVHESLADVQAVCSQKNVACKNGQTNCYQSYSTMSITDCRETGSSKYPNCAYKTTQANKHIIVACEGNPYVPVHFDASV	19.360535998265984	0.12470046222552135	82.347885	0.625708	25.00046	16.215832
design_44	25	AAAAAAAAAAAAAAAAAAAAAAAKAAAGAALGAEGKARRAARAAAAAAAA:KETAAAKFERQHMDSSTSAASSSNYCNQMMKSRNLTKDRCKPVNTFVHESLADVQAVCSQKNVACKNGQTNCYQSYSTMSITDCRETGSSKYPNCAYKTTQANKHIIVACEGNPYVPVHFDASV	21.422165715136803	0.17296097291474177	70.03735	0.601048	25.285826	16.32159
design_44	26	ELEKKLEEEKKKKEEEKKKEEKKKKEEGKKLGKEGAARKAARAAAAAAAA:KETAAAKFERQHMDSSTSAASSSNYCNQMMKSRNLTKDRCKPVNTFVHESLADVQAVCSQKNVACKNGQTNCYQSYSTMSITDCRETGSSKYPNCAYKTTQANKHIIVACEGNPYVPVHFDASV	18.398669846086396	0.13373750666831039	75.55508	0.6360886	26.423685	17.766685
design_44	27	EEEKKKEELEKLKKKKEEEEKKKKEEEGKKLGEEGKKRKAARAAAAAAAA:KETAAAKFERQHMDSSTSAASSSNYCNQMMKSRNLTKDRCKPVNTFVHESLADVQAVCSQKNVACKNGQTNCYQSYSTMSITDCRETGSSKYPNCAYKTTQANKHIIVACEGNPYVPVHFDASV	18.279915966116913	0.13475876380289067	79.89033	0.63742346	26.288485	16.904476
design_44	28	SEEEKKKEEEKKKEEEKKKEEEKKKKEGEKLGKEGKKRKEEKKKKEEEKK:KETAAAKFERQHMDSSTSAASSSNYCNQMMKSRNLTKDRCKPVNTFVHESLADVQAVCSQKNVACKNGQTNCYQSYSTMSITDCRETGSSKYPNCAYKTTQANKHIIVACEGNPYVPVHFDASV	13.375369460018218	0.20803942874237313	88.4042	0.6405772	26.538221	18.946032
design_44	29	ALAALAAALLAAAAAAAAAAAAAKAAEGAARGAAGAARKAAAAAAAAAAA:KETAAAKFERQHMDSSTSAASSSNYCNQMMKSRNLTKDRCKPVNTFVHESLADVQAVCSQKNVACKNGQTNCYQSYSTMSITDCRETGSSKYPNCAYKTTQANKHIIVACEGNPYVPVHFDASV	21.021778700380732	0.13985872310045072	71.03303	0.61565435	25.351366	14.355616
design_44	30	AAEAAAAAAAAAAAAAAAAAAAAAAAEGAKLGAEGAARKAAAAAAAAAAA:KETAAAKFERQHMDSSTSAASSSNYCNQMMKSRNLTKDRCKPVNTFVHESLADVQAVCSQKNVACKNGQTNCYQSYSTMSITDCRETGSSKYPNCAYKTTQANKHIIVACEGNPYVPVHFDASV	19.716286393621992	0.13872174210566865	66.29431	0.60909414	26.011936	17.896458
design_44	31	SLAAAAAAAAAAAAAAAAAAAAAKAAEGAKLGAEGAKRAAAAAAAAAAAA:KETAAAKFERQHMDSSTSAASSSNYCNQMMKSRNLTKDRCKPVNTFVHESLADVQAVCSQKNVACKNGQTNCYQSYSTMSITDCRETGSSKYPNCAYKTTQANKHIIVACEGNPYVPVHFDASV	20.872650368933872	0.14563358902295812	68.82064	0.6143867	25.884443	16.992128
design_45	0	GGAEAAARAAAAAAAAAAAAAAAAAAAAAAAAAAAAAAAAAAAAAAAAAA:KETAAAKFERQHMDSSTSAASSSNYCNQMMKSRNLTKDRCKPVNTFVHESLADVQAVCSQKNVACKNGQTNCYQSYSTMSITDCRETGSSKYPNCAYKTTQANKHIIVACEGNPYVPVHFDASV	22.225950566895996	0.09698815427191905	81.215385	0.59744847	25.422274	16.41116
design_45	1	GEAEALARAAAKAAAAAAAAAAAAAAAAAAAAAAAAAAAAAAAAAAAAAA:KETAAAKFERQHMDSSTSAASSSNYCNQMMKSRNLTKDRCKPVNTFVHESLADVQAVCSQKNVACKNGQTNCYQSYSTMSITDCRETGSSKYPNCAYKTTQANKHIIVACEGNPYVPVHFDASV	21.915343233689764	0.0929125218930609	81.185265	0.59999514	25.264124	16.027771
design_45	2	GGAEALARAAARAAAAAAAAAAAEAAAAAAAAAAAAAAAAAAAAAAAAAA:KETAAAKFERQHMDSSTSAASSSNYCNQMMKSRNLTKDRCKPVNTFVHESLADVQAVCSQKNVACKNGQTNCYQSYSTMSITDCRETGSSKYPNCAYKTTQANKHIIVACEGNPYVPVHFDASV	21.92466324400474	0.09968850086008457	83.80113	0.6031428	25.427275	16.48526
design_45	3	GEAEALARAAAAKAAAAAAAAAAAAAAAAAAAAAAAAAAAAAAAAKAAAA:KETAAAKFERQHMDSSTSAASSSNYCNQMMKSRNLTKDRCKPVNTFVHESLADVQAVCSQKNVACKNGQTNCYQSYSTMSITDCRETGSSKYPNCAYKTTQANKHIIVACEGNPYVPVHFDASV	22.91056992116966	0.08068621718507944	80.67656	0.6032883	25.175129	15.182024
design_45	4	GEAEALARAAAAAAAAAAAAAAAAAAAAAAAAAAAAAAAAAAAAAAAAAA:KETAAAKFERQHMDSSTSAASSSNYCNQMMKSRNLTKDRCKPVNTFVHESLADVQAVCSQKNVACKNGQTNCYQSYSTMSITDCRETGSSKYPNCAYKTTQANKHIIVACEGNPYVPVHFDASV	22.175903804462067	0.09293120713994713	81.42831	0.5978553	25.536293	16.147436
design_45	5	GEEEAKKLAEEKKKEEEEKKKKEEEEKKKKEEEAKKAAEEAAAEAKKKAA:KETAAAKFERQHMDSSTSAASSSNYCNQMMKSRNLTKDRCKPVNTFVHESLADVQAVCSQKNVACKNGQTNCYQSYSTMSITDCRETGSSKYPNCAYKTTQANKHIIVACEGNPYVPVHFDASV	21.75535934205866	0.08796002286470878	86.643906	0.641042	26.20809	18.329433
design_45	6	GEEEALARAKAKAEAAAKAAAEEAERAAAAAKAAAAAAAAAAAAAAAAAA:KETAAAKFERQHMDSSTSAASSSNYCNQMMKSRNLTKDRCKPVNTFVHESLADVQAVCSQKNVACKNGQTNCYQSYSTMSITDCRETGSSKYPNCAYKTTQANKHIIVACEGNPYVPVHFDASV	22.402640753508926	0.10479175465595521	83.59292	0.6195927	24.971054	15.160048
design_45	7	GGAEALARAAARAAAAAAAAAAAAAAAAAAAAAAAAAAAAAAAAAAAAAA:KETAAAKFERQHMDSSTSAASSSNYCNQMMKSRNLTKDRCKPVNTFVHESLADVQAVCSQKNVACKNGQTNCYQSYSTMSITDCRETGSSKYPNCAYKTTQANKHIIVACEGNPYVPVHFDASV	22.038676764107436	0.08975027401660982	81.56999	0.59813243	25.37774	15.781681
design_45	8	GGAEARARAAARAAAAKAAEAAAAAAAAAAAAAAAAAAAAAAAAAAAAAA:KETAAAKFERQHMDSSTSAASSSNYCNQMMKSRNLTKDRCKPVNTFVHESLADVQAVCSQKNVACKNGQTNCYQSYSTMSITDCRETGSSKYPNCAYKTTQANKHIIVACEGNPYVPVHFDASV	22.122524420857555	0.1007366047978436	83.028595	0.6067981	25.153774	16.078167
design_45	9	GGAEAAARAAAKAKAEAAAAAAAAAAAAAAKAAAAAAAAAAAAAAAAAAA:KETAAAKFERQHMDSSTSAASSSNYCNQMMKSRNLTKDRCKPVNTFVHESLADVQAVCSQKNVACKNGQTNCYQSYSTMSITDCRETGSSKYPNCAYKTTQANKHIIVACEGNPYVPVHFDASV	22.071762873949677	0.09636711501883295	82.11244	0.6082885	25.143103	15.955104
design_45	10	GEAAALAAAAARAAAAAAAEAAAAAAAAAAAAAAAAAAAAAAAAAAAAAA:KETAAAKFERQHMDSSTSAASSSNYCNQMMKSRNLTKDRCKPVNTFVHESLADVQAVCSQKNVACKNGQTNCYQSYSTMSITDCRETGSSKYPNCAYKTTQANKHIIVACEGNPYVPVHFDASV	25.734179196437307	0.0687176598775242	84.369415	0.6001705	25.671532	17.164064
design_45	11	GGAEAQARAAAAAAAAAAAAAAAAAAAAAAAAAAAAAAAAAAAAAAAAAA:KETAAAKFERQHMDSSTSAASSSNYCNQMMKSRNLTKDRCKPVNTFVHESLADVQAVCSQKNVACKNGQTNCYQSYSTMSITDCRETGSSKYPNCAYKTTQANKHIIVACEGNPYVPVHFDASV	22.057848940974672	0.09493180161232356	81.24668	0.5998292	25.44797	16.483738
design_45	12	GGAEAAARAAAAAAAAAAAAAAAAAAAAAAAAAAAAAAAAAAAAAAAAAA:KETAAAKFERQHMDSSTSAASSSNYCNQMMKSRNLTKDRCKPVNTFVHESLADVQAVCSQKNVACKNGQTNCYQSYSTMSITDCRETGSSKYPNCAYKTTQANKHIIVACEGNPYVPVHFDASV	22.225950566895996	0.09698815427191905	81.215385	0.59744847	25.422274	16.41116
design_45	13	GEEEAKERAEEEEKKKKEEEEKKKKEKEKEEEKKKKEEEKKEEEEKKKKE:KETAAAKFERQHMDSSTSAASSSNYCNQMMKSRNLTKDRCKPVNTFVHESLADVQAVCSQKNVACKNGQTNCYQSYSTMSITDCRETGSSKYPNCAYKTTQANKHIIVACEGNPYVPVHFDASV	16.26702996340491	0.1723237503599414	91.756836	0.6387439	26.857231	19.671974
design_45	14	GGAEAAARAAAKAAAAAAAAAAAAAAAAAAAAAAAAAAAAAAAAAAAAAA:KETAAAKFERQHMDSSTSAASSSNYCNQMMKSRNLTKDRCKPVNTFVHESLADVQAVCSQKNVACKNGQTNCYQSYSTMSITDCRETGSSKYPNCAYKTTQANKHIIVACEGNPYVPVHFDASV	21.847961150840934	0.09452186829536396	80.58033	0.60040665	25.176184	15.745625
design_45	15	GEAEAKARAAAAAAAAAAAAAAAAAAAAAAAAAAAAAAAAAAAAAAAAAA:KETAAAKFERQHMDSSTSAASSSNYCNQMMKSRNLTKDRCKPVNTFVHESLADVQAVCSQKNVACKNGQTNCYQSYSTMSITDCRETGSSKYPNCAYKTTQANKHIIVACEGNPYVPVHFDASV	22.010899012337344	0.0927443140926552	81.495094	0.60100234	25.341314	16.571392
design_45	16	GEAEALARAAAAAAAAAAAAAAAAAAAAAAAAAAAAAAAAAAAAAAAAAA:KETAAAKFERQHMDSSTSAASSSNYCNQMMKSRNLTKDRCKPVNTFVHESLADVQAVCSQKNVACKNGQTNCYQSYSTMSITDCRETGSSKYPNCAYKTTQANKHIIVACEGNPYVPVHFDASV	22.175903804462067	0.09293120713994713	81.42831	0.5978553	25.536293	16.147436
design_45	17	GGAEALARAAAKAAAAAAAAAAAAAAAAAAAAAAAAAAAAAAAAAAAAAA:KETAAAKFERQHMDSSTSAASSSNYCNQMMKSRNLTKDRCKPVNTFVHESLADVQAVCSQKNVACKNGQTNCYQSYSTMSITDCRETGSSKYPNCAYKTTQANKHIIVACEGNPYVPVHFDASV	21.92644458356417	0.09469531474459464	80.22246	0.5986564	25.33421	16.698542
design_45	18	GEAEALARAAAKAAAAAAAAAAAAAAAAAAAAAAAAAAAAAAAAAAAAAA:KETAAAKFERQHMDSSTSAASSSNYCNQMMKSRNLTKDRCKPVNTFVHESLADVQAVCSQKNVACKNGQTNCYQSYSTMSITDCRETGSSKYPNCAYKTTQANKHIIVACEGNPYVPVHFDASV	21.915343233689764	0.0929125218930609	81.185265	0.59999514	25.264124	16.027771
design_45	19	GEEEALKRAAAAAAAAKAAAAAAAAAAAKAAAAAAAAAAAAAAAAAAAAA:KETAAAKFERQHMDSSTSAASSSNYCNQMMKSRNLTKDRCKPVNTFVHESLADVQAVCSQKNVACKNGQTNCYQSYSTMSITDCRETGSSKYPNCAYKTTQANKHIIVACEGNPYVPVHFDASV	22.062632946144003	0.10216292648734221	80.7253	0.6075851	25.31837	16.530079
design_45	20	GEEEALERAKKKEEEKKKKEEEEKKKKEEKEKEEKKKEEAKKKAEEEAKK:KETAAAKFERQHMDSSTSAASSSNYCNQMMKSRNLTKDRCKPVNTFVHESLADVQAVCSQKNVACKNGQTNCYQSYSTMSITDCRETGSSKYPNCAYKTTQANKHIIVACEGNPYVPVHFDASV	18.41090744798709	0.13332774235779957	91.56799	0.63834405	26.810495	19.36874
design_45	21	GGAEAKARAAAKAAAAKAAAAAAAAAAAAAAAAAAAAAAAAAAAAAAAAA:KETAAAKFERQHMDSSTSAASSSNYCNQMMKSRNLTKDRCKPVNTFVHESLADVQAVCSQKNVACKNGQTNCYQSYSTMSITDCRETGSSKYPNCAYKTTQANKHIIVACEGNPYVPVHFDASV	22.19339338638673	0.09393707122754483	80.03109	0.6029813	25.218973	16.259407
design_45	22	GGAEAKALAEARKAAAAAAAAAAAAAAAAAAAAAAAAAAAAAAAAAAAAA:KETAAAKFERQHMDSSTSAASSSNYCNQMMKSRNLTKDRCKPVNTFVHESLADVQAVCSQKNVACKNGQTNCYQSYSTMSITDCRETGSSKYPNCAYKTTQANKHIIVACEGNPYVPVHFDASV	22.451577403151187	0.09233862784354324	80.57066	0.6025311	25.268911	15.639733
design_45	23	GLEEALKRAAEKKKAEEEAKAAEAAAAAAAAAAAAAAAAAAAAAAAAAAA:KETAAAKFERQHMDSSTSAASSSNYCNQMMKSRNLTKDRCKPVNTFVHESLADVQAVCSQKNVACKNGQTNCYQSYSTMSITDCRETGSSKYPNCAYKTTQANKHIIVACEGNPYVPVHFDASV	22.139200312235502	0.11015348508434798	80.84657	0.61653495	25.034472	14.708396
design_45	24	GEEEALALAKKRAEEAEEEEEAEEEEREEEEEEEEEEEEEEEEREEEEEE:KETAAAKFERQHMDSSTSAASSSNYCNQMMKSRNLTKDRCKPVNTFVHESLADVQAVCSQKNVACKNGQTNCYQSYSTMSITDCRETGSSKYPNCAYKTTQANKHIIVACEGNPYVPVHFDASV	18.222088952539657	0.17272466470551626	89.0601	0.635396	26.156553	15.386428
design_45	25	GEEEAKKLAEKKKEEEEEEEEEEEEEEEEEEEEEEEEEEREEEEEEEKAE:KETAAAKFERQHMDSSTSAASSSNYCNQMMKSRNLTKDRCKPVNTFVHESLADVQAVCSQKNVACKNGQTNCYQSYSTMSITDCRETGSSKYPNCAYKTTQANKHIIVACEGNPYVPVHFDASV	19.817349460009144	0.11885587824430709	85.756485	0.64371765	25.131655	16.044106
design_45	26	GEAEALARAAAAAAAAAAAAAAAAAAAAAAAAAAAAAAAAAAAAAAAAAA:KETAAAKFERQHMDSSTSAASSSNYCNQMMKSRNLTKDRCKPVNTFVHESLADVQAVCSQKNVACKNGQTNCYQSYSTMSITDCRETGSSKYPNCAYKTTQANKHIIVACEGNPYVPVHFDASV	22.175903804462067	0.09293120713994713	81.42831	0.5978553	25.536293	16.147436
design_45	27	GEEEAKKLAEEKKKEEEKKKEEEEKKKKEEEKKKKKEEEEKKKKEEEEKK:KETAAAKFERQHMDSSTSAASSSNYCNQMMKSRNLTKDRCKPVNTFVHESLADVQAVCSQKNVACKNGQTNCYQSYSTMSITDCRETGSSKYPNCAYKTTQANKHIIVACEGNPYVPVHFDASV	17.182218392582286	0.15319617274302938	91.77215	0.64010566	26.768476	19.525988
design_45	28	GGAEAAARAAAKAAAAAAAEAAAAAAAAAAAAAAAAAAAAAAAAAAAAAA:KETAAAKFERQHMDSSTSAASSSNYCNQMMKSRNLTKDRCKPVNTFVHESLADVQAVCSQKNVACKNGQTNCYQSYSTMSITDCRETGSSKYPNCAYKTTQANKHIIVACEGNPYVPVHFDASV	21.9940185351804	0.1007144489208731	82.76914	0.6050621	25.188618	16.84121
design_45	29	GEAEALARAAAAAAAAAAAAAAAAAAAAAAAAAAAAAAAAAAAAAAAAAA:KETAAAKFERQHMDSSTSAASSSNYCNQMMKSRNLTKDRCKPVNTFVHESLADVQAVCSQKNVACKNGQTNCYQSYSTMSITDCRETGSSKYPNCAYKTTQANKHIIVACEGNPYVPVHFDASV	22.175903804462067	0.09293120713994713	81.42831	0.5978553	25.536293	16.147436
design_45	30	GEAEALARAAAEEAAKKAAEEAAAKAAAAAAAAAAAAAAAAAAAAAAAAA:KETAAAKFERQHMDSSTSAASSSNYCNQMMKSRNLTKDRCKPVNTFVHESLADVQAVCSQKNVACKNGQTNCYQSYSTMSITDCRETGSSKYPNCAYKTTQANKHIIVACEGNPYVPVHFDASV	22.1505071117469	0.10432211438824858	82.25217	0.61240155	24.990301	15.325653
design_45	31	GEEEAKARAAAAAAAAAAAAAAAAAAAAAAAAAAAAAAAAAAAAAAAAAA:KETAAAKFERQHMDSSTSAASSSNYCNQMMKSRNLTKDRCKPVNTFVHESLADVQAVCSQKNVACKNGQTNCYQSYSTMSITDCRETGSSKYPNCAYKTTQANKHIIVACEGNPYVPVHFDASV	22.029184661617123	0.09351287748767789	80.455025	0.60148287	25.33413	16.04712
design_46	0	AAAQAAEAAATAAKRAAEAAAAAAAAAAAAAAAAAAAAAAAAAAAAAALA:KETAAAKFERQHMDSSTSAASSSNYCNQMMKSRNLTKDRCKPVNTFVHESLADVQAVCSQKNVACKNGQTNCYQSYSTMSITDCRETGSSKYPNCAYKTTQANKHIIVACEGNPYVPVHFDASV	10.447602627643938	0.33248833081474644	81.7409	0.609343	24.379152	14.546895
design_46	1	SLAQELEAAATAAARAAAAAAARAAAAAAAAAAAAAAAAAAAAAAAAAAA:KETAAAKFERQHMDSSTSAASSSNYCNQMMKSRNLTKDRCKPVNTFVHESLADVQAVCSQKNVACKNGQTNCYQSYSTMSITDCRETGSSKYPNCAYKTTQANKHIIVACEGNPYVPVHFDASV	9.253748488420646	0.3860786139579378	85.05552	0.607854	25.170109	15.509869
design_46	2	SEEQEKLAEEEAAKRAAEAAAAAAAAAAAAAAAAAAAAAAAAAAAAAAAA:KETAAAKFERQHMDSSTSAASSSNYCNQMMKSRNLTKDRCKPVNTFVHESLADVQAVCSQKNVACKNGQTNCYQSYSTMSITDCRETGSSKYPNCAYKTTQANKHIIVACEGNPYVPVHFDASV	7.247395870962889	0.4834890921658531	82.58118	0.6130435	24.800846	14.553396
design_46	3	SEEEEKLAEETAAQRAAEAAAALAAAAAAAAAAAAAAAAAAAAAAAAALA:KETAAAKFERQHMDSSTSAASSSNYCNQMMKSRNLTKDRCKPVNTFVHESLADVQAVCSQKNVACKNGQTNCYQSYSTMSITDCRETGSSKYPNCAYKTTQANKHIIVACEGNPYVPVHFDASV	6.5965397219043185	0.5194487462178192	76.323685	0.61245143	25.09515	15.279629
design_46	4	AAEQEALAAATAAAAAAAAAAAAAAAAAAAAAAAAAAAAAAAAAAAAAAA:KETAAAKFERQHMDSSTSAASSSNYCNQMMKSRNLTKDRCKPVNTFVHESLADVQAVCSQKNVACKNGQTNCYQSYSTMSITDCRETGSSKYPNCAYKTTQANKHIIVACEGNPYVPVHFDASV	17.36495822963928	0.18477975862194052	82.73305	0.59683293	25.069712	14.664856
design_46	5	DAELAEEAAKTAAERAAAAAAAAAAAAAAAAAAAAAAAAAAAAAAAAAAA:KETAAAKFERQHMDSSTSAASSSNYCNQMMKSRNLTKDRCKPVNTFVHESLADVQAVCSQKNVACKNGQTNCYQSYSTMSITDCRETGSSKYPNCAYKTTQANKHIIVACEGNPYVPVHFDASV	7.083814675880972	0.49352349979402965	79.72287	0.6034206	24.871248	15.611335
design_46	6	AAEQAAAAAATAAQRAAEAAAARAAAAAAAAAAAAAAAAAAAAAALAELA:KETAAAKFERQHMDSSTSAASSSNYCNQMMKSRNLTKDRCKPVNTFVHESLADVQAVCSQKNVACKNGQTNCYQSYSTMSITDCRETGSSKYPNCAYKTTQANKHIIVACEGNPYVPVHFDASV	9.2687202845101	0.3837489622178801	85.05937	0.6157781	25.206104	15.531778
design_46	7	SEELEKEAEATAAKRAAEAAAAAAAAAAAAAAAAAAAAAAAAAAAAAAAA:KETAAAKFERQHMDSSTSAASSSNYCNQMMKSRNLTKDRCKPVNTFVHESLADVQAVCSQKNVACKNGQTNCYQSYSTMSITDCRETGSSKYPNCAYKTTQANKHIIVACEGNPYVPVHFDASV	7.215989888574729	0.4858644946398449	80.096855	0.6093601	24.746138	14.377857
design_46	8	AEEQEKLAEETAAKAAAAAAAAAAAAAAAAAAAAAAAAAAAAAAAAAAAA:KETAAAKFERQHMDSSTSAASSSNYCNQMMKSRNLTKDRCKPVNTFVHESLADVQAVCSQKNVACKNGQTNCYQSYSTMSITDCRETGSSKYPNCAYKTTQANKHIIVACEGNPYVPVHFDASV	6.678969918858964	0.5307936673453251	78.467155	0.60468024	25.137945	16.585957
design_46	9	SAAQAAAAAATAAAAAAAAAAAAAAAAAAAAAAAAAAAAAAAAAAAAAAA:KETAAAKFERQHMDSSTSAASSSNYCNQMMKSRNLTKDRCKPVNTFVHESLADVQAVCSQKNVACKNGQTNCYQSYSTMSITDCRETGSSKYPNCAYKTTQANKHIIVACEGNPYVPVHFDASV	9.022270684652499	0.3872714944153367	82.044044	0.597335	25.446297	16.630615
design_46	10	SSLLEAEAEATAAARAAAAAAAAAAAAAAAAAAAAAAAAAAAAAAAAAAA:KETAAAKFERQHMDSSTSAASSSNYCNQMMKSRNLTKDRCKPVNTFVHESLADVQAVCSQKNVACKNGQTNCYQSYSTMSITDCRETGSSKYPNCAYKTTQANKHIIVACEGNPYVPVHFDASV	8.340515322648054	0.4308407663786028	78.99551	0.60040796	25.240892	14.968435
design_46	11	AEEQDALAEATAAQRAAEAAAALAAAAAAAAAAAAAAAAAAAAAAAAAAA:KETAAAKFERQHMDSSTSAASSSNYCNQMMKSRNLTKDRCKPVNTFVHESLADVQAVCSQKNVACKNGQTNCYQSYSTMSITDCRETGSSKYPNCAYKTTQANKHIIVACEGNPYVPVHFDASV	6.2476762422739895	0.5440868173001219	78.53086	0.605403	25.12171	16.033577
design_46	12	DEELDKLAEETAAQRAAEAAAAAAAAAAAAAAAAAAAAAAAAAAAAAAAA:KETAAAKFERQHMDSSTSAASSSNYCNQMMKSRNLTKDRCKPVNTFVHESLADVQAVCSQKNVACKNGQTNCYQSYSTMSITDCRETGSSKYPNCAYKTTQANKHIIVACEGNPYVPVHFDASV	6.07731974811117	0.5758600195063303	77.467896	0.6077187	25.049175	15.818037
design_46	13	AAAQEAEAAATAAKRAAEAAAALAAAAAAAAAAAAAAAAAAAAAEAAAAA:KETAAAKFERQHMDSSTSAASSSNYCNQMMKSRNLTKDRCKPVNTFVHESLADVQAVCSQKNVACKNGQTNCYQSYSTMSITDCRETGSSKYPNCAYKTTQANKHIIVACEGNPYVPVHFDASV	7.210449189503704	0.47838709883163516	84.45656	0.61198044	24.887396	15.3221245
design_46	14	SEEEEKLAAETAEKRAAEAAAAAAAAAAAAAAAAAAAAAAAAAAAAAAAA:KETAAAKFERQHMDSSTSAASSSNYCNQMMKSRNLTKDRCKPVNTFVHESLADVQAVCSQKNVACKNGQTNCYQSYSTMSITDCRETGSSKYPNCAYKTTQANKHIIVACEGNPYVPVHFDASV	7.517288318273752	0.4770196402878064	79.38241	0.61127234	24.943438	14.7478285
design_46	15	AAEQEALAAETAAKRAAEAAAALAAAAAAAAAAAAAAAAAAAAAAAAAAA:KETAAAKFERQHMDSSTSAASSSNYCNQMMKSRNLTKDRCKPVNTFVHESLADVQAVCSQKNVACKNGQTNCYQSYSTMSITDCRETGSSKYPNCAYKTTQANKHIIVACEGNPYVPVHFDASV	10.242148572874788	0.33907790981408825	82.61954	0.6031039	25.226927	16.167288
design_46	16	DEEQAKLAEETAAAAAAAAAAAAAAAAAAAAAAAAAAAAAAAAAAAEAAA:KETAAAKFERQHMDSSTSAASSSNYCNQMMKSRNLTKDRCKPVNTFVHESLADVQAVCSQKNVACKNGQTNCYQSYSTMSITDCRETGSSKYPNCAYKTTQANKHIIVACEGNPYVPVHFDASV	8.451815635310126	0.4541193397041712	81.521255	0.6050024	25.560978	15.780708
design_46	17	SEAQEALAAATAAQRAAEAAAAAAAAAAAAAAAAAAAAAAAAAAAAAAAA:KETAAAKFERQHMDSSTSAASSSNYCNQMMKSRNLTKDRCKPVNTFVHESLADVQAVCSQKNVACKNGQTNCYQSYSTMSITDCRETGSSKYPNCAYKTTQANKHIIVACEGNPYVPVHFDASV	15.414580710797026	0.20832067136531635	85.718346	0.6086897	24.560844	13.333238
design_46	18	AAEQEALAAATAAQRAAEAAAAAAAAAAAAAAAAAAAAAAAAAAAAAAAA:KETAAAKFERQHMDSSTSAASSSNYCNQMMKSRNLTKDRCKPVNTFVHESLADVQAVCSQKNVACKNGQTNCYQSYSTMSITDCRETGSSKYPNCAYKTTQANKHIIVACEGNPYVPVHFDASV	15.460328524629869	0.20919145751273188	85.32764	0.6057801	24.711428	13.309952
design_46	19	AAEQAALAAAEAAKRAAEAAAAAAAAAAAAAAAAAAAAAAAAAALAAAAA:KETAAAKFERQHMDSSTSAASSSNYCNQMMKSRNLTKDRCKPVNTFVHESLADVQAVCSQKNVACKNGQTNCYQSYSTMSITDCRETGSSKYPNCAYKTTQANKHIIVACEGNPYVPVHFDASV	7.001792052371354	0.47762901466771823	81.67704	0.6078319	24.723295	14.919756
design_46	20	AAAQEAEAAATAAARAAAAAAAAAAAAAAAAAAAAAAAAAAAAAAAAAAA:KETAAAKFERQHMDSSTSAASSSNYCNQMMKSRNLTKDRCKPVNTFVHESLADVQAVCSQKNVACKNGQTNCYQSYSTMSITDCRETGSSKYPNCAYKTTQANKHIIVACEGNPYVPVHFDASV	7.14543518651459	0.4710079779255252	82.98024	0.60339653	24.816317	15.989553
design_46	21	SAAQEALAAATAAQAAAAAAAAAAAAAAAAAAAAAAAAAAAAAAAAAAAA:KETAAAKFERQHMDSSTSAASSSNYCNQMMKSRNLTKDRCKPVNTFVHESLADVQAVCSQKNVACKNGQTNCYQSYSTMSITDCRETGSSKYPNCAYKTTQANKHIIVACEGNPYVPVHFDASV	16.513638686894307	0.19509428507584162	84.21625	0.59974194	25.094915	15.612263
design_46	22	SAEQEALAAATAAARAAAAAAAAAAAAAAAAAAAAAAAAAAAAAAAAAAA:KETAAAKFERQHMDSSTSAASSSNYCNQMMKSRNLTKDRCKPVNTFVHESLADVQAVCSQKNVACKNGQTNCYQSYSTMSITDCRETGSSKYPNCAYKTTQANKHIIVACEGNPYVPVHFDASV	16.352530203117002	0.1992469846009777	85.46826	0.6011001	25.102812	14.961836
design_46	23	DAEQAAEAAATAAARAAAAAAAAAAAAAAAAAAAAAAAAAAAAAAAAAAA:KETAAAKFERQHMDSSTSAASSSNYCNQMMKSRNLTKDRCKPVNTFVHESLADVQAVCSQKNVACKNGQTNCYQSYSTMSITDCRETGSSKYPNCAYKTTQANKHIIVACEGNPYVPVHFDASV	6.6125889082047635	0.5159717028582708	82.76606	0.60519433	24.826603	15.36108
design_46	24	AAAQEAAAAATAAAAAAAAAAAAAAAAAAAAAAAAAAAAAAAAAEAAAAA:KETAAAKFERQHMDSSTSAASSSNYCNQMMKSRNLTKDRCKPVNTFVHESLADVQAVCSQKNVACKNGQTNCYQSYSTMSITDCRETGSSKYPNCAYKTTQANKHIIVACEGNPYVPVHFDASV	8.656501080500668	0.41520982047512256	84.30199	0.602652	25.415117	16.900341
design_46	25	DEEQAKLAEETAAKRAAEAAAARAAAAAAAAAAAAAAAAAAALAAALAAA:KETAAAKFERQHMDSSTSAASSSNYCNQMMKSRNLTKDRCKPVNTFVHESLADVQAVCSQKNVACKNGQTNCYQSYSTMSITDCRETGSSKYPNCAYKTTQANKHIIVACEGNPYVPVHFDASV	6.949898107205511	0.487359728623449	79.57249	0.6186814	25.018503	16.391413
design_46	26	AEEEEALAAATAAERAAAAAAAAAAAAAAAAAAAAAAAAAAAAAAAAAAA:KETAAAKFERQHMDSSTSAASSSNYCNQMMKSRNLTKDRCKPVNTFVHESLADVQAVCSQKNVACKNGQTNCYQSYSTMSITDCRETGSSKYPNCAYKTTQANKHIIVACEGNPYVPVHFDASV	7.602536331435021	0.46460887945427765	79.945564	0.6042586	25.006615	16.026428
design_46	27	SEEQERLAEATAAERAAAAAAAAAAAAAAAAAAAAAAAAAAAAAAAAAAA:KETAAAKFERQHMDSSTSAASSSNYCNQMMKSRNLTKDRCKPVNTFVHESLADVQAVCSQKNVACKNGQTNCYQSYSTMSITDCRETGSSKYPNCAYKTTQANKHIIVACEGNPYVPVHFDASV	7.657337541427275	0.46886333730600493	81.140434	0.60747236	25.26804	16.092016
design_46	28	AEEEAALAEETAAARAAAAAAAAAAAAAAAAAAAAAAAAAAAAAAAAAAA:KETAAAKFERQHMDSSTSAASSSNYCNQMMKSRNLTKDRCKPVNTFVHESLADVQAVCSQKNVACKNGQTNCYQSYSTMSITDCRETGSSKYPNCAYKTTQANKHIIVACEGNPYVPVHFDASV	7.415229306222968	0.4750954875798819	75.854645	0.6039191	25.022154	15.97934
design_46	29	SLAQELEAAATAARRAAEAAAAAAAAAAAAAAAAAAAAAAAAAAAAAAAA:KETAAAKFERQHMDSSTSAASSSNYCNQMMKSRNLTKDRCKPVNTFVHESLADVQAVCSQKNVACKNGQTNCYQSYSTMSITDCRETGSSKYPNCAYKTTQANKHIIVACEGNPYVPVHFDASV	7.792648820460037	0.44395392479611406	86.244576	0.610078	24.65685	14.226711
design_46	30	AAEQEALAAATAAQRAAEAAAALAAAAAAAAAAAAAAAAAAAAAAAAAAA:KETAAAKFERQHMDSSTSAASSSNYCNQMMKSRNLTKDRCKPVNTFVHESLADVQAVCSQKNVACKNGQTNCYQSYSTMSITDCRETGSSKYPNCAYKTTQANKHIIVACEGNPYVPVHFDASV	8.307356922437371	0.4200321120314819	82.988266	0.60389113	25.042858	14.767588
design_46	31	SAAQEALAAATAAKRAAEAAAAAAAAAAAAAAAAAAAAAAAAAAAAAAAA:KETAAAKFERQHMDSSTSAASSSNYCNQMMKSRNLTKDRCKPVNTFVHESLADVQAVCSQKNVACKNGQTNCYQSYSTMSITDCRETGSSKYPNCAYKTTQANKHIIVACEGNPYVPVHFDASV	15.188124490864062	0.2113547119056662	85.57943	0.6080662	24.623844	13.308762
design_47	0	ITPEQSAQARAYLAALEAAEEAERAAAEAAAAAAAAAALAAALAELLKAL:KETAAAKFERQHMDSSTSAASSSNYCNQMMKSRNLTKDRCKPVNTFVHESLADVQAVCSQKNVACKNGQTNCYQSYSTMSITDCRETGSSKYPNCAYKTTQANKHIIVACEGNPYVPVHFDASV	16.947851699742305	0.14009211188041087	89.10977	0.6228074	26.234718	16.561604
design_47	1	ITPEQSAQARALLAALEAAEAAAAAAAAAAAAAAAAAALAAAAAAAAAAA:KETAAAKFERQHMDSSTSAASSSNYCNQMMKSRNLTKDRCKPVNTFVHESLADVQAVCSQKNVACKNGQTNCYQSYSTMSITDCRETGSSKYPNCAYKTTQANKHIIVACEGNPYVPVHFDASV	17.979423520468366	0.120366852664869	84.90803	0.5992648	25.867935	16.931206
design_47	2	MTPEQSAQARAYLAALEAAAAAAAAARAAAAAAKAAAAAAAAALAAALAA:KETAAAKFERQHMDSSTSAASSSNYCNQMMKSRNLTKDRCKPVNTFVHESLADVQAVCSQKNVACKNGQTNCYQSYSTMSITDCRETGSSKYPNCAYKTTQANKHIIVACEGNPYVPVHFDASV	17.95670447803363	0.11039772178612313	82.485634	0.61425656	25.351738	15.886893
design_47	3	MTPEQSAQARALLAALEAAEAAAAAAAAAAAAAAAAAALAAALLAAAAAA:KETAAAKFERQHMDSSTSAASSSNYCNQMMKSRNLTKDRCKPVNTFVHESLADVQAVCSQKNVACKNGQTNCYQSYSTMSITDCRETGSSKYPNCAYKTTQANKHIIVACEGNPYVPVHFDASV	19.99681064606605	0.13202980223144842	80.936104	0.60496444	25.728762	17.16321
design_47	4	ITPAQSAQAKAYLAALEAAEAAERAAAAAAAAAAAAAAAAAAAALAAAAA:KETAAAKFERQHMDSSTSAASSSNYCNQMMKSRNLTKDRCKPVNTFVHESLADVQAVCSQKNVACKNGQTNCYQSYSTMSITDCRETGSSKYPNCAYKTTQANKHIIVACEGNPYVPVHFDASV	17.68465685021142	0.12409845777138157	85.5794	0.6064894	25.835188	16.118729
design_47	5	MTPEQSKQAREYLKQLEEKEKEEKKKLEEEKEKKKKEEEEKKKKEEEKKK:KETAAAKFERQHMDSSTSAASSSNYCNQMMKSRNLTKDRCKPVNTFVHESLADVQAVCSQKNVACKNGQTNCYQSYSTMSITDCRETGSSKYPNCAYKTTQANKHIIVACEGNPYVPVHFDASV	16.383411718654475	0.14489198151834295	91.9493	0.63694906	26.634466	18.707006
design_47	6	MTAAQSAQAKAYLAALAAAEAAAAAAAAAAAAAAAAAAAAAAAAAAAAAA:KETAAAKFERQHMDSSTSAASSSNYCNQMMKSRNLTKDRCKPVNTFVHESLADVQAVCSQKNVACKNGQTNCYQSYSTMSITDCRETGSSKYPNCAYKTTQANKHIIVACEGNPYVPVHFDASV	19.276557401861194	0.13543773741602402	82.004234	0.592929	25.664967	16.825603
design_47	7	ITPEQSAQARELLAQLEKKEEEEKKKREKEKKEEELKKKLEELKKELEEL:KETAAAKFERQHMDSSTSAASSSNYCNQMMKSRNLTKDRCKPVNTFVHESLADVQAVCSQKNVACKNGQTNCYQSYSTMSITDCRETGSSKYPNCAYKTTQANKHIIVACEGNPYVPVHFDASV	20.04545675034012	0.11014254065745026	90.82784	0.6352571	27.353926	18.944107
design_47	8	MTPEQSAQARALLAQLAAEEEKEREERKKKEEEKKKKEEEEKKKELEKKK:KETAAAKFERQHMDSSTSAASSSNYCNQMMKSRNLTKDRCKPVNTFVHESLADVQAVCSQKNVACKNGQTNCYQSYSTMSITDCRETGSSKYPNCAYKTTQANKHIIVACEGNPYVPVHFDASV	10.384095083866482	0.26298229071018453	90.34648	0.63168335	26.1156	17.524462
design_47	9	MTPEQSAQARAYLAALAAAEAAERAKREAEEAAKAAAEKAAAEAEKKAKE:KETAAAKFERQHMDSSTSAASSSNYCNQMMKSRNLTKDRCKPVNTFVHESLADVQAVCSQKNVACKNGQTNCYQSYSTMSITDCRETGSSKYPNCAYKTTQANKHIIVACEGNPYVPVHFDASV	14.318715672163407	0.15875680627504524	86.462105	0.62420833	25.799538	16.057453
design_47	10	MTPEQSAQARALLAALEAAEAAERKKLEEEKKKKEEEEKKKKLEEEKKKA:KETAAAKFERQHMDSSTSAASSSNYCNQMMKSRNLTKDRCKPVNTFVHESLADVQAVCSQKNVACKNGQTNCYQSYSTMSITDCRETGSSKYPNCAYKTTQANKHIIVACEGNPYVPVHFDASV	10.476579841770679	0.2794600622843033	88.787285	0.63012373	26.352007	18.130913
design_47	11	MTPEQSAQAKALLAALEAAEAAARAKRAAAAAAKAAAAAAAALAEALAAA:KETAAAKFERQHMDSSTSAASSSNYCNQMMKSRNLTKDRCKPVNTFVHESLADVQAVCSQKNVACKNGQTNCYQSYSTMSITDCRETGSSKYPNCAYKTTQANKHIIVACEGNPYVPVHFDASV	17.470627804470027	0.11316897591076316	83.4126	0.6239022	25.230223	16.312687
design_47	12	MTPEQSAQAKALLAQLEAEEEAERKKLEEEKKKEEEKKKKEEKKKEEEEK:KETAAAKFERQHMDSSTSAASSSNYCNQMMKSRNLTKDRCKPVNTFVHESLADVQAVCSQKNVACKNGQTNCYQSYSTMSITDCRETGSSKYPNCAYKTTQANKHIIVACEGNPYVPVHFDASV	10.667759119824497	0.299907854328448	89.69703	0.63328874	26.395142	17.69557
design_47	13	MTPEQSAQARAYLAALAAEEAAARAAREAARKAAEEEEERRREEEEEEEE:KETAAAKFERQHMDSSTSAASSSNYCNQMMKSRNLTKDRCKPVNTFVHESLADVQAVCSQKNVACKNGQTNCYQSYSTMSITDCRETGSSKYPNCAYKTTQANKHIIVACEGNPYVPVHFDASV	15.09669890768461	0.14458374749155817	89.156784	0.625895	26.214317	14.606008
design_47	14	ITPEQSAQARAYLAALAAAEAAEAAAREAAAAAAAAAAKEAAEKAAAALA:KETAAAKFERQHMDSSTSAASSSNYCNQMMKSRNLTKDRCKPVNTFVHESLADVQAVCSQKNVACKNGQTNCYQSYSTMSITDCRETGSSKYPNCAYKTTQANKHIIVACEGNPYVPVHFDASV	16.648966184857635	0.12358069140349588	88.12633	0.62573147	25.501282	14.319305
design_47	15	MTPEQSAQARALLAALAAAEAAAAAAAAAEAAAKAAAEEAARRAEEAAAA:KETAAAKFERQHMDSSTSAASSSNYCNQMMKSRNLTKDRCKPVNTFVHESLADVQAVCSQKNVACKNGQTNCYQSYSTMSITDCRETGSSKYPNCAYKTTQANKHIIVACEGNPYVPVHFDASV	17.591055879275405	0.1124180400119681	87.34703	0.6216855	25.499928	13.142458
design_47	16	ITPEQSAQAKALLAALEAEEEAERAAAEAAAAAAAAAAAAAAEALLAALA:KETAAAKFERQHMDSSTSAASSSNYCNQMMKSRNLTKDRCKPVNTFVHESLADVQAVCSQKNVACKNGQTNCYQSYSTMSITDCRETGSSKYPNCAYKTTQANKHIIVACEGNPYVPVHFDASV	20.72661882062425	0.09410224154239215	89.04982	0.6200744	25.871246	17.336456
design_47	17	MTPEQSAQARALLAALEAEEKKEEEERKKKEEEEKKKAKEEEEKKKKEEE:KETAAAKFERQHMDSSTSAASSSNYCNQMMKSRNLTKDRCKPVNTFVHESLADVQAVCSQKNVACKNGQTNCYQSYSTMSITDCRETGSSKYPNCAYKTTQANKHIIVACEGNPYVPVHFDASV	10.357561265167293	0.29634576489807696	89.453285	0.63123775	26.227203	17.70147
design_47	18	ITPEQSAQARALLAALAAAEAAAAAAAAAAAAAAAAAAAAAAAAAAAAAA:KETAAAKFERQHMDSSTSAASSSNYCNQMMKSRNLTKDRCKPVNTFVHESLADVQAVCSQKNVACKNGQTNCYQSYSTMSITDCRETGSSKYPNCAYKTTQANKHIIVACEGNPYVPVHFDASV	19.285700548184767	0.12201734033469426	85.05416	0.5958422	26.012098	18.112198
design_47	19	MTPAQSAAAKALLAALEAAEAAERAAREAAEAAAAAAAAAAAAAALAAAA:KETAAAKFERQHMDSSTSAASSSNYCNQMMKSRNLTKDRCKPVNTFVHESLADVQAVCSQKNVACKNGQTNCYQSYSTMSITDCRETGSSKYPNCAYKTTQANKHIIVACEGNPYVPVHFDASV	17.891158657098536	0.1157905583845693	84.694626	0.6130347	25.727057	16.118183
design_47	20	ITPEQSAQAKAYLAALEAAEAAEAAAAAAAAAAAAAAAAAAAAAAAAAAA:KETAAAKFERQHMDSSTSAASSSNYCNQMMKSRNLTKDRCKPVNTFVHESLADVQAVCSQKNVACKNGQTNCYQSYSTMSITDCRETGSSKYPNCAYKTTQANKHIIVACEGNPYVPVHFDASV	17.565981523689707	0.11894986918014824	86.32518	0.6006996	25.81351	15.617035
design_47	21	MTPEQSAQARAYLAQLAAQEEAERAAAEAAAAAKAAAEEEARRKELEEKA:KETAAAKFERQHMDSSTSAASSSNYCNQMMKSRNLTKDRCKPVNTFVHESLADVQAVCSQKNVACKNGQTNCYQSYSTMSITDCRETGSSKYPNCAYKTTQANKHIIVACEGNPYVPVHFDASV	14.687615451461859	0.16316601618136012	88.35765	0.6261908	26.294775	16.840435
design_47	22	MTPEQSAQARAYLAALEAAEEAERAAAEAAAAAAAAAAAAAALAAALAAA:KETAAAKFERQHMDSSTSAASSSNYCNQMMKSRNLTKDRCKPVNTFVHESLADVQAVCSQKNVACKNGQTNCYQSYSTMSITDCRETGSSKYPNCAYKTTQANKHIIVACEGNPYVPVHFDASV	21.204937464703203	0.09153641768506074	86.30451	0.61308	25.772053	17.174913
design_47	23	ITPEQSAQARAYLAQLEAEEEKKRKEREEKKEKEEKEKKEKEEKEKKEKE:KETAAAKFERQHMDSSTSAASSSNYCNQMMKSRNLTKDRCKPVNTFVHESLADVQAVCSQKNVACKNGQTNCYQSYSTMSITDCRETGSSKYPNCAYKTTQANKHIIVACEGNPYVPVHFDASV	9.205480092139144	0.3441331664834276	91.37988	0.63323677	26.224447	17.83501
design_47	24	MTPEQSAQAKAYLAALAAAEAKEAAAAAAAAAAAAAAAAAALAELAAKLA:KETAAAKFERQHMDSSTSAASSSNYCNQMMKSRNLTKDRCKPVNTFVHESLADVQAVCSQKNVACKNGQTNCYQSYSTMSITDCRETGSSKYPNCAYKTTQANKHIIVACEGNPYVPVHFDASV	18.17056599102193	0.1170439060046919	85.79113	0.61344486	26.125208	16.880913
design_47	25	MTPEQSAQARAYLAALEAAEKAAAAKRAAAAAAAAAAAAAAAALAAALAA:KETAAAKFERQHMDSSTSAASSSNYCNQMMKSRNLTKDRCKPVNTFVHESLADVQAVCSQKNVACKNGQTNCYQSYSTMSITDCRETGSSKYPNCAYKTTQANKHIIVACEGNPYVPVHFDASV	19.532799511281368	0.10685648070018014	82.802216	0.61456823	25.6348	16.601274
design_47	26	MTPEQSAQARAYLAALAAAAAAAAAAAKAAAAAAAAAAAAAAAAALAAAA:KETAAAKFERQHMDSSTSAASSSNYCNQMMKSRNLTKDRCKPVNTFVHESLADVQAVCSQKNVACKNGQTNCYQSYSTMSITDCRETGSSKYPNCAYKTTQANKHIIVACEGNPYVPVHFDASV	18.125860078966763	0.12089403094465533	79.462135	0.6015153	25.55518	16.902336
design_47	27	MTPEQSAQAKALLAQLEAEEKAEREKREKEEKKKKEEEEKKKKEEEEKLK:KETAAAKFERQHMDSSTSAASSSNYCNQMMKSRNLTKDRCKPVNTFVHESLADVQAVCSQKNVACKNGQTNCYQSYSTMSITDCRETGSSKYPNCAYKTTQANKHIIVACEGNPYVPVHFDASV	11.015150626370849	0.29116798518832115	90.83613	0.63326454	26.480726	18.033995
design_47	28	ITPEQSAQAKALLAALAAAEAAEKAKRKKKKKKKKKKKKKKKEEKKKKEE:KETAAAKFERQHMDSSTSAASSSNYCNQMMKSRNLTKDRCKPVNTFVHESLADVQAVCSQKNVACKNGQTNCYQSYSTMSITDCRETGSSKYPNCAYKTTQANKHIIVACEGNPYVPVHFDASV	9.138059397790983	0.32507709664756423	90.698006	0.6241311	26.020428	16.41144
design_47	29	ITPAQSAQARALLAALEAAEAAAAAAAAAAAAAAAAAAAAAAAAAAAAAA:KETAAAKFERQHMDSSTSAASSSNYCNQMMKSRNLTKDRCKPVNTFVHESLADVQAVCSQKNVACKNGQTNCYQSYSTMSITDCRETGSSKYPNCAYKTTQANKHIIVACEGNPYVPVHFDASV	20.18707815766178	0.12596813354050124	85.03027	0.59750134	25.833817	17.292883
design_47	30	MTPEQSAQARALLAQLEAEEAAARAAAAAAAAAAAAAAAAAAAAAAAAAA:KETAAAKFERQHMDSSTSAASSSNYCNQMMKSRNLTKDRCKPVNTFVHESLADVQAVCSQKNVACKNGQTNCYQSYSTMSITDCRETGSSKYPNCAYKTTQANKHIIVACEGNPYVPVHFDASV	18.292789975882197	0.10602132311947901	84.118515	0.59407115	25.452635	15.424068
design_47	31	ITPEQSAQARAYLAALEAAEAAERAKREAEEAAKKAKEEAEKLEKELKEK:KETAAAKFERQHMDSSTSAASSSNYCNQMMKSRNLTKDRCKPVNTFVHESLADVQAVCSQKNVACKNGQTNCYQSYSTMSITDCRETGSSKYPNCAYKTTQANKHIIVACEGNPYVPVHFDASV	11.877008010639312	0.21695508493440552	89.49241	0.6301888	26.291395	17.793253
design_48	0	SAGAAEDAAYEKEAEELKKAEEKKKEEEKKKKEEEEKKKEEEEKKKKEEE:KETAAAKFERQHMDSSTSAASSSNYCNQMMKSRNLTKDRCKPVNTFVHESLADVQAVCSQKNVACKNGQTNCYQSYSTMSITDCRETGSSKYPNCAYKTTQANKHIIVACEGNPYVPVHFDASV	15.10767510138432	0.24954791617388547	84.59755	0.6415967	25.711502	17.971153
design_48	1	SAGAAEDAAYAAAAAALKAEEKKKEEEEKKKEEEKKKEEKEKKEKEKKEE:KETAAAKFERQHMDSSTSAASSSNYCNQMMKSRNLTKDRCKPVNTFVHESLADVQAVCSQKNVACKNGQTNCYQSYSTMSITDCRETGSSKYPNCAYKTTQANKHIIVACEGNPYVPVHFDASV	16.689960987325446	0.17797090577982447	84.8159	0.6393008	25.708261	17.610365
design_48	2	SAGAAADAAYEAAAKALKEAEKKAAEEEKKKKEEEKKKKEEEEKKKEEEK:KETAAAKFERQHMDSSTSAASSSNYCNQMMKSRNLTKDRCKPVNTFVHESLADVQAVCSQKNVACKNGQTNCYQSYSTMSITDCRETGSSKYPNCAYKTTQANKHIIVACEGNPYVPVHFDASV	14.304100442200028	0.20240762346129704	86.69734	0.6381631	26.122662	16.361942
design_48	3	SAGAAADKAYEEEAKKLKEEEEEKKKKEEKEKEEKEKKEKEEEKKKKELE:KETAAAKFERQHMDSSTSAASSSNYCNQMMKSRNLTKDRCKPVNTFVHESLADVQAVCSQKNVACKNGQTNCYQSYSTMSITDCRETGSSKYPNCAYKTTQANKHIIVACEGNPYVPVHFDASV	16.561983362171574	0.20319732157204293	87.547516	0.6399623	26.18326	19.010447
design_48	4	SAGAKADAEYEKAAKELKEKKKKEEEEKKKKEEEEKKKKEEEEKKKKEEE:KETAAAKFERQHMDSSTSAASSSNYCNQMMKSRNLTKDRCKPVNTFVHESLADVQAVCSQKNVACKNGQTNCYQSYSTMSITDCRETGSSKYPNCAYKTTQANKHIIVACEGNPYVPVHFDASV	14.423945310785925	0.1861987275975178	86.47586	0.64084184	26.314743	18.563137
design_48	5	SAGEAEDAAYEKAAKELKEEKKKKEEEEKKKEEEKKKEEEEKKKKEEEKE:KETAAAKFERQHMDSSTSAASSSNYCNQMMKSRNLTKDRCKPVNTFVHESLADVQAVCSQKNVACKNGQTNCYQSYSTMSITDCRETGSSKYPNCAYKTTQANKHIIVACEGNPYVPVHFDASV	16.86709810580732	0.16793899853054425	84.43406	0.6409267	26.057169	18.663343
design_48	6	SAGAAADAAYEAAAKALKKEEEEKKKEEEKKKEEEKKKKEEEKKKEEEEK:KETAAAKFERQHMDSSTSAASSSNYCNQMMKSRNLTKDRCKPVNTFVHESLADVQAVCSQKNVACKNGQTNCYQSYSTMSITDCRETGSSKYPNCAYKTTQANKHIIVACEGNPYVPVHFDASV	16.125430600332344	0.18167724687065884	87.49082	0.63897115	26.173489	18.319237
design_48	7	SAGAAADAAYEEAAKKLKEEEKKKEEEKKKEEEEKEEKKKKEEEEKKKKE:KETAAAKFERQHMDSSTSAASSSNYCNQMMKSRNLTKDRCKPVNTFVHESLADVQAVCSQKNVACKNGQTNCYQSYSTMSITDCRETGSSKYPNCAYKTTQANKHIIVACEGNPYVPVHFDASV	17.10003107688334	0.13902638507781745	86.48822	0.63797593	26.409327	19.00925
design_48	8	SAGEEEDKKYEEEAKKLKEEKKKEEEKKKEEEKKKKEEEEKKEEEKKKEE:KETAAAKFERQHMDSSTSAASSSNYCNQMMKSRNLTKDRCKPVNTFVHESLADVQAVCSQKNVACKNGQTNCYQSYSTMSITDCRETGSSKYPNCAYKTTQANKHIIVACEGNPYVPVHFDASV	17.055451485169808	0.1964025256782839	87.382065	0.6422193	26.15158	18.631832
design_48	9	SAGEEEDKKYEEEAKKLKEEEKKKKEEEEKKKKEEEKKEEEKKKEEEEKK:KETAAAKFERQHMDSSTSAASSSNYCNQMMKSRNLTKDRCKPVNTFVHESLADVQAVCSQKNVACKNGQTNCYQSYSTMSITDCRETGSSKYPNCAYKTTQANKHIIVACEGNPYVPVHFDASV	17.315226612426564	0.19045005508584759	87.52201	0.641981	26.16063	19.496925
design_48	10	SAGAAADAAYEAAAAALKAAEAAAAAAAAAAAAAAAAAAAAAAAAAAAAA:KETAAAKFERQHMDSSTSAASSSNYCNQMMKSRNLTKDRCKPVNTFVHESLADVQAVCSQKNVACKNGQTNCYQSYSTMSITDCRETGSSKYPNCAYKTTQANKHIIVACEGNPYVPVHFDASV	22.921339712503862	0.08685073302685033	83.12847	0.6072077	25.042723	16.180159
design_48	11	SAGAAADAAYEAAAAAAAAAAAAAAAAAAAAAAAAAAAAAAAAAAAAAAA:KETAAAKFERQHMDSSTSAASSSNYCNQMMKSRNLTKDRCKPVNTFVHESLADVQAVCSQKNVACKNGQTNCYQSYSTMSITDCRETGSSKYPNCAYKTTQANKHIIVACEGNPYVPVHFDASV	23.239350366987214	0.08327316426928422	81.838646	0.6010746	25.119543	16.665335
design_48	12	SAGEEEDKKYEEEAKKLKEEKKEKEEKEKEEKKKKEEEKKKKEEEEKKKE:KETAAAKFERQHMDSSTSAASSSNYCNQMMKSRNLTKDRCKPVNTFVHESLADVQAVCSQKNVACKNGQTNCYQSYSTMSITDCRETGSSKYPNCAYKTTQANKHIIVACEGNPYVPVHFDASV	17.43523098937465	0.2473281666304248	87.49367	0.6409823	26.322435	19.210747
design_48	13	SAGAAADAAYEAAAAAAKAAEKAAAAAAAAAEAAAKAAEAAAKEAEAAAK:KETAAAKFERQHMDSSTSAASSSNYCNQMMKSRNLTKDRCKPVNTFVHESLADVQAVCSQKNVACKNGQTNCYQSYSTMSITDCRETGSSKYPNCAYKTTQANKHIIVACEGNPYVPVHFDASV	18.92053147322563	0.10230512312602215	85.98223	0.6298642	25.082516	15.618982
design_48	14	SAGAAADAAYEAAAKELKKKEEEEKEKKKKEEEKKKEEEKKKEEEKKKKE:KETAAAKFERQHMDSSTSAASSSNYCNQMMKSRNLTKDRCKPVNTFVHESLADVQAVCSQKNVACKNGQTNCYQSYSTMSITDCRETGSSKYPNCAYKTTQANKHIIVACEGNPYVPVHFDASV	16.32102437015593	0.14000069097583856	87.19044	0.63679576	26.190792	17.308138
design_48	15	SAGAAEDAAYEAEAKALKEAEKRKEEEERRRREEEEREEEEEREEEEEEE:KETAAAKFERQHMDSSTSAASSSNYCNQMMKSRNLTKDRCKPVNTFVHESLADVQAVCSQKNVACKNGQTNCYQSYSTMSITDCRETGSSKYPNCAYKTTQANKHIIVACEGNPYVPVHFDASV	19.186600618583718	0.16108080463307523	87.22918	0.6347455	26.73413	17.414692
design_48	16	SAGAAADAAYEAAAAALKKEEEEKKKKEEEEKKEEEKKKKEEEEKKKKEE:KETAAAKFERQHMDSSTSAASSSNYCNQMMKSRNLTKDRCKPVNTFVHESLADVQAVCSQKNVACKNGQTNCYQSYSTMSITDCRETGSSKYPNCAYKTTQANKHIIVACEGNPYVPVHFDASV	17.23047829390519	0.16227606706162787	86.29123	0.6388316	25.864006	17.7215
design_48	17	SAGAAADAAYAAAAAAAKAAEAAAAAAAEEEARAAEEAEAAAAEEEEAEA:KETAAAKFERQHMDSSTSAASSSNYCNQMMKSRNLTKDRCKPVNTFVHESLADVQAVCSQKNVACKNGQTNCYQSYSTMSITDCRETGSSKYPNCAYKTTQANKHIIVACEGNPYVPVHFDASV	19.255267898052097	0.10200577102698992	82.80476	0.6305639	24.675062	12.187397
design_48	18	SAGAAEDAAYEAAAKELKEKEEKKKEEEEKKKKEEEEEKKKEEEKKKEEE:KETAAAKFERQHMDSSTSAASSSNYCNQMMKSRNLTKDRCKPVNTFVHESLADVQAVCSQKNVACKNGQTNCYQSYSTMSITDCRETGSSKYPNCAYKTTQANKHIIVACEGNPYVPVHFDASV	16.470902340826395	0.18380810137439887	84.80603	0.6392413	26.046873	18.44162
design_48	19	SAGAAADAAYEKAAEELKKKEKEKKKKEEEEKKKKEEEEKKKKKEEEEKK:KETAAAKFERQHMDSSTSAASSSNYCNQMMKSRNLTKDRCKPVNTFVHESLADVQAVCSQKNVACKNGQTNCYQSYSTMSITDCRETGSSKYPNCAYKTTQANKHIIVACEGNPYVPVHFDASV	17.260112403579413	0.13107880279111633	87.167694	0.6376386	26.284658	17.413795
design_48	20	SAGAEEDKKYEEEAKKLKEEEKKKEEEKKKKEEEEKEKKKEEEEKKKKEE:KETAAAKFERQHMDSSTSAASSSNYCNQMMKSRNLTKDRCKPVNTFVHESLADVQAVCSQKNVACKNGQTNCYQSYSTMSITDCRETGSSKYPNCAYKTTQANKHIIVACEGNPYVPVHFDASV	16.677637676444643	0.21420185618016427	86.950584	0.6417562	26.191196	18.824978
design_48	21	SAGAAEDAAYEKEAAALAAAKAAAAAAAAAAAAAAAAAAAAAAAAAEAAA:KETAAAKFERQHMDSSTSAASSSNYCNQMMKSRNLTKDRCKPVNTFVHESLADVQAVCSQKNVACKNGQTNCYQSYSTMSITDCRETGSSKYPNCAYKTTQANKHIIVACEGNPYVPVHFDASV	22.5133446673816	0.0887692645648203	79.89369	0.6121767	24.688015	15.310467
design_48	22	SAGKKADEEYEKEAEELKKKEEKKKEEEEKKKEEEEKKKEEEKKKKEEEE:KETAAAKFERQHMDSSTSAASSSNYCNQMMKSRNLTKDRCKPVNTFVHESLADVQAVCSQKNVACKNGQTNCYQSYSTMSITDCRETGSSKYPNCAYKTTQANKHIIVACEGNPYVPVHFDASV	17.94396898879295	0.19085980124256863	86.03308	0.6412157	26.243265	16.415424
design_48	23	SAGAAADAAYEKEAAELKKKEEEKKKKEEEKKKEEEEKKKKEEEEKKKKE:KETAAAKFERQHMDSSTSAASSSNYCNQMMKSRNLTKDRCKPVNTFVHESLADVQAVCSQKNVACKNGQTNCYQSYSTMSITDCRETGSSKYPNCAYKTTQANKHIIVACEGNPYVPVHFDASV	16.777320894064935	0.16941005745595555	86.24069	0.63924634	25.8417	17.508102
design_48	24	SAGAAEDAAYEAAAKKLKEEEEEKKKKEEEEKKKKEEKEKEKKEKEEKEK:KETAAAKFERQHMDSSTSAASSSNYCNQMMKSRNLTKDRCKPVNTFVHESLADVQAVCSQKNVACKNGQTNCYQSYSTMSITDCRETGSSKYPNCAYKTTQANKHIIVACEGNPYVPVHFDASV	16.311353913148825	0.18755015859756582	85.528534	0.6401354	25.986372	18.295029
design_48	25	SAGAAEDAKYEEEAKELKKKKEEEEKKKEEKEKEEEEKKKEEEEEKEKEK:KETAAAKFERQHMDSSTSAASSSNYCNQMMKSRNLTKDRCKPVNTFVHESLADVQAVCSQKNVACKNGQTNCYQSYSTMSITDCRETGSSKYPNCAYKTTQANKHIIVACEGNPYVPVHFDASV	19.199669605242452	0.16347153405283946	84.993904	0.638369	26.513338	18.219843
design_48	26	SAGAAADAAYEAAAAAAAAAAAAAAAAAAAAAAAAAAAAAAAAAAAAAAA:KETAAAKFERQHMDSSTSAASSSNYCNQMMKSRNLTKDRCKPVNTFVHESLADVQAVCSQKNVACKNGQTNCYQSYSTMSITDCRETGSSKYPNCAYKTTQANKHIIVACEGNPYVPVHFDASV	23.239350366987214	0.08327316426928422	81.838646	0.6010746	25.119543	16.665335
design_48	27	SAGAAEDAAYAAAAAALKAAAAAAAAAEAEKKAAEAEAKKEAEAAAKAAA:KETAAAKFERQHMDSSTSAASSSNYCNQMMKSRNLTKDRCKPVNTFVHESLADVQAVCSQKNVACKNGQTNCYQSYSTMSITDCRETGSSKYPNCAYKTTQANKHIIVACEGNPYVPVHFDASV	18.80319013976812	0.1016648003188223	83.1884	0.6332085	25.057264	14.81888
design_48	28	SAGAAEDAAYEEAAKAAAAAAAAAAAAAAAKAAKAAAAAAAAAAAAAAAA:KETAAAKFERQHMDSSTSAASSSNYCNQMMKSRNLTKDRCKPVNTFVHESLADVQAVCSQKNVACKNGQTNCYQSYSTMSITDCRETGSSKYPNCAYKTTQANKHIIVACEGNPYVPVHFDASV	23.907324068717223	0.07230893917794246	76.77261	0.6136795	25.27166	17.648357
design_48	29	SAGAAADAAYEAEAKALAEAKKKAEEEKKKKEEEEKKEKEEKKKKEEEEK:KETAAAKFERQHMDSSTSAASSSNYCNQMMKSRNLTKDRCKPVNTFVHESLADVQAVCSQKNVACKNGQTNCYQSYSTMSITDCRETGSSKYPNCAYKTTQANKHIIVACEGNPYVPVHFDASV	13.180451395767038	0.23001187762368952	84.81623	0.6410482	25.340006	13.191462
design_48	30	SAGAAADAAYEAAAAALKKAEEAAKAAAAAAEAAAAAAAAAAAAAAAAAA:KETAAAKFERQHMDSSTSAASSSNYCNQMMKSRNLTKDRCKPVNTFVHESLADVQAVCSQKNVACKNGQTNCYQSYSTMSITDCRETGSSKYPNCAYKTTQANKHIIVACEGNPYVPVHFDASV	23.673891296634668	0.08619777118256122	84.36114	0.6188241	25.17171	15.588164
design_48	31	SAGAAEDAAYEKEAEELKAKEEKKKEEEKKKKEEEEEKKKKEEEKKKEKE:KETAAAKFERQHMDSSTSAASSSNYCNQMMKSRNLTKDRCKPVNTFVHESLADVQAVCSQKNVACKNGQTNCYQSYSTMSITDCRETGSSKYPNCAYKTTQANKHIIVACEGNPYVPVHFDASV	17.953382059892657	0.15773558545319388	84.243805	0.6394514	25.887934	17.828789
design_49	0	SEEEEEEEKKKEEEEKKKEEEEKFEKERAERIAAQDAEDAAAVAAAAAAA:KETAAAKFERQHMDSSTSAASSSNYCNQMMKSRNLTKDRCKPVNTFVHESLADVQAVCSQKNVACKNGQTNCYQSYSTMSITDCRETGSSKYPNCAYKTTQANKHIIVACEGNPYVPVHFDASV	15.485252707067442	0.25555320393919567	80.309235	0.7085187	16.2666	3.29564
design_49	1	SLEEALARAAAEAAAAAAAKAAAFAAKRAAAKAEQDAADAAAVAAARAAA:KETAAAKFERQHMDSSTSAASSSNYCNQMMKSRNLTKDRCKPVNTFVHESLADVQAVCSQKNVACKNGQTNCYQSYSTMSITDCRETGSSKYPNCAYKTTQANKHIIVACEGNPYVPVHFDASV	20.671885968044965	0.12029788035778692	86.713104	0.6263827	25.06853	14.81559
design_49	2	AAAAAAAAAAAAAAAAAAAAAAAFAAERAAREAEAAAAAEAEVAAARAAA:KETAAAKFERQHMDSSTSAASSSNYCNQMMKSRNLTKDRCKPVNTFVHESLADVQAVCSQKNVACKNGQTNCYQSYSTMSITDCRETGSSKYPNCAYKTTQANKHIIVACEGNPYVPVHFDASV	20.230080307820028	0.11405253318416056	84.777794	0.6090051	24.743418	14.336952
design_49	3	SLEKLLEELARLAEAAAAAKRAAFEAERKAREAAAEAEAAAEVAAARAAA:KETAAAKFERQHMDSSTSAASSSNYCNQMMKSRNLTKDRCKPVNTFVHESLADVQAVCSQKNVACKNGQTNCYQSYSTMSITDCRETGSSKYPNCAYKTTQANKHIIVACEGNPYVPVHFDASV	21.442443425973472	0.12048653611254766	88.843666	0.63177794	25.503548	13.884504
design_49	4	ALEEELRRALEEAAAAAAAAAAAFAAARAAREAEQEAEAAAEVAAARAAA:KETAAAKFERQHMDSSTSAASSSNYCNQMMKSRNLTKDRCKPVNTFVHESLADVQAVCSQKNVACKNGQTNCYQSYSTMSITDCRETGSSKYPNCAYKTTQANKHIIVACEGNPYVPVHFDASV	21.238917001704422	0.12392968498760078	89.04367	0.6233936	25.756544	13.577381
design_49	5	EEEEKKLKEELEKKKKELEKEKAFEAERAERRAAQEAEDAAAVAAARAAA:KETAAAKFERQHMDSSTSAASSSNYCNQMMKSRNLTKDRCKPVNTFVHESLADVQAVCSQKNVACKNGQTNCYQSYSTMSITDCRETGSSKYPNCAYKTTQANKHIIVACEGNPYVPVHFDASV	15.635806644579429	0.15989360472852143	88.54704	0.62915075	26.510149	17.839859
design_49	6	AAAAAEAAAAAAAAAAAAAAAAAFEAERAAREAEAAAEAAAEVAAARAAA:KETAAAKFERQHMDSSTSAASSSNYCNQMMKSRNLTKDRCKPVNTFVHESLADVQAVCSQKNVACKNGQTNCYQSYSTMSITDCRETGSSKYPNCAYKTTQANKHIIVACEGNPYVPVHFDASV	21.07845277572712	0.11808809192411739	87.07598	0.613796	25.295046	13.7204275
design_49	7	EEEKKEKEKKEEEKKKEEEKKKAFEAELAARKAEAEAEAEAAVAAARAAA:KETAAAKFERQHMDSSTSAASSSNYCNQMMKSRNLTKDRCKPVNTFVHESLADVQAVCSQKNVACKNGQTNCYQSYSTMSITDCRETGSSKYPNCAYKTTQANKHIIVACEGNPYVPVHFDASV	14.522919528882936	0.17545812724765195	87.07842	0.63326514	25.924162	17.835712
design_49	8	SLAAAAAALAAAAAAAAAAAAAAFEAERAARKAEADAEAAAEVAAARAAA:KETAAAKFERQHMDSSTSAASSSNYCNQMMKSRNLTKDRCKPVNTFVHESLADVQAVCSQKNVACKNGQTNCYQSYSTMSITDCRETGSSKYPNCAYKTTQANKHIIVACEGNPYVPVHFDASV	20.32570195367508	0.12286155094290359	86.166115	0.62210816	25.042007	15.154507
design_49	9	EEERRRAEEEAARAAAEAAAAAAFAAARAAAEAAQAAEDAAAVAAAAAAA:KETAAAKFERQHMDSSTSAASSSNYCNQMMKSRNLTKDRCKPVNTFVHESLADVQAVCSQKNVACKNGQTNCYQSYSTMSITDCRETGSSKYPNCAYKTTQANKHIIVACEGNPYVPVHFDASV	19.03165165893804	0.10609441296393769	87.506935	0.6251309	24.836256	11.770059
design_49	10	EEEKKKAEEAAAKAAEEAAKAAAFEAERAARRAEQEAADAAEVAAARAAA:KETAAAKFERQHMDSSTSAASSSNYCNQMMKSRNLTKDRCKPVNTFVHESLADVQAVCSQKNVACKNGQTNCYQSYSTMSITDCRETGSSKYPNCAYKTTQANKHIIVACEGNPYVPVHFDASV	16.5836911282598	0.1522547199761039	87.37547	0.62768686	25.757204	16.861315
design_49	11	AAAAAAAAAAAAAAAAAAAAAAAFAAERAAREAEQAAADAAEVAAAAAAA:KETAAAKFERQHMDSSTSAASSSNYCNQMMKSRNLTKDRCKPVNTFVHESLADVQAVCSQKNVACKNGQTNCYQSYSTMSITDCRETGSSKYPNCAYKTTQANKHIIVACEGNPYVPVHFDASV	20.145063542165655	0.1161690879606496	83.83744	0.6059562	24.752596	14.520588
design_49	12	SAAAAAEALAAAAAAAAAAAAAAFAAARAAAEAAQAAEDAAAVAAAAAAA:KETAAAKFERQHMDSSTSAASSSNYCNQMMKSRNLTKDRCKPVNTFVHESLADVQAVCSQKNVACKNGQTNCYQSYSTMSITDCRETGSSKYPNCAYKTTQANKHIIVACEGNPYVPVHFDASV	20.344351169853617	0.11828030195037248	85.06801	0.6156783	24.863781	14.265575
design_49	13	SLAAALEELAAAAAAAAAAAAAAFAARRAAAIAEQEAEDEAAVAAARAAA:KETAAAKFERQHMDSSTSAASSSNYCNQMMKSRNLTKDRCKPVNTFVHESLADVQAVCSQKNVACKNGQTNCYQSYSTMSITDCRETGSSKYPNCAYKTTQANKHIIVACEGNPYVPVHFDASV	20.06638281687096	0.11232926387845331	87.94256	0.6222281	25.618975	16.24258
design_49	14	AEEAAAAAAAAAAAAAAAAAAAAFAAARAAREAEAAAAAAAEVAAAAAAA:KETAAAKFERQHMDSSTSAASSSNYCNQMMKSRNLTKDRCKPVNTFVHESLADVQAVCSQKNVACKNGQTNCYQSYSTMSITDCRETGSSKYPNCAYKTTQANKHIIVACEGNPYVPVHFDASV	20.123484490370853	0.11493693462848477	82.54392	0.6096984	24.785475	13.601275
design_49	15	ALAALAEAAAAAAAAAAAAARAAFEAERAAREAEQAAEDAAAVAAARAAA:KETAAAKFERQHMDSSTSAASSSNYCNQMMKSRNLTKDRCKPVNTFVHESLADVQAVCSQKNVACKNGQTNCYQSYSTMSITDCRETGSSKYPNCAYKTTQANKHIIVACEGNPYVPVHFDASV	21.050282347268112	0.12091109231186117	86.082886	0.619863	25.52775	13.52874
design_49	16	SALAAAAAEAAAAAAAKAAAAAAFAAERAAREAELAAEAAAEVEAARAAA:KETAAAKFERQHMDSSTSAASSSNYCNQMMKSRNLTKDRCKPVNTFVHESLADVQAVCSQKNVACKNGQTNCYQSYSTMSITDCRETGSSKYPNCAYKTTQANKHIIVACEGNPYVPVHFDASV	21.542733177364823	0.10911828049709393	86.74644	0.61967874	25.496044	13.689156
design_49	17	AEAEEAARKAAEAAAAEAAKRAAFEAERAAREAEQAAADAAAVAAAAAAA:KETAAAKFERQHMDSSTSAASSSNYCNQMMKSRNLTKDRCKPVNTFVHESLADVQAVCSQKNVACKNGQTNCYQSYSTMSITDCRETGSSKYPNCAYKTTQANKHIIVACEGNPYVPVHFDASV	17.67399612993814	0.12055280601440044	88.252304	0.62377906	25.720716	14.765461
design_49	18	AAEEAERAAAAAAEAAAAAARAAFEARRAAAEAEQAAADEAEVAAARAAA:KETAAAKFERQHMDSSTSAASSSNYCNQMMKSRNLTKDRCKPVNTFVHESLADVQAVCSQKNVACKNGQTNCYQSYSTMSITDCRETGSSKYPNCAYKTTQANKHIIVACEGNPYVPVHFDASV	22.456509886594425	0.10820965797921048	89.6766	0.6237259	25.890427	14.401109
design_49	19	ALEELLEKLKAAAAAAAAAAAAAFAAERAAREAEQAAEDAAAVAAAAAAA:KETAAAKFERQHMDSSTSAASSSNYCNQMMKSRNLTKDRCKPVNTFVHESLADVQAVCSQKNVACKNGQTNCYQSYSTMSITDCRETGSSKYPNCAYKTTQANKHIIVACEGNPYVPVHFDASV	20.272905699263536	0.11295257817268747	84.829254	0.62132776	25.218424	15.077681
design_49	20	ALEELLRALAEALAAAAAAAAAAFAARRAAAEAAQAAADAAEVAAARAAA:KETAAAKFERQHMDSSTSAASSSNYCNQMMKSRNLTKDRCKPVNTFVHESLADVQAVCSQKNVACKNGQTNCYQSYSTMSITDCRETGSSKYPNCAYKTTQANKHIIVACEGNPYVPVHFDASV	20.808677327098057	0.12184026598800465	89.42041	0.6226545	25.554195	13.973037
design_49	21	AAAAAAAAAAAAAAAAAAAAAAAFAAARAAAEAAQAAEDAAAVAAARAAA:KETAAAKFERQHMDSSTSAASSSNYCNQMMKSRNLTKDRCKPVNTFVHESLADVQAVCSQKNVACKNGQTNCYQSYSTMSITDCRETGSSKYPNCAYKTTQANKHIIVACEGNPYVPVHFDASV	19.53378937214232	0.10859622995089087	81.96719	0.6047604	25.017345	14.572546
design_49	22	EEEEKKKKEEEEKKRKEEEEKAKFEAERAAREAEQAAADAAEVAAARAAA:KETAAAKFERQHMDSSTSAASSSNYCNQMMKSRNLTKDRCKPVNTFVHESLADVQAVCSQKNVACKNGQTNCYQSYSTMSITDCRETGSSKYPNCAYKTTQANKHIIVACEGNPYVPVHFDASV	17.143554478684763	0.14491246773170857	88.062225	0.631439	25.43047	13.90407
design_49	23	AKAEEEAAKKAAEAAAAAAKKAAFEAKLAAAKAAQDAEDAAAVAAARAAA:KETAAAKFERQHMDSSTSAASSSNYCNQMMKSRNLTKDRCKPVNTFVHESLADVQAVCSQKNVACKNGQTNCYQSYSTMSITDCRETGSSKYPNCAYKTTQANKHIIVACEGNPYVPVHFDASV	17.422037899881417	0.13796066662364848	85.106285	0.6287329	26.01235	15.695995
design_49	24	SEEEEKKRKEEEERAEKEAARAAFEAERAARIAAQEAEDAAAVAAARAAA:KETAAAKFERQHMDSSTSAASSSNYCNQMMKSRNLTKDRCKPVNTFVHESLADVQAVCSQKNVACKNGQTNCYQSYSTMSITDCRETGSSKYPNCAYKTTQANKHIIVACEGNPYVPVHFDASV	16.737560363324935	0.13943006762744595	89.483086	0.6269165	26.247814	16.220102
design_49	25	AEEEEKREEEERKRAEEEAKRKAFEAERAAREAAQAAEDAAAVAAARAAA:KETAAAKFERQHMDSSTSAASSSNYCNQMMKSRNLTKDRCKPVNTFVHESLADVQAVCSQKNVACKNGQTNCYQSYSTMSITDCRETGSSKYPNCAYKTTQANKHIIVACEGNPYVPVHFDASV	15.902576361363135	0.14970233542769737	89.58324	0.62622523	26.50243	16.705925
design_49	26	SLEEEEKKKKEEEEAEKKKKEEEFAKKRAEREAEAEAEAAAEVAAARAAA:KETAAAKFERQHMDSSTSAASSSNYCNQMMKSRNLTKDRCKPVNTFVHESLADVQAVCSQKNVACKNGQTNCYQSYSTMSITDCRETGSSKYPNCAYKTTQANKHIIVACEGNPYVPVHFDASV	15.676590551402642	0.24449098028045582	85.95672	0.63355637	25.627012	17.103697
design_49	27	AEEAARAAAEAAAAAAAAAAAAAFAARRAEAEAAAEAEAAAEVAAARAAA:KETAAAKFERQHMDSSTSAASSSNYCNQMMKSRNLTKDRCKPVNTFVHESLADVQAVCSQKNVACKNGQTNCYQSYSTMSITDCRETGSSKYPNCAYKTTQANKHIIVACEGNPYVPVHFDASV	21.711541794592303	0.11187954360648131	88.07847	0.61973524	25.573053	14.3935375
design_49	28	AAAAEAAAAAAAAAAAAAAAAAAFEAERAAREAEQAAAAAAEVAAARAAA:KETAAAKFERQHMDSSTSAASSSNYCNQMMKSRNLTKDRCKPVNTFVHESLADVQAVCSQKNVACKNGQTNCYQSYSTMSITDCRETGSSKYPNCAYKTTQANKHIIVACEGNPYVPVHFDASV	20.857106875707718	0.11340776226593015	87.31595	0.61397046	25.403242	14.111446
design_49	29	AAAAAAAAAAAAAAAAAAAAAAAFAAALAARKAAQDAADAAEVAAARAAA:KETAAAKFERQHMDSSTSAASSSNYCNQMMKSRNLTKDRCKPVNTFVHESLADVQAVCSQKNVACKNGQTNCYQSYSTMSITDCRETGSSKYPNCAYKTTQANKHIIVACEGNPYVPVHFDASV	19.637441134010164	0.12265151892939988	81.66413	0.60100144	25.033346	15.472034
design_49	30	ALAEAAAAAAAAAAAAAAAAAAAFEAARAAAEAEQAAADAAEVAAAAAAA:KETAAAKFERQHMDSSTSAASSSNYCNQMMKSRNLTKDRCKPVNTFVHESLADVQAVCSQKNVACKNGQTNCYQSYSTMSITDCRETGSSKYPNCAYKTTQANKHIIVACEGNPYVPVHFDASV	20.94003363197165	0.12562002559935026	86.05609	0.6161507	25.02148	13.732337
design_49	31	SLAAALEALAAAAAAAAAAAAAAFAAERAAREAEQRAADEAEVKAALAAA:KETAAAKFERQHMDSSTSAASSSNYCNQMMKSRNLTKDRCKPVNTFVHESLADVQAVCSQKNVACKNGQTNCYQSYSTMSITDCRETGSSKYPNCAYKTTQANKHIIVACEGNPYVPVHFDASV	19.605982877904328	0.1164171792362507	89.39117	0.62448955	25.563982	15.006641
design_5	0	SEEEENKKLQEENAKLAKEKKEEEEKKKKEEEEKKKKEKEEEEKKKKEEE:KETAAAKFERQHMDSSTSAASSSNYCNQMMKSRNLTKDRCKPVNTFVHESLADVQAVCSQKNVACKNGQTNCYQSYSTMSITDCRETGSSKYPNCAYKTTQANKHIIVACEGNPYVPVHFDASV	5.975943494623794	0.49241304306417233	90.99934	0.64110184	26.239162	17.710827
design_5	1	SEEEELKKLQEEFAKEAKEKEEKEKKEKEEKEKEEKEKKEKEEEEKKEKE:KETAAAKFERQHMDSSTSAASSSNYCNQMMKSRNLTKDRCKPVNTFVHESLADVQAVCSQKNVACKNGQTNCYQSYSTMSITDCRETGSSKYPNCAYKTTQANKHIIVACEGNPYVPVHFDASV	16.817196335942693	0.1544262585544445	91.48554	0.63855803	26.728926	18.354832
design_5	2	KEEEELKKKQKELAKEAEEKKKKEEEEKKKKEEEEKKKKEEEEKKKKEEE:KETAAAKFERQHMDSSTSAASSSNYCNQMMKSRNLTKDRCKPVNTFVHESLADVQAVCSQKNVACKNGQTNCYQSYSTMSITDCRETGSSKYPNCAYKTTQANKHIIVACEGNPYVPVHFDASV	20.80625204215017	0.10956414100572638	90.987404	0.6415854	26.424877	17.292442
design_5	3	KEEEELKKLQKENAELAKKKKEEEEKKKKEKEEEEKKKKEEKEEEEKKKK:KETAAAKFERQHMDSSTSAASSSNYCNQMMKSRNLTKDRCKPVNTFVHESLADVQAVCSQKNVACKNGQTNCYQSYSTMSITDCRETGSSKYPNCAYKTTQANKHIIVACEGNPYVPVHFDASV	19.586693703447303	0.12454163195918577	91.60433	0.64077556	26.413795	18.845028
design_5	4	SSEEENKKLQEEFAKLAKEKKEKEKKKEKEEEEERRKEEEEKRREEEEKA:KETAAAKFERQHMDSSTSAASSSNYCNQMMKSRNLTKDRCKPVNTFVHESLADVQAVCSQKNVACKNGQTNCYQSYSTMSITDCRETGSSKYPNCAYKTTQANKHIIVACEGNPYVPVHFDASV	14.045082427977496	0.2196520267837201	91.07471	0.63651645	26.74735	19.432777
design_5	5	SEEEQLKKEQEKNAKLAKEKEEKKKKEEEEKKKEKEEKEKEKKKKEEEKK:KETAAAKFERQHMDSSTSAASSSNYCNQMMKSRNLTKDRCKPVNTFVHESLADVQAVCSQKNVACKNGQTNCYQSYSTMSITDCRETGSSKYPNCAYKTTQANKHIIVACEGNPYVPVHFDASV	15.921013419727025	0.15178627060518649	92.5023	0.6384178	26.375603	17.61904
design_5	6	AEAEENAKRQAELAKLAEEKKKKEEEEKKEEEEKEEEEEKEEEERREKEE:KETAAAKFERQHMDSSTSAASSSNYCNQMMKSRNLTKDRCKPVNTFVHESLADVQAVCSQKNVACKNGQTNCYQSYSTMSITDCRETGSSKYPNCAYKTTQANKHIIVACEGNPYVPVHFDASV	18.57456492245351	0.1242746175165981	89.85767	0.6362845	26.03419	14.962181
design_5	7	KEEKELKELQKKNAEEAEKKKKEEEEKKKKEKEEKEEEEKKKKEEEEKKK:KETAAAKFERQHMDSSTSAASSSNYCNQMMKSRNLTKDRCKPVNTFVHESLADVQAVCSQKNVACKNGQTNCYQSYSTMSITDCRETGSSKYPNCAYKTTQANKHIIVACEGNPYVPVHFDASV	19.831007499936995	0.11445991267828112	91.38482	0.6411729	26.42682	18.067387
design_5	8	SEEEELKKLQEENAKEAKKKKKEKEEEEKKKKEEEEKKKKEEEEKKKKEE:KETAAAKFERQHMDSSTSAASSSNYCNQMMKSRNLTKDRCKPVNTFVHESLADVQAVCSQKNVACKNGQTNCYQSYSTMSITDCRETGSSKYPNCAYKTTQANKHIIVACEGNPYVPVHFDASV	14.92855073910718	0.16865888453307	91.49801	0.6401397	26.611044	18.518902
design_5	9	SEEEENKKLQEEFAKLAEEKKKEEEEEEEEEEEEEEEEEEEEEEEEEEEE:KETAAAKFERQHMDSSTSAASSSNYCNQMMKSRNLTKDRCKPVNTFVHESLADVQAVCSQKNVACKNGQTNCYQSYSTMSITDCRETGSSKYPNCAYKTTQANKHIIVACEGNPYVPVHFDASV	15.83793255587315	0.16190635054145275	80.38233	0.6419031	25.720802	16.901781
design_5	10	EEEKKNKEEQKKLAEEAKKKKEEEKKEEEEKKKEKEKEEKEKEEEKKKKE:KETAAAKFERQHMDSSTSAASSSNYCNQMMKSRNLTKDRCKPVNTFVHESLADVQAVCSQKNVACKNGQTNCYQSYSTMSITDCRETGSSKYPNCAYKTTQANKHIIVACEGNPYVPVHFDASV	16.65987234682185	0.14126796482690124	89.69156	0.641396	26.35239	18.061396
design_5	11	SEEEELKKQQEELAKEAKKKEEEKKKKEEEKEKEKKKEEEEKKKKEEEEK:KETAAAKFERQHMDSSTSAASSSNYCNQMMKSRNLTKDRCKPVNTFVHESLADVQAVCSQKNVACKNGQTNCYQSYSTMSITDCRETGSSKYPNCAYKTTQANKHIIVACEGNPYVPVHFDASV	16.6137343569997	0.1546811185470052	91.76803	0.63872397	26.507364	17.903591
design_5	12	KEEEELKKKQEELAAEAAKKAAAKAAAAAAAAAAAAAAAAAAAAAAAAAA:KETAAAKFERQHMDSSTSAASSSNYCNQMMKSRNLTKDRCKPVNTFVHESLADVQAVCSQKNVACKNGQTNCYQSYSTMSITDCRETGSSKYPNCAYKTTQANKHIIVACEGNPYVPVHFDASV	20.346693814511244	0.12260830633529268	79.1851	0.6104527	25.552435	17.066849
design_5	13	SAAEQLAKEQEKLAKEAKEKEEKEKKKKEEEEKKKKEEEEKEKKEKEEKE:KETAAAKFERQHMDSSTSAASSSNYCNQMMKSRNLTKDRCKPVNTFVHESLADVQAVCSQKNVACKNGQTNCYQSYSTMSITDCRETGSSKYPNCAYKTTQANKHIIVACEGNPYVPVHFDASV	18.874332026083547	0.1467065481828617	91.13065	0.6372311	26.512264	16.128315
design_5	14	SEKKELEEQQKKLAEEAKKKKEKKKKEEEEEKKKKEEEEKKKKEEEEKKK:KETAAAKFERQHMDSSTSAASSSNYCNQMMKSRNLTKDRCKPVNTFVHESLADVQAVCSQKNVACKNGQTNCYQSYSTMSITDCRETGSSKYPNCAYKTTQANKHIIVACEGNPYVPVHFDASV	21.07067220577252	0.10814180866032247	91.452614	0.6420602	26.36552	17.427277
design_5	15	SEEEENKKLQEKFAKEAKKKEEEEKKKKEKEEKEKEEEEKKKKEEEEKKK:KETAAAKFERQHMDSSTSAASSSNYCNQMMKSRNLTKDRCKPVNTFVHESLADVQAVCSQKNVACKNGQTNCYQSYSTMSITDCRETGSSKYPNCAYKTTQANKHIIVACEGNPYVPVHFDASV	15.566467662775812	0.154781007498511	91.09926	0.6393461	26.615488	18.53357
design_5	16	AEEEELKKLQEKLAKEAKEKAAKKAAEAAEAAAKAAAEAAAAAAAAAAAA:KETAAAKFERQHMDSSTSAASSSNYCNQMMKSRNLTKDRCKPVNTFVHESLADVQAVCSQKNVACKNGQTNCYQSYSTMSITDCRETGSSKYPNCAYKTTQANKHIIVACEGNPYVPVHFDASV	22.23147085580778	0.09469359562159115	85.920876	0.6265876	26.031696	17.391941
design_5	17	SEEEELKKKQEELAKLAEEKEKKKKEEEEEKKKKEEEEKKKEEEEKKKAE:KETAAAKFERQHMDSSTSAASSSNYCNQMMKSRNLTKDRCKPVNTFVHESLADVQAVCSQKNVACKNGQTNCYQSYSTMSITDCRETGSSKYPNCAYKTTQANKHIIVACEGNPYVPVHFDASV	19.89252732595131	0.11882521961093591	90.4486	0.64175165	26.395626	18.051224
design_5	18	EEEEKLKKEQEKNAKLAKEKKEKEEKKKEEEEKKKKEEEEKKKEEEKKKE:KETAAAKFERQHMDSSTSAASSSNYCNQMMKSRNLTKDRCKPVNTFVHESLADVQAVCSQKNVACKNGQTNCYQSYSTMSITDCRETGSSKYPNCAYKTTQANKHIIVACEGNPYVPVHFDASV	16.438626868108287	0.14282846974795008	91.45288	0.6388806	26.604956	18.127186
design_5	19	SEKKELEKKQKENAELAKKKEEEKKKKEEEEKKKEEEEKKEKEEKKKKEE:KETAAAKFERQHMDSSTSAASSSNYCNQMMKSRNLTKDRCKPVNTFVHESLADVQAVCSQKNVACKNGQTNCYQSYSTMSITDCRETGSSKYPNCAYKTTQANKHIIVACEGNPYVPVHFDASV	19.621513586540313	0.11883525529907163	90.92503	0.64145327	26.493837	19.415287
design_5	20	SEEEENKKLQEKFAEEAKKKEEEKKKKEEEEEKKKEEEEKKKKEEEEKKE:KETAAAKFERQHMDSSTSAASSSNYCNQMMKSRNLTKDRCKPVNTFVHESLADVQAVCSQKNVACKNGQTNCYQSYSTMSITDCRETGSSKYPNCAYKTTQANKHIIVACEGNPYVPVHFDASV	15.641730186874256	0.16424066557314598	90.063385	0.6397812	26.494703	19.026072
design_5	21	KEKEELEKKQKENAELAKKKEEEKKKEEEKKEEEKKKEEKKKEEEEKKKK:KETAAAKFERQHMDSSTSAASSSNYCNQMMKSRNLTKDRCKPVNTFVHESLADVQAVCSQKNVACKNGQTNCYQSYSTMSITDCRETGSSKYPNCAYKTTQANKHIIVACEGNPYVPVHFDASV	20.149753020585948	0.1149843356196676	91.22758	0.64185774	26.279613	17.867428
design_5	22	SEEEENKKLQEENAKLAKAKAAAKAAAAAAAAAEAAAAAAAAAAAAAAAA:KETAAAKFERQHMDSSTSAASSSNYCNQMMKSRNLTKDRCKPVNTFVHESLADVQAVCSQKNVACKNGQTNCYQSYSTMSITDCRETGSSKYPNCAYKTTQANKHIIVACEGNPYVPVHFDASV	17.764989738788973	0.14731890808344675	85.46064	0.6211866	25.2307	16.7247
design_5	23	AEEEANKAAQKALAEAAAAKKAAEAAAAAAAAAAAAAAAAAAAAAAAAAA:KETAAAKFERQHMDSSTSAASSSNYCNQMMKSRNLTKDRCKPVNTFVHESLADVQAVCSQKNVACKNGQTNCYQSYSTMSITDCRETGSSKYPNCAYKTTQANKHIIVACEGNPYVPVHFDASV	17.334107332189053	0.16784164606759933	83.41986	0.61291504	24.975092	16.102217
design_5	24	SEEEELKKKQEELAEEAKKKKEEEKKKEEEEKKKKEEKEKEEKKKEEEEK:KETAAAKFERQHMDSSTSAASSSNYCNQMMKSRNLTKDRCKPVNTFVHESLADVQAVCSQKNVACKNGQTNCYQSYSTMSITDCRETGSSKYPNCAYKTTQANKHIIVACEGNPYVPVHFDASV	19.073632249045037	0.13161632106831406	91.38299	0.6390565	26.529833	17.903473
design_5	25	SLEKELKELQKKNAEEAEEKKKKEEEEKEEEEEEEEEEEEEEEEEKEEEE:KETAAAKFERQHMDSSTSAASSSNYCNQMMKSRNLTKDRCKPVNTFVHESLADVQAVCSQKNVACKNGQTNCYQSYSTMSITDCRETGSSKYPNCAYKTTQANKHIIVACEGNPYVPVHFDASV	16.08448322187015	0.152121301065244	82.10219	0.6432259	26.065102	17.318491
design_5	26	SEEEELKKLQEENAKLAKEKKEKKEKEEKKEEEEKKKEEEEKKKEEEEKK:KETAAAKFERQHMDSSTSAASSSNYCNQMMKSRNLTKDRCKPVNTFVHESLADVQAVCSQKNVACKNGQTNCYQSYSTMSITDCRETGSSKYPNCAYKTTQANKHIIVACEGNPYVPVHFDASV	18.489734975067726	0.1397501724310428	91.19148	0.64065325	26.504492	18.711605
design_5	27	SEEEKLKKLQEENAKKAKEKEKKKKEEEEKEKEKKKKEEEEKKKKEEEKK:KETAAAKFERQHMDSSTSAASSSNYCNQMMKSRNLTKDRCKPVNTFVHESLADVQAVCSQKNVACKNGQTNCYQSYSTMSITDCRETGSSKYPNCAYKTTQANKHIIVACEGNPYVPVHFDASV	19.4884844334231	0.1258755812362988	92.32833	0.6413729	26.463898	18.57594
design_5	28	SEEEKLKAEQEKLAKEAAAKAAAKAAAAAAAAAAAAAAAAAAAAAAAAAA:KETAAAKFERQHMDSSTSAASSSNYCNQMMKSRNLTKDRCKPVNTFVHESLADVQAVCSQKNVACKNGQTNCYQSYSTMSITDCRETGSSKYPNCAYKTTQANKHIIVACEGNPYVPVHFDASV	18.238706659679895	0.14671854889026026	82.77722	0.6125703	25.125097	15.813284
design_5	29	SEEEELKKLQEENAKEAKKKEEEKKKKEEEEKKKKEEEEKKKEEEKKKEE:KETAAAKFERQHMDSSTSAASSSNYCNQMMKSRNLTKDRCKPVNTFVHESLADVQAVCSQKNVACKNGQTNCYQSYSTMSITDCRETGSSKYPNCAYKTTQANKHIIVACEGNPYVPVHFDASV	14.902372510746464	0.158413106529606	90.49651	0.6399126	26.528288	18.03661
design_5	30	SEEKKLKEEQEKNAKLAEEKKKKKEEEEKEKKKKEEEEKKEEEKKKKEEE:KETAAAKFERQHMDSSTSAASSSNYCNQMMKSRNLTKDRCKPVNTFVHESLADVQAVCSQKNVACKNGQTNCYQSYSTMSITDCRETGSSKYPNCAYKTTQANKHIIVACEGNPYVPVHFDASV	16.306955712919976	0.14109931255311803	91.51152	0.64000535	26.590925	19.732063
design_5	31	SLEEENKKLQEENAKLAEEKKKKKEEEEKEKEKKEKEKKEEEEKKKKEEE:KETAAAKFERQHMDSSTSAASSSNYCNQMMKSRNLTKDRCKPVNTFVHESLADVQAVCSQKNVACKNGQTNCYQSYSTMSITDCRETGSSKYPNCAYKTTQANKHIIVACEGNPYVPVHFDASV	16.221143162261633	0.15599388437785736	91.815216	0.63950324	26.38363	18.122059
design_6	0	SAAEKLKKAKEEKKKAEELAKKYSKKYGKEYKEKAKEYEYKAEKYEAELG:KETAAAKFERQHMDSSTSAASSSNYCNQMMKSRNLTKDRCKPVNTFVHESLADVQAVCSQKNVACKNGQTNCYQSYSTMSITDCRETGSSKYPNCAYKTTQANKHIIVACEGNPYVPVHFDASV	11.11055414101743	0.3857290749154535	68.8389	0.63985556	27.152489	19.782665
design_6	1	SAAAEAAAAKAAADAAKAKAAADAKTNGKEYKAKAKEAEAALAAAEAALG:KETAAAKFERQHMDSSTSAASSSNYCNQMMKSRNLTKDRCKPVNTFVHESLADVQAVCSQKNVACKNGQTNCYQSYSTMSITDCRETGSSKYPNCAYKTTQANKHIIVACEGNPYVPVHFDASV	18.24342836882315	0.1431651933760195	65.965614	0.63565713	26.33188	16.75787
design_6	2	DAAAKAAKYKAEADKAKKLAKEKKKEKGKEYKKKAKEYEGKLEEAEAKLG:KETAAAKFERQHMDSSTSAASSSNYCNQMMKSRNLTKDRCKPVNTFVHESLADVQAVCSQKNVACKNGQTNCYQSYSTMSITDCRETGSSKYPNCAYKTTQANKHIIVACEGNPYVPVHFDASV	10.201561431998245	0.4118396173698873	84.573845	0.6348884	27.47653	19.97492
design_6	3	DAAAKAAEYKAKRDEAKALAEKYKEKYGEEYKKKALEYEYELEKAEAELG:KETAAAKFERQHMDSSTSAASSSNYCNQMMKSRNLTKDRCKPVNTFVHESLADVQAVCSQKNVACKNGQTNCYQSYSTMSITDCRETGSSKYPNCAYKTTQANKHIIVACEGNPYVPVHFDASV	11.13402693591369	0.5512173861936661	73.04521	0.63814694	26.564781	19.419212
design_6	4	SAAAEAAAYKAKAAAAAAAAAKYSEKYGAEYKAKELEYQGKLAAAEAKLG:KETAAAKFERQHMDSSTSAASSSNYCNQMMKSRNLTKDRCKPVNTFVHESLADVQAVCSQKNVACKNGQTNCYQSYSTMSITDCRETGSSKYPNCAYKTTQANKHIIVACEGNPYVPVHFDASV	18.085754832675825	0.14864196268141674	65.01941	0.6369987	26.053526	18.299248
design_6	5	DAAAKLAEYKAKEAEYKALAKETSKTKAKEYAAKAKEAAGKAAAAEALLG:KETAAAKFERQHMDSSTSAASSSNYCNQMMKSRNLTKDRCKPVNTFVHESLADVQAVCSQKNVACKNGQTNCYQSYSTMSITDCRETGSSKYPNCAYKTTQANKHIIVACEGNPYVPVHFDASV	16.41159488532265	0.19105749686596013	85.69075	0.6344574	26.481586	18.320194
design_6	6	DAAKKLAEYKAKRDAYKALAAKYSKKYGKEYEKKAKEAEYEAERAEAELG:KETAAAKFERQHMDSSTSAASSSNYCNQMMKSRNLTKDRCKPVNTFVHESLADVQAVCSQKNVACKNGQTNCYQSYSTMSITDCRETGSSKYPNCAYKTTQANKHIIVACEGNPYVPVHFDASV	10.703796180934647	0.5702735866008246	84.5708	0.63418293	27.00409	19.09378
design_6	7	SAAAEAAKAKAKAAEAKAKAAADSETKKAEYEKEAKEYEYLLAKYEADLG:KETAAAKFERQHMDSSTSAASSSNYCNQMMKSRNLTKDRCKPVNTFVHESLADVQAVCSQKNVACKNGQTNCYQSYSTMSITDCRETGSSKYPNCAYKTTQANKHIIVACEGNPYVPVHFDASV	13.986211033352493	0.3264836422621195	72.78387	0.6368407	27.395052	19.492899
design_6	8	AAAAELAKYEAAAAAAKALAKAEAETKGEEYKKKALEYENEAARAEALLG:KETAAAKFERQHMDSSTSAASSSNYCNQMMKSRNLTKDRCKPVNTFVHESLADVQAVCSQKNVACKNGQTNCYQSYSTMSITDCRETGSSKYPNCAYKTTQANKHIIVACEGNPYVPVHFDASV	17.20438365237958	0.17649784368280114	67.79356	0.6337158	26.444218	18.435276
design_6	9	DAAAKAAAAKKKLAEAKALAEEKKEEYGEEYKKLALEYENELERYEAELG:KETAAAKFERQHMDSSTSAASSSNYCNQMMKSRNLTKDRCKPVNTFVHESLADVQAVCSQKNVACKNGQTNCYQSYSTMSITDCRETGSSKYPNCAYKTTQANKHIIVACEGNPYVPVHFDASV	11.332511453499121	0.30812052249203115	67.89866	0.63470113	27.24743	19.37828
design_6	10	SAAAELAAAKAAAAAAKAAAAADSETTGEALKAAALAAEAAAARAEAALG:KETAAAKFERQHMDSSTSAASSSNYCNQMMKSRNLTKDRCKPVNTFVHESLADVQAVCSQKNVACKNGQTNCYQSYSTMSITDCRETGSSKYPNCAYKTTQANKHIIVACEGNPYVPVHFDASV	18.49945974332384	0.13579784790216623	73.91658	0.6293904	25.971855	15.9230385
design_6	11	DWAAKAAEYKAKLAEAKAKAKATKDKYGEEYKKKAAEYEGKLAEAEAKLG:KETAAAKFERQHMDSSTSAASSSNYCNQMMKSRNLTKDRCKPVNTFVHESLADVQAVCSQKNVACKNGQTNCYQSYSTMSITDCRETGSSKYPNCAYKTTQANKHIIVACEGNPYVPVHFDASV	10.964030709933517	0.41371922929450833	82.33461	0.6345885	27.037241	19.463789
design_6	12	DWAAKAKEYEKKRDEAKALAEKYSKEYGEEYKKKALEYEYKLEEAKAKLG:KETAAAKFERQHMDSSTSAASSSNYCNQMMKSRNLTKDRCKPVNTFVHESLADVQAVCSQKNVACKNGQTNCYQSYSTMSITDCRETGSSKYPNCAYKTTQANKHIIVACEGNPYVPVHFDASV	11.049143100572445	0.45809508082318556	81.024536	0.63726383	26.611437	17.895824
design_6	13	SAAAEAAAAKAKLAEYKALAAEEKETKGEEYKKKALEAENALARAEALLG:KETAAAKFERQHMDSSTSAASSSNYCNQMMKSRNLTKDRCKPVNTFVHESLADVQAVCSQKNVACKNGQTNCYQSYSTMSITDCRETGSSKYPNCAYKTTQANKHIIVACEGNPYVPVHFDASV	18.21545400358585	0.15003648508357573	77.66591	0.63039804	27.094343	19.412874
design_6	14	DAAAKLAEYKAKKAAAEAKAAADKETKGAEYKKLAKEYEYQAEKAEAELG:KETAAAKFERQHMDSSTSAASSSNYCNQMMKSRNLTKDRCKPVNTFVHESLADVQAVCSQKNVACKNGQTNCYQSYSTMSITDCRETGSSKYPNCAYKTTQANKHIIVACEGNPYVPVHFDASV	12.27241511911071	0.28213469779833006	86.283554	0.63261306	26.977234	19.623146
design_6	15	DEAKKLEEYKAKLEEYKALAKAEKETKGKEYEAKAKEAEYKAEEAEAKLG:KETAAAKFERQHMDSSTSAASSSNYCNQMMKSRNLTKDRCKPVNTFVHESLADVQAVCSQKNVACKNGQTNCYQSYSTMSITDCRETGSSKYPNCAYKTTQANKHIIVACEGNPYVPVHFDASV	8.099561811620973	0.4241427321759683	82.688576	0.6344221	27.249228	18.317158
[truncated: 112 more rows]
