# Supplementary material for: AlphaDesign: a de novo protein design framework based on AlphaFold
Source: Mol Syst Biol. 2025 Jun 17;21(9):1166–89. doi: 10.1038/s44320-025-00119-z (PMC12405559; doi:10.1038/s44320-025-00119-z)
Supplement: Supplementary file 8 — Source data Fig. 6 [file 44320_2025_119_MOESM8_ESM.zip › Figure_6/6DandE/rcat-100-af2-scores.csv]

name	index	sequence	sc_rmsd	sc_tm	plddt	ptm	pae	ipae	mpae
result_100aa_1_0	0	IFVCGGKVDVRAPIPPSFRDRLLTYTAKNASELHEHFILAETFKDYFKENAYPDLLVFEDDIASISSLIIIFLESPGSLVELGIFCNKSELFKKILIVASAEEVYGEDSFIYLGPLEYIKKKVSSSVVIYPWPDPEVLKYDNDFLDDLCVNIKEKLSSI:LSNSPVLEFPVGRGTLKVNMSEIDLSKELQIESWYVAADGTLHPAIPGVDPRELFPTPERPVLFTVTSFSVNNKKYVFPRAYPVRDPEEGEEEEEEELIP	5.421270218145512	0.7273719377232148	49.77073669433594	0.6028977632522583	16.282533645629883	27.28221893310547	18.505870819091797
result_100aa_1_0	1	IFVCGGKVDVRAPIPPSFRDRLLTYTAKNASELHEHFILAETFKDYFKENAYPDLLVFEDDIASISSLIIIFLESPGSLVELGIFCNKSELFKKILIVASAEEVYGEDSFIYLGPLEYIKKKVSSSVVIYPWPDPEVLKYDNDFLDDLCVNIKEKLSSI:LSDKPVLRIPVGDGELEVDMSKIDINKELQIESYWLSPDGQLFPALPGVPPEELFPSPERARLFTVTSFSVDNKKYVFPREYLVSLPEEGEEEEEEEEIP	9.322283194617004	0.5279830084575707	54.71979904174805	0.6028603315353394	16.112987518310547	26.951025009155273	16.496395111083984
result_100aa_1_0	2	IFVCGGKVDVRAPIPPSFRDRLLTYTAKNASELHEHFILAETFKDYFKENAYPDLLVFEDDIASISSLIIIFLESPGSLVELGIFCNKSELFKKILIVASAEEVYGEDSFIYLGPLEYIKKKVSSSVVIYPWPDPEVLKYDNDFLDDLCVNIKEKLSSI:LSDEDVLEIPVGKGVLKVDMKKIDLSKELQIESYWLDSEGRLHPAIPGVPPEELFPSDELHVLFTVTSFSVNNKKYVFPRSYLVSLPEEGEEEEEELEIP	10.763541858572557	0.5817107935137905	48.47909164428711	0.607550859451294	16.06636619567871	26.6452579498291	16.43307876586914
result_100aa_1_0	3	IFVCGGKVDVRAPIPPSFRDRLLTYTAKNASELHEHFILAETFKDYFKENAYPDLLVFEDDIASISSLIIIFLESPGSLVELGIFCNKSELFKKILIVASAEEVYGEDSFIYLGPLEYIKKKVSSSVVIYPWPDPEVLKYDNDFLDDLCVNIKEKLSSI:MSDSPVLKIPVGKGELEINMSEIDISKELQIESYYLSSDGTLRPAEPGVPPEELFPDPRLPVLFTVNSFSVNNKKYVYPVSYLVSLPEEGEEEEEELEIP	11.55292629428836	0.6284720068388818	43.04987335205078	0.6183779239654541	15.75458812713623	25.613643646240234	12.270651817321777
result_100aa_1_0	4	IFVCGGKVDVRAPIPPSFRDRLLTYTAKNASELHEHFILAETFKDYFKENAYPDLLVFEDDIASISSLIIIFLESPGSLVELGIFCNKSELFKKILIVASAEEVYGEDSFIYLGPLEYIKKKVSSSVVIYPWPDPEVLKYDNDFLDDLCVNIKEKLSSI:LSDKKILKIPVGKGYLEVNMDEIDLSKELQIKKYYLDSEGKLFPAIPGVKPEELFPSPEKHYLFEVISFSVNNKKYVFPRIYLVSIPEEGEEEEEEELIP	5.7537935275032215	0.6245462291610975	69.04405212402344	0.6073306202888489	14.975735664367676	26.299339294433594	12.810468673706055
result_100aa_1_0	5	IFVCGGKVDVRAPIPPSFRDRLLTYTAKNASELHEHFILAETFKDYFKENAYPDLLVFEDDIASISSLIIIFLESPGSLVELGIFCNKSELFKKILIVASAEEVYGEDSFIYLGPLEYIKKKVSSSVVIYPWPDPEVLKYDNDFLDDLCVNIKEKLSSI:ESNEEVLKIPVGKGELEINMNDIDESKELQIEKYWLSPDGTLRPAIPGVPPEELFPSPERPILFEVTSFSVNNKKYVFPREYLVSLPEEGEEEEEEEEFP	13.199952335816626	0.503833455183087	61.21105194091797	0.5998328924179077	16.130380630493164	27.466838836669922	18.056673049926758
result_100aa_1_0	6	IFVCGGKVDVRAPIPPSFRDRLLTYTAKNASELHEHFILAETFKDYFKENAYPDLLVFEDDIASISSLIIIFLESPGSLVELGIFCNKSELFKKILIVASAEEVYGEDSFIYLGPLEYIKKKVSSSVVIYPWPDPEVLKYDNDFLDDLCVNIKEKLSSI:LIDSPVLKIPVGNGYYEVNMNEIDINKELQITKYYLAPDGTLYPAIPGVPPEELIPSPEKAYLFEVISFSVNNKKYVFPRKYLIKEPEEGEEEEEEEEIP	6.885487019928397	0.6281704598239618	57.88960647583008	0.6012147665023804	16.255582809448242	27.657629013061523	19.549480438232422
result_100aa_1_0	7	IFVCGGKVDVRAPIPPSFRDRLLTYTAKNASELHEHFILAETFKDYFKENAYPDLLVFEDDIASISSLIIIFLESPGSLVELGIFCNKSELFKKILIVASAEEVYGEDSFIYLGPLEYIKKKVSSSVVIYPWPDPEVLKYDNDFLDDLCVNIKEKLSSI:LSNSKTLKIPVGNGELTIDMSKIDLSKELQIESYWLDADGTLHPAIPGVPPSELFPSPLLPYLVTVISFSVNNKKYVYPVRYLVSLPLEGELEEEELEIP	8.597208074553011	0.5141755545607943	50.53481674194336	0.6032510995864868	16.132369995117188	27.14017105102539	18.81145668029785
result_100aa_1_0	8	IFVCGGKVDVRAPIPPSFRDRLLTYTAKNASELHEHFILAETFKDYFKENAYPDLLVFEDDIASISSLIIIFLESPGSLVELGIFCNKSELFKKILIVASAEEVYGEDSFIYLGPLEYIKKKVSSSVVIYPWPDPEVLKYDNDFLDDLCVNIKEKLSSI:MSNEKELKFPVGKGEYVVKTSEIDPNKELQIESYWLSPDGKLFPAIPGVPPSELIPSPEKAYLFTITSFSVNNKKYVYPRIYLVEDPEEGEEEEEEEEIP	15.04209313330585	0.23441723343507018	72.31795501708984	0.6120775938034058	14.889288902282715	26.000858306884766	12.199223518371582
result_100aa_1_0	9	IFVCGGKVDVRAPIPPSFRDRLLTYTAKNASELHEHFILAETFKDYFKENAYPDLLVFEDDIASISSLIIIFLESPGSLVELGIFCNKSELFKKILIVASAEEVYGEDSFIYLGPLEYIKKKVSSSVVIYPWPDPEVLKYDNDFLDDLCVNIKEKLSSI:MSNEKVLKIPVGKGTLEIDMSKIDINKELEIKSYWQSADGTLRPALPGVPPEELFPSPERAVLFTVISFSVNNKKYVYPVSYLVSRPEEGEEDEEEEEIP	9.981779246209891	0.6742306659130762	53.81194305419922	0.6196183562278748	15.197996139526367	25.417844772338867	12.804489135742188
result_100aa_1_0	10	IFVCGGKVDVRAPIPPSFRDRLLTYTAKNASELHEHFILAETFKDYFKENAYPDLLVFEDDIASISSLIIIFLESPGSLVELGIFCNKSELFKKILIVASAEEVYGEDSFIYLGPLEYIKKKVSSSVVIYPWPDPEVLKYDNDFLDDLCVNIKEKLSSI:LINEKELKIPVGKGEYTVDMSKIDINKELQIESYILSPDGRLFPAIPGVPYTELIDSPERPVLFTVISFSVNNKKYVFPVSYLIALPEEGEEEEEEDLIP	11.264919528603063	0.5791946943144561	49.34402084350586	0.6132833957672119	15.618180274963379	26.16135025024414	15.588342666625977
result_100aa_1_0	11	IFVCGGKVDVRAPIPPSFRDRLLTYTAKNASELHEHFILAETFKDYFKENAYPDLLVFEDDIASISSLIIIFLESPGSLVELGIFCNKSELFKKILIVASAEEVYGEDSFIYLGPLEYIKKKVSSSVVIYPWPDPEVLKYDNDFLDDLCVNIKEKLSSI:LINEDVLKIPVGKGTLEIKMSDIDINKELEIKSYYLSSDGKLYPAIPGVPPSELFPSPERPVLFTVTSFSVNNKKYVFPRAYLVELPDEGEEEEEEDLIP	8.79944867310351	0.618174370973801	55.388309478759766	0.6023186445236206	16.091787338256836	27.20262336730957	16.298797607421875
result_100aa_1_0	12	IFVCGGKVDVRAPIPPSFRDRLLTYTAKNASELHEHFILAETFKDYFKENAYPDLLVFEDDIASISSLIIIFLESPGSLVELGIFCNKSELFKKILIVASAEEVYGEDSFIYLGPLEYIKKKVSSSVVIYPWPDPEVLKYDNDFLDDLCVNIKEKLSSI:MINEKIIEIPVGKGVLKIDTSEIDINKELEIKSYYLSKDGKLYPAIPGVKPEELFDSDEEYILFEVISFSVNNKKYVFPRAYLVENEEEGEEEEEEEEIP	11.28440149373722	0.6479152365502813	59.69343566894531	0.6135525107383728	15.39065170288086	25.9517765045166	13.336174011230469
result_100aa_1_0	13	IFVCGGKVDVRAPIPPSFRDRLLTYTAKNASELHEHFILAETFKDYFKENAYPDLLVFEDDIASISSLIIIFLESPGSLVELGIFCNKSELFKKILIVASAEEVYGEDSFIYLGPLEYIKKKVSSSVVIYPWPDPEVLKYDNDFLDDLCVNIKEKLSSI:MIDEKVLKIPVGKGELEVDMSKIDINKELEIKSYWVSSDGKLFPAIPGVSPKELFPSDEKHYLFTVISFSVNNKKYVFPRKYLVSKPKEGEEEEEEEEIP	6.4712962703393	0.6384341902957076	57.310791015625	0.6025765538215637	15.938239097595215	27.18345832824707	19.060163497924805
result_100aa_1_0	14	IFVCGGKVDVRAPIPPSFRDRLLTYTAKNASELHEHFILAETFKDYFKENAYPDLLVFEDDIASISSLIIIFLESPGSLVELGIFCNKSELFKKILIVASAEEVYGEDSFIYLGPLEYIKKKVSSSVVIYPWPDPEVLKYDNDFLDDLCVNIKEKLSSI:LIDEPVVEIPVGNGVLRINTNEIDLSKELQVEKWYRAPDGTLYPAIPGVPPEELIPSPERAVLFEVTSFSVNNKKYVFPREYLISDPSEGEEPEEEEEVP	14.273869432735756	0.538584658839941	56.68861389160156	0.6015110015869141	16.141332626342773	27.271610260009766	17.492717742919922
result_100aa_1_0	15	IFVCGGKVDVRAPIPPSFRDRLLTYTAKNASELHEHFILAETFKDYFKENAYPDLLVFEDDIASISSLIIIFLESPGSLVELGIFCNKSELFKKILIVASAEEVYGEDSFIYLGPLEYIKKKVSSSVVIYPWPDPEVLKYDNDFLDDLCVNIKEKLSSI:MINEPVVKIPVGKGTVEVDTSKIDLSKELQVESYWVSADGTLRPAIPGVPPEELFPSPERPVLFEILSFSVNNKKYVFPREYLVADPEEGEEEEEEEEVP	12.018717224114344	0.5961955080085929	50.81956100463867	0.6218820810317993	15.255350112915039	25.07003402709961	12.652913093566895
result_100aa_1_0	16	IFVCGGKVDVRAPIPPSFRDRLLTYTAKNASELHEHFILAETFKDYFKENAYPDLLVFEDDIASISSLIIIFLESPGSLVELGIFCNKSELFKKILIVASAEEVYGEDSFIYLGPLEYIKKKVSSSVVIYPWPDPEVLKYDNDFLDDLCVNIKEKLSSI:KINEEKIEIPVGKGTLVINTSEIDLSKELQIKSYYVSPDGKLYPAIPGVKPEELIPSPEKAILFTVISFSVNNKKYVYPIEYLVKEPEEGEKEEEEEEIP	12.096554671861796	0.4908180771347632	62.06584930419922	0.6069320440292358	15.533586502075195	26.673864364624023	16.72966766357422
result_100aa_1_0	17	IFVCGGKVDVRAPIPPSFRDRLLTYTAKNASELHEHFILAETFKDYFKENAYPDLLVFEDDIASISSLIIIFLESPGSLVELGIFCNKSELFKKILIVASAEEVYGEDSFIYLGPLEYIKKKVSSSVVIYPWPDPEVLKYDNDFLDDLCVNIKEKLSSI:MIDKDKLEIPVGKGTLTIDMSKIDKNKELQIESYWLAPDGTLYPAIPGVPPEELMPSPERPILFSVISFSVNDKKYVFPREILVKLPEEGEEPEEELEIP	11.294707036034337	0.4610546484256005	52.584407806396484	0.6020750403404236	16.262449264526367	27.357067108154297	18.480072021484375
result_100aa_1_0	18	IFVCGGKVDVRAPIPPSFRDRLLTYTAKNASELHEHFILAETFKDYFKENAYPDLLVFEDDIASISSLIIIFLESPGSLVELGIFCNKSELFKKILIVASAEEVYGEDSFIYLGPLEYIKKKVSSSVVIYPWPDPEVLKYDNDFLDDLCVNIKEKLSSI:MIDEPILKIPVGKGYLEINMNDIDISKELQIESYYVSSDGKLYPAIPGVDYKKLFPDDKEPRLFSVTSFSVDNKKYVFPREYLVARPEEGEEEEEEDEIP	13.787559705263345	0.3645652679688444	50.63970947265625	0.6021384000778198	16.30862045288086	27.22885513305664	18.052085876464844
result_100aa_1_0	19	IFVCGGKVDVRAPIPPSFRDRLLTYTAKNASELHEHFILAETFKDYFKENAYPDLLVFEDDIASISSLIIIFLESPGSLVELGIFCNKSELFKKILIVASAEEVYGEDSFIYLGPLEYIKKKVSSSVVIYPWPDPEVLKYDNDFLDDLCVNIKEKLSSI:LINKKVLTFPAGKGEIKVDTSKIDLSKELEIKSYFLAPDGTLYPDIPGVDPSVLFPSPKEAILFTITSFSVNNKKYVFPREYLVSLPEEGEEEEEEKEIP	8.485101512529834	0.5310325019517276	38.60265350341797	0.6005263328552246	16.80478858947754	27.77880096435547	17.446069717407227
result_100aa_1_0	20	IFVCGGKVDVRAPIPPSFRDRLLTYTAKNASELHEHFILAETFKDYFKENAYPDLLVFEDDIASISSLIIIFLESPGSLVELGIFCNKSELFKKILIVASAEEVYGEDSFIYLGPLEYIKKKVSSSVVIYPWPDPEVLKYDNDFLDDLCVNIKEKLSSI:MINEKVVKIPVGNGELEIDMSKIDLSKELQIESYYLASDGRLFPALPGVPPEELFPDPRLHILFEVISFSVNNKKYVFPRAYLVSLPEEGELEEEELEIP	4.729376145366794	0.6843895321452592	57.789031982421875	0.6254056096076965	14.390103340148926	24.436630249023438	9.269445419311523
result_100aa_1_0	21	IFVCGGKVDVRAPIPPSFRDRLLTYTAKNASELHEHFILAETFKDYFKENAYPDLLVFEDDIASISSLIIIFLESPGSLVELGIFCNKSELFKKILIVASAEEVYGEDSFIYLGPLEYIKKKVSSSVVIYPWPDPEVLKYDNDFLDDLCVNIKEKLSSI:LSDSPVIEIPVGNGTLKVDTSKIDLSKELQIESYWVAPDGTLHPAIPGVPPSELFPSPERPVLFTVTSFSVNNKKYVFPRSYLVSLPEEGEEPEEEEPVP	6.850027822265747	0.6634932625916429	56.51869583129883	0.6055409908294678	15.611529350280762	26.65165138244629	16.655000686645508
result_100aa_1_0	22	IFVCGGKVDVRAPIPPSFRDRLLTYTAKNASELHEHFILAETFKDYFKENAYPDLLVFEDDIASISSLIIIFLESPGSLVELGIFCNKSELFKKILIVASAEEVYGEDSFIYLGPLEYIKKKVSSSVVIYPWPDPEVLKYDNDFLDDLCVNIKEKLSSI:MSNSKVLKFPVGKGEYEVDMSKIDIKKELQIESYYLSPDGKLYPAIPGVPPEKLIPSPKKHYLFTITSFSVDNKKYAFPNKYLISLPEEGEEEEEEELIP	13.167993411532935	0.430558309097132	45.73577117919922	0.5986446142196655	16.51934814453125	27.955549240112305	19.994827270507812
result_100aa_1_0	23	IFVCGGKVDVRAPIPPSFRDRLLTYTAKNASELHEHFILAETFKDYFKENAYPDLLVFEDDIASISSLIIIFLESPGSLVELGIFCNKSELFKKILIVASAEEVYGEDSFIYLGPLEYIKKKVSSSVVIYPWPDPEVLKYDNDFLDDLCVNIKEKLSSI:LSDEPVLEIPVGKGVLKIDMSKIDPEKELEIKSYWLSADGQLFPALPGVPPEELFPSPERPVLFTVTSFSVNNKKYVYPTSYLVSLPEEGEEEEEEELPP	11.182064446831747	0.6011253644810004	51.99644088745117	0.621806800365448	15.23906421661377	25.258281707763672	12.918610572814941
result_100aa_1_0	24	IFVCGGKVDVRAPIPPSFRDRLLTYTAKNASELHEHFILAETFKDYFKENAYPDLLVFEDDIASISSLIIIFLESPGSLVELGIFCNKSELFKKILIVASAEEVYGEDSFIYLGPLEYIKKKVSSSVVIYPWPDPEVLKYDNDFLDDLCVNIKEKLSSI:LSNEPELKFPVGKGEVVVNTKDIDPSKELQIKSYWVSPDGTLRPAIPGVPPEELFPSPELPRLFTITSFSVNNKKYVYPREYLVSLPEEGELEEEEEEIP	8.636892621745728	0.5040857510869355	51.56170654296875	0.6005148887634277	16.349590301513672	27.526641845703125	19.62210464477539
result_100aa_1_0	25	IFVCGGKVDVRAPIPPSFRDRLLTYTAKNASELHEHFILAETFKDYFKENAYPDLLVFEDDIASISSLIIIFLESPGSLVELGIFCNKSELFKKILIVASAEEVYGEDSFIYLGPLEYIKKKVSSSVVIYPWPDPEVLKYDNDFLDDLCVNIKEKLSSI:MIDEPVLRIPVGDGELEIDMSEIDLSKELQIERWWRSPDGRLAPALPGVPPEELFPSPERPVLFEVISFSVDNKKYVFPREYLVSLPEEGEEEEEEEEIP	10.566358725461047	0.4383324705886917	61.09903335571289	0.6005248427391052	16.043935775756836	27.163524627685547	16.563045501708984
result_100aa_1_0	26	IFVCGGKVDVRAPIPPSFRDRLLTYTAKNASELHEHFILAETFKDYFKENAYPDLLVFEDDIASISSLIIIFLESPGSLVELGIFCNKSELFKKILIVASAEEVYGEDSFIYLGPLEYIKKKVSSSVVIYPWPDPEVLKYDNDFLDDLCVNIKEKLSSI:MSNEPVLEFPVGNGVYKVDTSKIDLSKELQIESYWLSADGRLFPALPGVPPSELFPSPERPVLFSITSFSVNNKKYVFPTEYLVAIPEEGELEEEEEEIP	11.059456426226781	0.5822005808080262	51.11083984375	0.6158266067504883	15.468892097473145	25.75107192993164	12.113014221191406
result_100aa_1_0	27	IFVCGGKVDVRAPIPPSFRDRLLTYTAKNASELHEHFILAETFKDYFKENAYPDLLVFEDDIASISSLIIIFLESPGSLVELGIFCNKSELFKKILIVASAEEVYGEDSFIYLGPLEYIKKKVSSSVVIYPWPDPEVLKYDNDFLDDLCVNIKEKLSSI:LINEEELKIPVGRGELTVKMSEIDLSKELQIESWWLSPDGTLRPALPGVPPEELFPSPRRPVLFEVTSFSVDNKKYVFPRAYLVSLPEEGEEEEEEEEVP	5.9705981630241824	0.7907499418625846	56.70454025268555	0.6065786480903625	15.581260681152344	26.540395736694336	15.319724082946777
result_100aa_1_0	28	IFVCGGKVDVRAPIPPSFRDRLLTYTAKNASELHEHFILAETFKDYFKENAYPDLLVFEDDIASISSLIIIFLESPGSLVELGIFCNKSELFKKILIVASAEEVYGEDSFIYLGPLEYIKKKVSSSVVIYPWPDPEVLKYDNDFLDDLCVNIKEKLSSI:LINEKELKIPVGKGELTINMNEIDLSKELQIKKYYLASDGTLFPAIPGVDPSSLFPSPEKHYLFEVISFSVNNKKYVFPRIYLVSEPEEGEEEEEEDEIP	7.293843865169806	0.6701793177955416	57.06571960449219	0.6012269258499146	16.310699462890625	27.753326416015625	19.176593780517578
result_100aa_1_0	29	IFVCGGKVDVRAPIPPSFRDRLLTYTAKNASELHEHFILAETFKDYFKENAYPDLLVFEDDIASISSLIIIFLESPGSLVELGIFCNKSELFKKILIVASAEEVYGEDSFIYLGPLEYIKKKVSSSVVIYPWPDPEVLKYDNDFLDDLCVNIKEKLSSI:MSDKKVLKIPVGKGTLEIDMSKIDLSKPLQIESYYVDSEGKLFPAIPGVDPSSLFPSPKNPILFQVTSFSVNNKKYAFPRSYLVSIPEEGEEEEEEEVIP	6.963263203565652	0.6874272407251296	40.30267333984375	0.6047557592391968	16.513751983642578	27.247529983520508	16.464195251464844
result_100aa_1_0	30	IFVCGGKVDVRAPIPPSFRDRLLTYTAKNASELHEHFILAETFKDYFKENAYPDLLVFEDDIASISSLIIIFLESPGSLVELGIFCNKSELFKKILIVASAEEVYGEDSFIYLGPLEYIKKKVSSSVVIYPWPDPEVLKYDNDFLDDLCVNIKEKLSSI:MSDSPILKIPVGKGTYEVNLNEIDISKELQIESYWLSPDGKLFPAIPGVPPEELIPSPKKAYLFTVTSFSVDNKKYVFPRIYLVKDPEEGEEEEESEEIP	3.914466467101213	0.7927226927778593	59.78965759277344	0.6114158630371094	15.051335334777832	25.92243766784668	13.38955307006836
result_100aa_1_0	31	IFVCGGKVDVRAPIPPSFRDRLLTYTAKNASELHEHFILAETFKDYFKENAYPDLLVFEDDIASISSLIIIFLESPGSLVELGIFCNKSELFKKILIVASAEEVYGEDSFIYLGPLEYIKKKVSSSVVIYPWPDPEVLKYDNDFLDDLCVNIKEKLSSI:MSDKPVLKFPVGKGTLEVDTSKIDKSKELEIKSYWVSPDGKLFPDIPGVKPEELIPSPEKAILYTIISFSVNDKKYVYPIEYLVSDPEEGEEEEEEEEIP	12.694688734911534	0.5529030164110231	57.22700119018555	0.609461784362793	15.648377418518066	26.393205642700195	15.873950958251953
result_100aa_1_0	32	IFVCGGKVDVRAPIPPSFRDRLLTYTAKNASELHEHFILAETFKDYFKENAYPDLLVFEDDIASISSLIIIFLESPGSLVELGIFCNKSELFKKILIVASAEEVYGEDSFIYLGPLEYIKKKVSSSVVIYPWPDPEVLKYDNDFLDDLCVNIKEKLSSI:MINEKEVKIPVGKGELVIDTSKIDPNKELQIESYYLSEDGTLKPAIPGVDPEKLFPSPKKHYLFTVISFSVDNKKYVYPVKYLIKDEEEGEEEEEEEEIP	9.635845542794517	0.6240637293541993	61.14690399169922	0.607421338558197	15.513073921203613	26.74619483947754	17.165538787841797
result_100aa_1_0	33	IFVCGGKVDVRAPIPPSFRDRLLTYTAKNASELHEHFILAETFKDYFKENAYPDLLVFEDDIASISSLIIIFLESPGSLVELGIFCNKSELFKKILIVASAEEVYGEDSFIYLGPLEYIKKKVSSSVVIYPWPDPEVLKYDNDFLDDLCVNIKEKLSSI:MIDSPVLEIPVGKGTLKINMNDIDLSKELQIERYYLAPDGRLFPAIPGVPPEELFPSPERHILFEVTSFSVNNKKYVFPREYLVSLPEEGEEEEEEEEIP	10.066320937068278	0.5317339778472809	54.05427169799805	0.6040374040603638	16.13994598388672	27.02800750732422	17.07668113708496
result_100aa_1_0	34	IFVCGGKVDVRAPIPPSFRDRLLTYTAKNASELHEHFILAETFKDYFKENAYPDLLVFEDDIASISSLIIIFLESPGSLVELGIFCNKSELFKKILIVASAEEVYGEDSFIYLGPLEYIKKKVSSSVVIYPWPDPEVLKYDNDFLDDLCVNIKEKLSSI:MIDEDVIKIPVGKGELEVDTREIDLSKELEIKSYYVDENGELHPAIPGVDPSELFPSDKKHYLFTIISFSVNNKKYVYPVRYLVSLPEEGEEEEEEELFP	9.61817358585409	0.6595587084954644	56.36354446411133	0.6147841215133667	15.284797668457031	25.913774490356445	14.702133178710938
result_100aa_1_0	35	IFVCGGKVDVRAPIPPSFRDRLLTYTAKNASELHEHFILAETFKDYFKENAYPDLLVFEDDIASISSLIIIFLESPGSLVELGIFCNKSELFKKILIVASAEEVYGEDSFIYLGPLEYIKKKVSSSVVIYPWPDPEVLKYDNDFLDDLCVNIKEKLSSI:EINEKVLKIPVGKGELEIDMNEIDLKKELEIKSYWLSPDGELKPAIPGVPPEELFPSPELPILFTVISFSVNNKKYVFPVSYLVSLPVEGELEEEELLPP	11.131237874460824	0.6331184943999983	58.47441101074219	0.6100482940673828	15.519003868103027	26.420684814453125	13.721969604492188
result_100aa_1_0	36	IFVCGGKVDVRAPIPPSFRDRLLTYTAKNASELHEHFILAETFKDYFKENAYPDLLVFEDDIASISSLIIIFLESPGSLVELGIFCNKSELFKKILIVASAEEVYGEDSFIYLGPLEYIKKKVSSSVVIYPWPDPEVLKYDNDFLDDLCVNIKEKLSSI:LINKPKIEIPVGKGKLVIDTSKIDPSKELQIESYYLDAEGKLFPAIPGVDPSELFPSPENPYLVQVISFSVDNKKYVFPRIYLVSKPEEGEEEEEEELVP	5.0840449566768555	0.8366538109333683	60.70475387573242	0.6135364174842834	15.008670806884766	25.657102584838867	12.505609512329102
result_100aa_1_0	37	IFVCGGKVDVRAPIPPSFRDRLLTYTAKNASELHEHFILAETFKDYFKENAYPDLLVFEDDIASISSLIIIFLESPGSLVELGIFCNKSELFKKILIVASAEEVYGEDSFIYLGPLEYIKKKVSSSVVIYPWPDPEVLKYDNDFLDDLCVNIKEKLSSI:MIDEETVEIPVGKGTYVVKTSEIDPEKELQIESYYLSPDGKLYPAIPGVDYKELIPSDKKAYLFTITSFSVDNKKYVFPRKYLVADPEEGEEEEEEEEIP	9.065251928460588	0.4896652631195797	60.99423599243164	0.6052415370941162	15.618203163146973	26.776988983154297	16.65028190612793
result_100aa_1_0	38	IFVCGGKVDVRAPIPPSFRDRLLTYTAKNASELHEHFILAETFKDYFKENAYPDLLVFEDDIASISSLIIIFLESPGSLVELGIFCNKSELFKKILIVASAEEVYGEDSFIYLGPLEYIKKKVSSSVVIYPWPDPEVLKYDNDFLDDLCVNIKEKLSSI:MSNEKVLKFPVGKGELEVDMSKIDINKELQIESYWLSHDGKLFPAIPGVPPEELFPSPLLHILFTVTSYSVDNKKYVYPRSYLVSLPIEGELPEEELEIP	8.689322829845015	0.6328459241473049	43.89231491088867	0.6096214056015015	15.894232749938965	26.42565155029297	15.781726837158203
result_100aa_1_0	39	IFVCGGKVDVRAPIPPSFRDRLLTYTAKNASELHEHFILAETFKDYFKENAYPDLLVFEDDIASISSLIIIFLESPGSLVELGIFCNKSELFKKILIVASAEEVYGEDSFIYLGPLEYIKKKVSSSVVIYPWPDPEVLKYDNDFLDDLCVNIKEKLSSI:MINEKEVKIPVGKGELVIDTSKIDLSKELQIESYYLSSDGKLYPAIPGVPYTELFPSPENPVLFTVTSFSVNNKKYVFPRSYPVANPKEGEEEEEEEEIP	6.4075972028076595	0.6618549740154551	48.20092010498047	0.6020612716674805	16.423898696899414	27.486488342285156	19.064922332763672
result_100aa_1_0	40	IFVCGGKVDVRAPIPPSFRDRLLTYTAKNASELHEHFILAETFKDYFKENAYPDLLVFEDDIASISSLIIIFLESPGSLVELGIFCNKSELFKKILIVASAEEVYGEDSFIYLGPLEYIKKKVSSSVVIYPWPDPEVLKYDNDFLDDLCVNIKEKLSSI:MLDEKVYKIPVGNGEYEVDMSKIDKSKPLQIESYYLDSEGKLFPAIPGVPPEELFPSPERHILFTITSFSVNDKKYVFPRAYLVDLPEEGEEEEEEEEIP	6.800204000920947	0.6944368458613384	59.21957778930664	0.6093431711196899	15.291821479797363	26.107200622558594	13.66939926147461
result_100aa_1_0	41	IFVCGGKVDVRAPIPPSFRDRLLTYTAKNASELHEHFILAETFKDYFKENAYPDLLVFEDDIASISSLIIIFLESPGSLVELGIFCNKSELFKKILIVASAEEVYGEDSFIYLGPLEYIKKKVSSSVVIYPWPDPEVLKYDNDFLDDLCVNIKEKLSSI:MINEEILKIPVGKGTLEIDMSKIDPKKELQIKSYWLSPDGKLYPAIPGVSPEELIDSPELAILFTVTSFSVNNKKYVFPRSYLVSLPKEGELPPEELEIP	10.633394891543336	0.6503068863254721	43.9691162109375	0.6142879724502563	15.83300495147705	26.191513061523438	14.930353164672852
result_100aa_1_0	42	IFVCGGKVDVRAPIPPSFRDRLLTYTAKNASELHEHFILAETFKDYFKENAYPDLLVFEDDIASISSLIIIFLESPGSLVELGIFCNKSELFKKILIVASAEEVYGEDSFIYLGPLEYIKKKVSSSVVIYPWPDPEVLKYDNDFLDDLCVNIKEKLSSI:MVNEKVLKIPVGKGELEIDTTKIDLNKELQIESYYLASDGTLKPAIPGVSPSELFPSPELPILFEVISFSVNNKKYVYPREYLVSLPEEGELEEEELDIP	11.874826202343234	0.4980673851716048	44.66872787475586	0.6023180484771729	16.42503547668457	27.427032470703125	18.048480987548828
result_100aa_1_0	43	IFVCGGKVDVRAPIPPSFRDRLLTYTAKNASELHEHFILAETFKDYFKENAYPDLLVFEDDIASISSLIIIFLESPGSLVELGIFCNKSELFKKILIVASAEEVYGEDSFIYLGPLEYIKKKVSSSVVIYPWPDPEVLKYDNDFLDDLCVNIKEKLSSI:MSNEKVLKIPVGKGTLEVDLSEINPEKELEIKSYWLAPDGELFPAIPGVPPEELIPSPELYRLVTITSFSVDNKKYVFPREYLVSLPLEGELPEEELEIP	12.847513273514501	0.4737402598864368	54.8644905090332	0.5987400412559509	16.12888526916504	27.77138328552246	17.11212921142578
result_100aa_1_0	44	IFVCGGKVDVRAPIPPSFRDRLLTYTAKNASELHEHFILAETFKDYFKENAYPDLLVFEDDIASISSLIIIFLESPGSLVELGIFCNKSELFKKILIVASAEEVYGEDSFIYLGPLEYIKKKVSSSVVIYPWPDPEVLKYDNDFLDDLCVNIKEKLSSI:LINEEKVEIPVGKGKYVVDMSEIDISKELQIESYYLSSDGKLYPAIPGVPPSELFPSPKKHILFTVISFSVDNKKYVFPVSYLVSLPEEGEEEEEEELIP	9.745766582781808	0.6710539828236518	54.00204849243164	0.6092125177383423	15.653421401977539	26.512235641479492	16.648971557617188
result_100aa_1_0	45	IFVCGGKVDVRAPIPPSFRDRLLTYTAKNASELHEHFILAETFKDYFKENAYPDLLVFEDDIASISSLIIIFLESPGSLVELGIFCNKSELFKKILIVASAEEVYGEDSFIYLGPLEYIKKKVSSSVVIYPWPDPEVLKYDNDFLDDLCVNIKEKLSSI:MSNEPVIKIPVGKGELEIDTSKIDLSKELQIESYYLAPDGKLYPAIPGVPPEELIPSPELAVLFTVTSFSVNNKKYVYPRSYLVSLPEEGELEEEELPVP	3.807353028333668	0.8233134206051971	55.250144958496094	0.6045547723770142	15.628061294555664	26.625612258911133	17.27785873413086
result_100aa_1_0	46	IFVCGGKVDVRAPIPPSFRDRLLTYTAKNASELHEHFILAETFKDYFKENAYPDLLVFEDDIASISSLIIIFLESPGSLVELGIFCNKSELFKKILIVASAEEVYGEDSFIYLGPLEYIKKKVSSSVVIYPWPDPEVLKYDNDFLDDLCVNIKEKLSSI:ESNEKILKFPVGKGYLEVDTSKIDLEKELEIKEYWVDADGKLHPAIPGVKPEELFPSPKEARLFSILSFSVNNKKYVFPREYLVEDKEEGEEEEEEDEIP	13.817378622260897	0.5569472107679215	60.90830993652344	0.6028158068656921	15.871719360351562	27.24329376220703	17.217151641845703
result_100aa_1_0	47	IFVCGGKVDVRAPIPPSFRDRLLTYTAKNASELHEHFILAETFKDYFKENAYPDLLVFEDDIASISSLIIIFLESPGSLVELGIFCNKSELFKKILIVASAEEVYGEDSFIYLGPLEYIKKKVSSSVVIYPWPDPEVLKYDNDFLDDLCVNIKEKLSSI:MSNEKVLKIPVGKGTLEIDMSKIDLSKELQIESYWLAPDGRLFPAIPGVPPEELFPSPERPILVEVISFSVNNKKYVFYREYLVKRPEEGELEEEEEEVP	12.861020908782804	0.41492973946018535	63.72956085205078	0.5996014475822449	15.983887672424316	27.544540405273438	16.8283634185791
result_100aa_1_0	48	IFVCGGKVDVRAPIPPSFRDRLLTYTAKNASELHEHFILAETFKDYFKENAYPDLLVFEDDIASISSLIIIFLESPGSLVELGIFCNKSELFKKILIVASAEEVYGEDSFIYLGPLEYIKKKVSSSVVIYPWPDPEVLKYDNDFLDDLCVNIKEKLSSI:MSNEEELKFPVGKGEFVVNTKEIDLSKELEIKSYWVSADGTLKPAIPGVDWRELFPSPEKPILFSILSFSVNNKKYVFPREYLVALPSEGEEEEEEEEIP	13.776449540329379	0.3890541616193272	43.96347427368164	0.6057204008102417	16.387374877929688	27.136362075805664	17.929012298583984
result_100aa_1_0	49	IFVCGGKVDVRAPIPPSFRDRLLTYTAKNASELHEHFILAETFKDYFKENAYPDLLVFEDDIASISSLIIIFLESPGSLVELGIFCNKSELFKKILIVASAEEVYGEDSFIYLGPLEYIKKKVSSSVVIYPWPDPEVLKYDNDFLDDLCVNIKEKLSSI:LSNEEVLKFPVGKGEYEVNTSEIDPSKELQIESYYMSEDGKLFPAIPGVPYSELFPSKKLPVLFTITSFSVNNKKYVFPNMYVVDLPEEGEKEEEELEIP	9.95904045320705	0.6481099517053541	57.509159088134766	0.616429328918457	15.180235862731934	25.7606143951416	13.21657657623291
result_100aa_1_0	50	IFVCGGKVDVRAPIPPSFRDRLLTYTAKNASELHEHFILAETFKDYFKENAYPDLLVFEDDIASISSLIIIFLESPGSLVELGIFCNKSELFKKILIVASAEEVYGEDSFIYLGPLEYIKKKVSSSVVIYPWPDPEVLKYDNDFLDDLCVNIKEKLSSI:KSNEPVLEFPVGKGVLKVNMNEIDINKELQIKSYWVSEDGELKPAIPGVPPSELFPSDKKHILFTITSFSVNNKKYVYPRSYLVSLPEEGEEEEEEEEIP	12.425694366365613	0.6387173102023564	47.75198745727539	0.6078479290008545	15.989785194396973	26.779542922973633	16.891441345214844
result_100aa_1_0	51	IFVCGGKVDVRAPIPPSFRDRLLTYTAKNASELHEHFILAETFKDYFKENAYPDLLVFEDDIASISSLIIIFLESPGSLVELGIFCNKSELFKKILIVASAEEVYGEDSFIYLGPLEYIKKKVSSSVVIYPWPDPEVLKYDNDFLDDLCVNIKEKLSSI:MINEKVIEIPVGKGVLKIDTREIDLEKELEIKSYYLSPDGTLKPAIPGVPPEELFPSPERHVLFTVISFSVNNKKYVYPVEYLVDLPEEGEEEEEEEEIP	11.62048443854932	0.5221080778985794	62.45255661010742	0.6081874370574951	15.370274543762207	26.461259841918945	15.701107025146484
result_100aa_1_0	52	IFVCGGKVDVRAPIPPSFRDRLLTYTAKNASELHEHFILAETFKDYFKENAYPDLLVFEDDIASISSLIIIFLESPGSLVELGIFCNKSELFKKILIVASAEEVYGEDSFIYLGPLEYIKKKVSSSVVIYPWPDPEVLKYDNDFLDDLCVNIKEKLSSI:MSNEDVLEFPVGKGTLKVDMSKIDPEKELQIESYWLAPDGRLFPAIPGVPPEELIPSPELAILFQVLAFSVNNKKYVFPVSYPVKLPEEGELEPEELEIP	10.418440027058214	0.6237684479516579	50.48689270019531	0.6191121935844421	15.389237403869629	25.740724563598633	14.651518821716309
result_100aa_1_0	53	IFVCGGKVDVRAPIPPSFRDRLLTYTAKNASELHEHFILAETFKDYFKENAYPDLLVFEDDIASISSLIIIFLESPGSLVELGIFCNKSELFKKILIVASAEEVYGEDSFIYLGPLEYIKKKVSSSVVIYPWPDPEVLKYDNDFLDDLCVNIKEKLSSI:MSDEKVLKIPVGKGYLEIDMSEIDLSKELEIKSYWLASDGKLYPAIPGVSPESLFPSPELHILFTVTAFSVNNKKYVFPRSYIVSLPEEGELEEEELEIP	3.2694709906126214	0.848853553711176	61.23382568359375	0.6135311126708984	14.817940711975098	25.54938507080078	13.529757499694824
result_100aa_1_0	54	IFVCGGKVDVRAPIPPSFRDRLLTYTAKNASELHEHFILAETFKDYFKENAYPDLLVFEDDIASISSLIIIFLESPGSLVELGIFCNKSELFKKILIVASAEEVYGEDSFIYLGPLEYIKKKVSSSVVIYPWPDPEVLKYDNDFLDDLCVNIKEKLSSI:MSDKPILKIPVGKGTLEVDMSKIDLSKELEIKSYYLDSEGKLYPKIPGVKPEELFDSPEKYYLVTVISFSVNNKKYVFPVKYLVKKPEEGEEEEEEEVIP	5.195536309983606	0.7674405488355762	56.37643814086914	0.6143433451652527	15.333993911743164	25.86042594909668	14.08675765991211
result_100aa_1_0	55	IFVCGGKVDVRAPIPPSFRDRLLTYTAKNASELHEHFILAETFKDYFKENAYPDLLVFEDDIASISSLIIIFLESPGSLVELGIFCNKSELFKKILIVASAEEVYGEDSFIYLGPLEYIKKKVSSSVVIYPWPDPEVLKYDNDFLDDLCVNIKEKLSSI:LSNTPTLEIPVGNGTLTVNTNDIDLSKELEIKSYYVASDGTLKPAIPGVPPSELFPSPERHVLFTVTSFSVNNKKYVFPTEYLVNDPEEGEEEEEEELIP	6.079992462974568	0.7742667578791639	49.91000747680664	0.6098930835723877	15.64983081817627	26.184419631958008	11.111242294311523
result_100aa_1_0	56	IFVCGGKVDVRAPIPPSFRDRLLTYTAKNASELHEHFILAETFKDYFKENAYPDLLVFEDDIASISSLIIIFLESPGSLVELGIFCNKSELFKKILIVASAEEVYGEDSFIYLGPLEYIKKKVSSSVVIYPWPDPEVLKYDNDFLDDLCVNIKEKLSSI:MINEDVLKIPVGKGTLEIDMSKIDINKELQIESYWLDSEGRLFPAIPGVPPEELFPSPERHRLVTVISFSVNNKKYVYYREYLVSLPEEGEEEEEEEKIP	5.955527670762284	0.7017521032439595	55.62873840332031	0.6032818555831909	16.084484100341797	27.105491638183594	17.012306213378906
result_100aa_1_0	57	IFVCGGKVDVRAPIPPSFRDRLLTYTAKNASELHEHFILAETFKDYFKENAYPDLLVFEDDIASISSLIIIFLESPGSLVELGIFCNKSELFKKILIVASAEEVYGEDSFIYLGPLEYIKKKVSSSVVIYPWPDPEVLKYDNDFLDDLCVNIKEKLSSI:LSNEPILRFPVGRGYLEVDTSKIDLSKELQIESWWLAADGRLFPAIPGVPPEELFPSPERHVLFEVTSFSVNNKKYVFPREYLVSLPEEGELPPEEELPP	6.56659565023261	0.6215129714910423	40.44099426269531	0.60015869140625	16.77874183654785	27.72386932373047	18.907264709472656
result_100aa_1_0	58	IFVCGGKVDVRAPIPPSFRDRLLTYTAKNASELHEHFILAETFKDYFKENAYPDLLVFEDDIASISSLIIIFLESPGSLVELGIFCNKSELFKKILIVASAEEVYGEDSFIYLGPLEYIKKKVSSSVVIYPWPDPEVLKYDNDFLDDLCVNIKEKLSSI:MIDKKELKIPAGKGEIVVDTSKIDLNKELQIESYYLAADGKLFPAIPGVKPEELFPSPELHFLVSITSFSVNNKKYVYPRTYLVNLPEEGELEEEELEIP	11.224159901291232	0.5799229726778161	48.27972412109375	0.6017295122146606	16.19936180114746	27.490699768066406	19.13552474975586
result_100aa_1_0	59	IFVCGGKVDVRAPIPPSFRDRLLTYTAKNASELHEHFILAETFKDYFKENAYPDLLVFEDDIASISSLIIIFLESPGSLVELGIFCNKSELFKKILIVASAEEVYGEDSFIYLGPLEYIKKKVSSSVVIYPWPDPEVLKYDNDFLDDLCVNIKEKLSSI:LSTSPVLRIPVGNGYLEINMNDIDTSKELQITSYWLAPDGRLYPAIPGVPPEELFPSPERYVLFEVTAFSVNNKKYVFPREYLVSDPSEGEEEDEEEEIP	12.758370115696685	0.5025034258212887	47.69813537597656	0.600517988204956	16.51152801513672	27.650325775146484	17.792984008789062
result_100aa_1_0	60	IFVCGGKVDVRAPIPPSFRDRLLTYTAKNASELHEHFILAETFKDYFKENAYPDLLVFEDDIASISSLIIIFLESPGSLVELGIFCNKSELFKKILIVASAEEVYGEDSFIYLGPLEYIKKKVSSSVVIYPWPDPEVLKYDNDFLDDLCVNIKEKLSSI:ESNEDVLEIPVGDGVLKVDMSKIDISKELQIESWWQAPDGTLFPAIPGVPPEELFPSPERPRLVEVIAFSVNNKKYVYYREYLVSLPEEGEEEEEEDEIP	10.61178770440633	0.4757833409802676	51.26010513305664	0.5983010530471802	16.615253448486328	27.96574592590332	19.140892028808594
result_100aa_1_0	61	IFVCGGKVDVRAPIPPSFRDRLLTYTAKNASELHEHFILAETFKDYFKENAYPDLLVFEDDIASISSLIIIFLESPGSLVELGIFCNKSELFKKILIVASAEEVYGEDSFIYLGPLEYIKKKVSSSVVIYPWPDPEVLKYDNDFLDDLCVNIKEKLSSI:MSNSEVLRIPVGDGELEVDMSKIDPSKELQIESWWLAPDGTLYPALPGVPPSELFPSPERARLVSVLSFSVNNKKYVYFREYLVEDPEEGEEEEEEDEIP	7.942414487581943	0.571606444063088	57.25739288330078	0.6033262014389038	16.00463104248047	27.05065155029297	16.577423095703125
result_100aa_1_0	62	IFVCGGKVDVRAPIPPSFRDRLLTYTAKNASELHEHFILAETFKDYFKENAYPDLLVFEDDIASISSLIIIFLESPGSLVELGIFCNKSELFKKILIVASAEEVYGEDSFIYLGPLEYIKKKVSSSVVIYPWPDPEVLKYDNDFLDDLCVNIKEKLSSI:MSNSDVLEFPVGKGTYKVNMKEIDISKELQIESYYVSPDGKLYPAIPGVSPEELIPSPELHILFTITSFSVNNKKYVFPRSYIISLPLEGELPEEELEIP	10.163019315756875	0.592016419216165	47.80470657348633	0.6066563129425049	15.821357727050781	26.884326934814453	15.688638687133789
result_100aa_1_0	63	IFVCGGKVDVRAPIPPSFRDRLLTYTAKNASELHEHFILAETFKDYFKENAYPDLLVFEDDIASISSLIIIFLESPGSLVELGIFCNKSELFKKILIVASAEEVYGEDSFIYLGPLEYIKKKVSSSVVIYPWPDPEVLKYDNDFLDDLCVNIKEKLSSI:MINEKVLKIPVGNGTLEIDTTKIDLNKELQIESYYLSADGKLFPAIPGVDPRSLFPTDEKAILFTVTSFSVNNKKYVFPRQYLVRDPEEGEEEEEEEEIP	6.153797162637691	0.6649199267489392	48.00937271118164	0.6039190292358398	16.14588737487793	27.01384735107422	17.325098037719727
result_100aa_1_0	64	IFVCGGKVDVRAPIPPSFRDRLLTYTAKNASELHEHFILAETFKDYFKENAYPDLLVFEDDIASISSLIIIFLESPGSLVELGIFCNKSELFKKILIVASAEEVYGEDSFIYLGPLEYIKKKVSSSVVIYPWPDPEVLKYDNDFLDDLCVNIKEKLSSI:MSNEKILKIPVGKGELEVDMTKIDKNKELQIESYWLAPDGTLYPAIPGVPPEELFPSPEKYYLFTVTSFSVNDKKYVFPRIYLVKDPEEGEEEEEEEEIP	3.802515911923942	0.8681318392890027	68.37828063964844	0.6130378842353821	14.74694538116455	25.45850372314453	10.092060089111328
result_100aa_1_0	65	IFVCGGKVDVRAPIPPSFRDRLLTYTAKNASELHEHFILAETFKDYFKENAYPDLLVFEDDIASISSLIIIFLESPGSLVELGIFCNKSELFKKILIVASAEEVYGEDSFIYLGPLEYIKKKVSSSVVIYPWPDPEVLKYDNDFLDDLCVNIKEKLSSI:LIDKPEVKVPVGKGELIIDTREIDLSKELEIKSYYLSSDGKLYPAIPGVPYKELFPDPKRPILFTITSFSVNNKKYIFPRAYLVDLPEEGEEEEEEEEIP	6.503029057775022	0.7143110384103887	59.3826904296875	0.605483889579773	15.526876449584961	26.661685943603516	11.404413223266602
result_100aa_1_0	66	IFVCGGKVDVRAPIPPSFRDRLLTYTAKNASELHEHFILAETFKDYFKENAYPDLLVFEDDIASISSLIIIFLESPGSLVELGIFCNKSELFKKILIVASAEEVYGEDSFIYLGPLEYIKKKVSSSVVIYPWPDPEVLKYDNDFLDDLCVNIKEKLSSI:MSDSPVLKIPVGKGTLEINMNDIDIKKELQIKSYWLSSDGKLFPKIPGVSPEELFPSPEKHYLVTVTSFSVNNKKYVYYTEYLVSLPEEGEEEEEEEEIP	4.998177117908596	0.8505721184382854	68.26610565185547	0.6151914596557617	14.640633583068848	25.206645965576172	12.311765670776367
result_100aa_1_0	67	IFVCGGKVDVRAPIPPSFRDRLLTYTAKNASELHEHFILAETFKDYFKENAYPDLLVFEDDIASISSLIIIFLESPGSLVELGIFCNKSELFKKILIVASAEEVYGEDSFIYLGPLEYIKKKVSSSVVIYPWPDPEVLKYDNDFLDDLCVNIKEKLSSI:INDKPILKIPVGKGTLEIDTRKIDLSKELQIESYWLSSDGKLFPAIPGVPPEELFPSPKLHILFTVTSFSVNNKKYVFPTSYLVNLPEEGELDDEELIPP	3.6012487009106517	0.8156242788379081	55.09752655029297	0.6081613898277283	15.42497730255127	26.42424964904785	15.45881175994873
result_100aa_1_0	68	IFVCGGKVDVRAPIPPSFRDRLLTYTAKNASELHEHFILAETFKDYFKENAYPDLLVFEDDIASISSLIIIFLESPGSLVELGIFCNKSELFKKILIVASAEEVYGEDSFIYLGPLEYIKKKVSSSVVIYPWPDPEVLKYDNDFLDDLCVNIKEKLSSI:MSNEKVLKFPVGKGELEVDMSKIDPNKELQITSYWLAPDGRLFPAIPGVPPEELIPSPERAVLFTITSFSVNNKKYVFPREYLVKEPEEGEEEEEEEEIP	12.226939913784747	0.6760254640814521	50.42094802856445	0.6131144165992737	15.80242919921875	26.128528594970703	16.624916076660156
result_100aa_1_0	69	IFVCGGKVDVRAPIPPSFRDRLLTYTAKNASELHEHFILAETFKDYFKENAYPDLLVFEDDIASISSLIIIFLESPGSLVELGIFCNKSELFKKILIVASAEEVYGEDSFIYLGPLEYIKKKVSSSVVIYPWPDPEVLKYDNDFLDDLCVNIKEKLSSI:MINEDVLKIPVGKGELEIKMSEIDINKELQIKSYYLSSDGKLYPAIPGVDPSSLFSDDKKAILFTVTSFSVNNKKYVFPREYLVSLPEEGEEEEEEEEIP	9.021300479077874	0.5474491151006445	48.68421173095703	0.6032472848892212	16.212526321411133	27.073280334472656	16.077911376953125
result_100aa_1_0	70	IFVCGGKVDVRAPIPPSFRDRLLTYTAKNASELHEHFILAETFKDYFKENAYPDLLVFEDDIASISSLIIIFLESPGSLVELGIFCNKSELFKKILIVASAEEVYGEDSFIYLGPLEYIKKKVSSSVVIYPWPDPEVLKYDNDFLDDLCVNIKEKLSSI:LSDKDVLEIPVGKGTLKVNMSEIDPNKELQIKKYWLAPDGTLHPALPGVPPRELFPSPEKYYLVEVTSFSVNNKKYVFPRRYLVEDPEEGEEEEEEEEVP	14.252839692790019	0.3754753083692064	65.33544921875	0.5982377529144287	16.061227798461914	27.708393096923828	16.890941619873047
result_100aa_1_0	71	IFVCGGKVDVRAPIPPSFRDRLLTYTAKNASELHEHFILAETFKDYFKENAYPDLLVFEDDIASISSLIIIFLESPGSLVELGIFCNKSELFKKILIVASAEEVYGEDSFIYLGPLEYIKKKVSSSVVIYPWPDPEVLKYDNDFLDDLCVNIKEKLSSI:MSDKPKLEIPVGKGTLTVDMSKIDLSKELQIESYWLAPDGTLYPAIPGVPPEELFPSPERHRLVEVTSFSVNNKKYVFYREYLVSLPEEGEEEEEEEEIP	11.161500005402816	0.4118789309632628	57.654266357421875	0.6012769937515259	16.130868911743164	27.25069808959961	17.172086715698242
result_100aa_1_0	72	IFVCGGKVDVRAPIPPSFRDRLLTYTAKNASELHEHFILAETFKDYFKENAYPDLLVFEDDIASISSLIIIFLESPGSLVELGIFCNKSELFKKILIVASAEEVYGEDSFIYLGPLEYIKKKVSSSVVIYPWPDPEVLKYDNDFLDDLCVNIKEKLSSI:MSNEPVLKIPVGKGELEVDMSKIDINKELQIESYYLSADGTLKPAIPGVPPEELFPSPERHILFEVTSFSVNNKKYVYPREYLVSLPEEGEEEEEEEEVP	16.22596323945552	0.21276408750776343	58.21914291381836	0.6297926902770996	14.645971298217773	24.69072151184082	9.017914772033691
result_100aa_1_0	73	IFVCGGKVDVRAPIPPSFRDRLLTYTAKNASELHEHFILAETFKDYFKENAYPDLLVFEDDIASISSLIIIFLESPGSLVELGIFCNKSELFKKILIVASAEEVYGEDSFIYLGPLEYIKKKVSSSVVIYPWPDPEVLKYDNDFLDDLCVNIKEKLSSI:MSTSPVLKIPVGKGTLEVDMSKIDTSKELEIKSYWLSADGTLRPAIPGVPPEELFPSPERARLVTVTAFSVDNKKYVYYREYLVSLPEEGEEEEEEEEIP	14.949920513822098	0.24555692556988792	70.49385833740234	0.6014825701713562	15.424215316772461	26.926509857177734	15.845094680786133
result_100aa_1_0	74	IFVCGGKVDVRAPIPPSFRDRLLTYTAKNASELHEHFILAETFKDYFKENAYPDLLVFEDDIASISSLIIIFLESPGSLVELGIFCNKSELFKKILIVASAEEVYGEDSFIYLGPLEYIKKKVSSSVVIYPWPDPEVLKYDNDFLDDLCVNIKEKLSSI:MSDEKVLKFPVGKGTVEVDMSKIDINKELQIESWYVAADGRLFPALPGVPPSELFPTPERPVLFTITSFSVNNKKYVFPREYLVALPEEGEEEEEEEEIP	15.485403148063016	0.40539564200308864	41.27799606323242	0.6101066470146179	16.05513572692871	26.502544403076172	11.871376991271973
result_100aa_1_0	75	IFVCGGKVDVRAPIPPSFRDRLLTYTAKNASELHEHFILAETFKDYFKENAYPDLLVFEDDIASISSLIIIFLESPGSLVELGIFCNKSELFKKILIVASAEEVYGEDSFIYLGPLEYIKKKVSSSVVIYPWPDPEVLKYDNDFLDDLCVNIKEKLSSI:MSTEDVLRFPVGNGTLEVKMSEIDPSKELQIESYWLAPDGRLFPALPGVPPSELIPSPELAYLFSITSFSVDNKKYVFPRTFLVDLPLEGELPPEALEVP	2.802825503064893	0.891044265914576	62.09653091430664	0.6221410036087036	14.433258056640625	24.6561279296875	9.246092796325684
result_100aa_1_0	76	IFVCGGKVDVRAPIPPSFRDRLLTYTAKNASELHEHFILAETFKDYFKENAYPDLLVFEDDIASISSLIIIFLESPGSLVELGIFCNKSELFKKILIVASAEEVYGEDSFIYLGPLEYIKKKVSSSVVIYPWPDPEVLKYDNDFLDDLCVNIKEKLSSI:LSNEKVLKIPVGNGTLEINLDEIDKNKELQIESWYVDSDGKLHPAIPGVDPRELFPSPERPILFSVTSFSVDDKVYVYPRAYLVARPEEGEEEEEEEEIP	5.464934104495787	0.8600307323082379	62.184661865234375	0.6165406107902527	14.7779541015625	25.205163955688477	11.232254981994629
result_100aa_1_0	77	IFVCGGKVDVRAPIPPSFRDRLLTYTAKNASELHEHFILAETFKDYFKENAYPDLLVFEDDIASISSLIIIFLESPGSLVELGIFCNKSELFKKILIVASAEEVYGEDSFIYLGPLEYIKKKVSSSVVIYPWPDPEVLKYDNDFLDDLCVNIKEKLSSI:LSNEKELKFPVGKGELVVDTSKIDLSKELQIKSYWLASDGTLKPAIPGVDPSELFPDDKLHILFTVTSFSVNNKKYVFPTSYVVSLPEEGEEEEEEELIP	10.25031143309779	0.6252717859381418	58.85227584838867	0.6077243089675903	15.620952606201172	26.71853256225586	18.208187103271484
result_100aa_1_0	78	IFVCGGKVDVRAPIPPSFRDRLLTYTAKNASELHEHFILAETFKDYFKENAYPDLLVFEDDIASISSLIIIFLESPGSLVELGIFCNKSELFKKILIVASAEEVYGEDSFIYLGPLEYIKKKVSSSVVIYPWPDPEVLKYDNDFLDDLCVNIKEKLSSI:MSEEPVLEIPVGKGVYKVDMSKIDTSKPLQIEKYYLAEDGKLFPAIPGVSPEELFPSKKKHYLFEVLSFSVNNKKYVFPRIYLVKDEEEGEEEEEEEEIP	5.225506480115829	0.6854263340494432	67.33433532714844	0.6092411279678345	14.94465160369873	26.094633102416992	10.425193786621094
result_100aa_1_0	79	IFVCGGKVDVRAPIPPSFRDRLLTYTAKNASELHEHFILAETFKDYFKENAYPDLLVFEDDIASISSLIIIFLESPGSLVELGIFCNKSELFKKILIVASAEEVYGEDSFIYLGPLEYIKKKVSSSVVIYPWPDPEVLKYDNDFLDDLCVNIKEKLSSI:MIDEPVLEIPVGNGKLKIDTRKIDLSKELEIKSYYLAADGTLYPAIPGVSPEELFPSPKKHILFQVISFSVDNKKYVYPREILVKEPEEGEEEEEEEEIP	10.370970110927495	0.5833175376881382	52.72285842895508	0.6034871935844421	16.389495849609375	27.649856567382812	18.326581954956055
result_100aa_1_0	80	IFVCGGKVDVRAPIPPSFRDRLLTYTAKNASELHEHFILAETFKDYFKENAYPDLLVFEDDIASISSLIIIFLESPGSLVELGIFCNKSELFKKILIVASAEEVYGEDSFIYLGPLEYIKKKVSSSVVIYPWPDPEVLKYDNDFLDDLCVNIKEKLSSI:MINEPKIEIPVGKGKLVIDTSKIDLSKELQIERYWLSADGELRPALPGVSPEELFPDPRLPVLVEVLSFAVNNKKYVFPRAYLVALPEEGELEPEELEIP	10.540702460489811	0.524020927412799	48.4310188293457	0.6066755056381226	16.071239471435547	26.841310501098633	16.905242919921875
result_100aa_1_0	81	IFVCGGKVDVRAPIPPSFRDRLLTYTAKNASELHEHFILAETFKDYFKENAYPDLLVFEDDIASISSLIIIFLESPGSLVELGIFCNKSELFKKILIVASAEEVYGEDSFIYLGPLEYIKKKVSSSVVIYPWPDPEVLKYDNDFLDDLCVNIKEKLSSI:LSDEDVLKFPVGKGEVEVKMSEIDPNKELQIKSYYLSADGELKPAIEGVPPETLFPSPERPILFTITSFSVDNKKYVYPREYLVKLPKEGEEEEEEELIP	4.206741291321698	0.7594525218557284	66.64351654052734	0.6090636253356934	14.967733383178711	26.143827438354492	11.000778198242188
result_100aa_1_0	82	IFVCGGKVDVRAPIPPSFRDRLLTYTAKNASELHEHFILAETFKDYFKENAYPDLLVFEDDIASISSLIIIFLESPGSLVELGIFCNKSELFKKILIVASAEEVYGEDSFIYLGPLEYIKKKVSSSVVIYPWPDPEVLKYDNDFLDDLCVNIKEKLSSI:LSNEPELRIPVGRGELVINTNDIDLSKELQVESWWLAADGTLRPALPGVPPEQLFPSPERHVLFSVTSFSVNNKKYVFPREYLVSRPEEGEEEEEEEEIP	8.04847119682782	0.5680447505355258	42.34974670410156	0.6008129715919495	16.69898796081543	27.580982208251953	17.935951232910156
result_100aa_1_0	83	IFVCGGKVDVRAPIPPSFRDRLLTYTAKNASELHEHFILAETFKDYFKENAYPDLLVFEDDIASISSLIIIFLESPGSLVELGIFCNKSELFKKILIVASAEEVYGEDSFIYLGPLEYIKKKVSSSVVIYPWPDPEVLKYDNDFLDDLCVNIKEKLSSI:MINSDKLLIPVGKGTLEIDMSSIDPSKELQIKSYYQDSEGKLFPAIPGVSPEELFPSPKEHRLVTVTQFSVNNKKYAYYREYLVSLPEEGEEEEEEKEIP	7.883763534594515	0.5448413094121769	60.296913146972656	0.6018308401107788	15.871748924255371	27.032915115356445	14.164393424987793
result_100aa_1_0	84	IFVCGGKVDVRAPIPPSFRDRLLTYTAKNASELHEHFILAETFKDYFKENAYPDLLVFEDDIASISSLIIIFLESPGSLVELGIFCNKSELFKKILIVASAEEVYGEDSFIYLGPLEYIKKKVSSSVVIYPWPDPEVLKYDNDFLDDLCVNIKEKLSSI:LSNEEVLKIPVGKGELEVKMSEIDISKELEIKSYYLSADGKLFPAIPGVPPEELFPSPEKHYLVTIISFSVDNKKYVFPTIYLVSLPEEGEEEEEEDEIP	6.256759353105708	0.6589220960666005	58.85962677001953	0.6031029224395752	15.880350112915039	27.070100784301758	17.604183197021484
result_100aa_1_0	85	IFVCGGKVDVRAPIPPSFRDRLLTYTAKNASELHEHFILAETFKDYFKENAYPDLLVFEDDIASISSLIIIFLESPGSLVELGIFCNKSELFKKILIVASAEEVYGEDSFIYLGPLEYIKKKVSSSVVIYPWPDPEVLKYDNDFLDDLCVNIKEKLSSI:LINSPVLKIPVGKGYYEINMNEIDPSKELQIESYYVDSNGVLKPAIPGVKPEELFPDPKKHILFTVTSFSVDNKKYVFPREYLVSLPEEGEEEEEEEEIP	6.929371180655749	0.7720218778493992	42.30781173706055	0.605337917804718	16.45914077758789	27.239580154418945	16.49660873413086
result_100aa_1_0	86	IFVCGGKVDVRAPIPPSFRDRLLTYTAKNASELHEHFILAETFKDYFKENAYPDLLVFEDDIASISSLIIIFLESPGSLVELGIFCNKSELFKKILIVASAEEVYGEDSFIYLGPLEYIKKKVSSSVVIYPWPDPEVLKYDNDFLDDLCVNIKEKLSSI:LSDSEVLRIPVGKGEYEVDMSKIDPSKELQIESYWLASDGRLFPAIPGVPPEELFPSPERHYLFTVISFSVNNKKYVFPRIYLVSRPEEGEEEEEEEEIP	10.60078356184307	0.6175385913400951	62.78709030151367	0.6707810163497925	12.975184440612793	21.271728515625	6.470890045166016
result_100aa_1_0	87	IFVCGGKVDVRAPIPPSFRDRLLTYTAKNASELHEHFILAETFKDYFKENAYPDLLVFEDDIASISSLIIIFLESPGSLVELGIFCNKSELFKKILIVASAEEVYGEDSFIYLGPLEYIKKKVSSSVVIYPWPDPEVLKYDNDFLDDLCVNIKEKLSSI:LIDKKTLEIPVGNGTYTVDMSKIDPSKELQIESYYLSSDGTLKPAIEGVDPSSLFSSDKKHYLFEVISFSVDNKKYVFPRKYLISLPDEGEEEEEEDIIP	10.199088258653108	0.5394060568828993	53.30323028564453	0.6013728380203247	16.289770126342773	27.64011573791504	17.762470245361328
result_100aa_1_0	88	IFVCGGKVDVRAPIPPSFRDRLLTYTAKNASELHEHFILAETFKDYFKENAYPDLLVFEDDIASISSLIIIFLESPGSLVELGIFCNKSELFKKILIVASAEEVYGEDSFIYLGPLEYIKKKVSSSVVIYPWPDPEVLKYDNDFLDDLCVNIKEKLSSI:MINSEKIEIPVGNGTLTINTKEIDPNKELEIKKYYLSSDGKLFPAIEGVDPSELFPSDKLHILFEVTSFSVNNKKYVYPREYIVSLPEEGEVEEEELEIP	10.275475091345614	0.5834669656430814	41.91162872314453	0.6036953330039978	16.34097671508789	27.337411880493164	17.26822280883789
result_100aa_1_0	89	IFVCGGKVDVRAPIPPSFRDRLLTYTAKNASELHEHFILAETFKDYFKENAYPDLLVFEDDIASISSLIIIFLESPGSLVELGIFCNKSELFKKILIVASAEEVYGEDSFIYLGPLEYIKKKVSSSVVIYPWPDPEVLKYDNDFLDDLCVNIKEKLSSI:MSNSPVLKFPVGKGTLEVNMNEIDPSKELQIESYWQAADGKLFPAIPGVPPEELFPTPERHRLVEITSFSVNNKKYVFYREYLVSLPEEGEEEPEEEEVP	10.922523300487864	0.5331979132068162	55.94839096069336	0.6024138927459717	16.233016967773438	27.502639770507812	19.04527473449707
result_100aa_1_0	90	IFVCGGKVDVRAPIPPSFRDRLLTYTAKNASELHEHFILAETFKDYFKENAYPDLLVFEDDIASISSLIIIFLESPGSLVELGIFCNKSELFKKILIVASAEEVYGEDSFIYLGPLEYIKKKVSSSVVIYPWPDPEVLKYDNDFLDDLCVNIKEKLSSI:SSNEPEIRIPVGKGELVINTNEIDLSKPLQIESWWLSPDGRLFPAIPGVPPEELFPSPERHRLVTVTSFSVNNKKYVYYREYLVSLPEEGEEPEEEELPP	5.818549017750513	0.607616772940395	67.48477172851562	0.6056873202323914	15.006874084472656	26.3360595703125	15.702953338623047
result_100aa_1_0	91	IFVCGGKVDVRAPIPPSFRDRLLTYTAKNASELHEHFILAETFKDYFKENAYPDLLVFEDDIASISSLIIIFLESPGSLVELGIFCNKSELFKKILIVASAEEVYGEDSFIYLGPLEYIKKKVSSSVVIYPWPDPEVLKYDNDFLDDLCVNIKEKLSSI:MSDSPVLEFPVGNGVYKVNTSEIDPSKELQIESYYLADDGTLYPAIPGVPPEELFPSPKRHYLFEITSFSVDNKKYVFPRIYLVNLPEEGEEEEEEEEIP	5.6931530742936305	0.8170070827987098	69.44396209716797	0.6122046709060669	14.747864723205566	25.465381622314453	10.31261157989502
result_100aa_1_0	92	IFVCGGKVDVRAPIPPSFRDRLLTYTAKNASELHEHFILAETFKDYFKENAYPDLLVFEDDIASISSLIIIFLESPGSLVELGIFCNKSELFKKILIVASAEEVYGEDSFIYLGPLEYIKKKVSSSVVIYPWPDPEVLKYDNDFLDDLCVNIKEKLSSI:LINEPVVKIPVGKGYLEIKTSDIDLSKELQIESYWLSSDGTLYPAIPGVDPSELFPSPERHILFTVISFSVNNKKYVYPVEYLVSDPEEGEEEEDEEEIP	11.328669678957008	0.653127905575384	52.641082763671875	0.6126209497451782	15.686899185180664	26.193899154663086	14.733399391174316
result_100aa_1_0	93	IFVCGGKVDVRAPIPPSFRDRLLTYTAKNASELHEHFILAETFKDYFKENAYPDLLVFEDDIASISSLIIIFLESPGSLVELGIFCNKSELFKKILIVASAEEVYGEDSFIYLGPLEYIKKKVSSSVVIYPWPDPEVLKYDNDFLDDLCVNIKEKLSSI:MSNSEILEIPVGKGKLKINMNDIDLSKELQITSYYLASDGRLFPALPGVPPSELFPSPELHYLVQVISFSVNNKKYVYPVTYLVSLPEKGELPEEELVIP	11.724952379238202	0.5400052468400024	52.7267951965332	0.6140576004981995	15.451492309570312	26.121355056762695	15.23878288269043
result_100aa_1_0	94	IFVCGGKVDVRAPIPPSFRDRLLTYTAKNASELHEHFILAETFKDYFKENAYPDLLVFEDDIASISSLIIIFLESPGSLVELGIFCNKSELFKKILIVASAEEVYGEDSFIYLGPLEYIKKKVSSSVVIYPWPDPEVLKYDNDFLDDLCVNIKEKLSSI:MINSDVLKIPVGKGTLEIKMSEIDISKELQIKKYYLAEDGTLKPAIPGVDPSSLFPSDKKHYLVEVLSFSVNNKKYVFPRIYLVSNPEEGEEEEEEEEIP	6.705811074738336	0.5984516586268105	60.71406555175781	0.6023887395858765	15.857049942016602	27.230411529541016	16.65035629272461
result_100aa_1_0	95	IFVCGGKVDVRAPIPPSFRDRLLTYTAKNASELHEHFILAETFKDYFKENAYPDLLVFEDDIASISSLIIIFLESPGSLVELGIFCNKSELFKKILIVASAEEVYGEDSFIYLGPLEYIKKKVSSSVVIYPWPDPEVLKYDNDFLDDLCVNIKEKLSSI:MINEKVLEIPVGNGTLKIDMSKIDPEKELEIKKYYVAADGTLKPAIPGVPPEELFPSPLLHRLFEVISFSVDNKKYVFPREYLVKLPIEGELPPESLEVP	13.539827644840317	0.5069343627500662	51.93370056152344	0.6015557646751404	16.096771240234375	27.38704490661621	16.47574234008789
result_100aa_1_0	96	IFVCGGKVDVRAPIPPSFRDRLLTYTAKNASELHEHFILAETFKDYFKENAYPDLLVFEDDIASISSLIIIFLESPGSLVELGIFCNKSELFKKILIVASAEEVYGEDSFIYLGPLEYIKKKVSSSVVIYPWPDPEVLKYDNDFLDDLCVNIKEKLSSI:MINEDVVEIPVGKGTLKINTKDIDLSKELQIEKYWLSSDGKLFPYIPGVPPEELFPSPKKYYLFSVTSFSVNNKKYVFPRIYLVKEPEEGEEEEEEEEIP	4.591642995828313	0.7441704055971774	64.87555694580078	0.606853723526001	15.204301834106445	26.423643112182617	15.824172019958496
result_100aa_1_0	97	IFVCGGKVDVRAPIPPSFRDRLLTYTAKNASELHEHFILAETFKDYFKENAYPDLLVFEDDIASISSLIIIFLESPGSLVELGIFCNKSELFKKILIVASAEEVYGEDSFIYLGPLEYIKKKVSSSVVIYPWPDPEVLKYDNDFLDDLCVNIKEKLSSI:LSNEPVLEFPVGKGVLRVDMSEIDLSKELQIEKWYLSADGTLHPAIPGVPPEELFPSPERYRLVELTSFSVNNKKYVFPREYLVSLPEEGEEEEEEEEIP	14.71550483790644	0.37976280895681774	56.97602844238281	0.5990558862686157	16.292814254760742	27.630037307739258	18.627681732177734
result_100aa_1_0	98	IFVCGGKVDVRAPIPPSFRDRLLTYTAKNASELHEHFILAETFKDYFKENAYPDLLVFEDDIASISSLIIIFLESPGSLVELGIFCNKSELFKKILIVASAEEVYGEDSFIYLGPLEYIKKKVSSSVVIYPWPDPEVLKYDNDFLDDLCVNIKEKLSSI:MSTSDVLEIPVGKGTYKVNMSEIDLSKELQIESYWMSADGTLKPAIPGVPPEELFPSPKKYILFEVLSFSVNNKKYVFPRQYLVSLPEEGEEEEEEEEIP	11.35985521918883	0.5700790345698976	60.32025146484375	0.6064944267272949	15.791584014892578	26.639354705810547	16.055103302001953
result_100aa_1_0	99	IFVCGGKVDVRAPIPPSFRDRLLTYTAKNASELHEHFILAETFKDYFKENAYPDLLVFEDDIASISSLIIIFLESPGSLVELGIFCNKSELFKKILIVASAEEVYGEDSFIYLGPLEYIKKKVSSSVVIYPWPDPEVLKYDNDFLDDLCVNIKEKLSSI:LSTEPVLKFPVGNGTYEVNMNEIDLSKELQIESYYLSSDGQLFPAIPGVPPEELFPSPELHYLFTITSFSVNNKKYVFPTIYLVSLPEEGELEEEELEIP	3.749761609013463	0.8035429670603182	63.05747985839844	0.612006425857544	14.772147178649902	25.686357498168945	13.407052993774414
result_100aa_1_1	0	IFVCGGKVDVRAPIPPSFRDRLLTYTAKNASELHEHFILAETFKDYFKENAYPDLLVFEDDIASISSLIIIFLESPGSLVELGIFCNKSELFKKILIVASAEEVYGEDSFIYLGPLEYIKKKVSSSVVIYPWPDPEVLKYDNDFLDDLCVNIKEKLSSI:ELEEEGKKRGDLLGWEEFIPDSEEDLKNPKEYVHPKEWPEEFKELLKVLKKNLDNPAAQHILEQLAKIYDDFEAGKYPEYKGSIYHKFAKEVKEWYEKET	8.981282673848591	0.49690649044633967	64.37580108642578	0.6023144721984863	15.947400093078613	28.077119827270508	17.675888061523438
result_100aa_1_1	1	IFVCGGKVDVRAPIPPSFRDRLLTYTAKNASELHEHFILAETFKDYFKENAYPDLLVFEDDIASISSLIIIFLESPGSLVELGIFCNKSELFKKILIVASAEEVYGEDSFIYLGPLEYIKKKVSSSVVIYPWPDPEVLKYDNDFLDDLCVNIKEKLSSI:ELLEEGKKRGDLLGIEEFIPESEEDLEKPEEFKPPKEWPEEWKKLWEVLKKNLDNPAAKHILEQIAKFYDDFEAGKYPEYKGSIYHKFAKEVKEEYEKLT	9.461046331033673	0.45345051432944544	65.7857894897461	0.6010419130325317	15.842230796813965	28.11155891418457	17.80962562561035
result_100aa_1_1	2	IFVCGGKVDVRAPIPPSFRDRLLTYTAKNASELHEHFILAETFKDYFKENAYPDLLVFEDDIASISSLIIIFLESPGSLVELGIFCNKSELFKKILIVASAEEVYGEDSFIYLGPLEYIKKKVSSSVVIYPWPDPEVLKYDNDFLDDLCVNIKEKLSSI:ELEEEGRKRGDLLGIEELIPESEEDLKNPKEFVPPKEWPKEFLELEEVLKKNLDNPAAKYIWERIAKFYDDLKAGKYPQLKGSVYHKFAKRMKEEYEKLT	9.125311039149532	0.4905589056067716	65.80367279052734	0.6015710234642029	15.811004638671875	27.885026931762695	18.53981590270996
result_100aa_1_1	3	IFVCGGKVDVRAPIPPSFRDRLLTYTAKNASELHEHFILAETFKDYFKENAYPDLLVFEDDIASISSLIIIFLESPGSLVELGIFCNKSELFKKILIVASAEEVYGEDSFIYLGPLEYIKKKVSSSVVIYPWPDPEVLKYDNDFLDDLCVNIKEKLSSI:ELEEEGKKRGDRLGLEELVPESEEDKKNPKEFVNPKEWNPDFKKLFEVLKKNLDNPAAKHILKELAKRYDDFEAGKYPELKGSVYHKFAKEVKEWYEKET	12.075066133101412	0.3100137608269713	63.86933517456055	0.6039127111434937	15.946505546569824	27.663494110107422	17.7420711517334
result_100aa_1_1	4	IFVCGGKVDVRAPIPPSFRDRLLTYTAKNASELHEHFILAETFKDYFKENAYPDLLVFEDDIASISSLIIIFLESPGSLVELGIFCNKSELFKKILIVASAEEVYGEDSFIYLGPLEYIKKKVSSSVVIYPWPDPEVLKYDNDFLDDLCVNIKEKLSSI:ELEEEGKPRGDLLGFEELIPESEEDKENPKEIKHPKEINPDFKELEKVLEKNLDSPAAQHIWKEIAKFYDDFEAGKYPELKGSVLHKFAKRVKEKYEKLH	9.471978675242275	0.47980492190057145	63.696533203125	0.6008346080780029	16.157108306884766	28.248693466186523	19.733661651611328
result_100aa_1_1	5	IFVCGGKVDVRAPIPPSFRDRLLTYTAKNASELHEHFILAETFKDYFKENAYPDLLVFEDDIASISSLIIIFLESPGSLVELGIFCNKSELFKKILIVASAEEVYGEDSFIYLGPLEYIKKKVSSSVVIYPWPDPEVLKYDNDFLDDLCVNIKEKLSSI:ELEEEGKKRGDRLGFEELIPPSEEAKEKPEKFEPPKEWPKEWKELKEVLKKNPDNPAAKYIWEKLKEFYEKLEKGEYPELKGSIYHKFAKEVAEEYEKLH	11.254467579976279	0.3807901801826718	50.28325653076172	0.6028825640678406	16.4849910736084	28.106800079345703	19.348526000976562
result_100aa_1_1	6	IFVCGGKVDVRAPIPPSFRDRLLTYTAKNASELHEHFILAETFKDYFKENAYPDLLVFEDDIASISSLIIIFLESPGSLVELGIFCNKSELFKKILIVASAEEVYGEDSFIYLGPLEYIKKKVSSSVVIYPWPDPEVLKYDNDFLDDLCVNIKEKLSSI:ELEEEGKPRGDLLGIEELIPPSEEALKKPEKYENPKEWPKEFLELLEVLKKNLDNPAAQHILEELKKIYKDFEEGKYPELKGSIYHEFAKKVAELWEELN	12.038933179586135	0.42193015215359314	54.19819259643555	0.6017464995384216	16.365575790405273	28.33056640625	19.174747467041016
result_100aa_1_1	7	IFVCGGKVDVRAPIPPSFRDRLLTYTAKNASELHEHFILAETFKDYFKENAYPDLLVFEDDIASISSLIIIFLESPGSLVELGIFCNKSELFKKILIVASAEEVYGEDSFIYLGPLEYIKKKVSSSVVIYPWPDPEVLKYDNDFLDDLCVNIKEKLSSI:ELEEEGRKRGDLLGIEEFIPPSPEALEKPEEFENPKEWPEEFKLLEEVLEKNLDSPAAKHIWEKIAKFADDFDAGKYPEYKGSIYHKYAKKVKEKYEKLH	9.79870282438193	0.4488976529327775	65.02426147460938	0.6008635759353638	15.84855842590332	27.94955062866211	18.475566864013672
result_100aa_1_1	8	IFVCGGKVDVRAPIPPSFRDRLLTYTAKNASELHEHFILAETFKDYFKENAYPDLLVFEDDIASISSLIIIFLESPGSLVELGIFCNKSELFKKILIVASAEEVYGEDSFIYLGPLEYIKKKVSSSVVIYPWPDPEVLKYDNDFLDDLCVNIKEKLSSI:ELEEEGKKRGELLGIEEFIPDSEEDLEKPKEFVPPKEWPKEFKELKEVLLKNLDNPAAKHILKEIAKFYDDFEAGKYPDLKGSILHKFAKEMKEEYEKLT	7.174530568859585	0.6478299217703554	72.82572937011719	0.6126478910446167	15.272982597351074	26.50082778930664	15.888570785522461
result_100aa_1_1	9	IFVCGGKVDVRAPIPPSFRDRLLTYTAKNASELHEHFILAETFKDYFKENAYPDLLVFEDDIASISSLIIIFLESPGSLVELGIFCNKSELFKKILIVASAEEVYGEDSFIYLGPLEYIKKKVSSSVVIYPWPDPEVLKYDNDFLDDLCVNIKEKLSSI:ELEEKGKKRGDLLGIEELIPDSEEDLKKPKKIEHPKEIPEEFKKLLEVLKKNLDNPAAQHILKEIAKIADDFDAGKYPELKGSIYHKFAKEVKKWYEEKT	8.90759213094735	0.5711244344650062	66.98404693603516	0.6043621301651001	15.8750638961792	27.291948318481445	17.70083999633789
result_100aa_1_1	10	IFVCGGKVDVRAPIPPSFRDRLLTYTAKNASELHEHFILAETFKDYFKENAYPDLLVFEDDIASISSLIIIFLESPGSLVELGIFCNKSELFKKILIVASAEEVYGEDSFIYLGPLEYIKKKVSSSVVIYPWPDPEVLKYDNDFLDDLCVNIKEKLSSI:ELEEEGKPRGELLGWEELIPESEEAKANPKEYKHPEEWPEEFKKLFEVLKKNLDNPAAQHILKELAKFYEDLEAGKYPEYKGSILHKFAKEVKEEWEKLH	9.061848647225823	0.420560467599129	66.355224609375	0.5999400019645691	15.917577743530273	28.430397033691406	18.51776123046875
result_100aa_1_1	11	IFVCGGKVDVRAPIPPSFRDRLLTYTAKNASELHEHFILAETFKDYFKENAYPDLLVFEDDIASISSLIIIFLESPGSLVELGIFCNKSELFKKILIVASAEEVYGEDSFIYLGPLEYIKKKVSSSVVIYPWPDPEVLKYDNDFLDDLCVNIKEKLSSI:ELEEEGKKRGERLGLEELVPESEEEKEEPEEFENPKEWPEEFLKLEEVLRKNPDSPAAQHIWKEIAKFAEDFDAGKYPELKGSIYHKWAKRVKEEWEKLH	11.33895337720073	0.4906224737995719	68.48104095458984	0.6008583307266235	16.38776206970215	27.969472885131836	18.524080276489258
result_100aa_1_1	12	IFVCGGKVDVRAPIPPSFRDRLLTYTAKNASELHEHFILAETFKDYFKENAYPDLLVFEDDIASISSLIIIFLESPGSLVELGIFCNKSELFKKILIVASAEEVYGEDSFIYLGPLEYIKKKVSSSVVIYPWPDPEVLKYDNDFLDDLCVNIKEKLSSI:ELLEEGRKRGDLLGFEELVPESEEDLEKPPEFVPPKEWPPEFLELKEVLKKNLDNPAAKHILKEIAKRYEEFEAGKYPELKGSILHKWAKEVKEWYEKET	9.936692445851568	0.4346997078568296	61.599510192871094	0.6009175777435303	16.242904663085938	28.273130416870117	19.022232055664062
result_100aa_1_1	13	IFVCGGKVDVRAPIPPSFRDRLLTYTAKNASELHEHFILAETFKDYFKENAYPDLLVFEDDIASISSLIIIFLESPGSLVELGIFCNKSELFKKILIVASAEEVYGEDSFIYLGPLEYIKKKVSSSVVIYPWPDPEVLKYDNDFLDDLCVNIKEKLSSI:ELEEEGKKRGELLGIEELVPDSEEDLKKPKEFVPPKEWDPRYLELKKVLLKNLDSPAAQHILEQIAKFYDEFEAGKYPELKGSILHKFAKEMKEEYEELK	8.514389915836167	0.6108184730705828	67.91972351074219	0.6298940181732178	14.788146018981934	24.71109962463379	11.114317893981934
result_100aa_1_1	14	IFVCGGKVDVRAPIPPSFRDRLLTYTAKNASELHEHFILAETFKDYFKENAYPDLLVFEDDIASISSLIIIFLESPGSLVELGIFCNKSELFKKILIVASAEEVYGEDSFIYLGPLEYIKKKVSSSVVIYPWPDPEVLKYDNDFLDDLCVNIKEKLSSI:ELEEEGRKRGERLGWEDLVPESEEDLKKPKEIVHPKEWPPEWLELKEVLKKNLDNPAAKHILEEIARFYEELEAGKYPELQGSILHKFAKEMAEWYKKAT	8.648933804082132	0.507518772480223	68.51332092285156	0.6003770232200623	16.115808486938477	28.05490493774414	18.790178298950195
result_100aa_1_1	15	IFVCGGKVDVRAPIPPSFRDRLLTYTAKNASELHEHFILAETFKDYFKENAYPDLLVFEDDIASISSLIIIFLESPGSLVELGIFCNKSELFKKILIVASAEEVYGEDSFIYLGPLEYIKKKVSSSVVIYPWPDPEVLKYDNDFLDDLCVNIKEKLSSI:ELEEEGRPRGARLGWEELVPRSEEDLEKPEKFEHPKEWPKEWLELKKVLKENTDNPAAQHIWEQIAKFYEELEAGKYPELKGSILHKFAKEVAEEWKKLH	10.397211300229257	0.4037352263939844	70.00629425048828	0.5995525121688843	15.746672630310059	28.218502044677734	19.353107452392578
result_100aa_1_1	16	IFVCGGKVDVRAPIPPSFRDRLLTYTAKNASELHEHFILAETFKDYFKENAYPDLLVFEDDIASISSLIIIFLESPGSLVELGIFCNKSELFKKILIVASAEEVYGEDSFIYLGPLEYIKKKVSSSVVIYPWPDPEVLKYDNDFLDDLCVNIKEKLSSI:ELEEEGKKRGDRLGIEDLIPESEEDLKNPKKFEHPKEWNPDFLKLKEVLKKNLDSPAAKHILEKIKKFYEDLEAGKYPELKGSIYHKFAKEMAEWYEKAT	10.776858617662963	0.37972978298465976	69.42730712890625	0.5995362997055054	15.731352806091309	28.40703773498535	18.357284545898438
result_100aa_1_1	17	IFVCGGKVDVRAPIPPSFRDRLLTYTAKNASELHEHFILAETFKDYFKENAYPDLLVFEDDIASISSLIIIFLESPGSLVELGIFCNKSELFKKILIVASAEEVYGEDSFIYLGPLEYIKKKVSSSVVIYPWPDPEVLKYDNDFLDDLCVNIKEKLSSI:ELLEEGRPRGERLGIEELVPESEEALKNPKEFVPPKEWNPEYLKLKEVLEKNLDSPAAKYIWERIAEFYDELEAGKYPELKGSIYHKFAKEMKELYEKLT	10.803628749210876	0.409233460089023	63.9941520690918	0.6006977558135986	15.962742805480957	28.113815307617188	18.259994506835938
result_100aa_1_1	18	IFVCGGKVDVRAPIPPSFRDRLLTYTAKNASELHEHFILAETFKDYFKENAYPDLLVFEDDIASISSLIIIFLESPGSLVELGIFCNKSELFKKILIVASAEEVYGEDSFIYLGPLEYIKKKVSSSVVIYPWPDPEVLKYDNDFLDDLCVNIKEKLSSI:ELEEEGRKRGERLGIEELIPDSEEDLKKPKEIKHPKEWPPEFLELKEVLKKNLDNPAAQHILEELAKFYDDLEEGKYPELKGSIYYKFAKEIKEEYEKLT	9.250641733394547	0.49386141627801255	64.16252899169922	0.6028626561164856	16.017362594604492	27.828893661499023	19.014904022216797
result_100aa_1_1	19	IFVCGGKVDVRAPIPPSFRDRLLTYTAKNASELHEHFILAETFKDYFKENAYPDLLVFEDDIASISSLIIIFLESPGSLVELGIFCNKSELFKKILIVASAEEVYGEDSFIYLGPLEYIKKKVSSSVVIYPWPDPEVLKYDNDFLDDLCVNIKEKLSSI:ELEEEGRPRGDRLGWEELIPESEEDLKNPPKIEHPKEWPEEFKKLFEVLKKNLDNPAAQHILEEISKFYEELEAGKYPELKGSILHEFAKEVKEEWEKLN	9.454609655016386	0.48158843552023717	66.73701477050781	0.6012856960296631	16.04435157775879	28.0069637298584	19.310855865478516
result_100aa_1_1	20	IFVCGGKVDVRAPIPPSFRDRLLTYTAKNASELHEHFILAETFKDYFKENAYPDLLVFEDDIASISSLIIIFLESPGSLVELGIFCNKSELFKKILIVASAEEVYGEDSFIYLGPLEYIKKKVSSSVVIYPWPDPEVLKYDNDFLDDLCVNIKEKLSSI:ELLKEGKKRGDRLGWEEYVPESEEDLLNPKEYVPPKEWPEEWLKLLEVLVKNLDNPAAQHIFEEIAKRYEELEAGKYPQFKGSIWHEFAKKVKELYEKLT	9.621558589656685	0.43137996228391057	69.06012725830078	0.5983192920684814	15.83597469329834	28.43161392211914	18.28392219543457
result_100aa_1_1	21	IFVCGGKVDVRAPIPPSFRDRLLTYTAKNASELHEHFILAETFKDYFKENAYPDLLVFEDDIASISSLIIIFLESPGSLVELGIFCNKSELFKKILIVASAEEVYGEDSFIYLGPLEYIKKKVSSSVVIYPWPDPEVLKYDNDFLDDLCVNIKEKLSSI:ELEEEGKKRGDLLGWEELIPESEEDKEKPEKFEPPKEWPEEWLKLLEVLKKNLDNPAAQYILERISEFYEELEAGKYPELKGSILHKFAKEVKELYEKLT	9.418321209129676	0.45723368130121034	68.82317352294922	0.5996307134628296	15.846835136413574	28.182659149169922	17.841529846191406
result_100aa_1_1	22	IFVCGGKVDVRAPIPPSFRDRLLTYTAKNASELHEHFILAETFKDYFKENAYPDLLVFEDDIASISSLIIIFLESPGSLVELGIFCNKSELFKKILIVASAEEVYGEDSFIYLGPLEYIKKKVSSSVVIYPWPDPEVLKYDNDFLDDLCVNIKEKLSSI:ELLEEGKKRGELLGIEELIPESEEEKKNPKKFVPPKEWNPEFLELEKVLKKNLDNPAAKHILEELSKFYEDLEAGKYPELKGSILHQYAKKVKEEWEKLN	5.609565303918939	0.6557562593466868	57.38521194458008	0.6088727116584778	15.860950469970703	27.293516159057617	17.779211044311523
result_100aa_1_1	23	IFVCGGKVDVRAPIPPSFRDRLLTYTAKNASELHEHFILAETFKDYFKENAYPDLLVFEDDIASISSLIIIFLESPGSLVELGIFCNKSELFKKILIVASAEEVYGEDSFIYLGPLEYIKKKVSSSVVIYPWPDPEVLKYDNDFLDDLCVNIKEKLSSI:ELLKEGKKRGDLLGWEELIPPSEEAKKNPKEYKHPKEWPEEWLKLLEVLKKNPDNPAAQYIWERLTKLYEDFEAGKYPQYKGSILHEFAKKVAEEYKALH	11.833980521641488	0.4001957638846291	68.8436050415039	0.5994695425033569	15.811945915222168	28.267702102661133	17.938316345214844
result_100aa_1_1	24	IFVCGGKVDVRAPIPPSFRDRLLTYTAKNASELHEHFILAETFKDYFKENAYPDLLVFEDDIASISSLIIIFLESPGSLVELGIFCNKSELFKKILIVASAEEVYGEDSFIYLGPLEYIKKKVSSSVVIYPWPDPEVLKYDNDFLDDLCVNIKEKLSSI:ELLEEGKKRGDLLGIEEYIPDSEEDLKKPKKIEHPKEWPEEWKKLLEVLKKNLDSPAAQHIFEQLAKFYDDFEAGKYPELKGSIYHKFAKEVKEWWEEKN	9.368076556983194	0.43384554636670325	65.10527801513672	0.6014658212661743	15.85898208618164	28.075218200683594	18.266820907592773
result_100aa_1_1	25	IFVCGGKVDVRAPIPPSFRDRLLTYTAKNASELHEHFILAETFKDYFKENAYPDLLVFEDDIASISSLIIIFLESPGSLVELGIFCNKSELFKKILIVASAEEVYGEDSFIYLGPLEYIKKKVSSSVVIYPWPDPEVLKYDNDFLDDLCVNIKEKLSSI:ELLEKGKKRGDRLGWEELIPESEEDLKNPKEIKNPEEWPEEYKELLKVLKKNPDNPAAQYIWEQISKFYEDLEAGKYPQLKGSILHKFAKEVTEEYKKLH	10.341022125911538	0.42038089687998215	68.00345611572266	0.6016839742660522	15.622523307800293	27.97925567626953	18.258615493774414
result_100aa_1_1	26	IFVCGGKVDVRAPIPPSFRDRLLTYTAKNASELHEHFILAETFKDYFKENAYPDLLVFEDDIASISSLIIIFLESPGSLVELGIFCNKSELFKKILIVASAEEVYGEDSFIYLGPLEYIKKKVSSSVVIYPWPDPEVLKYDNDFLDDLCVNIKEKLSSI:ELLEKGKKRGDLLGWEEYVPESEEDLLNPKKIEHPKEWPPEFLKLEEVIFKNLDNPAAQYILERIAQFYDELEAGKYPDLKGSVLHEFAKRMKEKYDKLH	8.897628765009003	0.47775006644368184	67.3655776977539	0.603003740310669	15.862776756286621	27.66242790222168	16.991483688354492
result_100aa_1_1	27	IFVCGGKVDVRAPIPPSFRDRLLTYTAKNASELHEHFILAETFKDYFKENAYPDLLVFEDDIASISSLIIIFLESPGSLVELGIFCNKSELFKKILIVASAEEVYGEDSFIYLGPLEYIKKKVSSSVVIYPWPDPEVLKYDNDFLDDLCVNIKEKLSSI:ELLEKGKKRGDLLGIEELIPDSEEDLKNPKEIKNPEEWDPNWLKLKEVLKKNLDNPAAKHILEEIAKFYEDFEKGKYPQLKGSIYHKFAKEMKEEYEKLT	10.10014230786153	0.40794907188601026	61.97154998779297	0.6015324592590332	15.957592964172363	28.265827178955078	18.403215408325195
result_100aa_1_1	28	IFVCGGKVDVRAPIPPSFRDRLLTYTAKNASELHEHFILAETFKDYFKENAYPDLLVFEDDIASISSLIIIFLESPGSLVELGIFCNKSELFKKILIVASAEEVYGEDSFIYLGPLEYIKKKVSSSVVIYPWPDPEVLKYDNDFLDDLCVNIKEKLSSI:ELEEEGRKRGDLLGWEELIPESEEDLLNPKEIVHPKEWPPEFIELEKVIRKNLDNPAAQHILEQIAKFAEDLEAGKYPELKGSILHEWAKRVKAEYEKLH	9.367596204056527	0.4731105447246705	62.83142852783203	0.6010938882827759	16.094255447387695	28.00457191467285	19.149173736572266
result_100aa_1_1	29	IFVCGGKVDVRAPIPPSFRDRLLTYTAKNASELHEHFILAETFKDYFKENAYPDLLVFEDDIASISSLIIIFLESPGSLVELGIFCNKSELFKKILIVASAEEVYGEDSFIYLGPLEYIKKKVSSSVVIYPWPDPEVLKYDNDFLDDLCVNIKEKLSSI:ELLKEGKKRGDLLGFEELIPPSEEAKLKPEKIEHPKEWNPEFLELLKVLKENLDNPAAKYIWEKLSKIADEFDAGKYPELKGSIYHKFAKEVKEEYEKLT	12.501857296761207	0.3648047229609411	51.35318374633789	0.6030232310295105	16.648635864257812	28.054292678833008	20.548553466796875
result_100aa_1_1	30	IFVCGGKVDVRAPIPPSFRDRLLTYTAKNASELHEHFILAETFKDYFKENAYPDLLVFEDDIASISSLIIIFLESPGSLVELGIFCNKSELFKKILIVASAEEVYGEDSFIYLGPLEYIKKKVSSSVVIYPWPDPEVLKYDNDFLDDLCVNIKEKLSSI:ELEEKGKKRGDLLGWEEFIPESEEDLENPEKYEPPKEWPEEWKKLLEVLKKNLDSPAAKYILERIAEYYDELEAGKYPEYKGSIWHKFAKEVKEWYEKEH	10.936636392294146	0.3704128648360504	68.15035247802734	0.5999852418899536	15.7468843460083	28.170434951782227	18.393274307250977
result_100aa_1_1	31	IFVCGGKVDVRAPIPPSFRDRLLTYTAKNASELHEHFILAETFKDYFKENAYPDLLVFEDDIASISSLIIIFLESPGSLVELGIFCNKSELFKKILIVASAEEVYGEDSFIYLGPLEYIKKKVSSSVVIYPWPDPEVLKYDNDFLDDLCVNIKEKLSSI:ELEEEGRRRGDRLGWEDLIPESEEDLKKPKEFVHPKEWNPDYLKLKEVLKKNLDSPAAQYIWERIAEFADDLDAGKYPDLKGSVLHKFAKEMKEEYEKLT	6.12969641217266	0.6541148998367358	61.97527313232422	0.6157161593437195	15.4539794921875	26.21673011779785	12.645880699157715
result_100aa_1_1	32	IFVCGGKVDVRAPIPPSFRDRLLTYTAKNASELHEHFILAETFKDYFKENAYPDLLVFEDDIASISSLIIIFLESPGSLVELGIFCNKSELFKKILIVASAEEVYGEDSFIYLGPLEYIKKKVSSSVVIYPWPDPEVLKYDNDFLDDLCVNIKEKLSSI:ELEEEGRKRGDLLGWEELIPESEEDLKNPKEFVNPKEWDPDWKKLVEVLEKNLDNPAAQYIWEQLKKFYEDLEAGKYPQYKGSIYHKFAKEVAEKYEAAH	9.419555681142622	0.4461407330915158	59.397605895996094	0.6022059917449951	16.104209899902344	27.99706268310547	17.074880599975586
result_100aa_1_1	33	IFVCGGKVDVRAPIPPSFRDRLLTYTAKNASELHEHFILAETFKDYFKENAYPDLLVFEDDIASISSLIIIFLESPGSLVELGIFCNKSELFKKILIVASAEEVYGEDSFIYLGPLEYIKKKVSSSVVIYPWPDPEVLKYDNDFLDDLCVNIKEKLSSI:ELLEEGRNRGDLLGIEELIPKSEEDLKNPKKIVHPKEWPPEFLELEKVLEKNLDSPAAKYIWEKIAKFYDDFEAGKYPELKGSIYHEYAKRMKEKYEKLT	9.649726251777667	0.4441298719873086	69.93095397949219	0.6021595597267151	15.48966121673584	27.783172607421875	18.194049835205078
result_100aa_1_1	34	IFVCGGKVDVRAPIPPSFRDRLLTYTAKNASELHEHFILAETFKDYFKENAYPDLLVFEDDIASISSLIIIFLESPGSLVELGIFCNKSELFKKILIVASAEEVYGEDSFIYLGPLEYIKKKVSSSVVIYPWPDPEVLKYDNDFLDDLCVNIKEKLSSI:ELEEEGKPRGDLLGIEELIPPSEEAKKKPKKFEHPKEWPKEWEELFEVLRKNLDNPAAKYILEQIAKFYEDLEAGKYPELKGSIYHEFAKKVKEEYEKLH	9.59763128426564	0.5564616902620418	65.14771270751953	0.6036830544471741	15.95234203338623	27.597782135009766	18.94518280029297
result_100aa_1_1	35	IFVCGGKVDVRAPIPPSFRDRLLTYTAKNASELHEHFILAETFKDYFKENAYPDLLVFEDDIASISSLIIIFLESPGSLVELGIFCNKSELFKKILIVASAEEVYGEDSFIYLGPLEYIKKKVSSSVVIYPWPDPEVLKYDNDFLDDLCVNIKEKLSSI:ELLKEGKKRGDLLGIEEYIPESEEAKKKPKKIEHPKEWPPEFKELLKVLEKNLDNPAAKHIWEELIKIYKDFDAGKYPEYKGSIYHKFAKEVAEKYKKLT	13.577983571328337	0.3390480043336896	54.46923828125	0.6015860438346863	16.47151756286621	28.274566650390625	19.774049758911133
result_100aa_1_1	36	IFVCGGKVDVRAPIPPSFRDRLLTYTAKNASELHEHFILAETFKDYFKENAYPDLLVFEDDIASISSLIIIFLESPGSLVELGIFCNKSELFKKILIVASAEEVYGEDSFIYLGPLEYIKKKVSSSVVIYPWPDPEVLKYDNDFLDDLCVNIKEKLSSI:ELDEEGRDRGDLLGFEDLIPDSPEDLEKPEEFVHPKEWNPDFLELKKVLLENLDNPAAQHILEELSKFYDDLEAGKYPDLKGSVLHQFAKEMKEEWEKLH	5.261413561412617	0.7003041799325054	63.94575119018555	0.6121939420700073	15.526907920837402	26.79277992248535	14.549631118774414
result_100aa_1_1	37	IFVCGGKVDVRAPIPPSFRDRLLTYTAKNASELHEHFILAETFKDYFKENAYPDLLVFEDDIASISSLIIIFLESPGSLVELGIFCNKSELFKKILIVASAEEVYGEDSFIYLGPLEYIKKKVSSSVVIYPWPDPEVLKYDNDFLDDLCVNIKEKLSSI:ELLEEGKPRGDRLGWEELIPESEEDLEKPEEFVPPEEWPEEFKKLVEVLEKNLDSPAAQHIWKKISEFYDDLEAGKYPEYKGSILHKFAKEVKERYEKLT	11.533019213507066	0.38164938703071183	67.79625701904297	0.5999605655670166	15.93293571472168	28.2081241607666	18.222558975219727
result_100aa_1_1	38	IFVCGGKVDVRAPIPPSFRDRLLTYTAKNASELHEHFILAETFKDYFKENAYPDLLVFEDDIASISSLIIIFLESPGSLVELGIFCNKSELFKKILIVASAEEVYGEDSFIYLGPLEYIKKKVSSSVVIYPWPDPEVLKYDNDFLDDLCVNIKEKLSSI:ELLEEGIKRGDLLGFEELIPKSEEDKEKPEEFVPPKEWNPDWLKLVEVLKKNLDNPAAQHIWEEIKKFYEDLEAGKYPDLKGSVLHKFAKEVAEEYEELT	10.536257321580353	0.37750324483078135	59.35386657714844	0.6022323966026306	16.257612228393555	28.21971893310547	18.573410034179688
result_100aa_1_1	39	IFVCGGKVDVRAPIPPSFRDRLLTYTAKNASELHEHFILAETFKDYFKENAYPDLLVFEDDIASISSLIIIFLESPGSLVELGIFCNKSELFKKILIVASAEEVYGEDSFIYLGPLEYIKKKVSSSVVIYPWPDPEVLKYDNDFLDDLCVNIKEKLSSI:ELEEEGRKRGARLGWEELVPESEEDLEKPKEYVPPKEWDPRYEELLKVLKKNLDNPAAQYILERLKKLYEEFEAGKYPEYKGSILYKFAKEVAEWYEKET	8.235515276078118	0.4679019417815031	68.84915924072266	0.600693941116333	15.71519947052002	27.835752487182617	17.027938842773438
result_100aa_1_1	40	IFVCGGKVDVRAPIPPSFRDRLLTYTAKNASELHEHFILAETFKDYFKENAYPDLLVFEDDIASISSLIIIFLESPGSLVELGIFCNKSELFKKILIVASAEEVYGEDSFIYLGPLEYIKKKVSSSVVIYPWPDPEVLKYDNDFLDDLCVNIKEKLSSI:ELLEEGKKRGELLGFEELIPKSEEDKKKPKKFEPPKEWPPEFEELFKVLKKNLDNPAAKYIWERLSELYEEFEEGKYPELKGSILYKFAKKVKEEYEKLT	8.842157998051245	0.4763007441401972	64.95156860351562	0.6017719507217407	15.925383567810059	27.864566802978516	17.659955978393555
result_100aa_1_1	41	IFVCGGKVDVRAPIPPSFRDRLLTYTAKNASELHEHFILAETFKDYFKENAYPDLLVFEDDIASISSLIIIFLESPGSLVELGIFCNKSELFKKILIVASAEEVYGEDSFIYLGPLEYIKKKVSSSVVIYPWPDPEVLKYDNDFLDDLCVNIKEKLSSI:ELLKEGKKRGDRLGWEEYVPESEEDLLKPKKIEHPKEWPEEFKKLVEVLKKNLDNPAAQYIFEQIAKFYDDFEAGKYPEYKGSILYQFAKEVKEWYEKAN	8.045170271051377	0.5415453572628227	68.613525390625	0.6054257154464722	15.72562313079834	27.51780128479004	17.50131607055664
result_100aa_1_1	42	IFVCGGKVDVRAPIPPSFRDRLLTYTAKNASELHEHFILAETFKDYFKENAYPDLLVFEDDIASISSLIIIFLESPGSLVELGIFCNKSELFKKILIVASAEEVYGEDSFIYLGPLEYIKKKVSSSVVIYPWPDPEVLKYDNDFLDDLCVNIKEKLSSI:ELEEEGKKRGDLLGLEELIPESEEDLKKPEKIENPKEWDPNFKKLLEVLIKNLDNPAAQHIFEQLKKFYEEFEAGKYPELKGSVYYKFAKEVAEKYEKLH	10.218372949238	0.46237741727348936	62.81818389892578	0.6024689674377441	15.924674034118652	28.00472068786621	18.949234008789062
result_100aa_1_1	43	IFVCGGKVDVRAPIPPSFRDRLLTYTAKNASELHEHFILAETFKDYFKENAYPDLLVFEDDIASISSLIIIFLESPGSLVELGIFCNKSELFKKILIVASAEEVYGEDSFIYLGPLEYIKKKVSSSVVIYPWPDPEVLKYDNDFLDDLCVNIKEKLSSI:ELEEKGKKRGDLLGIEELIPESEEDKEKPKEFKPPEEWPEEWKKLLEVLEKNLDNPAAQHIFERLAEIYDEFEAGKYPELKGSIYHKFAKEVKEKYEKLN	9.359024777758261	0.4717180162848681	69.30020141601562	0.6004301309585571	15.793496131896973	28.224868774414062	17.918380737304688
result_100aa_1_1	44	IFVCGGKVDVRAPIPPSFRDRLLTYTAKNASELHEHFILAETFKDYFKENAYPDLLVFEDDIASISSLIIIFLESPGSLVELGIFCNKSELFKKILIVASAEEVYGEDSFIYLGPLEYIKKKVSSSVVIYPWPDPEVLKYDNDFLDDLCVNIKEKLSSI:ELEEEGKKRGDLLGWEELIPDSEEDKEKPKEYVNPKEWPKEFLLLEEVLEKNLDSPAAQHIWEQIAKFYDDLEAGKYPELKGSVLHEFAKRVKERYEKLH	8.56342264213896	0.477432878761369	64.54138946533203	0.6025170683860779	15.881621360778809	27.8421573638916	18.972259521484375
result_100aa_1_1	45	IFVCGGKVDVRAPIPPSFRDRLLTYTAKNASELHEHFILAETFKDYFKENAYPDLLVFEDDIASISSLIIIFLESPGSLVELGIFCNKSELFKKILIVASAEEVYGEDSFIYLGPLEYIKKKVSSSVVIYPWPDPEVLKYDNDFLDDLCVNIKEKLSSI:ELEEEGRNRGDLLGWEEFIPESEEDLLNPEEIVNPKEWNPEFLELKKVLKKNLDNPAAQHIFKEISKFYDDLEAGKYPDLKGSVLHQFAKEVKEEWEKLH	9.145703256736804	0.47054450709113177	63.29576873779297	0.6017059087753296	16.004528045654297	28.084264755249023	18.144088745117188
result_100aa_1_1	46	IFVCGGKVDVRAPIPPSFRDRLLTYTAKNASELHEHFILAETFKDYFKENAYPDLLVFEDDIASISSLIIIFLESPGSLVELGIFCNKSELFKKILIVASAEEVYGEDSFIYLGPLEYIKKKVSSSVVIYPWPDPEVLKYDNDFLDDLCVNIKEKLSSI:ELEEEGKKRGDLLGFEELIPPSPEALKNPKEIVNPKEWNPEFEELWKVLKANPDNPAAQHIWKEIAKRYDEFEAGKYPELKGSVYHKFAKKVKEEWEKLH	11.082751846858713	0.43055036925152507	70.39080047607422	0.6004028916358948	15.531044960021973	27.890670776367188	17.304731369018555
result_100aa_1_1	47	IFVCGGKVDVRAPIPPSFRDRLLTYTAKNASELHEHFILAETFKDYFKENAYPDLLVFEDDIASISSLIIIFLESPGSLVELGIFCNKSELFKKILIVASAEEVYGEDSFIYLGPLEYIKKKVSSSVVIYPWPDPEVLKYDNDFLDDLCVNIKEKLSSI:ELELEGKKRGDLLGIEDLVPESEEDLEKPEEFVPPKEWPKEYKELFEVLKKNLDSPAAQHIFKELAKFYEDLEAGKYPDLKGSIYHKFAKEVKEWYEKEH	9.185239899068222	0.5286327566870921	60.87704086303711	0.6036767959594727	15.95884895324707	27.775625228881836	17.900081634521484
result_100aa_1_1	48	IFVCGGKVDVRAPIPPSFRDRLLTYTAKNASELHEHFILAETFKDYFKENAYPDLLVFEDDIASISSLIIIFLESPGSLVELGIFCNKSELFKKILIVASAEEVYGEDSFIYLGPLEYIKKKVSSSVVIYPWPDPEVLKYDNDFLDDLCVNIKEKLSSI:ELEEEGKKRGDRLGIEDLIPDSEEDKLKPKEIVHPKEWPKEWLELKKVLEKNLDNPAAQHIYKEIAKFAEEFDAGKYPELKGSILHKFAKEVKEEYKKLT	10.529361342879332	0.4211324234584556	59.32450485229492	0.601222813129425	16.303274154663086	28.14496421813965	18.73105812072754
result_100aa_1_1	49	IFVCGGKVDVRAPIPPSFRDRLLTYTAKNASELHEHFILAETFKDYFKENAYPDLLVFEDDIASISSLIIIFLESPGSLVELGIFCNKSELFKKILIVASAEEVYGEDSFIYLGPLEYIKKKVSSSVVIYPWPDPEVLKYDNDFLDDLCVNIKEKLSSI:ELEEEGRKRGELLGLEELIPESEEDLEKPEEFVPPKEWPKEWKELLEVLKKNLDNPAAQHILERLAQWADEFDAGKYPELKGSIYHQFALEVRKWWEEQH	9.101174225003094	0.4775814041287397	66.31080627441406	0.6006178855895996	15.882254600524902	27.97845458984375	18.446752548217773
result_100aa_1_1	50	IFVCGGKVDVRAPIPPSFRDRLLTYTAKNASELHEHFILAETFKDYFKENAYPDLLVFEDDIASISSLIIIFLESPGSLVELGIFCNKSELFKKILIVASAEEVYGEDSFIYLGPLEYIKKKVSSSVVIYPWPDPEVLKYDNDFLDDLCVNIKEKLSSI:ELLEEGRRRGALLGWEELVPESEEDLENPKEFVHPKEWPEDFKKLFEVLKKNLDNPAAQHILKELSKFADDLDAGKYPEYKGSILHKFAKEVKKWWEEKH	6.508131768746416	0.5925566025900997	70.41615295410156	0.6108900308609009	15.342737197875977	26.661590576171875	16.40219497680664
result_100aa_1_1	51	IFVCGGKVDVRAPIPPSFRDRLLTYTAKNASELHEHFILAETFKDYFKENAYPDLLVFEDDIASISSLIIIFLESPGSLVELGIFCNKSELFKKILIVASAEEVYGEDSFIYLGPLEYIKKKVSSSVVIYPWPDPEVLKYDNDFLDDLCVNIKEKLSSI:ELLEEGKKRGDLLGFEELIPESEEDKEKPEKFEPPKEWPKDFELLKEVLEKNLDNPAAQHIWKEIAKRYKEFEEGKYPELKGSIYYKWAKEVAEKYKKLH	9.872997196801043	0.38068916888072696	64.8419418334961	0.5991142988204956	15.969100952148438	28.400070190429688	16.33653450012207
result_100aa_1_1	52	IFVCGGKVDVRAPIPPSFRDRLLTYTAKNASELHEHFILAETFKDYFKENAYPDLLVFEDDIASISSLIIIFLESPGSLVELGIFCNKSELFKKILIVASAEEVYGEDSFIYLGPLEYIKKKVSSSVVIYPWPDPEVLKYDNDFLDDLCVNIKEKLSSI:ELEEKGKKRGDLLGFEELIPESEEEKEEPPKIEHPKEWPKEWLELKKVLEKNLDNPAAQHILKVISKFYDELEAGKYPELKGSIYHKFAKEMKEKWEKLH	13.28708328928724	0.3964492209017185	59.211551666259766	0.6109197735786438	15.931523323059082	26.692235946655273	9.619762420654297
result_100aa_1_1	53	IFVCGGKVDVRAPIPPSFRDRLLTYTAKNASELHEHFILAETFKDYFKENAYPDLLVFEDDIASISSLIIIFLESPGSLVELGIFCNKSELFKKILIVASAEEVYGEDSFIYLGPLEYIKKKVSSSVVIYPWPDPEVLKYDNDFLDDLCVNIKEKLSSI:KLKVKGKNRGDRLGFEELVPKSEEDLKNPKEFKPPKEWPPEFKKLFEVLKKNLDNPAAQYILEKLKEIYKDFEAGKYPELKGSIYYKFAKEVAEWYEKET	8.473321550214838	0.5453455390664171	64.75897979736328	0.6051281690597534	15.611611366271973	27.41203498840332	16.529441833496094
result_100aa_1_1	54	IFVCGGKVDVRAPIPPSFRDRLLTYTAKNASELHEHFILAETFKDYFKENAYPDLLVFEDDIASISSLIIIFLESPGSLVELGIFCNKSELFKKILIVASAEEVYGEDSFIYLGPLEYIKKKVSSSVVIYPWPDPEVLKYDNDFLDDLCVNIKEKLSSI:ELLEEGKKRGELLGIEELKPESEEDLEKPEEFENPKEWDPDWLELLKVLEKNTDNPAAQHIWEQISKIYEDFEKGKYPEYKGSVYHKFAKEVKEKWEKLH	6.48284694921794	0.8260689875490286	64.48295593261719	0.6167501211166382	15.325384140014648	26.001806259155273	11.947393417358398
result_100aa_1_1	55	IFVCGGKVDVRAPIPPSFRDRLLTYTAKNASELHEHFILAETFKDYFKENAYPDLLVFEDDIASISSLIIIFLESPGSLVELGIFCNKSELFKKILIVASAEEVYGEDSFIYLGPLEYIKKKVSSSVVIYPWPDPEVLKYDNDFLDDLCVNIKEKLSSI:ELEEEGKKRGDLLGIEELIPESEEEKKKPKEFIPPKEWPKDFKLLLEVLEKNLDNPAAKYILERIAEFAKELEEGKYPELKGSIWYKFAKEVKEKWEKLT	5.129239370398736	0.7532604979615267	60.40658187866211	0.6175017952919006	15.444021224975586	26.057157516479492	13.981047630310059
result_100aa_1_1	56	IFVCGGKVDVRAPIPPSFRDRLLTYTAKNASELHEHFILAETFKDYFKENAYPDLLVFEDDIASISSLIIIFLESPGSLVELGIFCNKSELFKKILIVASAEEVYGEDSFIYLGPLEYIKKKVSSSVVIYPWPDPEVLKYDNDFLDDLCVNIKEKLSSI:ELEEEGKKRGDLLGIEELIPRSEEDLKKPKKIENPKEWPEEWKKLLEVLKKNLDNPAAQHILEKISQFYEDLEAGKYPELKGSVYHKFAKEVKEWWDKEH	11.829814482523407	0.3846190226126053	48.95404052734375	0.6009716987609863	16.615018844604492	28.414602279663086	20.416278839111328
result_100aa_1_1	57	IFVCGGKVDVRAPIPPSFRDRLLTYTAKNASELHEHFILAETFKDYFKENAYPDLLVFEDDIASISSLIIIFLESPGSLVELGIFCNKSELFKKILIVASAEEVYGEDSFIYLGPLEYIKKKVSSSVVIYPWPDPEVLKYDNDFLDDLCVNIKEKLSSI:ELEEEGKKRGDLLGIEELVPESEEDLEKPKEFKPPKEWPEEFKKLLEVLKKNLDNPAAQHILKELAKFYDDLEAGKYPELKGSIWHKFAKEVKEWWEKEN	8.174357504976843	0.6130309307440945	65.16990661621094	0.6056856513023376	15.943732261657715	27.277484893798828	16.83197593688965
result_100aa_1_1	58	IFVCGGKVDVRAPIPPSFRDRLLTYTAKNASELHEHFILAETFKDYFKENAYPDLLVFEDDIASISSLIIIFLESPGSLVELGIFCNKSELFKKILIVASAEEVYGEDSFIYLGPLEYIKKKVSSSVVIYPWPDPEVLKYDNDFLDDLCVNIKEKLSSI:ELEEKGKKRGDLLGIEDLIPDSEEALLNPPEIVNPKEWPPEWLKLKEVLKKNLDNPAAKYILEQLSKFAEDLDAGKYPQLKGSVYHKFAKEVKEEWEKLN	10.447104705396207	0.41798649838760615	66.10441589355469	0.6005053520202637	15.682641983032227	28.01544189453125	18.79134178161621
result_100aa_1_1	59	IFVCGGKVDVRAPIPPSFRDRLLTYTAKNASELHEHFILAETFKDYFKENAYPDLLVFEDDIASISSLIIIFLESPGSLVELGIFCNKSELFKKILIVASAEEVYGEDSFIYLGPLEYIKKKVSSSVVIYPWPDPEVLKYDNDFLDDLCVNIKEKLSSI:ELLEKGKKRGDLLGIEEFIPESEEDLEKPEEFEHPEEWPEEFKELFEVLKKNLDSPAAKYIWEKISEFYDEFEAGKYPDMKGSIYHKFAKEVKEEYEKLH	12.777695553303035	0.3460722569328916	52.53253173828125	0.6025335788726807	16.462385177612305	28.123350143432617	19.521554946899414
result_100aa_1_1	60	IFVCGGKVDVRAPIPPSFRDRLLTYTAKNASELHEHFILAETFKDYFKENAYPDLLVFEDDIASISSLIIIFLESPGSLVELGIFCNKSELFKKILIVASAEEVYGEDSFIYLGPLEYIKKKVSSSVVIYPWPDPEVLKYDNDFLDDLCVNIKEKLSSI:ELLKEGKKRGDLLGFEELIPESEEEKKKPKEFKNPEEWPEEFLKLEEVLRKNLDNPAAQHILKELSKRYKEFEEGKYPELKGSILYEYAKRISEEYEKLT	9.874752965170522	0.45326168348691726	66.17961120605469	0.6011096239089966	15.800387382507324	28.087736129760742	18.154804229736328
result_100aa_1_1	61	IFVCGGKVDVRAPIPPSFRDRLLTYTAKNASELHEHFILAETFKDYFKENAYPDLLVFEDDIASISSLIIIFLESPGSLVELGIFCNKSELFKKILIVASAEEVYGEDSFIYLGPLEYIKKKVSSSVVIYPWPDPEVLKYDNDFLDDLCVNIKEKLSSI:ELSEEGRKRGDLLGWEDLVPESPEDLKKPKEFVPPKEIPKEFEELLKVLEKNLDNPAAQYILERISEFYDELEAGKYPELKGSWLHNFAKKVKEKYEELH	8.061616600776702	0.5904516874399366	70.83690643310547	0.6066610217094421	15.628061294555664	26.91963768005371	15.946608543395996
result_100aa_1_1	62	IFVCGGKVDVRAPIPPSFRDRLLTYTAKNASELHEHFILAETFKDYFKENAYPDLLVFEDDIASISSLIIIFLESPGSLVELGIFCNKSELFKKILIVASAEEVYGEDSFIYLGPLEYIKKKVSSSVVIYPWPDPEVLKYDNDFLDDLCVNIKEKLSSI:ELLEEGRKRGDLLGIEELKPESEEELENPEEIVHPKEWNPEWLELEKVLEKNLDSPAAQYIFEQLAKFYDEFEAGKYPELKGSVLHKYAKRIKEKYEKLH	6.346512519413603	0.6768396434664754	63.88111114501953	0.6176325082778931	15.225461959838867	26.17274284362793	9.579296112060547
result_100aa_1_1	63	IFVCGGKVDVRAPIPPSFRDRLLTYTAKNASELHEHFILAETFKDYFKENAYPDLLVFEDDIASISSLIIIFLESPGSLVELGIFCNKSELFKKILIVASAEEVYGEDSFIYLGPLEYIKKKVSSSVVIYPWPDPEVLKYDNDFLDDLCVNIKEKLSSI:ELLEEGKKRGELLGWEELIPEDEEDELEPEEYEPPKEWPEEFKKLKEVLKKNLDNPAAQYIWERLSQFADDLDAGKYPELKGSILHKFAKEVKEEYEKLT	7.779671925313592	0.5807433114182418	64.99535369873047	0.6052259206771851	15.984821319580078	27.408340454101562	16.244380950927734
result_100aa_1_1	64	IFVCGGKVDVRAPIPPSFRDRLLTYTAKNASELHEHFILAETFKDYFKENAYPDLLVFEDDIASISSLIIIFLESPGSLVELGIFCNKSELFKKILIVASAEEVYGEDSFIYLGPLEYIKKKVSSSVVIYPWPDPEVLKYDNDFLDDLCVNIKEKLSSI:ELSEEGRRRGDRLGIEDFIPDSEEDLKKPKEFKNPEEWDPRFLELKKVLKENLDNPAAQHIWKEIAKFYDDFEAGKYPEYKGSIYHKFAKEVKEEYEKLH	8.751737943392254	0.4135389057312374	70.81177520751953	0.6020501852035522	15.47305679321289	27.904308319091797	17.347774505615234
result_100aa_1_1	65	IFVCGGKVDVRAPIPPSFRDRLLTYTAKNASELHEHFILAETFKDYFKENAYPDLLVFEDDIASISSLIIIFLESPGSLVELGIFCNKSELFKKILIVASAEEVYGEDSFIYLGPLEYIKKKVSSSVVIYPWPDPEVLKYDNDFLDDLCVNIKEKLSSI:ELEEEGKKRGDRLGWEDLVPKSEEDLKKPKEFKPPKEWDPRFLELEKVLKQNLDNPAAKYILERIAKFHEDLEKGKYPELKGSVLHEFAKRVAEWYKEQT	9.12117731562087	0.48273579606256073	70.60929870605469	0.6003912687301636	15.677923202514648	28.021583557128906	17.812030792236328
result_100aa_1_1	66	IFVCGGKVDVRAPIPPSFRDRLLTYTAKNASELHEHFILAETFKDYFKENAYPDLLVFEDDIASISSLIIIFLESPGSLVELGIFCNKSELFKKILIVASAEEVYGEDSFIYLGPLEYIKKKVSSSVVIYPWPDPEVLKYDNDFLDDLCVNIKEKLSSI:ELLEEGKPRGDLLGIEELIPPSPEALKDPKEIKHPKEWPEDFKLLLEVLKKNLDNPAAQHILKQISKFYDDLEAGKYPELKGSIWHKFAKEVKEWWEKHH	11.05241334594703	0.4344930355606749	68.16637420654297	0.6030727624893188	15.553820610046387	27.8518123626709	18.55620002746582
result_100aa_1_1	67	IFVCGGKVDVRAPIPPSFRDRLLTYTAKNASELHEHFILAETFKDYFKENAYPDLLVFEDDIASISSLIIIFLESPGSLVELGIFCNKSELFKKILIVASAEEVYGEDSFIYLGPLEYIKKKVSSSVVIYPWPDPEVLKYDNDFLDDLCVNIKEKLSSI:ELSKEGKKRGARLGWEELVPPSEEAKKNPKEIVPPKEWPPEWLELKKVLIENLDNPAAQHIWEQIAKFYEDLEAGKYPQLKGSIYHKFAKEMKEEYEKLH	9.2002121378015	0.48313516598981215	67.80857849121094	0.6008103489875793	15.88248348236084	28.021438598632812	17.987411499023438
result_100aa_1_1	68	IFVCGGKVDVRAPIPPSFRDRLLTYTAKNASELHEHFILAETFKDYFKENAYPDLLVFEDDIASISSLIIIFLESPGSLVELGIFCNKSELFKKILIVASAEEVYGEDSFIYLGPLEYIKKKVSSSVVIYPWPDPEVLKYDNDFLDDLCVNIKEKLSSI:ELEEEGKKRGDLLGFEELVPKSPEDLKKPEEFVHPKEWPPEFLELKKVLLKNPENPAAQYIWERIKELYEDFEAGKYPELKGSIYHKFAKEMAEEYEELH	12.418837991305313	0.27760418803707865	69.08333587646484	0.5990036725997925	15.723841667175293	28.410505294799805	20.442487716674805
result_100aa_1_1	69	IFVCGGKVDVRAPIPPSFRDRLLTYTAKNASELHEHFILAETFKDYFKENAYPDLLVFEDDIASISSLIIIFLESPGSLVELGIFCNKSELFKKILIVASAEEVYGEDSFIYLGPLEYIKKKVSSSVVIYPWPDPEVLKYDNDFLDDLCVNIKEKLSSI:ELLEKGIKRGDRLGWEELIPESPEDLKKPKEFVHPKEWPPEFEELEKVLKKNLDNPAAQHILEQIAKFAEEFDAGKYPQYKGSILHQYAKKVKEWYEKEH	10.403135654478108	0.4055645977043139	65.52754211425781	0.6005117893218994	15.89797592163086	28.264514923095703	19.348243713378906
result_100aa_1_1	70	IFVCGGKVDVRAPIPPSFRDRLLTYTAKNASELHEHFILAETFKDYFKENAYPDLLVFEDDIASISSLIIIFLESPGSLVELGIFCNKSELFKKILIVASAEEVYGEDSFIYLGPLEYIKKKVSSSVVIYPWPDPEVLKYDNDFLDDLCVNIKEKLSSI:ELLEEGRPRGDRLGLEELVPPSPEALLNPPKIVPPKEWDPRWLELEKVLLKNLDNPAAKHILEQIAKWYDDFEAGKYPELKGSIYYEFAKRMKEKYEKLT	12.306037411344102	0.3296653511113789	73.51834106445312	0.5979777574539185	15.536581993103027	28.145971298217773	18.521394729614258
result_100aa_1_1	71	IFVCGGKVDVRAPIPPSFRDRLLTYTAKNASELHEHFILAETFKDYFKENAYPDLLVFEDDIASISSLIIIFLESPGSLVELGIFCNKSELFKKILIVASAEEVYGEDSFIYLGPLEYIKKKVSSSVVIYPWPDPEVLKYDNDFLDDLCVNIKEKLSSI:ELLEEGKDRGDLLGLENLIPRSEEDKEKPKEIKNPKEWPPEWIELKKVLEANPDNPAAQHIWERIAEWYDKFEAGEYPELKGSIYHKFAKEVKEEWEKLH	10.698825055631005	0.4427933275151263	50.83245086669922	0.6010794639587402	16.637874603271484	28.397706985473633	18.987152099609375
result_100aa_1_1	72	IFVCGGKVDVRAPIPPSFRDRLLTYTAKNASELHEHFILAETFKDYFKENAYPDLLVFEDDIASISSLIIIFLESPGSLVELGIFCNKSELFKKILIVASAEEVYGEDSFIYLGPLEYIKKKVSSSVVIYPWPDPEVLKYDNDFLDDLCVNIKEKLSSI:ELLKEGKKRGDLLGLEELIPPSEEAKKNPKEYVPPKEWPEEFLKLFEVLKKNLDNPAAQHILEQLSKFYEDFEAGKYPELKGSIYHQFAKKVKEEWEKLK	10.465574797235902	0.3857629292043597	64.51368713378906	0.600416898727417	15.968844413757324	28.24612808227539	17.01270294189453
result_100aa_1_1	73	IFVCGGKVDVRAPIPPSFRDRLLTYTAKNASELHEHFILAETFKDYFKENAYPDLLVFEDDIASISSLIIIFLESPGSLVELGIFCNKSELFKKILIVASAEEVYGEDSFIYLGPLEYIKKKVSSSVVIYPWPDPEVLKYDNDFLDDLCVNIKEKLSSI:ELLEEGVKRGELLGLEELIPKSEEDLKNPKEIKHPEKLDPDYEELWRVLKKNLDSPAAQHILKELAKRYDEFEAGKYPELKGSIYHKFAKKVKEEYEKLT	10.605801953738023	0.4226076323749322	64.78553009033203	0.6013752222061157	15.771638870239258	28.046857833862305	19.136245727539062
result_100aa_1_1	74	IFVCGGKVDVRAPIPPSFRDRLLTYTAKNASELHEHFILAETFKDYFKENAYPDLLVFEDDIASISSLIIIFLESPGSLVELGIFCNKSELFKKILIVASAEEVYGEDSFIYLGPLEYIKKKVSSSVVIYPWPDPEVLKYDNDFLDDLCVNIKEKLSSI:ELEKLGKKRGDLLGIEEFIPDSPEDLLKPKEIKHPKEWPEEFKKLLEVLKKNLDSPAAKHIFEKIAEIYKDFEEGKYPDMKGSIYYKFAKEVKEWYEKEH	10.566586781501828	0.41800128636770256	61.09419631958008	0.6021362543106079	15.893695831298828	28.074295043945312	18.591461181640625
result_100aa_1_1	75	IFVCGGKVDVRAPIPPSFRDRLLTYTAKNASELHEHFILAETFKDYFKENAYPDLLVFEDDIASISSLIIIFLESPGSLVELGIFCNKSELFKKILIVASAEEVYGEDSFIYLGPLEYIKKKVSSSVVIYPWPDPEVLKYDNDFLDDLCVNIKEKLSSI:ELELEGKNRGDLLGFEEYVPKSEEDLKNPKKFEHPKEWNPDYLLLKEVLKKNLDNPAAKYILEQLAKLYDDFEAGKYPEYKGSIYYQFAKEIKEEYEKLH	5.0796899019904265	0.7671331154259977	57.82941436767578	0.6209061145782471	15.189122200012207	25.892589569091797	13.535587310791016
result_100aa_1_1	76	IFVCGGKVDVRAPIPPSFRDRLLTYTAKNASELHEHFILAETFKDYFKENAYPDLLVFEDDIASISSLIIIFLESPGSLVELGIFCNKSELFKKILIVASAEEVYGEDSFIYLGPLEYIKKKVSSSVVIYPWPDPEVLKYDNDFLDDLCVNIKEKLSSI:ELEEEGKKRGDLLGFEELKPESEEAKKKPKKFVPPKEWPEEWKKLVEVLKKNLDNPAAKHILEEIKKRYEEFEAGKYPEYKGSIYHQFAKEVAELYEKLT	10.490771907799664	0.45684058154960994	51.00319290161133	0.6030681729316711	16.696006774902344	28.083498001098633	19.502662658691406
result_100aa_1_1	77	IFVCGGKVDVRAPIPPSFRDRLLTYTAKNASELHEHFILAETFKDYFKENAYPDLLVFEDDIASISSLIIIFLESPGSLVELGIFCNKSELFKKILIVASAEEVYGEDSFIYLGPLEYIKKKVSSSVVIYPWPDPEVLKYDNDFLDDLCVNIKEKLSSI:ELLEEGRPRGERLGFEELVPPSEEALEEPEEIEHPKEWPEEWLKLLEVLKKNLDNPAAQHIWEELAKRYDEFEAGKYPELKGSILHKFAKKVKEEYEKLH	10.752990291382755	0.4127328195621747	65.5583267211914	0.5999256372451782	16.154813766479492	28.171794891357422	18.89551544189453
result_100aa_1_1	78	IFVCGGKVDVRAPIPPSFRDRLLTYTAKNASELHEHFILAETFKDYFKENAYPDLLVFEDDIASISSLIIIFLESPGSLVELGIFCNKSELFKKILIVASAEEVYGEDSFIYLGPLEYIKKKVSSSVVIYPWPDPEVLKYDNDFLDDLCVNIKEKLSSI:ELEEEGKRRGDLLGFEEYVPESEEALKKPEKIEHPKEWPKEYLELIKVLKENLDSPAAQHILEQLAKIAEDFDAGKYPELKGSVYHKFAKEVKDWYNEAH	7.652446274767004	0.537797770075509	60.321815490722656	0.6031121015548706	16.09693145751953	27.863344192504883	17.981056213378906
result_100aa_1_1	79	IFVCGGKVDVRAPIPPSFRDRLLTYTAKNASELHEHFILAETFKDYFKENAYPDLLVFEDDIASISSLIIIFLESPGSLVELGIFCNKSELFKKILIVASAEEVYGEDSFIYLGPLEYIKKKVSSSVVIYPWPDPEVLKYDNDFLDDLCVNIKEKLSSI:ELLKEGIKRGDLLGFEELVPPSEEAKKNPKKIVPPKEWNPEFIELEKVLEKNLDNPAAKYIYEKISEIYEKFDKGEYPELKGSVLHKYAKRIKEKWEKLN	6.659313787032991	0.5563547958513444	60.842811584472656	0.6043908596038818	16.01392364501953	27.725994110107422	18.15212631225586
result_100aa_1_1	80	IFVCGGKVDVRAPIPPSFRDRLLTYTAKNASELHEHFILAETFKDYFKENAYPDLLVFEDDIASISSLIIIFLESPGSLVELGIFCNKSELFKKILIVASAEEVYGEDSFIYLGPLEYIKKKVSSSVVIYPWPDPEVLKYDNDFLDDLCVNIKEKLSSI:ELEEEGKKRGDRLGIEDLVPDSEEDLKNPKKVVHPKEWDPDYLELLKVLKENLDSPAAKHILEEIAKIADDFDAGKYPEYKGSIYHQFAKKVKELYEKLT	13.290610251272886	0.3580624035259957	54.09408187866211	0.6033201217651367	16.270870208740234	28.172243118286133	19.771398544311523
result_100aa_1_1	81	IFVCGGKVDVRAPIPPSFRDRLLTYTAKNASELHEHFILAETFKDYFKENAYPDLLVFEDDIASISSLIIIFLESPGSLVELGIFCNKSELFKKILIVASAEEVYGEDSFIYLGPLEYIKKKVSSSVVIYPWPDPEVLKYDNDFLDDLCVNIKEKLSSI:ELEEEGRKRGELLGFEELVPEDEEDLEKPEEFVPPKEWPPEFKELFKVLKKNLDSPAAQHILKEIAKRYEEFEAGKYPELKGSIYHEFAKKVAEEYKKLN	9.179712950314206	0.6059780982820975	65.25828552246094	0.6316300630569458	14.732271194458008	24.225812911987305	10.307500839233398
result_100aa_1_1	82	IFVCGGKVDVRAPIPPSFRDRLLTYTAKNASELHEHFILAETFKDYFKENAYPDLLVFEDDIASISSLIIIFLESPGSLVELGIFCNKSELFKKILIVASAEEVYGEDSFIYLGPLEYIKKKVSSSVVIYPWPDPEVLKYDNDFLDDLCVNIKEKLSSI:ELELAGKPRGDLLGIEELVPDSEEDLKKPKKFVPPKEWPPEWLELKKVLIANTDNPAAQHIWEQISKFADDFDAGKYPELKGSIYHKFAKEVKAEWEKLH	16.498051696469158	0.40496299586423734	47.72869873046875	0.6015232801437378	16.76959228515625	28.336429595947266	20.232376098632812
result_100aa_1_1	83	IFVCGGKVDVRAPIPPSFRDRLLTYTAKNASELHEHFILAETFKDYFKENAYPDLLVFEDDIASISSLIIIFLESPGSLVELGIFCNKSELFKKILIVASAEEVYGEDSFIYLGPLEYIKKKVSSSVVIYPWPDPEVLKYDNDFLDDLCVNIKEKLSSI:SLEKEGKKRGELLGFEEYIPESEEDLKKPEKIENPKEWNPDYKELLEVLIKNLDNPAAQHIFKELAKRYEEFEAGKYPELKGSIYHKFAKEVKELYEKLT	9.034145022114693	0.4172652581305863	63.01251983642578	0.6007241010665894	16.02686309814453	28.35588264465332	18.707611083984375
result_100aa_1_1	84	IFVCGGKVDVRAPIPPSFRDRLLTYTAKNASELHEHFILAETFKDYFKENAYPDLLVFEDDIASISSLIIIFLESPGSLVELGIFCNKSELFKKILIVASAEEVYGEDSFIYLGPLEYIKKKVSSSVVIYPWPDPEVLKYDNDFLDDLCVNIKEKLSSI:PLLEEGRKRGALLGIEELVPPSEEDLKKPKEFIPPKEWPEEYKELLKVLKKNLDSPAAQHIWKEIAKIYDEFEAGKYPDLKGSIYHKFAKEVKEEYEKLN	11.546596168342013	0.3865478515328858	51.171146392822266	0.6012426018714905	16.659236907958984	28.22905921936035	18.344419479370117
result_100aa_1_1	85	IFVCGGKVDVRAPIPPSFRDRLLTYTAKNASELHEHFILAETFKDYFKENAYPDLLVFEDDIASISSLIIIFLESPGSLVELGIFCNKSELFKKILIVASAEEVYGEDSFIYLGPLEYIKKKVSSSVVIYPWPDPEVLKYDNDFLDDLCVNIKEKLSSI:ELLDKGKKRGDLLGILEYVPDSEEDLKKPPEIVHPKEWPPEFLKLKEVLKKNLDNPAAKYIWERISEFADDFDAGKYPELKGSIYHKFAKEMKEEYEKLN	10.409866502486405	0.3926346672693859	68.48424530029297	0.6003324389457703	15.711148262023926	28.137624740600586	18.497304916381836
result_100aa_1_1	86	IFVCGGKVDVRAPIPPSFRDRLLTYTAKNASELHEHFILAETFKDYFKENAYPDLLVFEDDIASISSLIIIFLESPGSLVELGIFCNKSELFKKILIVASAEEVYGEDSFIYLGPLEYIKKKVSSSVVIYPWPDPEVLKYDNDFLDDLCVNIKEKLSSI:DLLEEGRKRGDLLGLEELIPESEEDLKNPKKFEHPKEWPEEFLKLEEVLEKNLDSPAAQHIWKELAKRYEEFEAGKYPDLKGSIYHEYAKRVKEKYEKLT	9.563967990690397	0.39807367115394393	64.97352600097656	0.6001342535018921	15.859829902648926	28.1102237701416	17.79767608642578
result_100aa_1_1	87	IFVCGGKVDVRAPIPPSFRDRLLTYTAKNASELHEHFILAETFKDYFKENAYPDLLVFEDDIASISSLIIIFLESPGSLVELGIFCNKSELFKKILIVASAEEVYGEDSFIYLGPLEYIKKKVSSSVVIYPWPDPEVLKYDNDFLDDLCVNIKEKLSSI:ELEEKGRKRGDLLGFEEFVPESEEEKEKPPEFKPPKEWPPEFLELLKVLKKNLDNPAAQHIWKELAKRYEDFEKGKYPEYKGSIYHEFAKKVAEEYKKLN	11.262053779014755	0.4540011850277698	55.38496017456055	0.6155387163162231	15.657039642333984	26.425247192382812	8.589275360107422
result_100aa_1_1	88	IFVCGGKVDVRAPIPPSFRDRLLTYTAKNASELHEHFILAETFKDYFKENAYPDLLVFEDDIASISSLIIIFLESPGSLVELGIFCNKSELFKKILIVASAEEVYGEDSFIYLGPLEYIKKKVSSSVVIYPWPDPEVLKYDNDFLDDLCVNIKEKLSSI:ALSLAGKKRGDRLGIEEYVPESPEDLLNPKKIEHPKEWPEEFKKLFEVLKKNLDNPAAKHIIEELSKFYDEFEAGKYPELKGSIYYKFAKEVKEWYEKLT	12.693885322329864	0.3005526417304358	63.47751235961914	0.6005055904388428	15.936100006103516	28.127769470214844	18.931640625
result_100aa_1_1	89	IFVCGGKVDVRAPIPPSFRDRLLTYTAKNASELHEHFILAETFKDYFKENAYPDLLVFEDDIASISSLIIIFLESPGSLVELGIFCNKSELFKKILIVASAEEVYGEDSFIYLGPLEYIKKKVSSSVVIYPWPDPEVLKYDNDFLDDLCVNIKEKLSSI:ELLEKGKKRGELLGFEELIPESEEDLKKPKEFVNPKEWDPDWKELVEVLKKNLDSPAAKHILEELSKRYEEFEAGKYPDLKGSIYYKFAKEVKELWEKLH	10.078509387774613	0.3843700204242563	58.182342529296875	0.6020318269729614	16.317556381225586	28.190143585205078	19.415178298950195
result_100aa_1_1	90	IFVCGGKVDVRAPIPPSFRDRLLTYTAKNASELHEHFILAETFKDYFKENAYPDLLVFEDDIASISSLIIIFLESPGSLVELGIFCNKSELFKKILIVASAEEVYGEDSFIYLGPLEYIKKKVSSSVVIYPWPDPEVLKYDNDFLDDLCVNIKEKLSSI:SLLEKGRKRGDLLGFEELIPESEEEKEKPKEFIPPKEWNPDYLELLKVLKKNLDSPAAQHILKKISELADAFDEGKYPELKGSILHKFAKEVKEWYEKET	11.332077660695083	0.44297005738449075	62.42837142944336	0.6012001037597656	16.283935546875	27.757408142089844	14.022831916809082
result_100aa_1_1	91	IFVCGGKVDVRAPIPPSFRDRLLTYTAKNASELHEHFILAETFKDYFKENAYPDLLVFEDDIASISSLIIIFLESPGSLVELGIFCNKSELFKKILIVASAEEVYGEDSFIYLGPLEYIKKKVSSSVVIYPWPDPEVLKYDNDFLDDLCVNIKEKLSSI:ELLEEGLKRGDLLGLEEFIPPSEEAKKNPKEFKPPEEWPEEFLELKEVLFKNLDNPAAQHILKELAKWYEDFEAGKYPEYKGSIYYKFAKEIKEEYEKLH	10.165073063362652	0.45767326277150466	74.23426818847656	0.6021086573600769	15.194343566894531	27.865177154541016	18.35085678100586
result_100aa_1_1	92	IFVCGGKVDVRAPIPPSFRDRLLTYTAKNASELHEHFILAETFKDYFKENAYPDLLVFEDDIASISSLIIIFLESPGSLVELGIFCNKSELFKKILIVASAEEVYGEDSFIYLGPLEYIKKKVSSSVVIYPWPDPEVLKYDNDFLDDLCVNIKEKLSSI:ELEKEGKKRGDLLGFEELIPKSEEDLKKPKEFEPPKEWDPDFLKLLEVLKKNLDNPAAQHILKELSRRYKEFEEGKYPELKGSIYYKFAKEVTEWYEKEH	10.276296338823757	0.4823238929506354	63.140140533447266	0.6015694737434387	15.983037948608398	28.026912689208984	18.459226608276367
result_100aa_1_1	93	IFVCGGKVDVRAPIPPSFRDRLLTYTAKNASELHEHFILAETFKDYFKENAYPDLLVFEDDIASISSLIIIFLESPGSLVELGIFCNKSELFKKILIVASAEEVYGEDSFIYLGPLEYIKKKVSSSVVIYPWPDPEVLKYDNDFLDDLCVNIKEKLSSI:ELLKSGKKRGDLLGIEELKPPSEEALKKPPEIKHPKEWNPDFIKLKEVLKKNLDSPAAQHIWKELSKFYKEFEEGKYPELKGSIYYKFAKEVTEEYEKLH	7.564130501779636	0.5433280408963993	62.58822250366211	0.6021934747695923	16.081472396850586	27.852128982543945	15.949273109436035
result_100aa_1_1	94	IFVCGGKVDVRAPIPPSFRDRLLTYTAKNASELHEHFILAETFKDYFKENAYPDLLVFEDDIASISSLIIIFLESPGSLVELGIFCNKSELFKKILIVASAEEVYGEDSFIYLGPLEYIKKKVSSSVVIYPWPDPEVLKYDNDFLDDLCVNIKEKLSSI:ELEEEGKKRGELLGLEELIPKSEEDLKKPEEFVPPKEWPKEFLELEKVLEKNLDNPAAKHIWEQLKKWYKDFEEGKYPQLKGSIYHEYAKRVAEKYEKLH	8.819176325627463	0.477636980083235	64.32152557373047	0.5990275144577026	15.954026222229004	28.280094146728516	18.818275451660156
result_100aa_1_1	95	IFVCGGKVDVRAPIPPSFRDRLLTYTAKNASELHEHFILAETFKDYFKENAYPDLLVFEDDIASISSLIIIFLESPGSLVELGIFCNKSELFKKILIVASAEEVYGEDSFIYLGPLEYIKKKVSSSVVIYPWPDPEVLKYDNDFLDDLCVNIKEKLSSI:ELEEEGKKRGERLGLEDLKPKSEEEKKKPKKIVHPKEWNPEFLELKKVLKENLDNPAAKYIWERLAEYYDDFEAGKYPELKGSVYHKFAKEVKEEYEKLT	6.313253756841407	0.7208006663519423	63.89933395385742	0.6335760354995728	14.650094985961914	24.125913619995117	9.714505195617676
result_100aa_1_1	96	IFVCGGKVDVRAPIPPSFRDRLLTYTAKNASELHEHFILAETFKDYFKENAYPDLLVFEDDIASISSLIIIFLESPGSLVELGIFCNKSELFKKILIVASAEEVYGEDSFIYLGPLEYIKKKVSSSVVIYPWPDPEVLKYDNDFLDDLCVNIKEKLSSI:SLEEEGKPRGELLGLEDLIPDSPEDLKKPKKFEPPKEWPKDFIELKEVLIKNLDNPAAKYILERLAEYYDEFEAGKYPELKGSVYHKFTKEMKELYEELT	11.484729848208328	0.3688150810986283	60.32648468017578	0.6001631021499634	16.0267333984375	28.450876235961914	19.577245712280273
result_100aa_1_1	97	IFVCGGKVDVRAPIPPSFRDRLLTYTAKNASELHEHFILAETFKDYFKENAYPDLLVFEDDIASISSLIIIFLESPGSLVELGIFCNKSELFKKILIVASAEEVYGEDSFIYLGPLEYIKKKVSSSVVIYPWPDPEVLKYDNDFLDDLCVNIKEKLSSI:ELEELGKKRGERLGLEEYIPKSEEDLKKPKEIKNPKEWPKEFLELLKVLKKNLDNPAAQYILEKISEYYKAFEEGKYPELKGSIYHKFAKEVAEWYKKEH	12.27274774136256	0.3413611775346541	53.617332458496094	0.6011418104171753	16.35636329650879	28.456645965576172	20.164148330688477
result_100aa_1_1	98	IFVCGGKVDVRAPIPPSFRDRLLTYTAKNASELHEHFILAETFKDYFKENAYPDLLVFEDDIASISSLIIIFLESPGSLVELGIFCNKSELFKKILIVASAEEVYGEDSFIYLGPLEYIKKKVSSSVVIYPWPDPEVLKYDNDFLDDLCVNIKEKLSSI:ELEEEGKKRGDLLGLEEFIPESEEDLKKPEKYEHPKEWPEDWLELKKVLKENLDNPAAKYILEKLAKWYDEFEAGKYPEYKGSIYHKFAKEMKEEYEKLT	9.189175622483651	0.4323560805827489	65.8409423828125	0.6000137329101562	15.7723388671875	28.247617721557617	19.326038360595703
result_100aa_1_1	99	IFVCGGKVDVRAPIPPSFRDRLLTYTAKNASELHEHFILAETFKDYFKENAYPDLLVFEDDIASISSLIIIFLESPGSLVELGIFCNKSELFKKILIVASAEEVYGEDSFIYLGPLEYIKKKVSSSVVIYPWPDPEVLKYDNDFLDDLCVNIKEKLSSI:ELDEEGKKRGDRLGLEDLVPDSPEALEKPEKIEHPKEWDPDFKKLFEVLKKNLDSPAAQYIAERLAEWYDKFEAGEYPELKGSIYHKFAKEFKEWWEKAH	9.237593820932627	0.45238473715707656	62.42243576049805	0.6001917719841003	16.176286697387695	28.255247116088867	19.127065658569336
result_100aa_1_10	0	IFVCGGKVDVRAPIPPSFRDRLLTYTAKNASELHEHFILAETFKDYFKENAYPDLLVFEDDIASISSLIIIFLESPGSLVELGIFCNKSELFKKILIVASAEEVYGEDSFIYLGPLEYIKKKVSSSVVIYPWPDPEVLKYDNDFLDDLCVNIKEKLSSI:ENPLKKEKDAYVKEIITEDNKKFEIRVQILDLKNNIKIVSVSLLYEGKILDIWTKLVKKKEDETDEELAEKMIEEFLKNKEKNKKTHPSLYDKYPEFKDY	2.862509871822126	0.9233105769677148	77.2831039428711	0.7018370628356934	10.805257797241211	18.353351593017578	3.395725727081299
result_100aa_1_10	1	IFVCGGKVDVRAPIPPSFRDRLLTYTAKNASELHEHFILAETFKDYFKENAYPDLLVFEDDIASISSLIIIFLESPGSLVELGIFCNKSELFKKILIVASAEEVYGEDSFIYLGPLEYIKKKVSSSVVIYPWPDPEVLKYDNDFLDDLCVNIKEKLSSI:ENPLKKVEDAYVKEIISEDNRKFEIRVQLLELPNNLVYVSVALLYEGKVLYIRSKLVKKKPDETEEELAEKAIEEFLKNLEKDKETIEPLYKDYPEFKDF	4.051116464855954	0.9339101431770833	76.0294189453125	0.7390567064285278	9.583330154418945	15.803106307983398	2.9458253383636475
result_100aa_1_10	2	IFVCGGKVDVRAPIPPSFRDRLLTYTAKNASELHEHFILAETFKDYFKENAYPDLLVFEDDIASISSLIIIFLESPGSLVELGIFCNKSELFKKILIVASAEEVYGEDSFIYLGPLEYIKKKVSSSVVIYPWPDPEVLKYDNDFLDDLCVNIKEKLSSI:ENPLKKEKDAYVKEIISEDNKKYTIRVQLLELPNNIVLVSVSLEYEGKILDIYSKLVKKKPDETEEELAEKMIKEFLENLEKNKETREPLWKDYPEFKDY	2.391389810033572	0.9497736127583016	75.47541046142578	0.7453880906105042	9.405990600585938	15.024062156677246	1.5488204956054688
result_100aa_1_10	3	IFVCGGKVDVRAPIPPSFRDRLLTYTAKNASELHEHFILAETFKDYFKENAYPDLLVFEDDIASISSLIIIFLESPGSLVELGIFCNKSELFKKILIVASAEEVYGEDSFIYLGPLEYIKKKVSSSVVIYPWPDPEVLKYDNDFLDDLCVNIKEKLSSI:ENPLKKVKDAFEKEIISEDNRKFTIRVQILELPNNIVLVSVSLLYEGKILDIYTKLVKKKPDETDEELAEKEIENFLKNLEENKKTRPSLYEKFPEFKDF	4.311779916386668	0.9245057934989711	72.76649475097656	0.7239885330200195	10.221583366394043	16.63910675048828	2.7398791313171387
result_100aa_1_10	4	IFVCGGKVDVRAPIPPSFRDRLLTYTAKNASELHEHFILAETFKDYFKENAYPDLLVFEDDIASISSLIIIFLESPGSLVELGIFCNKSELFKKILIVASAEEVYGEDSFIYLGPLEYIKKKVSSSVVIYPWPDPEVLKYDNDFLDDLCVNIKEKLSSI:ENPLKKVDDAYVKKIISEENKEYEIRVQILDLPNNIKIVSVSLLYKGKILDIYTKLVYKPEDMTDEELAEKMIEEFLKNKEKNKKTYESLWKYYPEFKDY	2.1967860071728014	0.9490603317001514	72.61357879638672	0.675218939781189	11.979076385498047	20.407451629638672	5.594827651977539
result_100aa_1_10	5	IFVCGGKVDVRAPIPPSFRDRLLTYTAKNASELHEHFILAETFKDYFKENAYPDLLVFEDDIASISSLIIIFLESPGSLVELGIFCNKSELFKKILIVASAEEVYGEDSFIYLGPLEYIKKKVSSSVVIYPWPDPEVLKYDNDFLDDLCVNIKEKLSSI:ENPLKKVKDAYVKEIISPENKKFEIVVQILKLPNNIYYVSVSLKYEGKILFIYSKLVKKKEDETEEELAEKMIKEFLENLEKLKETKEPLFKDYPEFKDF	4.400341941550408	0.9219675434634137	74.3966064453125	0.7662320137023926	8.661186218261719	13.515543937683105	1.5726070404052734
result_100aa_1_10	6	IFVCGGKVDVRAPIPPSFRDRLLTYTAKNASELHEHFILAETFKDYFKENAYPDLLVFEDDIASISSLIIIFLESPGSLVELGIFCNKSELFKKILIVASAEEVYGEDSFIYLGPLEYIKKKVSSSVVIYPWPDPEVLKYDNDFLDDLCVNIKEKLSSI:MNPLKKVKDAYEKEILSEKNEKYVIRVQILKLPNNIYIVSVSLLYNGKLLDNYTKLVKKPEDMTEEELAEKMIKEFLENLKENKKTRPPLWDKYPEYKDY	4.170158098819726	0.9363464209383199	69.47865295410156	0.7057421803474426	11.022733688354492	18.056846618652344	4.718903064727783
result_100aa_1_10	7	IFVCGGKVDVRAPIPPSFRDRLLTYTAKNASELHEHFILAETFKDYFKENAYPDLLVFEDDIASISSLIIIFLESPGSLVELGIFCNKSELFKKILIVASAEEVYGEDSFIYLGPLEYIKKKVSSSVVIYPWPDPEVLKYDNDFLDDLCVNIKEKLSSI:ENPLVKVKDAYEKEILSEDNKKYIIRVQLLKLPNNIVLVSVSLLYEGKVLDIYSKLVKKKEDETEEELAEKMIKEFLENKEKNKKTHEPLYSKYPEFKDY	8.42693783599345	0.7671997294766046	68.10637664794922	0.6483535766601562	13.413286209106445	22.92598533630371	5.764167785644531
result_100aa_1_10	8	IFVCGGKVDVRAPIPPSFRDRLLTYTAKNASELHEHFILAETFKDYFKENAYPDLLVFEDDIASISSLIIIFLESPGSLVELGIFCNKSELFKKILIVASAEEVYGEDSFIYLGPLEYIKKKVSSSVVIYPWPDPEVLKYDNDFLDDLCVNIKEKLSSI:ENPLKKEKDAFVKELISEENKKYEIRVQLLELPNNIVYVSVSLLYEGKLLENYSKLVKKKPDETDEELAEKMIEEFLKNLEENKKTRPSLWDKYPEFKDF	4.601278659912343	0.8732573502868209	68.74232482910156	0.6898784637451172	11.77387809753418	19.748567581176758	5.483644485473633
result_100aa_1_10	9	IFVCGGKVDVRAPIPPSFRDRLLTYTAKNASELHEHFILAETFKDYFKENAYPDLLVFEDDIASISSLIIIFLESPGSLVELGIFCNKSELFKKILIVASAEEVYGEDSFIYLGPLEYIKKKVSSSVVIYPWPDPEVLKYDNDFLDDLCVNIKEKLSSI:HMPLKKVKDAYEKTIITEENKEFVLRVQLLELPNNIVLVSVSLLYEGKLLENWSKLVKKKPDETDEELAEKAIEEFLKNLEKNKETHPSLYEKFPEFKDY	4.654692460725748	0.8918758599583391	77.57587432861328	0.7002381086349487	10.799165725708008	18.417150497436523	4.683210372924805
result_100aa_1_10	10	IFVCGGKVDVRAPIPPSFRDRLLTYTAKNASELHEHFILAETFKDYFKENAYPDLLVFEDDIASISSLIIIFLESPGSLVELGIFCNKSELFKKILIVASAEEVYGEDSFIYLGPLEYIKKKVSSSVVIYPWPDPEVLKYDNDFLDDLCVNIKEKLSSI:EEPLKKEKDAYVKKIISEDNREFEIRVQLLELPNNIVLVSVSLLYKGKLLENYSKLVEKPEDMTDEELAEKMIEEFLKNLEKLKETHEPLFEKYPEFKDF	4.599952385108095	0.9127593967743051	71.55933380126953	0.6802193522453308	12.001873016357422	20.31992530822754	5.644428730010986
result_100aa_1_10	11	IFVCGGKVDVRAPIPPSFRDRLLTYTAKNASELHEHFILAETFKDYFKENAYPDLLVFEDDIASISSLIIIFLESPGSLVELGIFCNKSELFKKILIVASAEEVYGEDSFIYLGPLEYIKKKVSSSVVIYPWPDPEVLKYDNDFLDDLCVNIKEKLSSI:ENPLKKVKDAYVKEIISPDNKKFEIRVQLLDLPNNIVLVSVSLLYEGKVLDIYSKLVKKKENESDEELAEKMIKEFLENLEKFKKTHPSLWEKYPEFKDF	4.449110083345066	0.9177505287709562	77.1352767944336	0.7272402048110962	9.849013328552246	16.439266204833984	3.170804500579834
result_100aa_1_10	12	IFVCGGKVDVRAPIPPSFRDRLLTYTAKNASELHEHFILAETFKDYFKENAYPDLLVFEDDIASISSLIIIFLESPGSLVELGIFCNKSELFKKILIVASAEEVYGEDSFIYLGPLEYIKKKVSSSVVIYPWPDPEVLKYDNDFLDDLCVNIKEKLSSI:ENPLVKKEDAYEKKIITEKNEELVIRVQLLELPNNIVLVSVALLYKGKVLEIYSKLVKKKEDESLEELAEKMIKEFLENLEKNKKTRPSLWEKYPEFKDY	4.1698778343847716	0.9222340158292154	73.79711151123047	0.7275030016899109	9.8804349899292	16.164783477783203	2.4829702377319336
result_100aa_1_10	13	IFVCGGKVDVRAPIPPSFRDRLLTYTAKNASELHEHFILAETFKDYFKENAYPDLLVFEDDIASISSLIIIFLESPGSLVELGIFCNKSELFKKILIVASAEEVYGEDSFIYLGPLEYIKKKVSSSVVIYPWPDPEVLKYDNDFLDDLCVNIKEKLSSI:ENPLKKEKDAYVKTIITEDNEILEIRVQLLDLPNNIVLVSVSLLKNGKILENYTKLVKKKPDETDEELAEKMIKEFLENLEKLKKTHEPLYKDYPEYKDY	3.0994365190531377	0.9200157318620409	80.76680755615234	0.6935324668884277	11.075868606567383	19.0427188873291	4.697564601898193
result_100aa_1_10	14	IFVCGGKVDVRAPIPPSFRDRLLTYTAKNASELHEHFILAETFKDYFKENAYPDLLVFEDDIASISSLIIIFLESPGSLVELGIFCNKSELFKKILIVASAEEVYGEDSFIYLGPLEYIKKKVSSSVVIYPWPDPEVLKYDNDFLDDLCVNIKEKLSSI:ENPLKKVKDAYEQEILLPDNRKFVIRVQLKELKNNIVIVSVSLLYEGKVLDIYTKLVKKKEDETEEELAEKAIKEFLENLEKNKKTREPLWKDYPEFKDF	2.9074745002668236	0.832390010326411	83.35523986816406	0.6454691886901855	12.698816299438477	22.99169158935547	7.928213119506836
result_100aa_1_10	15	IFVCGGKVDVRAPIPPSFRDRLLTYTAKNASELHEHFILAETFKDYFKENAYPDLLVFEDDIASISSLIIIFLESPGSLVELGIFCNKSELFKKILIVASAEEVYGEDSFIYLGPLEYIKKKVSSSVVIYPWPDPEVLKYDNDFLDDLCVNIKEKLSSI:ENPLKKEKDAYVKEIISEDNRKFTIRVQLLKLENNIVIVSVSLLYNGKLIDNYTKMVKKKPDESEEELAEKMIEEFLKNLEKNKKTRESLYSKYPEFKDY	4.804719308767936	0.8654226782046262	76.03257751464844	0.6714320182800293	12.095686912536621	21.068254470825195	6.928766250610352
result_100aa_1_10	16	IFVCGGKVDVRAPIPPSFRDRLLTYTAKNASELHEHFILAETFKDYFKENAYPDLLVFEDDIASISSLIIIFLESPGSLVELGIFCNKSELFKKILIVASAEEVYGEDSFIYLGPLEYIKKKVSSSVVIYPWPDPEVLKYDNDFLDDLCVNIKEKLSSI:ENPLKKEKDAYVKEIISEDNKKYEIVVQLLKLPNNIVLVSVSLKYKGKILEIYTKLVKKKENESDEELAEKMIKEFLENLEKNKKYYEPLYSKYPEFKDF	1.8327126931405282	0.9591854914360417	79.38551330566406	0.7310661673545837	9.384417533874512	15.524664878845215	2.5442957878112793
result_100aa_1_10	17	IFVCGGKVDVRAPIPPSFRDRLLTYTAKNASELHEHFILAETFKDYFKENAYPDLLVFEDDIASISSLIIIFLESPGSLVELGIFCNKSELFKKILIVASAEEVYGEDSFIYLGPLEYIKKKVSSSVVIYPWPDPEVLKYDNDFLDDLCVNIKEKLSSI:ENPLVKEKDAFVKTIISEDNRKYEIRVQILELPNNIYLVSVSLLYEGKILDIYSKLVKKPEDMSLEELAEKMIKEFLENKEKNKKTKEPLWKYYPEFKDF	4.698827533846806	0.9121419410642624	66.48836517333984	0.7084864377975464	10.992807388305664	17.63650131225586	3.553925037384033
result_100aa_1_10	18	IFVCGGKVDVRAPIPPSFRDRLLTYTAKNASELHEHFILAETFKDYFKENAYPDLLVFEDDIASISSLIIIFLESPGSLVELGIFCNKSELFKKILIVASAEEVYGEDSFIYLGPLEYIKKKVSSSVVIYPWPDPEVLKYDNDFLDDLCVNIKEKLSSI:MNKLKKEKDAYVKEIISEDNKKFTIRVQLLELKNNIVIVSVSLLYEGKLLDNYTKMVKKKEDETDEELAEKMIEEFLKNLEENKKTHPSLYEKYPEFKDF	1.8706785429236032	0.9407186244506647	79.21372985839844	0.6701998710632324	11.898626327514648	20.854196548461914	5.633340358734131
result_100aa_1_10	19	IFVCGGKVDVRAPIPPSFRDRLLTYTAKNASELHEHFILAETFKDYFKENAYPDLLVFEDDIASISSLIIIFLESPGSLVELGIFCNKSELFKKILIVASAEEVYGEDSFIYLGPLEYIKKKVSSSVVIYPWPDPEVLKYDNDFLDDLCVNIKEKLSSI:ENPLVKEKDAYVKTIISPDNRVFEIRVQILDLPNNIKIVSVSLLYKGKLIDNFTKLVYKPEDMTDEELAEKMIEEFLKNLEKNKKTRPSLYSEYPEFKDF	1.7029226899918724	0.9539914021153633	78.28788757324219	0.6864465475082397	11.129569053649902	19.262617111206055	6.201263427734375
result_100aa_1_10	20	IFVCGGKVDVRAPIPPSFRDRLLTYTAKNASELHEHFILAETFKDYFKENAYPDLLVFEDDIASISSLIIIFLESPGSLVELGIFCNKSELFKKILIVASAEEVYGEDSFIYLGPLEYIKKKVSSSVVIYPWPDPEVLKYDNDFLDDLCVNIKEKLSSI:ENPLKKVKDAYEKTIISPENRKYVIRVQLLELPNNIVFVSVSLLYDGKILYIRSKLVKKPEDMTDEELAEEMIKEFLENLEKDKETNPPLFENYPEFKDF	4.378722747735563	0.9220493194568592	82.50728607177734	0.7501549124717712	8.870772361755371	14.782129287719727	2.2373266220092773
result_100aa_1_10	21	IFVCGGKVDVRAPIPPSFRDRLLTYTAKNASELHEHFILAETFKDYFKENAYPDLLVFEDDIASISSLIIIFLESPGSLVELGIFCNKSELFKKILIVASAEEVYGEDSFIYLGPLEYIKKKVSSSVVIYPWPDPEVLKYDNDFLDDLCVNIKEKLSSI:ENPLEKVEDAFEKKIISPENREFVIRVQLLELPNNIVLVSVALLYKGKVLDIYSELVKKKPDETDEELAEKAIENFLKNLEENKKTRPSLWEKYPEFKDF	4.389984970954131	0.913120334062677	75.76168823242188	0.7222837209701538	10.052000999450684	16.77783966064453	2.3557329177856445
result_100aa_1_10	22	IFVCGGKVDVRAPIPPSFRDRLLTYTAKNASELHEHFILAETFKDYFKENAYPDLLVFEDDIASISSLIIIFLESPGSLVELGIFCNKSELFKKILIVASAEEVYGEDSFIYLGPLEYIKKKVSSSVVIYPWPDPEVLKYDNDFLDDLCVNIKEKLSSI:ENPLKKEKDAYVKEIISEDNKKFEIRVQLLDLPNNIVLVSVSLLYEGKILENYSKLVKKKPDETDEELAEKMIEEFLKNLEELKKTKPSLWENYPEFKDF	1.8627437725509821	0.9511835036775298	79.96774291992188	0.7033802270889282	10.614595413208008	18.32080078125	4.428654193878174
result_100aa_1_10	23	IFVCGGKVDVRAPIPPSFRDRLLTYTAKNASELHEHFILAETFKDYFKENAYPDLLVFEDDIASISSLIIIFLESPGSLVELGIFCNKSELFKKILIVASAEEVYGEDSFIYLGPLEYIKKKVSSSVVIYPWPDPEVLKYDNDFLDDLCVNIKEKLSSI:ENPLKKEKDAYVKEIISEDNKKYTIRVQLLKLPDNLVYVSVALEYEGKILDIYSKLVKQKPDETEEELAEKMIKEFLENLEKNKKTRESLWKNYPEYKDY	3.480258317227958	0.9195936902581873	80.46357727050781	0.7425801753997803	9.18340015411377	15.000480651855469	1.6522185802459717
result_100aa_1_10	24	IFVCGGKVDVRAPIPPSFRDRLLTYTAKNASELHEHFILAETFKDYFKENAYPDLLVFEDDIASISSLIIIFLESPGSLVELGIFCNKSELFKKILIVASAEEVYGEDSFIYLGPLEYIKKKVSSSVVIYPWPDPEVLKYDNDFLDDLCVNIKEKLSSI:ENPLVKNKDAYEKLIISEDNKEFLIRVQIEKLKNNIYLVSVALLYKGKILDIYTKLVKLKPDETLEELAEKAIEEFLKNLEKNKETHPPLYDKYPEFKDF	1.597195663582492	0.9643996345118573	78.10770416259766	0.7186872363090515	10.043560981750488	16.87006187438965	2.826195240020752
result_100aa_1_10	25	IFVCGGKVDVRAPIPPSFRDRLLTYTAKNASELHEHFILAETFKDYFKENAYPDLLVFEDDIASISSLIIIFLESPGSLVELGIFCNKSELFKKILIVASAEEVYGEDSFIYLGPLEYIKKKVSSSVVIYPWPDPEVLKYDNDFLDDLCVNIKEKLSSI:ENPLKKVEDAYEKELISEDNKKYVIRVQILDLPNNIKLVSVSLLYDGKLLENYSKLVKKKPDETDEELAEKAIEEFLKNLEKNKETRPSLYDKYPEFKDY	4.231518088077237	0.9275229715818977	70.23104858398438	0.6837974786758423	11.964287757873535	20.21494483947754	4.655768871307373
result_100aa_1_10	26	IFVCGGKVDVRAPIPPSFRDRLLTYTAKNASELHEHFILAETFKDYFKENAYPDLLVFEDDIASISSLIIIFLESPGSLVELGIFCNKSELFKKILIVASAEEVYGEDSFIYLGPLEYIKKKVSSSVVIYPWPDPEVLKYDNDFLDDLCVNIKEKLSSI:ENPLKKVKDSFEKELISEENKKFLIRVQLLDLPNNIVLVSVSLLYEGKLLYNYSKLVKKKPDETDEELAEKMIKEFLENLEKNKKTNPPLFEKYPEFKDF	4.559881572722794	0.8907364323619683	70.1998291015625	0.7080382108688354	10.976353645324707	18.257461547851562	4.272361755371094
result_100aa_1_10	27	IFVCGGKVDVRAPIPPSFRDRLLTYTAKNASELHEHFILAETFKDYFKENAYPDLLVFEDDIASISSLIIIFLESPGSLVELGIFCNKSELFKKILIVASAEEVYGEDSFIYLGPLEYIKKKVSSSVVIYPWPDPEVLKYDNDFLDDLCVNIKEKLSSI:ENPLKKVKDAYVKKIITEKNEEFEIRVQILKLPNNIYLVSVSLLYKGKVIDIYSKLIKKKPDQSEEEIAEEAIKEFLENLEKNKETREPLYEKYPEFKDY	4.175793884859305	0.9314904301132513	69.3575668334961	0.7172378301620483	10.603066444396973	17.29248809814453	2.529750347137451
result_100aa_1_10	28	IFVCGGKVDVRAPIPPSFRDRLLTYTAKNASELHEHFILAETFKDYFKENAYPDLLVFEDDIASISSLIIIFLESPGSLVELGIFCNKSELFKKILIVASAEEVYGEDSFIYLGPLEYIKKKVSSSVVIYPWPDPEVLKYDNDFLDDLCVNIKEKLSSI:ENPLKKVKDAYVKEIISEDNRKFEIRVQILKLPNNIYYVSVALLYEGKVLDIYSKLVKKPEDMTDEELAEEMIKEFLENLEKNKKTRPPLWEKYPEFKDF	4.15353264348131	0.9365747627511772	73.30274200439453	0.7677640914916992	8.633280754089355	13.420225143432617	1.4797362089157104
result_100aa_1_10	29	IFVCGGKVDVRAPIPPSFRDRLLTYTAKNASELHEHFILAETFKDYFKENAYPDLLVFEDDIASISSLIIIFLESPGSLVELGIFCNKSELFKKILIVASAEEVYGEDSFIYLGPLEYIKKKVSSSVVIYPWPDPEVLKYDNDFLDDLCVNIKEKLSSI:ENPLKKVEDAYEKEIITPENKKFLIRVQLLELPNNLVIVSVSLLYKGKLLDNYTKLVYKPEDKSLEELAEEMIEEFLKNLEKNKETRESLWSKYPEFKDF	4.35997104870707	0.9169558158486929	78.98738098144531	0.6840577125549316	11.30373764038086	19.581497192382812	6.559264183044434
result_100aa_1_10	30	IFVCGGKVDVRAPIPPSFRDRLLTYTAKNASELHEHFILAETFKDYFKENAYPDLLVFEDDIASISSLIIIFLESPGSLVELGIFCNKSELFKKILIVASAEEVYGEDSFIYLGPLEYIKKKVSSSVVIYPWPDPEVLKYDNDFLDDLCVNIKEKLSSI:ENPLKKVKNAFEKEILLPDNKKLTIKVQLLELPNDIVYVSVSLLYEGKLLFNYSKLVKKKKDETDEELAEKMIKEFLENLEKLKETHEPLFKDYPEFKDF	4.44601476554027	0.8977676455436892	77.69368743896484	0.7489644289016724	9.21011734008789	14.926356315612793	2.685500144958496
result_100aa_1_10	31	IFVCGGKVDVRAPIPPSFRDRLLTYTAKNASELHEHFILAETFKDYFKENAYPDLLVFEDDIASISSLIIIFLESPGSLVELGIFCNKSELFKKILIVASAEEVYGEDSFIYLGPLEYIKKKVSSSVVIYPWPDPEVLKYDNDFLDDLCVNIKEKLSSI:ENPLKKVKDAFVKTLISPENKVFEIVVQILDLPNNIKIVSVSLKYKGKVLDIYTKLVKKKEDETDEELAEKMIEEFLKNLEKNKETRPSLFDKYPEFKDF	4.444669915184227	0.9134668780605988	76.8482437133789	0.7276173830032349	9.799388885498047	16.321147918701172	2.3079023361206055
result_100aa_1_10	32	IFVCGGKVDVRAPIPPSFRDRLLTYTAKNASELHEHFILAETFKDYFKENAYPDLLVFEDDIASISSLIIIFLESPGSLVELGIFCNKSELFKKILIVASAEEVYGEDSFIYLGPLEYIKKKVSSSVVIYPWPDPEVLKYDNDFLDDLCVNIKEKLSSI:ENPLKKVKDAYEKEIISEDNRKFTIRVQILKLPNNIVYVSVSLLYEGKILFNYSKLVKMPEDMTEEELAEKAIEEFLKNLEKLKKIKEPLFKDYPEFKDF	4.238742523362874	0.926156733941851	72.67118835449219	0.7088402509689331	10.918685913085938	18.326400756835938	5.054121017456055
result_100aa_1_10	33	IFVCGGKVDVRAPIPPSFRDRLLTYTAKNASELHEHFILAETFKDYFKENAYPDLLVFEDDIASISSLIIIFLESPGSLVELGIFCNKSELFKKILIVASAEEVYGEDSFIYLGPLEYIKKKVSSSVVIYPWPDPEVLKYDNDFLDDLCVNIKEKLSSI:HMPLKKVKDSYEKEIILPDNRKFLIRVQLLELPNNIVLVSVALLYNGKVLEIYTKLVKKPEDMTEEELAEKMIKEFLENLEKLKETHEPLWKDYPEFKDF	4.203577702773988	0.939249137043417	74.39803314208984	0.7514714002609253	9.170748710632324	14.618358612060547	1.7506630420684814
result_100aa_1_10	34	IFVCGGKVDVRAPIPPSFRDRLLTYTAKNASELHEHFILAETFKDYFKENAYPDLLVFEDDIASISSLIIIFLESPGSLVELGIFCNKSELFKKILIVASAEEVYGEDSFIYLGPLEYIKKKVSSSVVIYPWPDPEVLKYDNDFLDDLCVNIKEKLSSI:ENPLVKEKDAYVKTIISEDNRVFEIRVQLLKLPNNIVKVSVSLLYEGKLLENWSKLVEKPEDVTEEELAEEAIKEFLENLEENKKTREPLFDKYPEFKDF	3.742607527579324	0.7821847718708227	79.52838897705078	0.6016715168952942	15.130901336669922	27.417116165161133	16.860370635986328
result_100aa_1_10	35	IFVCGGKVDVRAPIPPSFRDRLLTYTAKNASELHEHFILAETFKDYFKENAYPDLLVFEDDIASISSLIIIFLESPGSLVELGIFCNKSELFKKILIVASAEEVYGEDSFIYLGPLEYIKKKVSSSVVIYPWPDPEVLKYDNDFLDDLCVNIKEKLSSI:MNPLKKEKDAYVKELISEENKKFTIRVQLLDLPDNLVLVSVSLLYEGKVLDIYSKLVRKKPDETDEELAEKMIEEFLKNLEKNKETRESLYSKYPEFKDF	5.37676625325197	0.7740663623019548	72.90983581542969	0.7850676774978638	8.302458763122559	12.52257251739502	2.126344919204712
result_100aa_1_10	36	IFVCGGKVDVRAPIPPSFRDRLLTYTAKNASELHEHFILAETFKDYFKENAYPDLLVFEDDIASISSLIIIFLESPGSLVELGIFCNKSELFKKILIVASAEEVYGEDSFIYLGPLEYIKKKVSSSVVIYPWPDPEVLKYDNDFLDDLCVNIKEKLSSI:ENPLKKVKDAYVKEIITEDNRKLEIRVQLLELPNNLVLVSVSLLYEGKVLDIYSELVEKPEDMSDEELAEEMIKRFLEELEKRKETHEPLWSKYPEFKDY	4.35529129905582	0.9060927960081411	76.13961029052734	0.7185693383216858	10.258792877197266	17.13641357421875	3.77703857421875
result_100aa_1_10	37	IFVCGGKVDVRAPIPPSFRDRLLTYTAKNASELHEHFILAETFKDYFKENAYPDLLVFEDDIASISSLIIIFLESPGSLVELGIFCNKSELFKKILIVASAEEVYGEDSFIYLGPLEYIKKKVSSSVVIYPWPDPEVLKYDNDFLDDLCVNIKEKLSSI:ENPLVKKDDAYEKTLISEDNKEFIIRVQILELPDNIYLVSVSLKYKGKILEIYTKLVKKPEDMSEEELAEKMIKEFLENLKKNKETRPSLWENYPEFKDF	1.9856430164657666	0.9512855686465992	82.06499481201172	0.7588073015213013	8.49715518951416	14.01001262664795	1.5482499599456787
result_100aa_1_10	38	IFVCGGKVDVRAPIPPSFRDRLLTYTAKNASELHEHFILAETFKDYFKENAYPDLLVFEDDIASISSLIIIFLESPGSLVELGIFCNKSELFKKILIVASAEEVYGEDSFIYLGPLEYIKKKVSSSVVIYPWPDPEVLKYDNDFLDDLCVNIKEKLSSI:ENPLKKVKDSYEKEIITEDNKKYTIRVQLLELPNNIVLVSVSLLYDGKILDIYSKLVKKKPEETDEELAEKAIEEFLKNLEKNKETYPSLWKDFPEYKDY	5.534832904351073	0.8732001174852906	72.21624755859375	0.7331042885780334	9.977063179016113	16.12993812561035	1.8002378940582275
result_100aa_1_10	39	IFVCGGKVDVRAPIPPSFRDRLLTYTAKNASELHEHFILAETFKDYFKENAYPDLLVFEDDIASISSLIIIFLESPGSLVELGIFCNKSELFKKILIVASAEEVYGEDSFIYLGPLEYIKKKVSSSVVIYPWPDPEVLKYDNDFLDDLCVNIKEKLSSI:ENPLKKVKDAYEKEILSEKNEKYIIRVQLLELPNNIVIVSVSLLYKGKILENYTELVKKKPDETLEELAEKKIEEFLKNLEENKKTYESLYKYYPEYKDF	4.836993777516722	0.8870291556068313	71.6042709350586	0.6925380825996399	11.453112602233887	19.138097763061523	4.418507099151611
result_100aa_1_10	40	IFVCGGKVDVRAPIPPSFRDRLLTYTAKNASELHEHFILAETFKDYFKENAYPDLLVFEDDIASISSLIIIFLESPGSLVELGIFCNKSELFKKILIVASAEEVYGEDSFIYLGPLEYIKKKVSSSVVIYPWPDPEVLKYDNDFLDDLCVNIKEKLSSI:ENPLVKKDDAYEKEIISEENKKFLIRVQLLDLPNNIVLVSVSLLYEGKVLEIYSKLVKKPENMTDEELAEKMIKEFLENLEKNKKYREPLYKDYPEFKDF	1.948781785514416	0.9446271348235425	83.70509338378906	0.6911159753799438	10.854345321655273	19.16883087158203	4.929274559020996
result_100aa_1_10	41	IFVCGGKVDVRAPIPPSFRDRLLTYTAKNASELHEHFILAETFKDYFKENAYPDLLVFEDDIASISSLIIIFLESPGSLVELGIFCNKSELFKKILIVASAEEVYGEDSFIYLGPLEYIKKKVSSSVVIYPWPDPEVLKYDNDFLDDLCVNIKEKLSSI:ENPLKKEKDAYVKEILSEDNKKYTIRVQILKLPNNIYYVSVSLLYEGKLLENYSKLVKKPEDESEEELAEKMIEEFLKNLEKNKETKEPLWKNYPEYKDL	1.8491352747079213	0.9439768334272941	76.56155395507812	0.6936243772506714	11.250288963317871	19.17685890197754	5.1907525062561035
result_100aa_1_10	42	IFVCGGKVDVRAPIPPSFRDRLLTYTAKNASELHEHFILAETFKDYFKENAYPDLLVFEDDIASISSLIIIFLESPGSLVELGIFCNKSELFKKILIVASAEEVYGEDSFIYLGPLEYIKKKVSSSVVIYPWPDPEVLKYDNDFLDDLCVNIKEKLSSI:MNKLKKVKDAYEQEIISEENRKFLIRVQILDLPNNIKYVSVALLYEGKILEIYSKLVYKPENMSDEELAEKMIEEFLKNLEKNKKTLEPLYEKYPEFKDF	2.3436895070888797	0.9352409092064038	77.32362365722656	0.7795396447181702	8.054818153381348	12.557445526123047	1.443528413772583
result_100aa_1_10	43	IFVCGGKVDVRAPIPPSFRDRLLTYTAKNASELHEHFILAETFKDYFKENAYPDLLVFEDDIASISSLIIIFLESPGSLVELGIFCNKSELFKKILIVASAEEVYGEDSFIYLGPLEYIKKKVSSSVVIYPWPDPEVLKYDNDFLDDLCVNIKEKLSSI:ENPLKKVEDAYEKTLISEDNKIYTIRVQILDLPNNIKLVSVSLLYEGKVLEIYTKLVYKPEDETDEELAEKMIKEFLENLEKNKETYEPLFKDYPEFKDF	4.256036022588844	0.925064544626573	72.18240356445312	0.6974523067474365	11.112927436828613	18.550769805908203	5.063504219055176
result_100aa_1_10	44	IFVCGGKVDVRAPIPPSFRDRLLTYTAKNASELHEHFILAETFKDYFKENAYPDLLVFEDDIASISSLIIIFLESPGSLVELGIFCNKSELFKKILIVASAEEVYGEDSFIYLGPLEYIKKKVSSSVVIYPWPDPEVLKYDNDFLDDLCVNIKEKLSSI:ENPLVKKEDAYEKEIISPENKKYLIRVQLLKLPNNIVIVSVSLLYEGKLLENYTKMVYKPEDMTEEELAEKAIKEFLENLEENKKTRPSLYENYPEYKDF	4.318264599691615	0.9145558280654706	78.8193588256836	0.6871652007102966	11.237865447998047	19.501493453979492	5.746953010559082
result_100aa_1_10	45	IFVCGGKVDVRAPIPPSFRDRLLTYTAKNASELHEHFILAETFKDYFKENAYPDLLVFEDDIASISSLIIIFLESPGSLVELGIFCNKSELFKKILIVASAEEVYGEDSFIYLGPLEYIKKKVSSSVVIYPWPDPEVLKYDNDFLDDLCVNIKEKLSSI:ENPFEKKDDAYVKKLISEENKEFEIRVQILKLPNNIYYVSVALLYEGKIIDIYSKLVKKPEDETELELAEKMVKEFLENLEKRKETYPSLYEKYPFLKDF	1.7619462030579003	0.9587649583022687	82.41351318359375	0.7747906446456909	7.933640003204346	12.881678581237793	1.6931884288787842
result_100aa_1_10	46	IFVCGGKVDVRAPIPPSFRDRLLTYTAKNASELHEHFILAETFKDYFKENAYPDLLVFEDDIASISSLIIIFLESPGSLVELGIFCNKSELFKKILIVASAEEVYGEDSFIYLGPLEYIKKKVSSSVVIYPWPDPEVLKYDNDFLDDLCVNIKEKLSSI:EEPLKKEKDAYVKTIISEDNREFEIRVQLLKLPNNIVLVSVALLYKGKILDIYSKLVKKKPDETDEELAEKAIEEFLKNKEERKKYYPPLWEKFPEFKDY	0.830249867218116	0.9902053815566524	81.7830581665039	0.7531019449234009	8.580808639526367	14.090398788452148	1.8227559328079224
result_100aa_1_10	47	IFVCGGKVDVRAPIPPSFRDRLLTYTAKNASELHEHFILAETFKDYFKENAYPDLLVFEDDIASISSLIIIFLESPGSLVELGIFCNKSELFKKILIVASAEEVYGEDSFIYLGPLEYIKKKVSSSVVIYPWPDPEVLKYDNDFLDDLCVNIKEKLSSI:ENPLKKEKDAYVKELLSEDNKKYTIRVQLLELPNNIVKVAVSLLYEGKILEIYEKLVKKKPEESDEELAEKMIKEFLENLEKNKETRPSLWEKFPEFKDY	11.817300042552967	0.46959899072992484	41.8703498840332	0.6117938756942749	16.377553939819336	27.133731842041016	16.7346248626709
result_100aa_1_10	48	IFVCGGKVDVRAPIPPSFRDRLLTYTAKNASELHEHFILAETFKDYFKENAYPDLLVFEDDIASISSLIIIFLESPGSLVELGIFCNKSELFKKILIVASAEEVYGEDSFIYLGPLEYIKKKVSSSVVIYPWPDPEVLKYDNDFLDDLCVNIKEKLSSI:ENPLVKKEDSYEKEIISEKNEKYTIRVQILELPNNIYIVSVSLLKDGKVLDIRTRMVKKKPDETLEELAEKEIERFLKELEKNKETRPPLWDKYPEYKDF	4.62016307505921	0.9144745528984698	75.00640106201172	0.6562883257865906	12.727296829223633	22.11865234375	7.207515716552734
result_100aa_1_10	49	IFVCGGKVDVRAPIPPSFRDRLLTYTAKNASELHEHFILAETFKDYFKENAYPDLLVFEDDIASISSLIIIFLESPGSLVELGIFCNKSELFKKILIVASAEEVYGEDSFIYLGPLEYIKKKVSSSVVIYPWPDPEVLKYDNDFLDDLCVNIKEKLSSI:ENPLKKVKDAYVQELISEKNEKYTIRVQLLELPNNIVYVSVSLEYEGKILEIYSKLVEKPEDESEEELAKKMIKEFLENLEKNKETNPSLYDKYPKYKDY	4.972486056273103	0.8037103383559758	66.94029235839844	0.6898168921470642	11.745512962341309	19.661115646362305	5.304204940795898
result_100aa_1_10	50	IFVCGGKVDVRAPIPPSFRDRLLTYTAKNASELHEHFILAETFKDYFKENAYPDLLVFEDDIASISSLIIIFLESPGSLVELGIFCNKSELFKKILIVASAEEVYGEDSFIYLGPLEYIKKKVSSSVVIYPWPDPEVLKYDNDFLDDLCVNIKEKLSSI:ENPLKKEKDAYVQEIISEDNRKYEIRVQLLKLKDNIVKVSVSLLYEGKILDIYSKLVKLKEDETEEELAEKMIKEFLENLEKRKKTHEPLWSKYPEFKDY	7.318557662556045	0.5351301763030575	79.8534927368164	0.6029312610626221	15.021073341369629	27.065113067626953	16.164213180541992
result_100aa_1_10	51	IFVCGGKVDVRAPIPPSFRDRLLTYTAKNASELHEHFILAETFKDYFKENAYPDLLVFEDDIASISSLIIIFLESPGSLVELGIFCNKSELFKKILIVASAEEVYGEDSFIYLGPLEYIKKKVSSSVVIYPWPDPEVLKYDNDFLDDLCVNIKEKLSSI:ENPLKKVKDAYVKELISEDNRKFEIRVQLLELPDNIVLVSVALLYEGKVLEIYTKLVKKKPEETDEELAEKMIEEFLKNLEKNKETREPLFKDFPEFKDF	4.240224714052453	0.9344827725246102	74.1973876953125	0.7587988376617432	8.956058502197266	14.149747848510742	1.3865175247192383
result_100aa_1_10	52	IFVCGGKVDVRAPIPPSFRDRLLTYTAKNASELHEHFILAETFKDYFKENAYPDLLVFEDDIASISSLIIIFLESPGSLVELGIFCNKSELFKKILIVASAEEVYGEDSFIYLGPLEYIKKKVSSSVVIYPWPDPEVLKYDNDFLDDLCVNIKEKLSSI:ENPLKKVKDAYEKEIITEDNKKLVIKVQLLDLPNNIVKVSVSLKYEGKILDIYEKLVKKKPDETDEELAKKMIEEFLKEKEERKKTYPSLWDKYPEYKDY	12.206146940267967	0.35794365237264714	78.36150360107422	0.6023331880569458	15.15742015838623	27.27641487121582	15.873469352722168
result_100aa_1_10	53	IFVCGGKVDVRAPIPPSFRDRLLTYTAKNASELHEHFILAETFKDYFKENAYPDLLVFEDDIASISSLIIIFLESPGSLVELGIFCNKSELFKKILIVASAEEVYGEDSFIYLGPLEYIKKKVSSSVVIYPWPDPEVLKYDNDFLDDLCVNIKEKLSSI:ENPLKKVKDAFVKTLISEDNREFEIVVQLLELPNNIVKVSVSLKYKGKILEIYEKLVKKPEDMSDEELAEKMIKEFLENLEKFKEYYPSLWEKYPEFKDF	9.774857193077851	0.40883667970993	70.6012954711914	0.6044110059738159	15.37648868560791	27.48270034790039	17.637182235717773
result_100aa_1_10	54	IFVCGGKVDVRAPIPPSFRDRLLTYTAKNASELHEHFILAETFKDYFKENAYPDLLVFEDDIASISSLIIIFLESPGSLVELGIFCNKSELFKKILIVASAEEVYGEDSFIYLGPLEYIKKKVSSSVVIYPWPDPEVLKYDNDFLDDLCVNIKEKLSSI:ENPLKKVKDAYEKEIISEDNRKFLIRVQILELPDNIKIVSVSLLYEGKVLEIFTELVKKPEDMTDEELAEEMIKKFLENLEKNKETHESLWKYYPEFKDF	4.2379714968063045	0.9226915000850837	73.70760345458984	0.7039822936058044	10.868305206298828	18.23909568786621	3.6051318645477295
result_100aa_1_10	55	IFVCGGKVDVRAPIPPSFRDRLLTYTAKNASELHEHFILAETFKDYFKENAYPDLLVFEDDIASISSLIIIFLESPGSLVELGIFCNKSELFKKILIVASAEEVYGEDSFIYLGPLEYIKKKVSSSVVIYPWPDPEVLKYDNDFLDDLCVNIKEKLSSI:ENPLKKVKDAYEKEIISEDNKKFTLRVQLKKLPNNIVYVSVSLKYKGKILDIYSKLVKKPEDMTDEELAEKMIEEFLKNKEKNKETNEPLYSKYPEFKDY	12.248524834969066	0.31699765404764874	76.89097595214844	0.6042952537536621	15.24406909942627	27.257272720336914	15.306608200073242
result_100aa_1_10	56	IFVCGGKVDVRAPIPPSFRDRLLTYTAKNASELHEHFILAETFKDYFKENAYPDLLVFEDDIASISSLIIIFLESPGSLVELGIFCNKSELFKKILIVASAEEVYGEDSFIYLGPLEYIKKKVSSSVVIYPWPDPEVLKYDNDFLDDLCVNIKEKLSSI:HMPLEKKEDAYVKKLLSEENREFEIRVQLLDLPDNIVLVSVSLLYEGKVLEIYTKLVKKKPDETDEELAEKMIEEFLKNLEKLKETRPSLLDKFPEFKDF	4.463523011516862	0.902653111289702	70.39981079101562	0.6696707010269165	12.38262939453125	21.125497817993164	7.082840919494629
result_100aa_1_10	57	IFVCGGKVDVRAPIPPSFRDRLLTYTAKNASELHEHFILAETFKDYFKENAYPDLLVFEDDIASISSLIIIFLESPGSLVELGIFCNKSELFKKILIVASAEEVYGEDSFIYLGPLEYIKKKVSSSVVIYPWPDPEVLKYDNDFLDDLCVNIKEKLSSI:ENPLVKEKDAYVKKIISPDNREFEIRVQLLKLPNNIVKVSVSLLYNGKLIENYSKLVKKPEDMTDEELAEKMIKEFLENLEENKKTRESLLSKYPELKDL	6.937810697438819	0.525568363105245	84.34751892089844	0.6016990542411804	14.766036987304688	27.35926628112793	16.604145050048828
result_100aa_1_10	58	IFVCGGKVDVRAPIPPSFRDRLLTYTAKNASELHEHFILAETFKDYFKENAYPDLLVFEDDIASISSLIIIFLESPGSLVELGIFCNKSELFKKILIVASAEEVYGEDSFIYLGPLEYIKKKVSSSVVIYPWPDPEVLKYDNDFLDDLCVNIKEKLSSI:ENPLKKVKDSYEKEIISEENRKYIIRVQILDLPNNIKFVSVALLYEGKILDIYSKLVYKPEDMTDEELAEKMIKEFLENKKKNKKTRPSLLENYPEFKDY	4.412477380013324	0.9217514295432098	71.20162200927734	0.7829967737197876	8.610011100769043	12.667906761169434	1.2647035121917725
result_100aa_1_10	59	IFVCGGKVDVRAPIPPSFRDRLLTYTAKNASELHEHFILAETFKDYFKENAYPDLLVFEDDIASISSLIIIFLESPGSLVELGIFCNKSELFKKILIVASAEEVYGEDSFIYLGPLEYIKKKVSSSVVIYPWPDPEVLKYDNDFLDDLCVNIKEKLSSI:ENPLEKVDDAYVKTIILPDNRVLEIRVQLLKLPNNIVYVSVSLLLDGKILDIYSKLVYLPEDMSEEELAEKMIEEFLKNLEENKKTREPLWKDYPELKDF	3.038203286782693	0.8324923219904119	80.40103912353516	0.6836174726486206	11.277588844299316	19.62027359008789	5.536296844482422
result_100aa_1_10	60	IFVCGGKVDVRAPIPPSFRDRLLTYTAKNASELHEHFILAETFKDYFKENAYPDLLVFEDDIASISSLIIIFLESPGSLVELGIFCNKSELFKKILIVASAEEVYGEDSFIYLGPLEYIKKKVSSSVVIYPWPDPEVLKYDNDFLDDLCVNIKEKLSSI:ENPLVKKKDSYEKTIISEENKKFVIRVQILKLPNNIYKVSVALLYEGKVLEIYERLVKKKEDESEEELAEKEIENFLKNLEKNKETREPLWKDYPEFKDF	2.444015400215621	0.8936232278738307	78.11666107177734	0.6506026983261108	12.734039306640625	22.48169708251953	6.522213935852051
result_100aa_1_10	61	IFVCGGKVDVRAPIPPSFRDRLLTYTAKNASELHEHFILAETFKDYFKENAYPDLLVFEDDIASISSLIIIFLESPGSLVELGIFCNKSELFKKILIVASAEEVYGEDSFIYLGPLEYIKKKVSSSVVIYPWPDPEVLKYDNDFLDDLCVNIKEKLSSI:HMPLKKEKDAYVKTIISEDNRVFEIRVQILELPNNIKIVSVALLYEGKVLDIYTKLVKKPENESDEELAEKMIKEFLENLEKNKKTIESLWEKFPEFKDF	1.6010980039541276	0.9681469820951233	76.61141204833984	0.7019592523574829	10.732847213745117	17.970600128173828	4.3395280838012695
result_100aa_1_10	62	IFVCGGKVDVRAPIPPSFRDRLLTYTAKNASELHEHFILAETFKDYFKENAYPDLLVFEDDIASISSLIIIFLESPGSLVELGIFCNKSELFKKILIVASAEEVYGEDSFIYLGPLEYIKKKVSSSVVIYPWPDPEVLKYDNDFLDDLCVNIKEKLSSI:ENPLKKEKDAFVKELISPENKKFEIVVQLLELPNNIVYVSVSLKYKGKILEIYSKLVKKKPEESDEELAEKMIKEFLENLEKLKKTHEPLYKEYPEFKDF	4.4159642296016415	0.8965354350579982	76.10264587402344	0.6450035572052002	13.1536226272583	23.37169647216797	9.150806427001953
result_100aa_1_10	63	IFVCGGKVDVRAPIPPSFRDRLLTYTAKNASELHEHFILAETFKDYFKENAYPDLLVFEDDIASISSLIIIFLESPGSLVELGIFCNKSELFKKILIVASAEEVYGEDSFIYLGPLEYIKKKVSSSVVIYPWPDPEVLKYDNDFLDDLCVNIKEKLSSI:ENPLKKEKDAYVKEIISPDNRKFEIRVQILKLPNNIYIVSVALLYEGKILDIYTRMVKKKPEETLEELAEKEIKKFLENLKENKKTRKPLYDKYPEFKDF	4.249803725737056	0.9222400578144505	70.64984893798828	0.7400667667388916	9.644055366516113	15.292373657226562	1.6109180450439453
result_100aa_1_10	64	IFVCGGKVDVRAPIPPSFRDRLLTYTAKNASELHEHFILAETFKDYFKENAYPDLLVFEDDIASISSLIIIFLESPGSLVELGIFCNKSELFKKILIVASAEEVYGEDSFIYLGPLEYIKKKVSSSVVIYPWPDPEVLKYDNDFLDDLCVNIKEKLSSI:ENPLKKVKDAYVKTLISEDNRIYEIRVQLLKLPNNIVIVSVSLLYKGKILDIYTELVYKPEDMTDEELAEKMIERFLKELEERKKTHPPLWEKFPEFKDF	4.306529386645561	0.9231745063725094	72.80717468261719	0.7138065695762634	10.549309730529785	17.287851333618164	2.429154396057129
result_100aa_1_10	65	IFVCGGKVDVRAPIPPSFRDRLLTYTAKNASELHEHFILAETFKDYFKENAYPDLLVFEDDIASISSLIIIFLESPGSLVELGIFCNKSELFKKILIVASAEEVYGEDSFIYLGPLEYIKKKVSSSVVIYPWPDPEVLKYDNDFLDDLCVNIKEKLSSI:ENPLKKVDDAYEKEIISEDNRKFLIRVQLLDLPNNIVYVSVSLLYEGKVLEIYSRLVEKPEDESDEELAEKMIKEFLEELEKLKETREPLWSKYPEFKDF	3.8288075915638773	0.7630465099180839	76.19574737548828	0.7079784274101257	10.782148361206055	18.020580291748047	4.062353134155273
result_100aa_1_10	66	IFVCGGKVDVRAPIPPSFRDRLLTYTAKNASELHEHFILAETFKDYFKENAYPDLLVFEDDIASISSLIIIFLESPGSLVELGIFCNKSELFKKILIVASAEEVYGEDSFIYLGPLEYIKKKVSSSVVIYPWPDPEVLKYDNDFLDDLCVNIKEKLSSI:ENPLKKVKDAYEKEILSEDNRKFTIRVQILKLPNNIYYVSVSLLYEGKIIDNYSELVKKKEDETDEELAEKAIKKFLENKEKNKKTREPLYKDYPEFKDF	4.773045984341958	0.8305531403511308	70.54447174072266	0.7203775644302368	10.600536346435547	17.216745376586914	4.216547012329102
result_100aa_1_10	67	IFVCGGKVDVRAPIPPSFRDRLLTYTAKNASELHEHFILAETFKDYFKENAYPDLLVFEDDIASISSLIIIFLESPGSLVELGIFCNKSELFKKILIVASAEEVYGEDSFIYLGPLEYIKKKVSSSVVIYPWPDPEVLKYDNDFLDDLCVNIKEKLSSI:ENPLEKKEDAYVKKILSEDNKLFEIRVQLLELPNNIVLVSVSLLYNGKILDIYSKLVVKKPDESEEELAEKMIKEFLENKEKNKKTHEPLWKEYPEFKDF	4.043491364708656	0.9334577428689965	71.15389251708984	0.6968640685081482	11.240772247314453	18.631559371948242	4.735649108886719
result_100aa_1_10	68	IFVCGGKVDVRAPIPPSFRDRLLTYTAKNASELHEHFILAETFKDYFKENAYPDLLVFEDDIASISSLIIIFLESPGSLVELGIFCNKSELFKKILIVASAEEVYGEDSFIYLGPLEYIKKKVSSSVVIYPWPDPEVLKYDNDFLDDLCVNIKEKLSSI:ENPLKKVKDSYEKELISEENKKFLIKVQLLELENNIVYVSVSLLYEGKILDIFSKLVYKPEDMTDEELAEKMIKEFLENLEKNKEYREPLYSKYPEFKDF	5.6789949794156325	0.7267694041078717	73.14997100830078	0.723115086555481	10.254324913024902	16.964000701904297	4.617424964904785
result_100aa_1_10	69	IFVCGGKVDVRAPIPPSFRDRLLTYTAKNASELHEHFILAETFKDYFKENAYPDLLVFEDDIASISSLIIIFLESPGSLVELGIFCNKSELFKKILIVASAEEVYGEDSFIYLGPLEYIKKKVSSSVVIYPWPDPEVLKYDNDFLDDLCVNIKEKLSSI:ENPLKKVKDSYEKEIISEDNRKFTIRVQLLELPNNLVLVSVSLLLDGKIIDIFSKLVFKPEDMSDEELAEKMIKEFLENLEKNKETREPLYKNYPELKDY	4.2048009588234745	0.9328063896474134	73.165771484375	0.7399691939353943	9.745912551879883	15.600136756896973	1.7251347303390503
result_100aa_1_10	70	IFVCGGKVDVRAPIPPSFRDRLLTYTAKNASELHEHFILAETFKDYFKENAYPDLLVFEDDIASISSLIIIFLESPGSLVELGIFCNKSELFKKILIVASAEEVYGEDSFIYLGPLEYIKKKVSSSVVIYPWPDPEVLKYDNDFLDDLCVNIKEKLSSI:MNPLKKVKDSYEKEIISEDNKKYVIRVQLLELPNNIVIVSVSLLYNGKILEIYTKLVKKPPDMTEEELAEEMIKEFLENLKENKKTREPLYKDYPEYKDF	4.410507674211681	0.9170128909327715	69.56187438964844	0.745302677154541	9.775001525878906	15.22925853729248	1.5637198686599731
result_100aa_1_10	71	IFVCGGKVDVRAPIPPSFRDRLLTYTAKNASELHEHFILAETFKDYFKENAYPDLLVFEDDIASISSLIIIFLESPGSLVELGIFCNKSELFKKILIVASAEEVYGEDSFIYLGPLEYIKKKVSSSVVIYPWPDPEVLKYDNDFLDDLCVNIKEKLSSI:ENPLKKVKDAYEKEIISEDNKKFTIRVQLLKLPNNIVKVSVALEYEGKVLDIFEKLVKKKPDETDEELAEKMIKEFLENLEKNKETNPSLYSKYPEFKDF	6.967028461240312	0.5097822725624991	79.5645523071289	0.6024532318115234	15.053933143615723	27.542219161987305	16.366971969604492
result_100aa_1_10	72	IFVCGGKVDVRAPIPPSFRDRLLTYTAKNASELHEHFILAETFKDYFKENAYPDLLVFEDDIASISSLIIIFLESPGSLVELGIFCNKSELFKKILIVASAEEVYGEDSFIYLGPLEYIKKKVSSSVVIYPWPDPEVLKYDNDFLDDLCVNIKEKLSSI:MNPLKKEKDAFVKEIISKDNKKYEIRVQILDLPNNIKLVSVSLLYEGKILENYSSLVKKPEDMSDEELAEKEIEKFLKNLEELKKTKESLFKNYPEFKDF	5.3829219667720745	0.8885286687213924	69.40763092041016	0.6935756206512451	11.527355194091797	19.079301834106445	4.643084526062012
result_100aa_1_10	73	IFVCGGKVDVRAPIPPSFRDRLLTYTAKNASELHEHFILAETFKDYFKENAYPDLLVFEDDIASISSLIIIFLESPGSLVELGIFCNKSELFKKILIVASAEEVYGEDSFIYLGPLEYIKKKVSSSVVIYPWPDPEVLKYDNDFLDDLCVNIKEKLSSI:MNPLKKVEDAYEKEIISEENRKFLIRVQLLHLPNDIVLVSVSLLYEGKRLFIYTKLVKKKPEETEEELAEKMIEEFLKNLEELKKTIEPLFKDYPEFKDF	4.3705734318327725	0.9208097434229575	68.1194839477539	0.7240859866142273	10.515289306640625	16.952159881591797	2.072000503540039
result_100aa_1_10	74	IFVCGGKVDVRAPIPPSFRDRLLTYTAKNASELHEHFILAETFKDYFKENAYPDLLVFEDDIASISSLIIIFLESPGSLVELGIFCNKSELFKKILIVASAEEVYGEDSFIYLGPLEYIKKKVSSSVVIYPWPDPEVLKYDNDFLDDLCVNIKEKLSSI:ENPLKKVKDAFEKEIISPENRKFTIRVQLLDLPNNLVIVSVALLYEGKILDIYTKMVKKPEDMSDEELAEKMIEEFLKNLEKNKETRPSLFENYPEFKDF	4.54048781370628	0.9101982481402986	82.77867889404297	0.8209905624389648	6.457606315612793	9.63353157043457	1.067415714263916
result_100aa_1_10	75	IFVCGGKVDVRAPIPPSFRDRLLTYTAKNASELHEHFILAETFKDYFKENAYPDLLVFEDDIASISSLIIIFLESPGSLVELGIFCNKSELFKKILIVASAEEVYGEDSFIYLGPLEYIKKKVSSSVVIYPWPDPEVLKYDNDFLDDLCVNIKEKLSSI:EQPLKKEKDAYVKTLISPDNKIYEIRVQLLDLPNNIVYVSVALLYEGKILEIYSKLVKKPPNMTDEELAEKEIKEFLENLEKNKETKEPLYEKYPEFKDF	2.546946143889387	0.9319299492180787	77.81658172607422	0.7480602860450745	9.04455280303955	14.489225387573242	1.766083002090454
result_100aa_1_10	76	IFVCGGKVDVRAPIPPSFRDRLLTYTAKNASELHEHFILAETFKDYFKENAYPDLLVFEDDIASISSLIIIFLESPGSLVELGIFCNKSELFKKILIVASAEEVYGEDSFIYLGPLEYIKKKVSSSVVIYPWPDPEVLKYDNDFLDDLCVNIKEKLSSI:MNPLKKVDNAYVKELISEENKKYEIRVQLLELPNNIVKVSVALLYEGKILDIYSKLVKKPEDMTDEELAEEAIKEFLENLEKNKETHPPLWENYPEYKDF	2.1558290045401236	0.9403494245202974	74.92630767822266	0.6940022110939026	11.242379188537598	19.05193328857422	2.897261142730713
result_100aa_1_10	77	IFVCGGKVDVRAPIPPSFRDRLLTYTAKNASELHEHFILAETFKDYFKENAYPDLLVFEDDIASISSLIIIFLESPGSLVELGIFCNKSELFKKILIVASAEEVYGEDSFIYLGPLEYIKKKVSSSVVIYPWPDPEVLKYDNDFLDDLCVNIKEKLSSI:ENPLKKEKDSYVKEILTEKNEKLEIRVQLLKLPNNIVLVSVSLLKDGKILENYTELVKKPEDMTDEELAEEMIKKFLEELEKLKKTRPSLWEKYPEYKDY	4.598369237472335	0.9034788231224015	71.65676879882812	0.6982215046882629	11.173942565917969	18.732908248901367	4.981760025024414
result_100aa_1_10	78	IFVCGGKVDVRAPIPPSFRDRLLTYTAKNASELHEHFILAETFKDYFKENAYPDLLVFEDDIASISSLIIIFLESPGSLVELGIFCNKSELFKKILIVASAEEVYGEDSFIYLGPLEYIKKKVSSSVVIYPWPDPEVLKYDNDFLDDLCVNIKEKLSSI:ENPLKKVKDAYEKTLISPDNKIYTIRVQLLELPNNIVKVAVSLLYEGKILDIYEKLVKKPEDMTDEELAEEMIKEFLENLEKNKKTREPLYKYYPEYKDY	7.8788670230639655	0.593268215866024	71.35965728759766	0.6036597490310669	15.512506484985352	27.479604721069336	15.941574096679688
result_100aa_1_10	79	IFVCGGKVDVRAPIPPSFRDRLLTYTAKNASELHEHFILAETFKDYFKENAYPDLLVFEDDIASISSLIIIFLESPGSLVELGIFCNKSELFKKILIVASAEEVYGEDSFIYLGPLEYIKKKVSSSVVIYPWPDPEVLKYDNDFLDDLCVNIKEKLSSI:ENPLKKVDDAYVKEIISEDNRKFEIRVQLLKLPNNIVLVSVALLYEGKVLDIYTRLVHVPEDMTEEELAEKMIEEFLKNLEENKKTREPLYKEYPEFKDF	1.542401443442465	0.9742242037397071	79.70996856689453	0.7287521362304688	9.32293701171875	15.543665885925293	3.2427163124084473
result_100aa_1_10	80	IFVCGGKVDVRAPIPPSFRDRLLTYTAKNASELHEHFILAETFKDYFKENAYPDLLVFEDDIASISSLIIIFLESPGSLVELGIFCNKSELFKKILIVASAEEVYGEDSFIYLGPLEYIKKKVSSSVVIYPWPDPEVLKYDNDFLDDLCVNIKEKLSSI:EQPLRKVEDAYVKTLISEDNEVYEIRVQLLELPDNLVLVSVSLLKDGKVLDIRSRLVRKPPDMTDEELAEQAIADFLANLEKDKKTREPLWKDYPEYKDF	4.628542896794113	0.90750904841498	70.35271453857422	0.7030306458473206	11.283899307250977	18.469825744628906	4.5684709548950195
result_100aa_1_10	81	IFVCGGKVDVRAPIPPSFRDRLLTYTAKNASELHEHFILAETFKDYFKENAYPDLLVFEDDIASISSLIIIFLESPGSLVELGIFCNKSELFKKILIVASAEEVYGEDSFIYLGPLEYIKKKVSSSVVIYPWPDPEVLKYDNDFLDDLCVNIKEKLSSI:ENPLVKKEDAYEKEIISEDNRKFTIRVQLLELPNNIVFVSVSLEYEGKILDIYSELVYKKEDETDEELAEKMIEKFLKNLEKRKKFHEPLWSKYPEFKDY	4.736712967788718	0.9134859780962928	76.81349182128906	0.7434459924697876	9.412093162536621	15.20957088470459	1.5507605075836182
result_100aa_1_10	82	IFVCGGKVDVRAPIPPSFRDRLLTYTAKNASELHEHFILAETFKDYFKENAYPDLLVFEDDIASISSLIIIFLESPGSLVELGIFCNKSELFKKILIVASAEEVYGEDSFIYLGPLEYIKKKVSSSVVIYPWPDPEVLKYDNDFLDDLCVNIKEKLSSI:ENPLKKVKDAYVKEIISEDNRKFEIRVQLLDLPNNIVLVSVSLLYNGKILDIYSKLVYKPEDMTDEELAEKMIEEFLKKKEELKKTHPPLWDKYPEFKDY	4.507594130311041	0.9219083769601143	71.75086975097656	0.7225416302680969	10.393945693969727	16.926666259765625	2.0062832832336426
result_100aa_1_10	83	IFVCGGKVDVRAPIPPSFRDRLLTYTAKNASELHEHFILAETFKDYFKENAYPDLLVFEDDIASISSLIIIFLESPGSLVELGIFCNKSELFKKILIVASAEEVYGEDSFIYLGPLEYIKKKVSSSVVIYPWPDPEVLKYDNDFLDDLCVNIKEKLSSI:MNPLKKEKDAYVKELISEENKKYEIRVQLLELPNNIVLVSVSLLYEGKILDIYSELVKKKPDESDEELAEKMIERFLKEKEKNKETREPLYSKYPEFKDL	4.531488072137155	0.9070456875269425	63.426239013671875	0.6807509660720825	12.24717903137207	20.090578079223633	4.703841209411621
result_100aa_1_10	84	IFVCGGKVDVRAPIPPSFRDRLLTYTAKNASELHEHFILAETFKDYFKENAYPDLLVFEDDIASISSLIIIFLESPGSLVELGIFCNKSELFKKILIVASAEEVYGEDSFIYLGPLEYIKKKVSSSVVIYPWPDPEVLKYDNDFLDDLCVNIKEKLSSI:ENPLKKEKDAYVKKIISPDNREFEIRVQLLELPNNLVYVSVALLYEGKVLEIYSELVKKPPDMSEEELAEKMIERFLKNLEENKKTHPPLFEEFPEFKDF	4.419267883267281	0.913924845084766	74.81227111816406	0.748430609703064	9.179402351379395	14.681865692138672	2.788662910461426
result_100aa_1_10	85	IFVCGGKVDVRAPIPPSFRDRLLTYTAKNASELHEHFILAETFKDYFKENAYPDLLVFEDDIASISSLIIIFLESPGSLVELGIFCNKSELFKKILIVASAEEVYGEDSFIYLGPLEYIKKKVSSSVVIYPWPDPEVLKYDNDFLDDLCVNIKEKLSSI:ENPLKKEKDAYVKKIISPENKEFEIRVQLLELPNNIVLVSVSLLYNGKVLDIYSKLVKKKPDETEEELAEKMIKEFLENLEKFKETYPSLWEKYPEFKDF	4.363842519559033	0.9114714530918375	72.178466796875	0.6913419961929321	11.367036819458008	19.220800399780273	5.710598945617676
result_100aa_1_10	86	IFVCGGKVDVRAPIPPSFRDRLLTYTAKNASELHEHFILAETFKDYFKENAYPDLLVFEDDIASISSLIIIFLESPGSLVELGIFCNKSELFKKILIVASAEEVYGEDSFIYLGPLEYIKKKVSSSVVIYPWPDPEVLKYDNDFLDDLCVNIKEKLSSI:ENPLEKVDDAYVKTIISEDNKEFVIRVQLEELPNNIVKVSVSLEYEGKILDIYEKLVYKKPDETDEELAEKMIKEFLENLEKNKKTRKPLYEKFPEFKDF	10.931760106456583	0.336340046552355	80.42393493652344	0.6129434108734131	14.45400333404541	26.124418258666992	14.038427352905273
result_100aa_1_10	87	IFVCGGKVDVRAPIPPSFRDRLLTYTAKNASELHEHFILAETFKDYFKENAYPDLLVFEDDIASISSLIIIFLESPGSLVELGIFCNKSELFKKILIVASAEEVYGEDSFIYLGPLEYIKKKVSSSVVIYPWPDPEVLKYDNDFLDDLCVNIKEKLSSI:ENPLEKVKDAFVKKILTEENKELEIRVQLLELPNNLVLVSVSLLYKGKLLYNYSELVEKKPDETDEELAEEMIKKFLENLEEYKKTHEPLLEKYPEFKDF	3.763031000034795	0.8460534577337757	77.20783996582031	0.668108344078064	12.08845329284668	21.380168914794922	6.319514274597168
result_100aa_1_10	88	IFVCGGKVDVRAPIPPSFRDRLLTYTAKNASELHEHFILAETFKDYFKENAYPDLLVFEDDIASISSLIIIFLESPGSLVELGIFCNKSELFKKILIVASAEEVYGEDSFIYLGPLEYIKKKVSSSVVIYPWPDPEVLKYDNDFLDDLCVNIKEKLSSI:KNPLKKVEDAYEQEIISPENRKFLIRVQLLELPNNIVLVSVSLEYEGKILEIYSKLVKKKPDETDEELAEKMIEEFLKNLEENKKTRPSLYKDFPEFKDF	1.651369506884386	0.9627654226842063	80.22880554199219	0.7433179020881653	9.033525466918945	14.895791053771973	1.5807592868804932
result_100aa_1_10	89	IFVCGGKVDVRAPIPPSFRDRLLTYTAKNASELHEHFILAETFKDYFKENAYPDLLVFEDDIASISSLIIIFLESPGSLVELGIFCNKSELFKKILIVASAEEVYGEDSFIYLGPLEYIKKKVSSSVVIYPWPDPEVLKYDNDFLDDLCVNIKEKLSSI:EEPLKKEKDAYVKKIISEDNKEFEIRVQILDLPNNIKYVSVSLLYNGKVLDIYSKLVKKPKDMTDEELAEKAIKEFLENLEKLKETHPPLWENYPEFKDF	3.3057207355368337	0.797284000706262	77.35787200927734	0.7130892276763916	10.494658470153809	17.70088768005371	5.114243984222412
result_100aa_1_10	90	IFVCGGKVDVRAPIPPSFRDRLLTYTAKNASELHEHFILAETFKDYFKENAYPDLLVFEDDIASISSLIIIFLESPGSLVELGIFCNKSELFKKILIVASAEEVYGEDSFIYLGPLEYIKKKVSSSVVIYPWPDPEVLKYDNDFLDDLCVNIKEKLSSI:ENPLVKEKDAYVQKLISEDNKEYEIRVQILELPNNIKFVSVSLLYKGKLLYNYSKLIKKPENESDEELAKKAIEEFLKNLEKNKETNPPLFDKYPEFKDF	1.8068252170104189	0.9450541975893902	76.061279296875	0.6807284355163574	11.707077980041504	20.305757522583008	6.497529983520508
result_100aa_1_10	91	IFVCGGKVDVRAPIPPSFRDRLLTYTAKNASELHEHFILAETFKDYFKENAYPDLLVFEDDIASISSLIIIFLESPGSLVELGIFCNKSELFKKILIVASAEEVYGEDSFIYLGPLEYIKKKVSSSVVIYPWPDPEVLKYDNDFLDDLCVNIKEKLSSI:ANPLVKKDDSYEKKIISEDNREFLIRVQLLKLPNNIVIVSVSLLLDGKIIEIYTRMVKKKPDETDEELAEKEIKLFLENLEKNKKTYPPLYENYPELKDF	1.987886639343693	0.9486482714358445	80.63813018798828	0.7460334300994873	8.918028831481934	14.807558059692383	2.0549964904785156
result_100aa_1_10	92	IFVCGGKVDVRAPIPPSFRDRLLTYTAKNASELHEHFILAETFKDYFKENAYPDLLVFEDDIASISSLIIIFLESPGSLVELGIFCNKSELFKKILIVASAEEVYGEDSFIYLGPLEYIKKKVSSSVVIYPWPDPEVLKYDNDFLDDLCVNIKEKLSSI:ENPLKKVKDAFVKKIISEENKEFEIRVQILELPDNIYLVSVSLLYKGKVLEIYSELVKKPEDMSLEELAEEMIKKFLENLEKNKETNPPLYEKFPEFKDY	4.829637831794499	0.8558438031863527	74.31050109863281	0.6877108216285706	11.533167839050293	19.680463790893555	6.586640357971191
result_100aa_1_10	93	IFVCGGKVDVRAPIPPSFRDRLLTYTAKNASELHEHFILAETFKDYFKENAYPDLLVFEDDIASISSLIIIFLESPGSLVELGIFCNKSELFKKILIVASAEEVYGEDSFIYLGPLEYIKKKVSSSVVIYPWPDPEVLKYDNDFLDDLCVNIKEKLSSI:ENPLEKVDDAFVKILISEDNKEFEIRVQILELPNNLYLVSVSLLYKGKLLENYTELVEKPEDMSLEELAEKMIKKFLENLEKNKETHPSLFEKFPEFKDF	4.985067461502148	0.8526229064400637	69.60314178466797	0.6968016028404236	11.267435073852539	18.7872257232666	5.377037048339844
result_100aa_1_10	94	IFVCGGKVDVRAPIPPSFRDRLLTYTAKNASELHEHFILAETFKDYFKENAYPDLLVFEDDIASISSLIIIFLESPGSLVELGIFCNKSELFKKILIVASAEEVYGEDSFIYLGPLEYIKKKVSSSVVIYPWPDPEVLKYDNDFLDDLCVNIKEKLSSI:ENPLEKKEDAYVKKIITEENKEFEIVVQILELPNNLVIVSVSLKYNGKIIDIFTKLVRKKPEETEEELAEKMIKEFLENLKENKKTRKPLYEKYPELKDF	4.626607108590485	0.8865179256204714	68.2459716796875	0.7443697452545166	9.633481979370117	15.127740859985352	1.6483559608459473
result_100aa_1_10	95	IFVCGGKVDVRAPIPPSFRDRLLTYTAKNASELHEHFILAETFKDYFKENAYPDLLVFEDDIASISSLIIIFLESPGSLVELGIFCNKSELFKKILIVASAEEVYGEDSFIYLGPLEYIKKKVSSSVVIYPWPDPEVLKYDNDFLDDLCVNIKEKLSSI:ENPLVKKDDAYVKEIISEDNRKYEIRVQILELPNNILKVSVSLLYKGKVLDIYEKLIKKKPEETEEEIAEKMIKEFLENLKKNKKYREPLWKDFPEFKDF	6.494440146768138	0.5397250532782433	80.0426025390625	0.6005107164382935	15.258308410644531	27.777345657348633	17.83071517944336
result_100aa_1_10	96	IFVCGGKVDVRAPIPPSFRDRLLTYTAKNASELHEHFILAETFKDYFKENAYPDLLVFEDDIASISSLIIIFLESPGSLVELGIFCNKSELFKKILIVASAEEVYGEDSFIYLGPLEYIKKKVSSSVVIYPWPDPEVLKYDNDFLDDLCVNIKEKLSSI:ENPLKKVDDAFEKEIISPDNKKYLIRVQLLELPNNLVKVSVSLLYEGKVLDIFSKLVKLKPDESLEELAEKMIKEFLENLEKNKETYESLWKDFPEFKDL	4.914117652595274	0.8103112623114447	74.7454605102539	0.6095041632652283	14.772370338439941	26.523784637451172	12.912264823913574
result_100aa_1_10	97	IFVCGGKVDVRAPIPPSFRDRLLTYTAKNASELHEHFILAETFKDYFKENAYPDLLVFEDDIASISSLIIIFLESPGSLVELGIFCNKSELFKKILIVASAEEVYGEDSFIYLGPLEYIKKKVSSSVVIYPWPDPEVLKYDNDFLDDLCVNIKEKLSSI:SNPLKKEKDAFVKTLISEDNKKFVIRVQIEELPNNIKKVSVSLEYEGKILDIYSKLVYKPEDMSDEELAEKAIEEFLKNLEKNKETFPSLWDKYPEFKDY	10.14866653453962	0.3526571157840678	79.72163391113281	0.6088805198669434	14.501545906066895	26.571779251098633	17.25310516357422
result_100aa_1_10	98	IFVCGGKVDVRAPIPPSFRDRLLTYTAKNASELHEHFILAETFKDYFKENAYPDLLVFEDDIASISSLIIIFLESPGSLVELGIFCNKSELFKKILIVASAEEVYGEDSFIYLGPLEYIKKKVSSSVVIYPWPDPEVLKYDNDFLDDLCVNIKEKLSSI:MEKLKKVEDSFERKLISPENKEFIIRVQLLDLPDNIVIVSVSLKYKGKILDIYTKLVKKKPDETDEELAEKMIDEFLKNLEKNKETHPPLFEKYPEFKDF	4.6130795794052375	0.9106452542141145	76.68950653076172	0.7564209699630737	8.825057029724121	14.109397888183594	1.4229037761688232
result_100aa_1_10	99	IFVCGGKVDVRAPIPPSFRDRLLTYTAKNASELHEHFILAETFKDYFKENAYPDLLVFEDDIASISSLIIIFLESPGSLVELGIFCNKSELFKKILIVASAEEVYGEDSFIYLGPLEYIKKKVSSSVVIYPWPDPEVLKYDNDFLDDLCVNIKEKLSSI:EEPLKKVKDAYVRKLISEDNREYEIRVQLLELPNNIVLVSVSLLYNGKVLDIRTSLVKKKPDETDEELAEKEIEKFLKDLEKNKETRPSLWENYPEFKDY	5.605575525414472	0.7362741212194748	79.5037612915039	0.7202682495117188	10.002342224121094	16.860370635986328	4.511013984680176
result_100aa_1_11	0	LFVCGGKVDVRAPIPPSFRDRLLTYTAKNASELHEHFILAETFKDYFKENAYPDLLVFEDDIASISSLIIIFLESPGSLVELGIFCNKSELFKKILIVASAEEVYGEDSFIYLGPLEYIKKKVSSSVVIYPWPDPEVLKYDNDFLDDLCVNIKEKLSSI:MEEEIKEKLKKIIGEEIEFTEENPEVIIYLDLGIFGKKIPVIITKELYEKNLIKIGDFIFKKDDFLDFMAFLVKKGKEEGIEIGLKITLIQGGKVIEIPL	2.022833621755297	0.9167087717234379	68.8382797241211	0.6210756897926331	14.077235221862793	25.214801788330078	11.232009887695312
result_100aa_1_11	1	LFVCGGKVDVRAPIPPSFRDRLLTYTAKNASELHEHFILAETFKDYFKENAYPDLLVFEDDIASISSLIIIFLESPGSLVELGIFCNKSELFKKILIVASAEEVYGEDSFIYLGPLEYIKKKVSSSVVIYPWPDPEVLKYDNDFLDDLCVNIKEKLSSI:MEEEIREFLEKLIGEEIEFTEENPTVTIYLYLGIFGKWIPVIITKELYEENKVKMGDLIFSKEDFLDFMAFLVKKGKEEGIPIGLKALLVQGGKEKLYPL	2.0241226189571933	0.9135992600777139	84.32035064697266	0.6238109469413757	13.440629959106445	24.73349380493164	12.320368766784668
result_100aa_1_11	2	LFVCGGKVDVRAPIPPSFRDRLLTYTAKNASELHEHFILAETFKDYFKENAYPDLLVFEDDIASISSLIIIFLESPGSLVELGIFCNKSELFKKILIVASAEEVYGEDSFIYLGPLEYIKKKVSSSVVIYPWPDPEVLKYDNDFLDDLCVNIKEKLSSI:MKEEIKEKMKKIIGEDIEFTEENPTVTIYLDLGIYGKKIPIIIEKKLYEEKKVKIGDLIFSFEDFLDFLAFVVEKGKEEGIEIGLKITLEQGGKIIEIPE	2.1330674445798454	0.9150953777554521	68.33113861083984	0.6157984733581543	14.401864051818848	25.820819854736328	11.5732421875
result_100aa_1_11	3	LFVCGGKVDVRAPIPPSFRDRLLTYTAKNASELHEHFILAETFKDYFKENAYPDLLVFEDDIASISSLIIIFLESPGSLVELGIFCNKSELFKKILIVASAEEVYGEDSFIYLGPLEYIKKKVSSSVVIYPWPDPEVLKYDNDFLDDLCVNIKEKLSSI:MEEEIKKLMEKVIGNDIEFTEDDPTVTILLDLGIFGKKIPIIITKELYEEKKVKMGDFLFSFDDFLDFIAFIVEEGKKRGIPIGLKLTLIQGGKVIKIPL	1.9817960618171793	0.9188422818331337	71.41312408447266	0.6430925726890564	13.0885648727417	23.172868728637695	9.995656967163086
result_100aa_1_11	4	LFVCGGKVDVRAPIPPSFRDRLLTYTAKNASELHEHFILAETFKDYFKENAYPDLLVFEDDIASISSLIIIFLESPGSLVELGIFCNKSELFKKILIVASAEEVYGEDSFIYLGPLEYIKKKVSSSVVIYPWPDPEVLKYDNDFLDDLCVNIKEKLSSI:DEEKIKELLKKVIGEEIEFTEEDPTVTIYLDLGLFGKKIPIIITKELYEKNLVKMGDLLFSKDDFLDFMAYVVKKGKEKGIEIGLKLTLVQGGKVIEIPL	1.989939572854983	0.9146314693299981	74.20037078857422	0.6137336492538452	14.266937255859375	25.918315887451172	13.328129768371582
result_100aa_1_11	5	LFVCGGKVDVRAPIPPSFRDRLLTYTAKNASELHEHFILAETFKDYFKENAYPDLLVFEDDIASISSLIIIFLESPGSLVELGIFCNKSELFKKILIVASAEEVYGEDSFIYLGPLEYIKKKVSSSVVIYPWPDPEVLKYDNDFLDDLCVNIKEKLSSI:MEEEIKKRLEKLIGEEIEFTEEDPTVVLLLDLGIFGKKIPVIITKELYEKKKVKMGDFLFSFDDFLEFLAFIVKKGKEEGIPIGLKITLIQGGKVREYPL	2.059483089620308	0.9146511143911324	73.9332275390625	0.6273375749588013	13.720538139343262	24.741796493530273	10.571836471557617
result_100aa_1_11	6	LFVCGGKVDVRAPIPPSFRDRLLTYTAKNASELHEHFILAETFKDYFKENAYPDLLVFEDDIASISSLIIIFLESPGSLVELGIFCNKSELFKKILIVASAEEVYGEDSFIYLGPLEYIKKKVSSSVVIYPWPDPEVLKYDNDFLDDLCVNIKEKLSSI:MKEEIKELMKKIIGEDIEFKEEDPTVIINLDIGLFGKTIPVIITKELYEKNKVKMGDMIFSKDDFLDFLAFVVEKGKEKGIKIGLKITLIQGGEIKEYPL	1.758255601977163	0.9340669973836135	73.5615234375	0.630724310874939	13.516911506652832	24.338762283325195	8.438106536865234
result_100aa_1_11	7	LFVCGGKVDVRAPIPPSFRDRLLTYTAKNASELHEHFILAETFKDYFKENAYPDLLVFEDDIASISSLIIIFLESPGSLVELGIFCNKSELFKKILIVASAEEVYGEDSFIYLGPLEYIKKKVSSSVVIYPWPDPEVLKYDNDFLDDLCVNIKEKLSSI:MKEEVKKLLKEVIGNRIKFTEEDPTVIVNLDLGLFGKTIPIIITKELYEKNKIKIGDMIFSFDDFLDFIAFLVEEGKKKGIKIGLKLTLIQGGKVIEIPE	2.4878263876002076	0.888708899081587	77.631103515625	0.6207103729248047	13.823161125183105	25.126243591308594	10.376976013183594
result_100aa_1_11	8	LFVCGGKVDVRAPIPPSFRDRLLTYTAKNASELHEHFILAETFKDYFKENAYPDLLVFEDDIASISSLIIIFLESPGSLVELGIFCNKSELFKKILIVASAEEVYGEDSFIYLGPLEYIKKKVSSSVVIYPWPDPEVLKYDNDFLDDLCVNIKEKLSSI:MKEEVKKLMEEIIGSSIEFTEDDPTAIIYLYLGLFGKEIPIIITKELYEKNKIKMGDYLFSKKDFLDFIAFVVEKGKKEGIEIGLKLKLIQGGKEILIPP	2.9174701827504843	0.835712139148689	73.61515808105469	0.6086598634719849	14.53474235534668	26.397491455078125	14.529014587402344
result_100aa_1_11	9	LFVCGGKVDVRAPIPPSFRDRLLTYTAKNASELHEHFILAETFKDYFKENAYPDLLVFEDDIASISSLIIIFLESPGSLVELGIFCNKSELFKKILIVASAEEVYGEDSFIYLGPLEYIKKKVSSSVVIYPWPDPEVLKYDNDFLDDLCVNIKEKLSSI:MEEEIKEKLKEIIGNSIKFTEEDPTVTIKLYLGIFGKEIPIIITKELYEKNLVKMGDFLFSKEDFLDFMAYLVEEGKKRGIKIGLKLTLIQGGKKIEIPE	1.476424379748139	0.9632026484234666	68.18550872802734	0.6442935466766357	12.96493148803711	22.74403953552246	9.7951021194458
result_100aa_1_11	10	LFVCGGKVDVRAPIPPSFRDRLLTYTAKNASELHEHFILAETFKDYFKENAYPDLLVFEDDIASISSLIIIFLESPGSLVELGIFCNKSELFKKILIVASAEEVYGEDSFIYLGPLEYIKKKVSSSVVIYPWPDPEVLKYDNDFLDDLCVNIKEKLSSI:MVEEVKKLMEEIIGKEIKFTEEDPTVVINLDLGIFGKTIPIIITKELYEKNKIKMGDMIFSKDDFLDFLAFLVEKGREEGIEIGLKLTLIQGGKTIEIPL	1.6439705673934846	0.9421058728790549	68.19982147216797	0.6344247460365295	13.517373085021973	23.953414916992188	10.520210266113281
result_100aa_1_11	11	LFVCGGKVDVRAPIPPSFRDRLLTYTAKNASELHEHFILAETFKDYFKENAYPDLLVFEDDIASISSLIIIFLESPGSLVELGIFCNKSELFKKILIVASAEEVYGEDSFIYLGPLEYIKKKVSSSVVIYPWPDPEVLKYDNDFLDDLCVNIKEKLSSI:MEEEIKKLMEEIIGNKIEFTEENPEVIILLKLGIFGKEIPVIITKELYEENKVKIGDMIFSKEDFLDYLAFVVEKGKKEGIEIGLEIKLIQGGKEIIIPK	1.7807702234257794	0.9335110921659492	72.10370635986328	0.6328823566436768	13.452936172485352	24.031417846679688	11.203649520874023
result_100aa_1_11	12	LFVCGGKVDVRAPIPPSFRDRLLTYTAKNASELHEHFILAETFKDYFKENAYPDLLVFEDDIASISSLIIIFLESPGSLVELGIFCNKSELFKKILIVASAEEVYGEDSFIYLGPLEYIKKKVSSSVVIYPWPDPEVLKYDNDFLDDLCVNIKEKLSSI:MKEEIRKKLEEIIGKRIKFTEENPTVIINLYDGRFGKTLPIIITKELYEKNKIKLGDFIFNKEDFLDFMAYRVEKGKEEGIEIGLRIDLIQGGKLIKIPL	1.58863061179061	0.9461290091982588	70.11900329589844	0.6282479763031006	13.67402172088623	24.38544464111328	11.638616561889648
result_100aa_1_11	13	LFVCGGKVDVRAPIPPSFRDRLLTYTAKNASELHEHFILAETFKDYFKENAYPDLLVFEDDIASISSLIIIFLESPGSLVELGIFCNKSELFKKILIVASAEEVYGEDSFIYLGPLEYIKKKVSSSVVIYPWPDPEVLKYDNDFLDDLCVNIKEKLSSI:LKEEVKELLKKIIGEDIEFTEEDPTVIILLDLGIFGKKIPVIITKELYEKNKIKIGDFIFSKEDFLDFMAYVVEKGKEKGIPIGLKITLIQGGKIIEIPL	1.8617747455546252	0.925840745096543	70.47503662109375	0.6196642518043518	14.09143352508545	25.32479476928711	11.390047073364258
result_100aa_1_11	14	LFVCGGKVDVRAPIPPSFRDRLLTYTAKNASELHEHFILAETFKDYFKENAYPDLLVFEDDIASISSLIIIFLESPGSLVELGIFCNKSELFKKILIVASAEEVYGEDSFIYLGPLEYIKKKVSSSVVIYPWPDPEVLKYDNDFLDDLCVNIKEKLSSI:DEEKVRELMKEILGSRIKYTEENPTVTVYLDLGIFGKKIPIIITKELHEKNKVQIGDMLFSFDDFLDFLAFVVKKGKEEGIEIGLNLTLVQGGEVIEIPP	2.18752990623483	0.8989756513088699	75.79179382324219	0.614371657371521	14.260607719421387	25.987091064453125	13.605464935302734
result_100aa_1_11	15	LFVCGGKVDVRAPIPPSFRDRLLTYTAKNASELHEHFILAETFKDYFKENAYPDLLVFEDDIASISSLIIIFLESPGSLVELGIFCNKSELFKKILIVASAEEVYGEDSFIYLGPLEYIKKKVSSSVVIYPWPDPEVLKYDNDFLDDLCVNIKEKLSSI:MEEEIKKKLEEIIGSKIEFKEEDKTVTIYLYDGRFGKEIPIIITKELYEKNKVKAGDFIFSKKDFLDFMAYRVEKGKKEGIEIGLKLKLIQGGEEKIIPL	2.258621294758327	0.8939076775110792	68.29632568359375	0.6124345660209656	14.46802043914795	25.99127960205078	12.233304977416992
result_100aa_1_11	16	LFVCGGKVDVRAPIPPSFRDRLLTYTAKNASELHEHFILAETFKDYFKENAYPDLLVFEDDIASISSLIIIFLESPGSLVELGIFCNKSELFKKILIVASAEEVYGEDSFIYLGPLEYIKKKVSSSVVIYPWPDPEVLKYDNDFLDDLCVNIKEKLSSI:DEEKIKELLKKIIGSEIKYTEENPTVIINLYDGLFGKTLPITITKELHEENKVKIGPFIFSKEDFLDFIAYRVKKGKEKGIKIGLKLELIQGGKVIKIPL	1.6878008144790533	0.9397449656815118	69.162109375	0.6680254340171814	12.186666488647461	21.13093376159668	6.1904988288879395
result_100aa_1_11	17	LFVCGGKVDVRAPIPPSFRDRLLTYTAKNASELHEHFILAETFKDYFKENAYPDLLVFEDDIASISSLIIIFLESPGSLVELGIFCNKSELFKKILIVASAEEVYGEDSFIYLGPLEYIKKKVSSSVVIYPWPDPEVLKYDNDFLDDLCVNIKEKLSSI:MKEEIKKKLEEIIGSKIEFKEEDPTVTLLLDLGIFGKKIPVIITKELYEENKIKIGDFIFSKDDFLDFMAYVVEKGKEKGIEIGLKITLIQGGKVIEIPL	2.28937500011993	0.8942583072937244	73.38064575195312	0.6156190037727356	14.154064178466797	25.63893699645996	12.116159439086914
result_100aa_1_11	18	LFVCGGKVDVRAPIPPSFRDRLLTYTAKNASELHEHFILAETFKDYFKENAYPDLLVFEDDIASISSLIIIFLESPGSLVELGIFCNKSELFKKILIVASAEEVYGEDSFIYLGPLEYIKKKVSSSVVIYPWPDPEVLKYDNDFLDDLCVNIKEKLSSI:MEEEVKKLMEKIIGEDIEFTEEDPTVTLYLNLGIFGKDIPVIITKELYEQNKVKMGDMIFSKKDFLDFIAFVVKEGKEKGIPIGLDIKLVQGGKLRLYPP	1.9560034892090115	0.9171349987938885	83.88298034667969	0.6230038404464722	13.472064018249512	24.794912338256836	13.104503631591797
result_100aa_1_11	19	LFVCGGKVDVRAPIPPSFRDRLLTYTAKNASELHEHFILAETFKDYFKENAYPDLLVFEDDIASISSLIIIFLESPGSLVELGIFCNKSELFKKILIVASAEEVYGEDSFIYLGPLEYIKKKVSSSVVIYPWPDPEVLKYDNDFLDDLCVNIKEKLSSI:MKEEIKKKLEEIIGSKIEFTEENPEVIIYLYLGIFGKEIPVIITKELYEKNKIKMGNYLFSKKDFLDFMAYLVEKGKEEGIPIGLKIKLIQGGKEIIIEP	2.2963396012749047	0.8911271383968028	72.56131744384766	0.6113382577896118	14.39700984954834	26.124563217163086	13.633185386657715
result_100aa_1_11	20	LFVCGGKVDVRAPIPPSFRDRLLTYTAKNASELHEHFILAETFKDYFKENAYPDLLVFEDDIASISSLIIIFLESPGSLVELGIFCNKSELFKKILIVASAEEVYGEDSFIYLGPLEYIKKKVSSSVVIYPWPDPEVLKYDNDFLDDLCVNIKEKLSSI:DAEKIKELLKDVIGNKIKFTEENPTAVINLYDGRFGKTIPIIITKELYEENKVKAGEMLFSKEDFLEYMAYRYEEGKKKGIPIGLKLTLIQGGKVIEIPL	2.121092455032165	0.904582305854493	77.77440643310547	0.6205241680145264	13.818394660949707	25.19328498840332	11.35342025756836
result_100aa_1_11	21	LFVCGGKVDVRAPIPPSFRDRLLTYTAKNASELHEHFILAETFKDYFKENAYPDLLVFEDDIASISSLIIIFLESPGSLVELGIFCNKSELFKKILIVASAEEVYGEDSFIYLGPLEYIKKKVSSSVVIYPWPDPEVLKYDNDFLDDLCVNIKEKLSSI:MKKEIAELMKEIIGSKIEFKEEDPTVTIYLDLGIFGKKIPIIITKELYEKNKIKMGDFIFSKDDFIEFIEYIVEEGKKKGIKIGLDLILEQGGKIIKIEK	1.9720147973740205	0.9347590281916127	67.29644012451172	0.6305326223373413	13.645209312438965	23.99392318725586	11.172405242919922
result_100aa_1_11	22	LFVCGGKVDVRAPIPPSFRDRLLTYTAKNASELHEHFILAETFKDYFKENAYPDLLVFEDDIASISSLIIIFLESPGSLVELGIFCNKSELFKKILIVASAEEVYGEDSFIYLGPLEYIKKKVSSSVVIYPWPDPEVLKYDNDFLDDLCVNIKEKLSSI:MKEEIKEKMKKIIGEEIEFTEENPTVTIYLDIGIFGKKIPIIITKELYEENKIKMGDMLFSKEDFLDFLAYVVEKGIEEGIEIGLKLTLVQGGKVIEYPL	2.2401501403307154	0.8974368902205293	73.11579895019531	0.6185490489006042	14.083856582641602	25.484323501586914	11.302183151245117
result_100aa_1_11	23	LFVCGGKVDVRAPIPPSFRDRLLTYTAKNASELHEHFILAETFKDYFKENAYPDLLVFEDDIASISSLIIIFLESPGSLVELGIFCNKSELFKKILIVASAEEVYGEDSFIYLGPLEYIKKKVSSSVVIYPWPDPEVLKYDNDFLDDLCVNIKEKLSSI:MEEEVKELMKEVIGNKIEFTEEDPTVVIYLHLGLFGKDIPIIISKELYEKNKVKMGPFIFSKDDFLDFLAYVVEEGKKKGIEIGLKLKLVQGGKVIEIPL	1.665914872429983	0.9471468542431486	64.19940948486328	0.6881487369537354	11.606513023376465	19.56169891357422	5.147326469421387
result_100aa_1_11	24	LFVCGGKVDVRAPIPPSFRDRLLTYTAKNASELHEHFILAETFKDYFKENAYPDLLVFEDDIASISSLIIIFLESPGSLVELGIFCNKSELFKKILIVASAEEVYGEDSFIYLGPLEYIKKKVSSSVVIYPWPDPEVLKYDNDFLDDLCVNIKEKLSSI:MVEEVRKRLEKILGEEIEFKEEDPTVIVYLKLGIFGKEIPVIIEKELYEENKVKIGDLLFSFDDFLDFMAFVVEKGEKEGIPIGLEIKLEQGGELKEYPP	1.6526578035880164	0.9428227003533491	75.50953674316406	0.6246411800384521	13.711562156677246	24.807825088500977	12.418035507202148
result_100aa_1_11	25	LFVCGGKVDVRAPIPPSFRDRLLTYTAKNASELHEHFILAETFKDYFKENAYPDLLVFEDDIASISSLIIIFLESPGSLVELGIFCNKSELFKKILIVASAEEVYGEDSFIYLGPLEYIKKKVSSSVVIYPWPDPEVLKYDNDFLDDLCVNIKEKLSSI:MEEEIKKKLEEIIGNKIEFTEENPTVTIKLYDGRFGKEIPIIITKELYEQNKIKMGDMIFSKEDFLDFMAFLVEKGKKEGIPIGLKLTLIQGGKTIEIPL	2.215322125026272	0.9023883436219428	69.87283325195312	0.635684072971344	13.346915245056152	23.703229904174805	10.729997634887695
result_100aa_1_11	26	LFVCGGKVDVRAPIPPSFRDRLLTYTAKNASELHEHFILAETFKDYFKENAYPDLLVFEDDIASISSLIIIFLESPGSLVELGIFCNKSELFKKILIVASAEEVYGEDSFIYLGPLEYIKKKVSSSVVIYPWPDPEVLKYDNDFLDDLCVNIKEKLSSI:IKEEVKKKLEEIIGSKIEFTEENPTVTINLYLGIYGKTLPVIIEKELYEKNKVKIGDMLFSKKDFLDFMAFVVEEGLKKGIEIGLKITLEQGGKVIEIPP	2.219943636610736	0.9031154333206816	68.73719024658203	0.6211669445037842	14.06258773803711	25.21134376525879	11.604904174804688
result_100aa_1_11	27	LFVCGGKVDVRAPIPPSFRDRLLTYTAKNASELHEHFILAETFKDYFKENAYPDLLVFEDDIASISSLIIIFLESPGSLVELGIFCNKSELFKKILIVASAEEVYGEDSFIYLGPLEYIKKKVSSSVVIYPWPDPEVLKYDNDFLDDLCVNIKEKLSSI:MEEEVAELMKKIIGEEIKFTEEDPTVTIYLYDGRFGKEIPIIITKELYEKNKVKMGDYIFNFDDFIEFLKYRVKKGKEEGIEIGLKLKLIQGGKEIIYPL	8.72196480987644	0.41799427327578215	81.85476684570312	0.5971478223800659	14.980339050292969	27.863718032836914	16.418842315673828
result_100aa_1_11	28	LFVCGGKVDVRAPIPPSFRDRLLTYTAKNASELHEHFILAETFKDYFKENAYPDLLVFEDDIASISSLIIIFLESPGSLVELGIFCNKSELFKKILIVASAEEVYGEDSFIYLGPLEYIKKKVSSSVVIYPWPDPEVLKYDNDFLDDLCVNIKEKLSSI:MEEEIKKLMEEIIGSKIEFTEEDPTVIIYLYDGREGKWIPITITKELYEKNKIKAGPFIFDKKDFLDFLAFRVEKGKKEGIPIGLKLILEQGGKIIEIPL	1.4709208708486436	0.9540397978698579	68.25548553466797	0.7002009749412537	11.304279327392578	19.234312057495117	4.686162948608398
result_100aa_1_11	29	LFVCGGKVDVRAPIPPSFRDRLLTYTAKNASELHEHFILAETFKDYFKENAYPDLLVFEDDIASISSLIIIFLESPGSLVELGIFCNKSELFKKILIVASAEEVYGEDSFIYLGPLEYIKKKVSSSVVIYPWPDPEVLKYDNDFLDDLCVNIKEKLSSI:MAEEVRKLMEKIIGKDIVFTEEDPTVTILLDLGLFGKKIPIVITKELYEQKKVQAGDMIFSFDDFLDYLAFLVEKGKKEGIPIGLKLTLIQGGKVIEIPP	1.6843304768840253	0.9396514578837974	72.14494323730469	0.639073371887207	13.27354621887207	23.60630989074707	9.76159954071045
result_100aa_1_11	30	LFVCGGKVDVRAPIPPSFRDRLLTYTAKNASELHEHFILAETFKDYFKENAYPDLLVFEDDIASISSLIIIFLESPGSLVELGIFCNKSELFKKILIVASAEEVYGEDSFIYLGPLEYIKKKVSSSVVIYPWPDPEVLKYDNDFLDDLCVNIKEKLSSI:MEEEVKKLLEEIIGSRIEFTEEDPTVTLKLYLGIFGKEIPVIITKELYEKNKIKMGPFIFSKEDFLDFMAFLVEEGKKRGIPIGLKITLIQGGKIIEIPE	1.2969739768816688	0.9645583646338557	76.68279266357422	0.7305783033370972	9.703908920288086	16.36827850341797	3.245426654815674
result_100aa_1_11	31	LFVCGGKVDVRAPIPPSFRDRLLTYTAKNASELHEHFILAETFKDYFKENAYPDLLVFEDDIASISSLIIIFLESPGSLVELGIFCNKSELFKKILIVASAEEVYGEDSFIYLGPLEYIKKKVSSSVVIYPWPDPEVLKYDNDFLDDLCVNIKEKLSSI:MEEEIKEKLKKIIGKDIKFTEENPTVTLYLKLGIFGKEIPVIIEKKLYEENKIKMGDFIFSKDDFLDFMAFLVEKGKKEGIEIGLNIKLVQGGKVIEIPL	2.0571380543738176	0.9137617227967846	66.9464340209961	0.6349643468856812	13.443721771240234	23.70232582092285	11.583000183105469
result_100aa_1_11	32	LFVCGGKVDVRAPIPPSFRDRLLTYTAKNASELHEHFILAETFKDYFKENAYPDLLVFEDDIASISSLIIIFLESPGSLVELGIFCNKSELFKKILIVASAEEVYGEDSFIYLGPLEYIKKKVSSSVVIYPWPDPEVLKYDNDFLDDLCVNIKEKLSSI:MKEEVRKLLEKIIGSEIEYKEEDPTVTINLDLGLFGKTIPIVITKELHEKNLVQMGPFLFSKDDFLDFMAYLVEKGLEKGIPVGLKLTLIQGGEVREIPL	1.4110158802287542	0.957740705336978	72.27788543701172	0.6800934076309204	11.51883316040039	19.9666690826416	5.460614204406738
result_100aa_1_11	33	LFVCGGKVDVRAPIPPSFRDRLLTYTAKNASELHEHFILAETFKDYFKENAYPDLLVFEDDIASISSLIIIFLESPGSLVELGIFCNKSELFKKILIVASAEEVYGEDSFIYLGPLEYIKKKVSSSVVIYPWPDPEVLKYDNDFLDDLCVNIKEKLSSI:LKEEVKEKLKKIIGEEIEFTEENPTVVIYLYDGRFGKEIPIIITKELYEKNLVKAGDFLFSKEDFLDYMAYRVEKGLKEGIEIGLKLKLEQGGKLIEIPL	4.841354597865509	0.6505546873046868	73.41934204101562	0.6016829013824463	14.898077011108398	27.210630416870117	15.568384170532227
result_100aa_1_11	34	LFVCGGKVDVRAPIPPSFRDRLLTYTAKNASELHEHFILAETFKDYFKENAYPDLLVFEDDIASISSLIIIFLESPGSLVELGIFCNKSELFKKILIVASAEEVYGEDSFIYLGPLEYIKKKVSSSVVIYPWPDPEVLKYDNDFLDDLCVNIKEKLSSI:MKEEVKELLKKIIGSEIEFTEENPTVIINLDLGIFGKTVPVIITKELYEEKKVKMGDFLFDFDDFLDFMAFLVEKGKEEGIEIGLKLTLIQGGKIIEIPL	1.9251241029166049	0.9284035037063345	67.25102233886719	0.6352202892303467	13.54247760772705	23.919185638427734	10.396409034729004
result_100aa_1_11	35	LFVCGGKVDVRAPIPPSFRDRLLTYTAKNASELHEHFILAETFKDYFKENAYPDLLVFEDDIASISSLIIIFLESPGSLVELGIFCNKSELFKKILIVASAEEVYGEDSFIYLGPLEYIKKKVSSSVVIYPWPDPEVLKYDNDFLDDLCVNIKEKLSSI:MEEEVRKLLEEIIGSKIKFTEEDPTVTIYLDLGIFGKKIPIIITKELYEKKKVKMGDMIFSFDDFLDFMAYLVKKGKEKGIEIGLKLTLVQGGEVIEIPP	2.1660764147953384	0.9040876118235336	74.14512634277344	0.6146984696388245	14.241199493408203	25.854955673217773	12.95602035522461
result_100aa_1_11	36	LFVCGGKVDVRAPIPPSFRDRLLTYTAKNASELHEHFILAETFKDYFKENAYPDLLVFEDDIASISSLIIIFLESPGSLVELGIFCNKSELFKKILIVASAEEVYGEDSFIYLGPLEYIKKKVSSSVVIYPWPDPEVLKYDNDFLDDLCVNIKEKLSSI:MEEEVKKLLEEIIGSKIKYTEENPTVTIYLDLGIFGKKIPIIITKELHEENKVKMGDMLFSKEDFLDFMAYLVKKGKEKGIEIGLKLTLVQGGKVIEIPL	2.359112578764903	0.8936617937608572	70.43923950195312	0.617780327796936	14.156488418579102	25.426048278808594	12.546707153320312
result_100aa_1_11	37	LFVCGGKVDVRAPIPPSFRDRLLTYTAKNASELHEHFILAETFKDYFKENAYPDLLVFEDDIASISSLIIIFLESPGSLVELGIFCNKSELFKKILIVASAEEVYGEDSFIYLGPLEYIKKKVSSSVVIYPWPDPEVLKYDNDFLDDLCVNIKEKLSSI:MKEEIKELLEKIIGSEIKFTEEDPTVTIYLDLGIFGKTIPVIITKELYEENKIKIGDFIFSKDDFLDYMAFLVERGKEEGIEIGLKIKLVQGGKEIIIPL	1.6223825247305128	0.9421927840530245	72.46520233154297	0.6309000253677368	13.463709831237793	24.067365646362305	8.564523696899414
result_100aa_1_11	38	LFVCGGKVDVRAPIPPSFRDRLLTYTAKNASELHEHFILAETFKDYFKENAYPDLLVFEDDIASISSLIIIFLESPGSLVELGIFCNKSELFKKILIVASAEEVYGEDSFIYLGPLEYIKKKVSSSVVIYPWPDPEVLKYDNDFLDDLCVNIKEKLSSI:MEEEIKKLLKEILGSRIKFTEDDPTVTVYLYDGRFGKTIPITITKELYEKKKVKMGDMLFSFEDFLDYMAFNVKRGKEKGIPIGLKLTLVQGGEIIEIPP	2.8407750619437175	0.8487127867631967	73.9264144897461	0.6171588897705078	14.118532180786133	25.603759765625	13.290282249450684
result_100aa_1_11	39	LFVCGGKVDVRAPIPPSFRDRLLTYTAKNASELHEHFILAETFKDYFKENAYPDLLVFEDDIASISSLIIIFLESPGSLVELGIFCNKSELFKKILIVASAEEVYGEDSFIYLGPLEYIKKKVSSSVVIYPWPDPEVLKYDNDFLDDLCVNIKEKLSSI:MAEEVRKLMKEILGSRIEYTEEDPTVVVYLDLGIFGKKIPIIIPKELHEQNKVQIGDFIFSYDDFLDFLAFLVEKGKKEGIPVGLKITLVQGGKVIEIPL	1.7189228676080033	0.9354848245405644	70.54684448242188	0.6252961754798889	13.877434730529785	24.882417678833008	12.677545547485352
result_100aa_1_11	40	LFVCGGKVDVRAPIPPSFRDRLLTYTAKNASELHEHFILAETFKDYFKENAYPDLLVFEDDIASISSLIIIFLESPGSLVELGIFCNKSELFKKILIVASAEEVYGEDSFIYLGPLEYIKKKVSSSVVIYPWPDPEVLKYDNDFLDDLCVNIKEKLSSI:MEEEVKKLMKEVIGEKIEFTEENPTVIINLDLGIFGKTIPIIIEKKLYEENKIKMGDFIFSKDDFLDFIAFLVKEGKEKGIEIGLKLTLIQGGKIIKIEP	1.8319554078251572	0.9287648250295047	75.9385757446289	0.6283581852912903	13.474446296691895	24.36446762084961	11.652961730957031
result_100aa_1_11	41	LFVCGGKVDVRAPIPPSFRDRLLTYTAKNASELHEHFILAETFKDYFKENAYPDLLVFEDDIASISSLIIIFLESPGSLVELGIFCNKSELFKKILIVASAEEVYGEDSFIYLGPLEYIKKKVSSSVVIYPWPDPEVLKYDNDFLDDLCVNIKEKLSSI:MEEEIKELLKKIIGEDIEFTEEDPTVIIKLDLGIFGKTIDVIITKELYEQKKVKIGDLIFDFDDFLEFMAFIVEKGKKEGIEIGLKITLIQGGKEIIIPL	1.9834120064643932	0.9181217002616301	66.07704162597656	0.6125484108924866	14.625406265258789	26.078868865966797	13.33908462524414
result_100aa_1_11	42	LFVCGGKVDVRAPIPPSFRDRLLTYTAKNASELHEHFILAETFKDYFKENAYPDLLVFEDDIASISSLIIIFLESPGSLVELGIFCNKSELFKKILIVASAEEVYGEDSFIYLGPLEYIKKKVSSSVVIYPWPDPEVLKYDNDFLDDLCVNIKEKLSSI:MEEEIKKKMEEIIGSKIKFTEENPTATIYLDLGIFGKKIPIIITKELYEQNKVKMGDFIFDKKDFLEFLAFLVEEGKKKGIEIGLKLELEIGGKKIEIPL	1.90412673558879	0.9281308411173762	65.76085662841797	0.6341748237609863	13.627411842346191	23.95991325378418	10.891257286071777
result_100aa_1_11	43	LFVCGGKVDVRAPIPPSFRDRLLTYTAKNASELHEHFILAETFKDYFKENAYPDLLVFEDDIASISSLIIIFLESPGSLVELGIFCNKSELFKKILIVASAEEVYGEDSFIYLGPLEYIKKKVSSSVVIYPWPDPEVLKYDNDFLDDLCVNIKEKLSSI:EKEEVKKLLEKIIGEEIEFTEEDPTVVIYLYDGRFGKTIPIIITKELYEKNKIKMGDMLFSKKDFLDYMAFLYERGKEEGIPIGLKLILEQGGKIRVYPL	2.017837329159952	0.9161231891544345	74.8258056640625	0.6229120492935181	13.864699363708496	25.11725616455078	10.620658874511719
result_100aa_1_11	44	LFVCGGKVDVRAPIPPSFRDRLLTYTAKNASELHEHFILAETFKDYFKENAYPDLLVFEDDIASISSLIIIFLESPGSLVELGIFCNKSELFKKILIVASAEEVYGEDSFIYLGPLEYIKKKVSSSVVIYPWPDPEVLKYDNDFLDDLCVNIKEKLSSI:MVEEVKELLRRVLGSEIEFTEENPTVTVLLDLGIFGKKIPVIIEKKLYEEKKVKMGPFLFSFDDFLDFMAFLVEEGEKRGIPIGLRLTLIQGGEVREIPL	1.4987077929690913	0.9597318971403161	72.97005462646484	0.7103598117828369	10.542454719543457	17.93044662475586	3.8316385746002197
result_100aa_1_11	45	LFVCGGKVDVRAPIPPSFRDRLLTYTAKNASELHEHFILAETFKDYFKENAYPDLLVFEDDIASISSLIIIFLESPGSLVELGIFCNKSELFKKILIVASAEEVYGEDSFIYLGPLEYIKKKVSSSVVIYPWPDPEVLKYDNDFLDDLCVNIKEKLSSI:DSEEIKKLLEEIIGKRIKFTEENPTVVINLYLGIFGKTIPIIITKELYEENKVKMGDYIFSFKDFLDFMAYLVEKGKEEGIEIGLKIILEQGGKIIEIPL	2.3473579318704356	0.8887106199121027	76.36412048339844	0.6136298775672913	14.198746681213379	25.865510940551758	13.370744705200195
result_100aa_1_11	46	LFVCGGKVDVRAPIPPSFRDRLLTYTAKNASELHEHFILAETFKDYFKENAYPDLLVFEDDIASISSLIIIFLESPGSLVELGIFCNKSELFKKILIVASAEEVYGEDSFIYLGPLEYIKKKVSSSVVIYPWPDPEVLKYDNDFLDDLCVNIKEKLSSI:MEEEVKKKLEEIIGDSIEFKEEDPTVTIYLDLGIFGKKIPIIIEKKLYEENKIKMGDFIFSKEDFLDFMAFVVEKGKEEGIEIGLKLKLIQGGKEIIIEP	2.319920117454651	0.8936181870062774	65.65087890625	0.6255536079406738	13.93652629852295	24.593584060668945	10.537343978881836
result_100aa_1_11	47	LFVCGGKVDVRAPIPPSFRDRLLTYTAKNASELHEHFILAETFKDYFKENAYPDLLVFEDDIASISSLIIIFLESPGSLVELGIFCNKSELFKKILIVASAEEVYGEDSFIYLGPLEYIKKKVSSSVVIYPWPDPEVLKYDNDFLDDLCVNIKEKLSSI:MEEEVRERLREILGSEIEFTEEDPTVTVLLDLGIFGKTIPITITKELYEKKKVKMGDMIFSFDDFLDFMAFVVEKGRKEGIPIGLKITLIQGGKVREIPP	1.762589149892489	0.9329932866283147	82.35032653808594	0.6291559934616089	13.310359001159668	24.332565307617188	10.975537300109863
result_100aa_1_11	48	LFVCGGKVDVRAPIPPSFRDRLLTYTAKNASELHEHFILAETFKDYFKENAYPDLLVFEDDIASISSLIIIFLESPGSLVELGIFCNKSELFKKILIVASAEEVYGEDSFIYLGPLEYIKKKVSSSVVIYPWPDPEVLKYDNDFLDDLCVNIKEKLSSI:MAEEVKKLLEKIIGSEIEFTEENPTVTIYLYLGIFGKEIPVIIEKELYEKNKIKLGDLLFSKEDFLDFMAYIVEKGKEKGIEIGLKIKLEQGGKIIEIPL	1.898080110429858	0.9240510053452112	73.30580139160156	0.6211739182472229	13.858368873596191	24.971145629882812	9.398275375366211
result_100aa_1_11	49	LFVCGGKVDVRAPIPPSFRDRLLTYTAKNASELHEHFILAETFKDYFKENAYPDLLVFEDDIASISSLIIIFLESPGSLVELGIFCNKSELFKKILIVASAEEVYGEDSFIYLGPLEYIKKKVSSSVVIYPWPDPEVLKYDNDFLDDLCVNIKEKLSSI:DEEEVRKLLEEIIGSKIKFTPEDPTVTLYLDLGIFGKKIPVIIEKKLYEENKVKMGDFIFSKKDFLDFMAFVVKKGKEKGIEIGLNITLVQGGKIIEIPK	2.1323421469521557	0.901901953602358	82.95906066894531	0.6165457963943481	13.728666305541992	25.282440185546875	11.433900833129883
result_100aa_1_11	50	LFVCGGKVDVRAPIPPSFRDRLLTYTAKNASELHEHFILAETFKDYFKENAYPDLLVFEDDIASISSLIIIFLESPGSLVELGIFCNKSELFKKILIVASAEEVYGEDSFIYLGPLEYIKKKVSSSVVIYPWPDPEVLKYDNDFLDDLCVNIKEKLSSI:MSEEIKELMKKIIGSDIKFTEEDPTVTIYLDLGIFGKKIPVIITKELYEKNKIQMGSYLFSKDDFLEYLSFLVEEGKKRGIEIGLKITLIQGGEVIEIPL	1.2553605820597302	0.9677299169537862	64.3587646484375	0.6723913550376892	12.280035018920898	20.899747848510742	6.807976722717285
result_100aa_1_11	51	LFVCGGKVDVRAPIPPSFRDRLLTYTAKNASELHEHFILAETFKDYFKENAYPDLLVFEDDIASISSLIIIFLESPGSLVELGIFCNKSELFKKILIVASAEEVYGEDSFIYLGPLEYIKKKVSSSVVIYPWPDPEVLKYDNDFLDDLCVNIKEKLSSI:MVEEVKALMKEIIGSRIEFTEEDPTVVIYLYDGRFGEELPIIITKELYEKNKVKLGPLLFSKDDFLDYLAFRVEKGREEGIPIGLDLTLVQGGKVIRIPP	1.476358814569896	0.9524140656627933	66.86318969726562	0.7106401920318604	10.93064022064209	18.299888610839844	3.660590171813965
result_100aa_1_11	52	LFVCGGKVDVRAPIPPSFRDRLLTYTAKNASELHEHFILAETFKDYFKENAYPDLLVFEDDIASISSLIIIFLESPGSLVELGIFCNKSELFKKILIVASAEEVYGEDSFIYLGPLEYIKKKVSSSVVIYPWPDPEVLKYDNDFLDDLCVNIKEKLSSI:MEEEVKKLLKEIIGSRIKFTPEDPTVVLLLHLGIFGKDIPVIITKELYEKKKVKIGDMIFSFDDFLDFMAFVVKKGKEEGIEIGLKITLIQGGKVIEIPL	2.013359662819567	0.9157263637823065	75.82675170898438	0.6200253367424011	13.935115814208984	25.339820861816406	13.261560440063477
result_100aa_1_11	53	LFVCGGKVDVRAPIPPSFRDRLLTYTAKNASELHEHFILAETFKDYFKENAYPDLLVFEDDIASISSLIIIFLESPGSLVELGIFCNKSELFKKILIVASAEEVYGEDSFIYLGPLEYIKKKVSSSVVIYPWPDPEVLKYDNDFLDDLCVNIKEKLSSI:MSEEIKKLMEKIIGEEIEFTEEDPTVIINLKLGIFGKTIPIIITKELYEKELVKIGDLIFKKKDFLDFLAYLVEKGKEEGIEIGLELTLIQGGKVKKIPL	1.8045607663132455	0.9293754261525166	68.17556762695312	0.61371910572052	14.547893524169922	26.087303161621094	13.153209686279297
result_100aa_1_11	54	LFVCGGKVDVRAPIPPSFRDRLLTYTAKNASELHEHFILAETFKDYFKENAYPDLLVFEDDIASISSLIIIFLESPGSLVELGIFCNKSELFKKILIVASAEEVYGEDSFIYLGPLEYIKKKVSSSVVIYPWPDPEVLKYDNDFLDDLCVNIKEKLSSI:MEEEVKKLLEEVIGSRIEFTPEDPTAVLYLYLGLFGKEIPVTITKELYEKNKVKLGSLIFSKKDFLDFMAFVVEKGKKEGIEIGLRLLLEQGGKLIEIPP	1.4448709973257698	0.964134686119515	76.81999969482422	0.6320650577545166	13.298771858215332	24.007949829101562	10.824328422546387
result_100aa_1_11	55	LFVCGGKVDVRAPIPPSFRDRLLTYTAKNASELHEHFILAETFKDYFKENAYPDLLVFEDDIASISSLIIIFLESPGSLVELGIFCNKSELFKKILIVASAEEVYGEDSFIYLGPLEYIKKKVSSSVVIYPWPDPEVLKYDNDFLDDLCVNIKEKLSSI:MAEEVRKLLEEIIGKRIKFTEEDPTVTILLDLGIFGKTIPVIITKELYEKNKVKLGDMLFSKDDFLDFIAFLVEEGKKKGIPIGLKLTLIQGGEVIEIPP	1.591619342820717	0.9457380455791504	83.53300476074219	0.6634249091148376	11.950860977172852	21.52014923095703	7.577167987823486
result_100aa_1_11	56	LFVCGGKVDVRAPIPPSFRDRLLTYTAKNASELHEHFILAETFKDYFKENAYPDLLVFEDDIASISSLIIIFLESPGSLVELGIFCNKSELFKKILIVASAEEVYGEDSFIYLGPLEYIKKKVSSSVVIYPWPDPEVLKYDNDFLDDLCVNIKEKLSSI:MEEEVRKLLEKVIGEEIKFTEEDPTVTVLLKDGRFGKTIPIIITKELYEENKVKMGDILFSKEDFLEYMAFLVKKGKEEGIEIGLELTLIQGGEVIEIPP	1.741455857108577	0.9336440801066028	73.05682373046875	0.6207975149154663	14.006386756896973	25.240156173706055	12.688211441040039
result_100aa_1_11	57	LFVCGGKVDVRAPIPPSFRDRLLTYTAKNASELHEHFILAETFKDYFKENAYPDLLVFEDDIASISSLIIIFLESPGSLVELGIFCNKSELFKKILIVASAEEVYGEDSFIYLGPLEYIKKKVSSSVVIYPWPDPEVLKYDNDFLDDLCVNIKEKLSSI:VAEEVRKRLEEIIGSRIEYTEENPTVTILLKLGIFGKTIPVIITKELHEKKLVKMGEMLFSFDDFLDFMVFLVEKGLEEGIEIGLEITLIQGGKVIKIPP	1.29990359130679	0.9644259388186951	74.86894989013672	0.6698739528656006	12.051178932189941	21.306026458740234	7.202703475952148
result_100aa_1_11	58	LFVCGGKVDVRAPIPPSFRDRLLTYTAKNASELHEHFILAETFKDYFKENAYPDLLVFEDDIASISSLIIIFLESPGSLVELGIFCNKSELFKKILIVASAEEVYGEDSFIYLGPLEYIKKKVSSSVVIYPWPDPEVLKYDNDFLDDLCVNIKEKLSSI:MEEEVKKLLEEVIGSKIKFTEEDPTVTILLDLGLFGKTIPIIITKELYEKNLVKMGDFIFKKEDFLDFMAFVVKKGKEEGIPIGLKLTLIQGGKVIEIPL	1.3996634145095281	0.9576473901421991	81.52992248535156	0.6350252032279968	13.00499439239502	23.658151626586914	9.963754653930664
result_100aa_1_11	59	LFVCGGKVDVRAPIPPSFRDRLLTYTAKNASELHEHFILAETFKDYFKENAYPDLLVFEDDIASISSLIIIFLESPGSLVELGIFCNKSELFKKILIVASAEEVYGEDSFIYLGPLEYIKKKVSSSVVIYPWPDPEVLKYDNDFLDDLCVNIKEKLSSI:MAEEVRKLLEKIIGNEIEFTEDNPTVTLLLDLGIFGKTIPVIITKELYEENKIKMGDMIFNKEDFLDYMAYVVEEGKKKGIPIGLKIKLIQGGKERIIPL	1.9125719598256947	0.9145908514384546	81.72294616699219	0.6440752744674683	12.592116355895996	22.768680572509766	9.4752197265625
result_100aa_1_11	60	LFVCGGKVDVRAPIPPSFRDRLLTYTAKNASELHEHFILAETFKDYFKENAYPDLLVFEDDIASISSLIIIFLESPGSLVELGIFCNKSELFKKILIVASAEEVYGEDSFIYLGPLEYIKKKVSSSVVIYPWPDPEVLKYDNDFLDDLCVNIKEKLSSI:LKEEVKELMKKIIGEDIEFTEEDPTVTLLLHDGRFGKDIPIIITKELYEKNKVKMGNFIFSKEDFLDFLAYNVEKGKEQGIEIGLKIKLIQGGKVREIPL	1.5149569569950552	0.9504313406034782	70.73761749267578	0.6484707593917847	12.814153671264648	22.58016586303711	7.936207294464111
result_100aa_1_11	61	LFVCGGKVDVRAPIPPSFRDRLLTYTAKNASELHEHFILAETFKDYFKENAYPDLLVFEDDIASISSLIIIFLESPGSLVELGIFCNKSELFKKILIVASAEEVYGEDSFIYLGPLEYIKKKVSSSVVIYPWPDPEVLKYDNDFLDDLCVNIKEKLSSI:MSEEVRERLERIIGSEIEFTEEDPTVVVYLDLGIFGRRVPVVITKELYEQNKVQMGPFLFSREDFLDFMAFVVEKGREEGIEIGLRLTLVQGGEVREYPL	1.4629146383099472	0.9548716878457169	73.48722839355469	0.7162085771560669	10.49268627166748	17.838163375854492	3.7073001861572266
result_100aa_1_11	62	LFVCGGKVDVRAPIPPSFRDRLLTYTAKNASELHEHFILAETFKDYFKENAYPDLLVFEDDIASISSLIIIFLESPGSLVELGIFCNKSELFKKILIVASAEEVYGEDSFIYLGPLEYIKKKVSSSVVIYPWPDPEVLKYDNDFLDDLCVNIKEKLSSI:MAEEVRELLRRILGEDIEFTEEDPTVVVHLNVGLFGRTIPITITKELYEQKKVQMGPFLFSFDDFLDFMAFVVEKGLKEGVPVGLELRLEQGGELRLYPP	2.225520268839524	0.9205019747801412	62.80183792114258	0.7027571797370911	11.372614860534668	18.8724365234375	4.529325485229492
result_100aa_1_11	63	LFVCGGKVDVRAPIPPSFRDRLLTYTAKNASELHEHFILAETFKDYFKENAYPDLLVFEDDIASISSLIIIFLESPGSLVELGIFCNKSELFKKILIVASAEEVYGEDSFIYLGPLEYIKKKVSSSVVIYPWPDPEVLKYDNDFLDDLCVNIKEKLSSI:MAEEVKELMKKVIGEEIEFTEDDPTVVINLDLGIFGKTIPIIIEKELYEKNKVKMGEYIFSKEDFLEFIAFIVEEGKKRGIPIGLKLTLIQGGKEILIPP	1.7279647097124826	0.9348074596887036	77.35004425048828	0.6292130947113037	13.349053382873535	24.141624450683594	11.337862968444824
result_100aa_1_11	64	LFVCGGKVDVRAPIPPSFRDRLLTYTAKNASELHEHFILAETFKDYFKENAYPDLLVFEDDIASISSLIIIFLESPGSLVELGIFCNKSELFKKILIVASAEEVYGEDSFIYLGPLEYIKKKVSSSVVIYPWPDPEVLKYDNDFLDDLCVNIKEKLSSI:MKEEVKKLMKEVLGSKIKFTEENPTVIVKLHLGIFGKEIPIIITKELYEKNKIKMGPLIFSKEDFLDFIAFLVEKGKEEGIEIGLKLTLIQGGKIIEIPL	1.4254561499649117	0.9568133787960016	70.0513687133789	0.6496278047561646	12.702774047851562	22.345121383666992	7.75394344329834
result_100aa_1_11	65	LFVCGGKVDVRAPIPPSFRDRLLTYTAKNASELHEHFILAETFKDYFKENAYPDLLVFEDDIASISSLIIIFLESPGSLVELGIFCNKSELFKKILIVASAEEVYGEDSFIYLGPLEYIKKKVSSSVVIYPWPDPEVLKYDNDFLDDLCVNIKEKLSSI:MAEEVKKLLEEIIGSRIEFTEENPTVTVLLYDGLEGKEIPIIITKELYEENKIKMGDLLFSKDDFLDFMAYRVEKGLEEGVEIGLKLTLIQGGKVIEIPL	1.706776407014014	0.9390067642751038	68.79106903076172	0.6316207647323608	13.510252952575684	23.951736450195312	12.104862213134766
result_100aa_1_11	66	LFVCGGKVDVRAPIPPSFRDRLLTYTAKNASELHEHFILAETFKDYFKENAYPDLLVFEDDIASISSLIIIFLESPGSLVELGIFCNKSELFKKILIVASAEEVYGEDSFIYLGPLEYIKKKVSSSVVIYPWPDPEVLKYDNDFLDDLCVNIKEKLSSI:MEEEIKELMKKIIGNDIVFKEEDPTVTLYLDLGIFGKTVPVIITKELYEKNKVKMGDFLFSKEDFLDFLAFVVEKGKEEGIPIGLKITLVQGGEIIEIPL	1.501530926260928	0.9515157275986718	64.96143341064453	0.658791184425354	12.629693984985352	21.77927589416504	8.003133773803711
result_100aa_1_11	67	LFVCGGKVDVRAPIPPSFRDRLLTYTAKNASELHEHFILAETFKDYFKENAYPDLLVFEDDIASISSLIIIFLESPGSLVELGIFCNKSELFKKILIVASAEEVYGEDSFIYLGPLEYIKKKVSSSVVIYPWPDPEVLKYDNDFLDDLCVNIKEKLSSI:MEEEIKELLKKIIGSEIEFTEEDPTVVILLDLGIFGKKIPIIITKELYEKNKVKMGDMLFSKEDFLDFMAYLVEKGKEKGIEIGLKLTLIQGGKVIEIPL	1.9549472116583553	0.922727678912468	62.48724365234375	0.6298006772994995	14.036555290222168	24.605295181274414	8.637307167053223
result_100aa_1_11	68	LFVCGGKVDVRAPIPPSFRDRLLTYTAKNASELHEHFILAETFKDYFKENAYPDLLVFEDDIASISSLIIIFLESPGSLVELGIFCNKSELFKKILIVASAEEVYGEDSFIYLGPLEYIKKKVSSSVVIYPWPDPEVLKYDNDFLDDLCVNIKEKLSSI:MVEEVKKLLEEIIGDKIEFTEDDPTVTINLDLGIFGKTIPIIIPKELYEKNKVQMGDYIFSKDDFLDFIAYLVEEGRKKGIPIGLKLTLIQGGKVIEIPP	1.7697282918282817	0.9310305689721421	81.53717803955078	0.6252703666687012	13.47722339630127	24.65800666809082	12.925904273986816
result_100aa_1_11	69	GFVCGGKVDVRAPIPPSFRDRLLTYTAKNASELHEHFILAETFKDYFKENAYPDLLVFEDDIASISSLIIIFLESPGSLVELGIFCNKSELFKKILIVASAEEVYGEDSFIYLGPLEYIKKKVSSSVVIYPWPDPEVLKYDNDFLDDLCVNIKEKLSSI:MEEEIKKLLEEIIGEKIEFTEEDPTVTIYLKLGLFGEEIPIVITKELYEKNKVKLGDLIFSKEDFLDFMAFLVEKGKKEGIEIGLKLKLVQGGKEIIIPE	1.8828421639535238	0.9351094177241748	70.9056625366211	0.6269885897636414	13.785521507263184	24.649946212768555	12.266632080078125
result_100aa_1_11	70	LFVCGGKVDVRAPIPPSFRDRLLTYTAKNASELHEHFILAETFKDYFKENAYPDLLVFEDDIASISSLIIIFLESPGSLVELGIFCNKSELFKKILIVASAEEVYGEDSFIYLGPLEYIKKKVSSSVVIYPWPDPEVLKYDNDFLDDLCVNIKEKLSSI:EAEEVKKLLEEIIGNRIEFTEENPTATLYLDLGIFGEKIPVIITKELYEQNKVKMGDYLFDFDDFLDFMAFVVEKGKEEGIPIGLKITLEQGGKIIEIPL	2.1220459742007645	0.9106875748684437	78.98628997802734	0.6339725852012634	13.151798248291016	23.820085525512695	10.0952787399292
result_100aa_1_11	71	LFVCGGKVDVRAPIPPSFRDRLLTYTAKNASELHEHFILAETFKDYFKENAYPDLLVFEDDIASISSLIIIFLESPGSLVELGIFCNKSELFKKILIVASAEEVYGEDSFIYLGPLEYIKKKVSSSVVIYPWPDPEVLKYDNDFLDDLCVNIKEKLSSI:DEEKVRELLRKIIGEEIEFTEEDPTVTIYLYDGLFGKKIPIIISKELYEKNKVKMGDYIFSFDDFLDFIAFRVAKGRKEGVEIGLELDLIQGGELRKYPL	3.730237790176052	0.760523754623848	75.00897979736328	0.6038296818733215	14.7850341796875	27.0604190826416	15.187663078308105
result_100aa_1_11	72	LFVCGGKVDVRAPIPPSFRDRLLTYTAKNASELHEHFILAETFKDYFKENAYPDLLVFEDDIASISSLIIIFLESPGSLVELGIFCNKSELFKKILIVASAEEVYGEDSFIYLGPLEYIKKKVSSSVVIYPWPDPEVLKYDNDFLDDLCVNIKEKLSSI:MEEEVREKMKKIIGSLIEYTEENPEVIINLDLGLYGKTLPIIITKELYEKKKVKIGDMIFSFEDFLDFIAYEVKKGKEKGIPIGLKLTLIQGGKVIEIPL	3.5810468446224446	0.768807006857999	71.1270751953125	0.6031455397605896	14.960681915283203	27.196460723876953	16.336374282836914
result_100aa_1_11	73	LFVCGGKVDVRAPIPPSFRDRLLTYTAKNASELHEHFILAETFKDYFKENAYPDLLVFEDDIASISSLIIIFLESPGSLVELGIFCNKSELFKKILIVASAEEVYGEDSFIYLGPLEYIKKKVSSSVVIYPWPDPEVLKYDNDFLDDLCVNIKEKLSSI:MEEEVRALLREVLGSQIEFTEEDPTVTVLLHLGIFGKDIPIIITKELYEKNKVKMGEFIFSFEDFLDFMAYLVKKGREQGIPIGLRLKLIQGGVERVIPL	1.4131440401402227	0.9575651191080882	76.39781188964844	0.6320523023605347	13.37116527557373	24.14641761779785	10.930564880371094
result_100aa_1_11	74	LFVCGGKVDVRAPIPPSFRDRLLTYTAKNASELHEHFILAETFKDYFKENAYPDLLVFEDDIASISSLIIIFLESPGSLVELGIFCNKSELFKKILIVASAEEVYGEDSFIYLGPLEYIKKKVSSSVVIYPWPDPEVLKYDNDFLDDLCVNIKEKLSSI:DVEEVRKLLREVLGERIKFTEENPTVVLNLYDGLFGETIPIIITKELYEKNLVKMGDMIFSFDDFLDFMAYRVEKGRERGIPIGLKLTLIQGGEEIEIPL	1.6899917345526014	0.937815813314765	74.74799346923828	0.6304812431335449	13.520371437072754	24.422903060913086	8.746221542358398
result_100aa_1_11	75	LFVCGGKVDVRAPIPPSFRDRLLTYTAKNASELHEHFILAETFKDYFKENAYPDLLVFEDDIASISSLIIIFLESPGSLVELGIFCNKSELFKKILIVASAEEVYGEDSFIYLGPLEYIKKKVSSSVVIYPWPDPEVLKYDNDFLDDLCVNIKEKLSSI:DAEKIKELLEKVIGEMIKFTEEDPTVVILLEDGLFGKKIPIIITKELYEKNLVKMGDLLFKKEDFLDFMAYRYEKGKEKGIEIGLKLTLIQGGEVIEIPL	1.581664546420834	0.9494821688290436	80.76238250732422	0.6529426574707031	12.207637786865234	21.863203048706055	6.168952941894531
result_100aa_1_11	76	LFVCGGKVDVRAPIPPSFRDRLLTYTAKNASELHEHFILAETFKDYFKENAYPDLLVFEDDIASISSLIIIFLESPGSLVELGIFCNKSELFKKILIVASAEEVYGEDSFIYLGPLEYIKKKVSSSVVIYPWPDPEVLKYDNDFLDDLCVNIKEKLSSI:MAEEVRALMREVLGSRIRYTPEDPTVTVLLELGRYGRVLPVVITKELHEKNKVRLGPLIFSYDDFLDFLAFEVERGEREGIPVGLRLTLVQGGEVIEIPE	1.5491962518394795	0.948452960440638	71.98100280761719	0.709759533405304	10.541114807128906	17.814292907714844	4.7916717529296875
result_100aa_1_11	77	LFVCGGKVDVRAPIPPSFRDRLLTYTAKNASELHEHFILAETFKDYFKENAYPDLLVFEDDIASISSLIIIFLESPGSLVELGIFCNKSELFKKILIVASAEEVYGEDSFIYLGPLEYIKKKVSSSVVIYPWPDPEVLKYDNDFLDDLCVNIKEKLSSI:MKEEIKKLMEEIIGNKIKFTEEDPTVVLYLDLGIFGKKIPITITKELYEKNKIKMGSFIFDKKDFLDFIAYLVEEGKKKGIKIGLDITLVQGGKIIKIEP	1.2767661103306027	0.9654392356832551	77.96590423583984	0.6548140048980713	12.336718559265137	22.068899154663086	7.372550964355469
result_100aa_1_11	78	LFVCGGKVDVRAPIPPSFRDRLLTYTAKNASELHEHFILAETFKDYFKENAYPDLLVFEDDIASISSLIIIFLESPGSLVELGIFCNKSELFKKILIVASAEEVYGEDSFIYLGPLEYIKKKVSSSVVIYPWPDPEVLKYDNDFLDDLCVNIKEKLSSI:DSEEIRALLSKIIGSEIEFTEEDPTVTVLLEDGRFGKTIPIIITKELYEQNKVQMGDMLFSFDDFLDYMAFLYEEGKERGIPIGLKLTLIQGGKVIEIPL	1.7734109168059753	0.9329616884989682	68.87255859375	0.651991605758667	12.812723159790039	22.465065002441406	8.769173622131348
result_100aa_1_11	79	LFVCGGKVDVRAPIPPSFRDRLLTYTAKNASELHEHFILAETFKDYFKENAYPDLLVFEDDIASISSLIIIFLESPGSLVELGIFCNKSELFKKILIVASAEEVYGEDSFIYLGPLEYIKKKVSSSVVIYPWPDPEVLKYDNDFLDDLCVNIKEKLSSI:MKEEVKELMKKIIGSEIKFTEEDPTVIIKLDLGLFGKTIDIIITKELYEKNKIKMGDMIFNFDDFLDFLAFVVEKGKEQGIEIGLKITLIQGGKEIKIEP	1.9603135185395204	0.9215712725140255	74.18441009521484	0.6261756420135498	13.710304260253906	24.685667037963867	9.824685096740723
result_100aa_1_11	80	LFVCGGKVDVRAPIPPSFRDRLLTYTAKNASELHEHFILAETFKDYFKENAYPDLLVFEDDIASISSLIIIFLESPGSLVELGIFCNKSELFKKILIVASAEEVYGEDSFIYLGPLEYIKKKVSSSVVIYPWPDPEVLKYDNDFLDDLCVNIKEKLSSI:MAEEVRALMERLIGEEIEFHPEDPVAVLYLHDGLFGRDIPIVIPKELYEQNKVQMGDLLFSKEDFLDFLAFRVERGRKEGVEIGLRLRLEQGGVLREYPL	2.0258421905454194	0.9151335203289025	73.4159927368164	0.638981282711029	13.184332847595215	23.533977508544922	10.915754318237305
result_100aa_1_11	81	LFVCGGKVDVRAPIPPSFRDRLLTYTAKNASELHEHFILAETFKDYFKENAYPDLLVFEDDIASISSLIIIFLESPGSLVELGIFCNKSELFKKILIVASAEEVYGEDSFIYLGPLEYIKKKVSSSVVIYPWPDPEVLKYDNDFLDDLCVNIKEKLSSI:MEEEIRKLMEKIIGKEIKFTEENPTVTIYLDLGIFGKKIPITITKELYEQKKVKMGDLLFSFEDFLDFIAYIVEKGKKEGIEIGLKITLEQGGEIIEIPL	2.287210548319944	0.8947199835392693	68.12434387207031	0.6161515712738037	14.428435325622559	25.828964233398438	13.674642562866211
result_100aa_1_11	82	LFVCGGKVDVRAPIPPSFRDRLLTYTAKNASELHEHFILAETFKDYFKENAYPDLLVFEDDIASISSLIIIFLESPGSLVELGIFCNKSELFKKILIVASAEEVYGEDSFIYLGPLEYIKKKVSSSVVIYPWPDPEVLKYDNDFLDDLCVNIKEKLSSI:LEEEVKELLEEVIGSRIKFTEEDPTVTIYLYDGLEGKEIPIIITKELYEENKVKMGDLIFSKEDFLDYMAYRVKRGLEEGVEIGLKLILEQGGKIEEIPL	2.403037583747173	0.8812641713057613	74.68910217285156	0.608619213104248	14.499716758728027	26.44375991821289	15.880290985107422
result_100aa_1_11	83	GFVCGGKVDVRAPIPPSFRDRLLTYTAKNASELHEHFILAETFKDYFKENAYPDLLVFEDDIASISSLIIIFLESPGSLVELGIFCNKSELFKKILIVASAEEVYGEDSFIYLGPLEYIKKKVSSSVVIYPWPDPEVLKYDNDFLDDLCVNIKEKLSSI:MAEEVRALLRRVLGSEIRFTPEDPTAVLHLDDGRFGRTLPVVITKELYEKKKVRIGNMLFSFDDFLDFMAYLVERGREEGIPVGLRLTLEQGGEVRVLPP	1.56528545901553	0.9601887237141534	81.20755004882812	0.6397296190261841	12.908519744873047	23.379783630371094	9.901947975158691
result_100aa_1_11	84	LFVCGGKVDVRAPIPPSFRDRLLTYTAKNASELHEHFILAETFKDYFKENAYPDLLVFEDDIASISSLIIIFLESPGSLVELGIFCNKSELFKKILIVASAEEVYGEDSFIYLGPLEYIKKKVSSSVVIYPWPDPEVLKYDNDFLDDLCVNIKEKLSSI:DAEEIKKLMEKIIGEEIKFTEEDPTVIINLYDGRYGKTIPITITKELYEQNKIKMGEYLFDKKDFLDFLAYRYEEGKKKGIKIGLKLTLIQGGEVIEIPL	3.791322180090485	0.7501648539396711	77.0829849243164	0.6029919981956482	14.76675796508789	27.12207794189453	15.139039993286133
result_100aa_1_11	85	LFVCGGKVDVRAPIPPSFRDRLLTYTAKNASELHEHFILAETFKDYFKENAYPDLLVFEDDIASISSLIIIFLESPGSLVELGIFCNKSELFKKILIVASAEEVYGEDSFIYLGPLEYIKKKVSSSVVIYPWPDPEVLKYDNDFLDDLCVNIKEKLSSI:MKEEVKKLLKEVIGERIEFTEEDPTVTIYLDLGIFGKTVPIIITKELYEQNKVQMGPFLFSKEDFLDFIAYLVEKGEKEGIEIGLKLTLEQGGKLIEIPK	1.2877709157483972	0.9649704953978616	83.47367095947266	0.7319521307945251	9.368524551391602	16.0313663482666	3.4593982696533203
result_100aa_1_11	86	LFVCGGKVDVRAPIPPSFRDRLLTYTAKNASELHEHFILAETFKDYFKENAYPDLLVFEDDIASISSLIIIFLESPGSLVELGIFCNKSELFKKILIVASAEEVYGEDSFIYLGPLEYIKKKVSSSVVIYPWPDPEVLKYDNDFLDDLCVNIKEKLSSI:MKEEIKKLMKEIIGNKIEFTEENPTVTLYLELGIFGKKIPVIITKELYEENKIKMGNFLFSKEDFLDFIAFLVEEGKKRGIEIGLKIILEQGGKKIEIPL	1.8495777666717461	0.9329454780727711	71.22467041015625	0.6436253786087036	12.999153137207031	23.024307250976562	9.642017364501953
result_100aa_1_11	87	LFVCGGKVDVRAPIPPSFRDRLLTYTAKNASELHEHFILAETFKDYFKENAYPDLLVFEDDIASISSLIIIFLESPGSLVELGIFCNKSELFKKILIVASAEEVYGEDSFIYLGPLEYIKKKVSSSVVIYPWPDPEVLKYDNDFLDDLCVNIKEKLSSI:LKEEVRELLKKIIGEMIKFTEEDPTVTIYLKLGIFGKELPIIITKELYEKKKVKLGDLLFSFEDFLEFMAFLVEEGLKKGIPIGLELKLVQGGKEIIIPK	1.9936928965120215	0.9187156881672673	75.56692504882812	0.6284086108207703	13.517229080200195	24.356874465942383	10.944537162780762
result_100aa_1_11	88	LFVCGGKVDVRAPIPPSFRDRLLTYTAKNASELHEHFILAETFKDYFKENAYPDLLVFEDDIASISSLIIIFLESPGSLVELGIFCNKSELFKKILIVASAEEVYGEDSFIYLGPLEYIKKKVSSSVVIYPWPDPEVLKYDNDFLDDLCVNIKEKLSSI:MAEEVRELLTRLLGDEIVFTPEDPTVVLELNIGLFGRTIPVTITKELYEQNKVQMGDMIFSFDDFLDFMAFVVEKGREEGIPIGLDLLLRQGGELRRYPP	1.7474142843052083	0.937754830288872	73.71245574951172	0.6395844221115112	13.158129692077637	23.494001388549805	10.662473678588867
result_100aa_1_11	89	LFVCGGKVDVRAPIPPSFRDRLLTYTAKNASELHEHFILAETFKDYFKENAYPDLLVFEDDIASISSLIIIFLESPGSLVELGIFCNKSELFKKILIVASAEEVYGEDSFIYLGPLEYIKKKVSSSVVIYPWPDPEVLKYDNDFLDDLCVNIKEKLSSI:DVEEVKKLMKEVIGSKIEFHEDDPTVTIYLDLGIFGKTIPIIITKELYEKKKVKMGDMLFSFEDFLDFLAFLVEKGKEEGIEIGLKLKLVQGGKVIEIPP	1.665754734660353	0.9391148098748199	83.81101989746094	0.6370447874069214	12.900311470031738	23.57798194885254	9.006647109985352
result_100aa_1_11	90	LFVCGGKVDVRAPIPPSFRDRLLTYTAKNASELHEHFILAETFKDYFKENAYPDLLVFEDDIASISSLIIIFLESPGSLVELGIFCNKSELFKKILIVASAEEVYGEDSFIYLGPLEYIKKKVSSSVVIYPWPDPEVLKYDNDFLDDLCVNIKEKLSSI:MKEEIKEKLKKIIGEEIKFTEDDPTVTIYLYDGIFGKKIPIIITKELYEKKKVKAGPLLFNFEDFLEYMAFLVEKGKEKGIKIGLKLILEQGGKIIEIPE	1.3526238901264374	0.9610710266052561	64.55718231201172	0.6673359274864197	12.212985038757324	20.8939151763916	5.411165714263916
result_100aa_1_11	91	LFVCGGKVDVRAPIPPSFRDRLLTYTAKNASELHEHFILAETFKDYFKENAYPDLLVFEDDIASISSLIIIFLESPGSLVELGIFCNKSELFKKILIVASAEEVYGEDSFIYLGPLEYIKKKVSSSVVIYPWPDPEVLKYDNDFLDDLCVNIKEKLSSI:MEEEVKKLMEKIIGSEIKFTEDNPTVIIYLELGLFGEKIPITITKELYEQNKIKMGDFIFSKDDFLDFLAFLVERGRKEGVEIGLKLTLIQGGEEIIYPL	1.8522796264219237	0.9328114558814645	71.42970275878906	0.6413620710372925	13.112367630004883	23.292495727539062	9.69852066040039
result_100aa_1_11	92	LFVCGGKVDVRAPIPPSFRDRLLTYTAKNASELHEHFILAETFKDYFKENAYPDLLVFEDDIASISSLIIIFLESPGSLVELGIFCNKSELFKKILIVASAEEVYGEDSFIYLGPLEYIKKKVSSSVVIYPWPDPEVLKYDNDFLDDLCVNIKEKLSSI:MEEEIRKLMEEIIGSRIEFTEEDPTVVILLDLGLFGRTVPVVITKELYEKNKVRMGDMLFSKEDFLDFLAFVVERGRKEGIEIGIKATLIQGGKVRLIPL	1.2663119603261705	0.9679778193748879	71.48633575439453	0.6614521741867065	12.309270858764648	21.571916580200195	7.119317531585693
result_100aa_1_11	93	LFVCGGKVDVRAPIPPSFRDRLLTYTAKNASELHEHFILAETFKDYFKENAYPDLLVFEDDIASISSLIIIFLESPGSLVELGIFCNKSELFKKILIVASAEEVYGEDSFIYLGPLEYIKKKVSSSVVIYPWPDPEVLKYDNDFLDDLCVNIKEKLSSI:KKEEIKERLKKIIGDSIEYTEENPKVTILLYDGREGKEIPIILEKELYEENKVKMGNYLFSFDDFLDYIAYRVEKGEKEGIEIGLNLKLIQGGKVKLIPP	7.118261212745909	0.49716905135043205	72.71337127685547	0.6000884175300598	15.180092811584473	27.6976375579834	18.532033920288086
result_100aa_1_11	94	LFVCGGKVDVRAPIPPSFRDRLLTYTAKNASELHEHFILAETFKDYFKENAYPDLLVFEDDIASISSLIIIFLESPGSLVELGIFCNKSELFKKILIVASAEEVYGEDSFIYLGPLEYIKKKVSSSVVIYPWPDPEVLKYDNDFLDDLCVNIKEKLSSI:MEEEIAELMKKIIGEEIEFTEENPTVTILLDDGLFGKTIPITITKELYEKNKVKMGPFLFNKDDFIEFLTFRVEKGREEGIEIGLKLTLIQGGKIIEIPL	10.667961014390336	0.4077987907885921	36.46074295043945	0.6083325147628784	16.430965423583984	27.2199649810791	16.691741943359375
result_100aa_1_11	95	LFVCGGKVDVRAPIPPSFRDRLLTYTAKNASELHEHFILAETFKDYFKENAYPDLLVFEDDIASISSLIIIFLESPGSLVELGIFCNKSELFKKILIVASAEEVYGEDSFIYLGPLEYIKKKVSSSVVIYPWPDPEVLKYDNDFLDDLCVNIKEKLSSI:MEEEIAKLMEEIIGSRIEFTEENPTVTVYLDLGLFGETLPIIITKELYEQNKVKIGDMIFSKEDFIEYIKFLVKKGKEQGIEIGLKLKLEQGGKLIEIPP	2.3288832055303286	0.8865262107934144	74.39057159423828	0.609133243560791	14.565338134765625	26.500211715698242	15.641904830932617
result_100aa_1_11	96	LFVCGGKVDVRAPIPPSFRDRLLTYTAKNASELHEHFILAETFKDYFKENAYPDLLVFEDDIASISSLIIIFLESPGSLVELGIFCNKSELFKKILIVASAEEVYGEDSFIYLGPLEYIKKKVSSSVVIYPWPDPEVLKYDNDFLDDLCVNIKEKLSSI:MEEEIKKLLEKIIGSEIEFTEEDPVVVINLDDGLFGKTIPITISKELYEKKKVKMGDLIFSFDDFLDFIAFRVEEGKKKGIKIGLNLTLIQGGKVINIPE	2.4463161895706014	0.9042442126553301	56.0585823059082	0.6228527426719666	14.726556777954102	25.446958541870117	12.22368335723877
result_100aa_1_11	97	LFVCGGKVDVRAPIPPSFRDRLLTYTAKNASELHEHFILAETFKDYFKENAYPDLLVFEDDIASISSLIIIFLESPGSLVELGIFCNKSELFKKILIVASAEEVYGEDSFIYLGPLEYIKKKVSSSVVIYPWPDPEVLKYDNDFLDDLCVNIKEKLSSI:ADEEVRELMRRVLGEEIVFTEEDPTVTVYLDLGIFGETIPVVITKELYEKKKVKIGDLLFSFDDFLDFLAFLVAKGREEGIPIGLRLTLVQGGEVREIPP	5.167262208335024	0.6315171730757766	81.48929595947266	0.6150943636894226	14.077207565307617	25.880126953125	10.696971893310547
result_100aa_1_11	98	LFVCGGKVDVRAPIPPSFRDRLLTYTAKNASELHEHFILAETFKDYFKENAYPDLLVFEDDIASISSLIIIFLESPGSLVELGIFCNKSELFKKILIVASAEEVYGEDSFIYLGPLEYIKKKVSSSVVIYPWPDPEVLKYDNDFLDDLCVNIKEKLSSI:MAEEVRKLMEEIIGSQIKFTEEDPTVTILLHDGLFGKDIPIIITKELYEENKVKMGSFLFSKEDFLDYIAFRVERGLEQGVEVGLRLTLIQGGEVIEIPL	1.5054386598380383	0.9509337422721874	75.5381851196289	0.7102260589599609	10.394123077392578	17.7353458404541	4.814457893371582
result_100aa_1_11	99	LFVCGGKVDVRAPIPPSFRDRLLTYTAKNASELHEHFILAETFKDYFKENAYPDLLVFEDDIASISSLIIIFLESPGSLVELGIFCNKSELFKKILIVASAEEVYGEDSFIYLGPLEYIKKKVSSSVVIYPWPDPEVLKYDNDFLDDLCVNIKEKLSSI:MKEEVKELMEKIIGEEIEFTEENPVVTVLLDLGIFGKTIPIVITKELYEQNKIQIGDYLFSKEDFLDYIAFLVEKGEKEGIEIGLKLTLIQGGEIREIPL	1.9438417989389198	0.9200079639723011	75.44918823242188	0.6234769821166992	13.7906494140625	24.953495025634766	12.749592781066895
result_100aa_1_12	0	MFVCGGKVDVRAPIPPSFRDRLLTYTAKNASELHEHFILAETFKDYFKENAYPDLLVFEDDIASISSLIIIFLESPGSLVELGIFCNKSELFKKILIVASAEEVYGEDSFIYLGPLEYIKKKVSSSVVIYPWPDPEVLKYDNDFLDDLCVNIKEKLSSI:MIKSKEYNGKTFIVKEINYKLEYKEEGETINLPILLVVLYDSKNKEGLEEIIEEAIKEVLEKFKELGKEEVKKIKRVIISLTIIEKNGKIIKKLSVEFEE	3.9208061719728846	0.7341908675449003	76.42365264892578	0.5901833772659302	14.947763442993164	26.6696720123291	16.6633243560791
result_100aa_1_12	1	MFVCGGKVDVRAPIPPSFRDRLLTYTAKNASELHEHFILAETFKDYFKENAYPDLLVFEDDIASISSLIIIFLESPGSLVELGIFCNKSELFKKILIVASAEEVYGEDSFIYLGPLEYIKKKVSSSVVIYPWPDPEVLKYDNDFLDDLCVNIKEKLSSI:MKKSKEYEGKTFIVEKIDYELKFEEKGITKKLPILLVVLYDSKNKEGLEEIIKEVLNKALEEFKKLGEEKVMKIKEVIINLVIIEKDGKIIKKTFIEYKE	9.022138903079405	0.570893036179154	49.143402099609375	0.5883745551109314	16.300081253051758	27.39607810974121	18.549270629882812
result_100aa_1_12	2	MFVCGGKVDVRAPIPPSFRDRLLTYTAKNASELHEHFILAETFKDYFKENAYPDLLVFEDDIASISSLIIIFLESPGSLVELGIFCNKSELFKKILIVASAEEVYGEDSFIYLGPLEYIKKKVSSSVVIYPWPDPEVLKYDNDFLDDLCVNIKEKLSSI:MKKEVEYEGKTFIVEKIDYELKFEKKGITKKLPILLVVNYNSKNKEGLEEIIEKVINEVLEKFKELGEEKVLKIKRIIINLNIIEKNGKIIIKTYIEYEE	15.915989275537852	0.25351119808576633	83.89036560058594	0.5846331119537354	15.038703918457031	27.122522354125977	16.748268127441406
result_100aa_1_12	3	MFVCGGKVDVRAPIPPSFRDRLLTYTAKNASELHEHFILAETFKDYFKENAYPDLLVFEDDIASISSLIIIFLESPGSLVELGIFCNKSELFKKILIVASAEEVYGEDSFIYLGPLEYIKKKVSSSVVIYPWPDPEVLKYDNDFLDDLCVNIKEKLSSI:MRKEKEYEGKYFIVEKINYELNIKEKGITKKLPILLVVLWDSKNKEGLEEIIKKAIEEVLEKFKELGEEEVLKIKEVIVTLVIIEKDGKIEVHLSVEYKK	4.242636362424507	0.7183007324294981	83.4174575805664	0.6004523634910583	14.324347496032715	25.56720542907715	11.830438613891602
result_100aa_1_12	4	MFVCGGKVDVRAPIPPSFRDRLLTYTAKNASELHEHFILAETFKDYFKENAYPDLLVFEDDIASISSLIIIFLESPGSLVELGIFCNKSELFKKILIVASAEEVYGEDSFIYLGPLEYIKKKVSSSVVIYPWPDPEVLKYDNDFLDDLCVNIKEKLSSI:MKKEKEYEGKYFIVEKIDYEWNDKEKGKTIKLPILLVILWDSKDKKGLEEIKKEALDKVLEKFKELGKEKVEKIKEVIINLYIIEKDGKIIVKLSVEFIE	4.390606271744251	0.6961076008655176	82.50711059570312	0.5961728096008301	14.483989715576172	25.856061935424805	15.390551567077637
result_100aa_1_12	5	MFVCGGKVDVRAPIPPSFRDRLLTYTAKNASELHEHFILAETFKDYFKENAYPDLLVFEDDIASISSLIIIFLESPGSLVELGIFCNKSELFKKILIVASAEEVYGEDSFIYLGPLEYIKKKVSSSVVIYPWPDPEVLKYDNDFLDDLCVNIKEKLSSI:MKKSIEYEGNTFIVEKIEYEWEDKEKGIKRKIPILLVVLYYSKNKEGLEEIIEEALNYVLEKFKELGKEKVEKIKEVIITLVIIEKDGKIIKHVYIETIE	14.824795530535363	0.32399371407620636	62.83334732055664	0.5985668897628784	15.420202255249023	26.52265167236328	16.290679931640625
result_100aa_1_12	6	MFVCGGKVDVRAPIPPSFRDRLLTYTAKNASELHEHFILAETFKDYFKENAYPDLLVFEDDIASISSLIIIFLESPGSLVELGIFCNKSELFKKILIVASAEEVYGEDSFIYLGPLEYIKKKVSSSVVIYPWPDPEVLKYDNDFLDDLCVNIKEKLSSI:MKKEVEYEGKTFIVEKIEYEWKDEKKGETRKLPILLVINYDSKDKKGLEEIKKKAIEEVLEKFKELGEEEVKKIKEVIININIIEKNGKIIVKKYIETKK	17.694773425736198	0.22502071161370865	82.90089416503906	0.589522123336792	14.929487228393555	26.79424476623535	15.723047256469727
result_100aa_1_12	7	MFVCGGKVDVRAPIPPSFRDRLLTYTAKNASELHEHFILAETFKDYFKENAYPDLLVFEDDIASISSLIIIFLESPGSLVELGIFCNKSELFKKILIVASAEEVYGEDSFIYLGPLEYIKKKVSSSVVIYPWPDPEVLKYDNDFLDDLCVNIKEKLSSI:MKKEKEYEGKIFIVEKIEYELELKEEGKTIKLPILLVILYNSKNKEGLEEIKEKVINETLELLKKLGKEEVLKIKEIIINAVIDEKDGKIIVTTSIEFKK	6.026347024258979	0.5858624299982915	77.89553833007812	0.5859644412994385	15.17739200592041	27.02608871459961	17.72313690185547
result_100aa_1_12	8	MFVCGGKVDVRAPIPPSFRDRLLTYTAKNASELHEHFILAETFKDYFKENAYPDLLVFEDDIASISSLIIIFLESPGSLVELGIFCNKSELFKKILIVASAEEVYGEDSFIYLGPLEYIKKKVSSSVVIYPWPDPEVLKYDNDFLDDLCVNIKEKLSSI:MKKEVEYNGKTFITELINYEYNNEKKGKTIKIPILLVILYNSKNKEGLEEIKKEALEKVLEKFKEIGEEELEKIKYIKVTLVIIEKDGKIIKKLFIEYEK	5.040782234215802	0.6323446137391636	74.8541488647461	0.5892446041107178	15.155108451843262	26.797109603881836	15.443976402282715
result_100aa_1_12	9	MFVCGGKVDVRAPIPPSFRDRLLTYTAKNASELHEHFILAETFKDYFKENAYPDLLVFEDDIASISSLIIIFLESPGSLVELGIFCNKSELFKKILIVASAEEVYGEDSFIYLGPLEYIKKKVSSSVVIYPWPDPEVLKYDNDFLDDLCVNIKEKLSSI:MRKEKEYEGKTFINELIIYEWKDEKKGETIKIPILLVVLHDSKNKEGLEEIIKKVIDEFLEKLKELGEEEVKKIKYIKITLVIIEKDGKIIVHKYIEYEK	14.97885435711361	0.37341766025546075	50.20917892456055	0.6001579165458679	15.722289085388184	26.212797164916992	15.376264572143555
result_100aa_1_12	10	MFVCGGKVDVRAPIPPSFRDRLLTYTAKNASELHEHFILAETFKDYFKENAYPDLLVFEDDIASISSLIIIFLESPGSLVELGIFCNKSELFKKILIVASAEEVYGEDSFIYLGPLEYIKKKVSSSVVIYPWPDPEVLKYDNDFLDDLCVNIKEKLSSI:MEKSTEYEGKTFIVKSINYELKDEELGITRNLPITLVVLYDSKDKEGLDEIIEEALNKVLEKFKELGREEVLKIKEVIINLVIIEKDGKRIVKLSIEYKK	5.90454361921419	0.5901229874262708	76.34867858886719	0.6002906560897827	14.560600280761719	25.68268585205078	10.647239685058594
result_100aa_1_12	11	MFVCGGKVDVRAPIPPSFRDRLLTYTAKNASELHEHFILAETFKDYFKENAYPDLLVFEDDIASISSLIIIFLESPGSLVELGIFCNKSELFKKILIVASAEEVYGEDSFIYLGPLEYIKKKVSSSVVIYPWPDPEVLKYDNDFLDDLCVNIKEKLSSI:MVKSVEYEGKTFIVKSVLYKWEDKEEGETREIPILLVVLHDSKNKEGLEEIIEKALKEVLEEFEKLGKEEVKKIKEIIVNLVIIEKDGKIIVKKSIEYIK	8.088651275722862	0.6288399399185733	59.90635299682617	0.6007322669029236	15.217944145202637	26.070932388305664	16.50802230834961
result_100aa_1_12	12	MFVCGGKVDVRAPIPPSFRDRLLTYTAKNASELHEHFILAETFKDYFKENAYPDLLVFEDDIASISSLIIIFLESPGSLVELGIFCNKSELFKKILIVASAEEVYGEDSFIYLGPLEYIKKKVSSSVVIYPWPDPEVLKYDNDFLDDLCVNIKEKLSSI:MKKEKEYNGNLFIVEEIIYEYKDEKKGITKKIPILLVVLYNSKNKEGLEEIIEKVINETLEKFKELGEEEVLKIKRVIINLVIIEENGEIKYIVSIEYEK	4.799445741642111	0.6671587173753365	80.7800064086914	0.606751561164856	14.164639472961426	25.061622619628906	10.795524597167969
result_100aa_1_12	13	MFVCGGKVDVRAPIPPSFRDRLLTYTAKNASELHEHFILAETFKDYFKENAYPDLLVFEDDIASISSLIIIFLESPGSLVELGIFCNKSELFKKILIVASAEEVYGEDSFIYLGPLEYIKKKVSSSVVIYPWPDPEVLKYDNDFLDDLCVNIKEKLSSI:MKKEVEYEGKTFITETINYELKIEELGITKKLPILLVVLYDSKNKEGLEEIIKETIEEFLEKLKELGLEKVLKIKRVIINLVIIEKDGKIIVKKYIETEE	9.385411028508855	0.5129686219819068	45.89577102661133	0.5905903577804565	16.3891544342041	27.376585006713867	18.397396087646484
result_100aa_1_12	14	MFVCGGKVDVRAPIPPSFRDRLLTYTAKNASELHEHFILAETFKDYFKENAYPDLLVFEDDIASISSLIIIFLESPGSLVELGIFCNKSELFKKILIVASAEEVYGEDSFIYLGPLEYIKKKVSSSVVIYPWPDPEVLKYDNDFLDDLCVNIKEKLSSI:MKKEKEYEGKTFIVEKIDYELEFKEKGETIKLPILLVVLWNSKNKEGLEEIIKEALEKVKEKLKELGEEKVKKIKEIIVNLVIIEKNGKIIKKLFIEYIE	14.60470833801456	0.26208113991038123	80.95791625976562	0.5918102860450745	14.662243843078613	26.12527847290039	15.518112182617188
result_100aa_1_12	15	MFVCGGKVDVRAPIPPSFRDRLLTYTAKNASELHEHFILAETFKDYFKENAYPDLLVFEDDIASISSLIIIFLESPGSLVELGIFCNKSELFKKILIVASAEEVYGEDSFIYLGPLEYIKKKVSSSVVIYPWPDPEVLKYDNDFLDDLCVNIKEKLSSI:MEKSVEYNGNRFIVKSINYELKFEEEGETIPLPITLVILWYSKDEEGLEEIIEEVINKVKEEFKKIGKEELKKIKEIIITAVIIEKDGKIIIKVFIETIE	1.6801091836990196	0.9390705703937281	70.64912414550781	0.7401151657104492	9.241989135742188	14.020554542541504	4.104557991027832
result_100aa_1_12	16	MFVCGGKVDVRAPIPPSFRDRLLTYTAKNASELHEHFILAETFKDYFKENAYPDLLVFEDDIASISSLIIIFLESPGSLVELGIFCNKSELFKKILIVASAEEVYGEDSFIYLGPLEYIKKKVSSSVVIYPWPDPEVLKYDNDFLDDLCVNIKEKLSSI:MKKEKEYNGNTFIVEKVIYEYKDEEKGITKKIPITLVVLYQSKDKKGLEEIIKKVLEETLEEFKKIGKEKLMKIKEVIINLVIIEKDGKIIVKKFIETIE	2.479946186598618	0.8628527917537553	72.82447052001953	0.6119905710220337	14.163647651672363	24.477746963500977	12.91562271118164
result_100aa_1_12	17	MFVCGGKVDVRAPIPPSFRDRLLTYTAKNASELHEHFILAETFKDYFKENAYPDLLVFEDDIASISSLIIIFLESPGSLVELGIFCNKSELFKKILIVASAEEVYGEDSFIYLGPLEYIKKKVSSSVVIYPWPDPEVLKYDNDFLDDLCVNIKEKLSSI:MLKSKEYEGKTFIVKTINYEWVDEKKGETRKIPILLVILYDSKNKEGLEEIEKEALEEVLKKFEELGEEEVKKIKSIKIALVIIEKNGKIIKKLFIEYEK	3.5294756859684773	0.777708117853069	68.51675415039062	0.6067947149276733	14.610657691955566	25.30904769897461	10.813933372497559
result_100aa_1_12	18	MFVCGGKVDVRAPIPPSFRDRLLTYTAKNASELHEHFILAETFKDYFKENAYPDLLVFEDDIASISSLIIIFLESPGSLVELGIFCNKSELFKKILIVASAEEVYGEDSFIYLGPLEYIKKKVSSSVVIYPWPDPEVLKYDNDFLDDLCVNIKEKLSSI:KIKEKEYEGKRFIVKEIEYELDFKKLGIKKKLPILLVILYDSKNKEGLEEIEEKALNEVLEKLKELGEEKVLKIKRIIINLVIIEKNGKIEVKLFIEFEE	6.524413304634301	0.5354439443882553	82.1703109741211	0.5875595211982727	14.955602645874023	26.82341957092285	16.8521728515625
result_100aa_1_12	19	MFVCGGKVDVRAPIPPSFRDRLLTYTAKNASELHEHFILAETFKDYFKENAYPDLLVFEDDIASISSLIIIFLESPGSLVELGIFCNKSELFKKILIVASAEEVYGEDSFIYLGPLEYIKKKVSSSVVIYPWPDPEVLKYDNDFLDDLCVNIKEKLSSI:MKKEVEYNGKIFIVETINYNLNIESKGITKNLPILLVVNYDSKNKEGLEEIIEEAIKKFLEELKKLGEEKVLKIKRIIINLHIIEKNGKIEKIISIEYEE	5.9613617148399864	0.5722263293798698	76.567626953125	0.5874187350273132	15.184351921081543	27.012840270996094	16.294342041015625
result_100aa_1_12	20	MFVCGGKVDVRAPIPPSFRDRLLTYTAKNASELHEHFILAETFKDYFKENAYPDLLVFEDDIASISSLIIIFLESPGSLVELGIFCNKSELFKKILIVASAEEVYGEDSFIYLGPLEYIKKKVSSSVVIYPWPDPEVLKYDNDFLDDLCVNIKEKLSSI:MKKEKEYNGKYFIVEKINYKLVFEEKGEEKELPILLVIFYDSKNKEGLEEIKKKVLDEFLEKLKELGEEEVLKIKEVIINLHIIEKNGKIIVKTSIETIK	5.6272805462277224	0.5867399282463887	85.65265655517578	0.5891482830047607	14.68107795715332	26.461822509765625	16.492244720458984
result_100aa_1_12	21	MFVCGGKVDVRAPIPPSFRDRLLTYTAKNASELHEHFILAETFKDYFKENAYPDLLVFEDDIASISSLIIIFLESPGSLVELGIFCNKSELFKKILIVASAEEVYGEDSFIYLGPLEYIKKKVSSSVVIYPWPDPEVLKYDNDFLDDLCVNIKEKLSSI:MRKETEYNGKRFIVEKIEYEWKDEKKGETKKLPILLVILWDSKNKEGLDEIKKEVLEKTLEEFKKLGEEEVKKIKEVIITSVIIEKDGKIIVKTYIEYKK	5.1419402717310865	0.6400029123954718	79.87899017333984	0.5997561812400818	14.524953842163086	25.815595626831055	13.978466033935547
result_100aa_1_12	22	MFVCGGKVDVRAPIPPSFRDRLLTYTAKNASELHEHFILAETFKDYFKENAYPDLLVFEDDIASISSLIIIFLESPGSLVELGIFCNKSELFKKILIVASAEEVYGEDSFIYLGPLEYIKKKVSSSVVIYPWPDPEVLKYDNDFLDDLCVNIKEKLSSI:MRKEVEYEGKTFITELINYEIVDEEEGETRKLPILLVILYDSKNKEGLEEIKEEVINKTLEEFKKLGKEKVKKIKRVIINAVIIEKNGKKIVKVSIEYEE	3.4989385577498404	0.76984485489127	76.6145248413086	0.6049009561538696	14.45872688293457	25.48116683959961	10.235569953918457
result_100aa_1_12	23	MFVCGGKVDVRAPIPPSFRDRLLTYTAKNASELHEHFILAETFKDYFKENAYPDLLVFEDDIASISSLIIIFLESPGSLVELGIFCNKSELFKKILIVASAEEVYGEDSFIYLGPLEYIKKKVSSSVVIYPWPDPEVLKYDNDFLDDLCVNIKEKLSSI:KVKEVEYNGKTFIVKEINYELNFEEKGETIKLPILLVVLYDSKNKEGLEEIIEKALEEVKEKLKELGEEKVKKIKRIIITLVIIEKDGKIIVKKYIEFEE	4.810311575724586	0.6602529516385846	81.50496673583984	0.5951429605484009	14.691082954406738	26.239700317382812	16.364322662353516
result_100aa_1_12	24	MFVCGGKVDVRAPIPPSFRDRLLTYTAKNASELHEHFILAETFKDYFKENAYPDLLVFEDDIASISSLIIIFLESPGSLVELGIFCNKSELFKKILIVASAEEVYGEDSFIYLGPLEYIKKKVSSSVVIYPWPDPEVLKYDNDFLDDLCVNIKEKLSSI:MKKSTEYNGKKFIVKTVNYEIKDEKKGETRKLPILLVILWDSKDEKGLEEIEKKVLEEVLEKFKEIGEEELKKIKRVIITSVIIEKDGKIIVKTFIEFEK	2.4663850650404235	0.8661791316489608	74.09014892578125	0.6120191812515259	14.17477035522461	24.616458892822266	12.534675598144531
result_100aa_1_12	25	MFVCGGKVDVRAPIPPSFRDRLLTYTAKNASELHEHFILAETFKDYFKENAYPDLLVFEDDIASISSLIIIFLESPGSLVELGIFCNKSELFKKILIVASAEEVYGEDSFIYLGPLEYIKKKVSSSVVIYPWPDPEVLKYDNDFLDDLCVNIKEKLSSI:MKKEVEYNGKTFIVETIEYEWEDKEKGEKRKIPILLVVLYDSKNKEGLEEIIKEAIEKVLEKFKELGEEKVKKIKRVIIALVIIEENGEIKVHLFIETEE	3.6486337433993294	0.7563615832115154	81.32306671142578	0.605600893497467	14.239720344543457	25.227479934692383	14.1784086227417
result_100aa_1_12	26	MFVCGGKVDVRAPIPPSFRDRLLTYTAKNASELHEHFILAETFKDYFKENAYPDLLVFEDDIASISSLIIIFLESPGSLVELGIFCNKSELFKKILIVASAEEVYGEDSFIYLGPLEYIKKKVSSSVVIYPWPDPEVLKYDNDFLDDLCVNIKEKLSSI:MEKEVEYEGKIFRVKTINYELKDEKKGETRKLPILLVILYNSKNKEGLEEIEEKVIKETLEEFEKLGEEKVKKIKEVIINLVIIEKDGKIIVIKSILYKE	6.2937093489622615	0.5407971106168955	83.32292938232422	0.5910564661026001	14.836005210876465	26.58661460876465	14.014547348022461
result_100aa_1_12	27	MFVCGGKVDVRAPIPPSFRDRLLTYTAKNASELHEHFILAETFKDYFKENAYPDLLVFEDDIASISSLIIIFLESPGSLVELGIFCNKSELFKKILIVASAEEVYGEDSFIYLGPLEYIKKKVSSSVVIYPWPDPEVLKYDNDFLDDLCVNIKEKLSSI:MVKEVEYNGKTFIVMTVNYELKDEKKGKTRKLPILLVVLYDSKNKEGLEELIEKALEEVKEKLKELGEEEVEKIKRIIINLVIIEKDGKIELKLYVEYEK	3.6808393655276763	0.754081170757859	78.10404205322266	0.605630099773407	14.249841690063477	25.06539535522461	11.560135841369629
result_100aa_1_12	28	MFVCGGKVDVRAPIPPSFRDRLLTYTAKNASELHEHFILAETFKDYFKENAYPDLLVFEDDIASISSLIIIFLESPGSLVELGIFCNKSELFKKILIVASAEEVYGEDSFIYLGPLEYIKKKVSSSVVIYPWPDPEVLKYDNDFLDDLCVNIKEKLSSI:MRKEKEYNGKTFITELINYKLNFEKLGETIELPILLVILYDSKNKEGLEEIKKEVLDKTLEKLKELGEEEVKKIKRIIINAVIIEKDGKIIVKVSIEFEK	5.3057063570947625	0.6199290964659957	79.67372131347656	0.5900659561157227	14.888005256652832	26.554445266723633	15.624679565429688
result_100aa_1_12	29	MFVCGGKVDVRAPIPPSFRDRLLTYTAKNASELHEHFILAETFKDYFKENAYPDLLVFEDDIASISSLIIIFLESPGSLVELGIFCNKSELFKKILIVASAEEVYGEDSFIYLGPLEYIKKKVSSSVVIYPWPDPEVLKYDNDFLDDLCVNIKEKLSSI:MKKSIEYEGKTFIVKKINYEINIKEKGITKKLPILLVILYDSKNKEGLEEIEEKVLKEVLEKLKELGEEEVMKIKEIIITSVIIEKNGEIIVKTFIEYIK	4.297407465367669	0.7029207332684849	79.23866271972656	0.5927130579948425	14.876859664916992	26.455129623413086	15.937966346740723
result_100aa_1_12	30	MFVCGGKVDVRAPIPPSFRDRLLTYTAKNASELHEHFILAETFKDYFKENAYPDLLVFEDDIASISSLIIIFLESPGSLVELGIFCNKSELFKKILIVASAEEVYGEDSFIYLGPLEYIKKKVSSSVVIYPWPDPEVLKYDNDFLDDLCVNIKEKLSSI:MLKSTEYEGKTFIVKTVNYEWKDEEEGETRKIPILVVIFYDSKDKSGLEEIEEEALKKLLELFKELGKEKVKKIKRAIVTIVIIEKNGKIIVKTFIEFEE	3.1563119182596022	0.8221848359449407	63.343406677246094	0.6578267216682434	12.984932899475098	21.475868225097656	7.035508155822754
result_100aa_1_12	31	MFVCGGKVDVRAPIPPSFRDRLLTYTAKNASELHEHFILAETFKDYFKENAYPDLLVFEDDIASISSLIIIFLESPGSLVELGIFCNKSELFKKILIVASAEEVYGEDSFIYLGPLEYIKKKVSSSVVIYPWPDPEVLKYDNDFLDDLCVNIKEKLSSI:MKKEKEYEGKRFITKKIDYELNFEKLGITKKLPITLVVLWDSKDKEGLEEIIEEVIEEFKKKLEELGEEEVLKIKEAIINLVIIEKDGKIIKKVSIETIK	14.626471161560756	0.2624908318524909	75.7857894897461	0.5868085622787476	15.183128356933594	26.76462173461914	15.954880714416504
result_100aa_1_12	32	MFVCGGKVDVRAPIPPSFRDRLLTYTAKNASELHEHFILAETFKDYFKENAYPDLLVFEDDIASISSLIIIFLESPGSLVELGIFCNKSELFKKILIVASAEEVYGEDSFIYLGPLEYIKKKVSSSVVIYPWPDPEVLKYDNDFLDDLCVNIKEKLSSI:MKKEVEYEGKRFITESINYELKLEELGLTIPLPITLVVLDYSKNKEGLEEIIKEAIEKVLEKLKELGLEEVLKIKRILINLVIIEKDGKIIKHLSIEFEK	10.1679977465526	0.5150235355445981	45.37875747680664	0.5872113704681396	16.53618621826172	27.620563507080078	18.047340393066406
result_100aa_1_12	33	MFVCGGKVDVRAPIPPSFRDRLLTYTAKNASELHEHFILAETFKDYFKENAYPDLLVFEDDIASISSLIIIFLESPGSLVELGIFCNKSELFKKILIVASAEEVYGEDSFIYLGPLEYIKKKVSSSVVIYPWPDPEVLKYDNDFLDDLCVNIKEKLSSI:MKKEKEYNGKTFIVKKINYKLEFKEKGKTIELPITLVILYNSKNKEGLEEIEKEVIEKFLKELEKLGEEEVEKIKEVIINAVINEINGEKIINVSIETIK	15.404845439715258	0.22587924962352054	56.187381744384766	0.5945330858230591	15.73666763305664	26.757465362548828	14.335803985595703
result_100aa_1_12	34	MFVCGGKVDVRAPIPPSFRDRLLTYTAKNASELHEHFILAETFKDYFKENAYPDLLVFEDDIASISSLIIIFLESPGSLVELGIFCNKSELFKKILIVASAEEVYGEDSFIYLGPLEYIKKKVSSSVVIYPWPDPEVLKYDNDFLDDLCVNIKEKLSSI:MKKEVEYNGKRFIVEEIIYEYKDEKKGETRKIPILLVILWNSKNKEGLEEIKEEALKKFLEELKKLGEEEVKKIKSVKITLVIDEKNGKIIKKLYIETEK	6.018748157020593	0.5580370695133546	77.6629638671875	0.5856965184211731	15.281911849975586	27.184585571289062	16.980438232421875
result_100aa_1_12	35	MFVCGGKVDVRAPIPPSFRDRLLTYTAKNASELHEHFILAETFKDYFKENAYPDLLVFEDDIASISSLIIIFLESPGSLVELGIFCNKSELFKKILIVASAEEVYGEDSFIYLGPLEYIKKKVSSSVVIYPWPDPEVLKYDNDFLDDLCVNIKEKLSSI:MIKSVEDNGNRFIVKSVDYELELKEKGITKKLPILLVVLDQSKDKEGLEEIVEEALEKVKKMLEELGEEEVLKIKSIKVTLVIIEKDGKRIVKLFVEFEK	1.394149963273761	0.9535241189786354	73.33412170410156	0.6438496112823486	12.747719764709473	21.5467586517334	8.026958465576172
result_100aa_1_12	36	MFVCGGKVDVRAPIPPSFRDRLLTYTAKNASELHEHFILAETFKDYFKENAYPDLLVFEDDIASISSLIIIFLESPGSLVELGIFCNKSELFKKILIVASAEEVYGEDSFIYLGPLEYIKKKVSSSVVIYPWPDPEVLKYDNDFLDDLCVNIKEKLSSI:KIIEKEYEGKYFIVKKIIYEWKDEEKGETRKIPITLVILYDSKNKEGLEEIEEEALKEVLERFKKLGKEEVEKIKEVIISLVIIEKDGKIEKILYVETKK	8.345924957648727	0.448057417186259	80.35346221923828	0.6026335954666138	14.388192176818848	25.532384872436523	10.727200508117676
result_100aa_1_12	37	MFVCGGKVDVRAPIPPSFRDRLLTYTAKNASELHEHFILAETFKDYFKENAYPDLLVFEDDIASISSLIIIFLESPGSLVELGIFCNKSELFKKILIVASAEEVYGEDSFIYLGPLEYIKKKVSSSVVIYPWPDPEVLKYDNDFLDDLCVNIKEKLSSI:MIKEEEYEGNYFIVKKINYLYEDKEKGKTIPIPVLLVVLWQSKDKEGLEEIIKETLEKFKEKMKEIGKEELEKIKEIIINLVIIEKDGKIIKKVSIETKK	10.039913675629954	0.5045297009582229	48.02517318725586	0.5957717299461365	15.942493438720703	26.67424201965332	17.130632400512695
result_100aa_1_12	38	MFVCGGKVDVRAPIPPSFRDRLLTYTAKNASELHEHFILAETFKDYFKENAYPDLLVFEDDIASISSLIIIFLESPGSLVELGIFCNKSELFKKILIVASAEEVYGEDSFIYLGPLEYIKKKVSSSVVIYPWPDPEVLKYDNDFLDDLCVNIKEKLSSI:MIKEKEYEGKTFIVKKIDYELKIEELGITKKLPVLLVVLYNSKNKEGLEEIIEEAIKEFKEKLKELGLEEVLKIKRVIISLVIIEKDGKIIKHLSIETEK	9.635018459021982	0.5084088951618213	41.675453186035156	0.5911005735397339	16.505006790161133	27.2634220123291	17.419410705566406
result_100aa_1_12	39	MFVCGGKVDVRAPIPPSFRDRLLTYTAKNASELHEHFILAETFKDYFKENAYPDLLVFEDDIASISSLIIIFLESPGSLVELGIFCNKSELFKKILIVASAEEVYGEDSFIYLGPLEYIKKKVSSSVVIYPWPDPEVLKYDNDFLDDLCVNIKEKLSSI:MRKSVEYNGKTFITELINYEWKDEKKGETINIPILLVIHWDSKNKEGLDEIKEEALKEVLEKFKELGEEKVKKIKRVIVNLHIIEKDGKIEKILSVEFEE	4.927452308300212	0.6543707122144141	84.94621276855469	0.5914090871810913	14.676382064819336	26.401893615722656	14.870505332946777
result_100aa_1_12	40	MFVCGGKVDVRAPIPPSFRDRLLTYTAKNASELHEHFILAETFKDYFKENAYPDLLVFEDDIASISSLIIIFLESPGSLVELGIFCNKSELFKKILIVASAEEVYGEDSFIYLGPLEYIKKKVSSSVVIYPWPDPEVLKYDNDFLDDLCVNIKEKLSSI:MIKEKEYNGKTFITKEINYELKFEELGETKKLPITLVILYDSKNKEGLEEIEKNAINKVLEEFKKLGKEKVLKIKRVIINLVIIEKDGKIIEKVSISYEE	4.475811564363737	0.693039479786977	75.35941314697266	0.5857430696487427	15.212566375732422	27.026424407958984	17.723339080810547
result_100aa_1_12	41	MFVCGGKVDVRAPIPPSFRDRLLTYTAKNASELHEHFILAETFKDYFKENAYPDLLVFEDDIASISSLIIIFLESPGSLVELGIFCNKSELFKKILIVASAEEVYGEDSFIYLGPLEYIKKKVSSSVVIYPWPDPEVLKYDNDFLDDLCVNIKEKLSSI:MKKEVEYEGNYFITELIEYDLKIEELGITKKIPILLVVLYNSKNKEGLEEIIEEAINKTLEKFKELGLEKVLKIKEVIINLVINEIDGKIIKNLSIETIE	12.67852645755967	0.3581952317062572	40.14987564086914	0.5956975221633911	16.457256317138672	26.94911003112793	12.45175552368164
result_100aa_1_12	42	MFVCGGKVDVRAPIPPSFRDRLLTYTAKNASELHEHFILAETFKDYFKENAYPDLLVFEDDIASISSLIIIFLESPGSLVELGIFCNKSELFKKILIVASAEEVYGEDSFIYLGPLEYIKKKVSSSVVIYPWPDPEVLKYDNDFLDDLCVNIKEKLSSI:MKKSIEYNGNIFIVELIEYVLKDEEEGEERKLPILLVVLWQSKDKEGLEEIIEEALNEVKEKLKELGKEEVKKIKLIKVNLVIIEENGEIKKILSVEFEE	8.51651677261982	0.5692767228562546	44.93636703491211	0.596638560295105	16.107501983642578	26.71695899963379	13.341653823852539
result_100aa_1_12	43	MFVCGGKVDVRAPIPPSFRDRLLTYTAKNASELHEHFILAETFKDYFKENAYPDLLVFEDDIASISSLIIIFLESPGSLVELGIFCNKSELFKKILIVASAEEVYGEDSFIYLGPLEYIKKKVSSSVVIYPWPDPEVLKYDNDFLDDLCVNIKEKLSSI:MEKSVEYNGNLFLVKKIDYILKFEKKGIEKKLPILLVVLYQSKNKEGLEEIIEKAIKKFLEELKKLGEEKVLKIKEAIITLVIIEKDGKIILKIFIETIE	1.5348427403673932	0.9479301651203452	78.8984146118164	0.7599736452102661	8.297811508178711	12.529855728149414	2.9634275436401367
result_100aa_1_12	44	MFVCGGKVDVRAPIPPSFRDRLLTYTAKNASELHEHFILAETFKDYFKENAYPDLLVFEDDIASISSLIIIFLESPGSLVELGIFCNKSELFKKILIVASAEEVYGEDSFIYLGPLEYIKKKVSSSVVIYPWPDPEVLKYDNDFLDDLCVNIKEKLSSI:MKKEKEYNGKYFIVELVEYELDFKELGITKKLPILLVILYNSKNKEGLEEIKKETLEKVKEEFKKIGKEELMKIKRIIVNLVIDEKNGKIIKKTYIEYEK	5.158348867580469	0.6477373634060516	77.85265350341797	0.5887817740440369	15.104747772216797	26.810026168823242	16.55487060546875
result_100aa_1_12	45	MFVCGGKVDVRAPIPPSFRDRLLTYTAKNASELHEHFILAETFKDYFKENAYPDLLVFEDDIASISSLIIIFLESPGSLVELGIFCNKSELFKKILIVASAEEVYGEDSFIYLGPLEYIKKKVSSSVVIYPWPDPEVLKYDNDFLDDLCVNIKEKLSSI:MKKETEYEGKTFIVKKINYEYVDKEKGITRKIPILLVINYDSKDKKGLEEIEKKVIEEFLEKLKELGKEEVEKIKSVKIYAHIIEKDGKIEVKVFIETEK	15.938497556981037	0.20083892155872357	76.8802719116211	0.5844433307647705	15.421971321105957	27.51007843017578	17.377180099487305
result_100aa_1_12	46	MFVCGGKVDVRAPIPPSFRDRLLTYTAKNASELHEHFILAETFKDYFKENAYPDLLVFEDDIASISSLIIIFLESPGSLVELGIFCNKSELFKKILIVASAEEVYGEDSFIYLGPLEYIKKKVSSSVVIYPWPDPEVLKYDNDFLDDLCVNIKEKLSSI:MVKSTEYEGKTFIVKKVNYELVDKEKGETRKLPILLVVLYDSKNKEGLDEIIKEALEKVLKEFEKLGKEKVKKIKEVIINLVIIEKDGKIIKKLFVEYKE	9.340223210095171	0.5069181824310688	49.148040771484375	0.5879326462745667	16.317211151123047	27.56182289123535	17.903427124023438
result_100aa_1_12	47	MFVCGGKVDVRAPIPPSFRDRLLTYTAKNASELHEHFILAETFKDYFKENAYPDLLVFEDDIASISSLIIIFLESPGSLVELGIFCNKSELFKKILIVASAEEVYGEDSFIYLGPLEYIKKKVSSSVVIYPWPDPEVLKYDNDFLDDLCVNIKEKLSSI:MKKSVEYNGKTFITELIEYELKFEELGITRKLPILLVVLYDSKNKEGLEEIIKEAIEEVLKKLEELGKEEVLKIKRIIINLTIIEKNGKIIKKLSISYEK	8.492779911024527	0.43253558421336036	43.26728057861328	0.5877659320831299	16.585817337036133	27.639001846313477	19.344562530517578
result_100aa_1_12	48	MFVCGGKVDVRAPIPPSFRDRLLTYTAKNASELHEHFILAETFKDYFKENAYPDLLVFEDDIASISSLIIIFLESPGSLVELGIFCNKSELFKKILIVASAEEVYGEDSFIYLGPLEYIKKKVSSSVVIYPWPDPEVLKYDNDFLDDLCVNIKEKLSSI:MEKSVEYEGKRFIVKKVIYEYKNEKKGKTIKIPILLVVHWDSKDEEGLEEIIEEALNKVKEKFKEIGEEEVEKIKEIIVNLYIIEKNGEIIKHLSIEYIK	6.45103842208299	0.5295151668491758	79.19942474365234	0.5893715620040894	15.020722389221191	26.81875228881836	14.4354887008667
result_100aa_1_12	49	MFVCGGKVDVRAPIPPSFRDRLLTYTAKNASELHEHFILAETFKDYFKENAYPDLLVFEDDIASISSLIIIFLESPGSLVELGIFCNKSELFKKILIVASAEEVYGEDSFIYLGPLEYIKKKVSSSVVIYPWPDPEVLKYDNDFLDDLCVNIKEKLSSI:MLKEKEYNGKYFINELIIYEYKDEEEGETRKIPILLVILWDSKDKEGLEEIKKETLDKVLEEFKKIGKEELKKIKRVIITEVIIEKNGEIIKKVFIETEK	2.476589740889685	0.8649285661011463	76.4618148803711	0.6076322793960571	14.239816665649414	24.915969848632812	13.052631378173828
result_100aa_1_12	50	MFVCGGKVDVRAPIPPSFRDRLLTYTAKNASELHEHFILAETFKDYFKENAYPDLLVFEDDIASISSLIIIFLESPGSLVELGIFCNKSELFKKILIVASAEEVYGEDSFIYLGPLEYIKKKVSSSVVIYPWPDPEVLKYDNDFLDDLCVNIKEKLSSI:MKKEIEYEGKTFITEKIIYEYKDEEKGETIKIPITLVVLYNSKNKEGLDEIIKEVINETLEEFKKIGKEELLKIKEVKIALVIEEKNGERIIKKFIEYKK	6.596279387221186	0.5330584638422667	82.3343734741211	0.5974469184875488	14.473340034484863	25.82511329650879	15.0082426071167
result_100aa_1_12	51	MFVCGGKVDVRAPIPPSFRDRLLTYTAKNASELHEHFILAETFKDYFKENAYPDLLVFEDDIASISSLIIIFLESPGSLVELGIFCNKSELFKKILIVASAEEVYGEDSFIYLGPLEYIKKKVSSSVVIYPWPDPEVLKYDNDFLDDLCVNIKEKLSSI:KLIEKEYEGKIFLVKEINYDLKIEELGITKKLPILLVVLWDSKDKEGLEEIIKEVIEKTLEKFKELGLEEVLKIKEVKISLYIIEKDGKRILKVSIEYKK	10.709013515866989	0.4105477185652634	49.673240661621094	0.5899174213409424	16.235979080200195	27.36161231994629	16.547977447509766
result_100aa_1_12	52	MFVCGGKVDVRAPIPPSFRDRLLTYTAKNASELHEHFILAETFKDYFKENAYPDLLVFEDDIASISSLIIIFLESPGSLVELGIFCNKSELFKKILIVASAEEVYGEDSFIYLGPLEYIKKKVSSSVVIYPWPDPEVLKYDNDFLDDLCVNIKEKLSSI:MKKETEYEGKTFITESVLYELKIEEEGKTIPLPITLVVFWDSKNKEGLEEIIEKALEETKKKFEELGKEEVLKIKEVIINLVIIEKDGKIIVKKFIEYIK	6.042002101526694	0.5889978643073037	81.98976135253906	0.5926276445388794	14.703225135803223	26.289779663085938	15.407293319702148
result_100aa_1_12	53	MFVCGGKVDVRAPIPPSFRDRLLTYTAKNASELHEHFILAETFKDYFKENAYPDLLVFEDDIASISSLIIIFLESPGSLVELGIFCNKSELFKKILIVASAEEVYGEDSFIYLGPLEYIKKKVSSSVVIYPWPDPEVLKYDNDFLDDLCVNIKEKLSSI:MVKETEYNGKRFIVMTINYELKDEKKGETRKLPILLVVLHDSKDKEGLEELIEKALNETLEKFKELGEEKVKKIKYVKINLVIIDKNGKIIYKKFIEYEE	16.981574887010073	0.4091237695271985	51.640892028808594	0.6593994498252869	13.44461441040039	21.51418685913086	7.267874240875244
result_100aa_1_12	54	MFVCGGKVDVRAPIPPSFRDRLLTYTAKNASELHEHFILAETFKDYFKENAYPDLLVFEDDIASISSLIIIFLESPGSLVELGIFCNKSELFKKILIVASAEEVYGEDSFIYLGPLEYIKKKVSSSVVIYPWPDPEVLKYDNDFLDDLCVNIKEKLSSI:MLKETEYEGKTFMVKKVIYEYKNEKKGITKKIPILLVVLHDSKNKEGLEEIIEEALKKFLEKLKELGEEEVEKIKEVKITLVIIEKNGKIIKKLFIETEK	17.587771512160014	0.43045283385575484	52.19763946533203	0.593670129776001	15.978760719299316	26.97921371459961	16.018630981445312
result_100aa_1_12	55	MFVCGGKVDVRAPIPPSFRDRLLTYTAKNASELHEHFILAETFKDYFKENAYPDLLVFEDDIASISSLIIIFLESPGSLVELGIFCNKSELFKKILIVASAEEVYGEDSFIYLGPLEYIKKKVSSSVVIYPWPDPEVLKYDNDFLDDLCVNIKEKLSSI:KIISKEYNGKKFINMKIDYKLEFKEKGITKNLPITLTVLYDSKNEEGLEEIIKEAIEKVLEKFKEIGEEEILKIKEVIINLVIIEKNGKIIKKLYIEYKK	15.389618155079516	0.24882410382919434	80.82429504394531	0.5902156829833984	14.844841003417969	26.554880142211914	16.923995971679688
result_100aa_1_12	56	MFVCGGKVDVRAPIPPSFRDRLLTYTAKNASELHEHFILAETFKDYFKENAYPDLLVFEDDIASISSLIIIFLESPGSLVELGIFCNKSELFKKILIVASAEEVYGEDSFIYLGPLEYIKKKVSSSVVIYPWPDPEVLKYDNDFLDDLCVNIKEKLSSI:MKKEIEYEGKTFIVEKINYILDIKELGIKKNLPILLVVLYNSKNKEGLEEIIEEAIKKTLEEFKKLGLEEVLKIKEVIINLVIEEKNGKIIVKQFIEYIK	6.419784871120526	0.5591268012646095	63.031307220458984	0.5880373120307922	15.732333183288574	27.39664649963379	18.93645477294922
result_100aa_1_12	57	MFVCGGKVDVRAPIPPSFRDRLLTYTAKNASELHEHFILAETFKDYFKENAYPDLLVFEDDIASISSLIIIFLESPGSLVELGIFCNKSELFKKILIVASAEEVYGEDSFIYLGPLEYIKKKVSSSVVIYPWPDPEVLKYDNDFLDDLCVNIKEKLSSI:MRKSVEYNGKTFIVKTINYEYKDEKKGITKNIPILLVIHYDSKNKEGLDEIEEKVLKEVLEKFKEIGEEELMKIKEVIINSYIIEKNGKIIVHTSIEYKK	10.498135514777477	0.3609682938217977	78.15199279785156	0.5883864164352417	15.155890464782715	27.048612594604492	17.976747512817383
result_100aa_1_12	58	MFVCGGKVDVRAPIPPSFRDRLLTYTAKNASELHEHFILAETFKDYFKENAYPDLLVFEDDIASISSLIIIFLESPGSLVELGIFCNKSELFKKILIVASAEEVYGEDSFIYLGPLEYIKKKVSSSVVIYPWPDPEVLKYDNDFLDDLCVNIKEKLSSI:MKKEVEYNGKRFIVETIEYELNIEEKGETIKLPILLVILYDSKDKNGLEEIKEKVLKEFLEKLKEIGEEEVKKIKEVIINLVILDINGKIILKVSIEYKK	4.692235424581948	0.6635601042494922	64.05211639404297	0.5930925607681274	15.358983993530273	26.7562255859375	16.9243106842041
result_100aa_1_12	59	MFVCGGKVDVRAPIPPSFRDRLLTYTAKNASELHEHFILAETFKDYFKENAYPDLLVFEDDIASISSLIIIFLESPGSLVELGIFCNKSELFKKILIVASAEEVYGEDSFIYLGPLEYIKKKVSSSVVIYPWPDPEVLKYDNDFLDDLCVNIKEKLSSI:MRKETEYEGKRFIVEQINYLLDDKEEGETRNLPILLVVLWDSKNKEGLEEIIKETYDEFLEELKKLGKEKVKKIKYAIINLVIIEKDGKIIKKKYIETIE	15.50605946832907	0.3317565657374467	49.85523223876953	0.6168667078018188	15.093035697937012	24.87713623046875	10.321012496948242
result_100aa_1_12	60	MFVCGGKVDVRAPIPPSFRDRLLTYTAKNASELHEHFILAETFKDYFKENAYPDLLVFEDDIASISSLIIIFLESPGSLVELGIFCNKSELFKKILIVASAEEVYGEDSFIYLGPLEYIKKKVSSSVVIYPWPDPEVLKYDNDFLDDLCVNIKEKLSSI:MIKSTEYEGKKFIVKTINYNWKDEEKGETINIPILLVINYDSKNEEGLEEIEEKVLNEVLEEFKKLGEEKVKKIKEVIINLDIIEKDGKIIVKKSIETIE	3.7911592603447475	0.7641140971672001	74.51608276367188	0.6027469635009766	14.57548713684082	25.49250602722168	14.284564971923828
result_100aa_1_12	61	MFVCGGKVDVRAPIPPSFRDRLLTYTAKNASELHEHFILAETFKDYFKENAYPDLLVFEDDIASISSLIIIFLESPGSLVELGIFCNKSELFKKILIVASAEEVYGEDSFIYLGPLEYIKKKVSSSVVIYPWPDPEVLKYDNDFLDDLCVNIKEKLSSI:MVKEKEYNGKYFIVETINYELVFEEKGETRKLPILLVILYDSKDKEGLEEIKEEVLNKVKELLKELGEEEVRKIKEIIVTAVIIEKDGKIIIKTSVEFIK	3.9121967279973147	0.735772435100316	78.55775451660156	0.6082289814949036	14.171991348266602	25.004079818725586	11.934455871582031
result_100aa_1_12	62	MFVCGGKVDVRAPIPPSFRDRLLTYTAKNASELHEHFILAETFKDYFKENAYPDLLVFEDDIASISSLIIIFLESPGSLVELGIFCNKSELFKKILIVASAEEVYGEDSFIYLGPLEYIKKKVSSSVVIYPWPDPEVLKYDNDFLDDLCVNIKEKLSSI:MRKEVEYEGKRFIVESINYNYVDEKKGETINIPITLVILDNRKNKEGLEEIKEEAINEVLEKFKELGEEEVKKIKEVIITLVIEEIDGEIIKKLFIETKK	7.167092141976244	0.5058318174970253	84.06961822509766	0.6010438799858093	14.297139167785645	25.588146209716797	11.804254531860352
result_100aa_1_12	63	MFVCGGKVDVRAPIPPSFRDRLLTYTAKNASELHEHFILAETFKDYFKENAYPDLLVFEDDIASISSLIIIFLESPGSLVELGIFCNKSELFKKILIVASAEEVYGEDSFIYLGPLEYIKKKVSSSVVIYPWPDPEVLKYDNDFLDDLCVNIKEKLSSI:MKKSVEYNGKRFIVEQINYNWVDKKKGETINLPILLVILYNSKNKEGLEEIKEKVLNEVLEKFKELGEEKVKKIKEVIVNAVIIEKNGEIIVKTFIEFKE	17.674209908571783	0.18618207573541326	51.59994888305664	0.5896579027175903	16.252920150756836	27.557464599609375	15.57475471496582
result_100aa_1_12	64	MFVCGGKVDVRAPIPPSFRDRLLTYTAKNASELHEHFILAETFKDYFKENAYPDLLVFEDDIASISSLIIIFLESPGSLVELGIFCNKSELFKKILIVASAEEVYGEDSFIYLGPLEYIKKKVSSSVVIYPWPDPEVLKYDNDFLDDLCVNIKEKLSSI:MKKETEYNGKYFIVENVLYKLEIKKKGKTIELPILLVILYDSKNKEGLEELKNKVLEEFKEKLKELGEEKVLKIKEVIINAHIIEKDGKIIIKTSIETKE	11.329955661713356	0.36486256337043826	41.68213653564453	0.5853759050369263	16.992340087890625	28.284164428710938	20.717283248901367
result_100aa_1_12	65	MFVCGGKVDVRAPIPPSFRDRLLTYTAKNASELHEHFILAETFKDYFKENAYPDLLVFEDDIASISSLIIIFLESPGSLVELGIFCNKSELFKKILIVASAEEVYGEDSFIYLGPLEYIKKKVSSSVVIYPWPDPEVLKYDNDFLDDLCVNIKEKLSSI:MKKSVKYEGKTFIVEEINYKLKFEELGIEKNLPILLVILHDSKNEEGLEEIKKEALEEVKKEFEKLGKEKVLKIKSVKITLVIIDKNGKIIKKLFIEYEE	9.697921022896042	0.3429321121646707	66.68061828613281	0.5834803581237793	15.686111450195312	27.6976261138916	17.705766677856445
result_100aa_1_12	66	MFVCGGKVDVRAPIPPSFRDRLLTYTAKNASELHEHFILAETFKDYFKENAYPDLLVFEDDIASISSLIIIFLESPGSLVELGIFCNKSELFKKILIVASAEEVYGEDSFIYLGPLEYIKKKVSSSVVIYPWPDPEVLKYDNDFLDDLCVNIKEKLSSI:MLKETEYEGKYFIVEQINYDLKFEELGITKKLPILLVLLYDSKNKEGLKEIKEEVIKETLEKFKEIGKEEVLKIKRVIINAVIIEKDGKIIVKKYIEYEK	5.546626560568656	0.6306698691265401	75.42562103271484	0.5937122106552124	14.873702049255371	26.337472915649414	14.748527526855469
result_100aa_1_12	67	MFVCGGKVDVRAPIPPSFRDRLLTYTAKNASELHEHFILAETFKDYFKENAYPDLLVFEDDIASISSLIIIFLESPGSLVELGIFCNKSELFKKILIVASAEEVYGEDSFIYLGPLEYIKKKVSSSVVIYPWPDPEVLKYDNDFLDDLCVNIKEKLSSI:MLKETEYEGKTFRVKLINYEWVDKEKGETRKLPILLVILNDSKNKEGLEEIEEKVINEFLEKFKELGKEKVEKIKYVKITLVIIEKDGKIIVKTFIETEE	8.43723942068225	0.6523979050621849	57.41178894042969	0.6020727753639221	15.371452331542969	25.99654769897461	14.048192977905273
result_100aa_1_12	68	MFVCGGKVDVRAPIPPSFRDRLLTYTAKNASELHEHFILAETFKDYFKENAYPDLLVFEDDIASISSLIIIFLESPGSLVELGIFCNKSELFKKILIVASAEEVYGEDSFIYLGPLEYIKKKVSSSVVIYPWPDPEVLKYDNDFLDDLCVNIKEKLSSI:KKIEKEYNGKRFIVEQIEYELEIKEKGKKIKLPITLVVLYDSKNKEGLEEIIEETINEFLEKLKELGEEKVLKIKEVIITLVIIEKNGKIIKHVYIEYKE	7.219745876614026	0.49782793455346797	82.36956787109375	0.5871938467025757	15.04544734954834	26.98311996459961	14.413348197937012
result_100aa_1_12	69	MFVCGGKVDVRAPIPPSFRDRLLTYTAKNASELHEHFILAETFKDYFKENAYPDLLVFEDDIASISSLIIIFLESPGSLVELGIFCNKSELFKKILIVASAEEVYGEDSFIYLGPLEYIKKKVSSSVVIYPWPDPEVLKYDNDFLDDLCVNIKEKLSSI:MVKEKEYEGKRFITKLIEYELKIEELGITKKLPVLLVVLYDSKDEKGLEEIEEKVLEKFKEKLKELGLEEVLKIKSVKITSVIIEKDGKIIVKTYIETEK	12.949611858378377	0.2662838185648139	53.64495086669922	0.5891485214233398	16.245128631591797	27.75516700744629	18.910430908203125
result_100aa_1_12	70	MFVCGGKVDVRAPIPPSFRDRLLTYTAKNASELHEHFILAETFKDYFKENAYPDLLVFEDDIASISSLIIIFLESPGSLVELGIFCNKSELFKKILIVASAEEVYGEDSFIYLGPLEYIKKKVSSSVVIYPWPDPEVLKYDNDFLDDLCVNIKEKLSSI:MEKSIEYEGKTFIVKKIEYILEFKELGIKKKLPITLVILYNSKNKEGLEEIEKEALEKFLEKFKELGKEEVLKIKEVIINLVILDIDGKIIKKVSIETKK	6.069820000858615	0.5616607222243167	67.83935546875	0.58620285987854	15.596415519714355	27.457860946655273	18.27768325805664
result_100aa_1_12	71	MFVCGGKVDVRAPIPPSFRDRLLTYTAKNASELHEHFILAETFKDYFKENAYPDLLVFEDDIASISSLIIIFLESPGSLVELGIFCNKSELFKKILIVASAEEVYGEDSFIYLGPLEYIKKKVSSSVVIYPWPDPEVLKYDNDFLDDLCVNIKEKLSSI:MEKSVEYEGNRFIVKTINYKWEDKEKGKTINLPILLVILHYSKNKEGLEEIEKEAIDKVLEEFKKLGKEKVEKIKEVKITLVIIEKDGKIIKHLYVETIE	1.166118952492722	0.9660838645278518	64.35173034667969	0.6631348729133606	12.649761199951172	20.806882858276367	6.97066593170166
result_100aa_1_12	72	MFVCGGKVDVRAPIPPSFRDRLLTYTAKNASELHEHFILAETFKDYFKENAYPDLLVFEDDIASISSLIIIFLESPGSLVELGIFCNKSELFKKILIVASAEEVYGEDSFIYLGPLEYIKKKVSSSVVIYPWPDPEVLKYDNDFLDDLCVNIKEKLSSI:MKKEKVYEGKTFIVKEIQYDLNFEKLGITKPLPILLVVLHNSKNKEGLEEIIEEAIKQVLEEFKKLGEEEVLKIKSVKITLVIEEIDGKIIKKLFVEYEE	10.151777044015232	0.3940541102872001	75.67567443847656	0.5820318460464478	15.691386222839355	27.98434066772461	18.30299949645996
result_100aa_1_12	73	MFVCGGKVDVRAPIPPSFRDRLLTYTAKNASELHEHFILAETFKDYFKENAYPDLLVFEDDIASISSLIIIFLESPGSLVELGIFCNKSELFKKILIVASAEEVYGEDSFIYLGPLEYIKKKVSSSVVIYPWPDPEVLKYDNDFLDDLCVNIKEKLSSI:MRKEVEYDGKTFIVEKINYELKIEELGITKPIPITLVILYDSKNKEGLEEIKKKAIDETLELFKELGLEKVLKIKEVKITLVIIEKNGEIIVKKFIEFKE	7.52836656207347	0.4747251903086169	80.07052612304688	0.5854883193969727	15.17003059387207	27.168180465698242	16.701473236083984
result_100aa_1_12	74	MFVCGGKVDVRAPIPPSFRDRLLTYTAKNASELHEHFILAETFKDYFKENAYPDLLVFEDDIASISSLIIIFLESPGSLVELGIFCNKSELFKKILIVASAEEVYGEDSFIYLGPLEYIKKKVSSSVVIYPWPDPEVLKYDNDFLDDLCVNIKEKLSSI:MKKETEYEGKTFIVEKIDYEWKDEKKGITRKIPILLVIHYNSKNKEGLEEIKKKVLDEFLEKFKELGEEKVKEIKEVIINLNIIEKNGKIIVETFIETIK	7.242171466119327	0.4977837189792357	83.7080078125	0.5891258716583252	14.852690696716309	26.722911834716797	15.768645286560059
result_100aa_1_12	75	MFVCGGKVDVRAPIPPSFRDRLLTYTAKNASELHEHFILAETFKDYFKENAYPDLLVFEDDIASISSLIIIFLESPGSLVELGIFCNKSELFKKILIVASAEEVYGEDSFIYLGPLEYIKKKVSSSVVIYPWPDPEVLKYDNDFLDDLCVNIKEKLSSI:MKKEVEYEGNRFITKEIQYELKIEEKGETIKLPILLVVLYYSKDKEGLEEIIEEALEEFKEKLKKLGLEEVLKIKRAIITLVIIEKDGKIIKKLYIETEK	3.7046941389849195	0.7808451048724011	44.68768310546875	0.6056361198425293	15.575429916381836	25.624231338500977	13.748729705810547
result_100aa_1_12	76	MFVCGGKVDVRAPIPPSFRDRLLTYTAKNASELHEHFILAETFKDYFKENAYPDLLVFEDDIASISSLIIIFLESPGSLVELGIFCNKSELFKKILIVASAEEVYGEDSFIYLGPLEYIKKKVSSSVVIYPWPDPEVLKYDNDFLDDLCVNIKEKLSSI:MKKEVEYEGKTFIVEKVEYELEDKEKGETRKLPVTLVLLYDSKNKKGLEEIKKEALEKFKKELEKLGKEKVEKIKEVIININIIEKDGKIIVKIDIETIE	17.690408527213076	0.18931657883941566	63.725120544433594	0.5875651836395264	15.758137702941895	27.403343200683594	18.2547550201416
result_100aa_1_12	77	MFVCGGKVDVRAPIPPSFRDRLLTYTAKNASELHEHFILAETFKDYFKENAYPDLLVFEDDIASISSLIIIFLESPGSLVELGIFCNKSELFKKILIVASAEEVYGEDSFIYLGPLEYIKKKVSSSVVIYPWPDPEVLKYDNDFLDDLCVNIKEKLSSI:KIKEVEYEGKRFITMEVEYLWEDKEEGEVRKLPILLVVLWDSKNKEGLEEIIEKVLEETLKKFEELGKEKVKKIKRVIINTVILEIDGKIIVKTSIQFEE	7.9123777508041595	0.4612926440656893	75.84713745117188	0.5903321504592896	15.065231323242188	26.704971313476562	13.546655654907227
result_100aa_1_12	78	MFVCGGKVDVRAPIPPSFRDRLLTYTAKNASELHEHFILAETFKDYFKENAYPDLLVFEDDIASISSLIIIFLESPGSLVELGIFCNKSELFKKILIVASAEEVYGEDSFIYLGPLEYIKKKVSSSVVIYPWPDPEVLKYDNDFLDDLCVNIKEKLSSI:MIKEKEYNGKKFIVKKINYELKLEKLGITKPLPITLVILWDSKNKEGLEELIEKVINETLEKFKELGEEKVLKIKEVIITAVIIEKDGKIIIKTYIEFKE	14.448106441953769	0.24705898153408723	72.73468780517578	0.5856310129165649	15.530468940734863	27.552875518798828	17.318408966064453
result_100aa_1_12	79	MFVCGGKVDVRAPIPPSFRDRLLTYTAKNASELHEHFILAETFKDYFKENAYPDLLVFEDDIASISSLIIIFLESPGSLVELGIFCNKSELFKKILIVASAEEVYGEDSFIYLGPLEYIKKKVSSSVVIYPWPDPEVLKYDNDFLDDLCVNIKEKLSSI:MIKEKEYEGKTFIVKTIEYEWKDEEKGITKKLPILLVVLWDSKDKEGLEEIIEKALNEVLERFKELGKEEVEKIKEVKVALYIIEKDGKKIIKKFVETKK	14.944715112323342	0.23841807054068825	53.95615005493164	0.5884397029876709	16.227140426635742	27.619775772094727	16.32654571533203
result_100aa_1_12	80	MFVCGGKVDVRAPIPPSFRDRLLTYTAKNASELHEHFILAETFKDYFKENAYPDLLVFEDDIASISSLIIIFLESPGSLVELGIFCNKSELFKKILIVASAEEVYGEDSFIYLGPLEYIKKKVSSSVVIYPWPDPEVLKYDNDFLDDLCVNIKEKLSSI:MIKEVEYEGKTFITMSVNYIWKDEEEGEEINLPITLVVLYDSKNKKGLEEIIEEVLNKLKEKFKELGKEKVKKIKEAIISLTIIEKDGKIIVKTSIEFIE	2.357612555524944	0.8752899121990888	77.60787200927734	0.6442674398422241	12.721396446228027	21.896190643310547	8.630224227905273
result_100aa_1_12	81	MFVCGGKVDVRAPIPPSFRDRLLTYTAKNASELHEHFILAETFKDYFKENAYPDLLVFEDDIASISSLIIIFLESPGSLVELGIFCNKSELFKKILIVASAEEVYGEDSFIYLGPLEYIKKKVSSSVVIYPWPDPEVLKYDNDFLDDLCVNIKEKLSSI:MRKEIEYEGKTFIVKKINYELKFEDLGITKNLPILLVILYDSKDKKGLEEIEDKVIQKTLDEFKKLGKEKVLKIKSVKITSVIIEKDGKIIVKTFIEYEE	8.60584846288247	0.4402677826092238	71.81700897216797	0.5850235223770142	15.511622428894043	27.534423828125	17.747825622558594
result_100aa_1_12	82	MFVCGGKVDVRAPIPPSFRDRLLTYTAKNASELHEHFILAETFKDYFKENAYPDLLVFEDDIASISSLIIIFLESPGSLVELGIFCNKSELFKKILIVASAEEVYGEDSFIYLGPLEYIKKKVSSSVVIYPWPDPEVLKYDNDFLDDLCVNIKEKLSSI:MLKEKEYEGKRFIVKTINYELVDEEEGETRKLPILLVVLYDSKNKKGLEEIIEKAINYFLEKLKELGKEEVKKIKRVIINIVIIEKDGKIIVNISIETEK	4.6923825427665475	0.6609905554723338	77.12898254394531	0.5917770862579346	14.927212715148926	26.41104507446289	13.265932083129883
result_100aa_1_12	83	MFVCGGKVDVRAPIPPSFRDRLLTYTAKNASELHEHFILAETFKDYFKENAYPDLLVFEDDIASISSLIIIFLESPGSLVELGIFCNKSELFKKILIVASAEEVYGEDSFIYLGPLEYIKKKVSSSVVIYPWPDPEVLKYDNDFLDDLCVNIKEKLSSI:MLKEKEYNGKTFIVKSIEYILKDEELGEERKLPILLVVLYDSKNKEGLEEIIEKVIQEFLEEMKKLGKEEVKKIKSVKISVVIIEKNGKIEVITSIETEE	8.562471767788915	0.6001441442589377	50.23796844482422	0.5951448678970337	15.97588062286377	26.785322189331055	16.539457321166992
result_100aa_1_12	84	MFVCGGKVDVRAPIPPSFRDRLLTYTAKNASELHEHFILAETFKDYFKENAYPDLLVFEDDIASISSLIIIFLESPGSLVELGIFCNKSELFKKILIVASAEEVYGEDSFIYLGPLEYIKKKVSSSVVIYPWPDPEVLKYDNDFLDDLCVNIKEKLSSI:MIKEKEYNGKTFIVEKIDYLIEDKKKGITRKLPILLVVLWNSKNKEGLEEIIKEAIEKVLEKFKEIGEEELAKIKRVIINLVIIEKNGKIIKEVSIEFEE	9.121139714933818	0.5160781214178475	51.19187545776367	0.5884935855865479	16.27435302734375	27.561208724975586	17.33670425415039
result_100aa_1_12	85	MFVCGGKVDVRAPIPPSFRDRLLTYTAKNASELHEHFILAETFKDYFKENAYPDLLVFEDDIASISSLIIIFLESPGSLVELGIFCNKSELFKKILIVASAEEVYGEDSFIYLGPLEYIKKKVSSSVVIYPWPDPEVLKYDNDFLDDLCVNIKEKLSSI:MLKSVEYEGKLFMVKTINYELKIEELGETKNLPILLVLLHDSKDKEGIEEKEKEALEKVLEKFKELGLEKVLKIKSVKISLVIIEKNGEIIYTLSIEFEE	12.103673373062962	0.4105909384192595	36.02434539794922	0.587982177734375	17.09979820251465	28.00505828857422	19.021642684936523
result_100aa_1_12	86	MFVCGGKVDVRAPIPPSFRDRLLTYTAKNASELHEHFILAETFKDYFKENAYPDLLVFEDDIASISSLIIIFLESPGSLVELGIFCNKSELFKKILIVASAEEVYGEDSFIYLGPLEYIKKKVSSSVVIYPWPDPEVLKYDNDFLDDLCVNIKEKLSSI:MEKSVEDNGNTFIVKKIEYNYEDKELGITRKIPILLVVLWNSKNKEGLDEIIEKVINETLEKFKEIGKEELLKIKEIKITLVIEDIDGKIIVTKSIEFKK	16.098638157627335	0.2158080992592836	48.75708770751953	0.585439920425415	16.691246032714844	28.179750442504883	19.125324249267578
result_100aa_1_12	87	MFVCGGKVDVRAPIPPSFRDRLLTYTAKNASELHEHFILAETFKDYFKENAYPDLLVFEDDIASISSLIIIFLESPGSLVELGIFCNKSELFKKILIVASAEEVYGEDSFIYLGPLEYIKKKVSSSVVIYPWPDPEVLKYDNDFLDDLCVNIKEKLSSI:MIKEKEYEGKRFIVKNINYIWKDEEEGEERELPILLVVHYDSKNKEGLEEIIKKALDKVLEEFKKIGKEEVKKIKRVIINLHIIEKDGKIIEKLYIEYEE	16.172938511221176	0.21206961815473077	50.33502960205078	0.5897340774536133	16.237586975097656	27.415447235107422	17.300212860107422
result_100aa_1_12	88	MFVCGGKVDVRAPIPPSFRDRLLTYTAKNASELHEHFILAETFKDYFKENAYPDLLVFEDDIASISSLIIIFLESPGSLVELGIFCNKSELFKKILIVASAEEVYGEDSFIYLGPLEYIKKKVSSSVVIYPWPDPEVLKYDNDFLDDLCVNIKEKLSSI:MKKEKEYNGKYFIVELIEYELHFEKKGETIKLPILLVILYNSKDKEGLEEIKKEVIDKVLEKLKELGEEKVKKIKRIIINAVINEINGKRIVEVSIEFEE	4.076186847998284	0.720836509641448	81.30724334716797	0.5875054597854614	15.046331405639648	26.996084213256836	17.19635581970215
result_100aa_1_12	89	MFVCGGKVDVRAPIPPSFRDRLLTYTAKNASELHEHFILAETFKDYFKENAYPDLLVFEDDIASISSLIIIFLESPGSLVELGIFCNKSELFKKILIVASAEEVYGEDSFIYLGPLEYIKKKVSSSVVIYPWPDPEVLKYDNDFLDDLCVNIKEKLSSI:MIKETEYEGKRFIVKTINYKLEIKELGITKELPVLLVVLWDSKDEKGLEEAIKKVIDYFKEKLKEIGLEEVLKIKRVLINLVIIEKDGKIIYNVSIETEK	8.317410958183721	0.6499678783188875	47.78114318847656	0.6097158193588257	15.30501937866211	25.270885467529297	13.437865257263184
result_100aa_1_12	90	MFVCGGKVDVRAPIPPSFRDRLLTYTAKNASELHEHFILAETFKDYFKENAYPDLLVFEDDIASISSLIIIFLESPGSLVELGIFCNKSELFKKILIVASAEEVYGEDSFIYLGPLEYIKKKVSSSVVIYPWPDPEVLKYDNDFLDDLCVNIKEKLSSI:MKKEKEYNGKRFITEKIDYELKDEEKGETRKLPILLVILYDSKDPEGLEEIIEKVIEEFKEKLKKLGKEEVKKIKYVKITSVIIEKDGKIIVKTFIETEK	18.08772770258215	0.17465980865316763	77.97661590576172	0.583390474319458	15.312150001525879	27.220985412597656	17.745309829711914
result_100aa_1_12	91	MFVCGGKVDVRAPIPPSFRDRLLTYTAKNASELHEHFILAETFKDYFKENAYPDLLVFEDDIASISSLIIIFLESPGSLVELGIFCNKSELFKKILIVASAEEVYGEDSFIYLGPLEYIKKKVSSSVVIYPWPDPEVLKYDNDFLDDLCVNIKEKLSSI:MEKSIEYNGNTFIVKEIIYNYEDKEKGITKKIPILLVILYQSKNKKGLEELEKKVIEEVLKELEKLGKEKVLKIKRIIIAAVIIEKDGKIIIKTFIEYEE	9.207841559627907	0.5844098754301548	58.1598014831543	0.5954774618148804	15.610533714294434	26.726795196533203	14.739204406738281
result_100aa_1_12	92	MFVCGGKVDVRAPIPPSFRDRLLTYTAKNASELHEHFILAETFKDYFKENAYPDLLVFEDDIASISSLIIIFLESPGSLVELGIFCNKSELFKKILIVASAEEVYGEDSFIYLGPLEYIKKKVSSSVVIYPWPDPEVLKYDNDFLDDLCVNIKEKLSSI:MKKEIEYNGKKFITEEVIYEYEDKEEGETRKIPILLVLLYDSKNEEGIEEIINKALEETKELFKKIGKEEVKKIKEVIINIVIIEKNGEIIVKKFIEFKK	10.614782121503042	0.32389034013904683	81.36138153076172	0.5845693945884705	15.028329849243164	26.891841888427734	17.478357315063477
result_100aa_1_12	93	MFVCGGKVDVRAPIPPSFRDRLLTYTAKNASELHEHFILAETFKDYFKENAYPDLLVFEDDIASISSLIIIFLESPGSLVELGIFCNKSELFKKILIVASAEEVYGEDSFIYLGPLEYIKKKVSSSVVIYPWPDPEVLKYDNDFLDDLCVNIKEKLSSI:KIKEKEYEGKIFINMNINYELKIEKKGKTIKLPITLVVLYDSKNKEGLEEIIKEAIEKVLEKFKELGEEEVLKIKEVKITLVIIEKDGKIIKKLYIETKK	15.551496169907061	0.25008131035862385	77.06082916259766	0.5938071012496948	14.78721809387207	26.284833908081055	14.587506294250488
result_100aa_1_12	94	MFVCGGKVDVRAPIPPSFRDRLLTYTAKNASELHEHFILAETFKDYFKENAYPDLLVFEDDIASISSLIIIFLESPGSLVELGIFCNKSELFKKILIVASAEEVYGEDSFIYLGPLEYIKKKVSSSVVIYPWPDPEVLKYDNDFLDDLCVNIKEKLSSI:MIKEIEYNGKTFITMKINYELDFKKLGIKKKLPITLVVLHNSKNKEGLEEIIEKVINKFLEKLKELGEEEVLKIKEVIITLVIIEKNGKIIVKESIEYKK	5.453959423646915	0.6162543422339833	82.17632293701172	0.5911906957626343	14.712082862854004	26.336618423461914	15.696496963500977
result_100aa_1_12	95	MFVCGGKVDVRAPIPPSFRDRLLTYTAKNASELHEHFILAETFKDYFKENAYPDLLVFEDDIASISSLIIIFLESPGSLVELGIFCNKSELFKKILIVASAEEVYGEDSFIYLGPLEYIKKKVSSSVVIYPWPDPEVLKYDNDFLDDLCVNIKEKLSSI:KVKEKEYEGKTFIVKEINYKIKNEKLGETRNLPVTLVVLWDSKNKEGLEEIIEEAINYFKEKFKELGEEEVAKIKEVKITLVIIEKDGKIIKKVYIETKE	16.581342745579175	0.204238047240032	50.78240203857422	0.5903802514076233	16.29963493347168	27.54813575744629	17.596088409423828
result_100aa_1_12	96	MFVCGGKVDVRAPIPPSFRDRLLTYTAKNASELHEHFILAETFKDYFKENAYPDLLVFEDDIASISSLIIIFLESPGSLVELGIFCNKSELFKKILIVASAEEVYGEDSFIYLGPLEYIKKKVSSSVVIYPWPDPEVLKYDNDFLDDLCVNIKEKLSSI:MIKSVEYNGNKFIVKKVIYKLDIKELGITKELPILLVVLYQSKNEEGLEEIIEKALEKVKEKLKELGKEEVLKIKRIIVTLVIIEENGEIKVYLYIEFEK	5.118507359515105	0.6477157593752538	81.37238311767578	0.5934496521949768	14.761307716369629	26.3594913482666	13.818194389343262
result_100aa_1_12	97	MFVCGGKVDVRAPIPPSFRDRLLTYTAKNASELHEHFILAETFKDYFKENAYPDLLVFEDDIASISSLIIIFLESPGSLVELGIFCNKSELFKKILIVASAEEVYGEDSFIYLGPLEYIKKKVSSSVVIYPWPDPEVLKYDNDFLDDLCVNIKEKLSSI:MKKEKEYEGKRFITKLIEYEWKDEEEGETRKIPILLVVLHDSKDKKGLEEIIKKTIDETLELFKKLGKEEVKKIKSVIINLVIIDKNGKIIVIKSILFEK	4.037945557286029	0.7335934096807949	70.48947143554688	0.6108790040016174	14.354506492614746	24.9224910736084	13.840778350830078
result_100aa_1_12	98	MFVCGGKVDVRAPIPPSFRDRLLTYTAKNASELHEHFILAETFKDYFKENAYPDLLVFEDDIASISSLIIIFLESPGSLVELGIFCNKSELFKKILIVASAEEVYGEDSFIYLGPLEYIKKKVSSSVVIYPWPDPEVLKYDNDFLDDLCVNIKEKLSSI:MRIEKEYNGKYFIVEKIDYELKDEKKGITKKLPILLVILYNSKNKEGLDEIKEEVLKEFLERLKELGEEEVEKIKSIKITLVIIEKDGKIIKETFIETEK	9.209346994317354	0.5023324207741671	49.55278396606445	0.586114764213562	16.58436393737793	28.04217529296875	17.2852840423584
result_100aa_1_12	99	MFVCGGKVDVRAPIPPSFRDRLLTYTAKNASELHEHFILAETFKDYFKENAYPDLLVFEDDIASISSLIIIFLESPGSLVELGIFCNKSELFKKILIVASAEEVYGEDSFIYLGPLEYIKKKVSSSVVIYPWPDPEVLKYDNDFLDDLCVNIKEKLSSI:MRKEVEYNGKTFIVESIDYIYKDEELGIEKKIPILLVVLYDSKNKEGLEEIIEKALNEVLEKFKELGKEEVLKIKSIKVALYIEEKNGKIIVKLYIEFEE	10.648860089627137	0.43418055365735614	50.9019660949707	0.5891683101654053	16.22787857055664	27.46751594543457	17.751728057861328
result_100aa_1_13	0	IFVCGGKVDVRAPIPPSFRDRLLTYTAKNASELHEHFILAETFKDYFKENAYPDLLVFEDDIASISSLIIIFLESPGSLVELGIFCNKSELFKKILIVASAEEVYGEDSFIYLGPLEYIKKKVSSSVVIYPWPDPEVLKYDNDFLDDLCVNIKEKLSSI:MRVLVLPKYYPEDDTYGLLIVIYDEKTKKYYFVDVHAPYPQSMEQVLEYVKAALKLIKENPDTLPLHFELPNLNTPPEEGNPLDKDILLIVGEDGELPPE	3.3682558636624766	0.7848884830849945	77.4359130859375	0.6091257333755493	14.753681182861328	26.97308921813965	18.313703536987305
result_100aa_1_13	1	IFVCGGKVDVRAPIPPSFRDRLLTYTAKNASELHEHFILAETFKDYFKENAYPDLLVFEDDIASISSLIIIFLESPGSLVELGIFCNKSELFKKILIVASAEEVYGEDSFIYLGPLEYIKKKVSSSVVIYPWPDPEVLKYDNDFLDDLCVNIKEKLSSI:MRVLVIPVYYPEDDLLGLRIVIYDEKTKKTYFVDVHAPEPQSMEQVLKYVKKALEIIKKNPETLPLHFELPNLDIPPSEGNPLKEDILLEVGEDGELPPE	4.520555436822655	0.7018450874848563	77.5853042602539	0.6064416170120239	14.897960662841797	27.348867416381836	18.252103805541992
result_100aa_1_13	2	IFVCGGKVDVRAPIPPSFRDRLLTYTAKNASELHEHFILAETFKDYFKENAYPDLLVFEDDIASISSLIIIFLESPGSLVELGIFCNKSELFKKILIVASAEEVYGEDSFIYLGPLEYIKKKVSSSVVIYPWPDPEVLKYDNDFLDDLCVNIKEKLSSI:MKVLVLPVYYPEDDTLGYLISIYDEESKKYYFVKVKAPEAQSMEQILKYVKKALEIIKKNKETLPLEFELENLNTPPSNGNIIDKDIILIVGEDGELPEE	9.249408546366457	0.5275076228892848	58.91585922241211	0.6058834791183472	15.786895751953125	27.826595306396484	18.405691146850586
result_100aa_1_13	3	IFVCGGKVDVRAPIPPSFRDRLLTYTAKNASELHEHFILAETFKDYFKENAYPDLLVFEDDIASISSLIIIFLESPGSLVELGIFCNKSELFKKILIVASAEEVYGEDSFIYLGPLEYIKKKVSSSVVIYPWPDPEVLKYDNDFLDDLCVNIKEKLSSI:YRVLVLPVHYPEDNTVGYLLVIYDEEKKKTYFVEVHAPEPQSMEEILKYINKALETIKANPDTLPLHFTLPNLNTPPSSGNPFNEDIILIVGEDGKLPEE	3.9024589253233386	0.7965449155633119	62.8613166809082	0.6126128435134888	15.288379669189453	26.806894302368164	17.551401138305664
result_100aa_1_13	4	IFVCGGKVDVRAPIPPSFRDRLLTYTAKNASELHEHFILAETFKDYFKENAYPDLLVFEDDIASISSLIIIFLESPGSLVELGIFCNKSELFKKILIVASAEEVYGEDSFIYLGPLEYIKKKVSSSVVIYPWPDPEVLKYDNDFLDDLCVNIKEKLSSI:MRVLVLPIYYEEDNTRGYLFIIYDEESKKYYFVKVKAPEAQSMEEILKYVKKALEIIKKNKETLPLEFELPNLNTKPSNGKPIKEDILLEVGEDGELPPE	4.993834282719108	0.6476768627797572	60.407630920410156	0.6057857275009155	15.741914749145508	27.734617233276367	18.61104965209961
result_100aa_1_13	5	IFVCGGKVDVRAPIPPSFRDRLLTYTAKNASELHEHFILAETFKDYFKENAYPDLLVFEDDIASISSLIIIFLESPGSLVELGIFCNKSELFKKILIVASAEEVYGEDSFIYLGPLEYIKKKVSSSVVIYPWPDPEVLKYDNDFLDDLCVNIKEKLSSI:MKVLVLPKYYPEDDTVGYLILIYDEKSKKYYFVEVKAPPAQSLEQILKYINEALKIIKENPETLPLHFELPDLNTPESDGNLIKEDILIIVGEDGKIPEE	4.244145430258917	0.7108215300182803	73.16236114501953	0.6118642091751099	14.787788391113281	26.787227630615234	16.194217681884766
result_100aa_1_13	6	IFVCGGKVDVRAPIPPSFRDRLLTYTAKNASELHEHFILAETFKDYFKENAYPDLLVFEDDIASISSLIIIFLESPGSLVELGIFCNKSELFKKILIVASAEEVYGEDSFIYLGPLEYIKKKVSSSVVIYPWPDPEVLKYDNDFLDDLCVNIKEKLSSI:MKVLVLPKYYPDDNTLGYLIVIYDEETKKYYFVEVKAPEAQSMEQIDKYVKKALEIIKENKETLPLHFELPNLNTPESEGNPIKEDIILIYGEDGELLPE	4.871432978055587	0.6666973981381894	72.6777114868164	0.6113985776901245	14.843225479125977	26.68377685546875	16.68079376220703
result_100aa_1_13	7	IFVCGGKVDVRAPIPPSFRDRLLTYTAKNASELHEHFILAETFKDYFKENAYPDLLVFEDDIASISSLIIIFLESPGSLVELGIFCNKSELFKKILIVASAEEVYGEDSFIYLGPLEYIKKKVSSSVVIYPWPDPEVLKYDNDFLDDLCVNIKEKLSSI:MRVLVLPVYYPDDDTLGYLIVIYDEESKKYYFVDVKAPPAQSLEEILKYVKKALEIIKKNKETLPLHFELENLNTPPSSGNIPDKDILLIVGEDGELPEE	3.291570430053786	0.7922071057242894	68.2652816772461	0.6123322248458862	15.042888641357422	26.8043212890625	18.145000457763672
result_100aa_1_13	8	IFVCGGKVDVRAPIPPSFRDRLLTYTAKNASELHEHFILAETFKDYFKENAYPDLLVFEDDIASISSLIIIFLESPGSLVELGIFCNKSELFKKILIVASAEEVYGEDSFIYLGPLEYIKKKVSSSVVIYPWPDPEVLKYDNDFLDDLCVNIKEKLSSI:MRVLVLPKHYPEDNTVGYLLLIYDEERKKYYFVEVKAPEAQSMEEILKYVKKALELIKEHKDDLPLYFELPDLNTKPSEGKPIKEDILLIVGEDGELPPE	5.074999856401254	0.7460249276421173	62.90212631225586	0.6134786605834961	15.250018119812012	26.689350128173828	16.86684799194336
result_100aa_1_13	9	IFVCGGKVDVRAPIPPSFRDRLLTYTAKNASELHEHFILAETFKDYFKENAYPDLLVFEDDIASISSLIIIFLESPGSLVELGIFCNKSELFKKILIVASAEEVYGEDSFIYLGPLEYIKKKVSSSVVIYPWPDPEVLKYDNDFLDDLCVNIKEKLSSI:MKVLVLPIYYEDDNTYGYLLVIYDEESKKYYFVEIKAPEAQSMEEILKYINEALKIIKENKDELPLYFELPNLNTPESNGNPINKDILIEVGEDGKLPEK	4.994731717572781	0.6730217458425164	61.17367172241211	0.608938455581665	15.692954063415527	27.414836883544922	18.357372283935547
result_100aa_1_13	10	IFVCGGKVDVRAPIPPSFRDRLLTYTAKNASELHEHFILAETFKDYFKENAYPDLLVFEDDIASISSLIIIFLESPGSLVELGIFCNKSELFKKILIVASAEEVYGEDSFIYLGPLEYIKKKVSSSVVIYPWPDPEVLKYDNDFLDDLCVNIKEKLSSI:MRVLVIPVYYPEDNTYGLLIIIYDEEKKKTYFVKIKAPEPQSMEQILKYVKKALEIIKENKDTLPLEFELENLNIPESEGNPIKENIELIVGEDGKLPEE	8.619678986086729	0.5528576638979329	63.557640075683594	0.6060576438903809	15.578629493713379	27.74945640563965	18.811784744262695
result_100aa_1_13	11	IFVCGGKVDVRAPIPPSFRDRLLTYTAKNASELHEHFILAETFKDYFKENAYPDLLVFEDDIASISSLIIIFLESPGSLVELGIFCNKSELFKKILIVASAEEVYGEDSFIYLGPLEYIKKKVSSSVVIYPWPDPEVLKYDNDFLDDLCVNIKEKLSSI:MKVLVLPVYYPEDDLRGYLFVIYDEKSKKYYFVEVRAPEAQSLEQIDKYVKAALKTIKENPEDLPLYFELPNLNTPPSSGNPIDKDIIIIYGEDGKKLPK	5.7361071785659155	0.6022311200792907	69.67830657958984	0.6194421052932739	14.541655540466309	26.032161712646484	15.481708526611328
result_100aa_1_13	12	IFVCGGKVDVRAPIPPSFRDRLLTYTAKNASELHEHFILAETFKDYFKENAYPDLLVFEDDIASISSLIIIFLESPGSLVELGIFCNKSELFKKILIVASAEEVYGEDSFIYLGPLEYIKKKVSSSVVIYPWPDPEVLKYDNDFLDDLCVNIKEKLSSI:MRVLVIPVYYPDDNTYGYRFYIYDEEKKKWYIVDVKAPEAQSLEQILKYVNKALETIKKNPDTLPLHFELPDLNTPPSSGKPFDKDIELIVGEDGKLPPE	4.75110116292974	0.686066632213419	57.90266418457031	0.6081016063690186	15.65495491027832	27.581262588500977	18.374900817871094
result_100aa_1_13	13	IFVCGGKVDVRAPIPPSFRDRLLTYTAKNASELHEHFILAETFKDYFKENAYPDLLVFEDDIASISSLIIIFLESPGSLVELGIFCNKSELFKKILIVASAEEVYGEDSFIYLGPLEYIKKKVSSSVVIYPWPDPEVLKYDNDFLDDLCVNIKEKLSSI:MRVLVIPVYYPDDNTYGYLFVIFDEESKKTYFVDVKAPEPQSMEEILKYIKAALEYIKKNKETLPLHFELPDLNTPPSSGNPIKEDILLEVGEDGELPPE	4.252944762151591	0.7327040589044426	67.7338638305664	0.6319833993911743	14.045501708984375	24.768980026245117	12.293505668640137
result_100aa_1_13	14	IFVCGGKVDVRAPIPPSFRDRLLTYTAKNASELHEHFILAETFKDYFKENAYPDLLVFEDDIASISSLIIIFLESPGSLVELGIFCNKSELFKKILIVASAEEVYGEDSFIYLGPLEYIKKKVSSSVVIYPWPDPEVLKYDNDFLDDLCVNIKEKLSSI:MKVLVIPVYYEDDDTLGYLIVIYDEEKKKYYFVDVKAPPAQSLEEILKAVKAALELLKENPDTLPLHFELPNLNFKPSSGNIPNENIELIVGDDGELPPE	4.189816849556236	0.7573838477134902	61.472469329833984	0.6134887337684631	15.211051940917969	26.917808532714844	15.945853233337402
result_100aa_1_13	15	IFVCGGKVDVRAPIPPSFRDRLLTYTAKNASELHEHFILAETFKDYFKENAYPDLLVFEDDIASISSLIIIFLESPGSLVELGIFCNKSELFKKILIVASAEEVYGEDSFIYLGPLEYIKKKVSSSVVIYPWPDPEVLKYDNDFLDDLCVNIKEKLSSI:MKVLVIPVYYEDDNTLGYDIYIYDEKSKKTYIVRVKAPEAQSMEQILKYVKKALEIIKENPETLPLYFELEDLNTPPEKGNPIKENIELIVGEDGKLPPE	8.61435999411469	0.5235207778714048	70.26524353027344	0.6048259139060974	15.462977409362793	27.512954711914062	17.5931396484375
result_100aa_1_13	16	IFVCGGKVDVRAPIPPSFRDRLLTYTAKNASELHEHFILAETFKDYFKENAYPDLLVFEDDIASISSLIIIFLESPGSLVELGIFCNKSELFKKILIVASAEEVYGEDSFIYLGPLEYIKKKVSSSVVIYPWPDPEVLKYDNDFLDDLCVNIKEKLSSI:MKVLVLPVHYEDDNLLGYRFVIYDEEKKKYYFVDVHAPEAQSMEQILEYVKKALELIKKNPDTLPLHFELPNLNIPPSEGNPIKEDILLEVGEDGKLPEE	4.627595011582876	0.7235333932326555	79.14864349365234	0.611060380935669	14.573101043701172	26.820350646972656	18.146326065063477
result_100aa_1_13	17	IFVCGGKVDVRAPIPPSFRDRLLTYTAKNASELHEHFILAETFKDYFKENAYPDLLVFEDDIASISSLIIIFLESPGSLVELGIFCNKSELFKKILIVASAEEVYGEDSFIYLGPLEYIKKKVSSSVVIYPWPDPEVLKYDNDFLDDLCVNIKEKLSSI:MKVLVIPVYYPEDNTLGYDFYIYDEESKKWYKVRVKAPEAQSMEQILKYVKKALEIIKENKETLPLEFELPNLDTPPSSGKPIKEDILLEVGEDGELPPE	5.96812480241308	0.5969636517935487	65.19915771484375	0.6041097640991211	15.56458854675293	27.813026428222656	17.908199310302734
result_100aa_1_13	18	IFVCGGKVDVRAPIPPSFRDRLLTYTAKNASELHEHFILAETFKDYFKENAYPDLLVFEDDIASISSLIIIFLESPGSLVELGIFCNKSELFKKILIVASAEEVYGEDSFIYLGPLEYIKKKVSSSVVIYPWPDPEVLKYDNDFLDDLCVNIKEKLSSI:MRVLVLPVYYPEDDTLGYLFLIYDEKSKKYYFVDVKAPPAQSMEEILKYVNAALKLIKENPETLPLHFELPNLNTPPSDGNIPNKDILLEVGEDGKLPEE	2.5074277982555184	0.8864967894889823	68.47510528564453	0.6313432455062866	14.129785537719727	24.98478889465332	14.419586181640625
result_100aa_1_13	19	IFVCGGKVDVRAPIPPSFRDRLLTYTAKNASELHEHFILAETFKDYFKENAYPDLLVFEDDIASISSLIIIFLESPGSLVELGIFCNKSELFKKILIVASAEEVYGEDSFIYLGPLEYIKKKVSSSVVIYPWPDPEVLKYDNDFLDDLCVNIKEKLSSI:YRVLVIPKYYEDDNTLGYLIVIYDEEKKKTYFVEVKAPEAQSMEEILKYVKKALEIIKENPETLPLYFELPNLNTPKDNGKKIDKDIILIVGEDGELPEE	4.222684240596563	0.7109719124119982	66.49302673339844	0.6120659112930298	15.084053993225098	26.792116165161133	17.525251388549805
result_100aa_1_13	20	IFVCGGKVDVRAPIPPSFRDRLLTYTAKNASELHEHFILAETFKDYFKENAYPDLLVFEDDIASISSLIIIFLESPGSLVELGIFCNKSELFKKILIVASAEEVYGEDSFIYLGPLEYIKKKVSSSVVIYPWPDPEVLKYDNDFLDDLCVNIKEKLSSI:MRVLVLPRYYPEDDTLGYLFVIYDEESKRYYFVDVHAPPPQSMEQILAYVNAALKLIKENPETLPLHFELPDLNTPPEEGKLPTEDILLEVGDDGKLPPE	9.624560166145866	0.49450959372063896	65.95330810546875	0.6131018996238708	15.289366722106934	26.747329711914062	16.339427947998047
result_100aa_1_13	21	IFVCGGKVDVRAPIPPSFRDRLLTYTAKNASELHEHFILAETFKDYFKENAYPDLLVFEDDIASISSLIIIFLESPGSLVELGIFCNKSELFKKILIVASAEEVYGEDSFIYLGPLEYIKKKVSSSVVIYPWPDPEVLKYDNDFLDDLCVNIKEKLSSI:MKVLVLPVYREDDDTLGYLIVIYDEEKKKYYFVDVKAPEFQSMEQILKYVKKALEILKENPETLPLHFELPNLDIPESEGKIFDKDIILIVGEDGKLPEE	10.565437061072053	0.4498438127254806	53.554832458496094	0.6080076694488525	15.986781120300293	27.92472267150879	19.47682762145996
result_100aa_1_13	22	IFVCGGKVDVRAPIPPSFRDRLLTYTAKNASELHEHFILAETFKDYFKENAYPDLLVFEDDIASISSLIIIFLESPGSLVELGIFCNKSELFKKILIVASAEEVYGEDSFIYLGPLEYIKKKVSSSVVIYPWPDPEVLKYDNDFLDDLCVNIKEKLSSI:MRVLVLPVYYPEDNTVGYLIVIYDEKRKKYYFVDVHAPEAQSMEQILKYVKKALELIKENPDTLPLHFELENLNTPPSEGKPIDKPILLEVGEDGKLPPE	4.127078453105641	0.7419724026892728	76.022705078125	0.6125838756561279	14.627938270568848	26.64563751220703	17.321697235107422
result_100aa_1_13	23	IFVCGGKVDVRAPIPPSFRDRLLTYTAKNASELHEHFILAETFKDYFKENAYPDLLVFEDDIASISSLIIIFLESPGSLVELGIFCNKSELFKKILIVASAEEVYGEDSFIYLGPLEYIKKKVSSSVVIYPWPDPEVLKYDNDFLDDLCVNIKEKLSSI:MRVLVLPVYYPEDNTLGYRIVIYDEERKKTYFVDVHAPPAQSMEEILKYVKKALELIKENPDTLPLHFELPNLNTPPSSGNPIDKDILLIVGEDGKLPEE	5.327609727095975	0.6490306536407582	68.81977081298828	0.612626314163208	14.927267074584961	26.5263671875	16.373455047607422
result_100aa_1_13	24	IFVCGGKVDVRAPIPPSFRDRLLTYTAKNASELHEHFILAETFKDYFKENAYPDLLVFEDDIASISSLIIIFLESPGSLVELGIFCNKSELFKKILIVASAEEVYGEDSFIYLGPLEYIKKKVSSSVVIYPWPDPEVLKYDNDFLDDLCVNIKEKLSSI:MKVLVLPVYYPEDNTLGYLFVIYDEESKKYYFVDVKTPEAQSMEEILKYVNKALEYIEKNKDTLPLHFELPDLNTKPSSGNKINKDIILIVGKDGKLPEE	6.735618602413585	0.5424214398754735	60.50921630859375	0.6168162822723389	15.04867935180664	26.39223861694336	16.105438232421875
result_100aa_1_13	25	IFVCGGKVDVRAPIPPSFRDRLLTYTAKNASELHEHFILAETFKDYFKENAYPDLLVFEDDIASISSLIIIFLESPGSLVELGIFCNKSELFKKILIVASAEEVYGEDSFIYLGPLEYIKKKVSSSVVIYPWPDPEVLKYDNDFLDDLCVNIKEKLSSI:MRVLVLPKYYPDDNRRGYLFVIYDEETKKYYFIDVHAPEAQSMEQILEYVKAALKLIKENKETLPLHFELPDLNTPPSSGNPIDEDIELIVGEDGELLPE	1.8737911198577273	0.9295016656815246	79.78887176513672	0.6342811584472656	13.554676055908203	24.717742919921875	12.76229476928711
result_100aa_1_13	26	IFVCGGKVDVRAPIPPSFRDRLLTYTAKNASELHEHFILAETFKDYFKENAYPDLLVFEDDIASISSLIIIFLESPGSLVELGIFCNKSELFKKILIVASAEEVYGEDSFIYLGPLEYIKKKVSSSVVIYPWPDPEVLKYDNDFLDDLCVNIKEKLSSI:MRVLVIPTYYEDDNTLGYTIYIYDEERKRTYIVKVHAPEAQSMEQILEYVKAALKLIKEHPDDLPLEFELPNLNIPPSEGNPINEDILLIVGEDGELPPE	7.739939653126913	0.5167823216994689	75.11758422851562	0.621636152267456	14.156987190246582	25.518848419189453	14.7523193359375
result_100aa_1_13	27	IFVCGGKVDVRAPIPPSFRDRLLTYTAKNASELHEHFILAETFKDYFKENAYPDLLVFEDDIASISSLIIIFLESPGSLVELGIFCNKSELFKKILIVASAEEVYGEDSFIYLGPLEYIKKKVSSSVVIYPWPDPEVLKYDNDFLDDLCVNIKEKLSSI:MRVLVLPVYYPEDNTVGYLFVIYDEKSKKTYFVKVKAPEAQSLEEILKYIKKALEIIKENPETLPLEFELPNLNTPESSGNPVDKDILIEVGEDGELPPE	2.8078950889654757	0.8662955790442866	61.36354446411133	0.6258523464202881	14.676024436950684	25.491941452026367	12.711532592773438
result_100aa_1_13	28	IFVCGGKVDVRAPIPPSFRDRLLTYTAKNASELHEHFILAETFKDYFKENAYPDLLVFEDDIASISSLIIIFLESPGSLVELGIFCNKSELFKKILIVASAEEVYGEDSFIYLGPLEYIKKKVSSSVVIYPWPDPEVLKYDNDFLDDLCVNIKEKLSSI:MRVLVIPIYYEDDDTYGYLIVIYDEKTKKTYFVKVKAPEFQSMEQILKYVNKALEIIKENPETLPLEFELPNLNIPESEGKKIKENILLIVGEDGKLLPE	4.623472085345951	0.6729773328885763	83.44905853271484	0.6084955334663391	14.581345558166504	27.112815856933594	18.28897476196289
result_100aa_1_13	29	IFVCGGKVDVRAPIPPSFRDRLLTYTAKNASELHEHFILAETFKDYFKENAYPDLLVFEDDIASISSLIIIFLESPGSLVELGIFCNKSELFKKILIVASAEEVYGEDSFIYLGPLEYIKKKVSSSVVIYPWPDPEVLKYDNDFLDDLCVNIKEKLSSI:MRVLVLPVYYPEDNTYGLLIVIYDEESKKYYFVKVHAPEPQSLEEILKYVKKALEIIKENKETLPLEFELPNLNTPPSEGNPFDKPILLEVGEDGELPEE	4.762762507949902	0.6726485531190606	73.18740844726562	0.6096717715263367	14.94168472290039	27.099544525146484	16.149410247802734
result_100aa_1_13	30	IFVCGGKVDVRAPIPPSFRDRLLTYTAKNASELHEHFILAETFKDYFKENAYPDLLVFEDDIASISSLIIIFLESPGSLVELGIFCNKSELFKKILIVASAEEVYGEDSFIYLGPLEYIKKKVSSSVVIYPWPDPEVLKYDNDFLDDLCVNIKEKLSSI:MRVLVLPVFREDDNTLGYLFVIFDEERKKTYFVDVKAPPAQSMEEILKYVKAALELIKKNPDTLPLHFELPNLNTPPSEGNIPKEDILLEVGEDGKLPEE	2.407195829958392	0.895131342351895	73.19408416748047	0.625516414642334	14.160347938537598	25.48094940185547	14.20700454711914
result_100aa_1_13	31	IFVCGGKVDVRAPIPPSFRDRLLTYTAKNASELHEHFILAETFKDYFKENAYPDLLVFEDDIASISSLIIIFLESPGSLVELGIFCNKSELFKKILIVASAEEVYGEDSFIYLGPLEYIKKKVSSSVVIYPWPDPEVLKYDNDFLDDLCVNIKEKLSSI:MRVLVLPKYYPEDDLLGYLIIIYDEEKKKTYFVDVHTPPAQSLEQILKYVKAALKLLKENPETLPLHFELPDLNTPPEEGNLIDEDILLIVGEDGELPEE	5.608114328990923	0.6226608531292301	69.71144104003906	0.6107767820358276	15.022287368774414	26.90485382080078	15.611608505249023
result_100aa_1_13	32	IFVCGGKVDVRAPIPPSFRDRLLTYTAKNASELHEHFILAETFKDYFKENAYPDLLVFEDDIASISSLIIIFLESPGSLVELGIFCNKSELFKKILIVASAEEVYGEDSFIYLGPLEYIKKKVSSSVVIYPWPDPEVLKYDNDFLDDLCVNIKEKLSSI:PRVLVLPVFYPEDNTLGYLIVVYDEKSKKYYFIDVHTPPAQSMEEILKYVKAALEHIKKHPEDLPLHFELPDLNTPPSEGNIPDKAIELIVGEDGKLPEK	4.354961966289565	0.7087083816508262	57.86332702636719	0.6100943088531494	15.59731388092041	27.464853286743164	19.7388916015625
result_100aa_1_13	33	IFVCGGKVDVRAPIPPSFRDRLLTYTAKNASELHEHFILAETFKDYFKENAYPDLLVFEDDIASISSLIIIFLESPGSLVELGIFCNKSELFKKILIVASAEEVYGEDSFIYLGPLEYIKKKVSSSVVIYPWPDPEVLKYDNDFLDDLCVNIKEKLSSI:MRVLVLPVYYEDDDTLGYLILIYDEKSKKYYFVKIKAPPAQSMEQILKAIKKALELIKENPETLPLEFELENLDFPEEEGNIPKEDILIEVGEDGKLPPN	6.977390297093756	0.5538786856711658	64.63180541992188	0.6074234247207642	15.726980209350586	27.54083824157715	19.18407440185547
result_100aa_1_13	34	IFVCGGKVDVRAPIPPSFRDRLLTYTAKNASELHEHFILAETFKDYFKENAYPDLLVFEDDIASISSLIIIFLESPGSLVELGIFCNKSELFKKILIVASAEEVYGEDSFIYLGPLEYIKKKVSSSVVIYPWPDPEVLKYDNDFLDDLCVNIKEKLSSI:YKVLVLPVHYPEDNTVGYLFLIYDEESKKYYFVYVKAPPAQSMEQILKYVNKALEIIKENKDTLPLYFELPDLNTPPEEGKLIDKDILLIVGEDGKLPEE	7.434274373655945	0.6176313634702493	59.59114074707031	0.6104691028594971	15.50657844543457	27.234100341796875	17.164396286010742
result_100aa_1_13	35	IFVCGGKVDVRAPIPPSFRDRLLTYTAKNASELHEHFILAETFKDYFKENAYPDLLVFEDDIASISSLIIIFLESPGSLVELGIFCNKSELFKKILIVASAEEVYGEDSFIYLGPLEYIKKKVSSSVVIYPWPDPEVLKYDNDFLDDLCVNIKEKLSSI:MRVLVVPKYYPEDNTYGYTLYIYDEEKKKWYIVDVHAPEAQSMEEILKYVNAALKLIKENPDTLPLHFELPNLNTPPSSGNPINENIELIVGEDGKLPPS	6.904226368388192	0.7160759318155001	68.56282806396484	0.6105266213417053	15.129007339477539	26.90328025817871	11.961660385131836
result_100aa_1_13	36	IFVCGGKVDVRAPIPPSFRDRLLTYTAKNASELHEHFILAETFKDYFKENAYPDLLVFEDDIASISSLIIIFLESPGSLVELGIFCNKSELFKKILIVASAEEVYGEDSFIYLGPLEYIKKKVSSSVVIYPWPDPEVLKYDNDFLDDLCVNIKEKLSSI:MRVLVIPKYYPDDNTIGYDIYIYDEESKKTYIVKIKAPPAQSMEQILKYVKKALEIIKKNKETLPLSFELEDLNTPPSSGNIINENIELIVGEDGELPPE	8.175208356850003	0.5660028743184577	62.69112777709961	0.6037968397140503	15.830653190612793	27.836618423461914	18.23331069946289
result_100aa_1_13	37	IFVCGGKVDVRAPIPPSFRDRLLTYTAKNASELHEHFILAETFKDYFKENAYPDLLVFEDDIASISSLIIIFLESPGSLVELGIFCNKSELFKKILIVASAEEVYGEDSFIYLGPLEYIKKKVSSSVVIYPWPDPEVLKYDNDFLDDLCVNIKEKLSSI:MRVLVLPKYYPEDNTVGYLIVIYDEERKKYYFVDIKAPEAQSMEQILEYVKAALELIKKNPDTLPLHFELPNLNIPPEEGKPIKEPILLIVGEDGELPPE	3.6852944342425555	0.766504657312704	81.45934295654297	0.6105672121047974	14.501762390136719	26.807153701782227	16.790897369384766
result_100aa_1_13	38	IFVCGGKVDVRAPIPPSFRDRLLTYTAKNASELHEHFILAETFKDYFKENAYPDLLVFEDDIASISSLIIIFLESPGSLVELGIFCNKSELFKKILIVASAEEVYGEDSFIYLGPLEYIKKKVSSSVVIYPWPDPEVLKYDNDFLDDLCVNIKEKLSSI:YRVLVLPIHYPEDNTVGYLFVIYDEESKKYYFVEVKAPEPQSLEEILKYINKALEIIKENKNDLPLHFELENLNTKPSSGNPIDKDIILIVGEDGKLPEE	4.7124366160875315	0.6715523937965806	64.31449127197266	0.6150733232498169	15.089826583862305	26.67133903503418	16.497156143188477
result_100aa_1_13	39	IFVCGGKVDVRAPIPPSFRDRLLTYTAKNASELHEHFILAETFKDYFKENAYPDLLVFEDDIASISSLIIIFLESPGSLVELGIFCNKSELFKKILIVASAEEVYGEDSFIYLGPLEYIKKKVSSSVVIYPWPDPEVLKYDNDFLDDLCVNIKEKLSSI:MKVLVIPKYYEEDNTYGYLFVIYDEESKKTYFVEVKAPPAQSMEQILKYVKKALEIIKKNKETLPLHFELENLNTPESSGNLINENIELIVGDDGKLPED	9.031121142609095	0.5096374253774911	67.71321868896484	0.6104094386100769	15.279336929321289	26.969200134277344	15.846652030944824
result_100aa_1_13	40	IFVCGGKVDVRAPIPPSFRDRLLTYTAKNASELHEHFILAETFKDYFKENAYPDLLVFEDDIASISSLIIIFLESPGSLVELGIFCNKSELFKKILIVASAEEVYGEDSFIYLGPLEYIKKKVSSSVVIYPWPDPEVLKYDNDFLDDLCVNIKEKLSSI:MRVLVLPVHYPDDNTVGLNIYIFDEEKKKWYRVTVKAPEPQSMEEILKYVKAALDLIKKNPDTLPLEFELPDLNTPPSSGNPLDKDILLEVGEDGELPPE	5.220147498651678	0.6320841740797558	55.92822265625	0.6044158339500427	16.010282516479492	28.006866455078125	19.647911071777344
result_100aa_1_13	41	IFVCGGKVDVRAPIPPSFRDRLLTYTAKNASELHEHFILAETFKDYFKENAYPDLLVFEDDIASISSLIIIFLESPGSLVELGIFCNKSELFKKILIVASAEEVYGEDSFIYLGPLEYIKKKVSSSVVIYPWPDPEVLKYDNDFLDDLCVNIKEKLSSI:YKVLVIPKYYEEDDTLGYTLYIYDEKSKKWYIVDVKAPEAQSMEEILKYVNAALELIKKNPETLPLHFTLPNLDTKPSEGKIIDEDILLEVGEDGKLPES	3.4523453449114676	0.7971802944384747	70.44706726074219	0.6117798089981079	14.871966361999512	26.641799926757812	14.447189331054688
result_100aa_1_13	42	IFVCGGKVDVRAPIPPSFRDRLLTYTAKNASELHEHFILAETFKDYFKENAYPDLLVFEDDIASISSLIIIFLESPGSLVELGIFCNKSELFKKILIVASAEEVYGEDSFIYLGPLEYIKKKVSSSVVIYPWPDPEVLKYDNDFLDDLCVNIKEKLSSI:MKVLVIPKYYEDDNLYGYLFIIYDEKSKKYYFVDVHAPEAQSMEQILKYVKKALEIIKENPETLPLHFELENLDTPPSNGKIIDENIELIVGEDGKLPEK	7.245733845996367	0.7027266832063774	61.524070739746094	0.6123433113098145	15.227645874023438	26.798961639404297	16.857336044311523
result_100aa_1_13	43	IFVCGGKVDVRAPIPPSFRDRLLTYTAKNASELHEHFILAETFKDYFKENAYPDLLVFEDDIASISSLIIIFLESPGSLVELGIFCNKSELFKKILIVASAEEVYGEDSFIYLGPLEYIKKKVSSSVVIYPWPDPEVLKYDNDFLDDLCVNIKEKLSSI:MKVLVLPVYYPEDDLVGYLILIYDEEKKKFYFVEVHAPEAQSMEEILKAVKAALELLKKNPDTLPLHFELPNLNFKPSEGNPIDEDILLEVGEDGKLPPE	3.982445201829851	0.7871393501516266	56.815242767333984	0.6283133029937744	14.657569885253906	25.442018508911133	14.703189849853516
result_100aa_1_13	44	IFVCGGKVDVRAPIPPSFRDRLLTYTAKNASELHEHFILAETFKDYFKENAYPDLLVFEDDIASISSLIIIFLESPGSLVELGIFCNKSELFKKILIVASAEEVYGEDSFIYLGPLEYIKKKVSSSVVIYPWPDPEVLKYDNDFLDDLCVNIKEKLSSI:MRVLVLPVYYPEDDTYGLLIVIYDEKSKKTYFVEVKAPPPQSMEEILKYVNKALELIKENPETLPLHFELPDLNTPPSNGNLIDKDIILIVGEDGKLPPE	5.676845252065264	0.6183227554840349	66.85340881347656	0.6136373281478882	14.98480224609375	26.39859390258789	16.959856033325195
result_100aa_1_13	45	IFVCGGKVDVRAPIPPSFRDRLLTYTAKNASELHEHFILAETFKDYFKENAYPDLLVFEDDIASISSLIIIFLESPGSLVELGIFCNKSELFKKILIVASAEEVYGEDSFIYLGPLEYIKKKVSSSVVIYPWPDPEVLKYDNDFLDDLCVNIKEKLSSI:MKVLVIPVYYEDDNTVGYLIVIYDEETKKYYFVNIKAPPAQSMEQILKYINKALEIIKKNKETLPLNFELENLNTPKEDGNLIKENILLEVGEDGKLPEE	6.126744853009208	0.6365178752313764	63.730281829833984	0.6125191450119019	15.19882869720459	27.002750396728516	17.25443458557129
result_100aa_1_13	46	IFVCGGKVDVRAPIPPSFRDRLLTYTAKNASELHEHFILAETFKDYFKENAYPDLLVFEDDIASISSLIIIFLESPGSLVELGIFCNKSELFKKILIVASAEEVYGEDSFIYLGPLEYIKKKVSSSVVIYPWPDPEVLKYDNDFLDDLCVNIKEKLSSI:MKVLVIPVYYPDDNTLGYLFLIYDEEKKKYYFVKVKAPEAQSLEQILKYINAALETIKKNKETLPLEFELPDLNTPPSSGKPIKENILLEVGDDGKLPPE	4.571631969493248	0.6855630806695249	75.09514617919922	0.614067792892456	14.602458000183105	26.56816864013672	15.824834823608398
result_100aa_1_13	47	IFVCGGKVDVRAPIPPSFRDRLLTYTAKNASELHEHFILAETFKDYFKENAYPDLLVFEDDIASISSLIIIFLESPGSLVELGIFCNKSELFKKILIVASAEEVYGEDSFIYLGPLEYIKKKVSSSVVIYPWPDPEVLKYDNDFLDDLCVNIKEKLSSI:MRVLVLPIHYPEDNTVGLLIVVYDEKSKKYYFIEVRAPEPQSMEEILKYIKKALEIIKKNPEDLPLYFELEDLNTPPSEGNPLDKDILLEVGEDGKLPEE	4.108304593160406	0.7707176463646096	60.6894416809082	0.6250935196876526	14.772111892700195	25.76156997680664	14.680689811706543
result_100aa_1_13	48	IFVCGGKVDVRAPIPPSFRDRLLTYTAKNASELHEHFILAETFKDYFKENAYPDLLVFEDDIASISSLIIIFLESPGSLVELGIFCNKSELFKKILIVASAEEVYGEDSFIYLGPLEYIKKKVSSSVVIYPWPDPEVLKYDNDFLDDLCVNIKEKLSSI:MRVLVLPVHYEDDNLLGYRIVVFDEKSKRTYFIDVHAPEAQSMEQILEYVKAALKLIKEHPEDLPLHFSLPPLNIPPSSGNPINEDILLIVGEDGELPPE	3.4798427067497584	0.8012839367303409	74.7005615234375	0.6140871047973633	14.590703964233398	26.454219818115234	15.526334762573242
result_100aa_1_13	49	IFVCGGKVDVRAPIPPSFRDRLLTYTAKNASELHEHFILAETFKDYFKENAYPDLLVFEDDIASISSLIIIFLESPGSLVELGIFCNKSELFKKILIVASAEEVYGEDSFIYLGPLEYIKKKVSSSVVIYPWPDPEVLKYDNDFLDDLCVNIKEKLSSI:MRVLVIPVYYPEDNTYGYRFYIYDEESKKWYIVEVKAPEAQSMEQILEYVKAALKLIKENKETLPLKFELEPLNFPPEEGNPINENIILIVGEDGELPPE	4.509809576630866	0.6966482203735	77.6135482788086	0.6101163625717163	14.599806785583496	26.77913475036621	17.105867385864258
result_100aa_1_13	50	IFVCGGKVDVRAPIPPSFRDRLLTYTAKNASELHEHFILAETFKDYFKENAYPDLLVFEDDIASISSLIIIFLESPGSLVELGIFCNKSELFKKILIVASAEEVYGEDSFIYLGPLEYIKKKVSSSVVIYPWPDPEVLKYDNDFLDDLCVNIKEKLSSI:MKVLVIPRHYPEDNLVGYDIYIYDEEKKKWYRVTVKAPEAQSMEEILKAIKAALEYLKKNPETTPLEFELPNLNFKPSEGKPIDEDIELIVGEDGELPPE	8.456688063896307	0.491318322303341	52.90245819091797	0.6048060655593872	16.18608283996582	28.331787109375	18.927032470703125
result_100aa_1_13	51	IFVCGGKVDVRAPIPPSFRDRLLTYTAKNASELHEHFILAETFKDYFKENAYPDLLVFEDDIASISSLIIIFLESPGSLVELGIFCNKSELFKKILIVASAEEVYGEDSFIYLGPLEYIKKKVSSSVVIYPWPDPEVLKYDNDFLDDLCVNIKEKLSSI:MKVLVLPVYYEDDNTLGLRILIYDEESKKYYFVDVKAPEPQSLEEILKYVKKALEIIKENKEDLPLHFELEPLDIPPEKGNIFDKDILIEVGEDGKLPEK	3.8344698990560646	0.7687460178674933	72.62471771240234	0.6122034788131714	14.786629676818848	26.736186981201172	17.758079528808594
result_100aa_1_13	52	IFVCGGKVDVRAPIPPSFRDRLLTYTAKNASELHEHFILAETFKDYFKENAYPDLLVFEDDIASISSLIIIFLESPGSLVELGIFCNKSELFKKILIVASAEEVYGEDSFIYLGPLEYIKKKVSSSVVIYPWPDPEVLKYDNDFLDDLCVNIKEKLSSI:YRVLVIPKYYPEDNTLGYDIYIYDEEKKKTYIVTVKAPPAQSLEQILKAVKKALEIIKENPDTLPLHFELPNLNFPPEEGNIPNEDIILIVGEDGKLPEE	4.505133094722619	0.7100179057678032	70.16751861572266	0.6090319156646729	15.092788696289062	27.05303382873535	16.998445510864258
result_100aa_1_13	53	IFVCGGKVDVRAPIPPSFRDRLLTYTAKNASELHEHFILAETFKDYFKENAYPDLLVFEDDIASISSLIIIFLESPGSLVELGIFCNKSELFKKILIVASAEEVYGEDSFIYLGPLEYIKKKVSSSVVIYPWPDPEVLKYDNDFLDDLCVNIKEKLSSI:YRVLVLPVYYPEDDTLGYLFVIYDEETKKTYFVDVKAPPPQSLEQILKYVNKALETIKKNKETLPLHFELEPLDFPPEEGNIPDEDILLIVGEDGKLPPE	2.897301965346725	0.8392229603431842	76.5090103149414	0.6132649183273315	14.535139083862305	26.506704330444336	16.380027770996094
result_100aa_1_13	54	IFVCGGKVDVRAPIPPSFRDRLLTYTAKNASELHEHFILAETFKDYFKENAYPDLLVFEDDIASISSLIIIFLESPGSLVELGIFCNKSELFKKILIVASAEEVYGEDSFIYLGPLEYIKKKVSSSVVIYPWPDPEVLKYDNDFLDDLCVNIKEKLSSI:MKVLVLPVYYPEDDTVGYLFVIYDEKSKKTYFVYVHAPPAQSLEQILKYVKAALEYLKKNPETTPLYFELPNLNIPPEKGNPIDKDILLEVGEDGELPPE	3.683441362024533	0.8183550835199407	70.39098358154297	0.6377910375595093	13.686656951904297	24.50294303894043	10.784765243530273
result_100aa_1_13	55	IFVCGGKVDVRAPIPPSFRDRLLTYTAKNASELHEHFILAETFKDYFKENAYPDLLVFEDDIASISSLIIIFLESPGSLVELGIFCNKSELFKKILIVASAEEVYGEDSFIYLGPLEYIKKKVSSSVVIYPWPDPEVLKYDNDFLDDLCVNIKEKLSSI:MKVLVLPKYYPEDNTVGYLFLIYDEEKKKYYFVDVKAPEAQSEEEILKAVKKALEIIKKNPETLPLHFELEPLNFPKSEGKPIKKAILLEVGKDGELPPE	5.441527283768274	0.6178847637693352	73.58779907226562	0.6119515299797058	14.739882469177246	26.79500961303711	15.804361343383789
result_100aa_1_13	56	IFVCGGKVDVRAPIPPSFRDRLLTYTAKNASELHEHFILAETFKDYFKENAYPDLLVFEDDIASISSLIIIFLESPGSLVELGIFCNKSELFKKILIVASAEEVYGEDSFIYLGPLEYIKKKVSSSVVIYPWPDPEVLKYDNDFLDDLCVNIKEKLSSI:YRVLVLPVHYPEDDTVGYLLVIYDEESKKYYFVEVHAPEAQSLEQILAYVNAALKLIKEHPEDLPLHFELPNLNTPPEEGNPIDEDILLIVGEDGKLPPE	6.4849942026669805	0.7760705681293615	70.4979248046875	0.6151460409164429	14.876994132995605	26.6231632232666	17.896827697753906
result_100aa_1_13	57	IFVCGGKVDVRAPIPPSFRDRLLTYTAKNASELHEHFILAETFKDYFKENAYPDLLVFEDDIASISSLIIIFLESPGSLVELGIFCNKSELFKKILIVASAEEVYGEDSFIYLGPLEYIKKKVSSSVVIYPWPDPEVLKYDNDFLDDLCVNIKEKLSSI:MRVLVLPKYYPDDNTYGYLILIYDEEKKKYYFVDVKTPPAQSMEEILKYVKYALEVLKKNPETLPLHFELPDLNTPPSSGNIIDEDILLIVGEDGELPPE	7.881601902183445	0.6648976424685273	55.10398483276367	0.6082770228385925	15.824980735778809	27.535402297973633	18.515928268432617
result_100aa_1_13	58	IFVCGGKVDVRAPIPPSFRDRLLTYTAKNASELHEHFILAETFKDYFKENAYPDLLVFEDDIASISSLIIIFLESPGSLVELGIFCNKSELFKKILIVASAEEVYGEDSFIYLGPLEYIKKKVSSSVVIYPWPDPEVLKYDNDFLDDLCVNIKEKLSSI:MKVLVIPVYYPEDNMVGYNIYIYDEKSKKWYLVTVKAPEAQSMEQILKYVKKALEYIKENPETLPLHFELPNLDIPPEEGNPINEDILLIVGEDGELPKE	2.2664990467457913	0.9066951696893194	67.17619323730469	0.6251409649848938	14.27100658416748	25.337656021118164	15.909741401672363
result_100aa_1_13	59	IFVCGGKVDVRAPIPPSFRDRLLTYTAKNASELHEHFILAETFKDYFKENAYPDLLVFEDDIASISSLIIIFLESPGSLVELGIFCNKSELFKKILIVASAEEVYGEDSFIYLGPLEYIKKKVSSSVVIYPWPDPEVLKYDNDFLDDLCVNIKEKLSSI:MKVLVLPVYYPDDDTLGYLFVIYDEKSKKFYFVEVRAPPAQSLEQILAYVKAALDHIKANPETLPLHFTLPPLDIPPSEGNPVEEDILLEVGDDGELPPE	1.5576143089728156	0.9642335555287811	78.02348327636719	0.7014330625534058	11.16923999786377	19.5789852142334	4.6431403160095215
result_100aa_1_13	60	IFVCGGKVDVRAPIPPSFRDRLLTYTAKNASELHEHFILAETFKDYFKENAYPDLLVFEDDIASISSLIIIFLESPGSLVELGIFCNKSELFKKILIVASAEEVYGEDSFIYLGPLEYIKKKVSSSVVIYPWPDPEVLKYDNDFLDDLCVNIKEKLSSI:MRVLVIPKYYPDDNTLGYLFVIYDEEKKKTYFVDVHAPPAQSMEQILKYVNKALEILKENPETLPLHFELPDLNTPPSSGNPIDKDILLIVGEDGKLPPE	2.7951656179047784	0.8585225678232051	65.07664489746094	0.6180083155632019	14.799825668334961	26.24251937866211	15.219030380249023
result_100aa_1_13	61	IFVCGGKVDVRAPIPPSFRDRLLTYTAKNASELHEHFILAETFKDYFKENAYPDLLVFEDDIASISSLIIIFLESPGSLVELGIFCNKSELFKKILIVASAEEVYGEDSFIYLGPLEYIKKKVSSSVVIYPWPDPEVLKYDNDFLDDLCVNIKEKLSSI:MRVLVLPVYYPDDDLYGLRIVIFDEESKKTYFVDVKAPYPQSMEQILKYVNAALEYIKKNPETLPLHFTLPNLNTPPESGNPLEEDILLIVGEDGKLPPE	3.0978604572018504	0.822320162724757	71.50841522216797	0.6108394861221313	14.920082092285156	26.81072998046875	17.71710968017578
result_100aa_1_13	62	IFVCGGKVDVRAPIPPSFRDRLLTYTAKNASELHEHFILAETFKDYFKENAYPDLLVFEDDIASISSLIIIFLESPGSLVELGIFCNKSELFKKILIVASAEEVYGEDSFIYLGPLEYIKKKVSSSVVIYPWPDPEVLKYDNDFLDDLCVNIKEKLSSI:MKVLVIPVYYPEDDTVGYLIVIYDEEKKKYYFVDIKAPEPQSLEQILKAVNEALKLLKENPDTLPLYFELPNLDFPPEEGKPFDKDILLEVGEDGELPPE	4.242917819927098	0.7570847923982831	70.60530090332031	0.622722327709198	14.35923957824707	25.83983039855957	13.962449073791504
result_100aa_1_13	63	IFVCGGKVDVRAPIPPSFRDRLLTYTAKNASELHEHFILAETFKDYFKENAYPDLLVFEDDIASISSLIIIFLESPGSLVELGIFCNKSELFKKILIVASAEEVYGEDSFIYLGPLEYIKKKVSSSVVIYPWPDPEVLKYDNDFLDDLCVNIKEKLSSI:MRVLVIPIHYPEDNTVGLLFIIYDEKRKKTYFVEVHAPEPQSMEQVLKYVNAALKLIKEHPDDLPLKFELPNLNTPPSTGNPLKEDIEIIVGEDGELPEE	2.5296232031006163	0.8937239593633367	64.71092987060547	0.646324634552002	13.623682022094727	23.844881057739258	10.753194808959961
result_100aa_1_13	64	IFVCGGKVDVRAPIPPSFRDRLLTYTAKNASELHEHFILAETFKDYFKENAYPDLLVFEDDIASISSLIIIFLESPGSLVELGIFCNKSELFKKILIVASAEEVYGEDSFIYLGPLEYIKKKVSSSVVIYPWPDPEVLKYDNDFLDDLCVNIKEKLSSI:MKVLVLPVHYPEDDMVGYLFLIYDEESKKYYFVEVKAPEAQSLEEILEYVKAALKYLKENKETTPLHFTLPNLNTPPEEGKPFDEPILLEVGEDGELPPE	4.946531954166827	0.7112616102760677	53.34035873413086	0.6230297088623047	15.151074409484863	26.317350387573242	13.560293197631836
result_100aa_1_13	65	IFVCGGKVDVRAPIPPSFRDRLLTYTAKNASELHEHFILAETFKDYFKENAYPDLLVFEDDIASISSLIIIFLESPGSLVELGIFCNKSELFKKILIVASAEEVYGEDSFIYLGPLEYIKKKVSSSVVIYPWPDPEVLKYDNDFLDDLCVNIKEKLSSI:MKVLVLPVYYPEDDLVGLRIVIYDEKTKKFYFVDVHAPYPQSMEEILKYVNKALELIKENPETLPLHFELPNLNTPPEEGNPIEEDILLIVGEDGKLPEE	3.6383230962782482	0.759343465920464	75.3285140991211	0.6079054474830627	14.930184364318848	27.05504608154297	17.530620574951172
result_100aa_1_13	66	IFVCGGKVDVRAPIPPSFRDRLLTYTAKNASELHEHFILAETFKDYFKENAYPDLLVFEDDIASISSLIIIFLESPGSLVELGIFCNKSELFKKILIVASAEEVYGEDSFIYLGPLEYIKKKVSSSVVIYPWPDPEVLKYDNDFLDDLCVNIKEKLSSI:MKVLVLPVYYPEDDTYGLRILIYDEEKKKYYFVDVHAPEPQSEEQILKYVKKALEYIKKNPDTLPLHFELPDLNTPPSEGNPINKDILLIVGDDGKLLPE	4.385807913387873	0.6961061121866842	57.873016357421875	0.607852578163147	15.772637367248535	27.601085662841797	19.873069763183594
result_100aa_1_13	67	IFVCGGKVDVRAPIPPSFRDRLLTYTAKNASELHEHFILAETFKDYFKENAYPDLLVFEDDIASISSLIIIFLESPGSLVELGIFCNKSELFKKILIVASAEEVYGEDSFIYLGPLEYIKKKVSSSVVIYPWPDPEVLKYDNDFLDDLCVNIKEKLSSI:YRVLVIPKFYPEDNTLGYTIYIFDEKTKKTYIIEVKAPPAQSLEQIEKYVKEALKIIKENPETLPLKFELPDLNTPPSSGNIPDEDILLIYGEDGKLPPE	8.342718636752082	0.5700475423807746	62.728515625	0.6090502738952637	15.439016342163086	27.180444717407227	18.247692108154297
result_100aa_1_13	68	IFVCGGKVDVRAPIPPSFRDRLLTYTAKNASELHEHFILAETFKDYFKENAYPDLLVFEDDIASISSLIIIFLESPGSLVELGIFCNKSELFKKILIVASAEEVYGEDSFIYLGPLEYIKKKVSSSVVIYPWPDPEVLKYDNDFLDDLCVNIKEKLSSI:MKVLVIPKYYEDDDLLGYDIYIYDEEKKKYYRIDVKAPEAQSMEQIYKYIKKALEIIKKNKDTLPLHFELPNLNTPKDNGNPIKEDILIEVGEDGKIPEK	6.800055113509298	0.5248093241291027	64.0870132446289	0.6052036285400391	15.576910018920898	27.909677505493164	19.185876846313477
result_100aa_1_13	69	IFVCGGKVDVRAPIPPSFRDRLLTYTAKNASELHEHFILAETFKDYFKENAYPDLLVFEDDIASISSLIIIFLESPGSLVELGIFCNKSELFKKILIVASAEEVYGEDSFIYLGPLEYIKKKVSSSVVIYPWPDPEVLKYDNDFLDDLCVNIKEKLSSI:MRVLVIPKFYPEDNTIGLLLIIYDEETKKTYFVEVKAPEPQSMEQILKYVKKALEYIKENKETLPLYFELPNLDIPESEGNIFDKDVLLEVGEDGKLPEE	2.695841052199638	0.8642035840241867	69.97343444824219	0.6142652034759521	14.796442031860352	26.367721557617188	16.386524200439453
result_100aa_1_13	70	IFVCGGKVDVRAPIPPSFRDRLLTYTAKNASELHEHFILAETFKDYFKENAYPDLLVFEDDIASISSLIIIFLESPGSLVELGIFCNKSELFKKILIVASAEEVYGEDSFIYLGPLEYIKKKVSSSVVIYPWPDPEVLKYDNDFLDDLCVNIKEKLSSI:YRVLVLPVYYPEDDTVGYLFVIYDEKTKKYYFVEVKAPPAQSMEEILKYVNKALEYIKKNPETLPLRFTLPDLNTPPSEGKLIDEPILLIVGEDGKLLPE	5.545786050111369	0.656285321420422	80.47540283203125	0.6088199615478516	14.631041526794434	27.06694793701172	17.153579711914062
result_100aa_1_13	71	IFVCGGKVDVRAPIPPSFRDRLLTYTAKNASELHEHFILAETFKDYFKENAYPDLLVFEDDIASISSLIIIFLESPGSLVELGIFCNKSELFKKILIVASAEEVYGEDSFIYLGPLEYIKKKVSSSVVIYPWPDPEVLKYDNDFLDDLCVNIKEKLSSI:PRVLVIPVYYEDDNLYGLLIVIYDEKTKKTYFVEVKAPYPQSMEEVLKAVNAALKLLKENPETLPLKFELPNLDFKPESGNPLKEDIILIVGEDGELPPE	4.763706861724654	0.6670640099639716	73.35574340820312	0.6083465814590454	15.048032760620117	27.326873779296875	17.932174682617188
result_100aa_1_13	72	IFVCGGKVDVRAPIPPSFRDRLLTYTAKNASELHEHFILAETFKDYFKENAYPDLLVFEDDIASISSLIIIFLESPGSLVELGIFCNKSELFKKILIVASAEEVYGEDSFIYLGPLEYIKKKVSSSVVIYPWPDPEVLKYDNDFLDDLCVNIKEKLSSI:MKVLVIPVYYEDDDTYGLRLYIYDEEKKKTYIVDVRAPPPQSLEEILAYVKKALETIKENPETLPLHFTLPNLNTPPESGNPFNEDILLEVGEDGKLRPE	4.589073823195725	0.6902589867526224	75.3456802368164	0.6050270795822144	15.029313087463379	27.390548706054688	18.84902572631836
result_100aa_1_13	73	IFVCGGKVDVRAPIPPSFRDRLLTYTAKNASELHEHFILAETFKDYFKENAYPDLLVFEDDIASISSLIIIFLESPGSLVELGIFCNKSELFKKILIVASAEEVYGEDSFIYLGPLEYIKKKVSSSVVIYPWPDPEVLKYDNDFLDDLCVNIKEKLSSI:MRVLVIPVYYPEDNTVGYNIYIYDEEKKKTYIVDVKAPPAQSMEQVLKYVKAALETIKKNPETLPLHFELPNLNTPPEEGNLINEDILLIVGEDGKLPPE	6.064514862743888	0.5978232171388397	63.73090744018555	0.614266037940979	14.998807907104492	26.56661605834961	15.019036293029785
result_100aa_1_13	74	IFVCGGKVDVRAPIPPSFRDRLLTYTAKNASELHEHFILAETFKDYFKENAYPDLLVFEDDIASISSLIIIFLESPGSLVELGIFCNKSELFKKILIVASAEEVYGEDSFIYLGPLEYIKKKVSSSVVIYPWPDPEVLKYDNDFLDDLCVNIKEKLSSI:MKVLVLPIYYEEDNTVGYLFLIYDEKSKKYYFVKVHAPEAQSMEQILKYVNKALEIIKENPETLPLEFELEPLDFPPEEGKPIKEDIILIVGEDGKLPEK	4.09679299949136	0.7391526415080233	56.457763671875	0.6138542890548706	15.407166481018066	26.866676330566406	18.5810604095459
result_100aa_1_13	75	IFVCGGKVDVRAPIPPSFRDRLLTYTAKNASELHEHFILAETFKDYFKENAYPDLLVFEDDIASISSLIIIFLESPGSLVELGIFCNKSELFKKILIVASAEEVYGEDSFIYLGPLEYIKKKVSSSVVIYPWPDPEVLKYDNDFLDDLCVNIKEKLSSI:MKVLVIPVYYPDDNTLGYAIYIYDEKSKKWYRVDVKAPPAQSEEQILKYVKAALDLIKKNPETLPLHFELPNLNTPPEEGKIPKKDILLIVGEDGELPKE	9.857631416691461	0.48965282868827	58.63621139526367	0.6033502817153931	15.928683280944824	28.089984893798828	19.469091415405273
result_100aa_1_13	76	IFVCGGKVDVRAPIPPSFRDRLLTYTAKNASELHEHFILAETFKDYFKENAYPDLLVFEDDIASISSLIIIFLESPGSLVELGIFCNKSELFKKILIVASAEEVYGEDSFIYLGPLEYIKKKVSSSVVIYPWPDPEVLKYDNDFLDDLCVNIKEKLSSI:PRVLVIPKYYEDDNTYGLRIYIYDEETKKTYIVDVKAPEPQSMEQILKAVNKALELLKKNKETLPLYFELPNLNFPEEEGNPINEDILLIVGEDGKLPEE	4.414700615491785	0.6850595435146977	73.17160034179688	0.6052152514457703	15.162431716918945	27.530195236206055	18.35162353515625
result_100aa_1_13	77	IFVCGGKVDVRAPIPPSFRDRLLTYTAKNASELHEHFILAETFKDYFKENAYPDLLVFEDDIASISSLIIIFLESPGSLVELGIFCNKSELFKKILIVASAEEVYGEDSFIYLGPLEYIKKKVSSSVVIYPWPDPEVLKYDNDFLDDLCVNIKEKLSSI:MRVLVIPVFYEDDNTVGYLILIYDEKRKKYYFVEVKAPPAQSMEQILKYVKAALEYLKKNPDTTPLHFELPNLNTPPENGNLIKEDIKLIVGEDGELPKE	8.266897998169984	0.6421310131988232	53.59685516357422	0.6098841428756714	15.979795455932617	27.501224517822266	18.18854522705078
result_100aa_1_13	78	IFVCGGKVDVRAPIPPSFRDRLLTYTAKNASELHEHFILAETFKDYFKENAYPDLLVFEDDIASISSLIIIFLESPGSLVELGIFCNKSELFKKILIVASAEEVYGEDSFIYLGPLEYIKKKVSSSVVIYPWPDPEVLKYDNDFLDDLCVNIKEKLSSI:MRVLVLPVYYPDDNTLGYLFLIYDEERKKTYFVDVKAPPAQSMEQILAYVKAALDLIKANPDTLPLHFTLPNLNTPPEEGVIIDKPILLVVGDDGELPPE	3.9884196642644922	0.7455586350873762	80.616943359375	0.6187050342559814	14.139328956604004	25.929779052734375	15.223207473754883
result_100aa_1_13	79	IFVCGGKVDVRAPIPPSFRDRLLTYTAKNASELHEHFILAETFKDYFKENAYPDLLVFEDDIASISSLIIIFLESPGSLVELGIFCNKSELFKKILIVASAEEVYGEDSFIYLGPLEYIKKKVSSSVVIYPWPDPEVLKYDNDFLDDLCVNIKEKLSSI:MKVLVIPVYRPDDDTYGYLILIYDEESKKYYFVDVKAPPAQSLEQILKYVNKALEIIKENKDTLPLHFELPDLNTPPEEGNPIDKNILLIVGDDGKLPEK	5.95009012073112	0.5985314590678967	68.64599609375	0.6166125535964966	14.730952262878418	26.187314987182617	15.818655967712402
result_100aa_1_13	80	IFVCGGKVDVRAPIPPSFRDRLLTYTAKNASELHEHFILAETFKDYFKENAYPDLLVFEDDIASISSLIIIFLESPGSLVELGIFCNKSELFKKILIVASAEEVYGEDSFIYLGPLEYIKKKVSSSVVIYPWPDPEVLKYDNDFLDDLCVNIKEKLSSI:MRVLVLPVYYEDDDTYGLLIVIYDEERKKTYFVEVRAPEPQSMEQILKYVNAALKLLKENPDSLPLRFELPNLDTPPSDGNPFTEAILLEVGEDGKLPPE	4.742191104319792	0.7230895956008859	69.59476470947266	0.6179567575454712	14.722366333007812	26.310171127319336	15.515758514404297
result_100aa_1_13	81	IFVCGGKVDVRAPIPPSFRDRLLTYTAKNASELHEHFILAETFKDYFKENAYPDLLVFEDDIASISSLIIIFLESPGSLVELGIFCNKSELFKKILIVASAEEVYGEDSFIYLGPLEYIKKKVSSSVVIYPWPDPEVLKYDNDFLDDLCVNIKEKLSSI:YKVLVLPVYYEEDNMVGYLILIYDEEKKKYYFVDVHAPEAQSMEEILAYVKKALEIVKENPETLPLHFELPNLNTKPEEGKPIKEDILLEVGEDGKLPEE	3.8462185679805487	0.7749797044460035	70.58837127685547	0.6164911985397339	14.720882415771484	26.3686466217041	15.344557762145996
result_100aa_1_13	82	IFVCGGKVDVRAPIPPSFRDRLLTYTAKNASELHEHFILAETFKDYFKENAYPDLLVFEDDIASISSLIIIFLESPGSLVELGIFCNKSELFKKILIVASAEEVYGEDSFIYLGPLEYIKKKVSSSVVIYPWPDPEVLKYDNDFLDDLCVNIKEKLSSI:YRVLVLPKFYPEDNTYGLLIVIYDEKSKKYYFVDIKAPEPQSMEEILKYINKALKLLKENKEDLPLHFELEPLNIKPSNGNKINEDILLIVGEDGKLPEE	7.492647684022503	0.5586383713173173	57.13656234741211	0.6074650287628174	15.760953903198242	27.58706283569336	16.89318084716797
result_100aa_1_13	83	IFVCGGKVDVRAPIPPSFRDRLLTYTAKNASELHEHFILAETFKDYFKENAYPDLLVFEDDIASISSLIIIFLESPGSLVELGIFCNKSELFKKILIVASAEEVYGEDSFIYLGPLEYIKKKVSSSVVIYPWPDPEVLKYDNDFLDDLCVNIKEKLSSI:MKVLVLPKHYPEDNTLGYLILIYDEEKKKYYFVDVKAPEPQSEEQILKYIKKALEYIKENPEDLPLKFELEDLNTPPEEGNPIKEDIILIVGDDGELPEE	3.855774881102432	0.762568901890294	53.96944808959961	0.6116796731948853	15.72323989868164	27.202896118164062	18.08141326904297
result_100aa_1_13	84	IFVCGGKVDVRAPIPPSFRDRLLTYTAKNASELHEHFILAETFKDYFKENAYPDLLVFEDDIASISSLIIIFLESPGSLVELGIFCNKSELFKKILIVASAEEVYGEDSFIYLGPLEYIKKKVSSSVVIYPWPDPEVLKYDNDFLDDLCVNIKEKLSSI:MRVLVLPVYYEDDNLTGYLFVIYDEERKKTYFVEVKAPEPQSMEEILKYVKKALELLKKNKDSLPLHFTLPNLNTKPENGKPIKEDILLIVGDDGELPKE	3.5321154560926895	0.7883300999881574	61.09669876098633	0.6190291047096252	14.893153190612793	26.244813919067383	16.03826141357422
result_100aa_1_13	85	IFVCGGKVDVRAPIPPSFRDRLLTYTAKNASELHEHFILAETFKDYFKENAYPDLLVFEDDIASISSLIIIFLESPGSLVELGIFCNKSELFKKILIVASAEEVYGEDSFIYLGPLEYIKKKVSSSVVIYPWPDPEVLKYDNDFLDDLCVNIKEKLSSI:MRVLVIPVYYPEDDTLGYLIIIYDEERKKYYFVLVKSPPAQSMEEILKYINKALEIIKENPDTLPLYFELEDLNTPPSSGKIPKEDILIEVGEDGKIPEE	4.62957674038636	0.7479930851813554	62.48088836669922	0.6336850523948669	14.189290046691895	24.70663070678711	11.31381607055664
result_100aa_1_13	86	IFVCGGKVDVRAPIPPSFRDRLLTYTAKNASELHEHFILAETFKDYFKENAYPDLLVFEDDIASISSLIIIFLESPGSLVELGIFCNKSELFKKILIVASAEEVYGEDSFIYLGPLEYIKKKVSSSVVIYPWPDPEVLKYDNDFLDDLCVNIKEKLSSI:MKVLVIPVYYPEDDTYGLRFVIYDEESKKTYFVDVHAPVPQSLEQVYKYVLKALEIIKKNKDSLPLHFELPDLNTPPSEGNILEEDILLEFGEDGKLPEE	3.0605898986857225	0.8283743756855221	71.20698547363281	0.6112515926361084	14.908774375915527	26.932798385620117	18.109737396240234
result_100aa_1_13	87	IFVCGGKVDVRAPIPPSFRDRLLTYTAKNASELHEHFILAETFKDYFKENAYPDLLVFEDDIASISSLIIIFLESPGSLVELGIFCNKSELFKKILIVASAEEVYGEDSFIYLGPLEYIKKKVSSSVVIYPWPDPEVLKYDNDFLDDLCVNIKEKLSSI:MKVLVIPVHYPEDNTLGLDIYIYDEEKKKWYLVRVRAPEPQSMEEILKYVKAALKLIKENPDDLPLEFELPDLDTPPSSGKPIKEDILLIVGEDGKLPEE	8.5951891657701	0.4913224966194905	56.64520263671875	0.6038686037063599	16.06292152404785	28.148658752441406	20.551212310791016
result_100aa_1_13	88	IFVCGGKVDVRAPIPPSFRDRLLTYTAKNASELHEHFILAETFKDYFKENAYPDLLVFEDDIASISSLIIIFLESPGSLVELGIFCNKSELFKKILIVASAEEVYGEDSFIYLGPLEYIKKKVSSSVVIYPWPDPEVLKYDNDFLDDLCVNIKEKLSSI:YRVLVLPVHYPEDNLRGYLLVIYDEKTKKTYFVEVKAPEAQSLEQILKYVKKALELIKENKDDLPLHFTLPNLDIPPSEGKPIDEPILLIVGEDGELPEE	3.6516484004594134	0.7866059711859917	81.24894714355469	0.6093985438346863	14.613975524902344	26.99233055114746	17.07746696472168
result_100aa_1_13	89	IFVCGGKVDVRAPIPPSFRDRLLTYTAKNASELHEHFILAETFKDYFKENAYPDLLVFEDDIASISSLIIIFLESPGSLVELGIFCNKSELFKKILIVASAEEVYGEDSFIYLGPLEYIKKKVSSSVVIYPWPDPEVLKYDNDFLDDLCVNIKEKLSSI:MRVLVLPKYYPEDNTVGYLFVIYDEERKKTYFVELRAPPAQSMEEILKAVKAALELIKENPDSLPEYFELPNLNFTPSSGNLIDKDILLEVGEDGELPPE	5.222368013588179	0.6382861405272326	76.43012237548828	0.6103885769844055	14.769509315490723	26.975820541381836	16.857357025146484
result_100aa_1_13	90	IFVCGGKVDVRAPIPPSFRDRLLTYTAKNASELHEHFILAETFKDYFKENAYPDLLVFEDDIASISSLIIIFLESPGSLVELGIFCNKSELFKKILIVASAEEVYGEDSFIYLGPLEYIKKKVSSSVVIYPWPDPEVLKYDNDFLDDLCVNIKEKLSSI:MRVLVIPVYYPDDNTVGYSLYIYDEERKRYYRVDVRTPEAQSEEQILKYVKAALELIKEHPDDLPLHFSLPDLNTPPANGNPITEDILLEVGEDGELPPE	3.997545733940777	0.7417599076489503	69.2070541381836	0.6076123714447021	15.17922592163086	27.193689346313477	19.15239143371582
result_100aa_1_13	91	IFVCGGKVDVRAPIPPSFRDRLLTYTAKNASELHEHFILAETFKDYFKENAYPDLLVFEDDIASISSLIIIFLESPGSLVELGIFCNKSELFKKILIVASAEEVYGEDSFIYLGPLEYIKKKVSSSVVIYPWPDPEVLKYDNDFLDDLCVNIKEKLSSI:MRVLVLPVYYEDDNTYGLLIIIYDEESKKTYFVKVKTPEPQSEEEILKYINKALEIIKENKDDLPLEFELEDLDTKPSSGNIYNKDIEIIVGEDGKLPEE	8.045221304949344	0.5381646216183976	63.09321212768555	0.6095312833786011	15.406105995178223	26.947416305541992	16.4558162689209
result_100aa_1_13	92	IFVCGGKVDVRAPIPPSFRDRLLTYTAKNASELHEHFILAETFKDYFKENAYPDLLVFEDDIASISSLIIIFLESPGSLVELGIFCNKSELFKKILIVASAEEVYGEDSFIYLGPLEYIKKKVSSSVVIYPWPDPEVLKYDNDFLDDLCVNIKEKLSSI:MRVLVIPVYYPEDNMVGYLIIIYDEKTKKTYFVDIKTPPAQSMEQILKYVKKALEIIKENPENLPLHFELPDLNTPPENGNPIKENILLIFGEDGKLPEK	7.21998683166097	0.579840677102776	56.64306640625	0.6105210185050964	15.64004898071289	27.148147583007812	18.331357955932617
result_100aa_1_13	93	IFVCGGKVDVRAPIPPSFRDRLLTYTAKNASELHEHFILAETFKDYFKENAYPDLLVFEDDIASISSLIIIFLESPGSLVELGIFCNKSELFKKILIVASAEEVYGEDSFIYLGPLEYIKKKVSSSVVIYPWPDPEVLKYDNDFLDDLCVNIKEKLSSI:MKVLVIPIFYEEDNTYGYLIVIYDEEKKKTYFVKVKAPPAQSMEQILKYVNAALKLIKENKDSLPLYFELPDLNTPPEEGNIIDKDIILIVGDDGKLPEE	8.943486645012824	0.5706939039379691	65.7858657836914	0.620635449886322	14.713583946228027	25.947673797607422	15.586756706237793
result_100aa_1_13	94	IFVCGGKVDVRAPIPPSFRDRLLTYTAKNASELHEHFILAETFKDYFKENAYPDLLVFEDDIASISSLIIIFLESPGSLVELGIFCNKSELFKKILIVASAEEVYGEDSFIYLGPLEYIKKKVSSSVVIYPWPDPEVLKYDNDFLDDLCVNIKEKLSSI:MRVLVLPVYYPDDDTLGYLLVIYDEKTKRYYFVRVRAPPAQSMEQILKAVKKALEIIKENPETLPLEFELPNLDFPEEEGKPITEDILIDVGEDGELPPE	2.018311817988135	0.9380283241539094	79.34584045410156	0.6327760815620422	13.584195137023926	24.7093505859375	10.84819507598877
result_100aa_1_13	95	IFVCGGKVDVRAPIPPSFRDRLLTYTAKNASELHEHFILAETFKDYFKENAYPDLLVFEDDIASISSLIIIFLESPGSLVELGIFCNKSELFKKILIVASAEEVYGEDSFIYLGPLEYIKKKVSSSVVIYPWPDPEVLKYDNDFLDDLCVNIKEKLSSI:YRVLVLPVYREDDNTVGYLIVIYDEEKKKTYFVDVRAPEAQSMEQILQYINKALETIKKNPDTLPLHFELEPLNLPPSQGNPIKEDIEIIVGEDGKLPPE	3.5897415407596553	0.8057977034342813	58.8798828125	0.6123978495597839	15.463855743408203	26.971960067749023	18.612136840820312
result_100aa_1_13	96	IFVCGGKVDVRAPIPPSFRDRLLTYTAKNASELHEHFILAETFKDYFKENAYPDLLVFEDDIASISSLIIIFLESPGSLVELGIFCNKSELFKKILIVASAEEVYGEDSFIYLGPLEYIKKKVSSSVVIYPWPDPEVLKYDNDFLDDLCVNIKEKLSSI:MKVLVLPKHYPEDNTLGYLIVIYDEKSKKYYFVEVKAPEAQSMEQILKYVNAALKYIKEHPEDLPLYFTLPNLNTPPSSGNPIDEAILLEVGEDGKLPPE	4.49155931502242	0.7268752270098935	68.70025634765625	0.615299642086029	14.817892074584961	26.56212615966797	16.72061538696289
result_100aa_1_13	97	IFVCGGKVDVRAPIPPSFRDRLLTYTAKNASELHEHFILAETFKDYFKENAYPDLLVFEDDIASISSLIIIFLESPGSLVELGIFCNKSELFKKILIVASAEEVYGEDSFIYLGPLEYIKKKVSSSVVIYPWPDPEVLKYDNDFLDDLCVNIKEKLSSI:MKVLVLPVYYEEDDTIGYLILIYDEEKKKYYFIDVHTKPAQSMEQIYKYINKALEILKKNKETLPLHFELEDLNTPESDGKIIDEPIEIIVGEDGKLLPE	9.845341429082103	0.4650037176750252	63.48421859741211	0.6095374226570129	15.389366149902344	27.424083709716797	17.012208938598633
result_100aa_1_13	98	IFVCGGKVDVRAPIPPSFRDRLLTYTAKNASELHEHFILAETFKDYFKENAYPDLLVFEDDIASISSLIIIFLESPGSLVELGIFCNKSELFKKILIVASAEEVYGEDSFIYLGPLEYIKKKVSSSVVIYPWPDPEVLKYDNDFLDDLCVNIKEKLSSI:YRVLVIPVFYPDDNTYGYLLVIYDEKTKRYYFVKVRAPPAQSMEQILKYVNAALELIKKNPDTLPLEFELPPLNFPPANGNLIKENILLEVGEDGKLPPE	4.195410549529371	0.7122896434677995	81.61014556884766	0.6092209815979004	14.542097091674805	26.86811065673828	16.823545455932617
result_100aa_1_13	99	IFVCGGKVDVRAPIPPSFRDRLLTYTAKNASELHEHFILAETFKDYFKENAYPDLLVFEDDIASISSLIIIFLESPGSLVELGIFCNKSELFKKILIVASAEEVYGEDSFIYLGPLEYIKKKVSSSVVIYPWPDPEVLKYDNDFLDDLCVNIKEKLSSI:MKVLVIPVYREDDNTLGYRIYIYDEEKKKWYIVDVKMPEAQSMEEIEKYIKKALEIIKENPETLPLHFELPNLNTPSSSGNIIDQDIILIVGEDGKLLPK	7.151770697575585	0.5871118176590218	52.57224655151367	0.6069619655609131	15.891597747802734	27.65943717956543	19.47298240661621
result_100aa_1_14	0	IFVCGGKVDVRAPIPPSFRDRLLTYTAKNASELHEHFILAETFKDYFKENAYPDLLVFEDDIASISSLIIIFLESPGSLVELGIFCNKSELFKKILIVASAEEVYGEDSFIYLGPLEYIKKKVSSSVVIYPWPDPEVLKYDNDFLDDLCVNIKEKLSSI:MEVKTTIVIKLILGKKDKTIVKEKTIEIPVPPLSSPDLDVKKIYNAFVEAYLEALKALESKEADYAIIKITLKENNKETLLDEIFLTNEEEEELGGKIPS	3.5545936929225173	0.8253442126109577	82.20068359375	0.6084624528884888	14.38051986694336	26.059600830078125	15.08319091796875
result_100aa_1_14	1	IFVCGGKVDVRAPIPPSFRDRLLTYTAKNASELHEHFILAETFKDYFKENAYPDLLVFEDDIASISSLIIIFLESPGSLVELGIFCNKSELFKKILIVASAEEVYGEDSFIYLGPLEYIKKKVSSSVVIYPWPDPEVLKYDNDFLDDLCVNIKEKLSSI:MPIKTEIVIELIVGTKDNKIILKKTITIPVPPLSSPNLDIKKIYNAFVEAYLEALKLLKEKKADYAIIKITLKENNKEIELDTIKLYNDEEEELGGKIPP	5.852224239723696	0.6099587527498309	78.20891571044922	0.600750207901001	14.964716911315918	27.007755279541016	15.479606628417969
result_100aa_1_14	2	IFVCGGKVDVRAPIPPSFRDRLLTYTAKNASELHEHFILAETFKDYFKENAYPDLLVFEDDIASISSLIIIFLESPGSLVELGIFCNKSELFKKILIVASAEEVYGEDSFIYLGPLEYIKKKVSSSVVIYPWPDPEVLKYDNDFLDDLCVNIKEKLSSI:MPVKTTIKIELIVGKKDKTIVKKEVKEIPVPSLSSPDLDIKKIYKAFVEAYLEALKLLEEKKADYAIIKITLIENDKETLLAEFYLSNEEEEEEGGKLPP	3.773089341183798	0.7834519868480327	80.33318328857422	0.6076834797859192	14.480695724487305	26.029382705688477	12.892440795898438
result_100aa_1_14	3	IFVCGGKVDVRAPIPPSFRDRLLTYTAKNASELHEHFILAETFKDYFKENAYPDLLVFEDDIASISSLIIIFLESPGSLVELGIFCNKSELFKKILIVASAEEVYGEDSFIYLGPLEYIKKKVSSSVVIYPWPDPEVLKYDNDFLDDLCVNIKEKLSSI:MPINTTIEIKLILGKKDNTIIKEKTEIIPIPSLDSPNLDIKKIMNAFVKAYLEALEALEKKEADYAIIEITLIENNKKTLIDKIYLTNEEEEEEGGKIPS	2.4131374137245443	0.9633253778505725	77.32984161376953	0.762163519859314	8.909957885742188	13.940707206726074	1.9669175148010254
result_100aa_1_14	4	IFVCGGKVDVRAPIPPSFRDRLLTYTAKNASELHEHFILAETFKDYFKENAYPDLLVFEDDIASISSLIIIFLESPGSLVELGIFCNKSELFKKILIVASAEEVYGEDSFIYLGPLEYIKKKVSSSVVIYPWPDPEVLKYDNDFLDDLCVNIKEKLSSI:EPVKTTIKIKLILGKKDKTIIKEKEIVIPVPPLSSPDLDVKKIYKAFVEAYLEALKLLEEKKADYAIIEITLIENNKETLLDKIFLTNEEDEELGGKIPP	4.704837817189476	0.7252464548611803	79.33062744140625	0.6028796434402466	14.847248077392578	26.957895278930664	16.815832138061523
result_100aa_1_14	5	IFVCGGKVDVRAPIPPSFRDRLLTYTAKNASELHEHFILAETFKDYFKENAYPDLLVFEDDIASISSLIIIFLESPGSLVELGIFCNKSELFKKILIVASAEEVYGEDSFIYLGPLEYIKKKVSSSVVIYPWPDPEVLKYDNDFLDDLCVNIKEKLSSI:MEVKTEIVIKLIVGKKDNTIVLEKEEVVPIPSLSSPNLDVKKIYNVFVKAYLEAKKLLEEKKADYAVIKITLKENNKETVLETIYLENDEEKELGGKIPS	4.399418487679013	0.7206331610591595	77.79447937011719	0.6048285961151123	14.799896240234375	26.509906768798828	14.009143829345703
result_100aa_1_14	6	IFVCGGKVDVRAPIPPSFRDRLLTYTAKNASELHEHFILAETFKDYFKENAYPDLLVFEDDIASISSLIIIFLESPGSLVELGIFCNKSELFKKILIVASAEEVYGEDSFIYLGPLEYIKKKVSSSVVIYPWPDPEVLKYDNDFLDDLCVNIKEKLSSI:MPVKTEIVIKLIVGKKDNTIIKEKETVIPIESLSSPNVDIKKIYNAFVEAYLEALKLLESKEADYAIIKIELKENNKTILLDEIILYNDEEKELGGKLPS	5.313495634867543	0.6476203125169891	78.9652099609375	0.6027224063873291	14.792634963989258	26.556060791015625	12.502699851989746
result_100aa_1_14	7	IFVCGGKVDVRAPIPPSFRDRLLTYTAKNASELHEHFILAETFKDYFKENAYPDLLVFEDDIASISSLIIIFLESPGSLVELGIFCNKSELFKKILIVASAEEVYGEDSFIYLGPLEYIKKKVSSSVVIYPWPDPEVLKYDNDFLDDLCVNIKEKLSSI:MPVKTEIVIELILGKKDKTIIEHKKTVIPVPPLSSPNLDIKKIYKAFVEAYLEARKALENKEADYAVIKITLKENNKEILLKEIKLEREEEKEEGGEKPV	15.000374859340909	0.2564638282190922	79.52861785888672	0.6324977874755859	13.501222610473633	23.763330459594727	8.37466049194336
result_100aa_1_14	8	IFVCGGKVDVRAPIPPSFRDRLLTYTAKNASELHEHFILAETFKDYFKENAYPDLLVFEDDIASISSLIIIFLESPGSLVELGIFCNKSELFKKILIVASAEEVYGEDSFIYLGPLEYIKKKVSSSVVIYPWPDPEVLKYDNDFLDDLCVNIKEKLSSI:MPIKTEIKIKLILGKKDNTIIKEEEKVVPIPPLSSPNLDVKKIYKVFTEMYLEALKALEKKEADYAIIEITLIEDNKEILLDKIYLENEEEEEEGGKEPV	7.285245014790487	0.7686262058172605	79.5610122680664	0.6087594032287598	14.528968811035156	25.820173263549805	13.475317001342773
result_100aa_1_14	9	IFVCGGKVDVRAPIPPSFRDRLLTYTAKNASELHEHFILAETFKDYFKENAYPDLLVFEDDIASISSLIIIFLESPGSLVELGIFCNKSELFKKILIVASAEEVYGEDSFIYLGPLEYIKKKVSSSVVIYPWPDPEVLKYDNDFLDDLCVNIKEKLSSI:MEIKTTIEIELILGKKDNTIIKEEKEVVEIPSLDSPELDIKKIMNVFVEKFLEALKALKNKEADYAKIKITLKENNKEITLEEIYLTNEEEEELGGKIPV	2.9202035576766496	0.9652074582957718	75.52188873291016	0.7509424686431885	9.458818435668945	15.097644805908203	1.962286114692688
result_100aa_1_14	10	IFVCGGKVDVRAPIPPSFRDRLLTYTAKNASELHEHFILAETFKDYFKENAYPDLLVFEDDIASISSLIIIFLESPGSLVELGIFCNKSELFKKILIVASAEEVYGEDSFIYLGPLEYIKKKVSSSVVIYPWPDPEVLKYDNDFLDDLCVNIKEKLSSI:MKINTTIEIELILGKKDNTIIKKKKIIIPVEPLSSPNLNIKEIYKAFVEAYLEAKKALDEKKADYAIIKITLKENNKEILIDEIYLTNEEEEELGGKIPP	6.799468411979044	0.5631914440830852	79.94227600097656	0.6007586717605591	14.831933975219727	26.828123092651367	13.193812370300293
result_100aa_1_14	11	IFVCGGKVDVRAPIPPSFRDRLLTYTAKNASELHEHFILAETFKDYFKENAYPDLLVFEDDIASISSLIIIFLESPGSLVELGIFCNKSELFKKILIVASAEEVYGEDSFIYLGPLEYIKKKVSSSVVIYPWPDPEVLKYDNDFLDDLCVNIKEKLSSI:MEIKTEIVIKLIVGKKNNEIILEKEEVIPVPSLSSPNLDIKKIYKVFVDAYLEAKKLLESKKADYAIIEITLKENNKEILLEKIYINNDENKELGGKIPV	4.145325797753876	0.7576260768735464	77.03166198730469	0.6064124703407288	14.623269081115723	26.16971206665039	13.958475112915039
result_100aa_1_14	12	IFVCGGKVDVRAPIPPSFRDRLLTYTAKNASELHEHFILAETFKDYFKENAYPDLLVFEDDIASISSLIIIFLESPGSLVELGIFCNKSELFKKILIVASAEEVYGEDSFIYLGPLEYIKKKVSSSVVIYPWPDPEVLKYDNDFLDDLCVNIKEKLSSI:MEVKTTIKIELIVGKKDNTIIKKKTIEIPVPSLSSPDLDVKKIMNAFVEAYLEAKKMLEEKKADYAIIKIELIENNKITVIDEIKLYNDEEKEEGGKIPS	1.0922721916849703	0.9909073814726057	78.45071411132812	0.7887471914291382	7.955028533935547	12.121328353881836	1.7170143127441406
result_100aa_1_14	13	IFVCGGKVDVRAPIPPSFRDRLLTYTAKNASELHEHFILAETFKDYFKENAYPDLLVFEDDIASISSLIIIFLESPGSLVELGIFCNKSELFKKILIVASAEEVYGEDSFIYLGPLEYIKKKVSSSVVIYPWPDPEVLKYDNDFLDDLCVNIKEKLSSI:MKTNTTIKIKLILGKKDKTIIKEKEIVIPVESLTSPNLDIKKIMNAFVEAYLEALKALEKKEADYAIIEITLIENNKEIKLDTIFLTNEEEEELGGKIPP	2.6015914898478196	0.9630199168347359	79.53239440917969	0.7709578275680542	8.41857624053955	13.32293701171875	1.9331610202789307
result_100aa_1_14	14	IFVCGGKVDVRAPIPPSFRDRLLTYTAKNASELHEHFILAETFKDYFKENAYPDLLVFEDDIASISSLIIIFLESPGSLVELGIFCNKSELFKKILIVASAEEVYGEDSFIYLGPLEYIKKKVSSSVVIYPWPDPEVLKYDNDFLDDLCVNIKEKLSSI:MEVKTTIEIELILGKKDKTIIKEEKIVIPVPSLDSPDLDIKKIYNAFVNAYLKAREALEKKEADYAIIKITLKENNKEIVLDEIFLTNEEEEELGGKIPV	4.02368654637088	0.7787462664058302	80.04612731933594	0.6088248491287231	14.40231990814209	25.937297821044922	11.95702838897705
result_100aa_1_14	15	IFVCGGKVDVRAPIPPSFRDRLLTYTAKNASELHEHFILAETFKDYFKENAYPDLLVFEDDIASISSLIIIFLESPGSLVELGIFCNKSELFKKILIVASAEEVYGEDSFIYLGPLEYIKKKVSSSVVIYPWPDPEVLKYDNDFLDDLCVNIKEKLSSI:MHMKTTIEIKLTLGKKDNTIVLEKKIVIPVPSLDSPDLDVKKIYKAFVEAYLEALEMLEKKEADYAIIEITLKIDDKEILLDKIELYNDEDKELGGKIPV	4.833879912905478	0.6691802508009735	77.9261474609375	0.6102784872055054	14.405722618103027	25.781227111816406	10.821897506713867
result_100aa_1_14	16	IFVCGGKVDVRAPIPPSFRDRLLTYTAKNASELHEHFILAETFKDYFKENAYPDLLVFEDDIASISSLIIIFLESPGSLVELGIFCNKSELFKKILIVASAEEVYGEDSFIYLGPLEYIKKKVSSSVVIYPWPDPEVLKYDNDFLDDLCVNIKEKLSSI:MEIKTTIKIELIVGKKDKTIVKKKETIVPIPSLDSPNLDIKKIMNVFVNAYLEAKKLLESKEADYAEIKITLIENDKEILLEKIYITNEEEEEEGGKIPV	2.9082038636092733	0.9668862769558809	75.71742248535156	0.7196012735366821	10.461009979248047	17.236190795898438	3.220238208770752
result_100aa_1_14	17	IFVCGGKVDVRAPIPPSFRDRLLTYTAKNASELHEHFILAETFKDYFKENAYPDLLVFEDDIASISSLIIIFLESPGSLVELGIFCNKSELFKKILIVASAEEVYGEDSFIYLGPLEYIKKKVSSSVVIYPWPDPEVLKYDNDFLDDLCVNIKEKLSSI:MPVETEIVIKLIVGKKDKTIVKEKEVVVKVPSLDSPDLDIKKIYKVFVEAYLEALKLLEKKEADYAEIEIVLKENNKETLIEKIFLENDEEEELGGKEKP	4.931760563092988	0.8582927366353189	78.70726013183594	0.6174083948135376	14.210514068603516	25.272014617919922	14.524955749511719
result_100aa_1_14	18	IFVCGGKVDVRAPIPPSFRDRLLTYTAKNASELHEHFILAETFKDYFKENAYPDLLVFEDDIASISSLIIIFLESPGSLVELGIFCNKSELFKKILIVASAEEVYGEDSFIYLGPLEYIKKKVSSSVVIYPWPDPEVLKYDNDFLDDLCVNIKEKLSSI:MPVKTEIEIKLILGKKDNTIIKEKTIIVPVPPLSSPDLDIKKIYNAFVEAYLEAKKALEKKEADYAKIKITLKENNKEILIEEIFLTNEEEEELGGKIPP	9.510691689356202	0.42375818975748913	81.70925903320312	0.5958336591720581	15.116063117980957	27.78084373474121	18.10300636291504
result_100aa_1_14	19	IFVCGGKVDVRAPIPPSFRDRLLTYTAKNASELHEHFILAETFKDYFKENAYPDLLVFEDDIASISSLIIIFLESPGSLVELGIFCNKSELFKKILIVASAEEVYGEDSFIYLGPLEYIKKKVSSSVVIYPWPDPEVLKYDNDFLDDLCVNIKEKLSSI:MEVKTTIKIELILGKKDNTIVKKEIKEIPVPSLSSPNLDVKKIYKAFVEAYLEARKMLEKKEADYAKIKITLLENDKEILLEEIFLTNEEEKELGGKIPV	15.531673434618739	0.2349969418850739	79.52738189697266	0.6111338138580322	14.332127571105957	25.94023323059082	14.206208229064941
result_100aa_1_14	20	IFVCGGKVDVRAPIPPSFRDRLLTYTAKNASELHEHFILAETFKDYFKENAYPDLLVFEDDIASISSLIIIFLESPGSLVELGIFCNKSELFKKILIVASAEEVYGEDSFIYLGPLEYIKKKVSSSVVIYPWPDPEVLKYDNDFLDDLCVNIKEKLSSI:MEIKTTIEIKLILGKKDKTIVKEEIKVIEVPPLSSPDLDIKKIYKAFVEAYLEALKALEKKEADYAIIKIVLKEDNKEIELERIFLTNEEEEEEGGKIPV	3.4965227680430306	0.8788924671946576	79.6710433959961	0.6143249273300171	14.141664505004883	25.298402786254883	15.274223327636719
result_100aa_1_14	21	IFVCGGKVDVRAPIPPSFRDRLLTYTAKNASELHEHFILAETFKDYFKENAYPDLLVFEDDIASISSLIIIFLESPGSLVELGIFCNKSELFKKILIVASAEEVYGEDSFIYLGPLEYIKKKVSSSVVIYPWPDPEVLKYDNDFLDDLCVNIKEKLSSI:MPVNTTIKIELILGKKDNTIIEKEVIEIPVPPLSSPNLDVKKIYKAFVDAYLKAKEALEKKEADYAIIKIELIENNKIITLEEIYITNEEEKELGGKKPV	4.275438596430153	0.7742009180112193	77.077392578125	0.6053746938705444	14.715568542480469	26.33124542236328	14.207653045654297
result_100aa_1_14	22	IFVCGGKVDVRAPIPPSFRDRLLTYTAKNASELHEHFILAETFKDYFKENAYPDLLVFEDDIASISSLIIIFLESPGSLVELGIFCNKSELFKKILIVASAEEVYGEDSFIYLGPLEYIKKKVSSSVVIYPWPDPEVLKYDNDFLDDLCVNIKEKLSSI:MPIKTTIKIELILGKKDNTIIKKKEVIIPIPSLDSPELDIKKIYKAFVEAYLEAKKALEKKEADYAIIKITLLENDKETTLATIKLTNDEEEEEGGKEPP	6.497630299134347	0.5842121415452982	77.96611785888672	0.6031374931335449	14.954566955566406	26.723360061645508	16.270099639892578
result_100aa_1_14	23	IFVCGGKVDVRAPIPPSFRDRLLTYTAKNASELHEHFILAETFKDYFKENAYPDLLVFEDDIASISSLIIIFLESPGSLVELGIFCNKSELFKKILIVASAEEVYGEDSFIYLGPLEYIKKKVSSSVVIYPWPDPEVLKYDNDFLDDLCVNIKEKLSSI:MPTKTTIEIKLIVGKKDKTIIKEKTTIIPVKPLSSPDFDVKKFYNAFVEAYLEAKKLLEKKEADYAIIKVVLKENNKEITLDTIFLENDEEKELGGKIPV	1.0589582167152525	0.9908563852077964	73.93526458740234	0.7470390796661377	9.507142066955566	15.08425235748291	2.8421497344970703
result_100aa_1_14	24	IFVCGGKVDVRAPIPPSFRDRLLTYTAKNASELHEHFILAETFKDYFKENAYPDLLVFEDDIASISSLIIIFLESPGSLVELGIFCNKSELFKKILIVASAEEVYGEDSFIYLGPLEYIKKKVSSSVVIYPWPDPEVLKYDNDFLDDLCVNIKEKLSSI:MPINTTIVIELILGKEDNTIVKKKKIEIPVPPLSSPNLDIKKIYKAFVDAYLEAKKALESKEADYAVIKITLKENNKEITLKTIKLTRKEEEEEGGKEPV	15.125097291396884	0.2534515460893667	77.33497619628906	0.6075396537780762	14.6692476272583	26.14699935913086	15.542682647705078
result_100aa_1_14	25	IFVCGGKVDVRAPIPPSFRDRLLTYTAKNASELHEHFILAETFKDYFKENAYPDLLVFEDDIASISSLIIIFLESPGSLVELGIFCNKSELFKKILIVASAEEVYGEDSFIYLGPLEYIKKKVSSSVVIYPWPDPEVLKYDNDFLDDLCVNIKEKLSSI:MEIKTEIKIELIVGKKDKTIILKEEKVIPVESLDSPNLDVKKIYKAFVEAYLKAYKLLKEKKADYAVIKITLIEDNKEILLDEIILYNDEEEELGGKIPP	4.3982943447956355	0.7261100844879458	79.96800231933594	0.6061718463897705	14.549088478088379	26.255868911743164	14.910591125488281
result_100aa_1_14	26	IFVCGGKVDVRAPIPPSFRDRLLTYTAKNASELHEHFILAETFKDYFKENAYPDLLVFEDDIASISSLIIIFLESPGSLVELGIFCNKSELFKKILIVASAEEVYGEDSFIYLGPLEYIKKKVSSSVVIYPWPDPEVLKYDNDFLDDLCVNIKEKLSSI:MEVNTTIKIELILGKEDNTIIKKKVIEIPVEPLSSPNLDVKKIMNAFVEAYLEARKALESKEADYAKIKITLIENNKETVLEEIFLTNKEEEELGGKIPP	2.618244209053995	0.9514428719180789	79.38699340820312	0.786794126033783	7.804347515106201	11.98829174041748	1.9481745958328247
result_100aa_1_14	27	IFVCGGKVDVRAPIPPSFRDRLLTYTAKNASELHEHFILAETFKDYFKENAYPDLLVFEDDIASISSLIIIFLESPGSLVELGIFCNKSELFKKILIVASAEEVYGEDSFIYLGPLEYIKKKVSSSVVIYPWPDPEVLKYDNDFLDDLCVNIKEKLSSI:MKIETEIVIELIVGKKDNTIILKKKKVVKVPPLSSPNLDIKKIYKVFVEAYLEAKKLLESKKADYAIIKITLKENDKETVLDEIFLTNEDEEELGGKIPS	5.143833415961779	0.6829691684741687	79.82379913330078	0.6025071144104004	14.795273780822754	26.794397354125977	16.258708953857422
result_100aa_1_14	28	IFVCGGKVDVRAPIPPSFRDRLLTYTAKNASELHEHFILAETFKDYFKENAYPDLLVFEDDIASISSLIIIFLESPGSLVELGIFCNKSELFKKILIVASAEEVYGEDSFIYLGPLEYIKKKVSSSVVIYPWPDPEVLKYDNDFLDDLCVNIKEKLSSI:MEIKTKIKIKLILGKKDKTIVKEEEKIIEIPPLSSPNVDIKKIYKAFVDAYLEALKALKEKKADYAEIEITLIENNKEITLEKIFLTNEEEKEEGGKEPS	4.862320065034901	0.7121161821831481	80.6711196899414	0.604561448097229	14.73149299621582	26.55569076538086	15.703973770141602
result_100aa_1_14	29	IFVCGGKVDVRAPIPPSFRDRLLTYTAKNASELHEHFILAETFKDYFKENAYPDLLVFEDDIASISSLIIIFLESPGSLVELGIFCNKSELFKKILIVASAEEVYGEDSFIYLGPLEYIKKKVSSSVVIYPWPDPEVLKYDNDFLDDLCVNIKEKLSSI:MEVKTTIEIKLIVGKKDKTIIKEKTIIIPIKPLSDPNVDIKKIYKAFVEAYLEALKLLESKKADYAVIEITLKENNKEILIDKIILTNEDEEELGGKIPV	3.7996393146060634	0.8136028915746226	77.57347869873047	0.6116517186164856	14.331979751586914	25.635967254638672	13.346138000488281
result_100aa_1_14	30	IFVCGGKVDVRAPIPPSFRDRLLTYTAKNASELHEHFILAETFKDYFKENAYPDLLVFEDDIASISSLIIIFLESPGSLVELGIFCNKSELFKKILIVASAEEVYGEDSFIYLGPLEYIKKKVSSSVVIYPWPDPEVLKYDNDFLDDLCVNIKEKLSSI:MPVKTEIVIKLIVGKKDNTIIKEETKVVPVPSLDSPDLDVKKIYNVFVEAYLEARKLLEEKKADYAIIKITLKIDDKEILLDEIFLTNEDEEELGGKLPP	6.3770542395421135	0.5881030344709919	79.59965515136719	0.6003132462501526	14.928328514099121	26.97678565979004	13.542217254638672
result_100aa_1_14	31	IFVCGGKVDVRAPIPPSFRDRLLTYTAKNASELHEHFILAETFKDYFKENAYPDLLVFEDDIASISSLIIIFLESPGSLVELGIFCNKSELFKKILIVASAEEVYGEDSFIYLGPLEYIKKKVSSSVVIYPWPDPEVLKYDNDFLDDLCVNIKEKLSSI:EPIKTTIVIKLIVGKKDNTIIKEKTIEIPVEPLSSPNLDIKKIYKAFVDAYLEALKLLESKEADYAIIKIELKSNNKVITLAEIFLTNEEEKELGGKIPP	6.341277322834414	0.5884287252513549	78.78035736083984	0.6023402810096741	14.89415454864502	26.852916717529297	13.416410446166992
result_100aa_1_14	32	IFVCGGKVDVRAPIPPSFRDRLLTYTAKNASELHEHFILAETFKDYFKENAYPDLLVFEDDIASISSLIIIFLESPGSLVELGIFCNKSELFKKILIVASAEEVYGEDSFIYLGPLEYIKKKVSSSVVIYPWPDPEVLKYDNDFLDDLCVNIKEKLSSI:MEVKTKIEIELILGKKDKTIVKKEVKVVEVPSLDSPDLDIKKIYEVFVEAYLEALKALESKEADYAVIKITLIENNKKTTLDTIFLTREEEEELGGKIPS	6.415669429783985	0.6199980251835833	82.5687255859375	0.6006749272346497	14.81859302520752	27.180973052978516	18.051837921142578
result_100aa_1_14	33	IFVCGGKVDVRAPIPPSFRDRLLTYTAKNASELHEHFILAETFKDYFKENAYPDLLVFEDDIASISSLIIIFLESPGSLVELGIFCNKSELFKKILIVASAEEVYGEDSFIYLGPLEYIKKKVSSSVVIYPWPDPEVLKYDNDFLDDLCVNIKEKLSSI:MEVKTTIKIKLILGKKDKTIIKEKEEVVEVPPLSSPDLDIKKIYKVFVEAYLEALKALEEKKADYAIIEITLIENNKETLLEKIFLTNEEEEEEGGKEKP	3.1162812666695054	0.9119696364790181	77.70274353027344	0.6348649263381958	13.463763236999512	23.62055778503418	10.606925964355469
result_100aa_1_14	34	IFVCGGKVDVRAPIPPSFRDRLLTYTAKNASELHEHFILAETFKDYFKENAYPDLLVFEDDIASISSLIIIFLESPGSLVELGIFCNKSELFKKILIVASAEEVYGEDSFIYLGPLEYIKKKVSSSVVIYPWPDPEVLKYDNDFLDDLCVNIKEKLSSI:MKIKTEIKIKLILGKKDNTIIKEKETIIPVPSLSSPDLDIKKIYNAFVEAYLEAKKLLDEKKADYAKIKIELIENDKIITIEEIYIENDEEEEEGGKKPV	6.166321958084418	0.7087326474570455	75.55650329589844	0.6047924160957336	14.933422088623047	26.64908218383789	15.404085159301758
result_100aa_1_14	35	IFVCGGKVDVRAPIPPSFRDRLLTYTAKNASELHEHFILAETFKDYFKENAYPDLLVFEDDIASISSLIIIFLESPGSLVELGIFCNKSELFKKILIVASAEEVYGEDSFIYLGPLEYIKKKVSSSVVIYPWPDPEVLKYDNDFLDDLCVNIKEKLSSI:MKVDTKIVIELILGKKDKTIVKKKVVEVPIESLSSPNLDIKKIYKVFVDAYLEALEALEKKEADYAVIKITLKENNKETLIDEIFLTNDEEKELGGKIPP	3.9227514789848525	0.7700576469343482	78.46788787841797	0.6056778430938721	14.679085731506348	26.334121704101562	13.249200820922852
result_100aa_1_14	36	IFVCGGKVDVRAPIPPSFRDRLLTYTAKNASELHEHFILAETFKDYFKENAYPDLLVFEDDIASISSLIIIFLESPGSLVELGIFCNKSELFKKILIVASAEEVYGEDSFIYLGPLEYIKKKVSSSVVIYPWPDPEVLKYDNDFLDDLCVNIKEKLSSI:MPIKTTIKIELILGKKDNTIIKKKVKEIPIPSLDSPDLDVKKIYKAFVEAYLEARELLESKKADYAIIKITLIENDKEIELAKFELYNDNDKELGGKEKP	4.641364483552961	0.7241643977134101	76.78435516357422	0.6063058376312256	14.721553802490234	26.358572006225586	15.495246887207031
result_100aa_1_14	37	IFVCGGKVDVRAPIPPSFRDRLLTYTAKNASELHEHFILAETFKDYFKENAYPDLLVFEDDIASISSLIIIFLESPGSLVELGIFCNKSELFKKILIVASAEEVYGEDSFIYLGPLEYIKKKVSSSVVIYPWPDPEVLKYDNDFLDDLCVNIKEKLSSI:MEIKTEIVIKLIVGKKDNTIIKEKEIVVPVPPLSSPDLDIKKIMKAFVEAYLEAKELLEKKEADYAIIKIELKENDKIILIEEIFITNEEEEELGGKIPP	2.822844288564105	0.9404688711902525	78.78064727783203	0.6458944082260132	12.903410911560059	22.719682693481445	10.010749816894531
result_100aa_1_14	38	IFVCGGKVDVRAPIPPSFRDRLLTYTAKNASELHEHFILAETFKDYFKENAYPDLLVFEDDIASISSLIIIFLESPGSLVELGIFCNKSELFKKILIVASAEEVYGEDSFIYLGPLEYIKKKVSSSVVIYPWPDPEVLKYDNDFLDDLCVNIKEKLSSI:MKENTTIEIELILGKKDKTIIKKEKTVIPIESLDSPNLDIKKIYKAFVDAYLEARKALESKEADYAIIKITLKKNDKEILLDKIILYNDEEKELGGKIPP	3.8465810463410577	0.7758433795006298	78.6917495727539	0.6085248589515686	14.45761489868164	25.80693817138672	12.689218521118164
result_100aa_1_14	39	IFVCGGKVDVRAPIPPSFRDRLLTYTAKNASELHEHFILAETFKDYFKENAYPDLLVFEDDIASISSLIIIFLESPGSLVELGIFCNKSELFKKILIVASAEEVYGEDSFIYLGPLEYIKKKVSSSVVIYPWPDPEVLKYDNDFLDDLCVNIKEKLSSI:HMIKTTIKIELILGKKDKTIVKKKVKEIPVESLDSPNLDIKKIYKAFVEAYLEAKEALEKKEADYAIIKITLIENNKETTIAEIFLTNEKEEELGGKIPV	4.834640624822368	0.7081231664581168	80.19895935058594	0.6035120487213135	14.688090324401855	26.626190185546875	15.05171012878418
result_100aa_1_14	40	IFVCGGKVDVRAPIPPSFRDRLLTYTAKNASELHEHFILAETFKDYFKENAYPDLLVFEDDIASISSLIIIFLESPGSLVELGIFCNKSELFKKILIVASAEEVYGEDSFIYLGPLEYIKKKVSSSVVIYPWPDPEVLKYDNDFLDDLCVNIKEKLSSI:MPVKTTIRIELILGKKDNTIIKKEVKEIPIPSLDSPELNIKEIYNAFVEAYLEAEKLLKEKKADYAVIKIELIENNKVITIKEIKLTNEEEEEEGGKIPS	6.48887684769597	0.5893834024601301	74.42069244384766	0.602142870426178	15.101058006286621	27.059608459472656	14.442660331726074
result_100aa_1_14	41	IFVCGGKVDVRAPIPPSFRDRLLTYTAKNASELHEHFILAETFKDYFKENAYPDLLVFEDDIASISSLIIIFLESPGSLVELGIFCNKSELFKKILIVASAEEVYGEDSFIYLGPLEYIKKKVSSSVVIYPWPDPEVLKYDNDFLDDLCVNIKEKLSSI:MKVNTEIVIELILGKKDNTIIKKKKIVVPVPSLSSPDLDIKKIYNAFVEAYLEAKKALESKEADYAIIKITLKENNKDITLATFKITNEKEEEEGGKIPV	4.184660707054856	0.7537753194333867	77.23072814941406	0.6054702997207642	14.796263694763184	26.424272537231445	14.066376686096191
result_100aa_1_14	42	IFVCGGKVDVRAPIPPSFRDRLLTYTAKNASELHEHFILAETFKDYFKENAYPDLLVFEDDIASISSLIIIFLESPGSLVELGIFCNKSELFKKILIVASAEEVYGEDSFIYLGPLEYIKKKVSSSVVIYPWPDPEVLKYDNDFLDDLCVNIKEKLSSI:MEIKTTIKIKLILGKKDNKIIEEEEKVIPVPSLDSPDLDIKKIMNAFVEAYLKALEALEKKEADYAIIEITLIENNKEILLDKIILYNDEEEEIGGKIPV	1.320339498926628	0.9822650942363148	75.79347229003906	0.7643923163414001	8.873408317565918	13.845080375671387	2.049226760864258
result_100aa_1_14	43	IFVCGGKVDVRAPIPPSFRDRLLTYTAKNASELHEHFILAETFKDYFKENAYPDLLVFEDDIASISSLIIIFLESPGSLVELGIFCNKSELFKKILIVASAEEVYGEDSFIYLGPLEYIKKKVSSSVVIYPWPDPEVLKYDNDFLDDLCVNIKEKLSSI:MKVNTTIEIKLIVGKKDNKIIKEKVIKIPIEPLSSPNLDIKKIYKAFVDAYLEAKKLLEEKKADYAIIEITLIENDKKIKLDTIYLNNEKEEELGGKEPP	6.076608319536354	0.6187719631003441	77.6494140625	0.6006847620010376	15.035723686218262	27.039873123168945	15.736625671386719
result_100aa_1_14	44	IFVCGGKVDVRAPIPPSFRDRLLTYTAKNASELHEHFILAETFKDYFKENAYPDLLVFEDDIASISSLIIIFLESPGSLVELGIFCNKSELFKKILIVASAEEVYGEDSFIYLGPLEYIKKKVSSSVVIYPWPDPEVLKYDNDFLDDLCVNIKEKLSSI:MPVKTTIVIKLILGKKDNTIIKEKTTEIPIPSLSSPNLDVKKIMNAFVEAYLEAKKYLEEKKADYAEIKIVLKENNKEIEIETIKLENDEEKELGGKKPV	5.742938355608473	0.9140646440762306	75.24476623535156	0.7152570486068726	10.77971076965332	17.710006713867188	3.1125941276550293
result_100aa_1_14	45	IFVCGGKVDVRAPIPPSFRDRLLTYTAKNASELHEHFILAETFKDYFKENAYPDLLVFEDDIASISSLIIIFLESPGSLVELGIFCNKSELFKKILIVASAEEVYGEDSFIYLGPLEYIKKKVSSSVVIYPWPDPEVLKYDNDFLDDLCVNIKEKLSSI:MPIKTTIVIKLIVGKKDNTIVLEKETIVPIPSLDSPELDIKKIMKVFVEAYLEALKLLENKEADYAIIEIVLKENNKEILLEKIYLENDEEEEIGGKIPP	2.0862801266798785	0.9636926947495519	75.8892822265625	0.7750673294067383	8.527702331542969	13.012863159179688	1.812905192375183
result_100aa_1_14	46	IFVCGGKVDVRAPIPPSFRDRLLTYTAKNASELHEHFILAETFKDYFKENAYPDLLVFEDDIASISSLIIIFLESPGSLVELGIFCNKSELFKKILIVASAEEVYGEDSFIYLGPLEYIKKKVSSSVVIYPWPDPEVLKYDNDFLDDLCVNIKEKLSSI:MEIKTEIKIKLIVGTKENKIILEKEIIIPVKSLSSPDLDVKKIYEAFVEAYLEARKLLESKKADYAEIKIELIENNKKILLEEIKLTNEDEEEEGGKIPV	7.39587985814936	0.5162358369700457	78.72959899902344	0.601929783821106	14.900200843811035	26.94210433959961	16.908483505249023
result_100aa_1_14	47	IFVCGGKVDVRAPIPPSFRDRLLTYTAKNASELHEHFILAETFKDYFKENAYPDLLVFEDDIASISSLIIIFLESPGSLVELGIFCNKSELFKKILIVASAEEVYGEDSFIYLGPLEYIKKKVSSSVVIYPWPDPEVLKYDNDFLDDLCVNIKEKLSSI:MPVKTTIEIKLILGKKDNTIIKEEVKVVPVPSLDSPDLDVKKIYNVFVEAYLKALEALEKKEADYAVIEITLKENDKEILIDKIILENDEEEEVGGKIPP	5.06541642825377	0.7076559683054947	78.66329956054688	0.6041065454483032	14.808306694030762	26.53228187561035	13.464127540588379
result_100aa_1_14	48	IFVCGGKVDVRAPIPPSFRDRLLTYTAKNASELHEHFILAETFKDYFKENAYPDLLVFEDDIASISSLIIIFLESPGSLVELGIFCNKSELFKKILIVASAEEVYGEDSFIYLGPLEYIKKKVSSSVVIYPWPDPEVLKYDNDFLDDLCVNIKEKLSSI:MKVNTTIVIKLIVGKKDNTIVKEKEIVIPVPSLSSPDLDIKKIYNAFVEAYLEARKLLESKEADYAIIKIELKENNKTITLDTIYLTNDEEEELGGKIPS	3.1223603996997564	0.8451383087559877	78.40544891357422	0.6074181795120239	14.589157104492188	26.155132293701172	14.310980796813965
result_100aa_1_14	49	IFVCGGKVDVRAPIPPSFRDRLLTYTAKNASELHEHFILAETFKDYFKENAYPDLLVFEDDIASISSLIIIFLESPGSLVELGIFCNKSELFKKILIVASAEEVYGEDSFIYLGPLEYIKKKVSSSVVIYPWPDPEVLKYDNDFLDDLCVNIKEKLSSI:MEVNTTIEIELILGKKDKTIIKKKVTTIPVPSLDSPNFDVKKVYKAFVEAYLEAKEALEKKEADYAEIKITLKENNKDILLEKIFLTNEKEEELGGKEPP	4.571461613039964	0.7356746801236599	79.33977508544922	0.6032429933547974	14.838648796081543	26.735702514648438	14.026097297668457
result_100aa_1_14	50	IFVCGGKVDVRAPIPPSFRDRLLTYTAKNASELHEHFILAETFKDYFKENAYPDLLVFEDDIASISSLIIIFLESPGSLVELGIFCNKSELFKKILIVASAEEVYGEDSFIYLGPLEYIKKKVSSSVVIYPWPDPEVLKYDNDFLDDLCVNIKEKLSSI:MEIKTEIVIKLILGKKDNTIIYEEEKVVEVESLDSENLDIKKIYKEFVEAYLKARKALENKEADYAIIEITLKENNKETLLEKIELYNDEEEELGGKEPP	12.400818308859796	0.29909191914448546	77.42362213134766	0.6017647385597229	15.058052062988281	26.98393440246582	17.230571746826172
result_100aa_1_14	51	IFVCGGKVDVRAPIPPSFRDRLLTYTAKNASELHEHFILAETFKDYFKENAYPDLLVFEDDIASISSLIIIFLESPGSLVELGIFCNKSELFKKILIVASAEEVYGEDSFIYLGPLEYIKKKVSSSVVIYPWPDPEVLKYDNDFLDDLCVNIKEKLSSI:MEKKTEIVIKLILGKKDNTIIKEEEKVVEVPSLDSPELDIKKIYKVFVESFLEALKALESKEADYAIIEITLKENDKEILIEKIILTNEEEEELGGKIPV	2.8245303965086714	0.9485619820959937	78.3663101196289	0.6465698480606079	12.83915901184082	22.50756072998047	10.169129371643066
result_100aa_1_14	52	IFVCGGKVDVRAPIPPSFRDRLLTYTAKNASELHEHFILAETFKDYFKENAYPDLLVFEDDIASISSLIIIFLESPGSLVELGIFCNKSELFKKILIVASAEEVYGEDSFIYLGPLEYIKKKVSSSVVIYPWPDPEVLKYDNDFLDDLCVNIKEKLSSI:MKIDTKIKIKLIVGKKDNTIIKEKEIIIPVESLDSPNLDVKKIYNAFVEAYLEAYKLLKSKKADYAIIEIELIEDNKITTLEKIIIYNDEEEELGGKEKP	4.71409905429292	0.7088002244320425	80.48423767089844	0.6047293543815613	14.723151206970215	26.546998977661133	14.770853996276855
result_100aa_1_14	53	IFVCGGKVDVRAPIPPSFRDRLLTYTAKNASELHEHFILAETFKDYFKENAYPDLLVFEDDIASISSLIIIFLESPGSLVELGIFCNKSELFKKILIVASAEEVYGEDSFIYLGPLEYIKKKVSSSVVIYPWPDPEVLKYDNDFLDDLCVNIKEKLSSI:MPINTTIKIELIVGKKDNTIILKKEIIIPVPPLSSPNLDIKKIMNAFVEAYLEAEKLLKEKKADYAIIKITLIENNKEILLDEIFLTNDKEKELGGKIPP	1.6141192435923357	0.9831918307423694	75.42354583740234	0.7664297223091125	8.769683837890625	13.595232963562012	1.968572974205017
result_100aa_1_14	54	IFVCGGKVDVRAPIPPSFRDRLLTYTAKNASELHEHFILAETFKDYFKENAYPDLLVFEDDIASISSLIIIFLESPGSLVELGIFCNKSELFKKILIVASAEEVYGEDSFIYLGPLEYIKKKVSSSVVIYPWPDPEVLKYDNDFLDDLCVNIKEKLSSI:MEINTEIVIELIVGKKDNTIVKKKTITIPVPPLSSPNLDIKKIYSAFVEAYLEAKKLLEEKKADYAVIKITLVENNKKILLETIILTNDEEKELGGKIPV	3.510537392555174	0.8010944904033644	78.00932312011719	0.6078107357025146	14.497208595275879	25.992008209228516	11.27437973022461
result_100aa_1_14	55	IFVCGGKVDVRAPIPPSFRDRLLTYTAKNASELHEHFILAETFKDYFKENAYPDLLVFEDDIASISSLIIIFLESPGSLVELGIFCNKSELFKKILIVASAEEVYGEDSFIYLGPLEYIKKKVSSSVVIYPWPDPEVLKYDNDFLDDLCVNIKEKLSSI:MKIETTIEIELIVGKKDNTIIKKKVEIIPVPSLNSPELDIKKIYKAFVEAYLEAKKLLDSKEADYAIIKIVLKENNKEILLEEIYITNEEEEELGGKIPS	5.034698840006185	0.6872383745852317	78.18624114990234	0.6039635539054871	14.754531860351562	26.508434295654297	14.513484954833984
result_100aa_1_14	56	IFVCGGKVDVRAPIPPSFRDRLLTYTAKNASELHEHFILAETFKDYFKENAYPDLLVFEDDIASISSLIIIFLESPGSLVELGIFCNKSELFKKILIVASAEEVYGEDSFIYLGPLEYIKKKVSSSVVIYPWPDPEVLKYDNDFLDDLCVNIKEKLSSI:MKIKTTIKIELIVGKKDKTIVKKEEVVVPVEPLSSPNLDIKKIYNVFVKAYLKALELLEKKEADYAIIKISLIENDKVIELETIFLTNDEEEELGGKIPP	3.580151214602141	0.794910893979667	75.86122131347656	0.6075178384780884	14.672955513000488	26.26593589782715	13.536123275756836
result_100aa_1_14	57	IFVCGGKVDVRAPIPPSFRDRLLTYTAKNASELHEHFILAETFKDYFKENAYPDLLVFEDDIASISSLIIIFLESPGSLVELGIFCNKSELFKKILIVASAEEVYGEDSFIYLGPLEYIKKKVSSSVVIYPWPDPEVLKYDNDFLDDLCVNIKEKLSSI:MEKKTTIVIKLIVGKKDNTIVKEEVKEVPVPSLDSPNLDIKKIMKVFVEMYLEAKKMLENKEADYAIIEIVLKEDNKEILLDKIFLTNDEEKELGGKIPS	1.059633623789246	0.9912747973754513	76.33171844482422	0.7579807043075562	9.076805114746094	14.373805046081543	1.9511492252349854
result_100aa_1_14	58	IFVCGGKVDVRAPIPPSFRDRLLTYTAKNASELHEHFILAETFKDYFKENAYPDLLVFEDDIASISSLIIIFLESPGSLVELGIFCNKSELFKKILIVASAEEVYGEDSFIYLGPLEYIKKKVSSSVVIYPWPDPEVLKYDNDFLDDLCVNIKEKLSSI:MPIKTEIKIELILGKKDKTIIKKEVKIIPIPSLSSPNLDIKKIMNAFVEAYLEAKKALENKEADYAIIKITLIENDKEILLEEIYIENEEENIKGGKIPP	1.5575977144063442	0.9731903155621552	75.81794738769531	0.7591946721076965	8.86365032196045	13.936758041381836	2.1993260383605957
result_100aa_1_14	59	IFVCGGKVDVRAPIPPSFRDRLLTYTAKNASELHEHFILAETFKDYFKENAYPDLLVFEDDIASISSLIIIFLESPGSLVELGIFCNKSELFKKILIVASAEEVYGEDSFIYLGPLEYIKKKVSSSVVIYPWPDPEVLKYDNDFLDDLCVNIKEKLSSI:MEVKTEIEIKLKVGTKDNKIILEKTEIIPVEPLSSENLNIKEIMNAFVKAYLEAEKLLKEKKADYAEIEIVLKENDKEILIDKIKIYNEEDEELGGKIPV	2.375593320010798	0.9607429637493338	76.09342956542969	0.8009998798370361	7.704090118408203	11.28251838684082	1.5411906242370605
result_100aa_1_14	60	IFVCGGKVDVRAPIPPSFRDRLLTYTAKNASELHEHFILAETFKDYFKENAYPDLLVFEDDIASISSLIIIFLESPGSLVELGIFCNKSELFKKILIVASAEEVYGEDSFIYLGPLEYIKKKVSSSVVIYPWPDPEVLKYDNDFLDDLCVNIKEKLSSI:MEIKTEIKIKLIVGKKDNTIIKEKEEVIPVPPLSSPNLNIKEIMKKFVEAYLEAYKLLKEKKADYAIIKIELIENNKKILLDEIYIENDEEEEIGGKIPP	4.588740201576525	0.7826126709953711	78.05358123779297	0.6105401515960693	14.418347358703613	25.772592544555664	15.66219425201416
result_100aa_1_14	61	IFVCGGKVDVRAPIPPSFRDRLLTYTAKNASELHEHFILAETFKDYFKENAYPDLLVFEDDIASISSLIIIFLESPGSLVELGIFCNKSELFKKILIVASAEEVYGEDSFIYLGPLEYIKKKVSSSVVIYPWPDPEVLKYDNDFLDDLCVNIKEKLSSI:MPVNTKIKIKLILGKKDNTIIKEKTTIIEIPSLSSPNLDIKKIYKAFVEAYLEALEALEKKEADYAKIEITLIENDKEIKLAEIYLTNEEDEEEGGKIPV	5.205096183009569	0.6849594876824249	79.15033721923828	0.6075412034988403	14.448431968688965	25.854820251464844	11.659048080444336
result_100aa_1_14	62	IFVCGGKVDVRAPIPPSFRDRLLTYTAKNASELHEHFILAETFKDYFKENAYPDLLVFEDDIASISSLIIIFLESPGSLVELGIFCNKSELFKKILIVASAEEVYGEDSFIYLGPLEYIKKKVSSSVVIYPWPDPEVLKYDNDFLDDLCVNIKEKLSSI:MEKKTTIVIKLITGKKDNTIVKEKTIEIPVPSLDSPDLDIKKIMKAFVEAYLEALKLLKEKKADYAEIEITLKEDNKEITLDKIILTNDEEKELGGKIPS	0.9666015237466361	0.9878084434029684	76.87665557861328	0.7858244180679321	8.090594291687012	12.356992721557617	1.7161550521850586
result_100aa_1_14	63	IFVCGGKVDVRAPIPPSFRDRLLTYTAKNASELHEHFILAETFKDYFKENAYPDLLVFEDDIASISSLIIIFLESPGSLVELGIFCNKSELFKKILIVASAEEVYGEDSFIYLGPLEYIKKKVSSSVVIYPWPDPEVLKYDNDFLDDLCVNIKEKLSSI:MEIKTEIVIKLILGKKDKTIIKEKEEVIPIPSLDSPDLDIKKIYNAFVKAYLEAKELLESKKADYAIIEITLKENNKEIEIEKIYLSNEEEEEEGGKIKP	5.408503058850121	0.656939185391959	78.59097290039062	0.600982666015625	15.054161071777344	27.14988899230957	16.033491134643555
result_100aa_1_14	64	IFVCGGKVDVRAPIPPSFRDRLLTYTAKNASELHEHFILAETFKDYFKENAYPDLLVFEDDIASISSLIIIFLESPGSLVELGIFCNKSELFKKILIVASAEEVYGEDSFIYLGPLEYIKKKVSSSVVIYPWPDPEVLKYDNDFLDDLCVNIKEKLSSI:EPVKTEIVIELILGKKDKTIIKKEKVVVPVPSLTSPDLDIKKIMNEFVKAYLEALKYLKEKKADYAIIKITLKENNKEILLAEIKLYNEEEEEEGGKKPV	3.39577423643308	0.945887471127381	77.17178344726562	0.7244579792022705	10.449970245361328	17.286823272705078	2.6535234451293945
result_100aa_1_14	65	IFVCGGKVDVRAPIPPSFRDRLLTYTAKNASELHEHFILAETFKDYFKENAYPDLLVFEDDIASISSLIIIFLESPGSLVELGIFCNKSELFKKILIVASAEEVYGEDSFIYLGPLEYIKKKVSSSVVIYPWPDPEVLKYDNDFLDDLCVNIKEKLSSI:EPIETTIEIELILGKKDNTIIKKKKKVIPVPSLDSPELDIKKIYNAFVEMYLEAKKALEKKEADYAIIKITLKENNKEIVLEEIYLTNEEEKELGGKKPV	5.865606495397076	0.6246819279312285	79.5207290649414	0.5995343923568726	15.060243606567383	27.21479034423828	17.223907470703125
result_100aa_1_14	66	IFVCGGKVDVRAPIPPSFRDRLLTYTAKNASELHEHFILAETFKDYFKENAYPDLLVFEDDIASISSLIIIFLESPGSLVELGIFCNKSELFKKILIVASAEEVYGEDSFIYLGPLEYIKKKVSSSVVIYPWPDPEVLKYDNDFLDDLCVNIKEKLSSI:MEINTKIKIKLIVGKKDNTIVLEKEKIVEIPSLDSPNLDIKKIYKVFVEAYLEARELLEKKEADYAEIRIELIENDKIIELERIFLTNEEEEELGGKEPV	3.579813228337116	0.8319891499390676	78.36328125	0.6093720197677612	14.456269264221191	25.853118896484375	13.34382438659668
result_100aa_1_14	67	IFVCGGKVDVRAPIPPSFRDRLLTYTAKNASELHEHFILAETFKDYFKENAYPDLLVFEDDIASISSLIIIFLESPGSLVELGIFCNKSELFKKILIVASAEEVYGEDSFIYLGPLEYIKKKVSSSVVIYPWPDPEVLKYDNDFLDDLCVNIKEKLSSI:MEVKTEIKFKLILGKKDNTIIKEEEVVVPVPSLDSPDLDVKKIMKVFVDLYLEALKMLESKEADYAIIEITLIENNKEILLDKIYLENDEEKESGGKIPV	1.8705005703155517	0.9605858970883586	76.2613525390625	0.7831535935401917	8.190604209899902	12.336644172668457	1.7655274868011475
result_100aa_1_14	68	IFVCGGKVDVRAPIPPSFRDRLLTYTAKNASELHEHFILAETFKDYFKENAYPDLLVFEDDIASISSLIIIFLESPGSLVELGIFCNKSELFKKILIVASAEEVYGEDSFIYLGPLEYIKKKVSSSVVIYPWPDPEVLKYDNDFLDDLCVNIKEKLSSI:MENKTTIVIELILGKKNNEIIKKKKIEIPVESLDSPNLDIKKIMNAFVEAYLEAREALEKKEADYAIIKITLKENNKEILIDKIYLSNEEDKELGGKIPP	2.460167429451788	0.9631821147081786	78.09676361083984	0.7840499877929688	8.141141891479492	12.503731727600098	1.6569952964782715
result_100aa_1_14	69	IFVCGGKVDVRAPIPPSFRDRLLTYTAKNASELHEHFILAETFKDYFKENAYPDLLVFEDDIASISSLIIIFLESPGSLVELGIFCNKSELFKKILIVASAEEVYGEDSFIYLGPLEYIKKKVSSSVVIYPWPDPEVLKYDNDFLDDLCVNIKEKLSSI:MEVKTEIVIKLIVGKKDNTIVLEKEEVVEIPSLDSPDLDVKKIMNVFVEAYLEALKLLEEKKADYAIIEIVLKENNKETLLEKIILTNDKEEEIGGKEPS	1.1002068440340387	0.9869909876300323	78.28031158447266	0.7960913181304932	7.74247407913208	11.643346786499023	1.6214103698730469
result_100aa_1_14	70	IFVCGGKVDVRAPIPPSFRDRLLTYTAKNASELHEHFILAETFKDYFKENAYPDLLVFEDDIASISSLIIIFLESPGSLVELGIFCNKSELFKKILIVASAEEVYGEDSFIYLGPLEYIKKKVSSSVVIYPWPDPEVLKYDNDFLDDLCVNIKEKLSSI:MENNNEIVIELILGKKDKTIIKKKTITIPVPSLSSPNLDIKKIYKAFVEAYLEARELLESKKADYAEIKITYKENNKEILLEKIFLTNEEDEELGGKIPV	4.888947270751474	0.6780567201077107	80.29631805419922	0.6042529344558716	14.598224639892578	26.410137176513672	13.902029037475586
result_100aa_1_14	71	IFVCGGKVDVRAPIPPSFRDRLLTYTAKNASELHEHFILAETFKDYFKENAYPDLLVFEDDIASISSLIIIFLESPGSLVELGIFCNKSELFKKILIVASAEEVYGEDSFIYLGPLEYIKKKVSSSVVIYPWPDPEVLKYDNDFLDDLCVNIKEKLSSI:MKVNTTIKIELIVGKKDNTIIKEKVIEIPIESLDSPNVDIKKIYKAFVDAYLEAKKLLESKKADYAIIKITLIENNKEIELDKIYLNNEKEKELGGKIPP	7.930221327268072	0.4947051008981412	77.33111572265625	0.598819375038147	15.210212707519531	27.439363479614258	15.995809555053711
result_100aa_1_14	72	IFVCGGKVDVRAPIPPSFRDRLLTYTAKNASELHEHFILAETFKDYFKENAYPDLLVFEDDIASISSLIIIFLESPGSLVELGIFCNKSELFKKILIVASAEEVYGEDSFIYLGPLEYIKKKVSSSVVIYPWPDPEVLKYDNDFLDDLCVNIKEKLSSI:MEIKTTIKIKLTLGKKDNTIIKEKEEIVEVPSLDSEDLDVKKIYNVFVKAYLEAKEALEKKEADYAEIKIELIENDKVTTIATIKLYNEKEKELGGKEKP	4.349096604321458	0.7781673608192998	78.74748992919922	0.6015926599502563	15.005084037780762	27.002443313598633	17.824420928955078
result_100aa_1_14	73	IFVCGGKVDVRAPIPPSFRDRLLTYTAKNASELHEHFILAETFKDYFKENAYPDLLVFEDDIASISSLIIIFLESPGSLVELGIFCNKSELFKKILIVASAEEVYGEDSFIYLGPLEYIKKKVSSSVVIYPWPDPEVLKYDNDFLDDLCVNIKEKLSSI:MEVKTTIKIKLKVGKKDNTIIKEKEITIPVPPLSSPTLDIKKIYKAFVEAYLEALKLLEKKEADYAEIEITLIENNKKILIDKIYLKNEKEEELGGKEPV	5.5028891104671835	0.6924678764175977	79.07666778564453	0.6082478761672974	14.57142162322998	26.02178382873535	11.18629264831543
result_100aa_1_14	74	IFVCGGKVDVRAPIPPSFRDRLLTYTAKNASELHEHFILAETFKDYFKENAYPDLLVFEDDIASISSLIIIFLESPGSLVELGIFCNKSELFKKILIVASAEEVYGEDSFIYLGPLEYIKKKVSSSVVIYPWPDPEVLKYDNDFLDDLCVNIKEKLSSI:MEVKTEIVIELILGKKDNTIVKKKTITIPVKPLSSPDLDIKKIYNAFVNAFLEALKALENKEADYAVIKITLKENNKEILLDKIYLENDEDKEIGGKIPP	4.928667775215658	0.6841589134299858	78.4962158203125	0.6104570031166077	14.42807674407959	25.830394744873047	14.770276069641113
result_100aa_1_14	75	IFVCGGKVDVRAPIPPSFRDRLLTYTAKNASELHEHFILAETFKDYFKENAYPDLLVFEDDIASISSLIIIFLESPGSLVELGIFCNKSELFKKILIVASAEEVYGEDSFIYLGPLEYIKKKVSSSVVIYPWPDPEVLKYDNDFLDDLCVNIKEKLSSI:MKIKTKIKIKLIVGTKKNEIIKEEEIIIEIPSLDSEDLDIKKIYNAFTKAYLEALKLLEEKKADYAIIEITLIENNKEILLEKIILENEEEKELGGKIPV	4.375861950486447	0.7273462356458933	75.644775390625	0.6085941791534424	14.629279136657715	26.00185775756836	13.356226921081543
result_100aa_1_14	76	IFVCGGKVDVRAPIPPSFRDRLLTYTAKNASELHEHFILAETFKDYFKENAYPDLLVFEDDIASISSLIIIFLESPGSLVELGIFCNKSELFKKILIVASAEEVYGEDSFIYLGPLEYIKKKVSSSVVIYPWPDPEVLKYDNDFLDDLCVNIKEKLSSI:MEVKTEIVIKLKLGKEDNTIVKEEVKVVKIPSLDSPNVNIKEIYKAFVEAYLKAKEALEKKEADYAEITITLKENNKETLLDKIFLTNKDEEELGGKIPS	6.910683203018656	0.5423559439312349	79.27275848388672	0.6015099287033081	14.936834335327148	27.10554313659668	16.200300216674805
result_100aa_1_14	77	IFVCGGKVDVRAPIPPSFRDRLLTYTAKNASELHEHFILAETFKDYFKENAYPDLLVFEDDIASISSLIIIFLESPGSLVELGIFCNKSELFKKILIVASAEEVYGEDSFIYLGPLEYIKKKVSSSVVIYPWPDPEVLKYDNDFLDDLCVNIKEKLSSI:MEVNTEIVIKLILGKKDNTIIKEEEKVIKVPSLSSPNLDIKKIYNAFVEAYLKALEALKNKEADYAIIEITLKEDNKEILLDKIFLTNEEEEELGGKLPP	7.146928818197397	0.570237604837554	81.58198547363281	0.5992825031280518	14.91420841217041	27.250051498413086	17.931610107421875
result_100aa_1_14	78	IFVCGGKVDVRAPIPPSFRDRLLTYTAKNASELHEHFILAETFKDYFKENAYPDLLVFEDDIASISSLIIIFLESPGSLVELGIFCNKSELFKKILIVASAEEVYGEDSFIYLGPLEYIKKKVSSSVVIYPWPDPEVLKYDNDFLDDLCVNIKEKLSSI:MPVKTTIKITLIVGKKDNTIVKEKVVEVPVPPLSSPELDVKKIYKAFVEAFLEAREMLEKKEADYAIIKIELLEDNKVTTLATIFLTNEEEPELGGKIPP	3.848096253217973	0.8000011332243305	77.72699737548828	0.606163740158081	14.665366172790527	26.296131134033203	14.89958667755127
result_100aa_1_14	79	IFVCGGKVDVRAPIPPSFRDRLLTYTAKNASELHEHFILAETFKDYFKENAYPDLLVFEDDIASISSLIIIFLESPGSLVELGIFCNKSELFKKILIVASAEEVYGEDSFIYLGPLEYIKKKVSSSVVIYPWPDPEVLKYDNDFLDDLCVNIKEKLSSI:MEVETTIEIKLKLGKKDNTIIKEKKEIVPVKPLTSPDLDIKKIYKVFVDAYLEAKKLLESKKADYAEITITLIENNKKTTLATIYLTNEENEELGGKIPP	5.190247167935145	0.6639765680572435	75.25065612792969	0.6039082407951355	14.918380737304688	26.67049789428711	16.395639419555664
result_100aa_1_14	80	IFVCGGKVDVRAPIPPSFRDRLLTYTAKNASELHEHFILAETFKDYFKENAYPDLLVFEDDIASISSLIIIFLESPGSLVELGIFCNKSELFKKILIVASAEEVYGEDSFIYLGPLEYIKKKVSSSVVIYPWPDPEVLKYDNDFLDDLCVNIKEKLSSI:MEIKTEIVIELTLGKKNKEIIKKKETVIKVPPLSSPNLDIKKIYKAFVEAYLEALKALKNKEADYAKIKITLKENDKEIVIDEIFLTNENEEELGGKIPP	14.774170768334427	0.2665881225329644	81.9217529296875	0.5996059775352478	14.955172538757324	27.437042236328125	17.917682647705078
result_100aa_1_14	81	IFVCGGKVDVRAPIPPSFRDRLLTYTAKNASELHEHFILAETFKDYFKENAYPDLLVFEDDIASISSLIIIFLESPGSLVELGIFCNKSELFKKILIVASAEEVYGEDSFIYLGPLEYIKKKVSSSVVIYPWPDPEVLKYDNDFLDDLCVNIKEKLSSI:MKVKTTIKIKLTVGKKDNTIVLEKEEVIEVEPLSSPNLDIKAIYKKFVDAYLEALKLLESKEADYAIIEIELIENNKITKIATIKLYRDEEEEEGGKEPS	3.975111217101562	0.7851685708420606	80.68195343017578	0.6111147403717041	14.375654220581055	25.899822235107422	13.177764892578125
result_100aa_1_14	82	IFVCGGKVDVRAPIPPSFRDRLLTYTAKNASELHEHFILAETFKDYFKENAYPDLLVFEDDIASISSLIIIFLESPGSLVELGIFCNKSELFKKILIVASAEEVYGEDSFIYLGPLEYIKKKVSSSVVIYPWPDPEVLKYDNDFLDDLCVNIKEKLSSI:MKINTKIKIKLIVGKKDNTIIKEEEKVVEIPSLSSKDLDIKKIYNVFVELYLEAKKLLENKEADYAIIKIELIENNKVTVIEEIKIENDEEKEEGGKEPV	6.740522074592764	0.6135715119670192	78.1239013671875	0.6026514768600464	15.005728721618652	26.84454917907715	16.491878509521484
result_100aa_1_14	83	IFVCGGKVDVRAPIPPSFRDRLLTYTAKNASELHEHFILAETFKDYFKENAYPDLLVFEDDIASISSLIIIFLESPGSLVELGIFCNKSELFKKILIVASAEEVYGEDSFIYLGPLEYIKKKVSSSVVIYPWPDPEVLKYDNDFLDDLCVNIKEKLSSI:MKTNTTIVIELIVGKKDNTIILKKTKTVPVESLDSPNLDVKKVMKVFVEAYLEAKKLLDEKKADYAIIKITLVENNKKTTLATIKLYNDEEEELGGKEPS	1.8598553762064585	0.9721742218420365	76.47019958496094	0.7755045890808105	8.513659477233887	13.139364242553711	1.7860270738601685
result_100aa_1_14	84	IFVCGGKVDVRAPIPPSFRDRLLTYTAKNASELHEHFILAETFKDYFKENAYPDLLVFEDDIASISSLIIIFLESPGSLVELGIFCNKSELFKKILIVASAEEVYGEDSFIYLGPLEYIKKKVSSSVVIYPWPDPEVLKYDNDFLDDLCVNIKEKLSSI:MEKKTTIKIKLIVGKKNNEIILEKEKIIEIPPLSSEDLDIKKIMKAFVEAYLEAKKLLEEKKADYAIIEIELIENDKKILLDKIILTNENEKEIGGKIPP	1.5987908768558179	0.9739250465471758	77.15657806396484	0.8064792156219482	7.451484680175781	10.91341781616211	1.4881285429000854
result_100aa_1_14	85	IFVCGGKVDVRAPIPPSFRDRLLTYTAKNASELHEHFILAETFKDYFKENAYPDLLVFEDDIASISSLIIIFLESPGSLVELGIFCNKSELFKKILIVASAEEVYGEDSFIYLGPLEYIKKKVSSSVVIYPWPDPEVLKYDNDFLDDLCVNIKEKLSSI:MEVKTTIKIKLIVGKKDNTIIKEEEKVVPVPSLSNPNLDIKKIYNVFVEAYLEALKLLKEKKADYAIIKIELIENNKVTLLDQIILYNDEDKELGGKLPT	3.2393902192112307	0.8361312136321625	76.91539001464844	0.6110936403274536	14.45779037475586	25.844762802124023	15.929231643676758
result_100aa_1_14	86	IFVCGGKVDVRAPIPPSFRDRLLTYTAKNASELHEHFILAETFKDYFKENAYPDLLVFEDDIASISSLIIIFLESPGSLVELGIFCNKSELFKKILIVASAEEVYGEDSFIYLGPLEYIKKKVSSSVVIYPWPDPEVLKYDNDFLDDLCVNIKEKLSSI:MPVKTTIKIKLILGTEDNKIIKEKEEVVEIPPLSSPNLDIKKIYNVFVKAYLEAKEALEKKKADWAEIKITLIEDNKETVLATIKLSRKEEEEEGGKEPV	7.5834459971009	0.5937493224541941	77.56472778320312	0.6014664769172668	15.074801445007324	26.990314483642578	16.853782653808594
result_100aa_1_14	87	IFVCGGKVDVRAPIPPSFRDRLLTYTAKNASELHEHFILAETFKDYFKENAYPDLLVFEDDIASISSLIIIFLESPGSLVELGIFCNKSELFKKILIVASAEEVYGEDSFIYLGPLEYIKKKVSSSVVIYPWPDPEVLKYDNDFLDDLCVNIKEKLSSI:MEEKTEIVIELIVGKKDNTIIKKETKVIPVPPLSSPDLNIKEIYNAFVEAYLEALKLLESKKADYAKIKITLKINDKKILLEEIFLTNEEDEELGGKIPV	5.678311018143471	0.6581949334545235	79.5091323852539	0.6061779260635376	14.558032035827637	26.18329429626465	11.606882095336914
result_100aa_1_14	88	IFVCGGKVDVRAPIPPSFRDRLLTYTAKNASELHEHFILAETFKDYFKENAYPDLLVFEDDIASISSLIIIFLESPGSLVELGIFCNKSELFKKILIVASAEEVYGEDSFIYLGPLEYIKKKVSSSVVIYPWPDPEVLKYDNDFLDDLCVNIKEKLSSI:MKIKTEIEIELILGKKDNTIVKKEKIIVPIEPLSSPNLDIKKIMKAFVDAYLKAREALEKKEADYAVIKITLIENNKKILLDEIYLTNDEDEELGGKLPS	2.238912330076605	0.9604072409916828	76.50555419921875	0.7360626459121704	9.772502899169922	15.828132629394531	2.879427671432495
result_100aa_1_14	89	IFVCGGKVDVRAPIPPSFRDRLLTYTAKNASELHEHFILAETFKDYFKENAYPDLLVFEDDIASISSLIIIFLESPGSLVELGIFCNKSELFKKILIVASAEEVYGEDSFIYLGPLEYIKKKVSSSVVIYPWPDPEVLKYDNDFLDDLCVNIKEKLSSI:HMVKTTIKIELILGKKDNTIIKKEVIEIPVPSLTSEDLDIKKIMKAFVEAYLKAKKALDSKEADYAIIKITLIENNKEITIDEIFLTNEEEEELGGKIPV	2.6445713195035028	0.9622238352222319	77.23402404785156	0.764830470085144	8.802993774414062	13.932509422302246	2.154289722442627
result_100aa_1_14	90	IFVCGGKVDVRAPIPPSFRDRLLTYTAKNASELHEHFILAETFKDYFKENAYPDLLVFEDDIASISSLIIIFLESPGSLVELGIFCNKSELFKKILIVASAEEVYGEDSFIYLGPLEYIKKKVSSSVVIYPWPDPEVLKYDNDFLDDLCVNIKEKLSSI:MPVKTTIRIKLIVGKENNEIILEKEIVVPVPSLDSPELDVKKIMNAFVEAYLEARKLLEEKKADWAEITIELIENDKVITLDKIYLERKEEKELGGKVPP	6.036617321215036	0.9041076806906796	74.38201141357422	0.7748467922210693	8.590204238891602	12.947629928588867	1.7526724338531494
result_100aa_1_14	91	IFVCGGKVDVRAPIPPSFRDRLLTYTAKNASELHEHFILAETFKDYFKENAYPDLLVFEDDIASISSLIIIFLESPGSLVELGIFCNKSELFKKILIVASAEEVYGEDSFIYLGPLEYIKKKVSSSVVIYPWPDPEVLKYDNDFLDDLCVNIKEKLSSI:EEVKTEIVIKLLVGKKDNTIILYKETVIEVPPLSSPDLDIKKIYKAFVEAYLEARKLLEEKKADYAKIEITLKENNKEIKIAEIYLENDEKKELGGKIPS	14.536983659310287	0.2715084211850102	77.75934600830078	0.6134632229804993	14.24809741973877	25.49042320251465	13.632444381713867
result_100aa_1_14	92	IFVCGGKVDVRAPIPPSFRDRLLTYTAKNASELHEHFILAETFKDYFKENAYPDLLVFEDDIASISSLIIIFLESPGSLVELGIFCNKSELFKKILIVASAEEVYGEDSFIYLGPLEYIKKKVSSSVVIYPWPDPEVLKYDNDFLDDLCVNIKEKLSSI:MEKKTEIIIELILGKKDNTIIKKEKKVIPVKSLSSPDFNIKEVYKVFVEAYLEALKYLKEKKADYAEIKITLKENDKEILLDKIYIENEEEKEEGGKEPV	5.879311195289259	0.9039087102386245	77.65853881835938	0.6767688393592834	11.77916431427002	20.042476654052734	5.194431304931641
result_100aa_1_14	93	IFVCGGKVDVRAPIPPSFRDRLLTYTAKNASELHEHFILAETFKDYFKENAYPDLLVFEDDIASISSLIIIFLESPGSLVELGIFCNKSELFKKILIVASAEEVYGEDSFIYLGPLEYIKKKVSSSVVIYPWPDPEVLKYDNDFLDDLCVNIKEKLSSI:MEVKTEIVIKLKLGTKENKIILEKEKVVKVPSLDSPDLDVKKIYKEFVEMYLEAKKLLESKKADYAVIEITLKENDKETTLATFYLTNENEKELGGKLPP	5.245242072517787	0.653119580645696	75.66544342041016	0.6041288375854492	14.912571907043457	26.818544387817383	17.054433822631836
result_100aa_1_14	94	IFVCGGKVDVRAPIPPSFRDRLLTYTAKNASELHEHFILAETFKDYFKENAYPDLLVFEDDIASISSLIIIFLESPGSLVELGIFCNKSELFKKILIVASAEEVYGEDSFIYLGPLEYIKKKVSSSVVIYPWPDPEVLKYDNDFLDDLCVNIKEKLSSI:MPVKTTIEIKLIVGKKDNTIIKEETKVIPVPSLDSPDLDIKKIMEAFVEAYLEADKLLKEKKADYAIIEITLIENDKKILLDKIYLNNEEEEELGGKIPV	1.3976466757888177	0.987577585294648	75.93303680419922	0.7721560001373291	8.445591926574707	12.917525291442871	1.8465991020202637
result_100aa_1_14	95	IFVCGGKVDVRAPIPPSFRDRLLTYTAKNASELHEHFILAETFKDYFKENAYPDLLVFEDDIASISSLIIIFLESPGSLVELGIFCNKSELFKKILIVASAEEVYGEDSFIYLGPLEYIKKKVSSSVVIYPWPDPEVLKYDNDFLDDLCVNIKEKLSSI:HMMNTKIKIKLIVGKKDNTIIKEEEKIVEVEPLSSPNLDIKKIMNVFVEAFLEALKLLEKKEADYAEIKITLIENNKETVLDTIKLYNDEEKEEGGKIPS	1.9992222525276755	0.9733146361693518	77.57090759277344	0.7637823820114136	9.05649185180664	14.47305679321289	1.9977149963378906
result_100aa_1_14	96	IFVCGGKVDVRAPIPPSFRDRLLTYTAKNASELHEHFILAETFKDYFKENAYPDLLVFEDDIASISSLIIIFLESPGSLVELGIFCNKSELFKKILIVASAEEVYGEDSFIYLGPLEYIKKKVSSSVVIYPWPDPEVLKYDNDFLDDLCVNIKEKLSSI:MEVKTTIVIKLILGKKDNTIIKEKETVVPVPPLSSPELDIKKIYNVFVEAFLEALEALEKKEADYAIIEITLKENNKETTLAKIELTNEKEEELGGKKPS	5.996632073713143	0.5973124620140697	78.49400329589844	0.6030876636505127	14.930021286010742	26.78336524963379	14.186870574951172
result_100aa_1_14	97	IFVCGGKVDVRAPIPPSFRDRLLTYTAKNASELHEHFILAETFKDYFKENAYPDLLVFEDDIASISSLIIIFLESPGSLVELGIFCNKSELFKKILIVASAEEVYGEDSFIYLGPLEYIKKKVSSSVVIYPWPDPEVLKYDNDFLDDLCVNIKEKLSSI:HMMKTEIKIKLILGKKDNTIVKEKEIIIPIPSLDDPNIDIKKIYNAFVEAYLEAYEALKSKKADYAIIEIELIEDKKTILLEKIYLTNEKDKELGGKIPP	5.624015877818024	0.6339290537495224	82.05304718017578	0.6004305481910706	14.80092716217041	26.951759338378906	15.691028594970703
result_100aa_1_14	98	IFVCGGKVDVRAPIPPSFRDRLLTYTAKNASELHEHFILAETFKDYFKENAYPDLLVFEDDIASISSLIIIFLESPGSLVELGIFCNKSELFKKILIVASAEEVYGEDSFIYLGPLEYIKKKVSSSVVIYPWPDPEVLKYDNDFLDDLCVNIKEKLSSI:MEIKTTIKIKLIVGKKDNTIIKEEEKVIPIPSLSSPDLDIKKIYKAFVEAFLEALKLLEEKKADYAEITIELIENNKITTLKKIYLENDKEKELGGKEEP	5.73803682187956	0.7476560456698814	76.38753509521484	0.6106201410293579	14.634434700012207	25.945154190063477	15.691619873046875
result_100aa_1_14	99	IFVCGGKVDVRAPIPPSFRDRLLTYTAKNASELHEHFILAETFKDYFKENAYPDLLVFEDDIASISSLIIIFLESPGSLVELGIFCNKSELFKKILIVASAEEVYGEDSFIYLGPLEYIKKKVSSSVVIYPWPDPEVLKYDNDFLDDLCVNIKEKLSSI:MEVKTEIKIILKVGKKDNTIILEKEIIIPVKSLTSEDLDVKKIYNAFVEAYLEALKLLEEKKADYAEIKIELIENNEVKEIEKIKLYREEELELGGKKPN	3.1225259150898146	0.9341757265640686	76.95018005371094	0.6862397193908691	11.671826362609863	19.904645919799805	4.756200313568115
result_100aa_1_15	0	IFVCGGKVDVRAPIPPSFRDRLLTYTAKNASELHEHFILAETFKDYFKENAYPDLLVFEDDIASISSLIIIFLESPGSLVELGIFCNKSELFKKILIVASAEEVYGEDSFIYLGPLEYIKKKVSSSVVIYPWPDPEVLKYDNDFLDDLCVNIKEKLSSI:EKLIKLERAIHLFNATYGASEEFKKKLNELAKEYKKFLEENKDKLTEEELKKLEEEYVKKVEELLLEDWKKKKNLPEDYSEEDKKEFEEWKKKNLEPEPK	14.305441823706468	0.2679645931454016	82.14390563964844	0.6150723695755005	14.113903999328613	26.0045166015625	11.061779022216797
result_100aa_1_15	1	IFVCGGKVDVRAPIPPSFRDRLLTYTAKNASELHEHFILAETFKDYFKENAYPDLLVFEDDIASISSLIIIFLESPGSLVELGIFCNKSELFKKILIVASAEEVYGEDSFIYLGPLEYIKKKVSSSVVIYPWPDPEVLKYDNDFLDDLCVNIKEKLSSI:EKLIKMERAIHLFEATYGASEEFKEKLTELEKEYRKFLEEKKDELTEEEKEKLEEEYVKKVEELLFEDYVKKNNLPKDYSKEVEKEFEEWKKKNLEPPPK	8.027394881364064	0.4403599532563625	79.4871826171875	0.6021490693092346	14.898571014404297	27.376800537109375	17.788331985473633
result_100aa_1_15	2	IFVCGGKVDVRAPIPPSFRDRLLTYTAKNASELHEHFILAETFKDYFKENAYPDLLVFEDDIASISSLIIIFLESPGSLVELGIFCNKSELFKKILIVASAEEVYGEDSFIYLGPLEYIKKKVSSSVVIYPWPDPEVLKYDNDFLDDLCVNIKEKLSSI:EKLIKIERAIHLFRQKYGASEEFEKELTKLEKEYRKFIEENKDKVTEEELKELEEKYYEKVLELLYKDWVKKNKLPEDYSEEDKKKFEEWLKKNLEEPKK	10.211408157504094	0.34782805785504045	80.02875518798828	0.6012090444564819	14.878790855407715	27.394012451171875	18.558794021606445
result_100aa_1_15	3	IFVCGGKVDVRAPIPPSFRDRLLTYTAKNASELHEHFILAETFKDYFKENAYPDLLVFEDDIASISSLIIIFLESPGSLVELGIFCNKSELFKKILIVASAEEVYGEDSFIYLGPLEYIKKKVSSSVVIYPWPDPEVLKYDNDFLDDLCVNIKEKLSSI:EKLVKMERAIHLFEKELGLSEEFKEKYKELAKEYKKFLEEKKDELTEEEIKELEEEYVKKVEELLLEEWKKKNKLPEDYSEEDLEKFYEWKKKNLEPEKK	9.982403949449845	0.3369417174979858	75.52571105957031	0.600074827671051	15.253439903259277	27.868309020996094	18.69628143310547
result_100aa_1_15	4	IFVCGGKVDVRAPIPPSFRDRLLTYTAKNASELHEHFILAETFKDYFKENAYPDLLVFEDDIASISSLIIIFLESPGSLVELGIFCNKSELFKKILIVASAEEVYGEDSFIYLGPLEYIKKKVSSSVVIYPWPDPEVLKYDNDFLDDLCVNIKEKLSSI:ELLIKMERAIHLFEQTYGASEEFKKELKELEKEYKKFMEEKKDELTEEEKEELEKEYYEKVKELLLKDYIKKKNLPEDYSEEDKEEFEEWLKKNLEDEPK	8.710517183232152	0.39353292648338584	80.93472290039062	0.6007703542709351	14.927862167358398	27.582857131958008	17.231582641601562
result_100aa_1_15	5	IFVCGGKVDVRAPIPPSFRDRLLTYTAKNASELHEHFILAETFKDYFKENAYPDLLVFEDDIASISSLIIIFLESPGSLVELGIFCNKSELFKKILIVASAEEVYGEDSFIYLGPLEYIKKKVSSSVVIYPWPDPEVLKYDNDFLDDLCVNIKEKLSSI:EKLILMERAIHLFQQKYGLSEEFKKKLNELFKEYKKFMEENKDKLTEEEIKEKEDEFYEKVLELLLEEYKKKKKLPEDYSEEDEKEFYEWLEKNLLPPPK	6.913690111229604	0.4804680440693342	80.93000793457031	0.602001428604126	14.896196365356445	27.444812774658203	17.80647850036621
result_100aa_1_15	6	IFVCGGKVDVRAPIPPSFRDRLLTYTAKNASELHEHFILAETFKDYFKENAYPDLLVFEDDIASISSLIIIFLESPGSLVELGIFCNKSELFKKILIVASAEEVYGEDSFIYLGPLEYIKKKVSSSVVIYPWPDPEVLKYDNDFLDDLCVNIKEKLSSI:EKLIKLERAIHWFRETLGASEEFLKKLNELFKEYRKIIEEKKDELTEEEIEKLEEEFYEKVLELLLEDWKKKKNLPEDYSEEDKEEFYKWLEENLNPPPK	7.658534400211333	0.4508906851789283	71.55612182617188	0.6045554876327515	15.163331031799316	27.493419647216797	18.772083282470703
result_100aa_1_15	7	IFVCGGKVDVRAPIPPSFRDRLLTYTAKNASELHEHFILAETFKDYFKENAYPDLLVFEDDIASISSLIIIFLESPGSLVELGIFCNKSELFKKILIVASAEEVYGEDSFIYLGPLEYIKKKVSSSVVIYPWPDPEVLKYDNDFLDDLCVNIKEKLSSI:ELLIKLERAIHWFEQTYGLSEEFKKKYNELAKEYKKYLEENKDKLTEEEKKKLEEEYYEKVLELLFEEWVEKNKLPKDYSEEDKKKFEEWLKKNLEPEKE	8.854064718198776	0.39175153416366976	80.4473648071289	0.6007058620452881	14.995759010314941	27.729816436767578	18.213794708251953
result_100aa_1_15	8	IFVCGGKVDVRAPIPPSFRDRLLTYTAKNASELHEHFILAETFKDYFKENAYPDLLVFEDDIASISSLIIIFLESPGSLVELGIFCNKSELFKKILIVASAEEVYGEDSFIYLGPLEYIKKKVSSSVVIYPWPDPEVLKYDNDFLDDLCVNIKEKLSSI:ELLIKMEQAIYLFEQELGASEEFKKKYNELAKEYKKFLKENKDKLTEEELKELEKEYVEKVKELLFEDWKKKKKLPEDYSEKDKEEFEEWLKKNLEPEKE	9.02089597635027	0.38994944632624606	84.7171859741211	0.6018577814102173	14.645522117614746	27.235143661499023	18.63623809814453
result_100aa_1_15	9	IFVCGGKVDVRAPIPPSFRDRLLTYTAKNASELHEHFILAETFKDYFKENAYPDLLVFEDDIASISSLIIIFLESPGSLVELGIFCNKSELFKKILIVASAEEVYGEDSFIYLGPLEYIKKKVSSSVVIYPWPDPEVLKYDNDFLDDLCVNIKEKLSSI:EKLIKLEYAIHLFEKTYGLSEEFKKKLKELEKEYKKFMEEKKDELTEEEKKKLEEEYVKKVYELLLEEYIKKNNLPEDYSEEVKEEFEKWLKENLEPKPK	7.8879218039383865	0.4281369856001653	81.68321990966797	0.6012848615646362	14.885672569274902	27.574995040893555	17.69169044494629
result_100aa_1_15	10	IFVCGGKVDVRAPIPPSFRDRLLTYTAKNASELHEHFILAETFKDYFKENAYPDLLVFEDDIASISSLIIIFLESPGSLVELGIFCNKSELFKKILIVASAEEVYGEDSFIYLGPLEYIKKKVSSSVVIYPWPDPEVLKYDNDFLDDLCVNIKEKLSSI:EKLIKLERAIHLFNAEYGLSEEFKEKYKKLAKEYRKFMKENKDKLTEEEKKKLEEEYYEKVLELLFEDYVKKNNLPEDYSEEVKKEFEEWLKEKLEPEKE	10.68369252285819	0.34482833248840106	82.79276275634766	0.6000069379806519	14.833304405212402	27.499267578125	17.697986602783203
result_100aa_1_15	11	IFVCGGKVDVRAPIPPSFRDRLLTYTAKNASELHEHFILAETFKDYFKENAYPDLLVFEDDIASISSLIIIFLESPGSLVELGIFCNKSELFKKILIVASAEEVYGEDSFIYLGPLEYIKKKVSSSVVIYPWPDPEVLKYDNDFLDDLCVNIKEKLSSI:ELLIKIEYLIHLFEKEYGLSEEFKKKLKELEKEYRKLMEEKEEELTEEEKEEIEKEYAEKVKELLLEEWKKKNNLPEDYSKEDEEKFEKWLKEKLEKPKE	9.193312568808091	0.37874073872396435	80.76412200927734	0.6002378463745117	15.023825645446777	27.722387313842773	18.67200469970703
result_100aa_1_15	12	IFVCGGKVDVRAPIPPSFRDRLLTYTAKNASELHEHFILAETFKDYFKENAYPDLLVFEDDIASISSLIIIFLESPGSLVELGIFCNKSELFKKILIVASAEEVYGEDSFIYLGPLEYIKKKVSSSVVIYPWPDPEVLKYDNDFLDDLCVNIKEKLSSI:EKLIEMERAIHLFEQTLGLSEEFKKKLTELFKEYRKYIEENKDKLTEEEKEKLEEEFVEKVKELLLEDYKKKKKLPEDYSEEVEEEFEKWMEENLKPPEE	8.729569288374591	0.4082420746758246	76.01299285888672	0.6020312309265137	15.112344741821289	27.6274356842041	18.495634078979492
result_100aa_1_15	13	IFVCGGKVDVRAPIPPSFRDRLLTYTAKNASELHEHFILAETFKDYFKENAYPDLLVFEDDIASISSLIIIFLESPGSLVELGIFCNKSELFKKILIVASAEEVYGEDSFIYLGPLEYIKKKVSSSVVIYPWPDPEVLKYDNDFLDDLCVNIKEKLSSI:EKLIKLERAIHLVEKELGLSEEFKKKLNELEKEYRKFLEEKKDELTEEELEELEEEYVEKVYELLFENYVEKKKLPKDYSKEVEEEFEKWLKENLEPEPE	8.966799693387738	0.38960696253839117	82.6973648071289	0.5999891757965088	14.87385082244873	27.556522369384766	18.545259475708008
result_100aa_1_15	14	IFVCGGKVDVRAPIPPSFRDRLLTYTAKNASELHEHFILAETFKDYFKENAYPDLLVFEDDIASISSLIIIFLESPGSLVELGIFCNKSELFKKILIVASAEEVYGEDSFIYLGPLEYIKKKVSSSVVIYPWPDPEVLKYDNDFLDDLCVNIKEKLSSI:ELLIKMEREIHLFEAEYGLSEEFKEEYKKLAKEYRKYLKENKDKLTEEEKEELIKEYVEKVKELLLEEWKKKKKLPEDYSEEDLEEFEKWKKEKLEEKPK	8.591687098513436	0.4097196049669299	81.93091583251953	0.6005566120147705	14.923745155334473	27.522634506225586	15.472821235656738
result_100aa_1_15	15	IFVCGGKVDVRAPIPPSFRDRLLTYTAKNASELHEHFILAETFKDYFKENAYPDLLVFEDDIASISSLIIIFLESPGSLVELGIFCNKSELFKKILIVASAEEVYGEDSFIYLGPLEYIKKKVSSSVVIYPWPDPEVLKYDNDFLDDLCVNIKEKLSSI:EKLIELERAIHLFEAKYGLSEEFKKELKELDKEYRKYIEENKDKLTEEEKKKLEEEYVEKVYELLLKDWVKKNKLPEDYSEEDKEEFEKWLKENLLPPPE	8.6518285024891	0.4195460209573596	81.92060089111328	0.6023982763290405	14.710007667541504	27.1990966796875	18.052875518798828
result_100aa_1_15	16	IFVCGGKVDVRAPIPPSFRDRLLTYTAKNASELHEHFILAETFKDYFKENAYPDLLVFEDDIASISSLIIIFLESPGSLVELGIFCNKSELFKKILIVASAEEVYGEDSFIYLGPLEYIKKKVSSSVVIYPWPDPEVLKYDNDFLDDLCVNIKEKLSSI:EKLIKIERLIHLFNATYGLSEEFLKKYNELAKEYKKFLEEKKDELTEEELEELEKEYAEKVEELLFEEYVKKNKLPEDYSKEVEEEFKKWKKENLERPKE	8.15876628303853	0.4299291249986351	83.65653991699219	0.6005443334579468	14.810178756713867	27.51248550415039	17.693063735961914
result_100aa_1_15	17	IFVCGGKVDVRAPIPPSFRDRLLTYTAKNASELHEHFILAETFKDYFKENAYPDLLVFEDDIASISSLIIIFLESPGSLVELGIFCNKSELFKKILIVASAEEVYGEDSFIYLGPLEYIKKKVSSSVVIYPWPDPEVLKYDNDFLDDLCVNIKEKLSSI:EKLVKLEYAIHLFEKEFGLSEEFKKKYTELAKEYKKFMEENKDKLTEEEKEKLEEEYYEKVLELLLEEWKKKKNLPEDYSKEDEEEFYKWLKENLEKPEE	9.01476568076718	0.38423956307527213	85.06246185302734	0.6002256274223328	14.818122863769531	27.626501083374023	18.098419189453125
result_100aa_1_15	18	IFVCGGKVDVRAPIPPSFRDRLLTYTAKNASELHEHFILAETFKDYFKENAYPDLLVFEDDIASISSLIIIFLESPGSLVELGIFCNKSELFKKILIVASAEEVYGEDSFIYLGPLEYIKKKVSSSVVIYPWPDPEVLKYDNDFLDDLCVNIKEKLSSI:EKLIEMERAIHLFEQTLGLSEEFKKKLKELEKEYKKFIEENKDKLTEEELKELEEEYVKKVEELLLEDYKKKKKLPEDYSEEDLKKFKEWKEKNLTPPPK	11.215294996634881	0.3112288788673605	71.41107177734375	0.6019115447998047	15.497145652770996	27.71831703186035	18.16070556640625
result_100aa_1_15	19	IFVCGGKVDVRAPIPPSFRDRLLTYTAKNASELHEHFILAETFKDYFKENAYPDLLVFEDDIASISSLIIIFLESPGSLVELGIFCNKSELFKKILIVASAEEVYGEDSFIYLGPLEYIKKKVSSSVVIYPWPDPEVLKYDNDFLDDLCVNIKEKLSSI:EKLIKMERAIHLFQQEFGLSEEFLEELKKLYKEYRKFMEEKKDELTEEEIKEKEEELVEKIYELLLKEWKKKKNLPEDYSEKDLEEFKKWLDENLNEPEE	7.838510879910392	0.43738078700736743	82.75489044189453	0.5999279618263245	14.907597541809082	27.706626892089844	18.841773986816406
result_100aa_1_15	20	IFVCGGKVDVRAPIPPSFRDRLLTYTAKNASELHEHFILAETFKDYFKENAYPDLLVFEDDIASISSLIIIFLESPGSLVELGIFCNKSELFKKILIVASAEEVYGEDSFIYLGPLEYIKKKVSSSVVIYPWPDPEVLKYDNDFLDDLCVNIKEKLSSI:ELLIKTEYAIHLFEKELGLSEEFKEKYNELMKEYKKFIEENKDKLTEEEIEELEKEFYEKVLELLLEEYKKKKNLPEDYSKEDEKEFYDWLNKNLNPPPE	8.755816729853658	0.3954528074007516	81.18624877929688	0.6012787818908691	14.924531936645508	27.676515579223633	18.302932739257812
result_100aa_1_15	21	IFVCGGKVDVRAPIPPSFRDRLLTYTAKNASELHEHFILAETFKDYFKENAYPDLLVFEDDIASISSLIIIFLESPGSLVELGIFCNKSELFKKILIVASAEEVYGEDSFIYLGPLEYIKKKVSSSVVIYPWPDPEVLKYDNDFLDDLCVNIKEKLSSI:EKLIKLEQAIYLFEKELGLSEEFKEKLKELEKEYKKFIKEKKDELTEEELKELEEEYVKKVYELLLEEYKKKKKLPEDYSEEDKKEFEEWLKKKLEKEKK	9.420050406005133	0.36767175342978786	80.75800323486328	0.600861668586731	14.903122901916504	27.57120132446289	18.173290252685547
result_100aa_1_15	22	IFVCGGKVDVRAPIPPSFRDRLLTYTAKNASELHEHFILAETFKDYFKENAYPDLLVFEDDIASISSLIIIFLESPGSLVELGIFCNKSELFKKILIVASAEEVYGEDSFIYLGPLEYIKKKVSSSVVIYPWPDPEVLKYDNDFLDDLCVNIKEKLSSI:EKLIKLEQAIHWFREKYGLSKEFEEKLKKLFKEYRKFLEEKKDELTEEELEELEEEFYEKVLELLFEDWKKKNNLPEDYSEEDKKKFYEELEKNLIPEPK	6.679345399165832	0.5020537899609849	82.24761199951172	0.6020983457565308	14.822811126708984	27.442609786987305	15.905320167541504
result_100aa_1_15	23	IFVCGGKVDVRAPIPPSFRDRLLTYTAKNASELHEHFILAETFKDYFKENAYPDLLVFEDDIASISSLIIIFLESPGSLVELGIFCNKSELFKKILIVASAEEVYGEDSFIYLGPLEYIKKKVSSSVVIYPWPDPEVLKYDNDFLDDLCVNIKEKLSSI:EKLIKIERAIYWFEETYGLSEEFKEKYKELAKKYKEFLKENKDKLTEEELEELEEKYYEEVLELLFEEYKKKKNLPEDYSEEVKKEFYDWLKKHMEPPKK	9.001004983984457	0.38359483090506497	86.16944885253906	0.6022963523864746	14.56816577911377	27.223514556884766	17.723098754882812
result_100aa_1_15	24	IFVCGGKVDVRAPIPPSFRDRLLTYTAKNASELHEHFILAETFKDYFKENAYPDLLVFEDDIASISSLIIIFLESPGSLVELGIFCNKSELFKKILIVASAEEVYGEDSFIYLGPLEYIKKKVSSSVVIYPWPDPEVLKYDNDFLDDLCVNIKEKLSSI:ELLIKTEQLIHLFEQTYGASEEFKEKLKELEKEYKKLMEEKKDELTEEEKEEIEKEYVEKVKELLLEDWKKKKNLPEDYSEEDKKEFEEWLKENLEPEKK	8.710149876462161	0.38961948860893764	81.5010986328125	0.6013215184211731	14.91773796081543	27.55231475830078	17.90750503540039
result_100aa_1_15	25	IFVCGGKVDVRAPIPPSFRDRLLTYTAKNASELHEHFILAETFKDYFKENAYPDLLVFEDDIASISSLIIIFLESPGSLVELGIFCNKSELFKKILIVASAEEVYGEDSFIYLGPLEYIKKKVSSSVVIYPWPDPEVLKYDNDFLDDLCVNIKEKLSSI:EKLIKMERLIHLFESKYGLSEELKKKLNELAKEYKKFIEEKKDELTEEELEELEEKYVEEVEKLLFEEWVKKNNLPEDYSEEDKEKFEKWKKENLEDPPE	8.200675087020908	0.4235084700339983	82.98844909667969	0.6000698804855347	14.92141056060791	27.731775283813477	17.7091007232666
result_100aa_1_15	26	IFVCGGKVDVRAPIPPSFRDRLLTYTAKNASELHEHFILAETFKDYFKENAYPDLLVFEDDIASISSLIIIFLESPGSLVELGIFCNKSELFKKILIVASAEEVYGEDSFIYLGPLEYIKKKVSSSVVIYPWPDPEVLKYDNDFLDDLCVNIKEKLSSI:EKLIKMERAIHLFEQTYGLSEEFKKKLKELDKEYKKFLKEKKDELTEEELEELEDEYVEKVYELLFEEYKKKKKLPEDYSEEDKKEFEEWLKKNLEDEEK	9.40051075779017	0.37010157501304736	86.11273193359375	0.5998855829238892	14.706245422363281	27.471986770629883	17.93787384033203
result_100aa_1_15	27	IFVCGGKVDVRAPIPPSFRDRLLTYTAKNASELHEHFILAETFKDYFKENAYPDLLVFEDDIASISSLIIIFLESPGSLVELGIFCNKSELFKKILIVASAEEVYGEDSFIYLGPLEYIKKKVSSSVVIYPWPDPEVLKYDNDFLDDLCVNIKEKLSSI:EDLIKLERAIHLFEKEFGLSEEFKKKYNELAKEYRKFLKENKEKLTEEEIEELEKEYVEKVYELLFEEWKKKKKLPEDYSKEAEKEFKEWLEKKLNPEPK	13.543782837629623	0.28275646073539984	84.3879165649414	0.6033179759979248	14.547236442565918	27.00592803955078	16.77705192565918
result_100aa_1_15	28	IFVCGGKVDVRAPIPPSFRDRLLTYTAKNASELHEHFILAETFKDYFKENAYPDLLVFEDDIASISSLIIIFLESPGSLVELGIFCNKSELFKKILIVASAEEVYGEDSFIYLGPLEYIKKKVSSSVVIYPWPDPEVLKYDNDFLDDLCVNIKEKLSSI:EKLIKLERAIHLFEKEYGLSEEFKKKLNELFKEYKKIMEEKKDELTEEEKEELEKEFVEEVYKLLLEDYKKKKNLPEDYSEEDKKEFEEWLKEKLEEPPK	8.039452382778931	0.4220555088584161	81.77802276611328	0.5998313426971436	14.98902702331543	27.752729415893555	18.558368682861328
result_100aa_1_15	29	IFVCGGKVDVRAPIPPSFRDRLLTYTAKNASELHEHFILAETFKDYFKENAYPDLLVFEDDIASISSLIIIFLESPGSLVELGIFCNKSELFKKILIVASAEEVYGEDSFIYLGPLEYIKKKVSSSVVIYPWPDPEVLKYDNDFLDDLCVNIKEKLSSI:EKLIKIEQAIHWFEQTFGLSEEFKKKYNELAKEYKKFIEENKDKLTEEEKKKLEEEYYEKVLELLLEDYKKKNNLPEDYSEEDKKEFYELLEKNLIPEPE	8.757719930556734	0.3968417316804696	81.87641143798828	0.6017146110534668	14.849369049072266	27.534311294555664	17.797130584716797
result_100aa_1_15	30	IFVCGGKVDVRAPIPPSFRDRLLTYTAKNASELHEHFILAETFKDYFKENAYPDLLVFEDDIASISSLIIIFLESPGSLVELGIFCNKSELFKKILIVASAEEVYGEDSFIYLGPLEYIKKKVSSSVVIYPWPDPEVLKYDNDFLDDLCVNIKEKLSSI:EKLIKLERAIHLFNEEYGLSEEFIEELNKLEKEYKKFLEEKKDTLTEEELKELEEEYVKKVYELLFEEWKKKNNLPEDYSEEDKKKFEDWLKEKLEDKPK	9.859941692554928	0.35117073916992547	83.88138580322266	0.6014018654823303	14.715276718139648	27.353910446166992	18.059253692626953
result_100aa_1_15	31	IFVCGGKVDVRAPIPPSFRDRLLTYTAKNASELHEHFILAETFKDYFKENAYPDLLVFEDDIASISSLIIIFLESPGSLVELGIFCNKSELFKKILIVASAEEVYGEDSFIYLGPLEYIKKKVSSSVVIYPWPDPEVLKYDNDFLDDLCVNIKEKLSSI:EKLIKLERAIHWFEETYGLSEEFKEKLNELNKEYKKIIEENKDKLTEEEKEKLEEEYVKEVYELLFEDWKKKKNLPEDYSEEDKEEFEKLLKENLEEPEE	9.098414976665145	0.3786887275247389	80.75983428955078	0.6016107797622681	14.900493621826172	27.540925979614258	17.426525115966797
result_100aa_1_15	32	IFVCGGKVDVRAPIPPSFRDRLLTYTAKNASELHEHFILAETFKDYFKENAYPDLLVFEDDIASISSLIIIFLESPGSLVELGIFCNKSELFKKILIVASAEEVYGEDSFIYLGPLEYIKKKVSSSVVIYPWPDPEVLKYDNDFLDDLCVNIKEKLSSI:EKLIKMEYAIHLFNKEYGASEEFLKELKELEKEYRKFLEEKKDELTEEEKEELEEEYVEKVKELLFKDWKKKNNLPEDYSEEVKEEFENWMKEKLEPKEE	8.119334590893613	0.4322026009902318	84.1351318359375	0.6010603904724121	14.691484451293945	27.306262969970703	18.288969039916992
result_100aa_1_15	33	IFVCGGKVDVRAPIPPSFRDRLLTYTAKNASELHEHFILAETFKDYFKENAYPDLLVFEDDIASISSLIIIFLESPGSLVELGIFCNKSELFKKILIVASAEEVYGEDSFIYLGPLEYIKKKVSSSVVIYPWPDPEVLKYDNDFLDDLCVNIKEKLSSI:EKLIKIEQAIHLFRQTLGASEEFLKELNKLEKEYRKFMEENKDKLTEEEKEELEEEYYEKVLELLLEEWKKKNKLPEDYSEEDKKKFEEWLKKNLEKPKK	8.865907360011265	0.4015826526711129	74.8570327758789	0.6030658483505249	15.025798797607422	27.38401985168457	17.98012924194336
result_100aa_1_15	34	IFVCGGKVDVRAPIPPSFRDRLLTYTAKNASELHEHFILAETFKDYFKENAYPDLLVFEDDIASISSLIIIFLESPGSLVELGIFCNKSELFKKILIVASAEEVYGEDSFIYLGPLEYIKKKVSSSVVIYPWPDPEVLKYDNDFLDDLCVNIKEKLSSI:ELLIKTEQAIWWFEQTYGLSEEFKEKLNELYKEYKKYIEENKDKVTEEEKEELEKEFVEKVYELLFEDYVKKNNLPEDYSEEVKKEFEEWLEKNLNPEPK	8.740502068725728	0.42259059434884494	84.3062515258789	0.6002718210220337	14.716004371643066	27.384449005126953	18.436439514160156
result_100aa_1_15	35	IFVCGGKVDVRAPIPPSFRDRLLTYTAKNASELHEHFILAETFKDYFKENAYPDLLVFEDDIASISSLIIIFLESPGSLVELGIFCNKSELFKKILIVASAEEVYGEDSFIYLGPLEYIKKKVSSSVVIYPWPDPEVLKYDNDFLDDLCVNIKEKLSSI:EKLIKIEQLIHLVRKEYGLSEKFLKELKELEKEYRKILEEKKDELTEEEKEKLEEEYVEKVKELILKEWKEKNNLPEDYSEEDKEKFEKWLKEKLEPEKE	8.174938303431631	0.43796734484158856	70.21187591552734	0.6023797988891602	15.329102516174316	27.62598419189453	18.23741912841797
result_100aa_1_15	36	IFVCGGKVDVRAPIPPSFRDRLLTYTAKNASELHEHFILAETFKDYFKENAYPDLLVFEDDIASISSLIIIFLESPGSLVELGIFCNKSELFKKILIVASAEEVYGEDSFIYLGPLEYIKKKVSSSVVIYPWPDPEVLKYDNDFLDDLCVNIKEKLSSI:ELLIKVERAIHLFNEEYGASEEFKKELTELEKERKKILEENKEKLTEEEKEKLEKEYAEKVEELLFKEWVKKNNLPEDYSEEDEKAFEEWKKEKLEPKKK	8.385005966647327	0.41377156857747865	81.2274169921875	0.6015564203262329	14.8248929977417	27.41147232055664	18.138402938842773
result_100aa_1_15	37	IFVCGGKVDVRAPIPPSFRDRLLTYTAKNASELHEHFILAETFKDYFKENAYPDLLVFEDDIASISSLIIIFLESPGSLVELGIFCNKSELFKKILIVASAEEVYGEDSFIYLGPLEYIKKKVSSSVVIYPWPDPEVLKYDNDFLDDLCVNIKEKLSSI:ELLIKIERAIHLFKKEYGASKEFEEKLKKLEKEYKKLMEENKDKLTEEEKKKIEEEYAKEIEELLFEEWVKKNNLPEDYSEEDKKKFEEWKKKKLEPPEE	12.01517126490538	0.30188521609181623	83.03593444824219	0.600558340549469	14.823763847351074	27.505199432373047	17.655792236328125
result_100aa_1_15	38	IFVCGGKVDVRAPIPPSFRDRLLTYTAKNASELHEHFILAETFKDYFKENAYPDLLVFEDDIASISSLIIIFLESPGSLVELGIFCNKSELFKKILIVASAEEVYGEDSFIYLGPLEYIKKKVSSSVVIYPWPDPEVLKYDNDFLDDLCVNIKEKLSSI:ELLIKLERAIYLFQEEYGASEEFLKELNKLAKEYKKIIEEKKDELTEEELKELEKEYYEKVMKLLFEDWKKKNNLPEDYSEEDKKEFEEWLKKNLEDEPK	9.149950560554473	0.3874075615891378	82.78410339355469	0.6021396517753601	14.743179321289062	27.344118118286133	17.28186798095703
result_100aa_1_15	39	IFVCGGKVDVRAPIPPSFRDRLLTYTAKNASELHEHFILAETFKDYFKENAYPDLLVFEDDIASISSLIIIFLESPGSLVELGIFCNKSELFKKILIVASAEEVYGEDSFIYLGPLEYIKKKVSSSVVIYPWPDPEVLKYDNDFLDDLCVNIKEKLSSI:ELLLKIEQAIHLFEKELGLSEEFKKELNKLYKEYKKILEEKKDELTEEEKKKLEEEFAEKVLELLFKEYKKKKNLPEDYSEEDKEEFEQWLKENLEPEKK	9.537594627405781	0.36419777427585565	84.5355224609375	0.5995945930480957	14.890267372131348	27.753101348876953	19.123064041137695
result_100aa_1_15	40	IFVCGGKVDVRAPIPPSFRDRLLTYTAKNASELHEHFILAETFKDYFKENAYPDLLVFEDDIASISSLIIIFLESPGSLVELGIFCNKSELFKKILIVASAEEVYGEDSFIYLGPLEYIKKKVSSSVVIYPWPDPEVLKYDNDFLDDLCVNIKEKLSSI:EKLIKIERAIHLFEKELGASEEFKEKLKELEKEYKKFLEENKDKLTKEELEKLEEEYYEKVLELMFEDWKKKKKLPEDYSEEDKKEFEKWLKEKLLPPKK	12.948740584410805	0.2548384078232463	79.48456573486328	0.6031035780906677	14.800402641296387	27.20747947692871	16.957948684692383
result_100aa_1_15	41	IFVCGGKVDVRAPIPPSFRDRLLTYTAKNASELHEHFILAETFKDYFKENAYPDLLVFEDDIASISSLIIIFLESPGSLVELGIFCNKSELFKKILIVASAEEVYGEDSFIYLGPLEYIKKKVSSSVVIYPWPDPEVLKYDNDFLDDLCVNIKEKLSSI:ELLVETERAIWWFEQTFGLSEEFKKKLNELAKEYKKLMEEKKDELTEEEKEKLTKEYVEKVRELLFEEWREKKNLPEDYSEEDREEFERWMKEHLEPPKE	9.115123950848698	0.3889656389502423	87.37755584716797	0.5989557504653931	14.714071273803711	27.56979751586914	18.462400436401367
result_100aa_1_15	42	IFVCGGKVDVRAPIPPSFRDRLLTYTAKNASELHEHFILAETFKDYFKENAYPDLLVFEDDIASISSLIIIFLESPGSLVELGIFCNKSELFKKILIVASAEEVYGEDSFIYLGPLEYIKKKVSSSVVIYPWPDPEVLKYDNDFLDDLCVNIKEKLSSI:EKLIKLERAIHLFNQTYGASEEFLKKLKELEKKYKEFIEKNKDKLTEEEKKKLEEEYYEKVLELLKEDWKKKNNLPEDYSKEDEEKFEEWLKKNLEDPPK	9.365480873929547	0.3638467307603241	81.67839050292969	0.6007720232009888	14.9592924118042	27.672340393066406	18.61028289794922
result_100aa_1_15	43	IFVCGGKVDVRAPIPPSFRDRLLTYTAKNASELHEHFILAETFKDYFKENAYPDLLVFEDDIASISSLIIIFLESPGSLVELGIFCNKSELFKKILIVASAEEVYGEDSFIYLGPLEYIKKKVSSSVVIYPWPDPEVLKYDNDFLDDLCVNIKEKLSSI:EKLIKMERAIHLFEQEFGASEEFKEELEKLAKEYREFLEENKDKVTEEELEKKIEEYVEKVKELLFKDWVKKKNLPEDYSEEDEKEFEEWMKKNLEPPKE	9.007178845026788	0.384608263608897	86.71527099609375	0.600676417350769	14.620116233825684	27.294382095336914	17.164634704589844
result_100aa_1_15	44	IFVCGGKVDVRAPIPPSFRDRLLTYTAKNASELHEHFILAETFKDYFKENAYPDLLVFEDDIASISSLIIIFLESPGSLVELGIFCNKSELFKKILIVASAEEVYGEDSFIYLGPLEYIKKKVSSSVVIYPWPDPEVLKYDNDFLDDLCVNIKEKLSSI:EKLIKMERAIHLFNQTYGLSEEFLKKYNELMKEYKKFIKENKDKLTKEELEKKENELYEKILELLLEDYIKKNNLPEDYSEEVKKEFYEWLKKNLEDPPE	9.04635815445329	0.40434217173386267	79.54659271240234	0.601485013961792	14.896535873413086	27.485342025756836	17.32674789428711
result_100aa_1_15	45	IFVCGGKVDVRAPIPPSFRDRLLTYTAKNASELHEHFILAETFKDYFKENAYPDLLVFEDDIASISSLIIIFLESPGSLVELGIFCNKSELFKKILIVASAEEVYGEDSFIYLGPLEYIKKKVSSSVVIYPWPDPEVLKYDNDFLDDLCVNIKEKLSSI:EKLIKMERAIHLFEKEYGLSEEFKKKYTELAKEYKKILEEKKDSLTEEEKEKLEEEYVEKVLELLLEEYKKKKKLPEDYSEEDEKKFYEWLKEKLEEEKK	9.559142123566394	0.3640392183311297	84.60806274414062	0.5993216037750244	14.907877922058105	27.770111083984375	18.16580581665039
result_100aa_1_15	46	IFVCGGKVDVRAPIPPSFRDRLLTYTAKNASELHEHFILAETFKDYFKENAYPDLLVFEDDIASISSLIIIFLESPGSLVELGIFCNKSELFKKILIVASAEEVYGEDSFIYLGPLEYIKKKVSSSVVIYPWPDPEVLKYDNDFLDDLCVNIKEKLSSI:ELLIQMERLIHLVNQELGLSEEFLKELNKLFKEYKKFLEEKKDELTEEELEELEKEFYEKVLELLFKEWKKKNKLPEDYSEEDKKKFEEWLKEKLEPPPE	6.768251033571868	0.5131941242738813	80.65412902832031	0.6015328764915466	14.862969398498535	27.525938034057617	17.729400634765625
result_100aa_1_15	47	IFVCGGKVDVRAPIPPSFRDRLLTYTAKNASELHEHFILAETFKDYFKENAYPDLLVFEDDIASISSLIIIFLESPGSLVELGIFCNKSELFKKILIVASAEEVYGEDSFIYLGPLEYIKKKVSSSVVIYPWPDPEVLKYDNDFLDDLCVNIKEKLSSI:ELLIKLEQAIYLFQAELGLSEEFLKKYNELAKEYKKIMEEKKDELTEEEKKKLEEEYYKKVLELLLEEYKKKNNLPEDYSEEDKKKFEEWLKERLTPPPE	8.792873607363054	0.41607379159673225	80.69465637207031	0.6031280755996704	14.751114845275879	27.227983474731445	18.10216522216797
result_100aa_1_15	48	IFVCGGKVDVRAPIPPSFRDRLLTYTAKNASELHEHFILAETFKDYFKENAYPDLLVFEDDIASISSLIIIFLESPGSLVELGIFCNKSELFKKILIVASAEEVYGEDSFIYLGPLEYIKKKVSSSVVIYPWPDPEVLKYDNDFLDDLCVNIKEKLSSI:EKLILMERAIHLFAATYGASEEFLKEYNKLAKEYKKFMEENKDKLTEEEKKKLEEEYVEKVFELLFKDYVKKNNLPEDYSKEVEEKFNEWLKKNLLEPPK	5.164417885034745	0.6440521045374551	73.21571350097656	0.6066131591796875	14.935308456420898	27.089693069458008	18.15064239501953
result_100aa_1_15	49	IFVCGGKVDVRAPIPPSFRDRLLTYTAKNASELHEHFILAETFKDYFKENAYPDLLVFEDDIASISSLIIIFLESPGSLVELGIFCNKSELFKKILIVASAEEVYGEDSFIYLGPLEYIKKKVSSSVVIYPWPDPEVLKYDNDFLDDLCVNIKEKLSSI:EKLIKMERAIHLFEKEFGLSEEFKEKYNKLAKEYKKFIKENKDKLTEEELKKLEEEYVKKVKELLFEEWKKKKNLPEDYSEEDKKEFEDWLKKNLEEPKK	13.001131455861323	0.2942418781826722	84.80863952636719	0.6024667024612427	14.61605453491211	27.20947265625	17.554088592529297
result_100aa_1_15	50	IFVCGGKVDVRAPIPPSFRDRLLTYTAKNASELHEHFILAETFKDYFKENAYPDLLVFEDDIASISSLIIIFLESPGSLVELGIFCNKSELFKKILIVASAEEVYGEDSFIYLGPLEYIKKKVSSSVVIYPWPDPEVLKYDNDFLDDLCVNIKEKLSSI:EKLVKLEYAIHLFESTYGLSEKLKEELTKLDKEYRKFLEENKDKLTEEEKKKLEEEYYEKVLELLLKDYVEKKNLPEDYSEEDKKKFEEWLKKNLIPEPK	7.178984912487503	0.46912613293956573	73.27828216552734	0.6040583252906799	15.123046875	27.432836532592773	17.591331481933594
result_100aa_1_15	51	IFVCGGKVDVRAPIPPSFRDRLLTYTAKNASELHEHFILAETFKDYFKENAYPDLLVFEDDIASISSLIIIFLESPGSLVELGIFCNKSELFKKILIVASAEEVYGEDSFIYLGPLEYIKKKVSSSVVIYPWPDPEVLKYDNDFLDDLCVNIKEKLSSI:EKLIKLERAIYLFQQTYGLSEEFLEKLTELEKEYREFIEEKKEELTEEEIKELEEKYYEKVLELLFEDWKKKNNLPEDYTEEDEKKFYEWLEKNLIPEPK	8.014967883255181	0.4479110870961742	78.66557312011719	0.6026296615600586	14.84823226928711	27.273839950561523	18.332311630249023
result_100aa_1_15	52	IFVCGGKVDVRAPIPPSFRDRLLTYTAKNASELHEHFILAETFKDYFKENAYPDLLVFEDDIASISSLIIIFLESPGSLVELGIFCNKSELFKKILIVASAEEVYGEDSFIYLGPLEYIKKKVSSSVVIYPWPDPEVLKYDNDFLDDLCVNIKEKLSSI:ELLIKMEYAIHWFEQTYGLSEEFKEELNKLFKEYREFYKEKKDELTEEEKKEKEEEFVKKVLELLLKDYKKKKNLPEDYSEEDLKEFYDLLKEKLDPPPE	7.725478360878794	0.44476263191850324	85.08325958251953	0.60225510597229	14.70527172088623	27.532455444335938	15.751392364501953
result_100aa_1_15	53	IFVCGGKVDVRAPIPPSFRDRLLTYTAKNASELHEHFILAETFKDYFKENAYPDLLVFEDDIASISSLIIIFLESPGSLVELGIFCNKSELFKKILIVASAEEVYGEDSFIYLGPLEYIKKKVSSSVVIYPWPDPEVLKYDNDFLDDLCVNIKEKLSSI:ELLIKMEQAIHWFNKTYGASEKFLEEYNKLAKEYKKIIEEKKDELTEEEKEKLEKEYVEKVFELLFKDWVEKNKLPEDYSEEDLEKFLKWLKENLLPKPK	8.604577330747553	0.3773620717114728	80.69001770019531	0.6014065742492676	15.05524730682373	27.799726486206055	17.0140380859375
result_100aa_1_15	54	IFVCGGKVDVRAPIPPSFRDRLLTYTAKNASELHEHFILAETFKDYFKENAYPDLLVFEDDIASISSLIIIFLESPGSLVELGIFCNKSELFKKILIVASAEEVYGEDSFIYLGPLEYIKKKVSSSVVIYPWPDPEVLKYDNDFLDDLCVNIKEKLSSI:EKLIKLEYAIHLFEKEYGLSEEFKEKYNELAKEFKKLFEENKEKLTEEEKEEIIEEYVKKVYELLLEEWKKKKKLPEDYSEEDKEEFEKWLKENLEEEKK	8.419056960072735	0.40176696705993126	84.97720336914062	0.5992282032966614	14.889897346496582	27.78143882751465	16.465673446655273
result_100aa_1_15	55	IFVCGGKVDVRAPIPPSFRDRLLTYTAKNASELHEHFILAETFKDYFKENAYPDLLVFEDDIASISSLIIIFLESPGSLVELGIFCNKSELFKKILIVASAEEVYGEDSFIYLGPLEYIKKKVSSSVVIYPWPDPEVLKYDNDFLDDLCVNIKEKLSSI:ELLIKIERAIHLFEKELGLSEEFKKKLNELEKEYKEFLEEKKDELTEEELEELEKEYAEKVYELLFEEWKKKNKLPEDYSEEDKKKFEKWLEEKLNDEEE	10.357240057030246	0.3288958449382723	82.66624450683594	0.600943386554718	14.851774215698242	27.578779220581055	18.31255340576172
result_100aa_1_15	56	IFVCGGKVDVRAPIPPSFRDRLLTYTAKNASELHEHFILAETFKDYFKENAYPDLLVFEDDIASISSLIIIFLESPGSLVELGIFCNKSELFKKILIVASAEEVYGEDSFIYLGPLEYIKKKVSSSVVIYPWPDPEVLKYDNDFLDDLCVNIKEKLSSI:EKLIKLEFAIHWFEKTFGLSEEFKEKLNELFKEYKEYIEKNKDKLTEEEKKELEDEFYEKVLELLFEDYKKKKNLPEDYSEEVKEEFEKLLKEVLEPPKE	7.3637746828860475	0.4513578356911064	82.21349334716797	0.6010503768920898	14.937051773071289	27.654998779296875	17.83880043029785
result_100aa_1_15	57	IFVCGGKVDVRAPIPPSFRDRLLTYTAKNASELHEHFILAETFKDYFKENAYPDLLVFEDDIASISSLIIIFLESPGSLVELGIFCNKSELFKKILIVASAEEVYGEDSFIYLGPLEYIKKKVSSSVVIYPWPDPEVLKYDNDFLDDLCVNIKEKLSSI:EKLIDMERAIHLFEQELGLSEEFKKKLNELFKEYKKILEEKKDELTEEEIEELEEEFVEKVKELLLEEWKKKKNLPEDYTEEDKKEFEKWLKEKLIPPKK	9.368220057046981	0.38963928299477507	76.18134307861328	0.601687490940094	15.061724662780762	27.54449462890625	16.622966766357422
result_100aa_1_15	58	IFVCGGKVDVRAPIPPSFRDRLLTYTAKNASELHEHFILAETFKDYFKENAYPDLLVFEDDIASISSLIIIFLESPGSLVELGIFCNKSELFKKILIVASAEEVYGEDSFIYLGPLEYIKKKVSSSVVIYPWPDPEVLKYDNDFLDDLCVNIKEKLSSI:ELLIKVEQAIHWFQATYGLSKEFEEELKKLAKEYREFLEKNKDKLTEEELKELEKEYAEKVLELLFKEWVKKNKLPEDYSEEDKQKFEEWLKKNLEPPPK	9.046627738599057	0.4205399161435351	82.8626708984375	0.6022891998291016	14.684151649475098	27.212326049804688	18.81289291381836
result_100aa_1_15	59	IFVCGGKVDVRAPIPPSFRDRLLTYTAKNASELHEHFILAETFKDYFKENAYPDLLVFEDDIASISSLIIIFLESPGSLVELGIFCNKSELFKKILIVASAEEVYGEDSFIYLGPLEYIKKKVSSSVVIYPWPDPEVLKYDNDFLDDLCVNIKEKLSSI:ELLIKMEYLIHLFNKELGLSEEFKKKLKELAKEYREILEKNKDKMTEEEKEELEKEYYEKVLELLLEEWKKKNNLPEDYSEEDKEKFYNWLKENIEPPKK	8.981027127286993	0.37623448895063283	72.61823272705078	0.6025288701057434	15.270699501037598	27.774723052978516	17.536537170410156
result_100aa_1_15	60	IFVCGGKVDVRAPIPPSFRDRLLTYTAKNASELHEHFILAETFKDYFKENAYPDLLVFEDDIASISSLIIIFLESPGSLVELGIFCNKSELFKKILIVASAEEVYGEDSFIYLGPLEYIKKKVSSSVVIYPWPDPEVLKYDNDFLDDLCVNIKEKLSSI:ELMIKVEQAIHWFEKTYGASEKFKKEYTELEKEYRKFLKENKDKLTEEEKEKLEKEYAEKVYELLLKDYIEKNKLPEDYSEEVKKEFEEWLKKNLEPEKK	11.898416484673177	0.29104148564755383	86.12105560302734	0.6006039381027222	14.66575813293457	27.377002716064453	18.1152400970459
result_100aa_1_15	61	IFVCGGKVDVRAPIPPSFRDRLLTYTAKNASELHEHFILAETFKDYFKENAYPDLLVFEDDIASISSLIIIFLESPGSLVELGIFCNKSELFKKILIVASAEEVYGEDSFIYLGPLEYIKKKVSSSVVIYPWPDPEVLKYDNDFLDDLCVNIKEKLSSI:ELLIKLERAIHLFNQELGLSEEFLEEYNKLAKEYKKFMEENKDKLTEEEKKKLEEEYYKKVLELLLKDWIKKNNLPEDYSEEDKKEFEEWLKKNLEPEPE	9.051181838205435	0.3977752865108326	83.3282241821289	0.6014588475227356	14.73141860961914	27.354217529296875	17.108837127685547
result_100aa_1_15	62	IFVCGGKVDVRAPIPPSFRDRLLTYTAKNASELHEHFILAETFKDYFKENAYPDLLVFEDDIASISSLIIIFLESPGSLVELGIFCNKSELFKKILIVASAEEVYGEDSFIYLGPLEYIKKKVSSSVVIYPWPDPEVLKYDNDFLDDLCVNIKEKLSSI:EKLIKIERAIHLFNEKFGASEEFLKELKELEKEYRKYMKEKEDELTEEEKEELEKEYVEKVLELLLKDYKKKKKLPEDYSEEDKKEFYDWLKKNLEDEKK	10.368410456972812	0.34350401855782103	84.98124694824219	0.600587785243988	14.732338905334473	27.4747371673584	18.618738174438477
result_100aa_1_15	63	IFVCGGKVDVRAPIPPSFRDRLLTYTAKNASELHEHFILAETFKDYFKENAYPDLLVFEDDIASISSLIIIFLESPGSLVELGIFCNKSELFKKILIVASAEEVYGEDSFIYLGPLEYIKKKVSSSVVIYPWPDPEVLKYDNDFLDDLCVNIKEKLSSI:EKLVNMEYAIHWFEETYGASEEFKKKLTELFKKYREFMEKNKDKLTEEEKEKLEEEFYEKVLELLFEEYKKKKNLPEDYSEEDKEEFYKWLKENLLPPPE	7.5960268615382525	0.4464492385211546	77.29691314697266	0.6027431488037109	15.009151458740234	27.58063316345215	17.476158142089844
result_100aa_1_15	64	IFVCGGKVDVRAPIPPSFRDRLLTYTAKNASELHEHFILAETFKDYFKENAYPDLLVFEDDIASISSLIIIFLESPGSLVELGIFCNKSELFKKILIVASAEEVYGEDSFIYLGPLEYIKKKVSSSVVIYPWPDPEVLKYDNDFLDDLCVNIKEKLSSI:EKLIKLEQAIYWFQETYGLSEEFLKEYNELAKEYRKFMKENKDKLTEEEKKELEEEYVKKVYELLFKEWVKKKNLPEDYSEEEKEKFLKELEEKLIPEEK	7.751453684571393	0.4521674518422037	84.87258911132812	0.6015000939369202	14.621039390563965	27.2340145111084	16.915597915649414
result_100aa_1_15	65	IFVCGGKVDVRAPIPPSFRDRLLTYTAKNASELHEHFILAETFKDYFKENAYPDLLVFEDDIASISSLIIIFLESPGSLVELGIFCNKSELFKKILIVASAEEVYGEDSFIYLGPLEYIKKKVSSSVVIYPWPDPEVLKYDNDFLDDLCVNIKEKLSSI:EELIKMEQAIHWFNQNFGLSDEFLEELNKLFKEYKKILEEKKDELTEEEKEELEKEFVEKVKELLFKDYVKKKKLPEDYSEEDKKEFEELLEKNLTPEPK	8.752517881044371	0.4090215636174609	80.824462890625	0.6004085540771484	14.9718656539917	27.62313461303711	18.630258560180664
result_100aa_1_15	66	IFVCGGKVDVRAPIPPSFRDRLLTYTAKNASELHEHFILAETFKDYFKENAYPDLLVFEDDIASISSLIIIFLESPGSLVELGIFCNKSELFKKILIVASAEEVYGEDSFIYLGPLEYIKKKVSSSVVIYPWPDPEVLKYDNDFLDDLCVNIKEKLSSI:ELLIKTERAIHLFQATYGLSEEFLEEYKKLAKEYRKLMKEKKDELTEEEKEKIEKEYYEKVLELLYKEWVKKNNLPEDYTEEDKEKFEKWLKENLIPPEK	7.727321849988975	0.45020698097830797	82.88921356201172	0.6014786958694458	14.796699523925781	27.44614601135254	14.715805053710938
result_100aa_1_15	67	IFVCGGKVDVRAPIPPSFRDRLLTYTAKNASELHEHFILAETFKDYFKENAYPDLLVFEDDIASISSLIIIFLESPGSLVELGIFCNKSELFKKILIVASAEEVYGEDSFIYLGPLEYIKKKVSSSVVIYPWPDPEVLKYDNDFLDDLCVNIKEKLSSI:EKLIKIERAIHLFQAELGLSKEFLEKLNELEKEYKKFLEENKDKLTEEEIEELEEEYAKKVYELLFEEWKKKKNLPEDYSEEDKEEFEKWLEERLNPKPE	8.91251398560116	0.3982556895103647	83.13905334472656	0.603130578994751	14.635454177856445	27.149744033813477	17.775991439819336
result_100aa_1_15	68	IFVCGGKVDVRAPIPPSFRDRLLTYTAKNASELHEHFILAETFKDYFKENAYPDLLVFEDDIASISSLIIIFLESPGSLVELGIFCNKSELFKKILIVASAEEVYGEDSFIYLGPLEYIKKKVSSSVVIYPWPDPEVLKYDNDFLDDLCVNIKEKLSSI:ELLIKTERLIHLFASELGASEEFLKKLNELFKEYKKFMEENKDKLTEEEIEELTKKFVKEVLELLLEEWKKKNNLPEDYSEEDEKKFKEWLEKKLEPEPE	6.151025179701565	0.5347074286189327	76.88335418701172	0.6034125089645386	14.980756759643555	27.49037742614746	17.116085052490234
result_100aa_1_15	69	IFVCGGKVDVRAPIPPSFRDRLLTYTAKNASELHEHFILAETFKDYFKENAYPDLLVFEDDIASISSLIIIFLESPGSLVELGIFCNKSELFKKILIVASAEEVYGEDSFIYLGPLEYIKKKVSSSVVIYPWPDPEVLKYDNDFLDDLCVNIKEKLSSI:EKLIKLERAIHLFEEKYGASEEFKKKLNELYKEYKKFLKEKKDELTEEELKKLEEEFVEKVKELLLEEWKKKNKLPEDYSEEDLEEFEKWLKENLEDEKE	7.691020916183285	0.4524767261694808	77.1279296875	0.5997380018234253	15.172398567199707	27.807109832763672	18.850963592529297
result_100aa_1_15	70	IFVCGGKVDVRAPIPPSFRDRLLTYTAKNASELHEHFILAETFKDYFKENAYPDLLVFEDDIASISSLIIIFLESPGSLVELGIFCNKSELFKKILIVASAEEVYGEDSFIYLGPLEYIKKKVSSSVVIYPWPDPEVLKYDNDFLDDLCVNIKEKLSSI:EKLINLERLIHLFEATYGLSEEFKEELNKLFKEYEKFLKENKDKLTEEELKKLEEEFYEKVLELLLKEWKKKNKLPEDYSKEDEEKFYEWLKKNLEPEKK	12.919180393643758	0.24450876817122863	83.2327651977539	0.5995657444000244	14.97746753692627	27.84638786315918	17.844898223876953
result_100aa_1_15	71	IFVCGGKVDVRAPIPPSFRDRLLTYTAKNASELHEHFILAETFKDYFKENAYPDLLVFEDDIASISSLIIIFLESPGSLVELGIFCNKSELFKKILIVASAEEVYGEDSFIYLGPLEYIKKKVSSSVVIYPWPDPEVLKYDNDFLDDLCVNIKEKLSSI:EKLIEMERAIHLFKEEFGLSEEFEKELNKLFKEYRKFLEENKDKLTEEELEELEKEFVEKVKELLFKEWKKKNKLPEDYSEEDKEKFEKWLEEKLNPEPE	9.048155807613103	0.3859728902185277	82.82241821289062	0.6007547378540039	14.768606185913086	27.446775436401367	18.41522979736328
result_100aa_1_15	72	IFVCGGKVDVRAPIPPSFRDRLLTYTAKNASELHEHFILAETFKDYFKENAYPDLLVFEDDIASISSLIIIFLESPGSLVELGIFCNKSELFKKILIVASAEEVYGEDSFIYLGPLEYIKKKVSSSVVIYPWPDPEVLKYDNDFLDDLCVNIKEKLSSI:EKLIKLEYAIHWFRSNLGLSEEFEKKLNELAKEFRKIMEEKKDELTEEEKEELIEEYYEKVLELLLEDWKKKKNLPEDYSEEDLKEFYDWLKKNLEPPKK	5.948182845909284	0.5642077548215478	80.826904296875	0.6041237115859985	14.711568832397461	27.127845764160156	16.431880950927734
result_100aa_1_15	73	IFVCGGKVDVRAPIPPSFRDRLLTYTAKNASELHEHFILAETFKDYFKENAYPDLLVFEDDIASISSLIIIFLESPGSLVELGIFCNKSELFKKILIVASAEEVYGEDSFIYLGPLEYIKKKVSSSVVIYPWPDPEVLKYDNDFLDDLCVNIKEKLSSI:EKLIKMEQAIHWFRKELGLSKEFEEKLNELFKEYREILEEKKDELTEEEIEELEEELYEKVLELLLEDYKKKKNLPEDYSEKDEKEFKDWLDKNLNPPEK	9.595207594587798	0.3649540244386469	74.28557586669922	0.6026867628097534	15.202153205871582	27.70631980895996	18.858598709106445
result_100aa_1_15	74	IFVCGGKVDVRAPIPPSFRDRLLTYTAKNASELHEHFILAETFKDYFKENAYPDLLVFEDDIASISSLIIIFLESPGSLVELGIFCNKSELFKKILIVASAEEVYGEDSFIYLGPLEYIKKKVSSSVVIYPWPDPEVLKYDNDFLDDLCVNIKEKLSSI:EKLIKLERAIHLFNQELGLSEEFKEKLTKLEKEYKKYLEENKDKITEEEKKKLEEEYVKEVYELLFEEWKKKNNLPEDYSEEDKKEFEDWLNKNLLPEPK	8.838038850660087	0.38990860124944354	79.37152099609375	0.6020919680595398	14.899750709533691	27.428213119506836	17.636455535888672
result_100aa_1_15	75	IFVCGGKVDVRAPIPPSFRDRLLTYTAKNASELHEHFILAETFKDYFKENAYPDLLVFEDDIASISSLIIIFLESPGSLVELGIFCNKSELFKKILIVASAEEVYGEDSFIYLGPLEYIKKKVSSSVVIYPWPDPEVLKYDNDFLDDLCVNIKEKLSSI:EKLIKMERAIHLFNKEFGLSEEFKKKLNELAKKYKKFLEEKKDELTEEELEELEEKYYEEVLELLFEDWKKKNNLPEDYSEKDKEEFEKWLKENLEPKKK	11.813713186461756	0.30553754612234213	83.02082061767578	0.6005634069442749	14.848007202148438	27.53372573852539	16.584308624267578
result_100aa_1_15	76	IFVCGGKVDVRAPIPPSFRDRLLTYTAKNASELHEHFILAETFKDYFKENAYPDLLVFEDDIASISSLIIIFLESPGSLVELGIFCNKSELFKKILIVASAEEVYGEDSFIYLGPLEYIKKKVSSSVVIYPWPDPEVLKYDNDFLDDLCVNIKEKLSSI:EKLIKMERAIHWFEQTYGLSEEFKKKLKELEKEYREFLKENKDKLTEEELEKLEEEYVEKIKELLFEEWKKKKNLPEDYSEEDKEEFEKWWKENMEPKEE	8.625651589218583	0.40719401272283523	86.90399932861328	0.6005526781082153	14.608857154846191	27.325178146362305	17.88768196105957
result_100aa_1_15	77	IFVCGGKVDVRAPIPPSFRDRLLTYTAKNASELHEHFILAETFKDYFKENAYPDLLVFEDDIASISSLIIIFLESPGSLVELGIFCNKSELFKKILIVASAEEVYGEDSFIYLGPLEYIKKKVSSSVVIYPWPDPEVLKYDNDFLDDLCVNIKEKLSSI:ELLIKIEYAIHWFEKKYGLSEEFKEKLKELEKEYKKYLEEKKDELTEEEKEELEKEYAEKVLELLFEDYVKKKNLPKDYSKEVEEEFWKEFEENMERPKE	8.87729749682746	0.3788791464367592	82.48179626464844	0.6003549098968506	14.94941234588623	27.709365844726562	17.576095581054688
result_100aa_1_15	78	IFVCGGKVDVRAPIPPSFRDRLLTYTAKNASELHEHFILAETFKDYFKENAYPDLLVFEDDIASISSLIIIFLESPGSLVELGIFCNKSELFKKILIVASAEEVYGEDSFIYLGPLEYIKKKVSSSVVIYPWPDPEVLKYDNDFLDDLCVNIKEKLSSI:EKLIKMEYAIHWFNATFGASEEFKKELNELEKEYRKILKENEEELTEEEKEELEEEYYEKVKELLFKDYVKKKNLPEDYSEEVKKEFEELLKKNLEPEKK	6.913740130481548	0.5025702595022002	82.6927719116211	0.602102518081665	14.752199172973633	27.318456649780273	18.306663513183594
result_100aa_1_15	79	IFVCGGKVDVRAPIPPSFRDRLLTYTAKNASELHEHFILAETFKDYFKENAYPDLLVFEDDIASISSLIIIFLESPGSLVELGIFCNKSELFKKILIVASAEEVYGEDSFIYLGPLEYIKKKVSSSVVIYPWPDPEVLKYDNDFLDDLCVNIKEKLSSI:EKLIKIERLIHLFEKELGASEKFKEELKKLDKEYREYLKENKDKLTEEEKKELEEEYAEKVKELLLKDYIEKKKLPEDYSEEVKKEFEDWLKEKLEPEKK	9.599397846181862	0.37738747147377844	81.40633392333984	0.6003420948982239	14.894123077392578	27.52866554260254	18.797462463378906
result_100aa_1_15	80	IFVCGGKVDVRAPIPPSFRDRLLTYTAKNASELHEHFILAETFKDYFKENAYPDLLVFEDDIASISSLIIIFLESPGSLVELGIFCNKSELFKKILIVASAEEVYGEDSFIYLGPLEYIKKKVSSSVVIYPWPDPEVLKYDNDFLDDLCVNIKEKLSSI:EKLIKLERAIHWFEQKYGLSEKFKKELNELFKEYKKFFEEKKDSITEEEKEEKIEEFVKKVYELLFKDWKEKNKLPEDYSEEDKEKFEKELKENLEPKPE	8.47195871461515	0.3993854292682025	84.37552642822266	0.5995050072669983	14.9139404296875	27.708324432373047	18.569679260253906
result_100aa_1_15	81	IFVCGGKVDVRAPIPPSFRDRLLTYTAKNASELHEHFILAETFKDYFKENAYPDLLVFEDDIASISSLIIIFLESPGSLVELGIFCNKSELFKKILIVASAEEVYGEDSFIYLGPLEYIKKKVSSSVVIYPWPDPEVLKYDNDFLDDLCVNIKEKLSSI:EKLIKMEQAIHLFNQTFGASEKFLEEYNKLAKEFKKFMEENKDKLTEEEKEELIEEYVKKVEELLLKDWREKKNLPEDYTEEDKKEFEKWKEENLNPPKE	8.478639573507463	0.42372311617725966	83.26380920410156	0.6011779308319092	14.790277481079102	27.41562271118164	18.022809982299805
result_100aa_1_15	82	IFVCGGKVDVRAPIPPSFRDRLLTYTAKNASELHEHFILAETFKDYFKENAYPDLLVFEDDIASISSLIIIFLESPGSLVELGIFCNKSELFKKILIVASAEEVYGEDSFIYLGPLEYIKKKVSSSVVIYPWPDPEVLKYDNDFLDDLCVNIKEKLSSI:EKLIKIEKAIHLFQKEYGASEEFLKKYNELAKEYKKLMEEKKDELTEEEKEEIEEEFYEKVLELLFEEWKKKKKLPEDYSEEAKKEFEDWLEKNLNDEEK	8.761496582358006	0.3955887213249672	83.24585723876953	0.6000115275382996	14.88507080078125	27.66139793395996	18.009754180908203
result_100aa_1_15	83	IFVCGGKVDVRAPIPPSFRDRLLTYTAKNASELHEHFILAETFKDYFKENAYPDLLVFEDDIASISSLIIIFLESPGSLVELGIFCNKSELFKKILIVASAEEVYGEDSFIYLGPLEYIKKKVSSSVVIYPWPDPEVLKYDNDFLDDLCVNIKEKLSSI:EELVKMERAIHLFEKEYGLSEEFKKKLTELYKEYRKFMEEKKDELTEEEKEELTKKFVEEVYKLLFEDWKKKNNLPEDYSEKDKEEFEKWLKEKLEDPKK	8.596066813417774	0.4027910042610925	86.22733306884766	0.5987884998321533	14.827719688415527	27.74332046508789	18.337093353271484
result_100aa_1_15	84	IFVCGGKVDVRAPIPPSFRDRLLTYTAKNASELHEHFILAETFKDYFKENAYPDLLVFEDDIASISSLIIIFLESPGSLVELGIFCNKSELFKKILIVASAEEVYGEDSFIYLGPLEYIKKKVSSSVVIYPWPDPEVLKYDNDFLDDLCVNIKEKLSSI:EKLIEMERAIHLFEKEYGLSEEFKEKLKKLEKEYREFLEEKSDELTEEEKEELEEEYVEKVYELLLEEYKKKKNLPEDYSEEDKEEFYKWLDEKLIPKPE	10.108811899970021	0.34508347334085665	83.19351196289062	0.6013754606246948	14.782238006591797	27.383760452270508	16.708030700683594
result_100aa_1_15	85	IFVCGGKVDVRAPIPPSFRDRLLTYTAKNASELHEHFILAETFKDYFKENAYPDLLVFEDDIASISSLIIIFLESPGSLVELGIFCNKSELFKKILIVASAEEVYGEDSFIYLGPLEYIKKKVSSSVVIYPWPDPEVLKYDNDFLDDLCVNIKEKLSSI:EKLIKIERAIHLFNQKLGLSKEFEEELTKLFKEYRKLIKENKDKLTEEEKEEIEEEFVEKVLELLFKEYVKKKKLPEDYSEEDKKKFEEWLKKNLIPEPK	11.376706320586344	0.34130718525799686	78.85966491699219	0.6002286076545715	15.018397331237793	27.622831344604492	18.161975860595703
result_100aa_1_15	86	IFVCGGKVDVRAPIPPSFRDRLLTYTAKNASELHEHFILAETFKDYFKENAYPDLLVFEDDIASISSLIIIFLESPGSLVELGIFCNKSELFKKILIVASAEEVYGEDSFIYLGPLEYIKKKVSSSVVIYPWPDPEVLKYDNDFLDDLCVNIKEKLSSI:ELLIRTERAIHLFREKFGASEKFLEEYKKLAKEYKKFLEEKKDELTEEEIEKLEKEYVEKVFELLFEDWREKNKLPKDYSEEAKKEFEDWLKENLDPPEE	9.431423595583583	0.362050990226601	82.44126892089844	0.6023194789886475	14.796319961547852	27.463871002197266	17.0828800201416
result_100aa_1_15	87	IFVCGGKVDVRAPIPPSFRDRLLTYTAKNASELHEHFILAETFKDYFKENAYPDLLVFEDDIASISSLIIIFLESPGSLVELGIFCNKSELFKKILIVASAEEVYGEDSFIYLGPLEYIKKKVSSSVVIYPWPDPEVLKYDNDFLDDLCVNIKEKLSSI:ELLVQMERAIHLAEKELGLSEEFKEKYTKLMKEYKEILEEKKDELTEEEKEELEQKFYEKVLELLLEEWKKKKKLPEDYSEKDLEDFLEWLKKNLLPEPK	9.378875375667233	0.35887098122814765	80.99925231933594	0.6002047061920166	15.038373947143555	27.837621688842773	17.83655548095703
result_100aa_1_15	88	IFVCGGKVDVRAPIPPSFRDRLLTYTAKNASELHEHFILAETFKDYFKENAYPDLLVFEDDIASISSLIIIFLESPGSLVELGIFCNKSELFKKILIVASAEEVYGEDSFIYLGPLEYIKKKVSSSVVIYPWPDPEVLKYDNDFLDDLCVNIKEKLSSI:ELLILMERAIHWFNEKYGLSEEFLKKLNELYKEYKKILEEKKDELTEEEKEELTKKFVEKVFELLLEEYKKKKNLPEDYSEEDLEEFLKEFLENLLPPPK	6.867374588140019	0.4847650476587285	83.38029479980469	0.6010853052139282	14.903523445129395	27.644771575927734	17.616491317749023
result_100aa_1_15	89	IFVCGGKVDVRAPIPPSFRDRLLTYTAKNASELHEHFILAETFKDYFKENAYPDLLVFEDDIASISSLIIIFLESPGSLVELGIFCNKSELFKKILIVASAEEVYGEDSFIYLGPLEYIKKKVSSSVVIYPWPDPEVLKYDNDFLDDLCVNIKEKLSSI:EELIKMENAIHWFRQNYGLSEEFLEKLKKLDKELKKIFEEKKDELTEEEKEEIIKEYVEKVKELLFEDYVKKNKLPEDYSEEDKEEFEKLLKENLEKPKE	9.937295638818878	0.36040561636863483	84.62452697753906	0.5997527837753296	14.82274055480957	27.632179260253906	18.52098846435547
result_100aa_1_15	90	IFVCGGKVDVRAPIPPSFRDRLLTYTAKNASELHEHFILAETFKDYFKENAYPDLLVFEDDIASISSLIIIFLESPGSLVELGIFCNKSELFKKILIVASAEEVYGEDSFIYLGPLEYIKKKVSSSVVIYPWPDPEVLKYDNDFLDDLCVNIKEKLSSI:EPLIKLEYAIHWFEKNFGASEEFKKELNKLFKEFKKLMEEKKDELTEEEKEEIIKEFVEKVYELLFKDWKKKKNLPEDYTEKDKEEFEKLLKENLEKPKK	8.562571850839397	0.39576625284314404	84.71722412109375	0.5997834205627441	14.909015655517578	27.812698364257812	18.43154525756836
result_100aa_1_15	91	IFVCGGKVDVRAPIPPSFRDRLLTYTAKNASELHEHFILAETFKDYFKENAYPDLLVFEDDIASISSLIIIFLESPGSLVELGIFCNKSELFKKILIVASAEEVYGEDSFIYLGPLEYIKKKVSSSVVIYPWPDPEVLKYDNDFLDDLCVNIKEKLSSI:ELMVKVERAIYLFEKEYGASEEFKEKLKELEKEYREFLEKNKEELTEEELKELEEEYAKKVMELLFEEWKKKNNLPEDYSEEDKKKFEEWLEKNLEEPEE	9.776494397330115	0.350280575242586	84.58757781982422	0.6002967357635498	14.78610610961914	27.512876510620117	17.69355583190918
result_100aa_1_15	92	IFVCGGKVDVRAPIPPSFRDRLLTYTAKNASELHEHFILAETFKDYFKENAYPDLLVFEDDIASISSLIIIFLESPGSLVELGIFCNKSELFKKILIVASAEEVYGEDSFIYLGPLEYIKKKVSSSVVIYPWPDPEVLKYDNDFLDDLCVNIKEKLSSI:EKMVKLEYAIHWFRQNYGASEEFLEKYNKLAKEYRKFMEEKKDELTEEEKKELEEEYYKKVLELLLEDWKKKNKLPEDYSEEDEKKFYEWLKKNLEPKKK	6.827496973095877	0.5033801204640876	74.9335708618164	0.6050315499305725	14.935384750366211	27.215246200561523	16.048107147216797
result_100aa_1_15	93	IFVCGGKVDVRAPIPPSFRDRLLTYTAKNASELHEHFILAETFKDYFKENAYPDLLVFEDDIASISSLIIIFLESPGSLVELGIFCNKSELFKKILIVASAEEVYGEDSFIYLGPLEYIKKKVSSSVVIYPWPDPEVLKYDNDFLDDLCVNIKEKLSSI:EKLVKLEQAIHLFQQTLGASEEFLEKLKELDKEYQKIMEEKKDELTEEEKKKLEEEYVEKVKKLLLEDYIKKKNLPEDYSEEVKEEFENWLKKNLEPEPE	9.209554524061806	0.38581981029869344	82.60028839111328	0.6018766164779663	14.734851837158203	27.298686981201172	16.921390533447266
result_100aa_1_15	94	IFVCGGKVDVRAPIPPSFRDRLLTYTAKNASELHEHFILAETFKDYFKENAYPDLLVFEDDIASISSLIIIFLESPGSLVELGIFCNKSELFKKILIVASAEEVYGEDSFIYLGPLEYIKKKVSSSVVIYPWPDPEVLKYDNDFLDDLCVNIKEKLSSI:EKLLEVERAIYLFQRKYGASEEFKEKLKKLEKEYKKYIEENKDKVTEEEKKELEEEYAEKVYELLLEDWKKKKNLPEDYSEEDEKEFEEWLKKELEDEPK	9.084492889184826	0.376259668513303	86.1480484008789	0.6007798910140991	14.659512519836426	27.39497184753418	19.036361694335938
result_100aa_1_15	95	IFVCGGKVDVRAPIPPSFRDRLLTYTAKNASELHEHFILAETFKDYFKENAYPDLLVFEDDIASISSLIIIFLESPGSLVELGIFCNKSELFKKILIVASAEEVYGEDSFIYLGPLEYIKKKVSSSVVIYPWPDPEVLKYDNDFLDDLCVNIKEKLSSI:ELLVKIERAIHLFEKELGLSEETKEKLKELDKEYRKILEEKKDELTEEEKEELEKEYAEKVLEILLEDYKKKKNLPEDYSEKDKEEFYKWLNENLLEKPK	10.033005429030993	0.3346208829193762	82.57003784179688	0.6017297506332397	14.844138145446777	27.514995574951172	17.788148880004883
result_100aa_1_15	96	IFVCGGKVDVRAPIPPSFRDRLLTYTAKNASELHEHFILAETFKDYFKENAYPDLLVFEDDIASISSLIIIFLESPGSLVELGIFCNKSELFKKILIVASAEEVYGEDSFIYLGPLEYIKKKVSSSVVIYPWPDPEVLKYDNDFLDDLCVNIKEKLSSI:EKLINLERAIHLFAEKYGLSEEFLEKYKELEKEYKKILEEKKDELTEEELEKLEEEYVKEKYELLLEDWKKKNNLPEDYSKEDEEKFYEWLEKNLLPKPE	9.474256052739328	0.3784497476569324	78.06002044677734	0.6026726961135864	14.977380752563477	27.45856475830078	17.733135223388672
result_100aa_1_15	97	IFVCGGKVDVRAPIPPSFRDRLLTYTAKNASELHEHFILAETFKDYFKENAYPDLLVFEDDIASISSLIIIFLESPGSLVELGIFCNKSELFKKILIVASAEEVYGEDSFIYLGPLEYIKKKVSSSVVIYPWPDPEVLKYDNDFLDDLCVNIKEKLSSI:EELIELEREIWLFDEKYGLSEEFLKKYKELEKEYRKFLEEKKDELTEEELEELEKEYVEEVKKLLFEEWVKKKNLPEDYSEEDKEEFEEWRKKELEPEKK	10.149436368555625	0.34793239512884133	85.38714599609375	0.5999091863632202	14.668484687805176	27.317554473876953	17.684032440185547
result_100aa_1_15	98	IFVCGGKVDVRAPIPPSFRDRLLTYTAKNASELHEHFILAETFKDYFKENAYPDLLVFEDDIASISSLIIIFLESPGSLVELGIFCNKSELFKKILIVASAEEVYGEDSFIYLGPLEYIKKKVSSSVVIYPWPDPEVLKYDNDFLDDLCVNIKEKLSSI:ELLVKVEQAIHWFESTLGASEEFKKKLNELEKEYREYLKNNKDKLTEEEKEELEKEYAEKVYELLFEEWKKKKNLPEDYSEKDKEEFNKWLEENLNPPEN	9.786014537778971	0.3582850410308256	83.03425598144531	0.6024051904678345	14.692075729370117	27.262248992919922	17.803024291992188
result_100aa_1_15	99	IFVCGGKVDVRAPIPPSFRDRLLTYTAKNASELHEHFILAETFKDYFKENAYPDLLVFEDDIASISSLIIIFLESPGSLVELGIFCNKSELFKKILIVASAEEVYGEDSFIYLGPLEYIKKKVSSSVVIYPWPDPEVLKYDNDFLDDLCVNIKEKLSSI:EKLIKLERLIHLFRQEFGASKEFEEELNKLFKEYRKYIEENKDSLTEEEKKKLEEEFYKKVEELLFKDWRKKNNLPEDYTEEDKEKFEEWKKKHLEPEPK	7.144627523136433	0.4898039597925649	84.76839447021484	0.6020519137382507	14.604331016540527	27.168874740600586	17.990894317626953
result_100aa_1_2	0	IFVCGGKVDVRAPIPPSFRDRLLTYTAKNASELHEHFILAETFKDYFKENAYPDLLVFEDDIASISSLIIIFLESPGSLVELGIFCNKSELFKKILIVASAEEVYGEDSFIYLGPLEYIKKKVSSSVVIYPWPDPEVLKYDNDFLDDLCVNIKEKLSSI:AREDQPVTLNFLIVDKKTKKILAEGTVPVKVTTSNPGGELVPGKHTFHIPEDSPFKEALEAAKKADYIFLYATAELPDGGKEVYLIKIEGKPDIKDNVIE	5.5022391590685285	0.609888765702828	78.56564331054688	0.5948847532272339	15.226605415344238	27.707609176635742	18.74555206298828
result_100aa_1_2	1	IFVCGGKVDVRAPIPPSFRDRLLTYTAKNASELHEHFILAETFKDYFKENAYPDLLVFEDDIASISSLIIIFLESPGSLVELGIFCNKSELFKKILIVASAEEVYGEDSFIYLGPLEYIKKKVSSSVVIYPWPDPEVLKYDNDFLDDLCVNIKEKLSSI:AKESDPALLRYLAVNKETLEILAEGVVPVKVTTSNPGGEIVDGEVTFHVPEDTPLAEDREAIEKADYLFLYAEFPKPDGGTEVYLVKIEGKIDLKDNVFK	10.114238998524591	0.3714757649414482	56.22614288330078	0.5979524850845337	16.048892974853516	27.749900817871094	17.115190505981445
result_100aa_1_2	2	IFVCGGKVDVRAPIPPSFRDRLLTYTAKNASELHEHFILAETFKDYFKENAYPDLLVFEDDIASISSLIIIFLESPGSLVELGIFCNKSELFKKILIVASAEEVYGEDSFIYLGPLEYIKKKVSSSVVIYPWPDPEVLKYDNDFLDDLCVNIKEKLSSI:AKESDPATLNYLIVDKKTKKILAEGTYPVKVTTSNEGGELVDGEHTFHIPEDSPFQKDLEAAKKADYVFLFVTVPKADGGKEVYLLKIEGKLNIENNVLK	6.266737294511261	0.54913448101945	81.71975708007812	0.5938888192176819	15.152076721191406	27.75176429748535	18.814285278320312
result_100aa_1_2	3	IFVCGGKVDVRAPIPPSFRDRLLTYTAKNASELHEHFILAETFKDYFKENAYPDLLVFEDDIASISSLIIIFLESPGSLVELGIFCNKSELFKKILIVASAEEVYGEDSFIYLGPLEYIKKKVSSSVVIYPWPDPEVLKYDNDFLDDLCVNIKEKLSSI:MKESDPVLLRFLIVDKKTKKILAEGVVPAKVKFSNPGGEFVDGKVTFTIPEDSPFKEALEALKKADYVFIYAEAPKPDGGTEVYLLKIEGKVDIKDNVLE	6.301504844935588	0.5535016302569318	65.77275848388672	0.6044149994850159	15.126312255859375	26.794475555419922	18.372995376586914
result_100aa_1_2	4	IFVCGGKVDVRAPIPPSFRDRLLTYTAKNASELHEHFILAETFKDYFKENAYPDLLVFEDDIASISSLIIIFLESPGSLVELGIFCNKSELFKKILIVASAEEVYGEDSFIYLGPLEYIKKKVSSSVVIYPWPDPEVLKYDNDFLDDLCVNIKEKLSSI:AKESDKALLNYLIVDKKTKKILAEGVYEVKIKTSNPGGEIKDGEVTFTIPKDSPFAKDLEKAKKADYLFLFATVEKEDGGKEIYLLKIEGKIDIKNNEIK	3.384392519615868	0.7854039701245625	66.02984619140625	0.6166932582855225	14.557194709777832	25.449054718017578	13.689841270446777
result_100aa_1_2	5	IFVCGGKVDVRAPIPPSFRDRLLTYTAKNASELHEHFILAETFKDYFKENAYPDLLVFEDDIASISSLIIIFLESPGSLVELGIFCNKSELFKKILIVASAEEVYGEDSFIYLGPLEYIKKKVSSSVVIYPWPDPEVLKYDNDFLDDLCVNIKEKLSSI:AKPSDPATLTFLAIDEKTKKILYEGVVPVKVETSNPGGELVPGEHTFTIPEDTPLQEALEAIKKADYLFLFLSVPLPDGGIETYLVKIEGKIDLENNKIK	5.473601292602045	0.5935800555603375	79.2498779296875	0.5998047590255737	14.870969772338867	26.98554801940918	19.22232437133789
result_100aa_1_2	6	IFVCGGKVDVRAPIPPSFRDRLLTYTAKNASELHEHFILAETFKDYFKENAYPDLLVFEDDIASISSLIIIFLESPGSLVELGIFCNKSELFKKILIVASAEEVYGEDSFIYLGPLEYIKKKVSSSVVIYPWPDPEVLKYDNDFLDDLCVNIKEKLSSI:AAPSQPVTLNILLVNKKDKKILYEGTVPAKVTTSNPGGLLVPGEHTFHIPEDTPFKEALEAAKKADYLFIYATVPLPDGGKEIYLVKIEGKIDIKDYVIK	5.576448297336976	0.6321097255212738	62.11467742919922	0.5989766716957092	15.63938045501709	27.46615982055664	19.01155662536621
result_100aa_1_2	7	IFVCGGKVDVRAPIPPSFRDRLLTYTAKNASELHEHFILAETFKDYFKENAYPDLLVFEDDIASISSLIIIFLESPGSLVELGIFCNKSELFKKILIVASAEEVYGEDSFIYLGPLEYIKKKVSSSVVIYPWPDPEVLKYDNDFLDDLCVNIKEKLSSI:AKESDPATLNFLIVNEKTQEILAEGVVPVKVETSNEGGELVDGEITVTVPEDTPLKEAEEAIKKADYVFLFLSVPLADGGIETYLLKIEGKIDLKDNKIK	3.221809865302647	0.8010615827240708	69.40852355957031	0.6364186406135559	13.577459335327148	23.682979583740234	12.073478698730469
result_100aa_1_2	8	IFVCGGKVDVRAPIPPSFRDRLLTYTAKNASELHEHFILAETFKDYFKENAYPDLLVFEDDIASISSLIIIFLESPGSLVELGIFCNKSELFKKILIVASAEEVYGEDSFIYLGPLEYIKKKVSSSVVIYPWPDPEVLKYDNDFLDDLCVNIKEKLSSI:AKESDPVKLNYLIVNEKDKKILAEGVYDAKVKTSNPGGVLEEGEHTFTIPEDSPLKEDLEALKKADYVFLYATVDLPDGGKEVYLLKIEGKFDLKNNVIK	5.416221960888787	0.619269292812181	86.2322998046875	0.5949143767356873	14.951623916625977	27.60771942138672	18.64549446105957
result_100aa_1_2	9	IFVCGGKVDVRAPIPPSFRDRLLTYTAKNASELHEHFILAETFKDYFKENAYPDLLVFEDDIASISSLIIIFLESPGSLVELGIFCNKSELFKKILIVASAEEVYGEDSFIYLGPLEYIKKKVSSSVVIYPWPDPEVLKYDNDFLDDLCVNIKEKLSSI:AKPSDKVTLNILIVSEKDKKILYEGTVDAKLTTSNPGGELVDGEHTFHIPEDSPFQEALEALKKADYVFLYATVPKADGGKEIYLLKIEGKIEPKDNVLK	4.50526166448276	0.6717728764990198	71.98379516601562	0.600886344909668	15.135761260986328	27.085647583007812	18.56336784362793
result_100aa_1_2	10	IFVCGGKVDVRAPIPPSFRDRLLTYTAKNASELHEHFILAETFKDYFKENAYPDLLVFEDDIASISSLIIIFLESPGSLVELGIFCNKSELFKKILIVASAEEVYGEDSFIYLGPLEYIKKKVSSSVVIYPWPDPEVLKYDNDFLDDLCVNIKEKLSSI:AKPSDKATLIFLAVDKKTKKILYEGVVDVKVETSNPGGELVEGEHTFHIPEDSPIKEAEPAIKKADYLFLYLKVPKKDGGIEIYLVKIEGKIKLENNVIK	6.099462061483492	0.5636876951656618	76.36724090576172	0.6003996133804321	14.967803955078125	27.027679443359375	18.309144973754883
result_100aa_1_2	11	IFVCGGKVDVRAPIPPSFRDRLLTYTAKNASELHEHFILAETFKDYFKENAYPDLLVFEDDIASISSLIIIFLESPGSLVELGIFCNKSELFKKILIVASAEEVYGEDSFIYLGPLEYIKKKVSSSVVIYPWPDPEVLKYDNDFLDDLCVNIKEKLSSI:AKPSDKAKLRFLAVNEKDKKILAEGVYDVKIETSNPGGELVPGKHTFTIPEDSPFQKDKEAIKKADYLFLYVEVPKADGGTEIYLLKIEGKIDLKDNKFE	8.078030416700832	0.41558244120208376	77.46733856201172	0.595068097114563	15.301594734191895	27.71624183654785	18.91057014465332
result_100aa_1_2	12	IFVCGGKVDVRAPIPPSFRDRLLTYTAKNASELHEHFILAETFKDYFKENAYPDLLVFEDDIASISSLIIIFLESPGSLVELGIFCNKSELFKKILIVASAEEVYGEDSFIYLGPLEYIKKKVSSSVVIYPWPDPEVLKYDNDFLDDLCVNIKEKLSSI:AKESDKALLNYLLVNEKTKEILAEGVYPVKIETSNEGGEIVDGEVTVTIPEDTPFKKDLEAAKKADYIFLFLSVPLPDGGIEIHLLKIKGKPNIKDNKIK	5.775890148717914	0.5958512607578278	58.52734375	0.6101524829864502	15.012190818786621	26.03807830810547	15.071681022644043
result_100aa_1_2	13	IFVCGGKVDVRAPIPPSFRDRLLTYTAKNASELHEHFILAETFKDYFKENAYPDLLVFEDDIASISSLIIIFLESPGSLVELGIFCNKSELFKKILIVASAEEVYGEDSFIYLGPLEYIKKKVSSSVVIYPWPDPEVLKYDNDFLDDLCVNIKEKLSSI:AKPSDKALLNFLAIDEKTKKILAEGVVPVEVETSNEGGELVDGKVTLKVPEDSPLQEALPALKKADYLFLYLTVPKPDGGKEIYLIKIEGKIDIKDNVIE	4.784049408072612	0.6675576847213327	61.82794952392578	0.6135091185569763	14.827190399169922	25.77000617980957	15.431713104248047
result_100aa_1_2	14	IFVCGGKVDVRAPIPPSFRDRLLTYTAKNASELHEHFILAETFKDYFKENAYPDLLVFEDDIASISSLIIIFLESPGSLVELGIFCNKSELFKKILIVASAEEVYGEDSFIYLGPLEYIKKKVSSSVVIYPWPDPEVLKYDNDFLDDLCVNIKEKLSSI:AKPSDPVTLNFLLVDEKTKEILAEGVVPVEVETSNPGGEIVEGEVTFKIPEDTPFKEALEAAKKADYIFLYATVPLPDGGKEVYLIKIEGKPDIKDNVIK	5.684221594778802	0.57000400375034	74.34793853759766	0.5955852270126343	15.374430656433105	27.783565521240234	18.977853775024414
result_100aa_1_2	15	IFVCGGKVDVRAPIPPSFRDRLLTYTAKNASELHEHFILAETFKDYFKENAYPDLLVFEDDIASISSLIIIFLESPGSLVELGIFCNKSELFKKILIVASAEEVYGEDSFIYLGPLEYIKKKVSSSVVIYPWPDPEVLKYDNDFLDDLCVNIKEKLSSI:AKPSDPTTLNFLAVDKKTKKILAEGTVPVEVTTSNPGGELVDGEVTFHIPEDSPLQEALPAIKKADYLFLFATTPLPDGGEEVYLVKIKGKFNLENNVIK	6.539208811556658	0.534331274584435	77.02835845947266	0.595641016960144	15.2599458694458	27.56037712097168	18.818695068359375
result_100aa_1_2	16	IFVCGGKVDVRAPIPPSFRDRLLTYTAKNASELHEHFILAETFKDYFKENAYPDLLVFEDDIASISSLIIIFLESPGSLVELGIFCNKSELFKKILIVASAEEVYGEDSFIYLGPLEYIKKKVSSSVVIYPWPDPEVLKYDNDFLDDLCVNIKEKLSSI:AKESDPVTLNFLIVDKKTKKILAEGVVPVKATTSNPGGEFVEGKITFHIPEDSPFQEALEAAKKADYIFLYASVPLADGGIETYLVKIEGKPNIKNNVIE	4.016886384239842	0.7207917690171042	73.24784851074219	0.6018173694610596	14.901731491088867	26.783349990844727	18.266727447509766
result_100aa_1_2	17	IFVCGGKVDVRAPIPPSFRDRLLTYTAKNASELHEHFILAETFKDYFKENAYPDLLVFEDDIASISSLIIIFLESPGSLVELGIFCNKSELFKKILIVASAEEVYGEDSFIYLGPLEYIKKKVSSSVVIYPWPDPEVLKYDNDFLDDLCVNIKEKLSSI:AKPSDKAKLRFLAVSKKDKKILYEGVVDVEITTSNEGGVLEEGEVTVHIPEDSPLQEAKEAIKKADYLFLYLEVEKPDGGKEVYLLKIEGKINLENNVIK	4.316066684631892	0.7241982896769384	77.90425109863281	0.598580002784729	15.041918754577637	27.238040924072266	18.913433074951172
result_100aa_1_2	18	IFVCGGKVDVRAPIPPSFRDRLLTYTAKNASELHEHFILAETFKDYFKENAYPDLLVFEDDIASISSLIIIFLESPGSLVELGIFCNKSELFKKILIVASAEEVYGEDSFIYLGPLEYIKKKVSSSVVIYPWPDPEVLKYDNDFLDDLCVNIKEKLSSI:AKESDPATLRYLIVDEKTKKILAEGTYPVKVKTSNSGGVIEDGEVTLIIPEDTPLKKDEEALKKADYVFLFLEVPKADGGIEVKLVKIEGKINLKNNEIK	6.1461012244194535	0.5538739378035387	82.16622924804688	0.592056393623352	15.326935768127441	28.086984634399414	19.65277862548828
result_100aa_1_2	19	IFVCGGKVDVRAPIPPSFRDRLLTYTAKNASELHEHFILAETFKDYFKENAYPDLLVFEDDIASISSLIIIFLESPGSLVELGIFCNKSELFKKILIVASAEEVYGEDSFIYLGPLEYIKKKVSSSVVIYPWPDPEVLKYDNDFLDDLCVNIKEKLSSI:AKPSDKATLRFLAVSEKDKKILAEGVVDVKVETSNPGGELVDGEHTFTIPEDSPFQEWKEAIKKADYLFLFLEVPKADGGTEVYLVKIDGKINLENNVIK	5.7737510439452695	0.5658271814382391	80.91280364990234	0.595125138759613	15.16211223602295	27.67222785949707	18.555294036865234
result_100aa_1_2	20	IFVCGGKVDVRAPIPPSFRDRLLTYTAKNASELHEHFILAETFKDYFKENAYPDLLVFEDDIASISSLIIIFLESPGSLVELGIFCNKSELFKKILIVASAEEVYGEDSFIYLGPLEYIKKKVSSSVVIYPWPDPEVLKYDNDFLDDLCVNIKEKLSSI:AKESDPVLLNFLIVDKKTQKILYEGVVPAKLKTSHPGGELIPGEHTFTIPEDTPFAEAKEAFLKADYVFLYATVPLPDGGKEVFLIKIEGKVNLENNVIK	5.010684423958906	0.6386750530602162	69.85037994384766	0.6079171299934387	14.745532035827637	26.266061782836914	17.244091033935547
result_100aa_1_2	21	IFVCGGKVDVRAPIPPSFRDRLLTYTAKNASELHEHFILAETFKDYFKENAYPDLLVFEDDIASISSLIIIFLESPGSLVELGIFCNKSELFKKILIVASAEEVYGEDSFIYLGPLEYIKKKVSSSVVIYPWPDPEVLKYDNDFLDDLCVNIKEKLSSI:AKPSQPAFLRFLAVNEKTKEILAEGVYPVKVETSNPGGELVPGKHTFTIPEDSPFQKDLEKFKKADYLFLYVEVPLEDGGIEVYLLKIEGKINIENNKLE	5.383543976506436	0.5997427600642724	79.06696319580078	0.5959889888763428	15.20887565612793	27.725698471069336	20.721298217773438
result_100aa_1_2	22	IFVCGGKVDVRAPIPPSFRDRLLTYTAKNASELHEHFILAETFKDYFKENAYPDLLVFEDDIASISSLIIIFLESPGSLVELGIFCNKSELFKKILIVASAEEVYGEDSFIYLGPLEYIKKKVSSSVVIYPWPDPEVLKYDNDFLDDLCVNIKEKLSSI:ATPSQPVTLNYLLVDEKTKEILAEGTVPVKVTTSNPGGKLVDGEVTFHIPPDSPFQEALEAAKKADYLFLYATVPLEDGGEEIYLVKIEGKINIENNVIK	6.735069109364457	0.5630739423767456	78.29488372802734	0.5924471020698547	15.4248046875	28.131013870239258	19.953529357910156
result_100aa_1_2	23	IFVCGGKVDVRAPIPPSFRDRLLTYTAKNASELHEHFILAETFKDYFKENAYPDLLVFEDDIASISSLIIIFLESPGSLVELGIFCNKSELFKKILIVASAEEVYGEDSFIYLGPLEYIKKKVSSSVVIYPWPDPEVLKYDNDFLDDLCVNIKEKLSSI:AKPSDPVTLNFLIVDEKTLKILAEGQVPVKLTTSNPGGELVDGEHTLHIPPDSPFQEALEALKKADYVFLYASVPLPDGGTEIYLLKIEGKVKPENYVLK	6.168777377009825	0.5499484634307023	66.12977600097656	0.602126955986023	15.217201232910156	26.85978126525879	16.461612701416016
result_100aa_1_2	24	IFVCGGKVDVRAPIPPSFRDRLLTYTAKNASELHEHFILAETFKDYFKENAYPDLLVFEDDIASISSLIIIFLESPGSLVELGIFCNKSELFKKILIVASAEEVYGEDSFIYLGPLEYIKKKVSSSVVIYPWPDPEVLKYDNDFLDDLCVNIKEKLSSI:AKESDPATLRYLLVDEKTKEILAEGEVPVKVTTSHPGGELIPGEHTFHIPEDTPFQEALEAAKKADYLFLYAEFPLPDGGIEVYLLKIEGKLNIENNVLK	7.162216407216759	0.4873119725791281	70.64022064208984	0.5952805280685425	15.543798446655273	27.907814025878906	20.0074462890625
result_100aa_1_2	25	IFVCGGKVDVRAPIPPSFRDRLLTYTAKNASELHEHFILAETFKDYFKENAYPDLLVFEDDIASISSLIIIFLESPGSLVELGIFCNKSELFKKILIVASAEEVYGEDSFIYLGPLEYIKKKVSSSVVIYPWPDPEVLKYDNDFLDDLCVNIKEKLSSI:AKEDDPVTLHFLAVDKKTKKILAEGTVPVKVKTSNEGGVFEDGEITFTIPPDTPFQEALEAFKKADYVFLYASVPKKDGGTEIYLIKIEGKFNPENNVIK	6.02651060484063	0.560119041323311	66.82386779785156	0.5970188975334167	15.681827545166016	27.738143920898438	18.863554000854492
result_100aa_1_2	26	IFVCGGKVDVRAPIPPSFRDRLLTYTAKNASELHEHFILAETFKDYFKENAYPDLLVFEDDIASISSLIIIFLESPGSLVELGIFCNKSELFKKILIVASAEEVYGEDSFIYLGPLEYIKKKVSSSVVIYPWPDPEVLKYDNDFLDDLCVNIKEKLSSI:AKESDPVTIRFLAVSEKDKKILAEGTVPAKVTTSNPGGLLEDGEHTFHIPEDTPFQEYLEAFKKADYLFLYAEVPLPDGGKEIYLLKIEGKLKIENNVLK	6.923220536793493	0.5298478213939899	80.36389923095703	0.5951285362243652	15.244789123535156	27.73188591003418	19.10062026977539
result_100aa_1_2	27	IFVCGGKVDVRAPIPPSFRDRLLTYTAKNASELHEHFILAETFKDYFKENAYPDLLVFEDDIASISSLIIIFLESPGSLVELGIFCNKSELFKKILIVASAEEVYGEDSFIYLGPLEYIKKKVSSSVVIYPWPDPEVLKYDNDFLDDLCVNIKEKLSSI:AKESDPVTLNFLIVDKKTKKILAEGTVPVKVKTSNPGGEIVDGKVTFTIPEDSPFQEALEAAKKADYLFLYATVEKPDGGKEIYLIKIKGKIDIKDNVIE	5.291689091427403	0.6237696956812719	75.78543090820312	0.595186710357666	15.290791511535645	27.70165252685547	19.326372146606445
result_100aa_1_2	28	IFVCGGKVDVRAPIPPSFRDRLLTYTAKNASELHEHFILAETFKDYFKENAYPDLLVFEDDIASISSLIIIFLESPGSLVELGIFCNKSELFKKILIVASAEEVYGEDSFIYLGPLEYIKKKVSSSVVIYPWPDPEVLKYDNDFLDDLCVNIKEKLSSI:AKEDQPALLRYLIVSEKDKKILAEGIVPVKIKTSNPGGELVDGEVTVTIPEDSPFQEDKEALLKADYVFLFLSVPLPDGGIEVYLLKIEGKIKLENNVIK	5.9894083225535475	0.5913525672926	76.08110809326172	0.6007610559463501	14.861984252929688	26.576038360595703	16.69647216796875
result_100aa_1_2	29	IFVCGGKVDVRAPIPPSFRDRLLTYTAKNASELHEHFILAETFKDYFKENAYPDLLVFEDDIASISSLIIIFLESPGSLVELGIFCNKSELFKKILIVASAEEVYGEDSFIYLGPLEYIKKKVSSSVVIYPWPDPEVLKYDNDFLDDLCVNIKEKLSSI:AKESDPVTLRILIVDEKTKKILYEGVVPAELKTSNEGGLLVPGEHTFHIPEDSPLKEAEEALKKADYVFLYAEVPLPDGGIEVYLVKIEGKVDLKNNEIK	6.220122728195213	0.5470234683055825	71.48735809326172	0.596209704875946	15.468299865722656	27.774106979370117	20.344585418701172
result_100aa_1_2	30	IFVCGGKVDVRAPIPPSFRDRLLTYTAKNASELHEHFILAETFKDYFKENAYPDLLVFEDDIASISSLIIIFLESPGSLVELGIFCNKSELFKKILIVASAEEVYGEDSFIYLGPLEYIKKKVSSSVVIYPWPDPEVLKYDNDFLDDLCVNIKEKLSSI:AKTSDKATLNFLLVNKKTKKILAEGTVDVKVETSNAGGELVDGETTLTIPEDSPFQEAKEAALKADYIFLFATFPKADGGKEVKLIKIKGKFNLENNKIK	4.409160433315431	0.7085939184478045	73.00997161865234	0.6061758995056152	14.746158599853516	26.337169647216797	15.232892990112305
result_100aa_1_2	31	IFVCGGKVDVRAPIPPSFRDRLLTYTAKNASELHEHFILAETFKDYFKENAYPDLLVFEDDIASISSLIIIFLESPGSLVELGIFCNKSELFKKILIVASAEEVYGEDSFIYLGPLEYIKKKVSSSVVIYPWPDPEVLKYDNDFLDDLCVNIKEKLSSI:ATESQPATLHFLAVSKKDKKILAEGTVPVKITTSTPGGKLVPGKITLHVPEDSPLQEAKEALKKADYLFLYLSVPLEDGGTEIYLVKIEGKFNLENNVIE	6.379819383324666	0.549747655646387	83.50191497802734	0.5940755009651184	15.104772567749023	27.59065818786621	18.37094497680664
result_100aa_1_2	32	IFVCGGKVDVRAPIPPSFRDRLLTYTAKNASELHEHFILAETFKDYFKENAYPDLLVFEDDIASISSLIIIFLESPGSLVELGIFCNKSELFKKILIVASAEEVYGEDSFIYLGPLEYIKKKVSSSVVIYPWPDPEVLKYDNDFLDDLCVNIKEKLSSI:AKPSQKATLNFLLVDEKTKKILAEGTVDVEIETSNEGGEIVDGEITVKIPEDSPFQEALEAAKKADYIFLYLTVEKEDGGKEIYLLKLKGKFNPENNVLK	6.0651143279353485	0.5553268989204634	70.54302215576172	0.5986028909683228	15.34853744506836	27.377063751220703	18.912303924560547
result_100aa_1_2	33	IFVCGGKVDVRAPIPPSFRDRLLTYTAKNASELHEHFILAETFKDYFKENAYPDLLVFEDDIASISSLIIIFLESPGSLVELGIFCNKSELFKKILIVASAEEVYGEDSFIYLGPLEYIKKKVSSSVVIYPWPDPEVLKYDNDFLDDLCVNIKEKLSSI:AKPSDPATLNFLLIDKETKKILAEGQVPVKIETSNPGGELVEGEHTFTIPEDTPFQEALEAAKKADYIFLYLTVPLPDGGKEVYLVKIEGKFNPENNVIK	4.467740172226669	0.696735791635415	68.59468841552734	0.5975961685180664	15.429315567016602	27.522932052612305	18.683238983154297
result_100aa_1_2	34	IFVCGGKVDVRAPIPPSFRDRLLTYTAKNASELHEHFILAETFKDYFKENAYPDLLVFEDDIASISSLIIIFLESPGSLVELGIFCNKSELFKKILIVASAEEVYGEDSFIYLGPLEYIKKKVSSSVVIYPWPDPEVLKYDNDFLDDLCVNIKEKLSSI:AKESDPVTLHILIVSEKDKKILYEGTVPVKITTSNPGGEIVDGEVTFHIPEDSPFKEALEALKKADYVFLYASVPKADGGTEVYLLKIEGKIDVKNYELK	5.596996324363668	0.579969069404059	77.48931121826172	0.598456859588623	15.010580062866211	27.215656280517578	18.35040855407715
result_100aa_1_2	35	IFVCGGKVDVRAPIPPSFRDRLLTYTAKNASELHEHFILAETFKDYFKENAYPDLLVFEDDIASISSLIIIFLESPGSLVELGIFCNKSELFKKILIVASAEEVYGEDSFIYLGPLEYIKKKVSSSVVIYPWPDPEVLKYDNDFLDDLCVNIKEKLSSI:AKESDPATLNYLIVDEKTKKILAEGTVPVKITTSNEGGVIEDGKVTFHIPEDTPFQEALEALKKADYVFLYVTVPLPDGGKEVYLLKIDGKVNPKNNKLE	6.019627198928527	0.5576883048760318	69.63255310058594	0.5983337163925171	15.431884765625	27.360595703125	19.41765594482422
result_100aa_1_2	36	IFVCGGKVDVRAPIPPSFRDRLLTYTAKNASELHEHFILAETFKDYFKENAYPDLLVFEDDIASISSLIIIFLESPGSLVELGIFCNKSELFKKILIVASAEEVYGEDSFIYLGPLEYIKKKVSSSVVIYPWPDPEVLKYDNDFLDDLCVNIKEKLSSI:ATPSDPATLRFLVVDKKTKKILAEGVVPVKVTTSNPGGRLVPGEHTFHVPEDTPLKEALEAIKKADYIFLYLEVPLPDGGTEVYLVKIKGKFNLENNVIK	5.688178596577087	0.6158690761881692	70.71470642089844	0.5938023328781128	15.610920906066895	28.041152954101562	20.36972427368164
result_100aa_1_2	37	IFVCGGKVDVRAPIPPSFRDRLLTYTAKNASELHEHFILAETFKDYFKENAYPDLLVFEDDIASISSLIIIFLESPGSLVELGIFCNKSELFKKILIVASAEEVYGEDSFIYLGPLEYIKKKVSSSVVIYPWPDPEVLKYDNDFLDDLCVNIKEKLSSI:AKPSDPATLNYLIVDEKTKEILAEGVYPVKVEVSNEGGELVEGKVTVTIPEDTPFKKDLEALKKADYVFLYLSVPKPDGGTEIYLLKIEGKIDPKDNKLE	6.426661140374488	0.551412376536894	66.68474578857422	0.603300154209137	15.239867210388184	26.874252319335938	18.408655166625977
result_100aa_1_2	38	IFVCGGKVDVRAPIPPSFRDRLLTYTAKNASELHEHFILAETFKDYFKENAYPDLLVFEDDIASISSLIIIFLESPGSLVELGIFCNKSELFKKILIVASAEEVYGEDSFIYLGPLEYIKKKVSSSVVIYPWPDPEVLKYDNDFLDDLCVNIKEKLSSI:AKESDPVTLNFLAVSKKDKKILYEGTVPVKVTTSNPGGEIVDGEVTFHIPEDTPFKEAEEAVKKADYLFLYATVPLPDGGKEIYLLKIEGKIDLKNNVIK	6.172598744141481	0.574035940784843	81.56299591064453	0.5955212116241455	15.105049133300781	27.640727996826172	18.97861671447754
result_100aa_1_2	39	IFVCGGKVDVRAPIPPSFRDRLLTYTAKNASELHEHFILAETFKDYFKENAYPDLLVFEDDIASISSLIIIFLESPGSLVELGIFCNKSELFKKILIVASAEEVYGEDSFIYLGPLEYIKKKVSSSVVIYPWPDPEVLKYDNDFLDDLCVNIKEKLSSI:AKESDPVTINFLIVDEKTKKILAEGVVPAKVKTSNPGGELVEGEHTFIIPEDTPFQEALDALKKADYVFLFASVPKADGGIEIYLIKIEGKFDPKDNVIK	5.821951272079188	0.5930089753114723	75.2476806640625	0.6056618094444275	14.593852996826172	26.239543914794922	16.67536163330078
result_100aa_1_2	40	IFVCGGKVDVRAPIPPSFRDRLLTYTAKNASELHEHFILAETFKDYFKENAYPDLLVFEDDIASISSLIIIFLESPGSLVELGIFCNKSELFKKILIVASAEEVYGEDSFIYLGPLEYIKKKVSSSVVIYPWPDPEVLKYDNDFLDDLCVNIKEKLSSI:AKESDPTTLNILIVNEKDKKILYEGTVPVKIKTSNPGGEIVDGEITFTVPEDSPLQEAKEALEKADYVFLFATTPLADGGTETYLVKIEGKVKLENNVIK	5.886935817137335	0.5657163500332006	66.59636688232422	0.5973416566848755	15.596929550170898	27.71587562561035	19.325523376464844
result_100aa_1_2	41	IFVCGGKVDVRAPIPPSFRDRLLTYTAKNASELHEHFILAETFKDYFKENAYPDLLVFEDDIASISSLIIIFLESPGSLVELGIFCNKSELFKKILIVASAEEVYGEDSFIYLGPLEYIKKKVSSSVVIYPWPDPEVLKYDNDFLDDLCVNIKEKLSSI:AKESDKATLRYLAVDKKTKKILAEGVVDVKVKTSNPGGELVEGEHTFTIPEDSPFQKDLEAFKKADYLFLYVSVPKADGGTEVYLLKIEGKLDIKDNVLK	5.431685584337296	0.5959705295268718	76.96382904052734	0.5977190732955933	15.167128562927246	27.352703094482422	18.699241638183594
result_100aa_1_2	42	IFVCGGKVDVRAPIPPSFRDRLLTYTAKNASELHEHFILAETFKDYFKENAYPDLLVFEDDIASISSLIIIFLESPGSLVELGIFCNKSELFKKILIVASAEEVYGEDSFIYLGPLEYIKKKVSSSVVIYPWPDPEVLKYDNDFLDDLCVNIKEKLSSI:AKPSDKATLNFLIVDEKTKKILAEGQVPVKVTTSNPGGEFVDGEITFHIPEDTPFQKWLEAAKKADYIFLFATVELPDGGKEIYLLKIEGKPNIENNELK	4.23842707979099	0.7029146708234959	68.1009521484375	0.6060265302658081	14.924881935119629	26.471599578857422	16.41026496887207
result_100aa_1_2	43	IFVCGGKVDVRAPIPPSFRDRLLTYTAKNASELHEHFILAETFKDYFKENAYPDLLVFEDDIASISSLIIIFLESPGSLVELGIFCNKSELFKKILIVASAEEVYGEDSFIYLGPLEYIKKKVSSSVVIYPWPDPEVLKYDNDFLDDLCVNIKEKLSSI:AKPSDPVTLNYLIINEKTKEILAEGVYPVKVTTSNPGGELVDGEVTFHIPEDTPFKKDLEAFKKADYVFLFASAPLPDGGTYTYLVKIEGKIDLKDNVIK	4.91167062790889	0.6374597208489847	70.62926483154297	0.5964187979698181	15.426772117614746	27.73814582824707	19.887989044189453
result_100aa_1_2	44	IFVCGGKVDVRAPIPPSFRDRLLTYTAKNASELHEHFILAETFKDYFKENAYPDLLVFEDDIASISSLIIIFLESPGSLVELGIFCNKSELFKKILIVASAEEVYGEDSFIYLGPLEYIKKKVSSSVVIYPWPDPEVLKYDNDFLDDLCVNIKEKLSSI:AKESDPATLNFLAVDKKTKKILAEGTYPVKIKTSNPGGEIVDGEITVTIPEDSPFQKDLEAFKKADYIFLYLTVPKEDGGEEVYLLKIEGKPKIENNVIK	5.4765294096243355	0.6085682683844011	84.99227142333984	0.5948081016540527	14.983604431152344	27.601091384887695	18.748703002929688
result_100aa_1_2	45	IFVCGGKVDVRAPIPPSFRDRLLTYTAKNASELHEHFILAETFKDYFKENAYPDLLVFEDDIASISSLIIIFLESPGSLVELGIFCNKSELFKKILIVASAEEVYGEDSFIYLGPLEYIKKKVSSSVVIYPWPDPEVLKYDNDFLDDLCVNIKEKLSSI:ATEDQPATLNFLIVDKKTKKILAEGTVPVKIKTSNPGGKLEDGEHTFIIPEDTPLQEALEALKKADYVFLFLTVEKEDGGKEIYLVKIEGKINLENNVIK	5.243599091504635	0.6439214515887868	77.53898620605469	0.5944401621818542	15.3213529586792	27.834064483642578	18.11007308959961
result_100aa_1_2	46	IFVCGGKVDVRAPIPPSFRDRLLTYTAKNASELHEHFILAETFKDYFKENAYPDLLVFEDDIASISSLIIIFLESPGSLVELGIFCNKSELFKKILIVASAEEVYGEDSFIYLGPLEYIKKKVSSSVVIYPWPDPEVLKYDNDFLDDLCVNIKEKLSSI:AKPSDPATLRYLIVDKETLKILAEGVYPVKVTTSNPGGRLVDGEHTFHIPEDTPFQEDLEKAKKADYLFLYLEVPLPDGGTEVYLVKIEGKINLENNVIK	10.41461410984598	0.3583197395883889	45.60378646850586	0.5986202359199524	16.463226318359375	27.924488067626953	19.535011291503906
result_100aa_1_2	47	IFVCGGKVDVRAPIPPSFRDRLLTYTAKNASELHEHFILAETFKDYFKENAYPDLLVFEDDIASISSLIIIFLESPGSLVELGIFCNKSELFKKILIVASAEEVYGEDSFIYLGPLEYIKKKVSSSVVIYPWPDPEVLKYDNDFLDDLCVNIKEKLSSI:AKESDPATLNFLAVNKETKKILAEGTVPVKVTTSNPGGELVEGEHTFHIPEDSPFKEWLEAAKKADYLFLFLTVPLPDGGKEVYLVKIEGKIDIKDNVIK	4.832625741469268	0.6450887537140908	74.94200897216797	0.5985915064811707	15.22512149810791	27.311443328857422	19.190185546875
result_100aa_1_2	48	IFVCGGKVDVRAPIPPSFRDRLLTYTAKNASELHEHFILAETFKDYFKENAYPDLLVFEDDIASISSLIIIFLESPGSLVELGIFCNKSELFKKILIVASAEEVYGEDSFIYLGPLEYIKKKVSSSVVIYPWPDPEVLKYDNDFLDDLCVNIKEKLSSI:ARESDPALLNYLAVNKKTKKILAEGVIPVKIETSNEGGELVEGEITVHIPEDTPFQKDLEAFKKADYLFLFLSVPLPDGGIETYLLKIEGKLDIKDNVLK	3.9652002444304673	0.7520514263933317	72.54444122314453	0.6264951229095459	13.937459945678711	24.372188568115234	11.612241744995117
result_100aa_1_2	49	IFVCGGKVDVRAPIPPSFRDRLLTYTAKNASELHEHFILAETFKDYFKENAYPDLLVFEDDIASISSLIIIFLESPGSLVELGIFCNKSELFKKILIVASAEEVYGEDSFIYLGPLEYIKKKVSSSVVIYPWPDPEVLKYDNDFLDDLCVNIKEKLSSI:AKPSDKALLNYLIVNKKDKKILAEGVLPVKIETSNEGGELVEGEITVKIPEDTPFQEALDALKKADYVFLYLSVPKEDGGIEIYLLKIEGKVDVKNNELK	4.491012661297148	0.6949878496244849	66.55668640136719	0.6359632611274719	13.636542320251465	23.61126136779785	12.479138374328613
result_100aa_1_2	50	IFVCGGKVDVRAPIPPSFRDRLLTYTAKNASELHEHFILAETFKDYFKENAYPDLLVFEDDIASISSLIIIFLESPGSLVELGIFCNKSELFKKILIVASAEEVYGEDSFIYLGPLEYIKKKVSSSVVIYPWPDPEVLKYDNDFLDDLCVNIKEKLSSI:AKESDPATLNILIVNEKDKKILYEGTVPVKIKTSNAGGEIVPGKVTFTIPEDSPFQEALEAAKKADYIFLFLTVPKADGGKEIYLVKIEGKFNPKDNVIE	5.733664259657584	0.5836744103338328	74.1974105834961	0.5973029136657715	15.281615257263184	27.393789291381836	17.9669246673584
result_100aa_1_2	51	IFVCGGKVDVRAPIPPSFRDRLLTYTAKNASELHEHFILAETFKDYFKENAYPDLLVFEDDIASISSLIIIFLESPGSLVELGIFCNKSELFKKILIVASAEEVYGEDSFIYLGPLEYIKKKVSSSVVIYPWPDPEVLKYDNDFLDDLCVNIKEKLSSI:AKPSDKALLRFLAVSKKDKKILAEGVYEVEITTSNPGGEIVDGEVTIHIPEDSPFQEDLDAIKKADYLFLYLSVPKEDGGIEIYLIKIEGKINIENNVIK	4.533275236080947	0.6835465525720795	80.58934783935547	0.6011455655097961	14.70755672454834	26.643131256103516	17.557411193847656
result_100aa_1_2	52	IFVCGGKVDVRAPIPPSFRDRLLTYTAKNASELHEHFILAETFKDYFKENAYPDLLVFEDDIASISSLIIIFLESPGSLVELGIFCNKSELFKKILIVASAEEVYGEDSFIYLGPLEYIKKKVSSSVVIYPWPDPEVLKYDNDFLDDLCVNIKEKLSSI:AKESDPATLRFLIVNKKTKEILAEGTVPVKVTTSNPGGEIVDGEVTFHVPEDTPFKEWLEAAKKADYLFLFASFPLADGGIEIKLLKIEGKLDIKDNEFK	5.349968922876279	0.6069624386710002	73.7503662109375	0.6002771854400635	15.056928634643555	27.10654640197754	17.93103790283203
result_100aa_1_2	53	IFVCGGKVDVRAPIPPSFRDRLLTYTAKNASELHEHFILAETFKDYFKENAYPDLLVFEDDIASISSLIIIFLESPGSLVELGIFCNKSELFKKILIVASAEEVYGEDSFIYLGPLEYIKKKVSSSVVIYPWPDPEVLKYDNDFLDDLCVNIKEKLSSI:AKESDPATLRYLIVDKKTKKILAEGVVPVKVTTSNEGGELVPGEVTFHIPEDTPFKEALEALKKADYVFLYASFPKADGGTEVYLLKIEGKVKPENNVLK	5.939863662222501	0.573496089196659	71.45535278320312	0.5997084379196167	15.135717391967773	27.099327087402344	18.2117977142334
result_100aa_1_2	54	IFVCGGKVDVRAPIPPSFRDRLLTYTAKNASELHEHFILAETFKDYFKENAYPDLLVFEDDIASISSLIIIFLESPGSLVELGIFCNKSELFKKILIVASAEEVYGEDSFIYLGPLEYIKKKVSSSVVIYPWPDPEVLKYDNDFLDDLCVNIKEKLSSI:AKTSDPFTLNFLAVDAKSKKILYEGTVPVKVTTSNSGGEFVDGNITFHIPEDSPLQSAKEDILKADYLFLYATAPKADGGTEVYLIKIEGKIDLKDNVIK	6.768168833603268	0.5045380800963278	83.6129379272461	0.594278872013092	15.06369400024414	27.65192222595215	18.642765045166016
result_100aa_1_2	55	IFVCGGKVDVRAPIPPSFRDRLLTYTAKNASELHEHFILAETFKDYFKENAYPDLLVFEDDIASISSLIIIFLESPGSLVELGIFCNKSELFKKILIVASAEEVYGEDSFIYLGPLEYIKKKVSSSVVIYPWPDPEVLKYDNDFLDDLCVNIKEKLSSI:AKESDPATLNYLIVDKKTKKILAEGVYPVKVKTSNPGGELVEGEHTFYIPEDSPFQKDKEAALKADYIFLYASFPKADGGTEVYLIKIEGKFNLKDNVIK	6.264205221600361	0.5424102037729938	78.62577056884766	0.5943151116371155	15.296842575073242	27.867534637451172	19.73127555847168
result_100aa_1_2	56	IFVCGGKVDVRAPIPPSFRDRLLTYTAKNASELHEHFILAETFKDYFKENAYPDLLVFEDDIASISSLIIIFLESPGSLVELGIFCNKSELFKKILIVASAEEVYGEDSFIYLGPLEYIKKKVSSSVVIYPWPDPEVLKYDNDFLDDLCVNIKEKLSSI:AKESQPAKLRFLIVDKKTKKILYEGVVDVKVTTSNPGGELVDGKHTFHIPPDSPIQEALEAIKKADYVFLFLSVPKEDGGIEIYLVKIEGKFNLKNNVIE	6.397742639736076	0.5429232314854661	73.56720733642578	0.5997544527053833	15.133305549621582	27.19199562072754	19.56500244140625
result_100aa_1_2	57	IFVCGGKVDVRAPIPPSFRDRLLTYTAKNASELHEHFILAETFKDYFKENAYPDLLVFEDDIASISSLIIIFLESPGSLVELGIFCNKSELFKKILIVASAEEVYGEDSFIYLGPLEYIKKKVSSSVVIYPWPDPEVLKYDNDFLDDLCVNIKEKLSSI:AKESDKAIMNFLVVNEKDKKILAEGTVEVKVKTSNEGGVLEDGEHTFIIPEDSPIQEYKEAIKKADYIFLYVSFPKKDGGIEIYLLKIEGKFNLENNVFK	5.535117112794779	0.6077434761068645	74.55494689941406	0.6008335947990417	15.033174514770508	26.946645736694336	18.41798210144043
result_100aa_1_2	58	IFVCGGKVDVRAPIPPSFRDRLLTYTAKNASELHEHFILAETFKDYFKENAYPDLLVFEDDIASISSLIIIFLESPGSLVELGIFCNKSELFKKILIVASAEEVYGEDSFIYLGPLEYIKKKVSSSVVIYPWPDPEVLKYDNDFLDDLCVNIKEKLSSI:ASETDPVTINFLLVDKKTKKILAEGTVPAEVTTSNPGGLLVPGEHTFHLPEDTPFQEALEAAKKADYIFLFASAPLPDGGTEIYLIKIEGKFDPKDLVIK	7.014109308103091	0.4969093190589004	59.2978401184082	0.596990704536438	15.916603088378906	27.8640079498291	20.069438934326172
result_100aa_1_2	59	IFVCGGKVDVRAPIPPSFRDRLLTYTAKNASELHEHFILAETFKDYFKENAYPDLLVFEDDIASISSLIIIFLESPGSLVELGIFCNKSELFKKILIVASAEEVYGEDSFIYLGPLEYIKKKVSSSVVIYPWPDPEVLKYDNDFLDDLCVNIKEKLSSI:AKESDKAELNFLAINKKDKKILAEGVYPAKIETSNEGGELVEGEVKIHIPEDSPFKEDEEAIKKADYLFLYLTVPKKDGGKEVYLIKIEGKIDLKNNVIE	6.608449619864046	0.5182232523178826	82.30972290039062	0.5951622128486633	15.177284240722656	27.688478469848633	18.948577880859375
result_100aa_1_2	60	IFVCGGKVDVRAPIPPSFRDRLLTYTAKNASELHEHFILAETFKDYFKENAYPDLLVFEDDIASISSLIIIFLESPGSLVELGIFCNKSELFKKILIVASAEEVYGEDSFIYLGPLEYIKKKVSSSVVIYPWPDPEVLKYDNDFLDDLCVNIKEKLSSI:AKESDPATLNYLLVDEKTKKILAEGQVPVKVTTSNAGGELVPGEVTVHIPEDSPFQEALEAAKKADYAFLYLTVPLADGGKEVYLLKIEGKLKIENNVLK	4.368006868638425	0.6878519493245355	75.73843383789062	0.5981166362762451	15.064596176147461	27.176233291625977	18.355619430541992
result_100aa_1_2	61	IFVCGGKVDVRAPIPPSFRDRLLTYTAKNASELHEHFILAETFKDYFKENAYPDLLVFEDDIASISSLIIIFLESPGSLVELGIFCNKSELFKKILIVASAEEVYGEDSFIYLGPLEYIKKKVSSSVVIYPWPDPEVLKYDNDFLDDLCVNIKEKLSSI:AKPSDPVTLNYLIVNKETKKILAEGTVPVEVTTSNPGGELVDGEITFHIPKDTPFAEALEAAKKADYIFLFATVPKADGGKEVYLVKIDGKPDIKDYVIK	4.822945337828603	0.6918974187129893	73.84500122070312	0.5974047183990479	15.215862274169922	27.35419273376465	18.439571380615234
result_100aa_1_2	62	IFVCGGKVDVRAPIPPSFRDRLLTYTAKNASELHEHFILAETFKDYFKENAYPDLLVFEDDIASISSLIIIFLESPGSLVELGIFCNKSELFKKILIVASAEEVYGEDSFIYLGPLEYIKKKVSSSVVIYPWPDPEVLKYDNDFLDDLCVNIKEKLSSI:AKESDPVTLNLLAVDKKTKKILYEGTVPVKLETSNPGGEIVEGEHTFHIPPDSPFQEALEALKKADYLFLFATVPKADGGKEIYLLKIEGKINIENNVLK	3.870929834849065	0.7332895354248984	71.98627471923828	0.6000024080276489	15.180530548095703	27.20888328552246	18.31638526916504
result_100aa_1_2	63	IFVCGGKVDVRAPIPPSFRDRLLTYTAKNASELHEHFILAETFKDYFKENAYPDLLVFEDDIASISSLIIIFLESPGSLVELGIFCNKSELFKKILIVASAEEVYGEDSFIYLGPLEYIKKKVSSSVVIYPWPDPEVLKYDNDFLDDLCVNIKEKLSSI:AKESDPATLIFLAVNEKDKKILAEGEVPVKVKTSHPGGLLIPGEITVTVPEDTPFQKDLEALKKADYLFLYLKVPLPDGGIEVYLLKIEGKLNIENNVFK	7.945185222976047	0.531570986730382	81.21147918701172	0.598646879196167	14.852968215942383	26.97431182861328	17.67012596130371
result_100aa_1_2	64	IFVCGGKVDVRAPIPPSFRDRLLTYTAKNASELHEHFILAETFKDYFKENAYPDLLVFEDDIASISSLIIIFLESPGSLVELGIFCNKSELFKKILIVASAEEVYGEDSFIYLGPLEYIKKKVSSSVVIYPWPDPEVLKYDNDFLDDLCVNIKEKLSSI:AKETDKVKLNILIVDEKTKKILAEGVVDAKLETSNPGGELVEGEHTFYIPEDSPFKEWLEKAKKADYIFVYAEVEKPDGGKEIYLVKIEGKFDPKNNVIK	5.593069072801176	0.5989162806545483	74.55342864990234	0.5954952239990234	15.37610912322998	27.758516311645508	18.724288940429688
result_100aa_1_2	65	IFVCGGKVDVRAPIPPSFRDRLLTYTAKNASELHEHFILAETFKDYFKENAYPDLLVFEDDIASISSLIIIFLESPGSLVELGIFCNKSELFKKILIVASAEEVYGEDSFIYLGPLEYIKKKVSSSVVIYPWPDPEVLKYDNDFLDDLCVNIKEKLSSI:AKPEDKALLNFLIVDEKTKKILAEGIYEVKIETSNEGGELVDGEVTLTIPEDSPFQEDKEKFLKADYIFLYVSVPLKDGGIEIYLKKIKGKPDLKDNKIK	5.452295645657295	0.6196449457284047	80.98539733886719	0.6001342535018921	14.801534652709961	26.886438369750977	16.872211456298828
result_100aa_1_2	66	IFVCGGKVDVRAPIPPSFRDRLLTYTAKNASELHEHFILAETFKDYFKENAYPDLLVFEDDIASISSLIIIFLESPGSLVELGIFCNKSELFKKILIVASAEEVYGEDSFIYLGPLEYIKKKVSSSVVIYPWPDPEVLKYDNDFLDDLCVNIKEKLSSI:AKESDPARLRYLIVSEKDKKILAEGVVPVEVKTSHPGGELIDGEHTFHIPPDSPFAEDKEAAEKADYIFLFLEVPLPDGGIEVYLVKIEGKVDIKDNVIK	6.511719006331824	0.54603220034275	76.45968627929688	0.596219003200531	15.311474800109863	27.689720153808594	18.924694061279297
result_100aa_1_2	67	IFVCGGKVDVRAPIPPSFRDRLLTYTAKNASELHEHFILAETFKDYFKENAYPDLLVFEDDIASISSLIIIFLESPGSLVELGIFCNKSELFKKILIVASAEEVYGEDSFIYLGPLEYIKKKVSSSVVIYPWPDPEVLKYDNDFLDDLCVNIKEKLSSI:AKPTDPVELEFLAVDKETKKILAEGVVPAKVTTSNSGGELVDGEHTFHIPEDTPFQEALEAFKKADYLFIYAKVPLADGGIEVYLIKIEGKINIENNVIK	5.419903440704183	0.6025754556264504	70.03146362304688	0.5956579446792603	15.716225624084473	28.01313591003418	20.27158546447754
result_100aa_1_2	68	IFVCGGKVDVRAPIPPSFRDRLLTYTAKNASELHEHFILAETFKDYFKENAYPDLLVFEDDIASISSLIIIFLESPGSLVELGIFCNKSELFKKILIVASAEEVYGEDSFIYLGPLEYIKKKVSSSVVIYPWPDPEVLKYDNDFLDDLCVNIKEKLSSI:AKPSDKVKLNYLAISEKDKKILAEGVVDAKVTTSNAGGEIVDGEVTLTIPEDSPFQKDLEAFKKADYLFLFATAEKADGGKEVLLIKIEGKIDIKDNVIK	3.22549040600468	0.800097968408279	73.15275573730469	0.6170278787612915	14.216814041137695	25.06167221069336	13.134844779968262
result_100aa_1_2	69	IFVCGGKVDVRAPIPPSFRDRLLTYTAKNASELHEHFILAETFKDYFKENAYPDLLVFEDDIASISSLIIIFLESPGSLVELGIFCNKSELFKKILIVASAEEVYGEDSFIYLGPLEYIKKKVSSSVVIYPWPDPEVLKYDNDFLDDLCVNIKEKLSSI:AKPSDPATLRYLLVNEKDKKILAEGEVPVKVETSHPGGRLVPGEHTLTIPEDSPFQKDLEAAKKADYLFLFAEFPLPDGGTEVLLVKIEGKINIENNVIK	7.8521756632660935	0.4821682811520615	73.70069122314453	0.5955555438995361	15.491171836853027	27.915348052978516	20.021099090576172
result_100aa_1_2	70	IFVCGGKVDVRAPIPPSFRDRLLTYTAKNASELHEHFILAETFKDYFKENAYPDLLVFEDDIASISSLIIIFLESPGSLVELGIFCNKSELFKKILIVASAEEVYGEDSFIYLGPLEYIKKKVSSSVVIYPWPDPEVLKYDNDFLDDLCVNIKEKLSSI:AKESDPATLNFLIVSEKDKKILAEGTYPVKITTSNPGGELVPGKHTFHIPEDTPFQKDLEAFKKADYVFLFVSVPLPDGGTEIYLLKIEGKVNIKNNVLE	4.924439271328196	0.6384340618485644	80.36420440673828	0.599571168422699	14.871423721313477	27.124370574951172	17.901639938354492
result_100aa_1_2	71	IFVCGGKVDVRAPIPPSFRDRLLTYTAKNASELHEHFILAETFKDYFKENAYPDLLVFEDDIASISSLIIIFLESPGSLVELGIFCNKSELFKKILIVASAEEVYGEDSFIYLGPLEYIKKKVSSSVVIYPWPDPEVLKYDNDFLDDLCVNIKEKLSSI:AKESDPATLRYLIVDKKTKEILAEGTVPVEITTSHPGGELIPGKVTVHIPEDSPFQEAKEAFLKADYVFLYLEVPKPDGGIEVYLLKIEGKVNLKDNVIE	7.190008914698163	0.5402583641864145	78.8206787109375	0.5943892002105713	15.27163028717041	27.776323318481445	18.528858184814453
result_100aa_1_2	72	IFVCGGKVDVRAPIPPSFRDRLLTYTAKNASELHEHFILAETFKDYFKENAYPDLLVFEDDIASISSLIIIFLESPGSLVELGIFCNKSELFKKILIVASAEEVYGEDSFIYLGPLEYIKKKVSSSVVIYPWPDPEVLKYDNDFLDDLCVNIKEKLSSI:AKESDPVTINILIVNEKDKKILAEGQVPAKVTTSNAGGELVDGEHTFHIPEDSPFQKWKEAFKKADYVFLFATVPKADGGKEIYLIKIEGKPNLENNTIK	5.667513941395894	0.5845078593120984	77.31770324707031	0.5952010154724121	15.31517505645752	27.767959594726562	19.95166778564453
result_100aa_1_2	73	IFVCGGKVDVRAPIPPSFRDRLLTYTAKNASELHEHFILAETFKDYFKENAYPDLLVFEDDIASISSLIIIFLESPGSLVELGIFCNKSELFKKILIVASAEEVYGEDSFIYLGPLEYIKKKVSSSVVIYPWPDPEVLKYDNDFLDDLCVNIKEKLSSI:AKESDPALLNLLIVNEKTKEILYEGVVPVKIKTSNPGGELVPGKHTFYIPEDTPFQEALEALKKADYVFLFVSTPLPDGGIEVHLLKIEGKVNIKNNVLE	5.3511168960109226	0.6335265544843365	66.40381622314453	0.6067687273025513	14.955107688903809	26.456260681152344	16.17974090576172
result_100aa_1_2	74	IFVCGGKVDVRAPIPPSFRDRLLTYTAKNASELHEHFILAETFKDYFKENAYPDLLVFEDDIASISSLIIIFLESPGSLVELGIFCNKSELFKKILIVASAEEVYGEDSFIYLGPLEYIKKKVSSSVVIYPWPDPEVLKYDNDFLDDLCVNIKEKLSSI:AKESDPATLNYLAVSKKDKKILAEGTYPVKITTSNPGGELVDGEHTFHIPEDTPFKKDLEAVKKADYLFLYVTVPRADGGEEVYLLKIDGKIDIENNVLK	5.773134540298383	0.6002129066629567	81.44214630126953	0.5953837633132935	15.091373443603516	27.59373664855957	19.198543548583984
result_100aa_1_2	75	IFVCGGKVDVRAPIPPSFRDRLLTYTAKNASELHEHFILAETFKDYFKENAYPDLLVFEDDIASISSLIIIFLESPGSLVELGIFCNKSELFKKILIVASAEEVYGEDSFIYLGPLEYIKKKVSSSVVIYPWPDPEVLKYDNDFLDDLCVNIKEKLSSI:AKESDEVFIRFLAVDAKTKKILYEGVVKAKIETSNEGGEIVDGEVKFHIPEDEPIQEALEAIKKADYLFLFAEVPLPDGGKEIYNIKIKGKINLKDNVIE	9.451712349214512	0.385633626269991	71.18453216552734	0.5988613367080688	15.33873462677002	27.30529022216797	17.91268539428711
result_100aa_1_2	76	IFVCGGKVDVRAPIPPSFRDRLLTYTAKNASELHEHFILAETFKDYFKENAYPDLLVFEDDIASISSLIIIFLESPGSLVELGIFCNKSELFKKILIVASAEEVYGEDSFIYLGPLEYIKKKVSSSVVIYPWPDPEVLKYDNDFLDDLCVNIKEKLSSI:AKESDPATLTYLAVNEKDKKILAEGVVPVKVKTSNEGGKLEDGEHTFIIPKDSPFQKDLEAFKKADYLFLYVSVPLADGGIETYLLKIEGKLDIKDNVLK	5.394633824842191	0.6106082759364544	76.7647933959961	0.598258376121521	15.143977165222168	27.265539169311523	18.544998168945312
result_100aa_1_2	77	IFVCGGKVDVRAPIPPSFRDRLLTYTAKNASELHEHFILAETFKDYFKENAYPDLLVFEDDIASISSLIIIFLESPGSLVELGIFCNKSELFKKILIVASAEEVYGEDSFIYLGPLEYIKKKVSSSVVIYPWPDPEVLKYDNDFLDDLCVNIKEKLSSI:ATEDQPTTLHILVVSEKDQKILYEGTVPAKIKTSNPGGKLVPGEHTFIIPPDTPIQEALEAIKKADYVFIYASVPLPDGGTEVYLIKIEGKIDLENYVIK	7.576729462063299	0.5019272842392455	77.28579711914062	0.5949783325195312	15.33752155303955	27.772964477539062	17.895551681518555
result_100aa_1_2	78	IFVCGGKVDVRAPIPPSFRDRLLTYTAKNASELHEHFILAETFKDYFKENAYPDLLVFEDDIASISSLIIIFLESPGSLVELGIFCNKSELFKKILIVASAEEVYGEDSFIYLGPLEYIKKKVSSSVVIYPWPDPEVLKYDNDFLDDLCVNIKEKLSSI:ALPSDPTRINYLAVDEKTKKILAEGVVDAEVETSHPGGRLIPGEHTFRIPEDSPFQKDLEAFKKADYLFLYATVPLPDGGEEVYLLKIEGKINIENNVIK	9.896333488958994	0.4202118027379928	70.46710968017578	0.5970596075057983	15.56766128540039	27.787689208984375	19.34263801574707
result_100aa_1_2	79	IFVCGGKVDVRAPIPPSFRDRLLTYTAKNASELHEHFILAETFKDYFKENAYPDLLVFEDDIASISSLIIIFLESPGSLVELGIFCNKSELFKKILIVASAEEVYGEDSFIYLGPLEYIKKKVSSSVVIYPWPDPEVLKYDNDFLDDLCVNIKEKLSSI:AKESDKAFLNFLAVDEKTRKILAEGVYEVKIKTSNPGGEIIDGEITIIIPEDSKFQEDLEAIKKADYLFLFLSVPLENGGIEIYNIKIEGKIKIENNVIK	5.356411922019316	0.6589439857381081	59.353553771972656	0.6480422019958496	13.424481391906738	22.729001998901367	10.604284286499023
result_100aa_1_2	80	IFVCGGKVDVRAPIPPSFRDRLLTYTAKNASELHEHFILAETFKDYFKENAYPDLLVFEDDIASISSLIIIFLESPGSLVELGIFCNKSELFKKILIVASAEEVYGEDSFIYLGPLEYIKKKVSSSVVIYPWPDPEVLKYDNDFLDDLCVNIKEKLSSI:ARESDPVTLNILLINEKDKKILYEGEVPVKVTYSNPGGRLVDGEVTLHIPEDSPFKEALEAAKKADYIFLYASVPLPDGGTEIYLVKIEGKFNPENNVIK	6.79234204966587	0.5076583731884448	56.52415084838867	0.5983074307441711	15.98287582397461	27.74918556213379	18.604061126708984
result_100aa_1_2	81	IFVCGGKVDVRAPIPPSFRDRLLTYTAKNASELHEHFILAETFKDYFKENAYPDLLVFEDDIASISSLIIIFLESPGSLVELGIFCNKSELFKKILIVASAEEVYGEDSFIYLGPLEYIKKKVSSSVVIYPWPDPEVLKYDNDFLDDLCVNIKEKLSSI:AKEDDKVFINFLLVNEKTKEILAEGVVEAKLTTSHPGGEIVDGEHTFHIPEDSPFQKYLEKAKKADYIFLFASVPKKDGGIEIHLIKIEGKFNPENYVIK	6.176679962383182	0.6057112038316024	61.910789489746094	0.6113829612731934	14.995656967163086	26.09532356262207	15.065926551818848
result_100aa_1_2	82	IFVCGGKVDVRAPIPPSFRDRLLTYTAKNASELHEHFILAETFKDYFKENAYPDLLVFEDDIASISSLIIIFLESPGSLVELGIFCNKSELFKKILIVASAEEVYGEDSFIYLGPLEYIKKKVSSSVVIYPWPDPEVLKYDNDFLDDLCVNIKEKLSSI:AKPSDPFTLEFLLVNKKDKKILAEGTVPVKVETSNPGGELVEGEVTFTIPEDSPFQEALEAAKKADYIFLFAKAKLPDGGTYTYLVKIEGKPNIENNKIK	5.557896131112365	0.6113909117595892	63.67684555053711	0.5991584062576294	15.633648872375488	27.619543075561523	19.39061737060547
result_100aa_1_2	83	IFVCGGKVDVRAPIPPSFRDRLLTYTAKNASELHEHFILAETFKDYFKENAYPDLLVFEDDIASISSLIIIFLESPGSLVELGIFCNKSELFKKILIVASAEEVYGEDSFIYLGPLEYIKKKVSSSVVIYPWPDPEVLKYDNDFLDDLCVNIKEKLSSI:ATPSDPVTLNFLIVDKKTKKILAEGTVPAKLTTSNEGGVLEDGKHTFHIPEDSPLQEAKDAILKADYVFLYAEVPLPDGGKEIYLIKIEGKVDLKNNVIE	6.569060039648746	0.5397810900505788	67.72804260253906	0.5951464772224426	15.726787567138672	28.000545501708984	18.386295318603516
result_100aa_1_2	84	IFVCGGKVDVRAPIPPSFRDRLLTYTAKNASELHEHFILAETFKDYFKENAYPDLLVFEDDIASISSLIIIFLESPGSLVELGIFCNKSELFKKILIVASAEEVYGEDSFIYLGPLEYIKKKVSSSVVIYPWPDPEVLKYDNDFLDDLCVNIKEKLSSI:AKESDPATLHYLIVDAKTKKILAEGTYPVKITTSNPGGEIVDGEITVHIPEDSPFQKDLEAAKKADYIFLYLSVPLADGGTEVHLIKIEGKPNIENNVIK	6.68857624415442	0.4946631519002844	74.14070129394531	0.5961190462112427	15.37362003326416	27.73137855529785	20.304153442382812
result_100aa_1_2	85	IFVCGGKVDVRAPIPPSFRDRLLTYTAKNASELHEHFILAETFKDYFKENAYPDLLVFEDDIASISSLIIIFLESPGSLVELGIFCNKSELFKKILIVASAEEVYGEDSFIYLGPLEYIKKKVSSSVVIYPWPDPEVLKYDNDFLDDLCVNIKEKLSSI:AKESDPTTLNFLVVDAKTKKILAEGVVPVKITTSHPGGELVPGEHTFHIPEDSPLQKWKDAILKADYVFLYASVPLPDGGTEVYLIKIEGKFKLENNVIK	11.648118630474919	0.29181572155385976	64.42556762695312	0.5960223078727722	15.824678421020508	28.009714126586914	19.47199249267578
result_100aa_1_2	86	IFVCGGKVDVRAPIPPSFRDRLLTYTAKNASELHEHFILAETFKDYFKENAYPDLLVFEDDIASISSLIIIFLESPGSLVELGIFCNKSELFKKILIVASAEEVYGEDSFIYLGPLEYIKKKVSSSVVIYPWPDPEVLKYDNDFLDDLCVNIKEKLSSI:MKESDKVLLNLLIVNEKDKKILYEGVVEVEVKTSNPGGEIVDGEVTFKVPEDSPLQEALEAIKKADYIFLYATAELPDGGKEVYLVKIEGKFNLENNEIK	5.2495868825379	0.627028368067449	55.95706558227539	0.6133224964141846	15.062192916870117	25.87429428100586	14.584047317504883
result_100aa_1_2	87	IFVCGGKVDVRAPIPPSFRDRLLTYTAKNASELHEHFILAETFKDYFKENAYPDLLVFEDDIASISSLIIIFLESPGSLVELGIFCNKSELFKKILIVASAEEVYGEDSFIYLGPLEYIKKKVSSSVVIYPWPDPEVLKYDNDFLDDLCVNIKEKLSSI:AKESDPVTLNILIVNKEDKKILYEGTVPVKATFSNEGGEWVPGKITLHVPPDTPLQEALPALEKADYVFLYASAPLPDGGIEVYLLKIEGKVNLKDNVFE	5.9615840670047575	0.5843445214255698	53.038421630859375	0.6042417287826538	15.708815574645996	26.94749641418457	17.848915100097656
result_100aa_1_2	88	IFVCGGKVDVRAPIPPSFRDRLLTYTAKNASELHEHFILAETFKDYFKENAYPDLLVFEDDIASISSLIIIFLESPGSLVELGIFCNKSELFKKILIVASAEEVYGEDSFIYLGPLEYIKKKVSSSVVIYPWPDPEVLKYDNDFLDDLCVNIKEKLSSI:AREDQPALLNYLIVDKKTKKILAEGVVPVKVETSNPGGELVEGEVTLHIPEDSPFLEDLEAAKKADYLFLYLSVPRPDGGIETYLLKIEGKIKIENLELK	2.69685887219259	0.8513402995717203	70.84002685546875	0.6267374157905579	13.964144706726074	24.318843841552734	13.883813858032227
result_100aa_1_2	89	IFVCGGKVDVRAPIPPSFRDRLLTYTAKNASELHEHFILAETFKDYFKENAYPDLLVFEDDIASISSLIIIFLESPGSLVELGIFCNKSELFKKILIVASAEEVYGEDSFIYLGPLEYIKKKVSSSVVIYPWPDPEVLKYDNDFLDDLCVNIKEKLSSI:ATTSQPVTINYLIISEKDLKILAEGTVPATLTTSNSGGTLTSGSHTFTIPPDTPFAADLEALKKADYVFLYASVPLADGGTEVYLLKIEGKVNPENNVLK	5.484914137558174	0.6137965657480259	69.51979064941406	0.5968053340911865	15.419456481933594	27.31875228881836	17.964767456054688
result_100aa_1_2	90	IFVCGGKVDVRAPIPPSFRDRLLTYTAKNASELHEHFILAETFKDYFKENAYPDLLVFEDDIASISSLIIIFLESPGSLVELGIFCNKSELFKKILIVASAEEVYGEDSFIYLGPLEYIKKKVSSSVVIYPWPDPEVLKYDNDFLDDLCVNIKEKLSSI:AKPSDPATLNFLAVSAKDKKILAQGTVPVKITTSNPGGELVPGKVTFHIPPDTPIQEALPAIQKADYLFLFLSVPLPDGGIEVYLVKIEGKINLKDNVIE	5.355988806930046	0.6034982482916459	79.18670654296875	0.5995076298713684	14.836621284484863	26.912519454956055	17.986801147460938
result_100aa_1_2	91	IFVCGGKVDVRAPIPPSFRDRLLTYTAKNASELHEHFILAETFKDYFKENAYPDLLVFEDDIASISSLIIIFLESPGSLVELGIFCNKSELFKKILIVASAEEVYGEDSFIYLGPLEYIKKKVSSSVVIYPWPDPEVLKYDNDFLDDLCVNIKEKLSSI:AKPSDKATLNYLIVNKEDKKILAEGTYPVKVTTSNEGGELIPGKVTVTIPEDTSFQKDKEAALKADYIFLYLTVEKADGGKEIYLLKIEGKFDLKDNVIE	5.832585208795066	0.5996174696887494	68.64083099365234	0.5966939926147461	15.601208686828613	27.720136642456055	19.411827087402344
result_100aa_1_2	92	IFVCGGKVDVRAPIPPSFRDRLLTYTAKNASELHEHFILAETFKDYFKENAYPDLLVFEDDIASISSLIIIFLESPGSLVELGIFCNKSELFKKILIVASAEEVYGEDSFIYLGPLEYIKKKVSSSVVIYPWPDPEVLKYDNDFLDDLCVNIKEKLSSI:AKESDPATLNILIVNKEDLKILYEGTFPVEITTSNPGGELVPGKITVHIPEDSPFQEALPAAKSADYVFAYLSVPKPDGGTEVYLLKIKGKVDLKDNVIE	5.582729635722315	0.6057654773342288	81.44884490966797	0.5939401388168335	15.123624801635742	27.67761993408203	17.808334350585938
result_100aa_1_2	93	IFVCGGKVDVRAPIPPSFRDRLLTYTAKNASELHEHFILAETFKDYFKENAYPDLLVFEDDIASISSLIIIFLESPGSLVELGIFCNKSELFKKILIVASAEEVYGEDSFIYLGPLEYIKKKVSSSVVIYPWPDPEVLKYDNDFLDDLCVNIKEKLSSI:AKETDKAILNFLAVDAKTKKILAEGQVEVEIKTSNEGGELVPGKTTFIIPEDSPFQEYKEAFEKADYLFLYLTVEKKDGGKEVYLVKIEGKIDLKDNVIE	4.531348093964311	0.7022171489191249	69.45951843261719	0.6013731956481934	15.299951553344727	27.08351707458496	17.433313369750977
result_100aa_1_2	94	IFVCGGKVDVRAPIPPSFRDRLLTYTAKNASELHEHFILAETFKDYFKENAYPDLLVFEDDIASISSLIIIFLESPGSLVELGIFCNKSELFKKILIVASAEEVYGEDSFIYLGPLEYIKKKVSSSVVIYPWPDPEVLKYDNDFLDDLCVNIKEKLSSI:AKESQPATLRLLAVDKKTKEILYEGTVPVKVKTSNPGGEIVDGKVTFYVPEDSPIKEAEEAIKKADYLFLYAEFPLPDGGIETYLLKIEGKIDLKDNVFE	5.625537758120573	0.607547027650203	75.56414031982422	0.5949971675872803	15.406982421875	27.830406188964844	19.760047912597656
result_100aa_1_2	95	IFVCGGKVDVRAPIPPSFRDRLLTYTAKNASELHEHFILAETFKDYFKENAYPDLLVFEDDIASISSLIIIFLESPGSLVELGIFCNKSELFKKILIVASAEEVYGEDSFIYLGPLEYIKKKVSSSVVIYPWPDPEVLKYDNDFLDDLCVNIKEKLSSI:AKESDPATLNYLLVNKKDKKILAEGKVPAKITTSNPGGYLVDGEVTFHIPEDSPFKKDLEAAKKADYLFIYAEVPLPDGGKEIFLIKIKGKINIENYVIK	8.33814662017967	0.5130219278151719	67.26950073242188	0.5957988500595093	15.771262168884277	27.988428115844727	19.16238784790039
result_100aa_1_2	96	IFVCGGKVDVRAPIPPSFRDRLLTYTAKNASELHEHFILAETFKDYFKENAYPDLLVFEDDIASISSLIIIFLESPGSLVELGIFCNKSELFKKILIVASAEEVYGEDSFIYLGPLEYIKKKVSSSVVIYPWPDPEVLKYDNDFLDDLCVNIKEKLSSI:AKPSDPALLNILLVNEKTKEILYEGVVPVKIETSNPGGELVPGEVTVHIPEDTPFQEALEAAKNADYIFAYLTVPKPDGGKEVYLLKIEGKPNLENNVIK	4.994578570984013	0.6256349673294956	76.93595886230469	0.5958012938499451	15.242121696472168	27.69261360168457	18.949893951416016
result_100aa_1_2	97	IFVCGGKVDVRAPIPPSFRDRLLTYTAKNASELHEHFILAETFKDYFKENAYPDLLVFEDDIASISSLIIIFLESPGSLVELGIFCNKSELFKKILIVASAEEVYGEDSFIYLGPLEYIKKKVSSSVVIYPWPDPEVLKYDNDFLDDLCVNIKEKLSSI:AKEDQPTTLNFLAVDKETKKILYEGVVPVKVKTSNPGGELVEGEHTFYIPEDTPFKEALDAVKKADYLFLYASVPLPDGGIEIYLIKIDGKIKIENNVIK	6.2514854700386815	0.5436102564604839	70.1961898803711	0.5980875492095947	15.417688369750977	27.58346176147461	19.225128173828125
result_100aa_1_2	98	IFVCGGKVDVRAPIPPSFRDRLLTYTAKNASELHEHFILAETFKDYFKENAYPDLLVFEDDIASISSLIIIFLESPGSLVELGIFCNKSELFKKILIVASAEEVYGEDSFIYLGPLEYIKKKVSSSVVIYPWPDPEVLKYDNDFLDDLCVNIKEKLSSI:AKESDPATLRFLAVDKKTLKILAEGTVPVKVKTSNPGGELVEGEVTVHIPEDSPLAEYREAILKADYLFLYLEVPLPDGGTEVYLLKIEGKFKLENNEIK	5.554757051428337	0.5929983623810408	68.48909759521484	0.5963966846466064	15.623196601867676	27.699270248413086	18.375900268554688
result_100aa_1_2	99	IFVCGGKVDVRAPIPPSFRDRLLTYTAKNASELHEHFILAETFKDYFKENAYPDLLVFEDDIASISSLIIIFLESPGSLVELGIFCNKSELFKKILIVASAEEVYGEDSFIYLGPLEYIKKKVSSSVVIYPWPDPEVLKYDNDFLDDLCVNIKEKLSSI:AKESDPATLNFLAVSEKDKKILAEGTVPVKVKTSSPGGEIVEGEVTVEIPEDSPLQKYKEAILKADYLFLFLSVPKEDGGIEIHLLKIEGKINLENNVIK	5.179042024874833	0.6271420177358646	76.54618072509766	0.6020212173461914	14.826156616210938	26.652681350708008	18.01575469970703
result_100aa_1_3	0	IFVCGGKVDVRAPIPPSFRDRLLTYTAKNASELHEHFILAETFKDYFKENAYPDLLVFEDDIASISSLIIIFLESPGSLVELGIFCNKSELFKKILIVASAEEVYGEDSFIYLGPLEYIKKKVSSSVVIYPWPDPEVLKYDNDFLDDLCVNIKEKLSSI:EEEEEEEKKEKFKPDAKYAEEIEKFGRLAMEAGIPSITKESIARTILTAMINSEDPEARKKAAEVLKKLTGFTSPEEMKAFLEGNGLEITEPDLPVAGEE	9.040387958891122	0.49371904019925594	70.16585540771484	0.5925168395042419	16.00921630859375	28.071401596069336	18.03249740600586
result_100aa_1_3	1	IFVCGGKVDVRAPIPPSFRDRLLTYTAKNASELHEHFILAETFKDYFKENAYPDLLVFEDDIASISSLIIIFLESPGSLVELGIFCNKSELFKKILIVASAEEVYGEDSFIYLGPLEYIKKKVSSSVVIYPWPDPEVLKYDNDFLDDLCVNIKEKLSSI:EEEEEEEKEEEFKPDAKYAEEIKKFGELAMKAGIPSITKETIEKTILEAMINSKDEEARKKAAEVLKELSGWKSKEELEEFLKGKGLKITDDNPPIAGEK	7.854605264550744	0.5209594516828087	68.70730590820312	0.5941151976585388	16.05295181274414	28.216108322143555	18.51302719116211
result_100aa_1_3	2	IFVCGGKVDVRAPIPPSFRDRLLTYTAKNASELHEHFILAETFKDYFKENAYPDLLVFEDDIASISSLIIIFLESPGSLVELGIFCNKSELFKKILIVASAEEVYGEDSFIYLGPLEYIKKKVSSSVVIYPWPDPEVLKYDNDFLDDLCVNIKEKLSSI:EEEEEEEKKEKLKPDAKYAEEIKKFGELAMKAGIPSITKETIMKTILEAMLNSEDPEARKKAAEVLKELSGFKSDEEMEAFLKGLGLTWTDDDPPYAGEK	7.954522353788886	0.5209417962405231	77.88623809814453	0.5934596061706543	15.470980644226074	27.98475456237793	17.926067352294922
result_100aa_1_3	3	IFVCGGKVDVRAPIPPSFRDRLLTYTAKNASELHEHFILAETFKDYFKENAYPDLLVFEDDIASISSLIIIFLESPGSLVELGIFCNKSELFKKILIVASAEEVYGEDSFIYLGPLEYIKKKVSSSVVIYPWPDPEVLKYDNDFLDDLCVNIKEKLSSI:EEEEEEEKKEKFVPDAKYAEYIKKFGELAMKAGIPSITKETIIKQILEAMLKSKDKEARKKAAEVLKELSGFKSKEEMEELLKGLGLEWKEPDPPYFGEK	4.170121541127828	0.812655575464404	64.32515716552734	0.609087347984314	15.20291519165039	26.27857208251953	10.783413887023926
result_100aa_1_3	4	IFVCGGKVDVRAPIPPSFRDRLLTYTAKNASELHEHFILAETFKDYFKENAYPDLLVFEDDIASISSLIIIFLESPGSLVELGIFCNKSELFKKILIVASAEEVYGEDSFIYLGPLEYIKKKVSSSVVIYPWPDPEVLKYDNDFLDDLCVNIKEKLSSI:EEEEEEEKKEKFKLDAKYAEEIKEFGERAMKAGIPSYTKETIETLILEAMLNSKDEEARKKAAKVLKELSGFKNEEEMKAFMKGKGFKWDEPNPPVAGKK	7.338298622692081	0.6136228329052961	70.81387329101562	0.5960797071456909	15.690801620483398	27.629850387573242	17.916210174560547
result_100aa_1_3	5	IFVCGGKVDVRAPIPPSFRDRLLTYTAKNASELHEHFILAETFKDYFKENAYPDLLVFEDDIASISSLIIIFLESPGSLVELGIFCNKSELFKKILIVASAEEVYGEDSFIYLGPLEYIKKKVSSSVVIYPWPDPEVLKYDNDFLDDLCVNIKEKLSSI:EEEEEEEKKEKMKLDAKYAEEIKKFGELAIKAGIKSYTKDTIIKTITLAMLNSEDPEARKKAAEVLKELSGFKNDEEYAAYLKGQGLTWTEDDPPSFGEK	13.040852257005827	0.505533186807914	67.62110900878906	0.5948540568351746	15.783228874206543	27.926355361938477	18.42923927307129
result_100aa_1_3	6	IFVCGGKVDVRAPIPPSFRDRLLTYTAKNASELHEHFILAETFKDYFKENAYPDLLVFEDDIASISSLIIIFLESPGSLVELGIFCNKSELFKKILIVASAEEVYGEDSFIYLGPLEYIKKKVSSSVVIYPWPDPEVLKYDNDFLDDLCVNIKEKLSSI:EEEEEEERKEKFKPDARYAEEIKKFGELAMKAGIPSYTKETIEKLILEAMLNSEDPAAREKAAKVLKELSGFKTPEEMAAWMKGNGLTWTEDNPPVAGLK	5.155954390279512	0.7517369597971874	68.7522201538086	0.6037108302116394	15.17327880859375	26.740041732788086	15.343057632446289
result_100aa_1_3	7	IFVCGGKVDVRAPIPPSFRDRLLTYTAKNASELHEHFILAETFKDYFKENAYPDLLVFEDDIASISSLIIIFLESPGSLVELGIFCNKSELFKKILIVASAEEVYGEDSFIYLGPLEYIKKKVSSSVVIYPWPDPEVLKYDNDFLDDLCVNIKEKLSSI:EEEEEEERKEKLKLDAKYAEEIKKFGELMMEAGIPSITKETIAKTILTAMINSEDEEARKKAQEVLKELTGFKTPEEMAAFIKGQGLTITDENPPIAGLK	4.197947745173238	0.8184128903026087	71.3919677734375	0.6163363456726074	14.463605880737305	25.466886520385742	12.68519115447998
result_100aa_1_3	8	IFVCGGKVDVRAPIPPSFRDRLLTYTAKNASELHEHFILAETFKDYFKENAYPDLLVFEDDIASISSLIIIFLESPGSLVELGIFCNKSELFKKILIVASAEEVYGEDSFIYLGPLEYIKKKVSSSVVIYPWPDPEVLKYDNDFLDDLCVNIKEKLSSI:EEEEEEEKKEKFKLNAKDAETIKEFGERMMEAGIPSITKETIETLILEAMINDPDEEARKKAAEVLKELSGFKSDEEMEEFIKGKGLKIDDENPPKAGEE	5.074820874633372	0.7017492547078511	73.01248168945312	0.5999898910522461	15.386919975280762	27.419055938720703	17.455158233642578
result_100aa_1_3	9	IFVCGGKVDVRAPIPPSFRDRLLTYTAKNASELHEHFILAETFKDYFKENAYPDLLVFEDDIASISSLIIIFLESPGSLVELGIFCNKSELFKKILIVASAEEVYGEDSFIYLGPLEYIKKKVSSSVVIYPWPDPEVLKYDNDFLDDLCVNIKEKLSSI:EEEEEEELKEKMKLDAKYAEEIKKFGELAMKAGIPSITKETIATTILTAMLNSEDEEARKKAAEVLKELTGFTSPEQMEAFLKGKGLTWTKPDLPVFGEE	10.541290278081192	0.4470452788204736	69.18477630615234	0.5931825637817383	15.804421424865723	28.00027084350586	18.131507873535156
result_100aa_1_3	10	IFVCGGKVDVRAPIPPSFRDRLLTYTAKNASELHEHFILAETFKDYFKENAYPDLLVFEDDIASISSLIIIFLESPGSLVELGIFCNKSELFKKILIVASAEEVYGEDSFIYLGPLEYIKKKVSSSVVIYPWPDPEVLKYDNDFLDDLCVNIKEKLSSI:EEEEEEERKEKLKLDAKNAEIIKKFGELAMKAGIPSITKETIEKTILEAWLNSEDEEARKKAAEVLKELSGFKTPEEMEAFMKGQGLKWTKPNPPIFGPE	5.5332540902119876	0.7058997791101349	69.724609375	0.6031829714775085	15.078407287597656	26.724374771118164	15.994752883911133
result_100aa_1_3	11	IFVCGGKVDVRAPIPPSFRDRLLTYTAKNASELHEHFILAETFKDYFKENAYPDLLVFEDDIASISSLIIIFLESPGSLVELGIFCNKSELFKKILIVASAEEVYGEDSFIYLGPLEYIKKKVSSSVVIYPWPDPEVLKYDNDFLDDLCVNIKEKLSSI:EEEEEEEKKEKFKLDAKYAEYIKEFGERAMKAGIPSYTKETIAKTILEAWLNSEDEEARKKAAEVLKELTGFKTPEEFEEYMKGLGLKWDKPNPPIFGEE	5.254300933762591	0.7471375620147948	72.7515869140625	0.6038386225700378	15.066164016723633	26.740196228027344	16.079652786254883
result_100aa_1_3	12	IFVCGGKVDVRAPIPPSFRDRLLTYTAKNASELHEHFILAETFKDYFKENAYPDLLVFEDDIASISSLIIIFLESPGSLVELGIFCNKSELFKKILIVASAEEVYGEDSFIYLGPLEYIKKKVSSSVVIYPWPDPEVLKYDNDFLDDLCVNIKEKLSSI:EEEEEEELKEKLKPDAKYAEEIKKFGELAMEAGIKSITKETIEKTILEAMLNSEDPEARKKAAEVLKELSGFKTPEEMEAFIKGKGLTWTEPDPPIAGEK	10.080191748882347	0.445306462050813	70.39834594726562	0.5931566953659058	15.762604713439941	28.09741973876953	18.210073471069336
result_100aa_1_3	13	IFVCGGKVDVRAPIPPSFRDRLLTYTAKNASELHEHFILAETFKDYFKENAYPDLLVFEDDIASISSLIIIFLESPGSLVELGIFCNKSELFKKILIVASAEEVYGEDSFIYLGPLEYIKKKVSSSVVIYPWPDPEVLKYDNDFLDDLCVNIKEKLSSI:EEEEEEEKKEKFKPDAKYAEEIKKFGELAMEAGIPSITKETIEYQILKAMLNSEDEEARKKAAEVLKELSGFKSKEEMEAFMKGKGLKYDKPNPPIFGEE	6.417578829671724	0.6240727278220313	76.83081817626953	0.596979022026062	15.297109603881836	27.45522117614746	17.499616622924805
result_100aa_1_3	14	IFVCGGKVDVRAPIPPSFRDRLLTYTAKNASELHEHFILAETFKDYFKENAYPDLLVFEDDIASISSLIIIFLESPGSLVELGIFCNKSELFKKILIVASAEEVYGEDSFIYLGPLEYIKKKVSSSVVIYPWPDPEVLKYDNDFLDDLCVNIKEKLSSI:EEEEEEELKKKLEPDARYAEEIKKFGELAMKAGIPSYTKETIETLILEAMIRSDDPEARKKAAEVLKELSGFKNEEEMRAFLEGKGFEITEDDLPVAGEE	9.613504626748027	0.4412770096555282	71.34217071533203	0.594047486782074	15.648323059082031	27.93283462524414	16.757247924804688
result_100aa_1_3	15	IFVCGGKVDVRAPIPPSFRDRLLTYTAKNASELHEHFILAETFKDYFKENAYPDLLVFEDDIASISSLIIIFLESPGSLVELGIFCNKSELFKKILIVASAEEVYGEDSFIYLGPLEYIKKKVSSSVVIYPWPDPEVLKYDNDFLDDLCVNIKEKLSSI:EEEEEEERKEKLKLDAKYAEEIKKFGELAMKAGIPSYTKETIETTILTAMLNSKDEEARKKAAKVLKELSGFKNKEEMEAFMKGKGLKWDEPNPPIFGEE	6.312582923988213	0.6470547794060215	71.69745635986328	0.596192479133606	15.5022554397583	27.553733825683594	18.00922393798828
result_100aa_1_3	16	IFVCGGKVDVRAPIPPSFRDRLLTYTAKNASELHEHFILAETFKDYFKENAYPDLLVFEDDIASISSLIIIFLESPGSLVELGIFCNKSELFKKILIVASAEEVYGEDSFIYLGPLEYIKKKVSSSVVIYPWPDPEVLKYDNDFLDDLCVNIKEKLSSI:EEEEEEEKKEKMKLDAKYAEEIKKFGELAMEAGIPSYTKETIAKLILEAMINSTDPEAREKAWKVLKELTGFKNEEEMKEYMKGLGLKWDEPNPPIAGEP	8.56973557317273	0.5105377756890513	72.63442993164062	0.5938600301742554	15.680071830749512	28.023170471191406	19.05290412902832
result_100aa_1_3	17	IFVCGGKVDVRAPIPPSFRDRLLTYTAKNASELHEHFILAETFKDYFKENAYPDLLVFEDDIASISSLIIIFLESPGSLVELGIFCNKSELFKKILIVASAEEVYGEDSFIYLGPLEYIKKKVSSSVVIYPWPDPEVLKYDNDFLDDLCVNIKEKLSSI:EEEEEEERKEKLKLDARYAEEIKEFGERMMEAGIPSITKETIETLILEAWLNSDDPEARKKAAEVLKELSGFKNEEEMAEFMKGKGLKWDDDDPPVAGEK	5.6452498514638965	0.713769516416453	75.26071166992188	0.5987299680709839	15.270190238952637	27.253326416015625	16.99311065673828
result_100aa_1_3	18	IFVCGGKVDVRAPIPPSFRDRLLTYTAKNASELHEHFILAETFKDYFKENAYPDLLVFEDDIASISSLIIIFLESPGSLVELGIFCNKSELFKKILIVASAEEVYGEDSFIYLGPLEYIKKKVSSSVVIYPWPDPEVLKYDNDFLDDLCVNIKEKLSSI:EEEEEEEKKEKMKLDAKYAEEIKKFGELAMEAGIPSYTKETIAYEILKAYLNSEDEEARKKAAEVLKELTGFKNKEEFEAFLKGKGLKYDKPNPPIFGEE	5.025317106512839	0.740342564157592	70.04847717285156	0.6039468050003052	15.147211074829102	26.88815689086914	16.893152236938477
result_100aa_1_3	19	IFVCGGKVDVRAPIPPSFRDRLLTYTAKNASELHEHFILAETFKDYFKENAYPDLLVFEDDIASISSLIIIFLESPGSLVELGIFCNKSELFKKILIVASAEEVYGEDSFIYLGPLEYIKKKVSSSVVIYPWPDPEVLKYDNDFLDDLCVNIKEKLSSI:EEEEEEEKKEKLKLDAKNAEYIKKFGELAMEAGIPSITKETIEKTILLAWINSKDEEARKKAAEVLKETSGFKTPEEMEAFIKGQGIKWDKPNPPIFGEK	4.063674296383233	0.8083780883240036	71.17826080322266	0.6087570190429688	14.862214088439941	26.11193084716797	11.139812469482422
result_100aa_1_3	20	IFVCGGKVDVRAPIPPSFRDRLLTYTAKNASELHEHFILAETFKDYFKENAYPDLLVFEDDIASISSLIIIFLESPGSLVELGIFCNKSELFKKILIVASAEEVYGEDSFIYLGPLEYIKKKVSSSVVIYPWPDPEVLKYDNDFLDDLCVNIKEKLSSI:EEEEEEELKEKLKLDAKYAEYIKKFGELAMKAGIPSITKETIETTILTAMLNSDDPEAREKAAKVLKELSGFKSPEEMAAWLKGKGLTWTEPNPPVAGEK	10.446111894430356	0.5769829801224148	50.12726974487305	0.5971028804779053	16.51482391357422	27.92519187927246	16.74100112915039
result_100aa_1_3	21	IFVCGGKVDVRAPIPPSFRDRLLTYTAKNASELHEHFILAETFKDYFKENAYPDLLVFEDDIASISSLIIIFLESPGSLVELGIFCNKSELFKKILIVASAEEVYGEDSFIYLGPLEYIKKKVSSSVVIYPWPDPEVLKYDNDFLDDLCVNIKEKLSSI:EEEEEEEKEEKLKLDAKYAEEIKKFGELAMKAGIPSITKETIAKTILTAMLNSEDPEARKKAAEVLKELTGFKNDEEMEAFMKGNGLKWTKDDFPKAGEE	7.032345154422288	0.6077845093888891	68.51734161376953	0.5965379476547241	15.677440643310547	27.845115661621094	19.42227554321289
result_100aa_1_3	22	IFVCGGKVDVRAPIPPSFRDRLLTYTAKNASELHEHFILAETFKDYFKENAYPDLLVFEDDIASISSLIIIFLESPGSLVELGIFCNKSELFKKILIVASAEEVYGEDSFIYLGPLEYIKKKVSSSVVIYPWPDPEVLKYDNDFLDDLCVNIKEKLSSI:KEEEEEEKKEKFKLDAKYAEYIKKFGELAMKAGIKSYTKESILYEILKAMINSKDKEAREKAAKVLKEESGFKNKEEFEAFLKGKGLKIDDENPPIFGKK	13.646128899405038	0.497854790442004	50.74446105957031	0.5972143411636353	16.5985164642334	28.041221618652344	18.519287109375
result_100aa_1_3	23	IFVCGGKVDVRAPIPPSFRDRLLTYTAKNASELHEHFILAETFKDYFKENAYPDLLVFEDDIASISSLIIIFLESPGSLVELGIFCNKSELFKKILIVASAEEVYGEDSFIYLGPLEYIKKKVSSSVVIYPWPDPEVLKYDNDFLDDLCVNIKEKLSSI:EEEEEEERKEKFKPDAKYAEEIEKFGKLMMEAGIKSITKETIMKTIEEAWLNSDDPEARKKAAEVLKKLSGFKTPEEYEAWRKGQGLEWTDDDPPVFGEK	12.598035381408746	0.4762385440326052	62.8262825012207	0.5961681008338928	16.23558235168457	27.829927444458008	16.761577606201172
result_100aa_1_3	24	IFVCGGKVDVRAPIPPSFRDRLLTYTAKNASELHEHFILAETFKDYFKENAYPDLLVFEDDIASISSLIIIFLESPGSLVELGIFCNKSELFKKILIVASAEEVYGEDSFIYLGPLEYIKKKVSSSVVIYPWPDPEVLKYDNDFLDDLCVNIKEKLSSI:EEEEEEERKEKLKLDAKYAEEIKKFGELMMEAGIPSITKETIIKTILEAMINSEDEEARKKAAEVLKELSGFKTPEELEAYIKGQGLKINYPNKPIFGEK	4.132152616686575	0.8596972705526659	67.68048858642578	0.6145449876785278	14.755650520324707	25.713096618652344	13.263952255249023
result_100aa_1_3	25	IFVCGGKVDVRAPIPPSFRDRLLTYTAKNASELHEHFILAETFKDYFKENAYPDLLVFEDDIASISSLIIIFLESPGSLVELGIFCNKSELFKKILIVASAEEVYGEDSFIYLGPLEYIKKKVSSSVVIYPWPDPEVLKYDNDFLDDLCVNIKEKLSSI:EEEEEEEKKEKFKPDAKYAEYIKKFGELAMEAGIPSITKDTIAKQIAEAMLKSEDEEARKKAAEVLKELTGFKNKEEYEAWMKGNGLTWTEPNPPIAGEK	6.812429179775995	0.6558773716270285	54.797645568847656	0.6057268381118774	15.885724067687988	26.724212646484375	14.251766204833984
result_100aa_1_3	26	IFVCGGKVDVRAPIPPSFRDRLLTYTAKNASELHEHFILAETFKDYFKENAYPDLLVFEDDIASISSLIIIFLESPGSLVELGIFCNKSELFKKILIVASAEEVYGEDSFIYLGPLEYIKKKVSSSVVIYPWPDPEVLKYDNDFLDDLCVNIKEKLSSI:EEEEEEERKEKLKPDAKYAEEIAKFGKLAMEAGIPSYTKETIEKTILEAMLNSKDPEARKKAAEVLKELSGFKNDEEMAAFMKGKGLTWTEPDPPSFGPK	6.069977152477809	0.7183597841709742	74.66472625732422	0.5999234914779663	15.091952323913574	27.00518226623535	17.40079689025879
result_100aa_1_3	27	IFVCGGKVDVRAPIPPSFRDRLLTYTAKNASELHEHFILAETFKDYFKENAYPDLLVFEDDIASISSLIIIFLESPGSLVELGIFCNKSELFKKILIVASAEEVYGEDSFIYLGPLEYIKKKVSSSVVIYPWPDPEVLKYDNDFLDDLCVNIKEKLSSI:EEEEEEEKKEKLKLDAKYAEYIKKFGELAMKAGIPSITKETIERTILTAWLNSTDPAARAKAAAVLKELSGFKNDAEMAAFLAGNGLTWTDPNPPAAGAA	14.25650341844444	0.48099558949961096	55.55744552612305	0.5929405689239502	16.48870849609375	28.25509262084961	18.373794555664062
result_100aa_1_3	28	IFVCGGKVDVRAPIPPSFRDRLLTYTAKNASELHEHFILAETFKDYFKENAYPDLLVFEDDIASISSLIIIFLESPGSLVELGIFCNKSELFKKILIVASAEEVYGEDSFIYLGPLEYIKKKVSSSVVIYPWPDPEVLKYDNDFLDDLCVNIKEKLSSI:EEEEEEEEEEKLKLDAKDAETIKKFGELAMEAGIPSITKETIAKTILTAWLNSEDEEARKKAAEVLKELTGFKTPEEMKAFIEGNGLKWDEPNPPIAGEE	5.4244410592594186	0.6905142107701907	68.1343994140625	0.5986785888671875	15.680585861206055	27.5378360748291	18.2219181060791
result_100aa_1_3	29	IFVCGGKVDVRAPIPPSFRDRLLTYTAKNASELHEHFILAETFKDYFKENAYPDLLVFEDDIASISSLIIIFLESPGSLVELGIFCNKSELFKKILIVASAEEVYGEDSFIYLGPLEYIKKKVSSSVVIYPWPDPEVLKYDNDFLDDLCVNIKEKLSSI:EEEEEEERKEKLKLKAKYAEEIEKFGKLAMEAGIPSITKETIATTILEAMLNDEDEEARKKAAEVLKKLTGFKTDEEFEAFLKGKGLKWTEPNPPKMGKK	5.317348407341183	0.7434564720129495	69.07933044433594	0.604873776435852	15.093253135681152	26.80669403076172	16.165231704711914
result_100aa_1_3	30	IFVCGGKVDVRAPIPPSFRDRLLTYTAKNASELHEHFILAETFKDYFKENAYPDLLVFEDDIASISSLIIIFLESPGSLVELGIFCNKSELFKKILIVASAEEVYGEDSFIYLGPLEYIKKKVSSSVVIYPWPDPEVLKYDNDFLDDLCVNIKEKLSSI:EEEEEEEKKEKMKLDAKYAEEIKKFGELAMKAGIPSITKETIAKTILEAMLKSEDPAAREKAAAVLKELTGFKTPEEMEAYMKGLGLEWTEPNPPVFGEK	4.793820514494438	0.7684050790162653	69.31360626220703	0.6055112481117249	15.198240280151367	26.74771499633789	12.020563125610352
result_100aa_1_3	31	IFVCGGKVDVRAPIPPSFRDRLLTYTAKNASELHEHFILAETFKDYFKENAYPDLLVFEDDIASISSLIIIFLESPGSLVELGIFCNKSELFKKILIVASAEEVYGEDSFIYLGPLEYIKKKVSSSVVIYPWPDPEVLKYDNDFLDDLCVNIKEKLSSI:EEEEEEEKKEKLKLDAKYAEKIKEFGERAMKAGIPSITKETIEKTILLAMLNSDDPEARAKAQEVLKELSGFKSDEEMEAYMKGLGLTWTEPNPPSFGEK	8.789410505850846	0.6185714343808634	57.4404296875	0.5988063812255859	15.961980819702148	27.444711685180664	16.99641227722168
result_100aa_1_3	32	IFVCGGKVDVRAPIPPSFRDRLLTYTAKNASELHEHFILAETFKDYFKENAYPDLLVFEDDIASISSLIIIFLESPGSLVELGIFCNKSELFKKILIVASAEEVYGEDSFIYLGPLEYIKKKVSSSVVIYPWPDPEVLKYDNDFLDDLCVNIKEKLSSI:EEEEEEELKEKLKLDARYAETIKKFGELAMKAGIPSITKETILKTILEAMLRSKDPEARKKAAEVLKELSGFKTDEEMAAFLKGQGLTWTDPNPPSAGKA	9.548785049717203	0.4660267207725293	67.41545867919922	0.5941832065582275	15.951424598693848	28.11954689025879	18.71050262451172
result_100aa_1_3	33	IFVCGGKVDVRAPIPPSFRDRLLTYTAKNASELHEHFILAETFKDYFKENAYPDLLVFEDDIASISSLIIIFLESPGSLVELGIFCNKSELFKKILIVASAEEVYGEDSFIYLGPLEYIKKKVSSSVVIYPWPDPEVLKYDNDFLDDLCVNIKEKLSSI:EEEEDEEKEEELKLDARYAEEIKKFGELMMKAGIPSITKETIAKTILTAMLNSKDPEAREKAAKVLKELTGFKSDEEMEAFMKGNGLTWTEPNPPKMGEE	4.19733898089628	0.8511802464472799	67.21241760253906	0.631446123123169	14.154131889343262	24.346145629882812	10.535140991210938
result_100aa_1_3	34	IFVCGGKVDVRAPIPPSFRDRLLTYTAKNASELHEHFILAETFKDYFKENAYPDLLVFEDDIASISSLIIIFLESPGSLVELGIFCNKSELFKKILIVASAEEVYGEDSFIYLGPLEYIKKKVSSSVVIYPWPDPEVLKYDNDFLDDLCVNIKEKLSSI:EEEEEEELKEKMKLDAKNAEAIKKFGEMAMEAGIESITKETIAKTILTAMINSEDEEARKKAAEVLKELTGFKTPEEMEAFIKGNGLKIDYPNPPIAGEE	9.49953856030584	0.5134607961432404	63.36640548706055	0.5938920974731445	16.1099910736084	28.19295883178711	16.348236083984375
result_100aa_1_3	35	IFVCGGKVDVRAPIPPSFRDRLLTYTAKNASELHEHFILAETFKDYFKENAYPDLLVFEDDIASISSLIIIFLESPGSLVELGIFCNKSELFKKILIVASAEEVYGEDSFIYLGPLEYIKKKVSSSVVIYPWPDPEVLKYDNDFLDDLCVNIKEKLSSI:EEEEEEEKKEKLKPDARYAEEIAKFGKLAMEAGIPSITKETIIKTILEAMLNSEDPEARKKAAKVLKELSGFKNPKEMEELMKGLGLEWTDDDPPIAGPK	6.14445481493394	0.6965246304042546	70.32174682617188	0.597690224647522	15.579704284667969	27.600446701049805	17.607553482055664
result_100aa_1_3	36	IFVCGGKVDVRAPIPPSFRDRLLTYTAKNASELHEHFILAETFKDYFKENAYPDLLVFEDDIASISSLIIIFLESPGSLVELGIFCNKSELFKKILIVASAEEVYGEDSFIYLGPLEYIKKKVSSSVVIYPWPDPEVLKYDNDFLDDLCVNIKEKLSSI:EEEEEEELKEKLKLDAKYAEYIKEFGERAMKAGIKSYTKDSIAKTILEAMINSENEEDRKKAQKVLIELTGFKNEKEMEEFLKGNGLEWDKPNPPIAGKE	12.475458524977045	0.3858698223239224	60.83671569824219	0.5950340032577515	16.029376983642578	28.061410903930664	19.422710418701172
result_100aa_1_3	37	IFVCGGKVDVRAPIPPSFRDRLLTYTAKNASELHEHFILAETFKDYFKENAYPDLLVFEDDIASISSLIIIFLESPGSLVELGIFCNKSELFKKILIVASAEEVYGEDSFIYLGPLEYIKKKVSSSVVIYPWPDPEVLKYDNDFLDDLCVNIKEKLSSI:EEEEEEERKESLKLDAKYAEEIKKFGELAMEAGIPSITKETIEKTILEAMLNSEDPEARKKAQEVLIELSGYKNEEEMKAFFEGQGLKWDKPDFPIAGEK	6.160217616407863	0.6338645857223119	69.8558578491211	0.5954767465591431	15.7587251663208	27.868494033813477	18.64047622680664
result_100aa_1_3	38	IFVCGGKVDVRAPIPPSFRDRLLTYTAKNASELHEHFILAETFKDYFKENAYPDLLVFEDDIASISSLIIIFLESPGSLVELGIFCNKSELFKKILIVASAEEVYGEDSFIYLGPLEYIKKKVSSSVVIYPWPDPEVLKYDNDFLDDLCVNIKEKLSSI:EEEEEEERKEKLKPDAKYAEEIKKFGELMMKAGIKSITKDTIIDTILKAMINSKDKEAREKATKVLKELSGFKTDEEMEAYIKGKGLKITEPNPPYAGEK	13.63874396893168	0.48545005684518344	60.74454116821289	0.5965059399604797	16.19536781311035	27.744335174560547	17.621932983398438
result_100aa_1_3	39	IFVCGGKVDVRAPIPPSFRDRLLTYTAKNASELHEHFILAETFKDYFKENAYPDLLVFEDDIASISSLIIIFLESPGSLVELGIFCNKSELFKKILIVASAEEVYGEDSFIYLGPLEYIKKKVSSSVVIYPWPDPEVLKYDNDFLDDLCVNIKEKLSSI:EEEEEEERKEKFKPDAKYAEEIAKFGKLAMEAGIPSITKETILKTITEAMLNSKDPEARKKAAEVLKELSGFKSPEEYKAWLEGNGLKWTEPNPPIPGEE	5.407132833019113	0.7098640649872789	74.08607482910156	0.5971790552139282	15.28805923461914	27.45146942138672	17.40533447265625
result_100aa_1_3	40	IFVCGGKVDVRAPIPPSFRDRLLTYTAKNASELHEHFILAETFKDYFKENAYPDLLVFEDDIASISSLIIIFLESPGSLVELGIFCNKSELFKKILIVASAEEVYGEDSFIYLGPLEYIKKKVSSSVVIYPWPDPEVLKYDNDFLDDLCVNIKEKLSSI:EEEEEEEKEEEFKLDAKYAEYIKKFGELAMKAGIKSITKETIEKTILEAMLKSEDPEARKKAQEVLKELSGFKNEEEMEEYLKGLGLEWKDPDPPIAGEK	13.014871065345487	0.5142589553886731	56.544837951660156	0.5951336622238159	16.41274070739746	28.12316131591797	19.712005615234375
result_100aa_1_3	41	IFVCGGKVDVRAPIPPSFRDRLLTYTAKNASELHEHFILAETFKDYFKENAYPDLLVFEDDIASISSLIIIFLESPGSLVELGIFCNKSELFKKILIVASAEEVYGEDSFIYLGPLEYIKKKVSSSVVIYPWPDPEVLKYDNDFLDDLCVNIKEKLSSI:EEEEEEELKEKMKLDAKYAEEIKKFGELAMKAGIPSYTKETIEYLILKAMLNSKDPAAREKAAKVLKELSGYKNPEEMAAFIKGQGLTWTEPNPPVAGTP	8.997121702267446	0.5119917157341486	64.00184631347656	0.5950950384140015	16.019067764282227	27.891746520996094	17.901226043701172
result_100aa_1_3	42	IFVCGGKVDVRAPIPPSFRDRLLTYTAKNASELHEHFILAETFKDYFKENAYPDLLVFEDDIASISSLIIIFLESPGSLVELGIFCNKSELFKKILIVASAEEVYGEDSFIYLGPLEYIKKKVSSSVVIYPWPDPEVLKYDNDFLDDLCVNIKEKLSSI:EEEEEEEKKEKFKPDAKYAEYIKKFGDLAMEAGIPSYTKETILKTILTAMLNSEDEEARKKAAEVLKEESGFKTKEEMEAFIKGNGIKWTDENPPIAGEE	4.600562734266327	0.7725010229330014	65.74186706542969	0.6091815233230591	15.013471603393555	26.26022720336914	14.774335861206055
result_100aa_1_3	43	IFVCGGKVDVRAPIPPSFRDRLLTYTAKNASELHEHFILAETFKDYFKENAYPDLLVFEDDIASISSLIIIFLESPGSLVELGIFCNKSELFKKILIVASAEEVYGEDSFIYLGPLEYIKKKVSSSVVIYPWPDPEVLKYDNDFLDDLCVNIKEKLSSI:EEEEEEELKEKLKLDAKYAEEIKKFGELAMEAGIPSITKETIIKTILEAMLNSEDPEARKKAAEVLKELSGFKSDEEMEALMKGLGLKYDKPDPPSAGLK	9.849431859051933	0.49150575956394227	68.34611511230469	0.5926315784454346	16.048097610473633	28.34467315673828	17.013927459716797
result_100aa_1_3	44	IFVCGGKVDVRAPIPPSFRDRLLTYTAKNASELHEHFILAETFKDYFKENAYPDLLVFEDDIASISSLIIIFLESPGSLVELGIFCNKSELFKKILIVASAEEVYGEDSFIYLGPLEYIKKKVSSSVVIYPWPDPEVLKYDNDFLDDLCVNIKEKLSSI:EEEEEEELKEKMKLDAKYAEEIAEFGKLAMEAGIKSITKETILETILKAMINSKDPEARKKAAEVLKELSGFKNKEEMEEFIKGKGLKITDDDLPVFGEK	9.609759600643322	0.4010785559568706	72.42951202392578	0.5950060486793518	15.548330307006836	27.95948028564453	16.792139053344727
result_100aa_1_3	45	IFVCGGKVDVRAPIPPSFRDRLLTYTAKNASELHEHFILAETFKDYFKENAYPDLLVFEDDIASISSLIIIFLESPGSLVELGIFCNKSELFKKILIVASAEEVYGEDSFIYLGPLEYIKKKVSSSVVIYPWPDPEVLKYDNDFLDDLCVNIKEKLSSI:EEEEEEERKEKFKPDAKYAEEIEKFGKLAMEAGIPSYTKETIAEQILLAMINSKDKEARKKAAEVLKKLTGFKSEEEFEAFLKGKGIEWKEDDPPSFGEK	6.304642720328068	0.6415052979776248	77.63298797607422	0.5968042612075806	15.233013153076172	27.44915771484375	16.321495056152344
result_100aa_1_3	46	IFVCGGKVDVRAPIPPSFRDRLLTYTAKNASELHEHFILAETFKDYFKENAYPDLLVFEDDIASISSLIIIFLESPGSLVELGIFCNKSELFKKILIVASAEEVYGEDSFIYLGPLEYIKKKVSSSVVIYPWPDPEVLKYDNDFLDDLCVNIKEKLSSI:EEEEEEELKEKLKLDAKYAEEIKKFGELAMKAGIPSITKETILKTILEAMINSKDEEARKKAAEVFKELSGFKNKEEVEEFLKGKGLKITEPNPPIAGEE	10.463605199612994	0.4015382613112512	68.46145629882812	0.5947980284690857	15.91109848022461	28.120037078857422	15.91604232788086
result_100aa_1_3	47	IFVCGGKVDVRAPIPPSFRDRLLTYTAKNASELHEHFILAETFKDYFKENAYPDLLVFEDDIASISSLIIIFLESPGSLVELGIFCNKSELFKKILIVASAEEVYGEDSFIYLGPLEYIKKKVSSSVVIYPWPDPEVLKYDNDFLDDLCVNIKEKLSSI:EEEEEEELKEKLKPDAKYAKEIKKFGELAMKAGIPSITKETIEKTILEAMLNSKDPAAREEAAKVLKELSGWKNDAEFAAWMKGKGLTWTEPNPPKAGSK	11.373276304993386	0.33160169154897823	77.14083099365234	0.593346357345581	15.475468635559082	28.13675880432129	18.777000427246094
result_100aa_1_3	48	IFVCGGKVDVRAPIPPSFRDRLLTYTAKNASELHEHFILAETFKDYFKENAYPDLLVFEDDIASISSLIIIFLESPGSLVELGIFCNKSELFKKILIVASAEEVYGEDSFIYLGPLEYIKKKVSSSVVIYPWPDPEVLKYDNDFLDDLCVNIKEKLSSI:EEEEEEEREEKFKLDAKYAEYIEEFGKRAMKAGIPSITKETIMKTILEAMLKSEDPEARKKAAEVLKKVSGFKNDEEMEAFLKGNGLKWDEPNPPSAGLK	5.83962726283728	0.7693625338290266	71.71924591064453	0.6035749912261963	14.94774055480957	26.53189468383789	12.33101749420166
result_100aa_1_3	49	IFVCGGKVDVRAPIPPSFRDRLLTYTAKNASELHEHFILAETFKDYFKENAYPDLLVFEDDIASISSLIIIFLESPGSLVELGIFCNKSELFKKILIVASAEEVYGEDSFIYLGPLEYIKKKVSSSVVIYPWPDPEVLKYDNDFLDDLCVNIKEKLSSI:EEEEEEEKKEKFKLDARYAEEIKIFGERMMEAGIESITKETIEKTILEAMLKSEDPEAREKAAKVLKELSGFKTPEEFEERMKGLGLKWDEPNPPVFGEK	3.9096137107099085	0.8949449772481781	78.55088806152344	0.6447293758392334	13.017715454101562	22.765512466430664	6.555805206298828
result_100aa_1_3	50	IFVCGGKVDVRAPIPPSFRDRLLTYTAKNASELHEHFILAETFKDYFKENAYPDLLVFEDDIASISSLIIIFLESPGSLVELGIFCNKSELFKKILIVASAEEVYGEDSFIYLGPLEYIKKKVSSSVVIYPWPDPEVLKYDNDFLDDLCVNIKEKLSSI:EEEEEEEKKEKLKPDAKYAEEIEKFGKLAMEAGIPSITKETIAKTIMEAWINSEDEEARKKAAEVLKKLTGFKNEEEMEAWMKGQGLKWDKENPPVFGEE	7.85501594551474	0.5101868602773352	76.96053314208984	0.5935425162315369	15.509096145629883	28.037023544311523	18.494281768798828
result_100aa_1_3	51	IFVCGGKVDVRAPIPPSFRDRLLTYTAKNASELHEHFILAETFKDYFKENAYPDLLVFEDDIASISSLIIIFLESPGSLVELGIFCNKSELFKKILIVASAEEVYGEDSFIYLGPLEYIKKKVSSSVVIYPWPDPEVLKYDNDFLDDLCVNIKEKLSSI:EEEEEEEKKEDLKLDAKYAEKIKEFGELMMKAGIPSITKETIAKTILEAWLNSEDEEARKKAQEVLKELTGFKNDEEMAAFMKGNGLTWTEPNPPKAGEK	6.673912362108809	0.6189249024937923	70.18101501464844	0.5973501205444336	15.713589668273926	27.574928283691406	16.689441680908203
result_100aa_1_3	52	IFVCGGKVDVRAPIPPSFRDRLLTYTAKNASELHEHFILAETFKDYFKENAYPDLLVFEDDIASISSLIIIFLESPGSLVELGIFCNKSELFKKILIVASAEEVYGEDSFIYLGPLEYIKKKVSSSVVIYPWPDPEVLKYDNDFLDDLCVNIKEKLSSI:EEEEEEEKEEEFKLDAKYAEYIKKFGELAMKAGIPSITKETILYTILKAMLNSKDKEAREKAQKVLIEESGFKTPEEMAAFMKGKGLKWTEDDPPIAGEK	5.656301649793026	0.816758300538803	52.764862060546875	0.6218091249465942	15.127890586853027	25.315462112426758	8.516704559326172
result_100aa_1_3	53	IFVCGGKVDVRAPIPPSFRDRLLTYTAKNASELHEHFILAETFKDYFKENAYPDLLVFEDDIASISSLIIIFLESPGSLVELGIFCNKSELFKKILIVASAEEVYGEDSFIYLGPLEYIKKKVSSSVVIYPWPDPEVLKYDNDFLDDLCVNIKEKLSSI:EEEEEEEKKEKLKPDAKYAKEIEEFGKRAMKAGIPSITKETIAKTILEAMLNSEDPAAREEAAKVLKELSGFKTDEEWEAFMKGQGLTWTEDNPPSFGEK	9.656569812658423	0.4556557858734355	73.15586853027344	0.5928645133972168	15.745701789855957	28.152313232421875	18.210325241088867
result_100aa_1_3	54	IFVCGGKVDVRAPIPPSFRDRLLTYTAKNASELHEHFILAETFKDYFKENAYPDLLVFEDDIASISSLIIIFLESPGSLVELGIFCNKSELFKKILIVASAEEVYGEDSFIYLGPLEYIKKKVSSSVVIYPWPDPEVLKYDNDFLDDLCVNIKEKLSSI:EEEEEEEKKEKFKLDAKYAEYIKEFGERAMKAGIKSITKETIEKTILTAMLNSKDPEARKKAQEVLIELSGFKTPEEMEAFLKGNGLTWTEPDPPVAGLP	6.089891903774663	0.762105402170733	65.04206085205078	0.6034660935401917	15.463286399841309	26.678955078125	16.239742279052734
result_100aa_1_3	55	IFVCGGKVDVRAPIPPSFRDRLLTYTAKNASELHEHFILAETFKDYFKENAYPDLLVFEDDIASISSLIIIFLESPGSLVELGIFCNKSELFKKILIVASAEEVYGEDSFIYLGPLEYIKKKVSSSVVIYPWPDPEVLKYDNDFLDDLCVNIKEKLSSI:KEEEEEELKEKMKLDAKNAETIKKFGELAMKAGIPSITKETIEKTILTAMLNSKDEEARKKAQEVLKELSGFKSKEEFEAWLKGQGLEWKEPNPPIFGKK	10.700939105161208	0.3660006232300217	74.3093490600586	0.5936516523361206	15.548990249633789	28.07892608642578	17.282363891601562
result_100aa_1_3	56	IFVCGGKVDVRAPIPPSFRDRLLTYTAKNASELHEHFILAETFKDYFKENAYPDLLVFEDDIASISSLIIIFLESPGSLVELGIFCNKSELFKKILIVASAEEVYGEDSFIYLGPLEYIKKKVSSSVVIYPWPDPEVLKYDNDFLDDLCVNIKEKLSSI:EEEEEEELKEEFKLDAKYAEEIKKFGELMMKAGIPSITKETIETTILKAYINSEDPEARKKAAEVLKELSGFKSKEEMEAFIKGKGLKIDYPDPPVFGEK	12.865023135882867	0.5134450600752327	47.94334411621094	0.5967979431152344	16.705425262451172	28.076560974121094	19.720260620117188
result_100aa_1_3	57	IFVCGGKVDVRAPIPPSFRDRLLTYTAKNASELHEHFILAETFKDYFKENAYPDLLVFEDDIASISSLIIIFLESPGSLVELGIFCNKSELFKKILIVASAEEVYGEDSFIYLGPLEYIKKKVSSSVVIYPWPDPEVLKYDNDFLDDLCVNIKEKLSSI:EEEEEEEKKEKFKPDAKYAEEIEEFGKRAMEAGIPSITKETILKTIYEAMLNSEDEEARKKAQEVFIKLSGFKSPEEFEAFRKGQGLKWDDDNPPVAGEK	10.893341592602955	0.38405514163339394	74.26937103271484	0.5947840213775635	15.694384574890137	28.008451461791992	19.232219696044922
result_100aa_1_3	58	IFVCGGKVDVRAPIPPSFRDRLLTYTAKNASELHEHFILAETFKDYFKENAYPDLLVFEDDIASISSLIIIFLESPGSLVELGIFCNKSELFKKILIVASAEEVYGEDSFIYLGPLEYIKKKVSSSVVIYPWPDPEVLKYDNDFLDDLCVNIKEKLSSI:EEEEEEEKKEKMKLDAKDAETIKKFGELAMKAGIKSITKESIEKTILTAMLNSKDPEARKKAQEVLKELSGFKSPEEMEAFMKGQGLKWTEPDPPIAGLK	12.341121096599204	0.5707388346541173	55.34419250488281	0.5941823124885559	16.48361587524414	28.14636993408203	18.825210571289062
result_100aa_1_3	59	IFVCGGKVDVRAPIPPSFRDRLLTYTAKNASELHEHFILAETFKDYFKENAYPDLLVFEDDIASISSLIIIFLESPGSLVELGIFCNKSELFKKILIVASAEEVYGEDSFIYLGPLEYIKKKVSSSVVIYPWPDPEVLKYDNDFLDDLCVNIKEKLSSI:EEEEEEEKKEDLKLDAKYAEEIKKFGELAIEAGIPSITKETIMTTILTAMINSDDPEARKKAQEVLKELSGFKSDEEMAAFIKGKGLTITDPDPPSAGEE	6.572856436229757	0.6340861141953822	68.2655029296875	0.5963503122329712	15.875818252563477	27.751123428344727	17.578346252441406
result_100aa_1_3	60	IFVCGGKVDVRAPIPPSFRDRLLTYTAKNASELHEHFILAETFKDYFKENAYPDLLVFEDDIASISSLIIIFLESPGSLVELGIFCNKSELFKKILIVASAEEVYGEDSFIYLGPLEYIKKKVSSSVVIYPWPDPEVLKYDNDFLDDLCVNIKEKLSSI:EEEEEEEKKEKLKLDAKYAEEIKKFGELMMEAGIESITKETIIKTILEAMINSEDKEAREKAAKVLKELSGFKNKEEFEEYLKGLGLKIDYPDKPIFGEK	12.73158039099312	0.5254265941677212	56.28624725341797	0.5960818529129028	16.389633178710938	28.000545501708984	18.02117156982422
result_100aa_1_3	61	IFVCGGKVDVRAPIPPSFRDRLLTYTAKNASELHEHFILAETFKDYFKENAYPDLLVFEDDIASISSLIIIFLESPGSLVELGIFCNKSELFKKILIVASAEEVYGEDSFIYLGPLEYIKKKVSSSVVIYPWPDPEVLKYDNDFLDDLCVNIKEKLSSI:EEEEEEERKEKFKPDAKYAEEIKEFGERMMKAGIPSYTKETIEKLILEAMLNSEDKEARKKAAEVLKELSGFKNDEEMEAFMKGKGLEWTEDDPPSFGEK	6.322765327906525	0.6275035871099495	78.92463684082031	0.5976404547691345	15.064630508422852	27.187089920043945	16.607643127441406
[truncated: 3,238 more rows]
