# Supplementary material for: AlphaDesign: a de novo protein design framework based on AlphaFold
Source: Mol Syst Biol. 2025 Jun 17;21(9):1166–89. doi: 10.1038/s44320-025-00119-z (PMC12405559; doi:10.1038/s44320-025-00119-z)
Supplement: Supplementary file 8 — Source data Fig. 6 [file 44320_2025_119_MOESM8_ESM.zip › Figure_6/6DandE/pd1-100-af2-scores.csv]

name	index	sequence	sc_rmsd	sc_tm	plddt	ptm	pae	ipae	mpae
pd1-binder-100-nr2-run-1_result_0	0	MSLTFYPAWLTVSEGANATFTCSLSNWSEDLMLNWNRLSPSNQTEKQAAFSNGLSQPVQDARFQIIQLPNRHDFHMNILDTRRNDSGIYLCGAISLHPKAKIEESPGAELVVTERI:AMGSVGEVKAFADAAPPDFADVSPYAQSLEALKKRPDFEKRTGDLTPEEREELERRLSRLFGALSPEQIEFILRYIKATNSIAKDYDPNNKDDILALFAS	12.836511866355405	0.30533325493606617	45.17012405395508	0.511890172958374	18.2517032623291	27.803346633911133	19.568004608154297
pd1-binder-100-nr2-run-1_result_0	1	MSLTFYPAWLTVSEGANATFTCSLSNWSEDLMLNWNRLSPSNQTEKQAAFSNGLSQPVQDARFQIIQLPNRHDFHMNILDTRRNDSGIYLCGAISLHPKAKIEESPGAELVVTERI:HMGSVGEVRAFAAAAPADRADWAPYAQSLEALKKRPDWEEKTGDWTEEEKKELEERLSRLFGALSPEELLLLLTYIDATNLREKEYDPNDKNNILALLAS	14.19886393974876	0.21839459793506755	46.92986297607422	0.5162228941917419	17.971263885498047	27.629133224487305	18.314355850219727
pd1-binder-100-nr2-run-1_result_0	2	MSLTFYPAWLTVSEGANATFTCSLSNWSEDLMLNWNRLSPSNQTEKQAAFSNGLSQPVQDARFQIIQLPNRHDFHMNILDTRRNDSGIYLCGAISLHPKAKIEESPGAELVVTERI:SIGSVGEVKELAAAAPPEENDWSPYAQSLEALKKRPDWEEKTGDLTEEERKELEERLNRLFGALTPEERLFIATYYASTKLIEKELDPNDKTDILALYLS	15.130286285837741	0.20938186785186777	43.05045700073242	0.5116121768951416	18.280290603637695	27.931806564331055	19.824481964111328
pd1-binder-100-nr2-run-1_result_0	3	MSLTFYPAWLTVSEGANATFTCSLSNWSEDLMLNWNRLSPSNQTEKQAAFSNGLSQPVQDARFQIIQLPNRHDFHMNILDTRRNDSGIYLCGAISLHPKAKIEESPGAELVVTERI:SMGSVGEVRAFAAAAPPDIADWSAYAQSLEALKKRPDWAARTGDWSPEQLEELERRLNRLFGALSPEELLLILRYIDASNLRAKEYDPNDRSDILALLAS	6.9686376141630095	0.5022162130506264	45.24482345581055	0.5193232297897339	17.699756622314453	26.920398712158203	18.278413772583008
pd1-binder-100-nr2-run-1_result_0	4	MSLTFYPAWLTVSEGANATFTCSLSNWSEDLMLNWNRLSPSNQTEKQAAFSNGLSQPVQDARFQIIQLPNRHDFHMNILDTRRNDSGIYLCGAISLHPKAKIEESPGAELVVTERI:ELGSVGEVRAFAEAAPADIADWRPYAQSLEAYKQRPDFAERNGDLTPEELEELEERLNRLFGALSPEEIEFILRYIAYTNSIPKEYDPNDRSNIIAQFAS	10.402981664735364	0.32884837234356423	48.22507858276367	0.5108040571212769	18.0289306640625	27.89141273498535	19.4974308013916
pd1-binder-100-nr2-run-1_result_0	5	NSLTFYPAWLTVSEGANATFTCSLSNWSEDLMLNWNRLSPSNQTEKQAAFSNGLSQPVQDARFQIIQLPNRHDFHMNILDTRRNDSGIYLCGAISLHPKAKIEESPGAELVVTERI:SLGSVGEVRAFAASAPADIADWRPYAQSLEALKKRPDWEEKNGDLTEEQKKELEEKLNRIFGALTPEQLEFILRYIAATNSIEKDYDPNDLSNWLALLAS	13.858080403017077	0.2554799937405364	44.11500930786133	0.5094355940818787	18.38145637512207	28.016687393188477	20.807514190673828
pd1-binder-100-nr2-run-1_result_0	6	MSLTFYPAWLTVSEGANATFTCSLSNWSEDLMLNWNRLSPSNQTEKQAAFSNGLSQPVQDARFQIIQLPNRHDFHMNILDTRRNDSGIYLCGAISLHPKAKIEESPGAELVVTERI:EIGSVGEVRALAAAADPSIADWSEYAQSPEALKKRPDFEEKTGDWTEEEKEELEEKINRIFGALSPEELLFLLTYIAATNLIPKLYDPNDKSNILALLAS	12.684104040186254	0.23630021983154637	57.92641830444336	0.5110309720039368	17.279518127441406	27.934782028198242	18.169401168823242
pd1-binder-100-nr2-run-1_result_0	7	MSLTFYPAWLTVSEGANATFTCSLSNWSEDLMLNWNRLSPSNQTEKQAAFSNGLSQPVQDARFQIIQLPNRHDFHMNILDTRRNDSGIYLCGAISLHPKAKIEESPGAELVVTERI:SMGSVGEVKAFAESQPEDKYDVREYAKSLEALKKRPDWEEKHGDWTEEEREELEERLSRLFGSLTPEELEFIMRYYKASNLIEKEFDPNDKSNILAQFVS	13.987916152226767	0.31208763461542866	48.86205291748047	0.509127140045166	18.231443405151367	28.061010360717773	20.099029541015625
pd1-binder-100-nr2-run-1_result_0	8	MSLTFYPAWLTVSEGANATFTCSLSNWSEDLMLNWNRLSPSNQTEKQAAFSNGLSQPVQDARFQIIQLPNRHDFHMNILDTRRNDSGIYLCGAISLHPKAKIEESPGAELVVTERI:SLGSVGEVRAFAEAAPADRADWSPYTQSLEALKQRPDWDARHGDLTEEERRELEERLSRLFGALSPEQLLFLARYYDATNLRARELDPNDRSNILAQFLA	14.507234533034847	0.18353049574139946	60.40530014038086	0.51507967710495	17.267671585083008	27.88217544555664	19.087600708007812
pd1-binder-100-nr2-run-1_result_0	9	MSLTFYPAWLTVSEGANATFTCSLSNWSEDLMLNWNRLSPSNQTEKQAAFSNGLSQPVQDARFQIIQLPNRHDFHMNILDTRRNDSGIYLCGAISLHPKAKIEESPGAELVVTERI:SMGSVGEVKAYAASQPSDIADWSKYAKSLEELKKRPDFEEKTGDLTEEEKKELEERLNRLFGALSEEEILLILTYYKSTKLIEKEYDPNDKSNILAQLAS	10.978360214772161	0.2986726832609005	47.87186050415039	0.5105088949203491	18.16261100769043	27.875398635864258	19.564809799194336
pd1-binder-100-nr2-run-1_result_0	10	MSLTFYPAWLTVSEGANATFTCSLSNWSEDLMLNWNRLSPSNQTEKQAAFSNGLSQPVQDARFQIIQLPNRHDFHMNILDTRRNDSGIYLCGAISLHPKAKIEESPGAELVVTERI:KMGSVGEVRAFAASAPASIADWSQYTQSLEALKKRPDWEEKNGDLTEEEKKELEQRLSRLFGALSPEQRLFIATYAAASNLIEKEYDPNDKNNILAQFLS	14.529514935968958	0.206444690958841	44.47850799560547	0.5199532508850098	17.89491081237793	27.19115447998047	17.849557876586914
pd1-binder-100-nr2-run-1_result_0	11	MSLTFYPAWLTVSEGANATFTCSLSNWSEDLMLNWNRLSPSNQTEKQAAFSNGLSQPVQDARFQIIQLPNRHDFHMNILDTRRNDSGIYLCGAISLHPKAKIEESPGAELVVTERI:SMGSVGEVKAFAEAAPEDIADVRPYAQSLEALKKRPDWEERTGDLTPEERKELEERLARLFGALSPEQLEFIARYAYYTNLLEKEYDPNDKSNILALFLS	11.354471526649421	0.2684131247325246	53.61845397949219	0.5079241991043091	17.760112762451172	28.094736099243164	20.0665283203125
pd1-binder-100-nr2-run-1_result_0	12	MSLTFYPAWLTVSEGANATFTCSLSNWSEDLMLNWNRLSPSNQTEKQAAFSNGLSQPVQDARFQIIQLPNRHDFHMNILDTRRNDSGIYLCGAISLHPKAKIEESPGAELVVTERI:SLGSVGEVRAAAAAAPPEIADWAPYMQSLEALKKRPDFEKRTGDWTPEQLAELERRLNRLFGALTPEQLLLIATYYASTNLIPKELDPNDRNDILALFLS	12.134221010822188	0.24714040213462715	41.93971633911133	0.5134931802749634	18.500654220581055	28.092023849487305	20.99527359008789
pd1-binder-100-nr2-run-1_result_0	13	MSLTFYPAWLTVSEGANATFTCSLSNWSEDLMLNWNRLSPSNQTEKQAAFSNGLSQPVQDARFQIIQLPNRHDFHMNILDTRRNDSGIYLCGAISLHPKAKIEESPGAELVVTERI:SLGSVGEVRAFAASQPADIADWSQYAQSLEALKKRPDFEEKTGDWTEEELEELEERLNRLFGALSPEQIEFLATYYAASNSIAKELDPNDKSNILALFLS	10.017034181564297	0.29943780036838546	52.1597900390625	0.5102096796035767	17.725601196289062	27.818201065063477	19.152944564819336
pd1-binder-100-nr2-run-1_result_0	14	MSLTFYPAWLTVSEGANATFTCSLSNWSEDLMLNWNRLSPSNQTEKQAAFSNGLSQPVQDARFQIIQLPNRHDFHMNILDTRRNDSGIYLCGAISLHPKAKIEESPGAELVVTERI:SMGSVGEVKAFAEAAPPDIADWRPYTQSLEAYKQRPDFKEKTGDWTEEELKELEERLNRLFGALTPEQRYFIARYYAATNLISKELDPNDKSNILALFLS	13.867502557063313	0.23107942515241847	48.80215835571289	0.5118990540504456	17.805564880371094	27.643495559692383	18.243221282958984
pd1-binder-100-nr2-run-1_result_0	15	MSLTFYPAWLTVSEGANATFTCSLSNWSEDLMLNWNRLSPSNQTEKQAAFSNGLSQPVQDARFQIIQLPNRHDFHMNILDTRRNDSGIYLCGAISLHPKAKIEESPGAELVVTERI:SIGSVGEVKALAEAAPPEKADWAPYTQSLEALKKRPDWKEKTGDLTPEELEELEKRLSRLFGALSPEQLHFIATYAASTNLIEKEYDPNDKSDILAQFLS	15.54099007585516	0.27909701117923486	46.47361755371094	0.5116103291511536	18.00782012939453	27.803945541381836	18.95295524597168
pd1-binder-100-nr2-run-1_result_0	16	MSLTFYPAWLTVSEGANATFTCSLSNWSEDLMLNWNRLSPSNQTEKQAAFSNGLSQPVQDARFQIIQLPNRHDFHMNILDTRRNDSGIYLCGAISLHPKAKIEESPGAELVVTERI:DIPSVEAVRALAEAAPSDIADVSPYAQSPEALKKRPDFEERTADLTEEEKAELEQRINNLFAALSPEEIEFILRYIKSTNLIAKEYDPNDKSNILALLAS	14.120383416928023	0.24202680251343142	56.99044418334961	0.5103493928909302	17.300735473632812	27.496854782104492	19.25114631652832
pd1-binder-100-nr2-run-1_result_0	17	MSLTFYPAWLTVSEGANATFTCSLSNWSEDLMLNWNRLSPSNQTEKQAAFSNGLSQPVQDARFQIIQLPNRHDFHMNILDTRRNDSGIYLCGAISLHPKAKIEESPGAELVVTERI:SIASPEAVRALAAAAPPDIADWSPYAQSLESLKKRPDFEERTKDWTPEEKAELEQRLSNLFASLSPETILFILTYIASTNLIEKEYDPNDKNDILAQLAS	12.352100562282503	0.24161151486560023	47.1137580871582	0.5119103193283081	18.251502990722656	27.99506187438965	19.943479537963867
pd1-binder-100-nr2-run-1_result_0	18	MSLTFYPAWLTVSEGANATFTCSLSNWSEDLMLNWNRLSPSNQTEKQAAFSNGLSQPVQDARFQIIQLPNRHDFHMNILDTRRNDSGIYLCGAISLHPKAKIEESPGAELVVTERI:HMASVEAVRAAAAAAPPDQNDWSQYAQSLEALKQRPDFEARTADWTPEQRAELERRLANLFAALSPEQILLLLTYIASTNLLAKEYDPNDWSNIIALFAS	15.956075637551413	0.18410008050035445	53.30071258544922	0.5142014622688293	17.70065689086914	27.934423446655273	20.65101432800293
pd1-binder-100-nr2-run-1_result_0	19	MSLTFYPAWLTVSEGANATFTCSLSNWSEDLMLNWNRLSPSNQTEKQAAFSNGLSQPVQDARFQIIQLPNRHDFHMNILDTRRNDSGIYLCGAISLHPKAKIEESPGAELVVTERI:ALADVAAARALAAAAPPDRADWAPYAQSLEALKQRPDWEARTADLTPEERAELEQRLANLFAALSPEQILFLATYAAATDSIARDYDPNDRSNILALFLS	17.76223371553564	0.1522029103310185	51.88161849975586	0.5175023078918457	17.625402450561523	27.466049194335938	18.002899169921875
pd1-binder-100-nr2-run-1_result_0	20	MSLTFYPAWLTVSEGANATFTCSLSNWSEDLMLNWNRLSPSNQTEKQAAFSNGLSQPVQDARFQIIQLPNRHDFHMNILDTRRNDSGIYLCGAISLHPKAKIEESPGAELVVTERI:HMKSVEAVKEFAESAPKDIADVSPYAKSLEALKKRPDFEEKNKDLTPEELEELERRLNNIFASLTPEEIEFILKYIKYTNLIEKEYDPNDKNDIIAQLAS	14.547078942164827	0.2866212412112475	43.77719497680664	0.5104104280471802	18.662282943725586	28.026277542114258	18.673954010009766
pd1-binder-100-nr2-run-1_result_0	21	MSLTFYPAWLTVSEGANATFTCSLSNWSEDLMLNWNRLSPSNQTEKQAAFSNGLSQPVQDARFQIIQLPNRHDFHMNILDTRRNDSGIYLCGAISLHPKAKIEESPGAELVVTERI:AMASVEAVRAFAAAAPADRYDVRAWTQSLEALKQRPDFEARTADWTPEELAQLEQRLANLFAALTPEQLELLARYALATDLIPREYDPNDRTDVLALFLS	17.09557494154063	0.16934157427003982	45.90011215209961	0.5229175686836243	18.0406551361084	27.77556610107422	18.735464096069336
pd1-binder-100-nr2-run-1_result_0	22	MSLTFYPAWLTVSEGANATFTCSLSNWSEDLMLNWNRLSPSNQTEKQAAFSNGLSQPVQDARFQIIQLPNRHDFHMNILDTRRNDSGIYLCGAISLHPKAKIEESPGAELVVTERI:SIPSVEAVKKLAESAPPDKYDWSPYAQSLEAYKQRPDFEERTKDLTPEQLAELEQRLSNLFASLSPETILFLATYAASTNLIEKEYDPNDLSDILALFLS	13.661934954747347	0.27757348797627734	48.13084030151367	0.510877251625061	17.91822052001953	27.82652473449707	19.98074722290039
pd1-binder-100-nr2-run-1_result_0	23	MSLTFYPAWLTVSEGANATFTCSLSNWSEDLMLNWNRLSPSNQTEKQAAFSNGLSQPVQDARFQIIQLPNRHDFHMNILDTRRNDSGIYLCGAISLHPKAKIEESPGAELVVTERI:ELKSVEAVKELAESAPEDIFDVRPYAQSPEALKKRPDWEERTKDLTPEQLAELEQKINQIFAALSPEQLELIMRYAYATNSIEKEYDPNDMSNWLALLVS	14.422123402378462	0.20978618461475965	65.2304458618164	0.509907066822052	17.11263656616211	28.087587356567383	18.770442962646484
pd1-binder-100-nr2-run-1_result_0	24	MSLTFYPAWLTVSEGANATFTCSLSNWSEDLMLNWNRLSPSNQTEKQAAFSNGLSQPVQDARFQIIQLPNRHDFHMNILDTRRNDSGIYLCGAISLHPKAKIEESPGAELVVTERI:ELASVEAVKAFAESQPPDIADVSPYAQSPEALKKRPDWAEKNKNLTPEELAQLEQQINNLFAALSPETIEFILRYYKASNLIEKELDPNDKSNIIAQLAS	13.181311191010929	0.23723510574843001	53.96390914916992	0.5104348063468933	17.873878479003906	28.070096969604492	19.384746551513672
pd1-binder-100-nr2-run-1_result_0	25	MSLTFYPAWLTVSEGANATFTCSLSNWSEDLMLNWNRLSPSNQTEKQAAFSNGLSQPVQDARFQIIQLPNRHDFHMNILDTRRNDSGIYLCGAISLHPKAKIEESPGAELVVTERI:EIASVEAVKALAEAAPESIADWSPYAQSLEALKKRPDFEEKTKDLTEEELKELEEKLANIFASLSPEQILFLLKYIASTNSIAKDYDPNDKSNPIALLAS	14.415290088717299	0.28387611211335717	42.88758850097656	0.5120460391044617	18.514108657836914	27.862070083618164	20.109375
pd1-binder-100-nr2-run-1_result_0	26	MSLTFYPAWLTVSEGANATFTCSLSNWSEDLMLNWNRLSPSNQTEKQAAFSNGLSQPVQDARFQIIQLPNRHDFHMNILDTRRNDSGIYLCGAISLHPKAKIEESPGAELVVTERI:SIKSVEAVKELAAAAPPDIADWSKYAQSLEALKKRPDWEEKNKDLTEEEKKELEERLANLFASLTPEQILLIARYAASTNLIEKEYDPNDKSNILALFLS	11.830100128028347	0.29027427806467176	45.47190856933594	0.5112675428390503	18.193510055541992	27.884096145629883	18.849632263183594
pd1-binder-100-nr2-run-1_result_0	27	MSLTFYPAWLTVSEGANATFTCSLSNWSEDLMLNWNRLSPSNQTEKQAAFSNGLSQPVQDARFQIIQLPNRHDFHMNILDTRRNDSGIYLCGAISLHPKAKIEESPGAELVVTERI:SIASVEAVRELAAAAPPDIADVRPYAQSLEALKKRPDWDEKNADLTPEQREQLEQQLSNLFAALTPEEIELIMRYYRATNLIEKEFDPNDMSNILAQFAS	15.058414736530828	0.21107461083464707	66.55847930908203	0.5097256302833557	16.772512435913086	27.674833297729492	18.91412353515625
pd1-binder-100-nr2-run-1_result_0	28	NSLTFYPAWLTVSEGANATFTCSLSNWSEDLMLNWNRLSPSNQTEKQAAFSNGLSQPVQDARFQIIQLPNRHDFHMNILDTRRNDSGIYLCGAISLHPKAKIEESPGAELVVTERI:EIESVEAVKKLAESAPEDIADWSEYAKSLEALKKRPDWEEKNKDLTEEEKKELEQRLNNLFAALSPETILLIAKYYAYTNLIEKELDPNDKSNIIAQFMS	10.560359101386233	0.29712124245685584	48.890384674072266	0.5086632966995239	18.355758666992188	28.052766799926758	19.58217430114746
pd1-binder-100-nr2-run-1_result_0	29	MSLTFYPAWLTVSEGANATFTCSLSNWSEDLMLNWNRLSPSNQTEKQAAFSNGLSQPVQDARFQIIQLPNRHDFHMNILDTRRNDSGIYLCGAISLHPKAKIEESPGAELVVTERI:EIESVEAVKKIAEAADPRIADWSPYAQSLEALKKRPDWEEKNKDLTPEQLEQLEQRLANLFAALDPETILLILRYIDYTNLIEKEYDPNDQSNILAQLAS	16.55135808047724	0.15672524685726105	60.165164947509766	0.50737464427948	17.592329025268555	28.465980529785156	20.476078033447266
pd1-binder-100-nr2-run-1_result_0	30	MSLTFYPAWLTVSEGANATFTCSLSNWSEDLMLNWNRLSPSNQTEKQAAFSNGLSQPVQDARFQIIQLPNRHDFHMNILDTRRNDSGIYLCGAISLHPKAKIEESPGAELVVTERI:HMASVEAVRAFAAAAPPELADVSEWAKSLEALKKRPDFDEKTADWTEEERKELEERLARLFAALSPETIELLLRYYRASNLIPKEYDPNDRSDILALLAS	16.54276228784904	0.2328288523870919	48.46540069580078	0.5095551013946533	18.174243927001953	28.132280349731445	17.820404052734375
pd1-binder-100-nr2-run-1_result_0	31	MSLTFYPAWLTVSEGANATFTCSLSNWSEDLMLNWNRLSPSNQTEKQAAFSNGLSQPVQDARFQIIQLPNRHDFHMNILDTRRNDSGIYLCGAISLHPKAKIEESPGAELVVTERI:EIKSVEAVRELAAAAPESIADWSQYAQSLEALKKRPDWEEKNKDLTEEELKELEERLANLFASLSPEQILLIMRYAAHTNLIEKEYDPNDKSNILALFLS	12.793624251298318	0.2642136851413008	44.42702865600586	0.5145165920257568	18.058738708496094	27.657882690429688	18.375194549560547
pd1-binder-100-nr2-run-1_result_0	32	MSLTFYPAWLTVSEGANATFTCSLSNWSEDLMLNWNRLSPSNQTEKQAAFSNGLSQPVQDARFQIIQLPNRHDFHMNILDTRRNDSGIYLCGAISLHPKAKIEESPGAELVVTERI:EIKSVEEVKKIAEAAPKDIADVRPWMQSPEALKKRPDWEKRNADLTEAQKQELEQRINNLFAALSPEQLEFIARYAKATNLIPKLYDPNDMNNILAQFLS	10.182073801816754	0.3254916992706055	67.03328704833984	0.509195864200592	16.790857315063477	27.732791900634766	17.99134063720703
pd1-binder-100-nr2-run-1_result_0	33	MSLTFYPAWLTVSEGANATFTCSLSNWSEDLMLNWNRLSPSNQTEKQAAFSNGLSQPVQDARFQIIQLPNRHDFHMNILDTRRNDSGIYLCGAISLHPKAKIEESPGAELVVTERI:AIESVEAVRALAEAAPPDIADVSPYAQSLEALKQRPDWEEKNKDLTEEEKEQLEQRLANLFAALTPEQIELIARYAYATNSIAKEYDPNDKSDILAQFLS	14.438507888601336	0.18806730689566062	56.44498825073242	0.5096674561500549	17.786327362060547	28.326576232910156	20.011470794677734
pd1-binder-100-nr2-run-1_result_0	34	MSLTFYPAWLTVSEGANATFTCSLSNWSEDLMLNWNRLSPSNQTEKQAAFSNGLSQPVQDARFQIIQLPNRHDFHMNILDTRRNDSGIYLCGAISLHPKAKIEESPGAELVVTERI:HMESVEAVRAFAESQPPDIADVSEYTKSLESLKKRPDFEEKTKDLTEEQLEELEQRLNNLFASLSPETLEFLARYYRASNLIEKEYDPNDLNDILALFMS	10.68004727764361	0.26991522958596803	54.43101501464844	0.5072818994522095	17.802719116210938	28.017000198364258	18.488277435302734
pd1-binder-100-nr2-run-1_result_0	35	MSLTFYPAWLTVSEGANATFTCSLSNWSEDLMLNWNRLSPSNQTEKQAAFSNGLSQPVQDARFQIIQLPNRHDFHMNILDTRRNDSGIYLCGAISLHPKAKIEESPGAELVVTERI:SIPSVEAVRELAASAPPDIADVSPYAQSLEALKKRPDWEEKNKDLTEEQKQQLEQQLSNLFAALSPETLKLIATYAYSTNLIAKEYDPNDMNNILAQFLS	12.86134570100589	0.2123656930519578	51.857913970947266	0.5108454823493958	17.874074935913086	27.99367332458496	19.694271087646484
pd1-binder-100-nr2-run-1_result_0	36	MSLTFYPAWLTVSEGANATFTCSLSNWSEDLMLNWNRLSPSNQTEKQAAFSNGLSQPVQDARFQIIQLPNRHDFHMNILDTRRNDSGIYLCGAISLHPKAKIEESPGAELVVTERI:HMESVEAVRAFAESQPEDKYDVSEWTKSLEALKKRPDWEERTADLTPEEKAELEQRLNNLFAALSPEQLEFLARYALASNLIEKEYDPNDKSNILALFLS	9.828128400035755	0.3255844096518494	57.73142623901367	0.5067477226257324	17.631851196289062	28.258821487426758	18.882484436035156
pd1-binder-100-nr2-run-1_result_0	37	MSLTFYPAWLTVSEGANATFTCSLSNWSEDLMLNWNRLSPSNQTEKQAAFSNGLSQPVQDARFQIIQLPNRHDFHMNILDTRRNDSGIYLCGAISLHPKAKIEESPGAELVVTERI:SMPSVAAARAFAASAPADIADWSPYAQSLESLKQRPDWEERNADLTPEQLAELERRLSQLFAALSPEQILFLLRYIAATKSLEKDYDPNDMSNILAQFAA	14.325916740558979	0.18063006260855038	62.27915573120117	0.5086953639984131	17.17251205444336	27.77516746520996	18.593441009521484
pd1-binder-100-nr2-run-1_result_0	38	MSLTFYPAWLTVSEGANATFTCSLSNWSEDLMLNWNRLSPSNQTEKQAAFSNGLSQPVQDARFQIIQLPNRHDFHMNILDTRRNDSGIYLCGAISLHPKAKIEESPGAELVVTERI:SLESVEAVKAYAAAADPSIADWSAYAQSPEALKQRPDWEEKHANLTPEQKAELEQRINNIFAALSPEQILLLLTYYAHTNLIEKEFDPNDLSNPLALLAS	11.305301992739887	0.2846927209254932	73.11195373535156	0.5096542835235596	16.516887664794922	27.961692810058594	19.46354866027832
pd1-binder-100-nr2-run-1_result_0	39	MSLTFYPAWLTVSEGANATFTCSLSNWSEDLMLNWNRLSPSNQTEKQAAFSNGLSQPVQDARFQIIQLPNRHDFHMNILDTRRNDSGIYLCGAISLHPKAKIEESPGAELVVTERI:SVASVEEVKKIAASSPSDKNDWSPYTKSLESLKKRPDFEERTKDWTEEEKKELEQKLANLFAALSPEQLLFIAKYYDSTNLISKELDPNDKNNIIALFLS	13.294088532601046	0.28487158608517327	45.469974517822266	0.5109391808509827	18.217350006103516	27.788911819458008	19.11769676208496
pd1-binder-100-nr2-run-1_result_0	40	MSLTFYPAWLTVSEGANATFTCSLSNWSEDLMLNWNRLSPSNQTEKQAAFSNGLSQPVQDARFQIIQLPNRHDFHMNILDTRRNDSGIYLCGAISLHPKAKIEESPGAELVVTERI:EIESVEAVKKLAAAAPPDKYDVTPYAQSLEALKKRPDWKEKTKDLTPEELAELEQRLNNLFASLSPEQIELIARYAYAQNLIAKEYDPNDKSNILAQFLS	12.713900524396875	0.23396213231175253	57.65179443359375	0.5090408325195312	17.832090377807617	28.13456153869629	18.172271728515625
pd1-binder-100-nr2-run-1_result_0	41	NSLTFYPAWLTVSEGANATFTCSLSNWSEDLMLNWNRLSPSNQTEKQAAFSNGLSQPVQDARFQIIQLPNRHDFHMNILDTRRNDSGIYLCGAISLHPKAKIEESPGAELVVTERI:EMESVEAVKKYAEAAPKDIADWSEYAKSLEALKKRPDYEEKTKDLTPEQKAELEKRLSNLFASLSPEEIEFLAKYAASTNLIAKEYDPNDMNNIIAQFMS	10.793282628119611	0.3174682796439005	48.18988037109375	0.5081727504730225	18.184463500976562	27.861879348754883	19.562044143676758
pd1-binder-100-nr2-run-1_result_0	42	MSLTFYPAWLTVSEGANATFTCSLSNWSEDLMLNWNRLSPSNQTEKQAAFSNGLSQPVQDARFQIIQLPNRHDFHMNILDTRRNDSGIYLCGAISLHPKAKIEESPGAELVVTERI:SMESVEAVRELAASAPESIADWSKYAQSLEALKKRPDWEERTKDLTEEEKKELEQRLNNLFASLSPETILLIARYYASTNLIEKELDPNDKNNILALFLS	9.792452607204613	0.36587692541037375	55.84187316894531	0.5088914632797241	17.635156631469727	27.905168533325195	18.386457443237305
pd1-binder-100-nr2-run-1_result_0	43	MSLTFYPAWLTVSEGANATFTCSLSNWSEDLMLNWNRLSPSNQTEKQAAFSNGLSQPVQDARFQIIQLPNRHDFHMNILDTRRNDSGIYLCGAISLHPKAKIEESPGAELVVTERI:SLESVEAVREFAEAAPPDKYDVSKYAESLEALKKRPDFEEKTKDWTEEEKKELEEKLANLFASLSKETLEFIARYAYATNLIEKEYDPNDKNDILALFLS	13.30148314764626	0.2136841693823717	50.480594635009766	0.5084107518196106	18.164289474487305	28.406044006347656	19.146997451782227
pd1-binder-100-nr2-run-1_result_0	44	MSLTFYPAWLTVSEGANATFTCSLSNWSEDLMLNWNRLSPSNQTEKQAAFSNGLSQPVQDARFQIIQLPNRHDFHMNILDTRRNDSGIYLCGAISLHPKAKIEESPGAELVVTERI:HMESVEAVRAFAEAAPADIADWAPYAQSLEALKKRPDFQEKTKDWTPEQLQELEQRLNQLFAALSPEQILFLARYAAASNLIPKEYDPNDKNNILALFLS	13.894049177627576	0.20020982154671976	50.86648178100586	0.5138247013092041	17.92776107788086	28.081560134887695	18.84685516357422
pd1-binder-100-nr2-run-1_result_0	45	MSLTFYPAWLTVSEGANATFTCSLSNWSEDLMLNWNRLSPSNQTEKQAAFSNGLSQPVQDARFQIIQLPNRHDFHMNILDTRRNDSGIYLCGAISLHPKAKIEESPGAELVVTERI:PIASVEAVKALAAAAPPDIADWSQYAQSPEALKKRPDFDERTADWTPEEKAELEQRINNVFAALSPEQIQLILTYIASTNLIEKEFDPNDKSNILALLAS	15.049021548004964	0.17046692040262068	58.29290008544922	0.5111265182495117	17.360088348388672	28.015792846679688	19.134483337402344
pd1-binder-100-nr2-run-1_result_0	46	MSLTFYPAWLTVSEGANATFTCSLSNWSEDLMLNWNRLSPSNQTEKQAAFSNGLSQPVQDARFQIIQLPNRHDFHMNILDTRRNDSGIYLCGAISLHPKAKIEESPGAELVVTERI:HMKSVEAVKEFAESAPKDIADWSKYAQSLEALKKRPDFEEKTKDLTPEQRQQLEQQLSNIFAALDPETLLFILKYAAYSNLIEKEYDPNDMSNPLALLVS	11.835093291764096	0.3092694906607025	62.759735107421875	0.5100202560424805	17.115795135498047	27.55475616455078	19.327808380126953
pd1-binder-100-nr2-run-1_result_0	47	NSLTFYPAWLTVSEGANATFTCSLSNWSEDLMLNWNRLSPSNQTEKQAAFSNGLSQPVQDARFQIIQLPNRHDFHMNILDTRRNDSGIYLCGAISLHPKAKIEESPGAELVVTERI:SMASVEAVKKFAESAPKDKFDVSKFAESLEALKKRPDWEERTKDLTPEEKEQLEQQLNNLFAALTKEQREFIARYALSSNLLEKEYDPNDKSNILALFLS	11.051654309091443	0.2894336619789328	46.45193099975586	0.5074847340583801	18.378284454345703	28.18087387084961	19.96786117553711
pd1-binder-100-nr2-run-1_result_0	48	MSLTFYPAWLTVSEGANATFTCSLSNWSEDLMLNWNRLSPSNQTEKQAAFSNGLSQPVQDARFQIIQLPNRHDFHMNILDTRRNDSGIYLCGAISLHPKAKIEESPGAELVVTERI:SIESVEAVKKIAESAPSDINDVSPYAKSLEEYKKRPDYEEKTKNLTEEEKKELEERLANLFAALSPEQIKFLLTYYKSTNLIPKEYDPNDKSNIIAQFAS	15.141436581829993	0.26152652963392853	47.229618072509766	0.5095535516738892	18.409652709960938	27.806682586669922	19.36573028564453
pd1-binder-100-nr2-run-1_result_0	49	MSLTFYPAWLTVSEGANATFTCSLSNWSEDLMLNWNRLSPSNQTEKQAAFSNGLSQPVQDARFQIIQLPNRHDFHMNILDTRRNDSGIYLCGAISLHPKAKIEESPGAELVVTERI:DIASVEAVRELAASAPPEIADWSKYAQSPEALKQRPDFKEKTKDWTPEQLKEFEQRLNNIFAALSPEELLLIATYYASTNLIEKELDPNDWSNPLALLLS	13.59417067519385	0.21991775400206434	63.89584732055664	0.5107684135437012	17.10688591003418	28.17095375061035	18.10634994506836
pd1-binder-100-nr2-run-1_result_0	50	MSLTFYPAWLTVSEGANATFTCSLSNWSEDLMLNWNRLSPSNQTEKQAAFSNGLSQPVQDARFQIIQLPNRHDFHMNILDTRRNDSGIYLCGAISLHPKAKIEESPGAELVVTERI:SIASVEEVKKIAESAPSDIADVSEYAKSLEAYKKRPDYEERTKDLTEEEKKELEQRLNNLFAALTPEQLELIAKYALSTNLIEKEYDPNDKNDILAQFLS	14.452298092955022	0.25619960932231733	46.949119567871094	0.5117659568786621	18.132278442382812	27.76983070373535	18.784473419189453
pd1-binder-100-nr2-run-1_result_0	51	NSLTFYPAWLTVSEGANATFTCSLSNWSEDLMLNWNRLSPSNQTEKQAAFSNGLSQPVQDARFQIIQLPNRHDFHMNILDTRRNDSGIYLCGAISLHPKAKIEESPGAELVVTERI:HMKSVEAVKAFAEAAPEDIADWSKYAQSLEALKKRPDWEEKHKDLTPEQKAELEQRLNNLFAALTPEQILFIMRYVDATNLKDKEYDPNDLNNILAQFAS	10.615883267190092	0.2782924969439532	51.69948196411133	0.5088587999343872	18.075973510742188	28.054651260375977	19.563968658447266
pd1-binder-100-nr2-run-1_result_0	52	MSLTFYPAWLTVSEGANATFTCSLSNWSEDLMLNWNRLSPSNQTEKQAAFSNGLSQPVQDARFQIIQLPNRHDFHMNILDTRRNDSGIYLCGAISLHPKAKIEESPGAELVVTERI:SIASVEAVRALAEAAPPEENDVTPYAQSLEALKKRPDWEEKTKNLTEEEKKELEEKLANLFASLTPEQIEFLMRYYRSTNLISKLFDPNDKSNILALFAS	14.160506776070813	0.24101183709776158	56.45900344848633	0.5172712206840515	17.248628616333008	26.8955078125	14.517743110656738
pd1-binder-100-nr2-run-1_result_0	53	MSLTFYPAWLTVSEGANATFTCSLSNWSEDLMLNWNRLSPSNQTEKQAAFSNGLSQPVQDARFQIIQLPNRHDFHMNILDTRRNDSGIYLCGAISLHPKAKIEESPGAELVVTERI:DLPSVEAVRAFAAAAPEDIADWSPYAQSLEALKQRPDFEERTADLTEEELKELEERLSRLFASLSPEQILLLARYAAYTNSIAKDYDPNDMSDILALFLS	16.21794090129237	0.16962952406546739	49.51034164428711	0.5170419216156006	18.028644561767578	28.032203674316406	19.209562301635742
pd1-binder-100-nr2-run-1_result_0	54	MSLTFYPAWLTVSEGANATFTCSLSNWSEDLMLNWNRLSPSNQTEKQAAFSNGLSQPVQDARFQIIQLPNRHDFHMNILDTRRNDSGIYLCGAISLHPKAKIEESPGAELVVTERI:HMESVEAVRAFAASAPADIADVRPWTQSLEALKKRPDFEEKTKDLTPEEKAELEERLNRLFAALSPEQLEFIARYALATNLIAKEYDPNDKSDILAQFLS	13.225567758197803	0.20416205119294015	48.29800033569336	0.5102298259735107	18.256927490234375	28.062395095825195	19.24308967590332
pd1-binder-100-nr2-run-1_result_0	55	MSLTFYPAWLTVSEGANATFTCSLSNWSEDLMLNWNRLSPSNQTEKQAAFSNGLSQPVQDARFQIIQLPNRHDFHMNILDTRRNDSGIYLCGAISLHPKAKIEESPGAELVVTERI:SLPSVEAVRALAESAPPDIADWRPYTQSLEALKKRPDWEERNADLTEEEKAQLEQQLANLFAALTPEQLEFLARYAASTNLIPREYDPNDKNDILAQFLS	15.444427277552599	0.18432871650800134	47.38792037963867	0.5101202726364136	18.181896209716797	28.063697814941406	20.338916778564453
pd1-binder-100-nr2-run-1_result_0	56	MSLTFYPAWLTVSEGANATFTCSLSNWSEDLMLNWNRLSPSNQTEKQAAFSNGLSQPVQDARFQIIQLPNRHDFHMNILDTRRNDSGIYLCGAISLHPKAKIEESPGAELVVTERI:ALASVEAVRALAAAAPADIADWSPYAQSLEALKQRPDFEERTKDLTEEELQELEQRLNNLFASLTPEQLLLLARYAAATNRIEKEYDPNDKSDILAQFLA	15.833623616088227	0.1560042403628298	48.17019271850586	0.5144619941711426	18.21512222290039	28.125459671020508	17.686100006103516
pd1-binder-100-nr2-run-1_result_0	57	MSLTFYPAWLTVSEGANATFTCSLSNWSEDLMLNWNRLSPSNQTEKQAAFSNGLSQPVQDARFQIIQLPNRHDFHMNILDTRRNDSGIYLCGAISLHPKAKIEESPGAELVVTERI:SMDSVEAVRAFAESAPEDLADWSEYAQSLEALKKRPDWEERTKDWTPEELEELEQRLNNIFAALTPEQILFLLRYIDASNLKEKEYDPNDKNNPIALLAW	16.163815313328385	0.15875204261797807	59.957733154296875	0.5134987831115723	17.386024475097656	28.0361328125	18.162521362304688
pd1-binder-100-nr2-run-1_result_0	58	MSLTFYPAWLTVSEGANATFTCSLSNWSEDLMLNWNRLSPSNQTEKQAAFSNGLSQPVQDARFQIIQLPNRHDFHMNILDTRRNDSGIYLCGAISLHPKAKIEESPGAELVVTERI:DIESVEAVKKLAEASPPEEHDWSEYAKSLENLKKRPDFEEKTKDWTPEELEELEQRLSNLFAALSEETILFLAKYYDSTKLIEKEYDPNDKNDILALFLS	14.258879080452795	0.27743855007436585	48.85843276977539	0.5108102560043335	18.045589447021484	27.9460506439209	18.73396110534668
pd1-binder-100-nr2-run-1_result_0	59	MSLTFYPAWLTVSEGANATFTCSLSNWSEDLMLNWNRLSPSNQTEKQAAFSNGLSQPVQDARFQIIQLPNRHDFHMNILDTRRNDSGIYLCGAISLHPKAKIEESPGAELVVTERI:SMPSVEAVKKYAESAPSDIADVSPYAKSLEELKKRPDWEEKNKNLTEEEKKELEERLANLFAALSPEQIELLAKYYKYTNLIEKELDPNDKNNIIAQFMS	13.784801738949763	0.3276975598708983	46.40761947631836	0.5073145031929016	18.364845275878906	28.07560157775879	20.149045944213867
pd1-binder-100-nr2-run-1_result_0	60	NSLTFYPAWLTVSEGANATFTCSLSNWSEDLMLNWNRLSPSNQTEKQAAFSNGLSQPVQDARFQIIQLPNRHDFHMNILDTRRNDSGIYLCGAISLHPKAKIEESPGAELVVTERI:EIPSVEEVRKIAEAAPPDIADWSKYTESLEALKKRPDWEEKTKDLTEEEKKELEERLSNIFASLSPEELLFLAKYYAYTKLIEKELDPNDMSNIIALFMS	13.518920386049787	0.1951428535379519	50.61542892456055	0.5058825612068176	18.164846420288086	28.339710235595703	19.782699584960938
pd1-binder-100-nr2-run-1_result_0	61	MSLTFYPAWLTVSEGANATFTCSLSNWSEDLMLNWNRLSPSNQTEKQAAFSNGLSQPVQDARFQIIQLPNRHDFHMNILDTRRNDSGIYLCGAISLHPKAKIEESPGAELVVTERI:KIESVEAVRELAASAPADIADWSPYAQSPEALKKRPDWEEKTKDLTEEEKQQLEERINNLFAALSPEQLLLLATYAQSTNLIEKEYDPNDKSDILALFLS	12.400611161500393	0.2630504288068319	58.69207000732422	0.5094221830368042	17.38507652282715	28.02811050415039	19.36839485168457
pd1-binder-100-nr2-run-1_result_0	62	MSLTFYPAWLTVSEGANATFTCSLSNWSEDLMLNWNRLSPSNQTEKQAAFSNGLSQPVQDARFQIIQLPNRHDFHMNILDTRRNDSGIYLCGAISLHPKAKIEESPGAELVVTERI:SMASVEAVRALAAAAPPEIADWSPYAQSLEALKQRPDWEERNANLTEEQKKQLEQQLNNLFAALTPEEILLLATYAASTNLIAKEYDPNDMSNIIAQFLS	13.352540833188867	0.22927458373888995	42.84463119506836	0.5118507742881775	18.440717697143555	27.955123901367188	20.567962646484375
pd1-binder-100-nr2-run-1_result_0	63	MSLTFYPAWLTVSEGANATFTCSLSNWSEDLMLNWNRLSPSNQTEKQAAFSNGLSQPVQDARFQIIQLPNRHDFHMNILDTRRNDSGIYLCGAISLHPKAKIEESPGAELVVTERI:HMESVEAVRKFAESQPPDIADWSEYAKSPEALKKRPDFEEKTKDFTPEEKAQLEQQINNLFAALSPEQLLFILTYIDATNLKEKEYDPNDKSNILALLAS	10.842066116755639	0.2984977877445006	61.68678665161133	0.512298583984375	17.186229705810547	27.64822769165039	17.53889274597168
pd1-binder-100-nr2-run-1_result_0	64	MSLTFYPAWLTVSEGANATFTCSLSNWSEDLMLNWNRLSPSNQTEKQAAFSNGLSQPVQDARFQIIQLPNRHDFHMNILDTRRNDSGIYLCGAISLHPKAKIEESPGAELVVTERI:ELPSVEAVKAYAAAAPADIADWSKYAQSLEALKQRPDFDARTADLTPEQRAELEQRLNNLFASLSPEQIELIATYYASTNLIAKELDPNDMSNIVALFLS	12.397660555119854	0.2376376979647265	49.340843200683594	0.5103929042816162	17.724735260009766	27.669382095336914	19.13353157043457
pd1-binder-100-nr2-run-1_result_0	65	MSLTFYPAWLTVSEGANATFTCSLSNWSEDLMLNWNRLSPSNQTEKQAAFSNGLSQPVQDARFQIIQLPNRHDFHMNILDTRRNDSGIYLCGAISLHPKAKIEESPGAELVVTERI:KMESVEAVKKFAEAAPKDKYDWSKYAQSLEAYKKRPDWEEKNKDLTPEEKAQLEQQLNNLFAALSPEEILLIATYAKATNLIEKEYDPNDKSNILAQFLS	9.69367595538662	0.32976607963762744	49.92551803588867	0.5080390572547913	18.05771827697754	28.007360458374023	19.780305862426758
pd1-binder-100-nr2-run-1_result_0	66	MSLTFYPAWLTVSEGANATFTCSLSNWSEDLMLNWNRLSPSNQTEKQAAFSNGLSQPVQDARFQIIQLPNRHDFHMNILDTRRNDSGIYLCGAISLHPKAKIEESPGAELVVTERI:SLPSVEAVRALAASAPPDIADWSKYAQSLEALKKRPDFEKKTANLTPEQKAQLEQRLNNLFAALSPEQILLLLTYIDSTNLKEKEYDPNDMSNIIALFAS	13.880266653477069	0.21088367890776014	48.09889602661133	0.5134924650192261	18.044170379638672	28.080453872680664	19.312442779541016
pd1-binder-100-nr2-run-1_result_0	67	MSLTFYPAWLTVSEGANATFTCSLSNWSEDLMLNWNRLSPSNQTEKQAAFSNGLSQPVQDARFQIIQLPNRHDFHMNILDTRRNDSGIYLCGAISLHPKAKIEESPGAELVVTERI:HMKSVEEVKKFAESAPEDIADVSKYAQSLEALKKRPDFEERNKDLTEEELKELEKRLNNIFAALSPEELEFLMKYYKASNLIEKELDPNDKSNPIALLAS	13.518241118995936	0.2806625424343241	42.892967224121094	0.5117192268371582	18.454681396484375	27.733339309692383	18.89192771911621
pd1-binder-100-nr2-run-1_result_0	68	NSLTFYPAWLTVSEGANATFTCSLSNWSEDLMLNWNRLSPSNQTEKQAAFSNGLSQPVQDARFQIIQLPNRHDFHMNILDTRRNDSGIYLCGAISLHPKAKIEESPGAELVVTERI:DLPSVEAVRKLAEAAPPDIADWSEYAKSLEALKKRPDWEERNKDLTEEQKKQLEQRLNNLFASLDPETILLILTYIDSTNLIEKEYDPNDQNNIIAQFAS	12.492946078368153	0.23894907127250484	50.41810607910156	0.5120757222175598	18.055927276611328	28.170618057250977	19.155109405517578
pd1-binder-100-nr2-run-1_result_0	69	MSLTFYPAWLTVSEGANATFTCSLSNWSEDLMLNWNRLSPSNQTEKQAAFSNGLSQPVQDARFQIIQLPNRHDFHMNILDTRRNDSGIYLCGAISLHPKAKIEESPGAELVVTERI:HMESVEAVKKFAEAAPPDIADVSEWAKSLEAYKKRPDFEEKTKDLTEEEKQELEQRLANLFASLSPEQIELIAKYYKATNLIEKELDPNDMSNILALFLS	11.946531206435512	0.3009059826110017	42.040321350097656	0.5096756219863892	18.468711853027344	27.966169357299805	20.761577606201172
pd1-binder-100-nr2-run-1_result_0	70	MSLTFYPAWLTVSEGANATFTCSLSNWSEDLMLNWNRLSPSNQTEKQAAFSNGLSQPVQDARFQIIQLPNRHDFHMNILDTRRNDSGIYLCGAISLHPKAKIEESPGAELVVTERI:EIKSVEAVKELAAAAPKDKADWSEYAKSLEALKKRPDWEEKNKDLTPEQKEELEKKFNNIFASLSEEELYLLLTYYDSTNLIEKELDPNDMNNPIALLAS	14.136137651714614	0.23311023347559412	51.0742073059082	0.5086071491241455	17.974477767944336	28.23514175415039	19.728174209594727
pd1-binder-100-nr2-run-1_result_0	71	MSLTFYPAWLTVSEGANATFTCSLSNWSEDLMLNWNRLSPSNQTEKQAAFSNGLSQPVQDARFQIIQLPNRHDFHMNILDTRRNDSGIYLCGAISLHPKAKIEESPGAELVVTERI:SIESVEAVKKIAEAAPPDIADWSKYTQSLEALKKRPDWEERNKDLTPEQKQQLEERLSNLFASLTPEQLLFLAKYYASTNLIEKELDPNDMSNILAQFLS	11.016152515075651	0.3326307101436607	48.37356185913086	0.5084215402603149	18.168119430541992	28.079914093017578	20.56881332397461
pd1-binder-100-nr2-run-1_result_0	72	MSLTFYPAWLTVSEGANATFTCSLSNWSEDLMLNWNRLSPSNQTEKQAAFSNGLSQPVQDARFQIIQLPNRHDFHMNILDTRRNDSGIYLCGAISLHPKAKIEESPGAELVVTERI:SMESVEAVRKHAAAAPPDIADWSEYAKSLEALKKRPDWAEKNKDLTPEQLQQLEQQLSNLFAALSPEQLLLLATYAASTNLIEKEYDPNDQSNILAQFLS	14.331934529325181	0.1966310520877984	47.35780334472656	0.51319420337677	18.222307205200195	28.187652587890625	18.345195770263672
pd1-binder-100-nr2-run-1_result_0	73	MSLTFYPAWLTVSEGANATFTCSLSNWSEDLMLNWNRLSPSNQTEKQAAFSNGLSQPVQDARFQIIQLPNRHDFHMNILDTRRNDSGIYLCGAISLHPKAKIEESPGAELVVTERI:HMASVEAVRAFAASAPSSIADWSAYAQSLEALKKRPDWEEKNKDLTPEQREQLEQRLNQIFASLSPEELLFIMTYYAASNLIAKEFDPNDLSNWLAQLVS	11.804501487050338	0.2471554841041177	46.47712326049805	0.5130515694618225	18.065364837646484	27.806039810180664	19.839977264404297
pd1-binder-100-nr2-run-1_result_0	74	MSLTFYPAWLTVSEGANATFTCSLSNWSEDLMLNWNRLSPSNQTEKQAAFSNGLSQPVQDARFQIIQLPNRHDFHMNILDTRRNDSGIYLCGAISLHPKAKIEESPGAELVVTERI:HMKSVEDVRKHAEAAPEDIADWSEYAKSLEALKKRPDFEEKTKDLTEEELKELEEKLNNLFASLSEEDILFIAKYYDSTNLKEKELNPNDKSNILALFLS	8.852900155031218	0.3440253060616177	48.711952209472656	0.509387731552124	18.247451782226562	28.132705688476562	18.68560791015625
pd1-binder-100-nr2-run-1_result_0	75	MSLTFYPAWLTVSEGANATFTCSLSNWSEDLMLNWNRLSPSNQTEKQAAFSNGLSQPVQDARFQIIQLPNRHDFHMNILDTRRNDSGIYLCGAISLHPKAKIEESPGAELVVTERI:ELASPEEVRKLAEAAPADEADWSPYAQSPEALKKRPDFDEKTKDLTEEQRKQLEQRINNLFAALSPEQILLILKYIAATNLIEKEYDPNDMNNILALVAS	9.74278883595162	0.31702556564082585	73.94815063476562	0.5103896856307983	16.42479705810547	27.588726043701172	18.535442352294922
pd1-binder-100-nr2-run-1_result_0	76	MSLTFYPAWLTVSEGANATFTCSLSNWSEDLMLNWNRLSPSNQTEKQAAFSNGLSQPVQDARFQIIQLPNRHDFHMNILDTRRNDSGIYLCGAISLHPKAKIEESPGAELVVTERI:EIKSVEEVKKLAESAPKDIADVSEYAKSLEALKKRPDYEEKNKDLTPEELEELEKRLSNLFAALSPEQLELIAKYAKYTNLIEKEYDPNDKNDILAQFLS	13.223228837266365	0.33674623033031204	42.01469802856445	0.5103121995925903	18.731184005737305	28.074132919311523	20.408004760742188
pd1-binder-100-nr2-run-1_result_0	77	MSLTFYPAWLTVSEGANATFTCSLSNWSEDLMLNWNRLSPSNQTEKQAAFSNGLSQPVQDARFQIIQLPNRHDFHMNILDTRRNDSGIYLCGAISLHPKAKIEESPGAELVVTERI:DIPSVEAVRALAEAAPPDIADVRPYAQSLEALKKRPDWDAKNADLTPAEKAELEQRLANLFAALSPEQIEFLARYAKYTNRIAKEYDPNDKSNILAQFLS	14.519292087561467	0.2108625014992894	50.598270416259766	0.5076628923416138	17.946260452270508	27.9005184173584	19.805599212646484
pd1-binder-100-nr2-run-1_result_0	78	NSLTFYPAWLTVSEGANATFTCSLSNWSEDLMLNWNRLSPSNQTEKQAAFSNGLSQPVQDARFQIIQLPNRHDFHMNILDTRRNDSGIYLCGAISLHPKAKIEESPGAELVVTERI:EIASVEAVKALAEAAPKDIADVSPYAKSLEELKKRPDFKEKTKNWTEEELKELEQKLNQIFAALTPEQIEFLLRYYKYTNLIEKEFDPNDKSNWLALLAS	15.24665901070844	0.23256309255566232	46.71713638305664	0.5153630971908569	17.82208251953125	27.287893295288086	17.417200088500977
pd1-binder-100-nr2-run-1_result_0	79	NSLTFYPAWLTVSEGANATFTCSLSNWSEDLMLNWNRLSPSNQTEKQAAFSNGLSQPVQDARFQIIQLPNRHDFHMNILDTRRNDSGIYLCGAISLHPKAKIEESPGAELVVTERI:ELPSVEAVKELAEAAPEDIADVRPYMKSLESLKKRPDFEEKTKDWTPEELEELERRLSNMFAALSPEQREFIARYALYTNRIEKEYDPNDKNDILALFLS	16.613743164401885	0.19335755127861354	47.182987213134766	0.5065263509750366	18.34341049194336	28.16667366027832	20.503280639648438
pd1-binder-100-nr2-run-1_result_0	80	MSLTFYPAWLTVSEGANATFTCSLSNWSEDLMLNWNRLSPSNQTEKQAAFSNGLSQPVQDARFQIIQLPNRHDFHMNILDTRRNDSGIYLCGAISLHPKAKIEESPGAELVVTERI:EMPSVEAVKEYAESAPEDIADWSEYAKSLESYKKRPDFEEKTADLTEEEKEELEKRLNNLFAALSPEDIEFIAKYYAYSNLIEKELDPNDKNNIIALFLS	14.931377195544428	0.19575760567177852	43.92241287231445	0.5095289349555969	18.451034545898438	28.06883430480957	20.56307601928711
pd1-binder-100-nr2-run-1_result_0	81	NSLTFYPAWLTVSEGANATFTCSLSNWSEDLMLNWNRLSPSNQTEKQAAFSNGLSQPVQDARFQIIQLPNRHDFHMNILDTRRNDSGIYLCGAISLHPKAKIEESPGAELVVTERI:SIASVEAVRALAASAPEDIADWRPYAQSLEALKKRPDFDEKNKDLTPEEREELEKRLANLFASLTPEQIELIMRYYASTNLIPKELDPNDKSNIIALFAS	15.35461213142029	0.1871191239672369	44.99486541748047	0.5105260014533997	18.43867301940918	28.24982261657715	20.51494026184082
pd1-binder-100-nr2-run-1_result_0	82	NSLTFYPAWLTVSEGANATFTCSLSNWSEDLMLNWNRLSPSNQTEKQAAFSNGLSQPVQDARFQIIQLPNRHDFHMNILDTRRNDSGIYLCGAISLHPKAKIEESPGAELVVTERI:NIKSVEAVKELAASAPSDIADVSKYAQSLEAWKKRPDFAEKTKDLTPEQLAQLEQRLNNLFAALSPEQIELIMKYYYSTNLIEKEADPNDWNNIIAQFVS	11.015171796298185	0.2926006954951314	52.092918395996094	0.5077396631240845	17.974021911621094	28.183746337890625	19.801774978637695
pd1-binder-100-nr2-run-1_result_0	83	MSLTFYPAWLTVSEGANATFTCSLSNWSEDLMLNWNRLSPSNQTEKQAAFSNGLSQPVQDARFQIIQLPNRHDFHMNILDTRRNDSGIYLCGAISLHPKAKIEESPGAELVVTERI:HMASVEAVRAFAESAPPDRFDWSKYAQSLEALKQRPDWEEKNKDLTEEEKKELEERLANLFAALDPETILFLARYYAATNLIEKELDPNDKNNILAQFLS	15.762336440482262	0.28536554120772345	46.57073211669922	0.5127817392349243	18.028106689453125	27.5251407623291	18.925086975097656
pd1-binder-100-nr2-run-1_result_0	84	MSLTFYPAWLTVSEGANATFTCSLSNWSEDLMLNWNRLSPSNQTEKQAAFSNGLSQPVQDARFQIIQLPNRHDFHMNILDTRRNDSGIYLCGAISLHPKAKIEESPGAELVVTERI:SVESVEAVKKIAEAAPKSIADWSPYTQSPEALKKRPDWEERNKDLTPEELEQLEQQINNLFAALSPEQLLFLATYAASTNLIPKEYDPNDKSNILAQFLS	13.832091843410145	0.19599476790183792	43.629329681396484	0.51198410987854	18.50792694091797	28.10209083557129	19.816091537475586
pd1-binder-100-nr2-run-1_result_0	85	MSLTFYPAWLTVSEGANATFTCSLSNWSEDLMLNWNRLSPSNQTEKQAAFSNGLSQPVQDARFQIIQLPNRHDFHMNILDTRRNDSGIYLCGAISLHPKAKIEESPGAELVVTERI:DIESVEAVKKLAESAPEDIADVRPYAQSLEAYKKRPDWEEKNKDLTPEQKAELEQRLNNLFASLTPEQIELIMRYYKATNLIAKYANPNDMSDILAQFVS	16.316925179290973	0.1825382092621587	54.78841781616211	0.5118924975395203	17.900136947631836	27.748735427856445	19.145654678344727
pd1-binder-100-nr2-run-1_result_0	86	MSLTFYPAWLTVSEGANATFTCSLSNWSEDLMLNWNRLSPSNQTEKQAAFSNGLSQPVQDARFQIIQLPNRHDFHMNILDTRRNDSGIYLCGAISLHPKAKIEESPGAELVVTERI:ELASVEAVRALAAAAPADIADWSAYMQSLEALKQRPDFAERNASLTPAELAQLEQQLANLFAALSPEQLLFLARYAAYTNSIAKDYDPNDKSNILAQFLS	17.528500779065425	0.16127276231562715	43.64018630981445	0.5191162824630737	18.152753829956055	27.599397659301758	18.207242965698242
pd1-binder-100-nr2-run-1_result_0	87	MSLTFYPAWLTVSEGANATFTCSLSNWSEDLMLNWNRLSPSNQTEKQAAFSNGLSQPVQDARFQIIQLPNRHDFHMNILDTRRNDSGIYLCGAISLHPKAKIEESPGAELVVTERI:DIPSVEAVRELAAAAPPDKYDWSEYAKSLEAYKKRPDYEERTKDLTEEQKKQLEQRLNNLFAALSPEEILLIARYYDATNLKEKEYDPNDLNNIIALFVS	11.635477905998608	0.24210278886218473	60.640106201171875	0.5082967281341553	17.279926300048828	28.08559799194336	18.80019187927246
pd1-binder-100-nr2-run-1_result_0	88	MSLTFYPAWLTVSEGANATFTCSLSNWSEDLMLNWNRLSPSNQTEKQAAFSNGLSQPVQDARFQIIQLPNRHDFHMNILDTRRNDSGIYLCGAISLHPKAKIEESPGAELVVTERI:SLPSVEAVRAYAAAAPPDENDWRPYTQSLEALKQRPDFDAKNADLTPAQRQQLEQQLNNLFAALSPEELLFIATYYASSKLIEKELDPNDQSNILAQFLS	17.773300023350842	0.226815565359885	46.3487548828125	0.5118287205696106	18.125844955444336	27.980138778686523	19.107492446899414
pd1-binder-100-nr2-run-1_result_0	89	MSLTFYPAWLTVSEGANATFTCSLSNWSEDLMLNWNRLSPSNQTEKQAAFSNGLSQPVQDARFQIIQLPNRHDFHMNILDTRRNDSGIYLCGAISLHPKAKIEESPGAELVVTERI:DIASVEAVKALAAAADPSKYDWSKYAQSLEALKQRPDWQAKNASLTPEQQQQLEQRLNQLFAALTPEQIEFIATYYASTNLIAKEADPNDQSNILAQFLS	16.710133747266223	0.21272685871007646	46.07189178466797	0.512431263923645	18.30657958984375	28.118915557861328	19.61591911315918
pd1-binder-100-nr2-run-1_result_0	90	MSLTFYPAWLTVSEGANATFTCSLSNWSEDLMLNWNRLSPSNQTEKQAAFSNGLSQPVQDARFQIIQLPNRHDFHMNILDTRRNDSGIYLCGAISLHPKAKIEESPGAELVVTERI:NLKSVEAVKALAAAAPPDKYDVSKYAQSLESYKQRPDFEEKNKDLTPEQLQQLEQRLNNLFAALSPEQLEFIATYAKATNLIPKLYDPNDQNNILAQFLS	13.53056662388687	0.2899029769450022	43.95484924316406	0.5156689286231995	18.00693702697754	27.294757843017578	15.713851928710938
pd1-binder-100-nr2-run-1_result_0	91	MSLTFYPAWLTVSEGANATFTCSLSNWSEDLMLNWNRLSPSNQTEKQAAFSNGLSQPVQDARFQIIQLPNRHDFHMNILDTRRNDSGIYLCGAISLHPKAKIEESPGAELVVTERI:ALDSVEAVRAFAEAAPPDIADWSPYTQSLEALKKRPDWAEKHKDLTPEQLAQLEQQLNNLFAALTPEQLELIARYYAYSNLIAKELDPNDQSNIIAQFLS	14.502587613666064	0.1887359282529855	57.434783935546875	0.5117673873901367	17.78664779663086	28.18018341064453	20.09797477722168
pd1-binder-100-nr2-run-1_result_0	92	MSLTFYPAWLTVSEGANATFTCSLSNWSEDLMLNWNRLSPSNQTEKQAAFSNGLSQPVQDARFQIIQLPNRHDFHMNILDTRRNDSGIYLCGAISLHPKAKIEESPGAELVVTERI:SIASVEEVRKIAAAAPASIADVTPYAQSLEALKKRPDFEEKTKDLTEEELKELEQRLNNLFAALTPEQIELLARYALYTNLIEKEYDPNDKSNILALFLS	16.50371136322113	0.15852942135244827	46.37003707885742	0.5133131146430969	18.248371124267578	28.11302375793457	19.651412963867188
pd1-binder-100-nr2-run-1_result_0	93	MSLTFYPAWLTVSEGANATFTCSLSNWSEDLMLNWNRLSPSNQTEKQAAFSNGLSQPVQDARFQIIQLPNRHDFHMNILDTRRNDSGIYLCGAISLHPKAKIEESPGAELVVTERI:SIESVEAVKKLAASAPSSIADWSPYTQSLEALKQHPDWEKRNADLTEAQKQELEQRLNNLFAALSPEQLLFLATYYASTNLISKELDPNDLSNILAQFLA	13.096616365714658	0.22519640182219533	48.82381820678711	0.5127960443496704	18.12368392944336	28.150819778442383	20.10694122314453
pd1-binder-100-nr2-run-1_result_0	94	MSLTFYPAWLTVSEGANATFTCSLSNWSEDLMLNWNRLSPSNQTEKQAAFSNGLSQPVQDARFQIIQLPNRHDFHMNILDTRRNDSGIYLCGAISLHPKAKIEESPGAELVVTERI:SIKSPEAVRAIAESAPPDIADVRPYAQSLEALKKRPDFDEKTADLTPEQREELERRLNNLFAALSPEQLELLARYYLSTKLIEKEADPNDFNNILALFLS	10.912486190238047	0.30812342705572565	62.123661041259766	0.5089402198791504	17.09219741821289	27.782140731811523	17.08216667175293
pd1-binder-100-nr2-run-1_result_0	95	MSLTFYPAWLTVSEGANATFTCSLSNWSEDLMLNWNRLSPSNQTEKQAAFSNGLSQPVQDARFQIIQLPNRHDFHMNILDTRRNDSGIYLCGAISLHPKAKIEESPGAELVVTERI:ELASVEAARAFAEAAPPDIADWSPYAQSLEALKKRPDWEERTKDLTPEQKAELEQRLANLFAALTPEQILFLARYYAATNLIAKEFDPNDMSNILALFMS	15.218347509001356	0.17093976467757915	58.28582763671875	0.5118979215621948	17.454280853271484	27.89999008178711	18.725284576416016
pd1-binder-100-nr2-run-1_result_0	96	MSLTFYPAWLTVSEGANATFTCSLSNWSEDLMLNWNRLSPSNQTEKQAAFSNGLSQPVQDARFQIIQLPNRHDFHMNILDTRRNDSGIYLCGAISLHPKAKIEESPGAELVVTERI:HMESVEAVRAHAESAPSSIADWSKYAQSLEALKKRPDWEEKNADLTEEEKKELEQRLANLFASLTPEQLLFLLTYYASTNLIEKELDPNDKNNILAQLAS	13.008292002730554	0.23421373713902097	52.27991485595703	0.5089492797851562	17.988134384155273	28.216083526611328	20.180368423461914
pd1-binder-100-nr2-run-1_result_0	97	MSLTFYPAWLTVSEGANATFTCSLSNWSEDLMLNWNRLSPSNQTEKQAAFSNGLSQPVQDARFQIIQLPNRHDFHMNILDTRRNDSGIYLCGAISLHPKAKIEESPGAELVVTERI:HMESVEAVREHAAAAPEDIADWRPYTQSLEALKQRPDFEERNADLTPEELAELEQRLNNLFAALSPETLEFIARYYASTNLIEKELDPNDKSNILAQFLS	14.357391995544905	0.2039372928311773	72.98014068603516	0.5128295421600342	16.255983352661133	27.1938533782959	17.92853355407715
pd1-binder-100-nr2-run-1_result_0	98	MSLTFYPAWLTVSEGANATFTCSLSNWSEDLMLNWNRLSPSNQTEKQAAFSNGLSQPVQDARFQIIQLPNRHDFHMNILDTRRNDSGIYLCGAISLHPKAKIEESPGAELVVTERI:KIKSVEEVKKLAASAPKDIADVSEYAKSLEALKKRPDFEEKNKDLTPEQLEELEQRLSNLFASLTPEQLELIARYYKSTNLIEKEVDPNDKSNILAQFLS	14.35688193393997	0.21826711788703143	47.947723388671875	0.5081115365028381	18.253673553466797	28.06787872314453	19.880023956298828
pd1-binder-100-nr2-run-1_result_0	99	MSLTFYPAWLTVSEGANATFTCSLSNWSEDLMLNWNRLSPSNQTEKQAAFSNGLSQPVQDARFQIIQLPNRHDFHMNILDTRRNDSGIYLCGAISLHPKAKIEESPGAELVVTERI:DIPSVEKVREIAEAADPSIADWSPYAQSLEALKKRPDWEERTKDLTPEELQELEQRLNNLFAALSPEEIEFLARYYAYTNLIEKEADPNDKSNIIALFVS	9.688187101304504	0.3399093323511714	54.14063262939453	0.5082671642303467	17.730709075927734	27.96744728088379	19.339445114135742
pd1-binder-100-nr2-run-1_result_1	0	LSLTFYPAWLTVSEGANATFTCSLSNWSEDLMLNWNRLSPSNQTEKQAAFSNGLSQPVQDARFQIIQLPNRHDFHMNILDTRRNDSGIYLCGAISLHPKAKIEESPGAELVVTERI:SNLGRRIGGELISEPKITEYKIDKEKKVITIKYEIDYPALTLKYTLTIYVTEEALKEIEEFKKTGKKIDPSKIKYEIKPNLGYEWTYEEIYYLIKKALEK	16.780473161156262	0.17837928697555222	72.92938232421875	0.5188740491867065	16.219833374023438	27.4996395111084	16.804912567138672
pd1-binder-100-nr2-run-1_result_1	1	LSLTFYPAWLTVSEGANATFTCSLSNWSEDLMLNWNRLSPSNQTEKQAAFSNGLSQPVQDARFQIIQLPNRHDFHMNILDTRRNDSGIYLCGAISLHPKAKIEESPGAELVVTERI:SSFGRRIGGTLISEPKITEFEIDEEKKVITIKYEINYAALTIKYTLTIEVTEEMLEEIKEFKKTGKKPDPSKIKYKIEPNDGYEWTYEEIYYLIKKALEK	9.34753864593672	0.3816724285231278	76.01126861572266	0.5172737240791321	16.002792358398438	27.312009811401367	18.049449920654297
pd1-binder-100-nr2-run-1_result_1	2	LSLTFYPAWLTVSEGANATFTCSLSNWSEDLMLNWNRLSPSNQTEKQAAFSNGLSQPVQDARFQIIQLPNRHDFHMNILDTRRNDSGIYLCGAISLHPKAKIEESPGAELVVTERI:SSLGRRIGGTLISEPKITDYKIDKEKKVITIKYEVNYPALTVKYTLTIYVTEEMLEEIEKFKETGEKPDPSKIKYKIEPNDGYEWTYEEIYYLIKKALEK	14.352169511450668	0.2075550595908304	78.46770477294922	0.5250185132026672	15.613747596740723	26.685199737548828	17.727996826171875
pd1-binder-100-nr2-run-1_result_1	3	LSLTFYPAWLTVSEGANATFTCSLSNWSEDLMLNWNRLSPSNQTEKQAAFSNGLSQPVQDARFQIIQLPNRHDFHMNILDTRRNDSGIYLCGAISLHPKAKIEESPGAELVVTERI:SNFGRRIGGTLISEPKITEFEIDEEKKLITIKYSIDYPALTVEYTLKLYVTEEALEEIKKFKETGEEIDKEKIKYEIEPNDGYEWTYEEIMYLLKLALEK	15.752442371453002	0.212992284838545	78.18018341064453	0.5138601064682007	16.110355377197266	27.646299362182617	17.92177391052246
pd1-binder-100-nr2-run-1_result_1	4	LSLTFYPAWLTVSEGANATFTCSLSNWSEDLMLNWNRLSPSNQTEKQAAFSNGLSQPVQDARFQIIQLPNRHDFHMNILDTRRNDSGIYLCGAISLHPKAKIEESPGAELVVTERI:SSFGRRIGGELISEPVITEYKIDEKEKKITIKYTVSYPALDIPYTLTIEVTEEALKEIEEFKETGKEIDKEKLKYKIEPNLGYEWTWEEILYLIRKALEK	9.739834728041947	0.3449164130297309	75.56548309326172	0.5164915919303894	16.081209182739258	27.41040802001953	18.144790649414062
pd1-binder-100-nr2-run-1_result_1	5	LSLTFYPAWLTVSEGANATFTCSLSNWSEDLMLNWNRLSPSNQTEKQAAFSNGLSQPVQDARFQIIQLPNRHDFHMNILDTRRNDSGIYLCGAISLHPKAKIEESPGAELVVTERI:SNLGLRIGGTFISEPVITNYKIDEEKNKITIDFSINLAALTLNFTLTLYVTPEMLEEIEEFKKTGKKPDKEKIKYEIKPNLGIEWSYDEIIYLIEKALKK	6.387776590283966	0.5132195062722211	78.18257141113281	0.531787633895874	15.022913932800293	25.6419734954834	14.009087562561035
pd1-binder-100-nr2-run-1_result_1	6	LSLTFYPAWLTVSEGANATFTCSLSNWSEDLMLNWNRLSPSNQTEKQAAFSNGLSQPVQDARFQIIQLPNRHDFHMNILDTRRNDSGIYLCGAISLHPKAKIEESPGAELVVTERI:SSLGRRIGGTLISEPKITEFKIDKEKKVITIKYEISYPALTLKFTLTIYVTEEALEEIEEFKKTGKKIDKSKIKYEIKPNLGYEWTYDEIYYLIKKALEK	16.161733240728367	0.1684772208020892	73.54827880859375	0.5165949463844299	16.252283096313477	27.54528045654297	18.073562622070312
pd1-binder-100-nr2-run-1_result_1	7	LSLTFYPAWLTVSEGANATFTCSLSNWSEDLMLNWNRLSPSNQTEKQAAFSNGLSQPVQDARFQIIQLPNRHDFHMNILDTRRNDSGIYLCGAISLHPKAKIEESPGAELVVTERI:SNFGRRLGGTLISEPVITNYKIDKEKNVITIDYEINYPALTIKYKLTIYVTPEMLKEIEEFKKTGKAPDKSKMKYEIKPNLGYEWTYEEILYLIKKALEK	15.626734605111055	0.20245529645661103	80.1482925415039	0.5163589715957642	15.833097457885742	27.319538116455078	17.476329803466797
pd1-binder-100-nr2-run-1_result_1	8	LSLTFYPAWLTVSEGANATFTCSLSNWSEDLMLNWNRLSPSNQTEKQAAFSNGLSQPVQDARFQIIQLPNRHDFHMNILDTRRNDSGIYLCGAISLHPKAKIEESPGAELVVTERI:SNFGKLIGGTRISEPKITDYKIDEEKNEITINYEINYAALTKKYTLTIKVTKEALKEIKEYKETGKPIDPSKIEYKIEPNDGYEWSLEEIYYLIRKALEK	13.846403264954738	0.20295303068732184	71.79841613769531	0.5302680730819702	15.724347114562988	26.514331817626953	16.03430938720703
pd1-binder-100-nr2-run-1_result_1	9	LSLTFYPAWLTVSEGANATFTCSLSNWSEDLMLNWNRLSPSNQTEKQAAFSNGLSQPVQDARFQIIQLPNRHDFHMNILDTRRNDSGIYLCGAISLHPKAKIEESPGAELVVTERI:SDFGKRIGGELISKPKITNYKIDKEEKKITIEYEIDYPALTVKYTLTLELTEEALKEIEEFKKTGKPIDKSKIKYKIEPNDGYEWTYEEILYLLREALEK	16.448676380321142	0.1883014307533948	79.32273864746094	0.515693187713623	16.088247299194336	27.700759887695312	17.047454833984375
pd1-binder-100-nr2-run-1_result_1	10	LSLTFYPAWLTVSEGANATFTCSLSNWSEDLMLNWNRLSPSNQTEKQAAFSNGLSQPVQDARFQIIQLPNRHDFHMNILDTRRNDSGIYLCGAISLHPKAKIEESPGAELVVTERI:SSFGRLIGGQRISEPKITKYEIDEEKNVITIEFEIDLAALTLKYTLKIYVTKEALEEIKKFKETGEAPDPKKFKYEIEPNDGYEWSWEEILYLIKKALEK	11.883929021241643	0.29164138547374957	78.63497161865234	0.5130516290664673	16.195066452026367	27.86976432800293	18.03119659423828
pd1-binder-100-nr2-run-1_result_1	11	LSLTFYPAWLTVSEGANATFTCSLSNWSEDLMLNWNRLSPSNQTEKQAAFSNGLSQPVQDARFQIIQLPNRHDFHMNILDTRRNDSGIYLCGAISLHPKAKIEESPGAELVVTERI:SNFGKLIGGERISEPVIKEYKIDKEKRVITIKFSISLPALTLDFTLTLYVTEEMLKEIEEFKKTGKKPDKSKIKYKIEPNLGYEWTYDEILYLIKEALKK	12.344201100347611	0.3079541818505484	79.05867004394531	0.5151211023330688	16.00005340576172	27.55624008178711	18.960861206054688
pd1-binder-100-nr2-run-1_result_1	12	LSLTFYPAWLTVSEGANATFTCSLSNWSEDLMLNWNRLSPSNQTEKQAAFSNGLSQPVQDARFQIIQLPNRHDFHMNILDTRRNDSGIYLCGAISLHPKAKIEESPGAELVVTERI:SNFGRLIGGERISEPKITNYKIDEEKRIITIEYEIDYPALTIKYTLTIYVTEEALEEIKKFKETGEKPDPSKFKYEIKPNLGYEWTEEEIYYLIRKALEK	16.987741260016573	0.16884147292626123	76.27606964111328	0.5150129795074463	16.11382484436035	27.5828914642334	18.497058868408203
pd1-binder-100-nr2-run-1_result_1	13	LSLTFYPAWLTVSEGANATFTCSLSNWSEDLMLNWNRLSPSNQTEKQAAFSNGLSQPVQDARFQIIQLPNRHDFHMNILDTRRNDSGIYLCGAISLHPKAKIEESPGAELVVTERI:QDFGRLIGGTRISVPKITNYKIDEEKNKITIDYEIDYPALTVKYKLTIDVTPEALEEIKKYKETGEAPDKSKFKYTIEPNDGYEWTYEEILYLIKEALKK	14.663869009485042	0.2102197073499777	80.12567901611328	0.5133099555969238	16.017135620117188	27.692251205444336	18.275320053100586
pd1-binder-100-nr2-run-1_result_1	14	LSLTFYPAWLTVSEGANATFTCSLSNWSEDLMLNWNRLSPSNQTEKQAAFSNGLSQPVQDARFQIIQLPNRHDFHMNILDTRRNDSGIYLCGAISLHPKAKIEESPGAELVVTERI:SNFGRLEGGTLISEPKITDFKIDKEKKVITINYEINYPALTVKRTLKIYVTEEMLKEIEKFKETGEEPDPSKMKYEIEPNDGYKWTYEEILYLIKKALEK	14.83291405127873	0.1951656425590184	76.07775115966797	0.5272368788719177	15.563199043273926	26.40211296081543	16.153282165527344
pd1-binder-100-nr2-run-1_result_1	15	LSLTFYPAWLTVSEGANATFTCSLSNWSEDLMLNWNRLSPSNQTEKQAAFSNGLSQPVQDARFQIIQLPNRHDFHMNILDTRRNDSGIYLCGAISLHPKAKIEESPGAELVVTERI:SSLGKLIGGERISEPKITDYKIDEEKLEITIKYSIDYPSLTIEYTLTLKVTKEMLEEIKKFKETGEEPDPEKIEYKIEPNLGYEWTYEEILDLIRKALEK	9.598864688944548	0.40390345835449504	68.95577239990234	0.522175669670105	16.155216217041016	26.996150970458984	17.407991409301758
pd1-binder-100-nr2-run-1_result_1	16	LSLTFYPAWLTVSEGANATFTCSLSNWSEDLMLNWNRLSPSNQTEKQAAFSNGLSQPVQDARFQIIQLPNRHDFHMNILDTRRNDSGIYLCGAISLHPKAKIEESPGAELVVTERI:SNLSKLINNELISPPKITEYKIDKEKKKITINYEISYPALTKKYTLTIDVTEEMLKEIEEFKKTNEKPKKEKIKYKIEPNDNYEWTYDEILYLIKKALEK	14.705527995599352	0.19162718632064737	77.84017181396484	0.5232381820678711	15.748418807983398	26.992206573486328	17.177270889282227
pd1-binder-100-nr2-run-1_result_1	17	LSLTFYPAWLTVSEGANATFTCSLSNWSEDLMLNWNRLSPSNQTEKQAAFSNGLSQPVQDARFQIIQLPNRHDFHMNILDTRRNDSGIYLCGAISLHPKAKIEESPGAELVVTERI:SNLMKRINNELRSVPKITNYKLDKEKKVITIEYEISYPALTKKYKLTIYATEEALKEIEEFKKTNKPIDKSKLKYEIEPNDNYEWTYEEILYLIKEALKK	13.955212031538075	0.2224157953048469	77.67190551757812	0.5200924873352051	15.984789848327637	27.303457260131836	17.88076400756836
pd1-binder-100-nr2-run-1_result_1	18	LSLTFYPAWLTVSEGANATFTCSLSNWSEDLMLNWNRLSPSNQTEKQAAFSNGLSQPVQDARFQIIQLPNRHDFHMNILDTRRNDSGIYLCGAISLHPKAKIEESPGAELVVTERI:HHHHHLINNELISEPKITKYEIDEEKNEIIIEYEISYPSLTIKYKLTIKVTKEALEEIKKFKETNEPIKKENIEYKIEPNLNYKWTYEEILYLIKKALEK	16.040503761335156	0.19500279184803804	71.15071868896484	0.5181529521942139	16.356781005859375	27.330322265625	18.074739456176758
pd1-binder-100-nr2-run-1_result_1	19	LSLTFYPAWLTVSEGANATFTCSLSNWSEDLMLNWNRLSPSNQTEKQAAFSNGLSQPVQDARFQIIQLPNRHDFHMNILDTRRNDSGIYLCGAISLHPKAKIEESPGAELVVTERI:SNFMKRINNELISVPQIEKYEIDEEKKKITIKYSISYPALTLNYTLTIEVTEEMLEEIKKFKETNEKPDPSKIKYKIEPNDNYEWSYEEIYYLIKKALEK	10.275071824726501	0.33068729969854127	79.57279205322266	0.5129724740982056	15.95397663116455	27.65836524963379	17.954553604125977
pd1-binder-100-nr2-run-1_result_1	20	LSLTFYPAWLTVSEGANATFTCSLSNWSEDLMLNWNRLSPSNQTEKQAAFSNGLSQPVQDARFQIIQLPNRHDFHMNILDTRRNDSGIYLCGAISLHPKAKIEESPGAELVVTERI:SNLSKRINNQLISEPKITDYKIDEEKNVITINYEISYPALTKKYTLKIYVTPEMLKEIKKFKETNEKPDKSKIKYEIKPNDNYEWSYDEILYLIKKALEK	14.549696855079116	0.19255123697541912	80.49575805664062	0.522473156452179	15.640552520751953	26.984365463256836	17.35813331604004
pd1-binder-100-nr2-run-1_result_1	21	LSLTFYPAWLTVSEGANATFTCSLSNWSEDLMLNWNRLSPSNQTEKQAAFSNGLSQPVQDARFQIIQLPNRHDFHMNILDTRRNDSGIYLCGAISLHPKAKIEESPGAELVVTERI:HHHHHHHNNEHISEPQIEEYELDEEKNVLTIKYSVSYPALTRKYTLTLYLTPEAIELIKKYKETNEKIPKELIKYEIKPNDNYEWTYEEILYLIRKALEK	15.991258703589017	0.1751338113898745	73.58656311035156	0.5262905359268188	16.012399673461914	26.630125045776367	14.872247695922852
pd1-binder-100-nr2-run-1_result_1	22	LSLTFYPAWLTVSEGANATFTCSLSNWSEDLMLNWNRLSPSNQTEKQAAFSNGLSQPVQDARFQIIQLPNRHDFHMNILDTRRNDSGIYLCGAISLHPKAKIEESPGAELVVTERI:SNLSPRINNQLISEPIITNYKIDEEKKIITIDYEIKLPSMTIKFTLKIYVTEEMLEEIKKFKETNEKPDKSKIKYEIKPNLNYNWSYDEILYLLKKALEK	13.912491623599168	0.20852664637458404	76.00921630859375	0.5215462446212769	15.95286750793457	27.002182006835938	16.354158401489258
pd1-binder-100-nr2-run-1_result_1	23	LSLTFYPAWLTVSEGANATFTCSLSNWSEDLMLNWNRLSPSNQTEKQAAFSNGLSQPVQDARFQIIQLPNRHDFHMNILDTRRNDSGIYLCGAISLHPKAKIEESPGAELVVTERI:SNFSKRINNELISEPKITNYKIDEEKNVITIEYEISYPSLTKKYTLTIYVTKEMLEEIKKFKETNEKPDPSKIKYKIEPNDNYEWTYEEILYLIKKALEK	15.598222259245011	0.17530420162369445	82.736083984375	0.5187467336654663	15.71599006652832	27.393953323364258	17.190425872802734
pd1-binder-100-nr2-run-1_result_1	24	LSLTFYPAWLTVSEGANATFTCSLSNWSEDLMLNWNRLSPSNQTEKQAAFSNGLSQPVQDARFQIIQLPNRHDFHMNILDTRRNDSGIYLCGAISLHPKAKIEESPGAELVVTERI:SNMHKRINNELISPPKITNYKIDKKEKKITIEFEISLPALTLKFKLTIEVTEEMLKEIEEFKKTNKKPDKSKIKYKIEPNLDYEWTYEEILYLIKKALEK	7.816895664579334	0.47506419504777614	73.86943817138672	0.5162237882614136	16.32763671875	27.574321746826172	18.337474822998047
pd1-binder-100-nr2-run-1_result_1	25	LSLTFYPAWLTVSEGANATFTCSLSNWSEDLMLNWNRLSPSNQTEKQAAFSNGLSQPVQDARFQIIQLPNRHDFHMNILDTRRNDSGIYLCGAISLHPKAKIEESPGAELVVTERI:HNHHKLINNTLISEPVITNYELDKEKKKLTIEYEISLPALTLKFKLTIELTEEAIKELEEFKKTNKKIDPSKIKYKIEPNLNYEWTYEEIYYLIKKALEK	10.506783393360438	0.3348942587779612	69.19842529296875	0.5170155763626099	16.37990379333496	27.400787353515625	18.01697540283203
pd1-binder-100-nr2-run-1_result_1	26	LSLTFYPAWLTVSEGANATFTCSLSNWSEDLMLNWNRLSPSNQTEKQAAFSNGLSQPVQDARFQIIQLPNRHDFHMNILDTRRNDSGIYLCGAISLHPKAKIEESPGAELVVTERI:HHHHHHHNHEHISPPKITKYEIDEEKKVITIEYEISRAALTIKYTLTIYVTEEMLEELKKFKETNEPPDKSKIKYEIKPNLNYEWTYEEILYLIKKALEK	15.309966687508709	0.19261155477678557	76.85991668701172	0.5256733298301697	15.953733444213867	26.737232208251953	15.759932518005371
pd1-binder-100-nr2-run-1_result_1	27	LSLTFYPAWLTVSEGANATFTCSLSNWSEDLMLNWNRLSPSNQTEKQAAFSNGLSQPVQDARFQIIQLPNRHDFHMNILDTRRNDSGIYLCGAISLHPKAKIEESPGAELVVTERI:SHHHHHHNNELISEPKITKYEIDKEKRVITIEFEISLPALTKKYKLTIYVTEEMLKEIEEFKKTNKPPDPSKIKYEIEPNDNYEWTYEEILYLIKKALEK	14.804363413253009	0.18475743446777668	76.74392700195312	0.5217422246932983	16.040637969970703	26.967193603515625	17.562517166137695
pd1-binder-100-nr2-run-1_result_1	28	LSLTFYPAWLTVSEGANATFTCSLSNWSEDLMLNWNRLSPSNQTEKQAAFSNGLSQPVQDARFQIIQLPNRHDFHMNILDTRRNDSGIYLCGAISLHPKAKIEESPGAELVVTERI:SNLSPRINNELISPPKITDFKIDEEKNVITINYEISLASLTLKYTLTLYVTPEMLKEIKEFKETNKPPPKEKIKYKIEPNLNIEWTYEEILYLLKKALEK	9.537275287443745	0.3815879792801886	74.40946197509766	0.5149747133255005	16.2476806640625	27.533998489379883	18.573352813720703
pd1-binder-100-nr2-run-1_result_1	29	LSLTFYPAWLTVSEGANATFTCSLSNWSEDLMLNWNRLSPSNQTEKQAAFSNGLSQPVQDARFQIIQLPNRHDFHMNILDTRRNDSGIYLCGAISLHPKAKIEESPGAELVVTERI:HHHHHLHNNMLISEPKITNYKIDKEKKLITIEFEISLPSLTLKFTLKLYVTEEMLKEIEEFKKTKKKPDKSKIKYEIEPNLNYEWSYDEIYYLLEKALEK	9.886515456169908	0.367615515032331	75.51896667480469	0.5221998691558838	15.846364974975586	26.679607391357422	17.07413673400879
pd1-binder-100-nr2-run-1_result_1	30	LSLTFYPAWLTVSEGANATFTCSLSNWSEDLMLNWNRLSPSNQTEKQAAFSNGLSQPVQDARFQIIQLPNRHDFHMNILDTRRNDSGIYLCGAISLHPKAKIEESPGAELVVTERI:SNFSKRINNELISVPKITNYKIDKEKKVITIDYEVSYPALTKKYKLTIYVTEEALEEIEEFKKTNKKIKKEKIKYEISPNDNYNWTYDEIYYLIKKALEK	15.887267926820826	0.1675830287788835	70.28536224365234	0.5259058475494385	16.072463989257812	26.928373336791992	16.8558349609375
pd1-binder-100-nr2-run-1_result_1	31	LSLTFYPAWLTVSEGANATFTCSLSNWSEDLMLNWNRLSPSNQTEKQAAFSNGLSQPVQDARFQIIQLPNRHDFHMNILDTRRNDSGIYLCGAISLHPKAKIEESPGAELVVTERI:HHHHHLINNELISEPKITKYEIDKEKKVITIEYEISYASLTKKYTLTIKVTEEALKEIEKFKETNEEPDKSKFEYEIKPNDNYEWTWEEILYLIKKALEK	14.317580514863108	0.189525022427585	73.08709716796875	0.5232858061790466	16.081832885742188	26.964096069335938	17.114612579345703
pd1-binder-100-nr2-run-1_result_1	32	LSLTFYPAWLTVSEGANATFTCSLSNWSEDLMLNWNRLSPSNQTEKQAAFSNGLSQPVQDARFQIIQLPNRHDFHMNILDTRRNDSGIYLCGAISLHPKAKIEESPGAELVVTERI:SNLHPLINNELISEPKITNFKIDKEKKVITIDYEISYPALTEKFTLTIYVTEEALKEIEEFKKTNEKIDPSKIKYEIKPNLNYKWTYEEIYYLIKKALEK	16.23778188075012	0.15790933832088905	65.57514953613281	0.525481641292572	16.356250762939453	26.993106842041016	15.694602966308594
pd1-binder-100-nr2-run-1_result_1	33	LSLTFYPAWLTVSEGANATFTCSLSNWSEDLMLNWNRLSPSNQTEKQAAFSNGLSQPVQDARFQIIQLPNRHDFHMNILDTRRNDSGIYLCGAISLHPKAKIEESPGAELVVTERI:HHHHKHINNEHISEPKITNYKIDKEKKIITIDYEISYPALTVKYTLTIYVTEEALKEIEEFKKTKKKPNPEKFKYEIKPNLNYEWTYEEIYYLIEKALKK	16.314519520975356	0.1829357911503746	70.895263671875	0.521503210067749	16.309858322143555	27.188608169555664	18.1412296295166
pd1-binder-100-nr2-run-1_result_1	34	LSLTFYPAWLTVSEGANATFTCSLSNWSEDLMLNWNRLSPSNQTEKQAAFSNGLSQPVQDARFQIIQLPNRHDFHMNILDTRRNDSGIYLCGAISLHPKAKIEESPGAELVVTERI:SHFHKLINNELISPPVIKKYEIDKEKKKITIEFSVSYAALTVEYKLTIYVTEEALKEIEEFKKTNEKIDKEKIKYEIEPNDNYEWTYEEIYYLIKKALEK	9.229093835967491	0.37609216601957496	70.64222717285156	0.5158025622367859	16.436588287353516	27.5251407623291	17.39096450805664
pd1-binder-100-nr2-run-1_result_1	35	LSLTFYPAWLTVSEGANATFTCSLSNWSEDLMLNWNRLSPSNQTEKQAAFSNGLSQPVQDARFQIIQLPNRHDFHMNILDTRRNDSGIYLCGAISLHPKAKIEESPGAELVVTERI:SNLAKRINNELISEPEITEYKIDEEKKVITIKYKISYASLTKEYTLTIYVTEEMLKLIEKFKETNEPPPKELMKYEIKPNDNYEWTYEEILYLIKKALEK	15.01643123221946	0.1817516783813579	84.45162963867188	0.5197863578796387	15.454684257507324	27.056058883666992	17.961082458496094
pd1-binder-100-nr2-run-1_result_1	36	LSLTFYPAWLTVSEGANATFTCSLSNWSEDLMLNWNRLSPSNQTEKQAAFSNGLSQPVQDARFQIIQLPNRHDFHMNILDTRRNDSGIYLCGAISLHPKAKIEESPGAELVVTERI:SHMHKLINNELISEPKITNYKIDKEKKKITIEYEISYPSLTVKYTLTIEVTEEALEEIENFKKTNEKPDPSKFKYKIEPNLNYEWTEEEIYYLIKKALEK	10.85499564249772	0.3284694511158483	74.01932525634766	0.5145392417907715	16.194358825683594	27.5828857421875	18.548568725585938
pd1-binder-100-nr2-run-1_result_1	37	LSLTFYPAWLTVSEGANATFTCSLSNWSEDLMLNWNRLSPSNQTEKQAAFSNGLSQPVQDARFQIIQLPNRHDFHMNILDTRRNDSGIYLCGAISLHPKAKIEESPGAELVVTERI:SNLHKLINNELISEPVITNYKIDKEKNIITIEYEISLPALTLKFTLKIYVTPEALKEIEEYKKTNKPIDPSKIKYEIKPNLNYEWTYEEILYLIKKALEK	15.892080562829284	0.1875019258444475	74.25332641601562	0.5159522294998169	16.226655960083008	27.696380615234375	14.909374237060547
pd1-binder-100-nr2-run-1_result_1	38	LSLTFYPAWLTVSEGANATFTCSLSNWSEDLMLNWNRLSPSNQTEKQAAFSNGLSQPVQDARFQIIQLPNRHDFHMNILDTRRNDSGIYLCGAISLHPKAKIEESPGAELVVTERI:HHHHHHINNELISEPKITNYKIDKEKRIITIDFEISYPALTRKYKLTIYVTEEALEEIEKFKETNEPIDPSKIKYKIEPNDNYEWTYEEILYLLKKALEK	15.046732346886968	0.17766224274612058	78.40478515625	0.525333821773529	15.840414047241211	26.71376609802246	16.169265747070312
pd1-binder-100-nr2-run-1_result_1	39	LSLTFYPAWLTVSEGANATFTCSLSNWSEDLMLNWNRLSPSNQTEKQAAFSNGLSQPVQDARFQIIQLPNRHDFHMNILDTRRNDSGIYLCGAISLHPKAKIEESPGAELVVTERI:HHHHKHINNEHISEPKITNYKIDKEKKIITIDYEISYPALTIKYKLTIEVTEEALEEIEKFKETNEKIDKSKIKYKIEPNLNYEYTYDEIYYLIKKALEK	14.191294429787805	0.23256453099177013	71.80802917480469	0.514751672744751	16.478023529052734	27.582616806030273	17.847759246826172
pd1-binder-100-nr2-run-1_result_1	40	LSLTFYPAWLTVSEGANATFTCSLSNWSEDLMLNWNRLSPSNQTEKQAAFSNGLSQPVQDARFQIIQLPNRHDFHMNILDTRRNDSGIYLCGAISLHPKAKIEESPGAELVVTERI:SNLSKRINNELISPPVITDYKIDEEKKKITIKYSISLPALTIDYTLTIYVTEEALKEIEKFKETNEPIDKSKLKYEIKPNLNYKWSYEEILYLIKKALEK	13.006813256321841	0.24525744604560468	74.0458755493164	0.516866147518158	16.21352767944336	27.456819534301758	16.737873077392578
pd1-binder-100-nr2-run-1_result_1	41	LSLTFYPAWLTVSEGANATFTCSLSNWSEDLMLNWNRLSPSNQTEKQAAFSNGLSQPVQDARFQIIQLPNRHDFHMNILDTRRNDSGIYLCGAISLHPKAKIEESPGAELVVTERI:SNLHPLINNEHISVPQITNYEIDEEKRVITIDFEISYASLTVKYKLTIYVTEEMLKEIEEFKKTNKPPDKEKIKYEIKPNLNYNWTYEEILYLIKKALEK	14.79577216576777	0.20402321806147464	68.20214080810547	0.5162191390991211	16.5716552734375	27.691207885742188	17.057003021240234
pd1-binder-100-nr2-run-1_result_1	42	LSLTFYPAWLTVSEGANATFTCSLSNWSEDLMLNWNRLSPSNQTEKQAAFSNGLSQPVQDARFQIIQLPNRHDFHMNILDTRRNDSGIYLCGAISLHPKAKIEESPGAELVVTERI:HHHHHHINNEHISEPKITNYELDEEKQILTIDYEISYPSLTIKFKLTIKATPEAIELIKEYKKTNKPIPKELLEYEITPNLNYEWTYEEILYLIKKALEK	17.241864306969415	0.14218379421308366	58.78533172607422	0.5198116898536682	17.237075805664062	27.8238525390625	16.047531127929688
pd1-binder-100-nr2-run-1_result_1	43	LSLTFYPAWLTVSEGANATFTCSLSNWSEDLMLNWNRLSPSNQTEKQAAFSNGLSQPVQDARFQIIQLPNRHDFHMNILDTRRNDSGIYLCGAISLHPKAKIEESPGAELVVTERI:SNLSKLINNELISVPKITKYEIDEEKREITIEYEISYASLTRKYTLKIKVTEEALKEIEEFKKTNEPPDKEKFEYEIKPNDNYEWSYEEILYLIKKALEK	11.068618893409738	0.31100747330111544	77.09478759765625	0.5154175758361816	15.906209945678711	27.345922470092773	18.367460250854492
pd1-binder-100-nr2-run-1_result_1	44	LSLTFYPAWLTVSEGANATFTCSLSNWSEDLMLNWNRLSPSNQTEKQAAFSNGLSQPVQDARFQIIQLPNRHDFHMNILDTRRNDSGIYLCGAISLHPKAKIEESPGAELVVTERI:SNMMKRINNELISPPEITEYKIDKEKKKITIKYSISLASLTINFTLTIEVTEEALKEIEEFKKTNKKPDKSKLKYKIEPNLNYEWSYDEILYLIKKALEK	8.475334157082091	0.42029761894661266	79.79702758789062	0.5190109014511108	15.604145050048828	26.844833374023438	16.581384658813477
pd1-binder-100-nr2-run-1_result_1	45	LSLTFYPAWLTVSEGANATFTCSLSNWSEDLMLNWNRLSPSNQTEKQAAFSNGLSQPVQDARFQIIQLPNRHDFHMNILDTRRNDSGIYLCGAISLHPKAKIEESPGAELVVTERI:SHFHKRINNQLISEPIITNYKIDKEKKVITIDFEIKYPSLTVKYKLTIYVTEEALKEIEEFKKTNKPINPEKIKYKIEPNLNYEWTYEEILYLIRKALEK	16.887002352260353	0.17744280621711173	74.25320434570312	0.520106315612793	16.195079803466797	27.4705753326416	17.802814483642578
pd1-binder-100-nr2-run-1_result_1	46	LSLTFYPAWLTVSEGANATFTCSLSNWSEDLMLNWNRLSPSNQTEKQAAFSNGLSQPVQDARFQIIQLPNRHDFHMNILDTRRNDSGIYLCGAISLHPKAKIEESPGAELVVTERI:HHHHHLINNELISEPKITNYKIDKEKKKITIDYEISYAALTVKRKLTIYVTEEALKEIEEFKKTNKKPKKEKFKYEIEPNLNYEWTWEEIYELIKKALEK	14.347234668073796	0.2180580837329121	67.27639770507812	0.5188100337982178	16.469913482666016	27.095565795898438	15.098567962646484
pd1-binder-100-nr2-run-1_result_1	47	LSLTFYPAWLTVSEGANATFTCSLSNWSEDLMLNWNRLSPSNQTEKQAAFSNGLSQPVQDARFQIIQLPNRHDFHMNILDTRRNDSGIYLCGAISLHPKAKIEESPGAELVVTERI:SHFHHHINNEHISEPKITNYEIDEEKKKITIEFEISYPALTIKYKLTIEVTEEMLEEIKKLKETNEKPDESKMKYEIEPNLNYKWTYDEIIYLIKKALEK	14.429222971587294	0.21986722675388032	76.20458984375	0.5131965279579163	16.36852264404297	27.718120574951172	16.629222869873047
pd1-binder-100-nr2-run-1_result_1	48	LSLTFYPAWLTVSEGANATFTCSLSNWSEDLMLNWNRLSPSNQTEKQAAFSNGLSQPVQDARFQIIQLPNRHDFHMNILDTRRNDSGIYLCGAISLHPKAKIEESPGAELVVTERI:SNLSKLINNELISEPKITKYEIDEEKKIITIEYEISYASLTKKYKLTIYVTEEMLEEIKKFKETNEKPDKEKIKYKIEPNDNYKWTYEEIYYLIKKALEK	14.424734448469	0.19014577621839504	78.75785827636719	0.5227516889572144	15.678338050842285	26.947086334228516	17.554340362548828
pd1-binder-100-nr2-run-1_result_1	49	LSLTFYPAWLTVSEGANATFTCSLSNWSEDLMLNWNRLSPSNQTEKQAAFSNGLSQPVQDARFQIIQLPNRHDFHMNILDTRRNDSGIYLCGAISLHPKAKIEESPGAELVVTERI:HHHHHHINNELISEPKITDFKIDKEKKVITINFEISYPSLTLKYTLTIEVTEEALEEIEKFKETNEPIKKEKLKYKIEPNYNYEWSYEEILYLIKKALEK	16.573655579875705	0.19778147532130036	76.204345703125	0.5180558562278748	16.239816665649414	27.41365623474121	17.086050033569336
pd1-binder-100-nr2-run-1_result_1	50	LSLTFYPAWLTVSEGANATFTCSLSNWSEDLMLNWNRLSPSNQTEKQAAFSNGLSQPVQDARFQIIQLPNRHDFHMNILDTRRNDSGIYLCGAISLHPKAKIEESPGAELVVTERI:SNFSKRINNELRSEPVITDFKIDKEKKVITIKYEISYPSLTKKYTLTIYVTEEALKEIEKFKETNEPIDPKKLKYEIKPNDNYEWTYEEILYLIKKALEK	15.534810916405984	0.17267630945055462	77.27149200439453	0.5211696028709412	15.948891639709473	27.307374954223633	17.436634063720703
pd1-binder-100-nr2-run-1_result_1	51	LSLTFYPAWLTVSEGANATFTCSLSNWSEDLMLNWNRLSPSNQTEKQAAFSNGLSQPVQDARFQIIQLPNRHDFHMNILDTRRNDSGIYLCGAISLHPKAKIEESPGAELVVTERI:SSLSKRINNELISKPKITEYKLDEEKKKLTIEYEISYPSLTKKYKLTIELTEEMIELIKKFKETNEKPPKELMKYKIEPNDNYEWTYEEIYYLIKEALKK	14.519295762884363	0.1891316000485634	80.61493682861328	0.5165987014770508	15.950830459594727	27.650592803955078	17.576087951660156
pd1-binder-100-nr2-run-1_result_1	52	LSLTFYPAWLTVSEGANATFTCSLSNWSEDLMLNWNRLSPSNQTEKQAAFSNGLSQPVQDARFQIIQLPNRHDFHMNILDTRRNDSGIYLCGAISLHPKAKIEESPGAELVVTERI:SNFSKLINNELISPPQITNYKIDKEKKEITIEYSISYAALTINYKLTIKVTEEALKEIEEYKKTKKKIKKEKIKYKIEPNLNYEWTYDEIYYLIKKALEK	14.03787966631291	0.25553778968328245	51.31394958496094	0.5151960849761963	17.62270736694336	27.625152587890625	15.733440399169922
pd1-binder-100-nr2-run-1_result_1	53	LSLTFYPAWLTVSEGANATFTCSLSNWSEDLMLNWNRLSPSNQTEKQAAFSNGLSQPVQDARFQIIQLPNRHDFHMNILDTRRNDSGIYLCGAISLHPKAKIEESPGAELVVTERI:SSLSKRINNELISEPVITDYKIDKEKKKITIKFNISYPALTIPYTLTIYVTEEALKEIEEYKKTNKPIDKSKIKYEIKPNLNYEWTYEEILYLIKKALEK	14.224810215599302	0.22802211524445892	81.55227661132812	0.5147428512573242	15.84571647644043	27.609466552734375	16.21959686279297
pd1-binder-100-nr2-run-1_result_1	54	LSLTFYPAWLTVSEGANATFTCSLSNWSEDLMLNWNRLSPSNQTEKQAAFSNGLSQPVQDARFQIIQLPNRHDFHMNILDTRRNDSGIYLCGAISLHPKAKIEESPGAELVVTERI:SHLHRLINNELISEPKITDYKIDEEKNTITINYEISYPALTVKYKLTIEVTPEALKEIEEFKKTNKPIDKSKIKYKIEPNLDYEWTYEEIMYLLKKALEK	13.52127696029544	0.23615608187026094	84.41034698486328	0.5148561596870422	15.582730293273926	27.339628219604492	15.254175186157227
pd1-binder-100-nr2-run-1_result_1	55	LSLTFYPAWLTVSEGANATFTCSLSNWSEDLMLNWNRLSPSNQTEKQAAFSNGLSQPVQDARFQIIQLPNRHDFHMNILDTRRNDSGIYLCGAISLHPKAKIEESPGAELVVTERI:SNLSPRINNQLISPPKITNYEIDEEKKKITIEYEISYPALTLKYKLTIYVTEEMLKEIKKFKETNEKPDKSKIKYKIEPNLNYEWSYDEILYLIKEALKK	16.145661741665354	0.16504683392852554	74.5981216430664	0.5239534974098206	15.952859878540039	26.953327178955078	16.947975158691406
pd1-binder-100-nr2-run-1_result_1	56	LSLTFYPAWLTVSEGANATFTCSLSNWSEDLMLNWNRLSPSNQTEKQAAFSNGLSQPVQDARFQIIQLPNRHDFHMNILDTRRNDSGIYLCGAISLHPKAKIEESPGAELVVTERI:SHFHPLINNELISPPKITKYELDKEKKVLTIEYEISYPALTKKYTLTIYLTEEALKELEEYKKTNEKIDKEKIKYEIKPNDNYEWTYDEIMYLIKEALKK	14.74292371638554	0.18176393278759714	75.92031860351562	0.5257192850112915	15.838913917541504	26.852502822875977	16.76726722717285
pd1-binder-100-nr2-run-1_result_1	57	LSLTFYPAWLTVSEGANATFTCSLSNWSEDLMLNWNRLSPSNQTEKQAAFSNGLSQPVQDARFQIIQLPNRHDFHMNILDTRRNDSGIYLCGAISLHPKAKIEESPGAELVVTERI:SHLHKRINNELISEPVITNYKIDEEKNIITIDFEISYASLTVKYKLTIKVTPEALEELKKFKETNEKPDPSKLEYKIEPNLNYEWTYDEIYYLIRKALEK	11.238758341108047	0.30991912107542424	79.9303207397461	0.5142788887023926	15.922977447509766	27.416400909423828	18.21454429626465
pd1-binder-100-nr2-run-1_result_1	58	LSLTFYPAWLTVSEGANATFTCSLSNWSEDLMLNWNRLSPSNQTEKQAAFSNGLSQPVQDARFQIIQLPNRHDFHMNILDTRRNDSGIYLCGAISLHPKAKIEESPGAELVVTERI:HHHHHHHNNELISVPKITKYEIDEEKKIITIEYEISYAALTEKFTLTIKVTEEALEEIKKFKETKEPPDPSKFEYEIKPNLNYEWSYEEILDLIRKALEK	15.466015397750523	0.19498238802063686	64.7889175415039	0.5195806622505188	16.675867080688477	27.289817810058594	14.775310516357422
pd1-binder-100-nr2-run-1_result_1	59	LSLTFYPAWLTVSEGANATFTCSLSNWSEDLMLNWNRLSPSNQTEKQAAFSNGLSQPVQDARFQIIQLPNRHDFHMNILDTRRNDSGIYLCGAISLHPKAKIEESPGAELVVTERI:SNLHKLINNELISEPVITEYKIDKEKKVITIKFSISLPSLTLEYTLTIYVTEEALEEIEKYKKTKEPIDKEKLKYKIEPNDNYEWTYEEILYLIKKALEK	8.589439432895556	0.4193748347751829	79.5468521118164	0.5189427137374878	15.683435440063477	27.061176300048828	16.859546661376953
pd1-binder-100-nr2-run-1_result_1	60	LSLTFYPAWLTVSEGANATFTCSLSNWSEDLMLNWNRLSPSNQTEKQAAFSNGLSQPVQDARFQIIQLPNRHDFHMNILDTRRNDSGIYLCGAISLHPKAKIEESPGAELVVTERI:SNLSKRINNELISEPQITNFKIDKEKKVITIDFSISLASLTLNYKLTIYVTDEALEEIEKFKETNEPIDKSKLKYEIEPNDNYEWTYEEILYLLKKALEK	12.311322848216438	0.2700910958554272	81.70982360839844	0.511786699295044	16.010892868041992	27.825040817260742	17.166988372802734
pd1-binder-100-nr2-run-1_result_1	61	LSLTFYPAWLTVSEGANATFTCSLSNWSEDLMLNWNRLSPSNQTEKQAAFSNGLSQPVQDARFQIIQLPNRHDFHMNILDTRRNDSGIYLCGAISLHPKAKIEESPGAELVVTERI:NNLSKLINNELISEPKITKYEIDEEKKIITIEYEISLPSLTIKYKLTIYVTEEALKLIEKFKETNEKIPKELLKYEIEPNLNYEWTYDEIYYLIKKALEK	17.282064656198184	0.15018691204014642	79.00259399414062	0.5157679319381714	16.064970016479492	27.79355239868164	17.069786071777344
pd1-binder-100-nr2-run-1_result_1	62	LSLTFYPAWLTVSEGANATFTCSLSNWSEDLMLNWNRLSPSNQTEKQAAFSNGLSQPVQDARFQIIQLPNRHDFHMNILDTRRNDSGIYLCGAISLHPKAKIEESPGAELVVTERI:SNLHKLINNELISVPKITNYKIDEEKKIITIDYEISLPSLTRKYKLTIKVTEEALKEIKEFKETNKPPKKEKFEYKIEPNDNYEWTYEEILYLIKKALEK	7.048305275251403	0.5102429524313871	80.52027893066406	0.5196450352668762	15.661613464355469	27.042097091674805	17.029943466186523
pd1-binder-100-nr2-run-1_result_1	63	LSLTFYPAWLTVSEGANATFTCSLSNWSEDLMLNWNRLSPSNQTEKQAAFSNGLSQPVQDARFQIIQLPNRHDFHMNILDTRRNDSGIYLCGAISLHPKAKIEESPGAELVVTERI:SDFSKRINNELISEPKITKYEIDKEKRKITIEYEVSYASLTKKYTLTIYVTEEALEEIEKFKKTNEKIDPSKIKYEIKPNDNYEWTYEEIYYLIKKALEK	15.457349677893625	0.17205177037603464	71.25909423828125	0.5229805111885071	16.19978904724121	27.240739822387695	17.75127410888672
pd1-binder-100-nr2-run-1_result_1	64	LSLTFYPAWLTVSEGANATFTCSLSNWSEDLMLNWNRLSPSNQTEKQAAFSNGLSQPVQDARFQIIQLPNRHDFHMNILDTRRNDSGIYLCGAISLHPKAKIEESPGAELVVTERI:SNLHKLENNELISEPKITDFKIDKEKKVITINFEISYPALTVKYKLTLYVTEEALKEIEKFKETNEPIDKSKIKYKIEPNLNYKWSYEEILYLLKKALEK	17.505458492045115	0.17458430436389488	78.93648529052734	0.5143610239028931	16.315610885620117	27.835493087768555	16.711563110351562
pd1-binder-100-nr2-run-1_result_1	65	LSLTFYPAWLTVSEGANATFTCSLSNWSEDLMLNWNRLSPSNQTEKQAAFSNGLSQPVQDARFQIIQLPNRHDFHMNILDTRRNDSGIYLCGAISLHPKAKIEESPGAELVVTERI:SDWSRRINNELISPPVITNYKIDKEKNVITIDYEISYPALTVKYKLTIYVTPEMLKEIEEFKKTKEKPDKSKIKYKIEPNLNYEWTYEEIYYLIEKALEK	14.414109942346157	0.21566070014654612	77.08879089355469	0.5222636461257935	15.82218074798584	26.951091766357422	18.55196762084961
pd1-binder-100-nr2-run-1_result_1	66	LSLTFYPAWLTVSEGANATFTCSLSNWSEDLMLNWNRLSPSNQTEKQAAFSNGLSQPVQDARFQIIQLPNRHDFHMNILDTRRNDSGIYLCGAISLHPKAKIEESPGAELVVTERI:SNMHKLINNELISEPVITDYKIDKEKKVITIKYEIKYAALTKKYTLTLYVTEEALEEIENFKKTNEPIDKSKIKYKIEPNDNYEWSYEEILYLIKKALEK	12.066346133855799	0.3498994948863141	79.68265533447266	0.5122777819633484	16.23636817932129	28.101444244384766	18.987213134765625
pd1-binder-100-nr2-run-1_result_1	67	LSLTFYPAWLTVSEGANATFTCSLSNWSEDLMLNWNRLSPSNQTEKQAAFSNGLSQPVQDARFQIIQLPNRHDFHMNILDTRRNDSGIYLCGAISLHPKAKIEESPGAELVVTERI:SNLAKRINNQLISEPKITNYKIDKEKNKITIDFEISLPALTIKYKLTIEVTPEMLKLIEEFKKTKKKPPKELIKYKIEPNLNIEWTYEEIYYLIEKALEK	10.453801903594945	0.3268163417704016	76.41121673583984	0.5120638608932495	16.186201095581055	27.745254516601562	18.65906524658203
pd1-binder-100-nr2-run-1_result_1	68	LSLTFYPAWLTVSEGANATFTCSLSNWSEDLMLNWNRLSPSNQTEKQAAFSNGLSQPVQDARFQIIQLPNRHDFHMNILDTRRNDSGIYLCGAISLHPKAKIEESPGAELVVTERI:KNLSKRINNQLISPPKITNFKIDEEKNIITIDFEIDLASLTIKYTLTIKVTKEALEEIKKFKETNEKIDKSKIEYEIKPNLNYEWTYEEIYYLIKEALKK	15.041172054026692	0.20703346192295524	69.27315521240234	0.51430743932724	16.599910736083984	27.753400802612305	16.710979461669922
pd1-binder-100-nr2-run-1_result_1	69	LSLTFYPAWLTVSEGANATFTCSLSNWSEDLMLNWNRLSPSNQTEKQAAFSNGLSQPVQDARFQIIQLPNRHDFHMNILDTRRNDSGIYLCGAISLHPKAKIEESPGAELVVTERI:SNFSKRINNELISEPIIKDYKLDEEKKVLTIEYEIKYASLTVKYTLTIYATEEAIKEIKEFKETNKKIKKEKLKYEIKPNENYEWTYEEIYYLIKKALEK	16.32870286823239	0.16048709556961036	67.88899230957031	0.521676778793335	16.41204833984375	27.285436630249023	17.672428131103516
pd1-binder-100-nr2-run-1_result_1	70	LSLTFYPAWLTVSEGANATFTCSLSNWSEDLMLNWNRLSPSNQTEKQAAFSNGLSQPVQDARFQIIQLPNRHDFHMNILDTRRNDSGIYLCGAISLHPKAKIEESPGAELVVTERI:SNFSKLINNEFISPPQITKYEIDKEKKVITIEYSVSYAALTKNYTLTIYVTEEALKEIEKFKETNEPIDKSKIKYKIEPNDNYEWSYEEILYLIKKALEK	7.600927530840755	0.47508657771870455	71.77411651611328	0.5162900686264038	16.337173461914062	27.58536148071289	18.11422348022461
pd1-binder-100-nr2-run-1_result_1	71	LSLTFYPAWLTVSEGANATFTCSLSNWSEDLMLNWNRLSPSNQTEKQAAFSNGLSQPVQDARFQIIQLPNRHDFHMNILDTRRNDSGIYLCGAISLHPKAKIEESPGAELVVTERI:HHHHHHINNELISEPKITNYKIDKKEKKITIDYEISLPSLTIKYKLTIYVTEEALKEIEEFKKTNKKPDKSKFKYEIEPNLNYEWSYEEIYYLIKEALKK	10.481217169815968	0.33801325935081017	69.8482437133789	0.5193828344345093	16.316476821899414	27.117755889892578	17.435914993286133
pd1-binder-100-nr2-run-1_result_1	72	LSLTFYPAWLTVSEGANATFTCSLSNWSEDLMLNWNRLSPSNQTEKQAAFSNGLSQPVQDARFQIIQLPNRHDFHMNILDTRRNDSGIYLCGAISLHPKAKIEESPGAELVVTERI:SNMMKRINNELISPPVITNYKIDEEKNIITIDYEISYASLTLKYKLTIKVTKEALKEIEEFKKTNKKPKKEKFEYKIEPNDNYEWTYDEIYYLIKKALEK	9.714608086851413	0.3650798809891016	74.6605224609375	0.5156381726264954	16.113784790039062	27.4608097076416	17.805828094482422
pd1-binder-100-nr2-run-1_result_1	73	LSLTFYPAWLTVSEGANATFTCSLSNWSEDLMLNWNRLSPSNQTEKQAAFSNGLSQPVQDARFQIIQLPNRHDFHMNILDTRRNDSGIYLCGAISLHPKAKIEESPGAELVVTERI:SDFSKLINNEFISEPIITNYKIDKEKKIITIEYEIKYASLTVKKTLKIYVTEEALKEIEKFKETNEEIDPSKIKYEIKPNENYKWTYKEIYYLIKKALEK	13.920791395523302	0.23757565430734495	71.1346435546875	0.5154973268508911	16.507083892822266	27.685863494873047	17.75458526611328
pd1-binder-100-nr2-run-1_result_1	74	LSLTFYPAWLTVSEGANATFTCSLSNWSEDLMLNWNRLSPSNQTEKQAAFSNGLSQPVQDARFQIIQLPNRHDFHMNILDTRRNDSGIYLCGAISLHPKAKIEESPGAELVVTERI:NNLPKLINNELISVPKITEYKIDKEKKIITIKYSVSYPALTVEYTLTIKVTEEALKEIEEFKKTNKPIDKEKIEYKIEPNLNYEWTYEEILYLLKKALEK	14.46001826953471	0.22429776992006367	71.14967346191406	0.516543984413147	16.417707443237305	27.6168270111084	16.576467514038086
pd1-binder-100-nr2-run-1_result_1	75	LSLTFYPAWLTVSEGANATFTCSLSNWSEDLMLNWNRLSPSNQTEKQAAFSNGLSQPVQDARFQIIQLPNRHDFHMNILDTRRNDSGIYLCGAISLHPKAKIEESPGAELVVTERI:SHYHKLINNQLISEPEITEYEIDEEKKVITIKYKISLPALTIEYTLTIEVTEEALKEIEEFKKTKKPPPKEKFKYKIEPNLNYEWTYEEILYLIEKALEK	14.260497733162293	0.22709331431839713	74.4115219116211	0.5154850482940674	16.195758819580078	27.59691619873047	17.485828399658203
pd1-binder-100-nr2-run-1_result_1	76	LSLTFYPAWLTVSEGANATFTCSLSNWSEDLMLNWNRLSPSNQTEKQAAFSNGLSQPVQDARFQIIQLPNRHDFHMNILDTRRNDSGIYLCGAISLHPKAKIEESPGAELVVTERI:SNLSPLINNQLISEPKITNFKIDKEKRIITIDYEISLPSLTLKFKLTIYVTEEALKEIEEYKKTNKPIDKEKIKYEISPNLNYNWTYEEILYLLKKALEK	17.183044355079165	0.18694710759622857	68.12151336669922	0.5184298753738403	16.496234893798828	27.42469024658203	17.413076400756836
pd1-binder-100-nr2-run-1_result_1	77	LSLTFYPAWLTVSEGANATFTCSLSNWSEDLMLNWNRLSPSNQTEKQAAFSNGLSQPVQDARFQIIQLPNRHDFHMNILDTRRNDSGIYLCGAISLHPKAKIEESPGAELVVTERI:SNLSKLINNELISEPVITNFKIDEEKNIITIDYEISYPSLTKKYTLTLYVTPEMLEEIKKFKETNEPPDESKIKYEISPNDNYEWTYEEILYLLKKALEK	15.357307027634942	0.17900664614067138	86.42034912109375	0.5176738500595093	15.48245906829834	27.30324363708496	16.3972110748291
pd1-binder-100-nr2-run-1_result_1	78	LSLTFYPAWLTVSEGANATFTCSLSNWSEDLMLNWNRLSPSNQTEKQAAFSNGLSQPVQDARFQIIQLPNRHDFHMNILDTRRNDSGIYLCGAISLHPKAKIEESPGAELVVTERI:SSLMKLINNELISEPIITDYKIDEEKNIITIEYEIKLPSLTLKYKLTIKVTKEALKLIKEFKETNKKIPKELIEYKIEPNLNYEWTYDEIYYLIKKALEK	11.835686876518457	0.29734034159770356	78.92461395263672	0.5121399164199829	16.1107234954834	27.902667999267578	19.37532615661621
pd1-binder-100-nr2-run-1_result_1	79	LSLTFYPAWLTVSEGANATFTCSLSNWSEDLMLNWNRLSPSNQTEKQAAFSNGLSQPVQDARFQIIQLPNRHDFHMNILDTRRNDSGIYLCGAISLHPKAKIEESPGAELVVTERI:SSMHKRINNELISEPVITNYSIDEEKKIITIDYEISYAALTKKYKLTIEVTEEALKEIEEFKKTNKPIKKEKLKYKIEPNDNYEWSYEEILYLIKKALEK	9.668871463361354	0.36933287334445747	75.86307525634766	0.5122230052947998	16.418134689331055	28.090627670288086	17.948415756225586
pd1-binder-100-nr2-run-1_result_1	80	LSLTFYPAWLTVSEGANATFTCSLSNWSEDLMLNWNRLSPSNQTEKQAAFSNGLSQPVQDARFQIIQLPNRHDFHMNILDTRRNDSGIYLCGAISLHPKAKIEESPGAELVVTERI:SSHHHLINNELISVPKITDYKIDEEKREITIKYEISYASLTKKYTLTIKVTPEALKELEEFKKTNKPPKKEKFEYKIEPNDDYEWTYEEILYLIKKALEK	13.92184918310137	0.20646558969614492	73.41926574707031	0.529535710811615	15.610745429992676	26.167280197143555	13.092179298400879
pd1-binder-100-nr2-run-1_result_1	81	LSLTFYPAWLTVSEGANATFTCSLSNWSEDLMLNWNRLSPSNQTEKQAAFSNGLSQPVQDARFQIIQLPNRHDFHMNILDTRRNDSGIYLCGAISLHPKAKIEESPGAELVVTERI:SNLPKRINNELISPPIITDYKIDKEKRVITINYEIKYAALTRKYTLTIYVTEEALKEIEEFKKTNEPPDKSKFKYEIKPNDNYEWTYDEILYLIKKALEK	14.568996717000271	0.18587781129350164	77.48912048339844	0.5250928997993469	15.643031120300293	26.615341186523438	16.093040466308594
pd1-binder-100-nr2-run-1_result_1	82	LSLTFYPAWLTVSEGANATFTCSLSNWSEDLMLNWNRLSPSNQTEKQAAFSNGLSQPVQDARFQIIQLPNRHDFHMNILDTRRNDSGIYLCGAISLHPKAKIEESPGAELVVTERI:SNLAKRINNELVSPPQIKNYKIDKEKRVITIEYEISYPALTKKYTLKIYVTEEMLELIEKFKETNEKPPKELIKYEIEPNDNYKWTYDEIYYLIKEALKK	15.177452260549053	0.17648032594040775	75.95457458496094	0.5221176147460938	15.913658142089844	27.18687629699707	18.105403900146484
pd1-binder-100-nr2-run-1_result_1	83	LSLTFYPAWLTVSEGANATFTCSLSNWSEDLMLNWNRLSPSNQTEKQAAFSNGLSQPVQDARFQIIQLPNRHDFHMNILDTRRNDSGIYLCGAISLHPKAKIEESPGAELVVTERI:SNMHKLINNELISEPKITSYEIDEEKRVLTINYEISYAALTIPYTLTIELTEEALEELKKFKETNEPIDKSKIKYKIEPNLNYEWTYEEILYLIKKALEK	14.069007031278462	0.2464639610337613	67.45648956298828	0.5205005407333374	16.249874114990234	26.899402618408203	15.439044952392578
pd1-binder-100-nr2-run-1_result_1	84	LSLTFYPAWLTVSEGANATFTCSLSNWSEDLMLNWNRLSPSNQTEKQAAFSNGLSQPVQDARFQIIQLPNRHDFHMNILDTRRNDSGIYLCGAISLHPKAKIEESPGAELVVTERI:NNLMKRINNELISEPKITNFKIDEEKKVITIDYEISLPSLTLKYKLTIYVTEEALKEIEEFKKTNKKINPEKIKYKIEPNLNYNWTYDEIYYLIKKALEK	17.8662415432135	0.169643558767841	74.04515838623047	0.5172522664070129	16.232433319091797	27.651643753051758	17.13034439086914
pd1-binder-100-nr2-run-1_result_1	85	LSLTFYPAWLTVSEGANATFTCSLSNWSEDLMLNWNRLSPSNQTEKQAAFSNGLSQPVQDARFQIIQLPNRHDFHMNILDTRRNDSGIYLCGAISLHPKAKIEESPGAELVVTERI:SHHHHRINNELISKPKITKYEINEKEKKITIEYEISYASLTIKRKLTIYVTEEMLEELKNFLKTNEKPDKSKMKYEIEPNLNYKWSYDEILYLIKEALKK	14.285315479341838	0.19370966807595918	77.46531677246094	0.5241872668266296	15.826764106750488	26.72032356262207	15.179718971252441
pd1-binder-100-nr2-run-1_result_1	86	LSLTFYPAWLTVSEGANATFTCSLSNWSEDLMLNWNRLSPSNQTEKQAAFSNGLSQPVQDARFQIIQLPNRHDFHMNILDTRRNDSGIYLCGAISLHPKAKIEESPGAELVVTERI:SNLSKRINNELISEPKITNYELDEEKNVLTIDYEISYPSLTVKYKLTLYLTKEAIEELKKFKETNEPIDKSKIKYEIEPNDNYEWTYEEILYLIKKALEK	16.038811049189853	0.16704454533754431	86.12960815429688	0.5198624730110168	15.402311325073242	27.08835220336914	18.147584915161133
pd1-binder-100-nr2-run-1_result_1	87	LSLTFYPAWLTVSEGANATFTCSLSNWSEDLMLNWNRLSPSNQTEKQAAFSNGLSQPVQDARFQIIQLPNRHDFHMNILDTRRNDSGIYLCGAISLHPKAKIEESPGAELVVTERI:HHHHHLINNELISVPQITDYKIDEEKNVITIKYSISRPALTIDYTLTIYVTKEALEKIKEFKKTNEKIDESLLKYEIKPNENYEWTYEEIYYLIKKALEK	12.20165988535626	0.29127357022946854	72.687744140625	0.5238760113716125	16.062583923339844	26.949249267578125	17.250755310058594
pd1-binder-100-nr2-run-1_result_1	88	LSLTFYPAWLTVSEGANATFTCSLSNWSEDLMLNWNRLSPSNQTEKQAAFSNGLSQPVQDARFQIIQLPNRHDFHMNILDTRRNDSGIYLCGAISLHPKAKIEESPGAELVVTERI:SHHHKRINNELISVPKIEEYEIDEEKRVITIKYSIDYPALTIKRTLTIEVTEEMLKEIKELKETNEEPDPSKIKYKIEPNLNYEWTYEEIIYLIKKALEK	16.300195742190205	0.18457765286317282	65.66972351074219	0.5138527154922485	16.878110885620117	27.852476119995117	17.515718460083008
pd1-binder-100-nr2-run-1_result_1	89	LSLTFYPAWLTVSEGANATFTCSLSNWSEDLMLNWNRLSPSNQTEKQAAFSNGLSQPVQDARFQIIQLPNRHDFHMNILDTRRNDSGIYLCGAISLHPKAKIEESPGAELVVTERI:SNFHKRINNELISEPKITNYKIDEEKKKITIEYEISYASLTLKYKLTIYVTEEMLEELKKFKETNEKPDPKKMKYEIEPNDNYEWTLDEIYYLIRKALEK	10.133654452947484	0.35322516044182034	69.02619934082031	0.515960693359375	16.519039154052734	27.65174102783203	19.400474548339844
pd1-binder-100-nr2-run-1_result_1	90	LSLTFYPAWLTVSEGANATFTCSLSNWSEDLMLNWNRLSPSNQTEKQAAFSNGLSQPVQDARFQIIQLPNRHDFHMNILDTRRNDSGIYLCGAISLHPKAKIEESPGAELVVTERI:SNLSKRINNELISPPKITKYELDKEKKVLTIEFEISLPSLTLKFTLTLYLTEEMIKEIEEYKKTNKPPDPSKISYKIEPNLNIEWTYEEILYLIKKALEK	16.758150028142474	0.15943918450076283	75.44374084472656	0.5176383852958679	16.203550338745117	27.501760482788086	16.550642013549805
pd1-binder-100-nr2-run-1_result_1	91	LSLTFYPAWLTVSEGANATFTCSLSNWSEDLMLNWNRLSPSNQTEKQAAFSNGLSQPVQDARFQIIQLPNRHDFHMNILDTRRNDSGIYLCGAISLHPKAKIEESPGAELVVTERI:HHHHHHHNNELISEPQITNYKIDKEKKVITIDFEISLPSLTIKYKLTIYVTEEALKEIERFKETNEPIDPKKIKYEIEPNLNYEWTYEEILYLIKKALEK	17.44449128088709	0.17385623789706195	66.99225616455078	0.5180341005325317	16.6140193939209	27.343994140625	16.58491325378418
pd1-binder-100-nr2-run-1_result_1	92	LSLTFYPAWLTVSEGANATFTCSLSNWSEDLMLNWNRLSPSNQTEKQAAFSNGLSQPVQDARFQIIQLPNRHDFHMNILDTRRNDSGIYLCGAISLHPKAKIEESPGAELVVTERI:ENLAKRINNELISVPKITNYKLDKEKKILTIEYEISYAALTIKRTLTLYLTEEAIKELEEYKKTNEPIDKSKIKYEIKPNLNYEWTYEEILYLVKLALEK	15.336519315453787	0.22623743154715523	72.53825378417969	0.5180186033248901	16.0960636138916	27.195356369018555	16.080232620239258
pd1-binder-100-nr2-run-1_result_1	93	LSLTFYPAWLTVSEGANATFTCSLSNWSEDLMLNWNRLSPSNQTEKQAAFSNGLSQPVQDARFQIIQLPNRHDFHMNILDTRRNDSGIYLCGAISLHPKAKIEESPGAELVVTERI:SHYHPLINNEHISVPKITSFEIDEEKKVITINYEISYPALTIKYKLTIEVTPEALKEIEEFKKTNKKPDKSKFKYKIEPNLNYEWSWDEIYYLIKKALEK	15.136458303635038	0.2158245824431669	72.82967376708984	0.515533447265625	16.301681518554688	27.57752799987793	15.684314727783203
pd1-binder-100-nr2-run-1_result_1	94	LSLTFYPAWLTVSEGANATFTCSLSNWSEDLMLNWNRLSPSNQTEKQAAFSNGLSQPVQDARFQIIQLPNRHDFHMNILDTRRNDSGIYLCGAISLHPKAKIEESPGAELVVTERI:SNLAPRINNELISEPQITDYKIDKEKKVITINFSISYPALTVNFKLTIYVTEEMLEEIEEFKKTNKEPDKEKMKYKIEPNLNYEWTYEEILYLIKKALEK	8.003370328692005	0.4681837813859694	76.6794204711914	0.5168348550796509	16.11074447631836	27.42310333251953	17.741580963134766
pd1-binder-100-nr2-run-1_result_1	95	LSLTFYPAWLTVSEGANATFTCSLSNWSEDLMLNWNRLSPSNQTEKQAAFSNGLSQPVQDARFQIIQLPNRHDFHMNILDTRRNDSGIYLCGAISLHPKAKIEESPGAELVVTERI:SDWSPRINNELISPPKITDYKIDKEKKKITINYEISYPALTRKYTLTLYVTEEMLEEIEKFKETKEKPKKEKIKYEIKPNDNYEWTYEEIYNLLKQALEK	15.124274270969245	0.1903081755105724	67.36074829101562	0.5239409804344177	16.47630500793457	27.15835189819336	16.801652908325195
pd1-binder-100-nr2-run-1_result_1	96	LSLTFYPAWLTVSEGANATFTCSLSNWSEDLMLNWNRLSPSNQTEKQAAFSNGLSQPVQDARFQIIQLPNRHDFHMNILDTRRNDSGIYLCGAISLHPKAKIEESPGAELVVTERI:SNFPKLINNEFVSVPQIKKYEIDEEKKKITIEYSISYAALTVDYTLTLYVTEEMLEEIKKFKETNEKPDPSKIKYEIKPNLNYEWTYEEILYLLKEALEK	9.841171079288312	0.33559950387832405	71.60607147216797	0.5169810056686401	16.214624404907227	27.28816032409668	17.469518661499023
pd1-binder-100-nr2-run-1_result_1	97	LSLTFYPAWLTVSEGANATFTCSLSNWSEDLMLNWNRLSPSNQTEKQAAFSNGLSQPVQDARFQIIQLPNRHDFHMNILDTRRNDSGIYLCGAISLHPKAKIEESPGAELVVTERI:SNLTPLINNQLISVPQIEEYEIDEEKKKITIKYSISLPALTIKFTLTIYVTEEALKEIKEFKETNKPPKKEKFKFEIKPNLNYEWSYEEILYLIKKALEK	10.836701435600625	0.32595586567772045	74.41908264160156	0.5165458917617798	16.169340133666992	27.40266990661621	17.359725952148438
pd1-binder-100-nr2-run-1_result_1	98	LSLTFYPAWLTVSEGANATFTCSLSNWSEDLMLNWNRLSPSNQTEKQAAFSNGLSQPVQDARFQIIQLPNRHDFHMNILDTRRNDSGIYLCGAISLHPKAKIEESPGAELVVTERI:SSLPKRINNELVSEPKITDYKIDKEKKEITINYEISYPSLTVKYTLTIKVTEEALKEIEEFKKTNKEIDKSKIEYEIKPNLNYEWTWEEIYYLIKKALEK	15.761971984106736	0.1691687062708803	69.35926818847656	0.5235621333122253	16.185089111328125	26.96656608581543	18.06070327758789
pd1-binder-100-nr2-run-1_result_1	99	LSLTFYPAWLTVSEGANATFTCSLSNWSEDLMLNWNRLSPSNQTEKQAAFSNGLSQPVQDARFQIIQLPNRHDFHMNILDTRRNDSGIYLCGAISLHPKAKIEESPGAELVVTERI:SHLHKLINNELISEPQITEYKIDKEKKVITIKYEISYPSLTKKYTLTIKVTEEALKEIEKFKETKEKIKKENLEYKIEPNDNYKWTYEEIYYLIEKALEK	14.709746439043705	0.1815172121995288	78.77982330322266	0.5217844247817993	15.770649909973145	27.159515380859375	18.061325073242188
pd1-binder-100-nr2-run-1_result_2	0	ISLTFYPAWLTVSEGANATFTCSLSNWSEDLMLNWNRLSPSNQTEKQAAFSNGLSQPVQDARFQIIQLPNRHDFHMNILDTRRNDSGIYLCGAISLHPKAKIEESPGAELVVTERI:GPGDPALEGRLGEYFAEGSPEKVARIWAALYFGLSLEQAEDPATLPKTPEFEEFRARLERALTETREQLGLSPELFRQQAPRIIAEEIRRWEEEKREREE	12.826459417070312	0.27986898067716603	81.8279800415039	0.5042462944984436	15.964184761047363	27.35219383239746	15.405482292175293
pd1-binder-100-nr2-run-1_result_2	1	ISLTFYPAWLTVSEGANATFTCSLSNWSEDLMLNWNRLSPSNQTEKQAAFSNGLSQPVQDARFQIIQLPNRHDFHMNILDTRRNDSGIYLCGAISLHPKAKIEESPGAELVVTERI:GLGDPELEGILGEFFERGSPKDIARIWAALYFGLSLEEALDPEKLPKSEEFKEFYERLEKELTSTKEKLGLSDELFFKKAFEIIKKTIEEYEKEKKEKEE	12.100619777906878	0.23350218635906209	79.95364379882812	0.4995134174823761	16.430280685424805	27.998376846313477	16.417339324951172
pd1-binder-100-nr2-run-1_result_2	2	LSLTFYPAWLTVSEGANATFTCSLSNWSEDLMLNWNRLSPSNQTEKQAAFSNGLSQPVQDARFQIIQLPNRHDFHMNILDTRRNDSGIYLCGAISLHPKAKIEESPGAELVVTERI:GLGDPELEGILGEFFEKGSPEEIARIYAALYFGLTLEQALDPEKLPKSEEFKEFYERLLKALTETKEKAGLSDELFREQAKKIIEKEIERYEKEKEEKKK	10.891408759633142	0.2870145609350439	80.40538787841797	0.5029726028442383	16.30408477783203	27.88776397705078	18.775108337402344
pd1-binder-100-nr2-run-1_result_2	3	ISLTFYPAWLTVSEGANATFTCSLSNWSEDLMLNWNRLSPSNQTEKQAAFSNGLSQPVQDARFQIIQLPNRHDFHMNILDTRRNDSGIYLCGAISLHPKAKIEESPGAELVVTERI:GLGDPELEGIIGEFFKKGSPEEIARIYAALYFGLTLEQALDPEKLPKTEEFQEFYERLLKALTETKEKLGLSDELFFKKSFEIIEKEIENYEKEKKEKEE	12.71154387574167	0.24303796801026245	79.4461669921875	0.5019774436950684	16.39330291748047	27.803327560424805	17.859169006347656
pd1-binder-100-nr2-run-1_result_2	4	LSLTFYPAWLTVSEGANATFTCSLSNWSEDLMLNWNRLSPSNQTEKQAAFSNGLSQPVQDARFQIIQLPNRHDFHMNILDTRRNDSGIYLCGAISLHPKAKIEESPGAELVVTERI:GPGDPALEGILGEFFKEGSPEKIARIYAALYFGYSLEQALDPEKWPKSEEFQKFYERLLKELTNTKQTLGLSDELFKKLAPEIIEKTIKEYEKKKEEEKK	10.801673527323363	0.3700107887481483	77.0337905883789	0.5040493607521057	16.55414581298828	27.878393173217773	17.309629440307617
pd1-binder-100-nr2-run-1_result_2	5	LSLTFYPAWLTVSEGANATFTCSLSNWSEDLMLNWNRLSPSNQTEKQAAFSNGLSQPVQDARFQIIQLPNRHDFHMNILDTRRNDSGIYLCGAISLHPKAKIEESPGAELVVTERI:GPGDPELEGILGEFFKEGSPEEIARIVAALHFGLSLEQALDPAQLPTSPDFQELYERLLEALTNTKEKSGLSDELFRKQAPEIIEKELEQYEKRKEEERR	15.68974840069988	0.20483759784209143	79.43470764160156	0.5003030300140381	16.481407165527344	27.99352264404297	18.47621726989746
pd1-binder-100-nr2-run-1_result_2	6	LSLTFYPAWLTVSEGANATFTCSLSNWSEDLMLNWNRLSPSNQTEKQAAFSNGLSQPVQDARFQIIQLPNRHDFHMNILDTRRNDSGIYLCGAISLHPKAKIEESPGAELVVTERI:GPGDPAREGRLGEFFARGSPAEIARIEAALYFGLSLEQALDPAKLPDTPEFAEFRARLERALTSTKEKLGLSDELFRKLAPEIIAREIRRYEEERRERAE	12.087317724861116	0.2683408237069357	81.2421646118164	0.5041948556900024	16.197708129882812	27.58903694152832	16.45953941345215
pd1-binder-100-nr2-run-1_result_2	7	ISLTFYPAWLTVSEGANATFTCSLSNWSEDLMLNWNRLSPSNQTEKQAAFSNGLSQPVQDARFQIIQLPNRHDFHMNILDTRRNDSGIYLCGAISLHPKAKIEESPGAELVVTERI:GPGDPEREGILGEFIKEGSAEKIARLEAALYFGLTLEEALDPEKLPKTEEFKEFYKELEKALKETKEKLGLSDELFAKKAPEIIKKLIEEYEKRKKEREE	8.002582543083395	0.43360756938577805	78.1866226196289	0.5018302798271179	16.426170349121094	27.99557113647461	19.148950576782227
pd1-binder-100-nr2-run-1_result_2	8	LSLTFYPAWLTVSEGANATFTCSLSNWSEDLMLNWNRLSPSNQTEKQAAFSNGLSQPVQDARFQIIQLPNRHDFHMNILDTRRNDSGIYLCGAISLHPKAKIEESPGAELVVTERI:GPGDPELQGILGEFFKKGSAEDIARLWAALHFGLSLEEALDPSKLPKSEEFQKLYEELLKALTETKEKLGLSDELFAQQAPQIIEEELKRYEEEKEEEEE	9.251489503576812	0.3630480579977081	78.5323715209961	0.5046675205230713	16.240100860595703	27.557479858398438	18.44272232055664
pd1-binder-100-nr2-run-1_result_2	9	ISLTFYPAWLTVSEGANATFTCSLSNWSEDLMLNWNRLSPSNQTEKQAAFSNGLSQPVQDARFQIIQLPNRHDFHMNILDTRRNDSGIYLCGAISLHPKAKIEESPGAELVVTERI:GLGDPELEGIIGEFWKKGSPEEIARIYAALHFGYSLEEALDESKLPKTEEFKKFYEELLKALTETKEKLGLSQELFKKQAPKIIEEKLKEYEKEKEEKKK	9.027112419291901	0.3241811760030344	78.1941909790039	0.5006930828094482	16.488731384277344	27.909358978271484	16.279550552368164
pd1-binder-100-nr2-run-1_result_2	10	LSLTFYPAWLTVSEGANATFTCSLSNWSEDLMLNWNRLSPSNQTEKQAAFSNGLSQPVQDARFQIIQLPNRHDFHMNILDTRRNDSGIYLCGAISLHPKAKIEESPGAELVVTERI:GMGDPALDGILGEFFKKGSPEDIARIWATLYFGYTLEQALDPEKLPKTPEFQEFYERLLEALTTTKEKLGLSDELFQKQAKSIIEKEIKRYEEEKKKKRE	15.364710263158651	0.21100728791310588	79.31842803955078	0.5027413368225098	16.489032745361328	27.99250602722168	18.73150062561035
pd1-binder-100-nr2-run-1_result_2	11	LSLTFYPAWLTVSEGANATFTCSLSNWSEDLMLNWNRLSPSNQTEKQAAFSNGLSQPVQDARFQIIQLPNRHDFHMNILDTRRNDSGIYLCGAISLHPKAKIEESPGAELVVTERI:GPGDPELEGILGEFFDKGSPEDIARIYAALYFGLSLEQALDPSQLPQTPEFQEFYERLLKELTSTKEKLGLSDELFRKMAPEIIEKTIKRYEEEKKEREE	10.941526610204182	0.3030329246555877	80.4804916381836	0.5024570226669312	16.423681259155273	28.02142333984375	18.31917953491211
pd1-binder-100-nr2-run-1_result_2	12	ISLTFYPAWLTVSEGANATFTCSLSNWSEDLMLNWNRLSPSNQTEKQAAFSNGLSQPVQDARFQIIQLPNRHDFHMNILDTRRNDSGIYLCGAISLHPKAKIEESPGAELVVTERI:GLGDPELEGILGEYFKKGSPEEIARLYAALDFGYSLEQALDPAKLPKTEEFQEYYERLLKALTETKEKLGLSDELFAKQAPLIIKKLREEYEKEKKEKAE	12.63188355791884	0.23617530918759275	80.7894287109375	0.49905145168304443	16.44188117980957	28.09954833984375	19.67368507385254
pd1-binder-100-nr2-run-1_result_2	13	ISLTFYPAWLTVSEGANATFTCSLSNWSEDLMLNWNRLSPSNQTEKQAAFSNGLSQPVQDARFQIIQLPNRHDFHMNILDTRRNDSGIYLCGAISLHPKAKIEESPGAELVVTERI:GPGDPELEGILGEFFDKGSPKDIARIVAALHFGYSLEQALDESKLPKTPEFQEFYARLEKLLTETKEKLGLSDELFRKLAPEIIEKAIKEYEKEKEEERK	13.850919937252678	0.2299333694468148	79.75599670410156	0.5003458857536316	16.480470657348633	28.009687423706055	19.261537551879883
pd1-binder-100-nr2-run-1_result_2	14	ISLTFYPAWLTVSEGANATFTCSLSNWSEDLMLNWNRLSPSNQTEKQAAFSNGLSQPVQDARFQIIQLPNRHDFHMNILDTRRNDSGIYLCGAISLHPKAKIEESPGAELVVTERI:GLGDPELEGILGKYFEKGSPEDIARIYAALYFGYSLEQALDPSKLPKTPEFEEFYKRLLEALTSTKEKAGLSDELFKKLAPEIIEKEIKKYEEEKKKKEE	13.999057337847537	0.21331136190454889	78.4903564453125	0.49871039390563965	16.609317779541016	28.16372299194336	19.581771850585938
pd1-binder-100-nr2-run-1_result_2	15	ISLTFYPAWLTVSEGANATFTCSLSNWSEDLMLNWNRLSPSNQTEKQAAFSNGLSQPVQDARFQIIQLPNRHDFHMNILDTRRNDSGIYLCGAISLHPKAKIEESPGAELVVTERI:GPGDPEREGLLGKFFDEGSPEKIALIEAALYFGYSLEQALDPAKLPKTPEFAEFRARLEKALTSTKEKLGLSDELFRKQAPVIIEKEIKRYEEEKEERER	18.395538692740274	0.1573384923385781	68.38811492919922	0.5024562478065491	16.84092903137207	27.75227928161621	17.968692779541016
pd1-binder-100-nr2-run-1_result_2	16	MSLTFYPAWLTVSEGANATFTCSLSNWSEDLMLNWNRLSPSNQTEKQAAFSNGLSQPVQDARFQIIQLPNRHDFHMNILDTRRNDSGIYLCGAISLHPKAKIEESPGAELVVTERI:SLNDPKLKEILKEYFEKNDPKEIARIFAALYFNLTLEQALDESKLPKSKEFQEFYKRLEKALTSTKESSALSNELFFEQSFEIIEKEIKNYEEEKKKKKE	13.642122476709666	0.23379397957054954	82.1016616821289	0.4993777573108673	16.33403205871582	28.039493560791016	16.866718292236328
pd1-binder-100-nr2-run-1_result_2	17	MSLTFYPAWLTVSEGANATFTCSLSNWSEDLMLNWNRLSPSNQTEKQAAFSNGLSQPVQDARFQIIQLPNRHDFHMNILDTRRNDSGIYLCGAISLHPKAKIEESPGAELVVTERI:SLDDPELKEIIKKEFEKNSPEKIARIYAALYFNYTLEQALDPSKLPKTKEFEELYARLKKALTSTKESSALSDELFFEKSFEIIKKELEEYEKEKKEKEE	7.664750113012696	0.4607901843899865	81.33116149902344	0.4982323944568634	16.376453399658203	28.047870635986328	17.084732055664062
pd1-binder-100-nr2-run-1_result_2	18	MSLTFYPAWLTVSEGANATFTCSLSNWSEDLMLNWNRLSPSNQTEKQAAFSNGLSQPVQDARFQIIQLPNRHDFHMNILDTRRNDSGIYLCGAISLHPKAKIEESPGAELVVTERI:SENDPELEEILKEFFKKNNPEDIARIYAALYFNYTLEQALDPEKLPKTEEFKEFYERLKKALTSTKESSALSNELFFKMAPEIIKKEIENYEKEKKEKEE	10.834586569827769	0.3100246562591018	78.38188171386719	0.5011517405509949	16.59203338623047	27.93619155883789	18.290035247802734
pd1-binder-100-nr2-run-1_result_2	19	MSLTFYPAWLTVSEGANATFTCSLSNWSEDLMLNWNRLSPSNQTEKQAAFSNGLSQPVQDARFQIIQLPNRHDFHMNILDTRRNDSGIYLCGAISLHPKAKIEESPGAELVVTERI:SLDDPELEEIIKKFVEKDSPEDIARIYAALYFNLSLEEALDESKLPKSEEFKKLYERLLKELTSTKESSALSQELFFKQAPEIIEKTLKNYEKEKEEKKK	8.842210064118582	0.42094210832501333	77.1663589477539	0.5008633136749268	16.517751693725586	27.76251983642578	16.696575164794922
pd1-binder-100-nr2-run-1_result_2	20	MSLTFYPAWLTVSEGANATFTCSLSNWSEDLMLNWNRLSPSNQTEKQAAFSNGLSQPVQDARFQIIQLPNRHDFHMNILDTRRNDSGIYLCGAISLHPKAKIEESPGAELVVTERI:MENDPELEEILKKFFEENDPKKIARIYAALYFNLTLEEALDESKLPKSEEFKEFYEKLEKELTSTKESSALSQELFFKLAPEIIKKTIEQYEKEKKEKEE	13.173726490738341	0.2650431075246199	65.3610610961914	0.5007833242416382	17.421958923339844	28.05954360961914	18.334442138671875
pd1-binder-100-nr2-run-1_result_2	21	MSLTFYPAWLTVSEGANATFTCSLSNWSEDLMLNWNRLSPSNQTEKQAAFSNGLSQPVQDARFQIIQLPNRHDFHMNILDTRRNDSGIYLCGAISLHPKAKIEESPGAELVVTERI:SLDDPELEEILKEFFEKNSPEEIARIWAALYFNYTLEEALDPSKLPKTKEFKEFYERLLKALTETKESSALSQELFFQQAPEIIEKEIKNYEKEKKEKEE	9.896901408177904	0.3399524370822728	79.07008361816406	0.5003443956375122	16.453645706176758	27.88074493408203	18.279481887817383
pd1-binder-100-nr2-run-1_result_2	22	MSLTFYPAWLTVSEGANATFTCSLSNWSEDLMLNWNRLSPSNQTEKQAAFSNGLSQPVQDARFQIIQLPNRHDFHMNILDTRRNDSGIYLCGAISLHPKAKIEESPGAELVVTERI:SENDPELKEKLKEFFEKNSPEEIARIFAALYFNLSLEEALDPEKLPKSEEFKEFYKRLEKTLKETKESSALSDELFFKQVFEIIKKEIKNYEEEKKKKEE	9.097862436035706	0.3659192634835579	81.52193450927734	0.5021687746047974	16.164701461791992	27.44599151611328	17.342803955078125
pd1-binder-100-nr2-run-1_result_2	23	MSLTFYPAWLTVSEGANATFTCSLSNWSEDLMLNWNRLSPSNQTEKQAAFSNGLSQPVQDARFQIIQLPNRHDFHMNILDTRRNDSGIYLCGAISLHPKAKIEESPGAELVVTERI:MEDDPELKEIIKKFWEENDPKKIARIYAALYFKLTLEQALDPSKLPKSKEFEEFYKRLEKALSSTKQSSALSQELFFKQVFSIIEKEIKNYEKEKKEKEK	8.076647107506261	0.4508453626271976	80.6263198852539	0.503362774848938	16.020326614379883	27.224014282226562	16.955120086669922
pd1-binder-100-nr2-run-1_result_2	24	MSLTFYPAWLTVSEGANATFTCSLSNWSEDLMLNWNRLSPSNQTEKQAAFSNGLSQPVQDARFQIIQLPNRHDFHMNILDTRRNDSGIYLCGAISLHPKAKIEESPGAELVVTERI:SMNDPELEKILAEFFKKKSPKDIARIYAALYFNLTLEEALDPSKLPKSEEFKEFYEKLEKALTSTKESSALSDELFQKQAPEIIEKLIKQYEKEKEEKKK	12.186083884206251	0.3033242615490462	60.4063835144043	0.4992961287498474	17.714017868041992	28.112680435180664	18.473888397216797
pd1-binder-100-nr2-run-1_result_2	25	MSLTFYPAWLTVSEGANATFTCSLSNWSEDLMLNWNRLSPSNQTEKQAAFSNGLSQPVQDARFQIIQLPNRHDFHMNILDTRRNDSGIYLCGAISLHPKAKIEESPGAELVVTERI:SLNDPKLQEILAEYFKKNSPEEVARIWAALYFNYSLEEALDPEKLPKSKEFQEFYERLLKLLTSTKQSSALSDELFQQQAPSIIKKAIEEYEKEKKEKEK	7.447753623224927	0.44618709918560434	75.85682678222656	0.5108482837677002	15.875361442565918	26.539485931396484	14.365310668945312
pd1-binder-100-nr2-run-1_result_2	26	TSLTFYPAWLTVSEGANATFTCSLSNWSEDLMLNWNRLSPSNQTEKQAAFSNGLSQPVQDARFQIIQLPNRHDFHMNILDTRRNDSGIYLCGAISLHPKAKIEESPGAELVVTERI:SLNDPELEEILKKYFEKNSPEEIARIYAALYFNLTLEQALDPEKLPKTKEFKEFYERLKNALTNTKNSSALSQELFFQQAKSIIEKEIKQYEEEKKKKEE	6.465835182839222	0.515603362992651	81.10031127929688	0.5099332332611084	15.649857521057129	26.674510955810547	15.442444801330566
pd1-binder-100-nr2-run-1_result_2	27	MSLTFYPAWLTVSEGANATFTCSLSNWSEDLMLNWNRLSPSNQTEKQAAFSNGLSQPVQDARFQIIQLPNRHDFHMNILDTRRNDSGIYLCGAISLHPKAKIEESPGAELVVTERI:MKNDPELEEILKKFFEKNSPKEIARIYAALYFNLTLEQALDPSKLPKTPEFEEFYKRLEKALTSTKESSALSNELFFKQYKEIIEKEIKIYEEEKKKKLE	8.65437589648998	0.44185395813478795	78.3143310546875	0.5012696981430054	16.45370864868164	27.771677017211914	17.886884689331055
pd1-binder-100-nr2-run-1_result_2	28	MSLTFYPAWLTVSEGANATFTCSLSNWSEDLMLNWNRLSPSNQTEKQAAFSNGLSQPVQDARFQIIQLPNRHDFHMNILDTRRNDSGIYLCGAISLHPKAKIEESPGAELVVTERI:SLDDPKLKEILKEFFKENSPEKIARIVAALYFNYSLEEALDPSKLPKSEEFKEFYEKLLKALTSTKESSALSDELFFKQAFEIIEKEIKNYEKEKEEKEK	8.326264032946856	0.457910200598148	79.81045532226562	0.5010896921157837	16.305431365966797	27.76276397705078	16.4627628326416
pd1-binder-100-nr2-run-1_result_2	29	MSLTFYPAWLTVSEGANATFTCSLSNWSEDLMLNWNRLSPSNQTEKQAAFSNGLSQPVQDARFQIIQLPNRHDFHMNILDTRRNDSGIYLCGAISLHPKAKIEESPGAELVVTERI:SLNDPELKEILKKFFEKNKPEEIARIYAALYFNYSLEEALDESKLPKSEEFKEFYEELLKKLKETKESSALSQELFFEQSFSIIEKTIKNYEEKKKKEKE	9.664614667414494	0.3582396344767067	80.16206359863281	0.5036522150039673	16.125646591186523	27.474807739257812	15.800460815429688
pd1-binder-100-nr2-run-1_result_2	30	MSLTFYPAWLTVSEGANATFTCSLSNWSEDLMLNWNRLSPSNQTEKQAAFSNGLSQPVQDARFQIIQLPNRHDFHMNILDTRRNDSGIYLCGAISLHPKAKIEESPGAELVVTERI:SLNDPKLKEEIKKFFEKKSPEEIARIFAALYFNLTLEQALDPEKLPKSEEFKEFYKRLEKALTETKESSALSDELFFEKAFEIIEKEIKNYEKEKKEKEE	13.276900509304232	0.26973284122277197	83.07513427734375	0.49874770641326904	16.25666618347168	27.90279769897461	17.900970458984375
pd1-binder-100-nr2-run-1_result_2	31	MSLTFYPAWLTVSEGANATFTCSLSNWSEDLMLNWNRLSPSNQTEKQAAFSNGLSQPVQDARFQIIQLPNRHDFHMNILDTRRNDSGIYLCGAISLHPKAKIEESPGAELVVTERI:MLNDPELKEIIKKFVEENDPKKIALIYASLYFNYTLEEALDPSKLPKSKEFKEFYERLEKALTNTKQSSALSQELFFKQSFEIIEKEIKKYEEEKKKEKE	6.321090566566005	0.5414337973462041	81.74009704589844	0.5034708380699158	15.89882755279541	27.122905731201172	16.516660690307617
pd1-binder-100-nr2-run-1_result_2	32	MSLTFYPAWLTVSEGANATFTCSLSNWSEDLMLNWNRLSPSNQTEKQAAFSNGLSQPVQDARFQIIQLPNRHDFHMNILDTRRNDSGIYLCGAISLHPKAKIEESPGAELVVTERI:SLNDPKLKEILKEFFEKNDPKKIARIWAALYFNLTLEEALDESKLPKTEEFKEFYERLEKRLTETKQSSALSQELFFEQAFSIIEEEIKRYEEEKEKEKK	8.003729948410786	0.43090347494911857	79.24687194824219	0.5027399063110352	16.183502197265625	27.415687561035156	16.196582794189453
pd1-binder-100-nr2-run-1_result_2	33	MSLTFYPAWLTVSEGANATFTCSLSNWSEDLMLNWNRLSPSNQTEKQAAFSNGLSQPVQDARFQIIQLPNRHDFHMNILDTRRNDSGIYLCGAISLHPKAKIEESPGAELVVTERI:MLDDPELEKILAEYFKKNSPEDIARIYAALYFNYSLEEALDPSKLPKSKEFEEFYKKLLKLLTETKKSSALSDELFQQQAPSIIEKAIKQYEKEKKEKEE	8.247508630097512	0.4043042559993147	75.58419036865234	0.5100640058517456	16.057422637939453	26.817522048950195	15.37823486328125
pd1-binder-100-nr2-run-1_result_2	34	MSLTFYPAWLTVSEGANATFTCSLSNWSEDLMLNWNRLSPSNQTEKQAAFSNGLSQPVQDARFQIIQLPNRHDFHMNILDTRRNDSGIYLCGAISLHPKAKIEESPGAELVVTERI:SWDNPELKEIIKKFFKENSPEKIARIYAALYFNLTLEQALDPSKLPKSEEFKEFYKRLEKTLTSTKESSALSDELFFEQSFELIEKEIKNYEKEKEEKEK	8.673666564006105	0.3834894199351824	82.590576171875	0.5022698640823364	16.166513442993164	27.624555587768555	17.907432556152344
pd1-binder-100-nr2-run-1_result_2	35	MSLTFYPAWLTVSEGANATFTCSLSNWSEDLMLNWNRLSPSNQTEKQAAFSNGLSQPVQDARFQIIQLPNRHDFHMNILDTRRNDSGIYLCGAISLHPKAKIEESPGAELVVTERI:MMDDPELEKILKEYWEKNSPEEIARIYAALHFNLSLEEALDESKLPKSEEFKELYERLKKALTSTKQSSALSDELFFQQYKDIIEKELKNYEKEKEEKKK	8.486445284301256	0.4461589213893845	81.65991973876953	0.5020736455917358	16.01725959777832	27.264543533325195	16.288860321044922
pd1-binder-100-nr2-run-1_result_2	36	MSLTFYPAWLTVSEGANATFTCSLSNWSEDLMLNWNRLSPSNQTEKQAAFSNGLSQPVQDARFQIIQLPNRHDFHMNILDTRRNDSGIYLCGAISLHPKAKIEESPGAELVVTERI:SEDDPELEEILKKFFEENSPEKIARIYAALYFNLSLEEALDESKLPKTEEFKEFYERLLKALTSTKESSALSQELFFKQAPEIIKKEIENYEKEKKEKEE	8.252805472036785	0.43756872692173066	80.13014221191406	0.5032423734664917	16.269710540771484	27.42963981628418	16.122013092041016
pd1-binder-100-nr2-run-1_result_2	37	ISLTFYPAWLTVSEGANATFTCSLSNWSEDLMLNWNRLSPSNQTEKQAAFSNGLSQPVQDARFQIIQLPNRHDFHMNILDTRRNDSGIYLCGAISLHPKAKIEESPGAELVVTERI:SLDDPELEEIIKEFFEKNSPEEIARIYAALHFNYSLEEALDPEKLPKTEEFKEFYERLLKRLTSTKESSALSPELFFKQAPEIIEKELKIYEKEKKEKEE	8.397084565064612	0.4130123155499294	73.1326675415039	0.5019164085388184	16.799358367919922	27.942337036132812	18.77236557006836
pd1-binder-100-nr2-run-1_result_2	38	MSLTFYPAWLTVSEGANATFTCSLSNWSEDLMLNWNRLSPSNQTEKQAAFSNGLSQPVQDARFQIIQLPNRHDFHMNILDTRRNDSGIYLCGAISLHPKAKIEESPGAELVVTERI:SLDDPELEKILEEYFKKDSPEEIARIWAALYFNYTLEEALDPEKLPKSEEFKELYERLLKALTSTKKSSALSQELFFKQAPEIIKKELKIYEEEKKKKEE	8.02353282053067	0.4598025240912133	78.98334503173828	0.5016018152236938	16.183210372924805	27.406978607177734	17.479833602905273
pd1-binder-100-nr2-run-1_result_2	39	MSLTFYPAWLTVSEGANATFTCSLSNWSEDLMLNWNRLSPSNQTEKQAAFSNGLSQPVQDARFQIIQLPNRHDFHMNILDTRRNDSGIYLCGAISLHPKAKIEESPGAELVVTERI:SLDDPKLKEILAEYYKKNSPKEIARIYAALYFNYSLEEALDPSKLPKSEEYQEFYKRLEEALSSTKQSSALSQELFEQQAPEIIEKLIKEYEKEKKEKAE	7.40523826865284	0.47337938520705114	81.58499145507812	0.5015884637832642	16.04322052001953	27.39692497253418	17.241153717041016
pd1-binder-100-nr2-run-1_result_2	40	MSLTFYPAWLTVSEGANATFTCSLSNWSEDLMLNWNRLSPSNQTEKQAAFSNGLSQPVQDARFQIIQLPNRHDFHMNILDTRRNDSGIYLCGAISLHPKAKIEESPGAELVVTERI:SLNDPELEKIIAEFFEKDDPKEIARIYAALHFNLSLEEALDPEKLPKSEEFEKFYKELEKKLTETKEASALSQELFFQQAPEIIKKTLENYEKEKKEKEE	13.712709467994431	0.24161589195527725	62.264129638671875	0.501940906047821	17.476627349853516	27.89540672302246	17.317306518554688
pd1-binder-100-nr2-run-1_result_2	41	MSLTFYPAWLTVSEGANATFTCSLSNWSEDLMLNWNRLSPSNQTEKQAAFSNGLSQPVQDARFQIIQLPNRHDFHMNILDTRRNDSGIYLCGAISLHPKAKIEESPGAELVVTERI:SLDDPELKKKIAEYVKENSPEKIALIFASLYFNLSLEQALDPEKLPKTKEFKEFYEELLKKLTTTKEASALSQELFYQQAFDIIEKTIKNYEKKKKEKEE	7.399442810109102	0.4577098497421829	78.25296020507812	0.5058994293212891	16.1047420501709	27.241127014160156	16.073440551757812
pd1-binder-100-nr2-run-1_result_2	42	MSLTFYPAWLTVSEGANATFTCSLSNWSEDLMLNWNRLSPSNQTEKQAAFSNGLSQPVQDARFQIIQLPNRHDFHMNILDTRRNDSGIYLCGAISLHPKAKIEESPGAELVVTERI:NMNDPELEKILKKFFEENDPKKIARIYAALYFNLSLEEALDPSKLPKSKEFEEFYKELEKSLSSTKKSSALSDELFFKKAKEIIEKTIKNYEKKKKEKEK	5.999657983361812	0.5328000396139333	78.27938842773438	0.499997615814209	16.389978408813477	27.765060424804688	17.5584774017334
pd1-binder-100-nr2-run-1_result_2	43	MSLTFYPAWLTVSEGANATFTCSLSNWSEDLMLNWNRLSPSNQTEKQAAFSNGLSQPVQDARFQIIQLPNRHDFHMNILDTRRNDSGIYLCGAISLHPKAKIEESPGAELVVTERI:SLDDPELEKIIAEFVKKDSPEEIARIYAALYFNLSLEEALDESKLPKSEEFKEFYERLKKALTDTKKASAMSNELFAKQAPSIIEKEIKNYEKEKKEKEE	7.318560401733578	0.44724414421045794	82.62755584716797	0.5032117962837219	15.846014022827148	27.113277435302734	16.47679901123047
pd1-binder-100-nr2-run-1_result_2	44	MSLTFYPAWLTVSEGANATFTCSLSNWSEDLMLNWNRLSPSNQTEKQAAFSNGLSQPVQDARFQIIQLPNRHDFHMNILDTRRNDSGIYLCGAISLHPKAKIEESPGAELVVTERI:SLDDPELEEILKKFFEKDSPEEIARIYAALYFNLSLEEALDPSKLPKTEEFKEFYKRLEKALTETKKASALSNELFFKKAPEIIEKEIKQYEEEKKKKEL	7.36873622558911	0.48500337202849064	80.51133728027344	0.5006160736083984	16.213634490966797	27.653911590576172	17.44266128540039
pd1-binder-100-nr2-run-1_result_2	45	MSLTFYPAWLTVSEGANATFTCSLSNWSEDLMLNWNRLSPSNQTEKQAAFSNGLSQPVQDARFQIIQLPNRHDFHMNILDTRRNDSGIYLCGAISLHPKAKIEESPGAELVVTERI:SLNDPELKEILKEFYKKNNPEEIARIVAALYFNLTLEQALDPSKLPKSEEFEKFYERLKKALTETKQSSALSQELFFEKSWEIIEKEIKNYEKEKEEEKK	9.964151184569191	0.30503111683196227	82.10159301757812	0.4997032582759857	16.21432876586914	27.844484329223633	16.2767333984375
pd1-binder-100-nr2-run-1_result_2	46	MSLTFYPAWLTVSEGANATFTCSLSNWSEDLMLNWNRLSPSNQTEKQAAFSNGLSQPVQDARFQIIQLPNRHDFHMNILDTRRNDSGIYLCGAISLHPKAKIEESPGAELVVTERI:SENDPELKEKIKEFIKKNSPKEIARIYAALHFNLTLEQALDPEKLPKTKEFEEFYKRLEKALTDTKKSSALSQELFAEKAPEIIEKEIKNYEKEKEEKEK	6.205116385718715	0.5037256105360454	85.0125961303711	0.4948967695236206	16.281818389892578	27.987415313720703	18.834169387817383
pd1-binder-100-nr2-run-1_result_2	47	MSLTFYPAWLTVSEGANATFTCSLSNWSEDLMLNWNRLSPSNQTEKQAAFSNGLSQPVQDARFQIIQLPNRHDFHMNILDTRRNDSGIYLCGAISLHPKAKIEESPGAELVVTERI:MEDDPELKEKIKEYFEKNSPEKIARIYAALYFNLTLEQAEDPSKLPKTEEFKEFYERLLKALTSTKQSSALSQELFFEQAFDIIKKEIENYEKEKKEKEE	8.827749522794608	0.39657483579035047	78.76815795898438	0.5038504600524902	16.160215377807617	27.199779510498047	16.483009338378906
pd1-binder-100-nr2-run-1_result_2	48	MSLTFYPAWLTVSEGANATFTCSLSNWSEDLMLNWNRLSPSNQTEKQAAFSNGLSQPVQDARFQIIQLPNRHDFHMNILDTRRNDSGIYLCGAISLHPKAKIEESPGAELVVTERI:MEDDPKLEEILAEYYKKNDPKEIARIYASLYFNYTLEEALDEEKLPKTEEFKEFYERLEKALTETKQASALSQELFFQQSKEIIKKEIENYEKEKKEKEE	7.011659067522686	0.4807091726395143	80.9593276977539	0.5035604238510132	15.932646751403809	27.1146297454834	15.907745361328125
pd1-binder-100-nr2-run-1_result_2	49	MSLTFYPAWLTVSEGANATFTCSLSNWSEDLMLNWNRLSPSNQTEKQAAFSNGLSQPVQDARFQIIQLPNRHDFHMNILDTRRNDSGIYLCGAISLHPKAKIEESPGAELVVTERI:ELNDPELEKKIEEFVKKNSPEEIARIYAALYFNYTLEEALDPEKLPKTEEFKEFYERLKKALTSTKESSALSQELFAKLYPEIIEKEIKNYEKEKEEKKK	15.927330907921306	0.21298285160499186	72.16637420654297	0.498437762260437	16.999509811401367	28.140396118164062	17.437759399414062
pd1-binder-100-nr2-run-1_result_2	50	MSLTFYPAWLTVSEGANATFTCSLSNWSEDLMLNWNRLSPSNQTEKQAAFSNGLSQPVQDARFQIIQLPNRHDFHMNILDTRRNDSGIYLCGAISLHPKAKIEESPGAELVVTERI:SWNDPELKKKLEEFFKKNNPEEIARIVAALYFNYTLEQALDPSKLPKSKEFEEFYKRLLETLTNTKKSSALSNELFFKQAFSIIEKEIKNYEEEKKKKEE	7.68672439428141	0.44463108987921146	78.65530395507812	0.5064138174057007	16.054636001586914	27.144927978515625	17.068687438964844
pd1-binder-100-nr2-run-1_result_2	51	MSLTFYPAWLTVSEGANATFTCSLSNWSEDLMLNWNRLSPSNQTEKQAAFSNGLSQPVQDARFQIIQLPNRHDFHMNILDTRRNDSGIYLCGAISLHPKAKIEESPGAELVVTERI:SWNDPELKEKLKEFFEKNSPEEIARIVASLYFNYTLEEALDPSKLPKSEEFKKFYEKLLKELTETKESSALSDELFFEQAFDIIEKTIKIYEEEKKKKEE	9.062591836913462	0.37014429695507806	81.92906951904297	0.5013641119003296	16.221506118774414	27.675167083740234	18.098814010620117
pd1-binder-100-nr2-run-1_result_2	52	ISLTFYPAWLTVSEGANATFTCSLSNWSEDLMLNWNRLSPSNQTEKQAAFSNGLSQPVQDARFQIIQLPNRHDFHMNILDTRRNDSGIYLCGAISLHPKAKIEESPGAELVVTERI:DESDPELEEKIKEFFKENSPEKIARIYAALYFNLTLEEALDPEKLPKSEEFKEFYKRLEKALTDTKKSSALSNELFFKLAPEIIKKEIENYEKEKEEKKK	7.081975032414374	0.4649778690271044	78.00112915039062	0.49990203976631165	16.480804443359375	27.74323272705078	16.49771499633789
pd1-binder-100-nr2-run-1_result_2	53	MSLTFYPAWLTVSEGANATFTCSLSNWSEDLMLNWNRLSPSNQTEKQAAFSNGLSQPVQDARFQIIQLPNRHDFHMNILDTRRNDSGIYLCGAISLHPKAKIEESPGAELVVTERI:MENDPELKKKIAEYFKKNSPEEIARIYAALYFNYTLEEALDPSKLPKSKEFKEFYERLKKALTETKQSSALSQELFFQQAFEIIKKEIEKYEEEKKKKAE	6.788591937179886	0.47607461516177135	78.7149429321289	0.503563642501831	16.114362716674805	27.19172477722168	16.900753021240234
pd1-binder-100-nr2-run-1_result_2	54	MSLTFYPAWLTVSEGANATFTCSLSNWSEDLMLNWNRLSPSNQTEKQAAFSNGLSQPVQDARFQIIQLPNRHDFHMNILDTRRNDSGIYLCGAISLHPKAKIEESPGAELVVTERI:SLDDPELKEKLKEFFEKDSPEEIARIWAALYFNLSLEEALDPSKLPKTEEFKEFYEKLLKALTDTKQSSALSQELFFEQAFDIIKKEIEQYEKEKKEKEK	8.27861723141981	0.4489437006259037	79.58840942382812	0.5026708841323853	16.20601463317871	27.54989242553711	16.25887680053711
pd1-binder-100-nr2-run-1_result_2	55	ISLTFYPAWLTVSEGANATFTCSLSNWSEDLMLNWNRLSPSNQTEKQAAFSNGLSQPVQDARFQIIQLPNRHDFHMNILDTRRNDSGIYLCGAISLHPKAKIEESPGAELVVTERI:SLDDPELEEIIKKYVEKNSPEKIAKIYAALYFNYSLEEALDESKWPKSKEFKEFYERLLKALTSTKESSALSNELFYKQAPKILEEELKNYEKEKKEKEK	7.955182433407354	0.4456469367545684	78.72007751464844	0.5031968355178833	16.24032974243164	27.63424301147461	17.719337463378906
pd1-binder-100-nr2-run-1_result_2	56	MSLTFYPAWLTVSEGANATFTCSLSNWSEDLMLNWNRLSPSNQTEKQAAFSNGLSQPVQDARFQIIQLPNRHDFHMNILDTRRNDSGIYLCGAISLHPKAKIEESPGAELVVTERI:SLDDPELEEKIAEFVKKDSPEEIARIYAALKFNYTLEEALDESKLPKSEEFKKFYERLLKALTETKQSSALSQELFAKQYPEIIEKLYKQYEEEKKKEEE	9.41785241329386	0.3519843682128758	58.71741485595703	0.5008850693702698	17.70315933227539	27.871315002441406	18.458669662475586
pd1-binder-100-nr2-run-1_result_2	57	ISLTFYPAWLTVSEGANATFTCSLSNWSEDLMLNWNRLSPSNQTEKQAAFSNGLSQPVQDARFQIIQLPNRHDFHMNILDTRRNDSGIYLCGAISLHPKAKIEESPGAELVVTERI:SLDDPELEKIIEEFFKENSPKKIARIYAALYFNLSLEEALDPEKLPETEEFKEFYERLEKALSDTKKSSALSDELFFKLAPEIIEKEIKKYEKEKEEKRK	12.64797338759624	0.2558117569484974	76.56067657470703	0.4988115131855011	16.748220443725586	28.24261474609375	20.059593200683594
pd1-binder-100-nr2-run-1_result_2	58	MSLTFYPAWLTVSEGANATFTCSLSNWSEDLMLNWNRLSPSNQTEKQAAFSNGLSQPVQDARFQIIQLPNRHDFHMNILDTRRNDSGIYLCGAISLHPKAKIEESPGAELVVTERI:SLDDPELKKKLKEFWEKNSPKEIARIFAALYFNYSLEEALDPSKLPKSEEFKEFYERLEKELTETKESSALSDELFFEQSFEIIEKTIKIYEEEKKKKEE	7.276480426914302	0.4692088671362811	81.423828125	0.5015301704406738	16.18780517578125	27.662275314331055	18.501310348510742
pd1-binder-100-nr2-run-1_result_2	59	MSLTFYPAWLTVSEGANATFTCSLSNWSEDLMLNWNRLSPSNQTEKQAAFSNGLSQPVQDARFQIIQLPNRHDFHMNILDTRRNDSGIYLCGAISLHPKAKIEESPGAELVVTERI:SLNDPKLEEILAEFFKKNSPKEIARIYAALHFNLTLEQALDESKLPKTEEFKELYERLEKALTSTKQSSALSQELFQQQAPEIIKKELENYEKEKKEKAK	11.710803128815467	0.2775403442298361	77.17046356201172	0.5006966590881348	16.6220760345459	28.030149459838867	18.8217716217041
pd1-binder-100-nr2-run-1_result_2	60	MSLTFYPAWLTVSEGANATFTCSLSNWSEDLMLNWNRLSPSNQTEKQAAFSNGLSQPVQDARFQIIQLPNRHDFHMNILDTRRNDSGIYLCGAISLHPKAKIEESPGAELVVTERI:SLDDPELEKILEEFFKEDSPEKIARIYAALYFNYTLEQALDPSKLPKSEEFKEFYEELLKRLTSTKESSALSNELFKKLAPEIIEKAIKNYEKRKEEAEK	12.76198773543092	0.2741317441497269	60.500858306884766	0.502503514289856	17.660429000854492	28.02260398864746	19.243759155273438
pd1-binder-100-nr2-run-1_result_2	61	MSLTFYPAWLTVSEGANATFTCSLSNWSEDLMLNWNRLSPSNQTEKQAAFSNGLSQPVQDARFQIIQLPNRHDFHMNILDTRRNDSGIYLCGAISLHPKAKIEESPGAELVVTERI:MLDDPELEKILEKYFKKNSPEEIARIYAALYFNYSLEQALDESKLPKSEEFKEYYERLLKLLTETKESSALSNELFFKKAKEILEEERKNYEKEKKEKEE	8.762531332532241	0.4158046913219383	81.12176513671875	0.499149888753891	16.35504722595215	27.995553970336914	16.24822235107422
pd1-binder-100-nr2-run-1_result_2	62	MSLTFYPAWLTVSEGANATFTCSLSNWSEDLMLNWNRLSPSNQTEKQAAFSNGLSQPVQDARFQIIQLPNRHDFHMNILDTRRNDSGIYLCGAISLHPKAKIEESPGAELVVTERI:SLNDPELEKILAEYFKKNSPKEIARIYASLYFNYSLEEALDESKLPKSKEFKEFEKRLEKALTDTKQSSALSQELFEKLAPEIIEKEIKNYEEEKKKKEK	7.164800742627089	0.45808238568526616	75.57576751708984	0.500207245349884	16.551597595214844	27.70022201538086	17.350662231445312
pd1-binder-100-nr2-run-1_result_2	63	MSLTFYPAWLTVSEGANATFTCSLSNWSEDLMLNWNRLSPSNQTEKQAAFSNGLSQPVQDARFQIIQLPNRHDFHMNILDTRRNDSGIYLCGAISLHPKAKIEESPGAELVVTERI:SLDDPELEKKLAEFYKKNSPEEIARIWASLYFNYTLEQALDPNKLPKTEEFKEFYERLLKELTSTKESSALSDELFFKMAPEIIEKTIKQYEEEKKKKEE	17.033383926036436	0.1731328785063644	81.0172119140625	0.4966534376144409	16.705522537231445	28.580514907836914	17.95087432861328
pd1-binder-100-nr2-run-1_result_2	64	MSLTFYPAWLTVSEGANATFTCSLSNWSEDLMLNWNRLSPSNQTEKQAAFSNGLSQPVQDARFQIIQLPNRHDFHMNILDTRRNDSGIYLCGAISLHPKAKIEESPGAELVVTERI:SEDDPELEEKLKEFFKKDSPEEIARIYAALHFKLTLEEALDPEKLPKSEEYKEFYERLLKALTETKESSALSQELFFKQAPEIIKKEIENYEKEKKEKEK	7.857014684458622	0.4222546133377175	78.60823059082031	0.5004676580429077	16.43515968322754	27.609085083007812	16.549406051635742
pd1-binder-100-nr2-run-1_result_2	65	ISLTFYPAWLTVSEGANATFTCSLSNWSEDLMLNWNRLSPSNQTEKQAAFSNGLSQPVQDARFQIIQLPNRHDFHMNILDTRRNDSGIYLCGAISLHPKAKIEESPGAELVVTERI:DLSDPELEKILEEYFKENSPEKIAKIVAALYFNYTLEEALDESKLPKSKEFEEFYKELEKALTETKKSSALSDELFFKKYKEIIKKKIENYEKKKKEKEE	5.983146666293494	0.5520492225147354	85.97638702392578	0.4987228810787201	16.05874252319336	27.824478149414062	17.986507415771484
pd1-binder-100-nr2-run-1_result_2	66	MSLTFYPAWLTVSEGANATFTCSLSNWSEDLMLNWNRLSPSNQTEKQAAFSNGLSQPVQDARFQIIQLPNRHDFHMNILDTRRNDSGIYLCGAISLHPKAKIEESPGAELVVTERI:SLDDPELEEILKEFFKKNSPEDIARIYAALYFNYTLEQALKPEQLPKSPEFQEFLAELTKALTSTKESSALSDELFFQQAPEIIEKLIKKYEEKKKKEEE	15.62792070796498	0.20024489268004347	75.38356018066406	0.4997732937335968	16.773746490478516	28.20144271850586	19.822872161865234
pd1-binder-100-nr2-run-1_result_2	67	MSLTFYPAWLTVSEGANATFTCSLSNWSEDLMLNWNRLSPSNQTEKQAAFSNGLSQPVQDARFQIIQLPNRHDFHMNILDTRRNDSGIYLCGAISLHPKAKIEESPGAELVVTERI:MENDPELKEKLKEFFEKNSPEEIARIYAALYFNLSLEEALDPEKLPKSEEFKKFYEELLEALTNTKKSSALSDELFFKQAFNIIKELIKKYEKEKEEKEK	8.369051800095477	0.40092324610130636	81.63541412353516	0.5038236379623413	16.05624771118164	27.290172576904297	15.81715202331543
pd1-binder-100-nr2-run-1_result_2	68	MSLTFYPAWLTVSEGANATFTCSLSNWSEDLMLNWNRLSPSNQTEKQAAFSNGLSQPVQDARFQIIQLPNRHDFHMNILDTRRNDSGIYLCGAISLHPKAKIEESPGAELVVTERI:SEDDPELEEILKKYFEKNSPEEIARIVAALHFNLTLEEALDPEKLPKSEEFEKFYKELLEALTNTKQSSALSQETFFQQAPEIIKKKIEEWEKKKKEEEE	6.495907268967315	0.5071919251858232	72.30021667480469	0.5002700686454773	16.83136749267578	27.83663558959961	18.648271560668945
pd1-binder-100-nr2-run-1_result_2	69	MSLTFYPAWLTVSEGANATFTCSLSNWSEDLMLNWNRLSPSNQTEKQAAFSNGLSQPVQDARFQIIQLPNRHDFHMNILDTRRNDSGIYLCGAISLHPKAKIEESPGAELVVTERI:SLNNPELEEILKEFFEKDSPEEIARIYASLYFNYTLEEALDESKLPKTEEFKEFYERLLKTLTSTKESSALSQELFFKLAPEIIEKEIKIYEEEKKKKKE	10.86669290257553	0.34449736056110275	78.26891326904297	0.5028500556945801	16.27172088623047	27.5762882232666	17.05571937561035
pd1-binder-100-nr2-run-1_result_2	70	MSLTFYPAWLTVSEGANATFTCSLSNWSEDLMLNWNRLSPSNQTEKQAAFSNGLSQPVQDARFQIIQLPNRHDFHMNILDTRRNDSGIYLCGAISLHPKAKIEESPGAELVVTERI:SEDDPELKEKLKEYFKEDSPEKIALIYASLYFNYSLEEALDPEKLPKTEEFKEFYERLLKALTSTKQSSALSQELFFKQAFSIIKKEIENYEKEKKEREK	7.390178978054324	0.4745768063767655	76.6005630493164	0.506089448928833	16.182308197021484	27.081573486328125	15.398771286010742
pd1-binder-100-nr2-run-1_result_2	71	MSLTFYPAWLTVSEGANATFTCSLSNWSEDLMLNWNRLSPSNQTEKQAAFSNGLSQPVQDARFQIIQLPNRHDFHMNILDTRRNDSGIYLCGAISLHPKAKIEESPGAELVVTERI:SEDDPELEEILAKYFEKNSPEEIARLYAALYFNKTLEEALDPSKLPKTEEFKKFYEELKKALTDTKEASALSQELFKKMAPEIIKQTIKNYEKKKEEKKK	13.013231325560058	0.2696966246254452	63.8993034362793	0.49774792790412903	17.54572105407715	28.27981948852539	18.177236557006836
pd1-binder-100-nr2-run-1_result_2	72	MSLTFYPAWLTVSEGANATFTCSLSNWSEDLMLNWNRLSPSNQTEKQAAFSNGLSQPVQDARFQIIQLPNRHDFHMNILDTRRNDSGIYLCGAISLHPKAKIEESPGAELVVTERI:SLNDPKLKEILKEEFEKNSPKKIARIYASLYFNYSLEEALDPSKLPKSEEFKEFEKELEKLLTSTKESSALSNELFFEQSFTIIEKAIKRYEEEKKKREE	6.672968720493219	0.5002213076385655	78.76670837402344	0.510833740234375	15.729540824890137	26.60616111755371	15.335090637207031
pd1-binder-100-nr2-run-1_result_2	73	MSLTFYPAWLTVSEGANATFTCSLSNWSEDLMLNWNRLSPSNQTEKQAAFSNGLSQPVQDARFQIIQLPNRHDFHMNILDTRRNDSGIYLCGAISLHPKAKIEESPGAELVVTERI:SLNDPKLEEIIKKFVEKNSPEDIARIYASLYFNLTLEQALDPEKLPKSEEFKEFYERLKKALTETKQSSALSQELFAKLAPEIIEKEIKEYEKEKEEKAK	18.014251936304344	0.18375467176522878	75.82073211669922	0.49997830390930176	16.804380416870117	28.204891204833984	18.32490348815918
pd1-binder-100-nr2-run-1_result_2	74	MSLTFYPAWLTVSEGANATFTCSLSNWSEDLMLNWNRLSPSNQTEKQAAFSNGLSQPVQDARFQIIQLPNRHDFHMNILDTRRNDSGIYLCGAISLHPKAKIEESPGAELVVTERI:SMDDPELEKIIDEYFKKDSPEKIARIYASLYFNYSLEQALDPSKLPKTKEFKEFYEKLLKELSSTKESSALSQELFKKLAPEIIKKTIEEYEKEKEEKKK	9.579841632672217	0.32268464653475465	76.18029022216797	0.49755775928497314	16.737110137939453	28.13121795654297	17.952678680419922
pd1-binder-100-nr2-run-1_result_2	75	MSLTFYPAWLTVSEGANATFTCSLSNWSEDLMLNWNRLSPSNQTEKQAAFSNGLSQPVQDARFQIIQLPNRHDFHMNILDTRRNDSGIYLCGAISLHPKAKIEESPGAELVVTERI:MEDDPELEEILKEFWKKKSPEEIARIYAALYFNYSLEQALDPEKLPKSEEFKKFYERLLKALTSTKQSSALSDELFFEQAKEIIKQEIEKYEKEKKEKEE	7.492432537567325	0.4957472951187097	77.36063385009766	0.5050168037414551	16.285310745239258	27.385536193847656	17.19632339477539
pd1-binder-100-nr2-run-1_result_2	76	ISLTFYPAWLTVSEGANATFTCSLSNWSEDLMLNWNRLSPSNQTEKQAAFSNGLSQPVQDARFQIIQLPNRHDFHMNILDTRRNDSGIYLCGAISLHPKAKIEESPGAELVVTERI:SENDPEIKEKLKEYFKENSPEKIARIYAALYFNLTLEEALDESKLPKSKEFEEFYERLKKALTSTKESSALSNELFFKQSFEIIKKEIENYEKEKEEKEK	6.788198421340877	0.4804344781796601	80.034423828125	0.5036075711250305	16.196840286254883	27.470361709594727	16.847835540771484
pd1-binder-100-nr2-run-1_result_2	77	MSLTFYPAWLTVSEGANATFTCSLSNWSEDLMLNWNRLSPSNQTEKQAAFSNGLSQPVQDARFQIIQLPNRHDFHMNILDTRRNDSGIYLCGAISLHPKAKIEESPGAELVVTERI:ELDDPELQEKLKEFFKKKSPKEIARIWAALYFNYSLEEALDPEKLPKTEEFKELYEKLEKELTETKEASALSDELFFQQAPQIIEQTLKEYEKEKEEKEK	6.124112047062754	0.5197088349073953	79.44573974609375	0.5004334449768066	16.199756622314453	27.28602409362793	17.734825134277344
pd1-binder-100-nr2-run-1_result_2	78	MSLTFYPAWLTVSEGANATFTCSLSNWSEDLMLNWNRLSPSNQTEKQAAFSNGLSQPVQDARFQIIQLPNRHDFHMNILDTRRNDSGIYLCGAISLHPKAKIEESPGAELVVTERI:SLNDPKLEEELKKFFEENSPEKIARIYAALYFNLTLEEALDESKLPKTEEFKKFYEELKKKLTSTKESSALSNELFFKQAPEIIKKTIENYEKEKKEKEK	13.880306325866568	0.24734703085433288	65.7252197265625	0.4997742772102356	17.42169761657715	28.029674530029297	19.504600524902344
pd1-binder-100-nr2-run-1_result_2	79	MSLTFYPAWLTVSEGANATFTCSLSNWSEDLMLNWNRLSPSNQTEKQAAFSNGLSQPVQDARFQIIQLPNRHDFHMNILDTRRNDSGIYLCGAISLHPKAKIEESPGAELVVTERI:EENDPELEEILKKYFEKNSPEEIARIYAALYFNYTLEEALDPEKLPKSEEFKEFYERLKKALTDTKKSSALSDELFFQQAPEIIKKEIENYEKEKKEKEE	5.564650893605867	0.5650482622167651	77.99232482910156	0.5027409791946411	16.308595657348633	27.453723907470703	17.13609504699707
pd1-binder-100-nr2-run-1_result_2	80	MSLTFYPAWLTVSEGANATFTCSLSNWSEDLMLNWNRLSPSNQTEKQAAFSNGLSQPVQDARFQIIQLPNRHDFHMNILDTRRNDSGIYLCGAISLHPKAKIEESPGAELVVTERI:SLNDPKLEEILKKFFEENDPEKIARIYAALYFNLTLEQALDESKLPKSEEFKKFYEKLLKELTNTKKSSALSDELFFQKAPEILEKTIKQYEKEKKEKEK	7.902609722605544	0.43137128974079375	76.42802429199219	0.5006847381591797	16.506444931030273	27.848051071166992	18.45331573486328
pd1-binder-100-nr2-run-1_result_2	81	MSLTFYPAWLTVSEGANATFTCSLSNWSEDLMLNWNRLSPSNQTEKQAAFSNGLSQPVQDARFQIIQLPNRHDFHMNILDTRRNDSGIYLCGAISLHPKAKIEESPGAELVVTERI:SLDDPELEKELKKFFEKNSPKEIARIWAALYFNYTLEQALDPSKLPKTEEFKKFYERLEKALTETKESSALSQELFFQQAPEIIKKEIENYEKEKKEKEA	8.073561444341047	0.40878562415324954	80.1688461303711	0.5001125335693359	16.3581485748291	27.75701332092285	19.200782775878906
pd1-binder-100-nr2-run-1_result_2	82	MSLTFYPAWLTVSEGANATFTCSLSNWSEDLMLNWNRLSPSNQTEKQAAFSNGLSQPVQDARFQIIQLPNRHDFHMNILDTRRNDSGIYLCGAISLHPKAKIEESPGAELVVTERI:MKDDPELEKILAEFFKKKSPEDIARIYAALYFKLTLEQALDESKLPKSEEFEKFYKELLDALTNTKKSSALSDELFFQQAPEIIEKKIKKYEEEKKKKEA	15.71630219448836	0.20024949631174446	47.18708801269531	0.5076805949211121	18.381715774536133	27.845300674438477	18.031936645507812
pd1-binder-100-nr2-run-1_result_2	83	MSLTFYPAWLTVSEGANATFTCSLSNWSEDLMLNWNRLSPSNQTEKQAAFSNGLSQPVQDARFQIIQLPNRHDFHMNILDTRRNDSGIYLCGAISLHPKAKIEESPGAELVVTERI:MLNDPELIEEIKKFFEEKSPEKIARIYAALYFNLTLEEALDEEKLPKSEEFKEFYERLLKALSETKESSALSDELFFQQAPEIIEKEIKNYEEEKKKKKE	8.405336940303133	0.4071415604910596	77.04190063476562	0.5014045238494873	16.435428619384766	27.651748657226562	17.08650016784668
pd1-binder-100-nr2-run-1_result_2	84	MSLTFYPAWLTVSEGANATFTCSLSNWSEDLMLNWNRLSPSNQTEKQAAFSNGLSQPVQDARFQIIQLPNRHDFHMNILDTRRNDSGIYLCGAISLHPKAKIEESPGAELVVTERI:SLNDPELKEILKKFFEENSPEKIARIYAALYFNYTLEQALDEEKLPESEEFKEFYERLLKALSSTKESSALSNELFFKQAFDIIEKEIKNYEKKKKEEEE	8.638632749760378	0.3837666302454317	70.62005615234375	0.5039324760437012	16.78495979309082	27.67835235595703	18.15901756286621
pd1-binder-100-nr2-run-1_result_2	85	MSLTFYPAWLTVSEGANATFTCSLSNWSEDLMLNWNRLSPSNQTEKQAAFSNGLSQPVQDARFQIIQLPNRHDFHMNILDTRRNDSGIYLCGAISLHPKAKIEESPGAELVVTERI:KDNDPELEEILKKFFEKDSPKEIARIYAALYFNLTLEQALDEEKLPKTEEFKEFYERLEKALTSTKESSALSQELFYQQAPEIIKKEIENYEKEKKEKEE	7.783600949805355	0.4349458514646996	77.46834564208984	0.5018994808197021	16.437549591064453	27.54467010498047	16.098403930664062
pd1-binder-100-nr2-run-1_result_2	86	MSLTFYPAWLTVSEGANATFTCSLSNWSEDLMLNWNRLSPSNQTEKQAAFSNGLSQPVQDARFQIIQLPNRHDFHMNILDTRRNDSGIYLCGAISLHPKAKIEESPGAELVVTERI:SLNDPELQEKIKEYFKENSPEKIAEIYASLYFNLSLEEALDPSKLPKTEEFKELYEKLLKELTSTKESSALSDELFFQQAPEIIEKTLKEYEKEKKEKEK	8.050896457298643	0.4302606621456451	77.42736053466797	0.500381588935852	16.435237884521484	27.733633041381836	16.725284576416016
pd1-binder-100-nr2-run-1_result_2	87	MSLTFYPAWLTVSEGANATFTCSLSNWSEDLMLNWNRLSPSNQTEKQAAFSNGLSQPVQDARFQIIQLPNRHDFHMNILDTRRNDSGIYLCGAISLHPKAKIEESPGAELVVTERI:MEDDPKLEEILKEFFEKNSPEEIARIYAALYFNYTLEQALDPSKLPKTEEFKKYYEELLKALTETKQSSALSQELFFKQAPEILKKEKKKYEEEKKKKEE	13.29119815244321	0.26732631099593296	63.923583984375	0.4988953471183777	17.65087890625	27.9805850982666	19.398042678833008
pd1-binder-100-nr2-run-1_result_2	88	MSLTFYPAWLTVSEGANATFTCSLSNWSEDLMLNWNRLSPSNQTEKQAAFSNGLSQPVQDARFQIIQLPNRHDFHMNILDTRRNDSGIYLCGAISLHPKAKIEESPGAELVVTERI:SLNDPELKKILEEFFKKNDPKKIAEIYASLYFNKTLEEALDPSKLPKTKEYKEFRERLEKALTDTKQSSALSDELFFKQSFDIIEKEIKNYEEEKKKKKE	6.361728216138639	0.518241498443811	78.83102416992188	0.5012885928153992	16.220232009887695	27.487775802612305	17.264984130859375
pd1-binder-100-nr2-run-1_result_2	89	ISLTFYPAWLTVSEGANATFTCSLSNWSEDLMLNWNRLSPSNQTEKQAAFSNGLSQPVQDARFQIIQLPNRHDFHMNILDTRRNDSGIYLCGAISLHPKAKIEESPGAELVVTERI:SENDPKLKEIIKEFYKENDPKKIARIYAALYFNYTLEEALDPEKLPKSEEFEEFYKRLEKALTSTKQSSALSQELFFQQAPEIIKKEIENYEKEKKEKEE	5.370692573974974	0.5842193847493905	78.0648422241211	0.5030936002731323	16.171527862548828	27.23179054260254	16.480554580688477
pd1-binder-100-nr2-run-1_result_2	90	MSLTFYPAWLTVSEGANATFTCSLSNWSEDLMLNWNRLSPSNQTEKQAAFSNGLSQPVQDARFQIIQLPNRHDFHMNILDTRRNDSGIYLCGAISLHPKAKIEESPGAELVVTERI:KEDDPELEKILEEFFKKNSPEEIARIYAALYFNLTLEQALDESKLPKSKEFKEFYERLLKALSSTKKSSALSDELFFKQAKEIIKKEIENYEKEKKEKEE	9.932970506687592	0.3337787859166157	81.88715362548828	0.4990858733654022	16.39474105834961	27.953195571899414	16.51249885559082
pd1-binder-100-nr2-run-1_result_2	91	MSLTFYPAWLTVSEGANATFTCSLSNWSEDLMLNWNRLSPSNQTEKQAAFSNGLSQPVQDARFQIIQLPNRHDFHMNILDTRRNDSGIYLCGAISLHPKAKIEESPGAELVVTERI:MMNDPELKEILKEYFEKNSPKDIAKIYAALYFNYSLEEALDESKLPKTEEFEEFYKRLEKALTDTKQASALSQELFFEKSFEIIEKEIKNYEKKKKEKEK	8.100297680170302	0.42181278807013073	79.07039642333984	0.5013366937637329	16.269453048706055	27.646326065063477	17.38165283203125
pd1-binder-100-nr2-run-1_result_2	92	MSLTFYPAWLTVSEGANATFTCSLSNWSEDLMLNWNRLSPSNQTEKQAAFSNGLSQPVQDARFQIIQLPNRHDFHMNILDTRRNDSGIYLCGAISLHPKAKIEESPGAELVVTERI:SLDDPELEEILKKFYEENSPKKIAEIYASLYFNKSLEEALDPEKHPKSEEYQEFLKRLEEALTSTKQSSALSQELFFQLAPEIIKKEIENYEKEKKEKEE	16.03817202093018	0.18714693432919705	64.9186019897461	0.5017953515052795	17.439393997192383	28.050479888916016	18.593185424804688
pd1-binder-100-nr2-run-1_result_2	93	MSLTFYPAWLTVSEGANATFTCSLSNWSEDLMLNWNRLSPSNQTEKQAAFSNGLSQPVQDARFQIIQLPNRHDFHMNILDTRRNDSGIYLCGAISLHPKAKIEESPGAELVVTERI:MENDPKLKEEIKKFFKEKSPEKIARIYAALYFNYTLEEALDESKLPKSEEFKEYYERLLKTLTETKESSALSDELFFEKSFELLKKEKENYEKEKEEKAK	8.43763745979658	0.4216008671096953	79.85581970214844	0.5007164478302002	16.3240909576416	27.78738784790039	18.089675903320312
pd1-binder-100-nr2-run-1_result_2	94	MSLTFYPAWLTVSEGANATFTCSLSNWSEDLMLNWNRLSPSNQTEKQAAFSNGLSQPVQDARFQIIQLPNRHDFHMNILDTRRNDSGIYLCGAISLHPKAKIEESPGAELVVTERI:SLDDPELEKKLEEFFKKNSPEDIARLYAALHFNLTLEQALDPEKLPKTKEFEEFYKRLEETLTNTKKSSALSQELFFEQAKSIIEKEIKNYEKEKKEKEE	7.19838262843439	0.45396455491287924	75.6817398071289	0.5088776350021362	16.066715240478516	26.82472038269043	15.838325500488281
pd1-binder-100-nr2-run-1_result_2	95	MSLTFYPAWLTVSEGANATFTCSLSNWSEDLMLNWNRLSPSNQTEKQAAFSNGLSQPVQDARFQIIQLPNRHDFHMNILDTRRNDSGIYLCGAISLHPKAKIEESPGAELVVTERI:SLNDPKLKEIIKKFFEEDSPEKIARIYAALYFNYSLEEALDESKLPKSEEFKEFYEKLKKALESTKKSSALSNELFFKQAPEIIEKEIKNYEEEKKKKKE	7.247541710258362	0.46959463041179894	77.57940673828125	0.5003174543380737	16.43056297302246	27.768783569335938	16.777889251708984
pd1-binder-100-nr2-run-1_result_2	96	MSLTFYPAWLTVSEGANATFTCSLSNWSEDLMLNWNRLSPSNQTEKQAAFSNGLSQPVQDARFQIIQLPNRHDFHMNILDTRRNDSGIYLCGAISLHPKAKIEESPGAELVVTERI:SLDDPELEKILEEYFKENSPEKIALIYASLYFNLSLEQALDPEKLPKSKEFEEFYERLKKTLTSTKKSSALSDELFFKQAPVIIEKEIKNYEEEKKKKEK	8.222410297866352	0.4147838910865604	78.20757293701172	0.5063852071762085	16.083627700805664	26.994779586791992	14.394383430480957
pd1-binder-100-nr2-run-1_result_2	97	ISLTFYPAWLTVSEGANATFTCSLSNWSEDLMLNWNRLSPSNQTEKQAAFSNGLSQPVQDARFQIIQLPNRHDFHMNILDTRRNDSGIYLCGAISLHPKAKIEESPGAELVVTERI:SKNDPEIEEIIKKYFEENSPEKIAEIYAALYFNYTLEEALDPSKKPKSKDYEEFLKRLKKALTETKEASALSDELFFKQAPKIIEEEIKKYEEEKKKEEE	7.045708553363361	0.4436339152029258	76.90633392333984	0.5013959407806396	16.51982879638672	27.85202407836914	17.117719650268555
pd1-binder-100-nr2-run-1_result_2	98	MSLTFYPAWLTVSEGANATFTCSLSNWSEDLMLNWNRLSPSNQTEKQAAFSNGLSQPVQDARFQIIQLPNRHDFHMNILDTRRNDSGIYLCGAISLHPKAKIEESPGAELVVTERI:MEDDPELEEILKEYFKKNSPEEIARIYAALYFNLTLEQALDESKLPKTEEFKEFYEELLKTLTETKQSSALSQELFEKQAPDIIKKTIENYEKRKKEKEE	9.685960004197346	0.40745377981599673	77.7941665649414	0.5014891028404236	16.436498641967773	27.717727661132812	17.337020874023438
pd1-binder-100-nr2-run-1_result_2	99	MSLTFYPAWLTVSEGANATFTCSLSNWSEDLMLNWNRLSPSNQTEKQAAFSNGLSQPVQDARFQIIQLPNRHDFHMNILDTRRNDSGIYLCGAISLHPKAKIEESPGAELVVTERI:MEDDPKLKEILKKEFEKDSPKAIARIYAALYFDLTLEEALDPAKLPKTEEFKEFYARLEKALSSTKQSSALSQELFFKQAFDILKKLKEQYEKEKEEKAA	6.5401718972543375	0.4897707162071513	82.35543823242188	0.5016680955886841	15.865293502807617	27.06973648071289	16.930145263671875
pd1-binder-100-nr2-run-1_result_3	0	SSLTFYPAWLTVSEGANATFTCSLSNWSEDLMLNWNRLSPSNQTEKQAAFSNGLSQPVQDARFQIIQLPNRHDFHMNILDTRRNDSGIYLCGAISLHPKAKIEESPGAELVVTERI:DVSELELPPGLEENPDPGFKEFLKQLYLFIHSQAITDPRQVGSGSSGEYRLYFYDEAEGKYRDKPNWNGKNLLLLAQVPPSGESIEGAPTKSLEIDFGES	8.447824976031638	0.43415871991537286	59.43621063232422	0.5105018615722656	17.339508056640625	28.214052200317383	19.602760314941406
pd1-binder-100-nr2-run-1_result_3	1	PSLTFYPAWLTVSEGANATFTCSLSNWSEDLMLNWNRLSPSNQTEKQAAFSNGLSQPVQDARFQIIQLPNRHDFHMNILDTRRNDSGIYLCGAISLHPKAKIEESPGAELVVTERI:PVSELPLPPGLEYNPDPGFKEFLAELYRFVHSHAVTDLNQVGSGSSGEYRLRFYDKAAGEWRDRPPWDGHVDLHLSLVPPSGESPEGAPTWTLEVDFGPA	11.758739973998718	0.2670887756291317	41.33675765991211	0.5177977085113525	18.234683990478516	27.88931655883789	19.355792999267578
pd1-binder-100-nr2-run-1_result_3	2	SSLTFYPAWLTVSEGANATFTCSLSNWSEDLMLNWNRLSPSNQTEKQAAFSNGLSQPVQDARFQIIQLPNRHDFHMNILDTRRNDSGIYLCGAISLHPKAKIEESPGAELVVTERI:DVSELPLPPGFPENPDPGYKRFLRDFYLFVHSHAITDPLQVGSGSSGEWRVRFYDLAAGEWRDLPPWDGDFELHLTLVPPDGSSPEGAPTRTLRVRFGAA	14.376964034204036	0.1946392638636247	40.88182067871094	0.5220987796783447	18.242788314819336	27.730478286743164	18.6713924407959
pd1-binder-100-nr2-run-1_result_3	3	SSLTFYPAWLTVSEGANATFTCSLSNWSEDLMLNWNRLSPSNQTEKQAAFSNGLSQPVQDARFQIIQLPNRHDFHMNILDTRRNDSGIYLCGAISLHPKAKIEESPGAELVVTERI:SVEDLELPPGFEENPDPGFKEFLEKFYLFARSQAITDPLKIGSGSSGEYRLTFYDKKEGKFLDKPPWDGDFELHLSLVDPSGSSPEGAPTKSLDIHYGPE	9.144306596395142	0.36718240974828614	55.77668380737305	0.5120551586151123	17.44139289855957	27.993820190429688	18.53818130493164
pd1-binder-100-nr2-run-1_result_3	4	SSLTFYPAWLTVSEGANATFTCSLSNWSEDLMLNWNRLSPSNQTEKQAAFSNGLSQPVQDARFQIIQLPNRHDFHMNILDTRRNDSGIYLCGAISLHPKAKIEESPGAELVVTERI:SVEDIPLPPGLEYNPSPGFKKFLEQLYLFAHSLAITDPRQIGSGSSGEYRLHFYDEKKGEFQDKPPWNGNFLLHFSLVPPDGSSPEGAPTRTLEIHFGPE	12.564682904348635	0.2677909652514181	45.178123474121094	0.525569498538971	17.712913513183594	27.135517120361328	16.53112030029297
pd1-binder-100-nr2-run-1_result_3	5	SSLTFYPAWLTVSEGANATFTCSLSNWSEDLMLNWNRLSPSNQTEKQAAFSNGLSQPVQDARFQIIQLPNRHDFHMNILDTRRNDSGIYLCGAISLHPKAKIEESPGAELVVTERI:SVSELPLPPGFEEDKSPGFKKFLEEFYLFAHSQAILNPNQLGSGSSGQYQIRFYDKEKGEYLDKLNRNGNNKVELSLVPPDGSSPEGAPTKTLDVYFGEK	5.102987959676548	0.6404548679484319	64.10932922363281	0.5221876502037048	16.14674949645996	26.343114852905273	15.66761589050293
pd1-binder-100-nr2-run-1_result_3	6	LSLTFYPAWLTVSEGANATFTCSLSNWSEDLMLNWNRLSPSNQTEKQAAFSNGLSQPVQDARFQIIQLPNRHDFHMNILDTRRNDSGIYLCGAISLHPKAKIEESPGAELVVTERI:DVSELPLPPGFEENPDPGFKKFLEEFYLFARSHAITDPLQIGSGSAGEYKVRFYDEKKGEYLDKLNWDGNNKLLLSLVPPDGSSIEGAPTKELKINFGES	11.61896033184509	0.29957134581649786	40.69455337524414	0.515964150428772	18.32488441467285	28.007497787475586	18.362245559692383
pd1-binder-100-nr2-run-1_result_3	7	ESLTFYPAWLTVSEGANATFTCSLSNWSEDLMLNWNRLSPSNQTEKQAAFSNGLSQPVQDARFQIIQLPNRHDFHMNILDTRRNDSGIYLCGAISLHPKAKIEESPGAELVVTERI:SVEDLPLPPGLEENPDPGFKRFLEEFYLFAHSHAVTNPQQLGSGSAGEYRVRFYDEAKGEWLDKPPWDGNVRLHLTLVPPDGSSPEGAPTRTLDVHFGPE	15.27292534591799	0.20840408638256752	62.97077941894531	0.5240465402603149	16.313343048095703	26.70218849182129	15.415655136108398
pd1-binder-100-nr2-run-1_result_3	8	PSLTFYPAWLTVSEGANATFTCSLSNWSEDLMLNWNRLSPSNQTEKQAAFSNGLSQPVQDARFQIIQLPNRHDFHMNILDTRRNDSGIYLCGAISLHPKAKIEESPGAELVVTERI:SVADLPLPPGLEENPSPGYAQFLQDLYLFVHSHAVTDPLRVGSGSAGEYRLRFYDHAAGRWLDRPPWDGRFDLHLSLVPPDGSSPEGAPTRTLEVDFGPS	16.088523788008708	0.2084926145921539	52.15976333618164	0.5265757441520691	17.092519760131836	26.87923240661621	14.483145713806152
pd1-binder-100-nr2-run-1_result_3	9	SSLTFYPAWLTVSEGANATFTCSLSNWSEDLMLNWNRLSPSNQTEKQAAFSNGLSQPVQDARFQIIQLPNRHDFHMNILDTRRNDSGIYLCGAISLHPKAKIEESPGAELVVTERI:SVEELPLPPGFEERDDPGFKRFLEEFYLFAHSLAVTDPLQLGSGSAGEWRVLFYDEAKGRYEDRPPWDGDFLLLFAQVPPDGSSPEGAPTRALRVRFGPA	13.576937174324994	0.24322731536972952	54.41000747680664	0.5251407027244568	17.19609832763672	26.988037109375	16.37372589111328
pd1-binder-100-nr2-run-1_result_3	10	SSLTFYPAWLTVSEGANATFTCSLSNWSEDLMLNWNRLSPSNQTEKQAAFSNGLSQPVQDARFQIIQLPNRHDFHMNILDTRRNDSGIYLCGAISLHPKAKIEESPGAELVVTERI:SVEELPLPPGLEENPSPGFKEFLRDFYLFAYSHAVTDPLQLGSGSSGEWRLRFYDVAKGEWLDKPNWDGENDLHLSLVPPDGSSPEGAPTRTLRVVFGPE	14.425457840364585	0.24963607920769154	53.79274368286133	0.5265655517578125	16.855884552001953	26.647802352905273	15.527533531188965
pd1-binder-100-nr2-run-1_result_3	11	LSLTFYPAWLTVSEGANATFTCSLSNWSEDLMLNWNRLSPSNQTEKQAAFSNGLSQPVQDARFQIIQLPNRHDFHMNILDTRRNDSGIYLCGAISLHPKAKIEESPGAELVVTERI:DVSSIPLPPGLEENNSPGFKEFIKEFYLFARSHAVTNPNQLGSGSSGEYKIYFYDEKEGKYLDKINLNGNNKLILALVPPDGSSIEGAPTKTLDINFGLE	13.411643857168881	0.25424663233845607	47.895389556884766	0.5263370275497437	17.4173583984375	27.124807357788086	18.385831832885742
pd1-binder-100-nr2-run-1_result_3	12	SSLTFYPAWLTVSEGANATFTCSLSNWSEDLMLNWNRLSPSNQTEKQAAFSNGLSQPVQDARFQIIQLPNRHDFHMNILDTRRNDSGIYLCGAISLHPKAKIEESPGAELVVTERI:SVEDLPLPPGFEENPDPGFKKFLEDFYLFARSLAVTDVNQLGSGSAGEWRVLFYDEAAGEFRDKPNWDGRNRLLFALVPPDGSSPEGAPTRSLDVDFGPE	9.970401211097194	0.3189094417919907	51.24839782714844	0.518104612827301	17.706375122070312	27.756450653076172	19.478473663330078
pd1-binder-100-nr2-run-1_result_3	13	LSLTFYPAWLTVSEGANATFTCSLSNWSEDLMLNWNRLSPSNQTEKQAAFSNGLSQPVQDARFQIIQLPNRHDFHMNILDTRRNDSGIYLCGAISLHPKAKIEESPGAELVVTERI:SVEDLPLPPGLEENPDPGFKQFLQDLYLFAHSLAITDPRQIGSGSSGQWRISFYDKEKGEFLDKPNWNGKNEILFSLVPPDGSSIEGAPTKTLEWDFGPA	5.519565514373186	0.581685617181317	59.6048469543457	0.5197256803512573	16.652925491333008	26.872777938842773	17.379676818847656
pd1-binder-100-nr2-run-1_result_3	14	SSLTFYPAWLTVSEGANATFTCSLSNWSEDLMLNWNRLSPSNQTEKQAAFSNGLSQPVQDARFQIIQLPNRHDFHMNILDTRRNDSGIYLCGAISLHPKAKIEESPGAELVVTERI:DPSSLPLPPGLEENPDPGFAKFLEEFYLFVHSHAITNPNQVGSGSAGEWRVRFYDEAAGRYRDAPPWDGRFRLHLALVPPDGSSPEGAPTRSLLVDFGPA	12.81609808767566	0.2399661505223543	54.20393753051758	0.5213139653205872	17.245798110961914	27.401504516601562	18.069988250732422
pd1-binder-100-nr2-run-1_result_3	15	PSLTFYPAWLTVSEGANATFTCSLSNWSEDLMLNWNRLSPSNQTEKQAAFSNGLSQPVQDARFQIIQLPNRHDFHMNILDTRRNDSGIYLCGAISLHPKAKIEESPGAELVVTERI:SVEDLPLPPGLPENPDPGFKRFLEELYLFVHSHAVTDPNQVGSGSSGEYRLRFLDLAAGEWRDLPVWDGRNELHLALVPPDGSSPEGAPTRSLLWDFGPS	16.28310613368382	0.17430308790322158	51.84149932861328	0.526796817779541	17.135759353637695	26.775611877441406	17.733457565307617
pd1-binder-100-nr2-run-1_result_3	16	PSLTFYPAWLTVSEGANATFTCSLSNWSEDLMLNWNRLSPSNQTEKQAAFSNGLSQPVQDARFQIIQLPNRHDFHMNILDTRRNDSGIYLCGAISLHPKAKIEESPGAELVVTERI:SVSELPLPKNFEKNDSPWFKKFLEDFYLFAHSLAVTDPNQLNTSSFANYKIHFYSLSKKKYEDKPPWDEDFDLYFSLVDPNNSSIENAPTKKLHIVNKPE	14.728189785650287	0.19459753730721327	52.950340270996094	0.5258400440216064	17.294095993041992	27.102872848510742	12.650510787963867
pd1-binder-100-nr2-run-1_result_3	17	PSLTFYPAWLTVSEGANATFTCSLSNWSEDLMLNWNRLSPSNQTEKQAAFSNGLSQPVQDARFQIIQLPNRHDFHMNILDTRRNDSGIYLCGAISLHPKAKIEESPGAELVVTERI:SVEDLPLPKNFKKNDDPWFKKFIEDFYLFAHSHAITNPLQINTPSFAYYKVSFYSKKEKKWRDEPPTDEEFDLYLSLVSPNNESLENAPTKKLHIVNKPE	13.77284891338912	0.2764840599270759	49.168025970458984	0.52381432056427	17.703271865844727	27.257217407226562	16.774568557739258
pd1-binder-100-nr2-run-1_result_3	18	SSLTFYPAWLTVSEGANATFTCSLSNWSEDLMLNWNRLSPSNQTEKQAAFSNGLSQPVQDARFQIIQLPNRHDFHMNILDTRRNDSGIYLCGAISLHPKAKIEESPGAELVVTERI:PVSEIPLPKNFKENPSPQFKKFIEDFYLFVRSHAITDPLQVNTPSFANYRISFYDKKEKKYLDEINWNSENELSLSLVPPNNSSLENAPTKTLEINFKPE	12.385904199690978	0.27986030535195755	49.31795883178711	0.5241048336029053	17.514448165893555	27.254785537719727	17.651317596435547
pd1-binder-100-nr2-run-1_result_3	19	PSLTFYPAWLTVSEGANATFTCSLSNWSEDLMLNWNRLSPSNQTEKQAAFSNGLSQPVQDARFQIIQLPNRHDFHMNILDTRRNDSGIYLCGAISLHPKAKIEESPGAELVVTERI:SVEDIPLLPNLEYNPKPWFKKFVEELYLFIHSHAVTDPRKVNTFSSANYKLTFYDKEKKKFEDKINENSKNDFHLSLVSPDKSSIENAPTKTLEIENKPS	11.688054821736962	0.3996100267346289	32.48349380493164	0.5152525305747986	18.99458885192871	27.874483108520508	18.722137451171875
pd1-binder-100-nr2-run-1_result_3	20	LSLTFYPAWLTVSEGANATFTCSLSNWSEDLMLNWNRLSPSNQTEKQAAFSNGLSQPVQDARFQIIQLPNRHDFHMNILDTRRNDSGIYLCGAISLHPKAKIEESPGAELVVTERI:SVEDLPLPKNLKYNPDPKFKKFLEDFYLFVASHAVTDPLKVNEPSFANYKLYFYNNEKKKFEKEIDLDSENNLYLALVPPDNSSIENAPTKTLKIVFKDE	10.313825834118862	0.2922008016126355	43.050838470458984	0.512047529220581	18.265722274780273	28.095006942749023	19.888107299804688
pd1-binder-100-nr2-run-1_result_3	21	SSLTFYPAWLTVSEGANATFTCSLSNWSEDLMLNWNRLSPSNQTEKQAAFSNGLSQPVQDARFQIIQLPNRHDFHMNILDTRRNDSGIYLCGAISLHPKAKIEESPGAELVVTERI:SVSSLKLPPNLEKNDSPQFKKFIEEFYLFAHSQAVTNPLQLNTSSYANYKISFYDEKEKKYLDKPPWDSNFYLNLSLVSPNNESIENAPTKSLKVVFKPE	11.412559808652825	0.3382906322494177	56.373573303222656	0.5202310085296631	17.14275550842285	27.012401580810547	17.42902183532715
pd1-binder-100-nr2-run-1_result_3	22	SSLTFYPAWLTVSEGANATFTCSLSNWSEDLMLNWNRLSPSNQTEKQAAFSNGLSQPVQDARFQIIQLPNRHDFHMNILDTRRNDSGIYLCGAISLHPKAKIEESPGAELVVTERI:SVEELELPKNLKKNNSPQFKKFIEEFYLFVHSHAITNPNQVNTYSYANYKISFYDNEKKKYLDEINENSNVDLILSLVNPNKESLENAPSKSLKIVFKKE	13.205311493628654	0.3693747107502752	42.79945373535156	0.518182635307312	17.92112922668457	27.495071411132812	17.53327178955078
pd1-binder-100-nr2-run-1_result_3	23	PSLTFYPAWLTVSEGANATFTCSLSNWSEDLMLNWNRLSPSNQTEKQAAFSNGLSQPVQDARFQIIQLPNRHDFHMNILDTRRNDSGIYLCGAISLHPKAKIEESPGAELVVTERI:SVEELELPKNLEKNDSPKFKKFIEDLYLFLHSHAITNPLQVNTSSFANYKLTFYDNEEKKYLDKPPWDKNFDLYLSLVPPNNSSTENAPTKKLKIVFKDE	11.593549933118107	0.34338336252373763	52.59184265136719	0.5162899494171143	17.472915649414062	27.366682052612305	18.143409729003906
pd1-binder-100-nr2-run-1_result_3	24	LSLTFYPAWLTVSEGANATFTCSLSNWSEDLMLNWNRLSPSNQTEKQAAFSNGLSQPVQDARFQIIQLPNRHDFHMNILDTRRNDSGIYLCGAISLHPKAKIEESPGAELVVTERI:SVEEIPLFKNLEENPDPWFKKFVEELYLFVHSHAVTNPQQVNTSSFANYQLKFYSKKKKKYLDKPPWDEDFDLLLSLVSPNNSSIENAPTKTLKVINKPE	9.303202066079201	0.3435643106098488	53.34395217895508	0.5163475275039673	17.410228729248047	27.704362869262695	18.913965225219727
pd1-binder-100-nr2-run-1_result_3	25	PSLTFYPAWLTVSEGANATFTCSLSNWSEDLMLNWNRLSPSNQTEKQAAFSNGLSQPVQDARFQIIQLPNRHDFHMNILDTRRNDSGIYLCGAISLHPKAKIEESPGAELVVTERI:PVSSIPLPNNLEYNPSPQFAKFIEDFYLFAHSHAVTNYQQLNTSSFANYKISFYDNEKKEYLSKPNWNSNFNLNLSLVSPDNSSIENAPTKSLNVVFKPE	13.693009201183827	0.29315636350790153	53.01277160644531	0.5111019611358643	17.446130752563477	27.728466033935547	17.211307525634766
pd1-binder-100-nr2-run-1_result_3	26	PSLTFYPAWLTVSEGANATFTCSLSNWSEDLMLNWNRLSPSNQTEKQAAFSNGLSQPVQDARFQIIQLPNRHDFHMNILDTRRNDSGIYLCGAISLHPKAKIEESPGAELVVTERI:SVEDLPLPKNLKKNDKPWFKKFLEEFYLFAHSHAVTDPNKLNTYSFANYQLRFYDKKEKKYLDEPPLDSEFDLHLSLVSPDKSSIENAPTKTLEIINKEK	9.117312322091644	0.45054073884338014	46.51780700683594	0.5172390937805176	17.83352279663086	27.38153648376465	15.800287246704102
pd1-binder-100-nr2-run-1_result_3	27	TSLTFYPAWLTVSEGANATFTCSLSNWSEDLMLNWNRLSPSNQTEKQAAFSNGLSQPVQDARFQIIQLPNRHDFHMNILDTRRNDSGIYLCGAISLHPKAKIEESPGAELVVTERI:SVSDLPLPKNLEYNPSEKFKKFIEDFYLFAYSQAVTNPLQINTPSYAHYKVTFYDKEKKKYEDKPPWDKDFELRLSLVPPDNSSPENAPTKTLDIKFKEK	12.90592926481075	0.2927825673071783	59.61957550048828	0.5244653820991516	16.685260772705078	26.587926864624023	16.295621871948242
pd1-binder-100-nr2-run-1_result_3	28	PSLTFYPAWLTVSEGANATFTCSLSNWSEDLMLNWNRLSPSNQTEKQAAFSNGLSQPVQDARFQIIQLPNRHDFHMNILDTRRNDSGIYLCGAISLHPKAKIEESPGAELVVTERI:SVEDIPLPKNLKENKDPKFKKFIEKFYLFAHSHAITNPNQINSSSFANYRLYFYSKKKKKWEDEPPWDEEFELHLALVPPNNSSPENAPTKSLKLVFEEE	9.12737608942109	0.38206346877378905	51.85637664794922	0.5166575908660889	17.587158203125	27.79776954650879	18.572498321533203
pd1-binder-100-nr2-run-1_result_3	29	LSLTFYPAWLTVSEGANATFTCSLSNWSEDLMLNWNRLSPSNQTEKQAAFSNGLSQPVQDARFQIIQLPNRHDFHMNILDTRRNDSGIYLCGAISLHPKAKIEESPGAELVVTERI:SVSELELPKNFKYNPSEQFKKFLEDFYLFVHSHAITDPLKVNTSSFANYKVKFYDKKKKKYLDEINLNSENDLYLSLVPDNNSSPENAPTKSLNIIFKKE	9.400746638977575	0.41895774816027637	43.99680709838867	0.5165919065475464	17.92559051513672	27.566913604736328	18.67871856689453
pd1-binder-100-nr2-run-1_result_3	30	PSLTFYPAWLTVSEGANATFTCSLSNWSEDLMLNWNRLSPSNQTEKQAAFSNGLSQPVQDARFQIIQLPNRHDFHMNILDTRRNDSGIYLCGAISLHPKAKIEESPGAELVVTERI:SVEDLPLLPNLKYNPSEKYKKFLEELYLFLYSNAITDPTKINTSSFANYKLYFYSKKKKKYEDEIPWDEEVDLHLALVSPNNESPENAPTKTLKIDFKEE	14.248351818155044	0.253473938454962	57.65813446044922	0.5181983709335327	17.196210861206055	27.778467178344727	17.777385711669922
pd1-binder-100-nr2-run-1_result_3	31	PSLTFYPAWLTVSEGANATFTCSLSNWSEDLMLNWNRLSPSNQTEKQAAFSNGLSQPVQDARFQIIQLPNRHDFHMNILDTRRNDSGIYLCGAISLHPKAKIEESPGAELVVTERI:SVEDLPLPKNFKKNEKPWFKEFLEKLYLFIHSHAVTNPNQVNTYSFANYQLRFYDIKKKEWLDEPPEDSEFNLYLSLVPPNRSSVENAPTKSLKIVNKEK	15.173639633144774	0.23204626227188407	47.946590423583984	0.5238944292068481	17.55246925354004	26.979564666748047	16.518001556396484
pd1-binder-100-nr2-run-1_result_3	32	PSLTFYPAWLTVSEGANATFTCSLSNWSEDLMLNWNRLSPSNQTEKQAAFSNGLSQPVQDARFQIIQLPNRHDFHMNILDTRRNDSGIYLCGAISLHPKAKIEESPGAELVVTERI:SVEELPLPKNLKENNEPWFKEFLEKFYLFARSQAITDPLKLNSYSSANYKISFYDKEKKEFLDEPNWNSDFDLLLSLVSPDKSSIENAPTKSLKIVYKEE	12.566257717947039	0.27833888980736865	34.926876068115234	0.5162523984909058	18.661521911621094	27.782947540283203	18.87165069580078
pd1-binder-100-nr2-run-1_result_3	33	PSLTFYPAWLTVSEGANATFTCSLSNWSEDLMLNWNRLSPSNQTEKQAAFSNGLSQPVQDARFQIIQLPNRHDFHMNILDTRRNDSGIYLCGAISLHPKAKIEESPGAELVVTERI:SVSELKLPPNLEENNSPQFKKFIEDFYLFAYSLAITDPNKINTYSFADYQVRFYDKEKKKYLDKPNWNSNVDLHFSLVPPNKESPENAPTKTLDYVFKPE	14.063418321725441	0.24822239722889125	50.23523712158203	0.521967351436615	17.437042236328125	27.309932708740234	15.24095344543457
pd1-binder-100-nr2-run-1_result_3	34	LSLTFYPAWLTVSEGANATFTCSLSNWSEDLMLNWNRLSPSNQTEKQAAFSNGLSQPVQDARFQIIQLPNRHDFHMNILDTRRNDSGIYLCGAISLHPKAKIEESPGAELVVTERI:PVSSLPLPKNLKENPDPKFKKFLEEFYLFVHSHAITDPNQVNTSSFANYKLSFYNKKKKKFENEPNWNEDFDLYLSLVSPNNESLENAPTKKLDVVFKDE	11.221419798294566	0.282989696771298	48.89002990722656	0.5212862491607666	17.697952270507812	27.636808395385742	18.7755126953125
pd1-binder-100-nr2-run-1_result_3	35	PSLTFYPAWLTVSEGANATFTCSLSNWSEDLMLNWNRLSPSNQTEKQAAFSNGLSQPVQDARFQIIQLPNRHDFHMNILDTRRNDSGIYLCGAISLHPKAKIEESPGAELVVTERI:SWKDIPLPKNLEYNPEEWFKKFLEEFYLFAYSQAITNPNQINTSSFNNYKTSFYDKEEKKYLDKPPWDKDFLLHLSLVEPNNSSIENAPTKTLEVKNKPE	7.991507129202564	0.4639899535327813	71.37348175048828	0.5098636150360107	16.52121925354004	27.55552864074707	18.493900299072266
pd1-binder-100-nr2-run-1_result_3	36	LSLTFYPAWLTVSEGANATFTCSLSNWSEDLMLNWNRLSPSNQTEKQAAFSNGLSQPVQDARFQIIQLPNRHDFHMNILDTRRNDSGIYLCGAISLHPKAKIEESPGAELVVTERI:SVEELPLPKNFKENPEPWFKKFLEDFYLFAYSHAITDPLKINESSFANYKVSFYDEKEKKFLDEPPTDRNFYLYLSLVPDDNSSIENAPTKKLKVVNKPE	14.040113416682079	0.2578257589231531	64.1339340209961	0.5218793153762817	16.623886108398438	27.03365135192871	16.287031173706055
pd1-binder-100-nr2-run-1_result_3	37	PSLTFYPAWLTVSEGANATFTCSLSNWSEDLMLNWNRLSPSNQTEKQAAFSNGLSQPVQDARFQIIQLPNRHDFHMNILDTRRNDSGIYLCGAISLHPKAKIEESPGAELVVTERI:DVSEIPLPKNLEENPSPQFKKFLKDLYLFAHSQAVTNPNQLNTSSFANYKLTFYNNKKKKYEDKPNWNENFNLLLSLVSPNNESIENAPTQTLNIVYKPK	10.186010139898626	0.30476600189731895	42.65343475341797	0.5162109732627869	18.134979248046875	27.910070419311523	18.805526733398438
pd1-binder-100-nr2-run-1_result_3	38	PSLTFYPAWLTVSEGANATFTCSLSNWSEDLMLNWNRLSPSNQTEKQAAFSNGLSQPVQDARFQIIQLPNRHDFHMNILDTRRNDSGIYLCGAISLHPKAKIEESPGAELVVTERI:SWEELELPKNFKYNPEEWFKKFLEEFYLFAHSLAITDPLKINEPSFANYRTSFYDLEKKKYEKEPPTNRKFLLHFSLVSPDNSSIENAPTKTLEIVNEKK	14.093157348647624	0.2483667731469905	42.45404052734375	0.5240501165390015	17.876468658447266	27.08053970336914	17.903812408447266
pd1-binder-100-nr2-run-1_result_3	39	SSLTFYPAWLTVSEGANATFTCSLSNWSEDLMLNWNRLSPSNQTEKQAAFSNGLSQPVQDARFQIIQLPNRHDFHMNILDTRRNDSGIYLCGAISLHPKAKIEESPGAELVVTERI:SVSSLPLPKNLKENNSPQFKQFLQDFYLFVHSQAITNPQQVNTYSFNNYKITFYNNEKKKYESEPNWNSNFNLNLSQVPDNKSSPENAPTKSLNVIFKPS	13.388996919962318	0.4295873426555276	38.72569274902344	0.5177609324455261	18.20327377319336	27.364479064941406	18.129812240600586
pd1-binder-100-nr2-run-1_result_3	40	ESLTFYPAWLTVSEGANATFTCSLSNWSEDLMLNWNRLSPSNQTEKQAAFSNGLSQPVQDARFQIIQLPNRHDFHMNILDTRRNDSGIYLCGAISLHPKAKIEESPGAELVVTERI:SVSDIPLPKNLKENKSPQYKKFIEDLYLFLYSHAITNPNQVNSSSFANYKLSFYDEKEKKFRDEPPWDSKFKLLLSLVPPDNSSIENAPTKSLDVDFKPE	12.029097564626316	0.2688581192138414	56.579715728759766	0.5182403326034546	17.266159057617188	27.466127395629883	17.44107437133789
pd1-binder-100-nr2-run-1_result_3	41	SSLTFYPAWLTVSEGANATFTCSLSNWSEDLMLNWNRLSPSNQTEKQAAFSNGLSQPVQDARFQIIQLPNRHDFHMNILDTRRNDSGIYLCGAISLHPKAKIEESPGAELVVTERI:PVSEIPLPKNLEKNDSPQFKEFIEKLYLFVHSHAVTDFNKVNTSSFNNYKLYFYDKKEKKYLDKPPEDKEFDLYLAQVSPDNSSIENAPTKKLEIVYKEE	13.363359704444896	0.3295148171961185	51.36587142944336	0.5146710276603699	17.817983627319336	27.81136703491211	18.378986358642578
pd1-binder-100-nr2-run-1_result_3	42	SSLTFYPAWLTVSEGANATFTCSLSNWSEDLMLNWNRLSPSNQTEKQAAFSNGLSQPVQDARFQIIQLPNRHDFHMNILDTRRNDSGIYLCGAISLHPKAKIEESPGAELVVTERI:SVEDLPLPKNLEENPDPKFKKFLEDLYLFAASHAVTDYNKLNTSSFANYRLYVYDEEKKRFEDKPPWDKDFDLYLALVPPDNSSIENAPTKKLHIVNKPE	11.157728979731441	0.28713298337444854	59.115291595458984	0.5174980163574219	17.22692108154297	27.761743545532227	17.72368049621582
pd1-binder-100-nr2-run-1_result_3	43	LSLTFYPAWLTVSEGANATFTCSLSNWSEDLMLNWNRLSPSNQTEKQAAFSNGLSQPVQDARFQIIQLPNRHDFHMNILDTRRNDSGIYLCGAISLHPKAKIEESPGAELVVTERI:SVEDLELPKNLKKNESPQFKKFLEEFYLFARSHAVTNVNQLNTSSFANYKVYFYDKEKKEFLDEPNLDSEVNLLLALVSPSNESIENAPTKSLHINFKEE	11.403862868489533	0.3418161455940499	39.82781982421875	0.5152534246444702	18.43246841430664	27.992355346679688	19.217350006103516
pd1-binder-100-nr2-run-1_result_3	44	PSLTFYPAWLTVSEGANATFTCSLSNWSEDLMLNWNRLSPSNQTEKQAAFSNGLSQPVQDARFQIIQLPNRHDFHMNILDTRRNDSGIYLCGAISLHPKAKIEESPGAELVVTERI:SVEDLPLPKNLEENPSPWFKKFLEELYLFARSQAVTNPLQLNTYSFNNYELKFYDKKEKKYLDKPNWDADFDLLLSQVSPDRSSIENAPTKTLKIVNKPK	14.005349823165925	0.35820110767901714	51.58269500732422	0.5152581930160522	17.67747688293457	27.771421432495117	17.42167854309082
pd1-binder-100-nr2-run-1_result_3	45	PSLTFYPAWLTVSEGANATFTCSLSNWSEDLMLNWNRLSPSNQTEKQAAFSNGLSQPVQDARFQIIQLPNRHDFHMNILDTRRNDSGIYLCGAISLHPKAKIEESPGAELVVTERI:SVEDLPLPKNLKENNDPKYKKFIEELYLFLHSHAITDPLQVNTSSFANYKLYFYDKKKKKYLSEPNWNADFDLHLALVSPNNSSIENAPTKSLKIVYKPE	12.079764636986148	0.29157718955652034	49.930213928222656	0.5198487043380737	17.63152313232422	27.762178421020508	18.359790802001953
pd1-binder-100-nr2-run-1_result_3	46	PSLTFYPAWLTVSEGANATFTCSLSNWSEDLMLNWNRLSPSNQTEKQAAFSNGLSQPVQDARFQIIQLPNRHDFHMNILDTRRNDSGIYLCGAISLHPKAKIEESPGAELVVTERI:SPEDIPLLPNLKENPSPQYKKFIEELYLFLHSHAITDPTKINTSSFAHYRLHFYSLSKKRYEDEPNWDEDVLLLLSLVPPNNESIENAPTKSLHVVFKPE	15.785518476228107	0.17404339113280354	41.11614990234375	0.5221338868141174	18.17530632019043	27.549327850341797	19.119712829589844
pd1-binder-100-nr2-run-1_result_3	47	PSLTFYPAWLTVSEGANATFTCSLSNWSEDLMLNWNRLSPSNQTEKQAAFSNGLSQPVQDARFQIIQLPNRHDFHMNILDTRRNDSGIYLCGAISLHPKAKIEESPGAELVVTERI:SVEELPLPPNLEENPSPQFKKFLEDFYLFAHSLAITDPRKINTYSFANYQLRFYDKKKKEFLDKPNWDAENDLILALVSPDNKSIENAPQKTLHIVYKPE	15.146805796673302	0.2342020332616871	56.65155792236328	0.5191419124603271	17.221691131591797	27.631093978881836	16.921268463134766
pd1-binder-100-nr2-run-1_result_3	48	SSLTFYPAWLTVSEGANATFTCSLSNWSEDLMLNWNRLSPSNQTEKQAAFSNGLSQPVQDARFQIIQLPNRHDFHMNILDTRRNDSGIYLCGAISLHPKAKIEESPGAELVVTERI:DVSSLPLPKNFEYNPEEWFKKFLKDFYLFAYSQAITDPLKINESSFANYKTYFYNEKEKKFEDKPPWDENFYLYLALVPDNNSSIENAPTKSLKIINKKK	11.276434767338968	0.29689563352441606	47.51416015625	0.5224134922027588	17.59623908996582	27.32727813720703	17.33795166015625
pd1-binder-100-nr2-run-1_result_3	49	ESLTFYPAWLTVSEGANATFTCSLSNWSEDLMLNWNRLSPSNQTEKQAAFSNGLSQPVQDARFQIIQLPNRHDFHMNILDTRRNDSGIYLCGAISLHPKAKIEESPGAELVVTERI:DVSELELPKNIEKNDSPQFKKFIKDFYLFAHSQAVTNPNQLNTYSFANYEIRFYNKKKKKWEDKINWNEKNDLYLALVSDDKSSIENAPTKSLSIDYKPE	11.357767330178804	0.27158377526748806	53.954734802246094	0.5155088901519775	17.43778419494629	27.73151397705078	17.842741012573242
pd1-binder-100-nr2-run-1_result_3	50	PSLTFYPAWLTVSEGANATFTCSLSNWSEDLMLNWNRLSPSNQTEKQAAFSNGLSQPVQDARFQIIQLPNRHDFHMNILDTRRNDSGIYLCGAISLHPKAKIEESPGAELVVTERI:SVEDLPLPKNLKENPSPQFKKFLEEFYLFAHSHAITDPNQINTYSYANYELRFYDVEEKKYLDEIPLDREVYLYLALVPPNRSSIENAPTKKLKVVFKPE	9.289661986761281	0.3847570298334947	55.70212173461914	0.5113597512245178	17.394672393798828	28.037031173706055	19.571430206298828
pd1-binder-100-nr2-run-1_result_3	51	LSLTFYPAWLTVSEGANATFTCSLSNWSEDLMLNWNRLSPSNQTEKQAAFSNGLSQPVQDARFQIIQLPNRHDFHMNILDTRRNDSGIYLCGAISLHPKAKIEESPGAELVVTERI:SVSDIPLPKNLEYNPEPWYKEFLEKFYLFAYSQAVTDPNKINTYSYADYQLKFYDKEEKKWLDKPPTDKDFDLYLSLVPPNKSSIENAPTKTLKIVNKPK	12.808696537809237	0.24533449694894258	45.58143615722656	0.521072268486023	17.972501754760742	27.586706161499023	16.467342376708984
pd1-binder-100-nr2-run-1_result_3	52	PSLTFYPAWLTVSEGANATFTCSLSNWSEDLMLNWNRLSPSNQTEKQAAFSNGLSQPVQDARFQIIQLPNRHDFHMNILDTRRNDSGIYLCGAISLHPKAKIEESPGAELVVTERI:SVEDIPLPKNLEYNPEPWFKKFVEDFYLFAHSHAVLNPQQLNTSSFANYKVYFYDEEEKKWLDKPNWNSDNLLYLALVDPNNSSPENAPTKSLKIVNKPE	12.544999723475817	0.25229269838925844	51.30649185180664	0.5202341675758362	17.651309967041016	27.627113342285156	18.45677947998047
pd1-binder-100-nr2-run-1_result_3	53	ESLTFYPAWLTVSEGANATFTCSLSNWSEDLMLNWNRLSPSNQTEKQAAFSNGLSQPVQDARFQIIQLPNRHDFHMNILDTRRNDSGIYLCGAISLHPKAKIEESPGAELVVTERI:SVEDLPLPKNFEENPEPWFKEFLREFYLFAHSHAITNPLQINTPSSAYYKVYFYSKKKKKYEDKPPTDEEFDLYLALVSPDNSSIENAPTKSLHVVNKPE	13.505293108507825	0.29174353505456435	52.044315338134766	0.5197418928146362	17.418506622314453	27.52910041809082	18.10710906982422
pd1-binder-100-nr2-run-1_result_3	54	PSLTFYPAWLTVSEGANATFTCSLSNWSEDLMLNWNRLSPSNQTEKQAAFSNGLSQPVQDARFQIIQLPNRHDFHMNILDTRRNDSGIYLCGAISLHPKAKIEESPGAELVVTERI:SVEEIPLPKNLEKNDSPQFKKFLEDLYLFVASHAITNFNQVNTSSFANYRLEFYSVEEKKFEDKPPWDREFELRLSLVPPNNSSPENAPTKTLKVVYKPE	15.514525241441165	0.2255495153802398	50.117332458496094	0.5208472609519958	17.452808380126953	27.200054168701172	17.616687774658203
pd1-binder-100-nr2-run-1_result_3	55	PSLTFYPAWLTVSEGANATFTCSLSNWSEDLMLNWNRLSPSNQTEKQAAFSNGLSQPVQDARFQIIQLPNRHDFHMNILDTRRNDSGIYLCGAISLHPKAKIEESPGAELVVTERI:SWKDLPLPPNLEENPEPWFKKFLEELYLFAHSQAVTNPQQLNSSSFANYKISFYNEEKKKFEDKINTDSNNKILFSLVSPNNSSLENAPTKSLKWVNKPE	13.885479226775125	0.24542902096119143	35.85203170776367	0.521233320236206	18.6649169921875	27.783964157104492	19.659433364868164
pd1-binder-100-nr2-run-1_result_3	56	PSLTFYPAWLTVSEGANATFTCSLSNWSEDLMLNWNRLSPSNQTEKQAAFSNGLSQPVQDARFQIIQLPNRHDFHMNILDTRRNDSGIYLCGAISLHPKAKIEESPGAELVVTERI:SVEDLPLPKNLEKNDKPWFKKFLEDFYLFAHSQAITDPNQINTYSFANYQTRVYSVKKKKWEDKIPEDEEFYFYLSLVEPNKSSPENAPTKSLKYINKPK	15.524767492782669	0.19684386930986697	38.339969635009766	0.5271674394607544	18.023225784301758	27.10736083984375	18.19927978515625
pd1-binder-100-nr2-run-1_result_3	57	ESLTFYPAWLTVSEGANATFTCSLSNWSEDLMLNWNRLSPSNQTEKQAAFSNGLSQPVQDARFQIIQLPNRHDFHMNILDTRRNDSGIYLCGAISLHPKAKIEESPGAELVVTERI:SVEELPLPPNLEENPEEWFKKFLEDLYLFLHSHAITDPLKVNSYSFNDYKLHFYDKEEKKFLDKPPTDKEFDLHLSLVPPDKSSIENAPTKTLKIVNKKE	10.051314867721274	0.38696112474550126	46.54118728637695	0.5165887475013733	18.041288375854492	27.644994735717773	18.934879302978516
pd1-binder-100-nr2-run-1_result_3	58	PSLTFYPAWLTVSEGANATFTCSLSNWSEDLMLNWNRLSPSNQTEKQAAFSNGLSQPVQDARFQIIQLPNRHDFHMNILDTRRNDSGIYLCGAISLHPKAKIEESPGAELVVTERI:DVSSLKLPKNLKENKSPKFKKFLEDFYLFARSHAVTDPNKINESSFANYKVAFYNEEKKKFEDEPPWDSNFKLLLALVSDDNSSLENAPVKSLKVVYKEK	10.010590928085612	0.32145494646041406	49.59463882446289	0.5143095254898071	17.751663208007812	27.983190536499023	19.277698516845703
pd1-binder-100-nr2-run-1_result_3	59	SSLTFYPAWLTVSEGANATFTCSLSNWSEDLMLNWNRLSPSNQTEKQAAFSNGLSQPVQDARFQIIQLPNRHDFHMNILDTRRNDSGIYLCGAISLHPKAKIEESPGAELVVTERI:SVDDLPLPKNLEKNDDPQFKKFLEDFYLFAYSQAITNPNQINTYSFADYQTKFYSVKKKKFEDKPPWDEDFKLIFALVPPNKESIENAPQKTLDIVYKPE	11.57060882899226	0.3589345380266717	51.69092559814453	0.5178559422492981	17.432790756225586	27.404504776000977	18.140457153320312
pd1-binder-100-nr2-run-1_result_3	60	PSLTFYPAWLTVSEGANATFTCSLSNWSEDLMLNWNRLSPSNQTEKQAAFSNGLSQPVQDARFQIIQLPNRHDFHMNILDTRRNDSGIYLCGAISLHPKAKIEESPGAELVVTERI:SVEELPLPKNLEKNDSPQFKKFLEDLYLFVHSQAITNLNQVNTYSFANYQLRFYNLEKKKWEEKPPWDSKFLLHLSLVSPDRSSPENAPTKSLLVNFEPE	17.83410620763776	0.19436648356889583	54.76708984375	0.5247940421104431	17.016887664794922	26.712366104125977	15.632226943969727
pd1-binder-100-nr2-run-1_result_3	61	LSLTFYPAWLTVSEGANATFTCSLSNWSEDLMLNWNRLSPSNQTEKQAAFSNGLSQPVQDARFQIIQLPNRHDFHMNILDTRRNDSGIYLCGAISLHPKAKIEESPGAELVVTERI:SVEDIPLPPNFEENPEPWFKKFIEEFYLFARSHAITDVNKINTASFAHYKLKFYDKEKKKWEDKPPTDKEFDAHLALVSPDNSSIENAPTKTLKVVNKPE	14.21169721039799	0.3674961066978201	38.33134841918945	0.5143340826034546	18.573579788208008	27.774356842041016	18.746856689453125
pd1-binder-100-nr2-run-1_result_3	62	SSLTFYPAWLTVSEGANATFTCSLSNWSEDLMLNWNRLSPSNQTEKQAAFSNGLSQPVQDARFQIIQLPNRHDFHMNILDTRRNDSGIYLCGAISLHPKAKIEESPGAELVVTERI:SVEDIPLPKNLEYNPEPWFKKFLEDLYLFVASHAVTNYLQVNSYSFANYQLRFYNKEKKKWEDKPPTDSDFDLYLSLVPPNRSSPENAPTKKLEIVNKKS	15.319762818026634	0.24682661765873865	45.06015396118164	0.5229402780532837	17.90232276916504	27.18528938293457	17.760292053222656
pd1-binder-100-nr2-run-1_result_3	63	ESLTFYPAWLTVSEGANATFTCSLSNWSEDLMLNWNRLSPSNQTEKQAAFSNGLSQPVQDARFQIIQLPNRHDFHMNILDTRRNDSGIYLCGAISLHPKAKIEESPGAELVVTERI:SVSDLPLPPNLEENPSPQYKKFLEDLYLFLHSNAITDPLQVNKPSFAHYRLRFYDEEKKEYLDKINWNSKNKLELSLVPPDNTSPENAPTKTLDVDFKEE	13.726325934471376	0.2454622706375309	50.546630859375	0.5221600532531738	17.479612350463867	27.134504318237305	17.225784301757812
pd1-binder-100-nr2-run-1_result_3	64	PSLTFYPAWLTVSEGANATFTCSLSNWSEDLMLNWNRLSPSNQTEKQAAFSNGLSQPVQDARFQIIQLPNRHDFHMNILDTRRNDSGIYLCGAISLHPKAKIEESPGAELVVTERI:SVEDLPLPKNFKENKSPYFKKFLEEFYLFVHSNAITDPQKVNTYSFADYKVEFYDKEEKKYLDKPNENKEQELILALVDPNKSSIENAPTKTLEIINKPE	7.556753678779083	0.47428960018177396	47.402503967285156	0.5148101449012756	17.881860733032227	27.877904891967773	19.512678146362305
pd1-binder-100-nr2-run-1_result_3	65	LSLTFYPAWLTVSEGANATFTCSLSNWSEDLMLNWNRLSPSNQTEKQAAFSNGLSQPVQDARFQIIQLPNRHDFHMNILDTRRNDSGIYLCGAISLHPKAKIEESPGAELVVTERI:DVSSLPLPPNLEENPEPWFKKFLQEFYLFAHSLAVTDPLKLNSYSYANYEVRFYDKKEKKWLDKPPWDREFDLHFSLVPPDKSSVENAPTKSLHVVNKPS	12.47321202505209	0.2695973166919407	59.099891662597656	0.5229955911636353	16.9796199798584	27.16307258605957	17.15019989013672
pd1-binder-100-nr2-run-1_result_3	66	PSLTFYPAWLTVSEGANATFTCSLSNWSEDLMLNWNRLSPSNQTEKQAAFSNGLSQPVQDARFQIIQLPNRHDFHMNILDTRRNDSGIYLCGAISLHPKAKIEESPGAELVVTERI:SVEDIPLPKNLKKNDKPWYKKFIEDFYLFVHSHAITNPNQVNTSSFANYKLRFYNKKKKKYEDEINENEENDLLLSLVPPNNSSIENAPTKTLKWINKKK	13.869321085000124	0.26391987976361536	49.431243896484375	0.5237840414047241	17.435720443725586	27.123947143554688	16.71213150024414
pd1-binder-100-nr2-run-1_result_3	67	SSLTFYPAWLTVSEGANATFTCSLSNWSEDLMLNWNRLSPSNQTEKQAAFSNGLSQPVQDARFQIIQLPNRHDFHMNILDTRRNDSGIYLCGAISLHPKAKIEESPGAELVVTERI:PVSEIPLPPNLKYNPSEKFKEFLKKFYLFVASQAITDYRKVNTSSYANYKIKFYDKKKKKFLDEPNWDSDVELLLAQVSPNNSSLENAPIKSLDINFKEE	9.186805177693916	0.34701380221255673	47.94919967651367	0.5149002075195312	17.880645751953125	27.852455139160156	18.663936614990234
pd1-binder-100-nr2-run-1_result_3	68	PSLTFYPAWLTVSEGANATFTCSLSNWSEDLMLNWNRLSPSNQTEKQAAFSNGLSQPVQDARFQIIQLPNRHDFHMNILDTRRNDSGIYLCGAISLHPKAKIEESPGAELVVTERI:SVEDLELPKNLEKNDSPWFKKFLEDFYLFARSLAITDPNKINTFSSANYKVKFYDLKKKKFEDKPPWDSDFLLYFALVPDNKSSIENAPIKSLKIVNKPE	11.607133137581174	0.26766611253755745	41.88053512573242	0.5222113132476807	18.093557357788086	27.565654754638672	17.118999481201172
pd1-binder-100-nr2-run-1_result_3	69	PSLTFYPAWLTVSEGANATFTCSLSNWSEDLMLNWNRLSPSNQTEKQAAFSNGLSQPVQDARFQIIQLPNRHDFHMNILDTRRNDSGIYLCGAISLHPKAKIEESPGAELVVTERI:SVEDIPLPKNLKKNDKPWFKEFIEKFYLFAHSHAITDPNKINEASYAYYKVRFYDLKEKKFLDEPPWDSEFELILALVPPDNKSIENAPSKSLKIVNKPE	13.68653243428028	0.2718881586879207	60.204734802246094	0.5226869583129883	16.777629852294922	27.02181053161621	17.486377716064453
pd1-binder-100-nr2-run-1_result_3	70	PSLTFYPAWLTVSEGANATFTCSLSNWSEDLMLNWNRLSPSNQTEKQAAFSNGLSQPVQDARFQIIQLPNRHDFHMNILDTRRNDSGIYLCGAISLHPKAKIEESPGAELVVTERI:SVEDLPLPKNLEYNPDPFFKKFLEDFYLFAYSHAITDPNKINESSFANYKLYFYDKKKKKYLDKPPWDSEFDLHLSLVPPDNSSPENAPTKTLKIVNKKE	13.474398946955246	0.23780399683224387	57.19911193847656	0.5183740854263306	17.271053314208984	27.636796951293945	15.69027328491211
pd1-binder-100-nr2-run-1_result_3	71	PSLTFYPAWLTVSEGANATFTCSLSNWSEDLMLNWNRLSPSNQTEKQAAFSNGLSQPVQDARFQIIQLPNRHDFHMNILDTRRNDSGIYLCGAISLHPKAKIEESPGAELVVTERI:SVEDLPLPPNLEYNPEPWFKKFIEEFYLFAHSLAVTDPNKLNTYSSANYKISFYSNKKKRFEDKPPWDEDFDLLFALVPDNKESLENAPTKSLKVINKPE	10.280407647188014	0.2986411243870068	44.20621871948242	0.5165621042251587	18.191936492919922	27.931350708007812	19.42371940612793
pd1-binder-100-nr2-run-1_result_3	72	LSLTFYPAWLTVSEGANATFTCSLSNWSEDLMLNWNRLSPSNQTEKQAAFSNGLSQPVQDARFQIIQLPNRHDFHMNILDTRRNDSGIYLCGAISLHPKAKIEESPGAELVVTERI:DVSELPLPKNLKKNNSEQFKKFIKEFYLFAYSHAITNPLQINTSSFANYKLSFYDEKKKKFLNEINWNSNNYLYLSLVSPNNESIENAPTKKLKIVFKKK	15.295086878728094	0.24844114546982196	41.61556625366211	0.5221627354621887	17.927106857299805	27.489553451538086	16.288650512695312
pd1-binder-100-nr2-run-1_result_3	73	PSLTFYPAWLTVSEGANATFTCSLSNWSEDLMLNWNRLSPSNQTEKQAAFSNGLSQPVQDARFQIIQLPNRHDFHMNILDTRRNDSGIYLCGAISLHPKAKIEESPGAELVVTERI:DISSLPLLPNLEKNDEPWFKKFIKELYLFIHSHAITNPLQVNTSSFANYKLSFYDKKKKEYLDKINLNSNNDFYLSLVPPNNESIENAPTKSLKYINKPE	11.385924452625805	0.28969007823803505	47.41169738769531	0.5199657678604126	17.883203506469727	27.65203285217285	19.061372756958008
pd1-binder-100-nr2-run-1_result_3	74	LSLTFYPAWLTVSEGANATFTCSLSNWSEDLMLNWNRLSPSNQTEKQAAFSNGLSQPVQDARFQIIQLPNRHDFHMNILDTRRNDSGIYLCGAISLHPKAKIEESPGAELVVTERI:DVSSIPLPKNLEKNDDPQYKKFIKDFYLFAHSQAVTNPNQLNTYSFSHYKISYYDNEKKKFLDKPDWNKNVDLLLSLVSPNKSSIENAPTKSLNIVYKEK	11.892874180191788	0.2613166680942246	63.68155288696289	0.517039954662323	16.834819793701172	27.605728149414062	17.173362731933594
pd1-binder-100-nr2-run-1_result_3	75	SSLTFYPAWLTVSEGANATFTCSLSNWSEDLMLNWNRLSPSNQTEKQAAFSNGLSQPVQDARFQIIQLPNRHDFHMNILDTRRNDSGIYLCGAISLHPKAKIEESPGAELVVTERI:SVDELELPKNLEKNDDPKYKKFIKDFYLFAYSQAVTDPNLINTSSFNNYKTYFYDEEKKEYQDKPPWDKNFYLYLALVPPNNESIENAPTKSLKYVNKPE	12.320992637891631	0.2625759662765371	57.50135803222656	0.5188670754432678	17.162019729614258	27.78853988647461	17.480255126953125
pd1-binder-100-nr2-run-1_result_3	76	PSLTFYPAWLTVSEGANATFTCSLSNWSEDLMLNWNRLSPSNQTEKQAAFSNGLSQPVQDARFQIIQLPNRHDFHMNILDTRRNDSGIYLCGAISLHPKAKIEESPGAELVVTERI:SVEELPLPPNFEYNPKEWFKQFLEKFYLFAHSQAVTDPLQLNTPSSAHYRVRFYDKEKKKWLDKINENSNNLLYLSLVPPDNSSPENAPTKTLDLVFEES	13.340691181064171	0.27599938828962844	40.17607879638672	0.5188263058662415	18.4035701751709	27.773990631103516	18.94184112548828
pd1-binder-100-nr2-run-1_result_3	77	SSLTFYPAWLTVSEGANATFTCSLSNWSEDLMLNWNRLSPSNQTEKQAAFSNGLSQPVQDARFQIIQLPNRHDFHMNILDTRRNDSGIYLCGAISLHPKAKIEESPGAELVVTERI:SIDDIPLPKNLEKNDSPKFKKFIKDFYLFVHSHAITDPNKVNTYDFANYKLTFYDKKKKKYLDKINWNAENELKLSLVSPDKSSIENAPTKTLEIVFKPE	8.18760762579686	0.4424868913559183	41.69431686401367	0.51405930519104	18.3851318359375	28.157869338989258	19.533700942993164
pd1-binder-100-nr2-run-1_result_3	78	LSLTFYPAWLTVSEGANATFTCSLSNWSEDLMLNWNRLSPSNQTEKQAAFSNGLSQPVQDARFQIIQLPNRHDFHMNILDTRRNDSGIYLCGAISLHPKAKIEESPGAELVVTERI:SVEDLPLPKNLEKNDSPQFKEFLKDLYLFAHSLAVTNPLQLNEPSFANYKIYFYDEKEKKFLDKPPWDSNFKLLFALVKPNNESIENAPTKSLKVVFKPE	10.603717968187324	0.3746979372425252	44.96806716918945	0.5205329656600952	17.87783432006836	27.505144119262695	19.391725540161133
pd1-binder-100-nr2-run-1_result_3	79	SSLTFYPAWLTVSEGANATFTCSLSNWSEDLMLNWNRLSPSNQTEKQAAFSNGLSQPVQDARFQIIQLPNRHDFHMNILDTRRNDSGIYLCGAISLHPKAKIEESPGAELVVTERI:SVEDIPLPPNLEENKSPKYKKFIEELYLFLHSHAITDPNKVNSYSFANYKLSFYDEKEKKYLDKPPLDSDFYLLLSLVPPNKESIENAPTKSLKVIFKEK	10.304108880076763	0.3123819638568649	47.28622817993164	0.5180100202560425	17.88701820373535	27.75883674621582	18.59943962097168
pd1-binder-100-nr2-run-1_result_3	80	PSLTFYPAWLTVSEGANATFTCSLSNWSEDLMLNWNRLSPSNQTEKQAAFSNGLSQPVQDARFQIIQLPNRHDFHMNILDTRRNDSGIYLCGAISLHPKAKIEESPGAELVVTERI:SVEDLELPKNFEKNNEPWFKKFLEEFYLFAYSHAVTNPNQINVPSFAHYKLKFYDKEKKKWEDKPIWDKDFDLYLSLVPPDNSSIENAPTKKLHIVNKPE	13.924893840286378	0.2419041578683529	53.69955062866211	0.5225421190261841	17.255983352661133	27.40033531188965	16.44919776916504
pd1-binder-100-nr2-run-1_result_3	81	SSLTFYPAWLTVSEGANATFTCSLSNWSEDLMLNWNRLSPSNQTEKQAAFSNGLSQPVQDARFQIIQLPNRHDFHMNILDTRRNDSGIYLCGAISLHPKAKIEESPGAELVVTERI:SVDEIPLLPNLEENPDPKFKEIIEKLYLFLRSHAVTDPTQVNTSSSANYQLRFYDKEEKKWRDKPPLDKDFLLHLSLVPPNNSSPENAPTKTLEIVIKPE	10.08682543397703	0.3245141088285513	51.290042877197266	0.5176287889480591	17.792667388916016	27.62678337097168	19.186927795410156
pd1-binder-100-nr2-run-1_result_3	82	PSLTFYPAWLTVSEGANATFTCSLSNWSEDLMLNWNRLSPSNQTEKQAAFSNGLSQPVQDARFQIIQLPNRHDFHMNILDTRRNDSGIYLCGAISLHPKAKIEESPGAELVVTERI:SVEDIPLPKNLKYNPDEKFKKFIEELYLFVHSHAVTNFNQVNTYSSNNYRLKFYNEKKKKFEDEPPWDSNFDLILALVSPDKSSIENAPTKTLKIVYKES	11.243355225808916	0.35311349067152104	43.13813781738281	0.5210235714912415	17.888948440551758	27.438535690307617	17.88739776611328
pd1-binder-100-nr2-run-1_result_3	83	PSLTFYPAWLTVSEGANATFTCSLSNWSEDLMLNWNRLSPSNQTEKQAAFSNGLSQPVQDARFQIIQLPNRHDFHMNILDTRRNDSGIYLCGAISLHPKAKIEESPGAELVVTERI:SVEDLPLPKNLEYNPSPQFKKFLEDFYLFAYSHAVTDPLKLNESSFANYQIKFYDVEKKEWRDKPPWDSDFYLYLSLVPPNNSSPENAPTYSLYVSFKPE	14.475462326533622	0.21240313943457192	61.21336364746094	0.5187137126922607	17.003259658813477	27.629785537719727	17.101322174072266
pd1-binder-100-nr2-run-1_result_3	84	PSLTFYPAWLTVSEGANATFTCSLSNWSEDLMLNWNRLSPSNQTEKQAAFSNGLSQPVQDARFQIIQLPNRHDFHMNILDTRRNDSGIYLCGAISLHPKAKIEESPGAELVVTERI:SVEDIPLPKNLEENPDPKFKKFLEDFYLFARSLAVTDINKINTSSFANWRVRFYDKKKKKWEDKPPWDSEFDLHFSLVSPDNSSPENAPTKTLKVVYKEK	13.113108326961166	0.27814107882742706	55.821327209472656	0.5200853943824768	17.189468383789062	27.364946365356445	15.986796379089355
pd1-binder-100-nr2-run-1_result_3	85	SSLTFYPAWLTVSEGANATFTCSLSNWSEDLMLNWNRLSPSNQTEKQAAFSNGLSQPVQDARFQIIQLPNRHDFHMNILDTRRNDSGIYLCGAISLHPKAKIEESPGAELVVTERI:SIEDIPLLPNLKENNSEKYKEFIKKLYLFLHSHAITDPQKVNTYSFADYKLKFYDVKEKKFLDEPNWDSENYLYLALVSPDKKSIENAPTKSLKIIFEDE	13.588842751876136	0.2580395443696593	47.77579879760742	0.517153263092041	17.861318588256836	27.863861083984375	18.740827560424805
pd1-binder-100-nr2-run-1_result_3	86	SSLTFYPAWLTVSEGANATFTCSLSNWSEDLMLNWNRLSPSNQTEKQAAFSNGLSQPVQDARFQIIQLPNRHDFHMNILDTRRNDSGIYLCGAISLHPKAKIEESPGAELVVTERI:SVEDLPLPKNLEENPDPKFKKFIEDFYLFAHSHAITNPNQINTSSFANYKLSFYSKKKKKFEDKPLWDEDFELLLSLVPSNNTSIENAPTKSLEIVYKPE	9.042176298547295	0.35955130879613156	47.05400466918945	0.5165057182312012	17.92938804626465	27.87351417541504	19.12713623046875
pd1-binder-100-nr2-run-1_result_3	87	ESLTFYPAWLTVSEGANATFTCSLSNWSEDLMLNWNRLSPSNQTEKQAAFSNGLSQPVQDARFQIIQLPNRHDFHMNILDTRRNDSGIYLCGAISLHPKAKIEESPGAELVVTERI:SVEDLPLPKNLKENPSPQFKKFLEDFYLFAHSHAVTDVNQLNTYSYANYEIKFYDEEKKKFLDEPPLNSKFKLYLALVPPDKSSIENAPTKSLEVNFKPE	10.597561609994882	0.2746757815687573	55.93153381347656	0.5113523006439209	17.50348472595215	28.079509735107422	18.902881622314453
pd1-binder-100-nr2-run-1_result_3	88	PSLTFYPAWLTVSEGANATFTCSLSNWSEDLMLNWNRLSPSNQTEKQAAFSNGLSQPVQDARFQIIQLPNRHDFHMNILDTRRNDSGIYLCGAISLHPKAKIEESPGAELVVTERI:SVEDLPLPKNLEKNDSPQFKKFIEDFYLFAYSHAVTDPNKLNTYSFADYQVKFYDEKEKKFLDKINLNSKNKLLLSLVPPNKSSIENAPTKTLEINFEPK	7.6770299936612805	0.4171877585343377	51.90534973144531	0.5130876898765564	17.601226806640625	27.88858413696289	19.021238327026367
pd1-binder-100-nr2-run-1_result_3	89	ESLTFYPAWLTVSEGANATFTCSLSNWSEDLMLNWNRLSPSNQTEKQAAFSNGLSQPVQDARFQIIQLPNRHDFHMNILDTRRNDSGIYLCGAISLHPKAKIEESPGAELVVTERI:SVEDIPLPKNLKKNDSPQFKKFIEDLYLFVSSNAITNFNQVNTPSFAYYKLSFYDEKEKKYLDEINWNAKNKLLLSLVEPNNSSIENAPTKSLEINFKPE	14.62097218812194	0.2445971799283083	47.30857849121094	0.5253274440765381	17.459056854248047	26.826875686645508	15.857898712158203
pd1-binder-100-nr2-run-1_result_3	90	LSLTFYPAWLTVSEGANATFTCSLSNWSEDLMLNWNRLSPSNQTEKQAAFSNGLSQPVQDARFQIIQLPNRHDFHMNILDTRRNDSGIYLCGAISLHPKAKIEESPGAELVVTERI:SVEDLPLPKNFKKNDKPWFKEFLKDFYLFAHSHAITNPNQINTSSFANYKTYFYDKKKKKFLKEPPEDSEFDLILALVDPNNSSIENAPKKTLEVVNKEK	7.756288247407822	0.4369340764775681	46.27695846557617	0.5175092220306396	17.832590103149414	27.448890686035156	18.02503204345703
pd1-binder-100-nr2-run-1_result_3	91	PSLTFYPAWLTVSEGANATFTCSLSNWSEDLMLNWNRLSPSNQTEKQAAFSNGLSQPVQDARFQIIQLPNRHDFHMNILDTRRNDSGIYLCGAISLHPKAKIEESPGAELVVTERI:SVEELELPPNLEKNDSPQFKKFLEDFYLFAYSQAVTDPLKLNQYSFNNYQIKFYDKKKKKYLDKPNWNADVDILFSNVPPNNSSIENAPTKTLKVVYKEE	11.118731222583245	0.3855145667473697	49.74339294433594	0.5186246633529663	17.597091674804688	27.500019073486328	17.717622756958008
pd1-binder-100-nr2-run-1_result_3	92	PSLTFYPAWLTVSEGANATFTCSLSNWSEDLMLNWNRLSPSNQTEKQAAFSNGLSQPVQDARFQIIQLPNRHDFHMNILDTRRNDSGIYLCGAISLHPKAKIEESPGAELVVTERI:SVEDIPLPKNLEKNDDPQYKKFIEDFYLFAYSLSVTDPNKLNEASFANYRIYFYNKEKKKFEDKIDWNSNNDLLFALVSPDNKSIENAPTKSLDIKFEKD	9.376160424174179	0.5255544531020546	50.35145568847656	0.5163981914520264	17.492666244506836	27.562721252441406	19.643922805786133
pd1-binder-100-nr2-run-1_result_3	93	PSLTFYPAWLTVSEGANATFTCSLSNWSEDLMLNWNRLSPSNQTEKQAAFSNGLSQPVQDARFQIIQLPNRHDFHMNILDTRRNDSGIYLCGAISLHPKAKIEESPGAELVVTERI:DVSELELPKNFEKNDSPWFKKFLKDFYLFAYSQAVTNPLQLNTPSFAHYQIKFYDEKEKKYLDKPPWDKNFKLILALVEPNLSSIENAPKKELKIEVKEE	11.818460504840195	0.3224179231162737	43.06733322143555	0.5198404788970947	17.957828521728516	27.460432052612305	17.61050033569336
pd1-binder-100-nr2-run-1_result_3	94	PSLTFYPAWLTVSEGANATFTCSLSNWSEDLMLNWNRLSPSNQTEKQAAFSNGLSQPVQDARFQIIQLPNRHDFHMNILDTRRNDSGIYLCGAISLHPKAKIEESPGAELVVTERI:DVSDLPLPKNLKKNESPQFKKFLKDFYLFAHSHAITDPNLINSSSFANYRLYFYDEEKKEWLDEPPWDKNFNLYLALVPPDNSSPENAPTKKLKVVYKPE	10.595915401749021	0.29723277400015485	56.52956008911133	0.5129196047782898	17.28388786315918	27.72903060913086	17.95965576171875
pd1-binder-100-nr2-run-1_result_3	95	PSLTFYPAWLTVSEGANATFTCSLSNWSEDLMLNWNRLSPSNQTEKQAAFSNGLSQPVQDARFQIIQLPNRHDFHMNILDTRRNDSGIYLCGAISLHPKAKIEESPGAELVVTERI:SVEDIPLPKNLKENPSPQFKKFIEDFYLFVHSQAVTNPNQVNTYSFANYKTKVYSLEKKEYEDEIPLDKDVELLLSLVSPDKSSIENAPTQTLKIKFKKK	13.771624507244454	0.26203678486476356	37.31916046142578	0.5176507830619812	18.43684959411621	27.742328643798828	19.396574020385742
pd1-binder-100-nr2-run-1_result_3	96	ESLTFYPAWLTVSEGANATFTCSLSNWSEDLMLNWNRLSPSNQTEKQAAFSNGLSQPVQDARFQIIQLPNRHDFHMNILDTRRNDSGIYLCGAISLHPKAKIEESPGAELVVTERI:SVDDIPLPKNLKENKKEWFKKFIEDFYLFARSHAVTNVNQLNSYSFANYKVEFYDKEKKKYLNEINENSNNDLILALVSPNNESIENAPKKSFNYIYKKK	12.37164092439472	0.3741442541585313	39.947540283203125	0.5186790227890015	18.092891693115234	27.39933204650879	17.770944595336914
pd1-binder-100-nr2-run-1_result_3	97	PSLTFYPAWLTVSEGANATFTCSLSNWSEDLMLNWNRLSPSNQTEKQAAFSNGLSQPVQDARFQIIQLPNRHDFHMNILDTRRNDSGIYLCGAISLHPKAKIEESPGAELVVTERI:SVDDIPLFKNLEYNPDPKFKKFIEDFYLFAHSHAITNPNQINTSSFANYKLYFYDKKEKKYLDKPNWNSENDLLLALVPPDNKSIENAPTKSLNINFKEK	10.052026332108948	0.3134574197449541	54.57524871826172	0.513866662979126	17.411256790161133	27.791059494018555	20.13494873046875
pd1-binder-100-nr2-run-1_result_3	98	LSLTFYPAWLTVSEGANATFTCSLSNWSEDLMLNWNRLSPSNQTEKQAAFSNGLSQPVQDARFQIIQLPNRHDFHMNILDTRRNDSGIYLCGAISLHPKAKIEESPGAELVVTERI:SVEELPLPKNLEYNPSPQFKKFLEDFYLFVHSHAITNPNQVNTSSFANYRVYFYNKKKKKYEDKINWDEENELLLALVPDDNSSIENAPTKTLEYVFKPE	11.023844246513102	0.295316035195745	51.137054443359375	0.5212596654891968	17.460657119750977	27.582042694091797	17.746082305908203
pd1-binder-100-nr2-run-1_result_3	99	SSLTFYPAWLTVSEGANATFTCSLSNWSEDLMLNWNRLSPSNQTEKQAAFSNGLSQPVQDARFQIIQLPNRHDFHMNILDTRRNDSGIYLCGAISLHPKAKIEESPGAELVVTERI:PVSEIPLPPNLEENPSPQFKKFIEELYLFVHSQAVTDYRQVNTSSFANYQLKFYSKKKKKYEDKPPWNEEFDLILALVPPNNSSLENAPSKSLKVVFKPE	12.590002205346423	0.25775822735386344	43.288909912109375	0.5186306238174438	18.143089294433594	27.777387619018555	17.379596710205078
pd1-binder-100-nr2-run-1_result_4	0	MSLTFYPAWLTVSEGANATFTCSLSNWSEDLMLNWNRLSPSNQTEKQAAFSNGLSQPVQDARFQIIQLPNRHDFHMNILDTRRNDSGIYLCGAISLHPKAKIEESPGAELVVTERI:MEELKEALEKWDGNPETAPEDFEEVLKKGLEEARYLLALFRKQKRKSDVAAYLAYLENLFKKYGERLYEEYKPLLEKWRAEAEKEGSDELTPEDKAILEK	11.49579306213335	0.2990877135595744	77.79638671875	0.5161622762680054	16.139713287353516	27.71710968017578	18.93703269958496
pd1-binder-100-nr2-run-1_result_4	1	MSLTFYPAWLTVSEGANATFTCSLSNWSEDLMLNWNRLSPSNQTEKQAAFSNGLSQPVQDARFQIIQLPNRHDFHMNILDTRRNDSGIYLCGAISLHPKAKIEESPGAELVVTERI:MEKLKEALEKWDGKKETAPEDFYEVLEEGLKEFERLLAEFRAQKRQSDVAALLAYLENLFRKYGKALYEEMQPYLDEARARAAVAGSDELSPEDAAILAA	10.21986652307975	0.3428924413812699	64.33873748779297	0.5226294994354248	16.64922523498535	27.35938835144043	19.140880584716797
pd1-binder-100-nr2-run-1_result_4	2	MSLTFYPAWLTVSEGANATFTCSLSNWSEDLMLNWNRLSPSNQTEKQAAFSNGLSQPVQDARFQIIQLPNRHDFHMNILDTRRNDSGIYLCGAISLHPKAKIEESPGAELVVTERI:MERLRAALAAWDGDPATRPPDFEEVLAAGLAEAERLLALFRAQKRQSDVAALLAHLENLFRRHGAALAEALAPRLAAWRARAAREGSDELSPEDAAILAA	10.486349229734005	0.32357169262801516	60.63967514038086	0.5275427103042603	17.06368637084961	27.467586517333984	16.991796493530273
pd1-binder-100-nr2-run-1_result_4	3	MSLTFYPAWLTVSEGANATFTCSLSNWSEDLMLNWNRLSPSNQTEKQAAFSNGLSQPVQDARFQIIQLPNRHDFHMNILDTRRNDSGIYLCGAISLHPKAKIEESPGAELVVTERI:MEELKKALEEWDGDEETWPEDFEEVLKKGLEEAERLLAEFRKQKRQSDVAAFLAYLENLFKKYGEKLYEELQPLIDKWREKAAKEGEDELSPEDKEILEK	11.750389320744748	0.27252763283793463	64.87052917480469	0.5161083936691284	16.966339111328125	28.040307998657227	18.443737030029297
pd1-binder-100-nr2-run-1_result_4	4	MSLTFYPAWLTVSEGANATFTCSLSNWSEDLMLNWNRLSPSNQTEKQAAFSNGLSQPVQDARFQIIQLPNRHDFHMNILDTRRNDSGIYLCGAISLHPKAKIEESPGAELVVTERI:MERLRAALAAWDGDPATAPPDFEEVLAEGLAEFERLLAQFRAQKRYSAQRALLAHLENLFRRYGEALYAAMRPRLEELRARVEQEGSDELSPEDAAILAS	11.177365472847715	0.27093227139817816	77.05110931396484	0.5240373611450195	15.919961929321289	27.22441864013672	17.54817771911621
pd1-binder-100-nr2-run-1_result_4	5	MSLTFYPAWLTVSEGANATFTCSLSNWSEDLMLNWNRLSPSNQTEKQAAFSNGLSQPVQDARFQIIQLPNRHDFHMNILDTRRNDSGIYLCGAISLHPKAKIEESPGAELVVTERI:MEELRAALAAWDGRPETAPADFEAVLAAGLAEAERLLALFRAQRRPSAQQAYLAHLENLFKRYGERLAAEMAPRLAAWRERAARQGSDELSPEDAAILAA	15.070061199007904	0.23604859481520604	53.64688491821289	0.5228276252746582	17.819622039794922	27.785297393798828	17.987728118896484
pd1-binder-100-nr2-run-1_result_4	6	MSLTFYPAWLTVSEGANATFTCSLSNWSEDLMLNWNRLSPSNQTEKQAAFSNGLSQPVQDARFQIIQLPNRHDFHMNILDTRRNDSGIYLCGAISLHPKAKIEESPGAELVVTERI:MEELKKALAEWDGDPATKPENFEEVLEKGIEEFKRLLAEFRKQKRYSEVAALLAHLENLFKKYGKALYEKMKPLLEEERKKAEKKGSDELDPEDKAILEK	9.291483668118387	0.38316714458803564	62.74778366088867	0.5167209506034851	17.246339797973633	28.096529006958008	20.499313354492188
pd1-binder-100-nr2-run-1_result_4	7	MSLTFYPAWLTVSEGANATFTCSLSNWSEDLMLNWNRLSPSNQTEKQAAFSNGLSQPVQDARFQIIQLPNRHDFHMNILDTRRNDSGIYLCGAISLHPKAKIEESPGAELVVTERI:MEKLKEALAAWDGDPETAPEDFEEVLEEGLKEFERLLAEFRKQKRYSDQRALLAYLENLFKKYGEELYKKMAPYLAKLREKVEKKGSDELSPEDKAILEA	10.036478629026485	0.3631057910349998	55.08124923706055	0.5190438628196716	17.930517196655273	28.127321243286133	18.98236846923828
pd1-binder-100-nr2-run-1_result_4	8	MSLTFYPAWLTVSEGANATFTCSLSNWSEDLMLNWNRLSPSNQTEKQAAFSNGLSQPVQDARFQIIQLPNRHDFHMNILDTRRNDSGIYLCGAISLHPKAKIEESPGAELVVTERI:MEKLKEALEKWDGDEATAPEDFYEVLEEGLEEFDRLLALFRAQRRQSEVAALLSYLENLFKKYGEKLYEEMKPRLEAARAEANVEGSDELSPRDREILAR	16.02243436362928	0.1937889903409814	80.55384063720703	0.5203637480735779	15.727840423583984	27.40987205505371	15.636703491210938
pd1-binder-100-nr2-run-1_result_4	9	MSLTFYPAWLTVSEGANATFTCSLSNWSEDLMLNWNRLSPSNQTEKQAAFSNGLSQPVQDARFQIIQLPNRHDFHMNILDTRRNDSGIYLCGAISLHPKAKIEESPGAELVVTERI:MEELKKALEEWDGKEATRPENFDEVLEKGLKEAERLLAQFRAERRRSDVEAYLAYLENLFKKYGKELYEKMKPYLERLRERASVEGDDELSPEDRAILES	13.698193907569548	0.25075456905012383	67.37007904052734	0.5192788243293762	16.859375	27.747541427612305	18.784744262695312
pd1-binder-100-nr2-run-1_result_4	10	MSLTFYPAWLTVSEGANATFTCSLSNWSEDLMLNWNRLSPSNQTEKQAAFSNGLSQPVQDARFQIIQLPNRHDFHMNILDTRRNDSGIYLCGAISLHPKAKIEESPGAELVVTERI:MEELKEALEKWDGKEETAPEDFYEVLEKGLKEFERLLAEFRKQRRHSAVAALLAYYENLFKKYGEKLYKEMQPRLDALREKAEKEGEDELSPEDEEILKK	13.692492862368782	0.24256848216221252	69.59097290039062	0.517683744430542	16.693449020385742	27.90177345275879	18.986852645874023
pd1-binder-100-nr2-run-1_result_4	11	MSLTFYPAWLTVSEGANATFTCSLSNWSEDLMLNWNRLSPSNQTEKQAAFSNGLSQPVQDARFQIIQLPNRHDFHMNILDTRRNDSGIYLCGAISLHPKAKIEESPGAELVVTERI:MEKLKKALEEWDGKKETKPEDFDKVLEEGLKEFEKLLAEFKKQKLYSNQQALLAYLKNLFKKYGEELYKEMEPYLKKLEEEANKEGSDELSPKDEEILKK	12.535579055461751	0.23195284790852433	55.69793701171875	0.518980860710144	17.662010192871094	28.031269073486328	19.63916015625
pd1-binder-100-nr2-run-1_result_4	12	MSLTFYPAWLTVSEGANATFTCSLSNWSEDLMLNWNRLSPSNQTEKQAAFSNGLSQPVQDARFQIIQLPNRHDFHMNILDTRRNDSGIYLCGAISLHPKAKIEESPGAELVVTERI:MEELKKALDAWDGKEETAPENFYEVLEKGLKEFERLLAEFRKQKRQSDVAALLAYLENLFKKHGEKLYKELQPYLDKAREEAEKEGSDELSPKDKEILEK	14.211876523926627	0.21259747951930505	63.26002883911133	0.518823504447937	17.095930099487305	27.977678298950195	17.983009338378906
pd1-binder-100-nr2-run-1_result_4	13	MSLTFYPAWLTVSEGANATFTCSLSNWSEDLMLNWNRLSPSNQTEKQAAFSNGLSQPVQDARFQIIQLPNRHDFHMNILDTRRNDSGIYLCGAISLHPKAKIEESPGAELVVTERI:MEKLKEALEKWDGKEETKPEDFDEVLEEGLKEFERLLAQFRKEKRQSDVAALLAYLENLFKKYGKELYEKLKPYLEEMRKKAAKKGEDELDPEDKEILEK	13.283705054669026	0.23498756790019873	58.60403060913086	0.5251708626747131	17.31556510925293	27.4941463470459	18.53788948059082
pd1-binder-100-nr2-run-1_result_4	14	MSLTFYPAWLTVSEGANATFTCSLSNWSEDLMLNWNRLSPSNQTEKQAAFSNGLSQPVQDARFQIIQLPNRHDFHMNILDTRRNDSGIYLCGAISLHPKAKIEESPGAELVVTERI:MEKLKEALEAWDGKEETKPEDFDEILEEGLKEFERLLAEFRKQNRPSDVAALLAYLENLFKKYGKELYEKLKPRIEEWRARAAKAGSEALSPEDEAILAS	12.710565508420128	0.26114315235317354	70.83026885986328	0.5164124965667725	16.771013259887695	27.829280853271484	19.269012451171875
pd1-binder-100-nr2-run-1_result_4	15	MSLTFYPAWLTVSEGANATFTCSLSNWSEDLMLNWNRLSPSNQTEKQAAFSNGLSQPVQDARFQIIQLPNRHDFHMNILDTRRNDSGIYLCGAISLHPKAKIEESPGAELVVTERI:MERLREALAAWDGRPETAPADFEEVLAAGLEEFERLLAEFKAQKRYSDVEALLAHWRNLFERYGERLAEEMAPRLAAAEERARVEGSDELSPEDKAILAK	10.75851594027754	0.32964557921269	57.36906051635742	0.5260084867477417	17.56550407409668	27.62736701965332	17.848068237304688
pd1-binder-100-nr2-run-1_result_4	16	MSLTFYPAWLTVSEGANATFTCSLSNWSEDLMLNWNRLSPSNQTEKQAAFSNGLSQPVQDARFQIIQLPNRHDFHMNILDTRRNDSGIYLCGAISLHPKAKIEESPGAELVVTERI:MEEFKEALEKWDDKDETKPENFDEVLKKFLEEFDRLLAEFRKQKRQSDVQALLNYLENLFKKYSEKLYEEMKPYLEKQREKANVKNSDELSPEDEEILKK	12.920210271674836	0.23380474912667132	81.6966552734375	0.513582706451416	16.38917350769043	28.541107177734375	19.740570068359375
pd1-binder-100-nr2-run-1_result_4	17	MSLTFYPAWLTVSEGANATFTCSLSNWSEDLMLNWNRLSPSNQTEKQAAFSNGLSQPVQDARFQIIQLPNRHDFHMNILDTRRNDSGIYLCGAISLHPKAKIEESPGAELVVTERI:MEKFKEALKKWDKKKETRPEDFEEVLEEYKKEFKYLYAKFKKEKKYSAQKALLYHLENLFKKYSEELYEEEKPFIEELKKKAEKENEDELDPEDEEILKK	10.66465053796487	0.31376926588607196	72.81481170654297	0.5137631893157959	16.898042678833008	28.47864532470703	19.931190490722656
pd1-binder-100-nr2-run-1_result_4	18	MSLTFYPAWLTVSEGANATFTCSLSNWSEDLMLNWNRLSPSNQTEKQAAFSNGLSQPVQDARFQIIQLPNRHDFHMNILDTRRNDSGIYLCGAISLHPKAKIEESPGAELVVTERI:MEKFKEALEKWDHKEETKPEDFEKVLEEFLKEAEYLLALFRKQKRYSDQQAFLQYLENLFKKYSEELYEKEKPRLEKWKEKANKKNEDELSEEDKKILEE	11.308867248970506	0.2945945997973728	77.79386901855469	0.5161222815513611	16.337663650512695	27.84087562561035	18.961517333984375
pd1-binder-100-nr2-run-1_result_4	19	MSLTFYPAWLTVSEGANATFTCSLSNWSEDLMLNWNRLSPSNQTEKQAAFSNGLSQPVQDARFQIIQLPNRHDFHMNILDTRRNDSGIYLCGAISLHPKAKIEESPGAELVVTERI:MEKFKEALEKWDDSPENEPEDFREILEEFLKEFDYLIAKFKKEKKYSYVHALLDHLENLFKKYSERLYKEMKPYIEELRKKANKKDSDELDPEDKEILEK	12.921391991471715	0.2538814905716033	74.85941314697266	0.5153316259384155	16.714773178100586	28.360593795776367	18.277198791503906
pd1-binder-100-nr2-run-1_result_4	20	MSLTFYPAWLTVSEGANATFTCSLSNWSEDLMLNWNRLSPSNQTEKQAAFSNGLSQPVQDARFQIIQLPNRHDFHMNILDTRRNDSGIYLCGAISLHPKAKIEESPGAELVVTERI:MEEYKKALEEWDDNPETKPEDFEKVLEKYKKEFRYLLALFRKQKQQSAVDALLAYEENLFKKYSERLYEEEKPFLEEERKRAAEENSDELSPEDKKILEE	11.265505798794077	0.2947059131677163	78.85514068603516	0.5149304866790771	16.188499450683594	27.78143882751465	17.58272361755371
pd1-binder-100-nr2-run-1_result_4	21	MSLTFYPAWLTVSEGANATFTCSLSNWSEDLMLNWNRLSPSNQTEKQAAFSNGLSQPVQDARFQIIQLPNRHDFHMNILDTRRNDSGIYLCGAISLHPKAKIEESPGAELVVTERI:MEKFKEALKAWDDDPATAPEDFEKVLEEFLKEFERLLAEFRKQKRQSDVQALLQHLENLFKKYSPRLYEEMKPKIEEWRQRANKKDSDELLPEDKKILEE	14.409076991850089	0.2029372458389863	76.82622528076172	0.5180618166923523	16.5117130279541	27.932668685913086	19.06441307067871
pd1-binder-100-nr2-run-1_result_4	22	MSLTFYPAWLTVSEGANATFTCSLSNWSEDLMLNWNRLSPSNQTEKQAAFSNGLSQPVQDARFQIIQLPNRHDFHMNILDTRRNDSGIYLCGAISLHPKAKIEESPGAELVVTERI:MEKFKEALEKWDSKESTKPEDFDKVLEEYLKEFEKLLAEFRKQKRYSDQKALLQHLRNLFKKYSPELYKKMQPYLDKMEEKVNKENSDELDPEDEEILKK	13.486016228181757	0.22729442189564858	69.64225006103516	0.5164628028869629	16.989656448364258	27.952842712402344	17.373043060302734
pd1-binder-100-nr2-run-1_result_4	23	MSLTFYPAWLTVSEGANATFTCSLSNWSEDLMLNWNRLSPSNQTEKQAAFSNGLSQPVQDARFQIIQLPNRHDFHMNILDTRRNDSGIYLCGAISLHPKAKIEESPGAELVVTERI:LEKFKEALKKWDHKPETKPEDFEEVLEEFLKEFDRLLAEFRKQKRQSDVQALLSYLENLFKKYSKELYEKMQPYIDAKRAEAAVQDSDELSPKDAEILAS	11.285328853476958	0.29867235436870315	64.63762664794922	0.5171377658843994	17.27541732788086	27.95338249206543	18.296859741210938
pd1-binder-100-nr2-run-1_result_4	24	MSLTFYPAWLTVSEGANATFTCSLSNWSEDLMLNWNRLSPSNQTEKQAAFSNGLSQPVQDARFQIIQLPNRHDFHMNILDTRRNDSGIYLCGAISLHPKAKIEESPGAELVVTERI:MEEFKEALEKWDSDPETEPEDFKEVLEKFLKEFDYLLAKFKKEKRYSDVEALLSYLENLFKKYSEKLYEELKPYIEEKRKEAAKKDDDELSPKDEKILKE	13.14314856254943	0.2358794095793327	71.0789794921875	0.5176180601119995	16.861557006835938	27.915006637573242	18.256572723388672
pd1-binder-100-nr2-run-1_result_4	25	MSLTFYPAWLTVSEGANATFTCSLSNWSEDLMLNWNRLSPSNQTEKQAAFSNGLSQPVQDARFQIIQLPNRHDFHMNILDTRRNDSGIYLCGAISLHPKAKIEESPGAELVVTERI:MEEFKKALEEWDDSPETAPEDFYEVLEKFLKEFEYLLAKFRKEKRYSDQKALLAHLENLFKKYSKRLYEEMKPYLEKLRKEVDKKDSDELTPEDEAILKS	11.148454837090815	0.3021232147030744	78.71293640136719	0.5161298513412476	16.295927047729492	27.869247436523438	18.290414810180664
pd1-binder-100-nr2-run-1_result_4	26	MSLTFYPAWLTVSEGANATFTCSLSNWSEDLMLNWNRLSPSNQTEKQAAFSNGLSQPVQDARFQIIQLPNRHDFHMNILDTRRNDSGIYLCGAISLHPKAKIEESPGAELVVTERI:MEEFKEMLEKWDDDPEKEPPNFREVLEKFLKEFEYLYALFKKQKRYSEQQALLSYLENLFKKYSKRLYEEMKPRLEKLREKANKENSDELSPEDKEILEK	13.315528045701896	0.25274988928071046	75.1590347290039	0.518917977809906	16.271167755126953	27.667997360229492	18.481441497802734
pd1-binder-100-nr2-run-1_result_4	27	MSLTFYPAWLTVSEGANATFTCSLSNWSEDLMLNWNRLSPSNQTEKQAAFSNGLSQPVQDARFQIIQLPNRHDFHMNILDTRRNDSGIYLCGAISLHPKAKIEESPGAELVVTERI:MEKFKEALEKYDSNPETWPEDFEKVLEEFLKEFERLYAEFRKQKLYSAQEALLNYLENLFKKYSKELYEKYKPYIEKLREKAAKKNEDELSEEDKEILEK	12.56401493035274	0.24990874217849818	70.59574890136719	0.517238974571228	16.81484603881836	27.903289794921875	19.562908172607422
pd1-binder-100-nr2-run-1_result_4	28	MSLTFYPAWLTVSEGANATFTCSLSNWSEDLMLNWNRLSPSNQTEKQAAFSNGLSQPVQDARFQIIQLPNRHDFHMNILDTRRNDSGIYLCGAISLHPKAKIEESPGAELVVTERI:MEEFKKALEEWDSKEETKPENFDEVLEKFLKEFEYLLAKFKKEKRYSDQQALLQHLENLFKKYSKELYEKMQPYLEKLKEEVNKENSDELSPKDKEILEK	13.05248629901779	0.23656721755504237	70.10676574707031	0.5162585973739624	16.92159080505371	28.139957427978516	20.026287078857422
pd1-binder-100-nr2-run-1_result_4	29	MSLTFYPAWLTVSEGANATFTCSLSNWSEDLMLNWNRLSPSNQTEKQAAFSNGLSQPVQDARFQIIQLPNRHDFHMNILDTRRNDSGIYLCGAISLHPKAKIEESPGAELVVTERI:MEKMKEALAKWDSKEETKPEDFEKVLEEFLKEAEYLLALFKKQKRLSEQQAFLQYLENLFKKYSEELYEKMKPYLEKKREEVSVEDSDELTPKDEEILKS	10.88645416708829	0.2930865757633325	80.48664093017578	0.515328049659729	16.20206069946289	27.792322158813477	16.36079978942871
pd1-binder-100-nr2-run-1_result_4	30	MSLTFYPAWLTVSEGANATFTCSLSNWSEDLMLNWNRLSPSNQTEKQAAFSNGLSQPVQDARFQIIQLPNRHDFHMNILDTRRNDSGIYLCGAISLHPKAKIEESPGAELVVTERI:MEKFKEALEKWDDSPETAPEDFEEVLEEYLKELERLLAEFRKQKRYSAVKALLAHAKNLFKKYSERLYKEMEPLLKKWEEKANIKDSDELLPEDKEILEK	11.117820376823031	0.3002558810146595	78.57202911376953	0.5150490999221802	16.348718643188477	28.136428833007812	19.723976135253906
pd1-binder-100-nr2-run-1_result_4	31	MSLTFYPAWLTVSEGANATFTCSLSNWSEDLMLNWNRLSPSNQTEKQAAFSNGLSQPVQDARFQIIQLPNRHDFHMNILDTRRNDSGIYLCGAISLHPKAKIEESPGAELVVTERI:MEKFKEALAAWDDDPETAPEDFEEVLEEHLKEFERLLAEFRKQKRYSDVEALLAYEENLFRKYSERLYKEKKPYLEKAREEASKQDSDELSPEDEAILKS	15.262023782365782	0.1984512051344	51.97836685180664	0.5207732915878296	18.263750076293945	27.936132431030273	19.03335952758789
pd1-binder-100-nr2-run-1_result_4	32	MSLTFYPAWLTVSEGANATFTCSLSNWSEDLMLNWNRLSPSNQTEKQAAFSNGLSQPVQDARFQIIQLPNRHDFHMNILDTRRNDSGIYLCGAISLHPKAKIEESPGAELVVTERI:MEKFKEALKKWDDKEETAPEDFEEVLEEYLKELEKLLAEFRKQKRYSDVYALLSYAENLFKKYSKRLYEKYKPYLEELRKKASEKNSDELSPEDEEILKK	10.570071882952343	0.31409090245298343	67.78934478759766	0.5204453468322754	16.673831939697266	27.73748207092285	18.918289184570312
pd1-binder-100-nr2-run-1_result_4	33	MSLTFYPAWLTVSEGANATFTCSLSNWSEDLMLNWNRLSPSNQTEKQAAFSNGLSQPVQDARFQIIQLPNRHDFHMNILDTRRNDSGIYLCGAISLHPKAKIEESPGAELVVTERI:MEKMKEALEKWDSSPETAPEDFEEVLEEYLKEFERLLAEFRKQKRYSDQQALLYHAENLFKKYSERLYEELKPYLEEQRQRVQKQNSDELSPEDKEILES	14.526567965371818	0.20262343277007014	52.5871467590332	0.520205020904541	18.022531509399414	27.752416610717773	20.231834411621094
pd1-binder-100-nr2-run-1_result_4	34	MSLTFYPAWLTVSEGANATFTCSLSNWSEDLMLNWNRLSPSNQTEKQAAFSNGLSQPVQDARFQIIQLPNRHDFHMNILDTRRNDSGIYLCGAISLHPKAKIEESPGAELVVTERI:MEKFKEALEKWDDSEETKPEDFEEVLEEFLKEFEYLLALFRKQKRQSDVQALLFHLENTFKKYSKKLYEKLKPYIEKLRQEAAKEDSDELSPKDKEILEK	11.469047753209164	0.3095317170055238	78.9437026977539	0.519544243812561	16.001937866210938	27.396526336669922	17.746902465820312
pd1-binder-100-nr2-run-1_result_4	35	MSLTFYPAWLTVSEGANATFTCSLSNWSEDLMLNWNRLSPSNQTEKQAAFSNGLSQPVQDARFQIIQLPNRHDFHMNILDTRRNDSGIYLCGAISLHPKAKIEESPGAELVVTERI:MEKMKEALEKWDDKDETKPEDFDKILEEYEKEFEKLLAEFRKQKLYSAQKALLAYEENLYKKYSKKLYEEKKPYLEKKREEVNKEDSDELSPEDEKILKE	11.077698075027946	0.27321489346634364	80.64637756347656	0.515086829662323	16.223636627197266	27.702850341796875	18.935035705566406
pd1-binder-100-nr2-run-1_result_4	36	MSLTFYPAWLTVSEGANATFTCSLSNWSEDLMLNWNRLSPSNQTEKQAAFSNGLSQPVQDARFQIIQLPNRHDFHMNILDTRRNDSGIYLCGAISLHPKAKIEESPGAELVVTERI:MEKFKEALAKWDDSEETAPEDFYEVLEEFMKEFEKLLAEFRKQKRYSDQKALLQHLKNLFKKYSKKLYEEMKPRIEELEKKVNKKDSDELSPEDKKILES	9.437073912771098	0.38127479354906746	74.71295928955078	0.5154109001159668	16.70196533203125	28.099796295166016	19.894182205200195
pd1-binder-100-nr2-run-1_result_4	37	MSLTFYPAWLTVSEGANATFTCSLSNWSEDLMLNWNRLSPSNQTEKQAAFSNGLSQPVQDARFQIIQLPNRHDFHMNILDTRRNDSGIYLCGAISLHPKAKIEESPGAELVVTERI:MEEFKEALEKWDDSEETAPEDFYEVLEKYLKEAEYLLAKFRKEKKQSYVQAFLQHLENLFKKYSEKLYEKMKPKLDEWREKANIKNSDELLPEDKKILES	13.419607630282467	0.23834460614775815	73.80614471435547	0.5146700143814087	16.664779663085938	28.245582580566406	18.925155639648438
pd1-binder-100-nr2-run-1_result_4	38	MSLTFYPAWLTVSEGANATFTCSLSNWSEDLMLNWNRLSPSNQTEKQAAFSNGLSQPVQDARFQIIQLPNRHDFHMNILDTRRNDSGIYLCGAISLHPKAKIEESPGAELVVTERI:MEKAKEALAKWDSKPETAPEDFEEVLEEFLKEFEYLLALFRKQKRQSDVQALLFHLENLFKKYSKELYEKYKPKLEEWRKKAEEKEKDELSPEDEAILKS	12.082847780314076	0.25121181952295585	72.57201385498047	0.5177650451660156	16.48381233215332	27.601070404052734	18.700700759887695
pd1-binder-100-nr2-run-1_result_4	39	MSLTFYPAWLTVSEGANATFTCSLSNWSEDLMLNWNRLSPSNQTEKQAAFSNGLSQPVQDARFQIIQLPNRHDFHMNILDTRRNDSGIYLCGAISLHPKAKIEESPGAELVVTERI:LEEAKKALAEWDDDPETAPEDFEEVLEKFLKEFEKLLAEFRKQKRYSDVYALLAHLENLFKKYSERLYEKMKPRLEEWRAKAEKKDEDELDPEDKAILEA	10.7770875793394	0.3328439360886052	70.85697174072266	0.5158392190933228	16.919675827026367	27.94025993347168	19.056529998779297
pd1-binder-100-nr2-run-1_result_4	40	MSLTFYPAWLTVSEGANATFTCSLSNWSEDLMLNWNRLSPSNQTEKQAAFSNGLSQPVQDARFQIIQLPNRHDFHMNILDTRRNDSGIYLCGAISLHPKAKIEESPGAELVVTERI:MEKFKKALEEWDDDPETAPEDFYEVLEEFLKEAERLLAEFRKQRRYSEQQALLDYLENLFKKYSERLYKELKPKIEEWRKRASKENSDELSPEDEAILKS	12.444018000752239	0.26758781000204573	70.22357177734375	0.5180261731147766	16.790128707885742	27.898080825805664	18.598905563354492
pd1-binder-100-nr2-run-1_result_4	41	MSLTFYPAWLTVSEGANATFTCSLSNWSEDLMLNWNRLSPSNQTEKQAAFSNGLSQPVQDARFQIIQLPNRHDFHMNILDTRRNDSGIYLCGAISLHPKAKIEESPGAELVVTERI:MEEFKKALEEWDNDEKTAPENFYEILEKFLEESDRLLAEFKKQKRYSDVQAYLSYLENLFKKYSEKLYEKMKPYIEERREKANKENSDELDPEDKAILEK	11.773962904670812	0.309146220499541	75.14073944091797	0.5172957181930542	16.464818954467773	27.571447372436523	17.15974998474121
pd1-binder-100-nr2-run-1_result_4	42	MSLTFYPAWLTVSEGANATFTCSLSNWSEDLMLNWNRLSPSNQTEKQAAFSNGLSQPVQDARFQIIQLPNRHDFHMNILDTRRNDSGIYLCGAISLHPKAKIEESPGAELVVTERI:MEKAKEALEAWDSSPETKPEDFEEVLEEFLKEFERLYAEFRKQKRYSDMEALLFHLENLFKKYSEELYEEYKPYIEKLREKASKKNSDELTPEDKEILEK	11.115930270707562	0.2625024311548619	64.6598129272461	0.5146085023880005	17.223541259765625	28.258319854736328	19.999162673950195
pd1-binder-100-nr2-run-1_result_4	43	MSLTFYPAWLTVSEGANATFTCSLSNWSEDLMLNWNRLSPSNQTEKQAAFSNGLSQPVQDARFQIIQLPNRHDFHMNILDTRRNDSGIYLCGAISLHPKAKIEESPGAELVVTERI:MEKFKKALKEWDSSEETKPEDFEEVLEEYLKEFERLIAEFKAQKRQSDVQALLFHLENLFKKYSEELYEKLKPYIEKLREKAAKKDSDELTPEDKEILES	14.13312601717564	0.2596444105292263	67.8883285522461	0.5200086832046509	16.733320236206055	27.512910842895508	16.542354583740234
pd1-binder-100-nr2-run-1_result_4	44	MSLTFYPAWLTVSEGANATFTCSLSNWSEDLMLNWNRLSPSNQTEKQAAFSNGLSQPVQDARFQIIQLPNRHDFHMNILDTRRNDSGIYLCGAISLHPKAKIEESPGAELVVTERI:MEKFKEALEKWDSSPETAPEDFYEVLEEYLKEFDRLLAEFRKQKRYSDQYALLYHLENLFKKYSKRLYEEMKPYIEERRKRVNKKNSDELLPEDKAILES	12.707001153089022	0.26651844587131734	73.97928619384766	0.517534613609314	16.538610458374023	27.65778350830078	17.420879364013672
pd1-binder-100-nr2-run-1_result_4	45	MSLTFYPAWLTVSEGANATFTCSLSNWSEDLMLNWNRLSPSNQTEKQAAFSNGLSQPVQDARFQIIQLPNRHDFHMNILDTRRNDSGIYLCGAISLHPKAKIEESPGAELVVTERI:MEKFKEALEKWDEKPETAPEDFEKVLEEYLKEFDYLLAKFRKEKKYSYLHALLFHEENLFKKYSKLLYEKMKPYLEEQRKKVNKKDSDELSKEDKEILEK	8.698952109211513	0.4665647115882181	77.70630645751953	0.5142468214035034	16.500905990600586	28.34212303161621	19.767763137817383
pd1-binder-100-nr2-run-1_result_4	46	MSLTFYPAWLTVSEGANATFTCSLSNWSEDLMLNWNRLSPSNQTEKQAAFSNGLSQPVQDARFQIIQLPNRHDFHMNILDTRRNDSGIYLCGAISLHPKAKIEESPGAELVVTERI:MEEFKEALEKWDHKEETKPENFDEVLEKYLKEFDYLLAKFRKEKRYSDMYALLQHLENLFKKYSKELYEKMKPYIEEKRKEVEKKDEDELSEEDKKILEE	11.220845847190283	0.29730022003502693	77.22779846191406	0.5148060321807861	16.570968627929688	27.92343521118164	19.010744094848633
pd1-binder-100-nr2-run-1_result_4	47	MSLTFYPAWLTVSEGANATFTCSLSNWSEDLMLNWNRLSPSNQTEKQAAFSNGLSQPVQDARFQIIQLPNRHDFHMNILDTRRNDSGIYLCGAISLHPKAKIEESPGAELVVTERI:MEEFKEALEKWDSKPETAPEDFEEVLEKFLKEAEYLLALFRKEKKYSYQQAFLFHLENLFKKYSKELYEKMKPKLEEWREKANKKNSDELSPEDKKILEE	13.374136253743677	0.21870475993447602	70.11571502685547	0.5162014961242676	16.85013198852539	27.97968864440918	19.569805145263672
pd1-binder-100-nr2-run-1_result_4	48	MSLTFYPAWLTVSEGANATFTCSLSNWSEDLMLNWNRLSPSNQTEKQAAFSNGLSQPVQDARFQIIQLPNRHDFHMNILDTRRNDSGIYLCGAISLHPKAKIEESPGAELVVTERI:MEKAKEALKAWDSKEETKPEDFEEVLEEFLKEFEYLLAQFRKEKKYSYQQALLQHLENLFKKYSKELYEKYKPLLEKWREKVNKKEEDELDPEDEKILKE	10.822682325807921	0.3132275859885797	68.74957275390625	0.5189512968063354	16.646888732910156	27.57472801208496	16.481952667236328
pd1-binder-100-nr2-run-1_result_4	49	MSLTFYPAWLTVSEGANATFTCSLSNWSEDLMLNWNRLSPSNQTEKQAAFSNGLSQPVQDARFQIIQLPNRHDFHMNILDTRRNDSGIYLCGAISLHPKAKIEESPGAELVVTERI:MEKFKKALKEWDASEETKPEDFEKVLEEYKKEFERLLAQFRKEKRYSDVYALLAYAENLFKKYSKELYEKEKPYLEKLREEAEKEDDDELSPEDEEILKK	13.15699029052275	0.22981692981723637	68.16163635253906	0.5177100896835327	16.836395263671875	27.84589195251465	19.103609085083008
pd1-binder-100-nr2-run-1_result_4	50	MSLTFYPAWLTVSEGANATFTCSLSNWSEDLMLNWNRLSPSNQTEKQAAFSNGLSQPVQDARFQIIQLPNRHDFHMNILDTRRNDSGIYLCGAISLHPKAKIEESPGAELVVTERI:MEKFKEALAAWDDKEETKPEDFEKVLEEFLKEFEYLLALFRKQKRYSDQYALLFHLENTFKKYSKKLYEEMKPYLEKLREKVSKENSDELLPEDKKILEE	12.15673695805118	0.28335241039987985	78.18043518066406	0.517791211605072	16.085111618041992	27.427818298339844	18.92584800720215
pd1-binder-100-nr2-run-1_result_4	51	MSLTFYPAWLTVSEGANATFTCSLSNWSEDLMLNWNRLSPSNQTEKQAAFSNGLSQPVQDARFQIIQLPNRHDFHMNILDTRRNDSGIYLCGAISLHPKAKIEESPGAELVVTERI:LEKFKKALEEWDSKEETKPENFDEVLEEYLKEFERLLAEFRKQKRQSDVQALLAHLENLFKKYSKELYEKMKPKIEAWRQRASQQDSDELSPEDKEILEK	14.703669120419162	0.2222797390497266	68.23584747314453	0.5168042778968811	16.93772315979004	27.944969177246094	19.014554977416992
pd1-binder-100-nr2-run-1_result_4	52	MSLTFYPAWLTVSEGANATFTCSLSNWSEDLMLNWNRLSPSNQTEKQAAFSNGLSQPVQDARFQIIQLPNRHDFHMNILDTRRNDSGIYLCGAISLHPKAKIEESPGAELVVTERI:MEKLKEALKKWNDDPETAPEDFEEILKEYEKEFDYLLALFRKQKRYSDQQALLQYEENLYKKYSKRLYEEKKPYLEEKREKVNKKDSDELSPEDEKILKE	13.401367669210504	0.23693862040924107	78.14356994628906	0.5163097977638245	16.229066848754883	27.682668685913086	18.261367797851562
pd1-binder-100-nr2-run-1_result_4	53	MSLTFYPAWLTVSEGANATFTCSLSNWSEDLMLNWNRLSPSNQTEKQAAFSNGLSQPVQDARFQIIQLPNRHDFHMNILDTRRNDSGIYLCGAISLHPKAKIEESPGAELVVTERI:MEKFKEALKEWDSKEETKPEDFEEVLEEFLKEAEKLIAEFRKEKKYSYVKAFLSYLENLFKKYSKELYEKMKPYLEKLKEKADKKDKDELSPEDKKILEE	10.478986592398464	0.3115012940730254	70.90196990966797	0.5135742425918579	16.95307159423828	28.347734451293945	19.467693328857422
pd1-binder-100-nr2-run-1_result_4	54	MSLTFYPAWLTVSEGANATFTCSLSNWSEDLMLNWNRLSPSNQTEKQAAFSNGLSQPVQDARFQIIQLPNRHDFHMNILDTRRNDSGIYLCGAISLHPKAKIEESPGAELVVTERI:LEKFKEALKKWDDSEETAPEDFEKILEEYEKEFEKLLAEFRKQKRQSDVEALLAYEENLYKKYSKKLYEKKKPYLEELRAKAAKKNSDELSPEDEKILAS	8.474361621253829	0.42027159605605957	65.48139953613281	0.5182678699493408	17.09029769897461	27.995302200317383	19.680782318115234
pd1-binder-100-nr2-run-1_result_4	55	MSLTFYPAWLTVSEGANATFTCSLSNWSEDLMLNWNRLSPSNQTEKQAAFSNGLSQPVQDARFQIIQLPNRHDFHMNILDTRRNDSGIYLCGAISLHPKAKIEESPGAELVVTERI:MEKFKEALEKWDSSPETAPEDFEKVLEEYLKEFEYLLALFRKQKRQSDVDALLSYAENLFKKYSPLLYEKMKPKLEEWRQKAQKQNSDELSPEDKAILEK	13.608794162533755	0.23158744008960733	78.51026916503906	0.5183393955230713	16.200742721557617	27.748933792114258	19.10390853881836
pd1-binder-100-nr2-run-1_result_4	56	MSLTFYPAWLTVSEGANATFTCSLSNWSEDLMLNWNRLSPSNQTEKQAAFSNGLSQPVQDARFQIIQLPNRHDFHMNILDTRRNDSGIYLCGAISLHPKAKIEESPGAELVVTERI:MEKAKEALEKWDHKEETAPEDFEEILEEYEKEFKRLLAEFRKQKRYSDVQALLQYEKNLYKKYSEELYKKRQPFLDAEQQRANKQNSNELSPEDEEILKK	15.986181213491284	0.21026187332225618	55.07664108276367	0.5204805135726929	17.731157302856445	27.68405532836914	18.055084228515625
pd1-binder-100-nr2-run-1_result_4	57	MSLTFYPAWLTVSEGANATFTCSLSNWSEDLMLNWNRLSPSNQTEKQAAFSNGLSQPVQDARFQIIQLPNRHDFHMNILDTRRNDSGIYLCGAISLHPKAKIEESPGAELVVTERI:MEKFKEALEKWDDSEETKPEDFDEILEEFLKEFERLLAEFRKQKRYSDVEALLAHLENLFKKYSKRLYEKMKPRLEAWRERASKENSDELDPEDKAILES	12.788449606124928	0.257333412118857	75.46968078613281	0.5168421864509583	16.562517166137695	27.8771915435791	18.101778030395508
pd1-binder-100-nr2-run-1_result_4	58	MSLTFYPAWLTVSEGANATFTCSLSNWSEDLMLNWNRLSPSNQTEKQAAFSNGLSQPVQDARFQIIQLPNRHDFHMNILDTRRNDSGIYLCGAISLHPKAKIEESPGAELVVTERI:MEKFKEALAKYDSSPETWPEDFKEVLEEFLKEAERLLAEFRKQKLYSAQEAYLAYLENLFKKYSPLLYEEMKPYLEKKREEVAKKDKDELTPKDKEILEK	13.016268694265612	0.22700877226077712	75.95335388183594	0.5162569284439087	16.407011032104492	27.805696487426758	19.15023422241211
pd1-binder-100-nr2-run-1_result_4	59	MSLTFYPAWLTVSEGANATFTCSLSNWSEDLMLNWNRLSPSNQTEKQAAFSNGLSQPVQDARFQIIQLPNRHDFHMNILDTRRNDSGIYLCGAISLHPKAKIEESPGAELVVTERI:MEKFKKALEEWDASEETKPEDFEEVLEEYLKEFDYLLALFRKEKRQSDVQALLAHEENLFKKYSKELYEKMKPRLEAAREKANKKDSDELSPEDKEILEK	12.563359960632614	0.2558979179422391	80.73116302490234	0.517301082611084	16.026208877563477	27.596784591674805	17.797161102294922
pd1-binder-100-nr2-run-1_result_4	60	MSLTFYPAWLTVSEGANATFTCSLSNWSEDLMLNWNRLSPSNQTEKQAAFSNGLSQPVQDARFQIIQLPNRHDFHMNILDTRRNDSGIYLCGAISLHPKAKIEESPGAELVVTERI:MEKFKEALEKWDSSDETKPEDFEKVLEEFLKEAERLLAEFRKQKRYSDQKAFLAYLENLFKKYSKELYEKMKPYLEKQREKVDKKDSDELLPEDKEILEK	13.111405984215871	0.24884691643543505	68.76459503173828	0.516373336315155	17.044586181640625	27.994340896606445	18.435861587524414
pd1-binder-100-nr2-run-1_result_4	61	MSLTFYPAWLTVSEGANATFTCSLSNWSEDLMLNWNRLSPSNQTEKQAAFSNGLSQPVQDARFQIIQLPNRHDFHMNILDTRRNDSGIYLCGAISLHPKAKIEESPGAELVVTERI:MEKFKEMLEKWDSKPETKPEDFEKVLEEYLKEFEYLLAKFRKQKQQSNVQALLQHLENLFKKYSKELYEKMKPYIEELKKEAQKQNSDELSPKDKEILEK	14.809313277081165	0.19566461065585972	57.919158935546875	0.5169637799263	17.641067504882812	28.289596557617188	19.75096893310547
pd1-binder-100-nr2-run-1_result_4	62	MSLTFYPAWLTVSEGANATFTCSLSNWSEDLMLNWNRLSPSNQTEKQAAFSNGLSQPVQDARFQIIQLPNRHDFHMNILDTRRNDSGIYLCGAISLHPKAKIEESPGAELVVTERI:MEKFKEALAKYDSNPETWPEDFEKVLEEYLKEFRYLLAKFRKEKRYSDVQALLFYEENLFKKYSEELYEKYKPFLEEERERANKKDSDELSPEDKEILES	3.400428799446218	0.7575464116103182	80.12736511230469	0.5275492072105408	15.342472076416016	26.237247467041016	14.18767261505127
pd1-binder-100-nr2-run-1_result_4	63	MSLTFYPAWLTVSEGANATFTCSLSNWSEDLMLNWNRLSPSNQTEKQAAFSNGLSQPVQDARFQIIQLPNRHDFHMNILDTRRNDSGIYLCGAISLHPKAKIEESPGAELVVTERI:LEEFKKALEEWDSSKETKPEDFDEVLEKFLKEFERLIAEFRKQKRQSDVQALLQHLENLFKKYSKELYEEMKPKIDALREKANKKDSDELSPEDKKILES	13.87569423927721	0.2301546528193107	73.7681655883789	0.5173758268356323	16.632936477661133	27.900074005126953	18.316884994506836
pd1-binder-100-nr2-run-1_result_4	64	MSLTFYPAWLTVSEGANATFTCSLSNWSEDLMLNWNRLSPSNQTEKQAAFSNGLSQPVQDARFQIIQLPNRHDFHMNILDTRRNDSGIYLCGAISLHPKAKIEESPGAELVVTERI:MEKFKEALAKWDDSPETRPEDFDKVLEEFLKESERLLALFRAQKRYSDQQAYLSYLENLFKKYSPRLYEEMKPLLEEWRQRVSRQDSDELSPEDAAILAA	1.7709892901697566	0.9139012378079596	81.40017700195312	0.5739020109176636	13.348669052124023	22.307619094848633	9.751989364624023
pd1-binder-100-nr2-run-1_result_4	65	MSLTFYPAWLTVSEGANATFTCSLSNWSEDLMLNWNRLSPSNQTEKQAAFSNGLSQPVQDARFQIIQLPNRHDFHMNILDTRRNDSGIYLCGAISLHPKAKIEESPGAELVVTERI:MDEFKAAMAAWDDRPETAPEDFEAVREKYLKEFERLLAEFRAQKQFSNQQALLQHLRNLFQKYSERLYKEEQPRLDAWQQRVNVSDSDELSPEDKAILAS	16.722917375775367	0.2269633404119395	52.14242935180664	0.5185004472732544	18.24706268310547	28.022878646850586	20.099315643310547
pd1-binder-100-nr2-run-1_result_4	66	MSLTFYPAWLTVSEGANATFTCSLSNWSEDLMLNWNRLSPSNQTEKQAAFSNGLSQPVQDARFQIIQLPNRHDFHMNILDTRRNDSGIYLCGAISLHPKAKIEESPGAELVVTERI:MEKMKKALKEWDSKEETKPEDFDKVLEEYLKEFEYLLAKFRKENRKSDQQALLAHAENLFKKYSKELYEKMKPLLEKWREKVNKENENELSPEDKKILEE	9.533001550225926	0.34178372259033235	74.3470458984375	0.5128664374351501	16.712465286254883	28.061513900756836	18.706867218017578
pd1-binder-100-nr2-run-1_result_4	67	MSLTFYPAWLTVSEGANATFTCSLSNWSEDLMLNWNRLSPSNQTEKQAAFSNGLSQPVQDARFQIIQLPNRHDFHMNILDTRRNDSGIYLCGAISLHPKAKIEESPGAELVVTERI:MEKFKKALEAWDDDPETAPEDFEKVLEEYLEEFEYLLALFKKQKRYSEQQALLFYEENLFKKYSKRLYEKMKPRLEKLREEVNKKEDDELTPKDKEILEK	9.528172644804142	0.4191728129379314	60.234012603759766	0.5177477598190308	17.29253387451172	27.976131439208984	19.569881439208984
pd1-binder-100-nr2-run-1_result_4	68	MSLTFYPAWLTVSEGANATFTCSLSNWSEDLMLNWNRLSPSNQTEKQAAFSNGLSQPVQDARFQIIQLPNRHDFHMNILDTRRNDSGIYLCGAISLHPKAKIEESPGAELVVTERI:MEEFKKALAEWDDSDETKPENFEEVLEKFLKEFERLLAEFRKQKRYSDMQALLQHLENTFKKYSKKLYEEMKPYLEKWREKVNIKDSDELLPEDEEILKK	8.866154466405417	0.41539999811264816	60.21857452392578	0.5203357934951782	17.23265838623047	27.803804397583008	18.547025680541992
pd1-binder-100-nr2-run-1_result_4	69	MSLTFYPAWLTVSEGANATFTCSLSNWSEDLMLNWNRLSPSNQTEKQAAFSNGLSQPVQDARFQIIQLPNRHDFHMNILDTRRNDSGIYLCGAISLHPKAKIEESPGAELVVTERI:MEEFKEALEKWDSKKETRPEDFEKILEKYLKEFKRLLAEFRKQKKYSYQHALLQYAENLFKKYSPELYEEMKPFLEEERKKVNKKNSDELSPEDKEILEK	14.128550983978052	0.2035156960486169	77.89972686767578	0.5162413120269775	16.39133644104004	27.949708938598633	18.211166381835938
pd1-binder-100-nr2-run-1_result_4	70	MSLTFYPAWLTVSEGANATFTCSLSNWSEDLMLNWNRLSPSNQTEKQAAFSNGLSQPVQDARFQIIQLPNRHDFHMNILDTRRNDSGIYLCGAISLHPKAKIEESPGAELVVTERI:MEKFKEALKKWDASPETAPPDFEKVLEEFLKEFEYLLALFRKQKRYSEQQALLAYLENLFKKYSPLLYEKLKPKLEAWRQKVNVENSNELSPEDKAILES	14.730956970953654	0.237141750198467	78.18628692626953	0.5157254934310913	16.39704132080078	27.913753509521484	17.551929473876953
pd1-binder-100-nr2-run-1_result_4	71	MSLTFYPAWLTVSEGANATFTCSLSNWSEDLMLNWNRLSPSNQTEKQAAFSNGLSQPVQDARFQIIQLPNRHDFHMNILDTRRNDSGIYLCGAISLHPKAKIEESPGAELVVTERI:MDEFKEALAKWDSREETKPEDFEEVLEKFLKEFEYLLALFRKEKKQSYVHALLAHLENLFKKYSPELYEKMKPYIEKLRERANKKDSDELSPEDEEILKK	13.648912744765619	0.22306125945118216	78.6365966796875	0.5194162130355835	15.978829383850098	27.322107315063477	18.26816177368164
pd1-binder-100-nr2-run-1_result_4	72	MSLTFYPAWLTVSEGANATFTCSLSNWSEDLMLNWNRLSPSNQTEKQAAFSNGLSQPVQDARFQIIQLPNRHDFHMNILDTRRNDSGIYLCGAISLHPKAKIEESPGAELVVTERI:LEEAKEALEKWDSNPETAPENFYEVLEKFLKEFEKLLAEFKKQKRYSDQKALLQYLENLFKKYSEKLYEEMKPYLEELKKKVDKKDSDELDPEDEEILKK	5.89843250713285	0.5571148829450239	62.67843246459961	0.519747257232666	17.264596939086914	27.9965877532959	18.709562301635742
pd1-binder-100-nr2-run-1_result_4	73	MSLTFYPAWLTVSEGANATFTCSLSNWSEDLMLNWNRLSPSNQTEKQAAFSNGLSQPVQDARFQIIQLPNRHDFHMNILDTRRNDSGIYLCGAISLHPKAKIEESPGAELVVTERI:MDKFKEALKKWDSSKETRPEDFDEVLEEFLKEFERLLAEFRKQKRYSDMKALLQHLENLFKKYSEELYKEMKPYLEKLQKKVDVKDSDELSPEDEKILAE	10.732401864982277	0.33292244614539795	75.27420043945312	0.5150734186172485	16.70109748840332	28.017629623413086	18.133472442626953
pd1-binder-100-nr2-run-1_result_4	74	MSLTFYPAWLTVSEGANATFTCSLSNWSEDLMLNWNRLSPSNQTEKQAAFSNGLSQPVQDARFQIIQLPNRHDFHMNILDTRRNDSGIYLCGAISLHPKAKIEESPGAELVVTERI:MKKFKEALEKWDSNPETKPENFEEILEEFLKEAEKLLAEFKKQKLYSAQQALLQHLENLFKKYSKELYEKLKPKLEKWREKVSKQNSDELDPEDEEILKK	10.43168980013353	0.2972889893796195	72.69287872314453	0.5166027545928955	16.667333602905273	27.79483985900879	19.462238311767578
pd1-binder-100-nr2-run-1_result_4	75	MSLTFYPAWLTVSEGANATFTCSLSNWSEDLMLNWNRLSPSNQTEKQAAFSNGLSQPVQDARFQIIQLPNRHDFHMNILDTRRNDSGIYLCGAISLHPKAKIEESPGAELVVTERI:MEKFKEALEKWDSKEETKPEDFEEVLEEFLKEFEYLLAKFRKEKRYSDQQALLQYLENLFKKYSKELYEKMKPKIEKWKEKVNKENDDELLPEDEEILKK	10.565914203858066	0.31537858912878247	77.63479614257812	0.5157095193862915	16.328685760498047	27.838855743408203	17.8476619720459
pd1-binder-100-nr2-run-1_result_4	76	MSLTFYPAWLTVSEGANATFTCSLSNWSEDLMLNWNRLSPSNQTEKQAAFSNGLSQPVQDARFQIIQLPNRHDFHMNILDTRRNDSGIYLCGAISLHPKAKIEESPGAELVVTERI:MERFKEALEKWDSDPETKPEDFDEVLEEFLKEFDRLLAEFRAQRRQSDVYALLAYLENTFKKYSPRLYEELKPRLEAARARASQQDSDELSPEDAAILAA	7.573434989914447	0.5009422849963832	67.80494689941406	0.520068883895874	16.561992645263672	27.40727996826172	19.273176193237305
pd1-binder-100-nr2-run-1_result_4	77	MSLTFYPAWLTVSEGANATFTCSLSNWSEDLMLNWNRLSPSNQTEKQAAFSNGLSQPVQDARFQIIQLPNRHDFHMNILDTRRNDSGIYLCGAISLHPKAKIEESPGAELVVTERI:MEKFKEALKKWDHKEETAPEDFYEVLEEYKKEFEYLLALFRKQKRYSDQQALLQHAENLFKKYSKELYEKEKPLLEKWRKEVEKKDSDELDPKDEEILKS	13.333227177531613	0.25957335882451904	79.61561584472656	0.5194323062896729	15.93755054473877	27.34792709350586	17.471689224243164
pd1-binder-100-nr2-run-1_result_4	78	MSLTFYPAWLTVSEGANATFTCSLSNWSEDLMLNWNRLSPSNQTEKQAAFSNGLSQPVQDARFQIIQLPNRHDFHMNILDTRRNDSGIYLCGAISLHPKAKIEESPGAELVVTERI:MEEFKEALAKWDSSPETKPEDFDEVLEKFLKEFEYLLAKFRKEKKYSYQKALLQYLENLFKKYSPELYEELKPYIEEQKKKVDKKDDDELSPEDEEILKK	14.218741223883134	0.20367717861923396	75.90253448486328	0.5152910947799683	16.581777572631836	28.186758041381836	18.78959846496582
pd1-binder-100-nr2-run-1_result_4	79	MSLTFYPAWLTVSEGANATFTCSLSNWSEDLMLNWNRLSPSNQTEKQAAFSNGLSQPVQDARFQIIQLPNRHDFHMNILDTRRNDSGIYLCGAISLHPKAKIEESPGAELVVTERI:MEEFKEALAKWDDKPETRPENFEEIKEKYWKEFDYLLALFRKQKRQSDVHALLFHAENLMKKYSKRLYEEEKPRIEKARAEANVKDSDELSPKDEEILKS	13.40180852773252	0.2699662479377882	82.10645294189453	0.5135999917984009	16.125980377197266	28.128040313720703	19.19534683227539
pd1-binder-100-nr2-run-1_result_4	80	MSLTFYPAWLTVSEGANATFTCSLSNWSEDLMLNWNRLSPSNQTEKQAAFSNGLSQPVQDARFQIIQLPNRHDFHMNILDTRRNDSGIYLCGAISLHPKAKIEESPGAELVVTERI:MEKFKEALKKWDSDPKTAPEDFEEVLKKYLEEMEYLLAKFKKEKQYSAQQALLSYFENLFKKYSEKLYNEMKPILEEWRAKVNKENDDELDPEDKEILEK	14.213302872798662	0.1949684414141764	72.42687225341797	0.5157582759857178	16.75581932067871	27.984058380126953	18.888853073120117
pd1-binder-100-nr2-run-1_result_4	81	MSLTFYPAWLTVSEGANATFTCSLSNWSEDLMLNWNRLSPSNQTEKQAAFSNGLSQPVQDARFQIIQLPNRHDFHMNILDTRRNDSGIYLCGAISLHPKAKIEESPGAELVVTERI:MEKMKEALAAWDADEATAPEDFEKVLEEFLKEFEYLLALFKKQKKYSYQQALLQYLENLFKKYSEELYKKMKPYLEKLKEKVNKKNSNELSPEDKEILES	14.082342936943094	0.2182323544026102	70.37258911132812	0.5158878564834595	16.856311798095703	28.19788932800293	18.932369232177734
pd1-binder-100-nr2-run-1_result_4	82	MSLTFYPAWLTVSEGANATFTCSLSNWSEDLMLNWNRLSPSNQTEKQAAFSNGLSQPVQDARFQIIQLPNRHDFHMNILDTRRNDSGIYLCGAISLHPKAKIEESPGAELVVTERI:MEKFKEALEKWDSNPETAPEDFEKVLDEYLEEFERLLAEFRAQRRYSDQQALLQYARNLFKKYSERLYKEMQPRLDELEAKANEEDSDELSPEDKAILEK	12.98574059430819	0.24264035519332852	69.51165008544922	0.5176753997802734	16.69352912902832	27.612937927246094	18.46334457397461
pd1-binder-100-nr2-run-1_result_4	83	MSLTFYPAWLTVSEGANATFTCSLSNWSEDLMLNWNRLSPSNQTEKQAAFSNGLSQPVQDARFQIIQLPNRHDFHMNILDTRRNDSGIYLCGAISLHPKAKIEESPGAELVVTERI:MEKAKEALKKWDSKEETKPEDFDKVLEEFLKEFERLLAEFKKQKLYSNQYALLFYLENLFKKYSEELYKKYLPYLEELRKKVNKKNEDELDPEDKEILES	10.715964670519808	0.29039527466669235	67.53689575195312	0.5156310796737671	16.955228805541992	28.117929458618164	18.967403411865234
pd1-binder-100-nr2-run-1_result_4	84	MSLTFYPAWLTVSEGANATFTCSLSNWSEDLMLNWNRLSPSNQTEKQAAFSNGLSQPVQDARFQIIQLPNRHDFHMNILDTRRNDSGIYLCGAISLHPKAKIEESPGAELVVTERI:MEKFKKALEEWDSSKETAPEDFEEVLEEFLKESEYLYAKFKKEKRYSDMQAYLQYLENLFKKYSKRLYEEKKPYLEELKKKANKKDSDELSPEDKEILEK	7.365342270398946	0.48758771524035105	69.92118072509766	0.5208873748779297	16.746761322021484	27.764930725097656	18.156959533691406
pd1-binder-100-nr2-run-1_result_4	85	MSLTFYPAWLTVSEGANATFTCSLSNWSEDLMLNWNRLSPSNQTEKQAAFSNGLSQPVQDARFQIIQLPNRHDFHMNILDTRRNDSGIYLCGAISLHPKAKIEESPGAELVVTERI:LDKFKEALEKWDSKEETKPEDFEEVLEEFLKKADYLLALFKKQKRYSDQQAFLNYLENLFKKYSEELYERMKPRLEKWREEVNKKDSDELSPKDKEILES	13.681090139122631	0.2431107506466862	73.10722351074219	0.5170679688453674	16.691722869873047	27.791645050048828	19.959543228149414
pd1-binder-100-nr2-run-1_result_4	86	MSLTFYPAWLTVSEGANATFTCSLSNWSEDLMLNWNRLSPSNQTEKQAAFSNGLSQPVQDARFQIIQLPNRHDFHMNILDTRRNDSGIYLCGAISLHPKAKIEESPGAELVVTERI:MEKFKKMLEEWDSKEETKPENFEEVLEEFLKEFEKLLAEFRKQKQQSNQYALLSYLENLFKKYSKELYEKMKPKLDELRKKVEKKNSDELTPEDKEILEK	13.98048849787963	0.22174686774081304	65.26246643066406	0.5191307663917542	16.98818588256836	27.830291748046875	18.833890914916992
pd1-binder-100-nr2-run-1_result_4	87	MSLTFYPAWLTVSEGANATFTCSLSNWSEDLMLNWNRLSPSNQTEKQAAFSNGLSQPVQDARFQIIQLPNRHDFHMNILDTRRNDSGIYLCGAISLHPKAKIEESPGAELVVTERI:LEEFKEALAAWDASPETRPENFDEVLEKFLKEFERLLAEFKKQKKYSYQQALLAYLENLFKKYSEELYEKLKPYIEEKRKEVSKKDSDELTPKDKEILEK	14.754538125474012	0.18777885047758452	76.88493347167969	0.518335223197937	16.3024959564209	27.73720932006836	18.091278076171875
pd1-binder-100-nr2-run-1_result_4	88	MSLTFYPAWLTVSEGANATFTCSLSNWSEDLMLNWNRLSPSNQTEKQAAFSNGLSQPVQDARFQIIQLPNRHDFHMNILDTRRNDSGIYLCGAISLHPKAKIEESPGAELVVTERI:MEKFKEALEKWDNKEETAPEDFYKVLEEFLKEAEYLLAKFRKQKRYSDQYAFLSHLENLFKKYSKKLYEEMKPYLEEQRKKVEEKDSDELSPEDKAILES	7.7743616255995285	0.4988298802110474	74.07039642333984	0.5173434615135193	16.54579734802246	27.626605987548828	18.471906661987305
pd1-binder-100-nr2-run-1_result_4	89	MSLTFYPAWLTVSEGANATFTCSLSNWSEDLMLNWNRLSPSNQTEKQAAFSNGLSQPVQDARFQIIQLPNRHDFHMNILDTRRNDSGIYLCGAISLHPKAKIEESPGAELVVTERI:MEEFKKALEEWDSNPETKPENFEEVLEKFLKEFEYLLAQFRKEKRYSDQYALLQHLENTFKKYSEELYEEMKPKLEELRKKVEEKDSNELLEEDKEILEK	11.382465749465462	0.2987878923611109	73.92269897460938	0.5160483121871948	16.610315322875977	27.85329818725586	19.566591262817383
pd1-binder-100-nr2-run-1_result_4	90	MSLTFYPAWLTVSEGANATFTCSLSNWSEDLMLNWNRLSPSNQTEKQAAFSNGLSQPVQDARFQIIQLPNRHDFHMNILDTRRNDSGIYLCGAISLHPKAKIEESPGAELVVTERI:MEEFKAALAAWDSNPATAPADFYAVLERFLAEFERLLAEFRAQKRQSDVDALLAHLENLFRRYSPALYEAMRPRLEEARARAAEEDADELSPEDRAILAA	11.279379937144626	0.3218330045426103	65.3504409790039	0.5264406204223633	16.77128791809082	27.29231834411621	17.391624450683594
pd1-binder-100-nr2-run-1_result_4	91	MSLTFYPAWLTVSEGANATFTCSLSNWSEDLMLNWNRLSPSNQTEKQAAFSNGLSQPVQDARFQIIQLPNRHDFHMNILDTRRNDSGIYLCGAISLHPKAKIEESPGAELVVTERI:MEKFKEALEKWDSSEETKPADFDKVIEEFLKEFERLLAEFRKKKLYSAQKALLFHLENLFKKYSKELYEKYKPKLEEWKKKVDKKDSDELDPEDKEILEK	9.417606124044177	0.352199686318282	75.01122283935547	0.5168683528900146	16.50645637512207	27.838560104370117	18.95390510559082
pd1-binder-100-nr2-run-1_result_4	92	MSLTFYPAWLTVSEGANATFTCSLSNWSEDLMLNWNRLSPSNQTEKQAAFSNGLSQPVQDARFQIIQLPNRHDFHMNILDTRRNDSGIYLCGAISLHPKAKIEESPGAELVVTERI:LEKFKEALEKWDSKPETKPEDFEEVLEEYLKEFERLLAEFRKQNRKSDQQALLFYAENLFKKYSEELYKKYKPYLEEQRKRVNKENEDELLPEDEKILKE	18.60802324588827	0.17568554054377927	54.23304748535156	0.5190010070800781	17.901058197021484	27.92858123779297	19.453533172607422
pd1-binder-100-nr2-run-1_result_4	93	MSLTFYPAWLTVSEGANATFTCSLSNWSEDLMLNWNRLSPSNQTEKQAAFSNGLSQPVQDARFQIIQLPNRHDFHMNILDTRRNDSGIYLCGAISLHPKAKIEESPGAELVVTERI:MEKFKEALKEWDSSPETAPENFYEILEEFLKEFEYLLALFRKQKLLSAQQALLSYLENLFKKYSKELYEKMQPYLDKLREKVNKSSSDELDPEDEKILKE	11.016534376339497	0.30607471902482924	82.62185668945312	0.5175737142562866	15.782684326171875	27.34656524658203	18.13704490661621
pd1-binder-100-nr2-run-1_result_4	94	MSLTFYPAWLTVSEGANATFTCSLSNWSEDLMLNWNRLSPSNQTEKQAAFSNGLSQPVQDARFQIIQLPNRHDFHMNILDTRRNDSGIYLCGAISLHPKAKIEESPGAELVVTERI:LEEFKKALEEWDSDPETAPENFEEVLEKFLKEFDRLLAEFRKQRRYSDQEALLAHLENLFKKYSERLYKEMEPYIQEKREKVAESDSDELSPEDEKILKE	15.410940468826237	0.1937808002850233	56.70289993286133	0.519080638885498	18.043292999267578	27.951217651367188	18.575557708740234
pd1-binder-100-nr2-run-1_result_4	95	MSLTFYPAWLTVSEGANATFTCSLSNWSEDLMLNWNRLSPSNQTEKQAAFSNGLSQPVQDARFQIIQLPNRHDFHMNILDTRRNDSGIYLCGAISLHPKAKIEESPGAELVVTERI:MEKAKEALEKWNSKEEEKPEDFEKVLEEFLKEFDYLLALFRKQKRYSDMQALLFYLENLFKKYSEELYKKMEPYLKEKRKKIEKENSDELLPEDEEILKK	7.9591252610828676	0.420029229898778	75.96666717529297	0.515978217124939	16.364683151245117	27.668724060058594	19.19849395751953
pd1-binder-100-nr2-run-1_result_4	96	MSLTFYPAWLTVSEGANATFTCSLSNWSEDLMLNWNRLSPSNQTEKQAAFSNGLSQPVQDARFQIIQLPNRHDFHMNILDTRRNDSGIYLCGAISLHPKAKIEESPGAELVVTERI:MEKFKEALEKWDSKEETAPEDFEKVLEEFLKEFEYLLAKFRKEKRFSDQHALLFHLENLFKKYSEKLYEEMKPRLEKLREEVNKENSDELSPKDKEILEK	12.51952495276683	0.25689100424948325	73.88691711425781	0.5187837481498718	16.474451065063477	27.48807716369629	18.8254337310791
pd1-binder-100-nr2-run-1_result_4	97	MSLTFYPAWLTVSEGANATFTCSLSNWSEDLMLNWNRLSPSNQTEKQAAFSNGLSQPVQDARFQIIQLPNRHDFHMNILDTRRNDSGIYLCGAISLHPKAKIEESPGAELVVTERI:MEEFKEALAKWDKKKETRPEDFEEVLEKFLKEFEYLLAKFRKEKRYSDQYALLSHLENTFKKYSEELYEEMKPYLEELREKVSKKNSDELSEEDKKILEE	7.9629480016470895	0.4333808906981874	72.46649932861328	0.513239860534668	16.89642906188965	28.383880615234375	19.570560455322266
pd1-binder-100-nr2-run-1_result_4	98	MSLTFYPAWLTVSEGANATFTCSLSNWSEDLMLNWNRLSPSNQTEKQAAFSNGLSQPVQDARFQIIQLPNRHDFHMNILDTRRNDSGIYLCGAISLHPKAKIEESPGAELVVTERI:MEKFKEALEKWDSSEETAPEDFYEVLEEYLKEFERLLAEFRKQKRYSDQYALLQHLENLFKKYSPKLYEKMKPYLEEMRKKVEEEEDDELDPEDKKILEE	9.056113092400706	0.4076346922908782	76.38479614257812	0.5150232911109924	16.468017578125	27.632091522216797	18.641036987304688
pd1-binder-100-nr2-run-1_result_4	99	MSLTFYPAWLTVSEGANATFTCSLSNWSEDLMLNWNRLSPSNQTEKQAAFSNGLSQPVQDARFQIIQLPNRHDFHMNILDTRRNDSGIYLCGAISLHPKAKIEESPGAELVVTERI:LEKMKKALAEWDADPATKPEDFEQVLAEYKKEFEKLLAEFRKQKQYSNQQALLQYERNLFKKYSEELYKKEQPYLEELQQRVNKSDSDELDPEDEKILKE	19.75546169553338	0.13112121741126984	54.99121856689453	0.5210587978363037	18.281442642211914	27.478551864624023	18.61902618408203
pd1-binder-100-nr2-run-1_result_5	0	LSLTFYPAWLTVSEGANATFTCSLSNWSEDLMLNWNRLSPSNQTEKQAAFSNGLSQPVQDARFQIIQLPNRHDFHMNILDTRRNDSGIYLCGAISLHPKAKIEESPGAELVVTERI:EDEEEEIEKIKKEFEDLLKEYKEKYGKWTDENIEEMMKELEKKGIKSELIEAEHNGKKYKILRLYKYIPPYYHKLTIILDENYEIVDIKLEIGIKDIGSP	6.6864171291069185	0.48985908836308983	76.26876831054688	0.5261446237564087	15.760916709899902	26.52395248413086	17.01152801513672
pd1-binder-100-nr2-run-1_result_5	1	PSLTFYPAWLTVSEGANATFTCSLSNWSEDLMLNWNRLSPSNQTEKQAAFSNGLSQPVQDARFQIIQLPNRHDFHMNILDTRRNDSGIYLCGAISLHPKAKIEESPGAELVVTERI:MESSEEEEKRKKEFEELWKEAEEKYGKFTEENLKELAKELEEKGIKVEFSEAFHEGKQYKIITLYKYVPPYYDKLTLVLNENYELVFKELKLGLKDYGLP	7.4909566599187105	0.4595788069365214	80.54179382324219	0.5206875801086426	15.626079559326172	26.58022117614746	16.910099029541016
pd1-binder-100-nr2-run-1_result_5	2	LSLTFYPAWLTVSEGANATFTCSLSNWSEDLMLNWNRLSPSNQTEKQAAFSNGLSQPVQDARFQIIQLPNRHDFHMNILDTRRNDSGIYLCGAISLHPKAKIEESPGAELVVTERI:SSSSEEEEKIKKFFEDLLEEYKKKYGKWTDENIEKMMKELEEKGIKVERSEAFYEGKKYTILTLYYKKPPYYHKLTILLDENYEIVDIQLELGIKDIGSP	6.55367394713752	0.5260377277099237	81.98822784423828	0.522000789642334	15.614500045776367	26.734451293945312	15.65413761138916
pd1-binder-100-nr2-run-1_result_5	3	LSLTFYPAWLTVSEGANATFTCSLSNWSEDLMLNWNRLSPSNQTEKQAAFSNGLSQPVQDARFQIIQLPNRHDFHMNILDTRRNDSGIYLCGAISLHPKAKIEESPGAELVVTERI:SSSSEKEKELKEFFENLLEEYKKKYGKFTEENLKEMMKELEEKGFKTELTEAEYEGKKYKILNIYYKVEPYYHKLTIILNENNEIVDILLELGLKDFGSP	12.067462122295805	0.2696147853107211	79.76689147949219	0.5207360982894897	15.867658615112305	27.103212356567383	13.270414352416992
pd1-binder-100-nr2-run-1_result_5	4	LSLTFYPAWLTVSEGANATFTCSLSNWSEDLMLNWNRLSPSNQTEKQAAFSNGLSQPVQDARFQIIQLPNRHDFHMNILDTRRNDSGIYLCGAISLHPKAKIEESPGAELVVTERI:MKEEEEEKKIKKFWEDLKKEAEKKYGKWTEENIKKFAEEMEKKGIKVEITEAEHDGKKYLILTLTKYVEPYYHKLTLVLNENYELVFEKIEIGIKDVGEP	9.105029650208257	0.3948213572284491	84.81472778320312	0.518010675907135	15.61105728149414	26.955583572387695	17.180307388305664
pd1-binder-100-nr2-run-1_result_5	5	LSLTFYPAWLTVSEGANATFTCSLSNWSEDLMLNWNRLSPSNQTEKQAAFSNGLSQPVQDARFQIIQLPNRHDFHMNILDTRRNDSGIYLCGAISLHPKAKIEESPGAELVVTERI:ESLEEEYEEIKKEFDKLWEEAEKKYGEWTEENLKEMAKELEKKGIKTEIIEAEYEGKKYTIIKLIKKIEPYYHIMILVLDENNKLVFRELKIGEKDYGEP	14.121133731440393	0.22138263015303994	83.97876739501953	0.5175936222076416	15.927234649658203	27.686115264892578	18.585451126098633
pd1-binder-100-nr2-run-1_result_5	6	LSLTFYPAWLTVSEGANATFTCSLSNWSEDLMLNWNRLSPSNQTEKQAAFSNGLSQPVQDARFQIIQLPNRHDFHMNILDTRRNDSGIYLCGAISLHPKAKIEESPGAELVVTERI:SSSEEEEKKIKKEFEELLKEAEKKYGEFTEEKLKELAEELEKKGIKVEFSEAFYNGKKYKIIKLIKKIEPYYHELTIILDENNKIVSIKLEIGKKDYGSP	14.167791458567255	0.22839273407641303	70.32962799072266	0.5207781195640564	16.51472282409668	27.419921875	18.14690589904785
pd1-binder-100-nr2-run-1_result_5	7	LSLTFYPAWLTVSEGANATFTCSLSNWSEDLMLNWNRLSPSNQTEKQAAFSNGLSQPVQDARFQIIQLPNRHDFHMNILDTRRNDSGIYLCGAISLHPKAKIEESPGAELVVTERI:SDLSEKYKEIKEFWEKLLEEAKKKYGEWTDEKIEEFAKEMEEKGIKVERIEAEHNGKKYTIIKLTYKLPPYYHILTLILDENYELVEELLEIGVKDVGEP	11.775786763860522	0.26644106154985825	61.80183029174805	0.5322234034538269	16.362489700317383	26.575361251831055	16.434234619140625
pd1-binder-100-nr2-run-1_result_5	8	LSLTFYPAWLTVSEGANATFTCSLSNWSEDLMLNWNRLSPSNQTEKQAAFSNGLSQPVQDARFQIIQLPNRHDFHMNILDTRRNDSGIYLCGAISLHPKAKIEESPGAELVVTERI:MDLSEEYEKILKEWNSFLEEAKKKYGEFTDENIEKLEKEAAEKGIKVERIEAEYNGKKYLILKFTKKVEPYYHELIIVLDENYKIVYIEYKIGVKEEGEP	10.159181070065454	0.3673845808078272	83.20982360839844	0.5176078677177429	15.737911224365234	27.172449111938477	16.829986572265625
pd1-binder-100-nr2-run-1_result_5	9	LSLTFYPAWLTVSEGANATFTCSLSNWSEDLMLNWNRLSPSNQTEKQAAFSNGLSQPVQDARFQIIQLPNRHDFHMNILDTRRNDSGIYLCGAISLHPKAKIEESPGAELVVTERI:SSPLEEEKKIKQFFDDLLAEWEKKYGKWTKENIEEMAKELQKKGIKVEFIEAEYQGKKYLIIKLTKKVEPYYHILTLVLDENYELVFRQLKLGVKDVGEP	8.444043998802265	0.46514137417339213	84.52910614013672	0.5222512483596802	15.277750015258789	26.40241241455078	15.367839813232422
pd1-binder-100-nr2-run-1_result_5	10	LSLTFYPAWLTVSEGANATFTCSLSNWSEDLMLNWNRLSPSNQTEKQAAFSNGLSQPVQDARFQIIQLPNRHDFHMNILDTRRNDSGIYLCGAISLHPKAKIEESPGAELVVTERI:EEEEEEEEELKEFFEKLLEEAKKKYGKWTEENLEEFAKELEKKGIKVERIEAEHDGKKYTIIKLTYKVPPYYHKLFIMLDENYEIVSIQLELGVEDEGEP	12.660087576890284	0.24229024042757022	74.44947052001953	0.520449161529541	16.262235641479492	27.39849853515625	19.373865127563477
pd1-binder-100-nr2-run-1_result_5	11	LSLTFYPAWLTVSEGANATFTCSLSNWSEDLMLNWNRLSPSNQTEKQAAFSNGLSQPVQDARFQIIQLPNRHDFHMNILDTRRNDSGIYLCGAISLHPKAKIEESPGAELVVTERI:ESEEEEEEKIKKFWEDLLEEYEKKYGEWTEENIEKMKKELEEKGIKTEIHEAFHEGKKYKIIKLIKKREPYYDELILVLDENNKLVFKELRIGIKDYGEP	11.65984185064708	0.29664176573839396	87.45042419433594	0.5159417986869812	15.571269035339355	27.244855880737305	15.972371101379395
pd1-binder-100-nr2-run-1_result_5	12	SSLTFYPAWLTVSEGANATFTCSLSNWSEDLMLNWNRLSPSNQTEKQAAFSNGLSQPVQDARFQIIQLPNRHDFHMNILDTRRNDSGIYLCGAISLHPKAKIEESPGAELVVTERI:EEEEEEEEKIKKEFEELLEEAKKKYGKWTEENIEEFMKELEEKGIKSERIEAEHDGKKYLILKLYKKIPPYYHILTLVLDENYELVYKKIEIGVKDIGEP	8.549637309534457	0.40955255657855116	85.38530731201172	0.5172101259231567	15.662497520446777	27.184553146362305	17.044021606445312
pd1-binder-100-nr2-run-1_result_5	13	LSLTFYPAWLTVSEGANATFTCSLSNWSEDLMLNWNRLSPSNQTEKQAAFSNGLSQPVQDARFQIIQLPNRHDFHMNILDTRRNDSGIYLCGAISLHPKAKIEESPGAELVVTERI:EELEEEYEEIKEEWEKLYEEAKKKYGEFTEENIKKLEEELQKKGIKVQRIEAEYEGKQYLILKFIKKRPPYYDELILVLDENYKEVFRQIRIGVKDFGEP	6.262143584354264	0.5807820481332248	86.42818450927734	0.5251295566558838	15.025947570800781	26.064870834350586	14.625527381896973
pd1-binder-100-nr2-run-1_result_5	14	LSLTFYPAWLTVSEGANATFTCSLSNWSEDLMLNWNRLSPSNQTEKQAAFSNGLSQPVQDARFQIIQLPNRHDFHMNILDTRRNDSGIYLCGAISLHPKAKIEESPGAELVVTERI:HHHHHHEEELKAFFDKLLEEAKKKYGEWTEENLQKFIEELQKKGIKAELIEAEYEGKKYKILKLIKKVPPYYHKLTLVLDENYKLVFKQIELGVKDYGEP	11.833613435048354	0.2972097032909819	83.53765106201172	0.5212531089782715	15.583736419677734	26.828125	15.739206314086914
pd1-binder-100-nr2-run-1_result_5	15	LSLTFYPAWLTVSEGANATFTCSLSNWSEDLMLNWNRLSPSNQTEKQAAFSNGLSQPVQDARFQIIQLPNRHDFHMNILDTRRNDSGIYLCGAISLHPKAKIEESPGAELVVTERI:LESEEEEKKILEYWKKLEEEARKKYGSFTDENLEALAKEMEKKGIKVERIEAEYEGKKYLILRFIKKIEPYYHKKTLLLDENYNLVSEKYEIGIKDYGLP	6.6156130588593625	0.5259883859112585	81.11882019042969	0.5257833003997803	15.416152000427246	26.431842803955078	17.62836265563965
pd1-binder-100-nr2-run-1_result_5	16	NSLTFYPAWLTVSEGANATFTCSLSNWSEDLMLNWNRLSPSNQTEKQAAFSNGLSQPVQDARFQIIQLPNRHDFHMNILDTRRNDSGIYLCGAISLHPKAKIEESPGAELVVTERI:SSEEEEEKKIKEEFEKLLKEAKEKYKEFTKENLEKLRKELEKKNIKTELIEAIYNNKKYYILKLYKKREPYYDVLTIILDENYKIVSIKIELNKKDYSSP	9.386285269284102	0.34560203425755764	75.92147827148438	0.5210851430892944	16.055421829223633	27.087112426757812	18.257112503051758
pd1-binder-100-nr2-run-1_result_5	17	NSLTFYPAWLTVSEGANATFTCSLSNWSEDLMLNWNRLSPSNQTEKQAAFSNGLSQPVQDARFQIIQLPNRHDFHMNILDTRRNDSGIYLCGAISLHPKAKIEESPGAELVVTERI:EEEEEEEKKIKEYFENLLKEAKEKYKEFTEENLQELIEELEKKNIKAELIESIYNNEKYKILKLTYKRPPYYDKLTIILNENNEIVSIEIELNVKDDSSP	13.818326256613515	0.2373570838341483	73.9293441772461	0.5196855068206787	16.293371200561523	27.41100311279297	18.33008575439453
pd1-binder-100-nr2-run-1_result_5	18	NSLTFYPAWLTVSEGANATFTCSLSNWSEDLMLNWNRLSPSNQTEKQAAFSNGLSQPVQDARFQIIQLPNRHDFHMNILDTRRNDSGIYLCGAISLHPKAKIEESPGAELVVTERI:MSSSEEEKEKIKEFEELLEEYKKKYKKFTEENIEEMKKELEEKNIKVEIHEAFYNNKKYKIIKLIKKNEPYYDILEILLNENYEIVSIKIKLNVKDYSSP	14.454848054832132	0.23301615466671674	82.86723327636719	0.5164482593536377	15.985543251037598	27.475669860839844	17.670204162597656
pd1-binder-100-nr2-run-1_result_5	19	NSLTFYPAWLTVSEGANATFTCSLSNWSEDLMLNWNRLSPSNQTEKQAAFSNGLSQPVQDARFQIIQLPNRHDFHMNILDTRRNDSGIYLCGAISLHPKAKIEESPGAELVVTERI:MSLEEEEKKIKKFFEDLLEEYKKKYKKFTEENIKEMKKELEKKNIKVEISEAFYNNKKYTIITLYYKREPYYDKLTIILNENNEIVSIEIELKIKDLSEP	8.14477929159203	0.41426982916524796	81.8612289428711	0.5149624347686768	16.016841888427734	27.421154022216797	15.984903335571289
pd1-binder-100-nr2-run-1_result_5	20	NSLTFYPAWLTVSEGANATFTCSLSNWSEDLMLNWNRLSPSNQTEKQAAFSNGLSQPVQDARFQIIQLPNRHDFHMNILDTRRNDSGIYLCGAISLHPKAKIEESPGAELVVTERI:ESSEEEEEEIKKEFENLLKEAKEKYKEWTEENIKKFAEELEKKNYKVEKIEAIYNNKKYLILKIYKKREPYYDILTIILDENYKIVDIKIELKKKSLSEP	8.135173466728327	0.43001685663601025	81.028076171875	0.5163407325744629	16.15239906311035	27.61983871459961	17.55234146118164
pd1-binder-100-nr2-run-1_result_5	21	NSLTFYPAWLTVSEGANATFTCSLSNWSEDLMLNWNRLSPSNQTEKQAAFSNGLSQPVQDARFQIIQLPNRHDFHMNILDTRRNDSGIYLCGAISLHPKAKIEESPGAELVVTERI:SEEEEEEKKRKEEFEKLLKEYEKKYKKFTEENIKEMAKELEKKNIKTEIIESIYNNKKYKIIKLIKKIPPYYDILTIILNENYEIVDIKLELKVKDYSSP	10.15878434427334	0.32648357841099557	76.5931625366211	0.5184341669082642	16.156103134155273	27.34525489807129	18.714763641357422
pd1-binder-100-nr2-run-1_result_5	22	NSLTFYPAWLTVSEGANATFTCSLSNWSEDLMLNWNRLSPSNQTEKQAAFSNGLSQPVQDARFQIIQLPNRHDFHMNILDTRRNDSGIYLCGAISLHPKAKIEESPGAELVVTERI:SSSSEEEKKIKEEFEKLLKEYEEKYKEWTEENLQEMAQELQQQNIQVQFLKSIYNNKEYTIIKLTKYIPPYYHILEILLDENNKIVDIKLKLKVKDFSEP	11.750142184038681	0.313237708595713	78.22959899902344	0.5216045379638672	15.905902862548828	26.90997314453125	16.249479293823242
pd1-binder-100-nr2-run-1_result_5	23	NSLTFYPAWLTVSEGANATFTCSLSNWSEDLMLNWNRLSPSNQTEKQAAFSNGLSQPVQDARFQIIQLPNRHDFHMNILDTRRNDSGIYLCGAISLHPKAKIEESPGAELVVTERI:EEEEEKEKEIKKEWEDLKKEYLEKYKEFTEENIEEMIKELEEKNIKVEKSEAFYNNKKYTILTFTKYIPPYYDKYTLVLNENYEIVFEKLELNVPDVSEP	6.745014796013593	0.5103579720888864	80.74833679199219	0.5201675295829773	15.568750381469727	26.536224365234375	16.867664337158203
pd1-binder-100-nr2-run-1_result_5	24	NSLTFYPAWLTVSEGANATFTCSLSNWSEDLMLNWNRLSPSNQTEKQAAFSNGLSQPVQDARFQIIQLPNRHDFHMNILDTRRNDSGIYLCGAISLHPKAKIEESPGAELVVTERI:MSEEEEEEKRKKEFEELLKEAKEKYKEFTEENLKELAKELEKKNIKVEFSEAIYNNKKYTIIKLYKKVEPYYDVLTIILNENNEIVSIELKLKVKDFSSP	4.372312528478025	0.690232207530257	71.79290008544922	0.5280637741088867	15.779438972473145	26.097858428955078	16.176334381103516
pd1-binder-100-nr2-run-1_result_5	25	NSLTFYPAWLTVSEGANATFTCSLSNWSEDLMLNWNRLSPSNQTEKQAAFSNGLSQPVQDARFQIIQLPNRHDFHMNILDTRRNDSGIYLCGAISLHPKAKIEESPGAELVVTERI:MDLSKEYEKIKEEWEKLLEEAKKKYKKFTEENIKELEKELEKKNIKVERIESFHNNKKYLILKFTKKIPPYYDKLIIMLNENYEIVDIKLEINVKDESEP	15.812008286461326	0.21820647772228322	72.47532653808594	0.5168721675872803	16.604881286621094	27.7367000579834	17.935382843017578
pd1-binder-100-nr2-run-1_result_5	26	NSLTFYPAWLTVSEGANATFTCSLSNWSEDLMLNWNRLSPSNQTEKQAAFSNGLSQPVQDARFQIIQLPNRHDFHMNILDTRRNDSGIYLCGAISLHPKAKIEESPGAELVVTERI:EEEEEEEKEIKEFFEKLLEEAKKKYKKFTEENIKKLKEELEKKNIKTFINTAIYNNKEYKIIKFIKKIPPYYHELTIVLDENYEIKFIELKLKIKDFSSS	3.5731134052215365	0.7652593563472776	72.20463562011719	0.5313430428504944	15.53375244140625	25.773584365844727	14.277100563049316
pd1-binder-100-nr2-run-1_result_5	27	NSLTFYPAWLTVSEGANATFTCSLSNWSEDLMLNWNRLSPSNQTEKQAAFSNGLSQPVQDARFQIIQLPNRHDFHMNILDTRRNDSGIYLCGAISLHPKAKIEESPGAELVVTERI:MDMSEEYEKKLEEFNKLLEEAKKKYKKWTEENLKAFAKELQEKNYKVEFHEAIYNNKKYLIIKIIKKNEPYYDELTIILDENYEIVDIQYNLNKKDYSSP	9.897205283621696	0.3565124918956087	82.79816436767578	0.5152171850204468	15.90401840209961	27.30495834350586	17.25054168701172
pd1-binder-100-nr2-run-1_result_5	28	NSLTFYPAWLTVSEGANATFTCSLSNWSEDLMLNWNRLSPSNQTEKQAAFSNGLSQPVQDARFQIIQLPNRHDFHMNILDTRRNDSGIYLCGAISLHPKAKIEESPGAELVVTERI:MDLSEEEKEIINFFKKLLDEYKKKYKKFTEENIKEMAKELEKKNIKTEIIKSIYNNKEYTIIKLYYKKEPYYHKLTIVLDENNEIKFIEIELNIKDYSSS	14.08074719151684	0.25303177143331673	85.49136352539062	0.5180402994155884	15.585884094238281	27.044775009155273	15.976163864135742
pd1-binder-100-nr2-run-1_result_5	29	NSLTFYPAWLTVSEGANATFTCSLSNWSEDLMLNWNRLSPSNQTEKQAAFSNGLSQPVQDARFQIIQLPNRHDFHMNILDTRRNDSGIYLCGAISLHPKAKIEESPGAELVVTERI:SEPEEEEKKLKEFFENLLKEYKEKYKEFTEENLEKMFKELQEKNIKVERIESIYNNKKYLIIKLIYKKPPYYHILTIILDENYKIVKILLELNVKDYSSP	7.451094836838702	0.46332004185725734	83.01437377929688	0.5153271555900574	15.948646545410156	27.560033798217773	15.319554328918457
pd1-binder-100-nr2-run-1_result_5	30	NSLTFYPAWLTVSEGANATFTCSLSNWSEDLMLNWNRLSPSNQTEKQAAFSNGLSQPVQDARFQIIQLPNRHDFHMNILDTRRNDSGIYLCGAISLHPKAKIEESPGAELVVTERI:EEEEEEEKEIKKEWEELLEEIKKKYKEFTDENIEKMEKELEEKNIKVERIKSIYNNKEYLILKFIKKIEPYYHKLTLILDENYKLVEKLLELKVKDFSSP	5.448811167797045	0.6010571336672089	82.973876953125	0.5186241865158081	15.58902645111084	26.8400821685791	17.083457946777344
pd1-binder-100-nr2-run-1_result_5	31	NSLTFYPAWLTVSEGANATFTCSLSNWSEDLMLNWNRLSPSNQTEKQAAFSNGLSQPVQDARFQIIQLPNRHDFHMNILDTRRNDSGIYLCGAISLHPKAKIEESPGAELVVTERI:SDLSEEYEKIKKEFEELLEEYKKKYKEWTDENIKEMIKELEKKNYKVELTEAFYNNKKYKILKIIKKREPYYDILTIILDENYKIVSIEIEINKKDFSSP	14.093551863697147	0.23100878622340837	83.13810729980469	0.5182092189788818	15.796347618103027	27.13349151611328	17.211681365966797
pd1-binder-100-nr2-run-1_result_5	32	NSLTFYPAWLTVSEGANATFTCSLSNWSEDLMLNWNRLSPSNQTEKQAAFSNGLSQPVQDARFQIIQLPNRHDFHMNILDTRRNDSGIYLCGAISLHPKAKIEESPGAELVVTERI:MDMSEEEKKILEEFENLLKEAEEKYKEFTEENLKEFAKELEKKNIKVEIHKAFYNNKEYTIIKLTKYRPPYYDILTLILDENNKLVSKEIKLKVKDYNEP	3.2804904932170893	0.773566366413391	78.5409927368164	0.531792163848877	15.144311904907227	25.52352523803711	14.687532424926758
pd1-binder-100-nr2-run-1_result_5	33	NSLTFYPAWLTVSEGANATFTCSLSNWSEDLMLNWNRLSPSNQTEKQAAFSNGLSQPVQDARFQIIQLPNRHDFHMNILDTRRNDSGIYLCGAISLHPKAKIEESPGAELVVTERI:EEEEEEEEKIRKEWEELRKEAKEKYKEFTKENLEELKKELEKKNIKVEINEAIYNNEKYTIIKFIKKIEPYYDELTLVLNENNELVFEELKLRKPDFSSP	13.676632627212687	0.2296605548902683	66.3010025024414	0.5197575092315674	16.825376510620117	27.337011337280273	16.625595092773438
pd1-binder-100-nr2-run-1_result_5	34	NSLTFYPAWLTVSEGANATFTCSLSNWSEDLMLNWNRLSPSNQTEKQAAFSNGLSQPVQDARFQIIQLPNRHDFHMNILDTRRNDSGIYLCGAISLHPKAKIEESPGAELVVTERI:MESEEEEEKIKKYFEDLLKEAKEKYKKWTEENIKEFAKELEEKNIKTEIIESIYNNKKYKIIKLTKKREPYYDKLYILLDENYNIVDIKLELKVKDDSSP	10.69569583975043	0.3308004668478579	78.671630859375	0.5135484337806702	16.403589248657227	27.98359489440918	19.221179962158203
pd1-binder-100-nr2-run-1_result_5	35	NSLTFYPAWLTVSEGANATFTCSLSNWSEDLMLNWNRLSPSNQTEKQAAFSNGLSQPVQDARFQIIQLPNRHDFHMNILDTRRNDSGIYLCGAISLHPKAKIEESPGAELVVTERI:MDLSEEDEKIKKEFENLLEEAKKKYKEFTEENLKELAKELEEKNIKVEIIESIYNNKKYKIIKLIKKIEPYYHKLTIILDENNKIVSIELKLKEKNYSSP	14.359459910238972	0.22673185328874118	69.704345703125	0.5213708877563477	16.456390380859375	27.246713638305664	17.531217575073242
pd1-binder-100-nr2-run-1_result_5	36	NSLTFYPAWLTVSEGANATFTCSLSNWSEDLMLNWNRLSPSNQTEKQAAFSNGLSQPVQDARFQIIQLPNRHDFHMNILDTRRNDSGIYLCGAISLHPKAKIEESPGAELVVTERI:SSMSEKEKELLNFFKKLKEELDKKYKEWTEENIEEMAKELEKKNIKVERTKAIYNNKEYLILKYIKKVEPYYHIYTIVLDENYKIVFEQYKLNVPDYSSP	5.2138267499561355	0.6212031558377085	84.5584945678711	0.5363192558288574	14.43883991241455	24.704607009887695	14.486573219299316
pd1-binder-100-nr2-run-1_result_5	37	NSLTFYPAWLTVSEGANATFTCSLSNWSEDLMLNWNRLSPSNQTEKQAAFSNGLSQPVQDARFQIIQLPNRHDFHMNILDTRRNDSGIYLCGAISLHPKAKIEESPGAELVVTERI:EEEEEEEKKIKEEFENLLKEAKEKYKEFTKENLEKLIKELEKKNIKAELIESIYNNKKYLILRLIKKREPYYDILEILLNENYEIVDIKLKLKVKDYSKE	7.39659663184217	0.46807568854415643	76.86052703857422	0.5169540643692017	16.131494522094727	27.393157958984375	19.058561325073242
pd1-binder-100-nr2-run-1_result_5	38	NSLTFYPAWLTVSEGANATFTCSLSNWSEDLMLNWNRLSPSNQTEKQAAFSNGLSQPVQDARFQIIQLPNRHDFHMNILDTRRNDSGIYLCGAISLHPKAKIEESPGAELVVTERI:MDLSEEEKKIKQEFEDLLKEFEEKYKEWTEENLKEMAKELEEKNIKTEFIESIYNNKKYLIIKLIKKIPPYYHELTLILDENYKLVDKLLKLKVPSYSSP	7.313355638552377	0.45481242462932464	75.94881439208984	0.5227364301681519	15.95369815826416	26.79054832458496	16.465320587158203
pd1-binder-100-nr2-run-1_result_5	39	NSLTFYPAWLTVSEGANATFTCSLSNWSEDLMLNWNRLSPSNQTEKQAAFSNGLSQPVQDARFQIIQLPNRHDFHMNILDTRRNDSGIYLCGAISLHPKAKIEESPGAELVVTERI:SSSSEEEEKIKNFWNNLLKEYKEKYKEFTEENLEEMKKELEEKNIETEIIESIYNNKKYKIIKLTKYIPPYYDKLTIILDENNKIVDIQLELKIPEKSSP	14.925125243611898	0.21939431387822608	75.05348205566406	0.5188726782798767	16.330642700195312	27.42076301574707	17.688854217529297
pd1-binder-100-nr2-run-1_result_5	40	NSLTFYPAWLTVSEGANATFTCSLSNWSEDLMLNWNRLSPSNQTEKQAAFSNGLSQPVQDARFQIIQLPNRHDFHMNILDTRRNDSGIYLCGAISLHPKAKIEESPGAELVVTERI:SSSSEKEKELKKFFDDLLKEAEKKYKEFTEENLEKLAKELEEKNIKVSFNKAIYNNKEYTIITLTYKVPPYYHKLTIILDENNKIVDIKYELNLKSESEP	12.847628194294785	0.28189843803819153	68.80370330810547	0.5238961577415466	16.404457092285156	27.101003646850586	16.744211196899414
pd1-binder-100-nr2-run-1_result_5	41	NSLTFYPAWLTVSEGANATFTCSLSNWSEDLMLNWNRLSPSNQTEKQAAFSNGLSQPVQDARFQIIQLPNRHDFHMNILDTRRNDSGIYLCGAISLHPKAKIEESPGAELVVTERI:SSSEEEEEKIKKFFEDLLNEALKKYKEFTKENLEKLKKELEEKNIKVEIHEAIYNNEKYIIIKLIYKKEPYYHVLTIVLNENYKIVFIKLELKKKDYSSP	7.930584002486968	0.4508198535614248	78.19964599609375	0.5161300897598267	16.195575714111328	27.46235466003418	17.80856704711914
pd1-binder-100-nr2-run-1_result_5	42	NSLTFYPAWLTVSEGANATFTCSLSNWSEDLMLNWNRLSPSNQTEKQAAFSNGLSQPVQDARFQIIQLPNRHDFHMNILDTRRNDSGIYLCGAISLHPKAKIEESPGAELVVTERI:MSLEEEEKKKLEEFEKLLKEAKEKYKEFTEENLEKLKKELEKKNIKTEIIKSIYNNEEYIIIRLYKKNEPYYDILTIILNENYEIVDIQYELKVKDLSSD	14.592626535721442	0.2178401210514946	71.66180419921875	0.5212550163269043	16.261560440063477	27.003820419311523	17.033859252929688
pd1-binder-100-nr2-run-1_result_5	43	NSLTFYPAWLTVSEGANATFTCSLSNWSEDLMLNWNRLSPSNQTEKQAAFSNGLSQPVQDARFQIIQLPNRHDFHMNILDTRRNDSGIYLCGAISLHPKAKIEESPGAELVVTERI:MEESEEEKEKKKEFEDLLKEYKEKYKEFTEENLEKMKKELEEKNIKTEIHKAIYNNKEYTIIKLIKKRPPYYDILTIVLDENNKIVFIELKLNVPDYSEP	6.177409099476133	0.5468839140355016	80.66268157958984	0.520135760307312	15.650370597839355	26.67025375366211	15.676065444946289
pd1-binder-100-nr2-run-1_result_5	44	NSLTFYPAWLTVSEGANATFTCSLSNWSEDLMLNWNRLSPSNQTEKQAAFSNGLSQPVQDARFQIIQLPNRHDFHMNILDTRRNDSGIYLCGAISLHPKAKIEESPGAELVVTERI:ESSEEEEEKIKKEFEDLLKEAKEKYKEWTDENIQKFAKELEKKNIKVEISEAIYNNKKYRIITLYKKIPPYYHKLTIILDENNKIVDIKLELKIPSLSSP	4.475571703254607	0.6827608743458037	80.32878112792969	0.5195866227149963	15.738408088684082	26.833087921142578	17.737720489501953
pd1-binder-100-nr2-run-1_result_5	45	NSLTFYPAWLTVSEGANATFTCSLSNWSEDLMLNWNRLSPSNQTEKQAAFSNGLSQPVQDARFQIIQLPNRHDFHMNILDTRRNDSGIYLCGAISLHPKAKIEESPGAELVVTERI:EDLSEEYEKKKKFFEELLKEYKEKYKEWTKENIEEMKKELEEKNFKVEIIEAIYNNKKYIIIKITYYNPPYYDELYILLDENYKIVSIELKLNVPNYSSP	7.773600101943667	0.4385474251979526	82.50936126708984	0.5156340003013611	15.966185569763184	27.303298950195312	18.379745483398438
pd1-binder-100-nr2-run-1_result_5	46	NSLTFYPAWLTVSEGANATFTCSLSNWSEDLMLNWNRLSPSNQTEKQAAFSNGLSQPVQDARFQIIQLPNRHDFHMNILDTRRNDSGIYLCGAISLHPKAKIEESPGAELVVTERI:MSLEEEEEKIKKEWKELWEEAKKKYKKFTKENLEELKKELEKKNIKSELIESFYNNKKYLILKLIKKRPPYYDIWTLVLDENYELVFEELKLKVKDFSEP	3.97678793830876	0.719412209238583	81.49068450927734	0.5340893268585205	14.822920799255371	25.03389549255371	13.888588905334473
pd1-binder-100-nr2-run-1_result_5	47	NSLTFYPAWLTVSEGANATFTCSLSNWSEDLMLNWNRLSPSNQTEKQAAFSNGLSQPVQDARFQIIQLPNRHDFHMNILDTRRNDSGIYLCGAISLHPKAKIEESPGAELVVTERI:EELEEEEKKKIEEWEKLLKEAKEKYKEFTDENIEELAKELEKKNIKVERSEAIYNNEKYTILNFYKYTPPYYDKLSILLNENKEIVDIQIELNIPSLSSP	15.718663273691003	0.2155200692193289	80.94172668457031	0.5225963592529297	15.63963508605957	26.680458068847656	17.538883209228516
pd1-binder-100-nr2-run-1_result_5	48	NSLTFYPAWLTVSEGANATFTCSLSNWSEDLMLNWNRLSPSNQTEKQAAFSNGLSQPVQDARFQIIQLPNRHDFHMNILDTRRNDSGIYLCGAISLHPKAKIEESPGAELVVTERI:SKEEEEEKEIKEEWEKLYKEAKEKYKEFTEENIEKLIKELEKKNIKVEKIEAIYNNKKYTILKFTKKREPYYDKLILVLDENYNEVFKQIELKVKDDSLP	7.97384614285514	0.44524277068399726	84.64768981933594	0.516453742980957	15.69798469543457	27.188249588012695	15.449986457824707
pd1-binder-100-nr2-run-1_result_5	49	NSLTFYPAWLTVSEGANATFTCSLSNWSEDLMLNWNRLSPSNQTEKQAAFSNGLSQPVQDARFQIIQLPNRHDFHMNILDTRRNDSGIYLCGAISLHPKAKIEESPGAELVVTERI:EESEEEEEEIKKFFEELKKKYEEKYKEFTEENLKEMAKELEKENIKVEFHEAFYNNKKYTIIKLIYYREPYYHIYTIVLDENNKIVFEKLELNVKDYSSP	7.143413091754759	0.4985383412552141	80.99058532714844	0.517674446105957	15.849092483520508	27.201051712036133	17.124195098876953
pd1-binder-100-nr2-run-1_result_5	50	NSLTFYPAWLTVSEGANATFTCSLSNWSEDLMLNWNRLSPSNQTEKQAAFSNGLSQPVQDARFQIIQLPNRHDFHMNILDTRRNDSGIYLCGAISLHPKAKIEESPGAELVVTERI:MDMSEEEKKIKEEFEKLLEEAKKKYKKWTEENIEEFAKELEEKNIKVERIESIYNNKKYLIIKLIKKKEPYYHILTIILNENYEIVSIKLELNVPNYSSP	14.385511505915842	0.21542065475389904	82.0355224609375	0.5185973048210144	15.76567554473877	27.12126350402832	15.946298599243164
pd1-binder-100-nr2-run-1_result_5	51	NSLTFYPAWLTVSEGANATFTCSLSNWSEDLMLNWNRLSPSNQTEKQAAFSNGLSQPVQDARFQIIQLPNRHDFHMNILDTRRNDSGIYLCGAISLHPKAKIEESPGAELVVTERI:MSSEEEEKKILDFFNKLLKEAKEKYKEWTEENIEEFKKELEKKNIKVEIIETIYNNKKYKIIKLTYKKEPYYHILTILLDENNKIVDIKYELKKKDYSSP	13.662308830254085	0.2569619813133286	82.13985443115234	0.5160117149353027	16.117441177368164	27.625839233398438	18.59105682373047
pd1-binder-100-nr2-run-1_result_5	52	MSLTFYPAWLTVSEGANATFTCSLSNWSEDLMLNWNRLSPSNQTEKQAAFSNGLSQPVQDARFQIIQLPNRHDFHMNILDTRRNDSGIYLCGAISLHPKAKIEESPGAELVVTERI:MSEEEEEKKIKEEWKKLKEEYKKKYKKYTEENIKKLIEELQKKNIKVEKLESIYNNKKYLILKFTKYIPPYYHKYYILLDENYNIVYEKLELKVKDYSLP	6.400072730264409	0.5423155656149607	77.99880981445312	0.5233404040336609	15.635191917419434	26.447086334228516	17.77992057800293
pd1-binder-100-nr2-run-1_result_5	53	NSLTFYPAWLTVSEGANATFTCSLSNWSEDLMLNWNRLSPSNQTEKQAAFSNGLSQPVQDARFQIIQLPNRHDFHMNILDTRRNDSGIYLCGAISLHPKAKIEESPGAELVVTERI:SDSEEEEEKIKKEFENLLEEYKKKYKEFTKENIEELIKELEKKNIKAELNEAIYNNKKYYILKLIKKIEPYYHILTIMLDENYKIVSIQIKLKEPDYSEP	13.836488573396784	0.23828686812390273	73.3177261352539	0.5207550525665283	16.304649353027344	27.25440788269043	17.943836212158203
pd1-binder-100-nr2-run-1_result_5	54	NSLTFYPAWLTVSEGANATFTCSLSNWSEDLMLNWNRLSPSNQTEKQAAFSNGLSQPVQDARFQIIQLPNRHDFHMNILDTRRNDSGIYLCGAISLHPKAKIEESPGAELVVTERI:SSSEEEEKEIKEFFENLLKEAEEKYKEWTDENLEEFIKELQKKNIKSELIETFYNNKKYKILKLTYYRPPYYHILTLLLDENYKLVDKKIEINVPDYSEP	7.477434585309008	0.451067435933349	84.74640655517578	0.5200130939483643	15.476937294006348	26.765987396240234	17.948753356933594
pd1-binder-100-nr2-run-1_result_5	55	NSLTFYPAWLTVSEGANATFTCSLSNWSEDLMLNWNRLSPSNQTEKQAAFSNGLSQPVQDARFQIIQLPNRHDFHMNILDTRRNDSGIYLCGAISLHPKAKIEESPGAELVVTERI:MDSSEEEKKIKKFWEDLLKEAEEKYKKFTEENLEKLEKELEEKNIKVERHEAFYNNKKYLILKFTYYRPPYYDELYIILDENYKIVDIILKLNVKDYSSP	3.422222456438725	0.7718333412730691	78.82768249511719	0.5842455625534058	12.810503959655762	20.78337860107422	7.723977088928223
pd1-binder-100-nr2-run-1_result_5	56	NSLTFYPAWLTVSEGANATFTCSLSNWSEDLMLNWNRLSPSNQTEKQAAFSNGLSQPVQDARFQIIQLPNRHDFHMNILDTRRNDSGIYLCGAISLHPKAKIEESPGAELVVTERI:MDMSKEEEEKKKYWEDLLKEIKEKYKEFTEENIEKMEKELQEKNIKVERIETNYNNKKYLILKFYKYTPPYYDILTIVLNENYEIEFIEIKLNVKDYNES	6.70852203320608	0.5287971846378128	85.46012878417969	0.5202040672302246	15.443817138671875	26.616670608520508	14.245122909545898
pd1-binder-100-nr2-run-1_result_5	57	NSLTFYPAWLTVSEGANATFTCSLSNWSEDLMLNWNRLSPSNQTEKQAAFSNGLSQPVQDARFQIIQLPNRHDFHMNILDTRRNDSGIYLCGAISLHPKAKIEESPGAELVVTERI:MESAKEEEEIKKEWKELLEEARKKYKKYTEENLQELAKELQKRNILVEFTKAIYNDKEYLIIKLYKKRPPYYDILTLVLDENYELVFEKLELNVKDLSEP	5.909209306845704	0.5737611175383232	77.94073486328125	0.5209634900093079	15.701469421386719	26.518545150756836	16.55373191833496
pd1-binder-100-nr2-run-1_result_5	58	NSLTFYPAWLTVSEGANATFTCSLSNWSEDLMLNWNRLSPSNQTEKQAAFSNGLSQPVQDARFQIIQLPNRHDFHMNILDTRRNDSGIYLCGAISLHPKAKIEESPGAELVVTERI:MEEEEEEKKRKKYFEELLEEAKKKYKEFTDENIEELIKELEKKNIKAELHEAFYNNKKYKIIKLTKKVEPYYDTLTIILDENNKIVSIELKLREPNDSSP	13.850878795170889	0.22686454749220655	77.03888702392578	0.5169714689254761	16.192575454711914	27.434106826782227	16.60973358154297
pd1-binder-100-nr2-run-1_result_5	59	NSLTFYPAWLTVSEGANATFTCSLSNWSEDLMLNWNRLSPSNQTEKQAAFSNGLSQPVQDARFQIIQLPNRHDFHMNILDTRRNDSGIYLCGAISLHPKAKIEESPGAELVVTERI:EDLSEEYEKIKKFWEDLLKEYKEKYKKWTDENIEEMMKELEEKNIKSELSEAIYNNKKYKILKLIKKIEPYYDKLYILLNENYEIVDIKLEINVKDYSSP	11.661597430273085	0.2876154706148495	70.15111541748047	0.5162121057510376	16.79019546508789	28.011348724365234	20.40993881225586
pd1-binder-100-nr2-run-1_result_5	60	NSLTFYPAWLTVSEGANATFTCSLSNWSEDLMLNWNRLSPSNQTEKQAAFSNGLSQPVQDARFQIIQLPNRHDFHMNILDTRRNDSGIYLCGAISLHPKAKIEESPGAELVVTERI:EDLSEEYEKLKKFFDDLLEEAKKKYKKFTEENLKEFEKELEKKNIKVERIEAFYNNKKYTIIKLTYKVEPYYHIRTIVLDENYEILFEKIELNVPDVSEP	8.38236284705338	0.4253946307073703	76.26715850830078	0.5226287245750427	15.891188621520996	26.726272583007812	17.05744743347168
pd1-binder-100-nr2-run-1_result_5	61	NSLTFYPAWLTVSEGANATFTCSLSNWSEDLMLNWNRLSPSNQTEKQAAFSNGLSQPVQDARFQIIQLPNRHDFHMNILDTRRNDSGIYLCGAISLHPKAKIEESPGAELVVTERI:ESLEEEEKKIKEEWEKLLEEAKKKYKEFTEENIKELAKELEKKNIKVEIHETIYNNKKYKIIKLIKKREPYYDELYILLNENNEIVSIEIKINRKDYSSP	14.840481463021305	0.20952391223922037	79.28948974609375	0.518312931060791	16.136531829833984	27.51616668701172	18.385143280029297
pd1-binder-100-nr2-run-1_result_5	62	NSLTFYPAWLTVSEGANATFTCSLSNWSEDLMLNWNRLSPSNQTEKQAAFSNGLSQPVQDARFQIIQLPNRHDFHMNILDTRRNDSGIYLCGAISLHPKAKIEESPGAELVVTERI:MESEKEEEEIKKFWEDLLEEYKKKYKKWTEENIKEMAKELQEKNIDVEINEAIYNNKKYKIITLYKKIPPYYDKLTIILDENYKIVSIQLELKIKDKSSP	13.97992884182129	0.25626572882316745	80.98651885986328	0.518784761428833	15.915071487426758	27.112049102783203	16.68111801147461
pd1-binder-100-nr2-run-1_result_5	63	NSLTFYPAWLTVSEGANATFTCSLSNWSEDLMLNWNRLSPSNQTEKQAAFSNGLSQPVQDARFQIIQLPNRHDFHMNILDTRRNDSGIYLCGAISLHPKAKIEESPGAELVVTERI:SSLSEEYKKKLEEFKNLLEEYKKKYKKFTDENIKEMAKELEKKNYKVEISEAYYNNKKYKIIKITKYNEPYYDILTIILDENNEIVSIEYKLNVKDLSEP	6.774742914426581	0.5215535990928077	77.55669403076172	0.5197240114212036	15.990344047546387	27.012563705444336	18.32752799987793
pd1-binder-100-nr2-run-1_result_5	64	NSLTFYPAWLTVSEGANATFTCSLSNWSEDLMLNWNRLSPSNQTEKQAAFSNGLSQPVQDARFQIIQLPNRHDFHMNILDTRRNDSGIYLCGAISLHPKAKIEESPGAELVVTERI:EDLSEEYEKIKKYFEDLLKEAEEKYKEWTEENIKEFEKELQKKNIKVQRIKSIYNNKEYLIIKLIYKRPPYYHILTLILNENYELVSKKIEINVKDYSEP	5.380634357687961	0.6108251775125365	80.423095703125	0.5220772624015808	15.600208282470703	26.537151336669922	17.66702651977539
pd1-binder-100-nr2-run-1_result_5	65	NSLTFYPAWLTVSEGANATFTCSLSNWSEDLMLNWNRLSPSNQTEKQAAFSNGLSQPVQDARFQIIQLPNRHDFHMNILDTRRNDSGIYLCGAISLHPKAKIEESPGAELVVTERI:EDLSEEEKKIKEFFNKLLEEYKKKYKKFTEENLKEMIKELQKKNIKVEIHESIYNNKKYTIIKLTYKRPPYYDILTIVLDENNEIVFIELKLKVPDVSEP	12.367100790198904	0.2756755712300735	65.16426849365234	0.5156391263008118	17.117252349853516	27.94192886352539	19.164684295654297
pd1-binder-100-nr2-run-1_result_5	66	NSLTFYPAWLTVSEGANATFTCSLSNWSEDLMLNWNRLSPSNQTEKQAAFSNGLSQPVQDARFQIIQLPNRHDFHMNILDTRRNDSGIYLCGAISLHPKAKIEESPGAELVVTERI:MNSLEEEKKIKEEFEKLLEEAKKKYKKFTEENLKKLAKELQEKNYKVEFHEAIYNNKKYKIITITKYIEPYYHKLTIVLDENNEIKFIKIELNVKNDNSP	13.26164861213686	0.24459179413305218	74.55770111083984	0.5242500305175781	16.049081802368164	26.944656372070312	16.678672790527344
pd1-binder-100-nr2-run-1_result_5	67	NSLTFYPAWLTVSEGANATFTCSLSNWSEDLMLNWNRLSPSNQTEKQAAFSNGLSQPVQDARFQIIQLPNRHDFHMNILDTRRNDSGIYLCGAISLHPKAKIEESPGAELVVTERI:SSLSKEEEEIKKYFDELLEEYKKKYKEFTEENLKEMAKELEKKNIKVEFNEAIYNNKKYLIIKLTYYREPYYHKLTLVLDENYKLVFKELKLNVKDDSSP	8.086747011687747	0.4346868850866572	79.42362213134766	0.5184743404388428	15.818166732788086	26.92382049560547	16.273101806640625
pd1-binder-100-nr2-run-1_result_5	68	NSLTFYPAWLTVSEGANATFTCSLSNWSEDLMLNWNRLSPSNQTEKQAAFSNGLSQPVQDARFQIIQLPNRHDFHMNILDTRRNDSGIYLCGAISLHPKAKIEESPGAELVVTERI:SSEEEEEKKIKEFWENLLKEAEEKYKEFTEENLQELIKELQEKNILSELIEAIYNNKKYLILKLIKKIPPYYHKLTIILDENYKIVKKIIELNIKDYSSP	17.1678385851281	0.2068881673694229	46.207176208496094	0.5230132341384888	18.134952545166016	27.96692657470703	18.655241012573242
pd1-binder-100-nr2-run-1_result_5	69	NSLTFYPAWLTVSEGANATFTCSLSNWSEDLMLNWNRLSPSNQTEKQAAFSNGLSQPVQDARFQIIQLPNRHDFHMNILDTRRNDSGIYLCGAISLHPKAKIEESPGAELVVTERI:MEEEEEEKEIKEFFDNLYEEAKKKYKEWTEENLKEFMKELEEKNIKSELLEAYYNNKKYYILKLIKKVEPYYDELIIVLDENYKEVFKELNLKKPEDSEP	11.18348624765225	0.30235092831308324	59.82755661010742	0.522099494934082	17.081178665161133	27.593292236328125	19.05010414123535
pd1-binder-100-nr2-run-1_result_5	70	NSLTFYPAWLTVSEGANATFTCSLSNWSEDLMLNWNRLSPSNQTEKQAAFSNGLSQPVQDARFQIIQLPNRHDFHMNILDTRRNDSGIYLCGAISLHPKAKIEESPGAELVVTERI:MDMSEKEKEIKKEFEDLLEEAKKKYKEWTEENLKEFIKELEKKNIKAFLNEAIYNNEKYKILTLIKKIEPYYHKLTIVLDENNKIKFIQLELNIKDFSSP	17.108835662483045	0.19520211988355274	75.37200927734375	0.5259613990783691	15.740866661071777	26.48395538330078	16.979228973388672
pd1-binder-100-nr2-run-1_result_5	71	NSLTFYPAWLTVSEGANATFTCSLSNWSEDLMLNWNRLSPSNQTEKQAAFSNGLSQPVQDARFQIIQLPNRHDFHMNILDTRRNDSGIYLCGAISLHPKAKIEESPGAELVVTERI:SESEEEEKKLKEFFENLLKEAKEKYKEFTEENLKKLIEELEKKNIKSELIESIYENKKYKILKLIKKVEPYYHELTIILDENYKIVSIQLKLNIKDDSEP	14.693743431242186	0.22241261002263973	80.72816467285156	0.5215665102005005	15.882193565368652	27.1743221282959	16.163421630859375
pd1-binder-100-nr2-run-1_result_5	72	NSLTFYPAWLTVSEGANATFTCSLSNWSEDLMLNWNRLSPSNQTEKQAAFSNGLSQPVQDARFQIIQLPNRHDFHMNILDTRRNDSGIYLCGAISLHPKAKIEESPGAELVVTERI:LSSEEEEKKILKEFEELLKEAKEKYKEFTEENIKELAKELEKKNIKVEIHEAIYNNKKYKIIKLIKKREPYYDILTIVLDENNKIVFIEYKLRVKDYSSP	11.959680611822643	0.27138563060489246	72.89381408691406	0.5215322971343994	16.16543197631836	26.95683479309082	16.314035415649414
pd1-binder-100-nr2-run-1_result_5	73	NSLTFYPAWLTVSEGANATFTCSLSNWSEDLMLNWNRLSPSNQTEKQAAFSNGLSQPVQDARFQIIQLPNRHDFHMNILDTRRNDSGIYLCGAISLHPKAKIEESPGAELVVTERI:ESEEEEEKKIKEEFEKLYEEAKEKYKEWTPENIEELMKELEKKNIKSELFKSIYNNKEYYILKLIKKREPYYHELTIVLDENYKEVFRELKLNVPSSSSP	6.924423596386335	0.5038809864567292	78.76947784423828	0.5224673748016357	15.74503231048584	26.626188278198242	17.600378036499023
pd1-binder-100-nr2-run-1_result_5	74	NSLTFYPAWLTVSEGANATFTCSLSNWSEDLMLNWNRLSPSNQTEKQAAFSNGLSQPVQDARFQIIQLPNRHDFHMNILDTRRNDSGIYLCGAISLHPKAKIEESPGAELVVTERI:EELEEEEEKIKKEWEELLKEAKEKYKEFTEENIKKLAEELEKKNIKVSITEAIYNNKKYTIITLTKYRPPYYDKLTIVLNENNEIEFIEIELNVPDFSEP	3.196508465502005	0.7771301779926852	74.37570190429688	0.5284757614135742	15.44389533996582	25.784584045410156	14.320576667785645
pd1-binder-100-nr2-run-1_result_5	75	NSLTFYPAWLTVSEGANATFTCSLSNWSEDLMLNWNRLSPSNQTEKQAAFSNGLSQPVQDARFQIIQLPNRHDFHMNILDTRRNDSGIYLCGAISLHPKAKIEESPGAELVVTERI:MEEEEEEKKIKEEWEKLLEEYEKKYKKWTKENLEKMIKELEKENIKAEIHKAIYNNKEYTILKLTKYRPPYYDILTLILNENNELVEKLLKLKVKDLSSP	15.966649142827718	0.23123949578350914	48.10755157470703	0.5301405191421509	17.516122817993164	27.069074630737305	13.314288139343262
pd1-binder-100-nr2-run-1_result_5	76	NSLTFYPAWLTVSEGANATFTCSLSNWSEDLMLNWNRLSPSNQTEKQAAFSNGLSQPVQDARFQIIQLPNRHDFHMNILDTRRNDSGIYLCGAISLHPKAKIEESPGAELVVTERI:MSSEKEEKEKLEEFKKLLEEAKKKYKEFTEENLQELIKELEKKNILAELNEAIYNNEKYKILKLYKYTPPYYDILTLVLNENYELVFEEIKLNEPNLSSP	17.506379926847554	0.19325245905483082	56.86388397216797	0.5226790904998779	17.437652587890625	27.50532341003418	17.235187530517578
pd1-binder-100-nr2-run-1_result_5	77	NSLTFYPAWLTVSEGANATFTCSLSNWSEDLMLNWNRLSPSNQTEKQAAFSNGLSQPVQDARFQIIQLPNRHDFHMNILDTRRNDSGIYLCGAISLHPKAKIEESPGAELVVTERI:MSSSEEEEKIKKYWEDLLKEYKEKYKKFTEENIKEMAKELEKKNIKVEINKAIYNNKEYTIINFYEYREPYYDKLTIVLDENYNIVFIKIELKLKDLNLP	14.574690980551674	0.21834613590844934	82.8592529296875	0.5186024904251099	15.734034538269043	26.958852767944336	17.33812713623047
pd1-binder-100-nr2-run-1_result_5	78	NSLTFYPAWLTVSEGANATFTCSLSNWSEDLMLNWNRLSPSNQTEKQAAFSNGLSQPVQDARFQIIQLPNRHDFHMNILDTRRNDSGIYLCGAISLHPKAKIEESPGAELVVTERI:SSLEEEEKKLKEFFENLLEEAKKKYKEWTEENIKEFIKELEKKNIKAELTEAFYNNKKYKILTLYKKVEPYYHKLTIILDENNKIVEILLELKIKDYSSP	13.362251812493046	0.24303251956068156	78.7792739868164	0.5227009057998657	15.77930736541748	26.82967185974121	16.778133392333984
pd1-binder-100-nr2-run-1_result_5	79	NSLTFYPAWLTVSEGANATFTCSLSNWSEDLMLNWNRLSPSNQTEKQAAFSNGLSQPVQDARFQIIQLPNRHDFHMNILDTRRNDSGIYLCGAISLHPKAKIEESPGAELVVTERI:EELEEEEKEIIKEWEKLLEEAKKKYKEFTEENIKELEKELQKQNIKVERHEAIYNNKKYLILKFIKKREPYYDILTIVLDENYKIKFIEYKLKVKDYSEP	11.769833200762534	0.24629854511911223	85.96009826660156	0.5157524347305298	15.825735092163086	27.644615173339844	18.82127571105957
pd1-binder-100-nr2-run-1_result_5	80	NSLTFYPAWLTVSEGANATFTCSLSNWSEDLMLNWNRLSPSNQTEKQAAFSNGLSQPVQDARFQIIQLPNRHDFHMNILDTRRNDSGIYLCGAISLHPKAKIEESPGAELVVTERI:SSMSEEEEKLKKFFEDLLKEAKKKYKKWTEENLKELSKELEKKNIKTELHEAIYNNKKYLILSLYKKVPPYYHKLTLLLDENYKLVSIKIELNLKDLSSP	10.251056012702874	0.29863722559218797	77.21299743652344	0.5228298902511597	15.764071464538574	26.706493377685547	18.445201873779297
pd1-binder-100-nr2-run-1_result_5	81	NSLTFYPAWLTVSEGANATFTCSLSNWSEDLMLNWNRLSPSNQTEKQAAFSNGLSQPVQDARFQIIQLPNRHDFHMNILDTRRNDSGIYLCGAISLHPKAKIEESPGAELVVTERI:MDLSEEYEERIKEFEELFKEYKEKYKEFTEENLKEMMKELEEKNIKSELNEAIYDNKQYKILKLIKKVEPYYDELTLILDENNKLVEKLINLNKKDFSSP	14.454742632801779	0.22078707269213296	47.154823303222656	0.5268908143043518	17.786758422851562	27.24654197692871	19.232908248901367
pd1-binder-100-nr2-run-1_result_5	82	NSLTFYPAWLTVSEGANATFTCSLSNWSEDLMLNWNRLSPSNQTEKQAAFSNGLSQPVQDARFQIIQLPNRHDFHMNILDTRRNDSGIYLCGAISLHPKAKIEESPGAELVVTERI:MSSSEEEEKIKQEFQDLLDEAKKKYKKFTKENLEALAKELEKKNIKTEFTEAIYNNKKYLILTLYKYRPPYYDKLTIILNENYEIVSIQLELNIPDYSSP	8.908042809432015	0.3886613768657716	74.43248748779297	0.5200514793395996	15.938287734985352	26.684579849243164	15.824653625488281
pd1-binder-100-nr2-run-1_result_5	83	NSLTFYPAWLTVSEGANATFTCSLSNWSEDLMLNWNRLSPSNQTEKQAAFSNGLSQPVQDARFQIIQLPNRHDFHMNILDTRRNDSGIYLCGAISLHPKAKIEESPGAELVVTERI:SSMSEEEKKRKQFWEDLWKKAKEKYKEFTEENLKELMKELEKQNIKSQLSETIYNNKKYKILTLYKKVPPYYDKLTILLDENYKIVSKELKLKEPNLSEP	3.5653593334179834	0.7662496294697685	85.36660766601562	0.5274755954742432	14.981987953186035	25.742963790893555	16.45001220703125
pd1-binder-100-nr2-run-1_result_5	84	NSLTFYPAWLTVSEGANATFTCSLSNWSEDLMLNWNRLSPSNQTEKQAAFSNGLSQPVQDARFQIIQLPNRHDFHMNILDTRRNDSGIYLCGAISLHPKAKIEESPGAELVVTERI:MSESEKEKERKEEWENLLKEAKEKYKKWTEENIKKFAKELEEKNIKVEFHEAYYNNKKYLIIKLTKYIPPYYDELYILLDENYEIVDIKIELNKKDYSEE	8.35818836766768	0.41852673366730786	85.2479476928711	0.5130892395973206	15.962933540344238	27.736984252929688	18.330947875976562
pd1-binder-100-nr2-run-1_result_5	85	NSLTFYPAWLTVSEGANATFTCSLSNWSEDLMLNWNRLSPSNQTEKQAAFSNGLSQPVQDARFQIIQLPNRHDFHMNILDTRRNDSGIYLCGAISLHPKAKIEESPGAELVVTERI:ASLSEEEEKIKKEFEDFFNEAKKKYKKFTDENIEELAKEAEEKNIKVERHKAFYNNKEYLILKFIKKIPPYYHELTIILNENYEIVSIQLKLNVPNFSSP	11.971484663459266	0.24858126364958968	79.8983154296875	0.5248227715492249	15.614479064941406	26.61985206604004	14.719184875488281
pd1-binder-100-nr2-run-1_result_5	86	NSLTFYPAWLTVSEGANATFTCSLSNWSEDLMLNWNRLSPSNQTEKQAAFSNGLSQPVQDARFQIIQLPNRHDFHMNILDTRRNDSGIYLCGAISLHPKAKIEESPGAELVVTERI:LDLSEEYEKIINFWKDLLKKAKEKYKEFTEENIEELEKELQEKNIKVERHEAIYNNKKYTILKFTKYIPPYYHELTIVLDENNKIVFIEIKLNVLNESSP	13.979054753079339	0.23634781681998232	81.81794738769531	0.5223077535629272	15.683975219726562	26.851064682006836	14.80813980102539
pd1-binder-100-nr2-run-1_result_5	87	NSLTFYPAWLTVSEGANATFTCSLSNWSEDLMLNWNRLSPSNQTEKQAAFSNGLSQPVQDARFQIIQLPNRHDFHMNILDTRRNDSGIYLCGAISLHPKAKIEESPGAELVVTERI:MDMSEEEKKIKEEWEKLKKEYEEKYKKFTEENIEEMIKELEKKNIKVERHEVFYNNKKYLILKFIKKREPYYDIYTLILDENYNIVSEQLKLKVKDYSEP	4.255848099055526	0.6961050577692236	81.06265258789062	0.5481191873550415	14.093644142150879	23.55377197265625	10.07267951965332
pd1-binder-100-nr2-run-1_result_5	88	NSLTFYPAWLTVSEGANATFTCSLSNWSEDLMLNWNRLSPSNQTEKQAAFSNGLSQPVQDARFQIIQLPNRHDFHMNILDTRRNDSGIYLCGAISLHPKAKIEESPGAELVVTERI:ESEEEEEEKKIKEWRELLEKAREKYKEFTEENIKEFEKELAEKNIKVERIEAFYNNKKYTIIKLTKKTPPYYDELILVLNENNELLFEEIKLNVPSSSSP	8.144422190350268	0.4425505723544622	79.26029205322266	0.5219617486000061	15.642499923706055	26.548072814941406	16.900218963623047
pd1-binder-100-nr2-run-1_result_5	89	NSLTFYPAWLTVSEGANATFTCSLSNWSEDLMLNWNRLSPSNQTEKQAAFSNGLSQPVQDARFQIIQLPNRHDFHMNILDTRRNDSGIYLCGAISLHPKAKIEESPGAELVVTERI:ESSEEEEEKIKEEFEKLLEEAKKKYKKWTEENLKEFAKELEEKNIKVEFSEAFYNNKKYKIITLYKKREPYVHKLTIILDEDNKIVSIQLELNLPSLSEP	13.046492016223443	0.25764588843822395	79.31978607177734	0.5139493942260742	16.107112884521484	27.442096710205078	18.805946350097656
pd1-binder-100-nr2-run-1_result_5	90	NSLTFYPAWLTVSEGANATFTCSLSNWSEDLMLNWNRLSPSNQTEKQAAFSNGLSQPVQDARFQIIQLPNRHDFHMNILDTRRNDSGIYLCGAISLHPKAKIEESPGAELVVTERI:SSSSEEEEKIKKFWENLLEEAKKKYKEFTDENIEELMKELEEKNILSQRNEAIYNNKQYTILKFIYKRPPYYDILTLLLNENKKIVDIQLELNVKDYSSP	15.286842673237604	0.21820002771996877	39.82746887207031	0.5286208391189575	18.07916831970215	27.201946258544922	18.181995391845703
pd1-binder-100-nr2-run-1_result_5	91	NSLTFYPAWLTVSEGANATFTCSLSNWSEDLMLNWNRLSPSNQTEKQAAFSNGLSQPVQDARFQIIQLPNRHDFHMNILDTRRNDSGIYLCGAISLHPKAKIEESPGAELVVTERI:MEEEEKEKERKEFFEKLLKEAEKKYKKWTDENIQEFIKELQEKNFKVELHEAYYNNKKYKILKIIYKRPPYYDVLTIILNENYEIVKIEIKLNVKEYSEP	10.461684672867559	0.3193289977778618	84.54155731201172	0.5130782127380371	16.151622772216797	28.027881622314453	18.76032257080078
pd1-binder-100-nr2-run-1_result_5	92	NSLTFYPAWLTVSEGANATFTCSLSNWSEDLMLNWNRLSPSNQTEKQAAFSNGLSQPVQDARFQIIQLPNRHDFHMNILDTRRNDSGIYLCGAISLHPKAKIEESPGAELVVTERI:SSSEEEEKKILEEFNELEEEAKKKYKKFTDENIEELEKELEEKNIKVERIESFYNNKKYTIIKLIKKRPPYYDILTLVLNENNELVFKQYKLKVKDYSSP	4.11840643286754	0.7162344407593174	73.94556427001953	0.5442823767662048	14.80007553100586	24.287010192871094	14.054292678833008
pd1-binder-100-nr2-run-1_result_5	93	NSLTFYPAWLTVSEGANATFTCSLSNWSEDLMLNWNRLSPSNQTEKQAAFSNGLSQPVQDARFQIIQLPNRHDFHMNILDTRRNDSGIYLCGAISLHPKAKIEESPGAELVVTERI:EEEEEEEKEKKEFWENLLEEYKKKYKKFTEENLKEMAEELEKKNIKTEFIEATYNNKKYTIINLYKYTPPYYDKLTLILNENYEIVDIQLKLKLKDYSEP	4.935697365093046	0.6402792880704373	85.38184356689453	0.5222634077072144	15.24485969543457	26.360319137573242	16.133726119995117
pd1-binder-100-nr2-run-1_result_5	94	NSLTFYPAWLTVSEGANATFTCSLSNWSEDLMLNWNRLSPSNQTEKQAAFSNGLSQPVQDARFQIIQLPNRHDFHMNILDTRRNDSGIYLCGAISLHPKAKIEESPGAELVVTERI:LDSSEEEEKLKNFFEELYKEYKEKYKEFTEENLKEMEKELQEKNFKVERIESFYNNKKYLIIKITYKVPPYYHKLTIILDENYKIVSIELELRLPDDSEP	12.422083296901635	0.26783158932285334	75.78374481201172	0.5185973644256592	16.31102752685547	27.44011116027832	18.360313415527344
pd1-binder-100-nr2-run-1_result_5	95	MSLTFYPAWLTVSEGANATFTCSLSNWSEDLMLNWNRLSPSNQTEKQAAFSNGLSQPVQDARFQIIQLPNRHDFHMNILDTRRNDSGIYLCGAISLHPKAKIEESPGAELVVTERI:EDLSEEDEKIREEWKKLLKEAREKYKEFTEENLEELAKELEKKNIKVERHEAIYNNEKYIILKLIKKRPPYYDVLTLMLNEKYELVFEQLELRVKDYSEP	11.46646243098865	0.25901037150782213	83.28715515136719	0.5187907218933105	15.600722312927246	26.935604095458984	17.88916778564453
pd1-binder-100-nr2-run-1_result_5	96	NSLTFYPAWLTVSEGANATFTCSLSNWSEDLMLNWNRLSPSNQTEKQAAFSNGLSQPVQDARFQIIQLPNRHDFHMNILDTRRNDSGIYLCGAISLHPKAKIEESPGAELVVTERI:EDEEEEEEKIKNFWNKLLEEAKKKYKKFTKENIEELKKELEEKNIKVEIHEAIYNNKKYIIIKLTYYRPPYYDELTIILNENYEIVDIQLKLKIKDKSEP	7.271676424718529	0.4740683344021433	80.496337890625	0.5156137943267822	16.071840286254883	27.409311294555664	17.986522674560547
pd1-binder-100-nr2-run-1_result_5	97	NSLTFYPAWLTVSEGANATFTCSLSNWSEDLMLNWNRLSPSNQTEKQAAFSNGLSQPVQDARFQIIQLPNRHDFHMNILDTRRNDSGIYLCGAISLHPKAKIEESPGAELVVTERI:EDEEEEEEEKKEFWKNLKKEFEKKYKKWTEENIEEMAKELEKKNIKTEKHEAFYNNKKYLILKLTYYSPPYYDKLILVLDENYNLVFEELKLKVPNDSSP	4.362459510274779	0.6886366025212253	83.89726257324219	0.5307119488716125	14.9556303024292	25.567096710205078	15.134881973266602
pd1-binder-100-nr2-run-1_result_5	98	NSLTFYPAWLTVSEGANATFTCSLSNWSEDLMLNWNRLSPSNQTEKQAAFSNGLSQPVQDARFQIIQLPNRHDFHMNILDTRRNDSGIYLCGAISLHPKAKIEESPGAELVVTERI:ESLEEEEEEIKKYWEELLEEAKKKYKEFTDENIAELEKELQEKNIKVSRTEAIYNNKKYTILTFTHYRPPYYDKLTIVLDENNKIVFIQLELRVPSYSSP	3.2649792294075004	0.7906475537646969	79.65011596679688	0.5655966997146606	13.487456321716309	22.23647117614746	9.602056503295898
pd1-binder-100-nr2-run-1_result_5	99	SSLTFYPAWLTVSEGANATFTCSLSNWSEDLMLNWNRLSPSNQTEKQAAFSNGLSQPVQDARFQIIQLPNRHDFHMNILDTRRNDSGIYLCGAISLHPKAKIEESPGAELVVTERI:ESPEEEEKEIREEWKKLLEEYREKYKEWTDENLQEMMAELQKRNIKSELTEAYHDNKLYKILTLYKHRPPYWDKLTLVLDENYELVFEQLELRLPDLSEP	2.9830653211281555	0.814382364461859	84.59329986572266	0.5456057786941528	14.080517768859863	23.88114356994629	12.047452926635742
pd1-binder-100-nr2-run-1_result_6	0	LSLTFYPAWLTVSEGANATFTCSLSNWSEDLMLNWNRLSPSNQTEKQAAFSNGLSQPVQDARFQIIQLPNRHDFHMNILDTRRNDSGIYLCGAISLHPKAKIEESPGAELVVTERI:APRPLPDGSLAYPIPGIPGLELRLHLRPPDAPAVAELVHAGSPEVHRTEDAPLPPDGRPPDPAFWARLQAELTLANAAGRSLAELAALFDELLRRGVEER	14.858322911420005	0.1918947873402459	69.55961608886719	0.5380417108535767	15.572051048278809	26.106735229492188	14.977581024169922
pd1-binder-100-nr2-run-1_result_6	1	LSLTFYPAWLTVSEGANATFTCSLSNWSEDLMLNWNRLSPSNQTEKQAAFSNGLSQPVQDARFQIIQLPNRHDFHMNILDTRRNDSGIYLCGAISLHPKAKIEESPGAELVVTERI:APRPLPDGSLAYPLPGIPGVELRLHLRPPDEPPVAELVVAGSPEVHTTRDAPLPPDGRPPDPAFFARLAAELALANAAGLSLEELAARFRELLAEGVRER	15.677795447753468	0.17532710449520775	67.37696075439453	0.5329329371452332	15.952425956726074	26.558076858520508	16.425996780395508
pd1-binder-100-nr2-run-1_result_6	2	LSLTFYPAWLTVSEGANATFTCSLSNWSEDLMLNWNRLSPSNQTEKQAAFSNGLSQPVQDARFQIIQLPNRHDFHMNILDTRRNDSGIYLCGAISLHPKAKIEESPGAELVVTERI:APRPLPDGSLAYPIPGMPGVELVVHRRDADAPVVAELVVAGSPEVYRTDDAPFPPDGRPPDPAFWARLQAELTLANAAGLSLEELAALFRELLAEGVAAR	14.232298088858327	0.20894867818694415	79.224609375	0.5331193208694458	15.121932029724121	26.202037811279297	15.954702377319336
pd1-binder-100-nr2-run-1_result_6	3	LSLTFYPAWLTVSEGANATFTCSLSNWSEDLMLNWNRLSPSNQTEKQAAFSNGLSQPVQDARFQIIQLPNRHDFHMNILDTRRNDSGIYLCGAISLHPKAKIEESPGAELVVTERI:APVPLPDGSLAYPVPGMPGVSIIVDLRDANAPTVATLHVEGDPKRITDENAPRPPDGRPFDPAFWAELMAALQLANAAGLSLEELAALFRRLLAEGVERR	14.678173594776872	0.197004460564132	67.9936752319336	0.5290573835372925	16.083696365356445	27.023805618286133	17.710830688476562
pd1-binder-100-nr2-run-1_result_6	4	LSLTFYPAWLTVSEGANATFTCSLSNWSEDLMLNWNRLSPSNQTEKQAAFSNGLSQPVQDARFQIIQLPNRHDFHMNILDTRRNDSGIYLCGAISLHPKAKIEESPGAELVVTERI:APRPLPDGSLAYPIPGIPGVELRLHLRDPTARPVAELVVAGSPEVHTTDDAPLPPDGRLPDPAFWARFMAEMTLLNAAGASLEELAARFRELLREGVERL	14.909998058779646	0.19176141797163618	67.53133392333984	0.5366102457046509	15.716405868530273	26.292997360229492	14.94395637512207
pd1-binder-100-nr2-run-1_result_6	5	LSLTFYPAWLTVSEGANATFTCSLSNWSEDLMLNWNRLSPSNQTEKQAAFSNGLSQPVQDARFQIIQLPNRHDFHMNILDTRRNDSGIYLCGAISLHPKAKIEESPGAELVVTERI:APRPLPDGSLAYPIPGIPGVEIVVHRRDPTARPVAELRVDGSDEVFTTDDAPLPPDGRPFDPAFWAEMLERLRLANAAGLSLAELAALFDELLREGVRRR	15.170429509896636	0.18266860248912295	70.46289825439453	0.5349506735801697	15.726499557495117	26.420644760131836	15.349458694458008
pd1-binder-100-nr2-run-1_result_6	6	LSLTFYPAWLTVSEGANATFTCSLSNWSEDLMLNWNRLSPSNQTEKQAAFSNGLSQPVQDARFQIIQLPNRHDFHMNILDTRRNDSGIYLCGAISLHPKAKIEESPGAELVVTERI:APRPLPDGSLAYPLPGIPGVELILRLLPPDRPTVAELKVAGSPELFTSDLAPLPPDGRLPDPAFFAEMMKRLELANAAGLSIAELAALFRELLAEGVARR	14.447021070255973	0.1888375411197395	66.52033233642578	0.5360558032989502	15.9182710647583	26.390657424926758	16.194656372070312
pd1-binder-100-nr2-run-1_result_6	7	LSLTFYPAWLTVSEGANATFTCSLSNWSEDLMLNWNRLSPSNQTEKQAAFSNGLSQPVQDARFQIIQLPNRHDFHMNILDTRRNDSGIYLCGAISLHPKAKIEESPGAELVVTERI:APRPLPDGSLAYPIPGIPGVELVLHLRPPNEPVVATLVVAGSPEKFTTDDAPWPPDGRPFDPAFRAELFERLRLANAAGLSLEELAALFRELLREGVKRR	15.590716939510873	0.17474314468462404	72.73531341552734	0.5374811887741089	15.331339836120605	26.034198760986328	15.791420936584473
pd1-binder-100-nr2-run-1_result_6	8	LSLTFYPAWLTVSEGANATFTCSLSNWSEDLMLNWNRLSPSNQTEKQAAFSNGLSQPVQDARFQIIQLPNRHDFHMNILDTRRNDSGIYLCGAISLHPKAKIEESPGAELVVTERI:APRPLPDGSLAYPVPGMPGVELIEHLRDATAPPVVELRVEGSPEVIRTEASPFPPDGRPLDPAFFARLQAELALANAAGKSLAELAALFRRLLEEGVRAA	15.081032442006673	0.18440778056755291	72.59101867675781	0.5312422513961792	15.698742866516113	26.644855499267578	17.111892700195312
pd1-binder-100-nr2-run-1_result_6	9	LSLTFYPAWLTVSEGANATFTCSLSNWSEDLMLNWNRLSPSNQTEKQAAFSNGLSQPVQDARFQIIQLPNRHDFHMNILDTRRNDSGIYLCGAISLHPKAKIEESPGAELVVTERI:APRPLPDGSLAYPLPGIPGAELVEHLRPPDAPVVAELVFEGDPRVYRSELSPWPPDGRPPDPAFWAALQAELALANAAGLSREELVALFRRLLAEGVERR	15.594287777468749	0.18147796542591846	77.15221405029297	0.529810905456543	15.48241138458252	26.664287567138672	17.865558624267578
pd1-binder-100-nr2-run-1_result_6	10	LSLTFYPAWLTVSEGANATFTCSLSNWSEDLMLNWNRLSPSNQTEKQAAFSNGLSQPVQDARFQIIQLPNRHDFHMNILDTRRNDSGIYLCGAISLHPKAKIEESPGAELVVTERI:APRPLPDGSLAYPIPGIPGVYLVEHRRDATAPTVAELVVEGNPEVYTSEDSPLPPDGRPFDPAFWAEMQAELTLANAAGLSIEELVALFHELLARGVRER	13.861952451339096	0.2113648836694624	73.27474212646484	0.5339978933334351	15.447883605957031	26.275081634521484	14.043848037719727
pd1-binder-100-nr2-run-1_result_6	11	LSLTFYPAWLTVSEGANATFTCSLSNWSEDLMLNWNRLSPSNQTEKQAAFSNGLSQPVQDARFQIIQLPNRHDFHMNILDTRRNDSGIYLCGAISLHPKAKIEESPGAELVVTERI:APRPLPDGSLAYPLPGIPGAELVVHRRDPEARPVAELRIAGSPEVFRTEDAPLPPAGEPFDPAFWAELQARLALANAAGLSPAELAALFRELLREGVARR	14.286904782222932	0.20125212941803886	68.51744079589844	0.5345785617828369	15.795768737792969	26.45114517211914	14.599199295043945
pd1-binder-100-nr2-run-1_result_6	12	LSLTFYPAWLTVSEGANATFTCSLSNWSEDLMLNWNRLSPSNQTEKQAAFSNGLSQPVQDARFQIIQLPNRHDFHMNILDTRRNDSGIYLCGAISLHPKAKIEESPGAELVVTERI:APYPLPDGTLAYPVPGIPGVRIEVHRLPPDQPTIATLVVDGSPRKYTTRDSPFPPDGRPPDPAFWAEFQAQMRLANAAGLSIEELAELFERLLREGVERR	14.32544160106062	0.20181022453686276	80.17373657226562	0.5354486703872681	14.923903465270996	25.88541603088379	16.4771728515625
pd1-binder-100-nr2-run-1_result_6	13	LSLTFYPAWLTVSEGANATFTCSLSNWSEDLMLNWNRLSPSNQTEKQAAFSNGLSQPVQDARFQIIQLPNRHDFHMNILDTRRNDSGIYLCGAISLHPKAKIEESPGAELVVTERI:APRPLPDGSLAYPVPGMPGVEVVVHRRPPDAPTVAELVVEGSPEVVRSEAHPAPPDGRPLDPAFWAELQERLRLANAAGASLAELAALFRELLAEGVERA	16.236364114582347	0.16704409415551136	70.17312622070312	0.5425890684127808	15.300100326538086	25.525720596313477	14.869501113891602
pd1-binder-100-nr2-run-1_result_6	14	LSLTFYPAWLTVSEGANATFTCSLSNWSEDLMLNWNRLSPSNQTEKQAAFSNGLSQPVQDARFQIIQLPNRHDFHMNILDTRRNDSGIYLCGAISLHPKAKIEESPGAELVVTERI:APYPLPDGSLAYPIPGIPGVEIIEHRRDANAPAVAELYVEGSEKKYVTENSPLPPDGKPFDPAFWARLQAELRLANAAGKSLEELVALFKKLLEEGVKER	14.216340920758334	0.20179785978689438	70.73463439941406	0.5321407914161682	15.614151954650879	26.294418334960938	16.16295623779297
pd1-binder-100-nr2-run-1_result_6	15	LSLTFYPAWLTVSEGANATFTCSLSNWSEDLMLNWNRLSPSNQTEKQAAFSNGLSQPVQDARFQIIQLPNRHDFHMNILDTRRNDSGIYLCGAISLHPKAKIEESPGAELVVTERI:APRPLPDGSLAYPVPGMPGVEIIIHRRDPTAPAVAELRVEGDPRLHRSDASPLPPDGEPLDPAFWAELMAELQLANAAGKSLEELVALFHQLLEEGVARR	14.700075038969509	0.19716546222152556	77.58780670166016	0.5241389274597168	15.805140495300293	27.269973754882812	18.011878967285156
pd1-binder-100-nr2-run-1_result_6	16	LSLTFYPAWLTVSEGANATFTCSLSNWSEDLMLNWNRLSPSNQTEKQAAFSNGLSQPVQDARFQIIQLPNRHDFHMNILDTRRNDSGIYLCGAISLHPKAKIEESPGAELVVTERI:KPYKLPDNSLAYPIPNIPNVDIIIHLKNENEKPIAELYEKNNPKKYITKDSPLPPKNELFDPEFFEELMKELSLLNAAAYSLEELKKKFEELLKEAVKKR	12.83785327121605	0.23702472861301332	61.97321319580078	0.5234940052032471	16.784698486328125	27.61912727355957	19.703502655029297
pd1-binder-100-nr2-run-1_result_6	17	LSLTFYPAWLTVSEGANATFTCSLSNWSEDLMLNWNRLSPSNQTEKQAAFSNGLSQPVQDARFQIIQLPNRHDFHMNILDTRRNDSGIYLCGAISLHPKAKIEESPGAELVVTERI:EPYELPDNSLAYPIPNIPNAYIILKLKDKNKPTVAILYFENSEKKYESKDSPLPPENKPFDPKYFEELMKELSLANAAAKSREELVELFKEKLKEYKKKL	12.732332072412902	0.2652283847816548	63.977508544921875	0.5316104888916016	16.075382232666016	26.488037109375	17.005313873291016
pd1-binder-100-nr2-run-1_result_6	18	LSLTFYPAWLTVSEGANATFTCSLSNWSEDLMLNWNRLSPSNQTEKQAAFSNGLSQPVQDARFQIIQLPNRHDFHMNILDTRRNDSGIYLCGAISLHPKAKIEESPGAELVVTERI:EPFPLPDNSLAYPIPNMPNVYLRIHRRDANKPTIAELVVENSPKIIKSDDSPWPPKNEPFDPAYFKEMMEKLSLANAAALSIEEIAALFKELLKKYVEKR	14.03032857489947	0.20120546169837675	70.06184387207031	0.5307791829109192	15.850785255432129	26.640642166137695	16.91263771057129
pd1-binder-100-nr2-run-1_result_6	19	LSLTFYPAWLTVSEGANATFTCSLSNWSEDLMLNWNRLSPSNQTEKQAAFSNGLSQPVQDARFQIIQLPNRHDFHMNILDTRRNDSGIYLCGAISLHPKAKIEESPGAELVVTERI:EPEKLPDNSLRYPIPNMPNVYIEIKLLDENKPPVATLVIENSPKKYTTDKSPLPKKNEPFDPEFFKKFMEEMALANAAAKSIEELVELFKKYLEEAVKKL	11.882700047353513	0.27676577044131134	67.7934341430664	0.5280096530914307	16.085723876953125	27.069564819335938	16.64725112915039
pd1-binder-100-nr2-run-1_result_6	20	LSLTFYPAWLTVSEGANATFTCSLSNWSEDLMLNWNRLSPSNQTEKQAAFSNGLSQPVQDARFQIIQLPNRHDFHMNILDTRRNDSGIYLCGAISLHPKAKIEESPGAELVVTERI:EPKPLPDNSLEYPVPNIPNVYIRLHLRDENEPTVAELVEENNPEIYRTDDAPLPPKREPFDPEYWKKLMEELALANAAAKSLEELKELFEKLMKEFVKER	14.788258516948252	0.2007076929388748	62.20783615112305	0.5271887183189392	16.501928329467773	27.084924697875977	18.542564392089844
pd1-binder-100-nr2-run-1_result_6	21	LSLTFYPAWLTVSEGANATFTCSLSNWSEDLMLNWNRLSPSNQTEKQAAFSNGLSQPVQDARFQIIQLPNRHDFHMNILDTRRNDSGIYLCGAISLHPKAKIEESPGAELVVTERI:KPKPLPDNTLSYPIPNMPNVYINLHLLDENKPTIAELVHENSDKIYKSENSPLPPNNKPFDPEFFKEMMDELSLANAAALSLEEIEELFKKLLEEAVKRR	15.024064842708208	0.21169197989820296	42.276248931884766	0.5269922018051147	18.064455032348633	27.407339096069336	19.005294799804688
pd1-binder-100-nr2-run-1_result_6	22	LSLTFYPAWLTVSEGANATFTCSLSNWSEDLMLNWNRLSPSNQTEKQAAFSNGLSQPVQDARFQIIQLPNRHDFHMNILDTRRNDSGIYLCGAISLHPKAKIEESPGAELVVTERI:KPRKLPDNSLEYPIPNMPNVYIIIDLKDENTKPIAKLKIENSDKIYTTENSPLPPKNKPFDPAFFKKLMDELSLANAAALSIEELVELFKKLLEEAVKEL	10.631414016119791	0.3233052386348699	63.19110870361328	0.5258944034576416	16.61993980407715	27.478567123413086	17.758575439453125
pd1-binder-100-nr2-run-1_result_6	23	LSLTFYPAWLTVSEGANATFTCSLSNWSEDLMLNWNRLSPSNQTEKQAAFSNGLSQPVQDARFQIIQLPNRHDFHMNILDTRRNDSGIYLCGAISLHPKAKIEESPGAELVVTERI:KPYELPDNSLAYPIPNIPDVDIILHLRDKNSPTIAELYHKNSEKKYTTDDAPLPPDNKPFDPAFFAEMMEKLSLANAAAKSLEELEALFKELLKEAVKRL	15.418747080992228	0.18080344349630095	59.15966796875	0.525989294052124	16.605165481567383	27.040098190307617	17.8512020111084
pd1-binder-100-nr2-run-1_result_6	24	LSLTFYPAWLTVSEGANATFTCSLSNWSEDLMLNWNRLSPSNQTEKQAAFSNGLSQPVQDARFQIIQLPNRHDFHMNILDTRRNDSGIYLCGAISLHPKAKIEESPGAELVVTERI:EPKPLPDNSLAYPIPNIPDAEIIEHLLPPDKPVVAELYFKNSPKKYVSYDSPRPPKNEPWDPAFFKKLMEELALANAAAKSREEIVALFEKLLKEAKEKL	16.94921058502538	0.14827926523138046	41.58234405517578	0.5310904383659363	18.011415481567383	26.842309951782227	18.31694793701172
pd1-binder-100-nr2-run-1_result_6	25	LSLTFYPAWLTVSEGANATFTCSLSNWSEDLMLNWNRLSPSNQTEKQAAFSNGLSQPVQDARFQIIQLPNRHDFHMNILDTRRNDSGIYLCGAISLHPKAKIEESPGAELVVTERI:KPFKLPDNSLAYPIPNIPDVYIIEHLKDENTPVIAELYHKNSEKIYKTDNSPFPPKNEPLDPEYFKELMEKLSLANAAALSLEELEKLFKELLEEFVKKR	17.35036169450935	0.15426422990078795	48.53955078125	0.5320521593093872	17.12392807006836	26.792367935180664	17.442602157592773
pd1-binder-100-nr2-run-1_result_6	26	LSLTFYPAWLTVSEGANATFTCSLSNWSEDLMLNWNRLSPSNQTEKQAAFSNGLSQPVQDARFQIIQLPNRHDFHMNILDTRRNDSGIYLCGAISLHPKAKIEESPGAELVVTERI:EPRELPDNSLAYPIPNMPNVYIVEHLRDENSRPVAELVIENSPKKYRTENSPLPPDRRPFDPAFFEKLMKELSLANAAAKSMEEIAKLFKELMEKAVKER	13.580996350053503	0.21352218672702533	69.7717056274414	0.5252891778945923	16.166854858398438	27.151552200317383	16.07592010498047
pd1-binder-100-nr2-run-1_result_6	27	LSLTFYPAWLTVSEGANATFTCSLSNWSEDLMLNWNRLSPSNQTEKQAAFSNGLSQPVQDARFQIIQLPNRHDFHMNILDTRRNDSGIYLCGAISLHPKAKIEESPGAELVVTERI:EPRELEDNSLEYPIPNIPNLYIRLHLRNENEPTIAELVHENSDKIYKSDKAPLPPEKKPFDPAFWKELMEKLSLANAAALSLEELEKLFKELLEEAVKKL	12.257096453751071	0.2783832501412115	67.01310729980469	0.5262012481689453	16.350143432617188	27.323150634765625	18.225177764892578
pd1-binder-100-nr2-run-1_result_6	28	LSLTFYPAWLTVSEGANATFTCSLSNWSEDLMLNWNRLSPSNQTEKQAAFSNGLSQPVQDARFQIIQLPNRHDFHMNILDTRRNDSGIYLCGAISLHPKAKIEESPGAELVVTERI:KPFELPDNTLAYPIPNMPNVYIRIHRKPPNEKTVAELVIENSDKIYTSDDAPLPPENKPFDPAFEAELFKTLSLLNAAAKSIEEIIETFKKLLKEAVERR	15.581002955070446	0.1882312770475503	51.58544921875	0.537500262260437	16.738468170166016	26.43817710876465	17.57610321044922
pd1-binder-100-nr2-run-1_result_6	29	LSLTFYPAWLTVSEGANATFTCSLSNWSEDLMLNWNRLSPSNQTEKQAAFSNGLSQPVQDARFQIIQLPNRHDFHMNILDTRRNDSGIYLCGAISLHPKAKIEESPGAELVVTERI:EPVELPDNSLAYPIPNMPNVYIIEHLRPPNEPTISELYVENNPKIYTTEDSPRPPNNEPWDPEFWKEMMEELSLLNAAAKSLEEIAEKFKELLKEAVKKR	14.039258207669736	0.22086034333239915	71.7197265625	0.5247800350189209	16.083415985107422	27.252201080322266	17.90513038635254
pd1-binder-100-nr2-run-1_result_6	30	LSLTFYPAWLTVSEGANATFTCSLSNWSEDLMLNWNRLSPSNQTEKQAAFSNGLSQPVQDARFQIIQLPNRHDFHMNILDTRRNDSGIYLCGAISLHPKAKIEESPGAELVVTERI:APYPLPDDSLAYPIPNIPNAEIILHLRDETAPAVAELRFADSPELVRTDLAPLPPRREPFDPAFWAEMQAQLALANAAALSREELAALFRELMARAVERR	15.617245945160233	0.18491355883521746	66.53478240966797	0.5313944816589355	15.98213005065918	26.62372398376465	17.589229583740234
pd1-binder-100-nr2-run-1_result_6	31	LSLTFYPAWLTVSEGANATFTCSLSNWSEDLMLNWNRLSPSNQTEKQAAFSNGLSQPVQDARFQIIQLPNRHDFHMNILDTRRNDSGIYLCGAISLHPKAKIEESPGAELVVTERI:KPYKLPDNTLAYPIPNIPNVYIRLHLKNENEKPVAELVHENNPKIFKTDNSPWPKKNEPFPPEYWEKMMKELALANAAAKSLEEIEKLFKELLEKFVKEL	14.651844214967582	0.1844382001016019	62.42873001098633	0.5306726098060608	16.350194931030273	26.847026824951172	17.44863510131836
pd1-binder-100-nr2-run-1_result_6	32	LSLTFYPAWLTVSEGANATFTCSLSNWSEDLMLNWNRLSPSNQTEKQAAFSNGLSQPVQDARFQIIQLPNRHDFHMNILDTRRNDSGIYLCGAISLHPKAKIEESPGAELVVTERI:EPRPLEDNSLEYPIPNMPNVYIRIRLLDENQPVIAELVVENSEKIYRTEKSPWPPDRKPFDPAFWAEFMKEMSLANAAALSIEELVELFKRLLEEAVKRR	12.847681731613408	0.23275219209193995	65.28911590576172	0.5297459959983826	16.23578453063965	26.998964309692383	17.417400360107422
pd1-binder-100-nr2-run-1_result_6	33	LSLTFYPAWLTVSEGANATFTCSLSNWSEDLMLNWNRLSPSNQTEKQAAFSNGLSQPVQDARFQIIQLPNRHDFHMNILDTRRNDSGIYLCGAISLHPKAKIEESPGAELVVTERI:EPFPLPDNSLAYPVPNMPNVYIKYDLKDKNTPVVAKLVKENSEKEFTTDDSPFPPENKPLDPKLEKELFEKLSLANAAAKSLEELEELFKEFMKEAVKKL	13.607887660732304	0.22489285924752128	48.70844650268555	0.5296696424484253	17.25882911682129	27.090776443481445	17.495285034179688
pd1-binder-100-nr2-run-1_result_6	34	LSLTFYPAWLTVSEGANATFTCSLSNWSEDLMLNWNRLSPSNQTEKQAAFSNGLSQPVQDARFQIIQLPNRHDFHMNILDTRRNDSGIYLCGAISLHPKAKIEESPGAELVVTERI:KPFELPDNSLAYPIPNMPNVYIIIKLRDKNSKPIAELYHKNSDKIYTTEDSPLPPENKPFDPAFWKELMEKLSLANAAAKSLEEIEELFKELLKEAVKKL	14.053933063794375	0.21581670792544425	61.7254753112793	0.5372172594070435	16.0267391204834	26.252403259277344	15.411273956298828
pd1-binder-100-nr2-run-1_result_6	35	LSLTFYPAWLTVSEGANATFTCSLSNWSEDLMLNWNRLSPSNQTEKQAAFSNGLSQPVQDARFQIIQLPNRHDFHMNILDTRRNDSGIYLCGAISLHPKAKIEESPGAELVVTERI:EPYELPDNSLAYPVPNIPNVDIILHLLPPDKPVIAELVHKNSDKIYTSDNSPWPPKNEPFDPALWKEFMEKMALLNAAAKSLEELEEYFKEFLEEAVKKR	17.467435647391206	0.13875654186648545	44.75282287597656	0.5306344032287598	17.562780380249023	26.881444931030273	18.448251724243164
pd1-binder-100-nr2-run-1_result_6	36	LSLTFYPAWLTVSEGANATFTCSLSNWSEDLMLNWNRLSPSNQTEKQAAFSNGLSQPVQDARFQIIQLPNRHDFHMNILDTRRNDSGIYLCGAISLHPKAKIEESPGAELVVTERI:APVPRPDNSLDYPIPRMPNVRVRLHLRPPDQPTVAELVVENSPEVHRSDAAPLPPDRRPFDPAFWARLQAELALANAAAKSLEELAALFHRLLEEAVAAR	16.995734027699847	0.15878819050998466	56.93330001831055	0.5301202535629272	16.852388381958008	26.92534065246582	17.410388946533203
pd1-binder-100-nr2-run-1_result_6	37	LSLTFYPAWLTVSEGANATFTCSLSNWSEDLMLNWNRLSPSNQTEKQAAFSNGLSQPVQDARFQIIQLPNRHDFHMNILDTRRNDSGIYLCGAISLHPKAKIEESPGAELVVTERI:KPYLLPDNSLAYPVPNIPDVDIILHLRDPNKPTVAELVHKNRDDIYTTDDAPQPPKNEPFDPAFFAEMMEKLSLANAAAKSLEELEELFKELLKEAVKRR	15.946479418113707	0.16549394744606527	48.02328109741211	0.5312620997428894	17.471782684326172	26.920673370361328	16.813350677490234
pd1-binder-100-nr2-run-1_result_6	38	LSLTFYPAWLTVSEGANATFTCSLSNWSEDLMLNWNRLSPSNQTEKQAAFSNGLSQPVQDARFQIIQLPNRHDFHMNILDTRRNDSGIYLCGAISLHPKAKIEESPGAELVVTERI:EPFELPDNSLAYPIPNMPDVYIIEHLKDPNKPVVATLYIKNSDKKYTTEDSPYPPNNKPLPPEYREKLFKELSLANAAAKSIEELVELFKELLKKFVEEL	14.195254533735321	0.21390101035935333	61.987571716308594	0.533677339553833	16.129487991333008	26.496261596679688	17.129491806030273
pd1-binder-100-nr2-run-1_result_6	39	LSLTFYPAWLTVSEGANATFTCSLSNWSEDLMLNWNRLSPSNQTEKQAAFSNGLSQPVQDARFQIIQLPNRHDFHMNILDTRRNDSGIYLCGAISLHPKAKIEESPGAELVVTERI:EPYELPDNTLAYPIPNIPNVDIRIKLKDKNTPVVAELYHKNSDKIYKTENSPWPPENKLPDPAFFKKFMDEMSLANAAAKSLEELEKLFKELLEEAVKER	13.503350993064078	0.22784762053368915	68.4986572265625	0.5247942209243774	16.22108268737793	27.28792381286621	18.503170013427734
pd1-binder-100-nr2-run-1_result_6	40	LSLTFYPAWLTVSEGANATFTCSLSNWSEDLMLNWNRLSPSNQTEKQAAFSNGLSQPVQDARFQIIQLPNRHDFHMNILDTRRNDSGIYLCGAISLHPKAKIEESPGAELVVTERI:EPYPLPDNSLAYPIPNIPNAEIVLHLRDESSPTIAELVFENSDEIVTTEDAPLPPDRRPLDPELFAELMERLSLANAAALSREQIAELFKEFLRRAVERL	15.62137967162744	0.1791388911951833	59.745521545410156	0.5299990177154541	16.388742446899414	26.6938419342041	17.151573181152344
pd1-binder-100-nr2-run-1_result_6	41	LSLTFYPAWLTVSEGANATFTCSLSNWSEDLMLNWNRLSPSNQTEKQAAFSNGLSQPVQDARFQIIQLPNRHDFHMNILDTRRNDSGIYLCGAISLHPKAKIEESPGAELVVTERI:KPYKLPDNSLAYPIPNMPNVEIIEKLKDKNKKPVAILYHKNNPKKFVTEDSPFPPENKPLDPEYFKKLMEELSLANASAASLEEIEKLFKELLKEAVKKR	12.08812246285848	0.2862513232579484	57.15421676635742	0.5220450758934021	17.133289337158203	27.75396156311035	18.797771453857422
pd1-binder-100-nr2-run-1_result_6	42	LSLTFYPAWLTVSEGANATFTCSLSNWSEDLMLNWNRLSPSNQTEKQAAFSNGLSQPVQDARFQIIQLPNRHDFHMNILDTRRNDSGIYLCGAISLHPKAKIEESPGAELVVTERI:EPKPLPDNSLEYPIPNIPNAYIRIHLKPPNEKPIAELVFKNDDKIIKTENSPLPPKNEPLDPKLFEKLMKELSLANASAKSKEEIAELFKKFLEEAVKEL	13.004770493894405	0.22778705649583011	61.80231475830078	0.5240741968154907	16.708017349243164	27.450641632080078	17.118009567260742
pd1-binder-100-nr2-run-1_result_6	43	LSLTFYPAWLTVSEGANATFTCSLSNWSEDLMLNWNRLSPSNQTEKQAAFSNGLSQPVQDARFQIIQLPNRHDFHMNILDTRRNDSGIYLCGAISLHPKAKIEESPGAELVVTERI:KPFELPDNTLAYPVPNIPDLYIKIKLLDENKPPIATLYKKNSDKEFTTENSPLPPDRKPFDPEFFKKLMEELSLLNAAAYSLEEIEKKFKELLEEAVKER	11.765534273819497	0.27192539444403807	61.29643249511719	0.5277574062347412	16.68741798400879	27.254846572875977	17.10123634338379
pd1-binder-100-nr2-run-1_result_6	44	LSLTFYPAWLTVSEGANATFTCSLSNWSEDLMLNWNRLSPSNQTEKQAAFSNGLSQPVQDARFQIIQLPNRHDFHMNILDTRRNDSGIYLCGAISLHPKAKIEESPGAELVVTERI:EPYPLEDNSLMYPIPNIPNAYLRIHLRDENAPAVAELVFENSEKIYRTDDSPLPPDRKPFDPEFFAKMMKELALANAAAKSREEIEALFKKLMKEAVKKL	16.414860080483365	0.18258934407926408	57.86503601074219	0.5295528173446655	16.846923828125	27.255809783935547	17.260334014892578
pd1-binder-100-nr2-run-1_result_6	45	LSLTFYPAWLTVSEGANATFTCSLSNWSEDLMLNWNRLSPSNQTEKQAAFSNGLSQPVQDARFQIIQLPNRHDFHMNILDTRRNDSGIYLCGAISLHPKAKIEESPGAELVVTERI:EPYPLPDNTLAYPVPNMPNVEIKLHLRDENTPVVATLHVKDSPKDIVTDDAPLPPDRRPPDPAYWKELMDKLALANAAAKSIEELAALFKELLREAVERR	17.245565811115167	0.14300653194367527	55.26225280761719	0.5301873683929443	16.886791229248047	27.09473991394043	17.591569900512695
pd1-binder-100-nr2-run-1_result_6	46	LSLTFYPAWLTVSEGANATFTCSLSNWSEDLMLNWNRLSPSNQTEKQAAFSNGLSQPVQDARFQIIQLPNRHDFHMNILDTRRNDSGIYLCGAISLHPKAKIEESPGAELVVTERI:EPYPLPDNTLAYPIPNMPNVEIRIHRLPPDQPTIAELVVENSDKIIRTYDSPLPPENQPFDPAFQAEMFKQLALANAAALSIEEIAALFKELLRQAVERR	13.739737553606336	0.23377258612135052	64.23628997802734	0.5278489589691162	16.539627075195312	27.349573135375977	18.392414093017578
pd1-binder-100-nr2-run-1_result_6	47	LSLTFYPAWLTVSEGANATFTCSLSNWSEDLMLNWNRLSPSNQTEKQAAFSNGLSQPVQDARFQIIQLPNRHDFHMNILDTRRNDSGIYLCGAISLHPKAKIEESPGAELVVTERI:KPYPLPDNSLAYPIPNIPDAEIIVRLLPPDKPAVAELVFKNSDKIITTDNSPLPPDNKPFDPEDWEKMMKELSLANAAALSKEEIAELFKELMEEFVKKR	14.330256776468786	0.20116050912253863	69.3499755859375	0.528734564781189	16.072500228881836	26.840469360351562	16.9868106842041
pd1-binder-100-nr2-run-1_result_6	48	LSLTFYPAWLTVSEGANATFTCSLSNWSEDLMLNWNRLSPSNQTEKQAAFSNGLSQPVQDARFQIIQLPNRHDFHMNILDTRRNDSGIYLCGAISLHPKAKIEESPGAELVVTERI:EPKPQPDNSLDYPVPNIPDVYIRIHLKSPNEKPIAELVVKNNPKIYKTENSPLPPENKPFDPEDFKKLMEELSLKNASAASIEELVEYFKKFLEEAVKKR	15.462366345905545	0.17481708227727263	48.354774475097656	0.5297772884368896	17.666454315185547	27.447664260864258	17.463253021240234
pd1-binder-100-nr2-run-1_result_6	49	LSLTFYPAWLTVSEGANATFTCSLSNWSEDLMLNWNRLSPSNQTEKQAAFSNGLSQPVQDARFQIIQLPNRHDFHMNILDTRRNDSGIYLCGAISLHPKAKIEESPGAELVVTERI:EPYPLPDNSLAYPVPNMPDVYIIVHLKPPNERPIAELYHKNSPKKYKTEDSPLPPKNQPFPPEYFEKLMKELALANAAALSLEEIEELFKELLKKFVEEL	14.45708448327172	0.19365063367394264	67.14433288574219	0.5251389741897583	16.303112030029297	27.181493759155273	17.71107292175293
pd1-binder-100-nr2-run-1_result_6	50	LSLTFYPAWLTVSEGANATFTCSLSNWSEDLMLNWNRLSPSNQTEKQAAFSNGLSQPVQDARFQIIQLPNRHDFHMNILDTRRNDSGIYLCGAISLHPKAKIEESPGAELVVTERI:APYKLPDNTLAYPVPNMPNVEIRIHLRDKDKPAVAELVIKDNPKIYTTEDSPLPPENKPFDPKLFAEFMARMSLANAAALSIEELVELFKEFLKEAVKKL	11.979282473408585	0.2706805406051017	59.17283248901367	0.5327647924423218	16.482349395751953	26.783180236816406	15.531352996826172
pd1-binder-100-nr2-run-1_result_6	51	LSLTFYPAWLTVSEGANATFTCSLSNWSEDLMLNWNRLSPSNQTEKQAAFSNGLSQPVQDARFQIIQLPNRHDFHMNILDTRRNDSGIYLCGAISLHPKAKIEESPGAELVVTERI:KPYPLPDNSLAYPIPNIPNAYIIVHLKDENTPAIATLHFENDPKDYTTDKSPLPPKKEPFDPAFWAELMKQLSLANAAAYSKEELVELFKKLMEEAVKRR	15.704805890528352	0.18179409604886085	71.39342498779297	0.5295185446739197	15.628399848937988	26.411861419677734	17.334857940673828
pd1-binder-100-nr2-run-1_result_6	52	LSLTFYPAWLTVSEGANATFTCSLSNWSEDLMLNWNRLSPSNQTEKQAAFSNGLSQPVQDARFQIIQLPNRHDFHMNILDTRRNDSGIYLCGAISLHPKAKIEESPGAELVVTERI:SPFELPDNSLAYPVPNMPNVYIIEKLKPPNQPTVAILHVENSDKKIETKDSPFPPNNKPWDPAYFAEMMKELALANAAALSIEEIAALFKELLKEYVKKR	14.006260856477438	0.20799751679287717	69.46244812011719	0.5284191370010376	15.910198211669922	26.8132381439209	17.376977920532227
pd1-binder-100-nr2-run-1_result_6	53	LSLTFYPAWLTVSEGANATFTCSLSNWSEDLMLNWNRLSPSNQTEKQAAFSNGLSQPVQDARFQIIQLPNRHDFHMNILDTRRNDSGIYLCGAISLHPKAKIEESPGAELVVTERI:EPYELPDNSLAYPVPNMPNVDIVVHLKSPNEKTVAELVHKNSPKIYTTEDSPWPPENKPFDPAFWKEMMDKLALANAAAKSLEEIEALFKELLKEAVEKR	16.716830397412107	0.1633267876530784	52.327850341796875	0.5280381441116333	17.118927001953125	27.223289489746094	18.452011108398438
pd1-binder-100-nr2-run-1_result_6	54	LSLTFYPAWLTVSEGANATFTCSLSNWSEDLMLNWNRLSPSNQTEKQAAFSNGLSQPVQDARFQIIQLPNRHDFHMNILDTRRNDSGIYLCGAISLHPKAKIEESPGAELVVTERI:APYPLPDNSLAYPIPNMPDVEIVLHLKPPNQPAVATLKVKNNPKEYVTEDAPLPPRNEPFDPAFFEKFLAEMALANAAAKSIEELVELFKELMKKAVEER	16.58739451599707	0.16186629965706945	65.91313171386719	0.5292038917541504	16.096750259399414	26.832603454589844	17.49463653564453
pd1-binder-100-nr2-run-1_result_6	55	LSLTFYPAWLTVSEGANATFTCSLSNWSEDLMLNWNRLSPSNQTEKQAAFSNGLSQPVQDARFQIIQLPNRHDFHMNILDTRRNDSGIYLCGAISLHPKAKIEESPGAELVVTERI:EPKPLPDNSLEYPVPNMPNVYIRLHLRDETAPTVAELVVENSPKIYRTDNAPLPPKNEPFDPAYFADLMKDLSLANAAALSLEEIAKLFEEKLKEYVEKL	14.079440278818328	0.21340379478005217	69.8493423461914	0.5278675556182861	15.94060230255127	26.783565521240234	17.46410369873047
pd1-binder-100-nr2-run-1_result_6	56	LSLTFYPAWLTVSEGANATFTCSLSNWSEDLMLNWNRLSPSNQTEKQAAFSNGLSQPVQDARFQIIQLPNRHDFHMNILDTRRNDSGIYLCGAISLHPKAKIEESPGAELVVTERI:EPFELPDNSLAYPVPNMPNVYIIEHLRDETSRPVATLHVENNPKLYTTDNSPRPPRREPLPPEFFADMMKELSLANAAAKSLEEIAELFKKLLEEYVERL	15.63537845106432	0.17932168837288195	73.57620239257812	0.5312823057174683	15.513391494750977	26.24740982055664	17.016183853149414
pd1-binder-100-nr2-run-1_result_6	57	LSLTFYPAWLTVSEGANATFTCSLSNWSEDLMLNWNRLSPSNQTEKQAAFSNGLSQPVQDARFQIIQLPNRHDFHMNILDTRRNDSGIYLCGAISLHPKAKIEESPGAELVVTERI:APYPLPDNSLAYPIPNMPNVYLRLRLLPPDRPPVAELVHENNPEIYRTEHAPLPPDRRPFDPAFEARMFQELALANAAAKSLEEIAALFERLMREAVREL	16.181801165017593	0.1864468653858197	55.20292282104492	0.5285003185272217	17.01126480102539	27.344402313232422	18.54468536376953
pd1-binder-100-nr2-run-1_result_6	58	LSLTFYPAWLTVSEGANATFTCSLSNWSEDLMLNWNRLSPSNQTEKQAAFSNGLSQPVQDARFQIIQLPNRHDFHMNILDTRRNDSGIYLCGAISLHPKAKIEESPGAELVVTERI:KPYELPDNSLAYPIPNIPNVDIVLHLKDPNKPTIAELVHKNNPNVFTTENAPLPPNNKPFPKEYWDEMMKKLALANAAAKSLAELEALFKELMEKFVKEL	14.594174172922914	0.18858483361704462	58.75248336791992	0.5315904021263123	16.51645851135254	26.796289443969727	17.53529930114746
pd1-binder-100-nr2-run-1_result_6	59	LSLTFYPAWLTVSEGANATFTCSLSNWSEDLMLNWNRLSPSNQTEKQAAFSNGLSQPVQDARFQIIQLPNRHDFHMNILDTRRNDSGIYLCGAISLHPKAKIEESPGAELVVTERI:KPFKLPDNSLAYPIPNMPDTYIIIHLKDENSPTIATLYHKNSPKKFTTYNSPWPKKNKPFDPAFFAKMMEELSLLNAAAYSLEEIEEKFKELLEEAVKER	14.707179803963665	0.1978644609243066	67.81814575195312	0.5278179049491882	16.020767211914062	26.73480224609375	15.910096168518066
pd1-binder-100-nr2-run-1_result_6	60	LSLTFYPAWLTVSEGANATFTCSLSNWSEDLMLNWNRLSPSNQTEKQAAFSNGLSQPVQDARFQIIQLPNRHDFHMNILDTRRNDSGIYLCGAISLHPKAKIEESPGAELVVTERI:EPKELPDNSLEYPIPNMPDVYIIEHLKDENTPTISQLKIKNSDKIYTNENSPRPPKNEPWDPKFFKEMMDELALLNAAAASIEEIAKKFFELLEKAVKER	14.763271207903973	0.1934971309421631	68.09587860107422	0.5280943512916565	16.169227600097656	26.95326805114746	17.71148109436035
pd1-binder-100-nr2-run-1_result_6	61	LSLTFYPAWLTVSEGANATFTCSLSNWSEDLMLNWNRLSPSNQTEKQAAFSNGLSQPVQDARFQIIQLPNRHDFHMNILDTRRNDSGIYLCGAISLHPKAKIEESPGAELVVTERI:EPYPLPDNTLAYPVPNMPNVEIRVHRKPPDQPVVASLVVENSEKIYTTEDSPWPPRDEPFDPAFQARMFAELALANAAAKSLEELAALFKELLREAVEER	15.376344037243374	0.18927362056037306	63.096702575683594	0.5282763242721558	16.232879638671875	26.572444915771484	17.937156677246094
pd1-binder-100-nr2-run-1_result_6	62	LSLTFYPAWLTVSEGANATFTCSLSNWSEDLMLNWNRLSPSNQTEKQAAFSNGLSQPVQDARFQIIQLPNRHDFHMNILDTRRNDSGIYLCGAISLHPKAKIEESPGAELVVTERI:EPFPLEDNTLAYPIPNIPNAYILLHLKDENTKPIATLYFENSEKKYTTENSPYPPKNEPLPEEYFKELMEKLALANAAAKSREEIVALFKELMEEYVKKL	16.10524385029082	0.19806412184102293	63.81155014038086	0.526850163936615	16.416000366210938	27.390039443969727	17.833770751953125
pd1-binder-100-nr2-run-1_result_6	63	LSLTFYPAWLTVSEGANATFTCSLSNWSEDLMLNWNRLSPSNQTEKQAAFSNGLSQPVQDARFQIIQLPNRHDFHMNILDTRRNDSGIYLCGAISLHPKAKIEESPGAELVVTERI:EPRPLPDNSLAYPIPNIPNAEIVYHLRDENSPVVAELVFKDSDKVITTEDSPFPPNREPLDPAYFAELMKELSLANAAALSKEEIAELFKKKLKEFVEKR	15.239253484528238	0.18311620527065886	62.761390686035156	0.5272290706634521	16.360942840576172	26.969478607177734	17.75525665283203
pd1-binder-100-nr2-run-1_result_6	64	LSLTFYPAWLTVSEGANATFTCSLSNWSEDLMLNWNRLSPSNQTEKQAAFSNGLSQPVQDARFQIIQLPNRHDFHMNILDTRRNDSGIYLCGAISLHPKAKIEESPGAELVVTERI:EPKPLPDNSLRYPIPNMPNVYLEIDLKDPTTKPIAKLVEKNSDEIYTTDDSPLPPKNEPFDPAYFKEMMEKLSLANAAAKSLEEIKELFKELLKEYVKKR	13.785238985356143	0.21619113957714942	58.21471405029297	0.5332629084587097	16.546876907348633	26.54323959350586	17.82147979736328
pd1-binder-100-nr2-run-1_result_6	65	LSLTFYPAWLTVSEGANATFTCSLSNWSEDLMLNWNRLSPSNQTEKQAAFSNGLSQPVQDARFQIIQLPNRHDFHMNILDTRRNDSGIYLCGAISLHPKAKIEESPGAELVVTERI:KPYKLEDNSLRYPIPNMPNVYIELHLKPENEKPIATLVIENSDKKYVTKDAPLPKKKEPFDPKFFEELMKELSLLNAAAYSMEEIIEKFKELLKEAVKKR	12.53145599026408	0.25392429675407846	62.0451545715332	0.5288559198379517	16.493030548095703	27.083765029907227	17.49981117248535
pd1-binder-100-nr2-run-1_result_6	66	LSLTFYPAWLTVSEGANATFTCSLSNWSEDLMLNWNRLSPSNQTEKQAAFSNGLSQPVQDARFQIIQLPNRHDFHMNILDTRRNDSGIYLCGAISLHPKAKIEESPGAELVVTERI:APRPLPDNSLAYPIPNMPNVELVLHLKDANAPPVAELVVENDPRVIRTDRAPLPPDNQPFDPAFFARMMEELALANAAAKSLEEIAALFERLMEEAVRER	14.85496360862845	0.18496281748712953	69.25205993652344	0.5327804684638977	15.917865753173828	26.69137954711914	17.495038986206055
pd1-binder-100-nr2-run-1_result_6	67	LSLTFYPAWLTVSEGANATFTCSLSNWSEDLMLNWNRLSPSNQTEKQAAFSNGLSQPVQDARFQIIQLPNRHDFHMNILDTRRNDSGIYLCGAISLHPKAKIEESPGAELVVTERI:EPRELPDNTLEYPIPNMPNVYIRLHLRDANQPTVAELVIKNSDKIYRTDDSPLPPSNQPFDPEYFKKMMEELSLANAAAKSIEEIEELFKELLKEFVKER	13.60741994039494	0.20704478667528473	64.54583740234375	0.529653012752533	16.356748580932617	27.124135971069336	14.581449508666992
pd1-binder-100-nr2-run-1_result_6	68	LSLTFYPAWLTVSEGANATFTCSLSNWSEDLMLNWNRLSPSNQTEKQAAFSNGLSQPVQDARFQIIQLPNRHDFHMNILDTRRNDSGIYLCGAISLHPKAKIEESPGAELVVTERI:KPVPLPDNTLAYPIPNMPNVYIRVHFRPPDEPVVAELVVENNPNIIRTDDAPFPPENKLPDPAFFAEMMKELALANAAAKSLEEIAELFKELLKEAVKRR	14.41644065699592	0.19284167725388293	67.25293731689453	0.5331950187683105	15.882359504699707	26.520706176757812	17.710350036621094
pd1-binder-100-nr2-run-1_result_6	69	LSLTFYPAWLTVSEGANATFTCSLSNWSEDLMLNWNRLSPSNQTEKQAAFSNGLSQPVQDARFQIIQLPNRHDFHMNILDTRRNDSGIYLCGAISLHPKAKIEESPGAELVVTERI:KPFELPDNSLAYPIPNIPNAYIIIHRLDKNKPTIAELYFENSDKIYKTENSPWPKENKPFDPAFFKKLMEELALANAAAASKEEIEKLFKELLEEAVKEK	15.017987778038876	0.19214361503078706	70.65078735351562	0.5257265567779541	15.992353439331055	26.972614288330078	17.177600860595703
pd1-binder-100-nr2-run-1_result_6	70	LSLTFYPAWLTVSEGANATFTCSLSNWSEDLMLNWNRLSPSNQTEKQAAFSNGLSQPVQDARFQIIQLPNRHDFHMNILDTRRNDSGIYLCGAISLHPKAKIEESPGAELVVTERI:KPFKLPDNSLAYPIPNIPDLYIKLHLKPPNEKPIATLVHKNNPKEYKTEDSPLPPENKPLDPELFKELMERLSLLNAAAKSLEEIEKEFKEFLKEAVKKL	12.204234114567274	0.25580727791957925	60.91565704345703	0.5231565237045288	16.808818817138672	27.551538467407227	19.27379608154297
pd1-binder-100-nr2-run-1_result_6	71	LSLTFYPAWLTVSEGANATFTCSLSNWSEDLMLNWNRLSPSNQTEKQAAFSNGLSQPVQDARFQIIQLPNRHDFHMNILDTRRNDSGIYLCGAISLHPKAKIEESPGAELVVTERI:APYPLPDNSLAYPIPNIPNAYIIVHRKPPNEKPVAELFFENDDKKYRTDDSPWPPENKPFDPKLFAKFMEEMALLNAAAYSKEEIVEKFKEFLKKAVKET	14.779134761888812	0.19210991724658544	65.69512176513672	0.5280144214630127	16.18963050842285	26.89381217956543	17.194459915161133
pd1-binder-100-nr2-run-1_result_6	72	LSLTFYPAWLTVSEGANATFTCSLSNWSEDLMLNWNRLSPSNQTEKQAAFSNGLSQPVQDARFQIIQLPNRHDFHMNILDTRRNDSGIYLCGAISLHPKAKIEESPGAELVVTERI:KPYPLPDNSLAYPIPNMPNVEIIEHLRDATQPTVATLHHENSEKLFTTEDSPRPPDNRPWDPAFWARFMQEMSLANAAAKSLEELEALFRELLAEAVKER	16.758041130232492	0.15790227849547073	44.81879806518555	0.529136061668396	17.52960777282715	26.7747745513916	18.085906982421875
pd1-binder-100-nr2-run-1_result_6	73	LSLTFYPAWLTVSEGANATFTCSLSNWSEDLMLNWNRLSPSNQTEKQAAFSNGLSQPVQDARFQIIQLPNRHDFHMNILDTRRNDSGIYLCGAISLHPKAKIEESPGAELVVTERI:EPYELPDNSLAYPIPNMPNVDIVVHRKPPNEKPIAELVIKNSDKVITTKDSPWPPDNKPFDPALWKEFMDEMALLNAAAYSLEQIAEAFKAFMKEAVKKR	9.990067682138159	0.32203167487364903	64.98567962646484	0.5198105573654175	16.530414581298828	27.680408477783203	19.229551315307617
pd1-binder-100-nr2-run-1_result_6	74	LSLTFYPAWLTVSEGANATFTCSLSNWSEDLMLNWNRLSPSNQTEKQAAFSNGLSQPVQDARFQIIQLPNRHDFHMNILDTRRNDSGIYLCGAISLHPKAKIEESPGAELVVTERI:EPYPLPDNSLAYPIPNMPNVELIIHRRSPNEPTIAELHIKNSDKIYKTENSPLPPENKPFDPEFRAELFKELSLANAAAKSLEEIAELFEEKLKEAVERR	14.285616323639802	0.20235883318311992	64.12445831298828	0.5307928323745728	16.113500595092773	26.6959228515625	17.764972686767578
pd1-binder-100-nr2-run-1_result_6	75	LSLTFYPAWLTVSEGANATFTCSLSNWSEDLMLNWNRLSPSNQTEKQAAFSNGLSQPVQDARFQIIQLPNRHDFHMNILDTRRNDSGIYLCGAISLHPKAKIEESPGAELVVTERI:APRPLPDNSLAYPVPNMPDVEIVLRLLPPDAPPVAQLVVKDSPEVVTTENSPLPPRRQPLDPAFFAQLMAELALANAAAASLEELAALFRRLLEEAVRRR	18.405276676307924	0.1448650346549011	52.11431121826172	0.5268267393112183	17.283845901489258	27.464595794677734	18.60599136352539
pd1-binder-100-nr2-run-1_result_6	76	LSLTFYPAWLTVSEGANATFTCSLSNWSEDLMLNWNRLSPSNQTEKQAAFSNGLSQPVQDARFQIIQLPNRHDFHMNILDTRRNDSGIYLCGAISLHPKAKIEESPGAELVVTERI:APYELPDNSLAYPVPNIPNLDIVYHLKDENTPTVAELVQKNSDKIYRSENSPLPPNNQPFDPEDFAKMMEELSLANAAALSLEEIAKLFEELLKEFVEKQ	15.268273913440677	0.1842690910217635	38.05514907836914	0.5279749035835266	18.235919952392578	27.075782775878906	17.57821273803711
pd1-binder-100-nr2-run-1_result_6	77	LSLTFYPAWLTVSEGANATFTCSLSNWSEDLMLNWNRLSPSNQTEKQAAFSNGLSQPVQDARFQIIQLPNRHDFHMNILDTRRNDSGIYLCGAISLHPKAKIEESPGAELVVTERI:KPYKLPDNSLAYPIPNIPNADIIFHLLDENKKTIAELYFKNDPKIYKSDNSPFPKKNELLPKEYFEKLMKELSLLNAAAYSKEEIVEKFKELLEEFVKEL	15.50071278925823	0.17286143015683053	53.65986251831055	0.5306524038314819	17.001432418823242	26.821348190307617	17.373592376708984
pd1-binder-100-nr2-run-1_result_6	78	LSLTFYPAWLTVSEGANATFTCSLSNWSEDLMLNWNRLSPSNQTEKQAAFSNGLSQPVQDARFQIIQLPNRHDFHMNILDTRRNDSGIYLCGAISLHPKAKIEESPGAELVVTERI:APFEAEDNSLLYPVPNMPDVYIRIDRKDKNTPTIATLVHKNNPEEFKTENSPWPPENKPFDPAFFEKLMKELSLANAAAKSLEELEKLFKELMEKAVKER	15.724559465652435	0.17148091393326734	67.4791030883789	0.5239948034286499	16.246915817260742	27.251008987426758	19.173431396484375
pd1-binder-100-nr2-run-1_result_6	79	LSLTFYPAWLTVSEGANATFTCSLSNWSEDLMLNWNRLSPSNQTEKQAAFSNGLSQPVQDARFQIIQLPNRHDFHMNILDTRRNDSGIYLCGAISLHPKAKIEESPGAELVVTERI:EPYPLPDNSLAYPIPNIPDAEIILHLRPPDEPTIATLHFKNSDKLYTTEASPLPPDRRPFDPALFKEFMERMALLNAAAYSREEIVAAFKEFLERAVKEL	14.810766833727925	0.19985551803364046	59.97336196899414	0.5300722122192383	16.445261001586914	26.842885971069336	17.921314239501953
pd1-binder-100-nr2-run-1_result_6	80	LSLTFYPAWLTVSEGANATFTCSLSNWSEDLMLNWNRLSPSNQTEKQAAFSNGLSQPVQDARFQIIQLPNRHDFHMNILDTRRNDSGIYLCGAISLHPKAKIEESPGAELVVTERI:APYPLPDNSLAYPVPNMPNVDIILHLRDATSPTIATLYVKNSPKLYTTEDSPLPPNNQPFDPEYQAKLFKELSLANAAAKSLEEIAALFKELLKEFVKKR	15.326092882060381	0.18761558836650133	67.51371002197266	0.5302175879478455	15.891373634338379	26.65886878967285	17.77759552001953
pd1-binder-100-nr2-run-1_result_6	81	LSLTFYPAWLTVSEGANATFTCSLSNWSEDLMLNWNRLSPSNQTEKQAAFSNGLSQPVQDARFQIIQLPNRHDFHMNILDTRRNDSGIYLCGAISLHPKAKIEESPGAELVVTERI:EPFPLPDNSLAYPIPNIPNVYIIDHLLPPNQPVVAELFHENSPHIFRTHDSPHPPKNEPWDPAFQARMFAELSLANAAALSLEELEALFKELLQEAVRER	16.94573533126735	0.1687961580239491	43.73099899291992	0.5312593579292297	17.533849716186523	26.92609977722168	18.073123931884766
pd1-binder-100-nr2-run-1_result_6	82	LSLTFYPAWLTVSEGANATFTCSLSNWSEDLMLNWNRLSPSNQTEKQAAFSNGLSQPVQDARFQIIQLPNRHDFHMNILDTRRNDSGIYLCGAISLHPKAKIEESPGAELVVTERI:APYKLPDNSLAYPIPNIPNADIIEHLKDENTPHIASLYFKNDSKIITTENSPFPPENKPFDPAFWAKMKAELALANAAALSKEEIAALFKKLMEEAVKER	15.738890167655054	0.18967689618208286	46.35938262939453	0.5287519693374634	17.51814079284668	26.805187225341797	17.735172271728516
pd1-binder-100-nr2-run-1_result_6	83	LSLTFYPAWLTVSEGANATFTCSLSNWSEDLMLNWNRLSPSNQTEKQAAFSNGLSQPVQDARFQIIQLPNRHDFHMNILDTRRNDSGIYLCGAISLHPKAKIEESPGAELVVTERI:EPYELEDNSLAYPVPNIDNVEIRLKLLDENAPTVAELVVKNSSKIYTSDKSPWPPNREPLDPELFAELMKRLSLLNAAAKSLEELAEEFEAFLEEAVKKT	16.993199360245065	0.16160655388924072	42.75565719604492	0.5263553857803345	18.008838653564453	27.096752166748047	18.461198806762695
pd1-binder-100-nr2-run-1_result_6	84	LSLTFYPAWLTVSEGANATFTCSLSNWSEDLMLNWNRLSPSNQTEKQAAFSNGLSQPVQDARFQIIQLPNRHDFHMNILDTRRNDSGIYLCGAISLHPKAKIEESPGAELVVTERI:QPFPLPDNTLAYPIPNMPNVYIKVHLRPPDQPPIATLYHENSPKEYTTENSPLPPKNEPFDPAFREQMFAELSLANAAAKSLAELEALFAQLLAQAVEQR	15.088467961744426	0.17345008362967157	53.026268005371094	0.5314478874206543	16.9509334564209	26.9653263092041	18.28643035888672
pd1-binder-100-nr2-run-1_result_6	85	LSLTFYPAWLTVSEGANATFTCSLSNWSEDLMLNWNRLSPSNQTEKQAAFSNGLSQPVQDARFQIIQLPNRHDFHMNILDTRRNDSGIYLCGAISLHPKAKIEESPGAELVVTERI:EPKPLPDNSLAYPIPNIPNVYIIEHLLPPDKPVVAELYHENSEKIFKTENSPFPPNNQPWDPALFKEFMEKMSLANAAAKSLEELEKLFKEFLEEAVKKR	17.343496843649536	0.15557699935328548	47.843196868896484	0.5298539400100708	17.166385650634766	26.622346878051758	17.992761611938477
pd1-binder-100-nr2-run-1_result_6	86	LSLTFYPAWLTVSEGANATFTCSLSNWSEDLMLNWNRLSPSNQTEKQAAFSNGLSQPVQDARFQIIQLPNRHDFHMNILDTRRNDSGIYLCGAISLHPKAKIEESPGAELVVTERI:KPYKLPDNSLAYPIPNIPNAYIIVHRKNENEPTIAELYFENSDEIFTTKDSPWPPKNEPFDPALFKELMEKLALANAAAYSREELIELFKEFMKEAVERL	13.996211108882001	0.23230010270046228	69.22781372070312	0.5284521579742432	15.961807250976562	26.968257904052734	17.4140567779541
pd1-binder-100-nr2-run-1_result_6	87	LSLTFYPAWLTVSEGANATFTCSLSNWSEDLMLNWNRLSPSNQTEKQAAFSNGLSQPVQDARFQIIQLPNRHDFHMNILDTRRNDSGIYLCGAISLHPKAKIEESPGAELVVTERI:EPYELPDNTLAYPIPNIPNAYIRLHLKDKNTPTIAELYFENDDKKYITDNSPLPPENKPLDPEYFKKLMEELALANAAAKSKEEIAALFKEKLEEFVKKL	13.650542921059532	0.2125230561871621	63.49586868286133	0.5253158807754517	16.48870277404785	27.390491485595703	18.54537582397461
pd1-binder-100-nr2-run-1_result_6	88	LSLTFYPAWLTVSEGANATFTCSLSNWSEDLMLNWNRLSPSNQTEKQAAFSNGLSQPVQDARFQIIQLPNRHDFHMNILDTRRNDSGIYLCGAISLHPKAKIEESPGAELVVTERI:KPYELPDNSLAYPIPNIPNLDIIIHRKDKDKPVIAELKHENSSKIFTTENSPWPPKNEPFDPAFQEELFKELSLANAAAKSLEEIEELFKEKLKEAVKRR	14.07922118593838	0.21219449777440533	63.91166687011719	0.5252239108085632	16.404094696044922	27.20895004272461	17.195674896240234
pd1-binder-100-nr2-run-1_result_6	89	LSLTFYPAWLTVSEGANATFTCSLSNWSEDLMLNWNRLSPSNQTEKQAAFSNGLSQPVQDARFQIIQLPNRHDFHMNILDTRRNDSGIYLCGAISLHPKAKIEESPGAELVVTERI:EPFELPDNSLAYPVPNIPNVYIVEHLNDENTPTVSELKVENSDKIYKTDNSPYPPDKKPLDPELRKELYKRLSLANAAALSLEELEKLFKEFLEEAVKKL	13.908252978191541	0.2274365725962269	62.94205093383789	0.5313940048217773	16.177143096923828	26.59100341796875	17.338382720947266
pd1-binder-100-nr2-run-1_result_6	90	LSLTFYPAWLTVSEGANATFTCSLSNWSEDLMLNWNRLSPSNQTEKQAAFSNGLSQPVQDARFQIIQLPNRHDFHMNILDTRRNDSGIYLCGAISLHPKAKIEESPGAELVVTERI:KPYKLPDNRLAYPVPNMPDVDIIIDRKNENEKPVAILKIKNSEKLYKTDDSPLPKKNKPFDPEYFAKMMKELSLANAAAKSIEELVELFKELMKEAVKKL	10.236903041231196	0.3340213958769436	69.22806549072266	0.5275459289550781	16.136384963989258	27.16579246520996	16.522510528564453
pd1-binder-100-nr2-run-1_result_6	91	LSLTFYPAWLTVSEGANATFTCSLSNWSEDLMLNWNRLSPSNQTEKQAAFSNGLSQPVQDARFQIIQLPNRHDFHMNILDTRRNDSGIYLCGAISLHPKAKIEESPGAELVVTERI:EPFKLPDNSLAYPIPNIPDLYIIVHLKDKNSKPIAELYKKNDPKKYISYNSPLPPENKPFDPKYWKELMEKLSLANAAAKSLEEIEELFKELLEKFVKEK	14.115270876670241	0.1894583464075719	66.9993667602539	0.5222302079200745	16.58761215209961	27.645782470703125	19.166675567626953
pd1-binder-100-nr2-run-1_result_6	92	LSLTFYPAWLTVSEGANATFTCSLSNWSEDLMLNWNRLSPSNQTEKQAAFSNGLSQPVQDARFQIIQLPNRHDFHMNILDTRRNDSGIYLCGAISLHPKAKIEESPGAELVVTERI:KPYPLPDNSLAYPVPNIPNLYIREHLRPPNQPTISELVYENSDKIIKTDNSPRPPDNKPFPPEYWAEMMKKLSLANAAAKSLEEIAELFKKLMEEYVKKL	14.712834486860011	0.19832165823309855	44.979373931884766	0.5343579053878784	17.28354835510254	26.09131622314453	14.605679512023926
pd1-binder-100-nr2-run-1_result_6	93	LSLTFYPAWLTVSEGANATFTCSLSNWSEDLMLNWNRLSPSNQTEKQAAFSNGLSQPVQDARFQIIQLPNRHDFHMNILDTRRNDSGIYLCGAISLHPKAKIEESPGAELVVTERI:KPYELPDNSLAYPIPNIPNADIVVHLLPPNKPAIAELVFKNDPNIIRTENSPLPPKNEPFDPEFWEKLMKDLSLANAAALSKEEIAKLFKEKLEEAVKER	13.680281146984441	0.22199651025471406	61.80059814453125	0.5260414481163025	16.541927337646484	27.277624130249023	19.42658805847168
pd1-binder-100-nr2-run-1_result_6	94	LSLTFYPAWLTVSEGANATFTCSLSNWSEDLMLNWNRLSPSNQTEKQAAFSNGLSQPVQDARFQIIQLPNRHDFHMNILDTRRNDSGIYLCGAISLHPKAKIEESPGAELVVTERI:KPKPLPDNSLEYPIPNIPDMYIIVHRLPPNKPAIAELKIKNSPKIYTTDNSPLPPKNEPFDPEFFKKLMEELALANAAALSNEEIAELFKKLMEEAVEKR	13.426900428493038	0.21219765782277666	65.40548706054688	0.5244396924972534	16.509485244750977	27.407392501831055	18.081928253173828
pd1-binder-100-nr2-run-1_result_6	95	LSLTFYPAWLTVSEGANATFTCSLSNWSEDLMLNWNRLSPSNQTEKQAAFSNGLSQPVQDARFQIIQLPNRHDFHMNILDTRRNDSGIYLCGAISLHPKAKIEESPGAELVVTERI:KPYKLPDNSLAYPIPNMPNVDIVIHLKDENEKPVAELKVKNSDKIYTSEDLPLPPENKPLDPEFFAEMMEKLSLANAAALSLEEIEELFKELLKEAVERL	10.93788068206616	0.30539539690402995	70.67839813232422	0.5264581441879272	16.067384719848633	27.142608642578125	17.564069747924805
pd1-binder-100-nr2-run-1_result_6	96	LSLTFYPAWLTVSEGANATFTCSLSNWSEDLMLNWNRLSPSNQTEKQAAFSNGLSQPVQDARFQIIQLPNRHDFHMNILDTRRNDSGIYLCGAISLHPKAKIEESPGAELVVTERI:KPFKLPDNSLAYPIPNMPNVYIIIKRKDKNSPAVAELYIENSDKIYTTENLPLPPNNEPLDPELFAELMKRLSLLNASAASMEEIIEEFKKFMEEAVKKL	15.122961794336975	0.193805944249511	67.56314086914062	0.5278425216674805	15.993583679199219	26.78371238708496	18.562211990356445
pd1-binder-100-nr2-run-1_result_6	97	LSLTFYPAWLTVSEGANATFTCSLSNWSEDLMLNWNRLSPSNQTEKQAAFSNGLSQPVQDARFQIIQLPNRHDFHMNILDTRRNDSGIYLCGAISLHPKAKIEESPGAELVVTERI:KPYKLPDNTLAYPVPNMPNVDIEIKLKDENKPVESILVHKNSDKKYKTDNSPYPPKNKPLDPEYFKKLMEELSLANAAALSLEEIEELFEKLEKEAVEKL	12.72313868448304	0.39756927531602243	49.960205078125	0.5209073424339294	17.81631851196289	28.032516479492188	18.795568466186523
pd1-binder-100-nr2-run-1_result_6	98	LSLTFYPAWLTVSEGANATFTCSLSNWSEDLMLNWNRLSPSNQTEKQAAFSNGLSQPVQDARFQIIQLPNRHDFHMNILDTRRNDSGIYLCGAISLHPKAKIEESPGAELVVTERI:EPFPLPDNTLAYPVPNMPDVYIKDHLRDANAPTVSTLVHKNNPNEFVTDDSPYPPDNKPLDPALFEKLMKELALANAAAKSLAELEELFKKFMKEAVKKL	19.997217044984044	0.17338872354538634	41.743377685546875	0.5237953662872314	18.671123504638672	26.997495651245117	18.277610778808594
pd1-binder-100-nr2-run-1_result_6	99	LSLTFYPAWLTVSEGANATFTCSLSNWSEDLMLNWNRLSPSNQTEKQAAFSNGLSQPVQDARFQIIQLPNRHDFHMNILDTRRNDSGIYLCGAISLHPKAKIEESPGAELVVTERI:KPYPLPDNSLAYPIPNIDNAYIIIHLKPPNEKPVASLYIENSEKIYTTDDSPLPPSNKPLDPEYFAELMKDLSLANAAAKSNEELIELFKEKMKEYVKKL	14.305173616373931	0.19924760514562248	57.77996826171875	0.5287958383560181	16.505157470703125	26.905635833740234	18.266324996948242
pd1-binder-100-nr2-run-1_result_7	0	PSLTFYPAWLTVSEGANATFTCSLSNWSEDLMLNWNRLSPSNQTEKQAAFSNGLSQPVQDARFQIIQLPNRHDFHMNILDTRRNDSGIYLCGAISLHPKAKIEESPGAELVVTERI:ALPPEWLARFREETGRESLEAFAEELFAQFVAASNIPPELLADPRIRAVIEFDLGDLRFRAEFAATGLVGVEPLPEPPPEPGRRVLRGVVRDAENRVIGR	14.823444118464835	0.24361961100151544	75.41863250732422	0.5249190330505371	15.704968452453613	26.448993682861328	16.321067810058594
pd1-binder-100-nr2-run-1_result_7	1	PSLTFYPAWLTVSEGANATFTCSLSNWSEDLMLNWNRLSPSNQTEKQAAFSNGLSQPVQDARFQIIQLPNRHDFHMNILDTRRNDSGIYLCGAISLHPKAKIEESPGAELVVTERI:ALPPEVLEAFRARTGYASLEELAERLFQQAAAASQLPPELLQDPDLTAVLTFTLGDYTFVATYRADGLVGVELSPEPPPEPGSNILRGVFRDAANRVVGR	14.824608112949862	0.2529353133012661	79.014892578125	0.521281361579895	15.671345710754395	26.653825759887695	17.739839553833008
pd1-binder-100-nr2-run-1_result_7	2	PSLTFYPAWLTVSEGANATFTCSLSNWSEDLMLNWNRLSPSNQTEKQAAFSNGLSQPVQDARFQIIQLPNRHDFHMNILDTRRNDSGIYLCGAISLHPKAKIEESPGAELVVTERI:ELPEEVLEAFRERTGEESLEALAERLFQQFVAAANIPPEKLKDPNIKAVIEFTLGDYTFRAEYSAEGLVGVEPLPEPPPEPGSNVLKGVVYDKNNKVIGV	15.501658378571854	0.23823233673293434	83.5318832397461	0.5136083364486694	15.941925048828125	27.444435119628906	17.41500473022461
pd1-binder-100-nr2-run-1_result_7	3	PSLTFYPAWLTVSEGANATFTCSLSNWSEDLMLNWNRLSPSNQTEKQAAFSNGLSQPVQDARFQIIQLPNRHDFHMNILDTRRNDSGIYLCGAISLHPKAKIEESPGAELVVTERI:PLPEEVLRAFKEQTGYETLEEFAERLFKQFVAAANIPEELLKDPNIKVTIEFTLGDYTFRIEFEATGLKGVELLPEPPPEPGQQVLRGVARDANNKVIGV	15.79204139954201	0.2401189196753133	83.24153137207031	0.5164600610733032	15.711055755615234	27.12439727783203	17.79367446899414
pd1-binder-100-nr2-run-1_result_7	4	PSLTFYPAWLTVSEGANATFTCSLSNWSEDLMLNWNRLSPSNQTEKQAAFSNGLSQPVQDARFQIIQLPNRHDFHMNILDTRRNDSGIYLCGAISLHPKAKIEESPGAELVVTERI:MLDPAVLEEFRRRTGYESLEELAERLLQQFAAASNIPAEKLKDPSLRIEVTFTLGDLTLRATFSATGLVGVEPLPEPPPEPGSRVLRGVAYDANNQVIGR	15.956224516552943	0.25495061093234866	71.63259887695312	0.5267261266708374	15.812845230102539	26.17906379699707	17.34792137145996
pd1-binder-100-nr2-run-1_result_7	5	PSLTFYPAWLTVSEGANATFTCSLSNWSEDLMLNWNRLSPSNQTEKQAAFSNGLSQPVQDARFQIIQLPNRHDFHMNILDTRRNDSGIYLCGAISLHPKAKIEESPGAELVVTERI:MLSPEVLERFRRETGYESLEEYAERIMQQFVAASNIPEEKLKDPNLKIVVETTLGDITLRFEFSADGLVGVEVLPEPPPEPGSRVIKGTAYDENNNVIGT	16.0815074602327	0.23952059464708772	80.89080047607422	0.520424485206604	15.644144058227539	26.661396026611328	17.595870971679688
pd1-binder-100-nr2-run-1_result_7	6	PSLTFYPAWLTVSEGANATFTCSLSNWSEDLMLNWNRLSPSNQTEKQAAFSNGLSQPVQDARFQIIQLPNRHDFHMNILDTRRNDSGIYLCGAISLHPKAKIEESPGAELVVTERI:MLRPEVLARFRATTGVESLEDFARRVFAQFAASSQLPPELLKDPSLTVEIEVTIGDLTLRFTFTAEGLAGVEELPEPPPEPGQRIIRGVARDAENRVVGR	14.131610331270235	0.2711681565126852	81.76171875	0.5194914937019348	15.625410079956055	26.68305015563965	16.86443328857422
pd1-binder-100-nr2-run-1_result_7	7	PSLTFYPAWLTVSEGANATFTCSLSNWSEDLMLNWNRLSPSNQTEKQAAFSNGLSQPVQDARFQIIQLPNRHDFHMNILDTRRNDSGIYLCGAISLHPKAKIEESPGAELVVTERI:ALPPEVLERLRRETGRESLEELAEELFQQFVASSQIPEELLKNPDLRVVIEVEIGDLRLRFEFSAEGLVGVEPLPEPPSEPGSFVIRGEAYDKNNRVIGR	14.470818121103207	0.2730160525161496	79.78810119628906	0.5164704322814941	16.000133514404297	27.27053451538086	16.12489128112793
pd1-binder-100-nr2-run-1_result_7	8	VSLTFYPAWLTVSEGANATFTCSLSNWSEDLMLNWNRLSPSNQTEKQAAFSNGLSQPVQDARFQIIQLPNRHDFHMNILDTRRNDSGIYLCGAISLHPKAKIEESPGAELVVTERI:PLPPEVLARFRETTGVESLEELAERIFQQAVAASNLPPEKLKDPDLRAVIEVHIGDLTLVFRFSAEGLVGVEVSPEPPPEPGSFIIRGEFYDKDNRLVGR	14.135751336719947	0.2716372490479668	81.68080139160156	0.5165324211120605	15.841270446777344	27.339149475097656	16.985034942626953
pd1-binder-100-nr2-run-1_result_7	9	PSLTFYPAWLTVSEGANATFTCSLSNWSEDLMLNWNRLSPSNQTEKQAAFSNGLSQPVQDARFQIIQLPNRHDFHMNILDTRRNDSGIYLCGAISLHPKAKIEESPGAELVVTERI:ELSPEILEEFRKRTGYESIEEFAERVFQQFVASSQISPEELKNPDIKAVIEVEIGDHTFRIEYSAEGLVGVEPLPRPPSQPGSFVLKGTVYDKNNNVIGV	16.20388370935754	0.2418665843423397	75.51419067382812	0.5222073197364807	15.819591522216797	26.723880767822266	16.755725860595703
pd1-binder-100-nr2-run-1_result_7	10	VSLTFYPAWLTVSEGANATFTCSLSNWSEDLMLNWNRLSPSNQTEKQAAFSNGLSQPVQDARFQIIQLPNRHDFHMNILDTRRNDSGIYLCGAISLHPKAKIEESPGAELVVTERI:ALPPEVLAEFRARTGYESLEEFAERVFQQAVAAAQIPQSLLQDPNLKAVIEVDLGDIRLRFEFSATGLVGVEVLPEPPPEPGRRVLRGEFYDANNNLIGR	11.244203919068303	0.29936492058415687	83.11412048339844	0.5181291103363037	15.834381103515625	27.24161720275879	12.795245170593262
pd1-binder-100-nr2-run-1_result_7	11	PSLTFYPAWLTVSEGANATFTCSLSNWSEDLMLNWNRLSPSNQTEKQAAFSNGLSQPVQDARFQIIQLPNRHDFHMNILDTRRNDSGIYLCGAISLHPKAKIEESPGAELVVTERI:ALPPEVLARFRELTGYSSLEEFAERVFQQAVASAQIPPELLKDPNLRAVIEVEIGDIRLRFEFAATGFVGAEVLPEPPSEPGQLVLRGQFYNANNQVIGT	14.738269913501103	0.2205422176628689	86.97216796875	0.5157409310340881	15.625581741333008	27.257797241210938	16.28399085998535
pd1-binder-100-nr2-run-1_result_7	12	VSLTFYPAWLTVSEGANATFTCSLSNWSEDLMLNWNRLSPSNQTEKQAAFSNGLSQPVQDARFQIIQLPNRHDFHMNILDTRRNDSGIYLCGAISLHPKAKIEESPGAELVVTERI:MLSPAVLEEFRARTGYESLEELAEELFKQFVAASNIPEELLKDPNLRVEITFTLGRHTFRARFSAEGLVGVEELPEPPPEPGSQILQGEAYNANNEVIGR	15.023473644063635	0.2404128893057708	78.76885223388672	0.5193448662757874	15.92037296295166	26.818336486816406	17.144466400146484
pd1-binder-100-nr2-run-1_result_7	13	VSLTFYPAWLTVSEGANATFTCSLSNWSEDLMLNWNRLSPSNQTEKQAAFSNGLSQPVQDARFQIIQLPNRHDFHMNILDTRRNDSGIYLCGAISLHPKAKIEESPGAELVVTERI:MLKPEDLEKFKETTGYESLEEFAERIFQQFVAASQIPQEKLKDPNLKVEITVTIGDLTFKIKYSAKGLEGVEVLDEPPPEKGSFIIKGTAYDKNNNVIGK	13.863563247155994	0.2685483712404863	81.84910583496094	0.5176247954368591	15.733954429626465	26.97014045715332	17.32794952392578
pd1-binder-100-nr2-run-1_result_7	14	VSLTFYPAWLTVSEGANATFTCSLSNWSEDLMLNWNRLSPSNQTEKQAAFSNGLSQPVQDARFQIIQLPNRHDFHMNILDTRRNDSGIYLCGAISLHPKAKIEESPGAELVVTERI:MLRPEDLAEFRERTGLESLEEYAERVLRQFAAASQIPEELLKDPNLTIVVETYLGDLRFRITFSATGLVGVEVLPEPPPEPGQNILRGVARDANNQVVGT	15.242532956165228	0.23253399381354037	76.58356475830078	0.5224767327308655	15.946345329284668	26.867816925048828	14.100765228271484
pd1-binder-100-nr2-run-1_result_7	15	LSLTFYPAWLTVSEGANATFTCSLSNWSEDLMLNWNRLSPSNQTEKQAAFSNGLSQPVQDARFQIIQLPNRHDFHMNILDTRRNDSGIYLCGAISLHPKAKIEESPGAELVVTERI:MLPPEVLAEFRERTGYESLEELAERLFKQFVASSNIPEEKLKDPNIKAVITYYIGDYRFRIEFEATGLKGVELLDEPPPEPGSRILEGEVYDENNNVIGR	14.083091032009245	0.26403121933223667	78.60501098632812	0.5206925272941589	15.742605209350586	26.8326358795166	17.62721824645996
pd1-binder-100-nr2-run-1_result_7	16	ISLTFYPAWLTVSEGANATFTCSLSNWSEDLMLNWNRLSPSNQTEKQAAFSNGLSQPVQDARFQIIQLPNRHDFHMNILDTRRNDSGIYLCGAISLHPKAKIEESPGAELVVTERI:MLKEEILKEFKELTKISSLEEYAERLAKQAIAASNLPEEKTKDPNLKMVLETTINDYTFKIEFSAKKLVSIEPLEEKPPEKNINMLKSTFYDKNNKVIAT	14.516986094729463	0.25452078788281374	74.03178405761719	0.5181742906570435	16.282676696777344	27.11604881286621	18.106815338134766
pd1-binder-100-nr2-run-1_result_7	17	ISLTFYPAWLTVSEGANATFTCSLSNWSEDLMLNWNRLSPSNQTEKQAAFSNGLSQPVQDARFQIIQLPNRHDFHMNILDTRRNDSGIYLCGAISLHPKAKIEESPGAELVVTERI:ELPEEVLKKFKELTNKESLEEFAEELIQQAVASSRLPLEKLKDPNLKMVLTFTLDDYTFKIEYSAKKLVKIEPLPEPPPQPNSQILQAEFKDKNNKIVAR	13.05574098964631	0.2827907004542315	69.59505462646484	0.5201715230941772	16.516544342041016	27.339693069458008	14.78243637084961
pd1-binder-100-nr2-run-1_result_7	18	ISLTFYPAWLTVSEGANATFTCSLSNWSEDLMLNWNRLSPSNQTEKQAAFSNGLSQPVQDARFQIIQLPNRHDFHMNILDTRRNDSGIYLCGAISLHPKAKIEESPGAELVVTERI:KLDPEVLKKFKEITKKESLEELAEELIQQAIAASNLPLEETKNPDITMVLEFEIDDIRFRIVYKADKLEKVEVLPEPPSEPNSRRLQYTIYDKNNKVIAT	15.23106257055135	0.2523710740112057	73.50238800048828	0.5202475786209106	16.193115234375	26.9985294342041	17.502277374267578
pd1-binder-100-nr2-run-1_result_7	19	ISLTFYPAWLTVSEGANATFTCSLSNWSEDLMLNWNRLSPSNQTEKQAAFSNGLSQPVQDARFQIIQLPNRHDFHMNILDTRRNDSGIYLCGAISLHPKAKIEESPGAELVVTERI:ELPEEILEKFKKLTKKESLEEYAEELFLQAVASSNLPLEKLKDPDIKAVLEFTLDDYKFRVEFSAEKLVKVEPLEEKPPEKNSNILKSVFKDKNNKVIAR	13.22563955173688	0.24712570508229176	76.98583984375	0.5174402594566345	16.25138282775879	27.557645797729492	17.168838500976562
pd1-binder-100-nr2-run-1_result_7	20	ISLTFYPAWLTVSEGANATFTCSLSNWSEDLMLNWNRLSPSNQTEKQAAFSNGLSQPVQDARFQIIQLPNRHDFHMNILDTRRNDSGIYLCGAISLHPKAKIEESPGAELVVTERI:MLSPEVLARFRELTNVESLEEWAERLFQQAVAASNLPQSKLKDPNITMELTFTLDDITFRAVYSAKKFVKIEVLDEPPPEPNSRILQYVIKDKNNNVIAT	14.13406669856888	0.24395906373982648	77.3106689453125	0.5173411965370178	16.064847946166992	27.151412963867188	16.077871322631836
pd1-binder-100-nr2-run-1_result_7	21	ISLTFYPAWLTVSEGANATFTCSLSNWSEDLMLNWNRLSPSNQTEKQAAFSNGLSQPVQDARFQIIQLPNRHDFHMNILDTRRNDSGIYLCGAISLHPKAKIEESPGAELVVTERI:MLKPEVLKKFKELTKVETLEEWAERIIQQAVAASRLPQEKLKDPNLKMTIVVTIDDYTFKIVYSAKKLEKIEVLDEPPPQPNSRILQATFTDKNNKVVAT	14.009841711252514	0.2693334380318838	77.22599792480469	0.5219873189926147	15.827219009399414	26.639780044555664	16.82840347290039
pd1-binder-100-nr2-run-1_result_7	22	ISLTFYPAWLTVSEGANATFTCSLSNWSEDLMLNWNRLSPSNQTEKQAAFSNGLSQPVQDARFQIIQLPNRHDFHMNILDTRRNDSGIYLCGAISLHPKAKIEESPGAELVVTERI:KLKEEVLEKFKKLTKKESLEEWAEEIIKQAIAASQLPEEKTKDPNIKMVIEVTIDDYTFKIEYSAKKLVKIEVLDKPPPEKNSNIIRATFYDKNNKVIAT	14.35791169379091	0.26743103144425384	75.41940307617188	0.5173452496528625	16.299816131591797	27.439058303833008	17.610578536987305
pd1-binder-100-nr2-run-1_result_7	23	ISLTFYPAWLTVSEGANATFTCSLSNWSEDLMLNWNRLSPSNQTEKQAAFSNGLSQPVQDARFQIIQLPNRHDFHMNILDTRRNDSGIYLCGAISLHPKAKIEESPGAELVVTERI:MLSEEVLKKFKELTNKKSLEEYAEEIFKQAVAASNLPEEKLKDPNLKAVITVEIDDYTLKIEYSAKKLKKIEVLDEPPSEKNSFRLQATFYDKNNKVIAT	13.736821527874561	0.2584642974215881	77.50173950195312	0.5148664712905884	16.262065887451172	27.498756408691406	17.98809051513672
pd1-binder-100-nr2-run-1_result_7	24	ISLTFYPAWLTVSEGANATFTCSLSNWSEDLMLNWNRLSPSNQTEKQAAFSNGLSQPVQDARFQIIQLPNRHDFHMNILDTRRNDSGIYLCGAISLHPKAKIEESPGAELVVTERI:ELKEEVLEKFKKLTKKESIEDFALEVIKQAQAASNLPEEKMKDPNLTMVIEVHIDDITFKIVYSAEKLVKVEVLDKPPPEKNIFQIRAVFKDKNNKVIAR	14.060647301947055	0.27414225908935375	80.03411865234375	0.5155171751976013	16.098648071289062	27.53864860534668	16.976808547973633
pd1-binder-100-nr2-run-1_result_7	25	ISLTFYPAWLTVSEGANATFTCSLSNWSEDLMLNWNRLSPSNQTEKQAAFSNGLSQPVQDARFQIIQLPNRHDFHMNILDTRRNDSGIYLCGAISLHPKAKIEESPGAELVVTERI:KLSEEVLKKFKELTKKESLEDLALELIQQAVAASQLSPEKLKDPNLTMVLTFTIDDYTFKIVFTAKKLKKIEVLDEPPPEPNLQMLQYVFKDKNNNVIAT	15.014209984794835	0.25336131501922554	69.08006286621094	0.5231647491455078	16.198217391967773	26.690641403198242	17.484882354736328
pd1-binder-100-nr2-run-1_result_7	26	ISLTFYPAWLTVSEGANATFTCSLSNWSEDLMLNWNRLSPSNQTEKQAAFSNGLSQPVQDARFQIIQLPNRHDFHMNILDTRRNDSGIYLCGAISLHPKAKIEESPGAELVVTERI:KLPEEVLEEFKKLTKVESLEEYAEELIKQAAAASRLPPEKLKDPNLTLELTFTLNNYTFKIVYKADKLEKVEVLDTPPPEPNIQMLQATIYDKNNKVVAT	14.137744588384194	0.2831607228411581	69.3437271118164	0.5207546949386597	16.26003646850586	26.967525482177734	16.948692321777344
pd1-binder-100-nr2-run-1_result_7	27	ISLTFYPAWLTVSEGANATFTCSLSNWSEDLMLNWNRLSPSNQTEKQAAFSNGLSQPVQDARFQIIQLPNRHDFHMNILDTRRNDSGIYLCGAISLHPKAKIEESPGAELVVTERI:MLSPEVLEEFRRLTKVESLEEYAERLAAQAVAASQLSPEELKNPDLTMVLTFTLNDITFRVVYSADKLVSVEPLPEPPPQPNLQQLQSVFRDKNNKVVAT	14.084128525401418	0.2892300203821183	72.6685562133789	0.5237351655960083	15.841909408569336	26.222166061401367	15.829315185546875
pd1-binder-100-nr2-run-1_result_7	28	ISLTFYPAWLTVSEGANATFTCSLSNWSEDLMLNWNRLSPSNQTEKQAAFSNGLSQPVQDARFQIIQLPNRHDFHMNILDTRRNDSGIYLCGAISLHPKAKIEESPGAELVVTERI:MLPEEVLEKFKKLTKMESLEDYANRLFQQAVASSQLSQEELKNPDLKAVLVTEIDDYTFKFVFTADKFEKAELLDEPPSEPNVNRLQYTFTDKNNKVIAT	13.532258776842193	0.26593691762841015	81.98584747314453	0.5181330442428589	15.775216102600098	26.935800552368164	15.425670623779297
pd1-binder-100-nr2-run-1_result_7	29	ISLTFYPAWLTVSEGANATFTCSLSNWSEDLMLNWNRLSPSNQTEKQAAFSNGLSQPVQDARFQIIQLPNRHDFHMNILDTRRNDSGIYLCGAISLHPKAKIEESPGAELVVTERI:ELPEEVLERLKELLKVESLEELAERLIQQAIAASNLPLEKTKDPNLTLVLTVTIDDITLRIVYSAEKLVKVEVLPEPPPEPNLQMLQATFYDKNNKVIAT	16.555578902430433	0.24457214087682497	71.26116180419922	0.526187002658844	15.818853378295898	26.210039138793945	15.212931632995605
pd1-binder-100-nr2-run-1_result_7	30	ISLTFYPAWLTVSEGANATFTCSLSNWSEDLMLNWNRLSPSNQTEKQAAFSNGLSQPVQDARFQIIQLPNRHDFHMNILDTRRNDSGIYLCGAISLHPKAKIEESPGAELVVTERI:KLSEEVLKKFKEKLKVSSLEEYAERIIQQAVAASNLSPEKLKDPDLTMVIEVEVDDYTFKIVYKADKLEKVEVLDKPPSEPNSFRIRAVFKDKNNKVIAR	14.471061568927803	0.23472633201377524	76.58374786376953	0.5169734358787537	16.234283447265625	27.452611923217773	18.03787612915039
pd1-binder-100-nr2-run-1_result_7	31	ISLTFYPAWLTVSEGANATFTCSLSNWSEDLMLNWNRLSPSNQTEKQAAFSNGLSQPVQDARFQIIQLPNRHDFHMNILDTRRNDSGIYLCGAISLHPKAKIEESPGAELVVTERI:ELKEEIIEKFKKLTKKESLEDYALEKIQQAAASSNLSPEELKNPDITIELIVTIDDITLKIVYKAEKLEKIEPLEEKPPEKNSNIIQSTVKDKNNKIIAK	14.461177206393085	0.2693942646328898	64.74979400634766	0.5176917910575867	16.773313522338867	27.493715286254883	17.477848052978516
pd1-binder-100-nr2-run-1_result_7	32	ISLTFYPAWLTVSEGANATFTCSLSNWSEDLMLNWNRLSPSNQTEKQAAFSNGLSQPVQDARFQIIQLPNRHDFHMNILDTRRNDSGIYLCGAISLHPKAKIEESPGAELVVTERI:KLSEEVLKKFKELTKKESLEELALELYKQAIASSQVPEEKTKDPNITMVLEFEIADYKFKAVFSAKKLVKIEVLPEKPSEPNSNVLKYTIKDKNNKVIAK	15.739043651779326	0.23265837967387462	75.55103302001953	0.5121161937713623	16.61155891418457	28.06124496459961	19.58238983154297
pd1-binder-100-nr2-run-1_result_7	33	ISLTFYPAWLTVSEGANATFTCSLSNWSEDLMLNWNRLSPSNQTEKQAAFSNGLSQPVQDARFQIIQLPNRHDFHMNILDTRRNDSGIYLCGAISLHPKAKIEESPGAELVVTERI:ELKPEWLEEFKKLTKKETLEEFAEELIQQAIASSNLPLEETKNPDLTLELTYYINNYTFKIVYSAKKLVKVEPLPEKPPQPNIQMLQAVFKNKNNEVIAT	14.076547980625781	0.28168257824794324	73.33831024169922	0.5240528583526611	15.740621566772461	26.349607467651367	13.451286315917969
pd1-binder-100-nr2-run-1_result_7	34	ISLTFYPAWLTVSEGANATFTCSLSNWSEDLMLNWNRLSPSNQTEKQAAFSNGLSQPVQDARFQIIQLPNRHDFHMNILDTRRNDSGIYLCGAISLHPKAKIEESPGAELVVTERI:MLKEEILKKFKEKTKVESLEDWANELFKQAVAASNLPEEKLKDPNLKAVLEYTLDDIKFRIEYSAEKFVKVEPLDEKPPEKNSNILQATFYDKNNKVVAT	13.633431292314652	0.2641772828967841	75.62493133544922	0.5156197547912598	16.308635711669922	27.57147216796875	17.6569881439209
pd1-binder-100-nr2-run-1_result_7	35	ISLTFYPAWLTVSEGANATFTCSLSNWSEDLMLNWNRLSPSNQTEKQAAFSNGLSQPVQDARFQIIQLPNRHDFHMNILDTRRNDSGIYLCGAISLHPKAKIEESPGAELVVTERI:MLSPEVLEEFKKLTKEESLEAYAERLFQQAVAASQLSPEKLKDPNLTATLVVHINDITLKIVYKADKLEKVEPLPEKPPQPNIQMLQAVFKDKNNNVIAT	13.64314525237204	0.33042195260080476	74.67633819580078	0.5242084264755249	15.756597518920898	26.1804256439209	15.78271198272705
pd1-binder-100-nr2-run-1_result_7	36	ISLTFYPAWLTVSEGANATFTCSLSNWSEDLMLNWNRLSPSNQTEKQAAFSNGLSQPVQDARFQIIQLPNRHDFHMNILDTRRNDSGIYLCGAISLHPKAKIEESPGAELVVTERI:KLPEEVLERFKKLTNVESLEEYAERLFKQAVAASQLPEEKLKDPNLTAVLVHTIDDITLRFVYTADKFKYVEPLPEPPPEPNINMLQYTFYDKNNNVIAT	15.395863572220323	0.21952139631396209	73.44523620605469	0.5305563807487488	15.421713829040527	25.360315322875977	15.805021286010742
pd1-binder-100-nr2-run-1_result_7	37	ISLTFYPAWLTVSEGANATFTCSLSNWSEDLMLNWNRLSPSNQTEKQAAFSNGLSQPVQDARFQIIQLPNRHDFHMNILDTRRNDSGIYLCGAISLHPKAKIEESPGAELVVTERI:MLSEEVLKEFKELTKVDSIEDYALELIQQALAASNVPESLTKNPDITLTLTFTLNDYTFKIVYKADKLEYVEVLPEKPPEKNIQMLKYTIKDKNNNVIAT	15.034081583888204	0.24661745287527972	76.87012481689453	0.5180960893630981	16.054391860961914	27.209068298339844	17.661474227905273
pd1-binder-100-nr2-run-1_result_7	38	ISLTFYPAWLTVSEGANATFTCSLSNWSEDLMLNWNRLSPSNQTEKQAAFSNGLSQPVQDARFQIIQLPNRHDFHMNILDTRRNDSGIYLCGAISLHPKAKIEESPGAELVVTERI:KLDPEVLAKFKELTKVESLEELAERLFQQAVASSRLSPEKLKDPNLKAVLEFTIDDYTFRAEYSAEKFVKVEVLPEPPPAPNTRILRSTFYDKNNNVIAT	14.72930085279533	0.265374769105735	71.89202880859375	0.5278342366218567	15.744593620300293	26.077123641967773	13.284082412719727
pd1-binder-100-nr2-run-1_result_7	39	ISLTFYPAWLTVSEGANATFTCSLSNWSEDLMLNWNRLSPSNQTEKQAAFSNGLSQPVQDARFQIIQLPNRHDFHMNILDTRRNDSGIYLCGAISLHPKAKIEESPGAELVVTERI:MLKPEVLEKFKELTKVESIEDLANELFQQAVASSNLSQEKLKDPNLKATLKFTIDDYTFEAVYSAEKFVKVEVLEEKPPEPNLRMLQSVFKNKNNEVIAT	14.081532849411488	0.26729209070893994	76.32475280761719	0.5172480344772339	16.171520233154297	27.237985610961914	16.66191864013672
pd1-binder-100-nr2-run-1_result_7	40	ISLTFYPAWLTVSEGANATFTCSLSNWSEDLMLNWNRLSPSNQTEKQAAFSNGLSQPVQDARFQIIQLPNRHDFHMNILDTRRNDSGIYLCGAISLHPKAKIEESPGAELVVTERI:MLSPEILERFRELTKEESLEALAERLFQQAVASSNLPLEKLKDPNLKAVLEFTLDDIRFRAVFSAEKLEKIEPLPEPPPEPNSQLLRYTFTDKNNKVVAT	15.54290247617897	0.22083117749107967	57.37644577026367	0.5230518579483032	16.80486488342285	26.76882553100586	17.365894317626953
pd1-binder-100-nr2-run-1_result_7	41	ISLTFYPAWLTVSEGANATFTCSLSNWSEDLMLNWNRLSPSNQTEKQAAFSNGLSQPVQDARFQIIQLPNRHDFHMNILDTRRNDSGIYLCGAISLHPKAKIEESPGAELVVTERI:KLKEEVLEKFKKLTKKESLEELANELFQQAVAASRLSPEELKNPNLTAVLEFEIDDYKFKIVYTAEKFEKVEVLDEKPSEKNSRRLKAVFKDKNNKVVAR	12.763369275456363	0.2678329982589653	69.79873657226562	0.5173920392990112	16.77547836303711	27.887937545776367	13.307268142700195
pd1-binder-100-nr2-run-1_result_7	42	ISLTFYPAWLTVSEGANATFTCSLSNWSEDLMLNWNRLSPSNQTEKQAAFSNGLSQPVQDARFQIIQLPNRHDFHMNILDTRRNDSGIYLCGAISLHPKAKIEESPGAELVVTERI:ELPEEVLKKFKELTKVESLEELALELIKQAVAASNLPEEKLKDPNLKMVLTVHIDDITLEIVYSAEKLEYIKPLPEPPPEPNSFILKSTFYDKNNKVVAT	14.542391498279411	0.25141029058774234	78.57600402832031	0.517285168170929	15.993398666381836	27.23907470703125	16.623058319091797
pd1-binder-100-nr2-run-1_result_7	43	ISLTFYPAWLTVSEGANATFTCSLSNWSEDLMLNWNRLSPSNQTEKQAAFSNGLSQPVQDARFQIIQLPNRHDFHMNILDTRRNDSGIYLCGAISLHPKAKIEESPGAELVVTERI:ELSPEVLAWFKEKTKVESLEDYAEELIAQAAASSQLSPEKLKDPNLTIVLTTHIDNYTFVITYTAEKLKDVKPSPTPPPQPNSNLLQYTAYDKNNKVIAT	14.891219961987332	0.24654957218297527	65.93812561035156	0.52942955493927	15.9058198928833	26.056930541992188	17.505279541015625
pd1-binder-100-nr2-run-1_result_7	44	ISLTFYPAWLTVSEGANATFTCSLSNWSEDLMLNWNRLSPSNQTEKQAAFSNGLSQPVQDARFQIIQLPNRHDFHMNILDTRRNDSGIYLCGAISLHPKAKIEESPGAELVVTERI:ELSEEVLKKFKELTKVESLEDLANELFQQAVASSQLPQSLLQDPNITAVLKFTLNDYTFEAVYSAKSFVSVKVSSEKPPEKNINMLQYTVYDKNNKVIAR	11.559929831691496	0.30485490491474515	66.89797973632812	0.519187331199646	16.679609298706055	27.62335205078125	18.543781280517578
pd1-binder-100-nr2-run-1_result_7	45	ISLTFYPAWLTVSEGANATFTCSLSNWSEDLMLNWNRLSPSNQTEKQAAFSNGLSQPVQDARFQIIQLPNRHDFHMNILDTRRNDSGIYLCGAISLHPKAKIEESPGAELVVTERI:MLKPEILEEFKKTTKKESLEDFAEELIKQAIASSNVSEEETKNPDITMVLEFTLKNYTFKIVYKAKKFEKIEPLDKPPPQPNLQMLKYVIKDKNNKVIAT	15.069284692325471	0.2623259116860447	73.38874816894531	0.5230040550231934	15.950032234191895	26.696514129638672	15.846382141113281
pd1-binder-100-nr2-run-1_result_7	46	ISLTFYPAWLTVSEGANATFTCSLSNWSEDLMLNWNRLSPSNQTEKQAAFSNGLSQPVQDARFQIIQLPNRHDFHMNILDTRRNDSGIYLCGAISLHPKAKIEESPGAELVVTERI:MLKPEVLEKFKKLTKVDSLEEYAERLIQQAVASSNLPQSELENPDITMTLTYTLDDYTFKITYSAKKLVKIEVTDTPPPQPNINMLQYTVKDKNNKVIAT	14.319518910416697	0.2780990185181625	77.37956237792969	0.522514820098877	15.62598991394043	26.30123519897461	15.672195434570312
pd1-binder-100-nr2-run-1_result_7	47	ISLTFYPAWLTVSEGANATFTCSLSNWSEDLMLNWNRLSPSNQTEKQAAFSNGLSQPVQDARFQIIQLPNRHDFHMNILDTRRNDSGIYLCGAISLHPKAKIEESPGAELVVTERI:ELPEEFLEEFKKLTKVSSLEEYAERLIKQAVAASQLSEEDLKNPNLKMVLTTHINNYTLQIEYSAEKLVSVKLLPEPPPQPNIQQLQSVVRDANNNVVAT	13.769604627911333	0.26922948106831573	63.93875503540039	0.5229806303977966	16.54722785949707	26.471317291259766	14.05315113067627
pd1-binder-100-nr2-run-1_result_7	48	ISLTFYPAWLTVSEGANATFTCSLSNWSEDLMLNWNRLSPSNQTEKQAAFSNGLSQPVQDARFQIIQLPNRHDFHMNILDTRRNDSGIYLCGAISLHPKAKIEESPGAELVVTERI:KLDPAVIEKFKKLTKKESLEDLALELIQQAIAASNLSQEKTKDPNLTMVLDFTIDDITFRIVYKADKLEKVEVLDTPPPQPNSRMLQATFKDKNNEVVAT	14.913131528247801	0.22765187140000512	71.1466293334961	0.5236944556236267	16.036767959594727	26.583044052124023	16.512737274169922
pd1-binder-100-nr2-run-1_result_7	49	ISLTFYPAWLTVSEGANATFTCSLSNWSEDLMLNWNRLSPSNQTEKQAAFSNGLSQPVQDARFQIIQLPNRHDFHMNILDTRRNDSGIYLCGAISLHPKAKIEESPGAELVVTERI:MLPEEVLEKFKKLTKKESLEELAEELIKQARAASQLPEEKMKDPNLKMVLKFTIDDYTFEIEYSAKKFVKAELSEEPPPQPNSRILQSTFYDKNNKVIAT	14.69717518231042	0.25715362378648526	70.86644744873047	0.5202046632766724	16.19800567626953	26.83978843688965	10.998893737792969
pd1-binder-100-nr2-run-1_result_7	50	ISLTFYPAWLTVSEGANATFTCSLSNWSEDLMLNWNRLSPSNQTEKQAAFSNGLSQPVQDARFQIIQLPNRHDFHMNILDTRRNDSGIYLCGAISLHPKAKIEESPGAELVVTERI:ELSPEVLEEFKKLTKKESLEEFAEEVFQQSVAASNLPLEELKDPNLKAEIVVHINDYTLKITYSAEKLVSIEPLPEKPPEPNIQMIQSTFKNKENKVIAT	13.781770807864211	0.28414737984579247	78.27870178222656	0.51718670129776	15.931386947631836	27.005786895751953	16.601421356201172
pd1-binder-100-nr2-run-1_result_7	51	ISLTFYPAWLTVSEGANATFTCSLSNWSEDLMLNWNRLSPSNQTEKQAAFSNGLSQPVQDARFQIIQLPNRHDFHMNILDTRRNDSGIYLCGAISLHPKAKIEESPGAELVVTERI:ELKPEYLEAFKKKTKLESLEEYAERLLQQAVAASNLPLEELKNPDLTIELTFHLDDFTFKIVYSAEKLVKVEVLPEPPPQPNIQMLQSVAKDKNNKVIAK	14.43133455451833	0.2425882254049371	65.4952163696289	0.5210760831832886	16.614341735839844	27.210071563720703	17.560827255249023
pd1-binder-100-nr2-run-1_result_7	52	ISLTFYPAWLTVSEGANATFTCSLSNWSEDLMLNWNRLSPSNQTEKQAAFSNGLSQPVQDARFQIIQLPNRHDFHMNILDTRRNDSGIYLCGAISLHPKAKIEESPGAELVVTERI:ELPEEVIKKFKELTKKESLEEWAEEQIKQAAASSNLPEEKLKDPSLTAELTVEIDDYTFKITYSAEKLVKVELLPEPPSQPNSRRLQAVFKDANNNVVAT	13.583879034566339	0.2810021436247533	73.00746154785156	0.516785740852356	16.30070686340332	27.298690795898438	17.613630294799805
pd1-binder-100-nr2-run-1_result_7	53	ISLTFYPAWLTVSEGANATFTCSLSNWSEDLMLNWNRLSPSNQTEKQAAFSNGLSQPVQDARFQIIQLPNRHDFHMNILDTRRNDSGIYLCGAISLHPKAKIEESPGAELVVTERI:ELSPEVLAEFKEATKVESLEEYAERLIKQAIAASNLPEEKTKDPNITMTLIFHLKDYTFKIVYKADKLEKVEVLPEPPPQPNIQQLQYEVKDKNNKVIAT	14.725782719452056	0.26306011060385054	76.2076416015625	0.5196436643600464	15.937036514282227	26.81640625	16.31652069091797
pd1-binder-100-nr2-run-1_result_7	54	ISLTFYPAWLTVSEGANATFTCSLSNWSEDLMLNWNRLSPSNQTEKQAAFSNGLSQPVQDARFQIIQLPNRHDFHMNILDTRRNDSGIYLCGAISLHPKAKIEESPGAELVVTERI:MLSEEVLKKFKELTNIESLEDYAKEIAQQAIAASNLPQEKTKDPNLTMVIEVEIDDIKFKFVFSAEKFVKAEVLDEKPSEPNSFRIRSTFYDKNNQVIAT	14.800487746803343	0.25334519461957883	79.8642578125	0.5183813571929932	15.916478157043457	27.152694702148438	15.663887023925781
pd1-binder-100-nr2-run-1_result_7	55	ISLTFYPAWLTVSEGANATFTCSLSNWSEDLMLNWNRLSPSNQTEKQAAFSNGLSQPVQDARFQIIQLPNRHDFHMNILDTRRNDSGIYLCGAISLHPKAKIEESPGAELVVTERI:ELSPEVIEEFKKLTKVESLEEYAEELIKQAVASSNLPLEKLKDPNLKITLVTHINNYTFEIVYSAEKFVKVRPLPEPPPQPNLNQIQATFYDKNNKVVAT	15.84780733781479	0.21923370534672973	68.31980895996094	0.5268462896347046	15.99150562286377	26.32642364501953	14.747003555297852
pd1-binder-100-nr2-run-1_result_7	56	ISLTFYPAWLTVSEGANATFTCSLSNWSEDLMLNWNRLSPSNQTEKQAAFSNGLSQPVQDARFQIIQLPNRHDFHMNILDTRRNDSGIYLCGAISLHPKAKIEESPGAELVVTERI:MLSPEVLEEFKELTKKESIEDFALELFQQAAAASNLPESLLKDPNLTAVLTFTLNDYTFKIVFKADKLDKVEVLDEPPPQKNIRQLQSTFYNKNNEVIAT	14.302470673597538	0.27075638827594045	80.38844299316406	0.5221798419952393	15.486957550048828	26.22257423400879	15.321985244750977
pd1-binder-100-nr2-run-1_result_7	57	ISLTFYPAWLTVSEGANATFTCSLSNWSEDLMLNWNRLSPSNQTEKQAAFSNGLSQPVQDARFQIIQLPNRHDFHMNILDTRRNDSGIYLCGAISLHPKAKIEESPGAELVVTERI:ELSPEVIEKFKKLTKVESLEELANRLIQQAFAASNVPPELQKDPNIKLVLKYEIDDITFEIVYSAKKFVKVEVSDEPPSQPNSQRLQYTITDKNNNVIAT	13.975271767381404	0.27603109632978445	73.87902069091797	0.5181304216384888	16.292133331298828	27.325763702392578	17.407939910888672
pd1-binder-100-nr2-run-1_result_7	58	ISLTFYPAWLTVSEGANATFTCSLSNWSEDLMLNWNRLSPSNQTEKQAAFSNGLSQPVQDARFQIIQLPNRHDFHMNILDTRRNDSGIYLCGAISLHPKAKIEESPGAELVVTERI:MLKPEVLKKFKELTKVESLEDYAKELYQQAVAASNLPEEETKNPDIKMTLTYYLADYTFKIEFSAKDFVKAEVLDEPPPQPNINMLQSEFKNKNNEVIAK	13.700013460790146	0.2662498537319995	73.28348541259766	0.5225610733032227	16.046253204345703	26.929882049560547	16.51685333251953
pd1-binder-100-nr2-run-1_result_7	59	ISLTFYPAWLTVSEGANATFTCSLSNWSEDLMLNWNRLSPSNQTEKQAAFSNGLSQPVQDARFQIIQLPNRHDFHMNILDTRRNDSGIYLCGAISLHPKAKIEESPGAELVVTERI:MLKPEVLEEFRKLTKKESLEELAEELFQQAVAASNLPLEKLKDPDLTMELIFTIDDYTFKAVYKAEKFEKIEVLPEKPPEKNLNMLQSTFYDKNNKVVAT	14.628438406589835	0.25789429937143304	74.745849609375	0.5178580284118652	16.26641273498535	27.12314224243164	16.370052337646484
pd1-binder-100-nr2-run-1_result_7	60	ISLTFYPAWLTVSEGANATFTCSLSNWSEDLMLNWNRLSPSNQTEKQAAFSNGLSQPVQDARFQIIQLPNRHDFHMNILDTRRNDSGIYLCGAISLHPKAKIEESPGAELVVTERI:MLKPEVLEEFKKLTKKESLEDFALELIQQAVAASNLPQEKLKDPNLKMVLEVTINNYTFKIVYSAEKLESIEVTDEPPPEPNLQMIRATFYDKDNKVVAT	15.028195366450918	0.2664088421964024	77.64266204833984	0.523292064666748	15.619073867797852	26.27109718322754	14.608549118041992
pd1-binder-100-nr2-run-1_result_7	61	ISLTFYPAWLTVSEGANATFTCSLSNWSEDLMLNWNRLSPSNQTEKQAAFSNGLSQPVQDARFQIIQLPNRHDFHMNILDTRRNDSGIYLCGAISLHPKAKIEESPGAELVVTERI:ELSPEVLEEFKKLTKVESLEDYAKEIIQQSIASSRLSQEETKNPNITMKITVHINDYTLEIVYSAKKLVSVKVSPEPPPQPNSNIIQSIIKDKNNKVIAT	13.53537572097455	0.27850552067394213	72.75543975830078	0.5215860605239868	16.097259521484375	26.89443588256836	13.836082458496094
pd1-binder-100-nr2-run-1_result_7	62	ISLTFYPAWLTVSEGANATFTCSLSNWSEDLMLNWNRLSPSNQTEKQAAFSNGLSQPVQDARFQIIQLPNRHDFHMNILDTRRNDSGIYLCGAISLHPKAKIEESPGAELVVTERI:ELSPEVLERFRRLTNVESLEEYAERLFQQAVAASNLPLEKLKDPNITMTLRFSLDDYTFEAVFTADKLKEVRVLPEPPPQPNSRQLQYEVKDKNNKVIAK	14.887396430690082	0.2293613371290409	82.24152374267578	0.5175639986991882	15.796722412109375	27.079748153686523	15.782920837402344
pd1-binder-100-nr2-run-1_result_7	63	ISLTFYPAWLTVSEGANATFTCSLSNWSEDLMLNWNRLSPSNQTEKQAAFSNGLSQPVQDARFQIIQLPNRHDFHMNILDTRRNDSGIYLCGAISLHPKAKIEESPGAELVVTERI:ELPEEVLEKFKKLTKVESLEEFAERLIAQAVAASQLPQELLKDPNLKMTLVVEIDDYTFRIEYSAEKLVKIEPLPEPPSEPNSFRLQAEFKDKNNNVIAR	13.742255525540944	0.2540101013393279	74.10316467285156	0.5146628022193909	16.48365020751953	27.808218002319336	15.565208435058594
pd1-binder-100-nr2-run-1_result_7	64	ISLTFYPAWLTVSEGANATFTCSLSNWSEDLMLNWNRLSPSNQTEKQAAFSNGLSQPVQDARFQIIQLPNRHDFHMNILDTRRNDSGIYLCGAISLHPKAKIEESPGAELVVTERI:MLKEEDLERFKKLTKVESLEEYAERLFQQAVAASQLPEEKTKDKNIKMVLEFYLDDIRFRAVYKADKLEKVEVLDEPPPEPNIQQLRYTIYDENNNVIAR	17.21580837471078	0.1606493642139623	43.789390563964844	0.5246545672416687	17.867610931396484	26.843605041503906	18.137943267822266
pd1-binder-100-nr2-run-1_result_7	65	ISLTFYPAWLTVSEGANATFTCSLSNWSEDLMLNWNRLSPSNQTEKQAAFSNGLSQPVQDARFQIIQLPNRHDFHMNILDTRRNDSGIYLCGAISLHPKAKIEESPGAELVVTERI:ELKEEVLEKFKKLTNVESLEEEAERLFKQAVASSQLSEEELKNPDLTAVLTYTLEDYTFKAVFTAKKFKKVEVLDEKPPEKNVNRLQSVFKDKNNKVIAR	13.031174506005977	0.28619647028724743	79.17666625976562	0.5178980827331543	16.0563907623291	27.27653694152832	14.821407318115234
pd1-binder-100-nr2-run-1_result_7	66	ISLTFYPAWLTVSEGANATFTCSLSNWSEDLMLNWNRLSPSNQTEKQAAFSNGLSQPVQDARFQIIQLPNRHDFHMNILDTRRNDSGIYLCGAISLHPKAKIEESPGAELVVTERI:SLPESVLEEFKKLTNVESLEELAERLFQQAVAASRLPQEELKNPDLTAVLEFTINNYTFRATFTAEKLKSIEVLPQPPPQPNTQQLRAVFRDKNNKVVAR	15.176760501559723	0.2376365001314404	77.0564956665039	0.5258992314338684	15.483716011047363	25.91591453552246	12.678083419799805
pd1-binder-100-nr2-run-1_result_7	67	ISLTFYPAWLTVSEGANATFTCSLSNWSEDLMLNWNRLSPSNQTEKQAAFSNGLSQPVQDARFQIIQLPNRHDFHMNILDTRRNDSGIYLCGAISLHPKAKIEESPGAELVVTERI:ELPEEILEEFKKLTKKESIEEYAEELAKQAVAASNVPEEKLKDPNITMELVFTLKDYTFKIVYKADKLEKVEPLEEKPPEPNINQLQYTIKDKNNKVIAK	13.549501311603139	0.2665735112329136	79.89164733886719	0.5136199593544006	16.170074462890625	27.761999130249023	18.02202606201172
pd1-binder-100-nr2-run-1_result_7	68	ISLTFYPAWLTVSEGANATFTCSLSNWSEDLMLNWNRLSPSNQTEKQAAFSNGLSQPVQDARFQIIQLPNRHDFHMNILDTRRNDSGIYLCGAISLHPKAKIEESPGAELVVTERI:MLKPEVLEEFKKLTKVESLEELAERLFKQAVASSQLPESKLKDPNLKAVLEFYINDYKFKAEYEATKLKKIEVLDEPPPQPNIQMLQSTFKDKNNNVIAT	20.417538402205334	0.126102905979945	47.09415054321289	0.5163134336471558	18.508745193481445	27.249494552612305	19.59008026123047
pd1-binder-100-nr2-run-1_result_7	69	ISLTFYPAWLTVSEGANATFTCSLSNWSEDLMLNWNRLSPSNQTEKQAAFSNGLSQPVQDARFQIIQLPNRHDFHMNILDTRRNDSGIYLCGAISLHPKAKIEESPGAELVVTERI:MLKPEVLEEFKKLTKVSSLEEFAERLFQQAVASSRLPQEKLKDPNLKAVLEVTINNYTFRITYSAEKLEKVEVLDEKPPEPNLQMLQSTFYDENNKVIAT	14.259523406156799	0.2617171246430117	72.69406127929688	0.5205413103103638	16.218257904052734	27.062694549560547	15.63752555847168
pd1-binder-100-nr2-run-1_result_7	70	ISLTFYPAWLTVSEGANATFTCSLSNWSEDLMLNWNRLSPSNQTEKQAAFSNGLSQPVQDARFQIIQLPNRHDFHMNILDTRRNDSGIYLCGAISLHPKAKIEESPGAELVVTERI:MLSPEVLERFKKLTNVESIEEYAERLIQQAVAASNLPQELLKDPNLTLELVFELDDITFRITYSAKSLVSVEPLEQPPSEPNVQRLQSVFRNANNQVVAT	13.757821858829256	0.2830372613274744	71.69873046875	0.5197487473487854	16.208236694335938	27.085351943969727	17.801498413085938
pd1-binder-100-nr2-run-1_result_7	71	ISLTFYPAWLTVSEGANATFTCSLSNWSEDLMLNWNRLSPSNQTEKQAAFSNGLSQPVQDARFQIIQLPNRHDFHMNILDTRRNDSGIYLCGAISLHPKAKIEESPGAELVVTERI:PLSPEVLEELKKLLNVESLEELAERLFQQAIAASNLPQELTKDPNIKMVLTFHINNITLRAEFSANKFVKVEPLPEPPPEPNLRQLQYEIKDANNNVIAT	14.322843728345191	0.2523707421567043	69.03140258789062	0.5154170393943787	16.70943260192871	27.730648040771484	17.926992416381836
pd1-binder-100-nr2-run-1_result_7	72	ISLTFYPAWLTVSEGANATFTCSLSNWSEDLMLNWNRLSPSNQTEKQAAFSNGLSQPVQDARFQIIQLPNRHDFHMNILDTRRNDSGIYLCGAISLHPKAKIEESPGAELVVTERI:ELPEEILEEFKKLTKKESLEDLALELFQQAVAASQLPQEKLKDPNLKAVLEYEINNYRFKAEFSAEKFVKVEPLPEPPSQPNSNVLRYVFKDANNKVVAT	14.089999194403072	0.27407718704761685	71.96808624267578	0.5184025168418884	16.28542709350586	27.2211971282959	15.277215003967285
pd1-binder-100-nr2-run-1_result_7	73	ISLTFYPAWLTVSEGANATFTCSLSNWSEDLMLNWNRLSPSNQTEKQAAFSNGLSQPVQDARFQIIQLPNRHDFHMNILDTRRNDSGIYLCGAISLHPKAKIEESPGAELVVTERI:ELPEEVLEKFKKLTKVESLEDYALELIAQAAASSQLSPEKLKDPNIKMTLVFDIDDYRFKIEYSAKKLVKIELLDEPPKEPNTQRLEFVVKDKNNKIIAK	14.259854310884455	0.2322019031252962	81.52323913574219	0.5155714750289917	15.989542961120605	27.525304794311523	18.361974716186523
pd1-binder-100-nr2-run-1_result_7	74	ISLTFYPAWLTVSEGANATFTCSLSNWSEDLMLNWNRLSPSNQTEKQAAFSNGLSQPVQDARFQIIQLPNRHDFHMNILDTRRNDSGIYLCGAISLHPKAKIEESPGAELVVTERI:MLSPEVLKEFKELTKYSSLEEFALRLIQQAVASSNLSPELLKNPDITMELTFTLNNYTFKIVFKADKLEKIEVLDEPPPQPNTRQLQYVVKDKNNKVIAT	14.920089953564988	0.23732806028108142	73.64708709716797	0.519897997379303	16.155738830566406	27.05356788635254	17.16990089416504
pd1-binder-100-nr2-run-1_result_7	75	ISLTFYPAWLTVSEGANATFTCSLSNWSEDLMLNWNRLSPSNQTEKQAAFSNGLSQPVQDARFQIIQLPNRHDFHMNILDTRRNDSGIYLCGAISLHPKAKIEESPGAELVVTERI:ELKEEWIEKFKKLTKKESLEEFAEELIQQAIAASNVPLEKTKDPNIKLVLKFTLDDITFEIVYEANKLKYVKPLEEKPPEPNIRMIQYTIYDKNNKVIAK	14.371870805197121	0.26749581155890867	71.2187271118164	0.5194230079650879	16.34719467163086	27.300153732299805	17.219497680664062
pd1-binder-100-nr2-run-1_result_7	76	ISLTFYPAWLTVSEGANATFTCSLSNWSEDLMLNWNRLSPSNQTEKQAAFSNGLSQPVQDARFQIIQLPNRHDFHMNILDTRRNDSGIYLCGAISLHPKAKIEESPGAELVVTERI:MLKPEVLEKFKKLTKKESLEELAEELFQQAIASSQLSEEETKNPDITMELTFEIDDFTFKIVYKADKLEKVEVLDTPPSQPNSRRLQYVIKDKNNKVIAT	14.840951477392613	0.24257327098110404	69.99205017089844	0.5215059518814087	16.169748306274414	26.65744972229004	15.018031120300293
pd1-binder-100-nr2-run-1_result_7	77	ISLTFYPAWLTVSEGANATFTCSLSNWSEDLMLNWNRLSPSNQTEKQAAFSNGLSQPVQDARFQIIQLPNRHDFHMNILDTRRNDSGIYLCGAISLHPKAKIEESPGAELVVTERI:ELPEEVLEKFKKLTNVESLEELAERLFQQAVASSQLPQEKLKDPNLKAVLEYTIADYTFKIVFTADKLEKVELLPEKPPEPNQQILRYTFYDKNNKVIAK	14.179854139282442	0.2722160957433409	81.7158432006836	0.5162633657455444	15.889595985412598	27.233869552612305	16.934341430664062
pd1-binder-100-nr2-run-1_result_7	78	ISLTFYPAWLTVSEGANATFTCSLSNWSEDLMLNWNRLSPSNQTEKQAAFSNGLSQPVQDARFQIIQLPNRHDFHMNILDTRRNDSGIYLCGAISLHPKAKIEESPGAELVVTERI:ELKPEILEKFKKLTKKESIEELALELIQQAAASSNLSPEELKNPDITIVLDFSIDDITFRIVYKADKLEYVEPSEKPPPQPNSNILQYTVKDKNNNVIAT	16.277644589468757	0.1979038679178774	56.581268310546875	0.5233628749847412	16.922151565551758	26.982189178466797	16.480478286743164
pd1-binder-100-nr2-run-1_result_7	79	ISLTFYPAWLTVSEGANATFTCSLSNWSEDLMLNWNRLSPSNQTEKQAAFSNGLSQPVQDARFQIIQLPNRHDFHMNILDTRRNDSGIYLCGAISLHPKAKIEESPGAELVVTERI:ELPEEILEKFKELTKKESLEDYAKELFAQAVAASNLPESELKNPDLTAVIKFTLDDYTFEIVYTAKDLKYIRPLPEPPPEKNSQQIQAVFYDKNNNVVAR	15.626111492440376	0.19982028089909354	78.44546508789062	0.5166271924972534	16.095701217651367	27.377540588378906	17.183156967163086
pd1-binder-100-nr2-run-1_result_7	80	ISLTFYPAWLTVSEGANATFTCSLSNWSEDLMLNWNRLSPSNQTEKQAAFSNGLSQPVQDARFQIIQLPNRHDFHMNILDTRRNDSGIYLCGAISLHPKAKIEESPGAELVVTERI:MLKPEVIEKFKKLTNKKSLEDLALELFKQAVAASQLPEELLKDPNITMVLEFEIDDYTFKAVFSADKFVKIEVLDKPPSQPNTRQLKAVFKDKNNKVIAT	15.622616549303544	0.2366206983041039	72.95328521728516	0.5168691873550415	16.503591537475586	27.447589874267578	17.495006561279297
pd1-binder-100-nr2-run-1_result_7	81	ISLTFYPAWLTVSEGANATFTCSLSNWSEDLMLNWNRLSPSNQTEKQAAFSNGLSQPVQDARFQIIQLPNRHDFHMNILDTRRNDSGIYLCGAISLHPKAKIEESPGAELVVTERI:MLKPEVLEKFKKLTNKETLEEYAEEQFKQAVASSQLPEEKLKDPNLKAILEVTIDDYTFRFEFSAEKFVKVEVLPEKPPEPNSRLLKYTFYDKNNKVVAT	14.816257502046632	0.2628090588931614	72.87272644042969	0.5197250247001648	16.162673950195312	27.006433486938477	17.910213470458984
pd1-binder-100-nr2-run-1_result_7	82	ISLTFYPAWLTVSEGANATFTCSLSNWSEDLMLNWNRLSPSNQTEKQAAFSNGLSQPVQDARFQIIQLPNRHDFHMNILDTRRNDSGIYLCGAISLHPKAKIEESPGAELVVTERI:PLSPEVLEKFRRLTKVESLEELAERLAQQAIAASQLPQEKTKDPNLTMVLDFELDDYRFRIVYSAEKLVKVEPLPEPPSQPNSRVLRYTIYDKNNKVVAT	14.845191216967173	0.24586495347337978	77.06132507324219	0.5196404457092285	16.090049743652344	27.216358184814453	16.670677185058594
pd1-binder-100-nr2-run-1_result_7	83	ISLTFYPAWLTVSEGANATFTCSLSNWSEDLMLNWNRLSPSNQTEKQAAFSNGLSQPVQDARFQIIQLPNRHDFHMNILDTRRNDSGIYLCGAISLHPKAKIEESPGAELVVTERI:MLSEKTLEEFKKKTKVESLEEFAKELFAQAVAASNLPQEKLKDPNITMELTFTLDDHTFKAVFSAKEFVKVEELEEKPPQPNSRILQYKVTDKNNKVIAT	15.090896109978942	0.25212518779076243	75.41722869873047	0.5186657905578613	16.057870864868164	26.84441375732422	12.95477294921875
pd1-binder-100-nr2-run-1_result_7	84	ISLTFYPAWLTVSEGANATFTCSLSNWSEDLMLNWNRLSPSNQTEKQAAFSNGLSQPVQDARFQIIQLPNRHDFHMNILDTRRNDSGIYLCGAISLHPKAKIEESPGAELVVTERI:PLPEEVLEKFKKLTKVESLEELAEELIKQAIASSNLSEEETKNPNIKMTLTFHIDDYTFVIEYSADKLVKVTLSDEPPPEPNIQMLQSTVYDENNNVIAK	14.572461516222907	0.2621171735349592	70.89688110351562	0.5191887021064758	16.305627822875977	27.277894973754883	17.67072105407715
pd1-binder-100-nr2-run-1_result_7	85	ISLTFYPAWLTVSEGANATFTCSLSNWSEDLMLNWNRLSPSNQTEKQAAFSNGLSQPVQDARFQIIQLPNRHDFHMNILDTRRNDSGIYLCGAISLHPKAKIEESPGAELVVTERI:ELPEEVLKKFKELTKKESIEEFAEELIKQAIAASNLPLEKTKDPNLKMVLEVYIDDYKFKIVYSAEKLEKVELLDEKPPEPNLQQLKATFYDKNNNVVAT	14.21389311716239	0.26547795836252813	76.73978424072266	0.5144345760345459	16.316091537475586	27.724699020385742	18.1964168548584
pd1-binder-100-nr2-run-1_result_7	86	ISLTFYPAWLTVSEGANATFTCSLSNWSEDLMLNWNRLSPSNQTEKQAAFSNGLSQPVQDARFQIIQLPNRHDFHMNILDTRRNDSGIYLCGAISLHPKAKIEESPGAELVVTERI:MLKPEILEEFKKLLKVESIEDYALEQFKQAVASSQLSEEELKNPDLTMVLEVSINNYTFRFVFSAKKFVKAEPLPKPPPQPNTFQLQSTFYDKNNNVVAR	15.175864260592938	0.2256354374161171	78.61902618408203	0.5298360586166382	15.225632667541504	25.677881240844727	14.031097412109375
pd1-binder-100-nr2-run-1_result_7	87	ISLTFYPAWLTVSEGANATFTCSLSNWSEDLMLNWNRLSPSNQTEKQAAFSNGLSQPVQDARFQIIQLPNRHDFHMNILDTRRNDSGIYLCGAISLHPKAKIEESPGAELVVTERI:MLSPEVLKKFKELTKKESLEEWAEELIQQAVAASNLSQEKLKDPNLKITLEVYIDDIKFKIEYSAEKLEKVEVLDEPPPEPNINMIQATFKDKNNKVIAT	14.225896248789674	0.2480667477491346	78.28919982910156	0.5128509998321533	16.296873092651367	27.810813903808594	18.57412338256836
pd1-binder-100-nr2-run-1_result_7	88	ISLTFYPAWLTVSEGANATFTCSLSNWSEDLMLNWNRLSPSNQTEKQAAFSNGLSQPVQDARFQIIQLPNRHDFHMNILDTRRNDSGIYLCGAISLHPKAKIEESPGAELVVTERI:ELPEEVLEKFKELTKVESLEELAEKLIKQSIAASNLPEELTKDPNIKLTLEFEIDDITFVIEYSAEKLVKVTPSEKPPSAPNSRRLRSVVKDKNNKVIAT	13.168953537872984	0.2845875057434401	67.42356872558594	0.5182787179946899	16.656526565551758	27.604957580566406	18.09549903869629
pd1-binder-100-nr2-run-1_result_7	89	ISLTFYPAWLTVSEGANATFTCSLSNWSEDLMLNWNRLSPSNQTEKQAAFSNGLSQPVQDARFQIIQLPNRHDFHMNILDTRRNDSGIYLCGAISLHPKAKIEESPGAELVVTERI:ELDPEILEKFKELTKYESIEDLALRLIQQAAASSRLSPEKLKDPNLTAVLEFYIDDYRFRITYSAKKLVKVEPLPEPPPEPNSRILQAVFYDKNNNVIAR	13.833186441130051	0.2825967520032655	73.8665542602539	0.5209174156188965	16.205852508544922	27.069252014160156	16.873334884643555
pd1-binder-100-nr2-run-1_result_7	90	ISLTFYPAWLTVSEGANATFTCSLSNWSEDLMLNWNRLSPSNQTEKQAAFSNGLSQPVQDARFQIIQLPNRHDFHMNILDTRRNDSGIYLCGAISLHPKAKIEESPGAELVVTERI:ELSPEVLKEFRELTKEESLEEFAERLIKQAAASSNLSEEELKNPDITMTLTFHLKDFTFRIEYSAEKLVKVEVLPEPPPEKDSQILQFEVKDKNNKVIAK	14.191252393858205	0.26538031687527247	70.44902801513672	0.5147472620010376	16.682903289794922	27.838611602783203	18.650043487548828
pd1-binder-100-nr2-run-1_result_7	91	ISLTFYPAWLTVSEGANATFTCSLSNWSEDLMLNWNRLSPSNQTEKQAAFSNGLSQPVQDARFQIIQLPNRHDFHMNILDTRRNDSGIYLCGAISLHPKAKIEESPGAELVVTERI:KLKPEVIEKFKKLTNVESIEEWAEKLYKQAIAASNLSEEETKNPDLKMTLTVTIDDYTFKITYTAKKLKDVEVLDQPPPQPNLRQLQYEIKDKNNKVVAT	14.250091954529552	0.27623411457472896	79.54544830322266	0.5198154449462891	15.772991180419922	26.838844299316406	15.866301536560059
pd1-binder-100-nr2-run-1_result_7	92	ISLTFYPAWLTVSEGANATFTCSLSNWSEDLMLNWNRLSPSNQTEKQAAFSNGLSQPVQDARFQIIQLPNRHDFHMNILDTRRNDSGIYLCGAISLHPKAKIEESPGAELVVTERI:MLKPEYLEKFKKITKVESLEELAERLFQQAVAASNLPQEKLKDPNLTAVLEFYIDDYKFKAVYSATKFVKVEVLDEKPPEKNLRMLRAVFKDKNNNVIAR	15.874055111904863	0.22736148852583596	76.36370849609375	0.5198255777359009	16.089378356933594	27.16779136657715	14.863372802734375
pd1-binder-100-nr2-run-1_result_7	93	ISLTFYPAWLTVSEGANATFTCSLSNWSEDLMLNWNRLSPSNQTEKQAAFSNGLSQPVQDARFQIIQLPNRHDFHMNILDTRRNDSGIYLCGAISLHPKAKIEESPGAELVVTERI:MLSPEVLEKFKKLLKVESLEEYAEKLIAQAAAASQLPEELLKDPNLTLELTVTIDDITLKIVYKATKLEKVEVLDEKPPEPNLQMIQSVAKDANNKVIAK	14.926057507912311	0.2602317521742951	59.98432159423828	0.52227783203125	16.714855194091797	26.753028869628906	17.038249969482422
pd1-binder-100-nr2-run-1_result_7	94	ISLTFYPAWLTVSEGANATFTCSLSNWSEDLMLNWNRLSPSNQTEKQAAFSNGLSQPVQDARFQIIQLPNRHDFHMNILDTRRNDSGIYLCGAISLHPKAKIEESPGAELVVTERI:SLPESILEEFKKLTNKSSLEELAEELFKQAVASSRLSEEELKNPKLKATLTFTINDYTFKAEYSAEKFVKIEPLPEKPPQPNIRMLQYEFKNENNEVVAT	14.792239265258557	0.26067569819367126	76.3519287109375	0.5193170309066772	15.943506240844727	26.783510208129883	13.002460479736328
pd1-binder-100-nr2-run-1_result_7	95	ISLTFYPAWLTVSEGANATFTCSLSNWSEDLMLNWNRLSPSNQTEKQAAFSNGLSQPVQDARFQIIQLPNRHDFHMNILDTRRNDSGIYLCGAISLHPKAKIEESPGAELVVTERI:MLSPEVLKKFKELTKKESLEEFALELRQQAIASSQLPPELEKDPSLTMELTFYLDDYTFKAVFSAKSLVRVEESPEPPPEPNSRILQSVFKDKNNKVIAR	12.664919488507948	0.30635289783757963	72.83845520019531	0.5159623622894287	16.506559371948242	27.68836212158203	17.255142211914062
pd1-binder-100-nr2-run-1_result_7	96	ISLTFYPAWLTVSEGANATFTCSLSNWSEDLMLNWNRLSPSNQTEKQAAFSNGLSQPVQDARFQIIQLPNRHDFHMNILDTRRNDSGIYLCGAISLHPKAKIEESPGAELVVTERI:ELPPEVLEKFKKLTKVESLEEYAERLFKQAVASSQLPEELLKDPNLTAVLKYTLADYTFEFVYSAKKFVKAELLPEPPPQPNLQQLQSTFYDKNNNVIAT	16.153653351082273	0.17567273253685045	55.75099563598633	0.5244041085243225	17.120676040649414	26.856538772583008	18.3790340423584
pd1-binder-100-nr2-run-1_result_7	97	ISLTFYPAWLTVSEGANATFTCSLSNWSEDLMLNWNRLSPSNQTEKQAAFSNGLSQPVQDARFQIIQLPNRHDFHMNILDTRRNDSGIYLCGAISLHPKAKIEESPGAELVVTERI:ELPEEVLEKFKKITKKETIEEYAEELIKQALASSNVPESEAKNPDIKLTLIYEIDDYTFKIEYSAKKFVKVELLDEKPSEKNSNILQYVIKDKNNKVIAK	12.79273395524699	0.2857556200785827	69.70581817626953	0.5144228935241699	16.68559455871582	27.856159210205078	19.575302124023438
pd1-binder-100-nr2-run-1_result_7	98	ISLTFYPAWLTVSEGANATFTCSLSNWSEDLMLNWNRLSPSNQTEKQAAFSNGLSQPVQDARFQIIQLPNRHDFHMNILDTRRNDSGIYLCGAISLHPKAKIEESPGAELVVTERI:MLPEEVLKKFKELTKVDSIEELAERLIAQAVASSQLPLEKLKDPSLTAVLTYTIDDYTFRIVYTAKKLKEVELLDEPPPQPNTQQLRYTFKDANNEVVAT	14.985753410234064	0.2516331835097481	76.40744018554688	0.5200782418251038	15.85737133026123	26.720809936523438	11.624149322509766
pd1-binder-100-nr2-run-1_result_7	99	ISLTFYPAWLTVSEGANATFTCSLSNWSEDLMLNWNRLSPSNQTEKQAAFSNGLSQPVQDARFQIIQLPNRHDFHMNILDTRRNDSGIYLCGAISLHPKAKIEESPGAELVVTERI:KLDPAVLERFKKLLKVDSLEDYALELIQQAQASSNLPQELLKNPNLKITLEVYIDDIKLRIEYSAEKLEKIEVLDEPPPEPNIFMLQYTAKDANNNVIAT	14.842807190186708	0.24543918621288296	80.71818542480469	0.5175089836120605	15.764132499694824	26.97476577758789	17.83202362060547
pd1-binder-100-nr2-run-1_result_8	0	LSLTFYPAWLTVSEGANATFTCSLSNWSEDLMLNWNRLSPSNQTEKQAAFSNGLSQPVQDARFQIIQLPNRHDFHMNILDTRRNDSGIYLCGAISLHPKAKIEESPGAELVVTERI:MIDLHFTERPYLTKEEVGKLAYALHLYYEGSVSEEVEILVRVSGDYAPPDLEPYKGDDVIRLEGLSDKPVDLYFKINPETGEFEAYDLRDIPELQPYATP	5.726546720946757	0.6003442540033895	44.87788391113281	0.5221937298774719	17.727108001708984	27.5391845703125	17.118202209472656
pd1-binder-100-nr2-run-1_result_8	1	LSLTFYPAWLTVSEGANATFTCSLSNWSEDLMLNWNRLSPSNQTEKQAAFSNGLSQPVQDARFQIIQLPNRHDFHMNILDTRRNDSGIYLCGAISLHPKAKIEESPGAELVVTERI:MYDIHFTDRPYLTKEEVGRLALALYLYNNGSFEEEVEVLVRVSGAYAPPDERPYRGPDEIRLEGPSDKPVDLYFRINPETGEFEAYDLRDIPEMRPYASK	6.23787182245177	0.5448790419986258	75.48944854736328	0.5362558364868164	14.989433288574219	24.975265502929688	9.942657470703125
pd1-binder-100-nr2-run-1_result_8	2	LSLTFYPAWLTVSEGANATFTCSLSNWSEDLMLNWNRLSPSNQTEKQAAFSNGLSQPVQDARFQIIQLPNRHDFHMNILDTRRNDSGIYLCGAISLHPKAKIEESPGAELVVTERI:MFDIHFTERPYLTKEEVGRLALALHLYYNGEVEEEVEVLVRVSGAYAPPDLEPYRGDDVVRTDGPSDKPVALYFRINPETGEFEARRLEDVPEWRPYAPE	8.474738905272893	0.41542090420887945	67.69979095458984	0.5252811908721924	16.16019630432129	26.430828094482422	13.429728507995605
pd1-binder-100-nr2-run-1_result_8	3	LSLTFYPAWLTVSEGANATFTCSLSNWSEDLMLNWNRLSPSNQTEKQAAFSNGLSQPVQDARFQIIQLPNRHDFHMNILDTRRNDSGIYLCGAISLHPKAKIEESPGAELVVTERI:MYDIYFDEKPYYSKEEVGRLALALHLYENGTVEEKIEVIAYVSGAYRKPDEEPYKGDDIIDLSGPSKKPVALYFEIDPKTGEFKAYDLKDVPEYRKYAPK	3.9685820748345426	0.7193435440446498	65.96697235107422	0.5479100942611694	15.03526496887207	24.330646514892578	11.848611831665039
pd1-binder-100-nr2-run-1_result_8	4	LSLTFYPAWLTVSEGANATFTCSLSNWSEDLMLNWNRLSPSNQTEKQAAFSNGLSQPVQDARFQIIQLPNRHDFHMNILDTRRNDSGIYLCGAISLHPKAKIEESPGAELVVTERI:MFDLYFSDRPYLTKEEVGRLALALYLYYNGTVEDEVEILVYVSGAYRPPDEEPYRGPDVVDLSGPSKKPVALYFRINPETGEFEAFDLRDVPEWRPYAPE	6.012570090218877	0.5702181649521565	72.5947265625	0.5321879386901855	15.461043357849121	25.492921829223633	12.699703216552734
pd1-binder-100-nr2-run-1_result_8	5	LSLTFYPAWLTVSEGANATFTCSLSNWSEDLMLNWNRLSPSNQTEKQAAFSNGLSQPVQDARFQIIQLPNRHDFHMNILDTRRNDSGIYLCGAISLHPKAKIEESPGAELVVTERI:MYEIHFTDRPYLTKEEVGRLALALHLYENGSVEETIEVLVRVTGAYAPPDRAPLEGPDVIDLSGPSDKPVDLVFRINPETGEFEARRLEEVPEWRPFATP	5.110701745982469	0.6474930539543922	64.07476043701172	0.5249011516571045	16.35382843017578	26.761266708374023	16.230892181396484
pd1-binder-100-nr2-run-1_result_8	6	LSLTFYPAWLTVSEGANATFTCSLSNWSEDLMLNWNRLSPSNQTEKQAAFSNGLSQPVQDARFQIIQLPNRHDFHMNILDTRRNDSGIYLCGAISLHPKAKIEESPGAELVVTERI:MIDLFFEDRPYLSKEEVGRLALALHLYYEGKVEDEIEILVRVSGAYAPPDKEPYKGPDIIDLSGPSDKPVDLYFKIDPKTGKFEVKDLREVPELRPYATE	4.069006212848578	0.7101889769318714	76.86234283447266	0.5274478197097778	15.430624961853027	25.906326293945312	16.407730102539062
pd1-binder-100-nr2-run-1_result_8	7	LSLTFYPAWLTVSEGANATFTCSLSNWSEDLMLNWNRLSPSNQTEKQAAFSNGLSQPVQDARFQIIQLPNRHDFHMNILDTRRNDSGIYLCGAISLHPKAKIEESPGAELVVTERI:MIDIHITDKPYYTKEEIGRLALALHLYNNGTVEEEVEILVRVSGDYRPPDKEPYKGPDYVDLSGPSNKPVDLVFKIDPKTGEFEAYDLNEVPEYRPYATP	3.9788008300718403	0.7225917410786737	78.70083618164062	0.5301614999771118	15.231521606445312	25.670108795166016	13.069318771362305
pd1-binder-100-nr2-run-1_result_8	8	LSLTFYPAWLTVSEGANATFTCSLSNWSEDLMLNWNRLSPSNQTEKQAAFSNGLSQPVQDARFQIIQLPNRHDFHMNILDTRRNDSGIYLCGAISLHPKAKIEESPGAELVVTERI:MIDIHFSERPYLSKEEIGRLALALYLYNNGTVEEKVELLVRVTGDYAPPSSAPYPGPDWVDLSGPSDKPVDLYFEIDPKTGEFKAYDLRDIPEWQKYATP	5.484729624799314	0.6307176024566383	78.80211639404297	0.527958333492279	15.350831985473633	25.776121139526367	15.43690299987793
pd1-binder-100-nr2-run-1_result_8	9	LSLTFYPAWLTVSEGANATFTCSLSNWSEDLMLNWNRLSPSNQTEKQAAFSNGLSQPVQDARFQIIQLPNRHDFHMNILDTRRNDSGIYLCGAISLHPKAKIEESPGAELVVTERI:MYDIHFSDRPYLTKEEVGRLALALWLRENGTVEEEVEILVRVSGDYAPPDSEPYRGPDYIDLSGLSPKPVDLYFKIDPETGEFEAYRLEDVPEWRPYATP	9.672239160398341	0.3698326325994258	69.64363098144531	0.5160683989524841	16.668041229248047	27.468311309814453	16.089176177978516
pd1-binder-100-nr2-run-1_result_8	10	LSLTFYPAWLTVSEGANATFTCSLSNWSEDLMLNWNRLSPSNQTEKQAAFSNGLSQPVQDARFQIIQLPNRHDFHMNILDTRRNDSGIYLCGAISLHPKAKIEESPGAELVVTERI:MYDLHFSDRPYYSKEEIGRLAYALHLRENGTVEEEVTLLVRVTGDYRPPSFEPYKGDDWVDLSGPDPAPVDLVFVINPETGEFKAYPLEEVPEYRPLASP	17.80722833285026	0.17364058131499935	79.73958587646484	0.5163471698760986	16.13358497619629	27.357452392578125	18.391862869262695
pd1-binder-100-nr2-run-1_result_8	11	LSLTFYPAWLTVSEGANATFTCSLSNWSEDLMLNWNRLSPSNQTEKQAAFSNGLSQPVQDARFQIIQLPNRHDFHMNILDTRRNDSGIYLCGAISLHPKAKIEESPGAELVVTERI:MIDLHFTDRPYLTKEEVGRLALALHLYREGSVDEKVEILVRVTGDYAPPDEAPYPGPDVVDLSGPSDKPVDLYFVIDPETGEFKAYPLEEVEELRPYASE	3.8782387163302237	0.7305524933417183	77.38640594482422	0.5308487415313721	15.273311614990234	25.666013717651367	15.11469554901123
pd1-binder-100-nr2-run-1_result_8	12	LSLTFYPAWLTVSEGANATFTCSLSNWSEDLMLNWNRLSPSNQTEKQAAFSNGLSQPVQDARFQIIQLPNRHDFHMNILDTRRNDSGIYLCGAISLHPKAKIEESPGAELVVTERI:MYDIHFTDRPFLTKEEVGRLALALHLYENGSVEETVEVLVRVSGDYAPPDLEPYRGPEYVLTSGPSDKPVALYFKIDPKTGEFEAYPLSEVPEYQPYAPP	6.308463205520579	0.5499503838936207	66.76323699951172	0.5215731859207153	16.448345184326172	26.951255798339844	17.514802932739258
pd1-binder-100-nr2-run-1_result_8	13	LSLTFYPAWLTVSEGANATFTCSLSNWSEDLMLNWNRLSPSNQTEKQAAFSNGLSQPVQDARFQIIQLPNRHDFHMNILDTRRNDSGIYLCGAISLHPKAKIEESPGAELVVTERI:MYDIHFSKEPYLTKEEVGKLALALHLYNNGSVSEKVTILVRVTGDYAPPDRAPYKGDDMVRLDGPDPKPVDLVFEIDPKTGEMEVKDLRDVPEWQPYATP	3.4705635563002537	0.8054740164552961	65.47245788574219	0.5362547636032104	15.763843536376953	25.285200119018555	13.054346084594727
pd1-binder-100-nr2-run-1_result_8	14	LSLTFYPAWLTVSEGANATFTCSLSNWSEDLMLNWNRLSPSNQTEKQAAFSNGLSQPVQDARFQIIQLPNRHDFHMNILDTRRNDSGIYLCGAISLHPKAKIEESPGAELVVTERI:MYDLYFEERPYITKEEAGRLALALHLYYNGTVEEEVEILVRVSGAYAPPDSEPYKGPDYIDLSGPDPKPVALYFRINPKTGEFEAYPVEEVPELRPYAPE	3.450573358383408	0.7594222532189038	80.89400482177734	0.5326265692710876	14.885811805725098	25.268421173095703	13.946529388427734
pd1-binder-100-nr2-run-1_result_8	15	LSLTFYPAWLTVSEGANATFTCSLSNWSEDLMLNWNRLSPSNQTEKQAAFSNGLSQPVQDARFQIIQLPNRHDFHMNILDTRRNDSGIYLCGAISLHPKAKIEESPGAELVVTERI:MYDIHFTERPYLTKEEVGRLALALHLYYNGSVEEKLEVLARVTGDYAPPDSAPLPGPDVVVLDGPSDKPVDLYFEIDPETGEFKAYPLSEVPELQPYATP	11.793713374748751	0.43235593578754294	44.60269546508789	0.5287109613418579	17.450912475585938	26.613449096679688	16.481786727905273
pd1-binder-100-nr2-run-1_result_8	16	MSLTFYPAWLTVSEGANATFTCSLSNWSEDLMLNWNRLSPSNQTEKQAAFSNGLSQPVQDARFQIIQLPNRHDFHMNILDTRRNDSGIYLCGAISLHPKAKIEESPGAELVVTERI:MIDLHFEDEPFRTKEEVAAQAYALYLYYNSNYSSKVEILVYVSAAPAPPDEAPLEDENTVVFDDDDPEPVALYFVINPETKEAEVYPLEEVPELRPLAPP	2.585539483290167	0.8409829728913494	61.8324089050293	0.586480975151062	13.661275863647461	21.1140079498291	7.3280744552612305
pd1-binder-100-nr2-run-1_result_8	17	MSLTFYPAWLTVSEGANATFTCSLSNWSEDLMLNWNRLSPSNQTEKQAAFSNGLSQPVQDARFQIIQLPNRHDFHMNILDTRRNDSGIYLCGAISLHPKAKIEESPGAELVVTERI:MYDIHITDKPRYSKEEVANLALALHLFENSNYSDKIEVLVRVTAAYAPPDKEPVKDENDVLLEKDDPKPVALYFTIDPKTKKAEVKDLRDVPELRPLAPE	5.171714807322993	0.642966380103149	46.795658111572266	0.5376118421554565	16.817399978637695	25.518327713012695	12.745177268981934
pd1-binder-100-nr2-run-1_result_8	18	MSLTFYPAWLTVSEGANATFTCSLSNWSEDLMLNWNRLSPSNQTEKQAAFSNGLSQPVQDARFQIIQLPNRHDFHMNILDTRRNDSGIYLCGAISLHPKAKIEESPGAELVVTERI:MYDIHISDKPYYSKEEVANLALALYLYNNSNYSDKVEIIAYVTADYHPPDEEPIKNENDILLDDDSDKPVALYFEIDPKTKEAKVYDLKDVPELQPYAPE	3.32226427830144	0.7748592310065225	63.65110397338867	0.592411994934082	13.471120834350586	20.75212860107422	5.959835052490234
pd1-binder-100-nr2-run-1_result_8	19	MSLTFYPAWLTVSEGANATFTCSLSNWSEDLMLNWNRLSPSNQTEKQAAFSNGLSQPVQDARFQIIQLPNRHDFHMNILDTRRNDSGIYLCGAISLHPKAKIEESPGAELVVTERI:MYDIHFDEKPYYSKEEIARLALALYLYNNSNYSDKVEVLAYVTAKPAPPDLEPLKDENDVVLADDSPKPVALYFEINPKTKEYKVYRLEEVPELRPYAPE	3.250054416022275	0.7764156125480071	57.06642532348633	0.5401651263237	15.891919136047363	25.100189208984375	10.468887329101562
pd1-binder-100-nr2-run-1_result_8	20	MSLTFYPAWLTVSEGANATFTCSLSNWSEDLMLNWNRLSPSNQTEKQAAFSNGLSQPVQDARFQIIQLPNRHDFHMNILDTRRNDSGIYLCGAISLHPKAKIEESPGAELVVTERI:MYDLHFSDEPYLTKEEVARKALALHLATNSNYSSELTLLVRVTADYAPPDLEPVKDENTILTLSDDPAPVDLVLRINPETQEYEVFDLRDVPEYRPYASP	6.135627339025887	0.5498745107151625	64.20682525634766	0.5350698232650757	15.651116371154785	25.200183868408203	10.424867630004883
pd1-binder-100-nr2-run-1_result_8	21	LSLTFYPAWLTVSEGANATFTCSLSNWSEDLMLNWNRLSPSNQTEKQAAFSNGLSQPVQDARFQIIQLPNRHDFHMNILDTRRNDSGIYLCGAISLHPKAKIEESPGAELVVTERI:MIDIHETEKPYLTKEEVAAKAYAIYLANNSNYSSTVEILVRVTADYAPPDEEPIKDENVIRFDDDDPKPVDLYFKIDPKTKKAEVYRLEEVPELRKYASP	2.905434994170717	0.8187486469390886	72.7873764038086	0.5213006734848022	16.006671905517578	26.721256256103516	16.018980026245117
pd1-binder-100-nr2-run-1_result_8	22	MSLTFYPAWLTVSEGANATFTCSLSNWSEDLMLNWNRLSPSNQTEKQAAFSNGLSQPVQDARFQIIQLPNRHDFHMNILDTRRNDSGIYLCGAISLHPKAKIEESPGAELVVTERI:MIDLHFTDRPRVTKEEVAEKALALYLYNNSNYSDKVEILARVTASYAPPDEEPIKDENDVLFDDDDDKPVDLYFEIDPKTKKYKVYKLEEVPELKPFASK	2.9441866182525676	0.8124003146081225	69.28484344482422	0.5559310913085938	14.527857780456543	23.18729591369629	9.635859489440918
pd1-binder-100-nr2-run-1_result_8	23	MSLTFYPAWLTVSEGANATFTCSLSNWSEDLMLNWNRLSPSNQTEKQAAFSNGLSQPVQDARFQIIQLPNRHDFHMNILDTRRNDSGIYLCGAISLHPKAKIEESPGAELVVTERI:MIDLFFDDKPYYTKEEVAKKALAIYLSTQSNYSSTVEILVRVTAKYAPDDLEPLKDENDIVFDDDDPKPVDLYFKINPETKEFKVYKLEEIPELRPYASK	4.6814004939615455	0.6419512086525214	63.373291015625	0.5315510630607605	15.976337432861328	25.79717254638672	14.546923637390137
pd1-binder-100-nr2-run-1_result_8	24	MSLTFYPAWLTVSEGANATFTCSLSNWSEDLMLNWNRLSPSNQTEKQAAFSNGLSQPVQDARFQIIQLPNRHDFHMNILDTRRNDSGIYLCGAISLHPKAKIEESPGAELVVTERI:MIDIFESEKPYRTKEELAEKAYAIYLFNNSNYSDKIEVIVYYSAAYAPPTEEPIKDENDVLYEDDDPKPVALYFVINPKTKEYEVYKLEDVEEYKKYAPK	4.906421418398955	0.6710858350395092	56.78668975830078	0.549755334854126	15.5399751663208	24.255199432373047	9.819414138793945
pd1-binder-100-nr2-run-1_result_8	25	LSLTFYPAWLTVSEGANATFTCSLSNWSEDLMLNWNRLSPSNQTEKQAAFSNGLSQPVQDARFQIIQLPNRHDFHMNILDTRRNDSGIYLCGAISLHPKAKIEESPGAELVVTERI:MIDLYFSEKPYLTKEEVADKALALHLFYNSNYSDKVEIIVYVTADYAPPDEEPIKDDNVILFEDNSKKPVALYFEIDPKTKKAKVYDLSEIPEYQKYAPK	3.7186086894711323	0.7370551876182384	46.932518005371094	0.5730423927307129	15.245552062988281	22.568639755249023	5.926262378692627
pd1-binder-100-nr2-run-1_result_8	26	MSLTFYPAWLTVSEGANATFTCSLSNWSEDLMLNWNRLSPSNQTEKQAAFSNGLSQPVQDARFQIIQLPNRHDFHMNILDTRRNDSGIYLCGAISLHPKAKIEESPGAELVVTERI:MIYLFEEEKPYYSKEEVAERAYALYLYNNSNYSDKVEILVYYSAKYAPPDEEPIKDENDILFLDDSPKPVALYFEIDPKTKKAKVYPIEEVPEYQPYAPK	5.170712143919227	0.6492944842217571	42.70761489868164	0.5387424230575562	16.92824935913086	25.4114990234375	7.843243598937988
pd1-binder-100-nr2-run-1_result_8	27	MSLTFYPAWLTVSEGANATFTCSLSNWSEDLMLNWNRLSPSNQTEKQAAFSNGLSQPVQDARFQIIQLPNRHDFHMNILDTRRNDSGIYLCGAISLHPKAKIEESPGAELVVTERI:MIDLHETERPYLTKEEVAAKALALELFNNSNYSSELEILVRVTAEYAPPDEEEIKDDSVIRFDSDSDKPVALYLKINPETKEAKVYKLEDVPELKKYAPK	11.589703006212506	0.42979397172013944	48.12620162963867	0.5168551206588745	17.70639419555664	27.649991989135742	19.579992294311523
pd1-binder-100-nr2-run-1_result_8	28	LSLTFYPAWLTVSEGANATFTCSLSNWSEDLMLNWNRLSPSNQTEKQAAFSNGLSQPVQDARFQIIQLPNRHDFHMNILDTRRNDSGIYLCGAISLHPKAKIEESPGAELVVTERI:MINLFFEDKPYYTKEEVAEKALALHLFYNSNYSSELEILVYVSAKYKPPSLEPIKDENVIILDENSDKPVALYFKIDPKTKKFEVYKLEDVPELKKYAPK	3.334625672830589	0.7754385024460836	56.91714096069336	0.5583906769752502	15.05829906463623	23.431142807006836	8.932027816772461
pd1-binder-100-nr2-run-1_result_8	29	LSLTFYPAWLTVSEGANATFTCSLSNWSEDLMLNWNRLSPSNQTEKQAAFSNGLSQPVQDARFQIIQLPNRHDFHMNILDTRRNDSGIYLCGAISLHPKAKIEESPGAELVVTERI:MYDLFFTERPYLTKEEVAARALALHLSTNSNYSSEVEVLVYVSAAPAPPDLEPLEDDNTVVFAADEPAPVALYFKINPETKEFEVYDLRDVPELRPLAPP	5.446123376506342	0.6008662073956933	58.75663375854492	0.5441203713417053	15.463967323303223	24.46411895751953	11.711185455322266
pd1-binder-100-nr2-run-1_result_8	30	MSLTFYPAWLTVSEGANATFTCSLSNWSEDLMLNWNRLSPSNQTEKQAAFSNGLSQPVQDARFQIIQLPNRHDFHMNILDTRRNDSGIYLCGAISLHPKAKIEESPGAELVVTERI:MFDIFFTDKPYLTKEEIANLAYALHLYYNSNYSDKIEVLVRVSAAFAPPEEEEIPDEDVVIFDEDDPKPVDLYFEINPKTKEAKVYPLEEIPEYRPLATP	4.989255482141581	0.6568735400156642	52.60580825805664	0.5441311597824097	16.094867706298828	24.78990364074707	9.601787567138672
pd1-binder-100-nr2-run-1_result_8	31	MSLTFYPAWLTVSEGANATFTCSLSNWSEDLMLNWNRLSPSNQTEKQAAFSNGLSQPVQDARFQIIQLPNRHDFHMNILDTRRNDSGIYLCGAISLHPKAKIEESPGAELVVTERI:MIDIYEEEKPYLTKEEIAARALALHLFNNSNYSSEVTIIAYVSASYAPPDDAPIKDENTVIFSSDDPKPVALVFKIDPKTKKAEVYDLRDVPEYQKYAPP	3.3952064396884887	0.7696340847184358	55.8718147277832	0.5646912455558777	14.851302146911621	22.76633071899414	6.781153678894043
pd1-binder-100-nr2-run-1_result_8	32	MSLTFYPAWLTVSEGANATFTCSLSNWSEDLMLNWNRLSPSNQTEKQAAFSNGLSQPVQDARFQIIQLPNRHDFHMNILDTRRNDSGIYLCGAISLHPKAKIEESPGAELVVTERI:MFDIFIEDRPYYSKEEVAALAYALYLSTQSNYSSEVEVIVYVSAKYAPDDEEPIKDENDILFKDDDPKPVALYFKINPETKKAEVYDINDIPEYQKFAPK	5.606454645217559	0.5935652701316136	51.57366180419922	0.5333237648010254	16.457555770874023	25.526552200317383	12.563222885131836
pd1-binder-100-nr2-run-1_result_8	33	MSLTFYPAWLTVSEGANATFTCSLSNWSEDLMLNWNRLSPSNQTEKQAAFSNGLSQPVQDARFQIIQLPNRHDFHMNILDTRRNDSGIYLCGAISLHPKAKIEESPGAELVVTERI:MIDLHFTEKARYTKEEVADLALALYLFNNSNYSSKVEILVRVTADYAPPDEEPIKDENDILLEEDDPKPVDLYLEIDPKTKKSKVYDLRDVPELQKYASP	2.751680935633808	0.8359898583610538	66.12567901611328	0.6191295385360718	12.409741401672363	18.80417823791504	4.5312910079956055
pd1-binder-100-nr2-run-1_result_8	34	MSLTFYPAWLTVSEGANATFTCSLSNWSEDLMLNWNRLSPSNQTEKQAAFSNGLSQPVQDARFQIIQLPNRHDFHMNILDTRRNDSGIYLCGAISLHPKAKIEESPGAELVVTERI:MYNIYETERPYYTKEELARKAYALYLSEQSNYSSEVEVIVYYSAAYAPPDEEPIKDDNVVLALDDSPQPVALYFKINPETQEFEVYPLSEVPEYQKYAPK	10.07344848714462	0.34815160660272987	51.753021240234375	0.5170524716377258	17.397218704223633	27.463640213012695	18.67618179321289
pd1-binder-100-nr2-run-1_result_8	35	MSLTFYPAWLTVSEGANATFTCSLSNWSEDLMLNWNRLSPSNQTEKQAAFSNGLSQPVQDARFQIIQLPNRHDFHMNILDTRRNDSGIYLCGAISLHPKAKIEESPGAELVVTERI:MYDLHFSDRPYVTKEEVAAKALALYLYNESNYSDKVEILVRVTADYAPPDSEPLKDDSVITFDSDDPKPVDLYLEIDPETKEAKVYDVRDVPELRPYATP	4.044298263912898	0.7032921414996441	66.84249877929688	0.5540854930877686	14.489591598510742	23.22953224182129	10.71220588684082
pd1-binder-100-nr2-run-1_result_8	36	MSLTFYPAWLTVSEGANATFTCSLSNWSEDLMLNWNRLSPSNQTEKQAAFSNGLSQPVQDARFQIIQLPNRHDFHMNILDTRRNDSGIYLCGAISLHPKAKIEESPGAELVVTERI:MIDLHFDDKPYYSKEEVANKALAIHLFNNSNYSSEVEIIAYVTAKYKSPNEEEIKDDNDIIFDKNDNKPKALVFKINPKTKEAKVYDIKDVPEYQKYAPK	3.6050029599652955	0.7425081276876362	56.46535110473633	0.5564108490943909	15.293375968933105	23.673938751220703	7.834087371826172
pd1-binder-100-nr2-run-1_result_8	37	MSLTFYPAWLTVSEGANATFTCSLSNWSEDLMLNWNRLSPSNQTEKQAAFSNGLSQPVQDARFQIIQLPNRHDFHMNILDTRRNDSGIYLCGAISLHPKAKIEESPGAELVVTERI:MFNLHFTERPYVSKKEVADKALALHLFYNSNYSSTIKVLVYVSAAYHPPDEEPLKSDDDVVFEDDSDKPVALYFEIDPKTKKSKVYKLEEVEELRPYAPK	4.304385454549626	0.670976675235805	65.62639617919922	0.5747889876365662	13.829550743103027	21.466571807861328	7.047717094421387
pd1-binder-100-nr2-run-1_result_8	38	LSLTFYPAWLTVSEGANATFTCSLSNWSEDLMLNWNRLSPSNQTEKQAAFSNGLSQPVQDARFQIIQLPNRHDFHMNILDTRRNDSGIYLCGAISLHPKAKIEESPGAELVVTERI:MIDIHETERPYYSKEEVAAKALALHLSTNSNYSDKVEILVYYTADYRPPDEEPIKDENTILTDDDDPKPVALYFVINPKTKEAEVYPLEEVPELRKYAPE	2.910854196541132	0.8166065857062991	60.46183776855469	0.5379266142845154	15.817984580993652	25.15670394897461	13.777413368225098
pd1-binder-100-nr2-run-1_result_8	39	MSLTFYPAWLTVSEGANATFTCSLSNWSEDLMLNWNRLSPSNQTEKQAAFSNGLSQPVQDARFQIIQLPNRHDFHMNILDTRRNDSGIYLCGAISLHPKAKIEESPGAELVVTERI:MIDLHFTEKPFVTKEEVANKALALYLYYNSNYSSEVEILVRVTMDYAPPDEEPIEDENVVLMFEDDPKPVDLYFKINPKTKKYEVYDLKDVPELQKYATK	2.733025444682713	0.8318125054120131	74.54730987548828	0.5713328123092651	13.624520301818848	21.987850189208984	9.067642211914062
pd1-binder-100-nr2-run-1_result_8	40	MSLTFYPAWLTVSEGANATFTCSLSNWSEDLMLNWNRLSPSNQTEKQAAFSNGLSQPVQDARFQIIQLPNRHDFHMNILDTRRNDSGIYLCGAISLHPKAKIEESPGAELVVTERI:MYDIHINDKPYYTKEEVANLALALHLYNNSNYSDEVEIIAYVTADYAPEDEEELEDDNVITFEKDDPKPVALYFKINPKTKEAEVYDLKDIPEYKKYAPK	2.854956593194775	0.8148220497110538	67.82793426513672	0.5826920866966248	13.400460243225098	21.125572204589844	7.228579521179199
pd1-binder-100-nr2-run-1_result_8	41	LSLTFYPAWLTVSEGANATFTCSLSNWSEDLMLNWNRLSPSNQTEKQAAFSNGLSQPVQDARFQIIQLPNRHDFHMNILDTRRNDSGIYLCGAISLHPKAKIEESPGAELVVTERI:MIDIYFSDKPYYTKEEVAKLALAIHLSTNSNYSKEIEILARVSAAFAPEDEEELKDEDTIVFSENDPKPVDLYFKINPETKEYKVYKLEDIPELRKYASK	7.1180503496232275	0.5909183119497647	39.3885383605957	0.5312155485153198	17.676836013793945	26.42162322998047	12.892040252685547
pd1-binder-100-nr2-run-1_result_8	42	LSLTFYPAWLTVSEGANATFTCSLSNWSEDLMLNWNRLSPSNQTEKQAAFSNGLSQPVQDARFQIIQLPNRHDFHMNILDTRRNDSGIYLCGAISLHPKAKIEESPGAELVVTERI:MIDIHESERARLTKEEVAKRALALYLATESNYSDEVEILVRVSASYAPPDEEPIRSDDDILFLSDDPQPVDLVFKINPKTKEYEVYPLEEVPEYRPYATP	8.835080952982098	0.4392028296471379	59.02452087402344	0.5203908681869507	16.926315307617188	27.039079666137695	17.991710662841797
pd1-binder-100-nr2-run-1_result_8	43	LSLTFYPAWLTVSEGANATFTCSLSNWSEDLMLNWNRLSPSNQTEKQAAFSNGLSQPVQDARFQIIQLPNRHDFHMNILDTRRNDSGIYLCGAISLHPKAKIEESPGAELVVTERI:MIDIFFEERPRYSKEEVARLAYALYLYNNSNYSKEVEILVRVTAKYAPPEEEPIKSENDILLEKNDPKPVDLYFKINPETQEAEVYPLKDIPEYQKYASP	2.755440131121769	0.8331481200356949	58.61791229248047	0.5582327246665955	15.227078437805176	23.72828483581543	6.70554256439209
pd1-binder-100-nr2-run-1_result_8	44	LSLTFYPAWLTVSEGANATFTCSLSNWSEDLMLNWNRLSPSNQTEKQAAFSNGLSQPVQDARFQIIQLPNRHDFHMNILDTRRNDSGIYLCGAISLHPKAKIEESPGAELVVTERI:MYEIHETERPYLSKKEVADKALALHLFNNSNYSDKIELLVYVSADYAPPDEEPIKDENDILFEEEDPKPVALYFEINPKTKEAKVYPLKDVPELQKYAPK	2.76776181959695	0.8227019725793736	68.6128921508789	0.5793643593788147	13.611692428588867	21.50974464416504	6.551803112030029
pd1-binder-100-nr2-run-1_result_8	45	MSLTFYPAWLTVSEGANATFTCSLSNWSEDLMLNWNRLSPSNQTEKQAAFSNGLSQPVQDARFQIIQLPNRHDFHMNILDTRRNDSGIYLCGAISLHPKAKIEESPGAELVVTERI:MIDLFIEDKPYYTKEEIAAKAYAIYLSTQSNYSETVELIVYVSAKYAPEDKEPLKDENTVVFKENDPKPVALYLKINPKTKEAEVKDLKDVPEYQKYAPK	3.8283776001085172	0.7373460458546854	70.75725555419922	0.5340332984924316	15.333089828491211	25.104297637939453	13.051222801208496
pd1-binder-100-nr2-run-1_result_8	46	LSLTFYPAWLTVSEGANATFTCSLSNWSEDLMLNWNRLSPSNQTEKQAAFSNGLSQPVQDARFQIIQLPNRHDFHMNILDTRRNDSGIYLCGAISLHPKAKIEESPGAELVVTERI:MYDLHFTDRPYLTKEEVAKKALALHLAYNSNYSDEVELLVYVTADYAPPDLEPLEDENTIVFDEDDPKPVALYFKINPKTQEFEAYPLNEVPEMQKYAPK	6.609020585402803	0.5006655375072938	77.00196838378906	0.5352796316146851	14.863076210021973	24.76537322998047	11.399978637695312
pd1-binder-100-nr2-run-1_result_8	47	MSLTFYPAWLTVSEGANATFTCSLSNWSEDLMLNWNRLSPSNQTEKQAAFSNGLSQPVQDARFQIIQLPNRHDFHMNILDTRRNDSGIYLCGAISLHPKAKIEESPGAELVVTERI:MIDLHFTEKPRLTKEEVAAKAYALYLYNNSNYSSKVEILVRVTADYAPPDEEPIKDENDILFDEDDPKPVDLYFEIDPKTKEAKVYDLSEIPELQPYASP	1.8072455828130147	0.9118780785322003	70.21955108642578	0.5941532850265503	12.973791122436523	20.362150192260742	5.750229358673096
pd1-binder-100-nr2-run-1_result_8	48	LSLTFYPAWLTVSEGANATFTCSLSNWSEDLMLNWNRLSPSNQTEKQAAFSNGLSQPVQDARFQIIQLPNRHDFHMNILDTRRNDSGIYLCGAISLHPKAKIEESPGAELVVTERI:MIDIHITDKPYYTKEEIARKALAIYLSTQSNYSDKVTVLVYVTADYAPPDLEPIKSDDVVLLDKDNPKPVALVFEIDPKTKEYKVYDANDVPEYRKYAPK	6.133211119213821	0.5545669308073319	54.83811569213867	0.5446376204490662	15.823267936706543	24.818845748901367	8.633074760437012
pd1-binder-100-nr2-run-1_result_8	49	MSLTFYPAWLTVSEGANATFTCSLSNWSEDLMLNWNRLSPSNQTEKQAAFSNGLSQPVQDARFQIIQLPNRHDFHMNILDTRRNDSGIYLCGAISLHPKAKIEESPGAELVVTERI:MIDIHFDEKPYYTKEEVANLAYALYLYNNSNYSDEVEIIAYVSADYAPKDSEPIKDDNVVLFDDDDPKPKALYFKINPKTKEYEVYDLKDVPEYRKYAPK	3.4035728450478495	0.7632070349857357	57.33511734008789	0.5756511092185974	14.509010314941406	22.246788024902344	6.458664417266846
pd1-binder-100-nr2-run-1_result_8	50	MSLTFYPAWLTVSEGANATFTCSLSNWSEDLMLNWNRLSPSNQTEKQAAFSNGLSQPVQDARFQIIQLPNRHDFHMNILDTRRNDSGIYLCGAISLHPKAKIEESPGAELVVTERI:MINIYETEKPYLTKEEVARLALALYLSTNSNYSSEVEILVYVTMDYAPPDKEPIKNENVIITEEDDPKPVALYFKINPKTQKYEVYKIEDIPEMQKYAPK	4.130714879644861	0.6951679320933222	63.55320358276367	0.541310727596283	15.365781784057617	24.618755340576172	10.801267623901367
pd1-binder-100-nr2-run-1_result_8	51	MSLTFYPAWLTVSEGANATFTCSLSNWSEDLMLNWNRLSPSNQTEKQAAFSNGLSQPVQDARFQIIQLPNRHDFHMNILDTRRNDSGIYLCGAISLHPKAKIEESPGAELVVTERI:MLDIFIEDKPFYTKEEIAALALAQYLYNNSNYSDEVEILVRVSAKYAPPEEEELKDENVVVLSSDDPKPVDLYFKINPKTKEYEVYPLSEIPEYQKYATP	1.9438508250705098	0.9211702207191468	62.58484649658203	0.5648378133773804	14.676983833312988	22.963417053222656	7.986125946044922
pd1-binder-100-nr2-run-1_result_8	52	MSLTFYPAWLTVSEGANATFTCSLSNWSEDLMLNWNRLSPSNQTEKQAAFSNGLSQPVQDARFQIIQLPNRHDFHMNILDTRRNDSGIYLCGAISLHPKAKIEESPGAELVVTERI:MYDLHFTKEPYVTKEEVARLALALHLYYNSNYSDKVEILVRVTAEYAPPDSAPIKDENTILFLDDDPKPVALYLEIDPKTKEYKVYKLEEVPEWQPLAPE	12.03878928963594	0.3420787226192577	36.412681579589844	0.5225852727890015	18.439922332763672	27.49477767944336	17.77178192138672
pd1-binder-100-nr2-run-1_result_8	53	LSLTFYPAWLTVSEGANATFTCSLSNWSEDLMLNWNRLSPSNQTEKQAAFSNGLSQPVQDARFQIIQLPNRHDFHMNILDTRRNDSGIYLCGAISLHPKAKIEESPGAELVVTERI:MIDLHFTDKPRYSKEEVAAKALAIYLATNSNYSSEVEILVRVTAAYAPPDEEEIKDENDILFDDDSDKPVALYFKIDPKTKKAEVYPIEEIPEWKKYAPK	5.33240917648469	0.632557858616814	57.84474563598633	0.5197966694831848	16.93285369873047	27.188884735107422	18.819286346435547
pd1-binder-100-nr2-run-1_result_8	54	MSLTFYPAWLTVSEGANATFTCSLSNWSEDLMLNWNRLSPSNQTEKQAAFSNGLSQPVQDARFQIIQLPNRHDFHMNILDTRRNDSGIYLCGAISLHPKAKIEESPGAELVVTERI:MINLYFEERPRITKEEVAKLALALHLATNSNVSDKVEILAYVSAAYAPPDEEPLKDENDILFDDDSDKPVALYFEINPKTQEYKVYDIRDVPELRPLAPP	7.581910954114824	0.6111470177006495	42.7171630859375	0.530900239944458	17.401405334472656	26.28392791748047	15.070146560668945
pd1-binder-100-nr2-run-1_result_8	55	LSLTFYPAWLTVSEGANATFTCSLSNWSEDLMLNWNRLSPSNQTEKQAAFSNGLSQPVQDARFQIIQLPNRHDFHMNILDTRRNDSGIYLCGAISLHPKAKIEESPGAELVVTERI:MIDLHFTERPYVSKEEVAEKAYAIYLATESNYSDKVTIIAYVTAAYAPPDLEPLRDENDIVFDDEDPKPVALVLEINPKTKEAKVYKLEEVPEYRPYAPP	7.833409819046739	0.46467851100908425	67.57344818115234	0.5208858847618103	16.167156219482422	26.651126861572266	18.026790618896484
pd1-binder-100-nr2-run-1_result_8	56	LSLTFYPAWLTVSEGANATFTCSLSNWSEDLMLNWNRLSPSNQTEKQAAFSNGLSQPVQDARFQIIQLPNRHDFHMNILDTRRNDSGIYLCGAISLHPKAKIEESPGAELVVTERI:MIDLHFDEKPYYSKEEVAAKALALYLYNNSNYSDEVEILVRVTAKYAPPDKEPLKDENDIVFEDDSNKPVDLYFKINPKTKKAEVYKLEDVEELKPYATP	1.7642746887818783	0.9154783720695043	68.60350799560547	0.5758329033851624	13.895101547241211	21.99895477294922	8.236005783081055
pd1-binder-100-nr2-run-1_result_8	57	LSLTFYPAWLTVSEGANATFTCSLSNWSEDLMLNWNRLSPSNQTEKQAAFSNGLSQPVQDARFQIIQLPNRHDFHMNILDTRRNDSGIYLCGAISLHPKAKIEESPGAELVVTERI:MIDIHETERPYLTKEEVAAKAYALYLYNNSNYSSEVEILARVTMDYAPPDEEPLKDENVVLTEEEDPAPVDLYFKINPETKEAKVYPLEDIPEMQPFASP	4.283206787077331	0.7228830949834131	58.844051361083984	0.5470649600028992	15.61133098602295	24.3856201171875	11.634366989135742
pd1-binder-100-nr2-run-1_result_8	58	LSLTFYPAWLTVSEGANATFTCSLSNWSEDLMLNWNRLSPSNQTEKQAAFSNGLSQPVQDARFQIIQLPNRHDFHMNILDTRRNDSGIYLCGAISLHPKAKIEESPGAELVVTERI:MYDLHFTERPYLTKEEVAAKAYALHLYYNSNYSSEIEILVRVTAAYAPPDLEPIKDDNVILFDEDDPKPVDLYFKINPKTKEYEVKDIREVPELQPYATP	2.8071897832295543	0.8196806541894598	68.32683563232422	0.555034875869751	14.566644668579102	23.441896438598633	10.454252243041992
pd1-binder-100-nr2-run-1_result_8	59	LSLTFYPAWLTVSEGANATFTCSLSNWSEDLMLNWNRLSPSNQTEKQAAFSNGLSQPVQDARFQIIQLPNRHDFHMNILDTRRNDSGIYLCGAISLHPKAKIEESPGAELVVTERI:MYDIHFTDKPRYSKEEIANLAYALYLYNNSNYSSEVEILARVTADYKPPDEEPIKDDNDVLLEADDPKPVDLYFKINPKTKEAEVYDLRDIPEWQKYATP	3.917939754252368	0.7476445809244799	57.21628952026367	0.5448015332221985	15.930574417114258	24.887683868408203	11.455204010009766
pd1-binder-100-nr2-run-1_result_8	60	MSLTFYPAWLTVSEGANATFTCSLSNWSEDLMLNWNRLSPSNQTEKQAAFSNGLSQPVQDARFQIIQLPNRHDFHMNILDTRRNDSGIYLCGAISLHPKAKIEESPGAELVVTERI:MINLHFSDKPYYTKEEVAAKALALYLYNNSNYSSEIEIIVYVTADYAPPDSEPIKDDNVIDFSENDPKPVALVFKINPETKEYEAYKLEDVPEYRPYAPP	2.8082237961554686	0.8237498988568756	72.37332153320312	0.5744151473045349	13.434309005737305	21.684505462646484	7.870619773864746
pd1-binder-100-nr2-run-1_result_8	61	LSLTFYPAWLTVSEGANATFTCSLSNWSEDLMLNWNRLSPSNQTEKQAAFSNGLSQPVQDARFQIIQLPNRHDFHMNILDTRRNDSGIYLCGAISLHPKAKIEESPGAELVVTERI:MYDLHYEDRPYVTKEEVAAKALALHLYENSNYSDKVEILVRVSMAPAPPDEEPLRDENTIVLDADSPKPVDLYLEIDPKTKEAKVYRLEDVPELQKYASP	2.0554053428878523	0.8885298105879132	79.52923583984375	0.5798457860946655	12.975377082824707	21.206539154052734	8.016424179077148
pd1-binder-100-nr2-run-1_result_8	62	LSLTFYPAWLTVSEGANATFTCSLSNWSEDLMLNWNRLSPSNQTEKQAAFSNGLSQPVQDARFQIIQLPNRHDFHMNILDTRRNDSGIYLCGAISLHPKAKIEESPGAELVVTERI:MIDIHETERPRLTKEEVAAKALAIHLATNSNYSSKVELLVYVTADYAPPDEEPPKDENDVLFDEDDPKPVALYFEIDPETKEYKVYDINDIPELRPLAPE	5.0049977640739645	0.6356860707079889	53.03736114501953	0.5469447374343872	15.851455688476562	24.39773178100586	11.462608337402344
pd1-binder-100-nr2-run-1_result_8	63	MSLTFYPAWLTVSEGANATFTCSLSNWSEDLMLNWNRLSPSNQTEKQAAFSNGLSQPVQDARFQIIQLPNRHDFHMNILDTRRNDSGIYLCGAISLHPKAKIEESPGAELVVTERI:MIDIHITDKPYYSKEELAAKALAIYLATESNVSDKVEIIVRATADYKPPDEEPIKSDNDVLFDDDSDKPVTLVFTIDPKTKKAEVKDIRDVPEYRKYAPE	10.171569787798656	0.32870169242464947	61.50419235229492	0.5266565084457397	16.49936294555664	26.57547950744629	18.052356719970703
pd1-binder-100-nr2-run-1_result_8	64	MSLTFYPAWLTVSEGANATFTCSLSNWSEDLMLNWNRLSPSNQTEKQAAFSNGLSQPVQDARFQIIQLPNRHDFHMNILDTRRNDSGIYLCGAISLHPKAKIEESPGAELVVTERI:MYDIHFTEKPRYSKKEVADLAYALYLYNESNYSDEIEVLVRVTADYAPPDKEPIKNENDILFEDDDPKPVDLYFKINPKTKKAEVYELSEIEEWQKYATP	3.551731064894323	0.766680608006479	59.13775634765625	0.5359883308410645	16.053607940673828	25.38368797302246	13.828855514526367
pd1-binder-100-nr2-run-1_result_8	65	MSLTFYPAWLTVSEGANATFTCSLSNWSEDLMLNWNRLSPSNQTEKQAAFSNGLSQPVQDARFQIIQLPNRHDFHMNILDTRRNDSGIYLCGAISLHPKAKIEESPGAELVVTERI:MIELHETERPYLTKEEVARKALALYLYNNSNYSDEVEILVRVTMAYHPPDLEPIKDENVIVTDDDDPKPVDLYFKINPKTKEFEVYDLRDIPEWQKYATP	6.535354527340447	0.5879170278676716	51.89517593383789	0.5253201127052307	17.147668838500977	26.546348571777344	16.507652282714844
pd1-binder-100-nr2-run-1_result_8	66	LSLTFYPAWLTVSEGANATFTCSLSNWSEDLMLNWNRLSPSNQTEKQAAFSNGLSQPVQDARFQIIQLPNRHDFHMNILDTRRNDSGIYLCGAISLHPKAKIEESPGAELVVTERI:MLDIHFTEKPYLSKEEVAALALAQYLATQSNYSSEVEILVRVTADYHPPEEEELKDENDVVFDEDSPKPVDLVFKINPETKEAKVYPLSEVPEWRPYATP	4.6522655723469715	0.7021371788145133	57.73024368286133	0.5330784320831299	16.352432250976562	25.824026107788086	11.700044631958008
pd1-binder-100-nr2-run-1_result_8	67	LSLTFYPAWLTVSEGANATFTCSLSNWSEDLMLNWNRLSPSNQTEKQAAFSNGLSQPVQDARFQIIQLPNRHDFHMNILDTRRNDSGIYLCGAISLHPKAKIEESPGAELVVTERI:MIDLHFTERPRLTKEEVAAQALAIYLSTESNYSSTIKVLVYVTADYAPPDLEEPKDENDILFEKDDPKPVALYFEINPETKEYKVYPLSEVPELRPYAPE	6.773724383923373	0.5501010577286811	68.0130386352539	0.5179321765899658	16.530065536499023	27.297462463378906	18.649919509887695
pd1-binder-100-nr2-run-1_result_8	68	MSLTFYPAWLTVSEGANATFTCSLSNWSEDLMLNWNRLSPSNQTEKQAAFSNGLSQPVQDARFQIIQLPNRHDFHMNILDTRRNDSGIYLCGAISLHPKAKIEESPGAELVVTERI:MYDIHESDRPYLTKEEVAAKAYALHLYENSNYSSEIEILVRVSMDFSPPSLEPLKDENTIVMDSDDPKPVDLYLKINPETKEAEVYKLEDVPELKKYATK	2.4597813525633807	0.852824283304608	72.01858520507812	0.5811359882354736	13.284156799316406	21.04645347595215	7.529332160949707
pd1-binder-100-nr2-run-1_result_8	69	MSLTFYPAWLTVSEGANATFTCSLSNWSEDLMLNWNRLSPSNQTEKQAAFSNGLSQPVQDARFQIIQLPNRHDFHMNILDTRRNDSGIYLCGAISLHPKAKIEESPGAELVVTERI:MYDIHFSDKPYITKEEAAELAYALHLYNESNYSEKIEVLARLTADYAPNNEEPIKDENVITFENNSNKPVDLYFEIDPKTKEYKVYKLEDVPELQKYASK	13.828723376701797	0.3232791294188508	42.84098434448242	0.518083930015564	18.079483032226562	27.703319549560547	19.505216598510742
pd1-binder-100-nr2-run-1_result_8	70	MSLTFYPAWLTVSEGANATFTCSLSNWSEDLMLNWNRLSPSNQTEKQAAFSNGLSQPVQDARFQIIQLPNRHDFHMNILDTRRNDSGIYLCGAISLHPKAKIEESPGAELVVTERI:MIDIHFTERPRLSKEEVAALALALYLYYNSNYSSKVTVIVRVTADYAPPDLEPPKDENDVLFDDDDPKPVTLVFEIDPKTKEAKVYDINEVPEYRPYAPE	3.5409921598255365	0.7729681458019638	61.01922607421875	0.5529628992080688	15.115289688110352	23.792530059814453	11.235873222351074
pd1-binder-100-nr2-run-1_result_8	71	LSLTFYPAWLTVSEGANATFTCSLSNWSEDLMLNWNRLSPSNQTEKQAAFSNGLSQPVQDARFQIIQLPNRHDFHMNILDTRRNDSGIYLCGAISLHPKAKIEESPGAELVVTERI:MFDLHFTDKPRYSKEEVANLAYALYLYNESNYSDTVEILVRVTAAYAPPDEEEIKDENDILFDEDSPKPVALYFKINPKTKEAEVYDLKDVPELQKYAPP	3.9480430579530172	0.7239442658567589	58.7176399230957	0.54091477394104	15.801828384399414	25.010696411132812	11.331672668457031
pd1-binder-100-nr2-run-1_result_8	72	MSLTFYPAWLTVSEGANATFTCSLSNWSEDLMLNWNRLSPSNQTEKQAAFSNGLSQPVQDARFQIIQLPNRHDFHMNILDTRRNDSGIYLCGAISLHPKAKIEESPGAELVVTERI:MYDLHFTERPYLTKEEVAKKAYALHLYNNSNVSSEVELLVRVTADYAPPDKEPIEDESVVLFEDDSDKPVDLYFKINPKTQEFEVYPLEEVPELRPYATP	4.655184383099232	0.6655470719940906	67.33284759521484	0.5332119464874268	15.722275733947754	25.447647094726562	13.693931579589844
pd1-binder-100-nr2-run-1_result_8	73	LSLTFYPAWLTVSEGANATFTCSLSNWSEDLMLNWNRLSPSNQTEKQAAFSNGLSQPVQDARFQIIQLPNRHDFHMNILDTRRNDSGIYLCGAISLHPKAKIEESPGAELVVTERI:MIKLHFTDKPYYTKEEIANKAFALYLFNNSNYSKEVEIIVEVTASYKPPDEEPIKDENVVTLDKDDPKPVALYFKIDPKTKKAEVYKLEEVPEYQKYAPK	3.7333999832150293	0.7429692577282068	60.25064468383789	0.5750686526298523	14.203866958618164	22.02181053161621	6.937036514282227
pd1-binder-100-nr2-run-1_result_8	74	LSLTFYPAWLTVSEGANATFTCSLSNWSEDLMLNWNRLSPSNQTEKQAAFSNGLSQPVQDARFQIIQLPNRHDFHMNILDTRRNDSGIYLCGAISLHPKAKIEESPGAELVVTERI:MIELHETERPYLTKEEVAARAYALYLYNNSNYSDEVEILVRVTADPAPPELEPVPDENVVLFDEEDPRPVDLYFKIDPKTKKAEVYPLEEVPEWRPYATP	3.747372105418756	0.7788611779892252	61.11560821533203	0.5564837455749512	15.043057441711426	23.60028076171875	10.387958526611328
pd1-binder-100-nr2-run-1_result_8	75	MSLTFYPAWLTVSEGANATFTCSLSNWSEDLMLNWNRLSPSNQTEKQAAFSNGLSQPVQDARFQIIQLPNRHDFHMNILDTRRNDSGIYLCGAISLHPKAKIEESPGAELVVTERI:MIDLFYEERPYRTKEEVAAEALAIYLSTNSNYSDKVEILVRVSAAYAPPDSAPLPDENTVVTAADDPRPVDLYFVINPKTKEYEVKLLEEVPELRPYATP	5.136506506955042	0.6374890620251676	71.5907974243164	0.5182603001594543	16.203582763671875	26.899044036865234	18.465641021728516
pd1-binder-100-nr2-run-1_result_8	76	LSLTFYPAWLTVSEGANATFTCSLSNWSEDLMLNWNRLSPSNQTEKQAAFSNGLSQPVQDARFQIIQLPNRHDFHMNILDTRRNDSGIYLCGAISLHPKAKIEESPGAELVVTERI:MIDLHFEERPRYSKEEVARKALAIHLATNSNYSEKVEILVRVTAKPAPPDEEPLKDDNDILLDEDSDKPVDLYLVIDPKTKKFEVYSLEDVPELQPYATP	3.962128591947607	0.7172304326142411	66.61578369140625	0.5227532386779785	16.295324325561523	26.519407272338867	17.32237434387207
pd1-binder-100-nr2-run-1_result_8	77	MSLTFYPAWLTVSEGANATFTCSLSNWSEDLMLNWNRLSPSNQTEKQAAFSNGLSQPVQDARFQIIQLPNRHDFHMNILDTRRNDSGIYLCGAISLHPKAKIEESPGAELVVTERI:MYDLFFEDRPRVSKEEVAKKALALYLYNNSNYSSEVELLVYVSMAYAPPDQEPIKDENDVLMLDDSDKPVALYLKINPKTQEFEVKDINDVPELRPYAPE	3.680692826081027	0.7349263553908097	71.68838500976562	0.5569084882736206	14.276411056518555	23.014331817626953	7.18808126449585
pd1-binder-100-nr2-run-1_result_8	78	MSLTFYPAWLTVSEGANATFTCSLSNWSEDLMLNWNRLSPSNQTEKQAAFSNGLSQPVQDARFQIIQLPNRHDFHMNILDTRRNDSGIYLCGAISLHPKAKIEESPGAELVVTERI:MYDIHFTDKPYLSKEEVARLALALHLYENSNYSDKLTILVNVSADYAPPDLEPLKDENDIVFSDDDPKPVDLVLEINPKTKEYKVYDAKEVPEYQPYATK	11.815679274605538	0.36395701785597273	35.16154861450195	0.5171982645988464	18.759017944335938	28.000289916992188	20.265140533447266
pd1-binder-100-nr2-run-1_result_8	79	MSLTFYPAWLTVSEGANATFTCSLSNWSEDLMLNWNRLSPSNQTEKQAAFSNGLSQPVQDARFQIIQLPNRHDFHMNILDTRRNDSGIYLCGAISLHPKAKIEESPGAELVVTERI:MIDLHFDDRPFYTKEEVANKALAIYLSTNSNYSDEVEIIAYVTAAYAPPDLEPIKSDNDILLLADSPKPVALYFKINPKTKEAEVYDIRDVPEYQPYAPE	5.327057050080709	0.6140098566687415	64.68951416015625	0.5376784205436707	15.482186317443848	24.928504943847656	13.217559814453125
pd1-binder-100-nr2-run-1_result_8	80	MSLTFYPAWLTVSEGANATFTCSLSNWSEDLMLNWNRLSPSNQTEKQAAFSNGLSQPVQDARFQIIQLPNRHDFHMNILDTRRNDSGIYLCGAISLHPKAKIEESPGAELVVTERI:MIDIHETERPYLTKEEVAARAYALYLFNNSNYSSEVEILVYVTMDYAPPDLAPVPDDSTVRADADDPAPVALVFRINPETKEAEVFDAREVPEWRPYAPP	3.1224842790396488	0.7910555643929956	63.14190673828125	0.5935261249542236	13.269713401794434	20.344253540039062	4.9833221435546875
pd1-binder-100-nr2-run-1_result_8	81	MSLTFYPAWLTVSEGANATFTCSLSNWSEDLMLNWNRLSPSNQTEKQAAFSNGLSQPVQDARFQIIQLPNRHDFHMNILDTRRNDSGIYLCGAISLHPKAKIEESPGAELVVTERI:MINIHETERPRLSKEEIARKALALYLYNQSNYSSKVEILVYVTAAYAPPDEEPIKDENDVLFDDDDPKPVALYFEIDPKTKEFKVYDINEVPEKQKYAPK	5.592127164102361	0.6085463023538776	44.536746978759766	0.5442765951156616	16.581228256225586	24.793933868408203	10.91633415222168
pd1-binder-100-nr2-run-1_result_8	82	MSLTFYPAWLTVSEGANATFTCSLSNWSEDLMLNWNRLSPSNQTEKQAAFSNGLSQPVQDARFQIIQLPNRHDFHMNILDTRRNDSGIYLCGAISLHPKAKIEESPGAELVVTERI:MYDLHFEDRPYLTKKEVADLALALHLFYNSNTSSTVKLLVYVTADYAPPEEEELEDDDTVTFEEDSDKPVALYFEINPETKEYKVYPLEDIPELRPLAPE	3.324257852398112	0.7684364793549491	57.725311279296875	0.5614201426506042	15.02469253540039	23.132366180419922	9.257705688476562
pd1-binder-100-nr2-run-1_result_8	83	MSLTFYPAWLTVSEGANATFTCSLSNWSEDLMLNWNRLSPSNQTEKQAAFSNGLSQPVQDARFQIIQLPNRHDFHMNILDTRRNDSGIYLCGAISLHPKAKIEESPGAELVVTERI:MIDIYESDKPYLTKEEVAKLAYALYLYNNSNYSDEIEIIARVSAAYAPPTNEPIKDENDILFEKDDPKPKDLVFKINPKTKEFEAYDINEVEEYRPYATK	4.5119104241650385	0.6769807303766128	50.390350341796875	0.5261543393135071	17.12367057800293	26.593093872070312	17.454814910888672
pd1-binder-100-nr2-run-1_result_8	84	LSLTFYPAWLTVSEGANATFTCSLSNWSEDLMLNWNRLSPSNQTEKQAAFSNGLSQPVQDARFQIIQLPNRHDFHMNILDTRRNDSGIYLCGAISLHPKAKIEESPGAELVVTERI:MYDIYFEEKPYYTKEEVANLALALHLSTNSNYSSEIEILVRVTAKYAPPDKEPIKDDNVVLFEKDDPKPVDLYFKINPKTKEYEVYDLKDVPELQKYATP	2.2518927828124773	0.8790497892969619	68.50353240966797	0.5412866473197937	15.270369529724121	24.846078872680664	13.832756042480469
pd1-binder-100-nr2-run-1_result_8	85	MSLTFYPAWLTVSEGANATFTCSLSNWSEDLMLNWNRLSPSNQTEKQAAFSNGLSQPVQDARFQIIQLPNRHDFHMNILDTRRNDSGIYLCGAISLHPKAKIEESPGAELVVTERI:MFDLHFTDRPRLTKEEIANKALALYLYYNSNYSSKVTVIVYVTAAYAPPDEEPIKDENDVLFDADDPAPVALVFEIDPKTKEYKVYKLEDVPEYRKYAPK	3.9637387789772798	0.7107305237351542	59.65176010131836	0.552413821220398	15.127235412597656	23.61586570739746	9.814218521118164
pd1-binder-100-nr2-run-1_result_8	86	MSLTFYPAWLTVSEGANATFTCSLSNWSEDLMLNWNRLSPSNQTEKQAAFSNGLSQPVQDARFQIIQLPNRHDFHMNILDTRRNDSGIYLCGAISLHPKAKIEESPGAELVVTERI:MIDLYVSDKPYLTKEEVAAKALALYLFNNSNYSSEVEILVYVSADYKPPDEEEIKDENVILFDDDDPKPVALYLKINPKTKEAEVYNIEDIPEYRKYAPK	3.0632705351501683	0.7947871003967165	62.732093811035156	0.5969696044921875	13.349199295043945	20.469951629638672	4.792137145996094
pd1-binder-100-nr2-run-1_result_8	87	MSLTFYPAWLTVSEGANATFTCSLSNWSEDLMLNWNRLSPSNQTEKQAAFSNGLSQPVQDARFQIIQLPNRHDFHMNILDTRRNDSGIYLCGAISLHPKAKIEESPGAELVVTERI:MYDIHESEKPYLTKEEVAKLALALYLAENSNYSDKVEILAYVTADYAPDEEEEIPDENVITFDEDDDKPVALYFEIDPKTKEFKVYDINEIPEWRKYAPK	12.040530930457509	0.45302242018774774	38.68815231323242	0.5181830525398254	18.46278953552246	27.905887603759766	19.587993621826172
pd1-binder-100-nr2-run-1_result_8	88	LSLTFYPAWLTVSEGANATFTCSLSNWSEDLMLNWNRLSPSNQTEKQAAFSNGLSQPVQDARFQIIQLPNRHDFHMNILDTRRNDSGIYLCGAISLHPKAKIEESPGAELVVTERI:MIDIYETEKPYLTKEEVARKALALYLATNSNYSDTIEVLVRVTAAYAPPDEEEIKSDNDVLFDEDSDKPVDLYFKINPKTKEYEVYDLRDVPELQKYASP	6.645638500552927	0.496110910146574	67.5665283203125	0.5373465418815613	15.539358139038086	25.26984977722168	12.340343475341797
pd1-binder-100-nr2-run-1_result_8	89	MSLTFYPAWLTVSEGANATFTCSLSNWSEDLMLNWNRLSPSNQTEKQAAFSNGLSQPVQDARFQIIQLPNRHDFHMNILDTRRNDSGIYLCGAISLHPKAKIEESPGAELVVTERI:MIDLHETEKPYLTKEEVAKKALALYLFNNSNYSDEVEIIVNVTMDYRPPDKEPLKDENWVTTDDDDPKPVTLVLKINPETKEFEVKKIEEVEEYRPYAPK	5.170224155757076	0.6449791903235483	56.94265365600586	0.5750442743301392	14.633033752441406	22.080440521240234	6.603019714355469
pd1-binder-100-nr2-run-1_result_8	90	MSLTFYPAWLTVSEGANATFTCSLSNWSEDLMLNWNRLSPSNQTEKQAAFSNGLSQPVQDARFQIIQLPNRHDFHMNILDTRRNDSGIYLCGAISLHPKAKIEESPGAELVVTERI:MIDLYFSDKPYLSKEEVAAKALAIHLFNNSNYSSEVKILVRVTAAYASPNNEPIKDDNVITFDSNSNKPVDLVFTIDPKTKKAEVKDLKDVPEYQKYASP	4.493392534936549	0.6711866742342267	59.20134735107422	0.5372195243835449	15.67120361328125	24.888071060180664	9.850725173950195
pd1-binder-100-nr2-run-1_result_8	91	LSLTFYPAWLTVSEGANATFTCSLSNWSEDLMLNWNRLSPSNQTEKQAAFSNGLSQPVQDARFQIIQLPNRHDFHMNILDTRRNDSGIYLCGAISLHPKAKIEESPGAELVVTERI:MIDLHFEDRPYLTKEEVAAKAYALYLATQSNYSDKVEILVRVTMSYSPPDEAPVPSDDVVLTDEESDKPVDLYFTINPKTKEAEVKLLEEVPEMQPYASP	3.079552620430429	0.8146729370127269	69.47552490234375	0.5298265218734741	15.732132911682129	25.827795028686523	16.49090576171875
pd1-binder-100-nr2-run-1_result_8	92	LSLTFYPAWLTVSEGANATFTCSLSNWSEDLMLNWNRLSPSNQTEKQAAFSNGLSQPVQDARFQIIQLPNRHDFHMNILDTRRNDSGIYLCGAISLHPKAKIEESPGAELVVTERI:MLDIFIEDKPYYTKEEIAALAYALYLSTQSNYSSQVEILVYVSAAYAPPDEEPIKDDNVVRFDDDDPKPVALYFVINPETKEAKVYDINDIPEWRPYAPE	5.507621360752467	0.6042918140000566	52.2254638671875	0.5361894369125366	16.362459182739258	25.471891403198242	12.025867462158203
pd1-binder-100-nr2-run-1_result_8	93	MSLTFYPAWLTVSEGANATFTCSLSNWSEDLMLNWNRLSPSNQTEKQAAFSNGLSQPVQDARFQIIQLPNRHDFHMNILDTRRNDSGIYLCGAISLHPKAKIEESPGAELVVTERI:MIDLHFSEKPYYTKEEVADKALALHLSTNSNYSSKVEVLVYVSADYAPPDEAPVEDDNVILTESDDPKPVALYFEIDPKTKEAKVYDLNEIESMRPYAPE	7.016681212989247	0.5395121729666759	50.385379791259766	0.5212341547012329	17.528533935546875	27.41914176940918	19.48189926147461
pd1-binder-100-nr2-run-1_result_8	94	LSLTFYPAWLTVSEGANATFTCSLSNWSEDLMLNWNRLSPSNQTEKQAAFSNGLSQPVQDARFQIIQLPNRHDFHMNILDTRRNDSGIYLCGAISLHPKAKIEESPGAELVVTERI:MINIFETEKPRLTKEEVAAKALAIYLSTNSNYSDTVELLVYVSMKYAPPELEPIKDENDILLDEESDKPVALYFKINPETKEAEVYDINDVPELQKYAPK	4.591823857069994	0.6717878421326199	65.04518127441406	0.5455815196037292	15.097527503967285	24.32136344909668	12.327160835266113
pd1-binder-100-nr2-run-1_result_8	95	LSLTFYPAWLTVSEGANATFTCSLSNWSEDLMLNWNRLSPSNQTEKQAAFSNGLSQPVQDARFQIIQLPNRHDFHMNILDTRRNDSGIYLCGAISLHPKAKIEESPGAELVVTERI:MIDLHFSKEPYLSKKEVAEKALALHLYYNSNYSSEVEILAYVSADYAPPDLEPLKDENDVVFSENSDKPVALYFKINPKTKEYEVYNIEDVPELQKFAPE	2.4334576421701364	0.8569769267733784	56.50041961669922	0.5609076023101807	15.152741432189941	23.362873077392578	9.127458572387695
pd1-binder-100-nr2-run-1_result_8	96	MSLTFYPAWLTVSEGANATFTCSLSNWSEDLMLNWNRLSPSNQTEKQAAFSNGLSQPVQDARFQIIQLPNRHDFHMNILDTRRNDSGIYLCGAISLHPKAKIEESPGAELVVTERI:MIDIFEEEKPYLTKEEVANRALAIYLANESNYSSEVEILVRVSAAYAPPDLSPIPDDNVITFDDEDPKPVDLYFKINPETKEAKVYRAEEVPEVRPYATP	5.272245343296105	0.6082894885066308	55.20882797241211	0.5232223272323608	16.952577590942383	26.830839157104492	18.338106155395508
pd1-binder-100-nr2-run-1_result_8	97	MSLTFYPAWLTVSEGANATFTCSLSNWSEDLMLNWNRLSPSNQTEKQAAFSNGLSQPVQDARFQIIQLPNRHDFHMNILDTRRNDSGIYLCGAISLHPKAKIEESPGAELVVTERI:MIDLYETEKPYETKEEVAKKALALYLFNNSNYSEEVEILVYYSAAYAPPDEEPLKDENTIVAEEDSDKPVALVFKINPKTKEYEVKDIRDVPEYQKYAPE	2.058921398321277	0.8960918705172516	66.15558624267578	0.6174436807632446	12.491125106811523	19.00910186767578	3.522045135498047
pd1-binder-100-nr2-run-1_result_8	98	LSLTFYPAWLTVSEGANATFTCSLSNWSEDLMLNWNRLSPSNQTEKQAAFSNGLSQPVQDARFQIIQLPNRHDFHMNILDTRRNDSGIYLCGAISLHPKAKIEESPGAELVVTERI:MYDIYEDEKPRLTKEEVAELALALHLYNNSNYDKTIKVLAYVSMSYAPPDLEPLKDDNDIIAEDDSPKPVALYFEINPETKEYKVYKLEDIPEMKPFAPE	4.006371920752083	0.7224559769356104	48.10237503051758	0.5343470573425293	16.991207122802734	25.88417625427246	12.534815788269043
pd1-binder-100-nr2-run-1_result_8	99	MSLTFYPAWLTVSEGANATFTCSLSNWSEDLMLNWNRLSPSNQTEKQAAFSNGLSQPVQDARFQIIQLPNRHDFHMNILDTRRNDSGIYLCGAISLHPKAKIEESPGAELVVTERI:MFDLHFDEKPYYTKEEVADKALALYLANESNYSDKIEILVRVTAKYKPPDEEPLKDENTVVFDEDDDKPVDLYFEINPETKEAKVYPLEEIEELKPYASP	4.290360365259024	0.6832120901965306	60.23553466796875	0.5306307077407837	16.1033878326416	25.73624610900879	15.646672248840332
pd1-binder-100-nr2-run-2_result_0	0	LSLTFYPAWLTVSEGANATFTCSLSNWSEDLMLNWNRLSPSNQTEKQAAFSNGLSQPVQDARFQIIQLPNRHDFHMNILDTRRNDSGIYLCGAISLHPKAKIEESPGAELVVTERI:MRIPYAPGQPARIRLSDFGVEEPDIVVLPPQEGGRYVLALPRREFLERAPLYSTSAYRAWLAIRPVFEEGRRTGEEREALVGDYRYRFTPETIEVAPASL	13.917263682595237	0.22166585374395384	52.677860260009766	0.5355029106140137	16.70734214782715	26.083406448364258	15.052824974060059
pd1-binder-100-nr2-run-2_result_0	1	LSLTFYPAWLTVSEGANATFTCSLSNWSEDLMLNWNRLSPSNQTEKQAAFSNGLSQPVQDARFQIIQLPNRHDFHMNILDTRRNDSGIYLCGAISLHPKAKIEESPGAELVVTERI:MKIPYEPGKAATIKLSDFGSDEPDIAVLPPQNGGKYVEAYTREEFLKNAPLYSTTAYQQYLSILPVFEEGRATGETKTATVGDFKITFTNETISVAKKSD	13.564855305129374	0.27209323320408235	85.04508972167969	0.53136146068573	14.371639251708984	25.0231876373291	15.3753662109375
pd1-binder-100-nr2-run-2_result_0	2	LSLTFYPAWLTVSEGANATFTCSLSNWSEDLMLNWNRLSPSNQTEKQAAFSNGLSQPVQDARFQIIQLPNRHDFHMNILDTRRNDSGIYLCGAISLHPKAKIEESPGAELVVTERI:MRIPFPPGRAARVSLADFGSAEPHIAALPPRRGGRFVEALPEAEFLARAPLYSTTAYREWLAVRPVLEEGRATGEVREALVGPWRLRFTPETLEWALAAD	14.784838854108257	0.28411975502865683	41.15512466430664	0.5255613327026367	18.061796188354492	26.950437545776367	17.76482582092285
pd1-binder-100-nr2-run-2_result_0	3	LSLTFYPAWLTVSEGANATFTCSLSNWSEDLMLNWNRLSPSNQTEKQAAFSNGLSQPVQDARFQIIQLPNRHDFHMNILDTRRNDSGIYLCGAISLHPKAKIEESPGAELVVTERI:MKIPYPEGKAATIKKSDFGSKEDDIAVLKPQNGGKEVIAYPEKEFLENAPLYSTTAYKEYLAIKPVIEEGLATGEKKEAIVGDYKYTFTKDTISVAKKSD	5.896378094222425	0.571600079441845	72.04317474365234	0.5140371322631836	16.080602645874023	27.396522521972656	18.423492431640625
pd1-binder-100-nr2-run-2_result_0	4	LSLTFYPAWLTVSEGANATFTCSLSNWSEDLMLNWNRLSPSNQTEKQAAFSNGLSQPVQDARFQIIQLPNRHDFHMNILDTRRNDSGIYLCGAISLHPKAKIEESPGAELVVTERI:MKIPFAPGQAATLSLADFGSPEPEIAVLPPQNGGTEVTAYPLAEFLERAPLYSTTAYRQYLAILPVFREGRATGEVREAVVGDYRYTFSPETLSVAPVSL	13.369985844909346	0.25134214650600245	77.20277404785156	0.5354436635971069	14.723343849182129	25.120777130126953	15.409006118774414
pd1-binder-100-nr2-run-2_result_0	5	LSLTFYPAWLTVSEGANATFTCSLSNWSEDLMLNWNRLSPSNQTEKQAAFSNGLSQPVQDARFQIIQLPNRHDFHMNILDTRRNDSGIYLCGAISLHPKAKIEESPGAELVVTERI:MKIPFPEGQAARVALSDFGSDEPDIVVLAPQNGGKYVEAYLEEEFRKNAALYSTSAYRAYEAIKPVFERGRATGEEAEAVVGDYRYRFTRDTIEVARVSD	15.918007840071459	0.23701239348584904	53.231258392333984	0.5262119770050049	16.936111450195312	26.957765579223633	17.109954833984375
pd1-binder-100-nr2-run-2_result_0	6	LSLTFYPAWLTVSEGANATFTCSLSNWSEDLMLNWNRLSPSNQTEKQAAFSNGLSQPVQDARFQIIQLPNRHDFHMNILDTRRNDSGIYLCGAISLHPKAKIEESPGAELVVTERI:MKIPFKPGEAAKIKLSDFGSSEPHIVALPPQNGGKYVEVYPEKEFLENAPLYSTTAYRQYLAIKPVFEEGYASGKVQEAVVGDYKYTFDKETLEIAPKSL	16.865743440846224	0.17936120820919896	79.02507019042969	0.5316803455352783	14.938737869262695	25.70496368408203	13.879988670349121
pd1-binder-100-nr2-run-2_result_0	7	LSLTFYPAWLTVSEGANATFTCSLSNWSEDLMLNWNRLSPSNQTEKQAAFSNGLSQPVQDARFQIIQLPNRHDFHMNILDTRRNDSGIYLCGAISLHPKAKIEESPGAELVVTERI:MRIPYPPGRAARVRLADFGSDEPDIVALPPQEGGREVVAYTEEEFLKNAPLYSTSAYRAYLAIRPVFEEGRATGEVREARVGDYLFRYDRDTLEVREARE	16.531928234507106	0.17893619256379537	50.16567611694336	0.5255692601203918	17.38357925415039	26.8450984954834	16.835798263549805
pd1-binder-100-nr2-run-2_result_0	8	LSLTFYPAWLTVSEGANATFTCSLSNWSEDLMLNWNRLSPSNQTEKQAAFSNGLSQPVQDARFQIIQLPNRHDFHMNILDTRRNDSGIYLCGAISLHPKAKIEESPGAELVVTERI:MRIPFPAGVAATAKLADFGSSEPDIAVLPPQEGGRYVEAYPLAEFLENAALYSTTAYRQYQAVLPTIAAGRASGETQTALVGDWALTYTPETISWAPASL	13.808540234949277	0.3143407439843624	74.33401489257812	0.519925594329834	15.476977348327637	26.37109375	15.985223770141602
pd1-binder-100-nr2-run-2_result_0	9	LSLTFYPAWLTVSEGANATFTCSLSNWSEDLMLNWNRLSPSNQTEKQAAFSNGLSQPVQDARFQIIQLPNRHDFHMNILDTRRNDSGIYLCGAISLHPKAKIEESPGAELVVTERI:MRIPFPPGQAARVALADFGTDEPRVVALPPQDGGREVLVYPEAEFRERAPLYSTTAYREYEAILPVFEEGRATGRVAEARVGDYVYRYDRDTLEIALASD	14.332929464843257	0.2365090117075618	65.66597747802734	0.5326082706451416	15.8845796585083	25.838665008544922	16.060466766357422
pd1-binder-100-nr2-run-2_result_0	10	LSLTFYPAWLTVSEGANATFTCSLSNWSEDLMLNWNRLSPSNQTEKQAAFSNGLSQPVQDARFQIIQLPNRHDFHMNILDTRRNDSGIYLCGAISLHPKAKIEESPGAELVVTERI:MRIPFPAGQAATAALADFGSSEPDIAVLPPQNGGKEVVALPQAEFEKNAPLYSTTAYRQYQAIRPVFEEGRATGETKTALVGDYAITFTRDTISVARASD	14.768559179181564	0.2051510165342283	45.36363220214844	0.5245237350463867	17.551557540893555	26.977237701416016	9.934562683105469
pd1-binder-100-nr2-run-2_result_0	11	LSLTFYPAWLTVSEGANATFTCSLSNWSEDLMLNWNRLSPSNQTEKQAAFSNGLSQPVQDARFQIIQLPNRHDFHMNILDTRRNDSGIYLCGAISLHPKAKIEESPGAELVVTERI:MKIPYEPGKAAKIKLSDFGVEEPDIVALPPQNGGKYVEVLPEKEFKEKVALYSTTAYRQYLAIKPVFEEGRATGEVKEAQVGDYLIRFDRETLEIALKSD	16.400647044988855	0.18153443032715316	74.93639373779297	0.5329657793045044	14.97687816619873	25.492687225341797	11.093181610107422
pd1-binder-100-nr2-run-2_result_0	12	LSLTFYPAWLTVSEGANATFTCSLSNWSEDLMLNWNRLSPSNQTEKQAAFSNGLSQPVQDARFQIIQLPNRHDFHMNILDTRRNDSGIYLCGAISLHPKAKIEESPGAELVVTERI:MKIPFPEGKAATIKKSDFGSEEDDIVVLPPQNGGKYVEAYTEKEFKEKVALYSTSAYKAYLKIKPVFKKGLETGEVQEAVVGDYKYTFSRDTISVAPKSL	17.195593101054694	0.17708762997651725	81.35027313232422	0.523513674736023	15.093286514282227	26.159015655517578	15.896024703979492
pd1-binder-100-nr2-run-2_result_0	13	LSLTFYPAWLTVSEGANATFTCSLSNWSEDLMLNWNRLSPSNQTEKQAAFSNGLSQPVQDARFQIIQLPNRHDFHMNILDTRRNDSGIYLCGAISLHPKAKIEESPGAELVVTERI:MRIPYAPGQAATVDLADFGSPEPEIAALPPQNGGKEVTAYTLEEFLENVSLYSTSAYRAYLAVLPVLREGRATGEVREAVVGDYRLTFDRDTLSWAPVAD	16.886237159355517	0.1688383994291101	46.19183349609375	0.5235786437988281	17.30249786376953	26.86961555480957	17.545909881591797
pd1-binder-100-nr2-run-2_result_0	14	LSLTFYPAWLTVSEGANATFTCSLSNWSEDLMLNWNRLSPSNQTEKQAAFSNGLSQPVQDARFQIIQLPNRHDFHMNILDTRRNDSGIYLCGAISLHPKAKIEESPGAELVVTERI:MKIPFEPGKAATVKLSDFGSSEPHIVALPPQNGGKEVTVLTEKEFLENAALYSTSAYKAYLAILPVFEKGLATGEEQEAEVGDYLFRFTPETLTIELKSD	13.921182779674012	0.28416985826622115	73.9520263671875	0.5220284461975098	15.361871719360352	26.127099990844727	13.33675765991211
pd1-binder-100-nr2-run-2_result_0	15	LSLTFYPAWLTVSEGANATFTCSLSNWSEDLMLNWNRLSPSNQTEKQAAFSNGLSQPVQDARFQIIQLPNRHDFHMNILDTRRNDSGIYLCGAISLHPKAKIEESPGAELVVTERI:MKIPFKEGEAATIKKSDFGSKEDNIVTLPPKNGGKYVEAYLEKEFLENAAKYSTSAYKAYLSIKPVIEKGLKTGEVQEAVVGDYKLTFDKETISWAKKSD	15.55461324719384	0.19228201994561853	52.48451232910156	0.5115535855293274	17.59294319152832	28.00667953491211	20.601537704467773
pd1-binder-100-nr2-run-2_result_0	16	LSLTFYPAWLTVSEGANATFTCSLSNWSEDLMLNWNRLSPSNQTEKQAAFSNGLSQPVQDARFQIIQLPNRHDFHMNILDTRRNDSGIYLCGAISLHPKAKIEESPGAELVVTERI:MKIPFPDNKAATIKLSDFKSDEPDIAVLPPQNNNKYVEAYTEKEFKEIAPLLSTTAYKNYLKIKPVIEEARKNNKVAEAIIDDYKLTVSNETISWAKKSL	11.970378824630437	0.2949503621947585	76.45209503173828	0.5100102424621582	16.13956642150879	27.753498077392578	19.208328247070312
pd1-binder-100-nr2-run-2_result_0	17	LSLTFYPAWLTVSEGANATFTCSLSNWSEDLMLNWNRLSPSNQTEKQAAFSNGLSQPVQDARFQIIQLPNRHDFHMNILDTRRNDSGIYLCGAISLHPKAKIEESPGAELVVTERI:MKIPFPENKAAKIKLSDFNTKEDNIATLPPRNNDKYVEAYTEEEFLKNVALYSTTDYKKYLKVKPVIEKARKENKVAEAKIDDYTLKVNKETIEWKKSSL	4.892063882114463	0.6586505353216755	43.18987274169922	0.5216201543807983	17.716764450073242	26.943058013916016	16.965755462646484
pd1-binder-100-nr2-run-2_result_0	18	LSLTFYPAWLTVSEGANATFTCSLSNWSEDLMLNWNRLSPSNQTEKQAAFSNGLSQPVQDARFQIIQLPNRHDFHMNILDTRRNDSGIYLCGAISLHPKAKIEESPGAELVVTERI:MKIPFPENKPATINLKDFNSKEKHIAVLPPQNNNKYVEAYTLKEFLEKAPLLSTSDIKAYFKILPVFEKAYKENKVAEAIVNDYKFTFDKDKITVAKKSD	3.527196052062352	0.7396353305898123	81.2427749633789	0.5312066078186035	14.617627143859863	25.122692108154297	13.004179000854492
pd1-binder-100-nr2-run-2_result_0	19	LSLTFYPAWLTVSEGANATFTCSLSNWSEDLMLNWNRLSPSNQTEKQAAFSNGLSQPVQDARFQIIQLPNRHDFHMNILDTRRNDSGIYLCGAISLHPKAKIEESPGAELVVTERI:MKIPFPENKAAKIKKSDFNTKEDDIAVLKPQNNNKYVEAYTEEEFKKNAALLSTTDYKNYLKIKPIFKKALETNEVAEAKVDDYLFKVNKDTIEVKKISD	9.326216056511345	0.34332197842134743	62.17213821411133	0.5121158361434937	16.830970764160156	27.850439071655273	19.147830963134766
pd1-binder-100-nr2-run-2_result_0	20	LSLTFYPAWLTVSEGANATFTCSLSNWSEDLMLNWNRLSPSNQTEKQAAFSNGLSQPVQDARFQIIQLPNRHDFHMNILDTRRNDSGIYLCGAISLHPKAKIEESPGAELVVTERI:MKIPFPENKAAVINLKDFKSEKPDIVTLPPKNNNKYVEAYTEEEFLKNAALLSTTAYKQYMKVKPVIEEARKKNEVAEAIIDDYKLKVNKDRIEWAKKSL	11.928633668835156	0.2996486705321953	37.123043060302734	0.5174217820167542	18.386829376220703	27.767780303955078	17.95555305480957
pd1-binder-100-nr2-run-2_result_0	21	LSLTFYPAWLTVSEGANATFTCSLSNWSEDLMLNWNRLSPSNQTEKQAAFSNGLSQPVQDARFQIIQLPNRHDFHMNILDTRRNDSGIYLCGAISLHPKAKIEESPGAELVVTERI:MKIPFPENKAAKINLKDFNTKEDNIVVLPPQNNNKYVEAYTEEEFKKNAALYSTSAIKDYEKIKPVFEEARKTNKVATADVNDYKITFSKDTIEIAKKSD	11.427980222156682	0.3097842313728681	82.43486022949219	0.5103480815887451	15.785177230834961	27.543371200561523	17.616607666015625
pd1-binder-100-nr2-run-2_result_0	22	LSLTFYPAWLTVSEGANATFTCSLSNWSEDLMLNWNRLSPSNQTEKQAAFSNGLSQPVQDARFQIIQLPNRHDFHMNILDTRRNDSGIYLCGAISLHPKAKIEESPGAELVVTERI:MKIPFKENEAATIKLSDFNSSEPNIAVLPPKNNNKYVEAYTEKEFLEKAPLYSTTDYKKYLEIKPVIEEARKTNKVAEAIVDDYKITVTPETISVAKKSD	13.219784501595987	0.24234435472227014	82.22509765625	0.5083070397377014	15.904023170471191	27.74262809753418	18.765958786010742
pd1-binder-100-nr2-run-2_result_0	23	LSLTFYPAWLTVSEGANATFTCSLSNWSEDLMLNWNRLSPSNQTEKQAAFSNGLSQPVQDARFQIIQLPNRHDFHMNILDTRRNDSGIYLCGAISLHPKAKIEESPGAELVVTERI:MKIPFPENKAAKIKKSDFKTKEDDIVSLPPQNNNKEVIAYTEKEFKENVALYSTTAYKEYEKIKPIIEEALKNNKVAEAEINDYKLKVDKETIEWAKKSL	7.110669661798086	0.5511455376499822	37.57091522216797	0.5138875246047974	18.52312469482422	27.917072296142578	20.669105529785156
pd1-binder-100-nr2-run-2_result_0	24	LSLTFYPAWLTVSEGANATFTCSLSNWSEDLMLNWNRLSPSNQTEKQAAFSNGLSQPVQDARFQIIQLPNRHDFHMNILDTRRNDSGIYLCGAISLHPKAKIEESPGAELVVTERI:MKIPFPENKAAKIKLSDFKSKEPNIVALPPRNNNKYVEVYTEKEFKEIAPLLSTTAYKNYLKIKPVFEEARKENKEKKAKVDDYTITYTKDELKIEKASL	13.706645200107447	0.280995294157024	76.84211730957031	0.5113959312438965	16.001720428466797	27.512115478515625	18.04309844970703
pd1-binder-100-nr2-run-2_result_0	25	LSLTFYPAWLTVSEGANATFTCSLSNWSEDLMLNWNRLSPSNQTEKQAAFSNGLSQPVQDARFQIIQLPNRHDFHMNILDTRRNDSGIYLCGAISLHPKAKIEESPGAELVVTERI:MKIPFPENKPAKIKLSDFNSKEPDIATLPPRNNNKYVEAYTQEEFDKIAPLLSTTDYKKYLEIKPVIEEARKSKKVAEAIIDDYKLTVDEETIEWAKKSL	15.080383476900614	0.24005438589820152	35.1456184387207	0.5124586820602417	19.028789520263672	27.9626522064209	21.260534286499023
pd1-binder-100-nr2-run-2_result_0	26	LSLTFYPAWLTVSEGANATFTCSLSNWSEDLMLNWNRLSPSNQTEKQAAFSNGLSQPVQDARFQIIQLPNRHDFHMNILDTRRNDSGIYLCGAISLHPKAKIEESPGAELVVTERI:MKIPFPEDKPAKAKLSDFKSKEPNIAVLPPQNNNKYVEMYTEKEFLEKAPLLSTTAYKNYQKIKPTIEEALKTNKKAEAEVDDYKITITKDTIEVAKKSL	11.50219079073709	0.34432359453747957	65.8519058227539	0.51947021484375	16.277835845947266	27.02155303955078	16.84232521057129
pd1-binder-100-nr2-run-2_result_0	27	LSLTFYPAWLTVSEGANATFTCSLSNWSEDLMLNWNRLSPSNQTEKQAAFSNGLSQPVQDARFQIIQLPNRHDFHMNILDTRRNDSGIYLCGAISLHPKAKIEESPGAELVVTERI:MKIPFPENKPATIKLSDFNTEEPDIVVLAPRNNNKYVEAYTEKEFREIAPLLSTTAIKDYEKIKPVFEEARKNNKVATADVNDYKFTVSNDTISVAKKSL	12.427083462055808	0.2902886235140635	80.85218811035156	0.5123574137687683	15.709391593933105	27.269119262695312	17.561412811279297
pd1-binder-100-nr2-run-2_result_0	28	LSLTFYPAWLTVSEGANATFTCSLSNWSEDLMLNWNRLSPSNQTEKQAAFSNGLSQPVQDARFQIIQLPNRHDFHMNILDTRRNDSGIYLCGAISLHPKAKIEESPGAELVVTERI:MKIPFEPNKPAKIKKSDFKSKEPYIAALKPKNNNKYVEAYLEKDFLENAALYSTTDFKNYLKILPVFKEALEKNKVATADVDDYKFTVDNETIEVAKKSD	10.687347696513534	0.4519334267410387	40.871131896972656	0.5199135541915894	18.00174331665039	27.35099220275879	18.132568359375
pd1-binder-100-nr2-run-2_result_0	29	LSLTFYPAWLTVSEGANATFTCSLSNWSEDLMLNWNRLSPSNQTEKQAAFSNGLSQPVQDARFQIIQLPNRHDFHMNILDTRRNDSGIYLCGAISLHPKAKIEESPGAELVVTERI:MKIPFPENKAAKVKLSDFKSDEPNIVALPPQNNDKYVEVYTEEEFLKNAALLSTTAYKKYLAIKPVFEEARKNDKVAEAVVDDYVFRVDKETLEVAKKSL	13.66648966191913	0.2572548541097131	43.7768440246582	0.5182952880859375	17.883420944213867	27.612234115600586	18.468063354492188
pd1-binder-100-nr2-run-2_result_0	30	LSLTFYPAWLTVSEGANATFTCSLSNWSEDLMLNWNRLSPSNQTEKQAAFSNGLSQPVQDARFQIIQLPNRHDFHMNILDTRRNDSGIYLCGAISLHPKAKIEESPGAELVVTERI:MKIPFPENKPATIKLSDFNSKEPNIVALPPQNNDKYVEVYTEKEFLKNVALLSTTAYKKYEAIKPTIEEARKNNKVAEAIVDDYKYTVSNETLTIAKKSD	1.9534183701898418	0.8929894217088495	77.23226165771484	0.5383470058441162	14.419878959655762	24.370973587036133	12.923274040222168
pd1-binder-100-nr2-run-2_result_0	31	LSLTFYPAWLTVSEGANATFTCSLSNWSEDLMLNWNRLSPSNQTEKQAAFSNGLSQPVQDARFQIIQLPNRHDFHMNILDTRRNDSGIYLCGAISLHPKAKIEESPGAELVVTERI:MKIPFPENKAAKIKKSDFNTEKDNIAALPPKNNNKYVEAYTEEEFLKNAAKYSTTAVKKYFKIKPIIEEALKNNKVATAKIDDYELKVNNETIEWKKKSD	9.547332208569197	0.35063329483209893	68.7035140991211	0.5103534460067749	16.496618270874023	27.755373001098633	19.53265380859375
pd1-binder-100-nr2-run-2_result_0	32	LSLTFYPAWLTVSEGANATFTCSLSNWSEDLMLNWNRLSPSNQTEKQAAFSNGLSQPVQDARFQIIQLPNRHDFHMNILDTRRNDSGIYLCGAISLHPKAKIEESPGAELVVTERI:MKIPFPENKAATIKKSDFNSEKNEIVVLPPKNNDKYVEAYTKEEFDKNVALYSTTAYKKYLKIKPVFEEAYKKDKEAEAIVDDYKFIVTKDTIKVEKKSL	13.459475635473988	0.27125908245086783	79.0491714477539	0.5117815732955933	15.900074005126953	27.44209098815918	17.729129791259766
pd1-binder-100-nr2-run-2_result_0	33	LSLTFYPAWLTVSEGANATFTCSLSNWSEDLMLNWNRLSPSNQTEKQAAFSNGLSQPVQDARFQIIQLPNRHDFHMNILDTRRNDSGIYLCGAISLHPKAKIEESPGAELVVTERI:MKIPFPPDKAATIDLSDFNSSEKNIAVLPPRNNNKYVEAYTEEEFLKNAPLLSTTAYKNYMKIKPVFEEALKTNEVKEAVVDDYKFTFSKDKISVAKKSL	14.103617023105379	0.21698636850382777	82.85891723632812	0.5107998251914978	15.67839241027832	27.37891960144043	17.199819564819336
pd1-binder-100-nr2-run-2_result_0	34	LSLTFYPAWLTVSEGANATFTCSLSNWSEDLMLNWNRLSPSNQTEKQAAFSNGLSQPVQDARFQIIQLPNRHDFHMNILDTRRNDSGIYLCGAISLHPKAKIEESPGAELVVTERI:MKIPFPENKAAKINKKDFKTEKDNIVTLPPKNNNKYVEAYTEEEFLKNVALLSTTDYKKYMAIKPTIEEALKTNKVAEAIIDDYKLKVSKDTIEWAKKSL	12.161266286409766	0.32904657791950753	36.865665435791016	0.5138569474220276	18.792831420898438	27.879850387573242	21.109811782836914
pd1-binder-100-nr2-run-2_result_0	35	LSLTFYPAWLTVSEGANATFTCSLSNWSEDLMLNWNRLSPSNQTEKQAAFSNGLSQPVQDARFQIIQLPNRHDFHMNILDTRRNDSGIYLCGAISLHPKAKIEESPGAELVVTERI:MKIPFPENKAAKIKLSDFKSKEKNIVALPPENNNKYVTVYTEKEFLENAALLSTTAYKNYLKIKPVFEEAYEKNEEKEAIVNDYKFKFTKDTLEIAKKSL	5.594501969956756	0.7580539816014557	51.52522277832031	0.5492267608642578	15.547112464904785	24.021678924560547	10.651387214660645
pd1-binder-100-nr2-run-2_result_0	36	LSLTFYPAWLTVSEGANATFTCSLSNWSEDLMLNWNRLSPSNQTEKQAAFSNGLSQPVQDARFQIIQLPNRHDFHMNILDTRRNDSGIYLCGAISLHPKAKIEESPGAELVVTERI:MKIPFPENKAAEIKLSDFNTKEPNIAALPPQNNNKYVEAYTEEEFKKNAALYSTTAYKNYEKIKPVFEEARKNNEEKEAIVDDYKFRFTKETLKVEKKSL	6.9391795872383	0.5907573563185695	49.60710906982422	0.5179668664932251	17.824623107910156	27.199308395385742	19.483219146728516
pd1-binder-100-nr2-run-2_result_0	37	LSLTFYPAWLTVSEGANATFTCSLSNWSEDLMLNWNRLSPSNQTEKQAAFSNGLSQPVQDARFQIIQLPNRHDFHMNILDTRRNDSGIYLCGAISLHPKAKIEESPGAELVVTERI:MKIPFPENKPAKVKLSDFKTEEKEIVALRPKNNNKYVEVYTEKEFKENAALYSTTAYKEYEKIKPIFEEAYKKNEKAEAIVNDYKFTFTKETLEIAKKSL	14.301841737654302	0.2428332253353812	42.24856185913086	0.520286500453949	17.82679557800293	27.49300765991211	18.719722747802734
pd1-binder-100-nr2-run-2_result_0	38	LSLTFYPAWLTVSEGANATFTCSLSNWSEDLMLNWNRLSPSNQTEKQAAFSNGLSQPVQDARFQIIQLPNRHDFHMNILDTRRNDSGIYLCGAISLHPKAKIEESPGAELVVTERI:MKIPFPENEAAKVKLSDFNSSEPNIAALPPKNNNKYVEVYKESDFLKNAALLSTSAYKNYLKIKPTFEEALKTNKTATAEVDDYKYTITKDTLEIAKKSL	9.084718398125322	0.6453956535557204	40.25303268432617	0.5329406261444092	17.31468391418457	25.783567428588867	13.626039505004883
pd1-binder-100-nr2-run-2_result_0	39	LSLTFYPAWLTVSEGANATFTCSLSNWSEDLMLNWNRLSPSNQTEKQAAFSNGLSQPVQDARFQIIQLPNRHDFHMNILDTRRNDSGIYLCGAISLHPKAKIEESPGAELVVTERI:MKIPFPENKAAEIKLSDFKTDKPNIAVLPPKNNDKYVEAYTEEEFLKNAALLSTTDYKKYLKIKPTIEEARKNNKVAEADVDDYKITVNKDTIKVSKKSD	3.4251028577998404	0.7525956067996723	81.76863861083984	0.5347833037376404	14.416799545288086	24.69937515258789	12.270940780639648
pd1-binder-100-nr2-run-2_result_0	40	LSLTFYPAWLTVSEGANATFTCSLSNWSEDLMLNWNRLSPSNQTEKQAAFSNGLSQPVQDARFQIIQLPNRHDFHMNILDTRRNDSGIYLCGAISLHPKAKIEESPGAELVVTERI:MKIPFKENEPAEFKLSDFNSKEPDIVALPPQNNNKYVEVYTEKEFKKIAPLLSTTAYKNYLKIKPTIEEARKNKKEATAVVDDYKVTITEDKITIAKKSL	13.870715142610894	0.2767425115102731	80.58897399902344	0.5097311735153198	15.902423858642578	27.612878799438477	18.11750030517578
pd1-binder-100-nr2-run-2_result_0	41	LSLTFYPAWLTVSEGANATFTCSLSNWSEDLMLNWNRLSPSNQTEKQAAFSNGLSQPVQDARFQIIQLPNRHDFHMNILDTRRNDSGIYLCGAISLHPKAKIEESPGAELVVTERI:MKIPFPENKAATIKLSDFNSEKPDIAVLPPKNNNKYVEAYTEEEFLKIAPQLSTTDYKNYLKVKPTIEEARKKKKVAKAKIDDYLLEVDEETISWKKASL	11.242838618906658	0.34119967887360075	43.13296890258789	0.5091425180435181	18.377553939819336	28.477306365966797	22.01723289489746
pd1-binder-100-nr2-run-2_result_0	42	LSLTFYPAWLTVSEGANATFTCSLSNWSEDLMLNWNRLSPSNQTEKQAAFSNGLSQPVQDARFQIIQLPNRHDFHMNILDTRRNDSGIYLCGAISLHPKAKIEESPGAELVVTERI:MKIPFPENKAATIKLSDFNSEEDEIAVLPPQNNNKYVEAYTEKEFKENAALLSTTQYKQWQKIKPTFKKAREKNEVAEAIIDDYKFTVDKETISVAKKSL	4.3112095711245635	0.6719780584262887	76.60307312011719	0.5096445083618164	16.230592727661133	27.94824981689453	19.453886032104492
pd1-binder-100-nr2-run-2_result_0	43	LSLTFYPAWLTVSEGANATFTCSLSNWSEDLMLNWNRLSPSNQTEKQAAFSNGLSQPVQDARFQIIQLPNRHDFHMNILDTRRNDSGIYLCGAISLHPKAKIEESPGAELVVTERI:MKIPFPENKAATFKLSDFKSKEPYIAALPPKNNDKYVEAYTYEEFLQIAPLLSTTAYKKYLEILPVFEEARKTNKVAEAIVDDYKITVDNETISIAKKSL	16.38053672475407	0.1727993386825871	46.67918014526367	0.5159144401550293	17.610916137695312	27.556821823120117	19.063953399658203
pd1-binder-100-nr2-run-2_result_0	44	LSLTFYPAWLTVSEGANATFTCSLSNWSEDLMLNWNRLSPSNQTEKQAAFSNGLSQPVQDARFQIIQLPNRHDFHMNILDTRRNDSGIYLCGAISLHPKAKIEESPGAELVVTERI:MKIPFEPDKPAVFKKSDFKTKEPHIAALPPKNNDKYVEAYTEKDFLKNAPLLSTTDYKKYLKIKPVIDEALKTKKVAEAIIDDYKMKVDEETIEIAKKSL	14.837371115115506	0.24725484488981314	34.68840408325195	0.5125806331634521	19.14228057861328	28.064973831176758	20.82235336303711
pd1-binder-100-nr2-run-2_result_0	45	LSLTFYPAWLTVSEGANATFTCSLSNWSEDLMLNWNRLSPSNQTEKQAAFSNGLSQPVQDARFQIIQLPNRHDFHMNILDTRRNDSGIYLCGAISLHPKAKIEESPGAELVVTERI:MKIPFEDNKPAIIKKSDFKTEKPHIAVLPPRNNNKYVEAYTEEEFLKNVALLSTTDYKNYLKIKPVFEEALKTDKVAEAKVNDYLYKVDKETIEVAKASL	5.493585733869022	0.7723622921965796	49.74726867675781	0.5456945300102234	15.887388229370117	24.558740615844727	11.552642822265625
pd1-binder-100-nr2-run-2_result_0	46	LSLTFYPAWLTVSEGANATFTCSLSNWSEDLMLNWNRLSPSNQTEKQAAFSNGLSQPVQDARFQIIQLPNRHDFHMNILDTRRNDSGIYLCGAISLHPKAKIEESPGAELVVTERI:MKIPFPENKAATAKLSDFKSEEPHIAVLPPKNNNKEVEMYTEEEFLKNAALESTTAYKDYLKIKPVFEEARKTKKEAEAEVNDYKITITPEEIKVAKKSL	16.783254039805595	0.22733685522500485	39.77320861816406	0.5105800032615662	18.905099868774414	28.067140579223633	21.01721954345703
pd1-binder-100-nr2-run-2_result_0	47	LSLTFYPAWLTVSEGANATFTCSLSNWSEDLMLNWNRLSPSNQTEKQAAFSNGLSQPVQDARFQIIQLPNRHDFHMNILDTRRNDSGIYLCGAISLHPKAKIEESPGAELVVTERI:MKIPFPENKAATVKLSDFKSEEDDIVALPPQNNNKEVEVYTEKEFKANAALYSTTAYKNYLKIKPVIKKAREENKVAEAKVNDYLLTVDKETISWKKASL	10.5566212384596	0.30735261768772476	79.68402862548828	0.5105249881744385	15.875155448913574	27.497756958007812	19.144454956054688
pd1-binder-100-nr2-run-2_result_0	48	LSLTFYPAWLTVSEGANATFTCSLSNWSEDLMLNWNRLSPSNQTEKQAAFSNGLSQPVQDARFQIIQLPNRHDFHMNILDTRRNDSGIYLCGAISLHPKAKIEESPGAELVVTERI:MKIPFPENKAATVKLSDFKTEEKDIVALPPQNNDKEVTVYTEKEFKKNVALYSTSAYKDYLKIKPVFEEAYEKDEVAEAKVNDYKITYSKDTLSIAKASD	12.402354489970264	0.2748407592758073	76.08074951171875	0.511980414390564	15.923855781555176	27.338653564453125	17.9829158782959
pd1-binder-100-nr2-run-2_result_0	49	LSLTFYPAWLTVSEGANATFTCSLSNWSEDLMLNWNRLSPSNQTEKQAAFSNGLSQPVQDARFQIIQLPNRHDFHMNILDTRRNDSGIYLCGAISLHPKAKIEESPGAELVVTERI:MKIPFPEKKAAKIKKSDFKTKEDNIVVLPPQNNNKYVEAYTESEFKENAALYSTSAIRKYESYKETVKKALETNKKAEAIIDDYKLIIDKETIEWKKKSD	13.28287060681945	0.30037508205503227	65.00794982910156	0.5226384401321411	16.18215560913086	26.795358657836914	17.046533584594727
pd1-binder-100-nr2-run-2_result_0	50	LSLTFYPAWLTVSEGANATFTCSLSNWSEDLMLNWNRLSPSNQTEKQAAFSNGLSQPVQDARFQIIQLPNRHDFHMNILDTRRNDSGIYLCGAISLHPKAKIEESPGAELVVTERI:MKIPFPKDKPAKFKLSDFKSEKPEIVALPPQNNDKEVTAYTEEEFKKIAAQLSTTNYKKYLKIKPIFEEALKENKVAEAIVDDYKFKINKEEITIEKKSL	17.088774006598246	0.2151098791664047	51.55535125732422	0.5118631720542908	17.757448196411133	27.85577964782715	19.564970016479492
pd1-binder-100-nr2-run-2_result_0	51	LSLTFYPAWLTVSEGANATFTCSLSNWSEDLMLNWNRLSPSNQTEKQAAFSNGLSQPVQDARFQIIQLPNRHDFHMNILDTRRNDSGIYLCGAISLHPKAKIEESPGAELVVTERI:MKIPFEENKAAKIKKSDFKSEKNDIAVLPPKNNNKYVEAYTEEEFLKNAPLLSTTDYKKYLEIKPIFEEAYEKNEEAEAIVDDYKFKVTKDEIEVAKKSL	14.17791656754222	0.2138524049137244	46.65962600708008	0.5106512308120728	18.06917953491211	28.06298065185547	20.10675048828125
pd1-binder-100-nr2-run-2_result_0	52	LSLTFYPAWLTVSEGANATFTCSLSNWSEDLMLNWNRLSPSNQTEKQAAFSNGLSQPVQDARFQIIQLPNRHDFHMNILDTRRNDSGIYLCGAISLHPKAKIEESPGAELVVTERI:MKIPFEEDKAAKMKLSDFNSEEKNIAVLPPKNNNKYVEAYTEKEFLEKAPLLSTSDYKKYLKILPVFKKAYETNEVAEALVDDYKFKFSKETIEVAKKSL	14.110316768745133	0.24591167283324777	43.101463317871094	0.5120885372161865	18.275461196899414	27.955116271972656	20.210105895996094
pd1-binder-100-nr2-run-2_result_0	53	LSLTFYPAWLTVSEGANATFTCSLSNWSEDLMLNWNRLSPSNQTEKQAAFSNGLSQPVQDARFQIIQLPNRHDFHMNILDTRRNDSGIYLCGAISLHPKAKIEESPGAELVVTERI:MKIPFPENKAAKFKLSDFNSKEPHIVALPPRNNNKYVEAYTEEEFLKNAALLSTSDYKKWEAIKPTIEEALKKNEVAEAIIDDWKLKVDKETVEWAKKSL	15.447227170307343	0.19913604283056155	44.40185546875	0.511570155620575	18.039169311523438	28.068885803222656	19.39100456237793
pd1-binder-100-nr2-run-2_result_0	54	LSLTFYPAWLTVSEGANATFTCSLSNWSEDLMLNWNRLSPSNQTEKQAAFSNGLSQPVQDARFQIIQLPNRHDFHMNILDTRRNDSGIYLCGAISLHPKAKIEESPGAELVVTERI:MKIPFPENEAATIKKSDFKSPEPNIVVLPPQNNNKYVTAYTEKEFKEKVALLSTTAYKKYLEIKPIIEEALKNNKEAEAVIDDYKLKVTPETISWEKKSL	2.7125442696492343	0.8243557246127032	76.37472534179688	0.5872586965560913	12.633728981018066	20.707727432250977	7.3496832847595215
pd1-binder-100-nr2-run-2_result_0	55	LSLTFYPAWLTVSEGANATFTCSLSNWSEDLMLNWNRLSPSNQTEKQAAFSNGLSQPVQDARFQIIQLPNRHDFHMNILDTRRNDSGIYLCGAISLHPKAKIEESPGAELVVTERI:MKIPFEENKAAKFKLKDFKSEEPHIAALPPENNNKYVTAYTEKEFLKNAALYSTTAYKNYLKIKPTFEKAREENKVAEAQVNDYLYKVNNETIEIAKKSL	17.07058562619342	0.3919470258373452	36.458675384521484	0.5174835920333862	18.634904861450195	27.517620086669922	20.107749938964844
pd1-binder-100-nr2-run-2_result_0	56	LSLTFYPAWLTVSEGANATFTCSLSNWSEDLMLNWNRLSPSNQTEKQAAFSNGLSQPVQDARFQIIQLPNRHDFHMNILDTRRNDSGIYLCGAISLHPKAKIEESPGAELVVTERI:MKIPFPENKAAKIKKSDFKTKEKNIAVLPPQNNNKYVEAYTEEEFKENAALLSTTNYKKYLSIKPIIEEALKNNKVAEAIIDDYKLTVDKETIEWAKKSL	12.961466027958963	0.26615684320277294	39.8433723449707	0.5144396424293518	18.242618560791016	27.936094284057617	19.468135833740234
pd1-binder-100-nr2-run-2_result_0	57	LSLTFYPAWLTVSEGANATFTCSLSNWSEDLMLNWNRLSPSNQTEKQAAFSNGLSQPVQDARFQIIQLPNRHDFHMNILDTRRNDSGIYLCGAISLHPKAKIEESPGAELVVTERI:MKIPFPEKKAAEVDLKDFKSKEKNIVALPPRNNNKYVEVYTEKEFLENVALYSTTDYKKYLKIKPIFEKAYETNKVEEAIVDDYKITIDKNKLKIAKKSD	12.223545920037301	0.29597399192509566	78.2435531616211	0.5206983089447021	15.448701858520508	26.540634155273438	16.964126586914062
pd1-binder-100-nr2-run-2_result_0	58	LSLTFYPAWLTVSEGANATFTCSLSNWSEDLMLNWNRLSPSNQTEKQAAFSNGLSQPVQDARFQIIQLPNRHDFHMNILDTRRNDSGIYLCGAISLHPKAKIEESPGAELVVTERI:MKIPFPENKPAIINKKDFKTDEPHIAVLPPKNNNKYVEAYTEKEFLEIAPLLSTTDYKNYLKIKPVYEEALKNDKVAEAQVDDYLYKIDKDTIKIEKKSL	13.54270292517256	0.2449593772401093	74.60647583007812	0.5116666555404663	16.102006912231445	27.57703399658203	17.372913360595703
pd1-binder-100-nr2-run-2_result_0	59	LSLTFYPAWLTVSEGANATFTCSLSNWSEDLMLNWNRLSPSNQTEKQAAFSNGLSQPVQDARFQIIQLPNRHDFHMNILDTRRNDSGIYLCGAISLHPKAKIEESPGAELVVTERI:MKIPFPENKPATFKLSDFNSPKPEIAVLPPRNNNKYVEAYTMEEFKKNAALYSTTAIKDYEKILPVIKEALEKNETAEAIINDYKLTVTPETVSVAKKSL	12.453922813213035	0.32386279765596837	72.13953399658203	0.5214206576347351	15.784354209899902	26.759607315063477	15.400727272033691
pd1-binder-100-nr2-run-2_result_0	60	LSLTFYPAWLTVSEGANATFTCSLSNWSEDLMLNWNRLSPSNQTEKQAAFSNGLSQPVQDARFQIIQLPNRHDFHMNILDTRRNDSGIYLCGAISLHPKAKIEESPGAELVVTERI:MKIPFPENKAAKAKLSDFNTSEKEIVVLPPQNNNKYVEAYTEKEFLENAALYSTTQYKKYLKVKPIIKEALETDKEAEADIDDYKLKVTKDTIEWAKKSL	15.935336899724978	0.1818527912128975	47.85776901245117	0.5108563899993896	17.889177322387695	27.862157821655273	19.075624465942383
pd1-binder-100-nr2-run-2_result_0	61	LSLTFYPAWLTVSEGANATFTCSLSNWSEDLMLNWNRLSPSNQTEKQAAFSNGLSQPVQDARFQIIQLPNRHDFHMNILDTRRNDSGIYLCGAISLHPKAKIEESPGAELVVTERI:MKIPFPPNKAATIKLSDFKSEKPDIVALAPQNNNKYVEAYTEEEFKKNVALYSTSAYKDYLKIKPVFEEARKTNKVAEAVVNDYKFTYNNETLSIAKKSL	13.560183642077616	0.2573961612595965	71.03643035888672	0.512771487236023	16.255144119262695	27.57185935974121	16.75283432006836
pd1-binder-100-nr2-run-2_result_0	62	LSLTFYPAWLTVSEGANATFTCSLSNWSEDLMLNWNRLSPSNQTEKQAAFSNGLSQPVQDARFQIIQLPNRHDFHMNILDTRRNDSGIYLCGAISLHPKAKIEESPGAELVVTERI:MKIPFEENKAATAKLSDFKSSKKNIVALPPQNNDKEVTAYTEEEFLKNAALYSTSAYKNYLKIKPIFEEAYEKNETAEAEVDDYKITYTKDTISIAKKSD	7.576084880395453	0.4221091062052124	60.08701705932617	0.5140005350112915	16.682388305664062	27.2289981842041	18.116069793701172
pd1-binder-100-nr2-run-2_result_0	63	LSLTFYPAWLTVSEGANATFTCSLSNWSEDLMLNWNRLSPSNQTEKQAAFSNGLSQPVQDARFQIIQLPNRHDFHMNILDTRRNDSGIYLCGAISLHPKAKIEESPGAELVVTERI:MKIPFPENKPAKINKKDFNTSEDNIVVLPPQNNDKYVEAYTEEEFKKIAALLSTSAYKNYEKIKPVFEEALKTKKTAEAIVNDYKYTITEDTIEVAKKSL	17.454471271337923	0.16573447485129603	50.087890625	0.5138561725616455	18.00931739807129	27.46411895751953	18.989805221557617
pd1-binder-100-nr2-run-2_result_0	64	LSLTFYPAWLTVSEGANATFTCSLSNWSEDLMLNWNRLSPSNQTEKQAAFSNGLSQPVQDARFQIIQLPNRHDFHMNILDTRRNDSGIYLCGAISLHPKAKIEESPGAELVVTERI:MKIPFPPNKAAKIKLSDFNSKEDDIVALPPKNNDKEVTVYTEEEFKKNAALLSTTDYKNYLKIKPVFEEARKNNKVAEAKVNDYLYKISKETLEIKKASD	11.240386396028576	0.2945445079139696	76.7365493774414	0.5104227066040039	16.104921340942383	27.78725814819336	18.128704071044922
pd1-binder-100-nr2-run-2_result_0	65	LSLTFYPAWLTVSEGANATFTCSLSNWSEDLMLNWNRLSPSNQTEKQAAFSNGLSQPVQDARFQIIQLPNRHDFHMNILDTRRNDSGIYLCGAISLHPKAKIEESPGAELVVTERI:MKIPFPENKPATFKKSDFNSPEKEIAALPPQNNNKYVEAYTEEEFKKNVALLSTTNYKNYLKIKPIIDKALEKDEEAEAIVDDYKYKVTKDTITIEKKSL	11.154679866138986	0.29404725875849774	48.56724548339844	0.5209733247756958	17.67301368713379	27.3818359375	17.177885055541992
pd1-binder-100-nr2-run-2_result_0	66	LSLTFYPAWLTVSEGANATFTCSLSNWSEDLMLNWNRLSPSNQTEKQAAFSNGLSQPVQDARFQIIQLPNRHDFHMNILDTRRNDSGIYLCGAISLHPKAKIEESPGAELVVTERI:MKIPFPENKAATIKLSDFNSKEPDIAALPPQNNNKEVTAYTEKEFKQNAALYSTSDYKNYLKIKPVFEEARKTNKTATAEVDDYKYTITKDTLSVAKKSD	3.0449717826029197	0.789292854602135	70.16117858886719	0.5274443030357361	15.301831245422363	25.600109100341797	14.271105766296387
pd1-binder-100-nr2-run-2_result_0	67	LSLTFYPAWLTVSEGANATFTCSLSNWSEDLMLNWNRLSPSNQTEKQAAFSNGLSQPVQDARFQIIQLPNRHDFHMNILDTRRNDSGIYLCGAISLHPKAKIEESPGAELVVTERI:MKIPFPENKAAKIKLSDFNSPEPDIVALPPKNNNKYVEAYTEEEFLKNAALYSTSAYKDYMKIKPVFEKARKEKKKAEAKVNDYLYEVTEDEISIKKISD	11.93193325225351	0.38435990217869836	38.035457611083984	0.5117301344871521	18.846736907958984	28.012134552001953	19.921276092529297
pd1-binder-100-nr2-run-2_result_0	68	MSLTFYPAWLTVSEGANATFTCSLSNWSEDLMLNWNRLSPSNQTEKQAAFSNGLSQPVQDARFQIIQLPNRHDFHMNILDTRRNDSGIYLCGAISLHPKAKIEESPGAELVVTERI:KKIPFPEKKAATIKLSDFKTDKPDIAVLPPRNNNKFVEAYTEEEFLKIAPLLSTTDYKKYLKIKPVFEKARKTNKVAEAVVDDYKLTVNNETISWSKKSD	13.251048369843263	0.22835494999052305	78.80589294433594	0.5092602372169495	15.94952392578125	27.564189910888672	17.563888549804688
pd1-binder-100-nr2-run-2_result_0	69	LSLTFYPAWLTVSEGANATFTCSLSNWSEDLMLNWNRLSPSNQTEKQAAFSNGLSQPVQDARFQIIQLPNRHDFHMNILDTRRNDSGIYLCGAISLHPKAKIEESPGAELVVTERI:MKIPFPENKAAEIDLKDFKSDKPEIVALAPKNNDKYVEVYTEEEFKKIAPLLSTTDIKNYEKIKPVFEKALKEDKEAEAIVNDYKFTITKDKLKIAKKSD	12.137593263268183	0.2632116428576985	67.68854522705078	0.51250159740448	16.5811767578125	27.853389739990234	18.334091186523438
pd1-binder-100-nr2-run-2_result_0	70	LSLTFYPAWLTVSEGANATFTCSLSNWSEDLMLNWNRLSPSNQTEKQAAFSNGLSQPVQDARFQIIQLPNRHDFHMNILDTRRNDSGIYLCGAISLHPKAKIEESPGAELVVTERI:MKIPFPENKAATIKLSDFKSEKPEIVALPPKNNNKYVEVYTEEEFLKNAALLSTTAYKNYLAIKPTFEEARKTKKVAKAKVNDYLIEYDEETLTVKKVKD	2.7164161970430287	0.8327265897114488	71.73745727539062	0.5519534349441528	14.231422424316406	23.523061752319336	10.1108980178833
pd1-binder-100-nr2-run-2_result_0	71	LSLTFYPAWLTVSEGANATFTCSLSNWSEDLMLNWNRLSPSNQTEKQAAFSNGLSQPVQDARFQIIQLPNRHDFHMNILDTRRNDSGIYLCGAISLHPKAKIEESPGAELVVTERI:MKIPFEENKAATIKKSDFNSSKDDIVVLPPQNNNKYVEAYTEEEFLQNAALYSTTNIKKYFEIKPVIEKALKTNKVAEAIVDDYKITIDKDTISVSKKSL	1.88261789620237	0.899849553662532	76.0069351196289	0.6638443470001221	10.052472114562988	15.436985969543457	3.1445088386535645
pd1-binder-100-nr2-run-2_result_0	72	LSLTFYPAWLTVSEGANATFTCSLSNWSEDLMLNWNRLSPSNQTEKQAAFSNGLSQPVQDARFQIIQLPNRHDFHMNILDTRRNDSGIYLCGAISLHPKAKIEESPGAELVVTERI:MKIPFPPNKPAKVKLSDFKSEEPDIVALPPRNNEKYVEAYTKKEFEKNAALLSTTDYKKYLKIKPVIEEARKTNKEAEAIIDDWKLTVTKDTIEWAKKSL	11.902993055332798	0.25576360819800603	68.57679748535156	0.5098055005073547	16.645889282226562	27.771520614624023	18.49098777770996
pd1-binder-100-nr2-run-2_result_0	73	LSLTFYPAWLTVSEGANATFTCSLSNWSEDLMLNWNRLSPSNQTEKQAAFSNGLSQPVQDARFQIIQLPNRHDFHMNILDTRRNDSGIYLCGAISLHPKAKIEESPGAELVVTERI:MKIPFPENKAAKIKLSDFKSEKPDIVALKPKNNNKYVEAYTEEEFKKNAALLSTTAYKDYLKIKPIFEEARKTKKVAEAIVDDYKFRFDEETLEIAKKSL	14.855494270120142	0.208289969619449	39.835411071777344	0.5152251720428467	18.343433380126953	28.08034324645996	19.915626525878906
pd1-binder-100-nr2-run-2_result_0	74	LSLTFYPAWLTVSEGANATFTCSLSNWSEDLMLNWNRLSPSNQTEKQAAFSNGLSQPVQDARFQIIQLPNRHDFHMNILDTRRNDSGIYLCGAISLHPKAKIEESPGAELVVTERI:MKIPFPENKPAKIKKSDFNSKEDNIVVLKPKNNNKYVEAYTEKEFLENAALYSTTDYKEYLKIKPTYEKALKENKVAEAIVDDYKFTINKEEIEVAKKSL	5.762287946667686	0.7188322783276788	39.8348274230957	0.5201842784881592	17.949743270874023	27.40072250366211	17.36427116394043
pd1-binder-100-nr2-run-2_result_0	75	LSLTFYPAWLTVSEGANATFTCSLSNWSEDLMLNWNRLSPSNQTEKQAAFSNGLSQPVQDARFQIIQLPNRHDFHMNILDTRRNDSGIYLCGAISLHPKAKIEESPGAELVVTERI:MKIPFPENKAAKAKLSDFNSKEDDIVALKPQNNNKYVEAYTEEEFKKNAALYSTSQYKDYLKIKPVFKKALETNEKAEAIVDDYKFTITKETIEIAKKSL	13.334599835085292	0.23768048271227576	45.13030242919922	0.5144263505935669	17.894254684448242	27.681800842285156	18.400009155273438
pd1-binder-100-nr2-run-2_result_0	76	LSLTFYPAWLTVSEGANATFTCSLSNWSEDLMLNWNRLSPSNQTEKQAAFSNGLSQPVQDARFQIIQLPNRHDFHMNILDTRRNDSGIYLCGAISLHPKAKIEESPGAELVVTERI:MKIPFPENKAATVKLSDFKSSKDNIAALPPKNNNKYVEVYTEEEFLKNAALYSTTDYKNYLKIKPVIEEARKKKKVATADVDDYKLTVSEDTISWAKKSD	2.2665970672942586	0.8646758497560216	77.93011474609375	0.5511972308158875	13.906051635742188	23.46588897705078	10.458884239196777
pd1-binder-100-nr2-run-2_result_0	77	LSLTFYPAWLTVSEGANATFTCSLSNWSEDLMLNWNRLSPSNQTEKQAAFSNGLSQPVQDARFQIIQLPNRHDFHMNILDTRRNDSGIYLCGAISLHPKAKIEESPGAELVVTERI:MKIPFPENKPAKIKKSDFKTEKDDIVTLPPQNNNKYVEAYTEEEFKKISALLSTTAYKNYLKIKPTIEEALKNNKVAEAEIDDYLLKVNKDTIEWKKKSL	11.211770532256248	0.39901901886407176	49.53775405883789	0.517307460308075	17.9910831451416	27.799715042114258	20.172677993774414
pd1-binder-100-nr2-run-2_result_0	78	LSLTFYPAWLTVSEGANATFTCSLSNWSEDLMLNWNRLSPSNQTEKQAAFSNGLSQPVQDARFQIIQLPNRHDFHMNILDTRRNDSGIYLCGAISLHPKAKIEESPGAELVVTERI:KKIPFEPNKPATIKKSDFNTKEDDIAVLKPKNNDKYVEAYTEKEFKQNAALYSTTDYKNYLKIKPVFEEALKTDKVAEAVVDDYKFTVNKETISVAKKSL	16.484514049866227	0.22821590486337387	83.75662231445312	0.5107688903808594	15.749505996704102	27.64715576171875	17.223766326904297
pd1-binder-100-nr2-run-2_result_0	79	LSLTFYPAWLTVSEGANATFTCSLSNWSEDLMLNWNRLSPSNQTEKQAAFSNGLSQPVQDARFQIIQLPNRHDFHMNILDTRRNDSGIYLCGAISLHPKAKIEESPGAELVVTERI:MKIPFPENKPATIKLSDFKSEKKEIAVLPPQNNDKEVTAYTEEDFKANAALYSTTTYKKWEKIKPIIEKALEKNEEAEAIIDDYKLTVTKDTITWSKKSL	10.135956949542921	0.334096850344567	76.00383758544922	0.5079945921897888	16.38416862487793	28.191682815551758	18.05454444885254
pd1-binder-100-nr2-run-2_result_0	80	LSLTFYPAWLTVSEGANATFTCSLSNWSEDLMLNWNRLSPSNQTEKQAAFSNGLSQPVQDARFQIIQLPNRHDFHMNILDTRRNDSGIYLCGAISLHPKAKIEESPGAELVVTERI:MKIPFPENKAAKIKLSDFKTEKPNIAALKPKNNNKYVEAYTEEEFLKNAALLSTTDYKNYLKIKPIFEEAREKNEVAEAVVDDYKFTVTNEEIEIAKKSL	10.134591486294005	0.4626843465180724	42.739627838134766	0.5151746273040771	18.26712989807129	27.82098960876465	20.530929565429688
pd1-binder-100-nr2-run-2_result_0	81	LSLTFYPAWLTVSEGANATFTCSLSNWSEDLMLNWNRLSPSNQTEKQAAFSNGLSQPVQDARFQIIQLPNRHDFHMNILDTRRNDSGIYLCGAISLHPKAKIEESPGAELVVTERI:MKIPFPENKAAKIKKSDFKSKEDNIAVLPPQNNDKYVEAYTEEEFLKNAALYSTTAYKNYLKIKPIYEEALKNDKVAEAKVNDYLFKVSKDTIEVAKASL	9.830199996154127	0.6251292405819845	42.96506118774414	0.5194724798202515	17.85076141357422	27.119844436645508	16.757591247558594
pd1-binder-100-nr2-run-2_result_0	82	LSLTFYPAWLTVSEGANATFTCSLSNWSEDLMLNWNRLSPSNQTEKQAAFSNGLSQPVQDARFQIIQLPNRHDFHMNILDTRRNDSGIYLCGAISLHPKAKIEESPGAELVVTERI:MKIPFPDNKAAKIKKSDFKSKKPNIVALPPQNNNKYVEAYTEEEFLKIAAQLSTSNYKNYLKIKPTIEKALKEKKVAEAKVNDYTYTVDEETIEIKKSSD	10.077985589489588	0.33764367783472315	42.2012825012207	0.5146316885948181	18.372278213500977	27.79685401916504	18.9053955078125
pd1-binder-100-nr2-run-2_result_0	83	LSLTFYPAWLTVSEGANATFTCSLSNWSEDLMLNWNRLSPSNQTEKQAAFSNGLSQPVQDARFQIIQLPNRHDFHMNILDTRRNDSGIYLCGAISLHPKAKIEESPGAELVVTERI:MKIPFPENKPATIKLSDFKSKEKDIVALPPENNNKYVTVYTKKDFLKNAALLSTTAYKNYLKIKPVFEEAYKTNKKAEAIVNDYKYTFTKDTLSIAKKSL	12.473464071339308	0.25780714537488647	73.80501556396484	0.5115455985069275	16.084190368652344	27.52655792236328	18.58399772644043
pd1-binder-100-nr2-run-2_result_0	84	LSLTFYPAWLTVSEGANATFTCSLSNWSEDLMLNWNRLSPSNQTEKQAAFSNGLSQPVQDARFQIIQLPNRHDFHMNILDTRRNDSGIYLCGAISLHPKAKIEESPGAELVVTERI:MKIPFPENKPAKAKLSDFKSKEKNIAALKPKNNNKYVEMYTEEEFLKNAALYSTTDYKNYLKIKPIFEEAYKENKVAEAEVDDYLFKFNKETIEIAKKSL	15.596888085590816	0.21128394341043666	35.6131477355957	0.5126913785934448	18.89385986328125	28.120792388916016	20.81973648071289
pd1-binder-100-nr2-run-2_result_0	85	LSLTFYPAWLTVSEGANATFTCSLSNWSEDLMLNWNRLSPSNQTEKQAAFSNGLSQPVQDARFQIIQLPNRHDFHMNILDTRRNDSGIYLCGAISLHPKAKIEESPGAELVVTERI:MKIPFPENKAATIKKSDFKSKEPNIVVLPPKNNNKYVEAYTEEEFKKNAALYSTTAYKNYEKIKPIFEEALEKNEVAEAQIDDYKYKIDNETITVEKKSN	14.334411958853268	0.248703684345838	74.54903411865234	0.511631965637207	16.195457458496094	27.747987747192383	18.14632225036621
pd1-binder-100-nr2-run-2_result_0	86	LSLTFYPAWLTVSEGANATFTCSLSNWSEDLMLNWNRLSPSNQTEKQAAFSNGLSQPVQDARFQIIQLPNRHDFHMNILDTRRNDSGIYLCGAISLHPKAKIEESPGAELVVTERI:MKIPFKPNEAATIKLSDFNSPKPDIVALPPENNDKYVTVYTEEEFKKIAPLYSTTAIKNYEKIKPVFEEARAKKTVAEAEVDDYKYTITPETLSIAKKSD	7.923253039125844	0.4164568172292371	76.760986328125	0.5095396637916565	16.139301300048828	27.847524642944336	17.248884201049805
pd1-binder-100-nr2-run-2_result_0	87	LSLTFYPAWLTVSEGANATFTCSLSNWSEDLMLNWNRLSPSNQTEKQAAFSNGLSQPVQDARFQIIQLPNRHDFHMNILDTRRNDSGIYLCGAISLHPKAKIEESPGAELVVTERI:MKIPFPENKAATIKLSDFKTEEKEIAALPPQNNNKYVTAYTEKEFKENAPLLSTTAYKNYLKIKPVIEEALKNDKVAEAVVDDYKLTVTKDTISWAKKSL	12.828419460988462	0.34347684423265173	78.82350158691406	0.5147509574890137	15.713499069213867	27.125307083129883	17.94277572631836
pd1-binder-100-nr2-run-2_result_0	88	LSLTFYPAWLTVSEGANATFTCSLSNWSEDLMLNWNRLSPSNQTEKQAAFSNGLSQPVQDARFQIIQLPNRHDFHMNILDTRRNDSGIYLCGAISLHPKAKIEESPGAELVVTERI:MKIPFPDDKAATIKKSDFKSDEPNIAALPPQNNNKYVEAYTEKEFLENAPLYSTTAYKNYLKIKPVIEEALKTNKVAEAIINDYKLTVSKDTISWAKKSL	12.69860666211009	0.23936739773319257	61.715267181396484	0.5134432315826416	16.76639747619629	27.59491539001465	18.60799789428711
pd1-binder-100-nr2-run-2_result_0	89	LSLTFYPAWLTVSEGANATFTCSLSNWSEDLMLNWNRLSPSNQTEKQAAFSNGLSQPVQDARFQIIQLPNRHDFHMNILDTRRNDSGIYLCGAISLHPKAKIEESPGAELVVTERI:MKIPFPENKPATVKFSDFNTSKPNIVALPPQNNNKYVEVYTQEEFDAIAAQLSTTAYKNYQKILPVYKEALATNKEAKAQVDDYLFTITKDTLSIAKKSL	11.74960166183565	0.26814163263761803	39.53666305541992	0.5157008767127991	18.241851806640625	27.919830322265625	19.51160430908203
pd1-binder-100-nr2-run-2_result_0	90	LSLTFYPAWLTVSEGANATFTCSLSNWSEDLMLNWNRLSPSNQTEKQAAFSNGLSQPVQDARFQIIQLPNRHDFHMNILDTRRNDSGIYLCGAISLHPKAKIEESPGAELVVTERI:MKIPFPENKAAEIKKSDFKSEKDDIVILPPKNNNKYVEAYTEEEFLKNAALYSTSDYKQYLKIKPIIKEALEKNKVAEADIDDYKITVTKDTIKVSKKSL	2.108426198126435	0.8821367118225638	76.41499328613281	0.5602275729179382	13.619183540344238	22.711130142211914	9.747089385986328
pd1-binder-100-nr2-run-2_result_0	91	LSLTFYPAWLTVSEGANATFTCSLSNWSEDLMLNWNRLSPSNQTEKQAAFSNGLSQPVQDARFQIIQLPNRHDFHMNILDTRRNDSGIYLCGAISLHPKAKIEESPGAELVVTERI:MKIPFPENKAAVVNKKDFKSEEDDIVALPPQNNNKEVTVYTREEFLKNSALLSTSAYKKYLKIKPVFEEALKENKVKEAKVDDYLYRINKETLSIEKVSL	12.408406696181043	0.22941837414188496	48.49722671508789	0.5149556994438171	17.91011619567871	27.913537979125977	18.491519927978516
pd1-binder-100-nr2-run-2_result_0	92	LSLTFYPAWLTVSEGANATFTCSLSNWSEDLMLNWNRLSPSNQTEKQAAFSNGLSQPVQDARFQIIQLPNRHDFHMNILDTRRNDSGIYLCGAISLHPKAKIEESPGAELVVTERI:MKIPFPDNKAATVKKSDFNTSKPNIVALPPQNNNTEVTAYTEEEFLKNAALYSTSAYKAWESIKPVIEEALKTNKTATAKINDYKLTVTNDTISWAKASD	2.4717301760375974	0.8470127806725917	72.09878540039062	0.5324347615242004	14.909341812133789	24.962858200073242	14.153666496276855
pd1-binder-100-nr2-run-2_result_0	93	LSLTFYPAWLTVSEGANATFTCSLSNWSEDLMLNWNRLSPSNQTEKQAAFSNGLSQPVQDARFQIIQLPNRHDFHMNILDTRRNDSGIYLCGAISLHPKAKIEESPGAELVVTERI:MKIPFPENKAAKIKKSDFKSEEDDIVVLPPKNNNKYVEAYLEKDFLKNAALLSTTAYKDYLKIKPVYEEALKNNKVAEAIVNDYKYIINKETIEIAKKSL	15.369913150301258	0.23087844421864842	43.03340148925781	0.5171406269073486	18.12914276123047	27.558021545410156	17.28900909423828
pd1-binder-100-nr2-run-2_result_0	94	LSLTFYPAWLTVSEGANATFTCSLSNWSEDLMLNWNRLSPSNQTEKQAAFSNGLSQPVQDARFQIIQLPNRHDFHMNILDTRRNDSGIYLCGAISLHPKAKIEESPGAELVVTERI:MKIPFPKDKPAKIKKSDFKSKEKNIAVLPPKNNDKYVEAYTEEEFKKNAALYSTTDYKNYLKIKPVFEEAYEKNETAEADVDDYKITYNKDEIEVSKKSL	4.07648041708828	0.6940907089624118	79.76580810546875	0.5209959745407104	15.271096229553223	26.31404685974121	15.78480339050293
pd1-binder-100-nr2-run-2_result_0	95	LSLTFYPAWLTVSEGANATFTCSLSNWSEDLMLNWNRLSPSNQTEKQAAFSNGLSQPVQDARFQIIQLPNRHDFHMNILDTRRNDSGIYLCGAISLHPKAKIEESPGAELVVTERI:MKIPFPEKKAAKIKKSDFNTKEPNIVTLPPQNNNKYVEAYTEKEFLEKAPLYSTSAYKAYLSVKPVIEEALKNNKVAEAIIDDYKLVVSKDTIEWKLKSD	14.73737495744321	0.24715803363729844	69.45681762695312	0.5119783878326416	16.281906127929688	27.443988800048828	17.09136199951172
pd1-binder-100-nr2-run-2_result_0	96	LSLTFYPAWLTVSEGANATFTCSLSNWSEDLMLNWNRLSPSNQTEKQAAFSNGLSQPVQDARFQIIQLPNRHDFHMNILDTRRNDSGIYLCGAISLHPKAKIEESPGAELVVTERI:MKIPFEEDKPAIVKLSDFKTEKKDIVALPPKNNNKYVEAYTEEDFLKNAALYSTTDYKKYLEIKPIFEKAYEEDKEAEAIVDDYKIKFNKETISIEKKSL	2.4983279920643424	0.8461476825082818	80.61090850830078	0.5574816465377808	13.409585952758789	22.603965759277344	9.71757698059082
pd1-binder-100-nr2-run-2_result_0	97	LSLTFYPAWLTVSEGANATFTCSLSNWSEDLMLNWNRLSPSNQTEKQAAFSNGLSQPVQDARFQIIQLPNRHDFHMNILDTRRNDSGIYLCGAISLHPKAKIEESPGAELVVTERI:MKIPFEPNKPATIKKSDFKSPEKNIVTLPPKNNDKEVTAYTEKEFKENAAKLSTTDYKKWEKIKPVIEKALEKNEVAEAVIDDYKLTVNNETITWAKKSL	12.573894274322441	0.2517705002748696	77.77178192138672	0.5110207796096802	16.030986785888672	27.65279197692871	18.958723068237305
pd1-binder-100-nr2-run-2_result_0	98	LSLTFYPAWLTVSEGANATFTCSLSNWSEDLMLNWNRLSPSNQTEKQAAFSNGLSQPVQDARFQIIQLPNRHDFHMNILDTRRNDSGIYLCGAISLHPKAKIEESPGAELVVTERI:MKIPFPENKAAKINKSDFKSPKDNIVALAPKNNNKYVEAYTEEEFLKNAPLLSTTDYKKYLKIKPVIEEALKTNKVAEAIVDDYKYTINKDTIEIAKKSL	14.06456237532713	0.24444491139733837	42.26822280883789	0.5138705968856812	18.155424118041992	27.945362091064453	20.127155303955078
pd1-binder-100-nr2-run-2_result_0	99	LSLTFYPAWLTVSEGANATFTCSLSNWSEDLMLNWNRLSPSNQTEKQAAFSNGLSQPVQDARFQIIQLPNRHDFHMNILDTRRNDSGIYLCGAISLHPKAKIEESPGAELVVTERI:MKIPFPKNKAAVIKKSDFNNPKDDIASLPPQNNNKYVESYTEEEFKKIAPLLSTTNYKKYLKIKPVIKKALETNEVAEAIIDDYKLIVNKDKIEWKLKSD	14.385487474470908	0.2576342980803492	44.04610824584961	0.521077036857605	18.076231002807617	27.51455307006836	18.889190673828125
pd1-binder-100-nr2-run-2_result_1	0	LSLTFYPAWLTVSEGANATFTCSLSNWSEDLMLNWNRLSPSNQTEKQAAFSNGLSQPVQDARFQIIQLPNRHDFHMNILDTRRNDSGIYLCGAISLHPKAKIEESPGAELVVTERI:MELKIEETKYEKLIAAGTKYPNAKTTKIVIDVPLYEDPNSDYIFKITKRTIYLHGPYLIIEDDIEILKKVYDEETKEYKLVKVANYKDYMKAHPELNKEY	11.880736498005385	0.33755635470144296	56.94166946411133	0.5205625295639038	17.688568115234375	27.824792861938477	15.959219932556152
pd1-binder-100-nr2-run-2_result_1	1	LSLTFYPAWLTVSEGANATFTCSLSNWSEDLMLNWNRLSPSNQTEKQAAFSNGLSQPVQDARFQIIQLPNRHDFHMNILDTRRNDSGIYLCGAISLHPKAKIEESPGAELVVTERI:MKLNIEDTKFEPLIKAGTKYPDAPTKKIVIEKPLYEDPNLPIVFKVEKQYIYLFGPFLIIEDEIVLLKKVYDEETKEYKLVEVAKYKDYMKAHPELNKEY	16.152120432666205	0.1960193111055917	45.87006759643555	0.5227416753768921	17.919076919555664	27.641263961791992	17.643274307250977
pd1-binder-100-nr2-run-2_result_1	2	LSLTFYPAWLTVSEGANATFTCSLSNWSEDLMLNWNRLSPSNQTEKQAAFSNGLSQPVQDARFQIIQLPNRHDFHMNILDTRRNDSGIYLCGAISLHPKAKIEESPGAELVVTERI:MELKIEPTELKELIEAGTPYPDAPTTKIIIKPPLYKPKDSPYVFKVEEEHLYYHGPFLIIKKNIVILKEVYDEETKEYKLEKVADFEEYMKAHPELNKIY	15.987785210548083	0.176485349821309	42.58323287963867	0.5285261869430542	17.896846771240234	27.15064811706543	15.930856704711914
pd1-binder-100-nr2-run-2_result_1	3	LSLTFYPAWLTVSEGANATFTCSLSNWSEDLMLNWNRLSPSNQTEKQAAFSNGLSQPVQDARFQIIQLPNRHDFHMNILDTRRNDSGIYLCGAISLHPKAKIEESPGAELVVTERI:MELKIEPAEYKELIAAGTKYPNAPTTKIVIKKPLYEDPDSDYVFEVKEETIYLHGPFLIIKNDIIILKKTYNEETKKYELKKVINFEDYMKEHPELNKIY	17.809908233752232	0.19353876001320613	37.24760437011719	0.5240124464035034	18.697187423706055	27.943422317504883	18.232219696044922
pd1-binder-100-nr2-run-2_result_1	4	LSLTFYPAWLTVSEGANATFTCSLSNWSEDLMLNWNRLSPSNQTEKQAAFSNGLSQPVQDARFQIIQLPNRHDFHMNILDTRRNDSGIYLCGAISLHPKAKIEESPGAELVVTERI:MELKIEPAKFEELIKAGTPYPDAPTIKIVIKPPLYHIPDLPITLEVKDLYLYLFGPFLIAKPKIVLLKEVYDEETKEIKLVELMDFEDYMKAHPELNKIY	10.918954157749456	0.36424683460409435	51.94107437133789	0.5252302885055542	17.57506561279297	27.155187606811523	14.414214134216309
pd1-binder-100-nr2-run-2_result_1	5	LSLTFYPAWLTVSEGANATFTCSLSNWSEDLMLNWNRLSPSNQTEKQAAFSNGLSQPVQDARFQIIQLPNRHDFHMNILDTRRNDSGIYLCGAISLHPKAKIEESPGAELVVTERI:MELNIEPAKYEKLIAAGTPYPDAPTLLITIKKPIFKNPNTPYTFVVKEEKIYLHGPFLIIEKDIILLKEVYDEETKKYKLVEVANYKDYLKANPELNKIY	17.790710575891268	0.16028557911935748	36.16954803466797	0.5275266766548157	18.329837799072266	27.39502716064453	17.571096420288086
pd1-binder-100-nr2-run-2_result_1	6	LSLTFYPAWLTVSEGANATFTCSLSNWSEDLMLNWNRLSPSNQTEKQAAFSNGLSQPVQDARFQIIQLPNRHDFHMNILDTRRNDSGIYLCGAISLHPKAKIEESPGAELVVTERI:MELKIEETEYKELIAAGTKYPNAKTIKIVIKPPLFENPDSDYIFHVKNQYLYYHGPYLIIKDDIILLKKVYNEETKKFELVEVAKYEDYLKAHPEKNKIY	16.021677884118734	0.223205710907771	44.054832458496094	0.5290448665618896	17.846601486206055	27.542673110961914	16.674318313598633
pd1-binder-100-nr2-run-2_result_1	7	LSLTFYPAWLTVSEGANATFTCSLSNWSEDLMLNWNRLSPSNQTEKQAAFSNGLSQPVQDARFQIIQLPNRHDFHMNILDTRRNDSGIYLCGAISLHPKAKIEESPGAELVVTERI:MKLNIEPATYEELVAAGTPYPNAPTTKIVIKEPLYEPKDLPIIIKVENRYLYLFGPFLIIKDEIILLKKVYNKETKKYELKKLINYEDYMKAHPELNKIY	15.045287024068738	0.20053939505691457	38.56397247314453	0.5297843217849731	18.059724807739258	26.895475387573242	17.423076629638672
pd1-binder-100-nr2-run-2_result_1	8	LSLTFYPAWLTVSEGANATFTCSLSNWSEDLMLNWNRLSPSNQTEKQAAFSNGLSQPVQDARFQIIQLPNRHDFHMNILDTRRNDSGIYLCGAISLHPKAKIEESPGAELVVTERI:MELNIEETKYEELIKAGTPYPNAKTIKITIKLPLYEPKDSDLIIKVEKRTIYLHGPFLIIEDDIVLLKKVYDEETKEYKLVKVADYKEYMKAHPELNKVY	16.212665856293846	0.20052728818647306	39.12969970703125	0.5240730047225952	18.458036422729492	27.87209701538086	18.542036056518555
pd1-binder-100-nr2-run-2_result_1	9	LSLTFYPAWLTVSEGANATFTCSLSNWSEDLMLNWNRLSPSNQTEKQAAFSNGLSQPVQDARFQIIQLPNRHDFHMNILDTRRNDSGIYLCGAISLHPKAKIEESPGAELVVTERI:MELKIEETEFEKLKAAGTKYPNAKTLKIVIKPPLVEIPDLPIIIDIKELTLYLHGPFLISEPNIILYKKVYDEKTKKYVLKELANFKDYMKAHPELNKEY	19.220763156605734	0.15230004329807953	38.11037063598633	0.531591534614563	18.3067684173584	27.203161239624023	16.36623764038086
pd1-binder-100-nr2-run-2_result_1	10	LSLTFYPAWLTVSEGANATFTCSLSNWSEDLMLNWNRLSPSNQTEKQAAFSNGLSQPVQDARFQIIQLPNRHDFHMNILDTRRNDSGIYLCGAISLHPKAKIEESPGAELVVTERI:MELNIEPAEYKPLIAAGTPYPDAPTLKITIKLPDYEIPDLPIKIRVKERNIYLHGPFLIIEDDIVLEKKVYNEKTKKYEWKELADFKEYMKAHPELNKEY	13.486188301003589	0.25427149701035723	64.94010925292969	0.5247729420661926	17.046157836914062	27.131832122802734	15.212042808532715
pd1-binder-100-nr2-run-2_result_1	11	LSLTFYPAWLTVSEGANATFTCSLSNWSEDLMLNWNRLSPSNQTEKQAAFSNGLSQPVQDARFQIIQLPNRHDFHMNILDTRRNDSGIYLCGAISLHPKAKIEESPGAELVVTERI:MELKIEETEYKPLIAAGTKYPNAKTIKIVIKMPLYEDPNSNYVLKVEELHLYLHGPYLIAEPDIIILKKVYNEETKKYELKEVARYRDYLAAHPELNKEY	11.947712130469117	0.29068625354887234	66.52313995361328	0.5246682167053223	16.916908264160156	27.453744888305664	15.738784790039062
pd1-binder-100-nr2-run-2_result_1	12	LSLTFYPAWLTVSEGANATFTCSLSNWSEDLMLNWNRLSPSNQTEKQAAFSNGLSQPVQDARFQIIQLPNRHDFHMNILDTRRNDSGIYLCGAISLHPKAKIEESPGAELVVTERI:MELKIEPAEFEKLKAAGTKYPNAPTTKITIKPPIFEPKDSPYIFKIENLNLYLFGPYLIAEPDIIILKKVYDEKTKKYKLVPVANYKEYMKAHPELNKEY	15.680777043482333	0.2075729892340876	42.6794319152832	0.528630256652832	17.982290267944336	27.456539154052734	17.93325424194336
pd1-binder-100-nr2-run-2_result_1	13	LSLTFYPAWLTVSEGANATFTCSLSNWSEDLMLNWNRLSPSNQTEKQAAFSNGLSQPVQDARFQIIQLPNRHDFHMNILDTRRNDSGIYLCGAISLHPKAKIEESPGAELVVTERI:MELKIEEAKYEKLIAAGTPYPDAKTIKIVVEKPVYEPEDLPLTAVVKKATYYLFGPYLIIEDDIVLLKKVYNEETKKYELVEVAKFHEYMKAHPELNKIY	17.91369555204366	0.20310456552379705	37.99182891845703	0.5260142683982849	18.4650936126709	27.61566925048828	17.198543548583984
pd1-binder-100-nr2-run-2_result_1	14	LSLTFYPAWLTVSEGANATFTCSLSNWSEDLMLNWNRLSPSNQTEKQAAFSNGLSQPVQDARFQIIQLPNRHDFHMNILDTRRNDSGIYLCGAISLHPKAKIEESPGAELVVTERI:EELKIEEAEYKELIEAGTPYPDAKTLLIVRKRPIYKDPNLPYTFEVKEEKIYFFGPFLIIEPDIIIKKEVFNEKTKKYELKEVANYKDYLKANPELNKEY	14.47212530145327	0.20547901623729464	41.80377960205078	0.5221664905548096	18.487760543823242	27.930992126464844	19.25754737854004
pd1-binder-100-nr2-run-2_result_1	15	LSLTFYPAWLTVSEGANATFTCSLSNWSEDLMLNWNRLSPSNQTEKQAAFSNGLSQPVQDARFQIIQLPNRHDFHMNILDTRRNDSGIYLCGAISLHPKAKIEESPGAELVVTERI:MVLKIEPAKFEELIAAGTKYPNAPTLKIVIEKPLFENPDSDYLYKVKKEYLYYFGPFLIRKDDIIIYKKTYNEKTKKYEWVEVANYDDYLKANPELNKEY	15.361167019738286	0.2330345493643359	42.392059326171875	0.5277298092842102	18.181533813476562	27.588045120239258	15.04366683959961
pd1-binder-100-nr2-run-2_result_1	16	LSLTFYPAWLTVSEGANATFTCSLSNWSEDLMLNWNRLSPSNQTEKQAAFSNGLSQPVQDARFQIIQLPNRHDFHMNILDTRRNDSGIYLCGAISLHPKAKIEESPGAELVVTERI:EELKIEEAEYKELIAANTKYPNAKTLKIVRKRPLYEPPDLPYVFKVEEETIYLHDANLIIKEKIVILKKVYNEKTKKYELVKVADFEDYMKAHPELNKEY	14.243884528180075	0.20981506479410433	38.80495834350586	0.5232537984848022	18.555490493774414	27.827905654907227	18.99655532836914
pd1-binder-100-nr2-run-2_result_1	17	LSLTFYPAWLTVSEGANATFTCSLSNWSEDLMLNWNRLSPSNQTEKQAAFSNGLSQPVQDARFQIIQLPNRHDFHMNILDTRRNDSGIYLCGAISLHPKAKIEESPGAELVVTERI:MELKIEETKYEELIAANTPYPNAKTIKTVIKLPLYENPDSPYVYHVKNRYLYQHDSQLIIEDDIEILKKVYDEKTKEFKLEKVADYKDYMKAHPELNKIY	13.711347456572115	0.2888369045118572	44.04010009765625	0.5243784785270691	18.09785270690918	27.659345626831055	16.88726234436035
pd1-binder-100-nr2-run-2_result_1	18	LSLTFYPAWLTVSEGANATFTCSLSNWSEDLMLNWNRLSPSNQTEKQAAFSNGLSQPVQDARFQIIQLPNRHDFHMNILDTRRNDSGIYLCGAISLHPKAKIEESPGAELVVTERI:MELNIEPAKYEKLIAANTPYPDAPTLKITIKKPLYENPNTDYIYHIEEQTLYLHNANLIIEDNIIIYKKVYNEETKKYELVKVADYKEYMAAHPELNKIY	17.281729680110235	0.19316763501553633	42.53648376464844	0.5263310670852661	18.25105094909668	27.70163917541504	19.18819808959961
pd1-binder-100-nr2-run-2_result_1	19	LSLTFYPAWLTVSEGANATFTCSLSNWSEDLMLNWNRLSPSNQTEKQAAFSNGLSQPVQDARFQIIQLPNRHDFHMNILDTRRNDSGIYLCGAISLHPKAKIEESPGAELVVTERI:MELKIEPAKYEELIAANTPYPDAPTLKIVIKPPLFHPPNLPVLVKVEERTLYLHDSNLIIKDKIVLYAKVYNEETKKYEWKKVADFEEYMKAHPELNKEY	17.1434246021904	0.18514060018279893	38.97147750854492	0.5276924967765808	18.315515518188477	27.56222152709961	17.535316467285156
pd1-binder-100-nr2-run-2_result_1	20	LSLTFYPAWLTVSEGANATFTCSLSNWSEDLMLNWNRLSPSNQTEKQAAFSNGLSQPVQDARFQIIQLPNRHDFHMNILDTRRNDSGIYLCGAISLHPKAKIEESPGAELVVTERI:MELKIEPAKYEKLIAANTKYPNAPTLKIVIKMPDFHDPNSDYLFKVEELTLYLHDANLIAEPDILLLKKTYDEKTKKYVWVPVARFRDYMKAHPELNKIY	16.56765813102495	0.1677084114711769	56.33092498779297	0.5229530334472656	17.642353057861328	27.885215759277344	17.791555404663086
pd1-binder-100-nr2-run-2_result_1	21	LSLTFYPAWLTVSEGANATFTCSLSNWSEDLMLNWNRLSPSNQTEKQAAFSNGLSQPVQDARFQIIQLPNRHDFHMNILDTRRNDSGIYLCGAISLHPKAKIEESPGAELVVTERI:MELKIEPTEFKELIAANTKYPNAPTTKIVIKPPLYEDPNSDYIFKIEERHLYLHNSQLIIKDKIKILKKVYNEETKKIELKEVINYDDYLKAHPELNKVY	13.900037542975944	0.288532049635936	57.89309310913086	0.5214552879333496	17.666988372802734	27.835737228393555	16.328353881835938
pd1-binder-100-nr2-run-2_result_1	22	LSLTFYPAWLTVSEGANATFTCSLSNWSEDLMLNWNRLSPSNQTEKQAAFSNGLSQPVQDARFQIIQLPNRHDFHMNILDTRRNDSGIYLCGAISLHPKAKIEESPGAELVVTERI:MKLNIEPAEYKELIAANTPYPNAPTTKIVIEKPLYEIPDLPIVAKVEKETLYFHDANLIIEKDIVLLKKVYDEKTKEYKLVKVANFKDYMKAHPELNKEY	14.267107713307361	0.21757540217483376	38.27407455444336	0.5252990126609802	18.549224853515625	27.6544132232666	17.834503173828125
pd1-binder-100-nr2-run-2_result_1	23	LSLTFYPAWLTVSEGANATFTCSLSNWSEDLMLNWNRLSPSNQTEKQAAFSNGLSQPVQDARFQIIQLPNRHDFHMNILDTRRNDSGIYLCGAISLHPKAKIEESPGAELVVTERI:MELKIEEAEYKELIAANTKYPNAKTIKIEIDVPEIEIPNLPIKAIVKKRTIYLHNSQLIIEDDIILEKKVYNEKTKKYEYVKVANYKDYLKAHPELNKIY	12.52866738637918	0.28121733203335886	67.87493133544922	0.5167465209960938	17.206205368041992	28.019790649414062	18.772647857666016
pd1-binder-100-nr2-run-2_result_1	24	LSLTFYPAWLTVSEGANATFTCSLSNWSEDLMLNWNRLSPSNQTEKQAAFSNGLSQPVQDARFQIIQLPNRHDFHMNILDTRRNDSGIYLCGAISLHPKAKIEESPGAELVVTERI:MELKIEEAEYKELIAANTKYPNAKTLKIVIKPELYEDPNSNYIYKIEERTIWLHNANLIIEDNIVILKKVYDKKTKKYKLEKVANYKDYLKANPEKNKIY	13.855546053895859	0.2164854568065614	61.6673698425293	0.5168463587760925	17.526103973388672	28.166576385498047	18.196996688842773
pd1-binder-100-nr2-run-2_result_1	25	LSLTFYPAWLTVSEGANATFTCSLSNWSEDLMLNWNRLSPSNQTEKQAAFSNGLSQPVQDARFQIIQLPNRHDFHMNILDTRRNDSGIYLCGAISLHPKAKIEESPGAELVVTERI:MNLNIEETEYEKLKAANTKYPNAKTLKITIKQPLYENPDLDIIFNIKERTLYFHDANLIIEDDIELLKKVYDEETKEYKLVKLIDYKEYLKKHPEKNKIY	12.080696345013148	0.265898943707288	41.138633728027344	0.5198415517807007	18.595273971557617	28.21207046508789	20.085346221923828
[truncated: 1,574 more rows]
