# Supplementary material for: AlphaDesign: a de novo protein design framework based on AlphaFold
Source: Mol Syst Biol. 2025 Jun 17;21(9):1166–89. doi: 10.1038/s44320-025-00119-z (PMC12405559; doi:10.1038/s44320-025-00119-z)
Supplement: Supplementary file 8 — Source data Fig. 6 [file 44320_2025_119_MOESM8_ESM.zip › Figure_6/6DandE/rf-rnasea-100-af2-scores.csv]

name	index	sequence	sc_rmsd	sc_tm	plddt	ptm	ipae	mpae
design_0	0	AEEAAANAKKAAEAAAAKAAVEAAAVAAAKAAAAAVAAAAAAAAAAAAAAGTAAAAAAAAAAAAAAAAAAAAAVAAAKAAAAAASAALDAKQAEAISKAN:KETAAAKFERQHMDSSTSAASSSNYCNQMMKSRNLTKDRCKPVNTFVHESLADVQAVCSQKNVACKNGQTNCYQSYSTMSITDCRETGSSKYPNCAYKTTQANKHIIVACEGNPYVPVHFDASV	15.713201268001297	0.28202635783428004	72.39732	0.5137695	26.073095	16.14529
design_0	1	AAAAAAAAAAAAAAAAARAATAAAAVAAAAAAAAAAAAAAAAAAAAAAAAGTPAAAAAAAAAAAAAAAAAAAAVAAAKAAAAAASAALDAAAAAAIAAAN:KETAAAKFERQHMDSSTSAASSSNYCNQMMKSRNLTKDRCKPVNTFVHESLADVQAVCSQKNVACKNGQTNCYQSYSTMSITDCRETGSSKYPNCAYKTTQANKHIIVACEGNPYVPVHFDASV	18.262695633600174	0.19084222961182426	70.364136	0.5032939	26.323519	15.367414
design_0	2	AAASAAAAALAAAYAAAKAATQAAAVAAAAAAAAAVAAAAAAAAAIAAAAGAAETAAAAAAAAAATAAAAAAAIAAAKAAADAAAAALDKAQAAAISAAN:KETAAAKFERQHMDSSTSAASSSNYCNQMMKSRNLTKDRCKPVNTFVHESLADVQAVCSQKNVACKNGQTNCYQSYSTMSITDCRETGSSKYPNCAYKTTQANKHIIVACEGNPYVPVHFDASV	14.524513269324208	0.2624934805521877	67.91638	0.5113275	26.561972	15.922743
design_0	3	SAESAANAAAAAAAEAAKAAVLKAEVAAKAAAAAAVAAAAAAAAATAAATGTAATAAAAAAAAAATAAAAAAATAAAAAAAKAQAEALDKAAAEARSAAN:KETAAAKFERQHMDSSTSAASSSNYCNQMMKSRNLTKDRCKPVNTFVHESLADVQAVCSQKNVACKNGQTNCYQSYSTMSITDCRETGSSKYPNCAYKTTQANKHIIVACEGNPYVPVHFDASV	14.999258243741878	0.3423872626384717	69.40302	0.51934326	25.758392	15.96593
design_0	4	AAAAAAAKAAAAAAAAAAAATAAAAVAAAAAAAAAIAAAKAAAEAAAAASGTPEAAAKAAAEAAAATAAAAAAIAAAKAAAAAATAALDKAAAEATSKAN:KETAAAKFERQHMDSSTSAASSSNYCNQMMKSRNLTKDRCKPVNTFVHESLADVQAVCSQKNVACKNGQTNCYQSYSTMSITDCRETGSSKYPNCAYKTTQANKHIIVACEGNPYVPVHFDASV	16.165708826985316	0.24045257079055865	73.66687	0.51470363	26.199099	15.966513
design_0	5	AAASAAAKAKAAEANAAKAAAQAALVATAAAAAATVAAAAAAAEAAAAASGTPEVAAAAAAAAAAVAAAAAAATAAAKAAADAKSAELDAEAAKATNEAA:KETAAAKFERQHMDSSTSAASSSNYCNQMMKSRNLTKDRCKPVNTFVHESLADVQAVCSQKNVACKNGQTNCYQSYSTMSITDCRETGSSKYPNCAYKTTQANKHIIVACEGNPYVPVHFDASV	14.334181885802945	0.3663779429306379	88.829414	0.522835	24.920916	14.484489
design_0	6	AEASAENAKKAKEAKEAAKAAKAAEVAAAAAQAAAVAAAAAAAAATAAATGTPAAAAAAAAAAAAVAAAAAAATAATKAAADKKSEELDKEAAAATNAAN:KETAAAKFERQHMDSSTSAASSSNYCNQMMKSRNLTKDRCKPVNTFVHESLADVQAVCSQKNVACKNGQTNCYQSYSTMSITDCRETGSSKYPNCAYKTTQANKHIIVACEGNPYVPVHFDASV	15.940651543115672	0.17553632126366775	74.986855	0.52425516	25.699116	15.864164
design_0	7	AAAAAAAKAAAAAAAAAKAAAAAAEVATAAAAAAAVAAAAAAAAAAAAASGTPAAAAAAAAAAAAVAAAAAAAVAAAKAAAAAASAALDAEAAKAINDAN:KETAAAKFERQHMDSSTSAASSSNYCNQMMKSRNLTKDRCKPVNTFVHESLADVQAVCSQKNVACKNGQTNCYQSYSTMSITDCRETGSSKYPNCAYKTTQANKHIIVACEGNPYVPVHFDASV	14.498803838411206	0.3179731114712476	67.03564	0.5124898	26.272436	15.018597
design_0	8	SKEAEENKKKAAEYEAEKKATQAALVATQKAQAAAIAAAAAAAAAAAAASGDAATAAAAAAAAAAAAAEAQAAIAKAKAEAEAKAAELDKKAAEYRNKAN:KETAAAKFERQHMDSSTSAASSSNYCNQMMKSRNLTKDRCKPVNTFVHESLADVQAVCSQKNVACKNGQTNCYQSYSTMSITDCRETGSSKYPNCAYKTTQANKHIIVACEGNPYVPVHFDASV	16.05735863948358	0.2173392297060763	87.68376	0.5336362	25.176403	14.514213
design_0	9	AAEAAAAKAAAAAAAAAAAATAAAEVAAAAAAAAAVAAAKAAAEAAAAASGAPAVAAAAAAAAAAAKAAADAAVAAAKAAAAAAAAELDAKAAAARAAAA:KETAAAKFERQHMDSSTSAASSSNYCNQMMKSRNLTKDRCKPVNTFVHESLADVQAVCSQKNVACKNGQTNCYQSYSTMSITDCRETGSSKYPNCAYKTTQANKHIIVACEGNPYVPVHFDASV	18.620712304601273	0.21597515589972657	66.90194	0.5143627	26.441216	18.190453
design_0	10	AAAAAANLEAAKAAEAAKAATAAAAVAAAKAAAAAVAAAAAAAAATAAAAGAPETAAAAAAAAAAAAAAAAAAVAATAAAAAAAAAELDAEAAKHLSAAN:KETAAAKFERQHMDSSTSAASSSNYCNQMMKSRNLTKDRCKPVNTFVHESLADVQAVCSQKNVACKNGQTNCYQSYSTMSITDCRETGSSKYPNCAYKTTQANKHIIVACEGNPYVPVHFDASV	15.225618411846073	0.2214958221226608	66.862625	0.51510465	26.372477	13.864727
design_0	11	SKLAEENKKKAEKALAEKKATLAKLVATKAAAAAAVAATKAAAAATAAAAGTAATKAAAAAAAAAAAAAAAATIAKADAEAAKKAEELDKEAAKYRNDAN:KETAAAKFERQHMDSSTSAASSSNYCNQMMKSRNLTKDRCKPVNTFVHESLADVQAVCSQKNVACKNGQTNCYQSYSTMSITDCRETGSSKYPNCAYKTTQANKHIIVACEGNPYVPVHFDASV	19.947659753034728	0.1352091122964982	70.437355	0.52447885	26.464926	15.740016
design_0	12	SEESEKAKKEAKEYEEEKKKTQKDAVATAAAAAAAVAAAKAAAAAAAAATGTAAAAAAAAAAAAAAAAAAAAAAAKAKEDADKKSEELDKKAAEAINKAN:KETAAAKFERQHMDSSTSAASSSNYCNQMMKSRNLTKDRCKPVNTFVHESLADVQAVCSQKNVACKNGQTNCYQSYSTMSITDCRETGSSKYPNCAYKTTQANKHIIVACEGNPYVPVHFDASV	15.9826133174347	0.20997672919071084	86.048386	0.5239166	25.291815	14.924025
design_0	13	AAAAAAAKAAAAAAKAAAAAAQAALVATAAAAAAAVAAAAAAAAAAAAATGAPAAAAAAAAAAAAAAAAAAAAVAAAKAAAAATSAELDAEAAKATSEAN:KETAAAKFERQHMDSSTSAASSSNYCNQMMKSRNLTKDRCKPVNTFVHESLADVQAVCSQKNVACKNGQTNCYQSYSTMSITDCRETGSSKYPNCAYKTTQANKHIIVACEGNPYVPVHFDASV	14.858854586858651	0.29156106904743845	70.62632	0.50975704	26.221064	15.007856
design_0	14	AAAAAENAAKAKEAEAKKAAVAAAEVAAAKAAAEAVAAAEKAAAEIAKKTGDAATKAAAEAAAAAAKAAADKATADAKAAAAKESAKLDAEAAKARSKAN:KETAAAKFERQHMDSSTSAASSSNYCNQMMKSRNLTKDRCKPVNTFVHESLADVQAVCSQKNVACKNGQTNCYQSYSTMSITDCRETGSSKYPNCAYKTTQANKHIIVACEGNPYVPVHFDASV	19.016105450983	0.19899692922012097	87.26275	0.5331869	25.36538	13.798627
design_0	15	SEKAKKNKELAKKYEEEKKKVEKEEVEKKKKLEEEIKKAEEEAKEISKKEKTEKVKEEAKKKYEEKKKEAEKKIAEAKKEAEKKSEELDKEAAKAINDAN:KETAAAKFERQHMDSSTSAASSSNYCNQMMKSRNLTKDRCKPVNTFVHESLADVQAVCSQKNVACKNGQTNCYQSYSTMSITDCRETGSSKYPNCAYKTTQANKHIIVACEGNPYVPVHFDASV	16.238189330865072	0.2339607625466849	84.87762	0.52831876	26.53115	17.159805
design_0	16	AEEAAKAKAEAEKAKAEKAAAQKALVAAQKAAAADVAAAAAAAAAAAAASGDAATKAAEAAAAAAATAAAAAAIAAAKAEADKKAEELDKKAAEYTSKAN:KETAAAKFERQHMDSSTSAASSSNYCNQMMKSRNLTKDRCKPVNTFVHESLADVQAVCSQKNVACKNGQTNCYQSYSTMSITDCRETGSSKYPNCAYKTTQANKHIIVACEGNPYVPVHFDASV	15.407821592490139	0.262104413865168	74.03848	0.5328758	24.92989	14.721504
design_0	17	SAASAAAKAAAAAAAAAAAAAQAAAVAAQAAAAAAAAEAAAAAAAAAAAAGDPAAAAAAAAAAAAAAAAAAAAAAATAAATAAATAALDAAAAAATSAAN:KETAAAKFERQHMDSSTSAASSSNYCNQMMKSRNLTKDRCKPVNTFVHESLADVQAVCSQKNVACKNGQTNCYQSYSTMSITDCRETGSSKYPNCAYKTTQANKHIIVACEGNPYVPVHFDASV	16.520138652460925	0.21544254763996906	74.511475	0.5082016	26.625523	15.843691
design_0	18	AEASAAAAAAAAAAAAAKAATEAAAVAAAAAAAAAAAAAAAAAAAAAAAAGAAAAAAAAAAAAAAAAAAAAAAIAAAAAAAAAASAALDAAQAAYTNAAN:KETAAAKFERQHMDSSTSAASSSNYCNQMMKSRNLTKDRCKPVNTFVHESLADVQAVCSQKNVACKNGQTNCYQSYSTMSITDCRETGSSKYPNCAYKTTQANKHIIVACEGNPYVPVHFDASV	19.61585977525673	0.1681807726578858	68.79824	0.5047997	27.089787	17.224054
design_0	19	SKESEENKAKAAAAEAEKAAAEAAAVAAAAAAAAAVAAAAAAAAAAAAAAGTAAAAAAAAAAAAAAAAAAAAAAAAAAAAAAAKAAELDAEAAKYRSAAN:KETAAAKFERQHMDSSTSAASSSNYCNQMMKSRNLTKDRCKPVNTFVHESLADVQAVCSQKNVACKNGQTNCYQSYSTMSITDCRETGSSKYPNCAYKTTQANKHIIVACEGNPYVPVHFDASV	19.83853063277981	0.15366590492897877	67.18276	0.50832003	26.977657	17.099768
design_0	20	AAASAAYKALAAAAAAAKAAAQAAAVATAAAAAAAVAAAAALAAAVTAATGTAAVAAAAAAAAAAVAAAAAAATAAAKAAADAASAALDKEAAAARNAAN:KETAAAKFERQHMDSSTSAASSSNYCNQMMKSRNLTKDRCKPVNTFVHESLADVQAVCSQKNVACKNGQTNCYQSYSTMSITDCRETGSSKYPNCAYKTTQANKHIIVACEGNPYVPVHFDASV	14.45952047879464	0.33520548545278694	68.64705	0.5182484	25.430082	15.920267
design_0	21	AAAAAENLAKAKEAAAAAAAAAAAAVATAAAAAAAVAAAAAAAAAAAAASGDPATAAAAAAAAAAAAAAAAAAAAEAKAAADAKAAELDAEQAKALNDAN:KETAAAKFERQHMDSSTSAASSSNYCNQMMKSRNLTKDRCKPVNTFVHESLADVQAVCSQKNVACKNGQTNCYQSYSTMSITDCRETGSSKYPNCAYKTTQANKHIIVACEGNPYVPVHFDASV	13.955861902149106	0.33147407610880136	73.04739	0.5201746	25.749825	14.747602
design_0	22	AAAAAAAKAAAAAATAAKAATQAAAVAAAAAAAAAVAAAAAAAAAAAAAAGGAAVKAAAEAAAAATAAAAAAATAATAAAAAAAAAALDKAAAAATAAAN:KETAAAKFERQHMDSSTSAASSSNYCNQMMKSRNLTKDRCKPVNTFVHESLADVQAVCSQKNVACKNGQTNCYQSYSTMSITDCRETGSSKYPNCAYKTTQANKHIIVACEGNPYVPVHFDASV	17.080960296006428	0.2229999752807185	67.545235	0.50841415	26.656507	16.664898
design_0	23	KKESEENKKKAEEALAKKAAVQKAEVATKAAAAAKVAEAAAAAAAKAAASGDPATAAAAAAEAAATKAAAAEAIKKAKEDADKKSAELDKEAAEYISKAN:KETAAAKFERQHMDSSTSAASSSNYCNQMMKSRNLTKDRCKPVNTFVHESLADVQAVCSQKNVACKNGQTNCYQSYSTMSITDCRETGSSKYPNCAYKTTQANKHIIVACEGNPYVPVHFDASV	18.57718389342945	0.13445442253629908	83.443474	0.5317067	25.68606	15.23049
design_0	24	AEEAAANKAKAAEAAAKKAAAAAAAVAAAAAAAAAAAEAAAAAAAAAAAAGTPAAAAAAAAAAAAAAAAAAAATAAAKAAAAAEAEALDKAQAEALNKAN:KETAAAKFERQHMDSSTSAASSSNYCNQMMKSRNLTKDRCKPVNTFVHESLADVQAVCSQKNVACKNGQTNCYQSYSTMSITDCRETGSSKYPNCAYKTTQANKHIIVACEGNPYVPVHFDASV	15.39294426491115	0.2695004501647794	69.50202	0.51352394	26.196306	16.069296
design_0	25	AAAAAAAAAAAAAANAAKAAVQAAAVATAAAAAAAVAAAAAAAAAAAAATGTAAAAAAAAAAAAATAAAAAAATAAAAAAAAAASAALDAAAAKAISAAN:KETAAAKFERQHMDSSTSAASSSNYCNQMMKSRNLTKDRCKPVNTFVHESLADVQAVCSQKNVACKNGQTNCYQSYSTMSITDCRETGSSKYPNCAYKTTQANKHIIVACEGNPYVPVHFDASV	16.66385894131426	0.24332305061261783	69.450935	0.5079025	26.08294	14.925354
design_0	26	EEEAAKNKKLAAEYNAKKAAAQAANVAAQAAAAAATAAAAAAAAAAAAASGAAAAAAAAAAAAAATAAAAAAAAAAAAAATAATTAELDKKAAEATSAAN:KETAAAKFERQHMDSSTSAASSSNYCNQMMKSRNLTKDRCKPVNTFVHESLADVQAVCSQKNVACKNGQTNCYQSYSTMSITDCRETGSSKYPNCAYKTTQANKHIIVACEGNPYVPVHFDASV	14.697030973605445	0.2890645975428193	66.77445	0.51673985	25.700535	13.437584
design_0	27	AAAAAAAAAEAAAAEAAKAAAQAAAVAAAKAAAAAVAAAAAAAAARAAASGTPAAAAAEAAAAEAAAAAAAAEIAATKAAAAAKAEELDAKAAAARSAAN:KETAAAKFERQHMDSSTSAASSSNYCNQMMKSRNLTKDRCKPVNTFVHESLADVQAVCSQKNVACKNGQTNCYQSYSTMSITDCRETGSSKYPNCAYKTTQANKHIIVACEGNPYVPVHFDASV	14.991309458786306	0.30072184389216233	69.406204	0.5197667	26.019913	15.074486
design_0	28	AAAAAAAAAAAKAADAAKAAAEAAAVAAAKAAAAAVAAAAAAAAATAAATGTAAAAAAAAAAAAAVAAAAAAAVAAAKAAAAAASAALDAAAAAARNAAN:KETAAAKFERQHMDSSTSAASSSNYCNQMMKSRNLTKDRCKPVNTFVHESLADVQAVCSQKNVACKNGQTNCYQSYSTMSITDCRETGSSKYPNCAYKTTQANKHIIVACEGNPYVPVHFDASV	14.243335403035328	0.34042502538727565	67.74037	0.5171691	25.565716	16.098724
design_0	29	AAAAAAAAAAAAAAKAAAAATAAAAVAAAAAAAAAVAAAAAAAAAAAAASGTPETAAAAAAAAAATAAAAAAEVAAAAAAAAAATAALAAEAAKAISAAN:KETAAAKFERQHMDSSTSAASSSNYCNQMMKSRNLTKDRCKPVNTFVHESLADVQAVCSQKNVACKNGQTNCYQSYSTMSITDCRETGSSKYPNCAYKTTQANKHIIVACEGNPYVPVHFDASV	16.562951008028264	0.16778601519706166	68.84444	0.50634116	26.790178	15.601118
design_0	30	AEKAAENAKKAAEYKEAKAKTKKAEVDKAKALDAAVAAAAAAAAAAAAAAGTAAVAAAKAAAAAAAAAAAAAEKAKAKAEAAKKSEELDKEAAAATSAAN:KETAAAKFERQHMDSSTSAASSSNYCNQMMKSRNLTKDRCKPVNTFVHESLADVQAVCSQKNVACKNGQTNCYQSYSTMSITDCRETGSSKYPNCAYKTTQANKHIIVACEGNPYVPVHFDASV	21.73127574617675	0.11364504615433883	65.50988	0.52112746	26.884275	18.257534
design_0	31	AEEAKKNLEEAKKAEEEKAKVLADEVAAKAAAAAAVAAAAALAAAAAAASGDPAAAAAAAAAAAAAAAEAAAAIAAAKAEAAKKAAELDKKAAEARSKAN:KETAAAKFERQHMDSSTSAASSSNYCNQMMKSRNLTKDRCKPVNTFVHESLADVQAVCSQKNVACKNGQTNCYQSYSTMSITDCRETGSSKYPNCAYKTTQANKHIIVACEGNPYVPVHFDASV	16.861753407283178	0.16642200570060692	78.26503	0.5248271	26.033606	16.76769
design_1	0	AAAAAAAAAAAAAAGAAQRAAIAAAAAAAGAELTALALAAVEDPAAAAALEAALAAARAAAAATALPGYALAQVAQEAEDAAAKAAAAAAKAAAAAAAAA:KETAAAKFERQHMDSSTSAASSSNYCNQMMKSRNLTKDRCKPVNTFVHESLADVQAVCSQKNVACKNGQTNCYQSYSTMSITDCRETGSSKYPNCAYKTTQANKHIIVACEGNPYVPVHFDASV	20.802161055606486	0.12403935854577917	52.273952	0.51064897	26.676897	14.735568
design_1	1	SAAAAAAAAAAAAAGAAARAADAAAAAAAGAALTALALAAVEDPAAAAAYEAALAAARAAAAATANAGYAAAAVAQEAEAAEAKAAAYKAQLDAAKAAAA:KETAAAKFERQHMDSSTSAASSSNYCNQMMKSRNLTKDRCKPVNTFVHESLADVQAVCSQKNVACKNGQTNCYQSYSTMSITDCRETGSSKYPNCAYKTTQANKHIIVACEGNPYVPVHFDASV	15.233885830527548	0.28619401298497593	85.60628	0.5180804	25.962008	15.6829815
design_1	2	AAAAAAAAAAAAAAGAAARAAIAAAAAAAGAELTALAKAAVDDPAAAAALEAAKAAAAAAAAATALAGYAAAQLAAEAAEAAAKAAAFAAAKKAAAAAAA:KETAAAKFERQHMDSSTSAASSSNYCNQMMKSRNLTKDRCKPVNTFVHESLADVQAVCSQKNVACKNGQTNCYQSYSTMSITDCRETGSSKYPNCAYKTTQANKHIIVACEGNPYVPVHFDASV	21.0312348437485	0.20975143555367662	73.49305	0.5128806	26.473362	14.48451
design_1	3	AAAAAAAAAAAAAAGAAQRAAIAAQAAAAGAELTAAALAAVKDPAAAAALAAKAAAAKAEAAATPLAGYAAAQVAQELEAAEAKAAATAKALAEAKAAAA:KETAAAKFERQHMDSSTSAASSSNYCNQMMKSRNLTKDRCKPVNTFVHESLADVQAVCSQKNVACKNGQTNCYQSYSTMSITDCRETGSSKYPNCAYKTTQANKHIIVACEGNPYVPVHFDASV	15.395167594137055	0.2645658164863156	58.8853	0.52194905	26.052149	14.409134
design_1	4	AAAAAAAAAAAAAAGAAQRAAIAAAAAAAGAALTALALAAVEDPAAAAALAAALAAARAAAAATPLAGYAAAQIALEKEAADAKAAAYAKAKKAAAAAAA:KETAAAKFERQHMDSSTSAASSSNYCNQMMKSRNLTKDRCKPVNTFVHESLADVQAVCSQKNVACKNGQTNCYQSYSTMSITDCRETGSSKYPNCAYKTTQANKHIIVACEGNPYVPVHFDASV	14.004235139388793	0.2916212316665538	63.36053	0.5149402	25.795156	13.498013
design_1	5	AAAAAAAAAAAAAAGAAARAAAAAAAAAAGATLLALGLAAVADPAAAAALKAARAAARAAAAATALAGYALAALAQETEAANAIVAATAAELAKKKAAEA:KETAAAKFERQHMDSSTSAASSSNYCNQMMKSRNLTKDRCKPVNTFVHESLADVQAVCSQKNVACKNGQTNCYQSYSTMSITDCRETGSSKYPNCAYKTTQANKHIIVACEGNPYVPVHFDASV	22.289161409456536	0.12516406369687721	53.646816	0.5151262	26.550169	16.090414
design_1	6	AAAAAAAAAAAAAAGEAARAAIAAQAAKAGEELLKLALAAVEDPSAKAELEKKLAEAEAAAAATAQAGYALAQLALEKEEAEAKAEAYKKEKEAAEKAAA:KETAAAKFERQHMDSSTSAASSSNYCNQMMKSRNLTKDRCKPVNTFVHESLADVQAVCSQKNVACKNGQTNCYQSYSTMSITDCRETGSSKYPNCAYKTTQANKHIIVACEGNPYVPVHFDASV	22.178349159400156	0.1208755240593893	68.01118	0.5270859	26.267149	15.469435
design_1	7	SLLAAAAAAAAAAAGAAARAADAALAAAAGAELTEAALAAVDDPAAKAALEAKWAAAKAAAAATANSAYALAQLALEKEEADAKAAAYAAEKKKAAAAKA:KETAAAKFERQHMDSSTSAASSSNYCNQMMKSRNLTKDRCKPVNTFVHESLADVQAVCSQKNVACKNGQTNCYQSYSTMSITDCRETGSSKYPNCAYKTTQANKHIIVACEGNPYVPVHFDASV	21.634026409639855	0.19708876875116443	57.066376	0.5183609	26.879936	15.025051
design_1	8	AAAAAAAAAAAAAAGAAARAAIAAAAAAAGAALTAAAKAAVADPAAKAALEAAKAAAAAAAAATAQAGYAAAAIAAEAEEAEAKAAAFAAKAAAAAAAAA:KETAAAKFERQHMDSSTSAASSSNYCNQMMKSRNLTKDRCKPVNTFVHESLADVQAVCSQKNVACKNGQTNCYQSYSTMSITDCRETGSSKYPNCAYKTTQANKHIIVACEGNPYVPVHFDASV	22.436579426104043	0.19391222086199397	65.002594	0.5166799	25.622269	13.56515
design_1	9	AALAAAAAAAAAAAGAALRAAIAEAAAAAGAELLALAKAAVKDPAAKAAYKAAVAAARAAAAATELAGYAAAQLALELEEVERKAEAFKKELEAKKAAAA:KETAAAKFERQHMDSSTSAASSSNYCNQMMKSRNLTKDRCKPVNTFVHESLADVQAVCSQKNVACKNGQTNCYQSYSTMSITDCRETGSSKYPNCAYKTTQANKHIIVACEGNPYVPVHFDASV	22.246772006554377	0.12413141504722915	60.27404	0.52588505	26.209906	14.545346
design_1	10	AAAAAAAAAAAAAAGAAEREAIAALAAEAGKALTAAALAAVADPAAAAALKAALAAAKAAAAATPLAGYAAAAIAQEAAEAEAKAAAAAAAAAAAAAAAA:KETAAAKFERQHMDSSTSAASSSNYCNQMMKSRNLTKDRCKPVNTFVHESLADVQAVCSQKNVACKNGQTNCYQSYSTMSITDCRETGSSKYPNCAYKTTQANKHIIVACEGNPYVPVHFDASV	14.045847973898754	0.2716556564759112	59.39577	0.5181994	25.709053	15.085567
design_1	11	AAAAAAAAAAAAAAGAALRAAIAEKAAAAGAELTALALAAVKDPAAKAALEAALAAARAEAAATPLAGYALAEIALEEEEAKAKAEAFAAALAAAAAAAA:KETAAAKFERQHMDSSTSAASSSNYCNQMMKSRNLTKDRCKPVNTFVHESLADVQAVCSQKNVACKNGQTNCYQSYSTMSITDCRETGSSKYPNCAYKTTQANKHIIVACEGNPYVPVHFDASV	16.431891530157582	0.18813488270296827	49.672817	0.51398546	27.633595	16.845331
design_1	12	AAAAAAAAAAAAAAGAAARAAIAEAAAAAGEELTALALAAVDDPSAKAALEAALAAAEAAAAATAQAGYALAQLALEKEEADAKAAAYAAKKAAAKAAAA:KETAAAKFERQHMDSSTSAASSSNYCNQMMKSRNLTKDRCKPVNTFVHESLADVQAVCSQKNVACKNGQTNCYQSYSTMSITDCRETGSSKYPNCAYKTTQANKHIIVACEGNPYVPVHFDASV	22.07838580085497	0.18762455005715026	60.768433	0.5167088	26.75649	12.868271
design_1	13	AAAAAAAAAAAAAAGAAQRAAIAEAAAAAGAALKALALAAVDDPAAAAAYEAALAAARAAAAATALPGYALAQLALEAEEVKAQAEAYKKELEAKKKAAA:KETAAAKFERQHMDSSTSAASSSNYCNQMMKSRNLTKDRCKPVNTFVHESLADVQAVCSQKNVACKNGQTNCYQSYSTMSITDCRETGSSKYPNCAYKTTQANKHIIVACEGNPYVPVHFDASV	13.907431116850068	0.2952329574380979	63.541485	0.5257685	25.767302	14.815445
design_1	14	AALAAAAAAAAAAAGAAARAADAAAAAAAGAELRALALAAVADPAAKAAYEAALAAARAAAAATANAGYAAAQIAQEEAEVAAAAAAAKAALAKAAAAAA:KETAAAKFERQHMDSSTSAASSSNYCNQMMKSRNLTKDRCKPVNTFVHESLADVQAVCSQKNVACKNGQTNCYQSYSTMSITDCRETGSSKYPNCAYKTTQANKHIIVACEGNPYVPVHFDASV	22.44063619376004	0.2165331525560848	57.81758	0.5167831	26.183918	13.962612
design_1	15	AAAAAAAAAAAAAAGAAQRAAAAAAAAAAGAELTALALAAVDDPSAAAAYKAALAAARAAAAATPLAGYALAELAAEEEEAKAKAEAAKKEKEAKAKAAA:KETAAAKFERQHMDSSTSAASSSNYCNQMMKSRNLTKDRCKPVNTFVHESLADVQAVCSQKNVACKNGQTNCYQSYSTMSITDCRETGSSKYPNCAYKTTQANKHIIVACEGNPYVPVHFDASV	11.899778978663129	0.3259779996810783	85.80169	0.5196903	25.855669	16.095123
design_1	16	SAAAAAAAAAAAAAGAAARAAIAAAAAAAGAALTALALAAVDDPSAAAALEAALAAARAAAAATAQAGYALAQVAQEAAAAAAKAAAAKAKKEAAAKAAA:KETAAAKFERQHMDSSTSAASSSNYCNQMMKSRNLTKDRCKPVNTFVHESLADVQAVCSQKNVACKNGQTNCYQSYSTMSITDCRETGSSKYPNCAYKTTQANKHIIVACEGNPYVPVHFDASV	21.428984031898683	0.18728613314274314	68.678406	0.51754797	26.093529	13.626133
design_1	17	ALAAAAAAAAAAAAGAAKREAIAAAAAAAGATLLALALAAVADPAAAAALAAATAAAAAAAAATELAGYALAQLAQETEAANAKAAAAAKAAKAKAAAEA:KETAAAKFERQHMDSSTSAASSSNYCNQMMKSRNLTKDRCKPVNTFVHESLADVQAVCSQKNVACKNGQTNCYQSYSTMSITDCRETGSSKYPNCAYKTTQANKHIIVACEGNPYVPVHFDASV	20.89821825068849	0.1890411704760693	55.797554	0.51586866	26.833456	14.315944
design_1	18	AAAAAAAAAAAAAAGAALREAIAAEAAAAGAELKALALAAVKDPAAKAALEKALAAARAAAAATELAGYALAEIAAEAEEVAAIAEAEKAKLDAKKAAAA:KETAAAKFERQHMDSSTSAASSSNYCNQMMKSRNLTKDRCKPVNTFVHESLADVQAVCSQKNVACKNGQTNCYQSYSTMSITDCRETGSSKYPNCAYKTTQANKHIIVACEGNPYVPVHFDASV	22.693601969655127	0.11140271643786691	56.772087	0.5205852	26.563425	16.163845
design_1	19	AAAAAAAAAAAAAAGAAARAAAAAAAAAAGAELLALALAAVEDPAAKAAYDAALAAARAAAAATALPGYALAAVAAAAEEVAAKAEAAKKKLEEEKKKKE:KETAAAKFERQHMDSSTSAASSSNYCNQMMKSRNLTKDRCKPVNTFVHESLADVQAVCSQKNVACKNGQTNCYQSYSTMSITDCRETGSSKYPNCAYKTTQANKHIIVACEGNPYVPVHFDASV	12.261726383308732	0.31974254482885617	58.46602	0.5190467	26.359425	16.38491
design_1	20	SAAAAAAAAAAAAAGAAARAAAAAAAAAAGAALTALALAAVADPAAQAALDAALAAARAAAAATALAGYALAALAQAAEEAAAKAAAAAEALKAAAAAAA:KETAAAKFERQHMDSSTSAASSSNYCNQMMKSRNLTKDRCKPVNTFVHESLADVQAVCSQKNVACKNGQTNCYQSYSTMSITDCRETGSSKYPNCAYKTTQANKHIIVACEGNPYVPVHFDASV	22.632602452225203	0.11696500942516108	55.599236	0.51426506	26.506725	14.511628
design_1	21	SALAAAAAAAAAAAGAAQRAALAAAAAAAGETLEKLALAAVEDPAKAAEYKAALAAAAAAAAATPLAGYAAAQIAAEAEAVKAKAEAAKEKKEKEAAEKA:KETAAAKFERQHMDSSTSAASSSNYCNQMMKSRNLTKDRCKPVNTFVHESLADVQAVCSQKNVACKNGQTNCYQSYSTMSITDCRETGSSKYPNCAYKTTQANKHIIVACEGNPYVPVHFDASV	12.794594896545648	0.24995940287283205	69.20713	0.5276677	25.697542	15.50336
design_1	22	ALAAAAAAAAAAAAGAALREAIAAAAAAAGAALTALALAAVADPAAAAALAAARAAARAAAAATPLAGYALAQLALEAEAAAAKAAAAAAAAAAAKKAAA:KETAAAKFERQHMDSSTSAASSSNYCNQMMKSRNLTKDRCKPVNTFVHESLADVQAVCSQKNVACKNGQTNCYQSYSTMSITDCRETGSSKYPNCAYKTTQANKHIIVACEGNPYVPVHFDASV	15.895467742173942	0.2566759058085264	56.73909	0.5120867	26.57343	14.854457
design_1	23	AAAAAAAAAAAAAAGAAARAAAAAAAAAAGAEITALMLAAVKDPAAAAATKAAVAAARAAAAATANAGYALAALAAEVEEAEAKAAAEAKKLAAAAAAAA:KETAAAKFERQHMDSSTSAASSSNYCNQMMKSRNLTKDRCKPVNTFVHESLADVQAVCSQKNVACKNGQTNCYQSYSTMSITDCRETGSSKYPNCAYKTTQANKHIIVACEGNPYVPVHFDASV	20.781398849174682	0.2033250848123665	57.644367	0.5170037	26.044744	15.450146
design_1	24	AAAAAAAAAAAAAAGAAQREAIAAAAAAAGEKLLALALAAVEDPSAAAALAAAAAAAEAEAAATALPGYALAQLALEKEEVDAKAEAYKAALAAKKAAEA:KETAAAKFERQHMDSSTSAASSSNYCNQMMKSRNLTKDRCKPVNTFVHESLADVQAVCSQKNVACKNGQTNCYQSYSTMSITDCRETGSSKYPNCAYKTTQANKHIIVACEGNPYVPVHFDASV	21.97164191623693	0.2422609171285897	51.252285	0.5146452	27.101274	15.293594
design_1	25	AAAAAAAAAAAAAAGAALRAAIAAAAAAAGEQLKALALAAVDDPAAAAALKAALAAARAAAAATEQAGYALAQLAAEAEEAEAIAEAAAKAKAAAAKAAA:KETAAAKFERQHMDSSTSAASSSNYCNQMMKSRNLTKDRCKPVNTFVHESLADVQAVCSQKNVACKNGQTNCYQSYSTMSITDCRETGSSKYPNCAYKTTQANKHIIVACEGNPYVPVHFDASV	22.910295528364763	0.11363764687144447	48.642307	0.51814157	26.566977	16.193218
design_1	26	AAAAAAAAAAAAAAGAAQREAIAAAAAKAGEELKKLALAAVDDPSKAEEYKKALAEARKAAAATALPGYALAEVALEAEEAEAKAEAYKAALEAAKKAAE:KETAAAKFERQHMDSSTSAASSSNYCNQMMKSRNLTKDRCKPVNTFVHESLADVQAVCSQKNVACKNGQTNCYQSYSTMSITDCRETGSSKYPNCAYKTTQANKHIIVACEGNPYVPVHFDASV	15.411609195895915	0.27555744409091454	61.888454	0.52812177	25.952662	15.594788
design_1	27	AAAAAAAAAAAAAAGAAERAAIAEAAAAAGATLTALALAAVDDPAAAAALAAARAAARAAAAATAQAGYALAQLAQEAADADAKAAAYAAEKAAAAAAAA:KETAAAKFERQHMDSSTSAASSSNYCNQMMKSRNLTKDRCKPVNTFVHESLADVQAVCSQKNVACKNGQTNCYQSYSTMSITDCRETGSSKYPNCAYKTTQANKHIIVACEGNPYVPVHFDASV	20.977911757511244	0.18342356972088275	60.345497	0.5167887	26.381912	12.830017
design_1	28	AAAAAAAAAAAAAAGAAERAAIAAAAAAAGADLTAAALAAVKDPAAKADYDAKLAAARAAAAATAQAGYALAELDLEAEEAKAKAEAAKAELEKKKKEAA:KETAAAKFERQHMDSSTSAASSSNYCNQMMKSRNLTKDRCKPVNTFVHESLADVQAVCSQKNVACKNGQTNCYQSYSTMSITDCRETGSSKYPNCAYKTTQANKHIIVACEGNPYVPVHFDASV	22.065790864077815	0.20736681169875462	59.65951	0.52404857	25.396866	13.810417
design_1	29	AAAAAAAAAAAAAAGAAERAAIAEEAAKAGEELLKLGLAAVADPSAAAALAAALAAARAAAAATPLAGYALAQVELEKEKVDAKVAAEKAKREAAAKAAA:KETAAAKFERQHMDSSTSAASSSNYCNQMMKSRNLTKDRCKPVNTFVHESLADVQAVCSQKNVACKNGQTNCYQSYSTMSITDCRETGSSKYPNCAYKTTQANKHIIVACEGNPYVPVHFDASV	15.019390007549763	0.27674527970169616	85.343834	0.5177176	26.145844	16.901398
design_1	30	SAAAAAAAAAAAAAGAAARAAAAAAAAAAGDRLTALALAAVKDPAAKADYEAALAAARAEAAATELAGYALAAVAAEAAEAEAKAAAFAKELAAAAAAAA:KETAAAKFERQHMDSSTSAASSSNYCNQMMKSRNLTKDRCKPVNTFVHESLADVQAVCSQKNVACKNGQTNCYQSYSTMSITDCRETGSSKYPNCAYKTTQANKHIIVACEGNPYVPVHFDASV	21.64414792975725	0.21265735296299212	70.07187	0.5165018	26.614124	16.579721
design_1	31	AAAAAAAAAAAAAAGAAAREAIAEQAAAAGAEITALALAAVEDPAAAAALAAAVAAARAAAAATEQAGYALAQLAQELEAAEAKAAAYAAKKAAAAAAAA:KETAAAKFERQHMDSSTSAASSSNYCNQMMKSRNLTKDRCKPVNTFVHESLADVQAVCSQKNVACKNGQTNCYQSYSTMSITDCRETGSSKYPNCAYKTTQANKHIIVACEGNPYVPVHFDASV	21.82377928838274	0.17440224332720883	55.794968	0.5194	26.50475	14.624316
design_10	0	AKAEAEKAAEEAARELEEEIARARELAERARALGDEELAREAEELAERLRAALEELRKAVAQGDGAASILAKAEEARRLAEEARRRLEELERRLEERAAA:KETAAAKFERQHMDSSTSAASSSNYCNQMMKSRNLTKDRCKPVNTFVHESLADVQAVCSQKNVACKNGQTNCYQSYSTMSITDCRETGSSKYPNCAYKTTQANKHIIVACEGNPYVPVHFDASV	16.90808105073002	0.18893094475639818	94.00289	0.5220178	27.26158	16.472694
design_10	1	AAAAATAAGNAAIKRLEEVEERAKKLAKEAEKAGDKELAEKAKKAAEELRAKREELKAALAQGDGAAAINAKAAEANEAAEKAEALLEKIEAELKARKAA:KETAAAKFERQHMDSSTSAASSSNYCNQMMKSRNLTKDRCKPVNTFVHESLADVQAVCSQKNVACKNGQTNCYQSYSTMSITDCRETGSSKYPNCAYKTTQANKHIIVACEGNPYVPVHFDASV	18.409818199531717	0.16311562812591723	92.6027	0.5253271	27.123373	13.940511
design_10	2	AQAAANATGEAAIARLEAVAEEAEELAREAREAGDEELARRAEELRRRLEEAKAELKAALAQGDGAAAINATAAEANALAEEARAELEEIRRELREREER:KETAAAKFERQHMDSSTSAASSSNYCNQMMKSRNLTKDRCKPVNTFVHESLADVQAVCSQKNVACKNGQTNCYQSYSTMSITDCRETGSSKYPNCAYKTTQANKHIIVACEGNPYVPVHFDASV	16.755647230725536	0.17996345396518873	93.16051	0.5223482	26.88583	14.099678
design_10	3	ATAAANATANAAIAALNATAAAAAALEAAAKAAGDAALAAQAAAARDAAEAAAKELKAALAQGAGAASINATAAAANATAAAANAALAAAEAALAAAAAA:KETAAAKFERQHMDSSTSAASSSNYCNQMMKSRNLTKDRCKPVNTFVHESLADVQAVCSQKNVACKNGQTNCYQSYSTMSITDCRETGSSKYPNCAYKTTQANKHIIVACEGNPYVPVHFDASV	18.655451405751784	0.18620662410121858	85.63766	0.5265349	26.035017	14.126341
design_10	4	ATAAANATGKAAIARLEEVAERARELAERAREAGDEELAREAEELAEEAEAARKELEEKLAQGAGAAAINATAAEAEAVAERAEERLEELERRLRERLEA:KETAAAKFERQHMDSSTSAASSSNYCNQMMKSRNLTKDRCKPVNTFVHESLADVQAVCSQKNVACKNGQTNCYQSYSTMSITDCRETGSSKYPNCAYKTTQANKHIIVACEGNPYVPVHFDASV	19.013006177889693	0.1631245629276577	93.861694	0.5209639	27.251347	14.800011
design_10	5	AAAAAKKEAEKAIKLLEEAIKRAKELAEEAKKAGNEELAKKAEKAAEELKAAKERLKAALKQGDGAAAISAEAAKAKELAKKAEELLEKLKKELEKEKKE:KETAAAKFERQHMDSSTSAASSSNYCNQMMKSRNLTKDRCKPVNTFVHESLADVQAVCSQKNVACKNGQTNCYQSYSTMSITDCRETGSSKYPNCAYKTTQANKHIIVACEGNPYVPVHFDASV	17.43295069954697	0.23782542100912943	88.17924	0.52813774	26.591394	16.364193
design_10	6	AAAAARATGKAAIERLEEVAERARELAEEAERAGDEELAEEARRLEEELEAARDELKADLAAGAGAAAINATAAEAEKLAEEAERRLEEIRRRLEERRRR:KETAAAKFERQHMDSSTSAASSSNYCNQMMKSRNLTKDRCKPVNTFVHESLADVQAVCSQKNVACKNGQTNCYQSYSTMSITDCRETGSSKYPNCAYKTTQANKHIIVACEGNPYVPVHFDASV	16.431434372478694	0.18430071350564975	92.82433	0.5224313	26.52944	15.777016
design_10	7	AAAAAKAIAEKAIKELREAIEEARELAERAREAGDEEGARRAEELARRLEEKREELEKAVKQGDGAAAVNAIAAEARKAAEEARKELEELRERLEAREAA:KETAAAKFERQHMDSSTSAASSSNYCNQMMKSRNLTKDRCKPVNTFVHESLADVQAVCSQKNVACKNGQTNCYQSYSTMSITDCRETGSSKYPNCAYKTTQANKHIIVACEGNPYVPVHFDASV	17.644565022375463	0.1868916106323295	87.50443	0.5245461	26.97696	14.639211
design_10	8	ALEEAKKEGEEAIKLLEEVIKRAEELAKEAKELGDEELAKKAEELAKELKEAKEELEKALKQGDGAAAILAEAARAKKIAEEAEKRLEEIKKELEAKKKA:KETAAAKFERQHMDSSTSAASSSNYCNQMMKSRNLTKDRCKPVNTFVHESLADVQAVCSQKNVACKNGQTNCYQSYSTMSITDCRETGSSKYPNCAYKTTQANKHIIVACEGNPYVPVHFDASV	17.860072834650467	0.2380693689026668	92.03422	0.5230288	26.947233	16.217247
design_10	9	AAAAARATADAAIARLEAVEERARELARRAEEAGDEELARRARELAEELRAAREELRAAVAQGDGAAAVNATAAEANALAARAEEELEELERRLREREER:KETAAAKFERQHMDSSTSAASSSNYCNQMMKSRNLTKDRCKPVNTFVHESLADVQAVCSQKNVACKNGQTNCYQSYSTMSITDCRETGSSKYPNCAYKTTQANKHIIVACEGNPYVPVHFDASV	16.85295969909211	0.1800545240115413	93.55508	0.5226172	26.485363	12.773681
design_10	10	AAAAATATGKAAIAELKEAAKEAKELAKRAKKAGDEELAKKAEEAEEKLKAAEEELKKALAQGAGAAAINATAAEAKKLAEEAKKELKELEKKLKEKEEA:KETAAAKFERQHMDSSTSAASSSNYCNQMMKSRNLTKDRCKPVNTFVHESLADVQAVCSQKNVACKNGQTNCYQSYSTMSITDCRETGSSKYPNCAYKTTQANKHIIVACEGNPYVPVHFDASV	17.469945907286608	0.18177357384897036	90.73096	0.52897656	26.685778	15.669325
design_10	11	AAAAASKEAQEAIKLLEEAIKKAEEVAKEAEKAGDKELAKEAKKLAEELKAAREELKKALAQGDGAAAVSAIAAEAKKLAEEAEKKLKEIEKELKKKKEA:KETAAAKFERQHMDSSTSAASSSNYCNQMMKSRNLTKDRCKPVNTFVHESLADVQAVCSQKNVACKNGQTNCYQSYSTMSITDCRETGSSKYPNCAYKTTQANKHIIVACEGNPYVPVHFDASV	18.192755067753264	0.18614493569197374	91.16962	0.5268843	26.741241	16.261784
design_10	12	AKEAALKKAKEAIKKLKEVIKEAKEVAKKAKEAGDEKLAKEAEELAKKLKEAEKELKEAVKQGDGAASINAIAAEAEKIAEEAKKKIKEIEKELKAREKE:KETAAAKFERQHMDSSTSAASSSNYCNQMMKSRNLTKDRCKPVNTFVHESLADVQAVCSQKNVACKNGQTNCYQSYSTMSITDCRETGSSKYPNCAYKTTQANKHIIVACEGNPYVPVHFDASV	18.38355559759878	0.1717224294285222	91.68237	0.5248685	26.80672	17.113146
design_10	13	AAAAAKANAAAAIAALNAAIAAAKALAKEAKKAGDEELAKKAEEAAKALTAARDELNAAVAQGAGAAAINATAAAANAAAAAAQAQLAALKKELEARKAA:KETAAAKFERQHMDSSTSAASSSNYCNQMMKSRNLTKDRCKPVNTFVHESLADVQAVCSQKNVACKNGQTNCYQSYSTMSITDCRETGSSKYPNCAYKTTQANKHIIVACEGNPYVPVHFDASV	16.900267759208802	0.21108704218534274	89.78113	0.5338964	25.611012	15.301912
design_10	14	AAAAATATAKAAIARLEEVAREAEEVAREAEEAGDEELARRARELRERLEAAREELKAKVAQGDGAAAINATAAEAERLAEEARREIEEIRKELRERKEE:KETAAAKFERQHMDSSTSAASSSNYCNQMMKSRNLTKDRCKPVNTFVHESLADVQAVCSQKNVACKNGQTNCYQSYSTMSITDCRETGSSKYPNCAYKTTQANKHIIVACEGNPYVPVHFDASV	16.835523062198	0.18743595264031196	93.15328	0.52701557	26.293617	15.011816
design_10	15	AAAAAKAEAAAAIAELKAAAAEAKALAAEARALGDEALAKQAEAAAEELKAAAAELKAAVAQGDGAASISAKAAAAKAKAAAAKAQLAAARAALAARAAA:KETAAAKFERQHMDSSTSAASSSNYCNQMMKSRNLTKDRCKPVNTFVHESLADVQAVCSQKNVACKNGQTNCYQSYSTMSITDCRETGSSKYPNCAYKTTQANKHIIVACEGNPYVPVHFDASV	17.55554149203355	0.1825242725161691	91.10817	0.52320516	26.464819	16.008204
design_10	16	AAEAAKKKAEEAIKKLEEAAKEAKKVAKEAEKAGDKESAKKAKELEEKLKAAKEELEAALKQGDGAAAVNAKAAEAEKLAEEAEKEIKKIKEELKKKEEE:KETAAAKFERQHMDSSTSAASSSNYCNQMMKSRNLTKDRCKPVNTFVHESLADVQAVCSQKNVACKNGQTNCYQSYSTMSITDCRETGSSKYPNCAYKTTQANKHIIVACEGNPYVPVHFDASV	16.805364910184903	0.22566473128692058	91.89175	0.52842414	26.8161	16.736145
design_10	17	AAEEAKKTAEKAIKLLEEAIRRAEEVAEEAEEAGDEELAEEARRLAEELREAREELEKAVKQGDGAASILATAAEAEKLAEEAERRLEEIRERLERRKAA:KETAAAKFERQHMDSSTSAASSSNYCNQMMKSRNLTKDRCKPVNTFVHESLADVQAVCSQKNVACKNGQTNCYQSYSTMSITDCRETGSSKYPNCAYKTTQANKHIIVACEGNPYVPVHFDASV	16.388816052341575	0.19031839224619507	92.76013	0.5221804	27.145203	16.531271
design_10	18	AAAAARATAEAAIRRLEEVERRAEEVAKEAREAGDEELAREAEELAKRAREAREELRAAVAAGDGAASVDATAAEAEKLAEEAERRLEEIRKELERRKKE:KETAAAKFERQHMDSSTSAASSSNYCNQMMKSRNLTKDRCKPVNTFVHESLADVQAVCSQKNVACKNGQTNCYQSYSTMSITDCRETGSSKYPNCAYKTTQANKHIIVACEGNPYVPVHFDASV	17.00208203818076	0.19434230839689995	92.0263	0.5274615	26.585205	14.237105
design_10	19	AAEAAKKEAEKAIKKLKETIKEAKEAAKEAKELGDEKSAKKLEKLAKEAEEKKKELERALKQGDGAAAISALAAEANETAEKAKKEIEKIKKELKEKKEK:KETAAAKFERQHMDSSTSAASSSNYCNQMMKSRNLTKDRCKPVNTFVHESLADVQAVCSQKNVACKNGQTNCYQSYSTMSITDCRETGSSKYPNCAYKTTQANKHIIVACEGNPYVPVHFDASV	14.98846374057906	0.28254023391685024	92.74299	0.5278817	26.745178	13.728006
design_10	20	AAAAARAAGDAAIAALDDTIAAAKALAAAAKALGDAALAKQADAAAAEAKAKRDELKAALAAGDGAAAILAKAAEADKAAAAAKALLAAAAAALAAAAAA:KETAAAKFERQHMDSSTSAASSSNYCNQMMKSRNLTKDRCKPVNTFVHESLADVQAVCSQKNVACKNGQTNCYQSYSTMSITDCRETGSSKYPNCAYKTTQANKHIIVACEGNPYVPVHFDASV	18.304098729246537	0.15695675329793182	86.92	0.5250224	26.72438	16.401798
design_10	21	AAAEAKKAGEKAIKELEEAIEKAKKVAKEAKKAGDEKLAKEAEELAKKLKEKKEELKKLLEQGAGAAAILAAAAEAKKAAEEAKKKLEKIEKELKKKEEE:KETAAAKFERQHMDSSTSAASSSNYCNQMMKSRNLTKDRCKPVNTFVHESLADVQAVCSQKNVACKNGQTNCYQSYSTMSITDCRETGSSKYPNCAYKTTQANKHIIVACEGNPYVPVHFDASV	18.674857861572107	0.26213444949131814	92.6229	0.5275509	26.909418	17.553944
design_10	22	AAAAAKAAADAAIKKLKKVEEEAKKLAKEAKKAGDEELAKKAEELAKELKEKKKELEKKVAQGDGAAAINAAAAEANKTAEKAEKELKKLREELKKKKEE:KETAAAKFERQHMDSSTSAASSSNYCNQMMKSRNLTKDRCKPVNTFVHESLADVQAVCSQKNVACKNGQTNCYQSYSTMSITDCRETGSSKYPNCAYKTTQANKHIIVACEGNPYVPVHFDASV	19.94292978147151	0.157674398801274	92.88439	0.52924156	26.69258	16.092136
design_10	23	ALEAARKKGEEALERLEEAAEEAEELEREAEELGDEELARRARELRERLREAREELRKALEQGDGAAAINAKAAEAEELAEEAERELEELRRELERRRRE:KETAAAKFERQHMDSSTSAASSSNYCNQMMKSRNLTKDRCKPVNTFVHESLADVQAVCSQKNVACKNGQTNCYQSYSTMSITDCRETGSSKYPNCAYKTTQANKHIIVACEGNPYVPVHFDASV	16.800447477303763	0.18989123319937257	92.801384	0.52220994	26.896358	15.351052
design_10	24	AKAEAVKAGKEAIKELEEEIRRARELAEEAEALGDEEAAREARELAEELEEAKKELEKALKQGDGAAAILAKAAEAKKKAEEARARLEAIEAELAARRAA:KETAAAKFERQHMDSSTSAASSSNYCNQMMKSRNLTKDRCKPVNTFVHESLADVQAVCSQKNVACKNGQTNCYQSYSTMSITDCRETGSSKYPNCAYKTTQANKHIIVACEGNPYVPVHFDASV	18.21892233766325	0.15785967149553665	92.61838	0.5191425	27.489477	17.77112
design_10	25	AAAAATAEGEKAIKELEEAIKEAKKLAEEAKKLGDEESAKKAKEIAEKLEAARKELKAALAAGDGAAAILAKAAEAKKLAEEAKKELEKIKKELEKKKKA:KETAAAKFERQHMDSSTSAASSSNYCNQMMKSRNLTKDRCKPVNTFVHESLADVQAVCSQKNVACKNGQTNCYQSYSTMSITDCRETGSSKYPNCAYKTTQANKHIIVACEGNPYVPVHFDASV	18.3164100074812	0.156624993203675	91.73853	0.5242344	26.932117	17.033367
design_10	26	AAAAANANGQAALARLEAAAEEARRLAEEARRAGDEELAKRAEELRKRLEEAAAELQKALDQGDGAASVNAIAAEANKLAAEAEEELRRIREELEERRAA:KETAAAKFERQHMDSSTSAASSSNYCNQMMKSRNLTKDRCKPVNTFVHESLADVQAVCSQKNVACKNGQTNCYQSYSTMSITDCRETGSSKYPNCAYKTTQANKHIIVACEGNPYVPVHFDASV	16.72994875433899	0.17414578144745893	91.36795	0.51793325	27.217829	15.856829
design_10	27	ARAAALAAANAAAANLAATAARAKALAKEAEKAGDKATAEKAKALRDAAEAARAELNAAVAAGAGAAAILATAAAANATAAAAEAEIDALAKELAKKKAA:KETAAAKFERQHMDSSTSAASSSNYCNQMMKSRNLTKDRCKPVNTFVHESLADVQAVCSQKNVACKNGQTNCYQSYSTMSITDCRETGSSKYPNCAYKTTQANKHIIVACEGNPYVPVHFDASV	16.541877349650186	0.20455859867924384	93.738945	0.52856076	25.881407	14.491823
design_10	28	AKEQAEKEAKEAIKRLEEAIKRAKEAAKRAKKAGNKELAKKAEELAKKLEEKKKELEEALKQGDGAAAILAEAQEAKKAAEEAEKKLKEIEKELKKEEAA:KETAAAKFERQHMDSSTSAASSSNYCNQMMKSRNLTKDRCKPVNTFVHESLADVQAVCSQKNVACKNGQTNCYQSYSTMSITDCRETGSSKYPNCAYKTTQANKHIIVACEGNPYVPVHFDASV	16.24289764055137	0.2303600525202802	90.36758	0.5245377	27.416065	16.669405
design_10	29	AKEEAEKKGKEAIKKLEEAAKEAKKLAKEAKKAGDEKLAKRAKALEEELKAAKEELEKALKQGDGAASILAKAAEAEKKAKKAEEELKAIKKELKKKKEE:KETAAAKFERQHMDSSTSAASSSNYCNQMMKSRNLTKDRCKPVNTFVHESLADVQAVCSQKNVACKNGQTNCYQSYSTMSITDCRETGSSKYPNCAYKTTQANKHIIVACEGNPYVPVHFDASV	14.520726535546068	0.30040743418598836	92.20533	0.52544355	27.00598	15.870999
design_10	30	AAAAARAIGKAALEELREVEREAEEVAREAEEAGDEELAERARELAERLRAKAEELEKALAQGAGAAEINAIAAEAREAAREAREEIERIREELRRREEA:KETAAAKFERQHMDSSTSAASSSNYCNQMMKSRNLTKDRCKPVNTFVHESLADVQAVCSQKNVACKNGQTNCYQSYSTMSITDCRETGSSKYPNCAYKTTQANKHIIVACEGNPYVPVHFDASV	16.624529958467324	0.2043713530945866	93.50486	0.522584	26.632668	15.892124
design_10	31	ATAAANQKAQEAIKRLEEVIKRAEELAKEAKEAGDEELAKEAEELAKELKEAKEELKKALAQGDGAAAINATAAEAEKLAKKAEERLEELEKKLKKKKEE:KETAAAKFERQHMDSSTSAASSSNYCNQMMKSRNLTKDRCKPVNTFVHESLADVQAVCSQKNVACKNGQTNCYQSYSTMSITDCRETGSSKYPNCAYKTTQANKHIIVACEGNPYVPVHFDASV	20.001591714318362	0.14512513773783642	90.34987	0.5303531	26.529388	13.990919
design_11	0	DEEEIKRAIELLEKARKYAEKAIKEAKNLEKAAEYLEKARKYAEEAAKELEGHEAEGLVKDAAELLKKALEEAKAGNAEKAANYAGAARAALEAAIEMLK:KETAAAKFERQHMDSSTSAASSSNYCNQMMKSRNLTKDRCKPVNTFVHESLADVQAVCSQKNVACKNGQTNCYQSYSTMSITDCRETGSSKYPNCAYKTTQANKHIIVACEGNPYVPVHFDASV	8.094053696886059	0.40516644605085894	94.17191	0.52338636	26.930923	16.657314
design_11	1	DEEKKKKAIELLKKAKEALEKAIEAAKDKEKAKKLLEEAKKYLKEAAKELEGFEAEGLAKDAAKLAKAAAEAAKAGDAEKAKNLAGAAKAAVDAAISMLE:KETAAAKFERQHMDSSTSAASSSNYCNQMMKSRNLTKDRCKPVNTFVHESLADVQAVCSQKNVACKNGQTNCYQSYSTMSITDCRETGSSKYPNCAYKTTQANKHIIVACEGNPYVPVHFDASV	15.16169102842797	0.18519787821557968	93.711365	0.5247861	26.77295	17.071785
design_11	2	DEEKIKKALKLLEKAKEKLEKAIKAAKDAAKALKLLEEAKKYLKEAAKELEGHEAEGLAKDAEGLAKAAAKAAKAGDTAKAKNLAGAAKATVEAAIEMLK:KETAAAKFERQHMDSSTSAASSSNYCNQMMKSRNLTKDRCKPVNTFVHESLADVQAVCSQKNVACKNGQTNCYQSYSTMSITDCRETGSSKYPNCAYKTTQANKHIIVACEGNPYVPVHFDASV	17.522015187681053	0.20653891384464465	94.32284	0.5246234	26.672335	16.773212
design_11	3	EEKKIKEAKKLLKEAAKYAEKAIKEAKDKKKAAKLLEEAAKKAEKAAKELKGFEAEGLVKDAAGLAKKALELAKKGDAKAAANAAGAAKAALEAAIEMLE:KETAAAKFERQHMDSSTSAASSSNYCNQMMKSRNLTKDRCKPVNTFVHESLADVQAVCSQKNVACKNGQTNCYQSYSTMSITDCRETGSSKYPNCAYKTTQANKHIIVACEGNPYVPVHFDASV	9.293715979750383	0.3546376666193231	91.84691	0.525928	26.646534	16.565796
design_11	4	KEEKIKKAIELLEKAKEKAEEAQKAAKDKKKALKLLEEAKKYAEKAAKELKGFEAEGLAKDAAKLLEEAAKAAKAGDKKKALNLAGAAKATLDAAIEMLK:KETAAAKFERQHMDSSTSAASSSNYCNQMMKSRNLTKDRCKPVNTFVHESLADVQAVCSQKNVACKNGQTNCYQSYSTMSITDCRETGSSKYPNCAYKTTQANKHIIVACEGNPYVPVHFDASV	16.517882490232957	0.19902194679442772	93.69933	0.5227715	26.99054	17.230026
design_11	5	EEEKKKEAIELLKKAKEYAEKAIEKAADKEKAAELLAKAKELAEKAAEKLKGFEAEGLARDAAGLLAEALAKAKAGDAEAAANYAGAAKAALDAAIEMLE:KETAAAKFERQHMDSSTSAASSSNYCNQMMKSRNLTKDRCKPVNTFVHESLADVQAVCSQKNVACKNGQTNCYQSYSTMSITDCRETGSSKYPNCAYKTTQANKHIIVACEGNPYVPVHFDASV	8.886128992837167	0.40914613572719577	94.23146	0.52464634	26.710707	16.612194
design_11	6	KEEKIKRAKELLKEAKKLAEEAIKTAKNKEKALKYLEEAKKKAAEAAKELKGFEAEGLAADAEKLLATAAKAAKAGNAEEAKRYAGAAKAALEAAISMLE:KETAAAKFERQHMDSSTSAASSSNYCNQMMKSRNLTKDRCKPVNTFVHESLADVQAVCSQKNVACKNGQTNCYQSYSTMSITDCRETGSSKYPNCAYKTTQANKHIIVACEGNPYVPVHFDASV	17.020903637441865	0.2803327582175318	93.84326	0.524004	26.507355	16.573975
design_11	7	DEKKIKEAIKLLEKAKEYLEKAIKTAKDAKKAAELLKQAKEDLKKAAELLKGHEAEGLAKDAKNLAEEALKKAEAGDKKAAANYAGAAKAAVEAAIEMLK:KETAAAKFERQHMDSSTSAASSSNYCNQMMKSRNLTKDRCKPVNTFVHESLADVQAVCSQKNVACKNGQTNCYQSYSTMSITDCRETGSSKYPNCAYKTTQANKHIIVACEGNPYVPVHFDASV	10.03778850751416	0.34539386869303357	94.44612	0.52906597	26.151201	16.220215
design_11	8	EEEKIKKAKKLLEEAAKYLKEAIEKAENKEEAAKLLEEAAKKLKEAAKELKGFEAEGLAKDAAGLAKAALKAAKEGNKEEAANLAGAAAAAVEAAISMLE:KETAAAKFERQHMDSSTSAASSSNYCNQMMKSRNLTKDRCKPVNTFVHESLADVQAVCSQKNVACKNGQTNCYQSYSTMSITDCRETGSSKYPNCAYKTTQANKHIIVACEGNPYVPVHFDASV	15.202848677785868	0.19362572604992795	94.01925	0.5223001	27.108908	17.757877
design_11	9	DEEKIKEALKLLEEARKELTAAIAAAADKEAAAKLLAAALAKLEAAAKALKGFEAEGLVRDAAGLAKAALAAAKAGDAEAAANLAGAALAAVDAAIEMLK:KETAAAKFERQHMDSSTSAASSSNYCNQMMKSRNLTKDRCKPVNTFVHESLADVQAVCSQKNVACKNGQTNCYQSYSTMSITDCRETGSSKYPNCAYKTTQANKHIIVACEGNPYVPVHFDASV	10.329096898424408	0.30394016966805687	94.94359	0.52443224	26.803953	16.115017
design_11	10	EEEKIEKAIKELKKAAEYLKKAIKEAKDKEKAAKLLKKAAEELKKAAELLKGHEAEGLVKDALKLAEEALKAAKAGDAEKAANLAGAAAATVEAAIEMLK:KETAAAKFERQHMDSSTSAASSSNYCNQMMKSRNLTKDRCKPVNTFVHESLADVQAVCSQKNVACKNGQTNCYQSYSTMSITDCRETGSSKYPNCAYKTTQANKHIIVACEGNPYVPVHFDASV	17.375710683617367	0.23889207808637192	94.8351	0.5210844	26.992268	17.611189
design_11	11	EEEKKKKAIELLKEAKKKAEEAIKAAKDKKKAAKLLEEAKKKAKEAAKELKGFEAEGLAKDAAKLAKAALEAAKKGDAKEAARLAGAAKATLEAAIEMLK:KETAAAKFERQHMDSSTSAASSSNYCNQMMKSRNLTKDRCKPVNTFVHESLADVQAVCSQKNVACKNGQTNCYQSYSTMSITDCRETGSSKYPNCAYKTTQANKHIIVACEGNPYVPVHFDASV	16.27857229604345	0.18871823357012202	93.90377	0.5204402	26.8259	17.651497
design_11	12	KEEKIKKAKELLKKAKEKLEEAIKKAEDKEEALKLLKEAAEYLKKAAKELKGFEAEGLAKDALGLAKEAAKKAAAGDAEAAKNAAGAAAAAVEAAIEMLE:KETAAAKFERQHMDSSTSAASSSNYCNQMMKSRNLTKDRCKPVNTFVHESLADVQAVCSQKNVACKNGQTNCYQSYSTMSITDCRETGSSKYPNCAYKTTQANKHIIVACEGNPYVPVHFDASV	8.914445435572784	0.3476176798589651	94.006454	0.52489924	26.734833	15.169006
design_11	13	SEEKRKKAIELLTEAKDKATAAIAKAKDAAEALKKLEEAAKKAAEAAKELKGFEAEGLAEDAAGLAKAAAAKAAAGDTAAAKNYAGAAAAALDAAIEMLK:KETAAAKFERQHMDSSTSAASSSNYCNQMMKSRNLTKDRCKPVNTFVHESLADVQAVCSQKNVACKNGQTNCYQSYSTMSITDCRETGSSKYPNCAYKTTQANKHIIVACEGNPYVPVHFDASV	9.824679547751108	0.3554032344633091	87.69933	0.53138083	26.212332	16.456553
design_11	14	EEEKIKKALELLEKAKKKAEEAIKAAEDKEKALKLLKEAKKYAKEAAKELKGFEAEGLAKSAAELLKKAAEAAKKGDKEKAKRYAAAAKAALEAAIEMLK:KETAAAKFERQHMDSSTSAASSSNYCNQMMKSRNLTKDRCKPVNTFVHESLADVQAVCSQKNVACKNGQTNCYQSYSTMSITDCRETGSSKYPNCAYKTTQANKHIIVACEGNPYVPVHFDASV	9.905158540353716	0.35269531869393284	94.21816	0.5231805	26.682264	16.542213
design_11	15	EEEKKKEAKKLLKEAAEYAKKAIEAAKDAAAAAKYLEKAAEKAKKAAKELKGFEAEGLAKDAAKLLKEALAAAKAGDTAAAANKAGAAAATLEAAIEMLE:KETAAAKFERQHMDSSTSAASSSNYCNQMMKSRNLTKDRCKPVNTFVHESLADVQAVCSQKNVACKNGQTNCYQSYSTMSITDCRETGSSKYPNCAYKTTQANKHIIVACEGNPYVPVHFDASV	11.179031891112498	0.30116526697745993	93.06258	0.5236405	26.628338	16.677246
design_11	16	EEEKRKKAIELLKEAKKYLEEAAKEAKDKKKAAKLLKKAAEKLKKAAEELKGFEAEGLVKSAAELAKAALKKAEAGDAKAAANLAGAAAAAAEAAISMLE:KETAAAKFERQHMDSSTSAASSSNYCNQMMKSRNLTKDRCKPVNTFVHESLADVQAVCSQKNVACKNGQTNCYQSYSTMSITDCRETGSSKYPNCAYKTTQANKHIIVACEGNPYVPVHFDASV	16.384266711967403	0.20410073025770942	93.96817	0.5228218	26.84217	16.147934
design_11	17	DEEKIKEAIKLLEKAKEKLEKAIKKAENAKEAAKLLKEAKEYLEKAAKKLKGFEAEGLAKDAAKLAEKALEAAKAGNKKEAANYAAAAKAAVEAAIEMLK:KETAAAKFERQHMDSSTSAASSSNYCNQMMKSRNLTKDRCKPVNTFVHESLADVQAVCSQKNVACKNGQTNCYQSYSTMSITDCRETGSSKYPNCAYKTTQANKHIIVACEGNPYVPVHFDASV	15.84529123343948	0.1857958243606195	94.28101	0.52495646	26.770086	17.12753
design_11	18	DEEKKQKAIELLKQARKNLTAAIAAAADAAKAKALLEQALKDLAAAAKELKGFEAEGLAADAAGLAATAAAAAAAGDTAAAKNAAGAAKAAVDAAISMLK:KETAAAKFERQHMDSSTSAASSSNYCNQMMKSRNLTKDRCKPVNTFVHESLADVQAVCSQKNVACKNGQTNCYQSYSTMSITDCRETGSSKYPNCAYKTTQANKHIIVACEGNPYVPVHFDASV	16.50737170713119	0.19639241773627317	91.40923	0.5346263	25.836447	15.3834915
design_11	19	KKEKIEKALKLLEEAKKKAEKAIKEAKNLEKAAKYLEEAKKLAKKAAEELKGFEAEGLVADAAELLKEALKEAKAGNAEAAANYAGAAKAALEAAIEMLK:KETAAAKFERQHMDSSTSAASSSNYCNQMMKSRNLTKDRCKPVNTFVHESLADVQAVCSQKNVACKNGQTNCYQSYSTMSITDCRETGSSKYPNCAYKTTQANKHIIVACEGNPYVPVHFDASV	16.61224523563085	0.17759000400708055	93.775406	0.5215491	26.79596	16.606785
design_11	20	DEEKRKKAIELLKNAKKYAEEAIKKAADKEKAKKLLEQAKKDAEEAAKELKGFEAEGLAADAAKLLAEAAKKAAAGDAEAAKNAAAAAKAALEAAIEMLK:KETAAAKFERQHMDSSTSAASSSNYCNQMMKSRNLTKDRCKPVNTFVHESLADVQAVCSQKNVACKNGQTNCYQSYSTMSITDCRETGSSKYPNCAYKTTQANKHIIVACEGNPYVPVHFDASV	15.618350802461434	0.1833377222932988	93.06794	0.524972	26.7307	17.237497
design_11	21	DEEKIKEALELLKKAAEEAKKAIELAADKKEAKKKLEEAAKYAKEAAKKLKGFEAEGLAKDAAKLLKEAAKLAKAGDAKGAKNKAGAAAAAIEAAIEMLK:KETAAAKFERQHMDSSTSAASSSNYCNQMMKSRNLTKDRCKPVNTFVHESLADVQAVCSQKNVACKNGQTNCYQSYSTMSITDCRETGSSKYPNCAYKTTQANKHIIVACEGNPYVPVHFDASV	15.166054749049142	0.20158327334693157	92.39886	0.52427566	26.830778	16.456137
design_11	22	EEEKIKKAIELLEKAAKYLDAAIAAAADKAKAAKLLKKAREALEKAAKELKGFEAEGLARSAAELAAAAAAAAKAGDAAEAARLAGAARAAVEAAIEMLK:KETAAAKFERQHMDSSTSAASSSNYCNQMMKSRNLTKDRCKPVNTFVHESLADVQAVCSQKNVACKNGQTNCYQSYSTMSITDCRETGSSKYPNCAYKTTQANKHIIVACEGNPYVPVHFDASV	13.518928768847612	0.22599777144629826	94.37449	0.52068913	26.780354	15.864168
design_11	23	EEEKIKKALELLKKAAEYLKEAAKTAKDKEKAAEYLKKAAELLKKAAKELEGFEAEGLVKDAANLAKKALEAAKAGDAEKAANYAGAAAAAVEAAIEMLE:KETAAAKFERQHMDSSTSAASSSNYCNQMMKSRNLTKDRCKPVNTFVHESLADVQAVCSQKNVACKNGQTNCYQSYSTMSITDCRETGSSKYPNCAYKTTQANKHIIVACEGNPYVPVHFDASV	15.95538950812215	0.17816599727351498	94.05141	0.52183187	26.930618	17.620373
design_11	24	EEERREEALRLLEEALRLLKEAQKAAADKELALKYLEEAARALKEAAELLKGFEAEGLVRDAAGLAKTAADAAKAGDAEKAKNYAGAAAAAVEAAIEMLK:KETAAAKFERQHMDSSTSAASSSNYCNQMMKSRNLTKDRCKPVNTFVHESLADVQAVCSQKNVACKNGQTNCYQSYSTMSITDCRETGSSKYPNCAYKTTQANKHIIVACEGNPYVPVHFDASV	16.255353311909836	0.19753714703846134	94.350876	0.5240846	26.6931	14.884016
design_11	25	DEEKIKKALELLEKAKELLEKAIKTAKDLEKAAEYLKKAKEYLEKAAELLKGFEAEGLARSAKELAEAALKAAKAGDAEAAANLAGAAKAAVEAAIEMLK:KETAAAKFERQHMDSSTSAASSSNYCNQMMKSRNLTKDRCKPVNTFVHESLADVQAVCSQKNVACKNGQTNCYQSYSTMSITDCRETGSSKYPNCAYKTTQANKHIIVACEGNPYVPVHFDASV	9.84648429576232	0.3394070605691262	94.75262	0.5242568	26.776955	17.136475
design_11	26	SEEKIKEAIKKLEEAKKLLEKAIKEAANAEEAKKYLEEAKKKLKEAAKLLKGFEAEGLAADAAGLAKTAAQEAAAGNTEAAKNYAGAAKAAVEAAIEMLK:KETAAAKFERQHMDSSTSAASSSNYCNQMMKSRNLTKDRCKPVNTFVHESLADVQAVCSQKNVACKNGQTNCYQSYSTMSITDCRETGSSKYPNCAYKTTQANKHIIVACEGNPYVPVHFDASV	11.68988221281551	0.29775265817538504	93.860916	0.5294813	26.061186	16.384136
design_11	27	EEEKKKKALELLKEALKKANEAIATAADKEAAKKALEAALKAAKEAAKELEGFEAEGLVEDAAGLLAEAAAKAAAGDAEAAKNAAGAAAATLEAAIEMLK:KETAAAKFERQHMDSSTSAASSSNYCNQMMKSRNLTKDRCKPVNTFVHESLADVQAVCSQKNVACKNGQTNCYQSYSTMSITDCRETGSSKYPNCAYKTTQANKHIIVACEGNPYVPVHFDASV	10.580069132681936	0.30308024432476216	92.386635	0.53143954	26.014507	14.995977
design_11	28	SEERRRRALELLREAKAKLEAAIATAADAAAALAELKAAAAKLKAAAEELKGFEAEGLVRDAAGLAAAAAAAAAAGDTAAAKNLAGAAAATVDAAIAMLE:KETAAAKFERQHMDSSTSAASSSNYCNQMMKSRNLTKDRCKPVNTFVHESLADVQAVCSQKNVACKNGQTNCYQSYSTMSITDCRETGSSKYPNCAYKTTQANKHIIVACEGNPYVPVHFDASV	12.108275825609208	0.26063606554758445	92.66531	0.5245421	26.78913	15.522561
design_11	29	EEEKKKKAIELLKKAAEKLKKAIEAAKDAEKAKKYLEEAAKYLKEAAKELKGFEAEGLAADAAELAKEAAKAAEKGDAEAAKNYAGAAAAAVEAAIEMLE:KETAAAKFERQHMDSSTSAASSSNYCNQMMKSRNLTKDRCKPVNTFVHESLADVQAVCSQKNVACKNGQTNCYQSYSTMSITDCRETGSSKYPNCAYKTTQANKHIIVACEGNPYVPVHFDASV	14.11718671773287	0.20512113565242823	94.03484	0.52089286	27.106487	16.629705
design_11	30	DEEKKKKALELLEKAKEKLEEAIKAAKDLKKAAKYLEEAKEYLKKAAEELKGFEAEGLVKDAKELAKEAAKAAKAGDAKKAANYAGAAKAAVEAAISMLK:KETAAAKFERQHMDSSTSAASSSNYCNQMMKSRNLTKDRCKPVNTFVHESLADVQAVCSQKNVACKNGQTNCYQSYSTMSITDCRETGSSKYPNCAYKTTQANKHIIVACEGNPYVPVHFDASV	15.611119757807739	0.1871058234036122	94.01379	0.52614045	26.521019	17.213055
design_11	31	DEEKKKKAIELLKNAAKNLEAAQAAAADAAKAKALLAQAAKDLAAAAEELKGFEAEGLAADALGLANAAAAAAAAGDAAAAKNLAGAAAAAVDAAISMLK:KETAAAKFERQHMDSSTSAASSSNYCNQMMKSRNLTKDRCKPVNTFVHESLADVQAVCSQKNVACKNGQTNCYQSYSTMSITDCRETGSSKYPNCAYKTTQANKHIIVACEGNPYVPVHFDASV	17.069876541660438	0.2620386942705672	93.51208	0.52632177	26.843454	16.660826
design_12	0	AAAAQAAALAQAANAAADAAIYNAAAATVQAALDALRAAAAALAAAAAALDPALGAAVAAALGAAVAAEAAKAQAEIDALNAAAAAKNAAAAAALAAAAA:KETAAAKFERQHMDSSTSAASSSNYCNQMMKSRNLTKDRCKPVNTFVHESLADVQAVCSQKNVACKNGQTNCYQSYSTMSITDCRETGSSKYPNCAYKTTQANKHIIVACEGNPYVPVHFDASV	15.170639730923957	0.23525586332282047	88.036095	0.5240638	25.645617	16.79118
design_12	1	AAAAQAAALATAANANEDAAIYLAAAATVQAALDAKRAAAAAETAAALAADPALGAKKGAELGAAVAKEAAKANEEIANLNAAAAAKNAKAAAAAAAAAA:KETAAAKFERQHMDSSTSAASSSNYCNQMMKSRNLTKDRCKPVNTFVHESLADVQAVCSQKNVACKNGQTNCYQSYSTMSITDCRETGSSKYPNCAYKTTQANKHIIVACEGNPYVPVHFDASV	16.00053529408078	0.2782142494372963	83.64561	0.5299108	24.89864	14.657507
design_12	2	AAATAAALAAQAAAANADAAIANAAAATVQAELDAYKAAADAEVAAAKAKDPAEGAKLGAKLGAEVAKKAAKANDEIAALNARAAAATAAAAAAAAAAAA:KETAAAKFERQHMDSSTSAASSSNYCNQMMKSRNLTKDRCKPVNTFVHESLADVQAVCSQKNVACKNGQTNCYQSYSTMSITDCRETGSSKYPNCAYKTTQANKHIIVACEGNPYVPVHFDASV	16.811130370361006	0.2017988965330612	92.18418	0.52426267	25.39837	15.682002
design_12	3	AAAQQAALLAQAANAKEDAAIYLAAAATVKAELEELKAKAEKEAAEAKAADPEKGAALAKKLGAEVAKEKAKADEEIANLQAAADKYNALAAAAEAAAAA:KETAAAKFERQHMDSSTSAASSSNYCNQMMKSRNLTKDRCKPVNTFVHESLADVQAVCSQKNVACKNGQTNCYQSYSTMSITDCRETGSSKYPNCAYKTTQANKHIIVACEGNPYVPVHFDASV	16.219464783507988	0.20910855105818607	91.85461	0.5258473	25.33474	14.8694725
design_12	4	AAAAAAAAAAQAANANEDAAIYRAAAATVKAEADAKKAAAAAEVAAAKAADAEKGAAVGAKLGAEVAAFQAKADDEIAALNAAADAAAAAAAAAAAAAAA:KETAAAKFERQHMDSSTSAASSSNYCNQMMKSRNLTKDRCKPVNTFVHESLADVQAVCSQKNVACKNGQTNCYQSYSTMSITDCRETGSSKYPNCAYKTTQANKHIIVACEGNPYVPVHFDASV	16.116030354494914	0.2102223728829093	85.350914	0.5176333	25.778353	15.502767
design_12	5	AAAQQAALLAQAANANADAAIYNAAAATVAADAKAREAAAAAEIAAAKAKDPEAGAKLGAEKGAEVAKYKAKADAEIAALNAAAAAYNSLAAANLAAAQA:KETAAAKFERQHMDSSTSAASSSNYCNQMMKSRNLTKDRCKPVNTFVHESLADVQAVCSQKNVACKNGQTNCYQSYSTMSITDCRETGSSKYPNCAYKTTQANKHIIVACEGNPYVPVHFDASV	17.603114301476033	0.20281096512269384	92.27835	0.5261481	25.43494	15.171085
design_12	6	AAAAAAALAAQAANANADAAIYNAAAKTVEDEKKALEAKAKAEVAKAKAEDAAKGAELGAKKGAEVAKYKAKADEEIANLKAAADAKNAAAAAAAAAAAA:KETAAAKFERQHMDSSTSAASSSNYCNQMMKSRNLTKDRCKPVNTFVHESLADVQAVCSQKNVACKNGQTNCYQSYSTMSITDCRETGSSKYPNCAYKTTQANKHIIVACEGNPYVPVHFDASV	12.669116132927961	0.27260333014265353	67.38147	0.5279242	26.329714	16.694885
design_12	7	AAATQAALLAQAANANADAAIYNAAAATVQAAADAAKAAAEKAVAEAKAADPELGAALGAKLGAEVAAAQKKAQAEIDALKAAADRYNALAAAAAAAAAA:KETAAAKFERQHMDSSTSAASSSNYCNQMMKSRNLTKDRCKPVNTFVHESLADVQAVCSQKNVACKNGQTNCYQSYSTMSITDCRETGSSKYPNCAYKTTQANKHIIVACEGNPYVPVHFDASV	17.040637716289048	0.22911847030086738	92.481674	0.5288278	25.571096	14.966003
design_12	8	AAAAQAAALAQAAAANADAAIYAAAAATVAAEAAAAAAAAAAAAAAALAADPAAGAKLAAELGAAVAKAAAKAAEEIANLNAAAAAKTAAAAAAAAAAAA:KETAAAKFERQHMDSSTSAASSSNYCNQMMKSRNLTKDRCKPVNTFVHESLADVQAVCSQKNVACKNGQTNCYQSYSTMSITDCRETGSSKYPNCAYKTTQANKHIIVACEGNPYVPVHFDASV	15.40275398819069	0.24487004281259434	83.918396	0.525716	24.889633	14.598828
design_12	9	AAATAAALTAQAANANADAAIYNAAAATVKAELDKKTAEAKKKIAEAKAKDPELGEKVGKELGAENKEIGKKKQEEIDNLTAAANAKNAKAAAALAAAAA:KETAAAKFERQHMDSSTSAASSSNYCNQMMKSRNLTKDRCKPVNTFVHESLADVQAVCSQKNVACKNGQTNCYQSYSTMSITDCRETGSSKYPNCAYKTTQANKHIIVACEGNPYVPVHFDASV	17.474623224108505	0.17945752746550622	89.394295	0.5342184	25.009773	14.851137
design_12	10	SSAAQAAALAQAANANADAAIAKAAAATVQAARDATAAAAAAAAAAAAAADPEKGKALAAELGAAVAAEGAKADTEIANLNARAAAYTAAAAAALAAAAA:KETAAAKFERQHMDSSTSAASSSNYCNQMMKSRNLTKDRCKPVNTFVHESLADVQAVCSQKNVACKNGQTNCYQSYSTMSITDCRETGSSKYPNCAYKTTQANKHIIVACEGNPYVPVHFDASV	13.570707526318904	0.22675764818712732	87.82556	0.5249256	25.314507	14.094526
design_12	11	AAAAAAALAAAAANANADAAIYNAAAATVQAARDAAKAAADAEAAAAAAADAAKGAELAAKLGAEVAKAGAKADAEIAALNAAAAAKNAAAAAAAAAAAA:KETAAAKFERQHMDSSTSAASSSNYCNQMMKSRNLTKDRCKPVNTFVHESLADVQAVCSQKNVACKNGQTNCYQSYSTMSITDCRETGSSKYPNCAYKTTQANKHIIVACEGNPYVPVHFDASV	30.382949433768957	0.17775284800235466	77.7393	0.51751643	26.781773	14.069483
design_12	12	AEAQKAALLAQAANANADAAIYNAAAATVQAERDAAAAKAKAEVAAALAEDPEAGKKKGAELGAENAKLGAKADEEIANLKAAADAYNAKAAEAAAAAAA:KETAAAKFERQHMDSSTSAASSSNYCNQMMKSRNLTKDRCKPVNTFVHESLADVQAVCSQKNVACKNGQTNCYQSYSTMSITDCRETGSSKYPNCAYKTTQANKHIIVACEGNPYVPVHFDASV	15.099645010111583	0.21176748786381056	92.03816	0.52795994	25.4318	15.534338
design_12	13	AAATAAALAAQAANANADAAIYNAAAATVKAELEKKKEEAEKKAEEALKKDKEEGKKLKEELEKEVKKEEEKAQAEIDALNAAAAAKNAAAAAAAAAAAA:KETAAAKFERQHMDSSTSAASSSNYCNQMMKSRNLTKDRCKPVNTFVHESLADVQAVCSQKNVACKNGQTNCYQSYSTMSITDCRETGSSKYPNCAYKTTQANKHIIVACEGNPYVPVHFDASV	19.016833843992814	0.24085249822887564	89.87814	0.5304787	25.0731	14.279293
design_12	14	AAAAAAALAAQAANALADAAIYQAAAATVQAAADAAAAAAAALIAAATAADPATGAALGAALGAAVAAAQAKADDEIAALQAAADAKLAAAAAALAAAAA:KETAAAKFERQHMDSSTSAASSSNYCNQMMKSRNLTKDRCKPVNTFVHESLADVQAVCSQKNVACKNGQTNCYQSYSTMSITDCRETGSSKYPNCAYKTTQANKHIIVACEGNPYVPVHFDASV	16.09222219599755	0.22196697994321907	88.60881	0.5224693	25.128666	14.888312
design_12	15	SSAAQAALLAQAANANADAAIYNAAAATVQADLDARRAAAEAEAAAARAADPALGAELGARLGAEVAAYGAKAQAEIDALKAAADAKTAKAAAAAAAAAA:KETAAAKFERQHMDSSTSAASSSNYCNQMMKSRNLTKDRCKPVNTFVHESLADVQAVCSQKNVACKNGQTNCYQSYSTMSITDCRETGSSKYPNCAYKTTQANKHIIVACEGNPYVPVHFDASV	12.215049483163593	0.23610359765860736	81.13431	0.5242152	26.407305	16.79734
design_12	16	AEAAKAALAAQAANANADAAIYNAAAATVKAARDAKAAEAAAKAAEALAADPAAGAALAAKLGAEVAAYGKKADDEINALNAAAAAKNAAAAAAAAAAAA:KETAAAKFERQHMDSSTSAASSSNYCNQMMKSRNLTKDRCKPVNTFVHESLADVQAVCSQKNVACKNGQTNCYQSYSTMSITDCRETGSSKYPNCAYKTTQANKHIIVACEGNPYVPVHFDASV	16.971650498435462	0.19388398174365604	93.50678	0.5231329	25.984991	16.86339
design_12	17	AAAAAAAAAAQAANALADAAIYDAAAATVQAALAAKQAAADAQAAAALAADPAAGAALAAQLKAEVAAEAAKAQAEIDALNAAAAAKRAKAAAAAAAAAA:KETAAAKFERQHMDSSTSAASSSNYCNQMMKSRNLTKDRCKPVNTFVHESLADVQAVCSQKNVACKNGQTNCYQSYSTMSITDCRETGSSKYPNCAYKTTQANKHIIVACEGNPYVPVHFDASV	16.55201821284337	0.2319276981687002	91.20077	0.52174824	25.530855	15.27874
design_12	18	AAAAAAALAAQAANAAEDAAIYDAAAATVQADRDARAAAAAAEAAAAAAADPAAGAAVGAALAAENAAYAAKANDEIAALKAAAAAKNAAAAAALAAAAA:KETAAAKFERQHMDSSTSAASSSNYCNQMMKSRNLTKDRCKPVNTFVHESLADVQAVCSQKNVACKNGQTNCYQSYSTMSITDCRETGSSKYPNCAYKTTQANKHIIVACEGNPYVPVHFDASV	15.260734019565026	0.18218107886779725	79.13026	0.52658594	25.001856	12.665255
design_12	19	AEAAKAALTAQAANANADAAIYNAAAATVQAELDAKKAAAEAKAAEAKAKDAAEGAKLAAELGAEVAKYGAKKNEEIANLKAAADAKNAAAAAALAAAAA:KETAAAKFERQHMDSSTSAASSSNYCNQMMKSRNLTKDRCKPVNTFVHESLADVQAVCSQKNVACKNGQTNCYQSYSTMSITDCRETGSSKYPNCAYKTTQANKHIIVACEGNPYVPVHFDASV	11.140022339741039	0.2752583636931568	72.06627	0.52719265	26.370808	17.816523
design_12	20	AAATAAALLAQAANANADAAIANAAAATVQAELDKKKKEAEKKAEEALKEDKKKGEELKKKLKEEVEKESKKANEEIANLNARAAAYNAAAAAALAAAAA:KETAAAKFERQHMDSSTSAASSSNYCNQMMKSRNLTKDRCKPVNTFVHESLADVQAVCSQKNVACKNGQTNCYQSYSTMSITDCRETGSSKYPNCAYKTTQANKHIIVACEGNPYVPVHFDASV	18.263688695795576	0.21728476991439621	88.56415	0.53403056	24.606775	12.430427
design_12	21	AAAAAAALAATAANANADAAIYNAAAKTVQDELEKKKKEAEKKAKEALEKDKELGKKLEEELKKEVEEYEKKAQEEIDNLNAAAAAKNAAAAAAAAAAAA:KETAAAKFERQHMDSSTSAASSSNYCNQMMKSRNLTKDRCKPVNTFVHESLADVQAVCSQKNVACKNGQTNCYQSYSTMSITDCRETGSSKYPNCAYKTTQANKHIIVACEGNPYVPVHFDASV	15.997951732247607	0.19069463967142355	74.395195	0.52784014	25.880976	16.16502
design_12	22	AEAAKAALLAQAANANEDAAIANAAAATVQAELDKKKEEAKKKAEEALKKDKEEGKKVAKELGEEVEKYSKKANEEIAALNARAAAKNALAAAALAAAKA:KETAAAKFERQHMDSSTSAASSSNYCNQMMKSRNLTKDRCKPVNTFVHESLADVQAVCSQKNVACKNGQTNCYQSYSTMSITDCRETGSSKYPNCAYKTTQANKHIIVACEGNPYVPVHFDASV	19.844996657962874	0.22328460808199088	92.08102	0.5264247	26.050165	15.859447
design_12	23	AAATAAALAAQAANANADAAIYNAAAATVQAELDARKAEAEAAAAAAEAEDPERGAALKAELDAEVAAFAAKANAEIAALNAAAAAYNAAAAAAAAAAAA:KETAAAKFERQHMDSSTSAASSSNYCNQMMKSRNLTKDRCKPVNTFVHESLADVQAVCSQKNVACKNGQTNCYQSYSTMSITDCRETGSSKYPNCAYKTTQANKHIIVACEGNPYVPVHFDASV	15.30520705092482	0.2070759333992323	92.80674	0.52354646	25.55007	15.454817
design_12	24	AAAAAAAAAAQAANANADAAIYNAAAATVQAELDALKAKAEAEAAAALAADPALGAKVAAELGAKVAAEAKKANDEIAALNAAAAAKNALAAAAAAAAAA:KETAAAKFERQHMDSSTSAASSSNYCNQMMKSRNLTKDRCKPVNTFVHESLADVQAVCSQKNVACKNGQTNCYQSYSTMSITDCRETGSSKYPNCAYKTTQANKHIIVACEGNPYVPVHFDASV	14.286300007505833	0.2423438138801166	90.57416	0.5237806	25.536001	14.601136
design_12	25	AAAAAAALAAQAAAANEDAAIYNAAAATVKAAAEAKEAAAKAKAEAALKEDKEKGAKVAAELKAEVEKEKKKADDEIAALNAAADAKNAAAAAAAAAAAA:KETAAAKFERQHMDSSTSAASSSNYCNQMMKSRNLTKDRCKPVNTFVHESLADVQAVCSQKNVACKNGQTNCYQSYSTMSITDCRETGSSKYPNCAYKTTQANKHIIVACEGNPYVPVHFDASV	18.25371420955088	0.22965735908678195	86.98254	0.5257361	25.802448	17.081783
design_12	26	AAAAAAAALAAAAAANADAAIDNAAAATVQAELDALKAAAEAEVAAALAADPARGAALGARLGAEVAAAAAKANEEIANLNARAAAKTALAAAKAAAAAA:KETAAAKFERQHMDSSTSAASSSNYCNQMMKSRNLTKDRCKPVNTFVHESLADVQAVCSQKNVACKNGQTNCYQSYSTMSITDCRETGSSKYPNCAYKTTQANKHIIVACEGNPYVPVHFDASV	13.82224869957302	0.22860497914338498	86.82898	0.5202276	25.937332	15.959507
design_12	27	AAAAAAALAAQAANAAADAAIYNAAAATVQAENDALKAAADAKAAAALAADPEKGKKLAAELGAEVAKESAKAQDEINALNAAAAAKNAAAAAAAAAAAA:KETAAAKFERQHMDSSTSAASSSNYCNQMMKSRNLTKDRCKPVNTFVHESLADVQAVCSQKNVACKNGQTNCYQSYSTMSITDCRETGSSKYPNCAYKTTQANKHIIVACEGNPYVPVHFDASV	17.01521850536534	0.20937021562860925	91.41816	0.524156	25.422607	13.308092
design_12	28	AAATAAALAAQAANANADAAIYNAAAATVQAALEKKKAEADAKAAAALAKDKEAGAKLKKELDAEVAKEGKKAQEEIDNLNAAAAAKNALAAAAAAAAAA:KETAAAKFERQHMDSSTSAASSSNYCNQMMKSRNLTKDRCKPVNTFVHESLADVQAVCSQKNVACKNGQTNCYQSYSTMSITDCRETGSSKYPNCAYKTTQANKHIIVACEGNPYVPVHFDASV	18.76137761411997	0.23971240171195518	92.971306	0.5284347	25.400183	15.076552
design_12	29	AAAAQAALNAQAANANEDAAIYNAAAATVEAALAALKAEADAEVEAALAEDPEKGKALGAEKGAAVAKEGAKANDEIAALKAAADKYNALAAAAQAAAAA:KETAAAKFERQHMDSSTSAASSSNYCNQMMKSRNLTKDRCKPVNTFVHESLADVQAVCSQKNVACKNGQTNCYQSYSTMSITDCRETGSSKYPNCAYKTTQANKHIIVACEGNPYVPVHFDASV	15.960485680519145	0.22786868556904977	93.12514	0.5255852	25.78283	15.2632675
design_12	30	AEAAKAAALATAANANTDAAIYNAAAATVKAEADALEAKAKAEVAAAKAADPEKGKKLGAELGAKVAKEKAKADEEIANLNAAAAAKNAAAAAAAAAAAA:KETAAAKFERQHMDSSTSAASSSNYCNQMMKSRNLTKDRCKPVNTFVHESLADVQAVCSQKNVACKNGQTNCYQSYSTMSITDCRETGSSKYPNCAYKTTQANKHIIVACEGNPYVPVHFDASV	17.18125826913096	0.2256699871472358	87.53636	0.52940303	25.171911	14.4229355
design_12	31	AAAAQAALLAQAANANEDAAIYEAAAKTVEEELEKKKKEAEEKAEKALKEDKEKGKKVKEELEKEVAKEEKKAQEEIDNLKKAADAKKAAAAAAAAAAAA:KETAAAKFERQHMDSSTSAASSSNYCNQMMKSRNLTKDRCKPVNTFVHESLADVQAVCSQKNVACKNGQTNCYQSYSTMSITDCRETGSSKYPNCAYKTTQANKHIIVACEGNPYVPVHFDASV	17.3489279314734	0.18348060471343217	90.26012	0.5272436	25.658413	16.148127
design_13	0	AKEKYKKAAELLKEAKAKLEAGAKATPEEAARLAREAATLAAAVEELVPEIAGLATAAAALADEAAALAEGGNKEEADKALAAAAAAAKEALKAAEKLAE:KETAAAKFERQHMDSSTSAASSSNYCNQMMKSRNLTKDRCKPVNTFVHESLADVQAVCSQKNVACKNGQTNCYQSYSTMSITDCRETGSSKYPNCAYKTTQANKHIIVACEGNPYVPVHFDASV	15.732345693014336	0.27097783978122053	90.472046	0.523771	26.663948	14.922784
design_13	1	AKKAYAEGLKLAKEAAELLKKGAAATPEEAAKYASEAATLMAAIEDLVPEVAGLARAAAAKADAAAAAAKAGNKEEAKKELEKAAAAAKKAAEALEKLAK:KETAAAKFERQHMDSSTSAASSSNYCNQMMKSRNLTKDRCKPVNTFVHESLADVQAVCSQKNVACKNGQTNCYQSYSTMSITDCRETGSSKYPNCAYKTTQANKHIIVACEGNPYVPVHFDASV	19.322466476397317	0.19686933827535252	91.02024	0.526904	26.286787	15.339474
design_13	2	SKEKYEKAAKLAKEAAKLLKEGEKATLEEAAKKASEAATLMAAIEDLVPEVAGLAREAAKKADEAAALAKSGNKEEAKKALKEAAEAAKKLLKELEKLAK:KETAAAKFERQHMDSSTSAASSSNYCNQMMKSRNLTKDRCKPVNTFVHESLADVQAVCSQKNVACKNGQTNCYQSYSTMSITDCRETGSSKYPNCAYKTTQANKHIIVACEGNPYVPVHFDASV	15.184111086657717	0.26932595358753986	76.865166	0.53690565	26.246653	15.501652
design_13	3	AKEAYKKGAELAKEALKLLEAGAKADAATAAKYASEAATLMAAIADLVPEVGGLATAAAAAAAKAAAAAKSGNKATADKELAAAAAEAKKALEALEKLAK:KETAAAKFERQHMDSSTSAASSSNYCNQMMKSRNLTKDRCKPVNTFVHESLADVQAVCSQKNVACKNGQTNCYQSYSTMSITDCRETGSSKYPNCAYKTTQANKHIIVACEGNPYVPVHFDASV	16.275687365342584	0.2408679626562539	93.18353	0.5281163	26.48047	14.866539
design_13	4	AKEKYKKAAELAKEAEKLLKEGLKSTPEEAAKKAREAETLMHEVAYLVPEVYGLAEKAAKLAAKAAAAAEGGNKEEAQKELKKAEEEAKKLLKELKKLAK:KETAAAKFERQHMDSSTSAASSSNYCNQMMKSRNLTKDRCKPVNTFVHESLADVQAVCSQKNVACKNGQTNCYQSYSTMSITDCRETGSSKYPNCAYKTTQANKHIIVACEGNPYVPVHFDASV	17.092058535550088	0.22733245722836082	92.980484	0.5266849	25.899633	16.003632
design_13	5	AEEKYKEAAKLAEEAAKLLKKGAEADAEEAARLARRAATLFAAVAELVPEVYGLARKAEALADEAAALAEAGNKEEAKKALEKAAKAAEELLKKLKELAK:KETAAAKFERQHMDSSTSAASSSNYCNQMMKSRNLTKDRCKPVNTFVHESLADVQAVCSQKNVACKNGQTNCYQSYSTMSITDCRETGSSKYPNCAYKTTQANKHIIVACEGNPYVPVHFDASV	16.582891068165893	0.2103157868477769	82.9281	0.52760154	26.439518	15.329132
design_13	6	AKKAYEKAAKLLEEAEALLKKGAAATPEEAARLAREAETLFAAVEDLVPEVGGLARAAAAKAAEAAALAEGGDKEEADKALAAAIAAAKEAKAAAKKLAE:KETAAAKFERQHMDSSTSAASSSNYCNQMMKSRNLTKDRCKPVNTFVHESLADVQAVCSQKNVACKNGQTNCYQSYSTMSITDCRETGSSKYPNCAYKTTQANKHIIVACEGNPYVPVHFDASV	14.919658574632457	0.29065013131078377	88.354454	0.52420425	26.714945	15.790496
design_13	7	SKEAYEKALKLAEEAAALLKAGAAADAATAAKYASEAETLMAAIADLVPEVYGEATAAAAKAAAAAAAAKGDNKATADAELAAALAAAEAAAAKLKALAA:KETAAAKFERQHMDSSTSAASSSNYCNQMMKSRNLTKDRCKPVNTFVHESLADVQAVCSQKNVACKNGQTNCYQSYSTMSITDCRETGSSKYPNCAYKTTQANKHIIVACEGNPYVPVHFDASV	15.555010806730149	0.2673490326931735	86.88407	0.53450173	26.01614	15.278305
design_13	8	AKEKYKKGAKLAEEAKKLLEKGLKASPEEAAKYAREAATLMDEIAYLVPEVYGLATEAKKLADKAAAAAEGENKEEAKKELKKALEKAEKALKKLKELAK:KETAAAKFERQHMDSSTSAASSSNYCNQMMKSRNLTKDRCKPVNTFVHESLADVQAVCSQKNVACKNGQTNCYQSYSTMSITDCRETGSSKYPNCAYKTTQANKHIIVACEGNPYVPVHFDASV	17.30618353215641	0.21190738278833451	94.761696	0.5269146	26.121851	16.062038
design_13	9	AKAKYKEAAKLAEEAEKLLKEGLKATPEEAAKLASEAETLMDEIRYLVPEVAGLAREAAALAAAAKAAAKSGNKEEAQKELEKAEKAAKKLKKALKELAK:KETAAAKFERQHMDSSTSAASSSNYCNQMMKSRNLTKDRCKPVNTFVHESLADVQAVCSQKNVACKNGQTNCYQSYSTMSITDCRETGSSKYPNCAYKTTQANKHIIVACEGNPYVPVHFDASV	16.707526106730942	0.20933941233609565	92.78646	0.52836394	25.928453	13.992325
design_13	10	AKEKYKEAAELAEKALKLLEKGAKATPEEAAKYAKEAAVLMSEIRELVPEIAGLAREAEKLAQAAAAAAEGGNKEEAKKELKKAAEAAKKLLKKLKELAK:KETAAAKFERQHMDSSTSAASSSNYCNQMMKSRNLTKDRCKPVNTFVHESLADVQAVCSQKNVACKNGQTNCYQSYSTMSITDCRETGSSKYPNCAYKTTQANKHIIVACEGNPYVPVHFDASV	17.63138933258458	0.20945216729457147	92.96806	0.52370894	26.627575	16.130005
design_13	11	SKEAYKKAAELAKEAAKLLKEGLKSTPEEAAKKASEAATLMDAVAHLVPEAYGLATKAAKAADKAAAAAKGENKEEAKKELKKALEEAKKLLKELKKLAE:KETAAAKFERQHMDSSTSAASSSNYCNQMMKSRNLTKDRCKPVNTFVHESLADVQAVCSQKNVACKNGQTNCYQSYSTMSITDCRETGSSKYPNCAYKTTQANKHIIVACEGNPYVPVHFDASV	17.010207818981904	0.2170824175667861	92.581345	0.5379501	24.85851	14.274645
design_13	12	SAAKYKEGLKLAEEALKAIEEGLKSDAATAAKLANYARTLADAIEELVPEVAGLARKAAAAADKAAAAAKGENKEAAKKELKKAAEELKKLAKALKKLAA:KETAAAKFERQHMDSSTSAASSSNYCNQMMKSRNLTKDRCKPVNTFVHESLADVQAVCSQKNVACKNGQTNCYQSYSTMSITDCRETGSSKYPNCAYKTTQANKHIIVACEGNPYVPVHFDASV	16.255670040505812	0.23026894977921447	85.710724	0.52979195	26.275318	17.025867
design_13	13	AKAKYEKALKLAEEAKKLLEEGLKATPEEAAKKASEAKTLMDEIRDLVPEAAGLATAAAAAADKAEAAAKSGNKEEAQKELKAAKKKAEELAKALKELAK:KETAAAKFERQHMDSSTSAASSSNYCNQMMKSRNLTKDRCKPVNTFVHESLADVQAVCSQKNVACKNGQTNCYQSYSTMSITDCRETGSSKYPNCAYKTTQANKHIIVACEGNPYVPVHFDASV	16.38750346884901	0.23789344765844844	93.42594	0.53102446	25.854023	15.302327
design_13	14	AKEKYKKGAELAEEAKKKLEKGLKADAKTAAKLASEAKTLMDEVAYLVPEAYGLATEAAKLADKAEAAAKGKDKETAKKELEKAKEAVEKLLKKLKELAE:KETAAAKFERQHMDSSTSAASSSNYCNQMMKSRNLTKDRCKPVNTFVHESLADVQAVCSQKNVACKNGQTNCYQSYSTMSITDCRETGSSKYPNCAYKTTQANKHIIVACEGNPYVPVHFDASV	16.995099872102365	0.21527888431057857	93.87871	0.5287857	25.995167	15.226944
design_13	15	AKEKYKKGAELAKEALKLLKEGAKSDLETAAKYANEAATLMDEIAELVPEAYGLATKAAKKADAAAAAAKGENKETAKKEIKEAAKEAKKLLKELEKLAK:KETAAAKFERQHMDSSTSAASSSNYCNQMMKSRNLTKDRCKPVNTFVHESLADVQAVCSQKNVACKNGQTNCYQSYSTMSITDCRETGSSKYPNCAYKTTQANKHIIVACEGNPYVPVHFDASV	14.78423707862916	0.22114517056253916	93.3774	0.5254524	26.243908	16.523472
design_13	16	AEAAYKKAAELLKEAKKLLEEGLKATPEEAAKLASEAKTLADAVRNLVPEIAGEATALKAEADKAEAAAKGKNKEEAKKKLEEAKKKAEEALKKAKELAK:KETAAAKFERQHMDSSTSAASSSNYCNQMMKSRNLTKDRCKPVNTFVHESLADVQAVCSQKNVACKNGQTNCYQSYSTMSITDCRETGSSKYPNCAYKTTQANKHIIVACEGNPYVPVHFDASV	16.810953416474494	0.21966557326773697	93.741486	0.53131247	25.880644	15.797406
design_13	17	AKEKYKKGAELAKEAKKLMEEGLKADAEKAAKLAREAKTLMDEIEELVPEVGGLTTAAKKAADAAAAAAEGENKEKAKKELEKAKKEIEKALKELEKLAK:KETAAAKFERQHMDSSTSAASSSNYCNQMMKSRNLTKDRCKPVNTFVHESLADVQAVCSQKNVACKNGQTNCYQSYSTMSITDCRETGSSKYPNCAYKTTQANKHIIVACEGNPYVPVHFDASV	17.46169871269223	0.17863730171594594	91.27686	0.5233693	26.951244	17.082756
design_13	18	AKEKYEEGAKLAEEALKLLKEGAKSTPEEAAKKAREAATLMDRIAYLVPEVYGLAREAAAAAAKAAAAAEAGNKEEAKKELKKAAEKAKKLLKELKKLAK:KETAAAKFERQHMDSSTSAASSSNYCNQMMKSRNLTKDRCKPVNTFVHESLADVQAVCSQKNVACKNGQTNCYQSYSTMSITDCRETGSSKYPNCAYKTTQANKHIIVACEGNPYVPVHFDASV	16.694928656665116	0.215087512965679	93.7023	0.5286025	25.60807	14.490271
design_13	19	AKEKYKEGAKLAKEAEKLLEKGLKADAKEAAKYAREAETLMHAVENLVPEVGGEATAAAKAADAAKAAAEGKDKKEAQKKLKEALEKAKKALKELKKLAE:KETAAAKFERQHMDSSTSAASSSNYCNQMMKSRNLTKDRCKPVNTFVHESLADVQAVCSQKNVACKNGQTNCYQSYSTMSITDCRETGSSKYPNCAYKTTQANKHIIVACEGNPYVPVHFDASV	16.032607669633023	0.25504208709687515	86.600395	0.5344695	25.63864	16.401585
design_13	20	AKEKYKKGAELAKEAEKLLKKGLKATPEEAAKYAGEAKTLMDEVRYLVPEVAGETTAAAKAADAARAAAEAGNKEEAQKELKKALEKAKKALEKLKKLAE:KETAAAKFERQHMDSSTSAASSSNYCNQMMKSRNLTKDRCKPVNTFVHESLADVQAVCSQKNVACKNGQTNCYQSYSTMSITDCRETGSSKYPNCAYKTTQANKHIIVACEGNPYVPVHFDASV	16.62886159594927	0.25395311782598445	93.88686	0.5313136	25.304659	14.971029
design_13	21	SKEAYKKAAELAKEAEEKLKKGAKATPEEAAKLASEAETLMAAIEDLVPEVAGLAREAAAAAAAAAAAAKAGNKEEAVKELEKAIEKARKLKEELKKLAE:KETAAAKFERQHMDSSTSAASSSNYCNQMMKSRNLTKDRCKPVNTFVHESLADVQAVCSQKNVACKNGQTNCYQSYSTMSITDCRETGSSKYPNCAYKTTQANKHIIVACEGNPYVPVHFDASV	16.915400822291602	0.2069108652590688	91.87371	0.5262498	26.563494	14.455954
design_13	22	AKEKYKKGAKLAEEAKKKLEEGLKATPEEAAKLAREAKTLMDAVEYLVPEVAGEARAAKAAADAAEAAAKGENLEEAKKELKKAIEKAKKALKKLKELAK:KETAAAKFERQHMDSSTSAASSSNYCNQMMKSRNLTKDRCKPVNTFVHESLADVQAVCSQKNVACKNGQTNCYQSYSTMSITDCRETGSSKYPNCAYKTTQANKHIIVACEGNPYVPVHFDASV	17.563702453166268	0.2057412103415415	93.48275	0.5211483	26.79823	15.970917
design_13	23	EKEKYKKGAKLAEEAKKKLEEGEKATLEEAAKLASEAKTLMDEVAELVPEAYGLALAAKKAADKAAAAAKGKNKEEAQAKLKEAKAEAEKLLKELEKLAK:KETAAAKFERQHMDSSTSAASSSNYCNQMMKSRNLTKDRCKPVNTFVHESLADVQAVCSQKNVACKNGQTNCYQSYSTMSITDCRETGSSKYPNCAYKTTQANKHIIVACEGNPYVPVHFDASV	17.246835564624277	0.2080339483214606	57.955624	0.53433585	26.74409	16.444935
design_13	24	KKEAYKKGAELAKEALKLLKEGEKATPEEAAKLANRAATLMDEIAYLVPEVYGLATEAHDKADAAAAAAKGGNKEEAKKKLKEAAKKAEETLKKLEELAK:KETAAAKFERQHMDSSTSAASSSNYCNQMMKSRNLTKDRCKPVNTFVHESLADVQAVCSQKNVACKNGQTNCYQSYSTMSITDCRETGSSKYPNCAYKTTQANKHIIVACEGNPYVPVHFDASV	13.489066132389977	0.24792978934199636	94.519806	0.52945817	25.62545	15.441618
design_13	25	DKEKYKKGLELAKEALKLLKEGEKSTPEEAAKKASEAKTLMDAIRELVPEVAGLATEAAKKAAEAAAAAKAGNKEEAKKKLKEAAKEAKKAAEELKKLAK:KETAAAKFERQHMDSSTSAASSSNYCNQMMKSRNLTKDRCKPVNTFVHESLADVQAVCSQKNVACKNGQTNCYQSYSTMSITDCRETGSSKYPNCAYKTTQANKHIIVACEGNPYVPVHFDASV	16.6369678035849	0.23048481782212907	92.83719	0.5309413	26.230146	14.984171
design_13	26	AKEKYEKGAKLAKEAEKLLKEGLKADLEKAAKYASKAATLMSAVADLVPEVYGLATEAEALADKAEAAAKAGNKEKAQKELKKALEAAKKLLEALKKLAK:KETAAAKFERQHMDSSTSAASSSNYCNQMMKSRNLTKDRCKPVNTFVHESLADVQAVCSQKNVACKNGQTNCYQSYSTMSITDCRETGSSKYPNCAYKTTQANKHIIVACEGNPYVPVHFDASV	11.886033464684408	0.3274103762194569	87.06903	0.54282176	24.600908	14.274335
design_13	27	AKAAYAEGAKLAKEAIELLKKGLEATPEEAAKLASRAKTLMDAIRDLVPEVGGLATEAAALADAAEAAAKGKNKEEAKKELKKAIEAAKKLLKALEKLAK:KETAAAKFERQHMDSSTSAASSSNYCNQMMKSRNLTKDRCKPVNTFVHESLADVQAVCSQKNVACKNGQTNCYQSYSTMSITDCRETGSSKYPNCAYKTTQANKHIIVACEGNPYVPVHFDASV	15.804011010478915	0.2510829407169687	93.302704	0.5254717	26.371262	13.963439
design_13	28	KKKAYEEAAKLAEEALKLLKEGLKSTPEEAAKKASEAATLMAAVAELVPEVYGLAAEAAALAAAAEAAAKSGNKEEAKKELKKAAEAAKKALKALKELAK:KETAAAKFERQHMDSSTSAASSSNYCNQMMKSRNLTKDRCKPVNTFVHESLADVQAVCSQKNVACKNGQTNCYQSYSTMSITDCRETGSSKYPNCAYKTTQANKHIIVACEGNPYVPVHFDASV	17.30608452942338	0.2034984381434149	93.280075	0.52292585	26.440752	15.782025
design_13	29	AKEKYKKAAELLKEAEEKLKKGIESSLEEAAKLAREAATLMSEVRYLVPEIAGLAREAEALAWKAAAAAEGGNKEEAKKLLKEAAKAAKKALEEAEKLAK:KETAAAKFERQHMDSSTSAASSSNYCNQMMKSRNLTKDRCKPVNTFVHESLADVQAVCSQKNVACKNGQTNCYQSYSTMSITDCRETGSSKYPNCAYKTTQANKHIIVACEGNPYVPVHFDASV	16.831741199918664	0.2190772238692744	88.93809	0.54096377	24.418917	12.419254
design_13	30	AKEKYKEAAKLAEEALKLLKEGAKADAATAAKYASKAATLMDAIRYLVPEVAGEATAAAAKADAAAAAAKGKDKATAKAELKAAAKAAEKLLKKLKELAK:KETAAAKFERQHMDSSTSAASSSNYCNQMMKSRNLTKDRCKPVNTFVHESLADVQAVCSQKNVACKNGQTNCYQSYSTMSITDCRETGSSKYPNCAYKTTQANKHIIVACEGNPYVPVHFDASV	15.893736343931048	0.24001442263281667	92.63101	0.5307218	25.615976	14.071245
design_13	31	AKEKYEEAAKLAEEALKLLKKGIEATPEEAAKYASEAATLMDAIRELVPEVAGEAREAAKAADAAAAAAKAGNKEEAKKELKKAAEKAKKALKKLKELAK:KETAAAKFERQHMDSSTSAASSSNYCNQMMKSRNLTKDRCKPVNTFVHESLADVQAVCSQKNVACKNGQTNCYQSYSTMSITDCRETGSSKYPNCAYKTTQANKHIIVACEGNPYVPVHFDASV	17.360090590123484	0.21657254474229393	93.58421	0.52454746	26.276527	15.930028
design_14	0	AAEAKAATAEAKKAIEELKKLAKKLGPAAEKKAKDFAKAAKAAIAEDPALAKTIKKLAEEVLKVAKEAAKLDPKEAEAIAASAAGKAETEAKKLKAKAAA:KETAAAKFERQHMDSSTSAASSSNYCNQMMKSRNLTKDRCKPVNTFVHESLADVQAVCSQKNVACKNGQTNCYQSYSTMSITDCRETGSSKYPNCAYKTTQANKHIIVACEGNPYVPVHFDASV	15.393879129499457	0.23761001215609606	92.48682	0.52420056	26.68686	17.191502
design_14	1	SKELEEATKKAKELMKEVLKLAKELGEKAYEAAEEFKKAAEELIKADPSLAKKVKEMAEKVLELAKKAAKLDKEEAEAITTSALGKAAKEAEELKAKAKA:KETAAAKFERQHMDSSTSAASSSNYCNQMMKSRNLTKDRCKPVNTFVHESLADVQAVCSQKNVACKNGQTNCYQSYSTMSITDCRETGSSKYPNCAYKTTQANKHIIVACEGNPYVPVHFDASV	18.69048013249841	0.17233322925657354	60.740627	0.5305187	27.660172	17.346048
design_14	2	AEEAEKARKEAEKLMKEIEKLAKELGPAAAAKAKEMKKAAEEAIKIDPKLAKEVKKKAKEVLKKAKEAAKLDKAEAEALTASALGKAAEEFEKLAKKAAA:KETAAAKFERQHMDSSTSAASSSNYCNQMMKSRNLTKDRCKPVNTFVHESLADVQAVCSQKNVACKNGQTNCYQSYSTMSITDCRETGSSKYPNCAYKTTQANKHIIVACEGNPYVPVHFDASV	17.372242180269605	0.19005276567494042	90.62752	0.5205297	27.274895	17.63725
design_14	3	AEEAKKAAKEAEKLAKELLKLAKKLGPAAAEKAEDFRKAAKAAIAEDPSLAKEVKELAEKALKEAKAAAKLDPKEAEAKTASALGKAATKLEELAAKAKA:KETAAAKFERQHMDSSTSAASSSNYCNQMMKSRNLTKDRCKPVNTFVHESLADVQAVCSQKNVACKNGQTNCYQSYSTMSITDCRETGSSKYPNCAYKTTQANKHIIVACEGNPYVPVHFDASV	12.4451831241334	0.40109311764381506	89.92254	0.5291203	26.787678	16.634745
design_14	4	AEEEREAERRARELLERLLELAAELGPAAAEAARAFREAAEALIAEDPAAAREVERLAEEVLRVAEEARKLDPETAEAITTSAAGRAQEEAERLLAEAKA:KETAAAKFERQHMDSSTSAASSSNYCNQMMKSRNLTKDRCKPVNTFVHESLADVQAVCSQKNVACKNGQTNCYQSYSTMSITDCRETGSSKYPNCAYKTTQANKHIIVACEGNPYVPVHFDASV	19.659350446108757	0.24155849501210955	94.79546	0.52104384	26.433784	15.740312
design_14	5	AKEAEEAKKEAEKLLEELEKLAKELGEAAYEKAKELRKAAEELIKTDPALAKKVRELAEEVLKLAKEAKKGKPEEAAAETASKAGKAAEELEKLAKEAAA:KETAAAKFERQHMDSSTSAASSSNYCNQMMKSRNLTKDRCKPVNTFVHESLADVQAVCSQKNVACKNGQTNCYQSYSTMSITDCRETGSSKYPNCAYKTTQANKHIIVACEGNPYVPVHFDASV	14.742607627601485	0.2258736004364935	83.797676	0.51917315	27.928766	18.581394
design_14	6	AEEAKAAKAEAEKLLKELEKKAKELGEEAEKAAKELKKAFEKAIAIDPALAKKIRELAEKALKKAKEAEKLDKEEAEAKTTSALGKAKTEAERLAAEAAA:KETAAAKFERQHMDSSTSAASSSNYCNQMMKSRNLTKDRCKPVNTFVHESLADVQAVCSQKNVACKNGQTNCYQSYSTMSITDCRETGSSKYPNCAYKTTQANKHIIVACEGNPYVPVHFDASV	12.503472325806646	0.3824033245582301	88.54506	0.5277184	26.694265	16.31895
design_14	7	EERLEEARREAEKLIEELLKLAKELGPKAAEAAERFRKAAEELIATDPAAAEEVRRLAKEALELAKEASKLDKEEAEAITTSKLGKAAEEAERLAAEAAA:KETAAAKFERQHMDSSTSAASSSNYCNQMMKSRNLTKDRCKPVNTFVHESLADVQAVCSQKNVACKNGQTNCYQSYSTMSITDCRETGSSKYPNCAYKTTQANKHIIVACEGNPYVPVHFDASV	12.712455024163493	0.31468193983888665	87.06338	0.5254931	26.735289	16.624102
design_14	8	AAAAAAAREEAERALEELERLAAELGPEAAAAAEEFREAARRLIAIDPALAERVLELAREALRLAREARKGDPEKAAAETTAALGRAREEAERLAAEAAA:KETAAAKFERQHMDSSTSAASSSNYCNQMMKSRNLTKDRCKPVNTFVHESLADVQAVCSQKNVACKNGQTNCYQSYSTMSITDCRETGSSKYPNCAYKTTQANKHIIVACEGNPYVPVHFDASV	14.685311482000428	0.2131807748641597	90.54918	0.5232134	27.02101	15.571405
design_14	9	AAAAKEAEKKAKEKLKELLKLAKKLGPAAAAKAKDFQKAADALIAIDPSAAKTVLKLAEELLKVAKEAAKLDPAEAEAITASAAGKAATQLEALAAAAAA:KETAAAKFERQHMDSSTSAASSSNYCNQMMKSRNLTKDRCKPVNTFVHESLADVQAVCSQKNVACKNGQTNCYQSYSTMSITDCRETGSSKYPNCAYKTTQANKHIIVACEGNPYVPVHFDASV	18.176502281736614	0.2056061766267115	92.066635	0.5301213	25.867893	16.664495
design_14	10	AKEAEEARKEAKELAKELEKLAKKLGPAAAAKAKEFKKAAEEAIAVDPSLAKKVKELAKKVLELAKKAAKLDKAEAEAKTASAAGKAAEELERLAKEAKA:KETAAAKFERQHMDSSTSAASSSNYCNQMMKSRNLTKDRCKPVNTFVHESLADVQAVCSQKNVACKNGQTNCYQSYSTMSITDCRETGSSKYPNCAYKTTQANKHIIVACEGNPYVPVHFDASV	13.926673355117115	0.32599504063947876	87.08644	0.5249534	27.00489	18.150925
design_14	11	SEEAEKARKEAEKLMKELLKKAKELGEEAAKKAEEFKKAAKEAIEVDPELAKEIYKLAKEALEKAKEAEKLDKETAEAETASKLGKAAKKLEELKKKAEA:KETAAAKFERQHMDSSTSAASSSNYCNQMMKSRNLTKDRCKPVNTFVHESLADVQAVCSQKNVACKNGQTNCYQSYSTMSITDCRETGSSKYPNCAYKTTQANKHIIVACEGNPYVPVHFDASV	14.575854607846136	0.2791532171534103	91.0942	0.52323985	27.35661	16.064617
design_14	12	AAAAAAAAAEAAALAARLLALAKELGEAAAKAAEEFRAAAERAIAIDPALAAEIRDLAKRALAVAEAAAKLDPETAEAITASELGKAAKRAEELAAAAAA:KETAAAKFERQHMDSSTSAASSSNYCNQMMKSRNLTKDRCKPVNTFVHESLADVQAVCSQKNVACKNGQTNCYQSYSTMSITDCRETGSSKYPNCAYKTTQANKHIIVACEGNPYVPVHFDASV	19.55355119735717	0.16689682460729596	90.45365	0.52585936	26.21732	16.562069
design_14	13	EEEAEKAREEAKKYAEELKKLAEKLGKAAAEKAKEFEKAAEEAIKEDPKLAKEVKELAKEVLKEAKKAAKLKKEEAEALTASKAGEAAKKFEKLAKEAKA:KETAAAKFERQHMDSSTSAASSSNYCNQMMKSRNLTKDRCKPVNTFVHESLADVQAVCSQKNVACKNGQTNCYQSYSTMSITDCRETGSSKYPNCAYKTTQANKHIIVACEGNPYVPVHFDASV	22.830974868309386	0.12265679867641313	68.97715	0.5271952	26.970339	18.648193
design_14	14	SEEAKKAEEEAKKLMEELEKLAKKLGEKAAEAAKEFRKAAEKAIKIDPSLAKEVKELAKEALKLAKEAAKLDKEEAEALTTSALGKAAEKLEKMAKAAAA:KETAAAKFERQHMDSSTSAASSSNYCNQMMKSRNLTKDRCKPVNTFVHESLADVQAVCSQKNVACKNGQTNCYQSYSTMSITDCRETGSSKYPNCAYKTTQANKHIIVACEGNPYVPVHFDASV	19.357809345515886	0.2782547516676067	92.180855	0.51826704	27.463278	18.109032
design_14	15	EEELEEARREAEELIEELLKKAKELGEKAAEKAEEFREAAERAIEIDPSLAPRIRELAKRALKKAEEAKKLDKEEAEAITASELGKAREEAERLAAEAAA:KETAAAKFERQHMDSSTSAASSSNYCNQMMKSRNLTKDRCKPVNTFVHESLADVQAVCSQKNVACKNGQTNCYQSYSTMSITDCRETGSSKYPNCAYKTTQANKHIIVACEGNPYVPVHFDASV	12.996614347403309	0.3482736042557886	92.50187	0.51813155	27.490005	16.497662
design_14	16	SEEEEKAKKEAEELMKKLKKLAKELGEAAAKAAEEFKKEAEKAIKEDPKLAKEVYELAKKVLKLAKEAAKLDKEEAEALTTSAAGKAAEKFKELAKKAKA:KETAAAKFERQHMDSSTSAASSSNYCNQMMKSRNLTKDRCKPVNTFVHESLADVQAVCSQKNVACKNGQTNCYQSYSTMSITDCRETGSSKYPNCAYKTTQANKHIIVACEGNPYVPVHFDASV	19.048420750879515	0.20107644139157058	68.7808	0.5300896	27.044573	16.567896
design_14	17	AEEAQKAKKEAEELAKELLKVAKELGEAAEKKAKEFKEAAKAAIKADPSLAKEIKKLAKEALEVAKKAKELDKEEAEAITASELGKAAEKAKKLLAKAKA:KETAAAKFERQHMDSSTSAASSSNYCNQMMKSRNLTKDRCKPVNTFVHESLADVQAVCSQKNVACKNGQTNCYQSYSTMSITDCRETGSSKYPNCAYKTTQANKHIIVACEGNPYVPVHFDASV	18.46584277428463	0.19917663775641145	88.80908	0.5176286	27.600368	18.835714
design_14	18	SEEEKKAEEEAKKALKELKKLAKELGEEAYKKAEEMKEKAEKLIKEDPSLAKEVLKKAKEALKLAKEASKLKPEEAEAKTASALGKAAEEFERLAAEAKA:KETAAAKFERQHMDSSTSAASSSNYCNQMMKSRNLTKDRCKPVNTFVHESLADVQAVCSQKNVACKNGQTNCYQSYSTMSITDCRETGSSKYPNCAYKTTQANKHIIVACEGNPYVPVHFDASV	13.27394478635071	0.37104652655363185	89.97158	0.5245076	27.180294	16.834566
design_14	19	SEEAKEAEKEAKKLQKELEKLAKELGKEAAEKAKEFKEAAEKAIKEDPKLAKKIKELAKEVLKLAKEAAKLDKEEAAAKTASAIGKAAEEAERLAKEAAA:KETAAAKFERQHMDSSTSAASSSNYCNQMMKSRNLTKDRCKPVNTFVHESLADVQAVCSQKNVACKNGQTNCYQSYSTMSITDCRETGSSKYPNCAYKTTQANKHIIVACEGNPYVPVHFDASV	16.22167512394033	0.24533896468254013	89.227394	0.52543646	26.896538	17.381678
design_14	20	AAAAKAATEAAKKAAKELLKLAKKLGEAAAKAAKDFTAAADAAIATDPALAKEVKKLAEEALKVAKEAAKLDKAEAEAITTSALGKAAAKADAAKAAAAA:KETAAAKFERQHMDSSTSAASSSNYCNQMMKSRNLTKDRCKPVNTFVHESLADVQAVCSQKNVACKNGQTNCYQSYSTMSITDCRETGSSKYPNCAYKTTQANKHIIVACEGNPYVPVHFDASV	18.592169196943214	0.16897884247989772	60.937237	0.5274547	27.3649	17.54051
design_14	21	AAEAEAARAAAREALEEIEKLAKELGPAAAEKAREFREAAERLIAIDPALAARVRALAEEALKLAKEAKKLDKEEAAAITASKLGEAAEEAERLAAEAAA:KETAAAKFERQHMDSSTSAASSSNYCNQMMKSRNLTKDRCKPVNTFVHESLADVQAVCSQKNVACKNGQTNCYQSYSTMSITDCRETGSSKYPNCAYKTTQANKHIIVACEGNPYVPVHFDASV	12.972359754589716	0.2845420282686271	89.889	0.5226718	27.032024	16.716564
design_14	22	EKELEEARKEAEKLIKELLKLAKKLGEEAYKKAEEFRKAAEELIKTDPSLAKKVKELAKEVLEVAKKASKLDKEEAEAITASAAGKAAEELEKLKAEAKA:KETAAAKFERQHMDSSTSAASSSNYCNQMMKSRNLTKDRCKPVNTFVHESLADVQAVCSQKNVACKNGQTNCYQSYSTMSITDCRETGSSKYPNCAYKTTQANKHIIVACEGNPYVPVHFDASV	15.23959602890319	0.24208525510903958	92.57427	0.52016544	27.345772	18.440084
design_14	23	AAEAEEARREAERLLEELKKLAKELGPAAAEKAEEFEKEARALIATDPAAAREVRELAREALKKAKEAAKGDPEKAAAETASALGKAAEELKRRAAEAAA:KETAAAKFERQHMDSSTSAASSSNYCNQMMKSRNLTKDRCKPVNTFVHESLADVQAVCSQKNVACKNGQTNCYQSYSTMSITDCRETGSSKYPNCAYKTTQANKHIIVACEGNPYVPVHFDASV	14.69717058539906	0.21683761667082205	87.02026	0.52429175	27.18	16.183182
design_14	24	AEKAKKAKEEAKKLLEELLKLAKELGEAAAEKAEEFRKAAEEAIKVDPALAEKIKKLAEEVLKKAKEAKKLDKEEAAAITASELGKAAKEAEELAAKAKA:KETAAAKFERQHMDSSTSAASSSNYCNQMMKSRNLTKDRCKPVNTFVHESLADVQAVCSQKNVACKNGQTNCYQSYSTMSITDCRETGSSKYPNCAYKTTQANKHIIVACEGNPYVPVHFDASV	13.638757860774687	0.3224835670913822	90.90033	0.5249001	27.10858	16.557709
design_14	25	AARAEEAREEARRLAEELLELAKELGPAAAEAARRFREAAEEAIATDPALAEKVRELAREALELAREAAKLDPEEAAARAASALGKAAEELERLKAEAAA:KETAAAKFERQHMDSSTSAASSSNYCNQMMKSRNLTKDRCKPVNTFVHESLADVQAVCSQKNVACKNGQTNCYQSYSTMSITDCRETGSSKYPNCAYKTTQANKHIIVACEGNPYVPVHFDASV	20.01379325344465	0.13979542412650697	86.49363	0.5214911	27.18351	16.948715
design_14	26	AEEAEKAREEAERLLEEAEKLAKELGEKAAEKAKEFREAARELIAADPALAKRVEELAKKVLELLKKASKLDKEEAEAKAASALGKAAEEAEKLLAEAKA:KETAAAKFERQHMDSSTSAASSSNYCNQMMKSRNLTKDRCKPVNTFVHESLADVQAVCSQKNVACKNGQTNCYQSYSTMSITDCRETGSSKYPNCAYKTTQANKHIIVACEGNPYVPVHFDASV	12.910979415473939	0.3874561640384448	91.142555	0.5204683	27.582611	17.703375
design_14	27	AEEAKKAQKEAEELAKELKELAKKLGPAAAKKAEEFIKEAKKAIATDPKLAKKVKELAKKVLETAKKAAKLDKETAAAITASAAGKAAKEAKAAAAAAAA:KETAAAKFERQHMDSSTSAASSSNYCNQMMKSRNLTKDRCKPVNTFVHESLADVQAVCSQKNVACKNGQTNCYQSYSTMSITDCRETGSSKYPNCAYKTTQANKHIIVACEGNPYVPVHFDASV	17.124881792279357	0.21484535595757595	87.34847	0.52605474	26.601982	16.760914
design_14	28	SEEEEKAKEEAKKLAEELLKLAKELGEEAAKKAEDFKKEAEALIAVDPSAAKYVKELAKKALEIAKEASKLDKETAEAITASALGKAAEELKKKKAEAEA:KETAAAKFERQHMDSSTSAASSSNYCNQMMKSRNLTKDRCKPVNTFVHESLADVQAVCSQKNVACKNGQTNCYQSYSTMSITDCRETGSSKYPNCAYKTTQANKHIIVACEGNPYVPVHFDASV	19.014072729523946	0.20341592064730493	92.49529	0.5232066	27.062178	18.322865
design_14	29	SEELEKAKKEAEELAKKLLELAKKLGPAAEAAAKEFEKAAKELIAIDPSLAKKVKELAKKVLELAEKAAKGDPAEAEAATASAAGKAAEEAERLAAEAKA:KETAAAKFERQHMDSSTSAASSSNYCNQMMKSRNLTKDRCKPVNTFVHESLADVQAVCSQKNVACKNGQTNCYQSYSTMSITDCRETGSSKYPNCAYKTTQANKHIIVACEGNPYVPVHFDASV	14.420038942381844	0.30463889922057424	88.540016	0.5256739	26.920692	17.216513
design_14	30	AAEAAKAAKEAAAAAKELLKLAKKLGPAAEAAAKDFEAAAKKAIAIDPSLAKEVAKAAKEALKVAKKAAKLDKAEAEAITTSAAGKAAEKAERAAAKAAA:KETAAAKFERQHMDSSTSAASSSNYCNQMMKSRNLTKDRCKPVNTFVHESLADVQAVCSQKNVACKNGQTNCYQSYSTMSITDCRETGSSKYPNCAYKTTQANKHIIVACEGNPYVPVHFDASV	19.247443839602386	0.37290567154134785	91.40266	0.52442265	26.367561	16.52081
design_14	31	SKEEEEAKKKAKELAEELLKLAKELGPAAAEAAKEFKKAAEEAIKEDPSLAKYVYELAKKALELAKEASKLDKEEAEALTASALGKAAEELERLKAEAKA:KETAAAKFERQHMDSSTSAASSSNYCNQMMKSRNLTKDRCKPVNTFVHESLADVQAVCSQKNVACKNGQTNCYQSYSTMSITDCRETGSSKYPNCAYKTTQANKHIIVACEGNPYVPVHFDASV	19.2969133881667	0.22623395726376172	89.89031	0.5257067	26.630066	16.569471
design_15	0	AAAAAAAAAKATVDAALAEKAKEREAAAAATLAKNPAAGLLYQEEADKQVAKDKKEAEANLAAVIADPSAEEARANIVKLLASRAAEVAAALDALVAALK:KETAAAKFERQHMDSSTSAASSSNYCNQMMKSRNLTKDRCKPVNTFVHESLADVQAVCSQKNVACKNGQTNCYQSYSTMSITDCRETGSSKYPNCAYKTTQANKHIIVACEGNPYVPVHFDASV	20.239849638939482	0.14122178871876975	56.19882	0.53241926	25.992186	17.361631
design_15	1	AAEAAAAAARATVEAALAKKEAALKAEAAAKYKENPAEGLLFEEEAEKQNAKDRAEAEANLATIVADPAAAAAAERIVEILEETAEEVAAALAALRAAAK:KETAAAKFERQHMDSSTSAASSSNYCNQMMKSRNLTKDRCKPVNTFVHESLADVQAVCSQKNVACKNGQTNCYQSYSTMSITDCRETGSSKYPNCAYKTTQANKHIIVACEGNPYVPVHFDASV	19.361418696546266	0.1773574022370221	84.956406	0.52456737	26.604	16.908684
design_15	2	AAAAAAAAARATVAAALAAKAAERAAAAAATYAQNPAAGLLAEEAADKQNAADEKTATANLATVIADPSAAAAAATIVALLAGTAAAVAAALEALRAAAA:KETAAAKFERQHMDSSTSAASSSNYCNQMMKSRNLTKDRCKPVNTFVHESLADVQAVCSQKNVACKNGQTNCYQSYSTMSITDCRETGSSKYPNCAYKTTQANKHIIVACEGNPYVPVHFDASV	19.45429236753376	0.22043005357227408	71.83121	0.5203911	26.429049	15.516898
design_15	3	AAAAALAAARATVEAGLAKKAAALAAQAAATYAKNPAAGLLFEEEADKKLAEDEKTAAANLAAIAADPSAAAAAATIVALLEETAAAVAAALAALQAAAA:KETAAAKFERQHMDSSTSAASSSNYCNQMMKSRNLTKDRCKPVNTFVHESLADVQAVCSQKNVACKNGQTNCYQSYSTMSITDCRETGSSKYPNCAYKTTQANKHIIVACEGNPYVPVHFDASV	18.945257444847325	0.1711852642252587	53.756573	0.52965295	26.359205	16.999111
design_15	4	AAAAAAAAAKATVAAALKAKEEAAKAEAAATYAKNPAAGLLFEEQATKEIAADTKAANANLAAVIADPAAAAAAAAIVALLAGSAAAVAAALAALVAAAA:KETAAAKFERQHMDSSTSAASSSNYCNQMMKSRNLTKDRCKPVNTFVHESLADVQAVCSQKNVACKNGQTNCYQSYSTMSITDCRETGSSKYPNCAYKTTQANKHIIVACEGNPYVPVHFDASV	18.32612607671339	0.17957803128972305	61.38188	0.519051	26.471712	14.963164
design_15	5	AAAAAAAAARATVAAALAAKAAADAAEAAAVYAQNPAAGLLYEEQATAQNAKDEKTANANLAAVIADPSAAAAAEEIVALLAGTAEAVAAALAALVAAAK:KETAAAKFERQHMDSSTSAASSSNYCNQMMKSRNLTKDRCKPVNTFVHESLADVQAVCSQKNVACKNGQTNCYQSYSTMSITDCRETGSSKYPNCAYKTTQANKHIIVACEGNPYVPVHFDASV	18.927422392209063	0.1930461045243638	64.86471	0.529139	25.7369	13.653585
design_15	6	AAEEAAKRAREVVKEALEEKRKEKEEEAKKTLAKNPAAGLLFEEEAEKENAKAEKEAEANLEAIIADPSAEEAAENIVKLLESKAEEVRAALEALREALA:KETAAAKFERQHMDSSTSAASSSNYCNQMMKSRNLTKDRCKPVNTFVHESLADVQAVCSQKNVACKNGQTNCYQSYSTMSITDCRETGSSKYPNCAYKTTQANKHIIVACEGNPYVPVHFDASV	20.19538911130797	0.1666859357549057	58.44031	0.5305322	26.96557	15.763409
design_15	7	AAAAAAAAAAATVAAALAAAAAAKEEEAKKVLAENPAKGLLYEEEAEKEVAATAKAAEAALAAIAADPAAAAAAAALVAALAGTAAAVAAALAALRAAAA:KETAAAKFERQHMDSSTSAASSSNYCNQMMKSRNLTKDRCKPVNTFVHESLADVQAVCSQKNVACKNGQTNCYQSYSTMSITDCRETGSSKYPNCAYKTTQANKHIIVACEGNPYVPVHFDASV	19.317921830180264	0.1833200545072518	58.31651	0.5216267	26.616985	15.1318
design_15	8	AAAAAAAAAAATVAAALAAAAAARAAEAAAVLAQNPAAGLLYEEQAAAEDAAAAKAAAANLAAIAADPSAAAAAAALVALLAGTAAAVAAALAALVAAAA:KETAAAKFERQHMDSSTSAASSSNYCNQMMKSRNLTKDRCKPVNTFVHESLADVQAVCSQKNVACKNGQTNCYQSYSTMSITDCRETGSSKYPNCAYKTTQANKHIIVACEGNPYVPVHFDASV	18.11715479639537	0.16559272828224708	55.455124	0.5175325	26.180662	15.723296
design_15	9	AAAAAAAAARATVEAALAKKEAADEKEAAAVYAKNPAEGLLYEEEARKQNAADRKAATANLDAVIADPAAAAAAAAIVALLKETAAEVAAALEALRAALK:KETAAAKFERQHMDSSTSAASSSNYCNQMMKSRNLTKDRCKPVNTFVHESLADVQAVCSQKNVACKNGQTNCYQSYSTMSITDCRETGSSKYPNCAYKTTQANKHIIVACEGNPYVPVHFDASV	19.360838558542575	0.16325315261291085	70.303604	0.5245737	26.835775	15.680254
design_15	10	AAAAAAAAAAATVAAALAAKTKELEEEAKKKYAENPAEGLLFEEEARKKAAEDEKTATANLAAIAADPAAAAAAATLVAILKGQAAAVAAALAALVAALA:KETAAAKFERQHMDSSTSAASSSNYCNQMMKSRNLTKDRCKPVNTFVHESLADVQAVCSQKNVACKNGQTNCYQSYSTMSITDCRETGSSKYPNCAYKTTQANKHIIVACEGNPYVPVHFDASV	19.022487166581246	0.16728275215772465	59.03654	0.521417	26.724361	14.869437
design_15	11	AAAKAAAEAKKVVKEALEKKEKKAKEEAEKTYAKNPAAGLLYEEEADKKIAKDEKEANKNLAAIVADPKAEEAAKEIVKLLEEEKEKVKAALEALVAALK:KETAAAKFERQHMDSSTSAASSSNYCNQMMKSRNLTKDRCKPVNTFVHESLADVQAVCSQKNVACKNGQTNCYQSYSTMSITDCRETGSSKYPNCAYKTTQANKHIIVACEGNPYVPVHFDASV	19.222195129498775	0.20652913804243261	71.27606	0.5313784	26.419472	14.67964
design_15	12	AAAAAAAAAKATVAAALAAKAAADAAAAAAVYAQNPAAGLLYEEAATKQNAADEKEANANLAAIVADPSAAAARERIVELLEGTAEEVAAALDALVAAAK:KETAAAKFERQHMDSSTSAASSSNYCNQMMKSRNLTKDRCKPVNTFVHESLADVQAVCSQKNVACKNGQTNCYQSYSTMSITDCRETGSSKYPNCAYKTTQANKHIIVACEGNPYVPVHFDASV	19.62064245385043	0.15544339878235164	66.474884	0.52477235	26.842436	16.21934
design_15	13	AAAAAAAAAKATVEAGLAALEKERKAEAAAVYAKNPAEGLLYEEQAEKEVAADRKAAEAGLAAVVADPSAAAAAEAIVAILAGTAAEVAAALAALRAAAA:KETAAAKFERQHMDSSTSAASSSNYCNQMMKSRNLTKDRCKPVNTFVHESLADVQAVCSQKNVACKNGQTNCYQSYSTMSITDCRETGSSKYPNCAYKTTQANKHIIVACEGNPYVPVHFDASV	18.97063289361683	0.1340169693151072	66.09356	0.5292537	26.13736	12.321882
design_15	14	AAAAAAAAAKATVAAALEKKRASLAAQAAATLAKNPAAGLLFEEEADKQAAEDEKTAEANLAAIEADPSADAAAEELVALLEEEAAAVAAALEALKAAKA:KETAAAKFERQHMDSSTSAASSSNYCNQMMKSRNLTKDRCKPVNTFVHESLADVQAVCSQKNVACKNGQTNCYQSYSTMSITDCRETGSSKYPNCAYKTTQANKHIIVACEGNPYVPVHFDASV	20.22367309587572	0.16041662589856864	51.425404	0.5265823	26.574614	16.399155
design_15	15	AAAAAAAAARATVAAALAEREAALEAEAAKVYAQNPAAGLLFAEQAEAQAAADRAAADAGLAAIIADPSAAAAAEAIVALLAGSAEAVAAALEALRAALA:KETAAAKFERQHMDSSTSAASSSNYCNQMMKSRNLTKDRCKPVNTFVHESLADVQAVCSQKNVACKNGQTNCYQSYSTMSITDCRETGSSKYPNCAYKTTQANKHIIVACEGNPYVPVHFDASV	18.075191441904725	0.19775980133939589	65.6004	0.52530706	26.64782	15.240799
design_15	16	AAAAAAAAAKATVEAGLKAKEAADEAAAAAKYAENPAAGLLYAEAAEKANAAARKQATANLAAIVADPAAAAAAAATVALLAGTAAEVAAALAALRAALA:KETAAAKFERQHMDSSTSAASSSNYCNQMMKSRNLTKDRCKPVNTFVHESLADVQAVCSQKNVACKNGQTNCYQSYSTMSITDCRETGSSKYPNCAYKTTQANKHIIVACEGNPYVPVHFDASV	15.906169819692137	0.23967628896428597	65.11521	0.52160776	26.263449	15.542421
design_15	17	AAAAAAAAAAATVAAGLEAKAAALEAQAAAVYAQNPAAGLLFEEEATKQAAADAKQAAANLAAVAADPAAAEAAAAIVELLEGTAAEVAAALAALVAAAA:KETAAAKFERQHMDSSTSAASSSNYCNQMMKSRNLTKDRCKPVNTFVHESLADVQAVCSQKNVACKNGQTNCYQSYSTMSITDCRETGSSKYPNCAYKTTQANKHIIVACEGNPYVPVHFDASV	18.880630432832337	0.18384965773648393	58.59409	0.5264287	26.097975	12.297924
design_15	18	AAAAAAAAARATVAAALARRAAERAAAAAAVYAQNPAAGLLYEEQAAKEVAADEKAATANLAAIVADPSAAAAAAALVALLAGDAAAVAAALAALRAALA:KETAAAKFERQHMDSSTSAASSSNYCNQMMKSRNLTKDRCKPVNTFVHESLADVQAVCSQKNVACKNGQTNCYQSYSTMSITDCRETGSSKYPNCAYKTTQANKHIIVACEGNPYVPVHFDASV	17.373156483173048	0.18364412925597323	66.67898	0.5226892	26.389383	14.646115
design_15	19	AAAAAAAAARATVAAALAAKAAADDAAAAATLAKNPAAGLLYQEQADKENAEDEKTAAANLAAIIADPAAEAAAATLVELLAGTAAAVAAALAALRAALA:KETAAAKFERQHMDSSTSAASSSNYCNQMMKSRNLTKDRCKPVNTFVHESLADVQAVCSQKNVACKNGQTNCYQSYSTMSITDCRETGSSKYPNCAYKTTQANKHIIVACEGNPYVPVHFDASV	20.487581562975425	0.15668351805105157	52.197617	0.52197284	26.392185	16.37333
design_15	20	AAAAAAAAAKATVAAGLEARRAARAAAAAATYAKNPAAGLLAEEQADAQDAADEKAAAAGLAAVIADPAAAAAAAAIVALLEGTAAAVAAALAALVAALA:KETAAAKFERQHMDSSTSAASSSNYCNQMMKSRNLTKDRCKPVNTFVHESLADVQAVCSQKNVACKNGQTNCYQSYSTMSITDCRETGSSKYPNCAYKTTQANKHIIVACEGNPYVPVHFDASV	19.072969702871273	0.19802899377504288	68.80261	0.51342225	26.520378	15.557151
design_15	21	AAAAAAAAARATVAAALARKEKAAEEEAAKKYAENPAAGLLYAEEADKQNAADRAAADANLAAVIADPAADAAAEAMVAILEGDAAAVRAALEALRAALA:KETAAAKFERQHMDSSTSAASSSNYCNQMMKSRNLTKDRCKPVNTFVHESLADVQAVCSQKNVACKNGQTNCYQSYSTMSITDCRETGSSKYPNCAYKTTQANKHIIVACEGNPYVPVHFDASV	17.893486251778487	0.150503197084575	61.555065	0.5214156	26.893757	16.681856
design_15	22	AAAAALAAAKATVEAGLAKKEAEDKAAAAAKLKENPAAGLLYAEEAEKKNAADKKTATANLAAIAADPAAAAAAATIVAILASTAAAVAAALDALRAALA:KETAAAKFERQHMDSSTSAASSSNYCNQMMKSRNLTKDRCKPVNTFVHESLADVQAVCSQKNVACKNGQTNCYQSYSTMSITDCRETGSSKYPNCAYKTTQANKHIIVACEGNPYVPVHFDASV	18.835141607059693	0.17253529415537955	69.37413	0.5290803	25.868002	15.68409
design_15	23	AAAAAAAAAAATVAAALAARAEAAAAEAAAVYAQNPAAGLLYEEQAEKENAAAAAAANAGLAAVIADPSAAAAAEAIVALLEGDAAAVAAALAALRAALA:KETAAAKFERQHMDSSTSAASSSNYCNQMMKSRNLTKDRCKPVNTFVHESLADVQAVCSQKNVACKNGQTNCYQSYSTMSITDCRETGSSKYPNCAYKTTQANKHIIVACEGNPYVPVHFDASV	17.53631347098752	0.20582457312552666	55.55323	0.5249987	26.50993	14.094429
design_15	24	AAAAAAAAARATVDAGLEAKAAAAEAEAAAVYAQNPAAGLLYEEQARKEVAADRKAADAGLAAVEADPSAAAAAAAIVEILAETAEAVAAALAALVAAAK:KETAAAKFERQHMDSSTSAASSSNYCNQMMKSRNLTKDRCKPVNTFVHESLADVQAVCSQKNVACKNGQTNCYQSYSTMSITDCRETGSSKYPNCAYKTTQANKHIIVACEGNPYVPVHFDASV	15.614772613677774	0.2779817448818476	69.57841	0.5206742	26.989573	15.377777
design_15	25	AAAAAAAAAEATVKAGLAKKAEEAEKEAAEVYKKNPAAGLLYEEEARKKNAEDEKTAKANLAAVKADPSATAAADTIVALLESTAEEVAAALAALRAALA:KETAAAKFERQHMDSSTSAASSSNYCNQMMKSRNLTKDRCKPVNTFVHESLADVQAVCSQKNVACKNGQTNCYQSYSTMSITDCRETGSSKYPNCAYKTTQANKHIIVACEGNPYVPVHFDASV	18.103821202254554	0.18209627507602608	67.9108	0.5272057	26.77547	15.998049
design_15	26	AAAAAAAAARATVEEALKAKAEADEKEAAAVYAKNPAAGLLYEEEADKKNAEDAKKAEAGLAAIEADPAAAAAAAEIVALLAEKAEEVRAALDALRAAAA:KETAAAKFERQHMDSSTSAASSSNYCNQMMKSRNLTKDRCKPVNTFVHESLADVQAVCSQKNVACKNGQTNCYQSYSTMSITDCRETGSSKYPNCAYKTTQANKHIIVACEGNPYVPVHFDASV	19.99540002437377	0.13606643300815605	68.46985	0.5297266	26.450743	17.297848
design_15	27	AAAAAAAAAAAAVAAALAAAAAAAAAEAAATLAKNPAAGLLAEEAATKAAAAAAAAAAANLAAIAADPAAAAAAARLVALLAGDAAAVAAALAALVAAAK:KETAAAKFERQHMDSSTSAASSSNYCNQMMKSRNLTKDRCKPVNTFVHESLADVQAVCSQKNVACKNGQTNCYQSYSTMSITDCRETGSSKYPNCAYKTTQANKHIIVACEGNPYVPVHFDASV	18.433857260130964	0.19631927631002544	54.1781	0.51604056	26.686956	14.072462
design_15	28	AAAAAAAAARATVDAALAKKEAELKAEAAATYAKNPAAGLLFEEQAEKEIAAAKKEADANLAAIEADPAAEAAAQAIVDLLESTAAEVRAALEALRKAAA:KETAAAKFERQHMDSSTSAASSSNYCNQMMKSRNLTKDRCKPVNTFVHESLADVQAVCSQKNVACKNGQTNCYQSYSTMSITDCRETGSSKYPNCAYKTTQANKHIIVACEGNPYVPVHFDASV	20.43354829532109	0.13751879093864602	62.10964	0.5269651	27.125254	17.11562
design_15	29	AAAAAAAAARAAVAAALEAKAKELEAKAAAVYKENPAKGLLYEEQAEKEIAKDTAEADANLAAVIADPAAAAAAARIVALLEGTAAAVAAALAALRAAAA:KETAAAKFERQHMDSSTSAASSSNYCNQMMKSRNLTKDRCKPVNTFVHESLADVQAVCSQKNVACKNGQTNCYQSYSTMSITDCRETGSSKYPNCAYKTTQANKHIIVACEGNPYVPVHFDASV	19.802907799216946	0.16391861271215546	64.17397	0.5259262	26.610228	17.029985
design_15	30	AAAAAAAAARATVEAGLEKAAAEAEAAAAATLAKNPAAGLLAAEEAAKKAAADRKEAEANLAAVIADPAADAAAENIVKLLASTAAEVAAALEALRAAAA:KETAAAKFERQHMDSSTSAASSSNYCNQMMKSRNLTKDRCKPVNTFVHESLADVQAVCSQKNVACKNGQTNCYQSYSTMSITDCRETGSSKYPNCAYKTTQANKHIIVACEGNPYVPVHFDASV	18.610082393981664	0.17899146869836666	59.61506	0.5285809	26.690985	18.07914
design_15	31	AAAAAAAAAKATVEAGLAAKAAADDAAAAAVLAQNPAAGLLYQEQADKENAEARKEANANLATIIADPSADEAAARIVALLAETAAAVKAALDALVAAAK:KETAAAKFERQHMDSSTSAASSSNYCNQMMKSRNLTKDRCKPVNTFVHESLADVQAVCSQKNVACKNGQTNCYQSYSTMSITDCRETGSSKYPNCAYKTTQANKHIIVACEGNPYVPVHFDASV	18.23187348733227	0.1733004524176684	61.141045	0.52981365	26.133518	15.646881
design_16	0	AQRYLDEAATLNNMRDDINAAAAAGANAFLTAAAQARDTASSLTFADRVGAALDAAIATANAALANPATQAALLAAGTAALSATLDALAAEAEAKAAAAA:KETAAAKFERQHMDSSTSAASSSNYCNQMMKSRNLTKDRCKPVNTFVHESLADVQAVCSQKNVACKNGQTNCYQSYSTMSITDCRETGSSKYPNCAYKTTQANKHIIVACEGNPYVPVHFDASV	18.406203281270972	0.21145202365372656	90.148834	0.53405	25.869093	15.546167
design_16	1	AALYEDEAAEYANMAATLAAAAAAGPEAFMTAAALAKDEASSLTSADTAGAALDAATAGAAAALADPATAAALLAAATAALTATLDALAAEAKAKAAAAK:KETAAAKFERQHMDSSTSAASSSNYCNQMMKSRNLTKDRCKPVNTFVHESLADVQAVCSQKNVACKNGQTNCYQSYSTMSITDCRETGSSKYPNCAYKTTQANKHIIVACEGNPYVPVHFDASV	14.434588069896945	0.28188941437436543	78.14229	0.52783984	25.949945	14.487165
design_16	2	AELYRDEAAELDNMRAELKAAAAKGAEAFLTAANLAKDEAASLRFADRVQAALDAAIALANAALANPATAAALLAAGTDALAATLDALAAEARALAAAAE:KETAAAKFERQHMDSSTSAASSSNYCNQMMKSRNLTKDRCKPVNTFVHESLADVQAVCSQKNVACKNGQTNCYQSYSTMSITDCRETGSSKYPNCAYKTTQANKHIIVACEGNPYVPVHFDASV	17.292904875086002	0.20419948048469222	63.777176	0.53252083	26.631298	17.46003
design_16	3	VERHLDEAEKLENMRDELRAAAAAGPEAALTAAALARDEASSLKYADEVNAALDEAIALANEALANPATAAALLAAGTDALAATLDKLAEKSRAEAEKAK:KETAAAKFERQHMDSSTSAASSSNYCNQMMKSRNLTKDRCKPVNTFVHESLADVQAVCSQKNVACKNGQTNCYQSYSTMSITDCRETGSSKYPNCAYKTTQANKHIIVACEGNPYVPVHFDASV	13.969680662850879	0.28424229337506635	91.613686	0.52606046	26.356781	14.225796
design_16	4	VQRYLDEAAELENMAAELRAAAAAGPEAFLTAAALAKDEASSLEFADRVGAALDEAIALANEALANPATAAALLAEGTARLEAALAALAAEARAKAAAAA:KETAAAKFERQHMDSSTSAASSSNYCNQMMKSRNLTKDRCKPVNTFVHESLADVQAVCSQKNVACKNGQTNCYQSYSTMSITDCRETGSSKYPNCAYKTTQANKHIIVACEGNPYVPVHFDASV	15.233271351900166	0.26163929572036737	92.95895	0.526497	26.104366	13.879166
design_16	5	VETYLDEAATLENFRADLVAAAAAGPEAFMTAAAAAKDEASSLKSSAAVNAALDAAIAAAAAALANPATAAALLAAGTAALTAALDALAAEAKAKAAAAA:KETAAAKFERQHMDSSTSAASSSNYCNQMMKSRNLTKDRCKPVNTFVHESLADVQAVCSQKNVACKNGQTNCYQSYSTMSITDCRETGSSKYPNCAYKTTQANKHIIVACEGNPYVPVHFDASV	13.569378681014761	0.3156605703505786	86.3253	0.53276646	25.541637	14.154814
design_16	6	AQQYLDEAAELENMAAEIAAAAAKGPEAFLTALALAKDEAASLKYADAVQAALDAGIAGANAGLANPATAAATTAAAAAAVTAALAALAAAARAAAAAAA:KETAAAKFERQHMDSSTSAASSSNYCNQMMKSRNLTKDRCKPVNTFVHESLADVQAVCSQKNVACKNGQTNCYQSYSTMSITDCRETGSSKYPNCAYKTTQANKHIIVACEGNPYVPVHFDASV	15.30668683221954	0.26847881254761025	90.412285	0.5233687	26.062773	14.883353
design_16	7	VERYEDEAAKLRNARALIRAAAAKGPEAFLTALQLVKDEASSLTFSEEVQALADEAIAMAQQALANPATAAALLQAGTDKLVAGLDKLAEKAEALAEAAK:KETAAAKFERQHMDSSTSAASSSNYCNQMMKSRNLTKDRCKPVNTFVHESLADVQAVCSQKNVACKNGQTNCYQSYSTMSITDCRETGSSKYPNCAYKTTQANKHIIVACEGNPYVPVHFDASV	15.141458130889905	0.24893155603807537	89.139015	0.5374918	25.334866	15.948393
design_16	8	AERYLDEAEKLENFAAELTAAAAKGAEAFLTAAAAAKDEAASLTSAEEAQAALDAAIAGANAALANPATAATLLAAANDALVATLDKLAEEARKKAEELA:KETAAAKFERQHMDSSTSAASSSNYCNQMMKSRNLTKDRCKPVNTFVHESLADVQAVCSQKNVACKNGQTNCYQSYSTMSITDCRETGSSKYPNCAYKTTQANKHIIVACEGNPYVPVHFDASV	20.82151257461239	0.1374220919523941	52.482212	0.52764976	27.37221	17.407104
design_16	9	VELYKDQAAKYANMRAEVRAAAAAGPEAFLTALELAKDEAASLTDADAAQALMDEAIKTANAALANPATAAALLQAGTDAAAAGLDAIRAAAEAKAAAAA:KETAAAKFERQHMDSSTSAASSSNYCNQMMKSRNLTKDRCKPVNTFVHESLADVQAVCSQKNVACKNGQTNCYQSYSTMSITDCRETGSSKYPNCAYKTTQANKHIIVACEGNPYVPVHFDASV	18.492957701047377	0.14344300298795837	59.755795	0.53093255	26.743681	17.343937
design_16	10	AQRYLDEAATLANMRDALRAAAAAGPEAFLTALAAAADEASSLTSAEEVGAALDAAAAGAAAALANPATAAEQLAAAADAAAAALDAIRAKALAAAAAAA:KETAAAKFERQHMDSSTSAASSSNYCNQMMKSRNLTKDRCKPVNTFVHESLADVQAVCSQKNVACKNGQTNCYQSYSTMSITDCRETGSSKYPNCAYKTTQANKHIIVACEGNPYVPVHFDASV	17.374572193713387	0.19107171843559495	91.91128	0.5207455	26.485178	16.325104
design_16	11	AEKYEDEAEKLRNFAAELKAAAAKGPEAFLTAAQLAKDEASSLTSAEKVNAALDAAIALANAALANPATAADLLAAGTAALTAALDAIAKEAEEKAKAAK:KETAAAKFERQHMDSSTSAASSSNYCNQMMKSRNLTKDRCKPVNTFVHESLADVQAVCSQKNVACKNGQTNCYQSYSTMSITDCRETGSSKYPNCAYKTTQANKHIIVACEGNPYVPVHFDASV	14.23190883388447	0.2982323139652053	91.12647	0.5300027	26.003769	15.441581
design_16	12	VEKYLDQAKKLENFRKEAEAAAAKGPEAFMTAAERIKDEAASLEAADEVNAAVDAAIEGANQALKNPEKAAELTKKATDDLVAKLDKIAAEYLAKAKAAA:KETAAAKFERQHMDSSTSAASSSNYCNQMMKSRNLTKDRCKPVNTFVHESLADVQAVCSQKNVACKNGQTNCYQSYSTMSITDCRETGSSKYPNCAYKTTQANKHIIVACEGNPYVPVHFDASV	19.811055605555524	0.15464273645817977	93.616776	0.52837634	26.35108	15.151461
design_16	13	AQRYLDEAAEYDNFAADLRAAAAKGAEAFLTAAATAKDEASSLTSAEAANAALDAAIAGANAALANPATAAALLAAATDAAVAALDALAAAARAAAAAAA:KETAAAKFERQHMDSSTSAASSSNYCNQMMKSRNLTKDRCKPVNTFVHESLADVQAVCSQKNVACKNGQTNCYQSYSTMSITDCRETGSSKYPNCAYKTTQANKHIIVACEGNPYVPVHFDASV	19.500442055267627	0.15217878623492517	54.79953	0.52528673	27.222095	16.007383
design_16	14	AERYLDEAARLDNMRAEAAAAAAAGAEAFLTALAAAKDEAASLTFADAVNAAADEAIAGANAALANPATAAALLAAAAAAYAAALAALAAAARAAAAAAA:KETAAAKFERQHMDSSTSAASSSNYCNQMMKSRNLTKDRCKPVNTFVHESLADVQAVCSQKNVACKNGQTNCYQSYSTMSITDCRETGSSKYPNCAYKTTQANKHIIVACEGNPYVPVHFDASV	18.64667054336993	0.18374677058221886	52.261833	0.5252657	27.164764	17.800863
design_16	15	VQTYLDTAAKYDNMRAELAAAAAKGPEAFLTAAAAAKDEASSLKYAEQANAALDAAIAGANAGLANPATAAALTAAAAAAAAAALTALADAARAAAEAAK:KETAAAKFERQHMDSSTSAASSSNYCNQMMKSRNLTKDRCKPVNTFVHESLADVQAVCSQKNVACKNGQTNCYQSYSTMSITDCRETGSSKYPNCAYKTTQANKHIIVACEGNPYVPVHFDASV	14.701682768305005	0.24994434230785778	92.948425	0.5270845	26.032562	14.734806
design_16	16	VQKYLDEAETLDNMRAEIKAAAAKGPEAFLTAAALAKDVAASLTFADRVQAALDDAIAGANAALANPETAAALLQAATDALTAALDALAAEARAKAKAAA:KETAAAKFERQHMDSSTSAASSSNYCNQMMKSRNLTKDRCKPVNTFVHESLADVQAVCSQKNVACKNGQTNCYQSYSTMSITDCRETGSSKYPNCAYKTTQANKHIIVACEGNPYVPVHFDASV	14.931391382371782	0.2857617708664207	92.883736	0.5291376	26.075155	14.170838
design_16	17	AAKYEDAAAKLANMRAELTAAAAAGAAAFLTAAAAAADEASSLEAAEAVQAALDAAAAGANAALANPATAAAQLAAAAAAAAAALAALEAAYTAKAAAAK:KETAAAKFERQHMDSSTSAASSSNYCNQMMKSRNLTKDRCKPVNTFVHESLADVQAVCSQKNVACKNGQTNCYQSYSTMSITDCRETGSSKYPNCAYKTTQANKHIIVACEGNPYVPVHFDASV	17.520187890147366	0.18915805129133695	51.853733	0.5248014	27.064651	16.815819
design_16	18	VQRYLDEAEELKNMAKEIKAAAAKGVEAFMTAAMTARDEASSLESAERVNAALDDAIAKANAALANPATAATLLKEGTEALVKALEEIAKEALEKAKEAE:KETAAAKFERQHMDSSTSAASSSNYCNQMMKSRNLTKDRCKPVNTFVHESLADVQAVCSQKNVACKNGQTNCYQSYSTMSITDCRETGSSKYPNCAYKTTQANKHIIVACEGNPYVPVHFDASV	19.36253753555854	0.18266208190861669	91.36925	0.52527845	26.299706	15.699232
design_16	19	AEKYLAEAATLRNMAATITAAAAAGAEAALTAANLAKDEAASLTFADEVGAALDAAIATFNAALANPATAAALTAAGTAALVAGLDALAAKAEAAAAAAA:KETAAAKFERQHMDSSTSAASSSNYCNQMMKSRNLTKDRCKPVNTFVHESLADVQAVCSQKNVACKNGQTNCYQSYSTMSITDCRETGSSKYPNCAYKTTQANKHIIVACEGNPYVPVHFDASV	18.709388687189232	0.2242599628488817	93.319565	0.52689004	26.183012	16.87641
design_16	20	VQRYLDEAAKLDNAAAELTAAAAAGPAAAMTALAAIKDEAASLTFADRVNAAMDAAIALANAALANPATAAAQLAAGTAAAVAALDALAAEARAKAAAAA:KETAAAKFERQHMDSSTSAASSSNYCNQMMKSRNLTKDRCKPVNTFVHESLADVQAVCSQKNVACKNGQTNCYQSYSTMSITDCRETGSSKYPNCAYKTTQANKHIIVACEGNPYVPVHFDASV	14.104935988871189	0.2689998615638854	86.23403	0.52697	26.319532	14.679191
design_16	21	AQRYLDQAAELENMAAELRAAAAAGPEAFLTAANLAKDVAASLEAAERVGAALDAAIATANAALANPATAAALLAAGTAALTATLAAIAAEAKAKAEAAA:KETAAAKFERQHMDSSTSAASSSNYCNQMMKSRNLTKDRCKPVNTFVHESLADVQAVCSQKNVACKNGQTNCYQSYSTMSITDCRETGSSKYPNCAYKTTQANKHIIVACEGNPYVPVHFDASV	15.651599248674843	0.23481738921338316	83.67055	0.5279257	26.139296	15.92396
design_16	22	VQKYLDQAETARNMAEELRAAAAAGPEAAMTAAAAAKDEASSLEAAEEVQALLDAAIAGYAAALANPATAAALLAAATDAAVAGLDEIAAKYEAKAEAAA:KETAAAKFERQHMDSSTSAASSSNYCNQMMKSRNLTKDRCKPVNTFVHESLADVQAVCSQKNVACKNGQTNCYQSYSTMSITDCRETGSSKYPNCAYKTTQANKHIIVACEGNPYVPVHFDASV	15.946210403981638	0.24338912146935862	93.5825	0.52273047	26.448582	14.276771
design_16	23	AEKYKDEAATLDNARAEIKAAAAKGAEAALTAAATVKDEASSLTYSEEVNALLDKAIALANAALANPATAAALLAAGTADLTAGLDKLAAAARAKAKAAE:KETAAAKFERQHMDSSTSAASSSNYCNQMMKSRNLTKDRCKPVNTFVHESLADVQAVCSQKNVACKNGQTNCYQSYSTMSITDCRETGSSKYPNCAYKTTQANKHIIVACEGNPYVPVHFDASV	13.670957404317646	0.3114383873135687	87.76439	0.5323317	25.975374	14.906077
design_16	24	AQRYADEAAELNNMAADLTAAAAAGVAAAATAAAQAKDEASSLTSAERANAALDAALATAAAAAADPATAAAKLAAGTAAAVAALAALAAEAAAKAAAAA:KETAAAKFERQHMDSSTSAASSSNYCNQMMKSRNLTKDRCKPVNTFVHESLADVQAVCSQKNVACKNGQTNCYQSYSTMSITDCRETGSSKYPNCAYKTTQANKHIIVACEGNPYVPVHFDASV	21.377647637877633	0.12623082238825692	51.458447	0.5150731	27.619951	17.135529
design_16	25	VQKYLDEAAKLRNAAAEATAAAAAGANAFLTAANAIKDEAASLEFADEVQAALDAAIAAANAGLANPATQAALTAAGTAALVATLDALAKAAEAKAAEAA:KETAAAKFERQHMDSSTSAASSSNYCNQMMKSRNLTKDRCKPVNTFVHESLADVQAVCSQKNVACKNGQTNCYQSYSTMSITDCRETGSSKYPNCAYKTTQANKHIIVACEGNPYVPVHFDASV	19.187754424576802	0.18289916962492603	63.77746	0.53465044	26.465914	17.437365
design_16	26	VEKYLDEAKKLENARKEAEAAAAKGVEAFMTAAAAIKDEAASLEAADEVQKLLDDAIALAAAAAANPATAAALLKAGTDKLAAGLTALADKYRAKAAAAA:KETAAAKFERQHMDSSTSAASSSNYCNQMMKSRNLTKDRCKPVNTFVHESLADVQAVCSQKNVACKNGQTNCYQSYSTMSITDCRETGSSKYPNCAYKTTQANKHIIVACEGNPYVPVHFDASV	20.843834377217583	0.11023038496579252	70.68368	0.5303955	26.83602	16.959202
design_16	27	AQKYLDEAATYANMRAEVAAAAAAGAAAFATALALGKDVAASLTSAEAAQAAFDAGLAAAAAALANPATAAELLAAGAAAVAAALDALRAAAEAAAAAAA:KETAAAKFERQHMDSSTSAASSSNYCNQMMKSRNLTKDRCKPVNTFVHESLADVQAVCSQKNVACKNGQTNCYQSYSTMSITDCRETGSSKYPNCAYKTTQANKHIIVACEGNPYVPVHFDASV	22.608366883295723	0.10565391656923973	52.290516	0.5200074	27.70971	17.291103
design_16	28	VERYRATAETLRNMAADITAAAAAGAAAFLTAAAAAKDTAASLEFAERVGAALDDAIATANAALANPATAAALLAAGTAALVAALDALAAEAEAKAAAAA:KETAAAKFERQHMDSSTSAASSSNYCNQMMKSRNLTKDRCKPVNTFVHESLADVQAVCSQKNVACKNGQTNCYQSYSTMSITDCRETGSSKYPNCAYKTTQANKHIIVACEGNPYVPVHFDASV	19.225363462467417	0.13049769992197993	55.910107	0.5274812	26.931818	17.647358
design_16	29	VEKYLDEAKELKNMAKELKAAAAKGAEAFLTAAQLAKDEASSLKFAEEVNKLLDEAIAGANAGLANPATAATQVAAAADKLEKGLEKLAKEAEKLAKEAA:KETAAAKFERQHMDSSTSAASSSNYCNQMMKSRNLTKDRCKPVNTFVHESLADVQAVCSQKNVACKNGQTNCYQSYSTMSITDCRETGSSKYPNCAYKTTQANKHIIVACEGNPYVPVHFDASV	19.193359357852284	0.14580825428819658	88.90765	0.52905977	26.363379	16.584988
design_16	30	AEKHLAEAATLANMAAEVAAAAAKGPEAFLTALANAKDEAASLTSAEEAQAALDAGIALANAALANPATAAALLAAGAAAVGATLAALRDKAEAAAKAAA:KETAAAKFERQHMDSSTSAASSSNYCNQMMKSRNLTKDRCKPVNTFVHESLADVQAVCSQKNVACKNGQTNCYQSYSTMSITDCRETGSSKYPNCAYKTTQANKHIIVACEGNPYVPVHFDASV	14.095498736433184	0.2805015548919658	90.586655	0.5292411	26.106821	15.242338
design_16	31	AQLHTDEAAELKNMRAELKAAAAKGPEAFLTAAAAAKDEAASLKYADEVQALLDAAIAGANAALANPETAAELLAAATAAAAAGLDALAAKAEAEAAAAA:KETAAAKFERQHMDSSTSAASSSNYCNQMMKSRNLTKDRCKPVNTFVHESLADVQAVCSQKNVACKNGQTNCYQSYSTMSITDCRETGSSKYPNCAYKTTQANKHIIVACEGNPYVPVHFDASV	14.874725074749641	0.27789846894824644	92.193726	0.5235059	26.404896	14.364915
design_17	0	SALEKAKQAADSAKARIDALAADVAAVAADLAKADPATGAKLAADAAAAKAAALAAIDKAVAEDPENAVEKVREELAKFEDTADALKDEAAAAKAAAAAA:KETAAAKFERQHMDSSTSAASSSNYCNQMMKSRNLTKDRCKPVNTFVHESLADVQAVCSQKNVACKNGQTNCYQSYSTMSITDCRETGSSKYPNCAYKTTQANKHIIVACEGNPYVPVHFDASV	14.519871947910046	0.21953674142408305	92.97894	0.5326244	25.492962	15.499125
design_17	1	SAAAAAQQALNDGQARANALLAEVKKVAKELKKYDPEKGKEIEKKAEAAKAAALAAMQAAAAADPANAATQIRTELAKYEDTMEELKDEAEEEKEKKKKE:KETAAAKFERQHMDSSTSAASSSNYCNQMMKSRNLTKDRCKPVNTFVHESLADVQAVCSQKNVACKNGQTNCYQSYSTMSITDCRETGSSKYPNCAYKTTQANKHIIVACEGNPYVPVHFDASV	12.332173520067746	0.3286448864130982	91.10931	0.5374369	24.664925	12.457127
design_17	2	SAAAAAAQALASAKARMDSLKKEANKVAEELKKEDPKEGEKLKEEADKAAAAAKAAMEAAAAADPANAAALIREELAKYEDEMDKIKYEAKEILEKKKKE:KETAAAKFERQHMDSSTSAASSSNYCNQMMKSRNLTKDRCKPVNTFVHESLADVQAVCSQKNVACKNGQTNCYQSYSTMSITDCRETGSSKYPNCAYKTTQANKHIIVACEGNPYVPVHFDASV	16.627105515826443	0.19588721634222894	89.88561	0.52981853	25.839731	17.604847
design_17	3	SAKEKAEKAAESAKKRMESLKKEVEKKAEELKKEDKEKGEKIKKEAEKAYEEAKKKIEEAVKEDPENAVEKIREVLAEYEEKAEKLEEEIEKIKEEEKKK:KETAAAKFERQHMDSSTSAASSSNYCNQMMKSRNLTKDRCKPVNTFVHESLADVQAVCSQKNVACKNGQTNCYQSYSTMSITDCRETGSSKYPNCAYKTTQANKHIIVACEGNPYVPVHFDASV	15.200503387295969	0.2216912520631635	93.03189	0.5259431	26.725853	16.962341
design_17	4	SAAAAAAAAAASAKARIDALLKEVKKVAEELKKKDPEKGKKIEKEAEEAAKAAKAAIDAAAAADPANAAAKIREELAKATDTFEKLKEEAEKAKKEAEKK:KETAAAKFERQHMDSSTSAASSSNYCNQMMKSRNLTKDRCKPVNTFVHESLADVQAVCSQKNVACKNGQTNCYQSYSTMSITDCRETGSSKYPNCAYKTTQANKHIIVACEGNPYVPVHFDASV	14.463575031505474	0.27101586898282526	90.53852	0.5351182	24.993084	12.743136
design_17	5	SAAAAAQAAAASAKARIDSLAKEVKKKAEELEKEDPEKGKEIKKKAEEAKEAATAAIQAAVDADPANAAALVRTELAKFTDEAEKLKEEAEEIKKKKKKE:KETAAAKFERQHMDSSTSAASSSNYCNQMMKSRNLTKDRCKPVNTFVHESLADVQAVCSQKNVACKNGQTNCYQSYSTMSITDCRETGSSKYPNCAYKTTQANKHIIVACEGNPYVPVHFDASV	15.980878090865009	0.21951560391011757	90.23703	0.53721154	24.958132	14.404365
design_17	6	SAAAAAQQARDSALARINALKAEVKKEAEELKKEDPELGAKIEKEADAAAAAATAAIQAAVAADPANAAAKVREVLAAYEDKAEELKDKAKEAKAKAKAA:KETAAAKFERQHMDSSTSAASSSNYCNQMMKSRNLTKDRCKPVNTFVHESLADVQAVCSQKNVACKNGQTNCYQSYSTMSITDCRETGSSKYPNCAYKTTQANKHIIVACEGNPYVPVHFDASV	16.707882392469063	0.1922609983245307	91.638535	0.52750844	25.911179	15.7028475
design_17	7	SAQAKAQAAADSAAARIDSLAKEVKKVAEELKKEDPKKGEEIKKKMEEAKKEALAAIKAAVDADPANAVTKIREKLAEYEDKAEELKYEAEEAKAAKKAA:KETAAAKFERQHMDSSTSAASSSNYCNQMMKSRNLTKDRCKPVNTFVHESLADVQAVCSQKNVACKNGQTNCYQSYSTMSITDCRETGSSKYPNCAYKTTQANKHIIVACEGNPYVPVHFDASV	16.070431985187216	0.21211656245884392	92.39876	0.5301995	25.570522	15.558124
design_17	8	SAAAAAQQAADSALARIASLEAEVKAVAAELAKEDPAAGAAIKAQAAAAAAAARAAIQAAVAADPANAAALVRTELAAFEDTADALKAQAEAIKKAKLAA:KETAAAKFERQHMDSSTSAASSSNYCNQMMKSRNLTKDRCKPVNTFVHESLADVQAVCSQKNVACKNGQTNCYQSYSTMSITDCRETGSSKYPNCAYKTTQANKHIIVACEGNPYVPVHFDASV	14.568465562948855	0.29753502494777617	91.16141	0.52886224	25.551813	14.503462
design_17	9	SAAAAAQQAAASAKARIDSLEKEVKKVAKELKKENPEEGEKIKKEAEKARDKAKAAIDAAVAADPANAAALIREELAKFEEKAEELKEKAEEAKKKAKEK:KETAAAKFERQHMDSSTSAASSSNYCNQMMKSRNLTKDRCKPVNTFVHESLADVQAVCSQKNVACKNGQTNCYQSYSTMSITDCRETGSSKYPNCAYKTTQANKHIIVACEGNPYVPVHFDASV	16.29019998154993	0.22993466197282644	91.61828	0.531548	25.657131	14.962675
design_17	10	SAAAAAAAAAASAKARIESLKKEVEKKAEELEKEDKEKGKEIKKKAEEAAKAAKAAIAAAAAADPANAAALIREELAEFEEKAEELKEEAEEAKKKKKKE:KETAAAKFERQHMDSSTSAASSSNYCNQMMKSRNLTKDRCKPVNTFVHESLADVQAVCSQKNVACKNGQTNCYQSYSTMSITDCRETGSSKYPNCAYKTTQANKHIIVACEGNPYVPVHFDASV	16.121369186241846	0.19753148040735402	90.38203	0.5421616	24.668852	13.606421
design_17	11	SAAAAAAAAAASANARINALLKEVKKKAEELKKEDPEKGEKLKEEAEKAAKEAKAAIAAAVAADPANAAAKVREVLAKATDKFDELKDEAEKAKEEEKKK:KETAAAKFERQHMDSSTSAASSSNYCNQMMKSRNLTKDRCKPVNTFVHESLADVQAVCSQKNVACKNGQTNCYQSYSTMSITDCRETGSSKYPNCAYKTTQANKHIIVACEGNPYVPVHFDASV	16.263010751392102	0.24143996497886275	89.89732	0.5348946	25.125305	13.844456
design_17	12	SAAAAAKAAADSAKARIDALLADVKAAAADLAKEDPETGAALAAQADAARDAAVAAIDAAVAEDPANAAAKVREVLAEYTDKMDALKDQAAAAKAAAKAK:KETAAAKFERQHMDSSTSAASSSNYCNQMMKSRNLTKDRCKPVNTFVHESLADVQAVCSQKNVACKNGQTNCYQSYSTMSITDCRETGSSKYPNCAYKTTQANKHIIVACEGNPYVPVHFDASV	14.175693796358491	0.30399943911323996	91.61054	0.53468215	25.07649	13.180084
design_17	13	SAAAAAAQAAASANARIDALLAEVKKVADELAKEDPEKGAKIRAEAEAARDAAKAAIAAAVAADPANAADLIRTELAKYEDKAEELKDKAEEEKAKALAA:KETAAAKFERQHMDSSTSAASSSNYCNQMMKSRNLTKDRCKPVNTFVHESLADVQAVCSQKNVACKNGQTNCYQSYSTMSITDCRETGSSKYPNCAYKTTQANKHIIVACEGNPYVPVHFDASV	12.942840397995269	0.32758176928641636	91.931854	0.53270197	25.229836	14.537178
design_17	14	SAQEKAQAAANSALARMESLLKEVKKEAKELEKEDPEKGKKYKEEAEKAYKEAKEKIKEAVATDPENAVDKVREVLAEYEEKAEKIKEEIRKAKEEKKKE:KETAAAKFERQHMDSSTSAASSSNYCNQMMKSRNLTKDRCKPVNTFVHESLADVQAVCSQKNVACKNGQTNCYQSYSTMSITDCRETGSSKYPNCAYKTTQANKHIIVACEGNPYVPVHFDASV	15.684035103225366	0.2444331633487111	92.83416	0.52696955	26.124432	15.736826
design_17	15	SAAAAAQKALDDGKARIDALLKEVKEEAKKLKELDPEKGKEIEKKAEEAAKEAKAKMQAAAAADPANAAAKIREVLAEFTEKAEELKEEAREAAEKAKKE:KETAAAKFERQHMDSSTSAASSSNYCNQMMKSRNLTKDRCKPVNTFVHESLADVQAVCSQKNVACKNGQTNCYQSYSTMSITDCRETGSSKYPNCAYKTTQANKHIIVACEGNPYVPVHFDASV	16.280292336409804	0.2655614956599605	92.57497	0.5256089	26.245966	17.147253
design_17	16	SAEEKAKKAAESAKARMESLYKEVKKKAEELKKYDPEKGEEIKKKAEEALKKAKKAIEEAAKKDPENAVEKIREELAKYTEKMDELKYEAEEEKEKKKKE:KETAAAKFERQHMDSSTSAASSSNYCNQMMKSRNLTKDRCKPVNTFVHESLADVQAVCSQKNVACKNGQTNCYQSYSTMSITDCRETGSSKYPNCAYKTTQANKHIIVACEGNPYVPVHFDASV	14.81792558362498	0.26624006291811236	92.69162	0.52490926	26.333838	15.786985
design_17	17	SALEKAQQAANSAKARIDSLLKEVKKEAEELKKEDEEEGKKIKEKAKEAAEKAKKAIDEAVKKDPENAVELVREELAKFEEKAEELKEEAEEIKKKKLEE:KETAAAKFERQHMDSSTSAASSSNYCNQMMKSRNLTKDRCKPVNTFVHESLADVQAVCSQKNVACKNGQTNCYQSYSTMSITDCRETGSSKYPNCAYKTTQANKHIIVACEGNPYVPVHFDASV	15.737748211130883	0.20593138443036763	92.53594	0.52768624	26.432901	16.749018
design_17	18	SALAKAKEAADSAKARINSLLKEVEKVAKELAKEDPETGKKIAKEAKDAADAANAAIDAAVATDPENAVELIRTELAKFEDKAEELKYEAEEAKAKKKAE:KETAAAKFERQHMDSSTSAASSSNYCNQMMKSRNLTKDRCKPVNTFVHESLADVQAVCSQKNVACKNGQTNCYQSYSTMSITDCRETGSSKYPNCAYKTTQANKHIIVACEGNPYVPVHFDASV	15.292725714195987	0.2294555348110199	92.98767	0.5267053	26.164011	13.8672695
design_17	19	SAAAAAQAAADSAKARIDSLLKEVKKEAKELEKEDPETGKELKEEAEKARAAALAAIDKAVAEDPENAAALVREELAKFEEKMEELKEKARKAKEEKKKA:KETAAAKFERQHMDSSTSAASSSNYCNQMMKSRNLTKDRCKPVNTFVHESLADVQAVCSQKNVACKNGQTNCYQSYSTMSITDCRETGSSKYPNCAYKTTQANKHIIVACEGNPYVPVHFDASV	15.230996681083992	0.2642373782638472	90.41187	0.5299697	25.959185	14.958963
design_17	20	SAAAKAKAAADSAKARINSLLKEVEKKAKELEKEDPEKGKEIRKKAEEAKAKALAAIEKAVKEDPENAVELVREELAEAEDKFEELKYEAEEEKKKKKAE:KETAAAKFERQHMDSSTSAASSSNYCNQMMKSRNLTKDRCKPVNTFVHESLADVQAVCSQKNVACKNGQTNCYQSYSTMSITDCRETGSSKYPNCAYKTTQANKHIIVACEGNPYVPVHFDASV	16.561999050132563	0.20746145323452855	91.78551	0.5352595	25.385727	14.263666
design_17	21	SAAAKAAAAAASAKARIDALAKEVKKVAKELEKEDPELGAKIKEEAEKAKAAALAAIAAAVATDPANAVALVRTELAEFEDKAEELKYKAEEALAKKKAE:KETAAAKFERQHMDSSTSAASSSNYCNQMMKSRNLTKDRCKPVNTFVHESLADVQAVCSQKNVACKNGQTNCYQSYSTMSITDCRETGSSKYPNCAYKTTQANKHIIVACEGNPYVPVHFDASV	12.119550158789972	0.3322862277010095	91.38402	0.53228337	25.593666	15.538944
design_17	22	SAQAAAQAAADSAKARINSLNNQVNATAAELAKLDPAKGAALAAKANAAKAAATAAIQAAVASDPANAAALVREELAKYTDTADKLNDEAKAAAAAAKAA:KETAAAKFERQHMDSSTSAASSSNYCNQMMKSRNLTKDRCKPVNTFVHESLADVQAVCSQKNVACKNGQTNCYQSYSTMSITDCRETGSSKYPNCAYKTTQANKHIIVACEGNPYVPVHFDASV	15.107023334062799	0.31579814680423873	92.05394	0.54019463	24.316795	14.054001
design_17	23	SAAAAAQAAADSALATIDAKLAEVNAKADELAKEDPEKGAKLKAEAKAAADAAKAAIQAAVAADPANAAALARTELAKFTDTMDKLKAEAEEAKAAAKAK:KETAAAKFERQHMDSSTSAASSSNYCNQMMKSRNLTKDRCKPVNTFVHESLADVQAVCSQKNVACKNGQTNCYQSYSTMSITDCRETGSSKYPNCAYKTTQANKHIIVACEGNPYVPVHFDASV	14.529612483618616	0.2791951655032637	88.85547	0.53932935	25.045788	14.281832
design_17	24	SALEKAQKAADSAKARIDALLKEVKKKAEELEKKDPKKGKEIKEKAEKAAEKAKKAIAKAVAEDPENAVEKVREELAKAEDEFDKLKDEIEKIKKEEEAK:KETAAAKFERQHMDSSTSAASSSNYCNQMMKSRNLTKDRCKPVNTFVHESLADVQAVCSQKNVACKNGQTNCYQSYSTMSITDCRETGSSKYPNCAYKTTQANKHIIVACEGNPYVPVHFDASV	15.10761535835968	0.27733005170529773	92.52177	0.52685905	26.36685	16.201866
design_17	25	SALEKAQKAAESAKARIEALAKEVKEKAKELKKKDKEKGEEIKKEAEKAKAEALKAIQAAVEADPENAVELVREELAKFEEKAEELKEKAEEIKKEIEKK:KETAAAKFERQHMDSSTSAASSSNYCNQMMKSRNLTKDRCKPVNTFVHESLADVQAVCSQKNVACKNGQTNCYQSYSTMSITDCRETGSSKYPNCAYKTTQANKHIIVACEGNPYVPVHFDASV	16.74237666538039	0.19341371229982776	90.80357	0.5254929	26.70157	16.06746
design_17	26	SALEKAQQAANDAKARINALLATVNAVAADLKKVDPEKGAEIAARATATAAAALAAIDKAVAEDPENAVELVRTELAKAEDAFDELIAEAEEAKKAALAA:KETAAAKFERQHMDSSTSAASSSNYCNQMMKSRNLTKDRCKPVNTFVHESLADVQAVCSQKNVACKNGQTNCYQSYSTMSITDCRETGSSKYPNCAYKTTQANKHIIVACEGNPYVPVHFDASV	16.015271343231074	0.2497248429574165	93.47849	0.5272111	25.901957	15.416323
design_17	27	SAAAAAAKAAADANARIDSLLNEVNKKAEELKKEDPEKGEKIKKEAKAAADKAKAAIAAAVAADPANAPALVREELAKAEDEFDKLKEEAEEIKEKKKKE:KETAAAKFERQHMDSSTSAASSSNYCNQMMKSRNLTKDRCKPVNTFVHESLADVQAVCSQKNVACKNGQTNCYQSYSTMSITDCRETGSSKYPNCAYKTTQANKHIIVACEGNPYVPVHFDASV	14.732139822747168	0.2746278770389218	91.62402	0.5343568	25.471067	14.943349
design_17	28	SAAAKAAAAAASAKARIDALLKEVEKVAKELEKKDPEKGKKIKEEAKAAKAAATAAIDAAAAADPANAVALIREELAKFEEKAEELKEKAKEAKEKAEKE:KETAAAKFERQHMDSSTSAASSSNYCNQMMKSRNLTKDRCKPVNTFVHESLADVQAVCSQKNVACKNGQTNCYQSYSTMSITDCRETGSSKYPNCAYKTTQANKHIIVACEGNPYVPVHFDASV	15.66935545314052	0.2526192460673943	91.22175	0.53436875	25.34013	14.773736
design_17	29	SAAAAAQQAADSAKARIDALLADVKAVAAELAKEDPAAGAALAARAAAAAAAALAAIDAAVAADPANAVELVREELAAATDTFDALKDEAAALKAAKLAA:KETAAAKFERQHMDSSTSAASSSNYCNQMMKSRNLTKDRCKPVNTFVHESLADVQAVCSQKNVACKNGQTNCYQSYSTMSITDCRETGSSKYPNCAYKTTQANKHIIVACEGNPYVPVHFDASV	13.942032607057213	0.3273036451025653	90.85182	0.5327545	25.177834	11.1256485
design_17	30	SAAAAAAAAAASAKARAASLLAEVQAAAAELAAADPATGAALAAEAAAAQAAATAAIDAAVAADPANAADLVRTELAAFTDRADALKDRAAAAKAAAAAA:KETAAAKFERQHMDSSTSAASSSNYCNQMMKSRNLTKDRCKPVNTFVHESLADVQAVCSQKNVACKNGQTNCYQSYSTMSITDCRETGSSKYPNCAYKTTQANKHIIVACEGNPYVPVHFDASV	15.165260327389612	0.292273817055253	88.12815	0.5316726	25.00811	15.340715
design_17	31	SAAAAAQAAADSANARIDSLLKRVEELAKELEKENPEKGKELREKAKKAAKEAKAAIQAAVDADPANAADKIREELAKFEDKAEELEEEAKKALEEEKKK:KETAAAKFERQHMDSSTSAASSSNYCNQMMKSRNLTKDRCKPVNTFVHESLADVQAVCSQKNVACKNGQTNCYQSYSTMSITDCRETGSSKYPNCAYKTTQANKHIIVACEGNPYVPVHFDASV	12.813283959616081	0.31635684191245106	93.21312	0.52873725	25.984661	15.196487
design_18	0	TAAALLKALDELYKALLEAEKLAKELAPEIGEEAKKAAEAAEKAAKAALAAHSSSAYLPEMIKEAEKAVKLLKELGKKHKEFKEKAEEIEKLLEKVKALG:KETAAAKFERQHMDSSTSAASSSNYCNQMMKSRNLTKDRCKPVNTFVHESLADVQAVCSQKNVACKNGQTNCYQSYSTMSITDCRETGSSKYPNCAYKTTQANKHIIVACEGNPYVPVHFDASV	18.09881753953993	0.19319150841457958	91.1247	0.52843666	26.256422	15.392551
design_18	1	TPAAFVEALDKLAKALLEAEKLAKEIEPEVGEEAKEAAKLAEEALKKALAAHSSSSYLPEMLKAAEKTIKKLEKLGKKKEEFKKLAEKIKKLAKEVAELG:KETAAAKFERQHMDSSTSAASSSNYCNQMMKSRNLTKDRCKPVNTFVHESLADVQAVCSQKNVACKNGQTNCYQSYSTMSITDCRETGSSKYPNCAYKTTQANKHIIVACEGNPYVPVHFDASV	18.26051114290569	0.19298513837052297	87.19347	0.53073514	26.158075	15.966342
design_18	2	AAAAFQKALDELAKALEEAAKLAKEKEKEIGELGKEAAKAAEEALKAALAAHSSSAYLPEMIAKAEKTIKLLKELGKYDEEFKELAEKIEKLTAQVKALG:KETAAAKFERQHMDSSTSAASSSNYCNQMMKSRNLTKDRCKPVNTFVHESLADVQAVCSQKNVACKNGQTNCYQSYSTMSITDCRETGSSKYPNCAYKTTQANKHIIVACEGNPYVPVHFDASV	17.04057747467777	0.21431201214460668	88.99215	0.5323994	25.897234	16.042904
design_18	3	AAAALVAALDKLNKKLLEAEKLAKEKAKEIGEEGKEAAKAAEEAAKAALAAHSSLAYTPEMLKKAEKTVKLLKELGKKLEEAKKLAEEIAALTAEVKALA:KETAAAKFERQHMDSSTSAASSSNYCNQMMKSRNLTKDRCKPVNTFVHESLADVQAVCSQKNVACKNGQTNCYQSYSTMSITDCRETGSSKYPNCAYKTTQANKHIIVACEGNPYVPVHFDASV	18.872258557751408	0.1582612827402373	49.658882	0.53197855	27.465227	17.777807
design_18	4	AAAAFVAALEELEKALLEAEKFMKEKAPEWGEEAKKAAELAEEAAKAALAAISRSEYLPEMLKKADAAVAALKELGKKSKEAAKLAKEIEKLRKEVAKLG:KETAAAKFERQHMDSSTSAASSSNYCNQMMKSRNLTKDRCKPVNTFVHESLADVQAVCSQKNVACKNGQTNCYQSYSTMSITDCRETGSSKYPNCAYKTTQANKHIIVACEGNPYVPVHFDASV	17.49704553391265	0.20457052615652221	90.24199	0.53024775	26.201532	14.191829
design_18	5	TPAAFVDALDALNKKLLEAEKYAKELAPKIGEKAKKAAEAAREAAGLALAAHSSSAYLPEMLKAAEKTVKLLKELGKEDERAKKLAEEIAKLAKQVAALG:KETAAAKFERQHMDSSTSAASSSNYCNQMMKSRNLTKDRCKPVNTFVHESLADVQAVCSQKNVACKNGQTNCYQSYSTMSITDCRETGSSKYPNCAYKTTQANKHIIVACEGNPYVPVHFDASV	16.982933189154455	0.20989917903113128	90.23603	0.5267817	25.988867	14.531944
design_18	6	TPAAFVAAVDALAKKLLEAEKLAKELAPKIGEEGKKAAEAAEEALKKALAAHSRSSYLPEMLEAAKKTIKLLKELGKKDERFKKLAEEIERLREEVAKLG:KETAAAKFERQHMDSSTSAASSSNYCNQMMKSRNLTKDRCKPVNTFVHESLADVQAVCSQKNVACKNGQTNCYQSYSTMSITDCRETGSSKYPNCAYKTTQANKHIIVACEGNPYVPVHFDASV	18.485357153313295	0.19534844777207105	84.897	0.53782636	25.26055	15.304157
design_18	7	AAAALVKALEELAKLLLEAEKYMKEKAPEIGEKAKEAAKLAEEALKAALAAISRSSYLPEMIKKAEEAVKKLEELGKEDKEAKELAEKIKKKLEEVKKLG:KETAAAKFERQHMDSSTSAASSSNYCNQMMKSRNLTKDRCKPVNTFVHESLADVQAVCSQKNVACKNGQTNCYQSYSTMSITDCRETGSSKYPNCAYKTTQANKHIIVACEGNPYVPVHFDASV	18.817722858652772	0.1960426801020101	90.017944	0.5308007	26.17156	15.693496
design_18	8	AAAAFVAALDELAKLLLEAEKYMKEKAPEWGEEAKKAAELAEKALGKALAAHSSSAYTPEMLKAAEEAIKKLKELGKKDEEAKKLAEEIEKKAKEVAALA:KETAAAKFERQHMDSSTSAASSSNYCNQMMKSRNLTKDRCKPVNTFVHESLADVQAVCSQKNVACKNGQTNCYQSYSTMSITDCRETGSSKYPNCAYKTTQANKHIIVACEGNPYVPVHFDASV	17.087067452030944	0.20150251054973142	85.59212	0.5389657	25.090706	13.982357
design_18	9	AASALVKALDELAKALEEAEKLAKELAPEIGEEAKKAAEAAEEALKKALAAHSSSSYLPEMIEAAEKTIKLLKKLGKKNKEFKELAEKIEKLTKEVKKLG:KETAAAKFERQHMDSSTSAASSSNYCNQMMKSRNLTKDRCKPVNTFVHESLADVQAVCSQKNVACKNGQTNCYQSYSTMSITDCRETGSSKYPNCAYKTTQANKHIIVACEGNPYVPVHFDASV	16.850341488228754	0.22337886737292253	87.25174	0.53226304	25.955057	14.232891
design_18	10	TPAAFVAALDKLAKALLEAEKYMKEQAAKIGEEAKKAAEAAEAALGAALAAHSRSEYFPAMLAAADAAVALLKALGAKDAEAKALADKIAKLRDEAKALG:KETAAAKFERQHMDSSTSAASSSNYCNQMMKSRNLTKDRCKPVNTFVHESLADVQAVCSQKNVACKNGQTNCYQSYSTMSITDCRETGSSKYPNCAYKTTQANKHIIVACEGNPYVPVHFDASV	18.278883806906176	0.1952369080084077	80.5283	0.53144896	25.983475	16.44006
design_18	11	AASALLKALDELAKKLLEAEKYMKEKAKEIGEEAKKAAELAREALGYALAAQSRSSYLPEAIEKAKEAIKALKKLGKKDKEAEKLAKEIEKLTKEVEALG:KETAAAKFERQHMDSSTSAASSSNYCNQMMKSRNLTKDRCKPVNTFVHESLADVQAVCSQKNVACKNGQTNCYQSYSTMSITDCRETGSSKYPNCAYKTTQANKHIIVACEGNPYVPVHFDASV	16.30035438376899	0.21570113746878164	93.04031	0.562027	22.434437	8.547239
design_18	12	TASAFVAAVDELNKLLLEAEKYAKEKAKEIGEEGKEAAKLAAEAAGKALAAHSRSSYTPEMLKAADEAIKKLEELGKKDEEAKKLAEEIKKKRDEVAKLA:KETAAAKFERQHMDSSTSAASSSNYCNQMMKSRNLTKDRCKPVNTFVHESLADVQAVCSQKNVACKNGQTNCYQSYSTMSITDCRETGSSKYPNCAYKTTQANKHIIVACEGNPYVPVHFDASV	17.14570497468227	0.21656843827268032	79.58198	0.5399536	25.339678	16.00893
design_18	13	AAAAFVAALDQLNALLLEAEKLMKKLAPEIGEEGKEAAKLAAEAAGLALAAHSRSSYLPEMLKAADAAVKALKKLGEKVPEAKELADQIAAAAEAVRALG:KETAAAKFERQHMDSSTSAASSSNYCNQMMKSRNLTKDRCKPVNTFVHESLADVQAVCSQKNVACKNGQTNCYQSYSTMSITDCRETGSSKYPNCAYKTTQANKHIIVACEGNPYVPVHFDASV	17.693076466757226	0.21773547921135286	83.90977	0.5400166	24.953108	14.447166
design_18	14	TPAAFVAAVDALNKKLLEAEKYAKEKAKKIGEEGKEAAELAEEAAKKALAAHSRSSYYPEMLAAADAAIKKLKELGKKDKKAKELADEIAKLRDQAAALG:KETAAAKFERQHMDSSTSAASSSNYCNQMMKSRNLTKDRCKPVNTFVHESLADVQAVCSQKNVACKNGQTNCYQSYSTMSITDCRETGSSKYPNCAYKTTQANKHIIVACEGNPYVPVHFDASV	18.445566795985574	0.19839357679599384	74.84413	0.5368602	25.777388	15.905508
design_18	15	AASAFVAAVDELAKALLEAEKLAKELAPEVGEEAKKAAEAAAKAYGLALAAHSSSAYTPEMLAAADEAIKLLKELGKEHPEFKKLAEKIAKLRDKVAALG:KETAAAKFERQHMDSSTSAASSSNYCNQMMKSRNLTKDRCKPVNTFVHESLADVQAVCSQKNVACKNGQTNCYQSYSTMSITDCRETGSSKYPNCAYKTTQANKHIIVACEGNPYVPVHFDASV	18.440138631768615	0.20408762870381908	88.90988	0.5278949	26.218103	16.480944
design_18	16	TAAALVDALDKLEKALLEAEKLAKELAPEIGEEAKEAAKAAEEAAKAAGAAHSRSSYLPEMLEKAEKTIKLLEKLGKKDKRLKELAKKIKELTEKVKALG:KETAAAKFERQHMDSSTSAASSSNYCNQMMKSRNLTKDRCKPVNTFVHESLADVQAVCSQKNVACKNGQTNCYQSYSTMSITDCRETGSSKYPNCAYKTTQANKHIIVACEGNPYVPVHFDASV	18.288108801242153	0.1905691371829781	90.96924	0.5304872	26.052624	14.153151
design_18	17	APAALVEALDKLYKALIEAEKLAKEKAKEIGEKAKKAAEAAEKAAKLAGAAHSRSSYLPEMIKAAEEAVKLLKELGEYDEEFKKLAEKIEKLTKEVKKLG:KETAAAKFERQHMDSSTSAASSSNYCNQMMKSRNLTKDRCKPVNTFVHESLADVQAVCSQKNVACKNGQTNCYQSYSTMSITDCRETGSSKYPNCAYKTTQANKHIIVACEGNPYVPVHFDASV	17.74871741876724	0.2063202161286911	90.19683	0.53183085	25.778265	15.161157
design_18	18	AAAAFVKAAEELNKALLEAEKLAKEKAKEIGEEGKEAAELAAKAAGAALATLSSSAYAPEMLKLADETIKKLEELGEKDERFKELAEKIKELRDKLAALG:KETAAAKFERQHMDSSTSAASSSNYCNQMMKSRNLTKDRCKPVNTFVHESLADVQAVCSQKNVACKNGQTNCYQSYSTMSITDCRETGSSKYPNCAYKTTQANKHIIVACEGNPYVPVHFDASV	17.735140708812573	0.21661667176589075	89.586716	0.53135526	26.028812	15.068417
design_18	19	APAKFVEAVDKLAKLLLEAEKYAKEKAKEFGEEAKKAAEAAEEALKKALAAHSSSSYLPEMLKAAEKTIKLLKELGKKDKEAKKLAEEIAKAAKEVAKLG:KETAAAKFERQHMDSSTSAASSSNYCNQMMKSRNLTKDRCKPVNTFVHESLADVQAVCSQKNVACKNGQTNCYQSYSTMSITDCRETGSSKYPNCAYKTTQANKHIIVACEGNPYVPVHFDASV	18.67288535237379	0.199489718602366	82.55634	0.53338826	26.148287	16.097633
design_18	20	APAAFVAALDALNKALLKAEKLMKEKAPEWGEEAKEAAKLAAEAAKKALAAHSRSSYLPEMLAAAEKAVKKLKELGEKDKEAKELAEEIAKLAAEVKALG:KETAAAKFERQHMDSSTSAASSSNYCNQMMKSRNLTKDRCKPVNTFVHESLADVQAVCSQKNVACKNGQTNCYQSYSTMSITDCRETGSSKYPNCAYKTTQANKHIIVACEGNPYVPVHFDASV	18.058691173926828	0.20567731792908076	86.646805	0.53479886	25.560333	16.061226
design_18	21	APSAFVAALDALNAALLKAAAFAKAKAKEVGEAAKAAAKKADAAAGAALAAHSSSSATPAALAEADAAVAALKALAAQLPEAGKLAAEIAALRAEVAALA:KETAAAKFERQHMDSSTSAASSSNYCNQMMKSRNLTKDRCKPVNTFVHESLADVQAVCSQKNVACKNGQTNCYQSYSTMSITDCRETGSSKYPNCAYKTTQANKHIIVACEGNPYVPVHFDASV	17.245694505934594	0.22582043361416262	89.0218	0.52916634	25.862852	15.837876
design_18	22	TPAAFVAAVDALTKALLEAEKYAKEKAKEIGEEAKKAAKAAEKAAGLALATHSRSSYFPEAIKASEEAVKLLKKLGEKDPEAKKLAEKIEKLTKEVKKLG:KETAAAKFERQHMDSSTSAASSSNYCNQMMKSRNLTKDRCKPVNTFVHESLADVQAVCSQKNVACKNGQTNCYQSYSTMSITDCRETGSSKYPNCAYKTTQANKHIIVACEGNPYVPVHFDASV	16.944567117980146	0.21483964518876322	91.30265	0.539716	24.757666	13.535366
design_18	23	TAAAFVAAVDKLAEALLKAEKYMKEKAPEIGELGKKAAEAAEKALGAALAAHSSSAYLPEMLKAAEEAVKLLEELGKYDEEAKKLAEEIKKLAKEVAALG:KETAAAKFERQHMDSSTSAASSSNYCNQMMKSRNLTKDRCKPVNTFVHESLADVQAVCSQKNVACKNGQTNCYQSYSTMSITDCRETGSSKYPNCAYKTTQANKHIIVACEGNPYVPVHFDASV	17.430299621387288	0.1944795519360347	88.6765	0.52800167	25.966442	14.758738
design_18	24	TPAALVAALDALAKALLEAEKLAKEKAPKIGEKGKKAAEAAEEALKKALAAQSRLSYLPEMLKAAEKAVKLLKELGKEEKEFEKLAKEIAALTKAVAALG:KETAAAKFERQHMDSSTSAASSSNYCNQMMKSRNLTKDRCKPVNTFVHESLADVQAVCSQKNVACKNGQTNCYQSYSTMSITDCRETGSSKYPNCAYKTTQANKHIIVACEGNPYVPVHFDASV	17.966690257970896	0.2106220822708648	88.96224	0.530857	26.048882	14.5236435
design_18	25	AAAALVAALDKLNEQLLKAEKYMKEKAKEIGEEGKKAAEAAEEAAKLALATHSSSSYTPAMLEAADKTIKLLKKVGEKDKEAEELAKKIAELAKEVAKLA:KETAAAKFERQHMDSSTSAASSSNYCNQMMKSRNLTKDRCKPVNTFVHESLADVQAVCSQKNVACKNGQTNCYQSYSTMSITDCRETGSSKYPNCAYKTTQANKHIIVACEGNPYVPVHFDASV	16.504902150651013	0.22869621327172424	83.38588	0.5372907	25.549955	15.087418
design_18	26	TPAAFVDAADKLYKLLLEAEKLAKEKAPEIGEKAKKAAEAARKAAGLTLAAHSRSSYTPEALKAAEETIELLKELGEEDEEFKELAEKIEEAAKELAKLA:KETAAAKFERQHMDSSTSAASSSNYCNQMMKSRNLTKDRCKPVNTFVHESLADVQAVCSQKNVACKNGQTNCYQSYSTMSITDCRETGSSKYPNCAYKTTQANKHIIVACEGNPYVPVHFDASV	17.163776097172043	0.2164507627540075	90.79918	0.5424137	24.403769	12.533464
design_18	27	TPAAFVEAVDKLYEALLELEKLAKEKAKEIGEEAKKLAEKAEEAAKAALAAHSSSSYLPEALKKADEAVKLAKELGKKDKEFEELAKKIEELREKVKELG:KETAAAKFERQHMDSSTSAASSSNYCNQMMKSRNLTKDRCKPVNTFVHESLADVQAVCSQKNVACKNGQTNCYQSYSTMSITDCRETGSSKYPNCAYKTTQANKHIIVACEGNPYVPVHFDASV	17.011132655467904	0.19328244358261903	89.94078	0.53054833	26.018665	14.013387
design_18	28	AAAAFVEAVDKLAELLLEAEKLAKEKAPEVGEEAKEAAELAAEALGLALAAHSSSAYTPEMLEASEKAVKKLEELGKKLPEFKELAKKIKEATEKVKALA:KETAAAKFERQHMDSSTSAASSSNYCNQMMKSRNLTKDRCKPVNTFVHESLADVQAVCSQKNVACKNGQTNCYQSYSTMSITDCRETGSSKYPNCAYKTTQANKHIIVACEGNPYVPVHFDASV	17.675713978907634	0.19295665089213165	89.999794	0.525949	26.131588	16.388414
design_18	29	TAAAFVKAVDELTKKLLEAEKLAKEKAKEIGEEGKEAAELAEKAAGAALAAHSSSAYLPEMIKEAEKAIKKLKELGKKDKEFEKLAKEIEKLTEEVKKLG:KETAAAKFERQHMDSSTSAASSSNYCNQMMKSRNLTKDRCKPVNTFVHESLADVQAVCSQKNVACKNGQTNCYQSYSTMSITDCRETGSSKYPNCAYKTTQANKHIIVACEGNPYVPVHFDASV	17.251389557677413	0.1992684783410105	89.80195	0.5319232	25.597027	14.8893175
design_18	30	TPAAFVAALEELNKALLEAEKLAKELAPEIGEEGKKAAEAAAEAAGLAQAAISSSAYLPAMLEAAKKAVELLKKLGEKSEEFKELAKKIEELAEKVAKLG:KETAAAKFERQHMDSSTSAASSSNYCNQMMKSRNLTKDRCKPVNTFVHESLADVQAVCSQKNVACKNGQTNCYQSYSTMSITDCRETGSSKYPNCAYKTTQANKHIIVACEGNPYVPVHFDASV	17.723302607450535	0.20213115426045278	89.617065	0.52729714	26.375364	16.188284
design_18	31	AAAAFVKAVDELAKKLLEAEKLAKELAPEIGEEAKEAAELAREALGKALAAHSSSAYTPEMLEAAEKAIKKLKELGKKKKEFKELAEEIKKLAEKVKKLA:KETAAAKFERQHMDSSTSAASSSNYCNQMMKSRNLTKDRCKPVNTFVHESLADVQAVCSQKNVACKNGQTNCYQSYSTMSITDCRETGSSKYPNCAYKTTQANKHIIVACEGNPYVPVHFDASV	18.337909539657833	0.20318647265529052	90.1897	0.52761334	26.12585	14.596408
design_19	0	EAAERKKAAEEARDYAISALGDITEGDYGGAAEDLKKAAEEAAGDEELKKKLEEALKLAEAAKAAAEAGDKETAAKLAKEAAKKVNEAIKLAKKIAEELA:KETAAAKFERQHMDSSTSAASSSNYCNQMMKSRNLTKDRCKPVNTFVHESLADVQAVCSQKNVACKNGQTNCYQSYSTMSITDCRETGSSKYPNCAYKTTQANKHIIVACEGNPYVPVHFDASV	15.799176623702197	0.21251470505528713	93.32438	0.5370298	25.358078	14.289305
design_19	1	AAAEAKAAMEAAADEITSAIGALTEGDYGGAYNEAKKALKYAAGNEEIAKKAKEAAELAKKAQAAKEAGDKETAEKYAKEAVKKLNEAKELAKKEAAALA:KETAAAKFERQHMDSSTSAASSSNYCNQMMKSRNLTKDRCKPVNTFVHESLADVQAVCSQKNVACKNGQTNCYQSYSTMSITDCRETGSSKYPNCAYKTTQANKHIIVACEGNPYVPVHFDASV	16.287328672123035	0.22310151539588766	77.33515	0.53321534	26.235228	17.305717
design_19	2	AAAAARAAAQEARDKITAAIGDITEGDYWGAAADLEAALAAAAGDPALAALAAAALAAAKAAAAAAEAGKKAEAAALAAKAVALANQAKAAAAARAAALA:KETAAAKFERQHMDSSTSAASSSNYCNQMMKSRNLTKDRCKPVNTFVHESLADVQAVCSQKNVACKNGQTNCYQSYSTMSITDCRETGSSKYPNCAYKTTQANKHIIVACEGNPYVPVHFDASV	14.09002619777133	0.2622517838028441	91.565445	0.5313525	25.257505	12.139183
design_19	3	AAAAAEAAAREARDEALDALGDITEGDYGGALNDLKEAAKAAAGDPELKALLEQAAKAAEAALKAKEAGDEETAKKLAQQAIALVNQAIALADARAAALA:KETAAAKFERQHMDSSTSAASSSNYCNQMMKSRNLTKDRCKPVNTFVHESLADVQAVCSQKNVACKNGQTNCYQSYSTMSITDCRETGSSKYPNCAYKTTQANKHIIVACEGNPYVPVHFDASV	16.58585471318822	0.23946706062502857	92.66943	0.5389969	24.575243	11.866957
design_19	4	EAEAARAAATEAADLTTSAIGNLLEGDYYGAANDLKAALAAAAGDPELAALLQQALDAAEKAAKAAEAGDKAEAEKYRQQALKLANQAKELAKKRAAELA:KETAAAKFERQHMDSSTSAASSSNYCNQMMKSRNLTKDRCKPVNTFVHESLADVQAVCSQKNVACKNGQTNCYQSYSTMSITDCRETGSSKYPNCAYKTTQANKHIIVACEGNPYVPVHFDASV	15.809506192320372	0.23575431075301662	94.21076	0.52705467	26.15325	14.65971
design_19	5	EAAARAAAAREAADYITSAIGNLTEGDYYGAANDLKKAAEAAAGDPELKALAEEALKLAEEAAKAKEAGDEEEAAKKRAEAIKKANEAKALAKAIAAALA:KETAAAKFERQHMDSSTSAASSSNYCNQMMKSRNLTKDRCKPVNTFVHESLADVQAVCSQKNVACKNGQTNCYQSYSTMSITDCRETGSSKYPNCAYKTTQANKHIIVACEGNPYVPVHFDASV	15.728445990674915	0.25899118037058755	94.90777	0.52488536	26.337872	16.004871
design_19	6	EAEEAEKRMKEAADYVTQAIGDLLEGDYGGAAEDAKKAAEAAAGDEEVKKKLEEALKAAEEALKYAEEGKEKEAQEKRDEAIKLLNEAKKLADKKAKELA:KETAAAKFERQHMDSSTSAASSSNYCNQMMKSRNLTKDRCKPVNTFVHESLADVQAVCSQKNVACKNGQTNCYQSYSTMSITDCRETGSSKYPNCAYKTTQANKHIIVACEGNPYVPVHFDASV	19.3550936252467	0.22243140118419963	92.56881	0.5257104	26.59075	14.882849
design_19	7	EAAERLAAANAARDEAISAIGYLTEGDYGGAAKELKEAAKEAAGDEELKKLLEEALKAAEEALKAKEAGKEEEAKKKREEAIKLANEAVELATKRAKELA:KETAAAKFERQHMDSSTSAASSSNYCNQMMKSRNLTKDRCKPVNTFVHESLADVQAVCSQKNVACKNGQTNCYQSYSTMSITDCRETGSSKYPNCAYKTTQANKHIIVACEGNPYVPVHFDASV	17.25460104231619	0.19707134651438477	92.89441	0.52654153	26.149765	15.688573
design_19	8	AAAAARAAMQAAADEATSAIGYLTEGDYEGAANEAAAAAAAAAGDAAVKALLNEALNAAKAAAAYKAAGKEEEAAKEQAKAVTLLNQAKAAAKKKAAELA:KETAAAKFERQHMDSSTSAASSSNYCNQMMKSRNLTKDRCKPVNTFVHESLADVQAVCSQKNVACKNGQTNCYQSYSTMSITDCRETGSSKYPNCAYKTTQANKHIIVACEGNPYVPVHFDASV	16.352434356912777	0.20416972353162763	71.85839	0.5274961	26.42311	17.380764
design_19	9	EKAAKAAAAEAARDYAIQALGDITEGDYGGAAEDLKKAAEEAKADKELYEKLKEAYELAEKALKAKEAGKEEEAKKYADKAIKKVNEAIKLAKKKAKELK:KETAAAKFERQHMDSSTSAASSSNYCNQMMKSRNLTKDRCKPVNTFVHESLADVQAVCSQKNVACKNGQTNCYQSYSTMSITDCRETGSSKYPNCAYKTTQANKHIIVACEGNPYVPVHFDASV	15.833710842059162	0.2132714874818525	93.82943	0.5384506	25.150488	13.885908
design_19	10	AAAAAAAAAQQARDEAIAAIGDLTEGDYYGALNELKKAAEAAAGDPELAKLLKEAAELAEKAAEAAEKGDKEEAEKYRKEAIKKANEAVKKAAALAAKLA:KETAAAKFERQHMDSSTSAASSSNYCNQMMKSRNLTKDRCKPVNTFVHESLADVQAVCSQKNVACKNGQTNCYQSYSTMSITDCRETGSSKYPNCAYKTTQANKHIIVACEGNPYVPVHFDASV	17.111474613811087	0.22322933348495275	92.90381	0.53325117	25.802488	14.462355
design_19	11	AAAAAAAAAKAARDEILSAIGYLTEGDYGGAANELKAAAEAAAGDPELKKLAEKALKAAEKALKYDEEGKKEEAEKARKEAIKLANEAAKLAAARAAALA:KETAAAKFERQHMDSSTSAASSSNYCNQMMKSRNLTKDRCKPVNTFVHESLADVQAVCSQKNVACKNGQTNCYQSYSTMSITDCRETGSSKYPNCAYKTTQANKHIIVACEGNPYVPVHFDASV	16.173986643153146	0.24731830293595694	91.6947	0.5286068	25.900986	14.803329
design_19	12	AAAAAKAAAQEAADYATSALGYITEGDYYGAYEELKKAAEAAAADPELKELLKKAAELAKKAAKAKEEGKEKEAAEYAKKAADTVNKAIDLAKKKAAELA:KETAAAKFERQHMDSSTSAASSSNYCNQMMKSRNLTKDRCKPVNTFVHESLADVQAVCSQKNVACKNGQTNCYQSYSTMSITDCRETGSSKYPNCAYKTTQANKHIIVACEGNPYVPVHFDASV	19.265904021236658	0.15498527708102344	66.89992	0.53199875	26.547441	16.958368
design_19	13	AAAEAAAAAKQAADEATSAIGDLTEGDYYGAANEAKAAAKAAAGDPELQKLLNEALELAEKAAAAKEAGDKETAEEYRKKAIETLNEAKALAKKRAAELA:KETAAAKFERQHMDSSTSAASSSNYCNQMMKSRNLTKDRCKPVNTFVHESLADVQAVCSQKNVACKNGQTNCYQSYSTMSITDCRETGSSKYPNCAYKTTQANKHIIVACEGNPYVPVHFDASV	16.160900485727378	0.21105957047083682	69.168205	0.5321115	26.213768	17.115005
design_19	14	EAEEKAKKAEEAADYTTQAIGDLTEGDYGGAANYLKKAAEAAAADEELKKLLEEALKLAEKALEAKEEGKEEEAKKYQEEAIKKANEAKELAKKKAEELK:KETAAAKFERQHMDSSTSAASSSNYCNQMMKSRNLTKDRCKPVNTFVHESLADVQAVCSQKNVACKNGQTNCYQSYSTMSITDCRETGSSKYPNCAYKTTQANKHIIVACEGNPYVPVHFDASV	16.242371429652717	0.23115899466724502	94.693474	0.52887505	26.537823	15.555905
design_19	15	KAKEEAEKAKKARDEALSALGDITEGDYGGAANELKKAAEYAEVDEEIKKLLEEAKKAAEKALAAKEAGDEEKAEEYAKKAVKLVNEAIKKAEEREKELE:KETAAAKFERQHMDSSTSAASSSNYCNQMMKSRNLTKDRCKPVNTFVHESLADVQAVCSQKNVACKNGQTNCYQSYSTMSITDCRETGSSKYPNCAYKTTQANKHIIVACEGNPYVPVHFDASV	15.510107184320843	0.26585026486130847	92.00615	0.5290308	26.38241	15.066266
design_19	16	EAEEKAAKMQAAKDYITSAIGDLTEGDYGGALNDLKKAAEEAAVDEELKKLAEEAAKAAEEALKKKEEGKEKEAEEWRKKAIELANQAKELATKKAEELK:KETAAAKFERQHMDSSTSAASSSNYCNQMMKSRNLTKDRCKPVNTFVHESLADVQAVCSQKNVACKNGQTNCYQSYSTMSITDCRETGSSKYPNCAYKTTQANKHIIVACEGNPYVPVHFDASV	16.001921047827853	0.25395933834178663	93.71822	0.53112936	25.918947	14.670281
design_19	17	EAEEAKKRANEAADYATNARGDLLEGDYYGAANDLKKAAEEAKADKEIQKLLEEALKAAEKAAEAAEAGDKKEAEKYRKEALKLVDEAIKKAKKKAKELA:KETAAAKFERQHMDSSTSAASSSNYCNQMMKSRNLTKDRCKPVNTFVHESLADVQAVCSQKNVACKNGQTNCYQSYSTMSITDCRETGSSKYPNCAYKTTQANKHIIVACEGNPYVPVHFDASV	15.693946085175849	0.2167910109687421	92.658585	0.5382674	25.266941	12.874197
design_19	18	AAAAAAAAAQAAADKATSARGDITEGDYGGALNDAKAAAKEAAGDPELTALLKKAAAEAEAAQKAADAGDKAAAAAKAKAAIATLDEAIALAKARAAALA:KETAAAKFERQHMDSSTSAASSSNYCNQMMKSRNLTKDRCKPVNTFVHESLADVQAVCSQKNVACKNGQTNCYQSYSTMSITDCRETGSSKYPNCAYKTTQANKHIIVACEGNPYVPVHFDASV	15.264361211060086	0.20929639685717083	73.34664	0.5348861	25.84948	15.644485
design_19	19	KAEELKKQMLEAKDYTTSAIGALTEGDYYGAAEELKKAAEEAAADKELKEKLEKALKLAEEAAKAKEEGKEEEAEKYKKEAIKAANEAAELAEKRAKELA:KETAAAKFERQHMDSSTSAASSSNYCNQMMKSRNLTKDRCKPVNTFVHESLADVQAVCSQKNVACKNGQTNCYQSYSTMSITDCRETGSSKYPNCAYKTTQANKHIIVACEGNPYVPVHFDASV	17.630168314407385	0.1863269422410577	94.19222	0.5266515	26.343384	16.28484
design_19	20	AAAEKKAKMTEARDYAISAIGDLTEGDYGGAANDLKKALEAAAVDEEIAKLLKEALEKAEAAQKAAEAGDKEKAAKLRDEAIKLANEAIKAATKKAKELA:KETAAAKFERQHMDSSTSAASSSNYCNQMMKSRNLTKDRCKPVNTFVHESLADVQAVCSQKNVACKNGQTNCYQSYSTMSITDCRETGSSKYPNCAYKTTQANKHIIVACEGNPYVPVHFDASV	16.038984401777384	0.23178932943965874	95.07949	0.52517545	26.399649	14.737562
design_19	21	AAAEAAERAKQARDEAISARGYLTEGDYGGAANEAEEALKYAAFDPELAKLLEEALKLAKKALEAAEKGDKEEAEKYRKEAIKKLNEAIKLADKRAAELA:KETAAAKFERQHMDSSTSAASSSNYCNQMMKSRNLTKDRCKPVNTFVHESLADVQAVCSQKNVACKNGQTNCYQSYSTMSITDCRETGSSKYPNCAYKTTQANKHIIVACEGNPYVPVHFDASV	15.433320425336207	0.22302486829976692	94.46708	0.5314495	25.30053	15.865588
design_19	22	SAAEAKKAAEEARDEAISALGDLTEGDYGGAANEAKKAAEKAKGDEELKKKLEEALKLAKKAEEAAKAGKKEEAEKYKKKAVEELNEAIKLATKKAKELA:KETAAAKFERQHMDSSTSAASSSNYCNQMMKSRNLTKDRCKPVNTFVHESLADVQAVCSQKNVACKNGQTNCYQSYSTMSITDCRETGSSKYPNCAYKTTQANKHIIVACEGNPYVPVHFDASV	15.669006177454191	0.22653797171608675	91.68078	0.5421371	25.110252	13.940014
design_19	23	AAAEAAANAKQAADELTNALGNITEGDYYGAANDLKEALEYAAGDEELAKIAQKALDYAEAAAKAKEAGDEEKAKELAKKAVDEVNKGIALAKKKAAELA:KETAAAKFERQHMDSSTSAASSSNYCNQMMKSRNLTKDRCKPVNTFVHESLADVQAVCSQKNVACKNGQTNCYQSYSTMSITDCRETGSSKYPNCAYKTTQANKHIIVACEGNPYVPVHFDASV	16.240670912515586	0.20003660134165394	93.561676	0.5458641	24.44621	13.214342
design_19	24	AAAAAAAAAKAAADYLTQAIGNLTEGDYGGALKDAEKAAKEAAGDAELTALAKEAAELAKKALKADEEGKKEEAEKYRKEAIAKLNEGKALAKARAAALA:KETAAAKFERQHMDSSTSAASSSNYCNQMMKSRNLTKDRCKPVNTFVHESLADVQAVCSQKNVACKNGQTNCYQSYSTMSITDCRETGSSKYPNCAYKTTQANKHIIVACEGNPYVPVHFDASV	16.026018979391107	0.23326746510483778	92.679115	0.52887154	26.283827	14.67067
design_19	25	EAAARKAAATEAAHEVTNAIGDLTEGDYGGAYNELKKAAEKAAGDPELSALLKKAAEAAEKALKADEAGKKEEAEKYRKEAIDLANEAKALAKAIAAALA:KETAAAKFERQHMDSSTSAASSSNYCNQMMKSRNLTKDRCKPVNTFVHESLADVQAVCSQKNVACKNGQTNCYQSYSTMSITDCRETGSSKYPNCAYKTTQANKHIIVACEGNPYVPVHFDASV	15.4939868076792	0.25879224309401155	93.84508	0.53090954	25.687784	13.654699
design_19	26	AAAERAKAAKEAADYTTQAIGDILEGDYEGAANDLKKAAEAAAGDKELTELLNKAKELAEKAAEAKKKGDEEEAKKYAEKAIKTANEAKARADKLAAELA:KETAAAKFERQHMDSSTSAASSSNYCNQMMKSRNLTKDRCKPVNTFVHESLADVQAVCSQKNVACKNGQTNCYQSYSTMSITDCRETGSSKYPNCAYKTTQANKHIIVACEGNPYVPVHFDASV	16.052216007778657	0.23974947215402334	95.06953	0.5262095	26.230259	15.688558
design_19	27	AAAEALARANAARDYALQALGDLTEGDYYGALNDLKKAAEEAAGNPELTELLKKAAEAAEKAAKAKEAGNEKEAAEYAKKAVKLVNEAIELATKIAKELA:KETAAAKFERQHMDSSTSAASSSNYCNQMMKSRNLTKDRCKPVNTFVHESLADVQAVCSQKNVACKNGQTNCYQSYSTMSITDCRETGSSKYPNCAYKTTQANKHIIVACEGNPYVPVHFDASV	15.63672702315324	0.21753251329242682	70.126396	0.5343422	25.92486	17.010368
design_19	28	EAEAKEKAMKEAADYTTSAIGYLTEGDYYGAAEELKKAKEAAAVDEEVAKLLEEALKLAEEAAKYKEAGKEEEAKEKQKEAIKKANEAKKKAKEKAKELA:KETAAAKFERQHMDSSTSAASSSNYCNQMMKSRNLTKDRCKPVNTFVHESLADVQAVCSQKNVACKNGQTNCYQSYSTMSITDCRETGSSKYPNCAYKTTQANKHIIVACEGNPYVPVHFDASV	18.22600785570841	0.187162741471103	95.15327	0.5269638	26.575956	16.314116
design_19	29	AAEAAAKAAAEARDKAISALGDVTEGDYGGALNDAKAALEAAAGDPELAAKLAKAAALAAAALAAKEAGDAAAAAAKAKAAVAELNEAIALAKKREAELK:KETAAAKFERQHMDSSTSAASSSNYCNQMMKSRNLTKDRCKPVNTFVHESLADVQAVCSQKNVACKNGQTNCYQSYSTMSITDCRETGSSKYPNCAYKTTQANKHIIVACEGNPYVPVHFDASV	17.61973699343601	0.18626461725325877	63.042263	0.5308645	26.402275	16.75009
design_19	30	EAAKALAAAQAAADYATSAIGNLTEGDYGGAANDAKKAAEEAAGDKELSELLKEALKAAEKAAAAADAGKTAEADAYRKKAIELLNKAKALAKKKAAELA:KETAAAKFERQHMDSSTSAASSSNYCNQMMKSRNLTKDRCKPVNTFVHESLADVQAVCSQKNVACKNGQTNCYQSYSTMSITDCRETGSSKYPNCAYKTTQANKHIIVACEGNPYVPVHFDASV	15.8945281052195	0.23595130837911021	65.72507	0.5330387	26.164522	17.486952
design_19	31	AAAAAAEAAKAARDYAINAIGDLLEGDYGGAANDLKKAAKEAAGDEELSKLLEEALKLAEKAEEAKKAGKEEEAKKYAEEAIKTANEAVKLAKEREKELE:KETAAAKFERQHMDSSTSAASSSNYCNQMMKSRNLTKDRCKPVNTFVHESLADVQAVCSQKNVACKNGQTNCYQSYSTMSITDCRETGSSKYPNCAYKTTQANKHIIVACEGNPYVPVHFDASV	15.474669239761349	0.26912701963068747	94.56741	0.5317292	25.93797	15.468063
design_2	0	LQAQLAQAQQLAADYQKALAEANAKKAEYEKEAKEAEKKKEEAEKKAKENPEKNKKLAEEYEEKKKGYKGDAEEAAAEAAAYAKAAAAYQAKAAALAAAL:KETAAAKFERQHMDSSTSAASSSNYCNQMMKSRNLTKDRCKPVNTFVHESLADVQAVCSQKNVACKNGQTNCYQSYSTMSITDCRETGSSKYPNCAYKTTQANKHIIVACEGNPYVPVHFDASV	13.051688748201704	0.30956886848813553	91.268394	0.532632	25.28953	14.049527
design_2	1	LAAAAAAAAKAAADAAAAAAAAAKKLEEAKAKAKEYEEKLKKAKEEAKKDPEKNKKLAEEYEEKLKGAKGDADDYAATLAALNANAAAAAAKAAALAAAA:KETAAAKFERQHMDSSTSAASSSNYCNQMMKSRNLTKDRCKPVNTFVHESLADVQAVCSQKNVACKNGQTNCYQSYSTMSITDCRETGSSKYPNCAYKTTQANKHIIVACEGNPYVPVHFDASV	12.074516258218342	0.35431975796954646	89.56229	0.53051424	25.416626	14.631401
design_2	2	LEAAAAQAKALAADKAKAAAAAAAEKKEYEAKAEEAKKKYEEAKKKQAEDPEKYKAEAEKYKQELKGYEGKAKEAAAEEAALKAAEAYYKALAEALEAQL:KETAAAKFERQHMDSSTSAASSSNYCNQMMKSRNLTKDRCKPVNTFVHESLADVQAVCSQKNVACKNGQTNCYQSYSTMSITDCRETGSSKYPNCAYKTTQANKHIIVACEGNPYVPVHFDASV	13.901673124051694	0.32437930906871165	93.80061	0.5318784	25.546015	14.968712
design_2	3	LAAAAAAAQANQAAAQAAAAAAAAKLAEYKAKLEEAKAKLEEAKKKAAENPEKNAALAKEYEEKAKGYAGAAAEAAATQAALNAAAAQYAAQAAALQAAA:KETAAAKFERQHMDSSTSAASSSNYCNQMMKSRNLTKDRCKPVNTFVHESLADVQAVCSQKNVACKNGQTNCYQSYSTMSITDCRETGSSKYPNCAYKTTQANKHIIVACEGNPYVPVHFDASV	12.48431644837701	0.34690011529964654	91.53468	0.5337262	25.378792	14.399995
design_2	4	LQAQLAAAQAKAAALAAAAAAAAAAAAAAAAALAEAKAEAAKAKELAAENPEEAKAKAEEYEAKAKGAAGDAAAAAAAAAAAAAAAAAANAAAAALAAAL:KETAAAKFERQHMDSSTSAASSSNYCNQMMKSRNLTKDRCKPVNTFVHESLADVQAVCSQKNVACKNGQTNCYQSYSTMSITDCRETGSSKYPNCAYKTTQANKHIIVACEGNPYVPVHFDASV	12.168548149440849	0.2875447295447041	80.56853	0.5211338	25.98477	14.966414
design_2	5	AQAALAAAQAAAAGANAALAAANAAKAAADAALEAAKAALAAAKALAAKDPEKNAALAAEYAAKAAGAKGDAAAAAAAAAAAAAAAAAYTAQAAALAAAL:KETAAAKFERQHMDSSTSAASSSNYCNQMMKSRNLTKDRCKPVNTFVHESLADVQAVCSQKNVACKNGQTNCYQSYSTMSITDCRETGSSKYPNCAYKTTQANKHIIVACEGNPYVPVHFDASV	21.439553937053443	0.1237109844375335	58.656475	0.52117735	27.098444	17.67856
design_2	6	AQAALAAAQAKAAAANAAKAAAAAAKAAAAAALAAAKAAAAEAKAAQAKDPAKAAAEAAEAEAKAKAAAGDAADAAATAAALAAAAAAYNAAAAALAAAL:KETAAAKFERQHMDSSTSAASSSNYCNQMMKSRNLTKDRCKPVNTFVHESLADVQAVCSQKNVACKNGQTNCYQSYSTMSITDCRETGSSKYPNCAYKTTQANKHIIVACEGNPYVPVHFDASV	13.122901790269097	0.26891884815224126	69.64292	0.52713275	26.307114	17.19854
design_2	7	TAAAIAAAQAAAAAAAAAQAAAKAAQAAAAAKAAEYKAAAEKAKAEAAKDPEAAAKKYKELEEKQKGANGEQAEAAAEAAAYAAAAAAAAAAAAALAAAA:KETAAAKFERQHMDSSTSAASSSNYCNQMMKSRNLTKDRCKPVNTFVHESLADVQAVCSQKNVACKNGQTNCYQSYSTMSITDCRETGSSKYPNCAYKTTQANKHIIVACEGNPYVPVHFDASV	14.988148855653424	0.21155677935779105	68.34156	0.52836496	25.676624	15.620952
design_2	8	LAAQAAAAQAKAADYAAAAAAAAAKAAEAKAKLAAYEAEKKAAEEKAKENPEAAAKEAAEYAQKAKGAAGEAAEAAAKEAAYNAAAAAAAAQAAALAAAA:KETAAAKFERQHMDSSTSAASSSNYCNQMMKSRNLTKDRCKPVNTFVHESLADVQAVCSQKNVACKNGQTNCYQSYSTMSITDCRETGSSKYPNCAYKTTQANKHIIVACEGNPYVPVHFDASV	13.286018889934132	0.3451717799848303	89.10228	0.53360045	25.273735	14.372542
design_2	9	LQAQLAAAQKKQADANAAAAAAAAALAAAKAAAAAAAAALAAAKAAAAKDPEKAAAAAAAAAAALKGANGLAAEAAAELAAKNAAAAYYAAQAAAIAAAL:KETAAAKFERQHMDSSTSAASSSNYCNQMMKSRNLTKDRCKPVNTFVHESLADVQAVCSQKNVACKNGQTNCYQSYSTMSITDCRETGSSKYPNCAYKTTQANKHIIVACEGNPYVPVHFDASV	13.251830793098975	0.3303690030529184	91.51121	0.52290785	25.790142	15.56276
design_2	10	LAAQAAQAKALAAGYAAAAAAAKAKQAEAEAKAAEAQKKLEEAKKLAAKDPEKNAALAKEYEAELKGYKGEAAEAAAKAAAYAAAQAAANAQAAALAAAA:KETAAAKFERQHMDSSTSAASSSNYCNQMMKSRNLTKDRCKPVNTFVHESLADVQAVCSQKNVACKNGQTNCYQSYSTMSITDCRETGSSKYPNCAYKTTQANKHIIVACEGNPYVPVHFDASV	14.50392570316279	0.37544248818935255	91.57181	0.5361391	24.687561	14.285362
design_2	11	AAAALAAAQAKAAAAAAAQAAANAALAAAKAEAAKYEAELAKYKALAAEDPKAAAAKAAEAEAKLKGAKGDAAAAAAAAAAAAAAQAAYAAQAAALAAAA:KETAAAKFERQHMDSSTSAASSSNYCNQMMKSRNLTKDRCKPVNTFVHESLADVQAVCSQKNVACKNGQTNCYQSYSTMSITDCRETGSSKYPNCAYKTTQANKHIIVACEGNPYVPVHFDASV	13.34495867456299	0.32803666836487727	89.1793	0.52412766	26.11423	15.800979
design_2	12	LQAQIAQAQALAAGKNAALAAAAAALAAAKAAAAEAEAALKEAKEAAKENPEEAAKKAAEAEQKLKGAKGDAADAAAAAAAAAAAAAAYNAQAAALAAAL:KETAAAKFERQHMDSSTSAASSSNYCNQMMKSRNLTKDRCKPVNTFVHESLADVQAVCSQKNVACKNGQTNCYQSYSTMSITDCRETGSSKYPNCAYKTTQANKHIIVACEGNPYVPVHFDASV	12.511792567276382	0.3419360991610231	83.95473	0.52995795	25.570395	15.341351
design_2	13	AAAQLAAAQKKAADAAAALAAANAAKAAAEAEAAKAAAEAAAAKAAAAENPEEAAKKAKEYEEKKKGAKGAAAEAAAEAAAAAAAAAAYAAAAAALAAAA:KETAAAKFERQHMDSSTSAASSSNYCNQMMKSRNLTKDRCKPVNTFVHESLADVQAVCSQKNVACKNGQTNCYQSYSTMSITDCRETGSSKYPNCAYKTTQANKHIIVACEGNPYVPVHFDASV	13.798371433313523	0.36969258205554595	79.92918	0.5292365	25.39605	15.164853
design_2	14	AAAAAAAAAAKAADAAAAAAAAKAALAAAEAKAKEAEAKYAEAKAKQAEDPEKYKAEADAWKEKLKGYKGEAAEAKAKAAAYDAAQAAYTAAAAALAAAA:KETAAAKFERQHMDSSTSAASSSNYCNQMMKSRNLTKDRCKPVNTFVHESLADVQAVCSQKNVACKNGQTNCYQSYSTMSITDCRETGSSKYPNCAYKTTQANKHIIVACEGNPYVPVHFDASV	15.455316952374474	0.28236672201107627	91.26412	0.5246355	25.481625	15.5699005
design_2	15	LAAAAAAAAAAAAGAAAALAAAAAAAAAAKAALAKAEAEAKKYKELQKENPEENKKLAEEKEQEAKAAQGDYAAAQADAAAAAAAAAAAAAAAAALAAAA:KETAAAKFERQHMDSSTSAASSSNYCNQMMKSRNLTKDRCKPVNTFVHESLADVQAVCSQKNVACKNGQTNCYQSYSTMSITDCRETGSSKYPNCAYKTTQANKHIIVACEGNPYVPVHFDASV	11.937267377738884	0.30692752722373473	83.73772	0.5171319	26.078718	16.78313
design_2	16	AEAALAAAKALAAGAAAAAAAAAAAQAAAAAKAKEAEAQKAKAAEDAKKDPEKAKKEAEEWEQKLKGYKGDAAEAAAELAAKTAAAAAYTAKAAAIAAAL:KETAAAKFERQHMDSSTSAASSSNYCNQMMKSRNLTKDRCKPVNTFVHESLADVQAVCSQKNVACKNGQTNCYQSYSTMSITDCRETGSSKYPNCAYKTTQANKHIIVACEGNPYVPVHFDASV	12.764081767799672	0.32506971354586506	63.938065	0.5298937	26.236675	16.984627
design_2	17	LTAQAAQAATLAAQAAAAAAAAAAAQAAAKAALAAAKKAEAEYKALQKENPEANKKKAEEAAAKAKGAAGDAADYAATAAAKAAAQAYYNAQAAALTAAL:KETAAAKFERQHMDSSTSAASSSNYCNQMMKSRNLTKDRCKPVNTFVHESLADVQAVCSQKNVACKNGQTNCYQSYSTMSITDCRETGSSKYPNCAYKTTQANKHIIVACEGNPYVPVHFDASV	13.04683445761685	0.31110339664969916	66.36971	0.53359675	25.585653	17.174469
design_2	18	LAAAAAAAQKKAADAAAAAAAADAKAAEAKAALEAAKAKEAEAKAAAAKDPEANAAKAEEYKAKAKGLAGDAKDADAEAAAAAAAQAAYAAQAEALKAAL:KETAAAKFERQHMDSSTSAASSSNYCNQMMKSRNLTKDRCKPVNTFVHESLADVQAVCSQKNVACKNGQTNCYQSYSTMSITDCRETGSSKYPNCAYKTTQANKHIIVACEGNPYVPVHFDASV	12.830381111135948	0.34904265315141386	92.52254	0.53121614	25.315722	14.818647
design_2	19	LAAAAAAAKALAAGYAAAKAAAEAAKAAAEAAEAAAKKELEKAKAEAAKDPEKAAKKAKEWEEKAKGAAGEKAELDAKAAAYAAAQAAYQALADALTAAA:KETAAAKFERQHMDSSTSAASSSNYCNQMMKSRNLTKDRCKPVNTFVHESLADVQAVCSQKNVACKNGQTNCYQSYSTMSITDCRETGSSKYPNCAYKTTQANKHIIVACEGNPYVPVHFDASV	14.106947574798498	0.24803765067908007	67.364235	0.53622514	25.892511	16.590841
design_2	20	AAAALAAAQAAAAGYAAAAAAAAAALAAAEAAAAEAAAKAAEAKAAAAKDPKANAAKAEEYEAALKAAKGDAAEQAATLAAYNAAQAAATATAAALAAAL:KETAAAKFERQHMDSSTSAASSSNYCNQMMKSRNLTKDRCKPVNTFVHESLADVQAVCSQKNVACKNGQTNCYQSYSTMSITDCRETGSSKYPNCAYKTTQANKHIIVACEGNPYVPVHFDASV	13.905235572810536	0.3389690526237818	93.01644	0.5254048	25.550121	14.5468445
design_2	21	LAAAAAAAAAAAAGAAAALAAANAELAAAKAKAAQAKAEAAAAKAAQAKDPAANAAKAAEYNEKLKGAKGEAEEKAAEAAALAAAAAAYTATAAALAAAA:KETAAAKFERQHMDSSTSAASSSNYCNQMMKSRNLTKDRCKPVNTFVHESLADVQAVCSQKNVACKNGQTNCYQSYSTMSITDCRETGSSKYPNCAYKTTQANKHIIVACEGNPYVPVHFDASV	13.483979634378455	0.3455753612165366	82.7257	0.52236474	26.01486	16.241879
design_2	22	AAAALAKAQALAADKQKALEAAKKEAEEYKKKLEEYKKEAEKAKAEAAKNPEENKKKYEEYEEKAKEAKGKAEEKKAEADAAAAALAEYQAKAAALAAAA:KETAAAKFERQHMDSSTSAASSSNYCNQMMKSRNLTKDRCKPVNTFVHESLADVQAVCSQKNVACKNGQTNCYQSYSTMSITDCRETGSSKYPNCAYKTTQANKHIIVACEGNPYVPVHFDASV	14.488955774801854	0.2783742608113307	85.72445	0.53888834	25.465677	13.619638
design_2	23	LQAQLAAAQAKAAGAAAAQAAANAALAAAKAAAEEAAKKAKEAEAEAAKDPEAAKKKAEEYKAKLKGAKGEAAEAAAKAAAAAAAQAAYTAAAAAIAAAL:KETAAAKFERQHMDSSTSAASSSNYCNQMMKSRNLTKDRCKPVNTFVHESLADVQAVCSQKNVACKNGQTNCYQSYSTMSITDCRETGSSKYPNCAYKTTQANKHIIVACEGNPYVPVHFDASV	13.864168133875356	0.23164328758184685	63.07774	0.5326984	26.06249	15.196405
design_2	24	LQAQIAAAQAKAAGAQARLDAAKAKAAEAKAKLEEAKKKYEEAKKLQAENPEENAAKAKEYKELAKGYQGDLDDAQAEAAAAAAAAAEYQAKAAALAAQL:KETAAAKFERQHMDSSTSAASSSNYCNQMMKSRNLTKDRCKPVNTFVHESLADVQAVCSQKNVACKNGQTNCYQSYSTMSITDCRETGSSKYPNCAYKTTQANKHIIVACEGNPYVPVHFDASV	13.028950541791787	0.3499336092333456	90.23545	0.53125775	25.442177	15.088708
design_2	25	LQAQLAQAQALAAGAAAAAAAAAAAAAAAAAAAKAAAAAAAAAKAAQAKDPAAAAAAAAAAEQALKGAQGDAAAAAAQAAALAAAQAYYAAQAAALAAAL:KETAAAKFERQHMDSSTSAASSSNYCNQMMKSRNLTKDRCKPVNTFVHESLADVQAVCSQKNVACKNGQTNCYQSYSTMSITDCRETGSSKYPNCAYKTTQANKHIIVACEGNPYVPVHFDASV	14.203814000650711	0.24822066590436456	66.528915	0.51759636	26.439346	15.487724
design_2	26	LAAAAAAAAALAAGYDKALEAAKAKKAEAEAKAKEAEAKLKEAKEKAKEDPEKNKKLAEEYEQKLKGAKGDAADYEAKAAAYKAAADDYKAKAAALAAAL:KETAAAKFERQHMDSSTSAASSSNYCNQMMKSRNLTKDRCKPVNTFVHESLADVQAVCSQKNVACKNGQTNCYQSYSTMSITDCRETGSSKYPNCAYKTTQANKHIIVACEGNPYVPVHFDASV	13.452867103355874	0.3916925123626989	91.17478	0.53726315	24.893602	14.600433
design_2	27	LQAALAAAQAKAAAANAALAAANAKLAEAKAKLAAANAEKAAYDAAAAENPEANAAKAAEAEAKAKGYAGDAADYEAEAAAAAAAAAAYNAQAAALAAAL:KETAAAKFERQHMDSSTSAASSSNYCNQMMKSRNLTKDRCKPVNTFVHESLADVQAVCSQKNVACKNGQTNCYQSYSTMSITDCRETGSSKYPNCAYKTTQANKHIIVACEGNPYVPVHFDASV	12.218088717379809	0.33873303076499717	92.803535	0.5272336	25.761862	15.83487
design_2	28	AQAAIAQAQKLAADANAALAAANAAAAAAKKALDDYKANAKKAEAEAKKNPEENKKKADEYKEKAKGAEGDAADANATAAALAAAAAAYAAQAAALAAAL:KETAAAKFERQHMDSSTSAASSSNYCNQMMKSRNLTKDRCKPVNTFVHESLADVQAVCSQKNVACKNGQTNCYQSYSTMSITDCRETGSSKYPNCAYKTTQANKHIIVACEGNPYVPVHFDASV	12.31511557923764	0.33168189354569855	85.53304	0.53199387	25.567234	16.282904
design_2	29	LEAALAAAQAAAAGYAAAAAAAKAAAAAAKAAAAAYKAEAAKYKELAKENPEENKKKYEEAEEKYKGAKGDADDAAAEAAAYAAAAAAAAAAAAALAAAL:KETAAAKFERQHMDSSTSAASSSNYCNQMMKSRNLTKDRCKPVNTFVHESLADVQAVCSQKNVACKNGQTNCYQSYSTMSITDCRETGSSKYPNCAYKTTQANKHIIVACEGNPYVPVHFDASV	13.160083227703504	0.36864424882068025	89.71071	0.5273946	25.422932	15.181778
design_2	30	LSAAAANAAKLAADKAAAAAAAAAALAAAKAAAAKAAAEAAAAKAAAAADPAAAAAAAAAADAALAGAKGDAADAAATQAALDAAQAAATATAAALTAAA:KETAAAKFERQHMDSSTSAASSSNYCNQMMKSRNLTKDRCKPVNTFVHESLADVQAVCSQKNVACKNGQTNCYQSYSTMSITDCRETGSSKYPNCAYKTTQANKHIIVACEGNPYVPVHFDASV	16.7932901992521	0.17071806186587432	61.707123	0.5170757	27.241076	17.965908
design_2	31	LEAARAAAAAAAAGAAAAAAKAEAELAAAKAKLAEAEAKKAEAAALAAKDPEKNKALAEEYEAKAKGAKGEAAEKAAELAAKKAAAAAAAAAAAALAAAA:KETAAAKFERQHMDSSTSAASSSNYCNQMMKSRNLTKDRCKPVNTFVHESLADVQAVCSQKNVACKNGQTNCYQSYSTMSITDCRETGSSKYPNCAYKTTQANKHIIVACEGNPYVPVHFDASV	13.047530424339213	0.33024739676439185	87.469246	0.5255805	25.850067	14.7214365
design_20	0	SAAAALEKISAAYKALGTARELLDAAAAAAAEDPAEAAAAAAAGAAAVAAAFDAATAAAIGAAFDAALAAAAEDPAAGAAARAAALALLQAAVDALEAAL:KETAAAKFERQHMDSSTSAASSSNYCNQMMKSRNLTKDRCKPVNTFVHESLADVQAVCSQKNVACKNGQTNCYQSYSTMSITDCRETGSSKYPNCAYKTTQANKHIIVACEGNPYVPVHFDASV	19.632481699503558	0.1509321723504142	59.767303	0.52720004	26.852703	16.361486
design_20	1	SSSEALEAISKAYKAYGTARELLEKALEAAKESPEEAKKLVEEGAKVVAEAFSEEEAKKIGEALKEALKAAQESPEKGREAAKKTLELLQEAVDKKEKEL:KETAAAKFERQHMDSSTSAASSSNYCNQMMKSRNLTKDRCKPVNTFVHESLADVQAVCSQKNVACKNGQTNCYQSYSTMSITDCRETGSSKYPNCAYKTTQANKHIIVACEGNPYVPVHFDASV	16.535581642285806	0.31533481548920644	91.48173	0.5273961	25.97558	16.67505
design_20	2	SSSEALSKISEAYKAYGTARELLEKALKAAKENPEEAKKAVEEAAEVVKKAFSEEDAKKAKELLEEAYKAAQENPEKGEEKKKKTLEYLQKLVDKLEKEL:KETAAAKFERQHMDSSTSAASSSNYCNQMMKSRNLTKDRCKPVNTFVHESLADVQAVCSQKNVACKNGQTNCYQSYSTMSITDCRETGSSKYPNCAYKTTQANKHIIVACEGNPYVPVHFDASV	17.92644655806641	0.25656322205186755	88.27705	0.53373075	25.750263	15.941919
design_20	3	SAAAALAANAAAYKAYGTAKELLDAALKAAQKDPAEAAKLVAEGAAVLAAAFSAADAAEVGELLAKAHAAAVKDPAEGEKAKEETLKKIQAIVDKAAAEQ:KETAAAKFERQHMDSSTSAASSSNYCNQMMKSRNLTKDRCKPVNTFVHESLADVQAVCSQKNVACKNGQTNCYQSYSTMSITDCRETGSSKYPNCAYKTTQANKHIIVACEGNPYVPVHFDASV	18.737973779611476	0.24560038708948648	85.51732	0.5303402	26.285192	17.005486
design_20	4	SKEEALNKISEAYKAYGTAKKLMEEALKAAKENPAEAAKLVKEGAAAVKAAFSDEDAKAAAAAFEKAHKAAVESPEAGKKAKAELLKLLSEIVDKVEKEL:KETAAAKFERQHMDSSTSAASSSNYCNQMMKSRNLTKDRCKPVNTFVHESLADVQAVCSQKNVACKNGQTNCYQSYSTMSITDCRETGSSKYPNCAYKTTQANKHIIVACEGNPYVPVHFDASV	17.865266724415704	0.23137976939979796	88.93101	0.53390104	26.078146	16.463818
design_20	5	SSAAALAAKSAAYKAYGTAKELLEKALKAAKEDEEKAKELVKEGAAAVAAAFSPEDAEKAKKLFEKFHEAAVEDEEKGEEAAKETYKYLSELVDKKEKEL:KETAAAKFERQHMDSSTSAASSSNYCNQMMKSRNLTKDRCKPVNTFVHESLADVQAVCSQKNVACKNGQTNCYQSYSTMSITDCRETGSSKYPNCAYKTTQANKHIIVACEGNPYVPVHFDASV	16.161566732046854	0.2643555429951095	91.427635	0.52977216	26.20481	15.727915
design_20	6	SSSAALEALSAAYKARGEARRLAEEALRAVQESPERGRELVRKGAEVVAKAFTPEDAAAAAAAGEEFHRAAVESPEAGRRAAAALDALLDAIVDKKAAEL:KETAAAKFERQHMDSSTSAASSSNYCNQMMKSRNLTKDRCKPVNTFVHESLADVQAVCSQKNVACKNGQTNCYQSYSTMSITDCRETGSSKYPNCAYKTTQANKHIIVACEGNPYVPVHFDASV	17.252291045331432	0.22666342234612946	92.7056	0.5313236	25.613758	15.702885
design_20	7	SAAAALAARAAAYKAYGTARELLEKALKAAAKDKEEAAKLAAAAAAAVAAAFDAATAAAIAAALKAAAEAAAKDKEAGKAAAAKTRALLAAAVDAAAAAA:KETAAAKFERQHMDSSTSAASSSNYCNQMMKSRNLTKDRCKPVNTFVHESLADVQAVCSQKNVACKNGQTNCYQSYSTMSITDCRETGSSKYPNCAYKTTQANKHIIVACEGNPYVPVHFDASV	19.333109043611145	0.3088337540169415	86.668625	0.55188847	23.38054	13.204401
design_20	8	SKEEALKKISEAYKARGTAKKLLEEAEKAFKKDEEEGKKKVEEGAKVVKKAFSEEDAEKAKEAMKEAAKAYEKDEEEGEKAKKKTLELLDKIVDDVEKKE:KETAAAKFERQHMDSSTSAASSSNYCNQMMKSRNLTKDRCKPVNTFVHESLADVQAVCSQKNVACKNGQTNCYQSYSTMSITDCRETGSSKYPNCAYKTTQANKHIIVACEGNPYVPVHFDASV	17.44705885085121	0.24209313761264864	88.331406	0.53243953	26.00726	17.364416
design_20	9	SEKEALEAISKAYKAYGKAKELLEKALKAAKEDEEKAKKYVEEGAKVLAEAFSPEEAEKAKKALEKAAKAAKEDEEKGKKAKKETLKLLEEFVEKLEKEL:KETAAAKFERQHMDSSTSAASSSNYCNQMMKSRNLTKDRCKPVNTFVHESLADVQAVCSQKNVACKNGQTNCYQSYSTMSITDCRETGSSKYPNCAYKTTQANKHIIVACEGNPYVPVHFDASV	17.613120457843063	0.2404705504065645	91.91146	0.52296823	27.0757	17.80008
design_20	10	SSAEALAKISAAYKAYGTAQELLDKALKAMQKSKEEGKKYVEEAAKALAEVFTPEEAKELKKLLEEAAKAAEESKEKGKEAKEKTNKAIQAAVDKLEKEL:KETAAAKFERQHMDSSTSAASSSNYCNQMMKSRNLTKDRCKPVNTFVHESLADVQAVCSQKNVACKNGQTNCYQSYSTMSITDCRETGSSKYPNCAYKTTQANKHIIVACEGNPYVPVHFDASV	18.88207132777636	0.28255300407189987	90.692635	0.5288107	26.037846	16.23285
design_20	11	SSAEALAKKEAAYKAYGTAKELLKKALEAFKKDEEKGKEYVEKGAKVMKEAFSEEDAKKLKEAFEKAAKAAKKDEELGKEEAKKAYELMSEAVDKLEKEL:KETAAAKFERQHMDSSTSAASSSNYCNQMMKSRNLTKDRCKPVNTFVHESLADVQAVCSQKNVACKNGQTNCYQSYSTMSITDCRETGSSKYPNCAYKTTQANKHIIVACEGNPYVPVHFDASV	18.327312801580273	0.2566462631786384	88.65664	0.53432214	25.740143	14.988343
design_20	12	SEEEALEKIAAGYKAYGEAKKLLDEAEKAVKESEEKGKELVEKAAKKVKEVFSEEDAKKIKKAMEEAHKAYEESEEKGKEEKKKTLELLKEAVDKLEKEL:KETAAAKFERQHMDSSTSAASSSNYCNQMMKSRNLTKDRCKPVNTFVHESLADVQAVCSQKNVACKNGQTNCYQSYSTMSITDCRETGSSKYPNCAYKTTQANKHIIVACEGNPYVPVHFDASV	19.220763840207212	0.1824801954292475	59.73407	0.5339618	27.352425	18.254177
design_20	13	SSSEALAKREKAYKAYGLAKEKLEEALKAAKEDEEKAKKLVEEGAKVMKEAFSEEEAEELKKLFEEAWKAAKEDEEKGKEAKKKTLEKMKEFVDKLEEEQ:KETAAAKFERQHMDSSTSAASSSNYCNQMMKSRNLTKDRCKPVNTFVHESLADVQAVCSQKNVACKNGQTNCYQSYSTMSITDCRETGSSKYPNCAYKTTQANKHIIVACEGNPYVPVHFDASV	16.141190321350628	0.2508433933350971	87.728004	0.524868	27.105919	16.9417
design_20	14	TAEEALAAIEKAYKARGTARELLEEALRAAEEDPERAAELARRGAEAVREAFSEEEAEEAARLFERAVEAAREDPEEGRKAAEETLRKLDEFVDKKEKEL:KETAAAKFERQHMDSSTSAASSSNYCNQMMKSRNLTKDRCKPVNTFVHESLADVQAVCSQKNVACKNGQTNCYQSYSTMSITDCRETGSSKYPNCAYKTTQANKHIIVACEGNPYVPVHFDASV	14.521321467082206	0.311513314911645	93.41508	0.5223686	26.574654	16.12524
design_20	15	SSSAALAAIAAAYAAAGTARDLLDQAAAAAAANPAAAAALAAAGTAAVAAAFSAATAAALGAAAAAAAAAAAASPAAGAEARAALLAALQAAVDKLEAEL:KETAAAKFERQHMDSSTSAASSSNYCNQMMKSRNLTKDRCKPVNTFVHESLADVQAVCSQKNVACKNGQTNCYQSYSTMSITDCRETGSSKYPNCAYKTTQANKHIIVACEGNPYVPVHFDASV	19.464804753089123	0.1655733973185645	56.116062	0.514726	27.233868	14.473185
design_20	16	SAAEALAAISKAYKAYGTAKELADAALAAAAKNAAAAAAAVAAGTAVVAAAFSAADAAAAGAAAAAMAAAAAKNAAAGAAAKAATNALLQAIVDKVEADL:KETAAAKFERQHMDSSTSAASSSNYCNQMMKSRNLTKDRCKPVNTFVHESLADVQAVCSQKNVACKNGQTNCYQSYSTMSITDCRETGSSKYPNCAYKTTQANKHIIVACEGNPYVPVHFDASV	22.09780197392889	0.10787572950398824	63.786404	0.5263629	26.621937	16.999605
design_20	17	SSSEALEAKSKAYKAYGTARELLEKALEAAKEDPEKAKKLAEEGAKAVKEAFSEEDAEKAKKLFEEFVKAAKEDPEKGKEAKKKALEYLSEIVDKKEEEL:KETAAAKFERQHMDSSTSAASSSNYCNQMMKSRNLTKDRCKPVNTFVHESLADVQAVCSQKNVACKNGQTNCYQSYSTMSITDCRETGSSKYPNCAYKTTQANKHIIVACEGNPYVPVHFDASV	18.252691381203217	0.2515543152598627	90.974724	0.5291326	25.829605	15.363922
design_20	18	SSSEALEALSKAYKAYGTAKELLDKALEAAKKDPAKAKELVDKAAAAMAAAFSPEDAAAIKAALDAAHDAAVKDPEAGKKAKAATLALMQAAVDKLAASL:KETAAAKFERQHMDSSTSAASSSNYCNQMMKSRNLTKDRCKPVNTFVHESLADVQAVCSQKNVACKNGQTNCYQSYSTMSITDCRETGSSKYPNCAYKTTQANKHIIVACEGNPYVPVHFDASV	14.09297527356952	0.30942167714220137	91.76017	0.53067076	26.258076	16.33699
design_20	19	SSEAALARISAAYAAAGTARALLDEALAAAQEDPETAKALVAAGAAALAAAFSPEDAAAAAAALAAAAAAAAEDPEAGKAAAAAARALIDAFVDKLAAEL:KETAAAKFERQHMDSSTSAASSSNYCNQMMKSRNLTKDRCKPVNTFVHESLADVQAVCSQKNVACKNGQTNCYQSYSTMSITDCRETGSSKYPNCAYKTTQANKHIIVACEGNPYVPVHFDASV	16.57029657218943	0.23772573286172766	92.616	0.52405113	25.91752	14.4284935
design_20	20	SSSEALEAISKAYKAYGEAKELLKQALEAAKKNPEEAKKLVEKAAKVVKEAFSEEDAEKVAKALKAAAEAAQKSPELGKEKAAETYALLSALVDKLSEEL:KETAAAKFERQHMDSSTSAASSSNYCNQMMKSRNLTKDRCKPVNTFVHESLADVQAVCSQKNVACKNGQTNCYQSYSTMSITDCRETGSSKYPNCAYKTTQANKHIIVACEGNPYVPVHFDASV	16.062524531554025	0.28780996016246213	59.728394	0.5321255	27.090353	18.329704
design_20	21	SSSEALEAKEKAYKARGEAKKLLEEMLKAAAKSPEEGKKKAEEAAKVMKEAFTEEEAKKIKEALEAAYKAAVKSPEAGEKAKKETLALIDEAVDKKEEEL:KETAAAKFERQHMDSSTSAASSSNYCNQMMKSRNLTKDRCKPVNTFVHESLADVQAVCSQKNVACKNGQTNCYQSYSTMSITDCRETGSSKYPNCAYKTTQANKHIIVACEGNPYVPVHFDASV	17.719626636710746	0.24801165015682408	86.4442	0.5350884	25.584301	15.265657
design_20	22	SEKEALEKISKAYKAYGTAKELLEKAKEAAKKDEEEAKKYVEEAAKVVKEAFSEEEAKEIKKKLEEAAKAYKKDEEEGEKKKEETLKLLEEAVEKKEKEL:KETAAAKFERQHMDSSTSAASSSNYCNQMMKSRNLTKDRCKPVNTFVHESLADVQAVCSQKNVACKNGQTNCYQSYSTMSITDCRETGSSKYPNCAYKTTQANKHIIVACEGNPYVPVHFDASV	16.62693905631373	0.245744811677821	88.84047	0.5265173	26.764961	17.040318
design_20	23	SEKEKLEAISKAYEAYGKAKELLKKALEAAKKSEKKAEELAKKAAEVVKEAFDEETAKKIKEALEKAAKAAKKSEEEGKKKAKETEKLLKEAVDKKEKEL:KETAAAKFERQHMDSSTSAASSSNYCNQMMKSRNLTKDRCKPVNTFVHESLADVQAVCSQKNVACKNGQTNCYQSYSTMSITDCRETGSSKYPNCAYKTTQANKHIIVACEGNPYVPVHFDASV	18.21012262759841	0.20576103528032177	90.87706	0.52652305	26.957779	17.947144
design_20	24	SPEEALAAIAAGEKAVATARELAAKAAAAAAEDPAAGAAAAAAGAAALAAAFSAADAAAAAAALAAAAAAAAEDPEAGEKAAAELAALLQAQLDALEAAL:KETAAAKFERQHMDSSTSAASSSNYCNQMMKSRNLTKDRCKPVNTFVHESLADVQAVCSQKNVACKNGQTNCYQSYSTMSITDCRETGSSKYPNCAYKTTQANKHIIVACEGNPYVPVHFDASV	16.64558654505624	0.2253479334699717	69.21389	0.52846545	26.168795	16.306665
design_20	25	SPEEALAKKSAAYKAYGTAKELLEAALKAAKKSPEEAAKLVEEGAKVVKEVFSEEEAEEVKKLFEEAHKAAVKSPEEGEKAKKKTLEKLQKFVDKLSKEE:KETAAAKFERQHMDSSTSAASSSNYCNQMMKSRNLTKDRCKPVNTFVHESLADVQAVCSQKNVACKNGQTNCYQSYSTMSITDCRETGSSKYPNCAYKTTQANKHIIVACEGNPYVPVHFDASV	18.34142160751809	0.23670184960710822	88.03732	0.5308488	26.145061	16.039442
design_20	26	SEEEALEKISKGYKAYGTAKDLLAAAAAAAAASAAAAKAAVAAGAEAVKEAFSPEEAEEAGKLFAAAAAAAAASAAAGKAKAAETLKYLSEKVDKLEEEL:KETAAAKFERQHMDSSTSAASSSNYCNQMMKSRNLTKDRCKPVNTFVHESLADVQAVCSQKNVACKNGQTNCYQSYSTMSITDCRETGSSKYPNCAYKTTQANKHIIVACEGNPYVPVHFDASV	23.366028364106725	0.10880608794859666	78.86875	0.52815276	26.430218	15.825565
design_20	27	TEEEALAKISAAYKAAGTARDLLDQALKAAQKDPAKGAALVAQGAKALAAAFSPETAAKLAAAGKAFLEAAQKDPEAGKKARDATLALIQAAVDALEAAL:KETAAAKFERQHMDSSTSAASSSNYCNQMMKSRNLTKDRCKPVNTFVHESLADVQAVCSQKNVACKNGQTNCYQSYSTMSITDCRETGSSKYPNCAYKTTQANKHIIVACEGNPYVPVHFDASV	17.35183888052775	0.2350422482462767	90.789185	0.53826076	24.696413	13.8787565
design_20	28	SSAAALAAKAAAYKAYGTAKELAKAGLKAAAEDPAKAKALFDEAAKVMAAAFSADDAKALKAAAEAAHKAAVESPEAGKKKLAELEALAKAAVDKLEKSL:KETAAAKFERQHMDSSTSAASSSNYCNQMMKSRNLTKDRCKPVNTFVHESLADVQAVCSQKNVACKNGQTNCYQSYSTMSITDCRETGSSKYPNCAYKTTQANKHIIVACEGNPYVPVHFDASV	18.196977142420412	0.20628634087916095	87.29326	0.53233457	26.561455	16.411005
design_20	29	SSSAALEALSKAYKARGTAKELLEKAYEAAQKSKEKAKKYVEEAAAAVAAAFTPEEAKKVKEALEAAYKAYEKSKEEGEKKKKETLKLLNEIVDKKSKEL:KETAAAKFERQHMDSSTSAASSSNYCNQMMKSRNLTKDRCKPVNTFVHESLADVQAVCSQKNVACKNGQTNCYQSYSTMSITDCRETGSSKYPNCAYKTTQANKHIIVACEGNPYVPVHFDASV	18.645348350372327	0.24632312078555416	86.270096	0.57914156	22.005077	9.560206
design_20	30	SSEEALEKISEGYKAYGEGKELLEKALKKAAESPEEGKKEVEKGAEVMKKAFSEEEAKEIKKAMEKFWKKAQESPEAGEKAKKETLKLMEEAVEKLEKEL:KETAAAKFERQHMDSSTSAASSSNYCNQMMKSRNLTKDRCKPVNTFVHESLADVQAVCSQKNVACKNGQTNCYQSYSTMSITDCRETGSSKYPNCAYKTTQANKHIIVACEGNPYVPVHFDASV	17.624635198307352	0.2208049682008415	91.636345	0.5213299	27.121794	18.479946
design_20	31	SEEEALKALEKAYKALGTAKKLLDEALKAAKKDPEKGEKLVKEGAKVVAEAFSKEDAEKIGKLFEKAAKAAKKDPEEGEKAKKETLKELQEVVDKKAKEL:KETAAAKFERQHMDSSTSAASSSNYCNQMMKSRNLTKDRCKPVNTFVHESLADVQAVCSQKNVACKNGQTNCYQSYSTMSITDCRETGSSKYPNCAYKTTQANKHIIVACEGNPYVPVHFDASV	18.856328001313845	0.26113101906553116	88.954445	0.5265263	26.75872	18.432077
design_21	0	AGTAIGAAQDAALAALGAAGAAAAAATVAALAAAGALALANPAAGAAAAAAARAAGAAAFAAMAAAASPEAKGVVERVRAAAAEAVAAAEAAIAAALAAA:KETAAAKFERQHMDSSTSAASSSNYCNQMMKSRNLTKDRCKPVNTFVHESLADVQAVCSQKNVACKNGQTNCYQSYSTMSITDCRETGSSKYPNCAYKTTQANKHIIVACEGNPYVPVHFDASV	17.143510397610477	0.23557585655698846	82.70131	0.51316905	26.308937	16.253246
design_21	1	AGTAIGAAQDARLEKFYEELLKLAEKGAEALRKAGQLAIEDPEKGKEAMEKAKEKLEKEFEKKYKEASPEEKGVVERARREAEEKVKEVEKEIKKAIAAA:KETAAAKFERQHMDSSTSAASSSNYCNQMMKSRNLTKDRCKPVNTFVHESLADVQAVCSQKNVACKNGQTNCYQSYSTMSITDCRETGSSKYPNCAYKTTQANKHIIVACEGNPYVPVHFDASV	18.014796595405535	0.22141252232162298	85.49795	0.51968205	26.972889	17.716812
design_21	2	AGTAIGAAQDAALEATYEAVLALAAAGAAAAAAAAALAVANPVAGAAAAAAAAAALAAAFAAAYAAATEEEKGVVERGRATAAALLAAVAAAGAAAAAAA:KETAAAKFERQHMDSSTSAASSSNYCNQMMKSRNLTKDRCKPVNTFVHESLADVQAVCSQKNVACKNGQTNCYQSYSTMSITDCRETGSSKYPNCAYKTTQANKHIIVACEGNPYVPVHFDASV	18.726598560370526	0.27487609095672866	68.64901	0.507074	26.609602	15.598984
design_21	3	AGTAIGAAQEAALKAAEAAALALADATVAAVAAAALLALANPAAGAAAIAAAIAAGAAAFAALYAAASEEEKGVVERARAKWAEALAAALAAGAALLAAA:KETAAAKFERQHMDSSTSAASSSNYCNQMMKSRNLTKDRCKPVNTFVHESLADVQAVCSQKNVACKNGQTNCYQSYSTMSITDCRETGSSKYPNCAYKTTQANKHIIVACEGNPYVPVHFDASV	18.765309385950843	0.25366151273140103	79.819016	0.5191817	26.006805	16.073236
design_21	4	AGTAIGAAQDARLEALYAEAKALADATVAAVAAAGALAVADPAAGAAAIAAAVAAGDAAFAALEAAASPEEKGVIARAKAEYDAALAAALAAAAAAAAAA:KETAAAKFERQHMDSSTSAASSSNYCNQMMKSRNLTKDRCKPVNTFVHESLADVQAVCSQKNVACKNGQTNCYQSYSTMSITDCRETGSSKYPNCAYKTTQANKHIIVACEGNPYVPVHFDASV	18.717581253167946	0.2766899696235738	87.15773	0.52441967	25.638535	15.510782
design_21	5	AGTAVGAAADAARAALEERARALAAAGAAAAAAAWALAVADPAAGAAAAAAARAALEAAFAALEAAASPEDRGVVARARAEAEAALAAVEAAGAALAAAA:KETAAAKFERQHMDSSTSAASSSNYCNQMMKSRNLTKDRCKPVNTFVHESLADVQAVCSQKNVACKNGQTNCYQSYSTMSITDCRETGSSKYPNCAYKTTQANKHIIVACEGNPYVPVHFDASV	18.78559282349542	0.22752561182459777	76.85666	0.5220463	26.08015	13.530625
design_21	6	AGTAIGAAAAAAREALGAEARELADKGVAAIEAAGKLALENPEEGAKAMAAAKAALEKAFAALEAAASPEDKGVVERARAEAKEAVAKAEAAAKAAAAAA:KETAAAKFERQHMDSSTSAASSSNYCNQMMKSRNLTKDRCKPVNTFVHESLADVQAVCSQKNVACKNGQTNCYQSYSTMSITDCRETGSSKYPNCAYKTTQANKHIIVACEGNPYVPVHFDASV	19.457152321029323	0.15686537305798234	70.1536	0.5311642	26.335651	16.56798
design_21	7	AGTAIGAAAAAARDALYADALALAAAGVAALGAAAALALADPAAGAAAAAAARAALAAALAARAAAASPEDRGVVERARAEADEAVAAAAAAGAALAAAA:KETAAAKFERQHMDSSTSAASSSNYCNQMMKSRNLTKDRCKPVNTFVHESLADVQAVCSQKNVACKNGQTNCYQSYSTMSITDCRETGSSKYPNCAYKTTQANKHIIVACEGNPYVPVHFDASV	16.698460138769754	0.2705967607025571	75.24654	0.5200788	25.774227	15.365929
design_21	8	AGTAVGAAQDAALAATGAALAALAAAGAAAAAAAGALALADPAAGAAAMAAARAALAAAFAAAAAAATEEEKGVVARAKAAADAALAAVAAAVAAAAAAA:KETAAAKFERQHMDSSTSAASSSNYCNQMMKSRNLTKDRCKPVNTFVHESLADVQAVCSQKNVACKNGQTNCYQSYSTMSITDCRETGSSKYPNCAYKTTQANKHIIVACEGNPYVPVHFDASV	19.16936146659761	0.23085322855813678	67.259735	0.50715935	26.619366	16.337154
design_21	9	AGTAVGAAQDAALEATAAALAAKADATVAALRAAGALALADPAAGAAALAAALAAGAAAFAAAAAAATPEEQGVVARAQAAAAEAVAAALAAIAAALAAA:KETAAAKFERQHMDSSTSAASSSNYCNQMMKSRNLTKDRCKPVNTFVHESLADVQAVCSQKNVACKNGQTNCYQSYSTMSITDCRETGSSKYPNCAYKTTQANKHIIVACEGNPYVPVHFDASV	18.948094579548247	0.27310203592464	80.769226	0.5221993	25.660692	15.134662
design_21	10	AGTAIGAAQEAALAAAGAAAAALAAATVAALAAAAALALANPVAGAAAAAAALAAGAAAFAALAAAATPEQKGVVARARAAADAAVAAALAAGAAALAAA:KETAAAKFERQHMDSSTSAASSSNYCNQMMKSRNLTKDRCKPVNTFVHESLADVQAVCSQKNVACKNGQTNCYQSYSTMSITDCRETGSSKYPNCAYKTTQANKHIIVACEGNPYVPVHFDASV	18.59019894406467	0.3216455280957745	74.08881	0.5114149	25.722559	14.915239
design_21	11	AGTAVGAAQDARLAATRAALLALADAAAAALAAAAALAAADPAAGAAAAAAARAAGAAAFAAAAAAASPEEKGVVARARAEADARAAAVLAAGAAALAAA:KETAAAKFERQHMDSSTSAASSSNYCNQMMKSRNLTKDRCKPVNTFVHESLADVQAVCSQKNVACKNGQTNCYQSYSTMSITDCRETGSSKYPNCAYKTTQANKHIIVACEGNPYVPVHFDASV	16.849682635512522	0.25787720409839576	75.974174	0.51975805	25.552494	13.902394
design_21	12	AGTAVGAAQEAAREALGAAALALAAAGVAAVAAAGALALADPAAGAAAAAAAVAALAAAFAALAAAATPEDAGVVARAQAAAAAALAAALAAAAAALAAA:KETAAAKFERQHMDSSTSAASSSNYCNQMMKSRNLTKDRCKPVNTFVHESLADVQAVCSQKNVACKNGQTNCYQSYSTMSITDCRETGSSKYPNCAYKTTQANKHIIVACEGNPYVPVHFDASV	18.83286069766317	0.30848851602856625	66.24895	0.513425	25.981846	15.737921
design_21	13	AGTAIGAAQDKALEDFYKKAQALADATVAAVRAAAALALADPAAGAAALAAAIAAGKAAFEKLYAEASPEQKGVVERARAAYDDALAAALAAGAALAAAA:KETAAAKFERQHMDSSTSAASSSNYCNQMMKSRNLTKDRCKPVNTFVHESLADVQAVCSQKNVACKNGQTNCYQSYSTMSITDCRETGSSKYPNCAYKTTQANKHIIVACEGNPYVPVHFDASV	18.682773078900414	0.22455528594010624	74.91213	0.52915025	25.924372	15.755643
design_21	14	AGTAVGAAQDAALEAREEALRALAAAAVAALAAAAALALADPAAGAAAAAAALAAGAAAFAAAYAAASPEEKGVVERALAEWAEAVAAALAAGAAAAAAA:KETAAAKFERQHMDSSTSAASSSNYCNQMMKSRNLTKDRCKPVNTFVHESLADVQAVCSQKNVACKNGQTNCYQSYSTMSITDCRETGSSKYPNCAYKTTQANKHIIVACEGNPYVPVHFDASV	17.648745535548972	0.22468645841953078	81.926834	0.51591706	26.31241	15.886127
design_21	15	AGTAIGAAADAARDALYEALLALAAAAVAALGAAYALALADPAAGAAAAEAARAAAEAAFAAAYAAASPEDRGVVERARAEAAEALAAARAAGAAALAAA:KETAAAKFERQHMDSSTSAASSSNYCNQMMKSRNLTKDRCKPVNTFVHESLADVQAVCSQKNVACKNGQTNCYQSYSTMSITDCRETGSSKYPNCAYKTTQANKHIIVACEGNPYVPVHFDASV	17.95065309924957	0.24675227840502176	80.89525	0.5205027	26.28728	14.703623
design_21	16	AGTAVGAAQDAAMEARYEAARKLAEEGAAALRAAGLLALANPALGAAAAAAAEAAAEAAFEAMYAEASPEEKGVIERARREWEELRAAVRAAVAALLAAA:KETAAAKFERQHMDSSTSAASSSNYCNQMMKSRNLTKDRCKPVNTFVHESLADVQAVCSQKNVACKNGQTNCYQSYSTMSITDCRETGSSKYPNCAYKTTQANKHIIVACEGNPYVPVHFDASV	19.662732703145778	0.22606677749484766	87.00369	0.5159321	26.66426	16.73642
design_21	17	AGTAVGAAQDAALDALYAALAATAAATVAAIAAAGALALADPAAGAAAIAAALAAGAAAFAAAAAAASPEEKGVVARAAAAAAAAVAAALAAIAALLAAA:KETAAAKFERQHMDSSTSAASSSNYCNQMMKSRNLTKDRCKPVNTFVHESLADVQAVCSQKNVACKNGQTNCYQSYSTMSITDCRETGSSKYPNCAYKTTQANKHIIVACEGNPYVPVHFDASV	18.68641925484943	0.2938384867018608	68.64108	0.52068	25.838114	14.726236
design_21	18	AGTAVGEAQEQALEDLYNAALATADAAVAAVRAAGLLALADPAAGAAAMAAAEAALEAAFAALYAAASEEEKGVVERAIAKAKEALAAARAEIAALAAAA:KETAAAKFERQHMDSSTSAASSSNYCNQMMKSRNLTKDRCKPVNTFVHESLADVQAVCSQKNVACKNGQTNCYQSYSTMSITDCRETGSSKYPNCAYKTTQANKHIIVACEGNPYVPVHFDASV	19.10932239413764	0.1700336424733257	81.74486	0.5279927	25.87947	16.081352
design_21	19	AGTAVGAAQDARLEATEADVRALVDAGVAALRAAGELALANPAAGAAAAAAALAALKAALAARAAAASPEEKGVVARGAAAAAAAVAAALAAAAAAAAAA:KETAAAKFERQHMDSSTSAASSSNYCNQMMKSRNLTKDRCKPVNTFVHESLADVQAVCSQKNVACKNGQTNCYQSYSTMSITDCRETGSSKYPNCAYKTTQANKHIIVACEGNPYVPVHFDASV	19.753790535459338	0.18007475931566047	78.46932	0.5143526	26.312325	16.618378
design_21	20	AGTAIGAAQDAALDAKGAALAALAAATAAAVAAAGALALANPAAGAAAMAAAEAAGAAAFAAAAAAASPEEKGVVERAAAEAKEALAAAKAAIAAAIAAA:KETAAAKFERQHMDSSTSAASSSNYCNQMMKSRNLTKDRCKPVNTFVHESLADVQAVCSQKNVACKNGQTNCYQSYSTMSITDCRETGSSKYPNCAYKTTQANKHIIVACEGNPYVPVHFDASV	16.846551588839013	0.21365132335578554	74.93261	0.51247334	26.533903	16.190529
design_21	21	AGTAVGAAADAARDALRAALLALADETVAAVRAAGKLALADPAAGAAAIEAAIAAGDAAFAAAYAAASPEDKGVVEAARREYDERLAAALAEIAALRAAA:KETAAAKFERQHMDSSTSAASSSNYCNQMMKSRNLTKDRCKPVNTFVHESLADVQAVCSQKNVACKNGQTNCYQSYSTMSITDCRETGSSKYPNCAYKTTQANKHIIVACEGNPYVPVHFDASV	17.63944330418473	0.2360542549705674	88.059135	0.5305207	25.317158	13.98843
design_21	22	AGTAIGAAQDAALEEFYAEQLALADATVAAAAAAGALALADPAAGAAALAAAEAAGEAAFAARYAAASPEQKGVVERARAEYAAALAAARAAAAAALAAA:KETAAAKFERQHMDSSTSAASSSNYCNQMMKSRNLTKDRCKPVNTFVHESLADVQAVCSQKNVACKNGQTNCYQSYSTMSITDCRETGSSKYPNCAYKTTQANKHIIVACEGNPYVPVHFDASV	17.477783904829646	0.25502472120374475	81.88121	0.5203024	26.307274	16.349762
design_21	23	AGTAVGAAADAAAAAKKEDLAALAAATAAAVAAAGALALANPAAGAAAIAAAVAAGAAAFAAAAAAASPEDKGVVESAKAEADAALAAALAAAAAAAAAA:KETAAAKFERQHMDSSTSAASSSNYCNQMMKSRNLTKDRCKPVNTFVHESLADVQAVCSQKNVACKNGQTNCYQSYSTMSITDCRETGSSKYPNCAYKTTQANKHIIVACEGNPYVPVHFDASV	20.37640286075275	0.11008974236484428	66.751816	0.5131345	26.83765	16.76369
design_21	24	AGTADGAAQDAALEALGAAAAALADATVAAVAAAGALALKDPAAGAAAAAAARAAGAAAFAALAAAATPEEQGVVARAQAAADAALAAAAAAAAAAAAAA:KETAAAKFERQHMDSSTSAASSSNYCNQMMKSRNLTKDRCKPVNTFVHESLADVQAVCSQKNVACKNGQTNCYQSYSTMSITDCRETGSSKYPNCAYKTTQANKHIIVACEGNPYVPVHFDASV	18.394996656589285	0.18291575764996404	77.49128	0.51384366	26.32487	17.005444
design_21	25	AGTAIGAAQDAALAALAAAAAAAAAAAAAAIAAAGALALADPAAGAAAIAAALAAGAAAAAALAAAATPEEKGVVARAAAEAAAAVAAALAAIAAAAAAA:KETAAAKFERQHMDSSTSAASSSNYCNQMMKSRNLTKDRCKPVNTFVHESLADVQAVCSQKNVACKNGQTNCYQSYSTMSITDCRETGSSKYPNCAYKTTQANKHIIVACEGNPYVPVHFDASV	18.67105265047857	0.3051117786280117	66.15127	0.51275766	26.020515	16.170725
design_21	26	GGTAIGAAQEAARAALRAALLATAAAGAAALAAAGALALADPVAGAAAAAAARAAAAAALAAAAAAATPEDAGVVASARAEAEAAAAAAEAAAAAALAAA:KETAAAKFERQHMDSSTSAASSSNYCNQMMKSRNLTKDRCKPVNTFVHESLADVQAVCSQKNVACKNGQTNCYQSYSTMSITDCRETGSSKYPNCAYKTTQANKHIIVACEGNPYVPVHFDASV	19.391767671082924	0.2683622809794954	68.41532	0.51170826	26.44733	14.440313
design_21	27	AGTADGAAAEAAAAALGAALAALAAAAAAALAAAGALAVADPAAGAAAAAAAAAAGAAAFAAAAAAATPEQQGVVARARAAAAEAAAAAAAAAAALAAAA:KETAAAKFERQHMDSSTSAASSSNYCNQMMKSRNLTKDRCKPVNTFVHESLADVQAVCSQKNVACKNGQTNCYQSYSTMSITDCRETGSSKYPNCAYKTTQANKHIIVACEGNPYVPVHFDASV	18.229576349520734	0.18533616302344827	60.892323	0.51087976	26.732027	15.448202
design_21	28	AGTAVGAAQEAALEKKYEELLALAEETAAAVRAGARLALADPAAGAKAIAAAIAAGKAAFAKKYAEATPEEKGVVERAIAKANELLAAVLAEGAALAAAA:KETAAAKFERQHMDSSTSAASSSNYCNQMMKSRNLTKDRCKPVNTFVHESLADVQAVCSQKNVACKNGQTNCYQSYSTMSITDCRETGSSKYPNCAYKTTQANKHIIVACEGNPYVPVHFDASV	19.341167473164987	0.16702177712047497	84.86054	0.5260951	26.397259	15.347692
design_21	29	AGTAVGAAQDAALAAAEAALRALAAATGAALRAAGALALADPAAGAAAMAAALAAGAAAFAAARAEATEEQKGVVERAEAAAAAAVAAALAAAAAAAAAA:KETAAAKFERQHMDSSTSAASSSNYCNQMMKSRNLTKDRCKPVNTFVHESLADVQAVCSQKNVACKNGQTNCYQSYSTMSITDCRETGSSKYPNCAYKTTQANKHIIVACEGNPYVPVHFDASV	18.914254665150736	0.23281687276017257	58.569355	0.51097035	27.111115	16.505455
design_21	30	AGTAVGAAQDARLEETYEKAKALAAEGVAAVEAAGALALEDPAAGAAAAAAAIAALKAAFEKMYKEASPEEKGVVERARAEAEAALAAAKAAAAAALAAA:KETAAAKFERQHMDSSTSAASSSNYCNQMMKSRNLTKDRCKPVNTFVHESLADVQAVCSQKNVACKNGQTNCYQSYSTMSITDCRETGSSKYPNCAYKTTQANKHIIVACEGNPYVPVHFDASV	19.373833312640986	0.18589115304570922	83.625885	0.51942194	26.622124	17.154543
design_21	31	AGTAVGAAQDARLEATYAALRALAAAGAAALAAAWALALEDPAAGAAAAAAALAALAAAFAAAYAAASPEEKGVVARAMAEAEALVAAVAAAGAAAAAAA:KETAAAKFERQHMDSSTSAASSSNYCNQMMKSRNLTKDRCKPVNTFVHESLADVQAVCSQKNVACKNGQTNCYQSYSTMSITDCRETGSSKYPNCAYKTTQANKHIIVACEGNPYVPVHFDASV	18.467379175468494	0.2806525897233799	82.9315	0.5169297	26.218231	16.247139
design_22	0	MTEEFKKAKKKLEEAIKELEKAGEEAVAAAKALDAKKGAEVATKLAQAKREARGKLGEAEEAAKKDPEEGTKKAKEGLKLAEKKKKEFEKLKKEYEKELK:KETAAAKFERQHMDSSTSAASSSNYCNQMMKSRNLTKDRCKPVNTFVHESLADVQAVCSQKNVACKNGQTNCYQSYSTMSITDCRETGSSKYPNCAYKTTQANKHIIVACEGNPYVPVHFDASV	11.849313249561545	0.28969365225795585	94.1812	0.52712244	25.793303	14.669629
design_22	1	MSEKYKKAKEELEAAIAELEAAGAEATAAANALDAAAGAAVADQAAQALREARGALGEAERAAKEDDEKGTKEAEKGKELAKAKKAEFTALAAAAKAALA:KETAAAKFERQHMDSSTSAASSSNYCNQMMKSRNLTKDRCKPVNTFVHESLADVQAVCSQKNVACKNGQTNCYQSYSTMSITDCRETGSSKYPNCAYKTTQANKHIIVACEGNPYVPVHFDASV	23.10259301735163	0.15400295849708084	57.88079	0.5235745	27.01945	16.290833
design_22	2	VSAATKAARAAAAAAAAALAAAGAAAVAAAAALDAAAGAAAATAAAAAARTVRGGIGEGDRAAKEDDAKGTAVFKATAAAAAAAAAAAAAAAAAAAAAAA:KETAAAKFERQHMDSSTSAASSSNYCNQMMKSRNLTKDRCKPVNTFVHESLADVQAVCSQKNVACKNGQTNCYQSYSTMSITDCRETGSSKYPNCAYKTTQANKHIIVACEGNPYVPVHFDASV	18.645814067161183	0.2905054224635066	61.838318	0.5021181	27.260157	17.79977
design_22	3	MSEEFKAALAALKEAAAAADAAGAAATAAATALDAALGAAVADAAAQARRDIRGLIGQGERLGKEDDEEGTKAMKEATEEAKARQAAFTALAAAYAAAAA:KETAAAKFERQHMDSSTSAASSSNYCNQMMKSRNLTKDRCKPVNTFVHESLADVQAVCSQKNVACKNGQTNCYQSYSTMSITDCRETGSSKYPNCAYKTTQANKHIIVACEGNPYVPVHFDASV	20.315393317089192	0.2525449431468089	67.72778	0.52335393	26.75078	16.21303
design_22	4	ASAEFKAAMAALDAAAAAARAAGAAATAAAAALDAALGAATATAAAQAAREIAGGKGVAEELAKKNDEEGTKAAKAAAAKAKAAQAAFTAAAAAAAAALA:KETAAAKFERQHMDSSTSAASSSNYCNQMMKSRNLTKDRCKPVNTFVHESLADVQAVCSQKNVACKNGQTNCYQSYSTMSITDCRETGSSKYPNCAYKTTQANKHIIVACEGNPYVPVHFDASV	19.037963279526835	0.23862636709482832	57.768417	0.5209446	27.055765	15.360943
design_22	5	MSEEFKKAMEELKKAGEEARKAGAAATAAANALDAALGAAVATQAAQANRDIAGGLGEAEKAAKENDEEGTKKAKEATEDAKKKKAEFEALGAAYAAALA:KETAAAKFERQHMDSSTSAASSSNYCNQMMKSRNLTKDRCKPVNTFVHESLADVQAVCSQKNVACKNGQTNCYQSYSTMSITDCRETGSSKYPNCAYKTTQANKHIIVACEGNPYVPVHFDASV	23.330384365129966	0.10832800486339246	62.218533	0.5290837	26.231743	15.606498
design_22	6	MSEEFKKALAEAEAAAEAARAAGAEATAAANALDPALGAQVATQTAQALREIRGGLGLALELGKKDDEEGTKAAKETLERARAIQAELEAQAAAYKAALA:KETAAAKFERQHMDSSTSAASSSNYCNQMMKSRNLTKDRCKPVNTFVHESLADVQAVCSQKNVACKNGQTNCYQSYSTMSITDCRETGSSKYPNCAYKTTQANKHIIVACEGNPYVPVHFDASV	12.505451109366875	0.2667273233228916	93.59337	0.52625227	25.59244	15.019249
design_22	7	ASAEYKAALAELKAAAAAAKAAGAAATAAANALDAALGAATATAAAQANATIRGAIGQAEAAGKKNDKEGTEAAKAATAQAKAAQAAFTAAGAAAAAALA:KETAAAKFERQHMDSSTSAASSSNYCNQMMKSRNLTKDRCKPVNTFVHESLADVQAVCSQKNVACKNGQTNCYQSYSTMSITDCRETGSSKYPNCAYKTTQANKHIIVACEGNPYVPVHFDASV	20.14196835237727	0.26543588397167645	73.645744	0.52890503	26.069386	14.13493
design_22	8	ASAAFTAAMAAANAAAAANAAAGAAATAAATALDAAAGAAAADAAAQANRTIRGGIGQAEQAGKENDAAGTAAANATTAAANAATAAATAAAAAATAALA:KETAAAKFERQHMDSSTSAASSSNYCNQMMKSRNLTKDRCKPVNTFVHESLADVQAVCSQKNVACKNGQTNCYQSYSTMSITDCRETGSSKYPNCAYKTTQANKHIIVACEGNPYVPVHFDASV	19.362518214365743	0.2959874627553732	69.53415	0.5212783	26.673197	15.935721
design_22	9	ATPAFKEAMAALAAAAAALRAAGAAATAAAAALDAAAGAATATAAAQAARDVAGAAGVAEQLAKENDEAGLKAAKEATAAAKAARDAAAAAAAAAAAALA:KETAAAKFERQHMDSSTSAASSSNYCNQMMKSRNLTKDRCKPVNTFVHESLADVQAVCSQKNVACKNGQTNCYQSYSTMSITDCRETGSSKYPNCAYKTTQANKHIIVACEGNPYVPVHFDASV	19.433878264464596	0.27389779101597794	61.343124	0.5234722	26.292982	14.479816
design_22	10	ASEKFKAAMAALDAAEAALAAAGAAAVAAANALDAAAGAAAATAAAQALRDVRGKRGEAERAAKEDDEKGTAAAKAGTAAAEAAKAAAEAAAKAAAAALA:KETAAAKFERQHMDSSTSAASSSNYCNQMMKSRNLTKDRCKPVNTFVHESLADVQAVCSQKNVACKNGQTNCYQSYSTMSITDCRETGSSKYPNCAYKTTQANKHIIVACEGNPYVPVHFDASV	17.741238823692605	0.18088039879656628	64.32921	0.5239766	26.254578	16.584778
design_22	11	MSEEFKEAMKKLEEAIAALDAAGAAATAAANALDPALGAAVATAAAQDRRTARGGLGVAEDLAKKDDKKGTEAAKKATELAKELRDRWTALRDQYAALAA:KETAAAKFERQHMDSSTSAASSSNYCNQMMKSRNLTKDRCKPVNTFVHESLADVQAVCSQKNVACKNGQTNCYQSYSTMSITDCRETGSSKYPNCAYKTTQANKHIIVACEGNPYVPVHFDASV	10.271048335855797	0.3227669129374073	86.14566	0.53583264	25.075722	13.718176
design_22	12	MSKEFKEELKKLEEEAKEAKKAGEAATAAANALDAALGAATADARAQAMRDIRGKLGLAEQLAKEDDEKGLEEAKKGEEEAKKKKEEFEAAKKAAEAALK:KETAAAKFERQHMDSSTSAASSSNYCNQMMKSRNLTKDRCKPVNTFVHESLADVQAVCSQKNVACKNGQTNCYQSYSTMSITDCRETGSSKYPNCAYKTTQANKHIIVACEGNPYVPVHFDASV	23.78762888647762	0.15216656734118278	56.774292	0.52565897	26.775866	14.8203745
design_22	13	PTPEYKEALAKLKEAAAALRAAGAAATAAANALDPALGAAMADAAAQAAREVAGLLGEGEEAGKKNPEEGTKIYKKGTAAAEAKKAAATAAAAAYAAAAA:KETAAAKFERQHMDSSTSAASSSNYCNQMMKSRNLTKDRCKPVNTFVHESLADVQAVCSQKNVACKNGQTNCYQSYSTMSITDCRETGSSKYPNCAYKTTQANKHIIVACEGNPYVPVHFDASV	11.107055209913648	0.28650095390565394	93.06323	0.5270132	25.923426	15.296104
design_22	14	MTEEFKKAMEKLKKEIEELKKAGEKAVAAAKKLDAALGDKMATELADALRKARGGLGLAEELAKKDDEEGLKAAKKALEEAKKMKEEFEKKAKEAEKALA:KETAAAKFERQHMDSSTSAASSSNYCNQMMKSRNLTKDRCKPVNTFVHESLADVQAVCSQKNVACKNGQTNCYQSYSTMSITDCRETGSSKYPNCAYKTTQANKHIIVACEGNPYVPVHFDASV	17.65850328813962	0.2147497572380692	69.04323	0.53236574	26.043741	17.062029
design_22	15	MSEKFKEAMKKLKEEAEKAKEEGKKAVAAANALDAALGAAMADKLAQALRDIRGKMGLAEELAKKDDEKGEKAAKEGLEEAKKKAEEFKKQKAAYEAAKK:KETAAAKFERQHMDSSTSAASSSNYCNQMMKSRNLTKDRCKPVNTFVHESLADVQAVCSQKNVACKNGQTNCYQSYSTMSITDCRETGSSKYPNCAYKTTQANKHIIVACEGNPYVPVHFDASV	23.743767488161293	0.1512049968103906	56.37003	0.5252453	27.050348	17.388683
design_22	16	MSEEFKKALEELKAAIAELEAAGAAATAAATALDAAAGAAAADQRAQALRDARGALGEAERLAKEDDEKGKEKALEAKERAEALKAQFEAAKAAADAALA:KETAAAKFERQHMDSSTSAASSSNYCNQMMKSRNLTKDRCKPVNTFVHESLADVQAVCSQKNVACKNGQTNCYQSYSTMSITDCRETGSSKYPNCAYKTTQANKHIIVACEGNPYVPVHFDASV	18.753202841892794	0.25541253770220124	63.688984	0.5276866	26.119705	17.086924
design_22	17	MSPKFKKALEELEKKIKELREAGKAATAAANALDAALGAQVATQLAQALREVRGGLGEALAAAKEDDEKGTKLAEEATKKAEELKKKFEELRKAAKAALA:KETAAAKFERQHMDSSTSAASSSNYCNQMMKSRNLTKDRCKPVNTFVHESLADVQAVCSQKNVACKNGQTNCYQSYSTMSITDCRETGSSKYPNCAYKTTQANKHIIVACEGNPYVPVHFDASV	18.545306438300454	0.2431740420981176	82.10304	0.5251546	25.955574	16.008465
design_22	18	MSPEFKAALAALKAAIAALAAEGAAATAAATALDAALGAAVADAAAQALRDARGGLGLAEQLGKEDDEKGTAAAKAATAAANAAAAAFAAARAAYEAALA:KETAAAKFERQHMDSSTSAASSSNYCNQMMKSRNLTKDRCKPVNTFVHESLADVQAVCSQKNVACKNGQTNCYQSYSTMSITDCRETGSSKYPNCAYKTTQANKHIIVACEGNPYVPVHFDASV	18.891812767017147	0.28652179439955633	52.418163	0.5231788	26.98879	16.650854
design_22	19	MSEEFKKAMKELEAAAAAAAAAGAAAAAAAAALDAALGAQVATQLAQALRTIRGKKGEAEELAKKNDEEGTKAAKEATAAAKAAAAAFAALGAAYAAALA:KETAAAKFERQHMDSSTSAASSSNYCNQMMKSRNLTKDRCKPVNTFVHESLADVQAVCSQKNVACKNGQTNCYQSYSTMSITDCRETGSSKYPNCAYKTTQANKHIIVACEGNPYVPVHFDASV	8.536819367848699	0.4051423260400644	74.381226	0.52507496	26.130722	14.872793
design_22	20	MSEEFKKALAALKAEAAALAAAGAAATAAAAALDAALGAAVATAAAQARRDVAGGLGLAEKLGKENDEEGTKAAKAAAAQAAALRAAFAAAAAAAAAAAA:KETAAAKFERQHMDSSTSAASSSNYCNQMMKSRNLTKDRCKPVNTFVHESLADVQAVCSQKNVACKNGQTNCYQSYSTMSITDCRETGSSKYPNCAYKTTQANKHIIVACEGNPYVPVHFDASV	18.930674206341735	0.25449888429169876	61.585068	0.51801825	26.653242	15.207428
design_22	21	PSPEFKAALAALRAARAAAAAAGAAATAAANALDAALGAATATAAAQARRDIDGKLGLAEKLGKEDDEKGTAAAKAGTAEAAAAAAAFAAAAAAYAAAAA:KETAAAKFERQHMDSSTSAASSSNYCNQMMKSRNLTKDRCKPVNTFVHESLADVQAVCSQKNVACKNGQTNCYQSYSTMSITDCRETGSSKYPNCAYKTTQANKHIIVACEGNPYVPVHFDASV	18.982594572174104	0.29358112503129263	67.35744	0.5208792	26.580736	16.280676
design_22	22	MSEEFKKAMKELKEAAEELKKAGEEATKAAEKLDKELGDQVATQLAQDLRDVRGKLGLAEELAKKDDKEGLKAAKEGTEYAKKKKEEFEKLKKEYEKKLK:KETAAAKFERQHMDSSTSAASSSNYCNQMMKSRNLTKDRCKPVNTFVHESLADVQAVCSQKNVACKNGQTNCYQSYSTMSITDCRETGSSKYPNCAYKTTQANKHIIVACEGNPYVPVHFDASV	17.92303610942257	0.21807675812231092	83.52338	0.53251934	25.735626	14.775213
design_22	23	MTPEYKEALAKLKAAAAAAAAAGAAATAAATALDAAAGAAAATAAAQALRTIRGKIGEGEQAAKENDKEGTKKYEEGTKLAEAQTAAAKAAAAAAAAAAA:KETAAAKFERQHMDSSTSAASSSNYCNQMMKSRNLTKDRCKPVNTFVHESLADVQAVCSQKNVACKNGQTNCYQSYSTMSITDCRETGSSKYPNCAYKTTQANKHIIVACEGNPYVPVHFDASV	20.624844629936334	0.19832519315903305	54.79627	0.52433145	26.33671	15.90876
design_22	24	MSEEFKKAMEELEKAAAELRAAGDAAVAAANALDPALGAQVATERAQALRDVRGGLGLAEKLGKENDEEGLKAAKEATKEAEALKAEFTARRDAYAAALA:KETAAAKFERQHMDSSTSAASSSNYCNQMMKSRNLTKDRCKPVNTFVHESLADVQAVCSQKNVACKNGQTNCYQSYSTMSITDCRETGSSKYPNCAYKTTQANKHIIVACEGNPYVPVHFDASV	15.922659539238344	0.20223709623565464	92.306656	0.55452085	22.959562	8.886387
design_22	25	MTPEFKKALKEAEEAAKEAREAGKAAEAAAKALDPALGAKVADALAQANRDIAGGIGLAETLAKKDDKEGTEAAKKTLEQAKKIKKEFEKLKKEAEAKLK:KETAAAKFERQHMDSSTSAASSSNYCNQMMKSRNLTKDRCKPVNTFVHESLADVQAVCSQKNVACKNGQTNCYQSYSTMSITDCRETGSSKYPNCAYKTTQANKHIIVACEGNPYVPVHFDASV	11.450991713206463	0.2817738467329697	92.44359	0.5234675	26.409975	16.09679
design_22	26	MTEEFKKAMAELEAAIAALAAEGAAATAAANALDAALGAAVADQAAQALRDARGKLGLAEDLAKKDDEEGLKAAKEGTAAAKAKAAQFAALAAAYAAAAA:KETAAAKFERQHMDSSTSAASSSNYCNQMMKSRNLTKDRCKPVNTFVHESLADVQAVCSQKNVACKNGQTNCYQSYSTMSITDCRETGSSKYPNCAYKTTQANKHIIVACEGNPYVPVHFDASV	19.271425810584564	0.2937118780383128	73.48856	0.5252417	26.356232	15.403231
design_22	27	ASEEFKKAKEELKKAAEELEKAGEEAVKAANALDAALGAQVATQLAQARREIRGLLGLGEEKAKENDKEGTKVYKEGLKEAEEKKKEFEKLRKEYKKKLA:KETAAAKFERQHMDSSTSAASSSNYCNQMMKSRNLTKDRCKPVNTFVHESLADVQAVCSQKNVACKNGQTNCYQSYSTMSITDCRETGSSKYPNCAYKTTQANKHIIVACEGNPYVPVHFDASV	12.342266496917821	0.28078031565691675	69.214806	0.53657126	25.523523	15.308311
design_22	28	MSEEFKKELEKLEKEAEAARAAGEAAVAAANALDAALGAAEATRLAQDLRRIRGLKGEGLDAGKKDDKKGTEIMKKGTEEARKIRAEREAARDAAAAALA:KETAAAKFERQHMDSSTSAASSSNYCNQMMKSRNLTKDRCKPVNTFVHESLADVQAVCSQKNVACKNGQTNCYQSYSTMSITDCRETGSSKYPNCAYKTTQANKHIIVACEGNPYVPVHFDASV	18.974053770851388	0.23241512347227616	63.0021	0.5229184	26.785137	18.63031
design_22	29	MTPEFKAALAAARAAAAAADAAGAAATAAANALDPALGAAVATEAADARRRIRGGIGEAEALGKKNDEEGTAAAKAATAEANAARARFTALRDALVAALA:KETAAAKFERQHMDSSTSAASSSNYCNQMMKSRNLTKDRCKPVNTFVHESLADVQAVCSQKNVACKNGQTNCYQSYSTMSITDCRETGSSKYPNCAYKTTQANKHIIVACEGNPYVPVHFDASV	8.999464031266895	0.3654414750306953	94.63289	0.5283072	25.39615	14.030013
design_22	30	PTPEFKAALAALKAAAAALKAAAAAATAAANALDAALGAAAATQAAQAARDVAGKEGEAEALAKKDDAAGTAAAKAGLAAAEAAAAAAAAAAAAYAAAAA:KETAAAKFERQHMDSSTSAASSSNYCNQMMKSRNLTKDRCKPVNTFVHESLADVQAVCSQKNVACKNGQTNCYQSYSTMSITDCRETGSSKYPNCAYKTTQANKHIIVACEGNPYVPVHFDASV	18.743159906617773	0.23232182944035087	73.24731	0.52248067	26.28621	13.854946
design_22	31	MSKEFKEAMKKLEEAIKELEKAGEEATKAAEALDKALGDKVATEKAQALREARGKLGEAEALAKKDDEEGLKAAKEGLKYAEKKKKEFEKLKEQYKKALA:KETAAAKFERQHMDSSTSAASSSNYCNQMMKSRNLTKDRCKPVNTFVHESLADVQAVCSQKNVACKNGQTNCYQSYSTMSITDCRETGSSKYPNCAYKTTQANKHIIVACEGNPYVPVHFDASV	16.093490699034792	0.1938922157570906	81.128296	0.53342557	25.582249	12.952399
design_23	0	ETPEAAAATLDALAAALTAQAAALAAAAAAAAAASTPAAAAAALAAARAEAKAAAAAMQAQAKAAAGGDETIIAAAEAAADAALAATAAALAAAAAAFAA:KETAAAKFERQHMDSSTSAASSSNYCNQMMKSRNLTKDRCKPVNTFVHESLADVQAVCSQKNVACKNGQTNCYQSYSTMSITDCRETGSSKYPNCAYKTTQANKHIIVACEGNPYVPVHFDASV	18.087847687710518	0.17839937802947864	70.81784	0.51867604	26.729828	16.371939
design_23	1	ETPEEALAKLEELAKKAKKEVEELARRAREEMKRSTPEEAEKILERAREEAKKLANEMQKKMEEIGGGDPQIEALAEAKREEILKRAEELLEEARREFEE:KETAAAKFERQHMDSSTSAASSSNYCNQMMKSRNLTKDRCKPVNTFVHESLADVQAVCSQKNVACKNGQTNCYQSYSTMSITDCRETGSSKYPNCAYKTTQANKHIIVACEGNPYVPVHFDASV	17.07077299069545	0.21992249324427182	89.27135	0.51686287	27.591984	16.506989
design_23	2	ETPEAAAKKNDELTAKLLAEVEKLAAAAAAAAAAGTPAEAEKVLAKAAAEAKKLANEAEKEAKKVAGGDPTIIANAEANRDKALETAEKLLAAAAAAFAA:KETAAAKFERQHMDSSTSAASSSNYCNQMMKSRNLTKDRCKPVNTFVHESLADVQAVCSQKNVACKNGQTNCYQSYSTMSITDCRETGSSKYPNCAYKTTQANKHIIVACEGNPYVPVHFDASV	17.713935720757622	0.21650718330679528	72.74101	0.5281043	26.61977	15.905463
design_23	3	ETPEEAYKKAEEIAKKLAADTAATAAATAAAAAAGTAAAAAAALAAAAAANKAAANKAVKEMKKVGGGDPQIEALAEANADKALAAAAAALAAAAAAFAA:KETAAAKFERQHMDSSTSAASSSNYCNQMMKSRNLTKDRCKPVNTFVHESLADVQAVCSQKNVACKNGQTNCYQSYSTMSITDCRETGSSKYPNCAYKTTQANKHIIVACEGNPYVPVHFDASV	15.751009247830586	0.25974655132291846	73.90856	0.5240586	26.150856	15.569366
design_23	4	ETPEAAFAKADAIAAALNAATTAAVAAAAAAAAAGTPAAAEATLAATAAAITAAANAAEAAMKAVAGGDETIIAYATAKADAANAAATAALAAAAAAVAA:KETAAAKFERQHMDSSTSAASSSNYCNQMMKSRNLTKDRCKPVNTFVHESLADVQAVCSQKNVACKNGQTNCYQSYSTMSITDCRETGSSKYPNCAYKTTQANKHIIVACEGNPYVPVHFDASV	15.505875962765456	0.23095587960947556	75.21908	0.52839386	26.084953	15.95811
design_23	5	MTPEEALKELDKIAKELEEKVKKLAKEAEKEAKKSNLEEAKKILKKALEEAKKAANEAEKEMKKVGGGDPQIEALARKKAEEALKKAKKLAEKAEKEVKE:KETAAAKFERQHMDSSTSAASSSNYCNQMMKSRNLTKDRCKPVNTFVHESLADVQAVCSQKNVACKNGQTNCYQSYSTMSITDCRETGSSKYPNCAYKTTQANKHIIVACEGNPYVPVHFDASV	16.908838371563597	0.24080047610743957	79.87163	0.52302164	27.511734	17.520508
design_23	6	ETPEEAYKKLEELAKKAEEEAEKIAKEAKKKAKESTEEEAKKILEEARKKIKELANKMLEEMKKVAGGDEQIIALAEYNAEKILKKAEELLKEAEKEVKE:KETAAAKFERQHMDSSTSAASSSNYCNQMMKSRNLTKDRCKPVNTFVHESLADVQAVCSQKNVACKNGQTNCYQSYSTMSITDCRETGSSKYPNCAYKTTQANKHIIVACEGNPYVPVHFDASV	15.117332492230728	0.2425679270305147	87.29834	0.52596843	26.79438	15.498776
design_23	7	ETPEEAIKKLEELYKEAKEEAEKIVKEAEKKAKESTPEEAEKILKEAEEEIKKKANEMLKKMKEVGGGDPQIEALAEKYKEEILEEAKKKLEEAKKKVEK:KETAAAKFERQHMDSSTSAASSSNYCNQMMKSRNLTKDRCKPVNTFVHESLADVQAVCSQKNVACKNGQTNCYQSYSTMSITDCRETGSSKYPNCAYKTTQANKHIIVACEGNPYVPVHFDASV	16.853527596707167	0.25023167200123664	88.79018	0.5218291	27.44701	15.52453
design_23	8	ETPEEAFARLDAIAAELRAQVRELAAEAAARAAAGTPEEAAAVLAEARARAEALANQAEAEGRAVGGGDPQIEAAARARAEEARAEADALLAEAAAAVAA:KETAAAKFERQHMDSSTSAASSSNYCNQMMKSRNLTKDRCKPVNTFVHESLADVQAVCSQKNVACKNGQTNCYQSYSTMSITDCRETGSSKYPNCAYKTTQANKHIIVACEGNPYVPVHFDASV	17.405773997377683	0.21491625679183604	82.8079	0.5294299	26.558565	15.892796
design_23	9	ETPEEAYKELEKIYKEAEKKAKEEIEKAKKEAKESTPEEAKKILEKALKKIKEEANKALEEMKKIGGGDVQIEAAAEKKRDEIEKKAKEELEKAKKEFEE:KETAAAKFERQHMDSSTSAASSSNYCNQMMKSRNLTKDRCKPVNTFVHESLADVQAVCSQKNVACKNGQTNCYQSYSTMSITDCRETGSSKYPNCAYKTTQANKHIIVACEGNPYVPVHFDASV	15.51348725788531	0.27863311249130346	86.82868	0.52326053	27.374317	15.042046
design_23	10	ETPEEALKKLDEIAKKLEEEAKKIIEEAKKEMEKSTPEEAKKILKKAEEEIKKKANEAEKEMRKVGGGDPQIEALARKKAEEIEKKAKEEIEKAKKEFEA:KETAAAKFERQHMDSSTSAASSSNYCNQMMKSRNLTKDRCKPVNTFVHESLADVQAVCSQKNVACKNGQTNCYQSYSTMSITDCRETGSSKYPNCAYKTTQANKHIIVACEGNPYVPVHFDASV	18.175609403847282	0.21720524739935845	86.01076	0.5237492	27.376886	18.694723
design_23	11	ETPAEAFARLDALAAEARKKVEELAEKARKEMKESTPEEAKKILEEARKEAKELANKMEAQGKAAAGGDETIIAAARKKAEELLKEAEKRFEEARKEFEE:KETAAAKFERQHMDSSTSAASSSNYCNQMMKSRNLTKDRCKPVNTFVHESLADVQAVCSQKNVACKNGQTNCYQSYSTMSITDCRETGSSKYPNCAYKTTQANKHIIVACEGNPYVPVHFDASV	17.73660709513088	0.22906273900815885	89.841385	0.5231758	27.375757	16.01515
design_23	12	ETPEEAFKKIEELAKEARKEAEEIVEEARKEAKESTPEEAKKILEKAREEIKEKANEMLKKAKEVAGGDETGIALAEKYAEEILKEAERRLEEARKEFEK:KETAAAKFERQHMDSSTSAASSSNYCNQMMKSRNLTKDRCKPVNTFVHESLADVQAVCSQKNVACKNGQTNCYQSYSTMSITDCRETGSSKYPNCAYKTTQANKHIIVACEGNPYVPVHFDASV	16.86272137104464	0.24015143670417924	90.34485	0.52134746	27.476793	17.070984
design_23	13	ETPEEALAKLEELAKEARKEAEEIVEKAKEEAKKSTEEEAEKILKKAREEIKKLANEMEKKGREVAGGDPQIEAAARAKRDEILKEAEERLKKAKEEFKK:KETAAAKFERQHMDSSTSAASSSNYCNQMMKSRNLTKDRCKPVNTFVHESLADVQAVCSQKNVACKNGQTNCYQSYSTMSITDCRETGSSKYPNCAYKTTQANKHIIVACEGNPYVPVHFDASV	17.603389433459228	0.23402910947611735	90.84169	0.5243943	27.074398	16.785664
design_23	14	MTPKEALEETEKIYEEAKKEAKKLVEEAKKKAKESNLEEAEKILKEAEEKIKKLANEAEKKMREVGGGDPQIEALARKNRDEILKEAKEELEKAKKEVKE:KETAAAKFERQHMDSSTSAASSSNYCNQMMKSRNLTKDRCKPVNTFVHESLADVQAVCSQKNVACKNGQTNCYQSYSTMSITDCRETGSSKYPNCAYKTTQANKHIIVACEGNPYVPVHFDASV	16.11816675991406	0.2840908865629572	90.32249	0.5213204	27.337784	17.35025
design_23	15	ETPEAAFAKLDELAAKAKKEVKKLAEKAKKEAKASTPEEAKKILAKAREEAKKLANKMEKEGRKVAGGDETIIAAARAAAEKLLKEADKALAAAEAEVKA:KETAAAKFERQHMDSSTSAASSSNYCNQMMKSRNLTKDRCKPVNTFVHESLADVQAVCSQKNVACKNGQTNCYQSYSTMSITDCRETGSSKYPNCAYKTTQANKHIIVACEGNPYVPVHFDASV	17.1657436082335	0.22955200490413263	88.21084	0.5243001	26.969004	17.112715
design_23	16	ETPEAALAKTDAIAAALTAATAALAAAAAAAAAASTPAAAAATLAAAAAAAAAAANAAEAEMKKVAGGDPTIEATADALRDAALAAAAAALAAARAAVAA:KETAAAKFERQHMDSSTSAASSSNYCNQMMKSRNLTKDRCKPVNTFVHESLADVQAVCSQKNVACKNGQTNCYQSYSTMSITDCRETGSSKYPNCAYKTTQANKHIIVACEGNPYVPVHFDASV	17.962876972548177	0.16738952273248775	70.824524	0.51849544	26.488327	16.297947
design_23	17	ETPEEAFKKLDEITKELREEAERLVEEARERALASTPEEAERILEEAREEIKRLANKALKEMEKVGGGDPQIEAAAEAKRDEILEEAERRLEEARREFEE:KETAAAKFERQHMDSSTSAASSSNYCNQMMKSRNLTKDRCKPVNTFVHESLADVQAVCSQKNVACKNGQTNCYQSYSTMSITDCRETGSSKYPNCAYKTTQANKHIIVACEGNPYVPVHFDASV	14.370118894787682	0.26283425896594176	89.21036	0.5214151	26.835802	15.611755
design_23	18	MTPEEALKKTEELYKKLKEEAKKLVEEAKKKAEKSTPEEAEKILKKAEKEIKKKANEMEKEMKKVAGGDETIIATAEKYKEEILKEAKKKLEEAKKEFKK:KETAAAKFERQHMDSSTSAASSSNYCNQMMKSRNLTKDRCKPVNTFVHESLADVQAVCSQKNVACKNGQTNCYQSYSTMSITDCRETGSSKYPNCAYKTTQANKHIIVACEGNPYVPVHFDASV	16.977531723019723	0.16765566672141752	89.90675	0.5248674	27.326136	15.415754
design_23	19	ETPEEAYKRLEELYKKAREEARRIVEEARRRARESTEEEARRILEEARREIKELANKMEEEMRKVGGGDPQIEALARAYRDEILEEARRRLEEAEREVRA:KETAAAKFERQHMDSSTSAASSSNYCNQMMKSRNLTKDRCKPVNTFVHESLADVQAVCSQKNVACKNGQTNCYQSYSTMSITDCRETGSSKYPNCAYKTTQANKHIIVACEGNPYVPVHFDASV	15.847816069462787	0.25509801480215105	90.90315	0.5183133	27.400091	16.533587
design_23	20	ETPEEAERRNRELAEEAERRVEELVERARKEARESTEEEARRILERAREEIKRLANEMEKEGRKVAGGDETIIANARANREEILRRAEELLERAEKEFKE:KETAAAKFERQHMDSSTSAASSSNYCNQMMKSRNLTKDRCKPVNTFVHESLADVQAVCSQKNVACKNGQTNCYQSYSTMSITDCRETGSSKYPNCAYKTTQANKHIIVACEGNPYVPVHFDASV	15.821932760743177	0.2563763465013079	89.94602	0.52259797	26.992561	14.405208
design_23	21	ETPEAAFKKLDEIAKAAKAAAAAAVAAAAAAAKASTPAEAEKILAAARAAIKAAANAAEKEMRKVGGGDPTIEAAARAAADAIKAEAAAALAAAAAEVAA:KETAAAKFERQHMDSSTSAASSSNYCNQMMKSRNLTKDRCKPVNTFVHESLADVQAVCSQKNVACKNGQTNCYQSYSTMSITDCRETGSSKYPNCAYKTTQANKHIIVACEGNPYVPVHFDASV	16.926315460549738	0.2367019336968432	84.56146	0.52262557	26.249807	15.057975
design_23	22	MTPEEAFKKLDEIAKKLKEEAEKIVKEAEEKMKKSTPEEAEKILKEAREKIKKLANEAEKEMKKIGGGDPQIEAAARKKAEEILKEAEKKLKEAEEKFKK:KETAAAKFERQHMDSSTSAASSSNYCNQMMKSRNLTKDRCKPVNTFVHESLADVQAVCSQKNVACKNGQTNCYQSYSTMSITDCRETGSSKYPNCAYKTTQANKHIIVACEGNPYVPVHFDASV	17.094828199869692	0.24391061899297845	86.67292	0.52351874	27.388695	16.188957
design_23	23	ETPEAAYKAIDEIAKKLKEEVKKIVEEARKKMKESTLEEAEKILKEAEKKIKELANKALKQMKKVGGGDETIEALAEKKADEALKEAKELLEKARKEVKE:KETAAAKFERQHMDSSTSAASSSNYCNQMMKSRNLTKDRCKPVNTFVHESLADVQAVCSQKNVACKNGQTNCYQSYSTMSITDCRETGSSKYPNCAYKTTQANKHIIVACEGNPYVPVHFDASV	17.410718329341048	0.22056922380816216	84.82607	0.5219522	27.27053	18.604645
design_23	24	ETPEEALKKLEEIAKKAKEETKELAKKAKEKAKKSTPEEAEKVLKEALEEAKKAANEAEKKMREVGGGDPQIEALARKKADEILKEAKELAAKAKKEFEE:KETAAAKFERQHMDSSTSAASSSNYCNQMMKSRNLTKDRCKPVNTFVHESLADVQAVCSQKNVACKNGQTNCYQSYSTMSITDCRETGSSKYPNCAYKTTQANKHIIVACEGNPYVPVHFDASV	17.42570433886708	0.2355146190296793	84.95541	0.52182734	27.259497	16.074368
design_23	25	ETPEAAAAANDAIAAKLTAAAAATVAAAAAAAAASTPEQAAAILAAAAAAIKAAAAAAEAAARAVAGGDETQIAAARANADKATAAAAAALAAARAAVAA:KETAAAKFERQHMDSSTSAASSSNYCNQMMKSRNLTKDRCKPVNTFVHESLADVQAVCSQKNVACKNGQTNCYQSYSTMSITDCRETGSSKYPNCAYKTTQANKHIIVACEGNPYVPVHFDASV	16.25808363236683	0.24612030146724567	75.23276	0.5291393	25.86109	15.39706
design_23	26	ETPEAALAKLDELAKKLKEEVKKLAKEAEKEAKKSTKEEAEKILKKAREEIKKKANEMLAEGKAAGGGDETIEAAAEAKRDEALKEAEKLLKEAEEKFKK:KETAAAKFERQHMDSSTSAASSSNYCNQMMKSRNLTKDRCKPVNTFVHESLADVQAVCSQKNVACKNGQTNCYQSYSTMSITDCRETGSSKYPNCAYKTTQANKHIIVACEGNPYVPVHFDASV	17.173202612360676	0.17574144797610458	84.34633	0.5230583	27.386528	17.180233
design_23	27	ETPEEALARADAIAAELREKVKKLAEEAEKKAKESTPEEAEKILKKAEEEAKAAANAALAEMKAVAGGDPTIIALAEARAEEALEEAKRRLEEAKKKVEA:KETAAAKFERQHMDSSTSAASSSNYCNQMMKSRNLTKDRCKPVNTFVHESLADVQAVCSQKNVACKNGQTNCYQSYSTMSITDCRETGSSKYPNCAYKTTQANKHIIVACEGNPYVPVHFDASV	16.395624785108282	0.23009791672632768	84.10562	0.5267077	26.513815	16.150454
design_23	28	MTPEEAFAALDKIAKELKAEVEKLVKEAEKKMKESTEEEAKKILAEAKKEAEKKANEALAKMKKVAGGDPQIIAAAEKKADEAKKEAEKLLKEAEKKFKA:KETAAAKFERQHMDSSTSAASSSNYCNQMMKSRNLTKDRCKPVNTFVHESLADVQAVCSQKNVACKNGQTNCYQSYSTMSITDCRETGSSKYPNCAYKTTQANKHIIVACEGNPYVPVHFDASV	16.758844814244068	0.24801805952737405	86.89095	0.525151	27.058676	15.874229
design_23	29	ETPEEAYAKLDEIYEELKKKVKELAKKAEKEAKESTEEEAKKILKKAKEEAKKLANEAEKKMRAVGGGDETIEATARAKRDEALKEAKELLKKAEEEVKK:KETAAAKFERQHMDSSTSAASSSNYCNQMMKSRNLTKDRCKPVNTFVHESLADVQAVCSQKNVACKNGQTNCYQSYSTMSITDCRETGSSKYPNCAYKTTQANKHIIVACEGNPYVPVHFDASV	16.71641441998735	0.1688901209241321	87.08312	0.5271542	26.946869	17.053839
design_23	30	PTPAEALAAADALAAAARAAVAALAAAAAAAAAASTPAAAAATLAAAAAAAKAAAAAAEAAMKAVAGGDETIEALAEKRAEELLAAAAAALAAAAAAFAA:KETAAAKFERQHMDSSTSAASSSNYCNQMMKSRNLTKDRCKPVNTFVHESLADVQAVCSQKNVACKNGQTNCYQSYSTMSITDCRETGSSKYPNCAYKTTQANKHIIVACEGNPYVPVHFDASV	17.43120511868175	0.18920472454308915	66.05518	0.5213525	26.51374	16.399532
design_23	31	ETPEEAFKKNDKIYEEAKKEVKELAKKAEEEAEKSTPEEAKKILEKALKEAKELANKALKEMKKVAGGDETIIATAEKNKEELLKEAKEKLAEAEKKFKE:KETAAAKFERQHMDSSTSAASSSNYCNQMMKSRNLTKDRCKPVNTFVHESLADVQAVCSQKNVACKNGQTNCYQSYSTMSITDCRETGSSKYPNCAYKTTQANKHIIVACEGNPYVPVHFDASV	17.32169906369666	0.22678735700734193	88.61556	0.5250328	27.146515	18.108067
design_24	0	VAAAAAAVAAIIAALAAVAAQANALAAQVPELAHQFNSLAAAAAAAAAAIKAAAAAALALDPATAAAALAAIAAAGAAALATLQAKLAENQAAAARIAAG:KETAAAKFERQHMDSSTSAASSSNYCNQMMKSRNLTKDRCKPVNTFVHESLADVQAVCSQKNVACKNGQTNCYQSYSTMSITDCRETGSSKYPNCAYKTTQANKHIIVACEGNPYVPVHFDASV	14.633446105155596	0.21383085855220132	90.40044	0.53085786	24.843596	13.167609
design_24	1	VEEALERVREVLRRLEEVAKEAKALAKEHPEVAHQANSLAARAEEARRRIEERAREALEKDPEEAEEELRRIAEEGERELKELEAKLAEIKAAAARIEAG:KETAAAKFERQHMDSSTSAASSSNYCNQMMKSRNLTKDRCKPVNTFVHESLADVQAVCSQKNVACKNGQTNCYQSYSTMSITDCRETGSSKYPNCAYKTTQANKHIIVACEGNPYVPVHFDASV	15.459925601260066	0.1990559572485894	94.82678	0.51965976	26.641068	16.151375
design_24	2	VEEEKKKVEEVIKELKAVAEEAKALAAKVPELAHQFNSLAAEAEKAAKKIKEEAKKAEKKDKEEAKKELKKIAEEGKKELKELKAKLAEIKAAAAAIEAG:KETAAAKFERQHMDSSTSAASSSNYCNQMMKSRNLTKDRCKPVNTFVHESLADVQAVCSQKNVACKNGQTNCYQSYSTMSITDCRETGSSKYPNCAYKTTQANKHIIVACEGNPYVPVHFDASV	9.835467170847146	0.36475975046483444	93.20746	0.5252387	26.246017	14.757251
design_24	3	VAAATAAVAAVTAALAAVAAQANALAAANPALAHQFNSLAAAANAAAAAVAAAAAAALAGDPAAAAAALAAIAAAGAAALADLTAKLAEAQAAAARIAAG:KETAAAKFERQHMDSSTSAASSSNYCNQMMKSRNLTKDRCKPVNTFVHESLADVQAVCSQKNVACKNGQTNCYQSYSTMSITDCRETGSSKYPNCAYKTTQANKHIIVACEGNPYVPVHFDASV	9.725764748722527	0.3459732488534433	89.51029	0.5343801	24.395573	12.141682
design_24	4	VAAAAAALDAVLAALAAVAAEATALAKEVPEIAHQANSLAAAAAAAAAAARAAAAAAAALDAEAAAAALAAITAAATAALAAATAKLAEIKAAAARIKAG:KETAAAKFERQHMDSSTSAASSSNYCNQMMKSRNLTKDRCKPVNTFVHESLADVQAVCSQKNVACKNGQTNCYQSYSTMSITDCRETGSSKYPNCAYKTTQANKHIIVACEGNPYVPVHFDASV	16.037490502388383	0.18682302082713992	92.19718	0.5278523	25.025257	12.913874
design_24	5	VAAAAAAVAATLAALQAAADEANALAAAVPELAHQFNSLAAVAAAAAAALAAAAAAAAAKDAAAAAAALAALAAQGAADLAAIQAKLAEIKAAAAAIAAG:KETAAAKFERQHMDSSTSAASSSNYCNQMMKSRNLTKDRCKPVNTFVHESLADVQAVCSQKNVACKNGQTNCYQSYSTMSITDCRETGSSKYPNCAYKTTQANKHIIVACEGNPYVPVHFDASV	13.311835267491182	0.251094639521514	88.49318	0.5276301	25.368362	14.333963
design_24	6	VAEAAAAVAAVLATLAAIAARANALAAAVPELAHQFNSLAAAANAAAAAIAAAAAAALALDAAAAAKALAAVAAAGAAAAADLTAKLAENEAAAAAIAAG:KETAAAKFERQHMDSSTSAASSSNYCNQMMKSRNLTKDRCKPVNTFVHESLADVQAVCSQKNVACKNGQTNCYQSYSTMSITDCRETGSSKYPNCAYKTTQANKHIIVACEGNPYVPVHFDASV	13.980563532358047	0.23489180467632537	93.0124	0.5268278	25.04509	13.175925
design_24	7	VEAEVAAVEAVLAELDALAAEATALAAAHPELAHQANSLAAAARAAAARVRAAAAAALAKDPATAAAELRAIAEEGRAELATLRAKLAEIKAAAAAIEAG:KETAAAKFERQHMDSSTSAASSSNYCNQMMKSRNLTKDRCKPVNTFVHESLADVQAVCSQKNVACKNGQTNCYQSYSTMSITDCRETGSSKYPNCAYKTTQANKHIIVACEGNPYVPVHFDASV	13.985308855438221	0.23833141390246276	94.78486	0.5307344	25.178894	13.200573
design_24	8	VEAAKAEVDAVIAALQAISAEANALAKEVPELAHNFNSLAAEADAAAAAIKAAAAAAAKKAPEEAAAELKAIADAGKAALATLQAKLAENKAMAARIKAG:KETAAAKFERQHMDSSTSAASSSNYCNQMMKSRNLTKDRCKPVNTFVHESLADVQAVCSQKNVACKNGQTNCYQSYSTMSITDCRETGSSKYPNCAYKTTQANKHIIVACEGNPYVPVHFDASV	9.860032851026316	0.349189715978259	92.82015	0.5352497	24.930862	13.706252
design_24	9	VAEAVAAVDAVLAALAALAAEARALAAAVPELAHQFNSLAAEADAAAAAVAAAAEAALALAPEEAARALAAVAAAGTAALAALTAKLAEVRAAAAAIAAG:KETAAAKFERQHMDSSTSAASSSNYCNQMMKSRNLTKDRCKPVNTFVHESLADVQAVCSQKNVACKNGQTNCYQSYSTMSITDCRETGSSKYPNCAYKTTQANKHIIVACEGNPYVPVHFDASV	14.04228943833194	0.23438526997159342	93.43115	0.52774143	25.443918	14.174699
design_24	10	VAAAAAAVAAIEAALDAVAAEATALAKANPALAHQFNSLAAAAAAARAAIRAAAAAAAALAPAAAAAALAAIAAQGAAALADLQAKLAENKAAAAAIAAG:KETAAAKFERQHMDSSTSAASSSNYCNQMMKSRNLTKDRCKPVNTFVHESLADVQAVCSQKNVACKNGQTNCYQSYSTMSITDCRETGSSKYPNCAYKTTQANKHIIVACEGNPYVPVHFDASV	14.443183664898035	0.21650952730318807	91.534454	0.52814394	25.16511	13.486767
design_24	11	VEEEKKKVEEIIKELEKVAKEAEALAKEVPELAHQFNSLAKEAKKAAEKIKKEAEKALKKEEEEAKKELKKIAEKGEKELKKLQAKLDEIKAAAAAIAAG:KETAAAKFERQHMDSSTSAASSSNYCNQMMKSRNLTKDRCKPVNTFVHESLADVQAVCSQKNVACKNGQTNCYQSYSTMSITDCRETGSSKYPNCAYKTTQANKHIIVACEGNPYVPVHFDASV	16.798158541811627	0.20832091320471569	88.538765	0.51816833	27.97542	18.50697
design_24	12	VAAAAAALAAGLAALAAIAAEANALAAANPALAHQFNSLAAAANAAAAAAAAAAAAAAALDPAAAAAALAAIAAQTEATLADLQAKLAEIKAAAAAIEAG:KETAAAKFERQHMDSSTSAASSSNYCNQMMKSRNLTKDRCKPVNTFVHESLADVQAVCSQKNVACKNGQTNCYQSYSTMSITDCRETGSSKYPNCAYKTTQANKHIIVACEGNPYVPVHFDASV	12.902794779768692	0.2605672053493713	90.684654	0.5285455	24.882969	12.800062
design_24	13	VAEALAAVDAAIAALAAIAAEATALAAEVPELAHQFNSLAAAANAAAAAVRAAAAAALAADPEAAAKALAAIAAAAAAAAADLTAKLAEIKAAAAAIKAG:KETAAAKFERQHMDSSTSAASSSNYCNQMMKSRNLTKDRCKPVNTFVHESLADVQAVCSQKNVACKNGQTNCYQSYSTMSITDCRETGSSKYPNCAYKTTQANKHIIVACEGNPYVPVHFDASV	14.912350246273848	0.21884718280587115	91.74781	0.52990687	25.364735	14.620729
design_24	14	VEAARARVDAVIAALQAVADEANKLAAEVPELAHQFNSLAAAADAAAAAIRAAAAAAAALDPEAAAAALAAIAAQGEAALADLQAKLDENKAAAARIKAG:KETAAAKFERQHMDSSTSAASSSNYCNQMMKSRNLTKDRCKPVNTFVHESLADVQAVCSQKNVACKNGQTNCYQSYSTMSITDCRETGSSKYPNCAYKTTQANKHIIVACEGNPYVPVHFDASV	13.952416183666216	0.22526097016794086	93.040855	0.5314555	25.32795	14.311161
design_24	15	VQEQVAQVQAVQAALQAVAAQANALAAADPALAHQANSLAAAAAAAAAAIQAAAAAALAKDPATAAKELAKIAAQGQAQLATLQAKLAEIQAAAAAIAAG:KETAAAKFERQHMDSSTSAASSSNYCNQMMKSRNLTKDRCKPVNTFVHESLADVQAVCSQKNVACKNGQTNCYQSYSTMSITDCRETGSSKYPNCAYKTTQANKHIIVACEGNPYVPVHFDASV	13.817975913733896	0.2370267055899879	92.09265	0.5345773	24.790575	12.837956
design_24	16	VEEELKKVKKVIEELKKLAEEAKKLAKEVPELAHQFNSLAAKAEEAAKKIEEEAKKALEKEEKEAAKELKKIAEKGEKELKELQAKLDENKAAAARIKAG:KETAAAKFERQHMDSSTSAASSSNYCNQMMKSRNLTKDRCKPVNTFVHESLADVQAVCSQKNVACKNGQTNCYQSYSTMSITDCRETGSSKYPNCAYKTTQANKHIIVACEGNPYVPVHFDASV	13.392008207814758	0.24309425046602623	92.04096	0.526413	26.660767	15.410717
design_24	17	VEEELKKVEKIIKELEALAKEAKALAAKVPELAHQFNSLAAEAEKAAEKIKKKVEEALKKDEEEAKKELKKIAEEGKKELEKLKAKLDEIKAAAARIAAG:KETAAAKFERQHMDSSTSAASSSNYCNQMMKSRNLTKDRCKPVNTFVHESLADVQAVCSQKNVACKNGQTNCYQSYSTMSITDCRETGSSKYPNCAYKTTQANKHIIVACEGNPYVPVHFDASV	15.052672883711493	0.1987428383435598	92.71099	0.5262437	26.530504	15.730422
design_24	18	VAAAAAAVAAVVAALDALAAEARALAAEVPELAHQFDSLAAEAEAAAAAVRAAAAAAAALDPAAAAAALAAIAAAGEAALAALQAKLAEVKAAAAAIKAG:KETAAAKFERQHMDSSTSAASSSNYCNQMMKSRNLTKDRCKPVNTFVHESLADVQAVCSQKNVACKNGQTNCYQSYSTMSITDCRETGSSKYPNCAYKTTQANKHIIVACEGNPYVPVHFDASV	9.032909678244668	0.39804193507474095	92.96443	0.5243132	25.886599	14.323102
design_24	19	VEEALKEVEKIIKELKKLAEEAEKLAKENPELAHQFNSLADEAKKAAEEIKKKAEEALKKEEEEAKKELKKIAEEGKKKLEELKAKLDEIKAAAARIKAG:KETAAAKFERQHMDSSTSAASSSNYCNQMMKSRNLTKDRCKPVNTFVHESLADVQAVCSQKNVACKNGQTNCYQSYSTMSITDCRETGSSKYPNCAYKTTQANKHIIVACEGNPYVPVHFDASV	17.661879418513458	0.1613978899205737	92.69912	0.52118933	27.147203	17.541632
design_24	20	VEEEVKKVEEIMKKLDEKAKEAEENAKKYPELAHQFNSLANVAKKEREKIKKKKEEALKLDKEEAKKKLKEIAKEGEKALKEIEAKLKENKAAAKAIEAG:KETAAAKFERQHMDSSTSAASSSNYCNQMMKSRNLTKDRCKPVNTFVHESLADVQAVCSQKNVACKNGQTNCYQSYSTMSITDCRETGSSKYPNCAYKTTQANKHIIVACEGNPYVPVHFDASV	14.97111124743068	0.19919125539276308	93.74488	0.5261905	26.284496	16.977945
design_24	21	VEEAVEEVKKVIEELKKLADEANALAAQVPELAHQFNSLADVAKKAAEEIEKKMEEALKKEPEEAKKELKEIAKEGKEKLAKIQAKLDENKAAAAAIKAG:KETAAAKFERQHMDSSTSAASSSNYCNQMMKSRNLTKDRCKPVNTFVHESLADVQAVCSQKNVACKNGQTNCYQSYSTMSITDCRETGSSKYPNCAYKTTQANKHIIVACEGNPYVPVHFDASV	12.54421841974383	0.26151583843237447	92.76312	0.5284556	26.116766	15.240734
design_24	22	VAAALAAVQAIIATLNAIAAEATALAKKVPALAHQFNSLAAAANAAAAAIQAAAAAALALDPEAAAAALAAIAAAGAAAAAELTAKLAEIKAAAAAIEAG:KETAAAKFERQHMDSSTSAASSSNYCNQMMKSRNLTKDRCKPVNTFVHESLADVQAVCSQKNVACKNGQTNCYQSYSTMSITDCRETGSSKYPNCAYKTTQANKHIIVACEGNPYVPVHFDASV	11.216865385317986	0.2767017493341391	92.42273	0.5311755	25.336351	12.760604
design_24	23	VAAEQAAVAAVLAALDALAAEARALAKQVPELAHQFNSLAAVATAAAAAIAAAAAAAAKKDPAEAAAELAAIAAAGTAALAALTAKLAENKAAAAAIAAG:KETAAAKFERQHMDSSTSAASSSNYCNQMMKSRNLTKDRCKPVNTFVHESLADVQAVCSQKNVACKNGQTNCYQSYSTMSITDCRETGSSKYPNCAYKTTQANKHIIVACEGNPYVPVHFDASV	12.802820581687469	0.26116873868446816	93.41675	0.52960795	25.36606	14.329903
design_24	24	VEEEKKKVEEVIKELEEVAKEANELAKKVPELAHQFNSLADEAKKAAEEIKKEAEKAEKKEPEEAAKELKKIAEEGKKKLKELQAKLDEIKAMAARIEAG:KETAAAKFERQHMDSSTSAASSSNYCNQMMKSRNLTKDRCKPVNTFVHESLADVQAVCSQKNVACKNGQTNCYQSYSTMSITDCRETGSSKYPNCAYKTTQANKHIIVACEGNPYVPVHFDASV	10.46078152623411	0.33261203035264764	92.38836	0.5250136	26.634874	15.617656
design_24	25	VAAAKAAVAAVIAALDALAAEANALAKEVPELAHQFNSLAAVAAAAAAALRAAAAAAAALDPAAAAAALAAIAAAGAAALAAVQAKLAEIKAAAAAIAAG:KETAAAKFERQHMDSSTSAASSSNYCNQMMKSRNLTKDRCKPVNTFVHESLADVQAVCSQKNVACKNGQTNCYQSYSTMSITDCRETGSSKYPNCAYKTTQANKHIIVACEGNPYVPVHFDASV	9.044379585083963	0.39702340487042964	91.17562	0.5238739	25.730692	14.8628235
design_24	26	VEEAKAAVDAVIAALKAVAAQATALAAAVPELAHQFNSLAAAADAAAAKVEADAKAALAKDPKEAKEALKAITAEAKAALADAQAKLAEIQAAAAAIAAG:KETAAAKFERQHMDSSTSAASSSNYCNQMMKSRNLTKDRCKPVNTFVHESLADVQAVCSQKNVACKNGQTNCYQSYSTMSITDCRETGSSKYPNCAYKTTQANKHIIVACEGNPYVPVHFDASV	15.520117812871145	0.204144972048737	92.10027	0.5371814	24.671524	13.088056
design_24	27	VAAAAAAVAAIQAQLAALAEEAKALAAEHPELAHQFNSLADVANAAAAAIAAAAAAALAKDPAAAAAALAAIAAAGAAALAAIQAKLDEIKAAAARIEAG:KETAAAKFERQHMDSSTSAASSSNYCNQMMKSRNLTKDRCKPVNTFVHESLADVQAVCSQKNVACKNGQTNCYQSYSTMSITDCRETGSSKYPNCAYKTTQANKHIIVACEGNPYVPVHFDASV	13.635717717065598	0.2454272125551862	90.98326	0.5265652	25.68968	14.052399
design_24	28	VEEQKAAVAAIIAELDALAAEAKALAAEVPELAHQFNSLAAEAEAAAAAIRAAAAAAAALDPATAAAQLAAIAAQGKAALAELQKKLAEIKAAAARIKAG:KETAAAKFERQHMDSSTSAASSSNYCNQMMKSRNLTKDRCKPVNTFVHESLADVQAVCSQKNVACKNGQTNCYQSYSTMSITDCRETGSSKYPNCAYKTTQANKHIIVACEGNPYVPVHFDASV	14.869250441183423	0.20196712295622046	92.26441	0.5282219	25.785736	14.722188
design_24	29	VAAALAAVAAVRAALAAVAAEAKALAAEHPEIAHQANSLAAAAEAAAAAVAAAAAAAAALDPAAAAAALAAIAAAGEAALAALEAKLAEIKAAAAAIDAG:KETAAAKFERQHMDSSTSAASSSNYCNQMMKSRNLTKDRCKPVNTFVHESLADVQAVCSQKNVACKNGQTNCYQSYSTMSITDCRETGSSKYPNCAYKTTQANKHIIVACEGNPYVPVHFDASV	10.369975961683238	0.3402280165984807	93.07719	0.52615774	25.24925	13.017256
design_24	30	VAAAAAAVAAVLAALAALAEEAKALAAANPALAHQFNSLAAAAAAAAAALAAAAAAAAAGDAATAAAALAAAAAAGAAALAALTAKLAEIKAAAARIAAG:KETAAAKFERQHMDSSTSAASSSNYCNQMMKSRNLTKDRCKPVNTFVHESLADVQAVCSQKNVACKNGQTNCYQSYSTMSITDCRETGSSKYPNCAYKTTQANKHIIVACEGNPYVPVHFDASV	12.904817354086152	0.25720641013607615	88.765274	0.519705	25.584694	14.459803
design_24	31	VAAAAAALQAVIAALDALAAEAEALAKEVPEIAHQALSLAAAARAAAAAARAAAAAAAALAPAAAAAALAATAAAATAALADLTAKLAEIKAAAAAIKAG:KETAAAKFERQHMDSSTSAASSSNYCNQMMKSRNLTKDRCKPVNTFVHESLADVQAVCSQKNVACKNGQTNCYQSYSTMSITDCRETGSSKYPNCAYKTTQANKHIIVACEGNPYVPVHFDASV	10.885938255068142	0.31812555817160065	91.43193	0.5263926	25.221695	13.077464
design_25	0	GVQEAAAEDAAATAAELLAVAVALLILGLILLRRNPLLGLLILGIALIVLGDALNALATALALAGTISAATYTALTALANALKALGAALVALSLLLLLLL:KETAAAKFERQHMDSSTSAASSSNYCNQMMKSRNLTKDRCKPVNTFVHESLADVQAVCSQKNVACKNGQTNCYQSYSTMSITDCRETGSSKYPNCAYKTTQANKHIIVACEGNPYVPVHFDASV	17.41372526998234	0.20752759049784503	90.45482	0.51577735	27.350475	15.766558
design_25	1	GLQAAAAEELEEEAKKLGAEALALALLGLLLLRRNPLLGLLVLGVALILAGEALEKKAAALAAKGTITKAEYDALNAAAAALKALGAALVAAALALLRLL:KETAAAKFERQHMDSSTSAASSSNYCNQMMKSRNLTKDRCKPVNTFVHESLADVQAVCSQKNVACKNGQTNCYQSYSTMSITDCRETGSSKYPNCAYKTTQANKHIIVACEGNPYVPVHFDASV	14.283012345805135	0.23665231247391214	85.13721	0.5205294	26.801443	15.757979
design_25	2	GLQEAAAEELEEQAKKLGKLALFLLILGLILLKRNPLLGLLVLGLALITLGLALRYLADALATAGKITKAQYDTLMAIANALILLGLILVALALLLLLLL:KETAAAKFERQHMDSSTSAASSSNYCNQMMKSRNLTKDRCKPVNTFVHESLADVQAVCSQKNVACKNGQTNCYQSYSTMSITDCRETGSSKYPNCAYKTTQANKHIIVACEGNPYVPVHFDASV	14.251563091751528	0.30422582123994707	89.93806	0.5173198	27.223545	16.601645
design_25	3	GVQAAAAEDLAATAAALGAAALAVLALGLLLLRRNPLLGLLVLGVGLVLAGDALGYAAAAAATAGTITKAQYDALQAAATALKALGAALIAAALALLALL:KETAAAKFERQHMDSSTSAASSSNYCNQMMKSRNLTKDRCKPVNTFVHESLADVQAVCSQKNVACKNGQTNCYQSYSTMSITDCRETGSSKYPNCAYKTTQANKHIIVACEGNPYVPVHFDASV	12.043516253354534	0.3019918866352519	87.943436	0.5191595	25.724752	14.53986
design_25	4	GLQAAAAEDAAAEAARLGLLALALLLLGLLALRRNPLLGLLLLGLALIVAGLALGYLASALALAGAITPAQYNALQALATALILLGLLLVALALLLLLRR:KETAAAKFERQHMDSSTSAASSSNYCNQMMKSRNLTKDRCKPVNTFVHESLADVQAVCSQKNVACKNGQTNCYQSYSTMSITDCRETGSSKYPNCAYKTTQANKHIIVACEGNPYVPVHFDASV	10.811492481349642	0.3638520947207822	89.06705	0.5215105	26.412857	15.307589
design_25	5	GVQAAAAEDTAAVAKELAAAAAALLALGLALLKRNPLLGLLVLGIALIIAGDALEAAAAAAALAGTITKAQYDALNALAAALKALGIALVAAALLLLRLL:KETAAAKFERQHMDSSTSAASSSNYCNQMMKSRNLTKDRCKPVNTFVHESLADVQAVCSQKNVACKNGQTNCYQSYSTMSITDCRETGSSKYPNCAYKTTQANKHIIVACEGNPYVPVHFDASV	13.239882557122202	0.24243799675540853	85.32005	0.5195294	26.26043	13.921896
design_25	6	GLQAAAAEDAAAEAARLGALALAVLLLGLLLLRRNPLLGLLVLGLALILAGRALRALADALALAGAISAATYAALRALAAALIALGLALIALALALLRRL:KETAAAKFERQHMDSSTSAASSSNYCNQMMKSRNLTKDRCKPVNTFVHESLADVQAVCSQKNVACKNGQTNCYQSYSTMSITDCRETGSSKYPNCAYKTTQANKHIIVACEGNPYVPVHFDASV	16.47606099634244	0.210745598558532	87.18625	0.51653963	26.796305	15.373443
design_25	7	GLQAAAAADRAAVAAELAAAAAALLALGLALLRRNPLLGLLILGVALILAGDALEAAAAAAALAGTITKAQYDALKALAAALKAAGLALVAAALAALRRL:KETAAAKFERQHMDSSTSAASSSNYCNQMMKSRNLTKDRCKPVNTFVHESLADVQAVCSQKNVACKNGQTNCYQSYSTMSITDCRETGSSKYPNCAYKTTQANKHIIVACEGNPYVPVHFDASV	13.06323605165612	0.2547145762806004	86.95414	0.52363515	25.286821	11.570236
design_25	8	GLQEAAAEELEEAAKEKKEKAEELKKLGLLLLRRNPLLGLLVLGLALIEEGEALKLEAAAKALKGEITAAEAAAMNAAADAKKALGEALVAAALALLRRL:KETAAAKFERQHMDSSTSAASSSNYCNQMMKSRNLTKDRCKPVNTFVHESLADVQAVCSQKNVACKNGQTNCYQSYSTMSITDCRETGSSKYPNCAYKTTQANKHIIVACEGNPYVPVHFDASV	18.00926849438419	0.16515773322701602	89.961334	0.51409054	28.095898	16.93441
design_25	9	GLQEAAAEDAEAEAKRLGALAALVLLLGLLLLKKNPLLGLLILGIGLILLGKALKAAATAAALKGTITAAQYTALNALATALILLGLLLIALSLLLLLRR:KETAAAKFERQHMDSSTSAASSSNYCNQMMKSRNLTKDRCKPVNTFVHESLADVQAVCSQKNVACKNGQTNCYQSYSTMSITDCRETGSSKYPNCAYKTTQANKHIIVACEGNPYVPVHFDASV	11.446517947441302	0.31716857910217044	89.9263	0.5247427	26.18166	14.556138
design_25	10	GLQAAAAEELAEEAARLLAAAVAVLILGLILLRKNPLLGLLVLGIALILLGEALKTLAAALATAGTITAAQYAALNALAALLIALGVALVALALALLARL:KETAAAKFERQHMDSSTSAASSSNYCNQMMKSRNLTKDRCKPVNTFVHESLADVQAVCSQKNVACKNGQTNCYQSYSTMSITDCRETGSSKYPNCAYKTTQANKHIIVACEGNPYVPVHFDASV	15.820423923343965	0.20549226670775714	87.67051	0.51528335	27.110146	16.586933
design_25	11	GLQAEAAADTAAVAAELGAAALATLILGLILLRKNPLLGLLVLGIALILLGQALNYLAAALALAGTITAAQYAALTALANALIALGLALVALALAILALL:KETAAAKFERQHMDSSTSAASSSNYCNQMMKSRNLTKDRCKPVNTFVHESLADVQAVCSQKNVACKNGQTNCYQSYSTMSITDCRETGSSKYPNCAYKTTQANKHIIVACEGNPYVPVHFDASV	14.315425422648785	0.23908338334374518	90.32959	0.5146216	26.641985	15.253048
design_25	12	GLQAAAAEDLAAEAARLGALAALLAALGLLLLRRDPLLGLLVLGLALILAGEALKYLAAALATAGKITAAQATALNALAAALGALGALLVALALLLLLLL:KETAAAKFERQHMDSSTSAASSSNYCNQMMKSRNLTKDRCKPVNTFVHESLADVQAVCSQKNVACKNGQTNCYQSYSTMSITDCRETGSSKYPNCAYKTTQANKHIIVACEGNPYVPVHFDASV	13.752756886707102	0.25062404130672944	88.68685	0.5164486	26.710882	16.420338
design_25	13	GLQAAAAEELAEEAARLGAAALALAVLGLILLARDPLLGLLVLGVALIVLGDALATAAAALAAAGTITAAQYAALNAVAAALKAAGAALVAAALAALAAL:KETAAAKFERQHMDSSTSAASSSNYCNQMMKSRNLTKDRCKPVNTFVHESLADVQAVCSQKNVACKNGQTNCYQSYSTMSITDCRETGSSKYPNCAYKTTQANKHIIVACEGNPYVPVHFDASV	11.140427243925057	0.32885199011930005	86.30446	0.5125247	26.726433	15.659662
design_25	14	GLQEAAAEELEEVARELGAAAAALLALGLWLLRRNPLLGLLVLGLALILLGDALEYAARALAAAGKITKAQYDALLALAAALKALGLALTALALALLLRL:KETAAAKFERQHMDSSTSAASSSNYCNQMMKSRNLTKDRCKPVNTFVHESLADVQAVCSQKNVACKNGQTNCYQSYSTMSITDCRETGSSKYPNCAYKTTQANKHIIVACEGNPYVPVHFDASV	10.926436135468368	0.36834203406899696	86.78746	0.51997817	26.08612	15.799295
design_25	15	GLQAAAAEDAAATAKELGKKAEELLKLGLELLKKNPLLGLLVLGVALILAGKALKAGATALALAGKITAAQYTALNALAAALIALGVILVALSLAILRRL:KETAAAKFERQHMDSSTSAASSSNYCNQMMKSRNLTKDRCKPVNTFVHESLADVQAVCSQKNVACKNGQTNCYQSYSTMSITDCRETGSSKYPNCAYKTTQANKHIIVACEGNPYVPVHFDASV	12.699125324752726	0.28031577571687777	87.48972	0.5223433	26.206045	15.7149105
design_25	16	GLQAAAAEDLAAEAARLGAAALALLALGLLLLRRNPLLGLLVLGIALILLGDALSTLAAALAAAGTITAAQYTALNALAAALKALGLILTALALALLARR:KETAAAKFERQHMDSSTSAASSSNYCNQMMKSRNLTKDRCKPVNTFVHESLADVQAVCSQKNVACKNGQTNCYQSYSTMSITDCRETGSSKYPNCAYKTTQANKHIIVACEGNPYVPVHFDASV	12.401291786350217	0.27862861454456894	87.71809	0.5191475	26.307596	16.62207
design_25	17	GLQAAAAEDAAAVAAELGAAAAALLALGLLLLRRNPLLGLLVLGLALILAGKALNYAATALALAGTITKAQYDAINAVAAALTALGAALVAAALALLARL:KETAAAKFERQHMDSSTSAASSSNYCNQMMKSRNLTKDRCKPVNTFVHESLADVQAVCSQKNVACKNGQTNCYQSYSTMSITDCRETGSSKYPNCAYKTTQANKHIIVACEGNPYVPVHFDASV	12.777090049030779	0.26695840256434095	88.43117	0.51930785	26.024101	14.821949
design_25	18	GLQAAAAEDLAAVAAEKGALAAALLLLGLLALRRNPLLGLLLLGVALIVAGDALDYAADAAAAAGTITKAQYDALKALAAALKALGLALVALALALLARL:KETAAAKFERQHMDSSTSAASSSNYCNQMMKSRNLTKDRCKPVNTFVHESLADVQAVCSQKNVACKNGQTNCYQSYSTMSITDCRETGSSKYPNCAYKTTQANKHIIVACEGNPYVPVHFDASV	12.348619798594447	0.2900915627522842	86.02	0.5204482	25.934942	15.3165245
design_25	19	GLQEAAAEEAAATAAELGAAALALAALGLLLLRKNPLLGLLVLGLALILAGDALKTLATALALAGKITKAQYDALNALAAALEAAGAALTALALALLAAL:KETAAAKFERQHMDSSTSAASSSNYCNQMMKSRNLTKDRCKPVNTFVHESLADVQAVCSQKNVACKNGQTNCYQSYSTMSITDCRETGSSKYPNCAYKTTQANKHIIVACEGNPYVPVHFDASV	15.652307635781074	0.20963553322975298	87.83438	0.5171728	26.516886	15.29385
design_25	20	GLQAAAAADLAATAAALGAAALALGVLGLIALRKNPLIGLLILGVALILAGDALETLAAALATAGAISKATYDALTALAAALKALGAALVALALAILRRL:KETAAAKFERQHMDSSTSAASSSNYCNQMMKSRNLTKDRCKPVNTFVHESLADVQAVCSQKNVACKNGQTNCYQSYSTMSITDCRETGSSKYPNCAYKTTQANKHIIVACEGNPYVPVHFDASV	14.510463820960137	0.22442050887618406	84.93324	0.51466346	26.836641	15.285179
design_25	21	GLQAAAAEELEAVAKEKLAEAVRLLILGLLLLRRNPLLGLLVIGVALILLGDALKYLAAALSAKGTITAAQATAINNLATALTALGTALTAAALAALAAL:KETAAAKFERQHMDSSTSAASSSNYCNQMMKSRNLTKDRCKPVNTFVHESLADVQAVCSQKNVACKNGQTNCYQSYSTMSITDCRETGSSKYPNCAYKTTQANKHIIVACEGNPYVPVHFDASV	15.116083977036462	0.24850156636813522	87.46572	0.51719743	27.12415	16.08916
design_25	22	GHQAAAAEEAEEVAKRTLALAVALLILGLILLKRNPILGLLILGIALILLGVALKYYAYAQSLKGTITKAQATAINTLATLLILLGLLLIAIALLILLLL:KETAAAKFERQHMDSSTSAASSSNYCNQMMKSRNLTKDRCKPVNTFVHESLADVQAVCSQKNVACKNGQTNCYQSYSTMSITDCRETGSSKYPNCAYKTTQANKHIIVACEGNPYVPVHFDASV	11.923273148236271	0.28490591687773487	89.238144	0.5258585	26.349134	15.287943
design_25	23	GHQAAAAEDAAAEAARTLALALALLLLGLLLLRRNPLLGLLVLGLALILLGEALSLAASAAALAGTITKAQYDALNALAALLKALGALLIALSLLLLLRR:KETAAAKFERQHMDSSTSAASSSNYCNQMMKSRNLTKDRCKPVNTFVHESLADVQAVCSQKNVACKNGQTNCYQSYSTMSITDCRETGSSKYPNCAYKTTQANKHIIVACEGNPYVPVHFDASV	11.378325273387079	0.339898538355063	88.465256	0.5229914	25.906433	15.186399
design_25	24	GLQAAAAEDAAAVAARLGALALLLGILGLLALKRNPLIGLLILGIALIVLGDALDYLASALALAGKITKAQYDALKALANALKALGVLLIALSLALLLLL:KETAAAKFERQHMDSSTSAASSSNYCNQMMKSRNLTKDRCKPVNTFVHESLADVQAVCSQKNVACKNGQTNCYQSYSTMSITDCRETGSSKYPNCAYKTTQANKHIIVACEGNPYVPVHFDASV	11.111401055363205	0.36174738271668366	86.07231	0.52499247	25.544218	14.321129
design_25	25	GLQAAAAEDLAAEAARLGAAALALLILGLILLKKNPLLGLLILGIALILLGDALDTLAAALATAGAITPAQYAAINAIANALKALGTILVTISLLILLRL:KETAAAKFERQHMDSSTSAASSSNYCNQMMKSRNLTKDRCKPVNTFVHESLADVQAVCSQKNVACKNGQTNCYQSYSTMSITDCRETGSSKYPNCAYKTTQANKHIIVACEGNPYVPVHFDASV	13.554643509645063	0.24901296191160502	88.51163	0.5215758	26.48474	15.335411
design_25	26	GVQAAAAEETKEVADELLKEALATLKLGLLLLKKNPLLGLLILGVALIILGDAIDAYAAALSLAGTITKAEADKLNAIATATKTLGTILVALSLAILALL:KETAAAKFERQHMDSSTSAASSSNYCNQMMKSRNLTKDRCKPVNTFVHESLADVQAVCSQKNVACKNGQTNCYQSYSTMSITDCRETGSSKYPNCAYKTTQANKHIIVACEGNPYVPVHFDASV	13.137947273499652	0.2661629447088742	86.70456	0.5241302	26.671125	15.722216
design_25	27	GLQEAAAEDLAAVAKEKGALALALLLLGLLLLRRNPLLGLLVLGLALIVLGDALGYKAAALAAAGKITKAQYDALQATAAALKALGAALVAAALALLRRL:KETAAAKFERQHMDSSTSAASSSNYCNQMMKSRNLTKDRCKPVNTFVHESLADVQAVCSQKNVACKNGQTNCYQSYSTMSITDCRETGSSKYPNCAYKTTQANKHIIVACEGNPYVPVHFDASV	11.835148243328995	0.34750792070605974	85.02188	0.5238715	26.124512	16.38831
design_25	28	GLQAAAAEEAAEQAARLLALALALALLGLLLLRRDPLLGLLVLGLALIALGDALTTLATALALAGTITAAQYNALQAAAAALKAAGAALVAAALALLARL:KETAAAKFERQHMDSSTSAASSSNYCNQMMKSRNLTKDRCKPVNTFVHESLADVQAVCSQKNVACKNGQTNCYQSYSTMSITDCRETGSSKYPNCAYKTTQANKHIIVACEGNPYVPVHFDASV	13.014814563180257	0.2506480824225118	86.874825	0.51682806	26.617277	14.22559
design_25	29	GLQAAAAEETAETAARLGAAAAALLALGLLLLRRNPLLGLLVLGLALILLGEALNYGAAAAALAGTITKAQYDALKALAAALKALGAALVALALALLARL:KETAAAKFERQHMDSSTSAASSSNYCNQMMKSRNLTKDRCKPVNTFVHESLADVQAVCSQKNVACKNGQTNCYQSYSTMSITDCRETGSSKYPNCAYKTTQANKHIIVACEGNPYVPVHFDASV	11.392192664465068	0.3627327843791416	85.89898	0.5254879	25.343458	14.183044
design_25	30	GLQAAAAEDAAAEAARTLALALLTLILGLILLKKNPLLGLLVLGISLILLGKAITLLADALALAGTITAAQYTALKAIGAALIALGIIIVILSLLILKRL:KETAAAKFERQHMDSSTSAASSSNYCNQMMKSRNLTKDRCKPVNTFVHESLADVQAVCSQKNVACKNGQTNCYQSYSTMSITDCRETGSSKYPNCAYKTTQANKHIIVACEGNPYVPVHFDASV	14.503816783681089	0.2104984622974265	88.63146	0.52091575	26.5039	14.734857
design_25	31	GVQEAAAEEAAETAARLGALAVLTLILGLLLLKKNPILGLLVLGIALILAGLALNYLASALALAGTITKAQYDALQALAAALIALGLLLVAISLLILRLL:KETAAAKFERQHMDSSTSAASSSNYCNQMMKSRNLTKDRCKPVNTFVHESLADVQAVCSQKNVACKNGQTNCYQSYSTMSITDCRETGSSKYPNCAYKTTQANKHIIVACEGNPYVPVHFDASV	11.972876298651997	0.2743521071279349	88.80543	0.52039933	26.571695	15.780086
design_26	0	EAKKRVKKLKEEAKKAKEEARRALEEARRNKKDAKLLEEQAKKAKELEEKLQELHREAAKIAVEGKAPEEAKKAAEEAKKAIEEARRAYEEAERLAKEAK:KETAAAKFERQHMDSSTSAASSSNYCNQMMKSRNLTKDRCKPVNTFVHESLADVQAVCSQKNVACKNGQTNCYQSYSTMSITDCRETGSSKYPNCAYKTTQANKHIIVACEGNPYVPVHFDASV	14.230576428219042	0.29801287077965194	86.413895	0.52557063	26.7309	16.65164
design_26	1	EAKEKVEKLKEKAEKNLKEAKEAAKKAEKNKKDVKLLKKQAEKAKKLLEEAQKNLQEAGKIAVEGKAPEEAKKAAEKAKKAAKEAKEAAKKAEKLAKEAE:KETAAAKFERQHMDSSTSAASSSNYCNQMMKSRNLTKDRCKPVNTFVHESLADVQAVCSQKNVACKNGQTNCYQSYSTMSITDCRETGSSKYPNCAYKTTQANKHIIVACEGNPYVPVHFDASV	18.03637572664762	0.16892776937253767	73.84188	0.52831054	27.426474	17.790808
design_26	2	EEEKKVEELKKEAEEAKKEAKKAAKEAKKNAEDVELLKKQEKKAKELKEKAEELLREAGKIAVEGKAPEKAKEAAKVAKEAIKEAKKAAKEAAELAKKAA:KETAAAKFERQHMDSSTSAASSSNYCNQMMKSRNLTKDRCKPVNTFVHESLADVQAVCSQKNVACKNGQTNCYQSYSTMSITDCRETGSSKYPNCAYKTTQANKHIIVACEGNPYVPVHFDASV	17.600609584890705	0.23882636770470736	90.15456	0.5204402	27.487429	18.186234
design_26	3	EAEKQVQKLAEEAEKAKKEAKKAAEEAKKNAKDVKLLKEQEKKLKELKEKLEELLREAGKIAVEGKAPEQAKKAAEKAKEGKKLAKKAAKEAAKLAKKAA:KETAAAKFERQHMDSSTSAASSSNYCNQMMKSRNLTKDRCKPVNTFVHESLADVQAVCSQKNVACKNGQTNCYQSYSTMSITDCRETGSSKYPNCAYKTTQANKHIIVACEGNPYVPVHFDASV	18.436483563602067	0.19609211035854202	65.82727	0.5245148	27.402843	18.546583
design_26	4	AAKEEVKELKKEAERAREEARRAREEARRNKEDVELLRRQAEELERLRERAEELHRKAAKIAVEGKAPEEAKEAAKEAEEAREEARRGREEAEELAKEAE:KETAAAKFERQHMDSSTSAASSSNYCNQMMKSRNLTKDRCKPVNTFVHESLADVQAVCSQKNVACKNGQTNCYQSYSTMSITDCRETGSSKYPNCAYKTTQANKHIIVACEGNPYVPVHFDASV	23.14489712207765	0.1311110382733087	72.31621	0.52104044	27.254023	15.728594
design_26	5	EAEKEVKKLEKKAEELKKEAKKAAEEAKKNAKDAKLLKEQAKKLQKYLEEAQKALQKAGELAVKGEAPEEAKKAAEKAKEAAKEAKKGAKEAEELAKKAA:KETAAAKFERQHMDSSTSAASSSNYCNQMMKSRNLTKDRCKPVNTFVHESLADVQAVCSQKNVACKNGQTNCYQSYSTMSITDCRETGSSKYPNCAYKTTQANKHIIVACEGNPYVPVHFDASV	18.585064338562553	0.16702315686051478	65.60486	0.5288036	27.400118	18.20219
design_26	6	EAKERVKELKKEAREARREAEEARKEAEENKEDAELLREQAERARELRERAEEALREAGKLAVEGKAPEEAKEAAKEAEEARRKAEEARKEAERLAKEAE:KETAAAKFERQHMDSSTSAASSSNYCNQMMKSRNLTKDRCKPVNTFVHESLADVQAVCSQKNVACKNGQTNCYQSYSTMSITDCRETGSSKYPNCAYKTTQANKHIIVACEGNPYVPVHFDASV	22.86782881504099	0.12077652763294226	73.7138	0.52292854	26.830778	16.062527
design_26	7	SALEEVKELKKEAEEAKKKAKEAAEEAKKNAKDAELLKKQAKKLKELEEKLQENLRKAGEIAVKGEAPEEAKEAAEKAKEGAKLAKEAAKEAEKLAKEAE:KETAAAKFERQHMDSSTSAASSSNYCNQMMKSRNLTKDRCKPVNTFVHESLADVQAVCSQKNVACKNGQTNCYQSYSTMSITDCRETGSSKYPNCAYKTTQANKHIIVACEGNPYVPVHFDASV	18.94380141636404	0.16785810467998047	65.65129	0.52553284	27.294346	15.825151
design_26	8	EAEERVKKLQEEAKENAREAEEAAERAERHREDAELLEREAERARELAREAARNLQEAGKLAVAGEAPEQAKKAAEEAEEALRRAREAAERAEELAEEAR:KETAAAKFERQHMDSSTSAASSSNYCNQMMKSRNLTKDRCKPVNTFVHESLADVQAVCSQKNVACKNGQTNCYQSYSTMSITDCRETGSSKYPNCAYKTTQANKHIIVACEGNPYVPVHFDASV	21.33492315578763	0.20693808949608478	83.95624	0.51952934	27.150637	15.946777
design_26	9	EAEKEVKKLAKEAEEAKKKAKEAKKKAEKNAKDVKLLKEQAKKAEELKKKAEENLQKAGELAVKGEAPEEAKKAAKKAKEAAKLAKEAKKKAEELAKKAE:KETAAAKFERQHMDSSTSAASSSNYCNQMMKSRNLTKDRCKPVNTFVHESLADVQAVCSQKNVACKNGQTNCYQSYSTMSITDCRETGSSKYPNCAYKTTQANKHIIVACEGNPYVPVHFDASV	22.772301415452624	0.1254669775136444	67.50391	0.52880573	27.028473	15.3485565
design_26	10	AAEEEVQRLREEARRNKEEAREAAERAEEHREDAELLREEEERARRLEEEAQENHNRAGKLAVEGKAPEEAKRAAEEARRAIEEAREAAERARRLAEEAE:KETAAAKFERQHMDSSTSAASSSNYCNQMMKSRNLTKDRCKPVNTFVHESLADVQAVCSQKNVACKNGQTNCYQSYSTMSITDCRETGSSKYPNCAYKTTQANKHIIVACEGNPYVPVHFDASV	22.523694113888666	0.15266328693335843	84.26008	0.51974046	27.267475	16.010164
design_26	11	EAKERVKKLAEKAEKAKEEAKKAKEEAKKNKEDAKLLEEQAKKAKKLKEEAQKLLQEAGKLAVEGEAPEEAKKAAEKAKKAKEEAKKAKEEAEKLAKEAK:KETAAAKFERQHMDSSTSAASSSNYCNQMMKSRNLTKDRCKPVNTFVHESLADVQAVCSQKNVACKNGQTNCYQSYSTMSITDCRETGSSKYPNCAYKTTQANKHIIVACEGNPYVPVHFDASV	22.440924428383084	0.15103528084272358	72.33526	0.52954537	26.902803	16.915886
design_26	12	DAKEKVKELAKKAKEAAKEAKKAAEEAKKNAKDVKLLKEQEKKAEELLKKAQELLQEAGKIAVEGKAPKEAKEAAKKAKEAAKLAKKAAEEAAKLAKEAA:KETAAAKFERQHMDSSTSAASSSNYCNQMMKSRNLTKDRCKPVNTFVHESLADVQAVCSQKNVACKNGQTNCYQSYSTMSITDCRETGSSKYPNCAYKTTQANKHIIVACEGNPYVPVHFDASV	18.30655181311551	0.1958762852800961	74.8266	0.5280051	27.206635	17.549221
design_26	13	DAKKEVKKLEKEAEEAKKEAKKAKKEAEKNAKDAKLLEEQAKKAKELEKKAEEALQKAGKLAVEGKAPEEAKKAAKKAEEAKKEAKEAKKEAEKLAKEAK:KETAAAKFERQHMDSSTSAASSSNYCNQMMKSRNLTKDRCKPVNTFVHESLADVQAVCSQKNVACKNGQTNCYQSYSTMSITDCRETGSSKYPNCAYKTTQANKHIIVACEGNPYVPVHFDASV	23.194043765945565	0.13645225920887047	78.791466	0.53082645	26.662983	17.176699
design_26	14	EAKEKVKKLKKKAEEAKKEARRAEEEARRNKEDAELLREKARRARELREEAEKYLQEAGKLAVEGKAPEEAKKAAKKAKEAIEEARRAEEEAERLAKEAE:KETAAAKFERQHMDSSTSAASSSNYCNQMMKSRNLTKDRCKPVNTFVHESLADVQAVCSQKNVACKNGQTNCYQSYSTMSITDCRETGSSKYPNCAYKTTQANKHIIVACEGNPYVPVHFDASV	22.779288276503106	0.12810977170243013	80.6117	0.5219947	26.736044	16.042322
design_26	15	DAKKKVKKLEEKAKEAKKEAKKAKKEAEKNKKDVKLLKEQAKKAKKLKEEAEKLLQEAGKLAVEGKAPEEAKKAAEVAKEAKKEAKEAKKEAEELAKKAA:KETAAAKFERQHMDSSTSAASSSNYCNQMMKSRNLTKDRCKPVNTFVHESLADVQAVCSQKNVACKNGQTNCYQSYSTMSITDCRETGSSKYPNCAYKTTQANKHIIVACEGNPYVPVHFDASV	19.32494891304486	0.1701654724395063	74.47455	0.5244483	27.42555	18.377289
design_26	16	DAKEKVKKLKEEAKKLKEEAKKAKEEAKKNKKDAELLKKQAEKLKKYKEKAEELLQEAGKLAVEGKAPEEAKKAAEEAKKAIEEAKKAKEEAEKLAKEAE:KETAAAKFERQHMDSSTSAASSSNYCNQMMKSRNLTKDRCKPVNTFVHESLADVQAVCSQKNVACKNGQTNCYQSYSTMSITDCRETGSSKYPNCAYKTTQANKHIIVACEGNPYVPVHFDASV	18.802781806909294	0.2526645620079387	91.15527	0.523103	27.482788	16.819176
design_26	17	EAEKQVEELEKKAEEAKKEAKEKKKEAKKNKEDAELLEKAAKELEELKKKAEELLNEAGKIAVEGKAPEQAKKAAEKAKEAIKEAKEGKKEAEKLAKEAK:KETAAAKFERQHMDSSTSAASSSNYCNQMMKSRNLTKDRCKPVNTFVHESLADVQAVCSQKNVACKNGQTNCYQSYSTMSITDCRETGSSKYPNCAYKTTQANKHIIVACEGNPYVPVHFDASV	17.25209130187031	0.1825154972353593	76.21715	0.5295084	27.04234	16.022831
design_26	18	SAKEEVKKLKEEAKKAEKEAEKAAEEAKKNKEDAKLLEEQAKKAKELLEKAEELLQKAAKLAVEGKAPEEAKKAAEEAKKAAEKAREAAEEAEKLAKKAK:KETAAAKFERQHMDSSTSAASSSNYCNQMMKSRNLTKDRCKPVNTFVHESLADVQAVCSQKNVACKNGQTNCYQSYSTMSITDCRETGSSKYPNCAYKTTQANKHIIVACEGNPYVPVHFDASV	17.832691961304896	0.16626828927382759	74.853455	0.5278353	27.357456	17.406752
design_26	19	DAKEKVQKLKEEAEEAKKEAEEAKKEAEKNKEDVKLLEEQAKKLKELKEKAQELLNEAGELAVKGEAPEEAKKAAEEAKEAKKEAEEGKKEAEELAKKAK:KETAAAKFERQHMDSSTSAASSSNYCNQMMKSRNLTKDRCKPVNTFVHESLADVQAVCSQKNVACKNGQTNCYQSYSTMSITDCRETGSSKYPNCAYKTTQANKHIIVACEGNPYVPVHFDASV	24.1335391859872	0.1165173255372534	58.45016	0.5332971	26.733408	13.9148655
design_26	20	EAKERVEKLKERAERAKEEAERAAEEARRHAGDAELLERQREELERLKREAEELLREAGRIAVEGKAPEEAKKAAERAREAKREAERAAREAAELAKAAK:KETAAAKFERQHMDSSTSAASSSNYCNQMMKSRNLTKDRCKPVNTFVHESLADVQAVCSQKNVACKNGQTNCYQSYSTMSITDCRETGSSKYPNCAYKTTQANKHIIVACEGNPYVPVHFDASV	23.575763066242395	0.12469398757632742	72.41451	0.52259254	27.12856	16.593779
design_26	21	EAEKEVQKLKEEAKKAKEEAKKAAEEARKNAEDAELLKEQMKRLEELKKKAEELLRKAGELAVEGKAPEEAKKAAEEAKKAAEEAKKGAEEAAKLAKKAE:KETAAAKFERQHMDSSTSAASSSNYCNQMMKSRNLTKDRCKPVNTFVHESLADVQAVCSQKNVACKNGQTNCYQSYSTMSITDCRETGSSKYPNCAYKTTQANKHIIVACEGNPYVPVHFDASV	22.297059853471	0.14360036437257184	74.51992	0.52497643	27.327703	18.06854
design_26	22	EAEKRVEELREKAEEAERRAREAEEEARRHAEDVELLERKAEELRRLLEEAERLLREAGKLAVEGKAPEKAKEAAEKAREAARRAREAEEEAEALAKAAA:KETAAAKFERQHMDSSTSAASSSNYCNQMMKSRNLTKDRCKPVNTFVHESLADVQAVCSQKNVACKNGQTNCYQSYSTMSITDCRETGSSKYPNCAYKTTQANKHIIVACEGNPYVPVHFDASV	23.103821446015274	0.13268850066820043	85.66496	0.5212766	26.9967	14.893621
design_26	23	EEKEKVKKLKEEAEKAKKEAKKAKEEAKKNKEDAELLKKQAEKLKKLKEKLEELLRKAGELAVEGKAPEEAKKAAEEAKEAKKEAEEAKKEAEELAKKAE:KETAAAKFERQHMDSSTSAASSSNYCNQMMKSRNLTKDRCKPVNTFVHESLADVQAVCSQKNVACKNGQTNCYQSYSTMSITDCRETGSSKYPNCAYKTTQANKHIIVACEGNPYVPVHFDASV	23.615229553055624	0.12642725228200843	75.94754	0.5267589	26.987257	14.334181
design_26	24	DAKKEVKKLEEEARELREEAREAREEARRNREDAELLKEQAERLRENRERAQELLRKAGELAVKGEAPEEAKKAAEEAREAIEEAREGEREAEELAKEAE:KETAAAKFERQHMDSSTSAASSSNYCNQMMKSRNLTKDRCKPVNTFVHESLADVQAVCSQKNVACKNGQTNCYQSYSTMSITDCRETGSSKYPNCAYKTTQANKHIIVACEGNPYVPVHFDASV	22.52253852012598	0.13294988712494296	86.23536	0.519693	26.634985	16.344963
design_26	25	DAEKEVKELAKKAEEAKKKAEEAAKKAEENAKDAELLKEQAKKAEELKEKAEEYLQKAAKLAVEGKAPKAAKEAAKKAKEAAKKAEEAAKKAAKLAKAAE:KETAAAKFERQHMDSSTSAASSSNYCNQMMKSRNLTKDRCKPVNTFVHESLADVQAVCSQKNVACKNGQTNCYQSYSTMSITDCRETGSSKYPNCAYKTTQANKHIIVACEGNPYVPVHFDASV	16.15570406597026	0.2062660565262105	69.06537	0.5288117	27.009058	15.155888
design_26	26	DAKKEVKELAKKAEEAKEKVEKAAKEARKNAKDAELLKEQAKKAKELKEKLEEYLQKAAKIAVEGKAPKEAKEAAKKAKEGAEKAKKAAEEAEKLAKEAE:KETAAAKFERQHMDSSTSAASSSNYCNQMMKSRNLTKDRCKPVNTFVHESLADVQAVCSQKNVACKNGQTNCYQSYSTMSITDCRETGSSKYPNCAYKTTQANKHIIVACEGNPYVPVHFDASV	17.48063186611578	0.1933391604121166	72.141624	0.52929544	27.178234	17.285519
design_26	27	EAKERVKKLKEEAKKAKKEAKEAKEKAEKNKEDVELLEKQAKEAEKLKEKLEELHNEAAKIAVEGKAPEEAKKAAEEAKKGIKLAKENKKKAEELAKKAK:KETAAAKFERQHMDSSTSAASSSNYCNQMMKSRNLTKDRCKPVNTFVHESLADVQAVCSQKNVACKNGQTNCYQSYSTMSITDCRETGSSKYPNCAYKTTQANKHIIVACEGNPYVPVHFDASV	23.688189536758237	0.12938191531579415	65.92627	0.53099465	26.834064	15.4411545
design_26	28	EAKEKVKKLKEEAEKAKEEAKKAKKEAEKNAKDAELLKKQAKKAKELKEKAEKLLREAAKLAVEGKAPEEAKKAAEEAKKAIEEAKKAKKEAEELAKKAE:KETAAAKFERQHMDSSTSAASSSNYCNQMMKSRNLTKDRCKPVNTFVHESLADVQAVCSQKNVACKNGQTNCYQSYSTMSITDCRETGSSKYPNCAYKTTQANKHIIVACEGNPYVPVHFDASV	21.74499760017521	0.1680081878970499	76.65383	0.5292906	26.966558	17.141542
design_26	29	DAEEKVKKLEEKAEEARREARRAEEEARRNKEDAELLEEQARRARELREELQKYLREAGKLAVEGKAPEEAKKAAEKAREGIREARRAEEEAERLAKEAK:KETAAAKFERQHMDSSTSAASSSNYCNQMMKSRNLTKDRCKPVNTFVHESLADVQAVCSQKNVACKNGQTNCYQSYSTMSITDCRETGSSKYPNCAYKTTQANKHIIVACEGNPYVPVHFDASV	23.79804119010797	0.147150271820181	83.2343	0.5201527	27.045952	17.566078
design_26	30	AAKEEVKKLKEKAEEAKEEAKKAAEEAKKNKEDAKLLKEQAKRLQELKEKAQELLRKAGKLAVEGKAPEEAKKAAEKAQEAIKEAKKGAKEAEKLAKEAA:KETAAAKFERQHMDSSTSAASSSNYCNQMMKSRNLTKDRCKPVNTFVHESLADVQAVCSQKNVACKNGQTNCYQSYSTMSITDCRETGSSKYPNCAYKTTQANKHIIVACEGNPYVPVHFDASV	19.266900050015803	0.17206234274249382	69.69813	0.5258627	26.959885	18.41922
design_26	31	EAKKEVEKLKEKAEEAKKRAKKALEEARKNKENVELLKEQAKKLEELREELEKYHNEAGKLAVEGKAPEEAKKAAEKAKEGIEEAKKALKEAEELAKKAE:KETAAAKFERQHMDSSTSAASSSNYCNQMMKSRNLTKDRCKPVNTFVHESLADVQAVCSQKNVACKNGQTNCYQSYSTMSITDCRETGSSKYPNCAYKTTQANKHIIVACEGNPYVPVHFDASV	15.573834532811627	0.21262630383860642	89.16908	0.52218556	27.57506	19.136425
design_27	0	AAQDEEFAKALAAIEKLAQEAKKASPGSGAALAAEAGDFKAAYDAAKGGTPAERAAVAQSYTAVIKDEADTAAAEADPESAKKIRKLAKEMEKHVAALAA:KETAAAKFERQHMDSSTSAASSSNYCNQMMKSRNLTKDRCKPVNTFVHESLADVQAVCSQKNVACKNGQTNCYQSYSTMSITDCRETGSSKYPNCAYKTTQANKHIIVACEGNPYVPVHFDASV	13.988867552734817	0.2300903546842891	86.76508	0.5564432	23.497536	11.798096
design_27	1	KKMEEEFKKAVEEIEKLAKIAKAASPGSGNVINALLNDFKKRYEEAKGKTPEERARVAESYYAEIKDAAETAAAEADAESAEKIKKELEKAEKYVKELAK:KETAAAKFERQHMDSSTSAASSSNYCNQMMKSRNLTKDRCKPVNTFVHESLADVQAVCSQKNVACKNGQTNCYQSYSTMSITDCRETGSSKYPNCAYKTTQANKHIIVACEGNPYVPVHFDASV	16.780678025294783	0.200513352831149	89.59812	0.5447593	24.768847	13.499178
design_27	2	SEMEEEFERAVEEARELAAIAAAASPGSGAAINAEVGEMEERFEKAKDGTPEERADVLKSYAAVIEDWADTAAAEADPATGAAIRAEAEAMREEVERLAA:KETAAAKFERQHMDSSTSAASSSNYCNQMMKSRNLTKDRCKPVNTFVHESLADVQAVCSQKNVACKNGQTNCYQSYSTMSITDCRETGSSKYPNCAYKTTQANKHIIVACEGNPYVPVHFDASV	19.29757971216504	0.14840372299380408	90.11054	0.53761697	25.538132	14.746435
design_27	3	AEMKEEFEKAIEEAQKAADIANQANPGAGNALDAEVNEMKERMEKAWGKTPEERARVLESYTAEISDEMKTAAAEASPEAAKKLEEENKKLKEHVKKFAA:KETAAAKFERQHMDSSTSAASSSNYCNQMMKSRNLTKDRCKPVNTFVHESLADVQAVCSQKNVACKNGQTNCYQSYSTMSITDCRETGSSKYPNCAYKTTQANKHIIVACEGNPYVPVHFDASV	15.799715761327866	0.2604948478443947	88.51994	0.54978824	24.26986	13.044043
design_27	4	AAQQEQFAKAIAAANAAAATAAAADAGSGNALNAANGDMVTAFNAKWSSTPEERAATLESYAADISDIAATAAAEADPASGAAIKAQNDAMKAAVDAYAK:KETAAAKFERQHMDSSTSAASSSNYCNQMMKSRNLTKDRCKPVNTFVHESLADVQAVCSQKNVACKNGQTNCYQSYSTMSITDCRETGSSKYPNCAYKTTQANKHIIVACEGNPYVPVHFDASV	16.857744239068907	0.1985303454081084	52.203686	0.53421783	26.528963	16.817108
design_27	5	AAQDAEFAAAVAYMQAAAAIANAASAGSGNALNAILGDMKEAFNKAKSGTPEEQARVAESYMADFNDEAATAAAEADAATGAAINAEAAKAKAEVDALAK:KETAAAKFERQHMDSSTSAASSSNYCNQMMKSRNLTKDRCKPVNTFVHESLADVQAVCSQKNVACKNGQTNCYQSYSTMSITDCRETGSSKYPNCAYKTTQANKHIIVACEGNPYVPVHFDASV	17.113293320417355	0.18201943618487357	47.763935	0.5354089	26.835606	18.366745
design_27	6	AAMQAEFDAAVAAMQAAADIANKASPGSGNALNSELADFQAAFAANWGKTPAEQAATAKSYMAAIKDVVDTAAAEASPEAAKQLKAEAAKAQAEVDALAA:KETAAAKFERQHMDSSTSAASSSNYCNQMMKSRNLTKDRCKPVNTFVHESLADVQAVCSQKNVACKNGQTNCYQSYSTMSITDCRETGSSKYPNCAYKTTQANKHIIVACEGNPYVPVHFDASV	18.7358238998921	0.2621395567443424	84.38686	0.5425088	25.151503	14.010067
design_27	7	AAFDAETAAAVAAAQTAADIANAASPGAGNALNAELGDMKAAVAAARGGTPEARAATLRSYAAAISDEIDTAAAEADAATGAQLNAANAALQAAVDAAAA:KETAAAKFERQHMDSSTSAASSSNYCNQMMKSRNLTKDRCKPVNTFVHESLADVQAVCSQKNVACKNGQTNCYQSYSTMSITDCRETGSSKYPNCAYKTTQANKHIIVACEGNPYVPVHFDASV	14.06612189097839	0.25713299535675543	88.226974	0.54082763	24.689621	11.754383
design_27	8	SHMKEEFEKAIAHMNAAAAIANAASPGAGNALDAETGDFKEAFEKKWSGTPEERADTAKSYYADFKDIADTAAAEADPETAAKLRAETEKAGEHVEKLAA:KETAAAKFERQHMDSSTSAASSSNYCNQMMKSRNLTKDRCKPVNTFVHESLADVQAVCSQKNVACKNGQTNCYQSYSTMSITDCRETGSSKYPNCAYKTTQANKHIIVACEGNPYVPVHFDASV	16.047852699726967	0.2060088521899925	90.732315	0.54612446	24.266922	13.075462
design_27	9	SAADAAFAAALAAIGALAKIAAAASPGSGNALNAEAGDMAAAYAAAAGGTPAARAATLASYTAAIADIAATAAAEADAATAAKIRAEAAKARAEADALAA:KETAAAKFERQHMDSSTSAASSSNYCNQMMKSRNLTKDRCKPVNTFVHESLADVQAVCSQKNVACKNGQTNCYQSYSTMSITDCRETGSSKYPNCAYKTTQANKHIIVACEGNPYVPVHFDASV	19.460194903887665	0.25775456920012774	81.20724	0.53927755	25.163338	14.875889
design_27	10	DHMKEEFEKAVEHMEKMAKIAAEASPGSGNALNAEMGKFKEAFNEAWGKTPEERADVALSYMAEISDIAETAAAEADEESAKKIREEMEKAKEHIEALAA:KETAAAKFERQHMDSSTSAASSSNYCNQMMKSRNLTKDRCKPVNTFVHESLADVQAVCSQKNVACKNGQTNCYQSYSTMSITDCRETGSSKYPNCAYKTTQANKHIIVACEGNPYVPVHFDASV	16.578582195501085	0.19826544738395008	90.28823	0.54199386	25.017324	13.998753
design_27	11	AAMDAEFAAAVAEMEALAAIAAAASPGAGAAIAAEIADFKEAYAKKRGSTPEERAATAQAYTAEIADWADTAAAEADPATAAAIRAEKAAMEAHVAALAA:KETAAAKFERQHMDSSTSAASSSNYCNQMMKSRNLTKDRCKPVNTFVHESLADVQAVCSQKNVACKNGQTNCYQSYSTMSITDCRETGSSKYPNCAYKTTQANKHIIVACEGNPYVPVHFDASV	15.432204808738511	0.24013177538775884	85.17293	0.53823733	24.70799	12.998377
design_27	12	EEMKKEFEEAVKHMEEAAKIAAEADAGSGNALNAELGDFKERFEKAWGKTPEERARVAESYMAEIADIADTAAAEADPASGEKIKEELKKAKEEVEKLAK:KETAAAKFERQHMDSSTSAASSSNYCNQMMKSRNLTKDRCKPVNTFVHESLADVQAVCSQKNVACKNGQTNCYQSYSTMSITDCRETGSSKYPNCAYKTTQANKHIIVACEGNPYVPVHFDASV	11.532188090188244	0.30176043250451035	76.0078	0.5535959	24.170424	14.498196
design_27	13	AAQDEAFAAAVAAAQAAAAIANAANAGAGNALNAELGDMQAAYAEKAAGTPEERAATAASYAADIADIAATAAAEASPAAAAAINAATAAMAAAVAALAA:KETAAAKFERQHMDSSTSAASSSNYCNQMMKSRNLTKDRCKPVNTFVHESLADVQAVCSQKNVACKNGQTNCYQSYSTMSITDCRETGSSKYPNCAYKTTQANKHIIVACEGNPYVPVHFDASV	18.26662492769409	0.1729209261905781	58.220345	0.5368735	26.015287	14.515818
design_27	14	AALEAEFAAALAEAAAAAAIANAASPGAGNALNAELGDMRAAMEAKWAGTPEERAATLKSYMAVFADWARTAAAEADPETAAAIRAELAAARAHVDAAAA:KETAAAKFERQHMDSSTSAASSSNYCNQMMKSRNLTKDRCKPVNTFVHESLADVQAVCSQKNVACKNGQTNCYQSYSTMSITDCRETGSSKYPNCAYKTTQANKHIIVACEGNPYVPVHFDASV	20.70658305504218	0.13170257757301243	59.476055	0.53704685	26.501104	17.470285
design_27	15	SKMEEEFEKAVEYAEKAAKIANEANPGAGNALNAELGEMKEAMEEAKSGTPEEQADVLLSYYSEFKDIAETAAAEADEEAGKKIREEVKKAKEEVEKFAK:KETAAAKFERQHMDSSTSAASSSNYCNQMMKSRNLTKDRCKPVNTFVHESLADVQAVCSQKNVACKNGQTNCYQSYSTMSITDCRETGSSKYPNCAYKTTQANKHIIVACEGNPYVPVHFDASV	13.327023751295577	0.26056532761615864	86.36381	0.55148256	24.15312	13.881933
design_27	16	AAFEEEFKKAVEYAEKAAKIAKKANPGAGNALEAILGEMKEAMEKAKGKTPEERAAVLESYMAEFKDEAKTAAAEADPETGKKIEEEVKKAEEAVKKAAA:KETAAAKFERQHMDSSTSAASSSNYCNQMMKSRNLTKDRCKPVNTFVHESLADVQAVCSQKNVACKNGQTNCYQSYSTMSITDCRETGSSKYPNCAYKTTQANKHIIVACEGNPYVPVHFDASV	14.494155174440964	0.22080731354442623	90.254364	0.5446467	24.654861	14.173458
design_27	17	AAADAEAAAAAAAIAALAAIAAAANAGWGNVINAEAGAFKEAYAAARGGTPEERAAVAESYMAAIRDAADAAAAEADPATGAAIRAEADAAAAAVAALAA:KETAAAKFERQHMDSSTSAASSSNYCNQMMKSRNLTKDRCKPVNTFVHESLADVQAVCSQKNVACKNGQTNCYQSYSTMSITDCRETGSSKYPNCAYKTTQANKHIIVACEGNPYVPVHFDASV	18.864732380026894	0.1728995896218211	62.189278	0.53343254	26.189526	15.986805
design_27	18	SHMEEEFKKAVEYMQKAAEIANEASPGAGNAINAEMNEFKERFEKKKSGTPEERADTALSYYAEIADWLETAAAEADEETGEKIRKAMEEMRKEVEELAK:KETAAAKFERQHMDSSTSAASSSNYCNQMMKSRNLTKDRCKPVNTFVHESLADVQAVCSQKNVACKNGQTNCYQSYSTMSITDCRETGSSKYPNCAYKTTQANKHIIVACEGNPYVPVHFDASV	15.655909066598028	0.19434169107213958	67.325066	0.54925466	24.892035	13.957153
design_27	19	DAMDAEFAAAVAHMQAAAAIANAANPGAGNALNAELGAFKEAYAAKRSGTPEERAATALSYYAEFADEADTAAAEATPEAGAKIKAEVDKARAAVEALAA:KETAAAKFERQHMDSSTSAASSSNYCNQMMKSRNLTKDRCKPVNTFVHESLADVQAVCSQKNVACKNGQTNCYQSYSTMSITDCRETGSSKYPNCAYKTTQANKHIIVACEGNPYVPVHFDASV	17.800442557182343	0.1814046225533272	92.50171	0.5324341	25.312536	13.488713
design_27	20	AAMDAEFAKAVEAMQKAAEIANKASPGSGNALNAELGDMKAAFEANKGKTPEERADTLASYMAAFADEAETAAAEADPETGKKIREELEKARAHVEAAAA:KETAAAKFERQHMDSSTSAASSSNYCNQMMKSRNLTKDRCKPVNTFVHESLADVQAVCSQKNVACKNGQTNCYQSYSTMSITDCRETGSSKYPNCAYKTTQANKHIIVACEGNPYVPVHFDASV	15.606240005150223	0.2014148428215504	89.995895	0.54206705	24.577322	12.953855
design_27	21	AAQDAAFAAALAHARALAAIANAASPGSGNVIDALIADMEERFAAAAGGTPEERAAVARSYTAEINDAAETAAAEASPEAGAAIRAEAAAMRAAVDKLAA:KETAAAKFERQHMDSSTSAASSSNYCNQMMKSRNLTKDRCKPVNTFVHESLADVQAVCSQKNVACKNGQTNCYQSYSTMSITDCRETGSSKYPNCAYKTTQANKHIIVACEGNPYVPVHFDASV	19.714190586900465	0.24083885771170227	88.69758	0.5313841	25.628681	14.341104
design_27	22	AAADAEFAAAVAAMAAAAAEAAAASPGAGNALNAELGDFKEAYAKARGGTPAERADVARSYAAAIADEIATAAAEADPAAAAKLTAAAAAFRAHVDALAA:KETAAAKFERQHMDSSTSAASSSNYCNQMMKSRNLTKDRCKPVNTFVHESLADVQAVCSQKNVACKNGQTNCYQSYSTMSITDCRETGSSKYPNCAYKTTQANKHIIVACEGNPYVPVHFDASV	14.350724179171861	0.263229712982151	75.564835	0.53983974	25.174133	15.331893
design_27	23	AAQAAAAAAALAAIAALAATAAAANPGAGNVLNAESAAFAEDFAAKWGGTPEERADTALARAAEIADAADTAAAEADPAAAAAIRAASAKAAAAVAALAA:KETAAAKFERQHMDSSTSAASSSNYCNQMMKSRNLTKDRCKPVNTFVHESLADVQAVCSQKNVACKNGQTNCYQSYSTMSITDCRETGSSKYPNCAYKTTQANKHIIVACEGNPYVPVHFDASV	19.104119430606683	0.1746486748706119	75.52234	0.5309941	25.492743	15.533593
design_27	24	EEMKAEFEKLVKEIEEAAKIANEASPGAGNVINSLLNDLKEAFEKAAGKTPEEQAATVLSYLADIADAAKTAAAEADKETGEKIKKKLEEARKHAEKLAA:KETAAAKFERQHMDSSTSAASSSNYCNQMMKSRNLTKDRCKPVNTFVHESLADVQAVCSQKNVACKNGQTNCYQSYSTMSITDCRETGSSKYPNCAYKTTQANKHIIVACEGNPYVPVHFDASV	19.707680447818255	0.209202492280702	87.10135	0.53213656	25.841787	14.56028
design_27	25	SAQDEAAAKAFAAMEALAKTANAADPGSGNVIDALVGDAKAAYAAAKGGTPAELADTAASYMADIKDAADTAAAEADAAAGAKIKAEADKAQAAVDALAA:KETAAAKFERQHMDSSTSAASSSNYCNQMMKSRNLTKDRCKPVNTFVHESLADVQAVCSQKNVACKNGQTNCYQSYSTMSITDCRETGSSKYPNCAYKTTQANKHIIVACEGNPYVPVHFDASV	13.866730061025986	0.2731847248825575	87.62793	0.5547842	23.64291	10.29337
design_27	26	DAMDAEFAKAIEEMNKLADIANAASPGAGNALNAEVGEFKERFEKAKDGTPEERADVAKSYAAEIADVADTAAAEASPEAGAEIKKEVEEFKKHVEKLAA:KETAAAKFERQHMDSSTSAASSSNYCNQMMKSRNLTKDRCKPVNTFVHESLADVQAVCSQKNVACKNGQTNCYQSYSTMSITDCRETGSSKYPNCAYKTTQANKHIIVACEGNPYVPVHFDASV	16.445728510040173	0.21857118712226206	81.8216	0.5500924	24.51851	14.364485
design_27	27	SHMKEEFEKFVAEAQKLADIANQANPGWGNALNAELQAAKEAFNAAWSGTPEERADVALSYQAVISDWAKAAAAEASPEWAKKINEENDKAKAAVEALAA:KETAAAKFERQHMDSSTSAASSSNYCNQMMKSRNLTKDRCKPVNTFVHESLADVQAVCSQKNVACKNGQTNCYQSYSTMSITDCRETGSSKYPNCAYKTTQANKHIIVACEGNPYVPVHFDASV	14.382592468509797	0.29145210415681216	91.511734	0.5278414	26.296558	16.22185
design_27	28	AHMEAEAAKAFAYMEKAAKIANKASPGSGNALDAELGDWKAAFAAAWGKTPEERADVALSYYAEFKDEADTAAAEADPETAKKINEELKKAGAAVEALAK:KETAAAKFERQHMDSSTSAASSSNYCNQMMKSRNLTKDRCKPVNTFVHESLADVQAVCSQKNVACKNGQTNCYQSYSTMSITDCRETGSSKYPNCAYKTTQANKHIIVACEGNPYVPVHFDASV	14.801906727785273	0.21391538260758666	90.35006	0.5530293	23.608768	12.759723
design_27	29	AAMEAEFAAAIAAMQAAAAIAAAADPGSGAALNATLGDFQEAFAKNWGKTPEERADTAKSYMAVFADEADTAAAEASPDAGAKIRAEVAKARAAVDALAA:KETAAAKFERQHMDSSTSAASSSNYCNQMMKSRNLTKDRCKPVNTFVHESLADVQAVCSQKNVACKNGQTNCYQSYSTMSITDCRETGSSKYPNCAYKTTQANKHIIVACEGNPYVPVHFDASV	15.681121161871394	0.23511067649981918	90.31627	0.52792734	25.856848	15.305591
design_27	30	DALKAEADKAFAYMQKAADIANQASPGSGNALNAEIGAAKEAFAANWSKTPEEQAATLKSYYAAIADEADTAAAEASPEAAKKIKEERDKAKAAVEAAAK:KETAAAKFERQHMDSSTSAASSSNYCNQMMKSRNLTKDRCKPVNTFVHESLADVQAVCSQKNVACKNGQTNCYQSYSTMSITDCRETGSSKYPNCAYKTTQANKHIIVACEGNPYVPVHFDASV	19.471943455505755	0.24507982751433285	91.335915	0.5279883	26.188284	14.031488
design_27	31	AEMEKEFEKAMKKMKEAAEIANKANPGDGNVLNAIAGKTKEDYEKNKGKTPEERADTLESYAAEAKDAIDTAAAEADEETAKKLRKEAEEMRKEVEEFAA:KETAAAKFERQHMDSSTSAASSSNYCNQMMKSRNLTKDRCKPVNTFVHESLADVQAVCSQKNVACKNGQTNCYQSYSTMSITDCRETGSSKYPNCAYKTTQANKHIIVACEGNPYVPVHFDASV	14.90927538091686	0.24615611629793724	72.69535	0.54630786	25.089567	14.325489
design_28	0	STVTNLNNLAAQYNGAGTAYNNVAAMTRAEADAALAAAAAAAAAAAADPATAAAAAAAAAAAKAAAAAAAAAADALAAQGAAYNAIGAAYQAAANALAAS:KETAAAKFERQHMDSSTSAASSSNYCNQMMKSRNLTKDRCKPVNTFVHESLADVQAVCSQKNVACKNGQTNCYQSYSTMSITDCRETGSSKYPNCAYKTTQANKHIIVACEGNPYVPVHFDASV	10.688629345878676	0.2966012154521082	90.823204	0.53159773	24.959663	14.713187
design_28	1	SLVSTLNDLGAQYNGAGQAKNNVAAMTRAEAAAALAAAAATAAALAADPAAAAAAAALAAAAAAAAAAAAAAAAALAAEGAAYNAIGAALNALAAALAAS:KETAAAKFERQHMDSSTSAASSSNYCNQMMKSRNLTKDRCKPVNTFVHESLADVQAVCSQKNVACKNGQTNCYQSYSTMSITDCRETGSSKYPNCAYKTTQANKHIIVACEGNPYVPVHFDASV	11.152629195688508	0.28491651221306125	89.92632	0.5326475	24.450249	14.126395
design_28	2	STVAALNDEAAQYKGAGTAYNNVAAGVTAEADAALAAAAAEAAALAADPEKAAAAAALLAKAQAAAAAAKAEAAALKAKGEEYNAKGEALAAQAAALAAS:KETAAAKFERQHMDSSTSAASSSNYCNQMMKSRNLTKDRCKPVNTFVHESLADVQAVCSQKNVACKNGQTNCYQSYSTMSITDCRETGSSKYPNCAYKTTQANKHIIVACEGNPYVPVHFDASV	9.870343682288835	0.3325556048922841	93.855484	0.5271388	25.437975	15.683067
design_28	3	STVAQLNAEAAQYNFAGQAKNNVAAGLRAQAAAALAAAAAQAAALAADPAAAAAAAALLAAAKAAAAAAAAEAAALAAEGAAYNAKGAALQAEANALAAA:KETAAAKFERQHMDSSTSAASSSNYCNQMMKSRNLTKDRCKPVNTFVHESLADVQAVCSQKNVACKNGQTNCYQSYSTMSITDCRETGSSKYPNCAYKTTQANKHIIVACEGNPYVPVHFDASV	8.62794777893182	0.3770630112843046	92.09275	0.525064	25.641947	15.179465
design_28	4	STVQQLNDLGAQYNGAGTAKNNVAAMTKALADAALAAATAAAAALAADPATAAAAAAAAAAAAAAAAAAAADAAALAAEGAAYTAKGNQYNAQAAALAAA:KETAAAKFERQHMDSSTSAASSSNYCNQMMKSRNLTKDRCKPVNTFVHESLADVQAVCSQKNVACKNGQTNCYQSYSTMSITDCRETGSSKYPNCAYKTTQANKHIIVACEGNPYVPVHFDASV	17.811351446719705	0.19246624313758845	88.71444	0.5289508	25.452026	16.320854
design_28	5	SLVAQLNDQAAQANGAGQAKNNVAAMTRAEAAAALAAATALAAALAADPALAAAAEALLAAAQAAAAAANAAAAALAAEGAAYNAQGAAYNALAAALAAA:KETAAAKFERQHMDSSTSAASSSNYCNQMMKSRNLTKDRCKPVNTFVHESLADVQAVCSQKNVACKNGQTNCYQSYSTMSITDCRETGSSKYPNCAYKTTQANKHIIVACEGNPYVPVHFDASV	10.892237486404921	0.29492849448583475	93.27513	0.5348202	24.432808	14.090331
design_28	6	ATVANLNAQGAQANGAGQAANNVAAGVRAEAAAAAAAAAAAAAALAADPAAAAAAAALLAAAAAAAAAAAAAAAALAAAGAAANAAGEAYNAQAAALAAA:KETAAAKFERQHMDSSTSAASSSNYCNQMMKSRNLTKDRCKPVNTFVHESLADVQAVCSQKNVACKNGQTNCYQSYSTMSITDCRETGSSKYPNCAYKTTQANKHIIVACEGNPYVPVHFDASV	8.895947819905379	0.37853090187544974	90.15614	0.5197809	25.63969	16.078634
design_28	7	STVSALNDAGAQYNAAGQAYNNVAAMTAAEAAAALAAATAEAEALAADPATAAAAAAALAAAKAAAAAANAEAAALNAKGAAANAKGAALNAAANALASS:KETAAAKFERQHMDSSTSAASSSNYCNQMMKSRNLTKDRCKPVNTFVHESLADVQAVCSQKNVACKNGQTNCYQSYSTMSITDCRETGSSKYPNCAYKTTQANKHIIVACEGNPYVPVHFDASV	13.152775210425842	0.23251710528975056	93.32554	0.5300771	25.239508	13.9733
design_28	8	STVAALNAQAAQANGAGAAANAVAAGLEAEAAAALAAAAAAAAALAADPALAAAAAAAAAAAKAAAAAQAAAAAALRAAGEAANAAGAALNAAAAALAAS:KETAAAKFERQHMDSSTSAASSSNYCNQMMKSRNLTKDRCKPVNTFVHESLADVQAVCSQKNVACKNGQTNCYQSYSTMSITDCRETGSSKYPNCAYKTTQANKHIIVACEGNPYVPVHFDASV	7.939237165821291	0.4471468780885317	91.28822	0.51979065	26.277233	16.025679
design_28	9	STVAALNDKAAQENFEGQAYNNVAAGVAAEADAAAAAAAAAAEAAAADPETAAAAAALKAEAAAAAAAKAAEAAALKAKGEEANAKGNEYNAQAAALAAA:KETAAAKFERQHMDSSTSAASSSNYCNQMMKSRNLTKDRCKPVNTFVHESLADVQAVCSQKNVACKNGQTNCYQSYSTMSITDCRETGSSKYPNCAYKTTQANKHIIVACEGNPYVPVHFDASV	7.657577729209689	0.4287531221457645	89.07596	0.5211793	26.218292	14.194102
design_28	10	STVAELNDKAAQYNGEGQAYNNVAAMTRAEADAALAAAKAEAEALAADPAKAAEAAALLAAAEAAAAAKYAEADALKKKGEEAKKKGEELNAQAAALAAS:KETAAAKFERQHMDSSTSAASSSNYCNQMMKSRNLTKDRCKPVNTFVHESLADVQAVCSQKNVACKNGQTNCYQSYSTMSITDCRETGSSKYPNCAYKTTQANKHIIVACEGNPYVPVHFDASV	11.20930125507261	0.2868462364641701	93.57388	0.52929664	25.377214	14.579196
design_28	11	STVAQLNDLAAQYNGAGQGKNAVAAGLAAAAAAALAAATAAAEAAAADPALAAAAAAAAAAAKAAAAAAAAAAAALAAEGAAYNAKGEQLNAQAAALAAA:KETAAAKFERQHMDSSTSAASSSNYCNQMMKSRNLTKDRCKPVNTFVHESLADVQAVCSQKNVACKNGQTNCYQSYSTMSITDCRETGSSKYPNCAYKTTQANKHIIVACEGNPYVPVHFDASV	7.282204208373942	0.44976436864649166	91.05221	0.5246391	25.79072	15.796673
design_28	12	STVTNLKNEAAQYNGAGQAYNNVAAGLRAAAAAALAAAKAAAAALAADPALAAAAAALAAAAEAAAAADLAAADALAEKGKKYNEIGAKKNAQANALAAA:KETAAAKFERQHMDSSTSAASSSNYCNQMMKSRNLTKDRCKPVNTFVHESLADVQAVCSQKNVACKNGQTNCYQSYSTMSITDCRETGSSKYPNCAYKTTQANKHIIVACEGNPYVPVHFDASV	7.136459843829302	0.4431969935912611	94.774765	0.52854216	25.672577	15.79267
design_28	13	STVENLNNTAAQANGAGQAANNVAAGIRAEADAALAAAEAEAAALAADPARKAEAEALLAEARAAAAAARAEAAAAEAAGAAANAAGAAYQAAADALAAS:KETAAAKFERQHMDSSTSAASSSNYCNQMMKSRNLTKDRCKPVNTFVHESLADVQAVCSQKNVACKNGQTNCYQSYSTMSITDCRETGSSKYPNCAYKTTQANKHIIVACEGNPYVPVHFDASV	6.574996364851742	0.49213078602357957	94.13439	0.5233604	25.778345	14.482658
design_28	14	STVSSLNDQSAQYNFEGQAYNNVAAGTAAAAAAALAAAAAAAAALAADPALAAAAAAAAAAAKAAAAAANAEAAALKKKGEEANAKGNELNAQAAKLAAE:KETAAAKFERQHMDSSTSAASSSNYCNQMMKSRNLTKDRCKPVNTFVHESLADVQAVCSQKNVACKNGQTNCYQSYSTMSITDCRETGSSKYPNCAYKTTQANKHIIVACEGNPYVPVHFDASV	7.00351873906533	0.4580410670520435	89.50855	0.5231351	25.775467	15.989731
design_28	15	SEVAALNAEGAQANGAGQAYNNVAAGTAAEAAAALAAATAAAAAAAADPATAAAAAAAAAAAAAAAAAAAADAAALKAKGEAYNAKGKELNAKAEALAKE:KETAAAKFERQHMDSSTSAASSSNYCNQMMKSRNLTKDRCKPVNTFVHESLADVQAVCSQKNVACKNGQTNCYQSYSTMSITDCRETGSSKYPNCAYKTTQANKHIIVACEGNPYVPVHFDASV	8.714767644432312	0.3623963537809503	89.52047	0.5253369	25.358232	15.911122
design_28	16	SLVSALNDLAAQAAGAGQAANAVAAGLTAAAAAALAAATAAAAAAAADPAAAAAAAAAAAAAAAAAAAALAEAAALAAAGAAANAAAAALAALAAALAAA:KETAAAKFERQHMDSSTSAASSSNYCNQMMKSRNLTKDRCKPVNTFVHESLADVQAVCSQKNVACKNGQTNCYQSYSTMSITDCRETGSSKYPNCAYKTTQANKHIIVACEGNPYVPVHFDASV	9.694438414418112	0.3189713296900187	85.29954	0.51278913	26.125685	15.675898
design_28	17	ATVAALNDAAAQANFAGQAANNVAAGVRAEAAAALAAATAQAAALAADPATKAAAEALAAKAAAAAAAAAAAADALAAEGEKYNAIGEKYNALAAALAAS:KETAAAKFERQHMDSSTSAASSSNYCNQMMKSRNLTKDRCKPVNTFVHESLADVQAVCSQKNVACKNGQTNCYQSYSTMSITDCRETGSSKYPNCAYKTTQANKHIIVACEGNPYVPVHFDASV	8.689071987655552	0.37917657782907394	93.23125	0.5263199	25.550667	15.589163
design_28	18	STVANLNAQAAQENGLGQAYNNVAAGLRAEAAAALAAAAAAAAAAAADPAAAAAAAAAAAAAAAAAAAAAAEAAALEAQGAAANAKGAALNAAAASLAAA:KETAAAKFERQHMDSSTSAASSSNYCNQMMKSRNLTKDRCKPVNTFVHESLADVQAVCSQKNVACKNGQTNCYQSYSTMSITDCRETGSSKYPNCAYKTTQANKHIIVACEGNPYVPVHFDASV	9.31949123714873	0.3420347667260038	89.45653	0.5200319	25.763386	15.6201725
design_28	19	STVQQLKDIGAQLNGAGTAYNNVAAGTRAAAAAALAAAAAAAAALAADPAAAAAAAAAAAAAAAAAAAANADAAALAAIGAAKNAAGAAYNAAANALAAA:KETAAAKFERQHMDSSTSAASSSNYCNQMMKSRNLTKDRCKPVNTFVHESLADVQAVCSQKNVACKNGQTNCYQSYSTMSITDCRETGSSKYPNCAYKTTQANKHIIVACEGNPYVPVHFDASV	8.825834547185815	0.3839166834997415	62.006958	0.52415645	26.566895	17.680977
design_28	20	SAVTALNNAAAQANGAGTAANAVAAGVRAAAAAALAAATAAAAALAADPALAAAAAAALAAAKAAAAAALADAAALAAAGAAANAAGNALNAAAAALAAA:KETAAAKFERQHMDSSTSAASSSNYCNQMMKSRNLTKDRCKPVNTFVHESLADVQAVCSQKNVACKNGQTNCYQSYSTMSITDCRETGSSKYPNCAYKTTQANKHIIVACEGNPYVPVHFDASV	8.591384423287622	0.3709916711509738	93.154854	0.5212713	25.953917	16.559082
design_28	21	DEVAKLNAEAAQYNGAGQAYNNVAAGTTAAADAALAAAKAAAEALAADPATAAAAAAAAAAAAAAAAAAKADAAALKAKGDEYNAKGAALAAEAAKLAAA:KETAAAKFERQHMDSSTSAASSSNYCNQMMKSRNLTKDRCKPVNTFVHESLADVQAVCSQKNVACKNGQTNCYQSYSTMSITDCRETGSSKYPNCAYKTTQANKHIIVACEGNPYVPVHFDASV	8.449441412523381	0.3893813455200968	92.977165	0.5248989	25.949303	16.414984
design_28	22	SLVSTLNDLGAQANGLGQALNNVAAGVRAEAAAALAAAAAAAAALAADPALAAAAAAAAAAAKAAAAAAAAAAAALAAAGAAANAIGAALNAAAAALAAA:KETAAAKFERQHMDSSTSAASSSNYCNQMMKSRNLTKDRCKPVNTFVHESLADVQAVCSQKNVACKNGQTNCYQSYSTMSITDCRETGSSKYPNCAYKTTQANKHIIVACEGNPYVPVHFDASV	8.189051495759898	0.3889741982797422	90.15123	0.52040213	25.855896	15.435129
design_28	23	STVANLNALGAQYNGAGQAYNNVAAGVKAEAAAALAAATAAAAALAADPALAAAAAAAAAAAQAAAAAKNAEAAALNAKGAEYNALGNAYNALANSLAAA:KETAAAKFERQHMDSSTSAASSSNYCNQMMKSRNLTKDRCKPVNTFVHESLADVQAVCSQKNVACKNGQTNCYQSYSTMSITDCRETGSSKYPNCAYKTTQANKHIIVACEGNPYVPVHFDASV	8.66485718438553	0.36798800812942384	93.824295	0.53118074	25.450596	14.867637
design_28	24	SLVSSLNDLSAQYNGAGQAYNNVAAGTAAAAAAALAAATATAAALAADPATAAAAEALAAAAKAAAAAAAADAAALNAKGAAYTAIGNLLNALASLLASS:KETAAAKFERQHMDSSTSAASSSNYCNQMMKSRNLTKDRCKPVNTFVHESLADVQAVCSQKNVACKNGQTNCYQSYSTMSITDCRETGSSKYPNCAYKTTQANKHIIVACEGNPYVPVHFDASV	7.752812100056101	0.4087113151906038	94.16598	0.5332264	25.336905	15.434893
design_28	25	STVATLNDLAAQYNGAGQAYNNVAAGITAEAAAALAAAAAAAAAAAADPATKAAAEAAAAAAAAAAAAAAAEAAAKKAIGAAYNAIGNAYNAAANALAAA:KETAAAKFERQHMDSSTSAASSSNYCNQMMKSRNLTKDRCKPVNTFVHESLADVQAVCSQKNVACKNGQTNCYQSYSTMSITDCRETGSSKYPNCAYKTTQANKHIIVACEGNPYVPVHFDASV	8.088824079711493	0.4060068575589581	85.374	0.5322272	25.103876	15.10038
design_28	26	STVSNLNAQAAQANGAGQGANNVAAMTRAEADAALAAAKAAADALAADPALAAAAAAALAAAEAAAAAANAAAAALAAAGAAANAAGAALQAQAASLAAS:KETAAAKFERQHMDSSTSAASSSNYCNQMMKSRNLTKDRCKPVNTFVHESLADVQAVCSQKNVACKNGQTNCYQSYSTMSITDCRETGSSKYPNCAYKTTQANKHIIVACEGNPYVPVHFDASV	9.454517647854694	0.3493968928284254	93.11986	0.5202045	25.889612	15.400627
design_28	27	AAVAALNAAAAQANGAGQAANNVAAATRAEAAAAAAAAAAAAAAAAADPALAAAAEAALAAAAAAAAAAAAAAAALAAAGAAANAIGAAYAAAAAALAAA:KETAAAKFERQHMDSSTSAASSSNYCNQMMKSRNLTKDRCKPVNTFVHESLADVQAVCSQKNVACKNGQTNCYQSYSTMSITDCRETGSSKYPNCAYKTTQANKHIIVACEGNPYVPVHFDASV	10.112073872572182	0.3073941621245821	86.35104	0.5158577	25.977325	15.495751
design_28	28	STVSSLNDQAAQYNGLGTAYNAVAAGLRAAADAALAAAAAAAAAAAADPALAAAAAAAAAAAAAAAAAARAEAEALAAKGAEANAKGNALNSQAASLASS:KETAAAKFERQHMDSSTSAASSSNYCNQMMKSRNLTKDRCKPVNTFVHESLADVQAVCSQKNVACKNGQTNCYQSYSTMSITDCRETGSSKYPNCAYKTTQANKHIIVACEGNPYVPVHFDASV	8.96407847725558	0.3555104841963591	92.54047	0.5196084	26.479534	16.018257
design_28	29	STVAQLNNEAAQANGLGTAYNNVAAGTAAAAAAAAAAAAALAAALAADPATAAAAAALAAAAAAAAAAANAAAAALAAKGAEANAIGAQLAAQAAALAAA:KETAAAKFERQHMDSSTSAASSSNYCNQMMKSRNLTKDRCKPVNTFVHESLADVQAVCSQKNVACKNGQTNCYQSYSTMSITDCRETGSSKYPNCAYKTTQANKHIIVACEGNPYVPVHFDASV	8.242516786736683	0.3919134039781898	93.04905	0.5212457	25.694883	14.4836645
design_28	30	STVAQLNAEAAQYNGAGQAANNVAAGLAAQAAAAAAAATATAAALAADPATAAAAAALAAAAAAAAAAAAAEAAALAAAGAAANAKGAALKAQADALAAA:KETAAAKFERQHMDSSTSAASSSNYCNQMMKSRNLTKDRCKPVNTFVHESLADVQAVCSQKNVACKNGQTNCYQSYSTMSITDCRETGSSKYPNCAYKTTQANKHIIVACEGNPYVPVHFDASV	9.192079667303972	0.3467112284381212	92.08093	0.52058476	25.696342	15.822673
design_28	31	STVAELNDKAAQYNGEGQAYNNVAAGLRAEAAAALAAAAAQAAALAADPAKAAAAAALLAAAQAAAAAANAEAAALAAKGEEANAKGAAYNAQAAALAAS:KETAAAKFERQHMDSSTSAASSSNYCNQMMKSRNLTKDRCKPVNTFVHESLADVQAVCSQKNVACKNGQTNCYQSYSTMSITDCRETGSSKYPNCAYKTTQANKHIIVACEGNPYVPVHFDASV	7.271690910275634	0.4426685743729674	94.35744	0.5239359	25.780201	15.297117
design_29	0	AETAAAVAAGGIGALLLLLYLLAPTATPAQRAAAERGLAGATRGLGALAAIAAATAADPAAGLAAWAAIAAAVGAATAALAAALALLGLLVLALLALLLL:KETAAAKFERQHMDSSTSAASSSNYCNQMMKSRNLTKDRCKPVNTFVHESLADVQAVCSQKNVACKNGQTNCYQSYSTMSITDCRETGSSKYPNCAYKTTQANKHIIVACEGNPYVPVHFDASV	9.421774378338696	0.4485309707970662	67.3179	0.52675706	25.909237	13.725116
design_29	1	AALAAGVIAGGIGLLLLLLYLLLPEATPEQRALAERGLLGAVLGLGVLAAIAAAQAADPLAAAAIWAAIAAAVGLGTALLALLMALVGLLVLALLLLLLL:KETAAAKFERQHMDSSTSAASSSNYCNQMMKSRNLTKDRCKPVNTFVHESLADVQAVCSQKNVACKNGQTNCYQSYSTMSITDCRETGSSKYPNCAYKTTQANKHIIVACEGNPYVPVHFDASV	11.04180240349326	0.3762653404819343	67.27728	0.51491916	27.575657	16.028206
design_29	2	AATADALIAGGLGAAAGLAALLAPTVTAAQKAAAAAGALGATLGAGAAGAIAAAAAADPAAAAEALAAIAAEVGPATAALALAALAAGLAALAALAAAAL:KETAAAKFERQHMDSSTSAASSSNYCNQMMKSRNLTKDRCKPVNTFVHESLADVQAVCSQKNVACKNGQTNCYQSYSTMSITDCRETGSSKYPNCAYKTTQANKHIIVACEGNPYVPVHFDASV	16.340163232799206	0.2659811734786515	45.853367	0.5101567	27.419174	16.363888
design_29	3	AATADALLAGGAGAAAALALAAAPTATAAQKAAAAAGAGGATLGAGAAAAIAAATAADPAAAAAAWAAIAAAVGPATAALALAAAAAAAAAAAAAAAALA:KETAAAKFERQHMDSSTSAASSSNYCNQMMKSRNLTKDRCKPVNTFVHESLADVQAVCSQKNVACKNGQTNCYQSYSTMSITDCRETGSSKYPNCAYKTTQANKHIIVACEGNPYVPVHFDASV	16.267219910549503	0.24136740198282927	50.800186	0.49982774	27.90284	16.49337
design_29	4	MELGLALIAGGLGALALLAYLLAPEATPAQKAAAERGLLGFTLGAGAAAAIAAAAAADPRAALRAFAEIAREVGLGLALLALLLLALGLLAVALLLLLLA:KETAAAKFERQHMDSSTSAASSSNYCNQMMKSRNLTKDRCKPVNTFVHESLADVQAVCSQKNVACKNGQTNCYQSYSTMSITDCRETGSSKYPNCAYKTTQANKHIIVACEGNPYVPVHFDASV	18.725532930537398	0.19525379254401007	59.144222	0.51843446	27.602295	17.797443
design_29	5	AAAGAALAAGGIGALLLLAYLLAPTATPAQAAAAERGLLGLTLGLGELAALLAATAADPRAGLAALARIAREVGLGAALLALALTLVGLLVLALLAALLL:KETAAAKFERQHMDSSTSAASSSNYCNQMMKSRNLTKDRCKPVNTFVHESLADVQAVCSQKNVACKNGQTNCYQSYSTMSITDCRETGSSKYPNCAYKTTQANKHIIVACEGNPYVPVHFDASV	9.909818944318436	0.3903948478916658	56.86263	0.516181	27.028744	16.184923
design_29	6	AALGLALLAGGVGAALLLLALLAPTVTPAQAAAAARGAGGLTLGLGALAAILAAQAADPRAAAAAFAAIAKAVGPALAALTLLATLAALLALAALLAALA:KETAAAKFERQHMDSSTSAASSSNYCNQMMKSRNLTKDRCKPVNTFVHESLADVQAVCSQKNVACKNGQTNCYQSYSTMSITDCRETGSSKYPNCAYKTTQANKHIIVACEGNPYVPVHFDASV	19.454073868505507	0.17966210312126416	53.5768	0.5110041	27.74057	17.358215
design_29	7	AALGLAVIAGGLGAAALLAYLLAPTATPAQAAAAARGFGGLTLGAGAAGAIAAAQAADPRAAAAAWAAIAAAVGPGLALLAALAALLGAAVAALLLLLLL:KETAAAKFERQHMDSSTSAASSSNYCNQMMKSRNLTKDRCKPVNTFVHESLADVQAVCSQKNVACKNGQTNCYQSYSTMSITDCRETGSSKYPNCAYKTTQANKHIIVACEGNPYVPVHFDASV	16.80508752506825	0.24912827611769095	55.218037	0.51094997	27.161001	16.056477
design_29	8	AAAADAIIAGGVGAAAAAALAAAATATAAQKAAASAGAGGATLGAGVVGAIAAAAAADPAAAAKAFAAIRAAVGPATYAAALAALAVGAAAAALAALAAA:KETAAAKFERQHMDSSTSAASSSNYCNQMMKSRNLTKDRCKPVNTFVHESLADVQAVCSQKNVACKNGQTNCYQSYSTMSITDCRETGSSKYPNCAYKTTQANKHIIVACEGNPYVPVHFDASV	14.517431709960103	0.2666632922010697	46.92823	0.5110837	27.230553	17.08221
design_29	9	AALAAALIAGGVGAALLLLLLLAPTASAAQRAAAARGLGGATLGLGALAAIAAATAADPAAGLAAAAAILRAVGPALAALALAAVLLGLAALALAAALAA:KETAAAKFERQHMDSSTSAASSSNYCNQMMKSRNLTKDRCKPVNTFVHESLADVQAVCSQKNVACKNGQTNCYQSYSTMSITDCRETGSSKYPNCAYKTTQANKHIIVACEGNPYVPVHFDASV	13.438719260111794	0.271950251987799	55.135693	0.51236343	27.4488	15.164566
design_29	10	AETADAITAGGAGLAALAAYLAAPTATAAQKAAADAGYAGAVRGAGAVAAIAAAAAADPAAAAAAAAAIAAAVGAATAAAAAAALAAGAAAAAALAALLA:KETAAAKFERQHMDSSTSAASSSNYCNQMMKSRNLTKDRCKPVNTFVHESLADVQAVCSQKNVACKNGQTNCYQSYSTMSITDCRETGSSKYPNCAYKTTQANKHIIVACEGNPYVPVHFDASV	7.517754061455258	0.4456399606602233	53.979164	0.5136402	26.632778	16.673956
design_29	11	AALADALIAGGVGLLLLLAYLLASSNTPAQKALAERGLGGATRGLAALAAILAAQAADPRAAAAAWAAIAAAVGPATALLAALLTLAGLLALALLAALAA:KETAAAKFERQHMDSSTSAASSSNYCNQMMKSRNLTKDRCKPVNTFVHESLADVQAVCSQKNVACKNGQTNCYQSYSTMSITDCRETGSSKYPNCAYKTTQANKHIIVACEGNPYVPVHFDASV	14.312628244037178	0.20567836129162304	53.059177	0.51835245	27.46558	16.506418
design_29	12	AALADALTAGGVGAALLLAYLLAPTATPEQKAAAERGLLGATLGLGAAAAIAAAAAADPAAAAAALAAIAAAVGPATAAAALAALAAAAAALALLAALLL:KETAAAKFERQHMDSSTSAASSSNYCNQMMKSRNLTKDRCKPVNTFVHESLADVQAVCSQKNVACKNGQTNCYQSYSTMSITDCRETGSSKYPNCAYKTTQANKHIIVACEGNPYVPVHFDASV	10.397904180619715	0.3415592160587222	50.770115	0.5128335	27.184578	13.439106
design_29	13	AATADALIAGGLGLLALAALLAAPTATPAQRAAAERGLLGATLGLGALAAIAAAAAADPRAAAAAWAAIAAAVGPATAAAAAAATAAALAVLALLALLLL:KETAAAKFERQHMDSSTSAASSSNYCNQMMKSRNLTKDRCKPVNTFVHESLADVQAVCSQKNVACKNGQTNCYQSYSTMSITDCRETGSSKYPNCAYKTTQANKHIIVACEGNPYVPVHFDASV	9.272647927719467	0.40397978624845127	57.051914	0.5144311	27.097874	17.064215
design_29	14	AALGDALAAGGVGALLGLLALLAPTVTPAQAAAAARGALGATLGLGAAAAIAAAAAADPAAAAAALAAIAAAVGPAAAALTLALLALGLIAAALLALALA:KETAAAKFERQHMDSSTSAASSSNYCNQMMKSRNLTKDRCKPVNTFVHESLADVQAVCSQKNVACKNGQTNCYQSYSTMSITDCRETGSSKYPNCAYKTTQANKHIIVACEGNPYVPVHFDASV	13.87402701677513	0.29493756471200083	54.787624	0.5075531	27.73161	18.289207
design_29	15	AALGAALIAGGVGALLLLAALLAPTNTPAQKAAAERGLGGFTRGLGAAAAIAAAAAADPAAAAAALAAIAAAVGPGLAALAVALLLAGLAALAALAALLA:KETAAAKFERQHMDSSTSAASSSNYCNQMMKSRNLTKDRCKPVNTFVHESLADVQAVCSQKNVACKNGQTNCYQSYSTMSITDCRETGSSKYPNCAYKTTQANKHIIVACEGNPYVPVHFDASV	9.722076895605909	0.49574080077298877	53.25118	0.51468176	27.065132	15.643518
design_29	16	AATGAALAAGGLGLLALLAYLLAPEATPEQKAAAERGLAGATLGLGALAALLAAAAADPRALAAAWAAVARAVGPAAAALALLLTLLGLAALAALAALLA:KETAAAKFERQHMDSSTSAASSSNYCNQMMKSRNLTKDRCKPVNTFVHESLADVQAVCSQKNVACKNGQTNCYQSYSTMSITDCRETGSSKYPNCAYKTTQANKHIIVACEGNPYVPVHFDASV	13.948031369626158	0.27240381374022815	58.41683	0.5130551	27.860777	16.388344
design_29	17	AELADALIAGGIGALLGLLALLAPEVTPEQAAAAERGALGATLGAGALAAIAAAQAADPRAAAAAAAAIRAAVGPALAALAAALVLAGLAVVALLLARLA:KETAAAKFERQHMDSSTSAASSSNYCNQMMKSRNLTKDRCKPVNTFVHESLADVQAVCSQKNVACKNGQTNCYQSYSTMSITDCRETGSSKYPNCAYKTTQANKHIIVACEGNPYVPVHFDASV	16.936776032349457	0.1756733490295599	56.16748	0.51658	27.403938	17.417099
design_29	18	AELGAALIAGGVGALLLALYLLAPTATPAQRAAAERGLLGLTLGLGALAAILAAQAADPRAALAVLAAIARAVGLGTALLALLLLALGLLVLLALLLALL:KETAAAKFERQHMDSSTSAASSSNYCNQMMKSRNLTKDRCKPVNTFVHESLADVQAVCSQKNVACKNGQTNCYQSYSTMSITDCRETGSSKYPNCAYKTTQANKHIIVACEGNPYVPVHFDASV	12.087280355605436	0.3755851052520508	63.678318	0.5182284	27.680939	17.760563
design_29	19	AALADALAAGGVGALLLAAAAAAPTVTPAQAAAAARGALGATLGAGALAAIAAATAADPAAGAAAWAEIAAAVGAGTAAAAAALTAAALAALAAALLRAL:KETAAAKFERQHMDSSTSAASSSNYCNQMMKSRNLTKDRCKPVNTFVHESLADVQAVCSQKNVACKNGQTNCYQSYSTMSITDCRETGSSKYPNCAYKTTQANKHIIVACEGNPYVPVHFDASV	12.923559993063908	0.3195278470677677	48.854668	0.5125153	27.66161	17.963018
design_29	20	MELADALIAGGLGALALAAYAAAPTATAAQAAAAARGAAGATRGAGALGAILAAQAADPRAALKIFKKIWKEVGKKVAILALVMTAVALAVAAAAAAAAL:KETAAAKFERQHMDSSTSAASSSNYCNQMMKSRNLTKDRCKPVNTFVHESLADVQAVCSQKNVACKNGQTNCYQSYSTMSITDCRETGSSKYPNCAYKTTQANKHIIVACEGNPYVPVHFDASV	10.861981654380575	0.36687008910967245	51.954617	0.5078203	27.638294	16.197092
design_29	21	AELADAVIAGGVGAALAAAYAAAATATAAQKAAADRGALGATRGAAALAAIAAAQRADPRAAARAWAAIRAAVGPGTAALALAAAALAAAAAAAAAAAAA:KETAAAKFERQHMDSSTSAASSSNYCNQMMKSRNLTKDRCKPVNTFVHESLADVQAVCSQKNVACKNGQTNCYQSYSTMSITDCRETGSSKYPNCAYKTTQANKHIIVACEGNPYVPVHFDASV	14.479612885048907	0.2697638584681553	45.837357	0.5067774	27.874798	16.543293
design_29	22	AELGWALIAGGLGALLLLAYLLAPTATAAQRAAAERGLLGFVLGLGALAAILAAQAADPAAALRIWAAIAAAVGPGLALLALLLTLLGLLVLLLLLLRLL:KETAAAKFERQHMDSSTSAASSSNYCNQMMKSRNLTKDRCKPVNTFVHESLADVQAVCSQKNVACKNGQTNCYQSYSTMSITDCRETGSSKYPNCAYKTTQANKHIIVACEGNPYVPVHFDASV	11.667765867333888	0.3303101289328531	65.30786	0.51816946	27.52275	17.666046
design_29	23	AALAAALIAGGLGAAALLAAALAPTVTAAQAAAAERGLLGFTLGLGALGAIAAAQAADPAAAAEAAAAMKAEVGPATYALAAAATALGLAALAAAAAALA:KETAAAKFERQHMDSSTSAASSSNYCNQMMKSRNLTKDRCKPVNTFVHESLADVQAVCSQKNVACKNGQTNCYQSYSTMSITDCRETGSSKYPNCAYKTTQANKHIIVACEGNPYVPVHFDASV	14.139480040070222	0.2409552967397412	49.22008	0.5126616	27.186483	15.47273
design_29	24	AALAAALAAGGLGALAGLAAALAPTVTPAQAAAADRGALGALRGLGALAAILAATAADPAAGLAAWAAIAAAVGPALALLALLLTLLGLAALALALLLAA:KETAAAKFERQHMDSSTSAASSSNYCNQMMKSRNLTKDRCKPVNTFVHESLADVQAVCSQKNVACKNGQTNCYQSYSTMSITDCRETGSSKYPNCAYKTTQANKHIIVACEGNPYVPVHFDASV	13.947669419519727	0.23203414140227888	55.069134	0.5093074	27.164724	15.129373
design_29	25	AETAAALIAGGVGALLLLLYLLAPTATPAQKAAAERGLGGFTLGLGALAAILAAGRADPRAVARAFAAIRAAVGPATAALAAALLLLGLAVLALLLLLLL:KETAAAKFERQHMDSSTSAASSSNYCNQMMKSRNLTKDRCKPVNTFVHESLADVQAVCSQKNVACKNGQTNCYQSYSTMSITDCRETGSSKYPNCAYKTTQANKHIIVACEGNPYVPVHFDASV	15.982385453869485	0.19513999265604678	57.244064	0.52310115	27.21835	16.823515
design_29	26	AALGAALAAGGVGALLGLLYLLAPTATPEQKAAAERGAAGATRGLGALAAILAAAAADPAAALAAFAAIARAVGAGAAALALLLLLLGLLALALLALLLA:KETAAAKFERQHMDSSTSAASSSNYCNQMMKSRNLTKDRCKPVNTFVHESLADVQAVCSQKNVACKNGQTNCYQSYSTMSITDCRETGSSKYPNCAYKTTQANKHIIVACEGNPYVPVHFDASV	10.216818122459946	0.34506515181031194	56.56511	0.52128774	26.719679	14.744818
design_29	27	AALAAALTAGGAGAAALAAYLAAPTATAAQAAAAAAGAGGATLGAGALAAIAAAAAADPAAAAAAWAAIAAAVGPGAAAAAAAATLAALAAAAALAAAAA:KETAAAKFERQHMDSSTSAASSSNYCNQMMKSRNLTKDRCKPVNTFVHESLADVQAVCSQKNVACKNGQTNCYQSYSTMSITDCRETGSSKYPNCAYKTTQANKHIIVACEGNPYVPVHFDASV	16.393272854970782	0.25099607870103097	50.765057	0.5016824	27.970835	18.582191
design_29	28	AALADALAAGGVGLLLLLAYLLAPTATAAQRAAAERGLLGAVLGLGALAAILAATAADPAAGLAALAAIAAAVGPARAALALALLLLGLLALALLLALLA:KETAAAKFERQHMDSSTSAASSSNYCNQMMKSRNLTKDRCKPVNTFVHESLADVQAVCSQKNVACKNGQTNCYQSYSTMSITDCRETGSSKYPNCAYKTTQANKHIIVACEGNPYVPVHFDASV	9.398577585665947	0.35824406433405975	59.50285	0.5188901	27.193316	16.147991
design_29	29	AALGDALIAGGIGAALLLYYLLKPTATAAEKAAAERGYLGFTLGLGALAAILAAQAADPAAAAAALAAIAAEVGPATAALAVAAAILAALVLLLLALLLA:KETAAAKFERQHMDSSTSAASSSNYCNQMMKSRNLTKDRCKPVNTFVHESLADVQAVCSQKNVACKNGQTNCYQSYSTMSITDCRETGSSKYPNCAYKTTQANKHIIVACEGNPYVPVHFDASV	12.989769404753991	0.3020281908579677	56.690018	0.5196061	27.270597	16.788343
design_29	30	AELGAAIAAGGVGALLGLLYALAPTATAAQAAAAARGAGGATLGAGAAAAIAAATAADPRAGAKIWAAIKKEVGPGLALLALALAALGAAAAAAAALALA:KETAAAKFERQHMDSSTSAASSSNYCNQMMKSRNLTKDRCKPVNTFVHESLADVQAVCSQKNVACKNGQTNCYQSYSTMSITDCRETGSSKYPNCAYKTTQANKHIIVACEGNPYVPVHFDASV	15.636099537920709	0.2704850384207171	50.77158	0.5071199	27.624504	15.328611
design_29	31	AELGDALIAGGVGALLLLLYLLLPEATPEQRALAERGRLGLLLGLGALAAILAAAAADPAAAAAAFAAIAAAVGPARAAAALAAVALALAALALLAALLA:KETAAAKFERQHMDSSTSAASSSNYCNQMMKSRNLTKDRCKPVNTFVHESLADVQAVCSQKNVACKNGQTNCYQSYSTMSITDCRETGSSKYPNCAYKTTQANKHIIVACEGNPYVPVHFDASV	14.114715906959049	0.22356581737031084	59.12726	0.5243175	26.688814	16.874409
design_3	0	VAEEAAAAAAAAAAAAAARAAAAAAAAAAAAAADPATAAAIAAAGAAAGAALGGQLALAAARAAALQAELDALKEKEEAAKKAEEEAKKKALEAELEALK:KETAAAKFERQHMDSSTSAASSSNYCNQMMKSRNLTKDRCKPVNTFVHESLADVQAVCSQKNVACKNGQTNCYQSYSTMSITDCRETGSSKYPNCAYKTTQANKHIIVACEGNPYVPVHFDASV	12.37159306687802	0.22597450446199113	67.87845	0.51478237	26.914555	17.056622
design_3	1	AEAALAAATAAAAAAAAARAAVAAAAAAAAAAADPATAAAVAAAAAAQGAALTGALAEAAARATALAAEVAAEKAAADAAAAAAAAAAAAAAAAAAAAAA:KETAAAKFERQHMDSSTSAASSSNYCNQMMKSRNLTKDRCKPVNTFVHESLADVQAVCSQKNVACKNGQTNCYQSYSTMSITDCRETGSSKYPNCAYKTTQANKHIIVACEGNPYVPVHFDASV	14.633897304735688	0.17165057950487841	72.62756	0.50634867	26.915934	16.819572
design_3	2	VEEKYKAAKEAAEKVAAERDAVRAATAAAAAAATPAEAAAIRAAGKARAAALDGEYRLEKAKALAYEKELEEKKKKEEEEKKEEEKKKKEEEEKKKKEKA:KETAAAKFERQHMDSSTSAASSSNYCNQMMKSRNLTKDRCKPVNTFVHESLADVQAVCSQKNVACKNGQTNCYQSYSTMSITDCRETGSSKYPNCAYKTTQANKHIIVACEGNPYVPVHFDASV	11.376948093993386	0.29133743697318454	92.251396	0.5286852	25.438566	14.678029
design_3	3	VEAEYEAAKAAADALAAERAAADAAAAAAAAAATPAEAAAIRAQGAAQSAALDGAYREENARATALKAELEAEKEKKKKEEEEKKKEEEKKEKEEKEKEE:KETAAAKFERQHMDSSTSAASSSNYCNQMMKSRNLTKDRCKPVNTFVHESLADVQAVCSQKNVACKNGQTNCYQSYSTMSITDCRETGSSKYPNCAYKTTQANKHIIVACEGNPYVPVHFDASV	10.447536917406737	0.30366288865733365	91.18359	0.53017676	25.213	15.249703
design_3	4	LEAAAAAAAAAAAAAAAARAAVAAAAAAAAAAAGPAEAAAIKAAAAAQAAALAGRYAEEAARATALAAEVAAAKEAAAAEAAEAARAAEEAAAAEAAAAA:KETAAAKFERQHMDSSTSAASSSNYCNQMMKSRNLTKDRCKPVNTFVHESLADVQAVCSQKNVACKNGQTNCYQSYSTMSITDCRETGSSKYPNCAYKTTQANKHIIVACEGNPYVPVHFDASV	13.12347564528721	0.20138044474963887	83.04644	0.5167486	26.519648	16.998817
design_3	5	VEAKLAAATATAAALAAARAAAKAAAAAAAAAATPAEAAAIRAQGAAAAAALDAAYRKAAADATAYQAEYDEEKEKKKKEEEEKKAKEEEEKKKEEEEKK:KETAAAKFERQHMDSSTSAASSSNYCNQMMKSRNLTKDRCKPVNTFVHESLADVQAVCSQKNVACKNGQTNCYQSYSTMSITDCRETGSSKYPNCAYKTTQANKHIIVACEGNPYVPVHFDASV	11.856062502879414	0.27036439888057734	87.32298	0.5350518	24.783512	15.036942
design_3	6	AEAELAAAKAALEAAKAALAAVTAATAAAAAAATAAAAAAIRAAGAATAAALAGAAAEAGARATALEAEVERERREKEEREREEREREEEEERRRREEEE:KETAAAKFERQHMDSSTSAASSSNYCNQMMKSRNLTKDRCKPVNTFVHESLADVQAVCSQKNVACKNGQTNCYQSYSTMSITDCRETGSSKYPNCAYKTTQANKHIIVACEGNPYVPVHFDASV	24.45559367836298	0.14710874227541695	85.76187	0.516184	26.995504	16.723577
design_3	7	LEEKAAAAAAALAAAKAAAAAVAAAAAAAAAAATPAEAAAVAAAAAAQLAALAGQAALAGARAAAYQAEVDEKKKKEEEEKKKKEEEEKKKEEEKKKEEE:KETAAAKFERQHMDSSTSAASSSNYCNQMMKSRNLTKDRCKPVNTFVHESLADVQAVCSQKNVACKNGQTNCYQSYSTMSITDCRETGSSKYPNCAYKTTQANKHIIVACEGNPYVPVHFDASV	6.6907985198256625	0.4677745733225632	86.50461	0.53849435	24.18726	13.178857
design_3	8	VKEKYEAAKAKADELAAQKAAVDAAAAAQAAAATPAEAAAIAAQAAAESAKLQAAYNEANAKATAYQKELDEEEEKKEKEEKEKEEEEEKKEEEEEELEE:KETAAAKFERQHMDSSTSAASSSNYCNQMMKSRNLTKDRCKPVNTFVHESLADVQAVCSQKNVACKNGQTNCYQSYSTMSITDCRETGSSKYPNCAYKTTQANKHIIVACEGNPYVPVHFDASV	14.766883861958124	0.21230623713397273	91.66807	0.5323752	25.018478	14.702011
design_3	9	AKEKYAAAKAEAEALAAAAAATAAAAAAAAAAATAAAAAAIAAAAAATAAALAGKLAEAQARATAYEAEVAAEAAAAAAAAAAAAAAAAAAAAAAAAAAA:KETAAAKFERQHMDSSTSAASSSNYCNQMMKSRNLTKDRCKPVNTFVHESLADVQAVCSQKNVACKNGQTNCYQSYSTMSITDCRETGSSKYPNCAYKTTQANKHIIVACEGNPYVPVHFDASV	26.37236678234827	0.12530538137377686	75.544136	0.5110184	26.418781	15.692186
design_3	10	AKAKLEAAAATAAALAAARAAVAAAAAAAAAASTPAEAAAVAAAAAAATAALAAAEAEAAAAATAYAAEVAEEEAKAAAAAAAAAAAAAAAAAAAAAAAA:KETAAAKFERQHMDSSTSAASSSNYCNQMMKSRNLTKDRCKPVNTFVHESLADVQAVCSQKNVACKNGQTNCYQSYSTMSITDCRETGSSKYPNCAYKTTQANKHIIVACEGNPYVPVHFDASV	15.810715247770174	0.15237017495144922	83.82757	0.513468	26.135107	14.60405
design_3	11	LKAAAEAAKAAAAAAAAARAAVAAATAAAAAAATPAEAAALAAAGAAALAALTGELALAQARAAALQAAVEEEEAKRAAEAAAAAAAAAEAAAAEAAAAA:KETAAAKFERQHMDSSTSAASSSNYCNQMMKSRNLTKDRCKPVNTFVHESLADVQAVCSQKNVACKNGQTNCYQSYSTMSITDCRETGSSKYPNCAYKTTQANKHIIVACEGNPYVPVHFDASV	14.31107095205029	0.16414354993866745	88.85324	0.5154997	26.397633	16.344866
design_3	12	VEAELAAAAATAAALAAARAAAAAATAAAAAAASPAEAAAAAAAGAAAGAALDAALAEAAARATALAAELAAEKEKKAKEEEKKKKEEEKKKKEEEKEKK:KETAAAKFERQHMDSSTSAASSSNYCNQMMKSRNLTKDRCKPVNTFVHESLADVQAVCSQKNVACKNGQTNCYQSYSTMSITDCRETGSSKYPNCAYKTTQANKHIIVACEGNPYVPVHFDASV	6.785175850515361	0.49078442433916286	83.87423	0.5206374	26.011467	16.430946
design_3	13	VKAAAEAAKAQLDALQAQKAAADAAAAALAAASTPAQAAAIAAQGAATSAALDGQAAEAAAKYTALAAELAAEEAAAAEAAAAAAAAAAAAAAAAAAAAA:KETAAAKFERQHMDSSTSAASSSNYCNQMMKSRNLTKDRCKPVNTFVHESLADVQAVCSQKNVACKNGQTNCYQSYSTMSITDCRETGSSKYPNCAYKTTQANKHIIVACEGNPYVPVHFDASV	12.683129166545097	0.20938211166844992	93.27787	0.512225	26.9249	16.875809
design_3	14	VAEAYAAAKAAADALAAARAAVAAAAAAAAAAADAATAAAIAAAAAAQGAALAGALAEAQAAATALQAALEEEQKKKAEEEEKKEKEEKKKKEEEKKKLE:KETAAAKFERQHMDSSTSAASSSNYCNQMMKSRNLTKDRCKPVNTFVHESLADVQAVCSQKNVACKNGQTNCYQSYSTMSITDCRETGSSKYPNCAYKTTQANKHIIVACEGNPYVPVHFDASV	10.884957676003252	0.31494973155162426	79.88773	0.5261067	26.14666	16.972267
design_3	15	AEAALAAAQATAAALAAAAAAVTAAAAAAAAAADPATAAAIAAAGAAQAAALAGAYAQANAAATAYQAEVDAAKAAAAAAAEAAAAAAAALAELAALLEA:KETAAAKFERQHMDSSTSAASSSNYCNQMMKSRNLTKDRCKPVNTFVHESLADVQAVCSQKNVACKNGQTNCYQSYSTMSITDCRETGSSKYPNCAYKTTQANKHIIVACEGNPYVPVHFDASV	18.798091566088406	0.12119614851536252	87.478165	0.5240947	25.49046	15.663895
design_3	16	AEAALAAAEAAAAAAAAALAAARAEAAARAAAASPEEAAAIAAAGAAAAAALAGQLALAAARATALAAEVEAEKAAAAAAAAAAAAAAAAAAAAAAAAAA:KETAAAKFERQHMDSSTSAASSSNYCNQMMKSRNLTKDRCKPVNTFVHESLADVQAVCSQKNVACKNGQTNCYQSYSTMSITDCRETGSSKYPNCAYKTTQANKHIIVACEGNPYVPVHFDASV	16.95144332772675	0.16898592974681614	87.993805	0.5098442	26.77338	17.974422
design_3	17	VKAEAAAAKAAAAATAAARAAATAATAAAAAAATPAAAAAAAAAGAAETAALDAKYREEQAKALALEAELKEIEEKERKEKEEEEEEEEEEEEEEEEEEE:KETAAAKFERQHMDSSTSAASSSNYCNQMMKSRNLTKDRCKPVNTFVHESLADVQAVCSQKNVACKNGQTNCYQSYSTMSITDCRETGSSKYPNCAYKTTQANKHIIVACEGNPYVPVHFDASV	17.442776238158274	0.18804953209625794	76.04123	0.527882	25.10291	14.151218
design_3	18	AAAAAAAAAAAAEAAAAARAAVAAAAAAAAAASDPAAAAAILAAAAAQTAALDAAIAEAAARATALAAAVAEEAAAAAAAAAAAAAAAAAAAAAAAAAAA:KETAAAKFERQHMDSSTSAASSSNYCNQMMKSRNLTKDRCKPVNTFVHESLADVQAVCSQKNVACKNGQTNCYQSYSTMSITDCRETGSSKYPNCAYKTTQANKHIIVACEGNPYVPVHFDASV	14.710111865168734	0.17406187592849526	79.0885	0.5101015	26.440742	16.595951
design_3	19	LAAAEAAAAAALAAATAARAAVKAAAAAAAAAATPAEAAAVAAAAAAAAAALAGAAAEAAARAAALAAEVAAEAAAAAAAAAAAAAAAAAAAAALAAALA:KETAAAKFERQHMDSSTSAASSSNYCNQMMKSRNLTKDRCKPVNTFVHESLADVQAVCSQKNVACKNGQTNCYQSYSTMSITDCRETGSSKYPNCAYKTTQANKHIIVACEGNPYVPVHFDASV	17.911423638667475	0.1805926165276075	76.22075	0.50775427	26.662292	16.871964
design_3	20	VEAEAAAAAAALAAANAARAAATAAAAAAAAAADAATAAAVNAAGAATAAALAAAAAEAGARAAALQAELDAEKAKAAAEAAAAAAAAAAAAAAAAAAAA:KETAAAKFERQHMDSSTSAASSSNYCNQMMKSRNLTKDRCKPVNTFVHESLADVQAVCSQKNVACKNGQTNCYQSYSTMSITDCRETGSSKYPNCAYKTTQANKHIIVACEGNPYVPVHFDASV	25.933369328122158	0.11284400560466697	91.722275	0.51298004	26.571966	15.889031
design_3	21	VAAAAAAAKAAAAAAAAALAAAAAAAAAAAAAATPAEAAAVLAAGAAESAALAAALAEAAARAAALEAELAAAEAKAAAAAAEEEEKREAEEERRREEEE:KETAAAKFERQHMDSSTSAASSSNYCNQMMKSRNLTKDRCKPVNTFVHESLADVQAVCSQKNVACKNGQTNCYQSYSTMSITDCRETGSSKYPNCAYKTTQANKHIIVACEGNPYVPVHFDASV	12.336509300766044	0.22198762522965465	85.08626	0.51320237	26.682476	15.756023
design_3	22	AEAALAAAAAAAAAAAAARAAAKAEAAAAAAAADAATAAAVKAAAAATAAALAGRLAEEQARATALQAEVDAAKAAAEAEAAAAAAAAAAAAAAAAAAAA:KETAAAKFERQHMDSSTSAASSSNYCNQMMKSRNLTKDRCKPVNTFVHESLADVQAVCSQKNVACKNGQTNCYQSYSTMSITDCRETGSSKYPNCAYKTTQANKHIIVACEGNPYVPVHFDASV	26.25722223649486	0.10782335281111019	90.681435	0.5098513	26.607985	16.58715
design_3	23	VAAAAAAAAAAAAAAAAARAAAKAAAAALAAASTPAEAAAIAAAGAAAAAALDGKYREAAARATALAAELAAEQAAAAAAAAAAAAAAAAAAAAAAAAAA:KETAAAKFERQHMDSSTSAASSSNYCNQMMKSRNLTKDRCKPVNTFVHESLADVQAVCSQKNVACKNGQTNCYQSYSTMSITDCRETGSSKYPNCAYKTTQANKHIIVACEGNPYVPVHFDASV	20.23874650298945	0.12671929247071487	59.862705	0.5053148	27.235308	18.12558
design_3	24	VKEKAAAAAAALAAAAAAAAAAAAAAAAAAAAATAAEAAAIAAAGAATGAALAGAAAEAAAKATAYQAELDEKEEKEKKEKEEEEKKKEEEKKKEEEEKK:KETAAAKFERQHMDSSTSAASSSNYCNQMMKSRNLTKDRCKPVNTFVHESLADVQAVCSQKNVACKNGQTNCYQSYSTMSITDCRETGSSKYPNCAYKTTQANKHIIVACEGNPYVPVHFDASV	22.495229872182044	0.22607723007679006	82.43724	0.5158154	26.46053	16.197332
design_3	25	LKEKYDAAAAAAAAAAAARAAVKAAAAAAAAAASPAEAAAIAAAAAAAAAALAGQLAELQAQATAYAAAVAAEEAAAAAAAAAAAAAAAAAAAAAALAAA:KETAAAKFERQHMDSSTSAASSSNYCNQMMKSRNLTKDRCKPVNTFVHESLADVQAVCSQKNVACKNGQTNCYQSYSTMSITDCRETGSSKYPNCAYKTTQANKHIIVACEGNPYVPVHFDASV	19.868375512694133	0.1657716792913973	72.50098	0.5093564	27.063055	15.630674
design_3	26	VEAAAAAAAAAAAAAAAAAAAARAAAAAAAAAATAAEAAAIAAAGAAAAAALAGAAALAAARAAALQAELDEAKAKKEAEAAAAAAAAAAAAAAAAAAAA:KETAAAKFERQHMDSSTSAASSSNYCNQMMKSRNLTKDRCKPVNTFVHESLADVQAVCSQKNVACKNGQTNCYQSYSTMSITDCRETGSSKYPNCAYKTTQANKHIIVACEGNPYVPVHFDASV	24.0760870461087	0.1682424342558007	84.45098	0.507753	26.62353	16.777203
design_3	27	LEEELKAATAAAAAAAAAKAAVEAAAAAAAAAADAATAAAIAAAAAATTAALTGKLAEATARATAYAAEVAAAKAAAAAAAAAAAAAAAAAAAAAAAAAA:KETAAAKFERQHMDSSTSAASSSNYCNQMMKSRNLTKDRCKPVNTFVHESLADVQAVCSQKNVACKNGQTNCYQSYSTMSITDCRETGSSKYPNCAYKTTQANKHIIVACEGNPYVPVHFDASV	23.334519929540008	0.18204151863561896	61.02499	0.50417215	27.823284	17.120695
design_3	28	VKAAAEAAAAALAAAEAERAAVAAAAAAAAAAATPAEAAAIKAQAAAEAAALAGKAAEAAARRTALEAELAEEKEKEEKEKKEEEKKKEEELKKELEEKK:KETAAAKFERQHMDSSTSAASSSNYCNQMMKSRNLTKDRCKPVNTFVHESLADVQAVCSQKNVACKNGQTNCYQSYSTMSITDCRETGSSKYPNCAYKTTQANKHIIVACEGNPYVPVHFDASV	11.103762118683349	0.29384525225975316	87.991455	0.52356863	26.244547	15.8122835
design_3	29	LKEKAAAAAAAAAALAAARAAAAAAAAAAAAAATPAEAAAVAAAAAARLAALDAAAAEAAARATAYQAAVDEEEEEEEEEEEEEEEEEEEELEEEEEELE:KETAAAKFERQHMDSSTSAASSSNYCNQMMKSRNLTKDRCKPVNTFVHESLADVQAVCSQKNVACKNGQTNCYQSYSTMSITDCRETGSSKYPNCAYKTTQANKHIIVACEGNPYVPVHFDASV	11.731299822893538	0.26625846744176257	83.22209	0.5252688	25.704376	15.775367
design_3	30	VAAAAAAAAAAAAAAAAALAATRAAAAAAAAAAGPAEAAAIAAAAAAAAAALDGQYRLASAAAAAAQAELAAEEEKKAKEEAEKKAAEEAAKAKEAELKA:KETAAAKFERQHMDSSTSAASSSNYCNQMMKSRNLTKDRCKPVNTFVHESLADVQAVCSQKNVACKNGQTNCYQSYSTMSITDCRETGSSKYPNCAYKTTQANKHIIVACEGNPYVPVHFDASV	11.55264170842973	0.26065132047428213	83.27254	0.52311003	25.256939	15.099607
design_3	31	VKAEAEAAAAEAAALAAARAAVDAAAAAAAAASGPAEAAAIAAAGAAESARLAGALAEAQARYLALQAELDAEEAKAAAAAAAALAAALAAAALAAALAA:KETAAAKFERQHMDSSTSAASSSNYCNQMMKSRNLTKDRCKPVNTFVHESLADVQAVCSQKNVACKNGQTNCYQSYSTMSITDCRETGSSKYPNCAYKTTQANKHIIVACEGNPYVPVHFDASV	15.084127194996197	0.1717106336465135	91.061226	0.5157788	26.32911	16.424625
design_30	0	AAAAAQAAAAAQAAALITEAEQKVAELAKAALAAKTIAEAEKLAAEARKALEELTAKAKAEAAKMSPATQAKMNADIDTTKENNLAYLDAALAAAKAANA:KETAAAKFERQHMDSSTSAASSSNYCNQMMKSRNLTKDRCKPVNTFVHESLADVQAVCSQKNVACKNGQTNCYQSYSTMSITDCRETGSSKYPNCAYKTTQANKHIIVACEGNPYVPVHFDASV	13.627804114735346	0.26992176979490484	90.688614	0.53028655	25.68486	14.8873415
design_30	1	AEKKAQEEAAKKAKELITEAEKKVAELAAKALAAKTKAEAEKLAAEGRKALEELTKKALEEAAKTDPETQKKLKEEIETNKANMLSYLEAALAAAKAANA:KETAAAKFERQHMDSSTSAASSSNYCNQMMKSRNLTKDRCKPVNTFVHESLADVQAVCSQKNVACKNGQTNCYQSYSTMSITDCRETGSSKYPNCAYKTTQANKHIIVACEGNPYVPVHFDASV	14.000607291859122	0.2979962216779049	92.925896	0.5261831	26.496452	15.735568
design_30	2	AQAAAAAAAAAAANALITQAEQEVAKLAAAAKAAKTIADAKALYAQGLAALAAKTAAALAEAAKADPATQATLTATINTQAANLTADLDAALDAATKANA:KETAAAKFERQHMDSSTSAASSSNYCNQMMKSRNLTKDRCKPVNTFVHESLADVQAVCSQKNVACKNGQTNCYQSYSTMSITDCRETGSSKYPNCAYKTTQANKHIIVACEGNPYVPVHFDASV	16.96401804707703	0.22229562680382534	89.70267	0.5325062	25.813744	15.676897
design_30	3	SQAQQEQAAAEKAKQEITEANQTVAELAKAALASKTIEEAEKLAAEARAALDEKTAAALKYAAQTSPEQQAKLTAEIDTNKAGNLSYLEAALAEAKARNA:KETAAAKFERQHMDSSTSAASSSNYCNQMMKSRNLTKDRCKPVNTFVHESLADVQAVCSQKNVACKNGQTNCYQSYSTMSITDCRETGSSKYPNCAYKTTQANKHIIVACEGNPYVPVHFDASV	13.982889270228679	0.27659343998812325	93.624756	0.5310302	25.96424	15.115084
design_30	4	AEKEAEEKAAKEAEELITEAEKEVAEAAAKMLASKTIEEAEKYYKEALKALEEKTKKAKEKAAKAKPETQKKLLEEIETNEKNLKSYLESALAEAKAKNA:KETAAAKFERQHMDSSTSAASSSNYCNQMMKSRNLTKDRCKPVNTFVHESLADVQAVCSQKNVACKNGQTNCYQSYSTMSITDCRETGSSKYPNCAYKTTQANKHIIVACEGNPYVPVHFDASV	14.47825063058811	0.30028748028112456	91.37448	0.5261463	26.353065	16.854176
design_30	5	SEEEAQKQAAEEAKKLITKAEEEVAKLAKEALEAKTIEEAKKLAEKALKALEEYTKKAKEEASKMKPEEQKKMLEEIETNTENNKSYIEEALAEAIARNK:KETAAAKFERQHMDSSTSAASSSNYCNQMMKSRNLTKDRCKPVNTFVHESLADVQAVCSQKNVACKNGQTNCYQSYSTMSITDCRETGSSKYPNCAYKTTQANKHIIVACEGNPYVPVHFDASV	9.839572497940365	0.389158138989068	92.74595	0.52727544	26.379105	15.847774
design_30	6	AAAAAAAAAAAAANALITQAEQAVAEKARAALAAKTIEEAEKLAAEARATLAALTAAALAEAAKTDPATQAKLTAEINTNSANLTSYLEDALAAAKARNA:KETAAAKFERQHMDSSTSAASSSNYCNQMMKSRNLTKDRCKPVNTFVHESLADVQAVCSQKNVACKNGQTNCYQSYSTMSITDCRETGSSKYPNCAYKTTQANKHIIVACEGNPYVPVHFDASV	19.25467636948551	0.14513165469633318	89.984535	0.53151774	25.129719	13.8693
design_30	7	AAAAAQQQAVAAAQQEITRAEQEVAALAAAAKAAKTAADAEALAAAGRAALAAHTAAARALAAQASPAQQAQMLAAINTNSEGLNADLEAALAAAKAANA:KETAAAKFERQHMDSSTSAASSSNYCNQMMKSRNLTKDRCKPVNTFVHESLADVQAVCSQKNVACKNGQTNCYQSYSTMSITDCRETGSSKYPNCAYKTTQANKHIIVACEGNPYVPVHFDASV	18.430868021261613	0.15147385228724522	86.78663	0.53264666	25.765072	14.745684
design_30	8	MKEEEEKKAAEKAKELITEAEQEVAKAAKAAKAAKTAAAAKAAAAAGRAALKAKTEEAKKEAAKMSPETQKKMLEEIETNKANLLADLDAALAAAIAKNA:KETAAAKFERQHMDSSTSAASSSNYCNQMMKSRNLTKDRCKPVNTFVHESLADVQAVCSQKNVACKNGQTNCYQSYSTMSITDCRETGSSKYPNCAYKTTQANKHIIVACEGNPYVPVHFDASV	18.199915935002906	0.21193271732564828	91.5412	0.5272829	26.54689	17.01006
design_30	9	AAAAAQAAAAAAADAEITKAEKEVAELAKKALASKTIEEAKKYYKEALAALDAKSAAAKAAAAKMDPATQATKNAAIDTNVAGLKSYLEAALAEAIAKNA:KETAAAKFERQHMDSSTSAASSSNYCNQMMKSRNLTKDRCKPVNTFVHESLADVQAVCSQKNVACKNGQTNCYQSYSTMSITDCRETGSSKYPNCAYKTTQANKHIIVACEGNPYVPVHFDASV	12.989168871963468	0.2828809352123493	92.51759	0.5284056	25.831982	15.466459
design_30	10	AAAAAAAAAAAAADALITTADQTVAALAAAALAAKTAADAKALYAAGLAALAALTAAANAEAAKMTPADAAKQNAAIATNAANNTAYLEAALAAALARNA:KETAAAKFERQHMDSSTSAASSSNYCNQMMKSRNLTKDRCKPVNTFVHESLADVQAVCSQKNVACKNGQTNCYQSYSTMSITDCRETGSSKYPNCAYKTTQANKHIIVACEGNPYVPVHFDASV	15.445798651995	0.2569068406811522	93.44142	0.52478856	25.620192	15.311523
design_30	11	AQAQAEQQAAQKANELITQAEQEVAKAAAAALAAETIAEADALAAQARATLDKLTAEALKEAAKTSPEKQKELTAQINTNKEGLLSDLEAALAAAKARNA:KETAAAKFERQHMDSSTSAASSSNYCNQMMKSRNLTKDRCKPVNTFVHESLADVQAVCSQKNVACKNGQTNCYQSYSTMSITDCRETGSSKYPNCAYKTTQANKHIIVACEGNPYVPVHFDASV	16.129902337537988	0.20842177046472057	91.9606	0.526999	26.653652	16.051088
design_30	12	AEQQAQQQAVQKAQELITQAEQEVAALARAAKAAKTIAEAEALAAQGKAVLAEKTKQAKEEAAKASPEQQAKLNAEIDTTTANLNADLEAALAAAKAANA:KETAAAKFERQHMDSSTSAASSSNYCNQMMKSRNLTKDRCKPVNTFVHESLADVQAVCSQKNVACKNGQTNCYQSYSTMSITDCRETGSSKYPNCAYKTTQANKHIIVACEGNPYVPVHFDASV	18.7878933164643	0.25616854361710206	92.002144	0.53203285	25.434563	14.96582
design_30	13	AAAAAAAAAAAKANEEITKAEKEVAELAKKALESKTIEEAKKLYEEAKKVLEEKTKKANEYAAKMTPEEQAKMNANIKTNKENLLSYLEDALAKAIARNA:KETAAAKFERQHMDSSTSAASSSNYCNQMMKSRNLTKDRCKPVNTFVHESLADVQAVCSQKNVACKNGQTNCYQSYSTMSITDCRETGSSKYPNCAYKTTQANKHIIVACEGNPYVPVHFDASV	14.281686826287256	0.29087077574156367	92.40984	0.5275699	25.932785	15.890692
design_30	14	AAAAAAAQAAQAAQDLITKAQQTAAKAAAAALAAKTIAEAKKLADEARKAIADLTAQAKAEAAKTDPATQAAMNATIDTNTAGLLSDVEAALAEAIARNA:KETAAAKFERQHMDSSTSAASSSNYCNQMMKSRNLTKDRCKPVNTFVHESLADVQAVCSQKNVACKNGQTNCYQSYSTMSITDCRETGSSKYPNCAYKTTQANKHIIVACEGNPYVPVHFDASV	16.1430376035053	0.2247725158090152	87.963	0.53198195	25.643314	14.859041
design_30	15	AQAAAQQAAAQQANNVITEADKTVAELAKAALASKTIEEAKKLAEKGRKALAENTAKAKALAAQASPDTQAKLNAQIDTNTANNLSYLDAALAEAVAKNK:KETAAAKFERQHMDSSTSAASSSNYCNQMMKSRNLTKDRCKPVNTFVHESLADVQAVCSQKNVACKNGQTNCYQSYSTMSITDCRETGSSKYPNCAYKTTQANKHIIVACEGNPYVPVHFDASV	18.55312271428241	0.2092798252949685	92.55672	0.53276527	25.434467	16.050766
design_30	16	SMKEEEKKAAEEAEKEIQKAEEEVAKLAKAAEAAKTAEEAKKLYEKGKKVLEEKTKKAKELAKKMSPETQKKKLKEIETNKKNLTSYLEDALAKALAKNA:KETAAAKFERQHMDSSTSAASSSNYCNQMMKSRNLTKDRCKPVNTFVHESLADVQAVCSQKNVACKNGQTNCYQSYSTMSITDCRETGSSKYPNCAYKTTQANKHIIVACEGNPYVPVHFDASV	13.650803582036287	0.30186728131718316	91.380905	0.5278317	26.372646	17.081678
design_30	17	MEEEKQKEAEKKAEELITEAEKTVAALAAAALAAKTAADADALAAQGKAALAAKKAEALAEASKMSPEKQKKMTEEIETNTAGLNSDLDAALAAAKAANA:KETAAAKFERQHMDSSTSAASSSNYCNQMMKSRNLTKDRCKPVNTFVHESLADVQAVCSQKNVACKNGQTNCYQSYSTMSITDCRETGSSKYPNCAYKTTQANKHIIVACEGNPYVPVHFDASV	15.220919692133368	0.23163514282088488	88.48254	0.52760804	26.472773	15.82976
design_30	18	SEEEAQKKALKEAQKLITEAEKTVAAAAAAAKAAKTVADAKALAAKGRAALKEYTKKAEEEASKMKPEEQKKMLEEIKTTTENLNADLDAALAAAIAANA:KETAAAKFERQHMDSSTSAASSSNYCNQMMKSRNLTKDRCKPVNTFVHESLADVQAVCSQKNVACKNGQTNCYQSYSTMSITDCRETGSSKYPNCAYKTTQANKHIIVACEGNPYVPVHFDASV	14.839169237485924	0.24010345379521283	92.50879	0.52996385	26.022844	15.518672
design_30	19	SAAAAEAQAAAEARELITAAEQTVAALAAAALAAATVADAEALAAAGLAALDAYTAKAKEEAAKMSPETQAKMLAEIDTTRAGLTSDLEAALAEAKARNA:KETAAAKFERQHMDSSTSAASSSNYCNQMMKSRNLTKDRCKPVNTFVHESLADVQAVCSQKNVACKNGQTNCYQSYSTMSITDCRETGSSKYPNCAYKTTQANKHIIVACEGNPYVPVHFDASV	13.711232611721687	0.2973264979644719	93.66131	0.52576756	26.099339	16.157187
design_30	20	AAAAAAAAAAAAAQAEITAAEQAVAALAAAALAATTVADAEALAAAGRAALAAKTAAATALAAQASPETQAKLLAEIATTKAGLESDLAAALAAAKARNA:KETAAAKFERQHMDSSTSAASSSNYCNQMMKSRNLTKDRCKPVNTFVHESLADVQAVCSQKNVACKNGQTNCYQSYSTMSITDCRETGSSKYPNCAYKTTQANKHIIVACEGNPYVPVHFDASV	17.86801644609804	0.2014764376280659	90.13979	0.52657855	25.931726	14.459342
design_30	21	MQKEEEEKAAKEAEKLITEAEKKVAELARKALAAKTIEEAKKLYEEGKKVLEEYTKKAEEEAKKTSPETQEKLLKEIETNKKNLEADLEAALAEAIAKNK:KETAAAKFERQHMDSSTSAASSSNYCNQMMKSRNLTKDRCKPVNTFVHESLADVQAVCSQKNVACKNGQTNCYQSYSTMSITDCRETGSSKYPNCAYKTTQANKHIIVACEGNPYVPVHFDASV	12.36861954976613	0.3357759283335144	91.191635	0.52571857	26.223484	15.699676
design_30	22	MKEKEQKEAAEKAEKEITEAEKKAAELAKKALAAKTIEEAKKLAEKAKKEIEEKYKKALEYASKTDKKTQEKLKKEIETNKKNLLADVEAALAEAIAKNK:KETAAAKFERQHMDSSTSAASSSNYCNQMMKSRNLTKDRCKPVNTFVHESLADVQAVCSQKNVACKNGQTNCYQSYSTMSITDCRETGSSKYPNCAYKTTQANKHIIVACEGNPYVPVHFDASV	12.770460254559918	0.32366309918845876	88.197205	0.53178114	25.933992	16.120937
design_30	23	AQQQAQQQAAEEAEKLITEAEKKVAELAAKALAAKTIEEAKELYKEGLKALEEKTKKAKEEAKKADPETQKKMLKEIETNKKGLEADLEAALAEAIARNA:KETAAAKFERQHMDSSTSAASSSNYCNQMMKSRNLTKDRCKPVNTFVHESLADVQAVCSQKNVACKNGQTNCYQSYSTMSITDCRETGSSKYPNCAYKTTQANKHIIVACEGNPYVPVHFDASV	12.070723269645898	0.33566075046085697	88.23289	0.5229562	26.686533	16.29979
design_30	24	SAAAAAQQAAAAAQQLITEAEQTVAALAKAALAAKTIADAKALAAQGRAALAAKRDAAKAEAAKMTPETQAEMNKEIDTNTANLESDLAAAEAEAIAKNA:KETAAAKFERQHMDSSTSAASSSNYCNQMMKSRNLTKDRCKPVNTFVHESLADVQAVCSQKNVACKNGQTNCYQSYSTMSITDCRETGSSKYPNCAYKTTQANKHIIVACEGNPYVPVHFDASV	25.136845275714666	0.1570787770205138	71.798294	0.5270982	26.314512	16.287367
design_30	25	AQQQQQQQAAQKAQEEITKAEKTVAELAAKALAAKTIAEAEKLAAEAREALEKYTKKALEEAAKTSPEQQKKLTEEIETTKANLLADLEAALAAAIARNA:KETAAAKFERQHMDSSTSAASSSNYCNQMMKSRNLTKDRCKPVNTFVHESLADVQAVCSQKNVACKNGQTNCYQSYSTMSITDCRETGSSKYPNCAYKTTQANKHIIVACEGNPYVPVHFDASV	12.994961338439882	0.2872108922857822	92.1791	0.5271789	26.287222	15.492373
design_30	26	AKKEAEKKAAEKALELIEKAREEVAKLNKAALAAKTIEEAKKLYEEGLKKLEEYKKKAEEEASKTSPETQKKLLELIKTESENLRRDLEAALAAAIARNA:KETAAAKFERQHMDSSTSAASSSNYCNQMMKSRNLTKDRCKPVNTFVHESLADVQAVCSQKNVACKNGQTNCYQSYSTMSITDCRETGSSKYPNCAYKTTQANKHIIVACEGNPYVPVHFDASV	13.635798628945707	0.2833485393623613	91.95775	0.52486664	26.118736	14.560945
design_30	27	AAAAAAAQAAQAAQNTITEAEQEAAKAAKAALASKTIEEAKKLYKKAKESIKEKTAQALKEAAKMSPEDQAKMTAEIDTNTANLNSYLEAALAEAIAKNA:KETAAAKFERQHMDSSTSAASSSNYCNQMMKSRNLTKDRCKPVNTFVHESLADVQAVCSQKNVACKNGQTNCYQSYSTMSITDCRETGSSKYPNCAYKTTQANKHIIVACEGNPYVPVHFDASV	18.322342763731985	0.24508470279524755	86.267555	0.53706545	25.059427	15.009145
design_30	28	AAAAAQQQAANQANQLITQAEQKAAELAAAALAAETAEEAKALAAQARAAIDQLTAQALAQAAQTSPETQAKLTAQIATNKANLEADIEAALAEALARNA:KETAAAKFERQHMDSSTSAASSSNYCNQMMKSRNLTKDRCKPVNTFVHESLADVQAVCSQKNVACKNGQTNCYQSYSTMSITDCRETGSSKYPNCAYKTTQANKHIIVACEGNPYVPVHFDASV	15.209232895842142	0.2801184463582781	88.562065	0.52994615	25.514593	15.676401
design_30	29	AEKEAQEKAAKKAEEEITKADKTVAELAKKALEAKTIEEAKKLAEEARKALEEYTKKAKEYAAKMDPETQKKMLEDIKTNEENNLAYIEAALAEAIAKNK:KETAAAKFERQHMDSSTSAASSSNYCNQMMKSRNLTKDRCKPVNTFVHESLADVQAVCSQKNVACKNGQTNCYQSYSTMSITDCRETGSSKYPNCAYKTTQANKHIIVACEGNPYVPVHFDASV	13.673506169591608	0.29469312223844213	91.65799	0.5274102	26.164703	15.343181
design_30	30	SAAEAAAKAAAEAEKLITEAEQTVAAAAAAAKAAATAAAADAAAAAARAALDAKTAEAKKKAAEASPETQKKLLAEIDTNREGLLADLDAALAAAKAANA:KETAAAKFERQHMDSSTSAASSSNYCNQMMKSRNLTKDRCKPVNTFVHESLADVQAVCSQKNVACKNGQTNCYQSYSTMSITDCRETGSSKYPNCAYKTTQANKHIIVACEGNPYVPVHFDASV	14.0439825013627	0.2445250724844526	84.05661	0.5298023	26.083942	16.163944
design_30	31	AQQQAQQQAAQQAEEEITKAEQEVAKLAKAMLAAKTIEEAKKLYEQGLKKLKEHTKKAEELAAKTDPETQKKMLEQIKTNAENLKADLEAALDAAIKKNA:KETAAAKFERQHMDSSTSAASSSNYCNQMMKSRNLTKDRCKPVNTFVHESLADVQAVCSQKNVACKNGQTNCYQSYSTMSITDCRETGSSKYPNCAYKTTQANKHIIVACEGNPYVPVHFDASV	17.580483064009762	0.20373766596927118	92.01873	0.5268707	26.217289	15.923251
design_31	0	EEEKKKKKEELLKKAEEKNKEAEEKEKEAEKVKKEMEEAKKKGEEEVKKAEKKDKKKAEEVKKELEGKLKKLQEEYEKLKEEAKKLKEEAEKYKKEAEKL:KETAAAKFERQHMDSSTSAASSSNYCNQMMKSRNLTKDRCKPVNTFVHESLADVQAVCSQKNVACKNGQTNCYQSYSTMSITDCRETGSSKYPNCAYKTTQANKHIIVACEGNPYVPVHFDASV	16.025072943836403	0.19862490873672048	94.707886	0.5233636	27.149809	16.86029
design_31	1	MKELEKKKEELLKEAKKKKEEAKELKKKAEEIEKDLEEAKKKIEEETAKAAAEDPEKAKEVAEEGKGKLAELEKERDKALEEAKKKEAEAKELEKKAKEL:KETAAAKFERQHMDSSTSAASSSNYCNQMMKSRNLTKDRCKPVNTFVHESLADVQAVCSQKNVACKNGQTNCYQSYSTMSITDCRETGSSKYPNCAYKTTQANKHIIVACEGNPYVPVHFDASV	16.84095618212591	0.20243635123184806	92.92578	0.5247233	26.526438	16.513062
design_31	2	EEELKKKKAELEKKAKEKEAKAKELKKKAEEVKKELEEAKKENEKRTAEAAAKDPELAKKVKEEGDGKLAELQKERDKLLKEAEKAKAEAEELKKKAEEL:KETAAAKFERQHMDSSTSAASSSNYCNQMMKSRNLTKDRCKPVNTFVHESLADVQAVCSQKNVACKNGQTNCYQSYSTMSITDCRETGSSKYPNCAYKTTQANKHIIVACEGNPYVPVHFDASV	16.56303542306881	0.20647835412379784	94.18688	0.52611196	26.709698	16.193943
design_31	3	MEELEKLKEELLKEAEELKKKAEEYKKKAKEVKKLLEEAKKKGEEETKKAEEKNKEEAKKIKEETEGKLKKLEEEREKLEKKAKEYEKKAKEKLEEAKKL:KETAAAKFERQHMDSSTSAASSSNYCNQMMKSRNLTKDRCKPVNTFVHESLADVQAVCSQKNVACKNGQTNCYQSYSTMSITDCRETGSSKYPNCAYKTTQANKHIIVACEGNPYVPVHFDASV	14.933380985160849	0.2544681043698688	92.792175	0.52579147	27.139004	16.916496
design_31	4	EEELKKLKEELLKKAKEKKKKAEELKKKAEEVEKLLEEAKKEGEKKTKEAEKKDKKLAEKVKKETEGKLKELQKERDELLKEAEKAKKESEKLLEKAKKL:KETAAAKFERQHMDSSTSAASSSNYCNQMMKSRNLTKDRCKPVNTFVHESLADVQAVCSQKNVACKNGQTNCYQSYSTMSITDCRETGSSKYPNCAYKTTQANKHIIVACEGNPYVPVHFDASV	14.254273080922802	0.2752127151864613	92.497314	0.5271229	26.751934	16.022339
design_31	5	MEELEKKKEELKKKAEELNEKAKELKKKAEEKKKELEEAKKKGEEETAAAYAKDKKEAEKVKAETDGKLAELQKEYDELKKAAEKAKKEAEEYKKKAEEL:KETAAAKFERQHMDSSTSAASSSNYCNQMMKSRNLTKDRCKPVNTFVHESLADVQAVCSQKNVACKNGQTNCYQSYSTMSITDCRETGSSKYPNCAYKTTQANKHIIVACEGNPYVPVHFDASV	17.19616408989884	0.20870722034361064	89.78527	0.52407426	26.924326	17.396315
design_31	6	AAALAARRAALLAKAAEAAAQAAALAAQAAALAAQLAEAAAENAKATAAAAKANPALAEKVKAEGDGKLAKLQAERDAAAAAAAAAAAAAAAAAAAAAAL:KETAAAKFERQHMDSSTSAASSSNYCNQMMKSRNLTKDRCKPVNTFVHESLADVQAVCSQKNVACKNGQTNCYQSYSTMSITDCRETGSSKYPNCAYKTTQANKHIIVACEGNPYVPVHFDASV	17.540607347525864	0.22050560412279357	67.66424	0.5151173	26.368237	15.833696
design_31	7	AAAAAERKAALLAKAAALKAEAAALKAKAAELEKQLEEAKKEGEKRTKEAEKKDKKKAEEVKKELDGKLAELQKERDAALAAAAAAAAAAAAALAEAAAL:KETAAAKFERQHMDSSTSAASSSNYCNQMMKSRNLTKDRCKPVNTFVHESLADVQAVCSQKNVACKNGQTNCYQSYSTMSITDCRETGSSKYPNCAYKTTQANKHIIVACEGNPYVPVHFDASV	16.080547867474316	0.21784193452005882	84.33218	0.527742	26.165545	14.209507
design_31	8	GAATEALKAALLAEAAKKEAEAKELKKKAEEVKKLLEEAKKKNKEETEKAKKENPKEAEEIKKEGDGKLAKLQKERDKLEEEAKKAEAEAKELKAKAEEL:KETAAAKFERQHMDSSTSAASSSNYCNQMMKSRNLTKDRCKPVNTFVHESLADVQAVCSQKNVACKNGQTNCYQSYSTMSITDCRETGSSKYPNCAYKTTQANKHIIVACEGNPYVPVHFDASV	18.62502247960066	0.17566655518237662	93.77061	0.52234256	27.056334	16.127396
design_31	9	EEELKKLKEELLKEAKELKEKAEEYNKKAKEKEKELEEAKKKGEEETEKAYKEDKKKAEEVKKETDGKLEELQKERDELKKKAEEYEAKAKEYLEKAKEL:KETAAAKFERQHMDSSTSAASSSNYCNQMMKSRNLTKDRCKPVNTFVHESLADVQAVCSQKNVACKNGQTNCYQSYSTMSITDCRETGSSKYPNCAYKTTQANKHIIVACEGNPYVPVHFDASV	18.60815148566188	0.1239340550241436	69.73801	0.5295768	26.972662	18.007902
design_31	10	EEELKKKKEELLKKAKELEAKAKEYEEKAKETEKLLEEAKKENEKRTEEAYKKNKEEAEKVKKEGDGKLKKLEKERKELEEKAKEYKKKAEEYKAKAEAL:KETAAAKFERQHMDSSTSAASSSNYCNQMMKSRNLTKDRCKPVNTFVHESLADVQAVCSQKNVACKNGQTNCYQSYSTMSITDCRETGSSKYPNCAYKTTQANKHIIVACEGNPYVPVHFDASV	12.079985926506607	0.2899099815278293	72.89527	0.5316237	26.983555	16.848871
design_31	11	EKEKEELKKKLLEEAKKAEAEAKELEKKAEELKKELEEAEKKGKEETEKALAENPELGKKIKEETEGKLAELQKEIDKAKAEAEKAKKKAEELKKKAKEL:KETAAAKFERQHMDSSTSAASSSNYCNQMMKSRNLTKDRCKPVNTFVHESLADVQAVCSQKNVACKNGQTNCYQSYSTMSITDCRETGSSKYPNCAYKTTQANKHIIVACEGNPYVPVHFDASV	16.015117433731334	0.19492712171244864	93.168594	0.52462804	26.97949	17.51764
design_31	12	DAATAAKKAALLAAAAAKNAEAAKLEAEAKKIEAELEEAKKENEKKVKEAEKKNKKEAEELKKEGEGKLKELQAERDAAKAAAAAAQAEADALKAEAAAL:KETAAAKFERQHMDSSTSAASSSNYCNQMMKSRNLTKDRCKPVNTFVHESLADVQAVCSQKNVACKNGQTNCYQSYSTMSITDCRETGSSKYPNCAYKTTQANKHIIVACEGNPYVPVHFDASV	13.54253553170544	0.231530419221983	88.52568	0.5209459	27.206438	16.494823
design_31	13	MEELEKLKKELLEKAEEEKKKAKELEAKAKELEKELEEAKKENEKRVAEAKKKDPELAAKLKAEGDGKLAKLKAELEKAKKEAEEKKKKAEEYLKKAKEL:KETAAAKFERQHMDSSTSAASSSNYCNQMMKSRNLTKDRCKPVNTFVHESLADVQAVCSQKNVACKNGQTNCYQSYSTMSITDCRETGSSKYPNCAYKTTQANKHIIVACEGNPYVPVHFDASV	13.701131084236374	0.2821232126823654	92.86308	0.5255877	27.108095	16.253723
design_31	14	MEEIEKKKEELLKEAEEKKKKAEELKKKAEEVKKLLEEAKKENEKETEKAAKKDKKLAEKVAAEGKGKLAELEAEREKLEKEAEKANKEAEKLEKKAKEL:KETAAAKFERQHMDSSTSAASSSNYCNQMMKSRNLTKDRCKPVNTFVHESLADVQAVCSQKNVACKNGQTNCYQSYSTMSITDCRETGSSKYPNCAYKTTQANKHIIVACEGNPYVPVHFDASV	16.853266610468012	0.20719193186312926	90.4037	0.5235912	26.991362	17.100739
design_31	15	SKEIKEKKEKLLKEAKEKNAKAEEYKKKAKEVEKLLEEAKKKNEEETKKAEEKDKEEAKKVKEEGDGKLKELKKEYEELKKKAEELEKEAKELEKKAKEL:KETAAAKFERQHMDSSTSAASSSNYCNQMMKSRNLTKDRCKPVNTFVHESLADVQAVCSQKNVACKNGQTNCYQSYSTMSITDCRETGSSKYPNCAYKTTQANKHIIVACEGNPYVPVHFDASV	17.637047683582633	0.16635318536343138	94.0239	0.5218031	27.322199	18.23718
design_31	16	SEEIKKKKEKLLKEAEEYKKKAEELEKKAKETEELLEEAKKKGEEETKKAEKENKEKAEEIKKETEGKLEKLEKEKEELKKKAKEYNEKAKKYKKEAEKL:KETAAAKFERQHMDSSTSAASSSNYCNQMMKSRNLTKDRCKPVNTFVHESLADVQAVCSQKNVACKNGQTNCYQSYSTMSITDCRETGSSKYPNCAYKTTQANKHIIVACEGNPYVPVHFDASV	14.198117525167694	0.290362032435989	93.02687	0.5283272	26.782682	16.21163
design_31	17	EEELKKKKEELLKEAEKKKKEAEEKEEKAKKVKKELEEAKAKGEKETAKAEAENKEEAAKVKEELDGKLAELQKEYDKLKAEAEKKKAEAERLKKEAEEL:KETAAAKFERQHMDSSTSAASSSNYCNQMMKSRNLTKDRCKPVNTFVHESLADVQAVCSQKNVACKNGQTNCYQSYSTMSITDCRETGSSKYPNCAYKTTQANKHIIVACEGNPYVPVHFDASV	17.154213302360677	0.19207774570415595	92.385284	0.5243411	26.828907	17.081734
design_31	18	SEELKKKKEELLKKAKEYEEKAKEKEEKAKKLEEELKEAKKKIEEETKKAEEENKELAKKVKEEGDGKLKKLQEERDKAKKEAEELKAKSEELKKEAEKL:KETAAAKFERQHMDSSTSAASSSNYCNQMMKSRNLTKDRCKPVNTFVHESLADVQAVCSQKNVACKNGQTNCYQSYSTMSITDCRETGSSKYPNCAYKTTQANKHIIVACEGNPYVPVHFDASV	22.884798268989282	0.08719037906755989	73.93611	0.5284455	27.492718	17.20478
design_31	19	AAETAARREALKAAAAAAAAAAAAANAKAAELDALLAEAEAKIKEETAKAEKENPELAKKVKAEGDGKLAALQAERDAALAQAAALAAQAAAAAAEAAAL:KETAAAKFERQHMDSSTSAASSSNYCNQMMKSRNLTKDRCKPVNTFVHESLADVQAVCSQKNVACKNGQTNCYQSYSTMSITDCRETGSSKYPNCAYKTTQANKHIIVACEGNPYVPVHFDASV	18.484046195170276	0.16333763371835186	92.01623	0.52391505	26.099047	15.858946
design_31	20	KEELEKLKKKLLEEAKKLKEEAEELEKKAKELEKLLEEAKKKGEEETKKAEEKDKKLAEEVKKELDGKLKELQKEIDKAKKEAEEKKAKAEEYKAKAEAL:KETAAAKFERQHMDSSTSAASSSNYCNQMMKSRNLTKDRCKPVNTFVHESLADVQAVCSQKNVACKNGQTNCYQSYSTMSITDCRETGSSKYPNCAYKTTQANKHIIVACEGNPYVPVHFDASV	14.049926470688332	0.2513812360449109	88.20156	0.53003013	26.615042	17.00689
design_31	21	AEELAAKKAALKAEAEKAKAEAAKLKEEAAKLKAELEAAKKEGEEATAKAEAENKELAKKVKAETDGKLAKLQAELKKAEAEAAAKEAKAAELEAKAAAL:KETAAAKFERQHMDSSTSAASSSNYCNQMMKSRNLTKDRCKPVNTFVHESLADVQAVCSQKNVACKNGQTNCYQSYSTMSITDCRETGSSKYPNCAYKTTQANKHIIVACEGNPYVPVHFDASV	15.443628929196057	0.2797135741504178	77.58473	0.5282439	26.83322	17.318407
design_31	22	EEEKKKKKEELLKEAEKLKKEAEKYKKEAKEVEKLLKEAEKKNKEETEKAKKENKEKAEKVKKEGEGKLKKLQEERDELKKKAEEYKKKAEEKKKEAEKL:KETAAAKFERQHMDSSTSAASSSNYCNQMMKSRNLTKDRCKPVNTFVHESLADVQAVCSQKNVACKNGQTNCYQSYSTMSITDCRETGSSKYPNCAYKTTQANKHIIVACEGNPYVPVHFDASV	13.944245461541312	0.27410159061780126	94.140015	0.52771795	26.91017	17.595398
design_31	23	EEELKKKKEELLKKAKEKKKEAEEKKKKAEEKEKELEEAKKENEKETAKAEKEDKEKAKKVKEEGEGKLKKIQEERDKLLKEAEKLEEEAKKYEKKAKEL:KETAAAKFERQHMDSSTSAASSSNYCNQMMKSRNLTKDRCKPVNTFVHESLADVQAVCSQKNVACKNGQTNCYQSYSTMSITDCRETGSSKYPNCAYKTTQANKHIIVACEGNPYVPVHFDASV	15.794810407482137	0.19927027276165582	94.541855	0.5237973	26.753927	16.696175
design_31	24	MKELEEKKKKLLEEAEKAKKEAEEYEKKAKELEELLKEAKKEGEKKTKEAEKKDKKKAEEVKKELEGKLKELQKERDEAEKKAKELKEKAEKKEKEAKEL:KETAAAKFERQHMDSSTSAASSSNYCNQMMKSRNLTKDRCKPVNTFVHESLADVQAVCSQKNVACKNGQTNCYQSYSTMSITDCRETGSSKYPNCAYKTTQANKHIIVACEGNPYVPVHFDASV	12.518595114437836	0.30634979909624543	91.93073	0.52812123	26.710432	14.881446
design_31	25	AAELAARKEALLAEAKKKKEEAKKLEEKAKELEKLLEEAKKEGEKRVKEAEAKDKEEAKKVKEETEGKLKKLEEERKKAKEEAKKAKAEADAKEAEAKAL:KETAAAKFERQHMDSSTSAASSSNYCNQMMKSRNLTKDRCKPVNTFVHESLADVQAVCSQKNVACKNGQTNCYQSYSTMSITDCRETGSSKYPNCAYKTTQANKHIIVACEGNPYVPVHFDASV	18.42244578579384	0.147849030932516	92.13986	0.52210116	27.091066	16.281353
design_31	26	EEELKKLKEKLLKEAKEYKKKAEEYKKKAEETKALLEEAKKEGEKETAEAYKKDKELAKKVKAETDGKLAELQAERDELLKKAKEYEKKSKELEEKAEKL:KETAAAKFERQHMDSSTSAASSSNYCNQMMKSRNLTKDRCKPVNTFVHESLADVQAVCSQKNVACKNGQTNCYQSYSTMSITDCRETGSSKYPNCAYKTTQANKHIIVACEGNPYVPVHFDASV	16.860061543883607	0.15565726044467856	67.213165	0.52946806	27.06634	17.615314
design_31	27	EEELKKLKEKLLKEAEKLNKEAEKKKKEAKEKEKLLEEAKKKNEEETKKAYEENKELAEKVKEEGDGKLKKLQKERDKLNKEAEEYEAKAKEYEEKAKKL:KETAAAKFERQHMDSSTSAASSSNYCNQMMKSRNLTKDRCKPVNTFVHESLADVQAVCSQKNVACKNGQTNCYQSYSTMSITDCRETGSSKYPNCAYKTTQANKHIIVACEGNPYVPVHFDASV	33.32310221169985	0.1067342608974524	81.90845	0.526795	27.141216	17.980541
design_31	28	SAEKKAEKEKLLAEAEKKEKESKELEAKAKELKKKLEEAKKKNEKETAEAEKKNKKEAEEKKKEGDGKLKELQEEADKAEEEAKKAKAEAEELKAKAKAL:KETAAAKFERQHMDSSTSAASSSNYCNQMMKSRNLTKDRCKPVNTFVHESLADVQAVCSQKNVACKNGQTNCYQSYSTMSITDCRETGSSKYPNCAYKTTQANKHIIVACEGNPYVPVHFDASV	16.195639697197173	0.19124734622297032	92.5916	0.52897334	26.436462	16.41153
design_31	29	AAALAARRAALLAEAAALEAEAAALEAEAKKVEAELAEAKAKGEKETAAAAAKDPEEAAKIKKETDGKLAKLEAERDALKAAAAAAKAEAAAKRAEAEAL:KETAAAKFERQHMDSSTSAASSSNYCNQMMKSRNLTKDRCKPVNTFVHESLADVQAVCSQKNVACKNGQTNCYQSYSTMSITDCRETGSSKYPNCAYKTTQANKHIIVACEGNPYVPVHFDASV	20.045989910293805	0.1245003853533891	93.32084	0.52254415	26.262812	14.043998
design_31	30	MKKIEELKKKLLEEAEKKKEEAKKLKEEAEKVEKDLEEAKKKGEEETAKAAAEDPELAKKVKEETDGKLAKLQEERDKLKKEAEKKEKEAEKYLKEAKEL:KETAAAKFERQHMDSSTSAASSSNYCNQMMKSRNLTKDRCKPVNTFVHESLADVQAVCSQKNVACKNGQTNCYQSYSTMSITDCRETGSSKYPNCAYKTTQANKHIIVACEGNPYVPVHFDASV	16.814203857136793	0.203660199724562	92.64	0.5238731	26.979149	16.896166
design_31	31	GAEKEALKAKLLAEAEKLKAEAERLKKKAEEVEKLLEEAKKKGEEETAKAAKENKELAEKVKKETDGKLAELQAEADKLKAEAKEKEAEAKAKLAEAKAL:KETAAAKFERQHMDSSTSAASSSNYCNQMMKSRNLTKDRCKPVNTFVHESLADVQAVCSQKNVACKNGQTNCYQSYSTMSITDCRETGSSKYPNCAYKTTQANKHIIVACEGNPYVPVHFDASV	14.389462999707215	0.27272963306334697	88.26367	0.5326456	26.141584	15.295862
design_32	0	AEAEKKKAEEEFKKAKEYLEKAKASKDKEKAVKYLEEALKHATAAADAAIAADPSTAPLAQELTQAAGEALAAAKEDLEKAKEEIDKAEKKLEELKKALE:KETAAAKFERQHMDSSTSAASSSNYCNQMMKSRNLTKDRCKPVNTFVHESLADVQAVCSQKNVACKNGQTNCYQSYSTMSITDCRETGSSKYPNCAYKTTQANKHIIVACEGNPYVPVHFDASV	20.223283268678273	0.13276876546620026	89.21942	0.5241848	26.52524	14.5795
design_32	1	KEEELEKAKKEAEKAREKIEKALAAKDKKEAVKELEEALKHISKAADAAIAADPSTAPLAQELAQAAGEALAAAKEDLKKAQAALKKTKEKLEKLEKALE:KETAAAKFERQHMDSSTSAASSSNYCNQMMKSRNLTKDRCKPVNTFVHESLADVQAVCSQKNVACKNGQTNCYQSYSTMSITDCRETGSSKYPNCAYKTTQANKHIIVACEGNPYVPVHFDASV	21.540309088600907	0.11777562479160368	82.62364	0.52482074	26.753159	16.003773
design_32	2	TEAELAEFRREAEKAREHLEAAEKSTDKEEAVKELTKALEHATAASDAAIAADPSTAPLAQALNEAAGKALAAAKESLEEAQKEIKKAREELEKLEKAVE:KETAAAKFERQHMDSSTSAASSSNYCNQMMKSRNLTKDRCKPVNTFVHESLADVQAVCSQKNVACKNGQTNCYQSYSTMSITDCRETGSSKYPNCAYKTTQANKHIIVACEGNPYVPVHFDASV	18.60901201615736	0.2251577301511825	92.538574	0.5275909	25.912992	15.531329
design_32	3	TAAEVAAAAAEAAAAKKALDAAKAAKDKAEAVKELEAALKHITAASDAAIAADPSLAPQAQALNDAAQKALAAAKASLEEAKAEIDKATAALDALTAGLA:KETAAAKFERQHMDSSTSAASSSNYCNQMMKSRNLTKDRCKPVNTFVHESLADVQAVCSQKNVACKNGQTNCYQSYSTMSITDCRETGSSKYPNCAYKTTQANKHIIVACEGNPYVPVHFDASV	20.843112627574218	0.15113750751859314	85.65437	0.5347748	25.699749	14.38251
design_32	4	TEAERAAAAAYFAAARAALDAAKASTDKAEAVAYLTEALAHVTKAADAAIAADPSLAPLAQALTEAAGKALAAAKADLAAAKAEIDKTLAALDALEAGLK:KETAAAKFERQHMDSSTSAASSSNYCNQMMKSRNLTKDRCKPVNTFVHESLADVQAVCSQKNVACKNGQTNCYQSYSTMSITDCRETGSSKYPNCAYKTTQANKHIIVACEGNPYVPVHFDASV	14.217968544788299	0.2814889470193788	92.030136	0.53976876	25.094633	15.278473
design_32	5	AAAEVAAAKAAAAEAKAKLDAALASKDKAAAVKEAEEALKATTAAADAAIAADPSTAPLAQALTDAAGKMLAAAKADLDAFKAEAAATKAKLAALEKALA:KETAAAKFERQHMDSSTSAASSSNYCNQMMKSRNLTKDRCKPVNTFVHESLADVQAVCSQKNVACKNGQTNCYQSYSTMSITDCRETGSSKYPNCAYKTTQANKHIIVACEGNPYVPVHFDASV	21.196926813347016	0.1090867295260061	66.91947	0.5263573	27.029799	17.1389
design_32	6	KEAEIAAAKKYAEEARKYLEKALKSTDKEEAVKYAEEALKAATKASDAAIAADPSLAPLAQELNEAAGKMLAAAKESLEEFKAKAEETLKKLEELEKGLA:KETAAAKFERQHMDSSTSAASSSNYCNQMMKSRNLTKDRCKPVNTFVHESLADVQAVCSQKNVACKNGQTNCYQSYSTMSITDCRETGSSKYPNCAYKTTQANKHIIVACEGNPYVPVHFDASV	18.380214311098037	0.24155843681715103	93.6778	0.52538806	26.38998	16.330906
design_32	7	KEEELKKFEEYAKKAKEYLKKAKESKDKKEAVEYMKKALEAISKAADAAIAYDPSTAPLAQKLTDAAGEALKAAEESLEKMKEAAEKTEKALKELVEAVK:KETAAAKFERQHMDSSTSAASSSNYCNQMMKSRNLTKDRCKPVNTFVHESLADVQAVCSQKNVACKNGQTNCYQSYSTMSITDCRETGSSKYPNCAYKTTQANKHIIVACEGNPYVPVHFDASV	15.575371659438348	0.2940279830593519	92.6066	0.5310221	25.900938	16.125114
design_32	8	AAAERAQALAEAAAARAHIDAALAATDKAEAVAEAEAALKHVAAAADAAIAADPSTAPLAQALADAAGQMLAAAKADLEAFKAAAAATRAKLDALVAALA:KETAAAKFERQHMDSSTSAASSSNYCNQMMKSRNLTKDRCKPVNTFVHESLADVQAVCSQKNVACKNGQTNCYQSYSTMSITDCRETGSSKYPNCAYKTTQANKHIIVACEGNPYVPVHFDASV	21.187600740532876	0.13005476452663528	59.940292	0.5317576	25.95929	15.532509
design_32	9	AEAELAAAKAAAADAKAALDAAKAAKDKEEAVKALTAALKAITAASDAAIAADPSTAATAQALNDAAGNALAAAKKSLEEAKKAIDATTAALDALMAALA:KETAAAKFERQHMDSSTSAASSSNYCNQMMKSRNLTKDRCKPVNTFVHESLADVQAVCSQKNVACKNGQTNCYQSYSTMSITDCRETGSSKYPNCAYKTTQANKHIIVACEGNPYVPVHFDASV	15.958266036262271	0.2091149987872398	58.85452	0.5326638	27.047916	17.457273
design_32	10	AAAERAAAAAHFAAARAYLDKAKASTDKADAVAYLTEALKHVTAAADAAIALDPSTAPLAQALTEKAGQALAAAKANLDDAKAAIAATEAALAELEAALA:KETAAAKFERQHMDSSTSAASSSNYCNQMMKSRNLTKDRCKPVNTFVHESLADVQAVCSQKNVACKNGQTNCYQSYSTMSITDCRETGSSKYPNCAYKTTQANKHIIVACEGNPYVPVHFDASV	14.702255126721797	0.26674668936656354	92.57447	0.5398959	24.998735	15.056099
design_32	11	AAAAAAAARAAAAAARAALDAAAAATDKAAAVAELAAALAATAAAADAAVALDPATAPLAQALNDAAGQALAAAKASLDAAKAEIAATRAALDALEAAMA:KETAAAKFERQHMDSSTSAASSSNYCNQMMKSRNLTKDRCKPVNTFVHESLADVQAVCSQKNVACKNGQTNCYQSYSTMSITDCRETGSSKYPNCAYKTTQANKHIIVACEGNPYVPVHFDASV	23.00985359639139	0.12165696826713698	59.84342	0.5248065	26.60686	17.334599
design_32	12	AEAELAEANKHFAEATAHLDKAAASKDKAEAVKYLEEALKHITKAADAAIAANPATAPLAQELTEKAGKALAAAKASLDEAQAEIAATKAALAKLKAALA:KETAAAKFERQHMDSSTSAASSSNYCNQMMKSRNLTKDRCKPVNTFVHESLADVQAVCSQKNVACKNGQTNCYQSYSTMSITDCRETGSSKYPNCAYKTTQANKHIIVACEGNPYVPVHFDASV	20.149249556867932	0.12560100302089516	88.24348	0.52768993	26.218897	15.099648
design_32	13	AEEELEKAKEYAKKAREKLKKALESKDKEEAVKYAEEALKYITKAADAAIAADPSTAPLAQELTDAAGKALEAAKKSLEEFKEEAEKTLEKLKELEKALE:KETAAAKFERQHMDSSTSAASSSNYCNQMMKSRNLTKDRCKPVNTFVHESLADVQAVCSQKNVACKNGQTNCYQSYSTMSITDCRETGSSKYPNCAYKTTQANKHIIVACEGNPYVPVHFDASV	19.292543855452514	0.3747390097652178	93.952675	0.5243883	26.36783	15.932264
design_32	14	AEAEKAAALKYAAEAKAKLDAAAAAKDKAEAVKYLTEALKAITKAADAAINADPSTAPLAQALTDAAGKALAAAKEDLAAAQAEIAATRAALDALVAALA:KETAAAKFERQHMDSSTSAASSSNYCNQMMKSRNLTKDRCKPVNTFVHESLADVQAVCSQKNVACKNGQTNCYQSYSTMSITDCRETGSSKYPNCAYKTTQANKHIIVACEGNPYVPVHFDASV	20.95629139627925	0.11418187729423955	55.14815	0.53319323	26.581553	17.214771
design_32	15	TQAEIDAARAEAAAARAAIAAALAATDKAAAVAEAAAALKHIAAASDAAIAADPSTAPLAQALNDAAGKMLAAAKADLAALKAEAAATLDKLAALEAALA:KETAAAKFERQHMDSSTSAASSSNYCNQMMKSRNLTKDRCKPVNTFVHESLADVQAVCSQKNVACKNGQTNCYQSYSTMSITDCRETGSSKYPNCAYKTTQANKHIIVACEGNPYVPVHFDASV	20.565334807640525	0.14459067392422884	64.60855	0.5317428	26.509901	16.822742
design_32	16	AEAERAKAKAEFEKARAALDAALAATDKAEAVAEAEAALKHTTAASDAAIAADPSTAPLAQALNDAAGKMLAAAKASLAEMQKAAAATLAKLDALEKALE:KETAAAKFERQHMDSSTSAASSSNYCNQMMKSRNLTKDRCKPVNTFVHESLADVQAVCSQKNVACKNGQTNCYQSYSTMSITDCRETGSSKYPNCAYKTTQANKHIIVACEGNPYVPVHFDASV	23.27615532796722	0.11913228420402255	66.669685	0.53229517	26.383192	16.032066
design_32	17	AQAEYEAALAHAAAARAELDAAAAATDKADAVAHLTAALAHTTAASDAAINLNPSLAPQAQALNDAAGKALAAAKADLAAAKAEIAAARAALAALLAGMA:KETAAAKFERQHMDSSTSAASSSNYCNQMMKSRNLTKDRCKPVNTFVHESLADVQAVCSQKNVACKNGQTNCYQSYSTMSITDCRETGSSKYPNCAYKTTQANKHIIVACEGNPYVPVHFDASV	21.9558044231728	0.13327728460618798	61.713295	0.52972096	25.960026	17.013506
design_32	18	TEAEIKAFKEYAKKAREYLKKALESKDKEEAVKYAEKALEYTTKAADAAIAADPSTAPLAQKLTEEAGKALAAAKESLEKAKEEIEKTLKALEELEKAVE:KETAAAKFERQHMDSSTSAASSSNYCNQMMKSRNLTKDRCKPVNTFVHESLADVQAVCSQKNVACKNGQTNCYQSYSTMSITDCRETGSSKYPNCAYKTTQANKHIIVACEGNPYVPVHFDASV	15.243062028404786	0.28614768592361084	95.166245	0.5270792	26.456581	16.778294
design_32	19	AAAARAAADAAAAAARAKLAAAKAATDKAEAVAALTEALAAATKAADAAIAADPALAPLAQALTDAAGQALAAAQADLAEAKAKIDAAEAALAALKAGLA:KETAAAKFERQHMDSSTSAASSSNYCNQMMKSRNLTKDRCKPVNTFVHESLADVQAVCSQKNVACKNGQTNCYQSYSTMSITDCRETGSSKYPNCAYKTTQANKHIIVACEGNPYVPVHFDASV	21.204527976324904	0.13051507993935502	61.088135	0.5331681	26.478773	15.73889
design_32	20	AAAERAAAAEAAAAARAAIAAALAATDKAAAVAAAAAALKATTAAADAAIAADPATAPLAQAATEAAGKMLAAAKADLAAAKAAAKAYLAKLAELEAALA:KETAAAKFERQHMDSSTSAASSSNYCNQMMKSRNLTKDRCKPVNTFVHESLADVQAVCSQKNVACKNGQTNCYQSYSTMSITDCRETGSSKYPNCAYKTTQANKHIIVACEGNPYVPVHFDASV	23.80244248638997	0.10305526297521252	70.74443	0.5202824	26.809412	16.200775
design_32	21	AEAELEEARREIEEARKALEAARAATDKEKAVAEAERALRHTAEAADAAIAADPSTAPLAQEAAEAAGKALAAAKESLEKFKAEAAKLLEKLEALEEALR:KETAAAKFERQHMDSSTSAASSSNYCNQMMKSRNLTKDRCKPVNTFVHESLADVQAVCSQKNVACKNGQTNCYQSYSTMSITDCRETGSSKYPNCAYKTTQANKHIIVACEGNPYVPVHFDASV	22.29619862410974	0.12914235643926283	75.82399	0.5280386	26.479609	16.866707
design_32	22	AEEERERALEEAAKAREYMAKAKAATDKAEAVAELEKALEHVTAAGDAAIAANPATAPQAQALNDAAGKALAAAKADLAAAKAEIDKAEAALDALVAALA:KETAAAKFERQHMDSSTSAASSSNYCNQMMKSRNLTKDRCKPVNTFVHESLADVQAVCSQKNVACKNGQTNCYQSYSTMSITDCRETGSSKYPNCAYKTTQANKHIIVACEGNPYVPVHFDASV	20.93842331369213	0.12728802095458672	77.37128	0.5303777	26.00682	16.866858
design_32	23	TAAARAAAAAAAAAANAELAAALAATDKEAAVAAAAAALAAITKAADAAIAADPSTAPLAQALTDAAGKALAAAKADLAAFQAAAAATRAALAALTAALA:KETAAAKFERQHMDSSTSAASSSNYCNQMMKSRNLTKDRCKPVNTFVHESLADVQAVCSQKNVACKNGQTNCYQSYSTMSITDCRETGSSKYPNCAYKTTQANKHIIVACEGNPYVPVHFDASV	21.149345899510422	0.12807531100189037	66.3727	0.52120066	26.393454	16.185371
design_32	24	AAAERDAALKYAAEAKEYMKKAEEAKDKEEAVKYLEKALKATTAAADAAIALDPSTAPLAQALTDAAQEALAAAKESLEKAKEKIKEAKKKLAALVAAMA:KETAAAKFERQHMDSSTSAASSSNYCNQMMKSRNLTKDRCKPVNTFVHESLADVQAVCSQKNVACKNGQTNCYQSYSTMSITDCRETGSSKYPNCAYKTTQANKHIIVACEGNPYVPVHFDASV	15.446059866484195	0.2861004024288717	91.31846	0.5255282	26.722353	16.463264
design_32	25	KEAELEKAKQHAEKAKEYFKKAKESKDKEEAVKYAEEALKHTTKASDAAIAADPSTAPLAQELNDAAGEALKAAKESLEKAKEKIEEAEKKLQELLKALE:KETAAAKFERQHMDSSTSAASSSNYCNQMMKSRNLTKDRCKPVNTFVHESLADVQAVCSQKNVACKNGQTNCYQSYSTMSITDCRETGSSKYPNCAYKTTQANKHIIVACEGNPYVPVHFDASV	18.891800735107168	0.2438758701219686	90.02676	0.5284133	26.36943	16.984066
design_32	26	KEEEIEKAKEEAEKAKKYLKKAKESKDKEEAVKELEKALKSITEASEAAINANPELAPLAQELNDAAGEALAAAKESLEEAKKKIEKAEKKLKELMKGLE:KETAAAKFERQHMDSSTSAASSSNYCNQMMKSRNLTKDRCKPVNTFVHESLADVQAVCSQKNVACKNGQTNCYQSYSTMSITDCRETGSSKYPNCAYKTTQANKHIIVACEGNPYVPVHFDASV	13.544326745168268	0.27380678461282665	94.21269	0.52340066	26.679834	17.094904
design_32	27	AAAERAAAKAYFAKARAKLDAALAAKDKAEAVKYAKEALKAITKAADAAIAADPATAPLAQALTEAAGKALAAAEEDLAAFKAEAAATRAALAALEAALA:KETAAAKFERQHMDSSTSAASSSNYCNQMMKSRNLTKDRCKPVNTFVHESLADVQAVCSQKNVACKNGQTNCYQSYSTMSITDCRETGSSKYPNCAYKTTQANKHIIVACEGNPYVPVHFDASV	16.108580917809732	0.20839465362439905	66.03589	0.52936625	26.892378	17.540825
design_32	28	AQAEYEKFLEEAKKAKEYIEKALKSTDKEEAVKELEKALKSATAASDAAIALDPSTAPLAQALNEAMGKALAAAKESLEKAKEEAKKALEELDKLVAAAK:KETAAAKFERQHMDSSTSAASSSNYCNQMMKSRNLTKDRCKPVNTFVHESLADVQAVCSQKNVACKNGQTNCYQSYSTMSITDCRETGSSKYPNCAYKTTQANKHIIVACEGNPYVPVHFDASV	15.880061479212618	0.2825667463028464	94.21912	0.5283699	26.237265	15.591342
design_32	29	TQAEIEAAKKYAAQAKAALAAAKASTDKAAAVAYLTEALKATTAAADAAIAADPSTAPLAQALTDAAGNALAAAKASLDAAKTEIDTTEAELAKLLAALA:KETAAAKFERQHMDSSTSAASSSNYCNQMMKSRNLTKDRCKPVNTFVHESLADVQAVCSQKNVACKNGQTNCYQSYSTMSITDCRETGSSKYPNCAYKTTQANKHIIVACEGNPYVPVHFDASV	19.703223339546707	0.11834083983096996	56.279167	0.53212833	26.941574	17.493698
design_32	30	TAAEIAEAKEHAEKAREEIKKAKESKDKEEAVKHMEEALEHATKASDAAIAADPSTAPLAQELNDAMQEALAAAKEDLEKMKEAAKKAEEALDKLMAALK:KETAAAKFERQHMDSSTSAASSSNYCNQMMKSRNLTKDRCKPVNTFVHESLADVQAVCSQKNVACKNGQTNCYQSYSTMSITDCRETGSSKYPNCAYKTTQANKHIIVACEGNPYVPVHFDASV	12.871453906874104	0.332752916079235	93.38599	0.52743506	26.125614	16.20152
design_32	31	AEAEYKAALKYAKKAEEELKKALESKDKEEAVKYLEEALKYITKAADAAIALDPSTAPLAQALTEEAGKALAAAKKSLEEAKKAIEATLKALKALVAALK:KETAAAKFERQHMDSSTSAASSSNYCNQMMKSRNLTKDRCKPVNTFVHESLADVQAVCSQKNVACKNGQTNCYQSYSTMSITDCRETGSSKYPNCAYKTTQANKHIIVACEGNPYVPVHFDASV	18.657121706421346	0.2572664797862941	92.556206	0.52888024	26.104109	15.481717
design_33	0	DAAAKKAALAAALAKANAAAAEAKAKLKEAEAAKKKAEADLAKTRAAAAADPSVTLEQLGAAIDAADDTIAKLDNEAAAAKAELAKLEAEAAKLAAELAA:KETAAAKFERQHMDSSTSAASSSNYCNQMMKSRNLTKDRCKPVNTFVHESLADVQAVCSQKNVACKNGQTNCYQSYSTMSITDCRETGSSKYPNCAYKTTQANKHIIVACEGNPYVPVHFDASV	16.392010690898314	0.24980914338412719	91.48047	0.5268527	25.933094	14.876526
design_33	1	SEEKKKKELEEELEKLKKEAEKAEAELKKAQEEKEAAEKALAATRAAAYADPSVTLEELGAAIEEADKKIAELDNKAAELKKKLEELKKKAKEAEKKLKE:KETAAAKFERQHMDSSTSAASSSNYCNQMMKSRNLTKDRCKPVNTFVHESLADVQAVCSQKNVACKNGQTNCYQSYSTMSITDCRETGSSKYPNCAYKTTQANKHIIVACEGNPYVPVHFDASV	15.373410289330186	0.3021508153348432	89.28284	0.53533804	25.372787	13.609921
design_33	2	AAAARAAALAAAAEAAAAALAEAKAAAAAAAAAKAAAEAALAAARAAAAADPSVTLEQLGAILDEADKTIAAQAAALAEAAAAAAALAAERAALEAAAAA:KETAAAKFERQHMDSSTSAASSSNYCNQMMKSRNLTKDRCKPVNTFVHESLADVQAVCSQKNVACKNGQTNCYQSYSTMSITDCRETGSSKYPNCAYKTTQANKHIIVACEGNPYVPVHFDASV	18.625116065532904	0.1354691795022522	69.86022	0.5196643	26.947178	17.226786
design_33	3	EEEKKKEKLKKEAEKAKKEAEEAEKKLEEYKKKKEEAEKELAETRAKFYADPSVTLEELGEAIDKADKEIAEYDNEAAEAEKKLKELKAKKKKLEAELAA:KETAAAKFERQHMDSSTSAASSSNYCNQMMKSRNLTKDRCKPVNTFVHESLADVQAVCSQKNVACKNGQTNCYQSYSTMSITDCRETGSSKYPNCAYKTTQANKHIIVACEGNPYVPVHFDASV	14.612903167550476	0.3520454299447938	88.59164	0.5329372	25.668177	15.635006
design_33	4	AAAAARAALAAAAAAAAAAAAAAAAALAAAKAAKAATEAELAAARAAAAADPSVTPEELGAILTAADEKIAAAENAAAEAAAQLAALNAARAALQAELAA:KETAAAKFERQHMDSSTSAASSSNYCNQMMKSRNLTKDRCKPVNTFVHESLADVQAVCSQKNVACKNGQTNCYQSYSTMSITDCRETGSSKYPNCAYKTTQANKHIIVACEGNPYVPVHFDASV	19.43189574832896	0.1622408791720182	87.50319	0.5179104	26.289219	14.841868
design_33	5	AAAAAKAAAAAALAAAAAAAAAAAAALAAAKAKKAAAEADLAKTRAKAAADPSVTLEELGAAIDKADAEIAALDAQAAALEAAAAAKAAAAAALAAALAA:KETAAAKFERQHMDSSTSAASSSNYCNQMMKSRNLTKDRCKPVNTFVHESLADVQAVCSQKNVACKNGQTNCYQSYSTMSITDCRETGSSKYPNCAYKTTQANKHIIVACEGNPYVPVHFDASV	18.590997807962758	0.2688081643492863	87.05603	0.52347726	25.58212	14.3313055
design_33	6	AEEAARAAAAAAAAAAAAEAAAAAAAAAAAAAARAAAKAALAATRAAAAADPSVTLAQLGAALDAADAAIAAQANALAAAQAAAAALNAARAALEAALAA:KETAAAKFERQHMDSSTSAASSSNYCNQMMKSRNLTKDRCKPVNTFVHESLADVQAVCSQKNVACKNGQTNCYQSYSTMSITDCRETGSSKYPNCAYKTTQANKHIIVACEGNPYVPVHFDASV	18.252661561841016	0.13266362421455832	68.59218	0.5129776	26.905228	16.605232
design_33	7	SAEEERARLAAEAARAAAEAAAAEAALAAAKAAKAAAEAKMAADRAAAAADPSVTLEELGAVLDAADAEIAKLDNEAAAAAAELARLKARREELKAKLAA:KETAAAKFERQHMDSSTSAASSSNYCNQMMKSRNLTKDRCKPVNTFVHESLADVQAVCSQKNVACKNGQTNCYQSYSTMSITDCRETGSSKYPNCAYKTTQANKHIIVACEGNPYVPVHFDASV	17.6575685093097	0.1427975375164677	87.77283	0.52476954	26.161606	13.950499
design_33	8	AAAARAAALAARAAALAAAAAAAAAELAAAKAAAAAAEAALAAARAAAAADPSVTLEQLGAVIDAADATIAALANAAAELAARAAALKAERAAAEAELAA:KETAAAKFERQHMDSSTSAASSSNYCNQMMKSRNLTKDRCKPVNTFVHESLADVQAVCSQKNVACKNGQTNCYQSYSTMSITDCRETGSSKYPNCAYKTTQANKHIIVACEGNPYVPVHFDASV	18.30400150708924	0.12541969403354086	85.842125	0.52344096	26.145315	15.203439
design_33	9	SLEKKKKELEEKLKEAEKKAEEAKKKLEEAKAKKAAAEAALAAARAAAAADPTTTLAQLGAIIDEADKKIAELDNKAAEAEKKLKELKKKAEELKKKLEE:KETAAAKFERQHMDSSTSAASSSNYCNQMMKSRNLTKDRCKPVNTFVHESLADVQAVCSQKNVACKNGQTNCYQSYSTMSITDCRETGSSKYPNCAYKTTQANKHIIVACEGNPYVPVHFDASV	15.214010078956603	0.3100177834982894	88.865395	0.5346308	25.540596	14.347599
design_33	10	AAAAAAAALKAAAAEAAAKAAEAEAKLAEAEAKKAAAEKELAAARAAAAADPSVTLEQLGAVQDAADAEIAKLENEAAEAKAKLAELAAKRAALKAAAAA:KETAAAKFERQHMDSSTSAASSSNYCNQMMKSRNLTKDRCKPVNTFVHESLADVQAVCSQKNVACKNGQTNCYQSYSTMSITDCRETGSSKYPNCAYKTTQANKHIIVACEGNPYVPVHFDASV	17.475992410370278	0.15820541323821205	85.62203	0.5249342	26.32726	15.638334
design_33	11	AAAAERAALAAEAAKLAAELAKAEAEKAAAEAAKAAAEAALAATRAAAAADPSTTLEQLGAAIDAADKTIAELDNKAAEAEAKAKELKAKLAAAQAALAA:KETAAAKFERQHMDSSTSAASSSNYCNQMMKSRNLTKDRCKPVNTFVHESLADVQAVCSQKNVACKNGQTNCYQSYSTMSITDCRETGSSKYPNCAYKTTQANKHIIVACEGNPYVPVHFDASV	17.153646933368357	0.1568696710109676	92.05842	0.52529913	26.257874	15.765345
design_33	12	AAEAEKAALEAALAEAQAKAEAAKAAADAAKAAKAATEAALAAQRAAAAADPSVTLEQLGAVIDAADKAIADLDNKLAEAQAQLAELQAKAAELKAKLAA:KETAAAKFERQHMDSSTSAASSSNYCNQMMKSRNLTKDRCKPVNTFVHESLADVQAVCSQKNVACKNGQTNCYQSYSTMSITDCRETGSSKYPNCAYKTTQANKHIIVACEGNPYVPVHFDASV	17.229592354209174	0.15967592829062607	89.62592	0.52797663	26.005379	15.533941
design_33	13	AAAAAAAALAAAAAAAKAALDAAKAKAAEAKAKKEQAEKERAAARAKAAADPSVTLEELGAVLEKYDKTIAELDNELAEAEAKAAALAAERAALLAALEA:KETAAAKFERQHMDSSTSAASSSNYCNQMMKSRNLTKDRCKPVNTFVHESLADVQAVCSQKNVACKNGQTNCYQSYSTMSITDCRETGSSKYPNCAYKTTQANKHIIVACEGNPYVPVHFDASV	19.72037673206134	0.17183005461517256	91.671814	0.5260892	26.25123	15.451849
design_33	14	SEEEEKKKLKEKAEEAKKKLEEAKKEAEEAKAKKEAAEKARAATAAAAAADPSVTLEQLGAALDAADAKIAELDNKLAEAEKKAKELEKKRKELEAKLEA:KETAAAKFERQHMDSSTSAASSSNYCNQMMKSRNLTKDRCKPVNTFVHESLADVQAVCSQKNVACKNGQTNCYQSYSTMSITDCRETGSSKYPNCAYKTTQANKHIIVACEGNPYVPVHFDASV	16.101091512073843	0.30653911702481773	90.28087	0.5289289	26.13147	15.097012
design_33	15	SAAAAAEALAATAAALEAEAKAAAAAAAAAAAARAAAEAALAATRAAAAADPSVTLEQLGEALAAADKTIADLAAAEAALAAAAAAAAAAAAAAAAELAA:KETAAAKFERQHMDSSTSAASSSNYCNQMMKSRNLTKDRCKPVNTFVHESLADVQAVCSQKNVACKNGQTNCYQSYSTMSITDCRETGSSKYPNCAYKTTQANKHIIVACEGNPYVPVHFDASV	20.883431271746055	0.1516758361027368	87.69619	0.519694	26.156202	15.356664
design_33	16	DAAKLKAELEAKAKEAAAAAAAAAAAAAAAAAAKAAAEAALAAARAAAAADPSVTPEQLGAIIDAADAKIAAADAELAALQAALAAAQAEEAALKAQLEA:KETAAAKFERQHMDSSTSAASSSNYCNQMMKSRNLTKDRCKPVNTFVHESLADVQAVCSQKNVACKNGQTNCYQSYSTMSITDCRETGSSKYPNCAYKTTQANKHIIVACEGNPYVPVHFDASV	17.848098907852048	0.2232125667391422	87.507286	0.52168095	25.91249	14.282642
design_33	17	SAAAAAAALAAAAAAAKAAAAAAEAEAKKAQEELEKTKKEEAEIRAKAAADPSVTLEELGKALDEADEKQAELANKLAEAKAKLAALKAEAAAKKAALAA:KETAAAKFERQHMDSSTSAASSSNYCNQMMKSRNLTKDRCKPVNTFVHESLADVQAVCSQKNVACKNGQTNCYQSYSTMSITDCRETGSSKYPNCAYKTTQANKHIIVACEGNPYVPVHFDASV	19.84993581471032	0.21592856697253154	87.28586	0.52792495	26.145153	15.618776
design_33	18	SAAALKAKLAAEAEKAKAALAAAKAEADAAAAAKAAAEAALAAARAAAAADPSVTLEQLGATIDAADATIAALEAKKAEAEAKAAKLAAEAEALKAALEA:KETAAAKFERQHMDSSTSAASSSNYCNQMMKSRNLTKDRCKPVNTFVHESLADVQAVCSQKNVACKNGQTNCYQSYSTMSITDCRETGSSKYPNCAYKTTQANKHIIVACEGNPYVPVHFDASV	16.372709305554007	0.2434471432272283	90.95662	0.5245213	26.513067	16.841225
design_33	19	AAAAAAAALAAAAAAAAAAAAAKAAAAAAAAAAKAKAEADLAAARAAAAADPSVTLEELGEVIDAADAKIAELANAAAAAAAAAAAAAAAAAAKQAALAA:KETAAAKFERQHMDSSTSAASSSNYCNQMMKSRNLTKDRCKPVNTFVHESLADVQAVCSQKNVACKNGQTNCYQSYSTMSITDCRETGSSKYPNCAYKTTQANKHIIVACEGNPYVPVHFDASV	17.841646696599003	0.14707438429512013	72.31641	0.51288486	26.398108	16.202698
design_33	20	AEAAAAAALAAALAEAEAALAAAEAAAAAAAAAAAAAKAAEAAARAAAYADPSVTLEQLGAALDAADATIAALAAELAAAQAEAAALAAQAAALAAELAA:KETAAAKFERQHMDSSTSAASSSNYCNQMMKSRNLTKDRCKPVNTFVHESLADVQAVCSQKNVACKNGQTNCYQSYSTMSITDCRETGSSKYPNCAYKTTQANKHIIVACEGNPYVPVHFDASV	17.626208303270936	0.21176812356564598	72.2366	0.51673067	26.781544	16.012373
design_33	21	AAAAARAALAAQAAALAAALAAAAAAAAAAAAAKAAAEAALAAARAAAAADPSVTLAQLGATIDAADKTIAELANQEAALAAQAAALAAAQAEAAAALAA:KETAAAKFERQHMDSSTSAASSSNYCNQMMKSRNLTKDRCKPVNTFVHESLADVQAVCSQKNVACKNGQTNCYQSYSTMSITDCRETGSSKYPNCAYKTTQANKHIIVACEGNPYVPVHFDASV	18.6691887179878	0.1286650518378283	81.23931	0.51824766	26.054073	15.554535
design_33	22	AAEARAAALAAAAAELAAALAAAEAALAAAQAAAAAAKAALAAARAAAYADPSVTLEELGAVIDAADAKIAALANEAAALAAEAAAAAAALAAAAAALAA:KETAAAKFERQHMDSSTSAASSSNYCNQMMKSRNLTKDRCKPVNTFVHESLADVQAVCSQKNVACKNGQTNCYQSYSTMSITDCRETGSSKYPNCAYKTTQANKHIIVACEGNPYVPVHFDASV	16.777250032640797	0.20543133290940196	72.519005	0.51867163	26.568398	16.838509
design_33	23	AAAARAAALEAALAAAKAKLAELEAQLAAYEAEAAAAKAAEAAARAAAAADPSVTLEQLGAVLDAADAKIAALANAAAAAKAAAAAAAAEAAKLAAELAA:KETAAAKFERQHMDSSTSAASSSNYCNQMMKSRNLTKDRCKPVNTFVHESLADVQAVCSQKNVACKNGQTNCYQSYSTMSITDCRETGSSKYPNCAYKTTQANKHIIVACEGNPYVPVHFDASV	17.18660306748772	0.17682880763304093	90.18922	0.5228599	26.156155	16.427086
design_33	24	AAAALAAALAAAAAAAAAALAAANAALAAAKAAKEAAEKELAAKRAAAAADPSVTLEELGEWIDEADKKIAELDNEAAALAAQAAALAAQRAALEAALAA:KETAAAKFERQHMDSSTSAASSSNYCNQMMKSRNLTKDRCKPVNTFVHESLADVQAVCSQKNVACKNGQTNCYQSYSTMSITDCRETGSSKYPNCAYKTTQANKHIIVACEGNPYVPVHFDASV	20.22478428284751	0.16528606733937518	86.4018	0.5248685	26.018274	15.716545
design_33	25	EEEKLKAKLKAELEKKKAELEKLKEKAAEAKAKKEQAEKDLAAKRAAAAADPSVTLEQLGEVIDAADAEIAKLDNELKEYEKKAKEAEAEAKALKAKYEA:KETAAAKFERQHMDSSTSAASSSNYCNQMMKSRNLTKDRCKPVNTFVHESLADVQAVCSQKNVACKNGQTNCYQSYSTMSITDCRETGSSKYPNCAYKTTQANKHIIVACEGNPYVPVHFDASV	16.16444606212772	0.29678356510118775	89.56738	0.52877575	26.119083	14.244947
design_33	26	SEEAKKAELEAKLKEAEAKAKEAEAKAKEAEAKKKAAEAELAAKRAAAAADPSVTLEELGKVIDEADKKIAELENELAEAKAKLKELKAKAAALKAELAA:KETAAAKFERQHMDSSTSAASSSNYCNQMMKSRNLTKDRCKPVNTFVHESLADVQAVCSQKNVACKNGQTNCYQSYSTMSITDCRETGSSKYPNCAYKTTQANKHIIVACEGNPYVPVHFDASV	15.45972854749664	0.31618144370827783	90.41365	0.5304084	25.86264	14.764021
design_33	27	AAAAEAAALAAEAAALAADLAAAKAKAEEAAAKKKAAEAELAAKRAQAAADPSVTLEELGAVLEEADKKIAELANELAELKAKAAAAAAALAAAKAALAA:KETAAAKFERQHMDSSTSAASSSNYCNQMMKSRNLTKDRCKPVNTFVHESLADVQAVCSQKNVACKNGQTNCYQSYSTMSITDCRETGSSKYPNCAYKTTQANKHIIVACEGNPYVPVHFDASV	21.784061235685087	0.11337743302989986	88.35996	0.52431786	26.333384	15.485161
design_33	28	EEEKKKEALEAEAAKAAAEAAAAKAKLAAAKAAKAAAEADLAATRAAAAADPTTTLAQLGAAIDAADAKIAALDNEAAKAEAELAELEAKKAELEAKLKA:KETAAAKFERQHMDSSTSAASSSNYCNQMMKSRNLTKDRCKPVNTFVHESLADVQAVCSQKNVACKNGQTNCYQSYSTMSITDCRETGSSKYPNCAYKTTQANKHIIVACEGNPYVPVHFDASV	15.376072163543602	0.31928091826692867	89.40777	0.5297681	25.530355	13.469757
design_33	29	AAAALAAALAAAAAEAKAKLAEAQAALAAKKAAAAATEAARAAAAAAAYADPSVTLEELGAVLAAADAAIAAAAAAAAAAAAQAAALAAEAAAKKAALAA:KETAAAKFERQHMDSSTSAASSSNYCNQMMKSRNLTKDRCKPVNTFVHESLADVQAVCSQKNVACKNGQTNCYQSYSTMSITDCRETGSSKYPNCAYKTTQANKHIIVACEGNPYVPVHFDASV	18.950566825925847	0.1391127188410559	68.6296	0.51892936	26.59537	16.469357
design_33	30	AAAALKAALAAKAAALAAEKKKAEAEAAKAAKAKEEAEKEMAAKRAAAAADPSVTLEELGAVLDEGDKKIAELENKKAELEAKAKALAAEEAKAKAALAA:KETAAAKFERQHMDSSTSAASSSNYCNQMMKSRNLTKDRCKPVNTFVHESLADVQAVCSQKNVACKNGQTNCYQSYSTMSITDCRETGSSKYPNCAYKTTQANKHIIVACEGNPYVPVHFDASV	20.367544380594726	0.16589783910968844	87.003006	0.5308986	26.076555	15.713534
design_33	31	AAAAAKAALAAAQAALKAAAAAAAAKLAEAKAEKAKAEADMAATRAKAYADPSVTLEELGAALDEADKKIAELDNKAAELAAEQAALNAAAAAAAAELAA:KETAAAKFERQHMDSSTSAASSSNYCNQMMKSRNLTKDRCKPVNTFVHESLADVQAVCSQKNVACKNGQTNCYQSYSTMSITDCRETGSSKYPNCAYKTTQANKHIIVACEGNPYVPVHFDASV	16.344558933498426	0.21299197449526147	89.97312	0.52116615	26.477499	16.240799
design_34	0	SSAEATAKVADEAIKLIKATADALAKEIPEDAETIKAAGEAAAKAFGGAAQTEGLEAGIKALEAKFKEWAEAVSPEAAPTVAAAGAATLKAVKAAAAAAK:KETAAAKFERQHMDSSTSAASSSNYCNQMMKSRNLTKDRCKPVNTFVHESLADVQAVCSQKNVACKNGQTNCYQSYSTMSITDCRETGSSKYPNCAYKTTQANKHIIVACEGNPYVPVHFDASV	16.33919437460633	0.2692862488680759	89.21112	0.5279054	26.88329	16.575344
design_34	1	EEREKRLKVAEEAAKIIKETTEKLSKKHPEDAETIKKEGERAIKAMGGAIQTEGLEAGIEAAKKEFERWSKAVSEENAPTVKKEGEKALKEIEKKAKEAE:KETAAAKFERQHMDSSTSAASSSNYCNQMMKSRNLTKDRCKPVNTFVHESLADVQAVCSQKNVACKNGQTNCYQSYSTMSITDCRETGSSKYPNCAYKTTQANKHIIVACEGNPYVPVHFDASV	16.586257379276674	0.26773057464636113	88.33887	0.5258951	26.58104	14.85171
design_34	2	AAAAARAAVADAAAATVAATTAALAAAHPADAATIAAAGAAAIQAMGGAIQTEGLAAGLAAAAAAFAALAAAVSAAAAPTAAAAGAAAAAAIAAAAAAAA:KETAAAKFERQHMDSSTSAASSSNYCNQMMKSRNLTKDRCKPVNTFVHESLADVQAVCSQKNVACKNGQTNCYQSYSTMSITDCRETGSSKYPNCAYKTTQANKHIIVACEGNPYVPVHFDASV	18.0202398524232	0.21233366670872034	67.693825	0.5125526	27.27734	17.29515
design_34	3	AEREARAKVAEEVAKLIKKATEELAKLHPKDAETIKKGGEEAIKAFGGAAQTEGLEAGLEALRKKGEELAKAVSPEDAPTVKAIMEKVLEEARKLAEKAK:KETAAAKFERQHMDSSTSAASSSNYCNQMMKSRNLTKDRCKPVNTFVHESLADVQAVCSQKNVACKNGQTNCYQSYSTMSITDCRETGSSKYPNCAYKTTQANKHIIVACEGNPYVPVHFDASV	19.246490436327274	0.15067597186183232	91.2636	0.5218643	27.33077	15.426092
design_34	4	AARAAAAALADEAAKLIKKAAEELAKKYPKDAEIIKKGGEKAIQAAGGAIQTYGPEAGIKALEEEGKKLAEAVSEENKPGVKEEMEKTIKAVKEAAKKAA:KETAAAKFERQHMDSSTSAASSSNYCNQMMKSRNLTKDRCKPVNTFVHESLADVQAVCSQKNVACKNGQTNCYQSYSTMSITDCRETGSSKYPNCAYKTTQANKHIIVACEGNPYVPVHFDASV	18.50098531189952	0.2543472025527775	88.0238	0.53003335	25.927164	13.960197
design_34	5	SEREKRLEVADKAIETIKAATAALAAAAPADAATIKAGGAAAAQAMGGAIQTEGLDAGIAAAEAAFAALAAAVAPADAPTVAAVGAKALAAIKEEAEKAK:KETAAAKFERQHMDSSTSAASSSNYCNQMMKSRNLTKDRCKPVNTFVHESLADVQAVCSQKNVACKNGQTNCYQSYSTMSITDCRETGSSKYPNCAYKTTQANKHIIVACEGNPYVPVHFDASV	16.81325219475361	0.2637182167830854	86.174675	0.53154397	26.009901	15.749767
design_34	6	AEAAARAAVADQGAALIKATTDALAAQYPADAAIIKAAGAEMIKAMGGAIQTYGLDAGIAAARAAGEKLAAAVSPANAPGVKAAMDKTLAAIEAAAKAAK:KETAAAKFERQHMDSSTSAASSSNYCNQMMKSRNLTKDRCKPVNTFVHESLADVQAVCSQKNVACKNGQTNCYQSYSTMSITDCRETGSSKYPNCAYKTTQANKHIIVACEGNPYVPVHFDASV	18.144687375662414	0.15974703981070432	91.58486	0.5341293	25.973196	15.442451
design_34	7	SDAAAAAAVADKAAAIIKAAAAELAAAHPADAATIAAGGAATIQAMGGAIQTEGLEAGIKAAEAEGAKLAAAVSPAAAPTVAAAMAKAIEEIKKAAEAAK:KETAAAKFERQHMDSSTSAASSSNYCNQMMKSRNLTKDRCKPVNTFVHESLADVQAVCSQKNVACKNGQTNCYQSYSTMSITDCRETGSSKYPNCAYKTTQANKHIIVACEGNPYVPVHFDASV	18.617084728346807	0.16412550042266738	89.2797	0.52572685	26.96801	16.480003
design_34	8	AAAAAAAAVADATAAAIAAAAAALAAAHPADAATIRAGGAAAAQAAGGAIQTDGVEAGLAALAAAGEALAAAVSPEAAPAVAAAMDATIAAAKAAAAAAA:KETAAAKFERQHMDSSTSAASSSNYCNQMMKSRNLTKDRCKPVNTFVHESLADVQAVCSQKNVACKNGQTNCYQSYSTMSITDCRETGSSKYPNCAYKTTQANKHIIVACEGNPYVPVHFDASV	17.292745338725435	0.18968061883201376	91.195045	0.51657486	27.416363	17.168642
design_34	9	AAAAAAAAVADQAAALIKAAAAALAAAAPADAATIAAGGAAAIKAMGGAIQTEGLEAGIAALAAAGAALAAAVSAENAATVAAAWAATLAAVKAAAAAAK:KETAAAKFERQHMDSSTSAASSSNYCNQMMKSRNLTKDRCKPVNTFVHESLADVQAVCSQKNVACKNGQTNCYQSYSTMSITDCRETGSSKYPNCAYKTTQANKHIIVACEGNPYVPVHFDASV	17.430346537793017	0.2534267815950919	89.10355	0.527256	26.044432	15.764018
design_34	10	AARAATAAWADQAAATIKAAAEKLAAAIPEDAETIKAGGDAAIKAMGGAAQTEGPDAGLAAATAAGAALAAAVSPEAAPTVAAEMDKAIAAMKAAAAAAK:KETAAAKFERQHMDSSTSAASSSNYCNQMMKSRNLTKDRCKPVNTFVHESLADVQAVCSQKNVACKNGQTNCYQSYSTMSITDCRETGSSKYPNCAYKTTQANKHIIVACEGNPYVPVHFDASV	18.793471946208015	0.16294679617992397	88.76092	0.52343583	27.055447	16.56825
design_34	11	SEKEKAEEVAKKVNELIKKMTAELAAAHPADAATIEAGGKEAIQAANGAIQTEGLEAGLKALAAAGKKLAAAVSPAAAPTVAAGMDAALKEAKKAAKEAK:KETAAAKFERQHMDSSTSAASSSNYCNQMMKSRNLTKDRCKPVNTFVHESLADVQAVCSQKNVACKNGQTNCYQSYSTMSITDCRETGSSKYPNCAYKTTQANKHIIVACEGNPYVPVHFDASV	19.346636523250517	0.22572738225287337	87.980255	0.52534133	27.008646	16.993597
design_34	12	EERERALEVAEKAAEIIKKTTEELAKEIPEDKEIIEKYGEKAIQAMGGAIQTEGLEAGIEAARKEFEELAKAVSEENKPIVKEYMEKALKEIEEEARKAK:KETAAAKFERQHMDSSTSAASSSNYCNQMMKSRNLTKDRCKPVNTFVHESLADVQAVCSQKNVACKNGQTNCYQSYSTMSITDCRETGSSKYPNCAYKTTQANKHIIVACEGNPYVPVHFDASV	18.539227013612024	0.23639431683093218	89.504776	0.5214317	27.31229	15.26734
design_34	13	SEREKALEVAEKASELIKKTAEELAAKYPEDAEIIKAGGEKAIQAMNGAIQTEGLEAGIKALRDEGAALAAAVSPENAPGVQAGMDETIKKVEELAKEAK:KETAAAKFERQHMDSSTSAASSSNYCNQMMKSRNLTKDRCKPVNTFVHESLADVQAVCSQKNVACKNGQTNCYQSYSTMSITDCRETGSSKYPNCAYKTTQANKHIIVACEGNPYVPVHFDASV	19.7885715226228	0.21779810480343847	92.39572	0.5229177	26.921572	16.303513
design_34	14	AAREAAAAWADQAAAAVAAAAAALAAQHPADAATIAAGGAAAIQAAGGAIQTEGPEAGLAALAAGFAALAAAVSAAAAPAAAAAGAATLAAAAAAAAAAA:KETAAAKFERQHMDSSTSAASSSNYCNQMMKSRNLTKDRCKPVNTFVHESLADVQAVCSQKNVACKNGQTNCYQSYSTMSITDCRETGSSKYPNCAYKTTQANKHIIVACEGNPYVPVHFDASV	19.11640075508463	0.2251291427617434	62.820293	0.5090089	27.698154	16.21903
design_34	15	SARAAAAAFADKAAEEIKKTAEELAKKYPEDAETIKKAGEEAIKAMGGAIQNYGMEAGIKALTEAMEKLAKAVSEEDKAGVKEAMDKTIKKVEEAAKAAK:KETAAAKFERQHMDSSTSAASSSNYCNQMMKSRNLTKDRCKPVNTFVHESLADVQAVCSQKNVACKNGQTNCYQSYSTMSITDCRETGSSKYPNCAYKTTQANKHIIVACEGNPYVPVHFDASV	17.75163405327672	0.19767283889627021	81.67459	0.5304095	26.696398	16.990524
design_34	16	AAAAAAAAAADAAAAAIAAAAAELAAAHPADAATIAAGGAAAIKAAGGAIQTEGLDAGLAALAAAGAALAAAVSPAAAPTVAAAMAATLAAAAAAAAAAK:KETAAAKFERQHMDSSTSAASSSNYCNQMMKSRNLTKDRCKPVNTFVHESLADVQAVCSQKNVACKNGQTNCYQSYSTMSITDCRETGSSKYPNCAYKTTQANKHIIVACEGNPYVPVHFDASV	14.745975130339628	0.34194275805917856	82.6432	0.5212008	26.312471	15.618646
design_34	17	AARAAAAAVADTAIATIKATADALAAKHPADAATIKAGADEAAKALGGAIQTEGLEAGLAAARAAGDKLAAAVSPENAATVKAGMDAALAAIAAAAAAAK:KETAAAKFERQHMDSSTSAASSSNYCNQMMKSRNLTKDRCKPVNTFVHESLADVQAVCSQKNVACKNGQTNCYQSYSTMSITDCRETGSSKYPNCAYKTTQANKHIIVACEGNPYVPVHFDASV	16.042946419532665	0.2617157575202966	84.75223	0.5324506	25.966553	16.556108
design_34	18	AAKEAAAKVADEAIKLIKKAAKELAKKYPKDAEIIKKGAEKAAQDMGGAIQTYGLEAGIEALKKAAEELAAAVSPENAPGVKEEMEKVIEEVKRKAEEAK:KETAAAKFERQHMDSSTSAASSSNYCNQMMKSRNLTKDRCKPVNTFVHESLADVQAVCSQKNVACKNGQTNCYQSYSTMSITDCRETGSSKYPNCAYKTTQANKHIIVACEGNPYVPVHFDASV	19.654582443489407	0.17731883133020682	89.62369	0.5226452	27.08576	16.409176
design_34	19	DAKKAAAAVADQGAALIKATADALAKAHPEDAATIKAAGKAAIQAMGGAIQTEGLEAGIAAATAEFKALAAAVSPANAPTVAEAGAATIAAIKAAAAAAK:KETAAAKFERQHMDSSTSAASSSNYCNQMMKSRNLTKDRCKPVNTFVHESLADVQAVCSQKNVACKNGQTNCYQSYSTMSITDCRETGSSKYPNCAYKTTQANKHIIVACEGNPYVPVHFDASV	17.5539620538014	0.2193427108672858	89.615906	0.5324844	26.335213	16.548473
design_34	20	EEAAARAAVADKAIETIKATTAELAAAYPADAATIEAGGAATAKAMGGAIQTEGLEAGIAAARAGGAALAAAVSAAAAPGVAAAMAAALAAIEAAAEAAK:KETAAAKFERQHMDSSTSAASSSNYCNQMMKSRNLTKDRCKPVNTFVHESLADVQAVCSQKNVACKNGQTNCYQSYSTMSITDCRETGSSKYPNCAYKTTQANKHIIVACEGNPYVPVHFDASV	17.86457401734621	0.1547971804278619	88.18709	0.5275452	26.470737	15.672031
design_34	21	EARKAAEEWADKAAAAVKAATAALAAAHPADAATIAAAGQAAIQAMGGAIQTEGPEAGLAALAAEFAALAAAVSAAAAPTVAAAGAATLAAAKAEAAKAA:KETAAAKFERQHMDSSTSAASSSNYCNQMMKSRNLTKDRCKPVNTFVHESLADVQAVCSQKNVACKNGQTNCYQSYSTMSITDCRETGSSKYPNCAYKTTQANKHIIVACEGNPYVPVHFDASV	16.100116316813303	0.2942762110519401	87.12989	0.52937716	25.940884	14.541219
design_34	22	AERERTAEVADRAAALIRAATAELAAQHPADAETIRAAGAAAIQAFGGAAQTEGLEAGIAAAAAAGAALAAAVSPAAAPGVAAAMDKTLAAIRAAAEEAE:KETAAAKFERQHMDSSTSAASSSNYCNQMMKSRNLTKDRCKPVNTFVHESLADVQAVCSQKNVACKNGQTNCYQSYSTMSITDCRETGSSKYPNCAYKTTQANKHIIVACEGNPYVPVHFDASV	15.681402199582331	0.30692239124990156	90.08852	0.531379	25.858322	14.966442
design_34	23	SAAEAAAAWADTAAATIKATTAALAKAHPADAATIAAGGAAAIKAAGGAIQTEGPDAGLAALAAAGAALAAAVAAANAPTVAAAMAAALAAAAAAAAAAA:KETAAAKFERQHMDSSTSAASSSNYCNQMMKSRNLTKDRCKPVNTFVHESLADVQAVCSQKNVACKNGQTNCYQSYSTMSITDCRETGSSKYPNCAYKTTQANKHIIVACEGNPYVPVHFDASV	17.208436308924167	0.16631503384571225	64.220825	0.5188062	27.222889	16.895231
design_34	24	EEKKKREEVADKAAELIKKATEELAKEHPADKETIEAGGAKAIQAFGGAVQTEGLEAGLEALRAAGEELAAAVSPENAPTVAAKMKEVIEKAKKEAEKAK:KETAAAKFERQHMDSSTSAASSSNYCNQMMKSRNLTKDRCKPVNTFVHESLADVQAVCSQKNVACKNGQTNCYQSYSTMSITDCRETGSSKYPNCAYKTTQANKHIIVACEGNPYVPVHFDASV	18.568305375192313	0.17102632853611752	88.34401	0.5224641	27.187353	17.50727
design_34	25	AERERALEWADRVAALIRAAADRLAAAHPADAATIRAGGAAAIQAAGGAIQTEGMEAGLEALAAEGARLAAAVSPEAAPGVRAEMDEVLAAARAAAEEAR:KETAAAKFERQHMDSSTSAASSSNYCNQMMKSRNLTKDRCKPVNTFVHESLADVQAVCSQKNVACKNGQTNCYQSYSTMSITDCRETGSSKYPNCAYKTTQANKHIIVACEGNPYVPVHFDASV	15.607479893575261	0.3130175110808442	88.44039	0.5327593	26.271685	13.29196
design_34	26	AAAAAAAAVADKAAELIKKAAEELSKAFPEDAETIKKGGEEAIQAMNGAIQTEGLEAGLKALKEKMEELAKAVSAENAPTVKEIGDKVLKEAEEAAKAAK:KETAAAKFERQHMDSSTSAASSSNYCNQMMKSRNLTKDRCKPVNTFVHESLADVQAVCSQKNVACKNGQTNCYQSYSTMSITDCRETGSSKYPNCAYKTTQANKHIIVACEGNPYVPVHFDASV	16.417570915755512	0.3022482174897089	88.18654	0.5279579	26.689678	16.118675
design_34	27	SAREAALAWADEANKIIAATAAALAAAHPADAATIAAGGAAAAKAANGAIQTEGMEAGIAALKAAFAALAAAVSPAAAPTVAAAGDAAVEEAKKKAEEAK:KETAAAKFERQHMDSSTSAASSSNYCNQMMKSRNLTKDRCKPVNTFVHESLADVQAVCSQKNVACKNGQTNCYQSYSTMSITDCRETGSSKYPNCAYKTTQANKHIIVACEGNPYVPVHFDASV	14.980813173723483	0.3493618650991691	84.63895	0.5358497	25.186342	13.787075
design_34	28	AAAAATAAWADEAAALVREMTAALAAAHPEDAATIRAGGAAAIQAMGGAAQTEGPEAGLEALRAEGARLAAAVSPENAPTVAAGMAAVAAAAAAAAAAAK:KETAAAKFERQHMDSSTSAASSSNYCNQMMKSRNLTKDRCKPVNTFVHESLADVQAVCSQKNVACKNGQTNCYQSYSTMSITDCRETGSSKYPNCAYKTTQANKHIIVACEGNPYVPVHFDASV	18.76287792316833	0.1985910317492817	91.687675	0.5298325	25.767544	13.707294
design_34	29	EEREKRLKVAEEAAKLIKKAAEELAKKYPKDAEVIKKEGEAAIQAMGGAIQTEGLEAGIKALKEEGEKLAKAVSKENAPGVKKEMEKVIKEIEKKAKAAK:KETAAAKFERQHMDSSTSAASSSNYCNQMMKSRNLTKDRCKPVNTFVHESLADVQAVCSQKNVACKNGQTNCYQSYSTMSITDCRETGSSKYPNCAYKTTQANKHIIVACEGNPYVPVHFDASV	17.32072011911907	0.2539370840928371	84.68953	0.52713877	26.534716	14.494224
design_34	30	AAKAATAAWADQAAATLKAAAAALAAAHPADAETIKAAGAAAIQAFGGAAQTEGPEAGLAAARAAGQALAAAVSPEAAPAVAAAMAAALAAMAAAAAAAA:KETAAAKFERQHMDSSTSAASSSNYCNQMMKSRNLTKDRCKPVNTFVHESLADVQAVCSQKNVACKNGQTNCYQSYSTMSITDCRETGSSKYPNCAYKTTQANKHIIVACEGNPYVPVHFDASV	18.051135826451503	0.16024825780501276	82.932236	0.52278906	26.861408	16.32058
design_34	31	EERKKAEEVAEEAAKIIKEMAEKLAKEHPEDAETIKKEAEEAIKAMNGAIQTEGLEAGIEALKKAGEALAKAVSEKNAPTVKKEMDKAIKKVKELAKKAK:KETAAAKFERQHMDSSTSAASSSNYCNQMMKSRNLTKDRCKPVNTFVHESLADVQAVCSQKNVACKNGQTNCYQSYSTMSITDCRETGSSKYPNCAYKTTQANKHIIVACEGNPYVPVHFDASV	17.45765939489062	0.20128384137554217	84.46859	0.52424	27.492506	18.134903
design_35	0	AAAAAEAAAAAAAKAAAAAAAQAALTTTTAIYTSATAGLNATASAADAATGAELKAAAAAVAAEGAAQSAALTAQIAALEAARAAAQAAAAALAAAAAAA:KETAAAKFERQHMDSSTSAASSSNYCNQMMKSRNLTKDRCKPVNTFVHESLADVQAVCSQKNVACKNGQTNCYQSYSTMSITDCRETGSSKYPNCAYKTTQANKHIIVACEGNPYVPVHFDASV	19.232714488304456	0.14879026721113803	63.871075	0.5185864	26.932133	17.544622
design_35	1	AAALAAAAAAQAAAQAQLAATQSALTLSTNIYSSAAAGLRATASAASPAVGAELNAAAAEVEAQGAAESAKLTAEAAALQAEAERLAAEAAALAAALAAA:KETAAAKFERQHMDSSTSAASSSNYCNQMMKSRNLTKDRCKPVNTFVHESLADVQAVCSQKNVACKNGQTNCYQSYSTMSITDCRETGSSKYPNCAYKTTQANKHIIVACEGNPYVPVHFDASV	19.685917239111056	0.15124111578523713	93.33377	0.5251424	25.786081	15.548832
design_35	2	AAEAEAARAAAAALAAQLATTQNNLTLTNNIYSSSEAGMRATAAAADPATGAELNEAAKAVAEEGAKQNAALNAQAAALAAAQAAAQAKAEALAAAAAAA:KETAAAKFERQHMDSSTSAASSSNYCNQMMKSRNLTKDRCKPVNTFVHESLADVQAVCSQKNVACKNGQTNCYQSYSTMSITDCRETGSSKYPNCAYKTTQANKHIIVACEGNPYVPVHFDASV	21.235822171494423	0.1550662383999985	91.45258	0.5239284	26.039976	15.473294
design_35	3	AAALAAAKAAAEAAQAQLNALNANKTTTTNIYSSAAAGLRATAAAADPATGAELNAAAAAVEAEGAAANAALDAAIAAAQAKKEALTKEAEALAAALAAA:KETAAAKFERQHMDSSTSAASSSNYCNQMMKSRNLTKDRCKPVNTFVHESLADVQAVCSQKNVACKNGQTNCYQSYSTMSITDCRETGSSKYPNCAYKTTQANKHIIVACEGNPYVPVHFDASV	19.838310259203777	0.1273192126996562	93.990005	0.52824223	25.010157	14.261885
design_35	4	AAALEAAREKAAQAQAQLQQLQSQLTTSNNIYTSAANGLNATAATASPAVGAELKAEAAKVNEEGKKENAQLQAQIAQAQAQQEALRAQAAALEAALAAA:KETAAAKFERQHMDSSTSAASSSNYCNQMMKSRNLTKDRCKPVNTFVHESLADVQAVCSQKNVACKNGQTNCYQSYSTMSITDCRETGSSKYPNCAYKTTQANKHIIVACEGNPYVPVHFDASV	22.334183318103122	0.11402335924998892	93.0598	0.52581584	25.586452	13.2860775
design_35	5	AAALEAARARAAELEAQAAALTAAKTTTDNIGTSAAAGLRATAAAASPEVGAQLNAAAAEVEAEKAAQTAALDAAIDAARAAKEAARAEAEALAAALEAA:KETAAAKFERQHMDSSTSAASSSNYCNQMMKSRNLTKDRCKPVNTFVHESLADVQAVCSQKNVACKNGQTNCYQSYSTMSITDCRETGSSKYPNCAYKTTQANKHIIVACEGNPYVPVHFDASV	21.78670735292383	0.13359356827916022	93.538536	0.52507806	25.375116	14.675163
design_35	6	MKEVEEARKKAEELKKELDKVKEDKTTATNIYSSAAAGMRATAAAADAATGADLNAAAAAVEAEGAKESAALDAKAKALEKEYKEAEKKAKELEEKLKKE:KETAAAKFERQHMDSSTSAASSSNYCNQMMKSRNLTKDRCKPVNTFVHESLADVQAVCSQKNVACKNGQTNCYQSYSTMSITDCRETGSSKYPNCAYKTTQANKHIIVACEGNPYVPVHFDASV	15.474185947809694	0.19997533645362436	91.537476	0.52593714	26.106585	16.110558
design_35	7	EKAYEEARKEAEKLEKKEKELEENKTLSDNIYTSAANGMNYTASIADAATGAELKAAAAEVKAEGEKENEKLQKEIDEAKKKRDEAKKKAEELKKKLEEK:KETAAAKFERQHMDSSTSAASSSNYCNQMMKSRNLTKDRCKPVNTFVHESLADVQAVCSQKNVACKNGQTNCYQSYSTMSITDCRETGSSKYPNCAYKTTQANKHIIVACEGNPYVPVHFDASV	11.512298549891664	0.2992259641510449	92.46812	0.5308437	25.619305	14.940997
design_35	8	AAAVEAAKAKAAELQAKLNELKSNQTTTTNIYTSAANGMNATAAAADPETGAELKAAAKEVEAEGKEENAKLTAEIKAAEAAQKAAKAEAEALAAELAAA:KETAAAKFERQHMDSSTSAASSSNYCNQMMKSRNLTKDRCKPVNTFVHESLADVQAVCSQKNVACKNGQTNCYQSYSTMSITDCRETGSSKYPNCAYKTTQANKHIIVACEGNPYVPVHFDASV	20.91307507896659	0.13998130035850803	94.046104	0.5282716	25.48235	13.988345
design_35	9	AAAAAALEAAAAAAAAQLAALTADRTAATNIYTSSAAGLRATAAQASPEVGAQLKAAAAAVEAEKAKLDAELTAAEAAAAAQQAALQAAAEAARAALAAA:KETAAAKFERQHMDSSTSAASSSNYCNQMMKSRNLTKDRCKPVNTFVHESLADVQAVCSQKNVACKNGQTNCYQSYSTMSITDCRETGSSKYPNCAYKTTQANKHIIVACEGNPYVPVHFDASV	16.58358382122209	0.15640525974257322	91.06747	0.5284035	25.601206	16.130077
design_35	10	AAKAAELAKKAAELEAKKKEAEENKKLADDIYTSAANGMNATAAAASPEVGAQLKAAAAEVKAEGAEESAKLDAEIAKLKAEAEKAKAEAEKAKAELAAA:KETAAAKFERQHMDSSTSAASSSNYCNQMMKSRNLTKDRCKPVNTFVHESLADVQAVCSQKNVACKNGQTNCYQSYSTMSITDCRETGSSKYPNCAYKTTQANKHIIVACEGNPYVPVHFDASV	21.313514755600863	0.1596525764891886	68.08184	0.5299869	26.475107	15.201234
design_35	11	EEEAKKLEEEAKKAAAELKAAESDKTTADNIYTSAANGMNYTASIASPEVGAQLKEAAKKVEEEGKKESAALQKKIDELEKKRKELEEEAKKAKEKLEKE:KETAAAKFERQHMDSSTSAASSSNYCNQMMKSRNLTKDRCKPVNTFVHESLADVQAVCSQKNVACKNGQTNCYQSYSTMSITDCRETGSSKYPNCAYKTTQANKHIIVACEGNPYVPVHFDASV	11.884486063563347	0.2753673530843078	91.73535	0.5303842	25.392538	14.585172
design_35	12	KKKYEELKKKAEELKKKKNKLEEEKTLTKNIYTSARDGMLYTASIADPETGKELREAAKEVEEEMKKETEKLDAEIDKAKKEYEEAEKKAKEEKEKLEKE:KETAAAKFERQHMDSSTSAASSSNYCNQMMKSRNLTKDRCKPVNTFVHESLADVQAVCSQKNVACKNGQTNCYQSYSTMSITDCRETGSSKYPNCAYKTTQANKHIIVACEGNPYVPVHFDASV	12.762039606928894	0.2681201054898987	91.80871	0.5263879	25.800245	15.5085745
design_35	13	AAAAAAAKAKAAALAAQQAALTADKTTTTNLYTSAAAGLRATAAQASPAVGAELNAAAAAVEAEKAKATAELDAKIAAAAAARDAAAAKAAELEAAAAAA:KETAAAKFERQHMDSSTSAASSSNYCNQMMKSRNLTKDRCKPVNTFVHESLADVQAVCSQKNVACKNGQTNCYQSYSTMSITDCRETGSSKYPNCAYKTTQANKHIIVACEGNPYVPVHFDASV	17.83937076594201	0.14991278763848395	94.35578	0.525635	25.619978	14.933634
design_35	14	EEAAAALKAQAAALAAQLAAAQSARTLTTNIYSSAAAGMRATAAQASPAVGAELNAAAAEVEAEGAAQAAALDAQIAALQAQREAAKAEAAAAQAALEAA:KETAAAKFERQHMDSSTSAASSSNYCNQMMKSRNLTKDRCKPVNTFVHESLADVQAVCSQKNVACKNGQTNCYQSYSTMSITDCRETGSSKYPNCAYKTTQANKHIIVACEGNPYVPVHFDASV	21.283371601120912	0.12664533406577538	91.133575	0.52585995	25.382599	14.165966
design_35	15	AAALAEAKAQAAAAAAQQNALTNDKTTSTNIHSSAVAGLRATAAAADAATGAELNAAADAVAAEGAKESAELDAKIAEAQAKRDALAAQAAALAAALAAA:KETAAAKFERQHMDSSTSAASSSNYCNQMMKSRNLTKDRCKPVNTFVHESLADVQAVCSQKNVACKNGQTNCYQSYSTMSITDCRETGSSKYPNCAYKTTQANKHIIVACEGNPYVPVHFDASV	20.823539459583884	0.15348848526371542	94.03747	0.5292304	25.13112	14.663044
design_35	16	EKEVEELKKKAEEAAKELATVNANKTLTDNIYTSAANGMRATAAQASPEVGAQLNAAAKAVEAEGAKENAALTAKANELQAKRDELEAKAKAKEEELKAK:KETAAAKFERQHMDSSTSAASSSNYCNQMMKSRNLTKDRCKPVNTFVHESLADVQAVCSQKNVACKNGQTNCYQSYSTMSITDCRETGSSKYPNCAYKTTQANKHIIVACEGNPYVPVHFDASV	15.181814539944815	0.20427963988062242	93.45072	0.52905905	25.374039	15.313847
design_35	17	AAEVAALAEAAAALAAARAAATAAKTTATNIYTSAANGLNYTASIASPEVGAQLKAAAAAVTAEGAATNAALSAQIAALEAAEAAARAEAEAAAAALAAA:KETAAAKFERQHMDSSTSAASSSNYCNQMMKSRNLTKDRCKPVNTFVHESLADVQAVCSQKNVACKNGQTNCYQSYSTMSITDCRETGSSKYPNCAYKTTQANKHIIVACEGNPYVPVHFDASV	20.262632568590142	0.14721860992512686	92.16131	0.5264826	25.238153	14.482524
design_35	18	EAALKAAQAEAAAKQAEINALKTDKDLTTAIYNSAVAGMNATAAIADPETGAQLREAAKAVAEEGAKKNAELDAKIAAAEADLAALKAKAEALAAALAAA:KETAAAKFERQHMDSSTSAASSSNYCNQMMKSRNLTKDRCKPVNTFVHESLADVQAVCSQKNVACKNGQTNCYQSYSTMSITDCRETGSSKYPNCAYKTTQANKHIIVACEGNPYVPVHFDASV	21.450798551650685	0.13245116171399793	95.1486	0.5251993	25.804087	15.048897
design_35	19	MKEAEEAKKKAEEAQAKLNQLQADLTTTNNIYTSAVNGMNATAAQASAAVGAELKAAAADVAAEGAKESAALNAQIAAAQKKRDELEAKAKELEKKLEAE:KETAAAKFERQHMDSSTSAASSSNYCNQMMKSRNLTKDRCKPVNTFVHESLADVQAVCSQKNVACKNGQTNCYQSYSTMSITDCRETGSSKYPNCAYKTTQANKHIIVACEGNPYVPVHFDASV	32.90180087766939	0.08538005164139349	79.28578	0.52831453	26.680944	17.051556
design_35	20	AAAAEEAKKQAEALKAKQAQLQADLDLATSIYTSAAAGMKATAAQADPATGAQLTAAAAAVEAEGAAKSAELQAQIDAAAAAAEAAKAKAAALEAALAAA:KETAAAKFERQHMDSSTSAASSSNYCNQMMKSRNLTKDRCKPVNTFVHESLADVQAVCSQKNVACKNGQTNCYQSYSTMSITDCRETGSSKYPNCAYKTTQANKHIIVACEGNPYVPVHFDASV	15.828600907308244	0.1691883205525	94.09318	0.5246036	26.16301	16.674547
design_35	21	MEEYKKAKEEAKKLKEKKDKLEAEKTTAENIYTSSANGLNATAAAASPEVGAELKEAAKEVEKEKEETVKKLQEEIDKAEKEYEEAEKKAKELKEKLEKE:KETAAAKFERQHMDSSTSAASSSNYCNQMMKSRNLTKDRCKPVNTFVHESLADVQAVCSQKNVACKNGQTNCYQSYSTMSITDCRETGSSKYPNCAYKTTQANKHIIVACEGNPYVPVHFDASV	13.260293788387857	0.24278528817558723	92.39805	0.5294069	25.67064	15.890095
design_35	22	MEEVEKAKKKAEEAKKKLEELKNNKTLSTNIHSSAAAGLRATAAAASPAEGAALNAAAAAVEAEGAKENAKLNEEIKKAEEERKKLEEKAKKLEEELKAK:KETAAAKFERQHMDSSTSAASSSNYCNQMMKSRNLTKDRCKPVNTFVHESLADVQAVCSQKNVACKNGQTNCYQSYSTMSITDCRETGSSKYPNCAYKTTQANKHIIVACEGNPYVPVHFDASV	15.662711946298241	0.20436306033985524	92.03139	0.52524304	26.046543	16.097164
design_35	23	SAEVEKLKKKAKELEEKKKKAEEERTTTTNIYNSSAAGLRATASQASPEVGAQLNEAAAAVEAEKAKEDAELTAKIKELEKELEKAKKEAEKAKAELEAK:KETAAAKFERQHMDSSTSAASSSNYCNQMMKSRNLTKDRCKPVNTFVHESLADVQAVCSQKNVACKNGQTNCYQSYSTMSITDCRETGSSKYPNCAYKTTQANKHIIVACEGNPYVPVHFDASV	12.725582747351929	0.260934196309451	92.90128	0.53165764	25.28114	15.049362
design_35	24	AERAAALAAQAEALAAALAATNTNKTLANNIYTSAANGLTATAAAASPETGAELNAAAAAVTAEGAKENAALTAQADALAAARAAAAAEEEAARAALEAA:KETAAAKFERQHMDSSTSAASSSNYCNQMMKSRNLTKDRCKPVNTFVHESLADVQAVCSQKNVACKNGQTNCYQSYSTMSITDCRETGSSKYPNCAYKTTQANKHIIVACEGNPYVPVHFDASV	21.87463159541667	0.12554127812695198	84.58098	0.52479273	25.77004	16.486671
design_35	25	KKEVEELKKKAEELKKKLKELEENKTLTDNIYTSAEAGMRATAAAADAATGADLNAAADAVAEEQKKKTEELDKKIEEAKKKYEEAEKKAKEAEEKLKAE:KETAAAKFERQHMDSSTSAASSSNYCNQMMKSRNLTKDRCKPVNTFVHESLADVQAVCSQKNVACKNGQTNCYQSYSTMSITDCRETGSSKYPNCAYKTTQANKHIIVACEGNPYVPVHFDASV	17.973335621299164	0.20563362764982016	82.49805	0.5353479	25.576532	15.577284
design_35	26	AAALAAAAAAAAAKAAQLATLQANKALATAIYDSAVAGMNATAAQADPATGAELKAAAAAVAAEKEATDAALTAEIAAAEAAKAAAQAEAAALAAALAAA:KETAAAKFERQHMDSSTSAASSSNYCNQMMKSRNLTKDRCKPVNTFVHESLADVQAVCSQKNVACKNGQTNCYQSYSTMSITDCRETGSSKYPNCAYKTTQANKHIIVACEGNPYVPVHFDASV	20.92480467920085	0.1551444520929532	94.32849	0.5220668	26.19648	16.095787
design_35	27	AAALAAAKAAAAALAAQAAALAAAKATADAIYSSAAAGLRATAAQASPEVGAQLNAAADEVDAEGAAESAALTAAIDAAEAARAAAEAAAAALAAALAAA:KETAAAKFERQHMDSSTSAASSSNYCNQMMKSRNLTKDRCKPVNTFVHESLADVQAVCSQKNVACKNGQTNCYQSYSTMSITDCRETGSSKYPNCAYKTTQANKHIIVACEGNPYVPVHFDASV	20.67188681594129	0.15882408666295125	94.82661	0.5196077	26.20568	15.418177
design_35	28	MEKYAELKAKAEAAKAQQNNLTTNKTITNNIYSSAAAGMRATAAAADPETGAKLNEAAKAVEAEKAKENAALDAQIAAAKAEADALNEKAAAEKAALEAA:KETAAAKFERQHMDSSTSAASSSNYCNQMMKSRNLTKDRCKPVNTFVHESLADVQAVCSQKNVACKNGQTNCYQSYSTMSITDCRETGSSKYPNCAYKTTQANKHIIVACEGNPYVPVHFDASV	20.905715750541372	0.1686298544276342	93.26787	0.52712536	25.636576	15.272171
design_35	29	AAALAAAKAAAAALAAQAAALQAQKTTATNIYTSAANGLLATAAAADPATGAELKAAAKEVQEEGAKTSAELDAQIAAAQAARDAAEAEAAALAAALAAA:KETAAAKFERQHMDSSTSAASSSNYCNQMMKSRNLTKDRCKPVNTFVHESLADVQAVCSQKNVACKNGQTNCYQSYSTMSITDCRETGSSKYPNCAYKTTQANKHIIVACEGNPYVPVHFDASV	21.269302045575714	0.1240108466934002	93.889565	0.5258616	25.163534	15.426587
design_35	30	AEAAAAAAAAAAAAAAQQATLTTNKTLTTNIYTSAVAGLNATAAAADAATGAALTAAAAAVAAEGAAATAALDAAIAAAEAERDALTAQEAALKAALAAA:KETAAAKFERQHMDSSTSAASSSNYCNQMMKSRNLTKDRCKPVNTFVHESLADVQAVCSQKNVACKNGQTNCYQSYSTMSITDCRETGSSKYPNCAYKTTQANKHIIVACEGNPYVPVHFDASV	34.57234845438836	0.141510056673478	88.41243	0.5155984	26.898016	16.469444
design_35	31	AAAAAAAAAEAAALAAEQAAATANLTATTAIYNSAAAGLNATAAQASPEVGAELRAAAAEVTAEGAAASAALTAQIAALAAAQEAAAAAAAALAAALAAA:KETAAAKFERQHMDSSTSAASSSNYCNQMMKSRNLTKDRCKPVNTFVHESLADVQAVCSQKNVACKNGQTNCYQSYSTMSITDCRETGSSKYPNCAYKTTQANKHIIVACEGNPYVPVHFDASV	20.831916197929846	0.158296484196002	93.27232	0.5163058	26.497335	14.578934
design_36	0	DPPEARAAALAAAEAAAAAAAAAAAAKKAAEEAKKKALEEAARLAAETAAGAAAAAAGTLTPEQRAAWAAAAARAAAAAAALAAAAAAAAEALAKAAELA:KETAAAKFERQHMDSSTSAASSSNYCNQMMKSRNLTKDRCKPVNTFVHESLADVQAVCSQKNVACKNGQTNCYQSYSTMSITDCRETGSSKYPNCAYKTTQANKHIIVACEGNPYVPVHFDASV	22.91217983246691	0.1171768801288657	73.18678	0.51919776	26.653782	16.569847
design_36	1	DDPAARAAAAAAAAAAQAAAAAAAAAAAAAAAAAAGFLAAAAALAAAAARGAALAAAGALGAAARAAHAAVAAAGAALAAALAALAAAAAAAAAAALAAA:KETAAAKFERQHMDSSTSAASSSNYCNQMMKSRNLTKDRCKPVNTFVHESLADVQAVCSQKNVACKNGQTNCYQSYSTMSITDCRETGSSKYPNCAYKTTQANKHIIVACEGNPYVPVHFDASV	20.27654005920398	0.1361942650409701	64.947	0.5041621	27.640682	18.02916
design_36	2	DDPAARAAALAAAEAAAAAREAAAAAAAAAAAAARGFLEGVAALAARTAAGAAAIAAGALTPAEIAEYAAAAAAAAAAAAALAALAAAAAAAALAAAALA:KETAAAKFERQHMDSSTSAASSSNYCNQMMKSRNLTKDRCKPVNTFVHESLADVQAVCSQKNVACKNGQTNCYQSYSTMSITDCRETGSSKYPNCAYKTTQANKHIIVACEGNPYVPVHFDASV	20.017167568956335	0.15028574216989551	69.96048	0.5091127	26.855923	15.42539
design_36	3	DDPAARAAALAAAEAAQAAAEAAAAAKAAAEAAAADRRARLAELAARTAAGEAAIAAGTLTPEEIAAYAAAKAEYERLAAELAAEEAAALAAALAALALA:KETAAAKFERQHMDSSTSAASSSNYCNQMMKSRNLTKDRCKPVNTFVHESLADVQAVCSQKNVACKNGQTNCYQSYSTMSITDCRETGSSKYPNCAYKTTQANKHIIVACEGNPYVPVHFDASV	19.726636632060416	0.16418192934352235	83.54088	0.52317	26.269194	15.825198
design_36	4	DDPAARAAAAAAAAAAQAAAEAAAAAARAAAAAAAGAAAAAAAAAAAAAAAAALAAAGALTAAGAAAGAAVAAAGAAAGAALAAAAAAAAAAAAAAAALA:KETAAAKFERQHMDSSTSAASSSNYCNQMMKSRNLTKDRCKPVNTFVHESLADVQAVCSQKNVACKNGQTNCYQSYSTMSITDCRETGSSKYPNCAYKTTQANKHIIVACEGNPYVPVHFDASV	17.68127487980343	0.15874903882804306	66.22911	0.5006861	27.287668	17.419296
design_36	5	DDPAARAAALAAARAAQAAAAAAAAAARAAELAAAAAAAAAAAAAAAAAEGAAAIAAGALTPEQIAAAAAVAAAGAALAAAAAAAAAAAAAAAAAALAAA:KETAAAKFERQHMDSSTSAASSSNYCNQMMKSRNLTKDRCKPVNTFVHESLADVQAVCSQKNVACKNGQTNCYQSYSTMSITDCRETGSSKYPNCAYKTTQANKHIIVACEGNPYVPVHFDASV	18.304096171853782	0.18626655242179035	70.49682	0.50136685	27.334044	17.923481
design_36	6	DDPAERAAALAAGRAAAAAREAAAAAARAAKEAEEEKKKKVEELKEETKKGEEKIKKGELTEEEKKEYEKKKEEYEKLEKELKAAEEAKAAALAALAALL:KETAAAKFERQHMDSSTSAASSSNYCNQMMKSRNLTKDRCKPVNTFVHESLADVQAVCSQKNVACKNGQTNCYQSYSTMSITDCRETGSSKYPNCAYKTTQANKHIIVACEGNPYVPVHFDASV	15.148259354940528	0.2191643214261512	81.150375	0.52454257	26.714003	16.658794
design_36	7	DDPAARAAALAAGRAAAAAARAAAAAAAAAAAAAAGAAAAVAALAAATAAGAALAAAGLLTPEQAAAAAAAAAEAAAAAAALAAALAAAAAAALAAALAA:KETAAAKFERQHMDSSTSAASSSNYCNQMMKSRNLTKDRCKPVNTFVHESLADVQAVCSQKNVACKNGQTNCYQSYSTMSITDCRETGSSKYPNCAYKTTQANKHIIVACEGNPYVPVHFDASV	16.992110393468103	0.19096542047607223	70.631424	0.50164247	27.46072	18.858105
design_36	8	DSPEERAAALAAAAARQAAAAAAAAAAAAAAAAAAAAAAAVAALAAAAAAGEAAAAAGTLTAAERAAAAAAAAAAAAAAAAAAAAAAAAEAAAAAAAAAA:KETAAAKFERQHMDSSTSAASSSNYCNQMMKSRNLTKDRCKPVNTFVHESLADVQAVCSQKNVACKNGQTNCYQSYSTMSITDCRETGSSKYPNCAYKTTQANKHIIVACEGNPYVPVHFDASV	21.386201969533932	0.13434627489750248	69.95562	0.5082103	26.946154	16.927345
design_36	9	DDPAARAAALAAARAAQAAREAAAAAAAAAEAAAAARLAAVAELAAAAAAAAAAAAAGTATPEEIAAGAAAAAEYAALAAEAAAAAAAAAAAAAALAAAL:KETAAAKFERQHMDSSTSAASSSNYCNQMMKSRNLTKDRCKPVNTFVHESLADVQAVCSQKNVACKNGQTNCYQSYSTMSITDCRETGSSKYPNCAYKTTQANKHIIVACEGNPYVPVHFDASV	17.04237843506776	0.21898679625695314	76.18712	0.51254624	26.767315	17.528713
design_36	10	DPPEERAAALAAAEAEQAAREAAAAAAAAAAAAAAGFLAAAAALAAATAAGEALAAAGKLTPEQRAEYAATKAAADAAAAALAALAAAAAAALAALAAAA:KETAAAKFERQHMDSSTSAASSSNYCNQMMKSRNLTKDRCKPVNTFVHESLADVQAVCSQKNVACKNGQTNCYQSYSTMSITDCRETGSSKYPNCAYKTTQANKHIIVACEGNPYVPVHFDASV	22.461182568003537	0.11892487872322799	77.215385	0.51277924	27.106443	17.566313
design_36	11	DDPAARAAALAAAQAEAAAREAEAAAKRAAEEAKAGFLKKVEELEKLTKEGEEKKKKGELTEEEIKEYEKIKKEYEKLKAKKEALAAAAAAAAAAAALAA:KETAAAKFERQHMDSSTSAASSSNYCNQMMKSRNLTKDRCKPVNTFVHESLADVQAVCSQKNVACKNGQTNCYQSYSTMSITDCRETGSSKYPNCAYKTTQANKHIIVACEGNPYVPVHFDASV	20.230591415189004	0.13802963410529895	72.01981	0.5231656	27.067965	17.448273
design_36	12	DDPAARAAALAAARAAAAAAEAAAAAAAAAAAAAAGALAAAAALAAATAAGEAAAAAGTLTPEQRAEAAKAKAAGAAAAAALAAAAAAAAAAAAALAALA:KETAAAKFERQHMDSSTSAASSSNYCNQMMKSRNLTKDRCKPVNTFVHESLADVQAVCSQKNVACKNGQTNCYQSYSTMSITDCRETGSSKYPNCAYKTTQANKHIIVACEGNPYVPVHFDASV	22.309473085807582	0.1436524658994105	72.04316	0.5079797	27.027634	17.14864
design_36	13	DDPAARAAALAAAQAAQAAREAAAAAAKAAADAVAGFAAAVAALAAATAAGAAAIAAGTATAAQIAAYAAAAAAGAALAAALAAALAAAAAAAAAAAAAL:KETAAAKFERQHMDSSTSAASSSNYCNQMMKSRNLTKDRCKPVNTFVHESLADVQAVCSQKNVACKNGQTNCYQSYSTMSITDCRETGSSKYPNCAYKTTQANKHIIVACEGNPYVPVHFDASV	14.875605716011195	0.2680626591847311	74.08966	0.509677	26.804527	15.103584
design_36	14	DDPAERAAALAAAEAAAAAAAAAAAAAKAAEEAAAGFAARLADLAARTAEGAARIAAGTATPEEIAAYAAIAAEAAAVEAAAAALAAAAAAAAALAAAAA:KETAAAKFERQHMDSSTSAASSSNYCNQMMKSRNLTKDRCKPVNTFVHESLADVQAVCSQKNVACKNGQTNCYQSYSTMSITDCRETGSSKYPNCAYKTTQANKHIIVACEGNPYVPVHFDASV	18.830079480204407	0.1811287785607103	84.164604	0.51519966	26.348484	15.229346
design_36	15	DDPAARAAALAAARAAEAARAAAAAAARAAAAAILGFILLGILLALLTKIGELLIKLGLLTEEQIKLYKLIKELGLLVGALLGALLAALAAALAALLALL:KETAAAKFERQHMDSSTSAASSSNYCNQMMKSRNLTKDRCKPVNTFVHESLADVQAVCSQKNVACKNGQTNCYQSYSTMSITDCRETGSSKYPNCAYKTTQANKHIIVACEGNPYVPVHFDASV	18.365159518675217	0.17170518283768318	75.777596	0.51444644	27.940336	17.80693
design_36	16	DPPEARAAALAAAAAAEAARAAAAAAAAAAAAAAAGFAAAAAALAAAAAAGAAAAAAGTLTPAQIAAYAAVAAAGAALAAALAALAAAAAAAAAAAAALA:KETAAAKFERQHMDSSTSAASSSNYCNQMMKSRNLTKDRCKPVNTFVHESLADVQAVCSQKNVACKNGQTNCYQSYSTMSITDCRETGSSKYPNCAYKTTQANKHIIVACEGNPYVPVHFDASV	16.328339992528985	0.23370074255817522	71.887146	0.49906707	27.605865	18.668926
design_36	17	DSPAARAAALAAGEAEAAAREAAAAAAAAAAAALAGFAAAVAALAAATAAGAAAAAAGALTPEQLAAAAAVAAAGAALAALAAALLAAAAAALLAALAAA:KETAAAKFERQHMDSSTSAASSSNYCNQMMKSRNLTKDRCKPVNTFVHESLADVQAVCSQKNVACKNGQTNCYQSYSTMSITDCRETGSSKYPNCAYKTTQANKHIIVACEGNPYVPVHFDASV	17.861112263715338	0.17389753680047979	70.283875	0.50337523	27.740616	16.54057
design_36	18	DDPAARAAALAAAEAAEAARRAAAAAAAAAALAIAGAVALTAALAAATAAGAAAIAAGALTAEQAAAWAEAAAAGAAAAAALAAALAAAAAALAALLAAA:KETAAAKFERQHMDSSTSAASSSNYCNQMMKSRNLTKDRCKPVNTFVHESLADVQAVCSQKNVACKNGQTNCYQSYSTMSITDCRETGSSKYPNCAYKTTQANKHIIVACEGNPYVPVHFDASV	21.169596333668796	0.13127479951168283	75.379135	0.5077469	27.471106	17.789955
design_36	19	DDPAARAAALAAAAAAQAAAEAAAAAAAAAAAAIAERRARVAELRARTAEGEARAAAGELTPEERAAWAEAAAAAAEAEAALAAEDAALAALAALLLALL:KETAAAKFERQHMDSSTSAASSSNYCNQMMKSRNLTKDRCKPVNTFVHESLADVQAVCSQKNVACKNGQTNCYQSYSTMSITDCRETGSSKYPNCAYKTTQANKHIIVACEGNPYVPVHFDASV	20.76458897367611	0.15924997904799496	85.38309	0.5238829	25.794085	14.763613
design_36	20	DDPEARAAALAAAEAEAAAREAEAAAAAAAAAAAAAAEARAAALAAATARAAALAAAGALTPAQIAEGAALAAEAAAAAAALAAARAAAEAAARAAEAAR:KETAAAKFERQHMDSSTSAASSSNYCNQMMKSRNLTKDRCKPVNTFVHESLADVQAVCSQKNVACKNGQTNCYQSYSTMSITDCRETGSSKYPNCAYKTTQANKHIIVACEGNPYVPVHFDASV	16.614417845391465	0.1761802828025754	77.49325	0.5157243	26.923136	16.940388
design_36	21	DPPEERAAALAAAEAKQAAEEAKAAAEAAKKQAEEDFRARVAELGALTARGAALAAAGELTPEQRAAYAAVAAEYARLRAELEAREAALAEAAAAAAAAA:KETAAAKFERQHMDSSTSAASSSNYCNQMMKSRNLTKDRCKPVNTFVHESLADVQAVCSQKNVACKNGQTNCYQSYSTMSITDCRETGSSKYPNCAYKTTQANKHIIVACEGNPYVPVHFDASV	15.944140657384768	0.20675942795519217	86.64413	0.5230705	26.411165	16.107155
design_36	22	DSPAARAAALAAARAAQAAAAAAAAAAAAAAAAAAGFLAAVAALAAATAAGAAAAAAGTLTAAQRAAAAAAAAAAAALAAAAAALAAAAAAAAAAAAAAA:KETAAAKFERQHMDSSTSAASSSNYCNQMMKSRNLTKDRCKPVNTFVHESLADVQAVCSQKNVACKNGQTNCYQSYSTMSITDCRETGSSKYPNCAYKTTQANKHIIVACEGNPYVPVHFDASV	21.637281929536254	0.11835142661977681	69.461845	0.49951446	27.79059	17.464798
design_36	23	DDPAARAAALAAAEAAQAAAEAAAAAARAAALAAAGFLALVALLAAASALGAALAAAGLLTPAQRALWAEIAALGAALAAAAAALAAALAAAAAAALAAA:KETAAAKFERQHMDSSTSAASSSNYCNQMMKSRNLTKDRCKPVNTFVHESLADVQAVCSQKNVACKNGQTNCYQSYSTMSITDCRETGSSKYPNCAYKTTQANKHIIVACEGNPYVPVHFDASV	15.48756770781068	0.24941791063409274	74.71563	0.5076273	27.301176	15.803204
design_36	24	DDPAARAAALAAARAAQAAAEAAAAAAAAAAAALAGFLALAAALAAATAAAAAAAAAGTLTAAQAAAGAAVAALGALVAALLAAALAALAAAAAAAALAA:KETAAAKFERQHMDSSTSAASSSNYCNQMMKSRNLTKDRCKPVNTFVHESLADVQAVCSQKNVACKNGQTNCYQSYSTMSITDCRETGSSKYPNCAYKTTQANKHIIVACEGNPYVPVHFDASV	19.93427022317881	0.14915252084100966	68.25238	0.5067725	27.626684	16.950253
design_36	25	DPPAERAAALAAGRAAAAAREAAAAAAAAAAAAAAARRARAAELAALAAEGEAAIAAGTATPEEIAAYAAAKAEADALAAALAAAAAAAAAAAAAAAALL:KETAAAKFERQHMDSSTSAASSSNYCNQMMKSRNLTKDRCKPVNTFVHESLADVQAVCSQKNVACKNGQTNCYQSYSTMSITDCRETGSSKYPNCAYKTTQANKHIIVACEGNPYVPVHFDASV	19.560569853740333	0.15710492092489672	83.49756	0.5134094	26.75125	16.641388
design_36	26	DDPAARAAALAAGAAAQAAREAAAAAARAAALALLGFLLLVLLLGLATLLGLLLAALGLLTPLQRLLYLLAALLYLLALAAALALLAALLALAAALAEAA:KETAAAKFERQHMDSSTSAASSSNYCNQMMKSRNLTKDRCKPVNTFVHESLADVQAVCSQKNVACKNGQTNCYQSYSTMSITDCRETGSSKYPNCAYKTTQANKHIIVACEGNPYVPVHFDASV	19.380656876111463	0.16619027107320464	79.667404	0.5110406	27.99561	17.64708
design_36	27	DDPAARAAALAAAEAAAAAAAAAAAAAAAAALAAAGAAAARAALAAATAAGAAAAAAGALTAEQRAAAAAAAAAAAALAAEAAAAAAAAAAAAALAAALA:KETAAAKFERQHMDSSTSAASSSNYCNQMMKSRNLTKDRCKPVNTFVHESLADVQAVCSQKNVACKNGQTNCYQSYSTMSITDCRETGSSKYPNCAYKTTQANKHIIVACEGNPYVPVHFDASV	23.565949288384953	0.1174215677702918	69.44039	0.5046377	27.60617	17.225357
design_36	28	DPAAERAAALAAAEAAAAAEEAAAAAARAAALAAAGALALAAALAAAAAEGAAAAAAGTLGPAAIAAYAAAKAAAEAAAAALEAAAAALAAAAAAAAAAA:KETAAAKFERQHMDSSTSAASSSNYCNQMMKSRNLTKDRCKPVNTFVHESLADVQAVCSQKNVACKNGQTNCYQSYSTMSITDCRETGSSKYPNCAYKTTQANKHIIVACEGNPYVPVHFDASV	19.547304212045496	0.1571721884031734	68.37825	0.511809	27.268736	18.07732
design_36	29	DDPAARAAALAAAAAEEAARLAAAAAKAAEKAAEEEFRRRVEELERLTKEGEEKLEKGELTEEEKKEYEKVKEEYERLKKELERREEERRRREEERRRRE:KETAAAKFERQHMDSSTSAASSSNYCNQMMKSRNLTKDRCKPVNTFVHESLADVQAVCSQKNVACKNGQTNCYQSYSTMSITDCRETGSSKYPNCAYKTTQANKHIIVACEGNPYVPVHFDASV	23.80170681545557	0.11086665959099386	90.28865	0.5189606	26.98839	16.124565
design_36	30	DSPEARAAALAAARARQAAAEAAAAAARAAAAAVAGAAAGVAALAAATALAAALAAAGALGAAGLAAGAAAAAAAAAAAAALAAAAAAAAAAAAAAAAAA:KETAAAKFERQHMDSSTSAASSSNYCNQMMKSRNLTKDRCKPVNTFVHESLADVQAVCSQKNVACKNGQTNCYQSYSTMSITDCRETGSSKYPNCAYKTTQANKHIIVACEGNPYVPVHFDASV	16.036252444063404	0.19049877836325615	68.3016	0.5018649	26.97601	15.806174
design_36	31	DSPAARAAALAAARAAQAAAEAAAAAAKAKEAEEKGFLEEVEELKKKTEEGEKKIEKGELTPEEIAEYEKIKKEYEKKKEELEKKLAEEEAKKLKEKLLK:KETAAAKFERQHMDSSTSAASSSNYCNQMMKSRNLTKDRCKPVNTFVHESLADVQAVCSQKNVACKNGQTNCYQSYSTMSITDCRETGSSKYPNCAYKTTQANKHIIVACEGNPYVPVHFDASV	22.99847989503665	0.1264065853251232	84.105415	0.5206089	27.073614	15.975838
design_37	0	KEELKAKAEKYKAEAEKAKAEAEKAKADLEKAKAEAEAKLAAAKALAAQLTPAAGAALVAATQAEADTTITEKTEEYGKLKAKAEELKAKAEALKAEYEA:KETAAAKFERQHMDSSTSAASSSNYCNQMMKSRNLTKDRCKPVNTFVHESLADVQAVCSQKNVACKNGQTNCYQSYSTMSITDCRETGSSKYPNCAYKTTQANKHIIVACEGNPYVPVHFDASV	13.577826155983093	0.2684344578268471	93.07562	0.5297418	25.99363	16.316954
design_37	1	KEELKKKAEEYEKEAKKYKEEAEKAKAELEKAKAEAEAKLAAAKAEGAALTPEEAAKLIAATEAERDTTITEKTEEYGKLKAKAEELKKKSEELKKKYEE:KETAAAKFERQHMDSSTSAASSSNYCNQMMKSRNLTKDRCKPVNTFVHESLADVQAVCSQKNVACKNGQTNCYQSYSTMSITDCRETGSSKYPNCAYKTTQANKHIIVACEGNPYVPVHFDASV	14.40693822240114	0.28082046635298596	89.484665	0.53490216	25.034245	15.490879
design_37	2	KEEKLKKAKEYKEKAEEYKKKAEEAKAELEKTKAEMEKKLAETKAEAAALTPEEGAALIAKTEAEADKAITEATEKYGKYKAEAEEYEKKSEELLKEAKE:KETAAAKFERQHMDSSTSAASSSNYCNQMMKSRNLTKDRCKPVNTFVHESLADVQAVCSQKNVACKNGQTNCYQSYSTMSITDCRETGSSKYPNCAYKTTQANKHIIVACEGNPYVPVHFDASV	14.655993674073121	0.28558231399212863	94.10117	0.52450246	26.030167	15.479804
design_37	3	KEEILKKAKEKEEKAKEKEKKAEEKKKELEKVKEEMEKKLKETKEEAAKLTPEEGAKLIAKTQKEKDTAITEKKEEYGKLKAEAEELKAESEKLKKEAEE:KETAAAKFERQHMDSSTSAASSSNYCNQMMKSRNLTKDRCKPVNTFVHESLADVQAVCSQKNVACKNGQTNCYQSYSTMSITDCRETGSSKYPNCAYKTTQANKHIIVACEGNPYVPVHFDASV	16.58136560397023	0.23583888561881294	93.82099	0.5270281	25.974384	16.445807
design_37	4	KEKLLEEAKKKKEKAKEYEKKAEEKEAELKATQAAMDALLAATKALAAKLTPEAGAALIAATEAAKDAAITEKTEELGKYKALAEEYKKEAEELEKKAKE:KETAAAKFERQHMDSSTSAASSSNYCNQMMKSRNLTKDRCKPVNTFVHESLADVQAVCSQKNVACKNGQTNCYQSYSTMSITDCRETGSSKYPNCAYKTTQANKHIIVACEGNPYVPVHFDASV	13.56069285497373	0.2687040088733538	94.26871	0.52642393	26.180948	14.490033
design_37	5	KEELEKKAKELKEKAKEYEEKAKKAKEELEKTKKEMEEKLAETKAKAAALTPEEGAKLIAETQKKYDTEITEKSEELGKYQAEAEKYNKEAEKLEKEAKE:KETAAAKFERQHMDSSTSAASSSNYCNQMMKSRNLTKDRCKPVNTFVHESLADVQAVCSQKNVACKNGQTNCYQSYSTMSITDCRETGSSKYPNCAYKTTQANKHIIVACEGNPYVPVHFDASV	14.904549309822848	0.2737196189829174	94.00054	0.52771133	25.872618	15.815525
design_37	6	KEELLKKAEEYEKKAKEKEKKAEEAKKELEKVKAEQAAKLAAAKAEGAKLTPEEAAALIAATKAEADTKETELQEKYGKLKAEAEELKAKSEKLKAEAEA:KETAAAKFERQHMDSSTSAASSSNYCNQMMKSRNLTKDRCKPVNTFVHESLADVQAVCSQKNVACKNGQTNCYQSYSTMSITDCRETGSSKYPNCAYKTTQANKHIIVACEGNPYVPVHFDASV	14.895394492400468	0.2642244691206959	90.5636	0.52961695	25.946016	16.201283
design_37	7	KKELEEKAKEYKKKAEEYKKKAEEAEKKLKEIKEKNEKELAATKAEAAKLTPAEGAKLIKETEAKRDTDITEASEELGKYKKEAEEYEKKAKELEKKAKE:KETAAAKFERQHMDSSTSAASSSNYCNQMMKSRNLTKDRCKPVNTFVHESLADVQAVCSQKNVACKNGQTNCYQSYSTMSITDCRETGSSKYPNCAYKTTQANKHIIVACEGNPYVPVHFDASV	14.580602667293048	0.2912349163070505	94.44315	0.5273904	25.948952	16.694424
design_37	8	KEKLLEEAKKYKEKSEEYKKKAEEAKKELEKTKKEMEELLALTKELAAKLTPELGAKLIKATQDLYDTKITEKTEEYGKYKKLAEEYEKKAKELLEKAKK:KETAAAKFERQHMDSSTSAASSSNYCNQMMKSRNLTKDRCKPVNTFVHESLADVQAVCSQKNVACKNGQTNCYQSYSTMSITDCRETGSSKYPNCAYKTTQANKHIIVACEGNPYVPVHFDASV	13.91943469533672	0.2944142080688636	94.776695	0.52638394	26.229483	15.68128
design_37	9	SEKLKAEAEKLKAEAEKYKAEAEKAKAELEEAKKKMEEELEKTKALAAKLTPEEGAKLIAETQAKRDTKITELTEKEGALKAKAEEAEAKAKALEAEAKA:KETAAAKFERQHMDSSTSAASSSNYCNQMMKSRNLTKDRCKPVNTFVHESLADVQAVCSQKNVACKNGQTNCYQSYSTMSITDCRETGSSKYPNCAYKTTQANKHIIVACEGNPYVPVHFDASV	14.879300149585402	0.25533075479597706	92.09244	0.5297416	25.73179	16.024822
design_37	10	KEKIKKEAEKYEEEAKKYEKEAEEAQKELEKTKAEMEAELAKTKALAAKLTPELGAKLIAETQAKADTEITEKTEEYGKLKAKAEELKKKSEELKEKYEK:KETAAAKFERQHMDSSTSAASSSNYCNQMMKSRNLTKDRCKPVNTFVHESLADVQAVCSQKNVACKNGQTNCYQSYSTMSITDCRETGSSKYPNCAYKTTQANKHIIVACEGNPYVPVHFDASV	19.15157038746268	0.357750462525067	92.0358	0.52803993	26.128302	15.698243
design_37	11	KEEIKKKAEEYKKKAEEYKKKAEEAEKELEEAKKKMEEELEKAKAEAAKLTPEEGAKLIAETQKKADTIITEKTEEVGKLKALAEEYEAKSKKLEEEYKK:KETAAAKFERQHMDSSTSAASSSNYCNQMMKSRNLTKDRCKPVNTFVHESLADVQAVCSQKNVACKNGQTNCYQSYSTMSITDCRETGSSKYPNCAYKTTQANKHIIVACEGNPYVPVHFDASV	16.457956952437925	0.25267818711819795	93.50853	0.52662754	26.162203	15.329517
design_37	12	TAALNAAAAAAAAAAAAAAAAAAAAEAELAAAKAAMEAKLAETKAEAAKLTPEEGAKLIAATEAEADTTITTLTEKAGALKAKADELNAKAAALAAAAAA:KETAAAKFERQHMDSSTSAASSSNYCNQMMKSRNLTKDRCKPVNTFVHESLADVQAVCSQKNVACKNGQTNCYQSYSTMSITDCRETGSSKYPNCAYKTTQANKHIIVACEGNPYVPVHFDASV	16.7083949778669	0.16520808418907618	92.48097	0.5227002	26.177536	16.128712
design_37	13	EKEKLEKAKEYKAKAEEYEKKAKEAEKELKKAEAEQAAKLAAAKAQAAALTPEAGAALIAATKAEADTTITEKKEELGKYKRLAEEYKAKSEKLEKEAKE:KETAAAKFERQHMDSSTSAASSSNYCNQMMKSRNLTKDRCKPVNTFVHESLADVQAVCSQKNVACKNGQTNCYQSYSTMSITDCRETGSSKYPNCAYKTTQANKHIIVACEGNPYVPVHFDASV	13.037356753553098	0.3128210065283464	94.155876	0.5257158	26.138	15.379547
design_37	14	KEELKKKAEELKKKAEKYKEEAEKAKKELEATKKEMAAKLAATKAEAAALTPAEGAAKIAAAQAEADTAITEKQEKYGKLEALAKEYEEESKKLEEEYKK:KETAAAKFERQHMDSSTSAASSSNYCNQMMKSRNLTKDRCKPVNTFVHESLADVQAVCSQKNVACKNGQTNCYQSYSTMSITDCRETGSSKYPNCAYKTTQANKHIIVACEGNPYVPVHFDASV	16.63679143407634	0.255543776439446	92.49865	0.5264901	26.091537	15.78233
design_37	15	AEALKAAAAAAKAAAEAAAAAAAAAAAALAATTAAAAAALAAAKAAAAALTPAAGAALIAATQAAADTAATTAAETVGKLKAEAEALKAEADALAAQAAA:KETAAAKFERQHMDSSTSAASSSNYCNQMMKSRNLTKDRCKPVNTFVHESLADVQAVCSQKNVACKNGQTNCYQSYSTMSITDCRETGSSKYPNCAYKTTQANKHIIVACEGNPYVPVHFDASV	15.30840503101842	0.18010467762186	90.01699	0.5240022	25.5814	14.596102
design_37	16	KEELKKEAEELKKKAEEYKEKAEKAKAELEKAKAEMEKKLAETKAKAAALTPAEGAALIAATKAEADTVITELSEKYGKYEAEAKEYEEKSKKLEEEYKK:KETAAAKFERQHMDSSTSAASSSNYCNQMMKSRNLTKDRCKPVNTFVHESLADVQAVCSQKNVACKNGQTNCYQSYSTMSITDCRETGSSKYPNCAYKTTQANKHIIVACEGNPYVPVHFDASV	13.892889164388773	0.30097330791696564	92.53908	0.53108597	25.777002	15.21482
design_37	17	TEEKKKKAAELKAKAEEAKAKAEEAKAKLEAAKKEMEKLLAETKALAAKLTPELGAALIKATQAKADTTITNLTEEYGKYKAEAEEYKAKAEALEAEAKA:KETAAAKFERQHMDSSTSAASSSNYCNQMMKSRNLTKDRCKPVNTFVHESLADVQAVCSQKNVACKNGQTNCYQSYSTMSITDCRETGSSKYPNCAYKTTQANKHIIVACEGNPYVPVHFDASV	14.599775924070881	0.26469952096422794	93.32725	0.53153807	25.82937	16.588215
design_37	18	KEELLKKAEELEKKAKEYKKKAEEAKAELDKVKAEQEAKLAATKALGAKLTPEEAAKLIAETQAKADAAITEKTEEYGKLKALAEEYEKESKELKEKAEK:KETAAAKFERQHMDSSTSAASSSNYCNQMMKSRNLTKDRCKPVNTFVHESLADVQAVCSQKNVACKNGQTNCYQSYSTMSITDCRETGSSKYPNCAYKTTQANKHIIVACEGNPYVPVHFDASV	15.225941033935513	0.26720883672496243	93.31615	0.5280105	26.006573	16.462986
design_37	19	KEKIKKEAEELEKKAEEKKKEAEKAKKKLEEAKKEMEEKLAKAKAEAAALTPEEGAALIKKTQAEADKKITELKEEYGKLKKEAEEYKKEAEKKKEEYEK:KETAAAKFERQHMDSSTSAASSSNYCNQMMKSRNLTKDRCKPVNTFVHESLADVQAVCSQKNVACKNGQTNCYQSYSTMSITDCRETGSSKYPNCAYKTTQANKHIIVACEGNPYVPVHFDASV	15.236919173663534	0.2796645132333963	93.57038	0.5264362	26.35045	16.010418
design_37	20	KEELKKKAEELKAKAEEKKKEAEKAEKELEETKKKMEAKLAETKALAAKLTPEEGAKLIAETEAEADTAITEKTEELGKKKAEAEEYEKEAAKLAAEAKA:KETAAAKFERQHMDSSTSAASSSNYCNQMMKSRNLTKDRCKPVNTFVHESLADVQAVCSQKNVACKNGQTNCYQSYSTMSITDCRETGSSKYPNCAYKTTQANKHIIVACEGNPYVPVHFDASV	13.4836461885605	0.30255192112438145	93.725525	0.5286286	25.968872	16.45935
design_37	21	KEEIKKEAEKYEKEAEKYKKEAEKAKAELEKIKKEMEKKLAEAKAKAAALTPEEGKALIAKTEAEADKKITEAQEKYGKLKAKADELKKKSEELKKEYEK:KETAAAKFERQHMDSSTSAASSSNYCNQMMKSRNLTKDRCKPVNTFVHESLADVQAVCSQKNVACKNGQTNCYQSYSTMSITDCRETGSSKYPNCAYKTTQANKHIIVACEGNPYVPVHFDASV	15.180884323795125	0.26698192336075927	92.63348	0.52736044	26.028276	15.29605
design_37	22	AEEIKAKAEEAKAKAEEYEAKAKAAEAELEATKKEMEAKLAAAKALAAKLTPAEGAALIAAVEKEADTAITEKSIEVGKYKALADEYKAKSEALEAEYKA:KETAAAKFERQHMDSSTSAASSSNYCNQMMKSRNLTKDRCKPVNTFVHESLADVQAVCSQKNVACKNGQTNCYQSYSTMSITDCRETGSSKYPNCAYKTTQANKHIIVACEGNPYVPVHFDASV	15.558751874502647	0.2603933721506372	94.6655	0.5279536	25.703379	16.027866
design_37	23	KEKKLAEAEKYEALAKEYEAKAKEAEAKLKEAKAKAEAELAAAKALAAKLTPEEGAKLIAETEAKADTIITELTNEYGKLKAEAEEYKAKAEALKAEAEA:KETAAAKFERQHMDSSTSAASSSNYCNQMMKSRNLTKDRCKPVNTFVHESLADVQAVCSQKNVACKNGQTNCYQSYSTMSITDCRETGSSKYPNCAYKTTQANKHIIVACEGNPYVPVHFDASV	16.68675734756398	0.2513228670519652	93.873375	0.52787924	25.83373	16.324854
design_37	24	KEEIKKKAEQYEKEAEKKKEEAEKKKEELEKAKAKADADLAAVKAEAAKLTPAEGAALIAKAQAERDATITTLQEEYGKKKKEAEELKKKAEELKKKYEA:KETAAAKFERQHMDSSTSAASSSNYCNQMMKSRNLTKDRCKPVNTFVHESLADVQAVCSQKNVACKNGQTNCYQSYSTMSITDCRETGSSKYPNCAYKTTQANKHIIVACEGNPYVPVHFDASV	14.822850609662487	0.28965297870640516	92.03992	0.53385377	25.532324	14.88321
design_37	25	KEELLKEAEEYKAKAEEYEEKAKKKKEELEKVKAEMEKKLAEAKAEGAKLTPEEAAALIAKTEKEADTKITEKTEEYGKYKALAEEYKAKAEELEKKAKE:KETAAAKFERQHMDSSTSAASSSNYCNQMMKSRNLTKDRCKPVNTFVHESLADVQAVCSQKNVACKNGQTNCYQSYSTMSITDCRETGSSKYPNCAYKTTQANKHIIVACEGNPYVPVHFDASV	14.327724434096572	0.30069159971526843	93.40501	0.52607083	25.934568	15.615667
design_37	26	KEEIKKKAEEKEKEAEKKKKKAEELKKELEKAEAEMAAKLAATKAEAAALTPEEGAALIAKTEAEADTKITELKEKYGKAKAEAEELKKEAEKLKKEYEK:KETAAAKFERQHMDSSTSAASSSNYCNQMMKSRNLTKDRCKPVNTFVHESLADVQAVCSQKNVACKNGQTNCYQSYSTMSITDCRETGSSKYPNCAYKTTQANKHIIVACEGNPYVPVHFDASV	14.484237437250158	0.29107578844577897	91.1785	0.52738506	26.107264	15.860687
design_37	27	TEKIKAEAAAAAAKAAEKKAEAEKKKAELEKVKKEMDAKLAKTKAEAAALTPEEGAKLIAETEAEKDTKITEKTEEYGKLKAEAEELKKKSEELAAKAAA:KETAAAKFERQHMDSSTSAASSSNYCNQMMKSRNLTKDRCKPVNTFVHESLADVQAVCSQKNVACKNGQTNCYQSYSTMSITDCRETGSSKYPNCAYKTTQANKHIIVACEGNPYVPVHFDASV	18.77310689170404	0.2667407370208013	93.15689	0.52912426	25.776484	15.006205
design_37	28	KEEIKKKAEEYKAKAEEYKKKAEEAKKELEKTKEEQDKKLAEAKKEAAALTPEEGAKLIAAVQAERDTAITEKTEKYGKYEAEAKEYKEKSDALEAEAKA:KETAAAKFERQHMDSSTSAASSSNYCNQMMKSRNLTKDRCKPVNTFVHESLADVQAVCSQKNVACKNGQTNCYQSYSTMSITDCRETGSSKYPNCAYKTTQANKHIIVACEGNPYVPVHFDASV	14.01681902118006	0.2912545595090443	94.82743	0.528269	25.784416	15.213757
design_37	29	KEKILEEAKELEKKAEEYKAKAEKAEAELKKAQAEAEKELAEAKAKAAKLTPEEGAKLIKETEAKADATITTKKEELGKYKKEAEEYKKKSEELLEKAKK:KETAAAKFERQHMDSSTSAASSSNYCNQMMKSRNLTKDRCKPVNTFVHESLADVQAVCSQKNVACKNGQTNCYQSYSTMSITDCRETGSSKYPNCAYKTTQANKHIIVACEGNPYVPVHFDASV	14.642933754580778	0.27463760555786354	93.75308	0.5292254	26.178589	15.625486
design_37	30	KEELLKKAEEAEKKAKEYEAKAKEAKAELEKTKAEQKAKLEAVKAEGAALTPEEAAKAIAAAEAERDKAITEKTIEYGKYKAKAEEYKAESAKLKAEAEK:KETAAAKFERQHMDSSTSAASSSNYCNQMMKSRNLTKDRCKPVNTFVHESLADVQAVCSQKNVACKNGQTNCYQSYSTMSITDCRETGSSKYPNCAYKTTQANKHIIVACEGNPYVPVHFDASV	16.225795085592146	0.2647383389523855	94.51597	0.5249115	26.093143	17.364132
design_37	31	KEEIEKKAKEKEKKAEEYEKKAEEAKKKLEEKKKEMEKELEEVKAEAAKLTPEEAAKLIKEKQEKADTVITEATEEYGKLKKKAEEEKEEAEKLKEEAEK:KETAAAKFERQHMDSSTSAASSSNYCNQMMKSRNLTKDRCKPVNTFVHESLADVQAVCSQKNVACKNGQTNCYQSYSTMSITDCRETGSSKYPNCAYKTTQANKHIIVACEGNPYVPVHFDASV	14.541546825690437	0.2644743042579303	93.03841	0.52530783	26.300879	16.893677
design_38	0	SEAEKVKKEAEELAKEAEKLLKEAKKLAAESSPELAAEFDQVAATFDDAKKLAKEGLKLAETGEKLEEGKNKVAAGKTKLKEAKDDFEALKARYEKLKAA:KETAAAKFERQHMDSSTSAASSSNYCNQMMKSRNLTKDRCKPVNTFVHESLADVQAVCSQKNVACKNGQTNCYQSYSTMSITDCRETGSSKYPNCAYKTTQANKHIIVACEGNPYVPVHFDASV	17.58337138614669	0.20869325627254634	92.57887	0.52679324	26.583494	16.644073
design_38	1	SEAEKVKKEAEELLKEAEKLKKEAEKLAKESSPELAAEFKQVADTADKAAKYAKEGLELAKSGKNLEEGKNKVAKAKTLLDIAKDDYKALKARYEKLKAA:KETAAAKFERQHMDSSTSAASSSNYCNQMMKSRNLTKDRCKPVNTFVHESLADVQAVCSQKNVACKNGQTNCYQSYSTMSITDCRETGSSKYPNCAYKTTQANKHIIVACEGNPYVPVHFDASV	15.113893901815452	0.2566503820236499	93.46636	0.533857	25.329437	13.70094
design_38	2	AEAEKVKKEAKKLKEEAEKLLKEAEKLAKESSPELAEEFKQIAEQAKKAAELAKEGEKLAESGTKLAEGKNKVAEAKTKLEEAKEDFEAAKKRYEKLKKA:KETAAAKFERQHMDSSTSAASSSNYCNQMMKSRNLTKDRCKPVNTFVHESLADVQAVCSQKNVACKNGQTNCYQSYSTMSITDCRETGSSKYPNCAYKTTQANKHIIVACEGNPYVPVHFDASV	16.94835522892374	0.17561550552440144	92.44883	0.52144593	27.05645	17.68207
design_38	3	AEVEKNKKEAKELAAEAKKLKAEAEKLAQESTPELAAEFKAIADTFKKAEDLAKKGEELNKSGTKAEEGKNNVAKAKTLLEEGKDDFEAAKARYDKLKAA:KETAAAKFERQHMDSSTSAASSSNYCNQMMKSRNLTKDRCKPVNTFVHESLADVQAVCSQKNVACKNGQTNCYQSYSTMSITDCRETGSSKYPNCAYKTTQANKHIIVACEGNPYVPVHFDASV	16.46587146213439	0.1872512247614713	91.697784	0.52781713	26.496256	15.5079
design_38	4	AAAAENKAKAEKVAAEAAALAKEAEALAAESSPELAAEFDAVAATAKKALALAKEGLALQKTGDKAAEGKNKVAAAETLLDEAKADLDALKARYKAKKAK:KETAAAKFERQHMDSSTSAASSSNYCNQMMKSRNLTKDRCKPVNTFVHESLADVQAVCSQKNVACKNGQTNCYQSYSTMSITDCRETGSSKYPNCAYKTTQANKHIIVACEGNPYVPVHFDASV	17.174794447304777	0.16437104137989497	90.06578	0.52867067	26.28321	16.101166
design_38	5	AEAEEVKKEAKKLLEEAKKLEKEAEELAKESTPELAEEFKRVAELAKKAAELAKEALKLAESGTKLEEGKNKLAKAKTLLEEAKDDYEALKARYDKEKAA:KETAAAKFERQHMDSSTSAASSSNYCNQMMKSRNLTKDRCKPVNTFVHESLADVQAVCSQKNVACKNGQTNCYQSYSTMSITDCRETGSSKYPNCAYKTTQANKHIIVACEGNPYVPVHFDASV	15.979825681245801	0.18737717674533302	93.21964	0.5274043	26.579065	15.800728
design_38	6	EEAEKIKKEAEKLAKEAEEKLKEAKKLAEESSPELAKEFEQVAKTFEEAKKLAKKGLELAKSGENLEEAKNYVAKAKTKLEEGKDELEALKERYEKEKKK:KETAAAKFERQHMDSSTSAASSSNYCNQMMKSRNLTKDRCKPVNTFVHESLADVQAVCSQKNVACKNGQTNCYQSYSTMSITDCRETGSSKYPNCAYKTTQANKHIIVACEGNPYVPVHFDASV	15.199553722952892	0.26025070637448755	93.21161	0.5261686	26.66883	15.41799
design_38	7	AKAEEIKKEAEELLKQATALKDEANALAAASSPEQAEEFKQVADTADKAADYAKKGLELAKTGEKLEEGKNYTAKAKTLLDIATDDLNALKARYDAEKAA:KETAAAKFERQHMDSSTSAASSSNYCNQMMKSRNLTKDRCKPVNTFVHESLADVQAVCSQKNVACKNGQTNCYQSYSTMSITDCRETGSSKYPNCAYKTTQANKHIIVACEGNPYVPVHFDASV	16.62126669131153	0.24743906562781867	93.12514	0.5284972	25.933043	16.086971
design_38	8	AKAEENKKKAEEVAKKAEELLKEAKKLAEESTPELAEEFNAIADTFKKAKEKAEKAKELAKSGKKLEEGKNELAKAETLLKEAEDDYEAAKLRYDKLKKE:KETAAAKFERQHMDSSTSAASSSNYCNQMMKSRNLTKDRCKPVNTFVHESLADVQAVCSQKNVACKNGQTNCYQSYSTMSITDCRETGSSKYPNCAYKTTQANKHIIVACEGNPYVPVHFDASV	16.83920203728657	0.17146600975935064	89.071915	0.52371454	26.92831	17.597935
design_38	9	AKAEEVKKKAEEVAAEAEKNLKKAEELAKESSPEDAEEFKQVADTFKDAKNLAKEGLELAKTGEKLEEGKNKLAKAETKLKEGNEDFEALKARYEKKKAA:KETAAAKFERQHMDSSTSAASSSNYCNQMMKSRNLTKDRCKPVNTFVHESLADVQAVCSQKNVACKNGQTNCYQSYSTMSITDCRETGSSKYPNCAYKTTQANKHIIVACEGNPYVPVHFDASV	16.112781777375528	0.19146958546256262	91.539536	0.52497053	26.845922	16.789415
design_38	10	AEAEENKKKAKKVLEEAKKLEEEAKKLAKESTPELAEEFKRVAELAKKAAKLAEEALKLAESGEKLEEGKNKLAKAKTLYEEAKEDFEALKARYEKKKAA:KETAAAKFERQHMDSSTSAASSSNYCNQMMKSRNLTKDRCKPVNTFVHESLADVQAVCSQKNVACKNGQTNCYQSYSTMSITDCRETGSSKYPNCAYKTTQANKHIIVACEGNPYVPVHFDASV	16.214487768957312	0.18374075153825004	92.05779	0.5252029	26.870222	16.945864
design_38	11	DEAEKAKKEAEEVAKKAEEYAKEAEELAKESTPEQAEEFKQIAEQFKKAKKLAEEAKKLAETGEKLEEGKNKLAEAKTVLEEAKDDLEAAKLRYDKEKKA:KETAAAKFERQHMDSSTSAASSSNYCNQMMKSRNLTKDRCKPVNTFVHESLADVQAVCSQKNVACKNGQTNCYQSYSTMSITDCRETGSSKYPNCAYKTTQANKHIIVACEGNPYVPVHFDASV	17.452679944167453	0.1742748366260843	92.36427	0.5274706	26.23212	14.111458
design_38	12	EEAEKVKKEAKELAEKAKELAKEAEKLAKESSPELAEEFKQVADLAKKALKLAEEGYKLAESGTKLEEGKNKVAKAKTLLEEAEDELKALKARYEKLKAA:KETAAAKFERQHMDSSTSAASSSNYCNQMMKSRNLTKDRCKPVNTFVHESLADVQAVCSQKNVACKNGQTNCYQSYSTMSITDCRETGSSKYPNCAYKTTQANKHIIVACEGNPYVPVHFDASV	16.51967985878249	0.18685826808862832	92.536095	0.5234029	26.875273	17.753056
design_38	13	AEAEKVKKEAKELEKEAKKLAKEAEKLAKESSPELAEEFEAVAAQAKKAAELAKEGYKLAESGEKLEEGKNAVAKAKTVLKEAKEDLEALKKRYEELKKK:KETAAAKFERQHMDSSTSAASSSNYCNQMMKSRNLTKDRCKPVNTFVHESLADVQAVCSQKNVACKNGQTNCYQSYSTMSITDCRETGSSKYPNCAYKTTQANKHIIVACEGNPYVPVHFDASV	15.926444557918009	0.25997892578672166	93.00966	0.5246248	26.53081	16.708809
design_38	14	AEAAAVLAAAEATLAQAAALAAEAAALAAESSPELAEEFAAVRDTLADAAALAAQAAALAATGTQLAAGKNALAAGQTKLADATDDLDALKARYDKLKAA:KETAAAKFERQHMDSSTSAASSSNYCNQMMKSRNLTKDRCKPVNTFVHESLADVQAVCSQKNVACKNGQTNCYQSYSTMSITDCRETGSSKYPNCAYKTTQANKHIIVACEGNPYVPVHFDASV	15.551597381361814	0.30028951385681024	92.66615	0.52858824	25.36264	14.379952
design_38	15	EENEKNKKKAEEVKKKAEELLKEAEKLAQESSPELAAEFKQVADTFKKAKELAEEGYKLNKSGKNNKEGKNKLAKAETLYKEAKDDFEALKARYEKLKAA:KETAAAKFERQHMDSSTSAASSSNYCNQMMKSRNLTKDRCKPVNTFVHESLADVQAVCSQKNVACKNGQTNCYQSYSTMSITDCRETGSSKYPNCAYKTTQANKHIIVACEGNPYVPVHFDASV	16.97235506274407	0.18641883073652568	89.47466	0.5299153	26.282597	16.938591
design_38	16	EEAEKVKKEAEEVKKKAEELAKEAEKLAKESTPELAKEFNAVAATAKKAAEYAKKALELAKTGTKLEEGKNNLAKAKTLLDDASDDFNALKERYKKKKAA:KETAAAKFERQHMDSSTSAASSSNYCNQMMKSRNLTKDRCKPVNTFVHESLADVQAVCSQKNVACKNGQTNCYQSYSTMSITDCRETGSSKYPNCAYKTTQANKHIIVACEGNPYVPVHFDASV	15.862174151578056	0.24961609396106724	92.8256	0.52765816	26.149572	15.609522
design_38	17	SEAEKIKKEAEELAKKAEELKKEAEKLAKESTPELAEEFKQVADQAKKALELAKKGKELAKTGKKLEEGKNYTAKAKTLLKEAEDDLNALKARYEKLKAA:KETAAAKFERQHMDSSTSAASSSNYCNQMMKSRNLTKDRCKPVNTFVHESLADVQAVCSQKNVACKNGQTNCYQSYSTMSITDCRETGSSKYPNCAYKTTQANKHIIVACEGNPYVPVHFDASV	17.059102963794007	0.1834273598363527	92.00157	0.5243187	26.844513	18.239092
design_38	18	DEAKKLKEEAEALLKEAKALLKEAKELAKKSTPELAAEFKQVAAQFKDAAELAEKGAKLAKTGEKLEEGKNAVAKAKTKLDEAKDDFNALKARYDALKAA:KETAAAKFERQHMDSSTSAASSSNYCNQMMKSRNLTKDRCKPVNTFVHESLADVQAVCSQKNVACKNGQTNCYQSYSTMSITDCRETGSSKYPNCAYKTTQANKHIIVACEGNPYVPVHFDASV	15.956401273017509	0.191857494392694	92.453575	0.52985173	26.233797	15.963722
design_38	19	EEAEEVKKEAKELKKEAEKLKKEAEKLAKESSPELAEEFKAVADTLKKAAKLAEEGYKLAKTGEKLEEGKNAVAKAKTLLEEAKDDLEALKARYDKLKAA:KETAAAKFERQHMDSSTSAASSSNYCNQMMKSRNLTKDRCKPVNTFVHESLADVQAVCSQKNVACKNGQTNCYQSYSTMSITDCRETGSSKYPNCAYKTTQANKHIIVACEGNPYVPVHFDASV	16.966589960287497	0.18386508985855812	92.20361	0.52627563	26.671968	16.34024
design_38	20	EEAEKVKKEAEEVKKEAEKLAKEAKKLAEESSPELAEEFKEIEKLFEKAKELAEEAEKLAKTGEKLQEAKNKLAEAKTKLEEAKEEFEALKERYEKLKKE:KETAAAKFERQHMDSSTSAASSSNYCNQMMKSRNLTKDRCKPVNTFVHESLADVQAVCSQKNVACKNGQTNCYQSYSTMSITDCRETGSSKYPNCAYKTTQANKHIIVACEGNPYVPVHFDASV	16.77354489900784	0.17066404514829217	92.11612	0.52300394	27.172325	18.06262
design_38	21	DEAEKYKKEAEKGAKEAEKLAKEAEKLAKESTPEEAEEFKRVKELAEKAKKYFEKAKELAESGEKLEQGKNYLAKGKTLLKIAKEELEALKLRYEKKKKA:KETAAAKFERQHMDSSTSAASSSNYCNQMMKSRNLTKDRCKPVNTFVHESLADVQAVCSQKNVACKNGQTNCYQSYSTMSITDCRETGSSKYPNCAYKTTQANKHIIVACEGNPYVPVHFDASV	16.751877774443862	0.24985504773117626	90.944214	0.5270642	26.369806	15.890385
design_38	22	AEAEKVKAEAEKLAKEAEKLLKEAEELAKESTPELAEEFKQVADTAKKALDKAKKGAELAKTGEKLEEGKNETAEAKTLLDIATDDFNALKARYEAEKAK:KETAAAKFERQHMDSSTSAASSSNYCNQMMKSRNLTKDRCKPVNTFVHESLADVQAVCSQKNVACKNGQTNCYQSYSTMSITDCRETGSSKYPNCAYKTTQANKHIIVACEGNPYVPVHFDASV	17.084277464200216	0.18908234625567014	93.28039	0.52809834	25.939781	16.359531
design_38	23	AEAEEIKKEAEELAKKAKELAKEAEKLAKESTPELAKEFKEVADQAKEAEKLAEEGLKLAKSGKNLEEGKNKTAKAKTKLKEAEEDFKALKARYEKLKAA:KETAAAKFERQHMDSSTSAASSSNYCNQMMKSRNLTKDRCKPVNTFVHESLADVQAVCSQKNVACKNGQTNCYQSYSTMSITDCRETGSSKYPNCAYKTTQANKHIIVACEGNPYVPVHFDASV	16.791346478241124	0.18516616650427054	93.52471	0.52443177	26.918085	17.029037
design_38	24	AEAEKVQKEAKELLEEAKKYAKEAEKLAKESSPELAEEFKQVKELFEKAAEYFKKGYELAKTGEKLEEGKNAVAKGKTLLEEGKDELDALKARYKKLKAE:KETAAAKFERQHMDSSTSAASSSNYCNQMMKSRNLTKDRCKPVNTFVHESLADVQAVCSQKNVACKNGQTNCYQSYSTMSITDCRETGSSKYPNCAYKTTQANKHIIVACEGNPYVPVHFDASV	16.716917681827713	0.2397678814267495	90.377716	0.5271994	26.277708	16.363125
design_38	25	EEAKKIKEEAKKLAKEAKKLKKEAEELAKKSSPELAEEFKQVADTAKKAEELFKEGAELAKTGTKLKEGKDKVAKGKTLLEEAKDDFEALKARYDKLKAA:KETAAAKFERQHMDSSTSAASSSNYCNQMMKSRNLTKDRCKPVNTFVHESLADVQAVCSQKNVACKNGQTNCYQSYSTMSITDCRETGSSKYPNCAYKTTQANKHIIVACEGNPYVPVHFDASV	17.071623912645435	0.22923615551879653	85.602646	0.52483666	26.459543	17.593985
design_38	26	DEAEKVKKEAEELAKKAEELKKEAEELAKKSSPELAKEFKQVAKQLEKAKEYAKKAKELAETGEKLEEGKNYLAKAKTILEEAEEELNALKARYEKKKAA:KETAAAKFERQHMDSSTSAASSSNYCNQMMKSRNLTKDRCKPVNTFVHESLADVQAVCSQKNVACKNGQTNCYQSYSTMSITDCRETGSSKYPNCAYKTTQANKHIIVACEGNPYVPVHFDASV	14.979937380939402	0.265735492977064	92.25689	0.52745533	26.54547	14.409721
design_38	27	AEAEEVKKKAEEVLKEAKKLADEAKKLAKESTPELAEEFNAIKDTADKAAKLAKEAAELAKTGTKLEEGKNALAKAETLLDDAKDDFNAAKERYEKEKAK:KETAAAKFERQHMDSSTSAASSSNYCNQMMKSRNLTKDRCKPVNTFVHESLADVQAVCSQKNVACKNGQTNCYQSYSTMSITDCRETGSSKYPNCAYKTTQANKHIIVACEGNPYVPVHFDASV	15.652865576293946	0.2904854775876342	92.783394	0.54011536	24.648985	12.83191
design_38	28	AEAEKVKKEAKKLLEEAKKNKKKAEELAKESTPEEAKEFEEVAKTFEKAAQYAKEGLALAESGKNLKEGKDKTAKAKTLLEEGKDDLEALKARYEKKKKA:KETAAAKFERQHMDSSTSAASSSNYCNQMMKSRNLTKDRCKPVNTFVHESLADVQAVCSQKNVACKNGQTNCYQSYSTMSITDCRETGSSKYPNCAYKTTQANKHIIVACEGNPYVPVHFDASV	16.065868264036798	0.18884420323673992	92.52398	0.5245381	26.769733	16.364502
design_38	29	DEAEKVKKEAKEVLEKAKKLAEEAEKLAKESSPELAEEFKAVADLFKKAAKLAEKALALAETGEKLEEGKNYLAKAKTLYEEGKDEFEALKARYEKLKAA:KETAAAKFERQHMDSSTSAASSSNYCNQMMKSRNLTKDRCKPVNTFVHESLADVQAVCSQKNVACKNGQTNCYQSYSTMSITDCRETGSSKYPNCAYKTTQANKHIIVACEGNPYVPVHFDASV	16.115560817418686	0.19191105462344554	93.01133	0.5270699	26.816013	16.493048
design_38	30	AEAEKVKKEAEKLEKEAEKYAKEAKKLAEESSPELAEEFKQVEKTLEKAKEYFKKGKELAKSGKKLEEGKNYTAKGKTLLEEAKEDLEALKARYEKLKAA:KETAAAKFERQHMDSSTSAASSSNYCNQMMKSRNLTKDRCKPVNTFVHESLADVQAVCSQKNVACKNGQTNCYQSYSTMSITDCRETGSSKYPNCAYKTTQANKHIIVACEGNPYVPVHFDASV	17.176972750793293	0.18585663812118922	87.00008	0.52343744	26.801548	17.967445
design_38	31	SEAEKVKKEAKKVKEEAKKNLKKAEELAKESTPELAKEFDNIADQFKKAEELAKEAEKLAESGKNLEEGKNKLAKAKTLLEEAKDDLEAAEARYEKEKAK:KETAAAKFERQHMDSSTSAASSSNYCNQMMKSRNLTKDRCKPVNTFVHESLADVQAVCSQKNVACKNGQTNCYQSYSTMSITDCRETGSSKYPNCAYKTTQANKHIIVACEGNPYVPVHFDASV	16.762298612395373	0.1841146022619371	93.802284	0.5325403	26.065006	15.433691
design_39	0	AAARAAARAAADAALAALRALLAGLSGLPEAKALLDDFDAAAAAAAAASPEAGARLLAARAEAVAKKLKELAKKEPEIKESAEAAAAEAEALAAAARAYL:KETAAAKFERQHMDSSTSAASSSNYCNQMMKSRNLTKDRCKPVNTFVHESLADVQAVCSQKNVACKNGQTNCYQSYSTMSITDCRETGSSKYPNCAYKTTQANKHIIVACEGNPYVPVHFDASV	19.326885287483716	0.13824638636962394	86.00326	0.52271706	27.061209	18.093014
design_39	1	EKEKEEALKKAEEYLKKLEKKLYGLSGLPEAKKLYEEFKKTKEEAQKLSPEEGAKLLAKKAEEVAKKLKELAEKYPEVKESAEEAAKLAEKLKKEMEKYL:KETAAAKFERQHMDSSTSAASSSNYCNQMMKSRNLTKDRCKPVNTFVHESLADVQAVCSQKNVACKNGQTNCYQSYSTMSITDCRETGSSKYPNCAYKTTQANKHIIVACEGNPYVPVHFDASV	17.597715723164523	0.20974608670044242	91.76885	0.5198194	27.182419	17.811132
design_39	2	EKEKEEAKKELEKYSKELLKLLKGLSGLPEAKKILEEFEKTLKEAKEKSPEEGAKLLLETAEKVAKELKELGKKYPEVKESFEEAEEKAKKLAEAAKKYL:KETAAAKFERQHMDSSTSAASSSNYCNQMMKSRNLTKDRCKPVNTFVHESLADVQAVCSQKNVACKNGQTNCYQSYSTMSITDCRETGSSKYPNCAYKTTQANKHIIVACEGNPYVPVHFDASV	17.006638140422044	0.2310534105955143	92.515495	0.51908624	27.352728	17.929014
design_39	3	EEEKEEAKKKAEELAKKLLELLYGLSGLPEAKELYEEFKKTLEEAKALSEEEGAKLLAEQAERVAEKLKELAEKEPETKESYEEAAEAAEKLKEALKKYL:KETAAAKFERQHMDSSTSAASSSNYCNQMMKSRNLTKDRCKPVNTFVHESLADVQAVCSQKNVACKNGQTNCYQSYSTMSITDCRETGSSKYPNCAYKTTQANKHIIVACEGNPYVPVHFDASV	16.83878243197831	0.234241346729635	91.41336	0.520473	27.104202	16.960743
design_39	4	EKEKEEALKEAERYTEKLLEKLYGLSGLPEAKEIYKDFKETVEKAKKLSPEEGAKLLAEKAKEVEKKLKELAKKYPETKESYEEAAELARKAKEAYEKYL:KETAAAKFERQHMDSSTSAASSSNYCNQMMKSRNLTKDRCKPVNTFVHESLADVQAVCSQKNVACKNGQTNCYQSYSTMSITDCRETGSSKYPNCAYKTTQANKHIIVACEGNPYVPVHFDASV	17.04134783969424	0.22461745695212568	93.22818	0.5212741	26.727856	17.361546
design_39	5	EAARAAALAKLEKKLAELKKLLKGLSGLPEAKKILKDFEKTAKAAKAASPEEGAKLLAKQAEKVEKELKELAKKYPEIKESAEEAAKKAKEAKKAAKAYL:KETAAAKFERQHMDSSTSAASSSNYCNQMMKSRNLTKDRCKPVNTFVHESLADVQAVCSQKNVACKNGQTNCYQSYSTMSITDCRETGSSKYPNCAYKTTQANKHIIVACEGNPYVPVHFDASV	17.47782483299816	0.1881593304904357	88.05052	0.51773185	27.99341	19.99459
design_39	6	EEEKKKKKEEAEKLNKELLKLLYGLSGSPEAKKIYEEFKETLEKAKKLSPEEGAKLLAEKAKKVEKELKKLAKEDPSSAESYKKAAELAKKARKAYEEYL:KETAAAKFERQHMDSSTSAASSSNYCNQMMKSRNLTKDRCKPVNTFVHESLADVQAVCSQKNVACKNGQTNCYQSYSTMSITDCRETGSSKYPNCAYKTTQANKHIIVACEGNPYVPVHFDASV	18.547971618521867	0.19356594864684468	91.98496	0.5258049	26.70104	17.601091
design_39	7	EEEKQRALEEMERYTKELLEKLHGLSGLPEAKELLKRFEETVKKAKALSPEEGAKLLAETAKEVEKELKELAKKYPESKEGYEEAAKLAEKLKKAAEKYL:KETAAAKFERQHMDSSTSAASSSNYCNQMMKSRNLTKDRCKPVNTFVHESLADVQAVCSQKNVACKNGQTNCYQSYSTMSITDCRETGSSKYPNCAYKTTQANKHIIVACEGNPYVPVHFDASV	17.53534448646562	0.1920070192318559	91.70833	0.52274084	26.914108	15.849949
design_39	8	EEEKKKALEEAEKAAKELLKLLYGLSGLPEAKKIYEEFKKTLEEAKKLSPEEGAKLLAEAAKKVAKELEELAKKYPEVAESAKKAAEAAKKLAELMKKYL:KETAAAKFERQHMDSSTSAASSSNYCNQMMKSRNLTKDRCKPVNTFVHESLADVQAVCSQKNVACKNGQTNCYQSYSTMSITDCRETGSSKYPNCAYKTTQANKHIIVACEGNPYVPVHFDASV	17.566046111951508	0.2215923226534203	90.89758	0.52346194	26.7793	17.257893
design_39	9	AAAQAAALAALKAANKKLLELLKGLSGLPEAKKLYEEFEKTLKEAAAKTPEEGAKLLAKTAEEVEKKLKELAKKYPESKESYEEAAKAAKEAKEAAKAYL:KETAAAKFERQHMDSSTSAASSSNYCNQMMKSRNLTKDRCKPVNTFVHESLADVQAVCSQKNVACKNGQTNCYQSYSTMSITDCRETGSSKYPNCAYKTTQANKHIIVACEGNPYVPVHFDASV	16.990090501839344	0.222260385941003	90.32936	0.5217637	27.152113	18.655666
design_39	10	EEAKKKAREKAEELAKKLLEKLHGLSGLPEAKELLEEFRAKLEEAKALSPEEGAKLLAETAKEVEKKLKELAKKDPSTKESYEEAAKLAKELEKALEAYL:KETAAAKFERQHMDSSTSAASSSNYCNQMMKSRNLTKDRCKPVNTFVHESLADVQAVCSQKNVACKNGQTNCYQSYSTMSITDCRETGSSKYPNCAYKTTQANKHIIVACEGNPYVPVHFDASV	18.81643950354864	0.17727164072453763	89.700935	0.5272753	26.3107	14.762017
design_39	11	EEERERAREEAERYAKELLELLKGLSGLPEAKELLEEFEKTLAEAQALSPEEGARLLAEAAREVEKKLKELAKKYPETKESYEKAAEAARRLREALERYL:KETAAAKFERQHMDSSTSAASSSNYCNQMMKSRNLTKDRCKPVNTFVHESLADVQAVCSQKNVACKNGQTNCYQSYSTMSITDCRETGSSKYPNCAYKTTQANKHIIVACEGNPYVPVHFDASV	18.896412629418535	0.16032971209332075	92.28754	0.5197544	27.434204	16.122288
design_39	12	EEERERARAEAEELARRLLELLHGLSGLPEAAELRRRFEEKLEEARRLSPEEGARLLAETAREVEEKLEELAEKEPSVRESAEEAARAARELREAYERYL:KETAAAKFERQHMDSSTSAASSSNYCNQMMKSRNLTKDRCKPVNTFVHESLADVQAVCSQKNVACKNGQTNCYQSYSTMSITDCRETGSSKYPNCAYKTTQANKHIIVACEGNPYVPVHFDASV	16.273711517054902	0.22218204007080583	92.142204	0.53393734	25.112963	14.570175
design_39	13	EEEKKEAKKEAEKYKKELLKLLYGLSGLPEAKALYEEFKKTAAEAQAKSPEEGAKLLAKAAKKVAEKLKKLAEENPETKESYEKAAKAAEKLEEAAKKYL:KETAAAKFERQHMDSSTSAASSSNYCNQMMKSRNLTKDRCKPVNTFVHESLADVQAVCSQKNVACKNGQTNCYQSYSTMSITDCRETGSSKYPNCAYKTTQANKHIIVACEGNPYVPVHFDASV	17.542692046579297	0.2129721554682708	92.11237	0.5229396	26.854273	17.561874
design_39	14	EEEKKRALEEAKELTEKLLEKLYGLSGLPEAKKLYEEFKKTVERAKKLSPEEGAKLLAEKAKEVEKKLKELAKKYPETAESYKEAAKLAKEAEKAYEEYL:KETAAAKFERQHMDSSTSAASSSNYCNQMMKSRNLTKDRCKPVNTFVHESLADVQAVCSQKNVACKNGQTNCYQSYSTMSITDCRETGSSKYPNCAYKTTQANKHIIVACEGNPYVPVHFDASV	16.01129026037087	0.2604788830402882	92.34055	0.51906776	27.087862	17.40154
design_39	15	EEEKEKALKELEEKLKKLEEKLYGLSGLPEAKELYEKFKKTVEEAKKLSPEEGAKLIEKAAKEVAKKLKELAKKEPETEESYKEAEKLAEEAAKAAKKAL:KETAAAKFERQHMDSSTSAASSSNYCNQMMKSRNLTKDRCKPVNTFVHESLADVQAVCSQKNVACKNGQTNCYQSYSTMSITDCRETGSSKYPNCAYKTTQANKHIIVACEGNPYVPVHFDASV	18.46346023687025	0.17635635678997658	87.4274	0.5249768	26.85075	16.188164
design_39	16	EEEKEKAKKEMEKYAKELEKLLYGLSGLPEAKELYEDFKKKKEEAKKLSEEEGAKLLAEKAKEVKKKLEELAQKEPEIAESAKKAAEAAEKLKKAAEKYL:KETAAAKFERQHMDSSTSAASSSNYCNQMMKSRNLTKDRCKPVNTFVHESLADVQAVCSQKNVACKNGQTNCYQSYSTMSITDCRETGSSKYPNCAYKTTQANKHIIVACEGNPYVPVHFDASV	16.758281016311706	0.2395066884939491	93.04201	0.5188247	27.252043	17.856499
design_39	17	EEERREALEEAERLAKELLELLEGLSGLPEAKKLYEKFKETLERARKLSEEEGARLLAEAAREAAKELKEIAKKNPEIKESAEEAAKKAEELREALERAL:KETAAAKFERQHMDSSTSAASSSNYCNQMMKSRNLTKDRCKPVNTFVHESLADVQAVCSQKNVACKNGQTNCYQSYSTMSITDCRETGSSKYPNCAYKTTQANKHIIVACEGNPYVPVHFDASV	17.79859318660549	0.16860057124042965	92.37344	0.51983154	27.670858	16.649899
design_39	18	EEEKKKAEEEAKKYLEKALEKLYGLSGLPEAKKLYEEFKKKAEEAKKLSPEEGAKLLKETAEKVAKEAEKLAKKYPESAESYKELKKLMKELAKAAEKYL:KETAAAKFERQHMDSSTSAASSSNYCNQMMKSRNLTKDRCKPVNTFVHESLADVQAVCSQKNVACKNGQTNCYQSYSTMSITDCRETGSSKYPNCAYKTTQANKHIIVACEGNPYVPVHFDASV	19.198714066000836	0.18561229581805785	89.172295	0.527895	26.432611	16.904503
design_39	19	EEERERAREEAERYLEELEKLLYGLSGLPEARELYEEFRRTAEEARRLSPEEGARLLAEAARRVAEELKRLAEKDPETAESYAEAAEAAERLREAAERYL:KETAAAKFERQHMDSSTSAASSSNYCNQMMKSRNLTKDRCKPVNTFVHESLADVQAVCSQKNVACKNGQTNCYQSYSTMSITDCRETGSSKYPNCAYKTTQANKHIIVACEGNPYVPVHFDASV	16.458505568746045	0.2221058811501128	93.72392	0.52139187	26.811075	16.992489
design_39	20	EEERERAREEAEEAARRLLELLYGLSGLPEAKKLYEEFRRTLEEARRLSPEEGARLLAEAAERVKKKLEELAKKNPETAESYKEAAEAAERLRELARRYL:KETAAAKFERQHMDSSTSAASSSNYCNQMMKSRNLTKDRCKPVNTFVHESLADVQAVCSQKNVACKNGQTNCYQSYSTMSITDCRETGSSKYPNCAYKTTQANKHIIVACEGNPYVPVHFDASV	17.40044686749385	0.1997931027961432	92.14939	0.5206946	26.7207	15.96477
design_39	21	AAARAAAAAAAAAAAAELEKLLYGLSGLPEAKELLERFRATRARAAALSPEEGARLLAATAEEVEKKLKELAKKEPETAESYKEAAKAARELRAHAEALL:KETAAAKFERQHMDSSTSAASSSNYCNQMMKSRNLTKDRCKPVNTFVHESLADVQAVCSQKNVACKNGQTNCYQSYSTMSITDCRETGSSKYPNCAYKTTQANKHIIVACEGNPYVPVHFDASV	18.820380738546977	0.1669476562287658	90.55434	0.5203601	26.814198	16.514229
design_39	22	EEEKKKALEEAEKKAEELLKQLYGLSGLPEAKKLYEEFKKKLEEAQKLSPEEGAKLLAETAKKVKEKLKEIAKKEPEVKESAEKAAKLAEELEKAAKKYL:KETAAAKFERQHMDSSTSAASSSNYCNQMMKSRNLTKDRCKPVNTFVHESLADVQAVCSQKNVACKNGQTNCYQSYSTMSITDCRETGSSKYPNCAYKTTQANKHIIVACEGNPYVPVHFDASV	18.59409723352697	0.19038318996028594	91.11765	0.5247545	26.772919	17.265373
design_39	23	EEEKERAKKEAERKLKELLEKLHGLSGLPEAKELYEEFKKKSEEAQKLSPEEGAKLLAETAKEAKEKLKELAKKYPETKESFEEAARLAEELERAAERYL:KETAAAKFERQHMDSSTSAASSSNYCNQMMKSRNLTKDRCKPVNTFVHESLADVQAVCSQKNVACKNGQTNCYQSYSTMSITDCRETGSSKYPNCAYKTTQANKHIIVACEGNPYVPVHFDASV	17.777140470562156	0.1899346172649284	91.42726	0.5231515	26.994184	15.375299
design_39	24	EEEKEEAKKEAEKYNKKLLELLYGLSGLPEAKKLYKKFKEDLEKAQKLSPEEGAKLLAKTAEEVAKKLKELGKKDPSTKESYEEAAKLAEELKKAYEKYL:KETAAAKFERQHMDSSTSAASSSNYCNQMMKSRNLTKDRCKPVNTFVHESLADVQAVCSQKNVACKNGQTNCYQSYSTMSITDCRETGSSKYPNCAYKTTQANKHIIVACEGNPYVPVHFDASV	16.57424930149243	0.25565639474223995	91.0324	0.52673936	26.643726	17.515575
design_39	25	EEEKKKAKEEAEKYAEELLKLLYGLSGLPEAKELYERFKEKLKEAKELSEEEGAKLLLETAEEVAKKLKELAKKNPETAESYKKAEEAAEKLAEKAKKYL:KETAAAKFERQHMDSSTSAASSSNYCNQMMKSRNLTKDRCKPVNTFVHESLADVQAVCSQKNVACKNGQTNCYQSYSTMSITDCRETGSSKYPNCAYKTTQANKHIIVACEGNPYVPVHFDASV	18.490677980296393	0.1874796309957222	90.09611	0.5267511	26.785496	16.656229
design_39	26	EEEKERARKEAEKYLKELLKLLEGLSGLPEAKKLYERFKKKVEEAKKLSEEEGAKLLAETAKEVEKELEKLAKENPEIKESAEKAAEAARKLRKKMEEYL:KETAAAKFERQHMDSSTSAASSSNYCNQMMKSRNLTKDRCKPVNTFVHESLADVQAVCSQKNVACKNGQTNCYQSYSTMSITDCRETGSSKYPNCAYKTTQANKHIIVACEGNPYVPVHFDASV	15.635778270975367	0.252562043601827	91.45613	0.5198361	27.55736	18.409464
design_39	27	AAAQAAARAAAEAAEKELLALLKGLSGLPEAAKLLADFEATVAEAKSLSPEEGARLLAAKAEEVEKQLKELAAKYPETKESYEAAAKAAAELAALNKAYL:KETAAAKFERQHMDSSTSAASSSNYCNQMMKSRNLTKDRCKPVNTFVHESLADVQAVCSQKNVACKNGQTNCYQSYSTMSITDCRETGSSKYPNCAYKTTQANKHIIVACEGNPYVPVHFDASV	18.38167534198947	0.1521995047747217	91.28947	0.52108985	27.264202	16.954082
design_39	28	EKEKEEALKELEKYVKELLEKLYGLSGLPEAKKLYEEFKKTYEEAKKLSPEEGAKLLAEAAKKVEKKLEELAKKEPETAESYKEAAELAKKAAEAAKKYL:KETAAAKFERQHMDSSTSAASSSNYCNQMMKSRNLTKDRCKPVNTFVHESLADVQAVCSQKNVACKNGQTNCYQSYSTMSITDCRETGSSKYPNCAYKTTQANKHIIVACEGNPYVPVHFDASV	16.770239268537022	0.25122691714595025	91.99055	0.5190921	27.137915	16.881393
design_39	29	EEEKEKALKELEEKSKELLKLLYGLSGLPEAKELYKRFKEKLEEAKKLSPEEGAKLLAKEAKEVAEELKKLAEKEPEIKESAEEAAKEAKELKEAAEKYL:KETAAAKFERQHMDSSTSAASSSNYCNQMMKSRNLTKDRCKPVNTFVHESLADVQAVCSQKNVACKNGQTNCYQSYSTMSITDCRETGSSKYPNCAYKTTQANKHIIVACEGNPYVPVHFDASV	16.720142131449474	0.2511007766977203	91.59236	0.51901674	27.122683	17.747604
design_39	30	EEEREEARRRAEELEARLLEKLEGLSGLPEAKALLEKFKATAAEAAALSPEEGARLLAEAAREAEKKLEELAKKEPEIAESAEEAARLARELREAYERYL:KETAAAKFERQHMDSSTSAASSSNYCNQMMKSRNLTKDRCKPVNTFVHESLADVQAVCSQKNVACKNGQTNCYQSYSTMSITDCRETGSSKYPNCAYKTTQANKHIIVACEGNPYVPVHFDASV	17.53958997778705	0.17987984044686756	90.945244	0.5185611	27.857365	16.12387
design_39	31	EEEKKKAKEEAEKYLKELKKQLYGLSGLPEAKKLLEDFEKTAEEAKKLSPEEGAKLLAKKAEEVEKQLKELAAKYPETKESYEKAAELAKKLKEAMEKYL:KETAAAKFERQHMDSSTSAASSSNYCNQMMKSRNLTKDRCKPVNTFVHESLADVQAVCSQKNVACKNGQTNCYQSYSTMSITDCRETGSSKYPNCAYKTTQANKHIIVACEGNPYVPVHFDASV	17.585982362172746	0.24090093094228368	82.66383	0.53049266	26.29796	16.526487
design_4	0	KEEEKKKAEEEKEKAKKAAEKLKKLGKEYPEIKAYAERIAKAIEEGVEYPEDAPAEIDLMRLQAKEVEKVNPEVGKEVKKIVKEAEKALKKYREAKKKLE:KETAAAKFERQHMDSSTSAASSSNYCNQMMKSRNLTKDRCKPVNTFVHESLADVQAVCSQKNVACKNGQTNCYQSYSTMSITDCRETGSSKYPNCAYKTTQANKHIIVACEGNPYVPVHFDASV	17.853164384806732	0.20259087238088178	83.29544	0.5287819	25.93433	15.759996
design_4	1	KEEEKKKAEEAKKKAKEKAKELKKLGEKYPKVKAYAEAAAEAIEEGIEYPEEAPAQIDLMKLQAKKVEEIDPEVGKEFKKIVEEAAKALKELREAIKKYK:KETAAAKFERQHMDSSTSAASSSNYCNQMMKSRNLTKDRCKPVNTFVHESLADVQAVCSQKNVACKNGQTNCYQSYSTMSITDCRETGSSKYPNCAYKTTQANKHIIVACEGNPYVPVHFDASV	17.4197435845205	0.22656222339273965	93.39531	0.52269065	26.1997	16.341806
design_4	2	AAAAAAAAAAAAAAAEAAAAQLRALGAANPAIAAVAAAAAEAVAEGVEYPEDAAAQIDLMKAKAAQAAAIDAAAGATFAAIVAAAAAALKALAAATKALK:KETAAAKFERQHMDSSTSAASSSNYCNQMMKSRNLTKDRCKPVNTFVHESLADVQAVCSQKNVACKNGQTNCYQSYSTMSITDCRETGSSKYPNCAYKTTQANKHIIVACEGNPYVPVHFDASV	14.38869417630555	0.2553388803112213	68.88413	0.51749766	26.552599	17.009317
design_4	3	KEEAKEKAEEAKAEAREAAEKLRELGKKYPEVKAYAEAIAEAIEEGIEYPEEAPAQIDLMKLQAEKVLEINPEVGKEVKEIVEKAAEALKKLREAIEKLK:KETAAAKFERQHMDSSTSAASSSNYCNQMMKSRNLTKDRCKPVNTFVHESLADVQAVCSQKNVACKNGQTNCYQSYSTMSITDCRETGSSKYPNCAYKTTQANKHIIVACEGNPYVPVHFDASV	16.782372290345513	0.23210017938852476	93.02127	0.5204646	26.329472	16.384678
design_4	4	KEKEKERAEKAKKKVEEKAKELEKLGKEYPKVAAYAKAAAEALKEGIEYPEEAPAEIDRMKLLAKNIEKVDPEVGKKAKEIVEEAAKALEEMRKAKERLE:KETAAAKFERQHMDSSTSAASSSNYCNQMMKSRNLTKDRCKPVNTFVHESLADVQAVCSQKNVACKNGQTNCYQSYSTMSITDCRETGSSKYPNCAYKTTQANKHIIVACEGNPYVPVHFDASV	17.418268509379175	0.24534847072120744	92.11004	0.519902	26.507223	16.68864
design_4	5	KEEAKEKAKEAAKKAKEQAKKLKELGKKYPEVKAYAERAAEAIEEGVENPEDAPAQIDLMRLQAKNVKKVDPEVGKKFEEIVEEAAKALEEMRKAKEKLE:KETAAAKFERQHMDSSTSAASSSNYCNQMMKSRNLTKDRCKPVNTFVHESLADVQAVCSQKNVACKNGQTNCYQSYSTMSITDCRETGSSKYPNCAYKTTQANKHIIVACEGNPYVPVHFDASV	15.353682233639242	0.2529268670142184	93.04238	0.52518463	25.933205	14.456512
design_4	6	GEKEKEEAEKAKKKAEEQAKKLKELGKKYPKVKAEAEAAAEAIKEGIEYPEDAPAAIDYMKLKAKNAKKIDPEVGKEFEKIVEEAAKALKELREAKKKLE:KETAAAKFERQHMDSSTSAASSSNYCNQMMKSRNLTKDRCKPVNTFVHESLADVQAVCSQKNVACKNGQTNCYQSYSTMSITDCRETGSSKYPNCAYKTTQANKHIIVACEGNPYVPVHFDASV	17.76510812945138	0.2572356017182926	93.639786	0.5206972	26.36935	16.284843
design_4	7	SEAEKEAAEEAKKKAEEAAKKLLEIGKEHPEIAAYAKAIAEALEEGVENPEDADAEIDRMKALAKKVKEKDPEVGKKVEEIVKEAAEALKKMREAIKKLK:KETAAAKFERQHMDSSTSAASSSNYCNQMMKSRNLTKDRCKPVNTFVHESLADVQAVCSQKNVACKNGQTNCYQSYSTMSITDCRETGSSKYPNCAYKTTQANKHIIVACEGNPYVPVHFDASV	15.850933254188597	0.2437461285319357	90.347725	0.5192948	27.25629	17.297085
design_4	8	EEEARREAERAREEAERAAEELLKLGEKHPEVAAYAKRAAEALKEGVENPEDAPAQIDLMRLQAEEVLKIDPEVGKEFKEIVDRAAEALEALREAIERLK:KETAAAKFERQHMDSSTSAASSSNYCNQMMKSRNLTKDRCKPVNTFVHESLADVQAVCSQKNVACKNGQTNCYQSYSTMSITDCRETGSSKYPNCAYKTTQANKHIIVACEGNPYVPVHFDASV	17.838177887468238	0.2408321643471993	94.35543	0.5180438	26.818943	14.729543
design_4	9	GEEEREKAEEAREKAREQAEKLLELGKKYPKVAAYAKRIAEAIEEGVEYPEEAPAQIDLMKLQAKEVKKVDPEVGKEVEKIVKEAAEALEEMRAALKALK:KETAAAKFERQHMDSSTSAASSSNYCNQMMKSRNLTKDRCKPVNTFVHESLADVQAVCSQKNVACKNGQTNCYQSYSTMSITDCRETGSSKYPNCAYKTTQANKHIIVACEGNPYVPVHFDASV	17.412510139716137	0.2320174099938978	93.16101	0.51836026	26.887234	16.968552
design_4	10	GEEEKERAERAKKEAKEKAKELKELGKKYPKVAAYAKAIAEAIEEGVEYPEDAPAAIDRMRLLAEKVKEVDPKVGEEVKKIVEEAAKALKKMREAKERLE:KETAAAKFERQHMDSSTSAASSSNYCNQMMKSRNLTKDRCKPVNTFVHESLADVQAVCSQKNVACKNGQTNCYQSYSTMSITDCRETGSSKYPNCAYKTTQANKHIIVACEGNPYVPVHFDASV	16.601928719604324	0.25927614449766784	92.47346	0.5183941	26.619781	16.204195
design_4	11	KEEAKKKAEEAKKKAEEQAKKLKELGKKYPEVAAEAKAIAEAIEEGIEYPEEAPAQIDLMRLKAEEVKKINPEVGKEVEKIVEEAEKALKEMREAIEKLK:KETAAAKFERQHMDSSTSAASSSNYCNQMMKSRNLTKDRCKPVNTFVHESLADVQAVCSQKNVACKNGQTNCYQSYSTMSITDCRETGSSKYPNCAYKTTQANKHIIVACEGNPYVPVHFDASV	16.159871615559492	0.23264489016622703	93.4127	0.51781267	26.88806	17.717495
design_4	12	KKEEEEKAKEAKKEAEEQAKKLLELGKKYPEVKALAEEAAKALKEGIEYPEEADAQIDLMKLKAKEAEKKNPEVGKEFKKIVDEAAKALKEMREAIKKLK:KETAAAKFERQHMDSSTSAASSSNYCNQMMKSRNLTKDRCKPVNTFVHESLADVQAVCSQKNVACKNGQTNCYQSYSTMSITDCRETGSSKYPNCAYKTTQANKHIIVACEGNPYVPVHFDASV	17.884277765665537	0.17561494710907935	80.56864	0.52428585	27.072466	18.66046
design_4	13	SEAEKKAAEKAKEEAKKQAEELKKLGKEYPEVKAYAERIAEAIEEGIEYPEEAPAQADLMRLQAEEVKKINPEVGKEVEKIVEKAIEALKKMREAIEKLK:KETAAAKFERQHMDSSTSAASSSNYCNQMMKSRNLTKDRCKPVNTFVHESLADVQAVCSQKNVACKNGQTNCYQSYSTMSITDCRETGSSKYPNCAYKTTQANKHIIVACEGNPYVPVHFDASV	11.55543645670852	0.3537519688780308	93.16322	0.52726513	25.760784	16.140463
design_4	14	KEEEKKKAEEAKKKAEEQAKKLEELGKKYPEVAAEAKAMAEAIKEGVEYPEEADAEIDLMKLKAKEIEKIDPEVGKKAKEIVKEAAEALKKMREAKKKLE:KETAAAKFERQHMDSSTSAASSSNYCNQMMKSRNLTKDRCKPVNTFVHESLADVQAVCSQKNVACKNGQTNCYQSYSTMSITDCRETGSSKYPNCAYKTTQANKHIIVACEGNPYVPVHFDASV	16.73160935616228	0.19955758247181604	92.6986	0.5264112	26.02425	17.705168
design_4	15	GEEEKKKAEEAKKKAKEAAEKLLKLGKEYPEVKAYAERAAKAIKEGVENPEDAPAEIDLMKLQAENVKKVDPEVGKKFEEIVKEAAKALKELRKAKKELE:KETAAAKFERQHMDSSTSAASSSNYCNQMMKSRNLTKDRCKPVNTFVHESLADVQAVCSQKNVACKNGQTNCYQSYSTMSITDCRETGSSKYPNCAYKTTQANKHIIVACEGNPYVPVHFDASV	17.741409960905976	0.2253931185713499	89.53836	0.5301091	25.37285	12.557349
design_4	16	SEEAEERAREAEEEARKKAEELRKLGKEYPEVKAVAERAAEAIEEGVEYPEDAEAQIDLMKLQAEEAKKIDPEVGKKFEEIVKKAAEALKELRKAKEELE:KETAAAKFERQHMDSSTSAASSSNYCNQMMKSRNLTKDRCKPVNTFVHESLADVQAVCSQKNVACKNGQTNCYQSYSTMSITDCRETGSSKYPNCAYKTTQANKHIIVACEGNPYVPVHFDASV	18.392542123427592	0.20540227362683314	94.99543	0.51982117	26.27609	16.211815
design_4	17	KEEEKKKAEKAKKEAEKAAKKLEELGKKYPEVKAYAERAAKAIKEGIEYPEEAAAEIDLMKKQAANVKKVNPEVGKEFEKIVDEAAKALKEYRKAVEALK:KETAAAKFERQHMDSSTSAASSSNYCNQMMKSRNLTKDRCKPVNTFVHESLADVQAVCSQKNVACKNGQTNCYQSYSTMSITDCRETGSSKYPNCAYKTTQANKHIIVACEGNPYVPVHFDASV	16.334082816001334	0.20243758184929464	88.530136	0.5295439	25.775051	14.695108
design_4	18	KEEEKKKAEEAKAKAEEKAKELKKLGEKYPEVKAYAEAIAEAIKEGIEYPEDADAQIDLMKLQAEKVLKINPEVGKKVKEIVKEAAKALKEMKEAIEKLK:KETAAAKFERQHMDSSTSAASSSNYCNQMMKSRNLTKDRCKPVNTFVHESLADVQAVCSQKNVACKNGQTNCYQSYSTMSITDCRETGSSKYPNCAYKTTQANKHIIVACEGNPYVPVHFDASV	18.09853167297968	0.2676943522907943	93.06885	0.5271064	25.749956	15.461574
design_4	19	KEKEKKEAEKAKKEAEKAAEELKKLGEKYPKVKAYAERAAKAIKEGIENPEDADAEIDLMKAQAKEVKKVDPEVGKEVEEIVKKAAKALKKMKEAIEKLK:KETAAAKFERQHMDSSTSAASSSNYCNQMMKSRNLTKDRCKPVNTFVHESLADVQAVCSQKNVACKNGQTNCYQSYSTMSITDCRETGSSKYPNCAYKTTQANKHIIVACEGNPYVPVHFDASV	17.30438060264124	0.2359236728569662	92.80277	0.52095056	26.688179	17.178242
design_4	20	AEAEKKAAEEAKKKAEEQAKKLEELGKEHPEVAALAQAIAKAIKEGIENPEDAPAEIDLMKQKAAEVKAKNAKVGEEVEKIVEEAAKALEAMRAAKKALE:KETAAAKFERQHMDSSTSAASSSNYCNQMMKSRNLTKDRCKPVNTFVHESLADVQAVCSQKNVACKNGQTNCYQSYSTMSITDCRETGSSKYPNCAYKTTQANKHIIVACEGNPYVPVHFDASV	17.7429508575823	0.20514403859661418	92.36091	0.5195588	27.32996	17.600758
design_4	21	KEEEKKRAEEAKKEAEKAAEKLKELGKKYPAVKAYAERAAEAIKEGVEYPEEAPAEIDLMKLQAANVKKIDAEVGKEFEKIVEEAAKALKEMREAIERYK:KETAAAKFERQHMDSSTSAASSSNYCNQMMKSRNLTKDRCKPVNTFVHESLADVQAVCSQKNVACKNGQTNCYQSYSTMSITDCRETGSSKYPNCAYKTTQANKHIIVACEGNPYVPVHFDASV	17.881551940428086	0.17551165488367484	69.70323	0.5285963	26.460278	17.296434
design_4	22	KEEAKEKAEKAKKEAEEQAKKLKEIGKKYPEVKAEAEAAAKAIKEGIEYPEEADAEIDLMKLKAANVLKINPEVGKKVKEIVEKAAKALKEMRKAIKELK:KETAAAKFERQHMDSSTSAASSSNYCNQMMKSRNLTKDRCKPVNTFVHESLADVQAVCSQKNVACKNGQTNCYQSYSTMSITDCRETGSSKYPNCAYKTTQANKHIIVACEGNPYVPVHFDASV	17.7844711249587	0.22300735374381414	93.27815	0.5211294	26.463766	17.127146
design_4	23	GEEERKRAEEARKEAEKAAEELKKLGKEYPEVAAEAKAAAEALKEGIEYPEEAPAQIDLMRLKAKEALKINPEVGKKFKEIVERAAKALEELREAEERLK:KETAAAKFERQHMDSSTSAASSSNYCNQMMKSRNLTKDRCKPVNTFVHESLADVQAVCSQKNVACKNGQTNCYQSYSTMSITDCRETGSSKYPNCAYKTTQANKHIIVACEGNPYVPVHFDASV	15.587201405223443	0.26335462764441114	93.80404	0.5142323	27.49875	18.324787
design_4	24	KEEEKKKAEEAKKEAEKAAEELLKIGEKYPKVAAYAKRIAEAIKEGIEYPEDAPAQIDLMKLQAEKVLEVDPEVGKEVKKIVEKAAKALKEYRKAVEALK:KETAAAKFERQHMDSSTSAASSSNYCNQMMKSRNLTKDRCKPVNTFVHESLADVQAVCSQKNVACKNGQTNCYQSYSTMSITDCRETGSSKYPNCAYKTTQANKHIIVACEGNPYVPVHFDASV	16.21226152360313	0.21201000187710578	92.655205	0.5283977	25.523458	14.020422
design_4	25	AAEAAAKAQAAKAEAEKKAKELKKLGEKHPEVKAEAEAAAKAIKEGVENPEDAPAEIDLMKLRAKRALEIDPEVGKEIKEIVEKAAKALKELQAAIKALK:KETAAAKFERQHMDSSTSAASSSNYCNQMMKSRNLTKDRCKPVNTFVHESLADVQAVCSQKNVACKNGQTNCYQSYSTMSITDCRETGSSKYPNCAYKTTQANKHIIVACEGNPYVPVHFDASV	16.22882669510633	0.2508528498977105	92.82258	0.5234016	26.245249	15.390591
design_4	26	KEEERKKAEEAKEKAREAAEKLKELGKKYPEVKAEAERAAEAIEEGIEYPEEADAQIDLMKKQAERVKKIDPEVGKEFEKIVEEAAKALKEYREAKKKLE:KETAAAKFERQHMDSSTSAASSSNYCNQMMKSRNLTKDRCKPVNTFVHESLADVQAVCSQKNVACKNGQTNCYQSYSTMSITDCRETGSSKYPNCAYKTTQANKHIIVACEGNPYVPVHFDASV	17.75554395144429	0.24622924238116198	93.994705	0.5175252	26.699594	17.128109
design_4	27	KEEEKKKAEEAKKKAKEKAKELKKLGQEHPEVKAYAEAAAKAIEEGVEYPEEAEAEIDLMRLQAENVKKVNPEVGEKFEKIVEEAEKALKELREAKEKLK:KETAAAKFERQHMDSSTSAASSSNYCNQMMKSRNLTKDRCKPVNTFVHESLADVQAVCSQKNVACKNGQTNCYQSYSTMSITDCRETGSSKYPNCAYKTTQANKHIIVACEGNPYVPVHFDASV	18.47384242824522	0.23532066744275168	89.78317	0.5275758	25.886127	15.424113
design_4	28	KEEEKKKAEEAKKEAKKQAEKLEKLGKEYPKVAAYAKAAAEAIKEGIEYPEDAPAQIDLMKLKAKEIEKVDPEVGKEAKKIVEKAAKALEEYRKAVEKLK:KETAAAKFERQHMDSSTSAASSSNYCNQMMKSRNLTKDRCKPVNTFVHESLADVQAVCSQKNVACKNGQTNCYQSYSTMSITDCRETGSSKYPNCAYKTTQANKHIIVACEGNPYVPVHFDASV	17.065848918263224	0.24647807915844533	94.22951	0.5207194	26.502514	16.674627
design_4	29	KEEAKEKAKEAKKKAEEAAKELKKLGEEYPEVKAYAERAAQAIKDGVEYPEEADAQIDLMKLQAENVKKVNPEVGKKFEEIVEKAAKALKEYRKAVEELK:KETAAAKFERQHMDSSTSAASSSNYCNQMMKSRNLTKDRCKPVNTFVHESLADVQAVCSQKNVACKNGQTNCYQSYSTMSITDCRETGSSKYPNCAYKTTQANKHIIVACEGNPYVPVHFDASV	17.22528967393285	0.26125911557990855	93.828964	0.53950775	24.302658	10.693055
design_4	30	GEEEKEKAKKAEKEAKEAAKELKKLGEKYPEVKAYAEAAAKAIEEGVEYPEDAPAEIDRMRLLAKEVEKIDPEVGKEFKKIVEKAAKALKEYREAKKALE:KETAAAKFERQHMDSSTSAASSSNYCNQMMKSRNLTKDRCKPVNTFVHESLADVQAVCSQKNVACKNGQTNCYQSYSTMSITDCRETGSSKYPNCAYKTTQANKHIIVACEGNPYVPVHFDASV	16.628160190694743	0.2059031842587633	93.838806	0.5195837	26.581724	16.992418
design_4	31	SEEAKKEAEKAKKEAEEKAKELRELGKKHPEVKAYAEAAAEAIEEGVENPEDAPAQIDLMRLQAQKVKEVNPEVGKEFEEIVEKAAEALEKMRKALEELK:KETAAAKFERQHMDSSTSAASSSNYCNQMMKSRNLTKDRCKPVNTFVHESLADVQAVCSQKNVACKNGQTNCYQSYSTMSITDCRETGSSKYPNCAYKTTQANKHIIVACEGNPYVPVHFDASV	16.639162134873118	0.26363920675506763	93.86799	0.5210209	26.431248	16.713991
design_40	0	AEEAAEEEYKKAEKIIEEAKKKVEELIKKAKASTPEEAKKLIEEAKKKLEELATKATSEALAAKAEDPEKGEEKYKEIQKKIDELKEKLEKLAKEVLEEK:KETAAAKFERQHMDSSTSAASSSNYCNQMMKSRNLTKDRCKPVNTFVHESLADVQAVCSQKNVACKNGQTNCYQSYSTMSITDCRETGSSKYPNCAYKTTQANKHIIVACEGNPYVPVHFDASV	14.584504808307946	0.2762291836026328	87.02783	0.5263842	26.685772	15.560706
design_40	1	SKEEAEKEWKEAEKVIEEARREVERLVEEARASTPEEAEELLRRAREELERKAAEARSHALAAQAKVPEEGKKRLAEVEKRIEALRRELEERGEEVLAEK:KETAAAKFERQHMDSSTSAASSSNYCNQMMKSRNLTKDRCKPVNTFVHESLADVQAVCSQKNVACKNGQTNCYQSYSTMSITDCRETGSSKYPNCAYKTTQANKHIIVACEGNPYVPVHFDASV	14.682968612643881	0.23888228887466237	93.52257	0.5226003	26.939142	15.478956
design_40	2	AAEEAAKEAKAAEELIKEAEKKVKELVEKAKKSTPEEAKELLKEAKEELKKLSTKALSEAEAAKAKDPETGEKVLKEIQEKINELKKKLEEEGEEVLKSK:KETAAAKFERQHMDSSTSAASSSNYCNQMMKSRNLTKDRCKPVNTFVHESLADVQAVCSQKNVACKNGQTNCYQSYSTMSITDCRETGSSKYPNCAYKTTQANKHIIVACEGNPYVPVHFDASV	16.460654364704826	0.22069639246459344	91.269356	0.5245622	26.953444	16.416512
design_40	3	SKEEAEKEYEEAKKLIEEAKKEIEKLIEKAEKSTEEEAKKLIEEAKKKLEELSTKAKSKALAAKSKDPETGEKKYKEINKEIEELKKELEKKAKEVLEKK:KETAAAKFERQHMDSSTSAASSSNYCNQMMKSRNLTKDRCKPVNTFVHESLADVQAVCSQKNVACKNGQTNCYQSYSTMSITDCRETGSSKYPNCAYKTTQANKHIIVACEGNPYVPVHFDASV	14.212645308359294	0.27641337707825286	93.033806	0.5260651	26.722141	16.56856
design_40	4	AKEEAEKYYKEAKELIEKAKKEVKELIKKAKESTKEEAKKLIEEAKKKLEELSTKATSAALAAKAADPETGEKKYKEIQKEIEELKKKLKEEAKKVLEEK:KETAAAKFERQHMDSSTSAASSSNYCNQMMKSRNLTKDRCKPVNTFVHESLADVQAVCSQKNVACKNGQTNCYQSYSTMSITDCRETGSSKYPNCAYKTTQANKHIIVACEGNPYVPVHFDASV	16.896886157858454	0.2271936300514553	93.47581	0.5289062	26.316654	15.991497
design_40	5	AKEEAEKEYKKAKELLKEANEEIKRLIEEAKKSTKEEAKKLIEEANKKLKELSTKATSHAQAAKAKDPEEGEKWLKEIQEEIEKLNKELKELAKEVLEEK:KETAAAKFERQHMDSSTSAASSSNYCNQMMKSRNLTKDRCKPVNTFVHESLADVQAVCSQKNVACKNGQTNCYQSYSTMSITDCRETGSSKYPNCAYKTTQANKHIIVACEGNPYVPVHFDASV	14.544555509648264	0.28177178115219836	92.255585	0.52692837	26.468822	16.671375
design_40	6	AAAAAAAATAAANATLAAANEAVAAAIAAAAAATPAEAAALLATANATLAALSTAATSAAATAVAADPATGAAAAAAIAAATAALNATLAAAGAAVAAAK:KETAAAKFERQHMDSSTSAASSSNYCNQMMKSRNLTKDRCKPVNTFVHESLADVQAVCSQKNVACKNGQTNCYQSYSTMSITDCRETGSSKYPNCAYKTTQANKHIIVACEGNPYVPVHFDASV	14.234548318499932	0.2357444601908374	63.031727	0.51985216	26.689714	15.953484
design_40	7	SEKKAKEYYEKAKKLLEEAKKKVEEYIKKAEKSTPEEAKKLAEEAKKELEKKSTEATSYALAAKAENPETGEKWYKEIQEKIEELKKELEEKIKKVLEEK:KETAAAKFERQHMDSSTSAASSSNYCNQMMKSRNLTKDRCKPVNTFVHESLADVQAVCSQKNVACKNGQTNCYQSYSTMSITDCRETGSSKYPNCAYKTTQANKHIIVACEGNPYVPVHFDASV	14.249291808700676	0.2837110585883849	91.8241	0.5268391	26.516247	16.239527
design_40	8	AKEKAKKYYKKAEETLKKAKEKVEKYIKEAKASNLEEAKKLLKEAREELNKLSTEANSYAEAAKAEDPEEGEKNYKEIQEKVNELKKYLEEKGKEVLESK:KETAAAKFERQHMDSSTSAASSSNYCNQMMKSRNLTKDRCKPVNTFVHESLADVQAVCSQKNVACKNGQTNCYQSYSTMSITDCRETGSSKYPNCAYKTTQANKHIIVACEGNPYVPVHFDASV	14.591534549105814	0.24372892693425127	93.912735	0.52808213	26.170012	16.364147
design_40	9	AEEAAKKYYEKAKAKIEEAKKYVEEKIKEAEKSTLEEAKKLLEEAKAKLDELATEATSYALAAKAEDPEKGEKWLKEIQKKIDELKKELEEKGKEVLAKK:KETAAAKFERQHMDSSTSAASSSNYCNQMMKSRNLTKDRCKPVNTFVHESLADVQAVCSQKNVACKNGQTNCYQSYSTMSITDCRETGSSKYPNCAYKTTQANKHIIVACEGNPYVPVHFDASV	14.844988703619121	0.29536085013865115	93.65088	0.5240885	26.557915	16.393757
design_40	10	SKEEAEKEVEEAKKTIEAAKAAVKAAVAAAAAATPAQAAALLAAAKAALAAASAKALSHAEAAKAYDPEEGEKDLKEIQEKIAALKAELDAAGAAVLAAK:KETAAAKFERQHMDSSTSAASSSNYCNQMMKSRNLTKDRCKPVNTFVHESLADVQAVCSQKNVACKNGQTNCYQSYSTMSITDCRETGSSKYPNCAYKTTQANKHIIVACEGNPYVPVHFDASV	15.087511153152185	0.21318548445182398	88.0863	0.5321795	25.448418	15.600834
design_40	11	AEAAAQKYYDQANATIAAAAAAVAALVAAAAAATPAQAAALLAQATATAAANATTATSYAQAAKAENPETGEKNLAAVNAAIAALTAALAAAGAAVAAAK:KETAAAKFERQHMDSSTSAASSSNYCNQMMKSRNLTKDRCKPVNTFVHESLADVQAVCSQKNVACKNGQTNCYQSYSTMSITDCRETGSSKYPNCAYKTTQANKHIIVACEGNPYVPVHFDASV	12.980051142997459	0.25685110712106723	90.395134	0.5327123	24.991787	14.06491
design_40	12	SKEEAKKYVEKANEILKEAEKEVKELIEKAKKSTKEEAKKLLKEAEKKLAEKKTEALSYAQAAKDADPEEGEKWLKEIQEKAKKLEEELKKKGEEVLKSK:KETAAAKFERQHMDSSTSAASSSNYCNQMMKSRNLTKDRCKPVNTFVHESLADVQAVCSQKNVACKNGQTNCYQSYSTMSITDCRETGSSKYPNCAYKTTQANKHIIVACEGNPYVPVHFDASV	17.16815824711549	0.2062973714624488	93.227036	0.52766573	26.728912	16.406658
design_40	13	SKEKAKKEVEKANALLAQAAATAAALTAAAAAATPAEAAKLLAEAKATAATLATQATSAALAAKAADPEEGEKALADINAQIAALTATLEAAAAAVLASK:KETAAAKFERQHMDSSTSAASSSNYCNQMMKSRNLTKDRCKPVNTFVHESLADVQAVCSQKNVACKNGQTNCYQSYSTMSITDCRETGSSKYPNCAYKTTQANKHIIVACEGNPYVPVHFDASV	13.45142086186728	0.263353600115282	91.65576	0.53484344	25.111732	14.44837
design_40	14	SKEEAEKEVKEAEKTLEEAKKAVEELIKAAKAATPEEAKKLIEEAKKLLEEKSTEATSHALAAKDADPEKGEKDLKKIQEKIDELKKKLEEEAAKVLAEK:KETAAAKFERQHMDSSTSAASSSNYCNQMMKSRNLTKDRCKPVNTFVHESLADVQAVCSQKNVACKNGQTNCYQSYSTMSITDCRETGSSKYPNCAYKTTQANKHIIVACEGNPYVPVHFDASV	14.401512256791504	0.2944652263223838	93.17363	0.525519	26.505608	16.459883
design_40	15	AEEEAKKEYEKAKKLIKEAQEKAKELIKKAKESTPEEAKKLLEEAEKKLAELSTEALSHAEAAKSYDPEEGEKKYEEIKKEIEELQKELKEAGKKVLEEK:KETAAAKFERQHMDSSTSAASSSNYCNQMMKSRNLTKDRCKPVNTFVHESLADVQAVCSQKNVACKNGQTNCYQSYSTMSITDCRETGSSKYPNCAYKTTQANKHIIVACEGNPYVPVHFDASV	16.870492285471936	0.22685431403942208	90.35269	0.52541894	26.772778	15.175854
design_40	16	AQAAADKYYAEAKKLIEEAKKKAEELIKKAKESTPEEAKKLIEEAKKKLEELSTKATDKAQAAVAEDPETGAKKLAEINKEIAELKEELEKKAKEVLEKK:KETAAAKFERQHMDSSTSAASSSNYCNQMMKSRNLTKDRCKPVNTFVHESLADVQAVCSQKNVACKNGQTNCYQSYSTMSITDCRETGSSKYPNCAYKTTQANKHIIVACEGNPYVPVHFDASV	14.015900944775398	0.295191006770723	91.52371	0.5277232	26.344452	15.662861
design_40	17	AAATAAAEAAAANATIAAANAAVDALVAAAAAATPEQAKALLAQAKATLAAASAAATSAAAAAVAADPATGAATAAAVQAAIDALNAALDAAGAAVAAAK:KETAAAKFERQHMDSSTSAASSSNYCNQMMKSRNLTKDRCKPVNTFVHESLADVQAVCSQKNVACKNGQTNCYQSYSTMSITDCRETGSSKYPNCAYKTTQANKHIIVACEGNPYVPVHFDASV	13.792955627573841	0.2560043890605764	87.911446	0.5268669	25.736378	15.68958
design_40	18	SKAEADKYNAEANKKLEEAKKKVKELIEKAAKSNLEEAKKLIKEAKEELNKLKTEATSLAEAAKAADPETGEKNLATVNKKANELKTELEELAKKVLEEK:KETAAAKFERQHMDSSTSAASSSNYCNQMMKSRNLTKDRCKPVNTFVHESLADVQAVCSQKNVACKNGQTNCYQSYSTMSITDCRETGSSKYPNCAYKTTQANKHIIVACEGNPYVPVHFDASV	13.875627346238538	0.27090066890717396	89.14028	0.5309894	26.15562	16.500208
design_40	19	SAAAAAAYAAAANATIAAANAAAAALTAAAAAATPAQAAALLAAATATAAALATAATSAALAAEAEDPVTGAATLAAVNAKIAAANAALAAAGAAVLAAK:KETAAAKFERQHMDSSTSAASSSNYCNQMMKSRNLTKDRCKPVNTFVHESLADVQAVCSQKNVACKNGQTNCYQSYSTMSITDCRETGSSKYPNCAYKTTQANKHIIVACEGNPYVPVHFDASV	12.820499250581353	0.27909523154412896	73.81072	0.51868755	26.5604	16.367233
design_40	20	SLEEAKKEYEEANKLIEEANKKVDELIEKAEKSNLEEAKKLIEEANKKLEELSTKANSEAEAAKDKDPELGEKWYKEIQEKINKLNKYLKEKGEEVLKKK:KETAAAKFERQHMDSSTSAASSSNYCNQMMKSRNLTKDRCKPVNTFVHESLADVQAVCSQKNVACKNGQTNCYQSYSTMSITDCRETGSSKYPNCAYKTTQANKHIIVACEGNPYVPVHFDASV	14.29128515570498	0.28477428203823457	94.049034	0.5324518	26.076563	14.942589
design_40	21	SKEKAEKEYKEAEELIRRAREEVERLVEEARESTPEEAKKLLERAREELERLATEALSHALAAKSYDPEEGEKRLKEVQEEIERLREELERRGEEVLREK:KETAAAKFERQHMDSSTSAASSSNYCNQMMKSRNLTKDRCKPVNTFVHESLADVQAVCSQKNVACKNGQTNCYQSYSTMSITDCRETGSSKYPNCAYKTTQANKHIIVACEGNPYVPVHFDASV	14.761646165620121	0.2847018713851723	94.34821	0.518747	26.94691	15.911805
design_40	22	AAAAAAAEVAAANATLAAANATVDAAVAAAAAATPAEAKALLAAANAALAAANTAATSAAQAAVAEDPEAGAAALAAVNAAAAALNAALAAAGAAVLAAK:KETAAAKFERQHMDSSTSAASSSNYCNQMMKSRNLTKDRCKPVNTFVHESLADVQAVCSQKNVACKNGQTNCYQSYSTMSITDCRETGSSKYPNCAYKTTQANKHIIVACEGNPYVPVHFDASV	13.242843350496031	0.2986061451504591	74.17592	0.5259339	25.996689	15.32537
design_40	23	AEAEAKKYYEKAKEKIKEAEKKVKELVKKAKASTPEEAKKLLAEAKKELEKLSTEATSYAEAAKAADPETGEKNLKEVQEEIEKLKKELEELGKAVLEEK:KETAAAKFERQHMDSSTSAASSSNYCNQMMKSRNLTKDRCKPVNTFVHESLADVQAVCSQKNVACKNGQTNCYQSYSTMSITDCRETGSSKYPNCAYKTTQANKHIIVACEGNPYVPVHFDASV	16.49496112557276	0.20190237628337906	90.64127	0.52649117	26.69608	14.870683
design_40	24	AAAAAQKEVDKANEIIEEAKEEAKKLIKEAAESNLEEAKKLIKEAKEKLEEKSTEALSHAQAAKDADPEAGEKALKEIQKKINELKKELEEKAKEVLEKK:KETAAAKFERQHMDSSTSAASSSNYCNQMMKSRNLTKDRCKPVNTFVHESLADVQAVCSQKNVACKNGQTNCYQSYSTMSITDCRETGSSKYPNCAYKTTQANKHIIVACEGNPYVPVHFDASV	14.159703589054383	0.31416804586686825	93.21403	0.5251171	26.644873	16.313332
design_40	25	AAAAAQAYNDKANATLAEAKATVDKLIAEAKASTPEEAKKLIAEAKKALDEKSTEATSYALAAKAEDPVTGEANLATINAQINALKARLDALAKAVLDAK:KETAAAKFERQHMDSSTSAASSSNYCNQMMKSRNLTKDRCKPVNTFVHESLADVQAVCSQKNVACKNGQTNCYQSYSTMSITDCRETGSSKYPNCAYKTTQANKHIIVACEGNPYVPVHFDASV	13.1497313675952	0.3013173834516299	91.494644	0.5351746	25.605158	14.356344
design_40	26	SKEAAKKYVEEAEKTLKEAKEKVEELIKKAAASTPEEAKKLIEEAKAELAKLSAEATSYALAAKAEDPETGEKDLAEINKKIAELKKKLEELAKKVLAEK:KETAAAKFERQHMDSSTSAASSSNYCNQMMKSRNLTKDRCKPVNTFVHESLADVQAVCSQKNVACKNGQTNCYQSYSTMSITDCRETGSSKYPNCAYKTTQANKHIIVACEGNPYVPVHFDASV	14.789449984590728	0.28949832969838424	91.14388	0.5320905	25.8235	14.9291115
design_40	27	SKAARDAQVAAANATIAAANAAVTAAIAAAAAADAATATALIAQANATLATLSTQATSAAQAAKAEDPEAGEADLAAINAAIAALNATLTAAAAAVLAAK:KETAAAKFERQHMDSSTSAASSSNYCNQMMKSRNLTKDRCKPVNTFVHESLADVQAVCSQKNVACKNGQTNCYQSYSTMSITDCRETGSSKYPNCAYKTTQANKHIIVACEGNPYVPVHFDASV	12.58626552201617	0.3333537269175286	75.81697	0.54092455	25.04782	15.378994
design_40	28	SKAAADKEYKAANDTLDAAKATVDALVAAAKAATPADAKALLAQAKAALNDASTKATSEALAAKAEDPETGEKKLKEVNDKINALKATLDAAGAAVLAAK:KETAAAKFERQHMDSSTSAASSSNYCNQMMKSRNLTKDRCKPVNTFVHESLADVQAVCSQKNVACKNGQTNCYQSYSTMSITDCRETGSSKYPNCAYKTTQANKHIIVACEGNPYVPVHFDASV	13.194180970095735	0.24125299358848132	89.91152	0.5438323	24.550606	13.196957
design_40	29	SEEEAKKYYEKAKKAIAEARATADALTAAAAAATPEEARALLARAREAAAKLATEATSYALAAKDADPETGEKNYKEIQAQIAALRAKLDAAGAAVLAAK:KETAAAKFERQHMDSSTSAASSSNYCNQMMKSRNLTKDRCKPVNTFVHESLADVQAVCSQKNVACKNGQTNCYQSYSTMSITDCRETGSSKYPNCAYKTTQANKHIIVACEGNPYVPVHFDASV	14.899905018579098	0.2500826209737212	88.251915	0.53351545	25.057793	14.989682
design_40	30	AAKEAEKYAKKAEELLKEAEKKVEELVKKAAESTKEEAEKLLKEAKEKLKELSTKATDYALAAKAKDPETGEKVLKEVQKKIEELNKKLEELGKKVLEEK:KETAAAKFERQHMDSSTSAASSSNYCNQMMKSRNLTKDRCKPVNTFVHESLADVQAVCSQKNVACKNGQTNCYQSYSTMSITDCRETGSSKYPNCAYKTTQANKHIIVACEGNPYVPVHFDASV	14.578055482431122	0.2903164814412715	90.109825	0.52690065	26.633018	17.1721
design_40	31	SKEEAKKEYEKAKELLKEAEKAVKELVEKAKASTPEEAKKLLAEAKEKLNELKTKATSAALAAKDADPEEGEKWLKEVNEEVKKLEEELKKKGAEVLAEK:KETAAAKFERQHMDSSTSAASSSNYCNQMMKSRNLTKDRCKPVNTFVHESLADVQAVCSQKNVACKNGQTNCYQSYSTMSITDCRETGSSKYPNCAYKTTQANKHIIVACEGNPYVPVHFDASV	16.984187636286208	0.2289057968579257	91.83811	0.5287452	26.218668	15.551808
design_41	0	LKEEAEKVAKELEKAAKEAKKAGYEELAEALKRAAEAVKEALKLTDDAILGAAGKARRALEYAEKALKSKDEEERKKLIEKAKEEAEKLEKLVKEAKKKA:KETAAAKFERQHMDSSTSAASSSNYCNQMMKSRNLTKDRCKPVNTFVHESLADVQAVCSQKNVACKNGQTNCYQSYSTMSITDCRETGSSKYPNCAYKTTQANKHIIVACEGNPYVPVHFDASV	19.264456828048292	0.3632102246331452	93.31576	0.52059627	26.8266	17.151154
design_41	1	IKEQAEKAAKELKKLAEEAKKAGYEELAEALKEAAKAVEEAKKLTDSTILGATGLANKAAKYAKEALKSKDEEERKKLIEKAKEAAEKLKALVEKAKKKA:KETAAAKFERQHMDSSTSAASSSNYCNQMMKSRNLTKDRCKPVNTFVHESLADVQAVCSQKNVACKNGQTNCYQSYSTMSITDCRETGSSKYPNCAYKTTQANKHIIVACEGNPYVPVHFDASV	19.108631831954632	0.35189448617858016	94.49144	0.5232003	26.583479	16.411476
design_41	2	IEKQAKETAKKLKELAKKAKEKGYEELAKALKKAAEAVEEALKLTDEVMLGATGKGNKAAKYAEKALKSKDEEEAKKYIEKAKKEAEELEKLVKKAKKKA:KETAAAKFERQHMDSSTSAASSSNYCNQMMKSRNLTKDRCKPVNTFVHESLADVQAVCSQKNVACKNGQTNCYQSYSTMSITDCRETGSSKYPNCAYKTTQANKHIIVACEGNPYVPVHFDASV	18.77283922221813	0.22582840891608127	93.84352	0.519699	27.31733	17.71809
design_41	3	LKKEAEEAAERAEKVAKEAKKAGYEELAKALERAAEATRRALELTDDVILGATGETNKAVKHAEEALKSKDKEEAEKLIKKAEEHAKKLEKLVEEAEKKA:KETAAAKFERQHMDSSTSAASSSNYCNQMMKSRNLTKDRCKPVNTFVHESLADVQAVCSQKNVACKNGQTNCYQSYSTMSITDCRETGSSKYPNCAYKTTQANKHIIVACEGNPYVPVHFDASV	19.19142201316553	0.3392193475008332	94.050255	0.5176221	27.333206	17.365028
design_41	4	IDEEAEKAAEEARRAAEEAEEKGYEELAEALREAAEALERAKELTDDTKLGATGEARKAVRYAREALESEDEEEARRLIEEARREARRLRERVRKAEKEA:KETAAAKFERQHMDSSTSAASSSNYCNQMMKSRNLTKDRCKPVNTFVHESLADVQAVCSQKNVACKNGQTNCYQSYSTMSITDCRETGSSKYPNCAYKTTQANKHIIVACEGNPYVPVHFDASV	13.878501494983375	0.37448875092440964	90.571815	0.5245811	26.479412	17.195103
design_41	5	IDKEAKETAKKAEEAAKKAEKAGYKELAEALKRVAEALKEALELTDETKLGATGKGNKAIKYAEKALKSKDKKEAEKLIEKAKKEAEEAEKLVEKAKKEA:KETAAAKFERQHMDSSTSAASSSNYCNQMMKSRNLTKDRCKPVNTFVHESLADVQAVCSQKNVACKNGQTNCYQSYSTMSITDCRETGSSKYPNCAYKTTQANKHIIVACEGNPYVPVHFDASV	18.641082552174478	0.28616621427774025	93.55371	0.521098	27.299845	17.772049
design_41	6	IDEQAEKTAEELRKAAKEAKKAGYEELAKALEEAAKAVEEAKSLTDDTKLGAAGKGSRAVRYAKEALKSKDEEEKKKLIEKAKKEAEEAKELVKEAKKKA:KETAAAKFERQHMDSSTSAASSSNYCNQMMKSRNLTKDRCKPVNTFVHESLADVQAVCSQKNVACKNGQTNCYQSYSTMSITDCRETGSSKYPNCAYKTTQANKHIIVACEGNPYVPVHFDASV	18.506830895202267	0.22736064119391328	94.365974	0.5207573	26.752655	17.836426
design_41	7	LKEQADKAAKEAEKAAKKAKEAGYKELAKALKEAAKALKRAKELTDDTILGATGEANKAVKYAKKALESKDEEEKKKYIKKAKKEAEKLKKLVEEAEKKA:KETAAAKFERQHMDSSTSAASSSNYCNQMMKSRNLTKDRCKPVNTFVHESLADVQAVCSQKNVACKNGQTNCYQSYSTMSITDCRETGSSKYPNCAYKTTQANKHIIVACEGNPYVPVHFDASV	18.428124461856452	0.2267862180584879	93.72027	0.5228213	26.996927	17.343422
design_41	8	IKKQAEETAKKLKEAAKKAKKAGYEELAKALEKAAKAIEEALKLTDETILGATGYGNKAYEYAEKALKSKDKEEAEKYIKKAKEYAKELEKEVKKAKKKA:KETAAAKFERQHMDSSTSAASSSNYCNQMMKSRNLTKDRCKPVNTFVHESLADVQAVCSQKNVACKNGQTNCYQSYSTMSITDCRETGSSKYPNCAYKTTQANKHIIVACEGNPYVPVHFDASV	14.808678463433283	0.33588407572638407	94.835	0.5242436	26.650475	17.284042
design_41	9	LEEEAKKAAEKAKKAAEKAKKAGYEELAKALKEVAEALEKALKLTDETILGAAGKAEKAVKYAEKALKAKDEKEAEEYAKKAKEEAKEAKELVKKAEKEA:KETAAAKFERQHMDSSTSAASSSNYCNQMMKSRNLTKDRCKPVNTFVHESLADVQAVCSQKNVACKNGQTNCYQSYSTMSITDCRETGSSKYPNCAYKTTQANKHIIVACEGNPYVPVHFDASV	18.935660012869484	0.22554240925980187	89.07629	0.52286077	27.253504	15.4932995
design_41	10	LKEQAKEAAERLRELAREAREAGYEELAEALERAARAVEEALKLTDETILGAVGEAERAARYAEEALRSEDEEEARRLAEEARREAERLERRVREAKEKA:KETAAAKFERQHMDSSTSAASSSNYCNQMMKSRNLTKDRCKPVNTFVHESLADVQAVCSQKNVACKNGQTNCYQSYSTMSITDCRETGSSKYPNCAYKTTQANKHIIVACEGNPYVPVHFDASV	13.297716282824634	0.34667624967069327	95.70913	0.5156851	27.142565	16.56025
design_41	11	LKEEAKKAAEKAKKAAKKAKEAGYEELAKALEKAAKAAKEALKLTDSVILGAAGKASKAVKYAEKALKSKDEKEKQKYIEKAKKEAKELEKLVKKAEKKA:KETAAAKFERQHMDSSTSAASSSNYCNQMMKSRNLTKDRCKPVNTFVHESLADVQAVCSQKNVACKNGQTNCYQSYSTMSITDCRETGSSKYPNCAYKTTQANKHIIVACEGNPYVPVHFDASV	14.752410829035256	0.3112288029395553	92.57828	0.5257208	26.739666	18.278097
design_41	12	LEKQAEEAAKKAKELAKKAKEAGYEKLAKALEKAAKALEEAKKLTDAAILGATGYTNKAVKYAEKALKSKDKKEAEKYEKKAEAAAKALEELVKAAKKAA:KETAAAKFERQHMDSSTSAASSSNYCNQMMKSRNLTKDRCKPVNTFVHESLADVQAVCSQKNVACKNGQTNCYQSYSTMSITDCRETGSSKYPNCAYKTTQANKHIIVACEGNPYVPVHFDASV	19.307091061432956	0.3550885542659584	93.3705	0.5233114	26.959505	17.384392
design_41	13	LEEEAKKAAKKAKEAAKKAKEAGYEELAKALKEVAKAAEEALKLTPEVILGAAGKANKAVKYAEKALKSKDEKEKEKYIEKAKKEAKEAKKLVKEAKKKA:KETAAAKFERQHMDSSTSAASSSNYCNQMMKSRNLTKDRCKPVNTFVHESLADVQAVCSQKNVACKNGQTNCYQSYSTMSITDCRETGSSKYPNCAYKTTQANKHIIVACEGNPYVPVHFDASV	19.22953099600168	0.40332744147707544	93.31198	0.51960874	27.30373	18.005573
design_41	14	IKELLEEEAKRAEEAAKKAKKAGYEKLAEALKRAAEAAKKAKKLTEETMLGAAGKASRAVEYAEKALKSKDEKEAKKYEEKAKKEAEELEKLVKEAEKKA:KETAAAKFERQHMDSSTSAASSSNYCNQMMKSRNLTKDRCKPVNTFVHESLADVQAVCSQKNVACKNGQTNCYQSYSTMSITDCRETGSSKYPNCAYKTTQANKHIIVACEGNPYVPVHFDASV	17.563607387147353	0.22979587438867405	93.95487	0.51944715	27.236492	17.4082
design_41	15	IEEQAKKAAEELKELAKKAKKAGYEKLAKALEKAAKAVEEALKLTDETKLGAAGKAKKAAEYAKKALKSKDEKEKEKLIKKAEKAAKELEKEVKKAKKEA:KETAAAKFERQHMDSSTSAASSSNYCNQMMKSRNLTKDRCKPVNTFVHESLADVQAVCSQKNVACKNGQTNCYQSYSTMSITDCRETGSSKYPNCAYKTTQANKHIIVACEGNPYVPVHFDASV	14.883041777848266	0.31977511736015746	92.6099	0.5232795	26.951324	16.580643
design_41	16	IEEQAKKAAEEAKEAAKKAKEAGYEELAEALKRAAEALARAKKLTDDVILGATGLANKAVKAAKKALESKDKEEAQKLAEEAKKYAEELEKLVKEAEKKA:KETAAAKFERQHMDSSTSAASSSNYCNQMMKSRNLTKDRCKPVNTFVHESLADVQAVCSQKNVACKNGQTNCYQSYSTMSITDCRETGSSKYPNCAYKTTQANKHIIVACEGNPYVPVHFDASV	19.186132253116035	0.27521315444688577	93.395584	0.5212262	27.294622	17.323708
design_41	17	IKEEAEKAAKEAKKTAKEAEKAGYKELAKALKEAAKALEEAKKLTDDVILGATGKASKAIKYAKEALKSKDEEEKKKLIEKAKKEAKELKKLVEEAKKKA:KETAAAKFERQHMDSSTSAASSSNYCNQMMKSRNLTKDRCKPVNTFVHESLADVQAVCSQKNVACKNGQTNCYQSYSTMSITDCRETGSSKYPNCAYKTTQANKHIIVACEGNPYVPVHFDASV	19.187192002619078	0.4243494085918796	93.798164	0.5219717	27.062754	16.272142
design_41	18	LKEEAKKAAKEARELAKRAKEAGYEELAEALKRAAEALERALELTDEVILGATGEARKAVKYAREALESEDEEEAKKLIEKAKEAAEKLEKRVKEAEKKA:KETAAAKFERQHMDSSTSAASSSNYCNQMMKSRNLTKDRCKPVNTFVHESLADVQAVCSQKNVACKNGQTNCYQSYSTMSITDCRETGSSKYPNCAYKTTQANKHIIVACEGNPYVPVHFDASV	15.278702705653448	0.34952222914329995	93.20762	0.51997125	27.159023	17.757727
design_41	19	LKEEAEKAAKEAEKAAKEAKKAGREKLAEALKRIAKALKEALKLTDDTILGATGKANKAVKYAKEALKSKDEKEAKKYEEKAKKEAEEAEKLVKEAKKKA:KETAAAKFERQHMDSSTSAASSSNYCNQMMKSRNLTKDRCKPVNTFVHESLADVQAVCSQKNVACKNGQTNCYQSYSTMSITDCRETGSSKYPNCAYKTTQANKHIIVACEGNPYVPVHFDASV	15.686212691473651	0.3294937846983588	89.37931	0.52418846	26.800262	18.401535
design_41	20	LKEQAEEAKARLEELAKKAEKAGRKELAEALKKAAKALAEALKLTDDTILGATGKANRAAEYAEKALKSKDKEEAKKLEEKAKKAAEELEKLVKKAKKKA:KETAAAKFERQHMDSSTSAASSSNYCNQMMKSRNLTKDRCKPVNTFVHESLADVQAVCSQKNVACKNGQTNCYQSYSTMSITDCRETGSSKYPNCAYKTTQANKHIIVACEGNPYVPVHFDASV	18.695689255951816	0.2537900788220408	93.89153	0.51517403	27.099222	17.523745
design_41	21	LEKEAEEAAKRAEKLAKEAEKAGYKELAEALKRVAEALKRAKKLTDDTILGATGEARRAAKYAEKALKSKDEKEKQKYIEEAKKEAERAEELVRKAEEKA:KETAAAKFERQHMDSSTSAASSSNYCNQMMKSRNLTKDRCKPVNTFVHESLADVQAVCSQKNVACKNGQTNCYQSYSTMSITDCRETGSSKYPNCAYKTTQANKHIIVACEGNPYVPVHFDASV	18.924426180131032	0.23601597720652304	93.64998	0.51991916	27.02358	17.631903
design_41	22	LTAQAEEEAKRAEELAKKAKEAGYEELAKALKRAAKALAEAKALTDDAILGATGEASRANEYAEKALESEDEEERKKLIEKAKEEAEKLEKAVAKAKAAA:KETAAAKFERQHMDSSTSAASSSNYCNQMMKSRNLTKDRCKPVNTFVHESLADVQAVCSQKNVACKNGQTNCYQSYSTMSITDCRETGSSKYPNCAYKTTQANKHIIVACEGNPYVPVHFDASV	14.344889937024925	0.3907226640420389	93.02823	0.5200467	26.867355	17.090492
design_41	23	LKEQAKKEAKKAEEAAKKAKEAGYEELAKALKKAAEALKRAEKLTDEVILGATGEASKAVKYAEKALKSKDKEEAEKYIKKAKEEAEKLEKLVKKAEEKA:KETAAAKFERQHMDSSTSAASSSNYCNQMMKSRNLTKDRCKPVNTFVHESLADVQAVCSQKNVACKNGQTNCYQSYSTMSITDCRETGSSKYPNCAYKTTQANKHIIVACEGNPYVPVHFDASV	18.850276919416604	0.2135945322207889	94.17925	0.51920176	27.460651	17.281113
design_41	24	LKEQAKKAAKEAREAAEKAKKAGYEELAKALKEAAEAVERALKLTDDVILGATGEARKAIKYAEKALKSKDKEEAKKYEKEAKKEAEELKKLVKEAEKKA:KETAAAKFERQHMDSSTSAASSSNYCNQMMKSRNLTKDRCKPVNTFVHESLADVQAVCSQKNVACKNGQTNCYQSYSTMSITDCRETGSSKYPNCAYKTTQANKHIIVACEGNPYVPVHFDASV	16.816820709974255	0.294541767902755	93.2475	0.5233035	26.716331	18.181816
design_41	25	IEKQAKEEAKKAKEAAKEAKKAGYEELAKALKEMAKALEEALKLTDETILGAAGKASRAVKYAEEALKSKDEEEAKKLAKKAKEEAKKAKKLVEKAKKKA:KETAAAKFERQHMDSSTSAASSSNYCNQMMKSRNLTKDRCKPVNTFVHESLADVQAVCSQKNVACKNGQTNCYQSYSTMSITDCRETGSSKYPNCAYKTTQANKHIIVACEGNPYVPVHFDASV	17.32480376596724	0.266371887761504	90.18814	0.522656	26.841995	17.677994
design_41	26	IKEELKKAAEEAKKLAKEAKKKGYEELAKALKEVAKAAEEAEKLTEEAMLGAAGKASKAAKYAKEALKSKDKKKAKELEKKAKEEAKEAEKLVKEEKKKA:KETAAAKFERQHMDSSTSAASSSNYCNQMMKSRNLTKDRCKPVNTFVHESLADVQAVCSQKNVACKNGQTNCYQSYSTMSITDCRETGSSKYPNCAYKTTQANKHIIVACEGNPYVPVHFDASV	18.66947763648354	0.22308984011723407	88.86088	0.5237062	27.02491	16.73616
design_41	27	LKEEAKKAAEKAEKTAKKAKKAGYKELAEALKKAAKALKEALELTDSTILGATGLANKAVKAAEKALKSKDKEEAKKLIEEAKKYAKEAEKLVKKAKKKA:KETAAAKFERQHMDSSTSAASSSNYCNQMMKSRNLTKDRCKPVNTFVHESLADVQAVCSQKNVACKNGQTNCYQSYSTMSITDCRETGSSKYPNCAYKTTQANKHIIVACEGNPYVPVHFDASV	19.141979125176434	0.28502362583673235	91.657104	0.52473927	26.630117	15.872242
design_41	28	LDEEAEKAAEAAREAAKKAEKAGYKELAEALKRAAEALERAKKLTDDVKLGATGLANKAVKAAEKALASKDKEEAKKLAEEAKKYAEELEKLVKKAEKEA:KETAAAKFERQHMDSSTSAASSSNYCNQMMKSRNLTKDRCKPVNTFVHESLADVQAVCSQKNVACKNGQTNCYQSYSTMSITDCRETGSSKYPNCAYKTTQANKHIIVACEGNPYVPVHFDASV	18.935950532578964	0.26429929895330945	93.04939	0.5232163	26.792566	18.10383
design_41	29	LKEQLDKAIKELKKTAKKAEEKGYKELAKALKEAAKAAEEAKELTDETILGATGKANKAAKYAKKALESEDEEEAKKYIEKAKKAAEEAKKLVEEAKKKA:KETAAAKFERQHMDSSTSAASSSNYCNQMMKSRNLTKDRCKPVNTFVHESLADVQAVCSQKNVACKNGQTNCYQSYSTMSITDCRETGSSKYPNCAYKTTQANKHIIVACEGNPYVPVHFDASV	19.29619434507808	0.3676685988252849	92.674675	0.5245837	26.93087	17.275204
design_41	30	LEKEAEEAAKKAKEAAKKAKKAGREKLAKALEEAAKALEEAKKLTDDTILGATGEANKAVKYAEEALKSKDKEEAKKLEKEAEKEAEKLKKLVEEAKKKA:KETAAAKFERQHMDSSTSAASSSNYCNQMMKSRNLTKDRCKPVNTFVHESLADVQAVCSQKNVACKNGQTNCYQSYSTMSITDCRETGSSKYPNCAYKTTQANKHIIVACEGNPYVPVHFDASV	18.836892462371228	0.37197974977857867	94.22531	0.5195788	27.19313	17.661047
design_41	31	LEEQAKKAAKEAEKAAKEAEKKGYKELAKALKEQAKALKEAEKLTDEVKLGATGEANKAIKYAKEALKSKDKKEAEKYEKKAKEEAEKAKKLVEEAKKKA:KETAAAKFERQHMDSSTSAASSSNYCNQMMKSRNLTKDRCKPVNTFVHESLADVQAVCSQKNVACKNGQTNCYQSYSTMSITDCRETGSSKYPNCAYKTTQANKHIIVACEGNPYVPVHFDASV	18.426473447148364	0.22453418803936628	90.524666	0.5267783	26.724094	17.422985
design_42	0	MAERLAADQAAAAAAAAAAAALAAAAAAAAAAGAAATLAEAAAAAAAAAAAAAAAAAAAAALAAAAGDPAARTTLAAVAAALTALAAALAAAAAAAAAAA:KETAAAKFERQHMDSSTSAASSSNYCNQMMKSRNLTKDRCKPVNTFVHESLADVQAVCSQKNVACKNGQTNCYQSYSTMSITDCRETGSSKYPNCAYKTTQANKHIIVACEGNPYVPVHFDASV	19.093545016838203	0.1752395767841577	68.80382	0.4990025	27.429457	18.549623
design_42	1	MEARLAADRAAAKAAAAAAAALAAAAAAAAAEAAASTLEAAAATLKAMAAAAAAAAKAALAAADAAGDPEARGLLAAVHAALKALQAALDAAAAEAAAAA:KETAAAKFERQHMDSSTSAASSSNYCNQMMKSRNLTKDRCKPVNTFVHESLADVQAVCSQKNVACKNGQTNCYQSYSTMSITDCRETGSSKYPNCAYKTTQANKHIIVACEGNPYVPVHFDASV	21.24330163454375	0.1294047547873866	65.01506	0.51591027	27.38859	17.851994
design_42	2	MEARLAADRAAAAALAARLAALEAAAAAAAAAGAAAGAAAAAAALAAARDAARALAAEAAAAAEAAGDHEAGVALAAALARARALAAALAAAAAAAAAAA:KETAAAKFERQHMDSSTSAASSSNYCNQMMKSRNLTKDRCKPVNTFVHESLADVQAVCSQKNVACKNGQTNCYQSYSTMSITDCRETGSSKYPNCAYKTTQANKHIIVACEGNPYVPVHFDASV	13.598056339196594	0.28523192449797746	80.48163	0.51288915	26.675497	14.595169
design_42	3	MKERLEADLKKAKEIDAEVAALEADAAATLAAGQAATLAEQQAALTAQAAKANAAAAKALKAYEEAGDPEARGKLAAAAARLRALAAALNAAAAAAAAAA:KETAAAKFERQHMDSSTSAASSSNYCNQMMKSRNLTKDRCKPVNTFVHESLADVQAVCSQKNVACKNGQTNCYQSYSTMSITDCRETGSSKYPNCAYKTTQANKHIIVACEGNPYVPVHFDASV	21.953062358285347	0.1378039535178238	82.2874	0.52156895	27.129961	16.874458
design_42	4	MEARLAADKAAAAALAAATAALEAEAAAVVAEAAKKTPEEAAKLLAAQAEKAEAAAAAALAAYDEAGDPEARTTLANNHARLKALAAELKALAAAAKAAA:KETAAAKFERQHMDSSTSAASSSNYCNQMMKSRNLTKDRCKPVNTFVHESLADVQAVCSQKNVACKNGQTNCYQSYSTMSITDCRETGSSKYPNCAYKTTQANKHIIVACEGNPYVPVHFDASV	17.17739316467749	0.24719548609050684	88.989746	0.5264485	25.980165	15.707471
design_42	5	MAERRAADLAAAAALAAAAAALAAAAAATAAAGAKATLAAAAAAAAAAAAAANAAAAAALAAAAAAGDPTARGLLVATAAALAALAAALTAAAEAAAAAA:KETAAAKFERQHMDSSTSAASSSNYCNQMMKSRNLTKDRCKPVNTFVHESLADVQAVCSQKNVACKNGQTNCYQSYSTMSITDCRETGSSKYPNCAYKTTQANKHIIVACEGNPYVPVHFDASV	17.324312255918375	0.17904659274894813	58.064358	0.50340146	27.59974	17.979668
design_42	6	MEERLAEERKKAEEMSKELKELEKEAKEKEKEGEKETLEERAEKLKEMAKKAKELEKKALELAEEAGDHEARTTLVNNAARAKKLEKELEKKAEEAKKKL:KETAAAKFERQHMDSSTSAASSSNYCNQMMKSRNLTKDRCKPVNTFVHESLADVQAVCSQKNVACKNGQTNCYQSYSTMSITDCRETGSSKYPNCAYKTTQANKHIIVACEGNPYVPVHFDASV	16.643051079132192	0.20426504524713301	87.73088	0.52205336	27.07111	16.799603
design_42	7	MEKRLAEDRAKADALAAEAAALAAAAAATAAAGAKATLAAAAAAYAAAAAAAAAAAAKAAEAAAEAGDPEAGGKLVAARAALDALAAALAAAAAAAAAAA:KETAAAKFERQHMDSSTSAASSSNYCNQMMKSRNLTKDRCKPVNTFVHESLADVQAVCSQKNVACKNGQTNCYQSYSTMSITDCRETGSSKYPNCAYKTTQANKHIIVACEGNPYVPVHFDASV	17.342232345222286	0.17671186309649758	56.945908	0.514104	27.457783	18.437124
design_42	8	MEARLAAERAEAKALAAATAALAAAAAAAAAAAQAAGLAAAAAALAAQAAAAAAAAKAALEAYEKAGDHEARGLLAANLAALNALAAALAALAAAAAAAA:KETAAAKFERQHMDSSTSAASSSNYCNQMMKSRNLTKDRCKPVNTFVHESLADVQAVCSQKNVACKNGQTNCYQSYSTMSITDCRETGSSKYPNCAYKTTQANKHIIVACEGNPYVPVHFDASV	21.788961211682267	0.1740385699678784	72.622086	0.51247084	27.192514	17.106947
design_42	9	MEARLAADRAAAAKLAAQAAALAAAAAATAAAAAAATPAAAAAALAAQAAAAAALAAAAAAAAAAAGDPEARTALVATLAAANALAAELAAAAAAAKAAA:KETAAAKFERQHMDSSTSAASSSNYCNQMMKSRNLTKDRCKPVNTFVHESLADVQAVCSQKNVACKNGQTNCYQSYSTMSITDCRETGSSKYPNCAYKTTQANKHIIVACEGNPYVPVHFDASV	15.680276125182655	0.20432158949529386	78.32955	0.50937974	26.782972	16.61105
design_42	10	VEERLAEERRRAEELARRVEELEEEARRVEEEAQKATLEEAAARLREMAERARELEREALRLAEEAGDPEARTRLVAAAARAERLREELEEKAREAEARL:KETAAAKFERQHMDSSTSAASSSNYCNQMMKSRNLTKDRCKPVNTFVHESLADVQAVCSQKNVACKNGQTNCYQSYSTMSITDCRETGSSKYPNCAYKTTQANKHIIVACEGNPYVPVHFDASV	19.946517521086072	0.13728376483962915	87.90154	0.52087593	26.971682	14.298261
design_42	11	VEKRLEEDLKKAEALAAAAAALAAAAAAAAAAAAAATAAAAAAALAAMAAAANAAAATALKAYDEAGDHEARGLLAATLAALKALAAALAAAAAAAAAAA:KETAAAKFERQHMDSSTSAASSSNYCNQMMKSRNLTKDRCKPVNTFVHESLADVQAVCSQKNVACKNGQTNCYQSYSTMSITDCRETGSSKYPNCAYKTTQANKHIIVACEGNPYVPVHFDASV	22.516263359846505	0.16362499561883218	72.57049	0.5137952	27.280197	16.821642
design_42	12	MEERLKAERELAEKIAKETERLREEARRVREEGEKETLEERAERLREMAERAEELAAKAAAAAAAAGDPEARTLLVNNLAEAERLARELREEAERAEREA:KETAAAKFERQHMDSSTSAASSSNYCNQMMKSRNLTKDRCKPVNTFVHESLADVQAVCSQKNVACKNGQTNCYQSYSTMSITDCRETGSSKYPNCAYKTTQANKHIIVACEGNPYVPVHFDASV	18.93731051231086	0.14852430812463455	89.35565	0.51881903	27.423513	16.068266
design_42	13	VEERLKAEREAAKAAAARLAALEAEAAAAAARGQALTLAEAAALLREMAARAAALAAELAKLAEEAGDPEARGLLVANLARAEALAAALEAAAAAAEAAA:KETAAAKFERQHMDSSTSAASSSNYCNQMMKSRNLTKDRCKPVNTFVHESLADVQAVCSQKNVACKNGQTNCYQSYSTMSITDCRETGSSKYPNCAYKTTQANKHIIVACEGNPYVPVHFDASV	17.5911647499478	0.1873921083397764	86.66731	0.5239922	26.774895	15.101647
design_42	14	VEKRLAEDRAAAAALAAAVAALEAAAAAAEAEAAAATPEAAAAALEAQAAAAKALAAQAAEAAAAAGDPEARATLAAALARAQAQAARLAALAAARRAAA:KETAAAKFERQHMDSSTSAASSSNYCNQMMKSRNLTKDRCKPVNTFVHESLADVQAVCSQKNVACKNGQTNCYQSYSTMSITDCRETGSSKYPNCAYKTTQANKHIIVACEGNPYVPVHFDASV	15.885718472323132	0.21700815895566303	87.66942	0.52053964	27.000751	14.986479
design_42	15	MEERLAAERAEAAALAARLDALEAAAAAARAAGAKATLAAAAALLDAQAAAARALRDEALAAAAKAGDPEARGTLAAAAARADALAAELKAAAAAARAAA:KETAAAKFERQHMDSSTSAASSSNYCNQMMKSRNLTKDRCKPVNTFVHESLADVQAVCSQKNVACKNGQTNCYQSYSTMSITDCRETGSSKYPNCAYKTTQANKHIIVACEGNPYVPVHFDASV	21.288225426962544	0.13100737991329012	80.770004	0.5205154	26.82494	14.678119
design_42	16	MEKRLEEERKTAKELEERVKKLEEEAEKALKEGQKATPEEAAKKLEAMAKEAKELAAEALKAYEEAGDPEARVTLANALARAKKLAAELEAAAKAAKAAA:KETAAAKFERQHMDSSTSAASSSNYCNQMMKSRNLTKDRCKPVNTFVHESLADVQAVCSQKNVACKNGQTNCYQSYSTMSITDCRETGSSKYPNCAYKTTQANKHIIVACEGNPYVPVHFDASV	17.833610135144813	0.1637276518321848	89.62298	0.52347094	26.707836	17.460068
design_42	17	MEKRLEEERKLAEEIRERVERLEREAREAEERGEKLTLEEAARLLEEMAERARRLAEEAAEAASLAGDPKARGLLAAALARAEELRRRLEERAEAARAAL:KETAAAKFERQHMDSSTSAASSSNYCNQMMKSRNLTKDRCKPVNTFVHESLADVQAVCSQKNVACKNGQTNCYQSYSTMSITDCRETGSSKYPNCAYKTTQANKHIIVACEGNPYVPVHFDASV	16.889948292496467	0.1926603589861636	87.81961	0.52186036	26.961882	15.995474
design_42	18	MEARKAADRKAAQALAAQTAALAAAAAETAAAAAAATLAAAAAALTAQAAAANALAAQNLAAYEAAGDPEARGLLAANYAANAALAAALAAAAAAARAAA:KETAAAKFERQHMDSSTSAASSSNYCNQMMKSRNLTKDRCKPVNTFVHESLADVQAVCSQKNVACKNGQTNCYQSYSTMSITDCRETGSSKYPNCAYKTTQANKHIIVACEGNPYVPVHFDASV	22.150735255190664	0.15943923556741885	61.189198	0.5190743	27.257854	15.762653
design_42	19	MEERKAAELKAAEAAAKAAAALAAAAAAAAAAGQAATPAAAAAALTAAAAAATAAAAAALALYEAAGDPEARTLLANTAAALNALAAELAAAAAAAAAAA:KETAAAKFERQHMDSSTSAASSSNYCNQMMKSRNLTKDRCKPVNTFVHESLADVQAVCSQKNVACKNGQTNCYQSYSTMSITDCRETGSSKYPNCAYKTTQANKHIIVACEGNPYVPVHFDASV	18.220697632904777	0.15220588638251378	67.41729	0.5141607	26.987776	18.316936
design_42	20	MEERLKADQEAAKKLSERVEKLEKEAEKKKKEGEESTLEEAAKLYEEMAKEAEKAAEEALKAAEEAGDPAARGTLVANLARLEKLAKELKELAEKKKKEL:KETAAAKFERQHMDSSTSAASSSNYCNQMMKSRNLTKDRCKPVNTFVHESLADVQAVCSQKNVACKNGQTNCYQSYSTMSITDCRETGSSKYPNCAYKTTQANKHIIVACEGNPYVPVHFDASV	17.331742795179693	0.17307549730976154	68.10881	0.53315914	26.23922	16.623817
design_42	21	MEKRLEEERKEAEKLAKKTEELEKKAKEAEKEGEKLTLEERAKLLEEKAKEAEKLAKEALKAYEKAGDPEARGLLAANHARLEKLAKELKEKAEEAKKAL:KETAAAKFERQHMDSSTSAASSSNYCNQMMKSRNLTKDRCKPVNTFVHESLADVQAVCSQKNVACKNGQTNCYQSYSTMSITDCRETGSSKYPNCAYKTTQANKHIIVACEGNPYVPVHFDASV	15.72555549425912	0.24724593150676794	89.53754	0.5236895	26.915642	16.433762
design_42	22	MAARLAAERATAAALAAQAAKLAAEAEKTLKEGEKLTLEERAKLLEEQAKKAEAAEKQALAAYEAAGDPEARTTLANVAAQLKKLAAELKKEAEKAKKEL:KETAAAKFERQHMDSSTSAASSSNYCNQMMKSRNLTKDRCKPVNTFVHESLADVQAVCSQKNVACKNGQTNCYQSYSTMSITDCRETGSSKYPNCAYKTTQANKHIIVACEGNPYVPVHFDASV	15.375826990555927	0.23543665046789872	86.22533	0.52001613	26.798569	16.200869
design_42	23	MEERLKEELEAAAALAAAVAALAAAAAAAAAAGAAATPAEAAALAAAQAAAAAAAAAAALAAADAAGDPEARGLLVAALAALNALAAALAAAAAAAAAAA:KETAAAKFERQHMDSSTSAASSSNYCNQMMKSRNLTKDRCKPVNTFVHESLADVQAVCSQKNVACKNGQTNCYQSYSTMSITDCRETGSSKYPNCAYKTTQANKHIIVACEGNPYVPVHFDASV	13.948564572523	0.2607873383944231	59.888847	0.50818217	27.346846	18.12305
design_42	24	MEERLAEELKEAEAVAKEVAALEAAAEAAAAAAAASTPAAAAATLAAQAAAARALAARALAAYEKAGSHEARGLLAAALARANAQAARLKAAAAAAAAAA:KETAAAKFERQHMDSSTSAASSSNYCNQMMKSRNLTKDRCKPVNTFVHESLADVQAVCSQKNVACKNGQTNCYQSYSTMSITDCRETGSSKYPNCAYKTTQANKHIIVACEGNPYVPVHFDASV	15.82781560890783	0.23080070576763217	87.94777	0.5194432	26.587175	15.563868
design_42	25	MEERLKEELKKAEELEKKVKELEKEAKEVEKEGEKLTLEEAAKLYKEMAEKAKKLKEEAMKLAEEAGDPKARGLLVAAAARLDKLKKELEKKAKEAEEKL:KETAAAKFERQHMDSSTSAASSSNYCNQMMKSRNLTKDRCKPVNTFVHESLADVQAVCSQKNVACKNGQTNCYQSYSTMSITDCRETGSSKYPNCAYKTTQANKHIIVACEGNPYVPVHFDASV	15.712925307742967	0.19958127632242117	89.35844	0.5225507	27.040121	16.386448
design_42	26	MEERLAADRAAAAALAAEVAALKAAAKAAAAAGAKATLKEAAATAKAMAAEAKALAKKALAAAEEAGDPEARGLLVAAHAEAKKLAAELEAAAAAAEAAA:KETAAAKFERQHMDSSTSAASSSNYCNQMMKSRNLTKDRCKPVNTFVHESLADVQAVCSQKNVACKNGQTNCYQSYSTMSITDCRETGSSKYPNCAYKTTQANKHIIVACEGNPYVPVHFDASV	18.834755623747128	0.1591896568807891	85.88801	0.52025783	27.129543	17.357735
design_42	27	MAARLAADLAAAKAQAEKVAKLEKEAKEKVKEGQKKTLEEAAKLLKEQAEKAKKLKEENLKLYDEAGDPEARGLLAANAARAEKLAKELEELAKKYKEKA:KETAAAKFERQHMDSSTSAASSSNYCNQMMKSRNLTKDRCKPVNTFVHESLADVQAVCSQKNVACKNGQTNCYQSYSTMSITDCRETGSSKYPNCAYKTTQANKHIIVACEGNPYVPVHFDASV	16.422693940623244	0.18920833172310234	85.491325	0.5173911	27.163795	18.443995
design_42	28	MAARLAADRKAAAAAAAAAAALAAAAAAAAAAGAALAPEQAAALLAAAAAAAAAAAAAAAAAAAAAGDHEARGTLAAVRAALAALAARLAALAAAAAAAA:KETAAAKFERQHMDSSTSAASSSNYCNQMMKSRNLTKDRCKPVNTFVHESLADVQAVCSQKNVACKNGQTNCYQSYSTMSITDCRETGSSKYPNCAYKTTQANKHIIVACEGNPYVPVHFDASV	14.36493195511633	0.24742534197684524	57.29454	0.5032253	27.574295	17.217709
design_42	29	VAARLAADKAAAAALEAKVKALEAEAKAAAAAGQAATLAEQAATLKAQEAKAKALEAEALKAYAEAGDPEAQTTLANAAARAKALAAELAAAAAAAEAAA:KETAAAKFERQHMDSSTSAASSSNYCNQMMKSRNLTKDRCKPVNTFVHESLADVQAVCSQKNVACKNGQTNCYQSYSTMSITDCRETGSSKYPNCAYKTTQANKHIIVACEGNPYVPVHFDASV	22.93742829116383	0.12365052721594015	64.114685	0.52461356	27.137272	17.163967
design_42	30	MEARLAAERAEAAALAAEVAALEAAAAATLAAGQAATAAERAALLEAAAAAAEALAAKALAAADAAGDPEARGLLAAALARAKALAAALKAAAAEAKAAA:KETAAAKFERQHMDSSTSAASSSNYCNQMMKSRNLTKDRCKPVNTFVHESLADVQAVCSQKNVACKNGQTNCYQSYSTMSITDCRETGSSKYPNCAYKTTQANKHIIVACEGNPYVPVHFDASV	20.511507289248584	0.13969120632141094	82.58635	0.5181136	27.13832	15.981415
design_42	31	MEERLAEELKAAEEMSKKTKELKEEAKKTIEKGKKLTLEEAAKLLEEQAEKAKKAEEEALKLAEEAGDHEARVTLVNNAAELKKLAEELKKLAKEYKEKL:KETAAAKFERQHMDSSTSAASSSNYCNQMMKSRNLTKDRCKPVNTFVHESLADVQAVCSQKNVACKNGQTNCYQSYSTMSITDCRETGSSKYPNCAYKTTQANKHIIVACEGNPYVPVHFDASV	15.724391359339416	0.20189135650092466	88.5534	0.5265734	26.455368	14.298925
design_43	0	ALAEQAAAAAAKAAAYEAKAKEAEKRKENLKETNEKIKKELEEKAAKSTPEEAAKLLAEAEKISKEFDELIKEEETRATYYKKQADEYKAKADALAAQAA:KETAAAKFERQHMDSSTSAASSSNYCNQMMKSRNLTKDRCKPVNTFVHESLADVQAVCSQKNVACKNGQTNCYQSYSTMSITDCRETGSSKYPNCAYKTTQANKHIIVACEGNPYVPVHFDASV	15.828454596863027	0.25624216312113923	94.50556	0.537408	24.881023	11.305832
design_43	1	SLKAEAEAAKKKAEAAKKKAEEYKARKDNLKADRDKIAAEKAAAAAAATPEEAAAINAEAAKINAEADKDIADEEERAAYYEKEAKEYKEKAEALKAKLA:KETAAAKFERQHMDSSTSAASSSNYCNQMMKSRNLTKDRCKPVNTFVHESLADVQAVCSQKNVACKNGQTNCYQSYSTMSITDCRETGSSKYPNCAYKTTQANKHIIVACEGNPYVPVHFDASV	18.09785000841095	0.23810641463429655	94.1221	0.5281344	26.026297	15.658492
design_43	2	STAAAAAAAAAAAAAAKAEADAAKARADNLKKTNEEIMKEYKEKAEKSTPEEAKKILEEAKKIQKKGDEDIKDQETDAAYYTKQADAAAAKAAALAAAAA:KETAAAKFERQHMDSSTSAASSSNYCNQMMKSRNLTKDRCKPVNTFVHESLADVQAVCSQKNVACKNGQTNCYQSYSTMSITDCRETGSSKYPNCAYKTTQANKHIIVACEGNPYVPVHFDASV	17.633473982559078	0.2600478605693783	88.728905	0.53000355	25.08566	14.837554
design_43	3	ALLAAAAAAAAAAAAKAAAAADYAARAANLKADRDELLAKYKAEAAKATPEEAAKILAEAAKINAKYDADIADAAANAAAAAAAAAAAAAAAAALAAAAA:KETAAAKFERQHMDSSTSAASSSNYCNQMMKSRNLTKDRCKPVNTFVHESLADVQAVCSQKNVACKNGQTNCYQSYSTMSITDCRETGSSKYPNCAYKTTQANKHIIVACEGNPYVPVHFDASV	15.895770984031632	0.3076389013360997	90.8914	0.5253401	24.93931	14.678373
design_43	4	STLAAAAAAAAAAAAAAAKAADYKARRDNLIATRDAILAKYNAEAAKSTPEEAKKILAKAAAINAKIDADIADAAREAAAAQAAADAYNAKAAALAAAAA:KETAAAKFERQHMDSSTSAASSSNYCNQMMKSRNLTKDRCKPVNTFVHESLADVQAVCSQKNVACKNGQTNCYQSYSTMSITDCRETGSSKYPNCAYKTTQANKHIIVACEGNPYVPVHFDASV	16.57231188865176	0.2767171075790923	92.37589	0.53028834	25.598244	15.70577
design_43	5	ALKAAADAAKAKAAAAKAEADAYNKAKANLKADREKIDAEKKAEAAKSTPEEAAKILAEAAKINAKIDEDIADAETRAKAAKAEADKYNAEAAALEAELA:KETAAAKFERQHMDSSTSAASSSNYCNQMMKSRNLTKDRCKPVNTFVHESLADVQAVCSQKNVACKNGQTNCYQSYSTMSITDCRETGSSKYPNCAYKTTQANKHIIVACEGNPYVPVHFDASV	16.744294444896955	0.27338321127167536	94.75324	0.5292635	25.868147	16.271317
design_43	6	SLLEAAKAAAAAAAAAKAAADDYAARKAALEADRAKLKAEYDAKAAKSTPEEAAKIRAEAKKLEAEYNALIADADTDEAAAAAAAAAYAATAEALAAQAA:KETAAAKFERQHMDSSTSAASSSNYCNQMMKSRNLTKDRCKPVNTFVHESLADVQAVCSQKNVACKNGQTNCYQSYSTMSITDCRETGSSKYPNCAYKTTQANKHIIVACEGNPYVPVHFDASV	15.694504620935467	0.29932427766546593	92.94633	0.5277256	25.886044	16.204775
design_43	7	SLLEEAKKYKEKAEEYKKKAEEYKKRKENTEETRKKLSKEYEEKAKKSTPEEAKKILEENEKLNKEYDEIIKEQEEKANYYKKEADKYNKKAKELLEKLK:KETAAAKFERQHMDSSTSAASSSNYCNQMMKSRNLTKDRCKPVNTFVHESLADVQAVCSQKNVACKNGQTNCYQSYSTMSITDCRETGSSKYPNCAYKTTQANKHIIVACEGNPYVPVHFDASV	14.979797713517144	0.2703620854696938	95.36109	0.52807134	25.980543	16.50737
design_43	8	NLKKEAEKKKELAAEYKKKAEEAKKNKENLEKDKEEIEKEYKEKAAKSTPEEAKKILEEMKKIKEEYDKDIKEQQELADYYKKKADEYEKEAKELEEELK:KETAAAKFERQHMDSSTSAASSSNYCNQMMKSRNLTKDRCKPVNTFVHESLADVQAVCSQKNVACKNGQTNCYQSYSTMSITDCRETGSSKYPNCAYKTTQANKHIIVACEGNPYVPVHFDASV	14.776999842622832	0.27122147398095814	94.658485	0.5262637	26.075829	15.692273
design_43	9	SLEEEAKKAEEEAAKYKAKAEEYKKRRKNLEETRDKLKKEYEAKAAASTPEEAKKILEEAAKLDAKYDELIADQKTKADYYEKKAKEYEEEAKKLKEELK:KETAAAKFERQHMDSSTSAASSSNYCNQMMKSRNLTKDRCKPVNTFVHESLADVQAVCSQKNVACKNGQTNCYQSYSTMSITDCRETGSSKYPNCAYKTTQANKHIIVACEGNPYVPVHFDASV	14.881640900986664	0.2810388822235185	94.77619	0.5299021	25.712395	15.432139
design_43	10	DLKAAAEAAAAKAAAAAAEAAAYNAAKANLEADAAAQEAAAKAAAAASTPEEAAKILAEAAKAKAKADADIADQATRAAAAAAAAAKYAAESAALKAALA:KETAAAKFERQHMDSSTSAASSSNYCNQMMKSRNLTKDRCKPVNTFVHESLADVQAVCSQKNVACKNGQTNCYQSYSTMSITDCRETGSSKYPNCAYKTTQANKHIIVACEGNPYVPVHFDASV	17.002355533295482	0.2558099062516457	75.01187	0.53472364	25.688343	13.639933
design_43	11	ALAAEAEAAEAKAKAAKAEAEAYKKRAENLKADQEKLTEQYKKEAAAATPEEAAKILAENAKIKAKADEDIADEKARADYYTKEADAAAAKSAALKAKLA:KETAAAKFERQHMDSSTSAASSSNYCNQMMKSRNLTKDRCKPVNTFVHESLADVQAVCSQKNVACKNGQTNCYQSYSTMSITDCRETGSSKYPNCAYKTTQANKHIIVACEGNPYVPVHFDASV	14.293785037721033	0.30960869081641	94.33705	0.5305347	25.381954	15.550421
design_43	12	ALAAAAAAAAAAAAAAKAEAAAAKARRDNTIATRDKISAEYKAKAAKSTPEEAAKILAENAKIEKEAEAIIAEEAANEAYYTAQAAAAAAAAAALAAAAA:KETAAAKFERQHMDSSTSAASSSNYCNQMMKSRNLTKDRCKPVNTFVHESLADVQAVCSQKNVACKNGQTNCYQSYSTMSITDCRETGSSKYPNCAYKTTQANKHIIVACEGNPYVPVHFDASV	14.798844822248167	0.27581296533455296	92.84087	0.52296174	25.344353	15.428103
design_43	13	SLLEEAKKYKEKAEEYQKKANEYKKNKDNLEADKKALEAEYKAKAAASTPEEAAKILAENEKISAKYDEDIADATNDANYYKKQADEYNKKAEELLKKYE:KETAAAKFERQHMDSSTSAASSSNYCNQMMKSRNLTKDRCKPVNTFVHESLADVQAVCSQKNVACKNGQTNCYQSYSTMSITDCRETGSSKYPNCAYKTTQANKHIIVACEGNPYVPVHFDASV	7.89801958069582	0.4544554124315718	94.14031	0.5316224	25.70746	14.451942
design_43	14	ALAAAAAAAAAAAAAAAAKAAEYKAREAALKADRDKLKKEYEEKAAASTPEEAAKILAEMEKLTAEADADIADAQAQRDAATAEAAKANAKAAELAAQLA:KETAAAKFERQHMDSSTSAASSSNYCNQMMKSRNLTKDRCKPVNTFVHESLADVQAVCSQKNVACKNGQTNCYQSYSTMSITDCRETGSSKYPNCAYKTTQANKHIIVACEGNPYVPVHFDASV	15.643162835310605	0.2987873869509812	91.13222	0.5292532	25.535313	16.096914
design_43	15	DLAAQAAAAAAAAAAANAKAAEYKKRKDNLKKDNEKIKAEYEKEAAASTPEEAKKILAEAEKISKEAEADIKEEDTNAAYYTAQAAAAAATAAALAAAAA:KETAAAKFERQHMDSSTSAASSSNYCNQMMKSRNLTKDRCKPVNTFVHESLADVQAVCSQKNVACKNGQTNCYQSYSTMSITDCRETGSSKYPNCAYKTTQANKHIIVACEGNPYVPVHFDASV	15.323686013683574	0.31779731491966795	91.81648	0.5402801	24.307009	13.710582
design_43	16	SLLAQAKAAAAKAAAYNAKAAEYNKRKKNLEEDMKKIKEEYEKKAAESTPEEAKKILAENKKIEEKYKEDIDEQTEKANYYTAKATAANATAAALNALAA:KETAAAKFERQHMDSSTSAASSSNYCNQMMKSRNLTKDRCKPVNTFVHESLADVQAVCSQKNVACKNGQTNCYQSYSTMSITDCRETGSSKYPNCAYKTTQANKHIIVACEGNPYVPVHFDASV	16.314906351250286	0.23823428184203527	93.61686	0.53606594	25.17752	13.857291
design_43	17	ALKAEAEKAKAEAAAAAAAAAAYNAAKANLEATKAKLAKEYKEKAAKSTPEEAKKILEKMKELEAKANEDIADANEKAAAAKAAADKYAAKAKALEAEYA:KETAAAKFERQHMDSSTSAASSSNYCNQMMKSRNLTKDRCKPVNTFVHESLADVQAVCSQKNVACKNGQTNCYQSYSTMSITDCRETGSSKYPNCAYKTTQANKHIIVACEGNPYVPVHFDASV	19.293665835135588	0.18360930463675001	84.61493	0.534901	26.311705	15.945548
design_43	18	DLAAAAAAAAAKAAAAKAEAAAYNAAKANLEADREKIMKEYKEKAAASTPEEAKKILAEAKAIDAKYDADIADAQTQADAAKKEADAYAAKAEALKAAAA:KETAAAKFERQHMDSSTSAASSSNYCNQMMKSRNLTKDRCKPVNTFVHESLADVQAVCSQKNVACKNGQTNCYQSYSTMSITDCRETGSSKYPNCAYKTTQANKHIIVACEGNPYVPVHFDASV	16.627098595795566	0.21600887750808176	94.33812	0.5298672	25.80263	13.9010315
design_43	19	DLLAAAAAAAAAAAAAAAEAAAYAKAKENLKATREKIKKELEKKAAESTPEEAAKLLAEAAKINKEIDADIDDAARDEADAKAKAAEYNAKAAALAAQAA:KETAAAKFERQHMDSSTSAASSSNYCNQMMKSRNLTKDRCKPVNTFVHESLADVQAVCSQKNVACKNGQTNCYQSYSTMSITDCRETGSSKYPNCAYKTTQANKHIIVACEGNPYVPVHFDASV	17.161675317571152	0.2775367769027705	89.40914	0.53200305	25.231766	14.31768
design_43	20	ATAAQAAAAAAAAAAAAAAAAAYNKAAANLKEDNEKIKKELEEKAAKSTPEEAKKLLEEAEKISKEYDELIADATTQATYATAQAAAAAATAAALAAAAK:KETAAAKFERQHMDSSTSAASSSNYCNQMMKSRNLTKDRCKPVNTFVHESLADVQAVCSQKNVACKNGQTNCYQSYSTMSITDCRETGSSKYPNCAYKTTQANKHIIVACEGNPYVPVHFDASV	16.471341314686963	0.22810887716848888	90.043	0.5362445	24.792984	12.579016
design_43	21	SLLEEAKKANELAAAYKAEAEAYNARKEALKADAAKQEAAAKAAAAAATPEEAAKIAAEAAKAKAKADADIKDAETQANYYKKKADEYKKKSEELLKKYK:KETAAAKFERQHMDSSTSAASSSNYCNQMMKSRNLTKDRCKPVNTFVHESLADVQAVCSQKNVACKNGQTNCYQSYSTMSITDCRETGSSKYPNCAYKTTQANKHIIVACEGNPYVPVHFDASV	18.209830491389184	0.2607984451167513	94.3047	0.5261691	25.788105	15.579515
design_43	22	AAAAAAAAAAAAAAAAAAAAAAAAAAKANLEKTRDEIEKEYKEKAAKSTPEEAKKILAEAAKINAKAQADIAAQDTAAAAAAAQAAAANAAAAAKAAAAA:KETAAAKFERQHMDSSTSAASSSNYCNQMMKSRNLTKDRCKPVNTFVHESLADVQAVCSQKNVACKNGQTNCYQSYSTMSITDCRETGSSKYPNCAYKTTQANKHIIVACEGNPYVPVHFDASV	18.08642541692826	0.19737269912842623	77.86262	0.52060413	26.0881	14.809902
design_43	23	ALAAEAAAAKAKADEYKAKAEEAEKRKKRLEEDRDKLMKEYEAKAAASTPEEAAKILAKAKEIKAKADEDIADEKTRADYYKAKADEYNAKAAALNAQLA:KETAAAKFERQHMDSSTSAASSSNYCNQMMKSRNLTKDRCKPVNTFVHESLADVQAVCSQKNVACKNGQTNCYQSYSTMSITDCRETGSSKYPNCAYKTTQANKHIIVACEGNPYVPVHFDASV	15.33097691387212	0.3052932382555677	94.77707	0.5290948	25.503958	14.92684
design_43	24	SLKKEAEEAKKKAEAAKAEADAYEAAAKNLKETRDKIAKEYKAKAAASTPEEAAKILAEQAEIDKKADEDIKDAETQATAAKKQADEYEKKAEELAAKLK:KETAAAKFERQHMDSSTSAASSSNYCNQMMKSRNLTKDRCKPVNTFVHESLADVQAVCSQKNVACKNGQTNCYQSYSTMSITDCRETGSSKYPNCAYKTTQANKHIIVACEGNPYVPVHFDASV	18.569126819706078	0.20730399225542498	93.64214	0.5312018	25.890661	14.817447
design_43	25	DLKAKAAEAKAKAEAYEAKAKEYEKRKKNLEATKKEIDKKLKEEAAKSTPEEAKKLLEKNEKINKKAKEDIDEQKTLADYYKKKADEYNEKAAKLAAEAA:KETAAAKFERQHMDSSTSAASSSNYCNQMMKSRNLTKDRCKPVNTFVHESLADVQAVCSQKNVACKNGQTNCYQSYSTMSITDCRETGSSKYPNCAYKTTQANKHIIVACEGNPYVPVHFDASV	15.27465226431872	0.28583213076369934	94.91158	0.53338814	25.452488	15.597228
design_43	26	SLAAAAAAAAAKAAAAAAAAADYAARAANLEATREKIKAEKEAKAAKSTPEEAKKILAEAEKIDAKIAADIADAKTQRDAAAAAAAAYAATSAAKLAALA:KETAAAKFERQHMDSSTSAASSSNYCNQMMKSRNLTKDRCKPVNTFVHESLADVQAVCSQKNVACKNGQTNCYQSYSTMSITDCRETGSSKYPNCAYKTTQANKHIIVACEGNPYVPVHFDASV	15.255694791170825	0.24726657610211997	87.554	0.5261288	25.66712	14.2306595
design_43	27	ATAAAAAAAAAAAAAAAAAAAAYAAAKAKVEEDKAKIKAEKEKKAAEATPEEAAKIKAEAAKIAAKADEDIADLTTLQTYYTAQAAAAAAAAAALAAAAA:KETAAAKFERQHMDSSTSAASSSNYCNQMMKSRNLTKDRCKPVNTFVHESLADVQAVCSQKNVACKNGQTNCYQSYSTMSITDCRETGSSKYPNCAYKTTQANKHIIVACEGNPYVPVHFDASV	16.765272005255984	0.24395724240858113	79.97513	0.5252181	25.770887	15.498974
design_43	28	DLKKKAEEYKKKAEEYKAKADEYNARKANLEADTEKIMKEYKEKAAKSTPEEAKKILAKAEEIKKKADEDIADATLQADYYTAEAKKYEAKAKELEEKLK:KETAAAKFERQHMDSSTSAASSSNYCNQMMKSRNLTKDRCKPVNTFVHESLADVQAVCSQKNVACKNGQTNCYQSYSTMSITDCRETGSSKYPNCAYKTTQANKHIIVACEGNPYVPVHFDASV	17.60919018045318	0.21107663717755074	93.977135	0.5290949	25.816633	15.244465
design_43	29	ATAAAAAAAAAKAAAAQAAAAAAKAAAENLKKTNEELKKKYEEEAAKSTPEEAKKILEEAEKISKKIDEDIAAANADAAAAQAAADAYNAKAAALAAAAA:KETAAAKFERQHMDSSTSAASSSNYCNQMMKSRNLTKDRCKPVNTFVHESLADVQAVCSQKNVACKNGQTNCYQSYSTMSITDCRETGSSKYPNCAYKTTQANKHIIVACEGNPYVPVHFDASV	16.059979263000145	0.24235059937359346	92.84325	0.5298218	25.546473	14.206965
design_43	30	ALKEEAAKAKEEAAKAQAEADAYNAAAANTKATRDKIKKEYEKEAKKSTPEEAKKILEEQKKIDKKADEDIADLQTRADAAKKEAEKYKAKAEALEKELA:KETAAAKFERQHMDSSTSAASSSNYCNQMMKSRNLTKDRCKPVNTFVHESLADVQAVCSQKNVACKNGQTNCYQSYSTMSITDCRETGSSKYPNCAYKTTQANKHIIVACEGNPYVPVHFDASV	15.13411717754266	0.28009569157037284	94.662926	0.53008676	25.86574	15.758392
design_43	31	ATLAQAAAAAAAAAAAAAEAAAYNARKANLEATRKEIEAKLKEEAAKSTPEEAKKLLAENAKIKAEMDADIADAATKAAAANAAAAAANAKAAALAAAAA:KETAAAKFERQHMDSSTSAASSSNYCNQMMKSRNLTKDRCKPVNTFVHESLADVQAVCSQKNVACKNGQTNCYQSYSTMSITDCRETGSSKYPNCAYKTTQANKHIIVACEGNPYVPVHFDASV	16.16884550231911	0.28631365446105	90.1324	0.5295656	25.52057	14.385916
design_44	0	SEEEKIKEKKEKIAEALEEAAKAAKEAAKTGDAKAAKKAIEKIREAAKLAGELEETRLYGGELEDAATRLEAALATGADAAKAAAKAAAKLAKEHIKALK:KETAAAKFERQHMDSSTSAASSSNYCNQMMKSRNLTKDRCKPVNTFVHESLADVQAVCSQKNVACKNGQTNCYQSYSTMSITDCRETGSSKYPNCAYKTTQANKHIIVACEGNPYVPVHFDASV	17.497636244352673	0.19402878209092803	92.633705	0.52398324	26.339697	16.681246
design_44	1	SAEEELEKKRKEAAEALEKTAKLAEEAAKTGKAEAAKKAIEELKKTAKLLGELEETRLYGGEAEDAATRLAAALAVGAAAAQAEAKAAAKMAKEHIKALK:KETAAAKFERQHMDSSTSAASSSNYCNQMMKSRNLTKDRCKPVNTFVHESLADVQAVCSQKNVACKNGQTNCYQSYSTMSITDCRETGSSKYPNCAYKTTQANKHIIVACEGNPYVPVHFDASV	19.292857665508656	0.16423512036726856	56.10538	0.52843356	26.933191	15.839013
design_44	2	SAEEALKKARKEAAKALKETAKAAKEAAKTGDAAAAKKAIKLAEEAAKLLYSVEEMRLYGAEADDGATRLRAALAAGAAAAQAAAKALEKAAKKAIKALE:KETAAAKFERQHMDSSTSAASSSNYCNQMMKSRNLTKDRCKPVNTFVHESLADVQAVCSQKNVACKNGQTNCYQSYSTMSITDCRETGSSKYPNCAYKTTQANKHIIVACEGNPYVPVHFDASV	20.011092474401913	0.15995280661339503	62.170544	0.5280754	26.85855	14.073562
design_44	3	SAEEKLKEKREKAKEALRELAKAAEKAAKTGKAADAEKAIRKLEEAAKLLGSLEELRLYGGELEDAATRLRAALAAGAAAAAAAAKAAKKLAEKAIKEIE:KETAAAKFERQHMDSSTSAASSSNYCNQMMKSRNLTKDRCKPVNTFVHESLADVQAVCSQKNVACKNGQTNCYQSYSTMSITDCRETGSSKYPNCAYKTTQANKHIIVACEGNPYVPVHFDASV	16.085289916512412	0.23758530589150734	88.47307	0.52784204	26.232702	16.299175
[truncated: 348 more rows]
