# Supplementary material for: AlphaDesign: a de novo protein design framework based on AlphaFold
Source: Mol Syst Biol. 2025 Jun 17;21(9):1166–89. doi: 10.1038/s44320-025-00119-z (PMC12405559; doi:10.1038/s44320-025-00119-z)
Supplement: Supplementary file 8 — Source data Fig. 6 [file 44320_2025_119_MOESM8_ESM.zip › Figure_6/6DandE/rcat-50-af2-scores.csv]

name	index	sequence	sc_rmsd	sc_tm	plddt	ptm	pae	ipae	mpae
result_50aa_1_0	0	IFVCGGKVDVRAPIPPSFRDRLLTYTAKNASELHEHFILAETFKDYFKENAYPDLLVFEDDIASISSLIIIFLESPGSLVELGIFCNKSELFKKILIVASAEEVYGEDSFIYLGPLEYIKKKVSSSVVIYPWPDPEVLKYDNDFLDDLCVNIKEKLSSI:SSHHMKKEIPSKKASKDQIVIDTETIKDLALYPELYKIYEEKKEKEKKEK	14.651316468432542	0.30299880049213096	51.69187545776367	0.7106744050979614	12.324501991271973	26.98230743408203	16.405162811279297
result_50aa_1_0	1	IFVCGGKVDVRAPIPPSFRDRLLTYTAKNASELHEHFILAETFKDYFKENAYPDLLVFEDDIASISSLIIIFLESPGSLVELGIFCNKSELFKKILIVASAEEVYGEDSFIYLGPLEYIKKKVSSSVVIYPWPDPEVLKYDNDFLDDLCVNIKEKLSSI:EELIEPEEVPSKSASPEQIVIDTETIKDLALHPELYKIYKKKKEEEKKKK	15.765542561944882	0.24891111544999628	47.32865524291992	0.7310012578964233	11.285002708435059	23.930709838867188	9.349523544311523
result_50aa_1_0	2	IFVCGGKVDVRAPIPPSFRDRLLTYTAKNASELHEHFILAETFKDYFKENAYPDLLVFEDDIASISSLIIIFLESPGSLVELGIFCNKSELFKKILIVASAEEVYGEDSFIYLGPLEYIKKKVSSSVVIYPWPDPEVLKYDNDFLDDLCVNIKEKLSSI:SSLIKLPLTPSPKASEKEVVLDTETIKDLSLHPELLKIYLEKKKEEEKKK	17.442481403294195	0.22545099368123714	49.22686004638672	0.7072596549987793	12.472831726074219	27.438932418823242	17.404417037963867
result_50aa_1_0	3	IFVCGGKVDVRAPIPPSFRDRLLTYTAKNASELHEHFILAETFKDYFKENAYPDLLVFEDDIASISSLIIIFLESPGSLVELGIFCNKSELFKKILIVASAEEVYGEDSFIYLGPLEYIKKKVSSSVVIYPWPDPEVLKYDNDFLDDLCVNIKEKLSSI:ESSIIEPKVPSPNASEDQIVINTPTRKDLALYPELYKIYLEEKEKEEKEK	16.646442413112478	0.22995364548613512	50.37795639038086	0.7255289554595947	11.421564102172852	24.67681121826172	10.637370109558105
result_50aa_1_0	4	IFVCGGKVDVRAPIPPSFRDRLLTYTAKNASELHEHFILAETFKDYFKENAYPDLLVFEDDIASISSLIIIFLESPGSLVELGIFCNKSELFKKILIVASAEEVYGEDSFIYLGPLEYIKKKVSSSVVIYPWPDPEVLKYDNDFLDDLCVNIKEKLSSI:SHHHLLPLVPSPKATPDQIVIDTETIKDLALHPELYELYLKYKEEEEKKK	10.407185584563244	0.49636875622806725	53.00489044189453	0.704593300819397	12.443904876708984	27.575368881225586	19.460525512695312
result_50aa_1_0	5	IFVCGGKVDVRAPIPPSFRDRLLTYTAKNASELHEHFILAETFKDYFKENAYPDLLVFEDDIASISSLIIIFLESPGSLVELGIFCNKSELFKKILIVASAEEVYGEDSFIYLGPLEYIKKKVSSSVVIYPWPDPEVLKYDNDFLDDLCVNIKEKLSSI:MSNIKFPEVNSPKASENEIVINEKTLKDLALTPELYKIYLEKKKEEEKKK	15.872757749768738	0.2262190153743277	47.71207809448242	0.748685359954834	10.616438865661621	22.295888900756836	4.382460117340088
result_50aa_1_0	6	IFVCGGKVDVRAPIPPSFRDRLLTYTAKNASELHEHFILAETFKDYFKENAYPDLLVFEDDIASISSLIIIFLESPGSLVELGIFCNKSELFKKILIVASAEEVYGEDSFIYLGPLEYIKKKVSSSVVIYPWPDPEVLKYDNDFLDDLCVNIKEKLSSI:HHHHHHPLTPSPVASKDQIVIDTPTRKDLALYPELYELYLKKEEEEKKKK	18.269003668397747	0.21557252405080002	51.79486083984375	0.7084001302719116	12.438562393188477	27.353443145751953	15.756013870239258
result_50aa_1_0	7	IFVCGGKVDVRAPIPPSFRDRLLTYTAKNASELHEHFILAETFKDYFKENAYPDLLVFEDDIASISSLIIIFLESPGSLVELGIFCNKSELFKKILIVASAEEVYGEDSFIYLGPLEYIKKKVSSSVVIYPWPDPEVLKYDNDFLDDLCVNIKEKLSSI:HHHHVHHETPSPNATPEYIAIDTPTRKDLQLHPELYELYLKKKEEEEKKK	14.499205464544435	0.4335913550220467	46.58455276489258	0.7403099536895752	11.035444259643555	22.943819046020508	5.539987564086914
result_50aa_1_0	8	IFVCGGKVDVRAPIPPSFRDRLLTYTAKNASELHEHFILAETFKDYFKENAYPDLLVFEDDIASISSLIIIFLESPGSLVELGIFCNKSELFKKILIVASAEEVYGEDSFIYLGPLEYIKKKVSSSVVIYPWPDPEVLKYDNDFLDDLCVNIKEKLSSI:KDNIKLPKKPSTSASKEQIVLDTETIKDLQLYPELAEIYLEYKKKEEEKK	15.702780119861679	0.23367671817978025	60.94478225708008	0.7054893970489502	12.449263572692871	27.84026336669922	17.47808074951172
result_50aa_1_0	9	IFVCGGKVDVRAPIPPSFRDRLLTYTAKNASELHEHFILAETFKDYFKENAYPDLLVFEDDIASISSLIIIFLESPGSLVELGIFCNKSELFKKILIVASAEEVYGEDSFIYLGPLEYIKKKVSSSVVIYPWPDPEVLKYDNDFLDDLCVNIKEKLSSI:HHHIHHHNVNSSSASKDQIVINTPTIKDLSLYPELYEIYLKKKEEEKKKK	12.147424518855978	0.3966061244232018	44.523895263671875	0.7195722460746765	11.926846504211426	25.62071418762207	12.531644821166992
result_50aa_1_0	10	IFVCGGKVDVRAPIPPSFRDRLLTYTAKNASELHEHFILAETFKDYFKENAYPDLLVFEDDIASISSLIIIFLESPGSLVELGIFCNKSELFKKILIVASAEEVYGEDSFIYLGPLEYIKKKVSSSVVIYPWPDPEVLKYDNDFLDDLCVNIKEKLSSI:ESLIEEPEPESETASEDEIVYNEPTIKDLRLHPELYELYLKQKEEEKKKK	16.593786486747707	0.2823069559020193	50.64267349243164	0.713629424571991	12.137049674987793	26.184223175048828	13.912879943847656
result_50aa_1_0	11	IFVCGGKVDVRAPIPPSFRDRLLTYTAKNASELHEHFILAETFKDYFKENAYPDLLVFEDDIASISSLIIIFLESPGSLVELGIFCNKSELFKKILIVASAEEVYGEDSFIYLGPLEYIKKKVSSSVVIYPWPDPEVLKYDNDFLDDLCVNIKEKLSSI:ELLEIPPLTNSPLASKDEIALDTPTIKDLKLYPELAKIYLEKKKEEEEKK	14.241724002254054	0.33042708051245584	46.90670394897461	0.712640106678009	12.259510040283203	26.549287796020508	15.667327880859375
result_50aa_1_0	12	IFVCGGKVDVRAPIPPSFRDRLLTYTAKNASELHEHFILAETFKDYFKENAYPDLLVFEDDIASISSLIIIFLESPGSLVELGIFCNKSELFKKILIVASAEEVYGEDSFIYLGPLEYIKKKVSSSVVIYPWPDPEVLKYDNDFLDDLCVNIKEKLSSI:LSSIKLPLVPSPKATPEQIAIDTETIKDLALHPELLALYLKQKLEEEKKK	8.34612998404621	0.6386133222726212	61.15000534057617	0.7047479152679443	12.234195709228516	27.400815963745117	17.95741081237793
result_50aa_1_0	13	IFVCGGKVDVRAPIPPSFRDRLLTYTAKNASELHEHFILAETFKDYFKENAYPDLLVFEDDIASISSLIIIFLESPGSLVELGIFCNKSELFKKILIVASAEEVYGEDSFIYLGPLEYIKKKVSSSVVIYPWPDPEVLKYDNDFLDDLCVNIKEKLSSI:SHHHHPHETPSPKASPEQIAINTETIKDLMLHPELYKIYLEKKEEEKKKK	16.740750818093172	0.22188943959471916	53.82937240600586	0.7637431621551514	10.057209014892578	20.869266510009766	3.9310173988342285
result_50aa_1_0	14	IFVCGGKVDVRAPIPPSFRDRLLTYTAKNASELHEHFILAETFKDYFKENAYPDLLVFEDDIASISSLIIIFLESPGSLVELGIFCNKSELFKKILIVASAEEVYGEDSFIYLGPLEYIKKKVSSSVVIYPWPDPEVLKYDNDFLDDLCVNIKEKLSSI:LSSIKLPLNNSPSASEDQIAIDTPTIKDLQLYPELLELYLKKEEEEKKKK	13.71599962225636	0.31799488108676016	48.676307678222656	0.7062608599662781	12.547612190246582	27.366601943969727	16.393861770629883
result_50aa_1_0	15	IFVCGGKVDVRAPIPPSFRDRLLTYTAKNASELHEHFILAETFKDYFKENAYPDLLVFEDDIASISSLIIIFLESPGSLVELGIFCNKSELFKKILIVASAEEVYGEDSFIYLGPLEYIKKKVSSSVVIYPWPDPEVLKYDNDFLDDLCVNIKEKLSSI:SHHHHHHLTPSPVASPEQIVLDSPTIKDLALYPELAEIYLEKKKEEEKKK	18.011408653251017	0.21619288677289844	68.28325653076172	0.7084629535675049	12.148443222045898	27.244884490966797	16.66855239868164
result_50aa_1_0	16	IFVCGGKVDVRAPIPPSFRDRLLTYTAKNASELHEHFILAETFKDYFKENAYPDLLVFEDDIASISSLIIIFLESPGSLVELGIFCNKSELFKKILIVASAEEVYGEDSFIYLGPLEYIKKKVSSSVVIYPWPDPEVLKYDNDFLDDLCVNIKEKLSSI:SSMIKEKNVPSPNATEDQIVIDTETIKDLALHPELYELYKKKKEEEEKKK	17.297317795865407	0.21629646642755482	58.20750045776367	0.7367208003997803	10.690361022949219	23.155357360839844	7.648139953613281
result_50aa_1_0	17	IFVCGGKVDVRAPIPPSFRDRLLTYTAKNASELHEHFILAETFKDYFKENAYPDLLVFEDDIASISSLIIIFLESPGSLVELGIFCNKSELFKKILIVASAEEVYGEDSFIYLGPLEYIKKKVSSSVVIYPWPDPEVLKYDNDFLDDLCVNIKEKLSSI:MSMIKLPEVPSPVATEDQIVIDTPTIKDLALYPELYKLYLEKKEKEKKEK	15.323820849311613	0.25773610670766056	47.01844787597656	0.7304619550704956	11.28268814086914	23.96583366394043	9.721796989440918
result_50aa_1_0	18	IFVCGGKVDVRAPIPPSFRDRLLTYTAKNASELHEHFILAETFKDYFKENAYPDLLVFEDDIASISSLIIIFLESPGSLVELGIFCNKSELFKKILIVASAEEVYGEDSFIYLGPLEYIKKKVSSSVVIYPWPDPEVLKYDNDFLDDLCVNIKEKLSSI:ESLIIEPKTNSSSASEDQIAIDEPTIKDLKLHPELYKLYLKKKEEEEKEK	13.882417601366473	0.27667166669669263	47.87180709838867	0.7168523073196411	12.068599700927734	26.008255004882812	12.403913497924805
result_50aa_1_0	19	IFVCGGKVDVRAPIPPSFRDRLLTYTAKNASELHEHFILAETFKDYFKENAYPDLLVFEDDIASISSLIIIFLESPGSLVELGIFCNKSELFKKILIVASAEEVYGEDSFIYLGPLEYIKKKVSSSVVIYPWPDPEVLKYDNDFLDDLCVNIKEKLSSI:ELLEPEEEVPSPKASETEIAIDTPTRKDLALHPELAEIYRKRREEEEKEK	18.582874802900808	0.19956783602473044	54.60879898071289	0.7081255316734314	12.382328987121582	27.079519271850586	13.1739501953125
result_50aa_1_0	20	IFVCGGKVDVRAPIPPSFRDRLLTYTAKNASELHEHFILAETFKDYFKENAYPDLLVFEDDIASISSLIIIFLESPGSLVELGIFCNKSELFKKILIVASAEEVYGEDSFIYLGPLEYIKKKVSSSVVIYPWPDPEVLKYDNDFLDDLCVNIKEKLSSI:SHHHHHHHTPSPVAREDEIVIDTPTIKDLALHPKLYELYLEKEKEEKEKK	18.50358414706082	0.20146671398582014	52.73609161376953	0.7150148153305054	12.051514625549316	26.253402709960938	14.824441909790039
result_50aa_1_0	21	IFVCGGKVDVRAPIPPSFRDRLLTYTAKNASELHEHFILAETFKDYFKENAYPDLLVFEDDIASISSLIIIFLESPGSLVELGIFCNKSELFKKILIVASAEEVYGEDSFIYLGPLEYIKKKVSSSVVIYPWPDPEVLKYDNDFLDDLCVNIKEKLSSI:SSLIPLPLVPSPKASKDQIVIDTETRKDLALYPELYEIYLEKKREEEKKK	17.273074877605453	0.21696598973865638	51.539031982421875	0.723739743232727	11.406942367553711	24.688764572143555	8.577448844909668
result_50aa_1_0	22	IFVCGGKVDVRAPIPPSFRDRLLTYTAKNASELHEHFILAETFKDYFKENAYPDLLVFEDDIASISSLIIIFLESPGSLVELGIFCNKSELFKKILIVASAEEVYGEDSFIYLGPLEYIKKKVSSSVVIYPWPDPEVLKYDNDFLDDLCVNIKEKLSSI:ESLIPLPLTPSSSASPDQVAIDTPTIKDLKLHPELLKLYLEKKEEEKKKK	16.468615400655512	0.2576543433372897	46.19913864135742	0.7313448190689087	11.515411376953125	24.153030395507812	9.072074890136719
result_50aa_1_0	23	IFVCGGKVDVRAPIPPSFRDRLLTYTAKNASELHEHFILAETFKDYFKENAYPDLLVFEDDIASISSLIIIFLESPGSLVELGIFCNKSELFKKILIVASAEEVYGEDSFIYLGPLEYIKKKVSSSVVIYPWPDPEVLKYDNDFLDDLCVNIKEKLSSI:SSLKLPPEVPSPSASETEVAINTPTRKDLKLHPKLLELYLKYKEEEEKKK	14.347617922000635	0.46583193055969874	49.01525115966797	0.7168651819229126	11.966086387634277	25.494842529296875	12.411102294921875
result_50aa_1_0	24	IFVCGGKVDVRAPIPPSFRDRLLTYTAKNASELHEHFILAETFKDYFKENAYPDLLVFEDDIASISSLIIIFLESPGSLVELGIFCNKSELFKKILIVASAEEVYGEDSFIYLGPLEYIKKKVSSSVVIYPWPDPEVLKYDNDFLDDLCVNIKEKLSSI:SSLVPLPLVPSPSASPDRVALDTPTIKDLQLHPELAKLYLEKKKEEEEEK	18.450428215221198	0.2144357278360634	54.4427375793457	0.7530021071434021	10.504633903503418	21.749496459960938	3.8599250316619873
result_50aa_1_0	25	IFVCGGKVDVRAPIPPSFRDRLLTYTAKNASELHEHFILAETFKDYFKENAYPDLLVFEDDIASISSLIIIFLESPGSLVELGIFCNKSELFKKILIVASAEEVYGEDSFIYLGPLEYIKKKVSSSVVIYPWPDPEVLKYDNDFLDDLCVNIKEKLSSI:SSMKKLPLTNSPLATEDEIAIDTPTRKDLRLYPELYEIYLKKEEEEKKKK	14.489423354506085	0.3155331209566305	48.029544830322266	0.709709644317627	12.364681243896484	26.871326446533203	16.459726333618164
result_50aa_1_0	26	IFVCGGKVDVRAPIPPSFRDRLLTYTAKNASELHEHFILAETFKDYFKENAYPDLLVFEDDIASISSLIIIFLESPGSLVELGIFCNKSELFKKILIVASAEEVYGEDSFIYLGPLEYIKKKVSSSVVIYPWPDPEVLKYDNDFLDDLCVNIKEKLSSI:LENIKLPLPPSPSATPDQVVLDTPTLKDLALHPELLKLYLEQKEKEEKEK	17.206718028019548	0.2086570330838967	49.99789810180664	0.7220923900604248	11.611343383789062	24.914840698242188	7.332545280456543
result_50aa_1_0	27	IFVCGGKVDVRAPIPPSFRDRLLTYTAKNASELHEHFILAETFKDYFKENAYPDLLVFEDDIASISSLIIIFLESPGSLVELGIFCNKSELFKKILIVASAEEVYGEDSFIYLGPLEYIKKKVSSSVVIYPWPDPEVLKYDNDFLDDLCVNIKEKLSSI:SSSVLLPLVPSSSASEEQIALDTPTIKDLALHPELAKLYLEQQRKEEEEK	16.658555819515737	0.23671888166725397	53.29014587402344	0.7119073867797852	11.95556640625	25.762712478637695	12.343011856079102
result_50aa_1_0	28	IFVCGGKVDVRAPIPPSFRDRLLTYTAKNASELHEHFILAETFKDYFKENAYPDLLVFEDDIASISSLIIIFLESPGSLVELGIFCNKSELFKKILIVASAEEVYGEDSFIYLGPLEYIKKKVSSSVVIYPWPDPEVLKYDNDFLDDLCVNIKEKLSSI:SSLIIPPDVNSPNASEDEIAIDTPTIKDLALHPELYEIYKKYEEEEKKKK	16.74991826057793	0.23787736316676372	47.77610397338867	0.7142729163169861	12.185226440429688	26.424339294433594	13.602696418762207
result_50aa_1_0	29	IFVCGGKVDVRAPIPPSFRDRLLTYTAKNASELHEHFILAETFKDYFKENAYPDLLVFEDDIASISSLIIIFLESPGSLVELGIFCNKSELFKKILIVASAEEVYGEDSFIYLGPLEYIKKKVSSSVVIYPWPDPEVLKYDNDFLDDLCVNIKEKLSSI:ELYEIPEEKPSPKASEDQIVVDTPTIKDLALYPELYKLYKEKEKEEKKKK	17.29146388987414	0.26034731784817755	49.7127685546875	0.7123533487319946	12.234604835510254	26.429359436035156	14.631089210510254
result_50aa_1_0	30	IFVCGGKVDVRAPIPPSFRDRLLTYTAKNASELHEHFILAETFKDYFKENAYPDLLVFEDDIASISSLIIIFLESPGSLVELGIFCNKSELFKKILIVASAEEVYGEDSFIYLGPLEYIKKKVSSSVVIYPWPDPEVLKYDNDFLDDLCVNIKEKLSSI:ELLKIPELKPSEKASEDQIVLDTPTIKDLALHPELAKIYLEREEEEKKKK	17.237823339764685	0.21725331294020636	51.34916687011719	0.7053296566009521	12.594520568847656	27.68373680114746	18.727807998657227
result_50aa_1_0	31	IFVCGGKVDVRAPIPPSFRDRLLTYTAKNASELHEHFILAETFKDYFKENAYPDLLVFEDDIASISSLIIIFLESPGSLVELGIFCNKSELFKKILIVASAEEVYGEDSFIYLGPLEYIKKKVSSSVVIYPWPDPEVLKYDNDFLDDLCVNIKEKLSSI:SSLKKLPLKPSDKASEDQVVIDTETEKDLALYPELLEIYLKEKEKREKEK	18.18429871853259	0.21538934507676064	56.40896224975586	0.7046527862548828	12.712773323059082	28.20195960998535	19.876384735107422
result_50aa_1_0	32	IFVCGGKVDVRAPIPPSFRDRLLTYTAKNASELHEHFILAETFKDYFKENAYPDLLVFEDDIASISSLIIIFLESPGSLVELGIFCNKSELFKKILIVASAEEVYGEDSFIYLGPLEYIKKKVSSSVVIYPWPDPEVLKYDNDFLDDLCVNIKEKLSSI:EENIPLPETNSPKASEDQIAIDTPTIKDLALHPELLKIYLEKKEEEKKKK	16.437361481133575	0.23639393593188474	49.6740608215332	0.7319025993347168	11.381351470947266	24.28146743774414	8.150833129882812
result_50aa_1_0	33	IFVCGGKVDVRAPIPPSFRDRLLTYTAKNASELHEHFILAETFKDYFKENAYPDLLVFEDDIASISSLIIIFLESPGSLVELGIFCNKSELFKKILIVASAEEVYGEDSFIYLGPLEYIKKKVSSSVVIYPWPDPEVLKYDNDFLDDLCVNIKEKLSSI:SSSLIPPLVPSPKASEDQVAIDTETIKDLQLHPELLKLYLEKKKEEEKEK	13.439178409293792	0.4663162519109329	46.36074447631836	0.7412130832672119	10.987594604492188	22.76226806640625	6.366339683532715
result_50aa_1_0	34	IFVCGGKVDVRAPIPPSFRDRLLTYTAKNASELHEHFILAETFKDYFKENAYPDLLVFEDDIASISSLIIIFLESPGSLVELGIFCNKSELFKKILIVASAEEVYGEDSFIYLGPLEYIKKKVSSSVVIYPWPDPEVLKYDNDFLDDLCVNIKEKLSSI:SSLILPPLTPSPVASEDQVVLDTPTIKDLALYPELLELYLKKEEEEKKEK	14.469865916950882	0.38208944065095934	53.229881286621094	0.7050174474716187	12.488062858581543	27.050867080688477	16.41008758544922
result_50aa_1_0	35	IFVCGGKVDVRAPIPPSFRDRLLTYTAKNASELHEHFILAETFKDYFKENAYPDLLVFEDDIASISSLIIIFLESPGSLVELGIFCNKSELFKKILIVASAEEVYGEDSFIYLGPLEYIKKKVSSSVVIYPWPDPEVLKYDNDFLDDLCVNIKEKLSSI:ESLIEEEETPSPVASPEQIVIDTPTRKDLALHPKLYEIYKKYKEEEKKKK	15.918026963601351	0.2620646546160769	45.154510498046875	0.7250263690948486	11.761744499206543	25.011032104492188	10.022378921508789
result_50aa_1_0	36	IFVCGGKVDVRAPIPPSFRDRLLTYTAKNASELHEHFILAETFKDYFKENAYPDLLVFEDDIASISSLIIIFLESPGSLVELGIFCNKSELFKKILIVASAEEVYGEDSFIYLGPLEYIKKKVSSSVVIYPWPDPEVLKYDNDFLDDLCVNIKEKLSSI:SSSIKLPLTPSPKASKDQIVIDTPTIKDLALTPELYKIYLEQKEKEEKEK	17.811869227186897	0.1344895525217915	49.10689926147461	0.7645062804222107	10.069260597229004	20.385786056518555	2.5330915451049805
result_50aa_1_0	37	IFVCGGKVDVRAPIPPSFRDRLLTYTAKNASELHEHFILAETFKDYFKENAYPDLLVFEDDIASISSLIIIFLESPGSLVELGIFCNKSELFKKILIVASAEEVYGEDSFIYLGPLEYIKKKVSSSVVIYPWPDPEVLKYDNDFLDDLCVNIKEKLSSI:SSMIKLPEVPSDKASKDQIVLNTPTIKDLALHPELAKIYLEKKEEEEKKK	16.994627782561274	0.21077942171758673	50.84259796142578	0.7128165364265442	12.048322677612305	26.42239761352539	14.498197555541992
result_50aa_1_0	38	IFVCGGKVDVRAPIPPSFRDRLLTYTAKNASELHEHFILAETFKDYFKENAYPDLLVFEDDIASISSLIIIFLESPGSLVELGIFCNKSELFKKILIVASAEEVYGEDSFIYLGPLEYIKKKVSSSVVIYPWPDPEVLKYDNDFLDDLCVNIKEKLSSI:SSLIPLPEKPSPKATEDQIVVDTPTRKDLALHPELYELYLKRKEEEEKKK	16.600390237165325	0.2366438191802281	50.82666778564453	0.7200465202331543	11.766308784484863	25.31329345703125	9.266931533813477
result_50aa_1_0	39	IFVCGGKVDVRAPIPPSFRDRLLTYTAKNASELHEHFILAETFKDYFKENAYPDLLVFEDDIASISSLIIIFLESPGSLVELGIFCNKSELFKKILIVASAEEVYGEDSFIYLGPLEYIKKKVSSSVVIYPWPDPEVLKYDNDFLDDLCVNIKEKLSSI:HHHHHHHHHHSPSASPEQIAIDTPTLKDLQLYPELYELYLKYKEEEEKKK	15.253207279610908	0.3793598325630048	50.92271041870117	0.7106072902679443	12.377118110656738	27.09225082397461	17.474079132080078
result_50aa_1_0	40	IFVCGGKVDVRAPIPPSFRDRLLTYTAKNASELHEHFILAETFKDYFKENAYPDLLVFEDDIASISSLIIIFLESPGSLVELGIFCNKSELFKKILIVASAEEVYGEDSFIYLGPLEYIKKKVSSSVVIYPWPDPEVLKYDNDFLDDLCVNIKEKLSSI:SLLEPEPKVPSPNASEDQIVINTKTIKDLALTPELYEIYKKKVEEEKKKK	16.764851105518076	0.14030892399064135	49.31348419189453	0.7625945210456848	9.832554817199707	20.15291976928711	2.8427202701568604
result_50aa_1_0	41	IFVCGGKVDVRAPIPPSFRDRLLTYTAKNASELHEHFILAETFKDYFKENAYPDLLVFEDDIASISSLIIIFLESPGSLVELGIFCNKSELFKKILIVASAEEVYGEDSFIYLGPLEYIKKKVSSSVVIYPWPDPEVLKYDNDFLDDLCVNIKEKLSSI:SSMKIPPLVPSPVASEDEIVLDTETIKDLSLYPELAELYLKQKEKEEKEK	13.693663435837047	0.3840904017822084	52.81311798095703	0.703947901725769	12.633490562438965	27.697675704956055	19.57941436767578
result_50aa_1_0	42	IFVCGGKVDVRAPIPPSFRDRLLTYTAKNASELHEHFILAETFKDYFKENAYPDLLVFEDDIASISSLIIIFLESPGSLVELGIFCNKSELFKKILIVASAEEVYGEDSFIYLGPLEYIKKKVSSSVVIYPWPDPEVLKYDNDFLDDLCVNIKEKLSSI:ESSIIPPLTPSSSASPEQIVLDTPTIKDLALHPELAKIYLEQKEKEEKEK	17.80019838582376	0.21274997789533762	53.67111587524414	0.710579514503479	12.176664352416992	26.506515502929688	14.728714942932129
result_50aa_1_0	43	IFVCGGKVDVRAPIPPSFRDRLLTYTAKNASELHEHFILAETFKDYFKENAYPDLLVFEDDIASISSLIIIFLESPGSLVELGIFCNKSELFKKILIVASAEEVYGEDSFIYLGPLEYIKKKVSSSVVIYPWPDPEVLKYDNDFLDDLCVNIKEKLSSI:SHHHHHHKVPSDKASPDQIVIDTPTRKDLALHPELYELYLKKKKEEEKKK	18.143697252166405	0.21112118293992907	49.610111236572266	0.7283338308334351	11.479680061340332	24.679014205932617	10.914247512817383
result_50aa_1_0	44	IFVCGGKVDVRAPIPPSFRDRLLTYTAKNASELHEHFILAETFKDYFKENAYPDLLVFEDDIASISSLIIIFLESPGSLVELGIFCNKSELFKKILIVASAEEVYGEDSFIYLGPLEYIKKKVSSSVVIYPWPDPEVLKYDNDFLDDLCVNIKEKLSSI:EELIELPEVDSPLATEDQIALDTPTIKDLALHPELAKIYLEKKKEEKEKK	16.235022899778762	0.23840624956114986	48.33466720581055	0.7209889888763428	11.587305068969727	24.882850646972656	8.981258392333984
result_50aa_1_0	45	IFVCGGKVDVRAPIPPSFRDRLLTYTAKNASELHEHFILAETFKDYFKENAYPDLLVFEDDIASISSLIIIFLESPGSLVELGIFCNKSELFKKILIVASAEEVYGEDSFIYLGPLEYIKKKVSSSVVIYPWPDPEVLKYDNDFLDDLCVNIKEKLSSI:EENIKLPETNSPKASKDQIAYDTPTIKDLALHPELYKLYLEKEREEKEKK	15.882970478819542	0.23944594056646742	48.28134536743164	0.7394959330558777	10.963357925415039	23.085081100463867	5.619637489318848
result_50aa_1_0	46	IFVCGGKVDVRAPIPPSFRDRLLTYTAKNASELHEHFILAETFKDYFKENAYPDLLVFEDDIASISSLIIIFLESPGSLVELGIFCNKSELFKKILIVASAEEVYGEDSFIYLGPLEYIKKKVSSSVVIYPWPDPEVLKYDNDFLDDLCVNIKEKLSSI:HHHHHHHEIPSTSASEDQIAIDTPTIKDLALYPELYELYLEKKEEEEKEK	16.796937860703387	0.22729313929291817	49.655086517333984	0.7428630590438843	10.8554105758667	22.88795280456543	5.731376647949219
result_50aa_1_0	47	IFVCGGKVDVRAPIPPSFRDRLLTYTAKNASELHEHFILAETFKDYFKENAYPDLLVFEDDIASISSLIIIFLESPGSLVELGIFCNKSELFKKILIVASAEEVYGEDSFIYLGPLEYIKKKVSSSVVIYPWPDPEVLKYDNDFLDDLCVNIKEKLSSI:SSLKKEPSVPSPKASKDQIVIDTPTRKDLALHPELYELYKKKVEEEKKKK	18.631930051237475	0.20889083847676168	50.48981475830078	0.7153311967849731	12.093284606933594	26.207908630371094	13.035964012145996
result_50aa_1_0	48	IFVCGGKVDVRAPIPPSFRDRLLTYTAKNASELHEHFILAETFKDYFKENAYPDLLVFEDDIASISSLIIIFLESPGSLVELGIFCNKSELFKKILIVASAEEVYGEDSFIYLGPLEYIKKKVSSSVVIYPWPDPEVLKYDNDFLDDLCVNIKEKLSSI:EELVLPEEVPSEKASEDEIAIDTPTIKDLKLTPELYEIYKKHKEKEEKEK	13.468644791122122	0.49525223419331754	44.99016189575195	0.7223243713378906	11.780401229858398	24.989208221435547	11.487611770629883
result_50aa_1_0	49	IFVCGGKVDVRAPIPPSFRDRLLTYTAKNASELHEHFILAETFKDYFKENAYPDLLVFEDDIASISSLIIIFLESPGSLVELGIFCNKSELFKKILIVASAEEVYGEDSFIYLGPLEYIKKKVSSSVVIYPWPDPEVLKYDNDFLDDLCVNIKEKLSSI:HHHHHHHHVHSPKASPDQIALNEPTIKDLMLHPELAELYLKQKEEEEKKK	17.10763249139235	0.23216748135902116	59.603553771972656	0.7072299122810364	12.41327953338623	27.613283157348633	17.2999267578125
result_50aa_1_0	50	IFVCGGKVDVRAPIPPSFRDRLLTYTAKNASELHEHFILAETFKDYFKENAYPDLLVFEDDIASISSLIIIFLESPGSLVELGIFCNKSELFKKILIVASAEEVYGEDSFIYLGPLEYIKKKVSSSVVIYPWPDPEVLKYDNDFLDDLCVNIKEKLSSI:ESSIPLPEKPSPKATPEQIAIDTPTIKDLALHPELYEIYLEQKKKEEEEK	16.60327901301601	0.2359213088931498	53.42854309082031	0.724401593208313	11.531262397766113	24.79910659790039	11.898246765136719
result_50aa_1_0	51	IFVCGGKVDVRAPIPPSFRDRLLTYTAKNASELHEHFILAETFKDYFKENAYPDLLVFEDDIASISSLIIIFLESPGSLVELGIFCNKSELFKKILIVASAEEVYGEDSFIYLGPLEYIKKKVSSSVVIYPWPDPEVLKYDNDFLDDLCVNIKEKLSSI:ESLKLLPLTPSDKASPDQIVIDTPTIKDLALHPELYELYLKEKEKEEKEK	17.15024958721098	0.2087571936853602	53.106201171875	0.7201773524284363	11.5159273147583	24.99271583557129	10.44866943359375
result_50aa_1_0	52	IFVCGGKVDVRAPIPPSFRDRLLTYTAKNASELHEHFILAETFKDYFKENAYPDLLVFEDDIASISSLIIIFLESPGSLVELGIFCNKSELFKKILIVASAEEVYGEDSFIYLGPLEYIKKKVSSSVVIYPWPDPEVLKYDNDFLDDLCVNIKEKLSSI:ESLELEEKTPSDKASETEIVVDTKTRKDLALYPELYKIYKEKEEEEKKKK	17.467595472868837	0.21633971977859298	49.42441177368164	0.7170231938362122	11.890602111816406	25.750415802001953	11.534465789794922
result_50aa_1_0	53	IFVCGGKVDVRAPIPPSFRDRLLTYTAKNASELHEHFILAETFKDYFKENAYPDLLVFEDDIASISSLIIIFLESPGSLVELGIFCNKSELFKKILIVASAEEVYGEDSFIYLGPLEYIKKKVSSSVVIYPWPDPEVLKYDNDFLDDLCVNIKEKLSSI:EEEEVEEEVPSPVASEDQIVIDTETRKDLALYPELYEIYKEYKEKEEKEK	17.47778715705606	0.2147285437826622	53.99372863769531	0.7216373085975647	11.425664901733398	24.606849670410156	11.343758583068848
result_50aa_1_0	54	IFVCGGKVDVRAPIPPSFRDRLLTYTAKNASELHEHFILAETFKDYFKENAYPDLLVFEDDIASISSLIIIFLESPGSLVELGIFCNKSELFKKILIVASAEEVYGEDSFIYLGPLEYIKKKVSSSVVIYPWPDPEVLKYDNDFLDDLCVNIKEKLSSI:HHHHIHPETNSSSATPDQIVLDTPTIKDLALHPELYELYLKKKKEEEKKK	16.804701698618754	0.23443186934264132	49.95207977294922	0.746632993221283	10.719472885131836	22.58306121826172	5.725015640258789
result_50aa_1_0	55	IFVCGGKVDVRAPIPPSFRDRLLTYTAKNASELHEHFILAETFKDYFKENAYPDLLVFEDDIASISSLIIIFLESPGSLVELGIFCNKSELFKKILIVASAEEVYGEDSFIYLGPLEYIKKKVSSSVVIYPWPDPEVLKYDNDFLDDLCVNIKEKLSSI:SSLIKPKLVPSPKASKDQIAIDTPTRKDLALYPELYELYLEKKKEEEKKK	15.992925799826807	0.25659542273999075	49.13365173339844	0.7216567993164062	11.651002883911133	25.07096290588379	10.735015869140625
result_50aa_1_0	56	IFVCGGKVDVRAPIPPSFRDRLLTYTAKNASELHEHFILAETFKDYFKENAYPDLLVFEDDIASISSLIIIFLESPGSLVELGIFCNKSELFKKILIVASAEEVYGEDSFIYLGPLEYIKKKVSSSVVIYPWPDPEVLKYDNDFLDDLCVNIKEKLSSI:LEDIPLPLTPSTSATPDQIVLDTPTIKDLALYPELAKIYLEKVKEEKEKK	17.910749122652838	0.19295193845284597	46.67961883544922	0.7086915373802185	12.320131301879883	26.802770614624023	13.652324676513672
result_50aa_1_0	57	IFVCGGKVDVRAPIPPSFRDRLLTYTAKNASELHEHFILAETFKDYFKENAYPDLLVFEDDIASISSLIIIFLESPGSLVELGIFCNKSELFKKILIVASAEEVYGEDSFIYLGPLEYIKKKVSSSVVIYPWPDPEVLKYDNDFLDDLCVNIKEKLSSI:SSHHHLPLVPSNKASKDQIAVDEPTIKDLALHPELYEIYKKYKEEEEKKK	16.980980952045503	0.21589102040464128	48.4894905090332	0.7245559692382812	11.644522666931152	24.956796646118164	9.470702171325684
result_50aa_1_0	58	IFVCGGKVDVRAPIPPSFRDRLLTYTAKNASELHEHFILAETFKDYFKENAYPDLLVFEDDIASISSLIIIFLESPGSLVELGIFCNKSELFKKILIVASAEEVYGEDSFIYLGPLEYIKKKVSSSVVIYPWPDPEVLKYDNDFLDDLCVNIKEKLSSI:EEEIIPEEIPSDKASEDQIVIDTETIKDLALHPELYKIYKKKEEEEKKEK	14.921719468712034	0.2650117547589448	52.4177131652832	0.7133697867393494	12.114914894104004	26.482162475585938	16.40912628173828
result_50aa_1_0	59	IFVCGGKVDVRAPIPPSFRDRLLTYTAKNASELHEHFILAETFKDYFKENAYPDLLVFEDDIASISSLIIIFLESPGSLVELGIFCNKSELFKKILIVASAEEVYGEDSFIYLGPLEYIKKKVSSSVVIYPWPDPEVLKYDNDFLDDLCVNIKEKLSSI:SSLIPLPETPSTSASPDEVAIDTPTRKDLKLYPELLEIYLKKKEEEEKKK	14.295391916208937	0.4591948596222827	48.201473236083984	0.7288913726806641	11.569483757019043	24.261960983276367	9.552428245544434
result_50aa_1_0	60	IFVCGGKVDVRAPIPPSFRDRLLTYTAKNASELHEHFILAETFKDYFKENAYPDLLVFEDDIASISSLIIIFLESPGSLVELGIFCNKSELFKKILIVASAEEVYGEDSFIYLGPLEYIKKKVSSSVVIYPWPDPEVLKYDNDFLDDLCVNIKEKLSSI:ESSIPLPNTPSSSASSDQIAIDTPTRKDLALHPELYKLYLKKKEEEKKKK	17.870843617381556	0.22227720971422182	50.060726165771484	0.7476364374160767	10.69785213470459	22.188703536987305	3.4033637046813965
result_50aa_1_0	61	IFVCGGKVDVRAPIPPSFRDRLLTYTAKNASELHEHFILAETFKDYFKENAYPDLLVFEDDIASISSLIIIFLESPGSLVELGIFCNKSELFKKILIVASAEEVYGEDSFIYLGPLEYIKKKVSSSVVIYPWPDPEVLKYDNDFLDDLCVNIKEKLSSI:SHHHHEPLVPSEKASEDEIVIDTPTRKDLALTPELYKLYLERKKEEEKEK	19.346844501850534	0.19262853829069582	54.78574752807617	0.782584011554718	9.365459442138672	18.49620819091797	1.706137776374817
result_50aa_1_0	62	IFVCGGKVDVRAPIPPSFRDRLLTYTAKNASELHEHFILAETFKDYFKENAYPDLLVFEDDIASISSLIIIFLESPGSLVELGIFCNKSELFKKILIVASAEEVYGEDSFIYLGPLEYIKKKVSSSVVIYPWPDPEVLKYDNDFLDDLCVNIKEKLSSI:SMFIKEPNIPSKKASPEQIVIDTPTIKDLALYPELYEIYLKKKEEEEKKK	17.160256637495802	0.22598851418372332	50.51338577270508	0.7468166351318359	10.605719566345215	22.369150161743164	5.213003158569336
result_50aa_1_0	63	IFVCGGKVDVRAPIPPSFRDRLLTYTAKNASELHEHFILAETFKDYFKENAYPDLLVFEDDIASISSLIIIFLESPGSLVELGIFCNKSELFKKILIVASAEEVYGEDSFIYLGPLEYIKKKVSSSVVIYPWPDPEVLKYDNDFLDDLCVNIKEKLSSI:SSLIKKPEKNSPSATEDQIVIDTETRKDLALYPELYKIYLEEKEKREKEK	16.374210744651432	0.14931636395029194	49.87165069580078	0.7278038263320923	11.22624397277832	24.119590759277344	9.658245086669922
result_50aa_1_0	64	IFVCGGKVDVRAPIPPSFRDRLLTYTAKNASELHEHFILAETFKDYFKENAYPDLLVFEDDIASISSLIIIFLESPGSLVELGIFCNKSELFKKILIVASAEEVYGEDSFIYLGPLEYIKKKVSSSVVIYPWPDPEVLKYDNDFLDDLCVNIKEKLSSI:HHHHHLPLVPSPKATPDQIALDTPTIKDLALHPELAELFLKREEEEKKKK	14.293056929754538	0.3776800721061949	46.91566467285156	0.7175809144973755	11.961084365844727	25.710742950439453	11.874627113342285
result_50aa_1_0	65	IFVCGGKVDVRAPIPPSFRDRLLTYTAKNASELHEHFILAETFKDYFKENAYPDLLVFEDDIASISSLIIIFLESPGSLVELGIFCNKSELFKKILIVASAEEVYGEDSFIYLGPLEYIKKKVSSSVVIYPWPDPEVLKYDNDFLDDLCVNIKEKLSSI:SSSIKLPETNSPKATPDQVAINTPTIKDLMLHPELLEIYLEKKKEEEKEK	17.078159857074294	0.22347076949559924	52.310813903808594	0.7236648201942444	11.617358207702637	25.03518295288086	10.261847496032715
result_50aa_1_0	66	IFVCGGKVDVRAPIPPSFRDRLLTYTAKNASELHEHFILAETFKDYFKENAYPDLLVFEDDIASISSLIIIFLESPGSLVELGIFCNKSELFKKILIVASAEEVYGEDSFIYLGPLEYIKKKVSSSVVIYPWPDPEVLKYDNDFLDDLCVNIKEKLSSI:HHHHHHHHTPSKVASPTEVVIDTPTRKDLALHPELLKLYLEKVKEEKKKK	17.145962174012173	0.2295844105867015	49.73244094848633	0.7319918870925903	11.352624893188477	24.30132484436035	8.90423583984375
result_50aa_1_0	67	IFVCGGKVDVRAPIPPSFRDRLLTYTAKNASELHEHFILAETFKDYFKENAYPDLLVFEDDIASISSLIIIFLESPGSLVELGIFCNKSELFKKILIVASAEEVYGEDSFIYLGPLEYIKKKVSSSVVIYPWPDPEVLKYDNDFLDDLCVNIKEKLSSI:SSSIKLPLVPSTKASKDQIVIDTPTRKDLALHPELFKIFLEKEKEEKKKK	18.123350857414966	0.21233332475548383	50.16572189331055	0.7071774005889893	12.383964538574219	27.339458465576172	17.08144760131836
result_50aa_1_0	68	IFVCGGKVDVRAPIPPSFRDRLLTYTAKNASELHEHFILAETFKDYFKENAYPDLLVFEDDIASISSLIIIFLESPGSLVELGIFCNKSELFKKILIVASAEEVYGEDSFIYLGPLEYIKKKVSSSVVIYPWPDPEVLKYDNDFLDDLCVNIKEKLSSI:ESSIPLPLTPSPVASEDQIALDTPTRKDLTLHPELAKLYLERKKKEEEEK	13.010345619227436	0.4583808344074101	47.30377960205078	0.7335366010665894	11.331802368164062	23.5704288482666	7.951574325561523
result_50aa_1_0	69	IFVCGGKVDVRAPIPPSFRDRLLTYTAKNASELHEHFILAETFKDYFKENAYPDLLVFEDDIASISSLIIIFLESPGSLVELGIFCNKSELFKKILIVASAEEVYGEDSFIYLGPLEYIKKKVSSSVVIYPWPDPEVLKYDNDFLDDLCVNIKEKLSSI:SSMIKIPNINSSSASEDQIAINTETIKDLALYPELYKLYLKQKLEEEKKK	16.133398594782854	0.25160014499958594	52.7687873840332	0.7054357528686523	12.430135726928711	27.644590377807617	18.765884399414062
result_50aa_1_0	70	IFVCGGKVDVRAPIPPSFRDRLLTYTAKNASELHEHFILAETFKDYFKENAYPDLLVFEDDIASISSLIIIFLESPGSLVELGIFCNKSELFKKILIVASAEEVYGEDSFIYLGPLEYIKKKVSSSVVIYPWPDPEVLKYDNDFLDDLCVNIKEKLSSI:ESLILEPKIPSDKASEDQIAIDTPTIKDLALYPELYKIYKKKVEEEKKKK	17.135964864206656	0.2239237220552162	50.58332443237305	0.7519738674163818	10.205631256103516	21.36009979248047	4.553294658660889
result_50aa_1_0	71	IFVCGGKVDVRAPIPPSFRDRLLTYTAKNASELHEHFILAETFKDYFKENAYPDLLVFEDDIASISSLIIIFLESPGSLVELGIFCNKSELFKKILIVASAEEVYGEDSFIYLGPLEYIKKKVSSSVVIYPWPDPEVLKYDNDFLDDLCVNIKEKLSSI:ELLEVPDEIPSDKASETQIALNEPTLKDLALYPELAKIYKKKKEEEEKEK	13.870626658617757	0.36936195397271226	47.41215896606445	0.713152289390564	12.124441146850586	26.217273712158203	14.476753234863281
result_50aa_1_0	72	IFVCGGKVDVRAPIPPSFRDRLLTYTAKNASELHEHFILAETFKDYFKENAYPDLLVFEDDIASISSLIIIFLESPGSLVELGIFCNKSELFKKILIVASAEEVYGEDSFIYLGPLEYIKKKVSSSVVIYPWPDPEVLKYDNDFLDDLCVNIKEKLSSI:LSSIKLPLVPSPKASEDQIAIDTETEKDLALHPELFLIYLKKKLEEEKKK	9.30295309083081	0.7050973778029077	50.146141052246094	0.7184910774230957	11.605430603027344	25.051105499267578	12.916419982910156
result_50aa_1_0	73	IFVCGGKVDVRAPIPPSFRDRLLTYTAKNASELHEHFILAETFKDYFKENAYPDLLVFEDDIASISSLIIIFLESPGSLVELGIFCNKSELFKKILIVASAEEVYGEDSFIYLGPLEYIKKKVSSSVVIYPWPDPEVLKYDNDFLDDLCVNIKEKLSSI:SSSILLPLPPSPKATPDQIALDTPTIKDLALYPELAKIYLEKKKEEEKEK	15.8312339365146	0.2506622363252391	50.999969482421875	0.7174546718597412	11.765888214111328	25.320384979248047	11.863590240478516
result_50aa_1_0	74	IFVCGGKVDVRAPIPPSFRDRLLTYTAKNASELHEHFILAETFKDYFKENAYPDLLVFEDDIASISSLIIIFLESPGSLVELGIFCNKSELFKKILIVASAEEVYGEDSFIYLGPLEYIKKKVSSSVVIYPWPDPEVLKYDNDFLDDLCVNIKEKLSSI:SSLELEDNPPSSKATEDQIVVDTPTEKDLALHPELYELYKKKEKEEKEKK	14.435804560698251	0.35738638588040794	50.17922592163086	0.71808922290802	11.959127426147461	25.800025939941406	13.657647132873535
result_50aa_1_0	75	IFVCGGKVDVRAPIPPSFRDRLLTYTAKNASELHEHFILAETFKDYFKENAYPDLLVFEDDIASISSLIIIFLESPGSLVELGIFCNKSELFKKILIVASAEEVYGEDSFIYLGPLEYIKKKVSSSVVIYPWPDPEVLKYDNDFLDDLCVNIKEKLSSI:EEELVEPKTNSPNASEDEIAIDTPTRKDLALYPELYEIYLEKKEEEEKEK	17.116231434231217	0.2317144575577534	50.13478088378906	0.7239934802055359	11.510334014892578	24.746257781982422	10.775346755981445
result_50aa_1_0	76	IFVCGGKVDVRAPIPPSFRDRLLTYTAKNASELHEHFILAETFKDYFKENAYPDLLVFEDDIASISSLIIIFLESPGSLVELGIFCNKSELFKKILIVASAEEVYGEDSFIYLGPLEYIKKKVSSSVVIYPWPDPEVLKYDNDFLDDLCVNIKEKLSSI:ESLIEEPEVPSEKASKDQIAIDTPTIKDLTLHPELYKIYLEKKEKEEKEK	18.91656907215946	0.13873915143150448	46.17910385131836	0.737510085105896	11.281132698059082	23.61421775817871	6.660147666931152
result_50aa_1_0	77	IFVCGGKVDVRAPIPPSFRDRLLTYTAKNASELHEHFILAETFKDYFKENAYPDLLVFEDDIASISSLIIIFLESPGSLVELGIFCNKSELFKKILIVASAEEVYGEDSFIYLGPLEYIKKKVSSSVVIYPWPDPEVLKYDNDFLDDLCVNIKEKLSSI:ELLELPEEVPSPKATPDQVAIDTETEKDLMLYPELLKLYKEYKEEEKKKK	11.851715674889492	0.42391658038564173	64.41009521484375	0.704718828201294	12.280012130737305	27.35929298400879	18.793724060058594
result_50aa_1_0	78	IFVCGGKVDVRAPIPPSFRDRLLTYTAKNASELHEHFILAETFKDYFKENAYPDLLVFEDDIASISSLIIIFLESPGSLVELGIFCNKSELFKKILIVASAEEVYGEDSFIYLGPLEYIKKKVSSSVVIYPWPDPEVLKYDNDFLDDLCVNIKEKLSSI:SSLIPEPKVPSPYASEDQIAYDTETIKNLALHPELYKIYLKKKEEEKKEK	16.652650191147487	0.22594850462340704	51.25443649291992	0.74697345495224	10.434667587280273	21.831356048583984	3.8644602298736572
result_50aa_1_0	79	IFVCGGKVDVRAPIPPSFRDRLLTYTAKNASELHEHFILAETFKDYFKENAYPDLLVFEDDIASISSLIIIFLESPGSLVELGIFCNKSELFKKILIVASAEEVYGEDSFIYLGPLEYIKKKVSSSVVIYPWPDPEVLKYDNDFLDDLCVNIKEKLSSI:HHHHHHPHTPSPLASPEQIAYDTPTRKDLALHPELYKIYLEKEEEEKKEK	17.44919562474082	0.22474310660189256	57.16291809082031	0.7128955125808716	12.076798439025879	26.682754516601562	14.971999168395996
result_50aa_1_0	80	IFVCGGKVDVRAPIPPSFRDRLLTYTAKNASELHEHFILAETFKDYFKENAYPDLLVFEDDIASISSLIIIFLESPGSLVELGIFCNKSELFKKILIVASAEEVYGEDSFIYLGPLEYIKKKVSSSVVIYPWPDPEVLKYDNDFLDDLCVNIKEKLSSI:ESLVELPLVPSPKASPEQIALNTPTRKDLMLHPELAKLYLEQKKKEEEEK	17.31591563708345	0.13358444094071026	55.97299575805664	0.7121361494064331	11.889918327331543	26.0015869140625	13.015636444091797
result_50aa_1_0	81	IFVCGGKVDVRAPIPPSFRDRLLTYTAKNASELHEHFILAETFKDYFKENAYPDLLVFEDDIASISSLIIIFLESPGSLVELGIFCNKSELFKKILIVASAEEVYGEDSFIYLGPLEYIKKKVSSSVVIYPWPDPEVLKYDNDFLDDLCVNIKEKLSSI:ELLEELPETPSDKASPDEIAIDTPTIKDLALHPELYEIYKKKKEEEEKKK	16.837979944007678	0.2289699929923714	49.05133819580078	0.7352926731109619	11.139472961425781	23.587684631347656	7.1789631843566895
result_50aa_1_0	82	IFVCGGKVDVRAPIPPSFRDRLLTYTAKNASELHEHFILAETFKDYFKENAYPDLLVFEDDIASISSLIIIFLESPGSLVELGIFCNKSELFKKILIVASAEEVYGEDSFIYLGPLEYIKKKVSSSVVIYPWPDPEVLKYDNDFLDDLCVNIKEKLSSI:KSLIKEPNINSKSASEDEIAINTPTIKDLKLTPELYEIYKKKLEEEKKKK	18.05304261261242	0.1344748870538883	49.03544998168945	0.7634413838386536	10.149520874023438	20.637271881103516	2.594855785369873
result_50aa_1_0	83	IFVCGGKVDVRAPIPPSFRDRLLTYTAKNASELHEHFILAETFKDYFKENAYPDLLVFEDDIASISSLIIIFLESPGSLVELGIFCNKSELFKKILIVASAEEVYGEDSFIYLGPLEYIKKKVSSSVVIYPWPDPEVLKYDNDFLDDLCVNIKEKLSSI:LSSIPLPKPPSPKASPTEVALDTPTIKDLALHPELLELYLKKKEEEKKKK	17.59149000964241	0.2129241351133966	53.9245491027832	0.7188571691513062	11.879261016845703	25.578088760375977	12.010549545288086
result_50aa_1_0	84	IFVCGGKVDVRAPIPPSFRDRLLTYTAKNASELHEHFILAETFKDYFKENAYPDLLVFEDDIASISSLIIIFLESPGSLVELGIFCNKSELFKKILIVASAEEVYGEDSFIYLGPLEYIKKKVSSSVVIYPWPDPEVLKYDNDFLDDLCVNIKEKLSSI:MSLIKEPLPPSEKATPDQIVLDTPTIKDLALHPELYELYLKRKEEEEKKK	17.01543924785279	0.23078338973544166	50.09713363647461	0.7372769117355347	11.008956909179688	23.125778198242188	5.772270202636719
result_50aa_1_0	85	IFVCGGKVDVRAPIPPSFRDRLLTYTAKNASELHEHFILAETFKDYFKENAYPDLLVFEDDIASISSLIIIFLESPGSLVELGIFCNKSELFKKILIVASAEEVYGEDSFIYLGPLEYIKKKVSSSVVIYPWPDPEVLKYDNDFLDDLCVNIKEKLSSI:ELLELPEEVPSPKASEDQIAIDTETIKDLALHPELYKIYKEQKKEEEKKK	17.354054577547394	0.15011579042196316	49.92753982543945	0.7216464281082153	11.625272750854492	24.860754013061523	9.048654556274414
result_50aa_1_0	86	IFVCGGKVDVRAPIPPSFRDRLLTYTAKNASELHEHFILAETFKDYFKENAYPDLLVFEDDIASISSLIIIFLESPGSLVELGIFCNKSELFKKILIVASAEEVYGEDSFIYLGPLEYIKKKVSSSVVIYPWPDPEVLKYDNDFLDDLCVNIKEKLSSI:SHHHHHPHPPSSSASSEQVAIDTPTRKDLRLHPELLKIYLERKKEEEEKK	17.27178981448257	0.26028145409917314	49.46401596069336	0.7523764371871948	10.722779273986816	22.050355911254883	2.8862040042877197
result_50aa_1_0	87	IFVCGGKVDVRAPIPPSFRDRLLTYTAKNASELHEHFILAETFKDYFKENAYPDLLVFEDDIASISSLIIIFLESPGSLVELGIFCNKSELFKKILIVASAEEVYGEDSFIYLGPLEYIKKKVSSSVVIYPWPDPEVLKYDNDFLDDLCVNIKEKLSSI:ELLVKEPKIPSTKASEDQIAIDTPTIKDLMLTPELYKIYLKYKEEEEKKK	14.43392370273386	0.4071605199275488	45.65338897705078	0.7139172554016113	12.15895938873291	26.14006233215332	13.648698806762695
result_50aa_1_0	88	IFVCGGKVDVRAPIPPSFRDRLLTYTAKNASELHEHFILAETFKDYFKENAYPDLLVFEDDIASISSLIIIFLESPGSLVELGIFCNKSELFKKILIVASAEEVYGEDSFIYLGPLEYIKKKVSSSVVIYPWPDPEVLKYDNDFLDDLCVNIKEKLSSI:HHHHHHPNPPSSSASSTQIALDTPTRKDLALHPELAEIYLEKEKEEEKKK	16.69508338532469	0.2843413584413084	53.38227462768555	0.7151583433151245	12.181174278259277	26.698238372802734	14.231573104858398
result_50aa_1_0	89	IFVCGGKVDVRAPIPPSFRDRLLTYTAKNASELHEHFILAETFKDYFKENAYPDLLVFEDDIASISSLIIIFLESPGSLVELGIFCNKSELFKKILIVASAEEVYGEDSFIYLGPLEYIKKKVSSSVVIYPWPDPEVLKYDNDFLDDLCVNIKEKLSSI:SSSKIPKKTPSKNASEEEIALDSETLKDLKLYPELAKIYEEQKEKEEKEK	16.99071356873872	0.2146767320014862	53.86555480957031	0.7077492475509644	12.498252868652344	27.48301887512207	16.48988914489746
result_50aa_1_0	90	IFVCGGKVDVRAPIPPSFRDRLLTYTAKNASELHEHFILAETFKDYFKENAYPDLLVFEDDIASISSLIIIFLESPGSLVELGIFCNKSELFKKILIVASAEEVYGEDSFIYLGPLEYIKKKVSSSVVIYPWPDPEVLKYDNDFLDDLCVNIKEKLSSI:SSLIKLPLTPSDKASEDQIAIDTETEKDLALHPELLKIYLKKKEEEEKEK	15.325103307645046	0.2343819177515359	50.71630859375	0.7256354093551636	11.574641227722168	24.95030403137207	10.635272979736328
result_50aa_1_0	91	IFVCGGKVDVRAPIPPSFRDRLLTYTAKNASELHEHFILAETFKDYFKENAYPDLLVFEDDIASISSLIIIFLESPGSLVELGIFCNKSELFKKILIVASAEEVYGEDSFIYLGPLEYIKKKVSSSVVIYPWPDPEVLKYDNDFLDDLCVNIKEKLSSI:ELLIIPDETPSDKASEDEITINTKTIKDLSLYPELYKIYLEQEEKEKKEK	10.989708661515953	0.5312659903165425	50.83830642700195	0.7057461738586426	12.455547332763672	27.580341339111328	18.553699493408203
result_50aa_1_0	92	IFVCGGKVDVRAPIPPSFRDRLLTYTAKNASELHEHFILAETFKDYFKENAYPDLLVFEDDIASISSLIIIFLESPGSLVELGIFCNKSELFKKILIVASAEEVYGEDSFIYLGPLEYIKKKVSSSVVIYPWPDPEVLKYDNDFLDDLCVNIKEKLSSI:ESLIIEPNVPSPKASKEQIALDTPTVKDLMLYPELYELYLKRVEEEKKKK	16.738663142052985	0.24926186300247954	57.36585998535156	0.7061325311660767	12.298331260681152	27.276201248168945	16.07649803161621
result_50aa_1_0	93	IFVCGGKVDVRAPIPPSFRDRLLTYTAKNASELHEHFILAETFKDYFKENAYPDLLVFEDDIASISSLIIIFLESPGSLVELGIFCNKSELFKKILIVASAEEVYGEDSFIYLGPLEYIKKKVSSSVVIYPWPDPEVLKYDNDFLDDLCVNIKEKLSSI:HHHHHHPIPPSSKATEDQIALNTKTIKDLTLYPELAEIYLEYEKKKEKEK	15.648835115107985	0.21770739989366023	47.91725158691406	0.7157332897186279	12.004186630249023	26.18303108215332	10.543008804321289
result_50aa_1_0	94	IFVCGGKVDVRAPIPPSFRDRLLTYTAKNASELHEHFILAETFKDYFKENAYPDLLVFEDDIASISSLIIIFLESPGSLVELGIFCNKSELFKKILIVASAEEVYGEDSFIYLGPLEYIKKKVSSSVVIYPWPDPEVLKYDNDFLDDLCVNIKEKLSSI:MSNIKLPNPPSPKASPTEIALDTPTRKDLALHPELAEIYLKRKEEEKKKK	19.113212301467744	0.19027654348482057	50.995975494384766	0.7184730768203735	11.98906135559082	25.89334487915039	14.060811042785645
result_50aa_1_0	95	IFVCGGKVDVRAPIPPSFRDRLLTYTAKNASELHEHFILAETFKDYFKENAYPDLLVFEDDIASISSLIIIFLESPGSLVELGIFCNKSELFKKILIVASAEEVYGEDSFIYLGPLEYIKKKVSSSVVIYPWPDPEVLKYDNDFLDDLCVNIKEKLSSI:EMLKIPPEVPSSSASPEQVAIDSPTRKNLMLHPKLLEIYEKKKEEEKKKK	13.185814262072387	0.39987929324399923	49.415531158447266	0.7524533867835999	10.573264122009277	21.753002166748047	3.6525192260742188
result_50aa_1_0	96	IFVCGGKVDVRAPIPPSFRDRLLTYTAKNASELHEHFILAETFKDYFKENAYPDLLVFEDDIASISSLIIIFLESPGSLVELGIFCNKSELFKKILIVASAEEVYGEDSFIYLGPLEYIKKKVSSSVVIYPWPDPEVLKYDNDFLDDLCVNIKEKLSSI:EEEIEEEKIPSEKASPEQIAIDSPTRKDLALHPELYKLYLKKKEEEKKKK	16.166200843406077	0.24150412580794914	50.76534652709961	0.7377002239227295	11.006775856018066	23.363962173461914	6.898033142089844
result_50aa_1_0	97	IFVCGGKVDVRAPIPPSFRDRLLTYTAKNASELHEHFILAETFKDYFKENAYPDLLVFEDDIASISSLIIIFLESPGSLVELGIFCNKSELFKKILIVASAEEVYGEDSFIYLGPLEYIKKKVSSSVVIYPWPDPEVLKYDNDFLDDLCVNIKEKLSSI:ESLKKPKLTPSPNASKDEIAVDTPTIKDLALHPKIYELYLKKKEEEEKEK	13.381174079136349	0.4550059548023164	46.09965133666992	0.7436052560806274	11.05400276184082	22.957386016845703	4.833924293518066
result_50aa_1_0	98	IFVCGGKVDVRAPIPPSFRDRLLTYTAKNASELHEHFILAETFKDYFKENAYPDLLVFEDDIASISSLIIIFLESPGSLVELGIFCNKSELFKKILIVASAEEVYGEDSFIYLGPLEYIKKKVSSSVVIYPWPDPEVLKYDNDFLDDLCVNIKEKLSSI:SSSIPLPEVPSDKASPDEIAIDTPTRKDLALTPELYEIYLKKKKEEEKKK	20.40215480188779	0.15156497011868125	57.567527770996094	0.7864417433738708	9.21689510345459	18.044788360595703	1.5817465782165527
result_50aa_1_0	99	IFVCGGKVDVRAPIPPSFRDRLLTYTAKNASELHEHFILAETFKDYFKENAYPDLLVFEDDIASISSLIIIFLESPGSLVELGIFCNKSELFKKILIVASAEEVYGEDSFIYLGPLEYIKKKVSSSVVIYPWPDPEVLKYDNDFLDDLCVNIKEKLSSI:ASSIKPPKVPSEKASPDQIAYDTKTRKDLTLYPELYKLYLKREEEEKKKK	13.414431375628379	0.2892388262565248	47.73904037475586	0.7169598340988159	12.022481918334961	25.867849349975586	13.941123008728027
result_50aa_1_1	0	IFVCGGKVDVRAPIPPSFRDRLLTYTAKNASELHEHFILAETFKDYFKENAYPDLLVFEDDIASISSLIIIFLESPGSLVELGIFCNKSELFKKILIVASAEEVYGEDSFIYLGPLEYIKKKVSSSVVIYPWPDPEVLKYDNDFLDDLCVNIKEKLSSI:MEKEAKEYYKELVEWYKKLEEENKGGKGLTEEEKEKKIEERLKELEEKRK	14.083397726835585	0.2387137994132011	74.71397399902344	0.7141162157058716	11.665367126464844	26.76251983642578	17.688236236572266
result_50aa_1_1	1	IFVCGGKVDVRAPIPPSFRDRLLTYTAKNASELHEHFILAETFKDYFKENAYPDLLVFEDDIASISSLIIIFLESPGSLVELGIFCNKSELFKKILIVASAEEVYGEDSFIYLGPLEYIKKKVSSSVVIYPWPDPEVLKYDNDFLDDLCVNIKEKLSSI:MEKLAKEYYKKLVEWYKELEEKNKGGKGLSEEEKEELIKEYLKKKEEELK	7.376876013215402	0.5518526835380583	70.96076202392578	0.713538408279419	11.906002044677734	27.320018768310547	15.478830337524414
result_50aa_1_1	2	IFVCGGKVDVRAPIPPSFRDRLLTYTAKNASELHEHFILAETFKDYFKENAYPDLLVFEDDIASISSLIIIFLESPGSLVELGIFCNKSELFKKILIVASAEEVYGEDSFIYLGPLEYIKKKVSSSVVIYPWPDPEVLKYDNDFLDDLCVNIKEKLSSI:MEKLAKEYYNELVEWYKKLEEENKGGKGLSEEEFEKKLEEYLKKKEEELK	5.445768992276089	0.6269530230614581	81.23465728759766	0.7113745212554932	11.950987815856934	27.759763717651367	20.430238723754883
result_50aa_1_1	3	IFVCGGKVDVRAPIPPSFRDRLLTYTAKNASELHEHFILAETFKDYFKENAYPDLLVFEDDIASISSLIIIFLESPGSLVELGIFCNKSELFKKILIVASAEEVYGEDSFIYLGPLEYIKKKVSSSVVIYPWPDPEVLKYDNDFLDDLCVNIKEKLSSI:MEKLAKEYYNKLVEWYKKLEEENKGGKGLTEEEKEKKLEEKLKELEEELK	13.053905477457063	0.26555692025524474	83.81814575195312	0.7105599045753479	11.964792251586914	27.86969566345215	18.47372055053711
result_50aa_1_1	4	IFVCGGKVDVRAPIPPSFRDRLLTYTAKNASELHEHFILAETFKDYFKENAYPDLLVFEDDIASISSLIIIFLESPGSLVELGIFCNKSELFKKILIVASAEEVYGEDSFIYLGPLEYIKKKVSSSVVIYPWPDPEVLKYDNDFLDDLCVNIKEKLSSI:MEKLAKEKYKKIVEWYKKLEEEDKGGKGLSEEEKEKLIEKFLKELEEELK	13.75810307887563	0.2605657207981418	77.47557067871094	0.7124632596969604	11.909513473510742	27.588932037353516	19.284170150756836
result_50aa_1_1	5	IFVCGGKVDVRAPIPPSFRDRLLTYTAKNASELHEHFILAETFKDYFKENAYPDLLVFEDDIASISSLIIIFLESPGSLVELGIFCNKSELFKKILIVASAEEVYGEDSFIYLGPLEYIKKKVSSSVVIYPWPDPEVLKYDNDFLDDLCVNIKEKLSSI:MEELAKKYYNELVEWYKELEEKNKGGKGLSEEEKEKLLEEYLKKREEELK	6.700101177904131	0.5728424798922428	77.46175384521484	0.712013840675354	11.939650535583496	27.610151290893555	20.297119140625
result_50aa_1_1	6	IFVCGGKVDVRAPIPPSFRDRLLTYTAKNASELHEHFILAETFKDYFKENAYPDLLVFEDDIASISSLIIIFLESPGSLVELGIFCNKSELFKKILIVASAEEVYGEDSFIYLGPLEYIKKKVSSSVVIYPWPDPEVLKYDNDFLDDLCVNIKEKLSSI:MEELAKKVYKELVEKYKEWEEENKGGKGMSEEEFEKKLEEYLKELEEKLK	13.54295271744483	0.2603923279995364	78.15901184082031	0.7118820548057556	11.897682189941406	27.533403396606445	18.300029754638672
result_50aa_1_1	7	IFVCGGKVDVRAPIPPSFRDRLLTYTAKNASELHEHFILAETFKDYFKENAYPDLLVFEDDIASISSLIIIFLESPGSLVELGIFCNKSELFKKILIVASAEEVYGEDSFIYLGPLEYIKKKVSSSVVIYPWPDPEVLKYDNDFLDDLCVNIKEKLSSI:MEKLAKEHYNELVEWYKELEEKNKGGKGLSEEEKEELLKEYLKEREEKLK	5.942790277270378	0.6277158588224359	76.65599060058594	0.7125288248062134	11.832987785339355	27.272050857543945	17.858015060424805
result_50aa_1_1	8	IFVCGGKVDVRAPIPPSFRDRLLTYTAKNASELHEHFILAETFKDYFKENAYPDLLVFEDDIASISSLIIIFLESPGSLVELGIFCNKSELFKKILIVASAEEVYGEDSFIYLGPLEYIKKKVSSSVVIYPWPDPEVLKYDNDFLDDLCVNIKEKLSSI:MEKLAKEVYNLLVEWYKKLLEENKGGKGLSEEEFEKKLEEFLKELEEKLK	5.370994466370482	0.66526218677514	84.8368148803711	0.7131742835044861	11.612177848815918	26.934589385986328	18.73189926147461
result_50aa_1_1	9	IFVCGGKVDVRAPIPPSFRDRLLTYTAKNASELHEHFILAETFKDYFKENAYPDLLVFEDDIASISSLIIIFLESPGSLVELGIFCNKSELFKKILIVASAEEVYGEDSFIYLGPLEYIKKKVSSSVVIYPWPDPEVLKYDNDFLDDLCVNIKEKLSSI:MEKLAKEKYKEIVEFYKKLEEENKGGKGLSEEEKEKIIEEYLKELEEKLK	14.19254419186901	0.23922830617137605	75.82731628417969	0.7133612632751465	11.775304794311523	27.173038482666016	17.767391204833984
result_50aa_1_1	10	IFVCGGKVDVRAPIPPSFRDRLLTYTAKNASELHEHFILAETFKDYFKENAYPDLLVFEDDIASISSLIIIFLESPGSLVELGIFCNKSELFKKILIVASAEEVYGEDSFIYLGPLEYIKKKVSSSVVIYPWPDPEVLKYDNDFLDDLCVNIKEKLSSI:MEKLAKEKYKELVEWYKKLEEEDKGGKGLTEEEKEELLKERLKELEEKLK	14.116065646603492	0.245780463550334	78.4053726196289	0.710637092590332	11.982440948486328	27.75647735595703	19.005699157714844
result_50aa_1_1	11	IFVCGGKVDVRAPIPPSFRDRLLTYTAKNASELHEHFILAETFKDYFKENAYPDLLVFEDDIASISSLIIIFLESPGSLVELGIFCNKSELFKKILIVASAEEVYGEDSFIYLGPLEYIKKKVSSSVVIYPWPDPEVLKYDNDFLDDLCVNIKEKLSSI:MEKEAKEYYNELVEWYKKLLEENKGGKGLSEEEIEKKISEYLKEREKKRR	3.738462891041732	0.750443135201699	78.80886840820312	0.7136002779006958	11.6926908493042	26.930036544799805	15.91993522644043
result_50aa_1_1	12	IFVCGGKVDVRAPIPPSFRDRLLTYTAKNASELHEHFILAETFKDYFKENAYPDLLVFEDDIASISSLIIIFLESPGSLVELGIFCNKSELFKKILIVASAEEVYGEDSFIYLGPLEYIKKKVSSSVVIYPWPDPEVLKYDNDFLDDLCVNIKEKLSSI:MEELAKEKYKKLVEWYKELEEKNKGGKGLSEEEKEKIIEEKLKELEKELK	14.443048576706126	0.2334409668348187	76.77272033691406	0.7125404477119446	11.904034614562988	27.59923553466797	18.87631607055664
result_50aa_1_1	13	IFVCGGKVDVRAPIPPSFRDRLLTYTAKNASELHEHFILAETFKDYFKENAYPDLLVFEDDIASISSLIIIFLESPGSLVELGIFCNKSELFKKILIVASAEEVYGEDSFIYLGPLEYIKKKVSSSVVIYPWPDPEVLKYDNDFLDDLCVNIKEKLSSI:MEKLAKEVYNKLVEWYKELEEKNKGGKGLSEEEKEEILKKYLEELEKELK	7.854828825633956	0.5468166100235575	75.80785369873047	0.7123254537582397	11.943887710571289	27.649290084838867	20.13457679748535
result_50aa_1_1	14	IFVCGGKVDVRAPIPPSFRDRLLTYTAKNASELHEHFILAETFKDYFKENAYPDLLVFEDDIASISSLIIIFLESPGSLVELGIFCNKSELFKKILIVASAEEVYGEDSFIYLGPLEYIKKKVSSSVVIYPWPDPEVLKYDNDFLDDLCVNIKEKLSSI:MEKLAKEYYNELVEWYKKLEEENKGGKGMSEEEFEEALKKYLEEKEKELK	4.870979331655535	0.669640324415146	80.64422607421875	0.711774468421936	11.881943702697754	27.555082321166992	20.006900787353516
result_50aa_1_1	15	IFVCGGKVDVRAPIPPSFRDRLLTYTAKNASELHEHFILAETFKDYFKENAYPDLLVFEDDIASISSLIIIFLESPGSLVELGIFCNKSELFKKILIVASAEEVYGEDSFIYLGPLEYIKKKVSSSVVIYPWPDPEVLKYDNDFLDDLCVNIKEKLSSI:MEELAKKVYNEIVEWYKKLEEEDKGGKGLSEEEKEKRIEEFLKELEEKLK	7.083509572131364	0.551189185334743	84.62342834472656	0.7118661403656006	11.877852439880371	27.65620231628418	20.287229537963867
result_50aa_1_1	16	IFVCGGKVDVRAPIPPSFRDRLLTYTAKNASELHEHFILAETFKDYFKENAYPDLLVFEDDIASISSLIIIFLESPGSLVELGIFCNKSELFKKILIVASAEEVYGEDSFIYLGPLEYIKKKVSSSVVIYPWPDPEVLKYDNDFLDDLCVNIKEKLSSI:MEKLAKEKYNELVEWYKKLEEEDKGGKGLSEEEKEERLKKYLEELEEKLK	11.548359110581929	0.32496554542321643	78.76277923583984	0.7100610733032227	12.175156593322754	28.297832489013672	18.807161331176758
result_50aa_1_1	17	IFVCGGKVDVRAPIPPSFRDRLLTYTAKNASELHEHFILAETFKDYFKENAYPDLLVFEDDIASISSLIIIFLESPGSLVELGIFCNKSELFKKILIVASAEEVYGEDSFIYLGPLEYIKKKVSSSVVIYPWPDPEVLKYDNDFLDDLCVNIKEKLSSI:MEELAKEVYKKIVEKYKEIEEKNKGGKGLSEEELEEIIKKFLEELEKELK	8.418722060459206	0.4862866940043032	84.91539001464844	0.711918830871582	11.803932189941406	27.461353302001953	20.036651611328125
result_50aa_1_1	18	IFVCGGKVDVRAPIPPSFRDRLLTYTAKNASELHEHFILAETFKDYFKENAYPDLLVFEDDIASISSLIIIFLESPGSLVELGIFCNKSELFKKILIVASAEEVYGEDSFIYLGPLEYIKKKVSSSVVIYPWPDPEVLKYDNDFLDDLCVNIKEKLSSI:MEKLAKEKYKKLVEWYKKLEEENKGGKGLSEEEKEKKISEYLKELEKELK	13.639784818894427	0.25374939377316574	77.67215728759766	0.7124221324920654	11.906797409057617	27.591032028198242	18.644344329833984
result_50aa_1_1	19	IFVCGGKVDVRAPIPPSFRDRLLTYTAKNASELHEHFILAETFKDYFKENAYPDLLVFEDDIASISSLIIIFLESPGSLVELGIFCNKSELFKKILIVASAEEVYGEDSFIYLGPLEYIKKKVSSSVVIYPWPDPEVLKYDNDFLDDLCVNIKEKLSSI:MEELAKKYYKELVEWYKELEEKNKGGKGLSEEEKEKLLEEYLKKKEKELK	12.74496563072764	0.2873352614476897	81.03547668457031	0.7110112905502319	11.976290702819824	27.82857894897461	18.179370880126953
result_50aa_1_1	20	IFVCGGKVDVRAPIPPSFRDRLLTYTAKNASELHEHFILAETFKDYFKENAYPDLLVFEDDIASISSLIIIFLESPGSLVELGIFCNKSELFKKILIVASAEEVYGEDSFIYLGPLEYIKKKVSSSVVIYPWPDPEVLKYDNDFLDDLCVNIKEKLSSI:MEELAKKVYNEIVEWFKKLEEENKGGKGLTEEEKEEKIEKYLKELEEKLK	6.323387517866312	0.5789370160405951	84.70990753173828	0.7114571928977966	11.901823997497559	27.721742630004883	20.28580093383789
result_50aa_1_1	21	IFVCGGKVDVRAPIPPSFRDRLLTYTAKNASELHEHFILAETFKDYFKENAYPDLLVFEDDIASISSLIIIFLESPGSLVELGIFCNKSELFKKILIVASAEEVYGEDSFIYLGPLEYIKKKVSSSVVIYPWPDPEVLKYDNDFLDDLCVNIKEKLSSI:MEKEAIERYNKLVEWYKKLEKENEGGKGMSEEEFEKKLEEYLKELEEEIK	10.561712354818416	0.37749337063455485	76.02375030517578	0.7108781337738037	12.099467277526855	28.005678176879883	20.937301635742188
result_50aa_1_1	22	IFVCGGKVDVRAPIPPSFRDRLLTYTAKNASELHEHFILAETFKDYFKENAYPDLLVFEDDIASISSLIIIFLESPGSLVELGIFCNKSELFKKILIVASAEEVYGEDSFIYLGPLEYIKKKVSSSVVIYPWPDPEVLKYDNDFLDDLCVNIKEKLSSI:MEKLAKEKYKKLVEWYKELEEKDKGGKGLSEEEKEKLIKEYLEKLEKELK	13.86691022068146	0.2560640171421581	75.9760513305664	0.7123820781707764	11.933778762817383	27.5981388092041	18.984310150146484
result_50aa_1_1	23	IFVCGGKVDVRAPIPPSFRDRLLTYTAKNASELHEHFILAETFKDYFKENAYPDLLVFEDDIASISSLIIIFLESPGSLVELGIFCNKSELFKKILIVASAEEVYGEDSFIYLGPLEYIKKKVSSSVVIYPWPDPEVLKYDNDFLDDLCVNIKEKLSSI:MEELAKEYYNELVEWYKELEEKNKGGKGLSEEEKEKLIEEYLKEKEEELK	6.2343764947131755	0.5815586104477811	75.7244644165039	0.7116071581840515	12.04808235168457	27.87594223022461	21.522504806518555
result_50aa_1_1	24	IFVCGGKVDVRAPIPPSFRDRLLTYTAKNASELHEHFILAETFKDYFKENAYPDLLVFEDDIASISSLIIIFLESPGSLVELGIFCNKSELFKKILIVASAEEVYGEDSFIYLGPLEYIKKKVSSSVVIYPWPDPEVLKYDNDFLDDLCVNIKEKLSSI:MEKLAKEKYNKLVEWYKKLEEENKGGKGLTEEEFEELLKKYLEELEKELK	11.026416937392279	0.358809213376383	74.69145202636719	0.7106373310089111	12.163291931152344	28.17970848083496	20.630022048950195
result_50aa_1_1	25	IFVCGGKVDVRAPIPPSFRDRLLTYTAKNASELHEHFILAETFKDYFKENAYPDLLVFEDDIASISSLIIIFLESPGSLVELGIFCNKSELFKKILIVASAEEVYGEDSFIYLGPLEYIKKKVSSSVVIYPWPDPEVLKYDNDFLDDLCVNIKEKLSSI:MEKEAIEKYNELVEWYKKLLEENKGGKGLSEEEIEERLKKYLEEREKKEK	5.812328997048075	0.6174068398943823	75.28971862792969	0.7120327949523926	11.984607696533203	27.583600997924805	19.000072479248047
result_50aa_1_1	26	IFVCGGKVDVRAPIPPSFRDRLLTYTAKNASELHEHFILAETFKDYFKENAYPDLLVFEDDIASISSLIIIFLESPGSLVELGIFCNKSELFKKILIVASAEEVYGEDSFIYLGPLEYIKKKVSSSVVIYPWPDPEVLKYDNDFLDDLCVNIKEKLSSI:MEKLAKEYYKELVEKFKEILEENKGGKGLSEEELEKIISEYLKEKEEELK	5.264928033888853	0.6497394750107637	71.19570922851562	0.7129246592521667	11.985885620117188	27.604106903076172	20.426410675048828
result_50aa_1_1	27	IFVCGGKVDVRAPIPPSFRDRLLTYTAKNASELHEHFILAETFKDYFKENAYPDLLVFEDDIASISSLIIIFLESPGSLVELGIFCNKSELFKKILIVASAEEVYGEDSFIYLGPLEYIKKKVSSSVVIYPWPDPEVLKYDNDFLDDLCVNIKEKLSSI:MEELAKKVYNELVEWYKKLEEENKGGKGMSEEEFEEKLKEYLKELEEKLK	5.199268677666995	0.6544850408971525	83.10810089111328	0.711465060710907	11.843976974487305	27.506916046142578	19.174976348876953
result_50aa_1_1	28	IFVCGGKVDVRAPIPPSFRDRLLTYTAKNASELHEHFILAETFKDYFKENAYPDLLVFEDDIASISSLIIIFLESPGSLVELGIFCNKSELFKKILIVASAEEVYGEDSFIYLGPLEYIKKKVSSSVVIYPWPDPEVLKYDNDFLDDLCVNIKEKLSSI:MEKLAKEYYNELVEEYKKIEEENKGGKGLTEEELEEKIKEYLKEKEEELK	7.644643938548388	0.47488087678627156	70.48246765136719	0.7109189033508301	12.203413009643555	28.139888763427734	20.47981834411621
result_50aa_1_1	29	IFVCGGKVDVRAPIPPSFRDRLLTYTAKNASELHEHFILAETFKDYFKENAYPDLLVFEDDIASISSLIIIFLESPGSLVELGIFCNKSELFKKILIVASAEEVYGEDSFIYLGPLEYIKKKVSSSVVIYPWPDPEVLKYDNDFLDDLCVNIKEKLSSI:MEKLAKEKYNELVEWYKELEEKNKGGKGLSEEEFEKLLEEYLKEKEEKLK	6.571012488203552	0.5679904084745766	74.70087432861328	0.7112381458282471	12.07281494140625	27.83765983581543	20.682811737060547
result_50aa_1_1	30	IFVCGGKVDVRAPIPPSFRDRLLTYTAKNASELHEHFILAETFKDYFKENAYPDLLVFEDDIASISSLIIIFLESPGSLVELGIFCNKSELFKKILIVASAEEVYGEDSFIYLGPLEYIKKKVSSSVVIYPWPDPEVLKYDNDFLDDLCVNIKEKLSSI:MEKLAKEYYKELVEWYKELEEKNKGGKGLSEEEKEKLIEEYLKEREEKLR	5.639855238130157	0.6278556082995665	75.84278869628906	0.7127934098243713	11.847314834594727	27.337879180908203	17.964923858642578
result_50aa_1_1	31	IFVCGGKVDVRAPIPPSFRDRLLTYTAKNASELHEHFILAETFKDYFKENAYPDLLVFEDDIASISSLIIIFLESPGSLVELGIFCNKSELFKKILIVASAEEVYGEDSFIYLGPLEYIKKKVSSSVVIYPWPDPEVLKYDNDFLDDLCVNIKEKLSSI:MEEEAKEYYNELVEFYKKIEEENKGGKGLTEEEFEEILKKYLEEREKKRK	5.201618800978417	0.6627448460791688	77.18142700195312	0.7145494222640991	11.596724510192871	26.61952781677246	16.178585052490234
result_50aa_1_1	32	IFVCGGKVDVRAPIPPSFRDRLLTYTAKNASELHEHFILAETFKDYFKENAYPDLLVFEDDIASISSLIIIFLESPGSLVELGIFCNKSELFKKILIVASAEEVYGEDSFIYLGPLEYIKKKVSSSVVIYPWPDPEVLKYDNDFLDDLCVNIKEKLSSI:MEELAKKYYNELVEFYKEIEKKNEGGKGLSEEELEEIIKKYLEEKEEKLK	7.153505281857254	0.5632041215787741	79.809326171875	0.7127044200897217	11.807936668395996	27.335729598999023	19.818817138671875
result_50aa_1_1	33	IFVCGGKVDVRAPIPPSFRDRLLTYTAKNASELHEHFILAETFKDYFKENAYPDLLVFEDDIASISSLIIIFLESPGSLVELGIFCNKSELFKKILIVASAEEVYGEDSFIYLGPLEYIKKKVSSSVVIYPWPDPEVLKYDNDFLDDLCVNIKEKLSSI:MEEFAKKYYNELVEWYKKLEEENKGGKGLSEEEIEEKIKEYLEKKEKEIK	6.333054179879557	0.5767168028404688	84.3155746459961	0.7112517356872559	11.948209762573242	27.84397315979004	20.54311180114746
result_50aa_1_1	34	IFVCGGKVDVRAPIPPSFRDRLLTYTAKNASELHEHFILAETFKDYFKENAYPDLLVFEDDIASISSLIIIFLESPGSLVELGIFCNKSELFKKILIVASAEEVYGEDSFIYLGPLEYIKKKVSSSVVIYPWPDPEVLKYDNDFLDDLCVNIKEKLSSI:MEELAKNFYNELVEWYKKLLEENKGGKGMSEEEFEEKLEEYLKEKEEELK	0.6928650645678813	0.9940143994391316	75.24469757080078	0.793593168258667	7.685987949371338	15.662529945373535	3.5272717475891113
result_50aa_1_1	35	IFVCGGKVDVRAPIPPSFRDRLLTYTAKNASELHEHFILAETFKDYFKENAYPDLLVFEDDIASISSLIIIFLESPGSLVELGIFCNKSELFKKILIVASAEEVYGEDSFIYLGPLEYIKKKVSSSVVIYPWPDPEVLKYDNDFLDDLCVNIKEKLSSI:MEELAKKKYKEIVEWFKELEEENKGGEGLSEEEIEERISEYLKELEEKLK	12.661124437180526	0.2794201692921125	85.68549346923828	0.7111149430274963	11.900410652160645	27.70833969116211	18.042251586914062
result_50aa_1_1	36	IFVCGGKVDVRAPIPPSFRDRLLTYTAKNASELHEHFILAETFKDYFKENAYPDLLVFEDDIASISSLIIIFLESPGSLVELGIFCNKSELFKKILIVASAEEVYGEDSFIYLGPLEYIKKKVSSSVVIYPWPDPEVLKYDNDFLDDLCVNIKEKLSSI:MEKLAKEYYNELVEWYKKLLEENKGGKGLSEEELEKKIEEYLKKREEELK	5.175707982646824	0.6589199177397005	77.9903564453125	0.7125406861305237	11.862893104553223	27.434146881103516	19.23550033569336
result_50aa_1_1	37	IFVCGGKVDVRAPIPPSFRDRLLTYTAKNASELHEHFILAETFKDYFKENAYPDLLVFEDDIASISSLIIIFLESPGSLVELGIFCNKSELFKKILIVASAEEVYGEDSFIYLGPLEYIKKKVSSSVVIYPWPDPEVLKYDNDFLDDLCVNIKEKLSSI:MEKLAKEYYNELVEWYKKLLEENKGGKGMSEEEFEEKLKKYLEEKEKKLK	2.7111872205376115	0.8429327412102164	79.92189025878906	0.7162559032440186	11.429702758789062	26.261913299560547	15.795501708984375
result_50aa_1_1	38	IFVCGGKVDVRAPIPPSFRDRLLTYTAKNASELHEHFILAETFKDYFKENAYPDLLVFEDDIASISSLIIIFLESPGSLVELGIFCNKSELFKKILIVASAEEVYGEDSFIYLGPLEYIKKKVSSSVVIYPWPDPEVLKYDNDFLDDLCVNIKEKLSSI:MEEFAKKYYNELVEWYKELEEENKGGKGLSEEEFEKKLEEYLKEKEEEIK	4.972042080631669	0.6627500368999415	82.12015533447266	0.7120211124420166	11.833125114440918	27.44283676147461	20.443387985229492
result_50aa_1_1	39	IFVCGGKVDVRAPIPPSFRDRLLTYTAKNASELHEHFILAETFKDYFKENAYPDLLVFEDDIASISSLIIIFLESPGSLVELGIFCNKSELFKKILIVASAEEVYGEDSFIYLGPLEYIKKKVSSSVVIYPWPDPEVLKYDNDFLDDLCVNIKEKLSSI:MEKLAKEYYKELVEFYKKLLEENKGGKGLSEEELEKKIEEYLKEKEEKLK	5.2854653162599465	0.6572683402256122	78.95052337646484	0.7133832573890686	11.70190143585205	27.02937889099121	19.29498291015625
result_50aa_1_1	40	IFVCGGKVDVRAPIPPSFRDRLLTYTAKNASELHEHFILAETFKDYFKENAYPDLLVFEDDIASISSLIIIFLESPGSLVELGIFCNKSELFKKILIVASAEEVYGEDSFIYLGPLEYIKKKVSSSVVIYPWPDPEVLKYDNDFLDDLCVNIKEKLSSI:MEKLAKEKYNELVEWYKELEEKNKGGKGLSEEEKEEIISKYLKELEEKLR	6.400307923659213	0.553600922681115	72.25150299072266	0.7106689214706421	12.227134704589844	28.26432991027832	21.238765716552734
result_50aa_1_1	41	IFVCGGKVDVRAPIPPSFRDRLLTYTAKNASELHEHFILAETFKDYFKENAYPDLLVFEDDIASISSLIIIFLESPGSLVELGIFCNKSELFKKILIVASAEEVYGEDSFIYLGPLEYIKKKVSSSVVIYPWPDPEVLKYDNDFLDDLCVNIKEKLSSI:MEELAKKYYNELVEWYKELEKKNEGGKGLSEEEKEEILKKKLKELEEKLK	13.120444037093577	0.26686315965027635	79.91898345947266	0.7103530168533325	12.118776321411133	28.245073318481445	19.13040542602539
result_50aa_1_1	42	IFVCGGKVDVRAPIPPSFRDRLLTYTAKNASELHEHFILAETFKDYFKENAYPDLLVFEDDIASISSLIIIFLESPGSLVELGIFCNKSELFKKILIVASAEEVYGEDSFIYLGPLEYIKKKVSSSVVIYPWPDPEVLKYDNDFLDDLCVNIKEKLSSI:MEELAKKYYNELVEWYKKLEEENKGGKGLSEEEIEKKIKEYLEKREKELR	10.590819900834218	0.35725701439083357	84.14972686767578	0.7104537487030029	12.067301750183105	28.162979125976562	16.760356903076172
result_50aa_1_1	43	IFVCGGKVDVRAPIPPSFRDRLLTYTAKNASELHEHFILAETFKDYFKENAYPDLLVFEDDIASISSLIIIFLESPGSLVELGIFCNKSELFKKILIVASAEEVYGEDSFIYLGPLEYIKKKVSSSVVIYPWPDPEVLKYDNDFLDDLCVNIKEKLSSI:MEKLAKEYYSKLVEWYKELLEEDKGGKGLSEEELEEKIKKYLEEKEKELK	4.5523505928121	0.7155710553205256	73.81620788574219	0.7141028642654419	11.71464729309082	26.88189697265625	17.27228546142578
result_50aa_1_1	44	IFVCGGKVDVRAPIPPSFRDRLLTYTAKNASELHEHFILAETFKDYFKENAYPDLLVFEDDIASISSLIIIFLESPGSLVELGIFCNKSELFKKILIVASAEEVYGEDSFIYLGPLEYIKKKVSSSVVIYPWPDPEVLKYDNDFLDDLCVNIKEKLSSI:MEKLAKEYYNELVEWYKKLEEEDKGGKGLSEEEKEKKLEEYLKEKEEELK	6.48598986275422	0.5636711325280583	81.50933837890625	0.7109586596488953	11.988971710205078	27.859115600585938	20.509790420532227
result_50aa_1_1	45	IFVCGGKVDVRAPIPPSFRDRLLTYTAKNASELHEHFILAETFKDYFKENAYPDLLVFEDDIASISSLIIIFLESPGSLVELGIFCNKSELFKKILIVASAEEVYGEDSFIYLGPLEYIKKKVSSSVVIYPWPDPEVLKYDNDFLDDLCVNIKEKLSSI:MEELAKEYYNELVEWFKELEEENKGGKGLTEEELEEKIKEYLKKKEKELK	4.788588294460603	0.6708486106811226	82.36199188232422	0.7119601368904114	11.877350807189941	27.593040466308594	19.8038387298584
result_50aa_1_1	46	IFVCGGKVDVRAPIPPSFRDRLLTYTAKNASELHEHFILAETFKDYFKENAYPDLLVFEDDIASISSLIIIFLESPGSLVELGIFCNKSELFKKILIVASAEEVYGEDSFIYLGPLEYIKKKVSSSVVIYPWPDPEVLKYDNDFLDDLCVNIKEKLSSI:MEKFAKEYYKELVEFYKEIEEKNKGGKGLSEEEFEEILTEYLKKKEEELR	0.981056689887877	0.9696902168280006	73.64923858642578	0.7858996391296387	8.056285858154297	16.804767608642578	3.9780149459838867
result_50aa_1_1	47	IFVCGGKVDVRAPIPPSFRDRLLTYTAKNASELHEHFILAETFKDYFKENAYPDLLVFEDDIASISSLIIIFLESPGSLVELGIFCNKSELFKKILIVASAEEVYGEDSFIYLGPLEYIKKKVSSSVVIYPWPDPEVLKYDNDFLDDLCVNIKEKLSSI:MEKLAKEKYNELVEWYKELEEKNKGGEGLSEEEFEELLKKYLKEKEEKLK	5.531272131279789	0.6244159273146389	74.66216278076172	0.7112627625465393	12.061054229736328	27.82911491394043	20.177518844604492
result_50aa_1_1	48	IFVCGGKVDVRAPIPPSFRDRLLTYTAKNASELHEHFILAETFKDYFKENAYPDLLVFEDDIASISSLIIIFLESPGSLVELGIFCNKSELFKKILIVASAEEVYGEDSFIYLGPLEYIKKKVSSSVVIYPWPDPEVLKYDNDFLDDLCVNIKEKLSSI:MEELAKNYYNELVEWYKKLEEENKGGKGLTEEEIEEKIKEYLKEKEEELK	4.957446625836865	0.6595082647986212	79.892822265625	0.7118636965751648	11.905548095703125	27.62735366821289	21.10424041748047
result_50aa_1_1	49	IFVCGGKVDVRAPIPPSFRDRLLTYTAKNASELHEHFILAETFKDYFKENAYPDLLVFEDDIASISSLIIIFLESPGSLVELGIFCNKSELFKKILIVASAEEVYGEDSFIYLGPLEYIKKKVSSSVVIYPWPDPEVLKYDNDFLDDLCVNIKEKLSSI:MEKFAKEFYNELVEWYKKVLEENKGGKGLSEEELEEILKKYLEEKEKEIK	0.7013863086791663	0.994334201658291	76.33000183105469	0.773241400718689	8.610774993896484	18.282150268554688	5.671042442321777
result_50aa_1_1	50	IFVCGGKVDVRAPIPPSFRDRLLTYTAKNASELHEHFILAETFKDYFKENAYPDLLVFEDDIASISSLIIIFLESPGSLVELGIFCNKSELFKKILIVASAEEVYGEDSFIYLGPLEYIKKKVSSSVVIYPWPDPEVLKYDNDFLDDLCVNIKEKLSSI:MEEFAKEYYNELVEWFKELEEKNKGGKGLSEEEKEKLIEEYLKEKEEEIK	5.938708880242691	0.6052425106919089	70.82975769042969	0.7133529186248779	12.000090599060059	27.591760635375977	19.807899475097656
result_50aa_1_1	51	IFVCGGKVDVRAPIPPSFRDRLLTYTAKNASELHEHFILAETFKDYFKENAYPDLLVFEDDIASISSLIIIFLESPGSLVELGIFCNKSELFKKILIVASAEEVYGEDSFIYLGPLEYIKKKVSSSVVIYPWPDPEVLKYDNDFLDDLCVNIKEKLSSI:MEELAKKVYNKLVEWYKKLLEEDKGGKGLSEEELEEKIKEYLEKLEKELK	7.203941591770709	0.5530084525837835	80.469970703125	0.7117594480514526	11.916199684143066	27.643823623657227	20.129070281982422
result_50aa_1_1	52	IFVCGGKVDVRAPIPPSFRDRLLTYTAKNASELHEHFILAETFKDYFKENAYPDLLVFEDDIASISSLIIIFLESPGSLVELGIFCNKSELFKKILIVASAEEVYGEDSFIYLGPLEYIKKKVSSSVVIYPWPDPEVLKYDNDFLDDLCVNIKEKLSSI:MEKLAKEVYNKLVEWYKKIEEENKGGEGLSEEEFEKLLEEYLKKLEEELR	4.933294195343602	0.6678944074063727	85.84272003173828	0.7111513614654541	11.831928253173828	27.520339965820312	19.008712768554688
result_50aa_1_1	53	IFVCGGKVDVRAPIPPSFRDRLLTYTAKNASELHEHFILAETFKDYFKENAYPDLLVFEDDIASISSLIIIFLESPGSLVELGIFCNKSELFKKILIVASAEEVYGEDSFIYLGPLEYIKKKVSSSVVIYPWPDPEVLKYDNDFLDDLCVNIKEKLSSI:MEEFAKKYYNELVEWFRELEEKNKGGKGLSEEELEKLIEEYLKKKEEEYK	4.505721874973129	0.7128870436675974	81.88532257080078	0.7135945558547974	11.66556453704834	26.969322204589844	16.203662872314453
result_50aa_1_1	54	IFVCGGKVDVRAPIPPSFRDRLLTYTAKNASELHEHFILAETFKDYFKENAYPDLLVFEDDIASISSLIIIFLESPGSLVELGIFCNKSELFKKILIVASAEEVYGEDSFIYLGPLEYIKKKVSSSVVIYPWPDPEVLKYDNDFLDDLCVNIKEKLSSI:MEELAKKYYNELVEWYKKLEEEDKGGKGLSEEEKEERLKKYLEEKEKELR	7.136468774588667	0.5240549955286491	85.30653381347656	0.7098113298416138	12.063231468200684	28.151565551757812	17.757478713989258
result_50aa_1_1	55	IFVCGGKVDVRAPIPPSFRDRLLTYTAKNASELHEHFILAETFKDYFKENAYPDLLVFEDDIASISSLIIIFLESPGSLVELGIFCNKSELFKKILIVASAEEVYGEDSFIYLGPLEYIKKKVSSSVVIYPWPDPEVLKYDNDFLDDLCVNIKEKLSSI:MEKLAKEVYNKLVEWYKELEKENEGGKGMSEEEFEEKLREYLKKLEEELK	5.441271026329364	0.6467336626708882	85.33402252197266	0.7113204002380371	11.779476165771484	27.340938568115234	19.321441650390625
result_50aa_1_1	56	IFVCGGKVDVRAPIPPSFRDRLLTYTAKNASELHEHFILAETFKDYFKENAYPDLLVFEDDIASISSLIIIFLESPGSLVELGIFCNKSELFKKILIVASAEEVYGEDSFIYLGPLEYIKKKVSSSVVIYPWPDPEVLKYDNDFLDDLCVNIKEKLSSI:MEEKAKKDYNLLVEWYKELEEADKGGKGLTEEEKEKLIEEFLKKLEEERK	7.230297389934126	0.5949500799790478	82.15741729736328	0.7129715085029602	11.724841117858887	27.146224975585938	13.18156623840332
result_50aa_1_1	57	IFVCGGKVDVRAPIPPSFRDRLLTYTAKNASELHEHFILAETFKDYFKENAYPDLLVFEDDIASISSLIIIFLESPGSLVELGIFCNKSELFKKILIVASAEEVYGEDSFIYLGPLEYIKKKVSSSVVIYPWPDPEVLKYDNDFLDDLCVNIKEKLSSI:MEEFAKEFYKELVEWYKKLEEENKGGKGLTEEEKEAKLEEYLKEKEEEYK	3.9966509471915326	0.7332341698117923	83.63449096679688	0.7130540609359741	11.610394477844238	26.852035522460938	17.351497650146484
result_50aa_1_1	58	IFVCGGKVDVRAPIPPSFRDRLLTYTAKNASELHEHFILAETFKDYFKENAYPDLLVFEDDIASISSLIIIFLESPGSLVELGIFCNKSELFKKILIVASAEEVYGEDSFIYLGPLEYIKKKVSSSVVIYPWPDPEVLKYDNDFLDDLCVNIKEKLSSI:MEKEAKEYYNELVEWFKELEEENKGGKGLSEEEKEKKIEEYLKKLEEKRK	6.281533811978219	0.5946159031747672	77.17831420898438	0.7130826711654663	11.896195411682129	27.48561668395996	18.559890747070312
result_50aa_1_1	59	IFVCGGKVDVRAPIPPSFRDRLLTYTAKNASELHEHFILAETFKDYFKENAYPDLLVFEDDIASISSLIIIFLESPGSLVELGIFCNKSELFKKILIVASAEEVYGEDSFIYLGPLEYIKKKVSSSVVIYPWPDPEVLKYDNDFLDDLCVNIKEKLSSI:MEEEAKEYYNKLVEKYKEMEEEDKGGKGLTEEEKEKRIEELLKELEEERK	8.986590177485441	0.4388556027492784	75.28764343261719	0.7112112045288086	12.115917205810547	28.002946853637695	19.081884384155273
result_50aa_1_1	60	IFVCGGKVDVRAPIPPSFRDRLLTYTAKNASELHEHFILAETFKDYFKENAYPDLLVFEDDIASISSLIIIFLESPGSLVELGIFCNKSELFKKILIVASAEEVYGEDSFIYLGPLEYIKKKVSSSVVIYPWPDPEVLKYDNDFLDDLCVNIKEKLSSI:MEKFAKEYYNELVEWYRELEEANKGGKGLSEEEFEELLKERLKEMEEKIK	6.052904922959194	0.6270265890311991	75.8591079711914	0.7123296856880188	11.833395004272461	27.271778106689453	16.439659118652344
result_50aa_1_1	61	IFVCGGKVDVRAPIPPSFRDRLLTYTAKNASELHEHFILAETFKDYFKENAYPDLLVFEDDIASISSLIIIFLESPGSLVELGIFCNKSELFKKILIVASAEEVYGEDSFIYLGPLEYIKKKVSSSVVIYPWPDPEVLKYDNDFLDDLCVNIKEKLSSI:MEELAKKVYKELVEWFKKLEEENKGGKGLSEEKFEELLSEYLKELEEKLK	5.978331860488076	0.610225145112094	77.87556457519531	0.712032675743103	11.919913291931152	27.590898513793945	20.57051658630371
result_50aa_1_1	62	IFVCGGKVDVRAPIPPSFRDRLLTYTAKNASELHEHFILAETFKDYFKENAYPDLLVFEDDIASISSLIIIFLESPGSLVELGIFCNKSELFKKILIVASAEEVYGEDSFIYLGPLEYIKKKVSSSVVIYPWPDPEVLKYDNDFLDDLCVNIKEKLSSI:MEELAKKYYKELVEWYKKLEEENKGGKGMTEEEFEEKLEEYLKEKEEKLK	13.126206496153298	0.2703893851581373	81.73059844970703	0.7112112045288086	11.860191345214844	27.520160675048828	19.414615631103516
result_50aa_1_1	63	IFVCGGKVDVRAPIPPSFRDRLLTYTAKNASELHEHFILAETFKDYFKENAYPDLLVFEDDIASISSLIIIFLESPGSLVELGIFCNKSELFKKILIVASAEEVYGEDSFIYLGPLEYIKKKVSSSVVIYPWPDPEVLKYDNDFLDDLCVNIKEKLSSI:MEKEAIERYNKIVEWYKELEEKNKGGKGLSEEEIEKLIEERLKELEEELK	10.626574714323866	0.3594507919774235	73.91661071777344	0.7103790044784546	12.21727466583252	28.23894691467285	20.620914459228516
result_50aa_1_1	64	IFVCGGKVDVRAPIPPSFRDRLLTYTAKNASELHEHFILAETFKDYFKENAYPDLLVFEDDIASISSLIIIFLESPGSLVELGIFCNKSELFKKILIVASAEEVYGEDSFIYLGPLEYIKKKVSSSVVIYPWPDPEVLKYDNDFLDDLCVNIKEKLSSI:MEKLAKEVYTELVEWYKKLLEEDKGGEGLSEEELEERIEKYLKELEEKLK	5.601706468098648	0.641536650321628	77.92571258544922	0.7119618654251099	11.88257884979248	27.452774047851562	20.01639747619629
result_50aa_1_1	65	IFVCGGKVDVRAPIPPSFRDRLLTYTAKNASELHEHFILAETFKDYFKENAYPDLLVFEDDIASISSLIIIFLESPGSLVELGIFCNKSELFKKILIVASAEEVYGEDSFIYLGPLEYIKKKVSSSVVIYPWPDPEVLKYDNDFLDDLCVNIKEKLSSI:MEELAKEVYKKIVEWYKKLLEENKGGKGLTEEEIEEKISEYLKKLEEELR	4.768701549742499	0.6777005891242104	82.01451873779297	0.7120918035507202	11.763753890991211	27.257164001464844	18.5562744140625
result_50aa_1_1	66	IFVCGGKVDVRAPIPPSFRDRLLTYTAKNASELHEHFILAETFKDYFKENAYPDLLVFEDDIASISSLIIIFLESPGSLVELGIFCNKSELFKKILIVASAEEVYGEDSFIYLGPLEYIKKKVSSSVVIYPWPDPEVLKYDNDFLDDLCVNIKEKLSSI:MEELAKNYYKELVEWYKELEEKNKGGKGLSEEEFEKLLEEYLKKKEEELK	4.006922552400214	0.7449047194107943	80.10582733154297	0.7137854099273682	11.63205623626709	26.83478355407715	18.327295303344727
result_50aa_1_1	67	IFVCGGKVDVRAPIPPSFRDRLLTYTAKNASELHEHFILAETFKDYFKENAYPDLLVFEDDIASISSLIIIFLESPGSLVELGIFCNKSELFKKILIVASAEEVYGEDSFIYLGPLEYIKKKVSSSVVIYPWPDPEVLKYDNDFLDDLCVNIKEKLSSI:MEELAKEKYKEIVEWFKKIEEENKGGKGLTEEELEEIIEEYLKELEEKLK	6.13366085517771	0.5908565043155605	70.81936645507812	0.7117982506752014	12.13583755493164	27.9470157623291	21.64447784423828
result_50aa_1_1	68	IFVCGGKVDVRAPIPPSFRDRLLTYTAKNASELHEHFILAETFKDYFKENAYPDLLVFEDDIASISSLIIIFLESPGSLVELGIFCNKSELFKKILIVASAEEVYGEDSFIYLGPLEYIKKKVSSSVVIYPWPDPEVLKYDNDFLDDLCVNIKEKLSSI:MEELAKEVYNKLVEWYKKLLEEDKGGKGLSEEEKQKKLEEYLKKLEEELK	6.434260440904502	0.5896109624590812	83.2674560546875	0.7119501233100891	11.84331226348877	27.515657424926758	20.22793960571289
result_50aa_1_1	69	IFVCGGKVDVRAPIPPSFRDRLLTYTAKNASELHEHFILAETFKDYFKENAYPDLLVFEDDIASISSLIIIFLESPGSLVELGIFCNKSELFKKILIVASAEEVYGEDSFIYLGPLEYIKKKVSSSVVIYPWPDPEVLKYDNDFLDDLCVNIKEKLSSI:MEKLAKEKYNELVEWYKKLEEEDKGGKGLTEEEKKEKIEEYLKELEEKLR	8.846220380270067	0.42968025277928507	76.35527038574219	0.7100203037261963	12.2216215133667	28.36368179321289	18.787694931030273
result_50aa_1_1	70	IFVCGGKVDVRAPIPPSFRDRLLTYTAKNASELHEHFILAETFKDYFKENAYPDLLVFEDDIASISSLIIIFLESPGSLVELGIFCNKSELFKKILIVASAEEVYGEDSFIYLGPLEYIKKKVSSSVVIYPWPDPEVLKYDNDFLDDLCVNIKEKLSSI:MEKFAKEYYNKLVEWYKKLEEENKGGKGLTEEEKEKIIEEFLKKEEEKRK	6.139536275535947	0.5919491994124985	75.9530029296875	0.7130399346351624	11.919153213500977	27.54806137084961	14.59465217590332
result_50aa_1_1	71	IFVCGGKVDVRAPIPPSFRDRLLTYTAKNASELHEHFILAETFKDYFKENAYPDLLVFEDDIASISSLIIIFLESPGSLVELGIFCNKSELFKKILIVASAEEVYGEDSFIYLGPLEYIKKKVSSSVVIYPWPDPEVLKYDNDFLDDLCVNIKEKLSSI:MEKLAKEYYNFLVEKYKEILEKNKGGKGLSEEELEKIISELLKELEKKLK	5.739598836781384	0.6340582714325339	76.30675506591797	0.713297426700592	11.79785442352295	27.26410675048828	19.22695541381836
result_50aa_1_1	72	IFVCGGKVDVRAPIPPSFRDRLLTYTAKNASELHEHFILAETFKDYFKENAYPDLLVFEDDIASISSLIIIFLESPGSLVELGIFCNKSELFKKILIVASAEEVYGEDSFIYLGPLEYIKKKVSSSVVIYPWPDPEVLKYDNDFLDDLCVNIKEKLSSI:MEKEAKEYYNELVEWYKELLEKDKGGKGLSEEELEEKIEERLKELEEKRK	5.455747089435035	0.6463423825677679	72.52208709716797	0.712848424911499	11.907475471496582	27.323387145996094	19.273130416870117
result_50aa_1_1	73	IFVCGGKVDVRAPIPPSFRDRLLTYTAKNASELHEHFILAETFKDYFKENAYPDLLVFEDDIASISSLIIIFLESPGSLVELGIFCNKSELFKKILIVASAEEVYGEDSFIYLGPLEYIKKKVSSSVVIYPWPDPEVLKYDNDFLDDLCVNIKEKLSSI:MEELAKEKYNEIVEWFKKLEEENKGGKGMSEEELEERISKYLKELEEKLK	4.912155930315062	0.6713262171953224	84.10464477539062	0.7105628252029419	11.975285530090332	27.87355613708496	20.933210372924805
result_50aa_1_1	74	IFVCGGKVDVRAPIPPSFRDRLLTYTAKNASELHEHFILAETFKDYFKENAYPDLLVFEDDIASISSLIIIFLESPGSLVELGIFCNKSELFKKILIVASAEEVYGEDSFIYLGPLEYIKKKVSSSVVIYPWPDPEVLKYDNDFLDDLCVNIKEKLSSI:MEELAKEYYNELVEWYKELEEKAKGGKGLSEEEREELISEYLKEREEKLK	5.472656550037498	0.645088086506986	67.70832061767578	0.7139052152633667	11.872138023376465	27.076904296875	19.140579223632812
result_50aa_1_1	75	IFVCGGKVDVRAPIPPSFRDRLLTYTAKNASELHEHFILAETFKDYFKENAYPDLLVFEDDIASISSLIIIFLESPGSLVELGIFCNKSELFKKILIVASAEEVYGEDSFIYLGPLEYIKKKVSSSVVIYPWPDPEVLKYDNDFLDDLCVNIKEKLSSI:MEELAKEYYNELVEWYKKLEEENKGGKGLSEEEKQKKLEEYLKEKEEELK	5.391255821315736	0.6283662302141558	82.59474182128906	0.7108611464500427	11.962735176086426	27.817867279052734	20.935983657836914
result_50aa_1_1	76	IFVCGGKVDVRAPIPPSFRDRLLTYTAKNASELHEHFILAETFKDYFKENAYPDLLVFEDDIASISSLIIIFLESPGSLVELGIFCNKSELFKKILIVASAEEVYGEDSFIYLGPLEYIKKKVSSSVVIYPWPDPEVLKYDNDFLDDLCVNIKEKLSSI:MEKLAKEFYNELVEWYRELEKEDEGGKGMSEEEFEEKLKEYLKEKEEKLR	3.3228037416005227	0.7894648771158564	82.54722595214844	0.7148565053939819	11.445210456848145	26.312137603759766	18.369464874267578
result_50aa_1_1	77	IFVCGGKVDVRAPIPPSFRDRLLTYTAKNASELHEHFILAETFKDYFKENAYPDLLVFEDDIASISSLIIIFLESPGSLVELGIFCNKSELFKKILIVASAEEVYGEDSFIYLGPLEYIKKKVSSSVVIYPWPDPEVLKYDNDFLDDLCVNIKEKLSSI:MEELAKEYYNELVEWYKKLLEENKGGKGLPEEEFEEKLKEYLKEKEKELK	1.5192200363464123	0.9353881481161126	78.34654235839844	0.7285473346710205	10.61395263671875	23.854572296142578	11.208086967468262
result_50aa_1_1	78	IFVCGGKVDVRAPIPPSFRDRLLTYTAKNASELHEHFILAETFKDYFKENAYPDLLVFEDDIASISSLIIIFLESPGSLVELGIFCNKSELFKKILIVASAEEVYGEDSFIYLGPLEYIKKKVSSSVVIYPWPDPEVLKYDNDFLDDLCVNIKEKLSSI:MEKLAKEVYNLIVEWYKELLEKNKGGKGLSEEEIEEKIKEFLEELEEKLK	6.499744504645356	0.5979847037355118	79.41288757324219	0.7137295007705688	11.698195457458496	27.082761764526367	19.61380386352539
result_50aa_1_1	79	IFVCGGKVDVRAPIPPSFRDRLLTYTAKNASELHEHFILAETFKDYFKENAYPDLLVFEDDIASISSLIIIFLESPGSLVELGIFCNKSELFKKILIVASAEEVYGEDSFIYLGPLEYIKKKVSSSVVIYPWPDPEVLKYDNDFLDDLCVNIKEKLSSI:MEELAKEVYNKIVEWYKKLEEENKGGKGLSEEEKEKLIKKYLEELEKELK	7.384494802920222	0.5520953866304944	78.51292419433594	0.7126249670982361	11.883459091186523	27.547576904296875	20.441076278686523
result_50aa_1_1	80	IFVCGGKVDVRAPIPPSFRDRLLTYTAKNASELHEHFILAETFKDYFKENAYPDLLVFEDDIASISSLIIIFLESPGSLVELGIFCNKSELFKKILIVASAEEVYGEDSFIYLGPLEYIKKKVSSSVVIYPWPDPEVLKYDNDFLDDLCVNIKEKLSSI:MEKLAKEFYNELVEWYKKLEEEDKGGKGLSEEEKEKKLKEYLKEKEKKLK	5.4715586711348925	0.6323293394185062	83.10763549804688	0.7122924327850342	11.866219520568848	27.594703674316406	19.696605682373047
result_50aa_1_1	81	IFVCGGKVDVRAPIPPSFRDRLLTYTAKNASELHEHFILAETFKDYFKENAYPDLLVFEDDIASISSLIIIFLESPGSLVELGIFCNKSELFKKILIVASAEEVYGEDSFIYLGPLEYIKKKVSSSVVIYPWPDPEVLKYDNDFLDDLCVNIKEKLSSI:MEKLAKEHYNELVEWYKKLEEENKGGKGMSEEEFQKKLEEYLKEREKKLK	5.771635699221294	0.5994839333937269	80.78746795654297	0.7114054560661316	11.963645935058594	27.759675979614258	18.315420150756836
result_50aa_1_1	82	IFVCGGKVDVRAPIPPSFRDRLLTYTAKNASELHEHFILAETFKDYFKENAYPDLLVFEDDIASISSLIIIFLESPGSLVELGIFCNKSELFKKILIVASAEEVYGEDSFIYLGPLEYIKKKVSSSVVIYPWPDPEVLKYDNDFLDDLCVNIKEKLSSI:MEKLAKEVYNRLVEWYRKVEEENKGGKGMSEEEFEELLKKYLKELEEELK	5.198390589780192	0.6776095882969172	85.39628601074219	0.7127203941345215	11.602676391601562	26.85715675354004	18.606307983398438
result_50aa_1_1	83	IFVCGGKVDVRAPIPPSFRDRLLTYTAKNASELHEHFILAETFKDYFKENAYPDLLVFEDDIASISSLIIIFLESPGSLVELGIFCNKSELFKKILIVASAEEVYGEDSFIYLGPLEYIKKKVSSSVVIYPWPDPEVLKYDNDFLDDLCVNIKEKLSSI:MEELAKNYYKELVEWYRKLEEENKGGEGLTPEEFEEKLKEYLKEREEKLK	3.72818675780439	0.7711735809344511	79.26214599609375	0.7154986262321472	11.429286003112793	26.221500396728516	15.178374290466309
result_50aa_1_1	84	IFVCGGKVDVRAPIPPSFRDRLLTYTAKNASELHEHFILAETFKDYFKENAYPDLLVFEDDIASISSLIIIFLESPGSLVELGIFCNKSELFKKILIVASAEEVYGEDSFIYLGPLEYIKKKVSSSVVIYPWPDPEVLKYDNDFLDDLCVNIKEKLSSI:MEEFAKKYYNELVEWYKKIEEENKGGKGLSEEELEERIEKYLKEKEEKIK	6.124255610144658	0.5907971037190692	80.43975830078125	0.7113822102546692	11.984709739685059	27.825654983520508	21.012481689453125
result_50aa_1_1	85	IFVCGGKVDVRAPIPPSFRDRLLTYTAKNASELHEHFILAETFKDYFKENAYPDLLVFEDDIASISSLIIIFLESPGSLVELGIFCNKSELFKKILIVASAEEVYGEDSFIYLGPLEYIKKKVSSSVVIYPWPDPEVLKYDNDFLDDLCVNIKEKLSSI:MEEEAKKKYNKLVEWFKKVEEANKGGKGLSEEEFEELLKEYLKEMEKEEK	5.721748552617589	0.6150489941011614	85.88922882080078	0.7115288972854614	11.830487251281738	27.533985137939453	19.894969940185547
result_50aa_1_1	86	IFVCGGKVDVRAPIPPSFRDRLLTYTAKNASELHEHFILAETFKDYFKENAYPDLLVFEDDIASISSLIIIFLESPGSLVELGIFCNKSELFKKILIVASAEEVYGEDSFIYLGPLEYIKKKVSSSVVIYPWPDPEVLKYDNDFLDDLCVNIKEKLSSI:MEELAKNYYKELVEWYKKVEEENKGGKGLSEEEFEKILEKYLKEREEKLK	2.282361695613418	0.8740066579401113	73.89913940429688	0.7209891080856323	11.196497917175293	25.460365295410156	12.515316009521484
result_50aa_1_1	87	IFVCGGKVDVRAPIPPSFRDRLLTYTAKNASELHEHFILAETFKDYFKENAYPDLLVFEDDIASISSLIIIFLESPGSLVELGIFCNKSELFKKILIVASAEEVYGEDSFIYLGPLEYIKKKVSSSVVIYPWPDPEVLKYDNDFLDDLCVNIKEKLSSI:MEELAKKVYNKLVEWFKKLLEENKGGKGLSEEELEEKIKEYLEELEKELK	5.932748016897975	0.6229841089594719	82.7592544555664	0.7122519016265869	11.780932426452637	27.359460830688477	19.851726531982422
result_50aa_1_1	88	IFVCGGKVDVRAPIPPSFRDRLLTYTAKNASELHEHFILAETFKDYFKENAYPDLLVFEDDIASISSLIIIFLESPGSLVELGIFCNKSELFKKILIVASAEEVYGEDSFIYLGPLEYIKKKVSSSVVIYPWPDPEVLKYDNDFLDDLCVNIKEKLSSI:MEEFAKEYYTKLVNWYKELEEANKGGKGLSEEEKEKIIEEKLKELEKEIK	6.401577975354242	0.5884335837428132	77.1663818359375	0.7131916284561157	11.879793167114258	27.508878707885742	19.94002342224121
result_50aa_1_1	89	IFVCGGKVDVRAPIPPSFRDRLLTYTAKNASELHEHFILAETFKDYFKENAYPDLLVFEDDIASISSLIIIFLESPGSLVELGIFCNKSELFKKILIVASAEEVYGEDSFIYLGPLEYIKKKVSSSVVIYPWPDPEVLKYDNDFLDDLCVNIKEKLSSI:MEELAKKYYNELVEWYKELLEENKGGKGLSEEEFEEKLEKFLKEKEEELK	3.1461823543513603	0.8136975097551212	82.24488067626953	0.7140505909919739	11.512076377868652	26.533510208129883	16.469894409179688
result_50aa_1_1	90	IFVCGGKVDVRAPIPPSFRDRLLTYTAKNASELHEHFILAETFKDYFKENAYPDLLVFEDDIASISSLIIIFLESPGSLVELGIFCNKSELFKKILIVASAEEVYGEDSFIYLGPLEYIKKKVSSSVVIYPWPDPEVLKYDNDFLDDLCVNIKEKLSSI:MEELAKEFYNELVEEYKKIEEENKGGKGMTEEEFEKVLEEYLKKKEEELK	4.8067085579764	0.6761463179543074	72.9346694946289	0.7129760384559631	11.972859382629395	27.584762573242188	20.226322174072266
result_50aa_1_1	91	IFVCGGKVDVRAPIPPSFRDRLLTYTAKNASELHEHFILAETFKDYFKENAYPDLLVFEDDIASISSLIIIFLESPGSLVELGIFCNKSELFKKILIVASAEEVYGEDSFIYLGPLEYIKKKVSSSVVIYPWPDPEVLKYDNDFLDDLCVNIKEKLSSI:MEKLAKEKYKELVEEYKKILEANKGGKGLSEEELEEIIKEYLKELEEKYK	10.27840765606756	0.3895379384199053	66.98809814453125	0.7109886407852173	12.226083755493164	28.079696655273438	19.592342376708984
result_50aa_1_1	92	IFVCGGKVDVRAPIPPSFRDRLLTYTAKNASELHEHFILAETFKDYFKENAYPDLLVFEDDIASISSLIIIFLESPGSLVELGIFCNKSELFKKILIVASAEEVYGEDSFIYLGPLEYIKKKVSSSVVIYPWPDPEVLKYDNDFLDDLCVNIKEKLSSI:MEKLAKEVYNKIVEWYKELEEEDKGGEGLTEEEKEEKIEEYLKELEKELR	6.183136813693461	0.5889990699505446	81.22923278808594	0.7113228440284729	11.928823471069336	27.6929874420166	19.94523811340332
result_50aa_1_1	93	IFVCGGKVDVRAPIPPSFRDRLLTYTAKNASELHEHFILAETFKDYFKENAYPDLLVFEDDIASISSLIIIFLESPGSLVELGIFCNKSELFKKILIVASAEEVYGEDSFIYLGPLEYIKKKVSSSVVIYPWPDPEVLKYDNDFLDDLCVNIKEKLSSI:MEKLAKEKYNKLVKWYKELEEKNKGGKGLSEEEKEEEIKKYLEKLEEELK	14.47462260509331	0.2397970431720826	78.1373291015625	0.7119255661964417	11.958189010620117	27.73996353149414	18.502830505371094
result_50aa_1_1	94	IFVCGGKVDVRAPIPPSFRDRLLTYTAKNASELHEHFILAETFKDYFKENAYPDLLVFEDDIASISSLIIIFLESPGSLVELGIFCNKSELFKKILIVASAEEVYGEDSFIYLGPLEYIKKKVSSSVVIYPWPDPEVLKYDNDFLDDLCVNIKEKLSSI:SEKFAKEYYNELVEWYRELEEEDKGGKGLTEEEKEEKIEKYLKEKEEKIK	6.486730517872399	0.5751290015108782	84.8501968383789	0.7122751474380493	11.801216125488281	27.44212532043457	20.15363883972168
result_50aa_1_1	95	IFVCGGKVDVRAPIPPSFRDRLLTYTAKNASELHEHFILAETFKDYFKENAYPDLLVFEDDIASISSLIIIFLESPGSLVELGIFCNKSELFKKILIVASAEEVYGEDSFIYLGPLEYIKKKVSSSVVIYPWPDPEVLKYDNDFLDDLCVNIKEKLSSI:SEEFAKEYYNKLVEEFKKWEEENKGGKGWSEEEFEKRLEEFLKELEKELK	6.299926704663288	0.5684074296597337	81.0286636352539	0.711458683013916	12.021055221557617	27.983896255493164	20.864028930664062
result_50aa_1_1	96	IFVCGGKVDVRAPIPPSFRDRLLTYTAKNASELHEHFILAETFKDYFKENAYPDLLVFEDDIASISSLIIIFLESPGSLVELGIFCNKSELFKKILIVASAEEVYGEDSFIYLGPLEYIKKKVSSSVVIYPWPDPEVLKYDNDFLDDLCVNIKEKLSSI:MEELAKEYYNELVEWFKELEEEDKGGKGLSEEEIEERIKEYLKEKEKKLK	4.83722584869789	0.6666638210133929	81.0345458984375	0.7120615839958191	11.922345161437988	27.677518844604492	20.40060043334961
result_50aa_1_1	97	IFVCGGKVDVRAPIPPSFRDRLLTYTAKNASELHEHFILAETFKDYFKENAYPDLLVFEDDIASISSLIIIFLESPGSLVELGIFCNKSELFKKILIVASAEEVYGEDSFIYLGPLEYIKKKVSSSVVIYPWPDPEVLKYDNDFLDDLCVNIKEKLSSI:MEKEAIEYYNELVEWYKELEKEDKGGKGMTEEEKEEKLTEYLKEREEKRK	6.294414081197873	0.5973138953521346	79.49907684326172	0.7117376327514648	11.825316429138184	27.293916702270508	18.602075576782227
result_50aa_1_1	98	IFVCGGKVDVRAPIPPSFRDRLLTYTAKNASELHEHFILAETFKDYFKENAYPDLLVFEDDIASISSLIIIFLESPGSLVELGIFCNKSELFKKILIVASAEEVYGEDSFIYLGPLEYIKKKVSSSVVIYPWPDPEVLKYDNDFLDDLCVNIKEKLSSI:MEEFAKEYYKELVEFYKEIEKANEGGKGLSEEEFEEILKEYLKEREEKIK	5.4476946870473135	0.6629824937589732	76.55828094482422	0.7158356308937073	11.460540771484375	26.30523109436035	13.876121520996094
result_50aa_1_1	99	IFVCGGKVDVRAPIPPSFRDRLLTYTAKNASELHEHFILAETFKDYFKENAYPDLLVFEDDIASISSLIIIFLESPGSLVELGIFCNKSELFKKILIVASAEEVYGEDSFIYLGPLEYIKKKVSSSVVIYPWPDPEVLKYDNDFLDDLCVNIKEKLSSI:MEELAKKTYKELVDWYRELEEENKGGKGLTPEEFEELLKKRLKELEERLK	7.2443700848233465	0.5733386379846473	79.02703857421875	0.7115480899810791	11.885266304016113	27.471885681152344	19.795711517333984
result_50aa_1_10	0	IFVCGGKVDVRAPIPPSFRDRLLTYTAKNASELHEHFILAETFKDYFKENAYPDLLVFEDDIASISSLIIIFLESPGSLVELGIFCNKSELFKKILIVASAEEVYGEDSFIYLGPLEYIKKKVSSSVVIYPWPDPEVLKYDNDFLDDLCVNIKEKLSSI:KKEELKKKYFEIVEKIRKGEELTEEEKKFIRENALEIVEVLDEEDIKKII	1.815065576142308	0.9102203873787955	89.21648406982422	0.7242673635482788	10.884321212768555	25.303285598754883	12.964494705200195
result_50aa_1_10	1	IFVCGGKVDVRAPIPPSFRDRLLTYTAKNASELHEHFILAETFKDYFKENAYPDLLVFEDDIASISSLIIIFLESPGSLVELGIFCNKSELFKKILIVASAEEVYGEDSFIYLGPLEYIKKKVSSSVVIYPWPDPEVLKYDNDFLDDLCVNIKEKLSSI:EKEELKKKYKEIMEKIKAGEELTEEEKKFIRENAEKIVEVLDEEDIKKLI	12.347766312793272	0.26804874924253097	78.13188171386719	0.7159368991851807	12.029458045959473	28.24599838256836	18.59414291381836
result_50aa_1_10	2	IFVCGGKVDVRAPIPPSFRDRLLTYTAKNASELHEHFILAETFKDYFKENAYPDLLVFEDDIASISSLIIIFLESPGSLVELGIFCNKSELFKKILIVASAEEVYGEDSFIYLGPLEYIKKKVSSSVVIYPWPDPEVLKYDNDFLDDLCVNIKEKLSSI:EEEELKKKYKEIIEKIKAGEELTEEEKEFIRKNAEKIVSILDEEDFKKII	5.511581310020429	0.6318973883379372	77.21331024169922	0.7160149812698364	12.028931617736816	28.24314308166504	19.053974151611328
result_50aa_1_10	3	IFVCGGKVDVRAPIPPSFRDRLLTYTAKNASELHEHFILAETFKDYFKENAYPDLLVFEDDIASISSLIIIFLESPGSLVELGIFCNKSELFKKILIVASAEEVYGEDSFIYLGPLEYIKKKVSSSVVIYPWPDPEVLKYDNDFLDDLCVNIKEKLSSI:EKEELKKKWKEIQAKIKAGEELTEEEKKFIRENALKIVEVLDEKDIKELI	4.19087694692596	0.7300935679158067	84.46478271484375	0.7162396907806396	11.799734115600586	27.761178970336914	17.908069610595703
result_50aa_1_10	4	IFVCGGKVDVRAPIPPSFRDRLLTYTAKNASELHEHFILAETFKDYFKENAYPDLLVFEDDIASISSLIIIFLESPGSLVELGIFCNKSELFKKILIVASAEEVYGEDSFIYLGPLEYIKKKVSSSVVIYPWPDPEVLKYDNDFLDDLCVNIKEKLSSI:KKEELKKKYKEIVEKIRAGEELTEEEKKFIRENALEMVEVLDEKDIKEII	5.933480983108931	0.6281433884599381	90.33865356445312	0.7152459621429443	11.828842163085938	28.015527725219727	19.93267250061035
result_50aa_1_10	5	IFVCGGKVDVRAPIPPSFRDRLLTYTAKNASELHEHFILAETFKDYFKENAYPDLLVFEDDIASISSLIIIFLESPGSLVELGIFCNKSELFKKILIVASAEEVYGEDSFIYLGPLEYIKKKVSSSVVIYPWPDPEVLKYDNDFLDDLCVNIKEKLSSI:EEEKLKEKYKKLVEKIKAGEELTEEEKKFLRENAEKIVEILDEEDIKKII	11.732201372365395	0.28427194238103576	77.25038146972656	0.7156416773796082	12.089820861816406	28.451616287231445	21.800025939941406
result_50aa_1_10	6	IFVCGGKVDVRAPIPPSFRDRLLTYTAKNASELHEHFILAETFKDYFKENAYPDLLVFEDDIASISSLIIIFLESPGSLVELGIFCNKSELFKKILIVASAEEVYGEDSFIYLGPLEYIKKKVSSSVVIYPWPDPEVLKYDNDFLDDLCVNIKEKLSSI:EKEELLEKYKKIVKKIKAGEELTEEEKEFIRKNAEKIVEVLDEKDIKEII	10.774895999779826	0.31559553473652135	80.07170867919922	0.7163956165313721	12.008024215698242	28.287256240844727	20.479942321777344
result_50aa_1_10	7	IFVCGGKVDVRAPIPPSFRDRLLTYTAKNASELHEHFILAETFKDYFKENAYPDLLVFEDDIASISSLIIIFLESPGSLVELGIFCNKSELFKKILIVASAEEVYGEDSFIYLGPLEYIKKKVSSSVVIYPWPDPEVLKYDNDFLDDLCVNIKEKLSSI:MEEELKEKYKEIIKKIRAGEELTEEEKEFIKKNALKIVEVLDEKDIKEII	6.308670044998161	0.5810792402987353	84.96659088134766	0.7148430943489075	12.04188346862793	28.490631103515625	20.462387084960938
result_50aa_1_10	8	IFVCGGKVDVRAPIPPSFRDRLLTYTAKNASELHEHFILAETFKDYFKENAYPDLLVFEDDIASISSLIIIFLESPGSLVELGIFCNKSELFKKILIVASAEEVYGEDSFIYLGPLEYIKKKVSSSVVIYPWPDPEVLKYDNDFLDDLCVNIKEKLSSI:EKEELKKKYKEIVEKLKAGEELTEEEKKFIRENALEIVEVLDEEDFKKII	4.293632184708062	0.723682746651736	75.69105529785156	0.7197725772857666	11.638139724731445	27.039405822753906	15.975137710571289
result_50aa_1_10	9	IFVCGGKVDVRAPIPPSFRDRLLTYTAKNASELHEHFILAETFKDYFKENAYPDLLVFEDDIASISSLIIIFLESPGSLVELGIFCNKSELFKKILIVASAEEVYGEDSFIYLGPLEYIKKKVSSSVVIYPWPDPEVLKYDNDFLDDLCVNIKEKLSSI:EEEELKKKYKEIVKKLKAGEELTEEEKKFIRENAEKIVSVLDEKDFKEII	9.569172781832489	0.3828814082003854	79.16702270507812	0.7154586911201477	12.102012634277344	28.52313232421875	20.5318603515625
result_50aa_1_10	10	IFVCGGKVDVRAPIPPSFRDRLLTYTAKNASELHEHFILAETFKDYFKENAYPDLLVFEDDIASISSLIIIFLESPGSLVELGIFCNKSELFKKILIVASAEEVYGEDSFIYLGPLEYIKKKVSSSVVIYPWPDPEVLKYDNDFLDDLCVNIKEKLSSI:EKEELKKKWKEIEKKIKAGEELTEEEKEFIRKNAEKIVEVLDEKDIKELI	13.200545456434172	0.2440304259274975	81.55728149414062	0.7159726619720459	11.973426818847656	28.21369743347168	19.319778442382812
result_50aa_1_10	11	IFVCGGKVDVRAPIPPSFRDRLLTYTAKNASELHEHFILAETFKDYFKENAYPDLLVFEDDIASISSLIIIFLESPGSLVELGIFCNKSELFKKILIVASAEEVYGEDSFIYLGPLEYIKKKVSSSVVIYPWPDPEVLKYDNDFLDDLCVNIKEKLSSI:EEEELKKKFEEIVEKIKAGEELTEEEKKFIRENAEKIVEVLNEEDFKKII	5.463430868309279	0.6289509568206662	80.26592254638672	0.7161027193069458	11.985276222229004	28.183799743652344	17.705976486206055
result_50aa_1_10	12	IFVCGGKVDVRAPIPPSFRDRLLTYTAKNASELHEHFILAETFKDYFKENAYPDLLVFEDDIASISSLIIIFLESPGSLVELGIFCNKSELFKKILIVASAEEVYGEDSFIYLGPLEYIKKKVSSSVVIYPWPDPEVLKYDNDFLDDLCVNIKEKLSSI:MEEELKKKYKELIKKIKAGEELTEEEKKFLRENAEEIVSVLDEKDIKEII	12.425282410939145	0.26904606544430065	76.35208892822266	0.7165179252624512	12.014177322387695	28.14034080505371	20.07171058654785
result_50aa_1_10	13	IFVCGGKVDVRAPIPPSFRDRLLTYTAKNASELHEHFILAETFKDYFKENAYPDLLVFEDDIASISSLIIIFLESPGSLVELGIFCNKSELFKKILIVASAEEVYGEDSFIYLGPLEYIKKKVSSSVVIYPWPDPEVLKYDNDFLDDLCVNIKEKLSSI:KKEELKEKYKELIKKIKEGKELTKEEKEFLRKNAKEIVEVLDEKDIKEII	12.682855597367547	0.26080949969366607	76.96047973632812	0.7171446681022644	11.901956558227539	27.900691986083984	19.53028678894043
result_50aa_1_10	14	IFVCGGKVDVRAPIPPSFRDRLLTYTAKNASELHEHFILAETFKDYFKENAYPDLLVFEDDIASISSLIIIFLESPGSLVELGIFCNKSELFKKILIVASAEEVYGEDSFIYLGPLEYIKKKVSSSVVIYPWPDPEVLKYDNDFLDDLCVNIKEKLSSI:MEKELKEKYKKLVEKIKAGEELTEEEKKFLRENAEEIVSVLTEEDIKEII	6.044758044930707	0.582944000652865	78.14142608642578	0.7151379585266113	12.107389450073242	28.39188575744629	21.083404541015625
result_50aa_1_10	15	IFVCGGKVDVRAPIPPSFRDRLLTYTAKNASELHEHFILAETFKDYFKENAYPDLLVFEDDIASISSLIIIFLESPGSLVELGIFCNKSELFKKILIVASAEEVYGEDSFIYLGPLEYIKKKVSSSVVIYPWPDPEVLKYDNDFLDDLCVNIKEKLSSI:KKEELKKKYEEIIEKIRKGEELTEEEKKFIRENALEMVEVLDKEDFEKII	5.07771309971414	0.6799410187502897	87.62355041503906	0.7159678339958191	11.814515113830566	27.91692352294922	17.954866409301758
result_50aa_1_10	16	IFVCGGKVDVRAPIPPSFRDRLLTYTAKNASELHEHFILAETFKDYFKENAYPDLLVFEDDIASISSLIIIFLESPGSLVELGIFCNKSELFKKILIVASAEEVYGEDSFIYLGPLEYIKKKVSSSVVIYPWPDPEVLKYDNDFLDDLCVNIKEKLSSI:KKEELLKKYKEIYKKIKAGEELTEEEKKFIRENALEIVEVLDEEDIKEII	2.3326063603881835	0.8660828383016708	82.16650390625	0.7230074405670166	11.181921005249023	25.950721740722656	13.973230361938477
result_50aa_1_10	17	IFVCGGKVDVRAPIPPSFRDRLLTYTAKNASELHEHFILAETFKDYFKENAYPDLLVFEDDIASISSLIIIFLESPGSLVELGIFCNKSELFKKILIVASAEEVYGEDSFIYLGPLEYIKKKVSSSVVIYPWPDPEVLKYDNDFLDDLCVNIKEKLSSI:KKEELKKKYKELVEKIKAGEELTEEEKEFLRKNAKEIVEVLDEEDIKEII	6.9760146355498085	0.5156961531692689	83.60206604003906	0.7150087356567383	12.022327423095703	28.370685577392578	21.078733444213867
result_50aa_1_10	18	IFVCGGKVDVRAPIPPSFRDRLLTYTAKNASELHEHFILAETFKDYFKENAYPDLLVFEDDIASISSLIIIFLESPGSLVELGIFCNKSELFKKILIVASAEEVYGEDSFIYLGPLEYIKKKVSSSVVIYPWPDPEVLKYDNDFLDDLCVNIKEKLSSI:KEEELKKKYKEIVEKIKAGEELTEEEKEFIRKNAKEIVEVLDEEDIKKII	12.142940274837237	0.2788764956951785	76.30851745605469	0.7163083553314209	12.036972999572754	28.285985946655273	20.523130416870117
result_50aa_1_10	19	IFVCGGKVDVRAPIPPSFRDRLLTYTAKNASELHEHFILAETFKDYFKENAYPDLLVFEDDIASISSLIIIFLESPGSLVELGIFCNKSELFKKILIVASAEEVYGEDSFIYLGPLEYIKKKVSSSVVIYPWPDPEVLKYDNDFLDDLCVNIKEKLSSI:EEEELKEKYKEIVEKIKAGEELTEEEKEFIRKNALKMVEVLNKEDFEKII	5.5697330113977035	0.6506835689176887	80.19013214111328	0.715564489364624	11.979205131530762	28.186370849609375	19.980701446533203
result_50aa_1_10	20	IFVCGGKVDVRAPIPPSFRDRLLTYTAKNASELHEHFILAETFKDYFKENAYPDLLVFEDDIASISSLIIIFLESPGSLVELGIFCNKSELFKKILIVASAEEVYGEDSFIYLGPLEYIKKKVSSSVVIYPWPDPEVLKYDNDFLDDLCVNIKEKLSSI:EKEELLKKYKELMKKIKAGEELTEEEKKFLRENAEKIVEVLDEKDIKELI	12.154307276969107	0.26376976587275225	83.47097778320312	0.7156682014465332	11.937933921813965	28.11266326904297	17.90557861328125
result_50aa_1_10	21	IFVCGGKVDVRAPIPPSFRDRLLTYTAKNASELHEHFILAETFKDYFKENAYPDLLVFEDDIASISSLIIIFLESPGSLVELGIFCNKSELFKKILIVASAEEVYGEDSFIYLGPLEYIKKKVSSSVVIYPWPDPEVLKYDNDFLDDLCVNIKEKLSSI:KKEELKKKYKEIIKKIRAGEELTEEEKKFLRENAEEIVSVLNEEDIKEII	7.6768712718886585	0.4497496560058202	82.30247497558594	0.71513831615448	12.0564603805542	28.45258903503418	20.43107795715332
result_50aa_1_10	22	IFVCGGKVDVRAPIPPSFRDRLLTYTAKNASELHEHFILAETFKDYFKENAYPDLLVFEDDIASISSLIIIFLESPGSLVELGIFCNKSELFKKILIVASAEEVYGEDSFIYLGPLEYIKKKVSSSVVIYPWPDPEVLKYDNDFLDDLCVNIKEKLSSI:MEEELKKKYKELVEKIKKGEELTEEEKEFLRKNAKEIVEVLDEKDIKELI	10.978967188589918	0.32058397767428637	77.16860961914062	0.7159598469734192	12.07676887512207	28.33733367919922	20.093624114990234
result_50aa_1_10	23	IFVCGGKVDVRAPIPPSFRDRLLTYTAKNASELHEHFILAETFKDYFKENAYPDLLVFEDDIASISSLIIIFLESPGSLVELGIFCNKSELFKKILIVASAEEVYGEDSFIYLGPLEYIKKKVSSSVVIYPWPDPEVLKYDNDFLDDLCVNIKEKLSSI:EKEELKKKYKEIEKKIREGKELTEEEKKFIRENAEEIVSVLNEEDIKELI	8.286311505193805	0.4291566112103317	80.89111328125	0.715644121170044	12.0261812210083	28.277484893798828	19.685977935791016
result_50aa_1_10	24	IFVCGGKVDVRAPIPPSFRDRLLTYTAKNASELHEHFILAETFKDYFKENAYPDLLVFEDDIASISSLIIIFLESPGSLVELGIFCNKSELFKKILIVASAEEVYGEDSFIYLGPLEYIKKKVSSSVVIYPWPDPEVLKYDNDFLDDLCVNIKEKLSSI:EKEELKEKYKEIVKKIKAGEELTEEEKEFIRKNAEKIVEVLTKEDIEEII	10.583752298152719	0.3272360246385469	84.50533294677734	0.7155504822731018	12.006242752075195	28.38762855529785	20.877029418945312
result_50aa_1_10	25	IFVCGGKVDVRAPIPPSFRDRLLTYTAKNASELHEHFILAETFKDYFKENAYPDLLVFEDDIASISSLIIIFLESPGSLVELGIFCNKSELFKKILIVASAEEVYGEDSFIYLGPLEYIKKKVSSSVVIYPWPDPEVLKYDNDFLDDLCVNIKEKLSSI:EEEELKEKYKEIVEKIKAGEELTEEEKKFIRENAEKIVSILDEEDIKKLI	12.06910983955392	0.27700383117862276	77.16773223876953	0.7163747549057007	12.012129783630371	28.193397521972656	19.280136108398438
result_50aa_1_10	26	IFVCGGKVDVRAPIPPSFRDRLLTYTAKNASELHEHFILAETFKDYFKENAYPDLLVFEDDIASISSLIIIFLESPGSLVELGIFCNKSELFKKILIVASAEEVYGEDSFIYLGPLEYIKKKVSSSVVIYPWPDPEVLKYDNDFLDDLCVNIKEKLSSI:MKEELKKKYKEIQKKIKAGEELTEEEKKFIRENAEEIVENLDEKDIKELI	11.102339789612701	0.3132100990891733	80.3121566772461	0.7160357236862183	12.017624855041504	28.213092803955078	18.69332504272461
result_50aa_1_10	27	IFVCGGKVDVRAPIPPSFRDRLLTYTAKNASELHEHFILAETFKDYFKENAYPDLLVFEDDIASISSLIIIFLESPGSLVELGIFCNKSELFKKILIVASAEEVYGEDSFIYLGPLEYIKKKVSSSVVIYPWPDPEVLKYDNDFLDDLCVNIKEKLSSI:EKEKLKEKYKELIKKIKAGEELTEEEKEFLRKNAEKIVEVLNEKDIKEII	9.684924211468783	0.3408674278650826	81.74176788330078	0.7155632972717285	12.056624412536621	28.470958709716797	20.70112419128418
result_50aa_1_10	28	IFVCGGKVDVRAPIPPSFRDRLLTYTAKNASELHEHFILAETFKDYFKENAYPDLLVFEDDIASISSLIIIFLESPGSLVELGIFCNKSELFKKILIVASAEEVYGEDSFIYLGPLEYIKKKVSSSVVIYPWPDPEVLKYDNDFLDDLCVNIKEKLSSI:KEEELKKKWEEIQEKIKAGEELTEEEKKFIRENAEEIVSVLNEEDFKKLI	3.9453612453660223	0.7530827848481048	78.95263671875	0.7165931463241577	11.866203308105469	27.734432220458984	16.64349365234375
result_50aa_1_10	29	IFVCGGKVDVRAPIPPSFRDRLLTYTAKNASELHEHFILAETFKDYFKENAYPDLLVFEDDIASISSLIIIFLESPGSLVELGIFCNKSELFKKILIVASAEEVYGEDSFIYLGPLEYIKKKVSSSVVIYPWPDPEVLKYDNDFLDDLCVNIKEKLSSI:EKEELLKKYKELIEKIRKGEELTEEEKKFLRENAEKIVEVLNEEDFKEII	2.4599452381523355	0.8559507831327483	83.70941162109375	0.7273843884468079	10.846941947937012	25.074691772460938	13.728520393371582
result_50aa_1_10	30	IFVCGGKVDVRAPIPPSFRDRLLTYTAKNASELHEHFILAETFKDYFKENAYPDLLVFEDDIASISSLIIIFLESPGSLVELGIFCNKSELFKKILIVASAEEVYGEDSFIYLGPLEYIKKKVSSSVVIYPWPDPEVLKYDNDFLDDLCVNIKEKLSSI:EKEELLKKFEEIYEKIKKGEELTEEEKKFIRENALKIVEVLNEEDFKKII	3.4628112664042177	0.7839398322077928	82.6370849609375	0.7197049856185913	11.558587074279785	27.037317276000977	14.614652633666992
result_50aa_1_10	31	IFVCGGKVDVRAPIPPSFRDRLLTYTAKNASELHEHFILAETFKDYFKENAYPDLLVFEDDIASISSLIIIFLESPGSLVELGIFCNKSELFKKILIVASAEEVYGEDSFIYLGPLEYIKKKVSSSVVIYPWPDPEVLKYDNDFLDDLCVNIKEKLSSI:MEEELKKKYKEIVEKIKAGEELTEEEKKFIRENAEEIVSVLDEEDIKEII	12.59682272582659	0.26778966436002677	76.27826690673828	0.7162382006645203	12.037156105041504	28.23159408569336	20.48427963256836
result_50aa_1_10	32	IFVCGGKVDVRAPIPPSFRDRLLTYTAKNASELHEHFILAETFKDYFKENAYPDLLVFEDDIASISSLIIIFLESPGSLVELGIFCNKSELFKKILIVASAEEVYGEDSFIYLGPLEYIKKKVSSSVVIYPWPDPEVLKYDNDFLDDLCVNIKEKLSSI:EKEELKKKYKEIVEKIKAGEELTEEEKKFIRENSLKIVEVLDEEDIKELI	3.1790867857721445	0.8028092846740131	82.82164001464844	0.7181652784347534	11.620444297790527	27.19120979309082	14.869394302368164
result_50aa_1_10	33	IFVCGGKVDVRAPIPPSFRDRLLTYTAKNASELHEHFILAETFKDYFKENAYPDLLVFEDDIASISSLIIIFLESPGSLVELGIFCNKSELFKKILIVASAEEVYGEDSFIYLGPLEYIKKKVSSSVVIYPWPDPEVLKYDNDFLDDLCVNIKEKLSSI:MEEELKEKWKEIVEKIKAGEELTEEEKKFIRENAEKIVEILDEKDFKELI	3.352456463448041	0.7858806270665039	79.53128814697266	0.7202889919281006	11.501407623291016	26.72416877746582	13.831964492797852
result_50aa_1_10	34	IFVCGGKVDVRAPIPPSFRDRLLTYTAKNASELHEHFILAETFKDYFKENAYPDLLVFEDDIASISSLIIIFLESPGSLVELGIFCNKSELFKKILIVASAEEVYGEDSFIYLGPLEYIKKKVSSSVVIYPWPDPEVLKYDNDFLDDLCVNIKEKLSSI:MEEELKKKYKEIIKKIRAGEELTEEEKKFIRENAEEIVSVLDKKDIEEII	11.360831668113901	0.2824366647616067	76.7793960571289	0.7159664034843445	12.091713905334473	28.402587890625	21.541278839111328
result_50aa_1_10	35	IFVCGGKVDVRAPIPPSFRDRLLTYTAKNASELHEHFILAETFKDYFKENAYPDLLVFEDDIASISSLIIIFLESPGSLVELGIFCNKSELFKKILIVASAEEVYGEDSFIYLGPLEYIKKKVSSSVVIYPWPDPEVLKYDNDFLDDLCVNIKEKLSSI:EKEELLKKYKELVAKIKAGEELTEEEKKFLRENALKIVEVLDEKDIKEII	3.3782753088431248	0.7901429690114008	82.00259399414062	0.717853844165802	11.677567481994629	27.34638214111328	15.694494247436523
result_50aa_1_10	36	IFVCGGKVDVRAPIPPSFRDRLLTYTAKNASELHEHFILAETFKDYFKENAYPDLLVFEDDIASISSLIIIFLESPGSLVELGIFCNKSELFKKILIVASAEEVYGEDSFIYLGPLEYIKKKVSSSVVIYPWPDPEVLKYDNDFLDDLCVNIKEKLSSI:MEEELKKKYKEIVKKIKAGEELTEEEKKFIRENAEEIVSVLTEEDIKEII	7.279257436140482	0.5015003480474518	78.74349975585938	0.7151575088500977	12.116142272949219	28.49945640563965	20.97292709350586
result_50aa_1_10	37	IFVCGGKVDVRAPIPPSFRDRLLTYTAKNASELHEHFILAETFKDYFKENAYPDLLVFEDDIASISSLIIIFLESPGSLVELGIFCNKSELFKKILIVASAEEVYGEDSFIYLGPLEYIKKKVSSSVVIYPWPDPEVLKYDNDFLDDLCVNIKEKLSSI:EKEELKEKYKELVEKIKKGEELTKEEKEFLRKNAEKIVEVLTEEDIKEII	11.759542605456298	0.28507900935769376	84.59449768066406	0.7162123322486877	11.860982894897461	27.96591567993164	19.23238754272461
result_50aa_1_10	38	IFVCGGKVDVRAPIPPSFRDRLLTYTAKNASELHEHFILAETFKDYFKENAYPDLLVFEDDIASISSLIIIFLESPGSLVELGIFCNKSELFKKILIVASAEEVYGEDSFIYLGPLEYIKKKVSSSVVIYPWPDPEVLKYDNDFLDDLCVNIKEKLSSI:MKEELLEKYKEIMKKIRAGEELTEEEKKFLRENAEEIVSVLNEEDIKELI	5.327850994410138	0.6293125662537558	85.28968811035156	0.7157629728317261	11.743824005126953	27.56327247619629	18.511154174804688
result_50aa_1_10	39	IFVCGGKVDVRAPIPPSFRDRLLTYTAKNASELHEHFILAETFKDYFKENAYPDLLVFEDDIASISSLIIIFLESPGSLVELGIFCNKSELFKKILIVASAEEVYGEDSFIYLGPLEYIKKKVSSSVVIYPWPDPEVLKYDNDFLDDLCVNIKEKLSSI:MEEELKEKYFKIVEKIKAGEELTEEEKKFIRENAEKIVSILNKEDIEKII	3.215587065959042	0.7980861634701164	90.04624938964844	0.7171773314476013	11.551375389099121	27.212223052978516	16.395889282226562
result_50aa_1_10	40	IFVCGGKVDVRAPIPPSFRDRLLTYTAKNASELHEHFILAETFKDYFKENAYPDLLVFEDDIASISSLIIIFLESPGSLVELGIFCNKSELFKKILIVASAEEVYGEDSFIYLGPLEYIKKKVSSSVVIYPWPDPEVLKYDNDFLDDLCVNIKEKLSSI:EKEELKEKYKELIKKIKAGEELTEEEKEFLRKNALKIVEVLDEKDIKEII	6.324560589934713	0.576369800278122	81.64254760742188	0.715117335319519	11.985235214233398	28.236949920654297	19.19127082824707
result_50aa_1_10	41	IFVCGGKVDVRAPIPPSFRDRLLTYTAKNASELHEHFILAETFKDYFKENAYPDLLVFEDDIASISSLIIIFLESPGSLVELGIFCNKSELFKKILIVASAEEVYGEDSFIYLGPLEYIKKKVSSSVVIYPWPDPEVLKYDNDFLDDLCVNIKEKLSSI:KEKELKEKYKKIVEKIKAGEELTEEEKKFIRENAEEIVSVLDEEDIKKLI	12.25516846679551	0.27421930552361184	75.99275207519531	0.7161208987236023	12.093928337097168	28.42014503479004	21.184967041015625
result_50aa_1_10	42	IFVCGGKVDVRAPIPPSFRDRLLTYTAKNASELHEHFILAETFKDYFKENAYPDLLVFEDDIASISSLIIIFLESPGSLVELGIFCNKSELFKKILIVASAEEVYGEDSFIYLGPLEYIKKKVSSSVVIYPWPDPEVLKYDNDFLDDLCVNIKEKLSSI:EEEELKKKYKEIVKKIKAGEELTEEEKKFIRENAEKIVSILNEEDIKEII	7.1843878965189925	0.49953407518193965	86.84748077392578	0.7149832248687744	12.004016876220703	28.451696395874023	20.899797439575195
result_50aa_1_10	43	IFVCGGKVDVRAPIPPSFRDRLLTYTAKNASELHEHFILAETFKDYFKENAYPDLLVFEDDIASISSLIIIFLESPGSLVELGIFCNKSELFKKILIVASAEEVYGEDSFIYLGPLEYIKKKVSSSVVIYPWPDPEVLKYDNDFLDDLCVNIKEKLSSI:EEEELKKKYKEIIEKIKKGEELTEEEKEFIRKNALKMVEVLDEEDIKKII	5.926150742634815	0.6237016735700952	88.3118896484375	0.7154827117919922	11.887310028076172	28.169981002807617	20.871362686157227
result_50aa_1_10	44	IFVCGGKVDVRAPIPPSFRDRLLTYTAKNASELHEHFILAETFKDYFKENAYPDLLVFEDDIASISSLIIIFLESPGSLVELGIFCNKSELFKKILIVASAEEVYGEDSFIYLGPLEYIKKKVSSSVVIYPWPDPEVLKYDNDFLDDLCVNIKEKLSSI:EKEELKKKYKEIVEKIKAGEELTEEEKKFIRENAEKMVEVLDKEDIEKII	12.822122920389825	0.2598988069863738	86.07412719726562	0.7156772613525391	11.940347671508789	28.27409553527832	20.477323532104492
result_50aa_1_10	45	IFVCGGKVDVRAPIPPSFRDRLLTYTAKNASELHEHFILAETFKDYFKENAYPDLLVFEDDIASISSLIIIFLESPGSLVELGIFCNKSELFKKILIVASAEEVYGEDSFIYLGPLEYIKKKVSSSVVIYPWPDPEVLKYDNDFLDDLCVNIKEKLSSI:EEEKLKEKYKEIVKKIRAGEELTEEEKKFIRENAEKIVSVLTEEDFKEII	2.378717066085773	0.8612222889653898	85.2845458984375	0.7229680418968201	11.105598449707031	25.850149154663086	14.52769660949707
result_50aa_1_10	46	IFVCGGKVDVRAPIPPSFRDRLLTYTAKNASELHEHFILAETFKDYFKENAYPDLLVFEDDIASISSLIIIFLESPGSLVELGIFCNKSELFKKILIVASAEEVYGEDSFIYLGPLEYIKKKVSSSVVIYPWPDPEVLKYDNDFLDDLCVNIKEKLSSI:EEEELKEKYKEIVEKIRAGEELTEEEKKFIRENAEKIVSVLNEEDFKEII	2.4949482291320786	0.8593169140077316	81.26536560058594	0.727230429649353	10.828629493713379	24.940950393676758	12.406578063964844
result_50aa_1_10	47	IFVCGGKVDVRAPIPPSFRDRLLTYTAKNASELHEHFILAETFKDYFKENAYPDLLVFEDDIASISSLIIIFLESPGSLVELGIFCNKSELFKKILIVASAEEVYGEDSFIYLGPLEYIKKKVSSSVVIYPWPDPEVLKYDNDFLDDLCVNIKEKLSSI:EEEELKEKYKEIIKKIKAGEELTKEEKEFIRKNAEKIVSILNEEDIKEII	13.91367611938268	0.23167505338952935	80.63457489013672	0.7171502113342285	11.866809844970703	27.933320999145508	20.3502197265625
result_50aa_1_10	48	IFVCGGKVDVRAPIPPSFRDRLLTYTAKNASELHEHFILAETFKDYFKENAYPDLLVFEDDIASISSLIIIFLESPGSLVELGIFCNKSELFKKILIVASAEEVYGEDSFIYLGPLEYIKKKVSSSVVIYPWPDPEVLKYDNDFLDDLCVNIKEKLSSI:EEEELKKKFEEIEEKIRKGEKLTEEEKKFIRENAEKIVSVLDEERFKKLI	8.706025332079395	0.401676432355783	77.67906188964844	0.7166075706481934	12.008257865905762	28.209728240966797	21.178159713745117
result_50aa_1_10	49	IFVCGGKVDVRAPIPPSFRDRLLTYTAKNASELHEHFILAETFKDYFKENAYPDLLVFEDDIASISSLIIIFLESPGSLVELGIFCNKSELFKKILIVASAEEVYGEDSFIYLGPLEYIKKKVSSSVVIYPWPDPEVLKYDNDFLDDLCVNIKEKLSSI:KEEELKKKYKEIVAKLRAGEELTEEEKEFIRKNALEMVEVLTKEDFEEII	5.9228461825236165	0.6157948571466967	77.23223114013672	0.716279149055481	11.972725868225098	28.052114486694336	18.808757781982422
result_50aa_1_10	50	IFVCGGKVDVRAPIPPSFRDRLLTYTAKNASELHEHFILAETFKDYFKENAYPDLLVFEDDIASISSLIIIFLESPGSLVELGIFCNKSELFKKILIVASAEEVYGEDSFIYLGPLEYIKKKVSSSVVIYPWPDPEVLKYDNDFLDDLCVNIKEKLSSI:MEEELKEKYEEIVEKIRAGEELTEEEKKFIRENALKIVEVLTKEDIEKII	4.968977896831972	0.6995440016821062	74.54972076416016	0.7157766819000244	12.036928176879883	28.04181480407715	18.823486328125
result_50aa_1_10	51	IFVCGGKVDVRAPIPPSFRDRLLTYTAKNASELHEHFILAETFKDYFKENAYPDLLVFEDDIASISSLIIIFLESPGSLVELGIFCNKSELFKKILIVASAEEVYGEDSFIYLGPLEYIKKKVSSSVVIYPWPDPEVLKYDNDFLDDLCVNIKEKLSSI:EKEELLKKYKEIIEKIKAGEELTEEEKKFIRENALKIVEVLNKEDIEEII	5.781658356595745	0.6268116805091196	80.98823547363281	0.7159696817398071	11.951139450073242	28.123701095581055	19.156005859375
result_50aa_1_10	52	IFVCGGKVDVRAPIPPSFRDRLLTYTAKNASELHEHFILAETFKDYFKENAYPDLLVFEDDIASISSLIIIFLESPGSLVELGIFCNKSELFKKILIVASAEEVYGEDSFIYLGPLEYIKKKVSSSVVIYPWPDPEVLKYDNDFLDDLCVNIKEKLSSI:KKEELKKKYKELYEKIKAGEELTEEEKKFLRENALEIVENLDEEDIKKII	3.533764454701283	0.7728371021167072	77.48661804199219	0.7197091579437256	11.604595184326172	26.94669532775879	15.093757629394531
result_50aa_1_10	53	IFVCGGKVDVRAPIPPSFRDRLLTYTAKNASELHEHFILAETFKDYFKENAYPDLLVFEDDIASISSLIIIFLESPGSLVELGIFCNKSELFKKILIVASAEEVYGEDSFIYLGPLEYIKKKVSSSVVIYPWPDPEVLKYDNDFLDDLCVNIKEKLSSI:KEEELKKKYKELYEKLKAGEELTEEEKEFLRKNALEIVEILDEEDIKKII	3.7213236502583507	0.7632657632584144	82.36732482910156	0.7184649109840393	11.609776496887207	27.121763229370117	15.678757667541504
result_50aa_1_10	54	IFVCGGKVDVRAPIPPSFRDRLLTYTAKNASELHEHFILAETFKDYFKENAYPDLLVFEDDIASISSLIIIFLESPGSLVELGIFCNKSELFKKILIVASAEEVYGEDSFIYLGPLEYIKKKVSSSVVIYPWPDPEVLKYDNDFLDDLCVNIKEKLSSI:MEEELKEKYFELEEKIRKGEELTEEEKKFLRENAEEIVSVLDKEDIEKLI	8.474685041293286	0.4230442339969936	86.10269165039062	0.7154959440231323	11.880237579345703	27.957212448120117	20.016136169433594
result_50aa_1_10	55	IFVCGGKVDVRAPIPPSFRDRLLTYTAKNASELHEHFILAETFKDYFKENAYPDLLVFEDDIASISSLIIIFLESPGSLVELGIFCNKSELFKKILIVASAEEVYGEDSFIYLGPLEYIKKKVSSSVVIYPWPDPEVLKYDNDFLDDLCVNIKEKLSSI:EKEELKKKYKELYEKIKKGEELTEEEKEFLRKNAEKIVEILDEEDFKKII	3.6535224058071987	0.7563858783788947	82.70684051513672	0.7189055681228638	11.581562995910645	27.072505950927734	13.939444541931152
result_50aa_1_10	56	IFVCGGKVDVRAPIPPSFRDRLLTYTAKNASELHEHFILAETFKDYFKENAYPDLLVFEDDIASISSLIIIFLESPGSLVELGIFCNKSELFKKILIVASAEEVYGEDSFIYLGPLEYIKKKVSSSVVIYPWPDPEVLKYDNDFLDDLCVNIKEKLSSI:KEKELKEKWKEIEKKLKAGEELTEEEKKFIRENALEIVEVLDEEDIKELI	4.7658613837292085	0.6930699315776508	83.91376495361328	0.7153609991073608	11.919960975646973	28.046571731567383	17.102828979492188
result_50aa_1_10	57	IFVCGGKVDVRAPIPPSFRDRLLTYTAKNASELHEHFILAETFKDYFKENAYPDLLVFEDDIASISSLIIIFLESPGSLVELGIFCNKSELFKKILIVASAEEVYGEDSFIYLGPLEYIKKKVSSSVVIYPWPDPEVLKYDNDFLDDLCVNIKEKLSSI:EEEELKKKYKEIVEKIKAGEELTEEEKKFIRENAEKIVSVLTEEDFKKII	3.2012553451457344	0.7985182612283972	75.49857330322266	0.7214341759681702	11.49069595336914	26.617679595947266	15.146696090698242
result_50aa_1_10	58	IFVCGGKVDVRAPIPPSFRDRLLTYTAKNASELHEHFILAETFKDYFKENAYPDLLVFEDDIASISSLIIIFLESPGSLVELGIFCNKSELFKKILIVASAEEVYGEDSFIYLGPLEYIKKKVSSSVVIYPWPDPEVLKYDNDFLDDLCVNIKEKLSSI:EKEELKKKYKELVAKIRAGEELTEEEKKFLRENALKIVEVLDEEDIKEII	2.959349870614166	0.8180414281279634	84.93346405029297	0.7177664041519165	11.589635848999023	27.164072036743164	16.00492286682129
result_50aa_1_10	59	IFVCGGKVDVRAPIPPSFRDRLLTYTAKNASELHEHFILAETFKDYFKENAYPDLLVFEDDIASISSLIIIFLESPGSLVELGIFCNKSELFKKILIVASAEEVYGEDSFIYLGPLEYIKKKVSSSVVIYPWPDPEVLKYDNDFLDDLCVNIKEKLSSI:EKEELKEKYKEIVEKIRKGEELTEEEKEFIRKNAEKIVSVLDKKDFEEII	7.25622175526947	0.47810715309514684	85.88859558105469	0.7156198620796204	11.934022903442383	28.2099609375	20.452316284179688
result_50aa_1_10	60	IFVCGGKVDVRAPIPPSFRDRLLTYTAKNASELHEHFILAETFKDYFKENAYPDLLVFEDDIASISSLIIIFLESPGSLVELGIFCNKSELFKKILIVASAEEVYGEDSFIYLGPLEYIKKKVSSSVVIYPWPDPEVLKYDNDFLDDLCVNIKEKLSSI:EKEELKEKYKEIIKKIKEGKELTEEEKEFIRKNAEKIVSVLDEEDIKEII	10.839105210229006	0.3206983225130407	82.64733123779297	0.7158862948417664	12.041783332824707	28.46054458618164	20.38216781616211
result_50aa_1_10	61	IFVCGGKVDVRAPIPPSFRDRLLTYTAKNASELHEHFILAETFKDYFKENAYPDLLVFEDDIASISSLIIIFLESPGSLVELGIFCNKSELFKKILIVASAEEVYGEDSFIYLGPLEYIKKKVSSSVVIYPWPDPEVLKYDNDFLDDLCVNIKEKLSSI:EEEKLKEKWKEIEEKIRAGEELTEEEKKFIRENAEKIVSVLTEEDIKELI	12.16605628976485	0.27679998154852214	82.40632629394531	0.7152659893035889	11.990401268005371	28.238162994384766	21.058780670166016
result_50aa_1_10	62	IFVCGGKVDVRAPIPPSFRDRLLTYTAKNASELHEHFILAETFKDYFKENAYPDLLVFEDDIASISSLIIIFLESPGSLVELGIFCNKSELFKKILIVASAEEVYGEDSFIYLGPLEYIKKKVSSSVVIYPWPDPEVLKYDNDFLDDLCVNIKEKLSSI:EKEELKKKYFEIMEKIRAGEELTEEEKEFIRKNALKMVEVLTKEDIDKLI	4.042540650866017	0.7306682705140202	87.64356994628906	0.7161362767219543	11.686237335205078	27.52444839477539	19.531631469726562
result_50aa_1_10	63	IFVCGGKVDVRAPIPPSFRDRLLTYTAKNASELHEHFILAETFKDYFKENAYPDLLVFEDDIASISSLIIIFLESPGSLVELGIFCNKSELFKKILIVASAEEVYGEDSFIYLGPLEYIKKKVSSSVVIYPWPDPEVLKYDNDFLDDLCVNIKEKLSSI:MEEELKKKYEELIEKIKKGEELTEEEKEFLRKNAEKIVSVLTKEDIEKII	6.505887533833438	0.5631285597835597	75.81423950195312	0.7158189415931702	12.141728401184082	28.372053146362305	20.772424697875977
result_50aa_1_10	64	IFVCGGKVDVRAPIPPSFRDRLLTYTAKNASELHEHFILAETFKDYFKENAYPDLLVFEDDIASISSLIIIFLESPGSLVELGIFCNKSELFKKILIVASAEEVYGEDSFIYLGPLEYIKKKVSSSVVIYPWPDPEVLKYDNDFLDDLCVNIKEKLSSI:MEEELKEKYFEIVEKIRKGEELTEEEKKFLRENAEEIVSVLNEEDFKKII	1.771440328528863	0.9180742175164404	89.00342559814453	0.7242792248725891	10.936633110046387	25.42185401916504	12.358270645141602
result_50aa_1_10	65	IFVCGGKVDVRAPIPPSFRDRLLTYTAKNASELHEHFILAETFKDYFKENAYPDLLVFEDDIASISSLIIIFLESPGSLVELGIFCNKSELFKKILIVASAEEVYGEDSFIYLGPLEYIKKKVSSSVVIYPWPDPEVLKYDNDFLDDLCVNIKEKLSSI:KKEELKKKYKEIVEKIRAGEELTEEEKKFIRENALEIVEILDEKDIKEII	3.663711949630338	0.7679471542161875	79.7085952758789	0.7187713384628296	11.597853660583496	27.060651779174805	15.598993301391602
result_50aa_1_10	66	IFVCGGKVDVRAPIPPSFRDRLLTYTAKNASELHEHFILAETFKDYFKENAYPDLLVFEDDIASISSLIIIFLESPGSLVELGIFCNKSELFKKILIVASAEEVYGEDSFIYLGPLEYIKKKVSSSVVIYPWPDPEVLKYDNDFLDDLCVNIKEKLSSI:EEEELKEKYEKLVEKIKAGEELTEEEKKFIRENAEKIVEILDEEDFKKII	5.541685503214321	0.6319776781957637	75.83973693847656	0.7158631682395935	12.067057609558105	28.284337997436523	19.507061004638672
result_50aa_1_10	67	IFVCGGKVDVRAPIPPSFRDRLLTYTAKNASELHEHFILAETFKDYFKENAYPDLLVFEDDIASISSLIIIFLESPGSLVELGIFCNKSELFKKILIVASAEEVYGEDSFIYLGPLEYIKKKVSSSVVIYPWPDPEVLKYDNDFLDDLCVNIKEKLSSI:KKEELLKKYKELYKKIKAGEELTEEEKEFLRKNAEEIVEVLDKKDIEEII	11.692231114093438	0.2822693521359702	78.68378448486328	0.7163454294204712	11.987933158874512	28.113540649414062	19.476177215576172
result_50aa_1_10	68	IFVCGGKVDVRAPIPPSFRDRLLTYTAKNASELHEHFILAETFKDYFKENAYPDLLVFEDDIASISSLIIIFLESPGSLVELGIFCNKSELFKKILIVASAEEVYGEDSFIYLGPLEYIKKKVSSSVVIYPWPDPEVLKYDNDFLDDLCVNIKEKLSSI:KEEELKKKYEEIIEKIKAGEELTEEEKEFIRKNAEEIVSILNEEDIKKII	9.008158581651328	0.39095890855743176	76.52928161621094	0.7158351540565491	12.137547492980957	28.527084350585938	21.193458557128906
result_50aa_1_10	69	IFVCGGKVDVRAPIPPSFRDRLLTYTAKNASELHEHFILAETFKDYFKENAYPDLLVFEDDIASISSLIIIFLESPGSLVELGIFCNKSELFKKILIVASAEEVYGEDSFIYLGPLEYIKKKVSSSVVIYPWPDPEVLKYDNDFLDDLCVNIKEKLSSI:EKEELKKKFKELMAKIKAGEELTEEEKKFLRENALKIVEVLDEKDIKELI	6.089779115597433	0.6017790236691607	86.01878356933594	0.7158821821212769	11.834537506103516	27.9014892578125	19.21322250366211
result_50aa_1_10	70	IFVCGGKVDVRAPIPPSFRDRLLTYTAKNASELHEHFILAETFKDYFKENAYPDLLVFEDDIASISSLIIIFLESPGSLVELGIFCNKSELFKKILIVASAEEVYGEDSFIYLGPLEYIKKKVSSSVVIYPWPDPEVLKYDNDFLDDLCVNIKEKLSSI:KKEELKEKYKKLVKKIRAGEELTEEEKKFLRENAKEIVEVLDEKDFKEII	6.330137017639329	0.5436371489278036	79.0545654296875	0.7150746583938599	12.032801628112793	28.269174575805664	19.858322143554688
result_50aa_1_10	71	IFVCGGKVDVRAPIPPSFRDRLLTYTAKNASELHEHFILAETFKDYFKENAYPDLLVFEDDIASISSLIIIFLESPGSLVELGIFCNKSELFKKILIVASAEEVYGEDSFIYLGPLEYIKKKVSSSVVIYPWPDPEVLKYDNDFLDDLCVNIKEKLSSI:KKEELKKKYKELVEKIKAGEELTEEEKKFLKENAEEIVSVLDEEDFKEII	4.5841348198928955	0.6829066716023039	83.89363861083984	0.7158317565917969	11.913052558898926	28.07237434387207	18.459213256835938
result_50aa_1_10	72	IFVCGGKVDVRAPIPPSFRDRLLTYTAKNASELHEHFILAETFKDYFKENAYPDLLVFEDDIASISSLIIIFLESPGSLVELGIFCNKSELFKKILIVASAEEVYGEDSFIYLGPLEYIKKKVSSSVVIYPWPDPEVLKYDNDFLDDLCVNIKEKLSSI:MKEELLKKYKEIVEKIRAGEELTEEEKKFIRENALKIVEVLTKEDIEEII	4.246161438529615	0.7334116716473196	82.20734405517578	0.7163701057434082	11.790488243103027	27.63825798034668	18.621896743774414
result_50aa_1_10	73	IFVCGGKVDVRAPIPPSFRDRLLTYTAKNASELHEHFILAETFKDYFKENAYPDLLVFEDDIASISSLIIIFLESPGSLVELGIFCNKSELFKKILIVASAEEVYGEDSFIYLGPLEYIKKKVSSSVVIYPWPDPEVLKYDNDFLDDLCVNIKEKLSSI:KKEELKKKYKEIVKKIKAGEELTEEEKKFIRENALEIVEVLDKKDFEEII	3.475761027906858	0.7823076998897541	79.37444305419922	0.7195338010787964	11.502301216125488	26.799448013305664	12.716666221618652
result_50aa_1_10	74	IFVCGGKVDVRAPIPPSFRDRLLTYTAKNASELHEHFILAETFKDYFKENAYPDLLVFEDDIASISSLIIIFLESPGSLVELGIFCNKSELFKKILIVASAEEVYGEDSFIYLGPLEYIKKKVSSSVVIYPWPDPEVLKYDNDFLDDLCVNIKEKLSSI:EKEELKKKYEELVEKIRKGEELTEEEKEFLRKNAEKIVSVLNEEDFKKII	2.4794815488361257	0.8597388251456415	81.3722915649414	0.7209151983261108	11.396199226379395	26.530487060546875	14.845399856567383
result_50aa_1_10	75	IFVCGGKVDVRAPIPPSFRDRLLTYTAKNASELHEHFILAETFKDYFKENAYPDLLVFEDDIASISSLIIIFLESPGSLVELGIFCNKSELFKKILIVASAEEVYGEDSFIYLGPLEYIKKKVSSSVVIYPWPDPEVLKYDNDFLDDLCVNIKEKLSSI:EKEELKKKYKEIVEKIRAGEELTEEEKKFIRENAEKMVEVLTEEDFKEII	2.0950005733033286	0.8913540573955411	79.49082946777344	0.7397668361663818	10.145819664001465	23.036352157592773	9.963431358337402
result_50aa_1_10	76	IFVCGGKVDVRAPIPPSFRDRLLTYTAKNASELHEHFILAETFKDYFKENAYPDLLVFEDDIASISSLIIIFLESPGSLVELGIFCNKSELFKKILIVASAEEVYGEDSFIYLGPLEYIKKKVSSSVVIYPWPDPEVLKYDNDFLDDLCVNIKEKLSSI:EKEELKKKYEEIMEKIKAGEELTEEEKEFIRKNALEMVEVLTKEDIEKLI	6.072159658325236	0.5943795078401574	78.72352600097656	0.7153760194778442	12.061254501342773	28.35706901550293	20.74358367919922
result_50aa_1_10	77	IFVCGGKVDVRAPIPPSFRDRLLTYTAKNASELHEHFILAETFKDYFKENAYPDLLVFEDDIASISSLIIIFLESPGSLVELGIFCNKSELFKKILIVASAEEVYGEDSFIYLGPLEYIKKKVSSSVVIYPWPDPEVLKYDNDFLDDLCVNIKEKLSSI:KKEELLKKYKEIVEKIKAGEELTEEEKEFLRKNALEIVENLDEKDIKEII	3.575377533560786	0.7726559699552634	81.66320037841797	0.7185075283050537	11.642203330993652	27.243080139160156	16.24287223815918
result_50aa_1_10	78	IFVCGGKVDVRAPIPPSFRDRLLTYTAKNASELHEHFILAETFKDYFKENAYPDLLVFEDDIASISSLIIIFLESPGSLVELGIFCNKSELFKKILIVASAEEVYGEDSFIYLGPLEYIKKKVSSSVVIYPWPDPEVLKYDNDFLDDLCVNIKEKLSSI:EEEELKKKWKEIEEKIRAGEELTEEEKEFLRKNAEKIVSVLDKEDFEKLI	7.92588105901699	0.4585612268590664	82.53176879882812	0.7153907418251038	12.015398979187012	28.297874450683594	18.46139144897461
result_50aa_1_10	79	IFVCGGKVDVRAPIPPSFRDRLLTYTAKNASELHEHFILAETFKDYFKENAYPDLLVFEDDIASISSLIIIFLESPGSLVELGIFCNKSELFKKILIVASAEEVYGEDSFIYLGPLEYIKKKVSSSVVIYPWPDPEVLKYDNDFLDDLCVNIKEKLSSI:EKEKLKEKYKEIVKKIKAGEELTEEEKKFIRENAEKIIEVLTKEDFEEII	6.077074517966633	0.5989724327886489	87.0362548828125	0.7152352333068848	11.962636947631836	28.331270217895508	21.060226440429688
result_50aa_1_10	80	IFVCGGKVDVRAPIPPSFRDRLLTYTAKNASELHEHFILAETFKDYFKENAYPDLLVFEDDIASISSLIIIFLESPGSLVELGIFCNKSELFKKILIVASAEEVYGEDSFIYLGPLEYIKKKVSSSVVIYPWPDPEVLKYDNDFLDDLCVNIKEKLSSI:MEEELKEKYEKLVEKIKAGEELTEEEKKFLRENAEKIVEVLTEEDIKKII	7.211617592141895	0.5047040449649597	76.45671081542969	0.7153533697128296	12.112661361694336	28.304170608520508	18.44083595275879
result_50aa_1_10	81	IFVCGGKVDVRAPIPPSFRDRLLTYTAKNASELHEHFILAETFKDYFKENAYPDLLVFEDDIASISSLIIIFLESPGSLVELGIFCNKSELFKKILIVASAEEVYGEDSFIYLGPLEYIKKKVSSSVVIYPWPDPEVLKYDNDFLDDLCVNIKEKLSSI:MKEELKKKYKELVEKIKAGEELTEEEKEFLRENALEIVEVLDEEDIKEII	4.131030674496101	0.7411773710249523	83.36555480957031	0.7160432934761047	11.82911491394043	27.778383255004883	15.952961921691895
result_50aa_1_10	82	IFVCGGKVDVRAPIPPSFRDRLLTYTAKNASELHEHFILAETFKDYFKENAYPDLLVFEDDIASISSLIIIFLESPGSLVELGIFCNKSELFKKILIVASAEEVYGEDSFIYLGPLEYIKKKVSSSVVIYPWPDPEVLKYDNDFLDDLCVNIKEKLSSI:EKEELKKKYEELIEKIKAGEELTEEEKEWLRKNAEKIVEVLTKEDFEKII	5.5436265044563555	0.6155367592279861	84.1419906616211	0.7146947383880615	12.001792907714844	28.298458099365234	19.488449096679688
result_50aa_1_10	83	IFVCGGKVDVRAPIPPSFRDRLLTYTAKNASELHEHFILAETFKDYFKENAYPDLLVFEDDIASISSLIIIFLESPGSLVELGIFCNKSELFKKILIVASAEEVYGEDSFIYLGPLEYIKKKVSSSVVIYPWPDPEVLKYDNDFLDDLCVNIKEKLSSI:EEEELKEKWKEIEKKIRAGEELTEEEKKFIRENAEKIVSILDEKDIKELI	12.992807345189894	0.244111134372576	83.68603515625	0.7154982089996338	11.94455337524414	28.173917770385742	20.85357666015625
result_50aa_1_10	84	IFVCGGKVDVRAPIPPSFRDRLLTYTAKNASELHEHFILAETFKDYFKENAYPDLLVFEDDIASISSLIIIFLESPGSLVELGIFCNKSELFKKILIVASAEEVYGEDSFIYLGPLEYIKKKVSSSVVIYPWPDPEVLKYDNDFLDDLCVNIKEKLSSI:MKEELKKKYEEIVEKIKAGEELTEEEKEFIRKNAEEIVSVLNEEDFKKLI	3.7249539597545946	0.7756626991572041	76.51886749267578	0.7204208374023438	11.5921049118042	26.85807991027832	14.344270706176758
result_50aa_1_10	85	IFVCGGKVDVRAPIPPSFRDRLLTYTAKNASELHEHFILAETFKDYFKENAYPDLLVFEDDIASISSLIIIFLESPGSLVELGIFCNKSELFKKILIVASAEEVYGEDSFIYLGPLEYIKKKVSSSVVIYPWPDPEVLKYDNDFLDDLCVNIKEKLSSI:KKEELKKKYEEIVAKIKAGEELTEEEKEFIRKNAKEIVEVLDKEDFDKII	12.89989252335783	0.2564123480708846	77.87252807617188	0.7164962291717529	11.980877876281738	28.120044708251953	19.31174659729004
result_50aa_1_10	86	IFVCGGKVDVRAPIPPSFRDRLLTYTAKNASELHEHFILAETFKDYFKENAYPDLLVFEDDIASISSLIIIFLESPGSLVELGIFCNKSELFKKILIVASAEEVYGEDSFIYLGPLEYIKKKVSSSVVIYPWPDPEVLKYDNDFLDDLCVNIKEKLSSI:EEEELKKKYEEIVEKLKAGEELTEEEKKFIRENAEKIVEILNEEDFKKII	2.4920196775591843	0.8588837344297356	79.54486846923828	0.7263133525848389	10.944905281066895	25.235809326171875	12.095447540283203
result_50aa_1_10	87	IFVCGGKVDVRAPIPPSFRDRLLTYTAKNASELHEHFILAETFKDYFKENAYPDLLVFEDDIASISSLIIIFLESPGSLVELGIFCNKSELFKKILIVASAEEVYGEDSFIYLGPLEYIKKKVSSSVVIYPWPDPEVLKYDNDFLDDLCVNIKEKLSSI:EEEELKEKYKEIIKKIKAGEELTEEEKEFIRKNAEKIVSVLDEKDFKEII	11.108207557610097	0.30608343434083485	85.389404296875	0.7157154679298401	11.960383415222168	28.316242218017578	20.450590133666992
result_50aa_1_10	88	IFVCGGKVDVRAPIPPSFRDRLLTYTAKNASELHEHFILAETFKDYFKENAYPDLLVFEDDIASISSLIIIFLESPGSLVELGIFCNKSELFKKILIVASAEEVYGEDSFIYLGPLEYIKKKVSSSVVIYPWPDPEVLKYDNDFLDDLCVNIKEKLSSI:KKEELLEKYKKLMEKIKAGEELTEEEKEFLRKNALEIVEVLNEEDIKELI	3.3139446973497915	0.7907301820178873	81.5797119140625	0.7193245887756348	11.5133056640625	26.82971954345703	14.47549057006836
result_50aa_1_10	89	IFVCGGKVDVRAPIPPSFRDRLLTYTAKNASELHEHFILAETFKDYFKENAYPDLLVFEDDIASISSLIIIFLESPGSLVELGIFCNKSELFKKILIVASAEEVYGEDSFIYLGPLEYIKKKVSSSVVIYPWPDPEVLKYDNDFLDDLCVNIKEKLSSI:EKEELLKKYKEIVEKIKAGEELTEEEKEFLRKNAEKIVEVLDEEMIKELI	8.02043617945611	0.43602883470271175	83.9443130493164	0.7150952219963074	12.00583267211914	28.32700538635254	19.453136444091797
result_50aa_1_10	90	IFVCGGKVDVRAPIPPSFRDRLLTYTAKNASELHEHFILAETFKDYFKENAYPDLLVFEDDIASISSLIIIFLESPGSLVELGIFCNKSELFKKILIVASAEEVYGEDSFIYLGPLEYIKKKVSSSVVIYPWPDPEVLKYDNDFLDDLCVNIKEKLSSI:MEEELKKKYEEIVEKIKAGEELTEEEKKFLRENAEEIVSVLDEEDFKKII	4.162271886241974	0.7357566369435913	76.76429748535156	0.7194063663482666	11.692554473876953	27.119260787963867	14.293780326843262
result_50aa_1_10	91	IFVCGGKVDVRAPIPPSFRDRLLTYTAKNASELHEHFILAETFKDYFKENAYPDLLVFEDDIASISSLIIIFLESPGSLVELGIFCNKSELFKKILIVASAEEVYGEDSFIYLGPLEYIKKKVSSSVVIYPWPDPEVLKYDNDFLDDLCVNIKEKLSSI:EKEELKKKYKELVEKIKAGEELTEEEKKFLREHALEIVEVLTEEDFKKII	3.7238453882693245	0.7727717170371318	74.6607437133789	0.7204760313034058	11.607749938964844	26.896345138549805	14.165471076965332
result_50aa_1_10	92	IFVCGGKVDVRAPIPPSFRDRLLTYTAKNASELHEHFILAETFKDYFKENAYPDLLVFEDDIASISSLIIIFLESPGSLVELGIFCNKSELFKKILIVASAEEVYGEDSFIYLGPLEYIKKKVSSSVVIYPWPDPEVLKYDNDFLDDLCVNIKEKLSSI:KKEELKEKYKELIKKIKAGEELTEEEKKFLRENAKEIVEILDEKDIKEII	11.261025522834645	0.3075082939129098	79.86373138427734	0.7158957123756409	11.985711097717285	28.196691513061523	19.60350799560547
result_50aa_1_10	93	IFVCGGKVDVRAPIPPSFRDRLLTYTAKNASELHEHFILAETFKDYFKENAYPDLLVFEDDIASISSLIIIFLESPGSLVELGIFCNKSELFKKILIVASAEEVYGEDSFIYLGPLEYIKKKVSSSVVIYPWPDPEVLKYDNDFLDDLCVNIKEKLSSI:EKEELLKKYKEIVEKIKAGEELTEEEKEFIRKNAEKIVSILNKEDIEKII	6.291200077164994	0.5578324448542463	82.64398193359375	0.7154806852340698	12.01882266998291	28.32836151123047	20.13443374633789
result_50aa_1_10	94	IFVCGGKVDVRAPIPPSFRDRLLTYTAKNASELHEHFILAETFKDYFKENAYPDLLVFEDDIASISSLIIIFLESPGSLVELGIFCNKSELFKKILIVASAEEVYGEDSFIYLGPLEYIKKKVSSSVVIYPWPDPEVLKYDNDFLDDLCVNIKEKLSSI:KKEELKKKYKEIVKKIREGKELTEEEKKFIRENAKEMVEVLDEKDIKEII	11.84064579786269	0.27994615975503745	90.21942901611328	0.7152201533317566	11.910709381103516	28.27568244934082	21.08000946044922
result_50aa_1_10	95	IFVCGGKVDVRAPIPPSFRDRLLTYTAKNASELHEHFILAETFKDYFKENAYPDLLVFEDDIASISSLIIIFLESPGSLVELGIFCNKSELFKKILIVASAEEVYGEDSFIYLGPLEYIKKKVSSSVVIYPWPDPEVLKYDNDFLDDLCVNIKEKLSSI:KEEELKKKYKEIVEKIKAGEELTEEEKKFIREHAEEIVSVLNEEDIKEII	11.978652510520504	0.2834805996216987	76.48235321044922	0.7160590887069702	12.084507942199707	28.403783798217773	21.208301544189453
result_50aa_1_10	96	IFVCGGKVDVRAPIPPSFRDRLLTYTAKNASELHEHFILAETFKDYFKENAYPDLLVFEDDIASISSLIIIFLESPGSLVELGIFCNKSELFKKILIVASAEEVYGEDSFIYLGPLEYIKKKVSSSVVIYPWPDPEVLKYDNDFLDDLCVNIKEKLSSI:KKEELLKKYKELVKKIRAGEELTEEEKKFLRENALEIVEVLNEEDIKEII	2.314707044473448	0.8675173598349947	85.17996215820312	0.7199712991714478	11.384184837341309	26.595327377319336	14.91654109954834
result_50aa_1_10	97	IFVCGGKVDVRAPIPPSFRDRLLTYTAKNASELHEHFILAETFKDYFKENAYPDLLVFEDDIASISSLIIIFLESPGSLVELGIFCNKSELFKKILIVASAEEVYGEDSFIYLGPLEYIKKKVSSSVVIYPWPDPEVLKYDNDFLDDLCVNIKEKLSSI:KEEELKEKWKEIEEKIKAGEELTEEEKEFIRENAEEIVSVLDKKDIEELI	8.78838695163455	0.39053586781454064	78.88471221923828	0.7151060104370117	12.140893936157227	28.54340171813965	20.561649322509766
result_50aa_1_10	98	IFVCGGKVDVRAPIPPSFRDRLLTYTAKNASELHEHFILAETFKDYFKENAYPDLLVFEDDIASISSLIIIFLESPGSLVELGIFCNKSELFKKILIVASAEEVYGEDSFIYLGPLEYIKKKVSSSVVIYPWPDPEVLKYDNDFLDDLCVNIKEKLSSI:EKEELKEKYKRLVEKIKAGEELTEEEKKFIRENALEMVEVLDEEDIKEII	5.934073586186744	0.6314787850748287	85.61544799804688	0.7151225805282593	11.938703536987305	28.20838737487793	19.51947021484375
result_50aa_1_10	99	IFVCGGKVDVRAPIPPSFRDRLLTYTAKNASELHEHFILAETFKDYFKENAYPDLLVFEDDIASISSLIIIFLESPGSLVELGIFCNKSELFKKILIVASAEEVYGEDSFIYLGPLEYIKKKVSSSVVIYPWPDPEVLKYDNDFLDDLCVNIKEKLSSI:EKEELKKKYKEIIKKIKAGEELTEEEKEFIRKNALKIVEILDEEDIKEII	6.758355539867268	0.5596034157769606	81.90715026855469	0.7152385115623474	12.012527465820312	28.361421585083008	19.071687698364258
result_50aa_1_11	0	IFVCGGKVDVRAPIPPSFRDRLLTYTAKNASELHEHFILAETFKDYFKENAYPDLLVFEDDIASISSLIIIFLESPGSLVELGIFCNKSELFKKILIVASAEEVYGEDSFIYLGPLEYIKKKVSSSVVIYPWPDPEVLKYDNDFLDDLCVNIKEKLSSI:KKPPEYPKENTDDPKVLTEWHFEHLEYLGIGKKLLREVRYGGAPEDLFEE	2.134445746506383	0.9634404281781954	73.4744644165039	0.8574102520942688	5.6262712478637695	9.715180397033691	1.2070732116699219
result_50aa_1_11	1	IFVCGGKVDVRAPIPPSFRDRLLTYTAKNASELHEHFILAETFKDYFKENAYPDLLVFEDDIASISSLIIIFLESPGSLVELGIFCNKSELFKKILIVASAEEVYGEDSFIYLGPLEYIKKKVSSSVVIYPWPDPEVLKYDNDFLDDLCVNIKEKLSSI:PKKPEYPKDNLDNPKVLTEYFFEYLKYLGIGKKLLDEVLYGGAPEEEEEP	3.5544344021870655	0.9074431377187607	63.796932220458984	0.7566630840301514	10.083786964416504	21.657270431518555	7.419109344482422
result_50aa_1_11	2	IFVCGGKVDVRAPIPPSFRDRLLTYTAKNASELHEHFILAETFKDYFKENAYPDLLVFEDDIASISSLIIIFLESPGSLVELGIFCNKSELFKKILIVASAEEVYGEDSFIYLGPLEYIKKKVSSSVVIYPWPDPEVLKYDNDFLDDLCVNIKEKLSSI:KPKPEYPTENTDNPKILTEWWFDYLEYLGIGKELLKEVRYGGAPEELEEP	2.7782608097900754	0.8904438475071684	67.76395416259766	0.8055059909820557	7.837266445159912	15.770852088928223	2.0958471298217773
result_50aa_1_11	3	IFVCGGKVDVRAPIPPSFRDRLLTYTAKNASELHEHFILAETFKDYFKENAYPDLLVFEDDIASISSLIIIFLESPGSLVELGIFCNKSELFKKILIVASAEEVYGEDSFIYLGPLEYIKKKVSSSVVIYPWPDPEVLKYDNDFLDDLCVNIKEKLSSI:KPKPELPKENLDDPKVLTEWFFDYLEYLGIGKELLREVRYGGAPEELLEE	1.4522636250435834	0.979218911963429	63.9830207824707	0.7770224809646606	9.143054962158203	19.175439834594727	5.292148590087891
result_50aa_1_11	4	IFVCGGKVDVRAPIPPSFRDRLLTYTAKNASELHEHFILAETFKDYFKENAYPDLLVFEDDIASISSLIIIFLESPGSLVELGIFCNKSELFKKILIVASAEEVYGEDSFIYLGPLEYIKKKVSSSVVIYPWPDPEVLKYDNDFLDDLCVNIKEKLSSI:LPKPEYPKENTDNPEVLTKWHFEHLRYLGIGEELLREVLYGGAPEEELEP	0.9830282900641027	0.9874404082385058	73.29591369628906	0.857457160949707	5.650696277618408	9.812311172485352	1.2074618339538574
result_50aa_1_11	5	IFVCGGKVDVRAPIPPSFRDRLLTYTAKNASELHEHFILAETFKDYFKENAYPDLLVFEDDIASISSLIIIFLESPGSLVELGIFCNKSELFKKILIVASAEEVYGEDSFIYLGPLEYIKKKVSSSVVIYPWPDPEVLKYDNDFLDDLCVNIKEKLSSI:LPKPELPKENLDDPKVLTEWFFDYLRYLGIGKELLLEVRYGGAPEELLEE	2.142801050984004	0.9378241561693805	60.0557861328125	0.7953826189041138	8.353564262390137	16.73041534423828	3.093456268310547
result_50aa_1_11	6	IFVCGGKVDVRAPIPPSFRDRLLTYTAKNASELHEHFILAETFKDYFKENAYPDLLVFEDDIASISSLIIIFLESPGSLVELGIFCNKSELFKKILIVASAEEVYGEDSFIYLGPLEYIKKKVSSSVVIYPWPDPEVLKYDNDFLDDLCVNIKEKLSSI:KPKPEYPKENTDDPKVLTEWFFERLEYEGIGKELLKEVRYGGAPEELEEP	3.913821091020255	0.9283020545612264	76.76995849609375	0.8681548237800598	5.226730823516846	8.58204174041748	1.1707110404968262
result_50aa_1_11	7	IFVCGGKVDVRAPIPPSFRDRLLTYTAKNASELHEHFILAETFKDYFKENAYPDLLVFEDDIASISSLIIIFLESPGSLVELGIFCNKSELFKKILIVASAEEVYGEDSFIYLGPLEYIKKKVSSSVVIYPWPDPEVLKYDNDFLDDLCVNIKEKLSSI:KEKPKYPTENLDNPEVLTKWHFDYLSYLGIGKELLLEVRYGGAPEELLEP	2.9938883164156036	0.9009415907275197	62.848876953125	0.8267610669136047	7.134334087371826	13.378303527832031	1.584357738494873
result_50aa_1_11	8	IFVCGGKVDVRAPIPPSFRDRLLTYTAKNASELHEHFILAETFKDYFKENAYPDLLVFEDDIASISSLIIIFLESPGSLVELGIFCNKSELFKKILIVASAEEVYGEDSFIYLGPLEYIKKKVSSSVVIYPWPDPEVLKYDNDFLDDLCVNIKEKLSSI:PEPPEYPKDNLDNPEILTKYFFERLRYLGIGKKLLLEVEYGGAPEELLEP	2.8272058121911083	0.9276951675265243	58.683631896972656	0.8059025406837463	7.966734409332275	15.78917121887207	3.353792190551758
result_50aa_1_11	9	IFVCGGKVDVRAPIPPSFRDRLLTYTAKNASELHEHFILAETFKDYFKENAYPDLLVFEDDIASISSLIIIFLESPGSLVELGIFCNKSELFKKILIVASAEEVYGEDSFIYLGPLEYIKKKVSSSVVIYPWPDPEVLKYDNDFLDDLCVNIKEKLSSI:KPKPELPKDNLDDPKVLTEWFFDHLEYLGIGKELLREVRYGGAPEEEEEE	2.9695310994448523	0.9432193117177831	74.93767547607422	0.867968738079071	5.410259246826172	9.107171058654785	1.121691346168518
result_50aa_1_11	10	IFVCGGKVDVRAPIPPSFRDRLLTYTAKNASELHEHFILAETFKDYFKENAYPDLLVFEDDIASISSLIIIFLESPGSLVELGIFCNKSELFKKILIVASAEEVYGEDSFIYLGPLEYIKKKVSSSVVIYPWPDPEVLKYDNDFLDDLCVNIKEKLSSI:LPKPEYPKDNTDNPEVLTKWFFEHLEYLGIGKELLREVRYGGAPEELLEP	1.3286108587516727	0.9768172250482057	69.14602661132812	0.8380770683288574	6.387824535369873	11.58215045928955	1.4931355714797974
result_50aa_1_11	11	IFVCGGKVDVRAPIPPSFRDRLLTYTAKNASELHEHFILAETFKDYFKENAYPDLLVFEDDIASISSLIIIFLESPGSLVELGIFCNKSELFKKILIVASAEEVYGEDSFIYLGPLEYIKKKVSSSVVIYPWPDPEVLKYDNDFLDDLCVNIKEKLSSI:KKKPELPKDNLDNPEILTKYFFEHLEYLGIGKKLLKEVKYGGAEEELEEE	2.159334461220585	0.9583383536210118	62.65468215942383	0.8219655752182007	7.2230634689331055	13.755643844604492	1.7759709358215332
result_50aa_1_11	12	IFVCGGKVDVRAPIPPSFRDRLLTYTAKNASELHEHFILAETFKDYFKENAYPDLLVFEDDIASISSLIIIFLESPGSLVELGIFCNKSELFKKILIVASAEEVYGEDSFIYLGPLEYIKKKVSSSVVIYPWPDPEVLKYDNDFLDDLCVNIKEKLSSI:PEKPEWPKENLDDPKVLTEWHFEHLEYLGIGKELLKEVRYGGAPEELEEE	3.8712408098240716	0.9275140343419337	74.724609375	0.8731381893157959	5.174940586090088	8.599288940429688	1.0889654159545898
result_50aa_1_11	13	IFVCGGKVDVRAPIPPSFRDRLLTYTAKNASELHEHFILAETFKDYFKENAYPDLLVFEDDIASISSLIIIFLESPGSLVELGIFCNKSELFKKILIVASAEEVYGEDSFIYLGPLEYIKKKVSSSVVIYPWPDPEVLKYDNDFLDDLCVNIKEKLSSI:LPKPEYPTENTDNPEILTKYHFERLRYLGIGKELLDEVLYGGAPEEILEP	0.6489674001888873	0.9965082141835119	64.18311309814453	0.8206136226654053	7.280008792877197	13.96843433380127	1.71242356300354
result_50aa_1_11	14	IFVCGGKVDVRAPIPPSFRDRLLTYTAKNASELHEHFILAETFKDYFKENAYPDLLVFEDDIASISSLIIIFLESPGSLVELGIFCNKSELFKKILIVASAEEVYGEDSFIYLGPLEYIKKKVSSSVVIYPWPDPEVLKYDNDFLDDLCVNIKEKLSSI:PKKPEYPTENTDDPKVLTEWFFEYLRYLGIGKELLDEVIYGGAPEEEEEP	1.9530239499274777	0.9557462873458185	70.20830535888672	0.7975821495056152	8.346090316772461	17.314468383789062	2.6582822799682617
result_50aa_1_11	15	IFVCGGKVDVRAPIPPSFRDRLLTYTAKNASELHEHFILAETFKDYFKENAYPDLLVFEDDIASISSLIIIFLESPGSLVELGIFCNKSELFKKILIVASAEEVYGEDSFIYLGPLEYIKKKVSSSVVIYPWPDPEVLKYDNDFLDDLCVNIKEKLSSI:MEKPEYPKENTDDPKVLTEYFFEYLRYEGIGKELLKEVLYGGAPEELEEP	1.963795977286117	0.9440242434310204	59.83781433105469	0.771991491317749	9.45215892791748	19.734760284423828	5.156208038330078
result_50aa_1_11	16	IFVCGGKVDVRAPIPPSFRDRLLTYTAKNASELHEHFILAETFKDYFKENAYPDLLVFEDDIASISSLIIIFLESPGSLVELGIFCNKSELFKKILIVASAEEVYGEDSFIYLGPLEYIKKKVSSSVVIYPWPDPEVLKYDNDFLDDLCVNIKEKLSSI:PEKPKYPTENTDNPEILTEYFFDHLSYLGIGKKLLKEVRYGGAPEEEEEE	2.188565513324295	0.9488690306734502	59.19933319091797	0.7760064601898193	9.307406425476074	19.4914608001709	5.085227966308594
result_50aa_1_11	17	IFVCGGKVDVRAPIPPSFRDRLLTYTAKNASELHEHFILAETFKDYFKENAYPDLLVFEDDIASISSLIIIFLESPGSLVELGIFCNKSELFKKILIVASAEEVYGEDSFIYLGPLEYIKKKVSSSVVIYPWPDPEVLKYDNDFLDDLCVNIKEKLSSI:LPKPKWPEENLDNPEILTKYHFDYLRYLGIGKELLLEVEYGGAKDEILEE	1.6637153358057937	0.9772065676369496	73.83313751220703	0.8636958599090576	5.4462971687316895	9.227405548095703	1.181215524673462
result_50aa_1_11	18	IFVCGGKVDVRAPIPPSFRDRLLTYTAKNASELHEHFILAETFKDYFKENAYPDLLVFEDDIASISSLIIIFLESPGSLVELGIFCNKSELFKKILIVASAEEVYGEDSFIYLGPLEYIKKKVSSSVVIYPWPDPEVLKYDNDFLDDLCVNIKEKLSSI:PEKPEYPKENTDNPEILTEWHFDHLEYLGIGKKLLREVRYGGAPEEELEP	1.0843877266339437	0.9857401977681864	66.35868072509766	0.8140742778778076	7.520594120025635	14.866618156433105	2.1813929080963135
result_50aa_1_11	19	IFVCGGKVDVRAPIPPSFRDRLLTYTAKNASELHEHFILAETFKDYFKENAYPDLLVFEDDIASISSLIIIFLESPGSLVELGIFCNKSELFKKILIVASAEEVYGEDSFIYLGPLEYIKKKVSSSVVIYPWPDPEVLKYDNDFLDDLCVNIKEKLSSI:KPKPEYPTENTDNPEILTKWFFEHLEYLGIGKELLKEVRYGGAPEEEEEP	2.4936755642421957	0.9487562071219995	66.781982421875	0.8311564326286316	6.847864627838135	12.781485557556152	1.5976364612579346
result_50aa_1_11	20	IFVCGGKVDVRAPIPPSFRDRLLTYTAKNASELHEHFILAETFKDYFKENAYPDLLVFEDDIASISSLIIIFLESPGSLVELGIFCNKSELFKKILIVASAEEVYGEDSFIYLGPLEYIKKKVSSSVVIYPWPDPEVLKYDNDFLDDLCVNIKEKLSSI:PKPPEYPTENTDDPEVLTKYFFDYLRYLGIGKKLLDKVLYGGAKDDIFKP	5.513629084214298	0.7332797964192153	58.43474578857422	0.7924413084983826	8.549318313598633	17.329914093017578	2.605147361755371
result_50aa_1_11	21	IFVCGGKVDVRAPIPPSFRDRLLTYTAKNASELHEHFILAETFKDYFKENAYPDLLVFEDDIASISSLIIIFLESPGSLVELGIFCNKSELFKKILIVASAEEVYGEDSFIYLGPLEYIKKKVSSSVVIYPWPDPEVLKYDNDFLDDLCVNIKEKLSSI:LPKPELPTENLDNPEVLTKWHFDHLEYLGIGKELLREVRFGGAPEDLLEP	1.3776532980820069	0.9738202638017683	73.35796356201172	0.8592681884765625	5.583939552307129	9.546579360961914	1.1236717700958252
result_50aa_1_11	22	IFVCGGKVDVRAPIPPSFRDRLLTYTAKNASELHEHFILAETFKDYFKENAYPDLLVFEDDIASISSLIIIFLESPGSLVELGIFCNKSELFKKILIVASAEEVYGEDSFIYLGPLEYIKKKVSSSVVIYPWPDPEVLKYDNDFLDDLCVNIKEKLSSI:LPKPELPTDNLDNPQVLTEWFFDYLEYLGIGKELLREVRYGGAPEELLEP	1.2300162072962944	0.9770193126463773	76.2242431640625	0.8644139766693115	5.328232288360596	9.00074291229248	1.1761305332183838
result_50aa_1_11	23	IFVCGGKVDVRAPIPPSFRDRLLTYTAKNASELHEHFILAETFKDYFKENAYPDLLVFEDDIASISSLIIIFLESPGSLVELGIFCNKSELFKKILIVASAEEVYGEDSFIYLGPLEYIKKKVSSSVVIYPWPDPEVLKYDNDFLDDLCVNIKEKLSSI:MKKPEYPKENTDDPEVLTKYFFERLRYEGIGEELLREVLYGGAPEEELEE	1.2993834217235543	0.9815873523146654	66.60541534423828	0.8145738244056702	7.405847549438477	14.258123397827148	2.3274176120758057
result_50aa_1_11	24	IFVCGGKVDVRAPIPPSFRDRLLTYTAKNASELHEHFILAETFKDYFKENAYPDLLVFEDDIASISSLIIIFLESPGSLVELGIFCNKSELFKKILIVASAEEVYGEDSFIYLGPLEYIKKKVSSSVVIYPWPDPEVLKYDNDFLDDLCVNIKEKLSSI:PPKPEYPEEDTDNPEKLTEYFFEYLRYLGIGKKLLDEVLYGGAPEEELEP	2.475267027039953	0.9315210546293251	65.44004821777344	0.7458016872406006	10.452115058898926	22.771442413330078	10.330437660217285
result_50aa_1_11	25	IFVCGGKVDVRAPIPPSFRDRLLTYTAKNASELHEHFILAETFKDYFKENAYPDLLVFEDDIASISSLIIIFLESPGSLVELGIFCNKSELFKKILIVASAEEVYGEDSFIYLGPLEYIKKKVSSSVVIYPWPDPEVLKYDNDFLDDLCVNIKEKLSSI:KPKPELPTENLDDPKVLTEYFFEYLEYLGIGKELLKEVKYGGAEEEIEEP	1.5017370803190069	0.9645767896357148	64.49798583984375	0.7979900240898132	8.378908157348633	17.09189796447754	2.5324454307556152
result_50aa_1_11	26	IFVCGGKVDVRAPIPPSFRDRLLTYTAKNASELHEHFILAETFKDYFKENAYPDLLVFEDDIASISSLIIIFLESPGSLVELGIFCNKSELFKKILIVASAEEVYGEDSFIYLGPLEYIKKKVSSSVVIYPWPDPEVLKYDNDFLDDLCVNIKEKLSSI:KPKPEYPTDNTDNPEVLTKWWFDYLEYLGIGKELLKEVRYGGAEEEEEEE	2.067249706892272	0.9690624949424329	68.6048583984375	0.8146727681159973	7.4319987297058105	14.579826354980469	1.8729448318481445
result_50aa_1_11	27	IFVCGGKVDVRAPIPPSFRDRLLTYTAKNASELHEHFILAETFKDYFKENAYPDLLVFEDDIASISSLIIIFLESPGSLVELGIFCNKSELFKKILIVASAEEVYGEDSFIYLGPLEYIKKKVSSSVVIYPWPDPEVLKYDNDFLDDLCVNIKEKLSSI:PPKPEYPTDNTDNPEVLTKWHFEHLEYLGIGKELLLEVRYGGAEEDILEP	1.405145215473101	0.9723301186932356	71.40534973144531	0.8520111441612244	5.90186071395874	10.343266487121582	1.2462393045425415
result_50aa_1_11	28	IFVCGGKVDVRAPIPPSFRDRLLTYTAKNASELHEHFILAETFKDYFKENAYPDLLVFEDDIASISSLIIIFLESPGSLVELGIFCNKSELFKKILIVASAEEVYGEDSFIYLGPLEYIKKKVSSSVVIYPWPDPEVLKYDNDFLDDLCVNIKEKLSSI:PKKPEFPKDKLDDPKVLTEWFFEYLRYLGIGKKLLDEVLYGGAPEELLEE	2.015658057819433	0.9657879718438885	65.51530456542969	0.8086225986480713	7.791161060333252	15.428616523742676	2.320073127746582
result_50aa_1_11	29	IFVCGGKVDVRAPIPPSFRDRLLTYTAKNASELHEHFILAETFKDYFKENAYPDLLVFEDDIASISSLIIIFLESPGSLVELGIFCNKSELFKKILIVASAEEVYGEDSFIYLGPLEYIKKKVSSSVVIYPWPDPEVLKYDNDFLDDLCVNIKEKLSSI:MEKPKFPEDNLDNPEVLTKYFFEHLRYLGIGKELLDEVLYGGAPEELLKP	3.4336534825592375	0.9356691346207148	65.62223815917969	0.8369001150131226	6.519307613372803	11.962491989135742	1.552423119544983
result_50aa_1_11	30	IFVCGGKVDVRAPIPPSFRDRLLTYTAKNASELHEHFILAETFKDYFKENAYPDLLVFEDDIASISSLIIIFLESPGSLVELGIFCNKSELFKKILIVASAEEVYGEDSFIYLGPLEYIKKKVSSSVVIYPWPDPEVLKYDNDFLDDLCVNIKEKLSSI:KEKPEYPKENTDNPEILTEYFFEHLEYLGIGKKLLKEVRYGGAEEEEEEE	2.5146033411808295	0.901366225234635	61.14274215698242	0.783347487449646	8.891438484191895	18.428199768066406	4.1657609939575195
result_50aa_1_11	31	IFVCGGKVDVRAPIPPSFRDRLLTYTAKNASELHEHFILAETFKDYFKENAYPDLLVFEDDIASISSLIIIFLESPGSLVELGIFCNKSELFKKILIVASAEEVYGEDSFIYLGPLEYIKKKVSSSVVIYPWPDPEVLKYDNDFLDDLCVNIKEKLSSI:KEKPKYPTDNTDNPKILTEYFFDYLEYLGIGKELLREVRYGGAPEELEEP	2.0813135302885573	0.9641429048875716	74.40386199951172	0.857812225818634	5.6301445960998535	9.919806480407715	1.3504672050476074
result_50aa_1_11	32	IFVCGGKVDVRAPIPPSFRDRLLTYTAKNASELHEHFILAETFKDYFKENAYPDLLVFEDDIASISSLIIIFLESPGSLVELGIFCNKSELFKKILIVASAEEVYGEDSFIYLGPLEYIKKKVSSSVVIYPWPDPEVLKYDNDFLDDLCVNIKEKLSSI:PEPPEYPKENTDDPELLTEWHFDHLTYLGIGKELLKEVRYGGAPEELEEE	2.0267129021495562	0.9688599412625392	74.46670532226562	0.8591500520706177	5.597782135009766	9.760125160217285	1.212278127670288
result_50aa_1_11	33	IFVCGGKVDVRAPIPPSFRDRLLTYTAKNASELHEHFILAETFKDYFKENAYPDLLVFEDDIASISSLIIIFLESPGSLVELGIFCNKSELFKKILIVASAEEVYGEDSFIYLGPLEYIKKKVSSSVVIYPWPDPEVLKYDNDFLDDLCVNIKEKLSSI:LPKPELPKENLDNPEVLTKWHFEHLRYLGIGKKLLDEVLYGGAPEDILAP	3.100945311105058	0.9456402890290223	67.97478485107422	0.8503185510635376	6.047626495361328	10.65224838256836	1.236973762512207
result_50aa_1_11	34	IFVCGGKVDVRAPIPPSFRDRLLTYTAKNASELHEHFILAETFKDYFKENAYPDLLVFEDDIASISSLIIIFLESPGSLVELGIFCNKSELFKKILIVASAEEVYGEDSFIYLGPLEYIKKKVSSSVVIYPWPDPEVLKYDNDFLDDLCVNIKEKLSSI:KPKPEYPTDKTDNPEILTEWYFDYLEYLGIGKKLLKEVRYGGAPEELEEE	2.9723280330645028	0.9497778493138362	69.38442993164062	0.8340084552764893	6.614666938781738	12.431143760681152	1.5575839281082153
result_50aa_1_11	35	IFVCGGKVDVRAPIPPSFRDRLLTYTAKNASELHEHFILAETFKDYFKENAYPDLLVFEDDIASISSLIIIFLESPGSLVELGIFCNKSELFKKILIVASAEEVYGEDSFIYLGPLEYIKKKVSSSVVIYPWPDPEVLKYDNDFLDDLCVNIKEKLSSI:PKKPELPTENLDNPEVLTEWFFEHLSYLGIGKKLLKEVKYGGAPEELEEP	2.739006251946461	0.946177556562385	67.6041030883789	0.843914270401001	6.345015525817871	11.51845932006836	1.376948595046997
result_50aa_1_11	36	IFVCGGKVDVRAPIPPSFRDRLLTYTAKNASELHEHFILAETFKDYFKENAYPDLLVFEDDIASISSLIIIFLESPGSLVELGIFCNKSELFKKILIVASAEEVYGEDSFIYLGPLEYIKKKVSSSVVIYPWPDPEVLKYDNDFLDDLCVNIKEKLSSI:PKKPEYPKENTDNPEILTKYFFDHLSYLGIGKELLLEVRYGGAPEELLEP	2.9587699892252957	0.8923815384900683	57.110721588134766	0.7791129350662231	9.094664573669434	18.714994430541992	4.896524429321289
result_50aa_1_11	37	IFVCGGKVDVRAPIPPSFRDRLLTYTAKNASELHEHFILAETFKDYFKENAYPDLLVFEDDIASISSLIIIFLESPGSLVELGIFCNKSELFKKILIVASAEEVYGEDSFIYLGPLEYIKKKVSSSVVIYPWPDPEVLKYDNDFLDDLCVNIKEKLSSI:LPKPEYPKDNLDNPEVLTKWHFDYLSYLGIGKELLLEVRYGGAKEELLEP	1.2869574889525524	0.9770271115977855	68.5318374633789	0.8413342237472534	6.313702583312988	11.319746017456055	1.3840126991271973
result_50aa_1_11	38	IFVCGGKVDVRAPIPPSFRDRLLTYTAKNASELHEHFILAETFKDYFKENAYPDLLVFEDDIASISSLIIIFLESPGSLVELGIFCNKSELFKKILIVASAEEVYGEDSFIYLGPLEYIKKKVSSSVVIYPWPDPEVLKYDNDFLDDLCVNIKEKLSSI:PPKPEWPTENTDNPEVLTEWWFDYLEYLGIGKELLREVRYGGAPEDLLEP	1.8589844889231397	0.9404462558748408	66.96443939208984	0.778899610042572	9.030591011047363	19.042566299438477	4.923733711242676
result_50aa_1_11	39	IFVCGGKVDVRAPIPPSFRDRLLTYTAKNASELHEHFILAETFKDYFKENAYPDLLVFEDDIASISSLIIIFLESPGSLVELGIFCNKSELFKKILIVASAEEVYGEDSFIYLGPLEYIKKKVSSSVVIYPWPDPEVLKYDNDFLDDLCVNIKEKLSSI:PEPPEYPKDNTDNPEVLTEWHFDHLTYLGIGKELLREVRYGGAPEELLEE	1.0193934549411492	0.986318015204354	72.40208435058594	0.8491156101226807	5.952144622802734	10.714025497436523	1.3417549133300781
result_50aa_1_11	40	IFVCGGKVDVRAPIPPSFRDRLLTYTAKNASELHEHFILAETFKDYFKENAYPDLLVFEDDIASISSLIIIFLESPGSLVELGIFCNKSELFKKILIVASAEEVYGEDSFIYLGPLEYIKKKVSSSVVIYPWPDPEVLKYDNDFLDDLCVNIKEKLSSI:LPKPEYPTENTDNPEILTKYHFEYLSYLGIGKELLLEVKYGGAPEELLEP	1.7827776369615123	0.9699854033893481	61.56126403808594	0.8111668825149536	7.678035259246826	14.927168846130371	1.8727225065231323
result_50aa_1_11	41	IFVCGGKVDVRAPIPPSFRDRLLTYTAKNASELHEHFILAETFKDYFKENAYPDLLVFEDDIASISSLIIIFLESPGSLVELGIFCNKSELFKKILIVASAEEVYGEDSFIYLGPLEYIKKKVSSSVVIYPWPDPEVLKYDNDFLDDLCVNIKEKLSSI:LPKPEYPKDNLDNPKVLTEYFFDHLTYLGIGKELLREVRYGGAPEELEEP	1.5970627886654445	0.9651416823573359	58.39125442504883	0.7898401021957397	8.740991592407227	17.758018493652344	3.954848289489746
result_50aa_1_11	42	IFVCGGKVDVRAPIPPSFRDRLLTYTAKNASELHEHFILAETFKDYFKENAYPDLLVFEDDIASISSLIIIFLESPGSLVELGIFCNKSELFKKILIVASAEEVYGEDSFIYLGPLEYIKKKVSSSVVIYPWPDPEVLKYDNDFLDDLCVNIKEKLSSI:KEKPKWPEDKTDDPQVLTKWHFDYLEYLGIGKKLLKEVRYGGAPEEELEP	1.3760851720746305	0.9776314087418606	67.51493835449219	0.8295726180076599	6.859170436859131	12.904533386230469	1.6097912788391113
result_50aa_1_11	43	IFVCGGKVDVRAPIPPSFRDRLLTYTAKNASELHEHFILAETFKDYFKENAYPDLLVFEDDIASISSLIIIFLESPGSLVELGIFCNKSELFKKILIVASAEEVYGEDSFIYLGPLEYIKKKVSSSVVIYPWPDPEVLKYDNDFLDDLCVNIKEKLSSI:KKPPELPTENLDDPKVLTEWFFEHLSYLGIGKKLLKEVKYGGSPEEEEEE	2.4592699984204565	0.9457427917550949	67.98017120361328	0.8433361053466797	6.321962356567383	11.457926750183105	1.4338231086730957
result_50aa_1_11	44	IFVCGGKVDVRAPIPPSFRDRLLTYTAKNASELHEHFILAETFKDYFKENAYPDLLVFEDDIASISSLIIIFLESPGSLVELGIFCNKSELFKKILIVASAEEVYGEDSFIYLGPLEYIKKKVSSSVVIYPWPDPEVLKYDNDFLDDLCVNIKEKLSSI:LPKPEYPKENTDDPKLLTEWFFEHLRYLGIGKELLDEVLYGGAKEELFEP	3.238807640448136	0.9282795126387418	68.9308090209961	0.849365234375	6.019503593444824	10.637052536010742	1.3171014785766602
result_50aa_1_11	45	IFVCGGKVDVRAPIPPSFRDRLLTYTAKNASELHEHFILAETFKDYFKENAYPDLLVFEDDIASISSLIIIFLESPGSLVELGIFCNKSELFKKILIVASAEEVYGEDSFIYLGPLEYIKKKVSSSVVIYPWPDPEVLKYDNDFLDDLCVNIKEKLSSI:KPKPEYPKENTDNPEILTKYHFDYLEYLGIGKKLLREVRYGGAPEEELEE	1.3150581796657645	0.98896423477619	73.31993865966797	0.8495219945907593	5.814811706542969	10.286276817321777	1.310414433479309
result_50aa_1_11	46	IFVCGGKVDVRAPIPPSFRDRLLTYTAKNASELHEHFILAETFKDYFKENAYPDLLVFEDDIASISSLIIIFLESPGSLVELGIFCNKSELFKKILIVASAEEVYGEDSFIYLGPLEYIKKKVSSSVVIYPWPDPEVLKYDNDFLDDLCVNIKEKLSSI:KKKPELPTDNLDDPKVLTEWFFDHLEYLGIGKKLLKEVRYGGAPEELEKP	2.4239019711767402	0.9544856083315488	75.58673858642578	0.8710837364196777	5.170506954193115	8.630550384521484	1.1748276948928833
result_50aa_1_11	47	IFVCGGKVDVRAPIPPSFRDRLLTYTAKNASELHEHFILAETFKDYFKENAYPDLLVFEDDIASISSLIIIFLESPGSLVELGIFCNKSELFKKILIVASAEEVYGEDSFIYLGPLEYIKKKVSSSVVIYPWPDPEVLKYDNDFLDDLCVNIKEKLSSI:KEKPKWPTENTDNPEVLTEYHFDYLEYLGIGKKLLKEVRYGGAKDELFEP	2.0205408140272727	0.9420500092488646	59.246150970458984	0.787279486656189	8.757574081420898	17.994998931884766	3.2887539863586426
result_50aa_1_11	48	IFVCGGKVDVRAPIPPSFRDRLLTYTAKNASELHEHFILAETFKDYFKENAYPDLLVFEDDIASISSLIIIFLESPGSLVELGIFCNKSELFKKILIVASAEEVYGEDSFIYLGPLEYIKKKVSSSVVIYPWPDPEVLKYDNDFLDDLCVNIKEKLSSI:PEPPELPTDNLDDPQVLTDYFFAHLRYLGIGEKLLLEVEYGGAPDDILEP	4.972365839986796	0.8104687624203877	54.47304153442383	0.7848764657974243	9.015525817871094	18.37425994873047	4.223453521728516
result_50aa_1_11	49	IFVCGGKVDVRAPIPPSFRDRLLTYTAKNASELHEHFILAETFKDYFKENAYPDLLVFEDDIASISSLIIIFLESPGSLVELGIFCNKSELFKKILIVASAEEVYGEDSFIYLGPLEYIKKKVSSSVVIYPWPDPEVLKYDNDFLDDLCVNIKEKLSSI:PEPPELPTDKLDDPKVLTEWHFDHLTYLGIGKELLREVRYGGAPDEILEP	1.0526759399396868	0.9831321010522939	69.5027847290039	0.8456474542617798	6.198509216308594	11.187585830688477	1.3780946731567383
result_50aa_1_11	50	IFVCGGKVDVRAPIPPSFRDRLLTYTAKNASELHEHFILAETFKDYFKENAYPDLLVFEDDIASISSLIIIFLESPGSLVELGIFCNKSELFKKILIVASAEEVYGEDSFIYLGPLEYIKKKVSSSVVIYPWPDPEVLKYDNDFLDDLCVNIKEKLSSI:PPAPVLPTENLDDPQVLTDYFFDRLTYLGIGKELLREVRYGGAPEELEEP	2.079857404236362	0.9640340044291897	74.6241683959961	0.8692115545272827	5.239964962005615	8.793855667114258	1.2574982643127441
result_50aa_1_11	51	IFVCGGKVDVRAPIPPSFRDRLLTYTAKNASELHEHFILAETFKDYFKENAYPDLLVFEDDIASISSLIIIFLESPGSLVELGIFCNKSELFKKILIVASAEEVYGEDSFIYLGPLEYIKKKVSSSVVIYPWPDPEVLKYDNDFLDDLCVNIKEKLSSI:EKKPEYPKENTDNPEILTKWFFEHLRYLGIGKKLLDEVMYGGAKDDIFKP	2.6193043683159285	0.9442240190662049	69.87902069091797	0.8481729030609131	6.0074591636657715	10.66813850402832	1.3539273738861084
result_50aa_1_11	52	IFVCGGKVDVRAPIPPSFRDRLLTYTAKNASELHEHFILAETFKDYFKENAYPDLLVFEDDIASISSLIIIFLESPGSLVELGIFCNKSELFKKILIVASAEEVYGEDSFIYLGPLEYIKKKVSSSVVIYPWPDPEVLKYDNDFLDDLCVNIKEKLSSI:PPKPEWPKDNTDNPEVLTKWWFDYLRYLGIGKELLREVLYGGSEEEEEEE	2.6325478453480673	0.9273555190352367	62.31410598754883	0.7631611824035645	9.836478233337402	20.947301864624023	7.121944427490234
result_50aa_1_11	53	IFVCGGKVDVRAPIPPSFRDRLLTYTAKNASELHEHFILAETFKDYFKENAYPDLLVFEDDIASISSLIIIFLESPGSLVELGIFCNKSELFKKILIVASAEEVYGEDSFIYLGPLEYIKKKVSSSVVIYPWPDPEVLKYDNDFLDDLCVNIKEKLSSI:LPKPEYPTDNQDNPEVLTKWYFDYLYYLGIGKKLLLEVRYGGAKEDILKP	1.3782812136337563	0.9740579310921854	64.49019622802734	0.8207014799118042	7.18430233001709	13.764084815979004	1.840867280960083
result_50aa_1_11	54	IFVCGGKVDVRAPIPPSFRDRLLTYTAKNASELHEHFILAETFKDYFKENAYPDLLVFEDDIASISSLIIIFLESPGSLVELGIFCNKSELFKKILIVASAEEVYGEDSFIYLGPLEYIKKKVSSSVVIYPWPDPEVLKYDNDFLDDLCVNIKEKLSSI:KPKPKLPTENLDNPEVLTEWWFDYLEYLGIGKELLRKVRYGGAPEDLLEP	3.4725377527015016	0.915922608405	64.07695770263672	0.7861974239349365	8.759228706359863	18.150022506713867	3.5589847564697266
result_50aa_1_11	55	IFVCGGKVDVRAPIPPSFRDRLLTYTAKNASELHEHFILAETFKDYFKENAYPDLLVFEDDIASISSLIIIFLESPGSLVELGIFCNKSELFKKILIVASAEEVYGEDSFIYLGPLEYIKKKVSSSVVIYPWPDPEVLKYDNDFLDDLCVNIKEKLSSI:PPKPEYPTDNTDDPKVLTEWHFEHLRYLGIGKELLREVMYGGAPEELEAP	2.106168581800395	0.9606983730733263	57.82120132446289	0.8026800155639648	8.294788360595703	16.523643493652344	2.0668797492980957
result_50aa_1_11	56	IFVCGGKVDVRAPIPPSFRDRLLTYTAKNASELHEHFILAETFKDYFKENAYPDLLVFEDDIASISSLIIIFLESPGSLVELGIFCNKSELFKKILIVASAEEVYGEDSFIYLGPLEYIKKKVSSSVVIYPWPDPEVLKYDNDFLDDLCVNIKEKLSSI:KPKPELPKDKLDDPKVLTEWHFDYLEYLGIGKKLLKEVRYGGAPEELEEP	3.078087889466893	0.9471266884942373	74.00371551513672	0.8547046780586243	5.748297691345215	10.112703323364258	1.272200107574463
result_50aa_1_11	57	IFVCGGKVDVRAPIPPSFRDRLLTYTAKNASELHEHFILAETFKDYFKENAYPDLLVFEDDIASISSLIIIFLESPGSLVELGIFCNKSELFKKILIVASAEEVYGEDSFIYLGPLEYIKKKVSSSVVIYPWPDPEVLKYDNDFLDDLCVNIKEKLSSI:KKKPEYPKENTDDPKVLTEYFFEHLRYLGIGKKLLDEVLYGGAPEELKEP	1.3123282400030956	0.9730699617076247	59.7392578125	0.774864673614502	9.387344360351562	19.663618087768555	5.3674139976501465
result_50aa_1_11	58	IFVCGGKVDVRAPIPPSFRDRLLTYTAKNASELHEHFILAETFKDYFKENAYPDLLVFEDDIASISSLIIIFLESPGSLVELGIFCNKSELFKKILIVASAEEVYGEDSFIYLGPLEYIKKKVSSSVVIYPWPDPEVLKYDNDFLDDLCVNIKEKLSSI:KPKPELPKENLDNPEVLTKYHFELLTYLGIGKELLKEVMYGGAPEDIFKP	0.9649612461202504	0.9853518637331224	65.24256896972656	0.8380340337753296	6.618255138397217	12.202316284179688	1.3724284172058105
result_50aa_1_11	59	IFVCGGKVDVRAPIPPSFRDRLLTYTAKNASELHEHFILAETFKDYFKENAYPDLLVFEDDIASISSLIIIFLESPGSLVELGIFCNKSELFKKILIVASAEEVYGEDSFIYLGPLEYIKKKVSSSVVIYPWPDPEVLKYDNDFLDDLCVNIKEKLSSI:LPKPKYPEDNTDNPEILTEWFFEYLEYLGIGKELLKEVRYGGAPEELEEP	3.68308281970486	0.9331798281757623	72.3267593383789	0.8456755876541138	6.085140228271484	10.938026428222656	1.441665530204773
result_50aa_1_11	60	IFVCGGKVDVRAPIPPSFRDRLLTYTAKNASELHEHFILAETFKDYFKENAYPDLLVFEDDIASISSLIIIFLESPGSLVELGIFCNKSELFKKILIVASAEEVYGEDSFIYLGPLEYIKKKVSSSVVIYPWPDPEVLKYDNDFLDDLCVNIKEKLSSI:KKPPEYPKENTDNPQVLTEWHFEHLEYLGIGKKLLKEVKYGGAEEELEEE	2.1786134097931487	0.9659140670166567	76.65773010253906	0.8678442239761353	5.216066837310791	8.747495651245117	1.1089997291564941
result_50aa_1_11	61	IFVCGGKVDVRAPIPPSFRDRLLTYTAKNASELHEHFILAETFKDYFKENAYPDLLVFEDDIASISSLIIIFLESPGSLVELGIFCNKSELFKKILIVASAEEVYGEDSFIYLGPLEYIKKKVSSSVVIYPWPDPEVLKYDNDFLDDLCVNIKEKLSSI:PEKPKLPTDNLDDPKVLTEWHFDYLSYLGIGKKLLKEVRYGGAKEEIFEP	1.3942939300297021	0.983808674756087	67.07408905029297	0.8413490056991577	6.442000389099121	11.826115608215332	1.3641201257705688
result_50aa_1_11	62	IFVCGGKVDVRAPIPPSFRDRLLTYTAKNASELHEHFILAETFKDYFKENAYPDLLVFEDDIASISSLIIIFLESPGSLVELGIFCNKSELFKKILIVASAEEVYGEDSFIYLGPLEYIKKKVSSSVVIYPWPDPEVLKYDNDFLDDLCVNIKEKLSSI:PKPPEYPTENTDDPKLLTEYFFEYLRYLGIGKKLLDEVVYGGAPEELLEP	0.7467852821783679	0.9925934864759157	58.87957000732422	0.7896162271499634	8.76191520690918	17.946773529052734	3.51350736618042
result_50aa_1_11	63	IFVCGGKVDVRAPIPPSFRDRLLTYTAKNASELHEHFILAETFKDYFKENAYPDLLVFEDDIASISSLIIIFLESPGSLVELGIFCNKSELFKKILIVASAEEVYGEDSFIYLGPLEYIKKKVSSSVVIYPWPDPEVLKYDNDFLDDLCVNIKEKLSSI:PEPPKLPTENLDDPEVLTKWHFDHLEYLGIGKELLLEVRYGGAPEDLLAP	2.241412020376664	0.9613764415064335	72.00865173339844	0.8599991798400879	5.527017593383789	9.446649551391602	1.1734224557876587
result_50aa_1_11	64	IFVCGGKVDVRAPIPPSFRDRLLTYTAKNASELHEHFILAETFKDYFKENAYPDLLVFEDDIASISSLIIIFLESPGSLVELGIFCNKSELFKKILIVASAEEVYGEDSFIYLGPLEYIKKKVSSSVVIYPWPDPEVLKYDNDFLDDLCVNIKEKLSSI:KEKPKYPEENTDNPEILTKYWFEHLTYLGIGKELLKEVIYGGAPEEEEKE	3.2898827505711594	0.8869259598380675	58.04389953613281	0.7581480741500854	9.974785804748535	21.281198501586914	6.007835388183594
result_50aa_1_11	65	IFVCGGKVDVRAPIPPSFRDRLLTYTAKNASELHEHFILAETFKDYFKENAYPDLLVFEDDIASISSLIIIFLESPGSLVELGIFCNKSELFKKILIVASAEEVYGEDSFIYLGPLEYIKKKVSSSVVIYPWPDPEVLKYDNDFLDDLCVNIKEKLSSI:LPKPKYPTENLDNPKVLTEWHFEHLRYLGIGKKLLDEVLYGGAPEEEKEP	0.7227341031274735	0.9952704297211885	68.93980407714844	0.8463143706321716	6.182849884033203	11.088440895080566	1.3384294509887695
result_50aa_1_11	66	IFVCGGKVDVRAPIPPSFRDRLLTYTAKNASELHEHFILAETFKDYFKENAYPDLLVFEDDIASISSLIIIFLESPGSLVELGIFCNKSELFKKILIVASAEEVYGEDSFIYLGPLEYIKKKVSSSVVIYPWPDPEVLKYDNDFLDDLCVNIKEKLSSI:KEPPKYPKEDTDNPEILTKYFFERLEYLGIGKELLREVKYGGAEEEELEE	4.026394192180801	0.8762808531235747	62.199188232421875	0.8023154139518738	7.919451713562012	15.64875316619873	3.4409053325653076
result_50aa_1_11	67	IFVCGGKVDVRAPIPPSFRDRLLTYTAKNASELHEHFILAETFKDYFKENAYPDLLVFEDDIASISSLIIIFLESPGSLVELGIFCNKSELFKKILIVASAEEVYGEDSFIYLGPLEYIKKKVSSSVVIYPWPDPEVLKYDNDFLDDLCVNIKEKLSSI:KPKPEYPKDNTDNPEILTEWHFDHLTYLGIGKKLLKEVRYGGSPEELEKP	1.670315474681662	0.9643777812390396	59.935760498046875	0.7993418574333191	8.328534126281738	16.768375396728516	2.7002716064453125
result_50aa_1_11	68	IFVCGGKVDVRAPIPPSFRDRLLTYTAKNASELHEHFILAETFKDYFKENAYPDLLVFEDDIASISSLIIIFLESPGSLVELGIFCNKSELFKKILIVASAEEVYGEDSFIYLGPLEYIKKKVSSSVVIYPWPDPEVLKYDNDFLDDLCVNIKEKLSSI:PKKPEFPKENTDDPEVLTKYHFEYLSYLGIGKKLLKEVMYGGAKEEIFKP	4.661594854653584	0.7622603564473874	58.378543853759766	0.7895340919494629	8.660747528076172	17.672542572021484	3.7406017780303955
result_50aa_1_11	69	IFVCGGKVDVRAPIPPSFRDRLLTYTAKNASELHEHFILAETFKDYFKENAYPDLLVFEDDIASISSLIIIFLESPGSLVELGIFCNKSELFKKILIVASAEEVYGEDSFIYLGPLEYIKKKVSSSVVIYPWPDPEVLKYDNDFLDDLCVNIKEKLSSI:LPKPELPKDNLDNPEVLTKWHFDYLRYLGIGKKLLDEVLYGGAPDELKEP	0.5405783363980057	1.0005410347953616	67.10011291503906	0.838134229183197	6.57362699508667	12.03768539428711	1.4513884782791138
result_50aa_1_11	70	IFVCGGKVDVRAPIPPSFRDRLLTYTAKNASELHEHFILAETFKDYFKENAYPDLLVFEDDIASISSLIIIFLESPGSLVELGIFCNKSELFKKILIVASAEEVYGEDSFIYLGPLEYIKKKVSSSVVIYPWPDPEVLKYDNDFLDDLCVNIKEKLSSI:MEKPKYPTENTDNPKVLTEYHFDHLSYLGIGKKLLKEVKYGGAKEELEEE	2.2289002806037015	0.9590829357531013	63.3362922668457	0.8173378705978394	7.485245704650879	14.5204496383667	1.837962031364441
result_50aa_1_11	71	IFVCGGKVDVRAPIPPSFRDRLLTYTAKNASELHEHFILAETFKDYFKENAYPDLLVFEDDIASISSLIIIFLESPGSLVELGIFCNKSELFKKILIVASAEEVYGEDSFIYLGPLEYIKKKVSSSVVIYPWPDPEVLKYDNDFLDDLCVNIKEKLSSI:PEKPEYPTENTDNPEILTKYFFDHLEYLGIGKELLREVRYGGAPEEEEDP	2.5407802254286795	0.9419213857851858	60.8184928894043	0.7736882567405701	9.38390827178955	19.633705139160156	4.3268585205078125
result_50aa_1_11	72	IFVCGGKVDVRAPIPPSFRDRLLTYTAKNASELHEHFILAETFKDYFKENAYPDLLVFEDDIASISSLIIIFLESPGSLVELGIFCNKSELFKKILIVASAEEVYGEDSFIYLGPLEYIKKKVSSSVVIYPWPDPEVLKYDNDFLDDLCVNIKEKLSSI:KPKPEYPTENTDNPEVLTEWHFDHLEYLGIGKKLLREVRYGGAPEEELEP	1.0446946942633208	0.9869100121248834	67.72244262695312	0.8141945004463196	7.481802940368652	14.805103302001953	2.231293201446533
result_50aa_1_11	73	IFVCGGKVDVRAPIPPSFRDRLLTYTAKNASELHEHFILAETFKDYFKENAYPDLLVFEDDIASISSLIIIFLESPGSLVELGIFCNKSELFKKILIVASAEEVYGEDSFIYLGPLEYIKKKVSSSVVIYPWPDPEVLKYDNDFLDDLCVNIKEKLSSI:KPKPKLPEDNLDDPKVLTEWYFDYLEYLGIGKELLKEVRYGGAPEELEEP	3.829284665649346	0.9275333499847961	74.23782348632812	0.8618099689483643	5.587221145629883	9.694940567016602	1.197622537612915
result_50aa_1_11	74	IFVCGGKVDVRAPIPPSFRDRLLTYTAKNASELHEHFILAETFKDYFKENAYPDLLVFEDDIASISSLIIIFLESPGSLVELGIFCNKSELFKKILIVASAEEVYGEDSFIYLGPLEYIKKKVSSSVVIYPWPDPEVLKYDNDFLDDLCVNIKEKLSSI:KPKPEYPTENTDDPQVLTDWHFEYLEYLGIGKELLREVRYGGAPEELEAP	2.0980471646155148	0.96612410011571	75.97813415527344	0.861487627029419	5.398419380187988	9.242385864257812	1.2066669464111328
result_50aa_1_11	75	IFVCGGKVDVRAPIPPSFRDRLLTYTAKNASELHEHFILAETFKDYFKENAYPDLLVFEDDIASISSLIIIFLESPGSLVELGIFCNKSELFKKILIVASAEEVYGEDSFIYLGPLEYIKKKVSSSVVIYPWPDPEVLKYDNDFLDDLCVNIKEKLSSI:LEPPELPTENLDNPEVLTEWFFEHLSYLGIGEELLLEVRYGGAEEEELEE	1.7457074335469787	0.969024020567627	63.7646484375	0.8128486275672913	7.60343599319458	14.791032791137695	2.266753673553467
result_50aa_1_11	76	IFVCGGKVDVRAPIPPSFRDRLLTYTAKNASELHEHFILAETFKDYFKENAYPDLLVFEDDIASISSLIIIFLESPGSLVELGIFCNKSELFKKILIVASAEEVYGEDSFIYLGPLEYIKKKVSSSVVIYPWPDPEVLKYDNDFLDDLCVNIKEKLSSI:LPKPELPKDKLDDPKVLTEYFFDYLEYLGIGKKLLKEVRYGGSKEEIFKP	3.3506289405465655	0.9228584906023399	61.704158782958984	0.763019323348999	9.698221206665039	20.827821731567383	7.338068008422852
result_50aa_1_11	77	IFVCGGKVDVRAPIPPSFRDRLLTYTAKNASELHEHFILAETFKDYFKENAYPDLLVFEDDIASISSLIIIFLESPGSLVELGIFCNKSELFKKILIVASAEEVYGEDSFIYLGPLEYIKKKVSSSVVIYPWPDPEVLKYDNDFLDDLCVNIKEKLSSI:EKKPEFPKENLDDPKVLTEYFFEYLRYLGIGKKLLKEVLYGGAPEELEEP	2.3504768597552883	0.9153161897583438	62.9886474609375	0.7364776134490967	10.981342315673828	24.22345733642578	12.291847229003906
result_50aa_1_11	78	IFVCGGKVDVRAPIPPSFRDRLLTYTAKNASELHEHFILAETFKDYFKENAYPDLLVFEDDIASISSLIIIFLESPGSLVELGIFCNKSELFKKILIVASAEEVYGEDSFIYLGPLEYIKKKVSSSVVIYPWPDPEVLKYDNDFLDDLCVNIKEKLSSI:PEKPKLPTEDLDNPQILTDYFFERLSYLGIGKELLLEVRYGGAKEDILLP	1.2401953853580625	0.9749741481129628	63.57701110839844	0.8300671577453613	6.854536533355713	12.696084022521973	1.6963210105895996
result_50aa_1_11	79	IFVCGGKVDVRAPIPPSFRDRLLTYTAKNASELHEHFILAETFKDYFKENAYPDLLVFEDDIASISSLIIIFLESPGSLVELGIFCNKSELFKKILIVASAEEVYGEDSFIYLGPLEYIKKKVSSSVVIYPWPDPEVLKYDNDFLDDLCVNIKEKLSSI:PEKPKYPTDNTDDPKVLTEYFFDRLTYLGLGKELLLEVRYGGAKEEILEP	2.97192508308704	0.9062502188099418	56.536258697509766	0.7761330604553223	9.251737594604492	19.218698501586914	5.285885334014893
result_50aa_1_11	80	IFVCGGKVDVRAPIPPSFRDRLLTYTAKNASELHEHFILAETFKDYFKENAYPDLLVFEDDIASISSLIIIFLESPGSLVELGIFCNKSELFKKILIVASAEEVYGEDSFIYLGPLEYIKKKVSSSVVIYPWPDPEVLKYDNDFLDDLCVNIKEKLSSI:LPKPEYPKENLDDPKVLTEYYFEHLRYLGIGKKLLDKVMYGGAPEEKLAP	0.9789665833859086	0.98473785949434	62.73479461669922	0.7991651892662048	8.213123321533203	16.579269409179688	2.5162177085876465
result_50aa_1_11	81	IFVCGGKVDVRAPIPPSFRDRLLTYTAKNASELHEHFILAETFKDYFKENAYPDLLVFEDDIASISSLIIIFLESPGSLVELGIFCNKSELFKKILIVASAEEVYGEDSFIYLGPLEYIKKKVSSSVVIYPWPDPEVLKYDNDFLDDLCVNIKEKLSSI:KKPPEYPTENLDDPKVLTEWHFDHLEYLGIGKELLKEVRYGGSPEEEELP	0.9951772536517092	0.9959212690416407	75.90645599365234	0.8662310838699341	5.343637466430664	9.022228240966797	1.1236083507537842
result_50aa_1_11	82	IFVCGGKVDVRAPIPPSFRDRLLTYTAKNASELHEHFILAETFKDYFKENAYPDLLVFEDDIASISSLIIIFLESPGSLVELGIFCNKSELFKKILIVASAEEVYGEDSFIYLGPLEYIKKKVSSSVVIYPWPDPEVLKYDNDFLDDLCVNIKEKLSSI:LPKPEYPKDELDNPKILTEWHFEHLRYLGIGEELLKEVLYGGAPEEEEEE	3.531371395181886	0.9339269571100921	71.78858184814453	0.8547883033752441	5.815183162689209	10.102129936218262	1.243784785270691
result_50aa_1_11	83	IFVCGGKVDVRAPIPPSFRDRLLTYTAKNASELHEHFILAETFKDYFKENAYPDLLVFEDDIASISSLIIIFLESPGSLVELGIFCNKSELFKKILIVASAEEVYGEDSFIYLGPLEYIKKKVSSSVVIYPWPDPEVLKYDNDFLDDLCVNIKEKLSSI:KEKPKYPEDDTDNPKKLTEYWFDYLEYLGIGKKLLKKVKYGGAPEELEEE	2.6996159493278737	0.9447388789774737	60.598880767822266	0.7773199677467346	9.202798843383789	19.276430130004883	4.821463584899902
result_50aa_1_11	84	IFVCGGKVDVRAPIPPSFRDRLLTYTAKNASELHEHFILAETFKDYFKENAYPDLLVFEDDIASISSLIIIFLESPGSLVELGIFCNKSELFKKILIVASAEEVYGEDSFIYLGPLEYIKKKVSSSVVIYPWPDPEVLKYDNDFLDDLCVNIKEKLSSI:LPKPEYPTENTDNPQVLTEYHFAYLSYLGIGKKLLLEVKYGGAKEEELAE	1.3295599095975186	0.9750082430581352	65.77808380126953	0.815557599067688	7.412899494171143	14.363598823547363	2.04667329788208
result_50aa_1_11	85	IFVCGGKVDVRAPIPPSFRDRLLTYTAKNASELHEHFILAETFKDYFKENAYPDLLVFEDDIASISSLIIIFLESPGSLVELGIFCNKSELFKKILIVASAEEVYGEDSFIYLGPLEYIKKKVSSSVVIYPWPDPEVLKYDNDFLDDLCVNIKEKLSSI:KKKPELPTENLDNPEILTKWHFEYLSYLGIGKKLLLEVRYGGAKDDVLKP	1.27503860933433	0.9747473323975524	60.84944152832031	0.8230480551719666	7.279878616333008	13.730301856994629	1.526585578918457
result_50aa_1_11	86	IFVCGGKVDVRAPIPPSFRDRLLTYTAKNASELHEHFILAETFKDYFKENAYPDLLVFEDDIASISSLIIIFLESPGSLVELGIFCNKSELFKKILIVASAEEVYGEDSFIYLGPLEYIKKKVSSSVVIYPWPDPEVLKYDNDFLDDLCVNIKEKLSSI:LPKPEYPTENTDDPEVLTKWFFEHLRYLGIGKKLLLEVEYGGAKDDILKP	1.5215709735556537	0.9746635580709933	62.64886474609375	0.8139060735702515	7.5974040031433105	14.696102142333984	1.900697946548462
result_50aa_1_11	87	IFVCGGKVDVRAPIPPSFRDRLLTYTAKNASELHEHFILAETFKDYFKENAYPDLLVFEDDIASISSLIIIFLESPGSLVELGIFCNKSELFKKILIVASAEEVYGEDSFIYLGPLEYIKKKVSSSVVIYPWPDPEVLKYDNDFLDDLCVNIKEKLSSI:PKKPEYPKENTDNPEILTEWYFEYLEYLGIGKELLKEVRYGGAPEELLEE	3.410554841682782	0.9326335980868325	62.627098083496094	0.7906416654586792	8.595349311828613	17.575071334838867	3.276249885559082
result_50aa_1_11	88	IFVCGGKVDVRAPIPPSFRDRLLTYTAKNASELHEHFILAETFKDYFKENAYPDLLVFEDDIASISSLIIIFLESPGSLVELGIFCNKSELFKKILIVASAEEVYGEDSFIYLGPLEYIKKKVSSSVVIYPWPDPEVLKYDNDFLDDLCVNIKEKLSSI:PPKPELPTENLDNPEILTKWWFDYLSYLGIGKELLLEVRYGGAKEEELKP	1.5472343472099879	0.9683627381553255	61.77260208129883	0.7784008979797363	9.113327980041504	19.089574813842773	5.346080780029297
result_50aa_1_11	89	IFVCGGKVDVRAPIPPSFRDRLLTYTAKNASELHEHFILAETFKDYFKENAYPDLLVFEDDIASISSLIIIFLESPGSLVELGIFCNKSELFKKILIVASAEEVYGEDSFIYLGPLEYIKKKVSSSVVIYPWPDPEVLKYDNDFLDDLCVNIKEKLSSI:MKKPEYPTKDTDNPEILTKYFFEHLRYEGIGKELLLEVMYGGADESILEP	0.8724162846303608	0.9894968422708923	59.999969482421875	0.7947807908058167	8.361976623535156	16.80643081665039	3.214040756225586
result_50aa_1_11	90	IFVCGGKVDVRAPIPPSFRDRLLTYTAKNASELHEHFILAETFKDYFKENAYPDLLVFEDDIASISSLIIIFLESPGSLVELGIFCNKSELFKKILIVASAEEVYGEDSFIYLGPLEYIKKKVSSSVVIYPWPDPEVLKYDNDFLDDLCVNIKEKLSSI:EPKPEYPKENTDNPEILTEWHFDHLRYLGIGKKLLDKVLYGGAPEELLEP	2.8473621632581168	0.9443328213172981	58.94287872314453	0.7958085536956787	8.457884788513184	17.03002166748047	2.769949436187744
result_50aa_1_11	91	IFVCGGKVDVRAPIPPSFRDRLLTYTAKNASELHEHFILAETFKDYFKENAYPDLLVFEDDIASISSLIIIFLESPGSLVELGIFCNKSELFKKILIVASAEEVYGEDSFIYLGPLEYIKKKVSSSVVIYPWPDPEVLKYDNDFLDDLCVNIKEKLSSI:PPLPELPKDNLDNPEILTKWHFDYLTYLGIGKELLREVRYGGAPEEELLP	1.3596763984485638	0.9776327261020539	66.66714477539062	0.8354864120483398	6.608631610870361	12.26771354675293	1.5109117031097412
result_50aa_1_11	92	IFVCGGKVDVRAPIPPSFRDRLLTYTAKNASELHEHFILAETFKDYFKENAYPDLLVFEDDIASISSLIIIFLESPGSLVELGIFCNKSELFKKILIVASAEEVYGEDSFIYLGPLEYIKKKVSSSVVIYPWPDPEVLKYDNDFLDDLCVNIKEKLSSI:MPKPKWPEDNLDNPEVLTKYHFEHLRYLGIGKELLLEVLYGGAPEEELEE	0.8884516717402547	0.9922002399595	67.19757843017578	0.8429965972900391	6.287971496582031	11.373042106628418	1.344672679901123
result_50aa_1_11	93	IFVCGGKVDVRAPIPPSFRDRLLTYTAKNASELHEHFILAETFKDYFKENAYPDLLVFEDDIASISSLIIIFLESPGSLVELGIFCNKSELFKKILIVASAEEVYGEDSFIYLGPLEYIKKKVSSSVVIYPWPDPEVLKYDNDFLDDLCVNIKEKLSSI:KEPPKYPTDEQDNPEVLTKWFFEHLSYLGIGKELLKEVLYGGAPEELEEE	1.8992491159306661	0.9609658957192105	66.83551025390625	0.8360217809677124	6.683924674987793	12.371213912963867	1.555313229560852
result_50aa_1_11	94	IFVCGGKVDVRAPIPPSFRDRLLTYTAKNASELHEHFILAETFKDYFKENAYPDLLVFEDDIASISSLIIIFLESPGSLVELGIFCNKSELFKKILIVASAEEVYGEDSFIYLGPLEYIKKKVSSSVVIYPWPDPEVLKYDNDFLDDLCVNIKEKLSSI:KEKPKYPEDNLDDPKVLTDYWFDYLSYLGIGKKLLKEVRYGGAKEEEEKE	1.664682890674581	0.9676122893281313	62.49196243286133	0.7987359166145325	8.350016593933105	17.003925323486328	3.7344086170196533
result_50aa_1_11	95	IFVCGGKVDVRAPIPPSFRDRLLTYTAKNASELHEHFILAETFKDYFKENAYPDLLVFEDDIASISSLIIIFLESPGSLVELGIFCNKSELFKKILIVASAEEVYGEDSFIYLGPLEYIKKKVSSSVVIYPWPDPEVLKYDNDFLDDLCVNIKEKLSSI:LPKPELPKENLDNPEILTEWFFEHLRYEGIGKELLDEVMYGGAKDDLFKP	1.611318329886444	0.9799087499299658	67.16305541992188	0.8434513807296753	6.3404622077941895	11.350800514221191	1.3543643951416016
result_50aa_1_11	96	IFVCGGKVDVRAPIPPSFRDRLLTYTAKNASELHEHFILAETFKDYFKENAYPDLLVFEDDIASISSLIIIFLESPGSLVELGIFCNKSELFKKILIVASAEEVYGEDSFIYLGPLEYIKKKVSSSVVIYPWPDPEVLKYDNDFLDDLCVNIKEKLSSI:MKKPEYPEDNTDDPEVLTKYFFDYLRYEGIGKKLLDEVLYGGAPEEEKKP	3.990561965374068	0.851574148246839	62.19866180419922	0.7531987428665161	10.14224624633789	21.806453704833984	10.049190521240234
result_50aa_1_11	97	IFVCGGKVDVRAPIPPSFRDRLLTYTAKNASELHEHFILAETFKDYFKENAYPDLLVFEDDIASISSLIIIFLESPGSLVELGIFCNKSELFKKILIVASAEEVYGEDSFIYLGPLEYIKKKVSSSVVIYPWPDPEVLKYDNDFLDDLCVNIKEKLSSI:MEKPKLPTENLDNPEILTKYFFDRLYYEGIGKKLLRKVRYGGAKNDIFAP	2.1020809931008504	0.9550830223506174	61.31211853027344	0.8277304172515869	6.9712629318237305	13.024045944213867	1.7569520473480225
result_50aa_1_11	98	IFVCGGKVDVRAPIPPSFRDRLLTYTAKNASELHEHFILAETFKDYFKENAYPDLLVFEDDIASISSLIIIFLESPGSLVELGIFCNKSELFKKILIVASAEEVYGEDSFIYLGPLEYIKKKVSSSVVIYPWPDPEVLKYDNDFLDDLCVNIKEKLSSI:EPKPEYPTENTDDPKLLTEWHFEHLRYLGIGKKLLDEVLYGGAKEDVLEP	1.7288775274515646	0.9692326281224641	66.31455993652344	0.8408242464065552	6.49296760559082	11.78471565246582	1.3892226219177246
result_50aa_1_11	99	IFVCGGKVDVRAPIPPSFRDRLLTYTAKNASELHEHFILAETFKDYFKENAYPDLLVFEDDIASISSLIIIFLESPGSLVELGIFCNKSELFKKILIVASAEEVYGEDSFIYLGPLEYIKKKVSSSVVIYPWPDPEVLKYDNDFLDDLCVNIKEKLSSI:LEKPELPKENLDDPKILTEWFFEHLLYLGIGKELLKEVLFGGAKDDIFKE	3.1621026585464205	0.9275470254131919	68.72844696044922	0.8512681126594543	5.999906539916992	10.668832778930664	1.3234275579452515
result_50aa_1_12	0	GFVCGGKVDVRAPIPPSFRDRLLTYTAKNASELHEHFILAETFKDYFKENAYPDLLVFEDDIASISSLIIIFLESPGSLVELGIFCNKSELFKKILIVASAEEVYGEDSFIYLGPLEYIKKKVSSSVVIYPWPDPEVLKYDNDFLDDLCVNIKEKLSSI:MELKTEEEIEKYLKEYSEKILKEYLYEQAKEKLKDTPLYPLFEKIVEPLL	11.454149457822282	0.560785508083671	77.88827514648438	0.7082196474075317	12.203232765197754	27.970796585083008	19.991336822509766
result_50aa_1_12	1	GFVCGGKVDVRAPIPPSFRDRLLTYTAKNASELHEHFILAETFKDYFKENAYPDLLVFEDDIASISSLIIIFLESPGSLVELGIFCNKSELFKKILIVASAEEVYGEDSFIYLGPLEYIKKKVSSSVVIYPWPDPEVLKYDNDFLDDLCVNIKEKLSSI:MELKTEEEVKEYLKKYTKEILLKYLYEKLKEKLKDTPLYPLVEKILSPLL	4.4255495810704035	0.726267711570201	66.0416030883789	0.7106032371520996	12.201386451721191	27.58662223815918	19.987499237060547
result_50aa_1_12	2	GFVCGGKVDVRAPIPPSFRDRLLTYTAKNASELHEHFILAETFKDYFKENAYPDLLVFEDDIASISSLIIIFLESPGSLVELGIFCNKSELFKKILIVASAEEVYGEDSFIYLGPLEYIKKKVSSSVVIYPWPDPEVLKYDNDFLDDLCVNIKEKLSSI:MELKTEEEIEKYLKEYSEKIRLEYLYEKLKEKFKDTPLYPLIEKVLTPLL	11.228028677705193	0.5038015381193033	73.2540283203125	0.7098912000656128	12.114389419555664	27.685714721679688	19.48638343811035
result_50aa_1_12	3	GFVCGGKVDVRAPIPPSFRDRLLTYTAKNASELHEHFILAETFKDYFKENAYPDLLVFEDDIASISSLIIIFLESPGSLVELGIFCNKSELFKKILIVASAEEVYGEDSFIYLGPLEYIKKKVSSSVVIYPWPDPEVLKYDNDFLDDLCVNIKEKLSSI:MELKTEEEVKEYLKEYSEKIRKEYEYEQALEKYKDTPELEKFLKEEEPKL	5.857654498311618	0.5745977550858019	63.75189208984375	0.7142784595489502	11.900125503540039	26.438308715820312	16.14299201965332
result_50aa_1_12	4	GFVCGGKVDVRAPIPPSFRDRLLTYTAKNASELHEHFILAETFKDYFKENAYPDLLVFEDDIASISSLIIIFLESPGSLVELGIFCNKSELFKKILIVASAEEVYGEDSFIYLGPLEYIKKKVSSSVVIYPWPDPEVLKYDNDFLDDLCVNIKEKLSSI:MELKTEEEIEKYLKEYSEKILKEYLYEQLMEKLKDTPLYPLVKKVLEPLL	9.03310846619726	0.5420733421497795	81.43824768066406	0.7071420550346375	12.263519287109375	28.239912033081055	20.829879760742188
result_50aa_1_12	5	GFVCGGKVDVRAPIPPSFRDRLLTYTAKNASELHEHFILAETFKDYFKENAYPDLLVFEDDIASISSLIIIFLESPGSLVELGIFCNKSELFKKILIVASAEEVYGEDSFIYLGPLEYIKKKVSSSVVIYPWPDPEVLKYDNDFLDDLCVNIKEKLSSI:MELKTEEEVKEYLKKYSEEIRKKYLYEQLMEKYKDTPLKPLIEKVLEPLL	6.636014776945001	0.5571309330264501	57.28638458251953	0.712712287902832	12.262585639953613	27.48927116394043	19.04046630859375
result_50aa_1_12	6	GFVCGGKVDVRAPIPPSFRDRLLTYTAKNASELHEHFILAETFKDYFKENAYPDLLVFEDDIASISSLIIIFLESPGSLVELGIFCNKSELFKKILIVASAEEVYGEDSFIYLGPLEYIKKKVSSSVVIYPWPDPEVLKYDNDFLDDLCVNIKEKLSSI:MELKTEEEIEEYLKKYTEEILKLYEYEQLMEKYKDTPEYEKIKKELEPKL	5.270937623937596	0.6140407903602743	68.33702087402344	0.7105836868286133	12.203827857971191	27.433677673339844	19.609825134277344
result_50aa_1_12	7	GFVCGGKVDVRAPIPPSFRDRLLTYTAKNASELHEHFILAETFKDYFKENAYPDLLVFEDDIASISSLIIIFLESPGSLVELGIFCNKSELFKKILIVASAEEVYGEDSFIYLGPLEYIKKKVSSSVVIYPWPDPEVLKYDNDFLDDLCVNIKEKLSSI:MELKTEEEVEEYLKKYTEKILKEYLYEKLKEKYKDTPLYPLIEKILEPLL	6.084167583240823	0.5836551786423784	76.19173431396484	0.7100270986557007	12.112701416015625	27.489994049072266	20.17787742614746
result_50aa_1_12	8	GFVCGGKVDVRAPIPPSFRDRLLTYTAKNASELHEHFILAETFKDYFKENAYPDLLVFEDDIASISSLIIIFLESPGSLVELGIFCNKSELFKKILIVASAEEVYGEDSFIYLGPLEYIKKKVSSSVVIYPWPDPEVLKYDNDFLDDLCVNIKEKLSSI:MKLETEEEEKEYLKEYSEKILKEYLYEQLMEKFKDTPLYPLIKETLEPLL	4.789765607437694	0.6897650221876245	77.24678802490234	0.7142559289932251	11.599220275878906	26.01980972290039	12.847969055175781
result_50aa_1_12	9	GFVCGGKVDVRAPIPPSFRDRLLTYTAKNASELHEHFILAETFKDYFKENAYPDLLVFEDDIASISSLIIIFLESPGSLVELGIFCNKSELFKKILIVASAEEVYGEDSFIYLGPLEYIKKKVSSSVVIYPWPDPEVLKYDNDFLDDLCVNIKEKLSSI:MELKTEEEVEEYLKEYTEKILKEYEYAKLIEKYKDTPLFPEIEKKLKPLL	6.04342017548351	0.5775782307871669	75.8475341796875	0.7110997438430786	11.998000144958496	27.216766357421875	16.6273193359375
result_50aa_1_12	10	GFVCGGKVDVRAPIPPSFRDRLLTYTAKNASELHEHFILAETFKDYFKENAYPDLLVFEDDIASISSLIIIFLESPGSLVELGIFCNKSELFKKILIVASAEEVYGEDSFIYLGPLEYIKKKVSSSVVIYPWPDPEVLKYDNDFLDDLCVNIKEKLSSI:MELKTEEEVEEYLKKYSEEILKKYIYEKLMEKYKDTPLKPLIEKVLSPLL	5.353641804535941	0.6687429840920345	70.89772033691406	0.7104110717773438	12.185750007629395	27.651039123535156	20.181758880615234
result_50aa_1_12	11	GFVCGGKVDVRAPIPPSFRDRLLTYTAKNASELHEHFILAETFKDYFKENAYPDLLVFEDDIASISSLIIIFLESPGSLVELGIFCNKSELFKKILIVASAEEVYGEDSFIYLGPLEYIKKKVSSSVVIYPWPDPEVLKYDNDFLDDLCVNIKEKLSSI:MELKTEEEVEEYLKKYTEEILKKYEYEELMKKYKDTPLKEKIEKELEPLL	10.292971995666907	0.44503256562082133	71.04849243164062	0.7087697982788086	12.318862915039062	28.071008682250977	20.027061462402344
result_50aa_1_12	12	GFVCGGKVDVRAPIPPSFRDRLLTYTAKNASELHEHFILAETFKDYFKENAYPDLLVFEDDIASISSLIIIFLESPGSLVELGIFCNKSELFKKILIVASAEEVYGEDSFIYLGPLEYIKKKVSSSVVIYPWPDPEVLKYDNDFLDDLCVNIKEKLSSI:MELKTEEEIEKYLKEYTEKILKEYEYEKAKEELKDTPEYEEFKKTVEPLL	5.477764742342597	0.5929590947022289	73.98565673828125	0.7107790112495422	12.112414360046387	27.399158477783203	19.272254943847656
result_50aa_1_12	13	GFVCGGKVDVRAPIPPSFRDRLLTYTAKNASELHEHFILAETFKDYFKENAYPDLLVFEDDIASISSLIIIFLESPGSLVELGIFCNKSELFKKILIVASAEEVYGEDSFIYLGPLEYIKKKVSSSVVIYPWPDPEVLKYDNDFLDDLCVNIKEKLSSI:MELKTEEEVEEYLKEYTEKILKEYEYEEAKKKLENTPEYEKFKKEVEPKL	7.49693076307655	0.5233524368896538	60.54440689086914	0.7117271423339844	12.208953857421875	27.349903106689453	14.717763900756836
result_50aa_1_12	14	GFVCGGKVDVRAPIPPSFRDRLLTYTAKNASELHEHFILAETFKDYFKENAYPDLLVFEDDIASISSLIIIFLESPGSLVELGIFCNKSELFKKILIVASAEEVYGEDSFIYLGPLEYIKKKVSSSVVIYPWPDPEVLKYDNDFLDDLCVNIKEKLSSI:MELKTEEEVKEYLKKYTEEILKKYEYEKLIEKYKDTEKYEEIKKKLEPLL	6.099177357947371	0.571237101753117	80.56285095214844	0.7120583057403564	11.83389949798584	26.867149353027344	18.843265533447266
result_50aa_1_12	15	GFVCGGKVDVRAPIPPSFRDRLLTYTAKNASELHEHFILAETFKDYFKENAYPDLLVFEDDIASISSLIIIFLESPGSLVELGIFCNKSELFKKILIVASAEEVYGEDSFIYLGPLEYIKKKVSSSVVIYPWPDPEVLKYDNDFLDDLCVNIKEKLSSI:MELKSEEEVEEYLKKYSKKIRLEYLYEKLKEKLKDTPLYPLVEKIVSPLL	7.318142933549993	0.5457432118350157	66.28443145751953	0.7108126282691956	12.267745971679688	27.546213150024414	19.54364776611328
result_50aa_1_12	16	GFVCGGKVDVRAPIPPSFRDRLLTYTAKNASELHEHFILAETFKDYFKENAYPDLLVFEDDIASISSLIIIFLESPGSLVELGIFCNKSELFKKILIVASAEEVYGEDSFIYLGPLEYIKKKVSSSVVIYPWPDPEVLKYDNDFLDDLCVNIKEKLSSI:MELKTEEEIEEYLKKYTEEILKKYEYEQAVKKLKDTPLYPLFKKIVEPLL	8.925724692285787	0.5603326371522647	70.18299102783203	0.7092148065567017	12.328339576721191	28.069448471069336	20.224960327148438
result_50aa_1_12	17	GFVCGGKVDVRAPIPPSFRDRLLTYTAKNASELHEHFILAETFKDYFKENAYPDLLVFEDDIASISSLIIIFLESPGSLVELGIFCNKSELFKKILIVASAEEVYGEDSFIYLGPLEYIKKKVSSSVVIYPWPDPEVLKYDNDFLDDLCVNIKEKLSSI:MELKTEEEVEEYLKKYTEEILKKYEYEKLMEKYKDTPLYEEIKKELEPKL	11.332537843506593	0.4364681983303487	61.13341522216797	0.7096089124679565	12.499223709106445	28.123844146728516	20.151485443115234
result_50aa_1_12	18	GFVCGGKVDVRAPIPPSFRDRLLTYTAKNASELHEHFILAETFKDYFKENAYPDLLVFEDDIASISSLIIIFLESPGSLVELGIFCNKSELFKKILIVASAEEVYGEDSFIYLGPLEYIKKKVSSSVVIYPWPDPEVLKYDNDFLDDLCVNIKEKLSSI:MELKTEEEEKEYLKEYTEKILKEYEYEKLMEKYKNTEKFEEIKKKLEPEL	8.272953648198781	0.4659630929080665	75.54515838623047	0.7114167213439941	12.014031410217285	27.2476806640625	20.040748596191406
result_50aa_1_12	19	GFVCGGKVDVRAPIPPSFRDRLLTYTAKNASELHEHFILAETFKDYFKENAYPDLLVFEDDIASISSLIIIFLESPGSLVELGIFCNKSELFKKILIVASAEEVYGEDSFIYLGPLEYIKKKVSSSVVIYPWPDPEVLKYDNDFLDDLCVNIKEKLSSI:MELKTEEEVEEYLKEYTEKILKEYEYEKLIEKYKDTEEFEKIEKEVKPLL	8.259785935917892	0.46090746448160896	70.78276824951172	0.7093808650970459	12.322640419006348	27.85106658935547	20.433040618896484
result_50aa_1_12	20	GFVCGGKVDVRAPIPPSFRDRLLTYTAKNASELHEHFILAETFKDYFKENAYPDLLVFEDDIASISSLIIIFLESPGSLVELGIFCNKSELFKKILIVASAEEVYGEDSFIYLGPLEYIKKKVSSSVVIYPWPDPEVLKYDNDFLDDLCVNIKEKLSSI:MELKTEEEVEKYLKEYSEKIRKLYLYEELMKKYKDTPLKPLIEKLLEPLL	5.375882742089207	0.6510684402130277	65.31044006347656	0.7111920118331909	12.127967834472656	27.325136184692383	18.48530387878418
result_50aa_1_12	21	GFVCGGKVDVRAPIPPSFRDRLLTYTAKNASELHEHFILAETFKDYFKENAYPDLLVFEDDIASISSLIIIFLESPGSLVELGIFCNKSELFKKILIVASAEEVYGEDSFIYLGPLEYIKKKVSSSVVIYPWPDPEVLKYDNDFLDDLCVNIKEKLSSI:MELKTEEEIEKYLKEYTEKILKEYLYEQLKKEYEDTPLKPLIEKVLEPLL	5.5032545990321085	0.6274004951734249	73.41413879394531	0.7092212438583374	12.225316047668457	27.683115005493164	20.398845672607422
result_50aa_1_12	22	GFVCGGKVDVRAPIPPSFRDRLLTYTAKNASELHEHFILAETFKDYFKENAYPDLLVFEDDIASISSLIIIFLESPGSLVELGIFCNKSELFKKILIVASAEEVYGEDSFIYLGPLEYIKKKVSSSVVIYPWPDPEVLKYDNDFLDDLCVNIKEKLSSI:MELKTEEEEKKYLEEYTKKILKEYEYEQLLEKLKDTPLLPLVKKVLEPLL	5.447568786833855	0.6935213176162506	70.69291687011719	0.7093287706375122	12.303753852844238	27.71209716796875	16.404268264770508
result_50aa_1_12	23	GFVCGGKVDVRAPIPPSFRDRLLTYTAKNASELHEHFILAETFKDYFKENAYPDLLVFEDDIASISSLIIIFLESPGSLVELGIFCNKSELFKKILIVASAEEVYGEDSFIYLGPLEYIKKKVSSSVVIYPWPDPEVLKYDNDFLDDLCVNIKEKLSSI:MELKTEEEIEEYLKEYTKKILLKYLYEKLMEKYKDTPLYPLIKKLLEPLL	3.6188457893908814	0.7644506193994883	80.65428924560547	0.7123099565505981	11.73157024383545	26.48430633544922	12.259416580200195
result_50aa_1_12	24	GFVCGGKVDVRAPIPPSFRDRLLTYTAKNASELHEHFILAETFKDYFKENAYPDLLVFEDDIASISSLIIIFLESPGSLVELGIFCNKSELFKKILIVASAEEVYGEDSFIYLGPLEYIKKKVSSSVVIYPWPDPEVLKYDNDFLDDLCVNIKEKLSSI:MELKTEEEIEEYLKEYTEKILKEYIYEQLKEKLKDTPLYPLVEKLVSPLL	4.493004475738108	0.7016151822326527	74.38385772705078	0.7098672389984131	12.171813011169434	27.585336685180664	20.493026733398438
result_50aa_1_12	25	GFVCGGKVDVRAPIPPSFRDRLLTYTAKNASELHEHFILAETFKDYFKENAYPDLLVFEDDIASISSLIIIFLESPGSLVELGIFCNKSELFKKILIVASAEEVYGEDSFIYLGPLEYIKKKVSSSVVIYPWPDPEVLKYDNDFLDDLCVNIKEKLSSI:MELKTEEEVEEYLKKYSEYIRKLYEYQQLLEKYKDTPELEKIKKEVEPLL	2.1519881606334623	0.9073191367403435	77.52375793457031	0.7220556735992432	10.975724220275879	24.45098876953125	12.316561698913574
result_50aa_1_12	26	GFVCGGKVDVRAPIPPSFRDRLLTYTAKNASELHEHFILAETFKDYFKENAYPDLLVFEDDIASISSLIIIFLESPGSLVELGIFCNKSELFKKILIVASAEEVYGEDSFIYLGPLEYIKKKVSSSVVIYPWPDPEVLKYDNDFLDDLCVNIKEKLSSI:MELKTEEEVEEYLKKYTKEILLKYIYEKLKEKLKDTPLYPLVEKLVEPLL	4.3248583939180465	0.717932223444245	60.75056457519531	0.7115947008132935	12.147619247436523	27.390783309936523	20.115947723388672
result_50aa_1_12	27	GFVCGGKVDVRAPIPPSFRDRLLTYTAKNASELHEHFILAETFKDYFKENAYPDLLVFEDDIASISSLIIIFLESPGSLVELGIFCNKSELFKKILIVASAEEVYGEDSFIYLGPLEYIKKKVSSSVVIYPWPDPEVLKYDNDFLDDLCVNIKEKLSSI:MKLETEEEIEKYLKEYTEKILKLYEYEQLKEKYKNTPLYEEIKKKLEPLL	4.843677711948285	0.6604044244760608	67.12841033935547	0.7121574878692627	12.059491157531738	27.184680938720703	19.115535736083984
result_50aa_1_12	28	GFVCGGKVDVRAPIPPSFRDRLLTYTAKNASELHEHFILAETFKDYFKENAYPDLLVFEDDIASISSLIIIFLESPGSLVELGIFCNKSELFKKILIVASAEEVYGEDSFIYLGPLEYIKKKVSSSVVIYPWPDPEVLKYDNDFLDDLCVNIKEKLSSI:MELKTEEEVEKYLKEYSEEILKKYKYEQLKKKYKDTPKYEEIKKTLEPLL	14.001518583789599	0.2300830154442381	59.210731506347656	0.7156227827072144	11.920289993286133	26.48555564880371	15.91592788696289
result_50aa_1_12	29	GFVCGGKVDVRAPIPPSFRDRLLTYTAKNASELHEHFILAETFKDYFKENAYPDLLVFEDDIASISSLIIIFLESPGSLVELGIFCNKSELFKKILIVASAEEVYGEDSFIYLGPLEYIKKKVSSSVVIYPWPDPEVLKYDNDFLDDLCVNIKEKLSSI:MELKTEEEVEEYLKKYSEKIRKLYEFAKKLEKYKDTPELPKFLEEELPKL	8.95451950766134	0.46814007938030555	77.95895385742188	0.711021900177002	11.995841979980469	27.266935348510742	19.08050537109375
result_50aa_1_12	30	GFVCGGKVDVRAPIPPSFRDRLLTYTAKNASELHEHFILAETFKDYFKENAYPDLLVFEDDIASISSLIIIFLESPGSLVELGIFCNKSELFKKILIVASAEEVYGEDSFIYLGPLEYIKKKVSSSVVIYPWPDPEVLKYDNDFLDDLCVNIKEKLSSI:MELKTEEEVEKYLKEYTEKILKKYEYEQLKKKYKNTPKYKEIEEKLEPLL	13.1376665447527	0.2519858446685861	70.90557098388672	0.7113292217254639	11.973189353942871	26.992557525634766	17.95038604736328
result_50aa_1_12	31	GFVCGGKVDVRAPIPPSFRDRLLTYTAKNASELHEHFILAETFKDYFKENAYPDLLVFEDDIASISSLIIIFLESPGSLVELGIFCNKSELFKKILIVASAEEVYGEDSFIYLGPLEYIKKKVSSSVVIYPWPDPEVLKYDNDFLDDLCVNIKEKLSSI:MELKTEEEVEKYLKEYSEEILKRYIYEQLKKELKDTPLYPLVKELLEPLL	3.567694897029166	0.7586557503685688	69.91105651855469	0.711887538433075	11.989867210388184	26.78136444091797	15.872735023498535
result_50aa_1_12	32	GFVCGGKVDVRAPIPPSFRDRLLTYTAKNASELHEHFILAETFKDYFKENAYPDLLVFEDDIASISSLIIIFLESPGSLVELGIFCNKSELFKKILIVASAEEVYGEDSFIYLGPLEYIKKKVSSSVVIYPWPDPEVLKYDNDFLDDLCVNIKEKLSSI:MELKTEEEVEEYLKEYTEKILKEYEYEKLKKKYENTPLYPLIKKILEPLL	7.553891161366147	0.6455926871568844	67.12053680419922	0.7106059789657593	12.250693321228027	27.669435501098633	19.926362991333008
result_50aa_1_12	33	GFVCGGKVDVRAPIPPSFRDRLLTYTAKNASELHEHFILAETFKDYFKENAYPDLLVFEDDIASISSLIIIFLESPGSLVELGIFCNKSELFKKILIVASAEEVYGEDSFIYLGPLEYIKKKVSSSVVIYPWPDPEVLKYDNDFLDDLCVNIKEKLSSI:MELKTEEEVEEYLKKYTEEILKKYEYEKLKEKLKDTPLFPLVEKVVEPLL	9.196691496642579	0.5312945412429221	66.01261901855469	0.7087335586547852	12.419570922851562	28.18059730529785	20.558244705200195
result_50aa_1_12	34	GFVCGGKVDVRAPIPPSFRDRLLTYTAKNASELHEHFILAETFKDYFKENAYPDLLVFEDDIASISSLIIIFLESPGSLVELGIFCNKSELFKKILIVASAEEVYGEDSFIYLGPLEYIKKKVSSSVVIYPWPDPEVLKYDNDFLDDLCVNIKEKLSSI:MELKTEEEIEEYLKKYTEEILKQYEYEKALEELKDTPELKEFLEKKEPEL	8.012363185586656	0.4649584456259971	62.39478302001953	0.7114073038101196	12.246578216552734	27.275833129882812	17.737749099731445
result_50aa_1_12	35	GFVCGGKVDVRAPIPPSFRDRLLTYTAKNASELHEHFILAETFKDYFKENAYPDLLVFEDDIASISSLIIIFLESPGSLVELGIFCNKSELFKKILIVASAEEVYGEDSFIYLGPLEYIKKKVSSSVVIYPWPDPEVLKYDNDFLDDLCVNIKEKLSSI:MELKTEEEIEKYLKEYTEKILKEYEYEKLMEKYKDTPEYEEIKKKLEPEL	6.821000110467168	0.5130906410231393	81.330810546875	0.7107005715370178	11.926904678344727	27.17661476135254	19.63818359375
result_50aa_1_12	36	GFVCGGKVDVRAPIPPSFRDRLLTYTAKNASELHEHFILAETFKDYFKENAYPDLLVFEDDIASISSLIIIFLESPGSLVELGIFCNKSELFKKILIVASAEEVYGEDSFIYLGPLEYIKKKVSSSVVIYPWPDPEVLKYDNDFLDDLCVNIKEKLSSI:MELKTEEEIEEYLKKYTEEILKKYEYAELIKKYKDTPEFEKIKKELEPLL	10.213956899279484	0.454913613605635	58.71409225463867	0.7112380266189575	12.489569664001465	27.864547729492188	18.506675720214844
result_50aa_1_12	37	GFVCGGKVDVRAPIPPSFRDRLLTYTAKNASELHEHFILAETFKDYFKENAYPDLLVFEDDIASISSLIIIFLESPGSLVELGIFCNKSELFKKILIVASAEEVYGEDSFIYLGPLEYIKKKVSSSVVIYPWPDPEVLKYDNDFLDDLCVNIKEKLSSI:MELKSEEEVEKYLKEYSEKIRKEYEYNKLLEKYKDTPLLPLIEKILSPLL	9.409683474603385	0.4426933620222858	79.69328308105469	0.7107645273208618	11.939812660217285	27.093852996826172	17.76007080078125
result_50aa_1_12	38	GFVCGGKVDVRAPIPPSFRDRLLTYTAKNASELHEHFILAETFKDYFKENAYPDLLVFEDDIASISSLIIIFLESPGSLVELGIFCNKSELFKKILIVASAEEVYGEDSFIYLGPLEYIKKKVSSSVVIYPWPDPEVLKYDNDFLDDLCVNIKEKLSSI:MELKTEEEIEEYLKEYSEKIRKEYLYEQLMEKYKNTPLKPLIEKILTPLL	12.85683171404252	0.4405948822985397	70.25933837890625	0.7108712196350098	12.136846542358398	27.41530990600586	20.29854965209961
result_50aa_1_12	39	GFVCGGKVDVRAPIPPSFRDRLLTYTAKNASELHEHFILAETFKDYFKENAYPDLLVFEDDIASISSLIIIFLESPGSLVELGIFCNKSELFKKILIVASAEEVYGEDSFIYLGPLEYIKKKVSSSVVIYPWPDPEVLKYDNDFLDDLCVNIKEKLSSI:MELKSEEEVEKYLKEYSEKIRKEYLYEKLKEKLKDTPLKPIVDKILEPLL	9.217814221202127	0.44964548122344683	69.28080749511719	0.7115017175674438	12.171379089355469	27.46057891845703	18.44503402709961
result_50aa_1_12	40	GFVCGGKVDVRAPIPPSFRDRLLTYTAKNASELHEHFILAETFKDYFKENAYPDLLVFEDDIASISSLIIIFLESPGSLVELGIFCNKSELFKKILIVASAEEVYGEDSFIYLGPLEYIKKKVSSSVVIYPWPDPEVLKYDNDFLDDLCVNIKEKLSSI:MKLETEEEVEEYLKKYTEEILKKYEYEKALEKLKDTPELEKFEKEVKPKL	5.8962871258602	0.5619071323527903	67.66203308105469	0.7113964557647705	12.18289852142334	27.463510513305664	18.2054443359375
result_50aa_1_12	41	GFVCGGKVDVRAPIPPSFRDRLLTYTAKNASELHEHFILAETFKDYFKENAYPDLLVFEDDIASISSLIIIFLESPGSLVELGIFCNKSELFKKILIVASAEEVYGEDSFIYLGPLEYIKKKVSSSVVIYPWPDPEVLKYDNDFLDDLCVNIKEKLSSI:MELKTEEEVEEYLKEYSEKIRFEYLYEKLKEKLKDTPLYPLVEKVLSPLL	10.430691651569315	0.5432369056220342	66.18920135498047	0.710591197013855	12.207842826843262	27.505151748657227	18.28175926208496
result_50aa_1_12	42	GFVCGGKVDVRAPIPPSFRDRLLTYTAKNASELHEHFILAETFKDYFKENAYPDLLVFEDDIASISSLIIIFLESPGSLVELGIFCNKSELFKKILIVASAEEVYGEDSFIYLGPLEYIKKKVSSSVVIYPWPDPEVLKYDNDFLDDLCVNIKEKLSSI:MELKTEEEVKEYLKKYTEEILKKYEYEQAKKELEDTPLYKEFKEKYEPLL	6.3978773865055025	0.6194851781600382	63.759056091308594	0.7108784914016724	12.29983139038086	27.570913314819336	14.768173217773438
result_50aa_1_12	43	GFVCGGKVDVRAPIPPSFRDRLLTYTAKNASELHEHFILAETFKDYFKENAYPDLLVFEDDIASISSLIIIFLESPGSLVELGIFCNKSELFKKILIVASAEEVYGEDSFIYLGPLEYIKKKVSSSVVIYPWPDPEVLKYDNDFLDDLCVNIKEKLSSI:MELKTEEEVEEYLKEYTEKILKLYEYEEALKKLKNTEKLPEFLEKKEPEL	3.4692418297284133	0.8152742124497141	56.607967376708984	0.7171744704246521	11.848471641540527	25.986873626708984	11.968460083007812
result_50aa_1_12	44	GFVCGGKVDVRAPIPPSFRDRLLTYTAKNASELHEHFILAETFKDYFKENAYPDLLVFEDDIASISSLIIIFLESPGSLVELGIFCNKSELFKKILIVASAEEVYGEDSFIYLGPLEYIKKKVSSSVVIYPWPDPEVLKYDNDFLDDLCVNIKEKLSSI:MKLETEEEIEEYLKKYSKEIRLKYLYEQLKEKLKDTPLYPLVEKLLTPLL	7.975095963625991	0.5371598751169939	67.6248779296875	0.7096730470657349	12.257197380065918	27.584888458251953	19.80539321899414
result_50aa_1_12	45	GFVCGGKVDVRAPIPPSFRDRLLTYTAKNASELHEHFILAETFKDYFKENAYPDLLVFEDDIASISSLIIIFLESPGSLVELGIFCNKSELFKKILIVASAEEVYGEDSFIYLGPLEYIKKKVSSSVVIYPWPDPEVLKYDNDFLDDLCVNIKEKLSSI:MELKTEEEVEKYLKEYSEKILKEYKYEELKKKYKDTPLYPLIKKVLEPLL	10.172857498805767	0.42562745102156957	83.8833999633789	0.7066469192504883	12.318988800048828	28.492509841918945	20.629497528076172
result_50aa_1_12	46	GFVCGGKVDVRAPIPPSFRDRLLTYTAKNASELHEHFILAETFKDYFKENAYPDLLVFEDDIASISSLIIIFLESPGSLVELGIFCNKSELFKKILIVASAEEVYGEDSFIYLGPLEYIKKKVSSSVVIYPWPDPEVLKYDNDFLDDLCVNIKEKLSSI:MKLETEEEEKEYLKEYSEKILKEYLYNKLKEKLKDTPLYPLVEKVLSPLL	5.840321419818939	0.5974617383800875	77.00127410888672	0.7147617340087891	11.561177253723145	25.998281478881836	15.763273239135742
result_50aa_1_12	47	GFVCGGKVDVRAPIPPSFRDRLLTYTAKNASELHEHFILAETFKDYFKENAYPDLLVFEDDIASISSLIIIFLESPGSLVELGIFCNKSELFKKILIVASAEEVYGEDSFIYLGPLEYIKKKVSSSVVIYPWPDPEVLKYDNDFLDDLCVNIKEKLSSI:MELKTEEEIEKYLKEYSEKILKEYEYAKALEELKDTPLLPEFLKEKEPEL	6.636030328489661	0.5423131062419309	61.279022216796875	0.7122392654418945	12.268913269042969	27.146224975585938	18.317893981933594
result_50aa_1_12	48	GFVCGGKVDVRAPIPPSFRDRLLTYTAKNASELHEHFILAETFKDYFKENAYPDLLVFEDDIASISSLIIIFLESPGSLVELGIFCNKSELFKKILIVASAEEVYGEDSFIYLGPLEYIKKKVSSSVVIYPWPDPEVLKYDNDFLDDLCVNIKEKLSSI:MELKTEEEIEEYLKKYSEEIRKLYLYQQLMEKLKDTPLKPLVEKLLTPLL	5.135853750289027	0.6834335213609805	76.97270965576172	0.7096078395843506	12.138243675231934	27.473041534423828	19.773948669433594
result_50aa_1_12	49	GFVCGGKVDVRAPIPPSFRDRLLTYTAKNASELHEHFILAETFKDYFKENAYPDLLVFEDDIASISSLIIIFLESPGSLVELGIFCNKSELFKKILIVASAEEVYGEDSFIYLGPLEYIKKKVSSSVVIYPWPDPEVLKYDNDFLDDLCVNIKEKLSSI:MELKSEEEEEEYLKEYSEKILKEYLYEQLKEKYKDTPLYPLIEKVLSPLL	3.7941815399222363	0.7560661383810733	76.89335632324219	0.7123360633850098	11.811763763427734	26.546354293823242	12.562029838562012
result_50aa_1_12	50	GFVCGGKVDVRAPIPPSFRDRLLTYTAKNASELHEHFILAETFKDYFKENAYPDLLVFEDDIASISSLIIIFLESPGSLVELGIFCNKSELFKKILIVASAEEVYGEDSFIYLGPLEYIKKKVSSSVVIYPWPDPEVLKYDNDFLDDLCVNIKEKLSSI:MELKSEEEVEEYLKEYTEKILKEYLYEQLKKELKNTPLYPLVEKIVTPLL	4.5049888291660665	0.7088765601450304	74.25341033935547	0.7099940776824951	12.122459411621094	27.455690383911133	20.064279556274414
result_50aa_1_12	51	GFVCGGKVDVRAPIPPSFRDRLLTYTAKNASELHEHFILAETFKDYFKENAYPDLLVFEDDIASISSLIIIFLESPGSLVELGIFCNKSELFKKILIVASAEEVYGEDSFIYLGPLEYIKKKVSSSVVIYPWPDPEVLKYDNDFLDDLCVNIKEKLSSI:MELKTEEEIEKYLKEYSERILKEYLYQQLLEELKDTPLLPLVEELLTPLL	2.603760229375304	0.846051061421511	76.24272155761719	0.7123963236808777	11.689477920532227	26.168296813964844	12.27367877960205
result_50aa_1_12	52	GFVCGGKVDVRAPIPPSFRDRLLTYTAKNASELHEHFILAETFKDYFKENAYPDLLVFEDDIASISSLIIIFLESPGSLVELGIFCNKSELFKKILIVASAEEVYGEDSFIYLGPLEYIKKKVSSSVVIYPWPDPEVLKYDNDFLDDLCVNIKEKLSSI:MELKTEEEVKEYLKKYSEEIRKKYLYEKLMEKYKDTPLYPLIKELLEPLL	5.795105576948688	0.6079254708938141	65.10160064697266	0.7107858061790466	12.218859672546387	27.6124324798584	19.613880157470703
result_50aa_1_12	53	GFVCGGKVDVRAPIPPSFRDRLLTYTAKNASELHEHFILAETFKDYFKENAYPDLLVFEDDIASISSLIIIFLESPGSLVELGIFCNKSELFKKILIVASAEEVYGEDSFIYLGPLEYIKKKVSSSVVIYPWPDPEVLKYDNDFLDDLCVNIKEKLSSI:MKLESEEEIEKYLKEYSEYIRKLYEFEQKLEELKDTPELPKFLETELPKL	4.986838373966959	0.6455889565651818	86.61138153076172	0.7125401496887207	11.484430313110352	26.104511260986328	18.08910369873047
result_50aa_1_12	54	GFVCGGKVDVRAPIPPSFRDRLLTYTAKNASELHEHFILAETFKDYFKENAYPDLLVFEDDIASISSLIIIFLESPGSLVELGIFCNKSELFKKILIVASAEEVYGEDSFIYLGPLEYIKKKVSSSVVIYPWPDPEVLKYDNDFLDDLCVNIKEKLSSI:MELKTEEEVEEYLKEYTEKILKEYEYEQLLEKYRDTPELPKILEEVEPLL	5.840497127594591	0.5624562189023287	65.23780059814453	0.709904134273529	12.28005599975586	27.356063842773438	12.534748077392578
result_50aa_1_12	55	GFVCGGKVDVRAPIPPSFRDRLLTYTAKNASELHEHFILAETFKDYFKENAYPDLLVFEDDIASISSLIIIFLESPGSLVELGIFCNKSELFKKILIVASAEEVYGEDSFIYLGPLEYIKKKVSSSVVIYPWPDPEVLKYDNDFLDDLCVNIKEKLSSI:MELKTEEEVEEYLKEYSKEILKRYLYEKLKEKLKDTPLYPLVEKILEPLL	4.0176466975850404	0.7197458683010928	58.680580139160156	0.7120142579078674	12.126904487609863	27.19649314880371	18.572465896606445
result_50aa_1_12	56	GFVCGGKVDVRAPIPPSFRDRLLTYTAKNASELHEHFILAETFKDYFKENAYPDLLVFEDDIASISSLIIIFLESPGSLVELGIFCNKSELFKKILIVASAEEVYGEDSFIYLGPLEYIKKKVSSSVVIYPWPDPEVLKYDNDFLDDLCVNIKEKLSSI:MELKSEEEIKEYLKKYTEKILKEYEYKQLEEKLKDTPLYPLVKKVLEPLL	7.882860478881481	0.5730318300206227	65.15218353271484	0.7106093168258667	12.328584671020508	27.68242073059082	17.175933837890625
result_50aa_1_12	57	GFVCGGKVDVRAPIPPSFRDRLLTYTAKNASELHEHFILAETFKDYFKENAYPDLLVFEDDIASISSLIIIFLESPGSLVELGIFCNKSELFKKILIVASAEEVYGEDSFIYLGPLEYIKKKVSSSVVIYPWPDPEVLKYDNDFLDDLCVNIKEKLSSI:MELKTEEEIEKYLKEYSEKILKEYEYEQARKELENTPEKEKFEKEVEPKL	5.515681086702878	0.5870482872412984	80.14147186279297	0.7110578417778015	11.945342063903809	27.158374786376953	18.749496459960938
result_50aa_1_12	58	GFVCGGKVDVRAPIPPSFRDRLLTYTAKNASELHEHFILAETFKDYFKENAYPDLLVFEDDIASISSLIIIFLESPGSLVELGIFCNKSELFKKILIVASAEEVYGEDSFIYLGPLEYIKKKVSSSVVIYPWPDPEVLKYDNDFLDDLCVNIKEKLSSI:MELKSEEEIEKYLKEYTEKILKLYEYEQLMEKYKDTPLLPEIEKKLSPLL	2.204206066507582	0.8968362057264051	70.76542663574219	0.7173311710357666	11.527234077453613	25.65529441833496	14.185723304748535
result_50aa_1_12	59	GFVCGGKVDVRAPIPPSFRDRLLTYTAKNASELHEHFILAETFKDYFKENAYPDLLVFEDDIASISSLIIIFLESPGSLVELGIFCNKSELFKKILIVASAEEVYGEDSFIYLGPLEYIKKKVSSSVVIYPWPDPEVLKYDNDFLDDLCVNIKEKLSSI:MELKTEEEIEKYLKEYSEKILKEYKYQQLMEELKDTPLYPLVKKVLEPLL	9.852374509606566	0.440781300229692	83.38717651367188	0.7068896889686584	12.26931381225586	28.32809066772461	18.67249298095703
result_50aa_1_12	60	GFVCGGKVDVRAPIPPSFRDRLLTYTAKNASELHEHFILAETFKDYFKENAYPDLLVFEDDIASISSLIIIFLESPGSLVELGIFCNKSELFKKILIVASAEEVYGEDSFIYLGPLEYIKKKVSSSVVIYPWPDPEVLKYDNDFLDDLCVNIKEKLSSI:MELKSEKEIEEYLKEYTEKILKEYEYEKALEKLKDTPLFEEFEKKVKPEL	5.491891717097892	0.5961402738972514	62.26089859008789	0.711599588394165	12.266225814819336	27.526920318603516	18.84992218017578
result_50aa_1_12	61	GFVCGGKVDVRAPIPPSFRDRLLTYTAKNASELHEHFILAETFKDYFKENAYPDLLVFEDDIASISSLIIIFLESPGSLVELGIFCNKSELFKKILIVASAEEVYGEDSFIYLGPLEYIKKKVSSSVVIYPWPDPEVLKYDNDFLDDLCVNIKEKLSSI:MELKTEEEVEEYLKEYTKKILKLYEYEKLIEKYKDTPLFPLIEKVLTPLL	8.925726664528636	0.5986444256284252	67.6101303100586	0.7107182741165161	12.137055397033691	27.382884979248047	18.384754180908203
result_50aa_1_12	62	GFVCGGKVDVRAPIPPSFRDRLLTYTAKNASELHEHFILAETFKDYFKENAYPDLLVFEDDIASISSLIIIFLESPGSLVELGIFCNKSELFKKILIVASAEEVYGEDSFIYLGPLEYIKKKVSSSVVIYPWPDPEVLKYDNDFLDDLCVNIKEKLSSI:MKLKTEEEVKEYLKEYTEKILKEYEYEKLIEKYKDTPEFEKIEKELKPKL	8.763215616131863	0.4331258845443367	69.73951721191406	0.7102882862091064	12.343439102172852	27.841949462890625	19.96830940246582
result_50aa_1_12	63	GFVCGGKVDVRAPIPPSFRDRLLTYTAKNASELHEHFILAETFKDYFKENAYPDLLVFEDDIASISSLIIIFLESPGSLVELGIFCNKSELFKKILIVASAEEVYGEDSFIYLGPLEYIKKKVSSSVVIYPWPDPEVLKYDNDFLDDLCVNIKEKLSSI:MELKTEEEIEKYLKEYTEKILKLYEFEQALEKLKDTPELPEFLKKELPKL	3.238537594260321	0.8925862888076801	62.79003143310547	0.7179943323135376	11.623887062072754	25.760486602783203	16.23416519165039
result_50aa_1_12	64	GFVCGGKVDVRAPIPPSFRDRLLTYTAKNASELHEHFILAETFKDYFKENAYPDLLVFEDDIASISSLIIIFLESPGSLVELGIFCNKSELFKKILIVASAEEVYGEDSFIYLGPLEYIKKKVSSSVVIYPWPDPEVLKYDNDFLDDLCVNIKEKLSSI:MELKTEEEIEEYLKEYTEKILKEYEYEEALKKLKDTPELEKFLEEEEPKL	11.992346031266349	0.33922888196446516	56.34335708618164	0.7097792029380798	12.737730979919434	28.348186492919922	22.395740509033203
result_50aa_1_12	65	GFVCGGKVDVRAPIPPSFRDRLLTYTAKNASELHEHFILAETFKDYFKENAYPDLLVFEDDIASISSLIIIFLESPGSLVELGIFCNKSELFKKILIVASAEEVYGEDSFIYLGPLEYIKKKVSSSVVIYPWPDPEVLKYDNDFLDDLCVNIKEKLSSI:MKLETEEEIEEYLKKYTEEILKKYEYEEALKKLKDTPEFPLFEKEVKPKL	14.708774687240817	0.29606404236317563	56.457088470458984	0.7089253664016724	12.636218070983887	28.48631477355957	20.387371063232422
result_50aa_1_12	66	GFVCGGKVDVRAPIPPSFRDRLLTYTAKNASELHEHFILAETFKDYFKENAYPDLLVFEDDIASISSLIIIFLESPGSLVELGIFCNKSELFKKILIVASAEEVYGEDSFIYLGPLEYIKKKVSSSVVIYPWPDPEVLKYDNDFLDDLCVNIKEKLSSI:MELKTEEEVEEYLKKYTEKILKLYIYDQLMEKLKDTPLKPLVEKLLSPLL	3.6926559510905217	0.748264436621255	70.61526489257812	0.7109320163726807	12.092915534973145	27.3017520904541	19.12871551513672
result_50aa_1_12	67	GFVCGGKVDVRAPIPPSFRDRLLTYTAKNASELHEHFILAETFKDYFKENAYPDLLVFEDDIASISSLIIIFLESPGSLVELGIFCNKSELFKKILIVASAEEVYGEDSFIYLGPLEYIKKKVSSSVVIYPWPDPEVLKYDNDFLDDLCVNIKEKLSSI:MELKTEEEIEEYLKKYTEKILKLYEFEQALEKLKDTPELPEFLKTELPKL	4.976757906212689	0.7167918560246186	63.141902923583984	0.7110357284545898	12.214188575744629	27.412261962890625	18.991710662841797
result_50aa_1_12	68	GFVCGGKVDVRAPIPPSFRDRLLTYTAKNASELHEHFILAETFKDYFKENAYPDLLVFEDDIASISSLIIIFLESPGSLVELGIFCNKSELFKKILIVASAEEVYGEDSFIYLGPLEYIKKKVSSSVVIYPWPDPEVLKYDNDFLDDLCVNIKEKLSSI:MELKTEEEIEEYLKEYSEKIRKEYEYEELMKKYKDTEELEKIEKELEPKL	7.4620580894974005	0.4598471135500059	61.08728790283203	0.7116996645927429	12.31225872039795	27.34638786315918	17.259544372558594
result_50aa_1_12	69	GFVCGGKVDVRAPIPPSFRDRLLTYTAKNASELHEHFILAETFKDYFKENAYPDLLVFEDDIASISSLIIIFLESPGSLVELGIFCNKSELFKKILIVASAEEVYGEDSFIYLGPLEYIKKKVSSSVVIYPWPDPEVLKYDNDFLDDLCVNIKEKLSSI:MELKTEEEVEEYLKEYSEKIRKLYEFEEALKKLKDTPKLEEFLKEELPKL	6.893522838354179	0.5237014189347318	66.57182312011719	0.7112299203872681	12.235095024108887	27.402616500854492	20.310710906982422
result_50aa_1_12	70	GFVCGGKVDVRAPIPPSFRDRLLTYTAKNASELHEHFILAETFKDYFKENAYPDLLVFEDDIASISSLIIIFLESPGSLVELGIFCNKSELFKKILIVASAEEVYGEDSFIYLGPLEYIKKKVSSSVVIYPWPDPEVLKYDNDFLDDLCVNIKEKLSSI:MELKTEEEIEKYLKEYSEKIRKLYEYAQLMEEYKDTPELPKIEKELSPLL	4.634935163621955	0.6786225581365043	76.41746520996094	0.7123647928237915	11.817392349243164	26.702861785888672	18.643144607543945
result_50aa_1_12	71	GFVCGGKVDVRAPIPPSFRDRLLTYTAKNASELHEHFILAETFKDYFKENAYPDLLVFEDDIASISSLIIIFLESPGSLVELGIFCNKSELFKKILIVASAEEVYGEDSFIYLGPLEYIKKKVSSSVVIYPWPDPEVLKYDNDFLDDLCVNIKEKLSSI:MELKTEEEVEEYLKKYTEKILKEYEYEQLKKKYENTPEYKKFKEELEPKL	7.542081319456587	0.5184898704993488	68.14632415771484	0.7113708257675171	12.145148277282715	27.228670120239258	16.076217651367188
result_50aa_1_12	72	GFVCGGKVDVRAPIPPSFRDRLLTYTAKNASELHEHFILAETFKDYFKENAYPDLLVFEDDIASISSLIIIFLESPGSLVELGIFCNKSELFKKILIVASAEEVYGEDSFIYLGPLEYIKKKVSSSVVIYPWPDPEVLKYDNDFLDDLCVNIKEKLSSI:MELKTEEEIEEYLKKYSERIYKLYLYEKLMEKYKDTPLKPLIEELVEPLL	7.713360465001854	0.610754830440338	79.38275146484375	0.7084366679191589	12.17067813873291	27.821685791015625	18.938358306884766
result_50aa_1_12	73	GFVCGGKVDVRAPIPPSFRDRLLTYTAKNASELHEHFILAETFKDYFKENAYPDLLVFEDDIASISSLIIIFLESPGSLVELGIFCNKSELFKKILIVASAEEVYGEDSFIYLGPLEYIKKKVSSSVVIYPWPDPEVLKYDNDFLDDLCVNIKEKLSSI:MELKTEEEEEEYLKKYTEEILKKYEYEQLKKELKDTPKYEEFKKKYEPLL	5.960500113619979	0.5664797457560269	71.01396942138672	0.7107303142547607	12.208921432495117	27.562103271484375	18.884918212890625
result_50aa_1_12	74	GFVCGGKVDVRAPIPPSFRDRLLTYTAKNASELHEHFILAETFKDYFKENAYPDLLVFEDDIASISSLIIIFLESPGSLVELGIFCNKSELFKKILIVASAEEVYGEDSFIYLGPLEYIKKKVSSSVVIYPWPDPEVLKYDNDFLDDLCVNIKEKLSSI:MELKTEEEEKEYLKKYTEEILKKYLYEKLMEKYKDTPLKPLIEKILEPLL	5.083305668280168	0.6594751836600684	78.10460662841797	0.7118831276893616	11.875579833984375	26.866601943969727	17.948890686035156
result_50aa_1_12	75	GFVCGGKVDVRAPIPPSFRDRLLTYTAKNASELHEHFILAETFKDYFKENAYPDLLVFEDDIASISSLIIIFLESPGSLVELGIFCNKSELFKKILIVASAEEVYGEDSFIYLGPLEYIKKKVSSSVVIYPWPDPEVLKYDNDFLDDLCVNIKEKLSSI:MELKTEEEVKEYLKEYTKKILKEYEYQKLLEKYKDTPLLPEIEKKLKPLL	6.078056855895325	0.5832738720998327	74.19701385498047	0.711945652961731	11.923036575317383	26.953487396240234	18.125080108642578
result_50aa_1_12	76	GFVCGGKVDVRAPIPPSFRDRLLTYTAKNASELHEHFILAETFKDYFKENAYPDLLVFEDDIASISSLIIIFLESPGSLVELGIFCNKSELFKKILIVASAEEVYGEDSFIYLGPLEYIKKKVSSSVVIYPWPDPEVLKYDNDFLDDLCVNIKEKLSSI:MELKTEEEIEEYLKKYTEKILFEYLYEKLKEKYKDTPLYPLIEKVLTPLL	9.732282578122282	0.5793826568035307	69.99434661865234	0.7106767296791077	12.10448932647705	27.42656898498535	18.138317108154297
result_50aa_1_12	77	GFVCGGKVDVRAPIPPSFRDRLLTYTAKNASELHEHFILAETFKDYFKENAYPDLLVFEDDIASISSLIIIFLESPGSLVELGIFCNKSELFKKILIVASAEEVYGEDSFIYLGPLEYIKKKVSSSVVIYPWPDPEVLKYDNDFLDDLCVNIKEKLSSI:MELKSEEEIKEYLKKYTEKILKEYIYQQLMEKYKDTPLKPLIEKLLTPLL	5.112276818158368	0.659490159362587	80.3587875366211	0.7105921506881714	12.03437328338623	27.40275764465332	19.88086700439453
result_50aa_1_12	78	GFVCGGKVDVRAPIPPSFRDRLLTYTAKNASELHEHFILAETFKDYFKENAYPDLLVFEDDIASISSLIIIFLESPGSLVELGIFCNKSELFKKILIVASAEEVYGEDSFIYLGPLEYIKKKVSSSVVIYPWPDPEVLKYDNDFLDDLCVNIKEKLSSI:MELKTEEEIEEYLKEYSKRILLEYIYEQLKEELKDTPLYPLVEKLLEPLL	2.9320674820205235	0.8187285424963612	78.45649719238281	0.7125680446624756	11.653751373291016	26.14887046813965	13.299850463867188
result_50aa_1_12	79	GFVCGGKVDVRAPIPPSFRDRLLTYTAKNASELHEHFILAETFKDYFKENAYPDLLVFEDDIASISSLIIIFLESPGSLVELGIFCNKSELFKKILIVASAEEVYGEDSFIYLGPLEYIKKKVSSSVVIYPWPDPEVLKYDNDFLDDLCVNIKEKLSSI:MELKTEEEVEEYLKEYSEKIRKLYEYAEARKRLKDTPLMPLFEEVVEPLL	5.411995750645361	0.6300599089704089	80.35012817382812	0.7128859758377075	11.60589599609375	26.210365295410156	17.31798553466797
result_50aa_1_12	80	GFVCGGKVDVRAPIPPSFRDRLLTYTAKNASELHEHFILAETFKDYFKENAYPDLLVFEDDIASISSLIIIFLESPGSLVELGIFCNKSELFKKILIVASAEEVYGEDSFIYLGPLEYIKKKVSSSVVIYPWPDPEVLKYDNDFLDDLCVNIKEKLSSI:MELKTEEEVEKYLKEYTEKILKEYKYEQLMEKYKDTPKYEEIEKKLSPKL	3.683574014595433	0.7622789769352283	63.93193054199219	0.7146446108818054	11.994484901428223	26.671817779541016	14.44291877746582
result_50aa_1_12	81	GFVCGGKVDVRAPIPPSFRDRLLTYTAKNASELHEHFILAETFKDYFKENAYPDLLVFEDDIASISSLIIIFLESPGSLVELGIFCNKSELFKKILIVASAEEVYGEDSFIYLGPLEYIKKKVSSSVVIYPWPDPEVLKYDNDFLDDLCVNIKEKLSSI:MELKSEEEEKEYLKKYTEEIRKRYLYEQLMKELKDTPLYPLVKELVEPLL	6.188601436821612	0.5802349837982494	80.10415649414062	0.7111457586288452	11.855996131896973	26.789220809936523	17.702730178833008
result_50aa_1_12	82	GFVCGGKVDVRAPIPPSFRDRLLTYTAKNASELHEHFILAETFKDYFKENAYPDLLVFEDDIASISSLIIIFLESPGSLVELGIFCNKSELFKKILIVASAEEVYGEDSFIYLGPLEYIKKKVSSSVVIYPWPDPEVLKYDNDFLDDLCVNIKEKLSSI:MELKSEEEIKEYLKKYTEEILKKYIYEQLKEKFKDTPLYPLIEKVLTPLL	5.063829153830637	0.663397637607307	75.59612274169922	0.7104001641273499	12.130847930908203	27.506420135498047	19.93450927734375
result_50aa_1_12	83	GFVCGGKVDVRAPIPPSFRDRLLTYTAKNASELHEHFILAETFKDYFKENAYPDLLVFEDDIASISSLIIIFLESPGSLVELGIFCNKSELFKKILIVASAEEVYGEDSFIYLGPLEYIKKKVSSSVVIYPWPDPEVLKYDNDFLDDLCVNIKEKLSSI:MELKTEEEVKKYLKEYTERILKEYAYEQAKKELENTPLYPEFKATVEPLL	6.0900776837897626	0.730651050516944	64.26152801513672	0.7124652862548828	12.062204360961914	26.8695068359375	17.606142044067383
result_50aa_1_12	84	GFVCGGKVDVRAPIPPSFRDRLLTYTAKNASELHEHFILAETFKDYFKENAYPDLLVFEDDIASISSLIIIFLESPGSLVELGIFCNKSELFKKILIVASAEEVYGEDSFIYLGPLEYIKKKVSSSVVIYPWPDPEVLKYDNDFLDDLCVNIKEKLSSI:MELKTEEEIEKYLKEYSEKILKEYIYEQLKEKTKDTPLKPLIDKLLEPLL	9.843069550990165	0.4586617858345177	75.35304260253906	0.7079597115516663	12.30007553100586	27.911640167236328	21.34221076965332
result_50aa_1_12	85	GFVCGGKVDVRAPIPPSFRDRLLTYTAKNASELHEHFILAETFKDYFKENAYPDLLVFEDDIASISSLIIIFLESPGSLVELGIFCNKSELFKKILIVASAEEVYGEDSFIYLGPLEYIKKKVSSSVVIYPWPDPEVLKYDNDFLDDLCVNIKEKLSSI:MELKTEEEVEEYLKEYTEKILKEYEYQELKKKLENTPLYEEVKKTLEPEL	5.472082998001155	0.6081388337726548	56.96444320678711	0.7106542587280273	12.335460662841797	27.527578353881836	13.814918518066406
result_50aa_1_12	86	GFVCGGKVDVRAPIPPSFRDRLLTYTAKNASELHEHFILAETFKDYFKENAYPDLLVFEDDIASISSLIIIFLESPGSLVELGIFCNKSELFKKILIVASAEEVYGEDSFIYLGPLEYIKKKVSSSVVIYPWPDPEVLKYDNDFLDDLCVNIKEKLSSI:MELKTEEEIKEYLKEYTEKILKEYLYNKLMEKYKDTPLLPLIEETLKPLL	5.350883218062998	0.6341281251261935	81.39567565917969	0.7107868194580078	11.929338455200195	27.197650909423828	18.67906951904297
result_50aa_1_12	87	GFVCGGKVDVRAPIPPSFRDRLLTYTAKNASELHEHFILAETFKDYFKENAYPDLLVFEDDIASISSLIIIFLESPGSLVELGIFCNKSELFKKILIVASAEEVYGEDSFIYLGPLEYIKKKVSSSVVIYPWPDPEVLKYDNDFLDDLCVNIKEKLSSI:MKLKSEEEIEEYLKEYTEKLLKKYIYEQLKKKYKDTPLYPEIEEKLEPLL	6.619125660619451	0.5433930643104742	78.07707977294922	0.7110627889633179	11.93763542175293	27.050399780273438	15.342957496643066
result_50aa_1_12	88	GFVCGGKVDVRAPIPPSFRDRLLTYTAKNASELHEHFILAETFKDYFKENAYPDLLVFEDDIASISSLIIIFLESPGSLVELGIFCNKSELFKKILIVASAEEVYGEDSFIYLGPLEYIKKKVSSSVVIYPWPDPEVLKYDNDFLDDLCVNIKEKLSSI:MELKTEEEIEKYLKEYSEKILKEYLYNELMKKYKNTPLKPLIEKLVTPLL	9.558630871838771	0.5971920328436573	71.85362243652344	0.7104977369308472	12.12685489654541	27.603599548339844	18.23626708984375
result_50aa_1_12	89	GFVCGGKVDVRAPIPPSFRDRLLTYTAKNASELHEHFILAETFKDYFKENAYPDLLVFEDDIASISSLIIIFLESPGSLVELGIFCNKSELFKKILIVASAEEVYGEDSFIYLGPLEYIKKKVSSSVVIYPWPDPEVLKYDNDFLDDLCVNIKEKLSSI:MKLETEEEIKEYLKEYSAKVLAEYLYAQARERLKDTPLYPLFEALVSPLL	2.658314524778134	0.8536963829218444	74.51653289794922	0.7166155576705933	11.35033130645752	25.2092227935791	15.058176040649414
result_50aa_1_12	90	GFVCGGKVDVRAPIPPSFRDRLLTYTAKNASELHEHFILAETFKDYFKENAYPDLLVFEDDIASISSLIIIFLESPGSLVELGIFCNKSELFKKILIVASAEEVYGEDSFIYLGPLEYIKKKVSSSVVIYPWPDPEVLKYDNDFLDDLCVNIKEKLSSI:MELKTEEEIEKYLKEYSEKIRKEYEYEELMKKYKDTEKYPEIEKVLKPEL	6.5792032375480245	0.532694588903292	70.15431213378906	0.7120482921600342	12.03293228149414	27.122098922729492	18.30679702758789
result_50aa_1_12	91	GFVCGGKVDVRAPIPPSFRDRLLTYTAKNASELHEHFILAETFKDYFKENAYPDLLVFEDDIASISSLIIIFLESPGSLVELGIFCNKSELFKKILIVASAEEVYGEDSFIYLGPLEYIKKKVSSSVVIYPWPDPEVLKYDNDFLDDLCVNIKEKLSSI:MKLETEEEVKEYLKKYSEEIRKKYLYEQLKKKYKDTPLYPEVKEKLEPLL	10.873061703869132	0.3160986288516674	70.95069885253906	0.7124130725860596	11.868341445922852	26.646406173706055	17.923763275146484
result_50aa_1_12	92	GFVCGGKVDVRAPIPPSFRDRLLTYTAKNASELHEHFILAETFKDYFKENAYPDLLVFEDDIASISSLIIIFLESPGSLVELGIFCNKSELFKKILIVASAEEVYGEDSFIYLGPLEYIKKKVSSSVVIYPWPDPEVLKYDNDFLDDLCVNIKEKLSSI:MELKTEEEIKEYLKKYSEKILKEYEYERLLEELKDTPLKPLVEKVLEPLL	10.50247967126662	0.41257368381683857	83.53663635253906	0.7071333527565002	12.230107307434082	28.199419021606445	20.111927032470703
result_50aa_1_12	93	GFVCGGKVDVRAPIPPSFRDRLLTYTAKNASELHEHFILAETFKDYFKENAYPDLLVFEDDIASISSLIIIFLESPGSLVELGIFCNKSELFKKILIVASAEEVYGEDSFIYLGPLEYIKKKVSSSVVIYPWPDPEVLKYDNDFLDDLCVNIKEKLSSI:MELKTEEEEKEYLKEYTEKILKKYEYEKLLKKYKNTEKFEEIEKKLKPEL	17.746071020013222	0.16485052915948692	70.00377655029297	0.7202461361885071	11.327655792236328	25.165847778320312	8.703325271606445
result_50aa_1_12	94	GFVCGGKVDVRAPIPPSFRDRLLTYTAKNASELHEHFILAETFKDYFKENAYPDLLVFEDDIASISSLIIIFLESPGSLVELGIFCNKSELFKKILIVASAEEVYGEDSFIYLGPLEYIKKKVSSSVVIYPWPDPEVLKYDNDFLDDLCVNIKEKLSSI:MELKSEEEIEEYLKEYTEKIKKLYDYEQALEKLKDTPELPEFLKKKEPEL	6.14711366660054	0.5941066595022552	62.53611373901367	0.711536169052124	12.332009315490723	27.542160034179688	19.944150924682617
result_50aa_1_12	95	GFVCGGKVDVRAPIPPSFRDRLLTYTAKNASELHEHFILAETFKDYFKENAYPDLLVFEDDIASISSLIIIFLESPGSLVELGIFCNKSELFKKILIVASAEEVYGEDSFIYLGPLEYIKKKVSSSVVIYPWPDPEVLKYDNDFLDDLCVNIKEKLSSI:IELKTEEEIEKYLKEYSEKIRKKYEFEQALEKLKNTPELPEFLKKELPLL	6.570900755207857	0.5742553531710309	66.42984008789062	0.7125085592269897	12.053105354309082	27.08133316040039	18.412731170654297
result_50aa_1_12	96	GFVCGGKVDVRAPIPPSFRDRLLTYTAKNASELHEHFILAETFKDYFKENAYPDLLVFEDDIASISSLIIIFLESPGSLVELGIFCNKSELFKKILIVASAEEVYGEDSFIYLGPLEYIKKKVSSSVVIYPWPDPEVLKYDNDFLDDLCVNIKEKLSSI:MELKTEEEIEKYLKEYSEKIRLEYAYQKLMEKFKDTPLKPLVEKLLEPLL	6.327313913009871	0.5876136127401086	59.36933517456055	0.7121930122375488	12.1090669631958	27.261932373046875	19.301210403442383
result_50aa_1_12	97	GFVCGGKVDVRAPIPPSFRDRLLTYTAKNASELHEHFILAETFKDYFKENAYPDLLVFEDDIASISSLIIIFLESPGSLVELGIFCNKSELFKKILIVASAEEVYGEDSFIYLGPLEYIKKKVSSSVVIYPWPDPEVLKYDNDFLDDLCVNIKEKLSSI:MELKTEEEVEKYLKEWSARVRAEYAYQRLMEALRDTPLRPLVEALLTPLL	1.3122096139879065	0.961997638194132	77.26995849609375	0.7400705814361572	9.781548500061035	20.826221466064453	6.649838447570801
result_50aa_1_12	98	GFVCGGKVDVRAPIPPSFRDRLLTYTAKNASELHEHFILAETFKDYFKENAYPDLLVFEDDIASISSLIIIFLESPGSLVELGIFCNKSELFKKILIVASAEEVYGEDSFIYLGPLEYIKKKVSSSVVIYPWPDPEVLKYDNDFLDDLCVNIKEKLSSI:MELKTEEEIEKYLKEYTEKILKEYEYEKLKEKYKNTPLYPLIEKLLEPLL	7.635358650539057	0.6229273783509981	65.91001892089844	0.7105361223220825	12.345405578613281	27.68182373046875	16.426237106323242
result_50aa_1_12	99	GFVCGGKVDVRAPIPPSFRDRLLTYTAKNASELHEHFILAETFKDYFKENAYPDLLVFEDDIASISSLIIIFLESPGSLVELGIFCNKSELFKKILIVASAEEVYGEDSFIYLGPLEYIKKKVSSSVVIYPWPDPEVLKYDNDFLDDLCVNIKEKLSSI:MELKTEEEEKAYLKEYSKEIRKKYEYALLMEKYKDTPLYPLIKEVLEPLL	6.8342481686989585	0.5567042906671521	78.15336608886719	0.7113481760025024	11.899371147155762	26.839797973632812	16.965723037719727
result_50aa_1_13	0	IFVCGGKVDVRAPIPPSFRDRLLTYTAKNASELHEHFILAETFKDYFKENAYPDLLVFEDDIASISSLIIIFLESPGSLVELGIFCNKSELFKKILIVASAEEVYGEDSFIYLGPLEYIKKKVSSSVVIYPWPDPEVLKYDNDFLDDLCVNIKEKLSSI:GSEKEKEDAEAVKAVKPFLEKVLKMAYPDDKEKAEEYKKKLQERIDKIKA	3.2659793518042397	0.7870452577373432	73.14569091796875	0.7243328094482422	11.264985084533691	25.716228485107422	12.568111419677734
result_50aa_1_13	1	IFVCGGKVDVRAPIPPSFRDRLLTYTAKNASELHEHFILAETFKDYFKENAYPDLLVFEDDIASISSLIIIFLESPGSLVELGIFCNKSELFKKILIVASAEEVYGEDSFIYLGPLEYIKKKVSSSVVIYPWPDPEVLKYDNDFLDDLCVNIKEKLSSI:GSKEEQEEAEAVKAVKPFLEKVLKMAYPDDKEKAEEVRKKLEERIAKVKA	4.264437372436897	0.6962181715159012	75.36375427246094	0.7194245457649231	11.609018325805664	26.78268814086914	16.317420959472656
result_50aa_1_13	2	IFVCGGKVDVRAPIPPSFRDRLLTYTAKNASELHEHFILAETFKDYFKENAYPDLLVFEDDIASISSLIIIFLESPGSLVELGIFCNKSELFKKILIVASAEEVYGEDSFIYLGPLEYIKKKVSSSVVIYPWPDPEVLKYDNDFLDDLCVNIKEKLSSI:GSKEEKEDAEAVKAVTPFNEKVLKMAYPDDEEAAKKYREKLEERRNKIKA	16.37767343505566	0.17218372511130198	65.65300750732422	0.7260980606079102	11.291849136352539	25.326139450073242	13.271721839904785
result_50aa_1_13	3	IFVCGGKVDVRAPIPPSFRDRLLTYTAKNASELHEHFILAETFKDYFKENAYPDLLVFEDDIASISSLIIIFLESPGSLVELGIFCNKSELFKKILIVASAEEVYGEDSFIYLGPLEYIKKKVSSSVVIYPWPDPEVLKYDNDFLDDLCVNIKEKLSSI:GSKEEKEKAEQVKAVKPFNEKILKMAYPNDKEKAAEVKEKLDKIADKVKA	8.03242372259076	0.47384725010800544	75.77133178710938	0.716490626335144	11.960562705993652	27.822967529296875	20.205657958984375
result_50aa_1_13	4	IFVCGGKVDVRAPIPPSFRDRLLTYTAKNASELHEHFILAETFKDYFKENAYPDLLVFEDDIASISSLIIIFLESPGSLVELGIFCNKSELFKKILIVASAEEVYGEDSFIYLGPLEYIKKKVSSSVVIYPWPDPEVLKYDNDFLDDLCVNIKEKLSSI:GSEKEKEDAEAVKAVEPFQEKVLKMAYPEDEEAAKAAREKLQERRDKINA	12.249443134798355	0.3172181124029072	76.75116729736328	0.7195091247558594	11.428298950195312	26.246503829956055	16.55960464477539
result_50aa_1_13	5	IFVCGGKVDVRAPIPPSFRDRLLTYTAKNASELHEHFILAETFKDYFKENAYPDLLVFEDDIASISSLIIIFLESPGSLVELGIFCNKSELFKKILIVASAEEVYGEDSFIYLGPLEYIKKKVSSSVVIYPWPDPEVLKYDNDFLDDLCVNIKEKLSSI:GSKEEKEEAEAVKVVKPFNEKVLKMAYPDDKEAAEKYKAELDKRYAKVAA	17.164956086795588	0.25208674828409866	60.735477447509766	0.7427017688751221	10.617335319519043	23.29545021057129	7.398391246795654
result_50aa_1_13	6	IFVCGGKVDVRAPIPPSFRDRLLTYTAKNASELHEHFILAETFKDYFKENAYPDLLVFEDDIASISSLIIIFLESPGSLVELGIFCNKSELFKKILIVASAEEVYGEDSFIYLGPLEYIKKKVSSSVVIYPWPDPEVLKYDNDFLDDLCVNIKEKLSSI:GSMKEIEDAEAVKAVKPFNEKVLKMAYPDDKEKAEEVKAKLDKIRDKIKA	7.218775806959104	0.5141234794150555	62.055908203125	0.7190490365028381	11.982892036437988	27.205307006835938	18.36524772644043
result_50aa_1_13	7	IFVCGGKVDVRAPIPPSFRDRLLTYTAKNASELHEHFILAETFKDYFKENAYPDLLVFEDDIASISSLIIIFLESPGSLVELGIFCNKSELFKKILIVASAEEVYGEDSFIYLGPLEYIKKKVSSSVVIYPWPDPEVLKYDNDFLDDLCVNIKEKLSSI:GSEEEKEEAEAVKAVEPFNEKVLKMAFPDDKEAAEKYRKKLQERRDKVNA	17.049100223010146	0.16487266203760823	57.23757553100586	0.7366575598716736	10.854914665222168	23.851016998291016	11.770065307617188
result_50aa_1_13	8	IFVCGGKVDVRAPIPPSFRDRLLTYTAKNASELHEHFILAETFKDYFKENAYPDLLVFEDDIASISSLIIIFLESPGSLVELGIFCNKSELFKKILIVASAEEVYGEDSFIYLGPLEYIKKKVSSSVVIYPWPDPEVLKYDNDFLDDLCVNIKEKLSSI:GSEKEKEDAEAVEAVTPFLEKVLKMAYPDNKEEAAKVKAKLQERIDKIKA	4.915053439396831	0.6273024365395554	78.24297332763672	0.7174578309059143	11.71524429321289	27.155231475830078	17.906856536865234
result_50aa_1_13	9	IFVCGGKVDVRAPIPPSFRDRLLTYTAKNASELHEHFILAETFKDYFKENAYPDLLVFEDDIASISSLIIIFLESPGSLVELGIFCNKSELFKKILIVASAEEVYGEDSFIYLGPLEYIKKKVSSSVVIYPWPDPEVLKYDNDFLDDLCVNIKEKLSSI:GSKEEEEEAEAVKAVEPFNEKILKMAYPDDEEAAAKAKEALQKRRDKVKA	12.291871568715877	0.3182408305861333	72.84205627441406	0.7205417156219482	11.42703914642334	26.190441131591797	14.597139358520508
result_50aa_1_13	10	IFVCGGKVDVRAPIPPSFRDRLLTYTAKNASELHEHFILAETFKDYFKENAYPDLLVFEDDIASISSLIIIFLESPGSLVELGIFCNKSELFKKILIVASAEEVYGEDSFIYLGPLEYIKKKVSSSVVIYPWPDPEVLKYDNDFLDDLCVNIKEKLSSI:GSEKEKEDAEAVKAVKPFNEKVLKMMYPDNPEEAKKYKEKLDKIRDKVKA	13.60432692838049	0.2651434830462784	67.90375518798828	0.7198680639266968	11.752822875976562	26.792030334472656	16.873268127441406
result_50aa_1_13	11	IFVCGGKVDVRAPIPPSFRDRLLTYTAKNASELHEHFILAETFKDYFKENAYPDLLVFEDDIASISSLIIIFLESPGSLVELGIFCNKSELFKKILIVASAEEVYGEDSFIYLGPLEYIKKKVSSSVVIYPWPDPEVLKYDNDFLDDLCVNIKEKLSSI:GSLKEKEDAEAVKAVEPFNEKILKMAYPDDKEKAEEVKKKLQERRDKIKA	12.32701047297695	0.31678343090686123	69.90741729736328	0.7214052677154541	11.419133186340332	26.008590698242188	15.300251007080078
result_50aa_1_13	12	IFVCGGKVDVRAPIPPSFRDRLLTYTAKNASELHEHFILAETFKDYFKENAYPDLLVFEDDIASISSLIIIFLESPGSLVELGIFCNKSELFKKILIVASAEEVYGEDSFIYLGPLEYIKKKVSSSVVIYPWPDPEVLKYDNDFLDDLCVNIKEKLSSI:GSAKEKEDAEAVKAVTPFQEKVLKMAYPDDKEKAKEYKEKLQKRRDKIKA	12.854158452001753	0.29701340479239347	53.69191360473633	0.7299312353134155	11.42644214630127	25.182329177856445	12.013116836547852
result_50aa_1_13	13	IFVCGGKVDVRAPIPPSFRDRLLTYTAKNASELHEHFILAETFKDYFKENAYPDLLVFEDDIASISSLIIIFLESPGSLVELGIFCNKSELFKKILIVASAEEVYGEDSFIYLGPLEYIKKKVSSSVVIYPWPDPEVLKYDNDFLDDLCVNIKEKLSSI:GSKEEKEDAEAVKAVKPFNEKVLKMAYPDDKEKAEEYKKKLDEIAAKIKA	2.1437167719947756	0.8897894821931462	67.53642272949219	0.7264145612716675	11.160553932189941	25.270090103149414	15.925946235656738
result_50aa_1_13	14	IFVCGGKVDVRAPIPPSFRDRLLTYTAKNASELHEHFILAETFKDYFKENAYPDLLVFEDDIASISSLIIIFLESPGSLVELGIFCNKSELFKKILIVASAEEVYGEDSFIYLGPLEYIKKKVSSSVVIYPWPDPEVLKYDNDFLDDLCVNIKEKLSSI:GSKEEEEEAEAVKAVEPFLEKVLEMKYPNDKEAAEKYRKKLQERIDKVKA	10.778121540123974	0.3715505479846841	79.31592559814453	0.7153735160827637	11.90921688079834	27.693363189697266	18.291275024414062
result_50aa_1_13	15	IFVCGGKVDVRAPIPPSFRDRLLTYTAKNASELHEHFILAETFKDYFKENAYPDLLVFEDDIASISSLIIIFLESPGSLVELGIFCNKSELFKKILIVASAEEVYGEDSFIYLGPLEYIKKKVSSSVVIYPWPDPEVLKYDNDFLDDLCVNIKEKLSSI:GSEEEKEEAEAVKAVKPFNEKVLKMAYPDDKEKAKEYEEKLQKRYDKVKA	12.519555126169628	0.31181830476588973	68.14443969726562	0.7220058441162109	11.428328514099121	26.048410415649414	16.102317810058594
result_50aa_1_13	16	IFVCGGKVDVRAPIPPSFRDRLLTYTAKNASELHEHFILAETFKDYFKENAYPDLLVFEDDIASISSLIIIFLESPGSLVELGIFCNKSELFKKILIVASAEEVYGEDSFIYLGPLEYIKKKVSSSVVIYPWPDPEVLKYDNDFLDDLCVNIKEKLSSI:GSEKEKEDAEAVKAVKPFQEKVLKMAYPDDEEKAKEYREKLDERFDKIKA	4.696676895828553	0.6531179402449206	79.00846862792969	0.7190753221511841	11.5458402633667	26.707983016967773	15.10552978515625
result_50aa_1_13	17	IFVCGGKVDVRAPIPPSFRDRLLTYTAKNASELHEHFILAETFKDYFKENAYPDLLVFEDDIASISSLIIIFLESPGSLVELGIFCNKSELFKKILIVASAEEVYGEDSFIYLGPLEYIKKKVSSSVVIYPWPDPEVLKYDNDFLDDLCVNIKEKLSSI:GSEKEKEDAEAVAAVKPFNEKILKMAYPDDEEAAAKAKAKLDEIADKIKA	11.259836084088008	0.3630144203012942	77.28736114501953	0.715547502040863	11.917108535766602	27.761728286743164	18.95806884765625
result_50aa_1_13	18	IFVCGGKVDVRAPIPPSFRDRLLTYTAKNASELHEHFILAETFKDYFKENAYPDLLVFEDDIASISSLIIIFLESPGSLVELGIFCNKSELFKKILIVASAEEVYGEDSFIYLGPLEYIKKKVSSSVVIYPWPDPEVLKYDNDFLDDLCVNIKEKLSSI:GSKEEKEEAEAVKAVTPFQEQVLKMAYPDDEEAAKKAREELQKRQDKIKA	1.5694514298415772	0.9413161768455323	69.68157958984375	0.7668834924697876	8.994630813598633	19.265817642211914	4.951624870300293
result_50aa_1_13	19	IFVCGGKVDVRAPIPPSFRDRLLTYTAKNASELHEHFILAETFKDYFKENAYPDLLVFEDDIASISSLIIIFLESPGSLVELGIFCNKSELFKKILIVASAEEVYGEDSFIYLGPLEYIKKKVSSSVVIYPWPDPEVLKYDNDFLDDLCVNIKEKLSSI:GTEEEKEEAEAIKAVEPFNEKVLKMAYPDNKEEAEKYRKKLDEIRAKVPA	13.067153459240028	0.2865055792229856	65.38846588134766	0.7194494009017944	11.678765296936035	26.635957717895508	15.396381378173828
result_50aa_1_13	20	IFVCGGKVDVRAPIPPSFRDRLLTYTAKNASELHEHFILAETFKDYFKENAYPDLLVFEDDIASISSLIIIFLESPGSLVELGIFCNKSELFKKILIVASAEEVYGEDSFIYLGPLEYIKKKVSSSVVIYPWPDPEVLKYDNDFLDDLCVNIKEKLSSI:GSMKEKEDAEAVKAVTPFNEKVLKMKYPNDKEAAKKEREKLEERRKKIKA	14.503726015092385	0.24997213731941742	68.68498229980469	0.7199836373329163	11.76862621307373	26.73699188232422	17.26931381225586
result_50aa_1_13	21	IFVCGGKVDVRAPIPPSFRDRLLTYTAKNASELHEHFILAETFKDYFKENAYPDLLVFEDDIASISSLIIIFLESPGSLVELGIFCNKSELFKKILIVASAEEVYGEDSFIYLGPLEYIKKKVSSSVVIYPWPDPEVLKYDNDFLDDLCVNIKEKLSSI:GSEKEKEEAEAVKAVKPFNEKVLKMAFPDDKEKAKEYKEKLQKIYDKVKA	12.955613140169982	0.2758917469444777	66.91569519042969	0.7182482481002808	11.908763885498047	27.228328704833984	16.811710357666016
result_50aa_1_13	22	IFVCGGKVDVRAPIPPSFRDRLLTYTAKNASELHEHFILAETFKDYFKENAYPDLLVFEDDIASISSLIIIFLESPGSLVELGIFCNKSELFKKILIVASAEEVYGEDSFIYLGPLEYIKKKVSSSVVIYPWPDPEVLKYDNDFLDDLCVNIKEKLSSI:GSEKEKEDAEAVKAVEPFNEKVLKMAYPDDEEKAKEYREKLDERRAKVAA	12.79680412747555	0.29657576046596884	68.62898254394531	0.722916841506958	11.354145050048828	25.776092529296875	15.679553031921387
result_50aa_1_13	23	IFVCGGKVDVRAPIPPSFRDRLLTYTAKNASELHEHFILAETFKDYFKENAYPDLLVFEDDIASISSLIIIFLESPGSLVELGIFCNKSELFKKILIVASAEEVYGEDSFIYLGPLEYIKKKVSSSVVIYPWPDPEVLKYDNDFLDDLCVNIKEKLSSI:GSEKEKEDAEAVKAVEPFQEKVLKMAYPDDKEKAAEYRAKLDKRRAKVKA	12.751199854613304	0.30400278324866664	75.9650650024414	0.720977783203125	11.360054969787598	26.078868865966797	14.966778755187988
result_50aa_1_13	24	IFVCGGKVDVRAPIPPSFRDRLLTYTAKNASELHEHFILAETFKDYFKENAYPDLLVFEDDIASISSLIIIFLESPGSLVELGIFCNKSELFKKILIVASAEEVYGEDSFIYLGPLEYIKKKVSSSVVIYPWPDPEVLKYDNDFLDDLCVNIKEKLSSI:GSEKEKEDAEAVKAVEPFIEKVLKMAYPNDKKKAEEYKKKLQERIDKIKA	5.463260747104441	0.5951687857627066	80.25775146484375	0.7179114818572998	11.6644868850708	27.101303100585938	19.57727813720703
result_50aa_1_13	25	IFVCGGKVDVRAPIPPSFRDRLLTYTAKNASELHEHFILAETFKDYFKENAYPDLLVFEDDIASISSLIIIFLESPGSLVELGIFCNKSELFKKILIVASAEEVYGEDSFIYLGPLEYIKKKVSSSVVIYPWPDPEVLKYDNDFLDDLCVNIKEKLSSI:GSAKEKEDAEAVKAVEPFNEKVLKMAYPNDPEKAAEYKKKLDERRDKIKA	12.858129428745382	0.28824841263068673	69.89651489257812	0.7227252721786499	11.375066757202148	25.906579971313477	14.499144554138184
result_50aa_1_13	26	IFVCGGKVDVRAPIPPSFRDRLLTYTAKNASELHEHFILAETFKDYFKENAYPDLLVFEDDIASISSLIIIFLESPGSLVELGIFCNKSELFKKILIVASAEEVYGEDSFIYLGPLEYIKKKVSSSVVIYPWPDPEVLKYDNDFLDDLCVNIKEKLSSI:GSEKEKEDAEAVKAVEPFNEKVLKMAYPDDKEAAEKVREKLEERRKKVKA	13.518816652381107	0.2885253826184604	69.47420501708984	0.7189763784408569	11.796567916870117	26.920854568481445	16.337392807006836
result_50aa_1_13	27	IFVCGGKVDVRAPIPPSFRDRLLTYTAKNASELHEHFILAETFKDYFKENAYPDLLVFEDDIASISSLIIIFLESPGSLVELGIFCNKSELFKKILIVASAEEVYGEDSFIYLGPLEYIKKKVSSSVVIYPWPDPEVLKYDNDFLDDLCVNIKEKLSSI:GSEEEKKDAEAVKAVTPFQEKVLKMAYPDDKEAAEAVRKKLQARRDKIKA	12.416444718464513	0.2968622562263122	63.450252532958984	0.723809003829956	11.455467224121094	25.824064254760742	13.711883544921875
result_50aa_1_13	28	IFVCGGKVDVRAPIPPSFRDRLLTYTAKNASELHEHFILAETFKDYFKENAYPDLLVFEDDIASISSLIIIFLESPGSLVELGIFCNKSELFKKILIVASAEEVYGEDSFIYLGPLEYIKKKVSSSVVIYPWPDPEVLKYDNDFLDDLCVNIKEKLSSI:GSKEEKENAEAVKVVEPFNEKVLKMAYPDDKEAAEKVRKKLDERRAKVKA	14.742654443456429	0.22000422675533082	66.49333953857422	0.7193828821182251	11.81184196472168	26.822126388549805	18.899728775024414
result_50aa_1_13	29	IFVCGGKVDVRAPIPPSFRDRLLTYTAKNASELHEHFILAETFKDYFKENAYPDLLVFEDDIASISSLIIIFLESPGSLVELGIFCNKSELFKKILIVASAEEVYGEDSFIYLGPLEYIKKKVSSSVVIYPWPDPEVLKYDNDFLDDLCVNIKEKLSSI:GSKEQKEDAEAVKAVTPFLEKVLKMAYPDDEEAAKKAKEALDKRIAKIKS	1.549219832276454	0.933321703863892	72.21739959716797	0.7549982070922852	9.467100143432617	20.832393646240234	8.749279975891113
result_50aa_1_13	30	IFVCGGKVDVRAPIPPSFRDRLLTYTAKNASELHEHFILAETFKDYFKENAYPDLLVFEDDIASISSLIIIFLESPGSLVELGIFCNKSELFKKILIVASAEEVYGEDSFIYLGPLEYIKKKVSSSVVIYPWPDPEVLKYDNDFLDDLCVNIKEKLSSI:GSEEEIEEAEAVKAVKPFQEKVLKMAYPNDEEAAKKMKEKLQERYDKIKA	2.2481105556001344	0.8902884559075527	69.4350357055664	0.7288854718208313	10.970897674560547	24.746662139892578	14.34837818145752
result_50aa_1_13	31	IFVCGGKVDVRAPIPPSFRDRLLTYTAKNASELHEHFILAETFKDYFKENAYPDLLVFEDDIASISSLIIIFLESPGSLVELGIFCNKSELFKKILIVASAEEVYGEDSFIYLGPLEYIKKKVSSSVVIYPWPDPEVLKYDNDFLDDLCVNIKEKLSSI:GSAEEKEEAEAVKAVTPFNEKVLKMAYPDDKEAAKKVKEKLQAIRDKVNA	13.600874458358131	0.2824560947922801	61.268821716308594	0.7198864221572876	11.837143898010254	26.764101028442383	16.45395851135254
result_50aa_1_13	32	IFVCGGKVDVRAPIPPSFRDRLLTYTAKNASELHEHFILAETFKDYFKENAYPDLLVFEDDIASISSLIIIFLESPGSLVELGIFCNKSELFKKILIVASAEEVYGEDSFIYLGPLEYIKKKVSSSVVIYPWPDPEVLKYDNDFLDDLCVNIKEKLSSI:GSKKEKEDAEAVKAVKPFNDKILKMAYPDDEEAAKKVKEELDKRAAKIKA	12.037701919343101	0.3339122848991221	73.08861541748047	0.717546820640564	11.76636028289795	27.148942947387695	17.15909767150879
result_50aa_1_13	33	IFVCGGKVDVRAPIPPSFRDRLLTYTAKNASELHEHFILAETFKDYFKENAYPDLLVFEDDIASISSLIIIFLESPGSLVELGIFCNKSELFKKILIVASAEEVYGEDSFIYLGPLEYIKKKVSSSVVIYPWPDPEVLKYDNDFLDDLCVNIKEKLSSI:GSEEEKEEAEAVKATEPFNEKVLKMTYPDDEEAAKKYREALQKRRDKVKA	14.004454337125924	0.22948949812429775	62.76554489135742	0.7257218360900879	11.340644836425781	25.503469467163086	15.783750534057617
result_50aa_1_13	34	IFVCGGKVDVRAPIPPSFRDRLLTYTAKNASELHEHFILAETFKDYFKENAYPDLLVFEDDIASISSLIIIFLESPGSLVELGIFCNKSELFKKILIVASAEEVYGEDSFIYLGPLEYIKKKVSSSVVIYPWPDPEVLKYDNDFLDDLCVNIKEKLSSI:GSLQEKLDAEAVKAVTPFQEKVLKMAYPDDPEAAKKAREALDERRKKIAA	12.402260797563656	0.3123357340224164	72.80876159667969	0.7213804125785828	11.246659278869629	25.640811920166016	14.650055885314941
result_50aa_1_13	35	IFVCGGKVDVRAPIPPSFRDRLLTYTAKNASELHEHFILAETFKDYFKENAYPDLLVFEDDIASISSLIIIFLESPGSLVELGIFCNKSELFKKILIVASAEEVYGEDSFIYLGPLEYIKKKVSSSVVIYPWPDPEVLKYDNDFLDDLCVNIKEKLSSI:GSEKEKEDAEAVKAVEPFNEKVLKMKYPEDKEAAEKERAKLQEIRDKINA	13.915522601942602	0.2553726957100087	76.91064453125	0.7167606353759766	11.765056610107422	27.24312400817871	16.74898910522461
result_50aa_1_13	36	IFVCGGKVDVRAPIPPSFRDRLLTYTAKNASELHEHFILAETFKDYFKENAYPDLLVFEDDIASISSLIIIFLESPGSLVELGIFCNKSELFKKILIVASAEEVYGEDSFIYLGPLEYIKKKVSSSVVIYPWPDPEVLKYDNDFLDDLCVNIKEKLSSI:GSEEEKKEAEAVKAVEPFNEKVLKMAYPNDKEKAEEYRKKLQERRDKVKA	13.87929319957883	0.23173182739112264	65.89488983154297	0.7251463532447815	11.354503631591797	25.679349899291992	16.654722213745117
result_50aa_1_13	37	IFVCGGKVDVRAPIPPSFRDRLLTYTAKNASELHEHFILAETFKDYFKENAYPDLLVFEDDIASISSLIIIFLESPGSLVELGIFCNKSELFKKILIVASAEEVYGEDSFIYLGPLEYIKKKVSSSVVIYPWPDPEVLKYDNDFLDDLCVNIKEKLSSI:GSKEEKEDAEAVKAVKPFNEKVLKMAYPDDKEKAEEVKKALDKRRDKVKA	13.272456845868446	0.2725767285461285	64.94916534423828	0.7222486138343811	11.618396759033203	26.29354476928711	17.08591651916504
result_50aa_1_13	38	IFVCGGKVDVRAPIPPSFRDRLLTYTAKNASELHEHFILAETFKDYFKENAYPDLLVFEDDIASISSLIIIFLESPGSLVELGIFCNKSELFKKILIVASAEEVYGEDSFIYLGPLEYIKKKVSSSVVIYPWPDPEVLKYDNDFLDDLCVNIKEKLSSI:GSEKEKEEAEAVKAVKPFNEKVLKMAYPDDKEAAEAAKKKLDEIAAKVKA	12.720437738370931	0.29904411937929104	71.01506042480469	0.7174222469329834	11.795762062072754	27.18669319152832	16.67534828186035
result_50aa_1_13	39	IFVCGGKVDVRAPIPPSFRDRLLTYTAKNASELHEHFILAETFKDYFKENAYPDLLVFEDDIASISSLIIIFLESPGSLVELGIFCNKSELFKKILIVASAEEVYGEDSFIYLGPLEYIKKKVSSSVVIYPWPDPEVLKYDNDFLDDLCVNIKEKLSSI:GSEEEKEEAEAIKAVEPFIEKVLKMAYPNDKEKAEKYRKELEKRRAKVKA	2.232811174184182	0.8794897295002797	75.90663146972656	0.7264306545257568	11.040077209472656	25.261564254760742	12.434236526489258
result_50aa_1_13	40	IFVCGGKVDVRAPIPPSFRDRLLTYTAKNASELHEHFILAETFKDYFKENAYPDLLVFEDDIASISSLIIIFLESPGSLVELGIFCNKSELFKKILIVASAEEVYGEDSFIYLGPLEYIKKKVSSSVVIYPWPDPEVLKYDNDFLDDLCVNIKEKLSSI:GSEEEKKDAEAVKATEPFNEKVLAMAYPDDKEAAEKVRAKLQERRDKIKA	13.607644047277944	0.26854836347086497	74.60871887207031	0.7175517082214355	11.693745613098145	26.92762565612793	18.18056869506836
result_50aa_1_13	41	IFVCGGKVDVRAPIPPSFRDRLLTYTAKNASELHEHFILAETFKDYFKENAYPDLLVFEDDIASISSLIIIFLESPGSLVELGIFCNKSELFKKILIVASAEEVYGEDSFIYLGPLEYIKKKVSSSVVIYPWPDPEVLKYDNDFLDDLCVNIKEKLSSI:GSEEEKEDAEAVKAVTPFNEKILKMTYPNDKEAAEKYREKLQKIRDKIKA	12.699747119470373	0.3044273284618817	67.07630920410156	0.7203168869018555	11.569047927856445	26.41728401184082	15.617066383361816
result_50aa_1_13	42	IFVCGGKVDVRAPIPPSFRDRLLTYTAKNASELHEHFILAETFKDYFKENAYPDLLVFEDDIASISSLIIIFLESPGSLVELGIFCNKSELFKKILIVASAEEVYGEDSFIYLGPLEYIKKKVSSSVVIYPWPDPEVLKYDNDFLDDLCVNIKEKLSSI:GSEKEKEDAEAIKAVKPFQEKVLEMAYPDDKEKAEEVKKKLQERADKVKA	1.3008161410189436	0.958914447277318	69.0800552368164	0.7595267295837402	9.389606475830078	20.391752243041992	7.634544372558594
result_50aa_1_13	43	IFVCGGKVDVRAPIPPSFRDRLLTYTAKNASELHEHFILAETFKDYFKENAYPDLLVFEDDIASISSLIIIFLESPGSLVELGIFCNKSELFKKILIVASAEEVYGEDSFIYLGPLEYIKKKVSSSVVIYPWPDPEVLKYDNDFLDDLCVNIKEKLSSI:GSKEEIEDAEAYKAVKPFQEKVLKMTYPEDEKKAEEYRKKLQERYDKINP	10.004498905562485	0.4181966504960086	69.46288299560547	0.7170315980911255	11.91153335571289	27.313251495361328	18.767990112304688
result_50aa_1_13	44	IFVCGGKVDVRAPIPPSFRDRLLTYTAKNASELHEHFILAETFKDYFKENAYPDLLVFEDDIASISSLIIIFLESPGSLVELGIFCNKSELFKKILIVASAEEVYGEDSFIYLGPLEYIKKKVSSSVVIYPWPDPEVLKYDNDFLDDLCVNIKEKLSSI:GSEEEKEEAEAIKAVEPFNEKVLEMAYPDDKEKAEEYRKKLQKIRDKVKA	13.07960434484204	0.26770577888237534	65.07356262207031	0.7189751863479614	11.793827056884766	26.8251953125	18.059036254882812
result_50aa_1_13	45	IFVCGGKVDVRAPIPPSFRDRLLTYTAKNASELHEHFILAETFKDYFKENAYPDLLVFEDDIASISSLIIIFLESPGSLVELGIFCNKSELFKKILIVASAEEVYGEDSFIYLGPLEYIKKKVSSSVVIYPWPDPEVLKYDNDFLDDLCVNIKEKLSSI:GSEEEKEEAEAVKAVEPFLEKVLEMAYPDDEEAAKKAREKLQKRIDKVKA	4.55153891731263	0.6702753585484028	77.61940002441406	0.7203747034072876	11.40676498413086	26.241209030151367	15.048755645751953
result_50aa_1_13	46	IFVCGGKVDVRAPIPPSFRDRLLTYTAKNASELHEHFILAETFKDYFKENAYPDLLVFEDDIASISSLIIIFLESPGSLVELGIFCNKSELFKKILIVASAEEVYGEDSFIYLGPLEYIKKKVSSSVVIYPWPDPEVLKYDNDFLDDLCVNIKEKLSSI:GSEKEKEDAEAVKAVEPFQEKVLKMAYPDDKEKAEEVKKKLQERRDKIKA	11.89917631054837	0.33491095230617934	75.14015197753906	0.7196434736251831	11.467602729797363	26.306201934814453	16.849729537963867
result_50aa_1_13	47	IFVCGGKVDVRAPIPPSFRDRLLTYTAKNASELHEHFILAETFKDYFKENAYPDLLVFEDDIASISSLIIIFLESPGSLVELGIFCNKSELFKKILIVASAEEVYGEDSFIYLGPLEYIKKKVSSSVVIYPWPDPEVLKYDNDFLDDLCVNIKEKLSSI:GSAEEKAEAEAVKAVTPFLEKVLEMKYPNNPEEAERYRKALQERIDKVKA	2.5838244012042866	0.836384915680146	77.41644287109375	0.7252833843231201	11.028701782226562	25.270578384399414	12.039999008178711
result_50aa_1_13	48	IFVCGGKVDVRAPIPPSFRDRLLTYTAKNASELHEHFILAETFKDYFKENAYPDLLVFEDDIASISSLIIIFLESPGSLVELGIFCNKSELFKKILIVASAEEVYGEDSFIYLGPLEYIKKKVSSSVVIYPWPDPEVLKYDNDFLDDLCVNIKEKLSSI:GSKEEKEDAEAVKATKPFNEKVLKMAYPDDEEKAKEYEEKLNKRRDKVKA	13.631106705566847	0.2620341013088287	55.091434478759766	0.7254830598831177	11.613154411315918	25.829559326171875	15.473396301269531
result_50aa_1_13	49	IFVCGGKVDVRAPIPPSFRDRLLTYTAKNASELHEHFILAETFKDYFKENAYPDLLVFEDDIASISSLIIIFLESPGSLVELGIFCNKSELFKKILIVASAEEVYGEDSFIYLGPLEYIKKKVSSSVVIYPWPDPEVLKYDNDFLDDLCVNIKEKLSSI:GSEEEKEDAEAVKAVKPFNEKVLKMAYPDDEEKAKEYKEKLDAIRNKINA	13.380540924586052	0.2772223929167012	59.460750579833984	0.7213740348815918	11.773608207702637	26.532190322875977	16.000320434570312
result_50aa_1_13	50	IFVCGGKVDVRAPIPPSFRDRLLTYTAKNASELHEHFILAETFKDYFKENAYPDLLVFEDDIASISSLIIIFLESPGSLVELGIFCNKSELFKKILIVASAEEVYGEDSFIYLGPLEYIKKKVSSSVVIYPWPDPEVLKYDNDFLDDLCVNIKEKLSSI:GSAKEKEEAEQVEAVKPFQEKVLKMAYPNDPEAAAKYKAKLDKRRDKVKA	12.725264017850467	0.30303537923713436	78.55789184570312	0.7217435836791992	11.300247192382812	26.01991081237793	14.389723777770996
result_50aa_1_13	51	IFVCGGKVDVRAPIPPSFRDRLLTYTAKNASELHEHFILAETFKDYFKENAYPDLLVFEDDIASISSLIIIFLESPGSLVELGIFCNKSELFKKILIVASAEEVYGEDSFIYLGPLEYIKKKVSSSVVIYPWPDPEVLKYDNDFLDDLCVNIKEKLSSI:GSEEEKEEAEAIKAVEPFNEKVLEMAYPNDKEAAEKARAYLQKRADKVNP	11.484693579379254	0.3317278868468343	70.27864837646484	0.7180062532424927	11.749312400817871	26.986190795898438	19.01600456237793
result_50aa_1_13	52	IFVCGGKVDVRAPIPPSFRDRLLTYTAKNASELHEHFILAETFKDYFKENAYPDLLVFEDDIASISSLIIIFLESPGSLVELGIFCNKSELFKKILIVASAEEVYGEDSFIYLGPLEYIKKKVSSSVVIYPWPDPEVLKYDNDFLDDLCVNIKEKLSSI:GSAEEKEDAEAVKAVTPFNEKVLKMAYPNDEEKAKEVKEKLQKIRDKIKA	14.116825619486967	0.2782618761658714	60.45368194580078	0.7200415134429932	11.841941833496094	26.714685440063477	16.145339965820312
result_50aa_1_13	53	IFVCGGKVDVRAPIPPSFRDRLLTYTAKNASELHEHFILAETFKDYFKENAYPDLLVFEDDIASISSLIIIFLESPGSLVELGIFCNKSELFKKILIVASAEEVYGEDSFIYLGPLEYIKKKVSSSVVIYPWPDPEVLKYDNDFLDDLCVNIKEKLSSI:GSEKEKEDAEAVKAVTPFNEKVLEMMYPDDKEKAEEYKKKLDEIRAKVKA	13.23346678067116	0.287912451371779	65.76029205322266	0.7177585363388062	11.895325660705566	27.051956176757812	17.66573715209961
result_50aa_1_13	54	IFVCGGKVDVRAPIPPSFRDRLLTYTAKNASELHEHFILAETFKDYFKENAYPDLLVFEDDIASISSLIIIFLESPGSLVELGIFCNKSELFKKILIVASAEEVYGEDSFIYLGPLEYIKKKVSSSVVIYPWPDPEVLKYDNDFLDDLCVNIKEKLSSI:GSEKEKEDAEAVKAVTPFNEQVLKMAYPDDEEAAKKVKEKLQAIADKVKA	4.889175026878076	0.688568325045921	64.9320068359375	0.7196506261825562	11.808518409729004	26.81330108642578	18.69155502319336
result_50aa_1_13	55	IFVCGGKVDVRAPIPPSFRDRLLTYTAKNASELHEHFILAETFKDYFKENAYPDLLVFEDDIASISSLIIIFLESPGSLVELGIFCNKSELFKKILIVASAEEVYGEDSFIYLGPLEYIKKKVSSSVVIYPWPDPEVLKYDNDFLDDLCVNIKEKLSSI:GSEKEKEDAEAVKAVKPFQEKVLKMAYPNDEEKAKEYKEKLQKRYDKIKA	12.260517620195333	0.3152129770278979	74.84733581542969	0.7197549343109131	11.49328899383545	26.416921615600586	15.831853866577148
result_50aa_1_13	56	IFVCGGKVDVRAPIPPSFRDRLLTYTAKNASELHEHFILAETFKDYFKENAYPDLLVFEDDIASISSLIIIFLESPGSLVELGIFCNKSELFKKILIVASAEEVYGEDSFIYLGPLEYIKKKVSSSVVIYPWPDPEVLKYDNDFLDDLCVNIKEKLSSI:GSKEEKEEAEAVKAVEPFNEKVLKMAYPDDEEAAKKVREKLEKIRAKVKA	13.011969900327681	0.28282852980974876	68.4134521484375	0.7177622318267822	11.869821548461914	27.1414737701416	17.468860626220703
result_50aa_1_13	57	IFVCGGKVDVRAPIPPSFRDRLLTYTAKNASELHEHFILAETFKDYFKENAYPDLLVFEDDIASISSLIIIFLESPGSLVELGIFCNKSELFKKILIVASAEEVYGEDSFIYLGPLEYIKKKVSSSVVIYPWPDPEVLKYDNDFLDDLCVNIKEKLSSI:GSEKEKEDAEAVKAVTPFNEKVLKMTYPNDKEKAKEYKEKLQKIRDKINP	13.530559044418927	0.2763823538893385	58.469383239746094	0.7215821146965027	11.781367301940918	26.5414981842041	16.748245239257812
result_50aa_1_13	58	IFVCGGKVDVRAPIPPSFRDRLLTYTAKNASELHEHFILAETFKDYFKENAYPDLLVFEDDIASISSLIIIFLESPGSLVELGIFCNKSELFKKILIVASAEEVYGEDSFIYLGPLEYIKKKVSSSVVIYPWPDPEVLKYDNDFLDDLCVNIKEKLSSI:GSEKEKEDAEAVKAVEPFNEKVLEMAYPDDKEAAEEAKKKLDERRAKIKA	12.774455415375114	0.2971838963251971	72.17951202392578	0.7194299697875977	11.535375595092773	26.383289337158203	16.41375732421875
result_50aa_1_13	59	IFVCGGKVDVRAPIPPSFRDRLLTYTAKNASELHEHFILAETFKDYFKENAYPDLLVFEDDIASISSLIIIFLESPGSLVELGIFCNKSELFKKILIVASAEEVYGEDSFIYLGPLEYIKKKVSSSVVIYPWPDPEVLKYDNDFLDDLCVNIKEKLSSI:GSEKEKEDAEAVKAVEPFNEKVLKMTYPDNKEEAEKVKEKLQKIRDKINA	12.638114798102105	0.28648479493513695	69.25270080566406	0.7176980376243591	11.822710990905762	27.142372131347656	18.949031829833984
result_50aa_1_13	60	IFVCGGKVDVRAPIPPSFRDRLLTYTAKNASELHEHFILAETFKDYFKENAYPDLLVFEDDIASISSLIIIFLESPGSLVELGIFCNKSELFKKILIVASAEEVYGEDSFIYLGPLEYIKKKVSSSVVIYPWPDPEVLKYDNDFLDDLCVNIKEKLSSI:GSKEEKEEAEAVKAVRPFLEQVLKMAYPDDPEAAAAAKAKLQARIDKVKA	1.5835044021401377	0.9306952938970717	70.08755493164062	0.7418161630630493	10.279511451721191	22.931739807128906	11.226556777954102
result_50aa_1_13	61	IFVCGGKVDVRAPIPPSFRDRLLTYTAKNASELHEHFILAETFKDYFKENAYPDLLVFEDDIASISSLIIIFLESPGSLVELGIFCNKSELFKKILIVASAEEVYGEDSFIYLGPLEYIKKKVSSSVVIYPWPDPEVLKYDNDFLDDLCVNIKEKLSSI:GSKEEEEEAEAVKAVTPFNEKVLKMAYPDDKEKAEEYKKKLQEIRDKVKA	13.377941118762081	0.2916462754961177	58.071903228759766	0.7224735021591187	11.70499038696289	26.226669311523438	16.479726791381836
result_50aa_1_13	62	IFVCGGKVDVRAPIPPSFRDRLLTYTAKNASELHEHFILAETFKDYFKENAYPDLLVFEDDIASISSLIIIFLESPGSLVELGIFCNKSELFKKILIVASAEEVYGEDSFIYLGPLEYIKKKVSSSVVIYPWPDPEVLKYDNDFLDDLCVNIKEKLSSI:GSAKEKEDAEAVAAVKPFIEKVLKMKYPDDPEAAEKYKAALDKRAAKVKA	12.479649430557137	0.30587402278746156	69.61759185791016	0.7224659323692322	11.340399742126465	25.91046714782715	16.032678604125977
result_50aa_1_13	63	IFVCGGKVDVRAPIPPSFRDRLLTYTAKNASELHEHFILAETFKDYFKENAYPDLLVFEDDIASISSLIIIFLESPGSLVELGIFCNKSELFKKILIVASAEEVYGEDSFIYLGPLEYIKKKVSSSVVIYPWPDPEVLKYDNDFLDDLCVNIKEKLSSI:GSMEEKEEAEAVKAVKPFNEKILKMAYPNDEEKAKEVKEKLQERYDKVKA	12.609275078907258	0.3137773451091172	64.17710876464844	0.7212420701980591	11.645905494689941	26.310970306396484	16.243892669677734
result_50aa_1_13	64	IFVCGGKVDVRAPIPPSFRDRLLTYTAKNASELHEHFILAETFKDYFKENAYPDLLVFEDDIASISSLIIIFLESPGSLVELGIFCNKSELFKKILIVASAEEVYGEDSFIYLGPLEYIKKKVSSSVVIYPWPDPEVLKYDNDFLDDLCVNIKEKLSSI:GSEKEKEDAEAVEAVKPFNEKVLKMAYPNDEEAAKAYADKLQAIRDKVKA	13.027435358836989	0.28154412790653777	69.0862045288086	0.7197156548500061	11.589282035827637	26.487388610839844	17.12773323059082
result_50aa_1_13	65	IFVCGGKVDVRAPIPPSFRDRLLTYTAKNASELHEHFILAETFKDYFKENAYPDLLVFEDDIASISSLIIIFLESPGSLVELGIFCNKSELFKKILIVASAEEVYGEDSFIYLGPLEYIKKKVSSSVVIYPWPDPEVLKYDNDFLDDLCVNIKEKLSSI:GSAEEKEDAEAVKAVEPFNEKVLKMAYPDDPEKAAEYRAKLDERRAKIAA	12.975086572100821	0.2879595443928479	64.94628143310547	0.725098192691803	11.252943992614746	25.38162612915039	12.836801528930664
result_50aa_1_13	66	IFVCGGKVDVRAPIPPSFRDRLLTYTAKNASELHEHFILAETFKDYFKENAYPDLLVFEDDIASISSLIIIFLESPGSLVELGIFCNKSELFKKILIVASAEEVYGEDSFIYLGPLEYIKKKVSSSVVIYPWPDPEVLKYDNDFLDDLCVNIKEKLSSI:GSMKEKEDAEAVKAVEPFNEKVLKMAFPDDPEAAEKYRKALQKRRDKIKA	15.308186526041881	0.1983020562386315	66.88128662109375	0.7257657051086426	11.306363105773926	25.47933006286621	15.294231414794922
result_50aa_1_13	67	IFVCGGKVDVRAPIPPSFRDRLLTYTAKNASELHEHFILAETFKDYFKENAYPDLLVFEDDIASISSLIIIFLESPGSLVELGIFCNKSELFKKILIVASAEEVYGEDSFIYLGPLEYIKKKVSSSVVIYPWPDPEVLKYDNDFLDDLCVNIKEKLSSI:GSEKEKEDAEAVKAVTPFLEKVLKMKYPDDEEKAKEYKEKLQKRRDKIKA	12.916593880803552	0.2907988635021722	68.64952087402344	0.7243015766143799	11.255481719970703	25.446794509887695	12.763982772827148
result_50aa_1_13	68	IFVCGGKVDVRAPIPPSFRDRLLTYTAKNASELHEHFILAETFKDYFKENAYPDLLVFEDDIASISSLIIIFLESPGSLVELGIFCNKSELFKKILIVASAEEVYGEDSFIYLGPLEYIKKKVSSSVVIYPWPDPEVLKYDNDFLDDLCVNIKEKLSSI:GSEKEKEDAEAVKAVKPFQEKVLKMAFPDDKEKAAEYKAKLDERYAKIKA	11.749563465912464	0.34155893035300866	79.85425567626953	0.7159703373908997	11.790611267089844	27.40958595275879	19.092918395996094
result_50aa_1_13	69	IFVCGGKVDVRAPIPPSFRDRLLTYTAKNASELHEHFILAETFKDYFKENAYPDLLVFEDDIASISSLIIIFLESPGSLVELGIFCNKSELFKKILIVASAEEVYGEDSFIYLGPLEYIKKKVSSSVVIYPWPDPEVLKYDNDFLDDLCVNIKEKLSSI:GSMKEIEDAEAVKAVTPFQEKVLKMMYPDNPEEAKKYKEELDKRRAKVAA	12.650285516551792	0.30223510544638216	64.5421371459961	0.7243409156799316	11.3718900680542	25.551742553710938	11.604937553405762
result_50aa_1_13	70	IFVCGGKVDVRAPIPPSFRDRLLTYTAKNASELHEHFILAETFKDYFKENAYPDLLVFEDDIASISSLIIIFLESPGSLVELGIFCNKSELFKKILIVASAEEVYGEDSFIYLGPLEYIKKKVSSSVVIYPWPDPEVLKYDNDFLDDLCVNIKEKLSSI:GSEEEKKDAEAVKAVTPFNEKVLKMAYPDDKEKAAEYKAKLQAIRDKIPA	13.165303664083936	0.2776686503097087	57.48029327392578	0.7218360900878906	11.717220306396484	26.337718963623047	15.590977668762207
result_50aa_1_13	71	IFVCGGKVDVRAPIPPSFRDRLLTYTAKNASELHEHFILAETFKDYFKENAYPDLLVFEDDIASISSLIIIFLESPGSLVELGIFCNKSELFKKILIVASAEEVYGEDSFIYLGPLEYIKKKVSSSVVIYPWPDPEVLKYDNDFLDDLCVNIKEKLSSI:GSMEEIEDAEAIKATTPFNEKILKMAYPDDKEAAEKLKKKLDEIRDKVKA	5.426929368719884	0.6518581985510257	56.851322174072266	0.7207479476928711	11.92562198638916	26.779712677001953	16.147838592529297
result_50aa_1_13	72	IFVCGGKVDVRAPIPPSFRDRLLTYTAKNASELHEHFILAETFKDYFKENAYPDLLVFEDDIASISSLIIIFLESPGSLVELGIFCNKSELFKKILIVASAEEVYGEDSFIYLGPLEYIKKKVSSSVVIYPWPDPEVLKYDNDFLDDLCVNIKEKLSSI:GTEEEKEDAEAVKAVKPFLEKVLKMAYPDDKEKAEKYRKKLDERRDKVKA	1.307062293700522	0.9539801544801509	62.2748908996582	0.7628647089004517	9.528643608093262	20.44287109375	6.882328987121582
result_50aa_1_13	73	IFVCGGKVDVRAPIPPSFRDRLLTYTAKNASELHEHFILAETFKDYFKENAYPDLLVFEDDIASISSLIIIFLESPGSLVELGIFCNKSELFKKILIVASAEEVYGEDSFIYLGPLEYIKKKVSSSVVIYPWPDPEVLKYDNDFLDDLCVNIKEKLSSI:GSKEEKEEAEAVKAVTPFNEKVLKMAYPDDKEAAAKVKEKLQKIRDKVKA	13.650695323830094	0.2772502291422996	62.47800827026367	0.720457911491394	11.780349731445312	26.611295700073242	17.085357666015625
result_50aa_1_13	74	IFVCGGKVDVRAPIPPSFRDRLLTYTAKNASELHEHFILAETFKDYFKENAYPDLLVFEDDIASISSLIIIFLESPGSLVELGIFCNKSELFKKILIVASAEEVYGEDSFIYLGPLEYIKKKVSSSVVIYPWPDPEVLKYDNDFLDDLCVNIKEKLSSI:GSKEEIEDAEAVKAVEPFNEKVLKMAYPEDKEKAEEYRKKLQKIRDKVKA	13.376957034239283	0.2720229780684234	60.866722106933594	0.7196612358093262	11.793275833129883	26.746299743652344	18.43022346496582
result_50aa_1_13	75	IFVCGGKVDVRAPIPPSFRDRLLTYTAKNASELHEHFILAETFKDYFKENAYPDLLVFEDDIASISSLIIIFLESPGSLVELGIFCNKSELFKKILIVASAEEVYGEDSFIYLGPLEYIKKKVSSSVVIYPWPDPEVLKYDNDFLDDLCVNIKEKLSSI:GSEKEKEEAEAVKAVTPFNEKVLKMAYPDDEEKAKEYREKLQKRRDKVKA	16.030885716753026	0.18117331876827936	63.40896224975586	0.7270915508270264	11.378072738647461	25.441551208496094	15.364398956298828
result_50aa_1_13	76	IFVCGGKVDVRAPIPPSFRDRLLTYTAKNASELHEHFILAETFKDYFKENAYPDLLVFEDDIASISSLIIIFLESPGSLVELGIFCNKSELFKKILIVASAEEVYGEDSFIYLGPLEYIKKKVSSSVVIYPWPDPEVLKYDNDFLDDLCVNIKEKLSSI:GSEKEKEDAEAVKAVKPFNEKVLKMAYPDDKEKAEEYKKKLDERAAKVKA	12.673501725737804	0.29956544109421057	69.64299774169922	0.7231734991073608	11.338906288146973	25.856586456298828	16.1038761138916
result_50aa_1_13	77	IFVCGGKVDVRAPIPPSFRDRLLTYTAKNASELHEHFILAETFKDYFKENAYPDLLVFEDDIASISSLIIIFLESPGSLVELGIFCNKSELFKKILIVASAEEVYGEDSFIYLGPLEYIKKKVSSSVVIYPWPDPEVLKYDNDFLDDLCVNIKEKLSSI:GSEKEKEDAEAIKATEPFIEKVLKMKYPNDEEKAEEYKKKLQERRDKIKA	13.008135796557553	0.28823830505315423	75.16574096679688	0.7207322120666504	11.411185264587402	26.196693420410156	14.32426643371582
result_50aa_1_13	78	IFVCGGKVDVRAPIPPSFRDRLLTYTAKNASELHEHFILAETFKDYFKENAYPDLLVFEDDIASISSLIIIFLESPGSLVELGIFCNKSELFKKILIVASAEEVYGEDSFIYLGPLEYIKKKVSSSVVIYPWPDPEVLKYDNDFLDDLCVNIKEKLSSI:GSKEEKEDAEAVKAVEPFNEKVLKMAYPDDKEKAEEVKKKLDERRAKINA	12.569206735334774	0.30546891477059074	65.1355972290039	0.7232321500778198	11.372445106506348	25.699831008911133	16.574317932128906
result_50aa_1_13	79	IFVCGGKVDVRAPIPPSFRDRLLTYTAKNASELHEHFILAETFKDYFKENAYPDLLVFEDDIASISSLIIIFLESPGSLVELGIFCNKSELFKKILIVASAEEVYGEDSFIYLGPLEYIKKKVSSSVVIYPWPDPEVLKYDNDFLDDLCVNIKEKLSSI:GSKEEKEDAEAVKAVTPFNEKVLKMAYPNDKEKAEEVRKKLQEINDKVKA	17.30588025330498	0.26202675574234474	66.1639404296875	0.7279661893844604	11.275196075439453	25.24030876159668	13.414298057556152
result_50aa_1_13	80	IFVCGGKVDVRAPIPPSFRDRLLTYTAKNASELHEHFILAETFKDYFKENAYPDLLVFEDDIASISSLIIIFLESPGSLVELGIFCNKSELFKKILIVASAEEVYGEDSFIYLGPLEYIKKKVSSSVVIYPWPDPEVLKYDNDFLDDLCVNIKEKLSSI:GSEEEKKDAEAVKAVTPFIEKILKMAYPDNKEEAEKYKKEIQKRIDKIKA	6.226299516901171	0.5491394216285757	80.31665802001953	0.7180019617080688	11.658304214477539	27.134653091430664	17.225358963012695
result_50aa_1_13	81	IFVCGGKVDVRAPIPPSFRDRLLTYTAKNASELHEHFILAETFKDYFKENAYPDLLVFEDDIASISSLIIIFLESPGSLVELGIFCNKSELFKKILIVASAEEVYGEDSFIYLGPLEYIKKKVSSSVVIYPWPDPEVLKYDNDFLDDLCVNIKEKLSSI:GSMKEIEDAEAVKAVRPFNEKVLKMAYPDNPEEAEKYRKKLDKIADKIKA	11.948392651046282	0.3300289439739097	70.17476654052734	0.7184745669364929	11.650717735290527	26.768951416015625	17.202354431152344
result_50aa_1_13	82	IFVCGGKVDVRAPIPPSFRDRLLTYTAKNASELHEHFILAETFKDYFKENAYPDLLVFEDDIASISSLIIIFLESPGSLVELGIFCNKSELFKKILIVASAEEVYGEDSFIYLGPLEYIKKKVSSSVVIYPWPDPEVLKYDNDFLDDLCVNIKEKLSSI:GSEEEKADAEAVKAVTPFNEKVLKMKYPNDKEAAAKYKAKLDAIRDKVKA	14.532160042090771	0.257185072267706	60.71365737915039	0.7207947969436646	11.777664184570312	26.67877197265625	16.311336517333984
result_50aa_1_13	83	IFVCGGKVDVRAPIPPSFRDRLLTYTAKNASELHEHFILAETFKDYFKENAYPDLLVFEDDIASISSLIIIFLESPGSLVELGIFCNKSELFKKILIVASAEEVYGEDSFIYLGPLEYIKKKVSSSVVIYPWPDPEVLKYDNDFLDDLCVNIKEKLSSI:GSKEEKEEAEAVKAVTPFLEKVLEMAYPDNKEEAEKYRKKLEERRAKIKA	1.6218898584207186	0.9291603981754075	67.14285278320312	0.7574797868728638	9.52566909790039	20.723634719848633	6.970926761627197
result_50aa_1_13	84	IFVCGGKVDVRAPIPPSFRDRLLTYTAKNASELHEHFILAETFKDYFKENAYPDLLVFEDDIASISSLIIIFLESPGSLVELGIFCNKSELFKKILIVASAEEVYGEDSFIYLGPLEYIKKKVSSSVVIYPWPDPEVLKYDNDFLDDLCVNIKEKLSSI:GSEKEKEDAEAVKAVKPFLEKVLEMAYPDDKEAAEKYREKLQERIDKIKA	2.588060894660595	0.8431757251255743	77.00493621826172	0.7317365407943726	10.67403793334961	24.222408294677734	12.451692581176758
result_50aa_1_13	85	IFVCGGKVDVRAPIPPSFRDRLLTYTAKNASELHEHFILAETFKDYFKENAYPDLLVFEDDIASISSLIIIFLESPGSLVELGIFCNKSELFKKILIVASAEEVYGEDSFIYLGPLEYIKKKVSSSVVIYPWPDPEVLKYDNDFLDDLCVNIKEKLSSI:GSAKEKEDAEAVKAVEPFLERVLKMAYPDDEEKAKEVREKLQKRRDKIKA	4.450375315279237	0.6847707082697319	77.97904968261719	0.7200777530670166	11.468400955200195	26.41135025024414	14.474361419677734
result_50aa_1_13	86	IFVCGGKVDVRAPIPPSFRDRLLTYTAKNASELHEHFILAETFKDYFKENAYPDLLVFEDDIASISSLIIIFLESPGSLVELGIFCNKSELFKKILIVASAEEVYGEDSFIYLGPLEYIKKKVSSSVVIYPWPDPEVLKYDNDFLDDLCVNIKEKLSSI:GSKEEKEEAEAVKAVTPFNEKVLKMAYPDDKEAAEKYREKLDAIRAKVKA	13.288975134669897	0.2871264835164091	60.59478759765625	0.7216932773590088	11.666642189025879	26.30616569519043	16.726680755615234
result_50aa_1_13	87	IFVCGGKVDVRAPIPPSFRDRLLTYTAKNASELHEHFILAETFKDYFKENAYPDLLVFEDDIASISSLIIIFLESPGSLVELGIFCNKSELFKKILIVASAEEVYGEDSFIYLGPLEYIKKKVSSSVVIYPWPDPEVLKYDNDFLDDLCVNIKEKLSSI:GSEKEKEDAEAVKATEPFLEKVLKMAYPDDEEAAQKARDYLQKRRDKIKA	4.459032091867488	0.686118948345346	77.1375961303711	0.7219448089599609	11.248252868652344	25.786806106567383	12.639328002929688
result_50aa_1_13	88	IFVCGGKVDVRAPIPPSFRDRLLTYTAKNASELHEHFILAETFKDYFKENAYPDLLVFEDDIASISSLIIIFLESPGSLVELGIFCNKSELFKKILIVASAEEVYGEDSFIYLGPLEYIKKKVSSSVVIYPWPDPEVLKYDNDFLDDLCVNIKEKLSSI:GSEKEKEDAEAVKAVTPFNEKVLKMKYPNNPEEAKKYQEKLDEIRKKINA	13.856181215594166	0.25826038379216315	62.1110954284668	0.7199937701225281	11.80872631072998	26.751327514648438	16.39712142944336
result_50aa_1_13	89	IFVCGGKVDVRAPIPPSFRDRLLTYTAKNASELHEHFILAETFKDYFKENAYPDLLVFEDDIASISSLIIIFLESPGSLVELGIFCNKSELFKKILIVASAEEVYGEDSFIYLGPLEYIKKKVSSSVVIYPWPDPEVLKYDNDFLDDLCVNIKEKLSSI:GSMKEKEDAEAIKAVTPFNEKVLKMAYPDDKEKAEEYKKKLDEIRAKVKA	13.127591765570571	0.2818387894589676	60.4127082824707	0.721583366394043	11.660651206970215	26.301471710205078	15.109285354614258
result_50aa_1_13	90	IFVCGGKVDVRAPIPPSFRDRLLTYTAKNASELHEHFILAETFKDYFKENAYPDLLVFEDDIASISSLIIIFLESPGSLVELGIFCNKSELFKKILIVASAEEVYGEDSFIYLGPLEYIKKKVSSSVVIYPWPDPEVLKYDNDFLDDLCVNIKEKLSSI:GSKKEEEDAEAVKATEPFNEKVLEMAYPDDEEKREEVRKKLQEIRDKIPA	10.514361407171059	0.3839999261623573	72.06722259521484	0.7153832912445068	12.049753189086914	27.65616226196289	20.036849975585938
result_50aa_1_13	91	IFVCGGKVDVRAPIPPSFRDRLLTYTAKNASELHEHFILAETFKDYFKENAYPDLLVFEDDIASISSLIIIFLESPGSLVELGIFCNKSELFKKILIVASAEEVYGEDSFIYLGPLEYIKKKVSSSVVIYPWPDPEVLKYDNDFLDDLCVNIKEKLSSI:GSKEEKEDAEAVKAVTPFIEKVLKMAYPDDKEAAEKAKKKLDEIRAKIPA	1.4769484724719641	0.9355860053721682	68.40235137939453	0.7419357299804688	10.318963050842285	23.00908851623535	10.840583801269531
result_50aa_1_13	92	IFVCGGKVDVRAPIPPSFRDRLLTYTAKNASELHEHFILAETFKDYFKENAYPDLLVFEDDIASISSLIIIFLESPGSLVELGIFCNKSELFKKILIVASAEEVYGEDSFIYLGPLEYIKKKVSSSVVIYPWPDPEVLKYDNDFLDDLCVNIKEKLSSI:GSMEELEEAEAIKAVTPFQEKVLKMAYPNDPEAAAKLKAALQARADKVKA	12.493075466619766	0.29403324989994484	61.649208068847656	0.7253847718238831	11.203008651733398	25.193899154663086	13.279621124267578
result_50aa_1_13	93	IFVCGGKVDVRAPIPPSFRDRLLTYTAKNASELHEHFILAETFKDYFKENAYPDLLVFEDDIASISSLIIIFLESPGSLVELGIFCNKSELFKKILIVASAEEVYGEDSFIYLGPLEYIKKKVSSSVVIYPWPDPEVLKYDNDFLDDLCVNIKEKLSSI:GSKKEKEDAEAVKAVKPFNEKVLKMAFPDNPEEAAKYEKKLQEIRDKVKA	13.581208390830506	0.2564968582815275	65.9892807006836	0.7194685935974121	11.819245338439941	26.864530563354492	17.590139389038086
result_50aa_1_13	94	IFVCGGKVDVRAPIPPSFRDRLLTYTAKNASELHEHFILAETFKDYFKENAYPDLLVFEDDIASISSLIIIFLESPGSLVELGIFCNKSELFKKILIVASAEEVYGEDSFIYLGPLEYIKKKVSSSVVIYPWPDPEVLKYDNDFLDDLCVNIKEKLSSI:GSKEEKEDAEAVKAVKPFQEKVLKMKYPEDKEKAEEYRKKLQERWDKVKA	12.436540717621382	0.31527772672388243	70.22176361083984	0.723068356513977	11.293328285217285	25.658100128173828	12.879375457763672
result_50aa_1_13	95	IFVCGGKVDVRAPIPPSFRDRLLTYTAKNASELHEHFILAETFKDYFKENAYPDLLVFEDDIASISSLIIIFLESPGSLVELGIFCNKSELFKKILIVASAEEVYGEDSFIYLGPLEYIKKKVSSSVVIYPWPDPEVLKYDNDFLDDLCVNIKEKLSSI:GSEKEKEDAEAVKAVTPFNEKVLKMAYPDDEAAAAEAKAKLDAIRAKVAA	13.763968023123745	0.2600129745802943	65.84941101074219	0.7170506715774536	11.85363483428955	26.952062606811523	16.353940963745117
result_50aa_1_13	96	IFVCGGKVDVRAPIPPSFRDRLLTYTAKNASELHEHFILAETFKDYFKENAYPDLLVFEDDIASISSLIIIFLESPGSLVELGIFCNKSELFKKILIVASAEEVYGEDSFIYLGPLEYIKKKVSSSVVIYPWPDPEVLKYDNDFLDDLCVNIKEKLSSI:GSKKEKEDAEAVKAVTPFNEKVLKMAYPNDEEAAAKMKAKLDEINAKVKA	13.101817343157094	0.28249085553625897	65.14556121826172	0.7170957326889038	12.013659477233887	27.34788703918457	16.37911033630371
result_50aa_1_13	97	IFVCGGKVDVRAPIPPSFRDRLLTYTAKNASELHEHFILAETFKDYFKENAYPDLLVFEDDIASISSLIIIFLESPGSLVELGIFCNKSELFKKILIVASAEEVYGEDSFIYLGPLEYIKKKVSSSVVIYPWPDPEVLKYDNDFLDDLCVNIKEKLSSI:GSKKEKEDAEAVKAVEPFNEKVLKMAYPDDKEAAAKVREELQKRRDKVKA	13.285495891012761	0.2648752202233208	70.99877166748047	0.7197151184082031	11.571686744689941	26.46385955810547	16.812978744506836
result_50aa_1_13	98	IFVCGGKVDVRAPIPPSFRDRLLTYTAKNASELHEHFILAETFKDYFKENAYPDLLVFEDDIASISSLIIIFLESPGSLVELGIFCNKSELFKKILIVASAEEVYGEDSFIYLGPLEYIKKKVSSSVVIYPWPDPEVLKYDNDFLDDLCVNIKEKLSSI:GSAKEKEEAEQIEAVKPFLEKILKMAFPDDKEAAEKYKKKLQKRIDKVKA	7.3804540201203	0.522130994130927	74.66292572021484	0.7178128957748413	11.765106201171875	27.20920181274414	18.050922393798828
result_50aa_1_13	99	IFVCGGKVDVRAPIPPSFRDRLLTYTAKNASELHEHFILAETFKDYFKENAYPDLLVFEDDIASISSLIIIFLESPGSLVELGIFCNKSELFKKILIVASAEEVYGEDSFIYLGPLEYIKKKVSSSVVIYPWPDPEVLKYDNDFLDDLCVNIKEKLSSI:GSKEEIEEAEAIKAVKPFNEKVLKMAYPDDKEAAAKVKAKLDEIRNKVNA	14.416771524385776	0.25973964841409125	65.70165252685547	0.7186051607131958	11.87641716003418	27.08251190185547	17.78460121154785
result_50aa_1_14	0	IFVCGGKVDVRAPIPPSFRDRLLTYTAKNASELHEHFILAETFKDYFKENAYPDLLVFEDDIASISSLIIIFLESPGSLVELGIFCNKSELFKKILIVASAEEVYGEDSFIYLGPLEYIKKKVSSSVVIYPWPDPEVLKYDNDFLDDLCVNIKEKLSSI:MKIKKIIVNAPKLPDGGYEGIAVIILENGKSIIAYAKGKGYISPNIPPGE	3.138583617137935	0.8591527357126341	72.03184509277344	0.7276850938796997	11.032182693481445	24.85564613342285	15.175321578979492
result_50aa_1_14	1	IFVCGGKVDVRAPIPPSFRDRLLTYTAKNASELHEHFILAETFKDYFKENAYPDLLVFEDDIASISSLIIIFLESPGSLVELGIFCNKSELFKKILIVASAEEVYGEDSFIYLGPLEYIKKKVSSSVVIYPWPDPEVLKYDNDFLDDLCVNIKEKLSSI:MKIAKVISLAPKLPDGGYLGLAVLILEDGKSLIALAVGKGYIIPDIPPGE	7.639248533401817	0.660777978141308	49.31574249267578	0.7421711087226868	10.708640098571777	23.162723541259766	8.939735412597656
result_50aa_1_14	2	IFVCGGKVDVRAPIPPSFRDRLLTYTAKNASELHEHFILAETFKDYFKENAYPDLLVFEDDIASISSLIIIFLESPGSLVELGIFCNKSELFKKILIVASAEEVYGEDSFIYLGPLEYIKKKVSSSVVIYPWPDPEVLKYDNDFLDDLCVNIKEKLSSI:MKIKKVISLAPELPDGGRLGLAVLILENGKSLIALAVGKGYIIPDIPPGE	5.137314441121701	0.7934004919408377	52.65073013305664	0.7454304695129395	10.495009422302246	22.60413360595703	8.001264572143555
result_50aa_1_14	3	IFVCGGKVDVRAPIPPSFRDRLLTYTAKNASELHEHFILAETFKDYFKENAYPDLLVFEDDIASISSLIIIFLESPGSLVELGIFCNKSELFKKILIVASAEEVYGEDSFIYLGPLEYIKKKVSSSVVIYPWPDPEVLKYDNDFLDDLCVNIKEKLSSI:MKIKKIISLAPKLPDGGYLGLAVLILEDGTSLIAYAVGKGYIVPDIPLGE	8.532928458112186	0.6718983054186315	52.86397171020508	0.738760769367218	10.81634521484375	23.5797176361084	10.445221900939941
result_50aa_1_14	4	IFVCGGKVDVRAPIPPSFRDRLLTYTAKNASELHEHFILAETFKDYFKENAYPDLLVFEDDIASISSLIIIFLESPGSLVELGIFCNKSELFKKILIVASAEEVYGEDSFIYLGPLEYIKKKVSSSVVIYPWPDPEVLKYDNDFLDDLCVNIKEKLSSI:MKISNIVSLAPELPDGGKEGLAVIFLENGKALIAYAKGKGYIIPDIPPGE	2.640492059684095	0.9301152176726429	63.203426361083984	0.8407977819442749	6.562568664550781	11.69530200958252	1.2143882513046265
result_50aa_1_14	5	IFVCGGKVDVRAPIPPSFRDRLLTYTAKNASELHEHFILAETFKDYFKENAYPDLLVFEDDIASISSLIIIFLESPGSLVELGIFCNKSELFKKILIVASAEEVYGEDSFIYLGPLEYIKKKVSSSVVIYPWPDPEVLKYDNDFLDDLCVNIKEKLSSI:MKIKKVISLAPKLPDGGYLGLAVLILENGKSLIAYAVGKGYIIPDIPLGE	5.018769660334211	0.816235510791463	52.44145202636719	0.746556282043457	10.415811538696289	22.48909568786621	8.969918251037598
result_50aa_1_14	6	IFVCGGKVDVRAPIPPSFRDRLLTYTAKNASELHEHFILAETFKDYFKENAYPDLLVFEDDIASISSLIIIFLESPGSLVELGIFCNKSELFKKILIVASAEEVYGEDSFIYLGPLEYIKKKVSSSVVIYPWPDPEVLKYDNDFLDDLCVNIKEKLSSI:MKIKKIISLAPKLPDGGYLGLAVIILENGKSLIAIAVGKGYIIPDIPLGE	5.577721785778593	0.7798014338504451	55.99790954589844	0.7480299472808838	10.267438888549805	22.176855087280273	8.421180725097656
result_50aa_1_14	7	IFVCGGKVDVRAPIPPSFRDRLLTYTAKNASELHEHFILAETFKDYFKENAYPDLLVFEDDIASISSLIIIFLESPGSLVELGIFCNKSELFKKILIVASAEEVYGEDSFIYLGPLEYIKKKVSSSVVIYPWPDPEVLKYDNDFLDDLCVNIKEKLSSI:MKIKKVVSLAPKLPDGGYLGLAVLFLEDGTAIIAYAVGKGYISPDIPPGE	4.8968165377546695	0.8172614102958958	55.53640365600586	0.7426554560661316	10.64304256439209	23.137357711791992	8.345451354980469
result_50aa_1_14	8	IFVCGGKVDVRAPIPPSFRDRLLTYTAKNASELHEHFILAETFKDYFKENAYPDLLVFEDDIASISSLIIIFLESPGSLVELGIFCNKSELFKKILIVASAEEVYGEDSFIYLGPLEYIKKKVSSSVVIYPWPDPEVLKYDNDFLDDLCVNIKEKLSSI:MKIKNVVSLAPRLPDGGRLGLAVLFLEDGTALIAIAVGKGYIIPNIPLGE	5.142281765465268	0.8018699483036065	54.17303466796875	0.7487610578536987	10.186800003051758	22.012826919555664	8.30157470703125
result_50aa_1_14	9	IFVCGGKVDVRAPIPPSFRDRLLTYTAKNASELHEHFILAETFKDYFKENAYPDLLVFEDDIASISSLIIIFLESPGSLVELGIFCNKSELFKKILIVASAEEVYGEDSFIYLGPLEYIKKKVSSSVVIYPWPDPEVLKYDNDFLDDLCVNIKEKLSSI:MKIKKVISLAPLLPDGGREGLAVLILENGESLIAIAKGKGYIIPDIPPGE	9.461125999862073	0.7344708453303356	62.04267501831055	0.743475079536438	10.297972679138184	22.398984909057617	8.562936782836914
result_50aa_1_14	10	IFVCGGKVDVRAPIPPSFRDRLLTYTAKNASELHEHFILAETFKDYFKENAYPDLLVFEDDIASISSLIIIFLESPGSLVELGIFCNKSELFKKILIVASAEEVYGEDSFIYLGPLEYIKKKVSSSVVIYPWPDPEVLKYDNDFLDDLCVNIKEKLSSI:MKIANIVSLAPELPDGGRLGLAVLFLENGKALIALAVGKGLIVPDIPLGE	3.080980656119866	0.9045812896116883	48.30208969116211	0.7785379886627197	9.317717552185059	19.169288635253906	3.073561906814575
result_50aa_1_14	11	IFVCGGKVDVRAPIPPSFRDRLLTYTAKNASELHEHFILAETFKDYFKENAYPDLLVFEDDIASISSLIIIFLESPGSLVELGIFCNKSELFKKILIVASAEEVYGEDSFIYLGPLEYIKKKVSSSVVIYPWPDPEVLKYDNDFLDDLCVNIKEKLSSI:MKIKKVISLAPELPDGGLLGLAVIILEDGTSIIAIAVGKGYIVPDIPPGE	10.567490437296247	0.7577443322218349	53.01456069946289	0.7441379427909851	10.601703643798828	22.902118682861328	8.176761627197266
result_50aa_1_14	12	IFVCGGKVDVRAPIPPSFRDRLLTYTAKNASELHEHFILAETFKDYFKENAYPDLLVFEDDIASISSLIIIFLESPGSLVELGIFCNKSELFKKILIVASAEEVYGEDSFIYLGPLEYIKKKVSSSVVIYPWPDPEVLKYDNDFLDDLCVNIKEKLSSI:MKIAKVISLAPELPDGGLEGLAVLILENGKSLIAYAVGKGYIIPDIPPGE	3.4953425049374944	0.8524302399721643	62.48042297363281	0.7318801879882812	10.944581985473633	24.23229217529297	11.998370170593262
result_50aa_1_14	13	IFVCGGKVDVRAPIPPSFRDRLLTYTAKNASELHEHFILAETFKDYFKENAYPDLLVFEDDIASISSLIIIFLESPGSLVELGIFCNKSELFKKILIVASAEEVYGEDSFIYLGPLEYIKKKVSSSVVIYPWPDPEVLKYDNDFLDDLCVNIKEKLSSI:MKIANIVINAPKLPDGGYLGTAVLFLENGKSLIALAIGKGLIIPDIPPGE	5.424719782898494	0.7762565926991846	72.68781280517578	0.7345032095909119	10.561676025390625	23.442476272583008	11.584953308105469
result_50aa_1_14	14	IFVCGGKVDVRAPIPPSFRDRLLTYTAKNASELHEHFILAETFKDYFKENAYPDLLVFEDDIASISSLIIIFLESPGSLVELGIFCNKSELFKKILIVASAEEVYGEDSFIYLGPLEYIKKKVSSSVVIYPWPDPEVLKYDNDFLDDLCVNIKEKLSSI:MKIANVVSLAPKLPDGGYLGLAVIFYEDGTARIAYAVGKGYIHPDIPPGE	1.5713602054098255	0.9611961397281629	65.85403442382812	0.8326884508132935	6.648512840270996	12.169832229614258	1.3920787572860718
result_50aa_1_14	15	IFVCGGKVDVRAPIPPSFRDRLLTYTAKNASELHEHFILAETFKDYFKENAYPDLLVFEDDIASISSLIIIFLESPGSLVELGIFCNKSELFKKILIVASAEEVYGEDSFIYLGPLEYIKKKVSSSVVIYPWPDPEVLKYDNDFLDDLCVNIKEKLSSI:MKISNIISLAPKLPDGGYLGLAVIILEDGTSLIAIAVGKGYIIPDIPPGE	9.519518291524827	0.6889401431109855	53.72874450683594	0.7337201833724976	10.985526084899902	24.072912216186523	12.372920989990234
result_50aa_1_14	16	IFVCGGKVDVRAPIPPSFRDRLLTYTAKNASELHEHFILAETFKDYFKENAYPDLLVFEDDIASISSLIIIFLESPGSLVELGIFCNKSELFKKILIVASAEEVYGEDSFIYLGPLEYIKKKVSSSVVIYPWPDPEVLKYDNDFLDDLCVNIKEKLSSI:MKIKNIVVLAPKLPDGGYLGLAVLFLEDGSSIIAIAVGKGFISPDIPLGE	9.225425815807915	0.661449220566209	53.66022491455078	0.7345771193504333	10.963528633117676	24.014951705932617	11.3524169921875
result_50aa_1_14	17	IFVCGGKVDVRAPIPPSFRDRLLTYTAKNASELHEHFILAETFKDYFKENAYPDLLVFEDDIASISSLIIIFLESPGSLVELGIFCNKSELFKKILIVASAEEVYGEDSFIYLGPLEYIKKKVSSSVVIYPWPDPEVLKYDNDFLDDLCVNIKEKLSSI:MKIKKIISLAPKLPDGGLLGLAVIILENGKSLIALAVGKGYIIPNIPPGE	7.1634285211696875	0.7204749267614221	57.71949768066406	0.7382751107215881	10.774740219116211	23.554378509521484	10.565929412841797
result_50aa_1_14	18	IFVCGGKVDVRAPIPPSFRDRLLTYTAKNASELHEHFILAETFKDYFKENAYPDLLVFEDDIASISSLIIIFLESPGSLVELGIFCNKSELFKKILIVASAEEVYGEDSFIYLGPLEYIKKKVSSSVVIYPWPDPEVLKYDNDFLDDLCVNIKEKLSSI:MKIAKVISNAPLLPDGGRLGLAILIMEDGTSIPALAVGKGYIVPDIPPGE	5.6972502077492555	0.7886273400018589	73.46424865722656	0.7377046346664429	10.400224685668945	22.869361877441406	11.341350555419922
result_50aa_1_14	19	IFVCGGKVDVRAPIPPSFRDRLLTYTAKNASELHEHFILAETFKDYFKENAYPDLLVFEDDIASISSLIIIFLESPGSLVELGIFCNKSELFKKILIVASAEEVYGEDSFIYLGPLEYIKKKVSSSVVIYPWPDPEVLKYDNDFLDDLCVNIKEKLSSI:MKVKNIISLAPKLPDGGYLGIAVIILEDGSSIIAIAVGKGYIIPNIPPGE	10.017114984172993	0.7406650526881463	58.34111022949219	0.7310744524002075	11.00936508178711	24.24125862121582	13.406463623046875
result_50aa_1_14	20	IFVCGGKVDVRAPIPPSFRDRLLTYTAKNASELHEHFILAETFKDYFKENAYPDLLVFEDDIASISSLIIIFLESPGSLVELGIFCNKSELFKKILIVASAEEVYGEDSFIYLGPLEYIKKKVSSSVVIYPWPDPEVLKYDNDFLDDLCVNIKEKLSSI:MKIAKVVSLAPKLPDGGRLGIAVLFLEDGSSIIAIAVGKGYIVPNIPLGE	4.957202039404362	0.8160039073175438	48.99376678466797	0.7521333694458008	10.17186450958252	21.78130340576172	7.538569450378418
result_50aa_1_14	21	IFVCGGKVDVRAPIPPSFRDRLLTYTAKNASELHEHFILAETFKDYFKENAYPDLLVFEDDIASISSLIIIFLESPGSLVELGIFCNKSELFKKILIVASAEEVYGEDSFIYLGPLEYIKKKVSSSVVIYPWPDPEVLKYDNDFLDDLCVNIKEKLSSI:MKIYKIISLAPKLPDGGRLGIAVLILENGKSLIAYAVGKGYIIPDIPLGE	4.9505065440699125	0.815139303320272	50.10744094848633	0.7462891340255737	10.433608055114746	22.535659790039062	8.759860038757324
result_50aa_1_14	22	IFVCGGKVDVRAPIPPSFRDRLLTYTAKNASELHEHFILAETFKDYFKENAYPDLLVFEDDIASISSLIIIFLESPGSLVELGIFCNKSELFKKILIVASAEEVYGEDSFIYLGPLEYIKKKVSSSVVIYPWPDPEVLKYDNDFLDDLCVNIKEKLSSI:MKIKKVISLAPELPDGGKLGLAVIILEDGTALIAYAVGKGYIIPDIPPGE	3.0807356751047195	0.874886615599707	60.7181282043457	0.7353528738021851	10.84807300567627	23.875564575195312	11.632034301757812
result_50aa_1_14	23	IFVCGGKVDVRAPIPPSFRDRLLTYTAKNASELHEHFILAETFKDYFKENAYPDLLVFEDDIASISSLIIIFLESPGSLVELGIFCNKSELFKKILIVASAEEVYGEDSFIYLGPLEYIKKKVSSSVVIYPWPDPEVLKYDNDFLDDLCVNIKEKLSSI:MKIAKIISLAPELPDGGLEGLAVIILENGKSLIAYAKGKGYIIPDIPEGE	3.4843737820721294	0.8616283103313309	70.91934204101562	0.7295318841934204	10.976797103881836	24.525365829467773	13.612764358520508
result_50aa_1_14	24	IFVCGGKVDVRAPIPPSFRDRLLTYTAKNASELHEHFILAETFKDYFKENAYPDLLVFEDDIASISSLIIIFLESPGSLVELGIFCNKSELFKKILIVASAEEVYGEDSFIYLGPLEYIKKKVSSSVVIYPWPDPEVLKYDNDFLDDLCVNIKEKLSSI:MKVAKVVSLAPKLPDGGYLGIAVIFLEDGTARIALAVGKGYIIPDIPPGE	5.002340859565191	0.7912692354692498	59.9466438293457	0.7348633408546448	10.762834548950195	23.755184173583984	11.997411727905273
result_50aa_1_14	25	IFVCGGKVDVRAPIPPSFRDRLLTYTAKNASELHEHFILAETFKDYFKENAYPDLLVFEDDIASISSLIIIFLESPGSLVELGIFCNKSELFKKILIVASAEEVYGEDSFIYLGPLEYIKKKVSSSVVIYPWPDPEVLKYDNDFLDDLCVNIKEKLSSI:MKIKNVVSLAPLLPDGGRLGLAVLFLEDGTSLIALAVGKGYIHPDIPPGE	8.845940238372844	0.689065578870679	48.52385330200195	0.7357385754585266	11.00866985321045	23.92743682861328	10.259387969970703
result_50aa_1_14	26	IFVCGGKVDVRAPIPPSFRDRLLTYTAKNASELHEHFILAETFKDYFKENAYPDLLVFEDDIASISSLIIIFLESPGSLVELGIFCNKSELFKKILIVASAEEVYGEDSFIYLGPLEYIKKKVSSSVVIYPWPDPEVLKYDNDFLDDLCVNIKEKLSSI:MKIKKIIINAPKLPDGGYLGIAVVILENGKSLIAYAVGKGLIIPDIPLGE	5.3851860276568875	0.8017725729743945	63.90313720703125	0.7611095905303955	9.544705390930176	20.44552993774414	7.016227722167969
result_50aa_1_14	27	IFVCGGKVDVRAPIPPSFRDRLLTYTAKNASELHEHFILAETFKDYFKENAYPDLLVFEDDIASISSLIIIFLESPGSLVELGIFCNKSELFKKILIVASAEEVYGEDSFIYLGPLEYIKKKVSSSVVIYPWPDPEVLKYDNDFLDDLCVNIKEKLSSI:MKIKKVISLAPKLPDGGYLGLAVLILEDGSSLIAIAVGKGYIHPNIPPGE	8.4990947799622	0.6906322685806914	54.89495086669922	0.7359413504600525	10.899060249328613	23.81629180908203	10.553625106811523
result_50aa_1_14	28	IFVCGGKVDVRAPIPPSFRDRLLTYTAKNASELHEHFILAETFKDYFKENAYPDLLVFEDDIASISSLIIIFLESPGSLVELGIFCNKSELFKKILIVASAEEVYGEDSFIYLGPLEYIKKKVSSSVVIYPWPDPEVLKYDNDFLDDLCVNIKEKLSSI:MKIYKIVSLAPKLPDGGRLGLAVAFLEDGTARIAYAVGKGLIYPDIPPGE	2.94411170783986	0.9008528241170543	56.52200698852539	0.8187700510025024	7.48127555847168	13.996148109436035	1.3222202062606812
result_50aa_1_14	29	IFVCGGKVDVRAPIPPSFRDRLLTYTAKNASELHEHFILAETFKDYFKENAYPDLLVFEDDIASISSLIIIFLESPGSLVELGIFCNKSELFKKILIVASAEEVYGEDSFIYLGPLEYIKKKVSSSVVIYPWPDPEVLKYDNDFLDDLCVNIKEKLSSI:MKIANVISNAPLLPDGGRLGTAVLILENGKSIIALAVGKGYIVPDIPPGE	5.490125960513328	0.7855611639940558	61.25348663330078	0.7352497577667236	10.710716247558594	23.55074119567871	10.83569049835205
result_50aa_1_14	30	IFVCGGKVDVRAPIPPSFRDRLLTYTAKNASELHEHFILAETFKDYFKENAYPDLLVFEDDIASISSLIIIFLESPGSLVELGIFCNKSELFKKILIVASAEEVYGEDSFIYLGPLEYIKKKVSSSVVIYPWPDPEVLKYDNDFLDDLCVNIKEKLSSI:MKIKKIISLAPKLPDGGRFGLAVLILEDGKSLIAIAVGKGYIIPDIPPGE	5.463012841456623	0.7878845732840615	52.453163146972656	0.7523646354675293	10.210004806518555	21.85133934020996	7.501064300537109
result_50aa_1_14	31	IFVCGGKVDVRAPIPPSFRDRLLTYTAKNASELHEHFILAETFKDYFKENAYPDLLVFEDDIASISSLIIIFLESPGSLVELGIFCNKSELFKKILIVASAEEVYGEDSFIYLGPLEYIKKKVSSSVVIYPWPDPEVLKYDNDFLDDLCVNIKEKLSSI:MKIKKIISLAPKLPDGGLLGLAILILEDGSSIPAIAVGKGLISPNIPPGE	5.842046941975713	0.7757956675343539	66.94244384765625	0.738885760307312	10.506023406982422	23.164039611816406	11.727005004882812
result_50aa_1_14	32	IFVCGGKVDVRAPIPPSFRDRLLTYTAKNASELHEHFILAETFKDYFKENAYPDLLVFEDDIASISSLIIIFLESPGSLVELGIFCNKSELFKKILIVASAEEVYGEDSFIYLGPLEYIKKKVSSSVVIYPWPDPEVLKYDNDFLDDLCVNIKEKLSSI:MKIKNIISLAPKLPDGGRFGLAVLILENGSSIIAIAIGKGYIVPNIPPGE	9.236502301380522	0.630323518129421	51.23893737792969	0.739556074142456	10.797276496887207	23.524681091308594	9.021158218383789
result_50aa_1_14	33	IFVCGGKVDVRAPIPPSFRDRLLTYTAKNASELHEHFILAETFKDYFKENAYPDLLVFEDDIASISSLIIIFLESPGSLVELGIFCNKSELFKKILIVASAEEVYGEDSFIYLGPLEYIKKKVSSSVVIYPWPDPEVLKYDNDFLDDLCVNIKEKLSSI:MKIKKVVSLAPKLPDGGYLGLAVLFLENGKSLIALAVGKGYIVPDIPLGE	5.4526211664909505	0.7851390368269816	53.41626739501953	0.7460931539535522	10.383126258850098	22.480758666992188	8.854105949401855
result_50aa_1_14	34	IFVCGGKVDVRAPIPPSFRDRLLTYTAKNASELHEHFILAETFKDYFKENAYPDLLVFEDDIASISSLIIIFLESPGSLVELGIFCNKSELFKKILIVASAEEVYGEDSFIYLGPLEYIKKKVSSSVVIYPWPDPEVLKYDNDFLDDLCVNIKEKLSSI:MKIANIVSLAPELPDGGKLGLAVIFLEDGTSLIAYAVGKGYIIPDIPPGE	2.9619586996801	0.9108485720501411	60.664730072021484	0.8266767263412476	7.1051130294799805	13.108119010925293	1.2265055179595947
result_50aa_1_14	35	IFVCGGKVDVRAPIPPSFRDRLLTYTAKNASELHEHFILAETFKDYFKENAYPDLLVFEDDIASISSLIIIFLESPGSLVELGIFCNKSELFKKILIVASAEEVYGEDSFIYLGPLEYIKKKVSSSVVIYPWPDPEVLKYDNDFLDDLCVNIKEKLSSI:MKIKKIISLAPKLPDGGYFGIAVIILENGKSIIAIAVGKGYISPFIPPGK	8.215434692286001	0.661848708795535	56.67471694946289	0.7405164241790771	10.581320762634277	23.01634407043457	9.588913917541504
result_50aa_1_14	36	IFVCGGKVDVRAPIPPSFRDRLLTYTAKNASELHEHFILAETFKDYFKENAYPDLLVFEDDIASISSLIIIFLESPGSLVELGIFCNKSELFKKILIVASAEEVYGEDSFIYLGPLEYIKKKVSSSVVIYPWPDPEVLKYDNDFLDDLCVNIKEKLSSI:MKIAKIISLAPKLPDGGYLGLAVIILENGKSLIAIAIGKGYIIPNIPPGE	6.029692746984199	0.7321121390430138	51.87696838378906	0.7431029081344604	10.571613311767578	22.899667739868164	8.743291854858398
result_50aa_1_14	37	IFVCGGKVDVRAPIPPSFRDRLLTYTAKNASELHEHFILAETFKDYFKENAYPDLLVFEDDIASISSLIIIFLESPGSLVELGIFCNKSELFKKILIVASAEEVYGEDSFIYLGPLEYIKKKVSSSVVIYPWPDPEVLKYDNDFLDDLCVNIKEKLSSI:MKVAKVISLAPKLPDGGYLGIAVEILEDGTARIALAVGKGYIHPDIPPGE	4.511097072539077	0.8060203284918098	50.262142181396484	0.7286825180053711	11.354743957519531	24.979331970214844	13.923632621765137
result_50aa_1_14	38	IFVCGGKVDVRAPIPPSFRDRLLTYTAKNASELHEHFILAETFKDYFKENAYPDLLVFEDDIASISSLIIIFLESPGSLVELGIFCNKSELFKKILIVASAEEVYGEDSFIYLGPLEYIKKKVSSSVVIYPWPDPEVLKYDNDFLDDLCVNIKEKLSSI:MKIAKVIVNAPRLPDGGYLGPAVIILEDGTSIYALAVGKGFIVPNIPPGE	6.672747393703186	0.7424934957049537	77.53565979003906	0.7336235642433167	10.56655216217041	23.59990119934082	12.602677345275879
result_50aa_1_14	39	IFVCGGKVDVRAPIPPSFRDRLLTYTAKNASELHEHFILAETFKDYFKENAYPDLLVFEDDIASISSLIIIFLESPGSLVELGIFCNKSELFKKILIVASAEEVYGEDSFIYLGPLEYIKKKVSSSVVIYPWPDPEVLKYDNDFLDDLCVNIKEKLSSI:MKISKVVSLAPLLPDGGRLGLAVLFLENGTSIIAYAVGKGYISPNIPLGE	8.639880732989916	0.671287846556472	49.78076171875	0.7360727190971375	10.880367279052734	23.724376678466797	10.769567489624023
result_50aa_1_14	40	IFVCGGKVDVRAPIPPSFRDRLLTYTAKNASELHEHFILAETFKDYFKENAYPDLLVFEDDIASISSLIIIFLESPGSLVELGIFCNKSELFKKILIVASAEEVYGEDSFIYLGPLEYIKKKVSSSVVIYPWPDPEVLKYDNDFLDDLCVNIKEKLSSI:MKIYKVISLAPKLPDGGRLGIAVLILENGESLIALALGKGYIHPNIPPGE	8.788959349989096	0.6692732416126188	51.02947235107422	0.7368456125259399	11.001066207885742	24.060667037963867	10.242291450500488
result_50aa_1_14	41	IFVCGGKVDVRAPIPPSFRDRLLTYTAKNASELHEHFILAETFKDYFKENAYPDLLVFEDDIASISSLIIIFLESPGSLVELGIFCNKSELFKKILIVASAEEVYGEDSFIYLGPLEYIKKKVSSSVVIYPWPDPEVLKYDNDFLDDLCVNIKEKLSSI:MKVANIISLAPELPDGGREGLAVIILEDGTSLIAYALGKGYIIPDIPLGE	4.642534112937326	0.8171178761935285	70.27114868164062	0.7271827459335327	11.153223037719727	24.969560623168945	13.33808708190918
result_50aa_1_14	42	IFVCGGKVDVRAPIPPSFRDRLLTYTAKNASELHEHFILAETFKDYFKENAYPDLLVFEDDIASISSLIIIFLESPGSLVELGIFCNKSELFKKILIVASAEEVYGEDSFIYLGPLEYIKKKVSSSVVIYPWPDPEVLKYDNDFLDDLCVNIKEKLSSI:MKISKIVSLAPKLPDGGYLGLAVLFLENGKALIAIAVGKGYIIPNIPLGE	9.27830285766318	0.6882849093330572	52.10624313354492	0.7406728267669678	10.587056159973145	23.049320220947266	10.021018981933594
result_50aa_1_14	43	IFVCGGKVDVRAPIPPSFRDRLLTYTAKNASELHEHFILAETFKDYFKENAYPDLLVFEDDIASISSLIIIFLESPGSLVELGIFCNKSELFKKILIVASAEEVYGEDSFIYLGPLEYIKKKVSSSVVIYPWPDPEVLKYDNDFLDDLCVNIKEKLSSI:MKIKKIISLAPKLPDGGLLGLAVVILEDGSSLIAIAVGKGLIHPDIPLGE	5.195812183621781	0.7576227061435252	52.17179489135742	0.7408869862556458	10.730249404907227	23.252443313598633	9.518545150756836
result_50aa_1_14	44	IFVCGGKVDVRAPIPPSFRDRLLTYTAKNASELHEHFILAETFKDYFKENAYPDLLVFEDDIASISSLIIIFLESPGSLVELGIFCNKSELFKKILIVASAEEVYGEDSFIYLGPLEYIKKKVSSSVVIYPWPDPEVLKYDNDFLDDLCVNIKEKLSSI:MKIKKIISLAPKLPDGGYLGLAVLILENGESLIALAVGKGYIIPDIPLGE	9.052410376815867	0.6945687022110761	53.5102424621582	0.7384637594223022	10.741389274597168	23.40416145324707	10.124444961547852
result_50aa_1_14	45	IFVCGGKVDVRAPIPPSFRDRLLTYTAKNASELHEHFILAETFKDYFKENAYPDLLVFEDDIASISSLIIIFLESPGSLVELGIFCNKSELFKKILIVASAEEVYGEDSFIYLGPLEYIKKKVSSSVVIYPWPDPEVLKYDNDFLDDLCVNIKEKLSSI:MKIEKVISLAPKLPDGGRLGLAVLILENGESLIAYAVGKGYIIPNIPPGE	4.918882805984482	0.8175216329131992	65.9420394897461	0.7364680171012878	10.703813552856445	23.73141860961914	11.848949432373047
result_50aa_1_14	46	IFVCGGKVDVRAPIPPSFRDRLLTYTAKNASELHEHFILAETFKDYFKENAYPDLLVFEDDIASISSLIIIFLESPGSLVELGIFCNKSELFKKILIVASAEEVYGEDSFIYLGPLEYIKKKVSSSVVIYPWPDPEVLKYDNDFLDDLCVNIKEKLSSI:MKIKKIISLAPKLPDGGRLGLTVVILENGKSLIALAVGKGLIFPDIPPGE	5.938261403024275	0.7317770230999899	55.750282287597656	0.74067622423172	10.669316291809082	23.18461799621582	9.858407974243164
result_50aa_1_14	47	IFVCGGKVDVRAPIPPSFRDRLLTYTAKNASELHEHFILAETFKDYFKENAYPDLLVFEDDIASISSLIIIFLESPGSLVELGIFCNKSELFKKILIVASAEEVYGEDSFIYLGPLEYIKKKVSSSVVIYPWPDPEVLKYDNDFLDDLCVNIKEKLSSI:MKIKKIVILAPKLPDGGYEGIAVVFLENGEALIAYAVGKGLIFPDIPPGE	0.7521294915184894	0.9918159031581953	78.60845184326172	0.8398650884628296	5.981200695037842	10.685186386108398	1.577344298362732
result_50aa_1_14	48	IFVCGGKVDVRAPIPPSFRDRLLTYTAKNASELHEHFILAETFKDYFKENAYPDLLVFEDDIASISSLIIIFLESPGSLVELGIFCNKSELFKKILIVASAEEVYGEDSFIYLGPLEYIKKKVSSSVVIYPWPDPEVLKYDNDFLDDLCVNIKEKLSSI:MKIKNIISLAPKLPDGGRLGLAVIILEDGKSLIAYALGKGYIIPDIPPGE	4.296700090430593	0.831376185689515	57.62264633178711	0.7376057505607605	10.812549591064453	23.632843017578125	10.287524223327637
result_50aa_1_14	49	IFVCGGKVDVRAPIPPSFRDRLLTYTAKNASELHEHFILAETFKDYFKENAYPDLLVFEDDIASISSLIIIFLESPGSLVELGIFCNKSELFKKILIVASAEEVYGEDSFIYLGPLEYIKKKVSSSVVIYPWPDPEVLKYDNDFLDDLCVNIKEKLSSI:MKIKNIISLAPKLPDGGYEGIAVLFLEDGSAIIAYALGKGYISPNIPLGE	1.1014638396751002	0.9782406162705656	67.18497467041016	0.8359954357147217	6.421789646148682	11.655099868774414	1.4299132823944092
result_50aa_1_14	50	IFVCGGKVDVRAPIPPSFRDRLLTYTAKNASELHEHFILAETFKDYFKENAYPDLLVFEDDIASISSLIIIFLESPGSLVELGIFCNKSELFKKILIVASAEEVYGEDSFIYLGPLEYIKKKVSSSVVIYPWPDPEVLKYDNDFLDDLCVNIKEKLSSI:MEIKNVVVLAPKLPDGGYLGIAVLFLEDGSALIAIAVGKGFIIPNIPPGE	3.4641265660201297	0.8523238398755383	46.8742561340332	0.7460084557533264	10.528018951416016	22.65926742553711	8.034106254577637
result_50aa_1_14	51	IFVCGGKVDVRAPIPPSFRDRLLTYTAKNASELHEHFILAETFKDYFKENAYPDLLVFEDDIASISSLIIIFLESPGSLVELGIFCNKSELFKKILIVASAEEVYGEDSFIYLGPLEYIKKKVSSSVVIYPWPDPEVLKYDNDFLDDLCVNIKEKLSSI:MKIANIVSLAPELPDGGKEGLAVVFMEDGTSIIAYAVGKGLISPNIPPGE	1.6712603745111392	0.9622209432111517	60.47993087768555	0.8244091868400574	7.139711856842041	13.437485694885254	1.3951060771942139
result_50aa_1_14	52	IFVCGGKVDVRAPIPPSFRDRLLTYTAKNASELHEHFILAETFKDYFKENAYPDLLVFEDDIASISSLIIIFLESPGSLVELGIFCNKSELFKKILIVASAEEVYGEDSFIYLGPLEYIKKKVSSSVVIYPWPDPEVLKYDNDFLDDLCVNIKEKLSSI:MKISNIVSLAPKLPDGGYLGLAVLFLEDGSAIIAIAIGKGYIVPDIPPGE	4.628990293678131	0.8262022503458888	50.47431182861328	0.729792594909668	11.17377758026123	24.50879669189453	12.826482772827148
result_50aa_1_14	53	IFVCGGKVDVRAPIPPSFRDRLLTYTAKNASELHEHFILAETFKDYFKENAYPDLLVFEDDIASISSLIIIFLESPGSLVELGIFCNKSELFKKILIVASAEEVYGEDSFIYLGPLEYIKKKVSSSVVIYPWPDPEVLKYDNDFLDDLCVNIKEKLSSI:MKIKNVVSLAPKLPDGGYLGIAVIFLENGKSIIALAVGKGYIIPNIPPGE	8.85794098698588	0.6307465415068705	59.9798698425293	0.7306296825408936	11.015694618225098	24.292234420776367	13.418203353881836
result_50aa_1_14	54	IFVCGGKVDVRAPIPPSFRDRLLTYTAKNASELHEHFILAETFKDYFKENAYPDLLVFEDDIASISSLIIIFLESPGSLVELGIFCNKSELFKKILIVASAEEVYGEDSFIYLGPLEYIKKKVSSSVVIYPWPDPEVLKYDNDFLDDLCVNIKEKLSSI:MKIKNVISLAPKLPDGGRFGIAVLILEDGKSLIAIAVGKGYIIPDIPPGE	5.4973358049659575	0.7595545689528216	49.77182388305664	0.7449374794960022	10.51869010925293	22.682903289794922	8.727932929992676
result_50aa_1_14	55	IFVCGGKVDVRAPIPPSFRDRLLTYTAKNASELHEHFILAETFKDYFKENAYPDLLVFEDDIASISSLIIIFLESPGSLVELGIFCNKSELFKKILIVASAEEVYGEDSFIYLGPLEYIKKKVSSSVVIYPWPDPEVLKYDNDFLDDLCVNIKEKLSSI:MKIKKIISNAPELPDGGLLGPAVLILEDGSSLYALAVGKGYIVPDIPPGE	5.453381094543263	0.7911408982820544	68.65147399902344	0.7455086708068848	10.164103507995605	22.146188735961914	9.053194999694824
result_50aa_1_14	56	IFVCGGKVDVRAPIPPSFRDRLLTYTAKNASELHEHFILAETFKDYFKENAYPDLLVFEDDIASISSLIIIFLESPGSLVELGIFCNKSELFKKILIVASAEEVYGEDSFIYLGPLEYIKKKVSSSVVIYPWPDPEVLKYDNDFLDDLCVNIKEKLSSI:MKIKKIISLAPELPDGGRLGLAVVILENGKSLIAYAVGKGLIFPDIPLGE	5.629346332250477	0.8032858394422291	58.56336212158203	0.7463518381118774	10.37884521484375	22.480478286743164	8.82029914855957
result_50aa_1_14	57	IFVCGGKVDVRAPIPPSFRDRLLTYTAKNASELHEHFILAETFKDYFKENAYPDLLVFEDDIASISSLIIIFLESPGSLVELGIFCNKSELFKKILIVASAEEVYGEDSFIYLGPLEYIKKKVSSSVVIYPWPDPEVLKYDNDFLDDLCVNIKEKLSSI:MKIAKIVSLAPLLPDGGREGLAVLFLENGKALIARAVGKGLIVPDIPPGE	1.9519513424372277	0.9576218815045657	67.51256561279297	0.8397103548049927	6.291839122772217	11.09134578704834	1.350245475769043
result_50aa_1_14	58	IFVCGGKVDVRAPIPPSFRDRLLTYTAKNASELHEHFILAETFKDYFKENAYPDLLVFEDDIASISSLIIIFLESPGSLVELGIFCNKSELFKKILIVASAEEVYGEDSFIYLGPLEYIKKKVSSSVVIYPWPDPEVLKYDNDFLDDLCVNIKEKLSSI:MKIKKVVVLAPKLPDGGYLGLAILFMEDGTSIPALALGKGYISPNIPPGE	4.911970473187743	0.790199805916274	75.6497573852539	0.7309638857841492	10.72555923461914	24.052303314208984	12.40001392364502
result_50aa_1_14	59	IFVCGGKVDVRAPIPPSFRDRLLTYTAKNASELHEHFILAETFKDYFKENAYPDLLVFEDDIASISSLIIIFLESPGSLVELGIFCNKSELFKKILIVASAEEVYGEDSFIYLGPLEYIKKKVSSSVVIYPWPDPEVLKYDNDFLDDLCVNIKEKLSSI:MKIANVVSLAPKLPDGGYAGLAVLFLEDGSSIIALALGKGYIVPNIPPGE	4.947183679622897	0.8000371140954942	47.28142547607422	0.7404612302780151	10.77464771270752	23.296354293823242	9.595494270324707
result_50aa_1_14	60	IFVCGGKVDVRAPIPPSFRDRLLTYTAKNASELHEHFILAETFKDYFKENAYPDLLVFEDDIASISSLIIIFLESPGSLVELGIFCNKSELFKKILIVASAEEVYGEDSFIYLGPLEYIKKKVSSSVVIYPWPDPEVLKYDNDFLDDLCVNIKEKLSSI:MKIKKIVVLAPKLPDGGYLGIAVIFLEDGSALIAIAVGKGFIIPDIPLGE	5.548504855859284	0.772893614206281	57.33003616333008	0.742383599281311	10.516910552978516	22.90309715270996	10.313592910766602
result_50aa_1_14	61	IFVCGGKVDVRAPIPPSFRDRLLTYTAKNASELHEHFILAETFKDYFKENAYPDLLVFEDDIASISSLIIIFLESPGSLVELGIFCNKSELFKKILIVASAEEVYGEDSFIYLGPLEYIKKKVSSSVVIYPWPDPEVLKYDNDFLDDLCVNIKEKLSSI:MKISNVIVNAPKLPDGGYLGLAVIFLENGKSLIAYAVGKGYIIPDIPPGE	3.264855726514673	0.867022695051807	48.8762092590332	0.741081953048706	10.660820007324219	23.166587829589844	9.23310375213623
result_50aa_1_14	62	IFVCGGKVDVRAPIPPSFRDRLLTYTAKNASELHEHFILAETFKDYFKENAYPDLLVFEDDIASISSLIIIFLESPGSLVELGIFCNKSELFKKILIVASAEEVYGEDSFIYLGPLEYIKKKVSSSVVIYPWPDPEVLKYDNDFLDDLCVNIKEKLSSI:MKIYNIVSLAPRLPDGGLLGLAVAFLEDGTSRIAYAVGKGLIYPDIPPGE	2.92096943471171	0.900717902603539	59.36387634277344	0.8205431699752808	7.298921585083008	13.719782829284668	1.292367935180664
result_50aa_1_14	63	IFVCGGKVDVRAPIPPSFRDRLLTYTAKNASELHEHFILAETFKDYFKENAYPDLLVFEDDIASISSLIIIFLESPGSLVELGIFCNKSELFKKILIVASAEEVYGEDSFIYLGPLEYIKKKVSSSVVIYPWPDPEVLKYDNDFLDDLCVNIKEKLSSI:MKIAKRVSLAPELPDGGRLGITVEFLEDGTARIALAVGKGLIHPDIPPGE	4.015743470102827	0.8408706799166356	67.27556610107422	0.7196128964424133	11.644463539123535	26.118938446044922	16.880598068237305
result_50aa_1_14	64	IFVCGGKVDVRAPIPPSFRDRLLTYTAKNASELHEHFILAETFKDYFKENAYPDLLVFEDDIASISSLIIIFLESPGSLVELGIFCNKSELFKKILIVASAEEVYGEDSFIYLGPLEYIKKKVSSSVVIYPWPDPEVLKYDNDFLDDLCVNIKEKLSSI:MKIKNIISLAPKLPDGGRLGIAVIILENGKSIIAIAIGKGYIVPDIPPGE	7.874465745936141	0.7116671077269151	58.29880142211914	0.7274323105812073	11.256171226501465	24.877927780151367	14.29841423034668
result_50aa_1_14	65	IFVCGGKVDVRAPIPPSFRDRLLTYTAKNASELHEHFILAETFKDYFKENAYPDLLVFEDDIASISSLIIIFLESPGSLVELGIFCNKSELFKKILIVASAEEVYGEDSFIYLGPLEYIKKKVSSSVVIYPWPDPEVLKYDNDFLDDLCVNIKEKLSSI:MKIANVVSLAPLLPDGGRLGLAVVFLEDGSALIALAVGKGLINPFIPPGE	3.6829345490893393	0.8765013197316556	53.88962936401367	0.8015466928482056	8.250019073486328	16.16954803466797	1.902076005935669
result_50aa_1_14	66	IFVCGGKVDVRAPIPPSFRDRLLTYTAKNASELHEHFILAETFKDYFKENAYPDLLVFEDDIASISSLIIIFLESPGSLVELGIFCNKSELFKKILIVASAEEVYGEDSFIYLGPLEYIKKKVSSSVVIYPWPDPEVLKYDNDFLDDLCVNIKEKLSSI:MKIAKVISLAPELPDGGREGLAVLIYEDGTSRIAYALGKGYIVPDIPPGE	4.289813072277141	0.8279163514551366	68.29279327392578	0.7225651144981384	11.474089622497559	25.769521713256836	17.481321334838867
result_50aa_1_14	67	IFVCGGKVDVRAPIPPSFRDRLLTYTAKNASELHEHFILAETFKDYFKENAYPDLLVFEDDIASISSLIIIFLESPGSLVELGIFCNKSELFKKILIVASAEEVYGEDSFIYLGPLEYIKKKVSSSVVIYPWPDPEVLKYDNDFLDDLCVNIKEKLSSI:MKIKKVIVNAPLLPDGGYLGPAVLILEDGTSLYALAVGKGFIHPNIPPGE	6.631314769575714	0.7430405702706805	76.29898834228516	0.7421979308128357	10.177425384521484	22.518938064575195	10.739936828613281
result_50aa_1_14	68	IFVCGGKVDVRAPIPPSFRDRLLTYTAKNASELHEHFILAETFKDYFKENAYPDLLVFEDDIASISSLIIIFLESPGSLVELGIFCNKSELFKKILIVASAEEVYGEDSFIYLGPLEYIKKKVSSSVVIYPWPDPEVLKYDNDFLDDLCVNIKEKLSSI:MKIAKTIILAPRLPDGGYLGLAVEILEDGRSLIAYAVGKGLIHPDIPPGE	8.2898694765334	0.7046708576195182	50.13428497314453	0.7386665344238281	10.886634826660156	23.663999557495117	10.177716255187988
result_50aa_1_14	69	IFVCGGKVDVRAPIPPSFRDRLLTYTAKNASELHEHFILAETFKDYFKENAYPDLLVFEDDIASISSLIIIFLESPGSLVELGIFCNKSELFKKILIVASAEEVYGEDSFIYLGPLEYIKKKVSSSVVIYPWPDPEVLKYDNDFLDDLCVNIKEKLSSI:MEIKKIISLAPELPDGGKLGIAVAILENGKSIIALAVGKGLISPFIPPGE	5.568264038818303	0.7730301016239391	52.1227912902832	0.7470865249633789	10.331241607666016	22.25920867919922	8.244499206542969
result_50aa_1_14	70	IFVCGGKVDVRAPIPPSFRDRLLTYTAKNASELHEHFILAETFKDYFKENAYPDLLVFEDDIASISSLIIIFLESPGSLVELGIFCNKSELFKKILIVASAEEVYGEDSFIYLGPLEYIKKKVSSSVVIYPWPDPEVLKYDNDFLDDLCVNIKEKLSSI:MKIKKIISLAPRLPDGGLNGLAVLILEDGSAIIAYAVGKGYISPDIPPGE	4.223170448373053	0.8215590579351351	66.6695556640625	0.7304861545562744	10.915654182434082	24.330848693847656	12.951972961425781
result_50aa_1_14	71	IFVCGGKVDVRAPIPPSFRDRLLTYTAKNASELHEHFILAETFKDYFKENAYPDLLVFEDDIASISSLIIIFLESPGSLVELGIFCNKSELFKKILIVASAEEVYGEDSFIYLGPLEYIKKKVSSSVVIYPWPDPEVLKYDNDFLDDLCVNIKEKLSSI:MKIKKVVSLAPELPDGGREGLAVLFLEDGTALIAYAKGKGYIIPDIPPGE	0.774603943768789	0.9914589119918176	72.2146987915039	0.8328479528427124	6.467624664306641	11.833452224731445	1.5607281923294067
result_50aa_1_14	72	IFVCGGKVDVRAPIPPSFRDRLLTYTAKNASELHEHFILAETFKDYFKENAYPDLLVFEDDIASISSLIIIFLESPGSLVELGIFCNKSELFKKILIVASAEEVYGEDSFIYLGPLEYIKKKVSSSVVIYPWPDPEVLKYDNDFLDDLCVNIKEKLSSI:MKIAKIISLAPKLPDGGRLGLAVIILEDGSSLIAIAVGKGYIHPNIPPGE	8.550092494920198	0.6458879093097812	57.28173828125	0.7335893511772156	10.99976921081543	24.063800811767578	11.150474548339844
result_50aa_1_14	73	IFVCGGKVDVRAPIPPSFRDRLLTYTAKNASELHEHFILAETFKDYFKENAYPDLLVFEDDIASISSLIIIFLESPGSLVELGIFCNKSELFKKILIVASAEEVYGEDSFIYLGPLEYIKKKVSSSVVIYPWPDPEVLKYDNDFLDDLCVNIKEKLSSI:KKIKKIIVNAPKLPDGGYFGIAVIIYEDGTSEIAIAVGKGFIIPNKPPGE	4.274359483879957	0.8314742868713142	79.86518096923828	0.7324984073638916	10.609309196472168	23.88568687438965	13.497177124023438
result_50aa_1_14	74	IFVCGGKVDVRAPIPPSFRDRLLTYTAKNASELHEHFILAETFKDYFKENAYPDLLVFEDDIASISSLIIIFLESPGSLVELGIFCNKSELFKKILIVASAEEVYGEDSFIYLGPLEYIKKKVSSSVVIYPWPDPEVLKYDNDFLDDLCVNIKEKLSSI:MKISNIVSLAPKLPDGGRLGLAVIFMEDGTSLIALAVGKGYIIPNIPPGE	5.136106265061011	0.79833849099729	49.449886322021484	0.7467458248138428	10.42749309539795	22.50373077392578	8.372686386108398
result_50aa_1_14	75	IFVCGGKVDVRAPIPPSFRDRLLTYTAKNASELHEHFILAETFKDYFKENAYPDLLVFEDDIASISSLIIIFLESPGSLVELGIFCNKSELFKKILIVASAEEVYGEDSFIYLGPLEYIKKKVSSSVVIYPWPDPEVLKYDNDFLDDLCVNIKEKLSSI:MKIKKIISLAPKLPDGGYFGIAVIILENGESLIAIAIGKGYIIPDIPLGE	10.481720769976208	0.7611743563751174	53.374935150146484	0.7516337633132935	10.111841201782227	21.69264793395996	7.702226638793945
result_50aa_1_14	76	IFVCGGKVDVRAPIPPSFRDRLLTYTAKNASELHEHFILAETFKDYFKENAYPDLLVFEDDIASISSLIIIFLESPGSLVELGIFCNKSELFKKILIVASAEEVYGEDSFIYLGPLEYIKKKVSSSVVIYPWPDPEVLKYDNDFLDDLCVNIKEKLSSI:MKIKNIISLAPELPDGGLEGIAVIFLENGKSLIAYAIGKGYIHPDIPLGE	2.5023955945533594	0.8998361662881168	54.15019226074219	0.7349843978881836	10.926371574401855	23.951683044433594	11.698822021484375
result_50aa_1_14	77	IFVCGGKVDVRAPIPPSFRDRLLTYTAKNASELHEHFILAETFKDYFKENAYPDLLVFEDDIASISSLIIIFLESPGSLVELGIFCNKSELFKKILIVASAEEVYGEDSFIYLGPLEYIKKKVSSSVVIYPWPDPEVLKYDNDFLDDLCVNIKEKLSSI:MKVLKVISLAPELPDGGRLGLAVIILEDGTSLIALAVGKGYIIPDIPPGE	5.1100704090931695	0.7890375869814098	49.94145965576172	0.7495511174201965	10.338473320007324	22.136991500854492	7.370128631591797
result_50aa_1_14	78	IFVCGGKVDVRAPIPPSFRDRLLTYTAKNASELHEHFILAETFKDYFKENAYPDLLVFEDDIASISSLIIIFLESPGSLVELGIFCNKSELFKKILIVASAEEVYGEDSFIYLGPLEYIKKKVSSSVVIYPWPDPEVLKYDNDFLDDLCVNIKEKLSSI:MKVAKVVSLAPELPDGGRLGPAVLFMEDGTARYALAVGKGYIDPNIPLGE	1.3636218152997224	0.9838671476100083	62.1306037902832	0.8092919588088989	7.717578411102295	14.995673179626465	1.856816291809082
result_50aa_1_14	79	IFVCGGKVDVRAPIPPSFRDRLLTYTAKNASELHEHFILAETFKDYFKENAYPDLLVFEDDIASISSLIIIFLESPGSLVELGIFCNKSELFKKILIVASAEEVYGEDSFIYLGPLEYIKKKVSSSVVIYPWPDPEVLKYDNDFLDDLCVNIKEKLSSI:MKVAKIISLAPELPDGGRLGLAVAILEDGSARIALAVGKGLIFPDIPPGE	4.018857066006182	0.8237804803346946	51.23916244506836	0.7320256233215332	11.108778953552246	24.29587745666504	12.227424621582031
result_50aa_1_14	80	IFVCGGKVDVRAPIPPSFRDRLLTYTAKNASELHEHFILAETFKDYFKENAYPDLLVFEDDIASISSLIIIFLESPGSLVELGIFCNKSELFKKILIVASAEEVYGEDSFIYLGPLEYIKKKVSSSVVIYPWPDPEVLKYDNDFLDDLCVNIKEKLSSI:PKIKKIVSLAPELPDGGRLGLAVVFLEDGSARIALAVGKGLIFPDIPPGE	5.9310142392012954	0.8030419692990248	69.15438079833984	0.7293543815612793	11.049310684204102	24.661239624023438	14.146894454956055
result_50aa_1_14	81	IFVCGGKVDVRAPIPPSFRDRLLTYTAKNASELHEHFILAETFKDYFKENAYPDLLVFEDDIASISSLIIIFLESPGSLVELGIFCNKSELFKKILIVASAEEVYGEDSFIYLGPLEYIKKKVSSSVVIYPWPDPEVLKYDNDFLDDLCVNIKEKLSSI:MKISKIVILAPKLPDGGYLGLAVVFLENGKALIAYAVGKGLIHPDIPLGE	3.7192182308809256	0.8492615262445786	54.349021911621094	0.7440769672393799	10.592341423034668	23.030597686767578	8.436869621276855
result_50aa_1_14	82	IFVCGGKVDVRAPIPPSFRDRLLTYTAKNASELHEHFILAETFKDYFKENAYPDLLVFEDDIASISSLIIIFLESPGSLVELGIFCNKSELFKKILIVASAEEVYGEDSFIYLGPLEYIKKKVSSSVVIYPWPDPEVLKYDNDFLDDLCVNIKEKLSSI:MKIKKIVSLAPELPDGGKSGIAVIFLEDGTSLIAYAVGKGYIIPDIPLGE	5.288376425174456	0.8143929455153608	54.688045501708984	0.7514373064041138	10.222372055053711	21.915390014648438	7.751823902130127
result_50aa_1_14	83	IFVCGGKVDVRAPIPPSFRDRLLTYTAKNASELHEHFILAETFKDYFKENAYPDLLVFEDDIASISSLIIIFLESPGSLVELGIFCNKSELFKKILIVASAEEVYGEDSFIYLGPLEYIKKKVSSSVVIYPWPDPEVLKYDNDFLDDLCVNIKEKLSSI:MKIKKIVSLAPKLPDGGELGIAVIFLENGKSLIALAVGKGYIVPDIPPGE	5.3272357920050535	0.7839486406807175	52.083377838134766	0.7454235553741455	10.503430366516113	22.674161911010742	8.681661605834961
result_50aa_1_14	84	IFVCGGKVDVRAPIPPSFRDRLLTYTAKNASELHEHFILAETFKDYFKENAYPDLLVFEDDIASISSLIIIFLESPGSLVELGIFCNKSELFKKILIVASAEEVYGEDSFIYLGPLEYIKKKVSSSVVIYPWPDPEVLKYDNDFLDDLCVNIKEKLSSI:MKIANVVSLAPKLPDGGLEGLAVLFLENGKSLIAYAVGKGYIVPDIPPGE	1.595177105226618	0.9807682490392716	64.16439056396484	0.8262568116188049	6.912776947021484	13.064926147460938	1.7522389888763428
result_50aa_1_14	85	IFVCGGKVDVRAPIPPSFRDRLLTYTAKNASELHEHFILAETFKDYFKENAYPDLLVFEDDIASISSLIIIFLESPGSLVELGIFCNKSELFKKILIVASAEEVYGEDSFIYLGPLEYIKKKVSSSVVIYPWPDPEVLKYDNDFLDDLCVNIKEKLSSI:MKISKIISLAPKLPDGGRLGLAVVFLEDGTALIALAVGKGLIFPNIPPGE	1.317027903426631	0.972322616504722	65.23916625976562	0.762894332408905	9.644874572753906	20.656993865966797	6.622376441955566
result_50aa_1_14	86	IFVCGGKVDVRAPIPPSFRDRLLTYTAKNASELHEHFILAETFKDYFKENAYPDLLVFEDDIASISSLIIIFLESPGSLVELGIFCNKSELFKKILIVASAEEVYGEDSFIYLGPLEYIKKKVSSSVVIYPWPDPEVLKYDNDFLDDLCVNIKEKLSSI:MKIKKIVSLAPELPDGGLLGLAVLILEDGTSLIAIAVGKGYIIPNIPPGE	5.521647472144093	0.7948428024358998	53.32463836669922	0.7597935199737549	9.893436431884766	20.979543685913086	6.546685218811035
result_50aa_1_14	87	IFVCGGKVDVRAPIPPSFRDRLLTYTAKNASELHEHFILAETFKDYFKENAYPDLLVFEDDIASISSLIIIFLESPGSLVELGIFCNKSELFKKILIVASAEEVYGEDSFIYLGPLEYIKKKVSSSVVIYPWPDPEVLKYDNDFLDDLCVNIKEKLSSI:MKIKKVVSLAPKLPDGGYEGLAVLIYEDGSARIAYAVGKGYIDPDIPPGE	3.0290950242255907	0.873712236061477	72.33076477050781	0.7233278751373291	11.258228302001953	25.448556900024414	16.607263565063477
result_50aa_1_14	88	IFVCGGKVDVRAPIPPSFRDRLLTYTAKNASELHEHFILAETFKDYFKENAYPDLLVFEDDIASISSLIIIFLESPGSLVELGIFCNKSELFKKILIVASAEEVYGEDSFIYLGPLEYIKKKVSSSVVIYPWPDPEVLKYDNDFLDDLCVNIKEKLSSI:PKIAKIISLAPELPDGGKLGLAVLILEDGSSIIAYAVGKGLISPNIPPGE	3.768428217018176	0.8464772853589854	55.42321014404297	0.7357991933822632	10.938517570495605	23.879966735839844	10.65397834777832
result_50aa_1_14	89	IFVCGGKVDVRAPIPPSFRDRLLTYTAKNASELHEHFILAETFKDYFKENAYPDLLVFEDDIASISSLIIIFLESPGSLVELGIFCNKSELFKKILIVASAEEVYGEDSFIYLGPLEYIKKKVSSSVVIYPWPDPEVLKYDNDFLDDLCVNIKEKLSSI:MEIKKIISLAPKLPDGGLLGIAVIILEDGSSLIAIAVGKGYIIPDIPPGE	5.342501461075001	0.7694473156482622	54.23332977294922	0.7479121088981628	10.314473152160645	22.18458366394043	8.123571395874023
result_50aa_1_14	90	IFVCGGKVDVRAPIPPSFRDRLLTYTAKNASELHEHFILAETFKDYFKENAYPDLLVFEDDIASISSLIIIFLESPGSLVELGIFCNKSELFKKILIVASAEEVYGEDSFIYLGPLEYIKKKVSSSVVIYPWPDPEVLKYDNDFLDDLCVNIKEKLSSI:MKIAKIISNAPLLPDGGRLGLAVVIMEDGTSKIALAVGKGLIFPDIPPGE	6.118231841771364	0.7962859303963286	69.62630462646484	0.7320501804351807	10.847999572753906	24.086257934570312	12.77371597290039
result_50aa_1_14	91	IFVCGGKVDVRAPIPPSFRDRLLTYTAKNASELHEHFILAETFKDYFKENAYPDLLVFEDDIASISSLIIIFLESPGSLVELGIFCNKSELFKKILIVASAEEVYGEDSFIYLGPLEYIKKKVSSSVVIYPWPDPEVLKYDNDFLDDLCVNIKEKLSSI:MKISKIISLAPLLPDGGRLGLAVAILEDGKALIALAVGKGLIHPDIPLGE	4.128879097869854	0.8385264695553862	51.968597412109375	0.7365230321884155	10.868985176086426	23.684017181396484	10.969526290893555
result_50aa_1_14	92	IFVCGGKVDVRAPIPPSFRDRLLTYTAKNASELHEHFILAETFKDYFKENAYPDLLVFEDDIASISSLIIIFLESPGSLVELGIFCNKSELFKKILIVASAEEVYGEDSFIYLGPLEYIKKKVSSSVVIYPWPDPEVLKYDNDFLDDLCVNIKEKLSSI:PKIANIISLAPKLPDGGRLGIAVEILEDGSARIALAIGKGLIHPDIPPGE	3.3565365396115836	0.8610115362482905	52.67317199707031	0.7273699045181274	11.38890266418457	25.088214874267578	13.846467971801758
result_50aa_1_14	93	IFVCGGKVDVRAPIPPSFRDRLLTYTAKNASELHEHFILAETFKDYFKENAYPDLLVFEDDIASISSLIIIFLESPGSLVELGIFCNKSELFKKILIVASAEEVYGEDSFIYLGPLEYIKKKVSSSVVIYPWPDPEVLKYDNDFLDDLCVNIKEKLSSI:MKVAKVIVNAPLLPDGGYLGTAVLILENGKSIIALAVGKGYIVPDIPPGE	5.860172161915977	0.7760498980799088	68.04381561279297	0.7327049970626831	10.737606048583984	23.86418914794922	12.985891342163086
result_50aa_1_14	94	IFVCGGKVDVRAPIPPSFRDRLLTYTAKNASELHEHFILAETFKDYFKENAYPDLLVFEDDIASISSLIIIFLESPGSLVELGIFCNKSELFKKILIVASAEEVYGEDSFIYLGPLEYIKKKVSSSVVIYPWPDPEVLKYDNDFLDDLCVNIKEKLSSI:MKIKNIIILAPKLPDGGYEGIAVVILEDGSSLIAYAVGKGLIHPDIPPGE	9.29811873851339	0.7504875815081895	75.21971893310547	0.7440007925033569	10.090933799743652	22.33681869506836	9.257424354553223
result_50aa_1_14	95	IFVCGGKVDVRAPIPPSFRDRLLTYTAKNASELHEHFILAETFKDYFKENAYPDLLVFEDDIASISSLIIIFLESPGSLVELGIFCNKSELFKKILIVASAEEVYGEDSFIYLGPLEYIKKKVSSSVVIYPWPDPEVLKYDNDFLDDLCVNIKEKLSSI:MKIKNIISLAPQLPDGGLLGIAVVILENGKSLIAIAVGKGLIHPDIPLGE	9.48235284916383	0.6623112418173801	53.434226989746094	0.7368171811103821	10.864836692810059	23.745668411254883	10.535923957824707
result_50aa_1_14	96	IFVCGGKVDVRAPIPPSFRDRLLTYTAKNASELHEHFILAETFKDYFKENAYPDLLVFEDDIASISSLIIIFLESPGSLVELGIFCNKSELFKKILIVASAEEVYGEDSFIYLGPLEYIKKKVSSSVVIYPWPDPEVLKYDNDFLDDLCVNIKEKLSSI:MKISKIISLAPELPDGGKLGLAVVIYENGTSRIAIAVGKGLIDPFIPPGE	4.879061845981464	0.7965022560601811	56.36494064331055	0.7364298105239868	10.843279838562012	23.719724655151367	11.579368591308594
result_50aa_1_14	97	IFVCGGKVDVRAPIPPSFRDRLLTYTAKNASELHEHFILAETFKDYFKENAYPDLLVFEDDIASISSLIIIFLESPGSLVELGIFCNKSELFKKILIVASAEEVYGEDSFIYLGPLEYIKKKVSSSVVIYPWPDPEVLKYDNDFLDDLCVNIKEKLSSI:MKIAKVISLAPLLPDGGRNGLAVLIMEDGTSIIAYAVGFGYINPDIPPGE	9.728742076925888	0.7308791384172277	51.1373291015625	0.7448163032531738	10.62630558013916	22.700605392456055	7.244985103607178
result_50aa_1_14	98	IFVCGGKVDVRAPIPPSFRDRLLTYTAKNASELHEHFILAETFKDYFKENAYPDLLVFEDDIASISSLIIIFLESPGSLVELGIFCNKSELFKKILIVASAEEVYGEDSFIYLGPLEYIKKKVSSSVVIYPWPDPEVLKYDNDFLDDLCVNIKEKLSSI:MKIKNIISLAPKLPDGGRLGLAVIILENGESIIAYAIGKGLISPNIPPGE	4.1800542451372555	0.8446337012766992	56.21592330932617	0.7384594678878784	10.800576210021973	23.46781349182129	9.436458587646484
result_50aa_1_14	99	IFVCGGKVDVRAPIPPSFRDRLLTYTAKNASELHEHFILAETFKDYFKENAYPDLLVFEDDIASISSLIIIFLESPGSLVELGIFCNKSELFKKILIVASAEEVYGEDSFIYLGPLEYIKKKVSSSVVIYPWPDPEVLKYDNDFLDDLCVNIKEKLSSI:MKIYKIISNAPLLPDGGRLGLAVVILENGKSLIAIAVGKGLIFPNIPPGE	5.8983508396457065	0.7837026734302696	65.64383697509766	0.7510072588920593	9.933338165283203	21.619380950927734	8.009702682495117
result_50aa_1_15	0	IFVCGGKVDVRAPIPPSFRDRLLTYTAKNASELHEHFILAETFKDYFKENAYPDLLVFEDDIASISSLIIIFLESPGSLVELGIFCNKSELFKKILIVASAEEVYGEDSFIYLGPLEYIKKKVSSSVVIYPWPDPEVLKYDNDFLDDLCVNIKEKLSSI:MDLPLSKLPEELKKKEELEKLKKTYEKLMEEASKYSERIKEGYEKRKKGL	11.853852140649249	0.43810844942385263	70.16183471679688	0.7140567302703857	11.797554969787598	26.682846069335938	17.018972396850586
result_50aa_1_15	1	IFVCGGKVDVRAPIPPSFRDRLLTYTAKNASELHEHFILAETFKDYFKENAYPDLLVFEDDIASISSLIIIFLESPGSLVELGIFCNKSELFKKILIVASAEEVYGEDSFIYLGPLEYIKKKVSSSVVIYPWPDPEVLKYDNDFLDDLCVNIKEKLSSI:MDLPLEELPEELKKPERLEELKKTYEKLWEEAAKYSERIKKGYEEKKEGK	8.308780384463274	0.5608203902267037	75.12751007080078	0.7143449783325195	11.531803131103516	26.230100631713867	13.734953880310059
result_50aa_1_15	2	LFVCGGKVDVRAPIPPSFRDRLLTYTAKNASELHEHFILAETFKDYFKENAYPDLLVFEDDIASISSLIIIFLESPGSLVELGIFCNKSELFKKILIVASAEEVYGEDSFIYLGPLEYIKKKVSSSVVIYPWPDPEVLKYDNDFLDDLCVNIKEKLSSI:MDLPLEKLPEELKSEEKLKELKETYEKLWEEAAKYSERIKKGYEKKKKGL	9.292441739079136	0.49647038934582005	74.90160369873047	0.7162075042724609	11.512602806091309	26.19069480895996	17.344755172729492
result_50aa_1_15	3	IFVCGGKVDVRAPIPPSFRDRLLTYTAKNASELHEHFILAETFKDYFKENAYPDLLVFEDDIASISSLIIIFLESPGSLVELGIFCNKSELFKKILIVASAEEVYGEDSFIYLGPLEYIKKKVSSSVVIYPWPDPEVLKYDNDFLDDLCVNIKEKLSSI:MDLPLSELPEELKEEEKLKELKETYEKLWEEAAKYSERIKKGYIKKKEGL	8.626233165227944	0.5362150272206699	60.478553771972656	0.713001012802124	11.895875930786133	26.585790634155273	17.400251388549805
result_50aa_1_15	4	IFVCGGKVDVRAPIPPSFRDRLLTYTAKNASELHEHFILAETFKDYFKENAYPDLLVFEDDIASISSLIIIFLESPGSLVELGIFCNKSELFKKILIVASAEEVYGEDSFIYLGPLEYIKKKVSSSVVIYPWPDPEVLKYDNDFLDDLCVNIKEKLSSI:MDLPLEKLPEELRSEEKLEELRKTYEKIMEEAAKYSERIKEGYEKRKKGL	9.049289327216895	0.5115540630520111	78.24103546142578	0.7141410112380981	11.53404426574707	26.365922927856445	17.51483917236328
result_50aa_1_15	5	IFVCGGKVDVRAPIPPSFRDRLLTYTAKNASELHEHFILAETFKDYFKENAYPDLLVFEDDIASISSLIIIFLESPGSLVELGIFCNKSELFKKILIVASAEEVYGEDSFIYLGPLEYIKKKVSSSVVIYPWPDPEVLKYDNDFLDDLCVNIKEKLSSI:MDLPLEKLPEELRSKERLEELKKTYEKIMEEAAKYSERIKEGYLKRKLGL	8.68551722171734	0.5382155830189228	68.95013427734375	0.7143920660018921	11.683857917785645	26.434133529663086	16.98650360107422
result_50aa_1_15	6	IFVCGGKVDVRAPIPPSFRDRLLTYTAKNASELHEHFILAETFKDYFKENAYPDLLVFEDDIASISSLIIIFLESPGSLVELGIFCNKSELFKKILIVASAEEVYGEDSFIYLGPLEYIKKKVSSSVVIYPWPDPEVLKYDNDFLDDLCVNIKEKLSSI:LDLPLEKLPEELKKEEKLKELKETYDKIMEEAAKYSERIKKGYEKRKKGL	10.382230597373924	0.43344653797300126	74.3231201171875	0.7138209342956543	11.721811294555664	26.75206184387207	18.06247901916504
result_50aa_1_15	7	IFVCGGKVDVRAPIPPSFRDRLLTYTAKNASELHEHFILAETFKDYFKENAYPDLLVFEDDIASISSLIIIFLESPGSLVELGIFCNKSELFKKILIVASAEEVYGEDSFIYLGPLEYIKKKVSSSVVIYPWPDPEVLKYDNDFLDDLCVNIKEKLSSI:MDLPLEKLPEELKSPEVLEKLKKTYEEIMKEAAKYSERIKEGYLKRKLGL	9.075669817011606	0.5026230586833045	65.22575378417969	0.7159929275512695	11.675288200378418	26.381858825683594	17.135955810546875
result_50aa_1_15	8	LFVCGGKVDVRAPIPPSFRDRLLTYTAKNASELHEHFILAETFKDYFKENAYPDLLVFEDDIASISSLIIIFLESPGSLVELGIFCNKSELFKKILIVASAEEVYGEDSFIYLGPLEYIKKKVSSSVVIYPWPDPEVLKYDNDFLDDLCVNIKEKLSSI:MDLPLEKLPEELKSEEKLKELKETWEKIMEEASKYSERIKKGYEKRKKGL	9.775014435976093	0.4682259071318774	76.16757202148438	0.7157018184661865	11.612176895141602	26.513961791992188	17.356828689575195
result_50aa_1_15	9	IFVCGGKVDVRAPIPPSFRDRLLTYTAKNASELHEHFILAETFKDYFKENAYPDLLVFEDDIASISSLIIIFLESPGSLVELGIFCNKSELFKKILIVASAEEVYGEDSFIYLGPLEYIKKKVSSSVVIYPWPDPEVLKYDNDFLDDLCVNIKEKLSSI:LDLPLSKLPEELRSEEKLKELKETYEKLMEEAAKYSERIKKGYEKRKLGL	8.489979290309108	0.555065413293206	77.4880142211914	0.7140194177627563	11.589357376098633	26.539716720581055	16.81346893310547
result_50aa_1_15	10	IFVCGGKVDVRAPIPPSFRDRLLTYTAKNASELHEHFILAETFKDYFKENAYPDLLVFEDDIASISSLIIIFLESPGSLVELGIFCNKSELFKKILIVASAEEVYGEDSFIYLGPLEYIKKKVSSSVVIYPWPDPEVLKYDNDFLDDLCVNIKEKLSSI:MNLPLEKLPEELKSEEKLKELKETWDKLMEEASKYSEKIKEGYKKLKEGK	7.572164679865065	0.6482792680951642	76.86185455322266	0.7142764925956726	11.723615646362305	26.85040855407715	15.383526802062988
result_50aa_1_15	11	IFVCGGKVDVRAPIPPSFRDRLLTYTAKNASELHEHFILAETFKDYFKENAYPDLLVFEDDIASISSLIIIFLESPGSLVELGIFCNKSELFKKILIVASAEEVYGEDSFIYLGPLEYIKKKVSSSVVIYPWPDPEVLKYDNDFLDDLCVNIKEKLSSI:LDLPLEKLPEEMRSKEKLEEFKKTYEKLMEEAAKYSEKIKEGYEKKKLGK	7.663790363288806	0.6136123384091817	75.7491226196289	0.715730607509613	11.495261192321777	26.2598819732666	12.9546480178833
result_50aa_1_15	12	IFVCGGKVDVRAPIPPSFRDRLLTYTAKNASELHEHFILAETFKDYFKENAYPDLLVFEDDIASISSLIIIFLESPGSLVELGIFCNKSELFKKILIVASAEEVYGEDSFIYLGPLEYIKKKVSSSVVIYPWPDPEVLKYDNDFLDDLCVNIKEKLSSI:LDLPLEKLPKELQKPEKLEELKKTYEKLMEEAAKYSEKIKKGYLKKKLGL	8.12161273029779	0.5756399160621203	65.09733581542969	0.7148076891899109	11.743556022644043	26.697467803955078	18.225021362304688
result_50aa_1_15	13	IFVCGGKVDVRAPIPPSFRDRLLTYTAKNASELHEHFILAETFKDYFKENAYPDLLVFEDDIASISSLIIIFLESPGSLVELGIFCNKSELFKKILIVASAEEVYGEDSFIYLGPLEYIKKKVSSSVVIYPWPDPEVLKYDNDFLDDLCVNIKEKLSSI:MDLPLEKLPEELKKPERLEALKKTYEKIMEEAAKYSERIKKGYEKRKLGL	7.994778109762742	0.5830223563844094	75.26385498046875	0.7144622802734375	11.664711952209473	26.673919677734375	16.0616455078125
result_50aa_1_15	14	IFVCGGKVDVRAPIPPSFRDRLLTYTAKNASELHEHFILAETFKDYFKENAYPDLLVFEDDIASISSLIIIFLESPGSLVELGIFCNKSELFKKILIVASAEEVYGEDSFIYLGPLEYIKKKVSSSVVIYPWPDPEVLKYDNDFLDDLCVNIKEKLSSI:LDLPLEKLPEELKKPEELERLKKIYEEIMEEAAKYSERIKEGYEKRKKGL	9.067119616330297	0.5075955065524593	77.0306396484375	0.7143510580062866	11.612427711486816	26.59988784790039	18.193696975708008
result_50aa_1_15	15	IFVCGGKVDVRAPIPPSFRDRLLTYTAKNASELHEHFILAETFKDYFKENAYPDLLVFEDDIASISSLIIIFLESPGSLVELGIFCNKSELFKKILIVASAEEVYGEDSFIYLGPLEYIKKKVSSSVVIYPWPDPEVLKYDNDFLDDLCVNIKEKLSSI:LDLPLEELPEELLKPEELERLKKIWEELMKEAAKYSERIKKGYEKRTKGL	6.61871654477755	0.6962913650749923	71.9410171508789	0.7138316035270691	11.69735050201416	26.565876007080078	17.615238189697266
result_50aa_1_15	16	IFVCGGKVDVRAPIPPSFRDRLLTYTAKNASELHEHFILAETFKDYFKENAYPDLLVFEDDIASISSLIIIFLESPGSLVELGIFCNKSELFKKILIVASAEEVYGEDSFIYLGPLEYIKKKVSSSVVIYPWPDPEVLKYDNDFLDDLCVNIKEKLSSI:MNLPLSKLPEELKSEEKLEELKKTYEKLWEEAAKYSEKIKKGYEKKKEGK	8.952509015325466	0.5198451112221621	74.30264282226562	0.7179269194602966	11.406676292419434	25.923095703125	11.447042465209961
result_50aa_1_15	17	IFVCGGKVDVRAPIPPSFRDRLLTYTAKNASELHEHFILAETFKDYFKENAYPDLLVFEDDIASISSLIIIFLESPGSLVELGIFCNKSELFKKILIVASAEEVYGEDSFIYLGPLEYIKKKVSSSVVIYPWPDPEVLKYDNDFLDDLCVNIKEKLSSI:MDLPLEKLPEELKSPEKLEELKKTWEKLWEEASKYSERIKKGYEKRKKGL	9.451027431932069	0.48893362115774913	74.2735595703125	0.7158486843109131	11.597960472106934	26.436750411987305	17.379405975341797
result_50aa_1_15	18	IFVCGGKVDVRAPIPPSFRDRLLTYTAKNASELHEHFILAETFKDYFKENAYPDLLVFEDDIASISSLIIIFLESPGSLVELGIFCNKSELFKKILIVASAEEVYGEDSFIYLGPLEYIKKKVSSSVVIYPWPDPEVLKYDNDFLDDLCVNIKEKLSSI:MDLPLEELPEELKSEEKLKKLKETYDKIWEEAAKYSERIKEGYEKKKKGL	9.30657498653079	0.4892679334875101	73.35421752929688	0.7150927782058716	11.566167831420898	26.25474739074707	15.054475784301758
result_50aa_1_15	19	IFVCGGKVDVRAPIPPSFRDRLLTYTAKNASELHEHFILAETFKDYFKENAYPDLLVFEDDIASISSLIIIFLESPGSLVELGIFCNKSELFKKILIVASAEEVYGEDSFIYLGPLEYIKKKVSSSVVIYPWPDPEVLKYDNDFLDDLCVNIKEKLSSI:LDLPLEKLPEELLDPEKLKELKETYEKLMEEAAKYSERIKKGYEKRKLGL	7.801733583987886	0.6108065848727289	73.263427734375	0.7135459780693054	11.695297241210938	26.63470458984375	16.853687286376953
result_50aa_1_15	20	IFVCGGKVDVRAPIPPSFRDRLLTYTAKNASELHEHFILAETFKDYFKENAYPDLLVFEDDIASISSLIIIFLESPGSLVELGIFCNKSELFKKILIVASAEEVYGEDSFIYLGPLEYIKKKVSSSVVIYPWPDPEVLKYDNDFLDDLCVNIKEKLSSI:MDLPLEELPEELKDPEKLKKLKETYDKIMEEASKYSERIKKGYLKKKLGL	9.582423059382515	0.4715557250820652	63.4405632019043	0.715587317943573	11.73537540435791	26.38556671142578	17.28354835510254
result_50aa_1_15	21	IFVCGGKVDVRAPIPPSFRDRLLTYTAKNASELHEHFILAETFKDYFKENAYPDLLVFEDDIASISSLIIIFLESPGSLVELGIFCNKSELFKKILIVASAEEVYGEDSFIYLGPLEYIKKKVSSSVVIYPWPDPEVLKYDNDFLDDLCVNIKEKLSSI:MDLPLEKLPEELKSEEKLEELKKTYDKLMEEAAKYSERIKEGYEKKKLGL	8.488353838434536	0.5572374824282607	74.62921142578125	0.7147786021232605	11.574931144714355	26.370168685913086	12.610654830932617
result_50aa_1_15	22	IFVCGGKVDVRAPIPPSFRDRLLTYTAKNASELHEHFILAETFKDYFKENAYPDLLVFEDDIASISSLIIIFLESPGSLVELGIFCNKSELFKKILIVASAEEVYGEDSFIYLGPLEYIKKKVSSSVVIYPWPDPEVLKYDNDFLDDLCVNIKEKLSSI:MDLPLEKLPEELKEPEKLKKLKETWEKIMEEAAKYSEKIKKGYEKIKKGE	8.793254743102462	0.5318629984876329	79.68450164794922	0.7130957841873169	11.74427604675293	27.042509078979492	16.22187042236328
result_50aa_1_15	23	IFVCGGKVDVRAPIPPSFRDRLLTYTAKNASELHEHFILAETFKDYFKENAYPDLLVFEDDIASISSLIIIFLESPGSLVELGIFCNKSELFKKILIVASAEEVYGEDSFIYLGPLEYIKKKVSSSVVIYPWPDPEVLKYDNDFLDDLCVNIKEKLSSI:MDLPLSKLPEELKSEEKLKKLKETWEKIMEEAAKYSERIKKGYEKIKKGE	9.27052647691199	0.5026998146480568	76.78004455566406	0.7145764827728271	11.701494216918945	26.822341918945312	16.795700073242188
result_50aa_1_15	24	IFVCGGKVDVRAPIPPSFRDRLLTYTAKNASELHEHFILAETFKDYFKENAYPDLLVFEDDIASISSLIIIFLESPGSLVELGIFCNKSELFKKILIVASAEEVYGEDSFIYLGPLEYIKKKVSSSVVIYPWPDPEVLKYDNDFLDDLCVNIKEKLSSI:LDLPLEKLPEELLKPEKLEELKKTYEKLWEEAAKYSERIKEGYLKRKEGL	9.309645395461708	0.5063663837596449	71.28080749511719	0.7154195308685303	11.617754936218262	26.373905181884766	17.42026710510254
result_50aa_1_15	25	IFVCGGKVDVRAPIPPSFRDRLLTYTAKNASELHEHFILAETFKDYFKENAYPDLLVFEDDIASISSLIIIFLESPGSLVELGIFCNKSELFKKILIVASAEEVYGEDSFIYLGPLEYIKKKVSSSVVIYPWPDPEVLKYDNDFLDDLCVNIKEKLSSI:MNLPLEKLPEEFRKEEVLKKLKETYEKLWEEAAKHSERIKEGYEKKKKGL	8.817332520119157	0.5302392705928687	75.53487396240234	0.7186142206192017	11.309335708618164	25.685678482055664	12.256808280944824
result_50aa_1_15	26	IFVCGGKVDVRAPIPPSFRDRLLTYTAKNASELHEHFILAETFKDYFKENAYPDLLVFEDDIASISSLIIIFLESPGSLVELGIFCNKSELFKKILIVASAEEVYGEDSFIYLGPLEYIKKKVSSSVVIYPWPDPEVLKYDNDFLDDLCVNIKEKLSSI:MDLPLEKLPEELRKPEVLEKLAKTYEKLYEEAAKYSERIKKGYLKKKLGL	6.845073505102576	0.6778968623308989	69.00840759277344	0.7155424356460571	11.5704345703125	26.20510482788086	15.322141647338867
result_50aa_1_15	27	IFVCGGKVDVRAPIPPSFRDRLLTYTAKNASELHEHFILAETFKDYFKENAYPDLLVFEDDIASISSLIIIFLESPGSLVELGIFCNKSELFKKILIVASAEEVYGEDSFIYLGPLEYIKKKVSSSVVIYPWPDPEVLKYDNDFLDDLCVNIKEKLSSI:LDLPLSELPEELKSKEKLEELKKTYEKIMEEAAKYSERIKEGYKKKKEGL	7.373388410709571	0.6554273737538004	76.30376434326172	0.7135086059570312	11.726114273071289	26.85306167602539	13.3724365234375
result_50aa_1_15	28	IFVCGGKVDVRAPIPPSFRDRLLTYTAKNASELHEHFILAETFKDYFKENAYPDLLVFEDDIASISSLIIIFLESPGSLVELGIFCNKSELFKKILIVASAEEVYGEDSFIYLGPLEYIKKKVSSSVVIYPWPDPEVLKYDNDFLDDLCVNIKEKLSSI:MDLPLEKLPEELKKPEKLEELKKTYEKLMEEAAKYSERIKEGYEKLKEGK	7.498232949143773	0.6345963482461204	77.87254333496094	0.713058352470398	11.76660442352295	27.00611686706543	15.407232284545898
result_50aa_1_15	29	IFVCGGKVDVRAPIPPSFRDRLLTYTAKNASELHEHFILAETFKDYFKENAYPDLLVFEDDIASISSLIIIFLESPGSLVELGIFCNKSELFKKILIVASAEEVYGEDSFIYLGPLEYIKKKVSSSVVIYPWPDPEVLKYDNDFLDDLCVNIKEKLSSI:MNLPLEKLPEELLSPEKLEELKKTYEKIMEEAAKISERIKEGYEKKKKGL	7.386209107208971	0.6416923604922201	75.69636535644531	0.714720606803894	11.641130447387695	26.5900936126709	15.884073257446289
result_50aa_1_15	30	IFVCGGKVDVRAPIPPSFRDRLLTYTAKNASELHEHFILAETFKDYFKENAYPDLLVFEDDIASISSLIIIFLESPGSLVELGIFCNKSELFKKILIVASAEEVYGEDSFIYLGPLEYIKKKVSSSVVIYPWPDPEVLKYDNDFLDDLCVNIKEKLSSI:LDLPLEKLPEELKSPEKLEKFRKTYEELMEEAAKYSERIKKGYEKRKLGL	9.98069895299754	0.4495594065615841	75.9076919555664	0.716702938079834	11.392509460449219	25.983495712280273	16.80606460571289
result_50aa_1_15	31	IFVCGGKVDVRAPIPPSFRDRLLTYTAKNASELHEHFILAETFKDYFKENAYPDLLVFEDDIASISSLIIIFLESPGSLVELGIFCNKSELFKKILIVASAEEVYGEDSFIYLGPLEYIKKKVSSSVVIYPWPDPEVLKYDNDFLDDLCVNIKEKLSSI:MDLPLEKLPEELKKPEVLKKLKETYDKLWEEAAKYSERIKEGYEKKKLGL	8.594821301539874	0.5411492143805918	75.6341552734375	0.7155046463012695	11.508045196533203	26.246511459350586	13.580436706542969
result_50aa_1_15	32	IFVCGGKVDVRAPIPPSFRDRLLTYTAKNASELHEHFILAETFKDYFKENAYPDLLVFEDDIASISSLIIIFLESPGSLVELGIFCNKSELFKKILIVASAEEVYGEDSFIYLGPLEYIKKKVSSSVVIYPWPDPEVLKYDNDFLDDLCVNIKEKLSSI:MDLPLEELPEELKKEEKLKELEETWEKIMEEAAKHSERILKGYLKRKLGL	11.225046005019806	0.5143285623254572	60.04578399658203	0.7142547369003296	11.81038761138916	26.580854415893555	17.065715789794922
result_50aa_1_15	33	IFVCGGKVDVRAPIPPSFRDRLLTYTAKNASELHEHFILAETFKDYFKENAYPDLLVFEDDIASISSLIIIFLESPGSLVELGIFCNKSELFKKILIVASAEEVYGEDSFIYLGPLEYIKKKVSSSVVIYPWPDPEVLKYDNDFLDDLCVNIKEKLSSI:MNLPLSELPEELLSPEKLEELKKTYEKLWEEAAKYSERIKEGYLKKKLGL	8.935300779162944	0.5250094189301966	65.27908325195312	0.7172459363937378	11.56905746459961	25.994571685791016	16.888816833496094
result_50aa_1_15	34	IFVCGGKVDVRAPIPPSFRDRLLTYTAKNASELHEHFILAETFKDYFKENAYPDLLVFEDDIASISSLIIIFLESPGSLVELGIFCNKSELFKKILIVASAEEVYGEDSFIYLGPLEYIKKKVSSSVVIYPWPDPEVLKYDNDFLDDLCVNIKEKLSSI:LDLDLSKLPKELLKEEKLKELKETYEKLYEEAAKYSERIKEGYEKRKKGL	8.335252209967175	0.5591118511819133	69.12193298339844	0.7149004936218262	11.800241470336914	26.831626892089844	18.310457229614258
result_50aa_1_15	35	IFVCGGKVDVRAPIPPSFRDRLLTYTAKNASELHEHFILAETFKDYFKENAYPDLLVFEDDIASISSLIIIFLESPGSLVELGIFCNKSELFKKILIVASAEEVYGEDSFIYLGPLEYIKKKVSSSVVIYPWPDPEVLKYDNDFLDDLCVNIKEKLSSI:MDLPLEKLPEELKKPEELERLKKIYDEIMEEAAKYSERIRKGYLKRKLGL	16.361185245064327	0.23305729930049895	75.09102630615234	0.7134847640991211	11.730671882629395	26.99541664123535	17.458189010620117
result_50aa_1_15	36	IFVCGGKVDVRAPIPPSFRDRLLTYTAKNASELHEHFILAETFKDYFKENAYPDLLVFEDDIASISSLIIIFLESPGSLVELGIFCNKSELFKKILIVASAEEVYGEDSFIYLGPLEYIKKKVSSSVVIYPWPDPEVLKYDNDFLDDLCVNIKEKLSSI:MDLPLSKLPEELKSPEKLEELKKTYDELMEKASKYSEKIKKGYLKKKLGL	9.781986707894518	0.4665496719979862	68.1212158203125	0.7160968780517578	11.650979995727539	26.403779983520508	17.20083999633789
result_50aa_1_15	37	IFVCGGKVDVRAPIPPSFRDRLLTYTAKNASELHEHFILAETFKDYFKENAYPDLLVFEDDIASISSLIIIFLESPGSLVELGIFCNKSELFKKILIVASAEEVYGEDSFIYLGPLEYIKKKVSSSVVIYPWPDPEVLKYDNDFLDDLCVNIKEKLSSI:MNLPLSELPEELKSPEKLEELKKTYDKLWEEAAKYSEKIKKGYEKKKKGL	9.881044374885965	0.46835751751142535	76.51375579833984	0.7178053855895996	11.412343978881836	25.99747657775879	16.092823028564453
result_50aa_1_15	38	IFVCGGKVDVRAPIPPSFRDRLLTYTAKNASELHEHFILAETFKDYFKENAYPDLLVFEDDIASISSLIIIFLESPGSLVELGIFCNKSELFKKILIVASAEEVYGEDSFIYLGPLEYIKKKVSSSVVIYPWPDPEVLKYDNDFLDDLCVNIKEKLSSI:MDLPLEELPEELKSEEKLKELKETYDKIMEEAAKYSERIKEGYEKKKKGL	9.778674749144495	0.4672206950865101	74.85106658935547	0.7132800817489624	11.677955627441406	26.572153091430664	17.576717376708984
result_50aa_1_15	39	IFVCGGKVDVRAPIPPSFRDRLLTYTAKNASELHEHFILAETFKDYFKENAYPDLLVFEDDIASISSLIIIFLESPGSLVELGIFCNKSELFKKILIVASAEEVYGEDSFIYLGPLEYIKKKVSSSVVIYPWPDPEVLKYDNDFLDDLCVNIKEKLSSI:LDLPLEELPEELKSPEKLKEFEETYNKLMEEAAKYSERIKEGYEKRKKGL	9.90064458576266	0.4626441501626912	76.73259735107422	0.71431565284729	11.596878051757812	26.4990234375	17.3659610748291
result_50aa_1_15	40	IFVCGGKVDVRAPIPPSFRDRLLTYTAKNASELHEHFILAETFKDYFKENAYPDLLVFEDDIASISSLIIIFLESPGSLVELGIFCNKSELFKKILIVASAEEVYGEDSFIYLGPLEYIKKKVSSSVVIYPWPDPEVLKYDNDFLDDLCVNIKEKLSSI:MDLPLEELPEELKKEEELERLKEIYEKIWEEAAKYSERIKEGYLKKKLGL	6.90756495533666	0.6708992801289694	63.11531066894531	0.714006781578064	11.78662395477295	26.54494285583496	16.782297134399414
result_50aa_1_15	41	IFVCGGKVDVRAPIPPSFRDRLLTYTAKNASELHEHFILAETFKDYFKENAYPDLLVFEDDIASISSLIIIFLESPGSLVELGIFCNKSELFKKILIVASAEEVYGEDSFIYLGPLEYIKKKVSSSVVIYPWPDPEVLKYDNDFLDDLCVNIKEKLSSI:LDLPLSELPEELREEEKLKEFKETWEKLMEEAAKYSERIKKGYEKRKKGL	9.483038805162897	0.4792490214675152	78.21582794189453	0.7159429788589478	11.388906478881836	26.020326614379883	16.942001342773438
result_50aa_1_15	42	IFVCGGKVDVRAPIPPSFRDRLLTYTAKNASELHEHFILAETFKDYFKENAYPDLLVFEDDIASISSLIIIFLESPGSLVELGIFCNKSELFKKILIVASAEEVYGEDSFIYLGPLEYIKKKVSSSVVIYPWPDPEVLKYDNDFLDDLCVNIKEKLSSI:LDLPLEKLPEELLKEEELKKLKETWEKLMEEAAKYSERIKEGYEKRKLGL	7.47171396717506	0.6217102834271758	72.21189880371094	0.7135062217712402	11.764498710632324	26.73744773864746	17.384376525878906
result_50aa_1_15	43	IFVCGGKVDVRAPIPPSFRDRLLTYTAKNASELHEHFILAETFKDYFKENAYPDLLVFEDDIASISSLIIIFLESPGSLVELGIFCNKSELFKKILIVASAEEVYGEDSFIYLGPLEYIKKKVSSSVVIYPWPDPEVLKYDNDFLDDLCVNIKEKLSSI:LDLPLEKLPEELLKPEELEKLKKTYEKLWEEAAKYSERIKEGYEKKKEGK	6.572914592226907	0.6891710644140598	71.83905792236328	0.7141126990318298	11.74226188659668	26.721162796020508	16.86574935913086
result_50aa_1_15	44	IFVCGGKVDVRAPIPPSFRDRLLTYTAKNASELHEHFILAETFKDYFKENAYPDLLVFEDDIASISSLIIIFLESPGSLVELGIFCNKSELFKKILIVASAEEVYGEDSFIYLGPLEYIKKKVSSSVVIYPWPDPEVLKYDNDFLDDLCVNIKEKLSSI:MDLPLEELPEELKSPEKLEELKKTYEKLMEEAAKYSERIKKGYEKRKKGL	10.700779023707948	0.42229794784115243	76.49185180664062	0.7139270901679993	11.596851348876953	26.462684631347656	17.661697387695312
result_50aa_1_15	45	IFVCGGKVDVRAPIPPSFRDRLLTYTAKNASELHEHFILAETFKDYFKENAYPDLLVFEDDIASISSLIIIFLESPGSLVELGIFCNKSELFKKILIVASAEEVYGEDSFIYLGPLEYIKKKVSSSVVIYPWPDPEVLKYDNDFLDDLCVNIKEKLSSI:LDLPLEELPEELLSEEKLKEFKETWEKLMEEAAKYSERIKEGYEKKKKGL	8.76208178101577	0.5517572458527035	78.07286071777344	0.7136685848236084	11.606145858764648	26.51221466064453	12.930451393127441
result_50aa_1_15	46	IFVCGGKVDVRAPIPPSFRDRLLTYTAKNASELHEHFILAETFKDYFKENAYPDLLVFEDDIASISSLIIIFLESPGSLVELGIFCNKSELFKKILIVASAEEVYGEDSFIYLGPLEYIKKKVSSSVVIYPWPDPEVLKYDNDFLDDLCVNIKEKLSSI:MDLPLEKLPEELKKPEKLEELKKTYEKLYEEAAKYSEKIKEGYEKIKKGK	7.398458746866407	0.6460750128127454	76.13140869140625	0.7131203413009644	11.825275421142578	27.145639419555664	15.262353897094727
result_50aa_1_15	47	IFVCGGKVDVRAPIPPSFRDRLLTYTAKNASELHEHFILAETFKDYFKENAYPDLLVFEDDIASISSLIIIFLESPGSLVELGIFCNKSELFKKILIVASAEEVYGEDSFIYLGPLEYIKKKVSSSVVIYPWPDPEVLKYDNDFLDDLCVNIKEKLSSI:LDLPLEELPEELRKPEELERLKKIYDELWEEAAKHSERIKEGYLKKKLGL	14.981573499272677	0.24798903112036524	67.75851440429688	0.7138789296150208	11.81890869140625	26.98764419555664	14.987971305847168
result_50aa_1_15	48	IFVCGGKVDVRAPIPPSFRDRLLTYTAKNASELHEHFILAETFKDYFKENAYPDLLVFEDDIASISSLIIIFLESPGSLVELGIFCNKSELFKKILIVASAEEVYGEDSFIYLGPLEYIKKKVSSSVVIYPWPDPEVLKYDNDFLDDLCVNIKEKLSSI:MDLPLSKLPEELKSEEKLEELKKTYEKIWEEAAKYSEKIKEGYEKKKLGL	8.863114816502081	0.5262346252060424	73.4693603515625	0.7168302536010742	11.444841384887695	26.017419815063477	13.505949020385742
result_50aa_1_15	49	IFVCGGKVDVRAPIPPSFRDRLLTYTAKNASELHEHFILAETFKDYFKENAYPDLLVFEDDIASISSLIIIFLESPGSLVELGIFCNKSELFKKILIVASAEEVYGEDSFIYLGPLEYIKKKVSSSVVIYPWPDPEVLKYDNDFLDDLCVNIKEKLSSI:MDLPLEKLPEELKSPEKLEELKKTWEKLMEEAAKYSERIKEGYEKRKKGL	9.715037248847638	0.47640417532837526	78.2059097290039	0.7149215936660767	11.548787117004395	26.42997932434082	17.45246124267578
result_50aa_1_15	50	IFVCGGKVDVRAPIPPSFRDRLLTYTAKNASELHEHFILAETFKDYFKENAYPDLLVFEDDIASISSLIIIFLESPGSLVELGIFCNKSELFKKILIVASAEEVYGEDSFIYLGPLEYIKKKVSSSVVIYPWPDPEVLKYDNDFLDDLCVNIKEKLSSI:LDLPLEKLPEELKSPEKLEELKKTYEKLWEEAAKYSERIKEGYEKKKKGL	8.75159780566125	0.5355621662331855	77.0353012084961	0.7155106067657471	11.50753402709961	26.306129455566406	14.581315994262695
result_50aa_1_15	51	IFVCGGKVDVRAPIPPSFRDRLLTYTAKNASELHEHFILAETFKDYFKENAYPDLLVFEDDIASISSLIIIFLESPGSLVELGIFCNKSELFKKILIVASAEEVYGEDSFIYLGPLEYIKKKVSSSVVIYPWPDPEVLKYDNDFLDDLCVNIKEKLSSI:LDLPLEKLPEELLSEEKLKKLEETYKKLWEEAAKYSEKIKKGYEKKTKGL	7.2642352478696575	0.6514382754363727	72.24662780761719	0.7150272130966187	11.671215057373047	26.5473575592041	14.604333877563477
result_50aa_1_15	52	IFVCGGKVDVRAPIPPSFRDRLLTYTAKNASELHEHFILAETFKDYFKENAYPDLLVFEDDIASISSLIIIFLESPGSLVELGIFCNKSELFKKILIVASAEEVYGEDSFIYLGPLEYIKKKVSSSVVIYPWPDPEVLKYDNDFLDDLCVNIKEKLSSI:MDLPLSKLPEELLEPEKLEKLKETYEKIMEEAAKYSERIAKGYKERKEGL	9.237527886682315	0.5248209717458399	74.58808135986328	0.7140508890151978	11.662993431091309	26.589466094970703	15.274709701538086
result_50aa_1_15	53	LFVCGGKVDVRAPIPPSFRDRLLTYTAKNASELHEHFILAETFKDYFKENAYPDLLVFEDDIASISSLIIIFLESPGSLVELGIFCNKSELFKKILIVASAEEVYGEDSFIYLGPLEYIKKKVSSSVVIYPWPDPEVLKYDNDFLDDLCVNIKEKLSSI:MDLPLEKLPEELKSKEKLEELKKTYEELMEEAAKYSERIKKGYEEKKEGK	9.666263809219092	0.4718967784523582	74.51315307617188	0.7165645956993103	11.487725257873535	26.077852249145508	15.647562026977539
result_50aa_1_15	54	LFVCGGKVDVRAPIPPSFRDRLLTYTAKNASELHEHFILAETFKDYFKENAYPDLLVFEDDIASISSLIIIFLESPGSLVELGIFCNKSELFKKILIVASAEEVYGEDSFIYLGPLEYIKKKVSSSVVIYPWPDPEVLKYDNDFLDDLCVNIKEKLSSI:MDLPLELLPEELKSEEKLKELKETYEKIMEEAAKYSERIKKGYEKRKEGK	8.46991246524683	0.544363347109587	77.69827270507812	0.7134897708892822	11.666547775268555	26.66485023498535	16.925796508789062
result_50aa_1_15	55	IFVCGGKVDVRAPIPPSFRDRLLTYTAKNASELHEHFILAETFKDYFKENAYPDLLVFEDDIASISSLIIIFLESPGSLVELGIFCNKSELFKKILIVASAEEVYGEDSFIYLGPLEYIKKKVSSSVVIYPWPDPEVLKYDNDFLDDLCVNIKEKLSSI:MDLPLEELPEELKSEEKLKELKETYDKIWEEAAKYSERIKKGYEKKKLGL	8.845059690024454	0.5259900655188016	72.96194458007812	0.7136698365211487	11.627253532409668	26.410037994384766	12.720226287841797
result_50aa_1_15	56	IFVCGGKVDVRAPIPPSFRDRLLTYTAKNASELHEHFILAETFKDYFKENAYPDLLVFEDDIASISSLIIIFLESPGSLVELGIFCNKSELFKKILIVASAEEVYGEDSFIYLGPLEYIKKKVSSSVVIYPWPDPEVLKYDNDFLDDLCVNIKEKLSSI:LDLPLEELPEELKKKEELEKFKKTYEKIMEEAAKYSERIKKGYEKRKLGL	8.255999700878892	0.5562576739778314	72.65455627441406	0.7135735154151917	11.683497428894043	26.61260986328125	16.29751205444336
result_50aa_1_15	57	IFVCGGKVDVRAPIPPSFRDRLLTYTAKNASELHEHFILAETFKDYFKENAYPDLLVFEDDIASISSLIIIFLESPGSLVELGIFCNKSELFKKILIVASAEEVYGEDSFIYLGPLEYIKKKVSSSVVIYPWPDPEVLKYDNDFLDDLCVNIKEKLSSI:MDLPLEKLPEELKEPEKLAKLKETYDKIMEEAAKYSERIKKGYEKRKKGL	10.89870169116378	0.40566473307650835	76.56596374511719	0.7137598991394043	11.659805297851562	26.6704158782959	17.938522338867188
result_50aa_1_15	58	IFVCGGKVDVRAPIPPSFRDRLLTYTAKNASELHEHFILAETFKDYFKENAYPDLLVFEDDIASISSLIIIFLESPGSLVELGIFCNKSELFKKILIVASAEEVYGEDSFIYLGPLEYIKKKVSSSVVIYPWPDPEVLKYDNDFLDDLCVNIKEKLSSI:MDLPLEKLPEELKSEEKLKELAETYEKIMEEAAKYSERIKKGYEKRKKGL	9.60444668518745	0.4758995399601378	76.09900665283203	0.7148762941360474	11.556968688964844	26.354806900024414	17.23900032043457
result_50aa_1_15	59	LFVCGGKVDVRAPIPPSFRDRLLTYTAKNASELHEHFILAETFKDYFKENAYPDLLVFEDDIASISSLIIIFLESPGSLVELGIFCNKSELFKKILIVASAEEVYGEDSFIYLGPLEYIKKKVSSSVVIYPWPDPEVLKYDNDFLDDLCVNIKEKLSSI:MDLPLEELPEELKEESKLKELEETYEKIMEEAAKYSEKIKEGYEKRKEGK	9.614226579881347	0.47149420484182597	72.6802749633789	0.7130199074745178	11.747245788574219	26.607019424438477	17.623798370361328
result_50aa_1_15	60	IFVCGGKVDVRAPIPPSFRDRLLTYTAKNASELHEHFILAETFKDYFKENAYPDLLVFEDDIASISSLIIIFLESPGSLVELGIFCNKSELFKKILIVASAEEVYGEDSFIYLGPLEYIKKKVSSSVVIYPWPDPEVLKYDNDFLDDLCVNIKEKLSSI:MDLPLEKLPEELRKPEELERLKKTYDEIMEEASKISEKIKKGYEKKKKGL	7.80041405404756	0.596834004492373	78.67951965332031	0.7138553261756897	11.627467155456543	26.648574829101562	12.512781143188477
result_50aa_1_15	61	IFVCGGKVDVRAPIPPSFRDRLLTYTAKNASELHEHFILAETFKDYFKENAYPDLLVFEDDIASISSLIIIFLESPGSLVELGIFCNKSELFKKILIVASAEEVYGEDSFIYLGPLEYIKKKVSSSVVIYPWPDPEVLKYDNDFLDDLCVNIKEKLSSI:LDLPLEKLPPELLSPERLAEFEKTYEKIMEEASKYSEKIKEGYLKRKLGL	14.77551536026814	0.2412544148665988	75.20195770263672	0.7141151428222656	11.767679214477539	27.068387985229492	17.615665435791016
result_50aa_1_15	62	IFVCGGKVDVRAPIPPSFRDRLLTYTAKNASELHEHFILAETFKDYFKENAYPDLLVFEDDIASISSLIIIFLESPGSLVELGIFCNKSELFKKILIVASAEEVYGEDSFIYLGPLEYIKKKVSSSVVIYPWPDPEVLKYDNDFLDDLCVNIKEKLSSI:MDLPLEELPEELREPEELERLRKTWEKLMEEAAKYSERIKEGYLKRKLGL	12.272931376469527	0.49918255427009617	72.36893463134766	0.7132221460342407	11.668712615966797	26.432140350341797	17.764156341552734
result_50aa_1_15	63	IFVCGGKVDVRAPIPPSFRDRLLTYTAKNASELHEHFILAETFKDYFKENAYPDLLVFEDDIASISSLIIIFLESPGSLVELGIFCNKSELFKKILIVASAEEVYGEDSFIYLGPLEYIKKKVSSSVVIYPWPDPEVLKYDNDFLDDLCVNIKEKLSSI:LNLPLDKLPEELRSEEKLKELKETYEKLWEEASKYSERIKKGYLKKKLGL	17.026699168065857	0.21555844871730223	77.04644775390625	0.713647723197937	11.845191955566406	27.45882797241211	17.419824600219727
result_50aa_1_15	64	IFVCGGKVDVRAPIPPSFRDRLLTYTAKNASELHEHFILAETFKDYFKENAYPDLLVFEDDIASISSLIIIFLESPGSLVELGIFCNKSELFKKILIVASAEEVYGEDSFIYLGPLEYIKKKVSSSVVIYPWPDPEVLKYDNDFLDDLCVNIKEKLSSI:LNLPLSKLPEELLSEEELERLKKIYDEIMEEAAKYSERIKEGYEKKKLGL	8.383144395429792	0.5555651401278872	70.91281127929688	0.7166891098022461	11.520920753479004	26.081064224243164	14.25408935546875
result_50aa_1_15	65	IFVCGGKVDVRAPIPPSFRDRLLTYTAKNASELHEHFILAETFKDYFKENAYPDLLVFEDDIASISSLIIIFLESPGSLVELGIFCNKSELFKKILIVASAEEVYGEDSFIYLGPLEYIKKKVSSSVVIYPWPDPEVLKYDNDFLDDLCVNIKEKLSSI:MDLPLEELPEELLDPEKLAKLKETYDKIWEEAAKHSERIKKGYLKKKLGL	8.440810794836793	0.5456529746527982	62.64012908935547	0.7143264412879944	11.778650283813477	26.41330909729004	11.477219581604004
result_50aa_1_15	66	IFVCGGKVDVRAPIPPSFRDRLLTYTAKNASELHEHFILAETFKDYFKENAYPDLLVFEDDIASISSLIIIFLESPGSLVELGIFCNKSELFKKILIVASAEEVYGEDSFIYLGPLEYIKKKVSSSVVIYPWPDPEVLKYDNDFLDDLCVNIKEKLSSI:MDLPLSKLPEELRSPEKLEELKKTYDKIMEEASKYSERIKKGYEKKKLGL	8.362548753904209	0.5630155000944527	78.14583587646484	0.7148723602294922	11.539045333862305	26.41074562072754	12.75274658203125
result_50aa_1_15	67	IFVCGGKVDVRAPIPPSFRDRLLTYTAKNASELHEHFILAETFKDYFKENAYPDLLVFEDDIASISSLIIIFLESPGSLVELGIFCNKSELFKKILIVASAEEVYGEDSFIYLGPLEYIKKKVSSSVVIYPWPDPEVLKYDNDFLDDLCVNIKEKLSSI:MNLPLEKLPEEFRKEEKLEELKKTYEEIMEEAAKYSERIKEGYEKRKKGL	9.225134979423347	0.49701901214172906	73.81729125976562	0.7160457968711853	11.48276138305664	26.108346939086914	16.644275665283203
result_50aa_1_15	68	IFVCGGKVDVRAPIPPSFRDRLLTYTAKNASELHEHFILAETFKDYFKENAYPDLLVFEDDIASISSLIIIFLESPGSLVELGIFCNKSELFKKILIVASAEEVYGEDSFIYLGPLEYIKKKVSSSVVIYPWPDPEVLKYDNDFLDDLCVNIKEKLSSI:LNLPLEKLPEELKSPEKLEALKKTYEKLMEEAAKYSEKIKEGYEKRKKGL	8.927474847403113	0.5214801789183953	76.97278594970703	0.715888500213623	11.48987865447998	26.286867141723633	16.084741592407227
result_50aa_1_15	69	IFVCGGKVDVRAPIPPSFRDRLLTYTAKNASELHEHFILAETFKDYFKENAYPDLLVFEDDIASISSLIIIFLESPGSLVELGIFCNKSELFKKILIVASAEEVYGEDSFIYLGPLEYIKKKVSSSVVIYPWPDPEVLKYDNDFLDDLCVNIKEKLSSI:MDLPLSELPEELLSPEKLEELKKTYEKLMKEAAKISERIKKGYEKRKKGL	9.060838034553901	0.5283918312776207	76.4718246459961	0.7131398916244507	11.722694396972656	26.78722381591797	16.549026489257812
result_50aa_1_15	70	IFVCGGKVDVRAPIPPSFRDRLLTYTAKNASELHEHFILAETFKDYFKENAYPDLLVFEDDIASISSLIIIFLESPGSLVELGIFCNKSELFKKILIVASAEEVYGEDSFIYLGPLEYIKKKVSSSVVIYPWPDPEVLKYDNDFLDDLCVNIKEKLSSI:MNLPLSKLPEELKSEEKLKELKETYEKLWEEAAKYSERIKEGYLKKKLGL	8.743570353219319	0.5317838068037042	65.54502868652344	0.7183747291564941	11.513833999633789	25.910945892333984	15.133480072021484
result_50aa_1_15	71	IFVCGGKVDVRAPIPPSFRDRLLTYTAKNASELHEHFILAETFKDYFKENAYPDLLVFEDDIASISSLIIIFLESPGSLVELGIFCNKSELFKKILIVASAEEVYGEDSFIYLGPLEYIKKKVSSSVVIYPWPDPEVLKYDNDFLDDLCVNIKEKLSSI:MDLPLEKLPEELKSEEKLKELKETWEKIMEEAAKYSERIKEGYEKIKEGK	8.088278136468332	0.5861964642693932	77.16419982910156	0.7128385305404663	11.795958518981934	27.051591873168945	16.322649002075195
result_50aa_1_15	72	IFVCGGKVDVRAPIPPSFRDRLLTYTAKNASELHEHFILAETFKDYFKENAYPDLLVFEDDIASISSLIIIFLESPGSLVELGIFCNKSELFKKILIVASAEEVYGEDSFIYLGPLEYIKKKVSSSVVIYPWPDPEVLKYDNDFLDDLCVNIKEKLSSI:LDLPLEKLPEELLSEEKLKEFKETYEKIMEEAAKYSERIKKGYEKRTKGL	8.648011453474481	0.5439011733256045	73.7583999633789	0.7142095565795898	11.70659351348877	26.69066047668457	17.746074676513672
result_50aa_1_15	73	IFVCGGKVDVRAPIPPSFRDRLLTYTAKNASELHEHFILAETFKDYFKENAYPDLLVFEDDIASISSLIIIFLESPGSLVELGIFCNKSELFKKILIVASAEEVYGEDSFIYLGPLEYIKKKVSSSVVIYPWPDPEVLKYDNDFLDDLCVNIKEKLSSI:LDLPLEELPEELKSEEELERLKKIWDEIMEEAAKYSERIKEGYLKKKLGL	16.296649696027465	0.24720715243183183	72.03563690185547	0.7135457992553711	11.816328048706055	27.101016998291016	15.927410125732422
result_50aa_1_15	74	LFVCGGKVDVRAPIPPSFRDRLLTYTAKNASELHEHFILAETFKDYFKENAYPDLLVFEDDIASISSLIIIFLESPGSLVELGIFCNKSELFKKILIVASAEEVYGEDSFIYLGPLEYIKKKVSSSVVIYPWPDPEVLKYDNDFLDDLCVNIKEKLSSI:MNLPLSKLPEELLSEEKLKELKETYDKIMEEAAKYSERIKEGYEKEKKGL	7.372526233388302	0.6517842226531563	75.20706939697266	0.71515953540802	11.775839805603027	26.84218978881836	16.853347778320312
result_50aa_1_15	75	IFVCGGKVDVRAPIPPSFRDRLLTYTAKNASELHEHFILAETFKDYFKENAYPDLLVFEDDIASISSLIIIFLESPGSLVELGIFCNKSELFKKILIVASAEEVYGEDSFIYLGPLEYIKKKVSSSVVIYPWPDPEVLKYDNDFLDDLCVNIKEKLSSI:MDLPLEKLPEELKKEEKLKELKETYDKLWEEASKYSERIKKGYLERKEGK	13.824786459241077	0.29594839057689654	71.31973266601562	0.7183961868286133	11.417036056518555	25.75557518005371	13.457746505737305
result_50aa_1_15	76	IFVCGGKVDVRAPIPPSFRDRLLTYTAKNASELHEHFILAETFKDYFKENAYPDLLVFEDDIASISSLIIIFLESPGSLVELGIFCNKSELFKKILIVASAEEVYGEDSFIYLGPLEYIKKKVSSSVVIYPWPDPEVLKYDNDFLDDLCVNIKEKLSSI:MDLPLEKLPEELRSEERLKELKETYEKLWEEAAKYSERIKKGYEKKKKGL	8.72154406197023	0.5352006536617901	75.30221557617188	0.7156007885932922	11.481039047241211	26.129802703857422	15.719656944274902
result_50aa_1_15	77	IFVCGGKVDVRAPIPPSFRDRLLTYTAKNASELHEHFILAETFKDYFKENAYPDLLVFEDDIASISSLIIIFLESPGSLVELGIFCNKSELFKKILIVASAEEVYGEDSFIYLGPLEYIKKKVSSSVVIYPWPDPEVLKYDNDFLDDLCVNIKEKLSSI:MNLPLSELPEELKDPKKLEELKKTWEKLMEEAAKYSEKIKKGYEKLKKGL	9.477055849600431	0.4989568505105679	76.3204574584961	0.7145233154296875	11.691805839538574	26.73053741455078	15.70029354095459
result_50aa_1_15	78	LFVCGGKVDVRAPIPPSFRDRLLTYTAKNASELHEHFILAETFKDYFKENAYPDLLVFEDDIASISSLIIIFLESPGSLVELGIFCNKSELFKKILIVASAEEVYGEDSFIYLGPLEYIKKKVSSSVVIYPWPDPEVLKYDNDFLDDLCVNIKEKLSSI:MDLPLEELPEELKSEEKLKKLKETYEKIWEEAAKYSERIKEGYEKRKKGL	9.195975497864476	0.49197662626263294	73.815185546875	0.7153864502906799	11.601469039916992	26.370840072631836	17.5269775390625
result_50aa_1_15	79	IFVCGGKVDVRAPIPPSFRDRLLTYTAKNASELHEHFILAETFKDYFKENAYPDLLVFEDDIASISSLIIIFLESPGSLVELGIFCNKSELFKKILIVASAEEVYGEDSFIYLGPLEYIKKKVSSSVVIYPWPDPEVLKYDNDFLDDLCVNIKEKLSSI:MNLPLSELPEELKKPEKLEELKKTYEKIMEEAAKYSERIKKGYEKKKLGL	8.803724223307782	0.530428373747611	75.04467010498047	0.7154268026351929	11.526017189025879	26.288108825683594	14.985166549682617
result_50aa_1_15	80	IFVCGGKVDVRAPIPPSFRDRLLTYTAKNASELHEHFILAETFKDYFKENAYPDLLVFEDDIASISSLIIIFLESPGSLVELGIFCNKSELFKKILIVASAEEVYGEDSFIYLGPLEYIKKKVSSSVVIYPWPDPEVLKYDNDFLDDLCVNIKEKLSSI:MDLDLSKLPPELLSEEKLKELKETYDKLWEEAAKYSERIKEGYLKKKEGL	9.072532504531175	0.5131150930808388	72.18017578125	0.7166228890419006	11.532766342163086	26.15080451965332	16.954605102539062
result_50aa_1_15	81	IFVCGGKVDVRAPIPPSFRDRLLTYTAKNASELHEHFILAETFKDYFKENAYPDLLVFEDDIASISSLIIIFLESPGSLVELGIFCNKSELFKKILIVASAEEVYGEDSFIYLGPLEYIKKKVSSSVVIYPWPDPEVLKYDNDFLDDLCVNIKEKLSSI:LDLPLEELPEELRTPEKLEELKKIWEEIMEEAAKYSERIKEGYEKKKLGL	8.470524313329069	0.552100547422116	79.43290710449219	0.7141420841217041	11.450726509094238	26.225391387939453	13.488239288330078
result_50aa_1_15	82	LFVCGGKVDVRAPIPPSFRDRLLTYTAKNASELHEHFILAETFKDYFKENAYPDLLVFEDDIASISSLIIIFLESPGSLVELGIFCNKSELFKKILIVASAEEVYGEDSFIYLGPLEYIKKKVSSSVVIYPWPDPEVLKYDNDFLDDLCVNIKEKLSSI:MDLPLEELPEELKDPAKLEELRKTWEKLMEEAAKYSERIKKGYEKREKGL	9.876871425912416	0.4795369598265901	77.80074310302734	0.7136801481246948	11.71082592010498	26.764318466186523	16.677696228027344
result_50aa_1_15	83	IFVCGGKVDVRAPIPPSFRDRLLTYTAKNASELHEHFILAETFKDYFKENAYPDLLVFEDDIASISSLIIIFLESPGSLVELGIFCNKSELFKKILIVASAEEVYGEDSFIYLGPLEYIKKKVSSSVVIYPWPDPEVLKYDNDFLDDLCVNIKEKLSSI:LDLPLSELPEELLDPKKLEEFKKTYEKLMEEAAKYSERIKEGYEKRKLGL	9.287296406661891	0.49732295030800977	74.52304077148438	0.7140026688575745	11.607024192810059	26.473575592041016	15.792953491210938
result_50aa_1_15	84	IFVCGGKVDVRAPIPPSFRDRLLTYTAKNASELHEHFILAETFKDYFKENAYPDLLVFEDDIASISSLIIIFLESPGSLVELGIFCNKSELFKKILIVASAEEVYGEDSFIYLGPLEYIKKKVSSSVVIYPWPDPEVLKYDNDFLDDLCVNIKEKLSSI:MDLPLSKLPEELLSEEKLEELKETYEKLWEEAAKYSERIKEGYEKRKEGK	9.365371019677088	0.5324059400971811	74.6148910522461	0.7133442759513855	11.768982887268066	26.823387145996094	16.6066837310791
result_50aa_1_15	85	IFVCGGKVDVRAPIPPSFRDRLLTYTAKNASELHEHFILAETFKDYFKENAYPDLLVFEDDIASISSLIIIFLESPGSLVELGIFCNKSELFKKILIVASAEEVYGEDSFIYLGPLEYIKKKVSSSVVIYPWPDPEVLKYDNDFLDDLCVNIKEKLSSI:MDLPLEELPEELRKEERLEELKKTYEKLWEEAAKYSERIKEGYEKIKEGK	6.169980449766141	0.7581008984314421	68.3377456665039	0.7117433547973633	11.883549690246582	26.92624855041504	13.889216423034668
result_50aa_1_15	86	IFVCGGKVDVRAPIPPSFRDRLLTYTAKNASELHEHFILAETFKDYFKENAYPDLLVFEDDIASISSLIIIFLESPGSLVELGIFCNKSELFKKILIVASAEEVYGEDSFIYLGPLEYIKKKVSSSVVIYPWPDPEVLKYDNDFLDDLCVNIKEKLSSI:LDLPLEELPEELRSPEELERLKKTYDELMEEAAKYSERIKEGYLKRKLGL	16.30045926874534	0.2226622519734715	75.3359146118164	0.7144982814788818	11.610703468322754	26.67742347717285	16.857128143310547
result_50aa_1_15	87	IFVCGGKVDVRAPIPPSFRDRLLTYTAKNASELHEHFILAETFKDYFKENAYPDLLVFEDDIASISSLIIIFLESPGSLVELGIFCNKSELFKKILIVASAEEVYGEDSFIYLGPLEYIKKKVSSSVVIYPWPDPEVLKYDNDFLDDLCVNIKEKLSSI:MDLPLSKLPEELRDPEKLAELKETWDKLMEEAAKHSERIKEGYEKRTKGL	9.518161134654349	0.4887557989567022	76.87999725341797	0.7153187990188599	11.530662536621094	26.277616500854492	16.9727725982666
result_50aa_1_15	88	IFVCGGKVDVRAPIPPSFRDRLLTYTAKNASELHEHFILAETFKDYFKENAYPDLLVFEDDIASISSLIIIFLESPGSLVELGIFCNKSELFKKILIVASAEEVYGEDSFIYLGPLEYIKKKVSSSVVIYPWPDPEVLKYDNDFLDDLCVNIKEKLSSI:MNLPLSKLPEELLKPEELKKLKETWDKLMEEAAKYSERIKKGYLKKKLGL	7.848379789023236	0.5861407957765196	65.2462158203125	0.7164103984832764	11.687932014465332	26.304784774780273	15.902688026428223
result_50aa_1_15	89	IFVCGGKVDVRAPIPPSFRDRLLTYTAKNASELHEHFILAETFKDYFKENAYPDLLVFEDDIASISSLIIIFLESPGSLVELGIFCNKSELFKKILIVASAEEVYGEDSFIYLGPLEYIKKKVSSSVVIYPWPDPEVLKYDNDFLDDLCVNIKEKLSSI:MNLPLEELPEELKSKEKLEKLKKTWDKIMEEAAKYSERIKKGYEKKKKGL	9.978857826112698	0.45165615944993026	73.762939453125	0.7169746160507202	11.555313110351562	26.294904708862305	17.009742736816406
result_50aa_1_15	90	IFVCGGKVDVRAPIPPSFRDRLLTYTAKNASELHEHFILAETFKDYFKENAYPDLLVFEDDIASISSLIIIFLESPGSLVELGIFCNKSELFKKILIVASAEEVYGEDSFIYLGPLEYIKKKVSSSVVIYPWPDPEVLKYDNDFLDDLCVNIKEKLSSI:MDLPLEELPEELLSEEKLKELKETYEKIWEEAAKYSERIKEGYLKKKLGL	7.328902016407529	0.6385703280430658	61.84031295776367	0.7137551307678223	11.817218780517578	26.548280715942383	16.427871704101562
result_50aa_1_15	91	IFVCGGKVDVRAPIPPSFRDRLLTYTAKNASELHEHFILAETFKDYFKENAYPDLLVFEDDIASISSLIIIFLESPGSLVELGIFCNKSELFKKILIVASAEEVYGEDSFIYLGPLEYIKKKVSSSVVIYPWPDPEVLKYDNDFLDDLCVNIKEKLSSI:LDLPLDKLPEELKSEEKLKKFKETYEKLMEEAAKYSERIKKGYEKRKLGL	9.825389250266511	0.4604663566105224	76.18305206298828	0.7161445617675781	11.471776008605957	26.229074478149414	17.413711547851562
result_50aa_1_15	92	IFVCGGKVDVRAPIPPSFRDRLLTYTAKNASELHEHFILAETFKDYFKENAYPDLLVFEDDIASISSLIIIFLESPGSLVELGIFCNKSELFKKILIVASAEEVYGEDSFIYLGPLEYIKKKVSSSVVIYPWPDPEVLKYDNDFLDDLCVNIKEKLSSI:MDLPLEELPEELLKPERLKELKETYEKLMEEAAKYSERIKEGYLKKKEGL	8.539896017526312	0.5566031156618761	74.09827423095703	0.7131361365318298	11.639887809753418	26.420408248901367	15.939777374267578
result_50aa_1_15	93	LFVCGGKVDVRAPIPPSFRDRLLTYTAKNASELHEHFILAETFKDYFKENAYPDLLVFEDDIASISSLIIIFLESPGSLVELGIFCNKSELFKKILIVASAEEVYGEDSFIYLGPLEYIKKKVSSSVVIYPWPDPEVLKYDNDFLDDLCVNIKEKLSSI:MDLPLEKLPEELREPEKLEELKKTWEKLMEEAAKYSERIKKGYLKKKLGL	7.656710933602834	0.6170049754713566	72.20265197753906	0.7153117060661316	11.603022575378418	26.358549118041992	12.418437957763672
result_50aa_1_15	94	IFVCGGKVDVRAPIPPSFRDRLLTYTAKNASELHEHFILAETFKDYFKENAYPDLLVFEDDIASISSLIIIFLESPGSLVELGIFCNKSELFKKILIVASAEEVYGEDSFIYLGPLEYIKKKVSSSVVIYPWPDPEVLKYDNDFLDDLCVNIKEKLSSI:LELPLEKLPEELKSEEKLEELKKTWDELWEEAAKYSEKIKEGYEKKKKGL	9.52666503001011	0.4882132400983938	71.84447479248047	0.716883659362793	11.551864624023438	26.224720001220703	16.375394821166992
result_50aa_1_15	95	IFVCGGKVDVRAPIPPSFRDRLLTYTAKNASELHEHFILAETFKDYFKENAYPDLLVFEDDIASISSLIIIFLESPGSLVELGIFCNKSELFKKILIVASAEEVYGEDSFIYLGPLEYIKKKVSSSVVIYPWPDPEVLKYDNDFLDDLCVNIKEKLSSI:LDLPLEELPEELKKPEKLKELKETYDKLMEEAAKYSEKIKKGYEKRKKGL	10.515727235498323	0.4338634805878214	77.5087661743164	0.7137227058410645	11.644022941589355	26.656259536743164	17.82177734375
result_50aa_1_15	96	LFVCGGKVDVRAPIPPSFRDRLLTYTAKNASELHEHFILAETFKDYFKENAYPDLLVFEDDIASISSLIIIFLESPGSLVELGIFCNKSELFKKILIVASAEEVYGEDSFIYLGPLEYIKKKVSSSVVIYPWPDPEVLKYDNDFLDDLCVNIKEKLSSI:MDLPLEELPEELKKPEILERLKKTWEKLMEEAAKYSEKIKEGYKKRKEGK	14.176628145364726	0.6282742942686651	78.39391326904297	0.7167246341705322	11.427821159362793	26.032867431640625	16.97117042541504
result_50aa_1_15	97	IFVCGGKVDVRAPIPPSFRDRLLTYTAKNASELHEHFILAETFKDYFKENAYPDLLVFEDDIASISSLIIIFLESPGSLVELGIFCNKSELFKKILIVASAEEVYGEDSFIYLGPLEYIKKKVSSSVVIYPWPDPEVLKYDNDFLDDLCVNIKEKLSSI:MDLPLEELPEELKSEEKLKELEKTYEKLYEEAAKYSERIKEGYEKKKLGK	8.572405146808105	0.547625536239051	72.72821044921875	0.7140522003173828	11.583751678466797	26.28743553161621	15.948786735534668
result_50aa_1_15	98	IFVCGGKVDVRAPIPPSFRDRLLTYTAKNASELHEHFILAETFKDYFKENAYPDLLVFEDDIASISSLIIIFLESPGSLVELGIFCNKSELFKKILIVASAEEVYGEDSFIYLGPLEYIKKKVSSSVVIYPWPDPEVLKYDNDFLDDLCVNIKEKLSSI:LDLPLEKLPEELRKPEELEKFKKTYEELMEEAAKYSERIKKGYEKRKKGL	10.093182330974592	0.4437974095740011	78.56736755371094	0.7165347337722778	11.357927322387695	25.975059509277344	16.42894172668457
result_50aa_1_15	99	IFVCGGKVDVRAPIPPSFRDRLLTYTAKNASELHEHFILAETFKDYFKENAYPDLLVFEDDIASISSLIIIFLESPGSLVELGIFCNKSELFKKILIVASAEEVYGEDSFIYLGPLEYIKKKVSSSVVIYPWPDPEVLKYDNDFLDDLCVNIKEKLSSI:LDLPLEELPEELRDPEKLKELEETYKKIYEEAAKYSEKIKKGYEEWKEGK	8.098623866992359	0.5777284618111804	76.2708511352539	0.7109934091567993	11.89293384552002	27.229900360107422	16.30776596069336
result_50aa_1_16	0	IFVCGGKVDVRAPIPPSFRDRLLTYTAKNASELHEHFILAETFKDYFKENAYPDLLVFEDDIASISSLIIIFLESPGSLVELGIFCNKSELFKKILIVASAEEVYGEDSFIYLGPLEYIKKKVSSSVVIYPWPDPEVLKYDNDFLDDLCVNIKEKLSSI:MSGPVLKIVIKAENEEEAEELKEKYKKEIEGRIKRGRWPELKLEFEIELL	5.040757885977042	0.6885597171936138	86.88247680664062	0.7085230946540833	11.882589340209961	27.657485961914062	20.138153076171875
result_50aa_1_16	1	IFVCGGKVDVRAPIPPSFRDRLLTYTAKNASELHEHFILAETFKDYFKENAYPDLLVFEDDIASISSLIIIFLESPGSLVELGIFCNKSELFKKILIVASAEEVYGEDSFIYLGPLEYIKKKVSSSVVIYPWPDPEVLKYDNDFLDDLCVNIKEKLSSI:MEGPVLKIVIKTKNLEEAKELEKKYKKDIEGRIKRGRWPEVKLEFEVELE	3.804381821868258	0.7658117591257843	88.71504974365234	0.7095585465431213	11.721436500549316	27.27707862854004	17.391437530517578
result_50aa_1_16	2	IFVCGGKVDVRAPIPPSFRDRLLTYTAKNASELHEHFILAETFKDYFKENAYPDLLVFEDDIASISSLIIIFLESPGSLVELGIFCNKSELFKKILIVASAEEVYGEDSFIYLGPLEYIKKKVSSSVVIYPWPDPEVLKYDNDFLDDLCVNIKEKLSSI:MSGPVLEIVIEAPNEEEAEELEAKLRADLEGRIARGEWPELELRFELRLT	4.388975877119199	0.7375219029012058	89.0346450805664	0.7072706818580627	11.921778678894043	27.804410934448242	20.669647216796875
result_50aa_1_16	3	IFVCGGKVDVRAPIPPSFRDRLLTYTAKNASELHEHFILAETFKDYFKENAYPDLLVFEDDIASISSLIIIFLESPGSLVELGIFCNKSELFKKILIVASAEEVYGEDSFIYLGPLEYIKKKVSSSVVIYPWPDPEVLKYDNDFLDDLCVNIKEKLSSI:MEGPVLHIVIETPDLETAERLRAKYEADVRGRIERGRWPEVELRFEVRLT	1.2712421296252163	0.971298773620605	84.82280731201172	0.8417131900787354	5.616742134094238	10.419124603271484	1.6722745895385742
result_50aa_1_16	4	IFVCGGKVDVRAPIPPSFRDRLLTYTAKNASELHEHFILAETFKDYFKENAYPDLLVFEDDIASISSLIIIFLESPGSLVELGIFCNKSELFKKILIVASAEEVYGEDSFIYLGPLEYIKKKVSSSVVIYPWPDPEVLKYDNDFLDDLCVNIKEKLSSI:MEGKVLKIEIEAENEEEYEELKEKYEKEIKGRIERGRWEPVKLEFEFKKK	8.859117322638344	0.42419085969120596	87.04457092285156	0.7083297967910767	11.981173515319824	27.961618423461914	19.608585357666016
result_50aa_1_16	5	IFVCGGKVDVRAPIPPSFRDRLLTYTAKNASELHEHFILAETFKDYFKENAYPDLLVFEDDIASISSLIIIFLESPGSLVELGIFCNKSELFKKILIVASAEEVYGEDSFIYLGPLEYIKKKVSSSVVIYPWPDPEVLKYDNDFLDDLCVNIKEKLSSI:MEGPVLKIKIEAKNEEEFEEKKKKLEKEIKGRIERGEWPELKLEFEFKKL	4.7855901879626055	0.6780461694886543	88.73860931396484	0.707426905632019	12.146907806396484	28.466228485107422	21.838581085205078
result_50aa_1_16	6	IFVCGGKVDVRAPIPPSFRDRLLTYTAKNASELHEHFILAETFKDYFKENAYPDLLVFEDDIASISSLIIIFLESPGSLVELGIFCNKSELFKKILIVASAEEVYGEDSFIYLGPLEYIKKKVSSSVVIYPWPDPEVLKYDNDFLDDLCVNIKEKLSSI:MEGPVLKIVIEAENEEEAKELEEKYTADIEGRIARGRWPPLKLEFTIKLK	6.318556485077678	0.6052073519203915	89.23014068603516	0.7077981233596802	11.804702758789062	27.492944717407227	18.631521224975586
result_50aa_1_16	7	IFVCGGKVDVRAPIPPSFRDRLLTYTAKNASELHEHFILAETFKDYFKENAYPDLLVFEDDIASISSLIIIFLESPGSLVELGIFCNKSELFKKILIVASAEEVYGEDSFIYLGPLEYIKKKVSSSVVIYPWPDPEVLKYDNDFLDDLCVNIKEKLSSI:MSGPVLEFVIEAPNREEYEEREARLRAEVEGRIARGRWPPVELRFTYVET	5.93243058029488	0.611608240235198	90.26665496826172	0.7069555521011353	11.871088981628418	27.663312911987305	19.49085807800293
result_50aa_1_16	8	IFVCGGKVDVRAPIPPSFRDRLLTYTAKNASELHEHFILAETFKDYFKENAYPDLLVFEDDIASISSLIIIFLESPGSLVELGIFCNKSELFKKILIVASAEEVYGEDSFIYLGPLEYIKKKVSSSVVIYPWPDPEVLKYDNDFLDDLCVNIKEKLSSI:MEGPVLEILIEAENEEEAEELREKYEAEIRGRIERGRWPEVELRFEIKLK	4.422178215214476	0.6768739956494361	88.4930419921875	0.7078707218170166	11.905609130859375	27.77025032043457	18.565929412841797
result_50aa_1_16	9	IFVCGGKVDVRAPIPPSFRDRLLTYTAKNASELHEHFILAETFKDYFKENAYPDLLVFEDDIASISSLIIIFLESPGSLVELGIFCNKSELFKKILIVASAEEVYGEDSFIYLGPLEYIKKKVSSSVVIYPWPDPEVLKYDNDFLDDLCVNIKEKLSSI:MEGKVLKILIEAENEEEAKELEEKYRKEVEGRIERGEWEELELEFELKLL	6.014500669174957	0.56487824312095	86.37890625	0.7072188854217529	12.126806259155273	28.320322036743164	21.97719955444336
result_50aa_1_16	10	IFVCGGKVDVRAPIPPSFRDRLLTYTAKNASELHEHFILAETFKDYFKENAYPDLLVFEDDIASISSLIIIFLESPGSLVELGIFCNKSELFKKILIVASAEEVYGEDSFIYLGPLEYIKKKVSSSVVIYPWPDPEVLKYDNDFLDDLCVNIKEKLSSI:MEGPVLEILIKAENEEEAKKLEEKYRKDIEGRIARGRWPPVELRFTIELL	6.060085047690362	0.6452418686341738	90.5108871459961	0.7082515954971313	11.786247253417969	27.4716739654541	18.696836471557617
result_50aa_1_16	11	IFVCGGKVDVRAPIPPSFRDRLLTYTAKNASELHEHFILAETFKDYFKENAYPDLLVFEDDIASISSLIIIFLESPGSLVELGIFCNKSELFKKILIVASAEEVYGEDSFIYLGPLEYIKKKVSSSVVIYPWPDPEVLKYDNDFLDDLCVNIKEKLSSI:MEGKVLKIKIEAPNKEEYEELKKKYEKDVEGRIKRGRWEEVELEFEFIET	13.149936542539463	0.2470769671443648	87.04907989501953	0.7078816890716553	11.939806938171387	27.863069534301758	18.45001983642578
result_50aa_1_16	12	IFVCGGKVDVRAPIPPSFRDRLLTYTAKNASELHEHFILAETFKDYFKENAYPDLLVFEDDIASISSLIIIFLESPGSLVELGIFCNKSELFKKILIVASAEEVYGEDSFIYLGPLEYIKKKVSSSVVIYPWPDPEVLKYDNDFLDDLCVNIKEKLSSI:EEGPVLKIKIEAPNEEEAKELEKKYRAEIEGRIKRGRWPPLKLEFELVLT	8.164836671789878	0.5060409359868163	88.24076843261719	0.7083578109741211	11.905516624450684	27.801340103149414	19.395042419433594
result_50aa_1_16	13	IFVCGGKVDVRAPIPPSFRDRLLTYTAKNASELHEHFILAETFKDYFKENAYPDLLVFEDDIASISSLIIIFLESPGSLVELGIFCNKSELFKKILIVASAEEVYGEDSFIYLGPLEYIKKKVSSSVVIYPWPDPEVLKYDNDFLDDLCVNIKEKLSSI:MEGPVLEIVLETENEEEFEELKKKYEADVKGRIARGRWPELELRFTLKIK	4.7376550291985335	0.702073982402382	80.59860229492188	0.7097658514976501	11.821219444274902	27.327455520629883	19.09992218017578
result_50aa_1_16	14	IFVCGGKVDVRAPIPPSFRDRLLTYTAKNASELHEHFILAETFKDYFKENAYPDLLVFEDDIASISSLIIIFLESPGSLVELGIFCNKSELFKKILIVASAEEVYGEDSFIYLGPLEYIKKKVSSSVVIYPWPDPEVLKYDNDFLDDLCVNIKEKLSSI:EEGPVLKIEIEAENEEEAEELKEKYRKEVEGRIARGRWPPVKLEFKIVLK	8.197762973022154	0.4814353868962234	88.28001403808594	0.708046555519104	11.926567077636719	27.856441497802734	19.6276798248291
result_50aa_1_16	15	IFVCGGKVDVRAPIPPSFRDRLLTYTAKNASELHEHFILAETFKDYFKENAYPDLLVFEDDIASISSLIIIFLESPGSLVELGIFCNKSELFKKILIVASAEEVYGEDSFIYLGPLEYIKKKVSSSVVIYPWPDPEVLKYDNDFLDDLCVNIKEKLSSI:EEGPVLKIVIEAENMEEAEELKEKYKKEIEGRIKRGRWPELELEFEFKLK	7.97624298738365	0.5127635170139117	84.62846374511719	0.7095453143119812	11.933648109436035	27.801790237426758	19.71992301940918
result_50aa_1_16	16	IFVCGGKVDVRAPIPPSFRDRLLTYTAKNASELHEHFILAETFKDYFKENAYPDLLVFEDDIASISSLIIIFLESPGSLVELGIFCNKSELFKKILIVASAEEVYGEDSFIYLGPLEYIKKKVSSSVVIYPWPDPEVLKYDNDFLDDLCVNIKEKLSSI:MEGPVLKIKIKAENEEEAEELKEKYEKDIKGRIERGRWPEVKLEFEIELE	5.797211880690273	0.6152024711956399	83.11286926269531	0.7084883451461792	11.916593551635742	27.67498779296875	18.543367385864258
result_50aa_1_16	17	IFVCGGKVDVRAPIPPSFRDRLLTYTAKNASELHEHFILAETFKDYFKENAYPDLLVFEDDIASISSLIIIFLESPGSLVELGIFCNKSELFKKILIVASAEEVYGEDSFIYLGPLEYIKKKVSSSVVIYPWPDPEVLKYDNDFLDDLCVNIKEKLSSI:SSGPVLHILIEAENEEEAKELEEKYRKDLEGRIARGRWPPLELRFELKLL	7.261083765387797	0.6039391009750735	89.50144958496094	0.7086086273193359	11.788141250610352	27.436464309692383	19.549814224243164
result_50aa_1_16	18	IFVCGGKVDVRAPIPPSFRDRLLTYTAKNASELHEHFILAETFKDYFKENAYPDLLVFEDDIASISSLIIIFLESPGSLVELGIFCNKSELFKKILIVASAEEVYGEDSFIYLGPLEYIKKKVSSSVVIYPWPDPEVLKYDNDFLDDLCVNIKEKLSSI:EEGPVLKIVIEAENLEEAKEKIEKYKKDIEGRIKRGRWPELKLEFEVKLL	6.315255230123602	0.6111051022271367	83.26863861083984	0.7087643146514893	11.959428787231445	27.817903518676758	20.55919647216797
result_50aa_1_16	19	IFVCGGKVDVRAPIPPSFRDRLLTYTAKNASELHEHFILAETFKDYFKENAYPDLLVFEDDIASISSLIIIFLESPGSLVELGIFCNKSELFKKILIVASAEEVYGEDSFIYLGPLEYIKKKVSSSVVIYPWPDPEVLKYDNDFLDDLCVNIKEKLSSI:SSGKVLKILIEAENEEEAEELKKKYEKDIKGRIEKGRWEPVKLEFEIKLK	10.16342702659514	0.35286653343532687	88.89751434326172	0.7088199257850647	11.988992691040039	28.068859100341797	19.63037109375
result_50aa_1_16	20	IFVCGGKVDVRAPIPPSFRDRLLTYTAKNASELHEHFILAETFKDYFKENAYPDLLVFEDDIASISSLIIIFLESPGSLVELGIFCNKSELFKKILIVASAEEVYGEDSFIYLGPLEYIKKKVSSSVVIYPWPDPEVLKYDNDFLDDLCVNIKEKLSSI:EEGPVLRFVIEAPNLEEAEERIERLRADVEGRIARGRWPPLRLEFEVRLL	5.111135285319695	0.7185623160309569	89.84224700927734	0.7113208770751953	11.53410816192627	26.800628662109375	18.230144500732422
result_50aa_1_16	21	IFVCGGKVDVRAPIPPSFRDRLLTYTAKNASELHEHFILAETFKDYFKENAYPDLLVFEDDIASISSLIIIFLESPGSLVELGIFCNKSELFKKILIVASAEEVYGEDSFIYLGPLEYIKKKVSSSVVIYPWPDPEVLKYDNDFLDDLCVNIKEKLSSI:EEGPVLKIKIEAENLEEAEELKKKYTADIEGRIKRGRWPPLKLEFEIELK	7.949367611973448	0.5169858832783946	88.82649230957031	0.7082938551902771	11.898921012878418	27.783586502075195	19.417381286621094
result_50aa_1_16	22	IFVCGGKVDVRAPIPPSFRDRLLTYTAKNASELHEHFILAETFKDYFKENAYPDLLVFEDDIASISSLIIIFLESPGSLVELGIFCNKSELFKKILIVASAEEVYGEDSFIYLGPLEYIKKKVSSSVVIYPWPDPEVLKYDNDFLDDLCVNIKEKLSSI:SSGPVLKIVIETENLEEAEELKEKYRKEIEGRIKRGRWPPVELEFEVKIK	6.199772593665956	0.5996874644951475	88.99185180664062	0.7080979347229004	11.917019844055176	27.809162139892578	19.328596115112305
result_50aa_1_16	23	IFVCGGKVDVRAPIPPSFRDRLLTYTAKNASELHEHFILAETFKDYFKENAYPDLLVFEDDIASISSLIIIFLESPGSLVELGIFCNKSELFKKILIVASAEEVYGEDSFIYLGPLEYIKKKVSSSVVIYPWPDPEVLKYDNDFLDDLCVNIKEKLSSI:MEGPVLEILIEAENEEEAEELKEKYEKDIEGRIKRGRWPELELRFEIKLK	5.818663061974522	0.6210524858329359	83.96833801269531	0.7086303234100342	11.885485649108887	27.594696044921875	20.241104125976562
result_50aa_1_16	24	IFVCGGKVDVRAPIPPSFRDRLLTYTAKNASELHEHFILAETFKDYFKENAYPDLLVFEDDIASISSLIIIFLESPGSLVELGIFCNKSELFKKILIVASAEEVYGEDSFIYLGPLEYIKKKVSSSVVIYPWPDPEVLKYDNDFLDDLCVNIKEKLSSI:MSGKVLKIKIETENEEEAEELKKKYEKEIKGRIERGEWEEVELEFEIEIK	8.983148810833008	0.4228629184573367	88.43669891357422	0.7082201838493347	12.027536392211914	28.13582992553711	18.523334503173828
result_50aa_1_16	25	IFVCGGKVDVRAPIPPSFRDRLLTYTAKNASELHEHFILAETFKDYFKENAYPDLLVFEDDIASISSLIIIFLESPGSLVELGIFCNKSELFKKILIVASAEEVYGEDSFIYLGPLEYIKKKVSSSVVIYPWPDPEVLKYDNDFLDDLCVNIKEKLSSI:MEGKVLKFLIEAENKEEYEEKKKKIEKEVKGRIERGRWPEVKLEFEFKEL	13.180312438287096	0.25428427734811665	82.7946548461914	0.7101032733917236	11.87488842010498	27.552289962768555	18.025203704833984
result_50aa_1_16	26	IFVCGGKVDVRAPIPPSFRDRLLTYTAKNASELHEHFILAETFKDYFKENAYPDLLVFEDDIASISSLIIIFLESPGSLVELGIFCNKSELFKKILIVASAEEVYGEDSFIYLGPLEYIKKKVSSSVVIYPWPDPEVLKYDNDFLDDLCVNIKEKLSSI:MEGKVLKIKIEAENLEEAEEKEKKYREDIEGRIERGRWEELELEFEYKLK	6.2165562997244646	0.5674072599668403	83.03895568847656	0.7079468965530396	12.009678840637207	27.87690544128418	18.219118118286133
result_50aa_1_16	27	IFVCGGKVDVRAPIPPSFRDRLLTYTAKNASELHEHFILAETFKDYFKENAYPDLLVFEDDIASISSLIIIFLESPGSLVELGIFCNKSELFKKILIVASAEEVYGEDSFIYLGPLEYIKKKVSSSVVIYPWPDPEVLKYDNDFLDDLCVNIKEKLSSI:MSGPVLKIEIKAENEEEYKELEEKYRKEVKGRIERGEWPEVKLEFKYEKL	6.254889583306326	0.5366013819005411	89.13626098632812	0.7060682773590088	12.1568021774292	28.46137237548828	21.425064086914062
result_50aa_1_16	28	IFVCGGKVDVRAPIPPSFRDRLLTYTAKNASELHEHFILAETFKDYFKENAYPDLLVFEDDIASISSLIIIFLESPGSLVELGIFCNKSELFKKILIVASAEEVYGEDSFIYLGPLEYIKKKVSSSVVIYPWPDPEVLKYDNDFLDDLCVNIKEKLSSI:MSGPVLKIEIKAENEEEAKELEKKYRAEIEGRIARGRWPELELEFTFEKL	7.085984795449044	0.53327926781554	84.28347778320312	0.7078728675842285	11.975016593933105	27.828737258911133	19.930139541625977
result_50aa_1_16	29	IFVCGGKVDVRAPIPPSFRDRLLTYTAKNASELHEHFILAETFKDYFKENAYPDLLVFEDDIASISSLIIIFLESPGSLVELGIFCNKSELFKKILIVASAEEVYGEDSFIYLGPLEYIKKKVSSSVVIYPWPDPEVLKYDNDFLDDLCVNIKEKLSSI:SSGPVLKILIKAENEEEAEELKKKLEKDIKGRIERGRWPEVELEFELELL	0.9497268542897783	0.9846883992840246	84.88805389404297	0.7625201940536499	8.750982284545898	19.034828186035156	2.6832714080810547
result_50aa_1_16	30	IFVCGGKVDVRAPIPPSFRDRLLTYTAKNASELHEHFILAETFKDYFKENAYPDLLVFEDDIASISSLIIIFLESPGSLVELGIFCNKSELFKKILIVASAEEVYGEDSFIYLGPLEYIKKKVSSSVVIYPWPDPEVLKYDNDFLDDLCVNIKEKLSSI:SEGPVLKFLIEAENKEEFEEKKKKLEAEVKGRIERGRWPPVKLEFEYKEL	13.387269157552469	0.2389463716085608	88.6717758178711	0.709062933921814	11.847305297851562	27.639862060546875	17.553497314453125
result_50aa_1_16	31	IFVCGGKVDVRAPIPPSFRDRLLTYTAKNASELHEHFILAETFKDYFKENAYPDLLVFEDDIASISSLIIIFLESPGSLVELGIFCNKSELFKKILIVASAEEVYGEDSFIYLGPLEYIKKKVSSSVVIYPWPDPEVLKYDNDFLDDLCVNIKEKLSSI:MSGPVLEIVIEAENEEEFEERKAKYKKDIEGRIARGEWPPVELKFTFKKL	5.7741868586791565	0.6156937538097955	90.53517150878906	0.7058022022247314	12.104073524475098	28.325031280517578	19.55734634399414
result_50aa_1_16	32	IFVCGGKVDVRAPIPPSFRDRLLTYTAKNASELHEHFILAETFKDYFKENAYPDLLVFEDDIASISSLIIIFLESPGSLVELGIFCNKSELFKKILIVASAEEVYGEDSFIYLGPLEYIKKKVSSSVVIYPWPDPEVLKYDNDFLDDLCVNIKEKLSSI:MEGPVLKIVIRAPNEEEAKELEEKLRADIEGRIARGRWPELELEFELVLL	1.263065584777719	0.971601734752726	83.59693908691406	0.8242799043655396	6.237122535705566	12.110148429870605	2.14346981048584
result_50aa_1_16	33	IFVCGGKVDVRAPIPPSFRDRLLTYTAKNASELHEHFILAETFKDYFKENAYPDLLVFEDDIASISSLIIIFLESPGSLVELGIFCNKSELFKKILIVASAEEVYGEDSFIYLGPLEYIKKKVSSSVVIYPWPDPEVLKYDNDFLDDLCVNIKEKLSSI:EEGPVLKFVIKAENLEEAEEKKEKLRKEVEGRIKRGRWPELKLEFKIELL	12.690991312093407	0.2574951385565365	88.1240234375	0.709015965461731	11.920903205871582	27.846702575683594	19.24911880493164
result_50aa_1_16	34	IFVCGGKVDVRAPIPPSFRDRLLTYTAKNASELHEHFILAETFKDYFKENAYPDLLVFEDDIASISSLIIIFLESPGSLVELGIFCNKSELFKKILIVASAEEVYGEDSFIYLGPLEYIKKKVSSSVVIYPWPDPEVLKYDNDFLDDLCVNIKEKLSSI:EEGPVLKIKIEAENLEEAEELEEKYRKEIEGRIKRGRWPEVELEFEIVLK	8.450876232167543	0.47533844577689294	83.38589477539062	0.708016574382782	12.019291877746582	27.9621639251709	19.982131958007812
result_50aa_1_16	35	IFVCGGKVDVRAPIPPSFRDRLLTYTAKNASELHEHFILAETFKDYFKENAYPDLLVFEDDIASISSLIIIFLESPGSLVELGIFCNKSELFKKILIVASAEEVYGEDSFIYLGPLEYIKKKVSSSVVIYPWPDPEVLKYDNDFLDDLCVNIKEKLSSI:MEGKVLEFKIEAPNEEEAEKLKEKLRKEVEGRIARGEWPEVELKFTIELT	8.499325458695955	0.43990145334422387	84.11851501464844	0.7076490521430969	12.071433067321777	28.164812088012695	20.974639892578125
result_50aa_1_16	36	IFVCGGKVDVRAPIPPSFRDRLLTYTAKNASELHEHFILAETFKDYFKENAYPDLLVFEDDIASISSLIIIFLESPGSLVELGIFCNKSELFKKILIVASAEEVYGEDSFIYLGPLEYIKKKVSSSVVIYPWPDPEVLKYDNDFLDDLCVNIKEKLSSI:MSGPVLKIKIKTENEEEAEELKKKYEADLKGRIERGRWPELELEFEIELL	5.183673973359422	0.6685044168476587	86.68701934814453	0.7078806161880493	11.919548034667969	27.72655487060547	20.390220642089844
result_50aa_1_16	37	IFVCGGKVDVRAPIPPSFRDRLLTYTAKNASELHEHFILAETFKDYFKENAYPDLLVFEDDIASISSLIIIFLESPGSLVELGIFCNKSELFKKILIVASAEEVYGEDSFIYLGPLEYIKKKVSSSVVIYPWPDPEVLKYDNDFLDDLCVNIKEKLSSI:SSGPVLKIVIEAENEEEFEERKKKIEADIKGRIERGRWPELKLEFEYKKK	5.257147771504614	0.6786466612690141	83.98995971679688	0.709688663482666	11.866087913513184	27.55677032470703	19.780628204345703
result_50aa_1_16	38	IFVCGGKVDVRAPIPPSFRDRLLTYTAKNASELHEHFILAETFKDYFKENAYPDLLVFEDDIASISSLIIIFLESPGSLVELGIFCNKSELFKKILIVASAEEVYGEDSFIYLGPLEYIKKKVSSSVVIYPWPDPEVLKYDNDFLDDLCVNIKEKLSSI:MEGPVLKIVIKAPNEEEAKELEKKYRKDIEGRIARGRWPPVKLEFEIELT	6.339651155046351	0.6181066593984118	89.38304138183594	0.7084629535675049	11.80231761932373	27.52065086364746	18.461580276489258
result_50aa_1_16	39	IFVCGGKVDVRAPIPPSFRDRLLTYTAKNASELHEHFILAETFKDYFKENAYPDLLVFEDDIASISSLIIIFLESPGSLVELGIFCNKSELFKKILIVASAEEVYGEDSFIYLGPLEYIKKKVSSSVVIYPWPDPEVLKYDNDFLDDLCVNIKEKLSSI:MEGKVLKILIKAENEEEAKELEEKYRKEIEGRIKKGRWPEVELEFEIELL	4.838345378585688	0.6876221790076039	84.00782775878906	0.7082697153091431	12.013662338256836	27.96559715270996	20.004329681396484
result_50aa_1_16	40	IFVCGGKVDVRAPIPPSFRDRLLTYTAKNASELHEHFILAETFKDYFKENAYPDLLVFEDDIASISSLIIIFLESPGSLVELGIFCNKSELFKKILIVASAEEVYGEDSFIYLGPLEYIKKKVSSSVVIYPWPDPEVLKYDNDFLDDLCVNIKEKLSSI:MSGKVLKIEIEAENEEEAEELKEKYEKDYKGRIERGRFPELKLEFKIKLK	9.734580270986127	0.44202063799662134	83.02749633789062	0.7088238596916199	11.98416519165039	27.825151443481445	19.493789672851562
result_50aa_1_16	41	IFVCGGKVDVRAPIPPSFRDRLLTYTAKNASELHEHFILAETFKDYFKENAYPDLLVFEDDIASISSLIIIFLESPGSLVELGIFCNKSELFKKILIVASAEEVYGEDSFIYLGPLEYIKKKVSSSVVIYPWPDPEVLKYDNDFLDDLCVNIKEKLSSI:EEGPVLRIEIEAENLEEAEELRERLRADVEGRIARGRWPPLRLEFEIRLL	7.206990870813612	0.5938394840822486	90.569091796875	0.7081003785133362	11.83215618133545	27.621044158935547	19.9744815826416
result_50aa_1_16	42	IFVCGGKVDVRAPIPPSFRDRLLTYTAKNASELHEHFILAETFKDYFKENAYPDLLVFEDDIASISSLIIIFLESPGSLVELGIFCNKSELFKKILIVASAEEVYGEDSFIYLGPLEYIKKKVSSSVVIYPWPDPEVLKYDNDFLDDLCVNIKEKLSSI:SSGPVLEIVIEAPNEEEAEELRERYRADIEGRIARGRWPEVELRFELRLT	5.940378327233082	0.6048451068900115	88.39411926269531	0.7083166241645813	11.858686447143555	27.65279197692871	19.71375846862793
result_50aa_1_16	43	IFVCGGKVDVRAPIPPSFRDRLLTYTAKNASELHEHFILAETFKDYFKENAYPDLLVFEDDIASISSLIIIFLESPGSLVELGIFCNKSELFKKILIVASAEEVYGEDSFIYLGPLEYIKKKVSSSVVIYPWPDPEVLKYDNDFLDDLCVNIKEKLSSI:MSGPVMNIVIKAPNEEEAKELEEKLKKDYEGRIKRGEWPELELKFELILT	5.187231514873717	0.7232558239374415	87.0394287109375	0.7074325084686279	12.068963050842285	28.181921005249023	22.145416259765625
result_50aa_1_16	44	IFVCGGKVDVRAPIPPSFRDRLLTYTAKNASELHEHFILAETFKDYFKENAYPDLLVFEDDIASISSLIIIFLESPGSLVELGIFCNKSELFKKILIVASAEEVYGEDSFIYLGPLEYIKKKVSSSVVIYPWPDPEVLKYDNDFLDDLCVNIKEKLSSI:SSGPVLKIVIKAPNLEEAEELKKKLEADIKGRIAKGRWPPVKLEFKVELT	6.057749787618882	0.6274829197527426	89.24128723144531	0.7081024050712585	11.920148849487305	27.872629165649414	19.528079986572266
result_50aa_1_16	45	IFVCGGKVDVRAPIPPSFRDRLLTYTAKNASELHEHFILAETFKDYFKENAYPDLLVFEDDIASISSLIIIFLESPGSLVELGIFCNKSELFKKILIVASAEEVYGEDSFIYLGPLEYIKKKVSSSVVIYPWPDPEVLKYDNDFLDDLCVNIKEKLSSI:MEGPVLEILIETENLEEAEERIAKYRADVEGRIARGRWPPVELRFEVKLL	5.050138207729727	0.7043048087071097	89.3857192993164	0.7078317403793335	11.78784465789795	27.410720825195312	19.21353530883789
result_50aa_1_16	46	IFVCGGKVDVRAPIPPSFRDRLLTYTAKNASELHEHFILAETFKDYFKENAYPDLLVFEDDIASISSLIIIFLESPGSLVELGIFCNKSELFKKILIVASAEEVYGEDSFIYLGPLEYIKKKVSSSVVIYPWPDPEVLKYDNDFLDDLCVNIKEKLSSI:MEGKVLKIKIEAPNEEEYEELKKKLTKEIEGRIKRGRWPEVELEFEFVKT	8.61905325264365	0.46543556130327424	82.44916534423828	0.709000289440155	11.999273300170898	27.904239654541016	19.7598934173584
result_50aa_1_16	47	IFVCGGKVDVRAPIPPSFRDRLLTYTAKNASELHEHFILAETFKDYFKENAYPDLLVFEDDIASISSLIIIFLESPGSLVELGIFCNKSELFKKILIVASAEEVYGEDSFIYLGPLEYIKKKVSSSVVIYPWPDPEVLKYDNDFLDDLCVNIKEKLSSI:MEGPVLKFVIEAENLEEAEERRKKLEADVAGRIARGRWPPVELEFEFKLL	12.694129634963458	0.2719081961391087	88.54597473144531	0.7079066038131714	11.823155403137207	27.484935760498047	16.991432189941406
result_50aa_1_16	48	IFVCGGKVDVRAPIPPSFRDRLLTYTAKNASELHEHFILAETFKDYFKENAYPDLLVFEDDIASISSLIIIFLESPGSLVELGIFCNKSELFKKILIVASAEEVYGEDSFIYLGPLEYIKKKVSSSVVIYPWPDPEVLKYDNDFLDDLCVNIKEKLSSI:SSGPVLKIEIKAENLEEAEKLKEKYRKDVEGRIARGEWPELELEFKVELL	6.243490523762644	0.5970533697962801	88.47869873046875	0.7070269584655762	12.150639533996582	28.46982765197754	20.874065399169922
result_50aa_1_16	49	IFVCGGKVDVRAPIPPSFRDRLLTYTAKNASELHEHFILAETFKDYFKENAYPDLLVFEDDIASISSLIIIFLESPGSLVELGIFCNKSELFKKILIVASAEEVYGEDSFIYLGPLEYIKKKVSSSVVIYPWPDPEVLKYDNDFLDDLCVNIKEKLSSI:MEGPVLKILIETENLEEAEEIKEKLEKDIKGRIEKGRWPEVKLEFEVKLL	1.1698797944826749	0.9777579584365785	83.04521179199219	0.8262913823127747	6.272162437438965	12.159647941589355	2.0050570964813232
result_50aa_1_16	50	IFVCGGKVDVRAPIPPSFRDRLLTYTAKNASELHEHFILAETFKDYFKENAYPDLLVFEDDIASISSLIIIFLESPGSLVELGIFCNKSELFKKILIVASAEEVYGEDSFIYLGPLEYIKKKVSSSVVIYPWPDPEVLKYDNDFLDDLCVNIKEKLSSI:SSGPVLEILIKTPNLEEAEKLKEKYEKDVKGRIERGRWPPLELKFTIELT	3.9813981503864553	0.7492643871665638	89.41075897216797	0.7078892588615417	11.922849655151367	27.82677459716797	18.870712280273438
result_50aa_1_16	51	IFVCGGKVDVRAPIPPSFRDRLLTYTAKNASELHEHFILAETFKDYFKENAYPDLLVFEDDIASISSLIIIFLESPGSLVELGIFCNKSELFKKILIVASAEEVYGEDSFIYLGPLEYIKKKVSSSVVIYPWPDPEVLKYDNDFLDDLCVNIKEKLSSI:SSGPVLRFVIRAPNEAEAEELEARLRADVEGRIARGEWPPVRLEFTFVRT	6.803057509624913	0.6564232068163709	90.08070373535156	0.7074291706085205	11.92516803741455	27.857641220092773	17.012706756591797
result_50aa_1_16	52	IFVCGGKVDVRAPIPPSFRDRLLTYTAKNASELHEHFILAETFKDYFKENAYPDLLVFEDDIASISSLIIIFLESPGSLVELGIFCNKSELFKKILIVASAEEVYGEDSFIYLGPLEYIKKKVSSSVVIYPWPDPEVLKYDNDFLDDLCVNIKEKLSSI:MSGPVLEILIEAENEEEAEELKKKYEAYYKGLIERGRFPELELKFTFKLK	3.947524114693264	0.7671017903561247	85.7537841796875	0.7106255292892456	11.663328170776367	27.00550651550293	17.05997085571289
result_50aa_1_16	53	IFVCGGKVDVRAPIPPSFRDRLLTYTAKNASELHEHFILAETFKDYFKENAYPDLLVFEDDIASISSLIIIFLESPGSLVELGIFCNKSELFKKILIVASAEEVYGEDSFIYLGPLEYIKKKVSSSVVIYPWPDPEVLKYDNDFLDDLCVNIKEKLSSI:SSGPVLEIKIEAENLEEAEEKKKKITKDVEGRIKRGRWPKVELKFTVELL	13.6691200045213	0.2521344699111219	89.25669860839844	0.7086067199707031	11.877967834472656	27.725980758666992	18.27131462097168
result_50aa_1_16	54	IFVCGGKVDVRAPIPPSFRDRLLTYTAKNASELHEHFILAETFKDYFKENAYPDLLVFEDDIASISSLIIIFLESPGSLVELGIFCNKSELFKKILIVASAEEVYGEDSFIYLGPLEYIKKKVSSSVVIYPWPDPEVLKYDNDFLDDLCVNIKEKLSSI:MEGPVLEIKIEAENEEEAEERKKKYEKDVAGRIAKGRWPEVELKFTIELK	13.337667273366558	0.26286373365264115	88.4689712524414	0.7082439661026001	11.859424591064453	27.604572296142578	17.177614212036133
result_50aa_1_16	55	IFVCGGKVDVRAPIPPSFRDRLLTYTAKNASELHEHFILAETFKDYFKENAYPDLLVFEDDIASISSLIIIFLESPGSLVELGIFCNKSELFKKILIVASAEEVYGEDSFIYLGPLEYIKKKVSSSVVIYPWPDPEVLKYDNDFLDDLCVNIKEKLSSI:EEGPVLKIKIEAENEEEAEELREKLEKDVKGRIERGEWPELKLEFEFIKK	6.004904703481295	0.5758135181798578	85.49940490722656	0.7080235481262207	12.100499153137207	28.292381286621094	21.218524932861328
result_50aa_1_16	56	IFVCGGKVDVRAPIPPSFRDRLLTYTAKNASELHEHFILAETFKDYFKENAYPDLLVFEDDIASISSLIIIFLESPGSLVELGIFCNKSELFKKILIVASAEEVYGEDSFIYLGPLEYIKKKVSSSVVIYPWPDPEVLKYDNDFLDDLCVNIKEKLSSI:EEGEVLKIVIEAENEEEAKEKEKKYRKEYEGRIKKGRWPPLKLEFELILK	12.371563639139575	0.2768018229977335	87.02909851074219	0.7082133293151855	12.017837524414062	28.08431625366211	19.098276138305664
result_50aa_1_16	57	IFVCGGKVDVRAPIPPSFRDRLLTYTAKNASELHEHFILAETFKDYFKENAYPDLLVFEDDIASISSLIIIFLESPGSLVELGIFCNKSELFKKILIVASAEEVYGEDSFIYLGPLEYIKKKVSSSVVIYPWPDPEVLKYDNDFLDDLCVNIKEKLSSI:EDGPVLKFVIEAPNEEEAEEIREKLRKEVEGRIAKGRWPPVKLEFELKLT	5.9596835333957925	0.6022185159445204	88.13343811035156	0.7087445855140686	11.909178733825684	27.844209671020508	19.735698699951172
result_50aa_1_16	58	IFVCGGKVDVRAPIPPSFRDRLLTYTAKNASELHEHFILAETFKDYFKENAYPDLLVFEDDIASISSLIIIFLESPGSLVELGIFCNKSELFKKILIVASAEEVYGEDSFIYLGPLEYIKKKVSSSVVIYPWPDPEVLKYDNDFLDDLCVNIKEKLSSI:MDGPVLEILIEAENLEEAEELEEKYRKDVEGRIAAGRWPEVELRFTVKLK	3.8240161439530422	0.7480740044396741	89.26469421386719	0.7071428298950195	11.937073707580566	27.82598304748535	20.559486389160156
result_50aa_1_16	59	IFVCGGKVDVRAPIPPSFRDRLLTYTAKNASELHEHFILAETFKDYFKENAYPDLLVFEDDIASISSLIIIFLESPGSLVELGIFCNKSELFKKILIVASAEEVYGEDSFIYLGPLEYIKKKVSSSVVIYPWPDPEVLKYDNDFLDDLCVNIKEKLSSI:EDGPVLEILIEAENEEEAEERRAKLRADIEGRIARGRWPELELRFEFKLL	6.291731640492283	0.6110534625329905	85.03990173339844	0.7094035148620605	11.878497123718262	27.621740341186523	20.563682556152344
result_50aa_1_16	60	IFVCGGKVDVRAPIPPSFRDRLLTYTAKNASELHEHFILAETFKDYFKENAYPDLLVFEDDIASISSLIIIFLESPGSLVELGIFCNKSELFKKILIVASAEEVYGEDSFIYLGPLEYIKKKVSSSVVIYPWPDPEVLKYDNDFLDDLCVNIKEKLSSI:MSGKVLNILIKTKNLEEAEKKKEKYKKEIEGRIKRGRWPKLELKFEIKIE	12.166423608104667	0.2831196668545728	82.43952941894531	0.7117639780044556	11.848943710327148	27.44953727722168	17.258560180664062
result_50aa_1_16	61	IFVCGGKVDVRAPIPPSFRDRLLTYTAKNASELHEHFILAETFKDYFKENAYPDLLVFEDDIASISSLIIIFLESPGSLVELGIFCNKSELFKKILIVASAEEVYGEDSFIYLGPLEYIKKKVSSSVVIYPWPDPEVLKYDNDFLDDLCVNIKEKLSSI:EEGPVLEIKIEAENEEEAEELKKKLEKDVKGRIEKGRWPPVKLKFEFKLK	6.599215658179035	0.5813006760877393	86.44646453857422	0.7083690166473389	11.987810134887695	28.000513076782227	19.773963928222656
result_50aa_1_16	62	IFVCGGKVDVRAPIPPSFRDRLLTYTAKNASELHEHFILAETFKDYFKENAYPDLLVFEDDIASISSLIIIFLESPGSLVELGIFCNKSELFKKILIVASAEEVYGEDSFIYLGPLEYIKKKVSSSVVIYPWPDPEVLKYDNDFLDDLCVNIKEKLSSI:SSGPVLEILIKAENEEEAEELIAKYRADVEGRIARGRWPPVELRFTVELL	6.574562628538812	0.5967877040815427	90.00398254394531	0.707710325717926	11.868132591247559	27.704362869262695	19.812408447265625
result_50aa_1_16	63	IFVCGGKVDVRAPIPPSFRDRLLTYTAKNASELHEHFILAETFKDYFKENAYPDLLVFEDDIASISSLIIIFLESPGSLVELGIFCNKSELFKKILIVASAEEVYGEDSFIYLGPLEYIKKKVSSSVVIYPWPDPEVLKYDNDFLDDLCVNIKEKLSSI:MEGPVLKIKIKAENLEEAEELKKKYTADIEGRIARGRWPELKLEFEIEIL	5.0409899267334275	0.6592553560044915	85.1138687133789	0.7088854312896729	11.83492660522461	27.48476791381836	18.872398376464844
result_50aa_1_16	64	IFVCGGKVDVRAPIPPSFRDRLLTYTAKNASELHEHFILAETFKDYFKENAYPDLLVFEDDIASISSLIIIFLESPGSLVELGIFCNKSELFKKILIVASAEEVYGEDSFIYLGPLEYIKKKVSSSVVIYPWPDPEVLKYDNDFLDDLCVNIKEKLSSI:MEGKVLEILIEAPNEEEAEELKKKYEKEVKGRIERGEWPPVELKFTFKKT	6.396514351728527	0.5319480234690855	86.16034698486328	0.7067220211029053	12.179280281066895	28.472211837768555	21.9288387298584
result_50aa_1_16	65	IFVCGGKVDVRAPIPPSFRDRLLTYTAKNASELHEHFILAETFKDYFKENAYPDLLVFEDDIASISSLIIIFLESPGSLVELGIFCNKSELFKKILIVASAEEVYGEDSFIYLGPLEYIKKKVSSSVVIYPWPDPEVLKYDNDFLDDLCVNIKEKLSSI:EEGPVLEIVIRAENLEEAEELEKKYREEIEGRIKRGRWPEVELRFKVELL	6.122981095372405	0.5971754014930124	82.9522476196289	0.7082054615020752	12.019891738891602	27.952930450439453	20.131587982177734
result_50aa_1_16	66	IFVCGGKVDVRAPIPPSFRDRLLTYTAKNASELHEHFILAETFKDYFKENAYPDLLVFEDDIASISSLIIIFLESPGSLVELGIFCNKSELFKKILIVASAEEVYGEDSFIYLGPLEYIKKKVSSSVVIYPWPDPEVLKYDNDFLDDLCVNIKEKLSSI:EEGMVLKIKIEAENLEEAEEKKKKYEKEIKGRIERGRWPEVELEFEIVLK	7.699658157808549	0.5023800985022	83.03703308105469	0.7083878517150879	12.03209400177002	28.0362548828125	20.202836990356445
result_50aa_1_16	67	IFVCGGKVDVRAPIPPSFRDRLLTYTAKNASELHEHFILAETFKDYFKENAYPDLLVFEDDIASISSLIIIFLESPGSLVELGIFCNKSELFKKILIVASAEEVYGEDSFIYLGPLEYIKKKVSSSVVIYPWPDPEVLKYDNDFLDDLCVNIKEKLSSI:MEGPVLEFVIEAPNLEEARELEAKIRADVEGRIERGRWPPVELRFTFRLL	3.6324600698715344	0.8101410773825676	89.47992706298828	0.7110686302185059	11.485371589660645	26.588905334472656	16.920455932617188
result_50aa_1_16	68	IFVCGGKVDVRAPIPPSFRDRLLTYTAKNASELHEHFILAETFKDYFKENAYPDLLVFEDDIASISSLIIIFLESPGSLVELGIFCNKSELFKKILIVASAEEVYGEDSFIYLGPLEYIKKKVSSSVVIYPWPDPEVLKYDNDFLDDLCVNIKEKLSSI:MEGEVLKIVIKTKNLEEAKELEEKYRKDVEGRIKRGRWPPVELEFEVILE	5.586689566821348	0.634889196806205	87.37468719482422	0.7077812552452087	11.922330856323242	27.77519989013672	18.949146270751953
result_50aa_1_16	69	IFVCGGKVDVRAPIPPSFRDRLLTYTAKNASELHEHFILAETFKDYFKENAYPDLLVFEDDIASISSLIIIFLESPGSLVELGIFCNKSELFKKILIVASAEEVYGEDSFIYLGPLEYIKKKVSSSVVIYPWPDPEVLKYDNDFLDDLCVNIKEKLSSI:EEGPVLEIEIEAENEEEAKELKEKYEKDIKGRIEKGRWPEVKLKFKFKLL	13.206658716162755	0.24256160503590163	82.60066223144531	0.7091965675354004	11.959097862243652	27.823843002319336	16.83095932006836
result_50aa_1_16	70	IFVCGGKVDVRAPIPPSFRDRLLTYTAKNASELHEHFILAETFKDYFKENAYPDLLVFEDDIASISSLIIIFLESPGSLVELGIFCNKSELFKKILIVASAEEVYGEDSFIYLGPLEYIKKKVSSSVVIYPWPDPEVLKYDNDFLDDLCVNIKEKLSSI:MEGKVLKIVIKAPNEEEFKELKEKYEKDIKGRIKRGRWEEVKLEFEFIEE	6.935976746058673	0.5700400224789254	79.72720336914062	0.7094990015029907	12.027681350708008	27.923757553100586	20.369712829589844
result_50aa_1_16	71	IFVCGGKVDVRAPIPPSFRDRLLTYTAKNASELHEHFILAETFKDYFKENAYPDLLVFEDDIASISSLIIIFLESPGSLVELGIFCNKSELFKKILIVASAEEVYGEDSFIYLGPLEYIKKKVSSSVVIYPWPDPEVLKYDNDFLDDLCVNIKEKLSSI:SSGPVLEFVIEAENEEEFEERRERLRADVEGRIARGRWPPVELRFRFEEL	5.9187836574562445	0.6626706080258492	89.06124877929688	0.7077744007110596	11.90588665008545	27.77519989013672	20.23163604736328
result_50aa_1_16	72	IFVCGGKVDVRAPIPPSFRDRLLTYTAKNASELHEHFILAETFKDYFKENAYPDLLVFEDDIASISSLIIIFLESPGSLVELGIFCNKSELFKKILIVASAEEVYGEDSFIYLGPLEYIKKKVSSSVVIYPWPDPEVLKYDNDFLDDLCVNIKEKLSSI:MEGKVLKITIEAPNEEEAKKLEEKYRKEIEGRIARGRWPEVKLEFELILT	7.986145724829814	0.5013431729830086	83.23345184326172	0.7084835171699524	11.960988998413086	27.824861526489258	19.660118103027344
result_50aa_1_16	73	IFVCGGKVDVRAPIPPSFRDRLLTYTAKNASELHEHFILAETFKDYFKENAYPDLLVFEDDIASISSLIIIFLESPGSLVELGIFCNKSELFKKILIVASAEEVYGEDSFIYLGPLEYIKKKVSSSVVIYPWPDPEVLKYDNDFLDDLCVNIKEKLSSI:MSGPVLKIVIRAPNLEEAEELRKKYEADIAGRIARGRWEPVELEFEVILE	0.8548180045969817	0.9893095742573886	84.51782989501953	0.7786082625389099	8.12008285522461	17.269067764282227	2.1768035888671875
result_50aa_1_16	74	IFVCGGKVDVRAPIPPSFRDRLLTYTAKNASELHEHFILAETFKDYFKENAYPDLLVFEDDIASISSLIIIFLESPGSLVELGIFCNKSELFKKILIVASAEEVYGEDSFIYLGPLEYIKKKVSSSVVIYPWPDPEVLKYDNDFLDDLCVNIKEKLSSI:MSGKVLKIEIKAKNLEEAEEKKKKIEKEVEGRIKRGRWPELKLEFEIKLE	10.413356209105707	0.37554251512209014	81.62703704833984	0.7082685232162476	12.144715309143066	28.270366668701172	20.130504608154297
result_50aa_1_16	75	IFVCGGKVDVRAPIPPSFRDRLLTYTAKNASELHEHFILAETFKDYFKENAYPDLLVFEDDIASISSLIIIFLESPGSLVELGIFCNKSELFKKILIVASAEEVYGEDSFIYLGPLEYIKKKVSSSVVIYPWPDPEVLKYDNDFLDDLCVNIKEKLSSI:SSGPVLNIVIEAKNEEEYEEKKAKYEAEIKGRIARGRWPPVKLNFTFVKL	12.858508278286019	0.24788852336860026	89.37478637695312	0.7089053988456726	11.8348970413208	27.595136642456055	17.97364616394043
result_50aa_1_16	76	IFVCGGKVDVRAPIPPSFRDRLLTYTAKNASELHEHFILAETFKDYFKENAYPDLLVFEDDIASISSLIIIFLESPGSLVELGIFCNKSELFKKILIVASAEEVYGEDSFIYLGPLEYIKKKVSSSVVIYPWPDPEVLKYDNDFLDDLCVNIKEKLSSI:MEGPVLNIVIKAENEEEAEELKKKLEADYKGRIERGRWPELKLEFKLELL	1.5342726724029392	0.9530616405235741	82.37274169921875	0.8056191802024841	7.094067096710205	14.414196014404297	2.2104475498199463
result_50aa_1_16	77	IFVCGGKVDVRAPIPPSFRDRLLTYTAKNASELHEHFILAETFKDYFKENAYPDLLVFEDDIASISSLIIIFLESPGSLVELGIFCNKSELFKKILIVASAEEVYGEDSFIYLGPLEYIKKKVSSSVVIYPWPDPEVLKYDNDFLDDLCVNIKEKLSSI:EEGPVLEIVIRAPNEAEAEELRARYEADLAGRIARGEWPELELRFRLELL	4.9599598412047765	0.7066266721134646	85.90078735351562	0.7072880268096924	12.044605255126953	28.101932525634766	21.958158493041992
result_50aa_1_16	78	IFVCGGKVDVRAPIPPSFRDRLLTYTAKNASELHEHFILAETFKDYFKENAYPDLLVFEDDIASISSLIIIFLESPGSLVELGIFCNKSELFKKILIVASAEEVYGEDSFIYLGPLEYIKKKVSSSVVIYPWPDPEVLKYDNDFLDDLCVNIKEKLSSI:SEGPVLKFVIEAPNEEEYKERKEKLTKDIEGRIARGRWPELELEFELKLT	5.49771703929363	0.664506530741871	83.12818908691406	0.7100263237953186	11.849142074584961	27.486480712890625	20.63178253173828
result_50aa_1_16	79	IFVCGGKVDVRAPIPPSFRDRLLTYTAKNASELHEHFILAETFKDYFKENAYPDLLVFEDDIASISSLIIIFLESPGSLVELGIFCNKSELFKKILIVASAEEVYGEDSFIYLGPLEYIKKKVSSSVVIYPWPDPEVLKYDNDFLDDLCVNIKEKLSSI:MDGPVLKIKIEAENEEEFEELKKKYRKDIEGRIKRGRWPKLELEFEFKKL	7.27099304774501	0.5803889867358489	86.09679412841797	0.7087957859039307	11.987778663635254	27.924821853637695	19.944087982177734
result_50aa_1_16	80	IFVCGGKVDVRAPIPPSFRDRLLTYTAKNASELHEHFILAETFKDYFKENAYPDLLVFEDDIASISSLIIIFLESPGSLVELGIFCNKSELFKKILIVASAEEVYGEDSFIYLGPLEYIKKKVSSSVVIYPWPDPEVLKYDNDFLDDLCVNIKEKLSSI:ESGKVLKIKIEAENLEEAEERKEKYEKEIEGRIKRGRWPEVELEFEFKLK	8.553305903338472	0.44140199119266904	80.50078582763672	0.7081837058067322	12.079866409301758	28.088529586791992	19.835594177246094
result_50aa_1_16	81	IFVCGGKVDVRAPIPPSFRDRLLTYTAKNASELHEHFILAETFKDYFKENAYPDLLVFEDDIASISSLIIIFLESPGSLVELGIFCNKSELFKKILIVASAEEVYGEDSFIYLGPLEYIKKKVSSSVVIYPWPDPEVLKYDNDFLDDLCVNIKEKLSSI:MEGPVLEILIKAPNEEEAKEKEEKYRAYYKGRIEEGRWEPLELKFTYEKT	13.62166147945316	0.2685512791809399	82.66609191894531	0.7776480317115784	8.512214660644531	18.27066421508789	4.358628273010254
result_50aa_1_16	82	IFVCGGKVDVRAPIPPSFRDRLLTYTAKNASELHEHFILAETFKDYFKENAYPDLLVFEDDIASISSLIIIFLESPGSLVELGIFCNKSELFKKILIVASAEEVYGEDSFIYLGPLEYIKKKVSSSVVIYPWPDPEVLKYDNDFLDDLCVNIKEKLSSI:EEGPVLKIVIEAENEEEYKELKERYEKDIEGRIKRGRWPPVKLEFELKLK	6.7598954674851885	0.5820286490736811	88.60783386230469	0.7088834047317505	11.854095458984375	27.65546226501465	19.290977478027344
result_50aa_1_16	83	IFVCGGKVDVRAPIPPSFRDRLLTYTAKNASELHEHFILAETFKDYFKENAYPDLLVFEDDIASISSLIIIFLESPGSLVELGIFCNKSELFKKILIVASAEEVYGEDSFIYLGPLEYIKKKVSSSVVIYPWPDPEVLKYDNDFLDDLCVNIKEKLSSI:SSGPVLEIKIEAENEEEAEELKEKYTKDIEGRIARGRWPEVKLEFTFELL	7.166713942785024	0.49883314892010555	83.233154296875	0.708018958568573	12.000885963439941	27.908462524414062	18.967994689941406
result_50aa_1_16	84	IFVCGGKVDVRAPIPPSFRDRLLTYTAKNASELHEHFILAETFKDYFKENAYPDLLVFEDDIASISSLIIIFLESPGSLVELGIFCNKSELFKKILIVASAEEVYGEDSFIYLGPLEYIKKKVSSSVVIYPWPDPEVLKYDNDFLDDLCVNIKEKLSSI:EDGPVLKFKIKAENEEEAEELKEKIEKDVKGRIARGRWPPVKLEFEIELL	6.950272493059638	0.5630245474113585	89.13021087646484	0.7091112732887268	11.852306365966797	27.6889591217041	19.48284339904785
result_50aa_1_16	85	IFVCGGKVDVRAPIPPSFRDRLLTYTAKNASELHEHFILAETFKDYFKENAYPDLLVFEDDIASISSLIIIFLESPGSLVELGIFCNKSELFKKILIVASAEEVYGEDSFIYLGPLEYIKKKVSSSVVIYPWPDPEVLKYDNDFLDDLCVNIKEKLSSI:ESGKVLKFVIETENEEEAEELKEKIRKDVEGRIARGRWPELELEFEIVLK	6.015080507156982	0.6123502211728836	83.33661651611328	0.7097636461257935	11.896002769470215	27.641714096069336	19.583816528320312
result_50aa_1_16	86	IFVCGGKVDVRAPIPPSFRDRLLTYTAKNASELHEHFILAETFKDYFKENAYPDLLVFEDDIASISSLIIIFLESPGSLVELGIFCNKSELFKKILIVASAEEVYGEDSFIYLGPLEYIKKKVSSSVVIYPWPDPEVLKYDNDFLDDLCVNIKEKLSSI:MEGPVLEIVIEAPNEAEAEERKARLRADIEGRIARGRWPELELRFTFVLT	1.3012243158410888	0.967505474975417	81.83500671386719	0.8151775002479553	6.693666934967041	13.324878692626953	2.1394965648651123
result_50aa_1_16	87	IFVCGGKVDVRAPIPPSFRDRLLTYTAKNASELHEHFILAETFKDYFKENAYPDLLVFEDDIASISSLIIIFLESPGSLVELGIFCNKSELFKKILIVASAEEVYGEDSFIYLGPLEYIKKKVSSSVVIYPWPDPEVLKYDNDFLDDLCVNIKEKLSSI:MEGPVLEIVIKAKNLEEAEELREKYEKDIKGRIERGRWPEVELKFTIELT	3.614715834114003	0.7694709180136181	88.30783081054688	0.7077314853668213	11.913187026977539	27.7791805267334	19.019039154052734
result_50aa_1_16	88	IFVCGGKVDVRAPIPPSFRDRLLTYTAKNASELHEHFILAETFKDYFKENAYPDLLVFEDDIASISSLIIIFLESPGSLVELGIFCNKSELFKKILIVASAEEVYGEDSFIYLGPLEYIKKKVSSSVVIYPWPDPEVLKYDNDFLDDLCVNIKEKLSSI:EKGKVLKFKIKAPNEKEFEEKKKKLEKEVKGRIEKGRWEEVELEFEFEKT	11.415662002390794	0.298057488412489	84.31417846679688	0.7089757919311523	12.045248985290527	28.154794692993164	19.293703079223633
result_50aa_1_16	89	IFVCGGKVDVRAPIPPSFRDRLLTYTAKNASELHEHFILAETFKDYFKENAYPDLLVFEDDIASISSLIIIFLESPGSLVELGIFCNKSELFKKILIVASAEEVYGEDSFIYLGPLEYIKKKVSSSVVIYPWPDPEVLKYDNDFLDDLCVNIKEKLSSI:MEGPVLKIVIEAPNLEEAEEKRKKYEAEIRGRIERGRWPEVELEFEIILT	12.418781397919659	0.28268351058268504	84.65922546386719	0.7083380222320557	11.962146759033203	27.81412696838379	18.131309509277344
result_50aa_1_16	90	IFVCGGKVDVRAPIPPSFRDRLLTYTAKNASELHEHFILAETFKDYFKENAYPDLLVFEDDIASISSLIIIFLESPGSLVELGIFCNKSELFKKILIVASAEEVYGEDSFIYLGPLEYIKKKVSSSVVIYPWPDPEVLKYDNDFLDDLCVNIKEKLSSI:EEGKVLKIVIKAPNLEEAEELKKKYKKEIEGRIKKGRWPKVKLEFEVIIT	12.676001891612541	0.2549091209448598	85.32777404785156	0.7092820405960083	11.986672401428223	28.038564682006836	20.368133544921875
result_50aa_1_16	91	IFVCGGKVDVRAPIPPSFRDRLLTYTAKNASELHEHFILAETFKDYFKENAYPDLLVFEDDIASISSLIIIFLESPGSLVELGIFCNKSELFKKILIVASAEEVYGEDSFIYLGPLEYIKKKVSSSVVIYPWPDPEVLKYDNDFLDDLCVNIKEKLSSI:EKGPVLKIKIEAPNEEEFKEKEEKLRKEVEGRIERGRWPEVELEFEYVEL	7.286702880223689	0.47727388011599536	85.98294830322266	0.7073774933815002	12.065587043762207	28.171947479248047	20.299922943115234
result_50aa_1_16	92	IFVCGGKVDVRAPIPPSFRDRLLTYTAKNASELHEHFILAETFKDYFKENAYPDLLVFEDDIASISSLIIIFLESPGSLVELGIFCNKSELFKKILIVASAEEVYGEDSFIYLGPLEYIKKKVSSSVVIYPWPDPEVLKYDNDFLDDLCVNIKEKLSSI:SSGPVLKVVIEAENEEEAEEKKEKLEKELKGRIEKGRFPELKLEFEIKLK	4.6572278348219704	0.6920907704921861	86.8550796508789	0.7081711292266846	12.005218505859375	28.038986206054688	19.515705108642578
result_50aa_1_16	93	IFVCGGKVDVRAPIPPSFRDRLLTYTAKNASELHEHFILAETFKDYFKENAYPDLLVFEDDIASISSLIIIFLESPGSLVELGIFCNKSELFKKILIVASAEEVYGEDSFIYLGPLEYIKKKVSSSVVIYPWPDPEVLKYDNDFLDDLCVNIKEKLSSI:AEGPVLEIVIEAPDEAEAEELRAKLTADYEGRIARGRWPPLELRFTLVLT	6.433397155024694	0.6059482141148841	88.55638122558594	0.7081164121627808	11.788056373596191	27.422367095947266	18.700057983398438
result_50aa_1_16	94	IFVCGGKVDVRAPIPPSFRDRLLTYTAKNASELHEHFILAETFKDYFKENAYPDLLVFEDDIASISSLIIIFLESPGSLVELGIFCNKSELFKKILIVASAEEVYGEDSFIYLGPLEYIKKKVSSSVVIYPWPDPEVLKYDNDFLDDLCVNIKEKLSSI:MDGPVLHFVIEAENEEEYEELKAKLEADVKGRIARGEWPEVELEFTYKKL	6.590548255861095	0.6134611335894365	90.36798858642578	0.7070690989494324	11.968725204467773	27.94382667541504	20.939952850341797
result_50aa_1_16	95	IFVCGGKVDVRAPIPPSFRDRLLTYTAKNASELHEHFILAETFKDYFKENAYPDLLVFEDDIASISSLIIIFLESPGSLVELGIFCNKSELFKKILIVASAEEVYGEDSFIYLGPLEYIKKKVSSSVVIYPWPDPEVLKYDNDFLDDLCVNIKEKLSSI:MEGPVLKIKIETENLEEAEELKKKYEKDIKGRIERGEWPEVELEFEVEII	7.007216506457117	0.5148790533516159	89.54695129394531	0.7062286734580994	12.124003410339355	28.37500762939453	22.24436378479004
result_50aa_1_16	96	IFVCGGKVDVRAPIPPSFRDRLLTYTAKNASELHEHFILAETFKDYFKENAYPDLLVFEDDIASISSLIIIFLESPGSLVELGIFCNKSELFKKILIVASAEEVYGEDSFIYLGPLEYIKKKVSSSVVIYPWPDPEVLKYDNDFLDDLCVNIKEKLSSI:MDGPVLKFVIEAENREEAEERKKKIEKEVKGRIARGEWPEVELEFEFIEK	12.442818950678456	0.3639721877859057	88.93718719482422	0.7072591781616211	12.112687110900879	28.36769676208496	18.745033264160156
result_50aa_1_16	97	IFVCGGKVDVRAPIPPSFRDRLLTYTAKNASELHEHFILAETFKDYFKENAYPDLLVFEDDIASISSLIIIFLESPGSLVELGIFCNKSELFKKILIVASAEEVYGEDSFIYLGPLEYIKKKVSSSVVIYPWPDPEVLKYDNDFLDDLCVNIKEKLSSI:EEGPVLEFVIEAPNLEEAEKLKEKLEKDVKGRIERGLWPPVELKFTVKLT	5.4959933207971225	0.691675848180785	88.61846160888672	0.7087936401367188	11.776155471801758	27.419910430908203	20.19736671447754
result_50aa_1_16	98	IFVCGGKVDVRAPIPPSFRDRLLTYTAKNASELHEHFILAETFKDYFKENAYPDLLVFEDDIASISSLIIIFLESPGSLVELGIFCNKSELFKKILIVASAEEVYGEDSFIYLGPLEYIKKKVSSSVVIYPWPDPEVLKYDNDFLDDLCVNIKEKLSSI:SEGPVLKIKIEAENLEEAEEKRKKYEKDIKGRIERGRWPPLKLEFEYILK	13.646906049806306	0.24507689480195147	89.68949890136719	0.7088112235069275	11.848783493041992	27.659435272216797	17.446468353271484
result_50aa_1_16	99	IFVCGGKVDVRAPIPPSFRDRLLTYTAKNASELHEHFILAETFKDYFKENAYPDLLVFEDDIASISSLIIIFLESPGSLVELGIFCNKSELFKKILIVASAEEVYGEDSFIYLGPLEYIKKKVSSSVVIYPWPDPEVLKYDNDFLDDLCVNIKEKLSSI:SEGKVLKIVIRAKNLEEAEERREKYEKDIEGRIARGEWEPVELEFEFILE	12.42012850739513	0.26461291617419586	89.39775085449219	0.7081853151321411	11.92497730255127	27.840200424194336	20.62830352783203
result_50aa_1_17	0	IFVCGGKVDVRAPIPPSFRDRLLTYTAKNASELHEHFILAETFKDYFKENAYPDLLVFEDDIASISSLIIIFLESPGSLVELGIFCNKSELFKKILIVASAEEVYGEDSFIYLGPLEYIKKKVSSSVVIYPWPDPEVLKYDNDFLDDLCVNIKEKLSSI:MDDEPLSPEELAERERKERAENLRIFAENMLKAGIITEEEYGELLTPERF	14.435091939163236	0.23092230590814045	83.02159118652344	0.7095059156417847	11.77236270904541	26.663501739501953	15.534109115600586
result_50aa_1_17	1	IFVCGGKVDVRAPIPPSFRDRLLTYTAKNASELHEHFILAETFKDYFKENAYPDLLVFEDDIASISSLIIIFLESPGSLVELGIFCNKSELFKKILIVASAEEVYGEDSFIYLGPLEYIKKKVSSSVVIYPWPDPEVLKYDNDFLDDLCVNIKEKLSSI:MLPIPLPEELKEKLEKEKLAENLKIFADNMLKAGIITEEEKGELLKPEVF	10.562908236327356	0.3932251198322319	78.36629486083984	0.7111009359359741	11.581199645996094	26.002012252807617	14.839303016662598
result_50aa_1_17	2	IFVCGGKVDVRAPIPPSFRDRLLTYTAKNASELHEHFILAETFKDYFKENAYPDLLVFEDDIASISSLIIIFLESPGSLVELGIFCNKSELFKKILIVASAEEVYGEDSFIYLGPLEYIKKKVSSSVVIYPWPDPEVLKYDNDFLDDLCVNIKEKLSSI:MSPIPLPESLKEELERKKRAENLKIFADNMLKAGIITEEEKGELLKPELF	10.064948914225667	0.4005776083850189	80.85667419433594	0.7138573527336121	11.321884155273438	25.34558868408203	12.680803298950195
result_50aa_1_17	3	IFVCGGKVDVRAPIPPSFRDRLLTYTAKNASELHEHFILAETFKDYFKENAYPDLLVFEDDIASISSLIIIFLESPGSLVELGIFCNKSELFKKILIVASAEEVYGEDSFIYLGPLEYIKKKVSSSVVIYPWPDPEVLKYDNDFLDDLCVNIKEKLSSI:EEPEPLSPEELEKLEKEKEAENLKIFAENMLKAGIITEEEYGELLTEEKL	5.630802233348086	0.6151027602411125	84.02989959716797	0.7089687585830688	11.812606811523438	26.989032745361328	17.632598876953125
result_50aa_1_17	4	IFVCGGKVDVRAPIPPSFRDRLLTYTAKNASELHEHFILAETFKDYFKENAYPDLLVFEDDIASISSLIIIFLESPGSLVELGIFCNKSELFKKILIVASAEEVYGEDSFIYLGPLEYIKKKVSSSVVIYPWPDPEVLKYDNDFLDDLCVNIKEKLSSI:MEEEPLSPEELEELEKKKLAENLKIFVENMEKAGIITKEEKGKFLTPEKL	5.855245376806327	0.6066980443405233	82.15386199951172	0.709795355796814	11.742377281188965	26.690603256225586	15.831103324890137
result_50aa_1_17	5	IFVCGGKVDVRAPIPPSFRDRLLTYTAKNASELHEHFILAETFKDYFKENAYPDLLVFEDDIASISSLIIIFLESPGSLVELGIFCNKSELFKKILIVASAEEVYGEDSFIYLGPLEYIKKKVSSSVVIYPWPDPEVLKYDNDFLDDLCVNIKEKLSSI:EDERPLPLEELERKRREERAENLKIFAENMLKAGIITEEEYGELLTPERF	14.341053526016603	0.2305305903479785	81.1470718383789	0.707610547542572	11.827187538146973	26.67642593383789	15.878762245178223
result_50aa_1_17	6	IFVCGGKVDVRAPIPPSFRDRLLTYTAKNASELHEHFILAETFKDYFKENAYPDLLVFEDDIASISSLIIIFLESPGSLVELGIFCNKSELFKKILIVASAEEVYGEDSFIYLGPLEYIKKKVSSSVVIYPWPDPEVLKYDNDFLDDLCVNIKEKLSSI:EKEEPLPEEELERRKKEEEAKNLKIFAENMLKAGIITEEEYGELLTPEKM	5.9400528490890725	0.6056873254423943	83.82028198242188	0.7082890272140503	11.862584114074707	27.032358169555664	17.499038696289062
result_50aa_1_17	7	IFVCGGKVDVRAPIPPSFRDRLLTYTAKNASELHEHFILAETFKDYFKENAYPDLLVFEDDIASISSLIIIFLESPGSLVELGIFCNKSELFKKILIVASAEEVYGEDSFIYLGPLEYIKKKVSSSVVIYPWPDPEVLKYDNDFLDDLCVNIKEKLSSI:SSPRPPSPEEIAERERKKRAENLKIFAENMLKAGIITEEEYGKLLTPERM	15.602859801198807	0.21188097627356148	83.96156311035156	0.7119876742362976	11.544142723083496	26.105426788330078	15.011161804199219
result_50aa_1_17	8	IFVCGGKVDVRAPIPPSFRDRLLTYTAKNASELHEHFILAETFKDYFKENAYPDLLVFEDDIASISSLIIIFLESPGSLVELGIFCNKSELFKKILIVASAEEVYGEDSFIYLGPLEYIKKKVSSSVVIYPWPDPEVLKYDNDFLDDLCVNIKEKLSSI:MEPRPPSPEELAERERERRAENLRIFAENMLKAGIITEEEYGELLKPEVM	10.063801959351359	0.4026829050912334	84.21798706054688	0.7112396955490112	11.422612190246582	25.707101821899414	11.721938133239746
result_50aa_1_17	9	IFVCGGKVDVRAPIPPSFRDRLLTYTAKNASELHEHFILAETFKDYFKENAYPDLLVFEDDIASISSLIIIFLESPGSLVELGIFCNKSELFKKILIVASAEEVYGEDSFIYLGPLEYIKKKVSSSVVIYPWPDPEVLKYDNDFLDDLCVNIKEKLSSI:EKPEPPSPEEIEKKEREKRAENLEIFAENMLKAGIITEEEYGELLKEELK	8.824492620529774	0.44996135293027295	80.08345794677734	0.7135774493217468	11.498454093933105	26.006633758544922	13.438858032226562
result_50aa_1_17	10	IFVCGGKVDVRAPIPPSFRDRLLTYTAKNASELHEHFILAETFKDYFKENAYPDLLVFEDDIASISSLIIIFLESPGSLVELGIFCNKSELFKKILIVASAEEVYGEDSFIYLGPLEYIKKKVSSSVVIYPWPDPEVLKYDNDFLDDLCVNIKEKLSSI:EEDEEPSPEEIEERERKERAENLKIFAENMLKAGIITEEEYGKLLTPERA	8.816673462145168	0.46494933510608366	82.54071807861328	0.7099882364273071	11.807266235351562	26.91250991821289	16.56998062133789
result_50aa_1_17	11	IFVCGGKVDVRAPIPPSFRDRLLTYTAKNASELHEHFILAETFKDYFKENAYPDLLVFEDDIASISSLIIIFLESPGSLVELGIFCNKSELFKKILIVASAEEVYGEDSFIYLGPLEYIKKKVSSSVVIYPWPDPEVLKYDNDFLDDLCVNIKEKLSSI:SSPKPLSPEELAKREREELAENLKIFAENMLKAGIITEEEYGKLLKPELL	2.4758246338602286	0.8839139530009325	79.33827209472656	0.7228503823280334	10.772135734558105	23.94495964050293	9.502657890319824
result_50aa_1_17	12	IFVCGGKVDVRAPIPPSFRDRLLTYTAKNASELHEHFILAETFKDYFKENAYPDLLVFEDDIASISSLIIIFLESPGSLVELGIFCNKSELFKKILIVASAEEVYGEDSFIYLGPLEYIKKKVSSSVVIYPWPDPEVLKYDNDFLDDLCVNIKEKLSSI:MSPEPPSPEEIARREREREAENLRIFAENMLKAGIITEEEKGELLTPEKM	7.322060408294373	0.5216863081635184	85.44825744628906	0.708778977394104	11.746899604797363	26.76938247680664	16.624725341796875
result_50aa_1_17	13	IFVCGGKVDVRAPIPPSFRDRLLTYTAKNASELHEHFILAETFKDYFKENAYPDLLVFEDDIASISSLIIIFLESPGSLVELGIFCNKSELFKKILIVASAEEVYGEDSFIYLGPLEYIKKKVSSSVVIYPWPDPEVLKYDNDFLDDLCVNIKEKLSSI:ENPIPLPPELRERLEREKEAENLKIFAENMLKAGIITEEEYGKLLTPERM	4.057898547046902	0.7377420194905525	82.05715942382812	0.7097980976104736	11.718510627746582	26.551979064941406	16.26421356201172
result_50aa_1_17	14	IFVCGGKVDVRAPIPPSFRDRLLTYTAKNASELHEHFILAETFKDYFKENAYPDLLVFEDDIASISSLIIIFLESPGSLVELGIFCNKSELFKKILIVASAEEVYGEDSFIYLGPLEYIKKKVSSSVVIYPWPDPEVLKYDNDFLDDLCVNIKEKLSSI:SLPIPLPEELRKELEKLKEAENLKIFAENMLKAGIITEEEKGKLLTPEKF	5.502998433521005	0.6211823290189765	76.82095336914062	0.7093115448951721	11.97469711303711	27.141260147094727	18.15619659423828
result_50aa_1_17	15	IFVCGGKVDVRAPIPPSFRDRLLTYTAKNASELHEHFILAETFKDYFKENAYPDLLVFEDDIASISSLIIIFLESPGSLVELGIFCNKSELFKKILIVASAEEVYGEDSFIYLGPLEYIKKKVSSSVVIYPWPDPEVLKYDNDFLDDLCVNIKEKLSSI:EEDEPLPPEVKEELEKKKEAENLKIFAENMLKAGIITEEEYGELLTPEKF	5.015366137646465	0.6413212624265926	79.69464874267578	0.7083463668823242	12.06242561340332	27.4808406829834	15.81063461303711
result_50aa_1_17	16	IFVCGGKVDVRAPIPPSFRDRLLTYTAKNASELHEHFILAETFKDYFKENAYPDLLVFEDDIASISSLIIIFLESPGSLVELGIFCNKSELFKKILIVASAEEVYGEDSFIYLGPLEYIKKKVSSSVVIYPWPDPEVLKYDNDFLDDLCVNIKEKLSSI:MEPEELPEEEKEKLEKEKEAENLKIFAENMLKAGIITEEEKGELLKPEKM	7.750737481836434	0.5026467254558837	82.06890106201172	0.7091555595397949	11.833685874938965	26.892946243286133	16.279504776000977
result_50aa_1_17	17	IFVCGGKVDVRAPIPPSFRDRLLTYTAKNASELHEHFILAETFKDYFKENAYPDLLVFEDDIASISSLIIIFLESPGSLVELGIFCNKSELFKKILIVASAEEVYGEDSFIYLGPLEYIKKKVSSSVVIYPWPDPEVLKYDNDFLDDLCVNIKEKLSSI:MKPEPLSPEELEKKEKEREAENLKIFVENMEKAGIITKEEKGELLKPEKM	7.097655181951623	0.5381570729021442	83.83102416992188	0.7094976902008057	11.831015586853027	27.007244110107422	17.27166748046875
result_50aa_1_17	18	IFVCGGKVDVRAPIPPSFRDRLLTYTAKNASELHEHFILAETFKDYFKENAYPDLLVFEDDIASISSLIIIFLESPGSLVELGIFCNKSELFKKILIVASAEEVYGEDSFIYLGPLEYIKKKVSSSVVIYPWPDPEVLKYDNDFLDDLCVNIKEKLSSI:MSEKPLTPEELEERKRKEEAENLKIFAENMLKAGIITEEEYGKLLTPEKM	5.531523093315826	0.6317319125755905	82.32025909423828	0.7087099552154541	11.891940116882324	27.10913848876953	18.1048583984375
result_50aa_1_17	19	IFVCGGKVDVRAPIPPSFRDRLLTYTAKNASELHEHFILAETFKDYFKENAYPDLLVFEDDIASISSLIIIFLESPGSLVELGIFCNKSELFKKILIVASAEEVYGEDSFIYLGPLEYIKKKVSSSVVIYPWPDPEVLKYDNDFLDDLCVNIKEKLSSI:MLPEPLPPELLAELEKKKRAENLKIFVDNMEKAGIITKEEKGEFLKPELF	9.693159401693805	0.3969443990968244	78.57367706298828	0.7139251232147217	11.193153381347656	24.846887588500977	12.968694686889648
result_50aa_1_17	20	IFVCGGKVDVRAPIPPSFRDRLLTYTAKNASELHEHFILAETFKDYFKENAYPDLLVFEDDIASISSLIIIFLESPGSLVELGIFCNKSELFKKILIVASAEEVYGEDSFIYLGPLEYIKKKVSSSVVIYPWPDPEVLKYDNDFLDDLCVNIKEKLSSI:MEPKPPSPEELAEKERKKRAENLKIFAENMLKAGIITEEEYGELLKPEVF	15.553876529684862	0.2169160816325598	81.37837982177734	0.7208209037780762	10.909603118896484	24.35106086730957	12.168352127075195
result_50aa_1_17	21	IFVCGGKVDVRAPIPPSFRDRLLTYTAKNASELHEHFILAETFKDYFKENAYPDLLVFEDDIASISSLIIIFLESPGSLVELGIFCNKSELFKKILIVASAEEVYGEDSFIYLGPLEYIKKKVSSSVVIYPWPDPEVLKYDNDFLDDLCVNIKEKLSSI:EDEEPPTPEEIERREREERAKNLEIFAKNMLEAGIITEEEYGELLKPENK	7.646161499350708	0.5009463050297467	84.55168914794922	0.7098866701126099	11.709181785583496	26.667078018188477	15.354230880737305
result_50aa_1_17	22	IFVCGGKVDVRAPIPPSFRDRLLTYTAKNASELHEHFILAETFKDYFKENAYPDLLVFEDDIASISSLIIIFLESPGSLVELGIFCNKSELFKKILIVASAEEVYGEDSFIYLGPLEYIKKKVSSSVVIYPWPDPEVLKYDNDFLDDLCVNIKEKLSSI:MEERPLSPEEREELERKKRAENLKIFAENMLKAGIITEEEYGELLTPEKM	15.359952128658975	0.25869129915753875	84.9205093383789	0.7074653506278992	11.944692611694336	27.19680404663086	18.842803955078125
result_50aa_1_17	23	IFVCGGKVDVRAPIPPSFRDRLLTYTAKNASELHEHFILAETFKDYFKENAYPDLLVFEDDIASISSLIIIFLESPGSLVELGIFCNKSELFKKILIVASAEEVYGEDSFIYLGPLEYIKKKVSSSVVIYPWPDPEVLKYDNDFLDDLCVNIKEKLSSI:SDPRPPTPEELAKKEREKRAENLKIFADNMLKAGIITEEEKGELLTPERF	15.179354928546568	0.21274747018319828	82.82290649414062	0.7121463418006897	11.561020851135254	26.131181716918945	12.36911392211914
result_50aa_1_17	24	IFVCGGKVDVRAPIPPSFRDRLLTYTAKNASELHEHFILAETFKDYFKENAYPDLLVFEDDIASISSLIIIFLESPGSLVELGIFCNKSELFKKILIVASAEEVYGEDSFIYLGPLEYIKKKVSSSVVIYPWPDPEVLKYDNDFLDDLCVNIKEKLSSI:MLPKPLPEEELEKRKKEKEAENLKIFAENMLKAGIITEEEYGELLTPEKA	7.555513355442388	0.5265072323842541	80.67167663574219	0.7092064023017883	11.744145393371582	26.470741271972656	16.00292205810547
result_50aa_1_17	25	IFVCGGKVDVRAPIPPSFRDRLLTYTAKNASELHEHFILAETFKDYFKENAYPDLLVFEDDIASISSLIIIFLESPGSLVELGIFCNKSELFKKILIVASAEEVYGEDSFIYLGPLEYIKKKVSSSVVIYPWPDPEVLKYDNDFLDDLCVNIKEKLSSI:MSERPPTPEELAAEERARLAENLRIFAENMLKAGIITEEEYGELLTPERA	4.795532209900336	0.6817835492346047	82.57084655761719	0.7084785103797913	11.610366821289062	26.179828643798828	16.27763557434082
result_50aa_1_17	26	IFVCGGKVDVRAPIPPSFRDRLLTYTAKNASELHEHFILAETFKDYFKENAYPDLLVFEDDIASISSLIIIFLESPGSLVELGIFCNKSELFKKILIVASAEEVYGEDSFIYLGPLEYIKKKVSSSVVIYPWPDPEVLKYDNDFLDDLCVNIKEKLSSI:SSPKPLSPEELAKREREKEAENLRIFVENMLKAGIITEEEAGELLKPEKM	5.387245406871322	0.6498233945690391	83.88206481933594	0.7107625603675842	11.728043556213379	26.743717193603516	16.608211517333984
result_50aa_1_17	27	IFVCGGKVDVRAPIPPSFRDRLLTYTAKNASELHEHFILAETFKDYFKENAYPDLLVFEDDIASISSLIIIFLESPGSLVELGIFCNKSELFKKILIVASAEEVYGEDSFIYLGPLEYIKKKVSSSVVIYPWPDPEVLKYDNDFLDDLCVNIKEKLSSI:MDDRPLPPEVLAALERERRARNLEIFAKNMLKAGIITEEEYGELLTPERR	6.073146149384462	0.5811932636239425	81.84868621826172	0.7084980010986328	11.518505096435547	25.83235740661621	15.319334030151367
result_50aa_1_17	28	IFVCGGKVDVRAPIPPSFRDRLLTYTAKNASELHEHFILAETFKDYFKENAYPDLLVFEDDIASISSLIIIFLESPGSLVELGIFCNKSELFKKILIVASAEEVYGEDSFIYLGPLEYIKKKVSSSVVIYPWPDPEVLKYDNDFLDDLCVNIKEKLSSI:MSPRPPTPEELEERRRKELAENRRIFVENMLKAGIITEEEAGKLLTPELE	7.509420473898393	0.5119196468866248	80.03507995605469	0.709014892578125	11.614200592041016	26.112159729003906	14.55055046081543
result_50aa_1_17	29	IFVCGGKVDVRAPIPPSFRDRLLTYTAKNASELHEHFILAETFKDYFKENAYPDLLVFEDDIASISSLIIIFLESPGSLVELGIFCNKSELFKKILIVASAEEVYGEDSFIYLGPLEYIKKKVSSSVVIYPWPDPEVLKYDNDFLDDLCVNIKEKLSSI:MLPRPPSPEEIAEEERRREAENLKIFAENMLKAGIITEEEYGELLTPERM	5.951834263249688	0.6137137145150539	85.29368591308594	0.706412672996521	11.752595901489258	26.650545120239258	15.788190841674805
result_50aa_1_17	30	IFVCGGKVDVRAPIPPSFRDRLLTYTAKNASELHEHFILAETFKDYFKENAYPDLLVFEDDIASISSLIIIFLESPGSLVELGIFCNKSELFKKILIVASAEEVYGEDSFIYLGPLEYIKKKVSSSVVIYPWPDPEVLKYDNDFLDDLCVNIKEKLSSI:EDERPLSEEEKEELERKKEAENLEIFAKNMLKAGIITEEEYGELLTPEKK	5.162463826127203	0.6378218159980601	80.82674407958984	0.7072747945785522	12.061208724975586	27.48249053955078	18.559812545776367
result_50aa_1_17	31	IFVCGGKVDVRAPIPPSFRDRLLTYTAKNASELHEHFILAETFKDYFKENAYPDLLVFEDDIASISSLIIIFLESPGSLVELGIFCNKSELFKKILIVASAEEVYGEDSFIYLGPLEYIKKKVSSSVVIYPWPDPEVLKYDNDFLDDLCVNIKEKLSSI:MSDRPPSPEEIKRRERERRAENLRIFAENMLKAGIITEEEYGELLTPERF	14.96154717237567	0.2142729744744607	82.21815490722656	0.7089216709136963	11.714323043823242	26.40763282775879	12.593039512634277
result_50aa_1_17	32	IFVCGGKVDVRAPIPPSFRDRLLTYTAKNASELHEHFILAETFKDYFKENAYPDLLVFEDDIASISSLIIIFLESPGSLVELGIFCNKSELFKKILIVASAEEVYGEDSFIYLGPLEYIKKKVSSSVVIYPWPDPEVLKYDNDFLDDLCVNIKEKLSSI:SVPIPLPESLKEELEKKERAENLKKFAENMLKAGIITEEEYGKLLTPERF	7.470822309895105	0.49302475501443344	80.09716796875	0.7089195847511292	11.970600128173828	27.16968536376953	17.320480346679688
result_50aa_1_17	33	IFVCGGKVDVRAPIPPSFRDRLLTYTAKNASELHEHFILAETFKDYFKENAYPDLLVFEDDIASISSLIIIFLESPGSLVELGIFCNKSELFKKILIVASAEEVYGEDSFIYLGPLEYIKKKVSSSVVIYPWPDPEVLKYDNDFLDDLCVNIKEKLSSI:MSEEEPSPEELEERERKERAENLRIFAENMLKAGIITEEEYGELLTPEKL	9.776874360707552	0.4253152415172344	85.33619689941406	0.7078657746315002	11.89127254486084	27.142066955566406	16.746170043945312
result_50aa_1_17	34	IFVCGGKVDVRAPIPPSFRDRLLTYTAKNASELHEHFILAETFKDYFKENAYPDLLVFEDDIASISSLIIIFLESPGSLVELGIFCNKSELFKKILIVASAEEVYGEDSFIYLGPLEYIKKKVSSSVVIYPWPDPEVLKYDNDFLDDLCVNIKEKLSSI:SLPIPLPPELLERLEREARAENLKIFAKNMLEAGIITEEEYGELLSPEVL	7.060322951044175	0.5281701747815217	84.5120849609375	0.70881587266922	11.607985496520996	26.224111557006836	14.861751556396484
result_50aa_1_17	35	IFVCGGKVDVRAPIPPSFRDRLLTYTAKNASELHEHFILAETFKDYFKENAYPDLLVFEDDIASISSLIIIFLESPGSLVELGIFCNKSELFKKILIVASAEEVYGEDSFIYLGPLEYIKKKVSSSVVIYPWPDPEVLKYDNDFLDDLCVNIKEKLSSI:MDEKEPTPEEIEKKKKEEEAENLKIFADNMLKAGIITEEEKGKLLTPEKL	7.9076548304412135	0.49623226455378333	82.19155883789062	0.7090598940849304	11.913213729858398	27.204608917236328	18.408998489379883
result_50aa_1_17	36	IFVCGGKVDVRAPIPPSFRDRLLTYTAKNASELHEHFILAETFKDYFKENAYPDLLVFEDDIASISSLIIIFLESPGSLVELGIFCNKSELFKKILIVASAEEVYGEDSFIYLGPLEYIKKKVSSSVVIYPWPDPEVLKYDNDFLDDLCVNIKEKLSSI:SSPRPPSPEELARREREREAENLRIFAENMLKAGIITEEEYGKLLTPERL	5.410841669675172	0.6427742150035433	85.62960052490234	0.708023190498352	11.689849853515625	26.604570388793945	16.6984920501709
result_50aa_1_17	37	IFVCGGKVDVRAPIPPSFRDRLLTYTAKNASELHEHFILAETFKDYFKENAYPDLLVFEDDIASISSLIIIFLESPGSLVELGIFCNKSELFKKILIVASAEEVYGEDSFIYLGPLEYIKKKVSSSVVIYPWPDPEVLKYDNDFLDDLCVNIKEKLSSI:SDPRPLPPEELEERERKERAENLKIFADNMLKAGIITEEEKGELLTPERM	9.396482621365335	0.44467543093279105	83.07374572753906	0.7082496285438538	11.715007781982422	26.48807144165039	16.55367088317871
result_50aa_1_17	38	IFVCGGKVDVRAPIPPSFRDRLLTYTAKNASELHEHFILAETFKDYFKENAYPDLLVFEDDIASISSLIIIFLESPGSLVELGIFCNKSELFKKILIVASAEEVYGEDSFIYLGPLEYIKKKVSSSVVIYPWPDPEVLKYDNDFLDDLCVNIKEKLSSI:EKPEPLSPEEKEERERKKRAENLKIFADNMLKAGIITEEEKGELLTPEKL	7.9877779572794765	0.48529003649711117	82.3612060546875	0.7111060619354248	11.633118629455566	26.42351722717285	15.758944511413574
result_50aa_1_17	39	IFVCGGKVDVRAPIPPSFRDRLLTYTAKNASELHEHFILAETFKDYFKENAYPDLLVFEDDIASISSLIIIFLESPGSLVELGIFCNKSELFKKILIVASAEEVYGEDSFIYLGPLEYIKKKVSSSVVIYPWPDPEVLKYDNDFLDDLCVNIKEKLSSI:EDEEPLPPEVREKLERERRAKNLEIFAENMLKAGIITEEEKGKLLTPELY	7.076912400626598	0.5430838680820251	80.49188232421875	0.7115416526794434	11.497130393981934	25.909860610961914	13.606844902038574
result_50aa_1_17	40	IFVCGGKVDVRAPIPPSFRDRLLTYTAKNASELHEHFILAETFKDYFKENAYPDLLVFEDDIASISSLIIIFLESPGSLVELGIFCNKSELFKKILIVASAEEVYGEDSFIYLGPLEYIKKKVSSSVVIYPWPDPEVLKYDNDFLDDLCVNIKEKLSSI:EEEEELSPEEEEKRERERRAENLKIFAENMKKAGIITEEEYGKLLSPERF	13.5883898423142	0.2540029690993149	82.22477722167969	0.7087841033935547	11.931815147399902	27.209579467773438	13.921927452087402
result_50aa_1_17	41	IFVCGGKVDVRAPIPPSFRDRLLTYTAKNASELHEHFILAETFKDYFKENAYPDLLVFEDDIASISSLIIIFLESPGSLVELGIFCNKSELFKKILIVASAEEVYGEDSFIYLGPLEYIKKKVSSSVVIYPWPDPEVLKYDNDFLDDLCVNIKEKLSSI:MNPEPLSPEELEELKKKEEAENLKIFAENMLKAGIITEEEYGKLLSPEKL	6.2505809397835375	0.5842411954393607	83.71857452392578	0.7092783451080322	11.827933311462402	26.988618850708008	17.79889678955078
result_50aa_1_17	42	IFVCGGKVDVRAPIPPSFRDRLLTYTAKNASELHEHFILAETFKDYFKENAYPDLLVFEDDIASISSLIIIFLESPGSLVELGIFCNKSELFKKILIVASAEEVYGEDSFIYLGPLEYIKKKVSSSVVIYPWPDPEVLKYDNDFLDDLCVNIKEKLSSI:MSPRPPSPEELERRRREELARNLEIFAKNMLKAGIITEEEYGELLTPERA	6.391794232738188	0.5854376447463598	82.2957992553711	0.7096558809280396	11.53255844116211	25.967161178588867	13.587154388427734
result_50aa_1_17	43	IFVCGGKVDVRAPIPPSFRDRLLTYTAKNASELHEHFILAETFKDYFKENAYPDLLVFEDDIASISSLIIIFLESPGSLVELGIFCNKSELFKKILIVASAEEVYGEDSFIYLGPLEYIKKKVSSSVVIYPWPDPEVLKYDNDFLDDLCVNIKEKLSSI:EEPEPLSPEELEELEREEKAKNLEIFAKNMLKAGIITEEEYGKLLTPERK	7.3659136703873855	0.5238649773655749	80.32496643066406	0.7102640271186829	11.746407508850098	26.594749450683594	15.897357940673828
result_50aa_1_17	44	IFVCGGKVDVRAPIPPSFRDRLLTYTAKNASELHEHFILAETFKDYFKENAYPDLLVFEDDIASISSLIIIFLESPGSLVELGIFCNKSELFKKILIVASAEEVYGEDSFIYLGPLEYIKKKVSSSVVIYPWPDPEVLKYDNDFLDDLCVNIKEKLSSI:SSPEPPSPEEIAREERERRAENLRIFAENMLKAGIITEEEYGELLTPERF	15.42665093195688	0.2164651891586815	82.44813537597656	0.7199874520301819	10.951604843139648	24.510202407836914	12.736037254333496
result_50aa_1_17	45	IFVCGGKVDVRAPIPPSFRDRLLTYTAKNASELHEHFILAETFKDYFKENAYPDLLVFEDDIASISSLIIIFLESPGSLVELGIFCNKSELFKKILIVASAEEVYGEDSFIYLGPLEYIKKKVSSSVVIYPWPDPEVLKYDNDFLDDLCVNIKEKLSSI:EDDEPLPEEERRKREREKLAENLKIFADNMLKAGIITEEEKGELLKPENF	9.088170136047141	0.45340925408841487	82.41888427734375	0.7120317220687866	11.545851707458496	26.11452293395996	12.585657119750977
result_50aa_1_17	46	IFVCGGKVDVRAPIPPSFRDRLLTYTAKNASELHEHFILAETFKDYFKENAYPDLLVFEDDIASISSLIIIFLESPGSLVELGIFCNKSELFKKILIVASAEEVYGEDSFIYLGPLEYIKKKVSSSVVIYPWPDPEVLKYDNDFLDDLCVNIKEKLSSI:SEPRPLSPEEVERREREELAENLRIFADNMLKAGIITEEEKGELLKPEVF	4.009170839788622	0.7506983393416498	84.03898620605469	0.7125182151794434	11.460281372070312	25.945751190185547	13.873841285705566
result_50aa_1_17	47	IFVCGGKVDVRAPIPPSFRDRLLTYTAKNASELHEHFILAETFKDYFKENAYPDLLVFEDDIASISSLIIIFLESPGSLVELGIFCNKSELFKKILIVASAEEVYGEDSFIYLGPLEYIKKKVSSSVVIYPWPDPEVLKYDNDFLDDLCVNIKEKLSSI:SSPKPPTPEEIAEREKKKLAENLKIFAENMKKAGIITEEEYGELLKPEVM	5.685715515543414	0.6096853848563192	85.02845764160156	0.7109379172325134	11.675625801086426	26.64531898498535	15.877326965332031
result_50aa_1_17	48	IFVCGGKVDVRAPIPPSFRDRLLTYTAKNASELHEHFILAETFKDYFKENAYPDLLVFEDDIASISSLIIIFLESPGSLVELGIFCNKSELFKKILIVASAEEVYGEDSFIYLGPLEYIKKKVSSSVVIYPWPDPEVLKYDNDFLDDLCVNIKEKLSSI:MEPKPPTPEELEEEKKKEEAENLKIFVENMVKAGIITEEEAGKFLTPERM	5.297525156487657	0.6649611402928325	82.52041625976562	0.7104270458221436	11.65265941619873	26.48370361328125	15.752437591552734
result_50aa_1_17	49	IFVCGGKVDVRAPIPPSFRDRLLTYTAKNASELHEHFILAETFKDYFKENAYPDLLVFEDDIASISSLIIIFLESPGSLVELGIFCNKSELFKKILIVASAEEVYGEDSFIYLGPLEYIKKKVSSSVVIYPWPDPEVLKYDNDFLDDLCVNIKEKLSSI:MDPRPLSPEEREERERRRRAENLKIFADNMLKAGIITEEEKGELLTPERM	15.236510872903631	0.21428579924145857	82.91800689697266	0.7105903625488281	11.606117248535156	26.1704044342041	13.180889129638672
result_50aa_1_17	50	IFVCGGKVDVRAPIPPSFRDRLLTYTAKNASELHEHFILAETFKDYFKENAYPDLLVFEDDIASISSLIIIFLESPGSLVELGIFCNKSELFKKILIVASAEEVYGEDSFIYLGPLEYIKKKVSSSVVIYPWPDPEVLKYDNDFLDDLCVNIKEKLSSI:ESDEPLPEEEIEERERKERAENLKKFVENMLEAGIITEEEAGEFLTEERM	7.784025416735334	0.48514142415135714	81.46760559082031	0.7107816338539124	11.61248779296875	26.195579528808594	14.97234058380127
result_50aa_1_17	51	IFVCGGKVDVRAPIPPSFRDRLLTYTAKNASELHEHFILAETFKDYFKENAYPDLLVFEDDIASISSLIIIFLESPGSLVELGIFCNKSELFKKILIVASAEEVYGEDSFIYLGPLEYIKKKVSSSVVIYPWPDPEVLKYDNDFLDDLCVNIKEKLSSI:EEPEPLSEEELEKLQKEKEAENLKIFAENMKKAGIITEEEYGELLKPEKL	5.423764149762602	0.5992385437076578	83.84857940673828	0.708229660987854	11.966086387634277	27.382862091064453	18.015121459960938
result_50aa_1_17	52	IFVCGGKVDVRAPIPPSFRDRLLTYTAKNASELHEHFILAETFKDYFKENAYPDLLVFEDDIASISSLIIIFLESPGSLVELGIFCNKSELFKKILIVASAEEVYGEDSFIYLGPLEYIKKKVSSSVVIYPWPDPEVLKYDNDFLDDLCVNIKEKLSSI:ESEEPPSPEELEEREREKRFENLKIFAENMLKAGIITEEEYGELLTPERA	11.828841700401528	0.32062606084161815	83.8281021118164	0.7081295847892761	12.00203800201416	27.448190689086914	17.001405715942383
result_50aa_1_17	53	IFVCGGKVDVRAPIPPSFRDRLLTYTAKNASELHEHFILAETFKDYFKENAYPDLLVFEDDIASISSLIIIFLESPGSLVELGIFCNKSELFKKILIVASAEEVYGEDSFIYLGPLEYIKKKVSSSVVIYPWPDPEVLKYDNDFLDDLCVNIKEKLSSI:MEEREPTPEELKEKEKKKLAENLKIFAENMLKAGIITEEEYGELLKEENI	5.263025578758563	0.6465987999185949	83.81291198730469	0.7111544609069824	11.63945198059082	26.44477081298828	16.393962860107422
result_50aa_1_17	54	IFVCGGKVDVRAPIPPSFRDRLLTYTAKNASELHEHFILAETFKDYFKENAYPDLLVFEDDIASISSLIIIFLESPGSLVELGIFCNKSELFKKILIVASAEEVYGEDSFIYLGPLEYIKKKVSSSVVIYPWPDPEVLKYDNDFLDDLCVNIKEKLSSI:MDERKPSPEEIKKREKEELAKNLKIFADNMLKAGIITEEEKGKLLKPELA	2.518100064156675	0.8742154029976009	75.21871185302734	0.7379453778266907	9.989018440246582	21.62722396850586	7.6247758865356445
result_50aa_1_17	55	IFVCGGKVDVRAPIPPSFRDRLLTYTAKNASELHEHFILAETFKDYFKENAYPDLLVFEDDIASISSLIIIFLESPGSLVELGIFCNKSELFKKILIVASAEEVYGEDSFIYLGPLEYIKKKVSSSVVIYPWPDPEVLKYDNDFLDDLCVNIKEKLSSI:EDEKPLSPEELAERKRKEEFENLKIFADNMEKAGIITKEEKGKLLTPEKA	5.14934216058567	0.6536051194452172	80.92417907714844	0.7093848586082458	11.94856071472168	27.280902862548828	18.90420150756836
result_50aa_1_17	56	IFVCGGKVDVRAPIPPSFRDRLLTYTAKNASELHEHFILAETFKDYFKENAYPDLLVFEDDIASISSLIIIFLESPGSLVELGIFCNKSELFKKILIVASAEEVYGEDSFIYLGPLEYIKKKVSSSVVIYPWPDPEVLKYDNDFLDDLCVNIKEKLSSI:MNDEPLPPEVREALERAERAENLRTFAENMEKAGIITKEEKGKLLTPERE	8.534917205233308	0.475230702780494	79.86019897460938	0.7091941833496094	11.853343963623047	26.766704559326172	16.283370971679688
result_50aa_1_17	57	IFVCGGKVDVRAPIPPSFRDRLLTYTAKNASELHEHFILAETFKDYFKENAYPDLLVFEDDIASISSLIIIFLESPGSLVELGIFCNKSELFKKILIVASAEEVYGEDSFIYLGPLEYIKKKVSSSVVIYPWPDPEVLKYDNDFLDDLCVNIKEKLSSI:MSEEPLPLEELEKKQKEKNAENLKKFAENMEKAGIISKEEKGELLKPENL	8.53120211089159	0.4469287848056619	82.23309326171875	0.7091472148895264	11.73110580444336	26.536008834838867	16.351428985595703
result_50aa_1_17	58	IFVCGGKVDVRAPIPPSFRDRLLTYTAKNASELHEHFILAETFKDYFKENAYPDLLVFEDDIASISSLIIIFLESPGSLVELGIFCNKSELFKKILIVASAEEVYGEDSFIYLGPLEYIKKKVSSSVVIYPWPDPEVLKYDNDFLDDLCVNIKEKLSSI:MEPRPLTPEELAEREREELAENLKIFADNMLKAGIITEEEKGKLLSPELA	2.4612705819526126	0.8845008975507781	78.13578796386719	0.7318835854530334	10.175020217895508	22.125686645507812	7.82747745513916
result_50aa_1_17	59	IFVCGGKVDVRAPIPPSFRDRLLTYTAKNASELHEHFILAETFKDYFKENAYPDLLVFEDDIASISSLIIIFLESPGSLVELGIFCNKSELFKKILIVASAEEVYGEDSFIYLGPLEYIKKKVSSSVVIYPWPDPEVLKYDNDFLDDLCVNIKEKLSSI:MDDRPPSPEELARREREELARNLEIFAKNMLKAGIITEEEYGELLTPERA	2.85843462347598	0.8374683871897132	82.1953125	0.7100560069084167	11.538812637329102	25.969045639038086	15.80017375946045
result_50aa_1_17	60	IFVCGGKVDVRAPIPPSFRDRLLTYTAKNASELHEHFILAETFKDYFKENAYPDLLVFEDDIASISSLIIIFLESPGSLVELGIFCNKSELFKKILIVASAEEVYGEDSFIYLGPLEYIKKKVSSSVVIYPWPDPEVLKYDNDFLDDLCVNIKEKLSSI:EKPEPLSPEEIAERERKERAENLRIFTDNMLKAGIITEEEKGKLLTPEKE	7.607769243134452	0.5167306713945113	80.39311218261719	0.712333083152771	11.59398078918457	26.228496551513672	15.12903881072998
result_50aa_1_17	61	IFVCGGKVDVRAPIPPSFRDRLLTYTAKNASELHEHFILAETFKDYFKENAYPDLLVFEDDIASISSLIIIFLESPGSLVELGIFCNKSELFKKILIVASAEEVYGEDSFIYLGPLEYIKKKVSSSVVIYPWPDPEVLKYDNDFLDDLCVNIKEKLSSI:EDDEPLSPEELAERERKERFENLKIFAENMLKAGIITEEEYGELLKPENA	8.09180596103359	0.49039258546290215	84.30194854736328	0.7105212211608887	11.662044525146484	26.530969619750977	15.365513801574707
result_50aa_1_17	62	IFVCGGKVDVRAPIPPSFRDRLLTYTAKNASELHEHFILAETFKDYFKENAYPDLLVFEDDIASISSLIIIFLESPGSLVELGIFCNKSELFKKILIVASAEEVYGEDSFIYLGPLEYIKKKVSSSVVIYPWPDPEVLKYDNDFLDDLCVNIKEKLSSI:EEEKEPSPEELAEKERKELAENLKIFAENMLKAGIITEEEYGKLLKPEVA	5.397638293447951	0.6577873769767393	81.52836608886719	0.7108410000801086	11.875823020935059	27.170387268066406	17.357177734375
result_50aa_1_17	63	IFVCGGKVDVRAPIPPSFRDRLLTYTAKNASELHEHFILAETFKDYFKENAYPDLLVFEDDIASISSLIIIFLESPGSLVELGIFCNKSELFKKILIVASAEEVYGEDSFIYLGPLEYIKKKVSSSVVIYPWPDPEVLKYDNDFLDDLCVNIKEKLSSI:SEPKPPSPEELAEKKKKEEFENLKIFAENMLKAGIITEEEKGELLKEENA	7.511486256361042	0.5349859352958515	84.00697326660156	0.7115186452865601	11.746196746826172	26.889892578125	15.768287658691406
result_50aa_1_17	64	IFVCGGKVDVRAPIPPSFRDRLLTYTAKNASELHEHFILAETFKDYFKENAYPDLLVFEDDIASISSLIIIFLESPGSLVELGIFCNKSELFKKILIVASAEEVYGEDSFIYLGPLEYIKKKVSSSVVIYPWPDPEVLKYDNDFLDDLCVNIKEKLSSI:MSDKPLPPEELEKLKKEEEARNLKIFAENMLKAGIITEEEYGKLLTPEVL	4.875240551003336	0.6725632230565316	84.73646545410156	0.7093040347099304	11.746113777160645	26.740549087524414	17.219133377075195
result_50aa_1_17	65	IFVCGGKVDVRAPIPPSFRDRLLTYTAKNASELHEHFILAETFKDYFKENAYPDLLVFEDDIASISSLIIIFLESPGSLVELGIFCNKSELFKKILIVASAEEVYGEDSFIYLGPLEYIKKKVSSSVVIYPWPDPEVLKYDNDFLDDLCVNIKEKLSSI:MEEEPLSPEEIAERLRKERAENLRIFAENMLKAGIITEEEYGQLLTPEVL	15.244299475117863	0.2197162707762529	85.0189208984375	0.7113314270973206	11.528446197509766	26.09751319885254	15.401556015014648
result_50aa_1_17	66	IFVCGGKVDVRAPIPPSFRDRLLTYTAKNASELHEHFILAETFKDYFKENAYPDLLVFEDDIASISSLIIIFLESPGSLVELGIFCNKSELFKKILIVASAEEVYGEDSFIYLGPLEYIKKKVSSSVVIYPWPDPEVLKYDNDFLDDLCVNIKEKLSSI:EKPEPPSPEEIAKRKREEEFENLKKFAENMLKAGIITEEEYGELLTPERA	6.658843839501724	0.5749132952080961	82.776123046875	0.7099035382270813	11.862508773803711	27.082292556762695	16.734771728515625
result_50aa_1_17	67	IFVCGGKVDVRAPIPPSFRDRLLTYTAKNASELHEHFILAETFKDYFKENAYPDLLVFEDDIASISSLIIIFLESPGSLVELGIFCNKSELFKKILIVASAEEVYGEDSFIYLGPLEYIKKKVSSSVVIYPWPDPEVLKYDNDFLDDLCVNIKEKLSSI:EEEEPPSPEELKERERKERAENLKIFAENMKKAGIITEEEYGKLLTPERI	8.29452017255572	0.47940651296403425	84.61646270751953	0.7090917229652405	11.898759841918945	27.256927490234375	17.055259704589844
result_50aa_1_17	68	IFVCGGKVDVRAPIPPSFRDRLLTYTAKNASELHEHFILAETFKDYFKENAYPDLLVFEDDIASISSLIIIFLESPGSLVELGIFCNKSELFKKILIVASAEEVYGEDSFIYLGPLEYIKKKVSSSVVIYPWPDPEVLKYDNDFLDDLCVNIKEKLSSI:MEEKEPSEEELEEEEKKKLAENLKIFAENMLKAGIITEEEYGELLKPENM	7.675584862967121	0.5116150399300565	83.08009338378906	0.7117282152175903	11.615873336791992	26.380661010742188	14.285652160644531
result_50aa_1_17	69	IFVCGGKVDVRAPIPPSFRDRLLTYTAKNASELHEHFILAETFKDYFKENAYPDLLVFEDDIASISSLIIIFLESPGSLVELGIFCNKSELFKKILIVASAEEVYGEDSFIYLGPLEYIKKKVSSSVVIYPWPDPEVLKYDNDFLDDLCVNIKEKLSSI:MEPRPPSPEERAARERAERARNLETFAKNMLKAGIITEEEYGKLLTPEVA	5.747076527550613	0.6029847356694503	83.83466339111328	0.7080302238464355	11.767393112182617	26.71438980102539	16.262378692626953
result_50aa_1_17	70	IFVCGGKVDVRAPIPPSFRDRLLTYTAKNASELHEHFILAETFKDYFKENAYPDLLVFEDDIASISSLIIIFLESPGSLVELGIFCNKSELFKKILIVASAEEVYGEDSFIYLGPLEYIKKKVSSSVVIYPWPDPEVLKYDNDFLDDLCVNIKEKLSSI:MDDEPPSPEEIERRERERRFENLRIFAENMLKAGIITEEEYGELLTPERA	14.876449651014749	0.21828270809225403	84.13554382324219	0.7099332809448242	11.685612678527832	26.47148895263672	13.768231391906738
result_50aa_1_17	71	IFVCGGKVDVRAPIPPSFRDRLLTYTAKNASELHEHFILAETFKDYFKENAYPDLLVFEDDIASISSLIIIFLESPGSLVELGIFCNKSELFKKILIVASAEEVYGEDSFIYLGPLEYIKKKVSSSVVIYPWPDPEVLKYDNDFLDDLCVNIKEKLSSI:MEEEPLPEEEIERRRKEEEAKNLEIFTENMLKAGIITEEEKGELLKPELA	8.707786908547373	0.4758781827659407	80.81167602539062	0.7101749181747437	11.630905151367188	26.198829650878906	15.107173919677734
result_50aa_1_17	72	IFVCGGKVDVRAPIPPSFRDRLLTYTAKNASELHEHFILAETFKDYFKENAYPDLLVFEDDIASISSLIIIFLESPGSLVELGIFCNKSELFKKILIVASAEEVYGEDSFIYLGPLEYIKKKVSSSVVIYPWPDPEVLKYDNDFLDDLCVNIKEKLSSI:EDPRPLSPEEIAERERKERFENLKIFAENMLKAGIITEEEKGELLKPEVA	8.690859800830475	0.458996539880808	82.89704895019531	0.7115751504898071	11.574798583984375	26.259010314941406	14.67779541015625
result_50aa_1_17	73	IFVCGGKVDVRAPIPPSFRDRLLTYTAKNASELHEHFILAETFKDYFKENAYPDLLVFEDDIASISSLIIIFLESPGSLVELGIFCNKSELFKKILIVASAEEVYGEDSFIYLGPLEYIKKKVSSSVVIYPWPDPEVLKYDNDFLDDLCVNIKEKLSSI:MDDKPLSPEELAELQRKLEAENLEIFAENMLKAGIITEEEKGKLLTPEKK	5.4865066119417945	0.6327855100503348	76.23085021972656	0.7096691727638245	11.901198387145996	26.8454532623291	16.974502563476562
result_50aa_1_17	74	IFVCGGKVDVRAPIPPSFRDRLLTYTAKNASELHEHFILAETFKDYFKENAYPDLLVFEDDIASISSLIIIFLESPGSLVELGIFCNKSELFKKILIVASAEEVYGEDSFIYLGPLEYIKKKVSSSVVIYPWPDPEVLKYDNDFLDDLCVNIKEKLSSI:MEPKPPSPEELEEAEKKKEAENLKIFAENMLKAGIITEEEYGELLKPEKM	8.039470307927672	0.49689757364240716	84.0126724243164	0.7097257375717163	11.817204475402832	26.980592727661133	16.76016616821289
result_50aa_1_17	75	IFVCGGKVDVRAPIPPSFRDRLLTYTAKNASELHEHFILAETFKDYFKENAYPDLLVFEDDIASISSLIIIFLESPGSLVELGIFCNKSELFKKILIVASAEEVYGEDSFIYLGPLEYIKKKVSSSVVIYPWPDPEVLKYDNDFLDDLCVNIKEKLSSI:MDDEPLPPEELAARERAERAANLEEFARNMLEAGIITEEEYGELLTPERA	7.400650302941023	0.5154383979320649	82.19064331054688	0.7059410214424133	11.819584846496582	26.639911651611328	16.583547592163086
result_50aa_1_17	76	IFVCGGKVDVRAPIPPSFRDRLLTYTAKNASELHEHFILAETFKDYFKENAYPDLLVFEDDIASISSLIIIFLESPGSLVELGIFCNKSELFKKILIVASAEEVYGEDSFIYLGPLEYIKKKVSSSVVIYPWPDPEVLKYDNDFLDDLCVNIKEKLSSI:MDDRPLSPEEEAARARAELAENLKIFAENMLKAGIITEEEYGELLTPERA	5.358167671548507	0.6403489990763307	82.12837982177734	0.7090463638305664	11.652061462402344	26.291189193725586	15.934574127197266
result_50aa_1_17	77	IFVCGGKVDVRAPIPPSFRDRLLTYTAKNASELHEHFILAETFKDYFKENAYPDLLVFEDDIASISSLIIIFLESPGSLVELGIFCNKSELFKKILIVASAEEVYGEDSFIYLGPLEYIKKKVSSSVVIYPWPDPEVLKYDNDFLDDLCVNIKEKLSSI:MLPIPLPPELKEELERKKLAENLKKFAENMLKAGIITEEEYGELLTPEKL	5.6347377331587545	0.60828477627642	80.76316833496094	0.708276629447937	11.822674751281738	26.690256118774414	17.225990295410156
result_50aa_1_17	78	IFVCGGKVDVRAPIPPSFRDRLLTYTAKNASELHEHFILAETFKDYFKENAYPDLLVFEDDIASISSLIIIFLESPGSLVELGIFCNKSELFKKILIVASAEEVYGEDSFIYLGPLEYIKKKVSSSVVIYPWPDPEVLKYDNDFLDDLCVNIKEKLSSI:EDEEPPSPEEIARREREELAENLRIFAENMKKAGIITEEEYGKLLTPERE	3.5677638453460423	0.7945213805440604	79.36241149902344	0.7113947868347168	11.731119155883789	26.59490966796875	15.683343887329102
result_50aa_1_17	79	IFVCGGKVDVRAPIPPSFRDRLLTYTAKNASELHEHFILAETFKDYFKENAYPDLLVFEDDIASISSLIIIFLESPGSLVELGIFCNKSELFKKILIVASAEEVYGEDSFIYLGPLEYIKKKVSSSVVIYPWPDPEVLKYDNDFLDDLCVNIKEKLSSI:MDDEPLSPEELARRERERRAENLRIFADNMLKAGIITEEEKGKLLTPELA	7.996044424795794	0.5022221935624147	79.64510345458984	0.7102525234222412	11.611151695251465	26.167688369750977	16.001651763916016
result_50aa_1_17	80	IFVCGGKVDVRAPIPPSFRDRLLTYTAKNASELHEHFILAETFKDYFKENAYPDLLVFEDDIASISSLIIIFLESPGSLVELGIFCNKSELFKKILIVASAEEVYGEDSFIYLGPLEYIKKKVSSSVVIYPWPDPEVLKYDNDFLDDLCVNIKEKLSSI:EEDEPLPEEVLEELERELEAENLRIFVDNMLKAGIITEEEKGELLTPEKA	7.215612312123444	0.5585057228040513	79.28485870361328	0.708541989326477	11.846638679504395	26.812156677246094	17.289520263671875
result_50aa_1_17	81	IFVCGGKVDVRAPIPPSFRDRLLTYTAKNASELHEHFILAETFKDYFKENAYPDLLVFEDDIASISSLIIIFLESPGSLVELGIFCNKSELFKKILIVASAEEVYGEDSFIYLGPLEYIKKKVSSSVVIYPWPDPEVLKYDNDFLDDLCVNIKEKLSSI:MNEEPPSPEEIEERERERLAENLRIFAENMLKAGIITEEEKGKLLSPERA	4.442482115093258	0.7040574248976318	82.23711395263672	0.7126539349555969	11.52915096282959	26.130874633789062	15.767467498779297
result_50aa_1_17	82	IFVCGGKVDVRAPIPPSFRDRLLTYTAKNASELHEHFILAETFKDYFKENAYPDLLVFEDDIASISSLIIIFLESPGSLVELGIFCNKSELFKKILIVASAEEVYGEDSFIYLGPLEYIKKKVSSSVVIYPWPDPEVLKYDNDFLDDLCVNIKEKLSSI:EEPRPLTPEELERREREKRAENLKIFAKNMLEAGIITEEEYGELLTPEKM	13.031817092616278	0.2676566187068025	85.99947357177734	0.7077219486236572	11.89350700378418	27.12025260925293	13.86666488647461
result_50aa_1_17	83	IFVCGGKVDVRAPIPPSFRDRLLTYTAKNASELHEHFILAETFKDYFKENAYPDLLVFEDDIASISSLIIIFLESPGSLVELGIFCNKSELFKKILIVASAEEVYGEDSFIYLGPLEYIKKKVSSSVVIYPWPDPEVLKYDNDFLDDLCVNIKEKLSSI:MKPEKPTPEELEKKKKEELAKNLEEFAKNMLKAGIITEEEYGKLLKPEVK	5.5585724974992035	0.6262535591326398	79.54252624511719	0.7122763395309448	11.728107452392578	26.596149444580078	16.84087371826172
result_50aa_1_17	84	IFVCGGKVDVRAPIPPSFRDRLLTYTAKNASELHEHFILAETFKDYFKENAYPDLLVFEDDIASISSLIIIFLESPGSLVELGIFCNKSELFKKILIVASAEEVYGEDSFIYLGPLEYIKKKVSSSVVIYPWPDPEVLKYDNDFLDDLCVNIKEKLSSI:MDPRPLTPEELEARKKEEEAKNLKIFAENMLKAGIITEEEYGELLSPEKA	6.353018967252644	0.5679959295245459	82.76302337646484	0.7066495418548584	12.010420799255371	27.35516929626465	18.133913040161133
result_50aa_1_17	85	IFVCGGKVDVRAPIPPSFRDRLLTYTAKNASELHEHFILAETFKDYFKENAYPDLLVFEDDIASISSLIIIFLESPGSLVELGIFCNKSELFKKILIVASAEEVYGEDSFIYLGPLEYIKKKVSSSVVIYPWPDPEVLKYDNDFLDDLCVNIKEKLSSI:MDDRPPSPEELERRRREEEARNLEIFAKNMRKAGIISEEEYGELLTPERK	5.76115067967939	0.6256492712862537	82.03236389160156	0.7088234424591064	11.698598861694336	26.375080108642578	15.143149375915527
result_50aa_1_17	86	IFVCGGKVDVRAPIPPSFRDRLLTYTAKNASELHEHFILAETFKDYFKENAYPDLLVFEDDIASISSLIIIFLESPGSLVELGIFCNKSELFKKILIVASAEEVYGEDSFIYLGPLEYIKKKVSSSVVIYPWPDPEVLKYDNDFLDDLCVNIKEKLSSI:SSPEPLSPEELEKKKKEEEFKNLKIFAENMLKAGIITEEEYGELLKPEKA	7.0058836137539595	0.5566331240721625	84.38934326171875	0.710999608039856	11.72825813293457	26.81989860534668	16.509143829345703
result_50aa_1_17	87	IFVCGGKVDVRAPIPPSFRDRLLTYTAKNASELHEHFILAETFKDYFKENAYPDLLVFEDDIASISSLIIIFLESPGSLVELGIFCNKSELFKKILIVASAEEVYGEDSFIYLGPLEYIKKKVSSSVVIYPWPDPEVLKYDNDFLDDLCVNIKEKLSSI:SSPIPLPPEVKEALEKKKKFENLKIFAENMLKAGIITEEEYGKLLTPERA	8.825556416870182	0.45421652557568715	81.13912963867188	0.7115793824195862	11.650980949401855	26.412851333618164	15.81826400756836
result_50aa_1_17	88	IFVCGGKVDVRAPIPPSFRDRLLTYTAKNASELHEHFILAETFKDYFKENAYPDLLVFEDDIASISSLIIIFLESPGSLVELGIFCNKSELFKKILIVASAEEVYGEDSFIYLGPLEYIKKKVSSSVVIYPWPDPEVLKYDNDFLDDLCVNIKEKLSSI:MDDEPPSPEEIEKRKREEEAENLKIFADNMLKAGIITEEEKGELLKPENM	8.595918758227922	0.48199574352787034	85.109130859375	0.7095838785171509	11.752538681030273	26.783893585205078	16.07668685913086
result_50aa_1_17	89	IFVCGGKVDVRAPIPPSFRDRLLTYTAKNASELHEHFILAETFKDYFKENAYPDLLVFEDDIASISSLIIIFLESPGSLVELGIFCNKSELFKKILIVASAEEVYGEDSFIYLGPLEYIKKKVSSSVVIYPWPDPEVLKYDNDFLDDLCVNIKEKLSSI:EDEEEPSPEELEKKKREEEFENLKIFADNMLKAGIITEEEKGKLLTPEKA	7.537245310258903	0.540562687560808	81.79847717285156	0.710711658000946	11.860245704650879	27.09556770324707	17.756546020507812
result_50aa_1_17	90	IFVCGGKVDVRAPIPPSFRDRLLTYTAKNASELHEHFILAETFKDYFKENAYPDLLVFEDDIASISSLIIIFLESPGSLVELGIFCNKSELFKKILIVASAEEVYGEDSFIYLGPLEYIKKKVSSSVVIYPWPDPEVLKYDNDFLDDLCVNIKEKLSSI:EDPKPPSPEEIAEAERKKRFENLKIFAENMLKAGIITEEEYGELLTPEKA	9.379787637065695	0.4191134792617264	84.04021453857422	0.7097434997558594	11.89244556427002	27.241952896118164	17.656885147094727
result_50aa_1_17	91	IFVCGGKVDVRAPIPPSFRDRLLTYTAKNASELHEHFILAETFKDYFKENAYPDLLVFEDDIASISSLIIIFLESPGSLVELGIFCNKSELFKKILIVASAEEVYGEDSFIYLGPLEYIKKKVSSSVVIYPWPDPEVLKYDNDFLDDLCVNIKEKLSSI:EEEEELSPEELEEEEKKKRFENLKKFVENMLKAGIITEEEAGEYLKPELA	7.028502640849575	0.5343364019253809	79.36628723144531	0.7122375965118408	11.6217679977417	26.281681060791016	15.458773612976074
result_50aa_1_17	92	IFVCGGKVDVRAPIPPSFRDRLLTYTAKNASELHEHFILAETFKDYFKENAYPDLLVFEDDIASISSLIIIFLESPGSLVELGIFCNKSELFKKILIVASAEEVYGEDSFIYLGPLEYIKKKVSSSVVIYPWPDPEVLKYDNDFLDDLCVNIKEKLSSI:MKEEPLTPEEIEKKEKEKLYENLKIFAENMLKAGIITEEEYGKLLTPEKA	5.1869941571151585	0.6540052921722475	81.07170867919922	0.712337076663971	11.622101783752441	26.369470596313477	15.864444732666016
result_50aa_1_17	93	IFVCGGKVDVRAPIPPSFRDRLLTYTAKNASELHEHFILAETFKDYFKENAYPDLLVFEDDIASISSLIIIFLESPGSLVELGIFCNKSELFKKILIVASAEEVYGEDSFIYLGPLEYIKKKVSSSVVIYPWPDPEVLKYDNDFLDDLCVNIKEKLSSI:EEDEPLPPELREELERKELAENLKIFTDNMLKAGIITEEEKGKLLKPELM	1.5591882140907862	0.9559878134437785	73.45745849609375	0.7825902104377747	8.013609886169434	15.974202156066895	2.475163698196411
result_50aa_1_17	94	IFVCGGKVDVRAPIPPSFRDRLLTYTAKNASELHEHFILAETFKDYFKENAYPDLLVFEDDIASISSLIIIFLESPGSLVELGIFCNKSELFKKILIVASAEEVYGEDSFIYLGPLEYIKKKVSSSVVIYPWPDPEVLKYDNDFLDDLCVNIKEKLSSI:EEPEEPTPEELEKEEKEKLAENLKIFADNMLKAGIITEEEKGELLKPEKI	8.570767172014428	0.48559479959050283	85.13404083251953	0.7099908590316772	11.80433177947998	27.043987274169922	18.058422088623047
result_50aa_1_17	95	IFVCGGKVDVRAPIPPSFRDRLLTYTAKNASELHEHFILAETFKDYFKENAYPDLLVFEDDIASISSLIIIFLESPGSLVELGIFCNKSELFKKILIVASAEEVYGEDSFIYLGPLEYIKKKVSSSVVIYPWPDPEVLKYDNDFLDDLCVNIKEKLSSI:MSERPPSPEELREEERRKEFENLKIFADNMLKAGIITEEEKGELLKPEVA	7.376487890343569	0.5495424137255789	83.70358276367188	0.710028886795044	11.6016845703125	26.24852180480957	15.352624893188477
result_50aa_1_17	96	IFVCGGKVDVRAPIPPSFRDRLLTYTAKNASELHEHFILAETFKDYFKENAYPDLLVFEDDIASISSLIIIFLESPGSLVELGIFCNKSELFKKILIVASAEEVYGEDSFIYLGPLEYIKKKVSSSVVIYPWPDPEVLKYDNDFLDDLCVNIKEKLSSI:EDPEEPTPEELEKERKEKEAENLRIFAENMLKAGIITEEEYGELLKPERM	6.910981894488815	0.5513941334566044	84.11819458007812	0.7113121747970581	11.524785041809082	26.123010635375977	14.200003623962402
result_50aa_1_17	97	IFVCGGKVDVRAPIPPSFRDRLLTYTAKNASELHEHFILAETFKDYFKENAYPDLLVFEDDIASISSLIIIFLESPGSLVELGIFCNKSELFKKILIVASAEEVYGEDSFIYLGPLEYIKKKVSSSVVIYPWPDPEVLKYDNDFLDDLCVNIKEKLSSI:MSPKPPSPEELAALERQKRAENLRIFAENMLKAGIITEEEYGELLTPEKL	14.8903535475186	0.2771124642368578	84.34577941894531	0.7080864310264587	11.878042221069336	27.033790588378906	17.723209381103516
result_50aa_1_17	98	IFVCGGKVDVRAPIPPSFRDRLLTYTAKNASELHEHFILAETFKDYFKENAYPDLLVFEDDIASISSLIIIFLESPGSLVELGIFCNKSELFKKILIVASAEEVYGEDSFIYLGPLEYIKKKVSSSVVIYPWPDPEVLKYDNDFLDDLCVNIKEKLSSI:SLPLPLPPEVREALEREKLAENLKIFAENMLKAGIITEEEYGELLTPERA	3.6197499636552006	0.7660929565754262	79.6381607055664	0.7103927135467529	11.581974029541016	26.037229537963867	16.10302734375
result_50aa_1_17	99	IFVCGGKVDVRAPIPPSFRDRLLTYTAKNASELHEHFILAETFKDYFKENAYPDLLVFEDDIASISSLIIIFLESPGSLVELGIFCNKSELFKKILIVASAEEVYGEDSFIYLGPLEYIKKKVSSSVVIYPWPDPEVLKYDNDFLDDLCVNIKEKLSSI:SLPEPPSPEEIEEEKRKKEFENLKIFAENMKKAGIITEEEYGKLLTPEKA	6.374639193651758	0.5875693997595539	83.02774047851562	0.7100121974945068	11.775873184204102	26.8607177734375	17.190692901611328
result_50aa_1_18	0	IFVCGGKVDVRAPIPPSFRDRLLTYTAKNASELHEHFILAETFKDYFKENAYPDLLVFEDDIASISSLIIIFLESPGSLVELGIFCNKSELFKKILIVASAEEVYGEDSFIYLGPLEYIKKKVSSSVVIYPWPDPEVLKYDNDFLDDLCVNIKEKLSSI:AALLGIPSVDPSKVPKDLDLDKPIPFEELLKKIKEFLEGEDKELPGLRLE	7.6424752823562585	0.5267966795585322	54.68864059448242	0.7116338014602661	12.30627727508545	27.58522605895996	18.74099349975586
result_50aa_1_18	1	IFVCGGKVDVRAPIPPSFRDRLLTYTAKNASELHEHFILAETFKDYFKENAYPDLLVFEDDIASISSLIIIFLESPGSLVELGIFCNKSELFKKILIVASAEEVYGEDSFIYLGPLEYIKKKVSSSVVIYPWPDPEVLKYDNDFLDDLCVNIKEKLSSI:AALLGIPNVDPSKVPKDKDIDKPIPFEELLKKIKEFLEGENKELPGLFLL	10.380657917258493	0.4703574019287866	52.77364730834961	0.7162008285522461	11.906994819641113	26.371288299560547	15.670095443725586
result_50aa_1_18	2	IFVCGGKVDVRAPIPPSFRDRLLTYTAKNASELHEHFILAETFKDYFKENAYPDLLVFEDDIASISSLIIIFLESPGSLVELGIFCNKSELFKKILIVASAEEVYGEDSFIYLGPLEYIKKKVSSSVVIYPWPDPEVLKYDNDFLDDLCVNIKEKLSSI:AALLGIPSVDPKKVPKDKDLDKPIPFEELLKKIKEFLEGENKELPGLRLE	8.654470333316263	0.517585416623193	51.8016242980957	0.7122714519500732	12.297345161437988	27.367860794067383	17.38895034790039
result_50aa_1_18	3	IFVCGGKVDVRAPIPPSFRDRLLTYTAKNASELHEHFILAETFKDYFKENAYPDLLVFEDDIASISSLIIIFLESPGSLVELGIFCNKSELFKKILIVASAEEVYGEDSFIYLGPLEYIKKKVSSSVVIYPWPDPEVLKYDNDFLDDLCVNIKEKLSSI:APLLGIPNYDPSKYPKDKDIDKPIPFEELLKKIKEFLEGEKKELPGLRLE	5.597555451093089	0.7020264136027751	51.49677658081055	0.7134008407592773	12.260245323181152	27.082544326782227	16.47740936279297
result_50aa_1_18	4	IFVCGGKVDVRAPIPPSFRDRLLTYTAKNASELHEHFILAETFKDYFKENAYPDLLVFEDDIASISSLIIIFLESPGSLVELGIFCNKSELFKKILIVASAEEVYGEDSFIYLGPLEYIKKKVSSSVVIYPWPDPEVLKYDNDFLDDLCVNIKEKLSSI:APLLGIPSVDPSKVPKDRDLSKPIPFEEFLKKVEEFLNGEDKELPGLFLL	7.938770556793953	0.5565151680779635	52.034080505371094	0.7165200710296631	11.908330917358398	26.350021362304688	16.78965187072754
result_50aa_1_18	5	IFVCGGKVDVRAPIPPSFRDRLLTYTAKNASELHEHFILAETFKDYFKENAYPDLLVFEDDIASISSLIIIFLESPGSLVELGIFCNKSELFKKILIVASAEEVYGEDSFIYLGPLEYIKKKVSSSVVIYPWPDPEVLKYDNDFLDDLCVNIKEKLSSI:APLLGIPKYDPSKYPKDKDIDKPIPFEELKKKIEEFLAGEDKNIPGLRME	5.674232900314542	0.7099705327476893	51.42938232421875	0.7133772969245911	12.312739372253418	27.144298553466797	18.323957443237305
result_50aa_1_18	6	IFVCGGKVDVRAPIPPSFRDRLLTYTAKNASELHEHFILAETFKDYFKENAYPDLLVFEDDIASISSLIIIFLESPGSLVELGIFCNKSELFKKILIVASAEEVYGEDSFIYLGPLEYIKKKVSSSVVIYPWPDPEVLKYDNDFLDDLCVNIKEKLSSI:AALLGIPSVDPSKVPKDKDIDKPIPFEELLKKIEEFLAGEDKKLPGLFLL	8.622126688801737	0.4951719767026273	50.33150100708008	0.7144912481307983	12.154186248779297	26.813419342041016	17.305631637573242
result_50aa_1_18	7	IFVCGGKVDVRAPIPPSFRDRLLTYTAKNASELHEHFILAETFKDYFKENAYPDLLVFEDDIASISSLIIIFLESPGSLVELGIFCNKSELFKKILIVASAEEVYGEDSFIYLGPLEYIKKKVSSSVVIYPWPDPEVLKYDNDFLDDLCVNIKEKLSSI:AALLGIPNVDPSKVPKDKDIDKPIPFEELLKKIEDFLNGEDKELEGLELL	8.228610840917032	0.5228764806827995	56.37533950805664	0.7132229208946228	12.174275398254395	27.286296844482422	17.969409942626953
result_50aa_1_18	8	IFVCGGKVDVRAPIPPSFRDRLLTYTAKNASELHEHFILAETFKDYFKENAYPDLLVFEDDIASISSLIIIFLESPGSLVELGIFCNKSELFKKILIVASAEEVYGEDSFIYLGPLEYIKKKVSSSVVIYPWPDPEVLKYDNDFLDDLCVNIKEKLSSI:AALLGIPSVDPSKVPKDKDIDKPISFEELLKKIEEFLNGEDKELPGLQLL	8.990198737661792	0.4925804946889972	52.50259780883789	0.712171196937561	12.39416790008545	27.58176612854004	19.073562622070312
result_50aa_1_18	9	IFVCGGKVDVRAPIPPSFRDRLLTYTAKNASELHEHFILAETFKDYFKENAYPDLLVFEDDIASISSLIIIFLESPGSLVELGIFCNKSELFKKILIVASAEEVYGEDSFIYLGPLEYIKKKVSSSVVIYPWPDPEVLKYDNDFLDDLCVNIKEKLSSI:AALLGIPSVDPKKVPKDKDIDKPIPFEELKKKIEEFLAGENKELPGLRLE	7.950610542521212	0.5329993899173509	51.92866516113281	0.7112234830856323	12.528433799743652	27.79506492614746	19.824678421020508
result_50aa_1_18	10	IFVCGGKVDVRAPIPPSFRDRLLTYTAKNASELHEHFILAETFKDYFKENAYPDLLVFEDDIASISSLIIIFLESPGSLVELGIFCNKSELFKKILIVASAEEVYGEDSFIYLGPLEYIKKKVSSSVVIYPWPDPEVLKYDNDFLDDLCVNIKEKLSSI:AALLGIPTVDPSKVPKDKDISKPIPFEELLKKIEEFLNGENKELPGLELL	7.931079468220885	0.5695528691060818	55.794490814208984	0.7118077874183655	12.326114654541016	27.669904708862305	18.322830200195312
result_50aa_1_18	11	IFVCGGKVDVRAPIPPSFRDRLLTYTAKNASELHEHFILAETFKDYFKENAYPDLLVFEDDIASISSLIIIFLESPGSLVELGIFCNKSELFKKILIVASAEEVYGEDSFIYLGPLEYIKKKVSSSVVIYPWPDPEVLKYDNDFLDDLCVNIKEKLSSI:AALLGIPNVDPKKVPKDKDIDKPIPFEELLKKIEEFLNGENKELKGLQLL	7.5776841767903145	0.543775614108723	50.078407287597656	0.7136684656143188	12.304191589355469	27.28483772277832	18.091514587402344
result_50aa_1_18	12	IFVCGGKVDVRAPIPPSFRDRLLTYTAKNASELHEHFILAETFKDYFKENAYPDLLVFEDDIASISSLIIIFLESPGSLVELGIFCNKSELFKKILIVASAEEVYGEDSFIYLGPLEYIKKKVSSSVVIYPWPDPEVLKYDNDFLDDLCVNIKEKLSSI:AWLLGIPNVDPSKVPKDRDIDKPIPFEELLKKIEEFLNGEDKELEGLELL	8.276344767645382	0.5276217953957598	58.311561584472656	0.7144978046417236	12.023229598999023	27.123085021972656	18.000404357910156
result_50aa_1_18	13	IFVCGGKVDVRAPIPPSFRDRLLTYTAKNASELHEHFILAETFKDYFKENAYPDLLVFEDDIASISSLIIIFLESPGSLVELGIFCNKSELFKKILIVASAEEVYGEDSFIYLGPLEYIKKKVSSSVVIYPWPDPEVLKYDNDFLDDLCVNIKEKLSSI:AALLGIPSVDPSKVPKDRDIDKPIPFEEFLKKVKEFLEGENKELPGLFLL	7.0256049098184725	0.6544262293258122	52.06193161010742	0.7170572280883789	11.823057174682617	26.076658248901367	14.83133602142334
result_50aa_1_18	14	IFVCGGKVDVRAPIPPSFRDRLLTYTAKNASELHEHFILAETFKDYFKENAYPDLLVFEDDIASISSLIIIFLESPGSLVELGIFCNKSELFKKILIVASAEEVYGEDSFIYLGPLEYIKKKVSSSVVIYPWPDPEVLKYDNDFLDDLCVNIKEKLSSI:AALLGIPNVDPSKVPKDLDIDKPIPFEEFLKKVEEFLKGENKELPGLFML	9.650954712205166	0.5007738522442281	58.87208938598633	0.7168607115745544	11.674042701721191	26.1133975982666	15.012309074401855
result_50aa_1_18	15	IFVCGGKVDVRAPIPPSFRDRLLTYTAKNASELHEHFILAETFKDYFKENAYPDLLVFEDDIASISSLIIIFLESPGSLVELGIFCNKSELFKKILIVASAEEVYGEDSFIYLGPLEYIKKKVSSSVVIYPWPDPEVLKYDNDFLDDLCVNIKEKLSSI:AALLGIPSVDPSKVPKDKDIDKPIPFEEFLKKVKEFLEGEDKNLPGLPLL	3.318208521047916	0.905812350174039	48.51930618286133	0.7781976461410522	9.337475776672363	18.430227279663086	1.79844069480896
result_50aa_1_18	16	IFVCGGKVDVRAPIPPSFRDRLLTYTAKNASELHEHFILAETFKDYFKENAYPDLLVFEDDIASISSLIIIFLESPGSLVELGIFCNKSELFKKILIVASAEEVYGEDSFIYLGPLEYIKKKVSSSVVIYPWPDPEVLKYDNDFLDDLCVNIKEKLSSI:APLLGLPNYDPSKYPKDRDIDKPIPFEEFLKKVEEFLNGENKELPGLRLE	4.922558778254229	0.7807149427558234	50.96064758300781	0.7168444395065308	11.993817329406738	26.349082946777344	14.544288635253906
result_50aa_1_18	17	IFVCGGKVDVRAPIPPSFRDRLLTYTAKNASELHEHFILAETFKDYFKENAYPDLLVFEDDIASISSLIIIFLESPGSLVELGIFCNKSELFKKILIVASAEEVYGEDSFIYLGPLEYIKKKVSSSVVIYPWPDPEVLKYDNDFLDDLCVNIKEKLSSI:APLLGIPNVDPKKVPKDKDLDKPIPFEEFLKKVKEFLEGEDKELPGLRLE	3.8477214346850936	0.892854713087718	43.04582977294922	0.7382631301879883	11.056733131408691	23.339488983154297	7.6068115234375
result_50aa_1_18	18	IFVCGGKVDVRAPIPPSFRDRLLTYTAKNASELHEHFILAETFKDYFKENAYPDLLVFEDDIASISSLIIIFLESPGSLVELGIFCNKSELFKKILIVASAEEVYGEDSFIYLGPLEYIKKKVSSSVVIYPWPDPEVLKYDNDFLDDLCVNIKEKLSSI:AALLGIPNVDPSKVPKDKDIDKPIPFEEHLKKVEEFLAGEKPELPGLELL	6.478547219214882	0.6432906142104721	48.44065475463867	0.7121169567108154	12.371670722961426	27.217283248901367	17.640108108520508
result_50aa_1_18	19	IFVCGGKVDVRAPIPPSFRDRLLTYTAKNASELHEHFILAETFKDYFKENAYPDLLVFEDDIASISSLIIIFLESPGSLVELGIFCNKSELFKKILIVASAEEVYGEDSFIYLGPLEYIKKKVSSSVVIYPWPDPEVLKYDNDFLDDLCVNIKEKLSSI:AALLGIPNVDPSKVPKDKDISKPIPFEELLKKIEEFLNGKDKKLPGLFLL	7.97784078040618	0.5254818518550318	50.83121871948242	0.715959906578064	12.021150588989258	26.574758529663086	17.228376388549805
result_50aa_1_18	20	IFVCGGKVDVRAPIPPSFRDRLLTYTAKNASELHEHFILAETFKDYFKENAYPDLLVFEDDIASISSLIIIFLESPGSLVELGIFCNKSELFKKILIVASAEEVYGEDSFIYLGPLEYIKKKVSSSVVIYPWPDPEVLKYDNDFLDDLCVNIKEKLSSI:AALLGIPNVDPSKVPKDRDIDKPIPFEEFKKRVEEFLAGEDRELPGLRLE	7.492822156568442	0.5782712198902075	48.30339813232422	0.712712287902832	12.291122436523438	27.216842651367188	18.25136947631836
result_50aa_1_18	21	IFVCGGKVDVRAPIPPSFRDRLLTYTAKNASELHEHFILAETFKDYFKENAYPDLLVFEDDIASISSLIIIFLESPGSLVELGIFCNKSELFKKILIVASAEEVYGEDSFIYLGPLEYIKKKVSSSVVIYPWPDPEVLKYDNDFLDDLCVNIKEKLSSI:APLLGIPKYDPKTYPKDRDIDKPIPFEELLKKIEEFLNGKDKKLEGLPLL	7.658569951582953	0.5775098842967217	53.05458068847656	0.7133269906044006	12.22688102722168	27.100584030151367	18.358661651611328
result_50aa_1_18	22	IFVCGGKVDVRAPIPPSFRDRLLTYTAKNASELHEHFILAETFKDYFKENAYPDLLVFEDDIASISSLIIIFLESPGSLVELGIFCNKSELFKKILIVASAEEVYGEDSFIYLGPLEYIKKKVSSSVVIYPWPDPEVLKYDNDFLDDLCVNIKEKLSSI:AALLGLPNVDPKKVPKDLDLDKPIPFEELLKKIKEFLEGENKELPGLRLE	8.477213639004356	0.5018842173369928	59.588260650634766	0.7119240760803223	12.18500804901123	27.51482391357422	18.740131378173828
result_50aa_1_18	23	IFVCGGKVDVRAPIPPSFRDRLLTYTAKNASELHEHFILAETFKDYFKENAYPDLLVFEDDIASISSLIIIFLESPGSLVELGIFCNKSELFKKILIVASAEEVYGEDSFIYLGPLEYIKKKVSSSVVIYPWPDPEVLKYDNDFLDDLCVNIKEKLSSI:APLLGIPKYDPSKYPKDKDISKPIPFEEFLKKVEEFLAGKDKELPGLQLL	6.474121898076743	0.6672126033379384	50.98806381225586	0.7145878672599792	12.113768577575684	26.676591873168945	17.00288963317871
result_50aa_1_18	24	IFVCGGKVDVRAPIPPSFRDRLLTYTAKNASELHEHFILAETFKDYFKENAYPDLLVFEDDIASISSLIIIFLESPGSLVELGIFCNKSELFKKILIVASAEEVYGEDSFIYLGPLEYIKKKVSSSVVIYPWPDPEVLKYDNDFLDDLCVNIKEKLSSI:APLLGIPKYDPKKYPKDRDIDKPIPFEELLKKIEEFLKGEDKELKGLELL	7.006866212327175	0.5921230605579599	52.265350341796875	0.713438868522644	12.276468276977539	27.168733596801758	18.320932388305664
result_50aa_1_18	25	IFVCGGKVDVRAPIPPSFRDRLLTYTAKNASELHEHFILAETFKDYFKENAYPDLLVFEDDIASISSLIIIFLESPGSLVELGIFCNKSELFKKILIVASAEEVYGEDSFIYLGPLEYIKKKVSSSVVIYPWPDPEVLKYDNDFLDDLCVNIKEKLSSI:APLLGIPKYDPEKYPKDLDIDKPIPFEELLKKIKEFLEGEDKNLEGLELL	8.67169956459687	0.5038732137392071	54.05598449707031	0.7126348614692688	12.300135612487793	27.40230941772461	18.66672706604004
result_50aa_1_18	26	IFVCGGKVDVRAPIPPSFRDRLLTYTAKNASELHEHFILAETFKDYFKENAYPDLLVFEDDIASISSLIIIFLESPGSLVELGIFCNKSELFKKILIVASAEEVYGEDSFIYLGPLEYIKKKVSSSVVIYPWPDPEVLKYDNDFLDDLCVNIKEKLSSI:AALLGIPSVDPSKVPKDKDIDKPIPFEELLKKIEEFLKGENKELEGLEML	7.3779138371937645	0.5627582411333628	53.928070068359375	0.7123664021492004	12.3986234664917	27.53813934326172	18.16205596923828
result_50aa_1_18	27	IFVCGGKVDVRAPIPPSFRDRLLTYTAKNASELHEHFILAETFKDYFKENAYPDLLVFEDDIASISSLIIIFLESPGSLVELGIFCNKSELFKKILIVASAEEVYGEDSFIYLGPLEYIKKKVSSSVVIYPWPDPEVLKYDNDFLDDLCVNIKEKLSSI:AWLLGIPNVDPSKVPKDRDIDKPIPFEEHLKKVEEFLAGEKPELPGLRLE	7.965734689752085	0.5636761870551761	50.23334884643555	0.7140182256698608	12.128179550170898	26.94658088684082	16.61994171142578
result_50aa_1_18	28	IFVCGGKVDVRAPIPPSFRDRLLTYTAKNASELHEHFILAETFKDYFKENAYPDLLVFEDDIASISSLIIIFLESPGSLVELGIFCNKSELFKKILIVASAEEVYGEDSFIYLGPLEYIKKKVSSSVVIYPWPDPEVLKYDNDFLDDLCVNIKEKLSSI:APLLGMPNYDPSKYPKDKDIDKPIPFEELLKKIEEFLAGEDRELEGLELL	5.6670799746391	0.6958020307942999	52.58018493652344	0.7130461931228638	12.292478561401367	27.06883430480957	17.648113250732422
result_50aa_1_18	29	IFVCGGKVDVRAPIPPSFRDRLLTYTAKNASELHEHFILAETFKDYFKENAYPDLLVFEDDIASISSLIIIFLESPGSLVELGIFCNKSELFKKILIVASAEEVYGEDSFIYLGPLEYIKKKVSSSVVIYPWPDPEVLKYDNDFLDDLCVNIKEKLSSI:APLLGIPSVDPKKYPKDLDIDKPIPFEELLKKIKEFLEGEKKELPGLQLL	6.1177421687298965	0.6556872693555215	46.162322998046875	0.7140206098556519	12.279644012451172	26.944135665893555	16.570035934448242
result_50aa_1_18	30	IFVCGGKVDVRAPIPPSFRDRLLTYTAKNASELHEHFILAETFKDYFKENAYPDLLVFEDDIASISSLIIIFLESPGSLVELGIFCNKSELFKKILIVASAEEVYGEDSFIYLGPLEYIKKKVSSSVVIYPWPDPEVLKYDNDFLDDLCVNIKEKLSSI:AALLGIPSVDPSKVKKDKDIDKPIPFEEFLKKVKEFLEGEDKELEGLELL	4.285557329286023	0.8869975354590619	51.123291015625	0.7804102897644043	9.19803524017334	18.15123748779297	1.8819431066513062
result_50aa_1_18	31	IFVCGGKVDVRAPIPPSFRDRLLTYTAKNASELHEHFILAETFKDYFKENAYPDLLVFEDDIASISSLIIIFLESPGSLVELGIFCNKSELFKKILIVASAEEVYGEDSFIYLGPLEYIKKKVSSSVVIYPWPDPEVLKYDNDFLDDLCVNIKEKLSSI:AALLGIPNVDPSKVPKDKDISKPIPFEELLKKIEEFLNGENKELPGLELL	7.997436370102828	0.5367915181250035	61.29660415649414	0.7102612257003784	12.397307395935059	28.098360061645508	19.225749969482422
result_50aa_1_18	32	IFVCGGKVDVRAPIPPSFRDRLLTYTAKNASELHEHFILAETFKDYFKENAYPDLLVFEDDIASISSLIIIFLESPGSLVELGIFCNKSELFKKILIVASAEEVYGEDSFIYLGPLEYIKKKVSSSVVIYPWPDPEVLKYDNDFLDDLCVNIKEKLSSI:AALLGIPNVDPSKVPKDKDIDKPIPFEELLKKIEEFLNGENRELEGLELL	8.258666584975822	0.521739938893046	56.71276092529297	0.7127153873443604	12.193415641784668	27.385635375976562	18.329992294311523
result_50aa_1_18	33	IFVCGGKVDVRAPIPPSFRDRLLTYTAKNASELHEHFILAETFKDYFKENAYPDLLVFEDDIASISSLIIIFLESPGSLVELGIFCNKSELFKKILIVASAEEVYGEDSFIYLGPLEYIKKKVSSSVVIYPWPDPEVLKYDNDFLDDLCVNIKEKLSSI:AWLLGIPNVDPEKVPKDKDIDKPIPFEEFLKKVKEFLEGENKELPGLFLL	9.582312526075482	0.4898320984793622	53.70094680786133	0.7184462547302246	11.745054244995117	26.08350944519043	13.824479103088379
result_50aa_1_18	34	IFVCGGKVDVRAPIPPSFRDRLLTYTAKNASELHEHFILAETFKDYFKENAYPDLLVFEDDIASISSLIIIFLESPGSLVELGIFCNKSELFKKILIVASAEEVYGEDSFIYLGPLEYIKKKVSSSVVIYPWPDPEVLKYDNDFLDDLCVNIKEKLSSI:AALLGIPTVDPKKVPKDRDIDKPIPFEEFMKKVKEFLEGEDKELKGLRLE	4.460485082563078	0.8379974478578324	43.68185806274414	0.726366400718689	11.590047836303711	24.89549446105957	11.62440299987793
result_50aa_1_18	35	IFVCGGKVDVRAPIPPSFRDRLLTYTAKNASELHEHFILAETFKDYFKENAYPDLLVFEDDIASISSLIIIFLESPGSLVELGIFCNKSELFKKILIVASAEEVYGEDSFIYLGPLEYIKKKVSSSVVIYPWPDPEVLKYDNDFLDDLCVNIKEKLSSI:APLLGIPSVDPSKYPKDLDLDKPIPFEELKKKIEEFLNGEDKNIPGLQLL	7.703426439164415	0.5651647187716095	49.62688446044922	0.7123773694038391	12.359110832214355	27.444189071655273	19.05253028869629
result_50aa_1_18	36	IFVCGGKVDVRAPIPPSFRDRLLTYTAKNASELHEHFILAETFKDYFKENAYPDLLVFEDDIASISSLIIIFLESPGSLVELGIFCNKSELFKKILIVASAEEVYGEDSFIYLGPLEYIKKKVSSSVVIYPWPDPEVLKYDNDFLDDLCVNIKEKLSSI:AALLGIPSVDPSEVPKDLDLDKPIPFEEFLKKVEEFLNGEDKKLPGLELL	6.682853759154997	0.6246915007263207	51.71222686767578	0.714654803276062	12.16048812866211	27.088956832885742	16.434062957763672
result_50aa_1_18	37	IFVCGGKVDVRAPIPPSFRDRLLTYTAKNASELHEHFILAETFKDYFKENAYPDLLVFEDDIASISSLIIIFLESPGSLVELGIFCNKSELFKKILIVASAEEVYGEDSFIYLGPLEYIKKKVSSSVVIYPWPDPEVLKYDNDFLDDLCVNIKEKLSSI:APLLGIPSVDPSKVPKDKDIDKPISFEEFLEKVKKFLEGENKELEGLELL	5.59940352738616	0.7823556884686277	48.2829475402832	0.7195905447006226	11.934528350830078	25.972774505615234	14.221538543701172
result_50aa_1_18	38	IFVCGGKVDVRAPIPPSFRDRLLTYTAKNASELHEHFILAETFKDYFKENAYPDLLVFEDDIASISSLIIIFLESPGSLVELGIFCNKSELFKKILIVASAEEVYGEDSFIYLGPLEYIKKKVSSSVVIYPWPDPEVLKYDNDFLDDLCVNIKEKLSSI:AALLGIPSVDPSKVPKDLDLDKPIPFEELMKKIKEFLEGEDKELEGLPLL	8.260902380975685	0.5088812927686295	52.304325103759766	0.7125698328018188	12.217232704162598	27.221155166625977	18.395280838012695
result_50aa_1_18	39	IFVCGGKVDVRAPIPPSFRDRLLTYTAKNASELHEHFILAETFKDYFKENAYPDLLVFEDDIASISSLIIIFLESPGSLVELGIFCNKSELFKKILIVASAEEVYGEDSFIYLGPLEYIKKKVSSSVVIYPWPDPEVLKYDNDFLDDLCVNIKEKLSSI:AALLGIPNVDPSKVPKDKDLDKPIPFEELLKKIEEFLKGENKELKGLFLE	7.8998808525443005	0.5398664018517152	52.50411605834961	0.7142699956893921	12.177104949951172	27.25068473815918	17.765270233154297
result_50aa_1_18	40	IFVCGGKVDVRAPIPPSFRDRLLTYTAKNASELHEHFILAETFKDYFKENAYPDLLVFEDDIASISSLIIIFLESPGSLVELGIFCNKSELFKKILIVASAEEVYGEDSFIYLGPLEYIKKKVSSSVVIYPWPDPEVLKYDNDFLDDLCVNIKEKLSSI:APLLGIPSVDPSKYPKDKDIDKPIPFEEFLKKVKEFLNGENKELPGLRME	5.024534365947277	0.8103498430789814	52.15161895751953	0.7184470891952515	11.89604377746582	26.01022720336914	12.549571990966797
result_50aa_1_18	41	IFVCGGKVDVRAPIPPSFRDRLLTYTAKNASELHEHFILAETFKDYFKENAYPDLLVFEDDIASISSLIIIFLESPGSLVELGIFCNKSELFKKILIVASAEEVYGEDSFIYLGPLEYIKKKVSSSVVIYPWPDPEVLKYDNDFLDDLCVNIKEKLSSI:AALLGIPSVDPSKVPKDKDIDKPIPFEEFLKKVKEFLAGKDKKLPGLRLE	5.957615423122746	0.7043471474358173	52.10357666015625	0.7147266268730164	12.111015319824219	26.761316299438477	17.405624389648438
result_50aa_1_18	42	IFVCGGKVDVRAPIPPSFRDRLLTYTAKNASELHEHFILAETFKDYFKENAYPDLLVFEDDIASISSLIIIFLESPGSLVELGIFCNKSELFKKILIVASAEEVYGEDSFIYLGPLEYIKKKVSSSVVIYPWPDPEVLKYDNDFLDDLCVNIKEKLSSI:AALLGIPNVDPSKVPKDLDIDKPIPFEEHLKKIEEFLAGEDKKLEGLPLL	7.427565863988487	0.585870735524652	48.03795623779297	0.7118414640426636	12.407402992248535	27.460906982421875	18.41632652282715
result_50aa_1_18	43	IFVCGGKVDVRAPIPPSFRDRLLTYTAKNASELHEHFILAETFKDYFKENAYPDLLVFEDDIASISSLIIIFLESPGSLVELGIFCNKSELFKKILIVASAEEVYGEDSFIYLGPLEYIKKKVSSSVVIYPWPDPEVLKYDNDFLDDLCVNIKEKLSSI:APLLGIPKYDPKKYPKDKDIDKPIPFEEHLKKIEEFLNGEDKELPGLRLE	6.49034860347351	0.6467546999529387	52.11530303955078	0.7133297324180603	12.333303451538086	27.282751083374023	17.758037567138672
result_50aa_1_18	44	IFVCGGKVDVRAPIPPSFRDRLLTYTAKNASELHEHFILAETFKDYFKENAYPDLLVFEDDIASISSLIIIFLESPGSLVELGIFCNKSELFKKILIVASAEEVYGEDSFIYLGPLEYIKKKVSSSVVIYPWPDPEVLKYDNDFLDDLCVNIKEKLSSI:AALLGIPSVDPKKVPKDKDISKPIPFEEFLKKVEEFLNGENKELPGLRLE	7.5997174387683035	0.5989372194287745	54.39069366455078	0.7139469385147095	12.16268253326416	27.183610916137695	16.642784118652344
result_50aa_1_18	45	IFVCGGKVDVRAPIPPSFRDRLLTYTAKNASELHEHFILAETFKDYFKENAYPDLLVFEDDIASISSLIIIFLESPGSLVELGIFCNKSELFKKILIVASAEEVYGEDSFIYLGPLEYIKKKVSSSVVIYPWPDPEVLKYDNDFLDDLCVNIKEKLSSI:AALLGIPSVDPSKVPKDKDLSKPIPFEEFLKKVKEFLNGEDKNLPGLFLL	7.119290314989671	0.6316510904420397	53.28558349609375	0.7166207432746887	11.856538772583008	26.321224212646484	15.359807014465332
result_50aa_1_18	46	IFVCGGKVDVRAPIPPSFRDRLLTYTAKNASELHEHFILAETFKDYFKENAYPDLLVFEDDIASISSLIIIFLESPGSLVELGIFCNKSELFKKILIVASAEEVYGEDSFIYLGPLEYIKKKVSSSVVIYPWPDPEVLKYDNDFLDDLCVNIKEKLSSI:AALLGIPSVDPSKVPKNLNIDEPIPFEEHLKKIKEFLEGEDKELKGLRLE	6.262928715556527	0.620481344437276	47.29263687133789	0.7129454612731934	12.376188278198242	27.259098052978516	13.870702743530273
result_50aa_1_18	47	IFVCGGKVDVRAPIPPSFRDRLLTYTAKNASELHEHFILAETFKDYFKENAYPDLLVFEDDIASISSLIIIFLESPGSLVELGIFCNKSELFKKILIVASAEEVYGEDSFIYLGPLEYIKKKVSSSVVIYPWPDPEVLKYDNDFLDDLCVNIKEKLSSI:AALLGIPNVDPKKVPKDKDIDKPIPFEEFLKKVEEFLNGEDKKLEGLELL	7.5417894765677875	0.5707679415434559	53.05515670776367	0.7151728868484497	12.092198371887207	26.957679748535156	16.972097396850586
result_50aa_1_18	48	IFVCGGKVDVRAPIPPSFRDRLLTYTAKNASELHEHFILAETFKDYFKENAYPDLLVFEDDIASISSLIIIFLESPGSLVELGIFCNKSELFKKILIVASAEEVYGEDSFIYLGPLEYIKKKVSSSVVIYPWPDPEVLKYDNDFLDDLCVNIKEKLSSI:AALLGLPNVDPSKVPKDLDLDKPIPFEELLKKIKEFLEGEDKEIPGLRLE	8.810997774851383	0.4900521013337601	59.78641128540039	0.7122846841812134	12.150629043579102	27.425878524780273	18.88831901550293
result_50aa_1_18	49	IFVCGGKVDVRAPIPPSFRDRLLTYTAKNASELHEHFILAETFKDYFKENAYPDLLVFEDDIASISSLIIIFLESPGSLVELGIFCNKSELFKKILIVASAEEVYGEDSFIYLGPLEYIKKKVSSSVVIYPWPDPEVLKYDNDFLDDLCVNIKEKLSSI:AALLGIPSVDPSKVPKDKDLDKPIPFEELLKKIEEFLAGENKELEGLELL	7.990422220118642	0.5446583744630888	54.08376693725586	0.7111392021179199	12.357165336608887	27.603981018066406	18.072851181030273
result_50aa_1_18	50	IFVCGGKVDVRAPIPPSFRDRLLTYTAKNASELHEHFILAETFKDYFKENAYPDLLVFEDDIASISSLIIIFLESPGSLVELGIFCNKSELFKKILIVASAEEVYGEDSFIYLGPLEYIKKKVSSSVVIYPWPDPEVLKYDNDFLDDLCVNIKEKLSSI:AWLLGIPNVDPSKVPKDRDIDKPIPFEELLKKIKEFLEGKDRNLPGLQLL	7.939845005962454	0.5238433953640365	55.01612854003906	0.7135620713233948	12.149330139160156	27.22471809387207	18.319772720336914
result_50aa_1_18	51	IFVCGGKVDVRAPIPPSFRDRLLTYTAKNASELHEHFILAETFKDYFKENAYPDLLVFEDDIASISSLIIIFLESPGSLVELGIFCNKSELFKKILIVASAEEVYGEDSFIYLGPLEYIKKKVSSSVVIYPWPDPEVLKYDNDFLDDLCVNIKEKLSSI:APLLGMPNVDPSKVPKDRDIDKPIPFEELKKKIEEFLNGEDKKLEGLELL	7.3069061665670345	0.5830684467666017	53.03641891479492	0.7131450176239014	12.4171724319458	27.53074836730957	19.08401870727539
result_50aa_1_18	52	IFVCGGKVDVRAPIPPSFRDRLLTYTAKNASELHEHFILAETFKDYFKENAYPDLLVFEDDIASISSLIIIFLESPGSLVELGIFCNKSELFKKILIVASAEEVYGEDSFIYLGPLEYIKKKVSSSVVIYPWPDPEVLKYDNDFLDDLCVNIKEKLSSI:AALLGIPNVDPSKVPKDLDIDKPIPFEEFLKKVEEFLKGENKELPGLQLL	8.760008244262602	0.5171831467532277	56.40016555786133	0.7139226794242859	12.056147575378418	27.05922508239746	18.17087745666504
result_50aa_1_18	53	IFVCGGKVDVRAPIPPSFRDRLLTYTAKNASELHEHFILAETFKDYFKENAYPDLLVFEDDIASISSLIIIFLESPGSLVELGIFCNKSELFKKILIVASAEEVYGEDSFIYLGPLEYIKKKVSSSVVIYPWPDPEVLKYDNDFLDDLCVNIKEKLSSI:AALLGIPSVDPKKVPKDLDIDKPIPFEELLKKIKEFLAGENKELPGLFLL	10.295737145509422	0.48209769246705936	54.19745635986328	0.7155395150184631	11.890900611877441	26.448383331298828	16.013671875
result_50aa_1_18	54	IFVCGGKVDVRAPIPPSFRDRLLTYTAKNASELHEHFILAETFKDYFKENAYPDLLVFEDDIASISSLIIIFLESPGSLVELGIFCNKSELFKKILIVASAEEVYGEDSFIYLGPLEYIKKKVSSSVVIYPWPDPEVLKYDNDFLDDLCVNIKEKLSSI:AALLGIPSVDPSKVKKDKDISKPISFEEFKKKVEEFLKGKDKELPGLFLL	8.304312576363218	0.5677687496202486	54.833251953125	0.7149519920349121	11.9681396484375	26.64647102355957	17.74007797241211
result_50aa_1_18	55	IFVCGGKVDVRAPIPPSFRDRLLTYTAKNASELHEHFILAETFKDYFKENAYPDLLVFEDDIASISSLIIIFLESPGSLVELGIFCNKSELFKKILIVASAEEVYGEDSFIYLGPLEYIKKKVSSSVVIYPWPDPEVLKYDNDFLDDLCVNIKEKLSSI:APLLGIPNVDPKKVPKDKDLSKPIPFEEFLKKVEEFLNGEDKELPGMPLL	6.938132661038018	0.6698920210588118	47.20967483520508	0.7160860300064087	12.173263549804688	26.780073165893555	16.474205017089844
result_50aa_1_18	56	IFVCGGKVDVRAPIPPSFRDRLLTYTAKNASELHEHFILAETFKDYFKENAYPDLLVFEDDIASISSLIIIFLESPGSLVELGIFCNKSELFKKILIVASAEEVYGEDSFIYLGPLEYIKKKVSSSVVIYPWPDPEVLKYDNDFLDDLCVNIKEKLSSI:AALLGIPSVDPSKVPKDKDIDKPIPFEELKKKIEEFLNGEDKELPGLPLL	7.660405520646373	0.5603607225113644	49.97069549560547	0.7125046253204346	12.465213775634766	27.591154098510742	19.44542694091797
result_50aa_1_18	57	IFVCGGKVDVRAPIPPSFRDRLLTYTAKNASELHEHFILAETFKDYFKENAYPDLLVFEDDIASISSLIIIFLESPGSLVELGIFCNKSELFKKILIVASAEEVYGEDSFIYLGPLEYIKKKVSSSVVIYPWPDPEVLKYDNDFLDDLCVNIKEKLSSI:AWLLGIPSVDPEKVPKDFDIDKPIPFEELLKKIEEFLNGEDKELPGLELL	8.091030793944956	0.5229092203198121	61.513221740722656	0.7128772735595703	12.214166641235352	27.755037307739258	19.452913284301758
result_50aa_1_18	58	IFVCGGKVDVRAPIPPSFRDRLLTYTAKNASELHEHFILAETFKDYFKENAYPDLLVFEDDIASISSLIIIFLESPGSLVELGIFCNKSELFKKILIVASAEEVYGEDSFIYLGPLEYIKKKVSSSVVIYPWPDPEVLKYDNDFLDDLCVNIKEKLSSI:AALLGIPNIDPSKVPKDLDIDKPIPFEEFLKKVEEFLNGENKEIPGLRLL	8.002414083461332	0.563958754946448	50.80719757080078	0.7151341438293457	12.092572212219238	26.9788761138916	17.389116287231445
result_50aa_1_18	59	IFVCGGKVDVRAPIPPSFRDRLLTYTAKNASELHEHFILAETFKDYFKENAYPDLLVFEDDIASISSLIIIFLESPGSLVELGIFCNKSELFKKILIVASAEEVYGEDSFIYLGPLEYIKKKVSSSVVIYPWPDPEVLKYDNDFLDDLCVNIKEKLSSI:AALLGIPNVDPSKVPKDLDLDKPISFEEFMERVKKFLEGEDKELEGLELL	7.406705992598237	0.5610604066126463	63.8954963684082	0.7143864631652832	11.934747695922852	27.121492385864258	17.579463958740234
result_50aa_1_18	60	IFVCGGKVDVRAPIPPSFRDRLLTYTAKNASELHEHFILAETFKDYFKENAYPDLLVFEDDIASISSLIIIFLESPGSLVELGIFCNKSELFKKILIVASAEEVYGEDSFIYLGPLEYIKKKVSSSVVIYPWPDPEVLKYDNDFLDDLCVNIKEKLSSI:AALLGIPNVDPKKVPKNLDISKPIPFEEFLKKVKEFLEGEDKELPGLRLE	8.251684325981682	0.5256377334904473	48.35939407348633	0.7146952748298645	12.225198745727539	27.200939178466797	17.430004119873047
result_50aa_1_18	61	IFVCGGKVDVRAPIPPSFRDRLLTYTAKNASELHEHFILAETFKDYFKENAYPDLLVFEDDIASISSLIIIFLESPGSLVELGIFCNKSELFKKILIVASAEEVYGEDSFIYLGPLEYIKKKVSSSVVIYPWPDPEVLKYDNDFLDDLCVNIKEKLSSI:AWLLGIPTVDPEKVPKDKDIDKPIPFEEFLKKVEEFLAGEDRSLPGLQLL	6.790391774963479	0.5793315913089734	50.52098083496094	0.7158092260360718	12.051789283752441	26.681350708007812	16.161685943603516
result_50aa_1_18	62	IFVCGGKVDVRAPIPPSFRDRLLTYTAKNASELHEHFILAETFKDYFKENAYPDLLVFEDDIASISSLIIIFLESPGSLVELGIFCNKSELFKKILIVASAEEVYGEDSFIYLGPLEYIKKKVSSSVVIYPWPDPEVLKYDNDFLDDLCVNIKEKLSSI:AALLGIPNVDPKKVKKDKDIDKPIPFEEFLKKVKEFLEGEDKELKGLQLL	5.330108053903379	0.6921470257770574	46.16679763793945	0.7169539332389832	12.083967208862305	26.497196197509766	12.894699096679688
result_50aa_1_18	63	IFVCGGKVDVRAPIPPSFRDRLLTYTAKNASELHEHFILAETFKDYFKENAYPDLLVFEDDIASISSLIIIFLESPGSLVELGIFCNKSELFKKILIVASAEEVYGEDSFIYLGPLEYIKKKVSSSVVIYPWPDPEVLKYDNDFLDDLCVNIKEKLSSI:APLLGIPNVDPKKYPKDKDIDKPIPFEEFLKKVEEFLNGEKREIPGLPLL	5.302656911911052	0.8704887149982173	47.764949798583984	0.7777177095413208	9.344076156616211	18.487586975097656	1.8344191312789917
result_50aa_1_18	64	IFVCGGKVDVRAPIPPSFRDRLLTYTAKNASELHEHFILAETFKDYFKENAYPDLLVFEDDIASISSLIIIFLESPGSLVELGIFCNKSELFKKILIVASAEEVYGEDSFIYLGPLEYIKKKVSSSVVIYPWPDPEVLKYDNDFLDDLCVNIKEKLSSI:APLLGIPKYDPSKYPKDKNIDKPIPFEELKEKIEEFLKGEDKELEGLRLE	8.40864888937517	0.5249205769185951	50.75092697143555	0.7118196487426758	12.512030601501465	27.746583938598633	19.688840866088867
result_50aa_1_18	65	IFVCGGKVDVRAPIPPSFRDRLLTYTAKNASELHEHFILAETFKDYFKENAYPDLLVFEDDIASISSLIIIFLESPGSLVELGIFCNKSELFKKILIVASAEEVYGEDSFIYLGPLEYIKKKVSSSVVIYPWPDPEVLKYDNDFLDDLCVNIKEKLSSI:AALLGMPNVDPSKVPKDRDLDKPIPFEEFLERVKAFLAGENKELPGLRLE	6.8775601495168015	0.617316473123933	51.23292922973633	0.7129319906234741	12.246971130371094	27.263992309570312	17.99209976196289
result_50aa_1_18	66	IFVCGGKVDVRAPIPPSFRDRLLTYTAKNASELHEHFILAETFKDYFKENAYPDLLVFEDDIASISSLIIIFLESPGSLVELGIFCNKSELFKKILIVASAEEVYGEDSFIYLGPLEYIKKKVSSSVVIYPWPDPEVLKYDNDFLDDLCVNIKEKLSSI:AWLLGIPNVDPSKVPKDKDLDKPIPFEEFMKKVKEFLEGENKELEGLPLL	8.597137105286517	0.5268489350440024	54.99363327026367	0.7158859968185425	11.896699905395508	26.557191848754883	16.144603729248047
result_50aa_1_18	67	IFVCGGKVDVRAPIPPSFRDRLLTYTAKNASELHEHFILAETFKDYFKENAYPDLLVFEDDIASISSLIIIFLESPGSLVELGIFCNKSELFKKILIVASAEEVYGEDSFIYLGPLEYIKKKVSSSVVIYPWPDPEVLKYDNDFLDDLCVNIKEKLSSI:AALLGIPSVDPKKVPKDKDIDKPIPFEELLKKIEEFLKGENKELPGLLLL	8.047494039114966	0.5623397815853974	56.18008804321289	0.7124285697937012	12.12920093536377	27.122970581054688	17.734310150146484
result_50aa_1_18	68	IFVCGGKVDVRAPIPPSFRDRLLTYTAKNASELHEHFILAETFKDYFKENAYPDLLVFEDDIASISSLIIIFLESPGSLVELGIFCNKSELFKKILIVASAEEVYGEDSFIYLGPLEYIKKKVSSSVVIYPWPDPEVLKYDNDFLDDLCVNIKEKLSSI:APLLGIPNWDPSKYPKDLDIDKPIPFEELLKKIEEFLAGENPELEGLPLL	9.18732445812319	0.45154892879138053	56.485496520996094	0.710843026638031	12.298242568969727	27.550832748413086	17.84334373474121
result_50aa_1_18	69	IFVCGGKVDVRAPIPPSFRDRLLTYTAKNASELHEHFILAETFKDYFKENAYPDLLVFEDDIASISSLIIIFLESPGSLVELGIFCNKSELFKKILIVASAEEVYGEDSFIYLGPLEYIKKKVSSSVVIYPWPDPEVLKYDNDFLDDLCVNIKEKLSSI:APLLGIPNYDPSKYPKDKDIDKPIPFEELLKKIEEFLKGEEKELEGLFLL	7.525482738209142	0.5491256398447921	52.35456085205078	0.7139212489128113	12.134590148925781	26.852096557617188	17.944623947143555
result_50aa_1_18	70	IFVCGGKVDVRAPIPPSFRDRLLTYTAKNASELHEHFILAETFKDYFKENAYPDLLVFEDDIASISSLIIIFLESPGSLVELGIFCNKSELFKKILIVASAEEVYGEDSFIYLGPLEYIKKKVSSSVVIYPWPDPEVLKYDNDFLDDLCVNIKEKLSSI:AALLGIPNVDPKKVPKDRDISKPIPFEELLERIKAFLEGEDKELEGLPLL	8.69716449973337	0.48550878331269726	58.79731750488281	0.7110447883605957	12.284321784973145	27.700632095336914	19.065441131591797
result_50aa_1_18	71	IFVCGGKVDVRAPIPPSFRDRLLTYTAKNASELHEHFILAETFKDYFKENAYPDLLVFEDDIASISSLIIIFLESPGSLVELGIFCNKSELFKKILIVASAEEVYGEDSFIYLGPLEYIKKKVSSSVVIYPWPDPEVLKYDNDFLDDLCVNIKEKLSSI:APLLGIPSVDPSKYPKDKNLDKPISFEELLKKIEEFLNGKDKELPGLELL	7.289935460362507	0.5817407019658571	53.26542282104492	0.7127960324287415	12.370720863342285	27.483386993408203	18.84928321838379
result_50aa_1_18	72	IFVCGGKVDVRAPIPPSFRDRLLTYTAKNASELHEHFILAETFKDYFKENAYPDLLVFEDDIASISSLIIIFLESPGSLVELGIFCNKSELFKKILIVASAEEVYGEDSFIYLGPLEYIKKKVSSSVVIYPWPDPEVLKYDNDFLDDLCVNIKEKLSSI:AALLGIPTVDPEKVPKDRDIDKPIPFEEFLKKVEEFLNGENKELPGLRLE	7.7280853423092255	0.5960401642516421	52.63740921020508	0.7134126424789429	12.299761772155762	27.37177848815918	16.476308822631836
result_50aa_1_18	73	IFVCGGKVDVRAPIPPSFRDRLLTYTAKNASELHEHFILAETFKDYFKENAYPDLLVFEDDIASISSLIIIFLESPGSLVELGIFCNKSELFKKILIVASAEEVYGEDSFIYLGPLEYIKKKVSSSVVIYPWPDPEVLKYDNDFLDDLCVNIKEKLSSI:AALLGIPSIDPSKVKKDKDLSKPIPFEELLKKIEEFLKGKDKKLEGLELL	7.93618293823276	0.5599815438295289	57.29905319213867	0.7120676636695862	12.245328903198242	27.511688232421875	17.852420806884766
result_50aa_1_18	74	IFVCGGKVDVRAPIPPSFRDRLLTYTAKNASELHEHFILAETFKDYFKENAYPDLLVFEDDIASISSLIIIFLESPGSLVELGIFCNKSELFKKILIVASAEEVYGEDSFIYLGPLEYIKKKVSSSVVIYPWPDPEVLKYDNDFLDDLCVNIKEKLSSI:APLLGIPNVDPKKVPKDRDIDKPIPFEEFLKKVEEFLNGEDKTLPGLRLE	5.702523280042083	0.7124880295833412	49.8604621887207	0.7159354090690613	12.089285850524902	26.680932998657227	17.834911346435547
result_50aa_1_18	75	IFVCGGKVDVRAPIPPSFRDRLLTYTAKNASELHEHFILAETFKDYFKENAYPDLLVFEDDIASISSLIIIFLESPGSLVELGIFCNKSELFKKILIVASAEEVYGEDSFIYLGPLEYIKKKVSSSVVIYPWPDPEVLKYDNDFLDDLCVNIKEKLSSI:AALLGLPNVDPKKVPKNRDISKPISFEEFKKKVEEFLNGEDKELPGLRLE	9.169882039429911	0.5461995329386762	56.43788146972656	0.7116382122039795	12.31314468383789	27.73224639892578	19.188488006591797
result_50aa_1_18	76	IFVCGGKVDVRAPIPPSFRDRLLTYTAKNASELHEHFILAETFKDYFKENAYPDLLVFEDDIASISSLIIIFLESPGSLVELGIFCNKSELFKKILIVASAEEVYGEDSFIYLGPLEYIKKKVSSSVVIYPWPDPEVLKYDNDFLDDLCVNIKEKLSSI:APLLGLPNYDPSKYPKDLDIDKPIPFEEFLKKVKEFLEGEDKELPGLFLL	11.65703496556525	0.48140469280848913	52.188392639160156	0.717399537563324	11.818547248840332	26.151718139648438	16.290231704711914
result_50aa_1_18	77	IFVCGGKVDVRAPIPPSFRDRLLTYTAKNASELHEHFILAETFKDYFKENAYPDLLVFEDDIASISSLIIIFLESPGSLVELGIFCNKSELFKKILIVASAEEVYGEDSFIYLGPLEYIKKKVSSSVVIYPWPDPEVLKYDNDFLDDLCVNIKEKLSSI:AALLGIPNVDPKKVPKDKDISKPIPFEEFKKKVEEFLKGKDKKLPGLRLE	9.682613284583034	0.5267529553966303	56.92788314819336	0.7113164067268372	12.334802627563477	27.828575134277344	19.2712459564209
result_50aa_1_18	78	IFVCGGKVDVRAPIPPSFRDRLLTYTAKNASELHEHFILAETFKDYFKENAYPDLLVFEDDIASISSLIIIFLESPGSLVELGIFCNKSELFKKILIVASAEEVYGEDSFIYLGPLEYIKKKVSSSVVIYPWPDPEVLKYDNDFLDDLCVNIKEKLSSI:APLLGIPKYDPSKYPKDKDLDKPISFEELLEKIKAFLEGENPELEGLELL	8.112414027252086	0.5434237265342368	55.17772674560547	0.7120463848114014	12.381490707397461	27.54508399963379	19.540206909179688
result_50aa_1_18	79	IFVCGGKVDVRAPIPPSFRDRLLTYTAKNASELHEHFILAETFKDYFKENAYPDLLVFEDDIASISSLIIIFLESPGSLVELGIFCNKSELFKKILIVASAEEVYGEDSFIYLGPLEYIKKKVSSSVVIYPWPDPEVLKYDNDFLDDLCVNIKEKLSSI:AALLGIPNVDPSKVPKDLNLDKPIPFEEHLKKIEEFLAGENPKLEGLELL	8.047727302355511	0.5257470343016716	48.60292053222656	0.7122822999954224	12.396625518798828	27.551984786987305	19.50517463684082
result_50aa_1_18	80	IFVCGGKVDVRAPIPPSFRDRLLTYTAKNASELHEHFILAETFKDYFKENAYPDLLVFEDDIASISSLIIIFLESPGSLVELGIFCNKSELFKKILIVASAEEVYGEDSFIYLGPLEYIKKKVSSSVVIYPWPDPEVLKYDNDFLDDLCVNIKEKLSSI:AALLGIPNVDPKKVPKDYDIDKPIPFEEFMKKVEEFLNGEERELEGLELL	6.8379273334551485	0.6311256364451726	50.840492248535156	0.7156988382339478	12.048632621765137	26.79277992248535	17.229141235351562
result_50aa_1_18	81	IFVCGGKVDVRAPIPPSFRDRLLTYTAKNASELHEHFILAETFKDYFKENAYPDLLVFEDDIASISSLIIIFLESPGSLVELGIFCNKSELFKKILIVASAEEVYGEDSFIYLGPLEYIKKKVSSSVVIYPWPDPEVLKYDNDFLDDLCVNIKEKLSSI:APLLGIPKYDPSKYPKDKDIDKPIPFEELKKKIEEFLNGENKELPGLFLE	7.6439970701383455	0.5751789942646616	52.186161041259766	0.713545560836792	12.27741527557373	27.169923782348633	19.32529067993164
result_50aa_1_18	82	IFVCGGKVDVRAPIPPSFRDRLLTYTAKNASELHEHFILAETFKDYFKENAYPDLLVFEDDIASISSLIIIFLESPGSLVELGIFCNKSELFKKILIVASAEEVYGEDSFIYLGPLEYIKKKVSSSVVIYPWPDPEVLKYDNDFLDDLCVNIKEKLSSI:AWLLGNPNIDPKKVPKDKNLDKPIPFEEFLEKVKKFLEGENKELPGLRLE	7.813433752724062	0.587957063608373	55.05354309082031	0.7140209674835205	12.170929908752441	27.349071502685547	17.487323760986328
result_50aa_1_18	83	IFVCGGKVDVRAPIPPSFRDRLLTYTAKNASELHEHFILAETFKDYFKENAYPDLLVFEDDIASISSLIIIFLESPGSLVELGIFCNKSELFKKILIVASAEEVYGEDSFIYLGPLEYIKKKVSSSVVIYPWPDPEVLKYDNDFLDDLCVNIKEKLSSI:APLLGIPNYDPSEYPKDKDIDKPIPFEELLKKIEEFLAGEDKEIPGLELL	6.58844555001739	0.6349642075023398	50.88964080810547	0.7116684913635254	12.409955978393555	27.395994186401367	18.309043884277344
result_50aa_1_18	84	IFVCGGKVDVRAPIPPSFRDRLLTYTAKNASELHEHFILAETFKDYFKENAYPDLLVFEDDIASISSLIIIFLESPGSLVELGIFCNKSELFKKILIVASAEEVYGEDSFIYLGPLEYIKKKVSSSVVIYPWPDPEVLKYDNDFLDDLCVNIKEKLSSI:APLLGIPKYDPEKYPKDRDLSKPIPFEEFLKKVKEFLNGKDKNIPGLFLL	7.434152232408432	0.6049991811582736	45.19908905029297	0.7462705373764038	10.759078025817871	22.622316360473633	5.219122886657715
result_50aa_1_18	85	IFVCGGKVDVRAPIPPSFRDRLLTYTAKNASELHEHFILAETFKDYFKENAYPDLLVFEDDIASISSLIIIFLESPGSLVELGIFCNKSELFKKILIVASAEEVYGEDSFIYLGPLEYIKKKVSSSVVIYPWPDPEVLKYDNDFLDDLCVNIKEKLSSI:APLLGMPNYDPSKYPKDKDIDKPIPFEEFLKEVEEFLNGENKEIPGLFLL	6.825563754860164	0.6074315532600855	52.60953903198242	0.7162256240844727	11.897278785705566	26.314111709594727	16.43044662475586
result_50aa_1_18	86	IFVCGGKVDVRAPIPPSFRDRLLTYTAKNASELHEHFILAETFKDYFKENAYPDLLVFEDDIASISSLIIIFLESPGSLVELGIFCNKSELFKKILIVASAEEVYGEDSFIYLGPLEYIKKKVSSSVVIYPWPDPEVLKYDNDFLDDLCVNIKEKLSSI:AALLGIPSVDPSKVPKDRDISKPIPFEELLKKVEEFLEGDDKEIPGLRLE	7.161947415194436	0.5667230634665765	48.52474594116211	0.7126326560974121	12.365118980407715	27.313705444335938	17.013164520263672
result_50aa_1_18	87	IFVCGGKVDVRAPIPPSFRDRLLTYTAKNASELHEHFILAETFKDYFKENAYPDLLVFEDDIASISSLIIIFLESPGSLVELGIFCNKSELFKKILIVASAEEVYGEDSFIYLGPLEYIKKKVSSSVVIYPWPDPEVLKYDNDFLDDLCVNIKEKLSSI:AWLLGIPSVDPSKVKKDKNIDKPIPFEEFLKKVEEFLNGKDKELKGLFLE	7.993661229666488	0.5424284434989	50.50099182128906	0.7174687385559082	11.949621200561523	26.544878005981445	17.15479850769043
result_50aa_1_18	88	IFVCGGKVDVRAPIPPSFRDRLLTYTAKNASELHEHFILAETFKDYFKENAYPDLLVFEDDIASISSLIIIFLESPGSLVELGIFCNKSELFKKILIVASAEEVYGEDSFIYLGPLEYIKKKVSSSVVIYPWPDPEVLKYDNDFLDDLCVNIKEKLSSI:AAELGIPNVDPKYVKKDKDISKPISFEEFLEKVKKFLEGEDKKIPGLFLL	6.379444409412439	0.6439589181837644	50.41905212402344	0.7176698446273804	11.958627700805664	26.297090530395508	16.490997314453125
result_50aa_1_18	89	IFVCGGKVDVRAPIPPSFRDRLLTYTAKNASELHEHFILAETFKDYFKENAYPDLLVFEDDIASISSLIIIFLESPGSLVELGIFCNKSELFKKILIVASAEEVYGEDSFIYLGPLEYIKKKVSSSVVIYPWPDPEVLKYDNDFLDDLCVNIKEKLSSI:AAELGIPNVDPKKVKKDKNLDKPIPFEELLKKIKEFLEGKNPELPGLFLL	8.97704459023548	0.5103192649715328	55.02749252319336	0.713653028011322	12.137003898620605	27.0982666015625	17.525707244873047
result_50aa_1_18	90	IFVCGGKVDVRAPIPPSFRDRLLTYTAKNASELHEHFILAETFKDYFKENAYPDLLVFEDDIASISSLIIIFLESPGSLVELGIFCNKSELFKKILIVASAEEVYGEDSFIYLGPLEYIKKKVSSSVVIYPWPDPEVLKYDNDFLDDLCVNIKEKLSSI:AALLGIPSVDPSKVPKDKDINKPIPFEEFLKKVKEFLEGENPELEGLPLL	7.136100797451794	0.5879762230442641	49.57923889160156	0.7139552235603333	12.21207046508789	26.994951248168945	17.387908935546875
result_50aa_1_18	91	IFVCGGKVDVRAPIPPSFRDRLLTYTAKNASELHEHFILAETFKDYFKENAYPDLLVFEDDIASISSLIIIFLESPGSLVELGIFCNKSELFKKILIVASAEEVYGEDSFIYLGPLEYIKKKVSSSVVIYPWPDPEVLKYDNDFLDDLCVNIKEKLSSI:AALLGIPNVDPSKVPKNLDIDKPIPFEEFKKKVEEFLAGEEPELEGLELL	9.326274865649927	0.5391330976026606	54.42060470581055	0.7108013033866882	12.4354829788208	28.00234603881836	20.282928466796875
result_50aa_1_18	92	IFVCGGKVDVRAPIPPSFRDRLLTYTAKNASELHEHFILAETFKDYFKENAYPDLLVFEDDIASISSLIIIFLESPGSLVELGIFCNKSELFKKILIVASAEEVYGEDSFIYLGPLEYIKKKVSSSVVIYPWPDPEVLKYDNDFLDDLCVNIKEKLSSI:AALLGIPTVDPSKVPKDLNIDEPIPFEEFLKKVKEFLEGENKELPGLRLE	8.031478189977776	0.6321265491171567	47.77833938598633	0.7150284647941589	12.207437515258789	27.010875701904297	14.747953414916992
result_50aa_1_18	93	IFVCGGKVDVRAPIPPSFRDRLLTYTAKNASELHEHFILAETFKDYFKENAYPDLLVFEDDIASISSLIIIFLESPGSLVELGIFCNKSELFKKILIVASAEEVYGEDSFIYLGPLEYIKKKVSSSVVIYPWPDPEVLKYDNDFLDDLCVNIKEKLSSI:APLLGIPSYDPSKYPKNKNIDKPIPFEELMKKIEEFLNGENKELPGLELL	8.76082675660185	0.49479880895629985	55.20982360839844	0.7123948335647583	12.337098121643066	27.39841651916504	17.924297332763672
result_50aa_1_18	94	IFVCGGKVDVRAPIPPSFRDRLLTYTAKNASELHEHFILAETFKDYFKENAYPDLLVFEDDIASISSLIIIFLESPGSLVELGIFCNKSELFKKILIVASAEEVYGEDSFIYLGPLEYIKKKVSSSVVIYPWPDPEVLKYDNDFLDDLCVNIKEKLSSI:APLLGLPKYDPKKYPKDRDLSKPIPFEEHLKRVEEFLNGENKELPGLRLE	6.41770692052051	0.6618379898663559	50.54684829711914	0.7136338949203491	12.193671226501465	26.940017700195312	17.801549911499023
result_50aa_1_18	95	IFVCGGKVDVRAPIPPSFRDRLLTYTAKNASELHEHFILAETFKDYFKENAYPDLLVFEDDIASISSLIIIFLESPGSLVELGIFCNKSELFKKILIVASAEEVYGEDSFIYLGPLEYIKKKVSSSVVIYPWPDPEVLKYDNDFLDDLCVNIKEKLSSI:AALLGIPNVDPSKVPKDRNLDKPIPFEELLKKIEEFLKGEEKELEGLPLL	8.408922374985623	0.5262982221986693	56.08582305908203	0.7117213010787964	12.208084106445312	27.398164749145508	18.50741195678711
result_50aa_1_18	96	IFVCGGKVDVRAPIPPSFRDRLLTYTAKNASELHEHFILAETFKDYFKENAYPDLLVFEDDIASISSLIIIFLESPGSLVELGIFCNKSELFKKILIVASAEEVYGEDSFIYLGPLEYIKKKVSSSVVIYPWPDPEVLKYDNDFLDDLCVNIKEKLSSI:SALLGIPNVDPSKVPKDKDIDKPIPFEELLKKIEDFLKGENKELEGLRLE	8.334984462782357	0.5396802359752668	55.568016052246094	0.7121677994728088	12.482372283935547	27.83637046813965	19.03017807006836
[truncated: 17,503 more rows]
