# Supplementary material for: AlphaDesign: a de novo protein design framework based on AlphaFold
Source: Mol Syst Biol. 2025 Jun 17;21(9):1166–89. doi: 10.1038/s44320-025-00119-z (PMC12405559; doi:10.1038/s44320-025-00119-z)
Supplement: Supplementary file 8 — Source data Fig. 6 [file 44320_2025_119_MOESM8_ESM.zip › Figure_6/6DandE/rf-rcat-100-af2-scores.csv]

name	index	sequence	sc_rmsd	sc_tm	plddt	ptm	ipae	mpae
design_0	0	EEKKKKEEEEKKKEEEKAAEEAKKLGEKVDKEGKAAVKKGKAEGKEAAKAAYEKLRKKMEEFSKLALEASKKGWELTFKAYADALAKAAARAAEAEKILK:LFVCGGKVDVRAPIPPSFRDRLLTYTAKNASELHEHFILAETFKDYFKENAYPDLLVFEDDIASISSLIIIFLESPGSLVELGIFCNKSELFKKILIVASAEEVYGEDSFIYLGPLEYIKKKVSSSVVIYPWPDPEVLKYDNDFLDDLCVNIKEKLSSI	1.1018795519716476	0.978782246530696	88.65533	0.71788895	13.531951	2.457463
design_0	1	SLEELLEKLEKEREEEEEAEEERRRAERVEEEGRRLVERGRREGPEAAREAYERARERAEEFSRRALEASKKGYEKTFKAAAEGLALAAREAAEALKILK:LFVCGGKVDVRAPIPPSFRDRLLTYTAKNASELHEHFILAETFKDYFKENAYPDLLVFEDDIASISSLIIIFLESPGSLVELGIFCNKSELFKKILIVASAEEVYGEDSFIYLGPLEYIKKKVSSSVVIYPWPDPEVLKYDNDFLDDLCVNIKEKLSSI	1.2691108160613875	0.9620026640514954	87.34575	0.68133837	16.382065	3.293116
design_0	2	SEEEKKEKEEEEKKEEEAAEKAKKAGKEAKAAGAAAVAAGAALGKAAAAAAAAALRAKAEEFSKKALEASKKGWEKTFKAYAEALAEAAAYLAAAEKIAK:LFVCGGKVDVRAPIPPSFRDRLLTYTAKNASELHEHFILAETFKDYFKENAYPDLLVFEDDIASISSLIIIFLESPGSLVELGIFCNKSELFKKILIVASAEEVYGEDSFIYLGPLEYIKKKVSSSVVIYPWPDPEVLKYDNDFLDDLCVNIKEKLSSI	25.014010409516207	0.17360232127653466	71.63372	0.5821501	25.74323	12.465308
design_0	3	SLLEKKKKEEEEKKEEEEAKKAEEEAKEVEKEGKKLVEAGKKEGKEAAKKGYEEARKKAEEFSKKALEASKKGNEKTFKAYAEGLAKAARYAAELKKIYE:LFVCGGKVDVRAPIPPSFRDRLLTYTAKNASELHEHFILAETFKDYFKENAYPDLLVFEDDIASISSLIIIFLESPGSLVELGIFCNKSELFKKILIVASAEEVYGEDSFIYLGPLEYIKKKVSSSVVIYPWPDPEVLKYDNDFLDDLCVNIKEKLSSI	1.5804928266192453	0.9392230000815452	89.85901	0.6654246	17.633667	3.7829628
design_0	4	MEEEEKEKKEKEKEEEKKAEELKKLAAETAAAGAAAVAAGAALGPAAAKAAAAAAAAAAAEFSKRALEASKKGYEKPFKAAAEGLALAAAALAAAVKIAE:LFVCGGKVDVRAPIPPSFRDRLLTYTAKNASELHEHFILAETFKDYFKENAYPDLLVFEDDIASISSLIIIFLESPGSLVELGIFCNKSELFKKILIVASAEEVYGEDSFIYLGPLEYIKKKVSSSVVIYPWPDPEVLKYDNDFLDDLCVNIKEKLSSI	5.643798242200295	0.5941826649948214	68.757195	0.5650789	27.205061	15.105045
design_0	5	SLAEALAAAAAAAAAAAAAAAAAAAGAAAAAAGAAAVAAAAALGPEAAKAAAAALTAAAAAFSKNALAAAKAGNDATFKAYADALAAAAAHRAAAVAILE:LFVCGGKVDVRAPIPPSFRDRLLTYTAKNASELHEHFILAETFKDYFKENAYPDLLVFEDDIASISSLIIIFLESPGSLVELGIFCNKSELFKKILIVASAEEVYGEDSFIYLGPLEYIKKKVSSSVVIYPWPDPEVLKYDNDFLDDLCVNIKEKLSSI	14.326447450196437	0.2361429247291246	62.756924	0.5791037	25.09882	12.063953
design_0	6	SEEEEKEKKKKEEEEKKKAEEAEKEGEKAKAKGEELYKKGKKEGKEAAKKGYEEARKIAEEFSKKALEASKKGYELTFKAAAKALAEAAYYAKKLEEIYE:LFVCGGKVDVRAPIPPSFRDRLLTYTAKNASELHEHFILAETFKDYFKENAYPDLLVFEDDIASISSLIIIFLESPGSLVELGIFCNKSELFKKILIVASAEEVYGEDSFIYLGPLEYIKKKVSSSVVIYPWPDPEVLKYDNDFLDDLCVNIKEKLSSI	1.333289907343893	0.966438037428299	89.39318	0.708126	14.20234	2.6064253
design_0	7	MEEEEKKKKEEEEKEKEEAKKAEEEAREARARGEALVEAARAEGPEAARAAAEELRELAEEFSKKALKAAKEGNELTFKAYARGLAEVARHRAEAERVLE:LFVCGGKVDVRAPIPPSFRDRLLTYTAKNASELHEHFILAETFKDYFKENAYPDLLVFEDDIASISSLIIIFLESPGSLVELGIFCNKSELFKKILIVASAEEVYGEDSFIYLGPLEYIKKKVSSSVVIYPWPDPEVLKYDNDFLDDLCVNIKEKLSSI	1.5981791944601014	0.9451243970170974	90.43392	0.59645283	23.29219	10.793396
design_0	8	SELEEKEKEEEKKEEEKKAKEAEEEGKKAEEEGKKLVEAGKKEGKETAKEGAKELEERAEKFSKKALEASKEGWEKTFKAYAKALAIAARYRAELEKIYK:LFVCGGKVDVRAPIPPSFRDRLLTYTAKNASELHEHFILAETFKDYFKENAYPDLLVFEDDIASISSLIIIFLESPGSLVELGIFCNKSELFKKILIVASAEEVYGEDSFIYLGPLEYIKKKVSSSVVIYPWPDPEVLKYDNDFLDDLCVNIKEKLSSI	20.178518744205274	0.26433775554646277	92.03716	0.58469665	24.760817	12.259666
design_0	9	MEEEKEKEEEAKKKEEEAAKKAEEKAEEADKKGEEGVEKAKKEGKEEAKKAMKENREMAAEFSKNALAASKAGDEKTFKAYADGLAKVAKRMAENEKILK:LFVCGGKVDVRAPIPPSFRDRLLTYTAKNASELHEHFILAETFKDYFKENAYPDLLVFEDDIASISSLIIIFLESPGSLVELGIFCNKSELFKKILIVASAEEVYGEDSFIYLGPLEYIKKKVSSSVVIYPWPDPEVLKYDNDFLDDLCVNIKEKLSSI	0.8779584397475049	0.9870253739423714	85.71073	0.71189094	14.5187845	2.801656
design_0	10	SLLEELEKKKKEEEEKKKAEEAEKKAKEAKKEGEELVKAGKEEGKEAAKKGAEKAREKAEEFSKKMLEASKKGYELTAKAYAKALAEVARKRAELVKIAK:LFVCGGKVDVRAPIPPSFRDRLLTYTAKNASELHEHFILAETFKDYFKENAYPDLLVFEDDIASISSLIIIFLESPGSLVELGIFCNKSELFKKILIVASAEEVYGEDSFIYLGPLEYIKKKVSSSVVIYPWPDPEVLKYDNDFLDDLCVNIKEKLSSI	24.760735397371608	0.22322490463536196	71.20855	0.5753514	26.58331	10.080709
design_0	11	EEKKKEEEEKKKKEEEEKAEEAKKKAEEAKKKGEELVEKAKKEGKEEAKEAIEKLREMAAEFSKKALEASKEGNELTFKAYAEGLALAAEYRAKAEKILK:LFVCGGKVDVRAPIPPSFRDRLLTYTAKNASELHEHFILAETFKDYFKENAYPDLLVFEDDIASISSLIIIFLESPGSLVELGIFCNKSELFKKILIVASAEEVYGEDSFIYLGPLEYIKKKVSSSVVIYPWPDPEVLKYDNDFLDDLCVNIKEKLSSI	2.948335832691112	0.8513153614826227	73.29759	0.608548	22.609653	6.885169
design_0	12	MEEEEKEKAAAEKAAEDAAKAAEAAAAAADAAGTALVAAAAAEGPAAAAAAAAALTAAAADFSKKALAASKEGNEKTFKAYADGLAKAASRRAKAVAIAA:LFVCGGKVDVRAPIPPSFRDRLLTYTAKNASELHEHFILAETFKDYFKENAYPDLLVFEDDIASISSLIIIFLESPGSLVELGIFCNKSELFKKILIVASAEEVYGEDSFIYLGPLEYIKKKVSSSVVIYPWPDPEVLKYDNDFLDDLCVNIKEKLSSI	7.546835143638819	0.44324210596822505	91.29185	0.5632907	26.889318	15.210957
design_0	13	MKEEEERKKKEEEKEKKRAEEEKKRAEEVRKRGEELVKRAREEGKEAAKRAAEELRRYMEEFSKRALEASKEGYEETFKAAAEGLAIAARYREEAEKILK:LFVCGGKVDVRAPIPPSFRDRLLTYTAKNASELHEHFILAETFKDYFKENAYPDLLVFEDDIASISSLIIIFLESPGSLVELGIFCNKSELFKKILIVASAEEVYGEDSFIYLGPLEYIKKKVSSSVVIYPWPDPEVLKYDNDFLDDLCVNIKEKLSSI	1.0521608421932118	0.9720765092585258	91.05462	0.71115327	13.646963	2.264999
design_0	14	AAAAAAAAAAAAAKEAAAAAEAKAAGKAAAEEGKAGVAKAKAEGPEAAKAAAAAARAKAAEFSKKALAAAKAGNEATFKAYAAALAEAAAYRAEAEKILE:LFVCGGKVDVRAPIPPSFRDRLLTYTAKNASELHEHFILAETFKDYFKENAYPDLLVFEDDIASISSLIIIFLESPGSLVELGIFCNKSELFKKILIVASAEEVYGEDSFIYLGPLEYIKKKVSSSVVIYPWPDPEVLKYDNDFLDDLCVNIKEKLSSI	13.759384029171057	0.23239709794124636	68.83493	0.62133044	22.294308	7.8584566
design_0	15	SLEEELKKKKEEKEEEEKAKEAEKEAEKAKKEGEKLYEKGKKEGKEAAEKGMKEAEKMAEEFSKKGLEASKKGYEKTFKAYAKGLAEAAYYRAKLKKILE:LFVCGGKVDVRAPIPPSFRDRLLTYTAKNASELHEHFILAETFKDYFKENAYPDLLVFEDDIASISSLIIIFLESPGSLVELGIFCNKSELFKKILIVASAEEVYGEDSFIYLGPLEYIKKKVSSSVVIYPWPDPEVLKYDNDFLDDLCVNIKEKLSSI	23.077327402800893	0.3806578154822956	68.93694	0.5747236	27.122889	17.255718
design_0	16	SLLEEAAKAAEAAAAAAAAAAAAAAGAAAAAAGAALVAAGAAAGAATAAAAAAALRAAAAAFSKAALAAAKAGNDLTFKAAADALAKAAAALAAAEAILA:LFVCGGKVDVRAPIPPSFRDRLLTYTAKNASELHEHFILAETFKDYFKENAYPDLLVFEDDIASISSLIIIFLESPGSLVELGIFCNKSELFKKILIVASAEEVYGEDSFIYLGPLEYIKKKVSSSVVIYPWPDPEVLKYDNDFLDDLCVNIKEKLSSI	25.224797749684743	0.12522111341762454	63.385498	0.5559441	28.098848	17.796165
design_0	17	SLAELLEKLAKEAAEAAAAAAARAAGAAADAAGAAALAAGAALGPAAARAAAAAARAAAAEFSKRALEASEAGNEKTFKAWADALAAAAARRAALEAVLA:LFVCGGKVDVRAPIPPSFRDRLLTYTAKNASELHEHFILAETFKDYFKENAYPDLLVFEDDIASISSLIIIFLESPGSLVELGIFCNKSELFKKILIVASAEEVYGEDSFIYLGPLEYIKKKVSSSVVIYPWPDPEVLKYDNDFLDDLCVNIKEKLSSI	10.700208973143061	0.3949539600695644	60.626003	0.55890995	27.791765	17.026186
design_0	18	AEEEEKAKAEAEAAEKAAAAAADAAGAAADAAGAAAVAAGKALGPATAAAAAAALDALAAEFSKKALEASKKGNELTFKAYAAALAAAAARRAAAVKALE:LFVCGGKVDVRAPIPPSFRDRLLTYTAKNASELHEHFILAETFKDYFKENAYPDLLVFEDDIASISSLIIIFLESPGSLVELGIFCNKSELFKKILIVASAEEVYGEDSFIYLGPLEYIKKKVSSSVVIYPWPDPEVLKYDNDFLDDLCVNIKEKLSSI	4.798129131040081	0.6609882479936695	60.36961	0.5677442	27.040781	18.620476
design_0	19	MLKELLEKAAKEAEEEKKAAEAEKEGEEAERRGEELLRRAEEEGPEEARRGYEEARRIMEEFSKKALEASKEGNEKTFKAYARALARAARHAERLLKVLE:LFVCGGKVDVRAPIPPSFRDRLLTYTAKNASELHEHFILAETFKDYFKENAYPDLLVFEDDIASISSLIIIFLESPGSLVELGIFCNKSELFKKILIVASAEEVYGEDSFIYLGPLEYIKKKVSSSVVIYPWPDPEVLKYDNDFLDDLCVNIKEKLSSI	0.7918674436326729	0.9914385223537079	90.06296	0.731189	12.859891	2.3025286
design_0	20	SLLEKLAEEAKKAAEEAAAAAARAAAAAAAALGAALVAAGAALGPAVAAAAAAVLRAIMADFSKKALEASKAGNELTFKAAAEGLALAAAALAAAEAIAA:LFVCGGKVDVRAPIPPSFRDRLLTYTAKNASELHEHFILAETFKDYFKENAYPDLLVFEDDIASISSLIIIFLESPGSLVELGIFCNKSELFKKILIVASAEEVYGEDSFIYLGPLEYIKKKVSSSVVIYPWPDPEVLKYDNDFLDDLCVNIKEKLSSI	1.2368403073556418	0.9697856702755127	86.68321	0.6253346	20.344505	5.4661026
design_0	21	SLKEELEKKKKEEEEKKKAEEAKKKGEEAEKEGEKLLKRGKEEGPEAAKEGAEEARKRMEEFSKKALEASKEGNELTFKAYAEALAKAARIREELEKVLK:LFVCGGKVDVRAPIPPSFRDRLLTYTAKNASELHEHFILAETFKDYFKENAYPDLLVFEDDIASISSLIIIFLESPGSLVELGIFCNKSELFKKILIVASAEEVYGEDSFIYLGPLEYIKKKVSSSVVIYPWPDPEVLKYDNDFLDDLCVNIKEKLSSI	18.561114251563115	0.20232999851086	90.01184	0.58669376	24.652546	11.68148
design_0	22	SEKKKEEEEKKKKKEEEEAKKAEEKAKEAKKEGEKLREAGKKEGKEAAEKGAKKAEEKMKEFSKKALEASKKGNELTFKAYAKGLAEAAAVRAALEKILK:LFVCGGKVDVRAPIPPSFRDRLLTYTAKNASELHEHFILAETFKDYFKENAYPDLLVFEDDIASISSLIIIFLESPGSLVELGIFCNKSELFKKILIVASAEEVYGEDSFIYLGPLEYIKKKVSSSVVIYPWPDPEVLKYDNDFLDDLCVNIKEKLSSI	23.150662351572997	0.1751074964595258	61.895237	0.5862955	25.99148	12.573303
design_0	23	AEAEAAEAAAAAAAEAAAAAAAAAAAAAAAAAGAAAVAAGAALGPAAAAAAAAAAAAAAAAFSRAALAASKAGWELTFKAAAAGLALAAAALAAAVKIAA:LFVCGGKVDVRAPIPPSFRDRLLTYTAKNASELHEHFILAETFKDYFKENAYPDLLVFEDDIASISSLIIIFLESPGSLVELGIFCNKSELFKKILIVASAEEVYGEDSFIYLGPLEYIKKKVSSSVVIYPWPDPEVLKYDNDFLDDLCVNIKEKLSSI	6.887939254781381	0.5212637204156914	61.963196	0.5556332	27.158285	17.056221
design_0	24	MEKEKKEKEKEEEKEKKEAEKAKKKAEEAEKKGEEKVKKAKEEGKEEAKKAAEEAEKIAEEFSKKALEAAKKGNELTFKEYAKGLAKAAAKRAKLEEIYE:LFVCGGKVDVRAPIPPSFRDRLLTYTAKNASELHEHFILAETFKDYFKENAYPDLLVFEDDIASISSLIIIFLESPGSLVELGIFCNKSELFKKILIVASAEEVYGEDSFIYLGPLEYIKKKVSSSVVIYPWPDPEVLKYDNDFLDDLCVNIKEKLSSI	3.9238864485282208	0.7265411837356742	83.78064	0.57922614	25.825998	12.202888
design_0	25	SEKEKKEEEEKKKKEEEKAEEAKKKAEEAKKEGEKKVKEGKKKGKEAAKKAAEEAKKKMEEFSKKALEASKEGNELTFKAYAEALAEAAAYRAKAEKILK:LFVCGGKVDVRAPIPPSFRDRLLTYTAKNASELHEHFILAETFKDYFKENAYPDLLVFEDDIASISSLIIIFLESPGSLVELGIFCNKSELFKKILIVASAEEVYGEDSFIYLGPLEYIKKKVSSSVVIYPWPDPEVLKYDNDFLDDLCVNIKEKLSSI	18.532794855159267	0.3601676770157339	71.29753	0.5765877	27.109854	17.710356
design_0	26	EEEKKEEEERRKKEEEERRKEAEKLAKEAEKKGKENVKKAKEKGKEEAEKALKENYKLMEEFSKRALEAAEEGNELTFKAYAEGLALVAREAAKAEKILK:LFVCGGKVDVRAPIPPSFRDRLLTYTAKNASELHEHFILAETFKDYFKENAYPDLLVFEDDIASISSLIIIFLESPGSLVELGIFCNKSELFKKILIVASAEEVYGEDSFIYLGPLEYIKKKVSSSVVIYPWPDPEVLKYDNDFLDDLCVNIKEKLSSI	19.54470808378278	0.18677480127104423	88.52	0.5844878	24.853836	14.208429
design_0	27	AAAAEEAAKAAAAAAEAAAAAAKAAAAAAAAAGAALAAAGAAAGPAAAAAGAAAARAAAAAFSKKALEASKKGNELTFKAYAAGLAAAAAAEARLAAVAA:LFVCGGKVDVRAPIPPSFRDRLLTYTAKNASELHEHFILAETFKDYFKENAYPDLLVFEDDIASISSLIIIFLESPGSLVELGIFCNKSELFKKILIVASAEEVYGEDSFIYLGPLEYIKKKVSSSVVIYPWPDPEVLKYDNDFLDDLCVNIKEKLSSI	14.672932732681604	0.22977566065506466	59.594837	0.57534933	25.907999	13.351415
design_0	28	MEEEKEKEKKKKEEEKKRAAEAKEAAAAAAAAGAAAVAAGKAEGKAAAAAAAAAARAMAADFSRKALEASKAGYELTFKAYAAGLAAAAAAEAAAVKIAE:LFVCGGKVDVRAPIPPSFRDRLLTYTAKNASELHEHFILAETFKDYFKENAYPDLLVFEDDIASISSLIIIFLESPGSLVELGIFCNKSELFKKILIVASAEEVYGEDSFIYLGPLEYIKKKVSSSVVIYPWPDPEVLKYDNDFLDDLCVNIKEKLSSI	3.4450027736578757	0.7947109479584988	61.94045	0.5794271	25.472115	12.991425
design_0	29	MKKEEEEKKKEEEKEEKEAEEAKKKAEEAEKEGEELLKRGKEEGKEAAKEGAEKARKLAEEFSKKALEAAKKGNEKTFKAYAEALAKVARKRAELEKVLK:LFVCGGKVDVRAPIPPSFRDRLLTYTAKNASELHEHFILAETFKDYFKENAYPDLLVFEDDIASISSLIIIFLESPGSLVELGIFCNKSELFKKILIVASAEEVYGEDSFIYLGPLEYIKKKVSSSVVIYPWPDPEVLKYDNDFLDDLCVNIKEKLSSI	1.5330607393544111	0.9506589021904703	79.63786	0.6646284	17.98494	4.309737
design_0	30	MEEEKKKEEEEKKKEEEEAEKARKKGEEAKKEGKELVKRGKEEGPEAAKEAIEKLRERAAEFSKKALEASKKGWELTFKAYAEALAEAAALEAKAVKILE:LFVCGGKVDVRAPIPPSFRDRLLTYTAKNASELHEHFILAETFKDYFKENAYPDLLVFEDDIASISSLIIIFLESPGSLVELGIFCNKSELFKKILIVASAEEVYGEDSFIYLGPLEYIKKKVSSSVVIYPWPDPEVLKYDNDFLDDLCVNIKEKLSSI	1.2986842151263895	0.9606029489670779	89.575935	0.67629075	16.307215	3.8048165
design_0	31	ALAEALEKAAAAAAEAAAAAAADAAAAATDAAGAAAVKAGAAEGKEAAKKGAAAARAAAADFSKKALAASKEGNEKTFKAYADGLAKAAARLAELVKIAE:LFVCGGKVDVRAPIPPSFRDRLLTYTAKNASELHEHFILAETFKDYFKENAYPDLLVFEDDIASISSLIIIFLESPGSLVELGIFCNKSELFKKILIVASAEEVYGEDSFIYLGPLEYIKKKVSSSVVIYPWPDPEVLKYDNDFLDDLCVNIKEKLSSI	24.84891750895794	0.123527851600476	77.024254	0.56654704	27.239494	12.512845
design_1	0	KLEELLKKAEELKKKAEEAKEEAKKYEEESKKYKEKAKEYAAEAAKAAKEDKKKAAEYAAKAGEYLIKSSQAGRKAAEANKKAEKYEKEAEKLLEEAKKL:LFVCGGKVDVRAPIPPSFRDRLLTYTAKNASELHEHFILAETFKDYFKENAYPDLLVFEDDIASISSLIIIFLESPGSLVELGIFCNKSELFKKILIVASAEEVYGEDSFIYLGPLEYIKKKVSSSVVIYPWPDPEVLKYDNDFLDDLCVNIKEKLSSI	13.223246687723051	0.2745905649736608	94.02775	0.57100254	26.719107	15.151953
design_1	1	ELEELKKKAEELKKKAEELKAEAEKYKALAEEYKAKAKEYKAKAEEAKKKNKKEAAKYEAKAGEYLIKSSEYGRKAAEAQKKAEEYKKEAEELKAKAEAL:LFVCGGKVDVRAPIPPSFRDRLLTYTAKNASELHEHFILAETFKDYFKENAYPDLLVFEDDIASISSLIIIFLESPGSLVELGIFCNKSELFKKILIVASAEEVYGEDSFIYLGPLEYIKKKVSSSVVIYPWPDPEVLKYDNDFLDDLCVNIKEKLSSI	19.514102331786006	0.31975999553624457	90.65336	0.7375303	13.358911	2.3976264
design_1	2	EIKKLLEEAAKAEAEAKEAAAKSAEAKAESEKYKAEAKEYAAKAKEAAKEDKKLAAKYAAEAGKALIASSQAGRKAAEYDKKAKELKAKSAELKAKAAAL:LFVCGGKVDVRAPIPPSFRDRLLTYTAKNASELHEHFILAETFKDYFKENAYPDLLVFEDDIASISSLIIIFLESPGSLVELGIFCNKSELFKKILIVASAEEVYGEDSFIYLGPLEYIKKKVSSSVVIYPWPDPEVLKYDNDFLDDLCVNIKEKLSSI	24.06966626667343	0.128674406610589	70.10649	0.57357335	27.29246	15.615423
design_1	3	RLAELAAAAAAKAAAAAAAAAAAKAAAAAAAAEAAKAAEYAALAKEAAAKDKKEAAKWAAKAGEALIAAAKAGRAAAEAAKAAAAAAAESAALLAEAAAL:LFVCGGKVDVRAPIPPSFRDRLLTYTAKNASELHEHFILAETFKDYFKENAYPDLLVFEDDIASISSLIIIFLESPGSLVELGIFCNKSELFKKILIVASAEEVYGEDSFIYLGPLEYIKKKVSSSVVIYPWPDPEVLKYDNDFLDDLCVNIKEKLSSI	20.74151407067802	0.21862739498481615	91.71928	0.56267774	27.01713	14.59994
design_1	4	ELEKLKAEAEKLKAEAAAANAKAAAANAAAAAAAAAAAAYAAAAAEAAKKDKKAAAKALGKAGEALIASAKAGAAAAKAKKEADKKNAEAEKLAAEAAAL:LFVCGGKVDVRAPIPPSFRDRLLTYTAKNASELHEHFILAETFKDYFKENAYPDLLVFEDDIASISSLIIIFLESPGSLVELGIFCNKSELFKKILIVASAEEVYGEDSFIYLGPLEYIKKKVSSSVVIYPWPDPEVLKYDNDFLDDLCVNIKEKLSSI	17.3111576101978	0.20262650053831105	90.9395	0.5692187	26.889849	15.612131
design_1	5	ELEKLLEKAKKLEEEAKEKEKLSEEYKKKSEEYKAKYEEYKAKAAEAAKKDKKLAAKYLAEAGKYLIESSKYGRKAADYRKEAKKYREEAKKLREEAKKL:LFVCGGKVDVRAPIPPSFRDRLLTYTAKNASELHEHFILAETFKDYFKENAYPDLLVFEDDIASISSLIIIFLESPGSLVELGIFCNKSELFKKILIVASAEEVYGEDSFIYLGPLEYIKKKVSSSVVIYPWPDPEVLKYDNDFLDDLCVNIKEKLSSI	11.977002927777544	0.2954158032300937	93.43199	0.56890094	26.939928	13.767055
design_1	6	DLAALNAQAAAAAAAAAAAAAAAAAYAAEAAAYKAKAAEAKAKAKEAAAKDKKLAAKYAAEAGKYLMASAGAGAKAAAYKKAADAANAAAAALLAQAAAA:LFVCGGKVDVRAPIPPSFRDRLLTYTAKNASELHEHFILAETFKDYFKENAYPDLLVFEDDIASISSLIIIFLESPGSLVELGIFCNKSELFKKILIVASAEEVYGEDSFIYLGPLEYIKKKVSSSVVIYPWPDPEVLKYDNDFLDDLCVNIKEKLSSI	24.845888959264837	0.11679267932440326	69.39534	0.56689435	27.378036	14.873129
design_1	7	EIEKMLKEAEEYKKKAEEYNELSKKYEEESKEYKEKAKEYLEKAKEAAAKDKKLAAKYAAKAGEYLIKSSKYGRKAAEYKKKADELNKKSEELKAEAEKL:LFVCGGKVDVRAPIPPSFRDRLLTYTAKNASELHEHFILAETFKDYFKENAYPDLLVFEDDIASISSLIIIFLESPGSLVELGIFCNKSELFKKILIVASAEEVYGEDSFIYLGPLEYIKKKVSSSVVIYPWPDPEVLKYDNDFLDDLCVNIKEKLSSI	23.98097978358141	0.14788603588804225	78.49958	0.56959105	27.655558	14.663427
design_1	8	DLAALKAEAAAAKAEAEKAAAEAAKYNAEAAAYAAKAKEYAAAAKEAAKKDKKEAAKYAAKAGEYLIKSAQAGRKAAEANKKAKELKAKADALAAKAAAL:LFVCGGKVDVRAPIPPSFRDRLLTYTAKNASELHEHFILAETFKDYFKENAYPDLLVFEDDIASISSLIIIFLESPGSLVELGIFCNKSELFKKILIVASAEEVYGEDSFIYLGPLEYIKKKVSSSVVIYPWPDPEVLKYDNDFLDDLCVNIKEKLSSI	18.28705533627284	0.2662487295685896	93.13808	0.5729749	26.361216	14.55335
design_1	9	ELAKLKAEAAALKAEAEKANAEAEKYEAEAKEYKKKAEEYAAKAKEAAKKDKKEAAKYAAKAGEYLIKSSKAGRKAAEAKKKADQYNAEAAAKAAEAAAL:LFVCGGKVDVRAPIPPSFRDRLLTYTAKNASELHEHFILAETFKDYFKENAYPDLLVFEDDIASISSLIIIFLESPGSLVELGIFCNKSELFKKILIVASAEEVYGEDSFIYLGPLEYIKKKVSSSVVIYPWPDPEVLKYDNDFLDDLCVNIKEKLSSI	18.411006725371188	0.2847858067522	93.72863	0.5788755	25.677126	14.369812
design_1	10	ELAALKAKAAEAAAKAAEKAKEAAEYEAKSKEYKAKAEEYKAKAAEAAAKDKKLAAEYAAKAGEYLIKSAKAGRKAAEAKKEAEKLAAEAAALAAEAAAL:LFVCGGKVDVRAPIPPSFRDRLLTYTAKNASELHEHFILAETFKDYFKENAYPDLLVFEDDIASISSLIIIFLESPGSLVELGIFCNKSELFKKILIVASAEEVYGEDSFIYLGPLEYIKKKVSSSVVIYPWPDPEVLKYDNDFLDDLCVNIKEKLSSI	19.193084213687385	0.2160450456394348	85.6225	0.5736532	27.142683	13.924839
design_1	11	EIEKLLKEAEKLEKKAKELKAKSEEYKAKAKEYKEKAEEYKAKAKEAAKKDKKEAAKYKAKYGEYLIKSSQYGRKAAEAEKKAKEYEEKSKALLAKAKAL:LFVCGGKVDVRAPIPPSFRDRLLTYTAKNASELHEHFILAETFKDYFKENAYPDLLVFEDDIASISSLIIIFLESPGSLVELGIFCNKSELFKKILIVASAEEVYGEDSFIYLGPLEYIKKKVSSSVVIYPWPDPEVLKYDNDFLDDLCVNIKEKLSSI	18.458690492248877	0.16562826036659428	81.1234	0.5828145	25.733913	14.394064
design_1	12	ELEELKKKAEELEKEAKKAKEESKKYEEESKEYAAKAEEYKKKAEEAAKKDKKLAAKYNAKYGEYLIKSAKAGRKAAEAKKKAEEYNKESEELKKKAEEL:LFVCGGKVDVRAPIPPSFRDRLLTYTAKNASELHEHFILAETFKDYFKENAYPDLLVFEDDIASISSLIIIFLESPGSLVELGIFCNKSELFKKILIVASAEEVYGEDSFIYLGPLEYIKKKVSSSVVIYPWPDPEVLKYDNDFLDDLCVNIKEKLSSI	20.9569782760633	0.13290729688795283	75.63824	0.59544754	24.67506	10.732355
design_1	13	KLAELLAKAKEAEAKAAEYKAKAEEYKAKSKEYKEKAKEYAAEAAKAAKEDKKKAAEYAGKAGEYLIESSKYGRKAAEYQKKAEELKAESAALKAEAAAL:LFVCGGKVDVRAPIPPSFRDRLLTYTAKNASELHEHFILAETFKDYFKENAYPDLLVFEDDIASISSLIIIFLESPGSLVELGIFCNKSELFKKILIVASAEEVYGEDSFIYLGPLEYIKKKVSSSVVIYPWPDPEVLKYDNDFLDDLCVNIKEKLSSI	22.72566895337603	0.11461000442761225	79.220024	0.56821156	27.53988	15.393031
design_1	14	ELEKLLAEAEELEKKAEEKEKEAEEYKKKAEEYKAEAEKYKEEAAKYAKEDKKKAAEALKKYGEYLIKSSKYGRKAAEKKKEAEKYKAEAKKLREKAEKL:LFVCGGKVDVRAPIPPSFRDRLLTYTAKNASELHEHFILAETFKDYFKENAYPDLLVFEDDIASISSLIIIFLESPGSLVELGIFCNKSELFKKILIVASAEEVYGEDSFIYLGPLEYIKKKVSSSVVIYPWPDPEVLKYDNDFLDDLCVNIKEKLSSI	17.55116624142501	0.28323612217904043	93.74983	0.57893044	25.739677	15.170309
design_1	15	KLEELLKKAEELEKKAKEKKEEAEKYEAESKEYKEKYEEYKKKAEEAAKKDKKEAAKYAGKAGEYLIKSSKAGRKAAEAKKLAEEYEEKSKELREKAEKL:LFVCGGKVDVRAPIPPSFRDRLLTYTAKNASELHEHFILAETFKDYFKENAYPDLLVFEDDIASISSLIIIFLESPGSLVELGIFCNKSELFKKILIVASAEEVYGEDSFIYLGPLEYIKKKVSSSVVIYPWPDPEVLKYDNDFLDDLCVNIKEKLSSI	19.419760309615608	0.32396829684883616	91.50252	0.6788676	17.923954	4.1132812
design_1	16	ELKKKLEQAKELKKKAEEYEKKAKEYEAKSEEYKKKAEAYKEEAKKAAAKDKKEAAKYNAKYGEYLIKSAKYGRLAAEYKKKAEEYKAEAEKLLAEAKAK:LFVCGGKVDVRAPIPPSFRDRLLTYTAKNASELHEHFILAETFKDYFKENAYPDLLVFEDDIASISSLIIIFLESPGSLVELGIFCNKSELFKKILIVASAEEVYGEDSFIYLGPLEYIKKKVSSSVVIYPWPDPEVLKYDNDFLDDLCVNIKEKLSSI	18.91879030145448	0.3063248623963487	91.467125	0.59643686	24.139091	10.954702
design_1	17	KLEELLKKAEEYNKKAEEYKKKSKEYKEKSEEYKKKAEEYKKLAEEYAKKDKKLAAEAAAKAGEYLIKSSEYGRKAAEYNKKAKEYEEKSKKLLEEAKKL:LFVCGGKVDVRAPIPPSFRDRLLTYTAKNASELHEHFILAETFKDYFKENAYPDLLVFEDDIASISSLIIIFLESPGSLVELGIFCNKSELFKKILIVASAEEVYGEDSFIYLGPLEYIKKKVSSSVVIYPWPDPEVLKYDNDFLDDLCVNIKEKLSSI	20.20618390695464	0.37172706619061785	94.1024	0.57318985	26.217503	14.494835
design_1	18	ELEEKLKAAEEKKAKAEEKKAEAEKYEAESKEYKAKAEEYLAKAKEAAKKDKKLAAKYLGKAGEYLIKSSQAGRKAAEAKKEAEELKAEAEKLKAEAEAL:LFVCGGKVDVRAPIPPSFRDRLLTYTAKNASELHEHFILAETFKDYFKENAYPDLLVFEDDIASISSLIIIFLESPGSLVELGIFCNKSELFKKILIVASAEEVYGEDSFIYLGPLEYIKKKVSSSVVIYPWPDPEVLKYDNDFLDDLCVNIKEKLSSI	15.633825568443026	0.24387634370720615	93.660484	0.5702584	26.616753	15.048395
design_1	19	EIEELLKKAEELKAKAEEYKAEAEKYKKEAEEYKKKAEEYKAKAKEAAAKDKKLAAKYAAEAGKYLIESSKYGRKAAEYKKLAEKYQAEAEALEAKAKAL:LFVCGGKVDVRAPIPPSFRDRLLTYTAKNASELHEHFILAETFKDYFKENAYPDLLVFEDDIASISSLIIIFLESPGSLVELGIFCNKSELFKKILIVASAEEVYGEDSFIYLGPLEYIKKKVSSSVVIYPWPDPEVLKYDNDFLDDLCVNIKEKLSSI	23.368673227490664	0.10199977328072378	75.84488	0.5738938	27.3184	17.498894
design_1	20	ELAALRAEAAALAAAAAEAEAKAAEAEAKSAEYKEKAKEYAAEAKKAAAEDKKAAAKAAAKAGEALIASSKAGREAAEARRRAAEAKARAAALAAEAAAL:LFVCGGKVDVRAPIPPSFRDRLLTYTAKNASELHEHFILAETFKDYFKENAYPDLLVFEDDIASISSLIIIFLESPGSLVELGIFCNKSELFKKILIVASAEEVYGEDSFIYLGPLEYIKKKVSSSVVIYPWPDPEVLKYDNDFLDDLCVNIKEKLSSI	28.84723752232022	0.16371900095168135	59.645653	0.56797665	27.935785	17.226316
design_1	21	KLEELLKKAEELKKKAEEKKKEAEEYKKKSEEYKKKAEEYLEEAKKAAAEDKKKAAKYLGKAGEYLIKSSKYGRLAAEKKIEAEKYEEEAKKLKEEAEKL:LFVCGGKVDVRAPIPPSFRDRLLTYTAKNASELHEHFILAETFKDYFKENAYPDLLVFEDDIASISSLIIIFLESPGSLVELGIFCNKSELFKKILIVASAEEVYGEDSFIYLGPLEYIKKKVSSSVVIYPWPDPEVLKYDNDFLDDLCVNIKEKLSSI	11.624361799623603	0.30424379116038736	93.581245	0.5695579	26.856808	16.270647
design_1	22	EIEELLKKAEELKKKAEEAKKKSEEYKKKSEEYKAKAEKAAEEAKKAAKEDKKLAAKYAGKAGEYLIESSKAGRESADYKKKAEEYEKESEELKKKAEKL:LFVCGGKVDVRAPIPPSFRDRLLTYTAKNASELHEHFILAETFKDYFKENAYPDLLVFEDDIASISSLIIIFLESPGSLVELGIFCNKSELFKKILIVASAEEVYGEDSFIYLGPLEYIKKKVSSSVVIYPWPDPEVLKYDNDFLDDLCVNIKEKLSSI	24.20001432725123	0.20055484495296885	85.80039	0.5704068	27.403753	14.215652
design_1	23	MLEELEKEAKELKEKAKKKEEEAKKYKELSEEYKKKAEEAKAKAKEAAAKDKKLAAKYAAEAGKYLIESSKYGRKAAEAEKEAKEYNKKAEELEKKAKEL:LFVCGGKVDVRAPIPPSFRDRLLTYTAKNASELHEHFILAETFKDYFKENAYPDLLVFEDDIASISSLIIIFLESPGSLVELGIFCNKSELFKKILIVASAEEVYGEDSFIYLGPLEYIKKKVSSSVVIYPWPDPEVLKYDNDFLDDLCVNIKEKLSSI	21.280138903486915	0.12706136493899414	75.978516	0.5769349	26.527588	14.820988
design_1	24	EIEKLLEEAKELEKKAEEANKKSEEYEKESKEYKEKAKEYAAKAAEAAKEDKKKAAKYAGKYGEYLIKSSEAGRKAAEYKKEAEKYEKKSKELKAKAEEL:LFVCGGKVDVRAPIPPSFRDRLLTYTAKNASELHEHFILAETFKDYFKENAYPDLLVFEDDIASISSLIIIFLESPGSLVELGIFCNKSELFKKILIVASAEEVYGEDSFIYLGPLEYIKKKVSSSVVIYPWPDPEVLKYDNDFLDDLCVNIKEKLSSI	18.04083112146876	0.23766121500426152	83.993774	0.60041726	23.649874	6.2724757
design_1	25	KLAELNAKAAALKAEAAEKEAKAAEYKAEAEAYKAKAAEYAAKAKEAAAKDKKEAAKYAGKAGEYLIKSAQAGRKAAEAAKAAAEAKAQADALKAEAEAL:LFVCGGKVDVRAPIPPSFRDRLLTYTAKNASELHEHFILAETFKDYFKENAYPDLLVFEDDIASISSLIIIFLESPGSLVELGIFCNKSELFKKILIVASAEEVYGEDSFIYLGPLEYIKKKVSSSVVIYPWPDPEVLKYDNDFLDDLCVNIKEKLSSI	17.951369615598175	0.21187770377854048	93.57532	0.5687603	26.819227	15.058657
design_1	26	GLEEKLAEAEKLEAEAKKAKEEAEKYKKLSEEYKKKYEEYKKKAEEAAKKDKKEAAKYAAKAGEYLIKSSEAGRKAAEYEKKAEEYKAKAKALKAEAEAL:LFVCGGKVDVRAPIPPSFRDRLLTYTAKNASELHEHFILAETFKDYFKENAYPDLLVFEDDIASISSLIIIFLESPGSLVELGIFCNKSELFKKILIVASAEEVYGEDSFIYLGPLEYIKKKVSSSVVIYPWPDPEVLKYDNDFLDDLCVNIKEKLSSI	19.55265881351837	0.32659445627762695	90.92885	0.6736525	18.490698	4.4574327
design_1	27	KIEELLKKAKEKKEEAEKKNEEAKEYEEKSKEYKKKAEEYKAKAKEAAKKDKKLAAKYAGKAGEYLIKSSGYGRKAAEYKKEAEKLNEEAKKLLEEAKEL:LFVCGGKVDVRAPIPPSFRDRLLTYTAKNASELHEHFILAETFKDYFKENAYPDLLVFEDDIASISSLIIIFLESPGSLVELGIFCNKSELFKKILIVASAEEVYGEDSFIYLGPLEYIKKKVSSSVVIYPWPDPEVLKYDNDFLDDLCVNIKEKLSSI	17.714929779079323	0.2939862554797983	92.310265	0.58961856	24.318314	12.510988
design_1	28	KIEALLKEAAEKDAKAKEYKAKSEEYKAKSEEYKAKAEEYAKEAAEAAKKDKKAAAKAAAKAGEYLIKSSKAGREAADYKKEAEKLKAESEALLAEAKAL:LFVCGGKVDVRAPIPPSFRDRLLTYTAKNASELHEHFILAETFKDYFKENAYPDLLVFEDDIASISSLIIIFLESPGSLVELGIFCNKSELFKKILIVASAEEVYGEDSFIYLGPLEYIKKKVSSSVVIYPWPDPEVLKYDNDFLDDLCVNIKEKLSSI	17.292655124520977	0.23111989603560926	94.021484	0.5703876	26.68527	14.23097
design_1	29	ELEELKKKAEEYKKKAEEKKAEAEKYKAEAAEYAAKAAEKAAAAKAAAAKDKKEAAKAAAEAGKYLIESAKKGREAADAKKEAEELKKKAEELEKEAEKL:LFVCGGKVDVRAPIPPSFRDRLLTYTAKNASELHEHFILAETFKDYFKENAYPDLLVFEDDIASISSLIIIFLESPGSLVELGIFCNKSELFKKILIVASAEEVYGEDSFIYLGPLEYIKKKVSSSVVIYPWPDPEVLKYDNDFLDDLCVNIKEKLSSI	13.94471251429729	0.25514621341851573	91.55781	0.5707296	26.849768	15.2951975
design_1	30	ELEKLLKEAEELEKKSEEKEKESKEYEAKSEEYKAKYEEALAAAKKAAAEDKKAAAKAAAKAGEYLIKSAGYGRKSAEAKKESEEYKKKSEELKKKAEKL:LFVCGGKVDVRAPIPPSFRDRLLTYTAKNASELHEHFILAETFKDYFKENAYPDLLVFEDDIASISSLIIIFLESPGSLVELGIFCNKSELFKKILIVASAEEVYGEDSFIYLGPLEYIKKKVSSSVVIYPWPDPEVLKYDNDFLDDLCVNIKEKLSSI	13.605507856054327	0.2629464331450003	92.10589	0.5706543	27.10885	15.042995
design_1	31	EIEKLLKEAKELNEKSKELEKESEEYKKKSEEYKAKAKEWAAEAKKAAAEDKKKAAEAAAKYGEYLIESSKYGRKSAEKKKLSEEYKKKSEELLEKAKKL:LFVCGGKVDVRAPIPPSFRDRLLTYTAKNASELHEHFILAETFKDYFKENAYPDLLVFEDDIASISSLIIIFLESPGSLVELGIFCNKSELFKKILIVASAEEVYGEDSFIYLGPLEYIKKKVSSSVVIYPWPDPEVLKYDNDFLDDLCVNIKEKLSSI	14.648300524615038	0.2586739289961605	91.74719	0.57727087	26.214647	13.379326
design_10	0	MEEELRREREAAERAAKLGEELEAGRKAFREELKKRKELRKNGNAEEKAIIDAELKGEMAAVQAIVDKNLAYGKENPERKEGAEKAAKELLARAEKRYAE:LFVCGGKVDVRAPIPPSFRDRLLTYTAKNASELHEHFILAETFKDYFKENAYPDLLVFEDDIASISSLIIIFLESPGSLVELGIFCNKSELFKKILIVASAEEVYGEDSFIYLGPLEYIKKKVSSSVVIYPWPDPEVLKYDNDFLDDLCVNIKEKLSSI	18.720494787965553	0.24483797958414882	75.201385	0.57166946	27.360035	16.869625
design_10	1	EEEEREREEEERRRREELGRELEEGREAFKKQLAERAEKRKTGTPEERAIIDKELAGLRAAAQAIADKNKAYAEENPERKEGALKAAEELLAAVEKLIAE:LFVCGGKVDVRAPIPPSFRDRLLTYTAKNASELHEHFILAETFKDYFKENAYPDLLVFEDDIASISSLIIIFLESPGSLVELGIFCNKSELFKKILIVASAEEVYGEDSFIYLGPLEYIKKKVSSSVVIYPWPDPEVLKYDNDFLDDLCVNIKEKLSSI	21.1516033409046	0.16050644441221612	81.36295	0.57016647	27.062817	16.694485
design_10	2	SALAALEEERRRAEAEALGAELEAGRAAAKAERERRKELKKNGNEEEKAIIDKELAGELAAVEAIAKKLLEYGKEHPERKEGAEKAAEKLLAAAKKKVEE:LFVCGGKVDVRAPIPPSFRDRLLTYTAKNASELHEHFILAETFKDYFKENAYPDLLVFEDDIASISSLIIIFLESPGSLVELGIFCNKSELFKKILIVASAEEVYGEDSFIYLGPLEYIKKKVSSSVVIYPWPDPEVLKYDNDFLDDLCVNIKEKLSSI	19.98129012452241	0.23195938941686384	76.12082	0.5694168	27.760221	15.205422
design_10	3	SEEEERRERERQRRAEELGERLEAGRAAAKAAAAERAELRKNGNAEQKAIIQKELDGLRKAAEEIVKKLLEYAKENPEKAEKAKKAAEEILKAIEKLEKE:LFVCGGKVDVRAPIPPSFRDRLLTYTAKNASELHEHFILAETFKDYFKENAYPDLLVFEDDIASISSLIIIFLESPGSLVELGIFCNKSELFKKILIVASAEEVYGEDSFIYLGPLEYIKKKVSSSVVIYPWPDPEVLKYDNDFLDDLCVNIKEKLSSI	20.544884673979062	0.14037115627931077	77.72266	0.5964613	25.420027	7.2740364
design_10	4	ALEELLKELEAQKEAEELGKKLEEGREEFRKQLEKKRELRKNGNEEEKAIIDKELNGLYEAVKNIAEKNLEYGKEHPERKEGAEKAAKELLERIKKLIEE:LFVCGGKVDVRAPIPPSFRDRLLTYTAKNASELHEHFILAETFKDYFKENAYPDLLVFEDDIASISSLIIIFLESPGSLVELGIFCNKSELFKKILIVASAEEVYGEDSFIYLGPLEYIKKKVSSSVVIYPWPDPEVLKYDNDFLDDLCVNIKEKLSSI	19.200520986238374	0.2643988656500298	70.07838	0.5703853	27.77115	13.335475
design_10	5	MEEELLKELEEQKKREELGKKLEEGREAFKEQLKKRKELKKNGTAEEKAIIDKELDGIMKAVETIAKYNLEYGEENPERKEGAEKAAEELLAAAEKLRKE:LFVCGGKVDVRAPIPPSFRDRLLTYTAKNASELHEHFILAETFKDYFKENAYPDLLVFEDDIASISSLIIIFLESPGSLVELGIFCNKSELFKKILIVASAEEVYGEDSFIYLGPLEYIKKKVSSSVVIYPWPDPEVLKYDNDFLDDLCVNIKEKLSSI	18.07611385606831	0.17753834144894717	64.641045	0.5730398	28.21877	18.279646
design_10	6	SLLEELLELLEQLKAEELGEKLEEGREAFREQLKKRLEKRKNGTAEEKAIIDKELAGLKKAAEAIAEKLKEYGEEHPERKEGAEKAAKEILAAVDKLIEA:LFVCGGKVDVRAPIPPSFRDRLLTYTAKNASELHEHFILAETFKDYFKENAYPDLLVFEDDIASISSLIIIFLESPGSLVELGIFCNKSELFKKILIVASAEEVYGEDSFIYLGPLEYIKKKVSSSVVIYPWPDPEVLKYDNDFLDDLCVNIKEKLSSI	17.622816001536	0.21857539827220407	63.6286	0.57396245	27.493841	15.513907
design_10	7	SLLEQLLEQLAQEAAEALGAKLAEGRAAFKAALAERAELRKNGNAEEKAAIDKELDGLKKAVEAIAEKNREYGEENPERKEGALKAAEKLLAAIEKKIAA:LFVCGGKVDVRAPIPPSFRDRLLTYTAKNASELHEHFILAETFKDYFKENAYPDLLVFEDDIASISSLIIIFLESPGSLVELGIFCNKSELFKKILIVASAEEVYGEDSFIYLGPLEYIKKKVSSSVVIYPWPDPEVLKYDNDFLDDLCVNIKEKLSSI	19.490810108321487	0.2310354263702761	58.117928	0.571643	27.691502	16.419052
design_10	8	MLEELLRELEEQRRREELGERLEAGRKAFEEQLKKRKELRKNGNEEEKAIIDKELEGLKKAAEAIVEKLLEYGKEHPERKEGAEKAAKEILERQEKLIKE:LFVCGGKVDVRAPIPPSFRDRLLTYTAKNASELHEHFILAETFKDYFKENAYPDLLVFEDDIASISSLIIIFLESPGSLVELGIFCNKSELFKKILIVASAEEVYGEDSFIYLGPLEYIKKKVSSSVVIYPWPDPEVLKYDNDFLDDLCVNIKEKLSSI	15.41759625099472	0.2224409062558604	71.24335	0.5708986	27.042215	14.998947
design_10	9	SLLEELEELKRQLEREKLGEELEAGRKAAKEAAAKRAETYKNGTPEEKAIIQKERDGLLAATEAIAEKLKEYGKENPERKEGALKAAEELLAAAEKLRAA:LFVCGGKVDVRAPIPPSFRDRLLTYTAKNASELHEHFILAETFKDYFKENAYPDLLVFEDDIASISSLIIIFLESPGSLVELGIFCNKSELFKKILIVASAEEVYGEDSFIYLGPLEYIKKKVSSSVVIYPWPDPEVLKYDNDFLDDLCVNIKEKLSSI	21.972298331136724	0.1536130755700251	77.97052	0.56944215	27.80569	17.802204
design_10	10	SLEKLLEELKRKKEAEELGEKLEEGRKAFKEQLAKRKELRATGNEEERAIIDKELDGLRKAAEAIAEKLKEYAKENPEKAKGAEAAAEKLLAAQDKLIAA:LFVCGGKVDVRAPIPPSFRDRLLTYTAKNASELHEHFILAETFKDYFKENAYPDLLVFEDDIASISSLIIIFLESPGSLVELGIFCNKSELFKKILIVASAEEVYGEDSFIYLGPLEYIKKKVSSSVVIYPWPDPEVLKYDNDFLDDLCVNIKEKLSSI	23.539831584884706	0.1683948846322486	65.869896	0.5703574	27.814022	15.3723545
design_10	11	SLLEALKAALAAEKAAALGAELEAGREEFKKQLEERKKKRKTGTEEERAIIDKELEGLREAAEKIAELLREYAEEHPERKEGALKAAEELLERIKKLIEE:LFVCGGKVDVRAPIPPSFRDRLLTYTAKNASELHEHFILAETFKDYFKENAYPDLLVFEDDIASISSLIIIFLESPGSLVELGIFCNKSELFKKILIVASAEEVYGEDSFIYLGPLEYIKKKVSSSVVIYPWPDPEVLKYDNDFLDDLCVNIKEKLSSI	14.16939806243482	0.281592438204172	61.093212	0.57183695	27.554771	16.838764
design_10	12	ELEKLLEELKRQEEREKLGEELEEGRKAAREELEKKRELYKNGNEEEKAIILKERNGLLEAVKNIAEKNLEYGKEHPERKEGAEKAAEELLKAAEKLIKE:LFVCGGKVDVRAPIPPSFRDRLLTYTAKNASELHEHFILAETFKDYFKENAYPDLLVFEDDIASISSLIIIFLESPGSLVELGIFCNKSELFKKILIVASAEEVYGEDSFIYLGPLEYIKKKVSSSVVIYPWPDPEVLKYDNDFLDDLCVNIKEKLSSI	18.683011254467207	0.2271482020957976	74.531395	0.57003695	27.653137	15.454043
design_10	13	SLLALLEELLAQLAALALGAELAAGREAFKAALARRRELRATGNEEERAIIDAELDGLMAAVKNIAEKNLEYGKENPEKKEGAEKAAKELLAAAEKLRAE:LFVCGGKVDVRAPIPPSFRDRLLTYTAKNASELHEHFILAETFKDYFKENAYPDLLVFEDDIASISSLIIIFLESPGSLVELGIFCNKSELFKKILIVASAEEVYGEDSFIYLGPLEYIKKKVSSSVVIYPWPDPEVLKYDNDFLDDLCVNIKEKLSSI	21.103806454165476	0.19188077915254428	67.313385	0.568252	27.78052	17.298635
design_10	14	SLLEELEELERQKKAEELGKKLEEGREAFKKALKERREKRKNGTEEERAIIDKELEGLREAVEAIVEKLKEYGKENPERKEGAEAAAKALLEAIEKLYKE:LFVCGGKVDVRAPIPPSFRDRLLTYTAKNASELHEHFILAETFKDYFKENAYPDLLVFEDDIASISSLIIIFLESPGSLVELGIFCNKSELFKKILIVASAEEVYGEDSFIYLGPLEYIKKKVSSSVVIYPWPDPEVLKYDNDFLDDLCVNIKEKLSSI	21.277541326946945	0.23373118605729823	66.02799	0.5707749	28.14367	12.822448
design_10	15	SLEKLLEELKRQEEAEKLGEELEKGREAFKEQLKKRKELRKNGNEEEKAIIDKELKGLLEAVKTIVEYNLEYGKEHPERKEKAEKAAEKLLEAQKKLIEE:LFVCGGKVDVRAPIPPSFRDRLLTYTAKNASELHEHFILAETFKDYFKENAYPDLLVFEDDIASISSLIIIFLESPGSLVELGIFCNKSELFKKILIVASAEEVYGEDSFIYLGPLEYIKKKVSSSVVIYPWPDPEVLKYDNDFLDDLCVNIKEKLSSI	16.95019520834375	0.31428264675676076	60.07107	0.5840209	26.13709	14.1691475
design_10	16	ALAAALAAAAAAAAAAALGEELAAGRAAFKAQLAERAELRKNGTPEERAIIDKELDGLTAATEAIVEKLLEYAKENPEKAEKAKAAAEALLAAQEALRAA:LFVCGGKVDVRAPIPPSFRDRLLTYTAKNASELHEHFILAETFKDYFKENAYPDLLVFEDDIASISSLIIIFLESPGSLVELGIFCNKSELFKKILIVASAEEVYGEDSFIYLGPLEYIKKKVSSSVVIYPWPDPEVLKYDNDFLDDLCVNIKEKLSSI	20.580560246848005	0.18245654010993262	64.022255	0.5662435	27.84124	16.114008
design_10	17	SLEELLEELEAQRAAEELGAKLEAGRKAAKEELKKRKELRKNGTEEEKAIIDKELEGLKEAAEAIAEKLREYGKEHPERKEGAEKAAEEILAAQKKLYEE:LFVCGGKVDVRAPIPPSFRDRLLTYTAKNASELHEHFILAETFKDYFKENAYPDLLVFEDDIASISSLIIIFLESPGSLVELGIFCNKSELFKKILIVASAEEVYGEDSFIYLGPLEYIKKKVSSSVVIYPWPDPEVLKYDNDFLDDLCVNIKEKLSSI	19.238623863004754	0.1497660640524757	76.76579	0.5682328	27.757833	15.676968
design_10	18	SLLELLEELLAQLEALKLGEELEEGREEAKKQLEERKELKKNGNEEEKAIIDKELKGLKEAVKAIADKLKEYGKEHPEKKEGALKAAEKLLKAIEKLYEE:LFVCGGKVDVRAPIPPSFRDRLLTYTAKNASELHEHFILAETFKDYFKENAYPDLLVFEDDIASISSLIIIFLESPGSLVELGIFCNKSELFKKILIVASAEEVYGEDSFIYLGPLEYIKKKVSSSVVIYPWPDPEVLKYDNDFLDDLCVNIKEKLSSI	14.444783232592341	0.3291680737252429	57.48289	0.57477283	27.720486	18.922894
design_10	19	EEEERRREEEERARAEELGEKLAAGREAFREELARRRELRATGTPEERAIIDKELDGLYEAVKAIAEYLKEYGKENPERKAEAEKAAEELLAAAEKRRAA:LFVCGGKVDVRAPIPPSFRDRLLTYTAKNASELHEHFILAETFKDYFKENAYPDLLVFEDDIASISSLIIIFLESPGSLVELGIFCNKSELFKKILIVASAEEVYGEDSFIYLGPLEYIKKKVSSSVVIYPWPDPEVLKYDNDFLDDLCVNIKEKLSSI	22.469536691048326	0.1859051448253283	81.61537	0.56887966	27.447752	12.317303
design_10	20	SELEALEEELAQKKAEELGEKLEEGRKEFEEQLKKRKETMKNGTEEEKAIIQKELDGLKKAVEAIVEKNLEYAKEHPERAEGAKKAAEKLLEAAEKLYKE:LFVCGGKVDVRAPIPPSFRDRLLTYTAKNASELHEHFILAETFKDYFKENAYPDLLVFEDDIASISSLIIIFLESPGSLVELGIFCNKSELFKKILIVASAEEVYGEDSFIYLGPLEYIKKKVSSSVVIYPWPDPEVLKYDNDFLDDLCVNIKEKLSSI	18.68012291431726	0.16219288569353912	81.90839	0.57223535	27.359411	14.360377
design_10	21	SEEERREEEERRERARRLGEELEEGRKALKEQLKKRKELRKNGTPEEKAIIDKELEGLYEAAKAIVEKLKEYGKEHPEKKEKAEEAAKKILERMEKLKKE:LFVCGGKVDVRAPIPPSFRDRLLTYTAKNASELHEHFILAETFKDYFKENAYPDLLVFEDDIASISSLIIIFLESPGSLVELGIFCNKSELFKKILIVASAEEVYGEDSFIYLGPLEYIKKKVSSSVVIYPWPDPEVLKYDNDFLDDLCVNIKEKLSSI	18.998706088906196	0.1922857302147007	80.97215	0.5693798	27.919762	15.94904
design_10	22	SLLEELLEEKEREEREKLGEELEAGRKELAAQAAKRLELRKTGNPEQRAIIDKELDGLLAAVQAIADKLLEYGKENPEKAEGAKKAAEKLLAAAEALRAA:LFVCGGKVDVRAPIPPSFRDRLLTYTAKNASELHEHFILAETFKDYFKENAYPDLLVFEDDIASISSLIIIFLESPGSLVELGIFCNKSELFKKILIVASAEEVYGEDSFIYLGPLEYIKKKVSSSVVIYPWPDPEVLKYDNDFLDDLCVNIKEKLSSI	16.418228971968404	0.21263557925225698	72.88733	0.567693	27.640604	18.722286
design_10	23	SLLAALAEELARREAERLGEELEAGREAFREELKKRKELRKNGNEEEKAIIDKELDGLKKAAEAIAKALLAYGKEHPERKAGAEAAAKKLLAAIDKLKKE:LFVCGGKVDVRAPIPPSFRDRLLTYTAKNASELHEHFILAETFKDYFKENAYPDLLVFEDDIASISSLIIIFLESPGSLVELGIFCNKSELFKKILIVASAEEVYGEDSFIYLGPLEYIKKKVSSSVVIYPWPDPEVLKYDNDFLDDLCVNIKEKLSSI	16.916013975550694	0.1981325393173978	63.606182	0.5701382	27.711897	14.188352
design_10	24	SLEELLEELLAQEKAAALGEKLEEGRKAAAEAAKERAELRKNGNAEEKAIIDKELKGLYEAAKAIAEKNKEYGEEHPEKKEGALKAAEELLAAQEKLRKA:LFVCGGKVDVRAPIPPSFRDRLLTYTAKNASELHEHFILAETFKDYFKENAYPDLLVFEDDIASISSLIIIFLESPGSLVELGIFCNKSELFKKILIVASAEEVYGEDSFIYLGPLEYIKKKVSSSVVIYPWPDPEVLKYDNDFLDDLCVNIKEKLSSI	23.53734418617163	0.22943267037496698	59.658184	0.5714643	27.96854	17.890795
design_10	25	AAAAALAAEAEQARAAALGEELEAGRKALKEQLAKRKELKKNGTEEEKAIIDKELDGLRKAVQAIVDKNLAYGKENPERAEGAKKAAEELLAAIDKLIEE:LFVCGGKVDVRAPIPPSFRDRLLTYTAKNASELHEHFILAETFKDYFKENAYPDLLVFEDDIASISSLIIIFLESPGSLVELGIFCNKSELFKKILIVASAEEVYGEDSFIYLGPLEYIKKKVSSSVVIYPWPDPEVLKYDNDFLDDLCVNIKEKLSSI	14.799078567255737	0.23535558993769004	67.85318	0.5730542	27.444107	16.787937
design_10	26	SLEELLAELERQKKAEELGKELEEGREAAAAAAAERAEKRKTGTAEEKAIIDKELAGRLAAVKAIADYNLKYGEEHPEKKEGAKKAAEELLAAAEKAIAA:LFVCGGKVDVRAPIPPSFRDRLLTYTAKNASELHEHFILAETFKDYFKENAYPDLLVFEDDIASISSLIIIFLESPGSLVELGIFCNKSELFKKILIVASAEEVYGEDSFIYLGPLEYIKKKVSSSVVIYPWPDPEVLKYDNDFLDDLCVNIKEKLSSI	15.474690091856305	0.27483814433017706	80.26578	0.57454777	26.223518	14.100224
design_10	27	AEEARRAEEAAQAEAEKLGEELEEGRKAAKEQLEERKEKYKNGTEEEKEIIKKELEGLKEAVKAIVEKNLEYGKENPEKKEKAEKAAKELLEKIEKLYKE:LFVCGGKVDVRAPIPPSFRDRLLTYTAKNASELHEHFILAETFKDYFKENAYPDLLVFEDDIASISSLIIIFLESPGSLVELGIFCNKSELFKKILIVASAEEVYGEDSFIYLGPLEYIKKKVSSSVVIYPWPDPEVLKYDNDFLDDLCVNIKEKLSSI	15.549188643282333	0.22935022995936852	64.2521	0.57528806	27.367754	14.248374
design_10	28	MLEELEEELRRQEEAEKLGEKLEEGRKAFKEALKKMAELKKNGNAEEKAIIDKMLKGILEATKAIVEKLKEYGKENPEKKEKAEEAAEKLLAAAEKAYAA:LFVCGGKVDVRAPIPPSFRDRLLTYTAKNASELHEHFILAETFKDYFKENAYPDLLVFEDDIASISSLIIIFLESPGSLVELGIFCNKSELFKKILIVASAEEVYGEDSFIYLGPLEYIKKKVSSSVVIYPWPDPEVLKYDNDFLDDLCVNIKEKLSSI	17.62417912108248	0.1874050778096939	76.21543	0.57365626	27.012346	12.945019
design_10	29	SLEELLKELEEQLKAAALGAELEEGREAAKAQLAKRAELRKNGTAEEKAIIDKELAGLLKATENIAEKLLEYGKENPERKEGAEKAAKELLAAAEKLKAA:LFVCGGKVDVRAPIPPSFRDRLLTYTAKNASELHEHFILAETFKDYFKENAYPDLLVFEDDIASISSLIIIFLESPGSLVELGIFCNKSELFKKILIVASAEEVYGEDSFIYLGPLEYIKKKVSSSVVIYPWPDPEVLKYDNDFLDDLCVNIKEKLSSI	21.757694781775776	0.14873470409277287	63.52091	0.571115	27.54917	16.220446
design_10	30	AAAAAAAAAAAAAAAEALGAALEEGRKAAKEQLKKFKELRKNGNEEEKAIIDKYLEGLKKAAETIAEYLLEYGKEHPERKEGAEKAAKELLEAIEKLIKE:LFVCGGKVDVRAPIPPSFRDRLLTYTAKNASELHEHFILAETFKDYFKENAYPDLLVFEDDIASISSLIIIFLESPGSLVELGIFCNKSELFKKILIVASAEEVYGEDSFIYLGPLEYIKKKVSSSVVIYPWPDPEVLKYDNDFLDDLCVNIKEKLSSI	21.034646776575308	0.1503480445846993	83.66891	0.57172346	26.99106	16.601221
design_10	31	MLEELLEELKAKEEAEKLGEELEKGREEFKKELKKRRELRKNGNEEERAIIDKELEGLRKAVEAIAKKLLEYGKENPERKEGAEKAAKELLEAAEKLYKE:LFVCGGKVDVRAPIPPSFRDRLLTYTAKNASELHEHFILAETFKDYFKENAYPDLLVFEDDIASISSLIIIFLESPGSLVELGIFCNKSELFKKILIVASAEEVYGEDSFIYLGPLEYIKKKVSSSVVIYPWPDPEVLKYDNDFLDDLCVNIKEKLSSI	21.055175165714147	0.15138842407088698	64.893654	0.56970453	28.113695	17.822863
design_11	0	AAKAALTAAARAKFAAAAELLERVAEKASPEDAERARRILERARLAAERTGVLGLAGAAGAVAAMARELAKKVSPEDAALAREAAALATEAAQLAYKAAE:LFVCGGKVDVRAPIPPSFRDRLLTYTAKNASELHEHFILAETFKDYFKENAYPDLLVFEDDIASISSLIIIFLESPGSLVELGIFCNKSELFKKILIVASAEEVYGEDSFIYLGPLEYIKKKVSSSVVIYPWPDPEVLKYDNDFLDDLCVNIKEKLSSI	12.872885145099502	0.32197490740542356	93.67979	0.57194054	25.846663	11.300807
design_11	1	SLKKLLTAEARKLFEEAEELLRLVAEAASPELRERAERILEWAREAAEKYGVLGLGGAAGAVAAMARELAKAVSPELRELAREAARLATEAAQLAYLAAE:LFVCGGKVDVRAPIPPSFRDRLLTYTAKNASELHEHFILAETFKDYFKENAYPDLLVFEDDIASISSLIIIFLESPGSLVELGIFCNKSELFKKILIVASAEEVYGEDSFIYLGPLEYIKKKVSSSVVIYPWPDPEVLKYDNDFLDDLCVNIKEKLSSI	1.763516910587853	0.9328702090315242	93.56154	0.6047176	22.502344	4.933186
design_11	2	LLKRLLTLLARLLFALAEELVRKVAEKADEKTKERAEKIIERARLAAEKTGVLGLAGAAGAVAKMAKELAKKVDEKTKKLAELAAKLATLASLLAYLAAY:LFVCGGKVDVRAPIPPSFRDRLLTYTAKNASELHEHFILAETFKDYFKENAYPDLLVFEDDIASISSLIIIFLESPGSLVELGIFCNKSELFKKILIVASAEEVYGEDSFIYLGPLEYIKKKVSSSVVIYPWPDPEVLKYDNDFLDDLCVNIKEKLSSI	13.17320287459081	0.3080198224206322	92.33799	0.5694287	26.625666	8.89673
design_11	3	EEKKKLIEEAKKLFEEAKKLLEKVAEKASPEDKKRALELIERAELAAEKYGVLGLGGAAGAVAKMAEELAKKVSPEDKKLAKEAAKKATEASQLAYIASE:LFVCGGKVDVRAPIPPSFRDRLLTYTAKNASELHEHFILAETFKDYFKENAYPDLLVFEDDIASISSLIIIFLESPGSLVELGIFCNKSELFKKILIVASAEEVYGEDSFIYLGPLEYIKKKVSSSVVIYPWPDPEVLKYDNDFLDDLCVNIKEKLSSI	12.025047473102347	0.3293352500493842	94.50898	0.58121556	25.288958	9.234992
design_11	4	EEKEKLIKEAKKLFEEAVRLLEEVAEKAEPEWKERARELIRRAEEAAEKTGVLGLGGAAGAVAKMAEELAKKVEPEWKKKAEEAARKATEAAQLAYKAYE:LFVCGGKVDVRAPIPPSFRDRLLTYTAKNASELHEHFILAETFKDYFKENAYPDLLVFEDDIASISSLIIIFLESPGSLVELGIFCNKSELFKKILIVASAEEVYGEDSFIYLGPLEYIKKKVSSSVVIYPWPDPEVLKYDNDFLDDLCVNIKEKLSSI	10.708934603156374	0.3609817410929042	93.727554	0.5814034	25.120165	11.441696
design_11	5	SLKTLLTIIAVLLFLLAVLLTKYAAKEASPEVKKRAEELIERAILAAKKYGILGLAGAAGAVAKMAKEIAKEVSPEVKKVAELAALLATLSSILANIAAE:LFVCGGKVDVRAPIPPSFRDRLLTYTAKNASELHEHFILAETFKDYFKENAYPDLLVFEDDIASISSLIIIFLESPGSLVELGIFCNKSELFKKILIVASAEEVYGEDSFIYLGPLEYIKKKVSSSVVIYPWPDPEVLKYDNDFLDDLCVNIKEKLSSI	4.874981684878157	0.6727341292497787	94.189415	0.57976246	24.949972	12.259594
design_11	6	SLKEELIKKAKELFEKAVKLLKEVAKKASEEDKKKAEEIIERAKLAAEKYGVLGLGGAAGAVAKMAEELAKKVSEEDKKKAEEAAKLATKASQLAYLAAE:LFVCGGKVDVRAPIPPSFRDRLLTYTAKNASELHEHFILAETFKDYFKENAYPDLLVFEDDIASISSLIIIFLESPGSLVELGIFCNKSELFKKILIVASAEEVYGEDSFIYLGPLEYIKKKVSSSVVIYPWPDPEVLKYDNDFLDDLCVNIKEKLSSI	6.790508588124448	0.5327615838256978	94.20695	0.585723	24.833574	12.314621
design_11	7	AEKEKLIAEARAKFAEAVALLRRVAEEASPEARERAEALIEAAKLAAEKYGVLGLGGAAGAVARAARELAEEVSPEARELAREAARLATEAAQLAYKAAE:LFVCGGKVDVRAPIPPSFRDRLLTYTAKNASELHEHFILAETFKDYFKENAYPDLLVFEDDIASISSLIIIFLESPGSLVELGIFCNKSELFKKILIVASAEEVYGEDSFIYLGPLEYIKKKVSSSVVIYPWPDPEVLKYDNDFLDDLCVNIKEKLSSI	1.266651040822395	0.9661690876332638	92.436264	0.61893874	21.735733	4.712677
design_11	8	EEKKKLEEEAKKLFEEAVKLLKEVAKKASEEVKERAERIIEEAKLAAEKYGILGLAGAAAAVAKMAEEVAKKVSEEVKKKAEEAAKLATEAAQLAYKAAE:LFVCGGKVDVRAPIPPSFRDRLLTYTAKNASELHEHFILAETFKDYFKENAYPDLLVFEDDIASISSLIIIFLESPGSLVELGIFCNKSELFKKILIVASAEEVYGEDSFIYLGPLEYIKKKVSSSVVIYPWPDPEVLKYDNDFLDDLCVNIKEKLSSI	4.6953113243396825	0.6847461549882994	90.72451	0.6073333	22.805624	8.149912
design_11	9	ELKEKLEEKARELFERAVELLRKAAEAASPELRERAERLIEEARLAAKRTGILGLGGAAGAVAAAARELAEAVSPEVRELAREAARLAEEAARLAYLAAE:LFVCGGKVDVRAPIPPSFRDRLLTYTAKNASELHEHFILAETFKDYFKENAYPDLLVFEDDIASISSLIIIFLESPGSLVELGIFCNKSELFKKILIVASAEEVYGEDSFIYLGPLEYIKKKVSSSVVIYPWPDPEVLKYDNDFLDDLCVNIKEKLSSI	1.2361193983012033	0.9700358406819134	87.44679	0.64808506	19.382889	3.95381
design_11	10	EERERKIEEARRLFEEAVRLVEEVAEEASEELKKRAEETIKAAREAAEKTGVLGLGGAAGAVAKMAEELAEEVSEEAKELAEEAARLAREAARLAYEAAE:LFVCGGKVDVRAPIPPSFRDRLLTYTAKNASELHEHFILAETFKDYFKENAYPDLLVFEDDIASISSLIIIFLESPGSLVELGIFCNKSELFKKILIVASAEEVYGEDSFIYLGPLEYIKKKVSSSVVIYPWPDPEVLKYDNDFLDDLCVNIKEKLSSI	0.8610893578312534	0.9883987757193867	90.53783	0.6892767	16.814642	3.1380506
design_11	11	SLKEKLIALAKELFEKAVKLLKEVAKKASPEDKKRAEEIIERAKLAAEKTGVLGLGGAAGAVAKMARELAKKVSPEDKKKAEEAAKLAELASILAYIAAE:LFVCGGKVDVRAPIPPSFRDRLLTYTAKNASELHEHFILAETFKDYFKENAYPDLLVFEDDIASISSLIIIFLESPGSLVELGIFCNKSELFKKILIVASAEEVYGEDSFIYLGPLEYIKKKVSSSVVIYPWPDPEVLKYDNDFLDDLCVNIKEKLSSI	8.130454950262914	0.4659248229347624	93.78265	0.58461076	24.89476	8.809161
design_11	12	SEKERKERLARELFEEAERLLREVAEKADPETKERAERLLENARLAAEKTGILGLAGAAAAVAKMAKELAKEVDPETKKLAEEAAKKAEEAARLAYEAAE:LFVCGGKVDVRAPIPPSFRDRLLTYTAKNASELHEHFILAETFKDYFKENAYPDLLVFEDDIASISSLIIIFLESPGSLVELGIFCNKSELFKKILIVASAEEVYGEDSFIYLGPLEYIKKKVSSSVVIYPWPDPEVLKYDNDFLDDLCVNIKEKLSSI	7.754422899267212	0.4884547000935983	89.90785	0.64403975	19.483616	5.130914
design_11	13	SEKKKLIEEAKKLFEEAERLLREVAEKASPEDAERAERILEAAELAAKKYGVLGLAGAAGAVAKMARELAEKVSPEDAEKARRAAELATEAAQLAYEAAE:LFVCGGKVDVRAPIPPSFRDRLLTYTAKNASELHEHFILAETFKDYFKENAYPDLLVFEDDIASISSLIIIFLESPGSLVELGIFCNKSELFKKILIVASAEEVYGEDSFIYLGPLEYIKKKVSSSVVIYPWPDPEVLKYDNDFLDDLCVNIKEKLSSI	1.0033718409184575	0.9813351242711448	90.860054	0.6821374	17.448195	3.2117712
design_11	14	SEKEKLEKEAKEKFKKAVELLRKVAERASEEDRERAERIIEAAELAAEKTGILGLAGAAGAVAKMAEELAERVSEEDRKLAKEAAKLAKEAAELAYKAAE:LFVCGGKVDVRAPIPPSFRDRLLTYTAKNASELHEHFILAETFKDYFKENAYPDLLVFEDDIASISSLIIIFLESPGSLVELGIFCNKSELFKKILIVASAEEVYGEDSFIYLGPLEYIKKKVSSSVVIYPWPDPEVLKYDNDFLDDLCVNIKEKLSSI	0.8811610648529917	0.98703280106781	91.66673	0.7101284	15.436388	2.7851982
design_11	15	EEKKKLIEEAEKLFEKAVELLRKVAEEASPEVAERAERIIEAAKEAAKKTGVLGLAGAAGAVAKMAEELAKETSPEVAETAREAAKLAEEAAKLAYKAAE:LFVCGGKVDVRAPIPPSFRDRLLTYTAKNASELHEHFILAETFKDYFKENAYPDLLVFEDDIASISSLIIIFLESPGSLVELGIFCNKSELFKKILIVASAEEVYGEDSFIYLGPLEYIKKKVSSSVVIYPWPDPEVLKYDNDFLDDLCVNIKEKLSSI	0.6051189430923616	0.9978491222609972	89.89265	0.78218865	10.397804	1.8409023
design_11	16	EEKEKLEKEAKALFEKAVKLVEEVAKKASEEDKEKAEKIIKNAKLAAEKYGILGLGGAAGAVAKMARELAKKVSEEDKKKAEEAAKLATEAAKLAYKAAE:LFVCGGKVDVRAPIPPSFRDRLLTYTAKNASELHEHFILAETFKDYFKENAYPDLLVFEDDIASISSLIIIFLESPGSLVELGIFCNKSELFKKILIVASAEEVYGEDSFIYLGPLEYIKKKVSSSVVIYPWPDPEVLKYDNDFLDDLCVNIKEKLSSI	0.6858263213941804	0.9872143995315347	91.39035	0.7594719	11.710746	1.8208617
design_11	17	EEKKKLTAKAKELFKKAVELVEKVAEKASPEAKERAERIIKEAKLAAEKTGILGLGGAAGAVAKMAEELAKKVSPEAKKVAEEAAKLAKEAAQLAYKAAE:LFVCGGKVDVRAPIPPSFRDRLLTYTAKNASELHEHFILAETFKDYFKENAYPDLLVFEDDIASISSLIIIFLESPGSLVELGIFCNKSELFKKILIVASAEEVYGEDSFIYLGPLEYIKKKVSSSVVIYPWPDPEVLKYDNDFLDDLCVNIKEKLSSI	4.869176580181447	0.6750126070050593	91.43105	0.6096436	22.251516	7.551523
design_11	18	SLKEKKIEEAKKLFEKAVELLKKVAEKASPEDKKRAEETIKRAELAAEKYGVLGLAGAAGAVAKMARELAKKTSPEDKKLAEEAAKLAEEAARLAYEAAE:LFVCGGKVDVRAPIPPSFRDRLLTYTAKNASELHEHFILAETFKDYFKENAYPDLLVFEDDIASISSLIIIFLESPGSLVELGIFCNKSELFKKILIVASAEEVYGEDSFIYLGPLEYIKKKVSSSVVIYPWPDPEVLKYDNDFLDDLCVNIKEKLSSI	2.1014222330567938	0.8970036108660943	92.42194	0.62161773	21.1412	3.519195
design_11	19	EEKEKKIEEAKKLFEEAVKLLKEAAEKAEPEVRERAERIIENAKLAAEKYGVLGLGGAAGAVAKMARELAKKTEPEVRKLAEEAARLATEAARLAYEAAE:LFVCGGKVDVRAPIPPSFRDRLLTYTAKNASELHEHFILAETFKDYFKENAYPDLLVFEDDIASISSLIIIFLESPGSLVELGIFCNKSELFKKILIVASAEEVYGEDSFIYLGPLEYIKKKVSSSVVIYPWPDPEVLKYDNDFLDDLCVNIKEKLSSI	0.7972279922132957	0.983564460593139	89.77398	0.76630694	11.067148	1.6935003
design_11	20	SLKEKLVKEAKELFEKAVELVKEVAKKASEEDKERAERIIEEAKLAAEKYGILGLGGAAGAVAKMAEELAKKVSEEDKKKADEAAKLATKAAQLAYLAAE:LFVCGGKVDVRAPIPPSFRDRLLTYTAKNASELHEHFILAETFKDYFKENAYPDLLVFEDDIASISSLIIIFLESPGSLVELGIFCNKSELFKKILIVASAEEVYGEDSFIYLGPLEYIKKKVSSSVVIYPWPDPEVLKYDNDFLDDLCVNIKEKLSSI	1.4585354486569533	0.9532706933905893	92.73697	0.62732804	21.083124	4.0230107
design_11	21	SLKKKLIEEAEKLFEKAVELLRKAAEKASPEDRERAERLIREAELAAKKYGVLGLGGAAGAVAKMARELAKKVSPEVRKLAEEAAKLATAASQLAYLAAE:LFVCGGKVDVRAPIPPSFRDRLLTYTAKNASELHEHFILAETFKDYFKENAYPDLLVFEDDIASISSLIIIFLESPGSLVELGIFCNKSELFKKILIVASAEEVYGEDSFIYLGPLEYIKKKVSSSVVIYPWPDPEVLKYDNDFLDDLCVNIKEKLSSI	1.1491517134798075	0.9748860911030041	90.78255	0.67466855	17.726599	3.272431
design_11	22	KLKELKIKKAKELFEKAVELLEEVAKKASPEDAKKAEATIKAAKEAAEKYGVLGLGGAAGAVAKMAEELAKKTSPEDAEVAKRAAELAKEAARLAYEAAE:LFVCGGKVDVRAPIPPSFRDRLLTYTAKNASELHEHFILAETFKDYFKENAYPDLLVFEDDIASISSLIIIFLESPGSLVELGIFCNKSELFKKILIVASAEEVYGEDSFIYLGPLEYIKKKVSSSVVIYPWPDPEVLKYDNDFLDDLCVNIKEKLSSI	13.187181113762135	0.31726756221352276	94.61253	0.57341963	26.075907	14.6342945
design_11	23	SLKALLTKLAKALFEEAVKLLREVAKKADPETRKRAEELIERAELAAKKTGVLGLGGAAGAVAKMARELAKKTDPETRKVAEEAAKLATEAARLAYLAAE:LFVCGGKVDVRAPIPPSFRDRLLTYTAKNASELHEHFILAETFKDYFKENAYPDLLVFEDDIASISSLIIIFLESPGSLVELGIFCNKSELFKKILIVASAEEVYGEDSFIYLGPLEYIKKKVSSSVVIYPWPDPEVLKYDNDFLDDLCVNIKEKLSSI	11.592818326914612	0.31789128343632816	92.35485	0.57819444	25.768438	13.7251835
design_11	24	KEKEKLIKEAEKLFEKAVELTRKVAAEASPELAERAERIIENAELAAKKYGVLGLAGAAGAVAKMAEELAKETSPEAAKLAEEAAELATKAAQLAYKAAE:LFVCGGKVDVRAPIPPSFRDRLLTYTAKNASELHEHFILAETFKDYFKENAYPDLLVFEDDIASISSLIIIFLESPGSLVELGIFCNKSELFKKILIVASAEEVYGEDSFIYLGPLEYIKKKVSSSVVIYPWPDPEVLKYDNDFLDDLCVNIKEKLSSI	1.2444175122961005	0.9676234282943988	92.460915	0.6368672	20.179861	3.745506
design_11	25	EEKEKKIEEAKKLFEEAVKKLREVAEKASPEDKKKAEEIIERARLAAEKTGILGLGGAAAAVAKMARELAKKTSPEDKKVAEEAAKLATEAARLAYEAAE:LFVCGGKVDVRAPIPPSFRDRLLTYTAKNASELHEHFILAETFKDYFKENAYPDLLVFEDDIASISSLIIIFLESPGSLVELGIFCNKSELFKKILIVASAEEVYGEDSFIYLGPLEYIKKKVSSSVVIYPWPDPEVLKYDNDFLDDLCVNIKEKLSSI	8.761963182766245	0.4279787432574559	92.47982	0.5890721	24.575592	10.824512
design_11	26	EEKKKKIKEAEEKFKEAVKLLEKVAKKASEEVKKKAEELIKAAELAAKKTGVLGLAGAAGAVAKAAEELAKKVSEEVKKLAEEAAKLATEAARLAYEAAE:LFVCGGKVDVRAPIPPSFRDRLLTYTAKNASELHEHFILAETFKDYFKENAYPDLLVFEDDIASISSLIIIFLESPGSLVELGIFCNKSELFKKILIVASAEEVYGEDSFIYLGPLEYIKKKVSSSVVIYPWPDPEVLKYDNDFLDDLCVNIKEKLSSI	0.8841915148795925	0.9868312747166346	81.88938	0.6984547	16.515255	3.475171
design_11	27	KEKEKLIEEAKKLFEEAVKLVEEVAERASPEDKERARRIIERAKLAAEKYGVLGLAGAAGAVAKMARELAERVSPEDKKKAEEAAKLAEEAAQLAYKAAE:LFVCGGKVDVRAPIPPSFRDRLLTYTAKNASELHEHFILAETFKDYFKENAYPDLLVFEDDIASISSLIIIFLESPGSLVELGIFCNKSELFKKILIVASAEEVYGEDSFIYLGPLEYIKKKVSSSVVIYPWPDPEVLKYDNDFLDDLCVNIKEKLSSI	7.204961690626967	0.5164232807083327	93.004616	0.61463666	21.788046	8.135784
design_11	28	EEKEKLIEKAKALFEEAVKLLKEVAKKADEEKKKKAEKIIKAAKEAAEKYGILGLGGAAGAVAKMAEELAKKVDEEKKKKAEEAAKKATEAAKLAYKAAE:LFVCGGKVDVRAPIPPSFRDRLLTYTAKNASELHEHFILAETFKDYFKENAYPDLLVFEDDIASISSLIIIFLESPGSLVELGIFCNKSELFKKILIVASAEEVYGEDSFIYLGPLEYIKKKVSSSVVIYPWPDPEVLKYDNDFLDDLCVNIKEKLSSI	15.255268186778604	0.3736331742693488	91.581764	0.5766568	26.067175	12.322441
design_11	29	EEKERLLEEARRLFEEAVRLVREVAEKASPEDRERAERTIEAARLAAEKYGVLGLAGAAGAVAKMARELAKKVSPEDRKKAEEAARLAEEAARLAYIAAE:LFVCGGKVDVRAPIPPSFRDRLLTYTAKNASELHEHFILAETFKDYFKENAYPDLLVFEDDIASISSLIIIFLESPGSLVELGIFCNKSELFKKILIVASAEEVYGEDSFIYLGPLEYIKKKVSSSVVIYPWPDPEVLKYDNDFLDDLCVNIKEKLSSI	0.7747713625376512	0.9920857056223008	91.10314	0.7472486	12.961091	2.049613
design_11	30	EEKEKLIKEAKELFKRAVELLREAAKEASPEVAERAERIIEEAELAAKKTGVLGLGGAAGAVARMARELAKEVSPEVAELAEEAARLAEEAAQLAYKAAE:LFVCGGKVDVRAPIPPSFRDRLLTYTAKNASELHEHFILAETFKDYFKENAYPDLLVFEDDIASISSLIIIFLESPGSLVELGIFCNKSELFKKILIVASAEEVYGEDSFIYLGPLEYIKKKVSSSVVIYPWPDPEVLKYDNDFLDDLCVNIKEKLSSI	1.3641136893797419	0.9606794671433866	91.14026	0.66177285	18.326752	3.9458523
design_11	31	SLKKKLEEEAKKLFEEAVKLLREAAKKASPEVKKKAEEIIERAELAAKKYGILGLGGAAAAVAKMARELAKKVSPEVKKLAEEAAKKAEEAAKLAYLAAE:LFVCGGKVDVRAPIPPSFRDRLLTYTAKNASELHEHFILAETFKDYFKENAYPDLLVFEDDIASISSLIIIFLESPGSLVELGIFCNKSELFKKILIVASAEEVYGEDSFIYLGPLEYIKKKVSSSVVIYPWPDPEVLKYDNDFLDDLCVNIKEKLSSI	5.567338936859539	0.6218013236650978	92.072655	0.5870545	24.367414	7.9356537
design_12	0	SLEELLEELEELLKELAREEAEKRAEGGEEVLAELAAAAAADPEAGAKALEAAIEKMEKRYPVAGILARGVREIAASESKEEAVEISKETSEKALEAGEK:LFVCGGKVDVRAPIPPSFRDRLLTYTAKNASELHEHFILAETFKDYFKENAYPDLLVFEDDIASISSLIIIFLESPGSLVELGIFCNKSELFKKILIVASAEEVYGEDSFIYLGPLEYIKKKVSSSVVIYPWPDPEVLKYDNDFLDDLCVNIKEKLSSI	19.483356804508826	0.2013078863995365	68.72538	0.56632984	27.887554	19.055462
design_12	1	SLEELLKELERKKKEEEREEAEKRAKLGEEYLKELKEAAAKDPEKAAAALAAFIAKLKERSPVAGILAAGVIAIAAAEDKEEAVKIAKEASEKALEAMEK:LFVCGGKVDVRAPIPPSFRDRLLTYTAKNASELHEHFILAETFKDYFKENAYPDLLVFEDDIASISSLIIIFLESPGSLVELGIFCNKSELFKKILIVASAEEVYGEDSFIYLGPLEYIKKKVSSSVVIYPWPDPEVLKYDNDFLDDLCVNIKEKLSSI	19.879598666396962	0.16423123348592672	64.109215	0.58527416	25.66966	7.5557017
design_12	2	SLLELLKELLEKLKEELRKELEERAEGGKEVLAALAAAAAADPAAGAAALAAAIAKAKEKSPVAGILAEAVRAIAAAESKEEAVEIAKKASEEALKEGEK:LFVCGGKVDVRAPIPPSFRDRLLTYTAKNASELHEHFILAETFKDYFKENAYPDLLVFEDDIASISSLIIIFLESPGSLVELGIFCNKSELFKKILIVASAEEVYGEDSFIYLGPLEYIKKKVSSSVVIYPWPDPEVLKYDNDFLDDLCVNIKEKLSSI	18.948788075348922	0.18138305341431957	63.511738	0.5690594	27.610329	17.462631
design_12	3	SLLKELEELLKKKKEELRKKLEEMAKKGEEYLAALAAAAAADPEAGKAALAAAIEKMKEKSPVAGVLAEGVAAIAAAESKEEAVKIAKETSEKALEIGEK:LFVCGGKVDVRAPIPPSFRDRLLTYTAKNASELHEHFILAETFKDYFKENAYPDLLVFEDDIASISSLIIIFLESPGSLVELGIFCNKSELFKKILIVASAEEVYGEDSFIYLGPLEYIKKKVSSSVVIYPWPDPEVLKYDNDFLDDLCVNIKEKLSSI	20.41935935566828	0.1877892515525894	75.48195	0.5678211	27.866116	17.543207
design_12	4	SELEELEEKLRKEKEEARKKAEEMAKGGEEVLKKLAEAFKADPEKGKALLEKAIEKLKKRSKVAGILAEGVLLVKESESKEEAVKISKITGELALKAGEE:LFVCGGKVDVRAPIPPSFRDRLLTYTAKNASELHEHFILAETFKDYFKENAYPDLLVFEDDIASISSLIIIFLESPGSLVELGIFCNKSELFKKILIVASAEEVYGEDSFIYLGPLEYIKKKVSSSVVIYPWPDPEVLKYDNDFLDDLCVNIKEKLSSI	18.523164129685526	0.229811794952984	76.57703	0.5731695	27.681606	18.066626
design_12	5	ELEKLLEELKKKLEEEARKKAEEMAKGGAEVAAALAAAAAADPAAGAAALAAAIAKLEKRSPVAGILARGVAAIAAAESKEEAVEIARKTSEEALKAMEE:LFVCGGKVDVRAPIPPSFRDRLLTYTAKNASELHEHFILAETFKDYFKENAYPDLLVFEDDIASISSLIIIFLESPGSLVELGIFCNKSELFKKILIVASAEEVYGEDSFIYLGPLEYIKKKVSSSVVIYPWPDPEVLKYDNDFLDDLCVNIKEKLSSI	19.84531756899853	0.18182016193568837	72.685814	0.56193244	27.901585	15.71627
design_12	6	SLLELLKKLLEELKEKARKEAEERAAGGAEVLAALAAAAAADPAAAAAAAAAAIAEMEKRSPVAGVLARGVAAVAAAKDKEEAVKISKEAGEKALEIGEK:LFVCGGKVDVRAPIPPSFRDRLLTYTAKNASELHEHFILAETFKDYFKENAYPDLLVFEDDIASISSLIIIFLESPGSLVELGIFCNKSELFKKILIVASAEEVYGEDSFIYLGPLEYIKKKVSSSVVIYPWPDPEVLKYDNDFLDDLCVNIKEKLSSI	19.55924084619736	0.19207507066856946	71.24043	0.5639566	27.837934	17.19921
design_12	7	EEEEEKEEEEEEEKEKLREELEKRAEGGAEVLAELAAAAAADPAAGAAALAAAIARMFARSPVAGVLALGELLVAAAESEEEAKKISKITSELALKLGEK:LFVCGGKVDVRAPIPPSFRDRLLTYTAKNASELHEHFILAETFKDYFKENAYPDLLVFEDDIASISSLIIIFLESPGSLVELGIFCNKSELFKKILIVASAEEVYGEDSFIYLGPLEYIKKKVSSSVVIYPWPDPEVLKYDNDFLDDLCVNIKEKLSSI	19.037623625775833	0.2503621958750467	75.05019	0.56912595	26.979189	16.671087
design_12	8	SLEELLKELERLKKEEARKEAEERARLGEEYLAELAAAAAADPAAGAAALAAAIAKMTERSPVAGALAAGVLAIAAAESKEEAVKIARETGELTLKLGEE:LFVCGGKVDVRAPIPPSFRDRLLTYTAKNASELHEHFILAETFKDYFKENAYPDLLVFEDDIASISSLIIIFLESPGSLVELGIFCNKSELFKKILIVASAEEVYGEDSFIYLGPLEYIKKKVSSSVVIYPWPDPEVLKYDNDFLDDLCVNIKEKLSSI	19.622262507818245	0.15761518155931262	87.33232	0.5638838	26.989992	17.254408
design_12	9	SLEELLEKLLKELKEKLRKELEERAKGGEEVAAELAAAAAADPAAAAAALAAAIAKMYKRSPVAGILAAGVIAIAAAESKEEAVEIAKKASELALLAGEA:LFVCGGKVDVRAPIPPSFRDRLLTYTAKNASELHEHFILAETFKDYFKENAYPDLLVFEDDIASISSLIIIFLESPGSLVELGIFCNKSELFKKILIVASAEEVYGEDSFIYLGPLEYIKKKVSSSVVIYPWPDPEVLKYDNDFLDDLCVNIKEKLSSI	20.66697835531832	0.2144476460065876	63.308723	0.5659524	27.951752	16.134056
design_12	10	SLLELLKELLKKKKEELRKELEERAKGGEEFLAALAAAAAADPAAGAAALAAAIAEMEKRSKVAGILARGVRLVAASESKEEATLISKITSELALKAGEK:LFVCGGKVDVRAPIPPSFRDRLLTYTAKNASELHEHFILAETFKDYFKENAYPDLLVFEDDIASISSLIIIFLESPGSLVELGIFCNKSELFKKILIVASAEEVYGEDSFIYLGPLEYIKKKVSSSVVIYPWPDPEVLKYDNDFLDDLCVNIKEKLSSI	21.360399504197837	0.22868391501883836	76.76974	0.5644531	27.859661	17.7047
design_12	11	SLEELLEELLRELRELAREEAERRAKGGAEVAAELAAAAAADPAAGAAALAAAIAEMEKRSPVAGALARGVAEIAAAESKEEAVKIAKETSEKTLELMEK:LFVCGGKVDVRAPIPPSFRDRLLTYTAKNASELHEHFILAETFKDYFKENAYPDLLVFEDDIASISSLIIIFLESPGSLVELGIFCNKSELFKKILIVASAEEVYGEDSFIYLGPLEYIKKKVSSSVVIYPWPDPEVLKYDNDFLDDLCVNIKEKLSSI	19.987051281425153	0.23323862278013022	76.46355	0.56278396	27.753788	17.839857
design_12	12	ELKKLLEELEKLLKEKAREEAKKMAEGGAKYLAELAAAGAADPAKAAAALAAAIAKMEARSPVAGILARGAAAIAAAESKEEAVKIAKETSEKALEAMEK:LFVCGGKVDVRAPIPPSFRDRLLTYTAKNASELHEHFILAETFKDYFKENAYPDLLVFEDDIASISSLIIIFLESPGSLVELGIFCNKSELFKKILIVASAEEVYGEDSFIYLGPLEYIKKKVSSSVVIYPWPDPEVLKYDNDFLDDLCVNIKEKLSSI	18.114057137228606	0.22682186919652547	65.828316	0.5678937	27.55344	18.468063
design_12	13	EEEELRELLERLKREEERKKAEEMAKKGEEVLAALAALGAADPALAAALLGAAIAEMYKRSPVAGVLALGELLVAAAESKELAKKISKITGELSLKLGEE:LFVCGGKVDVRAPIPPSFRDRLLTYTAKNASELHEHFILAETFKDYFKENAYPDLLVFEDDIASISSLIIIFLESPGSLVELGIFCNKSELFKKILIVASAEEVYGEDSFIYLGPLEYIKKKVSSSVVIYPWPDPEVLKYDNDFLDDLCVNIKEKLSSI	11.668228228519427	0.37263220764266675	58.878708	0.58803236	25.002977	10.503302
design_12	14	SLEELLKELEKLKKELARKEAEERRKGGEEVLAALRAAGAADPEAAAAARAAAIAKMEERSPVAGALARGVREIAAAESKEEAVKIAKETSEKTLELGEK:LFVCGGKVDVRAPIPPSFRDRLLTYTAKNASELHEHFILAETFKDYFKENAYPDLLVFEDDIASISSLIIIFLESPGSLVELGIFCNKSELFKKILIVASAEEVYGEDSFIYLGPLEYIKKKVSSSVVIYPWPDPEVLKYDNDFLDDLCVNIKEKLSSI	16.701292650538317	0.19772451522236725	72.15696	0.57680964	25.606155	12.314052
design_12	15	SLLEELEELLKKKKEELRKKLEEMAKGGEEVLAALAAAAAADPAAGAAALAAFIERMEERSPVAGILARGVLLIAAAESKEVATKIAKEASEKALEEMEK:LFVCGGKVDVRAPIPPSFRDRLLTYTAKNASELHEHFILAETFKDYFKENAYPDLLVFEDDIASISSLIIIFLESPGSLVELGIFCNKSELFKKILIVASAEEVYGEDSFIYLGPLEYIKKKVSSSVVIYPWPDPEVLKYDNDFLDDLCVNIKEKLSSI	19.969146735540082	0.19452154594826082	75.132614	0.5664067	27.886677	18.020542
design_12	16	ELEELLEELLKKLKEELREKLEEMAEGGEEVLAELREAAAADPEAGAAALAAAIAKMEKRSPVAGALARGVIAIAAAESKEEAVKIAKETGKKTLELGEK:LFVCGGKVDVRAPIPPSFRDRLLTYTAKNASELHEHFILAETFKDYFKENAYPDLLVFEDDIASISSLIIIFLESPGSLVELGIFCNKSELFKKILIVASAEEVYGEDSFIYLGPLEYIKKKVSSSVVIYPWPDPEVLKYDNDFLDDLCVNIKEKLSSI	19.14187581898591	0.21290039987522205	72.9403	0.565217	28.015133	16.706944
design_12	17	SLEELLKELERKLKEEARKEAEERAKGGEEVAAALAAAGAADPAAAAAAAAAAVAKMLERSPVAGILALGVALVAAAESKEVAVLISKITGELALKAGES:LFVCGGKVDVRAPIPPSFRDRLLTYTAKNASELHEHFILAETFKDYFKENAYPDLLVFEDDIASISSLIIIFLESPGSLVELGIFCNKSELFKKILIVASAEEVYGEDSFIYLGPLEYIKKKVSSSVVIYPWPDPEVLKYDNDFLDDLCVNIKEKLSSI	18.37208890889528	0.2063608330644575	70.05816	0.57015085	26.895926	14.701994
design_12	18	SLLEELEELLRKLKEEARKEAEERAKLGEEVLAELAAAAAADPEAAAAAAAAAIEAMKARSPVAGILAAGVAAIAAAEDKEKAVEIARETGKKALEEGEK:LFVCGGKVDVRAPIPPSFRDRLLTYTAKNASELHEHFILAETFKDYFKENAYPDLLVFEDDIASISSLIIIFLESPGSLVELGIFCNKSELFKKILIVASAEEVYGEDSFIYLGPLEYIKKKVSSSVVIYPWPDPEVLKYDNDFLDDLCVNIKEKLSSI	20.556686882713215	0.21227547310954656	71.21866	0.5677067	27.786999	17.369007
design_12	19	SLKELEELLKKLEEEKLRKELEERKKKGEEFLKKLAEAFAADPEKGKKLLEEAIKKMEERYPVAGVLARGVREIAAAESKEEAKKIAKETSEKALEIGEK:LFVCGGKVDVRAPIPPSFRDRLLTYTAKNASELHEHFILAETFKDYFKENAYPDLLVFEDDIASISSLIIIFLESPGSLVELGIFCNKSELFKKILIVASAEEVYGEDSFIYLGPLEYIKKKVSSSVVIYPWPDPEVLKYDNDFLDDLCVNIKEKLSSI	6.3354828474060225	0.6611648727500449	80.93924	0.70803213	14.80652	1.4919254
design_12	20	SLLEELKKLLEELKKKAREEAERMAKGGAEVLAAAAAAAAADPAAGAAAAAAAIAEMEKRSPVAGVLARGEAAIAAAEDKAEAVAIAKETSEKALELGEK:LFVCGGKVDVRAPIPPSFRDRLLTYTAKNASELHEHFILAETFKDYFKENAYPDLLVFEDDIASISSLIIIFLESPGSLVELGIFCNKSELFKKILIVASAEEVYGEDSFIYLGPLEYIKKKVSSSVVIYPWPDPEVLKYDNDFLDDLCVNIKEKLSSI	20.28219162481666	0.21456733637048897	71.209526	0.5661784	27.856611	17.698616
design_12	21	SLEELLKELLRKLKEAARAAAEAAAKGGAEALAALAAAGAADPAAAAAAREAAIAAMEARSPVAGILARAVREIAAAESKEKAVEISKEASERALEEGEK:LFVCGGKVDVRAPIPPSFRDRLLTYTAKNASELHEHFILAETFKDYFKENAYPDLLVFEDDIASISSLIIIFLESPGSLVELGIFCNKSELFKKILIVASAEEVYGEDSFIYLGPLEYIKKKVSSSVVIYPWPDPEVLKYDNDFLDDLCVNIKEKLSSI	17.46025452511061	0.18118054245707232	66.391365	0.5651354	27.986614	18.658363
design_12	22	SLLKELEELLKKLKEELRKELEARAKGGEEVLAALAAAAAADPAAGAAALAAAIAAMKERSPVAGILAAGAAAIAAAKSKEEATKIAKETGELALKEGEK:LFVCGGKVDVRAPIPPSFRDRLLTYTAKNASELHEHFILAETFKDYFKENAYPDLLVFEDDIASISSLIIIFLESPGSLVELGIFCNKSELFKKILIVASAEEVYGEDSFIYLGPLEYIKKKVSSSVVIYPWPDPEVLKYDNDFLDDLCVNIKEKLSSI	20.156740695359897	0.17765448365331393	66.854034	0.5702852	27.281551	17.398762
design_12	23	ELEELLKKLEEEKKKKLREELKKRAELGEEVAAAAAAAAAADPEAGAAALAAAIEKMKARSPVAGVLAEGVLAVAAAESKEEAKEIAKKTSEKALELGEK:LFVCGGKVDVRAPIPPSFRDRLLTYTAKNASELHEHFILAETFKDYFKENAYPDLLVFEDDIASISSLIIIFLESPGSLVELGIFCNKSELFKKILIVASAEEVYGEDSFIYLGPLEYIKKKVSSSVVIYPWPDPEVLKYDNDFLDDLCVNIKEKLSSI	21.578497131078652	0.16990202985319344	73.38265	0.56368375	28.302221	16.226227
design_12	24	SLLEKLKELLKKLKEEARKKAEEMAKKGEEFLAALAALGAANPALAAALAAAAIAKMKEKSPVAGVLAEGVRKIAAAEDKEEAVKIAKETSELALKLGEE:LFVCGGKVDVRAPIPPSFRDRLLTYTAKNASELHEHFILAETFKDYFKENAYPDLLVFEDDIASISSLIIIFLESPGSLVELGIFCNKSELFKKILIVASAEEVYGEDSFIYLGPLEYIKKKVSSSVVIYPWPDPEVLKYDNDFLDDLCVNIKEKLSSI	18.519286697825894	0.2033639021460459	68.94521	0.56681573	27.619688	18.354725
design_12	25	EEEELKKLLEKLKKLLERLEAEKRAAGGEEVAAALAAAGAADPAAAAAALAAAIAKMRERSPVAGILAEGEALIAASESKEEAVKISKETGEKALEEGEK:LFVCGGKVDVRAPIPPSFRDRLLTYTAKNASELHEHFILAETFKDYFKENAYPDLLVFEDDIASISSLIIIFLESPGSLVELGIFCNKSELFKKILIVASAEEVYGEDSFIYLGPLEYIKKKVSSSVVIYPWPDPEVLKYDNDFLDDLCVNIKEKLSSI	19.633850540433574	0.19335666326164053	66.537155	0.5643978	28.124197	19.23164
design_12	26	SLEELLKKLEEKKKEELRKKLEEMAKGGEEVLAALAAAGAADPEAAAAALAAAIEKMKERSPVAGVLAEGVAAVAAAESKEEAVEISKKTSEKALEIGEK:LFVCGGKVDVRAPIPPSFRDRLLTYTAKNASELHEHFILAETFKDYFKENAYPDLLVFEDDIASISSLIIIFLESPGSLVELGIFCNKSELFKKILIVASAEEVYGEDSFIYLGPLEYIKKKVSSSVVIYPWPDPEVLKYDNDFLDDLCVNIKEKLSSI	14.725108804646592	0.2568232875932011	73.71547	0.56756526	27.62187	19.118069
design_12	27	LEKELEELKKKLEKEKKLEEAKKRAELGKEYLAELAAAGKADPEKAAALLAEAIEKMEEKSPVAGILARGVREIAASESKEEAVEIAKKTSEKALEEGEK:LFVCGGKVDVRAPIPPSFRDRLLTYTAKNASELHEHFILAETFKDYFKENAYPDLLVFEDDIASISSLIIIFLESPGSLVELGIFCNKSELFKKILIVASAEEVYGEDSFIYLGPLEYIKKKVSSSVVIYPWPDPEVLKYDNDFLDDLCVNIKEKLSSI	21.81108142823087	0.17142785076644038	70.29514	0.5712133	27.76611	15.782234
design_12	28	SLEELLEELERELKEKARELAEEMAKGGEEVLAALRAAAAADPAAGAAALAAAIAKMTERSPVAGVLAAGVLAIAAAESEEEAKEIAKKTGELALEIGEK:LFVCGGKVDVRAPIPPSFRDRLLTYTAKNASELHEHFILAETFKDYFKENAYPDLLVFEDDIASISSLIIIFLESPGSLVELGIFCNKSELFKKILIVASAEEVYGEDSFIYLGPLEYIKKKVSSSVVIYPWPDPEVLKYDNDFLDDLCVNIKEKLSSI	19.053874566264696	0.23527176684943166	69.70324	0.5676875	27.579115	18.141417
design_12	29	EEELLKKLKEEEEKKKALEEAKKMAEGGKEVLAALRAAGKADPEAARAALEAFIAEMEKRSKVAGILARAERLIAESESKEEAVEIGKKAGEEALKAGEE:LFVCGGKVDVRAPIPPSFRDRLLTYTAKNASELHEHFILAETFKDYFKENAYPDLLVFEDDIASISSLIIIFLESPGSLVELGIFCNKSELFKKILIVASAEEVYGEDSFIYLGPLEYIKKKVSSSVVIYPWPDPEVLKYDNDFLDDLCVNIKEKLSSI	18.32881599270503	0.24212782336999464	69.82261	0.58608145	24.558632	9.501329
design_12	30	SLEELLEKLEALLKEKAREEAARRAELGAEYAAALAAAAAADPAAGAAAAAAAIAKAEKASPVAGVLARGVAAIAAAEDKEEAVKIAKETSKRALELGEK:LFVCGGKVDVRAPIPPSFRDRLLTYTAKNASELHEHFILAETFKDYFKENAYPDLLVFEDDIASISSLIIIFLESPGSLVELGIFCNKSELFKKILIVASAEEVYGEDSFIYLGPLEYIKKKVSSSVVIYPWPDPEVLKYDNDFLDDLCVNIKEKLSSI	20.150522662902617	0.1826033606281985	73.21418	0.56390166	27.791925	16.940208
design_12	31	ELEELLKKLEEELKKAAREAAEAMAKGGAEVLAALAAAGAADPEKAKKMLEEFIEKMKKRSPVAGVLAEGVRKIAAAESKEEAVKIAKETSEKALKLGEE:LFVCGGKVDVRAPIPPSFRDRLLTYTAKNASELHEHFILAETFKDYFKENAYPDLLVFEDDIASISSLIIIFLESPGSLVELGIFCNKSELFKKILIVASAEEVYGEDSFIYLGPLEYIKKKVSSSVVIYPWPDPEVLKYDNDFLDDLCVNIKEKLSSI	17.33477905077474	0.24896630926509397	67.366394	0.56877005	27.958515	18.51658
design_13	0	SVMEKMAEEFAKAMAGAAKEAAKFTSPEEAAAFAAVAAAAADGAKEMTKSKEAGEKAWTDGVAAAAAAASPAAAAGATGLGAAFGTLLKLAYEAAEKKEK:LFVCGGKVDVRAPIPPSFRDRLLTYTAKNASELHEHFILAETFKDYFKENAYPDLLVFEDDIASISSLIIIFLESPGSLVELGIFCNKSELFKKILIVASAEEVYGEDSFIYLGPLEYIKKKVSSSVVIYPWPDPEVLKYDNDFLDDLCVNIKEKLSSI	15.026349109980055	0.29456498079513393	88.82307	0.5659394	27.235016	18.320759
design_13	1	SLKQKMAEEFEKAMKGAAEEAAKRTSPENAAAFKAVMEAAAAGAKAMVESKEAGVAVHEKAVAAAAAAASPEQAAGAKGLGAAFLSLLTLAYEAAEKREA:LFVCGGKVDVRAPIPPSFRDRLLTYTAKNASELHEHFILAETFKDYFKENAYPDLLVFEDDIASISSLIIIFLESPGSLVELGIFCNKSELFKKILIVASAEEVYGEDSFIYLGPLEYIKKKVSSSVVIYPWPDPEVLKYDNDFLDDLCVNIKEKLSSI	11.09609362481005	0.31698360232421924	94.57826	0.5692225	26.832516	16.001904
design_13	2	SLMEKMAEEFEKAMKGAAKEYAKFTSPEEAAAAKAVMEAAAEGAKAMVKSEEEGKKVFEAKVAKAAAAASPEMAKGAKGLGAALLSLLELSYEAAKKREE:LFVCGGKVDVRAPIPPSFRDRLLTYTAKNASELHEHFILAETFKDYFKENAYPDLLVFEDDIASISSLIIIFLESPGSLVELGIFCNKSELFKKILIVASAEEVYGEDSFIYLGPLEYIKKKVSSSVVIYPWPDPEVLKYDNDFLDDLCVNIKEKLSSI	14.758089066193154	0.29238286080835624	92.93004	0.57398516	26.33492	16.192608
design_13	3	SLIEKMAEEFTKAMKEAAKEYAKFTSPEEAAAAKAVMEAASKGALEMTKSKELGIKVHKELVEKAAKKFSPEQAKGAKGLGEALLSLLELSYEAALKKEK:LFVCGGKVDVRAPIPPSFRDRLLTYTAKNASELHEHFILAETFKDYFKENAYPDLLVFEDDIASISSLIIIFLESPGSLVELGIFCNKSELFKKILIVASAEEVYGEDSFIYLGPLEYIKKKVSSSVVIYPWPDPEVLKYDNDFLDDLCVNIKEKLSSI	11.317318095746653	0.32306777947197235	93.90664	0.5707999	26.968025	17.67215
design_13	4	SLLARMAAEMAAAFAGAAKEAAARTSPEEAAAFAAVMAAATAGALAATLSRELGLAVHRALVAAAAAAASPAAAAGARGLGAAFGTLLDLAVEAAEKREK:LFVCGGKVDVRAPIPPSFRDRLLTYTAKNASELHEHFILAETFKDYFKENAYPDLLVFEDDIASISSLIIIFLESPGSLVELGIFCNKSELFKKILIVASAEEVYGEDSFIYLGPLEYIKKKVSSSVVIYPWPDPEVLKYDNDFLDDLCVNIKEKLSSI	15.493439831465796	0.28347748119398647	55.779785	0.56739956	27.479864	17.939749
design_13	5	SLMEKMAEEMAKAYKGAAKEYAKFTSPEEAAAAKAVMEAAIKGAKAAVLGPELGEKVHKKEVAKAAKKASPEQAKGAKGLGEATLSLLKLAVEAAKKREA:LFVCGGKVDVRAPIPPSFRDRLLTYTAKNASELHEHFILAETFKDYFKENAYPDLLVFEDDIASISSLIIIFLESPGSLVELGIFCNKSELFKKILIVASAEEVYGEDSFIYLGPLEYIKKKVSSSVVIYPWPDPEVLKYDNDFLDDLCVNIKEKLSSI	14.53376639276985	0.30534999320693523	91.820854	0.5681901	27.685356	16.389421
design_13	6	SLMEKMAKEFTAAMKGAAKEYAKRTSPEEAAAAAAVMEAGAAGAKAATESGELGREVHRELVAKAAAAASPEQAAGARGLGEAVLSLLELAYEAAKKREA:LFVCGGKVDVRAPIPPSFRDRLLTYTAKNASELHEHFILAETFKDYFKENAYPDLLVFEDDIASISSLIIIFLESPGSLVELGIFCNKSELFKKILIVASAEEVYGEDSFIYLGPLEYIKKKVSSSVVIYPWPDPEVLKYDNDFLDDLCVNIKEKLSSI	15.915683577948558	0.2793443761137367	92.60327	0.567362	27.1677	16.693422
design_13	7	SLLAKMAEEFAAAMAGAAKEAAKRTSPEEAAAFAAVMKAAEAGARAMVESRELGLAVHRAEVAAAAAAFSPEMAKGARGLGEALGSLLELATEAALKREA:LFVCGGKVDVRAPIPPSFRDRLLTYTAKNASELHEHFILAETFKDYFKENAYPDLLVFEDDIASISSLIIIFLESPGSLVELGIFCNKSELFKKILIVASAEEVYGEDSFIYLGPLEYIKKKVSSSVVIYPWPDPEVLKYDNDFLDDLCVNIKEKLSSI	13.546513580903063	0.2824313487892097	92.32258	0.5671159	27.097178	17.715553
design_13	8	SVMEKMAEEFAKAMAGAAKEYAARTSPEEAAAAAAVMEAATAGAKAMVESKEKGLEVHDKKVAEAAAAASPEQAAGAKGLGEAFKSLLTLAAEAAEKREA:LFVCGGKVDVRAPIPPSFRDRLLTYTAKNASELHEHFILAETFKDYFKENAYPDLLVFEDDIASISSLIIIFLESPGSLVELGIFCNKSELFKKILIVASAEEVYGEDSFIYLGPLEYIKKKVSSSVVIYPWPDPEVLKYDNDFLDDLCVNIKEKLSSI	11.504324827954802	0.32505462356089726	92.021835	0.57100236	26.87891	15.439614
design_13	9	SLMAKMAEEFEKAMAGAAKEYAAFTSPAEAAAAAAVMAAAAAGARAMVEGPELGRAVHAAGVAAAAAAASPAQAAGAAGLGAALGTLLDLAAEAAAKRAA:LFVCGGKVDVRAPIPPSFRDRLLTYTAKNASELHEHFILAETFKDYFKENAYPDLLVFEDDIASISSLIIIFLESPGSLVELGIFCNKSELFKKILIVASAEEVYGEDSFIYLGPLEYIKKKVSSSVVIYPWPDPEVLKYDNDFLDDLCVNIKEKLSSI	16.1851652334311	0.3575500862309879	92.28562	0.5594006	27.36207	16.85098
design_13	10	SLMEKMAEEFAAAMAGAAKEAAEFTSPEEAAAFAAVMAAAAAGARAAVEGAELGRAVHAALVAAAAAAASPEQAAGARGLGAAFGTLLDLAVEAAEKREK:LFVCGGKVDVRAPIPPSFRDRLLTYTAKNASELHEHFILAETFKDYFKENAYPDLLVFEDDIASISSLIIIFLESPGSLVELGIFCNKSELFKKILIVASAEEVYGEDSFIYLGPLEYIKKKVSSSVVIYPWPDPEVLKYDNDFLDDLCVNIKEKLSSI	14.75522385570311	0.3047288820971705	68.52759	0.5746687	26.451044	17.61545
design_13	11	SLMAKMAAEFAAAMAGAAKEIAKRTSPEEAAAAAAVMAAAAAGAAAATEGAEAGRAVLAAGVAAAAAAASPEQAAGAAGLGAALGTLLDLAVEAAAKREA:LFVCGGKVDVRAPIPPSFRDRLLTYTAKNASELHEHFILAETFKDYFKENAYPDLLVFEDDIASISSLIIIFLESPGSLVELGIFCNKSELFKKILIVASAEEVYGEDSFIYLGPLEYIKKKVSSSVVIYPWPDPEVLKYDNDFLDDLCVNIKEKLSSI	13.611278401540362	0.27074627498365367	90.45404	0.5629782	27.349579	16.994905
design_13	12	SLLQKMAEELVKAFKEAAKEAAKFTSPEEAAGFAAVMEAAAAGALAATKGGALGVAVHRALVAAAAAAASPEIAAGVRGLGAAFLSLLTLAYEAAKKREA:LFVCGGKVDVRAPIPPSFRDRLLTYTAKNASELHEHFILAETFKDYFKENAYPDLLVFEDDIASISSLIIIFLESPGSLVELGIFCNKSELFKKILIVASAEEVYGEDSFIYLGPLEYIKKKVSSSVVIYPWPDPEVLKYDNDFLDDLCVNIKEKLSSI	12.531614736150768	0.38651795251659016	74.50283	0.57887673	25.656096	16.528141
design_13	13	SLLARMAAEFVAAMAGAAAEYAKFTSPEEAAAAAAVMAAAAAGALAATLSPELGRAVHEALVAAAAAAASPEQAAGAKGLGEATLSLLELAVEAALKREA:LFVCGGKVDVRAPIPPSFRDRLLTYTAKNASELHEHFILAETFKDYFKENAYPDLLVFEDDIASISSLIIIFLESPGSLVELGIFCNKSELFKKILIVASAEEVYGEDSFIYLGPLEYIKKKVSSSVVIYPWPDPEVLKYDNDFLDDLCVNIKEKLSSI	14.53158261486	0.28217909013992243	89.64416	0.5643221	27.124567	18.375195
design_13	14	SLIEKMAEEFTKAMKGAAEEAAKRTSPEEAAAFKAVMEAASEGAKAMTESEEKGKEVFTKKVAEAAAKASPANAKGAEGLGKAFLTLLELSYEAAKKKEE:LFVCGGKVDVRAPIPPSFRDRLLTYTAKNASELHEHFILAETFKDYFKENAYPDLLVFEDDIASISSLIIIFLESPGSLVELGIFCNKSELFKKILIVASAEEVYGEDSFIYLGPLEYIKKKVSSSVVIYPWPDPEVLKYDNDFLDDLCVNIKEKLSSI	8.851822022278519	0.4066454051619307	92.90385	0.5735306	26.520138	15.267443
design_13	15	SLMEKMAEEFEKAMKGAAKEYAKRTSPEEAAAAKAVMEAAAAGARAAVEGRERGRAVHKALVAAAAAAASPEMAAGARGLGAALGTLLDLAVEAAEKREA:LFVCGGKVDVRAPIPPSFRDRLLTYTAKNASELHEHFILAETFKDYFKENAYPDLLVFEDDIASISSLIIIFLESPGSLVELGIFCNKSELFKKILIVASAEEVYGEDSFIYLGPLEYIKKKVSSSVVIYPWPDPEVLKYDNDFLDDLCVNIKEKLSSI	15.904062999722948	0.29619819285261073	73.857025	0.57492584	26.641157	16.626362
design_13	16	SLMEKMAEEFKKAMEGAAKEYAKRTSPEEAKAAKAVMEAASKGALAATKSEEEGIKVFKEEVEKAAKEASPENAKGAKGLGEALLTLLKLAVEAAKKREK:LFVCGGKVDVRAPIPPSFRDRLLTYTAKNASELHEHFILAETFKDYFKENAYPDLLVFEDDIASISSLIIIFLESPGSLVELGIFCNKSELFKKILIVASAEEVYGEDSFIYLGPLEYIKKKVSSSVVIYPWPDPEVLKYDNDFLDDLCVNIKEKLSSI	12.029600938207928	0.3077023378310728	92.458435	0.5728047	26.57234	16.257381
design_13	17	SLMEKMAKEFGAAMAGAAKEAAAFTSPENAAAFAAVMAAAAAGAAAAVESPEAGAAVHAAKVAAAAAAASPEQAAGAKGLGAALGTLLKLAVEAAEKRAA:LFVCGGKVDVRAPIPPSFRDRLLTYTAKNASELHEHFILAETFKDYFKENAYPDLLVFEDDIASISSLIIIFLESPGSLVELGIFCNKSELFKKILIVASAEEVYGEDSFIYLGPLEYIKKKVSSSVVIYPWPDPEVLKYDNDFLDDLCVNIKEKLSSI	9.564368185351675	0.46788168269574293	64.81001	0.5703895	27.249405	19.396276
design_13	18	SVMEKMAEEFEKAMRGAAEEAAKRTSPEEAAAFAAVMEAAAEGARAMVEGEEKGRKVFEEKVAKAAAAASPEQAAGARGLGEAFLTLMTLAAEAAKKREA:LFVCGGKVDVRAPIPPSFRDRLLTYTAKNASELHEHFILAETFKDYFKENAYPDLLVFEDDIASISSLIIIFLESPGSLVELGIFCNKSELFKKILIVASAEEVYGEDSFIYLGPLEYIKKKVSSSVVIYPWPDPEVLKYDNDFLDDLCVNIKEKLSSI	16.475159616299866	0.36890376076159226	81.902306	0.5724947	26.974052	17.108603
design_13	19	SIIEKMAKEFVEAMKGAAKELAKRTSPENAAAAKAVMEAASKGALAMVESKEKGIKVFEEEVKKAAEKFSPENAKGALGLGKAMLTLLTLAYEAAKKKEE:LFVCGGKVDVRAPIPPSFRDRLLTYTAKNASELHEHFILAETFKDYFKENAYPDLLVFEDDIASISSLIIIFLESPGSLVELGIFCNKSELFKKILIVASAEEVYGEDSFIYLGPLEYIKKKVSSSVVIYPWPDPEVLKYDNDFLDDLCVNIKEKLSSI	15.613109389202291	0.32202108057621154	93.20638	0.5774083	26.184017	14.859843
design_13	20	SIIAKMAEEFAKAMKGAAKEAAAFTSPEEAAGFAAAMDAATAGAKAATEGLEAGLKVHDATVAAAAAAASPEVAKGVAGLGAALGTLLKLAYEAAKKKEA:LFVCGGKVDVRAPIPPSFRDRLLTYTAKNASELHEHFILAETFKDYFKENAYPDLLVFEDDIASISSLIIIFLESPGSLVELGIFCNKSELFKKILIVASAEEVYGEDSFIYLGPLEYIKKKVSSSVVIYPWPDPEVLKYDNDFLDDLCVNIKEKLSSI	16.73563111538734	0.3366731354205307	55.262127	0.5738558	27.501945	18.613594
design_13	21	SLKEKMAEEFTKAMKGAAEEAAKRTSPENAAAFKAVMEAASEGAKAAVEGKEKGLKVFDEKVKKAAAAASPENAAGAKGLGEAFKTLLELSYEAAEKKEK:LFVCGGKVDVRAPIPPSFRDRLLTYTAKNASELHEHFILAETFKDYFKENAYPDLLVFEDDIASISSLIIIFLESPGSLVELGIFCNKSELFKKILIVASAEEVYGEDSFIYLGPLEYIKKKVSSSVVIYPWPDPEVLKYDNDFLDDLCVNIKEKLSSI	3.1906983481984783	0.8148449023435861	81.13219	0.6048897	23.643442	12.8748
design_13	22	SLMAKMAAEMAAAMAGAAKEAAKRVSPEEAAAFAAVAKATAAGAAAATLSPELGRAVHREAVAAAAAAFSPAYAAGAKGLGEAFLTLLDLSVEAALKREA:LFVCGGKVDVRAPIPPSFRDRLLTYTAKNASELHEHFILAETFKDYFKENAYPDLLVFEDDIASISSLIIIFLESPGSLVELGIFCNKSELFKKILIVASAEEVYGEDSFIYLGPLEYIKKKVSSSVVIYPWPDPEVLKYDNDFLDDLCVNIKEKLSSI	15.92272730297527	0.43397806208097495	72.84071	0.571977	26.851433	18.824577
design_13	23	SLMEKMAEEFAKAMVEAAKEAAAFTSPENAKAFAAVMKAAIEGALAMTKSLELGIKVHEELVAKAAAAASPEQAAGAKKLGEAFLSLLKLAAEAAEKREK:LFVCGGKVDVRAPIPPSFRDRLLTYTAKNASELHEHFILAETFKDYFKENAYPDLLVFEDDIASISSLIIIFLESPGSLVELGIFCNKSELFKKILIVASAEEVYGEDSFIYLGPLEYIKKKVSSSVVIYPWPDPEVLKYDNDFLDDLCVNIKEKLSSI	15.182966254512658	0.39107184020329877	73.58391	0.58076686	26.431484	17.396921
design_13	24	SIMEKMAEEFAKAMEGAAKEAAERVSPEEAAAFKAVMEAAIAGAKAMTKSEELGRKVFEEKVAAAAAKFSPENAAGAKGLGKAMLSLLTLAAEAAKKREA:LFVCGGKVDVRAPIPPSFRDRLLTYTAKNASELHEHFILAETFKDYFKENAYPDLLVFEDDIASISSLIIIFLESPGSLVELGIFCNKSELFKKILIVASAEEVYGEDSFIYLGPLEYIKKKVSSSVVIYPWPDPEVLKYDNDFLDDLCVNIKEKLSSI	16.604010678412227	0.31493514013058593	89.171	0.56898975	27.20448	15.878679
design_13	25	SLMAKMAEEMEKAFAGAAKEAAKFTSPEEAAAFAAVMAAAAAGARAATESRDKGRAVHDAAVAAAAAAASPAAAAGATALGAAFGTLLDLAVDAAEKRAA:LFVCGGKVDVRAPIPPSFRDRLLTYTAKNASELHEHFILAETFKDYFKENAYPDLLVFEDDIASISSLIIIFLESPGSLVELGIFCNKSELFKKILIVASAEEVYGEDSFIYLGPLEYIKKKVSSSVVIYPWPDPEVLKYDNDFLDDLCVNIKEKLSSI	15.14427490725726	0.2944927297607769	84.248535	0.5672983	27.078684	18.441038
design_13	26	SLKAKMAEEMEKAYAGAAKEAAARTSPENAAAFAAVMAAAAAGARAMTESRDAGLATHAAAVAAAAAAASPENAAGAKGLGAAFGTLLSLAYEAAEKREA:LFVCGGKVDVRAPIPPSFRDRLLTYTAKNASELHEHFILAETFKDYFKENAYPDLLVFEDDIASISSLIIIFLESPGSLVELGIFCNKSELFKKILIVASAEEVYGEDSFIYLGPLEYIKKKVSSSVVIYPWPDPEVLKYDNDFLDDLCVNIKEKLSSI	11.946491629955776	0.30567314446901844	93.59549	0.5683226	26.932758	15.437819
design_13	27	SVLEKMAKEMVAAFAGAAKEYAAFTSPDNAAAAAAVMAAAAAGALAATKGPELGAAVHTALVAAAAAAASPANAAGATGLGAALGTLLKLAVEAALKREA:LFVCGGKVDVRAPIPPSFRDRLLTYTAKNASELHEHFILAETFKDYFKENAYPDLLVFEDDIASISSLIIIFLESPGSLVELGIFCNKSELFKKILIVASAEEVYGEDSFIYLGPLEYIKKKVSSSVVIYPWPDPEVLKYDNDFLDDLCVNIKEKLSSI	16.933841710696218	0.30444284011714967	52.927498	0.56371385	28.303434	20.168564
design_13	28	SLMEKMAKEFEKAMKGAAKEYAKRTSPEEAAAAKGVMEAAAAGAKAMVLSPELGKKVHEKLVAIVAAKFSPANAKGAKGLGEALLSLMELAAKAALEREK:LFVCGGKVDVRAPIPPSFRDRLLTYTAKNASELHEHFILAETFKDYFKENAYPDLLVFEDDIASISSLIIIFLESPGSLVELGIFCNKSELFKKILIVASAEEVYGEDSFIYLGPLEYIKKKVSSSVVIYPWPDPEVLKYDNDFLDDLCVNIKEKLSSI	11.656056696571405	0.3460959200216387	59.516228	0.58036315	26.757465	17.697897
design_13	29	SLMEKMAEELKKAYAEAAKEAAKRTSPENAAAFKAVMEAAAAGAEAAVEGREKGIEVHRAKVAAAAAAASPEQAAGAKGLGEAFLTLLELAVEAAEKREK:LFVCGGKVDVRAPIPPSFRDRLLTYTAKNASELHEHFILAETFKDYFKENAYPDLLVFEDDIASISSLIIIFLESPGSLVELGIFCNKSELFKKILIVASAEEVYGEDSFIYLGPLEYIKKKVSSSVVIYPWPDPEVLKYDNDFLDDLCVNIKEKLSSI	16.101575042173117	0.44157506079417935	73.85325	0.575787	26.693178	17.113129
design_13	30	SLKEKMAEEFAKAMEGAAKEAAKRTSPEEAEAFKGVMKAAIKGAKAMTKSKEEGMKVFEEEVKKVAEKFSPEMAKGAKGLGEALGTLLKLSYEAVEKREA:LFVCGGKVDVRAPIPPSFRDRLLTYTAKNASELHEHFILAETFKDYFKENAYPDLLVFEDDIASISSLIIIFLESPGSLVELGIFCNKSELFKKILIVASAEEVYGEDSFIYLGPLEYIKKKVSSSVVIYPWPDPEVLKYDNDFLDDLCVNIKEKLSSI	16.726183875930186	0.3640281658191023	94.71625	0.5703339	27.163458	17.422651
design_13	31	SLKEKMAEEFEKAMAGAAKEYAARTSPEEAAAAAAVMEAAAEGARAAVESKELGLEVFEKRVAEAAAAASPEMARGARGLGEAMGTLLKLAYEAAEKREK:LFVCGGKVDVRAPIPPSFRDRLLTYTAKNASELHEHFILAETFKDYFKENAYPDLLVFEDDIASISSLIIIFLESPGSLVELGIFCNKSELFKKILIVASAEEVYGEDSFIYLGPLEYIKKKVSSSVVIYPWPDPEVLKYDNDFLDDLCVNIKEKLSSI	5.878734492146123	0.5907211509812748	77.43674	0.5777259	26.164558	16.980154
design_14	0	EETEKKIEEVRIELGKEAAEKAIEIMKEAGKKAKEVREKYEAEAKANPETKEELLKKGEEEVKKIEKEGIEKAAKAMKEIGEEAKKKVEELKAEAEKAAK:LFVCGGKVDVRAPIPPSFRDRLLTYTAKNASELHEHFILAETFKDYFKENAYPDLLVFEDDIASISSLIIIFLESPGSLVELGIFCNKSELFKKILIVASAEEVYGEDSFIYLGPLEYIKKKVSSSVVIYPWPDPEVLKYDNDFLDDLCVNIKEKLSSI	19.56703859528528	0.22328226412163849	90.70506	0.5777695	25.734888	14.321335
design_14	1	EETEKEIEEVNIELGKKAAEKITEIMKKAGEEAKKAREEYEKLAKENPEKAEELLAKGEEEVKKIVEKGIEEAAKEAKKIGEEAKKKRKELKEKAEKEKK:LFVCGGKVDVRAPIPPSFRDRLLTYTAKNASELHEHFILAETFKDYFKENAYPDLLVFEDDIASISSLIIIFLESPGSLVELGIFCNKSELFKKILIVASAEEVYGEDSFIYLGPLEYIKKKVSSSVVIYPWPDPEVLKYDNDFLDDLCVNIKEKLSSI	0.926606656340011	0.9851748329174319	83.79276	0.6526215	18.42213	4.4290466
design_14	2	KETEEKIEKVNIELGKEAAEEITKIMKEYGKKAKEAREKYKALAAAKPEKKEELLAKGEEEVKKIVEEGIKEAAKKAKEIGEKAKKEREKLKKEAEEKEK:LFVCGGKVDVRAPIPPSFRDRLLTYTAKNASELHEHFILAETFKDYFKENAYPDLLVFEDDIASISSLIIIFLESPGSLVELGIFCNKSELFKKILIVASAEEVYGEDSFIYLGPLEYIKKKVSSSVVIYPWPDPEVLKYDNDFLDDLCVNIKEKLSSI	19.765375191613394	0.33802356473436274	88.03353	0.58248645	24.77816	11.648736
design_14	3	KETEEKIEKVLIELGKKAAEKITEVMKKYGEEIKKALEEYKKEAAENPEKAEELLKKGEEEAKEIEKKGIEEGAEIAKKIGEEAKAKVKALKAEAAAALA:LFVCGGKVDVRAPIPPSFRDRLLTYTAKNASELHEHFILAETFKDYFKENAYPDLLVFEDDIASISSLIIIFLESPGSLVELGIFCNKSELFKKILIVASAEEVYGEDSFIYLGPLEYIKKKVSSSVVIYPWPDPEVLKYDNDFLDDLCVNIKEKLSSI	2.204332257963109	0.9046257178542078	90.41285	0.58709896	24.870152	10.926214
design_14	4	EEAEKLIEEIKIELGKKGAEETIEIMKKYGEEAKKALEEYEKKAKENPEKKEELLKEGEKKAKEIEKKGIEEAAEKMKKIGEEAKKAIEAIKAKAKALLA:LFVCGGKVDVRAPIPPSFRDRLLTYTAKNASELHEHFILAETFKDYFKENAYPDLLVFEDDIASISSLIIIFLESPGSLVELGIFCNKSELFKKILIVASAEEVYGEDSFIYLGPLEYIKKKVSSSVVIYPWPDPEVLKYDNDFLDDLCVNIKEKLSSI	1.232804643701154	0.9683535345590254	85.94763	0.6133789	22.021997	9.864147
design_14	5	EETEKKIEEVRIKLGKKAAEETTKIMKEKGKEIKAVLDAYDALAAAIPEKKEELLAAGQKEAEKLEKEGIEEAAKKAKEIGEEAKKEVEKLKKEAEEKEK:LFVCGGKVDVRAPIPPSFRDRLLTYTAKNASELHEHFILAETFKDYFKENAYPDLLVFEDDIASISSLIIIFLESPGSLVELGIFCNKSELFKKILIVASAEEVYGEDSFIYLGPLEYIKKKVSSSVVIYPWPDPEVLKYDNDFLDDLCVNIKEKLSSI	7.215354452418001	0.47213898772881	90.2534	0.5700296	26.805805	16.440819
design_14	6	EETEKKIEEVNIEKGKKAAEETIKKMKEYGEKAKKVREEYDAKAKAEPEKAAELKAQGDKEVAEIEKEGIKEAAEIAKKIGEEAKKERKKLKEEAKKAAA:LFVCGGKVDVRAPIPPSFRDRLLTYTAKNASELHEHFILAETFKDYFKENAYPDLLVFEDDIASISSLIIIFLESPGSLVELGIFCNKSELFKKILIVASAEEVYGEDSFIYLGPLEYIKKKVSSSVVIYPWPDPEVLKYDNDFLDDLCVNIKEKLSSI	1.8843801598231347	0.9213130882165634	86.23414	0.6092312	22.036112	5.1739216
design_14	7	SETEKKIEEINIELGKEAAKKITEIMKKAGEEIKKVLEEYEELAKKEPEKAKELLEKGYEEAKKIEKEGIEKAAKAAKEIGEKAKEKKKKLKEEAEKKEK:LFVCGGKVDVRAPIPPSFRDRLLTYTAKNASELHEHFILAETFKDYFKENAYPDLLVFEDDIASISSLIIIFLESPGSLVELGIFCNKSELFKKILIVASAEEVYGEDSFIYLGPLEYIKKKVSSSVVIYPWPDPEVLKYDNDFLDDLCVNIKEKLSSI	2.820143505441289	0.8406071557589624	87.6108	0.59290683	24.044767	6.219278
design_14	8	KETEEKIEEIKIELGKKAAEEITEIMKEAGKEIEKARKEYEKKAKENPEKKEELLKKGEEEAKKIEEEGIKKAAEKAKEIGKEAKEKIEKLKKEAEEKEK:LFVCGGKVDVRAPIPPSFRDRLLTYTAKNASELHEHFILAETFKDYFKENAYPDLLVFEDDIASISSLIIIFLESPGSLVELGIFCNKSELFKKILIVASAEEVYGEDSFIYLGPLEYIKKKVSSSVVIYPWPDPEVLKYDNDFLDDLCVNIKEKLSSI	2.203842908335072	0.9031805438700811	88.110016	0.604672	22.737593	6.4523582
design_14	9	AETEEKIEQINIELGKAAADAITAIMADAGKKAKEAREKYEAEAKANPEKAEELLKKGEEEVKKIVEDGIAAAAAAAAAIGAAAKAARKALEAAAAAEEA:LFVCGGKVDVRAPIPPSFRDRLLTYTAKNASELHEHFILAETFKDYFKENAYPDLLVFEDDIASISSLIIIFLESPGSLVELGIFCNKSELFKKILIVASAEEVYGEDSFIYLGPLEYIKKKVSSSVVIYPWPDPEVLKYDNDFLDDLCVNIKEKLSSI	19.67161361115903	0.2854623253901183	86.81578	0.5823178	25.171772	14.952681
design_14	10	KETEEKIEEVLIEKGKEAAKKITEIMKEAGKKIKEVREKYEKLAKEKPEKAEELLKKGEEEAKKIEKEGIEKAAEKAKEIGKEAKEEVKKLKKESEEEKK:LFVCGGKVDVRAPIPPSFRDRLLTYTAKNASELHEHFILAETFKDYFKENAYPDLLVFEDDIASISSLIIIFLESPGSLVELGIFCNKSELFKKILIVASAEEVYGEDSFIYLGPLEYIKKKVSSSVVIYPWPDPEVLKYDNDFLDDLCVNIKEKLSSI	1.0969028162991625	0.9841950446263227	87.22963	0.62453985	20.599693	6.13008
design_14	11	KETEEKIEEVKIEKGKEAAEKIIEIMKKAGEEAKKKREEYEKKAKENPEKAKELLEEGEKEVKEIVKEGIKKAAEEAKKIGEEAKKEIEKLKKEAEEKEK:LFVCGGKVDVRAPIPPSFRDRLLTYTAKNASELHEHFILAETFKDYFKENAYPDLLVFEDDIASISSLIIIFLESPGSLVELGIFCNKSELFKKILIVASAEEVYGEDSFIYLGPLEYIKKKVSSSVVIYPWPDPEVLKYDNDFLDDLCVNIKEKLSSI	20.125379566998003	0.27928530868159945	91.516075	0.5743414	26.100002	16.16085
design_14	12	EETEKKIEEVNIELGKKAAEEITKIMKEYGEKAKKAREEYDALAKKEPEKKEELLEEGEKEVKEIVEKGIKEAAEKAKEIGKKAKAERAALKAAAAAAAA:LFVCGGKVDVRAPIPPSFRDRLLTYTAKNASELHEHFILAETFKDYFKENAYPDLLVFEDDIASISSLIIIFLESPGSLVELGIFCNKSELFKKILIVASAEEVYGEDSFIYLGPLEYIKKKVSSSVVIYPWPDPEVLKYDNDFLDDLCVNIKEKLSSI	1.5647475433319493	0.9467218487827497	85.338974	0.6134044	22.062277	5.3907213
design_14	13	KETEELIEKVNIELGKEAAKAQIEVMKKAGEEAKKAREKYEKLAKEKPEKKEELLKKGEEEVKKIEKKGIEEAAKIAGEIGKKAKEKIEELKKEEEEKKK:LFVCGGKVDVRAPIPPSFRDRLLTYTAKNASELHEHFILAETFKDYFKENAYPDLLVFEDDIASISSLIIIFLESPGSLVELGIFCNKSELFKKILIVASAEEVYGEDSFIYLGPLEYIKKKVSSSVVIYPWPDPEVLKYDNDFLDDLCVNIKEKLSSI	3.19552040231423	0.8090826254308363	86.58203	0.6019697	22.908108	9.8512335
design_14	14	EETEKKIEEVRIEKGKEAAKKITEIMKEAGKEIEKALKEYEEEAKKNPEKAKELKEEGEKKAKEIEEKGIKEAAEKAKEIGKKAKEEVEKLKKKAEEEKK:LFVCGGKVDVRAPIPPSFRDRLLTYTAKNASELHEHFILAETFKDYFKENAYPDLLVFEDDIASISSLIIIFLESPGSLVELGIFCNKSELFKKILIVASAEEVYGEDSFIYLGPLEYIKKKVSSSVVIYPWPDPEVLKYDNDFLDDLCVNIKEKLSSI	2.4769468536669814	0.8714543693099563	83.60559	0.6154921	21.9093	5.4632993
design_14	15	KEAEEKIEEVRIELGKKAAEEITKIMKESGEKIKKALDEYEELAKKNPEKKEELLKKGEEEAKKIEEEGIKKGYEAAKKIGEEAKKKVEEIKKKAEEEKK:LFVCGGKVDVRAPIPPSFRDRLLTYTAKNASELHEHFILAETFKDYFKENAYPDLLVFEDDIASISSLIIIFLESPGSLVELGIFCNKSELFKKILIVASAEEVYGEDSFIYLGPLEYIKKKVSSSVVIYPWPDPEVLKYDNDFLDDLCVNIKEKLSSI	1.1447264437229527	0.9735497779687879	85.712944	0.63894194	19.33882	5.0541954
design_14	16	EETEKLIEEVKIELGKKGAEEAIKEMKKAGEEAKKAREEYEKKAAENPEDKEKLLKEGEEKVAEIVKKGIEKAAEIFKKIGEEAKKKIEELKKEAAEKEA:LFVCGGKVDVRAPIPPSFRDRLLTYTAKNASELHEHFILAETFKDYFKENAYPDLLVFEDDIASISSLIIIFLESPGSLVELGIFCNKSELFKKILIVASAEEVYGEDSFIYLGPLEYIKKKVSSSVVIYPWPDPEVLKYDNDFLDDLCVNIKEKLSSI	1.8622150048695725	0.9221096398322942	88.71394	0.59834135	23.571022	9.871931
design_14	17	SLTEELIEKVNIELGKKAAEEITKIMKEAGKKIKEAREKYEKLAKEKPEKKEELLKKGEEEAKKIEEEGIKKAAEAAKKIGEEAKAAREALKALSAALLA:LFVCGGKVDVRAPIPPSFRDRLLTYTAKNASELHEHFILAETFKDYFKENAYPDLLVFEDDIASISSLIIIFLESPGSLVELGIFCNKSELFKKILIVASAEEVYGEDSFIYLGPLEYIKKKVSSSVVIYPWPDPEVLKYDNDFLDDLCVNIKEKLSSI	1.1191588897744011	0.9838189421525255	82.1683	0.612718	21.47568	5.6049995
design_14	18	EETEELIEKKAIELGLEAAKKITEIMKKAGKEAKKAREEYEKKAKENPEKAEELLKEGEKEAKKIEEEGIKKAAEEAKAIGEELKKAREALKKKAEELAA:LFVCGGKVDVRAPIPPSFRDRLLTYTAKNASELHEHFILAETFKDYFKENAYPDLLVFEDDIASISSLIIIFLESPGSLVELGIFCNKSELFKKILIVASAEEVYGEDSFIYLGPLEYIKKKVSSSVVIYPWPDPEVLKYDNDFLDDLCVNIKEKLSSI	1.6148870679340805	0.9445049990176078	82.5327	0.59839547	23.492228	10.507757
design_14	19	EETEKKIEEINIELGKKAAEETIKIMKEAGEEIKKAREEYEKLAKENPEKKEELLEEGEKKAKEIEEKGIKEAAEKAKEIGEEAKKEREKLKKAAEEAKK:LFVCGGKVDVRAPIPPSFRDRLLTYTAKNASELHEHFILAETFKDYFKENAYPDLLVFEDDIASISSLIIIFLESPGSLVELGIFCNKSELFKKILIVASAEEVYGEDSFIYLGPLEYIKKKVSSSVVIYPWPDPEVLKYDNDFLDDLCVNIKEKLSSI	1.6967693139944517	0.9363831951552086	83.20593	0.61639297	21.349562	5.0891237
design_14	20	KETEEEIEKVRIELGKKAAEEIIKVMKKAGAEAKAALAKYAAEAAANPAKAAELKAQGAKEAAAIVEKGIKEAAKIAEKIGEIAKKKVKALKEKAKEEEK:LFVCGGKVDVRAPIPPSFRDRLLTYTAKNASELHEHFILAETFKDYFKENAYPDLLVFEDDIASISSLIIIFLESPGSLVELGIFCNKSELFKKILIVASAEEVYGEDSFIYLGPLEYIKKKVSSSVVIYPWPDPEVLKYDNDFLDDLCVNIKEKLSSI	17.13006919591591	0.1899926906126785	89.61527	0.57293785	26.358635	15.075794
design_14	21	EETEKEIEKIKIELGKKAAEEITKIMKEAGEEAKKAREEYEKLAKENPEKKEELLKKGEEEVKEIVKKGIEKGAEKAKEIGKKAKEEIEKIKKEAEEKKK:LFVCGGKVDVRAPIPPSFRDRLLTYTAKNASELHEHFILAETFKDYFKENAYPDLLVFEDDIASISSLIIIFLESPGSLVELGIFCNKSELFKKILIVASAEEVYGEDSFIYLGPLEYIKKKVSSSVVIYPWPDPEVLKYDNDFLDDLCVNIKEKLSSI	1.373074370024263	0.9589340821936686	84.89252	0.61453533	21.48471	7.001428
design_14	22	EETEKKIEEVRIKLGKEAAEKTIEIMKEAGKEAKAAREKYAALAAAEPEKKEELLEKGEKEVKEIEKEGIEKAAEKAKEIGEIAKKKVEELKKKAEEEKK:LFVCGGKVDVRAPIPPSFRDRLLTYTAKNASELHEHFILAETFKDYFKENAYPDLLVFEDDIASISSLIIIFLESPGSLVELGIFCNKSELFKKILIVASAEEVYGEDSFIYLGPLEYIKKKVSSSVVIYPWPDPEVLKYDNDFLDDLCVNIKEKLSSI	13.676039099217082	0.26426015265474745	90.000496	0.57461625	25.847826	14.102411
design_14	23	KETEELIEKINIELGKEGAKKSTEIMKKAGAEAKAARDAYAAAAAANPAKKAELLAQGDKEAAAIVKKGIEEASEKMKEIGEKAKEARKKLKELAKKLEE:LFVCGGKVDVRAPIPPSFRDRLLTYTAKNASELHEHFILAETFKDYFKENAYPDLLVFEDDIASISSLIIIFLESPGSLVELGIFCNKSELFKKILIVASAEEVYGEDSFIYLGPLEYIKKKVSSSVVIYPWPDPEVLKYDNDFLDDLCVNIKEKLSSI	3.499420834648369	0.775456238109007	85.05121	0.5909444	24.23308	13.397138
design_14	24	SLAEKLIEEVNILLGKKAAEKITEVMKEAGEKIKKAREEYAALAAAKPEKAAELKAEGDKKAEEIEKEGIKKGAEIAKEIGKEAKEARKKIKKLAEELEK:LFVCGGKVDVRAPIPPSFRDRLLTYTAKNASELHEHFILAETFKDYFKENAYPDLLVFEDDIASISSLIIIFLESPGSLVELGIFCNKSELFKKILIVASAEEVYGEDSFIYLGPLEYIKKKVSSSVVIYPWPDPEVLKYDNDFLDDLCVNIKEKLSSI	19.8419871009421	0.28702985781570056	88.18827	0.57648784	25.734304	10.630196
design_14	25	SETEEKIEEIKIELGKKAAEKITEIMKEAGKKAKEAREKYKKLAAEKPEKKEELLKKGEEEVKKIVEEGIKKAAEIAKEIGKIAKEKIKELKEEAKKKEE:LFVCGGKVDVRAPIPPSFRDRLLTYTAKNASELHEHFILAETFKDYFKENAYPDLLVFEDDIASISSLIIIFLESPGSLVELGIFCNKSELFKKILIVASAEEVYGEDSFIYLGPLEYIKKKVSSSVVIYPWPDPEVLKYDNDFLDDLCVNIKEKLSSI	19.343572082353255	0.21026183849485042	89.22807	0.5766716	25.914131	11.395748
design_14	26	KETEEEIEKVNIELGKKAAEEITKIMKEAGEEIKKAREEYDALAAKNPEKAAELKEEGEKKAEEIEKKGIEEAAAIAKKIGEEAKKKKKEIEEEAKKKKE:LFVCGGKVDVRAPIPPSFRDRLLTYTAKNASELHEHFILAETFKDYFKENAYPDLLVFEDDIASISSLIIIFLESPGSLVELGIFCNKSELFKKILIVASAEEVYGEDSFIYLGPLEYIKKKVSSSVVIYPWPDPEVLKYDNDFLDDLCVNIKEKLSSI	1.3318898820155973	0.9619838709693543	84.16931	0.62410533	20.716616	5.458194
design_14	27	KETEEKIEEVRIELGLEAAKKITEKMKEAGKQAKAVRDAYDAAAKANPATKAQLLADGDAEVKAIVEKGIKEGAEIAKEIGKKAKEEIKKLKKESEEEKK:LFVCGGKVDVRAPIPPSFRDRLLTYTAKNASELHEHFILAETFKDYFKENAYPDLLVFEDDIASISSLIIIFLESPGSLVELGIFCNKSELFKKILIVASAEEVYGEDSFIYLGPLEYIKKKVSSSVVIYPWPDPEVLKYDNDFLDDLCVNIKEKLSSI	1.90598722679913	0.9217283657089956	84.62181	0.6250066	20.399906	7.2283525
design_14	28	KETEEKIEKVKIELGKKAAEEITKIMKEYGEKAKKARDEYEELAKKEPEKAEELKAEGEKEVEKIVKEGIEEGAKKAEEIGKEAKKKVEELKAEAAKKEA:LFVCGGKVDVRAPIPPSFRDRLLTYTAKNASELHEHFILAETFKDYFKENAYPDLLVFEDDIASISSLIIIFLESPGSLVELGIFCNKSELFKKILIVASAEEVYGEDSFIYLGPLEYIKKKVSSSVVIYPWPDPEVLKYDNDFLDDLCVNIKEKLSSI	0.9086964946912954	0.9854951638685475	85.512695	0.6205117	20.978395	8.210038
design_14	29	KETEEKIEEIRIALGKEAAEKTIEIMKKYGEEIKKALEKYEKEAKENPEKKEELLKEGEKKAEEIEKKGIEEAAKIAKAIGEEAKKAVEKLKKEAAEKEA:LFVCGGKVDVRAPIPPSFRDRLLTYTAKNASELHEHFILAETFKDYFKENAYPDLLVFEDDIASISSLIIIFLESPGSLVELGIFCNKSELFKKILIVASAEEVYGEDSFIYLGPLEYIKKKVSSSVVIYPWPDPEVLKYDNDFLDDLCVNIKEKLSSI	2.2884122833429696	0.8869412603882859	86.3191	0.60237056	23.034512	10.103319
design_14	30	KETEEKIEEIRIELGKEAAEKSIEIMKEAGEEAKKAREKYDAEAKANPEKAEELKKQGEEEVKKIVEEGIKKAAEAMKEIGEKAKKKVEELKKAAKEKEE:LFVCGGKVDVRAPIPPSFRDRLLTYTAKNASELHEHFILAETFKDYFKENAYPDLLVFEDDIASISSLIIIFLESPGSLVELGIFCNKSELFKKILIVASAEEVYGEDSFIYLGPLEYIKKKVSSSVVIYPWPDPEVLKYDNDFLDDLCVNIKEKLSSI	19.496095709989365	0.23916533603587906	88.96418	0.5787811	25.593903	13.887281
design_14	31	EEAEKKIEEIRIELGKEAAKKAVEIMKEKGEEAKKKREEYNAKAAANPEKKEELLKEGDKEVAEIVKKGIEEAAEKMKEIGEKAKKAIKEIKEEAKKEAE:LFVCGGKVDVRAPIPPSFRDRLLTYTAKNASELHEHFILAETFKDYFKENAYPDLLVFEDDIASISSLIIIFLESPGSLVELGIFCNKSELFKKILIVASAEEVYGEDSFIYLGPLEYIKKKVSSSVVIYPWPDPEVLKYDNDFLDDLCVNIKEKLSSI	1.193035394348352	0.9794870277664024	86.46314	0.61880153	21.40253	8.602499
design_15	0	AKEKAEKALEEARKAAEEAEKVAKEAREVAKKIGDDELARKADYLANLARALKEAAEKAEEVFKDDPEKLLKAYEDILELAKRALEEAKKLLEEAKKKLE:LFVCGGKVDVRAPIPPSFRDRLLTYTAKNASELHEHFILAETFKDYFKENAYPDLLVFEDDIASISSLIIIFLESPGSLVELGIFCNKSELFKKILIVASAEEVYGEDSFIYLGPLEYIKKKVSSSVVIYPWPDPEVLKYDNDFLDDLCVNIKEKLSSI	18.259399767154285	0.29983699675975434	92.10711	0.5748388	26.026133	12.77121
design_15	1	DKEKAEKAYKEAKAAAEETIKVAKEAYKVAKKNGNDEAAAKADRLALLGKALKEAAEKAKEVFKDDYKKLLKAFEDILKKAKEALKEAKKLLEEEKKKLK:LFVCGGKVDVRAPIPPSFRDRLLTYTAKNASELHEHFILAETFKDYFKENAYPDLLVFEDDIASISSLIIIFLESPGSLVELGIFCNKSELFKKILIVASAEEVYGEDSFIYLGPLEYIKKKVSSSVVIYPWPDPEVLKYDNDFLDDLCVNIKEKLSSI	17.98133284848483	0.21352662995039298	92.64409	0.56861633	27.038212	15.136215
design_15	2	AEEEAKKALKEAEEVAKEAEKVAKEAAEVAKKIGDDELYRKADYLALLARALKEAAKKAKEVFKDDPEKLKKAFEDIKKKAEEVLKEAKKLLEEAKKKLK:LFVCGGKVDVRAPIPPSFRDRLLTYTAKNASELHEHFILAETFKDYFKENAYPDLLVFEDDIASISSLIIIFLESPGSLVELGIFCNKSELFKKILIVASAEEVYGEDSFIYLGPLEYIKKKVSSSVVIYPWPDPEVLKYDNDFLDDLCVNIKEKLSSI	12.191178930042502	0.29969777602168013	91.997086	0.57552886	25.990553	11.633219
design_15	3	AKEEAEKAYEEAKKTAEETEKVAKEAFKVAKKNGNYEAARKADLLALGAKALKEAAEKAKEVFKDDYEKLLKAFKDIKEAAEKFLEEAKKLLKEEEKKLK:LFVCGGKVDVRAPIPPSFRDRLLTYTAKNASELHEHFILAETFKDYFKENAYPDLLVFEDDIASISSLIIIFLESPGSLVELGIFCNKSELFKKILIVASAEEVYGEDSFIYLGPLEYIKKKVSSSVVIYPWPDPEVLKYDNDFLDDLCVNIKEKLSSI	15.82165133570097	0.2054901885406334	93.56764	0.57034785	26.671892	14.583171
design_15	4	AEEEAKKAYEEAKKVAKEAEKVAKEAAKVAKEIGDDEAYAKADRLALLAKALREAAEKAKEVFKDDPEKLLKAFKDIKKEAEKALKEAKKLLKEAKKKLK:LFVCGGKVDVRAPIPPSFRDRLLTYTAKNASELHEHFILAETFKDYFKENAYPDLLVFEDDIASISSLIIIFLESPGSLVELGIFCNKSELFKKILIVASAEEVYGEDSFIYLGPLEYIKKKVSSSVVIYPWPDPEVLKYDNDFLDDLCVNIKEKLSSI	18.801628397087185	0.3690599965820935	92.70959	0.5704504	26.74606	13.7243
design_15	5	AKEEAEKAKKEAEKVAEEAEKVAKEAAKVAKKLGDDEAARKADLLALLARALKEAAKKAEEVFKDDYEKLLKAFKDIKKAAEEALKAAKELLKKAKEKLK:LFVCGGKVDVRAPIPPSFRDRLLTYTAKNASELHEHFILAETFKDYFKENAYPDLLVFEDDIASISSLIIIFLESPGSLVELGIFCNKSELFKKILIVASAEEVYGEDSFIYLGPLEYIKKKVSSSVVIYPWPDPEVLKYDNDFLDDLCVNIKEKLSSI	18.657353847512816	0.3149836878250192	92.325516	0.5705366	26.769691	16.057034
design_15	6	AKEEAEKAKKEAEKAAKEAEKVAEEARKVAKEIGDDELARKADYLANLAKALKEAAEKAEKVFADDPEKLLKAFKDILKLAKKALKEAEKLLKEAEKKLK:LFVCGGKVDVRAPIPPSFRDRLLTYTAKNASELHEHFILAETFKDYFKENAYPDLLVFEDDIASISSLIIIFLESPGSLVELGIFCNKSELFKKILIVASAEEVYGEDSFIYLGPLEYIKKKVSSSVVIYPWPDPEVLKYDNDFLDDLCVNIKEKLSSI	13.373999069321167	0.2628283854056026	93.58781	0.57333326	26.362839	14.48507
design_15	7	AEEEAKKAREEAKEAAKKAEEVAKKAFEVAKKNGDVEAAAKADALALGAKALREAAEKAEEVFKDDPEKLLKAYKDILKAAKEALKKAKELLKKEEKKLK:LFVCGGKVDVRAPIPPSFRDRLLTYTAKNASELHEHFILAETFKDYFKENAYPDLLVFEDDIASISSLIIIFLESPGSLVELGIFCNKSELFKKILIVASAEEVYGEDSFIYLGPLEYIKKKVSSSVVIYPWPDPEVLKYDNDFLDDLCVNIKEKLSSI	14.671604276496272	0.24950702256453602	92.27869	0.57128626	26.698795	16.120813
design_15	8	AKEKAEKAYEEAKKVAKEAEKVAKEAAKVAKEIGDDEAYRKADYLALLAKALKEAAEKAKEVFKDDYEKLYKAFEDIKKLAEKALKEAKELLKKAKKKLK:LFVCGGKVDVRAPIPPSFRDRLLTYTAKNASELHEHFILAETFKDYFKENAYPDLLVFEDDIASISSLIIIFLESPGSLVELGIFCNKSELFKKILIVASAEEVYGEDSFIYLGPLEYIKKKVSSSVVIYPWPDPEVLKYDNDFLDDLCVNIKEKLSSI	17.59817935310896	0.23279289643232026	93.72926	0.5737084	26.152027	13.237359
design_15	9	AKEEAEKALKKAEEVAKKAEKVAEEAAKVAKKNGDVEAARKADYLALLARALKEAAKKAKEVFKDDPEKLLKAAKDILKVAEKALEEAEKLLKKEKEKLK:LFVCGGKVDVRAPIPPSFRDRLLTYTAKNASELHEHFILAETFKDYFKENAYPDLLVFEDDIASISSLIIIFLESPGSLVELGIFCNKSELFKKILIVASAEEVYGEDSFIYLGPLEYIKKKVSSSVVIYPWPDPEVLKYDNDFLDDLCVNIKEKLSSI	16.922403148208023	0.2281707552003729	93.715935	0.57278526	26.156507	10.789618
design_15	10	AKEEAQKAREEAKKAAKELIKAAKEAAKVAKKNGDDEAYRKADLLALLGEALKTAAEKAEEVFKDDYEKLLKAFKDILKLAKEALKEAKELLKQEKKKLE:LFVCGGKVDVRAPIPPSFRDRLLTYTAKNASELHEHFILAETFKDYFKENAYPDLLVFEDDIASISSLIIIFLESPGSLVELGIFCNKSELFKKILIVASAEEVYGEDSFIYLGPLEYIKKKVSSSVVIYPWPDPEVLKYDNDFLDDLCVNIKEKLSSI	9.197826431899905	0.38220795276981534	92.34251	0.57174546	26.714523	16.758596
design_15	11	AKEEAEKAREEAEKVAEELIKVAKEAYKVAKENGDDEAARKADLLALLGEALKEAAKKAEKVFKDDPEKLLKAFKDIKEEAEKALKEAKELLKKEKKKLK:LFVCGGKVDVRAPIPPSFRDRLLTYTAKNASELHEHFILAETFKDYFKENAYPDLLVFEDDIASISSLIIIFLESPGSLVELGIFCNKSELFKKILIVASAEEVYGEDSFIYLGPLEYIKKKVSSSVVIYPWPDPEVLKYDNDFLDDLCVNIKEKLSSI	17.756822028844972	0.23681866857143466	93.6702	0.57052314	26.543678	15.443017
design_15	12	AEKEAQKALKEAEKVAEKAEEVAKEAYKVAKELGDDELARKADYLALLARALKEAAKKAKEVFKDDKEKLLKAFKDIKKLAEKALKEAEKLLKEAKKKLK:LFVCGGKVDVRAPIPPSFRDRLLTYTAKNASELHEHFILAETFKDYFKENAYPDLLVFEDDIASISSLIIIFLESPGSLVELGIFCNKSELFKKILIVASAEEVYGEDSFIYLGPLEYIKKKVSSSVVIYPWPDPEVLKYDNDFLDDLCVNIKEKLSSI	18.499728105269444	0.36464682492973793	91.42796	0.57559013	25.91707	10.51877
design_15	13	AKEKAKKALEEAKKVAKEAEKVAKEAAEVAKKIGDDEAYRKADYLALLAKALEEAAKKAEEVFKDDYEKLLKAFEDIKKLAKKALKEAKKLLKEAKKKLK:LFVCGGKVDVRAPIPPSFRDRLLTYTAKNASELHEHFILAETFKDYFKENAYPDLLVFEDDIASISSLIIIFLESPGSLVELGIFCNKSELFKKILIVASAEEVYGEDSFIYLGPLEYIKKKVSSSVVIYPWPDPEVLKYDNDFLDDLCVNIKEKLSSI	16.145673073662373	0.23245006974393423	92.07849	0.575956	25.907082	12.149542
design_15	14	LKEKAEKAREEAEKAAREAEEAAKEAAKVAKKNGDDEAYRKADYLANLARALRTAAEKAEKVFKDDYEKLLKAYEDILRLAEKALEEAKKLLEEEKKKLK:LFVCGGKVDVRAPIPPSFRDRLLTYTAKNASELHEHFILAETFKDYFKENAYPDLLVFEDDIASISSLIIIFLESPGSLVELGIFCNKSELFKKILIVASAEEVYGEDSFIYLGPLEYIKKKVSSSVVIYPWPDPEVLKYDNDFLDDLCVNIKEKLSSI	13.900735388191567	0.2764809281081025	92.85543	0.58061934	25.147762	12.613338
design_15	15	AKEEAEKAYKEAKKVAEEAKKVAEEARKVAKEIGDDELARKADLLALLAEALKTAAEKAKEVFKDDYEKLLKAFKDIKKVAEKALKEAKKLLKEAKKKLK:LFVCGGKVDVRAPIPPSFRDRLLTYTAKNASELHEHFILAETFKDYFKENAYPDLLVFEDDIASISSLIIIFLESPGSLVELGIFCNKSELFKKILIVASAEEVYGEDSFIYLGPLEYIKKKVSSSVVIYPWPDPEVLKYDNDFLDDLCVNIKEKLSSI	17.31956775675424	0.22654475559600276	93.83103	0.57249886	26.379265	15.718465
design_15	16	AKEEAEKEYEEAKKVAEEAKKVAEEAAKVAKKIGDDELARKADLLALLAKALEEAAKKAKEVFKDDYEKLKKAFEDIKKEAERAKKEAEKLLKEAKKKLK:LFVCGGKVDVRAPIPPSFRDRLLTYTAKNASELHEHFILAETFKDYFKENAYPDLLVFEDDIASISSLIIIFLESPGSLVELGIFCNKSELFKKILIVASAEEVYGEDSFIYLGPLEYIKKKVSSSVVIYPWPDPEVLKYDNDFLDDLCVNIKEKLSSI	17.421959884320653	0.2265164880610065	91.00247	0.57157815	26.67643	15.581896
design_15	17	MEEEAEKAREEALKVAEKAEKVAEEARKVAKEIGDDELAAKADRLALLARALKTAAEKAEKVFKDDPEKAKKAFEDILKEAERVLKEAEKLLKEAKKKLK:LFVCGGKVDVRAPIPPSFRDRLLTYTAKNASELHEHFILAETFKDYFKENAYPDLLVFEDDIASISSLIIIFLESPGSLVELGIFCNKSELFKKILIVASAEEVYGEDSFIYLGPLEYIKKKVSSSVVIYPWPDPEVLKYDNDFLDDLCVNIKEKLSSI	20.084092154356895	0.19127029993842284	90.908134	0.56842124	27.010643	12.699736
design_15	18	AKEEAEKAKKEAEEVAKKTEEVAKEAAKVAKEIGDDELAAKADRLALLAKALKEAAKKAEEVFKDDYEKLLKAFKDIEKLAKKALEEAKKLLEEAKKKLK:LFVCGGKVDVRAPIPPSFRDRLLTYTAKNASELHEHFILAETFKDYFKENAYPDLLVFEDDIASISSLIIIFLESPGSLVELGIFCNKSELFKKILIVASAEEVYGEDSFIYLGPLEYIKKKVSSSVVIYPWPDPEVLKYDNDFLDDLCVNIKEKLSSI	18.392793415549967	0.25700959198646894	92.73425	0.5704999	26.839638	16.406252
design_15	19	AKEKAEKAYKEAKKVAEEAEKVAKKAAEVAKKLGDDEAARKADYLALLAKALKTAAEKAKEVFKDDYEKLLKAFEDIKKLAEKALEEAKKLLKEAEKKLK:LFVCGGKVDVRAPIPPSFRDRLLTYTAKNASELHEHFILAETFKDYFKENAYPDLLVFEDDIASISSLIIIFLESPGSLVELGIFCNKSELFKKILIVASAEEVYGEDSFIYLGPLEYIKKKVSSSVVIYPWPDPEVLKYDNDFLDDLCVNIKEKLSSI	17.30300171970455	0.22549229094093554	93.08039	0.57563746	25.893513	13.085728
design_15	20	AKEEAEKAKKEAKKVAEEAKKVAKEAREVAKKNGDDEAARKADYLALLAEALKEAAEKAEEVFKDDYEKLKKAFEDIKKLAEKALKEAKKLLKEEKEKLK:LFVCGGKVDVRAPIPPSFRDRLLTYTAKNASELHEHFILAETFKDYFKENAYPDLLVFEDDIASISSLIIIFLESPGSLVELGIFCNKSELFKKILIVASAEEVYGEDSFIYLGPLEYIKKKVSSSVVIYPWPDPEVLKYDNDFLDDLCVNIKEKLSSI	18.01941096484599	0.26622193402642963	92.32945	0.5770278	25.656183	11.605884
design_15	21	AKEEAEKAREEAKKAAEEAEKAAKEAAEVAKKIGDDELARKADLLALLAKALKTAAEKAEEVFKDDYEKLLKAFKDILEKAKKALEEAKKLLEEAKKKLK:LFVCGGKVDVRAPIPPSFRDRLLTYTAKNASELHEHFILAETFKDYFKENAYPDLLVFEDDIASISSLIIIFLESPGSLVELGIFCNKSELFKKILIVASAEEVYGEDSFIYLGPLEYIKKKVSSSVVIYPWPDPEVLKYDNDFLDDLCVNIKEKLSSI	16.090203700426326	0.2327109149136279	92.946686	0.5712341	26.41246	15.266283
design_15	22	KEEEAERARREAEEAARRAERVAEEAREVAKKIGDDELARKADYLRLLARALREAARKAEEVFKDDKEKLLKAFKDILREAERALREAEELLKEAEKKLK:LFVCGGKVDVRAPIPPSFRDRLLTYTAKNASELHEHFILAETFKDYFKENAYPDLLVFEDDIASISSLIIIFLESPGSLVELGIFCNKSELFKKILIVASAEEVYGEDSFIYLGPLEYIKKKVSSSVVIYPWPDPEVLKYDNDFLDDLCVNIKEKLSSI	17.043470365662543	0.23321931609334046	76.00576	0.57275903	26.397053	7.5179234
design_15	23	AEEKAEKAYKEAKEVAERAEKVAEEAAKVAKQLGDDELYREADLLALLARALKTAAEKAKEVFKDDKEKLLKAFEDIKRRAEEALKRAEELLKEAKKQLK:LFVCGGKVDVRAPIPPSFRDRLLTYTAKNASELHEHFILAETFKDYFKENAYPDLLVFEDDIASISSLIIIFLESPGSLVELGIFCNKSELFKKILIVASAEEVYGEDSFIYLGPLEYIKKKVSSSVVIYPWPDPEVLKYDNDFLDDLCVNIKEKLSSI	1.1059515231844248	0.9680826700135953	90.36471	0.73200774	12.820387	2.4903512
design_15	24	AEEKAEKAYEEAKKAAKETEKAAKEAYKVAKKNGDYEAARKADYLALLGKALREAAEKAKEVFKDDPEKLLKAFEDILKKAKEALKKAKELLKKEEEKLK:LFVCGGKVDVRAPIPPSFRDRLLTYTAKNASELHEHFILAETFKDYFKENAYPDLLVFEDDIASISSLIIIFLESPGSLVELGIFCNKSELFKKILIVASAEEVYGEDSFIYLGPLEYIKKKVSSSVVIYPWPDPEVLKYDNDFLDDLCVNIKEKLSSI	18.708383121636857	0.2376067458201545	91.83091	0.5714626	26.648792	13.731876
design_15	25	AKEEAEKAREEAEKTAEEAEKVAKEAAKVAKEIGDDELYRKADLLANLARALKTAAEKAEEVFKDDYEKLLKAFKDIKKLAEKALKEAKKLLKEAKKKLE:LFVCGGKVDVRAPIPPSFRDRLLTYTAKNASELHEHFILAETFKDYFKENAYPDLLVFEDDIASISSLIIIFLESPGSLVELGIFCNKSELFKKILIVASAEEVYGEDSFIYLGPLEYIKKKVSSSVVIYPWPDPEVLKYDNDFLDDLCVNIKEKLSSI	16.963081656202647	0.22553886297100473	93.75115	0.5729883	26.274769	13.732692
design_15	26	AKEKAERAREEARRVAEEAERVAKEAAKVAKENGNDEAYRKADRLALLARALREAAEKAEEVFKDDYEKLLKAFEDIRRRAEEVLREAKKLLKEEKEELK:LFVCGGKVDVRAPIPPSFRDRLLTYTAKNASELHEHFILAETFKDYFKENAYPDLLVFEDDIASISSLIIIFLESPGSLVELGIFCNKSELFKKILIVASAEEVYGEDSFIYLGPLEYIKKKVSSSVVIYPWPDPEVLKYDNDFLDDLCVNIKEKLSSI	17.94622993456092	0.2393211391906011	91.6033	0.5685278	26.46566	10.341153
design_15	27	AKEEAEKAYEEAKKVAEEAEKVAEEAAKVAKEIGDDEAYRKADYLALLARALKTAAEKAKEVFKDDYEKLKKAFEDIKKEAEKALKEAEKLLKEAKKKLK:LFVCGGKVDVRAPIPPSFRDRLLTYTAKNASELHEHFILAETFKDYFKENAYPDLLVFEDDIASISSLIIIFLESPGSLVELGIFCNKSELFKKILIVASAEEVYGEDSFIYLGPLEYIKKKVSSSVVIYPWPDPEVLKYDNDFLDDLCVNIKEKLSSI	16.28830465680992	0.23354784117489275	93.074394	0.5755473	25.729115	12.667259
design_15	28	AKEKAEKAYKEAKKVAEEAKKVAKEAAKVAKELGDDEAYAKADYLALLAEALKTAAEKAKEVFKDDPEKLLKAFEDIKKKAEEVLKKAKELLKKAEKELK:LFVCGGKVDVRAPIPPSFRDRLLTYTAKNASELHEHFILAETFKDYFKENAYPDLLVFEDDIASISSLIIIFLESPGSLVELGIFCNKSELFKKILIVASAEEVYGEDSFIYLGPLEYIKKKVSSSVVIYPWPDPEVLKYDNDFLDDLCVNIKEKLSSI	6.456100188328707	0.5403579353079692	92.746544	0.5821481	25.145557	7.8484354
design_15	29	AEEKAQEAYKKAKEAAEKAEKVAKEAAKVAKKNGDYEAYRKADYLALLARALKEAAEKAKEVFKDDPEKLYKAFEDILKEAEKALKEAEKLLKEEKKKLE:LFVCGGKVDVRAPIPPSFRDRLLTYTAKNASELHEHFILAETFKDYFKENAYPDLLVFEDDIASISSLIIIFLESPGSLVELGIFCNKSELFKKILIVASAEEVYGEDSFIYLGPLEYIKKKVSSSVVIYPWPDPEVLKYDNDFLDDLCVNIKEKLSSI	20.04530002591881	0.2505898958941444	91.96349	0.571508	26.820112	13.654318
design_15	30	AKEEAEKALKEAKKVAEEAIKVAKEAAKVAKALGDDEAYRKADLLALLGEALKEAAEKAEKVFKDDYEKLKKAFEDIKKEAEKALKEAKKLLEKAKKALK:LFVCGGKVDVRAPIPPSFRDRLLTYTAKNASELHEHFILAETFKDYFKENAYPDLLVFEDDIASISSLIIIFLESPGSLVELGIFCNKSELFKKILIVASAEEVYGEDSFIYLGPLEYIKKKVSSSVVIYPWPDPEVLKYDNDFLDDLCVNIKEKLSSI	20.864858149734754	0.3807575411241125	73.14088	0.5719511	27.08655	15.369494
design_15	31	AKEEAEKAAKEAEEVAKKAEEVAKEAAKVAKKNGDYEAYRKADYLALLAKALKEAAKKAKEVFKDDYEKLKKAFEDIKKLAEKVLKEAEKLLKEEKKKLE:LFVCGGKVDVRAPIPPSFRDRLLTYTAKNASELHEHFILAETFKDYFKENAYPDLLVFEDDIASISSLIIIFLESPGSLVELGIFCNKSELFKKILIVASAEEVYGEDSFIYLGPLEYIKKKVSSSVVIYPWPDPEVLKYDNDFLDDLCVNIKEKLSSI	18.73342734916762	0.21447294112204654	91.82143	0.5725348	26.543064	13.287195
design_16	0	MEEAEKVAKEAREKVEKLGEKAEKAEGAVGAAARATALGTILAIEEYREDPEKVKRVGEEGKEALKYLAKKAKSKEAQKYIKEAAKVVKEAAEKVAKLAE:LFVCGGKVDVRAPIPPSFRDRLLTYTAKNASELHEHFILAETFKDYFKENAYPDLLVFEDDIASISSLIIIFLESPGSLVELGIFCNKSELFKKILIVASAEEVYGEDSFIYLGPLEYIKKKVSSSVVIYPWPDPEVLKYDNDFLDDLCVNIKEKLSSI	0.7444518347249818	1.0092534871619676	92.02098	0.6681367	17.323212	5.7419095
design_16	1	REEARRVAREGREKVEKLGEKAIEAEEGVGAGARAAGLGTVLAIEENAENAEEVLREGKEGAAALKYLAEKAKSEEAKKYIEEMRKVVEETAERVAELAK:LFVCGGKVDVRAPIPPSFRDRLLTYTAKNASELHEHFILAETFKDYFKENAYPDLLVFEDDIASISSLIIIFLESPGSLVELGIFCNKSELFKKILIVASAEEVYGEDSFIYLGPLEYIKKKVSSSVVIYPWPDPEVLKYDNDFLDDLCVNIKEKLSSI	1.004470740405293	0.9973572784393377	93.46471	0.7546381	11.254373	2.0030394
design_16	2	EEEAEKVLEEAEKKVRELGKKAEKEEKEVGAAARATALGAILAIRENRKNPEKVLKEGKEGEAALEYLAKKAKSKKAKEYIKKAAEVVKEAAEKVAKLAK:LFVCGGKVDVRAPIPPSFRDRLLTYTAKNASELHEHFILAETFKDYFKENAYPDLLVFEDDIASISSLIIIFLESPGSLVELGIFCNKSELFKKILIVASAEEVYGEDSFIYLGPLEYIKKKVSSSVVIYPWPDPEVLKYDNDFLDDLCVNIKEKLSSI	14.687260186065535	0.5549860088979818	95.06604	0.5809405	24.920956	12.947706
design_16	3	EEEAREVVRKAREEVEKLGREAIKAEGEVGAAAKATALGTVLLIEENRKDPEKVLKAGEIGKKALEYLAKKSKSKEAKEKIKEAAKVVEETAKKVAELAK:LFVCGGKVDVRAPIPPSFRDRLLTYTAKNASELHEHFILAETFKDYFKENAYPDLLVFEDDIASISSLIIIFLESPGSLVELGIFCNKSELFKKILIVASAEEVYGEDSFIYLGPLEYIKKKVSSSVVIYPWPDPEVLKYDNDFLDDLCVNIKEKLSSI	0.934613739016213	0.9928197751455866	93.7265	0.65503424	18.70485	5.1570754
design_16	4	MEEAEKVLEEAEKKVEELGREAEKEEGEVGAGARAAALGAVLRIRENKENPEKVKRAGEEGEAALKYLAEKAKSKKAKEAIKKAAEVVKEAAEKVAKLAE:LFVCGGKVDVRAPIPPSFRDRLLTYTAKNASELHEHFILAETFKDYFKENAYPDLLVFEDDIASISSLIIIFLESPGSLVELGIFCNKSELFKKILIVASAEEVYGEDSFIYLGPLEYIKKKVSSSVVIYPWPDPEVLKYDNDFLDDLCVNIKEKLSSI	1.2957036297391729	0.9722243627815965	93.91709	0.6042634	22.425508	7.3228436
design_16	5	EEEAEEVLREAREKVRELGEKAIEAEEEVGAAARATGLGTIELIEEERENPEEVLRAGKIGEAALKYLAEKAENEEAKKAIKEMAAVVREAAKKVAELAE:LFVCGGKVDVRAPIPPSFRDRLLTYTAKNASELHEHFILAETFKDYFKENAYPDLLVFEDDIASISSLIIIFLESPGSLVELGIFCNKSELFKKILIVASAEEVYGEDSFIYLGPLEYIKKKVSSSVVIYPWPDPEVLKYDNDFLDDLCVNIKEKLSSI	0.8662555959545754	0.9961178085080244	93.72133	0.6452731	19.45669	5.646245
design_16	6	EEKAEKVLEEAREKVKELGKKAEKAEGEVGAAARATGLGTVLAIRKYRKDAEKVKKAGKEGEAALKYLAEKSKSKEAKEYIKKMAEVVKKAAEEVAKLAE:LFVCGGKVDVRAPIPPSFRDRLLTYTAKNASELHEHFILAETFKDYFKENAYPDLLVFEDDIASISSLIIIFLESPGSLVELGIFCNKSELFKKILIVASAEEVYGEDSFIYLGPLEYIKKKVSSSVVIYPWPDPEVLKYDNDFLDDLCVNIKEKLSSI	15.9135501111973	0.3143898564397011	64.737144	0.5754276	27.232302	16.615368
design_16	7	EEEAEKVLEEARKKVEELGEKAEKEEGAVGAAARATGLGAIERIRENRENAEKVLRAGEEGVAALEYLAEKAKSEEAKKAIREMAEVVREAAEKVAKLAK:LFVCGGKVDVRAPIPPSFRDRLLTYTAKNASELHEHFILAETFKDYFKENAYPDLLVFEDDIASISSLIIIFLESPGSLVELGIFCNKSELFKKILIVASAEEVYGEDSFIYLGPLEYIKKKVSSSVVIYPWPDPEVLKYDNDFLDDLCVNIKEKLSSI	3.6004185846200225	0.7640309095334918	95.15384	0.57328963	25.492088	10.151463
design_16	8	EEEAKEVLEKARKKVEELGKKAEKAEGEVGAAARATGLGTIEAIRENRKNAEKVKRAGEEGKAALKYLAEKAKSEEAKKYIEKMAKVVEEAAKKVAELAE:LFVCGGKVDVRAPIPPSFRDRLLTYTAKNASELHEHFILAETFKDYFKENAYPDLLVFEDDIASISSLIIIFLESPGSLVELGIFCNKSELFKKILIVASAEEVYGEDSFIYLGPLEYIKKKVSSSVVIYPWPDPEVLKYDNDFLDDLCVNIKEKLSSI	15.22464371708877	0.344142980391701	66.49753	0.5743696	27.416756	18.874607
design_16	9	EEKAERVLEEAEEKVRELGRKAEEAEGEVGAGARATALGAIRLIREYREDAEKVKEAGRIGEAALEYLAKKAKSKEAKKYIKEAAKVVREAAEKVAKLAE:LFVCGGKVDVRAPIPPSFRDRLLTYTAKNASELHEHFILAETFKDYFKENAYPDLLVFEDDIASISSLIIIFLESPGSLVELGIFCNKSELFKKILIVASAEEVYGEDSFIYLGPLEYIKKKVSSSVVIYPWPDPEVLKYDNDFLDDLCVNIKEKLSSI	1.055359532648018	0.998529678647696	93.13348	0.6383358	19.614529	5.8866043
design_16	10	REEAEKVLEEAEKKVRELGRKAIKAEEEVGAAAYAAALGAIRAIREHREDPERVLRVGREGEAALKYLAEKAKSEEAKKYIKEMAEVVRKAAEEVARLAK:LFVCGGKVDVRAPIPPSFRDRLLTYTAKNASELHEHFILAETFKDYFKENAYPDLLVFEDDIASISSLIIIFLESPGSLVELGIFCNKSELFKKILIVASAEEVYGEDSFIYLGPLEYIKKKVSSSVVIYPWPDPEVLKYDNDFLDDLCVNIKEKLSSI	1.3251369556176062	0.9784941442960492	93.783966	0.62697303	19.712374	7.0126343
design_16	11	EEEARRVLEEALRRVRELGEKAIEEEEEVGAAARAVGEGAILRIREEAGDAEAVRRAGREGEAALRYLAEKAESEEAKKYIEEMARVVREAAEAVAALAE:LFVCGGKVDVRAPIPPSFRDRLLTYTAKNASELHEHFILAETFKDYFKENAYPDLLVFEDDIASISSLIIIFLESPGSLVELGIFCNKSELFKKILIVASAEEVYGEDSFIYLGPLEYIKKKVSSSVVIYPWPDPEVLKYDNDFLDDLCVNIKEKLSSI	0.7227433343717472	1.0102499508770744	93.58164	0.6926584	15.548576	3.6366339
design_16	12	EEEAEKVLEEAEKKVKELGKKAIEEEGEIGAAAYATGLGTVLEIRKNRKDPEKVEKAGKEGVEALKYLAEKAKSEKAKEYIKEMAKVVEEAAKKVAELAK:LFVCGGKVDVRAPIPPSFRDRLLTYTAKNASELHEHFILAETFKDYFKENAYPDLLVFEDDIASISSLIIIFLESPGSLVELGIFCNKSELFKKILIVASAEEVYGEDSFIYLGPLEYIKKKVSSSVVIYPWPDPEVLKYDNDFLDDLCVNIKEKLSSI	2.2375906731878494	0.9026484366043523	94.85868	0.6034292	22.612242	10.011959
design_16	13	REEAEEVLKKAREEVKKLGEEAEKEEGEVGAGAKAAALGAIEAIRENKENPEKVKRVGEEGEAALKYLAKKAKSKKAQEAIKEAAKVVKEAAEKVAKLAE:LFVCGGKVDVRAPIPPSFRDRLLTYTAKNASELHEHFILAETFKDYFKENAYPDLLVFEDDIASISSLIIIFLESPGSLVELGIFCNKSELFKKILIVASAEEVYGEDSFIYLGPLEYIKKKVSSSVVIYPWPDPEVLKYDNDFLDDLCVNIKEKLSSI	0.944377397016033	0.992229247954473	92.33793	0.65180206	19.031248	6.1919904
design_16	14	MEEAKKVLEEARKEVEKLGEEAIKEEGEVGAAARAAGLGAILEIEEEIENPEEVKEEGEEGKAALKYLAKKAKSKKAQEAIKKMAEVVEKAAKEVAKLAE:LFVCGGKVDVRAPIPPSFRDRLLTYTAKNASELHEHFILAETFKDYFKENAYPDLLVFEDDIASISSLIIIFLESPGSLVELGIFCNKSELFKKILIVASAEEVYGEDSFIYLGPLEYIKKKVSSSVVIYPWPDPEVLKYDNDFLDDLCVNIKEKLSSI	2.6999375988909824	0.8685194694083062	85.12832	0.62759817	21.100876	6.0991163
design_16	15	REEAERVLREAEEKVRELGEKAIKEEGEIGAAAKAAALGAVRRIREERENAEEVLREGEEGEAALKYLAKKSKSKEAKKYIEEAAKVVREAARRVAELAE:LFVCGGKVDVRAPIPPSFRDRLLTYTAKNASELHEHFILAETFKDYFKENAYPDLLVFEDDIASISSLIIIFLESPGSLVELGIFCNKSELFKKILIVASAEEVYGEDSFIYLGPLEYIKKKVSSSVVIYPWPDPEVLKYDNDFLDDLCVNIKEKLSSI	11.431008778711623	0.31462623283215396	95.65986	0.5650773	26.952532	14.383184
design_16	16	REEAEKVLEKAEKEVRKLGEEAEKEEGEVGAGARAAGLGAILRIREERDNPEEVLRAGREGEAALEYLAKKAKSEKAKEAIRKMAEVVREAAERVAKLAK:LFVCGGKVDVRAPIPPSFRDRLLTYTAKNASELHEHFILAETFKDYFKENAYPDLLVFEDDIASISSLIIIFLESPGSLVELGIFCNKSELFKKILIVASAEEVYGEDSFIYLGPLEYIKKKVSSSVVIYPWPDPEVLKYDNDFLDDLCVNIKEKLSSI	0.7303051969586163	1.001854104737725	93.46154	0.704288	14.792429	3.2147741
design_16	17	EEAARRVLEEAERKVKELGEEAIKEEEEIGAGAKAAALGAIRAIREHAGDAEKVLRVGREGEEALKYLAKKAKSEKAKKYIEEAAKVVREAAEEVARLAE:LFVCGGKVDVRAPIPPSFRDRLLTYTAKNASELHEHFILAETFKDYFKENAYPDLLVFEDDIASISSLIIIFLESPGSLVELGIFCNKSELFKKILIVASAEEVYGEDSFIYLGPLEYIKKKVSSSVVIYPWPDPEVLKYDNDFLDDLCVNIKEKLSSI	1.2726340355782293	0.9737030248859532	92.32148	0.6792656	16.17302	4.58344
design_16	18	EEEARRVLEEARERVRELGEEAIKEEGEVGAAARAAGLGAVLAIEEHRDDAERVLRVGREGEAALEYLAKKAKSEKAKKAIKEMAEVVREAAERVAELAR:LFVCGGKVDVRAPIPPSFRDRLLTYTAKNASELHEHFILAETFKDYFKENAYPDLLVFEDDIASISSLIIIFLESPGSLVELGIFCNKSELFKKILIVASAEEVYGEDSFIYLGPLEYIKKKVSSSVVIYPWPDPEVLKYDNDFLDDLCVNIKEKLSSI	0.8263839060070788	1.005936547283705	94.275055	0.6604334	18.222282	5.208584
design_16	19	EEEARKVLEEARKKVEELGKKAIKAEGEVGAAAKATGLGTVLLIEEEREDPEAVLRAGKEGAAALKYLAKKAKSKEAQKAIKEMEKVVKETAEKVAKLAK:LFVCGGKVDVRAPIPPSFRDRLLTYTAKNASELHEHFILAETFKDYFKENAYPDLLVFEDDIASISSLIIIFLESPGSLVELGIFCNKSELFKKILIVASAEEVYGEDSFIYLGPLEYIKKKVSSSVVIYPWPDPEVLKYDNDFLDDLCVNIKEKLSSI	0.7619500240192505	1.000658467555384	92.17	0.6852846	15.64595	3.8716345
design_16	20	EEEAEKVLKEAREKVEKLGKEAIKAEGEVGAAARATALGAIERIREERENPEEVKRAGEEGKAALEYLAKKAKSEKAKKAIKEMAKVVEEAAKKVAKLAE:LFVCGGKVDVRAPIPPSFRDRLLTYTAKNASELHEHFILAETFKDYFKENAYPDLLVFEDDIASISSLIIIFLESPGSLVELGIFCNKSELFKKILIVASAEEVYGEDSFIYLGPLEYIKKKVSSSVVIYPWPDPEVLKYDNDFLDDLCVNIKEKLSSI	2.4959516922115017	0.8699720434919473	95.00602	0.57611567	25.322756	12.637642
design_16	21	MEEAEKVAEEALKKVRELGEKAEKAEGEIGAGAKATGEGAILAIRENKENAEKVKREAEEGKAALKYLAEKSKSEEAKKAIEEMAKVVEEAGEKVAKLAE:LFVCGGKVDVRAPIPPSFRDRLLTYTAKNASELHEHFILAETFKDYFKENAYPDLLVFEDDIASISSLIIIFLESPGSLVELGIFCNKSELFKKILIVASAEEVYGEDSFIYLGPLEYIKKKVSSSVVIYPWPDPEVLKYDNDFLDDLCVNIKEKLSSI	1.7498571558719427	0.9388888768970366	94.01285	0.60988116	22.157501	6.1425586
design_16	22	MEEAERVLKEAEKKVKELGEEAEKAEEEIGAAARAAALGAVLKIREYKEDAEKVKRAGEEGKAALEYLAKKAKSEEAKKYIKEAAKVVKEAAEKVAKLAK:LFVCGGKVDVRAPIPPSFRDRLLTYTAKNASELHEHFILAETFKDYFKENAYPDLLVFEDDIASISSLIIIFLESPGSLVELGIFCNKSELFKKILIVASAEEVYGEDSFIYLGPLEYIKKKVSSSVVIYPWPDPEVLKYDNDFLDDLCVNIKEKLSSI	12.347947664737228	0.35297208871946945	94.48725	0.5742786	25.691921	14.658516
design_16	23	REEAEKVLEEAEKKVRELGEKAEEEEEEIGAGARATALGAILRIREEREDPEEVLREGREGEAALEYLAKKAKSEKAKKYIEEMKKVVREAAERVARLAK:LFVCGGKVDVRAPIPPSFRDRLLTYTAKNASELHEHFILAETFKDYFKENAYPDLLVFEDDIASISSLIIIFLESPGSLVELGIFCNKSELFKKILIVASAEEVYGEDSFIYLGPLEYIKKKVSSSVVIYPWPDPEVLKYDNDFLDDLCVNIKEKLSSI	1.2946040984735507	0.9644505857682811	93.509735	0.61761814	20.872028	5.652732
design_16	24	MEEAEKVLEKAEKEVRKLGKEAIKEEEEVGAAARAAALGAILAIRENRKDAEKVLRETKEGEEALKYLAKKAKSKEAKKYIEKAAKVVKEAGKKVAELAK:LFVCGGKVDVRAPIPPSFRDRLLTYTAKNASELHEHFILAETFKDYFKENAYPDLLVFEDDIASISSLIIIFLESPGSLVELGIFCNKSELFKKILIVASAEEVYGEDSFIYLGPLEYIKKKVSSSVVIYPWPDPEVLKYDNDFLDDLCVNIKEKLSSI	1.2313780470305529	0.9842327419255367	91.316284	0.6724134	16.061958	4.386324
design_16	25	EEEARRVLEEARRRVEELGRKAIEEEEGVGAAARAAALGAVLAIEEHREDPEAVLRVGEEGEAALEYLAKKAKSEEAKRYIEEAARVVREAARRVAELAR:LFVCGGKVDVRAPIPPSFRDRLLTYTAKNASELHEHFILAETFKDYFKENAYPDLLVFEDDIASISSLIIIFLESPGSLVELGIFCNKSELFKKILIVASAEEVYGEDSFIYLGPLEYIKKKVSSSVVIYPWPDPEVLKYDNDFLDDLCVNIKEKLSSI	0.728064136466937	1.0058401060051636	92.90697	0.6971379	15.261335	4.5854597
design_16	26	EEAAEEVLKEAERKVEELGRKAEEAEEEIGAGAKAIGLGAIRRIRENRENPEKVKRAGEEGKAALEYAAKKAKSEEAKKAIEEMAKVVREAAEKVAELAK:LFVCGGKVDVRAPIPPSFRDRLLTYTAKNASELHEHFILAETFKDYFKENAYPDLLVFEDDIASISSLIIIFLESPGSLVELGIFCNKSELFKKILIVASAEEVYGEDSFIYLGPLEYIKKKVSSSVVIYPWPDPEVLKYDNDFLDDLCVNIKEKLSSI	9.257664917857994	0.38367888753684104	94.944374	0.56843626	26.439356	13.839637
design_16	27	MEEAKKVAKEALEKVRKLGEKAEEAEEEIGAAAKATGLGAILAIKENAKDAEKVKKAGKEGEAALKYLAEKAKSEEAKKYIEEMAKVVKEAAEKVAKLAK:LFVCGGKVDVRAPIPPSFRDRLLTYTAKNASELHEHFILAETFKDYFKENAYPDLLVFEDDIASISSLIIIFLESPGSLVELGIFCNKSELFKKILIVASAEEVYGEDSFIYLGPLEYIKKKVSSSVVIYPWPDPEVLKYDNDFLDDLCVNIKEKLSSI	0.9512110677901149	0.9992730539465313	92.44742	0.6972853	15.439022	4.3179564
design_16	28	EEKAKKVLEEALKKVEELGKKAEKEEGEVGAGAKAAGIGTILLIRENRKDPEKVLEAGKIGEAALEYLAKKAKSEEAKKYIKEMAEVVREAAKKVAELAK:LFVCGGKVDVRAPIPPSFRDRLLTYTAKNASELHEHFILAETFKDYFKENAYPDLLVFEDDIASISSLIIIFLESPGSLVELGIFCNKSELFKKILIVASAEEVYGEDSFIYLGPLEYIKKKVSSSVVIYPWPDPEVLKYDNDFLDDLCVNIKEKLSSI	0.6756527730375113	1.0160480529122577	93.20857	0.7080448	14.8751745	3.1012483
design_16	29	KEAAEKAIEEAEKKVEELGKKAIEEEEEIGAAAKATALGTILAIRENRENPEEVLREGEEGKAALKYLAEKAKSEEAKKYIKKMAEVVEEVAKKVAKLAE:LFVCGGKVDVRAPIPPSFRDRLLTYTAKNASELHEHFILAETFKDYFKENAYPDLLVFEDDIASISSLIIIFLESPGSLVELGIFCNKSELFKKILIVASAEEVYGEDSFIYLGPLEYIKKKVSSSVVIYPWPDPEVLKYDNDFLDDLCVNIKEKLSSI	12.992641514674943	0.36713591519953503	92.06075	0.5906066	24.319977	11.05796
design_16	30	EEEAEKTLRKAREEVEKLGREAEKEEGGIGAGAKATGLGTILRIEEERDDPEAVKRATEEGLAALEYLAKKAKSEKAKEAIKEMAKVVKEAGEAVAALAK:LFVCGGKVDVRAPIPPSFRDRLLTYTAKNASELHEHFILAETFKDYFKENAYPDLLVFEDDIASISSLIIIFLESPGSLVELGIFCNKSELFKKILIVASAEEVYGEDSFIYLGPLEYIKKKVSSSVVIYPWPDPEVLKYDNDFLDDLCVNIKEKLSSI	0.9354407740455756	0.9935174511692465	90.8016	0.73147523	13.599091	2.652988
design_16	31	REEAEKVLEKALEEVKELGKKAIEEEEEIGAAAYATGMGAVLLIREYREDAEKVKRAGKEGEAALKYLAEKAKSEEAKKYIEKMAEVVKKAAEEVAKLAE:LFVCGGKVDVRAPIPPSFRDRLLTYTAKNASELHEHFILAETFKDYFKENAYPDLLVFEDDIASISSLIIIFLESPGSLVELGIFCNKSELFKKILIVASAEEVYGEDSFIYLGPLEYIKKKVSSSVVIYPWPDPEVLKYDNDFLDDLCVNIKEKLSSI	1.3388181193021451	0.9697179342600709	93.29393	0.76144224	10.327368	1.7690014
design_17	0	SEEKEKAEKEELKKKAEESYKKGKENYEKGKELVEKAEKGENKEAAKEAAEEAAKGGAHFLGAAILFKKVDKKGAEEARKNMEKANEIFSKASQLWLENE:LFVCGGKVDVRAPIPPSFRDRLLTYTAKNASELHEHFILAETFKDYFKENAYPDLLVFEDDIASISSLIIIFLESPGSLVELGIFCNKSELFKKILIVASAEEVYGEDSFIYLGPLEYIKKKVSSSVVIYPWPDPEVLKYDNDFLDDLCVNIKEKLSSI	4.1663071749779075	0.73459653555466	92.42722	0.58530164	24.897703	13.151016
design_17	1	SMLKEEKEKKELKEKAEEHYKKGKEKLEKAKELAKKAEKGENKEAAKEALKEAAEGGAYFLGAAILYKKVDEEGAKKAEAEMKEANEVFSKASELIKKEE:LFVCGGKVDVRAPIPPSFRDRLLTYTAKNASELHEHFILAETFKDYFKENAYPDLLVFEDDIASISSLIIIFLESPGSLVELGIFCNKSELFKKILIVASAEEVYGEDSFIYLGPLEYIKKKVSSSVVIYPWPDPEVLKYDNDFLDDLCVNIKEKLSSI	14.834102968800291	0.2474371804181829	90.65343	0.57564676	26.003487	13.246704
design_17	2	EEEKKAAELAELKAKAEKHTAEGKANLAAGAALAAAAAAGLAPSAAKAAAEAAAKGGAHFLGAYILYKKVNKAGAEEAKKLMEEANEVFGLAAQLALEAE:LFVCGGKVDVRAPIPPSFRDRLLTYTAKNASELHEHFILAETFKDYFKENAYPDLLVFEDDIASISSLIIIFLESPGSLVELGIFCNKSELFKKILIVASAEEVYGEDSFIYLGPLEYIKKKVSSSVVIYPWPDPEVLKYDNDFLDDLCVNIKEKLSSI	7.526716243194896	0.5167676435456818	59.086792	0.62371564	21.964775	5.3917766
design_17	3	EEEKKKAELKALKEKGKELFEKGEEYLKIAAELVAEAKKGKNKKLAKEGLKEAAKGGAYFLGAYILFKKVDKKGAEKARKLMEKANEVMSEASALYLKEE:LFVCGGKVDVRAPIPPSFRDRLLTYTAKNASELHEHFILAETFKDYFKENAYPDLLVFEDDIASISSLIIIFLESPGSLVELGIFCNKSELFKKILIVASAEEVYGEDSFIYLGPLEYIKKKVSSSVVIYPWPDPEVLKYDNDFLDDLCVNIKEKLSSI	4.204237777095177	0.7281779370769815	91.13519	0.5989699	23.36231	11.474409
design_17	4	AKEKEEAEKAALKAKGEEHYKKGKEHLEKGEELTKKAESGENKEAAKEALEEAAKGGAYFLGAAILYKQVDKEGAEKARKEMEKANEVMSKASQLILENE:LFVCGGKVDVRAPIPPSFRDRLLTYTAKNASELHEHFILAETFKDYFKENAYPDLLVFEDDIASISSLIIIFLESPGSLVELGIFCNKSELFKKILIVASAEEVYGEDSFIYLGPLEYIKKKVSSSVVIYPWPDPEVLKYDNDFLDDLCVNIKEKLSSI	3.0246710905231877	0.8414819098563704	91.21523	0.609147	22.295341	5.5460052
design_17	5	AAAKEAAEKAALKAKGEKHFKEGKENLKEALELTKKALLGENKEAAKEAFEKAAKGGAYFLGAAILYAEVDKAGAEEAKKAMEEANEVMSLASELILKNE:LFVCGGKVDVRAPIPPSFRDRLLTYTAKNASELHEHFILAETFKDYFKENAYPDLLVFEDDIASISSLIIIFLESPGSLVELGIFCNKSELFKKILIVASAEEVYGEDSFIYLGPLEYIKKKVSSSVVIYPWPDPEVLKYDNDFLDDLCVNIKEKLSSI	1.7088513708724997	0.9384100748602171	87.349236	0.6389936	19.737501	5.881301
design_17	6	EKEKEEKEKEELKKKGEEHYKKGEEELKKGKELVKKAESGEDKEAAKEGAESAAKGGAYFLGAAILYKKVNKKGAEKAKEKMKEANEVFSKASELILKNE:LFVCGGKVDVRAPIPPSFRDRLLTYTAKNASELHEHFILAETFKDYFKENAYPDLLVFEDDIASISSLIIIFLESPGSLVELGIFCNKSELFKKILIVASAEEVYGEDSFIYLGPLEYIKKKVSSSVVIYPWPDPEVLKYDNDFLDDLCVNIKEKLSSI	4.55359380407633	0.698867574849522	92.25738	0.5877998	24.51786	11.704372
design_17	7	EKEKEEKEKKELKEKAEELYKKGKEHLEKAKELTEKAKKGENKEAAKEALKEAAKGGAYFLGAAILYKKVDKKGAEKAKKLMKEANEVFSEASELILKNE:LFVCGGKVDVRAPIPPSFRDRLLTYTAKNASELHEHFILAETFKDYFKENAYPDLLVFEDDIASISSLIIIFLESPGSLVELGIFCNKSELFKKILIVASAEEVYGEDSFIYLGPLEYIKKKVSSSVVIYPWPDPEVLKYDNDFLDDLCVNIKEKLSSI	5.086711124221731	0.6665274957942993	91.69765	0.5946729	23.796589	10.775518
design_17	8	EKKKKEEELKELKEKGIELFEKGKENLEEGKKLVAKAEKGEDKSAAKEGLKKAAEGGAYFLGAEILFKKVNKKEAKIAREKMKEANEVFSKASELILKEE:LFVCGGKVDVRAPIPPSFRDRLLTYTAKNASELHEHFILAETFKDYFKENAYPDLLVFEDDIASISSLIIIFLESPGSLVELGIFCNKSELFKKILIVASAEEVYGEDSFIYLGPLEYIKKKVSSSVVIYPWPDPEVLKYDNDFLDDLCVNIKEKLSSI	4.28127833233668	0.7313704016624561	88.27405	0.6108356	21.741222	9.760858
design_17	9	AEEKEKAELEALKAKGDEATAKGEAYLAKGTELTAKAKAGENKAAAKEAMEAAAKGGAYFLEAAILYAKVDKAGAAKAAAGMAKANAVFAEASALWLKEE:LFVCGGKVDVRAPIPPSFRDRLLTYTAKNASELHEHFILAETFKDYFKENAYPDLLVFEDDIASISSLIIIFLESPGSLVELGIFCNKSELFKKILIVASAEEVYGEDSFIYLGPLEYIKKKVSSSVVIYPWPDPEVLKYDNDFLDDLCVNIKEKLSSI	5.136640622857071	0.6607158160824907	92.25615	0.5740297	25.949186	15.423207
design_17	10	AKEKEEAEKKALKEKGLKSFALGLLFLAIGLLLTALALLGINKSAAKLGAIFAAKGGAYFLEAAILFSKVNKKGAKVALAGMLLANLVFGLASSLILKNE:LFVCGGKVDVRAPIPPSFRDRLLTYTAKNASELHEHFILAETFKDYFKENAYPDLLVFEDDIASISSLIIIFLESPGSLVELGIFCNKSELFKKILIVASAEEVYGEDSFIYLGPLEYIKKKVSSSVVIYPWPDPEVLKYDNDFLDDLCVNIKEKLSSI	5.577028145660193	0.6129872215068827	93.05643	0.5666146	27.09966	17.005245
design_17	11	EEKKKEEELKELEEKGLELYAKGLEELEKGKKLVKLAKSGENKSAAKEAAESAAKGGAYFLGAAILFEKVNKKGAEIARKKMEEANKVFSEASELILKNE:LFVCGGKVDVRAPIPPSFRDRLLTYTAKNASELHEHFILAETFKDYFKENAYPDLLVFEDDIASISSLIIIFLESPGSLVELGIFCNKSELFKKILIVASAEEVYGEDSFIYLGPLEYIKKKVSSSVVIYPWPDPEVLKYDNDFLDDLCVNIKEKLSSI	3.426036444707861	0.8007278658762201	91.903534	0.58811474	24.238876	8.917103
design_17	12	MKEKEEKEKKQLKEKGEESFKKGKENLEKAKELVEKAKKGEDKSAAKEALKYAAEGGAYFLGAAILYEEVDKEGAKKAKEKMKEANKVFSEASALILKNE:LFVCGGKVDVRAPIPPSFRDRLLTYTAKNASELHEHFILAETFKDYFKENAYPDLLVFEDDIASISSLIIIFLESPGSLVELGIFCNKSELFKKILIVASAEEVYGEDSFIYLGPLEYIKKKVSSSVVIYPWPDPEVLKYDNDFLDDLCVNIKEKLSSI	0.8074495406563355	0.9984780502673163	89.29328	0.7769982	10.217387	1.8132405
design_17	13	EEEKKKAELEALKKKGEEHFAKGLAYLAAGAALTAAAKAGINPEAAKAAAEAAAKGGAYFLGAAILFEKVDKKGAKKARAAMLAANAVFSEASALILKNE:LFVCGGKVDVRAPIPPSFRDRLLTYTAKNASELHEHFILAETFKDYFKENAYPDLLVFEDDIASISSLIIIFLESPGSLVELGIFCNKSELFKKILIVASAEEVYGEDSFIYLGPLEYIKKKVSSSVVIYPWPDPEVLKYDNDFLDDLCVNIKEKLSSI	19.415124013730168	0.20092706295833945	87.00279	0.6118796	21.891457	7.0498576
design_17	14	SEEKKKAELEALKKKGEEHNEKGEENTKKGEELVKKAEKGENKEAAKKGFEEAAKGGAYFLGAAILYKKVDKKGAEKAKKNMEKANEIMSKASELIKKNE:LFVCGGKVDVRAPIPPSFRDRLLTYTAKNASELHEHFILAETFKDYFKENAYPDLLVFEDDIASISSLIIIFLESPGSLVELGIFCNKSELFKKILIVASAEEVYGEDSFIYLGPLEYIKKKVSSSVVIYPWPDPEVLKYDNDFLDDLCVNIKEKLSSI	5.938371442085915	0.5875097302626304	92.266266	0.5849663	25.234617	12.43035
design_17	15	SEEKEKAELEELKKKAEEHYKKGKEELEKAEKLVKEAEEGKDKSLAKKAAEEAAKGGAYFLGARILYEKVDKEGAKKAEEEMKKANEVFSKAAELIKKNE:LFVCGGKVDVRAPIPPSFRDRLLTYTAKNASELHEHFILAETFKDYFKENAYPDLLVFEDDIASISSLIIIFLESPGSLVELGIFCNKSELFKKILIVASAEEVYGEDSFIYLGPLEYIKKKVSSSVVIYPWPDPEVLKYDNDFLDDLCVNIKEKLSSI	14.048444632720754	0.233864104158082	93.06826	0.5699879	27.045523	15.796453
design_17	16	SMAKEQAELEALKKKGLEHFAKGLANLAIGTALTAAAEAGINKSAAKEALKAAAEGGAYFLGAAINFKKVNKAGAKVAEAVMKLANEVFGKASELILKEE:LFVCGGKVDVRAPIPPSFRDRLLTYTAKNASELHEHFILAETFKDYFKENAYPDLLVFEDDIASISSLIIIFLESPGSLVELGIFCNKSELFKKILIVASAEEVYGEDSFIYLGPLEYIKKKVSSSVVIYPWPDPEVLKYDNDFLDDLCVNIKEKLSSI	14.429314829224728	0.3742575461289199	50.199375	0.58392656	26.916515	18.040096
design_17	17	EKEKKEKELEELKKKAEEHYKKGEEELEKGKKLVEKAKKGENKEAAKEGAKEAAKGGAHFLGAYILYKKVDKEGAEKAKEKMKKANEVFGEASQLILKEE:LFVCGGKVDVRAPIPPSFRDRLLTYTAKNASELHEHFILAETFKDYFKENAYPDLLVFEDDIASISSLIIIFLESPGSLVELGIFCNKSELFKKILIVASAEEVYGEDSFIYLGPLEYIKKKVSSSVVIYPWPDPEVLKYDNDFLDDLCVNIKEKLSSI	5.522517682382906	0.6348561359940103	91.341896	0.59521216	23.773829	10.006573
design_17	18	EEAKKAAELEALRKKGEEHFAKGLAELAAATELTALAASGENKEAAKEAAEEAAKGGAHFLGAAILFEKVDKAGAEKARAAMEKANEVFSLASALILKNE:LFVCGGKVDVRAPIPPSFRDRLLTYTAKNASELHEHFILAETFKDYFKENAYPDLLVFEDDIASISSLIIIFLESPGSLVELGIFCNKSELFKKILIVASAEEVYGEDSFIYLGPLEYIKKKVSSSVVIYPWPDPEVLKYDNDFLDDLCVNIKEKLSSI	19.068477779656458	0.18157294782553698	91.52177	0.5849635	24.297771	9.736802
design_17	19	EEAKKKAELEALKKKGEEHYKKGEEYLKEGAKLVKLAKLGINKEAAKEALEKAAKGGAYFLGAAILYEKVDKEGAKKAKENMEKANEVFSEASELILKEE:LFVCGGKVDVRAPIPPSFRDRLLTYTAKNASELHEHFILAETFKDYFKENAYPDLLVFEDDIASISSLIIIFLESPGSLVELGIFCNKSELFKKILIVASAEEVYGEDSFIYLGPLEYIKKKVSSSVVIYPWPDPEVLKYDNDFLDDLCVNIKEKLSSI	16.20856683413129	0.21734343691123587	91.22564	0.5785893	25.888065	14.6162615
design_17	20	SMAKKQAELEALKKKAEEHFALGLAHLAVGALLTALAAAGINKAAAKAAAASAAAGGAHFLGAAILYEKVDEEGAKKARELMELANAVFGAAAALIAKNE:LFVCGGKVDVRAPIPPSFRDRLLTYTAKNASELHEHFILAETFKDYFKENAYPDLLVFEDDIASISSLIIIFLESPGSLVELGIFCNKSELFKKILIVASAEEVYGEDSFIYLGPLEYIKKKVSSSVVIYPWPDPEVLKYDNDFLDDLCVNIKEKLSSI	17.174465827664445	0.20958723344787683	86.34009	0.59227085	23.72521	8.579498
design_17	21	EEKKKEEELKELEEKGEKHYEEGKKNLEKGEELVKKAEKGENKEAAKEALKEAAKGGAYFLGAYILFKKVDEEKAKEAEEEMKKAVEIMSKASELILKNE:LFVCGGKVDVRAPIPPSFRDRLLTYTAKNASELHEHFILAETFKDYFKENAYPDLLVFEDDIASISSLIIIFLESPGSLVELGIFCNKSELFKKILIVASAEEVYGEDSFIYLGPLEYIKKKVSSSVVIYPWPDPEVLKYDNDFLDDLCVNIKEKLSSI	1.9877763984058339	0.9357529724405508	89.944626	0.6754216	17.232004	4.600641
design_17	22	SEEKEKAEQEELEKKGKELFEKGKEYTEKGEELTKKAEKGENKEAAKKAAEYAAKGGAYFLGAAILYKKVDKKGAEKAKEEMKKANEIFSKASELILKNE:LFVCGGKVDVRAPIPPSFRDRLLTYTAKNASELHEHFILAETFKDYFKENAYPDLLVFEDDIASISSLIIIFLESPGSLVELGIFCNKSELFKKILIVASAEEVYGEDSFIYLGPLEYIKKKVSSSVVIYPWPDPEVLKYDNDFLDDLCVNIKEKLSSI	5.84088449807141	0.6025315874090985	92.3032	0.58225083	25.534744	14.767807
design_17	23	AAAAEAAEKAALAAKGAEHAAKGKADLEEGTKLVEKAEKGENKSLAKEGLKKAAEGGAHFLGAAILYSQVDAAGAAAAAAGMKAANEVFSKASELILKEE:LFVCGGKVDVRAPIPPSFRDRLLTYTAKNASELHEHFILAETFKDYFKENAYPDLLVFEDDIASISSLIIIFLESPGSLVELGIFCNKSELFKKILIVASAEEVYGEDSFIYLGPLEYIKKKVSSSVVIYPWPDPEVLKYDNDFLDDLCVNIKEKLSSI	2.694897399740638	0.8657423663629598	90.87811	0.610066	21.975485	9.020128
design_17	24	EEEKKKKELEELKKKGEKLFALGLKNLAIGTYLTYLAKKGINKSAAKEALKYAAEGGAYFLGAAILYKKVNKKGAEIARKLMLIANKVMSEASELILKEE:LFVCGGKVDVRAPIPPSFRDRLLTYTAKNASELHEHFILAETFKDYFKENAYPDLLVFEDDIASISSLIIIFLESPGSLVELGIFCNKSELFKKILIVASAEEVYGEDSFIYLGPLEYIKKKVSSSVVIYPWPDPEVLKYDNDFLDDLCVNIKEKLSSI	8.547934155667418	0.45654292280928654	88.70195	0.5999046	23.540955	11.861536
design_17	25	SKEKEEAEKKELEEKGEKHEEKGLKELAIAEEKVKKAESGEDKSLAKEGAESAAKGGAYFLGAEILYKEVDEEKAKKAAALMKKANEVFSKAAELIKKEE:LFVCGGKVDVRAPIPPSFRDRLLTYTAKNASELHEHFILAETFKDYFKENAYPDLLVFEDDIASISSLIIIFLESPGSLVELGIFCNKSELFKKILIVASAEEVYGEDSFIYLGPLEYIKKKVSSSVVIYPWPDPEVLKYDNDFLDDLCVNIKEKLSSI	19.40787276856534	0.21065955083063384	91.75831	0.60365593	22.755648	6.92144
design_17	26	EEEKKKAELEALKAKGKELFEKGLAYLAIGLLLTILAALGINKSAAKEAAKSAAKGGAYFLGAAILFKKVDKKGAKKARKLMILANIVFGLASSLILKEE:LFVCGGKVDVRAPIPPSFRDRLLTYTAKNASELHEHFILAETFKDYFKENAYPDLLVFEDDIASISSLIIIFLESPGSLVELGIFCNKSELFKKILIVASAEEVYGEDSFIYLGPLEYIKKKVSSSVVIYPWPDPEVLKYDNDFLDDLCVNIKEKLSSI	19.457520324966893	0.19246178746844234	89.95798	0.5842618	25.037323	13.396475
design_17	27	EKEKKEAEKKELKEKGLKHFKKGEENLKEATKLVAAAKAGKNKAAAKEAAKKAAEGGAYFLGAYILFKKVNKKGAKIARKLMEIANKVFGEASALAAKEA:LFVCGGKVDVRAPIPPSFRDRLLTYTAKNASELHEHFILAETFKDYFKENAYPDLLVFEDDIASISSLIIIFLESPGSLVELGIFCNKSELFKKILIVASAEEVYGEDSFIYLGPLEYIKKKVSSSVVIYPWPDPEVLKYDNDFLDDLCVNIKEKLSSI	19.78293083586247	0.18914906405991533	90.2258	0.57654357	26.173826	15.385153
design_17	28	AAAAEQAELAQLKAKGEEATALGLAFLALGLLLTALALSGINKSLAKEGFAAAAKGGAHFLEAAILYSQVDKAGAKEAAALMRLANLVMSLASSLWLKNE:LFVCGGKVDVRAPIPPSFRDRLLTYTAKNASELHEHFILAETFKDYFKENAYPDLLVFEDDIASISSLIIIFLESPGSLVELGIFCNKSELFKKILIVASAEEVYGEDSFIYLGPLEYIKKKVSSSVVIYPWPDPEVLKYDNDFLDDLCVNIKEKLSSI	3.1333900830175034	0.8170201323524025	82.02287	0.59669435	23.033136	6.3241806
design_17	29	EEEKKKKEKEELKKKGEESFKKGEANLEEGKKLTEAAKKGEDKSAAKEGAKKAAEGGAYFLGAAILYKKVDKKGAEEAKKKMEEANKVFSEAAELILKEE:LFVCGGKVDVRAPIPPSFRDRLLTYTAKNASELHEHFILAETFKDYFKENAYPDLLVFEDDIASISSLIIIFLESPGSLVELGIFCNKSELFKKILIVASAEEVYGEDSFIYLGPLEYIKKKVSSSVVIYPWPDPEVLKYDNDFLDDLCVNIKEKLSSI	3.961902964029444	0.7536324035783967	91.62922	0.5876314	24.46568	10.33684
design_17	30	EKEKEEAEKKELEEKGKKHMEKGKENLEKGEKLVEKAESGEDKSAAKEALKEAAKGGAYFLGAAILYKKVDKKGAKEAEENMKKANEVFSKASQLILENE:LFVCGGKVDVRAPIPPSFRDRLLTYTAKNASELHEHFILAETFKDYFKENAYPDLLVFEDDIASISSLIIIFLESPGSLVELGIFCNKSELFKKILIVASAEEVYGEDSFIYLGPLEYIKKKVSSSVVIYPWPDPEVLKYDNDFLDDLCVNIKEKLSSI	19.78623364607352	0.2265750640558511	91.58402	0.5905318	24.131708	12.1311865
design_17	31	EEEKKKKELEELKKKAEESFEKGKANLAAGAALTAAALAGLNPSAAKAGAAAAAAGGAYFLGAYILYKKVDKEGAKKAKKLMEEANLVFSAAAALALKAE:LFVCGGKVDVRAPIPPSFRDRLLTYTAKNASELHEHFILAETFKDYFKENAYPDLLVFEDDIASISSLIIIFLESPGSLVELGIFCNKSELFKKILIVASAEEVYGEDSFIYLGPLEYIKKKVSSSVVIYPWPDPEVLKYDNDFLDDLCVNIKEKLSSI	19.001817270321023	0.19339386058078828	89.5888	0.58228666	24.98753	14.705299
design_18	0	SKKIEELKKEAEKLKKEAEKAKKGLEDAKYTEKLLKEAVEKQEKKIKERPNPSPLALRDLERGKKALEMAKEIKERAEKNYEKLKKEAEEKKKEAEELEK:LFVCGGKVDVRAPIPPSFRDRLLTYTAKNASELHEHFILAETFKDYFKENAYPDLLVFEDDIASISSLIIIFLESPGSLVELGIFCNKSELFKKILIVASAEEVYGEDSFIYLGPLEYIKKKVSSSVVIYPWPDPEVLKYDNDFLDDLCVNIKEKLSSI	5.294276939828732	0.6268027974481931	91.11107	0.57309055	26.34804	11.942579
design_18	1	AAQIAALAAQAAALEAAAAKAKAGAEKAKKTKELLEKALKEQEKKIKEKKNPSELALRDLKRAKEALELATKILEQAKAAEEALTAAAAAAKAQADALAA:LFVCGGKVDVRAPIPPSFRDRLLTYTAKNASELHEHFILAETFKDYFKENAYPDLLVFEDDIASISSLIIIFLESPGSLVELGIFCNKSELFKKILIVASAEEVYGEDSFIYLGPLEYIKKKVSSSVVIYPWPDPEVLKYDNDFLDDLCVNIKEKLSSI	18.74376397258481	0.16997437085260075	89.57492	0.5684594	27.030891	10.729793
design_18	2	AAAIAALAAAAAAAAAAAARLAAGKADAEATAALLAAALERQEARIAERPNPSPLALRDLERARAALAQATAILAQAAAAAAAAAAQAEALAAQAAALAA:LFVCGGKVDVRAPIPPSFRDRLLTYTAKNASELHEHFILAETFKDYFKENAYPDLLVFEDDIASISSLIIIFLESPGSLVELGIFCNKSELFKKILIVASAEEVYGEDSFIYLGPLEYIKKKVSSSVVIYPWPDPEVLKYDNDFLDDLCVNIKEKLSSI	13.348359584263553	0.2354573031790161	86.76461	0.55404866	27.504465	14.825117
design_18	3	SEEIEKLEKKAEEEKKKAEKLKKGKEDAEKTLELLKKAVEKQKEKIEKKKKPSELALRDLKRGEEALELAKKILEEAKKAYEEAKKKAEELKKKAEELKK:LFVCGGKVDVRAPIPPSFRDRLLTYTAKNASELHEHFILAETFKDYFKENAYPDLLVFEDDIASISSLIIIFLESPGSLVELGIFCNKSELFKKILIVASAEEVYGEDSFIYLGPLEYIKKKVSSSVVIYPWPDPEVLKYDNDFLDDLCVNIKEKLSSI	14.156754532274098	0.2346609559280866	90.0046	0.5672481	27.376265	14.603222
design_18	4	AEKIAALKKEAEEAKKQADKLKEGTKKAENTLKLLEESLKKLEEKKKEKKKPSPLLLKDVENAKKALEKAKEILERSKKAYEEATAKAKALTAEAEKLAA:LFVCGGKVDVRAPIPPSFRDRLLTYTAKNASELHEHFILAETFKDYFKENAYPDLLVFEDDIASISSLIIIFLESPGSLVELGIFCNKSELFKKILIVASAEEVYGEDSFIYLGPLEYIKKKVSSSVVIYPWPDPEVLKYDNDFLDDLCVNIKEKLSSI	16.688217882883738	0.18891800377894538	91.20006	0.5699126	27.22149	12.959311
design_18	5	SEKIEELKKKAEEKKKKAEKLKKGVEDAKKTKELLEEALKKQKEKAKEKKEPSPLLLKDVKDAEEALKLAEKILEEAKKAYEKYKEEYEKLEKEAKELEE:LFVCGGKVDVRAPIPPSFRDRLLTYTAKNASELHEHFILAETFKDYFKENAYPDLLVFEDDIASISSLIIIFLESPGSLVELGIFCNKSELFKKILIVASAEEVYGEDSFIYLGPLEYIKKKVSSSVVIYPWPDPEVLKYDNDFLDDLCVNIKEKLSSI	18.131851076921265	0.1919887629174988	90.20433	0.5684476	27.236782	17.249342
design_18	6	KKEIEELKKKAEELKKEAEKAKEGLEKAEKTEKLLKEALEKLEKKKKEKKNPSPLLLKDVENAKKALELAKEIKERAKEYYKKLEEEYKKLEKEAKELEK:LFVCGGKVDVRAPIPPSFRDRLLTYTAKNASELHEHFILAETFKDYFKENAYPDLLVFEDDIASISSLIIIFLESPGSLVELGIFCNKSELFKKILIVASAEEVYGEDSFIYLGPLEYIKKKVSSSVVIYPWPDPEVLKYDNDFLDDLCVNIKEKLSSI	15.850735300903539	0.20465456647802666	92.93308	0.5692109	27.207212	15.895513
design_18	7	SEEIEKLEKEAEELKKEYEKRKEGKEKAKKTLEMLEKAKKEQEKKIKEKKNPSPLALKDLENAKKAVEMAKKILEEATKAEEEFKKKYEETKKKAEELKK:LFVCGGKVDVRAPIPPSFRDRLLTYTAKNASELHEHFILAETFKDYFKENAYPDLLVFEDDIASISSLIIIFLESPGSLVELGIFCNKSELFKKILIVASAEEVYGEDSFIYLGPLEYIKKKVSSSVVIYPWPDPEVLKYDNDFLDDLCVNIKEKLSSI	17.621462346509553	0.2778617703197573	90.76229	0.5880618	25.378807	8.831106
design_18	8	AEKIAKLKEEAEKLKKEAEKAEKGKKDAEYTLKLLEEALKKQEAKIKKKKNPSPLALKDLENAKKAVELAKKYLEQAKKYYEELKKKYEETKKKAEELAA:LFVCGGKVDVRAPIPPSFRDRLLTYTAKNASELHEHFILAETFKDYFKENAYPDLLVFEDDIASISSLIIIFLESPGSLVELGIFCNKSELFKKILIVASAEEVYGEDSFIYLGPLEYIKKKVSSSVVIYPWPDPEVLKYDNDFLDDLCVNIKEKLSSI	13.151519619517062	0.269553696801514	92.812164	0.5716641	26.70516	16.026833
design_18	9	AAEIAALKAEAAAAKAKADKLKEGKEKAEYTEKLLKEGLEKQKKKIEEKKEPSPLALEDLKRGEEALKLAKEIKERATKAYEEAKAKADALAAKAAALAA:LFVCGGKVDVRAPIPPSFRDRLLTYTAKNASELHEHFILAETFKDYFKENAYPDLLVFEDDIASISSLIIIFLESPGSLVELGIFCNKSELFKKILIVASAEEVYGEDSFIYLGPLEYIKKKVSSSVVIYPWPDPEVLKYDNDFLDDLCVNIKEKLSSI	19.335587741179864	0.17845689516391028	91.859665	0.56798184	27.010443	15.626756
design_18	10	EEEIKKLEEEAEKAKKEAEKAKKGLEDAEKTKELLEEALKKQQAKIEEKPEPSPLALRDLERAKKALELAEKIAKQAKENYEKLKKKAEELKKKAEELKK:LFVCGGKVDVRAPIPPSFRDRLLTYTAKNASELHEHFILAETFKDYFKENAYPDLLVFEDDIASISSLIIIFLESPGSLVELGIFCNKSELFKKILIVASAEEVYGEDSFIYLGPLEYIKKKVSSSVVIYPWPDPEVLKYDNDFLDDLCVNIKEKLSSI	16.816270185886456	0.25940092876452725	88.39562	0.5753368	26.557716	12.91733
design_18	11	SKKIEELEKKAEKLKKEAEKRKEGVEKAKSTAEMLEKALKEQEAKIKEKKEPSPLALKDLERGKKALELAKKILEEAKKAYEKYKKEYEKTKEEAEKLKK:LFVCGGKVDVRAPIPPSFRDRLLTYTAKNASELHEHFILAETFKDYFKENAYPDLLVFEDDIASISSLIIIFLESPGSLVELGIFCNKSELFKKILIVASAEEVYGEDSFIYLGPLEYIKKKVSSSVVIYPWPDPEVLKYDNDFLDDLCVNIKEKLSSI	12.054120226372456	0.28719777008307223	90.166695	0.5679643	27.304106	15.335699
design_18	12	EEKIKELEKKAEELEKKAERLKKGAEDAENTAKLLQEALEKQKKKIEEKKEPSELALRDLENAEKALELAKEILKRAKEAYEKAKKEAEKVKKEAEELKK:LFVCGGKVDVRAPIPPSFRDRLLTYTAKNASELHEHFILAETFKDYFKENAYPDLLVFEDDIASISSLIIIFLESPGSLVELGIFCNKSELFKKILIVASAEEVYGEDSFIYLGPLEYIKKKVSSSVVIYPWPDPEVLKYDNDFLDDLCVNIKEKLSSI	10.138257092879478	0.36008483201558283	90.03513	0.5698802	26.764414	15.169667
design_18	13	AAEIAALKAKAAELKAQADKAEKGVKDAKATKELLKKAVEEQEAKIEEKPNPSPLALRDLERGKEALKLAEEILERAEKAYKELKAEADKVTAEAEALAA:LFVCGGKVDVRAPIPPSFRDRLLTYTAKNASELHEHFILAETFKDYFKENAYPDLLVFEDDIASISSLIIIFLESPGSLVELGIFCNKSELFKKILIVASAEEVYGEDSFIYLGPLEYIKKKVSSSVVIYPWPDPEVLKYDNDFLDDLCVNIKEKLSSI	18.53893034788689	0.16335944973758446	91.90081	0.5665577	27.414476	15.70356
design_18	14	AAKIAELKAKAEEAKKEAERAKEGKEKAENTAKLLKEAVEKQEKKIKEKGKPSPLALKDLERGKKALELAKEILERAKKAYEELTKKAKELEAEAEKLAA:LFVCGGKVDVRAPIPPSFRDRLLTYTAKNASELHEHFILAETFKDYFKENAYPDLLVFEDDIASISSLIIIFLESPGSLVELGIFCNKSELFKKILIVASAEEVYGEDSFIYLGPLEYIKKKVSSSVVIYPWPDPEVLKYDNDFLDDLCVNIKEKLSSI	16.89545603126373	0.1829526834416557	91.86803	0.568097	27.325533	15.590258
design_18	15	AEKIAKLKAEAAAAKAKAERLKKGVEDAEKTKEMLEKAVKEQEKKIKEKPNPSPLALRDLERGKKALEMAEKYLERAKAAYEKAKAEAEKLKAEAEALAA:LFVCGGKVDVRAPIPPSFRDRLLTYTAKNASELHEHFILAETFKDYFKENAYPDLLVFEDDIASISSLIIIFLESPGSLVELGIFCNKSELFKKILIVASAEEVYGEDSFIYLGPLEYIKKKVSSSVVIYPWPDPEVLKYDNDFLDDLCVNIKEKLSSI	17.883819102258943	0.2738114559080376	89.55926	0.5930821	24.424837	7.06577
design_18	16	SEEIKKLKEEAEKAEKEAEKAKEGKEKAKKTKELLQKALEKQKAKIKEKPKPSPLALRDRKLAEEALKLAEEILERAEKYYEELKKKAEELKKKAEELEK:LFVCGGKVDVRAPIPPSFRDRLLTYTAKNASELHEHFILAETFKDYFKENAYPDLLVFEDDIASISSLIIIFLESPGSLVELGIFCNKSELFKKILIVASAEEVYGEDSFIYLGPLEYIKKKVSSSVVIYPWPDPEVLKYDNDFLDDLCVNIKEKLSSI	16.62246999743933	0.19923765351505154	89.39361	0.5687443	27.449594	14.199507
design_18	17	SEEIKKLEEEAEKLEKEAKKAEEGKKKAENTKKLLEEALEKQEKKIKEKKEPSELALRDRERAEKALKLATEILERATKYYEELKKKAEELKAKAEKLKA:LFVCGGKVDVRAPIPPSFRDRLLTYTAKNASELHEHFILAETFKDYFKENAYPDLLVFEDDIASISSLIIIFLESPGSLVELGIFCNKSELFKKILIVASAEEVYGEDSFIYLGPLEYIKKKVSSSVVIYPWPDPEVLKYDNDFLDDLCVNIKEKLSSI	16.727342985765787	0.23754735916531242	89.905014	0.5730493	26.827793	9.504617
design_18	18	MKEIEELEKKAEEAKKEYDKAEKGEKDAKYTLELLTKALEKQEAKIKEKPNPSPLALRDVERAKKAVELAKEYLERAKKAKEELKKKYEELKKKAEELKK:LFVCGGKVDVRAPIPPSFRDRLLTYTAKNASELHEHFILAETFKDYFKENAYPDLLVFEDDIASISSLIIIFLESPGSLVELGIFCNKSELFKKILIVASAEEVYGEDSFIYLGPLEYIKKKVSSSVVIYPWPDPEVLKYDNDFLDDLCVNIKEKLSSI	13.343646134812225	0.25678372179863307	90.0615	0.56948006	26.964012	14.549069
design_18	19	SKEIEELKKKAEEAEKQAEKAKKGLEDAKNTAELLEKAVKKQEEKIKKKKKPSELALRDLERGKEALKLAKEIEKKAKEAYEELKKKAEELKKKAEELEK:LFVCGGKVDVRAPIPPSFRDRLLTYTAKNASELHEHFILAETFKDYFKENAYPDLLVFEDDIASISSLIIIFLESPGSLVELGIFCNKSELFKKILIVASAEEVYGEDSFIYLGPLEYIKKKVSSSVVIYPWPDPEVLKYDNDFLDDLCVNIKEKLSSI	15.694042781409905	0.20528206990739425	91.876366	0.5671494	27.392101	15.898704
design_18	20	AEEIAKLEAEAKKLKAEAEKAKKGKEDAEYTLELLEKALEEQEARIAERPNPSPLALRDLERAREALEKAKEILERTKKAYEELKKKYEEKKKEAEALKA:LFVCGGKVDVRAPIPPSFRDRLLTYTAKNASELHEHFILAETFKDYFKENAYPDLLVFEDDIASISSLIIIFLESPGSLVELGIFCNKSELFKKILIVASAEEVYGEDSFIYLGPLEYIKKKVSSSVVIYPWPDPEVLKYDNDFLDDLCVNIKEKLSSI	8.897263965591346	0.37666920990663266	89.1392	0.56914127	26.993862	16.245018
design_18	21	AEKIAKLEAEAAKLKAAAEKAAKGKEDAESTLKMLEEALKKQEEKVEKKKEPSPLALKDVENAKKAVELAKKILEEATAAYEKLKAEAEKKKAEAEALKA:LFVCGGKVDVRAPIPPSFRDRLLTYTAKNASELHEHFILAETFKDYFKENAYPDLLVFEDDIASISSLIIIFLESPGSLVELGIFCNKSELFKKILIVASAEEVYGEDSFIYLGPLEYIKKKVSSSVVIYPWPDPEVLKYDNDFLDDLCVNIKEKLSSI	17.625098371913904	0.19474827717043972	90.43908	0.5700451	26.954044	17.090706
design_18	22	EEEIKKLKEEAEKLKKEAEKREKGKKDAEYTAKLLEEALKKQEEKVKEKKEPSPLALRDVERAKKALELAKKILEEAEKAYEEFKKEYEKKKEEAEKLEK:LFVCGGKVDVRAPIPPSFRDRLLTYTAKNASELHEHFILAETFKDYFKENAYPDLLVFEDDIASISSLIIIFLESPGSLVELGIFCNKSELFKKILIVASAEEVYGEDSFIYLGPLEYIKKKVSSSVVIYPWPDPEVLKYDNDFLDDLCVNIKEKLSSI	18.167622173437024	0.2745049818499477	85.07122	0.58026165	25.8767	13.182451
design_18	23	SEEIAKLKEEAEKAKEEAKKLEEGKEKAENTKKLLEKALEEQKKKIEEKKNPSPLALKDLKRAEEALKKATEILERTKKAYEEAKKKYEELKKKAEELAA:LFVCGGKVDVRAPIPPSFRDRLLTYTAKNASELHEHFILAETFKDYFKENAYPDLLVFEDDIASISSLIIIFLESPGSLVELGIFCNKSELFKKILIVASAEEVYGEDSFIYLGPLEYIKKKVSSSVVIYPWPDPEVLKYDNDFLDDLCVNIKEKLSSI	17.01881919527914	0.2899123928562397	89.483116	0.59199584	25.066364	11.059124
design_18	24	SAEIEAKKAKADALAAAAAKAAEGAAKAENTAKLLEEGVEKQKAKIEEKPNPSPLALKDLERGEKALKLAKAILERAKANLAKLTAERDATAAEAAALAA:LFVCGGKVDVRAPIPPSFRDRLLTYTAKNASELHEHFILAETFKDYFKENAYPDLLVFEDDIASISSLIIIFLESPGSLVELGIFCNKSELFKKILIVASAEEVYGEDSFIYLGPLEYIKKKVSSSVVIYPWPDPEVLKYDNDFLDDLCVNIKEKLSSI	18.086897974019088	0.1960491922940869	89.76525	0.5709738	26.728556	15.649042
design_18	25	MEKIKELEKKAKELEKEAEKAKEGVEKAKNTLELLTEAKKKQEAKIKEKKEPSELALRDLERAKEAEKLAKEILERAKKYYEELKKKYEKVKKEAEELKK:LFVCGGKVDVRAPIPPSFRDRLLTYTAKNASELHEHFILAETFKDYFKENAYPDLLVFEDDIASISSLIIIFLESPGSLVELGIFCNKSELFKKILIVASAEEVYGEDSFIYLGPLEYIKKKVSSSVVIYPWPDPEVLKYDNDFLDDLCVNIKEKLSSI	7.660848349243372	0.4542880255185027	91.40064	0.56764954	27.089764	15.814216
design_18	26	EEEIEKLKKEAEELKKQAEKAEKGVKDAKSTEEMLKKAVEEQEKKIKEKKEPSELALRDLENGKKALELAKKILERAKKAYEELKKEYEKTKKEAEELKK:LFVCGGKVDVRAPIPPSFRDRLLTYTAKNASELHEHFILAETFKDYFKENAYPDLLVFEDDIASISSLIIIFLESPGSLVELGIFCNKSELFKKILIVASAEEVYGEDSFIYLGPLEYIKKKVSSSVVIYPWPDPEVLKYDNDFLDDLCVNIKEKLSSI	17.683675056343994	0.24920223839249642	89.3525	0.5768235	26.102476	15.230522
design_18	27	SAEIAALEAEAAKAEAAAEKAKKGLEDAKSTEEMLKKALEEQEKKIKEKKNPSELALKDKENAEKALKLAKEIAERAKAAYDKLTAEAKALKAKAEAAKA:LFVCGGKVDVRAPIPPSFRDRLLTYTAKNASELHEHFILAETFKDYFKENAYPDLLVFEDDIASISSLIIIFLESPGSLVELGIFCNKSELFKKILIVASAEEVYGEDSFIYLGPLEYIKKKVSSSVVIYPWPDPEVLKYDNDFLDDLCVNIKEKLSSI	18.74254789114563	0.1951023630648353	90.24029	0.57213944	26.695389	15.466097
design_18	28	SEEIEKLKKEAEKLKKEAEKLKKGKEDAENTLKLLEEAVEKQEKKIEEKKEPSELALKDLERGKKALELAKKILERTKEAYEKAEEEYKKKKEEAEKLAA:LFVCGGKVDVRAPIPPSFRDRLLTYTAKNASELHEHFILAETFKDYFKENAYPDLLVFEDDIASISSLIIIFLESPGSLVELGIFCNKSELFKKILIVASAEEVYGEDSFIYLGPLEYIKKKVSSSVVIYPWPDPEVLKYDNDFLDDLCVNIKEKLSSI	14.225155284889397	0.2552802381989391	90.41722	0.57137966	26.665121	15.037908
design_18	29	EEKIKELEEKAKEKKKEAEKAKKGMEDAKKTLEMLKKALEEQKKKIEEKKNPSKLALEDLKRAEEALKMAEEILKRSKEAYEKLKKEYEELKKKAEELKK:LFVCGGKVDVRAPIPPSFRDRLLTYTAKNASELHEHFILAETFKDYFKENAYPDLLVFEDDIASISSLIIIFLESPGSLVELGIFCNKSELFKKILIVASAEEVYGEDSFIYLGPLEYIKKKVSSSVVIYPWPDPEVLKYDNDFLDDLCVNIKEKLSSI	4.609469777425347	0.6774752518777751	91.210526	0.5741485	26.36738	15.05612
design_18	30	EEEIAKLEKEAEKLKKEAEKAEKGLKDAENTAKLLKEALEKQEKKIKEKKNPSPLALRDLENAKKALELAEKIREEAKKAYEELKKKAEEKKAKAEALKA:LFVCGGKVDVRAPIPPSFRDRLLTYTAKNASELHEHFILAETFKDYFKENAYPDLLVFEDDIASISSLIIIFLESPGSLVELGIFCNKSELFKKILIVASAEEVYGEDSFIYLGPLEYIKKKVSSSVVIYPWPDPEVLKYDNDFLDDLCVNIKEKLSSI	11.906901423089387	0.2912900093977629	91.05745	0.5675064	27.408136	14.565744
design_18	31	AAEIAAKAAEAAALKAQAEKLAEGAEKAKSTLELLKKAVEEQEKKIKEKKNPSELALKDLERGKKALELAEKILKQATAAYEKAKAAADKAAAEAAALAA:LFVCGGKVDVRAPIPPSFRDRLLTYTAKNASELHEHFILAETFKDYFKENAYPDLLVFEDDIASISSLIIIFLESPGSLVELGIFCNKSELFKKILIVASAEEVYGEDSFIYLGPLEYIKKKVSSSVVIYPWPDPEVLKYDNDFLDDLCVNIKEKLSSI	18.118481682582214	0.16198717934748677	92.23115	0.5691328	27.127468	15.680403
design_19	0	KEEEEEREKKRREEEEEKRREERQKNREELLKKGEEKYEEVSKQLQETRDRLLELAKKNPELREGYLKGAERAEAALKYLEERRKKAKEEYEKYLEEKKK:LFVCGGKVDVRAPIPPSFRDRLLTYTAKNASELHEHFILAETFKDYFKENAYPDLLVFEDDIASISSLIIIFLESPGSLVELGIFCNKSELFKKILIVASAEEVYGEDSFIYLGPLEYIKKKVSSSVVIYPWPDPEVLKYDNDFLDDLCVNIKEKLSSI	17.632939982985487	0.2045037871541732	90.08865	0.5676712	26.885738	15.145023
design_19	1	EEEKKKKEEEKKKKEEEEKEKEKQKNRAALLAAGEKQYAEVSKQLQARREELLALAAADPAHREGYLRDAATAEAALATLEARRAKAAAEYAAYEAAKAA:LFVCGGKVDVRAPIPPSFRDRLLTYTAKNASELHEHFILAETFKDYFKENAYPDLLVFEDDIASISSLIIIFLESPGSLVELGIFCNKSELFKKILIVASAEEVYGEDSFIYLGPLEYIKKKVSSSVVIYPWPDPEVLKYDNDFLDDLCVNIKEKLSSI	18.52524025232831	0.20505040227920476	86.79121	0.5671323	26.917923	12.6706295
design_19	2	SEEEEERKRKEEEEERKKRREELEKNREELLEKGKKKRKEVLEELEKRRQEALELAKKNPELKEGYLKSAETLEAARKTLLERSKKADEEYKAYLKKKEE:LFVCGGKVDVRAPIPPSFRDRLLTYTAKNASELHEHFILAETFKDYFKENAYPDLLVFEDDIASISSLIIIFLESPGSLVELGIFCNKSELFKKILIVASAEEVYGEDSFIYLGPLEYIKKKVSSSVVIYPWPDPEVLKYDNDFLDDLCVNIKEKLSSI	20.13563511744469	0.2210140407822679	87.31359	0.57371956	26.175365	8.076708
design_19	3	EEEEKKEKLEEERKKEEERREERKKKREELLAKGEEKYKEVSEELKKRKEEALELAKKNPEHKEGYLKDAETLEKALKTLEEERKKAKEEYEEYLKKEKE:LFVCGGKVDVRAPIPPSFRDRLLTYTAKNASELHEHFILAETFKDYFKENAYPDLLVFEDDIASISSLIIIFLESPGSLVELGIFCNKSELFKKILIVASAEEVYGEDSFIYLGPLEYIKKKVSSSVVIYPWPDPEVLKYDNDFLDDLCVNIKEKLSSI	19.454464131571804	0.17202741594227694	89.055	0.56862724	27.296982	14.915029
design_19	4	KEEEEEKKKEEEKKEEEKKREERKKNREKLLAEGKAQFAKVSAELKARAEELRKLAEENPEHREGYLRGAELAEAALKTLEDRNAKAEAEYKAYEAEKKA:LFVCGGKVDVRAPIPPSFRDRLLTYTAKNASELHEHFILAETFKDYFKENAYPDLLVFEDDIASISSLIIIFLESPGSLVELGIFCNKSELFKKILIVASAEEVYGEDSFIYLGPLEYIKKKVSSSVVIYPWPDPEVLKYDNDFLDDLCVNIKEKLSSI	15.92878801646357	0.24200295309562714	89.874825	0.5645444	27.350967	15.828448
design_19	5	KEEEEKEKLKKLEEEEKKRREELEKNREELLAKGEEEREKVLKELEERAEELRKKAKEDPEKAEGYLKDAEKAEEAKKYLEERVKKAKEEYEAYLKEKEA:LFVCGGKVDVRAPIPPSFRDRLLTYTAKNASELHEHFILAETFKDYFKENAYPDLLVFEDDIASISSLIIIFLESPGSLVELGIFCNKSELFKKILIVASAEEVYGEDSFIYLGPLEYIKKKVSSSVVIYPWPDPEVLKYDNDFLDDLCVNIKEKLSSI	20.47361137069607	0.18541133869134338	88.02529	0.5700241	27.03972	16.017208
design_19	6	EEEEEKRKREEEEEEERKRREELEKNREELLKKGEEQFEKVSKKLEEIREELLKKAKENPELKEGYLKGAELAEKALETLKKRREEAKKEYEAYLEEKKK:LFVCGGKVDVRAPIPPSFRDRLLTYTAKNASELHEHFILAETFKDYFKENAYPDLLVFEDDIASISSLIIIFLESPGSLVELGIFCNKSELFKKILIVASAEEVYGEDSFIYLGPLEYIKKKVSSSVVIYPWPDPEVLKYDNDFLDDLCVNIKEKLSSI	13.428169533191621	0.2771915936494875	89.92104	0.57154346	26.639452	14.781612
design_19	7	KEKEEEEKKKELEKKKEEKRKEREKNKKELLEKGKKKRKEVLEELEKIEEELRRLAEENPELREGYLRGAEIAKAARDYLLKESEKAEKEYKAYEEKKKK:LFVCGGKVDVRAPIPPSFRDRLLTYTAKNASELHEHFILAETFKDYFKENAYPDLLVFEDDIASISSLIIIFLESPGSLVELGIFCNKSELFKKILIVASAEEVYGEDSFIYLGPLEYIKKKVSSSVVIYPWPDPEVLKYDNDFLDDLCVNIKEKLSSI	20.823333596396857	0.24254291139344492	88.0079	0.5775267	26.005997	12.922639
design_19	8	SLEEKEKELKKLEEEKEKKRKERQENREELLKKGKEKFKEVSEYLKKIREELLKKAEEIPEKKEGYLKDAKKAEAALEYLKERNEKAEKEYKEYEEKKKK:LFVCGGKVDVRAPIPPSFRDRLLTYTAKNASELHEHFILAETFKDYFKENAYPDLLVFEDDIASISSLIIIFLESPGSLVELGIFCNKSELFKKILIVASAEEVYGEDSFIYLGPLEYIKKKVSSSVVIYPWPDPEVLKYDNDFLDDLCVNIKEKLSSI	19.4897986992229	0.1739907499519048	88.222694	0.5701226	27.218765	16.845465
design_19	9	KEEEEEKKKKKEEEEKEKKRKELEKNKEKLLEKGEEEFKKVKEELEKRREELLKLAEENPEKREGYLKDAKRAEEALKYLEETVEKAKKEYEKYEAEKKA:LFVCGGKVDVRAPIPPSFRDRLLTYTAKNASELHEHFILAETFKDYFKENAYPDLLVFEDDIASISSLIIIFLESPGSLVELGIFCNKSELFKKILIVASAEEVYGEDSFIYLGPLEYIKKKVSSSVVIYPWPDPEVLKYDNDFLDDLCVNIKEKLSSI	15.117380814759391	0.2723584644803453	87.69288	0.5712354	27.3806	12.986052
design_19	10	SEEKEEEEKKKEEEEKEERRKELQENREELLKKGKEEREKVEKYLREREKELLEKAKEDPEHREGYLKDAERAKEALETLRKESEKAEKEYEAYLKEKEK:LFVCGGKVDVRAPIPPSFRDRLLTYTAKNASELHEHFILAETFKDYFKENAYPDLLVFEDDIASISSLIIIFLESPGSLVELGIFCNKSELFKKILIVASAEEVYGEDSFIYLGPLEYIKKKVSSSVVIYPWPDPEVLKYDNDFLDDLCVNIKEKLSSI	20.735081138160833	0.22883326235774096	85.98629	0.57516706	26.37687	12.517838
design_19	11	SEEEEKKKKEEEEKLKEKRREERQKNRKELLEKGEKQFKEVSEQLRRIQEELLRKAEEDPEHREGYLRGARRAQEALETLEKRRKKAKEEYEKYLKEKKE:LFVCGGKVDVRAPIPPSFRDRLLTYTAKNASELHEHFILAETFKDYFKENAYPDLLVFEDDIASISSLIIIFLESPGSLVELGIFCNKSELFKKILIVASAEEVYGEDSFIYLGPLEYIKKKVSSSVVIYPWPDPEVLKYDNDFLDDLCVNIKEKLSSI	18.062668279609447	0.20983363040512418	88.862206	0.5659805	27.293203	16.446764
design_19	12	SEKEEEEKKKELEELEEKRRKELEEKREELLKKGKEKREEVLAQLDAIAAALRAKAAADPAHAAGYLADAARAEAARKTLEEESEKAEKEYKEYKEKEEK:LFVCGGKVDVRAPIPPSFRDRLLTYTAKNASELHEHFILAETFKDYFKENAYPDLLVFEDDIASISSLIIIFLESPGSLVELGIFCNKSELFKKILIVASAEEVYGEDSFIYLGPLEYIKKKVSSSVVIYPWPDPEVLKYDNDFLDDLCVNIKEKLSSI	16.882123545398912	0.20865013274764027	88.33633	0.56821394	26.986341	14.727951
design_19	13	SEEEEEEKKKELEEEEKKKREERKKNEEKLLKEGEEKYEKVSSYLEKRRQELLELAEKNPEKREGYLKDAELAQKALDTLKERRKKAKEEYEAYKAKKEA:LFVCGGKVDVRAPIPPSFRDRLLTYTAKNASELHEHFILAETFKDYFKENAYPDLLVFEDDIASISSLIIIFLESPGSLVELGIFCNKSELFKKILIVASAEEVYGEDSFIYLGPLEYIKKKVSSSVVIYPWPDPEVLKYDNDFLDDLCVNIKEKLSSI	15.016529111561894	0.28672955856730453	90.72236	0.56994665	27.268679	8.890723
design_19	14	SEEEEKKKLEELEKEKEKRRKELQENKEELLKKGKEKFEEVKKFLKERKEELLEKAKENPEHREGYLKDAEKAQKALDYLEKTVKEAEEAYAAYEAAKAA:LFVCGGKVDVRAPIPPSFRDRLLTYTAKNASELHEHFILAETFKDYFKENAYPDLLVFEDDIASISSLIIIFLESPGSLVELGIFCNKSELFKKILIVASAEEVYGEDSFIYLGPLEYIKKKVSSSVVIYPWPDPEVLKYDNDFLDDLCVNIKEKLSSI	11.536838349541634	0.31272814924860803	88.9759	0.5714447	26.925625	14.290207
design_19	15	EEEKKEEEERKRKEEEEERRKEREKNKEELLKKGEEKYKEVKKYLEDIRNELLELGKKNPELKEGYLKGAELAEEALKTLEERVEKAKKEYEEYEKKKKA:LFVCGGKVDVRAPIPPSFRDRLLTYTAKNASELHEHFILAETFKDYFKENAYPDLLVFEDDIASISSLIIIFLESPGSLVELGIFCNKSELFKKILIVASAEEVYGEDSFIYLGPLEYIKKKVSSSVVIYPWPDPEVLKYDNDFLDDLCVNIKEKLSSI	19.794622548638763	0.18128678974812448	90.67164	0.5732018	26.558636	9.24131
design_19	16	EEEEKKEEERKKEEEEEERRKKLQEKREELLKKGKEEREKVLKYLEEREEELRELAKKNPELREGYLKGAEKAREARETLLKRSEEADKEYKKYLEEKEK:LFVCGGKVDVRAPIPPSFRDRLLTYTAKNASELHEHFILAETFKDYFKENAYPDLLVFEDDIASISSLIIIFLESPGSLVELGIFCNKSELFKKILIVASAEEVYGEDSFIYLGPLEYIKKKVSSSVVIYPWPDPEVLKYDNDFLDDLCVNIKEKLSSI	15.53021385932697	0.23346836194477283	89.37658	0.5693071	26.839075	15.686426
design_19	17	LEEELEKKLKKLKEEEEKKREELKKNREELLKKGEEKFEEVAKYLEEIAKKLLEKAKEDPKHAEGYLKDAERAQKALEYLKKTRKKAKEEYEKYKEEEEK:LFVCGGKVDVRAPIPPSFRDRLLTYTAKNASELHEHFILAETFKDYFKENAYPDLLVFEDDIASISSLIIIFLESPGSLVELGIFCNKSELFKKILIVASAEEVYGEDSFIYLGPLEYIKKKVSSSVVIYPWPDPEVLKYDNDFLDDLCVNIKEKLSSI	12.255426487872175	0.31722633967414127	89.40069	0.57028896	27.19011	16.073174
design_19	18	SEEEEKRRLEELRKEEEERRRERRERREELLAEGEKKYEEVSKYLKEIRDKLLKLAEENPELKEGYLKDAKRAEEALKTLEKRRAEAKAEYEAYLAAEAA:LFVCGGKVDVRAPIPPSFRDRLLTYTAKNASELHEHFILAETFKDYFKENAYPDLLVFEDDIASISSLIIIFLESPGSLVELGIFCNKSELFKKILIVASAEEVYGEDSFIYLGPLEYIKKKVSSSVVIYPWPDPEVLKYDNDFLDDLCVNIKEKLSSI	20.47302933654049	0.16979835631032675	92.608025	0.56671	27.15888	15.389628
design_19	19	KEKEEEEERRKKEKEKEEKRKERQKNKKELLAKGEEEYKKVAEYLEERREELLKLAEENPEHREGYLKGAKRAQEALEYLKKKREEAKKAYEEYEAKKKA:LFVCGGKVDVRAPIPPSFRDRLLTYTAKNASELHEHFILAETFKDYFKENAYPDLLVFEDDIASISSLIIIFLESPGSLVELGIFCNKSELFKKILIVASAEEVYGEDSFIYLGPLEYIKKKVSSSVVIYPWPDPEVLKYDNDFLDDLCVNIKEKLSSI	11.631674193748449	0.39304252513022075	88.500854	0.5687757	26.97936	15.636161
design_19	20	EEEEEKEKKEEEERKEKERREEREKNREKLLAEGKEKRAAVEKQLQATAEALKAKAAADPAKKEGYLKGAATAEAALATLKKRSAEAEAAYAAYQAAKAA:LFVCGGKVDVRAPIPPSFRDRLLTYTAKNASELHEHFILAETFKDYFKENAYPDLLVFEDDIASISSLIIIFLESPGSLVELGIFCNKSELFKKILIVASAEEVYGEDSFIYLGPLEYIKKKVSSSVVIYPWPDPEVLKYDNDFLDDLCVNIKEKLSSI	16.979665452528213	0.1809056990688939	88.3968	0.5712652	26.741953	14.614344
design_19	21	SKEEEEKKKEEEKKEEEKRRKEREEKREELLAKGKEEFEKVSKELEEIAKRLREKAAADPEHAEGYLRDAERAEAALETLKKRVEKAEEEYKAYEEEKKA:LFVCGGKVDVRAPIPPSFRDRLLTYTAKNASELHEHFILAETFKDYFKENAYPDLLVFEDDIASISSLIIIFLESPGSLVELGIFCNKSELFKKILIVASAEEVYGEDSFIYLGPLEYIKKKVSSSVVIYPWPDPEVLKYDNDFLDDLCVNIKEKLSSI	16.470128041297947	0.22884669309401495	89.27812	0.5694629	27.117964	16.666716
design_19	22	EEEERRKEEEERKRKEEERRKERQEKAEELLAKGKEKYEEVSKYLEEIRERLLELAKENPELREGYLKSAKTAEEALEYLEKRRKEAEEAYAAYKAAEAA:LFVCGGKVDVRAPIPPSFRDRLLTYTAKNASELHEHFILAETFKDYFKENAYPDLLVFEDDIASISSLIIIFLESPGSLVELGIFCNKSELFKKILIVASAEEVYGEDSFIYLGPLEYIKKKVSSSVVIYPWPDPEVLKYDNDFLDDLCVNIKEKLSSI	20.474363678728473	0.16827298275016042	69.98012	0.57579446	26.863369	16.860844
design_19	23	SKELEEKLKKELEEKKKEKEKKKQEKKEELLKKGKEEYEKVSKYLEERRKELLEKAKEIPELREGYLRDAERAKEALETLKKEVEKAEKEYEKYEKEKKE:LFVCGGKVDVRAPIPPSFRDRLLTYTAKNASELHEHFILAETFKDYFKENAYPDLLVFEDDIASISSLIIIFLESPGSLVELGIFCNKSELFKKILIVASAEEVYGEDSFIYLGPLEYIKKKVSSSVVIYPWPDPEVLKYDNDFLDDLCVNIKEKLSSI	13.51617653202932	0.3154947266823146	83.409195	0.56873393	27.268085	15.680608
design_19	24	SKEEEEKKKKEEEEKEEERRKEKKEKEEELLKKGEEQYKEVKEQLEKIRKELEELAKENPELKEGYLKGAKRAEEALKYLEEKHKKAKEEYEKYKKKEEE:LFVCGGKVDVRAPIPPSFRDRLLTYTAKNASELHEHFILAETFKDYFKENAYPDLLVFEDDIASISSLIIIFLESPGSLVELGIFCNKSELFKKILIVASAEEVYGEDSFIYLGPLEYIKKKVSSSVVIYPWPDPEVLKYDNDFLDDLCVNIKEKLSSI	13.607217116285467	0.3092787859483938	89.58077	0.5709075	27.313942	15.9542675
design_19	25	SLEEELKKLKELEEEKKKKREERQKNKAELLAKGEEEFKKVSEELEKRREELLKKAKEDPELREGYLKDAERAEAALKYLEETRKKAKEEYAAYEAKKKA:LFVCGGKVDVRAPIPPSFRDRLLTYTAKNASELHEHFILAETFKDYFKENAYPDLLVFEDDIASISSLIIIFLESPGSLVELGIFCNKSELFKKILIVASAEEVYGEDSFIYLGPLEYIKKKVSSSVVIYPWPDPEVLKYDNDFLDDLCVNIKEKLSSI	18.69466124149152	0.16526119375218096	89.360054	0.56716204	27.462044	17.351974
design_19	26	SEEEEEERRKKEEEEKKKREEERKKNKEKLLKEGEKKYKEVAEFLKETAERLRELAEKNPELKEGYLKGAERAEAALKYLEETREKAKKEYEKYEKEKKE:LFVCGGKVDVRAPIPPSFRDRLLTYTAKNASELHEHFILAETFKDYFKENAYPDLLVFEDDIASISSLIIIFLESPGSLVELGIFCNKSELFKKILIVASAEEVYGEDSFIYLGPLEYIKKKVSSSVVIYPWPDPEVLKYDNDFLDDLCVNIKEKLSSI	11.4137723252677	0.3881693591363176	89.609665	0.5711615	26.797844	8.091688
design_19	27	SEKEKEEEERRKKKEEEERRKELQEKREELLAKGEEQYKKVSEQLTKIEEELLKKAKEDPEHKEGYLKGAKKAREAKETLEKRRKEAKEAYAKYLAEKEA:LFVCGGKVDVRAPIPPSFRDRLLTYTAKNASELHEHFILAETFKDYFKENAYPDLLVFEDDIASISSLIIIFLESPGSLVELGIFCNKSELFKKILIVASAEEVYGEDSFIYLGPLEYIKKKVSSSVVIYPWPDPEVLKYDNDFLDDLCVNIKEKLSSI	21.65815459202086	0.21416771120266287	91.394196	0.5675132	27.365683	16.537045
design_19	28	EEKKKEEEKKKEEEEKKKKEEERKKNEEELLKKGEEKAKEVLEELEKREEELLEKAKEDPEHAEGYRKGAETARAARDTLLKRREKAKKEYEAYKKKKEE:LFVCGGKVDVRAPIPPSFRDRLLTYTAKNASELHEHFILAETFKDYFKENAYPDLLVFEDDIASISSLIIIFLESPGSLVELGIFCNKSELFKKILIVASAEEVYGEDSFIYLGPLEYIKKKVSSSVVIYPWPDPEVLKYDNDFLDDLCVNIKEKLSSI	16.646325117008477	0.28828525430955676	86.93367	0.57581186	26.587883	14.289451
design_19	29	EEEEKKKEEEKKRKEEEKRREERQKKREELLKKGEEQYKKVKEQLEEIRKRLEKLAEENPELKEGYLKGAKRAEEALKTLEKERKKAKEEYEKYLKEKEE:LFVCGGKVDVRAPIPPSFRDRLLTYTAKNASELHEHFILAETFKDYFKENAYPDLLVFEDDIASISSLIIIFLESPGSLVELGIFCNKSELFKKILIVASAEEVYGEDSFIYLGPLEYIKKKVSSSVVIYPWPDPEVLKYDNDFLDDLCVNIKEKLSSI	14.081438623639364	0.28043732804281785	88.9509	0.57046556	27.099613	9.9138975
design_19	30	EEEEKKKKEEEEKKKEEEKREEKEKNKEELLKKGKKKFEEVSKYLEEIRERNLKLAEENPELKEGYLKDAERAKEALETLKKENEKAEKEYEKYEKEKKE:LFVCGGKVDVRAPIPPSFRDRLLTYTAKNASELHEHFILAETFKDYFKENAYPDLLVFEDDIASISSLIIIFLESPGSLVELGIFCNKSELFKKILIVASAEEVYGEDSFIYLGPLEYIKKKVSSSVVIYPWPDPEVLKYDNDFLDDLCVNIKEKLSSI	11.506434439056733	0.3794298657163736	86.083374	0.57237756	26.996881	13.582378
design_19	31	SLLEELKKKLEEEKKKEERRKELQANKEKLLAEGKEKFEEVSAYLQKRRDELLKLAKEDPKHAEGYLKGAKKAEEALETLKKRNEEAEKAYKAYEAAKAA:LFVCGGKVDVRAPIPPSFRDRLLTYTAKNASELHEHFILAETFKDYFKENAYPDLLVFEDDIASISSLIIIFLESPGSLVELGIFCNKSELFKKILIVASAEEVYGEDSFIYLGPLEYIKKKVSSSVVIYPWPDPEVLKYDNDFLDDLCVNIKEKLSSI	14.595148765718928	0.21776079334861717	89.29346	0.5663242	27.553846	12.819077
design_2	0	MEEWYRTAERELEEAARRLREVAPELAERAEELARLTREAGEKLYKISPLAGAGLLAGAAAAFREAAEYFASGEKREEGERLLEEAERRARDALKYALKK:LFVCGGKVDVRAPIPPSFRDRLLTYTAKNASELHEHFILAETFKDYFKENAYPDLLVFEDDIASISSLIIIFLESPGSLVELGIFCNKSELFKKILIVASAEEVYGEDSFIYLGPLEYIKKKVSSSVVIYPWPDPEVLKYDNDFLDDLCVNIKEKLSSI	1.037203718345489	0.9874419290942696	88.207085	0.6691116	17.184414	4.8521557
design_2	1	MEEWYKKNLERLKKAAEELIKVAPELAEEAKELKKLAKEAGELLYKLSPLAGAGLLAGAAKAFEEAAEYFKSGEKKEEGKKKLKEAKKQAEDALKYAKAK:LFVCGGKVDVRAPIPPSFRDRLLTYTAKNASELHEHFILAETFKDYFKENAYPDLLVFEDDIASISSLIIIFLESPGSLVELGIFCNKSELFKKILIVASAEEVYGEDSFIYLGPLEYIKKKVSSSVVIYPWPDPEVLKYDNDFLDDLCVNIKEKLSSI	3.174879245169827	0.8128119754468753	91.281044	0.6062962	22.454966	8.798325
design_2	2	AREWYERAREALRAAAEELRAVDPELAEEARRLEELALEAGEKLYKISPLAGAGLLAGAAAAFREAARYARSGERREEGREELRRAERQAEDALRYAESK:LFVCGGKVDVRAPIPPSFRDRLLTYTAKNASELHEHFILAETFKDYFKENAYPDLLVFEDDIASISSLIIIFLESPGSLVELGIFCNKSELFKKILIVASAEEVYGEDSFIYLGPLEYIKKKVSSSVVIYPWPDPEVLKYDNDFLDDLCVNIKEKLSSI	1.5660315754090992	0.9539293972996808	92.59573	0.61115944	21.58683	6.5801473
design_2	3	MEEWYERNLKLLEEAARELKEVAPEAAELVEELRELAKEAGELLYKLSPLAGAGLLAGAAEAFRRAAEYFRSGERREEGLRELERARREAEDALRYAKKK:LFVCGGKVDVRAPIPPSFRDRLLTYTAKNASELHEHFILAETFKDYFKENAYPDLLVFEDDIASISSLIIIFLESPGSLVELGIFCNKSELFKKILIVASAEEVYGEDSFIYLGPLEYIKKKVSSSVVIYPWPDPEVLKYDNDFLDDLCVNIKEKLSSI	1.933749154456824	0.9175590976085952	90.404884	0.64731306	18.951014	5.6762447
design_2	4	MEEWYERNLRLLREAAERAKAVAPEYAELVEETKELAVEAGELLYKISPLEGAGLLGGAAAAFRRAAEYFASGEKREEGLKELEDAKRRAEDALRRALKL:LFVCGGKVDVRAPIPPSFRDRLLTYTAKNASELHEHFILAETFKDYFKENAYPDLLVFEDDIASISSLIIIFLESPGSLVELGIFCNKSELFKKILIVASAEEVYGEDSFIYLGPLEYIKKKVSSSVVIYPWPDPEVLKYDNDFLDDLCVNIKEKLSSI	6.325329530374611	0.5580638023770305	93.872635	0.5876304	23.882465	11.1948395
design_2	5	MEEDYKKAKEALEKAAKEAKKTAPEYAEEIEKLKELTKEAGELLYKISPLAGAGLLAGAAEAFKEAAKYFKSGKKAEEGKKELENAKKQAEDALKYALSK:LFVCGGKVDVRAPIPPSFRDRLLTYTAKNASELHEHFILAETFKDYFKENAYPDLLVFEDDIASISSLIIIFLESPGSLVELGIFCNKSELFKKILIVASAEEVYGEDSFIYLGPLEYIKKKVSSSVVIYPWPDPEVLKYDNDFLDDLCVNIKEKLSSI	14.443941522070016	0.2751408755943878	91.622574	0.58311516	25.073778	8.67128
design_2	6	MEEYYKKAKEELEKAAKEAKKVAPEYAELVEELKKLALEAGEKLYKISPLFGAGLLAGAAKAFKEAAKYFKSGEKKEEGKKELERAKKEAEDALKRALKL:LFVCGGKVDVRAPIPPSFRDRLLTYTAKNASELHEHFILAETFKDYFKENAYPDLLVFEDDIASISSLIIIFLESPGSLVELGIFCNKSELFKKILIVASAEEVYGEDSFIYLGPLEYIKKKVSSSVVIYPWPDPEVLKYDNDFLDDLCVNIKEKLSSI	9.494609946176334	0.4021669317239387	87.429695	0.64360595	19.396229	6.4940767
design_2	7	MEEDYKRAKELLKEAAKELIEVDPELAEEVKELTELAEKAGEELYKLSPLMGAGLLAGAAAALREAAEYFRSGEKREEGRRLVKEAKKRAEDALKYAKKK:LFVCGGKVDVRAPIPPSFRDRLLTYTAKNASELHEHFILAETFKDYFKENAYPDLLVFEDDIASISSLIIIFLESPGSLVELGIFCNKSELFKKILIVASAEEVYGEDSFIYLGPLEYIKKKVSSSVVIYPWPDPEVLKYDNDFLDDLCVNIKEKLSSI	1.3112900422502303	0.9740920646388247	91.918945	0.62570167	20.686502	7.6553593
design_2	8	AEEWYKRAKELLREAAERLERVAPELAEEARELVELTLEAGELLYKLSPLMGAGLLAGAAEALRRAAEAFASGERREEGERLLREARKRAEDALRYAKKK:LFVCGGKVDVRAPIPPSFRDRLLTYTAKNASELHEHFILAETFKDYFKENAYPDLLVFEDDIASISSLIIIFLESPGSLVELGIFCNKSELFKKILIVASAEEVYGEDSFIYLGPLEYIKKKVSSSVVIYPWPDPEVLKYDNDFLDDLCVNIKEKLSSI	2.3187055212356356	0.8851619773995124	92.34699	0.608092	21.926838	8.559293
design_2	9	MEEWYKRNKEELEKAAKELKEVAPEYKELVEELKKLTLEAGEKLYKLSPLMGAGLLAGAAEAFRRAAEYFKSGKLKEKGLKELENAKKQAEDALKYAESK:LFVCGGKVDVRAPIPPSFRDRLLTYTAKNASELHEHFILAETFKDYFKENAYPDLLVFEDDIASISSLIIIFLESPGSLVELGIFCNKSELFKKILIVASAEEVYGEDSFIYLGPLEYIKKKVSSSVVIYPWPDPEVLKYDNDFLDDLCVNIKEKLSSI	8.037025127790795	0.45313802393431635	92.24983	0.59889114	23.317947	8.3592415
design_2	10	AEEWYERALRLMREAAERLRAVAPEEAERVEELERLAKEAGELLYKLSPLFGAGLLAGAAEAFRRAAEAFASGERAEEGRRLLEEAERRAEDALRYAKKK:LFVCGGKVDVRAPIPPSFRDRLLTYTAKNASELHEHFILAETFKDYFKENAYPDLLVFEDDIASISSLIIIFLESPGSLVELGIFCNKSELFKKILIVASAEEVYGEDSFIYLGPLEYIKKKVSSSVVIYPWPDPEVLKYDNDFLDDLCVNIKEKLSSI	6.68589922380408	0.6030806790902927	62.998768	0.5955949	24.071695	11.821672
design_2	11	MEEWYARALAALRAAAARLIAVAPEAAARVEELERLAREAGELLYKLSPLAGAGLLAGAAAAFDEAAKYFASGEKRAEGEKELERAEREAKDALRYAKAK:LFVCGGKVDVRAPIPPSFRDRLLTYTAKNASELHEHFILAETFKDYFKENAYPDLLVFEDDIASISSLIIIFLESPGSLVELGIFCNKSELFKKILIVASAEEVYGEDSFIYLGPLEYIKKKVSSSVVIYPWPDPEVLKYDNDFLDDLCVNIKEKLSSI	14.346858648260504	0.30763328119254935	91.88275	0.57134247	25.849634	14.65675
design_2	12	MEEWYERNRRLLAAAAEELVAVAPELAEEARALEALALEAGDLLYKLSPLMGAGLLGGAAAAFREAARYFASGERREEGRRELERARQQAEDALRYALAK:LFVCGGKVDVRAPIPPSFRDRLLTYTAKNASELHEHFILAETFKDYFKENAYPDLLVFEDDIASISSLIIIFLESPGSLVELGIFCNKSELFKKILIVASAEEVYGEDSFIYLGPLEYIKKKVSSSVVIYPWPDPEVLKYDNDFLDDLCVNIKEKLSSI	2.4539619116321174	0.8740107344540435	92.6013	0.6111431	21.627083	8.199581
design_2	13	MEEWYKRNEEELEKAAKEAIEVAPEAAELVKELKELAKKAGEELYKISPLEGAGLLAGAAAALREAAKYFKSGEKREEGLKELEKAKKWAEDALKRAKKI:LFVCGGKVDVRAPIPPSFRDRLLTYTAKNASELHEHFILAETFKDYFKENAYPDLLVFEDDIASISSLIIIFLESPGSLVELGIFCNKSELFKKILIVASAEEVYGEDSFIYLGPLEYIKKKVSSSVVIYPWPDPEVLKYDNDFLDDLCVNIKEKLSSI	4.092675087088026	0.7304576148400436	91.34778	0.5931119	23.54476	8.620574
design_2	14	AEEWYKRNLKALEEAAKKLKEVAPEEKEKVEELKKLAKEAGEKLYKLSPLFGAGLLAGAAAAFEEAAKYFASGEKREEGIKELERAKKEAEDALKYAEKK:LFVCGGKVDVRAPIPPSFRDRLLTYTAKNASELHEHFILAETFKDYFKENAYPDLLVFEDDIASISSLIIIFLESPGSLVELGIFCNKSELFKKILIVASAEEVYGEDSFIYLGPLEYIKKKVSSSVVIYPWPDPEVLKYDNDFLDDLCVNIKEKLSSI	14.371158699814847	0.27197125760493857	92.47018	0.6040597	23.024078	9.252331
design_2	15	MEEQYETAKKALEEAAKRLKEVAPEVAEEVERLTKLTLEAGEKLYKISPLAGAGLLAGGAAALRRAAEYFESGEKREEGRRELENATRQAEDALKYALSK:LFVCGGKVDVRAPIPPSFRDRLLTYTAKNASELHEHFILAETFKDYFKENAYPDLLVFEDDIASISSLIIIFLESPGSLVELGIFCNKSELFKKILIVASAEEVYGEDSFIYLGPLEYIKKKVSSSVVIYPWPDPEVLKYDNDFLDDLCVNIKEKLSSI	1.9742169077141807	0.9136798318328186	90.73867	0.61999524	20.74966	5.757121
design_2	16	MKEWYETARKALEEAAERLIEVAPEAAEEVKRLLELAKEAGEELYKLSPLMGAGLLAGAAEAFRRAAEYFESGEKREEGLEELKRALREAEDALKYALKK:LFVCGGKVDVRAPIPPSFRDRLLTYTAKNASELHEHFILAETFKDYFKENAYPDLLVFEDDIASISSLIIIFLESPGSLVELGIFCNKSELFKKILIVASAEEVYGEDSFIYLGPLEYIKKKVSSSVVIYPWPDPEVLKYDNDFLDDLCVNIKEKLSSI	2.122597822799952	0.9035186473292477	79.66811	0.66961884	17.367905	5.036202
design_2	17	MEEDYERNKRLLEEAAEELEAVAPELAEEARELRELALEAAEELYKISPLFGAGLLAGAAAALREAARYAASGERAEEGRRLLREARRRAEDALKYAKAK:LFVCGGKVDVRAPIPPSFRDRLLTYTAKNASELHEHFILAETFKDYFKENAYPDLLVFEDDIASISSLIIIFLESPGSLVELGIFCNKSELFKKILIVASAEEVYGEDSFIYLGPLEYIKKKVSSSVVIYPWPDPEVLKYDNDFLDDLCVNIKEKLSSI	3.177967299434986	0.8079786151027216	92.49209	0.58457714	24.077244	10.270681
design_2	18	AEEQYKRNLERLEEAAERLKEVAPEAAEEVERLRELAVEAGEELYKLSPWAGAGLLAGAARAFEEAARYFASGERREEGRRLLEEARRQAEDALRYAKKQ:LFVCGGKVDVRAPIPPSFRDRLLTYTAKNASELHEHFILAETFKDYFKENAYPDLLVFEDDIASISSLIIIFLESPGSLVELGIFCNKSELFKKILIVASAEEVYGEDSFIYLGPLEYIKKKVSSSVVIYPWPDPEVLKYDNDFLDDLCVNIKEKLSSI	1.3775054188869833	0.9587141736915377	91.46338	0.6653776	17.825045	4.3329296
design_2	19	SEEDYERNLRLMREAAERAKEVAPEAAEEVEELVRLAEEAGELLYKISPLFGAGLLGGVAAALREAAELFASGEKREEGRRELERARREAEDALRYALSK:LFVCGGKVDVRAPIPPSFRDRLLTYTAKNASELHEHFILAETFKDYFKENAYPDLLVFEDDIASISSLIIIFLESPGSLVELGIFCNKSELFKKILIVASAEEVYGEDSFIYLGPLEYIKKKVSSSVVIYPWPDPEVLKYDNDFLDDLCVNIKEKLSSI	5.574908227371161	0.6114437655644273	94.327545	0.58233017	24.770428	12.736828
design_2	20	MEEWYEKNLKAMEEAAKRLIEVAPEAAEEARELLKLSKEAGEKLYKLSPLFGAGLLAGTAEAFRRAAEYFESGEKREEGLEELRRAKQQAEDALKYALKK:LFVCGGKVDVRAPIPPSFRDRLLTYTAKNASELHEHFILAETFKDYFKENAYPDLLVFEDDIASISSLIIIFLESPGSLVELGIFCNKSELFKKILIVASAEEVYGEDSFIYLGPLEYIKKKVSSSVVIYPWPDPEVLKYDNDFLDDLCVNIKEKLSSI	8.257066686533996	0.4492734525933927	92.18287	0.61454034	21.501175	9.033152
design_2	21	MEEWYERAKELLAKAAAEAAAVAPELAAEVKALKELALEAGELLYKISPLAGAGLLAGAAEALRRAAEYFASGERREEGRRELKEAKKRAEDALAYAKKK:LFVCGGKVDVRAPIPPSFRDRLLTYTAKNASELHEHFILAETFKDYFKENAYPDLLVFEDDIASISSLIIIFLESPGSLVELGIFCNKSELFKKILIVASAEEVYGEDSFIYLGPLEYIKKKVSSSVVIYPWPDPEVLKYDNDFLDDLCVNIKEKLSSI	1.6685214443062055	0.9377578152538502	89.592575	0.65198416	18.150848	5.0631237
design_2	22	MEEWYERNRELLEEAARELREVAPEEAELVRRLEELTLEAGEKLYELSPLMGAGLLAGAAAAMREAARLFASGERAEEGRRRLEEALRQAEDALKYALSK:LFVCGGKVDVRAPIPPSFRDRLLTYTAKNASELHEHFILAETFKDYFKENAYPDLLVFEDDIASISSLIIIFLESPGSLVELGIFCNKSELFKKILIVASAEEVYGEDSFIYLGPLEYIKKKVSSSVVIYPWPDPEVLKYDNDFLDDLCVNIKEKLSSI	1.8708037764226784	0.9300510151045474	92.02582	0.6253475	20.408415	7.251437
design_2	23	MEEWYEKAKEELKKAAEELIKTAPELAEEAKELKKLTLEAGELLYKISPLAGAGLLAGAAAAFREAAKYFKSGEKKEEGEKELKEAKKQAEDALRYAKSK:LFVCGGKVDVRAPIPPSFRDRLLTYTAKNASELHEHFILAETFKDYFKENAYPDLLVFEDDIASISSLIIIFLESPGSLVELGIFCNKSELFKKILIVASAEEVYGEDSFIYLGPLEYIKKKVSSSVVIYPWPDPEVLKYDNDFLDDLCVNIKEKLSSI	1.7166470374110145	0.9351400913341283	88.502174	0.64825946	18.71433	6.19571
design_2	24	MKEDYERAKELLREAAERLKEVAPELAEEVEELAELTLKAGELLYKLSPLAGAGLLAGAAEAFRRAAEAFASGERREEGRRLLEEARRRAKDALRYALSK:LFVCGGKVDVRAPIPPSFRDRLLTYTAKNASELHEHFILAETFKDYFKENAYPDLLVFEDDIASISSLIIIFLESPGSLVELGIFCNKSELFKKILIVASAEEVYGEDSFIYLGPLEYIKKKVSSSVVIYPWPDPEVLKYDNDFLDDLCVNIKEKLSSI	3.855960626539411	0.7537818301228789	92.414375	0.59102255	23.508959	8.847568
design_2	25	AEEWYERARKALEEAAARAIATAPEFAEEVERLRELTLEAGEELYKLSPLAGAGLLAGGAEALRRAAEYFASGERREEGRRELERARRQAEDALKYAKAK:LFVCGGKVDVRAPIPPSFRDRLLTYTAKNASELHEHFILAETFKDYFKENAYPDLLVFEDDIASISSLIIIFLESPGSLVELGIFCNKSELFKKILIVASAEEVYGEDSFIYLGPLEYIKKKVSSSVVIYPWPDPEVLKYDNDFLDDLCVNIKEKLSSI	2.197619500423378	0.895888493604193	93.23216	0.6097908	21.645224	7.62344
design_2	26	MEEYYERAKRLLREAAEEARRVAPEEAELVEELLELTLEAGELLYKLSPLAGAGLLAGAAEAFREAARYFRSGERREEGRRELERALREAKDAKAYALKK:LFVCGGKVDVRAPIPPSFRDRLLTYTAKNASELHEHFILAETFKDYFKENAYPDLLVFEDDIASISSLIIIFLESPGSLVELGIFCNKSELFKKILIVASAEEVYGEDSFIYLGPLEYIKKKVSSSVVIYPWPDPEVLKYDNDFLDDLCVNIKEKLSSI	1.7264076899811167	0.9369835859018811	90.82255	0.63990915	19.184011	5.877111
design_2	27	MEEWYERAKAALEAAAARARAVAPEEAERVERLLELALEAGELLYKISPLAGAGLLAGAAAALDEAARYFESGERREEGIRELERAEKQARDALRRAKKL:LFVCGGKVDVRAPIPPSFRDRLLTYTAKNASELHEHFILAETFKDYFKENAYPDLLVFEDDIASISSLIIIFLESPGSLVELGIFCNKSELFKKILIVASAEEVYGEDSFIYLGPLEYIKKKVSSSVVIYPWPDPEVLKYDNDFLDDLCVNIKEKLSSI	2.3361854934388537	0.8854833661512954	91.63511	0.6062709	22.210598	6.999897
design_2	28	MEEWYKTAEKELEKAAKELREVAPEEAELVERLLELAKEAGKLLYKISPLAGAGLLAGAAAAMREAAKYFASGEKREEGRKLLEEALKQAEDAKRYALKK:LFVCGGKVDVRAPIPPSFRDRLLTYTAKNASELHEHFILAETFKDYFKENAYPDLLVFEDDIASISSLIIIFLESPGSLVELGIFCNKSELFKKILIVASAEEVYGEDSFIYLGPLEYIKKKVSSSVVIYPWPDPEVLKYDNDFLDDLCVNIKEKLSSI	1.6680210521887535	0.9378841129220868	91.49969	0.6417859	19.239574	5.1976085
design_2	29	SEEWYERNKKRLREAAERAKAVAPELAKEVEELEELTLEAGEKLYEISPLFGAGLLAGAAAAFEEAARYFASGEKREEGKKELERALKEAKDALKYALSK:LFVCGGKVDVRAPIPPSFRDRLLTYTAKNASELHEHFILAETFKDYFKENAYPDLLVFEDDIASISSLIIIFLESPGSLVELGIFCNKSELFKKILIVASAEEVYGEDSFIYLGPLEYIKKKVSSSVVIYPWPDPEVLKYDNDFLDDLCVNIKEKLSSI	4.078173599799514	0.7190819876438865	85.71359	0.5778915	25.70715	14.142138
design_2	30	MEEDYKRNKELLKEAAEKLIKVSPENAEKVKETKELALEAGEKLYKISPLAGAGLLAGAAKAFEEAAKYFASGEKKEEGIKKLEEAKKQAEDALKRALAE:LFVCGGKVDVRAPIPPSFRDRLLTYTAKNASELHEHFILAETFKDYFKENAYPDLLVFEDDIASISSLIIIFLESPGSLVELGIFCNKSELFKKILIVASAEEVYGEDSFIYLGPLEYIKKKVSSSVVIYPWPDPEVLKYDNDFLDDLCVNIKEKLSSI	11.832119559576062	0.3108560758451633	91.949005	0.57137084	26.541645	14.599777
design_2	31	AEEDYERAKKALEEATERLKRVAPEVAEEAERLAELTKEAGEKLYEISPLAGAGLLAGAAEAFDRAAEYFASGEKREEGRRLLEEAKRQAEDALRYAEKK:LFVCGGKVDVRAPIPPSFRDRLLTYTAKNASELHEHFILAETFKDYFKENAYPDLLVFEDDIASISSLIIIFLESPGSLVELGIFCNKSELFKKILIVASAEEVYGEDSFIYLGPLEYIKKKVSSSVVIYPWPDPEVLKYDNDFLDDLCVNIKEKLSSI	1.5174985364402787	0.9525245617328362	93.58248	0.6141035	21.836874	6.74942
design_20	0	AEEKMKEHAKKAEESIEKAKKLIEEGKPPSEASLEIVKAIAHAAAVKSTHPEGKATGEELLAKAKEAAKLLREEGLKRIREKREREEEERRRREEEERRR:LFVCGGKVDVRAPIPPSFRDRLLTYTAKNASELHEHFILAETFKDYFKENAYPDLLVFEDDIASISSLIIIFLESPGSLVELGIFCNKSELFKKILIVASAEEVYGEDSFIYLGPLEYIKKKVSSSVVIYPWPDPEVLKYDNDFLDDLCVNIKEKLSSI	1.3381592963566524	0.9598954157246012	87.565506	0.7464045	11.681409	1.5445316
design_20	1	AEEKAKEYAEKAEKSIEEALKAIEEGEPPEVASLEIVKAIGYAYGVYSTSEEYKPKGKELLEKAKKAAEKLREAGLARIAAERAAAAAAAALEALAAAAA:LFVCGGKVDVRAPIPPSFRDRLLTYTAKNASELHEHFILAETFKDYFKENAYPDLLVFEDDIASISSLIIIFLESPGSLVELGIFCNKSELFKKILIVASAEEVYGEDSFIYLGPLEYIKKKVSSSVVIYPWPDPEVLKYDNDFLDDLCVNIKEKLSSI	16.83975181172128	0.23542513692712957	92.47235	0.5704831	25.680023	11.808417
design_20	2	KEEEAKKYYEKAKESIEKAKELADAGAPPSEASLEIVKAIGYAYKVYSTHPEYKKKGKELFKEAEEAAKYLRERGLARRAAAAAAAAAEAAAAAAAAAAA:LFVCGGKVDVRAPIPPSFRDRLLTYTAKNASELHEHFILAETFKDYFKENAYPDLLVFEDDIASISSLIIIFLESPGSLVELGIFCNKSELFKKILIVASAEEVYGEDSFIYLGPLEYIKKKVSSSVVIYPWPDPEVLKYDNDFLDDLCVNIKEKLSSI	4.185189180675924	0.7240200091826009	86.24695	0.6471644	18.136648	3.7050648
design_20	3	AEEKAKEYAKKAEEYIEKAKKLIEEGKPPEEASLEIVKALGYAEAVKSTHPEYKPIGEELRKKAEEAAEYLRKRHLERIRAEREAAAAAAAAAAAAAAAA:LFVCGGKVDVRAPIPPSFRDRLLTYTAKNASELHEHFILAETFKDYFKENAYPDLLVFEDDIASISSLIIIFLESPGSLVELGIFCNKSELFKKILIVASAEEVYGEDSFIYLGPLEYIKKKVSSSVVIYPWPDPEVLKYDNDFLDDLCVNIKEKLSSI	1.4885920854063563	0.9475066720023745	85.77993	0.6518231	17.629261	3.47923
design_20	4	KEEKAKEYAKKAEESIKKALELTDAGAPPSEASLEIVKAIGYAEAVKSTHPKYKPVGEELLKKAKEAAEKLRAAGLARAAAARAAAAAAAAAAAAAAAAA:LFVCGGKVDVRAPIPPSFRDRLLTYTAKNASELHEHFILAETFKDYFKENAYPDLLVFEDDIASISSLIIIFLESPGSLVELGIFCNKSELFKKILIVASAEEVYGEDSFIYLGPLEYIKKKVSSSVVIYPWPDPEVLKYDNDFLDDLCVNIKEKLSSI	4.8424859851252	0.701099633696404	89.31646	0.5684731	25.4125	13.6715975
design_20	5	AEEKMKEHAEKAEEHIEKALEAIEKGEPPEVASLHIVKAIAHAYGVESTHPEGKPVGEALRKKAEEAAKKLREAGLARIAAARAAAAAAAAAAAAAAAAA:LFVCGGKVDVRAPIPPSFRDRLLTYTAKNASELHEHFILAETFKDYFKENAYPDLLVFEDDIASISSLIIIFLESPGSLVELGIFCNKSELFKKILIVASAEEVYGEDSFIYLGPLEYIKKKVSSSVVIYPWPDPEVLKYDNDFLDDLCVNIKEKLSSI	7.6483673525837865	0.49088638837021675	73.38585	0.56926775	26.185833	10.028768
design_20	6	KEEKAKKYAEEAEEHIKKAKELIEKGEEPSKASLHIVKALGYARAVKSTHPEAKPKGEELEKEAKKAAELLKKKKLEEIAAKKAAAALAAALAALAAALA:LFVCGGKVDVRAPIPPSFRDRLLTYTAKNASELHEHFILAETFKDYFKENAYPDLLVFEDDIASISSLIIIFLESPGSLVELGIFCNKSELFKKILIVASAEEVYGEDSFIYLGPLEYIKKKVSSSVVIYPWPDPEVLKYDNDFLDDLCVNIKEKLSSI	9.682650877822342	0.3831745745678083	86.42205	0.56560266	26.815132	12.948828
design_20	7	AEAKAKEYAEKAKASIKAAEEAIEKGEPASVASLHIVKARAYAYGVKSTHPAGKAAGEELEKLAAEAAKKLREAGLKRIKEKKEKKEREEKLEKEKKEKE:LFVCGGKVDVRAPIPPSFRDRLLTYTAKNASELHEHFILAETFKDYFKENAYPDLLVFEDDIASISSLIIIFLESPGSLVELGIFCNKSELFKKILIVASAEEVYGEDSFIYLGPLEYIKKKVSSSVVIYPWPDPEVLKYDNDFLDDLCVNIKEKLSSI	1.2816482551962407	0.9678617472945461	86.15782	0.64427865	18.396984	3.8326206
design_20	8	AEEKAEEHAKKAEESIEKAEALIEAGAPPSEASLEIVKALAHAEAVISTHPEYKPVGEELRKRAEEAAEKLRAAGLARRAAAAAAAAAAAAAAAAAAAAA:LFVCGGKVDVRAPIPPSFRDRLLTYTAKNASELHEHFILAETFKDYFKENAYPDLLVFEDDIASISSLIIIFLESPGSLVELGIFCNKSELFKKILIVASAEEVYGEDSFIYLGPLEYIKKKVSSSVVIYPWPDPEVLKYDNDFLDDLCVNIKEKLSSI	9.457876440076909	0.41476963067621936	89.075645	0.5625242	26.16627	6.6148663
design_20	9	AEEKAKEYAEKAEKYIEEAEKLIEEGAPPEEASLKIVKARAYARGVKETSPEAKKTGEELEKKAEEAAKRLRERGLARIAAARAAAAAAAAAAAAAAAAA:LFVCGGKVDVRAPIPPSFRDRLLTYTAKNASELHEHFILAETFKDYFKENAYPDLLVFEDDIASISSLIIIFLESPGSLVELGIFCNKSELFKKILIVASAEEVYGEDSFIYLGPLEYIKKKVSSSVVIYPWPDPEVLKYDNDFLDDLCVNIKEKLSSI	11.234108574971875	0.36492864250168644	88.639366	0.5686101	26.308493	7.1826596
design_20	10	AEEKAKEYAEKAKESIEKAKELIEEGKPPSEASLEIVKARAYARAVKETHPEYKPIGEELKKKAEEAEEYLRKRGLERIRREREERERREREERERRERE:LFVCGGKVDVRAPIPPSFRDRLLTYTAKNASELHEHFILAETFKDYFKENAYPDLLVFEDDIASISSLIIIFLESPGSLVELGIFCNKSELFKKILIVASAEEVYGEDSFIYLGPLEYIKKKVSSSVVIYPWPDPEVLKYDNDFLDDLCVNIKEKLSSI	5.072318013311099	0.6433109617029649	90.12427	0.5667731	26.290825	15.002127
design_20	11	MKEKAEEHRKKAEESIEEALKAIEEGEPFEVASLHIVRAIGYARAVEDTHPEYKPAGEELRKKAREAAEKLRKAGLERIKKKKEEEEKKKKEEELKKKLE:LFVCGGKVDVRAPIPPSFRDRLLTYTAKNASELHEHFILAETFKDYFKENAYPDLLVFEDDIASISSLIIIFLESPGSLVELGIFCNKSELFKKILIVASAEEVYGEDSFIYLGPLEYIKKKVSSSVVIYPWPDPEVLKYDNDFLDDLCVNIKEKLSSI	2.1835494810241323	0.8949402819672513	87.330475	0.69122225	14.72796	2.6981697
design_20	12	AAATAADHLAKANDSIAKAKALIAAGAPPSEASLEIVKALGYAAAVASTSPEAKAAGDAARAAAAAAAAELRERGLARARAAREEAERREEEERRRREEE:LFVCGGKVDVRAPIPPSFRDRLLTYTAKNASELHEHFILAETFKDYFKENAYPDLLVFEDDIASISSLIIIFLESPGSLVELGIFCNKSELFKKILIVASAEEVYGEDSFIYLGPLEYIKKKVSSSVVIYPWPDPEVLKYDNDFLDDLCVNIKEKLSSI	1.7433726096307096	0.9383630572530326	89.9051	0.76618063	10.808819	1.7320584
design_20	13	AKEKAEKHAKEAKEYIKKAKELIEEGKEPSEASLEIVKARAEAYAVISTAPEYKEKGKELLEEAKKAEEYLRKRGLERIKAEREAAAAAAAAAAAAAAAA:LFVCGGKVDVRAPIPPSFRDRLLTYTAKNASELHEHFILAETFKDYFKENAYPDLLVFEDDIASISSLIIIFLESPGSLVELGIFCNKSELFKKILIVASAEEVYGEDSFIYLGPLEYIKKKVSSSVVIYPWPDPEVLKYDNDFLDDLCVNIKEKLSSI	12.73950118107584	0.3016197746634006	64.400955	0.5728527	27.122911	16.319511
design_20	14	MKEKAEEHAKKAKEYIKKAEEAIEKGEPPSEASLHIVKARAEAEAVKSTHPEAKPIGEKLLKEAEEAEKKLREAGLKRIKEEEEKKRREEEERRREEEEK:LFVCGGKVDVRAPIPPSFRDRLLTYTAKNASELHEHFILAETFKDYFKENAYPDLLVFEDDIASISSLIIIFLESPGSLVELGIFCNKSELFKKILIVASAEEVYGEDSFIYLGPLEYIKKKVSSSVVIYPWPDPEVLKYDNDFLDDLCVNIKEKLSSI	9.802383382107136	0.3770843013281475	91.41136	0.5663379	26.718292	14.636987
design_20	15	AAARAAAHAAAAAAAIAAALALTAAGAPPSEASLEIVKALAHAAAVKSTAPAAAPVGAALEAAAAAAAATLRAAGLARIRAEREEAERAAALARLAAELA:LFVCGGKVDVRAPIPPSFRDRLLTYTAKNASELHEHFILAETFKDYFKENAYPDLLVFEDDIASISSLIIIFLESPGSLVELGIFCNKSELFKKILIVASAEEVYGEDSFIYLGPLEYIKKKVSSSVVIYPWPDPEVLKYDNDFLDDLCVNIKEKLSSI	8.455666120747125	0.41792999154130783	60.999866	0.55730724	27.473255	16.142456
design_20	16	AEEKAEELAKKAKEHIEKALKLIEEGAPPEEASLHIVKAIAHAYGVKSTHPKYKPKGEELLKLAKEAAERLREAGLARRAAARAAAAAAAAAAAAAAAAA:LFVCGGKVDVRAPIPPSFRDRLLTYTAKNASELHEHFILAETFKDYFKENAYPDLLVFEDDIASISSLIIIFLESPGSLVELGIFCNKSELFKKILIVASAEEVYGEDSFIYLGPLEYIKKKVSSSVVIYPWPDPEVLKYDNDFLDDLCVNIKEKLSSI	2.0463020807419197	0.9197040932505369	83.064	0.63059527	19.438282	4.531808
design_20	17	AEEKAKEYAEKAKEYIEKAKEAIEKGEHPSVASLYIVKALAYAKAVEDTHPEGKETGEKLKKEAEEAAKLLREKGLADIKAKKEEEEEKKKKEEEKKKKE:LFVCGGKVDVRAPIPPSFRDRLLTYTAKNASELHEHFILAETFKDYFKENAYPDLLVFEDDIASISSLIIIFLESPGSLVELGIFCNKSELFKKILIVASAEEVYGEDSFIYLGPLEYIKKKVSSSVVIYPWPDPEVLKYDNDFLDDLCVNIKEKLSSI	3.414554460327697	0.8016757672102524	87.48414	0.61320496	21.609898	5.724089
design_20	18	MKEKMEEYYKKALEHIEKARKLIEEGAHPSEASLHIVKAIGYAYGVKSTHPEGKPKGKEALEKAKEAAEYLRERGLERIRREREEEERRREEEERRRREA:LFVCGGKVDVRAPIPPSFRDRLLTYTAKNASELHEHFILAETFKDYFKENAYPDLLVFEDDIASISSLIIIFLESPGSLVELGIFCNKSELFKKILIVASAEEVYGEDSFIYLGPLEYIKKKVSSSVVIYPWPDPEVLKYDNDFLDDLCVNIKEKLSSI	19.25864478685566	0.2905434295749595	83.06447	0.6543884	16.697557	4.3548684
design_20	19	AKEKAEKYAKEAKEHIKKAKELIEAGEEPSKASLHLVKARAYAYGVKSTSPEAKKIGEELEKEAEEAAKKLREAGLARIAAARAAAEAEAAAAEAARAAA:LFVCGGKVDVRAPIPPSFRDRLLTYTAKNASELHEHFILAETFKDYFKENAYPDLLVFEDDIASISSLIIIFLESPGSLVELGIFCNKSELFKKILIVASAEEVYGEDSFIYLGPLEYIKKKVSSSVVIYPWPDPEVLKYDNDFLDDLCVNIKEKLSSI	17.538914188212445	0.18107490134870494	88.249405	0.6858503	17.05653	1.5827703
design_20	20	KEEKAKEHAEKAREHIAKARALADAGAPASEASREIVLAIAEAAAVKSTHPEAKPVGDALLAEAAAAAAYLRARGLARRAAAAAAAAAAAAAAAAAAAAA:LFVCGGKVDVRAPIPPSFRDRLLTYTAKNASELHEHFILAETFKDYFKENAYPDLLVFEDDIASISSLIIIFLESPGSLVELGIFCNKSELFKKILIVASAEEVYGEDSFIYLGPLEYIKKKVSSSVVIYPWPDPEVLKYDNDFLDDLCVNIKEKLSSI	8.672899836814675	0.42776318290758786	89.65887	0.56085026	26.399303	12.581959
design_20	21	AEKKAEEYAKKAEEHIKKAKKLIEEGAPPEEASREIVKALGYAAGVISTHPKAKPIGEKLRKEAEEAAKLLRERGLERIRREREEREREEREREREEEER:LFVCGGKVDVRAPIPPSFRDRLLTYTAKNASELHEHFILAETFKDYFKENAYPDLLVFEDDIASISSLIIIFLESPGSLVELGIFCNKSELFKKILIVASAEEVYGEDSFIYLGPLEYIKKKVSSSVVIYPWPDPEVLKYDNDFLDDLCVNIKEKLSSI	13.25256896077293	0.28926094737518343	92.40049	0.56822896	26.186623	15.0141
design_20	22	MKEKAEEHRKKAEEHIEKAREAIEKGEHPSIASREIVLAIAEAEAVKSTHPEAKPEGEKLRALAKEAAEYLRERGLARRAAARAAAAAAAALAAAAAAAA:LFVCGGKVDVRAPIPPSFRDRLLTYTAKNASELHEHFILAETFKDYFKENAYPDLLVFEDDIASISSLIIIFLESPGSLVELGIFCNKSELFKKILIVASAEEVYGEDSFIYLGPLEYIKKKVSSSVVIYPWPDPEVLKYDNDFLDDLCVNIKEKLSSI	6.936667489571923	0.5771362306172514	82.53013	0.56689936	26.073988	8.364429
design_20	23	AEEKMKKYAELAEEHIEKAKELIDAGADPAEASLEIVKARAYARGVKETSEEGKEKGKKLEEKAKEAEEYLRARGLARAAAARAAAAAAAAAAAAAAAAA:LFVCGGKVDVRAPIPPSFRDRLLTYTAKNASELHEHFILAETFKDYFKENAYPDLLVFEDDIASISSLIIIFLESPGSLVELGIFCNKSELFKKILIVASAEEVYGEDSFIYLGPLEYIKKKVSSSVVIYPWPDPEVLKYDNDFLDDLCVNIKEKLSSI	13.257498705230027	0.3161922728754032	89.43143	0.56509966	26.80995	14.608069
design_20	24	AKEKAEEYAKKAKESIKKALELTEKGEHPSKASLEIVKAIAYAKAVEDTSPEYKPKGEELKKEAEEAAKKLREAGLARIAAARAAAAAAAAAAAAAAAAA:LFVCGGKVDVRAPIPPSFRDRLLTYTAKNASELHEHFILAETFKDYFKENAYPDLLVFEDDIASISSLIIIFLESPGSLVELGIFCNKSELFKKILIVASAEEVYGEDSFIYLGPLEYIKKKVSSSVVIYPWPDPEVLKYDNDFLDDLCVNIKEKLSSI	6.687683713153391	0.5788277226799686	88.16933	0.5664146	26.07379	10.079634
design_20	25	AEEKAKEHAKKAQESIEKAEALIEEGAPPEEASKEIVLARAYAAAVISTHPEAKPVGKELLKKAEEAEKKLRERGLARRRAAREAAEAAAAAAAAAAAAA:LFVCGGKVDVRAPIPPSFRDRLLTYTAKNASELHEHFILAETFKDYFKENAYPDLLVFEDDIASISSLIIIFLESPGSLVELGIFCNKSELFKKILIVASAEEVYGEDSFIYLGPLEYIKKKVSSSVVIYPWPDPEVLKYDNDFLDDLCVNIKEKLSSI	11.378702928978749	0.32600117713418947	89.46707	0.56644976	26.581903	11.24501
design_20	26	AKEEAEKHAAEAEAHIAAAEAAIAAGKPASEASLHLVRALGHARAVADTHPEAKPVGAALRARAAAAAAALRARGLARAAEARAAAAEEAARAAAAALAA:LFVCGGKVDVRAPIPPSFRDRLLTYTAKNASELHEHFILAETFKDYFKENAYPDLLVFEDDIASISSLIIIFLESPGSLVELGIFCNKSELFKKILIVASAEEVYGEDSFIYLGPLEYIKKKVSSSVVIYPWPDPEVLKYDNDFLDDLCVNIKEKLSSI	8.915647110052982	0.43231585609550927	91.66497	0.5626496	26.174406	13.833843
design_20	27	AAEKAKEHAEKAEEYIKKAEELIKKGAPPEEASKEIVKAIGEAEAVKSTSPEAKPAGEELRKKAEEAAKKLREAGLARIAAARAAAAAAAAAAAAAAAAA:LFVCGGKVDVRAPIPPSFRDRLLTYTAKNASELHEHFILAETFKDYFKENAYPDLLVFEDDIASISSLIIIFLESPGSLVELGIFCNKSELFKKILIVASAEEVYGEDSFIYLGPLEYIKKKVSSSVVIYPWPDPEVLKYDNDFLDDLCVNIKEKLSSI	10.797366769317328	0.37250684685721064	88.820015	0.5670225	26.438377	10.592695
design_20	28	AKEKAEEHAKKAEEYIKKAKELIEKGEHPSEASLEIVKALGEAKAVESTHPEAKPIGEKLRKEAEEAAKYLREKGLERIRKKKEEEERERLEKLKEELEK:LFVCGGKVDVRAPIPPSFRDRLLTYTAKNASELHEHFILAETFKDYFKENAYPDLLVFEDDIASISSLIIIFLESPGSLVELGIFCNKSELFKKILIVASAEEVYGEDSFIYLGPLEYIKKKVSSSVVIYPWPDPEVLKYDNDFLDDLCVNIKEKLSSI	1.6431134188128336	0.9428570079449264	87.745476	0.67548347	16.071735	2.502472
design_20	29	SEEKAKKHYEAAKEHIEKARELIKAGAPASEASKEIVLAIAEAEAVKSTHPEWKPKGEELLKLAKEAAKELRAAGLARAAAARAAAAAEAAAAAAAAAAA:LFVCGGKVDVRAPIPPSFRDRLLTYTAKNASELHEHFILAETFKDYFKENAYPDLLVFEDDIASISSLIIIFLESPGSLVELGIFCNKSELFKKILIVASAEEVYGEDSFIYLGPLEYIKKKVSSSVVIYPWPDPEVLKYDNDFLDDLCVNIKEKLSSI	11.125656274608811	0.33244044961215435	91.71084	0.56305224	26.57066	14.226965
design_20	30	KKEKAEEYAKKAKEYIEKAKELIEKGEKPEKASLEIVKAIAYAKAVEDTHPEYKKEGEELKKLAEEAAKLLRERGLERIKKEREKKREEEERRKREEEEA:LFVCGGKVDVRAPIPPSFRDRLLTYTAKNASELHEHFILAETFKDYFKENAYPDLLVFEDDIASISSLIIIFLESPGSLVELGIFCNKSELFKKILIVASAEEVYGEDSFIYLGPLEYIKKKVSSSVVIYPWPDPEVLKYDNDFLDDLCVNIKEKLSSI	1.6045609393590303	0.9437481340031199	88.74065	0.64978874	18.13689	3.3295233
design_20	31	MKEKADKHAEEAKKHIEKAKALTKAGAPPSEASKEIVKALGHARAVKSTHPEYKPTGEELRKEAEKAAEELRKAGLARRAAAAAAAAAAAAAAAAAAAAA:LFVCGGKVDVRAPIPPSFRDRLLTYTAKNASELHEHFILAETFKDYFKENAYPDLLVFEDDIASISSLIIIFLESPGSLVELGIFCNKSELFKKILIVASAEEVYGEDSFIYLGPLEYIKKKVSSSVVIYPWPDPEVLKYDNDFLDDLCVNIKEKLSSI	11.795770305494514	0.33913254981943586	86.53873	0.56028616	26.667837	12.244543
design_21	0	KEKEERKKKAEEIKKKAEEEIKKIKEEAEKKMEEIAKKANEKNLEIRKKLSEEEREKALEIQKEITKEAAEEMLKVRTEAAKKSAEIKEEAEKKVEEILK:LFVCGGKVDVRAPIPPSFRDRLLTYTAKNASELHEHFILAETFKDYFKENAYPDLLVFEDDIASISSLIIIFLESPGSLVELGIFCNKSELFKKILIVASAEEVYGEDSFIYLGPLEYIKKKVSSSVVIYPWPDPEVLKYDNDFLDDLCVNIKEKLSSI	13.638079124149042	0.227483528073685	83.31283	0.62889636	21.657627	7.284281
design_21	1	EEEKKRKEEAEKVLEEAKKKIEEIKKEAEEKMKEIADETNKKNLEIRKKLSEEEREKALELQKELTIESAEKMLKIRTEAAKEAAKIEEEAEKKAAEILK:LFVCGGKVDVRAPIPPSFRDRLLTYTAKNASELHEHFILAETFKDYFKENAYPDLLVFEDDIASISSLIIIFLESPGSLVELGIFCNKSELFKKILIVASAEEVYGEDSFIYLGPLEYIKKKVSSSVVIYPWPDPEVLKYDNDFLDDLCVNIKEKLSSI	8.319435184327773	0.4305722853374044	88.71352	0.5708363	26.707535	13.066776
design_21	2	EEEKKRKEEAKKVLEEAKKKIEEIRKEAEEKMEEIAKKANEESKKLRKELSEEEKEKALEEQKKITQEAAKEMLKVRTEAAKEQAKVEEEAEKKAKELLE:LFVCGGKVDVRAPIPPSFRDRLLTYTAKNASELHEHFILAETFKDYFKENAYPDLLVFEDDIASISSLIIIFLESPGSLVELGIFCNKSELFKKILIVASAEEVYGEDSFIYLGPLEYIKKKVSSSVVIYPWPDPEVLKYDNDFLDDLCVNIKEKLSSI	4.171729294320759	0.7199593144214791	87.29121	0.57759863	25.4811	8.462637
design_21	3	KEKEERKKKAEEVLKKAEEEKKKIEEEAEKKIKEINEETNKENKKIREELPEEEREKALELQKELTIKAAEEGLKIRTEAAKEAAKIEEKAKKEAEKILK:LFVCGGKVDVRAPIPPSFRDRLLTYTAKNASELHEHFILAETFKDYFKENAYPDLLVFEDDIASISSLIIIFLESPGSLVELGIFCNKSELFKKILIVASAEEVYGEDSFIYLGPLEYIKKKVSSSVVIYPWPDPEVLKYDNDFLDDLCVNIKEKLSSI	6.359832053322815	0.5232101396489399	89.00476	0.5728173	26.299185	12.417292
design_21	4	SEKEERKKKAEEVLKEAEEEIKKIEKEAEEKMKKIAEEANKKNLEIRKKLSEEQKEEALEKQKEITKEAAEKMLEIRTKAAKEKAKIKEKAEKKAKEILK:LFVCGGKVDVRAPIPPSFRDRLLTYTAKNASELHEHFILAETFKDYFKENAYPDLLVFEDDIASISSLIIIFLESPGSLVELGIFCNKSELFKKILIVASAEEVYGEDSFIYLGPLEYIKKKVSSSVVIYPWPDPEVLKYDNDFLDDLCVNIKEKLSSI	9.062167730289234	0.396993357860558	88.812126	0.57304645	26.679436	13.613405
design_21	5	AEEAARKALAEAVLKAAEEKKKEIEKKAEEEMKKIAEEANEKNLKIRKELSEEEKEEWLKKGKEITEEAAKKMLEVRTKAAKEKAKVEEEAEKLAAELLA:LFVCGGKVDVRAPIPPSFRDRLLTYTAKNASELHEHFILAETFKDYFKENAYPDLLVFEDDIASISSLIIIFLESPGSLVELGIFCNKSELFKKILIVASAEEVYGEDSFIYLGPLEYIKKKVSSSVVIYPWPDPEVLKYDNDFLDDLCVNIKEKLSSI	0.8538783042459019	0.9880738837837052	83.59781	0.703996	15.125971	2.5160322
design_21	6	AEEKERKEKAKKVLEKAKEEKKKIEEEAEKKMKEIADKANEENKKIRESLSEEEKELALEKQKEITIEAAKKMLEVRTKAAKEKAKVEEEAEKEAAKLLA:LFVCGGKVDVRAPIPPSFRDRLLTYTAKNASELHEHFILAETFKDYFKENAYPDLLVFEDDIASISSLIIIFLESPGSLVELGIFCNKSELFKKILIVASAEEVYGEDSFIYLGPLEYIKKKVSSSVVIYPWPDPEVLKYDNDFLDDLCVNIKEKLSSI	5.912234843328739	0.5666381832044045	88.84687	0.5750507	26.195541	10.070747
design_21	7	MEEEKKKEEAKKVLEKAKKEIEKIKEEAEKKMKELAEETNKKAKEIRKELSEEEKELALEKIKELTKETAKKMAEVRTEAAKKSAEIEEKAEKEAKEILK:LFVCGGKVDVRAPIPPSFRDRLLTYTAKNASELHEHFILAETFKDYFKENAYPDLLVFEDDIASISSLIIIFLESPGSLVELGIFCNKSELFKKILIVASAEEVYGEDSFIYLGPLEYIKKKVSSSVVIYPWPDPEVLKYDNDFLDDLCVNIKEKLSSI	18.196400367028744	0.2033467215153697	87.36953	0.57788277	26.540741	10.146509
design_21	8	MEKEKRKKEAEKVLKEAEEKKKKIEEEAEKKIKEIEEETNKKNKEIRKKLSEEEREKALEEQKELTKEAAKKGLEILTKAAKEKAKIEEEAEKKAAELLK:LFVCGGKVDVRAPIPPSFRDRLLTYTAKNASELHEHFILAETFKDYFKENAYPDLLVFEDDIASISSLIIIFLESPGSLVELGIFCNKSELFKKILIVASAEEVYGEDSFIYLGPLEYIKKKVSSSVVIYPWPDPEVLKYDNDFLDDLCVNIKEKLSSI	8.751626886788063	0.3901415783235375	87.36616	0.57291603	26.575008	12.002136
design_21	9	AEEALNKALAAAVKAAAEKEIAKIEEEAAKKIEEINEETNKKNKEIRESLPESEKEKALELQKKLTQEAAEKGLKVLTEAAKKAAAVKAEAEKKAAEILA:LFVCGGKVDVRAPIPPSFRDRLLTYTAKNASELHEHFILAETFKDYFKENAYPDLLVFEDDIASISSLIIIFLESPGSLVELGIFCNKSELFKKILIVASAEEVYGEDSFIYLGPLEYIKKKVSSSVVIYPWPDPEVLKYDNDFLDDLCVNIKEKLSSI	4.143047200273643	0.7215369660102336	89.24774	0.58340096	25.458275	13.591546
design_21	10	SLEEERKKKAEAVLKEAEEKKKEIKEEAEKKMEEIAKETNEKNLELRKEMSEEEKEKWLEKGKELTEEAAKKMLEVRTEAAKKQAEIEKKAEEEAAKLLA:LFVCGGKVDVRAPIPPSFRDRLLTYTAKNASELHEHFILAETFKDYFKENAYPDLLVFEDDIASISSLIIIFLESPGSLVELGIFCNKSELFKKILIVASAEEVYGEDSFIYLGPLEYIKKKVSSSVVIYPWPDPEVLKYDNDFLDDLCVNIKEKLSSI	1.2211542588302362	0.9691618322517448	81.35201	0.6413406	19.69571	3.8144207
design_21	11	KEKEERKKKAEEVLKKAKEEMKEIEKEAEEKMKKIAEETNKKSLEIRKELPEEEYEKALEEQKKLTKEAAEEMLKVRTEAAKKKAEIEEEAEKKAAEILK:LFVCGGKVDVRAPIPPSFRDRLLTYTAKNASELHEHFILAETFKDYFKENAYPDLLVFEDDIASISSLIIIFLESPGSLVELGIFCNKSELFKKILIVASAEEVYGEDSFIYLGPLEYIKKKVSSSVVIYPWPDPEVLKYDNDFLDDLCVNIKEKLSSI	7.481186653558958	0.45751767967880275	86.992905	0.5734156	26.466457	13.613859
design_21	12	SEEEKRKKEAEEVKKKAEEEKKKIEKEAKEEIEKIAKETNEKAKKIREELSEEEREKALELIKELTIKGAEEMLKVRTEAAKKKAEIEEEAEKKVAELLK:LFVCGGKVDVRAPIPPSFRDRLLTYTAKNASELHEHFILAETFKDYFKENAYPDLLVFEDDIASISSLIIIFLESPGSLVELGIFCNKSELFKKILIVASAEEVYGEDSFIYLGPLEYIKKKVSSSVVIYPWPDPEVLKYDNDFLDDLCVNIKEKLSSI	2.537292557469667	0.8702214966316476	86.53496	0.6111063	22.297562	6.5540543
design_21	13	SEEEERKKEAEKVKKEAEKEIEEIKKKAEEEIEKINKETNEKNLEIKKKLSEEEKEKALELQKENTIKAAEKGLEILTKAAKEAAEVEEKAEKKVKEILE:LFVCGGKVDVRAPIPPSFRDRLLTYTAKNASELHEHFILAETFKDYFKENAYPDLLVFEDDIASISSLIIIFLESPGSLVELGIFCNKSELFKKILIVASAEEVYGEDSFIYLGPLEYIKKKVSSSVVIYPWPDPEVLKYDNDFLDDLCVNIKEKLSSI	4.866396439241849	0.6494571099733105	88.93485	0.57823443	26.228157	13.90866
design_21	14	EEEEKRKKEAEKVLEEAEKEIKKIKEEAEKKIKEIAEETNKENKKIREELSEEEREEALEKQKELTKEAAKKGLEILTKAAKEQAKIKEKAEKKAKEILK:LFVCGGKVDVRAPIPPSFRDRLLTYTAKNASELHEHFILAETFKDYFKENAYPDLLVFEDDIASISSLIIIFLESPGSLVELGIFCNKSELFKKILIVASAEEVYGEDSFIYLGPLEYIKKKVSSSVVIYPWPDPEVLKYDNDFLDDLCVNIKEKLSSI	4.255360586942169	0.7035231525547861	87.78858	0.57971895	25.757767	14.086227
design_21	15	MEEKKRKEEAKKVLEEAKKKMEEIKKKAEEEIKKIAEETNEKNLKIRKELSEEEKEEALEKQKELTKEAAEKGLKILTEAAKKQAEIEEKAEEEAKKILE:LFVCGGKVDVRAPIPPSFRDRLLTYTAKNASELHEHFILAETFKDYFKENAYPDLLVFEDDIASISSLIIIFLESPGSLVELGIFCNKSELFKKILIVASAEEVYGEDSFIYLGPLEYIKKKVSSSVVIYPWPDPEVLKYDNDFLDDLCVNIKEKLSSI	3.1616595595727346	0.8095229437870635	85.99677	0.58216983	25.280468	13.183659
design_21	16	SELKERLEKAKKVLEEAEKKMKEVREKAEKKAKEIAEETNKENKKIREELPEEKKEEALEKQKELTIKGAEEMLKVFTEAAKEIAKIEEEAEKKAKELLA:LFVCGGKVDVRAPIPPSFRDRLLTYTAKNASELHEHFILAETFKDYFKENAYPDLLVFEDDIASISSLIIIFLESPGSLVELGIFCNKSELFKKILIVASAEEVYGEDSFIYLGPLEYIKKKVSSSVVIYPWPDPEVLKYDNDFLDDLCVNIKEKLSSI	4.70826421701133	0.6598304569266246	88.32345	0.58237016	25.45273	13.34953
design_21	17	SAAAAAKAAAAAVKAKAKAEIEKIEKEAEEKIEEINKEANEKNKAIRESLSEEQKEEALELQKEITEEAAKKGLEVRTEAAKKAAAIKAKAEAEAAKILA:LFVCGGKVDVRAPIPPSFRDRLLTYTAKNASELHEHFILAETFKDYFKENAYPDLLVFEDDIASISSLIIIFLESPGSLVELGIFCNKSELFKKILIVASAEEVYGEDSFIYLGPLEYIKKKVSSSVVIYPWPDPEVLKYDNDFLDDLCVNIKEKLSSI	10.07795244457954	0.33628906005140397	89.95396	0.57217574	26.620277	14.984354
design_21	18	SEEEERKKKAEEVLKEAEKKKKEIEEEAKKKMEEIAKEANEKNKEIRKEMSEEEREEALEKQKEITIEAAEKMLKVRTEAAKKKAEIEEKAEKEAKKLLE:LFVCGGKVDVRAPIPPSFRDRLLTYTAKNASELHEHFILAETFKDYFKENAYPDLLVFEDDIASISSLIIIFLESPGSLVELGIFCNKSELFKKILIVASAEEVYGEDSFIYLGPLEYIKKKVSSSVVIYPWPDPEVLKYDNDFLDDLCVNIKEKLSSI	14.302830441014875	0.23090641787496036	86.228905	0.6025399	23.971678	10.323183
design_21	19	GEEEERKKEAEKVLEEAKKEIEKVKEEAEKKAKEIAEEANKKNLEIRKKLPEEKKEEALEKQKEITIEAAKKMLEVFTEAAKKSAEIEEKAEKKAAEILA:LFVCGGKVDVRAPIPPSFRDRLLTYTAKNASELHEHFILAETFKDYFKENAYPDLLVFEDDIASISSLIIIFLESPGSLVELGIFCNKSELFKKILIVASAEEVYGEDSFIYLGPLEYIKKKVSSSVVIYPWPDPEVLKYDNDFLDDLCVNIKEKLSSI	0.9698428889997494	0.9837536009357594	87.3764	0.75821376	11.174398	1.9175026
design_21	20	SEAAARAAAAAAVLAKAKAQMAKVKEEAEKKMKEIAEEANKKNKEIREKLSEEEKEKALELQKEITIEAAKKMLEVRTKAAKEQAAIEAAAKAEAAALAA:LFVCGGKVDVRAPIPPSFRDRLLTYTAKNASELHEHFILAETFKDYFKENAYPDLLVFEDDIASISSLIIIFLESPGSLVELGIFCNKSELFKKILIVASAEEVYGEDSFIYLGPLEYIKKKVSSSVVIYPWPDPEVLKYDNDFLDDLCVNIKEKLSSI	13.69586805583364	0.22871076245061983	86.44064	0.59687865	24.470663	11.8783455
design_21	21	GEEKERKEKAEKVLKEAEKEKKKIKEEAEKKIEEIAKEANKKNKEIRKKLSEEEREKALELQKEITKEAAEKMLEVRTEAAKKIAEVQEKAEKEAAKLLA:LFVCGGKVDVRAPIPPSFRDRLLTYTAKNASELHEHFILAETFKDYFKENAYPDLLVFEDDIASISSLIIIFLESPGSLVELGIFCNKSELFKKILIVASAEEVYGEDSFIYLGPLEYIKKKVSSSVVIYPWPDPEVLKYDNDFLDDLCVNIKEKLSSI	13.834209810281903	0.22416864037679585	84.3185	0.6574708	19.442862	5.122392
design_21	22	EKKKEREEKAKKVLEEAEKKKKEIEKKAEEEAKKIAEEANKKNLEIRKKLSEEEREKALEEQKKITEEAAKKMLEIFTKAAKEKAAVEEKAKEEAAKILA:LFVCGGKVDVRAPIPPSFRDRLLTYTAKNASELHEHFILAETFKDYFKENAYPDLLVFEDDIASISSLIIIFLESPGSLVELGIFCNKSELFKKILIVASAEEVYGEDSFIYLGPLEYIKKKVSSSVVIYPWPDPEVLKYDNDFLDDLCVNIKEKLSSI	2.629491698993916	0.8582997133329164	85.740585	0.59687257	23.79621	10.830429
design_21	23	MEEEKRKKEAEKVLKEAKEEIEKIKKEAEEKMKEIADKANEKNKEIRKKLSEEEKEKALELQKEITIEAAKEMLKVRTEAAKKAAEIEEKAEKEVEKLLK:LFVCGGKVDVRAPIPPSFRDRLLTYTAKNASELHEHFILAETFKDYFKENAYPDLLVFEDDIASISSLIIIFLESPGSLVELGIFCNKSELFKKILIVASAEEVYGEDSFIYLGPLEYIKKKVSSSVVIYPWPDPEVLKYDNDFLDDLCVNIKEKLSSI	7.808676209961981	0.4539635933746354	87.84515	0.5725515	26.535807	12.857784
design_21	24	MEEEKRKKEAEKVLKEAEKKKKEIEEKAEKEMQKIADETNEKNLKIRKELPEEEKEKALELQKELTKEAAEKMLKIRTKAAKEKAKIEEEAEKKAAEILK:LFVCGGKVDVRAPIPPSFRDRLLTYTAKNASELHEHFILAETFKDYFKENAYPDLLVFEDDIASISSLIIIFLESPGSLVELGIFCNKSELFKKILIVASAEEVYGEDSFIYLGPLEYIKKKVSSSVVIYPWPDPEVLKYDNDFLDDLCVNIKEKLSSI	5.774662716247269	0.5877275476522004	89.65218	0.57231236	26.258486	11.982529
design_21	25	KEEEERKKKAEEVLKEAEKKSEEIRKKAEEEMKKIAEEANKKNKEIREELSEEEKELALEKQKEITKEAAKKMLEIRTEAAKEIAKIKEEAEKEAAKILA:LFVCGGKVDVRAPIPPSFRDRLLTYTAKNASELHEHFILAETFKDYFKENAYPDLLVFEDDIASISSLIIIFLESPGSLVELGIFCNKSELFKKILIVASAEEVYGEDSFIYLGPLEYIKKKVSSSVVIYPWPDPEVLKYDNDFLDDLCVNIKEKLSSI	13.49785745107439	0.23328847386502433	84.209724	0.6229846	21.944166	7.2839823
design_21	26	SEEEKRKKEAEKVLKEAKEKKKEIEEEAEKKAKEIADETNKKAKEIIKSMSEEEKEKALEKIKELTKEAAKKMLEVFTKAAKEKAKVEEEAEKKAAEILA:LFVCGGKVDVRAPIPPSFRDRLLTYTAKNASELHEHFILAETFKDYFKENAYPDLLVFEDDIASISSLIIIFLESPGSLVELGIFCNKSELFKKILIVASAEEVYGEDSFIYLGPLEYIKKKVSSSVVIYPWPDPEVLKYDNDFLDDLCVNIKEKLSSI	0.9085197196477115	0.9858970020591681	86.48243	0.689129	16.174377	3.113852
design_21	27	EEKEKAKEEAKKVLEEAKKKKKEIEEEAEKKMKEIADEANKKNLEIRKELSEEEKEEALEKQKEITKEAAKKMLEIRTEAAKKKAEIEEKAEKKAKEILE:LFVCGGKVDVRAPIPPSFRDRLLTYTAKNASELHEHFILAETFKDYFKENAYPDLLVFEDDIASISSLIIIFLESPGSLVELGIFCNKSELFKKILIVASAEEVYGEDSFIYLGPLEYIKKKVSSSVVIYPWPDPEVLKYDNDFLDDLCVNIKEKLSSI	9.703262107175211	0.3501815975151279	87.362625	0.5728488	26.75191	13.139771
design_21	28	KEKEERKKEAEEVLKKAEEEKKKIEKEAEEKMQKIADETNKKNLEIRKSLSEEEKELALEKQKELTIESAEKMLEVRTEAAKKKAEIEEKAEKKAKEILK:LFVCGGKVDVRAPIPPSFRDRLLTYTAKNASELHEHFILAETFKDYFKENAYPDLLVFEDDIASISSLIIIFLESPGSLVELGIFCNKSELFKKILIVASAEEVYGEDSFIYLGPLEYIKKKVSSSVVIYPWPDPEVLKYDNDFLDDLCVNIKEKLSSI	4.502877668558838	0.7001418629046968	88.93336	0.5750861	25.929483	9.36454
design_21	29	GEKKEREEKAKKVLEEAKKKKEEIEKEAEEKMKKIAEEANKKNREIRKELSEEEKELALEKQKEITIEAAEKMLEIRTEAAKKKAEVEEEAEKKAKELLA:LFVCGGKVDVRAPIPPSFRDRLLTYTAKNASELHEHFILAETFKDYFKENAYPDLLVFEDDIASISSLIIIFLESPGSLVELGIFCNKSELFKKILIVASAEEVYGEDSFIYLGPLEYIKKKVSSSVVIYPWPDPEVLKYDNDFLDDLCVNIKEKLSSI	11.800042544052115	0.2778089366979989	87.695175	0.57304823	26.773073	12.067746
design_21	30	GEEEERKKKAEEVLKEAEEKIKKIREEAEKKIKEIADETNKKNLEIRKELSEEERELALEKQKELTEEAAEKMLKVRTEAAKKQAEIKEEAEKKAKELLE:LFVCGGKVDVRAPIPPSFRDRLLTYTAKNASELHEHFILAETFKDYFKENAYPDLLVFEDDIASISSLIIIFLESPGSLVELGIFCNKSELFKKILIVASAEEVYGEDSFIYLGPLEYIKKKVSSSVVIYPWPDPEVLKYDNDFLDDLCVNIKEKLSSI	21.287474778990322	0.2277202012937343	87.8055	0.5708309	26.54967	14.85808
design_21	31	SLEKKRKEEAEKVKEEAKKKKEEIEKKAEEEMKKIAEEANKKNKELRKKLPEEEKEKWLEEQKKITKEAAEKMLEIRTKAAKEKAKIEEEAEKKVKEILE:LFVCGGKVDVRAPIPPSFRDRLLTYTAKNASELHEHFILAETFKDYFKENAYPDLLVFEDDIASISSLIIIFLESPGSLVELGIFCNKSELFKKILIVASAEEVYGEDSFIYLGPLEYIKKKVSSSVVIYPWPDPEVLKYDNDFLDDLCVNIKEKLSSI	8.893056728709906	0.4116119375614713	88.39193	0.5738839	26.550875	13.281805
design_22	0	EAKAKGYAAAAAALAENAIEAAKKGEDPLLVASLAYAAAAAAKLAAREFKKNPELEPLAKEAEEIARLAERAAELALEGKREEAIKLLEEAAERAKKIAK:LFVCGGKVDVRAPIPPSFRDRLLTYTAKNASELHEHFILAETFKDYFKENAYPDLLVFEDDIASISSLIIIFLESPGSLVELGIFCNKSELFKKILIVASAEEVYGEDSFIYLGPLEYIKKKVSSSVVIYPWPDPEVLKYDNDFLDDLCVNIKEKLSSI	3.6718229430296287	0.7671665444646296	93.92505	0.62367916	20.323423	7.924642
design_22	1	EAKAKGLAAAAAALAENAIKAAKKGADKLLVASLAYAAAAALELAAKEYEKNPELKELAEKAREAAKLAKEAAEKALKGDMKEAAKLLEEAAKIAKEIAK:LFVCGGKVDVRAPIPPSFRDRLLTYTAKNASELHEHFILAETFKDYFKENAYPDLLVFEDDIASISSLIIIFLESPGSLVELGIFCNKSELFKKILIVASAEEVYGEDSFIYLGPLEYIKKKVSSSVVIYPWPDPEVLKYDNDFLDDLCVNIKEKLSSI	2.1738797518659374	0.9085468890486843	94.635445	0.59840703	23.4179	11.243483
design_22	2	EAKAKGYAAAAAALAENAIKAIEEGADKLLAASLAYAAAAAARLAAEEFKKNPELKEKAKKAEEIAKLAEEAAKLALEGKMEEAKKLLKEAAKKAKELAK:LFVCGGKVDVRAPIPPSFRDRLLTYTAKNASELHEHFILAETFKDYFKENAYPDLLVFEDDIASISSLIIIFLESPGSLVELGIFCNKSELFKKILIVASAEEVYGEDSFIYLGPLEYIKKKVSSSVVIYPWPDPEVLKYDNDFLDDLCVNIKEKLSSI	0.6518307879209554	1.0039587340621474	92.308044	0.7494745	11.803668	2.248841
design_22	3	AAKAKGLAAKAAALAKNAIEAIKKGADPLYAASLLYAAAAAAKLAAKEYEKDPALKEKAKEAKKIAEELKKAAKLALEGKMEEAAKLAEKALKKAKELAA:LFVCGGKVDVRAPIPPSFRDRLLTYTAKNASELHEHFILAETFKDYFKENAYPDLLVFEDDIASISSLIIIFLESPGSLVELGIFCNKSELFKKILIVASAEEVYGEDSFIYLGPLEYIKKKVSSSVVIYPWPDPEVLKYDNDFLDDLCVNIKEKLSSI	12.932916622020526	0.30508399535128194	94.372986	0.5774163	25.669846	14.427172
design_22	4	AAKAKGLAAAGAALAENAIKAIEEGADPLYAASLAFAAAAAARLASEEFKKDKELKEEAKKAEEVAKLARKAAEAALEGKMKEAKELLKKAAEELKKLAK:LFVCGGKVDVRAPIPPSFRDRLLTYTAKNASELHEHFILAETFKDYFKENAYPDLLVFEDDIASISSLIIIFLESPGSLVELGIFCNKSELFKKILIVASAEEVYGEDSFIYLGPLEYIKKKVSSSVVIYPWPDPEVLKYDNDFLDDLCVNIKEKLSSI	0.765158833816135	0.9996269767723008	93.2989	0.64994836	19.074018	5.7665253
design_22	5	EAKAKGYAAAAAYLAEEAIKALEKGEDKLLVASLAYAAAAALELAAKAYKENKELEEKAKKAEEAAKKAKEAAKLALEGKLEEAKKLLKEVAEEAKKLAK:LFVCGGKVDVRAPIPPSFRDRLLTYTAKNASELHEHFILAETFKDYFKENAYPDLLVFEDDIASISSLIIIFLESPGSLVELGIFCNKSELFKKILIVASAEEVYGEDSFIYLGPLEYIKKKVSSSVVIYPWPDPEVLKYDNDFLDDLCVNIKEKLSSI	0.7512185624925487	1.0002875666650872	92.63209	0.70527905	14.555198	2.3750024
design_22	6	EAKFKGYAAAAAALAENAIKAAEEGKDKLLVASLAYAAAAAFELAAKEAKKIPELEEKAKEAEKAAKKAKEAAEKALEGKMKEAKKLLKEAAKEAKKLAK:LFVCGGKVDVRAPIPPSFRDRLLTYTAKNASELHEHFILAETFKDYFKENAYPDLLVFEDDIASISSLIIIFLESPGSLVELGIFCNKSELFKKILIVASAEEVYGEDSFIYLGPLEYIKKKVSSSVVIYPWPDPEVLKYDNDFLDDLCVNIKEKLSSI	0.7695456079120944	0.9995752758969315	90.386055	0.6899276	16.5313	4.240256
design_22	7	AAAAKGYAAAAAKLAENAIKAIEEGKDKLLAASLLYAAAAAAKLAAKEYEKDKELKPLAKKAKEAAKLLKEAAKLALEGKLEEAKKKAKEAAKILKEIAE:LFVCGGKVDVRAPIPPSFRDRLLTYTAKNASELHEHFILAETFKDYFKENAYPDLLVFEDDIASISSLIIIFLESPGSLVELGIFCNKSELFKKILIVASAEEVYGEDSFIYLGPLEYIKKKVSSSVVIYPWPDPEVLKYDNDFLDDLCVNIKEKLSSI	1.4555496908986647	0.9636060657051463	91.81425	0.7103547	13.573271	3.0937564
design_22	8	AAAAKGYAAAAAALAKNAIKAIKEGADPLLAASLLYAAAAAFKLAAKEAEKDPELKPLAEEAKKAAEKAKKAAELALKGDLEEAAKLAEEAKKIAEKIAK:LFVCGGKVDVRAPIPPSFRDRLLTYTAKNASELHEHFILAETFKDYFKENAYPDLLVFEDDIASISSLIIIFLESPGSLVELGIFCNKSELFKKILIVASAEEVYGEDSFIYLGPLEYIKKKVSSSVVIYPWPDPEVLKYDNDFLDDLCVNIKEKLSSI	2.3735323319007957	0.8811948121831726	92.04932	0.6135289	22.015812	9.690123
design_22	9	EAAAKGYAAAAAKLAENAIKAIEKGEDPLLAASLAYAAAAAAKLAAKEFKKNPELEEKAKKAEEAAKLLEEAAKKALEGKLEEAKKLLKEAAKIMKELAK:LFVCGGKVDVRAPIPPSFRDRLLTYTAKNASELHEHFILAETFKDYFKENAYPDLLVFEDDIASISSLIIIFLESPGSLVELGIFCNKSELFKKILIVASAEEVYGEDSFIYLGPLEYIKKKVSSSVVIYPWPDPEVLKYDNDFLDDLCVNIKEKLSSI	1.6442641487312784	0.9343219563142564	92.927246	0.7129169	13.046766	2.9062357
design_22	10	EAAAKGYAAAAAALAENAIKAAEKGEDKLLVASLLYAAAAAAELAAKEFEKNPELKEKAEKAKEIAKLLKEAAKKALEGKMKEAIKLAKEAAERAKELAK:LFVCGGKVDVRAPIPPSFRDRLLTYTAKNASELHEHFILAETFKDYFKENAYPDLLVFEDDIASISSLIIIFLESPGSLVELGIFCNKSELFKKILIVASAEEVYGEDSFIYLGPLEYIKKKVSSSVVIYPWPDPEVLKYDNDFLDDLCVNIKEKLSSI	1.2636663870187284	0.9666344991519863	92.80752	0.6929267	14.440096	3.166202
design_22	11	AAKAKGLAAAGAKLAENAIKAIEKGEDKLLVASLAYAAAAAARLAAEEFKKDPELEEKAKEAEEIAKLAEEAAEKALEGKLEEAKKLLEEAAKKLKELAK:LFVCGGKVDVRAPIPPSFRDRLLTYTAKNASELHEHFILAETFKDYFKENAYPDLLVFEDDIASISSLIIIFLESPGSLVELGIFCNKSELFKKILIVASAEEVYGEDSFIYLGPLEYIKKKVSSSVVIYPWPDPEVLKYDNDFLDDLCVNIKEKLSSI	1.6195860212228477	0.9511693643727779	93.548706	0.6696901	17.191038	4.686384
design_22	12	AAAAKGYAAAGAALAKNAIEALKKGEDKLLVASLLYAAAAAAKLAAKEFAKDPALAEKAKEAKKVAEELKEAAEKALKGELEEAKKLAEEAAKRLEELAK:LFVCGGKVDVRAPIPPSFRDRLLTYTAKNASELHEHFILAETFKDYFKENAYPDLLVFEDDIASISSLIIIFLESPGSLVELGIFCNKSELFKKILIVASAEEVYGEDSFIYLGPLEYIKKKVSSSVVIYPWPDPEVLKYDNDFLDDLCVNIKEKLSSI	1.179673328200079	0.9789982258432254	93.1409	0.6493823	18.76193	5.628539
design_22	13	AAKFKGYAAAAAALLEAAIKAIKAGEDPLLVASLLNAAAAAAKLAAKEAAKDPELKEEAEKAKEIAELAKEAAKAALEGDLEKALKLAEEAAKKAKELAA:LFVCGGKVDVRAPIPPSFRDRLLTYTAKNASELHEHFILAETFKDYFKENAYPDLLVFEDDIASISSLIIIFLESPGSLVELGIFCNKSELFKKILIVASAEEVYGEDSFIYLGPLEYIKKKVSSSVVIYPWPDPEVLKYDNDFLDDLCVNIKEKLSSI	15.023493618564443	0.3788642602813643	94.3967	0.5679769	26.694656	17.276976
design_22	14	EAKAKGYAAAAAALAKNAIAAAKAGEDPLYVASLAFAAAAAAKLAAKEYEKNPELKEEAKKAKEVAKLAKEAAEKALEGKMEEAAKLLKEAAERMKELAK:LFVCGGKVDVRAPIPPSFRDRLLTYTAKNASELHEHFILAETFKDYFKENAYPDLLVFEDDIASISSLIIIFLESPGSLVELGIFCNKSELFKKILIVASAEEVYGEDSFIYLGPLEYIKKKVSSSVVIYPWPDPEVLKYDNDFLDDLCVNIKEKLSSI	7.381756620277636	0.49829608283081184	93.88517	0.58925426	24.522968	9.629202
design_22	15	AAKAKGYAAAAAALAKAAIEAAEKGEDKLLVASLAFAAAAAFELAAKEFEKDPELKEEAKKAKEAAKKAKEAAKKALEGKMEEAKKLLKEAAEEAKKLAK:LFVCGGKVDVRAPIPPSFRDRLLTYTAKNASELHEHFILAETFKDYFKENAYPDLLVFEDDIASISSLIIIFLESPGSLVELGIFCNKSELFKKILIVASAEEVYGEDSFIYLGPLEYIKKKVSSSVVIYPWPDPEVLKYDNDFLDDLCVNIKEKLSSI	1.1926270789262976	0.9784566892801018	91.36289	0.66680205	17.888016	5.517667
design_22	16	EAKAKGYAAAAARLAENAIKAAKEGAPKELVASLAYAAAAAAKLAAKEYKKNPELKELAEKAEEIAKLAKEAAELALEGKMEEAIKKLEEAAKRAKEIAE:LFVCGGKVDVRAPIPPSFRDRLLTYTAKNASELHEHFILAETFKDYFKENAYPDLLVFEDDIASISSLIIIFLESPGSLVELGIFCNKSELFKKILIVASAEEVYGEDSFIYLGPLEYIKKKVSSSVVIYPWPDPEVLKYDNDFLDDLCVNIKEKLSSI	14.330259108656989	0.37220980670957476	94.71552	0.57599175	25.50355	12.925368
design_22	17	EAKAKGYAAAAAALAEAAIKAAEKGEDKLLVASLAYAAAAAAKLAAEEFEKNKELKEKAKRAKKIAELAKEAAKAALEGKTEEAKKLLKKAAEEAKKLAE:LFVCGGKVDVRAPIPPSFRDRLLTYTAKNASELHEHFILAETFKDYFKENAYPDLLVFEDDIASISSLIIIFLESPGSLVELGIFCNKSELFKKILIVASAEEVYGEDSFIYLGPLEYIKKKVSSSVVIYPWPDPEVLKYDNDFLDDLCVNIKEKLSSI	1.4413577021780626	0.9634971924500454	91.80525	0.7028224	14.628626	3.3983278
design_22	18	AAKAKGYAAAAAALAENAIKAAKKGEDKLYVASLAFAAAAAAKLAAKEFEKNPELKEEAKKAKKIAELAKEAAKLALEGKEEEALKKLKEAAKEAKELAK:LFVCGGKVDVRAPIPPSFRDRLLTYTAKNASELHEHFILAETFKDYFKENAYPDLLVFEDDIASISSLIIIFLESPGSLVELGIFCNKSELFKKILIVASAEEVYGEDSFIYLGPLEYIKKKVSSSVVIYPWPDPEVLKYDNDFLDDLCVNIKEKLSSI	1.2107184000801545	0.9771956698241422	91.18265	0.6805724	16.148026	3.873848
design_22	19	SAAAKGYAAAAAALAKNAIEAAKKGAPKELVASLAYAAAAAAKLAAKEFEKDPETKELAKKAKEVAKLAKEAAKLALKGEMEEALKKLEEAAKRMKEIAE:LFVCGGKVDVRAPIPPSFRDRLLTYTAKNASELHEHFILAETFKDYFKENAYPDLLVFEDDIASISSLIIIFLESPGSLVELGIFCNKSELFKKILIVASAEEVYGEDSFIYLGPLEYIKKKVSSSVVIYPWPDPEVLKYDNDFLDDLCVNIKEKLSSI	0.6763556389254203	1.003321707447851	91.96558	0.7540096	11.451216	2.0802226
design_22	20	EEKFKGYAAAAAKLAENAIKAIKKGEDPLYAASLAFAAAAAAELAAKEAEKNPELKEEAEKAKEIAKKLKEAAKKALEGKLEEAKKLAEEAAKEAKELAK:LFVCGGKVDVRAPIPPSFRDRLLTYTAKNASELHEHFILAETFKDYFKENAYPDLLVFEDDIASISSLIIIFLESPGSLVELGIFCNKSELFKKILIVASAEEVYGEDSFIYLGPLEYIKKKVSSSVVIYPWPDPEVLKYDNDFLDDLCVNIKEKLSSI	1.6258386169591428	0.9507143954924727	89.826836	0.7405014	11.547036	2.3064513
design_22	21	EAAAKGYAAAAARLAENAIKAAKEGADPLLVASLAYAAAAAAELAAKEFAKNPKLAEEAKKAKEIAKLAKEAAEKALEGKMEEAIKLLEEAAEEAKKLAK:LFVCGGKVDVRAPIPPSFRDRLLTYTAKNASELHEHFILAETFKDYFKENAYPDLLVFEDDIASISSLIIIFLESPGSLVELGIFCNKSELFKKILIVASAEEVYGEDSFIYLGPLEYIKKKVSSSVVIYPWPDPEVLKYDNDFLDDLCVNIKEKLSSI	0.9595891828957523	0.983045369265444	92.80396	0.6820308	15.57384	3.7941136
design_22	22	EAAAKGYAAAAAALAKDAIKAIEKGEDKLLAASLLYAAAAAAKLAAKEYKKNKELEEEAKRAEEIAKKLKEAAKLALEGKEEEALKLAKEAYKEAEKLAK:LFVCGGKVDVRAPIPPSFRDRLLTYTAKNASELHEHFILAETFKDYFKENAYPDLLVFEDDIASISSLIIIFLESPGSLVELGIFCNKSELFKKILIVASAEEVYGEDSFIYLGPLEYIKKKVSSSVVIYPWPDPEVLKYDNDFLDDLCVNIKEKLSSI	1.4890491990867836	0.9447609766067041	92.438034	0.69624054	14.975854	2.8182883
design_22	23	AAKAKGLAAAGAALAKAAIEAIKKGADPLYAASLLYAAAAAAKLAAEEYEKDPELKEKAEKAKEVAEKLKEAAKKALEGDLEEAAKLAKEAEKELKELAA:LFVCGGKVDVRAPIPPSFRDRLLTYTAKNASELHEHFILAETFKDYFKENAYPDLLVFEDDIASISSLIIIFLESPGSLVELGIFCNKSELFKKILIVASAEEVYGEDSFIYLGPLEYIKKKVSSSVVIYPWPDPEVLKYDNDFLDDLCVNIKEKLSSI	5.810859474772122	0.5964195058263718	95.66634	0.5784106	25.468704	13.489653
design_22	24	EAKAKGYAAAGAALAENAIKAAEEGADKLLVASLAYAAAAAAELASKEYKKNPELKEKAKKAEEIAKLLKEAAEKALKGDTEEAIKLLKEAAKKLKELAE:LFVCGGKVDVRAPIPPSFRDRLLTYTAKNASELHEHFILAETFKDYFKENAYPDLLVFEDDIASISSLIIIFLESPGSLVELGIFCNKSELFKKILIVASAEEVYGEDSFIYLGPLEYIKKKVSSSVVIYPWPDPEVLKYDNDFLDDLCVNIKEKLSSI	0.6125541425677764	0.9973966976823799	92.82555	0.7066637	14.633754	3.3321848
design_22	25	AAKAKGYAAAGAALAENAIKAIEEGKDPLLVASLLNAAAAAAKLAAKEFAKDPELAPLAEKAKEAAKKLKEAAKLALEGKLEEAKKKAKEAAKILKELAA:LFVCGGKVDVRAPIPPSFRDRLLTYTAKNASELHEHFILAETFKDYFKENAYPDLLVFEDDIASISSLIIIFLESPGSLVELGIFCNKSELFKKILIVASAEEVYGEDSFIYLGPLEYIKKKVSSSVVIYPWPDPEVLKYDNDFLDDLCVNIKEKLSSI	1.0590878706268914	0.9863136951160756	93.164566	0.6485621	18.732464	4.7675643
design_22	26	EAAAKGYAAAAARLAKFAIEAAKKGEDPLLVASLAYAAAAALKLAAKEYKKNPELEELAKKAEEAAKLAKKAAELALEGKLEEAIKLLEKALEIAKEIAK:LFVCGGKVDVRAPIPPSFRDRLLTYTAKNASELHEHFILAETFKDYFKENAYPDLLVFEDDIASISSLIIIFLESPGSLVELGIFCNKSELFKKILIVASAEEVYGEDSFIYLGPLEYIKKKVSSSVVIYPWPDPEVLKYDNDFLDDLCVNIKEKLSSI	4.192620346567273	0.7207648789854836	94.55578	0.5996967	22.971949	9.342471
design_22	27	AAAARGWAAAAAALAKDAIKAAEEGKDPLLVASLAYAAAAAAELAAKEFEKDPELAPLAERAREAAELARRAAELALEGKLEEAKKLLREAARRFEEIAK:LFVCGGKVDVRAPIPPSFRDRLLTYTAKNASELHEHFILAETFKDYFKENAYPDLLVFEDDIASISSLIIIFLESPGSLVELGIFCNKSELFKKILIVASAEEVYGEDSFIYLGPLEYIKKKVSSSVVIYPWPDPEVLKYDNDFLDDLCVNIKEKLSSI	3.0858750575485043	0.810949415583713	95.09539	0.57971424	25.12497	13.152437
design_22	28	AAKAKGYAAAAAALAKNAIEAAEKGEPKELVASLAYAAAAAAELASKEFEKDKELKEEAKKAKEIAKKAKKAAEAALEGKMEEAKKLLKEAAKEAKELAK:LFVCGGKVDVRAPIPPSFRDRLLTYTAKNASELHEHFILAETFKDYFKENAYPDLLVFEDDIASISSLIIIFLESPGSLVELGIFCNKSELFKKILIVASAEEVYGEDSFIYLGPLEYIKKKVSSSVVIYPWPDPEVLKYDNDFLDDLCVNIKEKLSSI	6.875438556456049	0.4992787295863468	94.660835	0.57025015	26.415695	16.033646
design_22	29	AAAAKGYAAAAAALAENAIKAAEEGADPLLVASLAYAAAAAAKLAAKEFKKDPALKEEAKKAEEIAKKAKEAAKLALEGKMEEAKKLLKEAAKEAKKLAK:LFVCGGKVDVRAPIPPSFRDRLLTYTAKNASELHEHFILAETFKDYFKENAYPDLLVFEDDIASISSLIIIFLESPGSLVELGIFCNKSELFKKILIVASAEEVYGEDSFIYLGPLEYIKKKVSSSVVIYPWPDPEVLKYDNDFLDDLCVNIKEKLSSI	1.0334231923910047	0.9870569711686714	93.36189	0.6271551	20.564295	7.7830405
design_22	30	SAAAKGYAAAAAALAKNAIEAAEKGEDPLLVASLAYAAAAAAELAAKEFEKDPELKEKAEKAKEAAKKAKEAAKKALEGKMEEAIKLLKEAAKKFEELAK:LFVCGGKVDVRAPIPPSFRDRLLTYTAKNASELHEHFILAETFKDYFKENAYPDLLVFEDDIASISSLIIIFLESPGSLVELGIFCNKSELFKKILIVASAEEVYGEDSFIYLGPLEYIKKKVSSSVVIYPWPDPEVLKYDNDFLDDLCVNIKEKLSSI	8.72617988216832	0.7069129381009696	77.66717	0.5906666	24.988829	13.152576
design_22	31	KEKAKGYAAAAAKLAENAIKAAEEGKDKLYVASLAYAAAAAAELAAKEFEKIPELKEEAEKAKEAAEKLKEAAKKALEGKMEEAKKLLKEAAKELKELAK:LFVCGGKVDVRAPIPPSFRDRLLTYTAKNASELHEHFILAETFKDYFKENAYPDLLVFEDDIASISSLIIIFLESPGSLVELGIFCNKSELFKKILIVASAEEVYGEDSFIYLGPLEYIKKKVSSSVVIYPWPDPEVLKYDNDFLDDLCVNIKEKLSSI	1.1550886536790932	0.9805607423672948	92.9429	0.6730263	16.546307	4.0356708
design_23	0	SLLEELLKRHSAGYGGALAGAAAAGAAGAAVAAAVAAAAADPAAGLALGLALGFAALGALFDAKGSEVAGALMRAAGAAALGPEAAKEENEKALEIAEKL:LFVCGGKVDVRAPIPPSFRDRLLTYTAKNASELHEHFILAETFKDYFKENAYPDLLVFEDDIASISSLIIIFLESPGSLVELGIFCNKSELFKKILIVASAEEVYGEDSFIYLGPLEYIKKKVSSSVVIYPWPDPEVLKYDNDFLDDLCVNIKEKLSSI	14.382400561381715	0.39117281132775855	48.004158	0.566384	27.52441	19.75412
design_23	1	SSLEELLKRLSAAYGGALAAAAAAAALGAAITAAVTALAADPEKGAKLGAYVAFGLLGDIFDKKGSKVAGALMRAAGAAALGTEAAKEENKKALEIAEEL:LFVCGGKVDVRAPIPPSFRDRLLTYTAKNASELHEHFILAETFKDYFKENAYPDLLVFEDDIASISSLIIIFLESPGSLVELGIFCNKSELFKKILIVASAEEVYGEDSFIYLGPLEYIKKKVSSSVVIYPWPDPEVLKYDNDFLDDLCVNIKEKLSSI	13.73071998851094	0.451864363688823	50.300343	0.5803169	26.311644	11.147847
design_23	2	SLEEELLKRRAAARGGALAAAAAAGAAAAAVAAAVTAAAADAAAGAAAGAAAGFAALGKIFEKKGSKVAGALMRTAGAAALGTEAAKEENEKALKIAEEL:LFVCGGKVDVRAPIPPSFRDRLLTYTAKNASELHEHFILAETFKDYFKENAYPDLLVFEDDIASISSLIIIFLESPGSLVELGIFCNKSELFKKILIVASAEEVYGEDSFIYLGPLEYIKKKVSSSVVIYPWPDPEVLKYDNDFLDDLCVNIKEKLSSI	16.375379716458827	0.4167180926044202	72.901245	0.5623419	27.0013	11.575796
design_23	3	SSLEELLKRHAAARGGAIEAAKAAAAAAAAIAAAVTAAAADPAAGAAAGAAAGFEAVGEAFEKKGSKVAGALMRTAGAAAVGPEAAKEANKKALEIAEEL:LFVCGGKVDVRAPIPPSFRDRLLTYTAKNASELHEHFILAETFKDYFKENAYPDLLVFEDDIASISSLIIIFLESPGSLVELGIFCNKSELFKKILIVASAEEVYGEDSFIYLGPLEYIKKKVSSSVVIYPWPDPEVLKYDNDFLDDLCVNIKEKLSSI	12.217531808627479	0.2842569107938968	51.89546	0.5709334	27.583883	13.745864
design_23	4	SEEEELLKRRAAARGGALAAAKAAGAAGAALAAAVTAAAADAATGAALGAAAAFGALGAAFEAAGSKVAGALMKALGAQAVGTEAAKKANEEALKIAEEL:LFVCGGKVDVRAPIPPSFRDRLLTYTAKNASELHEHFILAETFKDYFKENAYPDLLVFEDDIASISSLIIIFLESPGSLVELGIFCNKSELFKKILIVASAEEVYGEDSFIYLGPLEYIKKKVSSSVVIYPWPDPEVLKYDNDFLDDLCVNIKEKLSSI	18.45560242248678	0.23194756436358713	62.259285	0.57276833	26.042671	14.526863
design_23	5	SSLEELLKRRSAARGGHLAAAKALGALAAAIAAAVAAAAADPAAGAALGAALGAALAGKIFEKKGSKVAGALMEALGAAAVGTEAAKEANEKALKIAEEL:LFVCGGKVDVRAPIPPSFRDRLLTYTAKNASELHEHFILAETFKDYFKENAYPDLLVFEDDIASISSLIIIFLESPGSLVELGIFCNKSELFKKILIVASAEEVYGEDSFIYLGPLEYIKKKVSSSVVIYPWPDPEVLKYDNDFLDDLCVNIKEKLSSI	9.96081181426708	0.38912920357532027	51.590008	0.5650773	27.886457	16.691998
design_23	6	SELEKLLERRSKARGGALAAAAAAGALGAAIAAAVAAASADPALGLALGLYVGFSLLGKIFEAKGSKVAGAIMRTLGAQALGTELAKKENEKALKVAEEL:LFVCGGKVDVRAPIPPSFRDRLLTYTAKNASELHEHFILAETFKDYFKENAYPDLLVFEDDIASISSLIIIFLESPGSLVELGIFCNKSELFKKILIVASAEEVYGEDSFIYLGPLEYIKKKVSSSVVIYPWPDPEVLKYDNDFLDDLCVNIKEKLSSI	13.217476032366303	0.30530043176856897	64.16374	0.57246685	26.419756	10.195884
design_23	7	SLEEELLKRRAAGRGGAIKAAKAAGAAGAALAAAIAAAAADAAAGAALGAAAAAAAVGAIFKAKGSDVAGALAEAAGAAAVGTAAAKEANKKALAIAEEN:LFVCGGKVDVRAPIPPSFRDRLLTYTAKNASELHEHFILAETFKDYFKENAYPDLLVFEDDIASISSLIIIFLESPGSLVELGIFCNKSELFKKILIVASAEEVYGEDSFIYLGPLEYIKKKVSSSVVIYPWPDPEVLKYDNDFLDDLCVNIKEKLSSI	21.33088701894331	0.21156986150926885	49.35026	0.56131613	27.935741	17.147396
design_23	8	SMEEELLERRSKAYGGALKAAAALGALGAAIAAAVTAAAADPALGAALGLYLGFKLLGEIFEKKGSKVAGALMRTLGAAALGTEASKKENEKALEIAEEL:LFVCGGKVDVRAPIPPSFRDRLLTYTAKNASELHEHFILAETFKDYFKENAYPDLLVFEDDIASISSLIIIFLESPGSLVELGIFCNKSELFKKILIVASAEEVYGEDSFIYLGPLEYIKKKVSSSVVIYPWPDPEVLKYDNDFLDDLCVNIKEKLSSI	17.137541716593244	0.2275850166797758	61.83751	0.57354575	26.611885	15.185843
design_23	9	SEEEKLLERRAKAYGGALKAAAALGALGALIAAAVTALAADPAKGLALGLYVGFYLAGLLLEKAGSKVGGAIMRTLGAAALGTEAAKEENKKALEIAEKL:LFVCGGKVDVRAPIPPSFRDRLLTYTAKNASELHEHFILAETFKDYFKENAYPDLLVFEDDIASISSLIIIFLESPGSLVELGIFCNKSELFKKILIVASAEEVYGEDSFIYLGPLEYIKKKVSSSVVIYPWPDPEVLKYDNDFLDDLCVNIKEKLSSI	17.82621237680208	0.2217894119326458	66.96049	0.57409966	27.02529	17.648897
design_23	10	SLLEELLKRHSAAGGGALAAAAAAGAAGAALAAAVAAAAPDPEVGARLGAALGFGLVGAAFEAAGSKVAGALMRTAGAAALGTEAAKAENERALKVAEEL:LFVCGGKVDVRAPIPPSFRDRLLTYTAKNASELHEHFILAETFKDYFKENAYPDLLVFEDDIASISSLIIIFLESPGSLVELGIFCNKSELFKKILIVASAEEVYGEDSFIYLGPLEYIKKKVSSSVVIYPWPDPEVLKYDNDFLDDLCVNIKEKLSSI	12.56487491019112	0.4187691674191933	76.42059	0.56073093	27.79021	17.762909
design_23	11	SLEELLLERHSKAYGGALEEAAKRAAEGAALAAAVAAAEADPEKGKALGTRLAFEKVGEEFFAKGSEVAGALMRTLGAAALGTEAAKEENEKALEIAEKL:LFVCGGKVDVRAPIPPSFRDRLLTYTAKNASELHEHFILAETFKDYFKENAYPDLLVFEDDIASISSLIIIFLESPGSLVELGIFCNKSELFKKILIVASAEEVYGEDSFIYLGPLEYIKKKVSSSVVIYPWPDPEVLKYDNDFLDDLCVNIKEKLSSI	17.67961045738771	0.3635259987167603	49.54952	0.5815117	26.025776	14.161775
design_23	12	SSLEELLKRLSAGRGGGLEFAAKMGAIAGAIAAAVTAAAADPEAGAALGAAVGFGLLGAIFEKKGSKVAGALMRTLGAQALGTEAAKEANELALEVAEEL:LFVCGGKVDVRAPIPPSFRDRLLTYTAKNASELHEHFILAETFKDYFKENAYPDLLVFEDDIASISSLIIIFLESPGSLVELGIFCNKSELFKKILIVASAEEVYGEDSFIYLGPLEYIKKKVSSSVVIYPWPDPEVLKYDNDFLDDLCVNIKEKLSSI	14.486379141095027	0.2705392726348197	56.429096	0.57121384	27.572632	17.808502
design_23	13	SSLEELLKRHAGGRGGALAAAAAAGAAAAAIAAAVAAAAADPAEGAALGLRVGFELLGEAFNKAGSEVAGEIMRTAGAAALGTAASKEENEKALEVAEKL:LFVCGGKVDVRAPIPPSFRDRLLTYTAKNASELHEHFILAETFKDYFKENAYPDLLVFEDDIASISSLIIIFLESPGSLVELGIFCNKSELFKKILIVASAEEVYGEDSFIYLGPLEYIKKKVSSSVVIYPWPDPEVLKYDNDFLDDLCVNIKEKLSSI	14.055060262864396	0.3155454920845636	51.96346	0.56388915	28.578787	20.384872
design_23	14	SLLEELLKRRSAARGGALKAAAAAGAIAEAIAAAVEAASEDPEKGRALGKYLGFALLGAAFEAAGSKVAGALMEAAGAAALGTEEAKKANEKALKIAEEL:LFVCGGKVDVRAPIPPSFRDRLLTYTAKNASELHEHFILAETFKDYFKENAYPDLLVFEDDIASISSLIIIFLESPGSLVELGIFCNKSELFKKILIVASAEEVYGEDSFIYLGPLEYIKKKVSSSVVIYPWPDPEVLKYDNDFLDDLCVNIKEKLSSI	6.405367434838352	0.6964548639187381	62.861217	0.6197431	21.366993	7.7039385
design_23	15	SMEEELLKRRAAAYGGHLKAAAAAGAAAAAVAAAVAAAAADPAAGAALGVAVGFAALGAIFEKKGSEVAGAIMRAAGAAAVGPEAEKKENEKALEIAEKL:LFVCGGKVDVRAPIPPSFRDRLLTYTAKNASELHEHFILAETFKDYFKENAYPDLLVFEDDIASISSLIIIFLESPGSLVELGIFCNKSELFKKILIVASAEEVYGEDSFIYLGPLEYIKKKVSSSVVIYPWPDPEVLKYDNDFLDDLCVNIKEKLSSI	19.7021325627972	0.31219545087252415	64.18671	0.5685747	26.968666	12.8632
design_23	16	SLLEELLERRSKARGGAIKAAAAAGAAGAALAAAVTAAAADPALGAALGAYLAFAAVGAAFEKAGSKVAGALMRTAGAAAVGPELSKKANEEALKVAEEL:LFVCGGKVDVRAPIPPSFRDRLLTYTAKNASELHEHFILAETFKDYFKENAYPDLLVFEDDIASISSLIIIFLESPGSLVELGIFCNKSELFKKILIVASAEEVYGEDSFIYLGPLEYIKKKVSSSVVIYPWPDPEVLKYDNDFLDDLCVNIKEKLSSI	9.093663718247246	0.5020268532956745	61.78103	0.5648465	27.51904	14.743553
design_23	17	SEEEELLERRSKAYGGALKAAAAAAAAGAAIAAAVTAASADPAKGAALGAAAAFAALGAVFKAKGSEVAGALMEAAGAAAVGTEAAKEANKKALEIAEKL:LFVCGGKVDVRAPIPPSFRDRLLTYTAKNASELHEHFILAETFKDYFKENAYPDLLVFEDDIASISSLIIIFLESPGSLVELGIFCNKSELFKKILIVASAEEVYGEDSFIYLGPLEYIKKKVSSSVVIYPWPDPEVLKYDNDFLDDLCVNIKEKLSSI	14.219676980453608	0.28127318312303307	69.50059	0.572298	26.323164	15.261122
design_23	18	SSLEELLKRLAAAGGGALEAAAKAGAAAAAIAAAVTAASADAAAGAAAGAAAGAAAVGEEFFKKGSEVAGALMEAAGAAAQGTAAAKEANKKALEIAEKL:LFVCGGKVDVRAPIPPSFRDRLLTYTAKNASELHEHFILAETFKDYFKENAYPDLLVFEDDIASISSLIIIFLESPGSLVELGIFCNKSELFKKILIVASAEEVYGEDSFIYLGPLEYIKKKVSSSVVIYPWPDPEVLKYDNDFLDDLCVNIKEKLSSI	15.352876356447918	0.2851439739883682	41.960693	0.5703833	27.622087	16.301052
design_23	19	SLLDELLKRHAGARGGALAFGAALGAAGAAVAAAVTAASADPALGAALGLYVGFAIAGAIFEAAGSEVAGALMRTLGAAALGPEAAKEENEKALEIAEKL:LFVCGGKVDVRAPIPPSFRDRLLTYTAKNASELHEHFILAETFKDYFKENAYPDLLVFEDDIASISSLIIIFLESPGSLVELGIFCNKSELFKKILIVASAEEVYGEDSFIYLGPLEYIKKKVSSSVVIYPWPDPEVLKYDNDFLDDLCVNIKEKLSSI	14.19453827042894	0.4118146307944214	68.15722	0.568112	27.507214	16.13689
design_23	20	SLLEELLKRRAAARGGALKAAAAAAAAAAAVAAAVAAAAADPARGAALGAAVGFALAGAAFEAKGSKVAGALMRTLGAAALGTEEAKKANEEALKIAEEL:LFVCGGKVDVRAPIPPSFRDRLLTYTAKNASELHEHFILAETFKDYFKENAYPDLLVFEDDIASISSLIIIFLESPGSLVELGIFCNKSELFKKILIVASAEEVYGEDSFIYLGPLEYIKKKVSSSVVIYPWPDPEVLKYDNDFLDDLCVNIKEKLSSI	8.382734261560627	0.5114963218898761	62.65169	0.5615312	27.906376	18.816559
design_23	21	SSLEELLKRRSAAGGGALAFAAAMGAAAAAIAAAVAAAAADPAAGAALGAAVGFAILGLIFEKKGSEVAGALMRAAGAAAVGPEAAKKANELALEIAEKL:LFVCGGKVDVRAPIPPSFRDRLLTYTAKNASELHEHFILAETFKDYFKENAYPDLLVFEDDIASISSLIIIFLESPGSLVELGIFCNKSELFKKILIVASAEEVYGEDSFIYLGPLEYIKKKVSSSVVIYPWPDPEVLKYDNDFLDDLCVNIKEKLSSI	10.575058721455283	0.40740837838899446	58.207314	0.56895036	27.501291	18.64325
design_23	22	SLEEELLKRRSAARGGALAEAAKAAAEAAALAAAVAAASADPAAGAALGAAAGAAAVGARFKAAGSEVAGALMEALGAAALGPEASKAANKKALEVAEKL:LFVCGGKVDVRAPIPPSFRDRLLTYTAKNASELHEHFILAETFKDYFKENAYPDLLVFEDDIASISSLIIIFLESPGSLVELGIFCNKSELFKKILIVASAEEVYGEDSFIYLGPLEYIKKKVSSSVVIYPWPDPEVLKYDNDFLDDLCVNIKEKLSSI	18.449922318627443	0.22785322556677617	76.90526	0.5674469	26.417336	13.22171
design_23	23	SLEELLLKRHAGAGGGALAGAALLGALGGAIAAAITALSPDPAVGAALGAYVGFAIVGLIFFAKGSKVAGAIMFTLGAAALGTEAAKKENELALKIAEEL:LFVCGGKVDVRAPIPPSFRDRLLTYTAKNASELHEHFILAETFKDYFKENAYPDLLVFEDDIASISSLIIIFLESPGSLVELGIFCNKSELFKKILIVASAEEVYGEDSFIYLGPLEYIKKKVSSSVVIYPWPDPEVLKYDNDFLDDLCVNIKEKLSSI	16.68477843685023	0.31290723951550103	62.00365	0.56730485	27.951561	17.851017
design_23	24	SMEEELLERRSKARGGALKAAAAAGALGAAIAAAVTAAAADPAVGLALGLAVGFGLLGAIFKKKGSEVAGAIMETAGAAAVGTEAAKEANEKALEIAEKL:LFVCGGKVDVRAPIPPSFRDRLLTYTAKNASELHEHFILAETFKDYFKENAYPDLLVFEDDIASISSLIIIFLESPGSLVELGIFCNKSELFKKILIVASAEEVYGEDSFIYLGPLEYIKKKVSSSVVIYPWPDPEVLKYDNDFLDDLCVNIKEKLSSI	17.607578101737854	0.2221829253250702	50.77838	0.5780894	26.48226	13.253025
design_23	25	SLEEELLKRRAAAYGGALAAAAAAGALAAAIAAAVAAASADPALGAALGRAVGFALVGAAFEAAGSKVAGALMRAAGAAALGTEAAKKENEKALEIAEEL:LFVCGGKVDVRAPIPPSFRDRLLTYTAKNASELHEHFILAETFKDYFKENAYPDLLVFEDDIASISSLIIIFLESPGSLVELGIFCNKSELFKKILIVASAEEVYGEDSFIYLGPLEYIKKKVSSSVVIYPWPDPEVLKYDNDFLDDLCVNIKEKLSSI	11.212575262851466	0.3095905165536983	69.36009	0.5633001	27.845098	19.395924
design_23	26	SMEEELLERRAKAYGGALKAAAALGALGAAIAAAVTALAADPAKGLALGLAVAFGLAGAIFKAKGSEVAGALMEALGAAALGPEAAKEANEKALEIAEKL:LFVCGGKVDVRAPIPPSFRDRLLTYTAKNASELHEHFILAETFKDYFKENAYPDLLVFEDDIASISSLIIIFLESPGSLVELGIFCNKSELFKKILIVASAEEVYGEDSFIYLGPLEYIKKKVSSSVVIYPWPDPEVLKYDNDFLDDLCVNIKEKLSSI	19.661592336283572	0.3451678731151036	67.992516	0.56793034	27.340143	14.357748
design_23	27	SEEEALLARRAAARGGALAAAAALGAAGAAIAAAVTAAAADPALGAALGAALGFAVLGAIFEAKGSKVAGALMRAAGAAALGTAASKAENEAALKVAEEL:LFVCGGKVDVRAPIPPSFRDRLLTYTAKNASELHEHFILAETFKDYFKENAYPDLLVFEDDIASISSLIIIFLESPGSLVELGIFCNKSELFKKILIVASAEEVYGEDSFIYLGPLEYIKKKVSSSVVIYPWPDPEVLKYDNDFLDDLCVNIKEKLSSI	19.582911376354826	0.299432062008846	62.14721	0.56432056	27.292341	13.564957
design_23	28	SLLEELLKRHAGARGGALEAAKAAAAAGAALAAAVTAASADPEKGLALGLYLAHKAVGEAFEKKGSKVAGAIERAAGAAALGTEEEKKENEKALKVAEEL:LFVCGGKVDVRAPIPPSFRDRLLTYTAKNASELHEHFILAETFKDYFKENAYPDLLVFEDDIASISSLIIIFLESPGSLVELGIFCNKSELFKKILIVASAEEVYGEDSFIYLGPLEYIKKKVSSSVVIYPWPDPEVLKYDNDFLDDLCVNIKEKLSSI	11.46785825746011	0.39875533815302977	59.881817	0.5664592	27.989304	19.471104
design_23	29	SELEKLLERRSKAYGGALAAAAAAGAAGAALAAAVTAAAADPAAGAALGAALGFAALGAAFKAKGSEVAGALAEAAGAAAVGPAAAKEANKKALEIAEKL:LFVCGGKVDVRAPIPPSFRDRLLTYTAKNASELHEHFILAETFKDYFKENAYPDLLVFEDDIASISSLIIIFLESPGSLVELGIFCNKSELFKKILIVASAEEVYGEDSFIYLGPLEYIKKKVSSSVVIYPWPDPEVLKYDNDFLDDLCVNIKEKLSSI	13.048733727115179	0.3806905363543469	50.150253	0.56090736	28.096153	20.278461
design_23	30	SLLEKLLERHAKARGGALEAAKAAGAAGAALAAAVAAAAADPALGAALGAALAFAAVGAIFFAKGSKVAGAIMVTLGAAALGPEAAKKANELALKIAEEL:LFVCGGKVDVRAPIPPSFRDRLLTYTAKNASELHEHFILAETFKDYFKENAYPDLLVFEDDIASISSLIIIFLESPGSLVELGIFCNKSELFKKILIVASAEEVYGEDSFIYLGPLEYIKKKVSSSVVIYPWPDPEVLKYDNDFLDDLCVNIKEKLSSI	18.38121053295743	0.41532243030828825	53.862236	0.57019323	27.137125	18.427185
design_23	31	SLEEELLKRRAAARGGALEEAKKLGEEAEKITEIITKLSKDPEEGKKLGKYVGFSIVGEIFEKKGSKVAGALMRTLGAYELGTEAAKEANKEALKIAEEL:LFVCGGKVDVRAPIPPSFRDRLLTYTAKNASELHEHFILAETFKDYFKENAYPDLLVFEDDIASISSLIIIFLESPGSLVELGIFCNKSELFKKILIVASAEEVYGEDSFIYLGPLEYIKKKVSSSVVIYPWPDPEVLKYDNDFLDDLCVNIKEKLSSI	16.645366172560497	0.34584828557655634	44.578472	0.6078908	24.405489	8.499643
design_24	0	SVEEKNKKLRELGKKSAERVKAMSPEEIAEAVAKTYADKIAIAKEEFAKLAEKSSPEEAKKIEENGKKAIAGLEAEGAEDVANAARIAESAYLELERALS:LFVCGGKVDVRAPIPPSFRDRLLTYTAKNASELHEHFILAETFKDYFKENAYPDLLVFEDDIASISSLIIIFLESPGSLVELGIFCNKSELFKKILIVASAEEVYGEDSFIYLGPLEYIKKKVSSSVVIYPWPDPEVLKYDNDFLDDLCVNIKEKLSSI	20.68523762647525	0.12925710556939368	82.40635	0.57143414	27.0938	17.314127
design_24	1	SVEEKNKKLRELGKEHAERVKAMSPEEQAAAEKQTWDDRIKIGKKIFEELAKKSSPEEAEKIKKNGEIAIKGLEEEGKEDVANAAANAASAVEELERALS:LFVCGGKVDVRAPIPPSFRDRLLTYTAKNASELHEHFILAETFKDYFKENAYPDLLVFEDDIASISSLIIIFLESPGSLVELGIFCNKSELFKKILIVASAEEVYGEDSFIYLGPLEYIKKKVSSSVVIYPWPDPEVLKYDNDFLDDLCVNIKEKLSSI	19.506356229551262	0.17418045084752032	61.56673	0.5838586	26.239809	14.953192
design_24	2	EVEEKNKKLRELGEKHGKRNAAMSPEEQKEAEKKTWEDKAKLLEEIFKKEAEKSSPEEAEKIKENGKKALEGLKKEGKERVENAAKVTESAVEALNEALS:LFVCGGKVDVRAPIPPSFRDRLLTYTAKNASELHEHFILAETFKDYFKENAYPDLLVFEDDIASISSLIIIFLESPGSLVELGIFCNKSELFKKILIVASAEEVYGEDSFIYLGPLEYIKKKVSSSVVIYPWPDPEVLKYDNDFLDDLCVNIKEKLSSI	18.09194589488152	0.18095982080318418	65.068344	0.5763087	26.98316	14.544473
design_24	3	EVEEKNKKLRELGKASAERVAAMSPEEIAAAEAQRYADLLKLAKEEFERLAKKASPEEAERIRENGEKVLAGLEAEGAERVANAAAVAASAVAELNRALS:LFVCGGKVDVRAPIPPSFRDRLLTYTAKNASELHEHFILAETFKDYFKENAYPDLLVFEDDIASISSLIIIFLESPGSLVELGIFCNKSELFKKILIVASAEEVYGEDSFIYLGPLEYIKKKVSSSVVIYPWPDPEVLKYDNDFLDDLCVNIKEKLSSI	19.656726857215233	0.15659165670426856	72.56439	0.57807934	26.057306	10.622698
design_24	4	SVEEKNKKLRELGAASAARVAAMSPEEQAEAVRRTYEDRAKLLEEEFEKLAKESSPEEAEKIKENGKIALEGLKKEGEELVANAARVAASAVAALKEALA:LFVCGGKVDVRAPIPPSFRDRLLTYTAKNASELHEHFILAETFKDYFKENAYPDLLVFEDDIASISSLIIIFLESPGSLVELGIFCNKSELFKKILIVASAEEVYGEDSFIYLGPLEYIKKKVSSSVVIYPWPDPEVLKYDNDFLDDLCVNIKEKLSSI	16.942073031686295	0.19296838630739616	71.12406	0.5779377	25.974442	13.278244
design_24	5	SVEEKNKKLRELGKAHAERLKAMSPEEQKEAVKKTYEDRKKLLEEEFEKRAKESSPEEAEKIKKDGEIALKGLEAEGEEMAANAKKVAESAYLALEEALS:LFVCGGKVDVRAPIPPSFRDRLLTYTAKNASELHEHFILAETFKDYFKENAYPDLLVFEDDIASISSLIIIFLESPGSLVELGIFCNKSELFKKILIVASAEEVYGEDSFIYLGPLEYIKKKVSSSVVIYPWPDPEVLKYDNDFLDDLCVNIKEKLSSI	18.35779255281256	0.1742178804588295	66.779945	0.5771272	26.7128	15.406777
design_24	6	SVEEKNKKLRELGKKSAERVAAMSPEEQKEAERKTWEDKLKLLKELTEKAAEEASPEEAEKIKENGKKAEEGLKKEGEERVKNAAHVAESAVAALNEALS:LFVCGGKVDVRAPIPPSFRDRLLTYTAKNASELHEHFILAETFKDYFKENAYPDLLVFEDDIASISSLIIIFLESPGSLVELGIFCNKSELFKKILIVASAEEVYGEDSFIYLGPLEYIKKKVSSSVVIYPWPDPEVLKYDNDFLDDLCVNIKEKLSSI	20.01103630019788	0.15526172709949584	67.8526	0.5839423	25.995245	15.064225
design_24	7	SVEEKNKKLRELGKKSAERVKAMSPEEQKEAERRRWEDLAAIAEKIFAERAAKSSPEEAERIKADGERALAGLKAEGEEDVANAKEIADSAYERLKEALE:LFVCGGKVDVRAPIPPSFRDRLLTYTAKNASELHEHFILAETFKDYFKENAYPDLLVFEDDIASISSLIIIFLESPGSLVELGIFCNKSELFKKILIVASAEEVYGEDSFIYLGPLEYIKKKVSSSVVIYPWPDPEVLKYDNDFLDDLCVNIKEKLSSI	20.31352544079562	0.17298870772636374	75.53635	0.58385384	25.387865	8.926764
design_24	8	SVEEKNKKLRELGIAHAERLAAMSPEEKAEAERKVWEDRIELLKKIFAELAAKASPEEAERIKANGEKAIAGLKKEGEEDVANAERVAASAVAALNEAVK:LFVCGGKVDVRAPIPPSFRDRLLTYTAKNASELHEHFILAETFKDYFKENAYPDLLVFEDDIASISSLIIIFLESPGSLVELGIFCNKSELFKKILIVASAEEVYGEDSFIYLGPLEYIKKKVSSSVVIYPWPDPEVLKYDNDFLDDLCVNIKEKLSSI	20.85978210628051	0.17294162585646777	62.555565	0.5835881	26.00745	14.194717
design_24	9	SVEEKNKKLRELGKESAARVAAMTPEEQAAAEAKTYEDRAKILEKVFAELAEKSSPEEAERIRENGKKALEGLKKEGEERVANAARVAESAVAELERALA:LFVCGGKVDVRAPIPPSFRDRLLTYTAKNASELHEHFILAETFKDYFKENAYPDLLVFEDDIASISSLIIIFLESPGSLVELGIFCNKSELFKKILIVASAEEVYGEDSFIYLGPLEYIKKKVSSSVVIYPWPDPEVLKYDNDFLDDLCVNIKEKLSSI	18.037474184738528	0.17761151769999511	73.8609	0.5764314	26.4584	14.152971
design_24	10	EVEEKNKKLRELGEEHAKRVAAMSPEEQKEAVKRTYEDKKKLLKEEFEKLAEESSPEEAERIKKNGEIALKGLEEEGKEDAENAARVAESAVEELKRALE:LFVCGGKVDVRAPIPPSFRDRLLTYTAKNASELHEHFILAETFKDYFKENAYPDLLVFEDDIASISSLIIIFLESPGSLVELGIFCNKSELFKKILIVASAEEVYGEDSFIYLGPLEYIKKKVSSSVVIYPWPDPEVLKYDNDFLDDLCVNIKEKLSSI	14.512236926291015	0.23720647244595403	68.61323	0.5758213	26.345596	11.430669
design_24	11	SVEEKNEKLRKLGIESAERNAAMSPEEQKEAWEQTWNDRIKILEKLFKERAEKASPEEAEKIKENGEKAIKGLKEEGKYDVENAKHITDSAVEELKRAVS:LFVCGGKVDVRAPIPPSFRDRLLTYTAKNASELHEHFILAETFKDYFKENAYPDLLVFEDDIASISSLIIIFLESPGSLVELGIFCNKSELFKKILIVASAEEVYGEDSFIYLGPLEYIKKKVSSSVVIYPWPDPEVLKYDNDFLDDLCVNIKEKLSSI	19.304405450317653	0.1597149318792258	63.46853	0.5965823	24.737677	13.618061
design_24	12	SVEEKNKKLKELGKKSAERVKAMSPEERAEAERKTWEDRERIARREFEELAKKASPEEAERIRRDGERVLAGLREEGEEDVARAAEIADSAVEELERALK:LFVCGGKVDVRAPIPPSFRDRLLTYTAKNASELHEHFILAETFKDYFKENAYPDLLVFEDDIASISSLIIIFLESPGSLVELGIFCNKSELFKKILIVASAEEVYGEDSFIYLGPLEYIKKKVSSSVVIYPWPDPEVLKYDNDFLDDLCVNIKEKLSSI	18.89919515011388	0.19168064219581654	62.615654	0.5894962	25.28499	13.605672
design_24	13	SVEEKNKKLRELGKESAERNAAMSPEEQAAAEKKRWEDLLKLAKEIFEKLAKESSPEEAEIIKKNGEIVLKGLEKEGAEDVANAAANTASAVEELNRALS:LFVCGGKVDVRAPIPPSFRDRLLTYTAKNASELHEHFILAETFKDYFKENAYPDLLVFEDDIASISSLIIIFLESPGSLVELGIFCNKSELFKKILIVASAEEVYGEDSFIYLGPLEYIKKKVSSSVVIYPWPDPEVLKYDNDFLDDLCVNIKEKLSSI	14.630482803111395	0.2827703281654245	61.72762	0.5810565	26.18139	12.70834
design_24	14	SVEEKNKKLRKLGKEHAERLKAMSPEEQAEAEKKRYEDLAKELKKVFEELAKKASPEEAEKIKKAGEEALKGLEEEGKEDVENAAKIAESAVAALEEALS:LFVCGGKVDVRAPIPPSFRDRLLTYTAKNASELHEHFILAETFKDYFKENAYPDLLVFEDDIASISSLIIIFLESPGSLVELGIFCNKSELFKKILIVASAEEVYGEDSFIYLGPLEYIKKKVSSSVVIYPWPDPEVLKYDNDFLDDLCVNIKEKLSSI	18.92678647703238	0.17020341969119573	66.38344	0.57674706	27.158066	17.276293
design_24	15	SVEEKNKKLRELGIASAERVAAMTPEEQKAAEEKTYEDKIKLAKEEFKKRAEEASPEEAEKILKNGEKAIEGLKKEGAENVENAKAVADSAVEELKRAVE:LFVCGGKVDVRAPIPPSFRDRLLTYTAKNASELHEHFILAETFKDYFKENAYPDLLVFEDDIASISSLIIIFLESPGSLVELGIFCNKSELFKKILIVASAEEVYGEDSFIYLGPLEYIKKKVSSSVVIYPWPDPEVLKYDNDFLDDLCVNIKEKLSSI	21.840748533620857	0.147409494220124	59.191948	0.5779987	27.119934	16.218708
design_24	16	EVEEKNKKLRELGRKSAERVAAMSPEEIAEAERRRWEDLAKLAKKIFEEEAKKSSPEEAKKIKENGEKVLKGLKEEGAEREANAERVAASAVAELERALS:LFVCGGKVDVRAPIPPSFRDRLLTYTAKNASELHEHFILAETFKDYFKENAYPDLLVFEDDIASISSLIIIFLESPGSLVELGIFCNKSELFKKILIVASAEEVYGEDSFIYLGPLEYIKKKVSSSVVIYPWPDPEVLKYDNDFLDDLCVNIKEKLSSI	16.228121944289832	0.20307268584742744	73.897285	0.57640904	26.646194	9.659513
design_24	17	EVEEKNKKLRELGKKSAERLKAMSPEEQKEAIKKTYEDRAKLLKEEFEKLAKKSSPEEAKKIKEDGEKALAELKKEGEEDVANAAEIAASAVEELERALS:LFVCGGKVDVRAPIPPSFRDRLLTYTAKNASELHEHFILAETFKDYFKENAYPDLLVFEDDIASISSLIIIFLESPGSLVELGIFCNKSELFKKILIVASAEEVYGEDSFIYLGPLEYIKKKVSSSVVIYPWPDPEVLKYDNDFLDDLCVNIKEKLSSI	15.186113524294802	0.21021087934233312	88.89712	0.5691143	27.461344	16.06953
design_24	18	SVEEKNKKLRELGRKSAERLAAMSPEEQAEAERRRWEDLKELLKKEFEELAKKSSPEEAEKIKKYGEEALKGLEEEGKERERNAKAVADSAVEELERALS:LFVCGGKVDVRAPIPPSFRDRLLTYTAKNASELHEHFILAETFKDYFKENAYPDLLVFEDDIASISSLIIIFLESPGSLVELGIFCNKSELFKKILIVASAEEVYGEDSFIYLGPLEYIKKKVSSSVVIYPWPDPEVLKYDNDFLDDLCVNIKEKLSSI	21.105175741246605	0.24840476867003664	62.867695	0.5864643	25.559082	8.412996
design_24	19	SVEEKNKKLRELGKEAAERVAAMSPEEQAAAVKKTYEDREKILKKIFEERAKKSSPEEAEIIKKNGEIAIKGLKEEGEEDVKNAAHIAESAVAALKEALA:LFVCGGKVDVRAPIPPSFRDRLLTYTAKNASELHEHFILAETFKDYFKENAYPDLLVFEDDIASISSLIIIFLESPGSLVELGIFCNKSELFKKILIVASAEEVYGEDSFIYLGPLEYIKKKVSSSVVIYPWPDPEVLKYDNDFLDDLCVNIKEKLSSI	20.327065412021533	0.1543758575319578	88.49732	0.57534504	26.319948	13.991614
design_24	20	EVEEKNKKLRELGKESAARVAAMSPEEQAAAERRRWEDLAKILKEKFEELAKKSSPEEAEKIKENGEKALKGLEEEGAERVARAAEVAASAVEELKRAVE:LFVCGGKVDVRAPIPPSFRDRLLTYTAKNASELHEHFILAETFKDYFKENAYPDLLVFEDDIASISSLIIIFLESPGSLVELGIFCNKSELFKKILIVASAEEVYGEDSFIYLGPLEYIKKKVSSSVVIYPWPDPEVLKYDNDFLDDLCVNIKEKLSSI	20.023650298151633	0.15569430935205553	68.50695	0.5809184	25.95277	12.310928
design_24	21	SVEEKNKKLRELGKKHAERLKAMSEEEQKEAVKKTYEDRIELLKKLFEEEAKKSSPEEAKKIKENGEKAIEGLKKEGEEDAKNAKEVADSAYEELERALS:LFVCGGKVDVRAPIPPSFRDRLLTYTAKNASELHEHFILAETFKDYFKENAYPDLLVFEDDIASISSLIIIFLESPGSLVELGIFCNKSELFKKILIVASAEEVYGEDSFIYLGPLEYIKKKVSSSVVIYPWPDPEVLKYDNDFLDDLCVNIKEKLSSI	17.158516879829815	0.17936418003231286	87.90794	0.569685	27.60095	15.556437
design_24	22	SVEEKNEKLRKLGKESAERNAAMSPEEQAEAEKQRWEDLLKIAEEEFKKRAEEASPEEAEKIKKDGEKVLKGLKEEGEEDVKNAKHNTESAVAELKRALE:LFVCGGKVDVRAPIPPSFRDRLLTYTAKNASELHEHFILAETFKDYFKENAYPDLLVFEDDIASISSLIIIFLESPGSLVELGIFCNKSELFKKILIVASAEEVYGEDSFIYLGPLEYIKKKVSSSVVIYPWPDPEVLKYDNDFLDDLCVNIKEKLSSI	20.681616909331993	0.15806377810311006	63.552258	0.583909	25.921505	11.812807
design_24	23	SVEEKNKKLRELGRAHAARLAAMSPEEQAAATRRTYEDKLKILKKIFEERAKKASPEEAKRIKENGEKAAAGLEAEGAEDVANAAAVAASAVAALEEALA:LFVCGGKVDVRAPIPPSFRDRLLTYTAKNASELHEHFILAETFKDYFKENAYPDLLVFEDDIASISSLIIIFLESPGSLVELGIFCNKSELFKKILIVASAEEVYGEDSFIYLGPLEYIKKKVSSSVVIYPWPDPEVLKYDNDFLDDLCVNIKEKLSSI	20.15115404208066	0.1538580947390666	71.314064	0.57326555	26.851166	15.873004
design_24	24	SVEEKNKKLRELGKESAERLAAMSPEEQAEAEKKTYEDRLKLLKEEFAKRAEEASPEEAERIKKAGEEAAKGLKEEGEEAVANAKAVAESAVAELKRALS:LFVCGGKVDVRAPIPPSFRDRLLTYTAKNASELHEHFILAETFKDYFKENAYPDLLVFEDDIASISSLIIIFLESPGSLVELGIFCNKSELFKKILIVASAEEVYGEDSFIYLGPLEYIKKKVSSSVVIYPWPDPEVLKYDNDFLDDLCVNIKEKLSSI	18.71748519468732	0.1661119885550789	67.70572	0.5803462	26.056696	11.650112
design_24	25	SVEEKNKKLRELGIKSAARLAAMSPAEQAEAVARRYADRRRLLEEIFAKRAAEASPEEAERIRKAGAEALAGLEAEGAEDVANAAAVAASAVAALQEAVS:LFVCGGKVDVRAPIPPSFRDRLLTYTAKNASELHEHFILAETFKDYFKENAYPDLLVFEDDIASISSLIIIFLESPGSLVELGIFCNKSELFKKILIVASAEEVYGEDSFIYLGPLEYIKKKVSSSVVIYPWPDPEVLKYDNDFLDDLCVNIKEKLSSI	18.007801536358276	0.17186364028993642	78.66067	0.5718828	26.425377	17.937428
design_24	26	EVEEKNKKLRELGKASAERVAAMSPEEQKEAVKKTYEDKIKILKEIFEKLAKEASPEEAKKIKENGEKAIEGLKKEGEEDAANAKHVADSAVAALKEALA:LFVCGGKVDVRAPIPPSFRDRLLTYTAKNASELHEHFILAETFKDYFKENAYPDLLVFEDDIASISSLIIIFLESPGSLVELGIFCNKSELFKKILIVASAEEVYGEDSFIYLGPLEYIKKKVSSSVVIYPWPDPEVLKYDNDFLDDLCVNIKEKLSSI	22.047141825673123	0.1296731215115162	70.52578	0.5828779	26.748049	12.916374
design_24	27	SVEEKNKKLRELGIASAERVKAMSPEEQAEAERQTWEDRIKLLKEIFEELAKKSSPEEAEKIKKNGEIAIEGLKKEGEEDVANAARVAESAYEALKEAVS:LFVCGGKVDVRAPIPPSFRDRLLTYTAKNASELHEHFILAETFKDYFKENAYPDLLVFEDDIASISSLIIIFLESPGSLVELGIFCNKSELFKKILIVASAEEVYGEDSFIYLGPLEYIKKKVSSSVVIYPWPDPEVLKYDNDFLDDLCVNIKEKLSSI	14.02417435317662	0.29102305220601027	69.03781	0.57736135	26.671732	14.9209175
design_24	28	SVEEKNKKLRELGRKSAARAAAMSPEEQAEAERRTWEDRKKILKEEFEKLAKKSSPEEAEKIKENGKKALEGLEKEGAEDVANAKHVVDSAVAELERAVS:LFVCGGKVDVRAPIPPSFRDRLLTYTAKNASELHEHFILAETFKDYFKENAYPDLLVFEDDIASISSLIIIFLESPGSLVELGIFCNKSELFKKILIVASAEEVYGEDSFIYLGPLEYIKKKVSSSVVIYPWPDPEVLKYDNDFLDDLCVNIKEKLSSI	19.33352789138295	0.15947924125923918	60.415745	0.57701874	27.253288	17.693602
design_24	29	SVEEKNKKLRELGKESAERLAAMSPEEQKEAVKKTYEDKKKLLKEIFEERAKKSSPEEAKKIKEDGEKAIKGLEKEGEEDVKNAAKIAASAVEELNRALS:LFVCGGKVDVRAPIPPSFRDRLLTYTAKNASELHEHFILAETFKDYFKENAYPDLLVFEDDIASISSLIIIFLESPGSLVELGIFCNKSELFKKILIVASAEEVYGEDSFIYLGPLEYIKKKVSSSVVIYPWPDPEVLKYDNDFLDDLCVNIKEKLSSI	20.495360241153826	0.14512595651861304	65.04771	0.5799606	26.697323	15.819784
design_24	30	SVEEKNKKLRELGKKSAERLAAMSPEEQAAAEKKTWDDKIKIAKEEFEKLAKESSPEEAEKIKKNGEIAIAGLKEEGAENVANAAHVAESAVAELKRALS:LFVCGGKVDVRAPIPPSFRDRLLTYTAKNASELHEHFILAETFKDYFKENAYPDLLVFEDDIASISSLIIIFLESPGSLVELGIFCNKSELFKKILIVASAEEVYGEDSFIYLGPLEYIKKKVSSSVVIYPWPDPEVLKYDNDFLDDLCVNIKEKLSSI	19.46810266324424	0.23414628310073704	61.451103	0.58985525	25.330757	12.600311
design_24	31	EVEEKNKKLRELGRESAKRLAAMSPEEQKEAVKKTYEDRIKILKEEFEKLAKESSPEEAKKIKENGEKAIKGLKEEGEEMAKNAKKVADSAVEELERALS:LFVCGGKVDVRAPIPPSFRDRLLTYTAKNASELHEHFILAETFKDYFKENAYPDLLVFEDDIASISSLIIIFLESPGSLVELGIFCNKSELFKKILIVASAEEVYGEDSFIYLGPLEYIKKKVSSSVVIYPWPDPEVLKYDNDFLDDLCVNIKEKLSSI	15.71942653986601	0.20666231538835422	70.38892	0.57743734	26.68454	13.5409775
design_25	0	SEAELAAIKAARDEAKAKAEAYVKAAEGLAEAIKKAAKDNKELAEEAKKLAEEAKAAYEKATAEGAKDPEKGLKAYTAALKKAEEVLRKLLEILTKIAES:LFVCGGKVDVRAPIPPSFRDRLLTYTAKNASELHEHFILAETFKDYFKENAYPDLLVFEDDIASISSLIIIFLESPGSLVELGIFCNKSELFKKILIVASAEEVYGEDSFIYLGPLEYIKKKVSSSVVIYPWPDPEVLKYDNDFLDDLCVNIKEKLSSI	11.441825263979938	0.2949591855158665	92.52328	0.56987643	27.154804	16.635778
design_25	1	SEEELKKIKEEREKAKKEAKAYVKAAKELAKAIEKAAKDNKELVEKAKKIAKEAEEKAKKAFELAEKDPKLGLKAAKEAVKFAKEALKELLEMATKLAES:LFVCGGKVDVRAPIPPSFRDRLLTYTAKNASELHEHFILAETFKDYFKENAYPDLLVFEDDIASISSLIIIFLESPGSLVELGIFCNKSELFKKILIVASAEEVYGEDSFIYLGPLEYIKKKVSSSVVIYPWPDPEVLKYDNDFLDDLCVNIKEKLSSI	17.69548222306258	0.2417507881891464	90.44324	0.5704098	27.594975	17.26208
design_25	2	AAEAAAATAAAAAAARALADAYAAAAKGLAAALKKAAKDKPELAKKAEATAAAAAATVAAANALAAQDPDLGLAAATAAVAAAKAALGALLKALTELAES:LFVCGGKVDVRAPIPPSFRDRLLTYTAKNASELHEHFILAETFKDYFKENAYPDLLVFEDDIASISSLIIIFLESPGSLVELGIFCNKSELFKKILIVASAEEVYGEDSFIYLGPLEYIKKKVSSSVVIYPWPDPEVLKYDNDFLDDLCVNIKEKLSSI	9.559622136579378	0.4352436711498894	88.55334	0.5638501	27.433561	13.908574
design_25	3	MEEELEKIKKEREEALKEAKEYVEAAKGLAKAIEKAAKDNPELAKRAKEIAEKAKKEAEKAEKEGKEDPKKGLEAYKKAVEKAKEALRELLDLATELAES:LFVCGGKVDVRAPIPPSFRDRLLTYTAKNASELHEHFILAETFKDYFKENAYPDLLVFEDDIASISSLIIIFLESPGSLVELGIFCNKSELFKKILIVASAEEVYGEDSFIYLGPLEYIKKKVSSSVVIYPWPDPEVLKYDNDFLDDLCVNIKEKLSSI	14.239513123158519	0.2538469238728212	88.08838	0.57205254	27.082342	17.292944
design_25	4	AEAELAAIKAAAAAAKAEAEALAAAAKGLAAAIEKAAKDNKELAEKARKLAKEAEAYLKKAKAIGALDPKKGLEAYTAAAKYLREVLRELLEMATELAES:LFVCGGKVDVRAPIPPSFRDRLLTYTAKNASELHEHFILAETFKDYFKENAYPDLLVFEDDIASISSLIIIFLESPGSLVELGIFCNKSELFKKILIVASAEEVYGEDSFIYLGPLEYIKKKVSSSVVIYPWPDPEVLKYDNDFLDDLCVNIKEKLSSI	13.438941096945973	0.30073994900669415	92.24913	0.56550574	27.704903	14.885133
design_25	5	MEEELEKIKKEREKAEKEAEALVKAAEGLAKAIEKAAKDNKEIAEEAKKLAEKAKEEAKKAKELAKKDPELGLKAAKKAVKEAKEVLKKLLDIATEIAES:LFVCGGKVDVRAPIPPSFRDRLLTYTAKNASELHEHFILAETFKDYFKENAYPDLLVFEDDIASISSLIIIFLESPGSLVELGIFCNKSELFKKILIVASAEEVYGEDSFIYLGPLEYIKKKVSSSVVIYPWPDPEVLKYDNDFLDDLCVNIKEKLSSI	19.02729322812622	0.2244564034259324	82.70121	0.5712249	27.6685	17.590313
design_25	6	SAAELAAIKAARDKAEAELKAYVEAAKELAKAIEKAAKDNKELAEEAKKLAEKAAKKAKEAIEEGKKDPKLGLKAAKAGVEYAKEVLRKLLEMATELAEK:LFVCGGKVDVRAPIPPSFRDRLLTYTAKNASELHEHFILAETFKDYFKENAYPDLLVFEDDIASISSLIIIFLESPGSLVELGIFCNKSELFKKILIVASAEEVYGEDSFIYLGPLEYIKKKVSSSVVIYPWPDPEVLKYDNDFLDDLCVNIKEKLSSI	17.387463470151452	0.23566891070590346	91.579666	0.5703847	27.116402	17.470287
design_25	7	SKEKEEAIKKEREEAKERAEALAKAAEELAKAIKKAAKDNKELAEEAEKIAEEARKKVEEALKKAEEDPEKGLKAAKEAVKEAEEALRKLLDLLTKIAES:LFVCGGKVDVRAPIPPSFRDRLLTYTAKNASELHEHFILAETFKDYFKENAYPDLLVFEDDIASISSLIIIFLESPGSLVELGIFCNKSELFKKILIVASAEEVYGEDSFIYLGPLEYIKKKVSSSVVIYPWPDPEVLKYDNDFLDDLCVNIKEKLSSI	13.068741284943638	0.2640650210821528	89.97419	0.57007515	27.119896	16.073265
design_25	8	AAAALAATRAARAAALAELAALVAAAKGLAKALEKAAKDNKELVEEAKKLAAEAAAKAAAAAAAAATGPAAGLAAATAAVAAAKAVLGKLLEMLTELAEK:LFVCGGKVDVRAPIPPSFRDRLLTYTAKNASELHEHFILAETFKDYFKENAYPDLLVFEDDIASISSLIIIFLESPGSLVELGIFCNKSELFKKILIVASAEEVYGEDSFIYLGPLEYIKKKVSSSVVIYPWPDPEVLKYDNDFLDDLCVNIKEKLSSI	10.528278474292694	0.36527767626251456	85.210625	0.5608983	27.204887	15.838263
design_25	9	SAAELAATRAARDAALARAKALAAAAEGLAKAIEKAAKDDKETAEKAKKLAKEAKATVAAAAATAAADPAAGLAAATAAAAAAEKVLAELLDIATKLAEK:LFVCGGKVDVRAPIPPSFRDRLLTYTAKNASELHEHFILAETFKDYFKENAYPDLLVFEDDIASISSLIIIFLESPGSLVELGIFCNKSELFKKILIVASAEEVYGEDSFIYLGPLEYIKKKVSSSVVIYPWPDPEVLKYDNDFLDDLCVNIKEKLSSI	8.281243733444056	0.4976204910540323	92.144295	0.5634502	27.294394	16.698841
design_25	10	SMEELEKIKKERDKALEEAEALVEAAEGLAEALKKAAKEDKELAKEAEKLAEEAREKYKKAKEEGKKDPKLGLKAAKEAVKFAKEVLGKLLKMLTEIAEK:LFVCGGKVDVRAPIPPSFRDRLLTYTAKNASELHEHFILAETFKDYFKENAYPDLLVFEDDIASISSLIIIFLESPGSLVELGIFCNKSELFKKILIVASAEEVYGEDSFIYLGPLEYIKKKVSSSVVIYPWPDPEVLKYDNDFLDDLCVNIKEKLSSI	10.019060312084232	0.3411375920961313	91.77756	0.5701376	27.189928	17.23986
design_25	11	AAAAAAATQAERDAAAAELTAYTAAAKGLAAAIEKAAKDKPELAAAAKATAAAAAATAAAAAAAAAKDADAGLAAAKAAVAAAKAALGELLKIATELAES:LFVCGGKVDVRAPIPPSFRDRLLTYTAKNASELHEHFILAETFKDYFKENAYPDLLVFEDDIASISSLIIIFLESPGSLVELGIFCNKSELFKKILIVASAEEVYGEDSFIYLGPLEYIKKKVSSSVVIYPWPDPEVLKYDNDFLDDLCVNIKEKLSSI	9.10626683326406	0.4515637913796794	89.07092	0.5615374	27.410313	16.208319
design_25	12	SEEERERILEERREAEEEARELERAARGLAEAIKKAAKDNKELARKAEEIAREAAREVEEARRLGEEDPELGLEAARRAVEAAKRALRELLELATEIAES:LFVCGGKVDVRAPIPPSFRDRLLTYTAKNASELHEHFILAETFKDYFKENAYPDLLVFEDDIASISSLIIIFLESPGSLVELGIFCNKSELFKKILIVASAEEVYGEDSFIYLGPLEYIKKKVSSSVVIYPWPDPEVLKYDNDFLDDLCVNIKEKLSSI	8.621772845151446	0.4356794434481612	93.46828	0.5658682	27.065203	17.050293
design_25	13	AAAELAAIQAARDAALAELRALVAAAEGLAAAIERAAKDDEELAARARALAAKAAAAAAAAAAAGALDPALGLAAARAAVAAARAVLGELLDIATELAES:LFVCGGKVDVRAPIPPSFRDRLLTYTAKNASELHEHFILAETFKDYFKENAYPDLLVFEDDIASISSLIIIFLESPGSLVELGIFCNKSELFKKILIVASAEEVYGEDSFIYLGPLEYIKKKVSSSVVIYPWPDPEVLKYDNDFLDDLCVNIKEKLSSI	13.298546927103347	0.30532517663713266	91.679756	0.55978024	27.2008	14.458205
design_25	14	MEKEKKEIEKERKKALEELEAYVKAAKGLAEAIAKAAKDNKELVEKAKKLAKEAEKFAKEAKEEGEKDPEKGLEAAKKAKEKAKEVLRKLLEILTELAEK:LFVCGGKVDVRAPIPPSFRDRLLTYTAKNASELHEHFILAETFKDYFKENAYPDLLVFEDDIASISSLIIIFLESPGSLVELGIFCNKSELFKKILIVASAEEVYGEDSFIYLGPLEYIKKKVSSSVVIYPWPDPEVLKYDNDFLDDLCVNIKEKLSSI	4.689389768507395	0.6593687668979635	91.039536	0.57567644	26.345047	15.707071
design_25	15	MKEEEEKIKKEREKAKEELKANVEAVKGLAEAIKKAAKDNKELAEEAEKIAEEAKKKAEEAIKKGEEDPEKGLKAYKEAVKFAKEALGKLLKILTELAES:LFVCGGKVDVRAPIPPSFRDRLLTYTAKNASELHEHFILAETFKDYFKENAYPDLLVFEDDIASISSLIIIFLESPGSLVELGIFCNKSELFKKILIVASAEEVYGEDSFIYLGPLEYIKKKVSSSVVIYPWPDPEVLKYDNDFLDDLCVNIKEKLSSI	3.370947767511224	0.7876551493849939	89.92779	0.5794165	25.874392	14.65398
design_25	16	KKEEEEKLKKEREEAKKKLEEYVKAAEELAKALEKAAKENKELVEEAKKKAEEAKEKAKEAKKEGEKDVEKGLKAYKEAVKYAEEVLKWLLEKLTELAEK:LFVCGGKVDVRAPIPPSFRDRLLTYTAKNASELHEHFILAETFKDYFKENAYPDLLVFEDDIASISSLIIIFLESPGSLVELGIFCNKSELFKKILIVASAEEVYGEDSFIYLGPLEYIKKKVSSSVVIYPWPDPEVLKYDNDFLDDLCVNIKEKLSSI	16.79862314358293	0.19391029357186731	90.387146	0.56909156	27.632868	17.018436
design_25	17	AEAELAAIEAARAAALARLAALTAAVAGLAAAIAKAAADRPDLAAAAAATAAAAAAAAAAAAAAAKQDPAAGLAAATAAVAAAEAALGALLDIATELAES:LFVCGGKVDVRAPIPPSFRDRLLTYTAKNASELHEHFILAETFKDYFKENAYPDLLVFEDDIASISSLIIIFLESPGSLVELGIFCNKSELFKKILIVASAEEVYGEDSFIYLGPLEYIKKKVSSSVVIYPWPDPEVLKYDNDFLDDLCVNIKEKLSSI	7.451183273170568	0.5286725104889235	92.244835	0.55694795	27.395891	16.576887
design_25	18	MEEELKRIKEEAEKAKEEAKALAEAAKGLAEAIEKAAKDDKELVKKAKEIAKKAEKKVKKAEEEGKKDPKKGLEAYKKAAEEAKKALRELLEMLTELAEK:LFVCGGKVDVRAPIPPSFRDRLLTYTAKNASELHEHFILAETFKDYFKENAYPDLLVFEDDIASISSLIIIFLESPGSLVELGIFCNKSELFKKILIVASAEEVYGEDSFIYLGPLEYIKKKVSSSVVIYPWPDPEVLKYDNDFLDDLCVNIKEKLSSI	16.27718891485124	0.22102850001728977	91.80577	0.56907845	27.148222	16.62879
design_25	19	MEEELKEIEKKRDEAKKEAEAYAKAAKGLAEAIEKAAKDNKELVEKAKKIAEEAEKFVKEAKKKGEEDPKKGLEAYEEALKKAKEALKKLLEIATELAEK:LFVCGGKVDVRAPIPPSFRDRLLTYTAKNASELHEHFILAETFKDYFKENAYPDLLVFEDDIASISSLIIIFLESPGSLVELGIFCNKSELFKKILIVASAEEVYGEDSFIYLGPLEYIKKKVSSSVVIYPWPDPEVLKYDNDFLDDLCVNIKEKLSSI	12.7687607345776	0.2868822371119977	91.17113	0.5714786	26.851585	16.04417
design_25	20	MKEEEEKIKKEREKAKKEAEEYAKAAEGLAEAIEKAAKDDKETAEKAKKLAKEAKEKVKEAKKEGEKDEKKGLEAYKEAKKYAEEVLGKLLDILTEKAEK:LFVCGGKVDVRAPIPPSFRDRLLTYTAKNASELHEHFILAETFKDYFKENAYPDLLVFEDDIASISSLIIIFLESPGSLVELGIFCNKSELFKKILIVASAEEVYGEDSFIYLGPLEYIKKKVSSSVVIYPWPDPEVLKYDNDFLDDLCVNIKEKLSSI	0.8153111564051008	0.9979259233463941	89.26161	0.76269376	11.853718	1.3765106
design_25	21	SLAELAATLAARDAALAEAEALVKAAKELAEAIKKAAKENEEIAKEAEKLAEKAEKYAKEAAALAALDPELGLKAATAAVEKAKEVLGKLLDILTELAEK:LFVCGGKVDVRAPIPPSFRDRLLTYTAKNASELHEHFILAETFKDYFKENAYPDLLVFEDDIASISSLIIIFLESPGSLVELGIFCNKSELFKKILIVASAEEVYGEDSFIYLGPLEYIKKKVSSSVVIYPWPDPEVLKYDNDFLDDLCVNIKEKLSSI	10.746719507803048	0.44063030261329766	90.39311	0.56616044	27.592236	15.798027
design_25	22	SMEELEEILKKREEAKKRLEALVKAVEGLAKAIEKAAKENKELVKEAKEIAKKAKEKAKKAKEEGEKDPKLGLEAYTKAVKEAEEALRKLLELATELAEK:LFVCGGKVDVRAPIPPSFRDRLLTYTAKNASELHEHFILAETFKDYFKENAYPDLLVFEDDIASISSLIIIFLESPGSLVELGIFCNKSELFKKILIVASAEEVYGEDSFIYLGPLEYIKKKVSSSVVIYPWPDPEVLKYDNDFLDDLCVNIKEKLSSI	10.39586493468202	0.33411609935019865	90.817635	0.56847906	27.343424	17.600754
design_25	23	MEEELERIKEERERALKETEAYVKAARGLAEAIKRAAKDDEELAREAEELAEEAERYAKEAKEKAKESPELGLKAAKEALEKAKEVLRKLLEMLTEIAEK:LFVCGGKVDVRAPIPPSFRDRLLTYTAKNASELHEHFILAETFKDYFKENAYPDLLVFEDDIASISSLIIIFLESPGSLVELGIFCNKSELFKKILIVASAEEVYGEDSFIYLGPLEYIKKKVSSSVVIYPWPDPEVLKYDNDFLDDLCVNIKEKLSSI	13.972868225024635	0.25365936243697107	92.581055	0.56873846	26.779833	15.360305
design_25	24	AAAARAATEAARDAAAAELDAYVAAVEGLAEAIEKFAKDNKELAKEAKKVAEAAKAAADAARAVGALDPERGLEAARAGLAKAKEALRKLLEWATKLAEE:LFVCGGKVDVRAPIPPSFRDRLLTYTAKNASELHEHFILAETFKDYFKENAYPDLLVFEDDIASISSLIIIFLESPGSLVELGIFCNKSELFKKILIVASAEEVYGEDSFIYLGPLEYIKKKVSSSVVIYPWPDPEVLKYDNDFLDDLCVNIKEKLSSI	17.479744198986346	0.22878321802977203	77.75486	0.56837565	27.646006	17.97495
design_25	25	MEEKLKEIEKKREEALEELKKYVEAVKGLAKAIKKAAKDNKELAKEAEKIAEEAKKKAEEAAKKAELDPELGLEAAEEALEFAKEALKKLLEMATKLAES:LFVCGGKVDVRAPIPPSFRDRLLTYTAKNASELHEHFILAETFKDYFKENAYPDLLVFEDDIASISSLIIIFLESPGSLVELGIFCNKSELFKKILIVASAEEVYGEDSFIYLGPLEYIKKKVSSSVVIYPWPDPEVLKYDNDFLDDLCVNIKEKLSSI	8.116611547882927	0.515237658402882	91.19191	0.5665184	27.706741	18.539507
design_25	26	AAAELAAVQAARDAALARLRALVEAAEGLAKALEKAAKDDKETAEEARRIAEEAREVAERAEALAALDPRLGLEAAEEAVRRAEEALRELLERLTELAES:LFVCGGKVDVRAPIPPSFRDRLLTYTAKNASELHEHFILAETFKDYFKENAYPDLLVFEDDIASISSLIIIFLESPGSLVELGIFCNKSELFKKILIVASAEEVYGEDSFIYLGPLEYIKKKVSSSVVIYPWPDPEVLKYDNDFLDDLCVNIKEKLSSI	13.698049547978405	0.3018584130093222	83.42516	0.5671857	27.174814	16.255219
design_25	27	SEKERKEIEKKRKEALEELKEYVKAAEGLAKAIKKAAKDNKELAEKAEKLAKEAKEKAKEAEEKAKKDPEEGLKAAKEAVKFAKEVLRELLEILTKLAEE:LFVCGGKVDVRAPIPPSFRDRLLTYTAKNASELHEHFILAETFKDYFKENAYPDLLVFEDDIASISSLIIIFLESPGSLVELGIFCNKSELFKKILIVASAEEVYGEDSFIYLGPLEYIKKKVSSSVVIYPWPDPEVLKYDNDFLDDLCVNIKEKLSSI	16.98693658267058	0.1989315736791068	92.11705	0.571262	27.240776	16.043621
design_25	28	SEEEEEEIRRRREEARRELEELVEAAERLAEAIERAAKEDKETVERARRLAEEARRYAEEARREAEEDPRRGLEAAERAVERAKEVLRELLDIATELAEK:LFVCGGKVDVRAPIPPSFRDRLLTYTAKNASELHEHFILAETFKDYFKENAYPDLLVFEDDIASISSLIIIFLESPGSLVELGIFCNKSELFKKILIVASAEEVYGEDSFIYLGPLEYIKKKVSSSVVIYPWPDPEVLKYDNDFLDDLCVNIKEKLSSI	10.664925577270175	0.3775217605510144	91.883965	0.56685674	27.177485	16.408382
design_25	29	MKEEKEKIEKEREEAKKELEAYAKAAKGLAKALEKAAKENKELAEKAKKLAEEAEKKAKEATEEGKKDPELGLEAQKKALEEAKKVLGELLKMLTELAEK:LFVCGGKVDVRAPIPPSFRDRLLTYTAKNASELHEHFILAETFKDYFKENAYPDLLVFEDDIASISSLIIIFLESPGSLVELGIFCNKSELFKKILIVASAEEVYGEDSFIYLGPLEYIKKKVSSSVVIYPWPDPEVLKYDNDFLDDLCVNIKEKLSSI	15.420825617074543	0.2363961589880337	87.23625	0.5748498	26.435944	15.5314665
design_25	30	EEKKREELKKKREEAKKKLEAYVKAAKGLAKAIEKAAKDNEELVKKAKELAEEAEKKAKEAKEKGKEDVELGLEAYEEAVEYAKKVLKELLDMATKLAES:LFVCGGKVDVRAPIPPSFRDRLLTYTAKNASELHEHFILAETFKDYFKENAYPDLLVFEDDIASISSLIIIFLESPGSLVELGIFCNKSELFKKILIVASAEEVYGEDSFIYLGPLEYIKKKVSSSVVIYPWPDPEVLKYDNDFLDDLCVNIKEKLSSI	19.353341358095232	0.24422445395563377	91.688545	0.56988543	27.478533	16.785465
design_25	31	AAAEAAATAAAAAAATARAAALAAAARGLAAALERAAADDPELAAAARALAAAAGAAAAAAAAAGAADPAAGLAAATAAAAAAEAALGALLDMLTALAES:LFVCGGKVDVRAPIPPSFRDRLLTYTAKNASELHEHFILAETFKDYFKENAYPDLLVFEDDIASISSLIIIFLESPGSLVELGIFCNKSELFKKILIVASAEEVYGEDSFIYLGPLEYIKKKVSSSVVIYPWPDPEVLKYDNDFLDDLCVNIKEKLSSI	7.5965809956748656	0.47971096392827006	92.671715	0.554536	27.16932	17.146957
design_26	0	LQEEADGYINSAKNYEKLGEENLKKAQETAADLLKAAAYYNAAAMMYIGASNFYKKAAELYEKLGEEEKAKEAKAKSEEAKKKAEEAIAKAKELIKKLKA:LFVCGGKVDVRAPIPPSFRDRLLTYTAKNASELHEHFILAETFKDYFKENAYPDLLVFEDDIASISSLIIIFLESPGSLVELGIFCNKSELFKKILIVASAEEVYGEDSFIYLGPLEYIKKKVSSSVVIYPWPDPEVLKYDNDFLDDLCVNIKEKLSSI	19.319800874511294	0.5739060111208176	87.45683	0.58021235	25.725365	6.9238095
design_26	1	LEEEATGYENSAENYEKLAEENEKKAEEYKDDLLKAAAYYNAAAMMYIGASDYYKKAAELYKELGKEEEAAKAEAKSEEAKKKAEEYIKKAKELIKKLKA:LFVCGGKVDVRAPIPPSFRDRLLTYTAKNASELHEHFILAETFKDYFKENAYPDLLVFEDDIASISSLIIIFLESPGSLVELGIFCNKSELFKKILIVASAEEVYGEDSFIYLGPLEYIKKKVSSSVVIYPWPDPEVLKYDNDFLDDLCVNIKEKLSSI	20.261025773958675	0.3799059645512313	82.34642	0.58005005	25.837255	13.6111965
design_26	2	LKEERDGYIASAKNYEALAKKAEAKGKETAKDVLAAAAWYNAAAGYYIGASLFYKKAAELAKEEGNEEEAKKYEEKSKEAEAKAKEAIAKAKELMKKLKA:LFVCGGKVDVRAPIPPSFRDRLLTYTAKNASELHEHFILAETFKDYFKENAYPDLLVFEDDIASISSLIIIFLESPGSLVELGIFCNKSELFKKILIVASAEEVYGEDSFIYLGPLEYIKKKVSSSVVIYPWPDPEVLKYDNDFLDDLCVNIKEKLSSI	4.453013950500239	0.720028758463344	87.69524	0.5946661	23.570333	12.169128
design_26	3	LEEELKGYAASAEGYKKLGEEHLAKAQETKDNVLEARANYNAAAMMYIGASLFYEKAAKLAKELGKEEEAKKYEKLSEEAKKKAEEAIAKAKELNKKLKA:LFVCGGKVDVRAPIPPSFRDRLLTYTAKNASELHEHFILAETFKDYFKENAYPDLLVFEDDIASISSLIIIFLESPGSLVELGIFCNKSELFKKILIVASAEEVYGEDSFIYLGPLEYIKKKVSSSVVIYPWPDPEVLKYDNDFLDDLCVNIKEKLSSI	0.8845553003666815	0.9945474857022814	92.085724	0.7532528	10.95847	1.514735
design_26	4	LQEEADGYLASAKAYEALAKEQEKKAQEYKADKLKAMAYYNAAAMMYIGASDAYKKAAELYKKLGNEKEAAEAEAASKKAEAEAKKAIEEAKKLAKELKA:LFVCGGKVDVRAPIPPSFRDRLLTYTAKNASELHEHFILAETFKDYFKENAYPDLLVFEDDIASISSLIIIFLESPGSLVELGIFCNKSELFKKILIVASAEEVYGEDSFIYLGPLEYIKKKVSSSVVIYPWPDPEVLKYDNDFLDDLCVNIKEKLSSI	13.467030321257909	0.2592980414593716	95.405815	0.5791918	25.609035	13.703658
design_26	5	LEEEADGYENSAKNYEELAKENLKKAEEYKDDLLKAAAYYNAAAMMYIGASDFYNKAAELYEKLGNEEKAKEAKEKSEEAKKKAEEAIKKAKELIKKLKA:LFVCGGKVDVRAPIPPSFRDRLLTYTAKNASELHEHFILAETFKDYFKENAYPDLLVFEDDIASISSLIIIFLESPGSLVELGIFCNKSELFKKILIVASAEEVYGEDSFIYLGPLEYIKKKVSSSVVIYPWPDPEVLKYDNDFLDDLCVNIKEKLSSI	9.504469182861122	0.369539187314411	95.48135	0.5826113	25.299185	14.289878
design_26	6	LKEEADGYIASAKKYEALAEENEKKAQEYKDDVLKAAAYYNAAAMMYQGAADFYKKAAELYAKLGEEEKAKEAKKKSEEAKEKAKEYEEKAKELIKKLKE:LFVCGGKVDVRAPIPPSFRDRLLTYTAKNASELHEHFILAETFKDYFKENAYPDLLVFEDDIASISSLIIIFLESPGSLVELGIFCNKSELFKKILIVASAEEVYGEDSFIYLGPLEYIKKKVSSSVVIYPWPDPEVLKYDNDFLDDLCVNIKEKLSSI	19.308359592657997	0.25431268461535933	92.873505	0.58802646	24.637701	10.953498
design_26	7	LEEEAKGYEESAKNYEELAKENEKKAKEYEKDVLKAAAYYNAAAMMYIGASNYYKKASKLYKELGNEEKAKAAEEKSKEAEAKSKEYIEKAKELIKKLKA:LFVCGGKVDVRAPIPPSFRDRLLTYTAKNASELHEHFILAETFKDYFKENAYPDLLVFEDDIASISSLIIIFLESPGSLVELGIFCNKSELFKKILIVASAEEVYGEDSFIYLGPLEYIKKKVSSSVVIYPWPDPEVLKYDNDFLDDLCVNIKEKLSSI	17.42033205512865	0.22028524968647356	84.365425	0.59654635	23.923603	11.369405
design_26	8	LEEEADGYLASAKNYEALAKKAEAEAKAKAADVLEAAAYYNAAAMMYIGAANFYKKAAKLYKELGKEEEAKKAEEKAKEAEAKAKEAIEKAKKLIKELKA:LFVCGGKVDVRAPIPPSFRDRLLTYTAKNASELHEHFILAETFKDYFKENAYPDLLVFEDDIASISSLIIIFLESPGSLVELGIFCNKSELFKKILIVASAEEVYGEDSFIYLGPLEYIKKKVSSSVVIYPWPDPEVLKYDNDFLDDLCVNIKEKLSSI	13.754371021237258	0.27237598644309846	93.13694	0.58960766	24.446093	13.597412
design_26	9	LEEQAKGYEESAKKYEELGKKHEEEAKEKKDDVLEAAAHYNSAAMMYIGASNYYKKAAELYKKLGNEEKAKKYEEKSKEAEKKAEEYIKKAKELIKKLKA:LFVCGGKVDVRAPIPPSFRDRLLTYTAKNASELHEHFILAETFKDYFKENAYPDLLVFEDDIASISSLIIIFLESPGSLVELGIFCNKSELFKKILIVASAEEVYGEDSFIYLGPLEYIKKKVSSSVVIYPWPDPEVLKYDNDFLDDLCVNIKEKLSSI	3.29912200022875	0.8508892813631298	88.36582	0.6475136	18.58766	3.5718384
design_26	10	LEEEAKGYEASAQNYEKLAEENLKKAEEKKDDLLEAAAYYNAAAMMYQGAADFYKKAAELYKKLGNEEEAKAAEEKAKEAEKKAEEAIEKAKELIKKLKA:LFVCGGKVDVRAPIPPSFRDRLLTYTAKNASELHEHFILAETFKDYFKENAYPDLLVFEDDIASISSLIIIFLESPGSLVELGIFCNKSELFKKILIVASAEEVYGEDSFIYLGPLEYIKKKVSSSVVIYPWPDPEVLKYDNDFLDDLCVNIKEKLSSI	0.9191063601968066	0.9849278568421624	92.55158	0.7912853	8.756986	1.6281629
design_26	11	LEEKAKGYEESAKNYEKLAEENEKKAEEKKEDVLEAAAYYNAAAMYYIGASLFYEKAAKLYEELGNKEKAKKAKEKSKEAKEKAEEYIKKAKELIKKLKA:LFVCGGKVDVRAPIPPSFRDRLLTYTAKNASELHEHFILAETFKDYFKENAYPDLLVFEDDIASISSLIIIFLESPGSLVELGIFCNKSELFKKILIVASAEEVYGEDSFIYLGPLEYIKKKVSSSVVIYPWPDPEVLKYDNDFLDDLCVNIKEKLSSI	1.3674370602819714	0.9702951048767527	91.308365	0.70203483	14.464636	2.1367176
design_26	12	LEEEAKGYINSAEKYKALAEENEKKAQETASDLLKAAAYYNAAAMMYIGAANFYNKAAELYKKLGNEEEAKKAEEKAKEAKEKAEEYIKKAKELIKKLKK:LFVCGGKVDVRAPIPPSFRDRLLTYTAKNASELHEHFILAETFKDYFKENAYPDLLVFEDDIASISSLIIIFLESPGSLVELGIFCNKSELFKKILIVASAEEVYGEDSFIYLGPLEYIKKKVSSSVVIYPWPDPEVLKYDNDFLDDLCVNIKEKLSSI	11.960900399028127	0.297492211945495	93.75959	0.580212	25.43992	14.276203
design_26	13	LEEQAKGYEASAKALKAKAEEAEKKAQEYKDDLLKAAAYYNAAAGYYIGAAKYYEKAAKLYKELGNEKKAKEAEEAAKEAKAKAEEAIKKAKELIKKLKE:LFVCGGKVDVRAPIPPSFRDRLLTYTAKNASELHEHFILAETFKDYFKENAYPDLLVFEDDIASISSLIIIFLESPGSLVELGIFCNKSELFKKILIVASAEEVYGEDSFIYLGPLEYIKKKVSSSVVIYPWPDPEVLKYDNDFLDDLCVNIKEKLSSI	15.61672712185322	0.2076576473944472	93.87284	0.57454956	26.372768	13.171389
design_26	14	LQEEADGYEASAEKYKALAEEHEKKAQETASDVLEAAAHYNAAAMMYIGASDFYKKAAELYKKLGNEEKAKEAEEKSKEAKAKAEEAEKKAKELIKKLKA:LFVCGGKVDVRAPIPPSFRDRLLTYTAKNASELHEHFILAETFKDYFKENAYPDLLVFEDDIASISSLIIIFLESPGSLVELGIFCNKSELFKKILIVASAEEVYGEDSFIYLGPLEYIKKKVSSSVVIYPWPDPEVLKYDNDFLDDLCVNIKEKLSSI	18.510373968362224	0.22120608821807927	95.037895	0.578304	25.722523	14.066282
design_26	15	LEEEATGYKNSAKNYEALAEEHEKKAEEKKDDVLEAAAYYNAAAMMYTGAADAYNKAAELYAKLGNTAEADTAKAKAAEAEAKAKEAEAKAKELIKKLKA:LFVCGGKVDVRAPIPPSFRDRLLTYTAKNASELHEHFILAETFKDYFKENAYPDLLVFEDDIASISSLIIIFLESPGSLVELGIFCNKSELFKKILIVASAEEVYGEDSFIYLGPLEYIKKKVSSSVVIYPWPDPEVLKYDNDFLDDLCVNIKEKLSSI	0.7233573641840467	1.0012901249640724	92.09713	0.7941325	8.897024	1.5919726
design_26	16	LEEEAKGYEASAKGYEALAKENLKKAQETADDVLLAAAYYNAAAMMYIGASLYYKKAAKLYKELGKEEEAKKAEAESKKAEEEAKKAIEKAKELIKKLKA:LFVCGGKVDVRAPIPPSFRDRLLTYTAKNASELHEHFILAETFKDYFKENAYPDLLVFEDDIASISSLIIIFLESPGSLVELGIFCNKSELFKKILIVASAEEVYGEDSFIYLGPLEYIKKKVSSSVVIYPWPDPEVLKYDNDFLDDLCVNIKEKLSSI	18.989144710919117	0.21981742336853133	95.04521	0.5776607	25.680548	13.198694
design_26	17	LEEEAEGYEKSAENLTKLGEKAEAEAQATAKDVLAAAAWYNAAAMYYIGASLFYKKAAELYKKLGNEEKAKEAEEKSEEAKAKAEAAIKKAAELIKKLKA:LFVCGGKVDVRAPIPPSFRDRLLTYTAKNASELHEHFILAETFKDYFKENAYPDLLVFEDDIASISSLIIIFLESPGSLVELGIFCNKSELFKKILIVASAEEVYGEDSFIYLGPLEYIKKKVSSSVVIYPWPDPEVLKYDNDFLDDLCVNIKEKLSSI	18.6713535456433	0.25090480672804416	89.973785	0.58694077	24.901915	13.2330475
design_26	18	LQEEADGYEKSAEKYKALAEEAEKKAQETADNVLEAAAYYNAAAMMYIGASDFYKKAAELYKKLGNEEKAKEAEEKSKEAKAKAEEAIEKAKELIKKLKA:LFVCGGKVDVRAPIPPSFRDRLLTYTAKNASELHEHFILAETFKDYFKENAYPDLLVFEDDIASISSLIIIFLESPGSLVELGIFCNKSELFKKILIVASAEEVYGEDSFIYLGPLEYIKKKVSSSVVIYPWPDPEVLKYDNDFLDDLCVNIKEKLSSI	18.315326821927762	0.20676631373973658	95.32816	0.57925576	25.742691	15.011526
design_26	19	LQEEADGLLATAKALEAKAKEAEKKAQEKAADLLEAAAYYNAAAMYYEGAALAYKKASELYKKLGNEKKAKEAEEKAKKAEAKAKEAIAKAKELIKKLKA:LFVCGGKVDVRAPIPPSFRDRLLTYTAKNASELHEHFILAETFKDYFKENAYPDLLVFEDDIASISSLIIIFLESPGSLVELGIFCNKSELFKKILIVASAEEVYGEDSFIYLGPLEYIKKKVSSSVVIYPWPDPEVLKYDNDFLDDLCVNIKEKLSSI	18.821679195721284	0.248598665766616	92.8103	0.5768612	25.89159	13.394125
design_26	20	LQEDADGYIKTAEGLDALGKENEAKAKEYKADVLKAAAYYNAAAMYYIGAADAYNKAAALYTALGNTANAAAANAKAAEAKAKAEEMIAKAKELIKKLKA:LFVCGGKVDVRAPIPPSFRDRLLTYTAKNASELHEHFILAETFKDYFKENAYPDLLVFEDDIASISSLIIIFLESPGSLVELGIFCNKSELFKKILIVASAEEVYGEDSFIYLGPLEYIKKKVSSSVVIYPWPDPEVLKYDNDFLDDLCVNIKEKLSSI	9.755830313077483	0.5039612396751879	81.102394	0.58115333	25.301908	6.4523416
design_26	21	LQEEADGYIASAEKYKALAEEALKKAEETKEDVLKAAAYYNAAAGYYIGAANFYKKAAELYKKLGNEEKAKEAEEKSKEAKEKAEEALKKAKELIKKLKA:LFVCGGKVDVRAPIPPSFRDRLLTYTAKNASELHEHFILAETFKDYFKENAYPDLLVFEDDIASISSLIIIFLESPGSLVELGIFCNKSELFKKILIVASAEEVYGEDSFIYLGPLEYIKKKVSSSVVIYPWPDPEVLKYDNDFLDDLCVNIKEKLSSI	17.580816348372284	0.19804256316328597	92.85078	0.574145	26.428226	14.139283
design_26	22	LKEEADGYIESAKNYEALAKKAEELAKKEKEDVLKAAAYYNAAAMYYIGASLFYKKASELYKKLGEEEKAKEAEEKAKEAEAKAEEAIKKAKELIKKLKA:LFVCGGKVDVRAPIPPSFRDRLLTYTAKNASELHEHFILAETFKDYFKENAYPDLLVFEDDIASISSLIIIFLESPGSLVELGIFCNKSELFKKILIVASAEEVYGEDSFIYLGPLEYIKKKVSSSVVIYPWPDPEVLKYDNDFLDDLCVNIKEKLSSI	6.296057262347189	0.5295420438207792	94.587166	0.5810517	25.414314	12.682598
design_26	23	LEEEAEGYENSAKNYEALAKEAEKKAKEYASDVLKAAAYYNAAAMMYIGASNYYKKASELYKKLGNEEKAKKYNEKSKEAEEKAKEAIEKAKKLIKELKA:LFVCGGKVDVRAPIPPSFRDRLLTYTAKNASELHEHFILAETFKDYFKENAYPDLLVFEDDIASISSLIIIFLESPGSLVELGIFCNKSELFKKILIVASAEEVYGEDSFIYLGPLEYIKKKVSSSVVIYPWPDPEVLKYDNDFLDDLCVNIKEKLSSI	12.02737699992913	0.2959096464204066	94.56855	0.584952	25.010576	13.707767
design_26	24	LEEEAKGYLASAEKYKALAEEAEAKAKEKAADVLEAAAYYNAAAMMYIGASLFYKKAAELYKKLGKEEEAKKAEAASKEAKAKAEEAIEKAKELIKKLKA:LFVCGGKVDVRAPIPPSFRDRLLTYTAKNASELHEHFILAETFKDYFKENAYPDLLVFEDDIASISSLIIIFLESPGSLVELGIFCNKSELFKKILIVASAEEVYGEDSFIYLGPLEYIKKKVSSSVVIYPWPDPEVLKYDNDFLDDLCVNIKEKLSSI	15.858228644902486	0.2209632435095991	94.69424	0.58200395	25.338768	12.91394
design_26	25	LEEEANGYIKSAEAYTKLAEEHEKLAEEKKDDVLEAAAYYNAAAMMYEGASLFYEKAAELYEKLGNKEEAKKAKEKSEEAKKKAEEYNEKAKELIKKLKA:LFVCGGKVDVRAPIPPSFRDRLLTYTAKNASELHEHFILAETFKDYFKENAYPDLLVFEDDIASISSLIIIFLESPGSLVELGIFCNKSELFKKILIVASAEEVYGEDSFIYLGPLEYIKKKVSSSVVIYPWPDPEVLKYDNDFLDDLCVNIKEKLSSI	0.7656324076041642	0.9996675358571313	92.39227	0.79908574	8.228668	1.4585404
design_26	26	LKEEADGYLKSAENYEKLAKEYEKEAEEKKEDLLEAAAYYNAAAMMYQGASLYYKKAAKLYKELGNEKEAEEAEKKSKEAEKKAEEMIKKAKELIKKLKE:LFVCGGKVDVRAPIPPSFRDRLLTYTAKNASELHEHFILAETFKDYFKENAYPDLLVFEDDIASISSLIIIFLESPGSLVELGIFCNKSELFKKILIVASAEEVYGEDSFIYLGPLEYIKKKVSSSVVIYPWPDPEVLKYDNDFLDDLCVNIKEKLSSI	3.6695369210505238	0.797908164586852	89.21077	0.6094632	22.053032	8.8493595
design_26	27	LEEEAKGYINSAKNLEELAKEAEKKAQENKDDVLKARAYYNAAAMYYIGAANFYEKAAKLYEELGNKEKAKEAEKKAEEAKEKAKKAIEKAKELNKKLKA:LFVCGGKVDVRAPIPPSFRDRLLTYTAKNASELHEHFILAETFKDYFKENAYPDLLVFEDDIASISSLIIIFLESPGSLVELGIFCNKSELFKKILIVASAEEVYGEDSFIYLGPLEYIKKKVSSSVVIYPWPDPEVLKYDNDFLDDLCVNIKEKLSSI	1.309989366728643	0.9712175780756849	92.852516	0.6118671	21.68843	7.33007
design_26	28	LEEEAKGYENSAKNYKALAEEAEKKAQETKDDVLKAAAYYNAAAMYYIGASLFYEKAAKLYKELGNEEKAKEYKEKSEEAKKKAEEAIKKAKELMKKLKA:LFVCGGKVDVRAPIPPSFRDRLLTYTAKNASELHEHFILAETFKDYFKENAYPDLLVFEDDIASISSLIIIFLESPGSLVELGIFCNKSELFKKILIVASAEEVYGEDSFIYLGPLEYIKKKVSSSVVIYPWPDPEVLKYDNDFLDDLCVNIKEKLSSI	11.058229654433598	0.31849165995388445	94.570015	0.58069336	25.5358	13.729202
design_26	29	LEEEAKGYKNSAEKYKALAEENYAKAQKEASDVLKAAAYYNAAAMYYIGASNFYEKAAKLYEKLGNEEEAKKYKELSEEAKKKAEEMIKKAKELIKKLKA:LFVCGGKVDVRAPIPPSFRDRLLTYTAKNASELHEHFILAETFKDYFKENAYPDLLVFEDDIASISSLIIIFLESPGSLVELGIFCNKSELFKKILIVASAEEVYGEDSFIYLGPLEYIKKKVSSSVVIYPWPDPEVLKYDNDFLDDLCVNIKEKLSSI	17.243770481308527	0.20070340168199613	93.46692	0.57965744	25.520287	10.445384
design_26	30	LEEEAEGYINSAKAYNALAKEAEKKAEEEKSNILEAAAYYNAAAMMYIGAANYYNKAAKLYEELGNKEKAKEANEKAKEANEKAKEKIEKAKELIKKLKE:LFVCGGKVDVRAPIPPSFRDRLLTYTAKNASELHEHFILAETFKDYFKENAYPDLLVFEDDIASISSLIIIFLESPGSLVELGIFCNKSELFKKILIVASAEEVYGEDSFIYLGPLEYIKKKVSSSVVIYPWPDPEVLKYDNDFLDDLCVNIKEKLSSI	0.9964480738180537	0.9890193572175858	91.09068	0.75206023	11.212548	1.8096251
design_26	31	LQEQADGYIASAKNYEALAEENKAKAEEYASDVLKAAAYYNAAAMMYIGAANNYAKAAALYAQLGNTAKAAEANAKAAEAKAKAKEMIEKAKELIKKLKA:LFVCGGKVDVRAPIPPSFRDRLLTYTAKNASELHEHFILAETFKDYFKENAYPDLLVFEDDIASISSLIIIFLESPGSLVELGIFCNKSELFKKILIVASAEEVYGEDSFIYLGPLEYIKKKVSSSVVIYPWPDPEVLKYDNDFLDDLCVNIKEKLSSI	9.130238460047455	0.41435696559316254	94.729256	0.5765403	25.421091	14.121454
design_27	0	AAAAVAAAGAAAAATLAAAGAAVGAAVGSVGIALLIASAGLGVLHNTLRDPALGAATAKEVAAIFATGAKLDKKAKATFAAAAEAAAAAAAAIEALAKAL:LFVCGGKVDVRAPIPPSFRDRLLTYTAKNASELHEHFILAETFKDYFKENAYPDLLVFEDDIASISSLIIIFLESPGSLVELGIFCNKSELFKKILIVASAEEVYGEDSFIYLGPLEYIKKKVSSSVVIYPWPDPEVLKYDNDFLDDLCVNIKEKLSSI	12.747975999615171	0.3389365240679833	86.7335	0.5653944	26.183685	16.728924
design_27	1	AEKKAKEIGEEAEKELKAAGEAVGKAVGSEGIKLIIESAGEGVRKNILKDLKKGAERAKEVAAIFKEGAKLDKKNKATFEAAAKKAEEAAKKIEELEKKL:LFVCGGKVDVRAPIPPSFRDRLLTYTAKNASELHEHFILAETFKDYFKENAYPDLLVFEDDIASISSLIIIFLESPGSLVELGIFCNKSELFKKILIVASAEEVYGEDSFIYLGPLEYIKKKVSSSVVIYPWPDPEVLKYDNDFLDDLCVNIKEKLSSI	15.110354284071118	0.4777005271490705	68.21573	0.5750676	27.150505	18.51872
design_27	2	GEEAVRKAGEEARKVVEEAGKKVGEATGSKGIELILKSAGEGVYKNALRDLELAAKELEKAAKIMKEGAKLDKKNAETFKEAAKKLEEAAKKLKELAKKL:LFVCGGKVDVRAPIPPSFRDRLLTYTAKNASELHEHFILAETFKDYFKENAYPDLLVFEDDIASISSLIIIFLESPGSLVELGIFCNKSELFKKILIVASAEEVYGEDSFIYLGPLEYIKKKVSSSVVIYPWPDPEVLKYDNDFLDDLCVNIKEKLSSI	10.408742018778506	0.4400812532929096	64.75271	0.5787709	26.62758	15.937855
design_27	3	GAAALAAAGAAAAATVAAAGAAVGAAAGSVGIALIAASGGAGVLHNTLRDPARGVETLRKVAEIFKTGAKLDKKTAATFAAAADAAAAAAAALAALAAAL:LFVCGGKVDVRAPIPPSFRDRLLTYTAKNASELHEHFILAETFKDYFKENAYPDLLVFEDDIASISSLIIIFLESPGSLVELGIFCNKSELFKKILIVASAEEVYGEDSFIYLGPLEYIKKKVSSSVVIYPWPDPEVLKYDNDFLDDLCVNIKEKLSSI	11.993585806441958	0.35401613923636244	56.754852	0.56512773	26.418339	10.623983
design_27	4	AAAAVAAAGAAAAATLAAAGKAVGAASGSKGLELILRSGGEGVLANALKDLAKGAATLAEVAAILATGAKLDKATAATYAAAAAAAAAAAAALAALAAAL:LFVCGGKVDVRAPIPPSFRDRLLTYTAKNASELHEHFILAETFKDYFKENAYPDLLVFEDDIASISSLIIIFLESPGSLVELGIFCNKSELFKKILIVASAEEVYGEDSFIYLGPLEYIKKKVSSSVVIYPWPDPEVLKYDNDFLDDLCVNIKEKLSSI	16.94946902443073	0.35133494176972874	55.712563	0.55593085	27.934174	16.93077
design_27	5	AAAAAKAAGEAARKTLNEAGKAVGAATGSKGIELIIKSGGEGVYHNTLKDLEKGVATLNEVAAIFDTGAKLDKKNAATFKAAADAAKAAAAALAALAAAL:LFVCGGKVDVRAPIPPSFRDRLLTYTAKNASELHEHFILAETFKDYFKENAYPDLLVFEDDIASISSLIIIFLESPGSLVELGIFCNKSELFKKILIVASAEEVYGEDSFIYLGPLEYIKKKVSSSVVIYPWPDPEVLKYDNDFLDDLCVNIKEKLSSI	3.426631983408902	0.8243874285925071	76.235115	0.5944199	23.825294	7.983998
design_27	6	GKEKAEAAGKEAEKTIKEAGKEVGKAVGSKGIQLLLESGGKGVYKNILKDLEKGAKTLEEVAKILKTGAELDKKNAATFKKAAEKAKAAAEKIAKLAKEL:LFVCGGKVDVRAPIPPSFRDRLLTYTAKNASELHEHFILAETFKDYFKENAYPDLLVFEDDIASISSLIIIFLESPGSLVELGIFCNKSELFKKILIVASAEEVYGEDSFIYLGPLEYIKKKVSSSVVIYPWPDPEVLKYDNDFLDDLCVNIKEKLSSI	13.093302454293207	0.30903556237674146	62.723484	0.5726731	27.705893	18.58412
design_27	7	AAAAAAAAGAAAAAALAAAGAAVGAATGSVGMAILLASAGRGVLHNALRDLAAGVRRLEEVAAILETGAKLDKKTAATFKAAAETARAAAAALAALAAAL:LFVCGGKVDVRAPIPPSFRDRLLTYTAKNASELHEHFILAETFKDYFKENAYPDLLVFEDDIASISSLIIIFLESPGSLVELGIFCNKSELFKKILIVASAEEVYGEDSFIYLGPLEYIKKKVSSSVVIYPWPDPEVLKYDNDFLDDLCVNIKEKLSSI	10.265931752429802	0.42984202643051417	58.14865	0.56000704	26.590012	16.696857
design_27	8	AAAAAAAAGAAALATLAAAGAAVGKAAGSKGLALILLSGGLGAYHNILRDLELGARTLAEVAEILKTGAKLDKKTAKTFAAAAKAAEAAAAAVRALAAAL:LFVCGGKVDVRAPIPPSFRDRLLTYTAKNASELHEHFILAETFKDYFKENAYPDLLVFEDDIASISSLIIIFLESPGSLVELGIFCNKSELFKKILIVASAEEVYGEDSFIYLGPLEYIKKKVSSSVVIYPWPDPEVLKYDNDFLDDLCVNIKEKLSSI	8.062492911357204	0.5392187229237212	53.66243	0.57218194	26.317245	17.753172
design_27	9	GEEKLKKAGEEAKKTVEEAGKAVGAATGSKGIELLLKSGGEGVYKNILKDPEKGIETLKKVAEILKEGAKLDKKNAATFEAAAKAAEEAAKKVEELKKAL:LFVCGGKVDVRAPIPPSFRDRLLTYTAKNASELHEHFILAETFKDYFKENAYPDLLVFEDDIASISSLIIIFLESPGSLVELGIFCNKSELFKKILIVASAEEVYGEDSFIYLGPLEYIKKKVSSSVVIYPWPDPEVLKYDNDFLDDLCVNIKEKLSSI	0.613344723819869	0.989675986695172	87.79684	0.78881514	9.00702	2.1983423
design_27	10	GEKEKKEAGKKAKEAIEKAGKAVGAASGSEGLELILKSAGEGVYKNTEKDIEKGVKTLEEVAKILKTGAELDKKTAATFKAAAEKAKKAAEELKKLGEKL:LFVCGGKVDVRAPIPPSFRDRLLTYTAKNASELHEHFILAETFKDYFKENAYPDLLVFEDDIASISSLIIIFLESPGSLVELGIFCNKSELFKKILIVASAEEVYGEDSFIYLGPLEYIKKKVSSSVVIYPWPDPEVLKYDNDFLDDLCVNIKEKLSSI	5.502027071756126	0.6403372588593887	72.13647	0.60059404	24.14495	8.469619
design_27	11	GAAALAAAGAAAAATLAAAGAAVGAATGSKGITLILVSAGAGVLHNTLKDPAKGVETLERAAAILETGAKLDKKTAATFAAAAEAARAAAAALAALAAAL:LFVCGGKVDVRAPIPPSFRDRLLTYTAKNASELHEHFILAETFKDYFKENAYPDLLVFEDDIASISSLIIIFLESPGSLVELGIFCNKSELFKKILIVASAEEVYGEDSFIYLGPLEYIKKKVSSSVVIYPWPDPEVLKYDNDFLDDLCVNIKEKLSSI	7.958596120602169	0.5204918361296027	87.43287	0.5639487	26.121332	16.301481
design_27	12	AKEKIEKAGKEAYEIVKEAGKAVGKATGSEGIKLLLESGGRGVYKNTLKDPEKGYETLKKVAEILKEGAKLDKKNAETFKKAAEKAKEAAEKVKKLAKEL:LFVCGGKVDVRAPIPPSFRDRLLTYTAKNASELHEHFILAETFKDYFKENAYPDLLVFEDDIASISSLIIIFLESPGSLVELGIFCNKSELFKKILIVASAEEVYGEDSFIYLGPLEYIKKKVSSSVVIYPWPDPEVLKYDNDFLDDLCVNIKEKLSSI	0.7673962142384363	0.9919980442046725	89.131325	0.8037323	8.361723	1.9962947
design_27	13	GAAALAAAGAAAAAALAAAGAAVGKAVGSKGIELLLNSAGAGVLHNIARDPARGVATAERVAAILETGAKLDKKAAATFKAAAATARAAAAAIAALAAAL:LFVCGGKVDVRAPIPPSFRDRLLTYTAKNASELHEHFILAETFKDYFKENAYPDLLVFEDDIASISSLIIIFLESPGSLVELGIFCNKSELFKKILIVASAEEVYGEDSFIYLGPLEYIKKKVSSSVVIYPWPDPEVLKYDNDFLDDLCVNIKEKLSSI	0.7173555443860722	0.9943863104662548	83.34361	0.7426192	12.174152	3.1457
design_27	14	GKEKIEKIGEKAYKEFKKAGEEVGKASGSEGLKLLFESAGEGVYKNILKDLEKGYKTAKEAAEIFKEGAKLDKKTKKTFEKAAKEAEKAAKEIKKVAEEL:LFVCGGKVDVRAPIPPSFRDRLLTYTAKNASELHEHFILAETFKDYFKENAYPDLLVFEDDIASISSLIIIFLESPGSLVELGIFCNKSELFKKILIVASAEEVYGEDSFIYLGPLEYIKKKVSSSVVIYPWPDPEVLKYDNDFLDDLCVNIKEKLSSI	14.40039836213689	0.431275547353894	61.709335	0.64096844	21.238802	4.345898
design_27	15	AAAALAAAGAAAAATVAAAGAAVGAAAGSVGIALIFASAGLGVLHNILADPARGAATLDEAAAIAATGAKLDKANAATFAAAAAALAAARAAVRALAAAL:LFVCGGKVDVRAPIPPSFRDRLLTYTAKNASELHEHFILAETFKDYFKENAYPDLLVFEDDIASISSLIIIFLESPGSLVELGIFCNKSELFKKILIVASAEEVYGEDSFIYLGPLEYIKKKVSSSVVIYPWPDPEVLKYDNDFLDDLCVNIKEKLSSI	9.599855930353607	0.4171803164607389	73.96707	0.56198525	26.413025	17.163116
design_27	16	GRERAEELGREARRILEEAGAEVGKAAGSEGIELIIRSGGEGVYHNILRDLELGVRRLEEIAEIFKEGAKLDKKTKETFEKAAKEAEEAARRAAELAAEL:LFVCGGKVDVRAPIPPSFRDRLLTYTAKNASELHEHFILAETFKDYFKENAYPDLLVFEDDIASISSLIIIFLESPGSLVELGIFCNKSELFKKILIVASAEEVYGEDSFIYLGPLEYIKKKVSSSVVIYPWPDPEVLKYDNDFLDDLCVNIKEKLSSI	15.85659685388999	0.3506677350660104	47.798428	0.5744133	27.2058	18.426605
design_27	17	GAAAAAAAGEEAAAVLEAAGKAVGEATGSEGLTLILKSAGEGVRANIARDLARGAATLRKVAEILKTGAKLDKKSKATFEKAAAAAEAAAARVEALAAAL:LFVCGGKVDVRAPIPPSFRDRLLTYTAKNASELHEHFILAETFKDYFKENAYPDLLVFEDDIASISSLIIIFLESPGSLVELGIFCNKSELFKKILIVASAEEVYGEDSFIYLGPLEYIKKKVSSSVVIYPWPDPEVLKYDNDFLDDLCVNIKEKLSSI	16.54854109106524	0.305608920892716	67.841736	0.5649582	27.633705	18.885944
design_27	18	AAAARAAAGLAALAVVAAAGAAVGAATGSLGMTIILLSGGLGVLHNTLRDPELGAKTLEEVAAILKTGAKLDKKTKATFEAAAAAAEAAAAAIAALAAAL:LFVCGGKVDVRAPIPPSFRDRLLTYTAKNASELHEHFILAETFKDYFKENAYPDLLVFEDDIASISSLIIIFLESPGSLVELGIFCNKSELFKKILIVASAEEVYGEDSFIYLGPLEYIKKKVSSSVVIYPWPDPEVLKYDNDFLDDLCVNIKEKLSSI	12.76992951265397	0.33880738632091684	90.79078	0.5654473	26.033255	16.610222
design_27	19	GEEKIKKAAEEARKKVEEAGAKVGAAVGSEGIKLILESGGEGVYHNAKKDLEKAAKTLKEIAEILKTGAELDKKAAATFKEAAAKAEEAAKKLEKLAKEL:LFVCGGKVDVRAPIPPSFRDRLLTYTAKNASELHEHFILAETFKDYFKENAYPDLLVFEDDIASISSLIIIFLESPGSLVELGIFCNKSELFKKILIVASAEEVYGEDSFIYLGPLEYIKKKVSSSVVIYPWPDPEVLKYDNDFLDDLCVNIKEKLSSI	13.570161125692497	0.434120753155888	68.76269	0.5759622	26.87075	15.196311
design_27	20	AEEKAKKAGEEALKKIKEAGKKVGEAAGSEGIKLILESAGEGVYKNILKDLEKGAKTAEEVAKIFEEGAKLDKKNAKTFKAAAEEAKKAAEKIKKLAEEL:LFVCGGKVDVRAPIPPSFRDRLLTYTAKNASELHEHFILAETFKDYFKENAYPDLLVFEDDIASISSLIIIFLESPGSLVELGIFCNKSELFKKILIVASAEEVYGEDSFIYLGPLEYIKKKVSSSVVIYPWPDPEVLKYDNDFLDDLCVNIKEKLSSI	9.645050375764262	0.43588440063406636	61.002254	0.5756731	27.101221	17.478561
design_27	21	AEEAKAKIGKEALEAIKEAGKKVGEAAGSKGLELILKSAGEGVYKNILKDLEKGAKTAEEVAKILKTGAELDKKNAKTFKEAAEKAKKAAEKIKKLAEAL:LFVCGGKVDVRAPIPPSFRDRLLTYTAKNASELHEHFILAETFKDYFKENAYPDLLVFEDDIASISSLIIIFLESPGSLVELGIFCNKSELFKKILIVASAEEVYGEDSFIYLGPLEYIKKKVSSSVVIYPWPDPEVLKYDNDFLDDLCVNIKEKLSSI	11.148380132708631	0.3829813318823666	49.318314	0.5764211	27.6401	19.16117
design_27	22	AEERLRRAGEEARETIEKAGEEVGKATGSEGITLLLKSAGEGVRRNILRDPELGAETAEKVAEILKTGAKLDKKNAKTFKEAAEKAEKAAERIRKLAEEL:LFVCGGKVDVRAPIPPSFRDRLLTYTAKNASELHEHFILAETFKDYFKENAYPDLLVFEDDIASISSLIIIFLESPGSLVELGIFCNKSELFKKILIVASAEEVYGEDSFIYLGPLEYIKKKVSSSVVIYPWPDPEVLKYDNDFLDDLCVNIKEKLSSI	0.767598676625703	0.9845943575442418	91.40115	0.7853488	9.889897	2.1527317
design_27	23	AAAALAAAGAAAAATLAAAGAAVGAATGSVGIALITASAGAGVLHNTLRDPAKGAETAEKAAEIFATGAKLDKKNKATFDAAAKAAREAAKAIRELAKAL:LFVCGGKVDVRAPIPPSFRDRLLTYTAKNASELHEHFILAETFKDYFKENAYPDLLVFEDDIASISSLIIIFLESPGSLVELGIFCNKSELFKKILIVASAEEVYGEDSFIYLGPLEYIKKKVSSSVVIYPWPDPEVLKYDNDFLDDLCVNIKEKLSSI	0.693341053940251	0.9954735772767954	84.95638	0.70577824	15.662643	3.9583404
design_27	24	GAAAAAAAGAAALETLKAAGEKVGKAAGSKGLELLIKSGGIGAYRNILRDLAKGAATLEKVAEILKTGAELDKKTAATFKEAADAAKAAAAAVAALAAAL:LFVCGGKVDVRAPIPPSFRDRLLTYTAKNASELHEHFILAETFKDYFKENAYPDLLVFEDDIASISSLIIIFLESPGSLVELGIFCNKSELFKKILIVASAEEVYGEDSFIYLGPLEYIKKKVSSSVVIYPWPDPEVLKYDNDFLDDLCVNIKEKLSSI	14.478852191411	0.2659961335427226	61.67804	0.5735972	26.743374	16.287952
design_27	25	AEERLREIGERAREVVKEAGKEVGKAAGSEGLKLLLESAGEGVYHNILRDPRLGERTLRKVAEILKTGAKLDKKTKETFEKAAKKAEEAAEEVRRLAEEL:LFVCGGKVDVRAPIPPSFRDRLLTYTAKNASELHEHFILAETFKDYFKENAYPDLLVFEDDIASISSLIIIFLESPGSLVELGIFCNKSELFKKILIVASAEEVYGEDSFIYLGPLEYIKKKVSSSVVIYPWPDPEVLKYDNDFLDDLCVNIKEKLSSI	0.7592898862943355	0.985121043655046	88.65196	0.7598943	10.722456	2.4190962
design_27	26	AAAAAAAAGADALATIKAAGEAVGKAAGSKGLQLLLESAGLGVYHNTLRDLALGAATLDRVAEILKTGAELDKKNAATFKAAADAAKAAAAAIAALAAAL:LFVCGGKVDVRAPIPPSFRDRLLTYTAKNASELHEHFILAETFKDYFKENAYPDLLVFEDDIASISSLIIIFLESPGSLVELGIFCNKSELFKKILIVASAEEVYGEDSFIYLGPLEYIKKKVSSSVVIYPWPDPEVLKYDNDFLDDLCVNIKEKLSSI	7.595150539344149	0.5638870184321015	72.79657	0.5785908	25.072983	14.324621
design_27	27	GRERLEAAGEEALATLNRAGEAVGKARGSKGIELLIRSGGEGVRRNILRDPERGRERAEEIAEIFKEGAKLDKKTKATFEKAAEEARRAAERIARLAEEL:LFVCGGKVDVRAPIPPSFRDRLLTYTAKNASELHEHFILAETFKDYFKENAYPDLLVFEDDIASISSLIIIFLESPGSLVELGIFCNKSELFKKILIVASAEEVYGEDSFIYLGPLEYIKKKVSSSVVIYPWPDPEVLKYDNDFLDDLCVNIKEKLSSI	6.280117290716228	0.6096223423354339	81.8431	0.57969755	25.28021	10.428226
design_27	28	GKEKAEKLGKEAYEKVKEAGKEVGEATGSKGIELILKSAGKGVYENILKDLEKGVKTLEKVAEILKTGAKLDKKNKETFEKAAKKAEEAAKKAAKLKEEL:LFVCGGKVDVRAPIPPSFRDRLLTYTAKNASELHEHFILAETFKDYFKENAYPDLLVFEDDIASISSLIIIFLESPGSLVELGIFCNKSELFKKILIVASAEEVYGEDSFIYLGPLEYIKKKVSSSVVIYPWPDPEVLKYDNDFLDDLCVNIKEKLSSI	0.6335976760892619	0.9891012620235812	87.25687	0.758906	12.400782	2.8857079
design_27	29	AEKAIKKAGEAAKATLAAAGAAVGAATGSVGIAILTNSAGEGVYKNILKDLEKGAKTAKEAAAIFKEGAKLDKATAATFAAAAKAAEAAAKEIEALAKAL:LFVCGGKVDVRAPIPPSFRDRLLTYTAKNASELHEHFILAETFKDYFKENAYPDLLVFEDDIASISSLIIIFLESPGSLVELGIFCNKSELFKKILIVASAEEVYGEDSFIYLGPLEYIKKKVSSSVVIYPWPDPEVLKYDNDFLDDLCVNIKEKLSSI	16.21676875800532	0.44997833193731845	55.19174	0.56895363	27.676079	19.08702
design_27	30	AKEKAEKAGKEALEKVKEAGKKVGKAAGSKGIELIFKSAGEGVYKNIEKDLEKGAKELEKVAEIAKEGAKLDKKTAKTFKEAAKKAKEAAEKIKKLAKEL:LFVCGGKVDVRAPIPPSFRDRLLTYTAKNASELHEHFILAETFKDYFKENAYPDLLVFEDDIASISSLIIIFLESPGSLVELGIFCNKSELFKKILIVASAEEVYGEDSFIYLGPLEYIKKKVSSSVVIYPWPDPEVLKYDNDFLDDLCVNIKEKLSSI	8.428763800991259	0.5464424210913141	59.703587	0.5775812	27.079983	19.172981
design_27	31	AAAAAAAAGEAARATLDAAGAAVGAAAGSKGLELIAKSAGEGAAANIARDLEKGAATLEEAAAMFETGAKLDKKTAATFKAAAAAAKAAAAAVRALAAAL:LFVCGGKVDVRAPIPPSFRDRLLTYTAKNASELHEHFILAETFKDYFKENAYPDLLVFEDDIASISSLIIIFLESPGSLVELGIFCNKSELFKKILIVASAEEVYGEDSFIYLGPLEYIKKKVSSSVVIYPWPDPEVLKYDNDFLDDLCVNIKEKLSSI	15.306912596584196	0.37382265190645525	67.99532	0.5641545	27.830034	17.515934
design_28	0	EREEVAELSLENVKKLAEGASKDDEEMKKVLEEAVKEAEKAADTEKKKKLAEGLKRAVEGLLKERAALRAEAAANAEAATAARRAAAAAAAALAELLAKL:LFVCGGKVDVRAPIPPSFRDRLLTYTAKNASELHEHFILAETFKDYFKENAYPDLLVFEDDIASISSLIIIFLESPGSLVELGIFCNKSELFKKILIVASAEEVYGEDSFIYLGPLEYIKKKVSSSVVIYPWPDPEVLKYDNDFLDDLCVNIKEKLSSI	19.178378897640126	0.16084634114378363	56.93566	0.57292736	27.424911	16.546993
design_28	1	EREEAAKVSLEFIKALAEGASKSFEEMKKIFEEAVKKVEELAKTEKLKKMAEEAKKAVEELLKEREELRKEAEENAEEATKKRRLEKELAELLKKLEELL:LFVCGGKVDVRAPIPPSFRDRLLTYTAKNASELHEHFILAETFKDYFKENAYPDLLVFEDDIASISSLIIIFLESPGSLVELGIFCNKSELFKKILIVASAEEVYGEDSFIYLGPLEYIKKKVSSSVVIYPWPDPEVLKYDNDFLDDLCVNIKEKLSSI	19.961132139544734	0.24237745357371854	68.91162	0.5787666	26.610243	17.934639
design_28	2	EREEVAKLSLENIKKLAEGRSKDFEEMKKVFEEAVKEAEEAADTEKKKKLAEELKKAVKGLLEELEKRRAEAAANAEKAAAARRAAEEAAALAELEKKLA:LFVCGGKVDVRAPIPPSFRDRLLTYTAKNASELHEHFILAETFKDYFKENAYPDLLVFEDDIASISSLIIIFLESPGSLVELGIFCNKSELFKKILIVASAEEVYGEDSFIYLGPLEYIKKKVSSSVVIYPWPDPEVLKYDNDFLDDLCVNIKEKLSSI	16.490216101498095	0.21547138784203934	65.91556	0.57639885	27.270157	15.313139
design_28	3	EKEEAAKLSLELIKKFAEGASKDPEEMKKVLKEAVEELKKAAKTEKLKKMAEQAEKAAEELLKEREERAAEAERNAEKATAERRKKKELEELLKKLKELE:LFVCGGKVDVRAPIPPSFRDRLLTYTAKNASELHEHFILAETFKDYFKENAYPDLLVFEDDIASISSLIIIFLESPGSLVELGIFCNKSELFKKILIVASAEEVYGEDSFIYLGPLEYIKKKVSSSVVIYPWPDPEVLKYDNDFLDDLCVNIKEKLSSI	21.723447193673625	0.18131112053020115	72.36612	0.5751898	27.648067	15.8205385
design_28	4	EKEEAAELSLKAIKKLAEGASKDPEEGKKILEEAVKEVEKAAKTEKLKKLAEGYKKAVKGLLEEAEKLREEAEKTAEESIEKRRKEKEEKEKEELKKELE:LFVCGGKVDVRAPIPPSFRDRLLTYTAKNASELHEHFILAETFKDYFKENAYPDLLVFEDDIASISSLIIIFLESPGSLVELGIFCNKSELFKKILIVASAEEVYGEDSFIYLGPLEYIKKKVSSSVVIYPWPDPEVLKYDNDFLDDLCVNIKEKLSSI	20.83654871943762	0.21799552679981193	79.20248	0.5738764	27.116934	15.850031
design_28	5	EKEEAAELSLEAIKALAEGRSKSPEEMKKVMEEAVEKAKKAAKTEKLKKLAEGLTKAVEGLLKEEKALAAEAAENAAEATAAARAAKAAAALEELLKALA:LFVCGGKVDVRAPIPPSFRDRLLTYTAKNASELHEHFILAETFKDYFKENAYPDLLVFEDDIASISSLIIIFLESPGSLVELGIFCNKSELFKKILIVASAEEVYGEDSFIYLGPLEYIKKKVSSSVVIYPWPDPEVLKYDNDFLDDLCVNIKEKLSSI	24.278619614294797	0.15601015185590364	64.47371	0.5734916	27.812708	16.273735
design_28	6	MREEAAKLSLEAVKALAEGASKSPEEGKAVLAAAVAAAKAAAKTEQLKKLAEQLAAAVAGLLKEREALREEAKKNAEKATKEAREKKEKEELKKLEEKLK:LFVCGGKVDVRAPIPPSFRDRLLTYTAKNASELHEHFILAETFKDYFKENAYPDLLVFEDDIASISSLIIIFLESPGSLVELGIFCNKSELFKKILIVASAEEVYGEDSFIYLGPLEYIKKKVSSSVVIYPWPDPEVLKYDNDFLDDLCVNIKEKLSSI	19.963507111838503	0.1579348059031904	67.05695	0.5715805	27.607092	17.64992
design_28	7	MKEEAAELSLKFVKKLAEGASKSPEEGEKIFEEAVEEVKKAAKTEELKKMAEEAEKAVKELKEEAKKLAEEAERNAEEATAKRRAEAEAKAREELEKKLR:LFVCGGKVDVRAPIPPSFRDRLLTYTAKNASELHEHFILAETFKDYFKENAYPDLLVFEDDIASISSLIIIFLESPGSLVELGIFCNKSELFKKILIVASAEEVYGEDSFIYLGPLEYIKKKVSSSVVIYPWPDPEVLKYDNDFLDDLCVNIKEKLSSI	5.4821127209805685	0.7400904250164085	78.01263	0.72217584	14.840486	1.9742376
design_28	8	EREEAAKLSLEFIKKLGEGASKDREEGKKVFKEAVEELKKAAKTEKLKKLAEEAEKAVKGLLEEREKLEEEAEKNAEEATKKRRLEEELKKKLEELKKKL:LFVCGGKVDVRAPIPPSFRDRLLTYTAKNASELHEHFILAETFKDYFKENAYPDLLVFEDDIASISSLIIIFLESPGSLVELGIFCNKSELFKKILIVASAEEVYGEDSFIYLGPLEYIKKKVSSSVVIYPWPDPEVLKYDNDFLDDLCVNIKEKLSSI	21.02882102365935	0.20615900255082995	73.450066	0.57313794	27.440128	17.21326
design_28	9	EREKVAELSLELVKKLAEGASKSPEEFEKVLKEAVEEAKAAASTPQLKKLAEQYAKAVKGLLEERKKRAEEAAETAEESTAARRAAAEAAAALEELKKLE:LFVCGGKVDVRAPIPPSFRDRLLTYTAKNASELHEHFILAETFKDYFKENAYPDLLVFEDDIASISSLIIIFLESPGSLVELGIFCNKSELFKKILIVASAEEVYGEDSFIYLGPLEYIKKKVSSSVVIYPWPDPEVLKYDNDFLDDLCVNIKEKLSSI	23.76720849918648	0.12170416826391979	67.397095	0.56956637	27.866539	14.455263
design_28	10	MKEEAAELSLELIKKFGEGASKSPEEMRKILEEAVEEAKKKAKTEELKKLAEEAKKAAEGLLKERDALAAEAAATAAEAAAARRAAAAAAALAAELAARA:LFVCGGKVDVRAPIPPSFRDRLLTYTAKNASELHEHFILAETFKDYFKENAYPDLLVFEDDIASISSLIIIFLESPGSLVELGIFCNKSELFKKILIVASAEEVYGEDSFIYLGPLEYIKKKVSSSVVIYPWPDPEVLKYDNDFLDDLCVNIKEKLSSI	21.7239382728606	0.14927064736344292	76.637436	0.5699533	27.10898	14.570197
design_28	11	EREKAAELSLEFVKALAEGASKDPETGKAVYAEAVAKLEAAASTPQLKKMAEQARKAVEGLLAERAALRAEAEKNAEKATAERRKKKEEEEKKKLEELLK:LFVCGGKVDVRAPIPPSFRDRLLTYTAKNASELHEHFILAETFKDYFKENAYPDLLVFEDDIASISSLIIIFLESPGSLVELGIFCNKSELFKKILIVASAEEVYGEDSFIYLGPLEYIKKKVSSSVVIYPWPDPEVLKYDNDFLDDLCVNIKEKLSSI	20.904432225098425	0.21146522759824818	85.668465	0.57359564	26.53342	14.9511
design_28	12	MKEEAAKLSLELIKAFAEGASKSPEEMEKILKEAVEKLKKAAKTEQLKKLAEEAEKAAKELLEERKKREKEAEENAEEAAKKRREEKERKEREELEEKLR:LFVCGGKVDVRAPIPPSFRDRLLTYTAKNASELHEHFILAETFKDYFKENAYPDLLVFEDDIASISSLIIIFLESPGSLVELGIFCNKSELFKKILIVASAEEVYGEDSFIYLGPLEYIKKKVSSSVVIYPWPDPEVLKYDNDFLDDLCVNIKEKLSSI	16.161959817620655	0.2568576325660511	84.86968	0.574354	26.489782	11.888515
design_28	13	EDEEAAELSLEAVKLLGEGASKDREEGKKIFEEAVKKAKEAAKTPKLKKMAEELEKAVEGLLKEREELEKEAAENAAAAAAARRAAAEAAARLAEELARR:LFVCGGKVDVRAPIPPSFRDRLLTYTAKNASELHEHFILAETFKDYFKENAYPDLLVFEDDIASISSLIIIFLESPGSLVELGIFCNKSELFKKILIVASAEEVYGEDSFIYLGPLEYIKKKVSSSVVIYPWPDPEVLKYDNDFLDDLCVNIKEKLSSI	18.151056641244097	0.2053919386252731	74.01191	0.57343733	26.790503	14.019846
design_28	14	EKEEAAKLSLEAIKKLAEGASADPETGKKIFEEAVEEVEKAAKTEKLKKMAEELRKAVEGLLKERAALAAEAEKTAPEAAAKARLAKKLAELLKKLEELA:LFVCGGKVDVRAPIPPSFRDRLLTYTAKNASELHEHFILAETFKDYFKENAYPDLLVFEDDIASISSLIIIFLESPGSLVELGIFCNKSELFKKILIVASAEEVYGEDSFIYLGPLEYIKKKVSSSVVIYPWPDPEVLKYDNDFLDDLCVNIKEKLSSI	17.236765572816207	0.21423884106269073	63.77699	0.5716976	27.908157	18.103859
design_28	15	EREEAAALSLELIKAFAEGAAEDDERFREILAAAVEALEAAARTPALAKLAAQARAAAAGLLAEREARRKEAEENAEEATAKRRKEKELKEELERLLKEK:LFVCGGKVDVRAPIPPSFRDRLLTYTAKNASELHEHFILAETFKDYFKENAYPDLLVFEDDIASISSLIIIFLESPGSLVELGIFCNKSELFKKILIVASAEEVYGEDSFIYLGPLEYIKKKVSSSVVIYPWPDPEVLKYDNDFLDDLCVNIKEKLSSI	19.80062562406614	0.19736298807641292	75.540565	0.5719803	27.184166	17.139824
design_28	16	EREEAAELSLENIKKLGEGRSKSPEEMKKVLEEAVEEAKKAAKTKKLKKLAEELKKAVEGLLKEEAERAKEAAANAEKATAAARLAKELAELLERLKRLA:LFVCGGKVDVRAPIPPSFRDRLLTYTAKNASELHEHFILAETFKDYFKENAYPDLLVFEDDIASISSLIIIFLESPGSLVELGIFCNKSELFKKILIVASAEEVYGEDSFIYLGPLEYIKKKVSSSVVIYPWPDPEVLKYDNDFLDDLCVNIKEKLSSI	20.294347828796038	0.1447579992602183	61.17861	0.5709688	28.214893	15.714626
design_28	17	EKEENAKLSLEAIKKLAEGASKSPEEMKKILEEAVEEVKKAAKTEKQKKMAEELKKAVEGLLKEREELAKEAAETAAEAAAAARAARELAERLERERRLA:LFVCGGKVDVRAPIPPSFRDRLLTYTAKNASELHEHFILAETFKDYFKENAYPDLLVFEDDIASISSLIIIFLESPGSLVELGIFCNKSELFKKILIVASAEEVYGEDSFIYLGPLEYIKKKVSSSVVIYPWPDPEVLKYDNDFLDDLCVNIKEKLSSI	15.576056475796825	0.21376557136704294	72.79236	0.57235193	27.276562	16.956081
design_28	18	EREEVAELSLNFIKKLGEGASKSPEEGDKIFEKAVEELKKAADTEKKKKMAEEAKKAVEELKKEREALRAEAAATAPEATAAARLAKELAAELERKLKEE:LFVCGGKVDVRAPIPPSFRDRLLTYTAKNASELHEHFILAETFKDYFKENAYPDLLVFEDDIASISSLIIIFLESPGSLVELGIFCNKSELFKKILIVASAEEVYGEDSFIYLGPLEYIKKKVSSSVVIYPWPDPEVLKYDNDFLDDLCVNIKEKLSSI	7.189822583809675	0.645708267506683	63.745144	0.64751965	20.293938	4.2994413
design_28	19	EREEAAELSLRFIKALAEGASADPETGDRIYEEAVAELRAAARTPKLRKMAEEAERAVAELKKEAKEAAEEAEKNKEKATKERREKKKKEEEEKKKKEEE:LFVCGGKVDVRAPIPPSFRDRLLTYTAKNASELHEHFILAETFKDYFKENAYPDLLVFEDDIASISSLIIIFLESPGSLVELGIFCNKSELFKKILIVASAEEVYGEDSFIYLGPLEYIKKKVSSSVVIYPWPDPEVLKYDNDFLDDLCVNIKEKLSSI	5.610116223501956	0.7356702185364555	87.654686	0.7689553	10.938657	1.4036396
design_28	20	MKEEVAKVSLEFVKKLAEGASKSPEEGDKIFEEAVKEVEEKAKTEQLKKLAEQARKAVEELKKEREELRKEAEENAEEATEERRRREEEERRREEEERRR:LFVCGGKVDVRAPIPPSFRDRLLTYTAKNASELHEHFILAETFKDYFKENAYPDLLVFEDDIASISSLIIIFLESPGSLVELGIFCNKSELFKKILIVASAEEVYGEDSFIYLGPLEYIKKKVSSSVVIYPWPDPEVLKYDNDFLDDLCVNIKEKLSSI	5.220004901791329	0.756537984288316	86.611755	0.7723924	10.448383	1.3809683
design_28	21	ERERAAELSLAAVKAFGEGAAASPEEGAAILAAAVAAAEAAASTEALKKMAAELAAAAAGLLAERKALAAEAAATAEEATAAARAAAEAAARAEELARLA:LFVCGGKVDVRAPIPPSFRDRLLTYTAKNASELHEHFILAETFKDYFKENAYPDLLVFEDDIASISSLIIIFLESPGSLVELGIFCNKSELFKKILIVASAEEVYGEDSFIYLGPLEYIKKKVSSSVVIYPWPDPEVLKYDNDFLDDLCVNIKEKLSSI	17.8097031279729	0.1966932295032294	65.2346	0.5654442	28.15229	17.744757
design_28	22	EREEAAELSLRLVKAFAEGASKSPEEGKAVLEAAVAEVEAAARTPQLAKMAAQARAAVEGLLAERAALAKEAEETAAEAAAERRAREEEERLRRLEEELR:LFVCGGKVDVRAPIPPSFRDRLLTYTAKNASELHEHFILAETFKDYFKENAYPDLLVFEDDIASISSLIIIFLESPGSLVELGIFCNKSELFKKILIVASAEEVYGEDSFIYLGPLEYIKKKVSSSVVIYPWPDPEVLKYDNDFLDDLCVNIKEKLSSI	5.918513881499049	0.7147225295085511	87.17486	0.7646136	10.854631	1.3293045
design_28	23	SRAEAAALSLAAVKALAEGASKSPEEMEAVLAAAVEAAEAAASTPQLAKLAAQLRAAVEGLLAERAKRREEAEKNAPEATAKARLEKELKALLEKLKKEE:LFVCGGKVDVRAPIPPSFRDRLLTYTAKNASELHEHFILAETFKDYFKENAYPDLLVFEDDIASISSLIIIFLESPGSLVELGIFCNKSELFKKILIVASAEEVYGEDSFIYLGPLEYIKKKVSSSVVIYPWPDPEVLKYDNDFLDDLCVNIKEKLSSI	21.159799837917294	0.17885180926043243	75.29063	0.57165074	27.16479	14.313199
design_28	24	EKEEAAELSLKLIKAFAEGASKDFEERKKILEEAVEEAEKAAKTEKLKKLAEEARKAVEGLLKEEEKLREEAEKNAEEATKRRREAEERKRREELERKLR:LFVCGGKVDVRAPIPPSFRDRLLTYTAKNASELHEHFILAETFKDYFKENAYPDLLVFEDDIASISSLIIIFLESPGSLVELGIFCNKSELFKKILIVASAEEVYGEDSFIYLGPLEYIKKKVSSSVVIYPWPDPEVLKYDNDFLDDLCVNIKEKLSSI	11.758571536395419	0.41611902908747156	86.719894	0.5888493	24.682283	9.881327
design_28	25	EKEENAELSLKFIKKLAEGASKSPEEMKKVLEEAVKELEKAASTEKKKKMAEQAKKAVKELLEEREKRRKEAEETAKESTEKRRKEEEEERERRLKEELE:LFVCGGKVDVRAPIPPSFRDRLLTYTAKNASELHEHFILAETFKDYFKENAYPDLLVFEDDIASISSLIIIFLESPGSLVELGIFCNKSELFKKILIVASAEEVYGEDSFIYLGPLEYIKKKVSSSVVIYPWPDPEVLKYDNDFLDDLCVNIKEKLSSI	7.031223749433021	0.6455437494327687	71.359634	0.63018316	21.202597	4.7431526
design_28	26	EKEKAAELSLKAIKGLGEGASKSPEEGDKVFEETVKEVEKAASTPKLKKLAEGLKKAVEGLKKERKERAEEAEKNKEKATEKRRKEEEEKKKLEELKKKE:LFVCGGKVDVRAPIPPSFRDRLLTYTAKNASELHEHFILAETFKDYFKENAYPDLLVFEDDIASISSLIIIFLESPGSLVELGIFCNKSELFKKILIVASAEEVYGEDSFIYLGPLEYIKKKVSSSVVIYPWPDPEVLKYDNDFLDDLCVNIKEKLSSI	5.510226777249558	0.728509261151796	84.927284	0.72009844	14.148386	2.1585345
design_28	27	SREKAAELSLKFVKKLAEGAAKTPEEGKKVLAAAVEELKAAASDEQLKKLAEQAKAAVEGLLKEAAERAAEAAENAEEATAKRRKAEEEAALKRLEELLK:LFVCGGKVDVRAPIPPSFRDRLLTYTAKNASELHEHFILAETFKDYFKENAYPDLLVFEDDIASISSLIIIFLESPGSLVELGIFCNKSELFKKILIVASAEEVYGEDSFIYLGPLEYIKKKVSSSVVIYPWPDPEVLKYDNDFLDDLCVNIKEKLSSI	19.047462145181207	0.18187104558963837	64.19385	0.57307184	27.755796	16.332079
design_28	28	MREEAAKLSLKLIKKFGEGASKSDEEMEKILKEAVEEAKKAAKTPQLKKLAEQAKKAAEELLKERKKLREEAEKNKEKAEKERREKEEKEKEEKLKKELE:LFVCGGKVDVRAPIPPSFRDRLLTYTAKNASELHEHFILAETFKDYFKENAYPDLLVFEDDIASISSLIIIFLESPGSLVELGIFCNKSELFKKILIVASAEEVYGEDSFIYLGPLEYIKKKVSSSVVIYPWPDPEVLKYDNDFLDDLCVNIKEKLSSI	13.879094255230406	0.3236067318618269	76.33158	0.5791764	26.193848	17.150269
design_28	29	MREEAAKLSLEFIKKLAEGRSKSPEEMKKVLKEAVEELEKAASTPELKKMAEEAKKAVEGLLKEREKLEKEAEENAEKATAERRKAKELAALLEELKKKA:LFVCGGKVDVRAPIPPSFRDRLLTYTAKNASELHEHFILAETFKDYFKENAYPDLLVFEDDIASISSLIIIFLESPGSLVELGIFCNKSELFKKILIVASAEEVYGEDSFIYLGPLEYIKKKVSSSVVIYPWPDPEVLKYDNDFLDDLCVNIKEKLSSI	21.02862869942517	0.1918397798090369	77.60969	0.571406	27.414612	15.882965
design_28	30	MKEEAAKLSLEAIKGLGEGASADPETGKKIFEETVKKVKEAAKTKELKKMAEELEKAVKELLKEREELAAEAAATAPEATAEARAKAAAEALLKELEELL:LFVCGGKVDVRAPIPPSFRDRLLTYTAKNASELHEHFILAETFKDYFKENAYPDLLVFEDDIASISSLIIIFLESPGSLVELGIFCNKSELFKKILIVASAEEVYGEDSFIYLGPLEYIKKKVSSSVVIYPWPDPEVLKYDNDFLDDLCVNIKEKLSSI	16.364140086151988	0.20846468488052886	54.745632	0.57250744	28.053774	18.132118
design_28	31	EREEAAEASLEAVKALAEGAAASPEEGKKIYAAAVAKIKALAKTPKLKKMAEELAKAVEGLLKEREALRKEAEETAEEATKKRREEKEKEEREKLEKELK:LFVCGGKVDVRAPIPPSFRDRLLTYTAKNASELHEHFILAETFKDYFKENAYPDLLVFEDDIASISSLIIIFLESPGSLVELGIFCNKSELFKKILIVASAEEVYGEDSFIYLGPLEYIKKKVSSSVVIYPWPDPEVLKYDNDFLDDLCVNIKEKLSSI	17.190031370150614	0.22213854458943608	69.60006	0.57670987	27.132374	16.681528
design_29	0	SALAAALKALAALIAAARAAAAAAAEAEYGAELAAAGAALRAAREASAKAKKAGDAEAAAKWKAEAEAAEKKLLDIQKKISDAAGAKVTAFLAALAAALA:LFVCGGKVDVRAPIPPSFRDRLLTYTAKNASELHEHFILAETFKDYFKENAYPDLLVFEDDIASISSLIIIFLESPGSLVELGIFCNKSELFKKILIVASAEEVYGEDSFIYLGPLEYIKKKVSSSVVIYPWPDPEVLKYDNDFLDDLCVNIKEKLSSI	15.495598303602693	0.21636906326902128	89.28482	0.5678081	25.877146	11.776552
design_29	1	SLLEELKKKEEEEEAEKREEAYEEAYAKYKEELEKAGKEYREYREKSARAKKEGNEEEAKEYEKKAEEAEKKLYEILKKISEEAGKKYNEWKEKREKEKA:LFVCGGKVDVRAPIPPSFRDRLLTYTAKNASELHEHFILAETFKDYFKENAYPDLLVFEDDIASISSLIIIFLESPGSLVELGIFCNKSELFKKILIVASAEEVYGEDSFIYLGPLEYIKKKVSSSVVIYPWPDPEVLKYDNDFLDDLCVNIKEKLSSI	7.921533212193896	0.45669174272042584	90.6722	0.5779673	25.254738	9.793665
design_29	2	SELEELLKKLKELLEKKRREAYEEAYKKYKAELDAAGKAYREYLEKSAKAKKAGNEEEAKKYEAKAKEAAAKLEAILKKISADAGEKLTAFLKALAEALA:LFVCGGKVDVRAPIPPSFRDRLLTYTAKNASELHEHFILAETFKDYFKENAYPDLLVFEDDIASISSLIIIFLESPGSLVELGIFCNKSELFKKILIVASAEEVYGEDSFIYLGPLEYIKKKVSSSVVIYPWPDPEVLKYDNDFLDDLCVNIKEKLSSI	19.21921650465811	0.17739632267044844	92.40369	0.57057893	26.460585	14.430809
design_29	3	SLLEALLAELEAELAAVRAAAAAAARAKYGAELAAAGKALRDALEKSAKAKKAGDEEAAKEYAAKAAAAAAELAAILKKISEEAGKAVDAALAARAAELA:LFVCGGKVDVRAPIPPSFRDRLLTYTAKNASELHEHFILAETFKDYFKENAYPDLLVFEDDIASISSLIIIFLESPGSLVELGIFCNKSELFKKILIVASAEEVYGEDSFIYLGPLEYIKKKVSSSVVIYPWPDPEVLKYDNDFLDDLCVNIKEKLSSI	12.410725816883543	0.28501130291652566	89.99029	0.56535685	26.642246	13.375607
design_29	4	SLLEELLKALEKELAEKREEAYEEAYKEYKEELEKAGKELREYREKSAKAKKAGNEEEAKKYAEKAKEAEKKLEEIKKKISEKAGEKLNAWKAARAAELA:LFVCGGKVDVRAPIPPSFRDRLLTYTAKNASELHEHFILAETFKDYFKENAYPDLLVFEDDIASISSLIIIFLESPGSLVELGIFCNKSELFKKILIVASAEEVYGEDSFIYLGPLEYIKKKVSSSVVIYPWPDPEVLKYDNDFLDDLCVNIKEKLSSI	14.600933901404204	0.22178708652804136	90.93886	0.5701142	26.661264	14.562212
design_29	5	SLLEELLKKLEEELEKKREEAYEEAYEKYKKELDEAGKKLREYREKSAKAKKAGDEEKAKEYEEKAKEAEKKYYEILKKISEEAGKKLNEWKEKKLKELA:LFVCGGKVDVRAPIPPSFRDRLLTYTAKNASELHEHFILAETFKDYFKENAYPDLLVFEDDIASISSLIIIFLESPGSLVELGIFCNKSELFKKILIVASAEEVYGEDSFIYLGPLEYIKKKVSSSVVIYPWPDPEVLKYDNDFLDDLCVNIKEKLSSI	13.452665021450084	0.24224274002551952	92.09152	0.57197535	26.494287	14.523239
design_29	6	SLLEELLKKLEELLEKAREEAYEEALKKYGKELEEAGKKYEEYLEKSAKAKKAGNEKEAAEYKAKAEEAKKKLYEIQKKISKEAGEKLEAFKKKLAELLA:LFVCGGKVDVRAPIPPSFRDRLLTYTAKNASELHEHFILAETFKDYFKENAYPDLLVFEDDIASISSLIIIFLESPGSLVELGIFCNKSELFKKILIVASAEEVYGEDSFIYLGPLEYIKKKVSSSVVIYPWPDPEVLKYDNDFLDDLCVNIKEKLSSI	11.13513397558877	0.3123119828013859	91.73557	0.573318	26.436003	14.184615
design_29	7	SELEELLKELEEELKEKKEEAYKKAYEKYKKELEEAGKEYEKYLEESAKAKKAGKEEEAKKYEEKAKEAKKKLEEILKKISEESGKILEEYLKKLKEELE:LFVCGGKVDVRAPIPPSFRDRLLTYTAKNASELHEHFILAETFKDYFKENAYPDLLVFEDDIASISSLIIIFLESPGSLVELGIFCNKSELFKKILIVASAEEVYGEDSFIYLGPLEYIKKKVSSSVVIYPWPDPEVLKYDNDFLDDLCVNIKEKLSSI	20.74687933111286	0.20249579714329308	90.20855	0.5703939	26.832989	17.59689
design_29	8	AALAALLAALEAALAAAAAAAYAKALAKYKAELDAAGKKLEEALEKSAKAKKAGNEEEAKKYAAEAEKAKAELEAILKKISADAGEELAAWRAALAAALA:LFVCGGKVDVRAPIPPSFRDRLLTYTAKNASELHEHFILAETFKDYFKENAYPDLLVFEDDIASISSLIIIFLESPGSLVELGIFCNKSELFKKILIVASAEEVYGEDSFIYLGPLEYIKKKVSSSVVIYPWPDPEVLKYDNDFLDDLCVNIKEKLSSI	17.51157424060689	0.16849140463138965	90.10869	0.56834424	26.791492	14.449858
design_29	9	EELEKALAELEREIAEKREAAAKEAEKKYGEELKEAGEKLREAREKSAKAKKAGDEEAAKKWEEEAKEYEKKLLEIQKKISEYAGEKVDAWLAARAAEAA:LFVCGGKVDVRAPIPPSFRDRLLTYTAKNASELHEHFILAETFKDYFKENAYPDLLVFEDDIASISSLIIIFLESPGSLVELGIFCNKSELFKKILIVASAEEVYGEDSFIYLGPLEYIKKKVSSSVVIYPWPDPEVLKYDNDFLDDLCVNIKEKLSSI	8.27654035317446	0.43237130750727787	90.5855	0.57270014	26.203035	11.555462
design_29	10	SLLEQLLQQLLALLAAKREEAYAAAEKKYGAELAAAGKALTEYREKAAKAKKEGKEEEAAEYAAKAKAAEKEYYAIQKKISEAAGEELTKWEEELAALLA:LFVCGGKVDVRAPIPPSFRDRLLTYTAKNASELHEHFILAETFKDYFKENAYPDLLVFEDDIASISSLIIIFLESPGSLVELGIFCNKSELFKKILIVASAEEVYGEDSFIYLGPLEYIKKKVSSSVVIYPWPDPEVLKYDNDFLDDLCVNIKEKLSSI	14.616063804676248	0.21648816197753462	90.33793	0.5676289	26.387802	13.253265
design_29	11	SLLEELLKKLKEEIEKKKEEAYEEAEKKYKEELEKAGKEYREYLEKSAKAEKEGNKEEAEKYKKKAEEAKKKYLEIKKKISEEAGKKLNEWLEKLKKELE:LFVCGGKVDVRAPIPPSFRDRLLTYTAKNASELHEHFILAETFKDYFKENAYPDLLVFEDDIASISSLIIIFLESPGSLVELGIFCNKSELFKKILIVASAEEVYGEDSFIYLGPLEYIKKKVSSSVVIYPWPDPEVLKYDNDFLDDLCVNIKEKLSSI	14.09022528275575	0.22856946482393217	91.91494	0.5720775	26.709455	11.919174
design_29	12	SLLEKLKKELEKLKEEEKEKAYEEAYKKYGKELEEAGKELKEYLEKSAKAKKAGDKEKAEEYKKKAEEAKKKYFEILKKISEEAGKKVNEWLKKKEEELK:LFVCGGKVDVRAPIPPSFRDRLLTYTAKNASELHEHFILAETFKDYFKENAYPDLLVFEDDIASISSLIIIFLESPGSLVELGIFCNKSELFKKILIVASAEEVYGEDSFIYLGPLEYIKKKVSSSVVIYPWPDPEVLKYDNDFLDDLCVNIKEKLSSI	7.86949890135774	0.4620945870526332	89.68148	0.57811	25.709913	12.457103
design_29	13	SLLEALLAALEELLAAAREAAYEEAYKEYGKELDEAGKKLKEYLEKSAKAKKAGDEEAAKEYEAKAKEAEKELYEILKKISKKAGEKLDAFLAALAAALA:LFVCGGKVDVRAPIPPSFRDRLLTYTAKNASELHEHFILAETFKDYFKENAYPDLLVFEDDIASISSLIIIFLESPGSLVELGIFCNKSELFKKILIVASAEEVYGEDSFIYLGPLEYIKKKVSSSVVIYPWPDPEVLKYDNDFLDDLCVNIKEKLSSI	8.989657017464308	0.40046217148087837	91.416	0.5727216	26.143705	16.41497
design_29	14	SLLEKLKKELEKEKEKKREEAYEEAYKKYKKELDEAGKKYTEYLEKSAKAKKAGDKEAAAKYAAEAKAAEKELEAILKKISEEAGEKYNKWLAEEKAKLE:LFVCGGKVDVRAPIPPSFRDRLLTYTAKNASELHEHFILAETFKDYFKENAYPDLLVFEDDIASISSLIIIFLESPGSLVELGIFCNKSELFKKILIVASAEEVYGEDSFIYLGPLEYIKKKVSSSVVIYPWPDPEVLKYDNDFLDDLCVNIKEKLSSI	20.52402993514009	0.30344629091260317	89.43912	0.58372605	25.14097	7.0317755
design_29	15	SLLEELLKKEEEEEKKKKEEAYEKALKKYGKELKAAGKAYREAREKAAKAKKAGKEEEAKKWEEEAKKAEAEYLAIQKKISEEAGEEYTAWKKKKEEEKA:LFVCGGKVDVRAPIPPSFRDRLLTYTAKNASELHEHFILAETFKDYFKENAYPDLLVFEDDIASISSLIIIFLESPGSLVELGIFCNKSELFKKILIVASAEEVYGEDSFIYLGPLEYIKKKVSSSVVIYPWPDPEVLKYDNDFLDDLCVNIKEKLSSI	16.673148859688943	0.2084940095807141	86.19821	0.57480377	26.525734	13.377227
design_29	16	SLLEELLKKLEELLAKKREEAYKKAEEKYKKELEEAGKKYEEYLEKAAKAKKAGDKEKAEEYKAKAEEAKKKYYEILKKISELAGKELTAFKEALAKALA:LFVCGGKVDVRAPIPPSFRDRLLTYTAKNASELHEHFILAETFKDYFKENAYPDLLVFEDDIASISSLIIIFLESPGSLVELGIFCNKSELFKKILIVASAEEVYGEDSFIYLGPLEYIKKKVSSSVVIYPWPDPEVLKYDNDFLDDLCVNIKEKLSSI	15.930877570651607	0.19622527326974287	90.65586	0.57616735	26.14722	15.421272
design_29	17	GLAALAAALLAALLAAKREEAYEEALKEFGEELKAAGDALREAAEKSARAEKAGDKEKAKEWREKAKEAEKKYLEILKKISEKAGEKLAAFEAALAAALA:LFVCGGKVDVRAPIPPSFRDRLLTYTAKNASELHEHFILAETFKDYFKENAYPDLLVFEDDIASISSLIIIFLESPGSLVELGIFCNKSELFKKILIVASAEEVYGEDSFIYLGPLEYIKKKVSSSVVIYPWPDPEVLKYDNDFLDDLCVNIKEKLSSI	6.776105375461187	0.5120965288656582	80.21772	0.5934442	23.277075	7.525757
design_29	18	SELEELLAELERLLAEARAAAAEAAYAKYKAERDAAGKALREAAEKAAKAKKAGDEAAAAAWAAAAAAAAAELAAINKKISEAAGEELTAFREALLAALA:LFVCGGKVDVRAPIPPSFRDRLLTYTAKNASELHEHFILAETFKDYFKENAYPDLLVFEDDIASISSLIIIFLESPGSLVELGIFCNKSELFKKILIVASAEEVYGEDSFIYLGPLEYIKKKVSSSVVIYPWPDPEVLKYDNDFLDDLCVNIKEKLSSI	15.224600528894147	0.21463548817553912	85.138885	0.57479423	25.807777	15.520622
design_29	19	SLLEELKKKEEEEEEKKREEAYEEAYEKYKEELDKAGKELREYREKSAKAKKAGDEEAAKKYEEKAKEAEKKLYEILKKISEEAGKKYNAWKAEREKEKA:LFVCGGKVDVRAPIPPSFRDRLLTYTAKNASELHEHFILAETFKDYFKENAYPDLLVFEDDIASISSLIIIFLESPGSLVELGIFCNKSELFKKILIVASAEEVYGEDSFIYLGPLEYIKKKVSSSVVIYPWPDPEVLKYDNDFLDDLCVNIKEKLSSI	7.9244936522771745	0.452890863423795	91.06359	0.5775368	25.555294	13.009993
design_29	20	SLLEELLKKLEEEEEEKREEAYEEAYEEYKEELDEAGKKYKEYLEKAAKAEKAGNKEEAAKYKAKAEEAKKKYYEILKKISEKAGEKVTAWRAERAKELA:LFVCGGKVDVRAPIPPSFRDRLLTYTAKNASELHEHFILAETFKDYFKENAYPDLLVFEDDIASISSLIIIFLESPGSLVELGIFCNKSELFKKILIVASAEEVYGEDSFIYLGPLEYIKKKVSSSVVIYPWPDPEVLKYDNDFLDDLCVNIKEKLSSI	12.171065280220349	0.26820471649374117	92.55174	0.5712211	26.436539	13.383231
design_29	21	SLLEKLLEELKKKIEEKKREAYEEALKKYGKELEEAGKKYREYLEKSAKAKKAGDEKAAAEYKAKADAAAKELEEIQKKISEEAGELYNKWLEELKKELA:LFVCGGKVDVRAPIPPSFRDRLLTYTAKNASELHEHFILAETFKDYFKENAYPDLLVFEDDIASISSLIIIFLESPGSLVELGIFCNKSELFKKILIVASAEEVYGEDSFIYLGPLEYIKKKVSSSVVIYPWPDPEVLKYDNDFLDDLCVNIKEKLSSI	15.001358107957591	0.21901729123492344	91.62971	0.5726963	26.663977	15.81472
design_29	22	SLLEELLKKLEEELKKAAEEAYEEAYKEFKEELDAAGKKLEEYAEKAAKAKKAGDKAAAAEYEAKAKEAEKELYEIQKKISELAGEKLTAYKAKRAAELA:LFVCGGKVDVRAPIPPSFRDRLLTYTAKNASELHEHFILAETFKDYFKENAYPDLLVFEDDIASISSLIIIFLESPGSLVELGIFCNKSELFKKILIVASAEEVYGEDSFIYLGPLEYIKKKVSSSVVIYPWPDPEVLKYDNDFLDDLCVNIKEKLSSI	20.46445047993312	0.20114932191818258	92.19755	0.57439137	26.183395	15.147631
design_29	23	SLLEELLKLLEKLLEEEREKAAEEAYKKYKEELEKAGKELKEYREKSAKAKKAGDKEAAAKYEAEAKEAEKKLLEILKKISEEAGKKFNEFKEKLLAELE:LFVCGGKVDVRAPIPPSFRDRLLTYTAKNASELHEHFILAETFKDYFKENAYPDLLVFEDDIASISSLIIIFLESPGSLVELGIFCNKSELFKKILIVASAEEVYGEDSFIYLGPLEYIKKKVSSSVVIYPWPDPEVLKYDNDFLDDLCVNIKEKLSSI	12.211107472972035	0.2666165156123575	90.07496	0.57171655	26.650032	15.720453
design_29	24	ALAAAAAAAAAAAEAAARAAAAAEAEKKYGKELKEAGEEYKKYRELSAKAKKAGDKKAAEEYEAKAKEAEKKLYEIQKKISEDAGKKVTAWKAAAAAAAA:LFVCGGKVDVRAPIPPSFRDRLLTYTAKNASELHEHFILAETFKDYFKENAYPDLLVFEDDIASISSLIIIFLESPGSLVELGIFCNKSELFKKILIVASAEEVYGEDSFIYLGPLEYIKKKVSSSVVIYPWPDPEVLKYDNDFLDDLCVNIKEKLSSI	14.721553717593629	0.2128338669994914	83.23909	0.5737703	25.379347	9.489445
design_29	25	SLLEELEKLLEELEAKKREEAYEKAYEKYKEELDEAGKKYEEAAEKSAKAKKAGDKEAAAKYAAEAEEYKKKYEEILKKISKEAGEIYDAWKAALEAALA:LFVCGGKVDVRAPIPPSFRDRLLTYTAKNASELHEHFILAETFKDYFKENAYPDLLVFEDDIASISSLIIIFLESPGSLVELGIFCNKSELFKKILIVASAEEVYGEDSFIYLGPLEYIKKKVSSSVVIYPWPDPEVLKYDNDFLDDLCVNIKEKLSSI	9.025394486025297	0.3935003926916849	92.140526	0.5708147	26.405409	15.961456
design_29	26	SLLEELLKKLEEELKKAREEAYEEAEKKYGKELDAAGKELRDALEKAAKAKKAGDKEAAAKYAAEAAKAAAKLEATLKAISEDAGKKLDAYKAKRAAELA:LFVCGGKVDVRAPIPPSFRDRLLTYTAKNASELHEHFILAETFKDYFKENAYPDLLVFEDDIASISSLIIIFLESPGSLVELGIFCNKSELFKKILIVASAEEVYGEDSFIYLGPLEYIKKKVSSSVVIYPWPDPEVLKYDNDFLDDLCVNIKEKLSSI	18.97399393916756	0.2020465205534821	86.30033	0.5732672	26.265303	11.392698
design_29	27	SLLAALAAALAAAEAAARDAAAEEAEAKYGAELAAAGAAYRAYLEASAKAKKAGDKEAAAAYAAKAAEARAKLEAIRKKISAEAGAKLDAWRAALAAALA:LFVCGGKVDVRAPIPPSFRDRLLTYTAKNASELHEHFILAETFKDYFKENAYPDLLVFEDDIASISSLIIIFLESPGSLVELGIFCNKSELFKKILIVASAEEVYGEDSFIYLGPLEYIKKKVSSSVVIYPWPDPEVLKYDNDFLDDLCVNIKEKLSSI	13.65263693303718	0.24592749058223343	89.38136	0.57971644	24.607588	8.465137
design_29	28	SLLEELLKKLEEELEKKREEAYEKALKKYGEEYKKAGKDYREYLEKSAKAKKAGKEEEAKKYEEKAKEAEKELYEIEKKISEEAGKLLNEYLAKRKAELA:LFVCGGKVDVRAPIPPSFRDRLLTYTAKNASELHEHFILAETFKDYFKENAYPDLLVFEDDIASISSLIIIFLESPGSLVELGIFCNKSELFKKILIVASAEEVYGEDSFIYLGPLEYIKKKVSSSVVIYPWPDPEVLKYDNDFLDDLCVNIKEKLSSI	10.385929382968794	0.3295466374233206	91.50498	0.5717647	26.397787	11.762686
design_29	29	SLLEELLKKLEELLKEKEEEAYEEALKKYGEELKEAGEKYREALEKSAKAKKAGDKEAAAEYEAKAKEYEKKYLEILKKISEYAGEIVNKFKEELAKKLA:LFVCGGKVDVRAPIPPSFRDRLLTYTAKNASELHEHFILAETFKDYFKENAYPDLLVFEDDIASISSLIIIFLESPGSLVELGIFCNKSELFKKILIVASAEEVYGEDSFIYLGPLEYIKKKVSSSVVIYPWPDPEVLKYDNDFLDDLCVNIKEKLSSI	8.73844482693784	0.4160776008245772	92.27096	0.5739479	26.351711	14.017759
design_29	30	SLLEELEKKEKEEIEKKREEAYEKARKKYGKELAAAGAALTAAAEASAKAKKAGDKAAAEAHAAKAAEAAKKYEEILKKISEEAGEELNKWLKKREEEKK:LFVCGGKVDVRAPIPPSFRDRLLTYTAKNASELHEHFILAETFKDYFKENAYPDLLVFEDDIASISSLIIIFLESPGSLVELGIFCNKSELFKKILIVASAEEVYGEDSFIYLGPLEYIKKKVSSSVVIYPWPDPEVLKYDNDFLDDLCVNIKEKLSSI	15.317155836617287	0.24128668501884917	90.66417	0.5726179	26.431278	9.414925
design_29	31	SLLEELLKKLEEEIKKKREEAYEEAKKKYGKELKEAGDKYRAALEKSAKAKKAGDKEAAAKWAKEAEEYRAELEEILKKISEYAGEKFNKWLEELLKKLK:LFVCGGKVDVRAPIPPSFRDRLLTYTAKNASELHEHFILAETFKDYFKENAYPDLLVFEDDIASISSLIIIFLESPGSLVELGIFCNKSELFKKILIVASAEEVYGEDSFIYLGPLEYIKKKVSSSVVIYPWPDPEVLKYDNDFLDDLCVNIKEKLSSI	14.683133279612765	0.2155479419707502	92.53859	0.5704337	26.818062	16.867323
design_3	0	KLNEEAKEEVLRLGREALEAAMADVAAQPEQAAAGERARELFEEGLERAEKSEGLGAAAGYIAAAMERAMAIVSPETAAVLRRHAKRLSEYTLEALEKLD:LFVCGGKVDVRAPIPPSFRDRLLTYTAKNASELHEHFILAETFKDYFKENAYPDLLVFEDDIASISSLIIIFLESPGSLVELGIFCNKSELFKKILIVASAEEVYGEDSFIYLGPLEYIKKKVSSSVVIYPWPDPEVLKYDNDFLDDLCVNIKEKLSSI	0.8562449708971015	0.9888952277170421	90.10989	0.7137363	14.482991	3.2066364
design_3	1	SLEEKGKEGVLELGKKAEEAVMKEIEKKPELKEAGEKAREIFEKGREEAKKSKGLGAAAGYIAAAMEKAMEIVSEEAAKILRKYAKELSKYTLEQLEKLD:LFVCGGKVDVRAPIPPSFRDRLLTYTAKNASELHEHFILAETFKDYFKENAYPDLLVFEDDIASISSLIIIFLESPGSLVELGIFCNKSELFKKILIVASAEEVYGEDSFIYLGPLEYIKKKVSSSVVIYPWPDPEVLKYDNDFLDDLCVNIKEKLSSI	0.701839763529511	0.9944954518168442	91.74596	0.8220072	7.515967	1.111558
design_3	2	SLNEEGKEEAIKLGEEAREKVMKEVAKKPEQAEAGKKAKEIFEKGIEEAKKSEGLSAAYGYIAAAIVKAMEIVSPETAKVLKESAKELSKKNLELLEKKD:LFVCGGKVDVRAPIPPSFRDRLLTYTAKNASELHEHFILAETFKDYFKENAYPDLLVFEDDIASISSLIIIFLESPGSLVELGIFCNKSELFKKILIVASAEEVYGEDSFIYLGPLEYIKKKVSSSVVIYPWPDPEVLKYDNDFLDDLCVNIKEKLSSI	5.39139319823124	0.6564476884376803	86.43186	0.59636015	23.871918	11.166599
design_3	3	SLNEKAKEEVLRLLREAQARVEAVAAAQPEQAAAAAQARAIFDAAAKEAEKSEGLGAAAGYAAAGIEQAMAILSPEAAAVLRESAKELSKYTLEALEKLD:LFVCGGKVDVRAPIPPSFRDRLLTYTAKNASELHEHFILAETFKDYFKENAYPDLLVFEDDIASISSLIIIFLESPGSLVELGIFCNKSELFKKILIVASAEEVYGEDSFIYLGPLEYIKKKVSSSVVIYPWPDPEVLKYDNDFLDDLCVNIKEKLSSI	0.7843047427247015	0.9919115119557143	88.278786	0.76683533	11.474496	1.240468
design_3	4	SLEEEGKKEVLKLAEEAREAVMKSVKEEPEQAEAGKKAEEIFEEGIERAKKSPGMGAAAGYVAAAFEKVMKIVSPKTAKIIREKAKELSKKTLEYLEKKD:LFVCGGKVDVRAPIPPSFRDRLLTYTAKNASELHEHFILAETFKDYFKENAYPDLLVFEDDIASISSLIIIFLESPGSLVELGIFCNKSELFKKILIVASAEEVYGEDSFIYLGPLEYIKKKVSSSVVIYPWPDPEVLKYDNDFLDDLCVNIKEKLSSI	1.075917183036131	0.9769312372577064	87.1991	0.6837717	16.865234	4.7207355
design_3	5	SLNEKGKEEMLKLAEKTLKAVTEQHAKKPEQAPAAEKAKAIFKEAIERAKKSPGMSAAAGYIAAGAVKAMAISDEETAKVIRKYMKELSKKLLEYLEKLD:LFVCGGKVDVRAPIPPSFRDRLLTYTAKNASELHEHFILAETFKDYFKENAYPDLLVFEDDIASISSLIIIFLESPGSLVELGIFCNKSELFKKILIVASAEEVYGEDSFIYLGPLEYIKKKVSSSVVIYPWPDPEVLKYDNDFLDDLCVNIKEKLSSI	2.298646563216284	0.8883082916076855	86.23096	0.5903349	24.511265	12.950604
design_3	6	SLNEKLKEKVLELGKEAREKVMKQIAKQPEQAEAGKQAKEIFDKAIKEAEKSSGMGAAAGYIAAGMVKAMEIVSPETAKILKEEAKKLSEYTLKGLEELD:LFVCGGKVDVRAPIPPSFRDRLLTYTAKNASELHEHFILAETFKDYFKENAYPDLLVFEDDIASISSLIIIFLESPGSLVELGIFCNKSELFKKILIVASAEEVYGEDSFIYLGPLEYIKKKVSSSVVIYPWPDPEVLKYDNDFLDDLCVNIKEKLSSI	0.7951261390146668	0.9913457287103481	92.20811	0.84079933	6.3997912	1.0385382
design_3	7	SLEEEAKEEAIELGKKAMEAVMKEIEKKPELKEEGEKAKEIFERGIEEAKKSKGMGAAYGYIAAAMVEAMKIVSEEVAKILREKAKELSEYALKKLEEKD:LFVCGGKVDVRAPIPPSFRDRLLTYTAKNASELHEHFILAETFKDYFKENAYPDLLVFEDDIASISSLIIIFLESPGSLVELGIFCNKSELFKKILIVASAEEVYGEDSFIYLGPLEYIKKKVSSSVVIYPWPDPEVLKYDNDFLDDLCVNIKEKLSSI	1.1567941127092813	0.9729856761228919	85.54712	0.8141646	8.468079	1.1094723
design_3	8	SLEEKGKEEVLKLGKEMLEALMKEIKKKPEEEEAGKKAKEIFEKAIERAKKSKGMGAAAGYIAAGAEKAMKIVSPEAAKIIREKMKELSKKTLEFLEKKD:LFVCGGKVDVRAPIPPSFRDRLLTYTAKNASELHEHFILAETFKDYFKENAYPDLLVFEDDIASISSLIIIFLESPGSLVELGIFCNKSELFKKILIVASAEEVYGEDSFIYLGPLEYIKKKVSSSVVIYPWPDPEVLKYDNDFLDDLCVNIKEKLSSI	0.8088495342850518	0.9901188613399258	87.6532	0.7552386	12.20864	1.4262705
design_3	9	ELNEEGKKEVIKLAKEALEALMKEIEKEPELKEAGEKAREIFEEGIEKAKKSKGMGAAAGYIAAAMEKAMKIVSPEAAKVLREHAKKLSKYTLEKLEKLD:LFVCGGKVDVRAPIPPSFRDRLLTYTAKNASELHEHFILAETFKDYFKENAYPDLLVFEDDIASISSLIIIFLESPGSLVELGIFCNKSELFKKILIVASAEEVYGEDSFIYLGPLEYIKKKVSSSVVIYPWPDPEVLKYDNDFLDDLCVNIKEKLSSI	0.8893372612339209	0.9864791517423673	88.24939	0.71309876	14.859171	1.9286938
design_3	10	SLNEEGKEKVLELLREARKALMEQIEKEPEQKEAGEQAKKIFEEAEERAKKSEGMGAAYGYAAAGIVKAMKIVSPEAAKILKEHAKKLSEAALEYLEKLD:LFVCGGKVDVRAPIPPSFRDRLLTYTAKNASELHEHFILAETFKDYFKENAYPDLLVFEDDIASISSLIIIFLESPGSLVELGIFCNKSELFKKILIVASAEEVYGEDSFIYLGPLEYIKKKVSSSVVIYPWPDPEVLKYDNDFLDDLCVNIKEKLSSI	3.9324757058178545	0.7454009402889143	90.650116	0.5903647	24.703463	12.803415
design_3	11	ELEEKGKKEMLALGEAARDAAMASIKAKPEQAAAGEKVKAIFDDAIANAKKSPGMGAAAGYIAAGMVKAMAIVDPETAAILRKKAKELSKALLKKLEELD:LFVCGGKVDVRAPIPPSFRDRLLTYTAKNASELHEHFILAETFKDYFKENAYPDLLVFEDDIASISSLIIIFLESPGSLVELGIFCNKSELFKKILIVASAEEVYGEDSFIYLGPLEYIKKKVSSSVVIYPWPDPEVLKYDNDFLDDLCVNIKEKLSSI	0.8494142441260529	0.997058035963688	91.80616	0.8089281	8.450074	1.1272986
design_3	12	SLEEEAKKEVLELAEKARDKVMAEIAKQPEQAAAGEQVEKIFDEAIEKAKKSKGAGAAAGYIAAGIEEAMKIVSPEAAKVLRESAKELSKYLLESLEKID:LFVCGGKVDVRAPIPPSFRDRLLTYTAKNASELHEHFILAETFKDYFKENAYPDLLVFEDDIASISSLIIIFLESPGSLVELGIFCNKSELFKKILIVASAEEVYGEDSFIYLGPLEYIKKKVSSSVVIYPWPDPEVLKYDNDFLDDLCVNIKEKLSSI	0.9132437460614973	0.9852033553139663	82.31112	0.67703605	17.817253	3.9958334
design_3	13	SLDEKGKEEMLRLAEEARDALRAAIAAQPEQAPAGEQADKIFDEAIERAKKSKGMSAAAGYIAAGMERAMAIVSPEAAAILREHAKKLSEALLKGLELKD:LFVCGGKVDVRAPIPPSFRDRLLTYTAKNASELHEHFILAETFKDYFKENAYPDLLVFEDDIASISSLIIIFLESPGSLVELGIFCNKSELFKKILIVASAEEVYGEDSFIYLGPLEYIKKKVSSSVVIYPWPDPEVLKYDNDFLDDLCVNIKEKLSSI	1.725280900250638	0.9351340897593451	84.41985	0.594882	23.537281	10.093201
design_3	14	SLNEEGKEKVLKLAEEAKKALLKAAKKEPKEAEAAKEAEKIFEEGIERAKKSKGLGAAAGYIAAAMEKAIKIVSPEAAKILKEKAKELSKYTLEELEKLD:LFVCGGKVDVRAPIPPSFRDRLLTYTAKNASELHEHFILAETFKDYFKENAYPDLLVFEDDIASISSLIIIFLESPGSLVELGIFCNKSELFKKILIVASAEEVYGEDSFIYLGPLEYIKKKVSSSVVIYPWPDPEVLKYDNDFLDDLCVNIKEKLSSI	19.129205486854524	0.16468611172746445	79.39128	0.58557	26.37764	15.73406
design_3	15	ELNEKGKEEVLKLAKEAEKKVEEEIKKNPEEEEKGKEAKKIFKEGIERAKKSEGLGAAAGYIAAAAEKVIKIVSEEVAKIVRKELKKLSKKTLELLEKLD:LFVCGGKVDVRAPIPPSFRDRLLTYTAKNASELHEHFILAETFKDYFKENAYPDLLVFEDDIASISSLIIIFLESPGSLVELGIFCNKSELFKKILIVASAEEVYGEDSFIYLGPLEYIKKKVSSSVVIYPWPDPEVLKYDNDFLDDLCVNIKEKLSSI	0.7296737918372231	0.9932703619362505	86.34082	0.7750276	11.027032	1.2390227
design_3	16	SLNEKGKEEVLELGREARDRAAAVIAAKPEEAAAGAEVDKIFDEAIERAKKSKGMGAAAGYIAAGIVKAMAIVSPEAAAVLRESAKELSEATLKYLEKLD:LFVCGGKVDVRAPIPPSFRDRLLTYTAKNASELHEHFILAETFKDYFKENAYPDLLVFEDDIASISSLIIIFLESPGSLVELGIFCNKSELFKKILIVASAEEVYGEDSFIYLGPLEYIKKKVSSSVVIYPWPDPEVLKYDNDFLDDLCVNIKEKLSSI	11.29390705454527	0.3703986072215288	80.36046	0.567454	27.671753	16.994503
design_3	17	ELEEKGKEEVLELGEEARKAAMEEIKKNPELAEEGKKVKEIFEEAIKKAKKSKGLSAAAGYIAAGMEKAMKIVSPETAKVLREHAKKLSELTLKKLEELD:LFVCGGKVDVRAPIPPSFRDRLLTYTAKNASELHEHFILAETFKDYFKENAYPDLLVFEDDIASISSLIIIFLESPGSLVELGIFCNKSELFKKILIVASAEEVYGEDSFIYLGPLEYIKKKVSSSVVIYPWPDPEVLKYDNDFLDDLCVNIKEKLSSI	0.6990227589352938	0.9945742816329712	90.54329	0.79979235	9.008284	1.1656113
design_3	18	SLDEEGKEEVIELAKRALKKLEEELKKKPEQAEAGKKAKEIFEKAIEEAKKSEGMGAAAGYIAAGMEKAMKIVSPEAAKILREEAKKLSEKTLEYLEKKD:LFVCGGKVDVRAPIPPSFRDRLLTYTAKNASELHEHFILAETFKDYFKENAYPDLLVFEDDIASISSLIIIFLESPGSLVELGIFCNKSELFKKILIVASAEEVYGEDSFIYLGPLEYIKKKVSSSVVIYPWPDPEVLKYDNDFLDDLCVNIKEKLSSI	1.4763843142971333	0.9625386228119422	85.677986	0.65468645	18.934395	5.861138
design_3	19	ELNKEAKEKVLELAERARDALTAVAAADPAQAAAAAKATALFDKGIEEAKKSEGMGAAAGYIAAAMEEAMAIVSPEAAAVLRESAKELSKYTLEALEKLD:LFVCGGKVDVRAPIPPSFRDRLLTYTAKNASELHEHFILAETFKDYFKENAYPDLLVFEDDIASISSLIIIFLESPGSLVELGIFCNKSELFKKILIVASAEEVYGEDSFIYLGPLEYIKKKVSSSVVIYPWPDPEVLKYDNDFLDDLCVNIKEKLSSI	0.7938045116693387	0.9915014877510646	87.072716	0.8093521	8.770827	1.1369903
design_3	20	ELEEEAKEEILRLAEEARERLERRIEERPEEREAGEEARRIFEEAIERARKSKGMSAAAGYIAAGAVRAMEIVSEEAARVLREEMKKLSEKTLEYLEKKD:LFVCGGKVDVRAPIPPSFRDRLLTYTAKNASELHEHFILAETFKDYFKENAYPDLLVFEDDIASISSLIIIFLESPGSLVELGIFCNKSELFKKILIVASAEEVYGEDSFIYLGPLEYIKKKVSSSVVIYPWPDPEVLKYDNDFLDDLCVNIKEKLSSI	3.054022293237034	0.8382749451631751	85.56906	0.5921807	23.820654	11.745901
design_3	21	SLNEEAKREVLELARRMLKKLEEEIKKNPEEEEAGKKAREIFEEGIKRAEKSEGLGAAAGYIAAAAVEAMKIVSEEAAKIIREEMKELSKKTLEYLEKLD:LFVCGGKVDVRAPIPPSFRDRLLTYTAKNASELHEHFILAETFKDYFKENAYPDLLVFEDDIASISSLIIIFLESPGSLVELGIFCNKSELFKKILIVASAEEVYGEDSFIYLGPLEYIKKKVSSSVVIYPWPDPEVLKYDNDFLDDLCVNIKEKLSSI	0.7694282500841948	0.991745187319658	88.47963	0.8044795	8.960545	1.1229534
design_3	22	KKNEEAKKKVLELGKEMQAAVEAEIKKKPELAAAGEQAKKIFKEAIEKAKKSEGLGAAAGYIAAGAEKVMKIVSPEAAKVIREGMKKLSEYTLEALEEID:LFVCGGKVDVRAPIPPSFRDRLLTYTAKNASELHEHFILAETFKDYFKENAYPDLLVFEDDIASISSLIIIFLESPGSLVELGIFCNKSELFKKILIVASAEEVYGEDSFIYLGPLEYIKKKVSSSVVIYPWPDPEVLKYDNDFLDDLCVNIKEKLSSI	0.6777607083581232	1.0031790758492	88.60094	0.7559664	12.239179	1.3858857
design_3	23	ELEEKAKEEMLKLAEKAREAVMKQIKEEPEQKEAGEKVKKIFEEAIEKAKKSKGMGAAYGYIAAGFVEAMKIVSEKTAKIIREYAKELSKAALEFLEKKD:LFVCGGKVDVRAPIPPSFRDRLLTYTAKNASELHEHFILAETFKDYFKENAYPDLLVFEDDIASISSLIIIFLESPGSLVELGIFCNKSELFKKILIVASAEEVYGEDSFIYLGPLEYIKKKVSSSVVIYPWPDPEVLKYDNDFLDDLCVNIKEKLSSI	1.0158889574368466	0.9803945691234528	91.75339	0.8404641	6.965159	1.0664468
design_3	24	SLEEKLKEEVLRLGEEARKAVMEQIKKEPELAEAGEKAKKIFEEGIEKAKKSKGMGAAAGYIAAAMEKVMKIVSPETAKIVREHAKKLSELTLKGLEELD:LFVCGGKVDVRAPIPPSFRDRLLTYTAKNASELHEHFILAETFKDYFKENAYPDLLVFEDDIASISSLIIIFLESPGSLVELGIFCNKSELFKKILIVASAEEVYGEDSFIYLGPLEYIKKKVSSSVVIYPWPDPEVLKYDNDFLDDLCVNIKEKLSSI	0.8601830498598223	0.9883268328202327	93.09216	0.84323967	6.6399174	1.0558572
design_3	25	SLEEKAKEEMLKLAEEALKKVMEAIKKKPEQAAAGEQAKKIFEKGIEEAKKSKGMGAAYGYIAAAFEEVMKIVSPEVAKIVREEAKKLSEAALKYLELKD:LFVCGGKVDVRAPIPPSFRDRLLTYTAKNASELHEHFILAETFKDYFKENAYPDLLVFEDDIASISSLIIIFLESPGSLVELGIFCNKSELFKKILIVASAEEVYGEDSFIYLGPLEYIKKKVSSSVVIYPWPDPEVLKYDNDFLDDLCVNIKEKLSSI	1.0159402366360468	0.9802958143172426	89.69355	0.8057642	8.766085	1.1949865
design_3	26	ELNEKAKEEVLKLGEEALKKLEEEAKKEPELKEAAEKAREIFKKAIEKAKKSSGMSAAAGYIAAGMVEAMEIVSEEAAKILREEAKKLSEATLKYLELSD:LFVCGGKVDVRAPIPPSFRDRLLTYTAKNASELHEHFILAETFKDYFKENAYPDLLVFEDDIASISSLIIIFLESPGSLVELGIFCNKSELFKKILIVASAEEVYGEDSFIYLGPLEYIKKKVSSSVVIYPWPDPEVLKYDNDFLDDLCVNIKEKLSSI	0.9061587908217563	0.9860142551411986	88.5918	0.82430863	7.6575136	1.074186
design_3	27	SLNEEGKKKVLELAEKALKELEEEAKKKPELKEEAEKAKKIFKKGIEEAKKSEGMGAAYGYIAAAMEEAMKIVSEEAAKILKKKAKELSKAVLEYLEKLD:LFVCGGKVDVRAPIPPSFRDRLLTYTAKNASELHEHFILAETFKDYFKENAYPDLLVFEDDIASISSLIIIFLESPGSLVELGIFCNKSELFKKILIVASAEEVYGEDSFIYLGPLEYIKKKVSSSVVIYPWPDPEVLKYDNDFLDDLCVNIKEKLSSI	1.59356922659727	0.9578488076673098	82.661514	0.7149155	15.732784	2.2185025
design_3	28	ELEEEGKKEVLELLREAEERAMRRIEEEPEQAEAGERVREIFEEARERAKKSKGMGAAAGYAAAGIERAMRIVSPETARVLREEAKKLSKLLLEKLEELD:LFVCGGKVDVRAPIPPSFRDRLLTYTAKNASELHEHFILAETFKDYFKENAYPDLLVFEDDIASISSLIIIFLESPGSLVELGIFCNKSELFKKILIVASAEEVYGEDSFIYLGPLEYIKKKVSSSVVIYPWPDPEVLKYDNDFLDDLCVNIKEKLSSI	1.05555827101408	0.9788590110631884	87.79277	0.7034506	15.566463	2.690638
design_3	29	ELNKLGKEAVLKLAKEILKAVMEDIKKKPEQAPAGEKAKKIFDEGIKEAEKSEGMGAAAGYVAAAAVKAMEIVSPETAKIIREGLKKLSEYTLKGLELLD:LFVCGGKVDVRAPIPPSFRDRLLTYTAKNASELHEHFILAETFKDYFKENAYPDLLVFEDDIASISSLIIIFLESPGSLVELGIFCNKSELFKKILIVASAEEVYGEDSFIYLGPLEYIKKKVSSSVVIYPWPDPEVLKYDNDFLDDLCVNIKEKLSSI	7.234044792070275	0.5183371487688185	88.01364	0.5735495	26.789331	13.801915
design_3	30	ELEKKAKEEVLKLAEEARKKVMKEVEKKPEEAEAGKKAKEIFDEAIERAKKSEGAGAAAGYIAAGMVKAMKIVSPETAKILREEAKKLSEYLLKSLEEKD:LFVCGGKVDVRAPIPPSFRDRLLTYTAKNASELHEHFILAETFKDYFKENAYPDLLVFEDDIASISSLIIIFLESPGSLVELGIFCNKSELFKKILIVASAEEVYGEDSFIYLGPLEYIKKKVSSSVVIYPWPDPEVLKYDNDFLDDLCVNIKEKLSSI	1.0024073900678634	0.9810303067256465	85.85418	0.76554084	11.7981415	1.3512218
design_3	31	SLEEKAKEEVLKLAREMREKLMEVIKEKPEEEEAGKKAEEIFEKGIEEAKKSPGAGAAAGFIAAAAVEAMKIVSPEAAKVIRESLKELSKYTLEALEKID:LFVCGGKVDVRAPIPPSFRDRLLTYTAKNASELHEHFILAETFKDYFKENAYPDLLVFEDDIASISSLIIIFLESPGSLVELGIFCNKSELFKKILIVASAEEVYGEDSFIYLGPLEYIKKKVSSSVVIYPWPDPEVLKYDNDFLDDLCVNIKEKLSSI	0.7529502673250867	0.99278220703098	89.9132	0.83961403	6.5500317	1.0262008
design_30	0	MKEAYARALLAGAIAANLGIENEEEGREAAVKAAEGIAKKYPESAEEAKEVAKAAKEGREAAVKKAEELAKEAKKLGKDKEAKFYAEAAEAAAKAAKRAL:LFVCGGKVDVRAPIPPSFRDRLLTYTAKNASELHEHFILAETFKDYFKENAYPDLLVFEDDIASISSLIIIFLESPGSLVELGIFCNKSELFKKILIVASAEEVYGEDSFIYLGPLEYIKKKVSSSVVIYPWPDPEVLKYDNDFLDDLCVNIKEKLSSI	14.442689257678465	0.37016589594677796	53.61725	0.57754624	26.81461	13.9951935
design_30	1	MERALVRALLAAAAAANMGIEDEEEGREAAVRAAEGLARRFPESAEEAREMAEAARRGREELAKRTEELAKELKELGKDPEARFYAEAAEAAAAVVKRNL:LFVCGGKVDVRAPIPPSFRDRLLTYTAKNASELHEHFILAETFKDYFKENAYPDLLVFEDDIASISSLIIIFLESPGSLVELGIFCNKSELFKKILIVASAEEVYGEDSFIYLGPLEYIKKKVSSSVVIYPWPDPEVLKYDNDFLDDLCVNIKEKLSSI	16.339697396014195	0.456433063352916	55.60361	0.5742028	26.667223	12.961503
design_30	2	MEEAYARALLAAAAAANLGIEDEEEGKKAAVKAAEGLAKRIPSQAALAKEMAEAAKKGREELVKKVEELAKEAKKLGKDKRARGYARAAEAAAAAAKRAA:LFVCGGKVDVRAPIPPSFRDRLLTYTAKNASELHEHFILAETFKDYFKENAYPDLLVFEDDIASISSLIIIFLESPGSLVELGIFCNKSELFKKILIVASAEEVYGEDSFIYLGPLEYIKKKVSSSVVIYPWPDPEVLKYDNDFLDDLCVNIKEKLSSI	13.07755192014467	0.397050528968969	85.43	0.57924175	25.336897	12.749351
design_30	3	LEEAYARALIAAAIAANLGIEDEEEGREAAVRAMRGIARRFPAAAALAAAAAEAAAAGREAAVARLRELARELAELGKDPRARGLARAARAAAAAAERAA:LFVCGGKVDVRAPIPPSFRDRLLTYTAKNASELHEHFILAETFKDYFKENAYPDLLVFEDDIASISSLIIIFLESPGSLVELGIFCNKSELFKKILIVASAEEVYGEDSFIYLGPLEYIKKKVSSSVVIYPWPDPEVLKYDNDFLDDLCVNIKEKLSSI	9.92869609059362	0.3806265493661973	55.330467	0.5657858	27.82272	18.291653
design_30	4	MELVYVKALIAAAGAANLGIEDEEEGKEAAVKAMEGLAKRYPEAKEIAEKAAKAAKEGKEELVKYVEELAEEAKKLGKYKEARFYARAAEAAAKAAKRAI:LFVCGGKVDVRAPIPPSFRDRLLTYTAKNASELHEHFILAETFKDYFKENAYPDLLVFEDDIASISSLIIIFLESPGSLVELGIFCNKSELFKKILIVASAEEVYGEDSFIYLGPLEYIKKKVSSSVVIYPWPDPEVLKYDNDFLDDLCVNIKEKLSSI	12.99673826907539	0.3466161813168823	77.445244	0.58475995	25.47768	9.485794
design_30	5	MKRALVIALIAGALAANAGIPDEAAGAEYAVKAMAGLAKKYPESAAVADAAAAAAAAGRAAAVAYTEKLAEEAKKLGKLPEAKFYAEAAEAAAAAAKRAA:LFVCGGKVDVRAPIPPSFRDRLLTYTAKNASELHEHFILAETFKDYFKENAYPDLLVFEDDIASISSLIIIFLESPGSLVELGIFCNKSELFKKILIVASAEEVYGEDSFIYLGPLEYIKKKVSSSVVIYPWPDPEVLKYDNDFLDDLCVNIKEKLSSI	15.010126902295653	0.44102139531721446	60.416767	0.5667736	27.331493	17.218122
design_30	6	MEEAYARALIAGAIAANLGIPDAEEGKAAAVKAMAGIAKKYPAQAATAAAAAAAAAAGPAAAVAYTEELAKEAAKLGKDPRAKGYAKAAEYAAAAAKRAA:LFVCGGKVDVRAPIPPSFRDRLLTYTAKNASELHEHFILAETFKDYFKENAYPDLLVFEDDIASISSLIIIFLESPGSLVELGIFCNKSELFKKILIVASAEEVYGEDSFIYLGPLEYIKKKVSSSVVIYPWPDPEVLKYDNDFLDDLCVNIKEKLSSI	14.114716273469803	0.35022421578474855	58.069077	0.569577	27.439894	18.044617
design_30	7	MEEALVLALITAAIAANLGIEDEEEGKEAAVKAMAGIAKKYPANKATAEAAAEAAKKGREEAVKKAEELAAKLAELGKLPEAKPYAAAAEAAAAAAKRAV:LFVCGGKVDVRAPIPPSFRDRLLTYTAKNASELHEHFILAETFKDYFKENAYPDLLVFEDDIASISSLIIIFLESPGSLVELGIFCNKSELFKKILIVASAEEVYGEDSFIYLGPLEYIKKKVSSSVVIYPWPDPEVLKYDNDFLDDLCVNIKEKLSSI	16.329945813262764	0.3553539032629233	49.35927	0.57616854	26.84207	17.35017
design_30	8	MKRALVMALLAGAAAANLGIEDEEEGKKAAVEAAKGLAKKYPEAAPLAEEMAKAAEKGPEELAKKTEEIAKEAEKLGKDKRARGYAKNAKAAAAAIKRAL:LFVCGGKVDVRAPIPPSFRDRLLTYTAKNASELHEHFILAETFKDYFKENAYPDLLVFEDDIASISSLIIIFLESPGSLVELGIFCNKSELFKKILIVASAEEVYGEDSFIYLGPLEYIKKKVSSSVVIYPWPDPEVLKYDNDFLDDLCVNIKEKLSSI	13.030114349985332	0.4063785191028552	67.99085	0.591516	24.69395	12.273556
design_30	9	MRRALVRALITAAIAANAGIPDEEKGREAAVRAMEGLARRYPEEAEEARAAAEAARAGREAAVARARELAEELAKLGKLPEAAPLAAAARAAAAAAERAA:LFVCGGKVDVRAPIPPSFRDRLLTYTAKNASELHEHFILAETFKDYFKENAYPDLLVFEDDIASISSLIIIFLESPGSLVELGIFCNKSELFKKILIVASAEEVYGEDSFIYLGPLEYIKKKVSSSVVIYPWPDPEVLKYDNDFLDDLCVNIKEKLSSI	17.147022676697652	0.4336827702515101	63.937508	0.5663991	27.252449	14.641422
design_30	10	MELALVKALIAGAIAANIGIEDEEEGKEAAVKAMEGLAKKYPEAAELAKEAAEAAKEGREKAVEYAEKLAEEAKKLGKDPRAKFYAENAEYAAKVAKRAV:LFVCGGKVDVRAPIPPSFRDRLLTYTAKNASELHEHFILAETFKDYFKENAYPDLLVFEDDIASISSLIIIFLESPGSLVELGIFCNKSELFKKILIVASAEEVYGEDSFIYLGPLEYIKKKVSSSVVIYPWPDPEVLKYDNDFLDDLCVNIKEKLSSI	14.28121061248451	0.578625339331142	81.643166	0.59900224	23.762125	7.735237
design_30	11	MRRAYAIALMAAAAAANAGIEDEEEGRKALVKAMEGIAKRIPEEAELAEEMAKAAREGMEAAAEKTRELAEEAERLGEDPRARGYARAARAAAAAIERAL:LFVCGGKVDVRAPIPPSFRDRLLTYTAKNASELHEHFILAETFKDYFKENAYPDLLVFEDDIASISSLIIIFLESPGSLVELGIFCNKSELFKKILIVASAEEVYGEDSFIYLGPLEYIKKKVSSSVVIYPWPDPEVLKYDNDFLDDLCVNIKEKLSSI	13.661420191253391	0.41630322102806155	55.598846	0.58446115	25.539255	10.231383
design_30	12	MLRVKAIALLAAAAAANLGIEDEEEGKKAAVKAAEGIAKKYPEAAELAKEMAEAAKKGREALVERTKKLAEEAAKLAKDPRAAGFGAAAKAAAAAAERAL:LFVCGGKVDVRAPIPPSFRDRLLTYTAKNASELHEHFILAETFKDYFKENAYPDLLVFEDDIASISSLIIIFLESPGSLVELGIFCNKSELFKKILIVASAEEVYGEDSFIYLGPLEYIKKKVSSSVVIYPWPDPEVLKYDNDFLDDLCVNIKEKLSSI	15.10109183469258	0.360337046409207	59.058983	0.57448	26.75205	7.411044
design_30	13	MKEAYAMALLAGAIAANAGIPDEEEGKKAAVAAAKGIAKRYPEAAALAERAAAAAAEGLEAAVKETEKIAKEAEKLGKKKEAKGYARNAKAAAEAAKRAA:LFVCGGKVDVRAPIPPSFRDRLLTYTAKNASELHEHFILAETFKDYFKENAYPDLLVFEDDIASISSLIIIFLESPGSLVELGIFCNKSELFKKILIVASAEEVYGEDSFIYLGPLEYIKKKVSSSVVIYPWPDPEVLKYDNDFLDDLCVNIKEKLSSI	14.3054853918317	0.5841182315007936	60.532593	0.5868801	25.29543	9.473106
design_30	14	MKRAYVLALIAAAAAANAGIEDEEEGKKYLVAAMKGIAKRYPEAAKEAKAAAEAAEKGLEEAVKYTEKLAKEAEKLGKDKRAKGFAKAAKAAAAAAKRAA:LFVCGGKVDVRAPIPPSFRDRLLTYTAKNASELHEHFILAETFKDYFKENAYPDLLVFEDDIASISSLIIIFLESPGSLVELGIFCNKSELFKKILIVASAEEVYGEDSFIYLGPLEYIKKKVSSSVVIYPWPDPEVLKYDNDFLDDLCVNIKEKLSSI	14.307684070264944	0.4257848544629629	80.74405	0.57681143	26.370232	14.037773
design_30	15	MERALARALLAAAAAANLGIEDEEEGKAAFVKAAEGIAKRFPEEAAEAKAAAEAAKAGREALVAKTEELAEEARRLGKDPRAKRLAENAERAAAAAKRAA:LFVCGGKVDVRAPIPPSFRDRLLTYTAKNASELHEHFILAETFKDYFKENAYPDLLVFEDDIASISSLIIIFLESPGSLVELGIFCNKSELFKKILIVASAEEVYGEDSFIYLGPLEYIKKKVSSSVVIYPWPDPEVLKYDNDFLDDLCVNIKEKLSSI	13.986666008120084	0.3616713181193038	64.17872	0.5678764	27.27075	17.052938
design_30	16	MEEVYAKALLAAAAAANLGIPDVEEGKKYAVKAAEGIAKRFPAAKALADAAAAAAKAGPEELVKYTEKLAEEAKKAGKDKRARGFAKAAEAAAAVAKRAL:LFVCGGKVDVRAPIPPSFRDRLLTYTAKNASELHEHFILAETFKDYFKENAYPDLLVFEDDIASISSLIIIFLESPGSLVELGIFCNKSELFKKILIVASAEEVYGEDSFIYLGPLEYIKKKVSSSVVIYPWPDPEVLKYDNDFLDDLCVNIKEKLSSI	1.383754340997448	0.961992864556274	65.67868	0.65583634	19.648182	5.8124065
design_30	17	MKEALARALIAAAAAANLGIENEEEGREAAVRAMEGIAKRFPEAAKEAEAAAKAARKGREELVKYTEKLAKELAKLGKDPRAKGYAAAAKAAAAAAKRAA:LFVCGGKVDVRAPIPPSFRDRLLTYTAKNASELHEHFILAETFKDYFKENAYPDLLVFEDDIASISSLIIIFLESPGSLVELGIFCNKSELFKKILIVASAEEVYGEDSFIYLGPLEYIKKKVSSSVVIYPWPDPEVLKYDNDFLDDLCVNIKEKLSSI	15.439878197722557	0.29992042544398145	64.435356	0.56854343	27.39367	17.713608
design_30	18	MRRALARALIAAAIAAALGIPDEAEGREYAVKAMAGIAKRYPEEAALAADAAAAAAAGPEAAVAKTEELAREARELGKDPRAAGYARAAEAAAAAARRAA:LFVCGGKVDVRAPIPPSFRDRLLTYTAKNASELHEHFILAETFKDYFKENAYPDLLVFEDDIASISSLIIIFLESPGSLVELGIFCNKSELFKKILIVASAEEVYGEDSFIYLGPLEYIKKKVSSSVVIYPWPDPEVLKYDNDFLDDLCVNIKEKLSSI	6.265420828520665	0.5692414875107055	60.317474	0.57794166	25.92082	14.080056
design_30	19	MKKAYAYALLAGAAAANLGIPDEEEGKEAFVKAAKGIAKKYPESAAEAEAAAKAAEKGPEEALKYTKELAKEAKELGKYKEAKGFAKAAEAAAKAAERAL:LFVCGGKVDVRAPIPPSFRDRLLTYTAKNASELHEHFILAETFKDYFKENAYPDLLVFEDDIASISSLIIIFLESPGSLVELGIFCNKSELFKKILIVASAEEVYGEDSFIYLGPLEYIKKKVSSSVVIYPWPDPEVLKYDNDFLDDLCVNIKEKLSSI	11.396753022568964	0.3776358345874311	87.028885	0.5813749	25.548714	14.997804
design_30	20	MERAKALALLAAAAAANLGIENEEEGKEAFVKAAEGLAKRYPEAAELAKEAAEAARKGREEAVKKTEELAKEAAKLGKDPRAKGLAAAARAAAEAAKRAA:LFVCGGKVDVRAPIPPSFRDRLLTYTAKNASELHEHFILAETFKDYFKENAYPDLLVFEDDIASISSLIIIFLESPGSLVELGIFCNKSELFKKILIVASAEEVYGEDSFIYLGPLEYIKKKVSSSVVIYPWPDPEVLKYDNDFLDDLCVNIKEKLSSI	14.911114481040094	0.37177736076424284	58.616512	0.57261026	27.059507	14.29672
design_30	21	MEEALARALLAGAIAAAAGIEDEEEGRAYAVKAAAGIAKRFPAQAATAAAAAAAAAAGWEAAVARAEELAKELRELGKDKRARGYARNAEAAAAAAKRAA:LFVCGGKVDVRAPIPPSFRDRLLTYTAKNASELHEHFILAETFKDYFKENAYPDLLVFEDDIASISSLIIIFLESPGSLVELGIFCNKSELFKKILIVASAEEVYGEDSFIYLGPLEYIKKKVSSSVVIYPWPDPEVLKYDNDFLDDLCVNIKEKLSSI	12.369109240277526	0.3653735119828044	86.92286	0.5705066	26.07138	14.440498
design_30	22	MKRAYAYALLAAAAAANAGIPDEEEGKKAAVKAAEGIAKRYPEEAEVAKEMAEAAKKGMEEMAKKTEELAKELAKLAKDPRAKGYGAAAKAAAAAIKRAA:LFVCGGKVDVRAPIPPSFRDRLLTYTAKNASELHEHFILAETFKDYFKENAYPDLLVFEDDIASISSLIIIFLESPGSLVELGIFCNKSELFKKILIVASAEEVYGEDSFIYLGPLEYIKKKVSSSVVIYPWPDPEVLKYDNDFLDDLCVNIKEKLSSI	15.137291807663349	0.388528316025387	57.347767	0.58612895	25.58228	8.716242
design_30	23	MEEAYALALLTAAIAANLGIPDVAEGREAAVKAAAGIAKKYPEQAALAKAAAAAAAAGPEAAVKKAEEFAKRAKELGKDPRARGFARAAEAAAAAAKRAA:LFVCGGKVDVRAPIPPSFRDRLLTYTAKNASELHEHFILAETFKDYFKENAYPDLLVFEDDIASISSLIIIFLESPGSLVELGIFCNKSELFKKILIVASAEEVYGEDSFIYLGPLEYIKKKVSSSVVIYPWPDPEVLKYDNDFLDDLCVNIKEKLSSI	10.221348788308712	0.3793393661632589	60.959583	0.5696882	27.434172	18.354588
design_30	24	MEEAYVKALIAAAIAANLGIEDEEEGREAAVKAMEGLAKKYPEQKEIAEEAAEAARKGREEAVKYAEKLAKEAKKLGKYKEARGYARAAEAAAAAAKRAA:LFVCGGKVDVRAPIPPSFRDRLLTYTAKNASELHEHFILAETFKDYFKENAYPDLLVFEDDIASISSLIIIFLESPGSLVELGIFCNKSELFKKILIVASAEEVYGEDSFIYLGPLEYIKKKVSSSVVIYPWPDPEVLKYDNDFLDDLCVNIKEKLSSI	14.540071007419025	0.4719260718242978	76.24558	0.5734379	26.683453	17.458084
design_30	25	MEEAYARALLAAAAAANLGIEDEAEGRAAAVRAAAGIAKRFPAAAATAAAAAAAAAAGPAALVAYTEKLAAEAAALGKDPRAAGYAAAAKAAAAAAKRAA:LFVCGGKVDVRAPIPPSFRDRLLTYTAKNASELHEHFILAETFKDYFKENAYPDLLVFEDDIASISSLIIIFLESPGSLVELGIFCNKSELFKKILIVASAEEVYGEDSFIYLGPLEYIKKKVSSSVVIYPWPDPEVLKYDNDFLDDLCVNIKEKLSSI	15.141006117169837	0.40287466148109463	68.9429	0.56068045	27.622534	16.656042
design_30	26	MKRAYARALLTAAIAANLGIEDEEEGKEAAVRAAEGIAKRFPEEAALAEAAAAAARAGPEEAVKYAEKLAKELAKLGKLPEAKGYAANAKAAAAVAKRAL:LFVCGGKVDVRAPIPPSFRDRLLTYTAKNASELHEHFILAETFKDYFKENAYPDLLVFEDDIASISSLIIIFLESPGSLVELGIFCNKSELFKKILIVASAEEVYGEDSFIYLGPLEYIKKKVSSSVVIYPWPDPEVLKYDNDFLDDLCVNIKEKLSSI	3.2200294245216754	0.8128903063260502	59.862587	0.5893229	25.025331	10.26683
design_30	27	MEEAYAKALLAGAAAANLGIEDEEEGKKYFVAAAEGIAKRYPAAAETARAAAEAAREGREALVKRTEELAEELKKLGKDPRAKGFAENAERAAAAARRAA:LFVCGGKVDVRAPIPPSFRDRLLTYTAKNASELHEHFILAETFKDYFKENAYPDLLVFEDDIASISSLIIIFLESPGSLVELGIFCNKSELFKKILIVASAEEVYGEDSFIYLGPLEYIKKKVSSSVVIYPWPDPEVLKYDNDFLDDLCVNIKEKLSSI	17.42405734710044	0.513988083912562	55.916824	0.57360125	26.936546	7.2921944
design_30	28	MEEALVKALIAGAIAANAGIPDEEEGKEAAVKAMEGLAKRYPAAAATAAAAAAAAKKGMEAAVKYTEKLAKELKKLAKDPEAKGYGKAAEAAAAAAKRAA:LFVCGGKVDVRAPIPPSFRDRLLTYTAKNASELHEHFILAETFKDYFKENAYPDLLVFEDDIASISSLIIIFLESPGSLVELGIFCNKSELFKKILIVASAEEVYGEDSFIYLGPLEYIKKKVSSSVVIYPWPDPEVLKYDNDFLDDLCVNIKEKLSSI	17.4949294855532	0.39640157434640605	61.67918	0.57446814	27.072958	17.720613
design_30	29	MRKAYAYALIAAAAAANLGIEDEEEGKEAAVKAMEGIAKKYPEEAAEAKEAAEAAKAGREELVKKTEELAKKLKELGKDPRAKGFAKAAEAAAKAAKRAA:LFVCGGKVDVRAPIPPSFRDRLLTYTAKNASELHEHFILAETFKDYFKENAYPDLLVFEDDIASISSLIIIFLESPGSLVELGIFCNKSELFKKILIVASAEEVYGEDSFIYLGPLEYIKKKVSSSVVIYPWPDPEVLKYDNDFLDDLCVNIKEKLSSI	11.901067370161009	0.3451286102340087	61.872997	0.57417834	27.478262	16.513887
design_30	30	MERAKAIALIAAAIAANLGIEDEEEGKEAAVKAMEGLAKKYPEVAEEAKKAAEAARKGREEAVKKVEELAKEAKKLAKLPEAKGYGRAAEAAAKAAKRAA:LFVCGGKVDVRAPIPPSFRDRLLTYTAKNASELHEHFILAETFKDYFKENAYPDLLVFEDDIASISSLIIIFLESPGSLVELGIFCNKSELFKKILIVASAEEVYGEDSFIYLGPLEYIKKKVSSSVVIYPWPDPEVLKYDNDFLDDLCVNIKEKLSSI	15.336017443500685	0.36564062248861734	60.692863	0.5775418	26.556435	15.659363
design_30	31	MERVYAKALLAAAAAANLGIPDPEAGRAAFVAAAAGIAKRYPASAAEAAAAAAAAAAGPAAAVAYTRRLAEEAAREGKDKRARGYARAARAAAAVAERAA:LFVCGGKVDVRAPIPPSFRDRLLTYTAKNASELHEHFILAETFKDYFKENAYPDLLVFEDDIASISSLIIIFLESPGSLVELGIFCNKSELFKKILIVASAEEVYGEDSFIYLGPLEYIKKKVSSSVVIYPWPDPEVLKYDNDFLDDLCVNIKEKLSSI	17.242712338900187	0.2441646659035472	59.17785	0.56363344	27.856342	16.704914
design_31	0	KEAEEKAKKIKEKAEKAAEELERIMKAGAFAAALGKKIGDLLKGLKAGLEALKKGTEEEKGAEGKALDPEIYAGIEEAGKTLKEKLKEATKERVEKILKE:LFVCGGKVDVRAPIPPSFRDRLLTYTAKNASELHEHFILAETFKDYFKENAYPDLLVFEDDIASISSLIIIFLESPGSLVELGIFCNKSELFKKILIVASAEEVYGEDSFIYLGPLEYIKKKVSSSVVIYPWPDPEVLKYDNDFLDDLCVNIKEKLSSI	17.16444645520375	0.3389008938646589	54.75866	0.5765214	27.47413	18.235523
design_31	1	MEAEEKAKRIREKGEKGKEELRRIMKAGAYAHALGIKTGDLLKGAKAGLKALKEGTAEKAGEEGKKLDPETAAGIEKAGETLAELLDEYTKEKVEEVLKK:LFVCGGKVDVRAPIPPSFRDRLLTYTAKNASELHEHFILAETFKDYFKENAYPDLLVFEDDIASISSLIIIFLESPGSLVELGIFCNKSELFKKILIVASAEEVYGEDSFIYLGPLEYIKKKVSSSVVIYPWPDPEVLKYDNDFLDDLCVNIKEKLSSI	17.31546066335366	0.17408052395585746	43.52912	0.58361864	27.06817	15.72392
design_31	2	KEKEEKAKKIKEKAEKAKEELDKIFQAGAFAHALGKKTGNLLEGLKAGLAALKAGTAKEAGAEGKALDPEIYEGIEKAGENAKKKLDEYAKKKIEEVLKE:LFVCGGKVDVRAPIPPSFRDRLLTYTAKNASELHEHFILAETFKDYFKENAYPDLLVFEDDIASISSLIIIFLESPGSLVELGIFCNKSELFKKILIVASAEEVYGEDSFIYLGPLEYIKKKVSSSVVIYPWPDPEVLKYDNDFLDDLCVNIKEKLSSI	6.3254415837891855	0.578019078575982	92.19336	0.57312006	26.612974	17.07138
design_31	3	EEAKKKAEEILEKAKKAKEELDTIFKAGAYGAALGKKTGDALKGAAAAAAALKAGTAAEAGAAGAALDPEIAAGIMKAGEEAKKLLEEYAKEKVEEILKK:LFVCGGKVDVRAPIPPSFRDRLLTYTAKNASELHEHFILAETFKDYFKENAYPDLLVFEDDIASISSLIIIFLESPGSLVELGIFCNKSELFKKILIVASAEEVYGEDSFIYLGPLEYIKKKVSSSVVIYPWPDPEVLKYDNDFLDDLCVNIKEKLSSI	18.89738560072375	0.14665992733506142	51.23618	0.57498276	27.61459	18.862574
design_31	4	KEAEKKAKEIEEKGEKAKEELERIFKAGAFAAAYGKKVGNLLEGAKAGLKALKEGTAEEAGKEGKAIDPKIYEGIMKAGENVKKKLEEYTKEKVEKILKE:LFVCGGKVDVRAPIPPSFRDRLLTYTAKNASELHEHFILAETFKDYFKENAYPDLLVFEDDIASISSLIIIFLESPGSLVELGIFCNKSELFKKILIVASAEEVYGEDSFIYLGPLEYIKKKVSSSVVIYPWPDPEVLKYDNDFLDDLCVNIKEKLSSI	9.847430605266476	0.33253783710046164	74.561356	0.57633215	26.742819	14.696578
design_31	5	SEAEEKAKRIREKGEKAKKELDAIMKAGAYAEALGKKIGDLLKGAKEALKALKDGTEEAAGAEGKAIDPETAAKIEEAGETLKKKLDEYTEEKVEKVLKE:LFVCGGKVDVRAPIPPSFRDRLLTYTAKNASELHEHFILAETFKDYFKENAYPDLLVFEDDIASISSLIIIFLESPGSLVELGIFCNKSELFKKILIVASAEEVYGEDSFIYLGPLEYIKKKVSSSVVIYPWPDPEVLKYDNDFLDDLCVNIKEKLSSI	11.206815047175837	0.5064320199971616	58.83296	0.5781988	27.121883	13.057512
design_31	6	SEALKKAEEIRKKGEEAKEKLEKIFKAGAFAAAYGKQVGDLLKGAKLALKALKEGTEKAAGEEGKKLDPEIAKKIEEAGKNVAKKLEEYVKEKIEKVLKE:LFVCGGKVDVRAPIPPSFRDRLLTYTAKNASELHEHFILAETFKDYFKENAYPDLLVFEDDIASISSLIIIFLESPGSLVELGIFCNKSELFKKILIVASAEEVYGEDSFIYLGPLEYIKKKVSSSVVIYPWPDPEVLKYDNDFLDDLCVNIKEKLSSI	15.102347271506282	0.2959389575379942	54.633396	0.5769334	27.258362	18.93586
design_31	7	EEALKKAEEIRKKGEEAKKELDDIMKAGAYAAALGKKIGDLLKGAAAGLAALKAGTAAEAGAEGAKLDPEIYAGIMKAGEELKKKLDEYTEEKIEKILKE:LFVCGGKVDVRAPIPPSFRDRLLTYTAKNASELHEHFILAETFKDYFKENAYPDLLVFEDDIASISSLIIIFLESPGSLVELGIFCNKSELFKKILIVASAEEVYGEDSFIYLGPLEYIKKKVSSSVVIYPWPDPEVLKYDNDFLDDLCVNIKEKLSSI	13.210845834252664	0.32565812362204427	54.931686	0.5784899	26.97426	18.411026
design_31	8	SEAEEKAERIRKKGEEGAAELRRIFAAGAYGFALGRQTGDLLTGLAAANAALAAGTADAAGAEGAALDPAIAAGIAAAGEEAEKKLREATEERVKKVLEE:LFVCGGKVDVRAPIPPSFRDRLLTYTAKNASELHEHFILAETFKDYFKENAYPDLLVFEDDIASISSLIIIFLESPGSLVELGIFCNKSELFKKILIVASAEEVYGEDSFIYLGPLEYIKKKVSSSVVIYPWPDPEVLKYDNDFLDDLCVNIKEKLSSI	14.610615259947973	0.4073618179051194	55.68891	0.57392555	26.370348	16.461182
design_31	9	MEALKKAKEIEEKGEKAKAELRAIFAAGAYAAALGRKTGNLLAGAAAGLAALKAGTEAEAGAAGAALDPAIAAGIAAAGEELEKKLEEYTKEKVEKVLKE:LFVCGGKVDVRAPIPPSFRDRLLTYTAKNASELHEHFILAETFKDYFKENAYPDLLVFEDDIASISSLIIIFLESPGSLVELGIFCNKSELFKKILIVASAEEVYGEDSFIYLGPLEYIKKKVSSSVVIYPWPDPEVLKYDNDFLDDLCVNIKEKLSSI	3.1512513576976824	0.829151042521306	87.26853	0.5718424	26.063265	15.631802
design_31	10	KEAEKKAEEIRKKGEEGKEKLERIFKAGAFAAAYGKKIGDLLTGAKIGLEALKKGTEEEAGEEGKKIDPEIYAGIMKAGEALKEKLEEATEERVEKVLKE:LFVCGGKVDVRAPIPPSFRDRLLTYTAKNASELHEHFILAETFKDYFKENAYPDLLVFEDDIASISSLIIIFLESPGSLVELGIFCNKSELFKKILIVASAEEVYGEDSFIYLGPLEYIKKKVSSSVVIYPWPDPEVLKYDNDFLDDLCVNIKEKLSSI	12.238714329185397	0.434971930297635	47.847412	0.57992005	27.124952	17.64102
design_31	11	SKAEEEAKRIKEKGEKGAKELKRIMKAGAYAAALGKKVGNLLEGAKAGLEALKKGTEEEKGEEGKKLDPKLYEGIEEAGKTLIEKLKKATEERVKKILEE:LFVCGGKVDVRAPIPPSFRDRLLTYTAKNASELHEHFILAETFKDYFKENAYPDLLVFEDDIASISSLIIIFLESPGSLVELGIFCNKSELFKKILIVASAEEVYGEDSFIYLGPLEYIKKKVSSSVVIYPWPDPEVLKYDNDFLDDLCVNIKEKLSSI	16.354835915078326	0.25504515940492034	59.830708	0.5742949	27.735115	16.394888
design_31	12	KEAEERAARVRERGEEAAKELERIFKAGAFAAAKGKEIGDLLKGAKAGLKALKEGTEEEAGKEGEKLDPEIYKKILEAGEASIKKLKEAVEERVKEILEE:LFVCGGKVDVRAPIPPSFRDRLLTYTAKNASELHEHFILAETFKDYFKENAYPDLLVFEDDIASISSLIIIFLESPGSLVELGIFCNKSELFKKILIVASAEEVYGEDSFIYLGPLEYIKKKVSSSVVIYPWPDPEVLKYDNDFLDDLCVNIKEKLSSI	19.24722563450671	0.18089655985663158	52.336426	0.58105725	26.788311	15.599211
design_31	13	EEALEKAKEIREKGEKAKEELERIFKAGAFAAAYGIKTGNLLEGAKAGLEALKKGTEEEKGEEGKALDPKTYEGIKKAGEELKKKLEEATEERVKKILEE:LFVCGGKVDVRAPIPPSFRDRLLTYTAKNASELHEHFILAETFKDYFKENAYPDLLVFEDDIASISSLIIIFLESPGSLVELGIFCNKSELFKKILIVASAEEVYGEDSFIYLGPLEYIKKKVSSSVVIYPWPDPEVLKYDNDFLDDLCVNIKEKLSSI	13.930361927735222	0.4368278197708893	58.81404	0.57347655	27.80454	18.440245
design_31	14	EEAKKKAERIREKAEKAKEELRRIMKAGAYAAALGKKIGDLLKGAKAGLEALKKGTADAAGAEGKALDPEIYAGIEEAGETLAKKLDEYAEEKIEKILKE:LFVCGGKVDVRAPIPPSFRDRLLTYTAKNASELHEHFILAETFKDYFKENAYPDLLVFEDDIASISSLIIIFLESPGSLVELGIFCNKSELFKKILIVASAEEVYGEDSFIYLGPLEYIKKKVSSSVVIYPWPDPEVLKYDNDFLDDLCVNIKEKLSSI	13.334288071747599	0.4575100831938934	64.84603	0.5732745	27.255997	15.233403
design_31	15	SEKLEKAKRVREKGEKAKAELDRIFRAGAFAAALGRETGDLLTGAAAGLAALAAGTEAAAGAAGAALDPEIAAGIAAAGETVKKLLDEATEERVKKILEE:LFVCGGKVDVRAPIPPSFRDRLLTYTAKNASELHEHFILAETFKDYFKENAYPDLLVFEDDIASISSLIIIFLESPGSLVELGIFCNKSELFKKILIVASAEEVYGEDSFIYLGPLEYIKKKVSSSVVIYPWPDPEVLKYDNDFLDDLCVNIKEKLSSI	9.694206932623354	0.42599639747751916	50.6902	0.5721779	27.260624	9.973766
design_31	16	MEALEKAKEIKEKAEKGAKELDDIFKAGAYGHALGKKSGNLLKGAKEALAALKAGTAAEAGAEGAKLDPEIAAGIEKAGETLKKKLKEYAEEKVKEILEE:LFVCGGKVDVRAPIPPSFRDRLLTYTAKNASELHEHFILAETFKDYFKENAYPDLLVFEDDIASISSLIIIFLESPGSLVELGIFCNKSELFKKILIVASAEEVYGEDSFIYLGPLEYIKKKVSSSVVIYPWPDPEVLKYDNDFLDDLCVNIKEKLSSI	12.768967781839445	0.25123797295721945	87.67388	0.5706221	26.92991	16.335558
design_31	17	KEKEKEAERIRKKAEKAAKELDAITKAGAFAAAYAKQSGNLLEGAKAGLAALKAGTEAAAGAAGAALDPATAAALAKAGEALKEKLKEYAEERVKKVLEE:LFVCGGKVDVRAPIPPSFRDRLLTYTAKNASELHEHFILAETFKDYFKENAYPDLLVFEDDIASISSLIIIFLESPGSLVELGIFCNKSELFKKILIVASAEEVYGEDSFIYLGPLEYIKKKVSSSVVIYPWPDPEVLKYDNDFLDDLCVNIKEKLSSI	14.1779967693697	0.46628385704359515	58.00471	0.5723919	27.161034	14.274485
design_31	18	KEAEKKAKEIREKGKKAKEELDRIFKAGAFGAAYGKKIGNLLEGAKLALKALKEGTEEAAGEEGKKLDPEIAAGIAEAGENVKKLLEEYTEEKVEKILKE:LFVCGGKVDVRAPIPPSFRDRLLTYTAKNASELHEHFILAETFKDYFKENAYPDLLVFEDDIASISSLIIIFLESPGSLVELGIFCNKSELFKKILIVASAEEVYGEDSFIYLGPLEYIKKKVSSSVVIYPWPDPEVLKYDNDFLDDLCVNIKEKLSSI	12.824118736411366	0.31048944531979644	47.86998	0.5798503	27.325573	18.34372
design_31	19	SEAEEKAKKIREKGEKAKEELKRIMKAGAYGFAKGKEIGNLLEGAKAALEALKEGKEEEKGKEGKELDPETYKKIEEAGKTLAEKLDEYTEEKVEKILKE:LFVCGGKVDVRAPIPPSFRDRLLTYTAKNASELHEHFILAETFKDYFKENAYPDLLVFEDDIASISSLIIIFLESPGSLVELGIFCNKSELFKKILIVASAEEVYGEDSFIYLGPLEYIKKKVSSSVVIYPWPDPEVLKYDNDFLDDLCVNIKEKLSSI	16.72060984484288	0.2597420793543858	51.437126	0.5816219	26.829296	14.84259
design_31	20	KEKEEKAKKIKEKGEKGKKELEAIFKAGAYAAALGKKTGNLLEGAKAGLAALKAGTEAAAGAEGKALDPKIAAGIEEAGKTAIEKLNEYTKEKVEEILKE:LFVCGGKVDVRAPIPPSFRDRLLTYTAKNASELHEHFILAETFKDYFKENAYPDLLVFEDDIASISSLIIIFLESPGSLVELGIFCNKSELFKKILIVASAEEVYGEDSFIYLGPLEYIKKKVSSSVVIYPWPDPEVLKYDNDFLDDLCVNIKEKLSSI	15.895289658908117	0.5440715367035468	54.55194	0.5777743	27.095837	14.21729
design_31	21	SEALEKAKKIREKGEKGKEELDRIMKAGAFGAAYGKKVGNLLEGAKAALKALKDGTEEEAGAEGKAIDPAIYAGIEAAGEKLKELLDEYTEEKVEKVLKE:LFVCGGKVDVRAPIPPSFRDRLLTYTAKNASELHEHFILAETFKDYFKENAYPDLLVFEDDIASISSLIIIFLESPGSLVELGIFCNKSELFKKILIVASAEEVYGEDSFIYLGPLEYIKKKVSSSVVIYPWPDPEVLKYDNDFLDDLCVNIKEKLSSI	10.207656014993633	0.4759475926460154	43.98597	0.5797759	27.175518	17.796753
design_31	22	EEAEKEAERIRKKGEEAKERLRRIFKAGAYGEALGKKIGDLLKGREEALKALEEGTEEEKGEEGRKLDPEIAAGIEKAGEAAEKKLEEYTEEKVKEVLKK:LFVCGGKVDVRAPIPPSFRDRLLTYTAKNASELHEHFILAETFKDYFKENAYPDLLVFEDDIASISSLIIIFLESPGSLVELGIFCNKSELFKKILIVASAEEVYGEDSFIYLGPLEYIKKKVSSSVVIYPWPDPEVLKYDNDFLDDLCVNIKEKLSSI	12.947718039185355	0.397951941149182	57.25533	0.57601583	27.324036	18.22842
design_31	23	SEKLEKAKRVKEKGEKAKEELKRIMQAGAFGFAYGKKIGNLLEGAKLALAALKAGTAAEAGAIGKAIDPETAAKIAAAGEELAKKLEEYVEEKVKEILEE:LFVCGGKVDVRAPIPPSFRDRLLTYTAKNASELHEHFILAETFKDYFKENAYPDLLVFEDDIASISSLIIIFLESPGSLVELGIFCNKSELFKKILIVASAEEVYGEDSFIYLGPLEYIKKKVSSSVVIYPWPDPEVLKYDNDFLDDLCVNIKEKLSSI	9.599897655517783	0.47348370778406124	61.40467	0.5707973	27.67862	16.649807
design_31	24	EEAKKKAEKIKEKAKKAAEELDAIFDAGAFAAAYAKEKGNLLEGAKAGLKALKAGTEKAAGAEGAKKDPKIAAGIKAAGEASKKKLEEYAKEKIEEVLKK:LFVCGGKVDVRAPIPPSFRDRLLTYTAKNASELHEHFILAETFKDYFKENAYPDLLVFEDDIASISSLIIIFLESPGSLVELGIFCNKSELFKKILIVASAEEVYGEDSFIYLGPLEYIKKKVSSSVVIYPWPDPEVLKYDNDFLDDLCVNIKEKLSSI	17.631454352009538	0.26046587830654183	56.551586	0.5769509	27.554592	17.106852
design_31	25	SEALEKAERIRERGKRAAEELRRIFKAGAFAFAYGKKIGDLLKGAKLGLKALKEGTEEEAGEEGKKIDPKIYEGIEKAGETLIKKLEEYVEERVKKVLEE:LFVCGGKVDVRAPIPPSFRDRLLTYTAKNASELHEHFILAETFKDYFKENAYPDLLVFEDDIASISSLIIIFLESPGSLVELGIFCNKSELFKKILIVASAEEVYGEDSFIYLGPLEYIKKKVSSSVVIYPWPDPEVLKYDNDFLDDLCVNIKEKLSSI	11.881994158800156	0.2690325922868837	83.33029	0.574571	26.497955	12.638944
design_31	26	KEKEKKAEEVRKKGEEAEKELERIMKAGAFAAAYGKKIGNLLEGAKLGLKALKEGKEEEAGKEGKAIDPKIYEGIEKAGKTLKEKLKEYTEELIEKILKE:LFVCGGKVDVRAPIPPSFRDRLLTYTAKNASELHEHFILAETFKDYFKENAYPDLLVFEDDIASISSLIIIFLESPGSLVELGIFCNKSELFKKILIVASAEEVYGEDSFIYLGPLEYIKKKVSSSVVIYPWPDPEVLKYDNDFLDDLCVNIKEKLSSI	12.992143496731064	0.32182928104916775	58.07844	0.5823803	26.114428	9.937383
design_31	27	EEALKKAEEIKKKGEKAAEELTRIGLAGAYAAALGRKTGNLLEGAKAALAALKAGTAAAAGAEGAALDPETAAGILAATETLKKLLKEATEEKVKEILEK:LFVCGGKVDVRAPIPPSFRDRLLTYTAKNASELHEHFILAETFKDYFKENAYPDLLVFEDDIASISSLIIIFLESPGSLVELGIFCNKSELFKKILIVASAEEVYGEDSFIYLGPLEYIKKKVSSSVVIYPWPDPEVLKYDNDFLDDLCVNIKEKLSSI	16.197601681849566	0.38231281146970597	51.735867	0.57058823	27.910082	18.20131
design_31	28	KEAEEKAKEIKEKGEKAKKELERIFKAGAFAAALGKKVGDLLTGAKAGLKALKEGTEEEKGEEGRKLDPEIAEGIEKAGEALKEKLDEYTEKKVKEILEE:LFVCGGKVDVRAPIPPSFRDRLLTYTAKNASELHEHFILAETFKDYFKENAYPDLLVFEDDIASISSLIIIFLESPGSLVELGIFCNKSELFKKILIVASAEEVYGEDSFIYLGPLEYIKKKVSSSVVIYPWPDPEVLKYDNDFLDDLCVNIKEKLSSI	11.693608824966082	0.5219917999254798	59.440205	0.5800934	26.563808	14.132971
design_31	29	KEKEEKAKKIKEKGEKGKEKLRDIFKAGAFAEAYGKEIGDLLEGAKAALEALKKGTAAEAGAKGKALDPATYAGIEAAGEALAKKLEEYTKEKVEEVLKE:LFVCGGKVDVRAPIPPSFRDRLLTYTAKNASELHEHFILAETFKDYFKENAYPDLLVFEDDIASISSLIIIFLESPGSLVELGIFCNKSELFKKILIVASAEEVYGEDSFIYLGPLEYIKKKVSSSVVIYPWPDPEVLKYDNDFLDDLCVNIKEKLSSI	12.245812110633167	0.5601446019528993	56.90773	0.5784085	26.685526	17.336027
design_31	30	SEAEKKAEEVRKKGEEAAERLRAIMDAGAYGEALGKKIGNLLEGAKAALAALKAGTAAAAGAEGAALDPEIAAGIREAGEALIEKLKEYTEEKVKEILEK:LFVCGGKVDVRAPIPPSFRDRLLTYTAKNASELHEHFILAETFKDYFKENAYPDLLVFEDDIASISSLIIIFLESPGSLVELGIFCNKSELFKKILIVASAEEVYGEDSFIYLGPLEYIKKKVSSSVVIYPWPDPEVLKYDNDFLDDLCVNIKEKLSSI	15.749234430484195	0.28103385154665306	62.441933	0.57206535	27.155218	18.200607
design_31	31	EEAKKKAEEIKKKAEEGKEELDRIMKAGAFAAALGKEIGDLLKGAAEGLAALKAGTEEEKGEEGKKLDPEIAAGIEKAGETLKKKLDEYAEKKVEEVLKK:LFVCGGKVDVRAPIPPSFRDRLLTYTAKNASELHEHFILAETFKDYFKENAYPDLLVFEDDIASISSLIIIFLESPGSLVELGIFCNKSELFKKILIVASAEEVYGEDSFIYLGPLEYIKKKVSSSVVIYPWPDPEVLKYDNDFLDDLCVNIKEKLSSI	12.17281559533418	0.45416379920739924	58.106277	0.5784131	26.896154	9.63766
design_32	0	SEEKEELLKKGKELYGKGGENLGAGVSGLALAKLVKGLLGLVAAKLGAAKAKEAAAYFKEAAELFKKVGDLSGAKRAESGEKLAAEVEKEAAALAKKLAA:LFVCGGKVDVRAPIPPSFRDRLLTYTAKNASELHEHFILAETFKDYFKENAYPDLLVFEDDIASISSLIIIFLESPGSLVELGIFCNKSELFKKILIVASAEEVYGEDSFIYLGPLEYIKKKVSSSVVIYPWPDPEVLKYDNDFLDDLCVNIKEKLSSI	13.128525185921323	0.3389640435762626	50.22988	0.5758877	27.902588	18.725924
design_32	1	EKKKEELKKKAEEYFGKGGEYLGKGVSGLAKAKLEKGKEGLIYAKEAAEAAKKAAEYFKKAAELYKEIGDLSGEKKAESGEKLAKEVEKEAAKLAKELAK:LFVCGGKVDVRAPIPPSFRDRLLTYTAKNASELHEHFILAETFKDYFKENAYPDLLVFEDDIASISSLIIIFLESPGSLVELGIFCNKSELFKKILIVASAEEVYGEDSFIYLGPLEYIKKKVSSSVVIYPWPDPEVLKYDNDFLDDLCVNIKEKLSSI	6.881852269909695	0.4935930562810637	86.717285	0.5739825	26.540293	16.31008
design_32	2	EEEKEKKRKEGEKLLGIGGVELGLGVSGLAKAKLEKGATGLAYAAAGADAAKKAAEAAEKAAKLYKEIGDLSGEARAKSVAKLAAQVAAEAAALAAKLAA:LFVCGGKVDVRAPIPPSFRDRLLTYTAKNASELHEHFILAETFKDYFKENAYPDLLVFEDDIASISSLIIIFLESPGSLVELGIFCNKSELFKKILIVASAEEVYGEDSFIYLGPLEYIKKKVSSSVVIYPWPDPEVLKYDNDFLDDLCVNIKEKLSSI	14.651894000846454	0.38462817089969614	52.627724	0.5712004	27.665298	17.465149
design_32	3	EAEKAAKRAAAKAALGIGGINLGLGVSGLAKAKLIKGKEGLIAAVIGAAAAAAAAAAFAAAEALFKEIGDLSGAARAASGAKLAAAVLAAAVKEAIKLAK:LFVCGGKVDVRAPIPPSFRDRLLTYTAKNASELHEHFILAETFKDYFKENAYPDLLVFEDDIASISSLIIIFLESPGSLVELGIFCNKSELFKKILIVASAEEVYGEDSFIYLGPLEYIKKKVSSSVVIYPWPDPEVLKYDNDFLDDLCVNIKEKLSSI	12.778908761477304	0.3063755654905915	51.945026	0.56280637	28.173336	19.5846
design_32	4	EEEKKKKLEEAKELLGKGGEELGLGVSGLAKAKLEKGEEGLKAAKEAAKASEEAAKYAEEAAKLYEEVGDLSGAARAKSVAKLAKKVGEEAAKLAAELAA:LFVCGGKVDVRAPIPPSFRDRLLTYTAKNASELHEHFILAETFKDYFKENAYPDLLVFEDDIASISSLIIIFLESPGSLVELGIFCNKSELFKKILIVASAEEVYGEDSFIYLGPLEYIKKKVSSSVVIYPWPDPEVLKYDNDFLDDLCVNIKEKLSSI	14.938778354059515	0.23849908558826508	93.24492	0.57306564	26.051096	13.011002
design_32	5	EKEKEEKRKKAKELLGKAGEELGAGVSGLKKAQLNKGKEGLAAAKAGAAAAAAAEKYAKEAAELFKEIGDLSGEARAKSVAKLAAEVKKEAAAEAAKLAA:LFVCGGKVDVRAPIPPSFRDRLLTYTAKNASELHEHFILAETFKDYFKENAYPDLLVFEDDIASISSLIIIFLESPGSLVELGIFCNKSELFKKILIVASAEEVYGEDSFIYLGPLEYIKKKVSSSVVIYPWPDPEVLKYDNDFLDDLCVNIKEKLSSI	12.73533078401753	0.2737855696889509	93.050644	0.5678308	26.487776	10.325174
design_32	6	AEEKEAKLKAAKEAAGIGGVFLGLGVSGLALAKLIKGLLGIIFALLGAIAALIAAISFAEAEKLYKEVGNLSGAARAASGARLALAVAAEAAALAAKLLA:LFVCGGKVDVRAPIPPSFRDRLLTYTAKNASELHEHFILAETFKDYFKENAYPDLLVFEDDIASISSLIIIFLESPGSLVELGIFCNKSELFKKILIVASAEEVYGEDSFIYLGPLEYIKKKVSSSVVIYPWPDPEVLKYDNDFLDDLCVNIKEKLSSI	15.519430672553792	0.40631146144089036	58.114334	0.5719354	27.580326	18.7165
design_32	7	EEEKKAKRAEAAAALGAAGVALGAGVSGLAAAKLNKGLAGLAAALAGAAAAAAAAAAAAEAAALYKEIGDLSGEATARSVAKLAAAVGAAAAALAAALAA:LFVCGGKVDVRAPIPPSFRDRLLTYTAKNASELHEHFILAETFKDYFKENAYPDLLVFEDDIASISSLIIIFLESPGSLVELGIFCNKSELFKKILIVASAEEVYGEDSFIYLGPLEYIKKKVSSSVVIYPWPDPEVLKYDNDFLDDLCVNIKEKLSSI	19.275012386888196	0.4101914910923081	85.097374	0.55564547	27.118767	16.494078
design_32	8	EEEKARKREEARRLFGLGGVFLGLGVSGLKLAELIKGLLGLIFALLGAIAAALAFAFFTEAAKLFEEIGDLSGAARARSGAKLAAEVGKKAAKLAKKLLA:LFVCGGKVDVRAPIPPSFRDRLLTYTAKNASELHEHFILAETFKDYFKENAYPDLLVFEDDIASISSLIIIFLESPGSLVELGIFCNKSELFKKILIVASAEEVYGEDSFIYLGPLEYIKKKVSSSVVIYPWPDPEVLKYDNDFLDDLCVNIKEKLSSI	17.069619352170633	0.36687311892032637	60.301704	0.5825402	26.443647	13.276767
design_32	9	EEEKEKLRKEALAYFGLGGEFLGLGVSNLAKAKLEKGEEGLKYAKEGAEAAKLAYEFFTKAAELFKKIGDLSGQKKAESGAKLAKEVYEEAKKLAEELAK:LFVCGGKVDVRAPIPPSFRDRLLTYTAKNASELHEHFILAETFKDYFKENAYPDLLVFEDDIASISSLIIIFLESPGSLVELGIFCNKSELFKKILIVASAEEVYGEDSFIYLGPLEYIKKKVSSSVVIYPWPDPEVLKYDNDFLDDLCVNIKEKLSSI	17.793477926411924	0.2294266769210979	71.04276	0.58853227	25.408108	13.447328
design_32	10	AAEAAALRAAAKAALGLGGLFLGLGVSGLALAKMIKGLLGAIAAALGALAAALAAAFATLAEALAKKIGDLSLAARAASVAKLAAAVGAAAAALLAKLLA:LFVCGGKVDVRAPIPPSFRDRLLTYTAKNASELHEHFILAETFKDYFKENAYPDLLVFEDDIASISSLIIIFLESPGSLVELGIFCNKSELFKKILIVASAEEVYGEDSFIYLGPLEYIKKKVSSSVVIYPWPDPEVLKYDNDFLDDLCVNIKEKLSSI	13.64223229692657	0.3363374468206512	59.19413	0.5631082	28.19144	17.992168
design_32	11	SEEKEKKLKEGREKFGEGGRQLGLGVSGLALAKLVKGAAGLVAALAGAAAAAEAAAKFKEAAKLFKEVGDLSGEAEAKSAAKLAEQVAAEAAALAAALAA:LFVCGGKVDVRAPIPPSFRDRLLTYTAKNASELHEHFILAETFKDYFKENAYPDLLVFEDDIASISSLIIIFLESPGSLVELGIFCNKSELFKKILIVASAEEVYGEDSFIYLGPLEYIKKKVSSSVVIYPWPDPEVLKYDNDFLDDLCVNIKEKLSSI	17.512693922108593	0.3545834747118401	55.17121	0.57395744	26.957558	18.46743
design_32	12	EEKLEKKRKEGLEKLGKGGENLGAGVSGLAKAKLEKGKEGLKYAKEAAEKAKEAAKYFKEAAKLFEEIGDLSGAARAKSGAKLAEEVAKEAKKLAEKLAK:LFVCGGKVDVRAPIPPSFRDRLLTYTAKNASELHEHFILAETFKDYFKENAYPDLLVFEDDIASISSLIIIFLESPGSLVELGIFCNKSELFKKILIVASAEEVYGEDSFIYLGPLEYIKKKVSSSVVIYPWPDPEVLKYDNDFLDDLCVNIKEKLSSI	20.530830014264254	0.4026457000210567	72.47491	0.57108265	27.44859	16.785751
design_32	13	EEEKKALLKEAKKYLGLGGEFLGLGVSGLALAKLIKGKLGLIAAVLGAAAAEKAYDFAKKAAELYEKVGNLSGAAKAKSVAKLAAEVGKQAAAEAAKLAA:LFVCGGKVDVRAPIPPSFRDRLLTYTAKNASELHEHFILAETFKDYFKENAYPDLLVFEDDIASISSLIIIFLESPGSLVELGIFCNKSELFKKILIVASAEEVYGEDSFIYLGPLEYIKKKVSSSVVIYPWPDPEVLKYDNDFLDDLCVNIKEKLSSI	17.865089397231277	0.37412391325652405	54.81325	0.5742467	27.10445	16.386597
design_32	14	SKEKEELLKKGKEKLGEGGVFLGLGVSGLAAAKLNKGAAGAAAAAAGAAAAAKAEEHAKEAAKLFKKVGDLSGQKEAESVAKLAAEVAAQAAALLAALLA:LFVCGGKVDVRAPIPPSFRDRLLTYTAKNASELHEHFILAETFKDYFKENAYPDLLVFEDDIASISSLIIIFLESPGSLVELGIFCNKSELFKKILIVASAEEVYGEDSFIYLGPLEYIKKKVSSSVVIYPWPDPEVLKYDNDFLDDLCVNIKEKLSSI	15.630379732817294	0.2329783636415363	74.18236	0.57855237	25.011084	7.249352
design_32	15	EEEKEKKLKEGKELLGKGGEKLGKGVSGLAYAKLNKGEEGLIAAEEAAKAAKEAAEYAKKAAELFEEVGDLSGAAKAKSVAKLAKEVEKEAEELAKKLKE:LFVCGGKVDVRAPIPPSFRDRLLTYTAKNASELHEHFILAETFKDYFKENAYPDLLVFEDDIASISSLIIIFLESPGSLVELGIFCNKSELFKKILIVASAEEVYGEDSFIYLGPLEYIKKKVSSSVVIYPWPDPEVLKYDNDFLDDLCVNIKEKLSSI	10.994534484726959	0.34295164312023413	93.3664	0.58031833	25.141542	10.593781
design_32	16	SALKAALLAAGKAAEGLGGIFLGLGVSGLKLAELIKGVLGLIFALLGAIAALLAAAFFTLAAALYKAVGNLSGAARAESGAKLALAVAAAALALALALAA:LFVCGGKVDVRAPIPPSFRDRLLTYTAKNASELHEHFILAETFKDYFKENAYPDLLVFEDDIASISSLIIIFLESPGSLVELGIFCNKSELFKKILIVASAEEVYGEDSFIYLGPLEYIKKKVSSSVVIYPWPDPEVLKYDNDFLDDLCVNIKEKLSSI	15.152953866874041	0.42454361791599005	61.67886	0.56321025	27.691664	20.401276
design_32	17	EEEKKKLKEEGKKYLGEGGINLGRGVSGLAYAKLNKGEEGLKAAKEGAEAAKEAAEYAKKAAELYKKIGDLSGEARAKSVAKLAEEVAKEAKELAKKLEA:LFVCGGKVDVRAPIPPSFRDRLLTYTAKNASELHEHFILAETFKDYFKENAYPDLLVFEDDIASISSLIIIFLESPGSLVELGIFCNKSELFKKILIVASAEEVYGEDSFIYLGPLEYIKKKVSSSVVIYPWPDPEVLKYDNDFLDDLCVNIKEKLSSI	14.609160993404831	0.2570332557656916	92.32088	0.5898942	24.00115	7.0629115
design_32	18	EEEKKKKKEEAEKKFGEGGKKLGAGVSGLAKAKLEKGKEGLKYAKEGAKEAKEAYKYFKEAAKLYKEIGDLSGAARAESAAKLAKEVAEEAEKLAKELAA:LFVCGGKVDVRAPIPPSFRDRLLTYTAKNASELHEHFILAETFKDYFKENAYPDLLVFEDDIASISSLIIIFLESPGSLVELGIFCNKSELFKKILIVASAEEVYGEDSFIYLGPLEYIKKKVSSSVVIYPWPDPEVLKYDNDFLDDLCVNIKEKLSSI	21.1811306903179	0.43674634090276737	60.94328	0.5729091	27.390093	17.716738
design_32	19	EEEKKKKLEEAKKYSGLGGIFLGLGVSGLAFAKLIKGLLGLLFALLGALAAALAAAFFTKAAELYEEVGDLSGAARAKSGAALALAVGAAAAALAAALAA:LFVCGGKVDVRAPIPPSFRDRLLTYTAKNASELHEHFILAETFKDYFKENAYPDLLVFEDDIASISSLIIIFLESPGSLVELGIFCNKSELFKKILIVASAEEVYGEDSFIYLGPLEYIKKKVSSSVVIYPWPDPEVLKYDNDFLDDLCVNIKEKLSSI	17.407560123893433	0.4033897399448803	61.84883	0.57043016	27.387333	16.630054
design_32	20	MEEKEKLLKEAKEYLGLGGVFLGLGVSGLAYAKLIKGLLGLIFALLGAVAAALAAAFFKKAAELYKKIGDLSGAKIAESGAKLAAQVGAEAAAEAAKLAA:LFVCGGKVDVRAPIPPSFRDRLLTYTAKNASELHEHFILAETFKDYFKENAYPDLLVFEDDIASISSLIIIFLESPGSLVELGIFCNKSELFKKILIVASAEEVYGEDSFIYLGPLEYIKKKVSSSVVIYPWPDPEVLKYDNDFLDDLCVNIKEKLSSI	11.077960179555914	0.339050135539665	87.13851	0.576376	25.960365	10.655674
design_32	21	EEEKEKKRKEAKKLLGIAGVNLGLGVSGLALAKLIKGKLGLIAALIGAIAAKIAYENAKKAAELFEEIGDLSGAARAKSVAKLAAEVAKEAAELAKKLAK:LFVCGGKVDVRAPIPPSFRDRLLTYTAKNASELHEHFILAETFKDYFKENAYPDLLVFEDDIASISSLIIIFLESPGSLVELGIFCNKSELFKKILIVASAEEVYGEDSFIYLGPLEYIKKKVSSSVVIYPWPDPEVLKYDNDFLDDLCVNIKEKLSSI	9.036986102282043	0.42903730256258393	91.29887	0.5914217	23.844133	10.380968
design_32	22	EAEKAALRKAGLAALGLAGLFLGLGVSGLALAKLVKGLLGLVAALLGAAAAALALAFATAAAALFAKIGDLSGQATAESVAALAAAVGAAAAALALALAA:LFVCGGKVDVRAPIPPSFRDRLLTYTAKNASELHEHFILAETFKDYFKENAYPDLLVFEDDIASISSLIIIFLESPGSLVELGIFCNKSELFKKILIVASAEEVYGEDSFIYLGPLEYIKKKVSSSVVIYPWPDPEVLKYDNDFLDDLCVNIKEKLSSI	15.087613606143464	0.3821185681729312	61.20828	0.56320786	27.71474	17.543581
design_32	23	EAEKAALRAAADAALGEAGRNLGLGVSNLAKAKLEKGEEGLKYAEEGAEAAKKAYEKATKAAELYKKIGDLSGAARAESVAKLAKEVAEEAKKLAKKLKA:LFVCGGKVDVRAPIPPSFRDRLLTYTAKNASELHEHFILAETFKDYFKENAYPDLLVFEDDIASISSLIIIFLESPGSLVELGIFCNKSELFKKILIVASAEEVYGEDSFIYLGPLEYIKKKVSSSVVIYPWPDPEVLKYDNDFLDDLCVNIKEKLSSI	1.3362033563805675	0.9782913567653698	90.231674	0.66049254	17.66878	4.3281064
design_32	24	EEAKAAKRAAGLALYGAGGVFLGLGVSGLAAAKLNKGAEGAAAAAAGAAAAAAAAAAFAAAEALFKEIGDESGAARAASAAALAAAVAAEAAALLAKLLA:LFVCGGKVDVRAPIPPSFRDRLLTYTAKNASELHEHFILAETFKDYFKENAYPDLLVFEDDIASISSLIIIFLESPGSLVELGIFCNKSELFKKILIVASAEEVYGEDSFIYLGPLEYIKKKVSSSVVIYPWPDPEVLKYDNDFLDDLCVNIKEKLSSI	14.395618255981049	0.2488334591362834	56.921513	0.57244265	25.596645	12.298284
design_32	25	EKEKKEKEEEAKKLLGKGGIELGKGVSGLAKAKLIKGKEGLKYAKEAEEAAKKAEEFAKKAAELYKEIGDLSGAKTAESVAKLAKEVAEEAAKLAKELKA:LFVCGGKVDVRAPIPPSFRDRLLTYTAKNASELHEHFILAETFKDYFKENAYPDLLVFEDDIASISSLIIIFLESPGSLVELGIFCNKSELFKKILIVASAEEVYGEDSFIYLGPLEYIKKKVSSSVVIYPWPDPEVLKYDNDFLDDLCVNIKEKLSSI	9.878993689428759	0.37521619913213783	93.545944	0.5742477	25.748259	14.102719
design_32	26	AAEAAAKRAAAKAALGKAGVNLGAGVSGLAKAKLIKGKEGLEYAKKGAEAAKEAAKAAKEAEALAKQIGDLSLAARAASVAKLAEKVAKEAAELAKKLEA:LFVCGGKVDVRAPIPPSFRDRLLTYTAKNASELHEHFILAETFKDYFKENAYPDLLVFEDDIASISSLIIIFLESPGSLVELGIFCNKSELFKKILIVASAEEVYGEDSFIYLGPLEYIKKKVSSSVVIYPWPDPEVLKYDNDFLDDLCVNIKEKLSSI	14.716128114290868	0.22699600795374336	87.19118	0.569511	26.846432	14.630875
design_32	27	AEAAAAARAAARALLGAGGAFLGLGVSGLALAKLIKGLLGAVAALLGAAAAALAAAAFAAAAALAEAVGDLSLAARARSGAALAAAVGAAAAALLLKLLA:LFVCGGKVDVRAPIPPSFRDRLLTYTAKNASELHEHFILAETFKDYFKENAYPDLLVFEDDIASISSLIIIFLESPGSLVELGIFCNKSELFKKILIVASAEEVYGEDSFIYLGPLEYIKKKVSSSVVIYPWPDPEVLKYDNDFLDDLCVNIKEKLSSI	12.514018143295548	0.3342707258555839	64.682785	0.55901307	27.801888	19.847267
design_32	28	EEEKEKLRKEAEELLGKAGENLGAGVSGLAKAKLEKGEEGLKYAKEGAAAAEKAAEYAKKAAELYKKIGDLSGAARAESVAKLAEKVAEEAKKLAKKLLA:LFVCGGKVDVRAPIPPSFRDRLLTYTAKNASELHEHFILAETFKDYFKENAYPDLLVFEDDIASISSLIIIFLESPGSLVELGIFCNKSELFKKILIVASAEEVYGEDSFIYLGPLEYIKKKVSSSVVIYPWPDPEVLKYDNDFLDDLCVNIKEKLSSI	0.9825034464074386	0.998028578637936	90.10006	0.675683	16.434298	4.286325
design_32	29	EEEKKELLEEAKKALGLAGVFLGLGVSGLALAKLIKGLLGAIAALLGALAAAAAAAYAKAAAELAKKVGDLSLEAEANSVAKLAAAVGAAAAALGLKLLA:LFVCGGKVDVRAPIPPSFRDRLLTYTAKNASELHEHFILAETFKDYFKENAYPDLLVFEDDIASISSLIIIFLESPGSLVELGIFCNKSELFKKILIVASAEEVYGEDSFIYLGPLEYIKKKVSSSVVIYPWPDPEVLKYDNDFLDDLCVNIKEKLSSI	12.23932484681299	0.38515419471708495	60.579433	0.5718527	27.31104	17.8779
design_32	30	AALKAALAAAARLALGLAGIFLGLGVSGLKLAELVKGLLGLVAAALGAAAAALAAAFAALAAALFEKIGDLSGAARAKSTAALAAAVAAAAAALGAALAA:LFVCGGKVDVRAPIPPSFRDRLLTYTAKNASELHEHFILAETFKDYFKENAYPDLLVFEDDIASISSLIIIFLESPGSLVELGIFCNKSELFKKILIVASAEEVYGEDSFIYLGPLEYIKKKVSSSVVIYPWPDPEVLKYDNDFLDDLCVNIKEKLSSI	16.326480070359494	0.26277683263035895	61.60167	0.55845845	28.104908	19.691711
design_32	31	EEEKEKKRKEAKEYLGLGGEFLGKGVSGLAKAKLEKGEEGLKYAKEGEEAAKKAAEFAKKAKELYEEIGDLSGAAKAASVEKLAKEVAKEAKKLAKELKA:LFVCGGKVDVRAPIPPSFRDRLLTYTAKNASELHEHFILAETFKDYFKENAYPDLLVFEDDIASISSLIIIFLESPGSLVELGIFCNKSELFKKILIVASAEEVYGEDSFIYLGPLEYIKKKVSSSVVIYPWPDPEVLKYDNDFLDDLCVNIKEKLSSI	9.254412043428363	0.41695495957533707	93.14817	0.5839656	24.688406	8.573882
design_33	0	AAAALEAARAARRRQEAEEAARAAVAALEASEYLEKKLKELEEKNKKSGGEYKEEVERAKLALDVAKGGYELALAIGAADPEGAALVLATLAAAKAKKKA:LFVCGGKVDVRAPIPPSFRDRLLTYTAKNASELHEHFILAETFKDYFKENAYPDLLVFEDDIASISSLIIIFLESPGSLVELGIFCNKSELFKKILIVASAEEVYGEDSFIYLGPLEYIKKKVSSSVVIYPWPDPEVLKYDNDFLDDLCVNIKEKLSSI	1.5333088743293628	0.9568677517909923	81.09957	0.67742205	17.110844	4.658699
design_33	1	SEEELERAREERRRAEAEEAARAARHATIASEYLKKKLEELTKKNEESGGEYKEEVERAKLALDVALGGRELARRIGAEDPEGAALVEAELAAYAAKLAA:LFVCGGKVDVRAPIPPSFRDRLLTYTAKNASELHEHFILAETFKDYFKENAYPDLLVFEDDIASISSLIIIFLESPGSLVELGIFCNKSELFKKILIVASAEEVYGEDSFIYLGPLEYIKKKVSSSVVIYPWPDPEVLKYDNDFLDDLCVNIKEKLSSI	18.875273835643842	0.17736200990432197	78.76895	0.5889497	24.490204	10.357131
design_33	2	EEERRREERERRRRQEAREAARAAVAALIAEAYLEKKLKELEAKNKESGGKYKEEVERAKLALDAARGGRDLALAIGAEDPEGAAYVEAVLAAARAKLAA:LFVCGGKVDVRAPIPPSFRDRLLTYTAKNASELHEHFILAETFKDYFKENAYPDLLVFEDDIASISSLIIIFLESPGSLVELGIFCNKSELFKKILIVASAEEVYGEDSFIYLGPLEYIKKKVSSSVVIYPWPDPEVLKYDNDFLDDLCVNIKEKLSSI	9.085213288718721	0.36470003315304145	89.511246	0.5670601	26.700441	15.305819
design_33	3	AEEALAAERARRRAAEAEEAARAAIHALEASEYLKKKLEELKKKNEESGGKYKEEVERAKLALNVAEGGRELALAIGAEDPEGGKLVEAALAEYKEKKAK:LFVCGGKVDVRAPIPPSFRDRLLTYTAKNASELHEHFILAETFKDYFKENAYPDLLVFEDDIASISSLIIIFLESPGSLVELGIFCNKSELFKKILIVASAEEVYGEDSFIYLGPLEYIKKKVSSSVVIYPWPDPEVLKYDNDFLDDLCVNIKEKLSSI	1.3364833575609272	0.9673585813779649	83.50798	0.7533989	11.468648	2.378443
design_33	4	MEERLAAERERRRRQEAEEAARAAVAALEASAYLEKKLEELTKKNKESGGKYQEEVERAQLALDVARGGYALALAIGAEDPEGAALVLAVVAAHRAAVAA:LFVCGGKVDVRAPIPPSFRDRLLTYTAKNASELHEHFILAETFKDYFKENAYPDLLVFEDDIASISSLIIIFLESPGSLVELGIFCNKSELFKKILIVASAEEVYGEDSFIYLGPLEYIKKKVSSSVVIYPWPDPEVLKYDNDFLDDLCVNIKEKLSSI	8.760266824025509	0.5236023222902452	75.34108	0.5788425	25.448786	12.891865
design_33	5	AEEELEATRRRRRRAEAEEAARAARHALEASEYLEKKYEELKKKNEESGGKYKEEVERAKLALDVAKGGYELARAIGAADPEGAALVDAVVAAYLAEKAA:LFVCGGKVDVRAPIPPSFRDRLLTYTAKNASELHEHFILAETFKDYFKENAYPDLLVFEDDIASISSLIIIFLESPGSLVELGIFCNKSELFKKILIVASAEEVYGEDSFIYLGPLEYIKKKVSSSVVIYPWPDPEVLKYDNDFLDDLCVNIKEKLSSI	7.653425620953169	0.535907533298022	66.17677	0.57405084	26.850515	14.146163
design_33	6	EEEERERERERRRREEAREAARAAKNAIIASKYLEEKLKELKAKNEESGGKYKEEVDRAKLALDAAKGGLELALAIGAEDPEGAKYVGAEVAKFLEELEK:LFVCGGKVDVRAPIPPSFRDRLLTYTAKNASELHEHFILAETFKDYFKENAYPDLLVFEDDIASISSLIIIFLESPGSLVELGIFCNKSELFKKILIVASAEEVYGEDSFIYLGPLEYIKKKVSSSVVIYPWPDPEVLKYDNDFLDDLCVNIKEKLSSI	9.846540026993523	0.43867950788278026	75.200195	0.5766983	26.669586	12.581118
design_33	7	MEELLEETRRRRRRQEAEEAARAARHALEASEYLEKKLEELKKKNEETGGEYKEEVERAQLALDVAKGGYELAREIGAKDPEGAELVEKAVAEYKAKKAA:LFVCGGKVDVRAPIPPSFRDRLLTYTAKNASELHEHFILAETFKDYFKENAYPDLLVFEDDIASISSLIIIFLESPGSLVELGIFCNKSELFKKILIVASAEEVYGEDSFIYLGPLEYIKKKVSSSVVIYPWPDPEVLKYDNDFLDDLCVNIKEKLSSI	1.1099686829733024	0.9846677426576091	85.4695	0.7588929	11.072165	2.302271
design_33	8	SAAARAAAAAARRAQAADEAARAAQAAAEASKYLEEKLKELKAKNEASGGKYQEEVERAELALNVAKGGRELARAIGAEDPAGAAKVTAAEAAYAAKVKA:LFVCGGKVDVRAPIPPSFRDRLLTYTAKNASELHEHFILAETFKDYFKENAYPDLLVFEDDIASISSLIIIFLESPGSLVELGIFCNKSELFKKILIVASAEEVYGEDSFIYLGPLEYIKKKVSSSVVIYPWPDPEVLKYDNDFLDDLCVNIKEKLSSI	9.138855279507213	0.5019755398581068	80.73488	0.57754487	25.426819	13.014754
design_33	9	AAAALAAAAARRRKQEAEEAARAARAAIEASEYLEKKLKELEEKNKKSGGKYKEEVERAKLALDAAKGGYALALAIGAADPAGAARVAAAVAAFLAERKA:LFVCGGKVDVRAPIPPSFRDRLLTYTAKNASELHEHFILAETFKDYFKENAYPDLLVFEDDIASISSLIIIFLESPGSLVELGIFCNKSELFKKILIVASAEEVYGEDSFIYLGPLEYIKKKVSSSVVIYPWPDPEVLKYDNDFLDDLCVNIKEKLSSI	8.157426794464948	0.4875960179216987	72.01089	0.5741521	26.184956	15.656836
design_33	10	EEEERRRTRERRRRQEAEDAARAAVAALIASEYLEKKLEELKKKNEESGGEYQEEVERAELALNAAKGGYELALAIGAEDPEGAKLVLATLAAHLKKLKE:LFVCGGKVDVRAPIPPSFRDRLLTYTAKNASELHEHFILAETFKDYFKENAYPDLLVFEDDIASISSLIIIFLESPGSLVELGIFCNKSELFKKILIVASAEEVYGEDSFIYLGPLEYIKKKVSSSVVIYPWPDPEVLKYDNDFLDDLCVNIKEKLSSI	1.88319683216276	0.932953856517136	73.468254	0.62505	21.384928	6.5271683
design_33	11	REEELRRERERRRRQEAEEAARAARAAYEAIKYLKEKLEELKKKNEESGGEYKEEVERAELALNAAKGGLELAFEIGKEDPEGYKLVEAAYAEYLKEVAE:LFVCGGKVDVRAPIPPSFRDRLLTYTAKNASELHEHFILAETFKDYFKENAYPDLLVFEDDIASISSLIIIFLESPGSLVELGIFCNKSELFKKILIVASAEEVYGEDSFIYLGPLEYIKKKVSSSVVIYPWPDPEVLKYDNDFLDDLCVNIKEKLSSI	3.004210273961825	0.9044580637098001	81.41612	0.7376766	13.160045	2.6955094
design_33	12	AAAELAATRERRRREAAREAARAAVAALEASKYLEEKLKELEEKNKKSGGKYKEEVDRAELALKAAEGGYALALALGAADPEGAALVEAVLAAHRAALAA:LFVCGGKVDVRAPIPPSFRDRLLTYTAKNASELHEHFILAETFKDYFKENAYPDLLVFEDDIASISSLIIIFLESPGSLVELGIFCNKSELFKKILIVASAEEVYGEDSFIYLGPLEYIKKKVSSSVVIYPWPDPEVLKYDNDFLDDLCVNIKEKLSSI	5.130456769243363	0.671885563504772	72.6575	0.5771718	25.757837	11.5854225
design_33	13	SAAEREATRARVRREEAEEAAEAAIAALEASEYLKKKLEEKKKKNEETGGKYKEEVERAKLALNVAEGGYRLALEIGAEDPEGAKLVEERLAEYKKKKAE:LFVCGGKVDVRAPIPPSFRDRLLTYTAKNASELHEHFILAETFKDYFKENAYPDLLVFEDDIASISSLIIIFLESPGSLVELGIFCNKSELFKKILIVASAEEVYGEDSFIYLGPLEYIKKKVSSSVVIYPWPDPEVLKYDNDFLDDLCVNIKEKLSSI	1.6561235980039013	0.9639612824168633	84.568016	0.7212993	13.863659	2.9094787
design_33	14	EEEERRETRERRRRQEAEEAARAAKNAILASKYLEEKLKELKAKNEASGGKYQEEVERAKLALEAAKGGLKLAFEIGKKDPEGYKLVEEEVKKFEEKLKK:LFVCGGKVDVRAPIPPSFRDRLLTYTAKNASELHEHFILAETFKDYFKENAYPDLLVFEDDIASISSLIIIFLESPGSLVELGIFCNKSELFKKILIVASAEEVYGEDSFIYLGPLEYIKKKVSSSVVIYPWPDPEVLKYDNDFLDDLCVNIKEKLSSI	1.583852182766955	0.9602020861666224	83.15211	0.7636957	11.034127	1.9977282
design_33	15	MEELLEETRRRRRRQEAREAARAARHAIEASKYLKEKLEELEKKNKESGGEYKEEVERAKLALKVAEGGRELALAIGAEDPEGAEYVEAEVAAYLKELAE:LFVCGGKVDVRAPIPPSFRDRLLTYTAKNASELHEHFILAETFKDYFKENAYPDLLVFEDDIASISSLIIIFLESPGSLVELGIFCNKSELFKKILIVASAEEVYGEDSFIYLGPLEYIKKKVSSSVVIYPWPDPEVLKYDNDFLDDLCVNIKEKLSSI	1.5172696024527208	0.9579138314411272	74.97368	0.6973989	15.108256	3.6396685
design_33	16	AEEELRRERERRRRQEAEEAARAAEAAVEASEYLKKKLEELTKKNEESGGKYKEEVDRAKLALDVAEGGLALARAIGAEDPEGAKRLEARLAEYLKKKAE:LFVCGGKVDVRAPIPPSFRDRLLTYTAKNASELHEHFILAETFKDYFKENAYPDLLVFEDDIASISSLIIIFLESPGSLVELGIFCNKSELFKKILIVASAEEVYGEDSFIYLGPLEYIKKKVSSSVVIYPWPDPEVLKYDNDFLDDLCVNIKEKLSSI	9.564845857274031	0.48068240233849463	80.61562	0.5757308	25.821625	10.276636
design_33	17	AEEALEEARRERRRQEAEEAARAARAAVIASKYLEEKLKELTEKNKKSGGKYQEEVDRAKLALDVAKGGYELALEIGREDPEGYKLVEEELEKFLKELEE:LFVCGGKVDVRAPIPPSFRDRLLTYTAKNASELHEHFILAETFKDYFKENAYPDLLVFEDDIASISSLIIIFLESPGSLVELGIFCNKSELFKKILIVASAEEVYGEDSFIYLGPLEYIKKKVSSSVVIYPWPDPEVLKYDNDFLDDLCVNIKEKLSSI	2.5226082844042996	0.8967539466341187	72.83567	0.6082049	22.676258	9.219152
design_33	18	SSLLREATRRERRRQEAEEAARAAVHALEASEYLKKKLEEAKKKNEETGGKYKEEVERYELALKAAEGGAALARAIGAEDPEGAARVEATLAAYKEAKAK:LFVCGGKVDVRAPIPPSFRDRLLTYTAKNASELHEHFILAETFKDYFKENAYPDLLVFEDDIASISSLIIIFLESPGSLVELGIFCNKSELFKKILIVASAEEVYGEDSFIYLGPLEYIKKKVSSSVVIYPWPDPEVLKYDNDFLDDLCVNIKEKLSSI	1.3133633952924917	0.9683456329987893	79.013336	0.73744714	12.303742	1.76789
design_33	19	EEERRERERRERERQEAEEAARAARHALEASKYLEKKLKELEEKNKESGGEYKEEVERAKLALDVAKGGYELALEIGRRNPEGYELVKKELEEYKKELKE:LFVCGGKVDVRAPIPPSFRDRLLTYTAKNASELHEHFILAETFKDYFKENAYPDLLVFEDDIASISSLIIIFLESPGSLVELGIFCNKSELFKKILIVASAEEVYGEDSFIYLGPLEYIKKKVSSSVVIYPWPDPEVLKYDNDFLDDLCVNIKEKLSSI	1.9439562785181979	0.9375499196955074	76.04021	0.7107662	14.102604	3.0858421
design_33	20	EEEERRRERERRRREEAREAARAAVAAIEASKYLKKKLEEAKKKNEESGGKYKEEVERYKLALDVAEGGYKLALEIGEEDPEGAEYVKAVVEKYLKELKE:LFVCGGKVDVRAPIPPSFRDRLLTYTAKNASELHEHFILAETFKDYFKENAYPDLLVFEDDIASISSLIIIFLESPGSLVELGIFCNKSELFKKILIVASAEEVYGEDSFIYLGPLEYIKKKVSSSVVIYPWPDPEVLKYDNDFLDDLCVNIKEKLSSI	6.918704249062903	0.6075247751851683	70.01905	0.58699614	25.19069	10.299025
design_33	21	AAAALEATRAARRAAEAEEAARAAIHAIEASEYLEKKLEELKKKNEESGGKYKEEVERAKLALEAAKGGRELALAIGARDPAGAAKVEAEVAAYLAKKAA:LFVCGGKVDVRAPIPPSFRDRLLTYTAKNASELHEHFILAETFKDYFKENAYPDLLVFEDDIASISSLIIIFLESPGSLVELGIFCNKSELFKKILIVASAEEVYGEDSFIYLGPLEYIKKKVSSSVVIYPWPDPEVLKYDNDFLDDLCVNIKEKLSSI	1.878800376562859	0.9359055267404951	81.75197	0.6808369	16.5643	4.4451213
design_33	22	AAAERAATAEARRRQEAREAARAAVNAVIASKYLEEKLKELTEKNKETGGEYEEEVKRAQLALDAAKGGYELALAIGAEDPEGRAYVEAVLAAFLKELAE:LFVCGGKVDVRAPIPPSFRDRLLTYTAKNASELHEHFILAETFKDYFKENAYPDLLVFEDDIASISSLIIIFLESPGSLVELGIFCNKSELFKKILIVASAEEVYGEDSFIYLGPLEYIKKKVSSSVVIYPWPDPEVLKYDNDFLDDLCVNIKEKLSSI	8.129723396237587	0.4218578210688834	69.11236	0.57934296	25.991013	8.083197
design_33	23	MEELLKKTRERIREEEAKEAARAAKNALIAEKYLEKKLEELKKKNEESGGEYKEEVERAQLALDAARGGRELAFEIGKKDPEGAKYVEKEVAEFKKELEE:LFVCGGKVDVRAPIPPSFRDRLLTYTAKNASELHEHFILAETFKDYFKENAYPDLLVFEDDIASISSLIIIFLESPGSLVELGIFCNKSELFKKILIVASAEEVYGEDSFIYLGPLEYIKKKVSSSVVIYPWPDPEVLKYDNDFLDDLCVNIKEKLSSI	1.8405471436717376	0.9487603834362517	82.17872	0.7319684	12.59147	2.2964406
design_33	24	AEAALAAAAAARRAAEAEEAARAAQHALIASEYLEKKLKEYEEKNKKTGGKYKEEVERAELALNVARGGLELARAIGAADPAGAARVDATLAAFRAKKAA:LFVCGGKVDVRAPIPPSFRDRLLTYTAKNASELHEHFILAETFKDYFKENAYPDLLVFEDDIASISSLIIIFLESPGSLVELGIFCNKSELFKKILIVASAEEVYGEDSFIYLGPLEYIKKKVSSSVVIYPWPDPEVLKYDNDFLDDLCVNIKEKLSSI	1.5817825688517069	0.955232039546677	81.99638	0.7292255	12.731519	2.8015504
design_33	25	AAAAAAAARAARRAAAAAEAARAARAALLASKYLEEKLKELEEKNKESGGKYKEEVERAKLALDVAKGGLALALAIGAADPAGAAAVRAALAAFEAELAA:LFVCGGKVDVRAPIPPSFRDRLLTYTAKNASELHEHFILAETFKDYFKENAYPDLLVFEDDIASISSLIIIFLESPGSLVELGIFCNKSELFKKILIVASAEEVYGEDSFIYLGPLEYIKKKVSSSVVIYPWPDPEVLKYDNDFLDDLCVNIKEKLSSI	2.568021238193063	0.8796357534841909	82.50887	0.58916974	23.913643	7.8046513
design_33	26	MEERLEEERRRRRRQEAREAARAARNAILASKYLKEKLEELEKKNKESGGKYKEEVERAKLALDVAKGGYELALEIGKEDPEGYKYVKKELEEYLEELKK:LFVCGGKVDVRAPIPPSFRDRLLTYTAKNASELHEHFILAETFKDYFKENAYPDLLVFEDDIASISSLIIIFLESPGSLVELGIFCNKSELFKKILIVASAEEVYGEDSFIYLGPLEYIKKKVSSSVVIYPWPDPEVLKYDNDFLDDLCVNIKEKLSSI	3.044846276740177	0.8839223911635343	71.84561	0.6296431	20.81375	6.9202695
design_33	27	EEELLAATRRRREAQEAEEAARAARDAIIASKYLEKKLKELEEKNKKSGGKYKEEVERAQLALDVAKGGYELALAIGARNPEGAKLVRAELAEFEAELAA:LFVCGGKVDVRAPIPPSFRDRLLTYTAKNASELHEHFILAETFKDYFKENAYPDLLVFEDDIASISSLIIIFLESPGSLVELGIFCNKSELFKKILIVASAEEVYGEDSFIYLGPLEYIKKKVSSSVVIYPWPDPEVLKYDNDFLDDLCVNIKEKLSSI	1.6188059580806764	0.9489776860030561	74.179565	0.67099965	17.22471	4.5943832
design_33	28	AAAALAAAREARRRQEAEEAARAARAALEASEYLKKKLEELKKKNKESGGKYKEEVERAKLALEAAEGGYELALAIGAEDPAGAALVEAEVAKYKEEKAK:LFVCGGKVDVRAPIPPSFRDRLLTYTAKNASELHEHFILAETFKDYFKENAYPDLLVFEDDIASISSLIIIFLESPGSLVELGIFCNKSELFKKILIVASAEEVYGEDSFIYLGPLEYIKKKVSSSVVIYPWPDPEVLKYDNDFLDDLCVNIKEKLSSI	3.2272897722608027	0.8137948251532364	83.05166	0.5813793	24.682213	7.0860558
design_33	29	SEAELAAERARRRKAEAEAAAAAAKAAIIASEYLEKKLKELTAKNKETGGKYKEEVERAELALKAARGGYALALAIGAADPAGAAKVAAAVAAFRAELAK:LFVCGGKVDVRAPIPPSFRDRLLTYTAKNASELHEHFILAETFKDYFKENAYPDLLVFEDDIASISSLIIIFLESPGSLVELGIFCNKSELFKKILIVASAEEVYGEDSFIYLGPLEYIKKKVSSSVVIYPWPDPEVLKYDNDFLDDLCVNIKEKLSSI	12.258055051045092	0.3454945641279405	65.36259	0.57341766	26.610395	11.120523
design_33	30	EEEERERTREERRRQEAEEAARAARHAVIASKYLEKKLEELTKKNEESGGKYQEEVERAKLALDVAKGGRELALEIGAEDPEGAKLVEEELEKFLKELEE:LFVCGGKVDVRAPIPPSFRDRLLTYTAKNASELHEHFILAETFKDYFKENAYPDLLVFEDDIASISSLIIIFLESPGSLVELGIFCNKSELFKKILIVASAEEVYGEDSFIYLGPLEYIKKKVSSSVVIYPWPDPEVLKYDNDFLDDLCVNIKEKLSSI	9.56051168815061	0.4716400797696535	76.19793	0.5761036	26.630236	16.120525
design_33	31	SEAELAATRERRRREEAEEAARAAVHAIEASKYLKEKLEELTKKNEETGGKYQEEVERAKLALDVAEGGYELALAIGAEDPEGAELVNKVLAEHLEKLKK:LFVCGGKVDVRAPIPPSFRDRLLTYTAKNASELHEHFILAETFKDYFKENAYPDLLVFEDDIASISSLIIIFLESPGSLVELGIFCNKSELFKKILIVASAEEVYGEDSFIYLGPLEYIKKKVSSSVVIYPWPDPEVLKYDNDFLDDLCVNIKEKLSSI	1.1175496383985262	0.9772479313214236	77.238525	0.73389214	13.029698	2.7129686
design_34	0	SLSLNKAIAEGIKGLGKADAELAKEDPEKAAKSAKHAIEELGKYAAEKVEDMAGAEAAVKGIKEAAKIVAKELPPELAKEVKEKAEEEAKRVLETGRKKE:LFVCGGKVDVRAPIPPSFRDRLLTYTAKNASELHEHFILAETFKDYFKENAYPDLLVFEDDIASISSLIIIFLESPGSLVELGIFCNKSELFKKILIVASAEEVYGEDSFIYLGPLEYIKKKVSSSVVIYPWPDPEVLKYDNDFLDDLCVNIKEKLSSI	0.7416517727194465	0.9929813779437817	88.8464	0.81773937	7.3250456	1.4367893
design_34	1	STSITKAIAEGVIGLGEADAELAKEDPEKAAKSAKHSIETLGRYAKKVVKDMEGAEEAVKGIKKAAEIVSKELSPELAKEVKETAEKEAKEVLETGKKKE:LFVCGGKVDVRAPIPPSFRDRLLTYTAKNASELHEHFILAETFKDYFKENAYPDLLVFEDDIASISSLIIIFLESPGSLVELGIFCNKSELFKKILIVASAEEVYGEDSFIYLGPLEYIKKKVSSSVVIYPWPDPEVLKYDNDFLDDLCVNIKEKLSSI	0.7125676605483989	1.002220244922927	93.940895	0.8439904	6.009695	1.0368282
design_34	2	SVSLAKAIAEGIIGLMKAAAELGKEDPEKAAKSAIDAIEKLAEYAAKVVENLEGAKEAAKGIKEGAKIVAKELSEELAKKVKEKAEEEIKRVLEVAKEKE:LFVCGGKVDVRAPIPPSFRDRLLTYTAKNASELHEHFILAETFKDYFKENAYPDLLVFEDDIASISSLIIIFLESPGSLVELGIFCNKSELFKKILIVASAEEVYGEDSFIYLGPLEYIKKKVSSSVVIYPWPDPEVLKYDNDFLDDLCVNIKEKLSSI	0.622980819024449	1.005068368049545	91.789276	0.8272264	6.7891893	1.2093823
design_34	3	SLSLNKAIAEGIIGIMKADAELAKEDPEKAAKSAIDAITTFAAYAARVVTDMAGAEAAAAGIKEGAKIVAKALPPELAKKVEATAAKEIAAVLATGAAKA:LFVCGGKVDVRAPIPPSFRDRLLTYTAKNASELHEHFILAETFKDYFKENAYPDLLVFEDDIASISSLIIIFLESPGSLVELGIFCNKSELFKKILIVASAEEVYGEDSFIYLGPLEYIKKKVSSSVVIYPWPDPEVLKYDNDFLDDLCVNIKEKLSSI	0.6932602711591078	0.9954939342132474	91.89398	0.7878811	9.538064	1.968489
design_34	4	SRSLAKAIAEGIKGLGKAAAELAKEDDEKAAKSAIHAIEVLAEYGKEVVEDLEGAELVVEGIKKAAKEVAKELSPELAKKVKEKAEEEARRVLEEAKRKE:LFVCGGKVDVRAPIPPSFRDRLLTYTAKNASELHEHFILAETFKDYFKENAYPDLLVFEDDIASISSLIIIFLESPGSLVELGIFCNKSELFKKILIVASAEEVYGEDSFIYLGPLEYIKKKVSSSVVIYPWPDPEVLKYDNDFLDDLCVNIKEKLSSI	0.6852304194843024	1.003547418609369	90.173515	0.81855863	7.486088	1.2446493
design_34	5	SLSVNKAIAEGIIGLGKADAELAKEDNEKATKSAIDAIKTLAKYAARVVTDLAGAAAAVKGIKEAAKIVSKELNEENAKKVKKTAEEEAKKVLEVGKAKA:LFVCGGKVDVRAPIPPSFRDRLLTYTAKNASELHEHFILAETFKDYFKENAYPDLLVFEDDIASISSLIIIFLESPGSLVELGIFCNKSELFKKILIVASAEEVYGEDSFIYLGPLEYIKKKVSSSVVIYPWPDPEVLKYDNDFLDDLCVNIKEKLSSI	0.5788512902139054	1.0065088770284367	89.97179	0.8281242	6.847914	1.3843877
design_34	6	SVSVNKAIAEGIIGLGKADAELAEEDPEKAAKSAKHAIETLAKYAIKKVKDMEGAEEAAKGIEEAAKIVAEKLPPELAKEVKETAEKEIKRVLEAGKEKE:LFVCGGKVDVRAPIPPSFRDRLLTYTAKNASELHEHFILAETFKDYFKENAYPDLLVFEDDIASISSLIIIFLESPGSLVELGIFCNKSELFKKILIVASAEEVYGEDSFIYLGPLEYIKKKVSSSVVIYPWPDPEVLKYDNDFLDDLCVNIKEKLSSI	0.6608189112263012	1.0039737792753707	90.88904	0.8305006	6.5871644	1.1639953
design_34	7	AVSLNKAIAEGIIGLAKADAELAKEDPEKAAKSTIDAIETLAAYAISKVKDLAGAEAAAKGIKEGAKIAAKELPKELAKKVKEKAKEEIEKVLAAAKAKA:LFVCGGKVDVRAPIPPSFRDRLLTYTAKNASELHEHFILAETFKDYFKENAYPDLLVFEDDIASISSLIIIFLESPGSLVELGIFCNKSELFKKILIVASAEEVYGEDSFIYLGPLEYIKKKVSSSVVIYPWPDPEVLKYDNDFLDDLCVNIKEKLSSI	0.73215019067325	1.001856580403698	86.83363	0.8132659	7.9244604	1.7329384
design_34	8	SRSRARAIAEGVIGLGKADAELAKEDPEKAAKSAIHSIRVLGREAERVVRDLEGAEEAARGIREAAAIVAAALPEELAKKVKEEAEREIERVLRRGREKE:LFVCGGKVDVRAPIPPSFRDRLLTYTAKNASELHEHFILAETFKDYFKENAYPDLLVFEDDIASISSLIIIFLESPGSLVELGIFCNKSELFKKILIVASAEEVYGEDSFIYLGPLEYIKKKVSSSVVIYPWPDPEVLKYDNDFLDDLCVNIKEKLSSI	0.8325904723649187	0.9900401142028541	93.88519	0.8371743	6.4577737	1.1529648
design_34	9	SVSITKAIAEGAIGLAKADAELAKEDDEKATKSAIDSFKTLAEYAKKVVEDMEGAKEAAKGIKEGAKIVAKELSPENAEKVKKEAEEEIKKVLEEGERKE:LFVCGGKVDVRAPIPPSFRDRLLTYTAKNASELHEHFILAETFKDYFKENAYPDLLVFEDDIASISSLIIIFLESPGSLVELGIFCNKSELFKKILIVASAEEVYGEDSFIYLGPLEYIKKKVSSSVVIYPWPDPEVLKYDNDFLDDLCVNIKEKLSSI	0.6817462437588969	1.0029632158736215	93.3374	0.8439626	5.921071	1.0484458
design_34	10	SVSKTKAIAEGIIGIMKADAELAKEDPEKAAKSAIHAIKTFAKYAEKIVKDMEGAKEAAKGIKEGAKIVSEELPEELAKKVKEEAEKEIKKVLKTAEEKE:LFVCGGKVDVRAPIPPSFRDRLLTYTAKNASELHEHFILAETFKDYFKENAYPDLLVFEDDIASISSLIIIFLESPGSLVELGIFCNKSELFKKILIVASAEEVYGEDSFIYLGPLEYIKKKVSSSVVIYPWPDPEVLKYDNDFLDDLCVNIKEKLSSI	0.5685800488143107	1.014943344362826	93.26439	0.8259516	6.814601	1.250571
design_34	11	SESLNKAIAEGIKGLGKADAELAKEDDEKAAKSAIDSIRELAKYAIKKVKDMKGAELAAEGIKEAAKIVSKELSPELAKKVEEEAEKEIKKVLEAGKEKE:LFVCGGKVDVRAPIPPSFRDRLLTYTAKNASELHEHFILAETFKDYFKENAYPDLLVFEDDIASISSLIIIFLESPGSLVELGIFCNKSELFKKILIVASAEEVYGEDSFIYLGPLEYIKKKVSSSVVIYPWPDPEVLKYDNDFLDDLCVNIKEKLSSI	0.7041772641378039	1.0021165293301115	89.841774	0.82605237	6.9420323	1.3817992
design_34	12	STSLTKAIAEGIIGLMKADAELAKEDPEKAAKSAIHAIETLGKYAMKVVEDMEGAKAAVEGIKKGAEEAAKELPKELAKKVKETAEKEAAKVLKTGKEKE:LFVCGGKVDVRAPIPPSFRDRLLTYTAKNASELHEHFILAETFKDYFKENAYPDLLVFEDDIASISSLIIIFLESPGSLVELGIFCNKSELFKKILIVASAEEVYGEDSFIYLGPLEYIKKKVSSSVVIYPWPDPEVLKYDNDFLDDLCVNIKEKLSSI	0.6368510964210685	1.0128747679675596	93.56215	0.8494476	5.6753354	1.0218542
design_34	13	SVSVAKAIAEGIKGLGKADAELAKEDPEKAAKSAIHAIEELARYGEKVVEDMEGARKVVEGIKEAAKEVAKELSPELAKKVKEKAKEEAERVLKTGKAKE:LFVCGGKVDVRAPIPPSFRDRLLTYTAKNASELHEHFILAETFKDYFKENAYPDLLVFEDDIASISSLIIIFLESPGSLVELGIFCNKSELFKKILIVASAEEVYGEDSFIYLGPLEYIKKKVSSSVVIYPWPDPEVLKYDNDFLDDLCVNIKEKLSSI	0.6219935153887303	1.0052564533077875	93.30953	0.84376967	5.865936	1.042113
design_34	14	STSLTKAIAVGIIGLGKADAELAEEDPEKAAKSAIDAIKTLGAYAAKVVTDLAGGLAAAKGIELAAKEVAKKLPPENAKKVIETAAEEIAKVLETAKKKA:LFVCGGKVDVRAPIPPSFRDRLLTYTAKNASELHEHFILAETFKDYFKENAYPDLLVFEDDIASISSLIIIFLESPGSLVELGIFCNKSELFKKILIVASAEEVYGEDSFIYLGPLEYIKKKVSSSVVIYPWPDPEVLKYDNDFLDDLCVNIKEKLSSI	0.7208166254095656	1.002294546982097	92.47099	0.84067607	6.1036425	1.1222186
design_34	15	SVSLNKAIAEGVKGLGKADAELAKEDPEKAAKSAIDAIKKLGEYAAKKVKDLEGAKEAAKGIKEAAKEVAKELSKELAAKVKKAAEEEIKKVLEVGKKKE:LFVCGGKVDVRAPIPPSFRDRLLTYTAKNASELHEHFILAETFKDYFKENAYPDLLVFEDDIASISSLIIIFLESPGSLVELGIFCNKSELFKKILIVASAEEVYGEDSFIYLGPLEYIKKKVSSSVVIYPWPDPEVLKYDNDFLDDLCVNIKEKLSSI	1.0711742374688822	0.9866533054543882	79.02657	0.71844214	14.670205	3.3960817
design_34	16	SVSVNKAIAEGIKGLGKAAAELAKEDPEKAAKSAIDAIKELARYGIKKVKDVEGAEVIAKGIKEAAKEVAKELSKELAEKVKKEAEEEIKKVLKAGKEKE:LFVCGGKVDVRAPIPPSFRDRLLTYTAKNASELHEHFILAETFKDYFKENAYPDLLVFEDDIASISSLIIIFLESPGSLVELGIFCNKSELFKKILIVASAEEVYGEDSFIYLGPLEYIKKKVSSSVVIYPWPDPEVLKYDNDFLDDLCVNIKEKLSSI	14.855907808706595	0.41219281899852944	86.1226	0.5763027	26.396517	16.447826
design_34	17	SVSLAKAIAEGIIGLMKADAELAKEDPEKAAKSAIDAIEKLAEYAEKVVTDMEGAKEAAKGIEKGAEIVSKELPKELAKKVKEKAKEEIKRVLETGLAKE:LFVCGGKVDVRAPIPPSFRDRLLTYTAKNASELHEHFILAETFKDYFKENAYPDLLVFEDDIASISSLIIIFLESPGSLVELGIFCNKSELFKKILIVASAEEVYGEDSFIYLGPLEYIKKKVSSSVVIYPWPDPEVLKYDNDFLDDLCVNIKEKLSSI	0.5589732182987435	1.0071119265329351	93.18453	0.83207893	6.3716097	1.2464007
design_34	18	SVSVMKAIAEGIIGLGKADAELAKEDDEKAAKSAIHAIRTLGAYAAREVTDLAGALEAAKGIKEAAKIVAKELSPELAKKVEEEAEREAAKVLATGAAKA:LFVCGGKVDVRAPIPPSFRDRLLTYTAKNASELHEHFILAETFKDYFKENAYPDLLVFEDDIASISSLIIIFLESPGSLVELGIFCNKSELFKKILIVASAEEVYGEDSFIYLGPLEYIKKKVSSSVVIYPWPDPEVLKYDNDFLDDLCVNIKEKLSSI	2.230317211677695	0.9135319525569456	75.49068	0.66232944	17.54871	3.670406
design_34	19	STSVTKAIAEGVIGLGKADAELAEEDPEKAAKSAIDSIKTLAKYAIKVVKDMKGAEEAVKGIEKAAKIVSEKLPKELAEKVKKEAEREAKKVLEEGKKKE:LFVCGGKVDVRAPIPPSFRDRLLTYTAKNASELHEHFILAETFKDYFKENAYPDLLVFEDDIASISSLIIIFLESPGSLVELGIFCNKSELFKKILIVASAEEVYGEDSFIYLGPLEYIKKKVSSSVVIYPWPDPEVLKYDNDFLDDLCVNIKEKLSSI	0.5809621742787437	1.0065293413210985	93.69682	0.8425176	6.035945	1.0609441
design_34	20	SLSINKAIAEGIIGLGKADAELAKEDDEKAAKSAIDAIRTLAEYGIEKVTDMEGAKAVAEGIRKAAEIVSKELSEELAKKVREEAEREIERVLEAARRKE:LFVCGGKVDVRAPIPPSFRDRLLTYTAKNASELHEHFILAETFKDYFKENAYPDLLVFEDDIASISSLIIIFLESPGSLVELGIFCNKSELFKKILIVASAEEVYGEDSFIYLGPLEYIKKKVSSSVVIYPWPDPEVLKYDNDFLDDLCVNIKEKLSSI	0.5434131054679918	0.999696398135427	92.58779	0.8404793	6.074231	1.0516114
design_34	21	STSIAKAIAEGIIGLGKADAELAKEDPEKAAKSAIHAIEELARYAAEVVEDMEGAEAAVEGIRKAAEIVSKELPEELAKKVREKAREEAERVLETARKKE:LFVCGGKVDVRAPIPPSFRDRLLTYTAKNASELHEHFILAETFKDYFKENAYPDLLVFEDDIASISSLIIIFLESPGSLVELGIFCNKSELFKKILIVASAEEVYGEDSFIYLGPLEYIKKKVSSSVVIYPWPDPEVLKYDNDFLDDLCVNIKEKLSSI	0.6618019099501273	0.9960493844614585	93.385185	0.8377353	6.064158	1.0547097
design_34	22	STSVMKAIAEGIEGLMKAAAELGKEDPEKAAKSAKDAIEKLAKYAIKVVEDMEGAEKAAEGIKKGAEIVAKELPEELAKEVKEKAKEEIERVLKEGKEKE:LFVCGGKVDVRAPIPPSFRDRLLTYTAKNASELHEHFILAETFKDYFKENAYPDLLVFEDDIASISSLIIIFLESPGSLVELGIFCNKSELFKKILIVASAEEVYGEDSFIYLGPLEYIKKKVSSSVVIYPWPDPEVLKYDNDFLDDLCVNIKEKLSSI	0.6251334761394053	1.0049789839207157	88.64268	0.811432	7.713743	1.3486534
design_34	23	SLSLAKAIAEGIIGLGKAAAELGKEDPEKAAKSAIDAIKTLGAYAAGVVTDLAGAEAAVAGIKEAAKIVAKALPKELAKKVKEAAAKEAAAVLATGKAKA:LFVCGGKVDVRAPIPPSFRDRLLTYTAKNASELHEHFILAETFKDYFKENAYPDLLVFEDDIASISSLIIIFLESPGSLVELGIFCNKSELFKKILIVASAEEVYGEDSFIYLGPLEYIKKKVSSSVVIYPWPDPEVLKYDNDFLDDLCVNIKEKLSSI	0.8558652417250131	0.9970368800531574	86.62103	0.6947279	16.359438	4.1716113
design_34	24	SVSLMKAIAEGVIGLGKADAELAKEDDEKAAKSAIDSIKTLGAYAARKVRDLAGALVAAAGIKEAAAIVSKELSPELAAKVKAAAAAEIAKVLATGLAKA:LFVCGGKVDVRAPIPPSFRDRLLTYTAKNASELHEHFILAETFKDYFKENAYPDLLVFEDDIASISSLIIIFLESPGSLVELGIFCNKSELFKKILIVASAEEVYGEDSFIYLGPLEYIKKKVSSSVVIYPWPDPEVLKYDNDFLDDLCVNIKEKLSSI	0.6921975308660245	1.0033689627878906	88.46113	0.7921458	8.57872	1.7141838
design_34	25	SVSLAKAIAEGIIGLGKADAELAKEDPEKAAKSAIHAIKTLGEYAKKVVEDLAGALVAVKGILLAAAIVAKELPKELAEKVIKAAEEEAKKVLKKGKEKE:LFVCGGKVDVRAPIPPSFRDRLLTYTAKNASELHEHFILAETFKDYFKENAYPDLLVFEDDIASISSLIIIFLESPGSLVELGIFCNKSELFKKILIVASAEEVYGEDSFIYLGPLEYIKKKVSSSVVIYPWPDPEVLKYDNDFLDDLCVNIKEKLSSI	13.770953308344303	0.34746486082898326	93.42045	0.57267725	26.387278	9.872551
design_34	26	SVSVTKAIAEGVKGLGKADAELAEEDDEKAAKSAIDSITTLAAYAAGVVTDVAGAEVAVAGIKEAAKIVSKKLSKENAKKVKKTAEEEAAKVLATALAKA:LFVCGGKVDVRAPIPPSFRDRLLTYTAKNASELHEHFILAETFKDYFKENAYPDLLVFEDDIASISSLIIIFLESPGSLVELGIFCNKSELFKKILIVASAEEVYGEDSFIYLGPLEYIKKKVSSSVVIYPWPDPEVLKYDNDFLDDLCVNIKEKLSSI	0.6233431945023483	1.0050008697607697	89.73181	0.8338767	6.4986644	1.3391197
design_34	27	ARSKNKAIAEGIIGLGKADAELAKEDPEKAAKSAIHSIKVLAEYAEREVKDLEGAELAVKGIREAAEIVSKELPEELAKKVKETAEEEAKRVLEKGKEKE:LFVCGGKVDVRAPIPPSFRDRLLTYTAKNASELHEHFILAETFKDYFKENAYPDLLVFEDDIASISSLIIIFLESPGSLVELGIFCNKSELFKKILIVASAEEVYGEDSFIYLGPLEYIKKKVSSSVVIYPWPDPEVLKYDNDFLDDLCVNIKEKLSSI	0.7452140965418467	0.9928568538279291	91.0701	0.82753783	6.6371627	1.2302988
design_34	28	DVSIMKAIAEGIKGLMKAAAELAKEDPEKAAKSAIHAIRELGEYAIKKVKNMEGAEEAVEGIKEGAKEVAKELPKELAKKVEEEAKREAERVLEEGKRKE:LFVCGGKVDVRAPIPPSFRDRLLTYTAKNASELHEHFILAETFKDYFKENAYPDLLVFEDDIASISSLIIIFLESPGSLVELGIFCNKSELFKKILIVASAEEVYGEDSFIYLGPLEYIKKKVSSSVVIYPWPDPEVLKYDNDFLDDLCVNIKEKLSSI	0.5644567562339805	0.9990600343106271	93.1399	0.82917213	6.5325785	1.0892434
design_34	29	SRSIAKAIAEGIIGLGKADAELAKEDDEKAAKSAKHAIKELAKYAIKVVEDLEGAELAAKGIKEAAAIVSAELSEELAKEVKKEAEEEIKRVLEEAKEKE:LFVCGGKVDVRAPIPPSFRDRLLTYTAKNASELHEHFILAETFKDYFKENAYPDLLVFEDDIASISSLIIIFLESPGSLVELGIFCNKSELFKKILIVASAEEVYGEDSFIYLGPLEYIKKKVSSSVVIYPWPDPEVLKYDNDFLDDLCVNIKEKLSSI	0.7218794562506928	1.0017076385554198	92.75353	0.8416574	5.9932303	1.0732927
design_34	30	SVSVMKAIAEGIKGLMKAAAELAKEDDEKAAKSAIDAIKTLAKYAAEKVEDMEGAEEAVKGIKEGAKIVAKALSPELAKKVKEEAKKAAEEVLKTGKAKE:LFVCGGKVDVRAPIPPSFRDRLLTYTAKNASELHEHFILAETFKDYFKENAYPDLLVFEDDIASISSLIIIFLESPGSLVELGIFCNKSELFKKILIVASAEEVYGEDSFIYLGPLEYIKKKVSSSVVIYPWPDPEVLKYDNDFLDDLCVNIKEKLSSI	0.5432122836913118	1.0075767841070145	92.14178	0.83314407	6.697834	1.2545445
design_34	31	SVSINKAIAEGIIGLGKADAELAKEDPEKAAKSAIHAIKTLAEYAERKVEDMEGAEVAAEGIRKAAEIVSKELSPELAKKVKETAEREIERVLRKGEEKE:LFVCGGKVDVRAPIPPSFRDRLLTYTAKNASELHEHFILAETFKDYFKENAYPDLLVFEDDIASISSLIIIFLESPGSLVELGIFCNKSELFKKILIVASAEEVYGEDSFIYLGPLEYIKKKVSSSVVIYPWPDPEVLKYDNDFLDDLCVNIKEKLSSI	0.6761223795204104	1.003524888175256	94.33743	0.84567213	5.948575	1.0180103
design_35	0	KEYEEALKKAEEYEAKAKEYEAKAEALEKAGGDPKEVAKLYKEAEKYYAAAAMYYAYVSNDPKYHEEAKKKMEEAQAKAKEAEAKAKKAEAEAKAAEAAA:LFVCGGKVDVRAPIPPSFRDRLLTYTAKNASELHEHFILAETFKDYFKENAYPDLLVFEDDIASISSLIIIFLESPGSLVELGIFCNKSELFKKILIVASAEEVYGEDSFIYLGPLEYIKKKVSSSVVIYPWPDPEVLKYDNDFLDDLCVNIKEKLSSI	16.422787273527412	0.19340206224789763	89.10907	0.57172126	26.888422	14.556732
design_35	1	KKTEEALKKAEEYEEKGKEYEKKAEELEKKGGDPKEVAELYRKAERYYAAAAMYYAYASNDPKYKEESKKKMEEAMKKAEEARKKAKEAEKKAKKLEEEA:LFVCGGKVDVRAPIPPSFRDRLLTYTAKNASELHEHFILAETFKDYFKENAYPDLLVFEDDIASISSLIIIFLESPGSLVELGIFCNKSELFKKILIVASAEEVYGEDSFIYLGPLEYIKKKVSSSVVIYPWPDPEVLKYDNDFLDDLCVNIKEKLSSI	13.627140809381006	0.26862405374241405	94.27867	0.5892005	24.48383	10.6776905
design_35	2	SSIEEALKKAEEYEKKGEEAEAEAEALEKAGGKPEDVAKKYEEARKYYAAAAMYYAYASNNPEVHEEALEKMKEAEKKAKEAEKKAEAAKKAAAAAKAAA:LFVCGGKVDVRAPIPPSFRDRLLTYTAKNASELHEHFILAETFKDYFKENAYPDLLVFEDDIASISSLIIIFLESPGSLVELGIFCNKSELFKKILIVASAEEVYGEDSFIYLGPLEYIKKKVSSSVVIYPWPDPEVLKYDNDFLDDLCVNIKEKLSSI	9.36799108501256	0.3700448927744579	93.8688	0.5750793	26.088955	12.208088
design_35	3	SKYEEALKKAEEYEKKGKEYEKKAEELEKEGGKYEDVAKEYEKAKEYYAAAAMYYAYVSNNPEYHEEAKKKMEEAEEKAKEAEKKAEEAKKKAAEEAAKA:LFVCGGKVDVRAPIPPSFRDRLLTYTAKNASELHEHFILAETFKDYFKENAYPDLLVFEDDIASISSLIIIFLESPGSLVELGIFCNKSELFKKILIVASAEEVYGEDSFIYLGPLEYIKKKVSSSVVIYPWPDPEVLKYDNDFLDDLCVNIKEKLSSI	7.6745451798356825	0.45035678959746156	93.806435	0.5749625	25.988113	10.416584
design_35	4	EDYEKALKEGEKYEKEGEKKEAEAKKLEEEGGDPKEVAEKYREAERYYAAAAMHYAYVSNNEKYKEEAKKKMEEAEKKAEEAKKKAEEAKAKAKAAAAAA:LFVCGGKVDVRAPIPPSFRDRLLTYTAKNASELHEHFILAETFKDYFKENAYPDLLVFEDDIASISSLIIIFLESPGSLVELGIFCNKSELFKKILIVASAEEVYGEDSFIYLGPLEYIKKKVSSSVVIYPWPDPEVLKYDNDFLDDLCVNIKEKLSSI	4.1368148693501805	0.7257155573279679	91.69034	0.5806646	24.83371	9.5569725
design_35	5	SSYEEALKKAEEAEAKGEAYRAEAEALEAAGGDPADVAAKYEKARDYYAEAAMYYAYVSNDEKYKEEALEKMKEAMAKAKEAEAKAAAARAEAAAAAAAA:LFVCGGKVDVRAPIPPSFRDRLLTYTAKNASELHEHFILAETFKDYFKENAYPDLLVFEDDIASISSLIIIFLESPGSLVELGIFCNKSELFKKILIVASAEEVYGEDSFIYLGPLEYIKKKVSSSVVIYPWPDPEVLKYDNDFLDDLCVNIKEKLSSI	2.2250696359942816	0.8975703155444897	92.52334	0.6051108	22.335148	6.8635416
design_35	6	SSYEEALARAEEAWAKGKEYEEKAEKLEKEGGDPAAVAEEYEKAMRYYAEAALYYAYVSNDPKYKEEAAKKMAEASEKAKKAEEKAKEAKAKAAAAKAAA:LFVCGGKVDVRAPIPPSFRDRLLTYTAKNASELHEHFILAETFKDYFKENAYPDLLVFEDDIASISSLIIIFLESPGSLVELGIFCNKSELFKKILIVASAEEVYGEDSFIYLGPLEYIKKKVSSSVVIYPWPDPEVLKYDNDFLDDLCVNIKEKLSSI	2.5141960053578667	0.874417320251556	92.76328	0.6073607	22.341118	7.20234
design_35	7	SKYEEALKKAEEYEKEGEKKWAEAKALEAAGGDPADVAAKYEEAMRYYAAAAMYYAYASNNPEYHEEALKKMEEAEAKAKEAEAAAAAARARAAAAEAAA:LFVCGGKVDVRAPIPPSFRDRLLTYTAKNASELHEHFILAETFKDYFKENAYPDLLVFEDDIASISSLIIIFLESPGSLVELGIFCNKSELFKKILIVASAEEVYGEDSFIYLGPLEYIKKKVSSSVVIYPWPDPEVLKYDNDFLDDLCVNIKEKLSSI	10.88380565653573	0.3294034868449301	93.51033	0.57530165	26.1195	12.308634
design_35	8	SMTEEALKKAEEYMAEAEKKEAEAEKLEAEGGDPEAVAAEYEEARDYYAAAAMYYAYASNSPEYKEEAKKKMEEAMKKAKEAEKKAEEAKAKAKAAAEAA:LFVCGGKVDVRAPIPPSFRDRLLTYTAKNASELHEHFILAETFKDYFKENAYPDLLVFEDDIASISSLIIIFLESPGSLVELGIFCNKSELFKKILIVASAEEVYGEDSFIYLGPLEYIKKKVSSSVVIYPWPDPEVLKYDNDFLDDLCVNIKEKLSSI	7.296407050262621	0.7399782362792132	73.186874	0.66023916	18.82707	3.821155
design_35	9	DDYEKALKEAEKARAEAERKEAEAKALEAAGGDPADVAAAYDAARDHYAAAAMYYAYVSNNPKYKEEAYKKMKEARAKAAEAGAKAAAARAAAAAAAAAA:LFVCGGKVDVRAPIPPSFRDRLLTYTAKNASELHEHFILAETFKDYFKENAYPDLLVFEDDIASISSLIIIFLESPGSLVELGIFCNKSELFKKILIVASAEEVYGEDSFIYLGPLEYIKKKVSSSVVIYPWPDPEVLKYDNDFLDDLCVNIKEKLSSI	13.408129422666786	0.23658748445008354	91.38096	0.6494399	20.277117	4.5104
design_35	10	SDYEKALKLAEEYSAKAEAALAEAEALEAAGGDKADVAAAYREAMRYYAAAALYYAYASNNPEYKEESKKKMEEASAKAKEAQAKAEAAEAAAAAAAAAA:LFVCGGKVDVRAPIPPSFRDRLLTYTAKNASELHEHFILAETFKDYFKENAYPDLLVFEDDIASISSLIIIFLESPGSLVELGIFCNKSELFKKILIVASAEEVYGEDSFIYLGPLEYIKKKVSSSVVIYPWPDPEVLKYDNDFLDDLCVNIKEKLSSI	7.356337204632912	0.7436557863279443	77.283745	0.66115844	18.84508	4.916294
design_35	11	ASTEEALKKAEEAAAKGDAAEAAADAAAAAGADPAAVAALYKQAQDYYAEAAMYYAYASNDPAVKEEAAAKMAEAAAKAKDAEAKAAAAAAAAAAAAAAA:LFVCGGKVDVRAPIPPSFRDRLLTYTAKNASELHEHFILAETFKDYFKENAYPDLLVFEDDIASISSLIIIFLESPGSLVELGIFCNKSELFKKILIVASAEEVYGEDSFIYLGPLEYIKKKVSSSVVIYPWPDPEVLKYDNDFLDDLCVNIKEKLSSI	8.24871486235429	0.5832676535271891	65.065155	0.5826154	25.015816	11.436552
design_35	12	KKTEEALKKAEEAEAEGEKKEKEAKALEAAGGDPADVAKAYEEAKRYYAEAAMYYAYASNDPKYAEESKKKMEEAEKKAEEAEKKAEAARAAAAAAKAAA:LFVCGGKVDVRAPIPPSFRDRLLTYTAKNASELHEHFILAETFKDYFKENAYPDLLVFEDDIASISSLIIIFLESPGSLVELGIFCNKSELFKKILIVASAEEVYGEDSFIYLGPLEYIKKKVSSSVVIYPWPDPEVLKYDNDFLDDLCVNIKEKLSSI	7.749383297841794	0.717504384092237	66.19942	0.64302194	20.318693	5.2539625
design_35	13	SDYEKALEKAEEAEKKGEEKWKKAEELEKAGGDPKEVAKEYKEAMKYYAEAAMYYAYVSNDPKYKEEAKKKMEEAMKKAEEAKKKAEEAEKKAKEAEAAA:LFVCGGKVDVRAPIPPSFRDRLLTYTAKNASELHEHFILAETFKDYFKENAYPDLLVFEDDIASISSLIIIFLESPGSLVELGIFCNKSELFKKILIVASAEEVYGEDSFIYLGPLEYIKKKVSSSVVIYPWPDPEVLKYDNDFLDDLCVNIKEKLSSI	16.26929272121733	0.22240317697885084	94.1731	0.5749516	26.035297	14.263694
design_35	14	SSYEEAWKKAEEAMAKGDAAEAAAAALEAAGGDPAAVAAEYDKARDYYAEAALYYAYLSNNPEYKEEAKKKMEEAMKKAEEAGAKAAAARAAAAAAAAAA:LFVCGGKVDVRAPIPPSFRDRLLTYTAKNASELHEHFILAETFKDYFKENAYPDLLVFEDDIASISSLIIIFLESPGSLVELGIFCNKSELFKKILIVASAEEVYGEDSFIYLGPLEYIKKKVSSSVVIYPWPDPEVLKYDNDFLDDLCVNIKEKLSSI	8.247253844468972	0.5960496097392457	61.80279	0.59909356	23.522951	9.021166
design_35	15	EKTEEALKKAKEYEAKAEEKWKKAEKLEKEGGDWADVAKEYKEAEKYYAAAAMYYAYASNDEKVKEESYKNMKEAEAKAKEAEAKAKAAKEKAEKAKKEA:LFVCGGKVDVRAPIPPSFRDRLLTYTAKNASELHEHFILAETFKDYFKENAYPDLLVFEDDIASISSLIIIFLESPGSLVELGIFCNKSELFKKILIVASAEEVYGEDSFIYLGPLEYIKKKVSSSVVIYPWPDPEVLKYDNDFLDDLCVNIKEKLSSI	13.62589413449422	0.247975439954252	92.98774	0.5939125	24.519562	9.635644
design_35	16	SEYEEALKKAKEYEEKAKEYEKKAEELEKAGGDPEEVAKEYEKARDYYAAAAMYYAYVSNDPKYHEEAKKKMEEAMEKAKEAEKKAKEAKAKAAAAKAAA:LFVCGGKVDVRAPIPPSFRDRLLTYTAKNASELHEHFILAETFKDYFKENAYPDLLVFEDDIASISSLIIIFLESPGSLVELGIFCNKSELFKKILIVASAEEVYGEDSFIYLGPLEYIKKKVSSSVVIYPWPDPEVLKYDNDFLDDLCVNIKEKLSSI	3.7743834986121336	0.7712885920051991	86.34518	0.59797305	23.145218	6.2623158
design_35	17	SSAEEALKKAEEYQKKGEEYEKKARELEKAGGKPEDVAKAYEKARDYYAAAALYYAYVSNDPKYAKEAAEKMKEAQKKAKEAEAKAKAARAAAKAAEAAA:LFVCGGKVDVRAPIPPSFRDRLLTYTAKNASELHEHFILAETFKDYFKENAYPDLLVFEDDIASISSLIIIFLESPGSLVELGIFCNKSELFKKILIVASAEEVYGEDSFIYLGPLEYIKKKVSSSVVIYPWPDPEVLKYDNDFLDDLCVNIKEKLSSI	3.446287034008406	0.8061082782090596	86.026375	0.5927131	23.790136	6.8157563
design_35	18	SDYEKALALAEKYEKLAEEKEKEAEKLEKAGGDPEAVAKEYEEAMKYYAAAAMYYAYVSNNPKYHEEALEKMKRAEEKAKEAEKKAEEAKKAAAAAKAEA:LFVCGGKVDVRAPIPPSFRDRLLTYTAKNASELHEHFILAETFKDYFKENAYPDLLVFEDDIASISSLIIIFLESPGSLVELGIFCNKSELFKKILIVASAEEVYGEDSFIYLGPLEYIKKKVSSSVVIYPWPDPEVLKYDNDFLDDLCVNIKEKLSSI	3.248646791360251	0.8129948933155327	93.633965	0.5897325	24.03077	9.955803
design_35	19	SSTEEALKKAEEYEKKGEEAEKKAKALEKAGGDPADVAKAYEEARKYYAAAALYYAYASNDPKYHEESLKKMKEAEKKAEEAEKKAKEAKAAAKAAAAAA:LFVCGGKVDVRAPIPPSFRDRLLTYTAKNASELHEHFILAETFKDYFKENAYPDLLVFEDDIASISSLIIIFLESPGSLVELGIFCNKSELFKKILIVASAEEVYGEDSFIYLGPLEYIKKKVSSSVVIYPWPDPEVLKYDNDFLDDLCVNIKEKLSSI	13.553307811689958	0.2594141675523056	90.24348	0.58444023	25.292475	9.155909
design_35	20	SSYEEAWKKAKEAEEKGKEKEAEAKKLEEEGGDYADVAKEYEEARRYYAEAALYYAYLSNDPEYHEEALKKMKEAEKKAEEAEKKAEEAKKKYKEEKEKA:LFVCGGKVDVRAPIPPSFRDRLLTYTAKNASELHEHFILAETFKDYFKENAYPDLLVFEDDIASISSLIIIFLESPGSLVELGIFCNKSELFKKILIVASAEEVYGEDSFIYLGPLEYIKKKVSSSVVIYPWPDPEVLKYDNDFLDDLCVNIKEKLSSI	8.84955221178567	0.5506774708476294	70.51911	0.6030457	23.676788	8.655849
design_35	21	SDYEKALKKAEEAMEKGKEYEKEAEELEKKGGKYEEVAEKYEKARDYYAEAAMYYAYVSNDPKYHEEAKKKMEEAMKKAKEAEKKAEEYKKKAKEEKEKA:LFVCGGKVDVRAPIPPSFRDRLLTYTAKNASELHEHFILAETFKDYFKENAYPDLLVFEDDIASISSLIIIFLESPGSLVELGIFCNKSELFKKILIVASAEEVYGEDSFIYLGPLEYIKKKVSSSVVIYPWPDPEVLKYDNDFLDDLCVNIKEKLSSI	15.124438841697645	0.23511639816621355	94.22424	0.5763242	25.703556	13.09255
design_35	22	SSTEEALKKAKEAEEKGEKKEKEAEKLEKEGGDWEEVAKEYEEARKYYAEAAMYYAYASNDPKVHEESKKKMEEAEKKAEEAEKKAEEAKKKAAEAKAKA:LFVCGGKVDVRAPIPPSFRDRLLTYTAKNASELHEHFILAETFKDYFKENAYPDLLVFEDDIASISSLIIIFLESPGSLVELGIFCNKSELFKKILIVASAEEVYGEDSFIYLGPLEYIKKKVSSSVVIYPWPDPEVLKYDNDFLDDLCVNIKEKLSSI	7.954389454331603	0.6369273679894307	79.68828	0.5845344	24.997559	8.41851
design_35	23	SSYEEALEKAEKYSAEGEKKEKEAKELEKKGGDPEEVAKKYEEARDYYAAAALYYAYVSNDPKYHEESLEKMKEASEKAKEAEEKAEEARKEAKKKKEEA:LFVCGGKVDVRAPIPPSFRDRLLTYTAKNASELHEHFILAETFKDYFKENAYPDLLVFEDDIASISSLIIIFLESPGSLVELGIFCNKSELFKKILIVASAEEVYGEDSFIYLGPLEYIKKKVSSSVVIYPWPDPEVLKYDNDFLDDLCVNIKEKLSSI	8.100538968029525	0.4642831465779526	84.338844	0.5813566	25.19306	11.543715
design_35	24	SSYEEALKKAEEYMAKAKEAEKKAEELEKAGGDPKDVAAAYKEARDYYAAAAMYYAYVSNDPKYHEESLKKMEEAMKNAKEAEKKAAAAEKAAKAAAAAA:LFVCGGKVDVRAPIPPSFRDRLLTYTAKNASELHEHFILAETFKDYFKENAYPDLLVFEDDIASISSLIIIFLESPGSLVELGIFCNKSELFKKILIVASAEEVYGEDSFIYLGPLEYIKKKVSSSVVIYPWPDPEVLKYDNDFLDDLCVNIKEKLSSI	2.9033177702026425	0.836687704800254	93.39119	0.5879209	24.188562	9.517225
design_35	25	EEAEKALKEAEEYEKKGKEYEKKAQALEKAGGDPKAVAEEYKKAMEYYAAAAMYYAYVSNDEKYKEEAAKKMEEAMKKAEEAEKKAKEAKAAAAAAAAAA:LFVCGGKVDVRAPIPPSFRDRLLTYTAKNASELHEHFILAETFKDYFKENAYPDLLVFEDDIASISSLIIIFLESPGSLVELGIFCNKSELFKKILIVASAEEVYGEDSFIYLGPLEYIKKKVSSSVVIYPWPDPEVLKYDNDFLDDLCVNIKEKLSSI	1.6221077577788965	0.9434152918859838	85.3062	0.62967545	20.521084	5.796319
design_35	26	SSYQKALEEAKKAEAEAKKAEAKAEALEKAGGDPEAVAKAYKEARDYYARAAMYYAYVSNNPEYHEESLKKMKEAEEKAKKAEEKAKAAEAKAKAAKAAA:LFVCGGKVDVRAPIPPSFRDRLLTYTAKNASELHEHFILAETFKDYFKENAYPDLLVFEDDIASISSLIIIFLESPGSLVELGIFCNKSELFKKILIVASAEEVYGEDSFIYLGPLEYIKKKVSSSVVIYPWPDPEVLKYDNDFLDDLCVNIKEKLSSI	13.687407480616505	0.23591509176525757	93.17346	0.62274265	21.995684	4.0791483
design_35	27	SKYEEALKKAKEYMAKGEKALAEAKALEAAGGDPADVAAAYEKAMEYYAAAAMYYAYVSNDPKYKEEAAKKMEEAMKKAAEAKAKAEAARAAAAAAKAAA:LFVCGGKVDVRAPIPPSFRDRLLTYTAKNASELHEHFILAETFKDYFKENAYPDLLVFEDDIASISSLIIIFLESPGSLVELGIFCNKSELFKKILIVASAEEVYGEDSFIYLGPLEYIKKKVSSSVVIYPWPDPEVLKYDNDFLDDLCVNIKEKLSSI	4.9655289327920755	0.6835559387896107	81.87934	0.6152479	21.65514	8.5535755
design_35	28	SDYEKALKEAKEYEEKAKEYEKKAKELEKKGGKPEDVAKEYEKARDYYAAAAMYYAYVSNDPKYHEEAAAKMEEAEANAKKAEAKAKEARAKAAAAKAAA:LFVCGGKVDVRAPIPPSFRDRLLTYTAKNASELHEHFILAETFKDYFKENAYPDLLVFEDDIASISSLIIIFLESPGSLVELGIFCNKSELFKKILIVASAEEVYGEDSFIYLGPLEYIKKKVSSSVVIYPWPDPEVLKYDNDFLDDLCVNIKEKLSSI	2.693721549889616	0.8754604174676229	87.45885	0.6309372	20.758293	6.4951687
design_35	29	SKAEEALKKAEKAEKEGKKYEKEAKELEEKGGDYEEVAKKYREAMRYYAAAALYYAYLSNDPKYKEEAKAKMEEAEAKAKEAEKKAEEAEKKAKEEKAKA:LFVCGGKVDVRAPIPPSFRDRLLTYTAKNASELHEHFILAETFKDYFKENAYPDLLVFEDDIASISSLIIIFLESPGSLVELGIFCNKSELFKKILIVASAEEVYGEDSFIYLGPLEYIKKKVSSSVVIYPWPDPEVLKYDNDFLDDLCVNIKEKLSSI	16.850090019687446	0.18968528172884372	91.05086	0.5728693	26.56573	12.589611
design_35	30	SMTEEALKKAEEAKAKGEAKLKEAEKLEAEGGDPAAVAAAYEEARRYYAEAAMYYAYASNDEKVKEEAKKKMEEAKAKAKEAEAKAAAARARARAAEAAA:LFVCGGKVDVRAPIPPSFRDRLLTYTAKNASELHEHFILAETFKDYFKENAYPDLLVFEDDIASISSLIIIFLESPGSLVELGIFCNKSELFKKILIVASAEEVYGEDSFIYLGPLEYIKKKVSSSVVIYPWPDPEVLKYDNDFLDDLCVNIKEKLSSI	13.643481638950515	0.2591082842990697	88.55125	0.613228	22.40888	5.906588
design_35	31	SDYEEALKKAEEAEAKAKEYEAEAEKLEAAGGDWNDVAAKYEKARDYYAEAALYYAYVSNNEKYKEEAYKKMKEAEKKAEEAEKKAAEAKAKAKAAAAAA:LFVCGGKVDVRAPIPPSFRDRLLTYTAKNASELHEHFILAETFKDYFKENAYPDLLVFEDDIASISSLIIIFLESPGSLVELGIFCNKSELFKKILIVASAEEVYGEDSFIYLGPLEYIKKKVSSSVVIYPWPDPEVLKYDNDFLDDLCVNIKEKLSSI	4.807117397496633	0.6897719022094541	84.52234	0.5832292	24.953358	9.117165
design_36	0	KKEEVEKMLKKAMEQAAEAARAAIELAAADPSRALEAATGAAFGAGLAIATNEEGRKIGEELRARLLAVLAERRELVEELIRAGEVAGEGNVKAAKEVAE:LFVCGGKVDVRAPIPPSFRDRLLTYTAKNASELHEHFILAETFKDYFKENAYPDLLVFEDDIASISSLIIIFLESPGSLVELGIFCNKSELFKKILIVASAEEVYGEDSFIYLGPLEYIKKKVSSSVVIYPWPDPEVLKYDNDFLDDLCVNIKEKLSSI	11.235311530646761	0.697564733408158	48.812214	0.59388566	24.892637	6.913807
design_36	1	KEEEVKAMLKKAAEQAAADAAAAVAAAAADPATAGADATAAAFGAGLLIATDPAGRAAGLALLAALLAVLADRREEVLELARLGLIAGKGFVKAAEEVAK:LFVCGGKVDVRAPIPPSFRDRLLTYTAKNASELHEHFILAETFKDYFKENAYPDLLVFEDDIASISSLIIIFLESPGSLVELGIFCNKSELFKKILIVASAEEVYGEDSFIYLGPLEYIKKKVSSSVVIYPWPDPEVLKYDNDFLDDLCVNIKEKLSSI	15.338395396195448	0.4262421795211525	45.46952	0.57129467	27.280554	18.41171
design_36	2	KEKEIEEKLKKAAEQAAADAEAAIARAAADPSTAREAATGAAFGAGLLKASDPEGAARGKALAAALLAVLAEKAEEVKELLKAGEVAGEGVVKAFKEVAE:LFVCGGKVDVRAPIPPSFRDRLLTYTAKNASELHEHFILAETFKDYFKENAYPDLLVFEDDIASISSLIIIFLESPGSLVELGIFCNKSELFKKILIVASAEEVYGEDSFIYLGPLEYIKKKVSSSVVIYPWPDPEVLKYDNDFLDDLCVNIKEKLSSI	12.705547705623914	0.5055371943155238	47.45507	0.5793177	26.758892	16.930334
design_36	3	KEEEVKEKLEKAAKEALERAKEAIKKAKKDKSKADEYMTGAAFGAGLLIASNEAGKKEGKKAYEELLKVLKEKKEKVKELLKAGLIAGEGFVKAAKEVAK:LFVCGGKVDVRAPIPPSFRDRLLTYTAKNASELHEHFILAETFKDYFKENAYPDLLVFEDDIASISSLIIIFLESPGSLVELGIFCNKSELFKKILIVASAEEVYGEDSFIYLGPLEYIKKKVSSSVVIYPWPDPEVLKYDNDFLDDLCVNIKEKLSSI	15.252163674701537	0.3723690548813201	76.06311	0.60106796	24.282225	13.029447
design_36	4	NEEKIKEMIEKAMAQAAADAAAAIAAAAADPSTARAAATGAAFGAGLAIASNPAGAAVGAALYAALLAVLAADAARVKELLALGKIAGEGFIKAAEEVAK:LFVCGGKVDVRAPIPPSFRDRLLTYTAKNASELHEHFILAETFKDYFKENAYPDLLVFEDDIASISSLIIIFLESPGSLVELGIFCNKSELFKKILIVASAEEVYGEDSFIYLGPLEYIKKKVSSSVVIYPWPDPEVLKYDNDFLDDLCVNIKEKLSSI	12.74953396674975	0.3822413414683613	49.382168	0.5692033	27.608894	17.578888
design_36	5	KEEEVKKMLEKATAQAAAAAAAAIAAAAADPSTAEEAATGAAFGAGLAMASNPAGAAVGEALAAALLAVLADQRERVEELLRLGRIAGEGFVKAAEEVAK:LFVCGGKVDVRAPIPPSFRDRLLTYTAKNASELHEHFILAETFKDYFKENAYPDLLVFEDDIASISSLIIIFLESPGSLVELGIFCNKSELFKKILIVASAEEVYGEDSFIYLGPLEYIKKKVSSSVVIYPWPDPEVLKYDNDFLDDLCVNIKEKLSSI	1.1779599756018289	0.9735341136044781	71.224686	0.7213211	13.977472	1.9165823
design_36	6	NKEKVEEMLKKAMEQAKKEAEEGIKLAAEDKSRAGEAATAAAFGAGLAMASNPEGKKEGEKLYAELLKVLAEEKERVEMLLEAGKIAGEGFVNAAKEVAE:LFVCGGKVDVRAPIPPSFRDRLLTYTAKNASELHEHFILAETFKDYFKENAYPDLLVFEDDIASISSLIIIFLESPGSLVELGIFCNKSELFKKILIVASAEEVYGEDSFIYLGPLEYIKKKVSSSVVIYPWPDPEVLKYDNDFLDDLCVNIKEKLSSI	2.3651327629880394	0.8998926656202659	62.248005	0.66433406	18.585535	3.398167
design_36	7	KEAEVKAMLEKAAEQAAADAAAAVALAAADPARRRAAATGAAYGAGLQMATNPAGKAVGEALLAALLAVLAEDKEWVLELAKAGKVAGEGNVKAAKEVAK:LFVCGGKVDVRAPIPPSFRDRLLTYTAKNASELHEHFILAETFKDYFKENAYPDLLVFEDDIASISSLIIIFLESPGSLVELGIFCNKSELFKKILIVASAEEVYGEDSFIYLGPLEYIKKKVSSSVVIYPWPDPEVLKYDNDFLDDLCVNIKEKLSSI	7.32793142971259	0.6759778256928224	52.915043	0.5763632	26.415503	15.250754
design_36	8	KKEEVEAMIKKAAEQAAAAAAAGVALAAADPSRAEEAATAAAFGAGLLMATDPAGAAAGAALAAALRAVLAAEAERVEALLKAGEVAGKGFVKAAEEVAK:LFVCGGKVDVRAPIPPSFRDRLLTYTAKNASELHEHFILAETFKDYFKENAYPDLLVFEDDIASISSLIIIFLESPGSLVELGIFCNKSELFKKILIVASAEEVYGEDSFIYLGPLEYIKKKVSSSVVIYPWPDPEVLKYDNDFLDDLCVNIKEKLSSI	12.044732240958227	0.5549664047338079	53.67871	0.5798408	25.577978	12.529454
design_36	9	NEEKVKEMLKKAAEQARAAAEAAIALAAADPARAAEAATGAAFGAGLLAASNPEGAAAGAALRAALLAVLAADAARVEELLAAGDVAGEGNVKALKEVAE:LFVCGGKVDVRAPIPPSFRDRLLTYTAKNASELHEHFILAETFKDYFKENAYPDLLVFEDDIASISSLIIIFLESPGSLVELGIFCNKSELFKKILIVASAEEVYGEDSFIYLGPLEYIKKKVSSSVVIYPWPDPEVLKYDNDFLDDLCVNIKEKLSSI	12.206568615311483	0.47825641534964636	53.033363	0.5746211	26.273409	13.110634
design_36	10	KEEEVKKMLEKAAEQAAALAEAGIARAAADPSTAKEDATAAAFGAGLLIATNPAGAKRGEALYAALLAVLADRRAEVEELLAAGKVAGEGFVNAAKEVAK:LFVCGGKVDVRAPIPPSFRDRLLTYTAKNASELHEHFILAETFKDYFKENAYPDLLVFEDDIASISSLIIIFLESPGSLVELGIFCNKSELFKKILIVASAEEVYGEDSFIYLGPLEYIKKKVSSSVVIYPWPDPEVLKYDNDFLDDLCVNIKEKLSSI	16.006977271958554	0.39179299819632135	86.61848	0.5778303	26.257725	13.416912
design_36	11	KEKEIEEMIKKAMEEAIKLAEEGVKKAKEDKSTRKEAATAAAFGAGLAIATNEEGKKKGEEIYKELLAVLKEEKEEIEELFKAGKIAGEGNVKAAKEVAK:LFVCGGKVDVRAPIPPSFRDRLLTYTAKNASELHEHFILAETFKDYFKENAYPDLLVFEDDIASISSLIIIFLESPGSLVELGIFCNKSELFKKILIVASAEEVYGEDSFIYLGPLEYIKKKVSSSVVIYPWPDPEVLKYDNDFLDDLCVNIKEKLSSI	15.09696135629098	0.24635878535752284	89.20832	0.5676742	27.947498	17.445904
design_36	12	KEEEVKKKLAAATAQAVAAAAAAIARAAADPSTRREAATAAAYGAGLAAASDPAGAAAGAALAAALRAVLADEAAWVEELLAAGKVAGEGNVKAQKEVAK:LFVCGGKVDVRAPIPPSFRDRLLTYTAKNASELHEHFILAETFKDYFKENAYPDLLVFEDDIASISSLIIIFLESPGSLVELGIFCNKSELFKKILIVASAEEVYGEDSFIYLGPLEYIKKKVSSSVVIYPWPDPEVLKYDNDFLDDLCVNIKEKLSSI	14.4277671569789	0.43882202101621487	56.68123	0.56716204	27.113333	15.506868
design_36	13	KEKEVEEQLKKATEQAIKRAEEAIERAKKDPSTWKEDATAAAFGAGLAEASNEEGAKKGKELYEKLLKVLEKYKEEIEELYKAGLIAGEGFVKAAKEVAK:LFVCGGKVDVRAPIPPSFRDRLLTYTAKNASELHEHFILAETFKDYFKENAYPDLLVFEDDIASISSLIIIFLESPGSLVELGIFCNKSELFKKILIVASAEEVYGEDSFIYLGPLEYIKKKVSSSVVIYPWPDPEVLKYDNDFLDDLCVNIKEKLSSI	15.599163837650753	0.391981659220932	85.38861	0.5998011	23.80652	6.5723276
design_36	14	KEKEVEEQLKKAAEQAEAAARAGVALAAADPSRRREAATAAAFGAGLLKATDPAGAAAGEALEAELLAVLAEEKERVLELIRAGKVAGEGFVNAAKEVAK:LFVCGGKVDVRAPIPPSFRDRLLTYTAKNASELHEHFILAETFKDYFKENAYPDLLVFEDDIASISSLIIIFLESPGSLVELGIFCNKSELFKKILIVASAEEVYGEDSFIYLGPLEYIKKKVSSSVVIYPWPDPEVLKYDNDFLDDLCVNIKEKLSSI	12.760749584361356	0.47384432425263073	67.20041	0.5785342	25.546766	12.948101
design_36	15	KEEEIEKKLKKAAEEAKERAEEAIKRAEEDKSTAKRDATGAAFGAGLLMATDEEGAKKGKELEKRLLKVLEEEKEYVLELIKLGKIAGEGFVKAAKEVAE:LFVCGGKVDVRAPIPPSFRDRLLTYTAKNASELHEHFILAETFKDYFKENAYPDLLVFEDDIASISSLIIIFLESPGSLVELGIFCNKSELFKKILIVASAEEVYGEDSFIYLGPLEYIKKKVSSSVVIYPWPDPEVLKYDNDFLDDLCVNIKEKLSSI	1.5743548364667839	0.9511894662786838	62.117104	0.69828117	15.8167715	1.7282988
design_36	16	NKEEIEEKLKKAAEQAYEEAERAIERAAADPSTWREDATAAAFGAGLLMATNEEGKEKGEELYKRLLEVLAEEAELVEELLRLGKIAGEGIVNAYKEVAE:LFVCGGKVDVRAPIPPSFRDRLLTYTAKNASELHEHFILAETFKDYFKENAYPDLLVFEDDIASISSLIIIFLESPGSLVELGIFCNKSELFKKILIVASAEEVYGEDSFIYLGPLEYIKKKVSSSVVIYPWPDPEVLKYDNDFLDDLCVNIKEKLSSI	1.8822796488623266	0.931508836862725	72.057945	0.7007447	15.870043	1.306511
design_36	17	KEEEVEKMLEKATEEAIRLAEAAIARAAADPSTAEEAATAAAFGAGLAIATNEEGRKKGEELRERLLAVLAEKRERVEELIKAGRIAGEGFVKAAKEVAK:LFVCGGKVDVRAPIPPSFRDRLLTYTAKNASELHEHFILAETFKDYFKENAYPDLLVFEDDIASISSLIIIFLESPGSLVELGIFCNKSELFKKILIVASAEEVYGEDSFIYLGPLEYIKKKVSSSVVIYPWPDPEVLKYDNDFLDDLCVNIKEKLSSI	3.3260579499515344	0.7966407240955308	65.655266	0.58938277	25.020367	15.25939
design_36	18	KEKEVEEMLEKAAEQAVKLAEEAIARAAADPSTAEEAARAAAYGAGLAIATNPEYAEKGKELAARLLAVLAEQKERVEELLKAGLIAGKGNVEAAKEVAK:LFVCGGKVDVRAPIPPSFRDRLLTYTAKNASELHEHFILAETFKDYFKENAYPDLLVFEDDIASISSLIIIFLESPGSLVELGIFCNKSELFKKILIVASAEEVYGEDSFIYLGPLEYIKKKVSSSVVIYPWPDPEVLKYDNDFLDDLCVNIKEKLSSI	9.303513746568655	0.4809688197991991	65.99093	0.5736257	26.917599	15.870058
design_36	19	NEEKVKEMLEKATEQAIEMAKEGIKKAEEDKSTWKENATAAAFGAGLAIASNEEGAKKGEELKKKLLEVLKEHKEEVEELLKAGKIAGEGFVKAAKEVAK:LFVCGGKVDVRAPIPPSFRDRLLTYTAKNASELHEHFILAETFKDYFKENAYPDLLVFEDDIASISSLIIIFLESPGSLVELGIFCNKSELFKKILIVASAEEVYGEDSFIYLGPLEYIKKKVSSSVVIYPWPDPEVLKYDNDFLDDLCVNIKEKLSSI	12.914046017182722	0.2717914347029898	91.261444	0.5708802	27.31213	18.369198
design_36	20	NEKKVEEMLEKAAKQAEEMAKKAIKKAKEDPSKRKEYATGAAYGAGLLIATNEEGKKKGEELYKELLEVLEEEKEEVEELIKAGKIAGEGNVKAAKEVAK:LFVCGGKVDVRAPIPPSFRDRLLTYTAKNASELHEHFILAETFKDYFKENAYPDLLVFEDDIASISSLIIIFLESPGSLVELGIFCNKSELFKKILIVASAEEVYGEDSFIYLGPLEYIKKKVSSSVVIYPWPDPEVLKYDNDFLDDLCVNIKEKLSSI	11.871212895427227	0.35447502629130834	80.54987	0.5718646	27.519306	16.537058
design_36	21	KEEEVKEMLEKAMKQAIEAAEAAIARAAADPSTAEEAATGAAFGAGLAMASNPEGAKRGEELAARLLAVLAEQRERVEELLRLGRIAGEGFVNAAKEVAK:LFVCGGKVDVRAPIPPSFRDRLLTYTAKNASELHEHFILAETFKDYFKENAYPDLLVFEDDIASISSLIIIFLESPGSLVELGIFCNKSELFKKILIVASAEEVYGEDSFIYLGPLEYIKKKVSSSVVIYPWPDPEVLKYDNDFLDDLCVNIKEKLSSI	0.7871279246950271	0.9917081267975352	81.30114	0.79718006	9.083713	1.3646076
design_36	22	KEEEVKKMIEKATEEAIELARAAIARAAADPATRREAATGAAFGAGLAMASNPEGAKVGEELAAALLAVLAEDAEWVKQLLAAGKVAGEGFINAAKEVAK:LFVCGGKVDVRAPIPPSFRDRLLTYTAKNASELHEHFILAETFKDYFKENAYPDLLVFEDDIASISSLIIIFLESPGSLVELGIFCNKSELFKKILIVASAEEVYGEDSFIYLGPLEYIKKKVSSSVVIYPWPDPEVLKYDNDFLDDLCVNIKEKLSSI	0.9551623909715301	0.9923436049009606	87.03885	0.82195854	7.678957	1.3771424
design_36	23	KEAEVEAMLKKAAAQAEAAARAAIARAAADPATWREDATAAAYGAGLLMATDPAGAKAGEALAAALLAVLAEHREEVLELLKAGKIAGEGNVKAAKEVAA:LFVCGGKVDVRAPIPPSFRDRLLTYTAKNASELHEHFILAETFKDYFKENAYPDLLVFEDDIASISSLIIIFLESPGSLVELGIFCNKSELFKKILIVASAEEVYGEDSFIYLGPLEYIKKKVSSSVVIYPWPDPEVLKYDNDFLDDLCVNIKEKLSSI	10.087985343222385	0.5047534917688488	76.78264	0.57781166	25.821571	14.182432
design_36	24	NEEAIQAQIDKAAAQAAAAAAAAIALAAADPSRAREAATGAAYGAGLLIATNPAGAATGEALAAALLAVLAAERERVLELLRLGKVAGEGNVAAAKAVAA:LFVCGGKVDVRAPIPPSFRDRLLTYTAKNASELHEHFILAETFKDYFKENAYPDLLVFEDDIASISSLIIIFLESPGSLVELGIFCNKSELFKKILIVASAEEVYGEDSFIYLGPLEYIKKKVSSSVVIYPWPDPEVLKYDNDFLDDLCVNIKEKLSSI	11.464111275941253	0.46490119293328325	51.807167	0.57037127	27.004292	16.089817
design_36	25	NKEKIEEQIKKAMEQAIKAAEAAIAKAAADPATAKAAATGAAFGAGLALATNEEGAEKGKKLEEELLKVLAAEKEWVEELLKAGKIAGEGNVKAFKEVAE:LFVCGGKVDVRAPIPPSFRDRLLTYTAKNASELHEHFILAETFKDYFKENAYPDLLVFEDDIASISSLIIIFLESPGSLVELGIFCNKSELFKKILIVASAEEVYGEDSFIYLGPLEYIKKKVSSSVVIYPWPDPEVLKYDNDFLDDLCVNIKEKLSSI	9.47726951310859	0.507383457969843	49.249535	0.5815853	26.44102	17.448013
design_36	26	NEEKVQEMLDKATAQAAAAAAAAIAKAAADPSTAREAATGAAFGAGLAIASNPAGAATGAALAAALKAVLADKKAEVEELLKAGRVAGEGFVKALKEVAK:LFVCGGKVDVRAPIPPSFRDRLLTYTAKNASELHEHFILAETFKDYFKENAYPDLLVFEDDIASISSLIIIFLESPGSLVELGIFCNKSELFKKILIVASAEEVYGEDSFIYLGPLEYIKKKVSSSVVIYPWPDPEVLKYDNDFLDDLCVNIKEKLSSI	10.055785955001774	0.4467749192169606	51.501648	0.57511383	26.603893	16.612604
design_36	27	KEEEVKKKIKKAAEQAAKMGKEYVKLAKEDKSKAEEAAKGAAFGAGLLMATDEEGAKKGEEIYKELLKVLKEEKEKVEELLKLGKIAGEGFVKAAKEVAE:LFVCGGKVDVRAPIPPSFRDRLLTYTAKNASELHEHFILAETFKDYFKENAYPDLLVFEDDIASISSLIIIFLESPGSLVELGIFCNKSELFKKILIVASAEEVYGEDSFIYLGPLEYIKKKVSSSVVIYPWPDPEVLKYDNDFLDDLCVNIKEKLSSI	9.913919551614548	0.39516027205385196	59.25108	0.5853783	26.266151	10.019934
design_36	28	KEKEVEEMLKKAAEEAYKLAEEAIKRAKEDKKTWKEDATAAAFGAGLLEATDPAGKKKGEELYKELLEVLKEHKEEVEMLYEAGKIAGEGFVKAAKEVAE:LFVCGGKVDVRAPIPPSFRDRLLTYTAKNASELHEHFILAETFKDYFKENAYPDLLVFEDDIASISSLIIIFLESPGSLVELGIFCNKSELFKKILIVASAEEVYGEDSFIYLGPLEYIKKKVSSSVVIYPWPDPEVLKYDNDFLDDLCVNIKEKLSSI	13.753929130374818	0.31263261574036516	82.2296	0.58443016	25.39871	10.782615
design_36	29	NKEKVEAQLKKAAEQAAADAAAAVAAAAADPSIAAEAATAAAYGAGLLMATNPAGAAVGAAILAALLAVLADKRAEVLELAALGKVAGEGNVKAAKEVAE:LFVCGGKVDVRAPIPPSFRDRLLTYTAKNASELHEHFILAETFKDYFKENAYPDLLVFEDDIASISSLIIIFLESPGSLVELGIFCNKSELFKKILIVASAEEVYGEDSFIYLGPLEYIKKKVSSSVVIYPWPDPEVLKYDNDFLDDLCVNIKEKLSSI	15.713722701672244	0.5121746022981954	55.130466	0.5722481	26.694826	14.937134
design_36	30	NEKEVEEMLKKAAEQARAAAEAAIARAAADPSTARADATGAAFGAGLLRATDPAGAAAGDALAARLLAVLAAERERVEELLKAGDVAGEGFVKAAKEVAK:LFVCGGKVDVRAPIPPSFRDRLLTYTAKNASELHEHFILAETFKDYFKENAYPDLLVFEDDIASISSLIIIFLESPGSLVELGIFCNKSELFKKILIVASAEEVYGEDSFIYLGPLEYIKKKVSSSVVIYPWPDPEVLKYDNDFLDDLCVNIKEKLSSI	12.981748308641379	0.5022755623567026	49.82535	0.5676061	27.555923	19.892893
design_36	31	KEEEVEEMLKKAAEQAAKMAEAGIKKAKKDPSKAEEYMKAAAFGAGLLIATDEEGAKKGEELAKELLKVLKEKKEKVLELLKAGKIAGEGFVKAAKEVAK:LFVCGGKVDVRAPIPPSFRDRLLTYTAKNASELHEHFILAETFKDYFKENAYPDLLVFEDDIASISSLIIIFLESPGSLVELGIFCNKSELFKKILIVASAEEVYGEDSFIYLGPLEYIKKKVSSSVVIYPWPDPEVLKYDNDFLDDLCVNIKEKLSSI	14.138917041555468	0.31420710231187043	64.41437	0.58182824	26.678982	13.864238
design_37	0	SAQEEAERTAKEEESRVKGAAEAGANNVLYLGEIEGVEEEAKKGAEKVKKLGEEKAKEVRKKAGGTPEEVKKTGEEGLKEIEELTNKVNKEIREKGKEKK:LFVCGGKVDVRAPIPPSFRDRLLTYTAKNASELHEHFILAETFKDYFKENAYPDLLVFEDDIASISSLIIIFLESPGSLVELGIFCNKSELFKKILIVASAEEVYGEDSFIYLGPLEYIKKKVSSSVVIYPWPDPEVLKYDNDFLDDLCVNIKEKLSSI	9.461576668358008	0.34557364205605384	93.55826	0.5666659	27.047213	15.464896
design_37	1	SEEEEAKRTAKEGENRVKGMGEAGKNNVLYLGKELGVEEEAKKGAKKVEEKAKEGAKKVKEKAKGTPEEVKKTTEEELKKIIELTNEKNKEVVEIGKKKK:LFVCGGKVDVRAPIPPSFRDRLLTYTAKNASELHEHFILAETFKDYFKENAYPDLLVFEDDIASISSLIIIFLESPGSLVELGIFCNKSELFKKILIVASAEEVYGEDSFIYLGPLEYIKKKVSSSVVIYPWPDPEVLKYDNDFLDDLCVNIKEKLSSI	1.2406643140530051	0.9832632063119944	90.68319	0.6402561	19.138002	5.472557
design_37	2	SAQEEAKRVAKEGKDAVKGMGEAGENNALYLGKNLGVEEEAKKAAEKVKELAEKKAKEVEAAAGGTPEEVRKVTAKGLREIEKLTNEVNKEIVEKGKKAK:LFVCGGKVDVRAPIPPSFRDRLLTYTAKNASELHEHFILAETFKDYFKENAYPDLLVFEDDIASISSLIIIFLESPGSLVELGIFCNKSELFKKILIVASAEEVYGEDSFIYLGPLEYIKKKVSSSVVIYPWPDPEVLKYDNDFLDDLCVNIKEKLSSI	2.4152706721321975	0.8895085613880701	92.033	0.59836715	23.291248	6.8858175
design_37	3	SAAAEAAATAKEGASRVEGMGLAGKNNVLYLGKELGVEEEAKEAAKAVEAAAAAGAAAVAAAAGGTPAAVKATTAAQLAAIAALTNEQARKIRKAGEEAK:LFVCGGKVDVRAPIPPSFRDRLLTYTAKNASELHEHFILAETFKDYFKENAYPDLLVFEDDIASISSLIIIFLESPGSLVELGIFCNKSELFKKILIVASAEEVYGEDSFIYLGPLEYIKKKVSSSVVIYPWPDPEVLKYDNDFLDDLCVNIKEKLSSI	10.400817509732642	0.370638043172075	53.161423	0.5669563	27.281185	15.694373
design_37	4	SAAEEAKRTATEAASRVKGAGLAGANNVLNLGKIEGVEAEAKAAAAAVKAAAAAGEAAVKAAAGGTPEEVKATGAAQLAAINALTNAQNAKIRAAAKAAK:LFVCGGKVDVRAPIPPSFRDRLLTYTAKNASELHEHFILAETFKDYFKENAYPDLLVFEDDIASISSLIIIFLESPGSLVELGIFCNKSELFKKILIVASAEEVYGEDSFIYLGPLEYIKKKVSSSVVIYPWPDPEVLKYDNDFLDDLCVNIKEKLSSI	8.45789377375528	0.42394356979885406	89.53033	0.56920695	26.441168	14.027128
design_37	5	SMQEEAKRKAKEEASRVKGMGEAGANNVLYLGKELGVEEEAKKAAEKVKEKAKEGVKKVEKAAGGTPEEVKKKAAEELGKIAKLTNEENKRIVKIGKEKK:LFVCGGKVDVRAPIPPSFRDRLLTYTAKNASELHEHFILAETFKDYFKENAYPDLLVFEDDIASISSLIIIFLESPGSLVELGIFCNKSELFKKILIVASAEEVYGEDSFIYLGPLEYIKKKVSSSVVIYPWPDPEVLKYDNDFLDDLCVNIKEKLSSI	8.493588325920738	0.39612079871333694	93.0995	0.57052875	26.72172	16.465454
design_37	6	SAAAEAKRTAKREADAVRGMGEAGENNVLYLGKNLGVEEEAEKAAKRVREAAAAAVAAVEAAAGGTPEEVRATGAAALAAIAALTNEENREIREIGEKKK:LFVCGGKVDVRAPIPPSFRDRLLTYTAKNASELHEHFILAETFKDYFKENAYPDLLVFEDDIASISSLIIIFLESPGSLVELGIFCNKSELFKKILIVASAEEVYGEDSFIYLGPLEYIKKKVSSSVVIYPWPDPEVLKYDNDFLDDLCVNIKEKLSSI	2.9786797761769392	0.8230208188684287	93.67889	0.5786135	24.820496	10.746086
design_37	7	SAQEEAARTAREGASRVRGAALAGENNVLYLGKILGVEKEAEEAAAAVRAAGAAAAAAVEAAAGGTPEEVRATTAAGLAAIEALTNEQNAKIRAAGEAAK:LFVCGGKVDVRAPIPPSFRDRLLTYTAKNASELHEHFILAETFKDYFKENAYPDLLVFEDDIASISSLIIIFLESPGSLVELGIFCNKSELFKKILIVASAEEVYGEDSFIYLGPLEYIKKKVSSSVVIYPWPDPEVLKYDNDFLDDLCVNIKEKLSSI	6.790761831576639	0.5229829460248505	94.682945	0.5657375	26.17441	14.960894
design_37	8	SAAEEAKRTAKEEASRVKGMGEAGANNALYLGENLGVEEEAKKAAEKAKKKAEEGVKKVKKAAGGTPEEVKKTGAKELEEIAKLTNEKNKEIVEKGKKKK:LFVCGGKVDVRAPIPPSFRDRLLTYTAKNASELHEHFILAETFKDYFKENAYPDLLVFEDDIASISSLIIIFLESPGSLVELGIFCNKSELFKKILIVASAEEVYGEDSFIYLGPLEYIKKKVSSSVVIYPWPDPEVLKYDNDFLDDLCVNIKEKLSSI	1.3845159197648307	0.9740300471597024	90.62866	0.61634076	21.386427	6.875396
design_37	9	SAQEEAKRTAEEAANRVKGMGEAGENNVLYLGEIEGVEEEAKEGAEKVKEKAEKAVKEVKEKAGGTPEEVKKTGRKALKEIEKLTNEEAKKIRKKAKEEK:LFVCGGKVDVRAPIPPSFRDRLLTYTAKNASELHEHFILAETFKDYFKENAYPDLLVFEDDIASISSLIIIFLESPGSLVELGIFCNKSELFKKILIVASAEEVYGEDSFIYLGPLEYIKKKVSSSVVIYPWPDPEVLKYDNDFLDDLCVNIKEKLSSI	13.128312338833751	0.24051082768027898	87.388885	0.5713879	26.78533	16.462038
design_37	10	SAAEEAKRTAKEGEDKVKGAGEAGENNVLYLGKELGVEKEAEKAAKELKKKAEEGAKEVKKAAGGTPEEVKKTTKKQLEEIEKLTNEKNKEIVKEGKEKA:LFVCGGKVDVRAPIPPSFRDRLLTYTAKNASELHEHFILAETFKDYFKENAYPDLLVFEDDIASISSLIIIFLESPGSLVELGIFCNKSELFKKILIVASAEEVYGEDSFIYLGPLEYIKKKVSSSVVIYPWPDPEVLKYDNDFLDDLCVNIKEKLSSI	10.629667045999147	0.3104880957859267	94.012764	0.56799054	27.07773	16.94252
design_37	11	SAAEEAKRTAKEGASRVKGAGLAGENNVLYLGKELGVEEEAKEGAEKVKKLAEEQVKEVEKKADGTPEEVKKTTEEGLRKIEEKTNEEAKRIRKIGEEKK:LFVCGGKVDVRAPIPPSFRDRLLTYTAKNASELHEHFILAETFKDYFKENAYPDLLVFEDDIASISSLIIIFLESPGSLVELGIFCNKSELFKKILIVASAEEVYGEDSFIYLGPLEYIKKKVSSSVVIYPWPDPEVLKYDNDFLDDLCVNIKEKLSSI	8.313975917680292	0.4016046245838514	93.81931	0.5665357	26.94577	15.62899
design_37	12	SAAEEAKRVAKEEKSRVAGAGLAGANNALYLGENLGVAALAAAGAAAVAALAAAGAAAVEKAAGGTPEEVKKVGAEALAAINALTNAVNAAIVAAGKAAK:LFVCGGKVDVRAPIPPSFRDRLLTYTAKNASELHEHFILAETFKDYFKENAYPDLLVFEDDIASISSLIIIFLESPGSLVELGIFCNKSELFKKILIVASAEEVYGEDSFIYLGPLEYIKKKVSSSVVIYPWPDPEVLKYDNDFLDDLCVNIKEKLSSI	9.890605308771482	0.3900035959589383	58.12152	0.57729554	26.14654	8.738664
design_37	13	SAQEEAERTAKEGKNRVKGMGEAGENNVLYLGKELGVEEEAKKGAEKVKEKAEEGAKKVEEKAGGTPEEVKKTTEKELKKIEELTNEQNKEIVKEGKEAK:LFVCGGKVDVRAPIPPSFRDRLLTYTAKNASELHEHFILAETFKDYFKENAYPDLLVFEDDIASISSLIIIFLESPGSLVELGIFCNKSELFKKILIVASAEEVYGEDSFIYLGPLEYIKKKVSSSVVIYPWPDPEVLKYDNDFLDDLCVNIKEKLSSI	13.230625263814243	0.267813852316643	92.25845	0.572304	26.562212	12.2675085
design_37	14	SAQEEAKRTAQEGASAVAGMATAGANNALYLGEITGQAALAAAQAAALAAAGAAQAAAVKAAAGGTPEEVKATTAAGLGALAALTNAGNAAIVAAGKAAK:LFVCGGKVDVRAPIPPSFRDRLLTYTAKNASELHEHFILAETFKDYFKENAYPDLLVFEDDIASISSLIIIFLESPGSLVELGIFCNKSELFKKILIVASAEEVYGEDSFIYLGPLEYIKKKVSSSVVIYPWPDPEVLKYDNDFLDDLCVNIKEKLSSI	17.260324756327165	0.2137861452089094	55.90663	0.57006574	26.528276	6.527216
design_37	15	SAQEEAKRTAKRGASEVKGMGLAGANNALKLGEILGVKEEAEEAAKAVEEAAKAAVAKVEAAAGGTPEEVKKTTAEALKALADLTNEQNKKIVEAGKKAK:LFVCGGKVDVRAPIPPSFRDRLLTYTAKNASELHEHFILAETFKDYFKENAYPDLLVFEDDIASISSLIIIFLESPGSLVELGIFCNKSELFKKILIVASAEEVYGEDSFIYLGPLEYIKKKVSSSVVIYPWPDPEVLKYDNDFLDDLCVNIKEKLSSI	3.7337885484129183	0.7698273124931769	92.83683	0.58945465	24.005787	10.663458
design_37	16	SAQEEAKRAAKEAKDRVKGAGEAGANNVRYLGEELGVEEEAEKGAKEVKEKAEKAAKEVEKLAGGTVEEVKKAAEKALREIEKLTNEQARKIRKIGEEKK:LFVCGGKVDVRAPIPPSFRDRLLTYTAKNASELHEHFILAETFKDYFKENAYPDLLVFEDDIASISSLIIIFLESPGSLVELGIFCNKSELFKKILIVASAEEVYGEDSFIYLGPLEYIKKKVSSSVVIYPWPDPEVLKYDNDFLDDLCVNIKEKLSSI	11.7806058507667	0.27172895593112667	93.00465	0.56903565	27.131683	15.406776
design_37	17	SAAEEAKRTAKREKDEVRGAALAGANNALYLGEELGVKEEAEKAAKKLEELGKKGAAKVEEKAGGTPEEVRKTGREELKAIEKATNEANKEIVKKGKEKK:LFVCGGKVDVRAPIPPSFRDRLLTYTAKNASELHEHFILAETFKDYFKENAYPDLLVFEDDIASISSLIIIFLESPGSLVELGIFCNKSELFKKILIVASAEEVYGEDSFIYLGPLEYIKKKVSSSVVIYPWPDPEVLKYDNDFLDDLCVNIKEKLSSI	1.6925804585470512	0.962123688971528	89.956406	0.64803976	18.800411	5.544586
design_37	18	SAQEEAKRTAKEGESRVKGMGLAGENNVLYLGKILGEEEEAKKAAEEVKKKAEEGAKKVKEKAGGTPEEVKETTKKELEEIEKLTNEKNKEIVKKGKEKK:LFVCGGKVDVRAPIPPSFRDRLLTYTAKNASELHEHFILAETFKDYFKENAYPDLLVFEDDIASISSLIIIFLESPGSLVELGIFCNKSELFKKILIVASAEEVYGEDSFIYLGPLEYIKKKVSSSVVIYPWPDPEVLKYDNDFLDDLCVNIKEKLSSI	1.0260413145992433	0.995855119339974	89.34922	0.71152824	13.44339	3.1248393
design_37	19	SAQQEAADTAKEQASRVAGAGEAGANNVLYLGEILGVEEEAKKAAAEVRAAAAAGVAAVKAAAGGTPEQVKATGAAQLGAIEALTNEQNRRIREIGEKKK:LFVCGGKVDVRAPIPPSFRDRLLTYTAKNASELHEHFILAETFKDYFKENAYPDLLVFEDDIASISSLIIIFLESPGSLVELGIFCNKSELFKKILIVASAEEVYGEDSFIYLGPLEYIKKKVSSSVVIYPWPDPEVLKYDNDFLDDLCVNIKEKLSSI	10.386675070235393	0.3582773478087366	93.84361	0.5687461	26.207027	15.624615
design_37	20	SAQEEAKRVAKEAASRVKGMAEAGANNVLYLGKILGVEEEAKKGAEEVKELGKKAVKKVEEAAGKTPEEVKKVGAEALREIEKLTNEKNKEIVKKGKEKK:LFVCGGKVDVRAPIPPSFRDRLLTYTAKNASELHEHFILAETFKDYFKENAYPDLLVFEDDIASISSLIIIFLESPGSLVELGIFCNKSELFKKILIVASAEEVYGEDSFIYLGPLEYIKKKVSSSVVIYPWPDPEVLKYDNDFLDDLCVNIKEKLSSI	1.260907441757519	0.9660577029308721	91.37233	0.62773323	20.54409	5.5729547
design_37	21	SAQEEAKRTAQEGASAVAGAGTAGANNVLNLGKELGVEEQAKAGAAAVKAAAAAGVAAVKAAAGGTPEEVKATTAAQLAAINALTNAKNKEIVEAGKKAK:LFVCGGKVDVRAPIPPSFRDRLLTYTAKNASELHEHFILAETFKDYFKENAYPDLLVFEDDIASISSLIIIFLESPGSLVELGIFCNKSELFKKILIVASAEEVYGEDSFIYLGPLEYIKKKVSSSVVIYPWPDPEVLKYDNDFLDDLCVNIKEKLSSI	3.7625293314650965	0.7533706025700981	93.63973	0.5796989	25.109327	13.346209
design_37	22	SAQAEAARTAKAAKNEVEGMGLAGKNNALYLGKNLGVEKEAEKAAKKLEEAAKAAAAAVEAKAGGTPEEVKATGAAALGAIAALTNKENKEIKKKGEEKK:LFVCGGKVDVRAPIPPSFRDRLLTYTAKNASELHEHFILAETFKDYFKENAYPDLLVFEDDIASISSLIIIFLESPGSLVELGIFCNKSELFKKILIVASAEEVYGEDSFIYLGPLEYIKKKVSSSVVIYPWPDPEVLKYDNDFLDDLCVNIKEKLSSI	3.4503345238021743	0.7893003665452462	91.479195	0.60554457	22.76356	8.301405
design_37	23	SAQEEAKREAREGESRVRGMALAGENNVLYLGKELGVEEEAKEAAKKVREKGEEAAKEVKEAAGGTPEEVKRKTEEALREIEKLTNEQNKEIVKKGKEKK:LFVCGGKVDVRAPIPPSFRDRLLTYTAKNASELHEHFILAETFKDYFKENAYPDLLVFEDDIASISSLIIIFLESPGSLVELGIFCNKSELFKKILIVASAEEVYGEDSFIYLGPLEYIKKKVSSSVVIYPWPDPEVLKYDNDFLDDLCVNIKEKLSSI	1.307843555086758	0.9802732407383435	90.43431	0.70110685	13.974019	3.509756
design_37	24	SAQEEARRTAREGADRVRGAALAGANNVRYLGEIEGVEAEAEKGAAAVEAAGAAAAAAVEAAAGGTPEEVRATTAAALAAIEALTNEQARAIRAAGAAAK:LFVCGGKVDVRAPIPPSFRDRLLTYTAKNASELHEHFILAETFKDYFKENAYPDLLVFEDDIASISSLIIIFLESPGSLVELGIFCNKSELFKKILIVASAEEVYGEDSFIYLGPLEYIKKKVSSSVVIYPWPDPEVLKYDNDFLDDLCVNIKEKLSSI	14.974527817549808	0.19988500715887375	86.489235	0.56364584	26.965427	16.245966
design_37	25	TAQEEAARTAREGKSRVEGMGLAGANNVLKLGEILGVEEEAKKAAAAVKAAAAAGAAAVEAKAGGTPEEVKATTAEQLAAINALTNEQNKAIRKKGEEKK:LFVCGGKVDVRAPIPPSFRDRLLTYTAKNASELHEHFILAETFKDYFKENAYPDLLVFEDDIASISSLIIIFLESPGSLVELGIFCNKSELFKKILIVASAEEVYGEDSFIYLGPLEYIKKKVSSSVVIYPWPDPEVLKYDNDFLDDLCVNIKEKLSSI	12.2701239859622	0.2872667638586318	93.07765	0.5687418	26.664562	13.445356
design_37	26	SAQEEAKRVAKREASEVKGMGLAGANNVLNLGKILGVEEEAKKGAEEVKKAAAKGEEEVKKAAGGTPEEVKKVAAKELKEIEKLTNEQNKKIREEGKKKK:LFVCGGKVDVRAPIPPSFRDRLLTYTAKNASELHEHFILAETFKDYFKENAYPDLLVFEDDIASISSLIIIFLESPGSLVELGIFCNKSELFKKILIVASAEEVYGEDSFIYLGPLEYIKKKVSSSVVIYPWPDPEVLKYDNDFLDDLCVNIKEKLSSI	5.861372941697587	0.5898422080572878	92.89326	0.5749007	25.864246	13.692205
design_37	27	TAQEEAKATAKRGASEVAGAALAGANSVLNLGKELGVEAEAAAGAAAVAAAGAAGAAAVAAAAGGTPEEVKATTAAQLAAIAALTNAQNRAIRAAGKAAA:LFVCGGKVDVRAPIPPSFRDRLLTYTAKNASELHEHFILAETFKDYFKENAYPDLLVFEDDIASISSLIIIFLESPGSLVELGIFCNKSELFKKILIVASAEEVYGEDSFIYLGPLEYIKKKVSSSVVIYPWPDPEVLKYDNDFLDDLCVNIKEKLSSI	10.69927882605911	0.3315038247276046	88.3834	0.5596956	27.315458	15.565495
design_37	28	SAQEEAAREARRGADAVRGMGQAGANNVLKLGEILGVEAEAKAAAAAVEAAAAAAAAAVEAAAGGTPEEVRALTAAGLAALAALTNAQNRAIVEAGKAAK:LFVCGGKVDVRAPIPPSFRDRLLTYTAKNASELHEHFILAETFKDYFKENAYPDLLVFEDDIASISSLIIIFLESPGSLVELGIFCNKSELFKKILIVASAEEVYGEDSFIYLGPLEYIKKKVSSSVVIYPWPDPEVLKYDNDFLDDLCVNIKEKLSSI	1.9288788320458272	0.919956211617446	93.038055	0.59005314	23.58887	10.716205
design_37	29	SAQEEARRTAREGASRVRGAAEAGANNVLYLGKILGVEAEAEKAAKRVEEAGREAVRRVEEAAGGTPEEVRRLTREGLREIEKLTNEENRKIVEIGKAAK:LFVCGGKVDVRAPIPPSFRDRLLTYTAKNASELHEHFILAETFKDYFKENAYPDLLVFEDDIASISSLIIIFLESPGSLVELGIFCNKSELFKKILIVASAEEVYGEDSFIYLGPLEYIKKKVSSSVVIYPWPDPEVLKYDNDFLDDLCVNIKEKLSSI	14.053847907056083	0.26012762171078696	93.18025	0.5765296	25.033915	10.279744
design_37	30	SAQEEAKRTAKEEASRVKGMGEAGANNVLYLGENLGVEEEAKKAAEAVKKAAEAGVAEVKAKSGGTPEEVKKTGAAALKAIEALTNKQNAAIRKKGEEAK:LFVCGGKVDVRAPIPPSFRDRLLTYTAKNASELHEHFILAETFKDYFKENAYPDLLVFEDDIASISSLIIIFLESPGSLVELGIFCNKSELFKKILIVASAEEVYGEDSFIYLGPLEYIKKKVSSSVVIYPWPDPEVLKYDNDFLDDLCVNIKEKLSSI	3.4205865387629646	0.7867262303396082	93.07589	0.58330274	24.818148	9.8472
design_37	31	SAEEEAKRVAKEGADRVKGMGEAGANNVLYLGEIEGVEEEAKKGAEALKKKAEEGVKKVEEAAKGTPEEVKKVTEEQLKAINELTNEENKKIRKIAKEKK:LFVCGGKVDVRAPIPPSFRDRLLTYTAKNASELHEHFILAETFKDYFKENAYPDLLVFEDDIASISSLIIIFLESPGSLVELGIFCNKSELFKKILIVASAEEVYGEDSFIYLGPLEYIKKKVSSSVVIYPWPDPEVLKYDNDFLDDLCVNIKEKLSSI	2.83383347592532	0.8395296875030184	91.97826	0.589141	24.196402	9.230202
design_38	0	MEKEKKEELEKKAKEAEKEYKKLKEKAEKGLKDAEKKLKEAAEEVYKRVLEINSEEAAKIAKEQIEKGMENLLKKQKEYLKEKVEEAKKKAEELKKEAEK:LFVCGGKVDVRAPIPPSFRDRLLTYTAKNASELHEHFILAETFKDYFKENAYPDLLVFEDDIASISSLIIIFLESPGSLVELGIFCNKSELFKKILIVASAEEVYGEDSFIYLGPLEYIKKKVSSSVVIYPWPDPEVLKYDNDFLDDLCVNIKEKLSSI	14.069253859733333	0.2549443187318384	83.85486	0.5765569	26.059	11.293764
design_38	1	MEEEKKKKLKEEAKKKEEEYKKLKEEAEKGLKKAEEELKKAVEEVSEKVLKTVSPEAAEIAKKAIEKGGENLLNKQKEYLEEKVKKKKEEYEKLKKEAEK:LFVCGGKVDVRAPIPPSFRDRLLTYTAKNASELHEHFILAETFKDYFKENAYPDLLVFEDDIASISSLIIIFLESPGSLVELGIFCNKSELFKKILIVASAEEVYGEDSFIYLGPLEYIKKKVSSSVVIYPWPDPEVLKYDNDFLDDLCVNIKEKLSSI	5.592645696389967	0.5792668756003269	83.681206	0.5773903	25.943405	13.177595
design_38	2	AAAAAAAALKAQAAAAEAATAALKAKAEAGLAKAKKELEKAVEEVAEEIKKKNSEEAAEIAKKEIEKGGENLLKAQKAYLEEKVAAAAAEAAALKAAAEA:LFVCGGKVDVRAPIPPSFRDRLLTYTAKNASELHEHFILAETFKDYFKENAYPDLLVFEDDIASISSLIIIFLESPGSLVELGIFCNKSELFKKILIVASAEEVYGEDSFIYLGPLEYIKKKVSSSVVIYPWPDPEVLKYDNDFLDDLCVNIKEKLSSI	2.604785794944718	0.8651697366835971	77.88829	0.5972928	23.558973	9.061716
design_38	3	MKKEEEEKKKKEAEEAKKKYEELKKKAEEGLKKAKEELEKAVEEVTEKVKKLVSEEAAKKAGEAIKKGAESLLEKQKEYLKEKVEKAKKEAEKLKAEAEK:LFVCGGKVDVRAPIPPSFRDRLLTYTAKNASELHEHFILAETFKDYFKENAYPDLLVFEDDIASISSLIIIFLESPGSLVELGIFCNKSELFKKILIVASAEEVYGEDSFIYLGPLEYIKKKVSSSVVIYPWPDPEVLKYDNDFLDDLCVNIKEKLSSI	4.286443107534035	0.6975677629823327	79.20531	0.57987845	25.911076	15.772446
design_38	4	AAAAAAAALKAAAAAAEAATKALTEKAKKGLEKAKKELEKAAKEVAEKVLKINSKEAAEIAKKAIKEGMENLLKKQEEYLKEKVDKAAAEAKALKAAAAA:LFVCGGKVDVRAPIPPSFRDRLLTYTAKNASELHEHFILAETFKDYFKENAYPDLLVFEDDIASISSLIIIFLESPGSLVELGIFCNKSELFKKILIVASAEEVYGEDSFIYLGPLEYIKKKVSSSVVIYPWPDPEVLKYDNDFLDDLCVNIKEKLSSI	14.125079137956911	0.25356785356578815	69.658356	0.5756336	26.782501	15.64372
design_38	5	EAEKKAEELKKKAEELEKEYEELKKKAEKGLEKAKKELEKAAEEVAAKVLALVSPEAAAKAKKAIEEGMNNLLEKQEEYLKEKVEEKEKEAKELKEKAEK:LFVCGGKVDVRAPIPPSFRDRLLTYTAKNASELHEHFILAETFKDYFKENAYPDLLVFEDDIASISSLIIIFLESPGSLVELGIFCNKSELFKKILIVASAEEVYGEDSFIYLGPLEYIKKKVSSSVVIYPWPDPEVLKYDNDFLDDLCVNIKEKLSSI	1.7056106083953022	0.9289120815525295	68.582306	0.64030993	20.16007	6.796199
design_38	6	AAAAAAAALAAAAAKAEKEAEELKKKAEEGLKKAKEELEKAAKEVTEKIKKLVSEEAAKIAGKAIKEGMENLLEKQKEYLEEKVAKKAAEAAALRAKAAA:LFVCGGKVDVRAPIPPSFRDRLLTYTAKNASELHEHFILAETFKDYFKENAYPDLLVFEDDIASISSLIIIFLESPGSLVELGIFCNKSELFKKILIVASAEEVYGEDSFIYLGPLEYIKKKVSSSVVIYPWPDPEVLKYDNDFLDDLCVNIKEKLSSI	12.705255625492944	0.27362540891159653	81.8087	0.5712702	27.132889	14.230614
design_38	7	MEEEKKEKLKEKAKEAEEEAKKLKKKAEEGLKKAEEEIKKAVEEVTERVKKLVSEEAAEKAGKAIEEGGKALLEKQKEYLKEKVEKKKKEAEKLKKEAEK:LFVCGGKVDVRAPIPPSFRDRLLTYTAKNASELHEHFILAETFKDYFKENAYPDLLVFEDDIASISSLIIIFLESPGSLVELGIFCNKSELFKKILIVASAEEVYGEDSFIYLGPLEYIKKKVSSSVVIYPWPDPEVLKYDNDFLDDLCVNIKEKLSSI	1.6833342114550143	0.9289303133449439	79.0886	0.6318151	20.27482	7.274656
design_38	8	MEEEKKKKLKEEAKKLEEEYKELKEKAKKGLEKAEKELKKAVEETAEKMKKIVSEEAAEKAKKAIKEGGDNLLKKTKEYLEEKVKKKEKEAEKKKKEAEE:LFVCGGKVDVRAPIPPSFRDRLLTYTAKNASELHEHFILAETFKDYFKENAYPDLLVFEDDIASISSLIIIFLESPGSLVELGIFCNKSELFKKILIVASAEEVYGEDSFIYLGPLEYIKKKVSSSVVIYPWPDPEVLKYDNDFLDDLCVNIKEKLSSI	14.47280886963372	0.24312363003440068	84.381935	0.5713465	27.05927	15.811142
design_38	9	MEEKLKEELKKKAKEAEEEAKKLEEKAKKGLEKAKKELEKAAKEVAEKVLKIVSPEAAEKAKKAIEKGMKNLLEKQEEYLKEKVEEAKKKAEELKKKAEE:LFVCGGKVDVRAPIPPSFRDRLLTYTAKNASELHEHFILAETFKDYFKENAYPDLLVFEDDIASISSLIIIFLESPGSLVELGIFCNKSELFKKILIVASAEEVYGEDSFIYLGPLEYIKKKVSSSVVIYPWPDPEVLKYDNDFLDDLCVNIKEKLSSI	10.934994005485033	0.3267591224927894	78.26919	0.574703	26.54913	15.222366
design_38	10	SEEKKKEELKKKAEEAEKEYEELKKKAEEGLKKAEEELKKGVEEVTKEILKINSPEAAKIAGEAAEKGYKNLLEEQKKYLEEKVKEAKKKAEELKKKAEE:LFVCGGKVDVRAPIPPSFRDRLLTYTAKNASELHEHFILAETFKDYFKENAYPDLLVFEDDIASISSLIIIFLESPGSLVELGIFCNKSELFKKILIVASAEEVYGEDSFIYLGPLEYIKKKVSSSVVIYPWPDPEVLKYDNDFLDDLCVNIKEKLSSI	1.350039179611016	0.9616283545579394	71.5974	0.6122402	22.548553	8.86318
design_38	11	AAAEAAAALKKAAAEAEEAYKKLKEKAEKGIKEAKEKLEKAVEEVTAKVKKIVSPEAAEIAGKAIKEGGNNLLEKQKKYFEEKVAKAEKEAKALKAKAAA:LFVCGGKVDVRAPIPPSFRDRLLTYTAKNASELHEHFILAETFKDYFKENAYPDLLVFEDDIASISSLIIIFLESPGSLVELGIFCNKSELFKKILIVASAEEVYGEDSFIYLGPLEYIKKKVSSSVVIYPWPDPEVLKYDNDFLDDLCVNIKEKLSSI	9.36493862474034	0.398510069767394	89.57367	0.5746346	26.946848	15.251387
design_38	12	KEEEKKKELEEKAKEAKKEYKELKEKAEKGLEKAEKELKKGAEEVAEKVKKLVSPEAAEKAAKSINEGYENLLKKQKEYLEEKVKKKKEEAEKLEKKAKE:LFVCGGKVDVRAPIPPSFRDRLLTYTAKNASELHEHFILAETFKDYFKENAYPDLLVFEDDIASISSLIIIFLESPGSLVELGIFCNKSELFKKILIVASAEEVYGEDSFIYLGPLEYIKKKVSSSVVIYPWPDPEVLKYDNDFLDDLCVNIKEKLSSI	5.956390168651324	0.5562506535478569	83.98867	0.57888186	26.050371	13.5562
design_38	13	KEEELREKLKKEAEELKKEYEELKKKAEEGLKKAEKELEKGAKETYEKVLKINSPEAAEIAGKSIKEGYDNLLKKQKEYLKEKVEKLKKKAEEKKKEAEK:LFVCGGKVDVRAPIPPSFRDRLLTYTAKNASELHEHFILAETFKDYFKENAYPDLLVFEDDIASISSLIIIFLESPGSLVELGIFCNKSELFKKILIVASAEEVYGEDSFIYLGPLEYIKKKVSSSVVIYPWPDPEVLKYDNDFLDDLCVNIKEKLSSI	15.06704441541852	0.2501489556750006	67.139694	0.58276606	25.826448	9.918688
design_38	14	KEEEKKKALKKKAEEAKKEYEELKKKAEKGLEKAKEELKKAVEEVAKKILEIVSPEAAEIAKKEIEKGGENLLKKTEEYLKEKVEKKKKEAEKLEKEAKA:LFVCGGKVDVRAPIPPSFRDRLLTYTAKNASELHEHFILAETFKDYFKENAYPDLLVFEDDIASISSLIIIFLESPGSLVELGIFCNKSELFKKILIVASAEEVYGEDSFIYLGPLEYIKKKVSSSVVIYPWPDPEVLKYDNDFLDDLCVNIKEKLSSI	3.5705920110135896	0.7605105026538457	79.99148	0.5780854	26.27958	16.150671
design_38	15	KEEEERKKKKKEAEELEKEYKELKKKAEEGLEKAKKKLEEGAKKVTEEIKKIVSPEAAKIAGKAIKEGYENLLKKQEEYLKEKVEEKKKKAEEKKKEAEK:LFVCGGKVDVRAPIPPSFRDRLLTYTAKNASELHEHFILAETFKDYFKENAYPDLLVFEDDIASISSLIIIFLESPGSLVELGIFCNKSELFKKILIVASAEEVYGEDSFIYLGPLEYIKKKVSSSVVIYPWPDPEVLKYDNDFLDDLCVNIKEKLSSI	13.017846750798544	0.2660847498662521	82.06424	0.5751224	26.662943	15.242327
design_38	16	AAAAAAAAAKAAAAAAEAEAEKLKKKAEEGLKKAKEEIEKAVEEVAKKVLAINSPEDAEKAKKAITEGGENLLNKQKEYLEEKVKKAEAAAAALKAAAAA:LFVCGGKVDVRAPIPPSFRDRLLTYTAKNASELHEHFILAETFKDYFKENAYPDLLVFEDDIASISSLIIIFLESPGSLVELGIFCNKSELFKKILIVASAEEVYGEDSFIYLGPLEYIKKKVSSSVVIYPWPDPEVLKYDNDFLDDLCVNIKEKLSSI	10.844595180832872	0.3445322216466151	87.38101	0.5689069	27.114904	14.711491
design_38	17	ALEEAKAALKAKAEEAKKEYEKLKEKAEKGLEKAKKELEKGVEETAAKLAKIVSPEAAEIAKKAIKEGYENLLKKQEEYLKEKVKEKKEKAEALKAEAEA:LFVCGGKVDVRAPIPPSFRDRLLTYTAKNASELHEHFILAETFKDYFKENAYPDLLVFEDDIASISSLIIIFLESPGSLVELGIFCNKSELFKKILIVASAEEVYGEDSFIYLGPLEYIKKKVSSSVVIYPWPDPEVLKYDNDFLDDLCVNIKEKLSSI	9.111736795671543	0.38699972928118237	82.45375	0.5727291	26.965141	14.694264
design_38	18	AAAAAAAALKAAAAAAEAAAAALTAKAAAGLAKAEAELEKAVKEVTERTLKINSPEAAEINGKANKKGGENLLKKQKEYLEEKVAAAKAAAAALKAAAAA:LFVCGGKVDVRAPIPPSFRDRLLTYTAKNASELHEHFILAETFKDYFKENAYPDLLVFEDDIASISSLIIIFLESPGSLVELGIFCNKSELFKKILIVASAEEVYGEDSFIYLGPLEYIKKKVSSSVVIYPWPDPEVLKYDNDFLDDLCVNIKEKLSSI	17.498372578282392	0.19559580130055002	66.3559	0.56751215	27.349905	17.85666
design_38	19	GEAEKKEKLKKEAEEAKKKYKELKEKAKKGLEKAEEELKKAAEETAEEIKKIVSEEAAEIAKKSIKEGYENLLKKTKEYLEEKVKEAAAKAKKLEEEAEK:LFVCGGKVDVRAPIPPSFRDRLLTYTAKNASELHEHFILAETFKDYFKENAYPDLLVFEDDIASISSLIIIFLESPGSLVELGIFCNKSELFKKILIVASAEEVYGEDSFIYLGPLEYIKKKVSSSVVIYPWPDPEVLKYDNDFLDDLCVNIKEKLSSI	8.372888820474031	0.3948357948671675	78.53891	0.5753475	26.976969	15.98765
design_38	20	MEEKKKKELEEKAKEAEKEAEELKKKAEEGLKKAKKELEEAAKKVAAERLKKVSPEAAKIDAESIKKGMENLLKKTEEYLKEKVKKKEEEAKKLKEEAKK:LFVCGGKVDVRAPIPPSFRDRLLTYTAKNASELHEHFILAETFKDYFKENAYPDLLVFEDDIASISSLIIIFLESPGSLVELGIFCNKSELFKKILIVASAEEVYGEDSFIYLGPLEYIKKKVSSSVVIYPWPDPEVLKYDNDFLDDLCVNIKEKLSSI	16.73301713914429	0.22190532175697178	78.78299	0.57719964	26.286785	15.27349
design_38	21	AAAAAAAALAAAAAAAAAAAAALKAKADEGLEKAKKELEKAAEEVAEKMLKIVSPEAAEIAKKAIEEGMKNLLEKQKEYLDEKVAKANAAAAALAAAAAA:LFVCGGKVDVRAPIPPSFRDRLLTYTAKNASELHEHFILAETFKDYFKENAYPDLLVFEDDIASISSLIIIFLESPGSLVELGIFCNKSELFKKILIVASAEEVYGEDSFIYLGPLEYIKKKVSSSVVIYPWPDPEVLKYDNDFLDDLCVNIKEKLSSI	15.381966093229373	0.21195491223922222	78.618	0.5658079	26.878695	17.454288
design_38	22	AAAEAAAKKKAEAEALKKEAEELKKKAEEGLKKAKEELEKAAKEVAEEVKKKVSEEAAAKAAEAIKKGYENLLEKTKEYLEEKVKKKEEEAKAKKAEAEA:LFVCGGKVDVRAPIPPSFRDRLLTYTAKNASELHEHFILAETFKDYFKENAYPDLLVFEDDIASISSLIIIFLESPGSLVELGIFCNKSELFKKILIVASAEEVYGEDSFIYLGPLEYIKKKVSSSVVIYPWPDPEVLKYDNDFLDDLCVNIKEKLSSI	18.310050353466192	0.19798824069060256	84.282616	0.57539487	26.654123	16.120054
design_38	23	SLEEEKEKLKKEAEKKKEEYKKLEKKAEEGLKKAEEELEKGAAEVTARVAKINSPEAAAKAGAAIKKGYENLLKKQKEYLKEKVKEAKEEAKKLEEEAEK:LFVCGGKVDVRAPIPPSFRDRLLTYTAKNASELHEHFILAETFKDYFKENAYPDLLVFEDDIASISSLIIIFLESPGSLVELGIFCNKSELFKKILIVASAEEVYGEDSFIYLGPLEYIKKKVSSSVVIYPWPDPEVLKYDNDFLDDLCVNIKEKLSSI	14.107544365802017	0.2598672138381811	79.91428	0.57704043	26.190994	9.209376
design_38	24	MEEEKKEKLKKKAEEAKKKYEELKKKAEKGKEKAKEELKKAAEEVAAKVKAINSPEAAEIAAKAIKEGMENLLKEQEKYLEEKVEKAKKEAEKLEKEAEK:LFVCGGKVDVRAPIPPSFRDRLLTYTAKNASELHEHFILAETFKDYFKENAYPDLLVFEDDIASISSLIIIFLESPGSLVELGIFCNKSELFKKILIVASAEEVYGEDSFIYLGPLEYIKKKVSSSVVIYPWPDPEVLKYDNDFLDDLCVNIKEKLSSI	1.8621286662266616	0.9251040759967505	71.205284	0.62164783	21.692059	7.9587245
design_38	25	SALEKAKKLKEEAEKAKKEAEELKKKAEEGLKKAEEEIKKAVEEVTEEIKKKVSEEAAEIAGKAIKEGGENLLKKQKEYLEEKVKEAKEKAKKLEEEAKA:LFVCGGKVDVRAPIPPSFRDRLLTYTAKNASELHEHFILAETFKDYFKENAYPDLLVFEDDIASISSLIIIFLESPGSLVELGIFCNKSELFKKILIVASAEEVYGEDSFIYLGPLEYIKKKVSSSVVIYPWPDPEVLKYDNDFLDDLCVNIKEKLSSI	17.716225531970984	0.19974982642559494	67.4144	0.57541645	27.8709	18.070293
design_38	26	MEEEEKKKLKEEAEKKKKEYEELKKKAEEGLKKAEEELKKAVEETAKKVAEIVSPEAAEIAKKEIEKGANNLLKKQKEYLEKKVEEKKKEAEELEKKAKK:LFVCGGKVDVRAPIPPSFRDRLLTYTAKNASELHEHFILAETFKDYFKENAYPDLLVFEDDIASISSLIIIFLESPGSLVELGIFCNKSELFKKILIVASAEEVYGEDSFIYLGPLEYIKKKVSSSVVIYPWPDPEVLKYDNDFLDDLCVNIKEKLSSI	4.76519985717593	0.6518175347295727	85.76575	0.57295686	26.467402	15.260149
design_38	27	MLEKLKEKLKKEAEKLEKEYEELKEKAKKGLKKAEEELKKAAKEVTEKILKINSKEAAEIAGKEIKKGMENLLKKQKEYLEEKVEEAKKKAEELKKKAEE:LFVCGGKVDVRAPIPPSFRDRLLTYTAKNASELHEHFILAETFKDYFKENAYPDLLVFEDDIASISSLIIIFLESPGSLVELGIFCNKSELFKKILIVASAEEVYGEDSFIYLGPLEYIKKKVSSSVVIYPWPDPEVLKYDNDFLDDLCVNIKEKLSSI	15.323326666676856	0.24451475237563736	70.38021	0.57912606	26.196243	13.510456
design_38	28	MEEKKKEELKKEAEKAKEEYKKLKEKAKKGKEEAEEKLKKAAEEVAAKVLALVSPEAAAKAKAAIEKGMKNLLEEQKKYLEEKVKEAKEKAEKLEKKAEE:LFVCGGKVDVRAPIPPSFRDRLLTYTAKNASELHEHFILAETFKDYFKENAYPDLLVFEDDIASISSLIIIFLESPGSLVELGIFCNKSELFKKILIVASAEEVYGEDSFIYLGPLEYIKKKVSSSVVIYPWPDPEVLKYDNDFLDDLCVNIKEKLSSI	1.8082895329359086	0.928136898111329	68.85736	0.61158735	22.433912	9.628383
design_38	29	AAAAAAAALKAEAAKAEEKAKALKEKAKKGLEKAKKELEKAAKEVTAKVKKLVSEEAAEIAGKAIKKGMESLLEKQEEYLKEKVEKAEKEAAALKAEAAA:LFVCGGKVDVRAPIPPSFRDRLLTYTAKNASELHEHFILAETFKDYFKENAYPDLLVFEDDIASISSLIIIFLESPGSLVELGIFCNKSELFKKILIVASAEEVYGEDSFIYLGPLEYIKKKVSSSVVIYPWPDPEVLKYDNDFLDDLCVNIKEKLSSI	14.437953405640936	0.24022083397310337	82.93411	0.5719146	26.970457	15.414795
design_38	30	KEKEEKEKLKEEAKKKKEEYKELKKKAEEGLKKAEEELKKAAEEVTEKILKINSPEAAKIAGEAIKKGYENLLKKQKEYLKEKVKKKEEEAKKLEEEAEK:LFVCGGKVDVRAPIPPSFRDRLLTYTAKNASELHEHFILAETFKDYFKENAYPDLLVFEDDIASISSLIIIFLESPGSLVELGIFCNKSELFKKILIVASAEEVYGEDSFIYLGPLEYIKKKVSSSVVIYPWPDPEVLKYDNDFLDDLCVNIKEKLSSI	4.744932093634495	0.6606011577534004	72.13028	0.58181983	26.369572	15.292275
design_38	31	AAAAKAAALKAAAAAARAAAEKLKKKAEEGLKKAEEELKKAVEEVSKKVLEIVSPEAAEIAKKEIKKGGENLLEEQKKYLEEKVAKAKAAAEALEAAAKA:LFVCGGKVDVRAPIPPSFRDRLLTYTAKNASELHEHFILAETFKDYFKENAYPDLLVFEDDIASISSLIIIFLESPGSLVELGIFCNKSELFKKILIVASAEEVYGEDSFIYLGPLEYIKKKVSSSVVIYPWPDPEVLKYDNDFLDDLCVNIKEKLSSI	12.535588203679982	0.26991094141245237	75.66659	0.5749836	27.023573	15.670166
design_39	0	ALEELRREAEELAREAAEISEVVGIEARAMGEGWIALAEKGKEALEDEEKAEKMARDLARLVRERREEILESLKEREEAAKEAAKKKKEEEKKKEEEKKK:LFVCGGKVDVRAPIPPSFRDRLLTYTAKNASELHEHFILAETFKDYFKENAYPDLLVFEDDIASISSLIIIFLESPGSLVELGIFCNKSELFKKILIVASAEEVYGEDSFIYLGPLEYIKKKVSSSVVIYPWPDPEVLKYDNDFLDDLCVNIKEKLSSI	16.806258557427984	0.21190055178967676	79.42762	0.5957945	23.794004	8.823677
design_39	1	ALEELKKEMEALAKRAAEIGPVEGKMAKAMGEGVLNAAKAAEKALEDKEKADKAALDMAEYVRENEDEILASLKRIKEAAEEAAKKAEEEKKRKEKKEKE:LFVCGGKVDVRAPIPPSFRDRLLTYTAKNASELHEHFILAETFKDYFKENAYPDLLVFEDDIASISSLIIIFLESPGSLVELGIFCNKSELFKKILIVASAEEVYGEDSFIYLGPLEYIKKKVSSSVVIYPWPDPEVLKYDNDFLDDLCVNIKEKLSSI	13.704441230385964	0.2682986684324004	62.62502	0.58583856	25.538588	13.104104
design_39	2	ALEELKAEAAALAAAAAAIGPVVGTEAKAMGEGIVALAKAGEKALEDKEKAEKQAKDLADYVKTNQATILASLQARADAAAAAAAAAAAERARAAEEAAR:LFVCGGKVDVRAPIPPSFRDRLLTYTAKNASELHEHFILAETFKDYFKENAYPDLLVFEDDIASISSLIIIFLESPGSLVELGIFCNKSELFKKILIVASAEEVYGEDSFIYLGPLEYIKKKVSSSVVIYPWPDPEVLKYDNDFLDDLCVNIKEKLSSI	24.175669415483785	0.14729209507914262	68.61633	0.5688209	27.158045	16.814291
design_39	3	ALEELRKEGERLAEEAKKISETAGIMARAMAEGWLNLAKKGEEALEDKEKAEKMALDLAEYVRRNREEILESLKRILEAAKAAAAAAAAAKAAALAAELA:LFVCGGKVDVRAPIPPSFRDRLLTYTAKNASELHEHFILAETFKDYFKENAYPDLLVFEDDIASISSLIIIFLESPGSLVELGIFCNKSELFKKILIVASAEEVYGEDSFIYLGPLEYIKKKVSSSVVIYPWPDPEVLKYDNDFLDDLCVNIKEKLSSI	12.068633701575175	0.41707056147737864	54.53324	0.58470166	25.477276	9.244152
design_39	4	ALEELKKATEELAEEAKKISEKVGIRAKAMAEGIIALAKAGEKALEDKEKAEKMAKDLAEYVRKNREEILKYLKEIEKAAEEAEKKAEEERKKEKEEKEK:LFVCGGKVDVRAPIPPSFRDRLLTYTAKNASELHEHFILAETFKDYFKENAYPDLLVFEDDIASISSLIIIFLESPGSLVELGIFCNKSELFKKILIVASAEEVYGEDSFIYLGPLEYIKKKVSSSVVIYPWPDPEVLKYDNDFLDDLCVNIKEKLSSI	17.196645181184298	0.21383588049747418	60.188026	0.5914732	25.06913	14.167464
design_39	5	ALEKLKKVAEELAKEAAKISPVAGTMAKAMGEGWINLAKAAEKALEDKEKAEKAALDLAEYLEKNKDEILAHLKGILDAAKAAAAAAAAAKALEELLKAL:LFVCGGKVDVRAPIPPSFRDRLLTYTAKNASELHEHFILAETFKDYFKENAYPDLLVFEDDIASISSLIIIFLESPGSLVELGIFCNKSELFKKILIVASAEEVYGEDSFIYLGPLEYIKKKVSSSVVIYPWPDPEVLKYDNDFLDDLCVNIKEKLSSI	5.974006894691475	0.5868358327204338	64.270836	0.59949374	23.357006	6.0613956
design_39	6	ALEELKKETEELAKEAAKISEKVGIAAKAMAKGWIALGEAAKKALEDKEKADKALKDLAEYVREKKDEILKHLKEIEEAAEKAEKKAEEERLKKLEEELK:LFVCGGKVDVRAPIPPSFRDRLLTYTAKNASELHEHFILAETFKDYFKENAYPDLLVFEDDIASISSLIIIFLESPGSLVELGIFCNKSELFKKILIVASAEEVYGEDSFIYLGPLEYIKKKVSSSVVIYPWPDPEVLKYDNDFLDDLCVNIKEKLSSI	15.514071485648836	0.25428913044811485	62.28584	0.5760471	27.294308	18.249298
design_39	7	ALEKLKKVTEELAKKAKEISEVMGIEAEAMAKGIIALAEKAKEALEDEEKANKAALDLAEYVEKNKEKILAGLKARYEAAKAAAAAAAAAAAAAAAEAAR:LFVCGGKVDVRAPIPPSFRDRLLTYTAKNASELHEHFILAETFKDYFKENAYPDLLVFEDDIASISSLIIIFLESPGSLVELGIFCNKSELFKKILIVASAEEVYGEDSFIYLGPLEYIKKKVSSSVVIYPWPDPEVLKYDNDFLDDLCVNIKEKLSSI	20.008008562801127	0.19105107262599713	62.070263	0.57673943	26.59266	15.770878
design_39	8	GLERLEEETRELAEEAKKIGEVVGIMAEAMGKGWIALAKAGKEALEDEEKAEKMAEDLAEYVREKREEILEHLKRIEEAAKAAAAAAAAARAAALAAALA:LFVCGGKVDVRAPIPPSFRDRLLTYTAKNASELHEHFILAETFKDYFKENAYPDLLVFEDDIASISSLIIIFLESPGSLVELGIFCNKSELFKKILIVASAEEVYGEDSFIYLGPLEYIKKKVSSSVVIYPWPDPEVLKYDNDFLDDLCVNIKEKLSSI	12.31018262036765	0.41367475366600437	64.928	0.575023	26.63805	17.570637
design_39	9	ALEELRAEAAALAARAAEIGPVEGIEARAMGEGWIALAEAAEKALEDKEKAEKAALDLAEYVRKRADEILASLRARAKAAEEAAKKAAEEKAKEEEEKLK:LFVCGGKVDVRAPIPPSFRDRLLTYTAKNASELHEHFILAETFKDYFKENAYPDLLVFEDDIASISSLIIIFLESPGSLVELGIFCNKSELFKKILIVASAEEVYGEDSFIYLGPLEYIKKKVSSSVVIYPWPDPEVLKYDNDFLDDLCVNIKEKLSSI	14.208215046923934	0.25396381565866755	66.13493	0.5808651	25.88293	10.402805
design_39	10	ALEELKKATDELAAEAAKISKTAGIRAKAMGDGLIALAKKGEEALEDKEKAEKQALDLANYVKENKDEILKYLEDIEKAAKKAAEEAEKKRKEEEEKKKK:LFVCGGKVDVRAPIPPSFRDRLLTYTAKNASELHEHFILAETFKDYFKENAYPDLLVFEDDIASISSLIIIFLESPGSLVELGIFCNKSELFKKILIVASAEEVYGEDSFIYLGPLEYIKKKVSSSVVIYPWPDPEVLKYDNDFLDDLCVNIKEKLSSI	16.705332068265363	0.20874165714708626	88.77836	0.57800645	25.559673	14.086709
design_39	11	ALEELKKETEELAKEAAKIGKEMGIEAKAMGEGIINLAKAGEKALESKEEADKMAKDLAEYVREKKEEILKSLKERYEAAKAAAAKAAAEKARKLEEELR:LFVCGGKVDVRAPIPPSFRDRLLTYTAKNASELHEHFILAETFKDYFKENAYPDLLVFEDDIASISSLIIIFLESPGSLVELGIFCNKSELFKKILIVASAEEVYGEDSFIYLGPLEYIKKKVSSSVVIYPWPDPEVLKYDNDFLDDLCVNIKEKLSSI	10.474205634099533	0.399191532260532	55.19748	0.59086	25.100548	12.31723
design_39	12	ALEELKREGEELAEEAKKIGEVMGIEAKSMAEGWIALAEAGKKALEDEEKAEKQARDLAEYVRERRDEILASLKERYEAAKKAAEEAAKKKAEEEKKKKE:LFVCGGKVDVRAPIPPSFRDRLLTYTAKNASELHEHFILAETFKDYFKENAYPDLLVFEDDIASISSLIIIFLESPGSLVELGIFCNKSELFKKILIVASAEEVYGEDSFIYLGPLEYIKKKVSSSVVIYPWPDPEVLKYDNDFLDDLCVNIKEKLSSI	19.17944100829255	0.16235043870109941	63.749557	0.58355755	26.44084	14.688839
design_39	13	ALERLKAVADELAKRAKEIGEVEGIEAKAMGKGWIALAEKGKEALEDKEKADKQALDLADYIEEKKDEILASLKERREAAKEAAEKAKKEKEEEKKKKEE:LFVCGGKVDVRAPIPPSFRDRLLTYTAKNASELHEHFILAETFKDYFKENAYPDLLVFEDDIASISSLIIIFLESPGSLVELGIFCNKSELFKKILIVASAEEVYGEDSFIYLGPLEYIKKKVSSSVVIYPWPDPEVLKYDNDFLDDLCVNIKEKLSSI	19.410180391695334	0.21717639673161063	67.0996	0.6010462	23.939552	9.600775
design_39	14	ALEELRKEGEELAAEAAEISEVVGIRARAMAEGWINLAEAGKKALEDKEKADKQALDLAEYVRERREEILEELKEIEKAAKEAAEAAAKKKAEELLKELE:LFVCGGKVDVRAPIPPSFRDRLLTYTAKNASELHEHFILAETFKDYFKENAYPDLLVFEDDIASISSLIIIFLESPGSLVELGIFCNKSELFKKILIVASAEEVYGEDSFIYLGPLEYIKKKVSSSVVIYPWPDPEVLKYDNDFLDDLCVNIKEKLSSI	21.408955213831113	0.21688260487856972	69.419304	0.57126856	27.297222	17.9982
design_39	15	ALEELKKETEELAKEAAKIGPVVGKAAKAMAEGLIALAKAAEKALEDKEKAEKAALDLAEYVRERKDEILASLVAMEKAAKEAAAKAEAEKKKKEEEKLK:LFVCGGKVDVRAPIPPSFRDRLLTYTAKNASELHEHFILAETFKDYFKENAYPDLLVFEDDIASISSLIIIFLESPGSLVELGIFCNKSELFKKILIVASAEEVYGEDSFIYLGPLEYIKKKVSSSVVIYPWPDPEVLKYDNDFLDDLCVNIKEKLSSI	10.995359794210897	0.31366152698845035	86.15675	0.5741888	26.550777	14.679201
design_39	16	GLEELEKEAKELAEEAKKISEVVGIEAEAMGKGWIALAKKGKEALEDEEKAEKQAKDLAEYIRKNKDEILKSLEDRYKAAKEAAAKAAAAKAEEEKKKLE:LFVCGGKVDVRAPIPPSFRDRLLTYTAKNASELHEHFILAETFKDYFKENAYPDLLVFEDDIASISSLIIIFLESPGSLVELGIFCNKSELFKKILIVASAEEVYGEDSFIYLGPLEYIKKKVSSSVVIYPWPDPEVLKYDNDFLDDLCVNIKEKLSSI	20.13683566512914	0.2377048686617561	56.28997	0.5887427	25.582102	14.464945
design_39	17	ALEELEKETKELAERAAEISERVGIEAKAMGEGIINLAKAGEKALEDKEKAEKQALDLAKYVREKKDEILAGLEEREKAAKEAEAEAEKKKKELEEKLKK:LFVCGGKVDVRAPIPPSFRDRLLTYTAKNASELHEHFILAETFKDYFKENAYPDLLVFEDDIASISSLIIIFLESPGSLVELGIFCNKSELFKKILIVASAEEVYGEDSFIYLGPLEYIKKKVSSSVVIYPWPDPEVLKYDNDFLDDLCVNIKEKLSSI	28.267711955895177	0.10553425074316691	65.185585	0.5732392	27.50145	18.509588
design_39	18	GLEKLKKVAEELAKEAEKIGEKVGIEAKAMGEGWINLAKAAEKALEDKEKAEKAALDLAEYLEKRKEEILESLKERYEAAKEAEAKAKKEKEEELKKKLE:LFVCGGKVDVRAPIPPSFRDRLLTYTAKNASELHEHFILAETFKDYFKENAYPDLLVFEDDIASISSLIIIFLESPGSLVELGIFCNKSELFKKILIVASAEEVYGEDSFIYLGPLEYIKKKVSSSVVIYPWPDPEVLKYDNDFLDDLCVNIKEKLSSI	17.52068522433877	0.2118102978124754	67.2857	0.5975574	23.950214	6.1822076
design_39	19	ALAELEAAAAELAAAAAAISPVAGTEAAAMAKGIIALGKAGEKALEDKEKADKMARDLAAEVRARRDEILAGIRARLAAAEEAAAAEAKKREEELKKLLE:LFVCGGKVDVRAPIPPSFRDRLLTYTAKNASELHEHFILAETFKDYFKENAYPDLLVFEDDIASISSLIIIFLESPGSLVELGIFCNKSELFKKILIVASAEEVYGEDSFIYLGPLEYIKKKVSSSVVIYPWPDPEVLKYDNDFLDDLCVNIKEKLSSI	24.144954642690436	0.13474816137062642	77.14764	0.56577456	27.591606	16.076374
design_39	20	GLEELKAETEELAKEAAKISPVVGTEAKAMAEGWINLAKKGKEALEDEEKAEKMALDLAEFVRKNKEEILAGLQRRYEAAKAAAAAAAEAAAAAAKALAE:LFVCGGKVDVRAPIPPSFRDRLLTYTAKNASELHEHFILAETFKDYFKENAYPDLLVFEDDIASISSLIIIFLESPGSLVELGIFCNKSELFKKILIVASAEEVYGEDSFIYLGPLEYIKKKVSSSVVIYPWPDPEVLKYDNDFLDDLCVNIKEKLSSI	11.594689455428412	0.33043264821194074	89.20244	0.58166736	24.898441	9.380089
design_39	21	GLERLAAEGAALAAEAAKIGPVVGTEAAAMAKGWLALAKAAAEALEDPEKAEKAALDLAELVRERRDEILAHLKAIADAAKEAAAAAAAAAAAAAAAAAA:LFVCGGKVDVRAPIPPSFRDRLLTYTAKNASELHEHFILAETFKDYFKENAYPDLLVFEDDIASISSLIIIFLESPGSLVELGIFCNKSELFKKILIVASAEEVYGEDSFIYLGPLEYIKKKVSSSVVIYPWPDPEVLKYDNDFLDDLCVNIKEKLSSI	18.02769273118721	0.17355671374406195	75.10861	0.5614755	28.077541	16.39404
design_39	22	ALEELKKEMEKLAEEAKKISEKVGIEAKAMAEGWINLAKKGKEALEDKEKAEKQALDLAEYVREKKDEILKSLKEREEAAEEAERRAEEERRRREEEERR:LFVCGGKVDVRAPIPPSFRDRLLTYTAKNASELHEHFILAETFKDYFKENAYPDLLVFEDDIASISSLIIIFLESPGSLVELGIFCNKSELFKKILIVASAEEVYGEDSFIYLGPLEYIKKKVSSSVVIYPWPDPEVLKYDNDFLDDLCVNIKEKLSSI	17.550195480820182	0.1958600219555149	67.26428	0.5822166	26.256378	14.707802
design_39	23	ALERLKEVAEELAKEAKEISEVAGIMAKAMGEGWINLAKAAEKALEDKEKAEKAALDLAELLEREKEKILEEIKKIVEEAKKAEEEAKKKKEEELKKKLE:LFVCGGKVDVRAPIPPSFRDRLLTYTAKNASELHEHFILAETFKDYFKENAYPDLLVFEDDIASISSLIIIFLESPGSLVELGIFCNKSELFKKILIVASAEEVYGEDSFIYLGPLEYIKKKVSSSVVIYPWPDPEVLKYDNDFLDDLCVNIKEKLSSI	19.71557500536963	0.23009450959456348	66.544014	0.5877939	25.52404	8.345823
design_39	24	ALEKLKKEAEELAEEAAKLGPVMGTHAKAMGEGWINLAKAAEKALEDKEKAEKAALDLAEYVREKKDEILKHLEDIAKAAEEAAAAAEAARAEALLKELA:LFVCGGKVDVRAPIPPSFRDRLLTYTAKNASELHEHFILAETFKDYFKENAYPDLLVFEDDIASISSLIIIFLESPGSLVELGIFCNKSELFKKILIVASAEEVYGEDSFIYLGPLEYIKKKVSSSVVIYPWPDPEVLKYDNDFLDDLCVNIKEKLSSI	19.95007310058244	0.2648428610965844	62.822796	0.5684738	27.963892	16.831997
design_39	25	ALEELKKEAEELAKEAKEISEIVGIEAKEMGKGWINLAKAGEKALEDKEKADKQALDLAKYVKENKEKILESLKERYEAAKEAAAKAKEAKAKAELEALK:LFVCGGKVDVRAPIPPSFRDRLLTYTAKNASELHEHFILAETFKDYFKENAYPDLLVFEDDIASISSLIIIFLESPGSLVELGIFCNKSELFKKILIVASAEEVYGEDSFIYLGPLEYIKKKVSSSVVIYPWPDPEVLKYDNDFLDDLCVNIKEKLSSI	17.84475749327243	0.3095139375271897	60.34276	0.5736985	27.20401	15.302137
design_39	26	ALEELKKAMEELAKEAAKISEVAGIEAKAMGEGWINLAKAGEKALEDKEKAEKQALDLAEYVKENKDEILASLKERLEAAKKAEEEAKKKKEEELKKKLE:LFVCGGKVDVRAPIPPSFRDRLLTYTAKNASELHEHFILAETFKDYFKENAYPDLLVFEDDIASISSLIIIFLESPGSLVELGIFCNKSELFKKILIVASAEEVYGEDSFIYLGPLEYIKKKVSSSVVIYPWPDPEVLKYDNDFLDDLCVNIKEKLSSI	21.605734905162702	0.18268405636822682	58.01783	0.5769578	27.103458	14.043772
design_39	27	ALEELKKVGEELAKEAAKIGKEEGIAAKAMAEGWLNLAEKAKEALEDKEKADKAALDLAEYVRKNKDEILASLKAMADAAKAAAAAAAAAKAAEAAAAAA:LFVCGGKVDVRAPIPPSFRDRLLTYTAKNASELHEHFILAETFKDYFKENAYPDLLVFEDDIASISSLIIIFLESPGSLVELGIFCNKSELFKKILIVASAEEVYGEDSFIYLGPLEYIKKKVSSSVVIYPWPDPEVLKYDNDFLDDLCVNIKEKLSSI	17.579642373560183	0.18666376366017964	82.58521	0.5805688	25.469963	15.680813
design_39	28	ALEELKKEAEKLAAEAAEISPVAGTLAKAMGEGIINLAKAGEKALEDKEKADKQALDLAEYVRERRDEILAHLKDIEEAAKAAAAAAAAAAAAAAAEAAA:LFVCGGKVDVRAPIPPSFRDRLLTYTAKNASELHEHFILAETFKDYFKENAYPDLLVFEDDIASISSLIIIFLESPGSLVELGIFCNKSELFKKILIVASAEEVYGEDSFIYLGPLEYIKKKVSSSVVIYPWPDPEVLKYDNDFLDDLCVNIKEKLSSI	21.33287713941761	0.21057004974426247	81.22423	0.5650836	27.605227	17.321232
design_39	29	ALEELKKETEELAKEAAKISPVMGKEAKAMAEGLINLAKAAEKALEDKEKAEKAAKDLAKYVREKKDEILKGLKDREEAAKAAAEAAKKAALEKLKKLLE:LFVCGGKVDVRAPIPPSFRDRLLTYTAKNASELHEHFILAETFKDYFKENAYPDLLVFEDDIASISSLIIIFLESPGSLVELGIFCNKSELFKKILIVASAEEVYGEDSFIYLGPLEYIKKKVSSSVVIYPWPDPEVLKYDNDFLDDLCVNIKEKLSSI	18.881180475392462	0.18410952259688498	75.61738	0.5776588	26.017872	15.200387
design_39	30	ALEELKAAGKELAAEAAKISPVMGTAAKAMADGWIALAKAAEKALEDKEKAEKAALDLAKYVREKKDEILASLKEMEEAAKAAAAAAAAAKAAEAARLLE:LFVCGGKVDVRAPIPPSFRDRLLTYTAKNASELHEHFILAETFKDYFKENAYPDLLVFEDDIASISSLIIIFLESPGSLVELGIFCNKSELFKKILIVASAEEVYGEDSFIYLGPLEYIKKKVSSSVVIYPWPDPEVLKYDNDFLDDLCVNIKEKLSSI	9.860953339670223	0.3405606337398759	82.08222	0.57073915	26.421728	14.602699
design_39	31	ALERLKAEADKLAAEAAKISKTMGIEAKAMGKGWIALAEAAKKALEDKEKADKAADDLADYVEEKRDEILAGLKEREKAAKEAAKEAEEKKKKEELEKLK:LFVCGGKVDVRAPIPPSFRDRLLTYTAKNASELHEHFILAETFKDYFKENAYPDLLVFEDDIASISSLIIIFLESPGSLVELGIFCNKSELFKKILIVASAEEVYGEDSFIYLGPLEYIKKKVSSSVVIYPWPDPEVLKYDNDFLDDLCVNIKEKLSSI	10.64646199033074	0.3253146505936854	61.81794	0.57736444	26.996714	14.475413
design_4	0	SMEAIAKKVAELAEKVMEEERKRVLEKYTKEAEELRKAGKEEEAEKVLAEGEKKAKELEEEGKALKEMALYGPLGGLIAIEGMLKKRAEREAAEAARKAA:LFVCGGKVDVRAPIPPSFRDRLLTYTAKNASELHEHFILAETFKDYFKENAYPDLLVFEDDIASISSLIIIFLESPGSLVELGIFCNKSELFKKILIVASAEEVYGEDSFIYLGPLEYIKKKVSSSVVIYPWPDPEVLKYDNDFLDDLCVNIKEKLSSI	1.4202902177109977	0.9573789878823568	87.536804	0.746839	12.2130165	1.952221
design_4	1	SEKEKAEKAAEEARKAMEERRKRVLEKYTAEAEALKAAGKEEEAAAVLAEGEKKAKRLEEEGKALEKMALYGPKGAEIAVEGMKKGRAARAAKEAAAAAA:LFVCGGKVDVRAPIPPSFRDRLLTYTAKNASELHEHFILAETFKDYFKENAYPDLLVFEDDIASISSLIIIFLESPGSLVELGIFCNKSELFKKILIVASAEEVYGEDSFIYLGPLEYIKKKVSSSVVIYPWPDPEVLKYDNDFLDDLCVNIKEKLSSI	1.5196518988329113	0.9532668364351703	76.348434	0.689293	15.6923895	3.401721
design_4	2	SLEEIAKKVAELAREAMEERRKEVLEEYGKKAKELEEEGKKEEAEKVRKEGEEKAKRLEEEGKALEKAALYGPFGGLVAIEGMKKGRAKRAAARAARLAA:LFVCGGKVDVRAPIPPSFRDRLLTYTAKNASELHEHFILAETFKDYFKENAYPDLLVFEDDIASISSLIIIFLESPGSLVELGIFCNKSELFKKILIVASAEEVYGEDSFIYLGPLEYIKKKVSSSVVIYPWPDPEVLKYDNDFLDDLCVNIKEKLSSI	10.7816513852923	0.4297396858733756	85.57066	0.5663077	27.37522	16.73531
design_4	3	SAAALAAAVAALAAAVMAAQRAAVAAAYGARAAKLAAEGRTAEAAAALAEGAAKAAELEANGKAMAAMALYGPKGGLIAVAGAIKGAAEAAARAAAAAAA:LFVCGGKVDVRAPIPPSFRDRLLTYTAKNASELHEHFILAETFKDYFKENAYPDLLVFEDDIASISSLIIIFLESPGSLVELGIFCNKSELFKKILIVASAEEVYGEDSFIYLGPLEYIKKKVSSSVVIYPWPDPEVLKYDNDFLDDLCVNIKEKLSSI	13.457273731698582	0.24656023553092388	68.56983	0.5641558	26.90702	18.588127
design_4	4	SLKAIALLVAALMAAAMAARRDAVLARYGAEAAALAAEGREEEAAAALARGAEEAARLEAEGKALVAAALYGPFGGLVALAGMAKKAAEAAARRLARLLA:LFVCGGKVDVRAPIPPSFRDRLLTYTAKNASELHEHFILAETFKDYFKENAYPDLLVFEDDIASISSLIIIFLESPGSLVELGIFCNKSELFKKILIVASAEEVYGEDSFIYLGPLEYIKKKVSSSVVIYPWPDPEVLKYDNDFLDDLCVNIKEKLSSI	4.618668645359207	0.7049569325641019	75.23634	0.56941676	26.612825	9.567062
design_4	5	SELLVALAVAAAAAAAMAALAAATAAAAGAEAAALAAAGRTEEAAAAAAAGAAAAARLAAEGVAMVLMALYGPLGGAIAVAGMLKKAAEAAAARAAAAAA:LFVCGGKVDVRAPIPPSFRDRLLTYTAKNASELHEHFILAETFKDYFKENAYPDLLVFEDDIASISSLIIIFLESPGSLVELGIFCNKSELFKKILIVASAEEVYGEDSFIYLGPLEYIKKKVSSSVVIYPWPDPEVLKYDNDFLDDLCVNIKEKLSSI	2.993053173239295	0.8701231971331287	80.4801	0.5965635	22.532698	5.416127
design_4	6	SKEEKAKEVAEKMKKAMEELKADVLADYTAKAAELAAAGKTAEAAAELAKGKAEAARLEANGKALEEMALYGPEGGEIAYKGMEKGKAERAAKKLAEALA:LFVCGGKVDVRAPIPPSFRDRLLTYTAKNASELHEHFILAETFKDYFKENAYPDLLVFEDDIASISSLIIIFLESPGSLVELGIFCNKSELFKKILIVASAEEVYGEDSFIYLGPLEYIKKKVSSSVVIYPWPDPEVLKYDNDFLDDLCVNIKEKLSSI	1.3174215394207076	0.9650671588781622	79.146355	0.7069628	14.837676	3.2854798
design_4	7	SEEEKAKEAAKEAEKAMEELRRRVLEEYGARAEALAAEGREEEAARVRAEGEERAKRLEEEGKALKEMALYGPKGGEIAIKGMKEKRAEREARRAAALAA:LFVCGGKVDVRAPIPPSFRDRLLTYTAKNASELHEHFILAETFKDYFKENAYPDLLVFEDDIASISSLIIIFLESPGSLVELGIFCNKSELFKKILIVASAEEVYGEDSFIYLGPLEYIKKKVSSSVVIYPWPDPEVLKYDNDFLDDLCVNIKEKLSSI	14.387431094239577	0.3568166521376139	79.12393	0.57123077	26.413803	12.791763
design_4	8	SLLLVSLLVAALAAAAMAALRDAVRARYAAEAEALAAAGREAEAAAARAAGEAEAARLEAEGKAMAAMALAGPLGGLIAVAGMLAGAAARAAKAAAAAAA:LFVCGGKVDVRAPIPPSFRDRLLTYTAKNASELHEHFILAETFKDYFKENAYPDLLVFEDDIASISSLIIIFLESPGSLVELGIFCNKSELFKKILIVASAEEVYGEDSFIYLGPLEYIKKKVSSSVVIYPWPDPEVLKYDNDFLDDLCVNIKEKLSSI	5.036236520324535	0.6733511238560087	72.878654	0.5807473	24.770739	7.9112635
design_4	9	SAEEKAKEVAERMEKEMEKLREEVLKRYGAEAAALAAAGKEEEAAKALAEGKAKAAELEAEGKALKQMALYGPKGGEIALEGMEKKRKEREEKERKRAEE:LFVCGGKVDVRAPIPPSFRDRLLTYTAKNASELHEHFILAETFKDYFKENAYPDLLVFEDDIASISSLIIIFLESPGSLVELGIFCNKSELFKKILIVASAEEVYGEDSFIYLGPLEYIKKKVSSSVVIYPWPDPEVLKYDNDFLDDLCVNIKEKLSSI	1.02948856663094	0.9802220379223506	86.679565	0.76096743	10.793673	2.0596662
design_4	10	SLLLIRLLVALLMAAAMDALAERERARAEARAAALRAAGKEEEAAKVLAEGAARAARLEEERRAMVLMALYGPLGGLIALLGMLAKAAARAAAEAARLAA:LFVCGGKVDVRAPIPPSFRDRLLTYTAKNASELHEHFILAETFKDYFKENAYPDLLVFEDDIASISSLIIIFLESPGSLVELGIFCNKSELFKKILIVASAEEVYGEDSFIYLGPLEYIKKKVSSSVVIYPWPDPEVLKYDNDFLDDLCVNIKEKLSSI	4.486839632561189	0.6889360483836297	78.99107	0.5784717	25.304205	10.036385
design_4	11	SLAAIAAAVAAAAAAAMAALAAAVVADAAARAAALAAAGREAEAAAALAEGAAKAARLAAEGAALVAMALAGPVGGAIAVAGMAAGAAARAAALAAAAAA:LFVCGGKVDVRAPIPPSFRDRLLTYTAKNASELHEHFILAETFKDYFKENAYPDLLVFEDDIASISSLIIIFLESPGSLVELGIFCNKSELFKKILIVASAEEVYGEDSFIYLGPLEYIKKKVSSSVVIYPWPDPEVLKYDNDFLDDLCVNIKEKLSSI	4.154799835180038	0.7277874070363951	86.0782	0.5780936	24.215435	7.7542896
design_4	12	SLAALAAAAAAAAAAAMAALAAEVLARAGAAAAALAAAGREAEAAAVAAAGAARAARLAAEGAALVLMALFGPKGGLIAVAGMLAGRAKRAAKRLAALLA:LFVCGGKVDVRAPIPPSFRDRLLTYTAKNASELHEHFILAETFKDYFKENAYPDLLVFEDDIASISSLIIIFLESPGSLVELGIFCNKSELFKKILIVASAEEVYGEDSFIYLGPLEYIKKKVSSSVVIYPWPDPEVLKYDNDFLDDLCVNIKEKLSSI	5.036297222300201	0.6901192887059101	75.194534	0.56770587	25.843916	10.233341
design_4	13	SLAAIAAATAAAAAAAMAELAADAAARYAAEAAALAAAGKTAEAAAAAAAGAAAAARLAAEGAALVAAALAGPVGGQIAIEGMRKKRAERAAKEAAAAAA:LFVCGGKVDVRAPIPPSFRDRLLTYTAKNASELHEHFILAETFKDYFKENAYPDLLVFEDDIASISSLIIIFLESPGSLVELGIFCNKSELFKKILIVASAEEVYGEDSFIYLGPLEYIKKKVSSSVVIYPWPDPEVLKYDNDFLDDLCVNIKEKLSSI	6.358261789287806	0.5542868039181994	74.21226	0.5627266	26.89372	16.584993
design_4	14	SLAAIAAATAAAAAAAMAAEAARVAADAGAAAEALRAAGEDEAAAAAAAAGAAAVARLAADGAALVLMALYGPVGGAIAVEGMEKKRAERAAARAARAAA:LFVCGGKVDVRAPIPPSFRDRLLTYTAKNASELHEHFILAETFKDYFKENAYPDLLVFEDDIASISSLIIIFLESPGSLVELGIFCNKSELFKKILIVASAEEVYGEDSFIYLGPLEYIKKKVSSSVVIYPWPDPEVLKYDNDFLDDLCVNIKEKLSSI	10.732244105861492	0.6010079506751167	73.79464	0.5667343	26.402538	14.849314
design_4	15	SSSLLALLTAALAAAVMAAMAAATAAAAAAAAAALAAAGRADEAAAVLAEGAKKAAALAAEGAALALAALYGPLGGLIAVAGMLKGAAAAAAKAAAALAA:LFVCGGKVDVRAPIPPSFRDRLLTYTAKNASELHEHFILAETFKDYFKENAYPDLLVFEDDIASISSLIIIFLESPGSLVELGIFCNKSELFKKILIVASAEEVYGEDSFIYLGPLEYIKKKVSSSVVIYPWPDPEVLKYDNDFLDDLCVNIKEKLSSI	3.3296118389881113	0.8201150226200401	68.536095	0.56976104	25.59651	9.292198
design_4	16	SAEAIAKAVAAAAAAVMAALAADVAARAGAEAAALAAAGRTAEAAAAAAAGAAAAARLAAEGAALVAAALAGPKGGAIAVAGAIAKRAAAAAAAAARAAA:LFVCGGKVDVRAPIPPSFRDRLLTYTAKNASELHEHFILAETFKDYFKENAYPDLLVFEDDIASISSLIIIFLESPGSLVELGIFCNKSELFKKILIVASAEEVYGEDSFIYLGPLEYIKKKVSSSVVIYPWPDPEVLKYDNDFLDDLCVNIKEKLSSI	9.025879502115268	0.41132190577227684	81.17678	0.5614978	26.710585	15.293911
design_4	17	SLALLAALVAALAAAAMAARAAAVAAKYGAEAAALAAAGRTAEAAAAAAAGAAEVARLAAEGAALAAMALAGPLGGLIAVAGMLAKAAAAAAKRAAAAAA:LFVCGGKVDVRAPIPPSFRDRLLTYTAKNASELHEHFILAETFKDYFKENAYPDLLVFEDDIASISSLIIIFLESPGSLVELGIFCNKSELFKKILIVASAEEVYGEDSFIYLGPLEYIKKKVSSSVVIYPWPDPEVLKYDNDFLDDLCVNIKEKLSSI	3.9206839352425944	0.7765802904874111	68.86479	0.5724064	25.477406	12.132433
design_4	18	SEKEKAEKVAKAAKEAMDALRAAVLAAYGAKAAALAAAGKAEEAAAAAAAGAAKAAELAANGEAMEKAALYGPKGGEIAIEGMKKKAAEAAAKLAAAAAA:LFVCGGKVDVRAPIPPSFRDRLLTYTAKNASELHEHFILAETFKDYFKENAYPDLLVFEDDIASISSLIIIFLESPGSLVELGIFCNKSELFKKILIVASAEEVYGEDSFIYLGPLEYIKKKVSSSVVIYPWPDPEVLKYDNDFLDDLCVNIKEKLSSI	10.282049695932503	0.3491982454108987	73.70812	0.57167274	26.983751	13.754489
design_4	19	SLAAIAAAVAALAAAVMAARRAAVRAAYGALAAALRAAGKEAEAEAALAAGEAEAARLEAEGAALAAMALYGPLGGLIAVAGMLKGAAARAAALAAALAA:LFVCGGKVDVRAPIPPSFRDRLLTYTAKNASELHEHFILAETFKDYFKENAYPDLLVFEDDIASISSLIIIFLESPGSLVELGIFCNKSELFKKILIVASAEEVYGEDSFIYLGPLEYIKKKVSSSVVIYPWPDPEVLKYDNDFLDDLCVNIKEKLSSI	2.6343230544681964	0.8921941902542085	74.09652	0.6163008	21.611057	4.794977
design_4	20	SLKLLALKVAELMRKAMEERRADVLADYAARAAALAAAGETEAAAAALAAGEAEAARLEEEGKAMEKAALYGPLGGLIAYEGMRKKKAERAAKRAAAAAA:LFVCGGKVDVRAPIPPSFRDRLLTYTAKNASELHEHFILAETFKDYFKENAYPDLLVFEDDIASISSLIIIFLESPGSLVELGIFCNKSELFKKILIVASAEEVYGEDSFIYLGPLEYIKKKVSSSVVIYPWPDPEVLKYDNDFLDDLCVNIKEKLSSI	5.72909165759749	0.5920656526617956	89.75531	0.5674631	26.448893	12.206972
design_4	21	SEELKAKKVAEEMRAAMEELRARVLARHGAAAAALAAAGREAEAAAVAAAGAAEAARLEEEGKAMEKMALYGPKGGEIALAGMKKKAAERAAALAAALAA:LFVCGGKVDVRAPIPPSFRDRLLTYTAKNASELHEHFILAETFKDYFKENAYPDLLVFEDDIASISSLIIIFLESPGSLVELGIFCNKSELFKKILIVASAEEVYGEDSFIYLGPLEYIKKKVSSSVVIYPWPDPEVLKYDNDFLDDLCVNIKEKLSSI	2.2794417407139904	0.9014689532087069	75.933	0.6037068	22.670977	5.109192
design_4	22	SEEEKAKKVAEEARKAMEEERARVLARHAKAAAALAAAGRTAEAAAEAAAGAAEAARLEAEGKAMEQAALYGPEGGEIAVEGMKKKRAEREAKRAAAAAA:LFVCGGKVDVRAPIPPSFRDRLLTYTAKNASELHEHFILAETFKDYFKENAYPDLLVFEDDIASISSLIIIFLESPGSLVELGIFCNKSELFKKILIVASAEEVYGEDSFIYLGPLEYIKKKVSSSVVIYPWPDPEVLKYDNDFLDDLCVNIKEKLSSI	7.026955654112681	0.5257228927925482	75.496376	0.56727123	27.4799	16.979649
design_4	23	SPAAIAAAVAAAMAAAMAALRARVRARYDAEADALAAAGREAEAAAARAEGAAKAARLEAEGAALVAAALYGPLGGLIALAGMAAGAAAAAAARAAAAAA:LFVCGGKVDVRAPIPPSFRDRLLTYTAKNASELHEHFILAETFKDYFKENAYPDLLVFEDDIASISSLIIIFLESPGSLVELGIFCNKSELFKKILIVASAEEVYGEDSFIYLGPLEYIKKKVSSSVVIYPWPDPEVLKYDNDFLDDLCVNIKEKLSSI	23.277703888490052	0.2829948883825572	66.18997	0.56057286	27.391666	14.976139
design_4	24	SLTLISLLVAALAAAAMAAAAAAVAAAAGAKAAALAAAGRAAEAAAAAAAGAAAAARLAAEGIALVAMALAGPLGGLIAVAGMIAGAAAAAAARLAAALA:LFVCGGKVDVRAPIPPSFRDRLLTYTAKNASELHEHFILAETFKDYFKENAYPDLLVFEDDIASISSLIIIFLESPGSLVELGIFCNKSELFKKILIVASAEEVYGEDSFIYLGPLEYIKKKVSSSVVIYPWPDPEVLKYDNDFLDDLCVNIKEKLSSI	18.98761534076478	0.18837699907411332	68.166084	0.55825853	26.654083	17.109558
design_4	25	SEEEKARAVAEEARAAMAELAARTLADHGARAAALAAEGREEEAAAVLAEGAAEAARLAAEGAAMAAAALAGPKGGEIAVEGMKKKRAERDAARAAAAAA:LFVCGGKVDVRAPIPPSFRDRLLTYTAKNASELHEHFILAETFKDYFKENAYPDLLVFEDDIASISSLIIIFLESPGSLVELGIFCNKSELFKKILIVASAEEVYGEDSFIYLGPLEYIKKKVSSSVVIYPWPDPEVLKYDNDFLDDLCVNIKEKLSSI	11.356016071239022	0.444368550515021	82.39627	0.5651434	27.323753	18.156918
design_4	26	SEEAKAAAVAAAAAAVAAARRAAVVARAAAEAAALAAAGKTAEAAAALAAGAAAAARLAAEGAALAAAALAGPEGGAIAVAGAIAGAAERAAARAAALAA:LFVCGGKVDVRAPIPPSFRDRLLTYTAKNASELHEHFILAETFKDYFKENAYPDLLVFEDDIASISSLIIIFLESPGSLVELGIFCNKSELFKKILIVASAEEVYGEDSFIYLGPLEYIKKKVSSSVVIYPWPDPEVLKYDNDFLDDLCVNIKEKLSSI	7.2007294618174695	0.5438568292276785	68.879555	0.56522655	26.662268	17.003284
design_4	27	SLAAIAAAAAAAAAAVMAALKAAAAAKYGAEAAALAAEGKTEEAAKVAAEGAEKAKELEANGKALVAMALAGPKGGIIAVAGAIAGAAKRALAELARLLA:LFVCGGKVDVRAPIPPSFRDRLLTYTAKNASELHEHFILAETFKDYFKENAYPDLLVFEDDIASISSLIIIFLESPGSLVELGIFCNKSELFKKILIVASAEEVYGEDSFIYLGPLEYIKKKVSSSVVIYPWPDPEVLKYDNDFLDDLCVNIKEKLSSI	12.046789741847824	0.31288216501810423	66.978645	0.5671844	27.122915	15.985094
design_4	28	SLTLISLLVALLAAAAMAALAAAVAARHAAEAAALAAAGREAEAAAAAAAGAAEVARLAAEGAALVAMALYGPFGGLVAVAGMLAGRAAAAAARAAAAAA:LFVCGGKVDVRAPIPPSFRDRLLTYTAKNASELHEHFILAETFKDYFKENAYPDLLVFEDDIASISSLIIIFLESPGSLVELGIFCNKSELFKKILIVASAEEVYGEDSFIYLGPLEYIKKKVSSSVVIYPWPDPEVLKYDNDFLDDLCVNIKEKLSSI	9.60075580606703	0.541398038133558	73.61194	0.5628919	26.931221	17.028194
design_4	29	SLLLLSLLVALLAALVMAALAADAVARYGARAAALAAAGKAAEAAAAAAAGAAEAARLAAEGAALVLAALYGPLGGLIAVLGMLKKRAARAAAAAAAAAA:LFVCGGKVDVRAPIPPSFRDRLLTYTAKNASELHEHFILAETFKDYFKENAYPDLLVFEDDIASISSLIIIFLESPGSLVELGIFCNKSELFKKILIVASAEEVYGEDSFIYLGPLEYIKKKVSSSVVIYPWPDPEVLKYDNDFLDDLCVNIKEKLSSI	5.355131267280411	0.6319657743186994	73.5595	0.5650616	26.558907	12.294886
design_4	30	SEAALAAAVAALAAAVAAALAAAVAAAYGARAAALAAAGRAAEAAATLAAGAAEAARLAADGAALVAAALYGPLGGLIAVAGALKGAAAAAAAAAAAAAA:LFVCGGKVDVRAPIPPSFRDRLLTYTAKNASELHEHFILAETFKDYFKENAYPDLLVFEDDIASISSLIIIFLESPGSLVELGIFCNKSELFKKILIVASAEEVYGEDSFIYLGPLEYIKKKVSSSVVIYPWPDPEVLKYDNDFLDDLCVNIKEKLSSI	10.087757164193748	0.4411535099543456	70.888596	0.554254	27.477484	17.332573
design_4	31	SLAAIAAAVAAAMAAAMAARRAAVRARYGAEAAALAAAGRAAEAAAAAAAGAAEAARLEAEGAALAAMALYGPLGGAIALAGMLAGAAAAAAARAAAAAA:LFVCGGKVDVRAPIPPSFRDRLLTYTAKNASELHEHFILAETFKDYFKENAYPDLLVFEDDIASISSLIIIFLESPGSLVELGIFCNKSELFKKILIVASAEEVYGEDSFIYLGPLEYIKKKVSSSVVIYPWPDPEVLKYDNDFLDDLCVNIKEKLSSI	22.668445546307765	0.2882058035419572	71.59478	0.5536771	27.274607	17.519205
design_40	0	AEEEKKKEEDEKKNKLAEDIGKAAKEGAKGHAKAALEYAKAEGKEAALKAAKSMKDLAKLYEELAKKAAADPATAKGAEEYKEAAKIAKEAAKKLLKMAK:LFVCGGKVDVRAPIPPSFRDRLLTYTAKNASELHEHFILAETFKDYFKENAYPDLLVFEDDIASISSLIIIFLESPGSLVELGIFCNKSELFKKILIVASAEEVYGEDSFIYLGPLEYIKKKVSSSVVIYPWPDPEVLKYDNDFLDDLCVNIKEKLSSI	2.886280547731379	0.8392069262578878	89.12166	0.58870625	24.66905	11.88005
design_40	1	SAAAAAAAAAAAKNERAADLGKAALAGAKGHAKAAKEYAKATGKEAAEKAAKSMKDLAKLYLELSKKAKADPATAAGAEELEKAAEVAKEAAKELAKAAK:LFVCGGKVDVRAPIPPSFRDRLLTYTAKNASELHEHFILAETFKDYFKENAYPDLLVFEDDIASISSLIIIFLESPGSLVELGIFCNKSELFKKILIVASAEEVYGEDSFIYLGPLEYIKKKVSSSVVIYPWPDPEVLKYDNDFLDDLCVNIKEKLSSI	15.79866945051449	0.20273531362259223	83.94658	0.5709419	27.08813	15.221113
design_40	2	AAEEEAAKKAAEKNALAKDYGKAAKAGAEGISKAALEYAKETGKEAALKAAKSMEDLAKLLKELAKKAKADPATAAGAEELEKAAEIAEKTSEELLKMAK:LFVCGGKVDVRAPIPPSFRDRLLTYTAKNASELHEHFILAETFKDYFKENAYPDLLVFEDDIASISSLIIIFLESPGSLVELGIFCNKSELFKKILIVASAEEVYGEDSFIYLGPLEYIKKKVSSSVVIYPWPDPEVLKYDNDFLDDLCVNIKEKLSSI	18.314059011386806	0.20406753143854336	66.98681	0.5784966	27.244799	16.69696
design_40	3	AAAAAAAEAAAAQNKRAADIGKAALEGAKGHAKAAREYAKATGKEAAKRAAASMKDLAKQLAAAAAAAAADPAQAAGAAWLKEGAAVAKATAAELAALAK:LFVCGGKVDVRAPIPPSFRDRLLTYTAKNASELHEHFILAETFKDYFKENAYPDLLVFEDDIASISSLIIIFLESPGSLVELGIFCNKSELFKKILIVASAEEVYGEDSFIYLGPLEYIKKKVSSSVVIYPWPDPEVLKYDNDFLDDLCVNIKEKLSSI	14.47071993225833	0.22155860355867812	90.63002	0.5640103	27.124315	13.913814
design_40	4	SAAAAAAAEAEERNRRAADLGLAALAGAIGISKAAKEYAKATGKEAQKKAAKSMLHLALLYLLLALLALADPATRLGALFLLLAALVALLTALYLKAQAK:LFVCGGKVDVRAPIPPSFRDRLLTYTAKNASELHEHFILAETFKDYFKENAYPDLLVFEDDIASISSLIIIFLESPGSLVELGIFCNKSELFKKILIVASAEEVYGEDSFIYLGPLEYIKKKVSSSVVIYPWPDPEVLKYDNDFLDDLCVNIKEKLSSI	4.167505417705202	0.7175539316920225	90.76803	0.57109296	26.310425	16.822952
design_40	5	SLEEKLKKEAEEKNKLAADLGKAALAGAIGISKAALEYAKATGKEAAEKAAKSMEDLAKLYLALAKAAAADPAYREGAKWLLAAALVAKKTAEKLKKMAK:LFVCGGKVDVRAPIPPSFRDRLLTYTAKNASELHEHFILAETFKDYFKENAYPDLLVFEDDIASISSLIIIFLESPGSLVELGIFCNKSELFKKILIVASAEEVYGEDSFIYLGPLEYIKKKVSSSVVIYPWPDPEVLKYDNDFLDDLCVNIKEKLSSI	14.219548884536161	0.24071064745722773	92.81785	0.5683758	27.103903	16.98396
design_40	6	AAAAAAAAAAAEENKRAADLGKAALEGAKGHAKAAKEYAKETGKEAAKRAAKSMEDLAAQLEAAAAKAAADPATAAGAVELKAAAAVAKKAAEELKKLAE:LFVCGGKVDVRAPIPPSFRDRLLTYTAKNASELHEHFILAETFKDYFKENAYPDLLVFEDDIASISSLIIIFLESPGSLVELGIFCNKSELFKKILIVASAEEVYGEDSFIYLGPLEYIKKKVSSSVVIYPWPDPEVLKYDNDFLDDLCVNIKEKLSSI	19.834760503211925	0.15170326113057905	72.88893	0.5781409	26.51178	8.01653
design_40	7	AAAEKAAEEAAARNARAADLGAAALAGAIGHAKAAEEYAKETGKEAAEKAAKSMEDLAKLLAAQAAAAAADPATAAGAVLLAAGAAVAKAAAKKLKALAA:LFVCGGKVDVRAPIPPSFRDRLLTYTAKNASELHEHFILAETFKDYFKENAYPDLLVFEDDIASISSLIIIFLESPGSLVELGIFCNKSELFKKILIVASAEEVYGEDSFIYLGPLEYIKKKVSSSVVIYPWPDPEVLKYDNDFLDDLCVNIKEKLSSI	0.9717980670133984	0.9845671132721301	86.57413	0.71494734	13.563119	1.7043426
design_40	8	AEKEAEAEKAAKENEKAKDLGEAAKKGAEGHAKAAEEYAKATGKEAAKKAAKSMEDLAKLLEELAKKYAADPATAKGAEKLKEAAEIAKKAAKKLKEMAK:LFVCGGKVDVRAPIPPSFRDRLLTYTAKNASELHEHFILAETFKDYFKENAYPDLLVFEDDIASISSLIIIFLESPGSLVELGIFCNKSELFKKILIVASAEEVYGEDSFIYLGPLEYIKKKVSSSVVIYPWPDPEVLKYDNDFLDDLCVNIKEKLSSI	9.627966923086403	0.3745425797889175	85.33298	0.57264817	27.075548	16.047344
[truncated: 471 more rows]
