# Supplementary material for: AlphaDesign: a de novo protein design framework based on AlphaFold
Source: Mol Syst Biol. 2025 Jun 17;21(9):1166–89. doi: 10.1038/s44320-025-00119-z (PMC12405559; doi:10.1038/s44320-025-00119-z)
Supplement: Supplementary file 8 — Source data Fig. 6 [file 44320_2025_119_MOESM8_ESM.zip › Figure_6/6DandE/rbd-100-af2-scores.csv]

name	index	sequence	sc_rmsd	sc_tm	plddt	ptm	pae	ipae	mpae
spikerbd-binder-100-nr2-run-1_result_0	0	PNLCPFGEVFNATRFASVYAWNRKRISNCVADYSVLYNSASFSTFKCYGVSPTKLNDLCFTNVYADSFVIRGDEVRQIAPGQTGKIADYNYKLPDDFTGCVIAWNSNNLDSKVGGNYNYLYRLFRKSNLKPFERDISTEIYQAGSTPCNGVEGFNCYFPLQSYGFQPTNGVGYQPYRVVVLSFELLHAPATVC:KVEEGKTMEYLDELFKRYYEDESLGPFKELELPRLTYEVTSILEKLAEKLEKTGDEKYYEELKKIAEKIKEESKKYNTDLYEAAKPVIEKAEKAWKKHGE	3.999378107860502	0.7880286092839695	84.6302719116211	0.630460798740387	14.430570602416992	26.903263092041016	9.423858642578125
spikerbd-binder-100-nr2-run-1_result_0	1	PNLCPFGEVFNATRFASVYAWNRKRISNCVADYSVLYNSASFSTFKCYGVSPTKLNDLCFTNVYADSFVIRGDEVRQIAPGQTGKIADYNYKLPDDFTGCVIAWNSNNLDSKVGGNYNYLYRLFRKSNLKPFERDISTEIYQAGSTPCNGVEGFNCYFPLQSYGFQPTNGVGYQPYRVVVLSFELLHAPATVC:MVEEGKELEYLEELIKKLYEDESLGIYKELEIPRLEYEIRRIAEELARRLAETGDERDLERLLELAEKIKEISKKYNENFYEVTEPVIRRALEAARRHGE	2.803016744549982	0.8783765754650614	73.18785095214844	0.6286879777908325	14.754505157470703	27.016048431396484	13.513012886047363
spikerbd-binder-100-nr2-run-1_result_0	2	PNLCPFGEVFNATRFASVYAWNRKRISNCVADYSVLYNSASFSTFKCYGVSPTKLNDLCFTNVYADSFVIRGDEVRQIAPGQTGKIADYNYKLPDDFTGCVIAWNSNNLDSKVGGNYNYLYRLFRKSNLKPFERDISTEIYQAGSTPCNGVEGFNCYFPLQSYGFQPTNGVGYQPYRVVVLSFELLHAPATVC:MAEEGKALEWLEEKLKKLYEDESLGIFRELEIPRLKYEIASLLKKLAERLKETGSEEDYKLIKEIYEKIKEYSEKYKTDFYETVEPIYKEAEKAWEKIGS	4.766725412969745	0.7215926303923698	83.0076904296875	0.6244558095932007	14.75967025756836	27.448440551757812	14.198970794677734
spikerbd-binder-100-nr2-run-1_result_0	3	PNLCPFGEVFNATRFASVYAWNRKRISNCVADYSVLYNSASFSTFKCYGVSPTKLNDLCFTNVYADSFVIRGDEVRQIAPGQTGKIADYNYKLPDDFTGCVIAWNSNNLDSKVGGNYNYLYRLFRKSNLKPFERDISTEIYQAGSTPCNGVEGFNCYFPLQSYGFQPTNGVGYQPYRVVVLSFELLHAPATVC:KPAEGKALEYVDELFKKLYEDESLGILKELEIPRLTQELTDLLEELAERLAATGSREDLELLEKLAAKIKEESEKYNLDFWEHAKPVYERALAAAAAHGA	5.4387318942785745	0.673239924938464	77.29225158691406	0.6267304420471191	14.832213401794434	27.36199951171875	7.092391014099121
spikerbd-binder-100-nr2-run-1_result_0	4	PNLCPFGEVFNATRFASVYAWNRKRISNCVADYSVLYNSASFSTFKCYGVSPTKLNDLCFTNVYADSFVIRGDEVRQIAPGQTGKIADYNYKLPDDFTGCVIAWNSNNLDSKVGGNYNYLYRLFRKSNLKPFERDISTEIYQAGSTPCNGVEGFNCYFPLQSYGFQPTNGVGYQPYRVVVLSFELLHAPATVC:MAEEGEALAYVEELLKKLEEDESLGPFRQDELPRLEYELTSLLQRLADRLAATGDPEDAALLEELAARIREYSEKNKTDFWAAAQPVIDAARAAAAAHGA	5.403008021310765	0.6710566541056132	75.08623504638672	0.629266619682312	14.777233123779297	27.008953094482422	10.886409759521484
spikerbd-binder-100-nr2-run-1_result_0	5	PNLCPFGEVFNATRFASVYAWNRKRISNCVADYSVLYNSASFSTFKCYGVSPTKLNDLCFTNVYADSFVIRGDEVRQIAPGQTGKIADYNYKLPDDFTGCVIAWNSNNLDSKVGGNYNYLYRLFRKSNLKPFERDISTEIYQAGSTPCNGVEGFNCYFPLQSYGFQPTNGVGYQPYRVVVLSFELLHAPATVC:MEEEGKELEWLKEKLKELYEDKSLGIFKQDKLPQLEYEIASLLERLAERLEKTGSEEDYEKLKEIAELVKEYSKKYNTNFYEVTKPIIERAEEAWAKHGA	4.7444723191177	0.7175290003827787	76.49382781982422	0.6259945631027222	15.031968116760254	27.513320922851562	13.142400741577148
spikerbd-binder-100-nr2-run-1_result_0	6	PNLCPFGEVFNATRFASVYAWNRKRISNCVADYSVLYNSASFSTFKCYGVSPTKLNDLCFTNVYADSFVIRGDEVRQIAPGQTGKIADYNYKLPDDFTGCVIAWNSNNLDSKVGGNYNYLYRLFRKSNLKPFERDISTEIYQAGSTPCNGVEGFNCYFPLQSYGFQPTNGVGYQPYRVVVLSFELLHAPATVC:MAEEGRALEWLDEKIKKLFEDESLGPFRELELPRLEQEIRDLLERLAERLAETGDERDYETLREIAERVKKISEEKNTNFYEVTAPVIARAEAAWAEHGA	4.750752030327026	0.7488058687711187	80.862548828125	0.6266281604766846	14.715625762939453	27.267324447631836	10.614568710327148
spikerbd-binder-100-nr2-run-1_result_0	7	PNLCPFGEVFNATRFASVYAWNRKRISNCVADYSVLYNSASFSTFKCYGVSPTKLNDLCFTNVYADSFVIRGDEVRQIAPGQTGKIADYNYKLPDDFTGCVIAWNSNNLDSKVGGNYNYLYRLFRKSNLKPFERDISTEIYQAGSTPCNGVEGFNCYFPLQSYGFQPTNGVGYQPYRVVVLSFELLHAPATVC:MVKEGKALEYLDELYKKIYEDESLGPFRQLELPRFEYEVESILKELAEKLEKTGDEKYYKLIKEIYEKVKKISKEKKTNFYETVKPVYEKAEEAWKKHGK	6.2726913736947845	0.7351015330046944	60.844364166259766	0.6308951377868652	15.139006614685059	27.11545181274414	13.297722816467285
spikerbd-binder-100-nr2-run-1_result_0	8	PNLCPFGEVFNATRFASVYAWNRKRISNCVADYSVLYNSASFSTFKCYGVSPTKLNDLCFTNVYADSFVIRGDEVRQIAPGQTGKIADYNYKLPDDFTGCVIAWNSNNLDSKVGGNYNYLYRLFRKSNLKPFERDISTEIYQAGSTPCNGVEGFNCYFPLQSYGFQPTNGVGYQPYRVVVLSFELLHAPATVC:MAEEGQALEWLEEKLKRLYEDESLGYLKELYKPRLDYEIASLLERLARRLEETGDEADLREIERIWELVKEYSKKYKTPLLETVEPIYRRAREAAARHGA	5.811666402438706	0.6905081047539866	77.49687957763672	0.6256284117698669	14.873539924621582	27.400455474853516	16.133060455322266
spikerbd-binder-100-nr2-run-1_result_0	9	PNLCPFGEVFNATRFASVYAWNRKRISNCVADYSVLYNSASFSTFKCYGVSPTKLNDLCFTNVYADSFVIRGDEVRQIAPGQTGKIADYNYKLPDDFTGCVIAWNSNNLDSKVGGNYNYLYRLFRKSNLKPFERDISTEIYQAGSTPCNGVEGFNCYFPLQSYGFQPTNGVGYQPYRVVVLSFELLHAPATVC:MVAEGRALEYVRELLRRLYEDESLGPLKELELPRLAQELRDLLEELAARLERTGSEEDAALLEELAALIKRESERHNTDLYEVAAPVIARAREARARHGA	5.78280339231597	0.6728983367046718	79.220947265625	0.626926600933075	14.75878620147705	27.327543258666992	12.203878402709961
spikerbd-binder-100-nr2-run-1_result_0	10	PNLCPFGEVFNATRFASVYAWNRKRISNCVADYSVLYNSASFSTFKCYGVSPTKLNDLCFTNVYADSFVIRGDEVRQIAPGQTGKIADYNYKLPDDFTGCVIAWNSNNLDSKVGGNYNYLYRLFRKSNLKPFERDISTEIYQAGSTPCNGVEGFNCYFPLQSYGFQPTNGVGYQPYRVVVLSFELLHAPATVC:MIEEGKELEYLKEKLKELYEDKSLGIYKKDLEPQLKQEIADIMEYLAKKLEETGSEEYYKKLEEIYKLVKEYSEKYKTDFYEVVKPIYEKAKEAWKKHGE	7.429621791562874	0.5963319134005229	85.46316528320312	0.6252145767211914	14.800633430480957	27.642894744873047	13.53409194946289
spikerbd-binder-100-nr2-run-1_result_0	11	PNLCPFGEVFNATRFASVYAWNRKRISNCVADYSVLYNSASFSTFKCYGVSPTKLNDLCFTNVYADSFVIRGDEVRQIAPGQTGKIADYNYKLPDDFTGCVIAWNSNNLDSKVGGNYNYLYRLFRKSNLKPFERDISTEIYQAGSTPCNGVEGFNCYFPLQSYGFQPTNGVGYQPYRVVVLSFELLHAPATVC:MAEEGKALEWFEKKVKELTEDKSLGIFKQDRLPRFAYEVESLLRRLAERLDATGDPRDYELLQKLAEKIKEYSKENNTDFYEITKPVIERAEAAWRRHGA	3.8339012241845576	0.7948243570381837	76.83832550048828	0.6286405324935913	14.809487342834473	27.1303653717041	10.618391990661621
spikerbd-binder-100-nr2-run-1_result_0	12	PNLCPFGEVFNATRFASVYAWNRKRISNCVADYSVLYNSASFSTFKCYGVSPTKLNDLCFTNVYADSFVIRGDEVRQIAPGQTGKIADYNYKLPDDFTGCVIAWNSNNLDSKVGGNYNYLYRLFRKSNLKPFERDISTEIYQAGSTPCNGVEGFNCYFPLQSYGFQPTNGVGYQPYRVVVLSFELLHAPATVC:MPEEGRALEWVEERLRRLEDDESLGPYKELLEPRLEYELTSLLERLAERLAETGDPEHLAELERLAALIEEYSAKYNRPFAEVAAPVVERARAAAAAHGA	5.319528274607151	0.6857348107366205	79.63023376464844	0.6249109506607056	14.849660873413086	27.529766082763672	14.203363418579102
spikerbd-binder-100-nr2-run-1_result_0	13	PNLCPFGEVFNATRFASVYAWNRKRISNCVADYSVLYNSASFSTFKCYGVSPTKLNDLCFTNVYADSFVIRGDEVRQIAPGQTGKIADYNYKLPDDFTGCVIAWNSNNLDSKVGGNYNYLYRLFRKSNLKPFERDISTEIYQAGSTPCNGVEGFNCYFPLQSYGFQPTNGVGYQPYRVVVLSFELLHAPATVC:KVEEGKVLEYFEELFKKLYEDESLGPLKELELPRLAYEVESTLRKLAERLKRTGSEADLKLIEELYKKIKEESKKYKTDLYDVVKPVYEEALAAAREHGE	4.136418966079775	0.7760655309172149	69.98639678955078	0.6316897869110107	14.823678970336914	26.963529586791992	9.762228012084961
spikerbd-binder-100-nr2-run-1_result_0	14	PNLCPFGEVFNATRFASVYAWNRKRISNCVADYSVLYNSASFSTFKCYGVSPTKLNDLCFTNVYADSFVIRGDEVRQIAPGQTGKIADYNYKLPDDFTGCVIAWNSNNLDSKVGGNYNYLYRLFRKSNLKPFERDISTEIYQAGSTPCNGVEGFNCYFPLQSYGFQPTNGVGYQPYRVVVLSFELLHAPATVC:KIEEGKAKEYLEELFKKLYEDESLGPYKQLLLPRLEYEIASILKELAEKLEKTGDEKYYKEIKEIAEIVKEESKKHNTSLYETVKPIIEKAEEAAKKIGE	8.599085642249879	0.4473035385051842	85.20748138427734	0.6257021427154541	14.678559303283691	27.509305953979492	17.199228286743164
spikerbd-binder-100-nr2-run-1_result_0	15	PNLCPFGEVFNATRFASVYAWNRKRISNCVADYSVLYNSASFSTFKCYGVSPTKLNDLCFTNVYADSFVIRGDEVRQIAPGQTGKIADYNYKLPDDFTGCVIAWNSNNLDSKVGGNYNYLYRLFRKSNLKPFERDISTEIYQAGSTPCNGVEGFNCYFPLQSYGFQPTNGVGYQPYRVVVLSFELLHAPATVC:APEEGRALEWVEELLRELYENESLGPYRELLLPRFDYEVTSLLQRLADRLDATGDPRHLEELERLAALVKEESEKYNTDLYERAAPVIERARAAAARHGA	4.826104206592804	0.7362714911555385	77.42788696289062	0.6284409761428833	14.727287292480469	27.20684814453125	10.604848861694336
spikerbd-binder-100-nr2-run-1_result_0	16	PNLCPFGEVFNATRFASVYAWNRKRISNCVADYSVLYNSASFSTFKCYGVSPTKLNDLCFTNVYADSFVIRGDEVRQIAPGQTGKIADYNYKLPDDFTGCVIAWNSNNLDSKVGGNYNYLYRLFRKSNLKPFERDISTEIYQAGSTPCNGVEGFNCYFPLQSYGFQPTNGVGYQPYRVVVLSFELLHAPATVC:MIEENKELEYLEELLKKYYEDESLKYLKELELPALKYTIANILKELAKKLKETKDEKYYKKLKELAEKVKEVSEKYNTDFYEVTEPIIKEAEKAWKEAKE	6.143085525962982	0.5863259122415231	71.11097717285156	0.6264514923095703	15.14265251159668	27.573461532592773	17.197372436523438
spikerbd-binder-100-nr2-run-1_result_0	17	PNLCPFGEVFNATRFASVYAWNRKRISNCVADYSVLYNSASFSTFKCYGVSPTKLNDLCFTNVYADSFVIRGDEVRQIAPGQTGKIADYNYKLPDDFTGCVIAWNSNNLDSKVGGNYNYLYRLFRKSNLKPFERDISTEIYQAGSTPCNGVEGFNCYFPLQSYGFQPTNGVGYQPYRVVVLSFELLHAPATVC:MIEENKALEYLEELFKKLYEDESLKYFKELELPALEYKIASIIEELAEKLEKTKDEKYYKLIEEIAKKVKEYSEKYNTNFYEVTKPIIEKAKKAYKKAKE	5.945979891150068	0.6131140024134225	74.88063049316406	0.6294049620628357	14.829992294311523	27.215341567993164	15.76080322265625
spikerbd-binder-100-nr2-run-1_result_0	18	PNLCPFGEVFNATRFASVYAWNRKRISNCVADYSVLYNSASFSTFKCYGVSPTKLNDLCFTNVYADSFVIRGDEVRQIAPGQTGKIADYNYKLPDDFTGCVIAWNSNNLDSKVGGNYNYLYRLFRKSNLKPFERDISTEIYQAGSTPCNGVEGFNCYFPLQSYGFQPTNGVGYQPYRVVVLSFELLHAPATVC:MVEENKALEWLEKKLKELYENESLKYFKKELEPSLKYEIESILKELAEKLEKTKDEKYYELLKKLAEKIKEYSKKYNTDFYEVAKPVIEKAEKAWKKAKE	7.7645748388277225	0.5849491798560368	82.89907836914062	0.6247090101242065	14.805014610290527	27.561763763427734	16.96933364868164
spikerbd-binder-100-nr2-run-1_result_0	19	PNLCPFGEVFNATRFASVYAWNRKRISNCVADYSVLYNSASFSTFKCYGVSPTKLNDLCFTNVYADSFVIRGDEVRQIAPGQTGKIADYNYKLPDDFTGCVIAWNSNNLDSKVGGNYNYLYRLFRKSNLKPFERDISTEIYQAGSTPCNGVEGFNCYFPLQSYGFQPTNGVGYQPYRVVVLSFELLHAPATVC:MYEKNKALEYLEEKFKELYENKSLKYLKKEYIPALEYEIASLLEELAKKLKETKDEKYYKLIEEIAEKIKKESEKHNENFYEVTKPIIEKAKEDWEKAKK	6.868621866198601	0.5926346116099456	82.01052856445312	0.626593828201294	14.785581588745117	27.429824829101562	16.52043914794922
spikerbd-binder-100-nr2-run-1_result_0	20	PNLCPFGEVFNATRFASVYAWNRKRISNCVADYSVLYNSASFSTFKCYGVSPTKLNDLCFTNVYADSFVIRGDEVRQIAPGQTGKIADYNYKLPDDFTGCVIAWNSNNLDSKVGGNYNYLYRLFRKSNLKPFERDISTEIYQAGSTPCNGVEGFNCYFPLQSYGFQPTNGVGYQPYRVVVLSFELLHAPATVC:MHKENKSLEWLEEKLKELTENKSLKYFKRDLLPAFEYEVASLLEELAEKLEKTKDEKYYEEIEKLYEKVKEYSKKYNTNLYEVVKPIYEKAKKAWEKAKA	6.105751319422287	0.6289920582733096	75.22752380371094	0.628105640411377	14.935368537902832	27.32785415649414	12.731082916259766
spikerbd-binder-100-nr2-run-1_result_0	21	PNLCPFGEVFNATRFASVYAWNRKRISNCVADYSVLYNSASFSTFKCYGVSPTKLNDLCFTNVYADSFVIRGDEVRQIAPGQTGKIADYNYKLPDDFTGCVIAWNSNNLDSKVGGNYNYLYRLFRKSNLKPFERDISTEIYQAGSTPCNGVEGFNCYFPLQSYGFQPTNGVGYQPYRVVVLSFELLHAPATVC:MIEENKALEWLEEKLKELYENESLKYYKELLLPALEQEITDTLEYLAKKLEETKDEKYYEEIKKLWEIIKEESKKYNTNFYEAAKPVYEKAKKAWEKAQS	7.170876356808571	0.587382337828376	77.66825103759766	0.6259160041809082	14.906161308288574	27.500947952270508	16.27611541748047
spikerbd-binder-100-nr2-run-1_result_0	22	PNLCPFGEVFNATRFASVYAWNRKRISNCVADYSVLYNSASFSTFKCYGVSPTKLNDLCFTNVYADSFVIRGDEVRQIAPGQTGKIADYNYKLPDDFTGCVIAWNSNNLDSKVGGNYNYLYRLFRKSNLKPFERDISTEIYQAGSTPCNGVEGFNCYFPLQSYGFQPTNGVGYQPYRVVVLSFELLHAPATVC:KPEENKELEWFDEKLDKLYNDKSLKYKKQDLLPAFKYEVASLLKKLAEKLKKTKSEKYYELIKKLYEKVKEVSKKYNTDLYETVKPIYEEAKKAYEEAKK	6.896584636469983	0.565537692874816	77.49205017089844	0.6246775388717651	15.048934936523438	27.738191604614258	17.743118286132812
spikerbd-binder-100-nr2-run-1_result_0	23	PNLCPFGEVFNATRFASVYAWNRKRISNCVADYSVLYNSASFSTFKCYGVSPTKLNDLCFTNVYADSFVIRGDEVRQIAPGQTGKIADYNYKLPDDFTGCVIAWNSNNLDSKVGGNYNYLYRLFRKSNLKPFERDISTEIYQAGSTPCNGVEGFNCYFPLQSYGFQPTNGVGYQPYRVVVLSFELLHAPATVC:KIKENKALEWLEEKLKELYENESLKEFKKDKLPALEYEIASLLEELAEKLEKTKDEKYYKLIEEIEKKIKEYSKKYKTNFYEVAKPIIEKAKKAWEEAKK	7.063475292517165	0.5679762368162679	73.16407775878906	0.6283921003341675	15.036821365356445	27.401578903198242	13.551185607910156
spikerbd-binder-100-nr2-run-1_result_0	24	PNLCPFGEVFNATRFASVYAWNRKRISNCVADYSVLYNSASFSTFKCYGVSPTKLNDLCFTNVYADSFVIRGDEVRQIAPGQTGKIADYNYKLPDDFTGCVIAWNSNNLDSKVGGNYNYLYRLFRKSNLKPFERDISTEIYQAGSTPCNGVEGFNCYFPLQSYGFQPTNGVGYQPYRVVVLSFELLHAPATVC:MIEEDKALEWLEEKIKELYEDESLKYYKELLLPALEYEIRSLMEKLAEKLEKTKDEKYYKLLEEIYKKIKEISKKYNTNFYESVKPVYERAKEAWKKAKE	6.319903997307695	0.5891547635953202	83.90105438232422	0.6252111196517944	14.74558162689209	27.54842758178711	16.606155395507812
spikerbd-binder-100-nr2-run-1_result_0	25	PNLCPFGEVFNATRFASVYAWNRKRISNCVADYSVLYNSASFSTFKCYGVSPTKLNDLCFTNVYADSFVIRGDEVRQIAPGQTGKIADYNYKLPDDFTGCVIAWNSNNLDSKVGGNYNYLYRLFRKSNLKPFERDISTEIYQAGSTPCNGVEGFNCYFPLQSYGFQPTNGVGYQPYRVVVLSFELLHAPATVC:MIEKNKEKEYLEKLFKELYENESLKYFKKDLLPALEYKISSIIEELAEKLEKTKDEKYYKKIKEIEEIVKKESEKYNTNFYEVTKPIIEKAKEAWEKAKK	6.37073355265591	0.5876385315538499	75.86417388916016	0.6282127499580383	14.862139701843262	27.296789169311523	15.547929763793945
spikerbd-binder-100-nr2-run-1_result_0	26	PNLCPFGEVFNATRFASVYAWNRKRISNCVADYSVLYNSASFSTFKCYGVSPTKLNDLCFTNVYADSFVIRGDEVRQIAPGQTGKIADYNYKLPDDFTGCVIAWNSNNLDSKVGGNYNYLYRLFRKSNLKPFERDISTEIYQAGSTPCNGVEGFNCYFPLQSYGFQPTNGVGYQPYRVVVLSFELLHAPATVC:MYKENKALEWLEKKIKELYEDKSLKYKKKDLLPAFKYEVQSLLEELAKELEKTKDEKYYKLIEELAKKIEEISKKYNTDLYEVTKPVIERAKKAWEEAKK	6.051022112618202	0.6256799942373852	80.97402954101562	0.6258013248443604	14.85427474975586	27.491384506225586	13.579617500305176
spikerbd-binder-100-nr2-run-1_result_0	27	PNLCPFGEVFNATRFASVYAWNRKRISNCVADYSVLYNSASFSTFKCYGVSPTKLNDLCFTNVYADSFVIRGDEVRQIAPGQTGKIADYNYKLPDDFTGCVIAWNSNNLDSKVGGNYNYLYRLFRKSNLKPFERDISTEIYQAGSTPCNGVEGFNCYFPLQSYGFQPTNGVGYQPYRVVVLSFELLHAPATVC:MVEENKALEYLKKLLDEYYNNESLKYLKKEYEPALKYEIESILKELAEKLKETKDEKYYEEIEKIAKLVKEVSKKYNTDFYEVTKPVIDEAKKAWEEAQK	7.150798640457209	0.6023140278632417	83.89907836914062	0.63014155626297	14.496413230895996	26.926403045654297	14.851302146911621
spikerbd-binder-100-nr2-run-1_result_0	28	PNLCPFGEVFNATRFASVYAWNRKRISNCVADYSVLYNSASFSTFKCYGVSPTKLNDLCFTNVYADSFVIRGDEVRQIAPGQTGKIADYNYKLPDDFTGCVIAWNSNNLDSKVGGNYNYLYRLFRKSNLKPFERDISTEIYQAGSTPCNGVEGFNCYFPLQSYGFQPTNGVGYQPYRVVVLSFELLHAPATVC:MHKENKSMEWLEEKLKKLYEDKSLKYLKELELPALEYEISSLLKELAEKLEKTKDEKYYEEIKKLYEKIKEESEKYNTNFYETVKPIYEKAEEAWKKAKE	6.799625413549666	0.6076214349215433	72.65455627441406	0.6273927092552185	15.077371597290039	27.302181243896484	14.28836441040039
spikerbd-binder-100-nr2-run-1_result_0	29	PNLCPFGEVFNATRFASVYAWNRKRISNCVADYSVLYNSASFSTFKCYGVSPTKLNDLCFTNVYADSFVIRGDEVRQIAPGQTGKIADYNYKLPDDFTGCVIAWNSNNLDSKVGGNYNYLYRLFRKSNLKPFERDISTEIYQAGSTPCNGVEGFNCYFPLQSYGFQPTNGVGYQPYRVVVLSFELLHAPATVC:MHKENKSLEWLEEKLKELYENESLKYYKEDLLPALEYEIASLLEELAEKLEKTKDKKYYEEIEKIYEKIKEESEKYNTNFYDVVKPIYEKAKKAWEKAKK	5.926489135829982	0.6103210992943079	77.45177459716797	0.6280312538146973	14.860982894897461	27.398311614990234	15.667806625366211
spikerbd-binder-100-nr2-run-1_result_0	30	PNLCPFGEVFNATRFASVYAWNRKRISNCVADYSVLYNSASFSTFKCYGVSPTKLNDLCFTNVYADSFVIRGDEVRQIAPGQTGKIADYNYKLPDDFTGCVIAWNSNNLDSKVGGNYNYLYRLFRKSNLKPFERDISTEIYQAGSTPCNGVEGFNCYFPLQSYGFQPTNGVGYQPYRVVVLSFELLHAPATVC:MIEENKALEYLKEKLDKLYNDKSLKYYKEDLLPALKYEISSILEKLAKELEKTKDEKYYKEIKEIYKLIKEESEKNNTDFYEEVEPIYKKAEEAWKKAKK	7.025045029031304	0.5681014268536035	76.6789779663086	0.6269891262054443	14.89669132232666	27.392648696899414	15.948615074157715
spikerbd-binder-100-nr2-run-1_result_0	31	PNLCPFGEVFNATRFASVYAWNRKRISNCVADYSVLYNSASFSTFKCYGVSPTKLNDLCFTNVYADSFVIRGDEVRQIAPGQTGKIADYNYKLPDDFTGCVIAWNSNNLDSKVGGNYNYLYRLFRKSNLKPFERDISTEIYQAGSTPCNGVEGFNCYFPLQSYGFQPTNGVGYQPYRVVVLSFELLHAPATVC:MIEKNKELEYLEELFDKLYNDKSLKYYKEDLLPAFKYEVASILKELAEKLKKTKDEKYYEKIKKIYEKIKEWSEKYNDDLYEVTKPIYEEAEKAWKEAKE	6.90415900964093	0.5723764321200913	84.52368927001953	0.6257973909378052	14.749517440795898	27.4977970123291	17.2996768951416
spikerbd-binder-100-nr2-run-1_result_0	32	PNLCPFGEVFNATRFASVYAWNRKRISNCVADYSVLYNSASFSTFKCYGVSPTKLNDLCFTNVYADSFVIRGDEVRQIAPGQTGKIADYNYKLPDDFTGCVIAWNSNNLDSKVGGNYNYLYRLFRKSNLKPFERDISTEIYQAGSTPCNGVEGFNCYFPLQSYGFQPTNGVGYQPYRVVVLSFELLHAPATVC:MIEENKALEYLDELFDKLYNDKSLKRFKELEIPALKYEIASILEKLAEELEKTKDEKYYELIKKIAKKVKEYSKKYNEDFYEVTKPIIEKAEKAWEKAKK	7.118220467041227	0.5863942890046508	75.69557189941406	0.6296055316925049	14.846780776977539	27.165699005126953	17.42470932006836
spikerbd-binder-100-nr2-run-1_result_0	33	PNLCPFGEVFNATRFASVYAWNRKRISNCVADYSVLYNSASFSTFKCYGVSPTKLNDLCFTNVYADSFVIRGDEVRQIAPGQTGKIADYNYKLPDDFTGCVIAWNSNNLDSKVGGNYNYLYRLFRKSNLKPFERDISTEIYQAGSTPCNGVEGFNCYFPLQSYGFQPTNGVGYQPYRVVVLSFELLHAPATVC:MIEEDKELEYIKEKLDKLFNDKSLKYQKKDLIPSLKYEIESIMKELAEKLKKTKDEKYYKKLEEIYKLVKEVSEKYNLDFYETVKPVYEKAKKAWEEAKK	7.130788924346457	0.5840024771356669	84.61343383789062	0.6258692145347595	14.770215034484863	27.508188247680664	16.095989227294922
spikerbd-binder-100-nr2-run-1_result_0	34	PNLCPFGEVFNATRFASVYAWNRKRISNCVADYSVLYNSASFSTFKCYGVSPTKLNDLCFTNVYADSFVIRGDEVRQIAPGQTGKIADYNYKLPDDFTGCVIAWNSNNLDSKVGGNYNYLYRLFRKSNLKPFERDISTEIYQAGSTPCNGVEGFNCYFPLQSYGFQPTNGVGYQPYRVVVLSFELLHAPATVC:MIEEDKALEYLEKLFDKLYNDKSLKYKKRDLLPALEYEISNILKELAEKLEKTKDEKYYKLLKEIAKKIEEESKKYNTNFYEVTKPIIEKAEKAWEKAKK	6.336199742237019	0.6066680799636176	72.79605102539062	0.6286761164665222	14.931584358215332	27.302064895629883	12.360365867614746
spikerbd-binder-100-nr2-run-1_result_0	35	PNLCPFGEVFNATRFASVYAWNRKRISNCVADYSVLYNSASFSTFKCYGVSPTKLNDLCFTNVYADSFVIRGDEVRQIAPGQTGKIADYNYKLPDDFTGCVIAWNSNNLDSKVGGNYNYLYRLFRKSNLKPFERDISTEIYQAGSTPCNGVEGFNCYFPLQSYGFQPTNGVGYQPYRVVVLSFELLHAPATVC:KIKENKEKEYLDEKFDKLYNDKSLKYYKELEIPALKYEIASILKELAEKLEKTKDEKYYEKIKELEKKIKEYSKKYNEDFYEVTKPIIEKAKKAWKKAKE	5.68739835975743	0.6517838487390121	67.68726348876953	0.626428484916687	15.38466739654541	27.584638595581055	16.441768646240234
spikerbd-binder-100-nr2-run-1_result_0	36	PNLCPFGEVFNATRFASVYAWNRKRISNCVADYSVLYNSASFSTFKCYGVSPTKLNDLCFTNVYADSFVIRGDEVRQIAPGQTGKIADYNYKLPDDFTGCVIAWNSNNLDSKVGGNYNYLYRLFRKSNLKPFERDISTEIYQAGSTPCNGVEGFNCYFPLQSYGFQPTNGVGYQPYRVVVLSFELLHAPATVC:MIEENKELEYLDEKFDKLYNDKSLKYYKELLLPALEYEIASIMKELAEKLEETKDEEYYKKLEEIYKKVKEYSKKYNTNFYETVKPIYEKAKKAYEKAKK	8.448700639640904	0.5180335576529803	76.66970825195312	0.6255494356155396	14.991632461547852	27.505035400390625	15.616039276123047
spikerbd-binder-100-nr2-run-1_result_0	37	PNLCPFGEVFNATRFASVYAWNRKRISNCVADYSVLYNSASFSTFKCYGVSPTKLNDLCFTNVYADSFVIRGDEVRQIAPGQTGKIADYNYKLPDDFTGCVIAWNSNNLDSKVGGNYNYLYRLFRKSNLKPFERDISTEIYQAGSTPCNGVEGFNCYFPLQSYGFQPTNGVGYQPYRVVVLSFELLHAPATVC:MIEENKELEYLEEKFDKLYNDKSLKIFKKDYEPALKYEISSIMKKLAEKLEKTKDEKYYEKLKEIYKKVKEYSEKYNTDFYEETKPIFEKAEKAWKKAKE	8.547164400339241	0.5530478692502847	79.86763000488281	0.627048671245575	14.837684631347656	27.37421226501465	16.53484344482422
spikerbd-binder-100-nr2-run-1_result_0	38	PNLCPFGEVFNATRFASVYAWNRKRISNCVADYSVLYNSASFSTFKCYGVSPTKLNDLCFTNVYADSFVIRGDEVRQIAPGQTGKIADYNYKLPDDFTGCVIAWNSNNLDSKVGGNYNYLYRLFRKSNLKPFERDISTEIYQAGSTPCNGVEGFNCYFPLQSYGFQPTNGVGYQPYRVVVLSFELLHAPATVC:MIKENKVLEYIDEKIKELYEDESLKYYKEDLLPAFKYEVASIMEELAKKLEETKDEKYYKLLEELYKKVKEISEKYNTDLYEVVKPIYERAKKAWEKAKK	6.285528550446114	0.5935647679620626	80.69721221923828	0.6266199350357056	14.811455726623535	27.397674560546875	17.491413116455078
spikerbd-binder-100-nr2-run-1_result_0	39	PNLCPFGEVFNATRFASVYAWNRKRISNCVADYSVLYNSASFSTFKCYGVSPTKLNDLCFTNVYADSFVIRGDEVRQIAPGQTGKIADYNYKLPDDFTGCVIAWNSNNLDSKVGGNYNYLYRLFRKSNLKPFERDISTEIYQAGSTPCNGVEGFNCYFPLQSYGFQPTNGVGYQPYRVVVLSFELLHAPATVC:MIEENKALEYLDKKFDELYNNKSLKNFKELKLPAFKYEVANIIKELAERLKKTKSKKDYELIEKIAKKVKEYSKKYNTDLYEVTKPIIEEAKKAWEEAEK	8.006006646421087	0.5229723442227469	77.3370132446289	0.6261968612670898	14.95730209350586	27.56219482421875	16.82420539855957
spikerbd-binder-100-nr2-run-1_result_0	40	PNLCPFGEVFNATRFASVYAWNRKRISNCVADYSVLYNSASFSTFKCYGVSPTKLNDLCFTNVYADSFVIRGDEVRQIAPGQTGKIADYNYKLPDDFTGCVIAWNSNNLDSKVGGNYNYLYRLFRKSNLKPFERDISTEIYQAGSTPCNGVEGFNCYFPLQSYGFQPTNGVGYQPYRVVVLSFELLHAPATVC:MPEENKALEWLEEKIKELYEDESLKYFKEDKIPALEYEIASLLEKLAEKLEKTKDKKYYEEIKKLYEKIKEISKEKKENFYEVVKPIYEKAEEAWKKAKE	4.666413718322067	0.7150682623359927	76.85596466064453	0.6283849477767944	14.7982177734375	27.19812774658203	12.590057373046875
spikerbd-binder-100-nr2-run-1_result_0	41	PNLCPFGEVFNATRFASVYAWNRKRISNCVADYSVLYNSASFSTFKCYGVSPTKLNDLCFTNVYADSFVIRGDEVRQIAPGQTGKIADYNYKLPDDFTGCVIAWNSNNLDSKVGGNYNYLYRLFRKSNLKPFERDISTEIYQAGSTPCNGVEGFNCYFPLQSYGFQPTNGVGYQPYRVVVLSFELLHAPATVC:MPEENKALEWLDEKIKELEEDESLKYFKQDLLPAFEYEVESLMKKLAEKLEKTKDEKYYEELEKIYEKVKEYSEKNNTNLYDVVKPVYEKAKEAYEKAKK	3.3047416042483113	0.8267573805425468	80.4354248046875	0.6287612915039062	14.614694595336914	26.92828941345215	13.558697700500488
spikerbd-binder-100-nr2-run-1_result_0	42	PNLCPFGEVFNATRFASVYAWNRKRISNCVADYSVLYNSASFSTFKCYGVSPTKLNDLCFTNVYADSFVIRGDEVRQIAPGQTGKIADYNYKLPDDFTGCVIAWNSNNLDSKVGGNYNYLYRLFRKSNLKPFERDISTEIYQAGSTPCNGVEGFNCYFPLQSYGFQPTNGVGYQPYRVVVLSFELLHAPATVC:MYKENKALEYLEEKFKELYEDESLKYKKQELLPALKFEIQSLIEELAKKLEETKDEKDYKLIEEIAKKVEEYSKKYNEDFYEVTKPVIEKAKKAWEEAKK	7.6615091468537875	0.5273701772592123	82.90286254882812	0.6255649328231812	14.802042961120605	27.5377197265625	13.359201431274414
spikerbd-binder-100-nr2-run-1_result_0	43	PNLCPFGEVFNATRFASVYAWNRKRISNCVADYSVLYNSASFSTFKCYGVSPTKLNDLCFTNVYADSFVIRGDEVRQIAPGQTGKIADYNYKLPDDFTGCVIAWNSNNLDSKVGGNYNYLYRLFRKSNLKPFERDISTEIYQAGSTPCNGVEGFNCYFPLQSYGFQPTNGVGYQPYRVVVLSFELLHAPATVC:MVEEDKELEYLEEKIKKLFEDESLKYLKELYIPALKFEIENIMKELAKKLKETKDEKYYKKLEELYKKVKEISKKYNLDFYEVTKPVYEEAKKAWEEAKK	8.288783339138957	0.4837673519954737	76.17356872558594	0.6266117691993713	15.025032997131348	27.62251091003418	16.101333618164062
spikerbd-binder-100-nr2-run-1_result_0	44	PNLCPFGEVFNATRFASVYAWNRKRISNCVADYSVLYNSASFSTFKCYGVSPTKLNDLCFTNVYADSFVIRGDEVRQIAPGQTGKIADYNYKLPDDFTGCVIAWNSNNLDSKVGGNYNYLYRLFRKSNLKPFERDISTEIYQAGSTPCNGVEGFNCYFPLQSYGFQPTNGVGYQPYRVVVLSFELLHAPATVC:MVEENKELEYLDELFKELYENESLKYLKELELPALKYKIASILEELAKKLEETKDEKYYEKIEKIYKKVKEISEKYNEDFYEEVKPIYEKAKEAWKKAKE	7.201652601512502	0.5330467070644824	71.12979125976562	0.6265961527824402	15.12501335144043	27.554533004760742	17.342601776123047
spikerbd-binder-100-nr2-run-1_result_0	45	PNLCPFGEVFNATRFASVYAWNRKRISNCVADYSVLYNSASFSTFKCYGVSPTKLNDLCFTNVYADSFVIRGDEVRQIAPGQTGKIADYNYKLPDDFTGCVIAWNSNNLDSKVGGNYNYLYRLFRKSNLKPFERDISTEIYQAGSTPCNGVEGFNCYFPLQSYGFQPTNGVGYQPYRVVVLSFELLHAPATVC:MIEENKVLEYLEEKFKKIYEDKSLKYLKQLYLPAFEYEIYSIMKELAEKLKKTKDEKYYEILEEIYKKVKEWSKKYNENFYEVVKPVYEEAKKAWEEAKK	7.553748769177583	0.5131880909302119	84.01741790771484	0.6246896982192993	14.811471939086914	27.6707763671875	14.779415130615234
spikerbd-binder-100-nr2-run-1_result_0	46	PNLCPFGEVFNATRFASVYAWNRKRISNCVADYSVLYNSASFSTFKCYGVSPTKLNDLCFTNVYADSFVIRGDEVRQIAPGQTGKIADYNYKLPDDFTGCVIAWNSNNLDSKVGGNYNYLYRLFRKSNLKPFERDISTEIYQAGSTPCNGVEGFNCYFPLQSYGFQPTNGVGYQPYRVVVLSFELLHAPATVC:MYEEKKALEYLDKLFDKLENDESLKYFKELEKPALEYEIESLLKKLAEKLKETKDEEYYKELEKIAEKVKEYSEKNKTNFYEVTKPVIEEAKKAWEEAKK	6.473863473939232	0.6043993792121817	72.09309387207031	0.6294556856155396	14.843795776367188	27.147974014282227	14.451066970825195
spikerbd-binder-100-nr2-run-1_result_0	47	PNLCPFGEVFNATRFASVYAWNRKRISNCVADYSVLYNSASFSTFKCYGVSPTKLNDLCFTNVYADSFVIRGDEVRQIAPGQTGKIADYNYKLPDDFTGCVIAWNSNNLDSKVGGNYNYLYRLFRKSNLKPFERDISTEIYQAGSTPCNGVEGFNCYFPLQSYGFQPTNGVGYQPYRVVVLSFELLHAPATVC:MVEENKALEYLEEKLKELYEDKSLKYFKEEKLPALEYEIASILKELAEKLKKTKDEKYYKEIEEIEKKIKEESKKYNTNFYEVTKPIIEEAKKAWEEAKK	7.428050318202399	0.511645443977745	74.35177612304688	0.6273626089096069	15.00157642364502	27.543794631958008	15.002500534057617
spikerbd-binder-100-nr2-run-1_result_0	48	PNLCPFGEVFNATRFASVYAWNRKRISNCVADYSVLYNSASFSTFKCYGVSPTKLNDLCFTNVYADSFVIRGDEVRQIAPGQTGKIADYNYKLPDDFTGCVIAWNSNNLDSKVGGNYNYLYRLFRKSNLKPFERDISTEIYQAGSTPCNGVEGFNCYFPLQSYGFQPTNGVGYQPYRVVVLSFELLHAPATVC:MIEENKELEYLEKEFDKLYNDKSLKYFKQDELPALKYKIESILKKLAEKLKETKDEKYYEKIKKIYELVKKYSEKYNTDLYEVTKPVYEEAEKAYEEAKK	8.30425204794892	0.5275814198306951	69.38484954833984	0.6259304285049438	15.267107963562012	27.802705764770508	16.571874618530273
spikerbd-binder-100-nr2-run-1_result_0	49	PNLCPFGEVFNATRFASVYAWNRKRISNCVADYSVLYNSASFSTFKCYGVSPTKLNDLCFTNVYADSFVIRGDEVRQIAPGQTGKIADYNYKLPDDFTGCVIAWNSNNLDSKVGGNYNYLYRLFRKSNLKPFERDISTEIYQAGSTPCNGVEGFNCYFPLQSYGFQPTNGVGYQPYRVVVLSFELLHAPATVC:MIEENKEMEYLEELFKKYYEDESLKIFKKDYLPALKYEIASIMEELAEKLAKTKDKKYYERLEKIYKKVKEESEKYNEDFYETVKPIYEKAKKDWEKAKK	5.9030617637634055	0.6516283652306724	79.41473388671875	0.6310290098190308	14.615208625793457	26.884418487548828	15.23788070678711
spikerbd-binder-100-nr2-run-1_result_0	50	PNLCPFGEVFNATRFASVYAWNRKRISNCVADYSVLYNSASFSTFKCYGVSPTKLNDLCFTNVYADSFVIRGDEVRQIAPGQTGKIADYNYKLPDDFTGCVIAWNSNNLDSKVGGNYNYLYRLFRKSNLKPFERDISTEIYQAGSTPCNGVEGFNCYFPLQSYGFQPTNGVGYQPYRVVVLSFELLHAPATVC:MVEENKELEWLEEKFKELYEDKSLKYFKKEKEPALKYEVASLIEELAKKLKETKDEKYYEKIEKIYKKVKEYSEKYNTDLYEVTKPIYEEAKKAWEEAKK	5.96431617513826	0.6497142834172367	78.56195068359375	0.6253737807273865	14.994828224182129	27.66625213623047	16.063491821289062
spikerbd-binder-100-nr2-run-1_result_0	51	PNLCPFGEVFNATRFASVYAWNRKRISNCVADYSVLYNSASFSTFKCYGVSPTKLNDLCFTNVYADSFVIRGDEVRQIAPGQTGKIADYNYKLPDDFTGCVIAWNSNNLDSKVGGNYNYLYRLFRKSNLKPFERDISTEIYQAGSTPCNGVEGFNCYFPLQSYGFQPTNGVGYQPYRVVVLSFELLHAPATVC:KVEENKELEYFEELIKELTENESLKYLKELKKPALEYEIASIMKELAEKLKKTKDEKYYKKLEKLYKKVKEYSKKYNTNFYEVVKPIYEEAKKAWKEAKK	5.315467680689058	0.6965446209468625	75.14512634277344	0.626616358757019	15.037068367004395	27.4249267578125	16.62848663330078
spikerbd-binder-100-nr2-run-1_result_0	52	PNLCPFGEVFNATRFASVYAWNRKRISNCVADYSVLYNSASFSTFKCYGVSPTKLNDLCFTNVYADSFVIRGDEVRQIAPGQTGKIADYNYKLPDDFTGCVIAWNSNNLDSKVGGNYNYLYRLFRKSNLKPFERDISTEIYQAGSTPCNGVEGFNCYFPLQSYGFQPTNGVGYQPYRVVVLSFELLHAPATVC:MVEENKALEYLEKLFKELYENKSLKYLKELKIPSLKYEISSILEKLAEKLEKTKDEKYYELIEKIAKKIKEYSEKYNTDFYEVAKPIIEKAKKAWEKAKK	6.357042841278913	0.5906684467725033	80.64612579345703	0.6269209384918213	14.765717506408691	27.334331512451172	16.67815399169922
spikerbd-binder-100-nr2-run-1_result_0	53	PNLCPFGEVFNATRFASVYAWNRKRISNCVADYSVLYNSASFSTFKCYGVSPTKLNDLCFTNVYADSFVIRGDEVRQIAPGQTGKIADYNYKLPDDFTGCVIAWNSNNLDSKVGGNYNYLYRLFRKSNLKPFERDISTEIYQAGSTPCNGVEGFNCYFPLQSYGFQPTNGVGYQPYRVVVLSFELLHAPATVC:MVEEDKALEYLDELFKKLYEDKSLKIYKELELPALEYEIYSILKELAEKLKETKDEKYYELLKKIEKKVKEISKKYNTNFYEVAKPVIEEAKKAWKEAKE	5.339382851841289	0.672402494655627	70.30221557617188	0.6289697289466858	15.010052680969238	27.29742431640625	14.867114067077637
spikerbd-binder-100-nr2-run-1_result_0	54	PNLCPFGEVFNATRFASVYAWNRKRISNCVADYSVLYNSASFSTFKCYGVSPTKLNDLCFTNVYADSFVIRGDEVRQIAPGQTGKIADYNYKLPDDFTGCVIAWNSNNLDSKVGGNYNYLYRLFRKSNLKPFERDISTEIYQAGSTPCNGVEGFNCYFPLQSYGFQPTNGVGYQPYRVVVLSFELLHAPATVC:KPEENKALEWVKEEIKKLEEDESLKIFKKLYEPALAYKFANLMKELAEKLEKTKDKKYYEELEKLYKLIKEYSKKNKSNFYEITKPIYEKAKKAWEKAEK	9.359050295835281	0.41224262795597877	84.0929946899414	0.623327374458313	14.929377555847168	27.904233932495117	18.21282958984375
spikerbd-binder-100-nr2-run-1_result_0	55	PNLCPFGEVFNATRFASVYAWNRKRISNCVADYSVLYNSASFSTFKCYGVSPTKLNDLCFTNVYADSFVIRGDEVRQIAPGQTGKIADYNYKLPDDFTGCVIAWNSNNLDSKVGGNYNYLYRLFRKSNLKPFERDISTEIYQAGSTPCNGVEGFNCYFPLQSYGFQPTNGVGYQPYRVVVLSFELLHAPATVC:MIEENKELEYVEELLKKLYEDESLKIFKQEELPALEYELYSIAEELAKKLEETKDPKYYERLEKLAKIIKEESKKHNTNFYEVVKPVIERAKEAWKKAKE	5.279730549500145	0.6830897309038516	73.72964477539062	0.6296716928482056	14.939664840698242	27.185129165649414	13.049846649169922
spikerbd-binder-100-nr2-run-1_result_0	56	PNLCPFGEVFNATRFASVYAWNRKRISNCVADYSVLYNSASFSTFKCYGVSPTKLNDLCFTNVYADSFVIRGDEVRQIAPGQTGKIADYNYKLPDDFTGCVIAWNSNNLDSKVGGNYNYLYRLFRKSNLKPFERDISTEIYQAGSTPCNGVEGFNCYFPLQSYGFQPTNGVGYQPYRVVVLSFELLHAPATVC:MVEEKKELEYVKEKLDKLYNDESLKYYKKELEPALKYEFASILEKLAKKLEETKSEEYYELIKKLYELIKEYSEKYNTDFYDVVKPIYEKAKKAWEKAKK	6.747672888421983	0.5908938144864379	87.89353942871094	0.6243495941162109	14.680325508117676	27.502506256103516	17.034385681152344
spikerbd-binder-100-nr2-run-1_result_0	57	PNLCPFGEVFNATRFASVYAWNRKRISNCVADYSVLYNSASFSTFKCYGVSPTKLNDLCFTNVYADSFVIRGDEVRQIAPGQTGKIADYNYKLPDDFTGCVIAWNSNNLDSKVGGNYNYLYRLFRKSNLKPFERDISTEIYQAGSTPCNGVEGFNCYFPLQSYGFQPTNGVGYQPYRVVVLSFELLHAPATVC:MIEENKELEYLKEKFKKLYEDESLKYFKELELPALEYEIDSILQELADKLEKTKSEEYYKKLEEIAELVKKESEKYNTNFYEVTKPTIERAKKAWEEAKK	6.574261419533853	0.6456656703528442	69.34642791748047	0.6310798525810242	14.878929138183594	26.85592269897461	11.429945945739746
spikerbd-binder-100-nr2-run-1_result_0	58	PNLCPFGEVFNATRFASVYAWNRKRISNCVADYSVLYNSASFSTFKCYGVSPTKLNDLCFTNVYADSFVIRGDEVRQIAPGQTGKIADYNYKLPDDFTGCVIAWNSNNLDSKVGGNYNYLYRLFRKSNLKPFERDISTEIYQAGSTPCNGVEGFNCYFPLQSYGFQPTNGVGYQPYRVVVLSFELLHAPATVC:KIEEDKALEYLDELFKKLYEDKSLKIFKKDYEPALKYEIESIMKKLAEKLKKTKDEKYYKLLEEIYKKIKEYSKKYNSDFYEVTKPVYEEAKKAWEKAKK	6.8599267123504335	0.6049598301355142	83.16179656982422	0.6269782781600952	14.735177993774414	27.483694076538086	17.080455780029297
spikerbd-binder-100-nr2-run-1_result_0	59	PNLCPFGEVFNATRFASVYAWNRKRISNCVADYSVLYNSASFSTFKCYGVSPTKLNDLCFTNVYADSFVIRGDEVRQIAPGQTGKIADYNYKLPDDFTGCVIAWNSNNLDSKVGGNYNYLYRLFRKSNLKPFERDISTEIYQAGSTPCNGVEGFNCYFPLQSYGFQPTNGVGYQPYRVVVLSFELLHAPATVC:KIEENKALEWLEEKIKELEENKSLKYYKRDLEPAFKYEVASLIEKLAKELEKTKSEEYYKLIEEIAKKVKEYSKKHNTDLYEVVKPIIERAKKAWEEAKK	7.8552302559407625	0.5325090188268855	83.96690368652344	0.6252373456954956	14.766666412353516	27.52079963684082	13.927093505859375
spikerbd-binder-100-nr2-run-1_result_0	60	PNLCPFGEVFNATRFASVYAWNRKRISNCVADYSVLYNSASFSTFKCYGVSPTKLNDLCFTNVYADSFVIRGDEVRQIAPGQTGKIADYNYKLPDDFTGCVIAWNSNNLDSKVGGNYNYLYRLFRKSNLKPFERDISTEIYQAGSTPCNGVEGFNCYFPLQSYGFQPTNGVGYQPYRVVVLSFELLHAPATVC:MIEENKVLEEFEKKIKELYEDKSLKYLKEEKIPALKYWIESTIKYLAEKLKETKDEKYYKLIEELYKKIKEISEKYNEDFYEVVKPVYEKAKKDYEEAKK	7.988956199639759	0.49372495157850943	80.49073791503906	0.625015914440155	14.944854736328125	27.772829055786133	17.62445831298828
spikerbd-binder-100-nr2-run-1_result_0	61	PNLCPFGEVFNATRFASVYAWNRKRISNCVADYSVLYNSASFSTFKCYGVSPTKLNDLCFTNVYADSFVIRGDEVRQIAPGQTGKIADYNYKLPDDFTGCVIAWNSNNLDSKVGGNYNYLYRLFRKSNLKPFERDISTEIYQAGSTPCNGVEGFNCYFPLQSYGFQPTNGVGYQPYRVVVLSFELLHAPATVC:MIEENKALEWLDEKIDELYNNESLKYKKEDLLPALKYEIESLLKELAEKLEKTKDEKYYKLIEEIYKKIKEISEKYKEDFYEVVKPVYEKAKEAWKKAKA	6.965729521243802	0.5990950597104862	82.91810607910156	0.6266317367553711	14.739840507507324	27.453943252563477	15.414077758789062
spikerbd-binder-100-nr2-run-1_result_0	62	PNLCPFGEVFNATRFASVYAWNRKRISNCVADYSVLYNSASFSTFKCYGVSPTKLNDLCFTNVYADSFVIRGDEVRQIAPGQTGKIADYNYKLPDDFTGCVIAWNSNNLDSKVGGNYNYLYRLFRKSNLKPFERDISTEIYQAGSTPCNGVEGFNCYFPLQSYGFQPTNGVGYQPYRVVVLSFELLHAPATVC:MIEEDKALEYLKKKFDELYNNKSLKYFKKDLEPAFKYEVASILKKLAEKLKKTKSEKDYETLEKIAKLVKEYSKKYNTDLYEVTKPIIEEAKKAWEEAKK	7.258425788103933	0.5745240759784938	80.2369384765625	0.6258143782615662	14.78226089477539	27.364131927490234	16.954166412353516
spikerbd-binder-100-nr2-run-1_result_0	63	PNLCPFGEVFNATRFASVYAWNRKRISNCVADYSVLYNSASFSTFKCYGVSPTKLNDLCFTNVYADSFVIRGDEVRQIAPGQTGKIADYNYKLPDDFTGCVIAWNSNNLDSKVGGNYNYLYRLFRKSNLKPFERDISTEIYQAGSTPCNGVEGFNCYFPLQSYGFQPTNGVGYQPYRVVVLSFELLHAPATVC:KVEEDKELEWLKEEFDKLENDKSLKYYKELELPAFDYKVESIMEELAKKLEKTKDKKYYEKLKKIYELVKKYSEKYNTNLYDVVKPVYEKAKEAYEKAKK	3.041398554226571	0.8608206660873496	77.62677001953125	0.6330223083496094	14.571151733398438	26.647016525268555	10.867515563964844
spikerbd-binder-100-nr2-run-1_result_0	64	PNLCPFGEVFNATRFASVYAWNRKRISNCVADYSVLYNSASFSTFKCYGVSPTKLNDLCFTNVYADSFVIRGDEVRQIAPGQTGKIADYNYKLPDDFTGCVIAWNSNNLDSKVGGNYNYLYRLFRKSNLKPFERDISTEIYQAGSTPCNGVEGFNCYFPLQSYGFQPTNGVGYQPYRVVVLSFELLHAPATVC:MYEENKVLEELEKLFKKIYEDKSLKYKKKDLLPALEYKIESIMEKLAERLEKTKDEKDYKIIEELYKKIKEESKKYNTNFYDVVKPVYEKAKKAWEEAKK	7.182905927603447	0.5277514545878819	78.04826354980469	0.6268211603164673	14.90281867980957	27.4738712310791	15.375954627990723
spikerbd-binder-100-nr2-run-1_result_0	65	PNLCPFGEVFNATRFASVYAWNRKRISNCVADYSVLYNSASFSTFKCYGVSPTKLNDLCFTNVYADSFVIRGDEVRQIAPGQTGKIADYNYKLPDDFTGCVIAWNSNNLDSKVGGNYNYLYRLFRKSNLKPFERDISTEIYQAGSTPCNGVEGFNCYFPLQSYGFQPTNGVGYQPYRVVVLSFELLHAPATVC:MIEENKILEWFDEKIKELFENESLKIYKQLLLPALEYEIAEAMKELAEKLKKTKSEKYYELIEKLYEKVKEISKKYNTNFYEVVKPIYEEAKKAWEEAKK	12.180749312985636	0.29797080573237594	85.86650085449219	0.6228765845298767	14.840301513671875	27.821786880493164	16.911483764648438
spikerbd-binder-100-nr2-run-1_result_0	66	PNLCPFGEVFNATRFASVYAWNRKRISNCVADYSVLYNSASFSTFKCYGVSPTKLNDLCFTNVYADSFVIRGDEVRQIAPGQTGKIADYNYKLPDDFTGCVIAWNSNNLDSKVGGNYNYLYRLFRKSNLKPFERDISTEIYQAGSTPCNGVEGFNCYFPLQSYGFQPTNGVGYQPYRVVVLSFELLHAPATVC:MVEEDKELEWLKEKLKELYEDKSLKYFKKDKIPALEYEIYSIMKELAEKLEKTKDEKYYKKLEELYKIIKEESEKYNLNFYDVVKPVYEKAKKAWKKAKE	4.540923975606589	0.7406191522727855	73.57572174072266	0.6270534992218018	15.168510437011719	27.595836639404297	14.403525352478027
spikerbd-binder-100-nr2-run-1_result_0	67	PNLCPFGEVFNATRFASVYAWNRKRISNCVADYSVLYNSASFSTFKCYGVSPTKLNDLCFTNVYADSFVIRGDEVRQIAPGQTGKIADYNYKLPDDFTGCVIAWNSNNLDSKVGGNYNYLYRLFRKSNLKPFERDISTEIYQAGSTPCNGVEGFNCYFPLQSYGFQPTNGVGYQPYRVVVLSFELLHAPATVC:KVEENKALEYLEELYKKLYEDKSLKIFKEDYLPAFDYEVESILEKLAEKLEKTKDPKYYKLIEELAEKIKEYSEKNNTNLYEITKPVIEKAKEAWKKAQS	9.038069540974663	0.6007319916215736	61.271785736083984	0.6320730447769165	15.302295684814453	27.279052734375	15.454282760620117
spikerbd-binder-100-nr2-run-1_result_0	68	PNLCPFGEVFNATRFASVYAWNRKRISNCVADYSVLYNSASFSTFKCYGVSPTKLNDLCFTNVYADSFVIRGDEVRQIAPGQTGKIADYNYKLPDDFTGCVIAWNSNNLDSKVGGNYNYLYRLFRKSNLKPFERDISTEIYQAGSTPCNGVEGFNCYFPLQSYGFQPTNGVGYQPYRVVVLSFELLHAPATVC:MYEKDQALEYLEEKFDKLYNDESLKYLKELYIPSLKYEIESLLKKLAEKLKKTKSEKDYELIEKIYEKVKEYSEKYNEDFYEVVKPVYEEAKKAWEEAKK	7.336407234675932	0.5371050653067071	83.96154022216797	0.6250147819519043	14.795790672302246	27.5562744140625	17.770652770996094
spikerbd-binder-100-nr2-run-1_result_0	69	PNLCPFGEVFNATRFASVYAWNRKRISNCVADYSVLYNSASFSTFKCYGVSPTKLNDLCFTNVYADSFVIRGDEVRQIAPGQTGKIADYNYKLPDDFTGCVIAWNSNNLDSKVGGNYNYLYRLFRKSNLKPFERDISTEIYQAGSTPCNGVEGFNCYFPLQSYGFQPTNGVGYQPYRVVVLSFELLHAPATVC:MAEENKALEYLEELFDKLYNDESLKIYKELLLPALKQTVADLIEELAKKLEETKDPKYYEELKKIAELVKKYSEEHNEDFYEVVKPIIERAEKAWEKAKA	8.230272548508896	0.4966194232109389	82.16582489013672	0.6234467625617981	14.9845552444458	27.914382934570312	17.476600646972656
spikerbd-binder-100-nr2-run-1_result_0	70	PNLCPFGEVFNATRFASVYAWNRKRISNCVADYSVLYNSASFSTFKCYGVSPTKLNDLCFTNVYADSFVIRGDEVRQIAPGQTGKIADYNYKLPDDFTGCVIAWNSNNLDSKVGGNYNYLYRLFRKSNLKPFERDISTEIYQAGSTPCNGVEGFNCYFPLQSYGFQPTNGVGYQPYRVVVLSFELLHAPATVC:MAEEDKAMEWLDEKFDKLENDESLKYLKELLEPAFKYEVTSLIEELAKKLEETKSEKYYKLLKEIAEKVKEWSEKNNSDLWEQAEPVVKRAEEAWKKAKE	8.741593246492014	0.5771032266638465	65.63204193115234	0.6247093081474304	15.610301971435547	27.98602867126465	16.26883316040039
spikerbd-binder-100-nr2-run-1_result_0	71	PNLCPFGEVFNATRFASVYAWNRKRISNCVADYSVLYNSASFSTFKCYGVSPTKLNDLCFTNVYADSFVIRGDEVRQIAPGQTGKIADYNYKLPDDFTGCVIAWNSNNLDSKVGGNYNYLYRLFRKSNLKPFERDISTEIYQAGSTPCNGVEGFNCYFPLQSYGFQPTNGVGYQPYRVVVLSFELLHAPATVC:KPEENKAMEWLEEKFKKLYEDKSLKYKKKDLEPALKYEVASLMKELAEKLKETKDEKYYKQLEEIYKKVKEYSEKHKTDLYEVVEPIYKEAKKAWEEAKK	7.61451926403831	0.5588943947668917	81.39607238769531	0.6242767572402954	14.910075187683105	27.658832550048828	17.55483055114746
spikerbd-binder-100-nr2-run-1_result_0	72	PNLCPFGEVFNATRFASVYAWNRKRISNCVADYSVLYNSASFSTFKCYGVSPTKLNDLCFTNVYADSFVIRGDEVRQIAPGQTGKIADYNYKLPDDFTGCVIAWNSNNLDSKVGGNYNYLYRLFRKSNLKPFERDISTEIYQAGSTPCNGVEGFNCYFPLQSYGFQPTNGVGYQPYRVVVLSFELLHAPATVC:MHHHNKTLEYVEELLKKLEEDESLKIYKEDLLPALKYEIESILKELAEKLKETKDEKYYKEIEELAKKVKEYSEKNNTDLYEVTKPVIDEAKKAWEEAQK	7.158159837353339	0.5733952055762296	77.49315643310547	0.6277187466621399	14.866632461547852	27.369400024414062	15.42701530456543
spikerbd-binder-100-nr2-run-1_result_0	73	PNLCPFGEVFNATRFASVYAWNRKRISNCVADYSVLYNSASFSTFKCYGVSPTKLNDLCFTNVYADSFVIRGDEVRQIAPGQTGKIADYNYKLPDDFTGCVIAWNSNNLDSKVGGNYNYLYRLFRKSNLKPFERDISTEIYQAGSTPCNGVEGFNCYFPLQSYGFQPTNGVGYQPYRVVVLSFELLHAPATVC:KVKENKALEYLDELFKKYYEDKSLKIYKKDLEPALKYKIASIIKELAEKLEKTKDEKYYKEIEKIYKKVKEESKKYNTDFYETVKPIYEKAKKAWEKAKK	8.774170872098791	0.4798133574297725	77.39571380615234	0.6256297826766968	14.946412086486816	27.581918716430664	16.937894821166992
spikerbd-binder-100-nr2-run-1_result_0	74	PNLCPFGEVFNATRFASVYAWNRKRISNCVADYSVLYNSASFSTFKCYGVSPTKLNDLCFTNVYADSFVIRGDEVRQIAPGQTGKIADYNYKLPDDFTGCVIAWNSNNLDSKVGGNYNYLYRLFRKSNLKPFERDISTEIYQAGSTPCNGVEGFNCYFPLQSYGFQPTNGVGYQPYRVVVLSFELLHAPATVC:MVEENKELEYLDELIDKLYNDKSLKYKKKDLEPALEYKIASILEELAEKLKETKDEEYYKKIEELYEKIKEISKKYNTNFYETVKPIYEEAKKAWEEAKA	7.3369276342302605	0.535703997298523	73.02574157714844	0.6266555190086365	15.134502410888672	27.465679168701172	17.077728271484375
spikerbd-binder-100-nr2-run-1_result_0	75	PNLCPFGEVFNATRFASVYAWNRKRISNCVADYSVLYNSASFSTFKCYGVSPTKLNDLCFTNVYADSFVIRGDEVRQIAPGQTGKIADYNYKLPDDFTGCVIAWNSNNLDSKVGGNYNYLYRLFRKSNLKPFERDISTEIYQAGSTPCNGVEGFNCYFPLQSYGFQPTNGVGYQPYRVVVLSFELLHAPATVC:MYEENKALEWLEEKIKELYENESLKYFKELELPAFKYEVASLLEKLAEKLEKTKDEKYYKELEELAKKIKEISKKYNTDLYEVTKPIIEKAKKAWEKAKK	5.649219031360013	0.65303313746522	72.09538269042969	0.6293812990188599	14.894082069396973	27.13188362121582	14.171943664550781
spikerbd-binder-100-nr2-run-1_result_0	76	PNLCPFGEVFNATRFASVYAWNRKRISNCVADYSVLYNSASFSTFKCYGVSPTKLNDLCFTNVYADSFVIRGDEVRQIAPGQTGKIADYNYKLPDDFTGCVIAWNSNNLDSKVGGNYNYLYRLFRKSNLKPFERDISTEIYQAGSTPCNGVEGFNCYFPLQSYGFQPTNGVGYQPYRVVVLSFELLHAPATVC:MVEENKALEWLEEKLKELYEDKSLKYKKRDLLPALEYEIASIIKELAEKLKKTKDKKYYELIEEIYKKVKEYSKKYNTNFYEVVKPIYEEAKEAWKKAEE	6.9366753062093105	0.5801864199781412	77.77799987792969	0.6267210841178894	14.900738716125488	27.492752075195312	14.116971969604492
spikerbd-binder-100-nr2-run-1_result_0	77	PNLCPFGEVFNATRFASVYAWNRKRISNCVADYSVLYNSASFSTFKCYGVSPTKLNDLCFTNVYADSFVIRGDEVRQIAPGQTGKIADYNYKLPDDFTGCVIAWNSNNLDSKVGGNYNYLYRLFRKSNLKPFERDISTEIYQAGSTPCNGVEGFNCYFPLQSYGFQPTNGVGYQPYRVVVLSFELLHAPATVC:MIEEDKIMEWFEEKIKELDEDESLKYKKQDLLPALEYEIAEAMKYLAEKLKETKDKKYYEKLKELYEKVKEYSEKHKTNLYEVVKPIYEEAEKAWKEAKE	7.353342899153762	0.5812972990937217	81.47514343261719	0.6274887323379517	14.744196891784668	27.289817810058594	14.465707778930664
spikerbd-binder-100-nr2-run-1_result_0	78	PNLCPFGEVFNATRFASVYAWNRKRISNCVADYSVLYNSASFSTFKCYGVSPTKLNDLCFTNVYADSFVIRGDEVRQIAPGQTGKIADYNYKLPDDFTGCVIAWNSNNLDSKVGGNYNYLYRLFRKSNLKPFERDISTEIYQAGSTPCNGVEGFNCYFPLQSYGFQPTNGVGYQPYRVVVLSFELLHAPATVC:KIEEDKALEYLEELLKKYYEDESLKYKKEDLLPALKYEIASILEKLAEKLKKTKDEKYYELIKEIAKIVKEESKKYNTDLYEVTKPIIEKAEKDYKKAKE	6.242920206455654	0.6140763938779003	85.95478057861328	0.6265652775764465	14.669600486755371	27.4385929107666	12.20348072052002
spikerbd-binder-100-nr2-run-1_result_0	79	PNLCPFGEVFNATRFASVYAWNRKRISNCVADYSVLYNSASFSTFKCYGVSPTKLNDLCFTNVYADSFVIRGDEVRQIAPGQTGKIADYNYKLPDDFTGCVIAWNSNNLDSKVGGNYNYLYRLFRKSNLKPFERDISTEIYQAGSTPCNGVEGFNCYFPLQSYGFQPTNGVGYQPYRVVVLSFELLHAPATVC:MAEENKALEYLKEKIEKLENDKSLKIFKKDYEPAFKYEVTSLIKELAEKLKKTKDEKYYEEIKKIAELVKKYSEEKNSDLYEQAKPVIEEAEEAWKKAKA	7.334326775575644	0.5726570297959422	70.13883972167969	0.6276362538337708	15.088469505310059	27.444541931152344	15.931556701660156
spikerbd-binder-100-nr2-run-1_result_0	80	PNLCPFGEVFNATRFASVYAWNRKRISNCVADYSVLYNSASFSTFKCYGVSPTKLNDLCFTNVYADSFVIRGDEVRQIAPGQTGKIADYNYKLPDDFTGCVIAWNSNNLDSKVGGNYNYLYRLFRKSNLKPFERDISTEIYQAGSTPCNGVEGFNCYFPLQSYGFQPTNGVGYQPYRVVVLSFELLHAPATVC:MVEKNKALEYLKEKLDELYNNKSLKYYKELKIPALEYEISSIIEELAEKLEKTKDPKYYEEIEKIAEIVKEESKKHNTNFYETTKPIIEKAKKAYEEAKK	5.187941325773143	0.6889515150664193	73.17138671875	0.6284573078155518	14.879911422729492	27.159521102905273	15.568174362182617
spikerbd-binder-100-nr2-run-1_result_0	81	PNLCPFGEVFNATRFASVYAWNRKRISNCVADYSVLYNSASFSTFKCYGVSPTKLNDLCFTNVYADSFVIRGDEVRQIAPGQTGKIADYNYKLPDDFTGCVIAWNSNNLDSKVGGNYNYLYRLFRKSNLKPFERDISTEIYQAGSTPCNGVEGFNCYFPLQSYGFQPTNGVGYQPYRVVVLSFELLHAPATVC:KVEENKALEWLKEKFDKLYNDESLKIFKKDYEPALKYEIESIAEELAERLAETKDPKDYETLKKIAELIKEESKKYNSDFYEVVKPVYERAEKAWEEARK	6.120954299790489	0.614709806148775	55.39188003540039	0.635855495929718	15.15121841430664	26.814817428588867	12.762001037597656
spikerbd-binder-100-nr2-run-1_result_0	82	PNLCPFGEVFNATRFASVYAWNRKRISNCVADYSVLYNSASFSTFKCYGVSPTKLNDLCFTNVYADSFVIRGDEVRQIAPGQTGKIADYNYKLPDDFTGCVIAWNSNNLDSKVGGNYNYLYRLFRKSNLKPFERDISTEIYQAGSTPCNGVEGFNCYFPLQSYGFQPTNGVGYQPYRVVVLSFELLHAPATVC:KIEENKEIEYFKEKLKKLYEDKSLKIYKQDLLPALEYEIENILKELAEKLEKTKDEKYYEKIEKLYKLIKEESKKYNTNFYEVVKPVYEKAKKAWEKAKK	5.740180942570245	0.6447468939518382	76.90824890136719	0.6285414695739746	14.870086669921875	27.3803768157959	13.92005729675293
spikerbd-binder-100-nr2-run-1_result_0	83	PNLCPFGEVFNATRFASVYAWNRKRISNCVADYSVLYNSASFSTFKCYGVSPTKLNDLCFTNVYADSFVIRGDEVRQIAPGQTGKIADYNYKLPDDFTGCVIAWNSNNLDSKVGGNYNYLYRLFRKSNLKPFERDISTEIYQAGSTPCNGVEGFNCYFPLQSYGFQPTNGVGYQPYRVVVLSFELLHAPATVC:MVEENKALEYLEEKFKELDENESLKYFKELLKPALKYEVESILEKLAEKLKKTKDEKYYKEILEIEKLVKEYSEKNNTDFYEVTKPVIEKAKKWYEEAKK	6.089247940280764	0.6244288463014669	70.71485900878906	0.6270720958709717	15.024806022644043	27.37582778930664	16.641094207763672
spikerbd-binder-100-nr2-run-1_result_0	84	PNLCPFGEVFNATRFASVYAWNRKRISNCVADYSVLYNSASFSTFKCYGVSPTKLNDLCFTNVYADSFVIRGDEVRQIAPGQTGKIADYNYKLPDDFTGCVIAWNSNNLDSKVGGNYNYLYRLFRKSNLKPFERDISTEIYQAGSTPCNGVEGFNCYFPLQSYGFQPTNGVGYQPYRVVVLSFELLHAPATVC:KVKENKALEYFDEKIKKLYEDKSLKYKKKDLLPALEQEFTDIAEELAEKLEKTKDPKYYELLEKLYKKIKEISEKYNTNFYETVKPVYERAKKAWEKAKA	7.660255358799132	0.5340172328741049	72.00343322753906	0.6260291337966919	15.228005409240723	27.76020050048828	14.905566215515137
spikerbd-binder-100-nr2-run-1_result_0	85	PNLCPFGEVFNATRFASVYAWNRKRISNCVADYSVLYNSASFSTFKCYGVSPTKLNDLCFTNVYADSFVIRGDEVRQIAPGQTGKIADYNYKLPDDFTGCVIAWNSNNLDSKVGGNYNYLYRLFRKSNLKPFERDISTEIYQAGSTPCNGVEGFNCYFPLQSYGFQPTNGVGYQPYRVVVLSFELLHAPATVC:MVEENKALEWLEEEWKKLYEDESLKYLKELELPAFEYKVTKTIEELAKKLAETKDPKYYEEIEKIAEKIKKISEEKNTNLYEVAKPVIEKAKEAWEKAKK	5.007569370361434	0.6738553271423874	70.61681365966797	0.623447060585022	15.257296562194824	27.785200119018555	17.454208374023438
spikerbd-binder-100-nr2-run-1_result_0	86	PNLCPFGEVFNATRFASVYAWNRKRISNCVADYSVLYNSASFSTFKCYGVSPTKLNDLCFTNVYADSFVIRGDEVRQIAPGQTGKIADYNYKLPDDFTGCVIAWNSNNLDSKVGGNYNYLYRLFRKSNLKPFERDISTEIYQAGSTPCNGVEGFNCYFPLQSYGFQPTNGVGYQPYRVVVLSFELLHAPATVC:KYEEDKALEWLDEEFKKLYEDKSLKYFKQDYIPALKYKIENLIKKLAEKLKETKSEKDYELIKKIAEKVKEYSKKYNEDFWESVKPVIEEAEKAWEEAKK	12.50184112301769	0.38242174100104653	77.191162109375	0.6287969946861267	14.78077220916748	27.228084564208984	16.474552154541016
spikerbd-binder-100-nr2-run-1_result_0	87	PNLCPFGEVFNATRFASVYAWNRKRISNCVADYSVLYNSASFSTFKCYGVSPTKLNDLCFTNVYADSFVIRGDEVRQIAPGQTGKIADYNYKLPDDFTGCVIAWNSNNLDSKVGGNYNYLYRLFRKSNLKPFERDISTEIYQAGSTPCNGVEGFNCYFPLQSYGFQPTNGVGYQPYRVVVLSFELLHAPATVC:MVEKKKALEYVEEKLKELEENESLKIFKKDYEPALKYELESIAEELAEKLEKTKSEEYYKLLKELEEKIKEYSKKNKSDFYEVVKPVIERAKEAYEKAKS	4.374905162136462	0.760655456136916	67.71302795410156	0.6333292722702026	14.731258392333984	26.584184646606445	10.946365356445312
spikerbd-binder-100-nr2-run-1_result_0	88	PNLCPFGEVFNATRFASVYAWNRKRISNCVADYSVLYNSASFSTFKCYGVSPTKLNDLCFTNVYADSFVIRGDEVRQIAPGQTGKIADYNYKLPDDFTGCVIAWNSNNLDSKVGGNYNYLYRLFRKSNLKPFERDISTEIYQAGSTPCNGVEGFNCYFPLQSYGFQPTNGVGYQPYRVVVLSFELLHAPATVC:MIEENKALEWFEEKIKELFEDESLKYLKELKIPALEYEFRSTIEYLAEKLKKTKSEKYYKEIEELAKKIEEISKKYNLNFYESVKPVIEEAKKAWEEAKK	5.613394436240062	0.6579790765090633	75.51549530029297	0.6283273696899414	14.851869583129883	27.29450035095215	11.445375442504883
spikerbd-binder-100-nr2-run-1_result_0	89	PNLCPFGEVFNATRFASVYAWNRKRISNCVADYSVLYNSASFSTFKCYGVSPTKLNDLCFTNVYADSFVIRGDEVRQIAPGQTGKIADYNYKLPDDFTGCVIAWNSNNLDSKVGGNYNYLYRLFRKSNLKPFERDISTEIYQAGSTPCNGVEGFNCYFPLQSYGFQPTNGVGYQPYRVVVLSFELLHAPATVC:MIEEDKALEELEKWLDELFNDESLKYKKQDLIPALEYRISNIIKELAEKLKKTKDEKYYELIKEIEKKVKEVSEKYKLNFYETTKPVIEEAKKAWEEAKK	7.242790674315853	0.544075017374769	79.28694152832031	0.6260905265808105	14.828376770019531	27.45201301574707	16.612628936767578
spikerbd-binder-100-nr2-run-1_result_0	90	PNLCPFGEVFNATRFASVYAWNRKRISNCVADYSVLYNSASFSTFKCYGVSPTKLNDLCFTNVYADSFVIRGDEVRQIAPGQTGKIADYNYKLPDDFTGCVIAWNSNNLDSKVGGNYNYLYRLFRKSNLKPFERDISTEIYQAGSTPCNGVEGFNCYFPLQSYGFQPTNGVGYQPYRVVVLSFELLHAPATVC:MVEEDKELEYVEKKLKELYENESLKYFKELLEPALKYELSSILEKLAEKLKKTKDEKYYERIEKLYKKIKEYSKKYNTDFYEEVKPIYEEAKKAWEEAKK	7.633861480699366	0.5338459799461249	85.41654968261719	0.6244056224822998	14.744904518127441	27.573007583618164	17.870372772216797
spikerbd-binder-100-nr2-run-1_result_0	91	PNLCPFGEVFNATRFASVYAWNRKRISNCVADYSVLYNSASFSTFKCYGVSPTKLNDLCFTNVYADSFVIRGDEVRQIAPGQTGKIADYNYKLPDDFTGCVIAWNSNNLDSKVGGNYNYLYRLFRKSNLKPFERDISTEIYQAGSTPCNGVEGFNCYFPLQSYGFQPTNGVGYQPYRVVVLSFELLHAPATVC:MYEEDKELEWLEKKLKELYEDKSLKYKKEDLLPALDYEIAEMIKKLAEKLKETKDEKYYEILEKIAEKVKEYSKKYKTNLYEITKPIIEEAKEAWKKAKE	7.286884655184405	0.5722682273981142	70.94154357910156	0.6269046068191528	15.160039901733398	27.61048126220703	16.77873420715332
spikerbd-binder-100-nr2-run-1_result_0	92	PNLCPFGEVFNATRFASVYAWNRKRISNCVADYSVLYNSASFSTFKCYGVSPTKLNDLCFTNVYADSFVIRGDEVRQIAPGQTGKIADYNYKLPDDFTGCVIAWNSNNLDSKVGGNYNYLYRLFRKSNLKPFERDISTEIYQAGSTPCNGVEGFNCYFPLQSYGFQPTNGVGYQPYRVVVLSFELLHAPATVC:MPEENKALEYIKKLLDELNNNKSLKIFKELYEPALAYEIASLMEELAKKLKETKDEKYYEELKKIAELVKKYSEENNTDLYEVTKPIIEEAEKAWKKAKE	5.2231378280910175	0.6971728770411456	76.7086181640625	0.628826916217804	14.713187217712402	27.00602912902832	13.282341957092285
spikerbd-binder-100-nr2-run-1_result_0	93	PNLCPFGEVFNATRFASVYAWNRKRISNCVADYSVLYNSASFSTFKCYGVSPTKLNDLCFTNVYADSFVIRGDEVRQIAPGQTGKIADYNYKLPDDFTGCVIAWNSNNLDSKVGGNYNYLYRLFRKSNLKPFERDISTEIYQAGSTPCNGVEGFNCYFPLQSYGFQPTNGVGYQPYRVVVLSFELLHAPATVC:MPEENKAMEWLEEKLKELYENKSLKYYKKDLEPALTYEISSLAEELAKKLEETKDEKYYKELEEIEKKVKEESKKYNTDFYKEVKPIFEKAKEAWKKAKE	6.545133932779991	0.6273313733081216	64.84789276123047	0.6303457617759705	15.116703987121582	27.081321716308594	13.800687789916992
spikerbd-binder-100-nr2-run-1_result_0	94	PNLCPFGEVFNATRFASVYAWNRKRISNCVADYSVLYNSASFSTFKCYGVSPTKLNDLCFTNVYADSFVIRGDEVRQIAPGQTGKIADYNYKLPDDFTGCVIAWNSNNLDSKVGGNYNYLYRLFRKSNLKPFERDISTEIYQAGSTPCNGVEGFNCYFPLQSYGFQPTNGVGYQPYRVVVLSFELLHAPATVC:MIEEDKALEYLEKMLDKLYNDKSLKYKKEDLLPALTYEVASIMEKLAEKLKKTKSEKDYELLEKLYEKIKEESKKHNTDLYKVVEPIYEKAKKAWEEAKK	6.0123713710010644	0.628644127487412	75.30377960205078	0.6275438666343689	14.904967308044434	27.309179306030273	17.329185485839844
spikerbd-binder-100-nr2-run-1_result_0	95	PNLCPFGEVFNATRFASVYAWNRKRISNCVADYSVLYNSASFSTFKCYGVSPTKLNDLCFTNVYADSFVIRGDEVRQIAPGQTGKIADYNYKLPDDFTGCVIAWNSNNLDSKVGGNYNYLYRLFRKSNLKPFERDISTEIYQAGSTPCNGVEGFNCYFPLQSYGFQPTNGVGYQPYRVVVLSFELLHAPATVC:MVEENKALEYLEKKLKEIYENESLKYYKEDLLPAFKYEIANILEKLAKKLAETKSEEYYKLIEKIYEKIKEESEKNNLDFYETVKPIYEKAKKAWEKAKK	7.182000437430177	0.5334685166603664	77.5660171508789	0.627585768699646	14.885843276977539	27.4729061126709	17.705650329589844
spikerbd-binder-100-nr2-run-1_result_0	96	PNLCPFGEVFNATRFASVYAWNRKRISNCVADYSVLYNSASFSTFKCYGVSPTKLNDLCFTNVYADSFVIRGDEVRQIAPGQTGKIADYNYKLPDDFTGCVIAWNSNNLDSKVGGNYNYLYRLFRKSNLKPFERDISTEIYQAGSTPCNGVEGFNCYFPLQSYGFQPTNGVGYQPYRVVVLSFELLHAPATVC:KVEENKELEYLDELLKKLYEDKSLKYLKRLEEPAFAQTVTDIMKKLAEKLEKTKDEKYYEKLKELYEKVKEYSKKHKTNLYEQVKPVYEKAKKAWEKAKK	8.061766745240723	0.5626801960709832	73.1257095336914	0.6248286962509155	15.289898872375488	27.883548736572266	16.308555603027344
spikerbd-binder-100-nr2-run-1_result_0	97	PNLCPFGEVFNATRFASVYAWNRKRISNCVADYSVLYNSASFSTFKCYGVSPTKLNDLCFTNVYADSFVIRGDEVRQIAPGQTGKIADYNYKLPDDFTGCVIAWNSNNLDSKVGGNYNYLYRLFRKSNLKPFERDISTEIYQAGSTPCNGVEGFNCYFPLQSYGFQPTNGVGYQPYRVVVLSFELLHAPATVC:MIEEKKALEYLEKLFKELYENESLKIFKELKLPALEYEIASIMKKLADELAKTKDEEYYKELQEIAKKVKEISKEHNTDFYETTKPIIEKAEKAWAEAKA	8.870039531295278	0.45925705540092376	74.17935180664062	0.6321488618850708	14.700608253479004	26.80108642578125	14.993112564086914
spikerbd-binder-100-nr2-run-1_result_0	98	PNLCPFGEVFNATRFASVYAWNRKRISNCVADYSVLYNSASFSTFKCYGVSPTKLNDLCFTNVYADSFVIRGDEVRQIAPGQTGKIADYNYKLPDDFTGCVIAWNSNNLDSKVGGNYNYLYRLFRKSNLKPFERDISTEIYQAGSTPCNGVEGFNCYFPLQSYGFQPTNGVGYQPYRVVVLSFELLHAPATVC:KPKENKALEWLKEKFDELYNNESLKYLKEEKLPALKQEVYDLLKELADKLEETKDEKYYEEIKKIYELVKEYSKKYNTDLYEVVKPVYERAEEAYKKAKE	8.702521870149363	0.4821167238840582	78.87799835205078	0.6231340169906616	15.252218246459961	28.207916259765625	16.064407348632812
spikerbd-binder-100-nr2-run-1_result_0	99	PNLCPFGEVFNATRFASVYAWNRKRISNCVADYSVLYNSASFSTFKCYGVSPTKLNDLCFTNVYADSFVIRGDEVRQIAPGQTGKIADYNYKLPDDFTGCVIAWNSNNLDSKVGGNYNYLYRLFRKSNLKPFERDISTEIYQAGSTPCNGVEGFNCYFPLQSYGFQPTNGVGYQPYRVVVLSFELLHAPATVC:MIEENKALEWLDEKIDELYNNESLKYLKQEKLPAFKYEVASLAKELAEKLKETKDEKYYEELEKIAKKVKEISEKYNTDLYDVVKPIIDEAKKAWEEAQK	7.94548195080137	0.510912453198099	73.98517608642578	0.6245782375335693	15.106493949890137	27.694921493530273	16.386613845825195
spikerbd-binder-100-nr2-run-1_result_1	0	PNLCPFGEVFNATRFASVYAWNRKRISNCVADYSVLYNSASFSTFKCYGVSPTKLNDLCFTNVYADSFVIRGDEVRQIAPGQTGKIADYNYKLPDDFTGCVIAWNSNNLDSKVGGNYNYLYRLFRKSNLKPFERDISTEIYQAGSTPCNGVEGFNCYFPLQSYGFQPTNGVGYQPYRVVVLSFELLHAPATVC:MTLFYKLKEIAEGKINKDLTREVLEYLSKKGVKKTYEIKAEDKVYKIDLETLLKIAKFFDSLTTADIPAEEQEELIDNIPIPKEPAAEKILEKILKLLPK	10.653482699065462	0.39570095815457457	53.78105163574219	0.6286015510559082	15.763299942016602	27.971210479736328	17.296077728271484
spikerbd-binder-100-nr2-run-1_result_1	1	PNLCPFGEVFNATRFASVYAWNRKRISNCVADYSVLYNSASFSTFKCYGVSPTKLNDLCFTNVYADSFVIRGDEVRQIAPGQTGKIADYNYKLPDDFTGCVIAWNSNNLDSKVGGNYNYLYRLFRKSNLKPFERDISTEIYQAGSTPCNGVEGFNCYFPLQSYGFQPTNGVGYQPYRVVVLSFELLHAPATVC:MDLFYTLYAIAKGELDKNLTYENLKYLKEKGVKKTYEIKSKDKVYKIDLETLLKIAEYFDSLTTKDIPAEEALEIIDDIPIPAEPAAEKILEEIKKLLPK	10.455932286693056	0.42076035257272615	62.69997024536133	0.6324691772460938	15.22452449798584	27.42500114440918	15.239744186401367
spikerbd-binder-100-nr2-run-1_result_1	2	PNLCPFGEVFNATRFASVYAWNRKRISNCVADYSVLYNSASFSTFKCYGVSPTKLNDLCFTNVYADSFVIRGDEVRQIAPGQTGKIADYNYKLPDDFTGCVIAWNSNNLDSKVGGNYNYLYRLFRKSNLKPFERDISTEIYQAGSTPCNGVEGFNCYFPLQSYGFQPTNGVGYQPYRVVVLSFELLHAPATVC:MDLFYTLKDIAEGKIDKNLTYEVLKYLEEKGVKKTYEIKSKDKVYKIPLSTLLKIAKYFDSITTKDVPAEYAEEIIDDIPIPKEPAAKKLEEKIKKLLPK	12.3156492584046	0.40170083195293294	43.52027893066406	0.6293778419494629	16.15339469909668	27.873615264892578	14.215716361999512
spikerbd-binder-100-nr2-run-1_result_1	3	PNLCPFGEVFNATRFASVYAWNRKRISNCVADYSVLYNSASFSTFKCYGVSPTKLNDLCFTNVYADSFVIRGDEVRQIAPGQTGKIADYNYKLPDDFTGCVIAWNSNNLDSKVGGNYNYLYRLFRKSNLKPFERDISTEIYQAGSTPCNGVEGFNCYFPLQSYGFQPTNGVGYQPYRVVVLSFELLHAPATVC:MELYKKLKALAEGKTDKNLTREVLEYLASKGVKKTYEIKAEDKVYKIDLETLLKIAKFFDSITTKDVPAEEAEKIEDNIPYPKEPAEEKLEKEIKKLLPE	8.654500160776234	0.4729265586421713	57.85029220581055	0.6282356977462769	15.728066444396973	27.809953689575195	17.776592254638672
spikerbd-binder-100-nr2-run-1_result_1	4	PNLCPFGEVFNATRFASVYAWNRKRISNCVADYSVLYNSASFSTFKCYGVSPTKLNDLCFTNVYADSFVIRGDEVRQIAPGQTGKIADYNYKLPDDFTGCVIAWNSNNLDSKVGGNYNYLYRLFRKSNLKPFERDISTEIYQAGSTPCNGVEGFNCYFPLQSYGFQPTNGVGYQPYRVVVLSFELLHAPATVC:MDLFYTLYDIAQGKIDKSLTREVLKYLEEKGVKKTFEIKVKDKVYKIPLSTLLKIAEYFDSITTEDIPEEEALEIIDNIPIPNEPAAEKIEKEIKKLLPE	11.970176790562821	0.35819951783692455	48.73255920410156	0.6292511224746704	15.916464805603027	28.055313110351562	14.529747009277344
spikerbd-binder-100-nr2-run-1_result_1	5	PNLCPFGEVFNATRFASVYAWNRKRISNCVADYSVLYNSASFSTFKCYGVSPTKLNDLCFTNVYADSFVIRGDEVRQIAPGQTGKIADYNYKLPDDFTGCVIAWNSNNLDSKVGGNYNYLYRLFRKSNLKPFERDISTEIYQAGSTPCNGVEGFNCYFPLQSYGFQPTNGVGYQPYRVVVLSFELLHAPATVC:MELFYTLYKIAKGEIDKSLTYDILKYLKEKGVKLTYEIKSKDKVYKIPLETLLKIAEYFDSITTKDVPAEEQEELIDDVPIPKEPAAEKLEKEIEKLLPK	8.22014860437928	0.46895990910532975	64.59105682373047	0.635164201259613	14.997259140014648	27.101099014282227	15.873794555664062
spikerbd-binder-100-nr2-run-1_result_1	6	PNLCPFGEVFNATRFASVYAWNRKRISNCVADYSVLYNSASFSTFKCYGVSPTKLNDLCFTNVYADSFVIRGDEVRQIAPGQTGKIADYNYKLPDDFTGCVIAWNSNNLDSKVGGNYNYLYRLFRKSNLKPFERDISTEIYQAGSTPCNGVEGFNCYFPLQSYGFQPTNGVGYQPYRVVVLSFELLHAPATVC:MDLFYTLWKIAQGEIDKSLTYEVLKYLKEKGIEKVYEIKVKDKVYKIPLSTLLEIAKYFDSITTKDIPEEYAEKIIDNIPIPKEPAAKEIEKKIKKLLPK	8.947711696471584	0.44519214617135394	61.70235061645508	0.6302176713943481	15.3881254196167	27.734254837036133	17.510900497436523
spikerbd-binder-100-nr2-run-1_result_1	7	PNLCPFGEVFNATRFASVYAWNRKRISNCVADYSVLYNSASFSTFKCYGVSPTKLNDLCFTNVYADSFVIRGDEVRQIAPGQTGKIADYNYKLPDDFTGCVIAWNSNNLDSKVGGNYNYLYRLFRKSNLKPFERDISTEIYQAGSTPCNGVEGFNCYFPLQSYGFQPTNGVGYQPYRVVVLSFELLHAPATVC:MELFYKLKELAEGKIDKNLTREILEYLESRGEKKIYEIKAEDKVYKIPLSTLLKIAKYFDSLTTKDIPESEAEEIIDNIPIPKEPAAEKIEKEIKKLLPE	11.463894441504713	0.38688048335620484	41.650306701660156	0.6288732290267944	16.310815811157227	28.131877899169922	16.236927032470703
spikerbd-binder-100-nr2-run-1_result_1	8	PNLCPFGEVFNATRFASVYAWNRKRISNCVADYSVLYNSASFSTFKCYGVSPTKLNDLCFTNVYADSFVIRGDEVRQIAPGQTGKIADYNYKLPDDFTGCVIAWNSNNLDSKVGGNYNYLYRLFRKSNLKPFERDISTEIYQAGSTPCNGVEGFNCYFPLQSYGFQPTNGVGYQPYRVVVLSFELLHAPATVC:MALYEKLKAIAEGKENKDLTREILKYLYEKGEEKVYEIKVEDKTYKIPLKTLLEIAEFFDSITTKDVPEEEAEKIIDDIPYPKEPAKKKLLEKIKKLLPK	10.74353492152172	0.3705190315793575	58.48295211791992	0.6275101900100708	15.83603286743164	28.13888168334961	17.6599063873291
spikerbd-binder-100-nr2-run-1_result_1	9	PNLCPFGEVFNATRFASVYAWNRKRISNCVADYSVLYNSASFSTFKCYGVSPTKLNDLCFTNVYADSFVIRGDEVRQIAPGQTGKIADYNYKLPDDFTGCVIAWNSNNLDSKVGGNYNYLYRLFRKSNLKPFERDISTEIYQAGSTPCNGVEGFNCYFPLQSYGFQPTNGVGYQPYRVVVLSFELLHAPATVC:MDLYYALKKIAEGEIDKDLTYEVLKYKYEKGIEETYEIKVKDKVYKIPLKTLLKIAELFDKITTKDVPEEEAEEIIDDIPIPKEPAAEKIEKEIKKLLPE	11.418184946925038	0.3970646650619336	59.37615203857422	0.6284525394439697	15.505209922790527	27.895633697509766	15.709789276123047
spikerbd-binder-100-nr2-run-1_result_1	10	PNLCPFGEVFNATRFASVYAWNRKRISNCVADYSVLYNSASFSTFKCYGVSPTKLNDLCFTNVYADSFVIRGDEVRQIAPGQTGKIADYNYKLPDDFTGCVIAWNSNNLDSKVGGNYNYLYRLFRKSNLKPFERDISTEIYQAGSTPCNGVEGFNCYFPLQSYGFQPTNGVGYQPYRVVVLSFELLHAPATVC:MDLFYKLYAIANGEIDKDLTREILEYRLSKGEKKTYKIKVKDKVYEIDLETLYKIAKYFDSITSKDVPLEEQEELIDDIPIPKEPAAKKIEEEIKKLLPP	7.464825653477437	0.5300128019671884	60.67805480957031	0.6304438710212708	15.436654090881348	27.58163833618164	17.706043243408203
spikerbd-binder-100-nr2-run-1_result_1	11	PNLCPFGEVFNATRFASVYAWNRKRISNCVADYSVLYNSASFSTFKCYGVSPTKLNDLCFTNVYADSFVIRGDEVRQIAPGQTGKIADYNYKLPDDFTGCVIAWNSNNLDSKVGGNYNYLYRLFRKSNLKPFERDISTEIYQAGSTPCNGVEGFNCYFPLQSYGFQPTNGVGYQPYRVVVLSFELLHAPATVC:MDLYYALRDIAEGKIDKDLTYENLKYRLERGEKKVYKIKVKDETYEIPLETLYKIAKYFDSLTTKDVPKEEQLELIDDIPIPKEPAAEKILEEIKKLLPK	7.9384682730822504	0.485619025785455	67.66360473632812	0.6302251815795898	15.224793434143066	27.53266716003418	16.962316513061523
spikerbd-binder-100-nr2-run-1_result_1	12	PNLCPFGEVFNATRFASVYAWNRKRISNCVADYSVLYNSASFSTFKCYGVSPTKLNDLCFTNVYADSFVIRGDEVRQIAPGQTGKIADYNYKLPDDFTGCVIAWNSNNLDSKVGGNYNYLYRLFRKSNLKPFERDISTEIYQAGSTPCNGVEGFNCYFPLQSYGFQPTNGVGYQPYRVVVLSFELLHAPATVC:MTLYYKLLEIANGEIDKDLTYEVLKYLNSKGIKKTYEIKAEDKIYKIDLETLLKIAELFDKITTKDIPEEYAEKIEDDIPYPKEPAAEKILKEIEKLLPK	9.255834208246858	0.4335562261276776	61.14522171020508	0.632697582244873	15.286368370056152	27.357065200805664	16.614540100097656
spikerbd-binder-100-nr2-run-1_result_1	13	PNLCPFGEVFNATRFASVYAWNRKRISNCVADYSVLYNSASFSTFKCYGVSPTKLNDLCFTNVYADSFVIRGDEVRQIAPGQTGKIADYNYKLPDDFTGCVIAWNSNNLDSKVGGNYNYLYRLFRKSNLKPFERDISTEIYQAGSTPCNGVEGFNCYFPLQSYGFQPTNGVGYQPYRVVVLSFELLHAPATVC:MDLYYALKDIAEGKIDKSLTRENLKYLKEKGVEKTYKIKVKDKVYEIPLSTLLKIAEYFDSITTKDVPEEYAEKIEDNIPTPKEPAAEKIEKEIEKLLPK	8.454530995788724	0.4719227090229312	59.320247650146484	0.6296995282173157	15.492883682250977	27.69777488708496	16.602291107177734
spikerbd-binder-100-nr2-run-1_result_1	14	PNLCPFGEVFNATRFASVYAWNRKRISNCVADYSVLYNSASFSTFKCYGVSPTKLNDLCFTNVYADSFVIRGDEVRQIAPGQTGKIADYNYKLPDDFTGCVIAWNSNNLDSKVGGNYNYLYRLFRKSNLKPFERDISTEIYQAGSTPCNGVEGFNCYFPLQSYGFQPTNGVGYQPYRVVVLSFELLHAPATVC:MTLFYKLYKISQGELNKDLTYEILKYLSEKGVKKTFEIKAEDKVYKIDLNTLLKISEFFDSITTKDVPLEEQLELIDDIPIPKEPAAEKLLEKIKKLLPP	12.273128900139637	0.3574836782632326	47.280452728271484	0.6307621002197266	15.833537101745605	27.8685245513916	16.947402954101562
spikerbd-binder-100-nr2-run-1_result_1	15	PNLCPFGEVFNATRFASVYAWNRKRISNCVADYSVLYNSASFSTFKCYGVSPTKLNDLCFTNVYADSFVIRGDEVRQIAPGQTGKIADYNYKLPDDFTGCVIAWNSNNLDSKVGGNYNYLYRLFRKSNLKPFERDISTEIYQAGSTPCNGVEGFNCYFPLQSYGFQPTNGVGYQPYRVVVLSFELLHAPATVC:MDLFYALKDIAEGKINKDLTYENLKYRVEKGEKKTYEIKVKDKVYKIDLETLLKIAEYFDSITTKDIPESEAEEIIDDIPIPKEPAAKKIEKEIKKLLPK	10.807921807039524	0.38001086160252745	60.79888153076172	0.6293783187866211	15.579340934753418	27.91356086730957	16.51371192932129
spikerbd-binder-100-nr2-run-1_result_1	16	PNLCPFGEVFNATRFASVYAWNRKRISNCVADYSVLYNSASFSTFKCYGVSPTKLNDLCFTNVYADSFVIRGDEVRQIAPGQTGKIADYNYKLPDDFTGCVIAWNSNNLDSKVGGNYNYLYRLFRKSNLKPFERDISTEIYQAGSTPCNGVEGFNCYFPLQSYGFQPTNGVGYQPYRVVVLSFELLHAPATVC:MALFKKLYALANEEIDKNLSRENLKYLKEKNIKKTYEIKVEDKVYKIDLETLLKIAEYFDSITTEDIPAEEAEEIIDNIPIPKEPAEKKLLEEIKKLLPK	10.755987148570545	0.39661649667807397	51.70071029663086	0.6319067478179932	15.623454093933105	27.656028747558594	14.544631004333496
spikerbd-binder-100-nr2-run-1_result_1	17	PNLCPFGEVFNATRFASVYAWNRKRISNCVADYSVLYNSASFSTFKCYGVSPTKLNDLCFTNVYADSFVIRGDEVRQIAPGQTGKIADYNYKLPDDFTGCVIAWNSNNLDSKVGGNYNYLYRLFRKSNLKPFERDISTEIYQAGSTPCNGVEGFNCYFPLQSYGFQPTNGVGYQPYRVVVLSFELLHAPATVC:MNLFYTLYDLANEKLDKNLSREILEYLVSKNIKKTYEIKSEDKVYKIDLETLLKIKKYFDSLTTEDIPEEEAEEIIDNIPIPKEPAAEKIEKEIKKLLPK	10.174470355487722	0.4172043834249	47.855194091796875	0.629355251789093	16.045820236206055	28.004098892211914	14.9910306930542
spikerbd-binder-100-nr2-run-1_result_1	18	PNLCPFGEVFNATRFASVYAWNRKRISNCVADYSVLYNSASFSTFKCYGVSPTKLNDLCFTNVYADSFVIRGDEVRQIAPGQTGKIADYNYKLPDDFTGCVIAWNSNNLDSKVGGNYNYLYRLFRKSNLKPFERDISTEIYQAGSTPCNGVEGFNCYFPLQSYGFQPTNGVGYQPYRVVVLSFELLHAPATVC:MPLFYKLYKIANSELDKSLSYENLKYLVSKNVEKTYEIKVEDKIYKIPLETLLKIKEYFDSITTKDIPEEEAEEIIDDIPIPKEPAAEKILKEIEKLLPK	9.572214676024068	0.440642863714887	53.443885803222656	0.6285669803619385	15.725567817687988	27.92017936706543	16.251516342163086
spikerbd-binder-100-nr2-run-1_result_1	19	PNLCPFGEVFNATRFASVYAWNRKRISNCVADYSVLYNSASFSTFKCYGVSPTKLNDLCFTNVYADSFVIRGDEVRQIAPGQTGKIADYNYKLPDDFTGCVIAWNSNNLDSKVGGNYNYLYRLFRKSNLKPFERDISTEIYQAGSTPCNGVEGFNCYFPLQSYGFQPTNGVGYQPYRVVVLSFELLHAPATVC:MDLLYKLWALAREELDKSLSREVLEYLESKNVEKTYEIKVEDKVYKIDLKTLLKIAKYFDSLTTEDIPEEYAEEIIDNIPIPKEPAAKEIEEKIKKLLPP	7.661045820458398	0.5148947497227917	52.36492919921875	0.6314504146575928	15.652803421020508	27.52265167236328	16.86111068725586
spikerbd-binder-100-nr2-run-1_result_1	20	PNLCPFGEVFNATRFASVYAWNRKRISNCVADYSVLYNSASFSTFKCYGVSPTKLNDLCFTNVYADSFVIRGDEVRQIAPGQTGKIADYNYKLPDDFTGCVIAWNSNNLDSKVGGNYNYLYRLFRKSNLKPFERDISTEIYQAGSTPCNGVEGFNCYFPLQSYGFQPTNGVGYQPYRVVVLSFELLHAPATVC:MNLFYTLYKISKSELDKNLSRDILEYKVSKNEKKVYEIKSEDKVYKIPLETLLKISKLFDSITTKDVPEEEAEEIIDNIPIPKEPAAEKIEKEIKKLLPK	7.086385834948562	0.5353540188272901	50.369197845458984	0.6317050457000732	15.632305145263672	27.450565338134766	15.648600578308105
spikerbd-binder-100-nr2-run-1_result_1	21	PNLCPFGEVFNATRFASVYAWNRKRISNCVADYSVLYNSASFSTFKCYGVSPTKLNDLCFTNVYADSFVIRGDEVRQIAPGQTGKIADYNYKLPDDFTGCVIAWNSNNLDSKVGGNYNYLYRLFRKSNLKPFERDISTEIYQAGSTPCNGVEGFNCYFPLQSYGFQPTNGVGYQPYRVVVLSFELLHAPATVC:MDLYYALRDISEEKLDKNLSTEVLKYLVSKKVKKTYKIKVKDKVYEIDLETLLKISEYFDSITTKDIPESQAEKIEDNIPIPKEPAAEELLKKIEKLLPK	7.7165175577588645	0.5077571171504487	52.40764617919922	0.6306857466697693	15.604287147521973	27.48564338684082	16.060523986816406
spikerbd-binder-100-nr2-run-1_result_1	22	PNLCPFGEVFNATRFASVYAWNRKRISNCVADYSVLYNSASFSTFKCYGVSPTKLNDLCFTNVYADSFVIRGDEVRQIAPGQTGKIADYNYKLPDDFTGCVIAWNSNNLDSKVGGNYNYLYRLFRKSNLKPFERDISTEIYQAGSTPCNGVEGFNCYFPLQSYGFQPTNGVGYQPYRVVVLSFELLHAPATVC:MELYYTLYKIANEELDKNLSYENLKYLVSKNVKKTYEIKSEDKVYKIPLETLLKIKKFFDSITTEDIPESEAEEIIDNIPIPKEPAVEKLEEEIKKLLPP	10.415398996482692	0.3825053343986397	51.007205963134766	0.6286894679069519	15.898178100585938	28.02168846130371	16.015411376953125
spikerbd-binder-100-nr2-run-1_result_1	23	PNLCPFGEVFNATRFASVYAWNRKRISNCVADYSVLYNSASFSTFKCYGVSPTKLNDLCFTNVYADSFVIRGDEVRQIAPGQTGKIADYNYKLPDDFTGCVIAWNSNNLDSKVGGNYNYLYRLFRKSNLKPFERDISTEIYQAGSTPCNGVEGFNCYFPLQSYGFQPTNGVGYQPYRVVVLSFELLHAPATVC:MDLFYTLKKIADSEIDKNLSRDILEYLESKKIEKTYEIKSKDKVYKIPLKTLLKIAKYFDSLTTKDIPESEAEEIIDNIPIPKEPAAEKIEKEIKKLLPK	11.455839549121569	0.387773803741134	37.5777473449707	0.6311460733413696	16.31693458557129	28.029586791992188	16.22791862487793
spikerbd-binder-100-nr2-run-1_result_1	24	PNLCPFGEVFNATRFASVYAWNRKRISNCVADYSVLYNSASFSTFKCYGVSPTKLNDLCFTNVYADSFVIRGDEVRQIAPGQTGKIADYNYKLPDDFTGCVIAWNSNNLDSKVGGNYNYLYRLFRKSNLKPFERDISTEIYQAGSTPCNGVEGFNCYFPLQSYGFQPTNGVGYQPYRVVVLSFELLHAPATVC:MKLYEALKALANSETDKNLSYDVLKYKKEKKEKKTYEIKVDDKVYKIDLETLLKIAEFFDNITTKDVPEKYAEKIIDNIPIPKEPAKEKIEKEIKKLLPP	10.589731740057768	0.3960195559643231	36.2228889465332	0.6299303770065308	16.48674201965332	28.150362014770508	17.239913940429688
spikerbd-binder-100-nr2-run-1_result_1	25	PNLCPFGEVFNATRFASVYAWNRKRISNCVADYSVLYNSASFSTFKCYGVSPTKLNDLCFTNVYADSFVIRGDEVRQIAPGQTGKIADYNYKLPDDFTGCVIAWNSNNLDSKVGGNYNYLYRLFRKSNLKPFERDISTEIYQAGSTPCNGVEGFNCYFPLQSYGFQPTNGVGYQPYRVVVLSFELLHAPATVC:MKLFEALWKLARSELDKSLSYDVLKYLVEKNVKKTYEIKVEDKVYKIDLETLLKIAKFFDSITTKDIPESEAEEIIDNIPIPKEPAKEKIEKEIKKLLPK	11.45373166165349	0.39700102879934357	59.318729400634766	0.6323839426040649	15.404772758483887	27.52074432373047	16.808639526367188
spikerbd-binder-100-nr2-run-1_result_1	26	PNLCPFGEVFNATRFASVYAWNRKRISNCVADYSVLYNSASFSTFKCYGVSPTKLNDLCFTNVYADSFVIRGDEVRQIAPGQTGKIADYNYKLPDDFTGCVIAWNSNNLDSKVGGNYNYLYRLFRKSNLKPFERDISTEIYQAGSTPCNGVEGFNCYFPLQSYGFQPTNGVGYQPYRVVVLSFELLHAPATVC:MPLFYTLRAIAESELDKSLSREVLKYLKEKNVEKTYKIKSEDKVYEIPLSTLLKIAEFFDSITTEDIPEEYAEEIIDNIPIPKEPAVEELEKEIKKLLPK	8.162679833321892	0.47803537321632567	47.83059310913086	0.6306977868080139	15.757763862609863	27.582693099975586	16.54067611694336
spikerbd-binder-100-nr2-run-1_result_1	27	PNLCPFGEVFNATRFASVYAWNRKRISNCVADYSVLYNSASFSTFKCYGVSPTKLNDLCFTNVYADSFVIRGDEVRQIAPGQTGKIADYNYKLPDDFTGCVIAWNSNNLDSKVGGNYNYLYRLFRKSNLKPFERDISTEIYQAGSTPCNGVEGFNCYFPLQSYGFQPTNGVGYQPYRVVVLSFELLHAPATVC:MDLYEALRKLAEEEINKDLSYENLKYLKEKNEKKVYKIKVKDKVYEIDLETLLKIKEYFDSITTEDIPEEYAEEIIDNIPIPKEPAKEELEKEIKKLLPK	8.052194570208004	0.47622748764578043	54.81782913208008	0.629941463470459	15.62216567993164	27.70500946044922	15.484542846679688
spikerbd-binder-100-nr2-run-1_result_1	28	PNLCPFGEVFNATRFASVYAWNRKRISNCVADYSVLYNSASFSTFKCYGVSPTKLNDLCFTNVYADSFVIRGDEVRQIAPGQTGKIADYNYKLPDDFTGCVIAWNSNNLDSKVGGNYNYLYRLFRKSNLKPFERDISTEIYQAGSTPCNGVEGFNCYFPLQSYGFQPTNGVGYQPYRVVVLSFELLHAPATVC:MALYEKLRELAESKLDKNLSYDILKYELEKNIEKTYEIKVEDKVYKIDLKTLYEIKKYFDSITTKDVPESEAEKIEDNIPIPKEPAKEKILEKIKKLLPK	6.830437743308102	0.5372221345217488	63.03653335571289	0.6325851678848267	15.195223808288574	27.309947967529297	15.970528602600098
spikerbd-binder-100-nr2-run-1_result_1	29	PNLCPFGEVFNATRFASVYAWNRKRISNCVADYSVLYNSASFSTFKCYGVSPTKLNDLCFTNVYADSFVIRGDEVRQIAPGQTGKIADYNYKLPDDFTGCVIAWNSNNLDSKVGGNYNYLYRLFRKSNLKPFERDISTEIYQAGSTPCNGVEGFNCYFPLQSYGFQPTNGVGYQPYRVVVLSFELLHAPATVC:MKLFYALYDLANSKTDKNLSYETLKYLKEKNIKKTYEIKVDDKVYKIDLETLLKIAEYFDKITTKDIPESEAEEIIDDIPIPKEPAAEKIEKEIKKLLPK	9.383410587383752	0.4523928220476597	59.35409927368164	0.631960391998291	15.381397247314453	27.347745895385742	16.052474975585938
spikerbd-binder-100-nr2-run-1_result_1	30	PNLCPFGEVFNATRFASVYAWNRKRISNCVADYSVLYNSASFSTFKCYGVSPTKLNDLCFTNVYADSFVIRGDEVRQIAPGQTGKIADYNYKLPDDFTGCVIAWNSNNLDSKVGGNYNYLYRLFRKSNLKPFERDISTEIYQAGSTPCNGVEGFNCYFPLQSYGFQPTNGVGYQPYRVVVLSFELLHAPATVC:MDLYYALKKIADSEIDKSLSRDILEYLVSKNVEKVYEIKVKDKVYKIPLKTLLEIAKFFDSITTEDVPESEAEKIIDNIPIPKEPAAKKLEEKIKKLLPK	12.041569723693806	0.36316909192586133	53.106201171875	0.6309508681297302	15.775331497192383	27.75953483581543	15.448652267456055
spikerbd-binder-100-nr2-run-1_result_1	31	PNLCPFGEVFNATRFASVYAWNRKRISNCVADYSVLYNSASFSTFKCYGVSPTKLNDLCFTNVYADSFVIRGDEVRQIAPGQTGKIADYNYKLPDDFTGCVIAWNSNNLDSKVGGNYNYLYRLFRKSNLKPFERDISTEIYQAGSTPCNGVEGFNCYFPLQSYGFQPTNGVGYQPYRVVVLSFELLHAPATVC:MDLFYALYKLANSETDKNLSREVLEYLVSRNEKKVYEIKVKDKVYKIPLETLLKIAKFFDSITTKDIPESEAEEIIDDIPIPKEPAAKKLEEKIKKLLPE	7.3685056291558215	0.5056289762151168	73.51155853271484	0.6351318359375	14.67953109741211	26.99273109436035	14.29803466796875
spikerbd-binder-100-nr2-run-1_result_1	32	PNLCPFGEVFNATRFASVYAWNRKRISNCVADYSVLYNSASFSTFKCYGVSPTKLNDLCFTNVYADSFVIRGDEVRQIAPGQTGKIADYNYKLPDDFTGCVIAWNSNNLDSKVGGNYNYLYRLFRKSNLKPFERDISTEIYQAGSTPCNGVEGFNCYFPLQSYGFQPTNGVGYQPYRVVVLSFELLHAPATVC:MALYEKLYEIANEELNKDLSRDVLEYLKSKNVKKTYEIKVEDKVYKISLETLLEIKKLFDSITTKDIPEEEAEEIIDDIPIPKEPAKEKILEKIKKILEK	6.8030870131140855	0.5415017070690434	68.49368286132812	0.6324917078018188	15.005195617675781	27.277854919433594	15.846626281738281
spikerbd-binder-100-nr2-run-1_result_1	33	PNLCPFGEVFNATRFASVYAWNRKRISNCVADYSVLYNSASFSTFKCYGVSPTKLNDLCFTNVYADSFVIRGDEVRQIAPGQTGKIADYNYKLPDDFTGCVIAWNSNNLDSKVGGNYNYLYRLFRKSNLKPFERDISTEIYQAGSTPCNGVEGFNCYFPLQSYGFQPTNGVGYQPYRVVVLSFELLHAPATVC:MPLFYALYKLANSETDKNLSYEVLKYLEEKNVEKTYEIKVEDKVYKIPLKTLLKIAKYFDSLTTEDIPEEEAEEIIDNIPIPKEPAVEKILKEIEKLLPK	8.541290843572083	0.4794037742380258	49.63438415527344	0.629949688911438	15.794618606567383	27.790843963623047	16.792417526245117
spikerbd-binder-100-nr2-run-1_result_1	34	PNLCPFGEVFNATRFASVYAWNRKRISNCVADYSVLYNSASFSTFKCYGVSPTKLNDLCFTNVYADSFVIRGDEVRQIAPGQTGKIADYNYKLPDDFTGCVIAWNSNNLDSKVGGNYNYLYRLFRKSNLKPFERDISTEIYQAGSTPCNGVEGFNCYFPLQSYGFQPTNGVGYQPYRVVVLSFELLHAPATVC:MDLFYKLYAIANEEIDKDLSYENLKYLVEKNEKKTYEIKVKDKVYKIPLETLLKIKEYFDSLTTKDIPEEEAEEIIDDIPIPKEPAAEKIEKEIKKLLPK	8.609341558516151	0.44710447034356143	78.54488372802734	0.632369875907898	14.677765846252441	27.218881607055664	15.599141120910645
spikerbd-binder-100-nr2-run-1_result_1	35	PNLCPFGEVFNATRFASVYAWNRKRISNCVADYSVLYNSASFSTFKCYGVSPTKLNDLCFTNVYADSFVIRGDEVRQIAPGQTGKIADYNYKLPDDFTGCVIAWNSNNLDSKVGGNYNYLYRLFRKSNLKPFERDISTEIYQAGSTPCNGVEGFNCYFPLQSYGFQPTNGVGYQPYRVVVLSFELLHAPATVC:MDLFYKLYEISKEEIDKNLSYEVLKYLESKKVKKTYEIKVNDKVYKIPLSTLLKITEFFNSITTKDIPEEYAEKIEDNIPYPKEPAAKELEKKIKELLPK	7.515500981550972	0.5158039052859893	57.30939865112305	0.6334313154220581	15.34984016418457	27.320716857910156	15.322118759155273
spikerbd-binder-100-nr2-run-1_result_1	36	PNLCPFGEVFNATRFASVYAWNRKRISNCVADYSVLYNSASFSTFKCYGVSPTKLNDLCFTNVYADSFVIRGDEVRQIAPGQTGKIADYNYKLPDDFTGCVIAWNSNNLDSKVGGNYNYLYRLFRKSNLKPFERDISTEIYQAGSTPCNGVEGFNCYFPLQSYGFQPTNGVGYQPYRVVVLSFELLHAPATVC:MDLLYKLYEIAKEELDKSLSYDNLKYLESRNEKKTYEIKVEDKTYKIPLSTLLKIAKYFDSLTTEDIPEEEAEKIIDNIPIPKEPAAEKILEEIKKLLPE	8.958191089673154	0.48908930155377345	52.54719543457031	0.63018798828125	15.621065139770508	27.62942886352539	16.262359619140625
spikerbd-binder-100-nr2-run-1_result_1	37	PNLCPFGEVFNATRFASVYAWNRKRISNCVADYSVLYNSASFSTFKCYGVSPTKLNDLCFTNVYADSFVIRGDEVRQIAPGQTGKIADYNYKLPDDFTGCVIAWNSNNLDSKVGGNYNYLYRLFRKSNLKPFERDISTEIYQAGSTPCNGVEGFNCYFPLQSYGFQPTNGVGYQPYRVVVLSFELLHAPATVC:MALFEKLKAIADSELNKDLSREILEYLSSKNVKKTYEIKAEDKVYKIPLETLLKIKKYFDSLTTKDIPEEYAEEIIDNIPIPKEPAKEEIEKKIKKLLPE	10.797605475941525	0.4261140577756982	42.01459884643555	0.6295011043548584	16.32154655456543	28.04820442199707	16.686195373535156
spikerbd-binder-100-nr2-run-1_result_1	38	PNLCPFGEVFNATRFASVYAWNRKRISNCVADYSVLYNSASFSTFKCYGVSPTKLNDLCFTNVYADSFVIRGDEVRQIAPGQTGKIADYNYKLPDDFTGCVIAWNSNNLDSKVGGNYNYLYRLFRKSNLKPFERDISTEIYQAGSTPCNGVEGFNCYFPLQSYGFQPTNGVGYQPYRVVVLSFELLHAPATVC:MALYKKLYAIANSEINKDLSREVLEYLEKKKIKKTYEIKAEDKVYKIPLSTLLKIAKFFDSLTTKDIPEEEAEEIIDNIPIPKEPAEKKIEEKIKKLLPK	10.93206822626089	0.38366928533605715	48.275882720947266	0.6300225257873535	15.960972785949707	27.833017349243164	16.76108169555664
spikerbd-binder-100-nr2-run-1_result_1	39	PNLCPFGEVFNATRFASVYAWNRKRISNCVADYSVLYNSASFSTFKCYGVSPTKLNDLCFTNVYADSFVIRGDEVRQIAPGQTGKIADYNYKLPDDFTGCVIAWNSNNLDSKVGGNYNYLYRLFRKSNLKPFERDISTEIYQAGSTPCNGVEGFNCYFPLQSYGFQPTNGVGYQPYRVVVLSFELLHAPATVC:MSLLEKLKEIAEEKIDKNLSYDVLKYLVSKNVKKTYEIKSEDKVYKIDLETLLKIAEYFDSLTTKDIPEEEAEEIIDDIPIPKEPAAEKIEKEIKKLLPK	13.824104911387035	0.31370754101608556	46.465110778808594	0.6304752230644226	16.012508392333984	27.86452865600586	16.239301681518555
spikerbd-binder-100-nr2-run-1_result_1	40	PNLCPFGEVFNATRFASVYAWNRKRISNCVADYSVLYNSASFSTFKCYGVSPTKLNDLCFTNVYADSFVIRGDEVRQIAPGQTGKIADYNYKLPDDFTGCVIAWNSNNLDSKVGGNYNYLYRLFRKSNLKPFERDISTEIYQAGSTPCNGVEGFNCYFPLQSYGFQPTNGVGYQPYRVVVLSFELLHAPATVC:MALYYKLKELSESKLNKDLSREILEYLEKKNVKKTYEIKVEDKVYKIPLSTLLKISKFFDSITTKDIPESEAEEIIDDIPIPKEKAAEELEKKIKKLLPK	8.190327614611359	0.476813837793112	50.72814178466797	0.6289084553718567	15.761707305908203	27.72472381591797	17.76785659790039
spikerbd-binder-100-nr2-run-1_result_1	41	PNLCPFGEVFNATRFASVYAWNRKRISNCVADYSVLYNSASFSTFKCYGVSPTKLNDLCFTNVYADSFVIRGDEVRQIAPGQTGKIADYNYKLPDDFTGCVIAWNSNNLDSKVGGNYNYLYRLFRKSNLKPFERDISTEIYQAGSTPCNGVEGFNCYFPLQSYGFQPTNGVGYQPYRVVVLSFELLHAPATVC:MALYYKLYEISQSKIDKNLSTEVLKYLVEKNVEKVYKIKVEDKVYEIPLETLLKISEYFDSLTTEDIPESEAEEIIDNIPIPKEPAAEKILEKIKKLLPK	12.81540802089195	0.3651646065924875	55.16465759277344	0.6278368234634399	15.694694519042969	27.971118927001953	16.050052642822266
spikerbd-binder-100-nr2-run-1_result_1	42	PNLCPFGEVFNATRFASVYAWNRKRISNCVADYSVLYNSASFSTFKCYGVSPTKLNDLCFTNVYADSFVIRGDEVRQIAPGQTGKIADYNYKLPDDFTGCVIAWNSNNLDSKVGGNYNYLYRLFRKSNLKPFERDISTEIYQAGSTPCNGVEGFNCYFPLQSYGFQPTNGVGYQPYRVVVLSFELLHAPATVC:MDLYYKLYEIANSEIDKNLSTEVLEYLSSKKVKKTYEIKVNDKVYKIPLETLLKIKKYFDSITTKDIPESEAKEIIDDIPIPNEPAAEKILKEIEKLLPK	10.120319909835242	0.4239890141337929	47.02057647705078	0.6300709247589111	15.917609214782715	27.864727020263672	17.2514705657959
spikerbd-binder-100-nr2-run-1_result_1	43	PNLCPFGEVFNATRFASVYAWNRKRISNCVADYSVLYNSASFSTFKCYGVSPTKLNDLCFTNVYADSFVIRGDEVRQIAPGQTGKIADYNYKLPDDFTGCVIAWNSNNLDSKVGGNYNYLYRLFRKSNLKPFERDISTEIYQAGSTPCNGVEGFNCYFPLQSYGFQPTNGVGYQPYRVVVLSFELLHAPATVC:MDLFYKLYEIAKEEIDKSLSREVLKYLSEKKVKKTYEIKVKDKVYKIPLETLLKIAEYFDSITTKDVPLSEQEKLIDDIPIPKEPAVKKLLEEILKLLPK	8.758982970377955	0.5055625691405391	49.14088439941406	0.6321747303009033	15.662012100219727	27.610750198364258	16.046672821044922
spikerbd-binder-100-nr2-run-1_result_1	44	PNLCPFGEVFNATRFASVYAWNRKRISNCVADYSVLYNSASFSTFKCYGVSPTKLNDLCFTNVYADSFVIRGDEVRQIAPGQTGKIADYNYKLPDDFTGCVIAWNSNNLDSKVGGNYNYLYRLFRKSNLKPFERDISTEIYQAGSTPCNGVEGFNCYFPLQSYGFQPTNGVGYQPYRVVVLSFELLHAPATVC:MDLYYTLYAIANSELNKDLSYDVLKYLKEKNVEKIYEIKSKDKVYKIPLETLLKIAEFFDNITTKDIPESEAEEIIDDIPIPKEPAAKELEKKIKELLPK	9.454789779916599	0.4207144466748229	61.570213317871094	0.6351909041404724	15.094069480895996	27.125131607055664	12.366645812988281
spikerbd-binder-100-nr2-run-1_result_1	45	PNLCPFGEVFNATRFASVYAWNRKRISNCVADYSVLYNSASFSTFKCYGVSPTKLNDLCFTNVYADSFVIRGDEVRQIAPGQTGKIADYNYKLPDDFTGCVIAWNSNNLDSKVGGNYNYLYRLFRKSNLKPFERDISTEIYQAGSTPCNGVEGFNCYFPLQSYGFQPTNGVGYQPYRVVVLSFELLHAPATVC:MDLYKALKDLAESKLDKNLSYEILKYLKERNEKKVYEIKVKDKVYKIPLETLLKIAEFFNNITTKDIPESEAEEIIDNIPIPKEPAEKKLEEKIKKLLPK	10.42331472461337	0.41265921606116424	47.678733825683594	0.6283265948295593	16.07561683654785	28.099254608154297	18.297527313232422
spikerbd-binder-100-nr2-run-1_result_1	46	PNLCPFGEVFNATRFASVYAWNRKRISNCVADYSVLYNSASFSTFKCYGVSPTKLNDLCFTNVYADSFVIRGDEVRQIAPGQTGKIADYNYKLPDDFTGCVIAWNSNNLDSKVGGNYNYLYRLFRKSNLKPFERDISTEIYQAGSTPCNGVEGFNCYFPLQSYGFQPTNGVGYQPYRVVVLSFELLHAPATVC:MDLYYALYKLANSETDKSLSRENLEYKVSRNEKKTYEIKVEDKVYKIDLETLLKIKKFFDSITTEDIPEEYAEEIIDNIPIPKEPAAEKLLKEIEKLLPP	9.339263823678824	0.43740340626319457	62.81015396118164	0.6301537752151489	15.291078567504883	27.656034469604492	13.928861618041992
spikerbd-binder-100-nr2-run-1_result_1	47	PNLCPFGEVFNATRFASVYAWNRKRISNCVADYSVLYNSASFSTFKCYGVSPTKLNDLCFTNVYADSFVIRGDEVRQIAPGQTGKIADYNYKLPDDFTGCVIAWNSNNLDSKVGGNYNYLYRLFRKSNLKPFERDISTEIYQAGSTPCNGVEGFNCYFPLQSYGFQPTNGVGYQPYRVVVLSFELLHAPATVC:MDLFYKLYAIAKEEIDKSLSRENLKYRVERKEEKTYEIKVKDKVYKIDLKTLLKIAELFDKITTEDVPEEEQEELIDNIPIPKEPAAEKIEKEIKKLLPK	10.417373091051527	0.41476660971886736	60.04848861694336	0.6281564831733704	15.476459503173828	27.892650604248047	16.728240966796875
spikerbd-binder-100-nr2-run-1_result_1	48	PNLCPFGEVFNATRFASVYAWNRKRISNCVADYSVLYNSASFSTFKCYGVSPTKLNDLCFTNVYADSFVIRGDEVRQIAPGQTGKIADYNYKLPDDFTGCVIAWNSNNLDSKVGGNYNYLYRLFRKSNLKPFERDISTEIYQAGSTPCNGVEGFNCYFPLQSYGFQPTNGVGYQPYRVVVLSFELLHAPATVC:MELLKKLYDIANEKLNKDLSREVLKYLEEKNEKKVYKIKSEDKVYEIPLSTLLKIKEFFDSLTTKDIPEEEAEEIIDNIPIPKEPAEKKILEKILELLPK	10.658540431514492	0.4031939387102806	50.22572326660156	0.6276757121086121	15.900558471679688	28.12697410583496	16.124168395996094
spikerbd-binder-100-nr2-run-1_result_1	49	PNLCPFGEVFNATRFASVYAWNRKRISNCVADYSVLYNSASFSTFKCYGVSPTKLNDLCFTNVYADSFVIRGDEVRQIAPGQTGKIADYNYKLPDDFTGCVIAWNSNNLDSKVGGNYNYLYRLFRKSNLKPFERDISTEIYQAGSTPCNGVEGFNCYFPLQSYGFQPTNGVGYQPYRVVVLSFELLHAPATVC:MDLFYKLWEIANEEIDKNLSYDVLKYLNEKNVEKTYEIKSKDKVYKIPLKTLLKIKKFFDNITSKDIPLEEQEELIDDIPIPKEPAVEKLEKEILKLLPE	7.14639420854717	0.5378042722664351	51.16805648803711	0.6309709548950195	15.705374717712402	27.689544677734375	17.340354919433594
spikerbd-binder-100-nr2-run-1_result_1	50	PNLCPFGEVFNATRFASVYAWNRKRISNCVADYSVLYNSASFSTFKCYGVSPTKLNDLCFTNVYADSFVIRGDEVRQIAPGQTGKIADYNYKLPDDFTGCVIAWNSNNLDSKVGGNYNYLYRLFRKSNLKPFERDISTEIYQAGSTPCNGVEGFNCYFPLQSYGFQPTNGVGYQPYRVVVLSFELLHAPATVC:MKLFEKLWAIAKEELDKNLSREILEYLVSKNVKKTYEIKADDKVYKIPLETLLKIKKYFDSITTKDIPEEYAEKIIDDIPIPKEPAKEKLEEKIKKLLPK	11.032512373886547	0.3899097330331254	45.917640686035156	0.6292328834533691	16.06907081604004	28.00776481628418	16.083715438842773
spikerbd-binder-100-nr2-run-1_result_1	51	PNLCPFGEVFNATRFASVYAWNRKRISNCVADYSVLYNSASFSTFKCYGVSPTKLNDLCFTNVYADSFVIRGDEVRQIAPGQTGKIADYNYKLPDDFTGCVIAWNSNNLDSKVGGNYNYLYRLFRKSNLKPFERDISTEIYQAGSTPCNGVEGFNCYFPLQSYGFQPTNGVGYQPYRVVVLSFELLHAPATVC:MDLYYALKALADSETDKSLSREVLKYLVEKNEKKTYEIKVKDKVYKIPLETLLKIAELFDSLTTEDIPESEAEKIIDNIPIPKEPAAEKIEKEILKLLPE	9.660959963151813	0.41292363720666186	39.188411712646484	0.6302748918533325	16.223955154418945	27.982412338256836	14.582639694213867
spikerbd-binder-100-nr2-run-1_result_1	52	PNLCPFGEVFNATRFASVYAWNRKRISNCVADYSVLYNSASFSTFKCYGVSPTKLNDLCFTNVYADSFVIRGDEVRQIAPGQTGKIADYNYKLPDDFTGCVIAWNSNNLDSKVGGNYNYLYRLFRKSNLKPFERDISTEIYQAGSTPCNGVEGFNCYFPLQSYGFQPTNGVGYQPYRVVVLSFELLHAPATVC:MDLYYKLYEISRSKLDKSLSREVLKYLVSKNVEKTYEIKVKDKIYKIDLKTLLKISEYFDSITTKDIPEEEAEEIIDNIPIPKEPAAEKIEKEIKKLLPK	10.222923152057552	0.41386980130350715	53.23032760620117	0.6293120384216309	15.856423377990723	27.931669235229492	16.312103271484375
spikerbd-binder-100-nr2-run-1_result_1	53	PNLCPFGEVFNATRFASVYAWNRKRISNCVADYSVLYNSASFSTFKCYGVSPTKLNDLCFTNVYADSFVIRGDEVRQIAPGQTGKIADYNYKLPDDFTGCVIAWNSNNLDSKVGGNYNYLYRLFRKSNLKPFERDISTEIYQAGSTPCNGVEGFNCYFPLQSYGFQPTNGVGYQPYRVVVLSFELLHAPATVC:MDLFYTLWAIANSELDKSLSRDVLEYLVSKNVKKTYEIKSKDKVYKIDLETLLKIAKYFDSITTEDIPESEAEEIIDNIPIPKEPAAEKIEKEILKLLPP	10.413895616741112	0.3899398208124398	76.0182113647461	0.6339156627655029	14.690264701843262	27.118736267089844	13.254043579101562
spikerbd-binder-100-nr2-run-1_result_1	54	PNLCPFGEVFNATRFASVYAWNRKRISNCVADYSVLYNSASFSTFKCYGVSPTKLNDLCFTNVYADSFVIRGDEVRQIAPGQTGKIADYNYKLPDDFTGCVIAWNSNNLDSKVGGNYNYLYRLFRKSNLKPFERDISTEIYQAGSTPCNGVEGFNCYFPLQSYGFQPTNGVGYQPYRVVVLSFELLHAPATVC:MDLFYKLKEISESKLDKSLSYDILKYLSSKNIEKTYEIKVNDKTYKIDLKTLLKISEFFNSITTKDIPESEAEEIIDNIPIPKEPAVEKLEEKIKKILPK	10.737034915116379	0.41027581784981393	51.33163070678711	0.6289873719215393	15.864212989807129	27.81931495666504	17.21312141418457
spikerbd-binder-100-nr2-run-1_result_1	55	PNLCPFGEVFNATRFASVYAWNRKRISNCVADYSVLYNSASFSTFKCYGVSPTKLNDLCFTNVYADSFVIRGDEVRQIAPGQTGKIADYNYKLPDDFTGCVIAWNSNNLDSKVGGNYNYLYRLFRKSNLKPFERDISTEIYQAGSTPCNGVEGFNCYFPLQSYGFQPTNGVGYQPYRVVVLSFELLHAPATVC:MALFYKLYAIAKEEIDKDLSYDVLKYLYEKNVEKTYEIKSEDKVYKIPLKTLLKIKKYFDSITTKDIPEEEALEIIDDIPIPNEPAAAKIEEEIKKLLPK	10.216559311569522	0.402037814910364	46.281551361083984	0.6298861503601074	16.041383743286133	27.975419998168945	16.78219985961914
spikerbd-binder-100-nr2-run-1_result_1	56	PNLCPFGEVFNATRFASVYAWNRKRISNCVADYSVLYNSASFSTFKCYGVSPTKLNDLCFTNVYADSFVIRGDEVRQIAPGQTGKIADYNYKLPDDFTGCVIAWNSNNLDSKVGGNYNYLYRLFRKSNLKPFERDISTEIYQAGSTPCNGVEGFNCYFPLQSYGFQPTNGVGYQPYRVVVLSFELLHAPATVC:MDLYETLYKLANSELDKSLSRDILEYLENKNVKKTYEIKSKDKVYKIDLSTLLKIAKYFDSLTTKDIPESEAEKIEDNIPIPKEPAKKKILEKIKKLLPK	9.305675989404232	0.41323476724261227	68.16696166992188	0.6335411071777344	14.942052841186523	27.181371688842773	14.578213691711426
spikerbd-binder-100-nr2-run-1_result_1	57	PNLCPFGEVFNATRFASVYAWNRKRISNCVADYSVLYNSASFSTFKCYGVSPTKLNDLCFTNVYADSFVIRGDEVRQIAPGQTGKIADYNYKLPDDFTGCVIAWNSNNLDSKVGGNYNYLYRLFRKSNLKPFERDISTEIYQAGSTPCNGVEGFNCYFPLQSYGFQPTNGVGYQPYRVVVLSFELLHAPATVC:MTLLKKLKAIANSELDKSLSYEVLKYLKEKKVEKTYEIKAEDKVYKIDLDTLLKIAEYFDSITTKDIPESEAEEIIDNIPIPKEPAEKKIEEEIKKLLPK	10.474889475284403	0.3771504149607426	42.93416976928711	0.6300485134124756	16.11250877380371	27.877023696899414	16.950546264648438
spikerbd-binder-100-nr2-run-1_result_1	58	PNLCPFGEVFNATRFASVYAWNRKRISNCVADYSVLYNSASFSTFKCYGVSPTKLNDLCFTNVYADSFVIRGDEVRQIAPGQTGKIADYNYKLPDDFTGCVIAWNSNNLDSKVGGNYNYLYRLFRKSNLKPFERDISTEIYQAGSTPCNGVEGFNCYFPLQSYGFQPTNGVGYQPYRVVVLSFELLHAPATVC:MDLFYALYKIANSELNKDLSYDILKYKYERNEEEIYEIKVKDKVYKIPLSTLLKIKKFFDSITTKDVPASEALEIIDNIPIPNEPAAKKIEEEIKKLLPK	9.98530634230934	0.3942302613879105	51.55434036254883	0.6303157210350037	15.631489753723145	27.60337257385254	14.590237617492676
spikerbd-binder-100-nr2-run-1_result_1	59	PNLCPFGEVFNATRFASVYAWNRKRISNCVADYSVLYNSASFSTFKCYGVSPTKLNDLCFTNVYADSFVIRGDEVRQIAPGQTGKIADYNYKLPDDFTGCVIAWNSNNLDSKVGGNYNYLYRLFRKSNLKPFERDISTEIYQAGSTPCNGVEGFNCYFPLQSYGFQPTNGVGYQPYRVVVLSFELLHAPATVC:MALLEKLWEIANEELDKNLSLEVLEYLESRNEKKVYKIKAEDKVYEIPLSTLLKIAKYFASLTTEDIPESEAEEIIDNIPIPKEPAKEKILKEIEKLLPP	11.123851248389274	0.39000847339723943	52.274169921875	0.6288830637931824	15.685531616210938	27.865413665771484	15.06385612487793
spikerbd-binder-100-nr2-run-1_result_1	60	PNLCPFGEVFNATRFASVYAWNRKRISNCVADYSVLYNSASFSTFKCYGVSPTKLNDLCFTNVYADSFVIRGDEVRQIAPGQTGKIADYNYKLPDDFTGCVIAWNSNNLDSKVGGNYNYLYRLFRKSNLKPFERDISTEIYQAGSTPCNGVEGFNCYFPLQSYGFQPTNGVGYQPYRVVVLSFELLHAPATVC:MELFETLYKIAKEELDKNLSREVLKYLVSKKVKKVYEIKSEDKVYKIPLETLLKIKEYFDSLTTEDIPESEAEEIIDNIPIPKEPAKEKIEEKIKKLLPE	10.80393662954984	0.40243812718345995	44.88290786743164	0.62907874584198	16.05181312561035	28.00052261352539	16.416067123413086
spikerbd-binder-100-nr2-run-1_result_1	61	PNLCPFGEVFNATRFASVYAWNRKRISNCVADYSVLYNSASFSTFKCYGVSPTKLNDLCFTNVYADSFVIRGDEVRQIAPGQTGKIADYNYKLPDDFTGCVIAWNSNNLDSKVGGNYNYLYRLFRKSNLKPFERDISTEIYQAGSTPCNGVEGFNCYFPLQSYGFQPTNGVGYQPYRVVVLSFELLHAPATVC:MDLFYTLYKIANSEINKNLSTEILKYLESKNVEKVYEIKSKDKVYKIPLKTLLEISKYFDSITTEDIPESEQEELIDNIPIPKEPAAKKLEEEIKKLLPK	9.831101125776522	0.46109839954772774	40.70185470581055	0.6306711435317993	16.11843490600586	27.8814697265625	16.173221588134766
spikerbd-binder-100-nr2-run-1_result_1	62	PNLCPFGEVFNATRFASVYAWNRKRISNCVADYSVLYNSASFSTFKCYGVSPTKLNDLCFTNVYADSFVIRGDEVRQIAPGQTGKIADYNYKLPDDFTGCVIAWNSNNLDSKVGGNYNYLYRLFRKSNLKPFERDISTEIYQAGSTPCNGVEGFNCYFPLQSYGFQPTNGVGYQPYRVVVLSFELLHAPATVC:MDLFYTLYKISKSELNKDLSYEVLKYLVEKNVEKTYEIKSKDKVYKIDLKTLLKIKEFFDSITTKDIPEEYALEIIDDIPIPNEPAAEELEKKIKKLLPK	8.205013976174765	0.49973674450838895	59.86614990234375	0.6340830326080322	15.28187370300293	27.22548484802246	13.585686683654785
spikerbd-binder-100-nr2-run-1_result_1	63	PNLCPFGEVFNATRFASVYAWNRKRISNCVADYSVLYNSASFSTFKCYGVSPTKLNDLCFTNVYADSFVIRGDEVRQIAPGQTGKIADYNYKLPDDFTGCVIAWNSNNLDSKVGGNYNYLYRLFRKSNLKPFERDISTEIYQAGSTPCNGVEGFNCYFPLQSYGFQPTNGVGYQPYRVVVLSFELLHAPATVC:MDLFYALKDIAESKTDKSLSREVLKYLKEKNVEKTYEIKVEDKVYKIPLETLLKIAEFFDNITTKDVPEEYAEEIIDDIPIPKEPAAEELEKEIKKLLPP	9.042416929058449	0.4397629264628047	56.96884536743164	0.6308594346046448	15.470442771911621	27.574691772460938	16.462200164794922
spikerbd-binder-100-nr2-run-1_result_1	64	PNLCPFGEVFNATRFASVYAWNRKRISNCVADYSVLYNSASFSTFKCYGVSPTKLNDLCFTNVYADSFVIRGDEVRQIAPGQTGKIADYNYKLPDDFTGCVIAWNSNNLDSKVGGNYNYLYRLFRKSNLKPFERDISTEIYQAGSTPCNGVEGFNCYFPLQSYGFQPTNGVGYQPYRVVVLSFELLHAPATVC:MELYNKLKAIANSELDKNLSREILEYLESKNIEKTYEIKANDKVYKISLKTLLKIKKFFDSITTKDIPESEAKKIIDNIPEPKKPAEEKLLEKIKKLLEK	11.372903377178226	0.3863576995373638	48.43513488769531	0.6289911270141602	15.995617866516113	28.02503204345703	15.706833839416504
spikerbd-binder-100-nr2-run-1_result_1	65	PNLCPFGEVFNATRFASVYAWNRKRISNCVADYSVLYNSASFSTFKCYGVSPTKLNDLCFTNVYADSFVIRGDEVRQIAPGQTGKIADYNYKLPDDFTGCVIAWNSNNLDSKVGGNYNYLYRLFRKSNLKPFERDISTEIYQAGSTPCNGVEGFNCYFPLQSYGFQPTNGVGYQPYRVVVLSFELLHAPATVC:MSLYYKLYEIANSEINKDLSYEILKYLSERNVEITYEIKSEDKVYKIPLSTLLKISEYFDKITTKDIPESEQLELIDNIPIPNEPAAEKLLKEIEKLLPK	8.709646722140567	0.45426342987163226	49.69760513305664	0.6288155317306519	15.819587707519531	27.931612014770508	15.846410751342773
spikerbd-binder-100-nr2-run-1_result_1	66	PNLCPFGEVFNATRFASVYAWNRKRISNCVADYSVLYNSASFSTFKCYGVSPTKLNDLCFTNVYADSFVIRGDEVRQIAPGQTGKIADYNYKLPDDFTGCVIAWNSNNLDSKVGGNYNYLYRLFRKSNLKPFERDISTEIYQAGSTPCNGVEGFNCYFPLQSYGFQPTNGVGYQPYRVVVLSFELLHAPATVC:MDLYYALYKLANSETDKSLSYDVLKYKSSRNEKETYEIKVKDKVYKIPLETLLKIAKLFDSITTKDVPEKYAEKIENNIPYPKEPAAKEIEKEIEKLLPK	9.68290211062889	0.4159491943202346	55.87009048461914	0.6323741674423218	15.37210750579834	27.31987953186035	14.188189506530762
spikerbd-binder-100-nr2-run-1_result_1	67	PNLCPFGEVFNATRFASVYAWNRKRISNCVADYSVLYNSASFSTFKCYGVSPTKLNDLCFTNVYADSFVIRGDEVRQIAPGQTGKIADYNYKLPDDFTGCVIAWNSNNLDSKVGGNYNYLYRLFRKSNLKPFERDISTEIYQAGSTPCNGVEGFNCYFPLQSYGFQPTNGVGYQPYRVVVLSFELLHAPATVC:MKLYYTLKDIAESKINKDLSYDILKYLLEKKIEKIYEIKSEDKVYKISLETLYKIAKLFDNITTKDIPASEQLELIDDIPIPNEPAAEKIEKEIEKLLEK	12.204347101746352	0.3326288047943533	36.1910285949707	0.6324585676193237	16.20659828186035	27.79660415649414	15.125910758972168
spikerbd-binder-100-nr2-run-1_result_1	68	PNLCPFGEVFNATRFASVYAWNRKRISNCVADYSVLYNSASFSTFKCYGVSPTKLNDLCFTNVYADSFVIRGDEVRQIAPGQTGKIADYNYKLPDDFTGCVIAWNSNNLDSKVGGNYNYLYRLFRKSNLKPFERDISTEIYQAGSTPCNGVEGFNCYFPLQSYGFQPTNGVGYQPYRVVVLSFELLHAPATVC:MALYYKLYAIAKSELDKSLSREVLEYLVSKNVEKTYEIKAEDKVYKIPLSTLLKIAKLFDSITTKDVPEEEALEIIDDIPIPNEPAVEKILEEIKKLLPP	9.304059888985158	0.46604402949983786	50.82954025268555	0.6297358274459839	15.665790557861328	27.824390411376953	16.991859436035156
spikerbd-binder-100-nr2-run-1_result_1	69	PNLCPFGEVFNATRFASVYAWNRKRISNCVADYSVLYNSASFSTFKCYGVSPTKLNDLCFTNVYADSFVIRGDEVRQIAPGQTGKIADYNYKLPDDFTGCVIAWNSNNLDSKVGGNYNYLYRLFRKSNLKPFERDISTEIYQAGSTPCNGVEGFNCYFPLQSYGFQPTNGVGYQPYRVVVLSFELLHAPATVC:MDLYYTLLKIARSELDKNLTRDVLEYLVSKKVKKTYEIKSEDKVYKIPLETLLKIAKFFDSITTKDVPAEEQLELIDDIPIPNEPAAKKIEEEIKKLLPK	7.47504123026146	0.524602747910504	57.94336700439453	0.6362588405609131	15.20316219329834	26.975605010986328	14.932147026062012
spikerbd-binder-100-nr2-run-1_result_1	70	PNLCPFGEVFNATRFASVYAWNRKRISNCVADYSVLYNSASFSTFKCYGVSPTKLNDLCFTNVYADSFVIRGDEVRQIAPGQTGKIADYNYKLPDDFTGCVIAWNSNNLDSKVGGNYNYLYRLFRKSNLKPFERDISTEIYQAGSTPCNGVEGFNCYFPLQSYGFQPTNGVGYQPYRVVVLSFELLHAPATVC:MALFYKLYDIANEKIDKDLSLEILEYKESKNIEETYEIKAEDKVYKIPLSTLLKIAKFFNSITTKDVPKEEAEKIIDNIPIPKEPAVEKLEEKILKLLPP	9.36721042425152	0.49278915427023834	43.15725326538086	0.6319877505302429	15.880794525146484	27.60495948791504	17.57103729248047
spikerbd-binder-100-nr2-run-1_result_1	71	PNLCPFGEVFNATRFASVYAWNRKRISNCVADYSVLYNSASFSTFKCYGVSPTKLNDLCFTNVYADSFVIRGDEVRQIAPGQTGKIADYNYKLPDDFTGCVIAWNSNNLDSKVGGNYNYLYRLFRKSNLKPFERDISTEIYQAGSTPCNGVEGFNCYFPLQSYGFQPTNGVGYQPYRVVVLSFELLHAPATVC:MALLKKLKAIAESKLDKNLSREILKYLKEKNEKKTYEIKAEDKVYKIDLETLLKIAELFDSITTEDVPEEYAEEIIDNIPIPKEPAEEEIEKEIKKLLPP	10.276289410115709	0.3836183197085608	39.01115798950195	0.6294386386871338	16.346647262573242	27.96140480041504	16.04391098022461
spikerbd-binder-100-nr2-run-1_result_1	72	PNLCPFGEVFNATRFASVYAWNRKRISNCVADYSVLYNSASFSTFKCYGVSPTKLNDLCFTNVYADSFVIRGDEVRQIAPGQTGKIADYNYKLPDDFTGCVIAWNSNNLDSKVGGNYNYLYRLFRKSNLKPFERDISTEIYQAGSTPCNGVEGFNCYFPLQSYGFQPTNGVGYQPYRVVVLSFELLHAPATVC:MELYDKLYAIARNEIDKNLSREILEYRVSRNEKKTYEIKAKDKVYKIPLETLLKIAKYFDSLTTKDIPEEEAEKIEDNIPIPKEPAKEKILEEIKKLLPK	12.353536117981031	0.33346927158229117	45.19106674194336	0.6311864852905273	15.904256820678711	27.775524139404297	18.416669845581055
spikerbd-binder-100-nr2-run-1_result_1	73	PNLCPFGEVFNATRFASVYAWNRKRISNCVADYSVLYNSASFSTFKCYGVSPTKLNDLCFTNVYADSFVIRGDEVRQIAPGQTGKIADYNYKLPDDFTGCVIAWNSNNLDSKVGGNYNYLYRLFRKSNLKPFERDISTEIYQAGSTPCNGVEGFNCYFPLQSYGFQPTNGVGYQPYRVVVLSFELLHAPATVC:MDLFYKLKAISEEKLDKDLSREVLKYKVEKKEEKVYEIKVKDKVYKIPLETLLKISEYFDSITTKDVPASEQEKLIDNIPIPKEPAAKKIEEEIKKLLPP	9.582701984291536	0.4698051931973301	43.36605453491211	0.6307402849197388	16.008037567138672	27.7855167388916	17.67576789855957
spikerbd-binder-100-nr2-run-1_result_1	74	PNLCPFGEVFNATRFASVYAWNRKRISNCVADYSVLYNSASFSTFKCYGVSPTKLNDLCFTNVYADSFVIRGDEVRQIAPGQTGKIADYNYKLPDDFTGCVIAWNSNNLDSKVGGNYNYLYRLFRKSNLKPFERDISTEIYQAGSTPCNGVEGFNCYFPLQSYGFQPTNGVGYQPYRVVVLSFELLHAPATVC:MTLFYKLYEIAKSEINKDLSYDILKYKKEKNIKETYKIKAEDKTYEIDLETLLKIAEYFDKLTTEDIPEEYAEEIIDNIPIPKEPAVEEILKEIKKLLPK	11.178986418119031	0.3867318711337995	61.5152702331543	0.6314690709114075	15.195337295532227	27.444833755493164	17.141191482543945
spikerbd-binder-100-nr2-run-1_result_1	75	PNLCPFGEVFNATRFASVYAWNRKRISNCVADYSVLYNSASFSTFKCYGVSPTKLNDLCFTNVYADSFVIRGDEVRQIAPGQTGKIADYNYKLPDDFTGCVIAWNSNNLDSKVGGNYNYLYRLFRKSNLKPFERDISTEIYQAGSTPCNGVEGFNCYFPLQSYGFQPTNGVGYQPYRVVVLSFELLHAPATVC:MELFKKLYKLANEEENKDLSYEVLKYLLEKKVEKVYEIKAEDKVYKIPLETLYKIKKYFDNITTKDIPEEEAEEIIDDIPIPKEPAEKKLEEEIKKLLPK	10.41651353197747	0.44054042294273876	37.59968566894531	0.6308004260063171	16.371627807617188	27.978256225585938	17.898420333862305
spikerbd-binder-100-nr2-run-1_result_1	76	PNLCPFGEVFNATRFASVYAWNRKRISNCVADYSVLYNSASFSTFKCYGVSPTKLNDLCFTNVYADSFVIRGDEVRQIAPGQTGKIADYNYKLPDDFTGCVIAWNSNNLDSKVGGNYNYLYRLFRKSNLKPFERDISTEIYQAGSTPCNGVEGFNCYFPLQSYGFQPTNGVGYQPYRVVVLSFELLHAPATVC:MDLYYKLKEIAESKINKDLSYENLKYLVEKNEEKTYEIKVKDKVYKIDLKTLLKIAEFFNNITTKDIPESEAEEIIDNIPIPKEPAAEKLEEKIKKILPK	10.652472175748027	0.4340767499930317	57.332176208496094	0.6268007755279541	15.913568496704102	28.188865661621094	15.550355911254883
spikerbd-binder-100-nr2-run-1_result_1	77	PNLCPFGEVFNATRFASVYAWNRKRISNCVADYSVLYNSASFSTFKCYGVSPTKLNDLCFTNVYADSFVIRGDEVRQIAPGQTGKIADYNYKLPDDFTGCVIAWNSNNLDSKVGGNYNYLYRLFRKSNLKPFERDISTEIYQAGSTPCNGVEGFNCYFPLQSYGFQPTNGVGYQPYRVVVLSFELLHAPATVC:MDLYYKLKAIADSEIDKSLSREILKYLESKNVEKVYEIKVKDKVYKIPLKTLLKIKELFDSITTKDVPASEALEIIDNIPIPNEPAAEKIEEKIKKLLPK	11.104368528429394	0.37530194363521135	41.04574966430664	0.6284790635108948	16.2142276763916	28.020658493041992	15.830190658569336
spikerbd-binder-100-nr2-run-1_result_1	78	PNLCPFGEVFNATRFASVYAWNRKRISNCVADYSVLYNSASFSTFKCYGVSPTKLNDLCFTNVYADSFVIRGDEVRQIAPGQTGKIADYNYKLPDDFTGCVIAWNSNNLDSKVGGNYNYLYRLFRKSNLKPFERDISTEIYQAGSTPCNGVEGFNCYFPLQSYGFQPTNGVGYQPYRVVVLSFELLHAPATVC:LPLFYALYKLAKEELDKDLSREVLEYKVSKKEEKVYEIKVEDKVYKIPLETLLKIAKLFDSITTKDIPLSEQKELIDDIPIPNEPAAEKILEEIKKLLPE	8.239994027534696	0.5607799171147723	51.60609436035156	0.6299110054969788	15.611763954162598	27.671236038208008	16.74740982055664
spikerbd-binder-100-nr2-run-1_result_1	79	PNLCPFGEVFNATRFASVYAWNRKRISNCVADYSVLYNSASFSTFKCYGVSPTKLNDLCFTNVYADSFVIRGDEVRQIAPGQTGKIADYNYKLPDDFTGCVIAWNSNNLDSKVGGNYNYLYRLFRKSNLKPFERDISTEIYQAGSTPCNGVEGFNCYFPLQSYGFQPTNGVGYQPYRVVVLSFELLHAPATVC:MALYYTLYDIANEKLNKDLSREILKYKVERKEKETYEIKSEDKVYKIDSETLLKIAELFDSITTKDIPESEAEEIIDDIPIPKEPAAAKIQKEIDKLLPK	5.86095361352002	0.6138446968437475	68.94478607177734	0.632276177406311	14.952722549438477	27.207345962524414	13.260477066040039
spikerbd-binder-100-nr2-run-1_result_1	80	PNLCPFGEVFNATRFASVYAWNRKRISNCVADYSVLYNSASFSTFKCYGVSPTKLNDLCFTNVYADSFVIRGDEVRQIAPGQTGKIADYNYKLPDDFTGCVIAWNSNNLDSKVGGNYNYLYRLFRKSNLKPFERDISTEIYQAGSTPCNGVEGFNCYFPLQSYGFQPTNGVGYQPYRVVVLSFELLHAPATVC:MDLFYTLLKISKEEIDKNLSYETLKYLVEKNIKKTYEIKVKDKIYKIDLETLLKISEFFNNITTKDVPEEEAEEIIDDIPIPKEPAAEKLLEEIKKLLPK	11.69642976537372	0.3669193057987889	48.28242111206055	0.6283202171325684	15.92280387878418	28.089611053466797	18.96554183959961
spikerbd-binder-100-nr2-run-1_result_1	81	PNLCPFGEVFNATRFASVYAWNRKRISNCVADYSVLYNSASFSTFKCYGVSPTKLNDLCFTNVYADSFVIRGDEVRQIAPGQTGKIADYNYKLPDDFTGCVIAWNSNNLDSKVGGNYNYLYRLFRKSNLKPFERDISTEIYQAGSTPCNGVEGFNCYFPLQSYGFQPTNGVGYQPYRVVVLSFELLHAPATVC:MPLFYKLYEIANSKLDKSLSRDILKYLVSKNIKKVYEIKAEDKVYQIDLETLLKIAELFDSITTKDIPEEQAEKIIDNIPYPKEPAAEEILKKIEKLLPK	9.940107205394748	0.399981181251027	61.40310287475586	0.6302674412727356	15.40853214263916	27.66097640991211	16.057903289794922
spikerbd-binder-100-nr2-run-1_result_1	82	PNLCPFGEVFNATRFASVYAWNRKRISNCVADYSVLYNSASFSTFKCYGVSPTKLNDLCFTNVYADSFVIRGDEVRQIAPGQTGKIADYNYKLPDDFTGCVIAWNSNNLDSKVGGNYNYLYRLFRKSNLKPFERDISTEIYQAGSTPCNGVEGFNCYFPLQSYGFQPTNGVGYQPYRVVVLSFELLHAPATVC:MELYYKLLDISKEKIDKNLSYDVLKYLSEKKVKKTYEIKSEDKTYKIDLETLLKIKKFFDNITTEDIPEEEAEEIIDNIPIPKEPAAKKLEEKILKLLPK	11.020006899286185	0.40474349795329334	43.77699279785156	0.6286013722419739	16.26673126220703	28.103845596313477	14.944790840148926
spikerbd-binder-100-nr2-run-1_result_1	83	PNLCPFGEVFNATRFASVYAWNRKRISNCVADYSVLYNSASFSTFKCYGVSPTKLNDLCFTNVYADSFVIRGDEVRQIAPGQTGKIADYNYKLPDDFTGCVIAWNSNNLDSKVGGNYNYLYRLFRKSNLKPFERDISTEIYQAGSTPCNGVEGFNCYFPLQSYGFQPTNGVGYQPYRVVVLSFELLHAPATVC:MALFEKLYEIAKEEIDKNLSYDILKYLKSKNEKKTYEIKVEDKVYKIDLETLLKIKEYFDSITTEDIPEEEAEEIIDNIPIPKEPAKKKLEEEIKKLLPP	11.710337944567351	0.3676301696336676	45.63818359375	0.6289260387420654	16.096853256225586	28.019886016845703	16.409160614013672
spikerbd-binder-100-nr2-run-1_result_1	84	PNLCPFGEVFNATRFASVYAWNRKRISNCVADYSVLYNSASFSTFKCYGVSPTKLNDLCFTNVYADSFVIRGDEVRQIAPGQTGKIADYNYKLPDDFTGCVIAWNSNNLDSKVGGNYNYLYRLFRKSNLKPFERDISTEIYQAGSTPCNGVEGFNCYFPLQSYGFQPTNGVGYQPYRVVVLSFELLHAPATVC:MKLFYKLYELTQEKIDKNLSYEVLKYLSERNEEKTYEIKVEDKVYKIPLSTLLKIAEFFNSITTKDIPEEYAEKIIDNIPIPKEPAAKELEEKIKKLLPE	6.736192982426137	0.5604769311472668	60.64225769042969	0.6336029767990112	15.201333999633789	27.190614700317383	16.882915496826172
spikerbd-binder-100-nr2-run-1_result_1	85	PNLCPFGEVFNATRFASVYAWNRKRISNCVADYSVLYNSASFSTFKCYGVSPTKLNDLCFTNVYADSFVIRGDEVRQIAPGQTGKIADYNYKLPDDFTGCVIAWNSNNLDSKVGGNYNYLYRLFRKSNLKPFERDISTEIYQAGSTPCNGVEGFNCYFPLQSYGFQPTNGVGYQPYRVVVLSFELLHAPATVC:MDLYYALRKLADSELDKSLSLENLKYRVSRNEKETYKLKVEDKVYEIDLETLLKIAELFDSITTKDVPESEAEKIIDDIPYPKEPAAKKIEEEIKKLLPP	8.92091344802606	0.4449367945265656	55.071956634521484	0.6284257769584656	15.658499717712402	27.815509796142578	15.230762481689453
spikerbd-binder-100-nr2-run-1_result_1	86	PNLCPFGEVFNATRFASVYAWNRKRISNCVADYSVLYNSASFSTFKCYGVSPTKLNDLCFTNVYADSFVIRGDEVRQIAPGQTGKIADYNYKLPDDFTGCVIAWNSNNLDSKVGGNYNYLYRLFRKSNLKPFERDISTEIYQAGSTPCNGVEGFNCYFPLQSYGFQPTNGVGYQPYRVVVLSFELLHAPATVC:MALYYTLYAIAKEELDKSLSREVLEYLESKNEKKTYEIKVEDKVYKIDSKTLLKIKKFFDSITTEDVPEEYAEEIIDNIPIPKEPAAEELLKKIEKLLPK	6.622872166196244	0.5782432650668239	55.755584716796875	0.6321758031845093	15.411504745483398	27.415529251098633	17.26106834411621
spikerbd-binder-100-nr2-run-1_result_1	87	PNLCPFGEVFNATRFASVYAWNRKRISNCVADYSVLYNSASFSTFKCYGVSPTKLNDLCFTNVYADSFVIRGDEVRQIAPGQTGKIADYNYKLPDDFTGCVIAWNSNNLDSKVGGNYNYLYRLFRKSNLKPFERDISTEIYQAGSTPCNGVEGFNCYFPLQSYGFQPTNGVGYQPYRVVVLSFELLHAPATVC:MDLYYKLYEIANEEIDKSLSYEVLKYLSSKNVKKTYEIKVKDKIYKIDLDTLLKIAEFFDSITTKDIPEEYAEKIEDDIPYPKEPAAEKLLEEIKKLLPK	7.34019518960591	0.5276598042708353	56.74237823486328	0.6345988512039185	15.330013275146484	27.244577407836914	16.766902923583984
spikerbd-binder-100-nr2-run-1_result_1	88	PNLCPFGEVFNATRFASVYAWNRKRISNCVADYSVLYNSASFSTFKCYGVSPTKLNDLCFTNVYADSFVIRGDEVRQIAPGQTGKIADYNYKLPDDFTGCVIAWNSNNLDSKVGGNYNYLYRLFRKSNLKPFERDISTEIYQAGSTPCNGVEGFNCYFPLQSYGFQPTNGVGYQPYRVVVLSFELLHAPATVC:MALYEKLKAIADSELNKDLSREILEYKVSKKEKKVYEIKVEDKVYKIPLETLLKIAKFFDSITTKDVPESEAEKIEDNIPYPKEPAKKKLEEKIKKLLPE	8.789654741066153	0.45341284592164	53.50497055053711	0.6312068700790405	15.625678062438965	27.4952449798584	16.86271095275879
spikerbd-binder-100-nr2-run-1_result_1	89	PNLCPFGEVFNATRFASVYAWNRKRISNCVADYSVLYNSASFSTFKCYGVSPTKLNDLCFTNVYADSFVIRGDEVRQIAPGQTGKIADYNYKLPDDFTGCVIAWNSNNLDSKVGGNYNYLYRLFRKSNLKPFERDISTEIYQAGSTPCNGVEGFNCYFPLQSYGFQPTNGVGYQPYRVVVLSFELLHAPATVC:MDLFYKLYELAKSELDKSLSYENLKYLVSKNIKKTYEIKVEDKTYKIPLETLYKIAKYFDNLTSKDIPEEEQEKLIDNIPIPKEPAAKKIEEEIKKLLPK	9.096869324624707	0.4272451630218209	49.88881301879883	0.6288055181503296	15.908185005187988	28.000640869140625	15.499191284179688
spikerbd-binder-100-nr2-run-1_result_1	90	PNLCPFGEVFNATRFASVYAWNRKRISNCVADYSVLYNSASFSTFKCYGVSPTKLNDLCFTNVYADSFVIRGDEVRQIAPGQTGKIADYNYKLPDDFTGCVIAWNSNNLDSKVGGNYNYLYRLFRKSNLKPFERDISTEIYQAGSTPCNGVEGFNCYFPLQSYGFQPTNGVGYQPYRVVVLSFELLHAPATVC:MDLYYTLKKIADEELNKNLSYDVLKYLEEKNVEKTYKIKSKDKVYEIPLSTLLKIKKYFDSLTTEDIPEEYAEKIEDNIPYPKEPAAKKIEEEIKKLLPK	6.520205955708992	0.5778849950629523	58.43765640258789	0.6321422457695007	15.336014747619629	27.36968231201172	15.654899597167969
spikerbd-binder-100-nr2-run-1_result_1	91	PNLCPFGEVFNATRFASVYAWNRKRISNCVADYSVLYNSASFSTFKCYGVSPTKLNDLCFTNVYADSFVIRGDEVRQIAPGQTGKIADYNYKLPDDFTGCVIAWNSNNLDSKVGGNYNYLYRLFRKSNLKPFERDISTEIYQAGSTPCNGVEGFNCYFPLQSYGFQPTNGVGYQPYRVVVLSFELLHAPATVC:MDLFEALYKLAKEEIDKNLSYEVLKYLKEKKVEKVYEIKVKDKVYKIPLETLLKIAEYFDKLTAEDIPLSEQEELIDNIPIPKEPAKEKIEKEIEKLLPK	7.775249867619298	0.5067534367851055	57.28218460083008	0.6318289041519165	15.400412559509277	27.38056182861328	16.55573081970215
spikerbd-binder-100-nr2-run-1_result_1	92	PNLCPFGEVFNATRFASVYAWNRKRISNCVADYSVLYNSASFSTFKCYGVSPTKLNDLCFTNVYADSFVIRGDEVRQIAPGQTGKIADYNYKLPDDFTGCVIAWNSNNLDSKVGGNYNYLYRLFRKSNLKPFERDISTEIYQAGSTPCNGVEGFNCYFPLQSYGFQPTNGVGYQPYRVVVLSFELLHAPATVC:MELFYALYKIANSELDKSLSRDVLKYLKEKKVKKTYEIKVEDKVYKIDLDTLLKIAEYFDSLTTEDIPEEEAEEIIDNIPIPKEPAAEKIEKEILKLLPE	8.272292497507822	0.47766746571977614	53.412635803222656	0.6309229731559753	15.602010726928711	27.713024139404297	13.514116287231445
spikerbd-binder-100-nr2-run-1_result_1	93	PNLCPFGEVFNATRFASVYAWNRKRISNCVADYSVLYNSASFSTFKCYGVSPTKLNDLCFTNVYADSFVIRGDEVRQIAPGQTGKIADYNYKLPDDFTGCVIAWNSNNLDSKVGGNYNYLYRLFRKSNLKPFERDISTEIYQAGSTPCNGVEGFNCYFPLQSYGFQPTNGVGYQPYRVVVLSFELLHAPATVC:MDLFYTLYKIAKSELNKDLSYENLKYLNERNEEKVYEIKSKDKVYKIDNKTLLKIAELFDSLTTKDIPAEEQEKLIDNIPIPKEPAAKKIEEKIKKLLPP	10.500149037619796	0.4116747820380896	58.03342819213867	0.6288611888885498	15.678852081298828	27.871986389160156	15.572826385498047
spikerbd-binder-100-nr2-run-1_result_1	94	PNLCPFGEVFNATRFASVYAWNRKRISNCVADYSVLYNSASFSTFKCYGVSPTKLNDLCFTNVYADSFVIRGDEVRQIAPGQTGKIADYNYKLPDDFTGCVIAWNSNNLDSKVGGNYNYLYRLFRKSNLKPFERDISTEIYQAGSTPCNGVEGFNCYFPLQSYGFQPTNGVGYQPYRVVVLSFELLHAPATVC:MELYYKLKAIADSEIDKNLSREILEYLKSKNIEKTYEIKAEDKVYKIPLETLLKIAKLFDSITTEDVPEEEAEKIIDNIPIPKEPAAKKIEEEIKKLLPK	10.79798271510213	0.39450007675659693	37.454959869384766	0.6303102970123291	16.378477096557617	28.001079559326172	16.517250061035156
spikerbd-binder-100-nr2-run-1_result_1	95	PNLCPFGEVFNATRFASVYAWNRKRISNCVADYSVLYNSASFSTFKCYGVSPTKLNDLCFTNVYADSFVIRGDEVRQIAPGQTGKIADYNYKLPDDFTGCVIAWNSNNLDSKVGGNYNYLYRLFRKSNLKPFERDISTEIYQAGSTPCNGVEGFNCYFPLQSYGFQPTNGVGYQPYRVVVLSFELLHAPATVC:MSLYDTLYKIANSELDKNLSYDILKYLVEKNIEKTYEIKSDDKVYKIPLKTLLKIAEYFDSITTKDIPESEAEEIIDNIPIPKEPAKKKLLEKILKLLPE	9.418642783839365	0.43019916061025615	47.70597457885742	0.6309060454368591	15.912670135498047	27.83537483215332	17.257583618164062
spikerbd-binder-100-nr2-run-1_result_1	96	PNLCPFGEVFNATRFASVYAWNRKRISNCVADYSVLYNSASFSTFKCYGVSPTKLNDLCFTNVYADSFVIRGDEVRQIAPGQTGKIADYNYKLPDDFTGCVIAWNSNNLDSKVGGNYNYLYRLFRKSNLKPFERDISTEIYQAGSTPCNGVEGFNCYFPLQSYGFQPTNGVGYQPYRVVVLSFELLHAPATVC:MDLYKALKKIAESETDKSLSYENLKYLLEKKIEKTYEIKVNDKVYKIDLSTLYKIAEYFDKITTKDIPKEEAEEIIDNIPIPKEPAEKKLLEKIKKLLPP	11.728528394580964	0.35663179593539124	52.944549560546875	0.6292166709899902	15.73886489868164	27.99751853942871	14.153387069702148
spikerbd-binder-100-nr2-run-1_result_1	97	PNLCPFGEVFNATRFASVYAWNRKRISNCVADYSVLYNSASFSTFKCYGVSPTKLNDLCFTNVYADSFVIRGDEVRQIAPGQTGKIADYNYKLPDDFTGCVIAWNSNNLDSKVGGNYNYLYRLFRKSNLKPFERDISTEIYQAGSTPCNGVEGFNCYFPLQSYGFQPTNGVGYQPYRVVVLSFELLHAPATVC:MELYNTLKKIAESELDKSLSYETLKYLSEKNIEKTYEIKSKDKVYKIDLKTLLKIKEFFDSLTTEDIPEEEAEKIIDNIPYPKEPAEKKILEKIKKLLPE	11.730111439066606	0.36973870184686175	52.08443069458008	0.6260312795639038	16.068986892700195	28.340805053710938	14.885187149047852
spikerbd-binder-100-nr2-run-1_result_1	98	PNLCPFGEVFNATRFASVYAWNRKRISNCVADYSVLYNSASFSTFKCYGVSPTKLNDLCFTNVYADSFVIRGDEVRQIAPGQTGKIADYNYKLPDDFTGCVIAWNSNNLDSKVGGNYNYLYRLFRKSNLKPFERDISTEIYQAGSTPCNGVEGFNCYFPLQSYGFQPTNGVGYQPYRVVVLSFELLHAPATVC:MDLYYTLKKIAEEELNKDLSLENLKYLKSKNVKKTYEIKSKDKVYKIDLETLLKIAELFDSLTTKDIPEEEAEKIIDNIPYPKEPAAEKILKEIEKLLPK	10.800004801510736	0.3832475204539646	53.22206115722656	0.6288159489631653	15.713303565979004	27.92005157470703	15.522494316101074
spikerbd-binder-100-nr2-run-1_result_1	99	PNLCPFGEVFNATRFASVYAWNRKRISNCVADYSVLYNSASFSTFKCYGVSPTKLNDLCFTNVYADSFVIRGDEVRQIAPGQTGKIADYNYKLPDDFTGCVIAWNSNNLDSKVGGNYNYLYRLFRKSNLKPFERDISTEIYQAGSTPCNGVEGFNCYFPLQSYGFQPTNGVGYQPYRVVVLSFELLHAPATVC:MALFYKLKKIADSEIDKNLSYDILKYKVSKNEEKTYEIKAEDKVYKIDLKTLLKIKKFFDSITTKDIPESEAEKIEDDIPYPKEPAAKKLEEKIKKLLPE	5.495088983057232	0.6378010954812315	59.21826171875	0.6347188949584961	15.120919227600098	26.93739891052246	16.076459884643555
spikerbd-binder-100-nr2-run-1_result_10	0	PNLCPFGEVFNATRFASVYAWNRKRISNCVADYSVLYNSASFSTFKCYGVSPTKLNDLCFTNVYADSFVIRGDEVRQIAPGQTGKIADYNYKLPDDFTGCVIAWNSNNLDSKVGGNYNYLYRLFRKSNLKPFERDISTEIYQAGSTPCNGVEGFNCYFPLQSYGFQPTNGVGYQPYRVVVLSFELLHAPATVC:LSPEGLREEERRARERRAARRAALEAEAAARAAALAARPDLTPEEVAEAAALWAEFLRTVAFLEALGVEGLGPEAIFAAEFAPRIDARFGGSPRGAAIRA	15.802202960261926	0.26126355883086366	82.75914001464844	0.6309078931808472	14.60720157623291	27.416728973388672	15.349470138549805
spikerbd-binder-100-nr2-run-1_result_10	1	SNLCPFGEVFNATRFASVYAWNRKRISNCVADYSVLYNSASFSTFKCYGVSPTKLNDLCFTNVYADSFVIRGDEVRQIAPGQTGKIADYNYKLPDDFTGCVIAWNSNNLDSKVGGNYNYLYRLFRKSNLKPFERDISTEIYQAGSTPCNGVEGFNCYFPLQSYGFQPTNGVGYQPYRVVVLSFELLHAPATVC:LPPEGLEEAEREAEERRRKREEELKEEVEKKAEEFAKEPILTEEEVKFATELWKEFLIDVRFLKEMGIEGIGEEKYFELVYKPKIDEKFGGSEKGKIIMK	12.654837989343344	0.303150613240495	84.58531188964844	0.629734218120575	14.66514778137207	27.363962173461914	14.773309707641602
spikerbd-binder-100-nr2-run-1_result_10	2	ENLCPFGEVFNATRFASVYAWNRKRISNCVADYSVLYNSASFSTFKCYGVSPTKLNDLCFTNVYADSFVIRGDEVRQIAPGQTGKIADYNYKLPDDFTGCVIAWNSNNLDSKVGGNYNYLYRLFRKSNLKPFERDISTEIYQAGSTPCNGVEGFNCYFPLQSYGFQPTNGVGYQPYRVVVLSFELLHAPATVC:LSPEGQREREREAEERRRRRREELEAEAAARAAALAAHPDLTPEEVAFAAELHREFLETERFLRELGIEGVGPERVFAEVYRPRIEERFGGSPRGRYIMA	14.925464000949383	0.2642953756735124	84.32721710205078	0.6292057633399963	14.86412525177002	27.777719497680664	17.02478790283203
spikerbd-binder-100-nr2-run-1_result_10	3	ENLCPFGEVFNATRFASVYAWNRKRISNCVADYSVLYNSASFSTFKCYGVSPTKLNDLCFTNVYADSFVIRGDEVRQIAPGQTGKIADYNYKLPDDFTGCVIAWNSNNLDSKVGGNYNYLYRLFRKSNLKPFERDISTEIYQAGSTPCNGVEGFNCYFPLQSYGFQPTNGVGYQPYRVVVLSFELLHAPATVC:LSPEGLERRRREAEERRREREARLEAEAAARAAALAALPILTPEDVAFAAALHREFLRTVEFLKEMGIEGLGPETVFERVYRPRIEARFGGSEKGRAIMA	15.020887318101083	0.26865048571194133	88.3458251953125	0.6297881603240967	14.533446311950684	27.373395919799805	17.430404663085938
spikerbd-binder-100-nr2-run-1_result_10	4	ENLCPFGEVFNATRFASVYAWNRKRISNCVADYSVLYNSASFSTFKCYGVSPTKLNDLCFTNVYADSFVIRGDEVRQIAPGQTGKIADYNYKLPDDFTGCVIAWNSNNLDSKVGGNYNYLYRLFRKSNLKPFERDISTEIYQAGSTPCNGVEGFNCYFPLQSYGFQPTNGVGYQPYRVVVLSFELLHAPATVC:LSPEGEREREEEARRRRAEREAALEAEAAARAAELAARPDLTPEEVAFAAELWREFLRDVRFLEEMGVEGLGPERVFAEKYRPRIDERFGGDARGRAIAA	11.41879795924739	0.34352181568270196	85.49944305419922	0.6303740739822388	14.644891738891602	27.455127716064453	15.504419326782227
spikerbd-binder-100-nr2-run-1_result_10	5	ENLCPFGEVFNATRFASVYAWNRKRISNCVADYSVLYNSASFSTFKCYGVSPTKLNDLCFTNVYADSFVIRGDEVRQIAPGQTGKIADYNYKLPDDFTGCVIAWNSNNLDSKVGGNYNYLYRLFRKSNLKPFERDISTEIYQAGSTPCNGVEGFNCYFPLQSYGFQPTNGVGYQPYRVVVLSFELLHAPATVC:LPPEGLERAEEEARRRRAEREAALEAEAAARAAELAAHPLLTPEEVAFAAALWREYLRTLRFLEEMGVEGVGPEEVFEREFRPLIEEKFGGSERGRFIMA	13.141977248491285	0.30468503566160027	86.62897491455078	0.6304697394371033	14.582448959350586	27.389720916748047	16.99795150756836
spikerbd-binder-100-nr2-run-1_result_10	6	ENLCPFGEVFNATRFASVYAWNRKRISNCVADYSVLYNSASFSTFKCYGVSPTKLNDLCFTNVYADSFVIRGDEVRQIAPGQTGKIADYNYKLPDDFTGCVIAWNSNNLDSKVGGNYNYLYRLFRKSNLKPFERDISTEIYQAGSTPCNGVEGFNCYFPLQSYGFQPTNGVGYQPYRVVVLSFELLHAPATVC:LPEEGKEEEREEAEKRREEKRKKLEEEAAKEAAKFAAHPKLTEEEVKFAAELKKQFLIDMEFLKELGIEGLGPEKVFEKKYKPIIEKKFGGSEKGKFIMS	6.816815948010453	0.5631841514319165	78.66348266601562	0.6296424269676208	14.915677070617676	27.6239013671875	13.976439476013184
spikerbd-binder-100-nr2-run-1_result_10	7	QNLCPFGEVFNATRFASVYAWNRKRISNCVADYSVLYNSASFSTFKCYGVSPTKLNDLCFTNVYADSFVIRGDEVRQIAPGQTGKIADYNYKLPDDFTGCVIAWNSNNLDSKVGGNYNYLYRLFRKSNLKPFERDISTEIYQAGSTPCNGVEGFNCYFPLQSYGFQPTNGVGYQPYRVVVLSFELLHAPATVC:LPPEGLEEAEREARERRAERDAALAAEAAAKAAAFAAHPDLTPEEVAFAAALWTQYLQDVRFLKEMGIEGIGPEEYFERVYKPLIEEKFGGSEKGKFAMA	16.026870760246958	0.24266330970862451	81.06587982177734	0.633209228515625	14.644818305969238	27.28636932373047	12.089533805847168
spikerbd-binder-100-nr2-run-1_result_10	8	SNLCPFGEVFNATRFASVYAWNRKRISNCVADYSVLYNSASFSTFKCYGVSPTKLNDLCFTNVYADSFVIRGDEVRQIAPGQTGKIADYNYKLPDDFTGCVIAWNSNNLDSKVGGNYNYLYRLFRKSNLKPFERDISTEIYQAGSTPCNGVEGFNCYFPLQSYGFQPTNGVGYQPYRVVVLSFELLHAPATVC:LSPEGQEELEREARERRARRRAELEAEAAARAAALAAHPDLTPEDVAFAAALWREFLIDERFLRELGIEGVGPERVFEERYRPVIDERFGGTPKGRYIAA	12.731256465084563	0.31218625728909777	84.37132263183594	0.6323830485343933	14.581328392028809	27.24882698059082	14.973362922668457
spikerbd-binder-100-nr2-run-1_result_10	9	ENLCPFGEVFNATRFASVYAWNRKRISNCVADYSVLYNSASFSTFKCYGVSPTKLNDLCFTNVYADSFVIRGDEVRQIAPGQTGKIADYNYKLPDDFTGCVIAWNSNNLDSKVGGNYNYLYRLFRKSNLKPFERDISTEIYQAGSTPCNGVEGFNCYFPLQSYGFQPTNGVGYQPYRVVVLSFELLHAPATVC:LPPEGLEREEEEARRRRAERQAALAAEAAARAAALAARPDLTPAEVAEAAALDAAFLRLEAFLRELGVEGLGPELVRRLLFEPLVEARFGGSPVGRAILA	18.92194730918189	0.2073253417525698	79.41419219970703	0.6268630027770996	15.031672477722168	27.96769905090332	18.962682723999023
spikerbd-binder-100-nr2-run-1_result_10	10	DNLCPFGEVFNATRFASVYAWNRKRISNCVADYSVLYNSASFSTFKCYGVSPTKLNDLCFTNVYADSFVIRGDEVRQIAPGQTGKIADYNYKLPDDFTGCVIAWNSNNLDSKVGGNYNYLYRLFRKSNLKPFERDISTEIYQAGSTPCNGVEGFNCYFPLQSYGFQPTNGVGYQPYRVVVLSFELLHAPATVC:LSPEGLEREEEEARERRRKRREELEKEAAEKAKKFAEHPLLTEEDVAFAAEIWKEFLIDQRFLEELGIEGVGPEEVFERKYKPIIEEKFGGSEKGKFIMA	13.183811468461073	0.29274436148683347	82.43677520751953	0.6325879693031311	14.625191688537598	27.210474014282227	17.34818458557129
spikerbd-binder-100-nr2-run-1_result_10	11	ENLCPFGEVFNATRFASVYAWNRKRISNCVADYSVLYNSASFSTFKCYGVSPTKLNDLCFTNVYADSFVIRGDEVRQIAPGQTGKIADYNYKLPDDFTGCVIAWNSNNLDSKVGGNYNYLYRLFRKSNLKPFERDISTEIYQAGSTPCNGVEGFNCYFPLQSYGFQPTNGVGYQPYRVVVLSFELLHAPATVC:LSPEGLEEAEREAREREERRRAELEEEAAARAAEFAAHPDLTEEEVAFFAELWKEFLIDERFLKELGIEGVGPEKIFEEKYKPIIDERFGGSEKGAFARA	14.629858218773807	0.2648868001790607	83.71192932128906	0.631972074508667	14.635704040527344	27.34813690185547	14.349835395812988
spikerbd-binder-100-nr2-run-1_result_10	12	DNLCPFGEVFNATRFASVYAWNRKRISNCVADYSVLYNSASFSTFKCYGVSPTKLNDLCFTNVYADSFVIRGDEVRQIAPGQTGKIADYNYKLPDDFTGCVIAWNSNNLDSKVGGNYNYLYRLFRKSNLKPFERDISTEIYQAGSTPCNGVEGFNCYFPLQSYGFQPTNGVGYQPYRVVVLSFELLHAPATVC:LPPEGQEEAEREAREREAERRARLEAEAAARAAEFAAHPDLTPEEVAFAAELHREFLIDVEFLKELGIEGIGEERLFAEKYRPIIEERFGGSPVGRFALA	17.001184156464625	0.23351143655704484	81.54057312011719	0.6310584545135498	14.73845386505127	27.50400161743164	16.97939682006836
spikerbd-binder-100-nr2-run-1_result_10	13	ENLCPFGEVFNATRFASVYAWNRKRISNCVADYSVLYNSASFSTFKCYGVSPTKLNDLCFTNVYADSFVIRGDEVRQIAPGQTGKIADYNYKLPDDFTGCVIAWNSNNLDSKVGGNYNYLYRLFRKSNLKPFERDISTEIYQAGSTPCNGVEGFNCYFPLQSYGFQPTNGVGYQPYRVVVLSFELLHAPATVC:LSPEGREQEDREARERRAERQAELDARVAARAAEFAARPDLTPEEVAFAAALWREFEIDLRFLKELGIEGVGPERVFEERYRPRIEARFGGSARGRAIMA	19.1882359552915	0.21885409601328026	87.24515533447266	0.6323872208595276	14.400796890258789	27.02756690979004	16.285282135009766
spikerbd-binder-100-nr2-run-1_result_10	14	SNLCPFGEVFNATRFASVYAWNRKRISNCVADYSVLYNSASFSTFKCYGVSPTKLNDLCFTNVYADSFVIRGDEVRQIAPGQTGKIADYNYKLPDDFTGCVIAWNSNNLDSKVGGNYNYLYRLFRKSNLKPFERDISTEIYQAGSTPCNGVEGFNCYFPLQSYGFQPTNGVGYQPYRVVVLSFELLHAPATVC:LSPEGRRREEEEARRRREERRAALEAEAAARAAELAAHPELTPEEVAFAAAIWREFLRDVRFLEELGIEGVGPEKLFEERYRPVIDERFGGSARGRYIAA	15.775538413172994	0.2521161089125132	85.5873794555664	0.6299846172332764	14.652092933654785	27.457958221435547	15.377866744995117
spikerbd-binder-100-nr2-run-1_result_10	15	SNLCPFGEVFNATRFASVYAWNRKRISNCVADYSVLYNSASFSTFKCYGVSPTKLNDLCFTNVYADSFVIRGDEVRQIAPGQTGKIADYNYKLPDDFTGCVIAWNSNNLDSKVGGNYNYLYRLFRKSNLKPFERDISTEIYQAGSTPCNGVEGFNCYFPLQSYGFQPTNGVGYQPYRVVVLSFELLHAPATVC:LSPEGLLEEEREAEERRREREEALEKEAAEKAAKFAANPILTPEEVEFAAKLYKEFLIDVRFLKELGLEGLGPEKIFEEKYKPIIDEKFGGSEKGKYIMA	11.85513058793679	0.33548581897278684	82.53345489501953	0.6315200924873352	14.732098579406738	27.361618041992188	17.15861701965332
spikerbd-binder-100-nr2-run-1_result_10	16	PNLCPFGEVFNATRFASVYAWNRKRISNCVADYSVLYNSASFSTFKCYGVSPTKLNDLCFTNVYADSFVIRGDEVRQIAPGQTGKIADYNYKLPDDFTGCVIAWNSNNLDSKVGGNYNYLYRLFRKSNLKPFERDISTEIYQAGSTPCNGVEGFNCYFPLQSYGFQPTNGVGYQPYRVVVLSFELLHAPATVC:MTPEELAAADAAARAREEKARAELEAEAAAIAAKFAALPNLTPEEVAFASELWKQFLIDQRFLKDMNITDITPEQLFEEKYKPIIEEKFNNSPVAQAIMA	12.986993353798963	0.31357332673054966	87.32683563232422	0.6340296864509583	14.3125	26.90955352783203	12.925490379333496
spikerbd-binder-100-nr2-run-1_result_10	17	SNLCPFGEVFNATRFASVYAWNRKRISNCVADYSVLYNSASFSTFKCYGVSPTKLNDLCFTNVYADSFVIRGDEVRQIAPGQTGKIADYNYKLPDDFTGCVIAWNSNNLDSKVGGNYNYLYRLFRKSNLKPFERDISTEIYQAGSTPCNGVEGFNCYFPLQSYGFQPTNGVGYQPYRVVVLSFELLHAPATVC:PTPEELAQQDAAARARRAARQAALDAEAAAIAAAFAAHPDLTPEDVAFAAALWAEFLRDRAFLEAMQRTDVTPEQLFEARYEPLVRERFNDSPKARYILA	12.980650774519669	0.3200962100662886	84.49501037597656	0.6329078078269958	14.450806617736816	27.00235366821289	13.61843490600586
spikerbd-binder-100-nr2-run-1_result_10	18	SNLCPFGEVFNATRFASVYAWNRKRISNCVADYSVLYNSASFSTFKCYGVSPTKLNDLCFTNVYADSFVIRGDEVRQIAPGQTGKIADYNYKLPDDFTGCVIAWNSNNLDSKVGGNYNYLYRLFRKSNLKPFERDISTEIYQAGSTPCNGVEGFNCYFPLQSYGFQPTNGVGYQPYRVVVLSFELLHAPATVC:PTPAEQAAADAAARARRAARQAALDAEAAARAAALAAQPILTPEEVAFAAEIHRQFLIDRRFLEDMAITDVTPEELFERVYRPLIEERFNNSPRAQLIMA	10.6677732785705	0.38435897229557714	85.44856262207031	0.6317613124847412	14.408652305603027	26.988489151000977	12.671073913574219
spikerbd-binder-100-nr2-run-1_result_10	19	SNLCPFGEVFNATRFASVYAWNRKRISNCVADYSVLYNSASFSTFKCYGVSPTKLNDLCFTNVYADSFVIRGDEVRQIAPGQTGKIADYNYKLPDDFTGCVIAWNSNNLDSKVGGNYNYLYRLFRKSNLKPFERDISTEIYQAGSTPCNGVEGFNCYFPLQSYGFQPTNGVGYQPYRVVVLSFELLHAPATVC:PTPEELAAADAAARARREKERAELEAKAAEIAEKFANHPILTPEEVAFASELWREYLIDLRFRKAIRDTETTPEQYFKEKYEPIIKEKFNDSEKAKFIMS	11.162054697974444	0.3570657183307044	85.14644622802734	0.6333199739456177	14.418185234069824	27.014476776123047	15.513901710510254
spikerbd-binder-100-nr2-run-1_result_10	20	SNLCPFGEVFNATRFASVYAWNRKRISNCVADYSVLYNSASFSTFKCYGVSPTKLNDLCFTNVYADSFVIRGDEVRQIAPGQTGKIADYNYKLPDDFTGCVIAWNSNNLDSKVGGNYNYLYRLFRKSNLKPFERDISTEIYQAGSTPCNGVEGFNCYFPLQSYGFQPTNGVGYQPYRVVVLSFELLHAPATVC:PTPEELAAAAAAAEAARAARQAALDAEAAARAAKFAAHPILTPEEVAFASELWKQFLIDVEFAKAMQDTERTPEQIFEEKYAPIIEEKFNNSPKAQFIKA	9.961654518450215	0.40025854126083305	85.93209075927734	0.630883514881134	14.495137214660645	27.225624084472656	13.653018951416016
spikerbd-binder-100-nr2-run-1_result_10	21	SNLCPFGEVFNATRFASVYAWNRKRISNCVADYSVLYNSASFSTFKCYGVSPTKLNDLCFTNVYADSFVIRGDEVRQIAPGQTGKIADYNYKLPDDFTGCVIAWNSNNLDSKVGGNYNYLYRLFRKSNLKPFERDISTEIYQAGSTPCNGVEGFNCYFPLQSYGFQPTNGVGYQPYRVVVLSFELLHAPATVC:PTPEELAAQAAAAEALRAARQAELEAKAAALAAKFAAHPNLTEEEVAFAAELKAAFLRDVAFLEAMQRTDVTPEQYFEEKYKPIIDEKFNNSEKAKFIMA	10.997710077849694	0.3621061501614252	80.08736419677734	0.6346526741981506	14.514662742614746	26.950477600097656	9.861804962158203
spikerbd-binder-100-nr2-run-1_result_10	22	ENLCPFGEVFNATRFASVYAWNRKRISNCVADYSVLYNSASFSTFKCYGVSPTKLNDLCFTNVYADSFVIRGDEVRQIAPGQTGKIADYNYKLPDDFTGCVIAWNSNNLDSKVGGNYNYLYRLFRKSNLKPFERDISTEIYQAGSTPCNGVEGFNCYFPLQSYGFQPTNGVGYQPYRVVVLSFELLHAPATVC:ASPEELAAAEAAAEARRAARQAALDAEAEARAAEFAANPILTPEEVAFAAELWRQFLIDVRFLKDMQITDITPEQLFEEKYKPIIDEKFNNSPKAQYIMS	10.714483428092366	0.3698540099985481	88.00135803222656	0.6322308778762817	14.424818992614746	27.18793296813965	11.832351684570312
spikerbd-binder-100-nr2-run-1_result_10	23	SNLCPFGEVFNATRFASVYAWNRKRISNCVADYSVLYNSASFSTFKCYGVSPTKLNDLCFTNVYADSFVIRGDEVRQIAPGQTGKIADYNYKLPDDFTGCVIAWNSNNLDSKVGGNYNYLYRLFRKSNLKPFERDISTEIYQAGSTPCNGVEGFNCYFPLQSYGFQPTNGVGYQPYRVVVLSFELLHAPATVC:PSPEELAAADAAAEAARAAAQAALDAEAAARAAAFAARPDLTPEEVAFAAALWREFLRTQRFLEDMQRTDLTPQQIFDAEFRPRIEARFDNSPIAQAIMA	13.60110311210896	0.30239183266702424	85.0740737915039	0.6350182294845581	14.260184288024902	26.637449264526367	14.342187881469727
spikerbd-binder-100-nr2-run-1_result_10	24	SNLCPFGEVFNATRFASVYAWNRKRISNCVADYSVLYNSASFSTFKCYGVSPTKLNDLCFTNVYADSFVIRGDEVRQIAPGQTGKIADYNYKLPDDFTGCVIAWNSNNLDSKVGGNYNYLYRLFRKSNLKPFERDISTEIYQAGSTPCNGVEGFNCYFPLQSYGFQPTNGVGYQPYRVVVLSFELLHAPATVC:PTPEELAAAEAAAEARRAEEQAALDAEAAAIAEKFAAHPILTEEEVAFAAEIWRQFLIDVRFLEASQQTDITPEQLFEEKYKPIIDEKFNNSPIAEFIRS	11.417616797690751	0.3543932687127477	84.20812225341797	0.6319851875305176	14.569220542907715	27.23499298095703	14.958066940307617
spikerbd-binder-100-nr2-run-1_result_10	25	SNLCPFGEVFNATRFASVYAWNRKRISNCVADYSVLYNSASFSTFKCYGVSPTKLNDLCFTNVYADSFVIRGDEVRQIAPGQTGKIADYNYKLPDDFTGCVIAWNSNNLDSKVGGNYNYLYRLFRKSNLKPFERDISTEIYQAGSTPCNGVEGFNCYFPLQSYGFQPTNGVGYQPYRVVVLSFELLHAPATVC:PSPEELAAAERAAREREAAAQAALDAEAAAKAAEFAANPILTPEEVAFAAALWRQYLQDVRFREAIADTETTPEELFEEKYKPIIEEKFNNSPKAQYIMS	14.518470606953901	0.2775725391489118	87.9718017578125	0.6349420547485352	14.278225898742676	26.793292999267578	12.604848861694336
spikerbd-binder-100-nr2-run-1_result_10	26	SNLCPFGEVFNATRFASVYAWNRKRISNCVADYSVLYNSASFSTFKCYGVSPTKLNDLCFTNVYADSFVIRGDEVRQIAPGQTGKIADYNYKLPDDFTGCVIAWNSNNLDSKVGGNYNYLYRLFRKSNLKPFERDISTEIYQAGSTPCNGVEGFNCYFPLQSYGFQPTNGVGYQPYRVVVLSFELLHAPATVC:PTPAELAAAEAAAEALRAARQAALDAEAEARAAAFAALPFFTEEEVAFAAELHRQFLIDVAFLKAMQRTDITPEQYFEEKYAPIIRERFNDSPVAQAIMA	11.836806035048681	0.34386596327982266	88.66585540771484	0.6315666437149048	14.408035278320312	27.182899475097656	14.873577117919922
spikerbd-binder-100-nr2-run-1_result_10	27	SNLCPFGEVFNATRFASVYAWNRKRISNCVADYSVLYNSASFSTFKCYGVSPTKLNDLCFTNVYADSFVIRGDEVRQIAPGQTGKIADYNYKLPDDFTGCVIAWNSNNLDSKVGGNYNYLYRLFRKSNLKPFERDISTEIYQAGSTPCNGVEGFNCYFPLQSYGFQPTNGVGYQPYRVVVLSFELLHAPATVC:ATPEEQAAADAAAEALRKKRQEELEKKSKEIAEKFAAHPNLTPEEVAFASELWKQFLIDIQFQKDMKITDKTPQQIFDEKYKPIIDEKFNNSEKAKYIKS	11.59445990985582	0.3395575727088224	84.44602966308594	0.6333909034729004	14.456863403320312	27.001224517822266	11.274949073791504
spikerbd-binder-100-nr2-run-1_result_10	28	SNLCPFGEVFNATRFASVYAWNRKRISNCVADYSVLYNSASFSTFKCYGVSPTKLNDLCFTNVYADSFVIRGDEVRQIAPGQTGKIADYNYKLPDDFTGCVIAWNSNNLDSKVGGNYNYLYRLFRKSNLKPFERDISTEIYQAGSTPCNGVEGFNCYFPLQSYGFQPTNGVGYQPYRVVVLSFELLHAPATVC:MTPEEQEAAAAAAEALREERRAKLEAEAAAKAAEFAAHPNLTPEEVEFASKLWKQYLIDVQFLEDMQITDVTPEQYFEEKYKPIIDEKFNNSEKAQFIKS	13.186594760007747	0.35421182191816364	87.10160064697266	0.6378860473632812	14.089264869689941	26.280216217041016	10.182050704956055
spikerbd-binder-100-nr2-run-1_result_10	29	SNLCPFGEVFNATRFASVYAWNRKRISNCVADYSVLYNSASFSTFKCYGVSPTKLNDLCFTNVYADSFVIRGDEVRQIAPGQTGKIADYNYKLPDDFTGCVIAWNSNNLDSKVGGNYNYLYRLFRKSNLKPFERDISTEIYQAGSTPCNGVEGFNCYFPLQSYGFQPTNGVGYQPYRVVVLSFELLHAPATVC:PTPEQLAAAEAAAEAARAARQAALDAEAAAIAAKFAAHPNLTPEEVAFAAKIWKEFLIDLAFREAMQDTERTPEQIFEEKYKPIIEEKFNNSEKAKFIMS	9.708900070688038	0.40507289658810774	86.01396179199219	0.6334890127182007	14.321500778198242	26.870620727539062	13.065799713134766
spikerbd-binder-100-nr2-run-1_result_10	30	ENLCPFGEVFNATRFASVYAWNRKRISNCVADYSVLYNSASFSTFKCYGVSPTKLNDLCFTNVYADSFVIRGDEVRQIAPGQTGKIADYNYKLPDDFTGCVIAWNSNNLDSKVGGNYNYLYRLFRKSNLKPFERDISTEIYQAGSTPCNGVEGFNCYFPLQSYGFQPTNGVGYQPYRVVVLSFELLHAPATVC:PTPEQLAAAAAAAEARRAERQAALEAEAAAIAARFAAHPDLTPEEVAFASELWREFLIDVRFLEDMNITDVTPEELFEREYRPIIEEKFNNSPKAQFIMS	12.257193319860859	0.33125760951685745	89.45327758789062	0.6382042169570923	13.946377754211426	26.240341186523438	10.184761047363281
spikerbd-binder-100-nr2-run-1_result_10	31	SNLCPFGEVFNATRFASVYAWNRKRISNCVADYSVLYNSASFSTFKCYGVSPTKLNDLCFTNVYADSFVIRGDEVRQIAPGQTGKIADYNYKLPDDFTGCVIAWNSNNLDSKVGGNYNYLYRLFRKSNLKPFERDISTEIYQAGSTPCNGVEGFNCYFPLQSYGFQPTNGVGYQPYRVVVLSFELLHAPATVC:PTPEQLAAADAAARARRAARQAELDAEAAARAAALAAHPELTPEEVAFAAALHREFLEDLRFLEDRADTDRTPEEVFEERYRPVIEARFDNSPRARFIMA	11.08291932865326	0.369260341535465	82.04188537597656	0.6360728144645691	14.370360374450684	26.711380004882812	13.601064682006836
spikerbd-binder-100-nr2-run-1_result_10	32	SNLCPFGEVFNATRFASVYAWNRKRISNCVADYSVLYNSASFSTFKCYGVSPTKLNDLCFTNVYADSFVIRGDEVRQIAPGQTGKIADYNYKLPDDFTGCVIAWNSNNLDSKVGGNYNYLYRLFRKSNLKPFERDISTEIYQAGSTPCNGVEGFNCYFPLQSYGFQPTNGVGYQPYRVVVLSFELLHAPATVC:PSPEELAAAEAAARALREERRARLEAEAAAIAAAFAAHPKLTEEEVAFAAAIWREFLEDIAFREAMADTERTPEQIFEEKYKPIIEEKFNNSEKAQFILA	11.953031198872916	0.3312604082346796	85.38185119628906	0.6389162540435791	14.159021377563477	26.45487403869629	9.930744171142578
spikerbd-binder-100-nr2-run-1_result_10	33	SNLCPFGEVFNATRFASVYAWNRKRISNCVADYSVLYNSASFSTFKCYGVSPTKLNDLCFTNVYADSFVIRGDEVRQIAPGQTGKIADYNYKLPDDFTGCVIAWNSNNLDSKVGGNYNYLYRLFRKSNLKPFERDISTEIYQAGSTPCNGVEGFNCYFPLQSYGFQPTNGVGYQPYRVVVLSFELLHAPATVC:ATPEEQAAAAAAAEALRAERQAKLKKEAEEKAKEFANHPNLTEEEVKFASEIWKEFLEDVEFLKAMNITDETPEELFEKKYKPIIDEKFNNSEKAKYIKS	8.53155095649817	0.45356237696898644	85.05341339111328	0.6342713832855225	14.35902214050293	26.809389114379883	14.801345825195312
spikerbd-binder-100-nr2-run-1_result_10	34	SNLCPFGEVFNATRFASVYAWNRKRISNCVADYSVLYNSASFSTFKCYGVSPTKLNDLCFTNVYADSFVIRGDEVRQIAPGQTGKIADYNYKLPDDFTGCVIAWNSNNLDSKVGGNYNYLYRLFRKSNLKPFERDISTEIYQAGSTPCNGVEGFNCYFPLQSYGFQPTNGVGYQPYRVVVLSFELLHAPATVC:PTPEELAAADAAARALREKRREELEKKYKEKAEKFAKHPILTEEEVEFAAKIWKEFLIDVEFLEAMNITDLTPEEIFEKKYKPIIKEKFNDSEKAKFIMS	11.223149467655034	0.35505356691185447	85.01634216308594	0.6325448751449585	14.543604850769043	27.19247055053711	17.512187957763672
spikerbd-binder-100-nr2-run-1_result_10	35	SNLCPFGEVFNATRFASVYAWNRKRISNCVADYSVLYNSASFSTFKCYGVSPTKLNDLCFTNVYADSFVIRGDEVRQIAPGQTGKIADYNYKLPDDFTGCVIAWNSNNLDSKVGGNYNYLYRLFRKSNLKPFERDISTEIYQAGSTPCNGVEGFNCYFPLQSYGFQPTNGVGYQPYRVVVLSFELLHAPATVC:PTPEELAAADAAARAREAARRAALEAEAAARAAEFAAHPDLTAEEVAFAAALWKEYLIDLQFLEDMEITDLTPEEVFERRYKPIIDERFNNSPKAQYIMS	11.384590644724764	0.3588394249572669	87.85872650146484	0.63637775182724	14.126690864562988	26.554738998413086	12.305439949035645
spikerbd-binder-100-nr2-run-1_result_10	36	SNLCPFGEVFNATRFASVYAWNRKRISNCVADYSVLYNSASFSTFKCYGVSPTKLNDLCFTNVYADSFVIRGDEVRQIAPGQTGKIADYNYKLPDDFTGCVIAWNSNNLDSKVGGNYNYLYRLFRKSNLKPFERDISTEIYQAGSTPCNGVEGFNCYFPLQSYGFQPTNGVGYQPYRVVVLSFELLHAPATVC:PTPEELAAADAAAEALRAERRERLEAEAAARAAALAARPDFTAEDVAFAAALWREFLEDQQFLEDTQRTDISPEELFDRVYRPLIDARFDNSPRAAAIRA	14.808793888781883	0.2610709459758919	87.29826354980469	0.6330978870391846	14.374969482421875	27.038772583007812	16.033843994140625
spikerbd-binder-100-nr2-run-1_result_10	37	SNLCPFGEVFNATRFASVYAWNRKRISNCVADYSVLYNSASFSTFKCYGVSPTKLNDLCFTNVYADSFVIRGDEVRQIAPGQTGKIADYNYKLPDDFTGCVIAWNSNNLDSKVGGNYNYLYRLFRKSNLKPFERDISTEIYQAGSTPCNGVEGFNCYFPLQSYGFQPTNGVGYQPYRVVVLSFELLHAPATVC:PTPEEQAAAAAAAEARRAAEQAALEKEYKEKAEKFAKHPNLTKEEVEFASKLWKEFLIDQRFLEAMNITDITPEELFEKKYKPIIEKKFNNSEKAKFIMS	16.545577122865236	0.3328861377397134	86.23318481445312	0.6340163946151733	14.396516799926758	26.928512573242188	10.73216438293457
spikerbd-binder-100-nr2-run-1_result_10	38	SNLCPFGEVFNATRFASVYAWNRKRISNCVADYSVLYNSASFSTFKCYGVSPTKLNDLCFTNVYADSFVIRGDEVRQIAPGQTGKIADYNYKLPDDFTGCVIAWNSNNLDSKVGGNYNYLYRLFRKSNLKPFERDISTEIYQAGSTPCNGVEGFNCYFPLQSYGFQPTNGVGYQPYRVVVLSFELLHAPATVC:ASPEEQAAADAAARALRAERQAALDAKAAAIAAEFAANPILTPEEVAFAAEIWREYLIDVQFMEDMARTDKTPEEIFEEKYKPIIDEKFNNSEKAKYIMA	11.311747309075885	0.3644244537997275	86.22648620605469	0.6382555961608887	14.079474449157715	26.319416046142578	11.930243492126465
spikerbd-binder-100-nr2-run-1_result_10	39	SNLCPFGEVFNATRFASVYAWNRKRISNCVADYSVLYNSASFSTFKCYGVSPTKLNDLCFTNVYADSFVIRGDEVRQIAPGQTGKIADYNYKLPDDFTGCVIAWNSNNLDSKVGGNYNYLYRLFRKSNLKPFERDISTEIYQAGSTPCNGVEGFNCYFPLQSYGFQPTNGVGYQPYRVVVLSFELLHAPATVC:PTPEEQAAAAAAAEALRAKRQAELEAEAAKKAEEFAKHPNLTPEEVEFASKLWKEFLIDIQFLEDMQITDITPEELFEREYKPIIDEKFNNSEIAKFIMS	10.941386525494394	0.3518665551649014	83.83482360839844	0.6385020017623901	14.18793773651123	26.414052963256836	13.956979751586914
spikerbd-binder-100-nr2-run-1_result_10	40	SNLCPFGEVFNATRFASVYAWNRKRISNCVADYSVLYNSASFSTFKCYGVSPTKLNDLCFTNVYADSFVIRGDEVRQIAPGQTGKIADYNYKLPDDFTGCVIAWNSNNLDSKVGGNYNYLYRLFRKSNLKPFERDISTEIYQAGSTPCNGVEGFNCYFPLQSYGFQPTNGVGYQPYRVVVLSFELLHAPATVC:PTPAELAAADAAARALRAERDAALAAENEAIAAAFAAHPDLTPEEVAFAAELWRQFLIDQRFLEDMAITDVTPEQLFAEKYEPIIKERFNNSPIAQYIMA	10.485268624208357	0.39155529587999144	84.69700622558594	0.6334494352340698	14.427287101745605	26.98721694946289	12.504724502563477
spikerbd-binder-100-nr2-run-1_result_10	41	SNLCPFGEVFNATRFASVYAWNRKRISNCVADYSVLYNSASFSTFKCYGVSPTKLNDLCFTNVYADSFVIRGDEVRQIAPGQTGKIADYNYKLPDDFTGCVIAWNSNNLDSKVGGNYNYLYRLFRKSNLKPFERDISTEIYQAGSTPCNGVEGFNCYFPLQSYGFQPTNGVGYQPYRVVVLSFELLHAPATVC:PSPEELAAAAAAAEALRAKEQAALDEEYAKIAEEFAKHPNLTEEEVKFASELWKEFLIDQRFREAMNDTETTPEQYFEEVYKPIIKEKFNDSEKAKFIMS	12.818620318255416	0.3072978437040271	82.2933349609375	0.6400057077407837	14.224238395690918	26.331310272216797	9.419431686401367
spikerbd-binder-100-nr2-run-1_result_10	42	SNLCPFGEVFNATRFASVYAWNRKRISNCVADYSVLYNSASFSTFKCYGVSPTKLNDLCFTNVYADSFVIRGDEVRQIAPGQTGKIADYNYKLPDDFTGCVIAWNSNNLDSKVGGNYNYLYRLFRKSNLKPFERDISTEIYQAGSTPCNGVEGFNCYFPLQSYGFQPTNGVGYQPYRVVVLSFELLHAPATVC:ATPEQQAAADAAAEARRAARREALEKRAAEIAAAFAAQPILTPEEVAFASELWRQFLIDQEFLADRNITDISPQELFDAVYKPIIEEKFNNSEKAKIAMA	13.418862903614402	0.31540112065454995	85.55692291259766	0.6330963373184204	14.405757904052734	27.007774353027344	12.252534866333008
spikerbd-binder-100-nr2-run-1_result_10	43	SNLCPFGEVFNATRFASVYAWNRKRISNCVADYSVLYNSASFSTFKCYGVSPTKLNDLCFTNVYADSFVIRGDEVRQIAPGQTGKIADYNYKLPDDFTGCVIAWNSNNLDSKVGGNYNYLYRLFRKSNLKPFERDISTEIYQAGSTPCNGVEGFNCYFPLQSYGFQPTNGVGYQPYRVVVLSFELLHAPATVC:PTPEQLAAAEAAARARRAERQAALEAEAAAIAEKLANNPILTEEEVAFAAELWKQFLEDVAFREAMNDTETTPEQLFEKEYKPIIEKKFNNSPKAKAIMA	9.720598705790666	0.4148675925742657	85.90413665771484	0.6356165409088135	14.21269416809082	26.58951759338379	11.154062271118164
spikerbd-binder-100-nr2-run-1_result_10	44	SNLCPFGEVFNATRFASVYAWNRKRISNCVADYSVLYNSASFSTFKCYGVSPTKLNDLCFTNVYADSFVIRGDEVRQIAPGQTGKIADYNYKLPDDFTGCVIAWNSNNLDSKVGGNYNYLYRLFRKSNLKPFERDISTEIYQAGSTPCNGVEGFNCYFPLQSYGFQPTNGVGYQPYRVVVLSFELLHAPATVC:PTPEELAAAEAAAEALRAERQARLDEEAARIAEEFAKHPDLTPEEVAFAAEIWRDFLIDVDFLEATQRTDISPEELFEKKYKPIIEEKFNNSPKAKYIMS	12.556208741292316	0.31394901210529047	87.71099090576172	0.6355942487716675	14.23937702178955	26.744075775146484	15.829557418823242
spikerbd-binder-100-nr2-run-1_result_10	45	SNLCPFGEVFNATRFASVYAWNRKRISNCVADYSVLYNSASFSTFKCYGVSPTKLNDLCFTNVYADSFVIRGDEVRQIAPGQTGKIADYNYKLPDDFTGCVIAWNSNNLDSKVGGNYNYLYRLFRKSNLKPFERDISTEIYQAGSTPCNGVEGFNCYFPLQSYGFQPTNGVGYQPYRVVVLSFELLHAPATVC:PSPAELAAADAAARALRAKRQEELEKKAAEIAAEFAKHPKLTPEEVAFASELWKQFLIDVQFLKDMKITDLTPEQIFEEKYKPIIEEKFNNSEIAEFIMK	10.370032158321091	0.38932491617218623	85.96118927001953	0.6329141855239868	14.333587646484375	26.88335418701172	13.09495735168457
spikerbd-binder-100-nr2-run-1_result_10	46	SNLCPFGEVFNATRFASVYAWNRKRISNCVADYSVLYNSASFSTFKCYGVSPTKLNDLCFTNVYADSFVIRGDEVRQIAPGQTGKIADYNYKLPDDFTGCVIAWNSNNLDSKVGGNYNYLYRLFRKSNLKPFERDISTEIYQAGSTPCNGVEGFNCYFPLQSYGFQPTNGVGYQPYRVVVLSFELLHAPATVC:PTPEQQAAQEAASLALQAARQAALDAKYAEIAAKFAANPILTPEEVAFAAELWKQYLEDLAFAEAMNQTDKTPEQIFEEKYKPIIEKKFNNSEKAKYIMA	11.581725536119464	0.35009897005356455	82.89534759521484	0.6335797309875488	14.522015571594238	26.96721076965332	11.716302871704102
spikerbd-binder-100-nr2-run-1_result_10	47	SNLCPFGEVFNATRFASVYAWNRKRISNCVADYSVLYNSASFSTFKCYGVSPTKLNDLCFTNVYADSFVIRGDEVRQIAPGQTGKIADYNYKLPDDFTGCVIAWNSNNLDSKVGGNYNYLYRLFRKSNLKPFERDISTEIYQAGSTPCNGVEGFNCYFPLQSYGFQPTNGVGYQPYRVVVLSFELLHAPATVC:PTPAELAAAEAAAEARRAARDAELEAEAAARAAELAAHPDLTPEEVEFAAELWRRFLIDVRFLEDMNITDVTPEELFEAKYRPIIEEKFNNSPKAQYIMA	15.849382628467787	0.3933833447768727	88.54425811767578	0.6310592293739319	14.340741157531738	26.98552131652832	16.239181518554688
spikerbd-binder-100-nr2-run-1_result_10	48	SNLCPFGEVFNATRFASVYAWNRKRISNCVADYSVLYNSASFSTFKCYGVSPTKLNDLCFTNVYADSFVIRGDEVRQIAPGQTGKIADYNYKLPDDFTGCVIAWNSNNLDSKVGGNYNYLYRLFRKSNLKPFERDISTEIYQAGSTPCNGVEGFNCYFPLQSYGFQPTNGVGYQPYRVVVLSFELLHAPATVC:PTPEQQAAADAAARARREEAEKALEEEYKKIAEKFAKNPILTEEEVKFAAELWKEFLIDQRFLEDMEITEITPEEYFKEKYEPIIKEKFNNSEKAKIIME	14.430723563710172	0.3390335905677525	79.1883544921875	0.6515102982521057	13.756474494934082	25.06288719177246	8.647989273071289
spikerbd-binder-100-nr2-run-1_result_10	49	SNLCPFGEVFNATRFASVYAWNRKRISNCVADYSVLYNSASFSTFKCYGVSPTKLNDLCFTNVYADSFVIRGDEVRQIAPGQTGKIADYNYKLPDDFTGCVIAWNSNNLDSKVGGNYNYLYRLFRKSNLKPFERDISTEIYQAGSTPCNGVEGFNCYFPLQSYGFQPTNGVGYQPYRVVVLSFELLHAPATVC:PTPEELAAADAAAEARRAEEQKRLEEEYEKKKKEFAEHPKLTEEEVEFASELWKEFLIDVRFLEAMKITDVSPEEYFEKVYKPKIEEKFNNSEKAQYIMK	12.28726162484515	0.32120630269118655	86.21782684326172	0.6342244148254395	14.35336685180664	26.85886573791504	13.076889038085938
spikerbd-binder-100-nr2-run-1_result_10	50	SNLCPFGEVFNATRFASVYAWNRKRISNCVADYSVLYNSASFSTFKCYGVSPTKLNDLCFTNVYADSFVIRGDEVRQIAPGQTGKIADYNYKLPDDFTGCVIAWNSNNLDSKVGGNYNYLYRLFRKSNLKPFERDISTEIYQAGSTPCNGVEGFNCYFPLQSYGFQPTNGVGYQPYRVVVLSFELLHAPATVC:PSPEELAAADAAARARRAARQAALDAEAAARAAAFAARPDFTPEEVAFAADLWRQYLIDVAFLEAMQITDVTPEQYFEAVYRPIVEEKFNNSPVARAALA	16.038918271112895	0.24874392966943865	79.49295043945312	0.6324131488800049	14.639037132263184	27.23341941833496	13.574440002441406
spikerbd-binder-100-nr2-run-1_result_10	51	SNLCPFGEVFNATRFASVYAWNRKRISNCVADYSVLYNSASFSTFKCYGVSPTKLNDLCFTNVYADSFVIRGDEVRQIAPGQTGKIADYNYKLPDDFTGCVIAWNSNNLDSKVGGNYNYLYRLFRKSNLKPFERDISTEIYQAGSTPCNGVEGFNCYFPLQSYGFQPTNGVGYQPYRVVVLSFELLHAPATVC:PTPEELAAADAAARQRRAEREAELEAEAAAIAAKLAANPILTPEEVEFAAELWRQYLIDIRFREEMQDTETTPEELFKAKYEPIIKEKFNDSEKAKIIMA	14.878580446969368	0.3382442007542628	85.39036560058594	0.6510409712791443	13.47299861907959	24.877914428710938	8.42640495300293
spikerbd-binder-100-nr2-run-1_result_10	52	SNLCPFGEVFNATRFASVYAWNRKRISNCVADYSVLYNSASFSTFKCYGVSPTKLNDLCFTNVYADSFVIRGDEVRQIAPGQTGKIADYNYKLPDDFTGCVIAWNSNNLDSKVGGNYNYLYRLFRKSNLKPFERDISTEIYQAGSTPCNGVEGFNCYFPLQSYGFQPTNGVGYQPYRVVVLSFELLHAPATVC:PTPAELAAADAAARARRAAREKELEEKAKKIAEKFAKHPNLTEEEVKFAAELWKKYLIDIRFLEDMNITDLTPEQVFEEKYKPIIEKKFNNSEKAKFIMK	16.128882778805913	0.3739712716224607	82.79122924804688	0.632025957107544	14.494039535522461	26.977365493774414	16.52316665649414
spikerbd-binder-100-nr2-run-1_result_10	53	SNLCPFGEVFNATRFASVYAWNRKRISNCVADYSVLYNSASFSTFKCYGVSPTKLNDLCFTNVYADSFVIRGDEVRQIAPGQTGKIADYNYKLPDDFTGCVIAWNSNNLDSKVGGNYNYLYRLFRKSNLKPFERDISTEIYQAGSTPCNGVEGFNCYFPLQSYGFQPTNGVGYQPYRVVVLSFELLHAPATVC:PTPEQLAAAEAASEARRAEREAALEAEAAAKAAEFAAHPNLTPEEVAFAAEIWRQFLIDVRFRKDMADTETTPEQLFEEEYAPIIKEKFNNSPKAQFIMS	11.166836247343257	0.35751134139021745	85.60227966308594	0.6363623142242432	14.21745491027832	26.581865310668945	10.295307159423828
spikerbd-binder-100-nr2-run-1_result_10	54	SNLCPFGEVFNATRFASVYAWNRKRISNCVADYSVLYNSASFSTFKCYGVSPTKLNDLCFTNVYADSFVIRGDEVRQIAPGQTGKIADYNYKLPDDFTGCVIAWNSNNLDSKVGGNYNYLYRLFRKSNLKPFERDISTEIYQAGSTPCNGVEGFNCYFPLQSYGFQPTNGVGYQPYRVVVLSFELLHAPATVC:PTPEEQAAADAAAEARRAKRQAELEKKAKEIAEKFANHPKLTPEEVEFAAKLWKEFLEDVEFLKAMNITDISPEEIFEEKYKPIIEKKFNNSEKAKFIMS	10.597922323507705	0.3768214294962306	84.2681884765625	0.6348352432250977	14.408632278442383	26.93501091003418	12.382607460021973
spikerbd-binder-100-nr2-run-1_result_10	55	SNLCPFGEVFNATRFASVYAWNRKRISNCVADYSVLYNSASFSTFKCYGVSPTKLNDLCFTNVYADSFVIRGDEVRQIAPGQTGKIADYNYKLPDDFTGCVIAWNSNNLDSKVGGNYNYLYRLFRKSNLKPFERDISTEIYQAGSTPCNGVEGFNCYFPLQSYGFQPTNGVGYQPYRVVVLSFELLHAPATVC:MTPEELAAADEAARKLREERLKKLEEESKARAEKFAKEPILTEEEVAFASKLWKEFLIDVEFLEAMNITDITPEEYFEKVYKPIIEEKFNNSEKAKIIMK	14.558187298279547	0.2734512346796954	77.35453033447266	0.6375859975814819	14.817131042480469	26.75857925415039	16.336322784423828
spikerbd-binder-100-nr2-run-1_result_10	56	SNLCPFGEVFNATRFASVYAWNRKRISNCVADYSVLYNSASFSTFKCYGVSPTKLNDLCFTNVYADSFVIRGDEVRQIAPGQTGKIADYNYKLPDDFTGCVIAWNSNNLDSKVGGNYNYLYRLFRKSNLKPFERDISTEIYQAGSTPCNGVEGFNCYFPLQSYGFQPTNGVGYQPYRVVVLSFELLHAPATVC:PTPEQLAAADAAARQRRAEREAALKAEVEKKAAEFAANPILTEEEVKFATELWEKFLRDLQFLEDTQDTDKTPEQIFEEKYKPIIEEKFNNSEKAKYIMK	7.965151702046866	0.4855182273745755	87.1685562133789	0.6317329406738281	14.438605308532715	27.115917205810547	14.355064392089844
spikerbd-binder-100-nr2-run-1_result_10	57	SNLCPFGEVFNATRFASVYAWNRKRISNCVADYSVLYNSASFSTFKCYGVSPTKLNDLCFTNVYADSFVIRGDEVRQIAPGQTGKIADYNYKLPDDFTGCVIAWNSNNLDSKVGGNYNYLYRLFRKSNLKPFERDISTEIYQAGSTPCNGVEGFNCYFPLQSYGFQPTNGVGYQPYRVVVLSFELLHAPATVC:PTPEELEAADRAARERRAARDAELEAEAAARAAEFAAHPDLTPEDVAFAAELWRQFLIDQRFLEDMNITDVTPEQLFEAVYRPIIEERFNNSPKAQYIMA	13.908602649432417	0.28494104222694955	88.87889099121094	0.6314232349395752	14.387739181518555	27.11135482788086	13.97291374206543
spikerbd-binder-100-nr2-run-1_result_10	58	DNLCPFGEVFNATRFASVYAWNRKRISNCVADYSVLYNSASFSTFKCYGVSPTKLNDLCFTNVYADSFVIRGDEVRQIAPGQTGKIADYNYKLPDDFTGCVIAWNSNNLDSKVGGNYNYLYRLFRKSNLKPFERDISTEIYQAGSTPCNGVEGFNCYFPLQSYGFQPTNGVGYQPYRVVVLSFELLHAPATVC:PTPAELAAAEAAAEARRAARRARLEAEAAARAAAFAAHPDLTAEEVAFAAELWRRFLIDVEFREAMADTDRTPEQLFEEKYRPLIDERFDNSPRAQYIRA	9.259925587500232	0.41785527103041287	86.58521270751953	0.6332341432571411	14.336954116821289	26.981019973754883	11.549703598022461
spikerbd-binder-100-nr2-run-1_result_10	59	SNLCPFGEVFNATRFASVYAWNRKRISNCVADYSVLYNSASFSTFKCYGVSPTKLNDLCFTNVYADSFVIRGDEVRQIAPGQTGKIADYNYKLPDDFTGCVIAWNSNNLDSKVGGNYNYLYRLFRKSNLKPFERDISTEIYQAGSTPCNGVEGFNCYFPLQSYGFQPTNGVGYQPYRVVVLSFELLHAPATVC:PTPAELAAADAAARARRAARQARLDAEAAERAAEFANHPDLTPEEVEFFSALWRQFLIDVEFLEAMQRTDITPEELFEEKYRPIIEERFNNSPKAKFAMA	19.748960156191348	0.22581681672588821	84.71501922607422	0.6289217472076416	14.565408706665039	27.29735565185547	14.203070640563965
spikerbd-binder-100-nr2-run-1_result_10	60	SNLCPFGEVFNATRFASVYAWNRKRISNCVADYSVLYNSASFSTFKCYGVSPTKLNDLCFTNVYADSFVIRGDEVRQIAPGQTGKIADYNYKLPDDFTGCVIAWNSNNLDSKVGGNYNYLYRLFRKSNLKPFERDISTEIYQAGSTPCNGVEGFNCYFPLQSYGFQPTNGVGYQPYRVVVLSFELLHAPATVC:MTPAEQAAADAAARARRAARQAELEAKSKARAEELAKQPILTEEEVAFASKLWTEYLIDVQFLKDMKITDISPEEYFERKYKPIIDEKFNNSEKAKIIMS	11.34032861761114	0.3379026100697039	84.44611358642578	0.632330596446991	14.42234992980957	26.895627975463867	12.116000175476074
spikerbd-binder-100-nr2-run-1_result_10	61	SNLCPFGEVFNATRFASVYAWNRKRISNCVADYSVLYNSASFSTFKCYGVSPTKLNDLCFTNVYADSFVIRGDEVRQIAPGQTGKIADYNYKLPDDFTGCVIAWNSNNLDSKVGGNYNYLYRLFRKSNLKPFERDISTEIYQAGSTPCNGVEGFNCYFPLQSYGFQPTNGVGYQPYRVVVLSFELLHAPATVC:MTPEELAAQEAAAEARRAERQAALEKEAAEIAEKFAKHPDLTEEDVAFASEIWKKFLEDVRFREEMRDFETTPEQLFEEKYKPIIEEKFNNSEKAKFIMS	10.972674178284855	0.3452194839286063	86.27808380126953	0.6348671913146973	14.361687660217285	26.83576202392578	9.97071361541748
spikerbd-binder-100-nr2-run-1_result_10	62	SNLCPFGEVFNATRFASVYAWNRKRISNCVADYSVLYNSASFSTFKCYGVSPTKLNDLCFTNVYADSFVIRGDEVRQIAPGQTGKIADYNYKLPDDFTGCVIAWNSNNLDSKVGGNYNYLYRLFRKSNLKPFERDISTEIYQAGSTPCNGVEGFNCYFPLQSYGFQPTNGVGYQPYRVVVLSFELLHAPATVC:PTPEELEAAERAAEERRRKREEELEEKAKKIAEEFAKHPILTPEEVEFASKLWKEFLIDLRFLEDMQKTDITPEEYFEKVYKPIIEEKFNNSEKAKFIMK	14.897287068708392	0.2550657661799914	81.86315155029297	0.6388692855834961	14.35593032836914	26.613155364990234	12.964902877807617
spikerbd-binder-100-nr2-run-1_result_10	63	ENLCPFGEVFNATRFASVYAWNRKRISNCVADYSVLYNSASFSTFKCYGVSPTKLNDLCFTNVYADSFVIRGDEVRQIAPGQTGKIADYNYKLPDDFTGCVIAWNSNNLDSKVGGNYNYLYRLFRKSNLKPFERDISTEIYQAGSTPCNGVEGFNCYFPLQSYGFQPTNGVGYQPYRVVVLSFELLHAPATVC:MTPAELEAQAAAAEARRAARLEELEKKYKEKAEEFANHPNLTPEEVEFASEIWKQYLIDVRFREDMNDTETTPEQLFEEKYKPIIEKKFNNSEKAQFILS	10.258072296779401	0.393221915815355	84.59001922607422	0.6332769989967346	14.44208812713623	26.943195343017578	13.426761627197266
spikerbd-binder-100-nr2-run-1_result_10	64	SNLCPFGEVFNATRFASVYAWNRKRISNCVADYSVLYNSASFSTFKCYGVSPTKLNDLCFTNVYADSFVIRGDEVRQIAPGQTGKIADYNYKLPDDFTGCVIAWNSNNLDSKVGGNYNYLYRLFRKSNLKPFERDISTEIYQAGSTPCNGVEGFNCYFPLQSYGFQPTNGVGYQPYRVVVLSFELLHAPATVC:PTPEELAAAEAAARALRAKRQAELEAEAAARAAAFAAHPDLTPEEVAFAAAIWKEYLEDIAFDEAMNRTDRTPEEIFEEKYKPIIEEKFNNSEKAKFIMA	11.808270371737203	0.33994169422486553	88.0909194946289	0.6342911720275879	14.274077415466309	26.842226028442383	12.38542366027832
spikerbd-binder-100-nr2-run-1_result_10	65	ENLCPFGEVFNATRFASVYAWNRKRISNCVADYSVLYNSASFSTFKCYGVSPTKLNDLCFTNVYADSFVIRGDEVRQIAPGQTGKIADYNYKLPDDFTGCVIAWNSNNLDSKVGGNYNYLYRLFRKSNLKPFERDISTEIYQAGSTPCNGVEGFNCYFPLQSYGFQPTNGVGYQPYRVVVLSFELLHAPATVC:PTPEELEAARRAAEERREKRRKELEEEYKKKAEEFAKNPILTPEEVAFASEIWKEFLIDVRFLKDMQRTDETPEEIFEKKYKPIIEEKFNNSEKAKYIMS	10.21634516040855	0.38997791383739716	84.91082000732422	0.6358587145805359	14.368423461914062	26.750045776367188	12.089794158935547
spikerbd-binder-100-nr2-run-1_result_10	66	SNLCPFGEVFNATRFASVYAWNRKRISNCVADYSVLYNSASFSTFKCYGVSPTKLNDLCFTNVYADSFVIRGDEVRQIAPGQTGKIADYNYKLPDDFTGCVIAWNSNNLDSKVGGNYNYLYRLFRKSNLKPFERDISTEIYQAGSTPCNGVEGFNCYFPLQSYGFQPTNGVGYQPYRVVVLSFELLHAPATVC:PTPEELAAADAAARALREERLARLEKEAAERAEKLAAHPELTPEEVEFAAELWREFLIDQQFLEDMNITDITPEQLFEEKYKPIIEEKFNNSPKAQYIMS	12.137720754341684	0.3270390708028846	86.46355438232422	0.6329307556152344	14.3926420211792	27.021228790283203	13.875191688537598
spikerbd-binder-100-nr2-run-1_result_10	67	SNLCPFGEVFNATRFASVYAWNRKRISNCVADYSVLYNSASFSTFKCYGVSPTKLNDLCFTNVYADSFVIRGDEVRQIAPGQTGKIADYNYKLPDDFTGCVIAWNSNNLDSKVGGNYNYLYRLFRKSNLKPFERDISTEIYQAGSTPCNGVEGFNCYFPLQSYGFQPTNGVGYQPYRVVVLSFELLHAPATVC:PTPEELAAAEKAAEERRKKRQEKLEKEFKEIAEKFAKHPKLTKEEVEFAAKLKKEFLIDIQFLKDMKITDITPEQYFEEKYKPIIDEKFNNSEIAKFIMS	9.904044829344327	0.4007738531122896	76.1148452758789	0.6350540518760681	14.880465507507324	27.058839797973633	15.70562744140625
spikerbd-binder-100-nr2-run-1_result_10	68	SNLCPFGEVFNATRFASVYAWNRKRISNCVADYSVLYNSASFSTFKCYGVSPTKLNDLCFTNVYADSFVIRGDEVRQIAPGQTGKIADYNYKLPDDFTGCVIAWNSNNLDSKVGGNYNYLYRLFRKSNLKPFERDISTEIYQAGSTPCNGVEGFNCYFPLQSYGFQPTNGVGYQPYRVVVLSFELLHAPATVC:PTPEQLAAADAAARAARAEREAALEAKAKEIAEKFAKHPNLTPEEVAFASELWREFLIDVRFLEDMNITEKTPEEIFNEKYKPIIEEKFNNSEKAQYIMS	14.658663330746926	0.3395447299994846	85.79232025146484	0.6518625020980835	13.513410568237305	25.060659408569336	8.975081443786621
spikerbd-binder-100-nr2-run-1_result_10	69	SNLCPFGEVFNATRFASVYAWNRKRISNCVADYSVLYNSASFSTFKCYGVSPTKLNDLCFTNVYADSFVIRGDEVRQIAPGQTGKIADYNYKLPDDFTGCVIAWNSNNLDSKVGGNYNYLYRLFRKSNLKPFERDISTEIYQAGSTPCNGVEGFNCYFPLQSYGFQPTNGVGYQPYRVVVLSFELLHAPATVC:PTPEELAAADEAARAREAERQAALDAEAEAIAAKFAAHPDLTPEEVAFAAELWKEFLIDVRFLEDMRITDKTPQQIFDEKYKPIIEEKFNNSEKAKFIMA	12.725045435212147	0.29934009470591005	86.60265350341797	0.644433856010437	13.877284049987793	25.898733139038086	9.907512664794922
spikerbd-binder-100-nr2-run-1_result_10	70	SNLCPFGEVFNATRFASVYAWNRKRISNCVADYSVLYNSASFSTFKCYGVSPTKLNDLCFTNVYADSFVIRGDEVRQIAPGQTGKIADYNYKLPDDFTGCVIAWNSNNLDSKVGGNYNYLYRLFRKSNLKPFERDISTEIYQAGSTPCNGVEGFNCYFPLQSYGFQPTNGVGYQPYRVVVLSFELLHAPATVC:PTPEELAAADAAARKRREEERAALEKEAKEYAEKLAKEPILTEEEVKFAAELYKKFLIDVRFAKAMNRNDITPEQIFEEKYKPIIDEKFNNSKKAEIIRK	3.8632420475363154	0.7907266102216225	88.58618927001953	0.6320635080337524	14.341731071472168	26.947566986083984	14.842083930969238
spikerbd-binder-100-nr2-run-1_result_10	71	SNLCPFGEVFNATRFASVYAWNRKRISNCVADYSVLYNSASFSTFKCYGVSPTKLNDLCFTNVYADSFVIRGDEVRQIAPGQTGKIADYNYKLPDDFTGCVIAWNSNNLDSKVGGNYNYLYRLFRKSNLKPFERDISTEIYQAGSTPCNGVEGFNCYFPLQSYGFQPTNGVGYQPYRVVVLSFELLHAPATVC:PTPEQLQAADEASRALREKREKELEEEAAKKAAEFAAHPNLTPEEVAFASKLWKEFLIDVRFLKDMNITDVTPEEYFEEKYKPIIEEKFNNSEKAKYIMS	14.536429400175402	0.24502017181803354	86.63683319091797	0.6298924684524536	14.503588676452637	27.16529083251953	14.469721794128418
spikerbd-binder-100-nr2-run-1_result_10	72	SNLCPFGEVFNATRFASVYAWNRKRISNCVADYSVLYNSASFSTFKCYGVSPTKLNDLCFTNVYADSFVIRGDEVRQIAPGQTGKIADYNYKLPDDFTGCVIAWNSNNLDSKVGGNYNYLYRLFRKSNLKPFERDISTEIYQAGSTPCNGVEGFNCYFPLQSYGFQPTNGVGYQPYRVVVLSFELLHAPATVC:PTPEELAAAEAAAEAARAERDKKLEEEYEKKAKEFAENPILTEEEKKFAAELYKEFLIDVRFREEMNDTEKSPEQIFEEKYKPIIDKKFNNSEKAKFIKS	11.295689984984618	0.35726565205996097	84.92930603027344	0.6370668411254883	14.327072143554688	26.74365234375	10.582664489746094
spikerbd-binder-100-nr2-run-1_result_10	73	SNLCPFGEVFNATRFASVYAWNRKRISNCVADYSVLYNSASFSTFKCYGVSPTKLNDLCFTNVYADSFVIRGDEVRQIAPGQTGKIADYNYKLPDDFTGCVIAWNSNNLDSKVGGNYNYLYRLFRKSNLKPFERDISTEIYQAGSTPCNGVEGFNCYFPLQSYGFQPTNGVGYQPYRVVVLSFELLHAPATVC:PTPEEQAAAEAAARARREARQKALEEEFAARAAEFAANPILTPEEVAFAAELWKEYLIDLQFLEDMQETEKTPEQVFKEKYKPIIEEKFNNSPKAQYIMS	11.559662447225957	0.338729584551528	83.31724548339844	0.6351844072341919	14.417126655578613	26.801973342895508	11.456254959106445
spikerbd-binder-100-nr2-run-1_result_10	74	SNLCPFGEVFNATRFASVYAWNRKRISNCVADYSVLYNSASFSTFKCYGVSPTKLNDLCFTNVYADSFVIRGDEVRQIAPGQTGKIADYNYKLPDDFTGCVIAWNSNNLDSKVGGNYNYLYRLFRKSNLKPFERDISTEIYQAGSTPCNGVEGFNCYFPLQSYGFQPTNGVGYQPYRVVVLSFELLHAPATVC:MTPEELEAAERAARERERARLEELEKEAEERAKKFAENPILTPEEVAFAAEIWREYLIDVRFREEMRDTETTPEELFEEKYKPIIEEKFNNSEIAKFIMS	12.705610954101683	0.3057443742678857	83.51171875	0.6345873475074768	14.457984924316406	26.87555503845215	15.344612121582031
spikerbd-binder-100-nr2-run-1_result_10	75	SNLCPFGEVFNATRFASVYAWNRKRISNCVADYSVLYNSASFSTFKCYGVSPTKLNDLCFTNVYADSFVIRGDEVRQIAPGQTGKIADYNYKLPDDFTGCVIAWNSNNLDSKVGGNYNYLYRLFRKSNLKPFERDISTEIYQAGSTPCNGVEGFNCYFPLQSYGFQPTNGVGYQPYRVVVLSFELLHAPATVC:MTPEELAAAEAASRARREAAAAKLEAEAKAKAEEFAKHPKLTPEEVEFASKLWTEFLKKVAFREAMQDTERTPEQIFKEEFEPIIKEKFNNSEKAKFIMA	4.553353652575818	0.7200011061989616	83.86458587646484	0.6349860429763794	14.33403491973877	26.6575927734375	12.650818824768066
spikerbd-binder-100-nr2-run-1_result_10	76	SNLCPFGEVFNATRFASVYAWNRKRISNCVADYSVLYNSASFSTFKCYGVSPTKLNDLCFTNVYADSFVIRGDEVRQIAPGQTGKIADYNYKLPDDFTGCVIAWNSNNLDSKVGGNYNYLYRLFRKSNLKPFERDISTEIYQAGSTPCNGVEGFNCYFPLQSYGFQPTNGVGYQPYRVVVLSFELLHAPATVC:PTPEELEAAERAARERRAAADAELEAKAAAIAAEFAAHPDLTPEEVAFASEIWREYLIDVRFLQDMNITDITPEELFDRKYKPIIDAKFNNSPKAAFIRA	13.293081294934144	0.29599576159831453	91.94155883789062	0.6335808634757996	14.158231735229492	26.772674560546875	14.363045692443848
spikerbd-binder-100-nr2-run-1_result_10	77	SNLCPFGEVFNATRFASVYAWNRKRISNCVADYSVLYNSASFSTFKCYGVSPTKLNDLCFTNVYADSFVIRGDEVRQIAPGQTGKIADYNYKLPDDFTGCVIAWNSNNLDSKVGGNYNYLYRLFRKSNLKPFERDISTEIYQAGSTPCNGVEGFNCYFPLQSYGFQPTNGVGYQPYRVVVLSFELLHAPATVC:PTPEEQAAAAAAAEALRAERRERLEAEAAARAAALAAHPKLTPEEVAFASELWRQFLIDVEFLEAMNITDVTPEEYFERVYKPIIDERFNNDERAAFIRA	15.74927413611782	0.2573360744114673	83.19771575927734	0.6302605271339417	14.715285301208496	27.587757110595703	15.641586303710938
spikerbd-binder-100-nr2-run-1_result_10	78	SNLCPFGEVFNATRFASVYAWNRKRISNCVADYSVLYNSASFSTFKCYGVSPTKLNDLCFTNVYADSFVIRGDEVRQIAPGQTGKIADYNYKLPDDFTGCVIAWNSNNLDSKVGGNYNYLYRLFRKSNLKPFERDISTEIYQAGSTPCNGVEGFNCYFPLQSYGFQPTNGVGYQPYRVVVLSFELLHAPATVC:MTPEEQAAADKAAEERRKKRLEELEKEHKEKAEKFAKHPNLTPEEVEFASKLWKQFLIDQRFLKDMNITDVSPEQLFNEKYKPIIEEKFNNSEKAKFIMS	15.2156534692995	0.21536317521228185	85.49757385253906	0.6313768625259399	14.476141929626465	26.94048309326172	13.445256233215332
spikerbd-binder-100-nr2-run-1_result_10	79	SNLCPFGEVFNATRFASVYAWNRKRISNCVADYSVLYNSASFSTFKCYGVSPTKLNDLCFTNVYADSFVIRGDEVRQIAPGQTGKIADYNYKLPDDFTGCVIAWNSNNLDSKVGGNYNYLYRLFRKSNLKPFERDISTEIYQAGSTPCNGVEGFNCYFPLQSYGFQPTNGVGYQPYRVVVLSFELLHAPATVC:PTPAELAAAEAAAEARRAKEQAELDKKAAEIAEKFANHPILTEEEVEFASKLWKEFLIKERFLKDMKITDKTPEEIFEKEFKPIIKEKFNNSEKAKYILS	4.6780405993057	0.7057182164649507	85.41718292236328	0.6316119432449341	14.468791961669922	27.10295295715332	16.251914978027344
spikerbd-binder-100-nr2-run-1_result_10	80	SNLCPFGEVFNATRFASVYAWNRKRISNCVADYSVLYNSASFSTFKCYGVSPTKLNDLCFTNVYADSFVIRGDEVRQIAPGQTGKIADYNYKLPDDFTGCVIAWNSNNLDSKVGGNYNYLYRLFRKSNLKPFERDISTEIYQAGSTPCNGVEGFNCYFPLQSYGFQPTNGVGYQPYRVVVLSFELLHAPATVC:PTPEELAAADAAARALRAERQAALDAEAAAIAARFAAHPDLTPEDVAFAAALHKQFLEDLRFREEMNDTERTPEQIYEEEYAPIIRERFNDSPIARFAMA	12.519026517692291	0.3230732152546488	82.40296936035156	0.6408582925796509	14.122082710266113	26.175527572631836	7.234776496887207
spikerbd-binder-100-nr2-run-1_result_10	81	SNLCPFGEVFNATRFASVYAWNRKRISNCVADYSVLYNSASFSTFKCYGVSPTKLNDLCFTNVYADSFVIRGDEVRQIAPGQTGKIADYNYKLPDDFTGCVIAWNSNNLDSKVGGNYNYLYRLFRKSNLKPFERDISTEIYQAGSTPCNGVEGFNCYFPLQSYGFQPTNGVGYQPYRVVVLSFELLHAPATVC:PTPEQQQQADAAAEALRAEKQAKLEAEFAAKAEEFAKNPILTEEEVEFAAKLWKEFLIDVQFLKDMNITDKTPEQIFNEKYKPIIEKKFNNSEKAKYIMS	9.45033308554535	0.4210344545137706	82.93882751464844	0.633317232131958	14.603423118591309	27.096174240112305	16.18642807006836
spikerbd-binder-100-nr2-run-1_result_10	82	ENLCPFGEVFNATRFASVYAWNRKRISNCVADYSVLYNSASFSTFKCYGVSPTKLNDLCFTNVYADSFVIRGDEVRQIAPGQTGKIADYNYKLPDDFTGCVIAWNSNNLDSKVGGNYNYLYRLFRKSNLKPFERDISTEIYQAGSTPCNGVEGFNCYFPLQSYGFQPTNGVGYQPYRVVVLSFELLHAPATVC:PTPEELAAAEAAAEALRKERQEKLEKEAKERSEKFANHPNLTEEEVEFASKLWKQFLIDQQFLKEMNINDVTPEQLFEEKYKPIIEEKFNNSEIAKYIMS	4.46429525914374	0.7504450691342672	84.81282806396484	0.6321713924407959	14.538952827453613	27.189512252807617	14.41169548034668
spikerbd-binder-100-nr2-run-1_result_10	83	SNLCPFGEVFNATRFASVYAWNRKRISNCVADYSVLYNSASFSTFKCYGVSPTKLNDLCFTNVYADSFVIRGDEVRQIAPGQTGKIADYNYKLPDDFTGCVIAWNSNNLDSKVGGNYNYLYRLFRKSNLKPFERDISTEIYQAGSTPCNGVEGFNCYFPLQSYGFQPTNGVGYQPYRVVVLSFELLHAPATVC:PTPEEQAAADAAARALRAERDAELEKEAKEKAEEFAKHPNLTEEEVKFASELWKEYLIDIRFLEDMEITDITPEEYFKEKYEPIIKKKFNNSEIAKFIMS	14.19532263845446	0.3565324383537642	82.7081298828125	0.6807348728179932	12.35177230834961	22.264205932617188	7.60055685043335
spikerbd-binder-100-nr2-run-1_result_10	84	SNLCPFGEVFNATRFASVYAWNRKRISNCVADYSVLYNSASFSTFKCYGVSPTKLNDLCFTNVYADSFVIRGDEVRQIAPGQTGKIADYNYKLPDDFTGCVIAWNSNNLDSKVGGNYNYLYRLFRKSNLKPFERDISTEIYQAGSTPCNGVEGFNCYFPLQSYGFQPTNGVGYQPYRVVVLSFELLHAPATVC:PTPEELAAAEKAAEERRKKREEELEKKFEEKKEEFAKHPKLTEEEVEFASKLWKEFLIDVQFLKDMKITDVSPEELFEEKYKPIIDEKFNNSEKAEFIRK	12.54300432082311	0.30755155926216265	83.86802673339844	0.6365318298339844	14.438220977783203	26.85095977783203	9.957852363586426
spikerbd-binder-100-nr2-run-1_result_10	85	SNLCPFGEVFNATRFASVYAWNRKRISNCVADYSVLYNSASFSTFKCYGVSPTKLNDLCFTNVYADSFVIRGDEVRQIAPGQTGKIADYNYKLPDDFTGCVIAWNSNNLDSKVGGNYNYLYRLFRKSNLKPFERDISTEIYQAGSTPCNGVEGFNCYFPLQSYGFQPTNGVGYQPYRVVVLSFELLHAPATVC:PTPEELAAAEEAARALREERQAKLEAEAAAIAAKFAAHPNLTPEEVAFAAEIWKKFLIDVQFLKDMQITDISPEELFEREYKPIIDEKFNNSEIAKFIMA	11.825987063485863	0.3310524946361276	83.56841278076172	0.6347172260284424	14.424328804016113	26.932231903076172	16.57709503173828
spikerbd-binder-100-nr2-run-1_result_10	86	SNLCPFGEVFNATRFASVYAWNRKRISNCVADYSVLYNSASFSTFKCYGVSPTKLNDLCFTNVYADSFVIRGDEVRQIAPGQTGKIADYNYKLPDDFTGCVIAWNSNNLDSKVGGNYNYLYRLFRKSNLKPFERDISTEIYQAGSTPCNGVEGFNCYFPLQSYGFQPTNGVGYQPYRVVVLSFELLHAPATVC:PSPAELAEQDAAAEALRAEREAELEKKYEEIAEKFRKHPELTEEEVEFAAELWKEYLIDVQFLEDMQITDITPEQLFEEKYKPIIEKKFNNSPKAKFIMS	13.338924331157768	0.2835345825446781	82.25737762451172	0.6462140679359436	13.92292594909668	25.56516456604004	9.521209716796875
spikerbd-binder-100-nr2-run-1_result_10	87	SNLCPFGEVFNATRFASVYAWNRKRISNCVADYSVLYNSASFSTFKCYGVSPTKLNDLCFTNVYADSFVIRGDEVRQIAPGQTGKIADYNYKLPDDFTGCVIAWNSNNLDSKVGGNYNYLYRLFRKSNLKPFERDISTEIYQAGSTPCNGVEGFNCYFPLQSYGFQPTNGVGYQPYRVVVLSFELLHAPATVC:MTPEELAAADAAAEALRAKKEEELEKKYKEIAEKFAKHPNLTKEEVEFAAKLWKEYLIDIRFREDMNDTEKTPEEIFKEKYEPIIKEKFNNSEIAKFILS	11.373003748580567	0.35182051023035044	81.89634704589844	0.6370621919631958	14.43195915222168	26.771163940429688	12.04187297821045
spikerbd-binder-100-nr2-run-1_result_10	88	SNLCPFGEVFNATRFASVYAWNRKRISNCVADYSVLYNSASFSTFKCYGVSPTKLNDLCFTNVYADSFVIRGDEVRQIAPGQTGKIADYNYKLPDDFTGCVIAWNSNNLDSKVGGNYNYLYRLFRKSNLKPFERDISTEIYQAGSTPCNGVEGFNCYFPLQSYGFQPTNGVGYQPYRVVVLSFELLHAPATVC:MTPEELAAADAAARARRAERQAELDKEYAEKAAEFAAHPNLTPEEVEFAAKLWREYLIDLRFRKDMQDDDRSPEQIFKEKYEPIIKEKFNNSPIAQYIMK	10.597137806811855	0.38006562627435236	82.19974517822266	0.6335806846618652	14.466170310974121	26.860658645629883	13.753913879394531
spikerbd-binder-100-nr2-run-1_result_10	89	SNLCPFGEVFNATRFASVYAWNRKRISNCVADYSVLYNSASFSTFKCYGVSPTKLNDLCFTNVYADSFVIRGDEVRQIAPGQTGKIADYNYKLPDDFTGCVIAWNSNNLDSKVGGNYNYLYRLFRKSNLKPFERDISTEIYQAGSTPCNGVEGFNCYFPLQSYGFQPTNGVGYQPYRVVVLSFELLHAPATVC:MTPEELAAAEAAAEARRAARDAALAEEAAKIAAEFAAHPDLTPEEVAFAAAIWKQYLIDVRFLKDMRITDVTPEQLFDEKYKPIIDEKFNNSPIAQFIRS	11.735152788845026	0.3393620468701225	78.44949340820312	0.6356515288352966	14.5491361618042	26.858701705932617	10.003814697265625
spikerbd-binder-100-nr2-run-1_result_10	90	SNLCPFGEVFNATRFASVYAWNRKRISNCVADYSVLYNSASFSTFKCYGVSPTKLNDLCFTNVYADSFVIRGDEVRQIAPGQTGKIADYNYKLPDDFTGCVIAWNSNNLDSKVGGNYNYLYRLFRKSNLKPFERDISTEIYQAGSTPCNGVEGFNCYFPLQSYGFQPTNGVGYQPYRVVVLSFELLHAPATVC:PSPAELEAADAAARALRAERQARLEAEAAERAAAFAAHPDLTPEEVAFASELWRRYLIDVEFLRAMRIDDVTPEELFREKYEPIIRERFNDDERARFIMA	18.836831893519655	0.19305416850640822	87.79478454589844	0.6296099424362183	14.377538681030273	27.055665969848633	13.795717239379883
spikerbd-binder-100-nr2-run-1_result_10	91	SNLCPFGEVFNATRFASVYAWNRKRISNCVADYSVLYNSASFSTFKCYGVSPTKLNDLCFTNVYADSFVIRGDEVRQIAPGQTGKIADYNYKLPDDFTGCVIAWNSNNLDSKVGGNYNYLYRLFRKSNLKPFERDISTEIYQAGSTPCNGVEGFNCYFPLQSYGFQPTNGVGYQPYRVVVLSFELLHAPATVC:PSPEELKAAEEAAEKRRRERQEKLEKEYKEIAEKFAKNPILTEEEVKFAAEIWKKYLEDIEFLERMNITDITPQQYFDEKYKPIIDEKFNNSEKAKYIRS	10.789912176488816	0.3635599225097749	83.14175415039062	0.633252739906311	14.703285217285156	27.30330467224121	14.536173820495605
spikerbd-binder-100-nr2-run-1_result_10	92	SNLCPFGEVFNATRFASVYAWNRKRISNCVADYSVLYNSASFSTFKCYGVSPTKLNDLCFTNVYADSFVIRGDEVRQIAPGQTGKIADYNYKLPDDFTGCVIAWNSNNLDSKVGGNYNYLYRLFRKSNLKPFERDISTEIYQAGSTPCNGVEGFNCYFPLQSYGFQPTNGVGYQPYRVVVLSFELLHAPATVC:MTPEELAAQEKAAEELRKKRQEALEKEAAEKAAKFAAHPNLTAEEVAFASALWKEYLIDVEFLEAMNITDKTPEEIFEEKYKPIIEEKFNNSPIAKFIMA	13.727930842624746	0.2897041969017012	86.11279296875	0.6332019567489624	14.424501419067383	26.995058059692383	15.008903503417969
spikerbd-binder-100-nr2-run-1_result_10	93	ENLCPFGEVFNATRFASVYAWNRKRISNCVADYSVLYNSASFSTFKCYGVSPTKLNDLCFTNVYADSFVIRGDEVRQIAPGQTGKIADYNYKLPDDFTGCVIAWNSNNLDSKVGGNYNYLYRLFRKSNLKPFERDISTEIYQAGSTPCNGVEGFNCYFPLQSYGFQPTNGVGYQPYRVVVLSFELLHAPATVC:PTPEELEAQEKAAEELREKKRKELEEKSKEIAEKFANHPNLTEEEVKFASEIWKKFLEDVQFLKDMNITDITPEELFEKEYKPIIEKKFNNSEKAKYIMS	10.513142934168693	0.37038080235544246	88.47855377197266	0.633683443069458	14.317014694213867	26.922401428222656	15.77213191986084
spikerbd-binder-100-nr2-run-1_result_10	94	SNLCPFGEVFNATRFASVYAWNRKRISNCVADYSVLYNSASFSTFKCYGVSPTKLNDLCFTNVYADSFVIRGDEVRQIAPGQTGKIADYNYKLPDDFTGCVIAWNSNNLDSKVGGNYNYLYRLFRKSNLKPFERDISTEIYQAGSTPCNGVEGFNCYFPLQSYGFQPTNGVGYQPYRVVVLSFELLHAPATVC:PSPEELKAQEEAAEALRKERLEKLEKEHEEIAKKFAEHPKLTPEEVEFASKLWKEYLIDLEFLERSQNTEVTPEQYFEEKYKPIIEEKFNNSEKAKFIMS	13.948822563831964	0.2800364028926373	83.4571304321289	0.6349112391471863	14.526688575744629	27.05388641357422	10.742136001586914
spikerbd-binder-100-nr2-run-1_result_10	95	SNLCPFGEVFNATRFASVYAWNRKRISNCVADYSVLYNSASFSTFKCYGVSPTKLNDLCFTNVYADSFVIRGDEVRQIAPGQTGKIADYNYKLPDDFTGCVIAWNSNNLDSKVGGNYNYLYRLFRKSNLKPFERDISTEIYQAGSTPCNGVEGFNCYFPLQSYGFQPTNGVGYQPYRVVVLSFELLHAPATVC:MTPEELEAAEKASRERREKERKELEEKYKKIAEKLAKEPILTKEEVEFAAEIWKEFLIDERFRKDMKDTEKTPEQIFEEKYKPIIDEKFNNSEKAKIIKS	14.655358556864428	0.2815486280437959	80.08854675292969	0.6315906047821045	14.924332618713379	27.72004508972168	18.14297103881836
spikerbd-binder-100-nr2-run-1_result_10	96	SNLCPFGEVFNATRFASVYAWNRKRISNCVADYSVLYNSASFSTFKCYGVSPTKLNDLCFTNVYADSFVIRGDEVRQIAPGQTGKIADYNYKLPDDFTGCVIAWNSNNLDSKVGGNYNYLYRLFRKSNLKPFERDISTEIYQAGSTPCNGVEGFNCYFPLQSYGFQPTNGVGYQPYRVVVLSFELLHAPATVC:PTPEELAAQEAAAEALRKERQEKLEKEAAEIAEKFAKNPILTEEEVEFASKLWKEFLIDVEFLKAMKIDDVTPEELFEKKYKPIIEEKFNNSEKAKFILS	11.398970154648193	0.35042489570289104	84.9954605102539	0.6330590844154358	14.4823637008667	27.082595825195312	15.733477592468262
spikerbd-binder-100-nr2-run-1_result_10	97	SNLCPFGEVFNATRFASVYAWNRKRISNCVADYSVLYNSASFSTFKCYGVSPTKLNDLCFTNVYADSFVIRGDEVRQIAPGQTGKIADYNYKLPDDFTGCVIAWNSNNLDSKVGGNYNYLYRLFRKSNLKPFERDISTEIYQAGSTPCNGVEGFNCYFPLQSYGFQPTNGVGYQPYRVVVLSFELLHAPATVC:PTPEELEAQRRAAEELRAKRQAELEKKAAEKAAKFAAHPKLTEEEVAFAAELYKEYLIDVEFQKAMNITDKTPEQIFEEKYKPIIEEKFNNSEIAKFIMS	11.472529992613145	0.3487979378864473	85.92800903320312	0.6325293779373169	14.4530668258667	27.091169357299805	16.086761474609375
spikerbd-binder-100-nr2-run-1_result_10	98	SNLCPFGEVFNATRFASVYAWNRKRISNCVADYSVLYNSASFSTFKCYGVSPTKLNDLCFTNVYADSFVIRGDEVRQIAPGQTGKIADYNYKLPDDFTGCVIAWNSNNLDSKVGGNYNYLYRLFRKSNLKPFERDISTEIYQAGSTPCNGVEGFNCYFPLQSYGFQPTNGVGYQPYRVVVLSFELLHAPATVC:MTPEEQAAADAAARARRAARDEELAAKAAAIAAALAARPDLTAEDVAFAAELWRQYLIDVRFARDMLDLDKSPEEIFEAKYRPIIEERFNNSAKAQAIMA	16.928513705769564	0.33708817004331837	81.73616027832031	0.638725996017456	14.229823112487793	26.291391372680664	9.433327674865723
spikerbd-binder-100-nr2-run-1_result_10	99	SNLCPFGEVFNATRFASVYAWNRKRISNCVADYSVLYNSASFSTFKCYGVSPTKLNDLCFTNVYADSFVIRGDEVRQIAPGQTGKIADYNYKLPDDFTGCVIAWNSNNLDSKVGGNYNYLYRLFRKSNLKPFERDISTEIYQAGSTPCNGVEGFNCYFPLQSYGFQPTNGVGYQPYRVVVLSFELLHAPATVC:PTPEELAAAEKAAEERRRKREKELEEEAKKRAEEFAKNPILTEEEVKFASEIWKKFLIDERFRKDMKIDDVTPEQYFEEVYKPIIEEKFNNSEKAQFIMS	11.529306860647948	0.33591799969160513	83.9646987915039	0.6349095106124878	14.478679656982422	26.987062454223633	16.369770050048828
spikerbd-binder-100-nr2-run-1_result_11	0	PNLCPFGEVFNATRFASVYAWNRKRISNCVADYSVLYNSASFSTFKCYGVSPTKLNDLCFTNVYADSFVIRGDEVRQIAPGQTGKIADYNYKLPDDFTGCVIAWNSNNLDSKVGGNYNYLYRLFRKSNLKPFERDISTEIYQAGSTPCNGVEGFNCYFPLQSYGFQPTNGVGYQPYRVVVLSFELLHAPATVC:AVLDPTKASAIQAAYYYLKKVLEDAKKGGGLKKELLKKAENFEKLLAALKNSPYIPVPEIFFKDEDSMEPLLKWFNEEIGKKLKEANAILKAYEEAQKAA	15.667605498974014	0.235978779287734	56.39773941040039	0.6385902166366577	15.172651290893555	27.737058639526367	17.61469268798828
spikerbd-binder-100-nr2-run-1_result_11	1	PNLCPFGEVFNATRFASVYAWNRKRISNCVADYSVLYNSASFSTFKCYGVSPTKLNDLCFTNVYADSFVIRGDEVRQIAPGQTGKIADYNYKLPDDFTGCVIAWNSNNLDSKVGGNYNYLYRLFRKSNLKPFERDISTEIYQAGSTPCNGVEGFNCYFPLQSYGFQPTNGVGYQPYRVVVLSFELLHAPATVC:AVIDPTKATAIQAAYYYAKKVIEDAKKGGGLKKELLKKAKYYDELKKALEASPYLPVPELLEKPEDSMEPFLEWYNKVLGEKLKEAKKILDAYEAAQKAA	16.997872185195646	0.22283966619119214	50.25983810424805	0.6361922025680542	15.682119369506836	28.314437866210938	16.929637908935547
spikerbd-binder-100-nr2-run-1_result_11	2	PNLCPFGEVFNATRFASVYAWNRKRISNCVADYSVLYNSASFSTFKCYGVSPTKLNDLCFTNVYADSFVIRGDEVRQIAPGQTGKIADYNYKLPDDFTGCVIAWNSNNLDSKVGGNYNYLYRLFRKSNLKPFERDISTEIYQAGSTPCNGVEGFNCYFPLQSYGFQPTNGVGYQPYRVVVLSFELLHAPATVC:PVINPTPATAIQQAAYYFNKVLEDALKGGGLKKENLKKAKYYDELVKALKSSPLLPYPELLEKDEDSMEPFIEWYNNEIGKKLKEAYEILKKYEEAQKAA	19.011556480377227	0.20700182348711776	47.69462203979492	0.6378279328346252	15.63232421875	28.111644744873047	19.267601013183594
spikerbd-binder-100-nr2-run-1_result_11	3	PNLCPFGEVFNATRFASVYAWNRKRISNCVADYSVLYNSASFSTFKCYGVSPTKLNDLCFTNVYADSFVIRGDEVRQIAPGQTGKIADYNYKLPDDFTGCVIAWNSNNLDSKVGGNYNYLYRLFRKSNLKPFERDISTEIYQAGSTPCNGVEGFNCYFPLQSYGFQPTNGVGYQPYRVVVLSFELLHAPATVC:AVLNPTPATAIQAAYYYFKKVLEDAEKGGGLKKELLKKAEYYEELEKALKASPLIPYPEIFEKKEDDMKPLLEYFNTEMGELLKKAHEILTAYEEAQKAA	19.662370381512382	0.20274002993478837	40.89812088012695	0.6374326944351196	15.9874906539917	28.3237361907959	18.732791900634766
spikerbd-binder-100-nr2-run-1_result_11	4	PNLCPFGEVFNATRFASVYAWNRKRISNCVADYSVLYNSASFSTFKCYGVSPTKLNDLCFTNVYADSFVIRGDEVRQIAPGQTGKIADYNYKLPDDFTGCVIAWNSNNLDSKVGGNYNYLYRLFRKSNLKPFERDISTEIYQAGSTPCNGVEGFNCYFPLQSYGFQPTNGVGYQPYRVVVLSFELLHAPATVC:KEINPTPASAIQAAYYYAKKVLDDAKAGGGLKKELLEKAENFDKLKAALKNSSLIPVPELLEKDEDDPKPFLEWFEKTMGEKLKEAYEILKKYEEEKEKA	16.7940422889383	0.22126041468437094	49.13682556152344	0.6378495693206787	15.55068302154541	27.869953155517578	17.298778533935547
spikerbd-binder-100-nr2-run-1_result_11	5	PNLCPFGEVFNATRFASVYAWNRKRISNCVADYSVLYNSASFSTFKCYGVSPTKLNDLCFTNVYADSFVIRGDEVRQIAPGQTGKIADYNYKLPDDFTGCVIAWNSNNLDSKVGGNYNYLYRLFRKSNLKPFERDISTEIYQAGSTPCNGVEGFNCYFPLQSYGFQPTNGVGYQPYRVVVLSFELLHAPATVC:SVINPTPASAIQAAYYYLKKVLEDAEKGGGLKKENLKKAEHFEDFLKALKASPLIPYPELLEKPEDSMEPFLKWFNEEIGKKLKEAHEILSQYEEAQRAA	14.186105311918483	0.26692076009975024	53.85084915161133	0.6391082406044006	15.402904510498047	27.849729537963867	17.37649917602539
spikerbd-binder-100-nr2-run-1_result_11	6	PNLCPFGEVFNATRFASVYAWNRKRISNCVADYSVLYNSASFSTFKCYGVSPTKLNDLCFTNVYADSFVIRGDEVRQIAPGQTGKIADYNYKLPDDFTGCVIAWNSNNLDSKVGGNYNYLYRLFRKSNLKPFERDISTEIYQAGSTPCNGVEGFNCYFPLQSYGFQPTNGVGYQPYRVVVLSFELLHAPATVC:AVIDPTPASAIQAAYYYAKKVLEDAKKGGGLKKELLKKAENYDKLLAALKASPLIPVPKLLFEDKDDMKPFLKWFEETMGKKLKEAYEILKKYEEAQEAA	18.863116346819286	0.20207960846626077	48.35000228881836	0.6382023692131042	15.561525344848633	27.94925308227539	16.88331413269043
spikerbd-binder-100-nr2-run-1_result_11	7	PNLCPFGEVFNATRFASVYAWNRKRISNCVADYSVLYNSASFSTFKCYGVSPTKLNDLCFTNVYADSFVIRGDEVRQIAPGQTGKIADYNYKLPDDFTGCVIAWNSNNLDSKVGGNYNYLYRLFRKSNLKPFERDISTEIYQAGSTPCNGVEGFNCYFPLQSYGFQPTNGVGYQPYRVVVLSFELLHAPATVC:PVIDPTPASAIQAAYYYAEKVLKDALAGGGLKKENLEKAEHFDDLLKALEASPLIPVPEILKTPVDDASPFLTWYNEEMGKKLKEAYEILKKYEEQQRAA	15.660414381120813	0.2335187566895554	53.614715576171875	0.6363390684127808	15.585796356201172	28.193593978881836	17.463703155517578
spikerbd-binder-100-nr2-run-1_result_11	8	PNLCPFGEVFNATRFASVYAWNRKRISNCVADYSVLYNSASFSTFKCYGVSPTKLNDLCFTNVYADSFVIRGDEVRQIAPGQTGKIADYNYKLPDDFTGCVIAWNSNNLDSKVGGNYNYLYRLFRKSNLKPFERDISTEIYQAGSTPCNGVEGFNCYFPLQSYGFQPTNGVGYQPYRVVVLSFELLHAPATVC:AVIDPTPATAIQAAYYYLKKVLDDALKGGGLKKELLKKAKNFEKLLAALKNSPLIPVPEILKTPVDDAEPFLKWYNEEMGKKLKEAYEILKKYEEAQAAA	22.265158971194438	0.14255270291312705	42.53679656982422	0.63905930519104	15.884170532226562	28.178874969482422	17.979045867919922
spikerbd-binder-100-nr2-run-1_result_11	9	PNLCPFGEVFNATRFASVYAWNRKRISNCVADYSVLYNSASFSTFKCYGVSPTKLNDLCFTNVYADSFVIRGDEVRQIAPGQTGKIADYNYKLPDDFTGCVIAWNSNNLDSKVGGNYNYLYRLFRKSNLKPFERDISTEIYQAGSTPCNGVEGFNCYFPLQSYGFQPTNGVGYQPYRVVVLSFELLHAPATVC:AEINPTPASAIQQAYYYFNKVLEDAKKGGGLKKELLEKAKYFDELKAALEASPYIKVPEILEKDEDSAEPLLEWYNNELGKLLKEAYKILKKYEEEKRKK	20.102433223910957	0.17928884015667748	52.28892517089844	0.6396517157554626	15.334563255310059	27.82253074645996	16.016746520996094
spikerbd-binder-100-nr2-run-1_result_11	10	PNLCPFGEVFNATRFASVYAWNRKRISNCVADYSVLYNSASFSTFKCYGVSPTKLNDLCFTNVYADSFVIRGDEVRQIAPGQTGKIADYNYKLPDDFTGCVIAWNSNNLDSKVGGNYNYLYRLFRKSNLKPFERDISTEIYQAGSTPCNGVEGFNCYFPLQSYGFQPTNGVGYQPYRVVVLSFELLHAPATVC:AVIDPTKASAIQAAYYYAQKVLKDAEKGGGIKKELLKKAEHFDDLMKALENSPYIPVPELFFEDKPSAEPFLKWYNEEMGKKLKEAYEILKAYEEQQRAA	19.685763667172555	0.21242602131516092	51.43653869628906	0.6378724575042725	15.318702697753906	27.790626525878906	16.52707290649414
spikerbd-binder-100-nr2-run-1_result_11	11	PNLCPFGEVFNATRFASVYAWNRKRISNCVADYSVLYNSASFSTFKCYGVSPTKLNDLCFTNVYADSFVIRGDEVRQIAPGQTGKIADYNYKLPDDFTGCVIAWNSNNLDSKVGGNYNYLYRLFRKSNLKPFERDISTEIYQAGSTPCNGVEGFNCYFPLQSYGFQPTNGVGYQPYRVVVLSFELLHAPATVC:APIDPTPASAIQAAKYYLDKVLADAKKGGGLKKENLKKAENFDKLLAALKNSPYIPFPEILKKKEDDMEPFLKWYNEEMGKKLKEANKILKQYLEQQEAA	15.392462051072943	0.21932142207010488	67.92752838134766	0.6349962949752808	15.042071342468262	28.070911407470703	16.143341064453125
spikerbd-binder-100-nr2-run-1_result_11	12	PNLCPFGEVFNATRFASVYAWNRKRISNCVADYSVLYNSASFSTFKCYGVSPTKLNDLCFTNVYADSFVIRGDEVRQIAPGQTGKIADYNYKLPDDFTGCVIAWNSNNLDSKVGGNYNYLYRLFRKSNLKPFERDISTEIYQAGSTPCNGVEGFNCYFPLQSYGFQPTNGVGYQPYRVVVLSFELLHAPATVC:AVIDPTPATAIQAAKYYFDKVLEDAKKGGGLKKELLEKAEYFDEFLKALKASPLLPVPELLFKPEPSMEPILKYYNEVIGEKMKEAHKILTAYEEAQAAA	16.577609709691288	0.2907791149698464	42.82895278930664	0.6368091106414795	15.991610527038574	28.25663185119629	19.604480743408203
spikerbd-binder-100-nr2-run-1_result_11	13	PNLCPFGEVFNATRFASVYAWNRKRISNCVADYSVLYNSASFSTFKCYGVSPTKLNDLCFTNVYADSFVIRGDEVRQIAPGQTGKIADYNYKLPDDFTGCVIAWNSNNLDSKVGGNYNYLYRLFRKSNLKPFERDISTEIYQAGSTPCNGVEGFNCYFPLQSYGFQPTNGVGYQPYRVVVLSFELLHAPATVC:EVIDPTPATAIQAAKYYFDKVLEDAKKGGGLKKELLKKAKYFDEFVKALKASPLLPFPEILTTPEDSMEPLINWYNNEMGKKMKEAYKILKEYEDQQRAA	21.091252117254655	0.16485872158196427	64.97039031982422	0.6397442817687988	14.830254554748535	27.74270248413086	11.327861785888672
spikerbd-binder-100-nr2-run-1_result_11	14	PNLCPFGEVFNATRFASVYAWNRKRISNCVADYSVLYNSASFSTFKCYGVSPTKLNDLCFTNVYADSFVIRGDEVRQIAPGQTGKIADYNYKLPDDFTGCVIAWNSNNLDSKVGGNYNYLYRLFRKSNLKPFERDISTEIYQAGSTPCNGVEGFNCYFPLQSYGFQPTNGVGYQPYRVVVLSFELLHAPATVC:AVIDPTPASAIQAAYYYLKKVLEDAKKGGGLKFENLKKAENFDKLLAALKASPLIPVPEIFFEPKDDMKPLLEWYNNEIGKKLKEAYEILKKYEEAQAAA	17.648572174407526	0.21003284129307473	45.837371826171875	0.6372843980789185	15.69227123260498	28.216552734375	19.056400299072266
spikerbd-binder-100-nr2-run-1_result_11	15	PNLCPFGEVFNATRFASVYAWNRKRISNCVADYSVLYNSASFSTFKCYGVSPTKLNDLCFTNVYADSFVIRGDEVRQIAPGQTGKIADYNYKLPDDFTGCVIAWNSNNLDSKVGGNYNYLYRLFRKSNLKPFERDISTEIYQAGSTPCNGVEGFNCYFPLQSYGFQPTNGVGYQPYRVVVLSFELLHAPATVC:AVINPTPASAIQQAYYYLNKVLEDAKKGGGLKKELLKKAKYYDELLKALKNSPLIPVPEILKKKEDSMEPFLEWYNETMGKKLKEAHKILTAYLEAQEAA	17.43425496249874	0.1984985247916225	43.67099380493164	0.6371247172355652	15.916726112365723	28.37381362915039	16.881511688232422
spikerbd-binder-100-nr2-run-1_result_11	16	PNLCPFGEVFNATRFASVYAWNRKRISNCVADYSVLYNSASFSTFKCYGVSPTKLNDLCFTNVYADSFVIRGDEVRQIAPGQTGKIADYNYKLPDDFTGCVIAWNSNNLDSKVGGNYNYLYRLFRKSNLKPFERDISTEIYQAGSTPCNGVEGFNCYFPLQSYGFQPTNGVGYQPYRVVVLSFELLHAPATVC:EEINPTKATAIQAAYYYLKKVIEDAKKRKSLKKENLKKAKYYEELEKALKNSPYIPYPKIFEEPKDSSEPFIKWYNEELSKKLKEANEILKKYEEAEKAK	21.305996049276335	0.21132353184760586	47.17898178100586	0.6369548439979553	15.801090240478516	28.23429298400879	19.62543296813965
spikerbd-binder-100-nr2-run-1_result_11	17	PNLCPFGEVFNATRFASVYAWNRKRISNCVADYSVLYNSASFSTFKCYGVSPTKLNDLCFTNVYADSFVIRGDEVRQIAPGQTGKIADYNYKLPDDFTGCVIAWNSNNLDSKVGGNYNYLYRLFRKSNLKPFERDISTEIYQAGSTPCNGVEGFNCYFPLQSYGFQPTNGVGYQPYRVVVLSFELLHAPATVC:EEIDPTKATAIQQAYYYFKKVLEDAKKKNSLKKENLEKAEYFEEFLKALKNSPYIKYPEILKKKEDSMEPLLKWYNEEMNKKLKEANKILKEYEEQKKAK	12.231373353545044	0.31644111279028686	82.28226470947266	0.6350123286247253	14.53752613067627	27.91153335571289	18.48207664489746
spikerbd-binder-100-nr2-run-1_result_11	18	PNLCPFGEVFNATRFASVYAWNRKRISNCVADYSVLYNSASFSTFKCYGVSPTKLNDLCFTNVYADSFVIRGDEVRQIAPGQTGKIADYNYKLPDDFTGCVIAWNSNNLDSKVGGNYNYLYRLFRKSNLKPFERDISTEIYQAGSTPCNGVEGFNCYFPLQSYGFQPTNGVGYQPYRVVVLSFELLHAPATVC:AVLDPTPASAIQAAKYYFDKVLEDAKKRNNLSKENLEKAEYFEDLLKALKASPLIPVPSILFKPEDSSEPLLEYYNTEMNKLLKEANKILKAYEEAQKAA	18.80324369786634	0.21086141679322432	52.11998748779297	0.6356879472732544	15.617905616760254	28.206008911132812	17.87255096435547
spikerbd-binder-100-nr2-run-1_result_11	19	PNLCPFGEVFNATRFASVYAWNRKRISNCVADYSVLYNSASFSTFKCYGVSPTKLNDLCFTNVYADSFVIRGDEVRQIAPGQTGKIADYNYKLPDDFTGCVIAWNSNNLDSKVGGNYNYLYRLFRKSNLKPFERDISTEIYQAGSTPCNGVEGFNCYFPLQSYGFQPTNGVGYQPYRVVVLSFELLHAPATVC:AVINPTPATAIQQAYYYLKKVIEDAKKRNSLSWENLKKAKYFDELMKALKNSPIIPVPEIFFKKEDSSEPFLKWYNEEINKKLKEANEILNKYLEAQEKA	14.890029203102467	0.24454495351342212	63.01364517211914	0.6373062133789062	15.175211906433105	27.989774703979492	16.03897476196289
spikerbd-binder-100-nr2-run-1_result_11	20	PNLCPFGEVFNATRFASVYAWNRKRISNCVADYSVLYNSASFSTFKCYGVSPTKLNDLCFTNVYADSFVIRGDEVRQIAPGQTGKIADYNYKLPDDFTGCVIAWNSNNLDSKVGGNYNYLYRLFRKSNLKPFERDISTEIYQAGSTPCNGVEGFNCYFPLQSYGFQPTNGVGYQPYRVVVLSFELLHAPATVC:EEIDPTPASAIQSAYYYFKKVLEDAKKKNSLKKENLKKAKNFEDFLKALKSSPLLPLPELLFEDKDDMKPIIDWYNTEMNKKLKEANEILKKYLEQQEAA	18.462847503484923	0.22733343771562808	46.75675582885742	0.6377154588699341	15.878689765930176	28.20953941345215	16.665462493896484
spikerbd-binder-100-nr2-run-1_result_11	21	PNLCPFGEVFNATRFASVYAWNRKRISNCVADYSVLYNSASFSTFKCYGVSPTKLNDLCFTNVYADSFVIRGDEVRQIAPGQTGKIADYNYKLPDDFTGCVIAWNSNNLDSKVGGNYNYLYRLFRKSNLKPFERDISTEIYQAGSTPCNGVEGFNCYFPLQSYGFQPTNGVGYQPYRVVVLSFELLHAPATVC:EIINPTPATAIQAAYYYFNKVLEDAKKRNSLKKENLKKAKYYEELLKALEASPLLPVPELLFEPEDDMEPFLKWYNEELNKKLKEANKILNEYLEAQEKA	12.289789716106064	0.3890508196824638	50.70059585571289	0.634335994720459	15.812430381774902	28.235309600830078	18.708297729492188
spikerbd-binder-100-nr2-run-1_result_11	22	PNLCPFGEVFNATRFASVYAWNRKRISNCVADYSVLYNSASFSTFKCYGVSPTKLNDLCFTNVYADSFVIRGDEVRQIAPGQTGKIADYNYKLPDDFTGCVIAWNSNNLDSKVGGNYNYLYRLFRKSNLKPFERDISTEIYQAGSTPCNGVEGFNCYFPLQSYGFQPTNGVGYQPYRVVVLSFELLHAPATVC:AIINPTKATAIQAAYYYLKKVLEDAEKRNSIKFENLKKAKYFDELLKALKNSPYIKVPEIFFEPNDNPEPFLDWYNNEINKKLKEANEILKAYEEAQKAA	13.226882235812496	0.28820461561296945	71.80493927001953	0.6355446577072144	14.787432670593262	28.00159454345703	18.474414825439453
spikerbd-binder-100-nr2-run-1_result_11	23	PNLCPFGEVFNATRFASVYAWNRKRISNCVADYSVLYNSASFSTFKCYGVSPTKLNDLCFTNVYADSFVIRGDEVRQIAPGQTGKIADYNYKLPDDFTGCVIAWNSNNLDSKVGGNYNYLYRLFRKSNLKPFERDISTEIYQAGSTPCNGVEGFNCYFPLQSYGFQPTNGVGYQPYRVVVLSFELLHAPATVC:AVINPTPATAIQAAKYYLDKVLEDAKKNKSYKMENLKKAKYYEELLKALKNSPLIPFPEILKKKENDIKPLLEWYNNEINKLMKKANEILRQYQEQQEAA	21.66615134739516	0.1898993473987614	54.81345748901367	0.6349865198135376	15.736963272094727	28.345672607421875	17.720447540283203
spikerbd-binder-100-nr2-run-1_result_11	24	PNLCPFGEVFNATRFASVYAWNRKRISNCVADYSVLYNSASFSTFKCYGVSPTKLNDLCFTNVYADSFVIRGDEVRQIAPGQTGKIADYNYKLPDDFTGCVIAWNSNNLDSKVGGNYNYLYRLFRKSNLKPFERDISTEIYQAGSTPCNGVEGFNCYFPLQSYGFQPTNGVGYQPYRVVVLSFELLHAPATVC:AVIDPTPATAIQAAYYYFNKVLKDAKERKDLSMENLKKAKYFDELMAALKNSPILPVPEILFKPEDDPKPLLEWYNTELNKKMKEANEILKAYEEAQKAA	13.097992131098032	0.29180526184454353	78.41776275634766	0.6334781646728516	14.728596687316895	28.124528884887695	18.019838333129883
spikerbd-binder-100-nr2-run-1_result_11	25	PNLCPFGEVFNATRFASVYAWNRKRISNCVADYSVLYNSASFSTFKCYGVSPTKLNDLCFTNVYADSFVIRGDEVRQIAPGQTGKIADYNYKLPDDFTGCVIAWNSNNLDSKVGGNYNYLYRLFRKSNLKPFERDISTEIYQAGSTPCNGVEGFNCYFPLQSYGFQPTNGVGYQPYRVVVLSFELLHAPATVC:AEIDPTPATAIQAAYYYAKKVLEDAKKNNSLKKENLKKAEHFEDLLKALKNSPLIPLPELLFENKDSMEPFLKWFNETLNKKLKEANEILKKYEEAQRAA	15.193543098513276	0.22384409380359635	59.02375030517578	0.6368600130081177	15.233366966247559	27.96731185913086	17.90898895263672
spikerbd-binder-100-nr2-run-1_result_11	26	PNLCPFGEVFNATRFASVYAWNRKRISNCVADYSVLYNSASFSTFKCYGVSPTKLNDLCFTNVYADSFVIRGDEVRQIAPGQTGKIADYNYKLPDDFTGCVIAWNSNNLDSKVGGNYNYLYRLFRKSNLKPFERDISTEIYQAGSTPCNGVEGFNCYFPLQSYGFQPTNGVGYQPYRVVVLSFELLHAPATVC:AEIDPTPATAIQSAAYYLNKVINDALKRNSLKFENLKKAEYFDEFLKALKASPYIPYPEILEKKEPSSKPFIEWYNTEINKKLAEANKILKAYEEAQKAA	16.034453545247786	0.23818345237767366	48.84713363647461	0.6369585990905762	15.74984073638916	28.21901512145996	16.886394500732422
spikerbd-binder-100-nr2-run-1_result_11	27	PNLCPFGEVFNATRFASVYAWNRKRISNCVADYSVLYNSASFSTFKCYGVSPTKLNDLCFTNVYADSFVIRGDEVRQIAPGQTGKIADYNYKLPDDFTGCVIAWNSNNLDSKVGGNYNYLYRLFRKSNLKPFERDISTEIYQAGSTPCNGVEGFNCYFPLQSYGFQPTNGVGYQPYRVVVLSFELLHAPATVC:AVINPTPASAIQAAYYYLKKVIEDAKKRKDLSFENLKKAEYYEEFVKALKASPLIPYPEILEKKEDNPEPFLEWFNNEMSKKLKEANEILKKYLEQQEAA	12.29268180800523	0.3057300815832277	69.95618438720703	0.6356737613677979	14.801244735717773	27.756391525268555	16.903045654296875
spikerbd-binder-100-nr2-run-1_result_11	28	PNLCPFGEVFNATRFASVYAWNRKRISNCVADYSVLYNSASFSTFKCYGVSPTKLNDLCFTNVYADSFVIRGDEVRQIAPGQTGKIADYNYKLPDDFTGCVIAWNSNNLDSKVGGNYNYLYRLFRKSNLKPFERDISTEIYQAGSTPCNGVEGFNCYFPLQSYGFQPTNGVGYQPYRVVVLSFELLHAPATVC:KVIDPTPASAIQSAYYYFKKVLEDAKKRKSLKKENLKKAKYFDELLKALKSSPLIPVPSLLFENKDSSEPFLEWFNNEMSKKLKEANKILKEYLEAQEKA	20.596375134585422	0.2147293453127496	45.25497055053711	0.6379818916320801	15.87325668334961	28.036420822143555	18.060619354248047
spikerbd-binder-100-nr2-run-1_result_11	29	PNLCPFGEVFNATRFASVYAWNRKRISNCVADYSVLYNSASFSTFKCYGVSPTKLNDLCFTNVYADSFVIRGDEVRQIAPGQTGKIADYNYKLPDDFTGCVIAWNSNNLDSKVGGNYNYLYRLFRKSNLKPFERDISTEIYQAGSTPCNGVEGFNCYFPLQSYGFQPTNGVGYQPYRVVVLSFELLHAPATVC:EIINPTPASAIQAAYYYLKKVLEDAEKNKDIKKENLKKAENFEKLKKALENSSLIPVPEILKKNEDSMEPFLKYYNEYINEKLKEANEILKKYEEQQEKA	16.620921457146366	0.2137251087621549	48.47259521484375	0.6357723474502563	15.769604682922363	28.185455322265625	17.445743560791016
spikerbd-binder-100-nr2-run-1_result_11	30	PNLCPFGEVFNATRFASVYAWNRKRISNCVADYSVLYNSASFSTFKCYGVSPTKLNDLCFTNVYADSFVIRGDEVRQIAPGQTGKIADYNYKLPDDFTGCVIAWNSNNLDSKVGGNYNYLYRLFRKSNLKPFERDISTEIYQAGSTPCNGVEGFNCYFPLQSYGFQPTNGVGYQPYRVVVLSFELLHAPATVC:EEINPTPATAIQAAAYYLKKVLEDAKKRNSLKKENLKKAKYFEELIKALKNSPLIPFPEIFEKDEDSMEPFLKWYNEEISKLLKEANEILKKYLEQQEKK	19.814587939633903	0.22641877369408234	50.66712951660156	0.6355413794517517	15.88703727722168	28.55370330810547	19.338645935058594
spikerbd-binder-100-nr2-run-1_result_11	31	PNLCPFGEVFNATRFASVYAWNRKRISNCVADYSVLYNSASFSTFKCYGVSPTKLNDLCFTNVYADSFVIRGDEVRQIAPGQTGKIADYNYKLPDDFTGCVIAWNSNNLDSKVGGNYNYLYRLFRKSNLKPFERDISTEIYQAGSTPCNGVEGFNCYFPLQSYGFQPTNGVGYQPYRVVVLSFELLHAPATVC:EEIDPTPATAIQAAYYYLKKVLEDAKKRKDLSFENLKKAEHFEDLLKALKASPLIPVPEILFENKDSMEPFLKWYNEEMSKKLKEANKILQEYEEAQRKK	12.958563311848481	0.2916955052320926	76.82537841796875	0.6343270540237427	14.7393798828125	28.050445556640625	17.271318435668945
spikerbd-binder-100-nr2-run-1_result_11	32	PNLCPFGEVFNATRFASVYAWNRKRISNCVADYSVLYNSASFSTFKCYGVSPTKLNDLCFTNVYADSFVIRGDEVRQIAPGQTGKIADYNYKLPDDFTGCVIAWNSNNLDSKVGGNYNYLYRLFRKSNLKPFERDISTEIYQAGSTPCNGVEGFNCYFPLQSYGFQPTNGVGYQPYRVVVLSFELLHAPATVC:EEINPTPASAIQAAYYYFNKVLEDAKKRKDLSFENLKKAEYYEELLKALKNSPLLPYPKILEEPNDNPEPLLEWYNTELNKKLKEANEILKKYLEQKKAK	12.88433795937698	0.3046810938558383	71.50357055664062	0.633884072303772	14.988289833068848	28.232074737548828	16.80483055114746
spikerbd-binder-100-nr2-run-1_result_11	33	PNLCPFGEVFNATRFASVYAWNRKRISNCVADYSVLYNSASFSTFKCYGVSPTKLNDLCFTNVYADSFVIRGDEVRQIAPGQTGKIADYNYKLPDDFTGCVIAWNSNNLDSKVGGNYNYLYRLFRKSNLKPFERDISTEIYQAGSTPCNGVEGFNCYFPLQSYGFQPTNGVGYQPYRVVVLSFELLHAPATVC:SIIDPTPATAIQSAYYYLKKVLEDAKKRKDLSKENLKKAKYFEELKKALKSSPLLPYPEIFEKDEDSSEPFIEWYNNEINKKLKEANKILKEYEEQQEAA	19.060264575940735	0.2096141134130632	47.56459045410156	0.6364632844924927	15.94708251953125	28.31793975830078	18.407081604003906
spikerbd-binder-100-nr2-run-1_result_11	34	PNLCPFGEVFNATRFASVYAWNRKRISNCVADYSVLYNSASFSTFKCYGVSPTKLNDLCFTNVYADSFVIRGDEVRQIAPGQTGKIADYNYKLPDDFTGCVIAWNSNNLDSKVGGNYNYLYRLFRKSNLKPFERDISTEIYQAGSTPCNGVEGFNCYFPLQSYGFQPTNGVGYQPYRVVVLSFELLHAPATVC:KVINPTPATAIQAAKYYLDKVIEDAKKKNSLKKENLKKAKYFEELMKALKSSPLLPVPELFYKNEDSSEPFLEWYNNEINKKMKEANEILKKYEEEKEAA	18.305069753154633	0.2689529175010951	55.83997344970703	0.6351824998855591	15.430388450622559	28.189233779907227	16.97796630859375
spikerbd-binder-100-nr2-run-1_result_11	35	PNLCPFGEVFNATRFASVYAWNRKRISNCVADYSVLYNSASFSTFKCYGVSPTKLNDLCFTNVYADSFVIRGDEVRQIAPGQTGKIADYNYKLPDDFTGCVIAWNSNNLDSKVGGNYNYLYRLFRKSNLKPFERDISTEIYQAGSTPCNGVEGFNCYFPLQSYGFQPTNGVGYQPYRVVVLSFELLHAPATVC:APIDPTPASAIQAAYYYLNKVLKDAEKNNSLKFENLKKAKYFDELLKALKSSPLIPVPEIFFKKENSSEPLLEWYNTEINKKMKEANEILKKYEEEQKAA	17.12472771326009	0.19926639016245437	64.0965347290039	0.6368581652641296	15.054048538208008	27.98101806640625	16.43903923034668
spikerbd-binder-100-nr2-run-1_result_11	36	PNLCPFGEVFNATRFASVYAWNRKRISNCVADYSVLYNSASFSTFKCYGVSPTKLNDLCFTNVYADSFVIRGDEVRQIAPGQTGKIADYNYKLPDDFTGCVIAWNSNNLDSKVGGNYNYLYRLFRKSNLKPFERDISTEIYQAGSTPCNGVEGFNCYFPLQSYGFQPTNGVGYQPYRVVVLSFELLHAPATVC:EEIDPTPASAIQSAYYYLKKVIEDAKKNNSLKKENLKKAKNYDKLIAALKNSPLIPFPEIFKEKKDSSEPFIKWYEEEINKKMKEANEILKKYLEQQEKA	15.382201015909558	0.21855951150271377	61.84324264526367	0.6354224681854248	15.161376953125	27.98948097229004	18.596214294433594
spikerbd-binder-100-nr2-run-1_result_11	37	PNLCPFGEVFNATRFASVYAWNRKRISNCVADYSVLYNSASFSTFKCYGVSPTKLNDLCFTNVYADSFVIRGDEVRQIAPGQTGKIADYNYKLPDDFTGCVIAWNSNNLDSKVGGNYNYLYRLFRKSNLKPFERDISTEIYQAGSTPCNGVEGFNCYFPLQSYGFQPTNGVGYQPYRVVVLSFELLHAPATVC:AEINPTPATAIQAAYYYFEKVIKDAKARNSLKKENLKKAKNFDKLLAALKNSPLLKLPELFFKDEPSSKPLIEWYEKEMSKKLKEANEILKKYEEEKKAK	20.34103214108571	0.19238362225836517	59.89560317993164	0.6363474726676941	15.076651573181152	27.73710060119629	16.369550704956055
spikerbd-binder-100-nr2-run-1_result_11	38	PNLCPFGEVFNATRFASVYAWNRKRISNCVADYSVLYNSASFSTFKCYGVSPTKLNDLCFTNVYADSFVIRGDEVRQIAPGQTGKIADYNYKLPDDFTGCVIAWNSNNLDSKVGGNYNYLYRLFRKSNLKPFERDISTEIYQAGSTPCNGVEGFNCYFPLQSYGFQPTNGVGYQPYRVVVLSFELLHAPATVC:AVIDPTPATAIQAAKYYFDKVLKDALARDSLKKENLKKAKYFDELVAALKNSPLIPFPEILTKDEPSSEPLIEWYNKELNKKMKEANEILNAYLEAQEAA	16.346076997033403	0.22701187766068673	48.56432342529297	0.6356784105300903	15.822539329528809	28.343639373779297	19.955881118774414
spikerbd-binder-100-nr2-run-1_result_11	39	PNLCPFGEVFNATRFASVYAWNRKRISNCVADYSVLYNSASFSTFKCYGVSPTKLNDLCFTNVYADSFVIRGDEVRQIAPGQTGKIADYNYKLPDDFTGCVIAWNSNNLDSKVGGNYNYLYRLFRKSNLKPFERDISTEIYQAGSTPCNGVEGFNCYFPLQSYGFQPTNGVGYQPYRVVVLSFELLHAPATVC:EIINPTPASAIQAAAYYLKKVLEDAKKKKNLSKENLKKAEYFDELLKALKNSPLIPYPEILKEPKNSSKPLLEWYNKEINKKLKEANEILDKYLAEQKAA	20.343413182572736	0.18372271436643367	46.93024444580078	0.6380506753921509	15.922760009765625	28.323505401611328	17.726137161254883
spikerbd-binder-100-nr2-run-1_result_11	40	PNLCPFGEVFNATRFASVYAWNRKRISNCVADYSVLYNSASFSTFKCYGVSPTKLNDLCFTNVYADSFVIRGDEVRQIAPGQTGKIADYNYKLPDDFTGCVIAWNSNNLDSKVGGNYNYLYRLFRKSNLKPFERDISTEIYQAGSTPCNGVEGFNCYFPLQSYGFQPTNGVGYQPYRVVVLSFELLHAPATVC:AVLNPTPATAIQAAYYYAKKVLEDAKKRKNLSKENLKKAKYFDKLLAALKNSPLIPVPELLFKDEDDPSPFLKWFNEEMNKKLKEANEILKKYEEQQKAA	17.00046580109139	0.2398944607436883	56.38612365722656	0.6358789205551147	15.38019847869873	28.055419921875	18.64291763305664
spikerbd-binder-100-nr2-run-1_result_11	41	PNLCPFGEVFNATRFASVYAWNRKRISNCVADYSVLYNSASFSTFKCYGVSPTKLNDLCFTNVYADSFVIRGDEVRQIAPGQTGKIADYNYKLPDDFTGCVIAWNSNNLDSKVGGNYNYLYRLFRKSNLKPFERDISTEIYQAGSTPCNGVEGFNCYFPLQSYGFQPTNGVGYQPYRVVVLSFELLHAPATVC:EVIDPTPASAIQAAYYYFNKVLNDALKNNSLKKENLKKAKYFDELVKALKSSPLIPYPELLEKDEPSSEPFLEWYNKEMSKKLKEANEILKKYLEAQEAA	18.390507827497245	0.22057817470876606	41.39970016479492	0.6378165483474731	16.02098274230957	28.256488800048828	18.226600646972656
spikerbd-binder-100-nr2-run-1_result_11	42	PNLCPFGEVFNATRFASVYAWNRKRISNCVADYSVLYNSASFSTFKCYGVSPTKLNDLCFTNVYADSFVIRGDEVRQIAPGQTGKIADYNYKLPDDFTGCVIAWNSNNLDSKVGGNYNYLYRLFRKSNLKPFERDISTEIYQAGSTPCNGVEGFNCYFPLQSYGFQPTNGVGYQPYRVVVLSFELLHAPATVC:AVINPTPASAIQSAYYYFKKVLEDAKKRKDLSKENLKKAEHYEELVKALKSSPILPYPELLEKPEPSSEPLLKYYNETLSKKLAEANKILNEYLEQQEAA	19.290869988899907	0.22884408456703612	46.00864028930664	0.6368396282196045	15.904582977294922	28.115447998046875	18.511821746826172
spikerbd-binder-100-nr2-run-1_result_11	43	PNLCPFGEVFNATRFASVYAWNRKRISNCVADYSVLYNSASFSTFKCYGVSPTKLNDLCFTNVYADSFVIRGDEVRQIAPGQTGKIADYNYKLPDDFTGCVIAWNSNNLDSKVGGNYNYLYRLFRKSNLKPFERDISTEIYQAGSTPCNGVEGFNCYFPLQSYGFQPTNGVGYQPYRVVVLSFELLHAPATVC:EEINPTPASAIQSAYYYLKKVLEDAKKRKDLSKENLKKAKYYEELLKALKSSPLIPVPEIFFKDEDDSKPLLEWYNNEINKKLKEANEILKKYEEEKRAA	19.958799085109945	0.20982019411162178	49.56232452392578	0.6374994516372681	15.768780708312988	28.06488800048828	16.8835506439209
spikerbd-binder-100-nr2-run-1_result_11	44	PNLCPFGEVFNATRFASVYAWNRKRISNCVADYSVLYNSASFSTFKCYGVSPTKLNDLCFTNVYADSFVIRGDEVRQIAPGQTGKIADYNYKLPDDFTGCVIAWNSNNLDSKVGGNYNYLYRLFRKSNLKPFERDISTEIYQAGSTPCNGVEGFNCYFPLQSYGFQPTNGVGYQPYRVVVLSFELLHAPATVC:AVINPTPASAIQSAYYYLETVLKDAKERNSISKENLKKAKNYDKLLKALENSPIIPVPEILKENKPSSEPFLKWYNEEINKLMKEANKILKEYEEQQKAA	9.547575655237734	0.4293446976017981	44.40768814086914	0.6376819014549255	15.667773246765137	27.867158889770508	18.351070404052734
spikerbd-binder-100-nr2-run-1_result_11	45	PNLCPFGEVFNATRFASVYAWNRKRISNCVADYSVLYNSASFSTFKCYGVSPTKLNDLCFTNVYADSFVIRGDEVRQIAPGQTGKIADYNYKLPDDFTGCVIAWNSNNLDSKVGGNYNYLYRLFRKSNLKPFERDISTEIYQAGSTPCNGVEGFNCYFPLQSYGFQPTNGVGYQPYRVVVLSFELLHAPATVC:AVINPTPATAIQEAYYYLKKVIEDAKKKNSLKKENLKKAKNFDKLLKALKNSPLIPVPEIFFKDEDDMKPFLEWYNTEMNKLMKEANEILKAYEEAQEAA	16.702363622245507	0.1981837356574508	75.94363403320312	0.6378639936447144	14.61560344696045	27.80518341064453	14.279594421386719
spikerbd-binder-100-nr2-run-1_result_11	46	PNLCPFGEVFNATRFASVYAWNRKRISNCVADYSVLYNSASFSTFKCYGVSPTKLNDLCFTNVYADSFVIRGDEVRQIAPGQTGKIADYNYKLPDDFTGCVIAWNSNNLDSKVGGNYNYLYRLFRKSNLKPFERDISTEIYQAGSTPCNGVEGFNCYFPLQSYGFQPTNGVGYQPYRVVVLSFELLHAPATVC:PIINPTPATAIQAAYYYFKKVIEDAKKRKNLSKENLKKAKYFDELLKALKNSPLIPVPELFFKNEDSAKPLIDWYNNEMNKKLKEANEILKKYEEAQKAA	20.330663339652105	0.20650868123316268	53.83174514770508	0.6362311840057373	15.804719924926758	28.345041275024414	18.631855010986328
spikerbd-binder-100-nr2-run-1_result_11	47	PNLCPFGEVFNATRFASVYAWNRKRISNCVADYSVLYNSASFSTFKCYGVSPTKLNDLCFTNVYADSFVIRGDEVRQIAPGQTGKIADYNYKLPDDFTGCVIAWNSNNLDSKVGGNYNYLYRLFRKSNLKPFERDISTEIYQAGSTPCNGVEGFNCYFPLQSYGFQPTNGVGYQPYRVVVLSFELLHAPATVC:AEINPTPATAIQAAYYYLKKVLEDAKKRNSIKKENLKKAKYFEELKKALKASPLIPYPKIFEEKEDSMEPFLEWYNTEMSKLLKEANEILRKYLEAQEAA	16.43985971815015	0.21484959856761326	59.69181442260742	0.6344541907310486	15.377779960632324	28.33285140991211	18.4381160736084
spikerbd-binder-100-nr2-run-1_result_11	48	PNLCPFGEVFNATRFASVYAWNRKRISNCVADYSVLYNSASFSTFKCYGVSPTKLNDLCFTNVYADSFVIRGDEVRQIAPGQTGKIADYNYKLPDDFTGCVIAWNSNNLDSKVGGNYNYLYRLFRKSNLKPFERDISTEIYQAGSTPCNGVEGFNCYFPLQSYGFQPTNGVGYQPYRVVVLSFELLHAPATVC:AVINPTPASAIQAAYYYFKKVLEDALKKNSLKKENLKKAEYYDELLKALKSSPLLKVPELFFKPEDSSKPLIEWYNTEMNKKLKEANKILQAYEDAQKAA	16.529843472252875	0.23056515335168012	49.54851531982422	0.6361255645751953	15.79419994354248	28.2095947265625	17.387205123901367
spikerbd-binder-100-nr2-run-1_result_11	49	PNLCPFGEVFNATRFASVYAWNRKRISNCVADYSVLYNSASFSTFKCYGVSPTKLNDLCFTNVYADSFVIRGDEVRQIAPGQTGKIADYNYKLPDDFTGCVIAWNSNNLDSKVGGNYNYLYRLFRKSNLKPFERDISTEIYQAGSTPCNGVEGFNCYFPLQSYGFQPTNGVGYQPYRVVVLSFELLHAPATVC:EEIDPTEASAIQAAYYYFKKVLEDAKKNNSLKKENLKKAKHFEDLLKSLKSSPYLPFPEIFKEKKDDMKPLLEYFNTELSKKLKEANKILKEYEEKEKAK	20.470685977121807	0.21158880147087616	48.31061553955078	0.6377302408218384	15.757834434509277	28.065711975097656	18.483131408691406
spikerbd-binder-100-nr2-run-1_result_11	50	PNLCPFGEVFNATRFASVYAWNRKRISNCVADYSVLYNSASFSTFKCYGVSPTKLNDLCFTNVYADSFVIRGDEVRQIAPGQTGKIADYNYKLPDDFTGCVIAWNSNNLDSKVGGNYNYLYRLFRKSNLKPFERDISTEIYQAGSTPCNGVEGFNCYFPLQSYGFQPTNGVGYQPYRVVVLSFELLHAPATVC:EEIDPTKASAIQAAYYYFKKVLEDAKKRKNLSKENLKKAEYFDEFLAALKNSPYLPVPELLFENKPSSEPLINWFNTEMNKKLKEANEILKKYLEQQEKK	19.30178712745953	0.24784677649302447	50.24954605102539	0.6362980008125305	15.776780128479004	28.291748046875	18.268831253051758
spikerbd-binder-100-nr2-run-1_result_11	51	PNLCPFGEVFNATRFASVYAWNRKRISNCVADYSVLYNSASFSTFKCYGVSPTKLNDLCFTNVYADSFVIRGDEVRQIAPGQTGKIADYNYKLPDDFTGCVIAWNSNNLDSKVGGNYNYLYRLFRKSNLKPFERDISTEIYQAGSTPCNGVEGFNCYFPLQSYGFQPTNGVGYQPYRVVVLSFELLHAPATVC:SVINPTPATAIQAAYYYFNKVLEDAKKRKNLSMENLKKAKYFEELLKALESSPLIPVPELLKKKEDSSEPLLKWYNEEMNKKLKEANKILDAYLKAQEAA	18.63471332755262	0.20310901798234657	45.33893966674805	0.637759804725647	15.737585067749023	28.001527786254883	18.308761596679688
spikerbd-binder-100-nr2-run-1_result_11	52	PNLCPFGEVFNATRFASVYAWNRKRISNCVADYSVLYNSASFSTFKCYGVSPTKLNDLCFTNVYADSFVIRGDEVRQIAPGQTGKIADYNYKLPDDFTGCVIAWNSNNLDSKVGGNYNYLYRLFRKSNLKPFERDISTEIYQAGSTPCNGVEGFNCYFPLQSYGFQPTNGVGYQPYRVVVLSFELLHAPATVC:AEINPTPASAIQAAYYYLKKVLEDAKKRKNLSFENLKKAKNYEKLIAALKASPLLPFPEIFKKKEDSSEELIKWYNEEINKKMKEANEILKKYEEAKRAA	14.361661493043211	0.25525608803910715	60.52793884277344	0.6352174282073975	15.42911434173584	28.074033737182617	17.787839889526367
spikerbd-binder-100-nr2-run-1_result_11	53	PNLCPFGEVFNATRFASVYAWNRKRISNCVADYSVLYNSASFSTFKCYGVSPTKLNDLCFTNVYADSFVIRGDEVRQIAPGQTGKIADYNYKLPDDFTGCVIAWNSNNLDSKVGGNYNYLYRLFRKSNLKPFERDISTEIYQAGSTPCNGVEGFNCYFPLQSYGFQPTNGVGYQPYRVVVLSFELLHAPATVC:EEIDPTPATAIQAAYYYAKKVLEDAKKNNSIKKENLKKAKYYDELLAALKNSPLIPFPSIFTKNENSIEPFLNYFNNTLNEKLKEANKILKEYEEAKKKK	20.60039947560609	0.1686726665527452	47.49256896972656	0.6382564306259155	15.864285469055176	28.188026428222656	17.232744216918945
spikerbd-binder-100-nr2-run-1_result_11	54	PNLCPFGEVFNATRFASVYAWNRKRISNCVADYSVLYNSASFSTFKCYGVSPTKLNDLCFTNVYADSFVIRGDEVRQIAPGQTGKIADYNYKLPDDFTGCVIAWNSNNLDSKVGGNYNYLYRLFRKSNLKPFERDISTEIYQAGSTPCNGVEGFNCYFPLQSYGFQPTNGVGYQPYRVVVLSFELLHAPATVC:EVIDPTPASAIQAAYYYFKKVLEDAKKKESLKKENLKKAKNYDKLLKALKTSPLIPYPELFEKDEPSMEPFLKYYNEVMNKKLKEANKILKEYEEQQKAA	13.215238192321403	0.2986794361521542	47.65972900390625	0.6349667906761169	15.950361251831055	28.387683868408203	17.894208908081055
spikerbd-binder-100-nr2-run-1_result_11	55	PNLCPFGEVFNATRFASVYAWNRKRISNCVADYSVLYNSASFSTFKCYGVSPTKLNDLCFTNVYADSFVIRGDEVRQIAPGQTGKIADYNYKLPDDFTGCVIAWNSNNLDSKVGGNYNYLYRLFRKSNLKPFERDISTEIYQAGSTPCNGVEGFNCYFPLQSYGFQPTNGVGYQPYRVVVLSFELLHAPATVC:AEINPTPATAIQQAYYYFKKVLEDAKKRKSLKKENLKKAEYFEELLKALKNSPEIPVPELLFKDEDDMKPFLEWYNNELNKKLKEANEILRKYLEEQEKK	18.013850424223918	0.24317095167348057	50.13892364501953	0.6370087265968323	15.815694808959961	28.131383895874023	19.00640106201172
spikerbd-binder-100-nr2-run-1_result_11	56	PNLCPFGEVFNATRFASVYAWNRKRISNCVADYSVLYNSASFSTFKCYGVSPTKLNDLCFTNVYADSFVIRGDEVRQIAPGQTGKIADYNYKLPDDFTGCVIAWNSNNLDSKVGGNYNYLYRLFRKSNLKPFERDISTEIYQAGSTPCNGVEGFNCYFPLQSYGFQPTNGVGYQPYRVVVLSFELLHAPATVC:AEIDPTKASAIQAAKYYFDKVLEDAKKRKSLKKENLKKAKYFDELMKALKSSPYIPVPSLFFENKDSSEPLLTWYNTELSKKMKEANEILKKYEEQQKAK	16.24416805478045	0.3449825595410394	44.20827102661133	0.6347659230232239	16.0467586517334	28.42926788330078	20.218456268310547
spikerbd-binder-100-nr2-run-1_result_11	57	PNLCPFGEVFNATRFASVYAWNRKRISNCVADYSVLYNSASFSTFKCYGVSPTKLNDLCFTNVYADSFVIRGDEVRQIAPGQTGKIADYNYKLPDDFTGCVIAWNSNNLDSKVGGNYNYLYRLFRKSNLKPFERDISTEIYQAGSTPCNGVEGFNCYFPLQSYGFQPTNGVGYQPYRVVVLSFELLHAPATVC:EVIDPTPASAIQAAYYYLKKVLEDAKKRNSLKKKNLEKAEYFEELKKALEASPLLPVPEIFKDPTDDMKPFLKWYNEEMSKKLKEANEILKKYLEQQEAA	18.531407705530718	0.23479402310629846	44.300838470458984	0.6363584399223328	16.01032066345215	28.292381286621094	13.937821388244629
spikerbd-binder-100-nr2-run-1_result_11	58	PNLCPFGEVFNATRFASVYAWNRKRISNCVADYSVLYNSASFSTFKCYGVSPTKLNDLCFTNVYADSFVIRGDEVRQIAPGQTGKIADYNYKLPDDFTGCVIAWNSNNLDSKVGGNYNYLYRLFRKSNLKPFERDISTEIYQAGSTPCNGVEGFNCYFPLQSYGFQPTNGVGYQPYRVVVLSFELLHAPATVC:KEIDPTPASAIQAAYYYFKKVLEDAKKNKSLKKENLKKAENFEKLLAALKNSPIIPVPEILFKNEDSMEPLLKWYEEELNKLMKEANKILKKYEEEKKAK	21.57024401142032	0.18903852569410298	50.41218566894531	0.6392761468887329	15.604595184326172	27.905134201049805	16.294954299926758
spikerbd-binder-100-nr2-run-1_result_11	59	PNLCPFGEVFNATRFASVYAWNRKRISNCVADYSVLYNSASFSTFKCYGVSPTKLNDLCFTNVYADSFVIRGDEVRQIAPGQTGKIADYNYKLPDDFTGCVIAWNSNNLDSKVGGNYNYLYRLFRKSNLKPFERDISTEIYQAGSTPCNGVEGFNCYFPLQSYGFQPTNGVGYQPYRVVVLSFELLHAPATVC:AEIDPTPASAIQQAYYYFKKVLEDAKKRKSLKKENLKKAKYFEDLMKALKASPLLPVPELLFEDKDSMEPLLKWYNEELKKKMAEANKILKAYLEQQEAK	16.89989641426818	0.2705357489345359	48.26002502441406	0.6357108950614929	16.006576538085938	28.38719367980957	17.689001083374023
spikerbd-binder-100-nr2-run-1_result_11	60	PNLCPFGEVFNATRFASVYAWNRKRISNCVADYSVLYNSASFSTFKCYGVSPTKLNDLCFTNVYADSFVIRGDEVRQIAPGQTGKIADYNYKLPDDFTGCVIAWNSNNLDSKVGGNYNYLYRLFRKSNLKPFERDISTEIYQAGSTPCNGVEGFNCYFPLQSYGFQPTNGVGYQPYRVVVLSFELLHAPATVC:EVIDPTPATQIQAAYYYFKKVLEDAKKRKDLKKENLKKAKNFEKLLKALEASPLIPVPEILFEPKDDPEPLLKWYNETLSKLMKKANEILKKYEEQQKAA	19.36223634235481	0.2036214279416981	51.1620979309082	0.6365146040916443	15.790611267089844	28.24954605102539	16.377307891845703
spikerbd-binder-100-nr2-run-1_result_11	61	PNLCPFGEVFNATRFASVYAWNRKRISNCVADYSVLYNSASFSTFKCYGVSPTKLNDLCFTNVYADSFVIRGDEVRQIAPGQTGKIADYNYKLPDDFTGCVIAWNSNNLDSKVGGNYNYLYRLFRKSNLKPFERDISTEIYQAGSTPCNGVEGFNCYFPLQSYGFQPTNGVGYQPYRVVVLSFELLHAPATVC:AEIDPTPASAIQSAYYYFKKVLEDAKKKKDISFENLKKAEYYEDLINSLKNSPLIPYPEILKKKEDNPEPLLEWFNNELNKKLKEANKILKAYEEAQRAA	13.04947767345072	0.28133716368990047	78.30864715576172	0.637157142162323	14.468817710876465	27.61501121520996	18.276168823242188
spikerbd-binder-100-nr2-run-1_result_11	62	PNLCPFGEVFNATRFASVYAWNRKRISNCVADYSVLYNSASFSTFKCYGVSPTKLNDLCFTNVYADSFVIRGDEVRQIAPGQTGKIADYNYKLPDDFTGCVIAWNSNNLDSKVGGNYNYLYRLFRKSNLKPFERDISTEIYQAGSTPCNGVEGFNCYFPLQSYGFQPTNGVGYQPYRVVVLSFELLHAPATVC:TPINPTPASAIQAAYYYFKKVLEDAEKNNSLKMENLKKAKYFEELMKALKASPLIPVPEIFFKPEDSSEPLLEWFNTELSKKMKEANEILRAYEEAQRAA	14.219847165167934	0.25729631563533206	62.74982833862305	0.63411945104599	15.182719230651855	28.202421188354492	19.49798583984375
spikerbd-binder-100-nr2-run-1_result_11	63	PNLCPFGEVFNATRFASVYAWNRKRISNCVADYSVLYNSASFSTFKCYGVSPTKLNDLCFTNVYADSFVIRGDEVRQIAPGQTGKIADYNYKLPDDFTGCVIAWNSNNLDSKVGGNYNYLYRLFRKSNLKPFERDISTEIYQAGSTPCNGVEGFNCYFPLQSYGFQPTNGVGYQPYRVVVLSFELLHAPATVC:AEINPTPATAIQSAKYYLDKVLEDAKKRKDISKENLKKAKYFDKLIAALKNSPLIPFPEILEKDEDDSKPFLEYYNTKINELLKKANEILKAYEEAQKAK	16.051144203756483	0.28187885746821373	46.11762619018555	0.6367027759552002	15.760677337646484	28.17865562438965	19.034191131591797
spikerbd-binder-100-nr2-run-1_result_11	64	PNLCPFGEVFNATRFASVYAWNRKRISNCVADYSVLYNSASFSTFKCYGVSPTKLNDLCFTNVYADSFVIRGDEVRQIAPGQTGKIADYNYKLPDDFTGCVIAWNSNNLDSKVGGNYNYLYRLFRKSNLKPFERDISTEIYQAGSTPCNGVEGFNCYFPLQSYGFQPTNGVGYQPYRVVVLSFELLHAPATVC:SIIDPTPASAIQAAKYYLDKVLEDAKKRNSLKFENLKKAKYFEELKKALENSSIIPVPSILEKKEPSMEPFIEWYNTEINKLLKEANEILKKYEEEKEKA	20.58528474606816	0.2097215724549832	54.24385452270508	0.6366657018661499	15.710885047912598	28.06974220275879	14.890223503112793
spikerbd-binder-100-nr2-run-1_result_11	65	PNLCPFGEVFNATRFASVYAWNRKRISNCVADYSVLYNSASFSTFKCYGVSPTKLNDLCFTNVYADSFVIRGDEVRQIAPGQTGKIADYNYKLPDDFTGCVIAWNSNNLDSKVGGNYNYLYRLFRKSNLKPFERDISTEIYQAGSTPCNGVEGFNCYFPLQSYGFQPTNGVGYQPYRVVVLSFELLHAPATVC:KPINPTPASAIQAAYYYLKKVLEDAKKRKDLSKENLKKAKNFEKLLKALKNSPLIPVPELFFKPEPSSEPFLKWFNEEISKLMKEANKILREYEEQQEKA	19.125803929441737	0.19778001068394374	49.13040542602539	0.637127697467804	15.597977638244629	27.959733963012695	16.33697509765625
spikerbd-binder-100-nr2-run-1_result_11	66	PNLCPFGEVFNATRFASVYAWNRKRISNCVADYSVLYNSASFSTFKCYGVSPTKLNDLCFTNVYADSFVIRGDEVRQIAPGQTGKIADYNYKLPDDFTGCVIAWNSNNLDSKVGGNYNYLYRLFRKSNLKPFERDISTEIYQAGSTPCNGVEGFNCYFPLQSYGFQPTNGVGYQPYRVVVLSFELLHAPATVC:AVIDPTPATAIQSAYYYAKEVLKDALKRNSISFENLKKAKNFEKLLAALKASPLLPLPEILFEKKPSAEPFLNWFYNEMNKKLAEANKILKEYEEAQKAA	12.32301925843906	0.31331074822051425	77.35919952392578	0.6346181631088257	14.65910530090332	27.992116928100586	18.769609451293945
spikerbd-binder-100-nr2-run-1_result_11	67	PNLCPFGEVFNATRFASVYAWNRKRISNCVADYSVLYNSASFSTFKCYGVSPTKLNDLCFTNVYADSFVIRGDEVRQIAPGQTGKIADYNYKLPDDFTGCVIAWNSNNLDSKVGGNYNYLYRLFRKSNLKPFERDISTEIYQAGSTPCNGVEGFNCYFPLQSYGFQPTNGVGYQPYRVVVLSFELLHAPATVC:AVIDPTPATAIQAAYYYLKKVLKDALKNNSLKKENLEKAEYFEELLKALKSSPLIPVPEILFKDEDDAKPFIEWFNNEMSKLLKKANEILQAYQEAQEAA	18.125726083237996	0.22852775738467446	43.693809509277344	0.6382570862770081	15.891347885131836	28.11676788330078	19.215417861938477
spikerbd-binder-100-nr2-run-1_result_11	68	PNLCPFGEVFNATRFASVYAWNRKRISNCVADYSVLYNSASFSTFKCYGVSPTKLNDLCFTNVYADSFVIRGDEVRQIAPGQTGKIADYNYKLPDDFTGCVIAWNSNNLDSKVGGNYNYLYRLFRKSNLKPFERDISTEIYQAGSTPCNGVEGFNCYFPLQSYGFQPTNGVGYQPYRVVVLSFELLHAPATVC:EEIDPTKASAIQSAYYYLKKVIEDAKKKENLSKENLKKAKNFDKLLEALKNSPYLPYPELFEKKEDSMEPFLDWYNNEINKKMKEANKILDEYLKAKEAK	13.813376830916166	0.2836139980408358	72.2524185180664	0.6337738633155823	14.935172080993652	28.21365737915039	18.971790313720703
spikerbd-binder-100-nr2-run-1_result_11	69	PNLCPFGEVFNATRFASVYAWNRKRISNCVADYSVLYNSASFSTFKCYGVSPTKLNDLCFTNVYADSFVIRGDEVRQIAPGQTGKIADYNYKLPDDFTGCVIAWNSNNLDSKVGGNYNYLYRLFRKSNLKPFERDISTEIYQAGSTPCNGVEGFNCYFPLQSYGFQPTNGVGYQPYRVVVLSFELLHAPATVC:EIINPTPASAIQSAYYYLKKVIEDAKKNKDLSKENLKKAKYFEELIKSLKNSPLLPFPEILKEDKDSMEPFLKWYNEEINEKLKEANEILKKYLEEQEKK	17.256162035301124	0.2624245127117001	51.69329071044922	0.636627197265625	15.836223602294922	28.238155364990234	16.91101837158203
spikerbd-binder-100-nr2-run-1_result_11	70	PNLCPFGEVFNATRFASVYAWNRKRISNCVADYSVLYNSASFSTFKCYGVSPTKLNDLCFTNVYADSFVIRGDEVRQIAPGQTGKIADYNYKLPDDFTGCVIAWNSNNLDSKVGGNYNYLYRLFRKSNLKPFERDISTEIYQAGSTPCNGVEGFNCYFPLQSYGFQPTNGVGYQPYRVVVLSFELLHAPATVC:AEINPTPASAIQSAYYYFQKVLKDAKAKKNISFENLKKAKNFEKLKKALKSSPLIPYPEILEKKENSSEPLLKWFNEEMNKKLKEANEILKAYEEAKEAA	16.582047241503453	0.20295054016044647	73.08050537109375	0.6371182799339294	14.684504508972168	27.788898468017578	15.855931282043457
spikerbd-binder-100-nr2-run-1_result_11	71	PNLCPFGEVFNATRFASVYAWNRKRISNCVADYSVLYNSASFSTFKCYGVSPTKLNDLCFTNVYADSFVIRGDEVRQIAPGQTGKIADYNYKLPDDFTGCVIAWNSNNLDSKVGGNYNYLYRLFRKSNLKPFERDISTEIYQAGSTPCNGVEGFNCYFPLQSYGFQPTNGVGYQPYRVVVLSFELLHAPATVC:KVIDPTKASAIQSAYYYLKKVIEDAKKNKDLSKENLKKAKYFDKLMAALKSSPYIPVPEIFFEDKDDPEPFLKWFNEEIKKKLKEANEILKKYEEEKKAQ	21.647341813753513	0.14995230890502728	75.71102905273438	0.6383466124534607	14.621353149414062	27.750446319580078	15.38595962524414
spikerbd-binder-100-nr2-run-1_result_11	72	PNLCPFGEVFNATRFASVYAWNRKRISNCVADYSVLYNSASFSTFKCYGVSPTKLNDLCFTNVYADSFVIRGDEVRQIAPGQTGKIADYNYKLPDDFTGCVIAWNSNNLDSKVGGNYNYLYRLFRKSNLKPFERDISTEIYQAGSTPCNGVEGFNCYFPLQSYGFQPTNGVGYQPYRVVVLSFELLHAPATVC:AVIDPTPATAIQSAYYYFKKVLEDAKKNNSIKKENLKKAKYFEDFMKALKSSPLLKVPEIFFKNENSSKPLIDWYNNELSKKLKEANEILKKYEEQQKAA	18.908894251347732	0.23004158548931555	48.67964553833008	0.636959433555603	15.612737655639648	27.917648315429688	15.429422378540039
spikerbd-binder-100-nr2-run-1_result_11	73	PNLCPFGEVFNATRFASVYAWNRKRISNCVADYSVLYNSASFSTFKCYGVSPTKLNDLCFTNVYADSFVIRGDEVRQIAPGQTGKIADYNYKLPDDFTGCVIAWNSNNLDSKVGGNYNYLYRLFRKSNLKPFERDISTEIYQAGSTPCNGVEGFNCYFPLQSYGFQPTNGVGYQPYRVVVLSFELLHAPATVC:PIINPTPATAIQEAYYYLKKVIEDAKKNNSLKFENLKKAKNFEKLLKALKASSLIPVPEILFKPENSSKPFLEWYNNTLNKKLKEANEILNKYLEEQEKK	13.738397454838937	0.26827933665541237	57.32697296142578	0.6358896493911743	15.506739616394043	28.202329635620117	18.54657745361328
spikerbd-binder-100-nr2-run-1_result_11	74	PNLCPFGEVFNATRFASVYAWNRKRISNCVADYSVLYNSASFSTFKCYGVSPTKLNDLCFTNVYADSFVIRGDEVRQIAPGQTGKIADYNYKLPDDFTGCVIAWNSNNLDSKVGGNYNYLYRLFRKSNLKPFERDISTEIYQAGSTPCNGVEGFNCYFPLQSYGFQPTNGVGYQPYRVVVLSFELLHAPATVC:SEINPTPATAIQAAYYYFKKVIEDALKKNNLSKENLKKAKYFEELLKALKSSPLLKYPEIFEKKENSSEPLIEWYNNEINKKLKEANKILKKYEEEQKAK	19.58110528862556	0.24354025941526683	53.96858215332031	0.6362059116363525	15.548226356506348	28.21770668029785	19.110803604125977
spikerbd-binder-100-nr2-run-1_result_11	75	PNLCPFGEVFNATRFASVYAWNRKRISNCVADYSVLYNSASFSTFKCYGVSPTKLNDLCFTNVYADSFVIRGDEVRQIAPGQTGKIADYNYKLPDDFTGCVIAWNSNNLDSKVGGNYNYLYRLFRKSNLKPFERDISTEIYQAGSTPCNGVEGFNCYFPLQSYGFQPTNGVGYQPYRVVVLSFELLHAPATVC:AVIDPTPATAIQSAYYYFKKVLEDAKKRKSIKKENLKKAEYYEEFLKALKNSPLLPFPEILTKPEDSMEPLLEWYNTEMNKKLKEANEILKKYEEQQKAA	14.64032751756083	0.2612503197638584	51.38102722167969	0.6369849443435669	15.602850914001465	27.990245819091797	16.89549446105957
spikerbd-binder-100-nr2-run-1_result_11	76	PNLCPFGEVFNATRFASVYAWNRKRISNCVADYSVLYNSASFSTFKCYGVSPTKLNDLCFTNVYADSFVIRGDEVRQIAPGQTGKIADYNYKLPDDFTGCVIAWNSNNLDSKVGGNYNYLYRLFRKSNLKPFERDISTEIYQAGSTPCNGVEGFNCYFPLQSYGFQPTNGVGYQPYRVVVLSFELLHAPATVC:EEINPTPATAIQSAYYYLKKVLEDAKARKDLSFENLKKAKYYEELLKALKASPLIPFPEIFKTPENDMKPFLEWFNNEINKLLKEANEILKKYLEQQEKK	20.286549763039467	0.20970813352673576	52.720863342285156	0.6377636194229126	15.459839820861816	27.891990661621094	13.875587463378906
spikerbd-binder-100-nr2-run-1_result_11	77	PNLCPFGEVFNATRFASVYAWNRKRISNCVADYSVLYNSASFSTFKCYGVSPTKLNDLCFTNVYADSFVIRGDEVRQIAPGQTGKIADYNYKLPDDFTGCVIAWNSNNLDSKVGGNYNYLYRLFRKSNLKPFERDISTEIYQAGSTPCNGVEGFNCYFPLQSYGFQPTNGVGYQPYRVVVLSFELLHAPATVC:AEINPTPATAIQAAYYYLDKVLKDAKERESLKKENLKKAKYYDELLAALKNSSLIPLPEILFKDEDDMKPFIEWYNNVMNEKLKEANEILKKYEEEKKAK	15.571835457680118	0.3708773352456819	48.38690185546875	0.6373251080513	15.80463695526123	28.024856567382812	16.350324630737305
spikerbd-binder-100-nr2-run-1_result_11	78	PNLCPFGEVFNATRFASVYAWNRKRISNCVADYSVLYNSASFSTFKCYGVSPTKLNDLCFTNVYADSFVIRGDEVRQIAPGQTGKIADYNYKLPDDFTGCVIAWNSNNLDSKVGGNYNYLYRLFRKSNLKPFERDISTEIYQAGSTPCNGVEGFNCYFPLQSYGFQPTNGVGYQPYRVVVLSFELLHAPATVC:PVIDPTPATAIQAAYYYFKKVLDDALKNNSLKKENLKKAKNFEKLLKALKASPLIPVPELLFKPEDSSEPILEWFNNEMSKLMKEANKILREYEEQQKAA	20.567165730920625	0.18915855150594824	48.68206024169922	0.6371102333068848	15.657032012939453	28.1829776763916	17.129743576049805
spikerbd-binder-100-nr2-run-1_result_11	79	PNLCPFGEVFNATRFASVYAWNRKRISNCVADYSVLYNSASFSTFKCYGVSPTKLNDLCFTNVYADSFVIRGDEVRQIAPGQTGKIADYNYKLPDDFTGCVIAWNSNNLDSKVGGNYNYLYRLFRKSNLKPFERDISTEIYQAGSTPCNGVEGFNCYFPLQSYGFQPTNGVGYQPYRVVVLSFELLHAPATVC:EIINPTPATAIQSAYYYFNEVLKDAEKRKDLSKENLKKAKNYEKLVAALKNSPYIPFPELLEKPEDDMKPILEWYNNELNKKLKEANKILKEYEENLEKK	11.221595699064697	0.348374079361444	64.18533325195312	0.6350854635238647	15.242530822753906	28.01811981201172	18.368099212646484
spikerbd-binder-100-nr2-run-1_result_11	80	PNLCPFGEVFNATRFASVYAWNRKRISNCVADYSVLYNSASFSTFKCYGVSPTKLNDLCFTNVYADSFVIRGDEVRQIAPGQTGKIADYNYKLPDDFTGCVIAWNSNNLDSKVGGNYNYLYRLFRKSNLKPFERDISTEIYQAGSTPCNGVEGFNCYFPLQSYGFQPTNGVGYQPYRVVVLSFELLHAPATVC:KVINPTPASAIQSAYYYLNEVIKDAEKNNNLSFENLKKAKNFEKLLASLKNSSLIPYPEILKKPENDMEPFIKYYNETMNKLLKEANKILKEYEEQQEKA	3.4580619719668415	0.8205085218599154	57.379817962646484	0.6403268575668335	14.753352165222168	26.679826736450195	14.580365180969238
spikerbd-binder-100-nr2-run-1_result_11	81	PNLCPFGEVFNATRFASVYAWNRKRISNCVADYSVLYNSASFSTFKCYGVSPTKLNDLCFTNVYADSFVIRGDEVRQIAPGQTGKIADYNYKLPDDFTGCVIAWNSNNLDSKVGGNYNYLYRLFRKSNLKPFERDISTEIYQAGSTPCNGVEGFNCYFPLQSYGFQPTNGVGYQPYRVVVLSFELLHAPATVC:AEINPTPASAIQSAYYYFKKVLEDAKKRKDLSKENLKKAKYYEELINALKNSPLIPFPELLKKNEDSSEPILEWYNKEMNKKLKEANEILKKYEEAQKAA	19.728435758614054	0.23459206375828065	53.26940155029297	0.6366738677024841	15.830392837524414	28.125316619873047	17.131113052368164
spikerbd-binder-100-nr2-run-1_result_11	82	PNLCPFGEVFNATRFASVYAWNRKRISNCVADYSVLYNSASFSTFKCYGVSPTKLNDLCFTNVYADSFVIRGDEVRQIAPGQTGKIADYNYKLPDDFTGCVIAWNSNNLDSKVGGNYNYLYRLFRKSNLKPFERDISTEIYQAGSTPCNGVEGFNCYFPLQSYGFQPTNGVGYQPYRVVVLSFELLHAPATVC:EIIDPTPASAIQAAKYYLDKVLEDARKRNDLSFENLKKAENFDKLLAALKASPLIPLPEILFKPVDSMEPFLEWYNETMNKLMKEANEILKKYEEALKKA	15.042991740671734	0.2356696132937907	65.46117401123047	0.6356746554374695	15.229840278625488	27.9541015625	16.129854202270508
spikerbd-binder-100-nr2-run-1_result_11	83	PNLCPFGEVFNATRFASVYAWNRKRISNCVADYSVLYNSASFSTFKCYGVSPTKLNDLCFTNVYADSFVIRGDEVRQIAPGQTGKIADYNYKLPDDFTGCVIAWNSNNLDSKVGGNYNYLYRLFRKSNLKPFERDISTEIYQAGSTPCNGVEGFNCYFPLQSYGFQPTNGVGYQPYRVVVLSFELLHAPATVC:EEIDPTPATAIQSAYYYLNKVIEDAKKRKDLKKENLKKAKYFDDLLKSLKNSPILKLPEIFFEDKDDIKPFLDWYNNEINKKLAEANKILNEYLEAKEKK	15.207084376380829	0.507725800113126	51.022216796875	0.6384076476097107	15.315516471862793	27.612991333007812	15.17788028717041
spikerbd-binder-100-nr2-run-1_result_11	84	PNLCPFGEVFNATRFASVYAWNRKRISNCVADYSVLYNSASFSTFKCYGVSPTKLNDLCFTNVYADSFVIRGDEVRQIAPGQTGKIADYNYKLPDDFTGCVIAWNSNNLDSKVGGNYNYLYRLFRKSNLKPFERDISTEIYQAGSTPCNGVEGFNCYFPLQSYGFQPTNGVGYQPYRVVVLSFELLHAPATVC:PVIDPTPASAIQRAYYYLKKVLEDAEKRESLKKENLEKAEYFDELKKALENSPLIPVPEILEKDEDSMEPFLKWFEEEMNKKLKEANEILKKYLEQQEAA	13.080879450275624	0.2896810044342749	50.303955078125	0.6357889771461487	15.692709922790527	28.12877082824707	15.189101219177246
spikerbd-binder-100-nr2-run-1_result_11	85	PNLCPFGEVFNATRFASVYAWNRKRISNCVADYSVLYNSASFSTFKCYGVSPTKLNDLCFTNVYADSFVIRGDEVRQIAPGQTGKIADYNYKLPDDFTGCVIAWNSNNLDSKVGGNYNYLYRLFRKSNLKPFERDISTEIYQAGSTPCNGVEGFNCYFPLQSYGFQPTNGVGYQPYRVVVLSFELLHAPATVC:EEINPTPASAIQSAYYYLNIVLKDAKEKNNLSFENLKKAKYFDKLLESLKNSPLIPVPEIFFKKENSMEPFLNYYNTTINKLMKEANEILKKYLEEQEKK	21.1200325493322	0.16247707079365145	56.68918228149414	0.6388447284698486	15.331457138061523	27.853515625	14.242263793945312
spikerbd-binder-100-nr2-run-1_result_11	86	PNLCPFGEVFNATRFASVYAWNRKRISNCVADYSVLYNSASFSTFKCYGVSPTKLNDLCFTNVYADSFVIRGDEVRQIAPGQTGKIADYNYKLPDDFTGCVIAWNSNNLDSKVGGNYNYLYRLFRKSNLKPFERDISTEIYQAGSTPCNGVEGFNCYFPLQSYGFQPTNGVGYQPYRVVVLSFELLHAPATVC:AIIDPTPATAIQAAKYYFDKVLKDALKNNSLKFENLKKAKYFEELLKALKNSPLIPYPEILEKKEDNPEPLIEWYNTTMNEKLKEANEILRKYEEQQEKA	17.108553649524787	0.19711667640738742	70.53124237060547	0.6373797655105591	14.717535018920898	27.688966751098633	16.01470947265625
spikerbd-binder-100-nr2-run-1_result_11	87	PNLCPFGEVFNATRFASVYAWNRKRISNCVADYSVLYNSASFSTFKCYGVSPTKLNDLCFTNVYADSFVIRGDEVRQIAPGQTGKIADYNYKLPDDFTGCVIAWNSNNLDSKVGGNYNYLYRLFRKSNLKPFERDISTEIYQAGSTPCNGVEGFNCYFPLQSYGFQPTNGVGYQPYRVVVLSFELLHAPATVC:EKINPTPASAIQSAYYYLKKVLEDAKKKNSLKFENLKKAKNFDKFLKALKSSSLLPVPEIFFEKKDDPKPLLEWYNNEINKKLAEANKILNEYEEAEKKK	16.847568848457744	0.20383720215697584	60.01627731323242	0.638081431388855	15.296178817749023	27.974910736083984	18.94731903076172
spikerbd-binder-100-nr2-run-1_result_11	88	PNLCPFGEVFNATRFASVYAWNRKRISNCVADYSVLYNSASFSTFKCYGVSPTKLNDLCFTNVYADSFVIRGDEVRQIAPGQTGKIADYNYKLPDDFTGCVIAWNSNNLDSKVGGNYNYLYRLFRKSNLKPFERDISTEIYQAGSTPCNGVEGFNCYFPLQSYGFQPTNGVGYQPYRVVVLSFELLHAPATVC:EEIDPTPASAIQAAKYYLDEVLKDAEKRKDLSFENLKKAKNFDKLKAALKNSPLIPYPEILEKDEPSMEPFLEWYNNEMNKKLAEANKILDKYLKEQEAK	14.21118325237028	0.26103470021357394	62.667869567871094	0.6350311040878296	15.530909538269043	28.18660545349121	19.09268569946289
spikerbd-binder-100-nr2-run-1_result_11	89	PNLCPFGEVFNATRFASVYAWNRKRISNCVADYSVLYNSASFSTFKCYGVSPTKLNDLCFTNVYADSFVIRGDEVRQIAPGQTGKIADYNYKLPDDFTGCVIAWNSNNLDSKVGGNYNYLYRLFRKSNLKPFERDISTEIYQAGSTPCNGVEGFNCYFPLQSYGFQPTNGVGYQPYRVVVLSFELLHAPATVC:AEINPTPASAIQSAYYYFKKVLEDAKKRKSIKKENLEKAKYFEELMKALKSSPLIPEPEIFKKKEDSSEPLLDWYNNTMNKLLKEANEILKKYLEEQEAK	18.150688931983478	0.24933188180289306	44.88639450073242	0.636061429977417	16.02674674987793	28.488800048828125	17.776424407958984
spikerbd-binder-100-nr2-run-1_result_11	90	PNLCPFGEVFNATRFASVYAWNRKRISNCVADYSVLYNSASFSTFKCYGVSPTKLNDLCFTNVYADSFVIRGDEVRQIAPGQTGKIADYNYKLPDDFTGCVIAWNSNNLDSKVGGNYNYLYRLFRKSNLKPFERDISTEIYQAGSTPCNGVEGFNCYFPLQSYGFQPTNGVGYQPYRVVVLSFELLHAPATVC:EIIDPTPASAIQSAKYYLDKVLKDAKAKNSIKKENLKKAKNFKELLKALKSSPLIPVPEILFKDEDSSEEFLNWYNTEINKLMKEANKILKEYEEAQRAA	18.14186498219386	0.22123409019109647	49.084442138671875	0.6371591687202454	15.602546691894531	27.947303771972656	16.26045036315918
spikerbd-binder-100-nr2-run-1_result_11	91	PNLCPFGEVFNATRFASVYAWNRKRISNCVADYSVLYNSASFSTFKCYGVSPTKLNDLCFTNVYADSFVIRGDEVRQIAPGQTGKIADYNYKLPDDFTGCVIAWNSNNLDSKVGGNYNYLYRLFRKSNLKPFERDISTEIYQAGSTPCNGVEGFNCYFPLQSYGFQPTNGVGYQPYRVVVLSFELLHAPATVC:EIINPTPASAIQSAYYYLKKVIEDALKRNNLSKENLKKAKYFDDFLKALESSPLLPVPEILFKPEPSSEPFIEWFNTELSKKLKEANEILRKYEEAQEAA	17.274107910642883	0.21910786809717092	47.05623245239258	0.6381428837776184	15.620139122009277	27.891267776489258	15.639252662658691
spikerbd-binder-100-nr2-run-1_result_11	92	PNLCPFGEVFNATRFASVYAWNRKRISNCVADYSVLYNSASFSTFKCYGVSPTKLNDLCFTNVYADSFVIRGDEVRQIAPGQTGKIADYNYKLPDDFTGCVIAWNSNNLDSKVGGNYNYLYRLFRKSNLKPFERDISTEIYQAGSTPCNGVEGFNCYFPLQSYGFQPTNGVGYQPYRVVVLSFELLHAPATVC:PIINPTPASAIQAAYYYFKKVLEDAKKKKSIKFENLKKAEYFDELIAALKNSPYIPFPEILEKKEPSMKPLLEWYNTEMNKKLKEANEILKKYEEQQEAA	10.980368509949896	0.3437788019051585	71.3536376953125	0.6362794041633606	14.664989471435547	27.63939094543457	16.927310943603516
spikerbd-binder-100-nr2-run-1_result_11	93	PNLCPFGEVFNATRFASVYAWNRKRISNCVADYSVLYNSASFSTFKCYGVSPTKLNDLCFTNVYADSFVIRGDEVRQIAPGQTGKIADYNYKLPDDFTGCVIAWNSNNLDSKVGGNYNYLYRLFRKSNLKPFERDISTEIYQAGSTPCNGVEGFNCYFPLQSYGFQPTNGVGYQPYRVVVLSFELLHAPATVC:PIIDPTPATAIQEAYYYFNKVIEDAKKRNNLSMENLKKAKYYDDLLKALENSPLIPVPELLKKPENSAEPLIEYYNTTLNKLMKEANEILKQYEEQQKAA	15.369741407071187	0.227404378151344	79.28811645507812	0.6377404928207397	14.469158172607422	27.593263626098633	15.93176555633545
spikerbd-binder-100-nr2-run-1_result_11	94	PNLCPFGEVFNATRFASVYAWNRKRISNCVADYSVLYNSASFSTFKCYGVSPTKLNDLCFTNVYADSFVIRGDEVRQIAPGQTGKIADYNYKLPDDFTGCVIAWNSNNLDSKVGGNYNYLYRLFRKSNLKPFERDISTEIYQAGSTPCNGVEGFNCYFPLQSYGFQPTNGVGYQPYRVVVLSFELLHAPATVC:EEINPTPATAIQAAYYYFKKVLEDAKKKKSLSMENLKKAEYYDELLKALKSSPYIPYPEIFKKKENSSEPLIDWYNNEMNKKLKEANKILKKYEEQKKAA	13.896434127382564	0.2679206458589608	66.81597137451172	0.6344630718231201	15.15617561340332	28.12409210205078	18.08461570739746
spikerbd-binder-100-nr2-run-1_result_11	95	PNLCPFGEVFNATRFASVYAWNRKRISNCVADYSVLYNSASFSTFKCYGVSPTKLNDLCFTNVYADSFVIRGDEVRQIAPGQTGKIADYNYKLPDDFTGCVIAWNSNNLDSKVGGNYNYLYRLFRKSNLKPFERDISTEIYQAGSTPCNGVEGFNCYFPLQSYGFQPTNGVGYQPYRVVVLSFELLHAPATVC:EVIDPTPASAIQAAYYYFKKVLDDALKKENLSFENLKKAKNFEKLLAALKSSPLLPFPEIFTKKEDSSEPLIEWYNNVLNEKLKEANEILKKYEEAQEAA	16.537833189593137	0.21579925451369228	55.5245361328125	0.6359102725982666	15.660168647766113	28.30998992919922	17.90459442138672
spikerbd-binder-100-nr2-run-1_result_11	96	PNLCPFGEVFNATRFASVYAWNRKRISNCVADYSVLYNSASFSTFKCYGVSPTKLNDLCFTNVYADSFVIRGDEVRQIAPGQTGKIADYNYKLPDDFTGCVIAWNSNNLDSKVGGNYNYLYRLFRKSNLKPFERDISTEIYQAGSTPCNGVEGFNCYFPLQSYGFQPTNGVGYQPYRVVVLSFELLHAPATVC:PIIDPTPATAIQAAYYYLKKVIEDAKKNNSLKKENLKKAKYFDELLKALKSSPLLPVPELFFKKEDSMEPFIKWYNETISKKLKEANEILRKYEEAQAAA	17.782026200009685	0.184315090044214	69.56529235839844	0.6385301947593689	14.797106742858887	27.814746856689453	16.929523468017578
spikerbd-binder-100-nr2-run-1_result_11	97	PNLCPFGEVFNATRFASVYAWNRKRISNCVADYSVLYNSASFSTFKCYGVSPTKLNDLCFTNVYADSFVIRGDEVRQIAPGQTGKIADYNYKLPDDFTGCVIAWNSNNLDSKVGGNYNYLYRLFRKSNLKPFERDISTEIYQAGSTPCNGVEGFNCYFPLQSYGFQPTNGVGYQPYRVVVLSFELLHAPATVC:AVIDPTPATAIQAAYYYLKKVIEDAKKRKSLKKENLEKAEYFEELKKALKNSPIIKYPEIFEKKEDDMKPFLEWYNTEINKLLKEANEILKKYEEQQRAA	15.50828528373602	0.2454896566017612	46.0195198059082	0.635730504989624	15.895317077636719	28.321977615356445	19.011228561401367
spikerbd-binder-100-nr2-run-1_result_11	98	PNLCPFGEVFNATRFASVYAWNRKRISNCVADYSVLYNSASFSTFKCYGVSPTKLNDLCFTNVYADSFVIRGDEVRQIAPGQTGKIADYNYKLPDDFTGCVIAWNSNNLDSKVGGNYNYLYRLFRKSNLKPFERDISTEIYQAGSTPCNGVEGFNCYFPLQSYGFQPTNGVGYQPYRVVVLSFELLHAPATVC:EIIDPTPATAIQSAAYYLDKVIKDAKARNDLSFENLKKAKYFDELMAALKNSPLIPVPEIFFTPEPSAEPLLEWYNTEMSKKLAEANKILKEYEEALEAA	16.271678323931273	0.2057910573434182	76.17497253417969	0.6357851028442383	14.62303638458252	27.81765365600586	14.575366973876953
spikerbd-binder-100-nr2-run-1_result_11	99	PNLCPFGEVFNATRFASVYAWNRKRISNCVADYSVLYNSASFSTFKCYGVSPTKLNDLCFTNVYADSFVIRGDEVRQIAPGQTGKIADYNYKLPDDFTGCVIAWNSNNLDSKVGGNYNYLYRLFRKSNLKPFERDISTEIYQAGSTPCNGVEGFNCYFPLQSYGFQPTNGVGYQPYRVVVLSFELLHAPATVC:EIINPTKASAIQSAYYYLQKVLDDAKARKNLSKENLKKAKYFEELLKSLKNSPYIPFPEILSEDKPSSKPLVEWYNNEINKLLKEANEILKKYEEEQKKR	18.63376447551496	0.22437191183675353	49.85037612915039	0.6373149156570435	15.646202087402344	28.097394943237305	18.190561294555664
spikerbd-binder-100-nr2-run-1_result_12	0	SNLCPFGEVFNATRFASVYAWNRKRISNCVADYSVLYNSASFSTFKCYGVSPTKLNDLCFTNVYADSFVIRGDEVRQIAPGQTGKIADYNYKLPDDFTGCVIAWNSNNLDSKVGGNYNYLYRLFRKSNLKPFERDISTEIYQAGSTPCNGVEGFNCYFPLQSYGFQPTNGVGYQPYRVVVLSFELLHAPATVC:KEYEGTGIRKIKLETKNHKFLFLVSEENVSFEDFKKAFDELWAEYEALEDKEKVYIEIYYYYKNGKKEDFEKAKKEFEEYLSKYPKEKNKIKAKFTYIEP	9.781291592410657	0.4338767662008691	66.40186309814453	0.6285961866378784	15.3723726272583	28.039701461791992	16.54740333557129
spikerbd-binder-100-nr2-run-1_result_12	1	SNLCPFGEVFNATRFASVYAWNRKRISNCVADYSVLYNSASFSTFKCYGVSPTKLNDLCFTNVYADSFVIRGDEVRQIAPGQTGKIADYNYKLPDDFTGCVIAWNSNNLDSKVGGNYNYLYRLFRKSNLKPFERDISTEIYQAGSTPCNGVEGFNCYFPLQSYGFQPTNGVGYQPYRVVVLSFELLHAPATVC:KKYEGTGITLQELETKDHKFLFLISEKNVSFEDFEKAFEELLKKYEADPNKEKIHIEIYLNYKEGSEKEFEEWKKKVEEYLSKYPKEKNRIKAEFTYIKP	9.385668437256724	0.46901609707551983	72.95556640625	0.6267371773719788	15.1929931640625	27.94723892211914	16.618492126464844
spikerbd-binder-100-nr2-run-1_result_12	2	SNLCPFGEVFNATRFASVYAWNRKRISNCVADYSVLYNSASFSTFKCYGVSPTKLNDLCFTNVYADSFVIRGDEVRQIAPGQTGKIADYNYKLPDDFTGCVIAWNSNNLDSKVGGNYNYLYRLFRKSNLKPFERDISTEIYQAGSTPCNGVEGFNCYFPLQSYGFQPTNGVGYQPYRVVVLSFELLHAPATVC:KVYEGTGITLQKLETKDHKFLYLISEENVSFEDFEKAFDELLKEYEADPNKEKIHIEIFLNYKDGKKEDFEEWKKKVEEYLSKYPKEKNKIKAEFTYIEP	4.313479618994992	0.7391358652656974	84.92984008789062	0.6265084147453308	14.778096199035645	27.58305549621582	16.52133560180664
spikerbd-binder-100-nr2-run-1_result_12	3	SNLCPFGEVFNATRFASVYAWNRKRISNCVADYSVLYNSASFSTFKCYGVSPTKLNDLCFTNVYADSFVIRGDEVRQIAPGQTGKIADYNYKLPDDFTGCVIAWNSNNLDSKVGGNYNYLYRLFRKSNLKPFERDISTEIYQAGSTPCNGVEGFNCYFPLQSYGFQPTNGVGYQPYRVVVLSFELLHAPATVC:KKYEGTGITLLKLETSDSKFYYLISEKNVSFEDFKKALDEVMKEVESEEDKEKVHVYIDYYYKNGKKEDFEKDKKKIEEYLSTYPKEENKIKANFKYIKP	13.066009428436194	0.36130088953483525	85.28345489501953	0.6261304020881653	14.828949928283691	27.70619010925293	20.26226043701172
spikerbd-binder-100-nr2-run-1_result_12	4	SNLCPFGEVFNATRFASVYAWNRKRISNCVADYSVLYNSASFSTFKCYGVSPTKLNDLCFTNVYADSFVIRGDEVRQIAPGQTGKIADYNYKLPDDFTGCVIAWNSNNLDSKVGGNYNYLYRLFRKSNLKPFERDISTEIYQAGSTPCNGVEGFNCYFPLQSYGFQPTNGVGYQPYRVVVLSFELLHAPATVC:KKYEGTGINLIKLETSDAKFYYLVSEENVSFEDFKKAFDEVMKEVDSDPDKEKVYVKIDLYYKNGSKEDFEKWKKEVEEYLSTYPKEKNRIEAKFTYIEP	9.187735874226561	0.4811561094820989	87.39823913574219	0.6253963708877563	14.772797584533691	27.64133071899414	16.94271469116211
spikerbd-binder-100-nr2-run-1_result_12	5	SNLCPFGEVFNATRFASVYAWNRKRISNCVADYSVLYNSASFSTFKCYGVSPTKLNDLCFTNVYADSFVIRGDEVRQIAPGQTGKIADYNYKLPDDFTGCVIAWNSNNLDSKVGGNYNYLYRLFRKSNLKPFERDISTEIYQAGSTPCNGVEGFNCYFPLQSYGFQPTNGVGYQPYRVVVLSFELLHAPATVC:KEYEGTGIKLIELETKDHKFLFLVSEKNVSLEDFKKAFEELWKKYEEDPNKDKIHIKIFINYKNGKKEDFEKWKKEIEEYLSKYPKEKNKIEAEFKYIEP	13.708851107089535	0.4207288054624271	83.92472839355469	0.6251270771026611	14.92879867553711	27.85929298400879	17.082870483398438
spikerbd-binder-100-nr2-run-1_result_12	6	SNLCPFGEVFNATRFASVYAWNRKRISNCVADYSVLYNSASFSTFKCYGVSPTKLNDLCFTNVYADSFVIRGDEVRQIAPGQTGKIADYNYKLPDDFTGCVIAWNSNNLDSKVGGNYNYLYRLFRKSNLKPFERDISTEIYQAGSTPCNGVEGFNCYFPLQSYGFQPTNGVGYQPYRVVVLSFELLHAPATVC:KVYEGTGITIIKLKTSEHIFIYLDSTKNVSFEDFKKAFDEVLKEVDSLPEKDKVHVRIDINYVNGKEEEFKKWKKEIEDYLKTYPKEKNRIEANFTYIKP	7.880634735343077	0.48621532759110364	75.24858093261719	0.6282729506492615	14.952760696411133	27.614551544189453	17.928438186645508
spikerbd-binder-100-nr2-run-1_result_12	7	SNLCPFGEVFNATRFASVYAWNRKRISNCVADYSVLYNSASFSTFKCYGVSPTKLNDLCFTNVYADSFVIRGDEVRQIAPGQTGKIADYNYKLPDDFTGCVIAWNSNNLDSKVGGNYNYLYRLFRKSNLKPFERDISTEIYQAGSTPCNGVEGFNCYFPLQSYGFQPTNGVGYQPYRVVVLSFELLHAPATVC:KEYEGTGIKIIELETKDYKFLYLVSEKNVSFEDFKKAFEEVWKKYESLPDKDKVIIKIDINYVNGSEEEFKEWKKKIEEYLKKYPKEKNKIKAEFKYIKP	13.11787917480669	0.38423641206161385	83.31928253173828	0.6263835430145264	14.860733032226562	27.667226791381836	18.377729415893555
spikerbd-binder-100-nr2-run-1_result_12	8	SNLCPFGEVFNATRFASVYAWNRKRISNCVADYSVLYNSASFSTFKCYGVSPTKLNDLCFTNVYADSFVIRGDEVRQIAPGQTGKIADYNYKLPDDFTGCVIAWNSNNLDSKVGGNYNYLYRLFRKSNLKPFERDISTEIYQAGSTPCNGVEGFNCYFPLQSYGFQPTNGVGYQPYRVVVLSFELLHAPATVC:KKYEGTGITIIKLETKDHIFYFLVSEENVSFEDFKKAFDEVMKEVEEREDKEKVHVKIFINYKNGKKEDFEKWKKEIEEYLSKYPKEENKIEAEFKYIKP	14.87887806279448	0.41236556671814933	69.1902847290039	0.6279746294021606	15.237746238708496	27.869739532470703	18.953723907470703
spikerbd-binder-100-nr2-run-1_result_12	9	SNLCPFGEVFNATRFASVYAWNRKRISNCVADYSVLYNSASFSTFKCYGVSPTKLNDLCFTNVYADSFVIRGDEVRQIAPGQTGKIADYNYKLPDDFTGCVIAWNSNNLDSKVGGNYNYLYRLFRKSNLKPFERDISTEIYQAGSTPCNGVEGFNCYFPLQSYGFQPTNGVGYQPYRVVVLSFELLHAPATVC:KEYEGTGIKKIKLETKDYKFYFLVSEKNVSFEDFEKALNELLEEVEKDPNKDKIKVKIYIYYKNGKKEEFEEWKKKIEEYLKKYPKEENKIEAEFTYIEP	11.21738939497818	0.39809228551765086	70.75420379638672	0.6265410780906677	15.233168601989746	27.9322566986084	18.018211364746094
spikerbd-binder-100-nr2-run-1_result_12	10	SNLCPFGEVFNATRFASVYAWNRKRISNCVADYSVLYNSASFSTFKCYGVSPTKLNDLCFTNVYADSFVIRGDEVRQIAPGQTGKIADYNYKLPDDFTGCVIAWNSNNLDSKVGGNYNYLYRLFRKSNLKPFERDISTEIYQAGSTPCNGVEGFNCYFPLQSYGFQPTNGVGYQPYRVVVLSFELLHAPATVC:KKYEGTGITIQKLETKNYKFLYLISEKNVSLEDFKKAFDEVYEEYEKDPNKDKIIIKIDLNYVNGKKEDFEEWKKKVEEYISKYPKEKNRIKAEFTYKKP	13.291265150387822	0.3856227611108716	67.6102066040039	0.6281447410583496	15.240565299987793	27.792945861816406	18.406005859375
spikerbd-binder-100-nr2-run-1_result_12	11	SNLCPFGEVFNATRFASVYAWNRKRISNCVADYSVLYNSASFSTFKCYGVSPTKLNDLCFTNVYADSFVIRGDEVRQIAPGQTGKIADYNYKLPDDFTGCVIAWNSNNLDSKVGGNYNYLYRLFRKSNLKPFERDISTEIYQAGSTPCNGVEGFNCYFPLQSYGFQPTNGVGYQPYRVVVLSFELLHAPATVC:KEYKGTGIYIIKLETKDHKFIFIDSTKNVSFEDFKKVFDEVIKEYESLEDKEKVHIEIYLNYVNGSKEEFEEWKKKIKEYIEKYPKEKNKIKLTFTYIEP	8.253909150265317	0.5212415193649391	69.70134735107422	0.6352553367614746	14.906885147094727	27.083776473999023	17.635841369628906
spikerbd-binder-100-nr2-run-1_result_12	12	SNLCPFGEVFNATRFASVYAWNRKRISNCVADYSVLYNSASFSTFKCYGVSPTKLNDLCFTNVYADSFVIRGDEVRQIAPGQTGKIADYNYKLPDDFTGCVIAWNSNNLDSKVGGNYNYLYRLFRKSNLKPFERDISTEIYQAGSTPCNGVEGFNCYFPLQSYGFQPTNGVGYQPYRVVVLSFELLHAPATVC:KKYEGTGITIQKLETKDHKFIYLISEKNVSFEDFKKAFDEVMKEAEEDEDKEKIHIHVYINYVNGSKEEFEKWKKKIEEYLKKYPKEENRIKAEFNYIKP	12.736813530005568	0.41785168963318164	85.01033020019531	0.6254742741584778	14.822417259216309	27.669538497924805	18.37995147705078
spikerbd-binder-100-nr2-run-1_result_12	13	SNLCPFGEVFNATRFASVYAWNRKRISNCVADYSVLYNSASFSTFKCYGVSPTKLNDLCFTNVYADSFVIRGDEVRQIAPGQTGKIADYNYKLPDDFTGCVIAWNSNNLDSKVGGNYNYLYRLFRKSNLKPFERDISTEIYQAGSTPCNGVEGFNCYFPLQSYGFQPTNGVGYQPYRVVVLSFELLHAPATVC:KEYKGTGIKLIELKTKDHIFLFLDSEKNVSLEDFKKAFDELYKIYESRPDKEKVHIEIYLNYVNGSEEEFEKWKKEVEEYLKKYPKEKNKIKATFTYKKP	7.898867511116697	0.547028290193845	75.49456787109375	0.6289530992507935	14.958032608032227	27.551280975341797	18.17011260986328
spikerbd-binder-100-nr2-run-1_result_12	14	SNLCPFGEVFNATRFASVYAWNRKRISNCVADYSVLYNSASFSTFKCYGVSPTKLNDLCFTNVYADSFVIRGDEVRQIAPGQTGKIADYNYKLPDDFTGCVIAWNSNNLDSKVGGNYNYLYRLFRKSNLKPFERDISTEIYQAGSTPCNGVEGFNCYFPLQSYGFQPTNGVGYQPYRVVVLSFELLHAPATVC:KEYEGTGIRIIKLETKDHKFIFLESQKNVSLEDFKKAFDEVMKEVEADPDKEKVHVEVFLTYENGSEADFKKWKAEVEAYLKTYPKEKNKIKLNFTYKKP	9.910272508100048	0.4607517658717071	85.28292083740234	0.6251703500747681	14.843950271606445	27.712825775146484	18.943302154541016
spikerbd-binder-100-nr2-run-1_result_12	15	ENLCPFGEVFNATRFASVYAWNRKRISNCVADYSVLYNSASFSTFKCYGVSPTKLNDLCFTNVYADSFVIRGDEVRQIAPGQTGKIADYNYKLPDDFTGCVIAWNSNNLDSKVGGNYNYLYRLFRKSNLKPFERDISTEIYQAGSTPCNGVEGFNCYFPLQSYGFQPTNGVGYQPYRVVVLSFELLHAPATVC:KKYEGTGATLIEQEYSDSKILTLQSEKNISFEDFKKVFDELWEKYKSLPDKDKVKIEIKINYVNGSKEDFEKWKKEIEEYLSKYPKEKNKIKAEFTYIEP	11.690283547649825	0.4174968568138338	86.869873046875	0.6250307559967041	14.817766189575195	27.706157684326172	18.2373046875
spikerbd-binder-100-nr2-run-1_result_12	16	PNLCPFGEVFNATRFASVYAWNRKRISNCVADYSVLYNSASFSTFKCYGVSPTKLNDLCFTNVYADSFVIRGDEVRQIAPGQTGKIADYNYKLPDDFTGCVIAWNSNNLDSKVGGNYNYLYRLFRKSNLKPFERDISTEIYQAGSTPCNGVEGFNCYFPLQSYGFQPTNGVGYQPYRVVVLSFELLHAPATVC:KKIENSNIYIQELETSDYKFLYLISTDNVSFEDFKKAFDIVWEKYEADPNKDKIYIEIDIIFKNISKEEFEKKKKEFEEYIKTYPKEENRIKATFTYKEP	4.878043766765342	0.6925256624106706	89.37696838378906	0.6266496777534485	14.702202796936035	27.64371681213379	18.25029945373535
spikerbd-binder-100-nr2-run-1_result_12	17	PNLCPFGEVFNATRFASVYAWNRKRISNCVADYSVLYNSASFSTFKCYGVSPTKLNDLCFTNVYADSFVIRGDEVRQIAPGQTGKIADYNYKLPDDFTGCVIAWNSNNLDSKVGGNYNYLYRLFRKSNLKPFERDISTEIYQAGSTPCNGVEGFNCYFPLQSYGFQPTNGVGYQPYRVVVLSFELLHAPATVC:KKYENKNIYLIKLETSDAKFLYLVSTANVSFEDFKKAFDELWKEYEADPNKEKIYIEIDIYFKNISKEEFEKKKKEIEEYLKKYPKEKNKIKAKFTYIEP	6.4879015417215244	0.5869917804264851	82.08123779296875	0.6266819834709167	14.901247024536133	27.737031936645508	17.40395736694336
spikerbd-binder-100-nr2-run-1_result_12	18	PNLCPFGEVFNATRFASVYAWNRKRISNCVADYSVLYNSASFSTFKCYGVSPTKLNDLCFTNVYADSFVIRGDEVRQIAPGQTGKIADYNYKLPDDFTGCVIAWNSNNLDSKVGGNYNYLYRLFRKSNLKPFERDISTEIYQAGSTPCNGVEGFNCYFPLQSYGFQPTNGVGYQPYRVVVLSFELLHAPATVC:KEYPNTNIFLQYLETSEHKFLFLISTKNVSFEDFKKAFDELLKIRDSDPDKEKIHVKIFINFVNISEEEFEKRKKEIEEYLSKYPKEKNVIEAEFTYIKP	13.080902102155271	0.43444348136548666	84.30557250976562	0.6258541345596313	14.844884872436523	27.725711822509766	19.517086029052734
spikerbd-binder-100-nr2-run-1_result_12	19	PNLCPFGEVFNATRFASVYAWNRKRISNCVADYSVLYNSASFSTFKCYGVSPTKLNDLCFTNVYADSFVIRGDEVRQIAPGQTGKIADYNYKLPDDFTGCVIAWNSNNLDSKVGGNYNYLYRLFRKSNLKPFERDISTEIYQAGSTPCNGVEGFNCYFPLQSYGFQPTNGVGYQPYRVVVLSFELLHAPATVC:KKYENKNIYIQELETSDYKFYYLISTDNVSFEDFKKAFDEVYEKVEKDPNKDKVYVYIDINFKNMSKEEFEKKKKEFEEYIKKYPKEENKYKANFNYIEP	8.285300402781939	0.5121990400687424	84.82991790771484	0.6260287761688232	14.87775993347168	27.749408721923828	17.55849838256836
spikerbd-binder-100-nr2-run-1_result_12	20	PNLCPFGEVFNATRFASVYAWNRKRISNCVADYSVLYNSASFSTFKCYGVSPTKLNDLCFTNVYADSFVIRGDEVRQIAPGQTGKIADYNYKLPDDFTGCVIAWNSNNLDSKVGGNYNYLYRLFRKSNLKPFERDISTEIYQAGSTPCNGVEGFNCYFPLQSYGFQPTNGVGYQPYRVVVLSFELLHAPATVC:MKLENKNIYIQELKTNDAKFYYLISTENVSFEDFKKAFDILMEKVENDPNKDKIYVKIDINFKNISKEEFEENKKKFEEYLKKYPKEKNKIKAEFKYIEP	5.53517235211613	0.6257471800232691	82.75244140625	0.6263232231140137	14.941767692565918	27.813159942626953	16.912418365478516
spikerbd-binder-100-nr2-run-1_result_12	21	PNLCPFGEVFNATRFASVYAWNRKRISNCVADYSVLYNSASFSTFKCYGVSPTKLNDLCFTNVYADSFVIRGDEVRQIAPGQTGKIADYNYKLPDDFTGCVIAWNSNNLDSKVGGNYNYLYRLFRKSNLKPFERDISTEIYQAGSTPCNGVEGFNCYFPLQSYGFQPTNGVGYQPYRVVVLSFELLHAPATVC:EKIENKNIYIIKLETSDHKFIYLVSTKNVSLEDFKKAFEKVYNEYKSLPDSDKVNIYIYINFVNISEEEFEELKKKIEEYLSKYPKEKNKIKAEFTYIKP	8.673252064806633	0.48833067147952386	77.65834045410156	0.6268737316131592	15.057648658752441	27.890172958374023	18.957439422607422
spikerbd-binder-100-nr2-run-1_result_12	22	PNLCPFGEVFNATRFASVYAWNRKRISNCVADYSVLYNSASFSTFKCYGVSPTKLNDLCFTNVYADSFVIRGDEVRQIAPGQTGKIADYNYKLPDDFTGCVIAWNSNNLDSKVGGNYNYLYRLFRKSNLKPFERDISTEIYQAGSTPCNGVEGFNCYFPLQSYGFQPTNGVGYQPYRVVVLSFELLHAPATVC:KKYENKNIYIQKLETKDAKFYFLISTKNVSFEDFKKAFEEVMKEVEEEEDKDKVYVEIYINFKNIKKEEFEEKKKKIEEYISKYPKEKNKIKATFTYIEP	12.856450213734682	0.3715022363380482	81.56021118164062	0.625564455986023	14.918240547180176	27.663930892944336	19.2963924407959
spikerbd-binder-100-nr2-run-1_result_12	23	PNLCPFGEVFNATRFASVYAWNRKRISNCVADYSVLYNSASFSTFKCYGVSPTKLNDLCFTNVYADSFVIRGDEVRQIAPGQTGKIADYNYKLPDDFTGCVIAWNSNNLDSKVGGNYNYLYRLFRKSNLKPFERDISTEIYQAGSTPCNGVEGFNCYFPLQSYGFQPTNGVGYQPYRVVVLSFELLHAPATVC:KEYPNTNIRILELETNDHKFIYLISTANVSFEDFKKAFDEVMKKRDSLPDKEKVHVKIDIQFKNMSKEEFEKRKKEFEEYLKKYPKEENFIEAEFTYIEP	12.72394863455072	0.43768958563040467	87.81350708007812	0.6278194189071655	14.604666709899902	27.334896087646484	18.28400993347168
spikerbd-binder-100-nr2-run-1_result_12	24	PNLCPFGEVFNATRFASVYAWNRKRISNCVADYSVLYNSASFSTFKCYGVSPTKLNDLCFTNVYADSFVIRGDEVRQIAPGQTGKIADYNYKLPDDFTGCVIAWNSNNLDSKVGGNYNYLYRLFRKSNLKPFERDISTEIYQAGSTPCNGVEGFNCYFPLQSYGFQPTNGVGYQPYRVVVLSFELLHAPATVC:KKYENKNIYKLELTTSDSKFLFLISEKNPSLEDFKKAFDELWKEYESLEDKDKVFIEIYINYKNISEEEFKELEKKIKEYLKKYPKEENKINAKFTYIKP	12.138032217181502	0.41569713951298126	80.26053619384766	0.62660813331604	14.978259086608887	27.749900817871094	17.04363441467285
spikerbd-binder-100-nr2-run-1_result_12	25	PNLCPFGEVFNATRFASVYAWNRKRISNCVADYSVLYNSASFSTFKCYGVSPTKLNDLCFTNVYADSFVIRGDEVRQIAPGQTGKIADYNYKLPDDFTGCVIAWNSNNLDSKVGGNYNYLYRLFRKSNLKPFERDISTEIYQAGSTPCNGVEGFNCYFPLQSYGFQPTNGVGYQPYRVVVLSFELLHAPATVC:KKIENKNIYIIKLETSDNKFLYLVSTENVSFEDFKKAFDEVWKEYESLEDKEKVNIYIDINFKNISKEEFEEKKKKFEEYLKTYPKEKNKIKAEFKYIEP	7.43806902390918	0.5372926141795757	83.83831787109375	0.6261510252952576	14.920746803283691	27.835472106933594	18.116403579711914
spikerbd-binder-100-nr2-run-1_result_12	26	PNLCPFGEVFNATRFASVYAWNRKRISNCVADYSVLYNSASFSTFKCYGVSPTKLNDLCFTNVYADSFVIRGDEVRQIAPGQTGKIADYNYKLPDDFTGCVIAWNSNNLDSKVGGNYNYLYRLFRKSNLKPFERDISTEIYQAGSTPCNGVEGFNCYFPLQSYGFQPTNGVGYQPYRVVVLSFELLHAPATVC:KKYENTNIYKQELKTKDHIFLYLISTANVSLEDFKKAFDELMKERDEREDKEKTFVEIYINFVNMSEEEFEKKKKEIEEYLKTYPKEENVIKATFNYIKP	6.501814220827037	0.5593239859467308	87.82074737548828	0.625018835067749	14.770803451538086	27.724576950073242	19.176239013671875
spikerbd-binder-100-nr2-run-1_result_12	27	PNLCPFGEVFNATRFASVYAWNRKRISNCVADYSVLYNSASFSTFKCYGVSPTKLNDLCFTNVYADSFVIRGDEVRQIAPGQTGKIADYNYKLPDDFTGCVIAWNSNNLDSKVGGNYNYLYRLFRKSNLKPFERDISTEIYQAGSTPCNGVEGFNCYFPLQSYGFQPTNGVGYQPYRVVVLSFELLHAPATVC:KKYENSNIYKIKLETKDHKFLYLISTDNVSFEDFKKAFDELYKEREADPDKEKIHIEIDINYKNISKEEFEKKKKEYEEYLSKYPKEKNSIKANFTYIEP	8.38588307606655	0.5090670356615745	87.43352508544922	0.6259617805480957	14.731029510498047	27.62812614440918	19.22614097595215
spikerbd-binder-100-nr2-run-1_result_12	28	PNLCPFGEVFNATRFASVYAWNRKRISNCVADYSVLYNSASFSTFKCYGVSPTKLNDLCFTNVYADSFVIRGDEVRQIAPGQTGKIADYNYKLPDDFTGCVIAWNSNNLDSKVGGNYNYLYRLFRKSNLKPFERDISTEIYQAGSTPCNGVEGFNCYFPLQSYGFQPTNGVGYQPYRVVVLSFELLHAPATVC:KKYENKNIYKIYLKTSDYIFYYLISEDNVSFEDFKEAFEELWKEYEKDPNKDKVYIIIDINFKNMSEEEFKERKKKIEEYLSKYPKEENKIKANFKYIKP	8.591843444390818	0.5070821403841549	67.33342742919922	0.6338855028152466	15.087552070617676	27.33989906311035	16.413442611694336
spikerbd-binder-100-nr2-run-1_result_12	29	PNLCPFGEVFNATRFASVYAWNRKRISNCVADYSVLYNSASFSTFKCYGVSPTKLNDLCFTNVYADSFVIRGDEVRQIAPGQTGKIADYNYKLPDDFTGCVIAWNSNNLDSKVGGNYNYLYRLFRKSNLKPFERDISTEIYQAGSTPCNGVEGFNCYFPLQSYGFQPTNGVGYQPYRVVVLSFELLHAPATVC:KKYENKNIYLIELKTKDDIFLYLVSTANVSFEDFKKAFEELYNIYESLEDKDKVHIYIDINFKNMSEEEFEKKKKEFEEYLSKYPKEKNRIKAKFTYIKP	12.084638487630235	0.38379415799146777	81.76663208007812	0.6257416605949402	14.953824996948242	27.786611557006836	19.455615997314453
spikerbd-binder-100-nr2-run-1_result_12	30	PNLCPFGEVFNATRFASVYAWNRKRISNCVADYSVLYNSASFSTFKCYGVSPTKLNDLCFTNVYADSFVIRGDEVRQIAPGQTGKIADYNYKLPDDFTGCVIAWNSNNLDSKVGGNYNYLYRLFRKSNLKPFERDISTEIYQAGSTPCNGVEGFNCYFPLQSYGFQPTNGVGYQPYRVVVLSFELLHAPATVC:KKYENTNIYLIELETKDDKFLYLVSTANVSFEDFKKAFDELIKKYEEDPNKDKIHIEIYLNFVNMPKEEFEKKKKEFEEYLKTYPKEKNKIKATFTYKEP	11.149643977309479	0.41423926308772735	86.89608001708984	0.625762939453125	14.768579483032227	27.67414093017578	18.291410446166992
spikerbd-binder-100-nr2-run-1_result_12	31	PNLCPFGEVFNATRFASVYAWNRKRISNCVADYSVLYNSASFSTFKCYGVSPTKLNDLCFTNVYADSFVIRGDEVRQIAPGQTGKIADYNYKLPDDFTGCVIAWNSNNLDSKVGGNYNYLYRLFRKSNLKPFERDISTEIYQAGSTPCNGVEGFNCYFPLQSYGFQPTNGVGYQPYRVVVLSFELLHAPATVC:KKYENTNIYLQKLETKDYKFYYLISTDNVSFEDFKKAVDDVMKEIEADPNKEKIYFEIYINFKNMSKEEFEEKKKKFEEYLSKYPKEKNKIKATFTYIEP	7.4438236472656	0.5472757939462796	89.30398559570312	0.6248671412467957	14.732685089111328	27.695947647094727	18.630830764770508
spikerbd-binder-100-nr2-run-1_result_12	32	PNLCPFGEVFNATRFASVYAWNRKRISNCVADYSVLYNSASFSTFKCYGVSPTKLNDLCFTNVYADSFVIRGDEVRQIAPGQTGKIADYNYKLPDDFTGCVIAWNSNNLDSKVGGNYNYLYRLFRKSNLKPFERDISTEIYQAGSTPCNGVEGFNCYFPLQSYGFQPTNGVGYQPYRVVVLSFELLHAPATVC:KKYENKNIYLQKLETSDSKFYFLISTANVSFEDFKKAFDELMEEVEKDPDKEKVHVEIYINFVNMPKEEFEKKKKEIEEYLSTYPKEENKIKATFTYIEP	11.985685459805664	0.43803151674610535	82.97903442382812	0.6251125335693359	14.861751556396484	27.667816162109375	18.679771423339844
spikerbd-binder-100-nr2-run-1_result_12	33	PNLCPFGEVFNATRFASVYAWNRKRISNCVADYSVLYNSASFSTFKCYGVSPTKLNDLCFTNVYADSFVIRGDEVRQIAPGQTGKIADYNYKLPDDFTGCVIAWNSNNLDSKVGGNYNYLYRLFRKSNLKPFERDISTEIYQAGSTPCNGVEGFNCYFPLQSYGFQPTNGVGYQPYRVVVLSFELLHAPATVC:KKYENKNIYLQYLETKDYKFLYLISTANVSLEDFKKAFEELWNIYNSLSDKDKVYIEIYINFKNISKEEFEKRKKEIEEYLKKYPKEKNKIKAKFTYIKP	11.709903259817029	0.36893064270960824	84.13700866699219	0.626677393913269	14.84145736694336	27.66739845275879	18.242488861083984
spikerbd-binder-100-nr2-run-1_result_12	34	PNLCPFGEVFNATRFASVYAWNRKRISNCVADYSVLYNSASFSTFKCYGVSPTKLNDLCFTNVYADSFVIRGDEVRQIAPGQTGKIADYNYKLPDDFTGCVIAWNSNNLDSKVGGNYNYLYRLFRKSNLKPFERDISTEIYQAGSTPCNGVEGFNCYFPLQSYGFQPTNGVGYQPYRVVVLSFELLHAPATVC:KEYKNKNIYLQKLKTKDNIFYYLISTDNVSLEDFKKAFDEVYEEVKKDPNSEKVNIIIDINFKNISKEEFEELKKKIEEYIKKYPKEKNKIKATFKYIEP	5.88257768105793	0.6082923969717379	78.9477310180664	0.6278645992279053	14.991739273071289	27.758729934692383	17.46869659423828
spikerbd-binder-100-nr2-run-1_result_12	35	PNLCPFGEVFNATRFASVYAWNRKRISNCVADYSVLYNSASFSTFKCYGVSPTKLNDLCFTNVYADSFVIRGDEVRQIAPGQTGKIADYNYKLPDDFTGCVIAWNSNNLDSKVGGNYNYLYRLFRKSNLKPFERDISTEIYQAGSTPCNGVEGFNCYFPLQSYGFQPTNGVGYQPYRVVVLSFELLHAPATVC:KEYKNTNIYLQELKTSDNIFLFLISTKNVSFEDFKKAFDELYKKYQSRPDKEKVHIYIDIIYENIPKEEFEENKKKFEEYLSKYPKEENKITAKFTYKKP	9.483761434529987	0.46548162651505065	82.71222686767578	0.6257359385490417	14.974268913269043	27.90872573852539	17.35818099975586
spikerbd-binder-100-nr2-run-1_result_12	36	PNLCPFGEVFNATRFASVYAWNRKRISNCVADYSVLYNSASFSTFKCYGVSPTKLNDLCFTNVYADSFVIRGDEVRQIAPGQTGKIADYNYKLPDDFTGCVIAWNSNNLDSKVGGNYNYLYRLFRKSNLKPFERDISTEIYQAGSTPCNGVEGFNCYFPLQSYGFQPTNGVGYQPYRVVVLSFELLHAPATVC:KKYENKNIYLQELTTKDAKFLYLISTANVSFEDFKKAFDELYKKYEADPDKDKIHIYIYLNYKNMSEKEFEENKKKYEEYLKKYPKEKNKIKATFTYIKP	12.398767260551224	0.3971398810690442	77.87269592285156	0.627030611038208	14.982287406921387	27.72145652770996	19.162376403808594
spikerbd-binder-100-nr2-run-1_result_12	37	PNLCPFGEVFNATRFASVYAWNRKRISNCVADYSVLYNSASFSTFKCYGVSPTKLNDLCFTNVYADSFVIRGDEVRQIAPGQTGKIADYNYKLPDDFTGCVIAWNSNNLDSKVGGNYNYLYRLFRKSNLKPFERDISTEIYQAGSTPCNGVEGFNCYFPLQSYGFQPTNGVGYQPYRVVVLSFELLHAPATVC:KKYENSNIYLIKLKTSDSIFYYLVSTANVSFEDFKKAFDELMKEVESREDKDKVHVYIDIIFKNISEEEFEKRKKEIEEYLKKYPKEKNKIKASFTYEKP	7.933680799008515	0.5058699003453621	67.4784927368164	0.6353474855422974	15.002215385437012	27.132719039916992	17.614749908447266
spikerbd-binder-100-nr2-run-1_result_12	38	PNLCPFGEVFNATRFASVYAWNRKRISNCVADYSVLYNSASFSTFKCYGVSPTKLNDLCFTNVYADSFVIRGDEVRQIAPGQTGKIADYNYKLPDDFTGCVIAWNSNNLDSKVGGNYNYLYRLFRKSNLKPFERDISTEIYQAGSTPCNGVEGFNCYFPLQSYGFQPTNGVGYQPYRVVVLSFELLHAPATVC:KEYENKNIYLQYLETSDHKFLFLISTKNVSFEDFKKAFEELYNIRESDPNKDKIHIKIYINFVNISEEEFEKKKKEIEEYLSKYPKEENSIEAEFTYIKP	11.985569854002087	0.4190106799793466	84.66313171386719	0.6252701878547668	14.877596855163574	27.760822296142578	19.296401977539062
spikerbd-binder-100-nr2-run-1_result_12	39	PNLCPFGEVFNATRFASVYAWNRKRISNCVADYSVLYNSASFSTFKCYGVSPTKLNDLCFTNVYADSFVIRGDEVRQIAPGQTGKIADYNYKLPDDFTGCVIAWNSNNLDSKVGGNYNYLYRLFRKSNLKPFERDISTEIYQAGSTPCNGVEGFNCYFPLQSYGFQPTNGVGYQPYRVVVLSFELLHAPATVC:KEYKNKNIHLQYLETSDYKFYYLISTKNVSFEDFEKAFNELYEIVEKDPDKDKVIVEIDINFKNISKEEFEKRKKEFEEYISKYPKEKNKYKANFTYIEP	5.299446082612648	0.6707686671721765	82.86005401611328	0.6292691230773926	14.723995208740234	27.344669342041016	16.007230758666992
spikerbd-binder-100-nr2-run-1_result_12	40	PNLCPFGEVFNATRFASVYAWNRKRISNCVADYSVLYNSASFSTFKCYGVSPTKLNDLCFTNVYADSFVIRGDEVRQIAPGQTGKIADYNYKLPDDFTGCVIAWNSNNLDSKVGGNYNYLYRLFRKSNLKPFERDISTEIYQAGSTPCNGVEGFNCYFPLQSYGFQPTNGVGYQPYRVVVLSFELLHAPATVC:KKYENKNIYLQYLETKDHKFYFLISTDNVSFEDFKEAFDELYKIVESDPNKEKIHVEIYINYKNISEEEFEKRKKEFEEYIKTYPKEENKFNAKFTYIKP	10.169815033845863	0.4517025234179823	79.02281188964844	0.6269826889038086	15.023649215698242	27.898832321166992	16.94337272644043
spikerbd-binder-100-nr2-run-1_result_12	41	PNLCPFGEVFNATRFASVYAWNRKRISNCVADYSVLYNSASFSTFKCYGVSPTKLNDLCFTNVYADSFVIRGDEVRQIAPGQTGKIADYNYKLPDDFTGCVIAWNSNNLDSKVGGNYNYLYRLFRKSNLKPFERDISTEIYQAGSTPCNGVEGFNCYFPLQSYGFQPTNGVGYQPYRVVVLSFELLHAPATVC:KEYENSNIRIIKLETSDYKFIFLDSTSNVSFEDFKKAFDEVIKEYESDPNKDKVIIEIYINFKNISKEEFEEKKKKIEEYLSKYPKEENKINAKFTYIEP	10.463929731825594	0.4270605686814105	69.34817504882812	0.6291131973266602	15.199786186218262	27.782459259033203	18.778766632080078
spikerbd-binder-100-nr2-run-1_result_12	42	PNLCPFGEVFNATRFASVYAWNRKRISNCVADYSVLYNSASFSTFKCYGVSPTKLNDLCFTNVYADSFVIRGDEVRQIAPGQTGKIADYNYKLPDDFTGCVIAWNSNNLDSKVGGNYNYLYRLFRKSNLKPFERDISTEIYQAGSTPCNGVEGFNCYFPLQSYGFQPTNGVGYQPYRVVVLSFELLHAPATVC:KKYENKNIYLQKLKTKDNIFLYLISTSNVSFEDFKKAFDELVEEYEKLEDKEKVHIEIYLNFENISKEEFEKKKKEFEEYIKTYPKDENKFKATFTYKEP	12.462279780197346	0.38309795318467005	85.1173095703125	0.6251362562179565	14.858720779418945	27.720964431762695	19.341569900512695
spikerbd-binder-100-nr2-run-1_result_12	43	PNLCPFGEVFNATRFASVYAWNRKRISNCVADYSVLYNSASFSTFKCYGVSPTKLNDLCFTNVYADSFVIRGDEVRQIAPGQTGKIADYNYKLPDDFTGCVIAWNSNNLDSKVGGNYNYLYRLFRKSNLKPFERDISTEIYQAGSTPCNGVEGFNCYFPLQSYGFQPTNGVGYQPYRVVVLSFELLHAPATVC:KKYENKNIYLIELETSDAKFYFLISTENISFEDFKKAFDELYEKVKSDPNKDKVYVEIDINFKNISEEEFKKKKEEIENYLKTYPKEKNKIKATFNYIKP	12.150953212187584	0.4033006338463412	82.78507995605469	0.6261866688728333	14.876181602478027	27.673917770385742	19.322891235351562
spikerbd-binder-100-nr2-run-1_result_12	44	PNLCPFGEVFNATRFASVYAWNRKRISNCVADYSVLYNSASFSTFKCYGVSPTKLNDLCFTNVYADSFVIRGDEVRQIAPGQTGKIADYNYKLPDDFTGCVIAWNSNNLDSKVGGNYNYLYRLFRKSNLKPFERDISTEIYQAGSTPCNGVEGFNCYFPLQSYGFQPTNGVGYQPYRVVVLSFELLHAPATVC:KKYENKNIYLQELETSDKKFLYLISTKNISFEDFKKAFDELYEKYESLEDKDKVFIEIDINFENMSEKEFEERKKKFEEYISKYPKEKNKIKVKFTYIKP	12.318324573899364	0.40988926124026226	82.96452331542969	0.6263369917869568	14.879402160644531	27.618677139282227	18.62112808227539
spikerbd-binder-100-nr2-run-1_result_12	45	PNLCPFGEVFNATRFASVYAWNRKRISNCVADYSVLYNSASFSTFKCYGVSPTKLNDLCFTNVYADSFVIRGDEVRQIAPGQTGKIADYNYKLPDDFTGCVIAWNSNNLDSKVGGNYNYLYRLFRKSNLKPFERDISTEIYQAGSTPCNGVEGFNCYFPLQSYGFQPTNGVGYQPYRVVVLSFELLHAPATVC:KKYENKNIYIQELETKDSKFIYLISTKNVSFEDFKKAFEEVYKKIESDPNKEKIHLYIDINFVNISKEEFEKKEKEIKEYLSKYPKEKNKIKAKFTYIEP	11.82027021268154	0.38651449183262176	82.95459747314453	0.6255174279212952	14.924728393554688	27.748605728149414	19.537660598754883
spikerbd-binder-100-nr2-run-1_result_12	46	PNLCPFGEVFNATRFASVYAWNRKRISNCVADYSVLYNSASFSTFKCYGVSPTKLNDLCFTNVYADSFVIRGDEVRQIAPGQTGKIADYNYKLPDDFTGCVIAWNSNNLDSKVGGNYNYLYRLFRKSNLKPFERDISTEIYQAGSTPCNGVEGFNCYFPLQSYGFQPTNGVGYQPYRVVVLSFELLHAPATVC:KKYPNKNITLIELETSTDKFYFLSSEDNVSFEDFKKAFDEVMKKVESDPNKEKVHVYIDINFKNISEEEFKEKKKKFLDYLKKYPKEKNKIKATFKYIKP	7.224416008225592	0.547688370442456	82.07730102539062	0.6265556812286377	14.938362121582031	27.76751136779785	16.94704246520996
spikerbd-binder-100-nr2-run-1_result_12	47	PNLCPFGEVFNATRFASVYAWNRKRISNCVADYSVLYNSASFSTFKCYGVSPTKLNDLCFTNVYADSFVIRGDEVRQIAPGQTGKIADYNYKLPDDFTGCVIAWNSNNLDSKVGGNYNYLYRLFRKSNLKPFERDISTEIYQAGSTPCNGVEGFNCYFPLQSYGFQPTNGVGYQPYRVVVLSFELLHAPATVC:KKYENKNIYKQKLETKDYKFYFLISTENVSLEDFKKAFDELMKEVESDPNKDKVIVEIYINFKNISEEEFKELKKKIEEYLSKYPKEKNKINATFTYIKP	10.320543347092823	0.47052702289206777	69.3127212524414	0.6284266710281372	15.080909729003906	27.474014282226562	17.796110153198242
spikerbd-binder-100-nr2-run-1_result_12	48	PNLCPFGEVFNATRFASVYAWNRKRISNCVADYSVLYNSASFSTFKCYGVSPTKLNDLCFTNVYADSFVIRGDEVRQIAPGQTGKIADYNYKLPDDFTGCVIAWNSNNLDSKVGGNYNYLYRLFRKSNLKPFERDISTEIYQAGSTPCNGVEGFNCYFPLQSYGFQPTNGVGYQPYRVVVLSFELLHAPATVC:KKYENKNIYELELTTKDSKFYFLISTANPSLEDFKKAFDDVMKKIEADPDKDKIHLEIDIQFKNISKEEFEELKKKIEEYLKTYPKEENKIKAKFTYIEP	6.081435018148991	0.6357375875356798	64.13015747070312	0.6317333579063416	15.234243392944336	27.41341781616211	16.72840118408203
spikerbd-binder-100-nr2-run-1_result_12	49	PNLCPFGEVFNATRFASVYAWNRKRISNCVADYSVLYNSASFSTFKCYGVSPTKLNDLCFTNVYADSFVIRGDEVRQIAPGQTGKIADYNYKLPDDFTGCVIAWNSNNLDSKVGGNYNYLYRLFRKSNLKPFERDISTEIYQAGSTPCNGVEGFNCYFPLQSYGFQPTNGVGYQPYRVVVLSFELLHAPATVC:KKYENKNIYLQKLETSDHKFYYLISTENVSFEDFKEAFDELMKIVDEDPDKEKVHVYIDIYFKNISEEEFKKKKKEIEEYLKKYPKEKNRIKANFTYIKP	5.216770218717986	0.6689328268669127	83.55491638183594	0.627191424369812	14.840202331542969	27.65801429748535	18.045238494873047
spikerbd-binder-100-nr2-run-1_result_12	50	PNLCPFGEVFNATRFASVYAWNRKRISNCVADYSVLYNSASFSTFKCYGVSPTKLNDLCFTNVYADSFVIRGDEVRQIAPGQTGKIADYNYKLPDDFTGCVIAWNSNNLDSKVGGNYNYLYRLFRKSNLKPFERDISTEIYQAGSTPCNGVEGFNCYFPLQSYGFQPTNGVGYQPYRVVVLSFELLHAPATVC:KKYENSNIYLQELTTSDHKFLYLISTENVSFEDFKKAFEDVYNKYESDPDKEKIHIEIYINYKNMSEEEFKENKKKFEEYLKTYPKEENKIKATFTYIKP	9.546416067785742	0.47300280688460233	78.55014038085938	0.6268143057823181	14.978340148925781	27.813140869140625	18.40530014038086
spikerbd-binder-100-nr2-run-1_result_12	51	PNLCPFGEVFNATRFASVYAWNRKRISNCVADYSVLYNSASFSTFKCYGVSPTKLNDLCFTNVYADSFVIRGDEVRQIAPGQTGKIADYNYKLPDDFTGCVIAWNSNNLDSKVGGNYNYLYRLFRKSNLKPFERDISTEIYQAGSTPCNGVEGFNCYFPLQSYGFQPTNGVGYQPYRVVVLSFELLHAPATVC:KKYENTNITYIKLKTSDNIFLYLYSNANVSFEDFKKAFDEVYKEYESLEDKEKVNIIIDINFKNMSKEEFEEKKKKFEEYLKKYPKEKNKIKANFTYIEP	11.942453607022712	0.3952288245085988	88.42068481445312	0.6247385740280151	14.779964447021484	27.738143920898438	19.905548095703125
spikerbd-binder-100-nr2-run-1_result_12	52	PNLCPFGEVFNATRFASVYAWNRKRISNCVADYSVLYNSASFSTFKCYGVSPTKLNDLCFTNVYADSFVIRGDEVRQIAPGQTGKIADYNYKLPDDFTGCVIAWNSNNLDSKVGGNYNYLYRLFRKSNLKPFERDISTEIYQAGSTPCNGVEGFNCYFPLQSYGFQPTNGVGYQPYRVVVLSFELLHAPATVC:KEYPNKNIYLQELKTSDHKFLFLISTDNVSLEDFKKALDELIKIAESDPDKDKIFIEIYINFKNISEEEFEKKKKEIEEYLKKYPKEKNRIKAKFTYIKP	7.223667710678532	0.5516262794128148	83.54907989501953	0.6252307891845703	14.910520553588867	27.847654342651367	17.659175872802734
spikerbd-binder-100-nr2-run-1_result_12	53	PNLCPFGEVFNATRFASVYAWNRKRISNCVADYSVLYNSASFSTFKCYGVSPTKLNDLCFTNVYADSFVIRGDEVRQIAPGQTGKIADYNYKLPDDFTGCVIAWNSNNLDSKVGGNYNYLYRLFRKSNLKPFERDISTEIYQAGSTPCNGVEGFNCYFPLQSYGFQPTNGVGYQPYRVVVLSFELLHAPATVC:EKYENKNIYLQELETSDSKFYYLISTDNVSLEDFKKAFDELMKKVEESEDKDKVHVYIDIQFKNISEEEFKKLKEEIEKYLKTYPKEKNKIKAKFTYIKP	7.842424565789317	0.5256961539947218	81.2728271484375	0.6271291375160217	14.961974143981934	27.730623245239258	16.656307220458984
spikerbd-binder-100-nr2-run-1_result_12	54	PNLCPFGEVFNATRFASVYAWNRKRISNCVADYSVLYNSASFSTFKCYGVSPTKLNDLCFTNVYADSFVIRGDEVRQIAPGQTGKIADYNYKLPDDFTGCVIAWNSNNLDSKVGGNYNYLYRLFRKSNLKPFERDISTEIYQAGSTPCNGVEGFNCYFPLQSYGFQPTNGVGYQPYRVVVLSFELLHAPATVC:KKYENKNIYLQELETSDYKFYYLISTKNPSLEDFKKALDELIAKVDADPDKDKVIVEIYINFENISKEEFEKLKKEIEEYISKYPKEENRFKAKFTYKEP	8.462686895421486	0.48252796674439385	80.56071472167969	0.6264491081237793	14.98013973236084	27.79364585876465	16.79743766784668
spikerbd-binder-100-nr2-run-1_result_12	55	PNLCPFGEVFNATRFASVYAWNRKRISNCVADYSVLYNSASFSTFKCYGVSPTKLNDLCFTNVYADSFVIRGDEVRQIAPGQTGKIADYNYKLPDDFTGCVIAWNSNNLDSKVGGNYNYLYRLFRKSNLKPFERDISTEIYQAGSTPCNGVEGFNCYFPLQSYGFQPTNGVGYQPYRVVVLSFELLHAPATVC:MKIPNKNIYIQKLKTSDSKFYYLISTDNVSFEDFKKAIDIVLKEVEEDPDKEKVHVYIDIYFKNMPKEEFEERKKKYEEYLKKYPKEKNKIKATFTYIEP	6.792257653064207	0.5920661379054662	75.61196899414062	0.6311016082763672	14.92541217803955	27.493703842163086	17.096900939941406
spikerbd-binder-100-nr2-run-1_result_12	56	PNLCPFGEVFNATRFASVYAWNRKRISNCVADYSVLYNSASFSTFKCYGVSPTKLNDLCFTNVYADSFVIRGDEVRQIAPGQTGKIADYNYKLPDDFTGCVIAWNSNNLDSKVGGNYNYLYRLFRKSNLKPFERDISTEIYQAGSTPCNGVEGFNCYFPLQSYGFQPTNGVGYQPYRVVVLSFELLHAPATVC:KKYENKNIYLIKLETKDAKFYYLVSTANVSFEEFKEAFDELYKIVEEDPDKDKVHIYIDINFKNISKEEFEKRKKEIEEYLSKYPKEKNKIKAEFNYIEP	12.304902265758086	0.38937287897975736	82.95339965820312	0.6262130737304688	14.84351634979248	27.630388259887695	19.37184715270996
spikerbd-binder-100-nr2-run-1_result_12	57	PNLCPFGEVFNATRFASVYAWNRKRISNCVADYSVLYNSASFSTFKCYGVSPTKLNDLCFTNVYADSFVIRGDEVRQIAPGQTGKIADYNYKLPDDFTGCVIAWNSNNLDSKVGGNYNYLYRLFRKSNLKPFERDISTEIYQAGSTPCNGVEGFNCYFPLQSYGFQPTNGVGYQPYRVVVLSFELLHAPATVC:KKYENTNIELIELETKDHKFLFLVSTDNVSFEDFKKAFDELWKKYEESEDKEKIHIEIYINFKNISKEEFEERKKKFEEYLSKYPKEENKIKAEFTYIEP	11.46915317903779	0.44164819134498895	85.7347183227539	0.6260488033294678	14.794116973876953	27.645753860473633	18.71673583984375
spikerbd-binder-100-nr2-run-1_result_12	58	PNLCPFGEVFNATRFASVYAWNRKRISNCVADYSVLYNSASFSTFKCYGVSPTKLNDLCFTNVYADSFVIRGDEVRQIAPGQTGKIADYNYKLPDDFTGCVIAWNSNNLDSKVGGNYNYLYRLFRKSNLKPFERDISTEIYQAGSTPCNGVEGFNCYFPLQSYGFQPTNGVGYQPYRVVVLSFELLHAPATVC:KKYENKNIYLLELKTSDYIFLYLISTANVSLEDFKKAFDELMKIRDSREDKEKVYVIVDLNYVNISKEEFEKKEKEIKEYLKKYPKEENKIKLNFTYIKP	11.809228008784384	0.3878629471232296	86.32280731201172	0.6250427961349487	14.783740043640137	27.650859832763672	18.769197463989258
spikerbd-binder-100-nr2-run-1_result_12	59	PNLCPFGEVFNATRFASVYAWNRKRISNCVADYSVLYNSASFSTFKCYGVSPTKLNDLCFTNVYADSFVIRGDEVRQIAPGQTGKIADYNYKLPDDFTGCVIAWNSNNLDSKVGGNYNYLYRLFRKSNLKPFERDISTEIYQAGSTPCNGVEGFNCYFPLQSYGFQPTNGVGYQPYRVVVLSFELLHAPATVC:KEYKNKNIYKIKLETKDAKFYYLYSTENVSFEDFKKAFDEVMKEVEALEDKEKVYVEIYINFKNIPKEEFEKKKKEIEKYLSTYPKEENKIKATFTYIEP	13.29914458610217	0.3973264438390318	83.7403335571289	0.6257531046867371	14.859959602355957	27.629497528076172	19.787870407104492
spikerbd-binder-100-nr2-run-1_result_12	60	PNLCPFGEVFNATRFASVYAWNRKRISNCVADYSVLYNSASFSTFKCYGVSPTKLNDLCFTNVYADSFVIRGDEVRQIAPGQTGKIADYNYKLPDDFTGCVIAWNSNNLDSKVGGNYNYLYRLFRKSNLKPFERDISTEIYQAGSTPCNGVEGFNCYFPLQSYGFQPTNGVGYQPYRVVVLSFELLHAPATVC:KKYENKNIYLQELKTKDHIFLYLISTDNVSFEDFEKAFKELYEKYESLEDKEKVFIEIDINFKNISKETFEEQKKKIEEFIKKYPKEKNKIKANFTYIEP	12.346677516246238	0.43475777670712534	83.46499633789062	0.6264026165008545	14.79131031036377	27.506174087524414	18.59642791748047
spikerbd-binder-100-nr2-run-1_result_12	61	PNLCPFGEVFNATRFASVYAWNRKRISNCVADYSVLYNSASFSTFKCYGVSPTKLNDLCFTNVYADSFVIRGDEVRQIAPGQTGKIADYNYKLPDDFTGCVIAWNSNNLDSKVGGNYNYLYRLFRKSNLKPFERDISTEIYQAGSTPCNGVEGFNCYFPLQSYGFQPTNGVGYQPYRVVVLSFELLHAPATVC:KKIENKNIYIQKLETKDYKFLFLISEENVSFEDFKKAFEELYKEYESLKDKEKVIIKIYLNFKNISKEEFEEKKKKFEEYLKKYPKEKNIIEAEFTYIEP	9.16734328154307	0.48233281498428576	83.33574676513672	0.6258230209350586	14.919625282287598	27.795963287353516	18.321796417236328
spikerbd-binder-100-nr2-run-1_result_12	62	PNLCPFGEVFNATRFASVYAWNRKRISNCVADYSVLYNSASFSTFKCYGVSPTKLNDLCFTNVYADSFVIRGDEVRQIAPGQTGKIADYNYKLPDDFTGCVIAWNSNNLDSKVGGNYNYLYRLFRKSNLKPFERDISTEIYQAGSTPCNGVEGFNCYFPLQSYGFQPTNGVGYQPYRVVVLSFELLHAPATVC:KKYENTNIYKIELKTKDYIFLYLISEKNVSFEDFKKAFDELLKEYESNPEKDKIIIKIDINFKNISKEEFEEKKKEFEEYLKKYPKEKNKIEANFTYIKP	12.412959238512697	0.3924473521954622	85.15060424804688	0.6256887912750244	14.819488525390625	27.720277786254883	19.35299301147461
spikerbd-binder-100-nr2-run-1_result_12	63	PNLCPFGEVFNATRFASVYAWNRKRISNCVADYSVLYNSASFSTFKCYGVSPTKLNDLCFTNVYADSFVIRGDEVRQIAPGQTGKIADYNYKLPDDFTGCVIAWNSNNLDSKVGGNYNYLYRLFRKSNLKPFERDISTEIYQAGSTPCNGVEGFNCYFPLQSYGFQPTNGVGYQPYRVVVLSFELLHAPATVC:KKYENKNINIIKQKYSDSIFITLSSTANVSFEDFKKAFDEVYNYYKSLKDKDKVNIIIDINYKNISKETFEENEKKYKEYLSKYPKEKNKIKANFTYIEP	11.821650694924429	0.32463328695976124	87.19305419921875	0.6281484961509705	14.605671882629395	27.350170135498047	15.750039100646973
spikerbd-binder-100-nr2-run-1_result_12	64	PNLCPFGEVFNATRFASVYAWNRKRISNCVADYSVLYNSASFSTFKCYGVSPTKLNDLCFTNVYADSFVIRGDEVRQIAPGQTGKIADYNYKLPDDFTGCVIAWNSNNLDSKVGGNYNYLYRLFRKSNLKPFERDISTEIYQAGSTPCNGVEGFNCYFPLQSYGFQPTNGVGYQPYRVVVLSFELLHAPATVC:EEYKDKNIFLQKLKTNDNIFLYLISTANVSLEDFKEAFNKLYEEYEKLEDKEKVNIYIDINFVNIPKEEFEKLKKEIEEYISKYPKEKNKIKATFTYKEP	6.504290414884753	0.5569876332540222	87.60477447509766	0.6254926323890686	14.751542091369629	27.672624588012695	18.71373176574707
spikerbd-binder-100-nr2-run-1_result_12	65	PNLCPFGEVFNATRFASVYAWNRKRISNCVADYSVLYNSASFSTFKCYGVSPTKLNDLCFTNVYADSFVIRGDEVRQIAPGQTGKIADYNYKLPDDFTGCVIAWNSNNLDSKVGGNYNYLYRLFRKSNLKPFERDISTEIYQAGSTPCNGVEGFNCYFPLQSYGFQPTNGVGYQPYRVVVLSFELLHAPATVC:KEYKNTNIYKLELKTKDDIFYFLISTKNVSLEDFKKAFEELYKEVESRPDKEKVHLYIDINFVNISKEEFEKKKKEIEEYLKTYPKEENLIKAEFTYKEP	13.247955371129626	0.4460607317057383	71.69274139404297	0.6283297538757324	15.110258102416992	27.717010498046875	19.34331703186035
spikerbd-binder-100-nr2-run-1_result_12	66	PNLCPFGEVFNATRFASVYAWNRKRISNCVADYSVLYNSASFSTFKCYGVSPTKLNDLCFTNVYADSFVIRGDEVRQIAPGQTGKIADYNYKLPDDFTGCVIAWNSNNLDSKVGGNYNYLYRLFRKSNLKPFERDISTEIYQAGSTPCNGVEGFNCYFPLQSYGFQPTNGVGYQPYRVVVLSFELLHAPATVC:KKYENTNIYIQELTTSDAKFLYLISTDNVSFEDFKKAFDEVLEKYKSLPDKDKVHIYIDIIFKNISKEEFEEKKKKFEEYLSTYPKEKNVIKATFTYKKP	11.23683097998472	0.4013731948540429	87.37062072753906	0.6253595948219299	14.790854454040527	27.702232360839844	19.791072845458984
spikerbd-binder-100-nr2-run-1_result_12	67	PNLCPFGEVFNATRFASVYAWNRKRISNCVADYSVLYNSASFSTFKCYGVSPTKLNDLCFTNVYADSFVIRGDEVRQIAPGQTGKIADYNYKLPDDFTGCVIAWNSNNLDSKVGGNYNYLYRLFRKSNLKPFERDISTEIYQAGSTPCNGVEGFNCYFPLQSYGFQPTNGVGYQPYRVVVLSFELLHAPATVC:KKYENSNIYLIKLKTSDAIFYFLVSTDNVSLEDFKKALDELIKEVEEREDKEKVYIELYINFKNMSKEEFEKKKKEIEEYIKKYPKEKNRFKAEFTYIKP	9.553350747168837	0.4946765096656751	70.03605651855469	0.6304416656494141	15.122899055480957	27.675426483154297	16.417888641357422
spikerbd-binder-100-nr2-run-1_result_12	68	PNLCPFGEVFNATRFASVYAWNRKRISNCVADYSVLYNSASFSTFKCYGVSPTKLNDLCFTNVYADSFVIRGDEVRQIAPGQTGKIADYNYKLPDDFTGCVIAWNSNNLDSKVGGNYNYLYRLFRKSNLKPFERDISTEIYQAGSTPCNGVEGFNCYFPLQSYGFQPTNGVGYQPYRVVVLSFELLHAPATVC:KEYKNKNIKLIELETSDHKFIYLISTANPSLEDFKKAFDEALKKIDSLEDKEKVHLYIDINFKNISEEEFKELKKKIEEYLSKYPKEKNKIKAEFNYIKP	10.951521129887078	0.461719637495909	69.6944580078125	0.6299265027046204	15.044879913330078	27.40578842163086	18.64269256591797
spikerbd-binder-100-nr2-run-1_result_12	69	PNLCPFGEVFNATRFASVYAWNRKRISNCVADYSVLYNSASFSTFKCYGVSPTKLNDLCFTNVYADSFVIRGDEVRQIAPGQTGKIADYNYKLPDDFTGCVIAWNSNNLDSKVGGNYNYLYRLFRKSNLKPFERDISTEIYQAGSTPCNGVEGFNCYFPLQSYGFQPTNGVGYQPYRVVVLSFELLHAPATVC:KEYPNKNIYLQELKTKDHIFLYLISTENVSLEDFKEAFDELLKKRDSLEDKEKVHIIIDINYKNISKEEFEKKKKEIEKYLEKYPKEKNKIKANFTYIEP	5.55415998080009	0.6422275015535038	85.40849304199219	0.6254885196685791	14.843338966369629	27.729785919189453	18.520395278930664
spikerbd-binder-100-nr2-run-1_result_12	70	PNLCPFGEVFNATRFASVYAWNRKRISNCVADYSVLYNSASFSTFKCYGVSPTKLNDLCFTNVYADSFVIRGDEVRQIAPGQTGKIADYNYKLPDDFTGCVIAWNSNNLDSKVGGNYNYLYRLFRKSNLKPFERDISTEIYQAGSTPCNGVEGFNCYFPLQSYGFQPTNGVGYQPYRVVVLSFELLHAPATVC:KKYENKNIYIQKLETSDAKFIDLISTDNVSFEDFKKAFDEVYNYYLSLPDKEKVYINIYINYKNMSKEEFEEKKKKIEEYLKTYPKEENKINATFTYIEP	9.512666176321131	0.4809256892489842	78.23085021972656	0.6284133195877075	14.875371932983398	27.47560691833496	17.033817291259766
spikerbd-binder-100-nr2-run-1_result_12	71	PNLCPFGEVFNATRFASVYAWNRKRISNCVADYSVLYNSASFSTFKCYGVSPTKLNDLCFTNVYADSFVIRGDEVRQIAPGQTGKIADYNYKLPDDFTGCVIAWNSNNLDSKVGGNYNYLYRLFRKSNLKPFERDISTEIYQAGSTPCNGVEGFNCYFPLQSYGFQPTNGVGYQPYRVVVLSFELLHAPATVC:KKYENKNIYLQELKTKDHIFLNLISTKNVSLEDFKKAFDELWKKYESLPDKDKVHINIDIYYENISEEEFKKLEKEIKEYLKTYPKEENKINLNFTYKKP	9.765653128420043	0.4786687553872123	85.07177734375	0.6253904700279236	14.82895565032959	27.638120651245117	18.72475814819336
spikerbd-binder-100-nr2-run-1_result_12	72	PNLCPFGEVFNATRFASVYAWNRKRISNCVADYSVLYNSASFSTFKCYGVSPTKLNDLCFTNVYADSFVIRGDEVRQIAPGQTGKIADYNYKLPDDFTGCVIAWNSNNLDSKVGGNYNYLYRLFRKSNLKPFERDISTEIYQAGSTPCNGVEGFNCYFPLQSYGFQPTNGVGYQPYRVVVLSFELLHAPATVC:KKYENKNIYLIELETKDDKFLYLISTANVSFEDFKKAFDELYKKYESDPDKDKIHIYIDINFKNISEEEFKKKKKEFEEYLKKYPKEKNKIKATFNYIKP	12.207293470140439	0.3878266207874716	83.53724670410156	0.6252295970916748	14.92867374420166	27.830886840820312	19.667543411254883
spikerbd-binder-100-nr2-run-1_result_12	73	PNLCPFGEVFNATRFASVYAWNRKRISNCVADYSVLYNSASFSTFKCYGVSPTKLNDLCFTNVYADSFVIRGDEVRQIAPGQTGKIADYNYKLPDDFTGCVIAWNSNNLDSKVGGNYNYLYRLFRKSNLKPFERDISTEIYQAGSTPCNGVEGFNCYFPLQSYGFQPTNGVGYQPYRVVVLSFELLHAPATVC:EEIKNKNIYIQKLETKDHKFIYLISTANVSFEDFKKAFDKVMKERDSDPDKDKIHVKIDINYVNISKEEFEENEKKYKEYLSKYPKEENVIEAKFTYKKP	10.896123479164745	0.43123335996837375	82.15279388427734	0.6252408623695374	14.966937065124512	27.78494644165039	19.1307430267334
spikerbd-binder-100-nr2-run-1_result_12	74	PNLCPFGEVFNATRFASVYAWNRKRISNCVADYSVLYNSASFSTFKCYGVSPTKLNDLCFTNVYADSFVIRGDEVRQIAPGQTGKIADYNYKLPDDFTGCVIAWNSNNLDSKVGGNYNYLYRLFRKSNLKPFERDISTEIYQAGSTPCNGVEGFNCYFPLQSYGFQPTNGVGYQPYRVVVLSFELLHAPATVC:KKYENLNIYKQKLKTSDHIFYYLISTDNVSLEDFKKAFDELIKEVEKDPNKDKVYIEIYIYYKNISKEEFEKLKKEIEEYIKKYPKEKNKINAKFTYIEP	7.3228883317928375	0.5347428517197016	79.3727798461914	0.6258985996246338	15.052289009094238	27.833059310913086	16.78227424621582
spikerbd-binder-100-nr2-run-1_result_12	75	PNLCPFGEVFNATRFASVYAWNRKRISNCVADYSVLYNSASFSTFKCYGVSPTKLNDLCFTNVYADSFVIRGDEVRQIAPGQTGKIADYNYKLPDDFTGCVIAWNSNNLDSKVGGNYNYLYRLFRKSNLKPFERDISTEIYQAGSTPCNGVEGFNCYFPLQSYGFQPTNGVGYQPYRVVVLSFELLHAPATVC:KKYENKNIYKIELKTNDYKFYYLVSTDNPSLEDFKKAFEELMKEVEEDEDKDKIYVYIDINFKNISKEEFEKLKKEIEEYIKKYPKEKNKIKAEFKYIEP	4.891437953450779	0.6846659724154438	82.49533081054688	0.6264796257019043	14.955704689025879	27.8431396484375	19.566986083984375
spikerbd-binder-100-nr2-run-1_result_12	76	PNLCPFGEVFNATRFASVYAWNRKRISNCVADYSVLYNSASFSTFKCYGVSPTKLNDLCFTNVYADSFVIRGDEVRQIAPGQTGKIADYNYKLPDDFTGCVIAWNSNNLDSKVGGNYNYLYRLFRKSNLKPFERDISTEIYQAGSTPCNGVEGFNCYFPLQSYGFQPTNGVGYQPYRVVVLSFELLHAPATVC:KKYENKNIYLIKLTTSDYKFLYLVSTKNVSFEDFKKAFDELYKEYESLEDKDKVKIIIDIIFENMSKEEFEEKEKKFKEYLSKYPKEKNKIKANFTYKKP	11.982723039413619	0.3738096530398086	84.05719757080078	0.625434398651123	14.914463996887207	27.807579040527344	19.155126571655273
spikerbd-binder-100-nr2-run-1_result_12	77	PNLCPFGEVFNATRFASVYAWNRKRISNCVADYSVLYNSASFSTFKCYGVSPTKLNDLCFTNVYADSFVIRGDEVRQIAPGQTGKIADYNYKLPDDFTGCVIAWNSNNLDSKVGGNYNYLYRLFRKSNLKPFERDISTEIYQAGSTPCNGVEGFNCYFPLQSYGFQPTNGVGYQPYRVVVLSFELLHAPATVC:MELENTNIRILELKTSDHIFLYLISEENVSLEDFKKAFDIVIKKYESLEDKEKVHIKIDINFKNISKEEFEKLKKEIEEYLKKYPKEKNKIKAEFKYIEP	7.9616133123054285	0.48890244788533727	81.7825927734375	0.6267866492271423	14.94561767578125	27.82341766357422	18.570343017578125
spikerbd-binder-100-nr2-run-1_result_12	78	PNLCPFGEVFNATRFASVYAWNRKRISNCVADYSVLYNSASFSTFKCYGVSPTKLNDLCFTNVYADSFVIRGDEVRQIAPGQTGKIADYNYKLPDDFTGCVIAWNSNNLDSKVGGNYNYLYRLFRKSNLKPFERDISTEIYQAGSTPCNGVEGFNCYFPLQSYGFQPTNGVGYQPYRVVVLSFELLHAPATVC:KKYENTNIYLIELETSEHKFYYLISTDNVSLEDFKKAFDELMKIVESDPNKEKVHVYIDINFKNISKEEFEKKKKEIEEYIKKYPKEKNKYKINFKYIKP	7.559856547643042	0.5313478006014999	86.37773895263672	0.6257089376449585	14.848265647888184	27.83169937133789	18.119861602783203
spikerbd-binder-100-nr2-run-1_result_12	79	ENLCPFGEVFNATRFASVYAWNRKRISNCVADYSVLYNSASFSTFKCYGVSPTKLNDLCFTNVYADSFVIRGDEVRQIAPGQTGKIADYNYKLPDDFTGCVIAWNSNNLDSKVGGNYNYLYRLFRKSNLKPFERDISTEIYQAGSTPCNGVEGFNCYFPLQSYGFQPTNGVGYQPYRVVVLSFELLHAPATVC:KKYENTNIYKQELTTSNDKFLYLISTDNVSLEDFKKAFDELLEEYEKDPNKEKIHINIYINFKNISEEEFKELKKKIEEYLSKYPKEKNKINANFTYIKP	6.020390548331159	0.5862958969396724	81.99469757080078	0.6249592304229736	14.96738052368164	27.76896858215332	18.819610595703125
spikerbd-binder-100-nr2-run-1_result_12	80	PNLCPFGEVFNATRFASVYAWNRKRISNCVADYSVLYNSASFSTFKCYGVSPTKLNDLCFTNVYADSFVIRGDEVRQIAPGQTGKIADYNYKLPDDFTGCVIAWNSNNLDSKVGGNYNYLYRLFRKSNLKPFERDISTEIYQAGSTPCNGVEGFNCYFPLQSYGFQPTNGVGYQPYRVVVLSFELLHAPATVC:KEYKNTNIKIIKLKTKDAIFYYLISEKNVSLEDFKKAFEEVMKEVEADPNKDKIFVNIDIIFKNISKEEFEKKKKEFEEYLKKYPKEENRINANFTYKEP	11.126387395893225	0.4474367030020655	84.45257568359375	0.6272376775741577	14.775209426879883	27.509098052978516	18.995019912719727
spikerbd-binder-100-nr2-run-1_result_12	81	ENLCPFGEVFNATRFASVYAWNRKRISNCVADYSVLYNSASFSTFKCYGVSPTKLNDLCFTNVYADSFVIRGDEVRQIAPGQTGKIADYNYKLPDDFTGCVIAWNSNNLDSKVGGNYNYLYRLFRKSNLKPFERDISTEIYQAGSTPCNGVEGFNCYFPLQSYGFQPTNGVGYQPYRVVVLSFELLHAPATVC:KKYENTNIYLQELETKDDKFLYLISTKNVSFEDFKKAFDELYEKYEADPEKEKIHIYIDIIFENISKEEFEKKKKEFEEYLSKYPKEKNKIKANFTYKEP	7.2913258231693865	0.5455395021759311	87.12257385253906	0.6248710751533508	14.855542182922363	27.811050415039062	17.22528839111328
spikerbd-binder-100-nr2-run-1_result_12	82	PNLCPFGEVFNATRFASVYAWNRKRISNCVADYSVLYNSASFSTFKCYGVSPTKLNDLCFTNVYADSFVIRGDEVRQIAPGQTGKIADYNYKLPDDFTGCVIAWNSNNLDSKVGGNYNYLYRLFRKSNLKPFERDISTEIYQAGSTPCNGVEGFNCYFPLQSYGFQPTNGVGYQPYRVVVLSFELLHAPATVC:KKYENKNIYKQKLETSDAKFLYLISEDNVSLEDFKKAFDELEKERDADPNSDKIHVEIYINFKNISKEEFEKKKEEIEKYLSKYPKEKNRYKAEFTYIEP	5.827495193847606	0.631243647456498	81.05937957763672	0.6261937618255615	14.960269927978516	27.711702346801758	16.709922790527344
spikerbd-binder-100-nr2-run-1_result_12	83	PNLCPFGEVFNATRFASVYAWNRKRISNCVADYSVLYNSASFSTFKCYGVSPTKLNDLCFTNVYADSFVIRGDEVRQIAPGQTGKIADYNYKLPDDFTGCVIAWNSNNLDSKVGGNYNYLYRLFRKSNLKPFERDISTEIYQAGSTPCNGVEGFNCYFPLQSYGFQPTNGVGYQPYRVVVLSFELLHAPATVC:KKYENSNIYLQELKTKDYKFLYLISTANVSFEDFKKAFDELYKKYQSDPDKDKIIIEIYINFVNMSKEEFEKKKKEFEEYLKTYPKEENKINAKFTYIKP	12.421125476206745	0.3772974870283323	86.9004898071289	0.6256228089332581	14.750728607177734	27.624814987182617	19.645652770996094
spikerbd-binder-100-nr2-run-1_result_12	84	PNLCPFGEVFNATRFASVYAWNRKRISNCVADYSVLYNSASFSTFKCYGVSPTKLNDLCFTNVYADSFVIRGDEVRQIAPGQTGKIADYNYKLPDDFTGCVIAWNSNNLDSKVGGNYNYLYRLFRKSNLKPFERDISTEIYQAGSTPCNGVEGFNCYFPLQSYGFQPTNGVGYQPYRVVVLSFELLHAPATVC:KKYENTNIYIQELTTSDSKFIYLISTDNPSLEDFKKAFDEVWKKYESDPNKEKIHIYIDINFKNIPKEEFEELKKKIEEYLSKYPKEENKIKANFTYIKP	6.306035065385656	0.5858233563527461	87.10324096679688	0.6266127824783325	14.781431198120117	27.713218688964844	19.39250946044922
spikerbd-binder-100-nr2-run-1_result_12	85	PNLCPFGEVFNATRFASVYAWNRKRISNCVADYSVLYNSASFSTFKCYGVSPTKLNDLCFTNVYADSFVIRGDEVRQIAPGQTGKIADYNYKLPDDFTGCVIAWNSNNLDSKVGGNYNYLYRLFRKSNLKPFERDISTEIYQAGSTPCNGVEGFNCYFPLQSYGFQPTNGVGYQPYRVVVLSFELLHAPATVC:KKYENKNIYLIKLETSDHKFLYLVSTANVSFEDFKKAFDELIKEYESSEDKEKIHIEIYINYKNMSKEEFEKKKKEFEEYISKYPKEENKIKAEFTYIEP	12.69541274839016	0.40874281303815585	82.77403259277344	0.6263644695281982	14.873465538024902	27.679964065551758	19.67435646057129
spikerbd-binder-100-nr2-run-1_result_12	86	PNLCPFGEVFNATRFASVYAWNRKRISNCVADYSVLYNSASFSTFKCYGVSPTKLNDLCFTNVYADSFVIRGDEVRQIAPGQTGKIADYNYKLPDDFTGCVIAWNSNNLDSKVGGNYNYLYRLFRKSNLKPFERDISTEIYQAGSTPCNGVEGFNCYFPLQSYGFQPTNGVGYQPYRVVVLSFELLHAPATVC:KEYKNTNIKLIKLKTKDHIFLYLVSTDNVSLEDFKKAFDELWKEYESREDKEKVHIYIDINFKNISEEEFKKKKKEFEEYLSKYPKEKNRIKATFTYIKP	7.47159889413288	0.5489891845982311	88.00399017333984	0.6253538131713867	14.761651992797852	27.70433807373047	18.66268539428711
spikerbd-binder-100-nr2-run-1_result_12	87	PNLCPFGEVFNATRFASVYAWNRKRISNCVADYSVLYNSASFSTFKCYGVSPTKLNDLCFTNVYADSFVIRGDEVRQIAPGQTGKIADYNYKLPDDFTGCVIAWNSNNLDSKVGGNYNYLYRLFRKSNLKPFERDISTEIYQAGSTPCNGVEGFNCYFPLQSYGFQPTNGVGYQPYRVVVLSFELLHAPATVC:EKIENKNIYIIELETKDYKFYFLVSEANVSFEDFKEALDKVIKKVDEDPNKEKVIVEIYINFKNMSKEEFEKNKKKIEEYVKKYPKEKNRFNIKFTYIEP	6.829472678901498	0.57135117970089	79.86976623535156	0.6273916959762573	14.951559066772461	27.779312133789062	17.600154876708984
spikerbd-binder-100-nr2-run-1_result_12	88	PNLCPFGEVFNATRFASVYAWNRKRISNCVADYSVLYNSASFSTFKCYGVSPTKLNDLCFTNVYADSFVIRGDEVRQIAPGQTGKIADYNYKLPDDFTGCVIAWNSNNLDSKVGGNYNYLYRLFRKSNLKPFERDISTEIYQAGSTPCNGVEGFNCYFPLQSYGFQPTNGVGYQPYRVVVLSFELLHAPATVC:EEFKDKNIYLIELETSDHKFLYLVSTENVSFEDFKEAFDKLIEKYEKSEDKEKIHIKIYINFKNISEEEFKEKKKKFEEYIKKYPKEENKIEAEFTYIKP	8.951293290440177	0.479755291121238	85.40021514892578	0.6267675757408142	14.819877624511719	27.71700668334961	17.986656188964844
spikerbd-binder-100-nr2-run-1_result_12	89	PNLCPFGEVFNATRFASVYAWNRKRISNCVADYSVLYNSASFSTFKCYGVSPTKLNDLCFTNVYADSFVIRGDEVRQIAPGQTGKIADYNYKLPDDFTGCVIAWNSNNLDSKVGGNYNYLYRLFRKSNLKPFERDISTEIYQAGSTPCNGVEGFNCYFPLQSYGFQPTNGVGYQPYRVVVLSFELLHAPATVC:KEYKNTNIKLIKLETKDAKFLFLVSEENVSLEDFKKAFEELYNEYEKDPDKDKIYIEIYINFKNISKEEFEKLKKEIEEYLSKYPKEKNKIKATFNYIEP	5.271037149046498	0.6606632877438866	84.76251983642578	0.6264451742172241	14.845263481140137	27.76020622253418	17.693981170654297
spikerbd-binder-100-nr2-run-1_result_12	90	PNLCPFGEVFNATRFASVYAWNRKRISNCVADYSVLYNSASFSTFKCYGVSPTKLNDLCFTNVYADSFVIRGDEVRQIAPGQTGKIADYNYKLPDDFTGCVIAWNSNNLDSKVGGNYNYLYRLFRKSNLKPFERDISTEIYQAGSTPCNGVEGFNCYFPLQSYGFQPTNGVGYQPYRVVVLSFELLHAPATVC:KKYENSNIYLIKLETSDAKFYFLYSTKNVSFEDFKKAFDELMKEVEEEEDKEKVHVEIYINYVNISKEEFEENKKKIEEYLKKYPKEKNRIKAKFTYIEP	6.781085140271343	0.5622657755764314	86.254150390625	0.6250656843185425	14.887335777282715	27.906238555908203	18.432756423950195
spikerbd-binder-100-nr2-run-1_result_12	91	PNLCPFGEVFNATRFASVYAWNRKRISNCVADYSVLYNSASFSTFKCYGVSPTKLNDLCFTNVYADSFVIRGDEVRQIAPGQTGKIADYNYKLPDDFTGCVIAWNSNNLDSKVGGNYNYLYRLFRKSNLKPFERDISTEIYQAGSTPCNGVEGFNCYFPLQSYGFQPTNGVGYQPYRVVVLSFELLHAPATVC:KKYENSNIYLQELKTSDHIFLYLISTENVSFEDFKKAFDELIKKRESLPDKEKVHIYIDINFKNMSKEEFEEKKKKIEEYLSTYPKEENWIEAKFTYIEP	11.783584466205165	0.42476361507304705	89.48403930664062	0.6253798007965088	14.721613883972168	27.668039321899414	18.521669387817383
spikerbd-binder-100-nr2-run-1_result_12	92	PNLCPFGEVFNATRFASVYAWNRKRISNCVADYSVLYNSASFSTFKCYGVSPTKLNDLCFTNVYADSFVIRGDEVRQIAPGQTGKIADYNYKLPDDFTGCVIAWNSNNLDSKVGGNYNYLYRLFRKSNLKPFERDISTEIYQAGSTPCNGVEGFNCYFPLQSYGFQPTNGVGYQPYRVVVLSFELLHAPATVC:KYYPNKNIYLQKLETKDAIFLYLISTDNVSFEDFKKAFDEVWKEYEANPEKDKIHIEIYINFKNISKEEFEKKKKEFEEYLKTYPKEKNRIDAKFTYIEP	11.12738708058423	0.44660251598458583	77.80101013183594	0.6278547048568726	14.928817749023438	27.679590225219727	18.00634765625
spikerbd-binder-100-nr2-run-1_result_12	93	PNLCPFGEVFNATRFASVYAWNRKRISNCVADYSVLYNSASFSTFKCYGVSPTKLNDLCFTNVYADSFVIRGDEVRQIAPGQTGKIADYNYKLPDDFTGCVIAWNSNNLDSKVGGNYNYLYRLFRKSNLKPFERDISTEIYQAGSTPCNGVEGFNCYFPLQSYGFQPTNGVGYQPYRVVVLSFELLHAPATVC:KKYENKNITLIKLETSDYKFYYLVSTANVSFEDFKKAFDELLKEYESDPEKEKIYIQIDINFVNMSEEEFKEKKKKFEEYLKKYPKEKNKIKATFTYKKP	6.832004358782511	0.5751566124323851	83.6826171875	0.6259310245513916	14.849882125854492	27.65866470336914	17.798755645751953
spikerbd-binder-100-nr2-run-1_result_12	94	PNLCPFGEVFNATRFASVYAWNRKRISNCVADYSVLYNSASFSTFKCYGVSPTKLNDLCFTNVYADSFVIRGDEVRQIAPGQTGKIADYNYKLPDDFTGCVIAWNSNNLDSKVGGNYNYLYRLFRKSNLKPFERDISTEIYQAGSTPCNGVEGFNCYFPLQSYGFQPTNGVGYQPYRVVVLSFELLHAPATVC:KHYPNTNIHLLELETKDHKFYYLISEANVSLEDFKKAFDELMAKVDADPDKEKVHVKIFINFKNMSEEEFKKRKEEIEEYIKTYPKEENRFEIEFTYEKP	12.324917668461511	0.42131450816289717	84.78662109375	0.6272765398025513	14.746997833251953	27.520490646362305	18.27878761291504
spikerbd-binder-100-nr2-run-1_result_12	95	PNLCPFGEVFNATRFASVYAWNRKRISNCVADYSVLYNSASFSTFKCYGVSPTKLNDLCFTNVYADSFVIRGDEVRQIAPGQTGKIADYNYKLPDDFTGCVIAWNSNNLDSKVGGNYNYLYRLFRKSNLKPFERDISTEIYQAGSTPCNGVEGFNCYFPLQSYGFQPTNGVGYQPYRVVVLSFELLHAPATVC:KKYPNTNIYIIELETKDNKFLYLISTANVSFEDFKKAFDEVYKKREALPDKEKVNIIIDINFVNISEEEFEKKKKEIEEYLKKYPKEKNSIKANFTYIKP	13.526822190332389	0.42952307209227064	85.43887329101562	0.6265803575515747	14.761544227600098	27.616384506225586	19.791828155517578
spikerbd-binder-100-nr2-run-1_result_12	96	PNLCPFGEVFNATRFASVYAWNRKRISNCVADYSVLYNSASFSTFKCYGVSPTKLNDLCFTNVYADSFVIRGDEVRQIAPGQTGKIADYNYKLPDDFTGCVIAWNSNNLDSKVGGNYNYLYRLFRKSNLKPFERDISTEIYQAGSTPCNGVEGFNCYFPLQSYGFQPTNGVGYQPYRVVVLSFELLHAPATVC:KEYKNTNIKLLKLETKDYKFIYLISEENVSFEDFKKAFDEVLKEVEEDPDKDKIFLEIYINFKNISKEEFEEKKKKFEEYLSKYPKEENKIKATFNYIEP	12.174522806348577	0.4206740059536312	86.92002868652344	0.6259243488311768	14.752290725708008	27.617687225341797	18.827749252319336
spikerbd-binder-100-nr2-run-1_result_12	97	PNLCPFGEVFNATRFASVYAWNRKRISNCVADYSVLYNSASFSTFKCYGVSPTKLNDLCFTNVYADSFVIRGDEVRQIAPGQTGKIADYNYKLPDDFTGCVIAWNSNNLDSKVGGNYNYLYRLFRKSNLKPFERDISTEIYQAGSTPCNGVEGFNCYFPLQSYGFQPTNGVGYQPYRVVVLSFELLHAPATVC:KKYENSNIYLIELETKDYKFLYLVSTKNVSLEDFKKAFNEVYKKYESLEDKEKVYIEIDINFKNMSKEEFEKKKKEIEEYLKTYPKEKNKIKAEFKYIKP	12.4605070120091	0.4078334629938936	84.45051574707031	0.6256054639816284	14.860310554504395	27.75428009033203	18.32750129699707
spikerbd-binder-100-nr2-run-1_result_12	98	PNLCPFGEVFNATRFASVYAWNRKRISNCVADYSVLYNSASFSTFKCYGVSPTKLNDLCFTNVYADSFVIRGDEVRQIAPGQTGKIADYNYKLPDDFTGCVIAWNSNNLDSKVGGNYNYLYRLFRKSNLKPFERDISTEIYQAGSTPCNGVEGFNCYFPLQSYGFQPTNGVGYQPYRVVVLSFELLHAPATVC:KEYKNTNIYKQKLETKDYKFYYLISTANVSFEDFKKAFDELMKEVESDPDKEKVYVYIDINFVNMSEEEFNENKKKFEEYLKKYPKEKNKIKAEFKYIKP	6.4219492264986044	0.5947805757338933	84.71723175048828	0.6266032457351685	14.858046531677246	27.758127212524414	18.074176788330078
spikerbd-binder-100-nr2-run-1_result_12	99	PNLCPFGEVFNATRFASVYAWNRKRISNCVADYSVLYNSASFSTFKCYGVSPTKLNDLCFTNVYADSFVIRGDEVRQIAPGQTGKIADYNYKLPDDFTGCVIAWNSNNLDSKVGGNYNYLYRLFRKSNLKPFERDISTEIYQAGSTPCNGVEGFNCYFPLQSYGFQPTNGVGYQPYRVVVLSFELLHAPATVC:KKIENTNINIIKLKTSDHIFYYLDSTANVSLEDFKKAFDELMKEVEALPEKEKVHVYIYINFENMSKEEFEKKKKEIEEYLSKYPKEKNKIKATFTYKKP	5.429549928255842	0.6534243058327011	81.56185913085938	0.6280572414398193	14.81011962890625	27.597909927368164	18.7138671875
spikerbd-binder-100-nr2-run-1_result_2	0	PNLCPFGEVFNATRFASVYAWNRKRISNCVADYSVLYNSASFSTFKCYGVSPTKLNDLCFTNVYADSFVIRGDEVRQIAPGQTGKIADYNYKLPDDFTGCVIAWNSNNLDSKVGGNYNYLYRLFRKSNLKPFERDISTEIYQAGSTPCNGVEGFNCYFPLQSYGFQPTNGVGYQPYRVVVLSFELLHAPATVC:MPLVELEVNVTSWKDANGKVLKILLEVKDEADLGTWREARKHLPLADLGLKEEEVSLRIEDVPGLNRLEIYVGDFKSEAERQAALSKATYSSETKTLRLP	13.199037304384637	0.28617497740339504	72.82585144042969	0.638143002986908	14.763288497924805	27.508689880371094	13.323552131652832
spikerbd-binder-100-nr2-run-1_result_2	1	PNLCPFGEVFNATRFASVYAWNRKRISNCVADYSVLYNSASFSTFKCYGVSPTKLNDLCFTNVYADSFVIRGDEVRQIAPGQTGKIADYNYKLPDDFTGCVIAWNSNNLDSKVGGNYNYLYRLFRKSNLKPFERDISTEIYQAGSTPCNGVEGFNCYFPLQSYGFQPTNGVGYQPYRVVVLSFELLHAPATVC:MKPVKFKVNVTEYKDANGKILEIILKIENEADLGKWKEAYKSLPLSDLGIKESEVSLRIEPVEGLNRTVIYVGDFKSEEERKAALAKSTVSSSTKTLTLP	17.49500464635243	0.21844142578910755	77.09809112548828	0.6393615007400513	14.572081565856934	27.378440856933594	13.413738250732422
spikerbd-binder-100-nr2-run-1_result_2	2	PNLCPFGEVFNATRFASVYAWNRKRISNCVADYSVLYNSASFSTFKCYGVSPTKLNDLCFTNVYADSFVIRGDEVRQIAPGQTGKIADYNYKLPDDFTGCVIAWNSNNLDSKVGGNYNYLYRLFRKSNLKPFERDISTEIYQAGSTPCNGVEGFNCYFPLQSYGFQPTNGVGYQPYRVVVLSFELLHAPATVC:MKVIELEIYVTKYKDANGKIHMIYLEVKKEEDLGEWKEAYKNLPYEDLGIKESEVSLDIKPVPGLNRHIIYVGDFKTEEERKAALAKSTIESETKIVKLK	16.838230022654063	0.23098708857580652	77.74118041992188	0.6359235048294067	14.663738250732422	27.651142120361328	17.57132339477539
spikerbd-binder-100-nr2-run-1_result_2	3	PNLCPFGEVFNATRFASVYAWNRKRISNCVADYSVLYNSASFSTFKCYGVSPTKLNDLCFTNVYADSFVIRGDEVRQIAPGQTGKIADYNYKLPDDFTGCVIAWNSNNLDSKVGGNYNYLYRLFRKSNLKPFERDISTEIYQAGSTPCNGVEGFNCYFPLQSYGFQPTNGVGYQPYRVVVLSFELLHAPATVC:MKEKKFELEVTRYSLADGKVVEILIKVEKEEDLGEFKEAYKNLPLADLGLKEEEVSLYIEPVPGDNYIRIYVGDFKTKEEREKALAASTVSSEKKTVTFK	16.81003244001045	0.2375985021597999	73.10031127929688	0.6364834308624268	14.86663818359375	27.8455753326416	16.096303939819336
spikerbd-binder-100-nr2-run-1_result_2	4	PNLCPFGEVFNATRFASVYAWNRKRISNCVADYSVLYNSASFSTFKCYGVSPTKLNDLCFTNVYADSFVIRGDEVRQIAPGQTGKIADYNYKLPDDFTGCVIAWNSNNLDSKVGGNYNYLYRLFRKSNLKPFERDISTEIYQAGSTPCNGVEGFNCYFPLQSYGFQPTNGVGYQPYRVVVLSFELLHAPATVC:MEKLKLEVNVTYRKLADGKIVEIRLEVKKEEDLGKWKEAYKSLPLSDLGLKEEEVSLNIEPVEGDNRKIIIVGDFKSREELLEALSKSTTESEEKIITFE	16.903645503850992	0.2406673528244045	81.2258071899414	0.6345868110656738	14.647174835205078	27.72707176208496	18.480091094970703
spikerbd-binder-100-nr2-run-1_result_2	5	PNLCPFGEVFNATRFASVYAWNRKRISNCVADYSVLYNSASFSTFKCYGVSPTKLNDLCFTNVYADSFVIRGDEVRQIAPGQTGKIADYNYKLPDDFTGCVIAWNSNNLDSKVGGNYNYLYRLFRKSNLKPFERDISTEIYQAGSTPCNGVEGFNCYFPLQSYGFQPTNGVGYQPYRVVVLSFELLHAPATVC:MEIKKFKVNVTEYKLADGKVVKILIEIENEADWGAFKEAAKTLPLADLGLKEEEVDLYIKPVPGLKRLEIFVGDFKSREEREEALSKSTVSSKTKTISFP	16.235079905608785	0.23243012508812524	72.08665466308594	0.6389814019203186	14.78592586517334	27.5938720703125	12.863628387451172
spikerbd-binder-100-nr2-run-1_result_2	6	PNLCPFGEVFNATRFASVYAWNRKRISNCVADYSVLYNSASFSTFKCYGVSPTKLNDLCFTNVYADSFVIRGDEVRQIAPGQTGKIADYNYKLPDDFTGCVIAWNSNNLDSKVGGNYNYLYRLFRKSNLKPFERDISTEIYQAGSTPCNGVEGFNCYFPLQSYGFQPTNGVGYQPYRVVVLSFELLHAPATVC:MPVREFEVRVTSYKDANGKVHEIYLEVKKEEDWGEWKEAWKTLPLEDLGLKPEEVWLDIEDVPGLKYKRIYVGDFKSEEERKAALAKSTFTEEEKTIRFR	16.632468369583208	0.2622342051561634	43.674774169921875	0.6377881765365601	15.889424324035645	28.13014793395996	17.439414978027344
spikerbd-binder-100-nr2-run-1_result_2	7	PNLCPFGEVFNATRFASVYAWNRKRISNCVADYSVLYNSASFSTFKCYGVSPTKLNDLCFTNVYADSFVIRGDEVRQIAPGQTGKIADYNYKLPDDFTGCVIAWNSNNLDSKVGGNYNYLYRLFRKSNLKPFERDISTEIYQAGSTPCNGVEGFNCYFPLQSYGFQPTNGVGYQPYRVVVLSFELLHAPATVC:MPVRKFKLYVTEYKDANGKVKKIYIEIKDEKDLGAFKEAWKNLPLEDLGLKEEEVSLRIDDVEGLNRVEIFVGDFKSEEERLEALAKSTVTSYEKIVEFK	14.882862925845208	0.2613650494353465	72.20503997802734	0.6380372643470764	14.798317909240723	27.60256004333496	17.744300842285156
spikerbd-binder-100-nr2-run-1_result_2	8	PNLCPFGEVFNATRFASVYAWNRKRISNCVADYSVLYNSASFSTFKCYGVSPTKLNDLCFTNVYADSFVIRGDEVRQIAPGQTGKIADYNYKLPDDFTGCVIAWNSNNLDSKVGGNYNYLYRLFRKSNLKPFERDISTEIYQAGSTPCNGVEGFNCYFPLQSYGFQPTNGVGYQPYRVVVLSFELLHAPATVC:MEPRRLQVNVTSYKLADGKVVEIYIEVTDEALWGEWEEARKHLPLADLGLKEEEVSLLIEPVPGERRLRIYVGDFKSEEERKAALAKATVSSETKTVTFE	13.323650111069439	0.2941876142931564	69.4287109375	0.6378548741340637	14.886615753173828	27.73320770263672	16.623615264892578
spikerbd-binder-100-nr2-run-1_result_2	9	PNLCPFGEVFNATRFASVYAWNRKRISNCVADYSVLYNSASFSTFKCYGVSPTKLNDLCFTNVYADSFVIRGDEVRQIAPGQTGKIADYNYKLPDDFTGCVIAWNSNNLDSKVGGNYNYLYRLFRKSNLKPFERDISTEIYQAGSTPCNGVEGFNCYFPLQSYGFQPTNGVGYQPYRVVVLSFELLHAPATVC:MEVKELKVYVESYKDANGKIHKIYIKIEDEKKLGEFKEARKNLPLEALGLKESEVSLLIEDVPGLNRLEIYVGDFKTEEERKAALAKSTYTSEKKIIKFK	14.578518250569843	0.25486751733094853	71.98749542236328	0.6370373368263245	14.812451362609863	27.71068572998047	17.40753173828125
spikerbd-binder-100-nr2-run-1_result_2	10	PNLCPFGEVFNATRFASVYAWNRKRISNCVADYSVLYNSASFSTFKCYGVSPTKLNDLCFTNVYADSFVIRGDEVRQIAPGQTGKIADYNYKLPDDFTGCVIAWNSNNLDSKVGGNYNYLYRLFRKSNLKPFERDISTEIYQAGSTPCNGVEGFNCYFPLQSYGFQPTNGVGYQPYRVVVLSFELLHAPATVC:MEIRELEVNVTKYSLADGKIVKILLEITKEEDLGVWREAKKNLPLEALGLKEEEVSLLIEDVEGLNRTEIYVGDFKSKEEREKALAKSTVTSEKKIIKLP	13.15454646630339	0.2810020208224498	75.61141204833984	0.6369970440864563	14.766688346862793	27.724056243896484	13.733516693115234
spikerbd-binder-100-nr2-run-1_result_2	11	PNLCPFGEVFNATRFASVYAWNRKRISNCVADYSVLYNSASFSTFKCYGVSPTKLNDLCFTNVYADSFVIRGDEVRQIAPGQTGKIADYNYKLPDDFTGCVIAWNSNNLDSKVGGNYNYLYRLFRKSNLKPFERDISTEIYQAGSTPCNGVEGFNCYFPLQSYGFQPTNGVGYQPYRVVVLSFELLHAPATVC:MEVIEFEVYVTEYKDSNGKIHKIILEIKNEADRGKWEEAYKSLPLEDLGIKEEDVSLLIPPVPGLNRLEIFVGDFKTKEERDAALAKSTVSSKELILKFK	13.023254376423044	0.31641009273119	85.16426849365234	0.6365482807159424	14.384023666381836	27.38086700439453	17.135055541992188
spikerbd-binder-100-nr2-run-1_result_2	12	PNLCPFGEVFNATRFASVYAWNRKRISNCVADYSVLYNSASFSTFKCYGVSPTKLNDLCFTNVYADSFVIRGDEVRQIAPGQTGKIADYNYKLPDDFTGCVIAWNSNNLDSKVGGNYNYLYRLFRKSNLKPFERDISTEIYQAGSTPCNGVEGFNCYFPLQSYGFQPTNGVGYQPYRVVVLSFELLHAPATVC:MPVRKLKLRVTEWKDANGKVLEIRLEVDDPELRGEFEEARKTLPLSDLGLKESEVSLLIEPVPGMDYLRIFVGDFKSEEERKAALAKATVTSREITVTFE	14.9665080392953	0.2530516791046713	71.94600677490234	0.6411920189857483	14.638479232788086	27.205814361572266	12.99928092956543
spikerbd-binder-100-nr2-run-1_result_2	13	PNLCPFGEVFNATRFASVYAWNRKRISNCVADYSVLYNSASFSTFKCYGVSPTKLNDLCFTNVYADSFVIRGDEVRQIAPGQTGKIADYNYKLPDDFTGCVIAWNSNNLDSKVGGNYNYLYRLFRKSNLKPFERDISTEIYQAGSTPCNGVEGFNCYFPLQSYGFQPTNGVGYQPYRVVVLSFELLHAPATVC:MPLRKLELRVSEYKLADGKIVEIYLEVKKEEDRGIWEEAFETLPLSALGLKEEEVSLLIKPVPGLNRLVIYVGDFKTKEERLAALAKSTFSEKEITVELP	15.056283010754852	0.27169302314367066	75.3565444946289	0.6346095204353333	14.787980079650879	27.763710021972656	17.747756958007812
spikerbd-binder-100-nr2-run-1_result_2	14	PNLCPFGEVFNATRFASVYAWNRKRISNCVADYSVLYNSASFSTFKCYGVSPTKLNDLCFTNVYADSFVIRGDEVRQIAPGQTGKIADYNYKLPDDFTGCVIAWNSNNLDSKVGGNYNYLYRLFRKSNLKPFERDISTEIYQAGSTPCNGVEGFNCYFPLQSYGFQPTNGVGYQPYRVVVLSFELLHAPATVC:MELRRLRVHMTYRELADGKIVEIRLEVEKEEDRGLWLEARKHLPLEALGLKEEEVWKLIEPVPGDNYLRIYVGDFKSKEELEEALAKSTVKSEEIVVELP	14.242862289613162	0.27937806716253033	77.29222106933594	0.639274001121521	14.632685661315918	27.511186599731445	15.874709129333496
spikerbd-binder-100-nr2-run-1_result_2	15	PNLCPFGEVFNATRFASVYAWNRKRISNCVADYSVLYNSASFSTFKCYGVSPTKLNDLCFTNVYADSFVIRGDEVRQIAPGQTGKIADYNYKLPDDFTGCVIAWNSNNLDSKVGGNYNYLYRLFRKSNLKPFERDISTEIYQAGSTPCNGVEGFNCYFPLQSYGFQPTNGVGYQPYRVVVLSFELLHAPATVC:MEIKKFKVEVQEYKLADGKIVEIYLKIKNEKDRGAFEEAFKNLPLSDLGIKESEVDLLIEPVPGMNYVKIFVGDFKSEEERKEALAKSTFSSYEKIIEFK	12.386136554559034	0.31101664381422656	72.43529510498047	0.6360359787940979	14.904645919799805	27.91291618347168	17.666275024414062
spikerbd-binder-100-nr2-run-1_result_2	16	PNLCPFGEVFNATRFASVYAWNRKRISNCVADYSVLYNSASFSTFKCYGVSPTKLNDLCFTNVYADSFVIRGDEVRQIAPGQTGKIADYNYKLPDDFTGCVIAWNSNNLDSKVGGNYNYLYRLFRKSNLKPFERDISTEIYQAGSTPCNGVEGFNCYFPLQSYGFQPTNGVGYQPYRVVVLSFELLHAPATVC:MKEIKFKVNVTSYKTSDNKVVEILIEIEKEEDLEEFKKAFKNLPLSDLNLKESEVSLIIEDVPSLKYKRIYVNNFKTKEEREKALSKSTISSEEKIITFK	13.731440112139417	0.2695423522363927	58.664485931396484	0.6395338773727417	15.052298545837402	27.506229400634766	16.94464111328125
spikerbd-binder-100-nr2-run-1_result_2	17	PNLCPFGEVFNATRFASVYAWNRKRISNCVADYSVLYNSASFSTFKCYGVSPTKLNDLCFTNVYADSFVIRGDEVRQIAPGQTGKIADYNYKLPDDFTGCVIAWNSNNLDSKVGGNYNYLYRLFRKSNLKPFERDISTEIYQAGSTPCNGVEGFNCYFPLQSYGFQPTNGVGYQPYRVVVLSFELLHAPATVC:MKPIKFEVNVTEYKDSNNKIHYILLKIEKEEDLPKWKEARKNLPLKDLNLKESEVSLLIEDVPSLNYLEIFVNDFKSEEERKKALAKSTVSSYKKTITFE	15.883990042213474	0.2508460099224433	78.72974395751953	0.6382883191108704	14.555916786193848	27.374221801757812	17.467092514038086
spikerbd-binder-100-nr2-run-1_result_2	18	PNLCPFGEVFNATRFASVYAWNRKRISNCVADYSVLYNSASFSTFKCYGVSPTKLNDLCFTNVYADSFVIRGDEVRQIAPGQTGKIADYNYKLPDDFTGCVIAWNSNNLDSKVGGNYNYLYRLFRKSNLKPFERDISTEIYQAGSTPCNGVEGFNCYFPLQSYGFQPTNGVGYQPYRVVVLSFELLHAPATVC:MPELKLELYVSYYKDSNNKIHEIIIEIKKEEDLEKFKEAWKNLPLSDLKLKEEEVSLLIEPVPSLNRLIIYVNDFKTKEERDAALAKSTYESEEITVTFK	14.557852181200037	0.2587452980361269	74.37334442138672	0.6409634947776794	14.5477294921875	27.179237365722656	16.68352699279785
spikerbd-binder-100-nr2-run-1_result_2	19	PNLCPFGEVFNATRFASVYAWNRKRISNCVADYSVLYNSASFSTFKCYGVSPTKLNDLCFTNVYADSFVIRGDEVRQIAPGQTGKIADYNYKLPDDFTGCVIAWNSNNLDSKVGGNYNYLYRLFRKSNLKPFERDISTEIYQAGSTPCNGVEGFNCYFPLQSYGFQPTNGVGYQPYRVVVLSFELLHAPATVC:MKEVELEVNVISYKDANNKIHEIILSVTKEEDLETWKEAFKNLPLKDLNLKESEVSLLIKPVPSLKRLIIYVNDFKSEEERKEALAKSTVTSEKKIIKFK	20.695039036357855	0.17131749786162045	69.93059539794922	0.6413930654525757	14.653336524963379	27.161848068237305	16.848617553710938
spikerbd-binder-100-nr2-run-1_result_2	20	PNLCPFGEVFNATRFASVYAWNRKRISNCVADYSVLYNSASFSTFKCYGVSPTKLNDLCFTNVYADSFVIRGDEVRQIAPGQTGKIADYNYKLPDDFTGCVIAWNSNNLDSKVGGNYNYLYRLFRKSNLKPFERDISTEIYQAGSTPCNGVEGFNCYFPLQSYGFQPTNGVGYQPYRVVVLSFELLHAPATVC:MPVKKFKVNVSSYKTKDNKTVAIYLDIEKEEDLPEFKEAWKNLPLSDLNIKESEVSLKIEPVPSLNRLIIYVNNFKSKEELEEALKKSTYSSETKTLEFK	14.70491759401767	0.24973178802160345	58.2064323425293	0.638821542263031	15.142139434814453	27.606164932250977	18.523054122924805
spikerbd-binder-100-nr2-run-1_result_2	21	PNLCPFGEVFNATRFASVYAWNRKRISNCVADYSVLYNSASFSTFKCYGVSPTKLNDLCFTNVYADSFVIRGDEVRQIAPGQTGKIADYNYKLPDDFTGCVIAWNSNNLDSKVGGNYNYLYRLFRKSNLKPFERDISTEIYQAGSTPCNGVEGFNCYFPLQSYGFQPTNGVGYQPYRVVVLSFELLHAPATVC:MKVVELKVKVTSYKDSNNKIHKILLEIENEEDLETWKEAKKNLPLSDLNLKESEVSLLIEDVPSLNRLEIFVNDFKSEEERKEALSKSTISSETKTIKLK	13.546347113584268	0.274010664693299	72.3607406616211	0.6377463340759277	14.810900688171387	27.583738327026367	14.709794044494629
spikerbd-binder-100-nr2-run-1_result_2	22	PNLCPFGEVFNATRFASVYAWNRKRISNCVADYSVLYNSASFSTFKCYGVSPTKLNDLCFTNVYADSFVIRGDEVRQIAPGQTGKIADYNYKLPDDFTGCVIAWNSNNLDSKVGGNYNYLYRLFRKSNLKPFERDISTEIYQAGSTPCNGVEGFNCYFPLQSYGFQPTNGVGYQPYRVVVLSFELLHAPATVC:MEIKEFEVNVIKYKLENNKIVAIYLEIEKEEDLEEFKEAIKNLPLSDLNIKEKDVSLYIEPVPSDKRVKIFVNNFKSEEERKEALAKSKVESEKKILKFK	13.060858697371708	0.2839562575660647	70.13337707519531	0.6359835863113403	15.034137725830078	28.034276962280273	16.85251235961914
spikerbd-binder-100-nr2-run-1_result_2	23	PNLCPFGEVFNATRFASVYAWNRKRISNCVADYSVLYNSASFSTFKCYGVSPTKLNDLCFTNVYADSFVIRGDEVRQIAPGQTGKIADYNYKLPDDFTGCVIAWNSNNLDSKVGGNYNYLYRLFRKSNLKPFERDISTEIYQAGSTPCNGVEGFNCYFPLQSYGFQPTNGVGYQPYRVVVLSFELLHAPATVC:MEEKKFKLNVIEYKDANNKIHEIILEIKDEKDLPAFKEAFKNLPLSDLNLKEEEVSLLIEPVPSDNYVRIYVNDFKSEEERKAALAKSTVTSKEITVKFK	12.610508122668518	0.3058280271934169	74.44718933105469	0.6436394453048706	14.434879302978516	26.981342315673828	16.507823944091797
spikerbd-binder-100-nr2-run-1_result_2	24	PNLCPFGEVFNATRFASVYAWNRKRISNCVADYSVLYNSASFSTFKCYGVSPTKLNDLCFTNVYADSFVIRGDEVRQIAPGQTGKIADYNYKLPDDFTGCVIAWNSNNLDSKVGGNYNYLYRLFRKSNLKPFERDISTEIYQAGSTPCNGVEGFNCYFPLQSYGFQPTNGVGYQPYRVVVLSFELLHAPATVC:MKVIKFKVYVTEYKDANNKIHMIYLDIKNEKDREEWKKAKKNLPLEDLNLKEEEVDLLIEDVPSLNRLIIFVNDFKTREEREAALAKSTVSSYEKIIEFK	14.48664054509095	0.26107866477461505	60.81489944458008	0.6414240598678589	14.98472785949707	27.487201690673828	15.1816987991333
spikerbd-binder-100-nr2-run-1_result_2	25	PNLCPFGEVFNATRFASVYAWNRKRISNCVADYSVLYNSASFSTFKCYGVSPTKLNDLCFTNVYADSFVIRGDEVRQIAPGQTGKIADYNYKLPDDFTGCVIAWNSNNLDSKVGGNYNYLYRLFRKSNLKPFERDISTEIYQAGSTPCNGVEGFNCYFPLQSYGFQPTNGVGYQPYRVVVLSFELLHAPATVC:MPIIKFKIKLIEYKLSDNKIVEIILEIEEEEKLEEFKKAYENLPLSDLNLKESEVSKYIKPVPSDKRLRIFVNDFKSKEEREEALSKATVSSKEIIVEFK	14.312778103820175	0.2469463856265913	45.86301803588867	0.6375749111175537	15.735760688781738	28.00831413269043	18.646404266357422
spikerbd-binder-100-nr2-run-1_result_2	26	PNLCPFGEVFNATRFASVYAWNRKRISNCVADYSVLYNSASFSTFKCYGVSPTKLNDLCFTNVYADSFVIRGDEVRQIAPGQTGKIADYNYKLPDDFTGCVIAWNSNNLDSKVGGNYNYLYRLFRKSNLKPFERDISTEIYQAGSTPCNGVEGFNCYFPLQSYGFQPTNGVGYQPYRVVVLSFELLHAPATVC:MKIIEFEVEVIKYKDKNNKILKIILKIENEKDLEKFKEAFKNLPLEDLNLKKEEVSLLIKPVPSLNYVEIYVNDFKTKEEREEALKKSTVEKEKKIIKFK	15.443482628865086	0.2518517420451165	71.04389190673828	0.636013388633728	15.00618839263916	28.019298553466797	17.653440475463867
spikerbd-binder-100-nr2-run-1_result_2	27	PNLCPFGEVFNATRFASVYAWNRKRISNCVADYSVLYNSASFSTFKCYGVSPTKLNDLCFTNVYADSFVIRGDEVRQIAPGQTGKIADYNYKLPDDFTGCVIAWNSNNLDSKVGGNYNYLYRLFRKSNLKPFERDISTEIYQAGSTPCNGVEGFNCYFPLQSYGFQPTNGVGYQPYRVVVLSFELLHAPATVC:MPELKLELNVTKYYTEDNKIVKIIIEIEKEEDLPLFKEAFKNLPLEDLKIKKEDVKKIIEPVPSDNRLEIYVNDFKSEEEYKEALKKSKVSSEKKIVTFK	13.161572037254773	0.2876513546664158	73.91423797607422	0.6362913846969604	14.791905403137207	27.6502685546875	16.927001953125
spikerbd-binder-100-nr2-run-1_result_2	28	PNLCPFGEVFNATRFASVYAWNRKRISNCVADYSVLYNSASFSTFKCYGVSPTKLNDLCFTNVYADSFVIRGDEVRQIAPGQTGKIADYNYKLPDDFTGCVIAWNSNNLDSKVGGNYNYLYRLFRKSNLKPFERDISTEIYQAGSTPCNGVEGFNCYFPLQSYGFQPTNGVGYQPYRVVVLSFELLHAPATVC:MEEKKFKVKVISYKDKNNKIVEIILEIENEKDLEEWKEAYKNLPLSDLNIKESEVSLLIEPVPSDNYLRIFVNDFKTEEERKEALKKSTVSSEEKIITFK	13.323656304047612	0.27662006791948696	70.37464904785156	0.6380048394203186	14.873600006103516	27.692588806152344	16.41039276123047
spikerbd-binder-100-nr2-run-1_result_2	29	PNLCPFGEVFNATRFASVYAWNRKRISNCVADYSVLYNSASFSTFKCYGVSPTKLNDLCFTNVYADSFVIRGDEVRQIAPGQTGKIADYNYKLPDDFTGCVIAWNSNNLDSKVGGNYNYLYRLFRKSNLKPFERDISTEIYQAGSTPCNGVEGFNCYFPLQSYGFQPTNGVGYQPYRVVVLSFELLHAPATVC:MKIEKFKVNVTKWSTKDNKIVHILLKIEDEKDLEKFKEAFKNLPLSDLNIKESEVSLLIEPVPSLNRVEIFVNNFKSREERLEALSKSTVSSEEKIIEFK	12.555592991921305	0.309605754263419	74.84574127197266	0.6382454633712769	14.670011520385742	27.478469848632812	15.957674980163574
spikerbd-binder-100-nr2-run-1_result_2	30	PNLCPFGEVFNATRFASVYAWNRKRISNCVADYSVLYNSASFSTFKCYGVSPTKLNDLCFTNVYADSFVIRGDEVRQIAPGQTGKIADYNYKLPDDFTGCVIAWNSNNLDSKVGGNYNYLYRLFRKSNLKPFERDISTEIYQAGSTPCNGVEGFNCYFPLQSYGFQPTNGVGYQPYRVVVLSFELLHAPATVC:MEIIKAEVEVTSYKLSDNKIVEILLKIKKEEDLEKWKEAYKNLPLSDLNLKESEVSKLIKPVPSDNYTRIFVNDFKTEEERKEALSKSTVSSEEKIIEFK	15.666466464235489	0.2705552104336181	39.89415740966797	0.6376442909240723	15.917098045349121	27.963029861450195	18.39080047607422
spikerbd-binder-100-nr2-run-1_result_2	31	PNLCPFGEVFNATRFASVYAWNRKRISNCVADYSVLYNSASFSTFKCYGVSPTKLNDLCFTNVYADSFVIRGDEVRQIAPGQTGKIADYNYKLPDDFTGCVIAWNSNNLDSKVGGNYNYLYRLFRKSNLKPFERDISTEIYQAGSTPCNGVEGFNCYFPLQSYGFQPTNGVGYQPYRVVVLSFELLHAPATVC:MEELKLKVNVIYHYDENNNILEILLSIKNEKDLEKFKEAFKNLPLSDLNLKESEVNLLIKPVPSDNYVRIFVRDFKTEEERKEALSKSKVKSEEKTITFK	15.231456034545529	0.23911566415092095	59.23488998413086	0.6409599781036377	15.096166610717773	27.502944946289062	17.952823638916016
spikerbd-binder-100-nr2-run-1_result_2	32	PNLCPFGEVFNATRFASVYAWNRKRISNCVADYSVLYNSASFSTFKCYGVSPTKLNDLCFTNVYADSFVIRGDEVRQIAPGQTGKIADYNYKLPDDFTGCVIAWNSNNLDSKVGGNYNYLYRLFRKSNLKPFERDISTEIYQAGSTPCNGVEGFNCYFPLQSYGFQPTNGVGYQPYRVVVLSFELLHAPATVC:MPIIKLKVKVIEFKLENNKIVEIILEVTDEKDLEKFKEAYKSLPLSSLNLKEEEVSLRIEPVPSLKRYIIYVNNFKTEEERKEALSKSIVTEKEKIIEFK	15.012301033632882	0.2577653011469122	72.79600524902344	0.6367416381835938	14.778815269470215	27.636449813842773	17.585233688354492
spikerbd-binder-100-nr2-run-1_result_2	33	PNLCPFGEVFNATRFASVYAWNRKRISNCVADYSVLYNSASFSTFKCYGVSPTKLNDLCFTNVYADSFVIRGDEVRQIAPGQTGKIADYNYKLPDDFTGCVIAWNSNNLDSKVGGNYNYLYRLFRKSNLKPFERDISTEIYQAGSTPCNGVEGFNCYFPLQSYGFQPTNGVGYQPYRVVVLSFELLHAPATVC:MEIKEFEVNVTSFKDANNKIHEIIIDIEKEEDYEEFKKAFENLPLKDLNLKEEEVSLIIKPVPSLKRYIIYVNNFKSKEEREAALSKSTVSSEKKIIKFK	16.913540280748872	0.21153788392579467	71.72725677490234	0.638444185256958	14.836881637573242	27.57434844970703	15.403167724609375
spikerbd-binder-100-nr2-run-1_result_2	34	PNLCPFGEVFNATRFASVYAWNRKRISNCVADYSVLYNSASFSTFKCYGVSPTKLNDLCFTNVYADSFVIRGDEVRQIAPGQTGKIADYNYKLPDDFTGCVIAWNSNNLDSKVGGNYNYLYRLFRKSNLKPFERDISTEIYQAGSTPCNGVEGFNCYFPLQSYGFQPTNGVGYQPYRVVVLSFELLHAPATVC:MEIKEFEVNVIEYKDSNNKIVMIYLDIEKEEDLPAFKEAYKNLPLSDLNIKEEEVSKLIEPVPSDNRLIIIVNNFKSKEELEKALSKSTVTSYKKIIKFK	14.0338782116767	0.3086672685694736	46.09345245361328	0.6397426724433899	15.55517864227295	27.822721481323242	17.263967514038086
spikerbd-binder-100-nr2-run-1_result_2	35	PNLCPFGEVFNATRFASVYAWNRKRISNCVADYSVLYNSASFSTFKCYGVSPTKLNDLCFTNVYADSFVIRGDEVRQIAPGQTGKIADYNYKLPDDFTGCVIAWNSNNLDSKVGGNYNYLYRLFRKSNLKPFERDISTEIYQAGSTPCNGVEGFNCYFPLQSYGFQPTNGVGYQPYRVVVLSFELLHAPATVC:MEPLKLEVNVTEYKTEDNKVVEIILDVKDEKDLPKWKEAKKNLPLSDLDLKEEEVSLLIEDVPSDKRLRIYVNDFKSEEERKEALSKSKVESYEKTITLK	15.875541600958524	0.248794248787694	71.07501983642578	0.6363831758499146	14.880217552185059	27.68472671508789	17.327964782714844
spikerbd-binder-100-nr2-run-1_result_2	36	PNLCPFGEVFNATRFASVYAWNRKRISNCVADYSVLYNSASFSTFKCYGVSPTKLNDLCFTNVYADSFVIRGDEVRQIAPGQTGKIADYNYKLPDDFTGCVIAWNSNNLDSKVGGNYNYLYRLFRKSNLKPFERDISTEIYQAGSTPCNGVEGFNCYFPLQSYGFQPTNGVGYQPYRVVVLSFELLHAPATVC:MELKKLKINVTSYKLKDNKIVLIILDVEKEEDYETFKEAWKSLPLSDLNIKESEVSKIIKPVPSDKRLIIYVNDFKSREELLEALSKSTVSSETKTISFP	16.00400644292821	0.24168685423239872	46.14732360839844	0.6400545835494995	15.610755920410156	27.792436599731445	16.84218406677246
spikerbd-binder-100-nr2-run-1_result_2	37	PNLCPFGEVFNATRFASVYAWNRKRISNCVADYSVLYNSASFSTFKCYGVSPTKLNDLCFTNVYADSFVIRGDEVRQIAPGQTGKIADYNYKLPDDFTGCVIAWNSNNLDSKVGGNYNYLYRLFRKSNLKPFERDISTEIYQAGSTPCNGVEGFNCYFPLQSYGFQPTNGVGYQPYRVVVLSFELLHAPATVC:MEVKEFEINVTEFKDENNKVLEIILEIEDEKDLPAFKEAFKNLPLKDLNLKESEVSKIIEPVPSDKRLRIFVNDFKTKEEREEALSKATVSSKKKIVKFK	14.394207078639422	0.2561239066080489	51.95093536376953	0.6390386819839478	15.438990592956543	27.749351501464844	17.314571380615234
spikerbd-binder-100-nr2-run-1_result_2	38	PNLCPFGEVFNATRFASVYAWNRKRISNCVADYSVLYNSASFSTFKCYGVSPTKLNDLCFTNVYADSFVIRGDEVRQIAPGQTGKIADYNYKLPDDFTGCVIAWNSNNLDSKVGGNYNYLYRLFRKSNLKPFERDISTEIYQAGSTPCNGVEGFNCYFPLQSYGFQPTNGVGYQPYRVVVLSFELLHAPATVC:MEKVKLEVNVTYYKDANNKIHEIRLEVKDESKLETWKKASENLPLSDLNIKEEDVSLYIKPVPSDNYLRIFVNDFKTREEREEALKKSTVESETKTITFE	13.948023222536094	0.28830459492594795	78.53750610351562	0.6383917331695557	14.551383972167969	27.4404354095459	14.169571876525879
spikerbd-binder-100-nr2-run-1_result_2	39	PNLCPFGEVFNATRFASVYAWNRKRISNCVADYSVLYNSASFSTFKCYGVSPTKLNDLCFTNVYADSFVIRGDEVRQIAPGQTGKIADYNYKLPDDFTGCVIAWNSNNLDSKVGGNYNYLYRLFRKSNLKPFERDISTEIYQAGSTPCNGVEGFNCYFPLQSYGFQPTNGVGYQPYRVVVLSFELLHAPATVC:MPIVKFKVNVIKYKLSNNKIVKIILEIEKEEDLEEFKKAFKNLPYSSLNLKEEEIWLDIKPVPSLNYYEIYVNNFKSREELEEALSKSTVESEEKIIEFK	17.525711065153715	0.1984840414354894	49.68304443359375	0.6394621133804321	15.450340270996094	27.808385848999023	18.44318389892578
spikerbd-binder-100-nr2-run-1_result_2	40	PNLCPFGEVFNATRFASVYAWNRKRISNCVADYSVLYNSASFSTFKCYGVSPTKLNDLCFTNVYADSFVIRGDEVRQIAPGQTGKIADYNYKLPDDFTGCVIAWNSNNLDSKVGGNYNYLYRLFRKSNLKPFERDISTEIYQAGSTPCNGVEGFNCYFPLQSYGFQPTNGVGYQPYRVVVLSFELLHAPATVC:MPEVKLEVNVTKYKDANNNVHAIYLEVTDESKLPIWKEAYKNLPLSDLDLKESEVSLLIKPVPSDNRLVIYVNDFKSKEERNAALAKSTIESEKKIITLK	16.768276044860077	0.23184702223708048	75.35832214355469	0.6361010074615479	14.796338081359863	27.826656341552734	17.05263900756836
spikerbd-binder-100-nr2-run-1_result_2	41	PNLCPFGEVFNATRFASVYAWNRKRISNCVADYSVLYNSASFSTFKCYGVSPTKLNDLCFTNVYADSFVIRGDEVRQIAPGQTGKIADYNYKLPDDFTGCVIAWNSNNLDSKVGGNYNYLYRLFRKSNLKPFERDISTEIYQAGSTPCNGVEGFNCYFPLQSYGFQPTNGVGYQPYRVVVLSFELLHAPATVC:MEEKKFEVNVTKYSDSNNKVKMIYLDIENEKDYEEWKEAYKNLPLSDLNLKEEEVWLRIEPVPSDKRLIIYVDDFKSKEERDAALSKSTISSEKKIFTFK	12.323237323508536	0.3109366401188548	76.44074249267578	0.6365349888801575	14.789710998535156	27.85076332092285	17.0029239654541
spikerbd-binder-100-nr2-run-1_result_2	42	PNLCPFGEVFNATRFASVYAWNRKRISNCVADYSVLYNSASFSTFKCYGVSPTKLNDLCFTNVYADSFVIRGDEVRQIAPGQTGKIADYNYKLPDDFTGCVIAWNSNNLDSKVGGNYNYLYRLFRKSNLKPFERDISTEIYQAGSTPCNGVEGFNCYFPLQSYGFQPTNGVGYQPYRVVVLSFELLHAPATVC:MPIKKLEVNVTEFKLSNNKKVAIYLDIEKEEDLETFKEAFKNLPLSDLDLKESEVSKIIEDVPSLNRKIIIVNNFKTKEELKAALAKATVSSYKKTIEFK	15.4480241822861	0.25902046650685445	41.10619354248047	0.639120876789093	15.791876792907715	27.851303100585938	14.843180656433105
spikerbd-binder-100-nr2-run-1_result_2	43	PNLCPFGEVFNATRFASVYAWNRKRISNCVADYSVLYNSASFSTFKCYGVSPTKLNDLCFTNVYADSFVIRGDEVRQIAPGQTGKIADYNYKLPDDFTGCVIAWNSNNLDSKVGGNYNYLYRLFRKSNLKPFERDISTEIYQAGSTPCNGVEGFNCYFPLQSYGFQPTNGVGYQPYRVVVLSFELLHAPATVC:MKVKKFKVYVQYYKDSNNNIQAIYLKIKDESKLEEWEEARKNLPLSDLNLKESEVSLYIEPVPSDKYLKIYVNNYKTKEERDAALAKSTYSSEEKIINFE	15.256944840070362	0.2414062449987253	76.4886245727539	0.6352120637893677	14.820075988769531	27.842777252197266	17.245738983154297
spikerbd-binder-100-nr2-run-1_result_2	44	PNLCPFGEVFNATRFASVYAWNRKRISNCVADYSVLYNSASFSTFKCYGVSPTKLNDLCFTNVYADSFVIRGDEVRQIAPGQTGKIADYNYKLPDDFTGCVIAWNSNNLDSKVGGNYNYLYRLFRKSNLKPFERDISTEIYQAGSTPCNGVEGFNCYFPLQSYGFQPTNGVGYQPYRVVVLSFELLHAPATVC:MEEIKFKVNVTKFSDANNKILHILLDIEKEEDLEKWKEAKKNLPLKDLNIKEEEVSLYIKDVPSLKRTEIFVNDFKSEEERKAALAKATVSSETKTITFK	15.027499902569723	0.2668640952178856	70.07360076904297	0.6372371912002563	14.94678783416748	27.60723304748535	17.946121215820312
spikerbd-binder-100-nr2-run-1_result_2	45	PNLCPFGEVFNATRFASVYAWNRKRISNCVADYSVLYNSASFSTFKCYGVSPTKLNDLCFTNVYADSFVIRGDEVRQIAPGQTGKIADYNYKLPDDFTGCVIAWNSNNLDSKVGGNYNYLYRLFRKSNLKPFERDISTEIYQAGSTPCNGVEGFNCYFPLQSYGFQPTNGVGYQPYRVVVLSFELLHAPATVC:MEIKKFKVYVTKYYDENNKILYIRLKIKKESELEEFKKAYENLPLEDLNLKESEVSKIIKPVPSDNYLEIYVNNFKSEEERKEALSKSKIESEEKIIEFK	16.06974810309355	0.2237938250895153	79.94088745117188	0.6370357275009155	14.582598686218262	27.561628341674805	17.488264083862305
spikerbd-binder-100-nr2-run-1_result_2	46	PNLCPFGEVFNATRFASVYAWNRKRISNCVADYSVLYNSASFSTFKCYGVSPTKLNDLCFTNVYADSFVIRGDEVRQIAPGQTGKIADYNYKLPDDFTGCVIAWNSNNLDSKVGGNYNYLYRLFRKSNLKPFERDISTEIYQAGSTPCNGVEGFNCYFPLQSYGFQPTNGVGYQPYRVVVLSFELLHAPATVC:MPLIKAKVNVTYYKDSNNNIHLIILDIEKEEDLEKFKEAFKNLPLEDLKLKKEEVSLNIEPVPSLNYYKIFVNDYKTEEERKAALAKSTVESETKILEFK	15.389946740934342	0.2376762660578277	70.07048797607422	0.6362392902374268	14.93210506439209	27.740427017211914	18.154695510864258
spikerbd-binder-100-nr2-run-1_result_2	47	PNLCPFGEVFNATRFASVYAWNRKRISNCVADYSVLYNSASFSTFKCYGVSPTKLNDLCFTNVYADSFVIRGDEVRQIAPGQTGKIADYNYKLPDDFTGCVIAWNSNNLDSKVGGNYNYLYRLFRKSNLKPFERDISTEIYQAGSTPCNGVEGFNCYFPLQSYGFQPTNGVGYQPYRVVVLSFELLHAPATVC:MPIIEFEVEVTYFKTKDNKIVEILLKIKEEEKLKEFEEAYKNLPLSDLNLKEEEVWKKIEPIPSDKYVRIFVNDFKSKEEYEEALKKSTVESETKTIKFK	15.195072123754986	0.2583169200978756	68.10175323486328	0.6375511288642883	14.962127685546875	27.707304000854492	17.407337188720703
spikerbd-binder-100-nr2-run-1_result_2	48	PNLCPFGEVFNATRFASVYAWNRKRISNCVADYSVLYNSASFSTFKCYGVSPTKLNDLCFTNVYADSFVIRGDEVRQIAPGQTGKIADYNYKLPDDFTGCVIAWNSNNLDSKVGGNYNYLYRLFRKSNLKPFERDISTEIYQAGSTPCNGVEGFNCYFPLQSYGFQPTNGVGYQPYRVVVLSFELLHAPATVC:MKEIKFEVNVTEFKLKDNKVVKIILEITKEEDLEEFKKAYENLPLSDLNLKEEEVSLLIKPVPSLNRVEIFVNNFKSKEELKEALSKSTVSSSKKIITFK	15.484695091537482	0.23407764952926863	42.16944122314453	0.6405243873596191	15.705413818359375	27.793903350830078	17.126956939697266
spikerbd-binder-100-nr2-run-1_result_2	49	PNLCPFGEVFNATRFASVYAWNRKRISNCVADYSVLYNSASFSTFKCYGVSPTKLNDLCFTNVYADSFVIRGDEVRQIAPGQTGKIADYNYKLPDDFTGCVIAWNSNNLDSKVGGNYNYLYRLFRKSNLKPFERDISTEIYQAGSTPCNGVEGFNCYFPLQSYGFQPTNGVGYQPYRVVVLSFELLHAPATVC:MEVKKLKVKVTKYKLENNEVVKILLEIEKEEDYEEWKKAYENLPLEDLDLKEEEVSRLIKPVPSLKRLEIYVNNFKSKEEREEALKKSKIESEEKIIEFK	15.500563294124268	0.2537491397286029	72.48925018310547	0.6351429224014282	14.896547317504883	27.838159561157227	17.510555267333984
spikerbd-binder-100-nr2-run-1_result_2	50	PNLCPFGEVFNATRFASVYAWNRKRISNCVADYSVLYNSASFSTFKCYGVSPTKLNDLCFTNVYADSFVIRGDEVRQIAPGQTGKIADYNYKLPDDFTGCVIAWNSNNLDSKVGGNYNYLYRLFRKSNLKPFERDISTEIYQAGSTPCNGVEGFNCYFPLQSYGFQPTNGVGYQPYRVVVLSFELLHAPATVC:MKEKKFKVNVTSYKDANNKTHMILLKIEKEEDYEEWLEAYKNLPLEDLNLKESEVSLLIKPVPSLKYLEIFVNDFKTEEERKEALAKSTISQEEKIITFK	16.292120847596955	0.23637309387956837	79.19190216064453	0.635142982006073	14.727991104125977	27.837249755859375	17.848533630371094
spikerbd-binder-100-nr2-run-1_result_2	51	PNLCPFGEVFNATRFASVYAWNRKRISNCVADYSVLYNSASFSTFKCYGVSPTKLNDLCFTNVYADSFVIRGDEVRQIAPGQTGKIADYNYKLPDDFTGCVIAWNSNNLDSKVGGNYNYLYRLFRKSNLKPFERDISTEIYQAGSTPCNGVEGFNCYFPLQSYGFQPTNGVGYQPYRVVVLSFELLHAPATVC:MEEIKFEVEVIKYKDSNNNIHYILLKIKKEEDLEKWKEAKKNLPLSDLNIKEEDVWLLIEDVPSLDRLEIYVNNFKSREERKAALSKSTVEKETKIITAK	15.193303372242612	0.28299271404512555	50.93042755126953	0.6370546221733093	15.658154487609863	28.181747436523438	17.278785705566406
spikerbd-binder-100-nr2-run-1_result_2	52	PNLCPFGEVFNATRFASVYAWNRKRISNCVADYSVLYNSASFSTFKCYGVSPTKLNDLCFTNVYADSFVIRGDEVRQIAPGQTGKIADYNYKLPDDFTGCVIAWNSNNLDSKVGGNYNYLYRLFRKSNLKPFERDISTEIYQAGSTPCNGVEGFNCYFPLQSYGFQPTNGVGYQPYRVVVLSFELLHAPATVC:MEEKKFKVNVTYYYDENNKIIMIILDIKDESKLEEFKEAYKNLPYKDLNIKEEEISKDIKPVPSLNRYIIIVNNFKTEEELKKALSKSKIKSEEKIITFK	17.006910270678713	0.23742439178568175	55.58826446533203	0.6390138268470764	15.281990051269531	27.797719955444336	17.305166244506836
spikerbd-binder-100-nr2-run-1_result_2	53	PNLCPFGEVFNATRFASVYAWNRKRISNCVADYSVLYNSASFSTFKCYGVSPTKLNDLCFTNVYADSFVIRGDEVRQIAPGQTGKIADYNYKLPDDFTGCVIAWNSNNLDSKVGGNYNYLYRLFRKSNLKPFERDISTEIYQAGSTPCNGVEGFNCYFPLQSYGFQPTNGVGYQPYRVVVLSFELLHAPATVC:MEIKKLKVNVTKYKLSNNKIVYIRLEIKDEKDLETFKEAYKNLPLESLNLKEEEVSKLIKPVESDNYVDIFVNDFKSREELLEALSKSTISSEEKIIEFK	15.035283295308629	0.2547194760275214	43.13837432861328	0.6389224529266357	15.728615760803223	27.947265625	15.74864387512207
spikerbd-binder-100-nr2-run-1_result_2	54	PNLCPFGEVFNATRFASVYAWNRKRISNCVADYSVLYNSASFSTFKCYGVSPTKLNDLCFTNVYADSFVIRGDEVRQIAPGQTGKIADYNYKLPDDFTGCVIAWNSNNLDSKVGGNYNYLYRLFRKSNLKPFERDISTEIYQAGSTPCNGVEGFNCYFPLQSYGFQPTNGVGYQPYRVVVLSFELLHAPATVC:MKIKKFEVEVTSYKDANNKVKYILIKIEKEEDLEEFKEAWKNLPLSDLNLKEEEVSKIIEPVPSLKYLEIFVNDFKSEEERKAALSKSTVTSEKKTIEFK	16.63191234009374	0.23244468064423965	76.534912109375	0.637010931968689	14.6500244140625	27.53339958190918	18.45602798461914
spikerbd-binder-100-nr2-run-1_result_2	55	PNLCPFGEVFNATRFASVYAWNRKRISNCVADYSVLYNSASFSTFKCYGVSPTKLNDLCFTNVYADSFVIRGDEVRQIAPGQTGKIADYNYKLPDDFTGCVIAWNSNNLDSKVGGNYNYLYRLFRKSNLKPFERDISTEIYQAGSTPCNGVEGFNCYFPLQSYGFQPTNGVGYQPYRVVVLSFELLHAPATVC:MEELKLEVYVTYRKDANNKIHEILLKVKDESKLEEFEKAWENLPLSDLNLKEEEVWLDIKPVPSDKYKRIFVNDFKSKEEREEALKKSTIESEEKTITFK	16.228395311069683	0.23407697159918758	77.4220199584961	0.6346092820167542	14.81027603149414	27.857070922851562	17.21799087524414
spikerbd-binder-100-nr2-run-1_result_2	56	PNLCPFGEVFNATRFASVYAWNRKRISNCVADYSVLYNSASFSTFKCYGVSPTKLNDLCFTNVYADSFVIRGDEVRQIAPGQTGKIADYNYKLPDDFTGCVIAWNSNNLDSKVGGNYNYLYRLFRKSNLKPFERDISTEIYQAGSTPCNGVEGFNCYFPLQSYGFQPTNGVGYQPYRVVVLSFELLHAPATVC:MEKKKFKIKVTSYKLSNNKIVEILIKIEKEEDLEAFKEAYKNLPLSDLNLKEEEVSLRIEPVPSLNEVRIFVNNFKSKEERDEALSKSTITSEEKIITFE	13.65759839998155	0.27011160701878956	72.11614227294922	0.6373844146728516	14.822497367858887	27.685710906982422	18.603662490844727
spikerbd-binder-100-nr2-run-1_result_2	57	PNLCPFGEVFNATRFASVYAWNRKRISNCVADYSVLYNSASFSTFKCYGVSPTKLNDLCFTNVYADSFVIRGDEVRQIAPGQTGKIADYNYKLPDDFTGCVIAWNSNNLDSKVGGNYNYLYRLFRKSNLKPFERDISTEIYQAGSTPCNGVEGFNCYFPLQSYGFQPTNGVGYQPYRVVVLSFELLHAPATVC:MKIIKFKVNVTSFKDANNKILAIYLSIEKESDLEKWKEAYKNLPLKDLNLKESEVSLLIEPVPSLNRLIIYVNDFKSEEERKAALAKSTITSETKIIEFK	17.746036574756143	0.22163189535610522	77.63439178466797	0.6367455720901489	14.663067817687988	27.602741241455078	17.97494125366211
spikerbd-binder-100-nr2-run-1_result_2	58	PNLCPFGEVFNATRFASVYAWNRKRISNCVADYSVLYNSASFSTFKCYGVSPTKLNDLCFTNVYADSFVIRGDEVRQIAPGQTGKIADYNYKLPDDFTGCVIAWNSNNLDSKVGGNYNYLYRLFRKSNLKPFERDISTEIYQAGSTPCNGVEGFNCYFPLQSYGFQPTNGVGYQPYRVVVLSFELLHAPATVC:MKIVKLKVNVTYYKDKNNNIHYILLEIEKEEDLEKWKEAFKNLPLSSLNLKEEEVSLLIEPVPSDKRLEIFVNDFKSKEEREAALSKSTIESEEKIIELK	12.873782946964067	0.2971539336376263	72.78115844726562	0.6356984972953796	14.935223579406738	27.95448112487793	17.489036560058594
spikerbd-binder-100-nr2-run-1_result_2	59	PNLCPFGEVFNATRFASVYAWNRKRISNCVADYSVLYNSASFSTFKCYGVSPTKLNDLCFTNVYADSFVIRGDEVRQIAPGQTGKIADYNYKLPDDFTGCVIAWNSNNLDSKVGGNYNYLYRLFRKSNLKPFERDISTEIYQAGSTPCNGVEGFNCYFPLQSYGFQPTNGVGYQPYRVVVLSFELLHAPATVC:MEEKKLKVNVTYFKDSNNNIHAIYLDIKDEKDLETWKEAYKNLPLKDLNLDESQVSLLIKPVPSLNRLIIYVNNFKSEEERKAALSKSTIESEEKIITFK	17.148680743666844	0.2264737507133688	77.8293228149414	0.6352525949478149	14.82615852355957	27.950950622558594	16.807289123535156
spikerbd-binder-100-nr2-run-1_result_2	60	PNLCPFGEVFNATRFASVYAWNRKRISNCVADYSVLYNSASFSTFKCYGVSPTKLNDLCFTNVYADSFVIRGDEVRQIAPGQTGKIADYNYKLPDDFTGCVIAWNSNNLDSKVGGNYNYLYRLFRKSNLKPFERDISTEIYQAGSTPCNGVEGFNCYFPLQSYGFQPTNGVGYQPYRVVVLSFELLHAPATVC:MKIKKLKIKVISRKLKNNKVVEILLKIENEKDLETFKEAFKNLPLKDLNLKESEVSLIIEPVESDNYVRIFVNNFKSEEERKEALSKSITEEEEKIIEFE	13.5568761243019	0.2804242332357891	64.37762451171875	0.6366771459579468	15.139881134033203	27.93085289001465	15.313076972961426
spikerbd-binder-100-nr2-run-1_result_2	61	PNLCPFGEVFNATRFASVYAWNRKRISNCVADYSVLYNSASFSTFKCYGVSPTKLNDLCFTNVYADSFVIRGDEVRQIAPGQTGKIADYNYKLPDDFTGCVIAWNSNNLDSKVGGNYNYLYRLFRKSNLKPFERDISTEIYQAGSTPCNGVEGFNCYFPLQSYGFQPTNGVGYQPYRVVVLSFELLHAPATVC:MEVKKFKVNVIKYSDANNKILEIILEIEKEEDLEAWKEAKKNLPLSDLNIKESDVDLLIEDVPSLKYLKIYVNDFKTEEERKEALSKATVSSEKKIIEFK	15.352682045313365	0.24058120736793256	41.230438232421875	0.6396350264549255	15.74696159362793	27.774656295776367	18.428524017333984
spikerbd-binder-100-nr2-run-1_result_2	62	PNLCPFGEVFNATRFASVYAWNRKRISNCVADYSVLYNSASFSTFKCYGVSPTKLNDLCFTNVYADSFVIRGDEVRQIAPGQTGKIADYNYKLPDDFTGCVIAWNSNNLDSKVGGNYNYLYRLFRKSNLKPFERDISTEIYQAGSTPCNGVEGFNCYFPLQSYGFQPTNGVGYQPYRVVVLSFELLHAPATVC:MPIIKFKVNVISYKTKDNKIVEIYLDIKDEKDYEKWKEAYKNLPYSDLKLKESEVSLDIKPVPSDKRHKIFVNNFKTKEEREKALSESTISQEEKIIEFK	13.461010591833332	0.294580677481457	50.29046630859375	0.639672040939331	15.459895133972168	27.831928253173828	17.78360366821289
spikerbd-binder-100-nr2-run-1_result_2	63	PNLCPFGEVFNATRFASVYAWNRKRISNCVADYSVLYNSASFSTFKCYGVSPTKLNDLCFTNVYADSFVIRGDEVRQIAPGQTGKIADYNYKLPDDFTGCVIAWNSNNLDSKVGGNYNYLYRLFRKSNLKPFERDISTEIYQAGSTPCNGVEGFNCYFPLQSYGFQPTNGVGYQPYRVVVLSFELLHAPATVC:MKPIKLEVNVIKWKDANNNIKHILLEVEKEEDLPIFKEAKKNLPLSDLNLKEEEVYKLIEDVPSLNRLEIFVNNFKTKEEREQALSKSTVSSEKKIITFK	13.781880160909775	0.2738188549549204	62.772151947021484	0.6362134218215942	15.210719108581543	27.929901123046875	16.288511276245117
spikerbd-binder-100-nr2-run-1_result_2	64	PNLCPFGEVFNATRFASVYAWNRKRISNCVADYSVLYNSASFSTFKCYGVSPTKLNDLCFTNVYADSFVIRGDEVRQIAPGQTGKIADYNYKLPDDFTGCVIAWNSNNLDSKVGGNYNYLYRLFRKSNLKPFERDISTEIYQAGSTPCNGVEGFNCYFPLQSYGFQPTNGVGYQPYRVVVLSFELLHAPATVC:MKKKKFKVNVTSFKDKNNKTHMIILDIEKEEDRKEWEEAYKNLPLSDLNIKEEEVWLDIEPVPSLKRKIIFVNDFKSKEERDAALSKSTISSETKIITFE	16.272411653287055	0.24446973524984983	37.23377227783203	0.639904260635376	16.013713836669922	28.016128540039062	18.779020309448242
spikerbd-binder-100-nr2-run-1_result_2	65	PNLCPFGEVFNATRFASVYAWNRKRISNCVADYSVLYNSASFSTFKCYGVSPTKLNDLCFTNVYADSFVIRGDEVRQIAPGQTGKIADYNYKLPDDFTGCVIAWNSNNLDSKVGGNYNYLYRLFRKSNLKPFERDISTEIYQAGSTPCNGVEGFNCYFPLQSYGFQPTNGVGYQPYRVVVLSFELLHAPATVC:MEIKEFEIEVISYKDSNNNIVKIYIKIKKEEDLEAFKEAYKNLPLEDLKLKKEEVSLLIKPVPSLNYVEIFVNDFKTEEERKAALSKATVTKEEKIVKFK	16.126354142863832	0.21246848432901994	39.24517059326172	0.6398690938949585	15.811262130737305	27.841339111328125	17.57891273498535
spikerbd-binder-100-nr2-run-1_result_2	66	PNLCPFGEVFNATRFASVYAWNRKRISNCVADYSVLYNSASFSTFKCYGVSPTKLNDLCFTNVYADSFVIRGDEVRQIAPGQTGKIADYNYKLPDDFTGCVIAWNSNNLDSKVGGNYNYLYRLFRKSNLKPFERDISTEIYQAGSTPCNGVEGFNCYFPLQSYGFQPTNGVGYQPYRVVVLSFELLHAPATVC:MPIIKFKLKVIEYYTEDNKIVKIILEIKDEKDLEKFKEAYKNLPLSSLNLKEEEVYLRIPPVPSLNYVEIIVNNFKSREELKEALSKSKVKEKEITVEFK	14.782117609037831	0.2590656739916214	70.4610595703125	0.6374557018280029	14.849212646484375	27.62096405029297	12.487476348876953
spikerbd-binder-100-nr2-run-1_result_2	67	PNLCPFGEVFNATRFASVYAWNRKRISNCVADYSVLYNSASFSTFKCYGVSPTKLNDLCFTNVYADSFVIRGDEVRQIAPGQTGKIADYNYKLPDDFTGCVIAWNSNNLDSKVGGNYNYLYRLFRKSNLKPFERDISTEIYQAGSTPCNGVEGFNCYFPLQSYGFQPTNGVGYQPYRVVVLSFELLHAPATVC:MKIKKFEIEVTEYKTKDNKIVAIYLKIKKEEDYEEFKEAFKNLPLESLNLKKEEVSKLIEPVPSDKSVKIYVNDFKTEEELKEALSKSTIESYEKIVEFK	15.11726118490654	0.26542255021451294	44.126609802246094	0.637633740901947	15.79089069366455	28.156335830688477	18.487686157226562
spikerbd-binder-100-nr2-run-1_result_2	68	PNLCPFGEVFNATRFASVYAWNRKRISNCVADYSVLYNSASFSTFKCYGVSPTKLNDLCFTNVYADSFVIRGDEVRQIAPGQTGKIADYNYKLPDDFTGCVIAWNSNNLDSKVGGNYNYLYRLFRKSNLKPFERDISTEIYQAGSTPCNGVEGFNCYFPLQSYGFQPTNGVGYQPYRVVVLSFELLHAPATVC:MEEIKFKVKVTKYYDKNNKIHKILLEIEKEEDREKFIEAYKNLPLSDLNIKEEDVYLRIEPVPSLNYVEIYVNKFKSEEERKKALSKSKISSEEKTITFK	13.370061251501681	0.2630015757163378	80.20143127441406	0.635983407497406	14.669793128967285	27.7781925201416	16.408559799194336
spikerbd-binder-100-nr2-run-1_result_2	69	PNLCPFGEVFNATRFASVYAWNRKRISNCVADYSVLYNSASFSTFKCYGVSPTKLNDLCFTNVYADSFVIRGDEVRQIAPGQTGKIADYNYKLPDDFTGCVIAWNSNNLDSKVGGNYNYLYRLFRKSNLKPFERDISTEIYQAGSTPCNGVEGFNCYFPLQSYGFQPTNGVGYQPYRVVVLSFELLHAPATVC:MEVLKLKVNVTYYKDSNNKIHAIYLDIEKEEDREKFLEAWKSLPLSDLNIKEEDVWLRIEPVPSLNRLVIYVNDYKTREEREEALAKSTVESEEKILELK	13.818002360538957	0.2876972202507899	84.11552429199219	0.6359008550643921	14.59903621673584	27.79400062561035	15.222084045410156
spikerbd-binder-100-nr2-run-1_result_2	70	PNLCPFGEVFNATRFASVYAWNRKRISNCVADYSVLYNSASFSTFKCYGVSPTKLNDLCFTNVYADSFVIRGDEVRQIAPGQTGKIADYNYKLPDDFTGCVIAWNSNNLDSKVGGNYNYLYRLFRKSNLKPFERDISTEIYQAGSTPCNGVEGFNCYFPLQSYGFQPTNGVGYQPYRVVVLSFELLHAPATVC:MEIKKFKVKVTKYSDSNNNIVAIYLEIEDEKKLEEFKEAYKNLPLESLNIKEEDVSLYIEPVPSLKRVIIYVNNFKTEEERKAALSKSTISSEEKIIEFK	15.527369505988643	0.24014852780464271	72.54069519042969	0.6354554295539856	14.9026460647583	27.945051193237305	18.529905319213867
spikerbd-binder-100-nr2-run-1_result_2	71	PNLCPFGEVFNATRFASVYAWNRKRISNCVADYSVLYNSASFSTFKCYGVSPTKLNDLCFTNVYADSFVIRGDEVRQIAPGQTGKIADYNYKLPDDFTGCVIAWNSNNLDSKVGGNYNYLYRLFRKSNLKPFERDISTEIYQAGSTPCNGVEGFNCYFPLQSYGFQPTNGVGYQPYRVVVLSFELLHAPATVC:MPVVKLKVNVTEYKLSNNKIVKILLEIENEKDLETWKKASKNLPLEALNLKEEEVSLRIEPVPSLKRLEIIVNDFKSREELLEALSKSTVSSYKKTIEFK	15.362631467053019	0.2457897491974627	45.50920867919922	0.6372634768486023	15.679950714111328	27.94091796875	15.040275573730469
spikerbd-binder-100-nr2-run-1_result_2	72	PNLCPFGEVFNATRFASVYAWNRKRISNCVADYSVLYNSASFSTFKCYGVSPTKLNDLCFTNVYADSFVIRGDEVRQIAPGQTGKIADYNYKLPDDFTGCVIAWNSNNLDSKVGGNYNYLYRLFRKSNLKPFERDISTEIYQAGSTPCNGVEGFNCYFPLQSYGFQPTNGVGYQPYRVVVLSFELLHAPATVC:MEVKKLKLKVIKYKDSNNKTIYILIKIEKEEDYETFEKAFKNLPLSSLNLKESEVSLIIEPVPSLKYKEIFVNNFKSREELKKALSKSTISEEEKIVEFK	15.725918651821816	0.22957687866990156	34.52407455444336	0.6371145248413086	16.28015899658203	28.30095100402832	19.020633697509766
spikerbd-binder-100-nr2-run-1_result_2	73	PNLCPFGEVFNATRFASVYAWNRKRISNCVADYSVLYNSASFSTFKCYGVSPTKLNDLCFTNVYADSFVIRGDEVRQIAPGQTGKIADYNYKLPDDFTGCVIAWNSNNLDSKVGGNYNYLYRLFRKSNLKPFERDISTEIYQAGSTPCNGVEGFNCYFPLQSYGFQPTNGVGYQPYRVVVLSFELLHAPATVC:MEIKEFEVYVQYFKDKNNKIIKIYLKIEKEEDLEEFKEAFKNLPLSDLNIKEEEVSLIIEPVPSDNYLEIFVNDFKSREELKEALSKSTIYSEKKIIKFK	14.296671354827822	0.29003797924522523	42.609153747558594	0.6397745609283447	15.693113327026367	27.888639450073242	16.87119483947754
spikerbd-binder-100-nr2-run-1_result_2	74	PNLCPFGEVFNATRFASVYAWNRKRISNCVADYSVLYNSASFSTFKCYGVSPTKLNDLCFTNVYADSFVIRGDEVRQIAPGQTGKIADYNYKLPDDFTGCVIAWNSNNLDSKVGGNYNYLYRLFRKSNLKPFERDISTEIYQAGSTPCNGVEGFNCYFPLQSYGFQPTNGVGYQPYRVVVLSFELLHAPATVC:MKPLKLKVNVTYYKDANNKIHKIILEIKDEKDREKWKEAFKNLPLSDLNLKESEVSKIIKPVPSLNRLEIYVNDFKSKEERDAALAKSTVESEEKILTLK	17.296278983492762	0.2280316022193538	73.84262084960938	0.6367170810699463	14.774287223815918	27.62323760986328	17.729759216308594
spikerbd-binder-100-nr2-run-1_result_2	75	PNLCPFGEVFNATRFASVYAWNRKRISNCVADYSVLYNSASFSTFKCYGVSPTKLNDLCFTNVYADSFVIRGDEVRQIAPGQTGKIADYNYKLPDDFTGCVIAWNSNNLDSKVGGNYNYLYRLFRKSNLKPFERDISTEIYQAGSTPCNGVEGFNCYFPLQSYGFQPTNGVGYQPYRVVVLSFELLHAPATVC:MKIKKFKVNVTKYKLSDNKVVEIIIEIENEKDLEEFKKAFKNLPLEDLDLKEEEVSLRIEPVPSLKRYIIYVNDFKTEEERKAALAKSTVTSEEKIIEFK	14.390669860534715	0.24954950912194193	66.8045654296875	0.6364798545837402	14.957493782043457	27.712369918823242	18.073749542236328
spikerbd-binder-100-nr2-run-1_result_2	76	PNLCPFGEVFNATRFASVYAWNRKRISNCVADYSVLYNSASFSTFKCYGVSPTKLNDLCFTNVYADSFVIRGDEVRQIAPGQTGKIADYNYKLPDDFTGCVIAWNSNNLDSKVGGNYNYLYRLFRKSNLKPFERDISTEIYQAGSTPCNGVEGFNCYFPLQSYGFQPTNGVGYQPYRVVVLSFELLHAPATVC:MKEIKFEVEVIEYKDSNNKILEIILKIKDESKLKEWKEAKKNLPLSDLNIKEEDVSLYIEDVPSLNRLIIYVNDFKSEEERKEALSKSTISSSEKIITFK	14.625694349831598	0.2569250730443664	55.14144515991211	0.6417555212974548	15.20303726196289	27.481595993041992	15.470829010009766
spikerbd-binder-100-nr2-run-1_result_2	77	PNLCPFGEVFNATRFASVYAWNRKRISNCVADYSVLYNSASFSTFKCYGVSPTKLNDLCFTNVYADSFVIRGDEVRQIAPGQTGKIADYNYKLPDDFTGCVIAWNSNNLDSKVGGNYNYLYRLFRKSNLKPFERDISTEIYQAGSTPCNGVEGFNCYFPLQSYGFQPTNGVGYQPYRVVVLSFELLHAPATVC:MKEKKFKVKVIKYYLENNKIVKIILEVEKEEELPEWREAYKNLPLEDLNLKESEVWKLIEPVPSDNRLEIFVNNFKTREEYLEALSKSKVEEEEKTLTLK	14.564450211108417	0.28969524639647737	82.8149185180664	0.6372091770172119	14.451652526855469	27.38492774963379	17.0876407623291
spikerbd-binder-100-nr2-run-1_result_2	78	PNLCPFGEVFNATRFASVYAWNRKRISNCVADYSVLYNSASFSTFKCYGVSPTKLNDLCFTNVYADSFVIRGDEVRQIAPGQTGKIADYNYKLPDDFTGCVIAWNSNNLDSKVGGNYNYLYRLFRKSNLKPFERDISTEIYQAGSTPCNGVEGFNCYFPLQSYGFQPTNGVGYQPYRVVVLSFELLHAPATVC:MKEIKFKVKVIKYKDENNKVLAIYLKIENEKDLEKFKEAYKNLPLSDLNLKEEEVSLLIKPVPSDNYVKIYVNDFKSKEEREEALSKAKVEEEIKTITFK	17.05647181607694	0.22709721039253797	79.08290100097656	0.6367691159248352	14.679679870605469	27.73758316040039	17.301111221313477
spikerbd-binder-100-nr2-run-1_result_2	79	PNLCPFGEVFNATRFASVYAWNRKRISNCVADYSVLYNSASFSTFKCYGVSPTKLNDLCFTNVYADSFVIRGDEVRQIAPGQTGKIADYNYKLPDDFTGCVIAWNSNNLDSKVGGNYNYLYRLFRKSNLKPFERDISTEIYQAGSTPCNGVEGFNCYFPLQSYGFQPTNGVGYQPYRVVVLSFELLHAPATVC:MEIKELEIEVTYFEDKNNKKVMIILKIKKEEDLEKFKEAYKNLPLEDLDIKEEEVSKIIEIVESDNRVIIIVNDFKTKEELEKALSKSISKSEEKIIKFK	16.979504386036734	0.23585964386182523	48.93518829345703	0.6363149881362915	15.640166282653809	28.155879974365234	16.311134338378906
spikerbd-binder-100-nr2-run-1_result_2	80	PNLCPFGEVFNATRFASVYAWNRKRISNCVADYSVLYNSASFSTFKCYGVSPTKLNDLCFTNVYADSFVIRGDEVRQIAPGQTGKIADYNYKLPDDFTGCVIAWNSNNLDSKVGGNYNYLYRLFRKSNLKPFERDISTEIYQAGSTPCNGVEGFNCYFPLQSYGFQPTNGVGYQPYRVVVLSFELLHAPATVC:MKIIKFEVNVTKYKLSDNKIVEILLEIEKEEDYEKWKEAFKNLPLEDLNLKESEVSLLIEDVPSLRYKKIYVNNFKSEEERKEALAKSTVESEKKIIEFK	15.160961425996	0.24823269011082502	40.32416534423828	0.6388006210327148	15.784138679504395	27.80862808227539	16.156620025634766
spikerbd-binder-100-nr2-run-1_result_2	81	PNLCPFGEVFNATRFASVYAWNRKRISNCVADYSVLYNSASFSTFKCYGVSPTKLNDLCFTNVYADSFVIRGDEVRQIAPGQTGKIADYNYKLPDDFTGCVIAWNSNNLDSKVGGNYNYLYRLFRKSNLKPFERDISTEIYQAGSTPCNGVEGFNCYFPLQSYGFQPTNGVGYQPYRVVVLSFELLHAPATVC:MKILKLKINVIKYKDKNNKIHEIYIDIEKEEDLEKFKEAYKNLPLSDLNLKESEVSLRIEPVPSLNRYKIFVNDFKSREEREEALKKSTIESEKKIVNFK	14.215392514873098	0.2723447771684312	78.05818176269531	0.6347974538803101	14.809357643127441	27.93156623840332	17.347660064697266
spikerbd-binder-100-nr2-run-1_result_2	82	PNLCPFGEVFNATRFASVYAWNRKRISNCVADYSVLYNSASFSTFKCYGVSPTKLNDLCFTNVYADSFVIRGDEVRQIAPGQTGKIADYNYKLPDDFTGCVIAWNSNNLDSKVGGNYNYLYRLFRKSNLKPFERDISTEIYQAGSTPCNGVEGFNCYFPLQSYGFQPTNGVGYQPYRVVVLSFELLHAPATVC:MPEIKLKINKTSFKTKDNKIVEIILDITKEEDLEKFKEAFKNLPLSDLNLKESEVSLLIEDVPSLNRKIIYVNNFKTEEERKEALSKSTIESEEIIVTFK	14.848854702466959	0.24941962268840584	42.95168685913086	0.638779878616333	15.735533714294434	27.910438537597656	15.882402420043945
spikerbd-binder-100-nr2-run-1_result_2	83	PNLCPFGEVFNATRFASVYAWNRKRISNCVADYSVLYNSASFSTFKCYGVSPTKLNDLCFTNVYADSFVIRGDEVRQIAPGQTGKIADYNYKLPDDFTGCVIAWNSNNLDSKVGGNYNYLYRLFRKSNLKPFERDISTEIYQAGSTPCNGVEGFNCYFPLQSYGFQPTNGVGYQPYRVVVLSFELLHAPATVC:MKEVKLEVKVTYFYDENNKILEIILEIKKEEDYETWKKAKKNLNLKDLNLKESEVSKLIEDVPSLKRLRIYVNDFKTEEERKEALSKAKIKSEEKIFKLK	17.675831391163836	0.20793940520124476	69.65745544433594	0.6376633048057556	14.919650077819824	27.70754051208496	17.625015258789062
spikerbd-binder-100-nr2-run-1_result_2	84	PNLCPFGEVFNATRFASVYAWNRKRISNCVADYSVLYNSASFSTFKCYGVSPTKLNDLCFTNVYADSFVIRGDEVRQIAPGQTGKIADYNYKLPDDFTGCVIAWNSNNLDSKVGGNYNYLYRLFRKSNLKPFERDISTEIYQAGSTPCNGVEGFNCYFPLQSYGFQPTNGVGYQPYRVVVLSFELLHAPATVC:MKIKKLKVNVIEYYDKNNKILEILLKIENEKDLEEWKEAYKNLPLSELNIKESEVNLLIEDIPSDNYTRIFVNNFKSEEERKKALSKSISKSYTKTIEFK	13.922798354884346	0.2605027830314839	72.73418426513672	0.6358016729354858	14.881685256958008	27.830930709838867	18.407487869262695
spikerbd-binder-100-nr2-run-1_result_2	85	PNLCPFGEVFNATRFASVYAWNRKRISNCVADYSVLYNSASFSTFKCYGVSPTKLNDLCFTNVYADSFVIRGDEVRQIAPGQTGKIADYNYKLPDDFTGCVIAWNSNNLDSKVGGNYNYLYRLFRKSNLKPFERDISTEIYQAGSTPCNGVEGFNCYFPLQSYGFQPTNGVGYQPYRVVVLSFELLHAPATVC:MKEIKFKVNVTEFKDENNKIHEIILSIEKESDLPKWKEASKNLPLSDLDLKESEVWKLIEPVPSDNRLIIYVNNYKTEEERKEALAKSKVSSKTKTITFK	15.819815481712604	0.24148513028887786	78.67401885986328	0.6365020275115967	14.674692153930664	27.683042526245117	16.59565544128418
spikerbd-binder-100-nr2-run-1_result_2	86	PNLCPFGEVFNATRFASVYAWNRKRISNCVADYSVLYNSASFSTFKCYGVSPTKLNDLCFTNVYADSFVIRGDEVRQIAPGQTGKIADYNYKLPDDFTGCVIAWNSNNLDSKVGGNYNYLYRLFRKSNLKPFERDISTEIYQAGSTPCNGVEGFNCYFPLQSYGFQPTNGVGYQPYRVVVLSFELLHAPATVC:MKKVKLKVKVIKYKDSNNKIVMIILEIEDESKLPTWKEAFKNLPLSDLDLKESEVDLLIEPVPSLNRTIIYVNNFKTEEERKEALSKSTVESEEKILTLE	13.723772090784715	0.2623054363554476	70.22298431396484	0.6361778974533081	14.942279815673828	27.817123413085938	16.014183044433594
spikerbd-binder-100-nr2-run-1_result_2	87	PNLCPFGEVFNATRFASVYAWNRKRISNCVADYSVLYNSASFSTFKCYGVSPTKLNDLCFTNVYADSFVIRGDEVRQIAPGQTGKIADYNYKLPDDFTGCVIAWNSNNLDSKVGGNYNYLYRLFRKSNLKPFERDISTEIYQAGSTPCNGVEGFNCYFPLQSYGFQPTNGVGYQPYRVVVLSFELLHAPATVC:MKIKKFKLKVIEYKDANNKILEIIIEIEKEEELEEFKEAFKNLPLSSLNLKEEEVSKLIKPVPSLKRLIIYVNNFKSEEERKAALAKATVSEKEIIVEFE	16.326243630578738	0.23177705565260925	42.338279724121094	0.6394460201263428	15.672719955444336	27.789447784423828	15.908928871154785
spikerbd-binder-100-nr2-run-1_result_2	88	PNLCPFGEVFNATRFASVYAWNRKRISNCVADYSVLYNSASFSTFKCYGVSPTKLNDLCFTNVYADSFVIRGDEVRQIAPGQTGKIADYNYKLPDDFTGCVIAWNSNNLDSKVGGNYNYLYRLFRKSNLKPFERDISTEIYQAGSTPCNGVEGFNCYFPLQSYGFQPTNGVGYQPYRVVVLSFELLHAPATVC:MKPLKLEVNVTEYKDSNNKIHLIILKIEKEEDLEKWKEAYKSLPLSDLNIKEEDVSLLIEPVPSLNYLIIFVNDFKSKEERDEALAKSTSSSYKKTITFP	11.894697223573392	0.3225759766186679	63.558143615722656	0.6368518471717834	15.065656661987305	27.78093147277832	17.83234977722168
spikerbd-binder-100-nr2-run-1_result_2	89	PNLCPFGEVFNATRFASVYAWNRKRISNCVADYSVLYNSASFSTFKCYGVSPTKLNDLCFTNVYADSFVIRGDEVRQIAPGQTGKIADYNYKLPDDFTGCVIAWNSNNLDSKVGGNYNYLYRLFRKSNLKPFERDISTEIYQAGSTPCNGVEGFNCYFPLQSYGFQPTNGVGYQPYRVVVLSFELLHAPATVC:MKPVKLEVNVTSYKDENNKVLEIILDVEKEEDLPIFKEAYKNLPLSDLNLKESEVSLLIEPVPSLNRLRIFVNNFKSKEERKEALKKSKVTSEKKTITFK	15.108977860597783	0.2717104785813933	75.7276382446289	0.6374260187149048	14.688674926757812	27.54863166809082	16.84294319152832
spikerbd-binder-100-nr2-run-1_result_2	90	PNLCPFGEVFNATRFASVYAWNRKRISNCVADYSVLYNSASFSTFKCYGVSPTKLNDLCFTNVYADSFVIRGDEVRQIAPGQTGKIADYNYKLPDDFTGCVIAWNSNNLDSKVGGNYNYLYRLFRKSNLKPFERDISTEIYQAGSTPCNGVEGFNCYFPLQSYGFQPTNGVGYQPYRVVVLSFELLHAPATVC:MEEKKLKVKVIEYKDKNNKIIKIILEIEKEEDLETWKEAKKNLPLSDLNIKESEVSKLIEDVPSLNYLEIIVNNFKSKEELEEALKKSTVSEYEKTITFK	14.405259121792438	0.24817901536646908	58.514461517333984	0.6357207894325256	15.409784317016602	27.994985580444336	17.216236114501953
spikerbd-binder-100-nr2-run-1_result_2	91	PNLCPFGEVFNATRFASVYAWNRKRISNCVADYSVLYNSASFSTFKCYGVSPTKLNDLCFTNVYADSFVIRGDEVRQIAPGQTGKIADYNYKLPDDFTGCVIAWNSNNLDSKVGGNYNYLYRLFRKSNLKPFERDISTEIYQAGSTPCNGVEGFNCYFPLQSYGFQPTNGVGYQPYRVVVLSFELLHAPATVC:MEEKKFEIEKISYKDSNNKIHAIYLKIEKEEDYEKFKEAWKNLPLSDLNIKEEEVSLIIDDVPSLKLKVIYVNDFKTKEERDKALSKSTISSEKITVTFK	15.147332231544636	0.24550425191300637	75.55056762695312	0.6354688405990601	14.847526550292969	27.938308715820312	17.413127899169922
spikerbd-binder-100-nr2-run-1_result_2	92	PNLCPFGEVFNATRFASVYAWNRKRISNCVADYSVLYNSASFSTFKCYGVSPTKLNDLCFTNVYADSFVIRGDEVRQIAPGQTGKIADYNYKLPDDFTGCVIAWNSNNLDSKVGGNYNYLYRLFRKSNLKPFERDISTEIYQAGSTPCNGVEGFNCYFPLQSYGFQPTNGVGYQPYRVVVLSFELLHAPATVC:MKEKKFEVNVTEYKDANNKIHAIYLDIEKEEDLEEWKEASKSLPLSDLDLKESEVSKLIEDVPSLNYKIIYVNDFKTEEERKAALAKSTITSKKKTITFK	21.75992281296191	0.16636962098982555	74.75621795654297	0.6387765407562256	14.674273490905762	27.461158752441406	16.33663558959961
spikerbd-binder-100-nr2-run-1_result_2	93	PNLCPFGEVFNATRFASVYAWNRKRISNCVADYSVLYNSASFSTFKCYGVSPTKLNDLCFTNVYADSFVIRGDEVRQIAPGQTGKIADYNYKLPDDFTGCVIAWNSNNLDSKVGGNYNYLYRLFRKSNLKPFERDISTEIYQAGSTPCNGVEGFNCYFPLQSYGFQPTNGVGYQPYRVVVLSFELLHAPATVC:MPLRKFELNVISYKDSNNKVHEILISVEKEEDLPAFKEAWKTLPLSDLNLKESEVDLLIPPVPSDNYLRIYVNNFKSKEERDEALSKSTVTSEKKTVSFP	13.929839879055553	0.2954183288103408	77.18385314941406	0.6365009546279907	14.652457237243652	27.52345085144043	15.810111999511719
spikerbd-binder-100-nr2-run-1_result_2	94	PNLCPFGEVFNATRFASVYAWNRKRISNCVADYSVLYNSASFSTFKCYGVSPTKLNDLCFTNVYADSFVIRGDEVRQIAPGQTGKIADYNYKLPDDFTGCVIAWNSNNLDSKVGGNYNYLYRLFRKSNLKPFERDISTEIYQAGSTPCNGVEGFNCYFPLQSYGFQPTNGVGYQPYRVVVLSFELLHAPATVC:MKEKKFEVEVTKFSDANNKVHLILLKIKDEKDLKEWKEARKNLPLSDLNLKEEEVSLLIEDVPSLNRLEIYVNDYKSEEERKAALAKSTVSSEEKTITFK	16.81353768431448	0.23532995702032417	75.6224594116211	0.6380888819694519	14.682936668395996	27.537023544311523	16.695816040039062
spikerbd-binder-100-nr2-run-1_result_2	95	PNLCPFGEVFNATRFASVYAWNRKRISNCVADYSVLYNSASFSTFKCYGVSPTKLNDLCFTNVYADSFVIRGDEVRQIAPGQTGKIADYNYKLPDDFTGCVIAWNSNNLDSKVGGNYNYLYRLFRKSNLKPFERDISTEIYQAGSTPCNGVEGFNCYFPLQSYGFQPTNGVGYQPYRVVVLSFELLHAPATVC:MKIIKLEVYVQKFKDSNNNIHAIYLKIEKEEDLEKFKEAYKNLPLSSLNIKESDVSLKIEPVPSLNEVIIYVNNFKTEEERKKALANSTISSEKKIIEFK	13.961555487951875	0.26335499016756037	74.520751953125	0.6346594095230103	14.84625244140625	27.886384963989258	18.53180694580078
spikerbd-binder-100-nr2-run-1_result_2	96	PNLCPFGEVFNATRFASVYAWNRKRISNCVADYSVLYNSASFSTFKCYGVSPTKLNDLCFTNVYADSFVIRGDEVRQIAPGQTGKIADYNYKLPDDFTGCVIAWNSNNLDSKVGGNYNYLYRLFRKSNLKPFERDISTEIYQAGSTPCNGVEGFNCYFPLQSYGFQPTNGVGYQPYRVVVLSFELLHAPATVC:MPVVKLKVNVTKYYDENNKILEIILDVEDEKDYPKWKEAFKNLPLKDLNLKEEEVSLIIEPVPSLKRKIIYVNNFKSREEREEALKKAKVESETKTIELK	16.935357143112224	0.23165329430316162	71.87748718261719	0.637718915939331	14.791059494018555	27.51739501953125	16.047992706298828
spikerbd-binder-100-nr2-run-1_result_2	97	PNLCPFGEVFNATRFASVYAWNRKRISNCVADYSVLYNSASFSTFKCYGVSPTKLNDLCFTNVYADSFVIRGDEVRQIAPGQTGKIADYNYKLPDDFTGCVIAWNSNNLDSKVGGNYNYLYRLFRKSNLKPFERDISTEIYQAGSTPCNGVEGFNCYFPLQSYGFQPTNGVGYQPYRVVVLSFELLHAPATVC:MEIKKFKVEVSKYKLENNEIVKILLKIKNEKDLPEFKEAYKNLPLSQLKLKEEEVSLKIEPVPSLNRVEIYVRDFKSEEERKEALSKAKYESEELTLEFE	15.622601114431685	0.229178409296228	42.797645568847656	0.6360558271408081	15.86654281616211	28.126890182495117	19.824569702148438
spikerbd-binder-100-nr2-run-1_result_2	98	PNLCPFGEVFNATRFASVYAWNRKRISNCVADYSVLYNSASFSTFKCYGVSPTKLNDLCFTNVYADSFVIRGDEVRQIAPGQTGKIADYNYKLPDDFTGCVIAWNSNNLDSKVGGNYNYLYRLFRKSNLKPFERDISTEIYQAGSTPCNGVEGFNCYFPLQSYGFQPTNGVGYQPYRVVVLSFELLHAPATVC:MEIKEFEVNVTKYSDSNNKILEILIEIEKEEDWEAFKEAFKNLPLSDLNLKEEEVSLLIKPVPSLKYVRIFVNDFKSREEREKALSKATVSSEKKIIKFP	16.124068888017447	0.2281997375193026	69.16339874267578	0.6379351615905762	14.990998268127441	27.75306510925293	12.71794605255127
spikerbd-binder-100-nr2-run-1_result_2	99	PNLCPFGEVFNATRFASVYAWNRKRISNCVADYSVLYNSASFSTFKCYGVSPTKLNDLCFTNVYADSFVIRGDEVRQIAPGQTGKIADYNYKLPDDFTGCVIAWNSNNLDSKVGGNYNYLYRLFRKSNLKPFERDISTEIYQAGSTPCNGVEGFNCYFPLQSYGFQPTNGVGYQPYRVVVLSFELLHAPATVC:MKKVKFKVYVSKWSDSNNNIVYIEIKIKKEEDLPKWKEAYKNLPLSDLNLKEEEVSKIIEPVPSLNRLEIFVNNFKSKEELDNALSKSTYSSEEKTITFE	13.572278565861208	0.2909253037454117	62.57149887084961	0.6416382789611816	14.84231948852539	27.257583618164062	15.108648300170898
spikerbd-binder-100-nr2-run-1_result_3	0	PNLCPFGEVFNATRFASVYAWNRKRISNCVADYSVLYNSASFSTFKCYGVSPTKLNDLCFTNVYADSFVIRGDEVRQIAPGQTGKIADYNYKLPDDFTGCVIAWNSNNLDSKVGGNYNYLYRLFRKSNLKPFERDISTEIYQAGSTPCNGVEGFNCYFPLQSYGFQPTNGVGYQPYRVVVLSFELLHAPATVC:AAPAAADLSSIAGIDVRGNEAQRQRLLAIYAEAQAEIQAKYKDVVIPDSTYTAENAALNAEAQAELTAAVRARWAAWRAELAAELGLTPEEAPEEIPEDW	10.621858110175953	0.3719441646316183	63.05651092529297	0.6320322155952454	15.322874069213867	27.908056259155273	17.432573318481445
spikerbd-binder-100-nr2-run-1_result_3	1	PNLCPFGEVFNATRFASVYAWNRKRISNCVADYSVLYNSASFSTFKCYGVSPTKLNDLCFTNVYADSFVIRGDEVRQIAPGQTGKIADYNYKLPDDFTGCVIAWNSNNLDSKVGGNYNYLYRLFRKSNLKPFERDISTEIYQAGSTPCNGVEGFNCYFPLQSYGFQPTNGVGYQPYRVVVLSFELLHAPATVC:SAPEEEDLSSIAGIDAKGNEKIKEELKKIYEEALAEIQKKYANVVIPDSTYTSDNAALNAEAQAELDKKVKEKWEEWKKKLAKEKGLTEEEMPEEIPESW	9.840529828567766	0.4038446664913949	66.19102478027344	0.6331558227539062	15.04680061340332	27.663095474243164	17.732715606689453
spikerbd-binder-100-nr2-run-1_result_3	2	PNLCPFGEVFNATRFASVYAWNRKRISNCVADYSVLYNSASFSTFKCYGVSPTKLNDLCFTNVYADSFVIRGDEVRQIAPGQTGKIADYNYKLPDDFTGCVIAWNSNNLDSKVGGNYNYLYRLFRKSNLKPFERDISTEIYQAGSTPCNGVEGFNCYFPLQSYGFQPTNGVGYQPYRVVVLSFELLHAPATVC:EPEEEEELEKIAGIKVKGNEEIKKKLLEIYEEALKEVQEKYKDVVIADSTYTADNAALNAEAQAEIDKKVKEKFKEWKLKLAKEKGLSEEETPEEIPEDW	10.639317922816879	0.384086002429646	67.11286163330078	0.6341652870178223	15.081992149353027	27.653593063354492	17.368741989135742
spikerbd-binder-100-nr2-run-1_result_3	3	PNLCPFGEVFNATRFASVYAWNRKRISNCVADYSVLYNSASFSTFKCYGVSPTKLNDLCFTNVYADSFVIRGDEVRQIAPGQTGKIADYNYKLPDDFTGCVIAWNSNNLDSKVGGNYNYLYRLFRKSNLKPFERDISTEIYQAGSTPCNGVEGFNCYFPLQSYGFQPTNGVGYQPYRVVVLSFELLHAPATVC:PLPEKEDLSTIAGIDVKGNEKIREELLKIYEEAQKEINEKYKNVVIPDSTYTSENAALNAQAQADLTAKVKEKWAAWKAEKAKELGLTPEEAPEEIPEEW	12.992697460087916	0.31664034784305733	66.11202239990234	0.6350997090339661	15.039437294006348	27.540014266967773	16.27886199951172
spikerbd-binder-100-nr2-run-1_result_3	4	PNLCPFGEVFNATRFASVYAWNRKRISNCVADYSVLYNSASFSTFKCYGVSPTKLNDLCFTNVYADSFVIRGDEVRQIAPGQTGKIADYNYKLPDDFTGCVIAWNSNNLDSKVGGNYNYLYRLFRKSNLKPFERDISTEIYQAGSTPCNGVEGFNCYFPLQSYGFQPTNGVGYQPYRVVVLSFELLHAPATVC:EEEEEEDLKDIAGIDVKGNEKIKEELKKIYDEALAEIQEKYKDVVFDDATYTAENAEYNAKAQAELTAAVKKRWEEWKAELAKKLGLSEEETPEEIPESW	10.89717626075001	0.39296885403607473	64.69935607910156	0.6381412148475647	14.940192222595215	27.248872756958008	12.885734558105469
spikerbd-binder-100-nr2-run-1_result_3	5	PNLCPFGEVFNATRFASVYAWNRKRISNCVADYSVLYNSASFSTFKCYGVSPTKLNDLCFTNVYADSFVIRGDEVRQIAPGQTGKIADYNYKLPDDFTGCVIAWNSNNLDSKVGGNYNYLYRLFRKSNLKPFERDISTEIYQAGSTPCNGVEGFNCYFPLQSYGFQPTNGVGYQPYRVVVLSFELLHAPATVC:LEENEEDLSKIAGINVKGNEKIKEELLKIYEEALKEIQEKYKDYVFDDATYTSDNAAYNAEAQAELTKKVKEKFEEWKKELAKKKGLTEEEMPEEIPEEW	11.041341676936378	0.3797156281514072	69.88021087646484	0.6345863938331604	14.889883995056152	27.492103576660156	13.544124603271484
spikerbd-binder-100-nr2-run-1_result_3	6	PNLCPFGEVFNATRFASVYAWNRKRISNCVADYSVLYNSASFSTFKCYGVSPTKLNDLCFTNVYADSFVIRGDEVRQIAPGQTGKIADYNYKLPDDFTGCVIAWNSNNLDSKVGGNYNYLYRLFRKSNLKPFERDISTEIYQAGSTPCNGVEGFNCYFPLQSYGFQPTNGVGYQPYRVVVLSFELLHAPATVC:LPPEEEKLAEIAGVKVNGNEEIKKKLLEIYEEALKEIQEKYKDVVIADSTYTADNAALNAAAQAELTKAVKERFEAWKRELAEKLGLSEEEMPEEIPESW	12.673294492854277	0.3058107948711082	56.50235366821289	0.6344298720359802	15.519120216369629	27.899694442749023	15.7142972946167
spikerbd-binder-100-nr2-run-1_result_3	7	PNLCPFGEVFNATRFASVYAWNRKRISNCVADYSVLYNSASFSTFKCYGVSPTKLNDLCFTNVYADSFVIRGDEVRQIAPGQTGKIADYNYKLPDDFTGCVIAWNSNNLDSKVGGNYNYLYRLFRKSNLKPFERDISTEIYQAGSTPCNGVEGFNCYFPLQSYGFQPTNGVGYQPYRVVVLSFELLHAPATVC:AEPKEEDLKEIAGIDVKGNEKLQEELLKIYKEALEEVEAKYKDVVIPDSTYTSENAKLNAEAEAELTEKVKKRWEEWKAERAKKAGLTPEETPEEIPEDW	10.85085323274226	0.37076759575990986	70.98577117919922	0.6324840188026428	15.026130676269531	27.877098083496094	16.804603576660156
spikerbd-binder-100-nr2-run-1_result_3	8	PNLCPFGEVFNATRFASVYAWNRKRISNCVADYSVLYNSASFSTFKCYGVSPTKLNDLCFTNVYADSFVIRGDEVRQIAPGQTGKIADYNYKLPDDFTGCVIAWNSNNLDSKVGGNYNYLYRLFRKSNLKPFERDISTEIYQAGSTPCNGVEGFNCYFPLQSYGFQPTNGVGYQPYRVVVLSFELLHAPATVC:EEPEEEDLSKIAGIDVKGNEEQREKLLEIYAEALKEIQEKYKDVVISDSTYTADNAALNAEAEAALTEKVREKWEEWKKELAKKKGLTEEEMPEEIPEEW	11.18824014040422	0.35679254687343354	76.08365631103516	0.6305279731750488	14.890948295593262	27.90557861328125	17.741188049316406
spikerbd-binder-100-nr2-run-1_result_3	9	PNLCPFGEVFNATRFASVYAWNRKRISNCVADYSVLYNSASFSTFKCYGVSPTKLNDLCFTNVYADSFVIRGDEVRQIAPGQTGKIADYNYKLPDDFTGCVIAWNSNNLDSKVGGNYNYLYRLFRKSNLKPFERDISTEIYQAGSTPCNGVEGFNCYFPLQSYGFQPTNGVGYQPYRVVVLSFELLHAPATVC:EPEEEENLKNIAGINVKGNEKIKEELLKIYEEALKEVQEEYKNVTISSSTYTQENAELNAEAQKKLTEKVKKKFEEWKLKKAKEAGLTEEETPEEIPESW	12.15272682594452	0.35139771126019276	66.82189178466797	0.6345101594924927	15.055825233459473	27.64583396911621	16.824342727661133
spikerbd-binder-100-nr2-run-1_result_3	10	PNLCPFGEVFNATRFASVYAWNRKRISNCVADYSVLYNSASFSTFKCYGVSPTKLNDLCFTNVYADSFVIRGDEVRQIAPGQTGKIADYNYKLPDDFTGCVIAWNSNNLDSKVGGNYNYLYRLFRKSNLKPFERDISTEIYQAGSTPCNGVEGFNCYFPLQSYGFQPTNGVGYQPYRVVVLSFELLHAPATVC:EEEPEEELKEIAGIDVKGNEEQKKKLLEIYEEAKKEIEKKYKDVVIDDATYTSDLAALNAKAQAELDKAVKERYAAWKAELAAEAGLTPEETPEEIPKDW	12.505291827975078	0.3208837936031856	72.923583984375	0.6315170526504517	14.957987785339355	27.85222053527832	17.325183868408203
spikerbd-binder-100-nr2-run-1_result_3	11	PNLCPFGEVFNATRFASVYAWNRKRISNCVADYSVLYNSASFSTFKCYGVSPTKLNDLCFTNVYADSFVIRGDEVRQIAPGQTGKIADYNYKLPDDFTGCVIAWNSNNLDSKVGGNYNYLYRLFRKSNLKPFERDISTEIYQAGSTPCNGVEGFNCYFPLQSYGFQPTNGVGYQPYRVVVLSFELLHAPATVC:EEEEEEDLSKIAGIDVKGNEKHKEELLKIYEEAQKEIEEKYKDVVIPDSTYTSDLAKLNAEAQKALTEKVKEKWEEYKKKLAKEKGLTEEEMPEEIPEDW	9.754007605409571	0.4118188511517581	61.05084228515625	0.6332621574401855	15.417584419250488	27.820756912231445	18.40707778930664
spikerbd-binder-100-nr2-run-1_result_3	12	PNLCPFGEVFNATRFASVYAWNRKRISNCVADYSVLYNSASFSTFKCYGVSPTKLNDLCFTNVYADSFVIRGDEVRQIAPGQTGKIADYNYKLPDDFTGCVIAWNSNNLDSKVGGNYNYLYRLFRKSNLKPFERDISTEIYQAGSTPCNGVEGFNCYFPLQSYGFQPTNGVGYQPYRVVVLSFELLHAPATVC:EEPEEEDLSKIAGINVNGNEELKKKLLEIYEEALKEIQEKYKNVVIPDSTYTSDNTQLNAQAEADLTKAVKEKWEAWKKEEAKKLGLSEEEMPEEIPKDW	10.99365095527113	0.3683139397738188	64.59918975830078	0.631417989730835	15.531442642211914	28.075471878051758	19.53525161743164
spikerbd-binder-100-nr2-run-1_result_3	13	PNLCPFGEVFNATRFASVYAWNRKRISNCVADYSVLYNSASFSTFKCYGVSPTKLNDLCFTNVYADSFVIRGDEVRQIAPGQTGKIADYNYKLPDDFTGCVIAWNSNNLDSKVGGNYNYLYRLFRKSNLKPFERDISTEIYQAGSTPCNGVEGFNCYFPLQSYGFQPTNGVGYQPYRVVVLSFELLHAPATVC:EPEEEEDLDKIAGIKVKGNEEIKEELLKIYDEALAEIQEKYKDVVIPAATYTAQNAELNAQAQADLDAAVKKKFKEWKLEKAKELGLTEEEAPEEIPEDW	7.119328876916809	0.5571109493809063	68.65220642089844	0.6311771869659424	15.129841804504395	27.82921600341797	14.678775787353516
spikerbd-binder-100-nr2-run-1_result_3	14	PNLCPFGEVFNATRFASVYAWNRKRISNCVADYSVLYNSASFSTFKCYGVSPTKLNDLCFTNVYADSFVIRGDEVRQIAPGQTGKIADYNYKLPDDFTGCVIAWNSNNLDSKVGGNYNYLYRLFRKSNLKPFERDISTEIYQAGSTPCNGVEGFNCYFPLQSYGFQPTNGVGYQPYRVVVLSFELLHAPATVC:EELPDEDLSKIAGINVNGNEEIKKKLLEIYKEALEEIQEKYKNVKIDDATYVEDNKKLNAEAEKDLTEKVKKRFEEWKLEKAKELGLTEEETPEEIPKEW	10.565116942077111	0.3984596984081786	73.19816589355469	0.6305679082870483	15.162230491638184	28.089481353759766	18.475622177124023
spikerbd-binder-100-nr2-run-1_result_3	15	PNLCPFGEVFNATRFASVYAWNRKRISNCVADYSVLYNSASFSTFKCYGVSPTKLNDLCFTNVYADSFVIRGDEVRQIAPGQTGKIADYNYKLPDDFTGCVIAWNSNNLDSKVGGNYNYLYRLFRKSNLKPFERDISTEIYQAGSTPCNGVEGFNCYFPLQSYGFQPTNGVGYQPYRVVVLSFELLHAPATVC:LEEEEEELKEIAGINVNGNEEIKEKLKKIYEEALKEIQEKYKDVVIPDDKYEQELKELNAKAEEELKKKVKEKFEKWKKELAKELGLTEEEMPEEIPESW	11.995228914444848	0.3422694045142012	70.42054748535156	0.6307846307754517	15.143889427185059	28.10880470275879	14.475543975830078
spikerbd-binder-100-nr2-run-1_result_3	16	PNLCPFGEVFNATRFASVYAWNRKRISNCVADYSVLYNSASFSTFKCYGVSPTKLNDLCFTNVYADSFVIRGDEVRQIAPGQTGKIADYNYKLPDDFTGCVIAWNSNNLDSKVGGNYNYLYRLFRKSNLKPFERDISTEIYQAGSTPCNGVEGFNCYFPLQSYGFQPTNGVGYQPYRVVVLSFELLHAPATVC:EEEKEEKLEEIADIKAKANEKIKEELKKIYEEALKEVQEKYKNVVISDSTYTSDNTALNAEAKKELTEKVKKKWKEYKLKLAKELNLTEEETPEEIPESW	13.397303416915781	0.30071092252089343	59.71902084350586	0.6330350041389465	15.424529075622559	27.9269962310791	17.571842193603516
spikerbd-binder-100-nr2-run-1_result_3	17	PNLCPFGEVFNATRFASVYAWNRKRISNCVADYSVLYNSASFSTFKCYGVSPTKLNDLCFTNVYADSFVIRGDEVRQIAPGQTGKIADYNYKLPDDFTGCVIAWNSNNLDSKVGGNYNYLYRLFRKSNLKPFERDISTEIYQAGSTPCNGVEGFNCYFPLQSYGFQPTNGVGYQPYRVVVLSFELLHAPATVC:SLPEKEDLDKIANIKVNANEEIQKKLLEIYEEAKKEIEEKYKDVVIPDSTYTSDNAALNAEAQKELDEKVKKKWKEWKLELAKEKNLTEEETPEEIPKEW	11.182422299338654	0.37761570524324894	57.93585205078125	0.6325185298919678	15.601051330566406	28.069286346435547	18.140464782714844
spikerbd-binder-100-nr2-run-1_result_3	18	PNLCPFGEVFNATRFASVYAWNRKRISNCVADYSVLYNSASFSTFKCYGVSPTKLNDLCFTNVYADSFVIRGDEVRQIAPGQTGKIADYNYKLPDDFTGCVIAWNSNNLDSKVGGNYNYLYRLFRKSNLKPFERDISTEIYQAGSTPCNGVEGFNCYFPLQSYGFQPTNGVGYQPYRVVVLSFELLHAPATVC:AEENEEDLSSLANINVNANEEIQKKAKEIYEEALKEIQEKYKNVVIPDSTYTSDNAKLNAEAQADLDAEFKKRFEAWKKELAKKLNLTEEETPEEIPKEW	12.811716363039862	0.3121730376447494	59.77497100830078	0.6319646835327148	15.641347885131836	28.086740493774414	17.39568328857422
spikerbd-binder-100-nr2-run-1_result_3	19	PNLCPFGEVFNATRFASVYAWNRKRISNCVADYSVLYNSASFSTFKCYGVSPTKLNDLCFTNVYADSFVIRGDEVRQIAPGQTGKIADYNYKLPDDFTGCVIAWNSNNLDSKVGGNYNYLYRLFRKSNLKPFERDISTEIYQAGSTPCNGVEGFNCYFPLQSYGFQPTNGVGYQPYRVVVLSFELLHAPATVC:EEEEEEDLDEIAEIKVNANEKIQEKLLEIYEEALKEIQEKYKNTVFSDSTYTTDNTNYNAEAKKELTKKVKEKFEKWWKELAKEKNLTEEERPKEIPKEW	17.383904234828336	0.2846608489654887	57.26850509643555	0.6329941153526306	15.678483009338379	28.097816467285156	15.862103462219238
spikerbd-binder-100-nr2-run-1_result_3	20	PNLCPFGEVFNATRFASVYAWNRKRISNCVADYSVLYNSASFSTFKCYGVSPTKLNDLCFTNVYADSFVIRGDEVRQIAPGQTGKIADYNYKLPDDFTGCVIAWNSNNLDSKVGGNYNYLYRLFRKSNLKPFERDISTEIYQAGSTPCNGVEGFNCYFPLQSYGFQPTNGVGYQPYRVVVLSFELLHAPATVC:ENPEEEKLEEIADIKAKANKEIQEELLKIYEEALKEIQEKYKDVKIPDSQYTQLHAELNAQAQAELTKKVKEKWEEWKKKKAKELNLTEEEMPEEIPEEW	12.182444548950102	0.3623257930003353	61.29592514038086	0.6319434642791748	15.398882865905762	27.965368270874023	17.242712020874023
spikerbd-binder-100-nr2-run-1_result_3	21	PNLCPFGEVFNATRFASVYAWNRKRISNCVADYSVLYNSASFSTFKCYGVSPTKLNDLCFTNVYADSFVIRGDEVRQIAPGQTGKIADYNYKLPDDFTGCVIAWNSNNLDSKVGGNYNYLYRLFRKSNLKPFERDISTEIYQAGSTPCNGVEGFNCYFPLQSYGFQPTNGVGYQPYRVVVLSFELLHAPATVC:EEEEEEDLSEIAEINVKANKKIQEKLLKIYEEAKKEVEKKYKDVVIPDSTYSSELAQLNAEAKAELTKKVKEKWEKYKKELAKKKNLTEEEMPKEIPKDW	13.007523752520681	0.31959502937472806	58.126853942871094	0.6327215433120728	15.552123069763184	27.94898796081543	18.49599266052246
spikerbd-binder-100-nr2-run-1_result_3	22	PNLCPFGEVFNATRFASVYAWNRKRISNCVADYSVLYNSASFSTFKCYGVSPTKLNDLCFTNVYADSFVIRGDEVRQIAPGQTGKIADYNYKLPDDFTGCVIAWNSNNLDSKVGGNYNYLYRLFRKSNLKPFERDISTEIYQAGSTPCNGVEGFNCYFPLQSYGFQPTNGVGYQPYRVVVLSFELLHAPATVC:EEEEEEKLEDIADIKVKANKKIQEEFLKIYEEALKEIQEKYKNTVISSSTYTSDNAKLNAEAQAELTKAVKEKWKKWKLELAKKLNLTEEETPEEIPEDW	14.306355377940875	0.2899179016349303	66.19717407226562	0.6316015720367432	15.288291931152344	27.84613800048828	18.078718185424805
spikerbd-binder-100-nr2-run-1_result_3	23	PNLCPFGEVFNATRFASVYAWNRKRISNCVADYSVLYNSASFSTFKCYGVSPTKLNDLCFTNVYADSFVIRGDEVRQIAPGQTGKIADYNYKLPDDFTGCVIAWNSNNLDSKVGGNYNYLYRLFRKSNLKPFERDISTEIYQAGSTPCNGVEGFNCYFPLQSYGFQPTNGVGYQPYRVVVLSFELLHAPATVC:ATEEEEELEKIADIKVKANEEIKKKLLEIYEEAKKEIEKKYKNVKIPDEKYEEDNKKINAEAEKELTEEVKKRFKEWKLELAKELNLTEEETPEEIPEEW	13.029727946825334	0.3341102753163832	62.178401947021484	0.6324251294136047	15.41148567199707	27.99176025390625	18.5993595123291
spikerbd-binder-100-nr2-run-1_result_3	24	PNLCPFGEVFNATRFASVYAWNRKRISNCVADYSVLYNSASFSTFKCYGVSPTKLNDLCFTNVYADSFVIRGDEVRQIAPGQTGKIADYNYKLPDDFTGCVIAWNSNNLDSKVGGNYNYLYRLFRKSNLKPFERDISTEIYQAGSTPCNGVEGFNCYFPLQSYGFQPTNGVGYQPYRVVVLSFELLHAPATVC:SEPEEEDLDKIADIKVNANKEIQEKLLEIYNEALKEIQEKYKNVVIADSTYTSDWTALNAQAQADLTKKVKEKWKEWKKELAKEKNLTEEEMPEEIPKSW	12.16252380504806	0.3663494233576175	69.0345230102539	0.6314843893051147	15.277255058288574	27.908994674682617	16.584516525268555
spikerbd-binder-100-nr2-run-1_result_3	25	PNLCPFGEVFNATRFASVYAWNRKRISNCVADYSVLYNSASFSTFKCYGVSPTKLNDLCFTNVYADSFVIRGDEVRQIAPGQTGKIADYNYKLPDDFTGCVIAWNSNNLDSKVGGNYNYLYRLFRKSNLKPFERDISTEIYQAGSTPCNGVEGFNCYFPLQSYGFQPTNGVGYQPYRVVVLSFELLHAPATVC:EEEEEEKLKEIADINVNANEEIKKELLKIYEEALAEVQKKYANVTISDSTYTADNAALNAQAQKEITEKVKKRWEEWKAKKAKELNLTEEETPKEIPLSW	12.029913780487894	0.34226052514316774	55.82001876831055	0.6339477300643921	15.477331161499023	27.724714279174805	16.492353439331055
spikerbd-binder-100-nr2-run-1_result_3	26	PNLCPFGEVFNATRFASVYAWNRKRISNCVADYSVLYNSASFSTFKCYGVSPTKLNDLCFTNVYADSFVIRGDEVRQIAPGQTGKIADYNYKLPDDFTGCVIAWNSNNLDSKVGGNYNYLYRLFRKSNLKPFERDISTEIYQAGSTPCNGVEGFNCYFPLQSYGFQPTNGVGYQPYRVVVLSFELLHAPATVC:SPPSEEDLSKIANINVNANEEIKEKLLEIYNEALAEIQAKYKNTTFSDSTYTSDWAQYNADAQADLDAAVKKKWKEWKAELAKKLNLTEEETPEEIPKEW	11.42464227323062	0.3302889588265946	68.9728775024414	0.6317486763000488	15.319584846496582	28.183799743652344	18.246315002441406
spikerbd-binder-100-nr2-run-1_result_3	27	PNLCPFGEVFNATRFASVYAWNRKRISNCVADYSVLYNSASFSTFKCYGVSPTKLNDLCFTNVYADSFVIRGDEVRQIAPGQTGKIADYNYKLPDDFTGCVIAWNSNNLDSKVGGNYNYLYRLFRKSNLKPFERDISTEIYQAGSTPCNGVEGFNCYFPLQSYGFQPTNGVGYQPYRVVVLSFELLHAPATVC:SPPEEEDLKKIADIDVKANKKIQEELKKIYDEALAEIQKKYKNYKFKDDTYVEEHKAYNAQAQKDLTEAVKKKWEEWKLKLAKELNLTEEEAPEEIPEEW	11.58538904891045	0.3676034242706127	65.22866821289062	0.6325395107269287	15.298110961914062	27.879798889160156	16.709760665893555
spikerbd-binder-100-nr2-run-1_result_3	28	PNLCPFGEVFNATRFASVYAWNRKRISNCVADYSVLYNSASFSTFKCYGVSPTKLNDLCFTNVYADSFVIRGDEVRQIAPGQTGKIADYNYKLPDDFTGCVIAWNSNNLDSKVGGNYNYLYRLFRKSNLKPFERDISTEIYQAGSTPCNGVEGFNCYFPLQSYGFQPTNGVGYQPYRVVVLSFELLHAPATVC:EEEKKEDLKEIADIKVNANKKIQEEFKKIYEEALKEIQEKYKNVVIPDSQYSSLNKELNEKAKKELTEKVKKKWEEWKLEKAKELNLSEEETPEEIPKSW	12.735638651668818	0.32872099117345743	67.51577758789062	0.6316238641738892	15.268492698669434	27.880826950073242	16.79693603515625
spikerbd-binder-100-nr2-run-1_result_3	29	PNLCPFGEVFNATRFASVYAWNRKRISNCVADYSVLYNSASFSTFKCYGVSPTKLNDLCFTNVYADSFVIRGDEVRQIAPGQTGKIADYNYKLPDDFTGCVIAWNSNNLDSKVGGNYNYLYRLFRKSNLKPFERDISTEIYQAGSTPCNGVEGFNCYFPLQSYGFQPTNGVGYQPYRVVVLSFELLHAPATVC:EEEEEENLKEIADIDVNANEEIQKKLLEIYEEALKEIQEKYKNVKFKDETYVEENEKYNKEATEELNKKVKEKWEKWKKELAKKLNLTEEEMPEEIPKEW	13.153158320817836	0.350211931012804	63.44792938232422	0.6305010318756104	15.547659873962402	28.14987564086914	15.897565841674805
spikerbd-binder-100-nr2-run-1_result_3	30	PNLCPFGEVFNATRFASVYAWNRKRISNCVADYSVLYNSASFSTFKCYGVSPTKLNDLCFTNVYADSFVIRGDEVRQIAPGQTGKIADYNYKLPDDFTGCVIAWNSNNLDSKVGGNYNYLYRLFRKSNLKPFERDISTEIYQAGSTPCNGVEGFNCYFPLQSYGFQPTNGVGYQPYRVVVLSFELLHAPATVC:SPEKEEKLEELADLKINANKKIQEKAKELYNEALKEIQEKYKDVVIDDATYTADNAALNAQAKADLTKKFKEKWEKWKKELAKKLNLTEEEMPEEIPKEW	12.442448333889484	0.3241249044116903	63.4963493347168	0.6342037916183472	15.32679271697998	27.79762840270996	17.42152976989746
spikerbd-binder-100-nr2-run-1_result_3	31	PNLCPFGEVFNATRFASVYAWNRKRISNCVADYSVLYNSASFSTFKCYGVSPTKLNDLCFTNVYADSFVIRGDEVRQIAPGQTGKIADYNYKLPDDFTGCVIAWNSNNLDSKVGGNYNYLYRLFRKSNLKPFERDISTEIYQAGSTPCNGVEGFNCYFPLQSYGFQPTNGVGYQPYRVVVLSFELLHAPATVC:EPKEEENLKNIANINVNANEEIKKKLLEIYEEALKKIQEKYKNVTIADSTYTSDNAALNAQAQADINKEVKKKWEEWKRKLAKEKKLTEEETPKEIPKDW	12.591065506214083	0.31841160119417133	57.49037170410156	0.6329054832458496	15.60012149810791	27.977428436279297	15.633087158203125
spikerbd-binder-100-nr2-run-1_result_3	32	PNLCPFGEVFNATRFASVYAWNRKRISNCVADYSVLYNSASFSTFKCYGVSPTKLNDLCFTNVYADSFVIRGDEVRQIAPGQTGKIADYNYKLPDDFTGCVIAWNSNNLDSKVGGNYNYLYRLFRKSNLKPFERDISTEIYQAGSTPCNGVEGFNCYFPLQSYGFQPTNGVGYQPYRVVVLSFELLHAPATVC:SEPKEEKLKEIADIDVKANEEIQKKLLEIYEEALAEIQEKYKDVVIPDATYTAENAKLNAEAQAELTKAVKERWAEWKAELAKKLNLTPEETPEEIPESW	13.088028025240456	0.30778511761813554	65.1494140625	0.6322508454322815	15.316224098205566	27.823068618774414	17.148441314697266
spikerbd-binder-100-nr2-run-1_result_3	33	PNLCPFGEVFNATRFASVYAWNRKRISNCVADYSVLYNSASFSTFKCYGVSPTKLNDLCFTNVYADSFVIRGDEVRQIAPGQTGKIADYNYKLPDDFTGCVIAWNSNNLDSKVGGNYNYLYRLFRKSNLKPFERDISTEIYQAGSTPCNGVEGFNCYFPLQSYGFQPTNGVGYQPYRVVVLSFELLHAPATVC:SPSNEKDLSSIANINVNANEKIQEELKKIYDEALAEIQEKYKNVVIPDSTYTSDNTALNAEAQKELDEAVKKKWEEWKKKLAKEKNLTEEEMPEEIPKDW	10.720663953660214	0.3782256629540408	53.85735321044922	0.6353882551193237	15.583440780639648	27.734542846679688	17.739486694335938
spikerbd-binder-100-nr2-run-1_result_3	34	PNLCPFGEVFNATRFASVYAWNRKRISNCVADYSVLYNSASFSTFKCYGVSPTKLNDLCFTNVYADSFVIRGDEVRQIAPGQTGKIADYNYKLPDDFTGCVIAWNSNNLDSKVGGNYNYLYRLFRKSNLKPFERDISTEIYQAGSTPCNGVEGFNCYFPLQSYGFQPTNGVGYQPYRVVVLSFELLHAPATVC:SLPEEEELKEIADVDVKANEKIKEEFLKIYEEALKEVQEKYKDVVFDDATYTADNAAYNAEAKAEITAKVKKKWKEWKLKKAKELNLSEEETPEEIPEEW	14.002687733311198	0.2620211748242384	55.4091682434082	0.6334742903709412	15.705204963684082	28.114377975463867	17.508811950683594
spikerbd-binder-100-nr2-run-1_result_3	35	PNLCPFGEVFNATRFASVYAWNRKRISNCVADYSVLYNSASFSTFKCYGVSPTKLNDLCFTNVYADSFVIRGDEVRQIAPGQTGKIADYNYKLPDDFTGCVIAWNSNNLDSKVGGNYNYLYRLFRKSNLKPFERDISTEIYQAGSTPCNGVEGFNCYFPLQSYGFQPTNGVGYQPYRVVVLSFELLHAPATVC:APPEEEELKNIADIDVEANKEIQEKLKEIYEEALKEVQEKYKNVVIPDSTYTAENAALNAAAQAELTKKVKEKWEAWKKELAKKLNLTEEEMPEKIPEDW	12.651690354612104	0.2932031788730371	64.36134338378906	0.6339226961135864	15.194759368896484	27.655155181884766	14.693925857543945
spikerbd-binder-100-nr2-run-1_result_3	36	PNLCPFGEVFNATRFASVYAWNRKRISNCVADYSVLYNSASFSTFKCYGVSPTKLNDLCFTNVYADSFVIRGDEVRQIAPGQTGKIADYNYKLPDDFTGCVIAWNSNNLDSKVGGNYNYLYRLFRKSNLKPFERDISTEIYQAGSTPCNGVEGFNCYFPLQSYGFQPTNGVGYQPYRVVVLSFELLHAPATVC:ENPSEKDLSSIANINVNANEKIQKELLEIYNKALAEIQEKYKDVVIPDSTYTSENAKLNADAQADLDAKVKELFKKWKLEKAKKANLTEEETPEEIPKDW	11.716230133468581	0.3562465745546357	57.63788986206055	0.6337658166885376	15.562094688415527	27.798315048217773	19.381553649902344
spikerbd-binder-100-nr2-run-1_result_3	37	PNLCPFGEVFNATRFASVYAWNRKRISNCVADYSVLYNSASFSTFKCYGVSPTKLNDLCFTNVYADSFVIRGDEVRQIAPGQTGKIADYNYKLPDDFTGCVIAWNSNNLDSKVGGNYNYLYRLFRKSNLKPFERDISTEIYQAGSTPCNGVEGFNCYFPLQSYGFQPTNGVGYQPYRVVVLSFELLHAPATVC:EEEEEEDLSKIADVKVNANEKIQKEFLEIYQEALKEVQEKYKDVVIPDSQYTSLNAQLNAEAQADLTAEVKKRFEEWKREKAKKLNLTEEEMPEEIPKDW	12.459614576076625	0.36170136868470026	66.78092193603516	0.6325225830078125	15.23662281036377	27.70850944519043	9.634420394897461
spikerbd-binder-100-nr2-run-1_result_3	38	PNLCPFGEVFNATRFASVYAWNRKRISNCVADYSVLYNSASFSTFKCYGVSPTKLNDLCFTNVYADSFVIRGDEVRQIAPGQTGKIADYNYKLPDDFTGCVIAWNSNNLDSKVGGNYNYLYRLFRKSNLKPFERDISTEIYQAGSTPCNGVEGFNCYFPLQSYGFQPTNGVGYQPYRVVVLSFELLHAPATVC:SLPSEEDLSSIADINVNANEEIKKKLLEIYEEALKEIQKKYENVVISDSTYTSDNAALNAEAQAELTKKVKEKFKEWKLELAKEKNLTEEEAPEEIPKEW	13.25471980004856	0.31633513634999466	63.234466552734375	0.6345301270484924	15.151233673095703	27.685815811157227	17.0493106842041
spikerbd-binder-100-nr2-run-1_result_3	39	PNLCPFGEVFNATRFASVYAWNRKRISNCVADYSVLYNSASFSTFKCYGVSPTKLNDLCFTNVYADSFVIRGDEVRQIAPGQTGKIADYNYKLPDDFTGCVIAWNSNNLDSKVGGNYNYLYRLFRKSNLKPFERDISTEIYQAGSTPCNGVEGFNCYFPLQSYGFQPTNGVGYQPYRVVVLSFELLHAPATVC:AAPSEEDLASIADLPVRANPAVRERLLAIYEEALAEIQAKYASVVIADSTYTSDNAALNAQAQADLTAAVRARFAAWRAALAAERDLTPAEAPAEIPLDW	13.561820893328354	0.293235029576387	73.37663269042969	0.6322343349456787	14.870476722717285	27.739227294921875	15.875091552734375
spikerbd-binder-100-nr2-run-1_result_3	40	PNLCPFGEVFNATRFASVYAWNRKRISNCVADYSVLYNSASFSTFKCYGVSPTKLNDLCFTNVYADSFVIRGDEVRQIAPGQTGKIADYNYKLPDDFTGCVIAWNSNNLDSKVGGNYNYLYRLFRKSNLKPFERDISTEIYQAGSTPCNGVEGFNCYFPLQSYGFQPTNGVGYQPYRVVVLSFELLHAPATVC:SPEEEEDLSKIADINVNANKKIQEELLKIYEEALAEIQKKYANVVIPDATYTAENAALNAAAQADLTAAVKKKFAEWKAKKAKEANLTESETPAEIPKSW	14.344933277477745	0.290053199337888	62.00266647338867	0.632629930973053	15.373982429504395	27.771617889404297	16.396942138671875
spikerbd-binder-100-nr2-run-1_result_3	41	PNLCPFGEVFNATRFASVYAWNRKRISNCVADYSVLYNSASFSTFKCYGVSPTKLNDLCFTNVYADSFVIRGDEVRQIAPGQTGKIADYNYKLPDDFTGCVIAWNSNNLDSKVGGNYNYLYRLFRKSNLKPFERDISTEIYQAGSTPCNGVEGFNCYFPLQSYGFQPTNGVGYQPYRVVVLSFELLHAPATVC:EEPEEEDLKELADVDINANEKIQKEAKELYEKALKEVQEKYKNVVIPDSTYTSENAQLNAEAKAELTKKFKELFAEWKAEKAKELNLTEEEMPEEIPKEW	14.228595463646046	0.27490734306711423	56.15766143798828	0.634856104850769	15.561652183532715	27.81189727783203	15.473457336425781
spikerbd-binder-100-nr2-run-1_result_3	42	PNLCPFGEVFNATRFASVYAWNRKRISNCVADYSVLYNSASFSTFKCYGVSPTKLNDLCFTNVYADSFVIRGDEVRQIAPGQTGKIADYNYKLPDDFTGCVIAWNSNNLDSKVGGNYNYLYRLFRKSNLKPFERDISTEIYQAGSTPCNGVEGFNCYFPLQSYGFQPTNGVGYQPYRVVVLSFELLHAPATVC:EPKEEEKLKDIANINVNANEEIKKKLLEIYEEALKEIQEKYKNVVISDNTYTSDWAALNAEAQKELDEKVKEKFEEWKKELAKKLNLTEEEMPKEIPKEW	10.611843775910293	0.3671918253992988	64.23588562011719	0.6306861639022827	15.420526504516602	27.97616195678711	19.377120971679688
spikerbd-binder-100-nr2-run-1_result_3	43	PNLCPFGEVFNATRFASVYAWNRKRISNCVADYSVLYNSASFSTFKCYGVSPTKLNDLCFTNVYADSFVIRGDEVRQIAPGQTGKIADYNYKLPDDFTGCVIAWNSNNLDSKVGGNYNYLYRLFRKSNLKPFERDISTEIYQAGSTPCNGVEGFNCYFPLQSYGFQPTNGVGYQPYRVVVLSFELLHAPATVC:EEEDDEELDKIADIKANANEKIQEELLKIYEEALKEIQEKYKNVKFADSTYTSDNAKYNAEAQADLTKKVKEKWEEWKRELAKKLNLTEEEMPEEIPLDW	13.646319148827578	0.3313776831452971	57.93939208984375	0.6354182958602905	15.270163536071777	27.321638107299805	16.837093353271484
spikerbd-binder-100-nr2-run-1_result_3	44	PNLCPFGEVFNATRFASVYAWNRKRISNCVADYSVLYNSASFSTFKCYGVSPTKLNDLCFTNVYADSFVIRGDEVRQIAPGQTGKIADYNYKLPDDFTGCVIAWNSNNLDSKVGGNYNYLYRLFRKSNLKPFERDISTEIYQAGSTPCNGVEGFNCYFPLQSYGFQPTNGVGYQPYRVVVLSFELLHAPATVC:ELPAEKDLSKIADINVKANKEIQEKLLEIYNEALAEVQKKYANVVIPDSTYTSDNAKLNAEAQAEITKKVKERWEEYKRKLAKEKNLTEEEMPEEIPESW	11.232039669648216	0.38234949967826354	57.18675231933594	0.6331322193145752	15.432300567626953	27.68701934814453	17.784637451171875
spikerbd-binder-100-nr2-run-1_result_3	45	PNLCPFGEVFNATRFASVYAWNRKRISNCVADYSVLYNSASFSTFKCYGVSPTKLNDLCFTNVYADSFVIRGDEVRQIAPGQTGKIADYNYKLPDDFTGCVIAWNSNNLDSKVGGNYNYLYRLFRKSNLKPFERDISTEIYQAGSTPCNGVEGFNCYFPLQSYGFQPTNGVGYQPYRVVVLSFELLHAPATVC:EDPEEEDLSKIANIKVNANKKIQEELLKIYEEALKEVQEKYKNYKIADSTYTSDNAALNAAAQADIDAKVKEKWEEWKKKLAKELNLTEEEMPEEIPESW	12.382050521540812	0.3151223188866773	59.222381591796875	0.6321189999580383	15.473503112792969	27.921390533447266	19.2437744140625
spikerbd-binder-100-nr2-run-1_result_3	46	PNLCPFGEVFNATRFASVYAWNRKRISNCVADYSVLYNSASFSTFKCYGVSPTKLNDLCFTNVYADSFVIRGDEVRQIAPGQTGKIADYNYKLPDDFTGCVIAWNSNNLDSKVGGNYNYLYRLFRKSNLKPFERDISTEIYQAGSTPCNGVEGFNCYFPLQSYGFQPTNGVGYQPYRVVVLSFELLHAPATVC:SPENEEDLSSIANINVNANEKIQKELLKIYEEALKEIQEKYKDVKIKDSDYAAENAALNAKAQAELNEAVQKRWKEWKKELAKKLNLTEEEMPEEIPYEW	11.91509862566276	0.3554118811171032	68.35919952392578	0.6331052184104919	15.126590728759766	27.60567283630371	17.61771011352539
spikerbd-binder-100-nr2-run-1_result_3	47	PNLCPFGEVFNATRFASVYAWNRKRISNCVADYSVLYNSASFSTFKCYGVSPTKLNDLCFTNVYADSFVIRGDEVRQIAPGQTGKIADYNYKLPDDFTGCVIAWNSNNLDSKVGGNYNYLYRLFRKSNLKPFERDISTEIYQAGSTPCNGVEGFNCYFPLQSYGFQPTNGVGYQPYRVVVLSFELLHAPATVC:SPPAEEDLSKIADINVNANEEIQKKLKEIYDEALAEIQKKYANVKIADDTYEQENAELNAKATAELNKKVKEKFEEWKKELAKKKNLTEEEMPEEIPKEW	11.727540481465386	0.3459637110632849	61.82395553588867	0.6307689547538757	15.498863220214844	28.085153579711914	19.201580047607422
spikerbd-binder-100-nr2-run-1_result_3	48	PNLCPFGEVFNATRFASVYAWNRKRISNCVADYSVLYNSASFSTFKCYGVSPTKLNDLCFTNVYADSFVIRGDEVRQIAPGQTGKIADYNYKLPDDFTGCVIAWNSNNLDSKVGGNYNYLYRLFRKSNLKPFERDISTEIYQAGSTPCNGVEGFNCYFPLQSYGFQPTNGVGYQPYRVVVLSFELLHAPATVC:SEPEEEDLKEIADIDVKANEKIQEELLKIYKEALEEVQEKYKDVVIPDSTYSSENAKLNAEAKKEITEKVKKKWEEWKKELAKKKNLTEEEMPEEIPESW	12.676552534240209	0.3188278196915407	60.78438186645508	0.6337623596191406	15.439117431640625	27.89630126953125	18.0384521484375
spikerbd-binder-100-nr2-run-1_result_3	49	PNLCPFGEVFNATRFASVYAWNRKRISNCVADYSVLYNSASFSTFKCYGVSPTKLNDLCFTNVYADSFVIRGDEVRQIAPGQTGKIADYNYKLPDDFTGCVIAWNSNNLDSKVGGNYNYLYRLFRKSNLKPFERDISTEIYQAGSTPCNGVEGFNCYFPLQSYGFQPTNGVGYQPYRVVVLSFELLHAPATVC:SLPNKEDLSSIADINVNANEKIQKELLKIYEEAKKEVEKKYKDYKFDDSTYTSDNKAYNAKAQAELTEKVKKKWEEWKKKLAKEKKLTEEEMPEEIPKDW	15.279972965678855	0.2750972201823843	59.09010696411133	0.6352310180664062	15.35045051574707	27.533658981323242	16.663963317871094
spikerbd-binder-100-nr2-run-1_result_3	50	PNLCPFGEVFNATRFASVYAWNRKRISNCVADYSVLYNSASFSTFKCYGVSPTKLNDLCFTNVYADSFVIRGDEVRQIAPGQTGKIADYNYKLPDDFTGCVIAWNSNNLDSKVGGNYNYLYRLFRKSNLKPFERDISTEIYQAGSTPCNGVEGFNCYFPLQSYGFQPTNGVGYQPYRVVVLSFELLHAPATVC:EELEEEKLKEIADLDVKANEKIQKKLLEIYKEALEEIQKKYKDTVFADSTYTSDLAAYNAEAQKELTEAVKKRWEEWKKEEAKKNNLSEEEMPEEIPESW	12.511951351547937	0.31429758167863575	63.21826171875	0.6326977014541626	15.466517448425293	28.131540298461914	17.68921661376953
spikerbd-binder-100-nr2-run-1_result_3	51	PNLCPFGEVFNATRFASVYAWNRKRISNCVADYSVLYNSASFSTFKCYGVSPTKLNDLCFTNVYADSFVIRGDEVRQIAPGQTGKIADYNYKLPDDFTGCVIAWNSNNLDSKVGGNYNYLYRLFRKSNLKPFERDISTEIYQAGSTPCNGVEGFNCYFPLQSYGFQPTNGVGYQPYRVVVLSFELLHAPATVC:PPKKEEDLSSIADIKVNANEEIQKKLLEIYEEALKEIQEKYKDVVIADSTYTADNAALNAKAQEELNAKVKERWEEWRRELAEKLNLTEEETPEEIPEDW	13.520617754730997	0.31370733586128025	62.23262023925781	0.630980372428894	15.507801055908203	27.994564056396484	16.861217498779297
spikerbd-binder-100-nr2-run-1_result_3	52	PNLCPFGEVFNATRFASVYAWNRKRISNCVADYSVLYNSASFSTFKCYGVSPTKLNDLCFTNVYADSFVIRGDEVRQIAPGQTGKIADYNYKLPDDFTGCVIAWNSNNLDSKVGGNYNYLYRLFRKSNLKPFERDISTEIYQAGSTPCNGVEGFNCYFPLQSYGFQPTNGVGYQPYRVVVLSFELLHAPATVC:SSEEEEDLSKIADIKVNANEKIKEELKKIYEEALKKIQEKYKDVKIKDETYEEDLKKLNEEATKDLTAEVKKKFDEWKKKKAKELNLSESEMPKEIPKDW	12.22057102666639	0.3356629987764593	70.12061309814453	0.6306418180465698	15.331888198852539	28.12012481689453	17.6236572265625
spikerbd-binder-100-nr2-run-1_result_3	53	PNLCPFGEVFNATRFASVYAWNRKRISNCVADYSVLYNSASFSTFKCYGVSPTKLNDLCFTNVYADSFVIRGDEVRQIAPGQTGKIADYNYKLPDDFTGCVIAWNSNNLDSKVGGNYNYLYRLFRKSNLKPFERDISTEIYQAGSTPCNGVEGFNCYFPLQSYGFQPTNGVGYQPYRVVVLSFELLHAPATVC:EEEEEKELEKIADIKVNANEKIQEKFLEIYKEALAEIEKKYKDVVIPDSQYTALNKKLNAEAEADLTKEVKKRWEEWKAELAKSLNLTEEERPEEIPKEW	12.162850742985896	0.36477339483036336	63.87218475341797	0.6320671439170837	15.356865882873535	27.932268142700195	17.097187042236328
spikerbd-binder-100-nr2-run-1_result_3	54	PNLCPFGEVFNATRFASVYAWNRKRISNCVADYSVLYNSASFSTFKCYGVSPTKLNDLCFTNVYADSFVIRGDEVRQIAPGQTGKIADYNYKLPDDFTGCVIAWNSNNLDSKVGGNYNYLYRLFRKSNLKPFERDISTEIYQAGSTPCNGVEGFNCYFPLQSYGFQPTNGVGYQPYRVVVLSFELLHAPATVC:SPLPLEDLSSIADIKANANEEIQKKLLEIYNEALKEIQKKYKNVVIPDSTYTSENAKLNAEAQKELTEEVKKRWKEWKLELAKKKNLTEEEAPEEIPLEW	11.89679143404313	0.3536713251590968	63.17695236206055	0.6359654068946838	15.067887306213379	27.34864616394043	17.264543533325195
spikerbd-binder-100-nr2-run-1_result_3	55	PNLCPFGEVFNATRFASVYAWNRKRISNCVADYSVLYNSASFSTFKCYGVSPTKLNDLCFTNVYADSFVIRGDEVRQIAPGQTGKIADYNYKLPDDFTGCVIAWNSNNLDSKVGGNYNYLYRLFRKSNLKPFERDISTEIYQAGSTPCNGVEGFNCYFPLQSYGFQPTNGVGYQPYRVVVLSFELLHAPATVC:SLKEEKDLDKIANIKVKANEEIQKKLLEIYKEALAEIQKKYANVTIPDSTYTSENAKLNAEAQKALDEAVKKRFKEWKLELAKEKNLTEEETPEEIPFDW	13.944356816626327	0.29893733439430165	59.12533187866211	0.6346570253372192	15.4844970703125	27.73703956604004	16.9520320892334
spikerbd-binder-100-nr2-run-1_result_3	56	PNLCPFGEVFNATRFASVYAWNRKRISNCVADYSVLYNSASFSTFKCYGVSPTKLNDLCFTNVYADSFVIRGDEVRQIAPGQTGKIADYNYKLPDDFTGCVIAWNSNNLDSKVGGNYNYLYRLFRKSNLKPFERDISTEIYQAGSTPCNGVEGFNCYFPLQSYGFQPTNGVGYQPYRVVVLSFELLHAPATVC:AEEEEKDLSKIADIKVNANEKIQEKLLEIYNEALAKIQEKYKNVVFSDATYTEDNAKYNAEATKEINKEVKKRWEEWKRELAKKKNLTEEEMPEEIPLEW	10.657222995610132	0.4105821999982353	57.8030891418457	0.6338142156600952	15.478558540344238	27.79720687866211	16.475936889648438
spikerbd-binder-100-nr2-run-1_result_3	57	PNLCPFGEVFNATRFASVYAWNRKRISNCVADYSVLYNSASFSTFKCYGVSPTKLNDLCFTNVYADSFVIRGDEVRQIAPGQTGKIADYNYKLPDDFTGCVIAWNSNNLDSKVGGNYNYLYRLFRKSNLKPFERDISTEIYQAGSTPCNGVEGFNCYFPLQSYGFQPTNGVGYQPYRVVVLSFELLHAPATVC:EPKEEEKLKEIADINVNANKKIQEKLKKIYEEALKEIQEKYKNVKIPDSKYEEENKKLNEEAKKELTEKVKELFEKWKKELAKKLNLSEEEMPEEIPKEW	13.703998198789261	0.3391285234258375	59.79713821411133	0.6323690414428711	15.506218910217285	27.87327003479004	17.281490325927734
spikerbd-binder-100-nr2-run-1_result_3	58	PNLCPFGEVFNATRFASVYAWNRKRISNCVADYSVLYNSASFSTFKCYGVSPTKLNDLCFTNVYADSFVIRGDEVRQIAPGQTGKIADYNYKLPDDFTGCVIAWNSNNLDSKVGGNYNYLYRLFRKSNLKPFERDISTEIYQAGSTPCNGVEGFNCYFPLQSYGFQPTNGVGYQPYRVVVLSFELLHAPATVC:EEEKEEKLEEIADINVNANEEIQKKLLEIYEEALKEIQEKYKDVVIPDSTYTEENKKLNEEAKKELTEKVKKRFEEWKKKLAKEKNLTEEETPEEIPKDW	10.767087673647964	0.39050079713134606	62.53404235839844	0.6319872736930847	15.517982482910156	28.066869735717773	17.719860076904297
spikerbd-binder-100-nr2-run-1_result_3	59	PNLCPFGEVFNATRFASVYAWNRKRISNCVADYSVLYNSASFSTFKCYGVSPTKLNDLCFTNVYADSFVIRGDEVRQIAPGQTGKIADYNYKLPDDFTGCVIAWNSNNLDSKVGGNYNYLYRLFRKSNLKPFERDISTEIYQAGSTPCNGVEGFNCYFPLQSYGFQPTNGVGYQPYRVVVLSFELLHAPATVC:EEEEEEKLEEIADIKVNANEEIQKKVLEIYEEAKKEIEEKYKDVKISDETYEEERKKLNEEAKKEINEKVKEKYKEWKLELAKKLNLTEEETPEEIPKEW	13.077934044767364	0.3362365440379102	64.82573699951172	0.6311177015304565	15.428462028503418	28.139480590820312	18.161388397216797
spikerbd-binder-100-nr2-run-1_result_3	60	PNLCPFGEVFNATRFASVYAWNRKRISNCVADYSVLYNSASFSTFKCYGVSPTKLNDLCFTNVYADSFVIRGDEVRQIAPGQTGKIADYNYKLPDDFTGCVIAWNSNNLDSKVGGNYNYLYRLFRKSNLKPFERDISTEIYQAGSTPCNGVEGFNCYFPLQSYGFQPTNGVGYQPYRVVVLSFELLHAPATVC:EEEEEEKLKEIADIDVKANEEIQKKLLEIYEEALKEIQEKYKDVKIDDATYTSDHKKLNKEATEELTKKVKEKWEKWKQELAKELNLTEEETPEEIPLEW	12.710249398548918	0.3639075918120022	61.216941833496094	0.6324397921562195	15.392807006835938	27.7549991607666	18.26681137084961
spikerbd-binder-100-nr2-run-1_result_3	61	PNLCPFGEVFNATRFASVYAWNRKRISNCVADYSVLYNSASFSTFKCYGVSPTKLNDLCFTNVYADSFVIRGDEVRQIAPGQTGKIADYNYKLPDDFTGCVIAWNSNNLDSKVGGNYNYLYRLFRKSNLKPFERDISTEIYQAGSTPCNGVEGFNCYFPLQSYGFQPTNGVGYQPYRVVVLSFELLHAPATVC:EAPEEEKLKEIAEIDVKANEEIKKKLLEIYDEAKKEIEAKYKNVVIPDSTYTADNAALNAKAKADLTKKVKELWKKYKLELAKKLNLTEEETPEEIPKDW	14.508042763379361	0.26541378292771994	59.47323989868164	0.634043276309967	15.468273162841797	27.881929397583008	16.107254028320312
spikerbd-binder-100-nr2-run-1_result_3	62	PNLCPFGEVFNATRFASVYAWNRKRISNCVADYSVLYNSASFSTFKCYGVSPTKLNDLCFTNVYADSFVIRGDEVRQIAPGQTGKIADYNYKLPDDFTGCVIAWNSNNLDSKVGGNYNYLYRLFRKSNLKPFERDISTEIYQAGSTPCNGVEGFNCYFPLQSYGFQPTNGVGYQPYRVVVLSFELLHAPATVC:SAKKDEKLKDIADINVNANEEIQKKFLEIYNEALKEIQEKYKDYVFSDSTYVSDNAAYNAAAQADLTKKVKEKWEKWKRELAKKLNLTEEEMPEEIPKDW	11.917599519373798	0.34498951408142814	62.25507736206055	0.6328363418579102	15.477251052856445	27.898874282836914	18.37494468688965
spikerbd-binder-100-nr2-run-1_result_3	63	PNLCPFGEVFNATRFASVYAWNRKRISNCVADYSVLYNSASFSTFKCYGVSPTKLNDLCFTNVYADSFVIRGDEVRQIAPGQTGKIADYNYKLPDDFTGCVIAWNSNNLDSKVGGNYNYLYRLFRKSNLKPFERDISTEIYQAGSTPCNGVEGFNCYFPLQSYGFQPTNGVGYQPYRVVVLSFELLHAPATVC:SPPSEEDLSSIANINANANEEIQKKLKEIYEEALKKIQEKYKDVVIPDSTYTADNAALNAQAQADLTAEVQKKWKEWKAKLAKELNLTEEEMPEEIPKDW	12.219697316429649	0.3399576902311405	56.94757080078125	0.6341432332992554	15.484231948852539	27.784927368164062	17.858186721801758
spikerbd-binder-100-nr2-run-1_result_3	64	PNLCPFGEVFNATRFASVYAWNRKRISNCVADYSVLYNSASFSTFKCYGVSPTKLNDLCFTNVYADSFVIRGDEVRQIAPGQTGKIADYNYKLPDDFTGCVIAWNSNNLDSKVGGNYNYLYRLFRKSNLKPFERDISTEIYQAGSTPCNGVEGFNCYFPLQSYGFQPTNGVGYQPYRVVVLSFELLHAPATVC:ALEEKEDLSKIANINVKANEEIKKKLLEIYKEALKKIQEEYKDVKIPDSTYEKENAEINAEAEKKLTEEVQKKWEEYKKKLAKEKNLTEEEMPEEIPEDW	11.001895332996815	0.43150255281772015	57.92003631591797	0.6321044564247131	16.00656509399414	28.070043563842773	17.77964973449707
spikerbd-binder-100-nr2-run-1_result_3	65	PNLCPFGEVFNATRFASVYAWNRKRISNCVADYSVLYNSASFSTFKCYGVSPTKLNDLCFTNVYADSFVIRGDEVRQIAPGQTGKIADYNYKLPDDFTGCVIAWNSNNLDSKVGGNYNYLYRLFRKSNLKPFERDISTEIYQAGSTPCNGVEGFNCYFPLQSYGFQPTNGVGYQPYRVVVLSFELLHAPATVC:EEKKEEKLEEIANIKAKANEKIKEELLKIYEEALAEIQKKYANVKIPDSTYTSENAALNAQAQAELDAAVKKRWEEWKAKLAKERNLTEEETPEEIPESW	11.530248716350979	0.3534741482999185	63.47562026977539	0.6316763758659363	15.27562141418457	27.857284545898438	18.59618377685547
spikerbd-binder-100-nr2-run-1_result_3	66	PNLCPFGEVFNATRFASVYAWNRKRISNCVADYSVLYNSASFSTFKCYGVSPTKLNDLCFTNVYADSFVIRGDEVRQIAPGQTGKIADYNYKLPDDFTGCVIAWNSNNLDSKVGGNYNYLYRLFRKSNLKPFERDISTEIYQAGSTPCNGVEGFNCYFPLQSYGFQPTNGVGYQPYRVVVLSFELLHAPATVC:AAKNDEKIKDIADIDVKANEKIQKEFKEIYDKALKEIQEKYKDVVIPDSEYVALNKKLNAEATKELTEKVKKLWEEWKLKKAKEAKLTPEEAPEEIPEDW	12.709248773239985	0.32476254734425075	57.82297134399414	0.6335263848304749	15.498815536499023	27.79799461364746	16.964244842529297
spikerbd-binder-100-nr2-run-1_result_3	67	PNLCPFGEVFNATRFASVYAWNRKRISNCVADYSVLYNSASFSTFKCYGVSPTKLNDLCFTNVYADSFVIRGDEVRQIAPGQTGKIADYNYKLPDDFTGCVIAWNSNNLDSKVGGNYNYLYRLFRKSNLKPFERDISTEIYQAGSTPCNGVEGFNCYFPLQSYGFQPTNGVGYQPYRVVVLSFELLHAPATVC:EEKKEEELKNIADIDVKANEKIKEKLKEIYEEALKEVEEKYKDVVIPDSQYTSLNKELNAKAEKELTEKVKKRFEEWKLELAKKKNLTEEETPEEIPESW	11.418020177936759	0.37911398670353413	58.7802734375	0.6319706439971924	15.633068084716797	28.03527069091797	16.97085189819336
spikerbd-binder-100-nr2-run-1_result_3	68	PNLCPFGEVFNATRFASVYAWNRKRISNCVADYSVLYNSASFSTFKCYGVSPTKLNDLCFTNVYADSFVIRGDEVRQIAPGQTGKIADYNYKLPDDFTGCVIAWNSNNLDSKVGGNYNYLYRLFRKSNLKPFERDISTEIYQAGSTPCNGVEGFNCYFPLQSYGFQPTNGVGYQPYRVVVLSFELLHAPATVC:STEKEEDLSKIADINVNANEKIKKELLKIYEEALKEIQEKYKNVVISDSTYTSDNAALNAQAQADITKAVKEKWEEWKKELAKKKNLTEEEAPEEIPKDW	13.327967230786088	0.3112148970075686	52.81121063232422	0.6350839734077454	15.67109203338623	27.94906997680664	18.17225456237793
spikerbd-binder-100-nr2-run-1_result_3	69	PNLCPFGEVFNATRFASVYAWNRKRISNCVADYSVLYNSASFSTFKCYGVSPTKLNDLCFTNVYADSFVIRGDEVRQIAPGQTGKIADYNYKLPDDFTGCVIAWNSNNLDSKVGGNYNYLYRLFRKSNLKPFERDISTEIYQAGSTPCNGVEGFNCYFPLQSYGFQPTNGVGYQPYRVVVLSFELLHAPATVC:EEKEEEELDKIANIKVNANEEIQKKLLEIYKEALEEIQEKYKNVKIADSTYTSDNAKLNAEAQADLDKKVKEKWKKWKEELAKKLNLTKEEMPEEIPKEW	12.669326708134195	0.3162796940254976	62.01190948486328	0.6310319900512695	15.560057640075684	28.134273529052734	19.04411506652832
spikerbd-binder-100-nr2-run-1_result_3	70	PNLCPFGEVFNATRFASVYAWNRKRISNCVADYSVLYNSASFSTFKCYGVSPTKLNDLCFTNVYADSFVIRGDEVRQIAPGQTGKIADYNYKLPDDFTGCVIAWNSNNLDSKVGGNYNYLYRLFRKSNLKPFERDISTEIYQAGSTPCNGVEGFNCYFPLQSYGFQPTNGVGYQPYRVVVLSFELLHAPATVC:EPPEEEKLEEIADIKVKANEKIQKKLLEIYKEALEEINKKYKNVVIPDSTYTAENAKLNAEAKKELNEAVKKKWEEWKKELAKEKNLSEEEMPEEIPKDW	13.407528135291262	0.2988675005111848	60.09934616088867	0.6348634958267212	15.338338851928711	27.65034294128418	17.378047943115234
spikerbd-binder-100-nr2-run-1_result_3	71	PNLCPFGEVFNATRFASVYAWNRKRISNCVADYSVLYNSASFSTFKCYGVSPTKLNDLCFTNVYADSFVIRGDEVRQIAPGQTGKIADYNYKLPDDFTGCVIAWNSNNLDSKVGGNYNYLYRLFRKSNLKPFERDISTEIYQAGSTPCNGVEGFNCYFPLQSYGFQPTNGVGYQPYRVVVLSFELLHAPATVC:SLPSKEDLSKIADVDVKANEKIKKELKKIYDEALAEIQKKYANVTIPDSTYTADNAALNAQAQADLTAAVKKKFKEWKLKLAKEKNLSEEETPEEIPEEW	11.357235324368142	0.353457549143544	58.55642318725586	0.6319161057472229	15.59749698638916	28.03241729736328	18.27182388305664
spikerbd-binder-100-nr2-run-1_result_3	72	PNLCPFGEVFNATRFASVYAWNRKRISNCVADYSVLYNSASFSTFKCYGVSPTKLNDLCFTNVYADSFVIRGDEVRQIAPGQTGKIADYNYKLPDDFTGCVIAWNSNNLDSKVGGNYNYLYRLFRKSNLKPFERDISTEIYQAGSTPCNGVEGFNCYFPLQSYGFQPTNGVGYQPYRVVVLSFELLHAPATVC:EEPEEEKLKEIADIDVKANEEIQKELLKIYEEAKKEIEEKYKDVVIPDDTYEADNKKLNAEATAELTEKVKERWKEWKLKLAKEKNLTEEETPEEIPFEW	11.939293301258386	0.35862245530922854	60.11402130126953	0.6313687562942505	15.555304527282715	28.08205795288086	18.36101531982422
spikerbd-binder-100-nr2-run-1_result_3	73	PNLCPFGEVFNATRFASVYAWNRKRISNCVADYSVLYNSASFSTFKCYGVSPTKLNDLCFTNVYADSFVIRGDEVRQIAPGQTGKIADYNYKLPDDFTGCVIAWNSNNLDSKVGGNYNYLYRLFRKSNLKPFERDISTEIYQAGSTPCNGVEGFNCYFPLQSYGFQPTNGVGYQPYRVVVLSFELLHAPATVC:LEEEEEELKEIADIDVKANEKIKEKLLEIYEEALKEIQEKYKNVVIPDSTYTSENAELNAKAKKELTEEVKKRWEEWKKELAKEKNLTEEEMPEEIPEEW	12.72877659254425	0.3163371805952963	60.37902069091797	0.6319036483764648	15.584027290344238	28.07676124572754	17.53942108154297
spikerbd-binder-100-nr2-run-1_result_3	74	PNLCPFGEVFNATRFASVYAWNRKRISNCVADYSVLYNSASFSTFKCYGVSPTKLNDLCFTNVYADSFVIRGDEVRQIAPGQTGKIADYNYKLPDDFTGCVIAWNSNNLDSKVGGNYNYLYRLFRKSNLKPFERDISTEIYQAGSTPCNGVEGFNCYFPLQSYGFQPTNGVGYQPYRVVVLSFELLHAPATVC:TPEEEKKLDKIADIKVKANEEIQKKLLAIYEEALAEIQEKYKDVVIPSSTYTAENAKLNAEAQADLTAAVKKRFAEWKAELAKELKLTPEETPEEIPEDW	15.401353578853563	0.26553577719718696	68.62112426757812	0.6336730122566223	15.053143501281738	27.473243713378906	17.36368751525879
spikerbd-binder-100-nr2-run-1_result_3	75	PNLCPFGEVFNATRFASVYAWNRKRISNCVADYSVLYNSASFSTFKCYGVSPTKLNDLCFTNVYADSFVIRGDEVRQIAPGQTGKIADYNYKLPDDFTGCVIAWNSNNLDSKVGGNYNYLYRLFRKSNLKPFERDISTEIYQAGSTPCNGVEGFNCYFPLQSYGFQPTNGVGYQPYRVVVLSFELLHAPATVC:SLPEEEDLKEIADININANEEIQKKLKEIYEEALKEVEKKYKNVKIPDATYTADNAKLNAEAKAELTKKVKEKWEEWKKELAKKKKLTEEEMPKEIPKDW	13.220226398890764	0.30706743325614905	56.335853576660156	0.632527232170105	15.651525497436523	27.968746185302734	18.64161491394043
spikerbd-binder-100-nr2-run-1_result_3	76	PNLCPFGEVFNATRFASVYAWNRKRISNCVADYSVLYNSASFSTFKCYGVSPTKLNDLCFTNVYADSFVIRGDEVRQIAPGQTGKIADYNYKLPDDFTGCVIAWNSNNLDSKVGGNYNYLYRLFRKSNLKPFERDISTEIYQAGSTPCNGVEGFNCYFPLQSYGFQPTNGVGYQPYRVVVLSFELLHAPATVC:KPENEENLKDIANLNVNANKKIQEELKKIYEEALKEIQEKYKDVVIPDSTYTSENAKLNADATADLNKKVKEKWEEWKAKLAKEKNLTAEETPKEIPKDW	12.307514356053572	0.3318618044036045	64.0528564453125	0.6328897476196289	15.308415412902832	27.780025482177734	18.6558837890625
spikerbd-binder-100-nr2-run-1_result_3	77	PNLCPFGEVFNATRFASVYAWNRKRISNCVADYSVLYNSASFSTFKCYGVSPTKLNDLCFTNVYADSFVIRGDEVRQIAPGQTGKIADYNYKLPDDFTGCVIAWNSNNLDSKVGGNYNYLYRLFRKSNLKPFERDISTEIYQAGSTPCNGVEGFNCYFPLQSYGFQPTNGVGYQPYRVVVLSFELLHAPATVC:SLPEEEKLSEIADINVNANEKIQKKLKEIYEEALKEVQEEYKNVVIPDSTYTSDNKALNAEAEKEITERVKKKFEEWKKELAKKLNLTEEEMPEEIPESW	13.035303096198483	0.33882775317676683	55.50558090209961	0.6315698623657227	15.82505989074707	28.300050735473633	18.430835723876953
spikerbd-binder-100-nr2-run-1_result_3	78	PNLCPFGEVFNATRFASVYAWNRKRISNCVADYSVLYNSASFSTFKCYGVSPTKLNDLCFTNVYADSFVIRGDEVRQIAPGQTGKIADYNYKLPDDFTGCVIAWNSNNLDSKVGGNYNYLYRLFRKSNLKPFERDISTEIYQAGSTPCNGVEGFNCYFPLQSYGFQPTNGVGYQPYRVVVLSFELLHAPATVC:EKEEKEKLEEIAEIKANANEEIKKKLLEIYNEALAEVQEKYKNYVFKDSTYTSDLAAYNAEAQKELTEKVKEKWEEWKKELAKKKNLSEEEMPEEIPESW	11.21631684564232	0.38300528904209197	70.67528533935547	0.6319948434829712	15.174464225769043	27.84660530090332	17.776330947875977
spikerbd-binder-100-nr2-run-1_result_3	79	PNLCPFGEVFNATRFASVYAWNRKRISNCVADYSVLYNSASFSTFKCYGVSPTKLNDLCFTNVYADSFVIRGDEVRQIAPGQTGKIADYNYKLPDDFTGCVIAWNSNNLDSKVGGNYNYLYRLFRKSNLKPFERDISTEIYQAGSTPCNGVEGFNCYFPLQSYGFQPTNGVGYQPYRVVVLSFELLHAPATVC:EPEEEEDLSSIADLDVKANEEIQKKALEIYEKALAEIQKKYANVVIADSTYTADNAALNAQAQADLTAAVKKRFAEWKAEQAKKAKLTEEETPEEIPESW	13.812668987631127	0.3191651470848046	57.024330139160156	0.6327036619186401	15.661391258239746	27.890493392944336	17.278766632080078
spikerbd-binder-100-nr2-run-1_result_3	80	PNLCPFGEVFNATRFASVYAWNRKRISNCVADYSVLYNSASFSTFKCYGVSPTKLNDLCFTNVYADSFVIRGDEVRQIAPGQTGKIADYNYKLPDDFTGCVIAWNSNNLDSKVGGNYNYLYRLFRKSNLKPFERDISTEIYQAGSTPCNGVEGFNCYFPLQSYGFQPTNGVGYQPYRVVVLSFELLHAPATVC:EPEEEEKLKEIADIDVNANEKIKEELLKIYEEALKEIQEKYKDVVIPDSQYTAENKALNAKAKAELTKKVKEKFKEWKLELAKKKNLTEEEMPEEIPKSW	13.058550289151103	0.2951550176298683	64.44007873535156	0.6323720812797546	15.274580001831055	27.804738998413086	18.261165618896484
spikerbd-binder-100-nr2-run-1_result_3	81	PNLCPFGEVFNATRFASVYAWNRKRISNCVADYSVLYNSASFSTFKCYGVSPTKLNDLCFTNVYADSFVIRGDEVRQIAPGQTGKIADYNYKLPDDFTGCVIAWNSNNLDSKVGGNYNYLYRLFRKSNLKPFERDISTEIYQAGSTPCNGVEGFNCYFPLQSYGFQPTNGVGYQPYRVVVLSFELLHAPATVC:APEEEENLKEIANINVNANEEIKKKVLEIYEKALAEIQEKYKDVKISDSTYTKENKELNAKATKEINEKVKKLFEEWKLELAKKNNLTEEETPEEIPKEW	12.434152274155604	0.35571096239591915	57.829872131347656	0.6327790021896362	15.612933158874512	28.09198760986328	16.710996627807617
spikerbd-binder-100-nr2-run-1_result_3	82	PNLCPFGEVFNATRFASVYAWNRKRISNCVADYSVLYNSASFSTFKCYGVSPTKLNDLCFTNVYADSFVIRGDEVRQIAPGQTGKIADYNYKLPDDFTGCVIAWNSNNLDSKVGGNYNYLYRLFRKSNLKPFERDISTEIYQAGSTPCNGVEGFNCYFPLQSYGFQPTNGVGYQPYRVVVLSFELLHAPATVC:EEEEKEKIKDIANIDIKANEKWQEEFKKIYEEALKEIQEKYKDVKIPDSTYISDNKKLNAEAKKELDKKVKEKWEEKKKEYAKKLNLTEEEMPEEIPEDW	14.392534055408147	0.29503626655515386	57.04643249511719	0.631878137588501	15.689885139465332	28.122777938842773	16.113086700439453
spikerbd-binder-100-nr2-run-1_result_3	83	PNLCPFGEVFNATRFASVYAWNRKRISNCVADYSVLYNSASFSTFKCYGVSPTKLNDLCFTNVYADSFVIRGDEVRQIAPGQTGKIADYNYKLPDDFTGCVIAWNSNNLDSKVGGNYNYLYRLFRKSNLKPFERDISTEIYQAGSTPCNGVEGFNCYFPLQSYGFQPTNGVGYQPYRVVVLSFELLHAPATVC:EEENEKDLSKIADINVNANEEIQKKLLEIYNEALKEVQKEYENVKISDETYEEEHKKLNAEAEKKLTEKVKEKWKEWKLKLAKEKNLTEEETPEEIPKSW	11.284278280364576	0.38681384098420496	67.03948974609375	0.6317390203475952	15.387338638305664	27.994131088256836	14.014228820800781
spikerbd-binder-100-nr2-run-1_result_3	84	PNLCPFGEVFNATRFASVYAWNRKRISNCVADYSVLYNSASFSTFKCYGVSPTKLNDLCFTNVYADSFVIRGDEVRQIAPGQTGKIADYNYKLPDDFTGCVIAWNSNNLDSKVGGNYNYLYRLFRKSNLKPFERDISTEIYQAGSTPCNGVEGFNCYFPLQSYGFQPTNGVGYQPYRVVVLSFELLHAPATVC:LPKKKKNLKNIADIDVEANEKIQEELLKIYNEALAEIQKKYANYTFSDSTYTSDNAKYNAEAQADLTKEVKKKWEEWKRKLAKEKNLSEEEMPEKIPKDW	12.297922365396046	0.36405366179797605	61.32133483886719	0.633614182472229	15.366766929626465	27.690494537353516	18.130550384521484
spikerbd-binder-100-nr2-run-1_result_3	85	PNLCPFGEVFNATRFASVYAWNRKRISNCVADYSVLYNSASFSTFKCYGVSPTKLNDLCFTNVYADSFVIRGDEVRQIAPGQTGKIADYNYKLPDDFTGCVIAWNSNNLDSKVGGNYNYLYRLFRKSNLKPFERDISTEIYQAGSTPCNGVEGFNCYFPLQSYGFQPTNGVGYQPYRVVVLSFELLHAPATVC:EAKEEEDLSKIADIKVNANEKIKEKFLEIYKEALAEVQAKYKNVVIADSTYTADNAKLNAEAQKEITEKVKEKWEEWKKELAKEKNLTEEEMPEEIPKEW	11.200424108053	0.3660471578491222	62.56632614135742	0.6326661705970764	15.40253734588623	27.853628158569336	17.738643646240234
spikerbd-binder-100-nr2-run-1_result_3	86	PNLCPFGEVFNATRFASVYAWNRKRISNCVADYSVLYNSASFSTFKCYGVSPTKLNDLCFTNVYADSFVIRGDEVRQIAPGQTGKIADYNYKLPDDFTGCVIAWNSNNLDSKVGGNYNYLYRLFRKSNLKPFERDISTEIYQAGSTPCNGVEGFNCYFPLQSYGFQPTNGVGYQPYRVVVLSFELLHAPATVC:APKKEEDLSSIADIKANANEKIQEELKKIYEEALKEVQEKYKDVKIPDSEYTALNAKLNAEAQAELTKKVKEKWAEWKAKKAKELKLTPEEAPEEIPKEW	12.687722133579108	0.3398825402800085	58.55207443237305	0.6319491863250732	15.571974754333496	28.037517547607422	16.936660766601562
spikerbd-binder-100-nr2-run-1_result_3	87	PNLCPFGEVFNATRFASVYAWNRKRISNCVADYSVLYNSASFSTFKCYGVSPTKLNDLCFTNVYADSFVIRGDEVRQIAPGQTGKIADYNYKLPDDFTGCVIAWNSNNLDSKVGGNYNYLYRLFRKSNLKPFERDISTEIYQAGSTPCNGVEGFNCYFPLQSYGFQPTNGVGYQPYRVVVLSFELLHAPATVC:AEPSEEDLSKIADINVNANEKIKEKFLEIYEKALKEIQEKYKDVVFPDSTYTSDNAAYNAEAQKELTEKVKKLWEEWKAELAKKLNLSEEERPKEIPKEW	10.41467037510489	0.38309752780729195	56.59391403198242	0.6329006552696228	15.642509460449219	28.09522819519043	17.718385696411133
spikerbd-binder-100-nr2-run-1_result_3	88	PNLCPFGEVFNATRFASVYAWNRKRISNCVADYSVLYNSASFSTFKCYGVSPTKLNDLCFTNVYADSFVIRGDEVRQIAPGQTGKIADYNYKLPDDFTGCVIAWNSNNLDSKVGGNYNYLYRLFRKSNLKPFERDISTEIYQAGSTPCNGVEGFNCYFPLQSYGFQPTNGVGYQPYRVVVLSFELLHAPATVC:LPEEEKDLSKIADIDVKANEEIQKKLLEIYEEALKEIQEKYKDVKFSDATYESDLKEYNAKAQKELTEAVKKRFEEWKKELAKKLNLTEEEMPEEIPEEW	11.407535038613405	0.3385049592621465	65.59352111816406	0.6317640542984009	15.467758178710938	28.163787841796875	15.632343292236328
spikerbd-binder-100-nr2-run-1_result_3	89	PNLCPFGEVFNATRFASVYAWNRKRISNCVADYSVLYNSASFSTFKCYGVSPTKLNDLCFTNVYADSFVIRGDEVRQIAPGQTGKIADYNYKLPDDFTGCVIAWNSNNLDSKVGGNYNYLYRLFRKSNLKPFERDISTEIYQAGSTPCNGVEGFNCYFPLQSYGFQPTNGVGYQPYRVVVLSFELLHAPATVC:EEEKEEKLDEIADIKVNANEKIQKKLKEIYEEAQKEIEKKYANVVIPDSTYTSENAALNAKAKKELTEAVKKKFEEWKKELAKELNLTEEEAPEEIPFEW	14.021189116229625	0.28542847070768734	53.76051712036133	0.6352705955505371	15.546419143676758	27.67654037475586	17.392295837402344
spikerbd-binder-100-nr2-run-1_result_3	90	PNLCPFGEVFNATRFASVYAWNRKRISNCVADYSVLYNSASFSTFKCYGVSPTKLNDLCFTNVYADSFVIRGDEVRQIAPGQTGKIADYNYKLPDDFTGCVIAWNSNNLDSKVGGNYNYLYRLFRKSNLKPFERDISTEIYQAGSTPCNGVEGFNCYFPLQSYGFQPTNGVGYQPYRVVVLSFELLHAPATVC:SEEDEEDLSKIADINVNANEEIQKELLKIYEEALKEVQEKYKDYKFSDATYTSDWAAYNAEAQAEITKKVKEKWEKWKLEKAKELNLTEEETPEEIPKSW	14.040077634794846	0.29556319950320314	64.42156219482422	0.6328113079071045	15.367364883422852	27.726423263549805	17.602622985839844
spikerbd-binder-100-nr2-run-1_result_3	91	PNLCPFGEVFNATRFASVYAWNRKRISNCVADYSVLYNSASFSTFKCYGVSPTKLNDLCFTNVYADSFVIRGDEVRQIAPGQTGKIADYNYKLPDDFTGCVIAWNSNNLDSKVGGNYNYLYRLFRKSNLKPFERDISTEIYQAGSTPCNGVEGFNCYFPLQSYGFQPTNGVGYQPYRVVVLSFELLHAPATVC:ANPSEEDLKDIADLNINANEKIQEKAKKLYDEALKEIQEKYKNVTIPSSEYTSLNTQLNAEAKAELTAAFKKKFEEWKAELAKKKKLTPEETPEEIPKEW	13.597391687045691	0.3070004522022047	56.013641357421875	0.6342735290527344	15.55576229095459	27.78497314453125	15.166082382202148
spikerbd-binder-100-nr2-run-1_result_3	92	PNLCPFGEVFNATRFASVYAWNRKRISNCVADYSVLYNSASFSTFKCYGVSPTKLNDLCFTNVYADSFVIRGDEVRQIAPGQTGKIADYNYKLPDDFTGCVIAWNSNNLDSKVGGNYNYLYRLFRKSNLKPFERDISTEIYQAGSTPCNGVEGFNCYFPLQSYGFQPTNGVGYQPYRVVVLSFELLHAPATVC:AEEEEEDLKEIANIKANANKKIQEKLLEIYKEALAEVQKKYANVVIPDSQYTSLNTQLNAQAKADIDKKVKEKWEEWKLELAKELNLTEEETPEEIPESW	12.495453295284547	0.3425642374195273	68.08865356445312	0.6314502954483032	15.117354393005371	27.81032943725586	19.26273536682129
spikerbd-binder-100-nr2-run-1_result_3	93	PNLCPFGEVFNATRFASVYAWNRKRISNCVADYSVLYNSASFSTFKCYGVSPTKLNDLCFTNVYADSFVIRGDEVRQIAPGQTGKIADYNYKLPDDFTGCVIAWNSNNLDSKVGGNYNYLYRLFRKSNLKPFERDISTEIYQAGSTPCNGVEGFNCYFPLQSYGFQPTNGVGYQPYRVVVLSFELLHAPATVC:EEKEEEKLKEIANIDVKANEKIKEELKKIYEEALKEIQEKYKDVVFPESTYTSDNAAYNAEAQKDLDEKVKKKFKEWKEELAKKKKLTKEETPEEIPESW	10.89051185574074	0.3649583120948939	58.999061584472656	0.6330514550209045	15.539901733398438	27.94594383239746	15.013870239257812
spikerbd-binder-100-nr2-run-1_result_3	94	PNLCPFGEVFNATRFASVYAWNRKRISNCVADYSVLYNSASFSTFKCYGVSPTKLNDLCFTNVYADSFVIRGDEVRQIAPGQTGKIADYNYKLPDDFTGCVIAWNSNNLDSKVGGNYNYLYRLFRKSNLKPFERDISTEIYQAGSTPCNGVEGFNCYFPLQSYGFQPTNGVGYQPYRVVVLSFELLHAPATVC:AAPSEADLSKIADIKVNANKKIQEELLKIYEEALAEIQEKYKNTVIADSTYTADNAALNAQAQAELTKRVRERWEKWKRELAKKLNLTEEEMPEEIPKEW	11.66692511065079	0.3381168990938734	61.15562057495117	0.6331502199172974	15.292632102966309	27.69735336303711	16.748374938964844
spikerbd-binder-100-nr2-run-1_result_3	95	PNLCPFGEVFNATRFASVYAWNRKRISNCVADYSVLYNSASFSTFKCYGVSPTKLNDLCFTNVYADSFVIRGDEVRQIAPGQTGKIADYNYKLPDDFTGCVIAWNSNNLDSKVGGNYNYLYRLFRKSNLKPFERDISTEIYQAGSTPCNGVEGFNCYFPLQSYGFQPTNGVGYQPYRVVVLSFELLHAPATVC:EEPKEEDLSSIADINVDANEKIKKKLLEIYEKALKEIQEKYKNVKFADSTYESDLKAYNKKAQEDLTKKVKELWEKYKLELAKKLNLTEEETPEKIPKSW	12.290884007516636	0.34427444561283854	71.51637268066406	0.6311919093132019	15.264695167541504	28.106931686401367	17.913131713867188
spikerbd-binder-100-nr2-run-1_result_3	96	PNLCPFGEVFNATRFASVYAWNRKRISNCVADYSVLYNSASFSTFKCYGVSPTKLNDLCFTNVYADSFVIRGDEVRQIAPGQTGKIADYNYKLPDDFTGCVIAWNSNNLDSKVGGNYNYLYRLFRKSNLKPFERDISTEIYQAGSTPCNGVEGFNCYFPLQSYGFQPTNGVGYQPYRVVVLSFELLHAPATVC:SSPEEEDLSKIADINVKANKKIQEELLKIYEEAKKEIEEKYKNVKIKDETYEEETKKLNAEAEKELTEKVKEKWEEWKKELAKKLNLTEEEMPEEIPKDW	13.580643772444208	0.33845035538278195	65.34584045410156	0.6337285041809082	15.20981216430664	27.675228118896484	17.609691619873047
spikerbd-binder-100-nr2-run-1_result_3	97	PNLCPFGEVFNATRFASVYAWNRKRISNCVADYSVLYNSASFSTFKCYGVSPTKLNDLCFTNVYADSFVIRGDEVRQIAPGQTGKIADYNYKLPDDFTGCVIAWNSNNLDSKVGGNYNYLYRLFRKSNLKPFERDISTEIYQAGSTPCNGVEGFNCYFPLQSYGFQPTNGVGYQPYRVVVLSFELLHAPATVC:SPPNKKDLSSIADIKVNANEEIQKKLLEIYNKALAEVQEKYKNVVIPDSTYTAENAKLNAEAQAELTKKVKELWNEYKEKLAKELNLTKEEMPEEIPKSW	12.365852393459242	0.33974782916311524	70.5274429321289	0.6328907012939453	15.085371017456055	27.643095016479492	18.077341079711914
spikerbd-binder-100-nr2-run-1_result_3	98	PNLCPFGEVFNATRFASVYAWNRKRISNCVADYSVLYNSASFSTFKCYGVSPTKLNDLCFTNVYADSFVIRGDEVRQIAPGQTGKIADYNYKLPDDFTGCVIAWNSNNLDSKVGGNYNYLYRLFRKSNLKPFERDISTEIYQAGSTPCNGVEGFNCYFPLQSYGFQPTNGVGYQPYRVVVLSFELLHAPATVC:SLPASADLSSIADVNVNANKAIQEKMLAIYAEAQAEINAKYASVTIADSTYTADNAALNAQAQADLTAAVKAKFEAWKAELAKEANLTEAETPAEIPKDW	16.531058737884404	0.2430988871759741	57.962039947509766	0.6351220607757568	15.315107345581055	27.37538719177246	15.644712448120117
spikerbd-binder-100-nr2-run-1_result_3	99	PNLCPFGEVFNATRFASVYAWNRKRISNCVADYSVLYNSASFSTFKCYGVSPTKLNDLCFTNVYADSFVIRGDEVRQIAPGQTGKIADYNYKLPDDFTGCVIAWNSNNLDSKVGGNYNYLYRLFRKSNLKPFERDISTEIYQAGSTPCNGVEGFNCYFPLQSYGFQPTNGVGYQPYRVVVLSFELLHAPATVC:EEKKKEDLKSIANIDVNANEKIQKEFKKIYEEALAEVQEKYKDVVIPDSTYTSENAKLNAEATAELNKKVKELWEKYKQELAKKKNLTEEETPKEIPKDW	11.992599316697197	0.33228222842177335	58.44356155395508	0.634776771068573	15.369142532348633	27.510345458984375	17.89971923828125
spikerbd-binder-100-nr2-run-1_result_4	0	PNLCPFGEVFNATRFASVYAWNRKRISNCVADYSVLYNSASFSTFKCYGVSPTKLNDLCFTNVYADSFVIRGDEVRQIAPGQTGKIADYNYKLPDDFTGCVIAWNSNNLDSKVGGNYNYLYRLFRKSNLKPFERDISTEIYQAGSTPCNGVEGFNCYFPLQSYGFQPTNGVGYQPYRVVVLSFELLHAPATVC:EPEYSIKITNTDPNDKTTYRISYPITNEMKDGEIPLESRLNVYLKKEKGDGSWEEKKLELKDGKEPLELEIGGKKYIFHFNGRFEVLENNKIYEYPFLEP	10.95354675650545	0.46749280744092453	71.6406021118164	0.6276021599769592	15.018192291259766	27.541837692260742	15.845573425292969
spikerbd-binder-100-nr2-run-1_result_4	1	PNLCPFGEVFNATRFASVYAWNRKRISNCVADYSVLYNSASFSTFKCYGVSPTKLNDLCFTNVYADSFVIRGDEVRQIAPGQTGKIADYNYKLPDDFTGCVIAWNSNNLDSKVGGNYNYLYRLFRKSNLKPFERDISTEIYQAGSTPCNGVEGFNCYFPLQSYGFQPTNGVGYQPYRVVVLSFELLHAPATVC:TFYDSIRITNTDPNDKTVYRIKYPVTDEDVFGKISLKSRLDVILAKENGDGSWTETKLKLPDGKEPLKLTIGGKEYIFHFDGRFVVKINNKDYVYPYLDP	4.895535673871503	0.7019086653566114	68.32456970214844	0.6262960433959961	15.078007698059082	27.50501823425293	12.429536819458008
spikerbd-binder-100-nr2-run-1_result_4	2	PNLCPFGEVFNATRFASVYAWNRKRISNCVADYSVLYNSASFSTFKCYGVSPTKLNDLCFTNVYADSFVIRGDEVRQIAPGQTGKIADYNYKLPDDFTGCVIAWNSNNLDSKVGGNYNYLYRLFRKSNLKPFERDISTEIYQAGSTPCNGVEGFNCYFPLQSYGFQPTNGVGYQPYRVVVLSFELLHAPATVC:MDYYSITIENTNPKDKTKYRISYPVLDSDVPGKLSLEARLNIILSKEKGDGSEESTLLKLPDGKTPLEIEIGGKKYILHFDGRFVVEINNKILEQPFLPD	14.732015587589812	0.2587685150057924	60.88313293457031	0.6238659620285034	15.637031555175781	28.238224029541016	17.924238204956055
spikerbd-binder-100-nr2-run-1_result_4	3	SNLCPFGEVFNATRFASVYAWNRKRISNCVADYSVLYNSASFSTFKCYGVSPTKLNDLCFTNVYADSFVIRGDEVRQIAPGQTGKIADYNYKLPDDFTGCVIAWNSNNLDSKVGGNYNYLYRLFRKSNLKPFERDISTEIYQAGSTPCNGVEGFNCYFPLQSYGFQPTNGVGYQPYRVVVLSFELLHAPATVC:TAYESIRIEVTDPKDKTIYRISYPVTDADVPGQIPKESWLNIYLEKEKGDGSWEKTKLEIPDGTQPLVLELGGKKYIFHRDGRFVVEINNEIKELPFLKP	9.633035116286813	0.4224058583866799	71.454833984375	0.6240101456642151	15.278585433959961	28.064125061035156	16.388885498046875
spikerbd-binder-100-nr2-run-1_result_4	4	PNLCPFGEVFNATRFASVYAWNRKRISNCVADYSVLYNSASFSTFKCYGVSPTKLNDLCFTNVYADSFVIRGDEVRQIAPGQTGKIADYNYKLPDDFTGCVIAWNSNNLDSKVGGNYNYLYRLFRKSNLKPFERDISTEIYQAGSTPCNGVEGFNCYFPLQSYGFQPTNGVGYQPYRVVVLSFELLHAPATVC:MAYDKIRITNTDPNNPEVYRIAYPVLDSDVPGKMSLEARLNIYLEKEKGDGSWEKTKIEVPDGKEPLKLEIGGKTYVFHFDGRFEVIINNKKIILPSLPS	3.2597959459082233	0.8437882116631419	65.54385375976562	0.6324650049209595	14.805676460266113	26.687253952026367	15.27396011352539
spikerbd-binder-100-nr2-run-1_result_4	5	PNLCPFGEVFNATRFASVYAWNRKRISNCVADYSVLYNSASFSTFKCYGVSPTKLNDLCFTNVYADSFVIRGDEVRQIAPGQTGKIADYNYKLPDDFTGCVIAWNSNNLDSKVGGNYNYLYRLFRKSNLKPFERDISTEIYQAGSTPCNGVEGFNCYFPLQSYGFQPTNGVGYQPYRVVVLSFELLHAPATVC:TFYDSITIKNTNPNDQTTYRISYPVLDEDKPGELSLEARKNIYLSKINGDGSETSTKIEVKDGKEPLELEIGGKKYIFYFNGQFVVLENNKEIVQPFLKE	11.410638234369648	0.47266017544888267	68.06732940673828	0.6260693073272705	15.201495170593262	27.732078552246094	16.369731903076172
spikerbd-binder-100-nr2-run-1_result_4	6	SNLCPFGEVFNATRFASVYAWNRKRISNCVADYSVLYNSASFSTFKCYGVSPTKLNDLCFTNVYADSFVIRGDEVRQIAPGQTGKIADYNYKLPDDFTGCVIAWNSNNLDSKVGGNYNYLYRLFRKSNLKPFERDISTEIYQAGSTPCNGVEGFNCYFPLQSYGFQPTNGVGYQPYRVVVLSFELLHAPATVC:EFYDSIRIENTNPKDKTVYRISYPVLDSDVPGKMSLEARKNIYLEKEKGDGSWESTKLELKDGKEPLVLEIGGKKYIFHFDGRFEIEINNKIYELPFLKD	5.049340185087403	0.6921481917993662	72.81746673583984	0.6267776489257812	15.0363187789917	27.536754608154297	15.118331909179688
spikerbd-binder-100-nr2-run-1_result_4	7	SNLCPFGEVFNATRFASVYAWNRKRISNCVADYSVLYNSASFSTFKCYGVSPTKLNDLCFTNVYADSFVIRGDEVRQIAPGQTGKIADYNYKLPDDFTGCVIAWNSNNLDSKVGGNYNYLYRLFRKSNLKPFERDISTEIYQAGSTPCNGVEGFNCYFPLQSYGFQPTNGVGYQPYRVVVLSFELLHAPATVC:MAYDSIRITNTNPNDKTTYYLKYPITNEMKPGEIPLEARKNIILAKENGDGSLTETKIEVEDGKNPVKLTIGGKEYIFHFNGRFEVKINNKIIEQPYLVP	3.7292503684700007	0.8088319176592633	67.8169937133789	0.6288079023361206	14.889809608459473	26.96500587463379	10.822437286376953
spikerbd-binder-100-nr2-run-1_result_4	8	PNLCPFGEVFNATRFASVYAWNRKRISNCVADYSVLYNSASFSTFKCYGVSPTKLNDLCFTNVYADSFVIRGDEVRQIAPGQTGKIADYNYKLPDDFTGCVIAWNSNNLDSKVGGNYNYLYRLFRKSNLKPFERDISTEIYQAGSTPCNGVEGFNCYFPLQSYGFQPTNGVGYQPYRVVVLSFELLHAPATVC:TAYDSITIENTDPKDKTKYRISYPVLDSMVDGELPLEARKNIYLSKEKGDGSEESTLLKIPDGTKPLELEIGGKKYILHFNGQFTVKINDKEYIQPVLTP	18.1464494237591	0.19317522421125047	60.739471435546875	0.622953474521637	15.74389934539795	28.544729232788086	18.527339935302734
spikerbd-binder-100-nr2-run-1_result_4	9	SNLCPFGEVFNATRFASVYAWNRKRISNCVADYSVLYNSASFSTFKCYGVSPTKLNDLCFTNVYADSFVIRGDEVRQIAPGQTGKIADYNYKLPDDFTGCVIAWNSNNLDSKVGGNYNYLYRLFRKSNLKPFERDISTEIYQAGSTPCNGVEGFNCYFPLQSYGFQPTNGVGYQPYRVVVLSFELLHAPATVC:TPYYSIRIENTNPNDKTVYRISYPVLDSDVPGKISKEAQLNIYLSKENGDGSWETTKIEVKDGKEPLELEIGGKKYILHFDGRFEVLENNKIYEQPFLKP	9.61214228942135	0.41850524523491966	67.01106262207031	0.6253647208213806	15.339812278747559	27.926748275756836	15.681438446044922
spikerbd-binder-100-nr2-run-1_result_4	10	ENLCPFGEVFNATRFASVYAWNRKRISNCVADYSVLYNSASFSTFKCYGVSPTKLNDLCFTNVYADSFVIRGDEVRQIAPGQTGKIADYNYKLPDDFTGCVIAWNSNNLDSKVGGNYNYLYRLFRKSNLKPFERDISTEIYQAGSTPCNGVEGFNCYFPLQSYGFQPTNGVGYQPYRVVVLSFELLHAPATVC:EFFESITIKNTNPNDKTTYRISYPVTNEMKPGEIPKEARLDIYLSKEKGDGSWETTKIEVPDGTKPLELEIGGKKYVLHFNGEFVVIINNKELKLPYLEP	5.7711973286658464	0.644013904769273	64.73717498779297	0.6238893866539001	15.377384185791016	27.95972442626953	16.302528381347656
spikerbd-binder-100-nr2-run-1_result_4	11	ENLCPFGEVFNATRFASVYAWNRKRISNCVADYSVLYNSASFSTFKCYGVSPTKLNDLCFTNVYADSFVIRGDEVRQIAPGQTGKIADYNYKLPDDFTGCVIAWNSNNLDSKVGGNYNYLYRLFRKSNLKPFERDISTEIYQAGSTPCNGVEGFNCYFPLQSYGFQPTNGVGYQPYRVVVLSFELLHAPATVC:QFYDSIRITNTNPNDKTVYRLSYPVLDEEKFGEIPLEARKDLILSKENGDGSYTSTKIELKDGKEPFKIEIGGKTYIFHFNGRFEVEINNEIIELPFLKE	5.99573411461181	0.6185340400680607	72.92461395263672	0.6232210397720337	15.148350715637207	27.89427375793457	14.383094787597656
spikerbd-binder-100-nr2-run-1_result_4	12	DNLCPFGEVFNATRFASVYAWNRKRISNCVADYSVLYNSASFSTFKCYGVSPTKLNDLCFTNVYADSFVIRGDEVRQIAPGQTGKIADYNYKLPDDFTGCVIAWNSNNLDSKVGGNYNYLYRLFRKSNLKPFERDISTEIYQAGSTPCNGVEGFNCYFPLQSYGFQPTNGVGYQPYRVVVLSFELLHAPATVC:TPYYSIRIENTDPNDKTVYRISYPILDEEKFGEIPLESRLDVFLSKEKGDGSEESTLLKLKDGKEPLKLKIGGKEYIFHFDGRFSVKINNKIYELPYLPK	11.080496418006685	0.39636099538862446	67.40956115722656	0.6237291097640991	15.424627304077148	28.093896865844727	18.383441925048828
spikerbd-binder-100-nr2-run-1_result_4	13	ENLCPFGEVFNATRFASVYAWNRKRISNCVADYSVLYNSASFSTFKCYGVSPTKLNDLCFTNVYADSFVIRGDEVRQIAPGQTGKIADYNYKLPDDFTGCVIAWNSNNLDSKVGGNYNYLYRLFRKSNLKPFERDISTEIYQAGSTPCNGVEGFNCYFPLQSYGFQPTNGVGYQPYRVVVLSFELLHAPATVC:EFYDSILIENTDPNDKTRYRISYPVTNEQKPGEIPLEARKNIILSKEKGDGSWESTKIELKDGKEPLELEIGGKKYIFHFNGQFTVLINNEEKVLPFLEP	7.287331977809246	0.5459982597217642	66.8075942993164	0.622897744178772	15.431427001953125	28.195701599121094	15.561113357543945
spikerbd-binder-100-nr2-run-1_result_4	14	ENLCPFGEVFNATRFASVYAWNRKRISNCVADYSVLYNSASFSTFKCYGVSPTKLNDLCFTNVYADSFVIRGDEVRQIAPGQTGKIADYNYKLPDDFTGCVIAWNSNNLDSKVGGNYNYLYRLFRKSNLKPFERDISTEIYQAGSTPCNGVEGFNCYFPLQSYGFQPTNGVGYQPYRVVVLSFELLHAPATVC:TFYDSITIENTDPNDKTKYRISYPVTDEQKDGEIPLESRLNVKLSKEKGDGSEETKLLKLKDGKEPLELEIGGKTYIFHFDGRFEVKINDKILKLPYLTP	9.723770827627138	0.39980654214931416	61.82265090942383	0.6251243948936462	15.511829376220703	27.95260238647461	17.39901351928711
spikerbd-binder-100-nr2-run-1_result_4	15	ENLCPFGEVFNATRFASVYAWNRKRISNCVADYSVLYNSASFSTFKCYGVSPTKLNDLCFTNVYADSFVIRGDEVRQIAPGQTGKIADYNYKLPDDFTGCVIAWNSNNLDSKVGGNYNYLYRLFRKSNLKPFERDISTEIYQAGSTPCNGVEGFNCYFPLQSYGFQPTNGVGYQPYRVVVLSFELLHAPATVC:MAYESIRIENKDPNDKTVYRLSYPVLDEDVPGKLSLEAQKNFILSKEKGDGSWESTLLKNPDGKEPIELEIGGKKYIFYFDGRFVTLENNKINELPFLPE	11.045484051787234	0.4127694014353527	67.29839324951172	0.6242012977600098	15.290616989135742	27.81604766845703	17.384244918823242
spikerbd-binder-100-nr2-run-1_result_4	16	PNLCPFGEVFNATRFASVYAWNRKRISNCVADYSVLYNSASFSTFKCYGVSPTKLNDLCFTNVYADSFVIRGDEVRQIAPGQTGKIADYNYKLPDDFTGCVIAWNSNNLDSKVGGNYNYLYRLFRKSNLKPFERDISTEIYQAGSTPCNGVEGFNCYFPLQSYGFQPTNGVGYQPYRVVVLSFELLHAPATVC:TPYYSIRIESKDPNNKTVYRLSYPITNEDKDYEISDESWKNIYLSKEKPDNTEESTLIKPEDAKNPVKLTIDNKEYIFNRDLRFEVLINNKKNILPFLKP	11.48578223308724	0.40507664623442174	67.38683319091797	0.6232010126113892	15.338430404663086	28.040077209472656	16.618942260742188
spikerbd-binder-100-nr2-run-1_result_4	17	PNLCPFGEVFNATRFASVYAWNRKRISNCVADYSVLYNSASFSTFKCYGVSPTKLNDLCFTNVYADSFVIRGDEVRQIAPGQTGKIADYNYKLPDDFTGCVIAWNSNNLDSKVGGNYNYLYRLFRKSNLKPFERDISTEIYQAGSTPCNGVEGFNCYFPLQSYGFQPTNGVGYQPYRVVVLSFELLHAPATVC:MFYDSIRIESTDPNNKKVYRISYPVTDSDKPYQISEEAKKNIYLSEEKPDNSEESKLIKLKDAKEPFKITIDNKEYIFNFDLRFEVKINNEIKELPFLIP	7.334447345153035	0.5521381497723424	62.73567199707031	0.6231334209442139	15.429158210754395	27.963376998901367	17.383852005004883
spikerbd-binder-100-nr2-run-1_result_4	18	PNLCPFGEVFNATRFASVYAWNRKRISNCVADYSVLYNSASFSTFKCYGVSPTKLNDLCFTNVYADSFVIRGDEVRQIAPGQTGKIADYNYKLPDDFTGCVIAWNSNNLDSKVGGNYNYLYRLFRKSNLKPFERDISTEIYQAGSTPCNGVEGFNCYFPLQSYGFQPTNGVGYQPYRVVVLSFELLHAPATVC:TFYDSITIESTDPKNKTKYRISYPVTDEMKDYEIPKESWKNIYLSKEKPDNSWETTKLEIPDATEPLELEIDNKKYIFHPNKRFEVLENDKIYELPFLKP	8.87140764980416	0.4896003523458396	67.22145080566406	0.6239087581634521	15.226936340332031	27.762006759643555	15.615070343017578
spikerbd-binder-100-nr2-run-1_result_4	19	PNLCPFGEVFNATRFASVYAWNRKRISNCVADYSVLYNSASFSTFKCYGVSPTKLNDLCFTNVYADSFVIRGDEVRQIAPGQTGKIADYNYKLPDDFTGCVIAWNSNNLDSKVGGNYNYLYRLFRKSNLKPFERDISTEIYQAGSTPCNGVEGFNCYFPLQSYGFQPTNGVGYQPYRVVVLSFELLHAPATVC:EFYDSITITSTNPNDKTTYRISYPVLDEEKPYEIPEEARKNVYLSKLKPDNTWETTLLQIPDASQPLTLTIDNKTYIFHFNYRFVVEINDKKYELPFLTP	11.210518641924429	0.4328309573385949	72.10259246826172	0.6229771375656128	15.208327293395996	27.996479034423828	17.04724884033203
spikerbd-binder-100-nr2-run-1_result_4	20	PNLCPFGEVFNATRFASVYAWNRKRISNCVADYSVLYNSASFSTFKCYGVSPTKLNDLCFTNVYADSFVIRGDEVRQIAPGQTGKIADYNYKLPDDFTGCVIAWNSNNLDSKVGGNYNYLYRLFRKSNLKPFERDISTEIYQAGSTPCNGVEGFNCYFPLQSYGFQPTNGVGYQPYRVVVLSFELLHAPATVC:TPYYSIRIESKSPSNKKIYRLSYPVTNEDKPNTISDESWKNFYLEKEKPDNTWEKTLIKNPDATQPVKLIIDNKEYIFNKNLNFVVKINNKEFNLPSLTP	11.081577854166191	0.3785300964800571	81.00057220458984	0.6188859939575195	15.183013916015625	28.4338321685791	18.2662296295166
spikerbd-binder-100-nr2-run-1_result_4	21	SNLCPFGEVFNATRFASVYAWNRKRISNCVADYSVLYNSASFSTFKCYGVSPTKLNDLCFTNVYADSFVIRGDEVRQIAPGQTGKIADYNYKLPDDFTGCVIAWNSNNLDSKVGGNYNYLYRLFRKSNLKPFERDISTEIYQAGSTPCNGVEGFNCYFPLQSYGFQPTNGVGYQPYRVVVLSFELLHAPATVC:EAYDSITIKSTNPENQKTYRISYPVLNSMKDYEIPKEAWSNIYLSEKKPDNTWETTKINLKDATEPLKLTIDNKEYIFYRNYQFVVKINDKEIVLPFLTP	11.398862804741668	0.4454773119202397	61.93952178955078	0.6256901025772095	15.388520240783691	27.717578887939453	14.792157173156738
spikerbd-binder-100-nr2-run-1_result_4	22	PNLCPFGEVFNATRFASVYAWNRKRISNCVADYSVLYNSASFSTFKCYGVSPTKLNDLCFTNVYADSFVIRGDEVRQIAPGQTGKIADYNYKLPDDFTGCVIAWNSNNLDSKVGGNYNYLYRLFRKSNLKPFERDISTEIYQAGSTPCNGVEGFNCYFPLQSYGFQPTNGVGYQPYRVVVLSFELLHAPATVC:TAYDSIKITSTDPNNPTTYRISYPVTNEDVPYKIPKESWENIYLSKENPDNTWETTLIKPKDATEPLKLTIDNKEYIFHKDLRFTVKINNKEYVLPYLKP	12.898267061499672	0.41278734705561965	76.16840362548828	0.6221204996109009	15.139748573303223	28.026660919189453	16.048992156982422
spikerbd-binder-100-nr2-run-1_result_4	23	PNLCPFGEVFNATRFASVYAWNRKRISNCVADYSVLYNSASFSTFKCYGVSPTKLNDLCFTNVYADSFVIRGDEVRQIAPGQTGKIADYNYKLPDDFTGCVIAWNSNNLDSKVGGNYNYLYRLFRKSNLKPFERDISTEIYQAGSTPCNGVEGFNCYFPLQSYGFQPTNGVGYQPYRVVVLSFELLHAPATVC:EAYDSIRIESTDPNNKKVYRIRYPVLDSDKPYQISKEAQQNIYLSEEKPDNSETTTKLNIPDATQPLTLTIDNKEYIFYPNLQFVVKENNKLNVLPTLTP	9.435860541399437	0.49617011094226143	66.21321868896484	0.624657392501831	15.276580810546875	27.830673217773438	15.375191688537598
spikerbd-binder-100-nr2-run-1_result_4	24	PNLCPFGEVFNATRFASVYAWNRKRISNCVADYSVLYNSASFSTFKCYGVSPTKLNDLCFTNVYADSFVIRGDEVRQIAPGQTGKIADYNYKLPDDFTGCVIAWNSNNLDSKVGGNYNYLYRLFRKSNLKPFERDISTEIYQAGSTPCNGVEGFNCYFPLQSYGFQPTNGVGYQPYRVVVLSFELLHAPATVC:EFYDSIRITSTNPNNKTVYRISYPVTNEDKPYKISKEARKNIYLSKENPDNTWTTTKIEIPDATKPLELEIDNKKYIFYYNLQFVVKINNKEFVLPFLKE	8.148745805588023	0.5116421703490438	63.992000579833984	0.62495356798172	15.317627906799316	27.747987747192383	16.991727828979492
spikerbd-binder-100-nr2-run-1_result_4	25	PNLCPFGEVFNATRFASVYAWNRKRISNCVADYSVLYNSASFSTFKCYGVSPTKLNDLCFTNVYADSFVIRGDEVRQIAPGQTGKIADYNYKLPDDFTGCVIAWNSNNLDSKVGGNYNYLYRLFRKSNLKPFERDISTEIYQAGSTPCNGVEGFNCYFPLQSYGFQPTNGVGYQPYRVVVLSFELLHAPATVC:TFYDSIRIESTDPNNKKVYRISYPVLDSEKDYKIPDEAKKNIYLSEENPDNTETTTKIEIPDASKPLELIIDNKKYVFEFNKKFYVIENNKINEFPFLKE	8.023262994875976	0.5275455894546961	60.50520324707031	0.625326931476593	15.349780082702637	27.625465393066406	17.129196166992188
spikerbd-binder-100-nr2-run-1_result_4	26	PNLCPFGEVFNATRFASVYAWNRKRISNCVADYSVLYNSASFSTFKCYGVSPTKLNDLCFTNVYADSFVIRGDEVRQIAPGQTGKIADYNYKLPDDFTGCVIAWNSNNLDSKVGGNYNYLYRLFRKSNLKPFERDISTEIYQAGSTPCNGVEGFNCYFPLQSYGFQPTNGVGYQPYRVVVLSFELLHAPATVC:TPYYSIRIESTNPNNKNVYRISYPILNSDKPYEISDEAKKDIYLSKEKPDNSWESEKIELKDAKEDLKLIIDNKEYIFKSNLQFYVKINNKIYEYPFLKP	5.983136263171466	0.6078312301926899	63.76955795288086	0.6224534511566162	15.529728889465332	28.260089874267578	15.117738723754883
spikerbd-binder-100-nr2-run-1_result_4	27	ENLCPFGEVFNATRFASVYAWNRKRISNCVADYSVLYNSASFSTFKCYGVSPTKLNDLCFTNVYADSFVIRGDEVRQIAPGQTGKIADYNYKLPDDFTGCVIAWNSNNLDSKVGGNYNYLYRLFRKSNLKPFERDISTEIYQAGSTPCNGVEGFNCYFPLQSYGFQPTNGVGYQPYRVVVLSFELLHAPATVC:EPLESIRIESTNPNNKTVYRLEYPVLNEDKPYKISKESKLNIYLAKEKPDNTWEKTLIKPKNAEEPVKLIIDNKEYIFHFDYRFEVKINNKIYKLPFLEP	10.10713042031368	0.45056949603938284	72.62183380126953	0.6230388283729553	15.249114990234375	27.904762268066406	12.964958190917969
spikerbd-binder-100-nr2-run-1_result_4	28	PNLCPFGEVFNATRFASVYAWNRKRISNCVADYSVLYNSASFSTFKCYGVSPTKLNDLCFTNVYADSFVIRGDEVRQIAPGQTGKIADYNYKLPDDFTGCVIAWNSNNLDSKVGGNYNYLYRLFRKSNLKPFERDISTEIYQAGSTPCNGVEGFNCYFPLQSYGFQPTNGVGYQPYRVVVLSFELLHAPATVC:TFYDSIRITSTNPNNKKVYRLSYPVLDSEQDYKIPEESQKNFYLSEEKPDNSWNTTLIKNPDAKEPVKLIIDNKEYIFYANKQFVVKINNKEIVLPTLKE	6.124875375470153	0.6224895511640262	66.02690124511719	0.6239051818847656	15.304009437561035	27.855899810791016	17.768909454345703
spikerbd-binder-100-nr2-run-1_result_4	29	PNLCPFGEVFNATRFASVYAWNRKRISNCVADYSVLYNSASFSTFKCYGVSPTKLNDLCFTNVYADSFVIRGDEVRQIAPGQTGKIADYNYKLPDDFTGCVIAWNSNNLDSKVGGNYNYLYRLFRKSNLKPFERDISTEIYQAGSTPCNGVEGFNCYFPLQSYGFQPTNGVGYQPYRVVVLSFELLHAPATVC:MFFDSIRIESKDPNNKKKYRISYPVLDEDKPYEISDESWKNIYLSEEQPDNTEKSTLIKVPDATEPLKLIIDNKEYIFYRDLRFVIKENDKLIEQPFLTP	8.807779741955056	0.45412577750641003	68.81719207763672	0.6231191158294678	15.248247146606445	27.941158294677734	16.270442962646484
spikerbd-binder-100-nr2-run-1_result_4	30	PNLCPFGEVFNATRFASVYAWNRKRISNCVADYSVLYNSASFSTFKCYGVSPTKLNDLCFTNVYADSFVIRGDEVRQIAPGQTGKIADYNYKLPDDFTGCVIAWNSNNLDSKVGGNYNYLYRLFRKSNLKPFERDISTEIYQAGSTPCNGVEGFNCYFPLQSYGFQPTNGVGYQPYRVVVLSFELLHAPATVC:TPYDSIRIESKDPNNKTIYRISYPVTDEDKDYEISKESWKNIYLSKEKPDNSWETKKIELKNAEEPLKLEIDNKEYIFYPNKRFVVKINDKEYVLPYLTP	11.293838181092104	0.4325811617919674	76.6903076171875	0.6221120357513428	15.066839218139648	27.943302154541016	15.243911743164062
spikerbd-binder-100-nr2-run-1_result_4	31	PNLCPFGEVFNATRFASVYAWNRKRISNCVADYSVLYNSASFSTFKCYGVSPTKLNDLCFTNVYADSFVIRGDEVRQIAPGQTGKIADYNYKLPDDFTGCVIAWNSNNLDSKVGGNYNYLYRLFRKSNLKPFERDISTEIYQAGSTPCNGVEGFNCYFPLQSYGFQPTNGVGYQPYRVVVLSFELLHAPATVC:EAYDSITIESTSPNNKKKYRISYPITNEDKDYEIPEESRSKIYLAEEKPDNSWETKLLKIKDAKEPLKLTIDNIEYIFHFDKRFEVKINNKIYELPYLKP	5.399143863191418	0.6716187659030162	69.06016540527344	0.6222646236419678	15.35529899597168	28.108972549438477	15.62501049041748
spikerbd-binder-100-nr2-run-1_result_4	32	PNLCPFGEVFNATRFASVYAWNRKRISNCVADYSVLYNSASFSTFKCYGVSPTKLNDLCFTNVYADSFVIRGDEVRQIAPGQTGKIADYNYKLPDDFTGCVIAWNSNNLDSKVGGNYNYLYRLFRKSNLKPFERDISTEIYQAGSTPCNGVEGFNCYFPLQSYGFQPTNGVGYQPYRVVVLSFELLHAPATVC:EAFYSITIESTDPNDKKVYRISYPITNEDKPYEIPKEAWSNIYLSKLKPDNTWETTLLKLKDATEPLKLTIDNKEYIFYKNLQFVVIENNKENVLPYLSP	11.494765042697825	0.45090137617458015	66.25926971435547	0.6243221759796143	15.207653045654297	27.7254581451416	14.391721725463867
spikerbd-binder-100-nr2-run-1_result_4	33	PNLCPFGEVFNATRFASVYAWNRKRISNCVADYSVLYNSASFSTFKCYGVSPTKLNDLCFTNVYADSFVIRGDEVRQIAPGQTGKIADYNYKLPDDFTGCVIAWNSNNLDSKVGGNYNYLYRLFRKSNLKPFERDISTEIYQAGSTPCNGVEGFNCYFPLQSYGFQPTNGVGYQPYRVVVLSFELLHAPATVC:EFFESYTIKSTDPNNKKTYRISYPVLNEEKDYEIPKESRLNFYLSEELPDNSWKTTKLNIPNAEEPLKLTIDNKEYIFYSDKRFVVKINNKEIVQPYLEK	8.907615657502799	0.4974117963264786	61.868289947509766	0.6228177547454834	15.560257911682129	28.080322265625	17.264333724975586
spikerbd-binder-100-nr2-run-1_result_4	34	PNLCPFGEVFNATRFASVYAWNRKRISNCVADYSVLYNSASFSTFKCYGVSPTKLNDLCFTNVYADSFVIRGDEVRQIAPGQTGKIADYNYKLPDDFTGCVIAWNSNNLDSKVGGNYNYLYRLFRKSNLKPFERDISTEIYQAGSTPCNGVEGFNCYFPLQSYGFQPTNGVGYQPYRVVVLSFELLHAPATVC:EFFDSIKIESKDPNNKKVYRISYPVTNEDKDYEISEEAWKNIYLSEEKPDNTYETKLLKNPDAKEPLKLVIDNKEYVFYRNLRFVVIENNKINELPFLKD	10.128673245829251	0.47578531553534165	75.1874008178711	0.6260438561439514	14.946398735046387	27.589181900024414	15.412181854248047
spikerbd-binder-100-nr2-run-1_result_4	35	SNLCPFGEVFNATRFASVYAWNRKRISNCVADYSVLYNSASFSTFKCYGVSPTKLNDLCFTNVYADSFVIRGDEVRQIAPGQTGKIADYNYKLPDDFTGCVIAWNSNNLDSKVGGNYNYLYRLFRKSNLKPFERDISTEIYQAGSTPCNGVEGFNCYFPLQSYGFQPTNGVGYQPYRVVVLSFELLHAPATVC:TAYYSIRIESTNPNDKTIYRIRFPVLDSDKPYEISDEAWKNIYLSKELPDNSEETTLIKPPDAKQPLTLTIDNKTYVFNRNLNFTVIENNKNYNLPFLTP	10.31601294128644	0.4399833374756783	78.64080810546875	0.6218872666358948	15.044918060302734	27.929292678833008	15.409076690673828
spikerbd-binder-100-nr2-run-1_result_4	36	SNLCPFGEVFNATRFASVYAWNRKRISNCVADYSVLYNSASFSTFKCYGVSPTKLNDLCFTNVYADSFVIRGDEVRQIAPGQTGKIADYNYKLPDDFTGCVIAWNSNNLDSKVGGNYNYLYRLFRKSNLKPFERDISTEIYQAGSTPCNGVEGFNCYFPLQSYGFQPTNGVGYQPYRVVVLSFELLHAPATVC:TPYYSIRIESNDPNNKNIYRLSYPVLDSDVPYKISDESWKNFYLEKENKDNTWTSTLIKPKNATEPIKLTIDNKEYIFHKNLNFSVKINDKIYNYPFLKE	7.352665556858625	0.5659797277084688	67.52068328857422	0.6252195239067078	15.247923851013184	27.626346588134766	15.069466590881348
spikerbd-binder-100-nr2-run-1_result_4	37	ENLCPFGEVFNATRFASVYAWNRKRISNCVADYSVLYNSASFSTFKCYGVSPTKLNDLCFTNVYADSFVIRGDEVRQIAPGQTGKIADYNYKLPDDFTGCVIAWNSNNLDSKVGGNYNYLYRLFRKSNLKPFERDISTEIYQAGSTPCNGVEGFNCYFPLQSYGFQPTNGVGYQPYRVVVLSFELLHAPATVC:TAYDSITIESKNPKNKTKYRISYPVLDSDKDYEISEEAKKNIFLEKEKPDNSWESKKLKLKNAKEPLKLIIDNKEYVLNFDLRFTEIINNKENVLPFLKK	9.910163365741742	0.4972573780190443	57.01751708984375	0.6268156170845032	15.591291427612305	27.68496322631836	17.02680015563965
spikerbd-binder-100-nr2-run-1_result_4	38	SNLCPFGEVFNATRFASVYAWNRKRISNCVADYSVLYNSASFSTFKCYGVSPTKLNDLCFTNVYADSFVIRGDEVRQIAPGQTGKIADYNYKLPDDFTGCVIAWNSNNLDSKVGGNYNYLYRLFRKSNLKPFERDISTEIYQAGSTPCNGVEGFNCYFPLQSYGFQPTNGVGYQPYRVVVLSFELLHAPATVC:TPYESFKIESKNPNNKTIYRISYPVLDSDKDNEIPEEAKKNIYLSKEKPDNTYETKKLNLKDAKEPLKLNIDNKTYIFNFNKNFSVEINNKILELPSLTP	6.655700662033973	0.5867994862116395	70.32830047607422	0.6242116093635559	15.288812637329102	28.03799057006836	17.86528968811035
spikerbd-binder-100-nr2-run-1_result_4	39	SNLCPFGEVFNATRFASVYAWNRKRISNCVADYSVLYNSASFSTFKCYGVSPTKLNDLCFTNVYADSFVIRGDEVRQIAPGQTGKIADYNYKLPDDFTGCVIAWNSNNLDSKVGGNYNYLYRLFRKSNLKPFERDISTEIYQAGSTPCNGVEGFNCYFPLQSYGFQPTNGVGYQPYRVVVLSFELLHAPATVC:TFYESIKFTSTNPNNKNTYRLSYPVLDSQKDYEIPDEAWSNIYLSKEKPDNSYETKLIKLKDSKEPFKIKIDNKEYIFHKNLRFEIKENNKINELPFLKK	4.797960764515461	0.7033671995447981	68.75562286376953	0.6250671148300171	15.153082847595215	27.56391716003418	17.135128021240234
spikerbd-binder-100-nr2-run-1_result_4	40	NNLCPFGEVFNATRFASVYAWNRKRISNCVADYSVLYNSASFSTFKCYGVSPTKLNDLCFTNVYADSFVIRGDEVRQIAPGQTGKIADYNYKLPDDFTGCVIAWNSNNLDSKVGGNYNYLYRLFRKSNLKPFERDISTEIYQAGSTPCNGVEGFNCYFPLQSYGFQPTNGVGYQPYRVVVLSFELLHAPATVC:TFYDSITITSNNPNNKTVYRISYPVLDSDKDYKISDEAWKNFYLSKLKPDNSWETTKLENPDAKKPIELIIDNKKYIFHKDKRFEVIENNKKNILPFLTP	6.809734937006409	0.5632577453830321	70.44434356689453	0.6236801147460938	15.16948127746582	27.773670196533203	16.25829315185547
spikerbd-binder-100-nr2-run-1_result_4	41	ENLCPFGEVFNATRFASVYAWNRKRISNCVADYSVLYNSASFSTFKCYGVSPTKLNDLCFTNVYADSFVIRGDEVRQIAPGQTGKIADYNYKLPDDFTGCVIAWNSNNLDSKVGGNYNYLYRLFRKSNLKPFERDISTEIYQAGSTPCNGVEGFNCYFPLQSYGFQPTNGVGYQPYRVVVLSFELLHAPATVC:TAYQSIKITSTNPNNPKTYRISYPVLDSDKPYEISDEARKNIYLSEEKPDNTWETTLIKNPDAKEPVKLTIDNKTYVFNFNLQFEVIENNKINKLPFLTP	8.81650509134021	0.49923176031482086	70.18939208984375	0.6232436299324036	15.25281047821045	28.018917083740234	17.344499588012695
spikerbd-binder-100-nr2-run-1_result_4	42	SNLCPFGEVFNATRFASVYAWNRKRISNCVADYSVLYNSASFSTFKCYGVSPTKLNDLCFTNVYADSFVIRGDEVRQIAPGQTGKIADYNYKLPDDFTGCVIAWNSNNLDSKVGGNYNYLYRLFRKSNLKPFERDISTEIYQAGSTPCNGVEGFNCYFPLQSYGFQPTNGVGYQPYRVVVLSFELLHAPATVC:TFYDSITIKSNNPNNKKTYRISYPVLDSDKPYKMSEEARKNIYLSELNSDNTWTTKLIKLPDAKTPFEIIIDNKKYIFHFDYRFEVLINNKKYIYPFLTP	5.369544861089162	0.6535069938932212	67.94210052490234	0.6261050701141357	15.20976734161377	27.753936767578125	12.891608238220215
spikerbd-binder-100-nr2-run-1_result_4	43	PNLCPFGEVFNATRFASVYAWNRKRISNCVADYSVLYNSASFSTFKCYGVSPTKLNDLCFTNVYADSFVIRGDEVRQIAPGQTGKIADYNYKLPDDFTGCVIAWNSNNLDSKVGGNYNYLYRLFRKSNLKPFERDISTEIYQAGSTPCNGVEGFNCYFPLQSYGFQPTNGVGYQPYRVVVLSFELLHAPATVC:EPLYSIRIESTDPNNKTVYRISYPVRDSDKPYEISEESWKNIYLSKEKPDNTWETTLLKPKDAKEPLKLTIDNKEYVFHRNLRFEVIINNKKIVQPFLNP	12.06558412552359	0.4335462871548509	76.5975112915039	0.6224532127380371	15.026823997497559	27.785320281982422	15.703655242919922
spikerbd-binder-100-nr2-run-1_result_4	44	SNLCPFGEVFNATRFASVYAWNRKRISNCVADYSVLYNSASFSTFKCYGVSPTKLNDLCFTNVYADSFVIRGDEVRQIAPGQTGKIADYNYKLPDDFTGCVIAWNSNNLDSKVGGNYNYLYRLFRKSNLKPFERDISTEIYQAGSTPCNGVEGFNCYFPLQSYGFQPTNGVGYQPYRVVVLSFELLHAPATVC:TFYQSITIESKDPNNKTKYRISYPVLDSDKDYEISDESKKNIYLSKELPNNKWETTKLEIPDAKQPLVLEIDNKEYIFHFNLKFVVKINNKLYELPFLTP	9.233764595674204	0.41392484560448806	61.94816207885742	0.6251749992370605	15.366869926452637	27.644765853881836	16.77739715576172
spikerbd-binder-100-nr2-run-1_result_4	45	PNLCPFGEVFNATRFASVYAWNRKRISNCVADYSVLYNSASFSTFKCYGVSPTKLNDLCFTNVYADSFVIRGDEVRQIAPGQTGKIADYNYKLPDDFTGCVIAWNSNNLDSKVGGNYNYLYRLFRKSNLKPFERDISTEIYQAGSTPCNGVEGFNCYFPLQSYGFQPTNGVGYQPYRVVVLSFELLHAPATVC:MFYDSYRIESTNPNNKTIYRISYPVTDEEKPYEIPEEAWKDIILSKELPDNSEESTKLINPDAKKPLELEIDNKKYIFHPDYRFTVLINNKEYKFPFLKP	9.842287909384643	0.5353815117259949	32.414276123046875	0.6290832757949829	16.28445053100586	27.825523376464844	16.86608123779297
spikerbd-binder-100-nr2-run-1_result_4	46	SNLCPFGEVFNATRFASVYAWNRKRISNCVADYSVLYNSASFSTFKCYGVSPTKLNDLCFTNVYADSFVIRGDEVRQIAPGQTGKIADYNYKLPDDFTGCVIAWNSNNLDSKVGGNYNYLYRLFRKSNLKPFERDISTEIYQAGSTPCNGVEGFNCYFPLQSYGFQPTNGVGYQPYRVVVLSFELLHAPATVC:TFYDSIRITSTDPNNKNVYRISYPVLDSDKDYEISKESWSNIYLSKEKPDNTWESTLIKNKDATEPIKLEIDNKEYIFYKNLKFVVKINNKLLELPFLKN	6.680032064678862	0.5703430251251014	73.74072265625	0.624258279800415	15.094355583190918	27.737537384033203	16.45827865600586
spikerbd-binder-100-nr2-run-1_result_4	47	SNLCPFGEVFNATRFASVYAWNRKRISNCVADYSVLYNSASFSTFKCYGVSPTKLNDLCFTNVYADSFVIRGDEVRQIAPGQTGKIADYNYKLPDDFTGCVIAWNSNNLDSKVGGNYNYLYRLFRKSNLKPFERDISTEIYQAGSTPCNGVEGFNCYFPLQSYGFQPTNGVGYQPYRVVVLSFELLHAPATVC:QAYDSIKIESTNPNNKTVYRIRYPVLDSDKPYEISKEARSNIYLSKEKPDNTEETTLIKLPDATTPLTLTIDNKEYIFHFDYRFTVKINDKEIILPYLKP	12.169139884410251	0.4367799314734482	67.68345642089844	0.6250787973403931	15.266578674316406	27.868152618408203	18.09307861328125
spikerbd-binder-100-nr2-run-1_result_4	48	SNLCPFGEVFNATRFASVYAWNRKRISNCVADYSVLYNSASFSTFKCYGVSPTKLNDLCFTNVYADSFVIRGDEVRQIAPGQTGKIADYNYKLPDDFTGCVIAWNSNNLDSKVGGNYNYLYRLFRKSNLKPFERDISTEIYQAGSTPCNGVEGFNCYFPLQSYGFQPTNGVGYQPYRVVVLSFELLHAPATVC:EFYDSIRIESNNPNNKTVYRISYPVTNEEKLYELPEESKKNIFLEKEKPDNSWESTLIKVPDAKKPLELEIDNKKYVFHFDYRFEVIINDKIIKLPYLTP	7.1729084140024515	0.5599826784005333	58.69667434692383	0.6283661127090454	15.31268310546875	27.345945358276367	14.40262222290039
spikerbd-binder-100-nr2-run-1_result_4	49	SNLCPFGEVFNATRFASVYAWNRKRISNCVADYSVLYNSASFSTFKCYGVSPTKLNDLCFTNVYADSFVIRGDEVRQIAPGQTGKIADYNYKLPDDFTGCVIAWNSNNLDSKVGGNYNYLYRLFRKSNLKPFERDISTEIYQAGSTPCNGVEGFNCYFPLQSYGFQPTNGVGYQPYRVVVLSFELLHAPATVC:QFYDSITITSTSSSNKNTYRISYPVLDEDKDYEISEEARKDIYLSKLNSDNSYTTTKIEVKDAKEPLKLTIDNKTYIFHFNLQFVVEINNKKYIQPFLNP	11.834010445784804	0.45620142892731247	64.65923309326172	0.6258672475814819	15.230663299560547	27.47119140625	16.9200439453125
spikerbd-binder-100-nr2-run-1_result_4	50	SNLCPFGEVFNATRFASVYAWNRKRISNCVADYSVLYNSASFSTFKCYGVSPTKLNDLCFTNVYADSFVIRGDEVRQIAPGQTGKIADYNYKLPDDFTGCVIAWNSNNLDSKVGGNYNYLYRLFRKSNLKPFERDISTEIYQAGSTPCNGVEGFNCYFPLQSYGFQPTNGVGYQPYRVVVLSFELLHAPATVC:EFFDSITIKSNNPNNKNTYRISYPVLDSDKDYEISKESWKNIYLSKLNSDNSWTTTKINIPDATKPLKLTIDNKEYIFYPDKRFVVKENNKLNELPFLKK	5.426752663926837	0.6496227930828276	65.18108367919922	0.6251466274261475	15.32876205444336	27.797868728637695	16.3006534576416
spikerbd-binder-100-nr2-run-1_result_4	51	SNLCPFGEVFNATRFASVYAWNRKRISNCVADYSVLYNSASFSTFKCYGVSPTKLNDLCFTNVYADSFVIRGDEVRQIAPGQTGKIADYNYKLPDDFTGCVIAWNSNNLDSKVGGNYNYLYRLFRKSNLKPFERDISTEIYQAGSTPCNGVEGFNCYFPLQSYGFQPTNGVGYQPYRVVVLSFELLHAPATVC:TAYYSIRIESTNPNNKTIYRIKFPITNEMKDYEIPKESWENIILAKEKPDNSEEEKLIKVEDATKPLELEIDNKTYIFKKNLQFYVKKNNKIEELPFLKP	7.049821035006861	0.5440218653389111	76.72117614746094	0.6219853758811951	15.078606605529785	27.913820266723633	15.045414924621582
spikerbd-binder-100-nr2-run-1_result_4	52	ENLCPFGEVFNATRFASVYAWNRKRISNCVADYSVLYNSASFSTFKCYGVSPTKLNDLCFTNVYADSFVIRGDEVRQIAPGQTGKIADYNYKLPDDFTGCVIAWNSNNLDSKVGGNYNYLYRLFRKSNLKPFERDISTEIYQAGSTPCNGVEGFNCYFPLQSYGFQPTNGVGYQPYRVVVLSFELLHAPATVC:TPYDSIKIESKDPNNKTTYRISYPVLDSDKPYKIPDEARKNIYLEKEKPDNSWESTKIELPDATQPLKLTIDNKEYIFYPDLRFVVLINNKEYIYPYLKP	10.150283694894076	0.5129786657181867	60.16413116455078	0.6274319887161255	15.314057350158691	27.43360710144043	14.059473037719727
spikerbd-binder-100-nr2-run-1_result_4	53	SNLCPFGEVFNATRFASVYAWNRKRISNCVADYSVLYNSASFSTFKCYGVSPTKLNDLCFTNVYADSFVIRGDEVRQIAPGQTGKIADYNYKLPDDFTGCVIAWNSNNLDSKVGGNYNYLYRLFRKSNLKPFERDISTEIYQAGSTPCNGVEGFNCYFPLQSYGFQPTNGVGYQPYRVVVLSFELLHAPATVC:TAYDSIRIESKNPNDKTVYRLSYPILNSDKDYEISEESRKNIILSKLKPDNTWESKKIEVPDAKEPVKLEIDNKEYIFHFDKRFVVKINNKELILPYLTP	6.813897843461884	0.5551521955361146	63.652732849121094	0.6252164840698242	15.307021141052246	27.67007064819336	13.36895751953125
spikerbd-binder-100-nr2-run-1_result_4	54	SNLCPFGEVFNATRFASVYAWNRKRISNCVADYSVLYNSASFSTFKCYGVSPTKLNDLCFTNVYADSFVIRGDEVRQIAPGQTGKIADYNYKLPDDFTGCVIAWNSNNLDSKVGGNYNYLYRLFRKSNLKPFERDISTEIYQAGSTPCNGVEGFNCYFPLQSYGFQPTNGVGYQPYRVVVLSFELLHAPATVC:TFYDSIRIESTNPNNPKVYRISYPVLDSDKDYKISKEAWSNIYLSEEKPDNSEEKKLLKIPDATEPLKIEIDNKTYIFHRDLRFEVKINDKIYELPFLKN	5.835391910048835	0.6076372068216604	70.89579010009766	0.6226898431777954	15.293455123901367	27.976877212524414	15.632086753845215
spikerbd-binder-100-nr2-run-1_result_4	55	ENLCPFGEVFNATRFASVYAWNRKRISNCVADYSVLYNSASFSTFKCYGVSPTKLNDLCFTNVYADSFVIRGDEVRQIAPGQTGKIADYNYKLPDDFTGCVIAWNSNNLDSKVGGNYNYLYRLFRKSNLKPFERDISTEIYQAGSTPCNGVEGFNCYFPLQSYGFQPTNGVGYQPYRVVVLSFELLHAPATVC:EFFDSITITSTNPNNKTVYRLSYPVLDSDKDYEIPKESREKIYLSKEKPDNTWETTLIKPKDATEPVKLTIDNKTYIFHFNKNFTVIINNKNYNLPFLTP	10.434587387494052	0.4669248779940212	51.57961654663086	0.6283709406852722	15.65949535369873	27.725788116455078	13.201990127563477
spikerbd-binder-100-nr2-run-1_result_4	56	QNLCPFGEVFNATRFASVYAWNRKRISNCVADYSVLYNSASFSTFKCYGVSPTKLNDLCFTNVYADSFVIRGDEVRQIAPGQTGKIADYNYKLPDDFTGCVIAWNSNNLDSKVGGNYNYLYRLFRKSNLKPFERDISTEIYQAGSTPCNGVEGFNCYFPLQSYGFQPTNGVGYQPYRVVVLSFELLHAPATVC:TFYDSITIKSNDPNNKTTYRLSYPVLDSDKLNKIPKEAQSNIYLEKELPDNSWESTLIKVPDATQPVKLIIDNKEYIFYYDYKFVIKENNKLYELPFLSE	10.518625465089238	0.4591607740807356	73.7820816040039	0.6246858835220337	15.060525894165039	27.780607223510742	16.010814666748047
spikerbd-binder-100-nr2-run-1_result_4	57	SNLCPFGEVFNATRFASVYAWNRKRISNCVADYSVLYNSASFSTFKCYGVSPTKLNDLCFTNVYADSFVIRGDEVRQIAPGQTGKIADYNYKLPDDFTGCVIAWNSNNLDSKVGGNYNYLYRLFRKSNLKPFERDISTEIYQAGSTPCNGVEGFNCYFPLQSYGFQPTNGVGYQPYRVVVLSFELLHAPATVC:TPYYSIRIKSTNPNDKTTYYLSFPVLDSDKPYEISKEARKNIYLRKEKPDNTFETTKIENPDATKPVELEIDNKKYIFHFNLRFEVKINNELKILPFLDP	9.831975388254032	0.4834542002526611	72.1527328491211	0.6264359354972839	15.000393867492676	27.45366096496582	15.294074058532715
spikerbd-binder-100-nr2-run-1_result_4	58	SNLCPFGEVFNATRFASVYAWNRKRISNCVADYSVLYNSASFSTFKCYGVSPTKLNDLCFTNVYADSFVIRGDEVRQIAPGQTGKIADYNYKLPDDFTGCVIAWNSNNLDSKVGGNYNYLYRLFRKSNLKPFERDISTEIYQAGSTPCNGVEGFNCYFPLQSYGFQPTNGVGYQPYRVVVLSFELLHAPATVC:TAYYSIKITSNNPNNKKTYRISYPILDSDKPYKISEEARKNIILSEENPDNTWTSTLIKLKDAKEPFKIIIDNKEYIFHFNLQFVVEINNKKYILPFLKP	7.086165633855962	0.561542716444786	75.644775390625	0.6232447624206543	15.164804458618164	28.04819107055664	15.423466682434082
spikerbd-binder-100-nr2-run-1_result_4	59	SNLCPFGEVFNATRFASVYAWNRKRISNCVADYSVLYNSASFSTFKCYGVSPTKLNDLCFTNVYADSFVIRGDEVRQIAPGQTGKIADYNYKLPDDFTGCVIAWNSNNLDSKVGGNYNYLYRLFRKSNLKPFERDISTEIYQAGSTPCNGVEGFNCYFPLQSYGFQPTNGVGYQPYRVVVLSFELLHAPATVC:EAYESITIESKDPNNKKKYRIRYPVTNDDKDYEISDESWKNIYLSEEKPDNTEETKKINIPDAKQPLELIIDNKTYIFHKNKRFSVKINDKIYEYPFLKP	10.945840120329109	0.4355061425003461	76.9565658569336	0.622256875038147	15.069913864135742	27.810096740722656	16.604448318481445
spikerbd-binder-100-nr2-run-1_result_4	60	SNLCPFGEVFNATRFASVYAWNRKRISNCVADYSVLYNSASFSTFKCYGVSPTKLNDLCFTNVYADSFVIRGDEVRQIAPGQTGKIADYNYKLPDDFTGCVIAWNSNNLDSKVGGNYNYLYRLFRKSNLKPFERDISTEIYQAGSTPCNGVEGFNCYFPLQSYGFQPTNGVGYQPYRVVVLSFELLHAPATVC:TAYESIRIESTDPNNKTVYRISYPVLNEDKPYKISEEARKNIYLSKENPDNTWETTKINLPDAKKPLELTIDNKKYIFHFDYRFVVKINNKEYIEPFLSP	12.494976670144686	0.44877800409106317	65.60773468017578	0.6298410296440125	15.076469421386719	27.24953842163086	15.507452964782715
spikerbd-binder-100-nr2-run-1_result_4	61	SNLCPFGEVFNATRFASVYAWNRKRISNCVADYSVLYNSASFSTFKCYGVSPTKLNDLCFTNVYADSFVIRGDEVRQIAPGQTGKIADYNYKLPDDFTGCVIAWNSNNLDSKVGGNYNYLYRLFRKSNLKPFERDISTEIYQAGSTPCNGVEGFNCYFPLQSYGFQPTNGVGYQPYRVVVLSFELLHAPATVC:TFYYSITITSNDPNNKNVYRISYPVLDSMKDYEIPEEAWKNIYLSKELPDNSWETTLIKVPDATQPLKLTIDNKEYIFHKNLRFEVLINNKKNILPFLKP	8.151455681595872	0.49056995537333686	66.23196411132812	0.6240315437316895	15.265315055847168	27.630186080932617	16.60931396484375
spikerbd-binder-100-nr2-run-1_result_4	62	DNLCPFGEVFNATRFASVYAWNRKRISNCVADYSVLYNSASFSTFKCYGVSPTKLNDLCFTNVYADSFVIRGDEVRQIAPGQTGKIADYNYKLPDDFTGCVIAWNSNNLDSKVGGNYNYLYRLFRKSNLKPFERDISTEIYQAGSTPCNGVEGFNCYFPLQSYGFQPTNGVGYQPYRVVVLSFELLHAPATVC:EAYYSIRIESTDPNNPTVYRLSYPITNEEKDYEIPKEAQSKIYLSKELPDNSWETTLIKNPDATKPVELIIDNKKYIFYFDLRFVVKINNKENVLPFLTP	9.403828977589656	0.4333412404409486	57.798988342285156	0.6263038516044617	15.579023361206055	27.780132293701172	13.912699699401855
spikerbd-binder-100-nr2-run-1_result_4	63	PNLCPFGEVFNATRFASVYAWNRKRISNCVADYSVLYNSASFSTFKCYGVSPTKLNDLCFTNVYADSFVIRGDEVRQIAPGQTGKIADYNYKLPDDFTGCVIAWNSNNLDSKVGGNYNYLYRLFRKSNLKPFERDISTEIYQAGSTPCNGVEGFNCYFPLQSYGFQPTNGVGYQPYRVVVLSFELLHAPATVC:TPYYSIRIESTNPNNPTIYRLSYPITNEDKDYEIPEESWKDIYLSKELPDNSWETTKIEPKDAKEPVKLTIDNKEYIFHKNLQFTVKINNKEYKLPVLTP	10.369574387302391	0.4300703165332052	82.0040512084961	0.6205194592475891	14.948960304260254	27.8913516998291	17.57779312133789
spikerbd-binder-100-nr2-run-1_result_4	64	ENLCPFGEVFNATRFASVYAWNRKRISNCVADYSVLYNSASFSTFKCYGVSPTKLNDLCFTNVYADSFVIRGDEVRQIAPGQTGKIADYNYKLPDDFTGCVIAWNSNNLDSKVGGNYNYLYRLFRKSNLKPFERDISTEIYQAGSTPCNGVEGFNCYFPLQSYGFQPTNGVGYQPYRVVVLSFELLHAPATVC:TAYYSIRIESTNPKNKKVYRLSYPVLDSEKDYEIPKEARKNIYLSEEKPDNTWETKLIKNPDATKPVELIIDNKKYIFHYDLRFEVLINNKIYNLPYLTP	11.750762953114346	0.34885824364977314	73.30667877197266	0.6241906881332397	15.176694869995117	27.959409713745117	16.91891860961914
spikerbd-binder-100-nr2-run-1_result_4	65	SNLCPFGEVFNATRFASVYAWNRKRISNCVADYSVLYNSASFSTFKCYGVSPTKLNDLCFTNVYADSFVIRGDEVRQIAPGQTGKIADYNYKLPDDFTGCVIAWNSNNLDSKVGGNYNYLYRLFRKSNLKPFERDISTEIYQAGSTPCNGVEGFNCYFPLQSYGFQPTNGVGYQPYRVVVLSFELLHAPATVC:EAFYSIRIESNNPNNKTVYRISFPITNEDKDYEISKESQLNVYLSKEKPDNSWETTKINIPDATQPLKLIIDNKEYIFHFDYRFSVKINNKIYELPFLKP	9.795964307932978	0.4868440017478623	72.14989471435547	0.6269118189811707	15.046845436096191	27.4785213470459	16.77692413330078
spikerbd-binder-100-nr2-run-1_result_4	66	SNLCPFGEVFNATRFASVYAWNRKRISNCVADYSVLYNSASFSTFKCYGVSPTKLNDLCFTNVYADSFVIRGDEVRQIAPGQTGKIADYNYKLPDDFTGCVIAWNSNNLDSKVGGNYNYLYRLFRKSNLKPFERDISTEIYQAGSTPCNGVEGFNCYFPLQSYGFQPTNGVGYQPYRVVVLSFELLHAPATVC:TAYDSITIKSTNPNNQTTYRIRYPVTNEDKDYEISDESWKNIYLAKENPDNTEETTKLEIPDAKQPLTLEIDNKTYIFHRDKRFEVKINNEIKEYPFLKP	12.5535466785186	0.42538430600644467	75.4617919921875	0.6242162585258484	15.024916648864746	27.586851119995117	15.703692436218262
spikerbd-binder-100-nr2-run-1_result_4	67	SNLCPFGEVFNATRFASVYAWNRKRISNCVADYSVLYNSASFSTFKCYGVSPTKLNDLCFTNVYADSFVIRGDEVRQIAPGQTGKIADYNYKLPDDFTGCVIAWNSNNLDSKVGGNYNYLYRLFRKSNLKPFERDISTEIYQAGSTPCNGVEGFNCYFPLQSYGFQPTNGVGYQPYRVVVLSFELLHAPATVC:TAYYSIRIESTDPNNKNKYRLSYPVLDSDKLYELSKEARSKIYLSKELPDNSEKSTLLKNPDATKPITLTIDNKEYIFHFNYRFEVKINNKILELPYLNP	8.855628507381859	0.46534592285729376	55.798728942871094	0.6255031824111938	15.60261344909668	27.907634735107422	14.843171119689941
spikerbd-binder-100-nr2-run-1_result_4	68	ENLCPFGEVFNATRFASVYAWNRKRISNCVADYSVLYNSASFSTFKCYGVSPTKLNDLCFTNVYADSFVIRGDEVRQIAPGQTGKIADYNYKLPDDFTGCVIAWNSNNLDSKVGGNYNYLYRLFRKSNLKPFERDISTEIYQAGSTPCNGVEGFNCYFPLQSYGFQPTNGVGYQPYRVVVLSFELLHAPATVC:EFYDSYRIESTNPNNKNTYRISYPVLDEDKDYEISEEAWKNVYLEKEKPDNTWEKTKLEPKDAKEPIKLTIDNKEYIFHRNKQFTVKINNKDLVQPTLTP	4.516481742288272	0.7331597871882533	74.0479736328125	0.6234531402587891	15.046350479125977	27.453413009643555	13.072848320007324
spikerbd-binder-100-nr2-run-1_result_4	69	QNLCPFGEVFNATRFASVYAWNRKRISNCVADYSVLYNSASFSTFKCYGVSPTKLNDLCFTNVYADSFVIRGDEVRQIAPGQTGKIADYNYKLPDDFTGCVIAWNSNNLDSKVGGNYNYLYRLFRKSNLKPFERDISTEIYQAGSTPCNGVEGFNCYFPLQSYGFQPTNGVGYQPYRVVVLSFELLHAPATVC:QAYYSIRIESKDPNNKTIYRISYPVTDSDVPNKISEESWKNIYLEKELPDNSWESTKIEVPDATKPLELIIDNKKYIFNKDLRFTVKENNKLNILPSLTP	10.171098229057957	0.48698478787953386	68.56179809570312	0.6219581961631775	15.307182312011719	27.876508712768555	18.635562896728516
spikerbd-binder-100-nr2-run-1_result_4	70	NNLCPFGEVFNATRFASVYAWNRKRISNCVADYSVLYNSASFSTFKCYGVSPTKLNDLCFTNVYADSFVIRGDEVRQIAPGQTGKIADYNYKLPDDFTGCVIAWNSNNLDSKVGGNYNYLYRLFRKSNLKPFERDISTEIYQAGSTPCNGVEGFNCYFPLQSYGFQPTNGVGYQPYRVVVLSFELLHAPATVC:TFYDKIRIESTSPKNKTIYRIAYPVLDSEVDNKIPEESRKNIYLEKENPDNTWTTTKLNLKNAKEPLTLKIDNKEYIFNFDKSFVVKINNKLNKLPFLDN	9.31837497317004	0.47909254392875666	59.337528228759766	0.6275525093078613	15.375404357910156	27.636274337768555	16.468814849853516
spikerbd-binder-100-nr2-run-1_result_4	71	SNLCPFGEVFNATRFASVYAWNRKRISNCVADYSVLYNSASFSTFKCYGVSPTKLNDLCFTNVYADSFVIRGDEVRQIAPGQTGKIADYNYKLPDDFTGCVIAWNSNNLDSKVGGNYNYLYRLFRKSNLKPFERDISTEIYQAGSTPCNGVEGFNCYFPLQSYGFQPTNGVGYQPYRVVVLSFELLHAPATVC:TPYESIRIESTDPKNKTVYRIKYPILDSDKDYEIPKEARKNIYLSKENPDNTETTTKLELPDATEPLKLTIDNKEYIFHFNKRFTVKINNKEYILPFLNP	9.747729486138471	0.47044289056081406	63.7619514465332	0.6272987127304077	15.278935432434082	27.604124069213867	13.643244743347168
spikerbd-binder-100-nr2-run-1_result_4	72	SNLCPFGEVFNATRFASVYAWNRKRISNCVADYSVLYNSASFSTFKCYGVSPTKLNDLCFTNVYADSFVIRGDEVRQIAPGQTGKIADYNYKLPDDFTGCVIAWNSNNLDSKVGGNYNYLYRLFRKSNLKPFERDISTEIYQAGSTPCNGVEGFNCYFPLQSYGFQPTNGVGYQPYRVVVLSFELLHAPATVC:MFYDSITIESTDPNNKTKYRISYPVLDSEKDYEIPEEARKNIYLSKEKPDNSWETTLIKVPDAKKPLELEIDNKKYIFHFDYRFTVKINNKEIILPFLKE	9.88190444415165	0.4219197344882653	63.62482452392578	0.6240482330322266	15.379416465759277	27.750749588012695	17.659229278564453
spikerbd-binder-100-nr2-run-1_result_4	73	SNLCPFGEVFNATRFASVYAWNRKRISNCVADYSVLYNSASFSTFKCYGVSPTKLNDLCFTNVYADSFVIRGDEVRQIAPGQTGKIADYNYKLPDDFTGCVIAWNSNNLDSKVGGNYNYLYRLFRKSNLKPFERDISTEIYQAGSTPCNGVEGFNCYFPLQSYGFQPTNGVGYQPYRVVVLSFELLHAPATVC:TPYYSIRIESTNPNNKTVYRLSFPITDEMKDYEIPEESWKNIYLEKENPDNTWTSTLIKPKDAKEPVKLIIDNKEYIFHKNLRFEVKINNKIYEYPFLKP	10.672862722149006	0.4276753841552523	82.31675720214844	0.6202780604362488	15.01880931854248	28.0168514251709	16.711833953857422
spikerbd-binder-100-nr2-run-1_result_4	74	SNLCPFGEVFNATRFASVYAWNRKRISNCVADYSVLYNSASFSTFKCYGVSPTKLNDLCFTNVYADSFVIRGDEVRQIAPGQTGKIADYNYKLPDDFTGCVIAWNSNNLDSKVGGNYNYLYRLFRKSNLKPFERDISTEIYQAGSTPCNGVEGFNCYFPLQSYGFQPTNGVGYQPYRVVVLSFELLHAPATVC:QFYDSIRIESTNPKNKNIYRISYPVLDSEKDYEIPEESRKNIYLSKELPNNKEESTLIKVPDAKEPLKLIIDNKEYIFHFDKRFEVKINNKLIIQPFLTP	7.387182882068128	0.5461176868307759	60.73417663574219	0.6284031867980957	15.130581855773926	27.082754135131836	13.27235221862793
spikerbd-binder-100-nr2-run-1_result_4	75	SNLCPFGEVFNATRFASVYAWNRKRISNCVADYSVLYNSASFSTFKCYGVSPTKLNDLCFTNVYADSFVIRGDEVRQIAPGQTGKIADYNYKLPDDFTGCVIAWNSNNLDSKVGGNYNYLYRLFRKSNLKPFERDISTEIYQAGSTPCNGVEGFNCYFPLQSYGFQPTNGVGYQPYRVVVLSFELLHAPATVC:TFYDSITIESKNPNNKKKYRISYPVLDEDKDNEISEKARKDIYLSEENPDNSWTTTKLVVPDAKEPLKLTIDNKEYIFYFDKRFVVKINNKELIYPYLEP	9.742916491208158	0.48008788095508576	63.51318359375	0.624276876449585	15.421985626220703	27.82027816772461	13.83302116394043
spikerbd-binder-100-nr2-run-1_result_4	76	ENLCPFGEVFNATRFASVYAWNRKRISNCVADYSVLYNSASFSTFKCYGVSPTKLNDLCFTNVYADSFVIRGDEVRQIAPGQTGKIADYNYKLPDDFTGCVIAWNSNNLDSKVGGNYNYLYRLFRKSNLKPFERDISTEIYQAGSTPCNGVEGFNCYFPLQSYGFQPTNGVGYQPYRVVVLSFELLHAPATVC:QAYYSIKITSTDPNNKTTYRISYPVTNEDKPYEISEESRKNVYLSKEKPDNTEETKKLEIKDAKEPLKLIIDNKEYIFHYDLRFEVKINNKILEYPYLKP	12.654795375359186	0.42942609550366506	74.4294204711914	0.6253740787506104	14.947221755981445	27.507278442382812	14.38188362121582
spikerbd-binder-100-nr2-run-1_result_4	77	PNLCPFGEVFNATRFASVYAWNRKRISNCVADYSVLYNSASFSTFKCYGVSPTKLNDLCFTNVYADSFVIRGDEVRQIAPGQTGKIADYNYKLPDDFTGCVIAWNSNNLDSKVGGNYNYLYRLFRKSNLKPFERDISTEIYQAGSTPCNGVEGFNCYFPLQSYGFQPTNGVGYQPYRVVVLSFELLHAPATVC:TFYDSIRIESTDPNNKTVYRISYPVLNSDKDYEIPDEAWKDIYLSKENPDNTWETTKIEIPDATEPFKIIIDNKEYIFYKNKNFVVKINNKEINLPFLKS	8.640068685072153	0.5036395605489145	63.237308502197266	0.6243717670440674	15.378642082214355	27.824525833129883	17.23259162902832
spikerbd-binder-100-nr2-run-1_result_4	78	PNLCPFGEVFNATRFASVYAWNRKRISNCVADYSVLYNSASFSTFKCYGVSPTKLNDLCFTNVYADSFVIRGDEVRQIAPGQTGKIADYNYKLPDDFTGCVIAWNSNNLDSKVGGNYNYLYRLFRKSNLKPFERDISTEIYQAGSTPCNGVEGFNCYFPLQSYGFQPTNGVGYQPYRVVVLSFELLHAPATVC:EFFDSFKIESTNPNNKTVYRISYPVSNEDKDYEISDESWSNIYLEKEKPDNTWESKLLKIPNAKEPLKLIIDNKEYIFHRNLRFEVKINNKIYNLPFLTP	6.97425363301332	0.5815826113972808	76.25592041015625	0.6240191459655762	14.957167625427246	27.63836669921875	15.592901229858398
spikerbd-binder-100-nr2-run-1_result_4	79	ENLCPFGEVFNATRFASVYAWNRKRISNCVADYSVLYNSASFSTFKCYGVSPTKLNDLCFTNVYADSFVIRGDEVRQIAPGQTGKIADYNYKLPDDFTGCVIAWNSNNLDSKVGGNYNYLYRLFRKSNLKPFERDISTEIYQAGSTPCNGVEGFNCYFPLQSYGFQPTNGVGYQPYRVVVLSFELLHAPATVC:TPRLSIRIESKDPNNKTVYRISFPVLNSDKWYEISKESWSNIFLEKENPDNTWTSTLLKNPDATEPLKLTIDNKEYIFHRDLRFEVKENNKINELPYLIP	11.669687672197325	0.43913797342849836	70.33739471435547	0.6280828714370728	15.017086029052734	27.35596466064453	14.944934844970703
spikerbd-binder-100-nr2-run-1_result_4	80	SNLCPFGEVFNATRFASVYAWNRKRISNCVADYSVLYNSASFSTFKCYGVSPTKLNDLCFTNVYADSFVIRGDEVRQIAPGQTGKIADYNYKLPDDFTGCVIAWNSNNLDSKVGGNYNYLYRLFRKSNLKPFERDISTEIYQAGSTPCNGVEGFNCYFPLQSYGFQPTNGVGYQPYRVVVLSFELLHAPATVC:MFYDSIRFESKNPENKTVYRLKYPVLDSDKPYEIPPEAKKNIILAKEKPDNTWEETKIEVPDAKEPVELIIDNKKYIFHFDYRFEVKENNKINEYPFLKK	4.39884122752822	0.7431170814540777	64.44248962402344	0.6282790303230286	15.092689514160156	27.119081497192383	13.476755142211914
spikerbd-binder-100-nr2-run-1_result_4	81	SNLCPFGEVFNATRFASVYAWNRKRISNCVADYSVLYNSASFSTFKCYGVSPTKLNDLCFTNVYADSFVIRGDEVRQIAPGQTGKIADYNYKLPDDFTGCVIAWNSNNLDSKVGGNYNYLYRLFRKSNLKPFERDISTEIYQAGSTPCNGVEGFNCYFPLQSYGFQPTNGVGYQPYRVVVLSFELLHAPATVC:EFYESITIKSTNPNNKKTYRISYPVLDSDKDYEISEEARKNVILAEEKPDNSWTETKLELPDAKEPLKLEIDNKEYIFHFDKRFEVKINDKLYIYPFLEK	6.276082917272903	0.6038500101759283	65.27906799316406	0.6262714862823486	15.16331672668457	27.394287109375	14.959983825683594
spikerbd-binder-100-nr2-run-1_result_4	82	ENLCPFGEVFNATRFASVYAWNRKRISNCVADYSVLYNSASFSTFKCYGVSPTKLNDLCFTNVYADSFVIRGDEVRQIAPGQTGKIADYNYKLPDDFTGCVIAWNSNNLDSKVGGNYNYLYRLFRKSNLKPFERDISTEIYQAGSTPCNGVEGFNCYFPLQSYGFQPTNGVGYQPYRVVVLSFELLHAPATVC:EPLYSIRIESTSPSNKTVYRLEFPILDSMKDYQIPKEARQNIYLAKELPDNSEEKTLIKNPDATQPVTLTIDNKEYIFHFNLQFTVKINDKLYEQPFLKP	12.417406193002629	0.4031090861926969	65.67630767822266	0.6243883371353149	15.314133644104004	27.815824508666992	15.609042167663574
spikerbd-binder-100-nr2-run-1_result_4	83	SNLCPFGEVFNATRFASVYAWNRKRISNCVADYSVLYNSASFSTFKCYGVSPTKLNDLCFTNVYADSFVIRGDEVRQIAPGQTGKIADYNYKLPDDFTGCVIAWNSNNLDSKVGGNYNYLYRLFRKSNLKPFERDISTEIYQAGSTPCNGVEGFNCYFPLQSYGFQPTNGVGYQPYRVVVLSFELLHAPATVC:EPYYKIRIESKNPNNKNIYYISYPVLDEMKDYEIPDESWKNIILSKELPNNKEESTKLNIPDAKEPLKLEIDNKTYILHRNLNFTVLINDKEINLPFLTP	6.522046102061474	0.628421124479023	68.544189453125	0.626090407371521	15.054436683654785	27.360565185546875	15.375667572021484
spikerbd-binder-100-nr2-run-1_result_4	84	SNLCPFGEVFNATRFASVYAWNRKRISNCVADYSVLYNSASFSTFKCYGVSPTKLNDLCFTNVYADSFVIRGDEVRQIAPGQTGKIADYNYKLPDDFTGCVIAWNSNNLDSKVGGNYNYLYRLFRKSNLKPFERDISTEIYQAGSTPCNGVEGFNCYFPLQSYGFQPTNGVGYQPYRVVVLSFELLHAPATVC:TFYDSITIKSTDPNNPKTYRLSYPVLDEDEPYKIPKEARKNIYLSEENPDNTWTSTKIEVPDATEPVKLIIDNKEYVFHYDYRFEVIINNKIYELPFLKP	8.486088472250326	0.4637743095740323	78.40119171142578	0.6222689151763916	15.092424392700195	27.94744110107422	15.45058822631836
spikerbd-binder-100-nr2-run-1_result_4	85	ENLCPFGEVFNATRFASVYAWNRKRISNCVADYSVLYNSASFSTFKCYGVSPTKLNDLCFTNVYADSFVIRGDEVRQIAPGQTGKIADYNYKLPDDFTGCVIAWNSNNLDSKVGGNYNYLYRLFRKSNLKPFERDISTEIYQAGSTPCNGVEGFNCYFPLQSYGFQPTNGVGYQPYRVVVLSFELLHAPATVC:EFYDSIRIESKNPNNKNVYRISYPVTNDDKDYKISEEARKNIYLSKEKPDNTWETKLIKLPDATQPLKLIIDNKEYIFHFDLRFTVKINNKEYVLPFLVP	6.738400077913638	0.5745333364700461	71.79918670654297	0.62498939037323	15.041813850402832	27.52227783203125	13.072872161865234
spikerbd-binder-100-nr2-run-1_result_4	86	SNLCPFGEVFNATRFASVYAWNRKRISNCVADYSVLYNSASFSTFKCYGVSPTKLNDLCFTNVYADSFVIRGDEVRQIAPGQTGKIADYNYKLPDDFTGCVIAWNSNNLDSKVGGNYNYLYRLFRKSNLKPFERDISTEIYQAGSTPCNGVEGFNCYFPLQSYGFQPTNGVGYQPYRVVVLSFELLHAPATVC:EFFDSIRITSTNPNNKTVYRISYPVLDSDKPYEISEEAWKNVYLSKELPNNKWETKKIKIPNAKEPLKLTIDNKEYIFHKNLRFEVKINNKIYELPFLKP	5.096898103036741	0.6682121867133243	77.61052703857422	0.6229888796806335	14.966310501098633	27.645809173583984	15.016481399536133
spikerbd-binder-100-nr2-run-1_result_4	87	SNLCPFGEVFNATRFASVYAWNRKRISNCVADYSVLYNSASFSTFKCYGVSPTKLNDLCFTNVYADSFVIRGDEVRQIAPGQTGKIADYNYKLPDDFTGCVIAWNSNNLDSKVGGNYNYLYRLFRKSNLKPFERDISTEIYQAGSTPCNGVEGFNCYFPLQSYGFQPTNGVGYQPYRVVVLSFELLHAPATVC:EFWQSFTIESKNPNNKTKYRIKYPVTDEMKDYEIPKEARENIKLAKENPDNTWEETLIKLPNAEEPLTLTIDNTEYIFYYDLRFVVKKNNKEEIQPFLTP	11.617891003118999	0.4382164807112058	67.68507385253906	0.6264317035675049	15.099416732788086	27.495723724365234	13.576960563659668
spikerbd-binder-100-nr2-run-1_result_4	88	PNLCPFGEVFNATRFASVYAWNRKRISNCVADYSVLYNSASFSTFKCYGVSPTKLNDLCFTNVYADSFVIRGDEVRQIAPGQTGKIADYNYKLPDDFTGCVIAWNSNNLDSKVGGNYNYLYRLFRKSNLKPFERDISTEIYQAGSTPCNGVEGFNCYFPLQSYGFQPTNGVGYQPYRVVVLSFELLHAPATVC:TFYDSIRIESTNPNNKTIYYISYPVLDSDKPYEISDESWKNIYLRKEKPDNSYESKLLKNPDATQPLELIIDNKKYIFHRDYRFTVKINNKEIILPFLEP	12.11491897393926	0.335500278690419	73.85592651367188	0.622221052646637	15.171792030334473	28.056045532226562	15.84021282196045
spikerbd-binder-100-nr2-run-1_result_4	89	ENLCPFGEVFNATRFASVYAWNRKRISNCVADYSVLYNSASFSTFKCYGVSPTKLNDLCFTNVYADSFVIRGDEVRQIAPGQTGKIADYNYKLPDDFTGCVIAWNSNNLDSKVGGNYNYLYRLFRKSNLKPFERDISTEIYQAGSTPCNGVEGFNCYFPLQSYGFQPTNGVGYQPYRVVVLSFELLHAPATVC:EFYDSITIESKNPKNKTKYRISYPVTDEEKDNEIPDEAWKNVYLSKELPNNEWETTKLEIPDAKEPLKLTIDNKTYIFYRDKRFVVKENNKELIQPVLEP	7.454198289610937	0.5741882880704122	68.66020202636719	0.6246029138565063	15.19977855682373	27.649072647094727	14.151874542236328
spikerbd-binder-100-nr2-run-1_result_4	90	SNLCPFGEVFNATRFASVYAWNRKRISNCVADYSVLYNSASFSTFKCYGVSPTKLNDLCFTNVYADSFVIRGDEVRQIAPGQTGKIADYNYKLPDDFTGCVIAWNSNNLDSKVGGNYNYLYRLFRKSNLKPFERDISTEIYQAGSTPCNGVEGFNCYFPLQSYGFQPTNGVGYQPYRVVVLSFELLHAPATVC:TFYESIRLKSTDPNNPTTYRLSYPVLDEDKDYEISEEAWKNFILSKEKPDNTEESTLIKPKDAKEPIKLIIDNKEYIFHRNRRFEVKENNKLNILPFLKP	7.854556003501411	0.49960141712505984	73.36803436279297	0.623405933380127	15.119794845581055	27.752912521362305	15.452164649963379
spikerbd-binder-100-nr2-run-1_result_4	91	ENLCPFGEVFNATRFASVYAWNRKRISNCVADYSVLYNSASFSTFKCYGVSPTKLNDLCFTNVYADSFVIRGDEVRQIAPGQTGKIADYNYKLPDDFTGCVIAWNSNNLDSKVGGNYNYLYRLFRKSNLKPFERDISTEIYQAGSTPCNGVEGFNCYFPLQSYGFQPTNGVGYQPYRVVVLSFELLHAPATVC:TAYYSIRIESNNPNNKNIYRISFPITDEMKDYEIPASARSDIYLSKENPDNSWTTTKLTIPDATQPLTLTIDNTTYVFNFDLRFVTIINNKENILPFLTP	10.96306230070303	0.36823240049299616	66.0316162109375	0.6259289383888245	15.18192195892334	27.44249153137207	16.51226043701172
spikerbd-binder-100-nr2-run-1_result_4	92	SNLCPFGEVFNATRFASVYAWNRKRISNCVADYSVLYNSASFSTFKCYGVSPTKLNDLCFTNVYADSFVIRGDEVRQIAPGQTGKIADYNYKLPDDFTGCVIAWNSNNLDSKVGGNYNYLYRLFRKSNLKPFERDISTEIYQAGSTPCNGVEGFNCYFPLQSYGFQPTNGVGYQPYRVVVLSFELLHAPATVC:MFYDSIRIESTNPNNKTVYRISYPVLDEDKPYKISKEAWKDIYLSKENPDNTWTTTKLVNPDATKPIELIIDNKKYIFHNDLRFEVLENNKKNVLPFLTP	8.565049075767403	0.5277293873928559	71.37305450439453	0.624148964881897	15.103754997253418	27.520971298217773	15.46707820892334
spikerbd-binder-100-nr2-run-1_result_4	93	ENLCPFGEVFNATRFASVYAWNRKRISNCVADYSVLYNSASFSTFKCYGVSPTKLNDLCFTNVYADSFVIRGDEVRQIAPGQTGKIADYNYKLPDDFTGCVIAWNSNNLDSKVGGNYNYLYRLFRKSNLKPFERDISTEIYQAGSTPCNGVEGFNCYFPLQSYGFQPTNGVGYQPYRVVVLSFELLHAPATVC:TFYDSFRIKSTNPNNPTIYRIKYPVTDEQKDYEIPEEARKNVYLAKEQPDNTWEETKLELPNATEPLKLTIDNKEYIFHFDLRFEVKINNKLNILPFLPP	13.463096615107395	0.2710063141792928	67.95254516601562	0.6215798258781433	15.336265563964844	27.985666275024414	16.653169631958008
spikerbd-binder-100-nr2-run-1_result_4	94	SNLCPFGEVFNATRFASVYAWNRKRISNCVADYSVLYNSASFSTFKCYGVSPTKLNDLCFTNVYADSFVIRGDEVRQIAPGQTGKIADYNYKLPDDFTGCVIAWNSNNLDSKVGGNYNYLYRLFRKSNLKPFERDISTEIYQAGSTPCNGVEGFNCYFPLQSYGFQPTNGVGYQPYRVVVLSFELLHAPATVC:EFYDSYKIESKSPENKTVYRISYPVLDEMKDNEIPEEARKDIYLSKEKPDNSWESKKIELKDAKEPLKLIIDNKEYIFHFNKRFTVKINNKLIELPFLKE	9.663731888607275	0.4550730036628508	61.01495361328125	0.6235217452049255	15.55663776397705	28.04880714416504	16.524322509765625
spikerbd-binder-100-nr2-run-1_result_4	95	SNLCPFGEVFNATRFASVYAWNRKRISNCVADYSVLYNSASFSTFKCYGVSPTKLNDLCFTNVYADSFVIRGDEVRQIAPGQTGKIADYNYKLPDDFTGCVIAWNSNNLDSKVGGNYNYLYRLFRKSNLKPFERDISTEIYQAGSTPCNGVEGFNCYFPLQSYGFQPTNGVGYQPYRVVVLSFELLHAPATVC:TFYDSIKITSTNPNNKTTYRIRYPVTDEMKPYEIPKESRQDFYLAKEKPDNTEETTKLVLKDATEPLKLTIDNKTYIFHFDLRFEVLKNNKIELLPFLEK	9.494081642479676	0.49346410492094617	55.59521484375	0.6264211535453796	15.54755687713623	27.677635192871094	17.081867218017578
spikerbd-binder-100-nr2-run-1_result_4	96	NNLCPFGEVFNATRFASVYAWNRKRISNCVADYSVLYNSASFSTFKCYGVSPTKLNDLCFTNVYADSFVIRGDEVRQIAPGQTGKIADYNYKLPDDFTGCVIAWNSNNLDSKVGGNYNYLYRLFRKSNLKPFERDISTEIYQAGSTPCNGVEGFNCYFPLQSYGFQPTNGVGYQPYRVVVLSFELLHAPATVC:TPYDSIRIKSTDPNNPTTYRLSYPITNEDKPYKISPEAQKNFILSKENPDNSETSTKIENPDAKKPIELEIDNKKYIFHFDYRFEVIINNKIIKYPFLEP	13.548896636562121	0.40909991404258395	81.49176788330078	0.6225045919418335	14.901114463806152	27.78816032409668	15.164777755737305
spikerbd-binder-100-nr2-run-1_result_4	97	SNLCPFGEVFNATRFASVYAWNRKRISNCVADYSVLYNSASFSTFKCYGVSPTKLNDLCFTNVYADSFVIRGDEVRQIAPGQTGKIADYNYKLPDDFTGCVIAWNSNNLDSKVGGNYNYLYRLFRKSNLKPFERDISTEIYQAGSTPCNGVEGFNCYFPLQSYGFQPTNGVGYQPYRVVVLSFELLHAPATVC:TPMDSIRIESKNPNNKNIYRLSYPVLDSMKDYEIPDEAWSNWYLSKLNPDNTWTTTKLTIPDATQPLKLTIDNKEYIFHRNLRFTVKINDKELELPFLKP	5.999886780446667	0.6112589704149961	70.79371643066406	0.6225079298019409	15.255961418151855	27.90939712524414	15.74779987335205
spikerbd-binder-100-nr2-run-1_result_4	98	SNLCPFGEVFNATRFASVYAWNRKRISNCVADYSVLYNSASFSTFKCYGVSPTKLNDLCFTNVYADSFVIRGDEVRQIAPGQTGKIADYNYKLPDDFTGCVIAWNSNNLDSKVGGNYNYLYRLFRKSNLKPFERDISTEIYQAGSTPCNGVEGFNCYFPLQSYGFQPTNGVGYQPYRVVVLSFELLHAPATVC:TAYDSIRITSTSPENPTTYRLSYPITDEDKDYEISEESKKNLYLSKEKPDNTEETTKINIPDAKNPFKITIDNTEYIFHFDRRFVVKKNNEIYELPYLKK	10.624314739612206	0.4764897294971308	66.03559875488281	0.6263195276260376	15.205751419067383	27.554431915283203	15.92170524597168
spikerbd-binder-100-nr2-run-1_result_4	99	SNLCPFGEVFNATRFASVYAWNRKRISNCVADYSVLYNSASFSTFKCYGVSPTKLNDLCFTNVYADSFVIRGDEVRQIAPGQTGKIADYNYKLPDDFTGCVIAWNSNNLDSKVGGNYNYLYRLFRKSNLKPFERDISTEIYQAGSTPCNGVEGFNCYFPLQSYGFQPTNGVGYQPYRVVVLSFELLHAPATVC:EFYESIRITSTNPNNKKVYRISYPVLNEDKDYEISEESKKNIYLSEEKPDNTWETKKLILPDAKEPLKLTIDNKEYIFHFDKRFEVKINNKILELPYLKP	8.73113485190479	0.47483954087800334	62.96555709838867	0.6249905824661255	15.370773315429688	27.69075584411621	15.757757186889648
spikerbd-binder-100-nr2-run-1_result_5	0	PNLCPFGEVFNATRFASVYAWNRKRISNCVADYSVLYNSASFSTFKCYGVSPTKLNDLCFTNVYADSFVIRGDEVRQIAPGQTGKIADYNYKLPDDFTGCVIAWNSNNLDSKVGGNYNYLYRLFRKSNLKPFERDISTEIYQAGSTPCNGVEGFNCYFPLQSYGFQPTNGVGYQPYRVVVLSFELLHAPATVC:EPLSGALEEEEEEEGWEPPWKKYAHLPFDIAQRLYLGDLIIKELIKKGDKVTEEEKKNLLLEMAFDLKRVLEALDEETRKKLLKDLEEFKEKYKEELEKV	13.800652040311787	0.2905177110511773	59.939090728759766	0.639707088470459	14.786741256713867	26.362272262573242	10.33686637878418
spikerbd-binder-100-nr2-run-1_result_5	1	PNLCPFGEVFNATRFASVYAWNRKRISNCVADYSVLYNSASFSTFKCYGVSPTKLNDLCFTNVYADSFVIRGDEVRQIAPGQTGKIADYNYKLPDDFTGCVIAWNSNNLDSKVGGNYNYLYRLFRKSNLKPFERDISTEIYQAGSTPCNGVEGFNCYFPLQSYGFQPTNGVGYQPYRVVVLSFELLHAPATVC:APAAGAALAAEEEPGWEPPSLRFADLPPDIASRLFRGDEIIRDLIAKGDAVTAEERKNRLLQMAFDLARVMAALDEATRAELEAARAEFAARHAEALARV	11.190009784718113	0.4065063507289169	63.799530029296875	0.6340757608413696	15.293571472167969	27.70100975036621	16.57512855529785
spikerbd-binder-100-nr2-run-1_result_5	2	PNLCPFGEVFNATRFASVYAWNRKRISNCVADYSVLYNSASFSTFKCYGVSPTKLNDLCFTNVYADSFVIRGDEVRQIAPGQTGKIADYNYKLPDDFTGCVIAWNSNNLDSKVGGNYNYLYRLFRKSNLKPFERDISTEIYQAGSTPCNGVEGFNCYFPLQSYGFQPTNGVGYQPYRVVVLSFELLHAPATVC:APAAGDLDEEEELPGWEPPWLKWADKPPEIAARLARGYRILLDAIQKGDSLTPEERKRLALEFAFDLARVLASINEAERKELLADLEAFLAAHAEAIARL	10.572538460853531	0.37136052054312785	75.4742431640625	0.6342280507087708	14.848004341125488	27.45696449279785	15.455408096313477
spikerbd-binder-100-nr2-run-1_result_5	3	PNLCPFGEVFNATRFASVYAWNRKRISNCVADYSVLYNSASFSTFKCYGVSPTKLNDLCFTNVYADSFVIRGDEVRQIAPGQTGKIADYNYKLPDDFTGCVIAWNSNNLDSKVGGNYNYLYRLFRKSNLKPFERDISTEIYQAGSTPCNGVEGFNCYFPLQSYGFQPTNGVGYQPYRVVVLSFELLHAPATVC:EPAEGDLDLEEEEEGWEPFWKKYAHLPPEIASDLYRGAQIIKDLIKKGDSVTPEEKKRLLLEFAFDLKRVLDSISEEERKKLLADLKEFFEKYKEELEKV	10.739211304148595	0.43153828417610224	76.72317504882812	0.6362088918685913	14.730888366699219	27.187667846679688	11.339967727661133
spikerbd-binder-100-nr2-run-1_result_5	4	PNLCPFGEVFNATRFASVYAWNRKRISNCVADYSVLYNSASFSTFKCYGVSPTKLNDLCFTNVYADSFVIRGDEVRQIAPGQTGKIADYNYKLPDDFTGCVIAWNSNNLDSKVGGNYNYLYRLFRKSNLKPFERDISTEIYQAGSTPCNGVEGFNCYFPLQSYGFQPTNGVGYQPYRVVVLSFELLHAPATVC:SPAEGALDDEEEEEGFEPPWKKYAHLPPDIARDLYLGFQTIKYLIEKGDKVSKEELENLTLEVNFRLNRVMKALNEEERKKLEADLKEFFEKNKEALEKI	10.531939050547168	0.44855216793422825	76.08604431152344	0.6333572268486023	14.907637596130371	27.408599853515625	15.445222854614258
spikerbd-binder-100-nr2-run-1_result_5	5	PNLCPFGEVFNATRFASVYAWNRKRISNCVADYSVLYNSASFSTFKCYGVSPTKLNDLCFTNVYADSFVIRGDEVRQIAPGQTGKIADYNYKLPDDFTGCVIAWNSNNLDSKVGGNYNYLYRLFRKSNLKPFERDISTEIYQAGSTPCNGVEGFNCYFPLQSYGFQPTNGVGYQPYRVVVLSFELLHAPATVC:EPAAGALEAAAELPGYRPFSERFADLPPEISRDLYLGDRTVLDLIRKGDSVTPEELARRTLEVQARLARVEARLDEAQRAELAAARAEFAAAHAEALAAV	13.8069010544594	0.33491831399403393	74.55130004882812	0.6319684386253357	14.898736000061035	27.813764572143555	14.641688346862793
spikerbd-binder-100-nr2-run-1_result_5	6	PNLCPFGEVFNATRFASVYAWNRKRISNCVADYSVLYNSASFSTFKCYGVSPTKLNDLCFTNVYADSFVIRGDEVRQIAPGQTGKIADYNYKLPDDFTGCVIAWNSNNLDSKVGGNYNYLYRLFRKSNLKPFERDISTEIYQAGSTPCNGVEGFNCYFPLQSYGFQPTNGVGYQPYRVVVLSFELLHAPATVC:EPAAGLLEEEEEEPGWEPFWKKYEHLPFDIARDLYLGDLILKELIKKGDKVTEEEKERLELEREFRLKRVLEAINEEEREKLLKDRKEFFEKYKEEIEKV	5.765482557725853	0.6349830466898784	72.86076354980469	0.6335897445678711	14.886252403259277	27.47060203552246	14.883687019348145
spikerbd-binder-100-nr2-run-1_result_5	7	PNLCPFGEVFNATRFASVYAWNRKRISNCVADYSVLYNSASFSTFKCYGVSPTKLNDLCFTNVYADSFVIRGDEVRQIAPGQTGKIADYNYKLPDDFTGCVIAWNSNNLDSKVGGNYNYLYRLFRKSNLKPFERDISTEIYQAGSTPCNGVEGFNCYFPLQSYGFQPTNGVGYQPYRVVVLSFELLHAPATVC:DPALGDLDLEEEEPGWEPPWKKWADLPYEISSDLYLGWRIIKDLIKKGDKVTPEERENRMLEFEFRLNRVLERLNEEQREELLKDLEEFFEKYKEELEKI	4.010406198459626	0.7582313844867529	79.67803192138672	0.6367548704147339	14.497878074645996	26.968639373779297	15.677084922790527
spikerbd-binder-100-nr2-run-1_result_5	8	PNLCPFGEVFNATRFASVYAWNRKRISNCVADYSVLYNSASFSTFKCYGVSPTKLNDLCFTNVYADSFVIRGDEVRQIAPGQTGKIADYNYKLPDDFTGCVIAWNSNNLDSKVGGNYNYLYRLFRKSNLKPFERDISTEIYQAGSTPCNGVEGFNCYFPLQSYGFQPTNGVGYQPYRVVVLSFELLHAPATVC:EPASGLADSEAAEPGWDPPWRDFADWPPQIARDLYLGALTVLDLIRQGPNVTPEELARRSLEVATRLARVLAAVDAATRARLLAALAAFAEAHAEALAAV	12.509379646381598	0.3477909851827054	72.66642761230469	0.6345487236976624	14.910069465637207	27.544740676879883	14.749277114868164
spikerbd-binder-100-nr2-run-1_result_5	9	PNLCPFGEVFNATRFASVYAWNRKRISNCVADYSVLYNSASFSTFKCYGVSPTKLNDLCFTNVYADSFVIRGDEVRQIAPGQTGKIADYNYKLPDDFTGCVIAWNSNNLDSKVGGNYNYLYRLFRKSNLKPFERDISTEIYQAGSTPCNGVEGFNCYFPLQSYGFQPTNGVGYQPYRVVVLSFELLHAPATVC:EPASGIEEEEEEEPGWKPPWEKYADKPYEIASDLALGFRIIKDAIEAGSSLTAEEKANRALEFQQRLARVMASLSEEEREELEKDLKEFFEKNKEALEKL	13.907799357616662	0.37114805004065565	75.08148193359375	0.6335194706916809	14.934369087219238	27.373937606811523	13.984830856323242
spikerbd-binder-100-nr2-run-1_result_5	10	PNLCPFGEVFNATRFASVYAWNRKRISNCVADYSVLYNSASFSTFKCYGVSPTKLNDLCFTNVYADSFVIRGDEVRQIAPGQTGKIADYNYKLPDDFTGCVIAWNSNNLDSKVGGNYNYLYRLFRKSNLKPFERDISTEIYQAGSTPCNGVEGFNCYFPLQSYGFQPTNGVGYQPYRVVVLSFELLHAPATVC:APAAGAAELEEEEPGWEPPWKKWADLPPQIAQDLYLGDLAIKDAIKKGAALTPEEIKRRALEVAFRLARVMAALNEEQQKQLLADLKAWEEKNKEALAAL	11.524781533942827	0.37706257901166684	75.87962341308594	0.6316683292388916	14.846550941467285	27.648256301879883	16.114715576171875
spikerbd-binder-100-nr2-run-1_result_5	11	PNLCPFGEVFNATRFASVYAWNRKRISNCVADYSVLYNSASFSTFKCYGVSPTKLNDLCFTNVYADSFVIRGDEVRQIAPGQTGKIADYNYKLPDDFTGCVIAWNSNNLDSKVGGNYNYLYRLFRKSNLKPFERDISTEIYQAGSTPCNGVEGFNCYFPLQSYGFQPTNGVGYQPYRVVVLSFELLHAPATVC:TPAEGAADEEEEEPGWEPPWRRFADLPPEIASRLYRGARILRDLIAKGSSVTAEERENLSLQVAQDLADVLAALDEEQRRALLEALAAFAAANAEALAAV	11.752247169905107	0.3538082742754127	70.59538269042969	0.6345886588096619	14.994071960449219	27.503477096557617	15.572579383850098
spikerbd-binder-100-nr2-run-1_result_5	12	PNLCPFGEVFNATRFASVYAWNRKRISNCVADYSVLYNSASFSTFKCYGVSPTKLNDLCFTNVYADSFVIRGDEVRQIAPGQTGKIADYNYKLPDDFTGCVIAWNSNNLDSKVGGNYNYLYRLFRKSNLKPFERDISTEIYQAGSTPCNGVEGFNCYFPLQSYGFQPTNGVGYQPYRVVVLSFELLHAPATVC:SPAAGDLDLEEEEEGWEPPWKKYAHLPPSIAANLYRGFQIIKDLIEKGDNVTEEEKKNRLLEVAQRLADVLAALDEEQQKQLLADIKAFFEKNKEALEKV	10.577463465147456	0.3758721295407056	77.08819580078125	0.6350206136703491	14.806550025939941	27.370487213134766	16.259178161621094
spikerbd-binder-100-nr2-run-1_result_5	13	PNLCPFGEVFNATRFASVYAWNRKRISNCVADYSVLYNSASFSTFKCYGVSPTKLNDLCFTNVYADSFVIRGDEVRQIAPGQTGKIADYNYKLPDDFTGCVIAWNSNNLDSKVGGNYNYLYRLFRKSNLKPFERDISTEIYQAGSTPCNGVEGFNCYFPLQSYGFQPTNGVGYQPYRVVVLSFELLHAPATVC:EPASGALDEEEEEPGWKPPWQKFKDLPFEIAQDLYLGDEIIRYLIKKGDKVTKEERENLELERKARLERVLAALDEEQQKELLAALEAYKKENKEALEKV	7.245561279011064	0.5835313239300483	75.32074737548828	0.6311808824539185	14.951835632324219	27.693307876586914	16.61640739440918
spikerbd-binder-100-nr2-run-1_result_5	14	PNLCPFGEVFNATRFASVYAWNRKRISNCVADYSVLYNSASFSTFKCYGVSPTKLNDLCFTNVYADSFVIRGDEVRQIAPGQTGKIADYNYKLPDDFTGCVIAWNSNNLDSKVGGNYNYLYRLFRKSNLKPFERDISTEIYQAGSTPCNGVEGFNCYFPLQSYGFQPTNGVGYQPYRVVVLSFELLHAPATVC:SPASGILEEEDEEEGYEPFWKKYKHLPFSIAHDLYLGEEIIKYLIEKGEKVTEEEKKNLELEREFRLNRVLNSLDEETRKKLLEDIKAFEEKYKEELEKV	11.03096922286251	0.3597712924613461	75.39380645751953	0.636134147644043	14.342761993408203	26.282217025756836	13.496749877929688
spikerbd-binder-100-nr2-run-1_result_5	15	PNLCPFGEVFNATRFASVYAWNRKRISNCVADYSVLYNSASFSTFKCYGVSPTKLNDLCFTNVYADSFVIRGDEVRQIAPGQTGKIADYNYKLPDDFTGCVIAWNSNNLDSKVGGNYNYLYRLFRKSNLKPFERDISTEIYQAGSTPCNGVEGFNCYFPLQSYGFQPTNGVGYQPYRVVVLSFELLHAPATVC:APAAGALDAAAALPGWRPFSEKFADLPPEIAADLWLGDRILLDAIQAGANLTAEERANRSLEVAARLARVLAALDAATRAELEAARAAYAAAHAAELAAL	10.507816482882511	0.39894967761415573	54.16684341430664	0.634130597114563	15.503727912902832	27.790536880493164	16.956430435180664
spikerbd-binder-100-nr2-run-1_result_5	16	PNLCPFGEVFNATRFASVYAWNRKRISNCVADYSVLYNSASFSTFKCYGVSPTKLNDLCFTNVYADSFVIRGDEVRQIAPGQTGKIADYNYKLPDDFTGCVIAWNSNNLDSKVGGNYNYLYRLFRKSNLKPFERDISTEIYQAGSTPCNGVEGFNCYFPLQSYGFQPTNGVGYQPYRVVVLSFELLHAPATVC:TPAEELEEEDEEDPDWKPPWEKYKDYPFSISSRLYRIFEIIKYKIEKKDNLTEEEIKNYNLQMEFDLKDVLNSIDEETRKKLLEDLEEFFEKYKEELEKL	8.180247405549224	0.5306507912813568	66.79375457763672	0.6368831396102905	14.94063949584961	27.23248863220215	15.31548023223877
spikerbd-binder-100-nr2-run-1_result_5	17	PNLCPFGEVFNATRFASVYAWNRKRISNCVADYSVLYNSASFSTFKCYGVSPTKLNDLCFTNVYADSFVIRGDEVRQIAPGQTGKIADYNYKLPDDFTGCVIAWNSNNLDSKVGGNYNYLYRLFRKSNLKPFERDISTEIYQAGSTPCNGVEGFNCYFPLQSYGFQPTNGVGYQPYRVVVLSFELLHAPATVC:KPSEELEEEEEEEEDFEPPWLKYKDYPFSISYDLYLIYKSIKYAIEKKDNLTEEEKKNINLENEFRLKRVLNSINEEERKKLEKDLKEFFEKYKEEIEKL	7.389669123398311	0.5954520975234957	71.55958557128906	0.6329732537269592	15.03528881072998	27.483366012573242	15.775513648986816
spikerbd-binder-100-nr2-run-1_result_5	18	PNLCPFGEVFNATRFASVYAWNRKRISNCVADYSVLYNSASFSTFKCYGVSPTKLNDLCFTNVYADSFVIRGDEVRQIAPGQTGKIADYNYKLPDDFTGCVIAWNSNNLDSKVGGNYNYLYRLFRKSNLKPFERDISTEIYQAGSTPCNGVEGFNCYFPLQSYGFQPTNGVGYQPYRVVVLSFELLHAPATVC:EPASEILDEEEEDEDWEPPWKKYAHLPLSISLDLYLYYQDIKDAIKKKDSLTEEEKKNRSLENEFRLKRVMEALNEEERKELEKDLKEFEEKYKEELEKL	8.933246023317281	0.5026061296403931	77.05488586425781	0.6309117078781128	14.839864730834961	27.47260284423828	17.15619468688965
spikerbd-binder-100-nr2-run-1_result_5	19	PNLCPFGEVFNATRFASVYAWNRKRISNCVADYSVLYNSASFSTFKCYGVSPTKLNDLCFTNVYADSFVIRGDEVRQIAPGQTGKIADYNYKLPDDFTGCVIAWNSNNLDSKVGGNYNYLYRLFRKSNLKPFERDISTEIYQAGSTPCNGVEGFNCYFPLQSYGFQPTNGVGYQPYRVVVLSFELLHAPATVC:EPASYLLDEEEEDEDWEPPWLKYKHLPFSISSDLYLIFLTIKEAIKKKDNITEEEKKNRELENEFRLKRVMEALNEEEREKLKKDLEEFFEKYKEEIEKL	10.766413344149761	0.44503446031330474	68.4311294555664	0.6318494081497192	14.981316566467285	27.341533660888672	16.048385620117188
spikerbd-binder-100-nr2-run-1_result_5	20	PNLCPFGEVFNATRFASVYAWNRKRISNCVADYSVLYNSASFSTFKCYGVSPTKLNDLCFTNVYADSFVIRGDEVRQIAPGQTGKIADYNYKLPDDFTGCVIAWNSNNLDSKVGGNYNYLYRLFRKSNLKPFERDISTEIYQAGSTPCNGVEGFNCYFPLQSYGFQPTNGVGYQPYRVVVLSFELLHAPATVC:EPASYLEDEEEEEEDWEPFWKKYEHLPFNISYDLYRIAETDKYLIKKKDNISEEEKKNLELENKFRLERVMNALDEETRKKLLKDLEEYKKKYKKEFEAV	6.538616724422513	0.6150370386976035	78.50113677978516	0.633198618888855	14.800088882446289	27.316669464111328	15.749143600463867
spikerbd-binder-100-nr2-run-1_result_5	21	PNLCPFGEVFNATRFASVYAWNRKRISNCVADYSVLYNSASFSTFKCYGVSPTKLNDLCFTNVYADSFVIRGDEVRQIAPGQTGKIADYNYKLPDDFTGCVIAWNSNNLDSKVGGNYNYLYRLFRKSNLKPFERDISTEIYQAGSTPCNGVEGFNCYFPLQSYGFQPTNGVGYQPYRVVVLSFELLHAPATVC:EPAKYLEDEEEEDPDWEPFWEKFKDLPFSISHDLYLIAEIDKYKIEKADSLTEEEDKILNLEKEFRLERVKNALNEEQVKELEKALEEYKEKYKEEFEKL	10.169918661536009	0.3810641483053366	73.267333984375	0.6331697702407837	14.629195213317871	26.81477928161621	15.495122909545898
spikerbd-binder-100-nr2-run-1_result_5	22	PNLCPFGEVFNATRFASVYAWNRKRISNCVADYSVLYNSASFSTFKCYGVSPTKLNDLCFTNVYADSFVIRGDEVRQIAPGQTGKIADYNYKLPDDFTGCVIAWNSNNLDSKVGGNYNYLYRLFRKSNLKPFERDISTEIYQAGSTPCNGVEGFNCYFPLQSYGFQPTNGVGYQPYRVVVLSFELLHAPATVC:TPASDLLDSEEEDEDWIPPWEKYKDLPFSISSDLYRYYETIKYAIKKADNITEEEKKNYSLENDFRLERVYNALDEETRKELEKDLEEFYEKYKEELEKL	12.336834661893565	0.5915098347674688	54.17201232910156	0.6358323097229004	15.3319673538208	27.335905075073242	16.441776275634766
spikerbd-binder-100-nr2-run-1_result_5	23	PNLCPFGEVFNATRFASVYAWNRKRISNCVADYSVLYNSASFSTFKCYGVSPTKLNDLCFTNVYADSFVIRGDEVRQIAPGQTGKIADYNYKLPDDFTGCVIAWNSNNLDSKVGGNYNYLYRLFRKSNLKPFERDISTEIYQAGSTPCNGVEGFNCYFPLQSYGFQPTNGVGYQPYRVVVLSFELLHAPATVC:EPASLLEEEEEEDPDWEPFWLKFKDLPFNISHDLYLIAETIKYLIKKKDKITEEEKKNLELENKFRLDRVMAALDEEQRKELEKAIKEFKEKYKEELEKL	9.598685862146237	0.5146745085725162	80.91075897216797	0.6337761878967285	14.5798978805542	27.163774490356445	15.05676555633545
spikerbd-binder-100-nr2-run-1_result_5	24	PNLCPFGEVFNATRFASVYAWNRKRISNCVADYSVLYNSASFSTFKCYGVSPTKLNDLCFTNVYADSFVIRGDEVRQIAPGQTGKIADYNYKLPDDFTGCVIAWNSNNLDSKVGGNYNYLYRLFRKSNLKPFERDISTEIYQAGSTPCNGVEGFNCYFPLQSYGFQPTNGVGYQPYRVVVLSFELLHAPATVC:EPAKDLEDKEDEDEDWEPPWKKYENYPYNISSDLYNIFKTYKWLIEKKDNVTEEERKNYMLQNEFDLERVMNAINEEERKKLEEDLKAFFEKNKEEFEKL	9.171714242261324	0.47344163051224436	67.44823455810547	0.639141857624054	14.943169593811035	27.21510887145996	16.619951248168945
spikerbd-binder-100-nr2-run-1_result_5	25	PNLCPFGEVFNATRFASVYAWNRKRISNCVADYSVLYNSASFSTFKCYGVSPTKLNDLCFTNVYADSFVIRGDEVRQIAPGQTGKIADYNYKLPDDFTGCVIAWNSNNLDSKVGGNYNYLYRLFRKSNLKPFERDISTEIYQAGSTPCNGVEGFNCYFPLQSYGFQPTNGVGYQPYRVVVLSFELLHAPATVC:ELAEELLEEEEEDEDWKPFWEDFKDLPFNISYRLYRIDLTIYELIKKKDSVTEEEKENYSLQNEFDLKEVMNSLDEKTRKELEEARKKFEEKYKEELEKI	10.72351614204305	0.4370950611646826	67.44002532958984	0.6343019008636475	14.93097972869873	27.451679229736328	17.491859436035156
spikerbd-binder-100-nr2-run-1_result_5	26	PNLCPFGEVFNATRFASVYAWNRKRISNCVADYSVLYNSASFSTFKCYGVSPTKLNDLCFTNVYADSFVIRGDEVRQIAPGQTGKIADYNYKLPDDFTGCVIAWNSNNLDSKVGGNYNYLYRLFRKSNLKPFERDISTEIYQAGSTPCNGVEGFNCYFPLQSYGFQPTNGVGYQPYRVVVLSFELLHAPATVC:EPAEFLKEKEEEEEDWKPPWEKFKHLPPSIARDLYLIFETIKYFIKKSDNITEEEKENYTLEMNFRLERVLNSLNEKEREELLKALKEYFEKNKEKLEKL	4.305896921481166	0.7390430974427379	70.5340347290039	0.6408639550209045	14.547199249267578	26.697141647338867	15.21430778503418
spikerbd-binder-100-nr2-run-1_result_5	27	PNLCPFGEVFNATRFASVYAWNRKRISNCVADYSVLYNSASFSTFKCYGVSPTKLNDLCFTNVYADSFVIRGDEVRQIAPGQTGKIADYNYKLPDDFTGCVIAWNSNNLDSKVGGNYNYLYRLFRKSNLKPFERDISTEIYQAGSTPCNGVEGFNCYFPLQSYGFQPTNGVGYQPYRVVVLSFELLHAPATVC:EPASELLDEEEEDEDWEPPWLKYKDLPFSISYDLYRYFETIKYAIEKADNLTEEEKKNYTLQNNFDLERVLNSLDEETREKLLKDIEEFKEKNKEALEKL	8.667975498056654	0.5227550824316194	69.0755386352539	0.6366070508956909	14.893518447875977	27.143640518188477	13.772612571716309
spikerbd-binder-100-nr2-run-1_result_5	28	PNLCPFGEVFNATRFASVYAWNRKRISNCVADYSVLYNSASFSTFKCYGVSPTKLNDLCFTNVYADSFVIRGDEVRQIAPGQTGKIADYNYKLPDDFTGCVIAWNSNNLDSKVGGNYNYLYRLFRKSNLKPFERDISTEIYQAGSTPCNGVEGFNCYFPLQSYGFQPTNGVGYQPYRVVVLSFELLHAPATVC:EPAKYNLDEEEEDEDFEPPWKKYADLPFNISSDLYLIFKTIKDAIKKADSLTPEEKARRALENAFRLKRVLNAIDEKTREKLLKDLKEFFEKYKEELEKL	7.804454089992714	0.4715911382438733	78.26403045654297	0.6333433389663696	14.777665138244629	27.435367584228516	14.855928421020508
spikerbd-binder-100-nr2-run-1_result_5	29	PNLCPFGEVFNATRFASVYAWNRKRISNCVADYSVLYNSASFSTFKCYGVSPTKLNDLCFTNVYADSFVIRGDEVRQIAPGQTGKIADYNYKLPDDFTGCVIAWNSNNLDSKVGGNYNYLYRLFRKSNLKPFERDISTEIYQAGSTPCNGVEGFNCYFPLQSYGFQPTNGVGYQPYRVVVLSFELLHAPATVC:EPASFLEDEEEEDPDWKPFWEKFKDYPFDISSDLYNIAKTIKYLIKKKDKVTKEEKENLSLEMKFDLDRVLKKLNEEERKELLEAMKEYFEKNKEAIEKI	8.496547210241042	0.4999668133629123	73.3285140991211	0.6386395692825317	14.601300239562988	26.961183547973633	14.643198013305664
spikerbd-binder-100-nr2-run-1_result_5	30	PNLCPFGEVFNATRFASVYAWNRKRISNCVADYSVLYNSASFSTFKCYGVSPTKLNDLCFTNVYADSFVIRGDEVRQIAPGQTGKIADYNYKLPDDFTGCVIAWNSNNLDSKVGGNYNYLYRLFRKSNLKPFERDISTEIYQAGSTPCNGVEGFNCYFPLQSYGFQPTNGVGYQPYRVVVLSFELLHAPATVC:EPAEDLLEEDEEDEDWEPPWKKFAHLPPSIAQDLYLIYQIIKDLIEKKDSVTEEEKKNRTLEANFRLERVMNAVDEETRKKILEALKEFEEKYKEELEKV	4.871765880095476	0.6915139198629792	78.22697448730469	0.6351238489151001	14.682272911071777	27.05223274230957	16.142654418945312
spikerbd-binder-100-nr2-run-1_result_5	31	PNLCPFGEVFNATRFASVYAWNRKRISNCVADYSVLYNSASFSTFKCYGVSPTKLNDLCFTNVYADSFVIRGDEVRQIAPGQTGKIADYNYKLPDDFTGCVIAWNSNNLDSKVGGNYNYLYRLFRKSNLKPFERDISTEIYQAGSTPCNGVEGFNCYFPLQSYGFQPTNGVGYQPYRVVVLSFELLHAPATVC:KKADELEDEEEEDEDWKPPWEKFKDLPFSISHDLYLIFETIKYMIKKKDNLTEEEKKRLTLENDFRLSRVLNSLNEEERKKLLEALKEFFEKYKEELEKL	9.253287350059416	0.5011482698087933	79.0440444946289	0.6334072351455688	14.821757316589355	27.506214141845703	14.847031593322754
spikerbd-binder-100-nr2-run-1_result_5	32	PNLCPFGEVFNATRFASVYAWNRKRISNCVADYSVLYNSASFSTFKCYGVSPTKLNDLCFTNVYADSFVIRGDEVRQIAPGQTGKIADYNYKLPDDFTGCVIAWNSNNLDSKVGGNYNYLYRLFRKSNLKPFERDISTEIYQAGSTPCNGVEGFNCYFPLQSYGFQPTNGVGYQPYRVVVLSFELLHAPATVC:TPAKELLDEEEEDPDWEPFWKKFEDYPYNISYDLYLIAKTIYDAIKKKDSLTEEEKENRNLENEFRLKRVMEAVDEETRKELEKAWEEFKEKYKEELEKL	5.380374716955384	0.6463268814899383	74.08289337158203	0.636355996131897	14.632911682128906	27.10063362121582	15.268974304199219
spikerbd-binder-100-nr2-run-1_result_5	33	PNLCPFGEVFNATRFASVYAWNRKRISNCVADYSVLYNSASFSTFKCYGVSPTKLNDLCFTNVYADSFVIRGDEVRQIAPGQTGKIADYNYKLPDDFTGCVIAWNSNNLDSKVGGNYNYLYRLFRKSNLKPFERDISTEIYQAGSTPCNGVEGFNCYFPLQSYGFQPTNGVGYQPYRVVVLSFELLHAPATVC:TPAEELEDEEEEDPDWEPFWKKYEHLPFSISSDLYRIAEIIKYLIKKKDNVTEEEKKNLTLEANFRLKRVLDSLNEEQRKELLKDWEEWKKKNEEALKKI	9.276080080554314	0.44638122570081984	77.10096740722656	0.6346566677093506	14.81982707977295	27.37742042541504	17.069232940673828
spikerbd-binder-100-nr2-run-1_result_5	34	PNLCPFGEVFNATRFASVYAWNRKRISNCVADYSVLYNSASFSTFKCYGVSPTKLNDLCFTNVYADSFVIRGDEVRQIAPGQTGKIADYNYKLPDDFTGCVIAWNSNNLDSKVGGNYNYLYRLFRKSNLKPFERDISTEIYQAGSTPCNGVEGFNCYFPLQSYGFQPTNGVGYQPYRVVVLSFELLHAPATVC:KLAEDLEDEEEEDPDWKPFWEKWKDKPFNIAHDLYLIAKTIKWAIKKKDSISEEEKKNYELENEFRLKRVMEALNEEERKELEKDRKEFEEKYKEELESL	8.718827961541363	0.4764453679065657	75.59525299072266	0.6357779502868652	14.633566856384277	27.270912170410156	16.250789642333984
spikerbd-binder-100-nr2-run-1_result_5	35	PNLCPFGEVFNATRFASVYAWNRKRISNCVADYSVLYNSASFSTFKCYGVSPTKLNDLCFTNVYADSFVIRGDEVRQIAPGQTGKIADYNYKLPDDFTGCVIAWNSNNLDSKVGGNYNYLYRLFRKSNLKPFERDISTEIYQAGSTPCNGVEGFNCYFPLQSYGFQPTNGVGYQPYRVVVLSFELLHAPATVC:SPASEIELEEEEDPDWEPPWEKFKDLPLSISLDLARIFEIIKDAIKKKDSLSEEEKERRSLEAEERLKRVMEALDEKQREELEKALKEFFEKYKEELEKL	12.025847232283496	0.3211853718737423	73.74703216552734	0.6339406967163086	15.00289249420166	27.535995483398438	15.996344566345215
spikerbd-binder-100-nr2-run-1_result_5	36	PNLCPFGEVFNATRFASVYAWNRKRISNCVADYSVLYNSASFSTFKCYGVSPTKLNDLCFTNVYADSFVIRGDEVRQIAPGQTGKIADYNYKLPDDFTGCVIAWNSNNLDSKVGGNYNYLYRLFRKSNLKPFERDISTEIYQAGSTPCNGVEGFNCYFPLQSYGFQPTNGVGYQPYRVVVLSFELLHAPATVC:EPAEDLEEEEEEDPDWEPPWLKFKDYPFEIASDLYLIFKTIKYAIEKADSLTKEEKENLELEMKFRLDRVLSAVDEKTREELLKALEEFKEKYKEELEKL	10.035473871274585	0.5077784995627184	74.36445617675781	0.6339694261550903	14.775766372680664	27.256288528442383	13.648519515991211
spikerbd-binder-100-nr2-run-1_result_5	37	PNLCPFGEVFNATRFASVYAWNRKRISNCVADYSVLYNSASFSTFKCYGVSPTKLNDLCFTNVYADSFVIRGDEVRQIAPGQTGKIADYNYKLPDDFTGCVIAWNSNNLDSKVGGNYNYLYRLFRKSNLKPFERDISTEIYQAGSTPCNGVEGFNCYFPLQSYGFQPTNGVGYQPYRVVVLSFELLHAPATVC:KPAEEIEEEEEEDPDWEPPWKKYENYPLDISLDLYRIFETIKYLIEEKDNITEEEKKNRSLEMKFDLDRVLSKITEEERKKLLEDLEEFFKKNKEKLESI	10.18793200726845	0.46909715807141295	73.45967102050781	0.6345518231391907	15.025172233581543	27.520977020263672	15.171337127685547
spikerbd-binder-100-nr2-run-1_result_5	38	PNLCPFGEVFNATRFASVYAWNRKRISNCVADYSVLYNSASFSTFKCYGVSPTKLNDLCFTNVYADSFVIRGDEVRQIAPGQTGKIADYNYKLPDDFTGCVIAWNSNNLDSKVGGNYNYLYRLFRKSNLKPFERDISTEIYQAGSTPCNGVEGFNCYFPLQSYGFQPTNGVGYQPYRVVVLSFELLHAPATVC:EPAESIIKEEEEDEDWKPFWEKFSDLPFNISSDLYRIEETIYYLIKKKDSITEEEKKNYELENNFRLERVLNSLDEKTRKELLKAREEFYEKYKEEIEKL	10.40113087705588	0.47353936458125295	74.5064468383789	0.6357128024101257	14.660421371459961	27.17860984802246	13.370086669921875
spikerbd-binder-100-nr2-run-1_result_5	39	PNLCPFGEVFNATRFASVYAWNRKRISNCVADYSVLYNSASFSTFKCYGVSPTKLNDLCFTNVYADSFVIRGDEVRQIAPGQTGKIADYNYKLPDDFTGCVIAWNSNNLDSKVGGNYNYLYRLFRKSNLKPFERDISTEIYQAGSTPCNGVEGFNCYFPLQSYGFQPTNGVGYQPYRVVVLSFELLHAPATVC:ELAEDLTEEEEEDPDWEPPWLKFKDLPYDISSRLARIFETIKYFIKKKDNLTKEEIENYTLENKFDLERVLNSLNEEQRKELLKALKEFFEKNKEEIEKL	9.544552056466953	0.4411921009347646	65.58661651611328	0.6371426582336426	14.973678588867188	27.39656639099121	15.130258560180664
spikerbd-binder-100-nr2-run-1_result_5	40	PNLCPFGEVFNATRFASVYAWNRKRISNCVADYSVLYNSASFSTFKCYGVSPTKLNDLCFTNVYADSFVIRGDEVRQIAPGQTGKIADYNYKLPDDFTGCVIAWNSNNLDSKVGGNYNYLYRLFRKSNLKPFERDISTEIYQAGSTPCNGVEGFNCYFPLQSYGFQPTNGVGYQPYRVVVLSFELLHAPATVC:EPASFLEDKEEEDPDWKPFWEKYKDYPFSISSDLYRIAETIKWLIKQADNVTKEEKENLNLENEFRLKRVMEAVDEETRKKLEKDLEEWKEKNKEALEKV	8.602578300477342	0.504939028162997	74.67996215820312	0.6347430944442749	14.735014915466309	27.22864532470703	13.137838363647461
spikerbd-binder-100-nr2-run-1_result_5	41	PNLCPFGEVFNATRFASVYAWNRKRISNCVADYSVLYNSASFSTFKCYGVSPTKLNDLCFTNVYADSFVIRGDEVRQIAPGQTGKIADYNYKLPDDFTGCVIAWNSNNLDSKVGGNYNYLYRLFRKSNLKPFERDISTEIYQAGSTPCNGVEGFNCYFPLQSYGFQPTNGVGYQPYRVVVLSFELLHAPATVC:EPALENLEEEEEEEDWKPFWEKYKDKPFSISSDLYRIDEIIKYLIKKKDSISEEELKNLKLEMEFDLKRVMEALSEEERKALEADRKAFEEKYKEELEKL	11.40066454964055	0.4882739017590246	65.4471664428711	0.6323928833007812	15.418645858764648	27.753019332885742	18.75811195373535
spikerbd-binder-100-nr2-run-1_result_5	42	PNLCPFGEVFNATRFASVYAWNRKRISNCVADYSVLYNSASFSTFKCYGVSPTKLNDLCFTNVYADSFVIRGDEVRQIAPGQTGKIADYNYKLPDDFTGCVIAWNSNNLDSKVGGNYNYLYRLFRKSNLKPFERDISTEIYQAGSTPCNGVEGFNCYFPLQSYGFQPTNGVGYQPYRVVVLSFELLHAPATVC:EPAKSLLDKEEEDEDWEPFWLKYKDKPFNIASDLYRISQSILDAIKKKDNLTEEEKEIINLENEFRLKRVLNAINEEERKKLEEDRKEFFEKYKEELEKL	12.631313711912364	0.5553443973537208	53.51255798339844	0.6315308809280396	15.794672012329102	28.021385192871094	17.085460662841797
spikerbd-binder-100-nr2-run-1_result_5	43	PNLCPFGEVFNATRFASVYAWNRKRISNCVADYSVLYNSASFSTFKCYGVSPTKLNDLCFTNVYADSFVIRGDEVRQIAPGQTGKIADYNYKLPDDFTGCVIAWNSNNLDSKVGGNYNYLYRLFRKSNLKPFERDISTEIYQAGSTPCNGVEGFNCYFPLQSYGFQPTNGVGYQPYRVVVLSFELLHAPATVC:EPASELEEEEEEEEDWEPPWKKYAHLPFSISYDLYLIFRTIKDLIKKKDNVTEEEKKNRNLENEFRLERVLNSLDEETREKLLKDIEEFKEKHKEELEAI	13.099386675161892	0.5530859315861442	62.84973907470703	0.6334376335144043	15.583770751953125	27.84712028503418	17.69895362854004
spikerbd-binder-100-nr2-run-1_result_5	44	PNLCPFGEVFNATRFASVYAWNRKRISNCVADYSVLYNSASFSTFKCYGVSPTKLNDLCFTNVYADSFVIRGDEVRQIAPGQTGKIADYNYKLPDDFTGCVIAWNSNNLDSKVGGNYNYLYRLFRKSNLKPFERDISTEIYQAGSTPCNGVEGFNCYFPLQSYGFQPTNGVGYQPYRVVVLSFELLHAPATVC:KPAEELLEEEEDDPDWEPPWKKYSHLPFNIASDLYRIFETIKYAIKKKDKLTEEEKKRLELENKFRLERVLNSINEEEREKLLKDLKEFFEKNKEALEKL	10.72710024195976	0.481814958913271	75.90068817138672	0.6323362588882446	14.872138977050781	27.483997344970703	18.078201293945312
spikerbd-binder-100-nr2-run-1_result_5	45	PNLCPFGEVFNATRFASVYAWNRKRISNCVADYSVLYNSASFSTFKCYGVSPTKLNDLCFTNVYADSFVIRGDEVRQIAPGQTGKIADYNYKLPDDFTGCVIAWNSNNLDSKVGGNYNYLYRLFRKSNLKPFERDISTEIYQAGSTPCNGVEGFNCYFPLQSYGFQPTNGVGYQPYRVVVLSFELLHAPATVC:EPASYNLDEEDEDPDWEPPWLKFKDLPFSISSDLYNIFKTIKEMIKKKDSITEEEKKNRTLQMEFDLKRVLDALNEEQRKELLKALEEFFEKYKEELEKL	4.417179451427101	0.7256179397225738	76.01471710205078	0.6386644840240479	14.522302627563477	26.812076568603516	15.623851776123047
[truncated: 2,554 more rows]
