# Supplementary material for: AlphaDesign: a de novo protein design framework based on AlphaFold
Source: Mol Syst Biol. 2025 Jun 17;21(9):1166–89. doi: 10.1038/s44320-025-00119-z (PMC12405559; doi:10.1038/s44320-025-00119-z)
Supplement: Supplementary file 8 — Source data Fig. 6 [file 44320_2025_119_MOESM8_ESM.zip › Figure_6/6DandE/rf-pd1-50-af2-scores.csv]

name	index	sequence	sc_rmsd	sc_tm	plddt	ptm	ipae	mpae
design_0	0	SLEELLKELEEGRKKAEELLKKLSEERAREAEERKRREEEEERRREEELR:RSLTFYPAWLTVSEGANATFTCSLSNWSEDLMLNWNRLSPSNQTEKQAAFSNGLSQPVQDARFQIIQLPNRHDFHMNILDTRRNDSGIYLCGAISLHPKAKIEESPGAELVVTERI	7.573133938208535	0.453748778824343	92.936806	0.6286673	27.265223	16.951973
design_0	1	EEEEELKELEEGLKKAEELLKELSAKRAAEAEEAARAAALAAELEALLAA:RSLTFYPAWLTVSEGANATFTCSLSNWSEDLMLNWNRLSPSNQTEKQAAFSNGLSQPVQDARFQIIQLPNRHDFHMNILDTRRNDSGIYLCGAISLHPKAKIEESPGAELVVTERI	8.844530087939459	0.35639178847861797	84.75775	0.62793446	27.007277	17.556839
design_0	2	SEEEEREELERGREEAERLLAELSARRAAAAAAAAAAAAAAAAAAAELAR:RSLTFYPAWLTVSEGANATFTCSLSNWSEDLMLNWNRLSPSNQTEKQAAFSNGLSQPVQDARFQIIQLPNRHDFHMNILDTRRNDSGIYLCGAISLHPKAKIEESPGAELVVTERI	10.048631616548816	0.3278745425580144	89.55794	0.62376463	26.369295	18.169868
design_0	3	SLEELLRRLEEGRRKAEELLAQLSAQRAAAAAAAAAAAAAAARALEELLR:RSLTFYPAWLTVSEGANATFTCSLSNWSEDLMLNWNRLSPSNQTEKQAAFSNGLSQPVQDARFQIIQLPNRHDFHMNILDTRRNDSGIYLCGAISLHPKAKIEESPGAELVVTERI	20.883579963934388	0.1356907130371244	92.211235	0.62649983	26.448095	16.405365
design_0	4	ALEEELAALAAGREEAEALLAERSAERAREAEEERRRREEEELLERLERE:RSLTFYPAWLTVSEGANATFTCSLSNWSEDLMLNWNRLSPSNQTEKQAAFSNGLSQPVQDARFQIIQLPNRHDFHMNILDTRRNDSGIYLCGAISLHPKAKIEESPGAELVVTERI	6.626897962229818	0.48573283996938843	85.28175	0.6261957	27.524042	17.931538
design_0	5	MEEEEREELERGREEAERLLAELSEKRAAEAAAAAELAAAAAAALAAALA:RSLTFYPAWLTVSEGANATFTCSLSNWSEDLMLNWNRLSPSNQTEKQAAFSNGLSQPVQDARFQIIQLPNRHDFHMNILDTRRNDSGIYLCGAISLHPKAKIEESPGAELVVTERI	13.291536259154743	0.24659379086745706	87.491905	0.62403965	26.811327	17.10988
design_0	6	SLLEKLKELEEGRKKAEELLKKLSEERAKAAEEARREAEKRRREELERLR:RSLTFYPAWLTVSEGANATFTCSLSNWSEDLMLNWNRLSPSNQTEKQAAFSNGLSQPVQDARFQIIQLPNRHDFHMNILDTRRNDSGIYLCGAISLHPKAKIEESPGAELVVTERI	6.880891247139863	0.4991670014674025	90.92374	0.62804544	27.20166	17.342089
design_0	7	SLEELLKELEEGRKKAEELLKKSSEERARAAREAAERARREEELRRLLEE:RSLTFYPAWLTVSEGANATFTCSLSNWSEDLMLNWNRLSPSNQTEKQAAFSNGLSQPVQDARFQIIQLPNRHDFHMNILDTRRNDSGIYLCGAISLHPKAKIEESPGAELVVTERI	6.419150206859473	0.4619301562590721	87.07467	0.6291847	27.127668	16.616756
design_0	8	AEAAEAAALAAGAAEAAALQAQLSAERAAAAAAAAAAAAAAALAEELARR:RSLTFYPAWLTVSEGANATFTCSLSNWSEDLMLNWNRLSPSNQTEKQAAFSNGLSQPVQDARFQIIQLPNRHDFHMNILDTRRNDSGIYLCGAISLHPKAKIEESPGAELVVTERI	9.368711201708903	0.31891723648471604	89.39332	0.6217096	26.659023	17.48446
design_0	9	SLLEELEELLKGREEAEKLLAEASAKRAAAAAAAAAAAAAAAAEEAARLA:RSLTFYPAWLTVSEGANATFTCSLSNWSEDLMLNWNRLSPSNQTEKQAAFSNGLSQPVQDARFQIIQLPNRHDFHMNILDTRRNDSGIYLCGAISLHPKAKIEESPGAELVVTERI	6.288597103097833	0.5255161910750334	83.36989	0.62323976	26.676746	16.489162
design_0	10	SLEELLKELEEGRKRAEALLAEASARRAAEAAAAAAAAAAEAARREAELA:RSLTFYPAWLTVSEGANATFTCSLSNWSEDLMLNWNRLSPSNQTEKQAAFSNGLSQPVQDARFQIIQLPNRHDFHMNILDTRRNDSGIYLCGAISLHPKAKIEESPGAELVVTERI	7.969477531599518	0.38574583416462876	91.120346	0.62726605	26.78347	15.910562
design_0	11	MEEEEEEELRKGREEAEKLLAELSAKRAAAAAAAAAAAAAEAAAAAAAAA:RSLTFYPAWLTVSEGANATFTCSLSNWSEDLMLNWNRLSPSNQTEKQAAFSNGLSQPVQDARFQIIQLPNRHDFHMNILDTRRNDSGIYLCGAISLHPKAKIEESPGAELVVTERI	7.5214934377231835	0.43164906989552715	83.445114	0.6133014	26.152931	18.021944
design_0	12	EEEEEERELEEGLEKAEELLAKRSAERAAAAAAAAAAAAEAALAAAAAAA:RSLTFYPAWLTVSEGANATFTCSLSNWSEDLMLNWNRLSPSNQTEKQAAFSNGLSQPVQDARFQIIQLPNRHDFHMNILDTRRNDSGIYLCGAISLHPKAKIEESPGAELVVTERI	10.058010944138564	0.301998398257212	84.36113	0.62301594	25.91981	16.97816
design_0	13	SLLEELEELEKGRKEAEELLAKASAERAAAAAAARAAAAAAAAAAAAAAA:RSLTFYPAWLTVSEGANATFTCSLSNWSEDLMLNWNRLSPSNQTEKQAAFSNGLSQPVQDARFQIIQLPNRHDFHMNILDTRRNDSGIYLCGAISLHPKAKIEESPGAELVVTERI	7.470336176789284	0.4264244690803486	84.29758	0.62173104	26.2735	16.08207
design_0	14	SLLAELAELAAGRAQAEALLAALSAQRAAAAAAAAAAAAAAAAAAAAAAA:RSLTFYPAWLTVSEGANATFTCSLSNWSEDLMLNWNRLSPSNQTEKQAAFSNGLSQPVQDARFQIIQLPNRHDFHMNILDTRRNDSGIYLCGAISLHPKAKIEESPGAELVVTERI	7.642639379719493	0.4127136778978051	86.92572	0.6115879	26.870098	16.868954
design_0	15	SLEEELEELEKGREEAEKLLAELSAERAAAAAAAAEAARRRELEELLRRL:RSLTFYPAWLTVSEGANATFTCSLSNWSEDLMLNWNRLSPSNQTEKQAAFSNGLSQPVQDARFQIIQLPNRHDFHMNILDTRRNDSGIYLCGAISLHPKAKIEESPGAELVVTERI	9.546572866027416	0.33966007046225904	88.60855	0.62756467	27.199123	16.686218
design_0	16	SLLQELLERLQGLLEAQKLLAQRSAERAAAAAAAAAAAAAEAAALAEALA:RSLTFYPAWLTVSEGANATFTCSLSNWSEDLMLNWNRLSPSNQTEKQAAFSNGLSQPVQDARFQIIQLPNRHDFHMNILDTRRNDSGIYLCGAISLHPKAKIEESPGAELVVTERI	7.188591284427149	0.41968672212419494	90.6648	0.62357324	26.572811	15.757449
design_0	17	SLLEELAELAEGAAQAAALLAEASAKRAAAAAAAAAAAAAAALAAAAAAA:RSLTFYPAWLTVSEGANATFTCSLSNWSEDLMLNWNRLSPSNQTEKQAAFSNGLSQPVQDARFQIIQLPNRHDFHMNILDTRRNDSGIYLCGAISLHPKAKIEESPGAELVVTERI	5.717120796077794	0.5439508120800133	83.84082	0.6152172	26.586477	15.878211
design_0	18	ELEELLEELEEGREEAEELLAKLSAERAAAAAAAAAAAAAEALAAAAAAA:RSLTFYPAWLTVSEGANATFTCSLSNWSEDLMLNWNRLSPSNQTEKQAAFSNGLSQPVQDARFQIIQLPNRHDFHMNILDTRRNDSGIYLCGAISLHPKAKIEESPGAELVVTERI	5.900745553058454	0.5307430319533403	84.36293	0.6203412	26.749514	17.334414
design_0	19	SLLAELAARAAGAAEAAALLAQLSAERAAAAAAAAAEAAERARRLEEELR:RSLTFYPAWLTVSEGANATFTCSLSNWSEDLMLNWNRLSPSNQTEKQAAFSNGLSQPVQDARFQIIQLPNRHDFHMNILDTRRNDSGIYLCGAISLHPKAKIEESPGAELVVTERI	7.162515616627065	0.43779206451395575	86.343124	0.62411404	27.103233	17.42866
design_0	20	SLLEELEELEEGREEAEELLAQLSAERARAAAEAAAEAARAAAEAERAAA:RSLTFYPAWLTVSEGANATFTCSLSNWSEDLMLNWNRLSPSNQTEKQAAFSNGLSQPVQDARFQIIQLPNRHDFHMNILDTRRNDSGIYLCGAISLHPKAKIEESPGAELVVTERI	6.346578770288746	0.4990163507439689	83.74799	0.6274048	26.901445	17.082949
design_0	21	SEEERREELERGREEAEALLAQRSAERAAAAAAAAAAAAAAAAAAAAALA:RSLTFYPAWLTVSEGANATFTCSLSNWSEDLMLNWNRLSPSNQTEKQAAFSNGLSQPVQDARFQIIQLPNRHDFHMNILDTRRNDSGIYLCGAISLHPKAKIEESPGAELVVTERI	11.24520218654826	0.27929395988898514	88.28332	0.6218473	26.24593	17.020689
design_0	22	SLEELLRELEEGRREAEELLAQRSAERAAAAAAAAAAAAEAAAAEAARAA:RSLTFYPAWLTVSEGANATFTCSLSNWSEDLMLNWNRLSPSNQTEKQAAFSNGLSQPVQDARFQIIQLPNRHDFHMNILDTRRNDSGIYLCGAISLHPKAKIEESPGAELVVTERI	8.275054553232328	0.3679424160374631	91.54248	0.6260172	26.508156	16.290165
design_0	23	SLLEELLELEKGREEAEKLLEELSAKRAAEAAAAAAAARAAEEERLRALA:RSLTFYPAWLTVSEGANATFTCSLSNWSEDLMLNWNRLSPSNQTEKQAAFSNGLSQPVQDARFQIIQLPNRHDFHMNILDTRRNDSGIYLCGAISLHPKAKIEESPGAELVVTERI	8.319552707992408	0.3884068148185858	83.5045	0.6259007	27.13618	17.427748
design_0	24	SLLEKLLELLKGLLEAEKLAAQRSAERAAAAERAREEARRRAEELRRELE:RSLTFYPAWLTVSEGANATFTCSLSNWSEDLMLNWNRLSPSNQTEKQAAFSNGLSQPVQDARFQIIQLPNRHDFHMNILDTRRNDSGIYLCGAISLHPKAKIEESPGAELVVTERI	6.736674283366762	0.4238895500876293	85.72018	0.6314435	26.360325	15.991053
design_0	25	SEEEERRELEEGRRQAEELLAELSAKRAAEAAAARARAEEEERRRREELE:RSLTFYPAWLTVSEGANATFTCSLSNWSEDLMLNWNRLSPSNQTEKQAAFSNGLSQPVQDARFQIIQLPNRHDFHMNILDTRRNDSGIYLCGAISLHPKAKIEESPGAELVVTERI	5.125221716980048	0.6299033879722384	90.22012	0.62933946	26.924713	17.256222
design_0	26	SEEEERRRLEEGRREAERLLAEASAARAAAAAAAAAAAAAAAAAAAAAAA:RSLTFYPAWLTVSEGANATFTCSLSNWSEDLMLNWNRLSPSNQTEKQAAFSNGLSQPVQDARFQIIQLPNRHDFHMNILDTRRNDSGIYLCGAISLHPKAKIEESPGAELVVTERI	10.485033455019773	0.3085630238436019	88.803185	0.6216001	26.056128	16.729923
design_0	27	MEELERKELEEGRREAEELLAALSAARAAAAAEAAAAAAAAAAEEALAAA:RSLTFYPAWLTVSEGANATFTCSLSNWSEDLMLNWNRLSPSNQTEKQAAFSNGLSQPVQDARFQIIQLPNRHDFHMNILDTRRNDSGIYLCGAISLHPKAKIEESPGAELVVTERI	8.072457904838028	0.41093521105656633	86.85166	0.62294185	26.694258	17.432604
design_0	28	SLLKELEELLKGREEAERLLAERSAERAAAAAAAAAEAAAAALAEEEALR:RSLTFYPAWLTVSEGANATFTCSLSNWSEDLMLNWNRLSPSNQTEKQAAFSNGLSQPVQDARFQIIQLPNRHDFHMNILDTRRNDSGIYLCGAISLHPKAKIEESPGAELVVTERI	8.202485637157249	0.38788170635055225	88.02937	0.6255617	26.823357	16.45792
design_0	29	SLLEELAELAAGLAEAAALLAEASARRAAEAAAAAERAAAEAARLAEELA:RSLTFYPAWLTVSEGANATFTCSLSNWSEDLMLNWNRLSPSNQTEKQAAFSNGLSQPVQDARFQIIQLPNRHDFHMNILDTRRNDSGIYLCGAISLHPKAKIEESPGAELVVTERI	7.22370408996219	0.4251781813677335	92.73732	0.626024	26.639977	16.697855
design_0	30	SLEEELKELLEGLEKAEKLLAELSAKRAAEAEAARRAAELAAALERAERE:RSLTFYPAWLTVSEGANATFTCSLSNWSEDLMLNWNRLSPSNQTEKQAAFSNGLSQPVQDARFQIIQLPNRHDFHMNILDTRRNDSGIYLCGAISLHPKAKIEESPGAELVVTERI	6.733565305147108	0.437475263669069	88.65849	0.628567	26.91617	18.310772
design_0	31	MEEERRRELEEGRRQAEALLAELSAKRAAAAAAAKAAAAEEELRRAAELA:RSLTFYPAWLTVSEGANATFTCSLSNWSEDLMLNWNRLSPSNQTEKQAAFSNGLSQPVQDARFQIIQLPNRHDFHMNILDTRRNDSGIYLCGAISLHPKAKIEESPGAELVVTERI	8.548416457378138	0.41965716656069013	86.79736	0.6275648	27.114143	15.715118
design_1	0	SEEEARRARLAEANAAAAARAAEQSAALAAADEAARRAAEEAARRLAELA:RSLTFYPAWLTVSEGANATFTCSLSNWSEDLMLNWNRLSPSNQTEKQAAFSNGLSQPVQDARFQIIQLPNRHDFHMNILDTRRNDSGIYLCGAISLHPKAKIEESPGAELVVTERI	9.765104489200393	0.30252699813320644	91.1761	0.6285394	26.47273	17.775158
design_1	1	SELEARKKRLEEANKKAAERAKKLSEELEKKWEEEEEKKKKEEELEKKKK:RSLTFYPAWLTVSEGANATFTCSLSNWSEDLMLNWNRLSPSNQTEKQAAFSNGLSQPVQDARFQIIQLPNRHDFHMNILDTRRNDSGIYLCGAISLHPKAKIEESPGAELVVTERI	0.884761289310247	0.9690950207407535	85.83323	0.7726401	10.93572	2.1769648
design_1	2	AEREARLARLAEANAKAAQRAAEQSAALEAAYQALQELLAALLELLRRLA:RSLTFYPAWLTVSEGANATFTCSLSNWSEDLMLNWNRLSPSNQTEKQAAFSNGLSQPVQDARFQIIQLPNRHDFHMNILDTRRNDSGIYLCGAISLHPKAKIEESPGAELVVTERI	11.621855228879298	0.23978801335368816	91.193886	0.6257501	26.853891	18.116581
design_1	3	AAAAARLAALAAANAAAAARAAAQSAALAAAYEAAKAAAEAAALAALLEA:RSLTFYPAWLTVSEGANATFTCSLSNWSEDLMLNWNRLSPSNQTEKQAAFSNGLSQPVQDARFQIIQLPNRHDFHMNILDTRRNDSGIYLCGAISLHPKAKIEESPGAELVVTERI	15.115093224587282	0.17450419292254407	90.16068	0.6199489	26.591866	19.254469
design_1	4	AAAAARAAALAAANAAAAARAAEESARLEAEYEERKEREKRLKEELERLE:RSLTFYPAWLTVSEGANATFTCSLSNWSEDLMLNWNRLSPSNQTEKQAAFSNGLSQPVQDARFQIIQLPNRHDFHMNILDTRRNDSGIYLCGAISLHPKAKIEESPGAELVVTERI	8.019220583995402	0.40643836319595456	89.97457	0.6262311	26.569128	18.065655
design_1	5	AAAAARAARLAAANAAAAAAAAARSAALAAAYEAKQAEEAARRAEEEARR:RSLTFYPAWLTVSEGANATFTCSLSNWSEDLMLNWNRLSPSNQTEKQAAFSNGLSQPVQDARFQIIQLPNRHDFHMNILDTRRNDSGIYLCGAISLHPKAKIEESPGAELVVTERI	6.909953575178634	0.4862701105889334	89.83451	0.6240032	26.398783	16.905312
design_1	6	AAAAARQAALAAANAAARRRAEELSAALSAAYEAAKKAEEELKKLLEELE:RSLTFYPAWLTVSEGANATFTCSLSNWSEDLMLNWNRLSPSNQTEKQAAFSNGLSQPVQDARFQIIQLPNRHDFHMNILDTRRNDSGIYLCGAISLHPKAKIEESPGAELVVTERI	10.13760070369238	0.3435299848036028	90.05572	0.6269753	26.335993	17.989748
design_1	7	AAAAARAARLAAANAAARERARRLSEELEAEYRRRKEEEEARRELEEKLR:RSLTFYPAWLTVSEGANATFTCSLSNWSEDLMLNWNRLSPSNQTEKQAAFSNGLSQPVQDARFQIIQLPNRHDFHMNILDTRRNDSGIYLCGAISLHPKAKIEESPGAELVVTERI	8.686627316426366	0.3812831751934437	90.28439	0.626946	26.798552	17.940578
design_1	8	AEEAARLARLAEANAKAKERAKKESEKLSKEYEKEKEEKEKEEKLKKELE:RSLTFYPAWLTVSEGANATFTCSLSNWSEDLMLNWNRLSPSNQTEKQAAFSNGLSQPVQDARFQIIQLPNRHDFHMNILDTRRNDSGIYLCGAISLHPKAKIEESPGAELVVTERI	7.922282483045653	0.4377651217512671	88.8599	0.6282127	26.81881	17.036114
design_1	9	AAAAARAAALAAANAAARERAKKESEELEKKYEEEEKEKKELEELKKKLE:RSLTFYPAWLTVSEGANATFTCSLSNWSEDLMLNWNRLSPSNQTEKQAAFSNGLSQPVQDARFQIIQLPNRHDFHMNILDTRRNDSGIYLCGAISLHPKAKIEESPGAELVVTERI	6.901143478094867	0.46522370754159165	86.52832	0.6280002	26.570864	16.885319
design_1	10	AEAAARAARLAAANAAAAARAAELSKKLEEEYLAEKKEEELKKKLEELLK:RSLTFYPAWLTVSEGANATFTCSLSNWSEDLMLNWNRLSPSNQTEKQAAFSNGLSQPVQDARFQIIQLPNRHDFHMNILDTRRNDSGIYLCGAISLHPKAKIEESPGAELVVTERI	7.9268976330931755	0.4095602420790712	85.49269	0.6258825	26.768616	17.111647
design_1	11	SALAARAAALAAANAAAAERAAKLSKELEEEYEKKKEEEEKLKKEEEEKK:RSLTFYPAWLTVSEGANATFTCSLSNWSEDLMLNWNRLSPSNQTEKQAAFSNGLSQPVQDARFQIIQLPNRHDFHMNILDTRRNDSGIYLCGAISLHPKAKIEESPGAELVVTERI	7.262430291967688	0.4541127313159895	87.756226	0.62549746	26.657536	16.9124
design_1	12	AEAAARQARLAAANAAAAARAAEESARLAAEYEEALRRALEELEERLKRL:RSLTFYPAWLTVSEGANATFTCSLSNWSEDLMLNWNRLSPSNQTEKQAAFSNGLSQPVQDARFQIIQLPNRHDFHMNILDTRRNDSGIYLCGAISLHPKAKIEESPGAELVVTERI	11.435379378763598	0.2319344722299413	91.431366	0.6261287	26.49498	17.186682
design_1	13	AEAAARLARLAAANAAAAAAAAAQSAALEAADAAAKAAAAAAALLEALLA:RSLTFYPAWLTVSEGANATFTCSLSNWSEDLMLNWNRLSPSNQTEKQAAFSNGLSQPVQDARFQIIQLPNRHDFHMNILDTRRNDSGIYLCGAISLHPKAKIEESPGAELVVTERI	7.135882112807633	0.4689014523937939	89.023125	0.6193982	26.637625	17.090786
design_1	14	AAAAARAAALAAANAAAAARAAELSAKLEAEWREEEEERRRREEEEEERR:RSLTFYPAWLTVSEGANATFTCSLSNWSEDLMLNWNRLSPSNQTEKQAAFSNGLSQPVQDARFQIIQLPNRHDFHMNILDTRRNDSGIYLCGAISLHPKAKIEESPGAELVVTERI	8.581980985139518	0.383909482885196	90.61667	0.624124	26.525282	18.978117
design_1	15	AEAAARAARLAAANAAAAARAAQQSAELEAAWEAAKAEEAARKELEEKLR:RSLTFYPAWLTVSEGANATFTCSLSNWSEDLMLNWNRLSPSNQTEKQAAFSNGLSQPVQDARFQIIQLPNRHDFHMNILDTRRNDSGIYLCGAISLHPKAKIEESPGAELVVTERI	8.16352033727141	0.41683451814847244	88.69505	0.62519795	26.679718	17.786026
design_1	16	SSLAARLARLAAANAAAAERAAKQSAELAAAYEAAEEEERRRREEEERRR:RSLTFYPAWLTVSEGANATFTCSLSNWSEDLMLNWNRLSPSNQTEKQAAFSNGLSQPVQDARFQIIQLPNRHDFHMNILDTRRNDSGIYLCGAISLHPKAKIEESPGAELVVTERI	12.576338855526316	0.1699405833221631	90.32139	0.62434447	26.887453	17.162441
design_1	17	AEAEARAARLAAANAAARERAEKLSKELEEKYEELKKKLKELLELLKKLA:RSLTFYPAWLTVSEGANATFTCSLSNWSEDLMLNWNRLSPSNQTEKQAAFSNGLSQPVQDARFQIIQLPNRHDFHMNILDTRRNDSGIYLCGAISLHPKAKIEESPGAELVVTERI	9.930992801596872	0.34829429854262073	90.12306	0.62612885	26.77115	18.32896
design_1	18	AEAAARAARLAEANAAAAERAKAESERLEAEWRRRQEEEERRRREEEERR:RSLTFYPAWLTVSEGANATFTCSLSNWSEDLMLNWNRLSPSNQTEKQAAFSNGLSQPVQDARFQIIQLPNRHDFHMNILDTRRNDSGIYLCGAISLHPKAKIEESPGAELVVTERI	9.059640033577514	0.32413762035016197	90.89265	0.6274482	26.796041	16.409985
design_1	19	AEAAARAARLAAANAAAAARAAELSAKLEKEWEEKKEKEEEEKRLEEELE:RSLTFYPAWLTVSEGANATFTCSLSNWSEDLMLNWNRLSPSNQTEKQAAFSNGLSQPVQDARFQIIQLPNRHDFHMNILDTRRNDSGIYLCGAISLHPKAKIEESPGAELVVTERI	8.049010831735469	0.397537838028295	88.47326	0.6247165	26.61285	17.645855
design_1	20	AAAAARAAALAAANAAAAARAAEESARLSAEYEAKKAEEEALKKELEEKK:RSLTFYPAWLTVSEGANATFTCSLSNWSEDLMLNWNRLSPSNQTEKQAAFSNGLSQPVQDARFQIIQLPNRHDFHMNILDTRRNDSGIYLCGAISLHPKAKIEESPGAELVVTERI	8.156661037793164	0.40847525479755803	87.84476	0.6255854	26.329908	18.295761
design_1	21	SAAAARAARLAAANAAAAENAAKQSALLEEEYKKKKEEEEKLKEELKKLL:RSLTFYPAWLTVSEGANATFTCSLSNWSEDLMLNWNRLSPSNQTEKQAAFSNGLSQPVQDARFQIIQLPNRHDFHMNILDTRRNDSGIYLCGAISLHPKAKIEESPGAELVVTERI	7.8758953527071816	0.42208900730392795	87.87929	0.6271373	26.489473	16.605705
design_1	22	SEEEERRRRLEEANRKARERAEELSEELEKKYEEEKEKEEEEKKLEELKK:RSLTFYPAWLTVSEGANATFTCSLSNWSEDLMLNWNRLSPSNQTEKQAAFSNGLSQPVQDARFQIIQLPNRHDFHMNILDTRRNDSGIYLCGAISLHPKAKIEESPGAELVVTERI	8.620307383824374	0.391806569872186	91.71109	0.62924635	26.883066	17.2426
design_1	23	AAAAARAARLAEANAAAAAAAAQRSAELEAAYRAAREAEAAAKRLLEELE:RSLTFYPAWLTVSEGANATFTCSLSNWSEDLMLNWNRLSPSNQTEKQAAFSNGLSQPVQDARFQIIQLPNRHDFHMNILDTRRNDSGIYLCGAISLHPKAKIEESPGAELVVTERI	9.361548623539825	0.34804391264589496	90.3966	0.6271213	26.3911	15.996652
design_1	24	SELEARLRRLAEANEAARKRAEEESEELEEEWEEEEEEEEEEEEEEEEEE:RSLTFYPAWLTVSEGANATFTCSLSNWSEDLMLNWNRLSPSNQTEKQAAFSNGLSQPVQDARFQIIQLPNRHDFHMNILDTRRNDSGIYLCGAISLHPKAKIEESPGAELVVTERI	7.140688992815097	0.5002055647990171	87.35819	0.6279099	26.527838	16.47993
design_1	25	SAAAARAARLAAANAAARARAAEESAALAAAYEAALKEAAEALEKELEER:RSLTFYPAWLTVSEGANATFTCSLSNWSEDLMLNWNRLSPSNQTEKQAAFSNGLSQPVQDARFQIIQLPNRHDFHMNILDTRRNDSGIYLCGAISLHPKAKIEESPGAELVVTERI	9.159289766279532	0.36635987494165645	88.0918	0.62589115	26.581629	18.9906
design_1	26	AEEEARRARLAEANAAAAARAAEQSAALAAAAAAAAAAAAAEAAEAAAAA:RSLTFYPAWLTVSEGANATFTCSLSNWSEDLMLNWNRLSPSNQTEKQAAFSNGLSQPVQDARFQIIQLPNRHDFHMNILDTRRNDSGIYLCGAISLHPKAKIEESPGAELVVTERI	9.14064493096903	0.3134676593554759	89.06029	0.6235453	25.99206	17.363724
design_1	27	SELEARRRRLEEANAAAKKRAAEQSEKLEKAYEEKKEEEEREKEEKEEEE:RSLTFYPAWLTVSEGANATFTCSLSNWSEDLMLNWNRLSPSNQTEKQAAFSNGLSQPVQDARFQIIQLPNRHDFHMNILDTRRNDSGIYLCGAISLHPKAKIEESPGAELVVTERI	1.091310432205754	0.9541679799724099	83.49703	0.68769604	18.424906	5.560582
design_1	28	AAAAARAARLAAANAAAAAAAAAQSAAAEAAWAAAQAAAAAAAEAAAAAA:RSLTFYPAWLTVSEGANATFTCSLSNWSEDLMLNWNRLSPSNQTEKQAAFSNGLSQPVQDARFQIIQLPNRHDFHMNILDTRRNDSGIYLCGAISLHPKAKIEESPGAELVVTERI	9.404305345682143	0.3026643386019853	87.81828	0.6177177	26.001528	17.270746
design_1	29	SEEEARRARLEAANAAARARAAEQSAALAAAYEAAKEEARRAEEERRRLE:RSLTFYPAWLTVSEGANATFTCSLSNWSEDLMLNWNRLSPSNQTEKQAAFSNGLSQPVQDARFQIIQLPNRHDFHMNILDTRRNDSGIYLCGAISLHPKAKIEESPGAELVVTERI	10.526850616260816	0.25646289470284905	90.26896	0.6287254	26.491505	15.905867
design_1	30	SAAAARAAALAAANAAAAERAAAESAALAAAYEAAKAAAAAALETLARLL:RSLTFYPAWLTVSEGANATFTCSLSNWSEDLMLNWNRLSPSNQTEKQAAFSNGLSQPVQDARFQIIQLPNRHDFHMNILDTRRNDSGIYLCGAISLHPKAKIEESPGAELVVTERI	14.557691105489003	0.1524383063885438	91.0768	0.6237793	26.56511	19.422384
design_1	31	AEAAARAAALAAANAAAAAAAAAQSAALAAAYEAALAAAAALLAALAAAL:RSLTFYPAWLTVSEGANATFTCSLSNWSEDLMLNWNRLSPSNQTEKQAAFSNGLSQPVQDARFQIIQLPNRHDFHMNILDTRRNDSGIYLCGAISLHPKAKIEESPGAELVVTERI	15.084503029132073	0.16555277963021886	90.50419	0.6165192	26.394484	18.454033
design_10	0	SEVREKALEVLKELSEKAEEQAKKDPERAEEILKKAREEAIAKITEITQS:RSLTFYPAWLTVSEGANATFTCSLSNWSEDLMLNWNRLSPSNQTEKQAAFSNGLSQPVQDARFQIIQLPNRHDFHMNILDTRRNDSGIYLCGAISLHPKAKIEESPGAELVVTERI	8.66801785702445	0.3619040212113387	89.13007	0.6265333	27.364632	18.411669
design_10	1	SEVREKSLEVLKELSEKAEEKAKEDPERAEEILEEARKEAAEKITELTQS:RSLTFYPAWLTVSEGANATFTCSLSNWSEDLMLNWNRLSPSNQTEKQAAFSNGLSQPVQDARFQIIQLPNRHDFHMNILDTRRNDSGIYLCGAISLHPKAKIEESPGAELVVTERI	8.718659669001669	0.3555128147409373	89.55578	0.6254695	27.335924	17.829435
design_10	2	SSVREEALRVLKRLSEEAERLAKEDPERKEEILEEARRRAAEEITRLTQS:RSLTFYPAWLTVSEGANATFTCSLSNWSEDLMLNWNRLSPSNQTEKQAAFSNGLSQPVQDARFQIIQLPNRHDFHMNILDTRRNDSGIYLCGAISLHPKAKIEESPGAELVVTERI	9.20555811214503	0.31802177413892185	88.758766	0.62612975	27.11821	17.748714
design_10	3	SEVRQKALEVVKKLSEEAEKKAKEDPEKKEEILEEAREKAAEEITRLTQS:RSLTFYPAWLTVSEGANATFTCSLSNWSEDLMLNWNRLSPSNQTEKQAAFSNGLSQPVQDARFQIIQLPNRHDFHMNILDTRRNDSGIYLCGAISLHPKAKIEESPGAELVVTERI	6.916004019479943	0.4534322362571961	89.07977	0.6256335	27.40587	17.232525
design_10	4	SEVRQKALEKLKELSKEAEEKAKEDPERKEEILKEAKEKAAEEITKLTQS:RSLTFYPAWLTVSEGANATFTCSLSNWSEDLMLNWNRLSPSNQTEKQAAFSNGLSQPVQDARFQIIQLPNRHDFHMNILDTRRNDSGIYLCGAISLHPKAKIEESPGAELVVTERI	8.120760873430298	0.37918066109043413	85.13548	0.62640065	27.596428	18.18264
design_10	5	SETRKKIEEVVARLSKEAEERAAAEPEKAAEILEQAAQEAAEKATAITLS:RSLTFYPAWLTVSEGANATFTCSLSNWSEDLMLNWNRLSPSNQTEKQAAFSNGLSQPVQDARFQIIQLPNRHDFHMNILDTRRNDSGIYLCGAISLHPKAKIEESPGAELVVTERI	6.5480281141497185	0.500706278367901	89.70135	0.6234245	27.489311	17.687649
design_10	6	SEVRKKAEEVLKELSEKAEEEAKKNPEKKEEILKKAKEEAAEKITELTLS:RSLTFYPAWLTVSEGANATFTCSLSNWSEDLMLNWNRLSPSNQTEKQAAFSNGLSQPVQDARFQIIQLPNRHDFHMNILDTRRNDSGIYLCGAISLHPKAKIEESPGAELVVTERI	8.485948681078435	0.35411616268356183	87.61711	0.6269758	27.43923	18.673359
design_10	7	SEVREKSLEKVKELSEKAEEEAKKDPERKEEILKKAAEEAAAEITAITQS:RSLTFYPAWLTVSEGANATFTCSLSNWSEDLMLNWNRLSPSNQTEKQAAFSNGLSQPVQDARFQIIQLPNRHDFHMNILDTRRNDSGIYLCGAISLHPKAKIEESPGAELVVTERI	7.281746872814283	0.42553846877707474	84.89635	0.6251555	27.53435	17.591675
design_10	8	SEVREKALEKLKELSERAEEEAKRNPEKAEEIKEKAREEAAKEITRITQS:RSLTFYPAWLTVSEGANATFTCSLSNWSEDLMLNWNRLSPSNQTEKQAAFSNGLSQPVQDARFQIIQLPNRHDFHMNILDTRRNDSGIYLCGAISLHPKAKIEESPGAELVVTERI	7.954958286950936	0.3802896071642486	87.388725	0.6258581	27.470282	17.793623
design_10	9	SEVREQAEKVLAELSEKAEKEAAENPEKAEEIKKEAAEKAAEAITAITQA:RSLTFYPAWLTVSEGANATFTCSLSNWSEDLMLNWNRLSPSNQTEKQAAFSNGLSQPVQDARFQIIQLPNRHDFHMNILDTRRNDSGIYLCGAISLHPKAKIEESPGAELVVTERI	9.046230568720347	0.3185286904445017	71.697754	0.62896156	27.406902	18.704475
design_10	10	SEVREKALEVLKELSEEAEKLAKEDPEKAEEIYEEAKQKAAEKITELTLS:RSLTFYPAWLTVSEGANATFTCSLSNWSEDLMLNWNRLSPSNQTEKQAAFSNGLSQPVQDARFQIIQLPNRHDFHMNILDTRRNDSGIYLCGAISLHPKAKIEESPGAELVVTERI	6.533765084356328	0.5018222923582037	88.39566	0.62429523	27.442032	18.648281
design_10	11	SAVRQEALAVLAELSAAAEAQAAADPARAAEILAAAREEAAARITAITQA:RSLTFYPAWLTVSEGANATFTCSLSNWSEDLMLNWNRLSPSNQTEKQAAFSNGLSQPVQDARFQIIQLPNRHDFHMNILDTRRNDSGIYLCGAISLHPKAKIEESPGAELVVTERI	12.287005667580361	0.20937225833398826	91.61204	0.6266894	26.879604	16.96205
design_10	12	SEVRQKALEVLAKLSAEAEAQAAADPEKAAEILAAAAEKAAAEITAITQA:RSLTFYPAWLTVSEGANATFTCSLSNWSEDLMLNWNRLSPSNQTEKQAAFSNGLSQPVQDARFQIIQLPNRHDFHMNILDTRRNDSGIYLCGAISLHPKAKIEESPGAELVVTERI	15.698886064600844	0.2226352315927757	90.86621	0.6244128	27.43866	17.44636
design_10	13	SETREKALKKLAELSEEAERRAEEDPERREEILEEAREKAAAEITKITQS:RSLTFYPAWLTVSEGANATFTCSLSNWSEDLMLNWNRLSPSNQTEKQAAFSNGLSQPVQDARFQIIQLPNRHDFHMNILDTRRNDSGIYLCGAISLHPKAKIEESPGAELVVTERI	15.690536325121462	0.25445316402725177	88.96088	0.6265336	27.314974	17.633413
design_10	14	SSTREEILKVVAELSEEAEKKAAEDPERKEEILAKAKEEAAAKATEITQS:RSLTFYPAWLTVSEGANATFTCSLSNWSEDLMLNWNRLSPSNQTEKQAAFSNGLSQPVQDARFQIIQLPNRHDFHMNILDTRRNDSGIYLCGAISLHPKAKIEESPGAELVVTERI	9.125273312997907	0.3247115788735182	87.17166	0.6241927	27.641073	17.747456
design_10	15	SSVREQALKVLEELSEEAEKQAAEDPEKAEEIKKKAAEEAAQKITQLTQS:RSLTFYPAWLTVSEGANATFTCSLSNWSEDLMLNWNRLSPSNQTEKQAAFSNGLSQPVQDARFQIIQLPNRHDFHMNILDTRRNDSGIYLCGAISLHPKAKIEESPGAELVVTERI	7.057941763695746	0.4591203090576106	87.355484	0.62563443	27.419353	17.957462
design_10	16	SSTREEALKKLKELSEEAEKKAKENPEKAEEILKEAREKAAAEITAITQA:RSLTFYPAWLTVSEGANATFTCSLSNWSEDLMLNWNRLSPSNQTEKQAAFSNGLSQPVQDARFQIIQLPNRHDFHMNILDTRRNDSGIYLCGAISLHPKAKIEESPGAELVVTERI	9.618545814789215	0.29807975808929577	83.00638	0.6269182	27.305769	17.530766
design_10	17	SEVREEALKKLEELSKEAEEKAKEDPERKEEILEEAKKKAAEEITKITQS:RSLTFYPAWLTVSEGANATFTCSLSNWSEDLMLNWNRLSPSNQTEKQAAFSNGLSQPVQDARFQIIQLPNRHDFHMNILDTRRNDSGIYLCGAISLHPKAKIEESPGAELVVTERI	8.425720121020502	0.36518587725126817	87.13534	0.6264417	27.495079	18.032148
design_10	18	SSVREESLKKLEELSKKAEEQAKKDPEKAEEILKKAAEEAAKKITEITQS:RSLTFYPAWLTVSEGANATFTCSLSNWSEDLMLNWNRLSPSNQTEKQAAFSNGLSQPVQDARFQIIQLPNRHDFHMNILDTRRNDSGIYLCGAISLHPKAKIEESPGAELVVTERI	7.870821139067633	0.41759492628498696	74.0768	0.6294565	27.332565	19.18609
design_10	19	SEVRKKALEKLKELSEEAEKKAKENPEKKEEILEEAKKKAAEEITEITLS:RSLTFYPAWLTVSEGANATFTCSLSNWSEDLMLNWNRLSPSNQTEKQAAFSNGLSQPVQDARFQIIQLPNRHDFHMNILDTRRNDSGIYLCGAISLHPKAKIEESPGAELVVTERI	8.42318091794548	0.35633288453546313	87.41686	0.6263029	27.46002	17.417852
design_10	20	SSVREKSLEVLKELSEKAEELAKENPEEKEKILEEAAKEAAEKITELTLS:RSLTFYPAWLTVSEGANATFTCSLSNWSEDLMLNWNRLSPSNQTEKQAAFSNGLSQPVQDARFQIIQLPNRHDFHMNILDTRRNDSGIYLCGAISLHPKAKIEESPGAELVVTERI	9.224172255485753	0.3320669029526844	88.03825	0.62514424	27.448349	18.955204
design_10	21	SEVRKKALEVLAKLSKEAEEQAKKDPERKEEILKKAAEEAAAKITAITQA:RSLTFYPAWLTVSEGANATFTCSLSNWSEDLMLNWNRLSPSNQTEKQAAFSNGLSQPVQDARFQIIQLPNRHDFHMNILDTRRNDSGIYLCGAISLHPKAKIEESPGAELVVTERI	6.8796927990583905	0.4413976402853646	89.52033	0.6241664	27.720428	18.922749
design_10	22	SAVREQALAVLKKLSEEAEKKAAENPEKAEEILAEAREQAAAEITRLTQA:RSLTFYPAWLTVSEGANATFTCSLSNWSEDLMLNWNRLSPSNQTEKQAAFSNGLSQPVQDARFQIIQLPNRHDFHMNILDTRRNDSGIYLCGAISLHPKAKIEESPGAELVVTERI	9.677767444241933	0.29167895381650827	88.53757	0.6256453	27.401205	18.022385
design_10	23	SAVREQALAVLAELSKKAEELAKKDPEKAEEIKKKAAEEAAAAITALTQA:RSLTFYPAWLTVSEGANATFTCSLSNWSEDLMLNWNRLSPSNQTEKQAAFSNGLSQPVQDARFQIIQLPNRHDFHMNILDTRRNDSGIYLCGAISLHPKAKIEESPGAELVVTERI	8.489987558355182	0.34362270954640334	84.2538	0.624963	27.444859	18.463821
design_10	24	SEVRQKALEVLKRLSEEAEKLAAEKPEKKEEILKEAAERAAAEITRLTQS:RSLTFYPAWLTVSEGANATFTCSLSNWSEDLMLNWNRLSPSNQTEKQAAFSNGLSQPVQDARFQIIQLPNRHDFHMNILDTRRNDSGIYLCGAISLHPKAKIEESPGAELVVTERI	9.001329718638772	0.3385557055055413	89.28064	0.6249062	27.561983	18.063663
design_10	25	SEVRKEAEKKLKELSEEAEKKAKENPEKKEEILKEAAEKAAEAITEITQS:RSLTFYPAWLTVSEGANATFTCSLSNWSEDLMLNWNRLSPSNQTEKQAAFSNGLSQPVQDARFQIIQLPNRHDFHMNILDTRRNDSGIYLCGAISLHPKAKIEESPGAELVVTERI	8.505331701865847	0.3544125094293698	88.432495	0.6274381	27.389952	17.110563
design_10	26	SAVREQALAVVAELSAAAEAAAAADPAKAAEIRAAAAAQAAAEITALTQA:RSLTFYPAWLTVSEGANATFTCSLSNWSEDLMLNWNRLSPSNQTEKQAAFSNGLSQPVQDARFQIIQLPNRHDFHMNILDTRRNDSGIYLCGAISLHPKAKIEESPGAELVVTERI	13.321062939698088	0.1979386268819738	91.52225	0.6254658	26.761911	16.243856
design_10	27	SETREKALEVLKKLSEEAEELAKKYPEKAEEILKEAAEKAAKEITKITQS:RSLTFYPAWLTVSEGANATFTCSLSNWSEDLMLNWNRLSPSNQTEKQAAFSNGLSQPVQDARFQIIQLPNRHDFHMNILDTRRNDSGIYLCGAISLHPKAKIEESPGAELVVTERI	7.538745587179555	0.45379148611982967	88.70469	0.6249645	27.627657	19.407587
design_10	28	SSTREESLKVLKELSEKAEKEAKENPEKAEEILEKAREEAAAKITEITQS:RSLTFYPAWLTVSEGANATFTCSLSNWSEDLMLNWNRLSPSNQTEKQAAFSNGLSQPVQDARFQIIQLPNRHDFHMNILDTRRNDSGIYLCGAISLHPKAKIEESPGAELVVTERI	8.993160173366611	0.33809487736916577	88.03896	0.6257106	27.32575	16.71133
design_10	29	SSVREEALKVLAKLSEQADAEAAADPERAEEIKAEAAAQAAAEITRITQS:RSLTFYPAWLTVSEGANATFTCSLSNWSEDLMLNWNRLSPSNQTEKQAAFSNGLSQPVQDARFQIIQLPNRHDFHMNILDTRRNDSGIYLCGAISLHPKAKIEESPGAELVVTERI	15.92337084780718	0.2169748137949324	89.19168	0.62512386	27.410528	17.958292
design_10	30	SSTRQEALAVLTALSTAADLLAALFPEAAAAIRAAAAAAAAAAITALTQS:RSLTFYPAWLTVSEGANATFTCSLSNWSEDLMLNWNRLSPSNQTEKQAAFSNGLSQPVQDARFQIIQLPNRHDFHMNILDTRRNDSGIYLCGAISLHPKAKIEESPGAELVVTERI	12.292647739848912	0.23758463763206103	86.174034	0.6180048	27.723934	20.584387
design_10	31	SEVREKALKVLEELSKKAEEEAKKNPEKKEEILEKAREEAAKKITELTLS:RSLTFYPAWLTVSEGANATFTCSLSNWSEDLMLNWNRLSPSNQTEKQAAFSNGLSQPVQDARFQIIQLPNRHDFHMNILDTRRNDSGIYLCGAISLHPKAKIEESPGAELVVTERI	7.336945988370978	0.44428446346766276	88.274605	0.6262839	27.312029	17.856426
design_11	0	ADAALAAAYQAARQLIQASATNFDAAVAQAAALAAAAEAAYKATLAALAA:RSLTFYPAWLTVSEGANATFTCSLSNWSEDLMLNWNRLSPSNQTEKQAAFSNGLSQPVQDARFQIIQLPNRHDFHMNILDTRRNDSGIYLCGAISLHPKAKIEESPGAELVVTERI	19.750940583104093	0.11691849220186618	78.3328	0.62713546	26.642921	13.359635
design_11	1	IEEKLKKAYEEAKKLIQKSATNLDKANEEAAKIAEEAEKEAKEEKEKLEK:RSLTFYPAWLTVSEGANATFTCSLSNWSEDLMLNWNRLSPSNQTEKQAAFSNGLSQPVQDARFQIIQLPNRHDFHMNILDTRRNDSGIYLCGAISLHPKAKIEESPGAELVVTERI	12.358705085283747	0.45437675745407735	67.26204	0.6303344	27.416708	18.544466
design_11	2	AAAEREAAYAAAKALIQASATNLDAANAQAAALAAAAEAAYKAALAAAAA:RSLTFYPAWLTVSEGANATFTCSLSNWSEDLMLNWNRLSPSNQTEKQAAFSNGLSQPVQDARFQIIQLPNRHDFHMNILDTRRNDSGIYLCGAISLHPKAKIEESPGAELVVTERI	17.528639585846207	0.18234623761694968	67.91446	0.6252137	26.909464	16.786493
design_11	3	VEEALKAAYEKAKQLIQDSSKNLNEANKQAAAIAAEAEKAYAAALAAAAA:RSLTFYPAWLTVSEGANATFTCSLSNWSEDLMLNWNRLSPSNQTEKQAAFSNGLSQPVQDARFQIIQLPNRHDFHMNILDTRRNDSGIYLCGAISLHPKAKIEESPGAELVVTERI	17.801329492785573	0.2505939981505031	64.55489	0.62938	27.327602	17.965149
design_11	4	IEERLKEAYEKAKQLIQDSATNLQEANKKAAEIAEEAEKEAEEEKKELAE:RSLTFYPAWLTVSEGANATFTCSLSNWSEDLMLNWNRLSPSNQTEKQAAFSNGLSQPVQDARFQIIQLPNRHDFHMNILDTRRNDSGIYLCGAISLHPKAKIEESPGAELVVTERI	12.838153254176296	0.3733058613951396	77.77843	0.62961835	26.939478	19.231722
design_11	5	AEKKYEEALQKAKQLIQASATNLDEANKQAAEIAKEAEEEYKKLKEEEAA:RSLTFYPAWLTVSEGANATFTCSLSNWSEDLMLNWNRLSPSNQTEKQAAFSNGLSQPVQDARFQIIQLPNRHDFHMNILDTRRNDSGIYLCGAISLHPKAKIEESPGAELVVTERI	14.63160611761787	0.2670972046323218	79.008125	0.62878764	27.253218	17.847206
design_11	6	IEELLKKKYEEAKALIQASSKNFSEAVKQAAKIAEEAEKLAKELKKKLAE:RSLTFYPAWLTVSEGANATFTCSLSNWSEDLMLNWNRLSPSNQTEKQAAFSNGLSQPVQDARFQIIQLPNRHDFHMNILDTRRNDSGIYLCGAISLHPKAKIEESPGAELVVTERI	13.386870827968073	0.25929321459973426	80.94756	0.6267544	27.639948	19.68843
design_11	7	AEKELQEAYEAAKQLIQASATNLAAANAQAAEIAKAAEEAYKAALAAAAA:RSLTFYPAWLTVSEGANATFTCSLSNWSEDLMLNWNRLSPSNQTEKQAAFSNGLSQPVQDARFQIIQLPNRHDFHMNILDTRRNDSGIYLCGAISLHPKAKIEESPGAELVVTERI	16.06686240389755	0.19753815573415462	77.25265	0.62981546	26.846144	17.660423
design_11	8	AEEKLQKAYEEAKQLIQASATNLDEANKKAAEIAEKAEKEYKKLLEEEKK:RSLTFYPAWLTVSEGANATFTCSLSNWSEDLMLNWNRLSPSNQTEKQAAFSNGLSQPVQDARFQIIQLPNRHDFHMNILDTRRNDSGIYLCGAISLHPKAKIEESPGAELVVTERI	11.554558324258036	0.2250278653142875	71.940994	0.6313536	27.318546	19.668205
design_11	9	IEEKLEKAYQEAKALIQASATNFDEAVKKAAEIAKEAEKEYKEELKKLAE:RSLTFYPAWLTVSEGANATFTCSLSNWSEDLMLNWNRLSPSNQTEKQAAFSNGLSQPVQDARFQIIQLPNRHDFHMNILDTRRNDSGIYLCGAISLHPKAKIEESPGAELVVTERI	14.855239767603717	0.27671127454180855	85.21631	0.62755823	27.47295	19.357718
design_11	10	IEELKEATYAAAKALIQASATNLDQANAEAAKLAEEAEKLEAELRKKLAE:RSLTFYPAWLTVSEGANATFTCSLSNWSEDLMLNWNRLSPSNQTEKQAAFSNGLSQPVQDARFQIIQLPNRHDFHMNILDTRRNDSGIYLCGAISLHPKAKIEESPGAELVVTERI	14.397221008046763	0.25051998055943375	73.08526	0.6278353	27.38251	19.7121
design_11	11	IEKKYQEAYEKAKQLIQSSSKNLEEANKEAAKIAEKAEKEYEEELKKLEE:RSLTFYPAWLTVSEGANATFTCSLSNWSEDLMLNWNRLSPSNQTEKQAAFSNGLSQPVQDARFQIIQLPNRHDFHMNILDTRRNDSGIYLCGAISLHPKAKIEESPGAELVVTERI	14.725106620299105	0.25465174429020215	79.0886	0.6285809	27.257172	18.11244
design_11	12	AEEKLKKAYQEAKDLIKASSKNLKEALKEAAKIAEEAEEEYKKLLEELKK:RSLTFYPAWLTVSEGANATFTCSLSNWSEDLMLNWNRLSPSNQTEKQAAFSNGLSQPVQDARFQIIQLPNRHDFHMNILDTRRNDSGIYLCGAISLHPKAKIEESPGAELVVTERI	14.642242079406458	0.3176418896113974	81.64763	0.627607	27.789732	19.215393
design_11	13	IEEKLKKAYEEAKQLIQASATNFNEAVEEAAKIAEEAEKLAAEEKAKLAA:RSLTFYPAWLTVSEGANATFTCSLSNWSEDLMLNWNRLSPSNQTEKQAAFSNGLSQPVQDARFQIIQLPNRHDFHMNILDTRRNDSGIYLCGAISLHPKAKIEESPGAELVVTERI	13.814171349768637	0.22950887524606794	70.78416	0.6278274	27.624624	18.767265
design_11	14	IEEELKKKYEEAKQLIQDSATNLDEANKKAAEIAEEAEKEYEEKKKELEK:RSLTFYPAWLTVSEGANATFTCSLSNWSEDLMLNWNRLSPSNQTEKQAAFSNGLSQPVQDARFQIIQLPNRHDFHMNILDTRRNDSGIYLCGAISLHPKAKIEESPGAELVVTERI	11.211605250167494	0.23786425194610142	72.33768	0.63150144	27.219498	19.558342
design_11	15	IEEKLKKAYEEAKKLIQASATNLKEANEEAAKLAEEAEKWAEEEKKKLEE:RSLTFYPAWLTVSEGANATFTCSLSNWSEDLMLNWNRLSPSNQTEKQAAFSNGLSQPVQDARFQIIQLPNRHDFHMNILDTRRNDSGIYLCGAISLHPKAKIEESPGAELVVTERI	13.014532638185045	0.38436198270637223	70.97112	0.62945706	27.28548	19.05846
design_11	16	AEAELEAAYAKAKALIQASATNLAAANAEAAKLAAEAEKKYKEKLEALAK:RSLTFYPAWLTVSEGANATFTCSLSNWSEDLMLNWNRLSPSNQTEKQAAFSNGLSQPVQDARFQIIQLPNRHDFHMNILDTRRNDSGIYLCGAISLHPKAKIEESPGAELVVTERI	14.73552864914613	0.25932645676964794	77.51121	0.62818944	26.956005	19.360031
design_11	17	AEEELAAAYQEAKALIQASSTNLDAANAQAAELAAAAEKRYAEALAAAAA:RSLTFYPAWLTVSEGANATFTCSLSNWSEDLMLNWNRLSPSNQTEKQAAFSNGLSQPVQDARFQIIQLPNRHDFHMNILDTRRNDSGIYLCGAISLHPKAKIEESPGAELVVTERI	16.724916594649642	0.15443879701117746	71.188896	0.62905365	27.128847	20.109543
design_11	18	ADAALAAAYQEAKDLIKASAKNLNEAVKQAAAIAAAAEAAYAAAAAAAAA:RSLTFYPAWLTVSEGANATFTCSLSNWSEDLMLNWNRLSPSNQTEKQAAFSNGLSQPVQDARFQIIQLPNRHDFHMNILDTRRNDSGIYLCGAISLHPKAKIEESPGAELVVTERI	15.171282223081544	0.30442246387635613	62.412426	0.62366295	27.62935	18.692707
design_11	19	VEEELAAAYAEARALIAASATNLDAANAQAAALAEAAEKRRAEALAAAAA:RSLTFYPAWLTVSEGANATFTCSLSNWSEDLMLNWNRLSPSNQTEKQAAFSNGLSQPVQDARFQIIQLPNRHDFHMNILDTRRNDSGIYLCGAISLHPKAKIEESPGAELVVTERI	19.031027753457742	0.17179781350131215	71.21552	0.627156	27.093573	17.524967
design_11	20	AEEKLKKTYEEAKQLIRDSSKNLDEANKKAAELAEKAEKEYKEELEKEKK:RSLTFYPAWLTVSEGANATFTCSLSNWSEDLMLNWNRLSPSNQTEKQAAFSNGLSQPVQDARFQIIQLPNRHDFHMNILDTRRNDSGIYLCGAISLHPKAKIEESPGAELVVTERI	13.429068037860665	0.25228667359026763	70.875565	0.63142073	27.541351	18.67044
design_11	21	IEELLEKAYQEAKALIQASATNLNEANAQAAKIAEEAEKLAEELKKKLEE:RSLTFYPAWLTVSEGANATFTCSLSNWSEDLMLNWNRLSPSNQTEKQAAFSNGLSQPVQDARFQIIQLPNRHDFHMNILDTRRNDSGIYLCGAISLHPKAKIEESPGAELVVTERI	12.240012293820223	0.2211906158650225	70.08881	0.6303403	27.30782	18.161018
design_11	22	IEEEYKKALEEAKKLIQASATNLDEANKKAAEIAEKAEKEYKEKLKKLAE:RSLTFYPAWLTVSEGANATFTCSLSNWSEDLMLNWNRLSPSNQTEKQAAFSNGLSQPVQDARFQIIQLPNRHDFHMNILDTRRNDSGIYLCGAISLHPKAKIEESPGAELVVTERI	14.601757134642572	0.19057683342131	74.32385	0.63026375	27.430862	19.116047
design_11	23	VAEARAAAYAAARALIQASSTNLNAANAQAAAIAAAAEAAAKAAAAAAAA:RSLTFYPAWLTVSEGANATFTCSLSNWSEDLMLNWNRLSPSNQTEKQAAFSNGLSQPVQDARFQIIQLPNRHDFHMNILDTRRNDSGIYLCGAISLHPKAKIEESPGAELVVTERI	17.65162513789762	0.15022058940117913	68.161354	0.6244619	26.519968	14.410374
design_11	24	IEEELEKAYQEAKQLIQSSSTNLSEANKQAAEIAEEAEKKYKEELEKLKA:RSLTFYPAWLTVSEGANATFTCSLSNWSEDLMLNWNRLSPSNQTEKQAAFSNGLSQPVQDARFQIIQLPNRHDFHMNILDTRRNDSGIYLCGAISLHPKAKIEESPGAELVVTERI	13.162309783870366	0.2014043627593749	68.984795	0.6304097	27.488255	18.577833
design_11	25	IEELLKKAYEEAKQLIQASATNFSEAVAEAAKLAKEAEELYKKLLEELKK:RSLTFYPAWLTVSEGANATFTCSLSNWSEDLMLNWNRLSPSNQTEKQAAFSNGLSQPVQDARFQIIQLPNRHDFHMNILDTRRNDSGIYLCGAISLHPKAKIEESPGAELVVTERI	12.377389732946531	0.30981747582315494	69.29363	0.62766373	27.417744	19.493916
design_11	26	IEKLKEETYEKAKQLIQDSSKNFDEAVKKAAELAKKAEEEYKKLLEELKK:RSLTFYPAWLTVSEGANATFTCSLSNWSEDLMLNWNRLSPSNQTEKQAAFSNGLSQPVQDARFQIIQLPNRHDFHMNILDTRRNDSGIYLCGAISLHPKAKIEESPGAELVVTERI	13.595850361606567	0.36371595569976944	84.53366	0.62680715	27.636461	19.042862
design_11	27	IEEELKEAYEKAKALIQASATNLDQANAEAAKIAEEAEKKYKEALEKLAK:RSLTFYPAWLTVSEGANATFTCSLSNWSEDLMLNWNRLSPSNQTEKQAAFSNGLSQPVQDARFQIIQLPNRHDFHMNILDTRRNDSGIYLCGAISLHPKAKIEESPGAELVVTERI	11.768375522104872	0.2247750174398193	69.62266	0.6311311	27.225523	19.511135
design_11	28	VEEEVEAAYQEAKDLIQSSSTNFDEAVKQAAKLAEEAEKRRAERLAALAA:RSLTFYPAWLTVSEGANATFTCSLSNWSEDLMLNWNRLSPSNQTEKQAAFSNGLSQPVQDARFQIIQLPNRHDFHMNILDTRRNDSGIYLCGAISLHPKAKIEESPGAELVVTERI	15.88693806175557	0.23611259630410647	83.9018	0.62517524	27.476757	18.975857
design_11	29	PEAALKAAYEAAKQLIQASATNLSAANAQAAEIAAAAEKAYAETLAKLAA:RSLTFYPAWLTVSEGANATFTCSLSNWSEDLMLNWNRLSPSNQTEKQAAFSNGLSQPVQDARFQIIQLPNRHDFHMNILDTRRNDSGIYLCGAISLHPKAKIEESPGAELVVTERI	19.768749685432645	0.1792330264557499	69.04101	0.63098085	26.725744	18.262772
design_11	30	IEEELKAAYEAAKQLIQASATNFSAAVAEAAKIAAEAEERAARLKEELAA:RSLTFYPAWLTVSEGANATFTCSLSNWSEDLMLNWNRLSPSNQTEKQAAFSNGLSQPVQDARFQIIQLPNRHDFHMNILDTRRNDSGIYLCGAISLHPKAKIEESPGAELVVTERI	14.672610308030476	0.24507790206869998	72.125854	0.62857074	27.26258	21.026043
design_11	31	ADAALQAAYDAAKQLIQASATNLDAANAAAAALAAEAEAAYAAALAAAAA:RSLTFYPAWLTVSEGANATFTCSLSNWSEDLMLNWNRLSPSNQTEKQAAFSNGLSQPVQDARFQIIQLPNRHDFHMNILDTRRNDSGIYLCGAISLHPKAKIEESPGAELVVTERI	17.942879184921665	0.13864706542970145	72.362976	0.6258543	27.167322	19.773876
design_12	0	SEEEEERKELEEARKKAEEQLAALSAARAAAAAAAAAAAAAAAAAAAAAA:RSLTFYPAWLTVSEGANATFTCSLSNWSEDLMLNWNRLSPSNQTEKQAAFSNGLSQPVQDARFQIIQLPNRHDFHMNILDTRRNDSGIYLCGAISLHPKAKIEESPGAELVVTERI	8.041960906220908	0.4011735973052949	84.48996	0.6189457	26.097073	17.521624
design_12	1	SLERLRQEELEAARREAEALLAARSAARAAAAAAAAAAAAALAALLAALA:RSLTFYPAWLTVSEGANATFTCSLSNWSEDLMLNWNRLSPSNQTEKQAAFSNGLSQPVQDARFQIIQLPNRHDFHMNILDTRRNDSGIYLCGAISLHPKAKIEESPGAELVVTERI	18.987362496667	0.12878460488797466	89.252716	0.6232023	26.323277	18.238987
design_12	2	SAEAAERAALEAARAEAEALLAERSAARAAAAAAAAAAAAALAAAAEAAR:RSLTFYPAWLTVSEGANATFTCSLSNWSEDLMLNWNRLSPSNQTEKQAAFSNGLSQPVQDARFQIIQLPNRHDFHMNILDTRRNDSGIYLCGAISLHPKAKIEESPGAELVVTERI	10.5569833700208	0.2738111272993777	89.58256	0.6233567	26.364971	17.480606
design_12	3	SLLEEELKKLEEAKEEAEKLLEELSKERAEKAKEEEERKAELERKLKELE:RSLTFYPAWLTVSEGANATFTCSLSNWSEDLMLNWNRLSPSNQTEKQAAFSNGLSQPVQDARFQIIQLPNRHDFHMNILDTRRNDSGIYLCGAISLHPKAKIEESPGAELVVTERI	6.88455212664913	0.45514999003789897	88.43272	0.62863207	27.487835	17.509674
design_12	4	SALEEELAALEAARAEAEAQLAALSAARAAAAAAAAAAAAAAAEEAARAA:RSLTFYPAWLTVSEGANATFTCSLSNWSEDLMLNWNRLSPSNQTEKQAAFSNGLSQPVQDARFQIIQLPNRHDFHMNILDTRRNDSGIYLCGAISLHPKAKIEESPGAELVVTERI	8.097466320511097	0.372726946318496	90.79552	0.6243532	26.569899	14.910882
design_12	5	ALEELERARRQAALAEAEAQLAALSAERAAAAAAAAAAAAALAEAAAAAA:RSLTFYPAWLTVSEGANATFTCSLSNWSEDLMLNWNRLSPSNQTEKQAAFSNGLSQPVQDARFQIIQLPNRHDFHMNILDTRRNDSGIYLCGAISLHPKAKIEESPGAELVVTERI	21.066315499398925	0.1548010098152997	90.6397	0.62210226	26.85525	17.133572
design_12	6	SLEELLEREREEARRQAEALLAERSAARAAAAALAEALAAALAELLERLR:RSLTFYPAWLTVSEGANATFTCSLSNWSEDLMLNWNRLSPSNQTEKQAAFSNGLSQPVQDARFQIIQLPNRHDFHMNILDTRRNDSGIYLCGAISLHPKAKIEESPGAELVVTERI	14.201406014185238	0.171581675117282	92.67475	0.62762207	26.71063	17.603928
design_12	7	SLEELERKEREEALKKAEELLAAASAARAAAAAAAAAAAAAAAELAAALA:RSLTFYPAWLTVSEGANATFTCSLSNWSEDLMLNWNRLSPSNQTEKQAAFSNGLSQPVQDARFQIIQLPNRHDFHMNILDTRRNDSGIYLCGAISLHPKAKIEESPGAELVVTERI	7.3078673133432375	0.4423161292821509	87.66713	0.6216688	26.371874	19.390055
design_12	8	LLEELEELERKEALEEAEKLLAELSEKRAAAAAAAAEAAARAAEEAARLA:RSLTFYPAWLTVSEGANATFTCSLSNWSEDLMLNWNRLSPSNQTEKQAAFSNGLSQPVQDARFQIIQLPNRHDFHMNILDTRRNDSGIYLCGAISLHPKAKIEESPGAELVVTERI	6.178886554174504	0.5052611301412787	83.96074	0.6251724	27.171356	16.534063
design_12	9	SELEEELRELEEARRKAEELLAALSAERAAAAAAAAAAAAAAAAAAELLA:RSLTFYPAWLTVSEGANATFTCSLSNWSEDLMLNWNRLSPSNQTEKQAAFSNGLSQPVQDARFQIIQLPNRHDFHMNILDTRRNDSGIYLCGAISLHPKAKIEESPGAELVVTERI	8.13712799664554	0.3661619852114281	89.404724	0.6223929	26.799538	16.051327
design_12	10	SELEEELEKLEESLEKAEELLAQRSAERAAAAAAAAAAAAALAAAAAAAA:RSLTFYPAWLTVSEGANATFTCSLSNWSEDLMLNWNRLSPSNQTEKQAAFSNGLSQPVQDARFQIIQLPNRHDFHMNILDTRRNDSGIYLCGAISLHPKAKIEESPGAELVVTERI	9.156657869466603	0.32931750990789005	86.18309	0.62221766	26.302328	16.724998
design_12	11	AEEEEERKELEEALEEAEKLLAQRSAERAAAAALAAAAAALAAAAAEAAA:RSLTFYPAWLTVSEGANATFTCSLSNWSEDLMLNWNRLSPSNQTEKQAAFSNGLSQPVQDARFQIIQLPNRHDFHMNILDTRRNDSGIYLCGAISLHPKAKIEESPGAELVVTERI	8.312494592371964	0.35997377569436045	86.039024	0.62583756	26.470022	17.616026
design_12	12	SLEQLKQEELAAALAQAEEQLAALSAARAAAAAAARAAAAALAEAAAAAA:RSLTFYPAWLTVSEGANATFTCSLSNWSEDLMLNWNRLSPSNQTEKQAAFSNGLSQPVQDARFQIIQLPNRHDFHMNILDTRRNDSGIYLCGAISLHPKAKIEESPGAELVVTERI	9.815942250566339	0.31618381849023763	87.9572	0.62626654	26.363892	17.009249
design_12	13	SLLEEELKELEEARRKAEELLAERSAARAAAAAAAREAAAALAEALAAAA:RSLTFYPAWLTVSEGANATFTCSLSNWSEDLMLNWNRLSPSNQTEKQAAFSNGLSQPVQDARFQIIQLPNRHDFHMNILDTRRNDSGIYLCGAISLHPKAKIEESPGAELVVTERI	9.517600645040552	0.29693841967698503	89.02571	0.6273954	26.56114	16.494633
design_12	14	AEKKEEEERLRKAREEAEKLLAQRSEERAAAAAAAAAAAAAEAARAAALA:RSLTFYPAWLTVSEGANATFTCSLSNWSEDLMLNWNRLSPSNQTEKQAAFSNGLSQPVQDARFQIIQLPNRHDFHMNILDTRRNDSGIYLCGAISLHPKAKIEESPGAELVVTERI	10.520871243336975	0.2620453189858221	86.943405	0.62756395	26.471607	17.65855
design_12	15	SLLEKELEELEKALEEAEKLLAERSAARAAAAAAAAAAAAAAAAAAAAAA:RSLTFYPAWLTVSEGANATFTCSLSNWSEDLMLNWNRLSPSNQTEKQAAFSNGLSQPVQDARFQIIQLPNRHDFHMNILDTRRNDSGIYLCGAISLHPKAKIEESPGAELVVTERI	7.74171643626525	0.3832599105230317	86.16572	0.6181749	26.267342	15.439486
design_12	16	SELEEELKELEKAREEAEKLLKELSAARAAAAAAAAAAAAAAEEELRRLA:RSLTFYPAWLTVSEGANATFTCSLSNWSEDLMLNWNRLSPSNQTEKQAAFSNGLSQPVQDARFQIIQLPNRHDFHMNILDTRRNDSGIYLCGAISLHPKAKIEESPGAELVVTERI	9.721449037379026	0.2939862515533575	89.47933	0.6286159	26.42341	15.641367
design_12	17	SLLEELLEELEEAREEAERLLAQRSAERAAAAAAAAAAAEALARLLAELA:RSLTFYPAWLTVSEGANATFTCSLSNWSEDLMLNWNRLSPSNQTEKQAAFSNGLSQPVQDARFQIIQLPNRHDFHMNILDTRRNDSGIYLCGAISLHPKAKIEESPGAELVVTERI	8.261838273195776	0.3464206821675291	90.475975	0.62809163	26.521883	16.842888
design_12	18	SELLEELEKLLESLKKAQELLEKRSKERAEKAELERKLAALLEELKKKLE:RSLTFYPAWLTVSEGANATFTCSLSNWSEDLMLNWNRLSPSNQTEKQAAFSNGLSQPVQDARFQIIQLPNRHDFHMNILDTRRNDSGIYLCGAISLHPKAKIEESPGAELVVTERI	10.435878039064564	0.23697398254715876	75.143814	0.6300006	27.257437	18.353012
design_12	19	SLEELLEKERERAREEAERLLAERSAARAEAAAAAAAAAAEAAERAAALA:RSLTFYPAWLTVSEGANATFTCSLSNWSEDLMLNWNRLSPSNQTEKQAAFSNGLSQPVQDARFQIIQLPNRHDFHMNILDTRRNDSGIYLCGAISLHPKAKIEESPGAELVVTERI	8.752626549534321	0.3461746543788338	90.39405	0.6262268	26.72521	17.099413
design_12	20	EEEEEEERELEEALEEAQKLLEERSAARAAAAAAAAAAAAALAEAARRAA:RSLTFYPAWLTVSEGANATFTCSLSNWSEDLMLNWNRLSPSNQTEKQAAFSNGLSQPVQDARFQIIQLPNRHDFHMNILDTRRNDSGIYLCGAISLHPKAKIEESPGAELVVTERI	8.562161231558775	0.3491044559609714	86.3058	0.62767005	26.155542	17.863636
design_12	21	SLLEELLRKREEALAKAEALLAELSAARAAAAAAAAALAALAEALLAALA:RSLTFYPAWLTVSEGANATFTCSLSNWSEDLMLNWNRLSPSNQTEKQAAFSNGLSQPVQDARFQIIQLPNRHDFHMNILDTRRNDSGIYLCGAISLHPKAKIEESPGAELVVTERI	16.182121364792838	0.14392363043094178	91.75729	0.6246681	26.874052	18.152142
design_12	22	SLEELLEKERKEALEKAEKLLKERSEKRALEAALAEAAAAAAAAAAAALA:RSLTFYPAWLTVSEGANATFTCSLSNWSEDLMLNWNRLSPSNQTEKQAAFSNGLSQPVQDARFQIIQLPNRHDFHMNILDTRRNDSGIYLCGAISLHPKAKIEESPGAELVVTERI	7.42733726032386	0.4006997094973891	82.88244	0.6275255	26.65487	14.884305
design_12	23	SEEEEEEEEEEEAREEAEELLARRSEERARAAALAAAAAAAEAERAALLA:RSLTFYPAWLTVSEGANATFTCSLSNWSEDLMLNWNRLSPSNQTEKQAAFSNGLSQPVQDARFQIIQLPNRHDFHMNILDTRRNDSGIYLCGAISLHPKAKIEESPGAELVVTERI	9.985869036639716	0.308880983221145	87.5784	0.62734604	26.580162	17.385265
design_12	24	SELLEELEERLKALEEAEKLLAERSAKRAAEAAAAAALAAALEELLRLLA:RSLTFYPAWLTVSEGANATFTCSLSNWSEDLMLNWNRLSPSNQTEKQAAFSNGLSQPVQDARFQIIQLPNRHDFHMNILDTRRNDSGIYLCGAISLHPKAKIEESPGAELVVTERI	20.48682948117382	0.1154252806034639	87.50938	0.6283046	26.620962	17.254173
design_12	25	SELEEKLKELEEARKKAEELLKERSAERAAAAAAAAAAAAAAAAALAELA:RSLTFYPAWLTVSEGANATFTCSLSNWSEDLMLNWNRLSPSNQTEKQAAFSNGLSQPVQDARFQIIQLPNRHDFHMNILDTRRNDSGIYLCGAISLHPKAKIEESPGAELVVTERI	7.815123503782452	0.3697427803097055	77.85029	0.6251055	26.678411	16.251625
design_12	26	EEELEELEELEAARREAEALLAELSAARAAAAAAAAAAAAAAAAEELAAA:RSLTFYPAWLTVSEGANATFTCSLSNWSEDLMLNWNRLSPSNQTEKQAAFSNGLSQPVQDARFQIIQLPNRHDFHMNILDTRRNDSGIYLCGAISLHPKAKIEESPGAELVVTERI	9.058096469843568	0.3240032887316921	88.352165	0.62280357	26.372803	15.487858
design_12	27	SLLEELLKKLEEARKEAEELLKQRSAERAAAAAAAAAAAAAALEELERAA:RSLTFYPAWLTVSEGANATFTCSLSNWSEDLMLNWNRLSPSNQTEKQAAFSNGLSQPVQDARFQIIQLPNRHDFHMNILDTRRNDSGIYLCGAISLHPKAKIEESPGAELVVTERI	7.772956109402388	0.36118660358533444	83.818375	0.6284662	26.579985	16.227846
design_12	28	SLLEELLEELEKARKEAEELLKERSKRRAEEAERRRREEEELERLRRELE:RSLTFYPAWLTVSEGANATFTCSLSNWSEDLMLNWNRLSPSNQTEKQAAFSNGLSQPVQDARFQIIQLPNRHDFHMNILDTRRNDSGIYLCGAISLHPKAKIEESPGAELVVTERI	7.500017877133573	0.38626654810362027	92.698845	0.6282009	27.024036	16.866955
design_12	29	SLKELEEEKRKKALEEAEKLLAERSAARAAAAAAAAAAAAAAAEAAAAAA:RSLTFYPAWLTVSEGANATFTCSLSNWSEDLMLNWNRLSPSNQTEKQAAFSNGLSQPVQDARFQIIQLPNRHDFHMNILDTRRNDSGIYLCGAISLHPKAKIEESPGAELVVTERI	9.3598604395826	0.3235267751174799	85.04256	0.6218262	26.360874	18.021479
design_12	30	SELEEKLKELEEAKKEAEKLLAELSAARAAAAAAAAAAAAALAELAAALA:RSLTFYPAWLTVSEGANATFTCSLSNWSEDLMLNWNRLSPSNQTEKQAAFSNGLSQPVQDARFQIIQLPNRHDFHMNILDTRRNDSGIYLCGAISLHPKAKIEESPGAELVVTERI	9.130593841011539	0.32584283170733436	87.92213	0.62508917	26.458239	17.502808
design_12	31	SLLEQLEAELAAARAEAEEQLAALSRARAEAAAAAARAAAELARRLEELR:RSLTFYPAWLTVSEGANATFTCSLSNWSEDLMLNWNRLSPSNQTEKQAAFSNGLSQPVQDARFQIIQLPNRHDFHMNILDTRRNDSGIYLCGAISLHPKAKIEESPGAELVVTERI	8.166441147307218	0.38004380993807957	92.6544	0.62749195	26.902113	16.19444
design_13	0	MSPEAKKALEEEEKEAGELAEKLADDPEATLQAAMEEYEKASRKRAEIAA:RSLTFYPAWLTVSEGANATFTCSLSNWSEDLMLNWNRLSPSNQTEKQAAFSNGLSQPVQDARFQIIQLPNRHDFHMNILDTRRNDSGIYLCGAISLHPKAKIEESPGAELVVTERI	15.781798794863443	0.2531241861854662	72.47395	0.62836134	27.32628	19.08867
design_13	1	MSPEAKKALEEEEKRAGELAEELKDDPQAVLQAAQEEYEKASAARAAIAA:RSLTFYPAWLTVSEGANATFTCSLSNWSEDLMLNWNRLSPSNQTEKQAAFSNGLSQPVQDARFQIIQLPNRHDFHMNILDTRRNDSGIYLCGAISLHPKAKIEESPGAELVVTERI	7.479818180545556	0.45155373473516425	72.46033	0.62700486	27.344704	19.228481
design_13	2	MSAEAKAALKAEEEAAGKAAEELKDDPQKVLEAAQAEYEAASAKRAAIAA:RSLTFYPAWLTVSEGANATFTCSLSNWSEDLMLNWNRLSPSNQTEKQAAFSNGLSQPVQDARFQIIQLPNRHDFHMNILDTRRNDSGIYLCGAISLHPKAKIEESPGAELVVTERI	6.168123560909601	0.6006333928178894	68.35693	0.62688535	27.13952	18.907362
design_13	3	MSPEAKEALKKQEEEAGKLAEELKDDPQATLQAAQEQYEKASRERAEIAA:RSLTFYPAWLTVSEGANATFTCSLSNWSEDLMLNWNRLSPSNQTEKQAAFSNGLSQPVQDARFQIIQLPNRHDFHMNILDTRRNDSGIYLCGAISLHPKAKIEESPGAELVVTERI	7.742721228479087	0.414359392440968	71.0934	0.63002807	27.237236	20.081036
design_13	4	MSPEARAALEEEEEEAGRLAEELKDDPAATLQAAQAEYERASRIRAEIAA:RSLTFYPAWLTVSEGANATFTCSLSNWSEDLMLNWNRLSPSNQTEKQAAFSNGLSQPVQDARFQIIQLPNRHDFHMNILDTRRNDSGIYLCGAISLHPKAKIEESPGAELVVTERI	6.443590945566257	0.5133665451661868	73.09028	0.62817305	27.162687	19.852606
design_13	5	MSPEAKKALEEEEKKAGEEAEKLKSDPQATLEAAQKEYEEASKKRAEIAA:RSLTFYPAWLTVSEGANATFTCSLSNWSEDLMLNWNRLSPSNQTEKQAAFSNGLSQPVQDARFQIIQLPNRHDFHMNILDTRRNDSGIYLCGAISLHPKAKIEESPGAELVVTERI	7.871373088669579	0.5624021183335717	68.28923	0.63306314	25.811186	14.859552
design_13	6	MSPAAKAALAAEEARAGALAEQLASDPQAVLDAANAEYEAASKARAEIAA:RSLTFYPAWLTVSEGANATFTCSLSNWSEDLMLNWNRLSPSNQTEKQAAFSNGLSQPVQDARFQIIQLPNRHDFHMNILDTRRNDSGIYLCGAISLHPKAKIEESPGAELVVTERI	14.290525844724014	0.22490215349023787	86.17265	0.62599176	27.01247	19.416565
design_13	7	MSPEAKAALAAEEEEAGRLAEELASDPEKVLQAAQEQYERASRKRAELAA:RSLTFYPAWLTVSEGANATFTCSLSNWSEDLMLNWNRLSPSNQTEKQAAFSNGLSQPVQDARFQIIQLPNRHDFHMNILDTRRNDSGIYLCGAISLHPKAKIEESPGAELVVTERI	11.379992746142436	0.29638835729784796	74.14608	0.62824875	27.345518	19.196392
design_13	8	MSPEAKEALEKQEKEAGELAEKLKSDPQATLQAAQEQYEKASKERAEIAA:RSLTFYPAWLTVSEGANATFTCSLSNWSEDLMLNWNRLSPSNQTEKQAAFSNGLSQPVQDARFQIIQLPNRHDFHMNILDTRRNDSGIYLCGAISLHPKAKIEESPGAELVVTERI	8.91576568292498	0.3724215139012113	72.24726	0.63025725	27.181768	19.712349
design_13	9	MSAAAKAALAAEQAKAGAEAARLASDPQAVLQAAQAEYEAASAARAAIAA:RSLTFYPAWLTVSEGANATFTCSLSNWSEDLMLNWNRLSPSNQTEKQAAFSNGLSQPVQDARFQIIQLPNRHDFHMNILDTRRNDSGIYLCGAISLHPKAKIEESPGAELVVTERI	11.881340912880306	0.3049704160338035	73.08321	0.6251881	27.234009	19.171864
design_13	10	ESPEAIAARKAEEEKAGKLAEELKDDPQATLAAAQAQYEAASRKRAEIAA:RSLTFYPAWLTVSEGANATFTCSLSNWSEDLMLNWNRLSPSNQTEKQAAFSNGLSQPVQDARFQIIQLPNRHDFHMNILDTRRNDSGIYLCGAISLHPKAKIEESPGAELVVTERI	7.173239444164571	0.4926669375364652	71.59675	0.62883544	27.04957	18.825474
design_13	11	LSAEAKAALAAEQAKAGALAEELAADPQATLAAAQAQYEAASAKRAAIAA:RSLTFYPAWLTVSEGANATFTCSLSNWSEDLMLNWNRLSPSNQTEKQAAFSNGLSQPVQDARFQIIQLPNRHDFHMNILDTRRNDSGIYLCGAISLHPKAKIEESPGAELVVTERI	13.921919269191937	0.23474686232017167	71.13771	0.6267362	27.093952	17.824419
design_13	12	ESPEAKAARAAEEARAGALAAELASDPQAVLQAAQAEYEAASAARAAIAA:RSLTFYPAWLTVSEGANATFTCSLSNWSEDLMLNWNRLSPSNQTEKQAAFSNGLSQPVQDARFQIIQLPNRHDFHMNILDTRRNDSGIYLCGAISLHPKAKIEESPGAELVVTERI	9.030382701532497	0.4000605552267155	86.19838	0.62275016	27.075577	19.185692
design_13	13	MSPEAKAALAAAEAAAGKLAEELKDDPQKVLQAAQAQYEAASAARAAIAA:RSLTFYPAWLTVSEGANATFTCSLSNWSEDLMLNWNRLSPSNQTEKQAAFSNGLSQPVQDARFQIIQLPNRHDFHMNILDTRRNDSGIYLCGAISLHPKAKIEESPGAELVVTERI	7.134636637451288	0.43482401954133004	69.73035	0.62551177	27.613405	20.78879
design_13	14	LSPEAQAALAAAQAEAGKLAEELKDDPAAVQAAAQAQYEAASAARAAIAA:RSLTFYPAWLTVSEGANATFTCSLSNWSEDLMLNWNRLSPSNQTEKQAAFSNGLSQPVQDARFQIIQLPNRHDFHMNILDTRRNDSGIYLCGAISLHPKAKIEESPGAELVVTERI	9.189520380973011	0.32293693247764166	71.217354	0.62763584	27.065838	18.501083
design_13	15	MSPEAKAALAAQQEKAGALAEQLKDDPQATLQAAQAQYEAASKAIAEIAA:RSLTFYPAWLTVSEGANATFTCSLSNWSEDLMLNWNRLSPSNQTEKQAAFSNGLSQPVQDARFQIIQLPNRHDFHMNILDTRRNDSGIYLCGAISLHPKAKIEESPGAELVVTERI	15.065507206363508	0.19836057793089595	71.12137	0.6286125	27.589521	19.236977
design_13	16	LSPEAKAARAEAEAKAGELAEQLASDPQAVLAAAQAQYEAASKARAAIAA:RSLTFYPAWLTVSEGANATFTCSLSNWSEDLMLNWNRLSPSNQTEKQAAFSNGLSQPVQDARFQIIQLPNRHDFHMNILDTRRNDSGIYLCGAISLHPKAKIEESPGAELVVTERI	14.287054247227896	0.2142860689310144	79.19878	0.62691367	27.126137	18.994555
design_13	17	LSPEAKAALEAEQKKAGEEAKKLASDPQATLQAAQQQYEAASRKRAEIAA:RSLTFYPAWLTVSEGANATFTCSLSNWSEDLMLNWNRLSPSNQTEKQAAFSNGLSQPVQDARFQIIQLPNRHDFHMNILDTRRNDSGIYLCGAISLHPKAKIEESPGAELVVTERI	3.184175989956159	0.7573426482824106	69.16542	0.6319525	26.104723	17.8974
design_13	18	LSEEAKKALEEEEEKAGELAEKLADDPEATLQAAMEEYEAASKKRAEIAA:RSLTFYPAWLTVSEGANATFTCSLSNWSEDLMLNWNRLSPSNQTEKQAAFSNGLSQPVQDARFQIIQLPNRHDFHMNILDTRRNDSGIYLCGAISLHPKAKIEESPGAELVVTERI	5.632141129960979	0.5842362712179523	68.82629	0.6265778	27.575594	19.267517
design_13	19	LPAAAKAALEEEQKKAGELAKQLASDPQAVLAAAQQQYEAASAARAAIAA:RSLTFYPAWLTVSEGANATFTCSLSNWSEDLMLNWNRLSPSNQTEKQAAFSNGLSQPVQDARFQIIQLPNRHDFHMNILDTRRNDSGIYLCGAISLHPKAKIEESPGAELVVTERI	9.307574363053178	0.35926108956107544	72.7618	0.62483925	27.336466	19.505013
design_13	20	MSEEAKKALEEEEKEAGELAEKLKDDPQATLQAAQAEYEKASKARAEIAA:RSLTFYPAWLTVSEGANATFTCSLSNWSEDLMLNWNRLSPSNQTEKQAAFSNGLSQPVQDARFQIIQLPNRHDFHMNILDTRRNDSGIYLCGAISLHPKAKIEESPGAELVVTERI	7.036682219813789	0.48341571935561894	70.24079	0.62842584	27.334635	19.709831
design_13	21	ESEEAIKARKEEEERAGEEAERYKDDPQLVLEKAMEEYERASRERARIAA:RSLTFYPAWLTVSEGANATFTCSLSNWSEDLMLNWNRLSPSNQTEKQAAFSNGLSQPVQDARFQIIQLPNRHDFHMNILDTRRNDSGIYLCGAISLHPKAKIEESPGAELVVTERI	4.764518748688205	0.7135636679171476	76.65402	0.6301397	26.333632	16.968315
design_13	22	MSPEAKAALKEEEEEAGKLAEELASDPQAVLQAAQAEYEAASKKRAEIAA:RSLTFYPAWLTVSEGANATFTCSLSNWSEDLMLNWNRLSPSNQTEKQAAFSNGLSQPVQDARFQIIQLPNRHDFHMNILDTRRNDSGIYLCGAISLHPKAKIEESPGAELVVTERI	6.64166489242656	0.5733357429877782	76.16168	0.6264752	26.998148	17.66778
design_13	23	MSPEAKAALAAEEAKAGEEAEKLASDPQAVLQAAQAEYEAASKARAAIAA:RSLTFYPAWLTVSEGANATFTCSLSNWSEDLMLNWNRLSPSNQTEKQAAFSNGLSQPVQDARFQIIQLPNRHDFHMNILDTRRNDSGIYLCGAISLHPKAKIEESPGAELVVTERI	7.892968597490033	0.5389734250684897	70.17527	0.6277732	26.845303	17.384441
design_13	24	MSEEAKKALEEQEKKAGELAEKLKDDPQAVLQAAQEQYEKASRERAEIEA:RSLTFYPAWLTVSEGANATFTCSLSNWSEDLMLNWNRLSPSNQTEKQAAFSNGLSQPVQDARFQIIQLPNRHDFHMNILDTRRNDSGIYLCGAISLHPKAKIEESPGAELVVTERI	11.652129518029069	0.28007381470017156	74.733345	0.6286801	27.425438	19.770336
design_13	25	LSPEAKAALAAEEAKAGELAEKLASDPQKTLEAAQAQYEAASAARAAIAA:RSLTFYPAWLTVSEGANATFTCSLSNWSEDLMLNWNRLSPSNQTEKQAAFSNGLSQPVQDARFQIIQLPNRHDFHMNILDTRRNDSGIYLCGAISLHPKAKIEESPGAELVVTERI	9.750805723561314	0.31544644501106545	65.75573	0.62804776	27.556849	20.41632
design_13	26	MSPEAKKALEEEEKKAGELAEKLKDDPEATLKAAQEQYEKASKKRAEIAA:RSLTFYPAWLTVSEGANATFTCSLSNWSEDLMLNWNRLSPSNQTEKQAAFSNGLSQPVQDARFQIIQLPNRHDFHMNILDTRRNDSGIYLCGAISLHPKAKIEESPGAELVVTERI	6.536091947967467	0.47404354366519547	70.60509	0.6301404	27.282574	19.34277
design_13	27	LSPEAKAALAAEEARAGALAEELKDDPAATLAAAQAEYEAASRKRAEIAA:RSLTFYPAWLTVSEGANATFTCSLSNWSEDLMLNWNRLSPSNQTEKQAAFSNGLSQPVQDARFQIIQLPNRHDFHMNILDTRRNDSGIYLCGAISLHPKAKIEESPGAELVVTERI	6.744448102404277	0.5236485365636402	71.700325	0.6249227	27.423283	20.074154
design_13	28	MSEEAKKALKEAEEKAGKLAEELKSDPQAVLEAAQKQYEEASKKRAEIAA:RSLTFYPAWLTVSEGANATFTCSLSNWSEDLMLNWNRLSPSNQTEKQAAFSNGLSQPVQDARFQIIQLPNRHDFHMNILDTRRNDSGIYLCGAISLHPKAKIEESPGAELVVTERI	12.43447135477321	0.2699992535261095	76.640686	0.6287942	27.195309	17.869076
design_13	29	MSPEAKAALAEEEAKAGELAKELASDPAAVQAAAQAQYEEASRKRAEIAA:RSLTFYPAWLTVSEGANATFTCSLSNWSEDLMLNWNRLSPSNQTEKQAAFSNGLSQPVQDARFQIIQLPNRHDFHMNILDTRRNDSGIYLCGAISLHPKAKIEESPGAELVVTERI	6.63352765554325	0.5573782836187642	70.542816	0.628757	26.731468	17.849817
design_13	30	MSPEAKEALAAEEAKAGEEAKKLASDPQKTLEAANAAYEAASKARAAIAA:RSLTFYPAWLTVSEGANATFTCSLSNWSEDLMLNWNRLSPSNQTEKQAAFSNGLSQPVQDARFQIIQLPNRHDFHMNILDTRRNDSGIYLCGAISLHPKAKIEESPGAELVVTERI	7.343408611745235	0.4280397431445029	66.81488	0.62882996	27.127155	20.227623
design_13	31	MSEEAKKALEEEEKKAGELAEKLKDDPEKVQQAAMKEYEEASKARAEIAA:RSLTFYPAWLTVSEGANATFTCSLSNWSEDLMLNWNRLSPSNQTEKQAAFSNGLSQPVQDARFQIIQLPNRHDFHMNILDTRRNDSGIYLCGAISLHPKAKIEESPGAELVVTERI	8.837436156925795	0.393711045979603	70.46218	0.6299944	27.127722	18.411606
design_14	0	RAARLAEANAAARAQAEKRDAELKALWEEKEKKEKELEELEELLKKELEK:RSLTFYPAWLTVSEGANATFTCSLSNWSEDLMLNWNRLSPSNQTEKQAAFSNGLSQPVQDARFQIIQLPNRHDFHMNILDTRRNDSGIYLCGAISLHPKAKIEESPGAELVVTERI	9.766501976772606	0.3638353266982855	88.72773	0.6233292	27.172226	18.087437
design_14	1	REARLAEANAAAAAQAAKLNAELEAKWKAEKEKEEEERELEELKEKLEKE:RSLTFYPAWLTVSEGANATFTCSLSNWSEDLMLNWNRLSPSNQTEKQAAFSNGLSQPVQDARFQIIQLPNRHDFHMNILDTRRNDSGIYLCGAISLHPKAKIEESPGAELVVTERI	8.682409425729807	0.40098220310279703	87.34891	0.6265923	26.991299	17.07767
design_14	2	RAARLAEANAAAAKQAAELDAKLRAEWEERKREEERREEEERRRREEEER:RSLTFYPAWLTVSEGANATFTCSLSNWSEDLMLNWNRLSPSNQTEKQAAFSNGLSQPVQDARFQIIQLPNRHDFHMNILDTRRNDSGIYLCGAISLHPKAKIEESPGAELVVTERI	9.08219748835589	0.35115397165881024	90.77056	0.6248516	27.199537	17.0899
design_14	3	REARLAEANEAAKRQAEELNAKLEAEWKEEKEKEEEEEERKEEEEKKEEE:RSLTFYPAWLTVSEGANATFTCSLSNWSEDLMLNWNRLSPSNQTEKQAAFSNGLSQPVQDARFQIIQLPNRHDFHMNILDTRRNDSGIYLCGAISLHPKAKIEESPGAELVVTERI	8.68565465370783	0.41670211148797587	88.19212	0.62710434	27.057743	17.20532
design_14	4	REARLEEANAAAKKQAEELNKKLEEEWEEKKREEEARREAERRREEEERR:RSLTFYPAWLTVSEGANATFTCSLSNWSEDLMLNWNRLSPSNQTEKQAAFSNGLSQPVQDARFQIIQLPNRHDFHMNILDTRRNDSGIYLCGAISLHPKAKIEESPGAELVVTERI	13.272817568674311	0.17157371214336856	90.10248	0.62781274	27.330647	17.867441
design_14	5	REERLAEANAAAERQAEERDEELRKEWEEEEEEEEEERLEEEEEKEEEEE:RSLTFYPAWLTVSEGANATFTCSLSNWSEDLMLNWNRLSPSNQTEKQAAFSNGLSQPVQDARFQIIQLPNRHDFHMNILDTRRNDSGIYLCGAISLHPKAKIEESPGAELVVTERI	7.984209105484282	0.45837862471067853	89.83308	0.6268555	26.874624	17.69218
design_14	6	REERLAAANEAAKRQAEELNKKLEEEWEKEEEEEEEEEEEEEEEEEKEEA:RSLTFYPAWLTVSEGANATFTCSLSNWSEDLMLNWNRLSPSNQTEKQAAFSNGLSQPVQDARFQIIQLPNRHDFHMNILDTRRNDSGIYLCGAISLHPKAKIEESPGAELVVTERI	8.12005148354364	0.46126369594606764	84.77225	0.62892747	26.701214	17.30542
design_14	7	REERLKKANEAAKKQAEKLNKELEEKWEEEKEREEEERREEEEEEREREE:RSLTFYPAWLTVSEGANATFTCSLSNWSEDLMLNWNRLSPSNQTEKQAAFSNGLSQPVQDARFQIIQLPNRHDFHMNILDTRRNDSGIYLCGAISLHPKAKIEESPGAELVVTERI	9.082409859282425	0.35170501215044503	91.43919	0.62867427	26.95872	17.592571
design_14	8	RAARLAEANAAAAEQAARLDAELRAAWEAARAAAAAAALAAAAELAARLA:RSLTFYPAWLTVSEGANATFTCSLSNWSEDLMLNWNRLSPSNQTEKQAAFSNGLSQPVQDARFQIIQLPNRHDFHMNILDTRRNDSGIYLCGAISLHPKAKIEESPGAELVVTERI	14.106406863779803	0.14879640895466859	92.13574	0.6212847	27.012888	18.678402
design_14	9	REARLAEANAAAKEQAKKDDEKLKKKWEEEKRKKEEEERRREEEEREEEE:RSLTFYPAWLTVSEGANATFTCSLSNWSEDLMLNWNRLSPSNQTEKQAAFSNGLSQPVQDARFQIIQLPNRHDFHMNILDTRRNDSGIYLCGAISLHPKAKIEESPGAELVVTERI	9.334746810793963	0.35544795145714436	89.26221	0.62765294	27.232285	17.173834
design_14	10	REERLAAANEAAKKQAEELDKKLKEEWEKLKKEEEKKKEEEEKKKEEEEK:RSLTFYPAWLTVSEGANATFTCSLSNWSEDLMLNWNRLSPSNQTEKQAAFSNGLSQPVQDARFQIIQLPNRHDFHMNILDTRRNDSGIYLCGAISLHPKAKIEESPGAELVVTERI	8.600176610489694	0.40392327010996115	87.77296	0.6290854	27.010633	17.75081
design_14	11	REARLAEANRAAAEQAAKLDAELRAKWEEEEREREEEEEEEREEEEEEEE:RSLTFYPAWLTVSEGANATFTCSLSNWSEDLMLNWNRLSPSNQTEKQAAFSNGLSQPVQDARFQIIQLPNRHDFHMNILDTRRNDSGIYLCGAISLHPKAKIEESPGAELVVTERI	8.354985435945558	0.44422643351106295	89.02446	0.62631106	26.830057	17.765785
design_14	12	REERLAEANRAAAEEAARRDAELRAAWERRQEEEERRRRLEEERRRREEE:RSLTFYPAWLTVSEGANATFTCSLSNWSEDLMLNWNRLSPSNQTEKQAAFSNGLSQPVQDARFQIIQLPNRHDFHMNILDTRRNDSGIYLCGAISLHPKAKIEESPGAELVVTERI	11.65066733825468	0.20274431448018054	91.66344	0.62693816	27.207462	16.423204
design_14	13	RAARLAAANAAAAAQAAKLDAELRALWAAAEAAAALAALAAALLELLAAL:RSLTFYPAWLTVSEGANATFTCSLSNWSEDLMLNWNRLSPSNQTEKQAAFSNGLSQPVQDARFQIIQLPNRHDFHMNILDTRRNDSGIYLCGAISLHPKAKIEESPGAELVVTERI	14.885391513439576	0.16007085721155379	89.13413	0.618662	27.025312	19.660402
design_14	14	REARLAEANAAAAEQAKKLNEELEKKWKEEKEKEEKKKKEEEEKKKKLEE:RSLTFYPAWLTVSEGANATFTCSLSNWSEDLMLNWNRLSPSNQTEKQAAFSNGLSQPVQDARFQIIQLPNRHDFHMNILDTRRNDSGIYLCGAISLHPKAKIEESPGAELVVTERI	8.788154162959737	0.40273025651735	87.25377	0.62841135	26.853546	17.278545
design_14	15	REARLAAANEAAKAQAEKLDAELKAKWEEEEKKKKELEELKKKLEEKLKE:RSLTFYPAWLTVSEGANATFTCSLSNWSEDLMLNWNRLSPSNQTEKQAAFSNGLSQPVQDARFQIIQLPNRHDFHMNILDTRRNDSGIYLCGAISLHPKAKIEESPGAELVVTERI	9.420465042878542	0.3704360140135276	87.27153	0.62616634	27.105923	16.652996
design_14	16	RAARLAEANAAAAKQAAELDAKLKAKWEEEKKKEEEEKKEEEEKKKLEEL:RSLTFYPAWLTVSEGANATFTCSLSNWSEDLMLNWNRLSPSNQTEKQAAFSNGLSQPVQDARFQIIQLPNRHDFHMNILDTRRNDSGIYLCGAISLHPKAKIEESPGAELVVTERI	8.00241511738399	0.44571207136536906	85.64611	0.6244806	27.058767	17.018866
design_14	17	RAARLEAANAAAAAQAAKDDAALRAAWEKEEAKKKEEEEKKKKEEEKKKK:RSLTFYPAWLTVSEGANATFTCSLSNWSEDLMLNWNRLSPSNQTEKQAAFSNGLSQPVQDARFQIIQLPNRHDFHMNILDTRRNDSGIYLCGAISLHPKAKIEESPGAELVVTERI	8.037322062130073	0.3989699438983048	85.26435	0.6250167	26.791832	16.347477
design_14	18	REERLAAANAAAKAQAEKLDAELRAAWEAAAAEAAAAAAALAEEAARLLA:RSLTFYPAWLTVSEGANATFTCSLSNWSEDLMLNWNRLSPSNQTEKQAAFSNGLSQPVQDARFQIIQLPNRHDFHMNILDTRRNDSGIYLCGAISLHPKAKIEESPGAELVVTERI	13.83614448201686	0.14741305104459956	90.41405	0.6223128	27.187262	18.458344
design_14	19	RAARLAAANAAAAAQAAARDAELAAAWRKREEEERRRREEEERRRREEEE:RSLTFYPAWLTVSEGANATFTCSLSNWSEDLMLNWNRLSPSNQTEKQAAFSNGLSQPVQDARFQIIQLPNRHDFHMNILDTRRNDSGIYLCGAISLHPKAKIEESPGAELVVTERI	8.605997186584423	0.38956933277800543	90.13999	0.62510335	26.911963	17.73143
design_14	20	REARLAEANEAAKAQAEKLNKELEEKWKEEKEKEEEEKKKKEEEEKEKKE:RSLTFYPAWLTVSEGANATFTCSLSNWSEDLMLNWNRLSPSNQTEKQAAFSNGLSQPVQDARFQIIQLPNRHDFHMNILDTRRNDSGIYLCGAISLHPKAKIEESPGAELVVTERI	8.506556838411498	0.4083948786035983	86.75764	0.62908155	26.800964	17.519497
design_14	21	REERLAAANAAAKAQAAELDEKLRKEWEEEKEKEEEERREREEEEREEEE:RSLTFYPAWLTVSEGANATFTCSLSNWSEDLMLNWNRLSPSNQTEKQAAFSNGLSQPVQDARFQIIQLPNRHDFHMNILDTRRNDSGIYLCGAISLHPKAKIEESPGAELVVTERI	8.701265001638257	0.4052813374363112	89.19449	0.6268092	27.047873	17.567963
design_14	22	REARLAEANEAAKRQAEKLNAELEAKWREEEEERRRREEELREELERLLE:RSLTFYPAWLTVSEGANATFTCSLSNWSEDLMLNWNRLSPSNQTEKQAAFSNGLSQPVQDARFQIIQLPNRHDFHMNILDTRRNDSGIYLCGAISLHPKAKIEESPGAELVVTERI	10.712535252965067	0.29561557693314766	91.2356	0.6261126	27.152401	17.26469
design_14	23	REERLKAANEAAKKQAEELNKKLEEEWEEEEEEEEEEELEEEEEEEEEEE:RSLTFYPAWLTVSEGANATFTCSLSNWSEDLMLNWNRLSPSNQTEKQAAFSNGLSQPVQDARFQIIQLPNRHDFHMNILDTRRNDSGIYLCGAISLHPKAKIEESPGAELVVTERI	8.31423812191937	0.42859897708729366	84.5095	0.6288179	26.667414	18.01697
design_14	24	REERLEEANRAAREQAAKLNAELEAKWKEEEAKKAEEELKELLKKLEELK:RSLTFYPAWLTVSEGANATFTCSLSNWSEDLMLNWNRLSPSNQTEKQAAFSNGLSQPVQDARFQIIQLPNRHDFHMNILDTRRNDSGIYLCGAISLHPKAKIEESPGAELVVTERI	9.072376035055521	0.34359642856049577	87.053345	0.6286166	27.050543	18.022804
design_14	25	RAARLAAANAAAKKQAEERDKKLKEEWEKKKKKEKEEEEKKEEEKKKKEE:RSLTFYPAWLTVSEGANATFTCSLSNWSEDLMLNWNRLSPSNQTEKQAAFSNGLSQPVQDARFQIIQLPNRHDFHMNILDTRRNDSGIYLCGAISLHPKAKIEESPGAELVVTERI	7.483217516117034	0.4605805601939183	87.61302	0.6261953	26.93103	16.272642
design_14	26	REARLAAANEAARAAAAAADAALRAAWEALQAAAEAERRERELRERLERE:RSLTFYPAWLTVSEGANATFTCSLSNWSEDLMLNWNRLSPSNQTEKQAAFSNGLSQPVQDARFQIIQLPNRHDFHMNILDTRRNDSGIYLCGAISLHPKAKIEESPGAELVVTERI	12.333361207527442	0.2461501359438479	92.32441	0.62426686	26.941593	18.670559
design_14	27	REERLEEANRAAKEQAEKLNKELEEKWKEEEEKKEEEEEKKRKEEEEKKK:RSLTFYPAWLTVSEGANATFTCSLSNWSEDLMLNWNRLSPSNQTEKQAAFSNGLSQPVQDARFQIIQLPNRHDFHMNILDTRRNDSGIYLCGAISLHPKAKIEESPGAELVVTERI	8.852843354160276	0.40454998913174545	90.34713	0.63019574	26.831573	17.223118
design_14	28	REARLAEANAAAAAQAARLNALLEALYALLKALAEALKALLEKLLKELEE:RSLTFYPAWLTVSEGANATFTCSLSNWSEDLMLNWNRLSPSNQTEKQAAFSNGLSQPVQDARFQIIQLPNRHDFHMNILDTRRNDSGIYLCGAISLHPKAKIEESPGAELVVTERI	12.81664682283785	0.26852540850199347	91.494804	0.6244144	26.937231	17.445211
design_14	29	REARLQQANEAARQAAAAADAALRAAWEAAQAAAEAAAAAAAALAEELAR:RSLTFYPAWLTVSEGANATFTCSLSNWSEDLMLNWNRLSPSNQTEKQAAFSNGLSQPVQDARFQIIQLPNRHDFHMNILDTRRNDSGIYLCGAISLHPKAKIEESPGAELVVTERI	14.498579369064222	0.1418177127224729	92.09898	0.6239735	26.90922	18.02039
design_14	30	REARLAEANEAAKRQAEELDAKLRAKWEEEKREKEEREREEEERREEEER:RSLTFYPAWLTVSEGANATFTCSLSNWSEDLMLNWNRLSPSNQTEKQAAFSNGLSQPVQDARFQIIQLPNRHDFHMNILDTRRNDSGIYLCGAISLHPKAKIEESPGAELVVTERI	9.825662782556833	0.3401619322475624	91.34892	0.62635744	27.21875	16.13197
design_14	31	REERLAEANEAAKRQAAKANAELEAEWKKKEEEEERKRREEEEKRKEEEE:RSLTFYPAWLTVSEGANATFTCSLSNWSEDLMLNWNRLSPSNQTEKQAAFSNGLSQPVQDARFQIIQLPNRHDFHMNILDTRRNDSGIYLCGAISLHPKAKIEESPGAELVVTERI	8.972669599763988	0.4029323060595265	88.24802	0.6280066	27.055868	17.438946
design_15	0	SEAERAAREALSAAAAERRKKEGEEFAKEAEKKAEEEKKKEEELEKKLKE:RSLTFYPAWLTVSEGANATFTCSLSNWSEDLMLNWNRLSPSNQTEKQAAFSNGLSQPVQDARFQIIQLPNRHDFHMNILDTRRNDSGIYLCGAISLHPKAKIEESPGAELVVTERI	7.6567628035418505	0.45203732616202297	84.55381	0.6293783	26.813698	16.025007
design_15	1	DAARRAALAALEEAAAERMKKFGEEFAKKAEELAKELEEKKKKLEELLKK:RSLTFYPAWLTVSEGANATFTCSLSNWSEDLMLNWNRLSPSNQTEKQAAFSNGLSQPVQDARFQIIQLPNRHDFHMNILDTRRNDSGIYLCGAISLHPKAKIEESPGAELVVTERI	8.861099089982723	0.3805032156998488	79.188034	0.62710655	27.11657	18.933445
design_15	2	EAERRAALEALSAAAAARRAEEGAAFAAAAAALAAAAAAAAAALAALAAA:RSLTFYPAWLTVSEGANATFTCSLSNWSEDLMLNWNRLSPSNQTEKQAAFSNGLSQPVQDARFQIIQLPNRHDFHMNILDTRRNDSGIYLCGAISLHPKAKIEESPGAELVVTERI	13.874683629499307	0.14639904844329307	81.678345	0.616432	26.94365	20.283895
design_15	3	SEAERRAREELAARAAALRAEEGARFAAAAAAAAAAAALAEALEALAAAA:RSLTFYPAWLTVSEGANATFTCSLSNWSEDLMLNWNRLSPSNQTEKQAAFSNGLSQPVQDARFQIIQLPNRHDFHMNILDTRRNDSGIYLCGAISLHPKAKIEESPGAELVVTERI	10.03613910815671	0.3315311785985932	90.33457	0.6235784	26.489847	19.424976
design_15	4	EEERREERERLAQRAAELMKEQGAKFSAAAAALAAAAAALAAAAAALAAA:RSLTFYPAWLTVSEGANATFTCSLSNWSEDLMLNWNRLSPSNQTEKQAAFSNGLSQPVQDARFQIIQLPNRHDFHMNILDTRRNDSGIYLCGAISLHPKAKIEESPGAELVVTERI	11.029932354160037	0.26488874060022277	79.9404	0.6191398	27.079128	19.37297
design_15	5	DAARRAAAAALEAAAAARRAEEGAAFAAEAEAARALKALLEALLKELEEL:RSLTFYPAWLTVSEGANATFTCSLSNWSEDLMLNWNRLSPSNQTEKQAAFSNGLSQPVQDARFQIIQLPNRHDFHMNILDTRRNDSGIYLCGAISLHPKAKIEESPGAELVVTERI	11.580560599371989	0.2780709146587231	79.298416	0.62769735	26.942175	19.096512
design_15	6	EEERRRAREALAAAAAARRAEEGARFAAAAAAAAAAAAAAAAAAAAAAAA:RSLTFYPAWLTVSEGANATFTCSLSNWSEDLMLNWNRLSPSNQTEKQAAFSNGLSQPVQDARFQIIQLPNRHDFHMNILDTRRNDSGIYLCGAISLHPKAKIEESPGAELVVTERI	12.1694141254473	0.18742734884641915	86.64	0.6167887	26.45708	18.801134
design_15	7	AAAERAARAALEAAAAARRAAEGAAFAAAAAAAAAAAAAAAAALAAALAA:RSLTFYPAWLTVSEGANATFTCSLSNWSEDLMLNWNRLSPSNQTEKQAAFSNGLSQPVQDARFQIIQLPNRHDFHMNILDTRRNDSGIYLCGAISLHPKAKIEESPGAELVVTERI	12.410748413299146	0.18583137459025806	82.394585	0.6154883	26.643204	18.6725
design_15	8	SAAEAAARAALAAAAAARRAAEGAEFAAEAEKEREEEEREEEEEEEEEEE:RSLTFYPAWLTVSEGANATFTCSLSNWSEDLMLNWNRLSPSNQTEKQAAFSNGLSQPVQDARFQIIQLPNRHDFHMNILDTRRNDSGIYLCGAISLHPKAKIEESPGAELVVTERI	4.751923224951775	0.6593511956723088	85.089714	0.6271927	26.300976	16.75431
design_15	9	AEEERAAREALAAAAAARRAQEAAEFAAAAAAAAAAAAAAAAAAALAAAA:RSLTFYPAWLTVSEGANATFTCSLSNWSEDLMLNWNRLSPSNQTEKQAAFSNGLSQPVQDARFQIIQLPNRHDFHMNILDTRRNDSGIYLCGAISLHPKAKIEESPGAELVVTERI	10.489842948187626	0.25721072633631425	86.64144	0.61780524	26.38799	16.771881
design_15	10	SAARRAAAAALEAAAAERRAAEGAAFAAAAEAAAKAAEEAAALARRLAEL:RSLTFYPAWLTVSEGANATFTCSLSNWSEDLMLNWNRLSPSNQTEKQAAFSNGLSQPVQDARFQIIQLPNRHDFHMNILDTRRNDSGIYLCGAISLHPKAKIEESPGAELVVTERI	9.628999349075299	0.3095309337388392	89.08662	0.6237092	26.936817	19.034628
design_15	11	SAAERAARAALEAAAAARRAEEGKAFAEAAEKKAEEEEKRKKELEEKLKK:RSLTFYPAWLTVSEGANATFTCSLSNWSEDLMLNWNRLSPSNQTEKQAAFSNGLSQPVQDARFQIIQLPNRHDFHMNILDTRRNDSGIYLCGAISLHPKAKIEESPGAELVVTERI	8.392302080132957	0.3707580182689718	83.7682	0.6285374	26.843224	16.910563
design_15	12	SAAARAAAAARAAAAAARRAAEGEEFSRRAAEEAERREEEEKRRREEEER:RSLTFYPAWLTVSEGANATFTCSLSNWSEDLMLNWNRLSPSNQTEKQAAFSNGLSQPVQDARFQIIQLPNRHDFHMNILDTRRNDSGIYLCGAISLHPKAKIEESPGAELVVTERI	7.330878589103172	0.4286688830074055	87.15035	0.6285505	26.744095	16.445213
design_15	13	EAARRAAAEELARAAAERMKKEGEKFAKEEEEKRKKEEELKKLLELLKKL:RSLTFYPAWLTVSEGANATFTCSLSNWSEDLMLNWNRLSPSNQTEKQAAFSNGLSQPVQDARFQIIQLPNRHDFHMNILDTRRNDSGIYLCGAISLHPKAKIEESPGAELVVTERI	9.655381467810011	0.3663291860854996	86.045876	0.62878907	27.056862	18.49455
design_15	14	EEERRRRLEELSRRAAERRAKEAAEFAAAAAAAAAAAAAAAAALALLAAL:RSLTFYPAWLTVSEGANATFTCSLSNWSEDLMLNWNRLSPSNQTEKQAAFSNGLSQPVQDARFQIIQLPNRHDFHMNILDTRRNDSGIYLCGAISLHPKAKIEESPGAELVVTERI	9.613871968013514	0.3404671253782534	87.05772	0.6217618	26.916805	18.54045
design_15	15	SEARRRAAAELEARAAARMAELGKAFAAAAAAEAERRAAEERRREEERLR:RSLTFYPAWLTVSEGANATFTCSLSNWSEDLMLNWNRLSPSNQTEKQAAFSNGLSQPVQDARFQIIQLPNRHDFHMNILDTRRNDSGIYLCGAISLHPKAKIEESPGAELVVTERI	12.029466983912831	0.18808566990665315	91.64854	0.6288227	26.579065	17.307829
design_15	16	SAAEAAARAALSAAAAERMKKLGEEFSKKAEELRELLEKLLKKLKELLEK:RSLTFYPAWLTVSEGANATFTCSLSNWSEDLMLNWNRLSPSNQTEKQAAFSNGLSQPVQDARFQIIQLPNRHDFHMNILDTRRNDSGIYLCGAISLHPKAKIEESPGAELVVTERI	8.479147187091415	0.4025087444501431	89.73954	0.62635267	26.600456	18.719795
design_15	17	EEARRAALAALAARAAALRAEQGKKFAEEAEKKAKEEAEKEAKEKLEKLR:RSLTFYPAWLTVSEGANATFTCSLSNWSEDLMLNWNRLSPSNQTEKQAAFSNGLSQPVQDARFQIIQLPNRHDFHMNILDTRRNDSGIYLCGAISLHPKAKIEESPGAELVVTERI	7.906107006144542	0.41562028911835164	83.62564	0.6274165	26.972431	17.656004
design_15	18	SAAERAARAALEAAAAARRKAEGERFAAEAEEEAEEEKEEEEEEEEEEEE:RSLTFYPAWLTVSEGANATFTCSLSNWSEDLMLNWNRLSPSNQTEKQAAFSNGLSQPVQDARFQIIQLPNRHDFHMNILDTRRNDSGIYLCGAISLHPKAKIEESPGAELVVTERI	5.626051583198918	0.5903806123774119	83.111694	0.6292885	26.557768	17.046858
design_15	19	DEARRAAAAALAAAAAARRAQEGAEFAAAAAAAAAAAAAAEAAAALLAAA:RSLTFYPAWLTVSEGANATFTCSLSNWSEDLMLNWNRLSPSNQTEKQAAFSNGLSQPVQDARFQIIQLPNRHDFHMNILDTRRNDSGIYLCGAISLHPKAKIEESPGAELVVTERI	9.621572535977112	0.30274222290440006	81.072075	0.62165236	26.604036	17.299911
design_15	20	DAARRAAAAARAAAAAARMAEQGAAFAAAAEALAAALAALLAAALAAALA:RSLTFYPAWLTVSEGANATFTCSLSNWSEDLMLNWNRLSPSNQTEKQAAFSNGLSQPVQDARFQIIQLPNRHDFHMNILDTRRNDSGIYLCGAISLHPKAKIEESPGAELVVTERI	14.152103949535801	0.17000664823507305	88.26818	0.61880255	26.630884	17.839783
design_15	21	SEEERRRRAELEAAAAERMKKLGEEFAEEAEKRAKEEEEREKRLREELER:RSLTFYPAWLTVSEGANATFTCSLSNWSEDLMLNWNRLSPSNQTEKQAAFSNGLSQPVQDARFQIIQLPNRHDFHMNILDTRRNDSGIYLCGAISLHPKAKIEESPGAELVVTERI	9.481770101785267	0.3313163084562329	90.03048	0.62776744	27.081568	17.997837
design_15	22	SAARRAAAAARAAAAAQRAAEAGAAFAAAAAALAEALAAAALAAAAAAAA:RSLTFYPAWLTVSEGANATFTCSLSNWSEDLMLNWNRLSPSNQTEKQAAFSNGLSQPVQDARFQIIQLPNRHDFHMNILDTRRNDSGIYLCGAISLHPKAKIEESPGAELVVTERI	11.203017080047715	0.2421600397209195	89.01357	0.6175157	26.67711	17.549599
design_15	23	SEAERAARAALEAAAAARRAAEGALFSALGALLAALLAALLAALLAALLA:RSLTFYPAWLTVSEGANATFTCSLSNWSEDLMLNWNRLSPSNQTEKQAAFSNGLSQPVQDARFQIIQLPNRHDFHMNILDTRRNDSGIYLCGAISLHPKAKIEESPGAELVVTERI	9.254060304837255	0.32278056787729326	90.47828	0.6239051	26.928596	18.321596
design_15	24	SEAERAAREALAAAAAARRKKEGEEFAKKAEEEREEEEEEEEEEEEEEEE:RSLTFYPAWLTVSEGANATFTCSLSNWSEDLMLNWNRLSPSNQTEKQAAFSNGLSQPVQDARFQIIQLPNRHDFHMNILDTRRNDSGIYLCGAISLHPKAKIEESPGAELVVTERI	7.29757980429741	0.4980993932898394	82.685234	0.6307374	26.670206	15.782604
design_15	25	EEERRRALEELSAAAAARRAEEGKRFSEEEEEKRKKEEEEEERKRKEEEE:RSLTFYPAWLTVSEGANATFTCSLSNWSEDLMLNWNRLSPSNQTEKQAAFSNGLSQPVQDARFQIIQLPNRHDFHMNILDTRRNDSGIYLCGAISLHPKAKIEESPGAELVVTERI	7.928049721901795	0.4194464270427517	82.30539	0.6308291	27.113384	15.617109
design_15	26	SLLRRLENEELSKRAAELRKKEGEEFSKKAEELAKKLKELEELLKKLEEL:RSLTFYPAWLTVSEGANATFTCSLSNWSEDLMLNWNRLSPSNQTEKQAAFSNGLSQPVQDARFQIIQLPNRHDFHMNILDTRRNDSGIYLCGAISLHPKAKIEESPGAELVVTERI	11.033348045428296	0.30800481286541076	79.39878	0.6274849	27.370388	18.750761
design_15	27	SAARRAALAALEAAAAERMKKFGEEFAAAAAAAAAAAAALAAAAAAAAAA:RSLTFYPAWLTVSEGANATFTCSLSNWSEDLMLNWNRLSPSNQTEKQAAFSNGLSQPVQDARFQIIQLPNRHDFHMNILDTRRNDSGIYLCGAISLHPKAKIEESPGAELVVTERI	12.852286593582065	0.22407558542379247	67.070274	0.6099833	27.912579	20.026964
design_15	28	SSARRAALAELERKAAERMAKFGKEFSEKAEAEAKKEAELKKKLEEELKK:RSLTFYPAWLTVSEGANATFTCSLSNWSEDLMLNWNRLSPSNQTEKQAAFSNGLSQPVQDARFQIIQLPNRHDFHMNILDTRRNDSGIYLCGAISLHPKAKIEESPGAELVVTERI	8.055771398459628	0.4347055190236228	75.31687	0.6276241	27.155031	18.704494
design_15	29	AEAERRAREELAAAAAARRAEEGKKFAALAEELRKKLEEELEKLEEELKK:RSLTFYPAWLTVSEGANATFTCSLSNWSEDLMLNWNRLSPSNQTEKQAAFSNGLSQPVQDARFQIIQLPNRHDFHMNILDTRRNDSGIYLCGAISLHPKAKIEESPGAELVVTERI	9.709755093978917	0.34350103452700537	82.246796	0.6282586	26.75564	18.080446
design_15	30	EEARRAAAAAREAAAAARRAAEGAAFAAAAAAAAAAAAAAAALAALAAAA:RSLTFYPAWLTVSEGANATFTCSLSNWSEDLMLNWNRLSPSNQTEKQAAFSNGLSQPVQDARFQIIQLPNRHDFHMNILDTRRNDSGIYLCGAISLHPKAKIEESPGAELVVTERI	13.866835952097414	0.15154984057243837	85.98607	0.61938465	26.47187	19.646278
design_15	31	AEAERAARAALEARAAQLRAEEGARFSAAAEALAALAAALAALLEALLAA:RSLTFYPAWLTVSEGANATFTCSLSNWSEDLMLNWNRLSPSNQTEKQAAFSNGLSQPVQDARFQIIQLPNRHDFHMNILDTRRNDSGIYLCGAISLHPKAKIEESPGAELVVTERI	13.791115311023477	0.18496290653205993	74.950836	0.6254279	27.170076	19.776611
design_16	0	AADAAAEAMIAQAEAEDPALGEELRAGYAAAKAAIEERNAAALAAALAAL:RSLTFYPAWLTVSEGANATFTCSLSNWSEDLMLNWNRLSPSNQTEKQAAFSNGLSQPVQDARFQIIQLPNRHDFHMNILDTRRNDSGIYLCGAISLHPKAKIEESPGAELVVTERI	17.31994121823481	0.14007514635044518	91.35582	0.6226486	27.473465	18.273155
design_16	1	ALDKAAEEMIAKAEAEDKELGEELRKGYEEAKKAIEEKNAEALAAALAAA:RSLTFYPAWLTVSEGANATFTCSLSNWSEDLMLNWNRLSPSNQTEKQAAFSNGLSQPVQDARFQIIQLPNRHDFHMNILDTRRNDSGIYLCGAISLHPKAKIEESPGAELVVTERI	11.242190159282766	0.2896378421587078	82.879585	0.62456894	27.972687	19.04919
design_16	2	AADQAAQQMIEQAEKEDPALGAELRKGYEEAKAALAARNAAALAAAAAAA:RSLTFYPAWLTVSEGANATFTCSLSNWSEDLMLNWNRLSPSNQTEKQAAFSNGLSQPVQDARFQIIQLPNRHDFHMNILDTRRNDSGIYLCGAISLHPKAKIEESPGAELVVTERI	10.259758735978519	0.28990017854098626	90.82189	0.62382394	27.25617	18.24297
design_16	3	ASDQAIEEMIKKAEEESKELGEELRKGAEEAKAAIEAKNAAALAAAAAAA:RSLTFYPAWLTVSEGANATFTCSLSNWSEDLMLNWNRLSPSNQTEKQAAFSNGLSQPVQDARFQIIQLPNRHDFHMNILDTRRNDSGIYLCGAISLHPKAKIEESPGAELVVTERI	10.730135738214258	0.36526254021832116	84.605125	0.6273987	27.025173	16.341198
design_16	4	AADAAAEKMIEQAEAEDPELGKELREGYEKAKAAIDAKNAAALAAALAAA:RSLTFYPAWLTVSEGANATFTCSLSNWSEDLMLNWNRLSPSNQTEKQAAFSNGLSQPVQDARFQIIQLPNRHDFHMNILDTRRNDSGIYLCGAISLHPKAKIEESPGAELVVTERI	7.946324959431226	0.41036211170397646	87.742714	0.6220082	27.709238	17.252617
design_16	5	AMDKAAEEMIAKAEAEDPELGEELRKGYEEALAAIEAKNAAALAAALAAL:RSLTFYPAWLTVSEGANATFTCSLSNWSEDLMLNWNRLSPSNQTEKQAAFSNGLSQPVQDARFQIIQLPNRHDFHMNILDTRRNDSGIYLCGAISLHPKAKIEESPGAELVVTERI	18.068631057842605	0.26989196653010594	84.717735	0.62387335	27.604715	17.116104
design_16	6	AADQAAQQMIEQAKKKDEKLGEELKKGYEEAKKAIEEKNKAALEAYLKAL:RSLTFYPAWLTVSEGANATFTCSLSNWSEDLMLNWNRLSPSNQTEKQAAFSNGLSQPVQDARFQIIQLPNRHDFHMNILDTRRNDSGIYLCGAISLHPKAKIEESPGAELVVTERI	9.037017295780839	0.3259709356913044	75.40459	0.6286105	27.259811	18.602234
design_16	7	ASDAAMAAMIAKAEAEDPELGAELRAGAEAALAAIAARNAAALAAALAAA:RSLTFYPAWLTVSEGANATFTCSLSNWSEDLMLNWNRLSPSNQTEKQAAFSNGLSQPVQDARFQIIQLPNRHDFHMNILDTRRNDSGIYLCGAISLHPKAKIEESPGAELVVTERI	9.447786422052957	0.3076499960937656	85.67082	0.6188687	27.309513	19.548233
design_16	8	AADAAAAAIIAKAEAEDPELGEEVRAGYAAARAAIEARNAAAAAAAAAAA:RSLTFYPAWLTVSEGANATFTCSLSNWSEDLMLNWNRLSPSNQTEKQAAFSNGLSQPVQDARFQIIQLPNRHDFHMNILDTRRNDSGIYLCGAISLHPKAKIEESPGAELVVTERI	10.126206069476625	0.29692182383439053	79.95951	0.62037337	27.653702	19.46172
design_16	9	ASDKAIEEMIAKAEAESPELGKELRAGAEAAKAAIEAKNAAAAAAAALAA:RSLTFYPAWLTVSEGANATFTCSLSNWSEDLMLNWNRLSPSNQTEKQAAFSNGLSQPVQDARFQIIQLPNRHDFHMNILDTRRNDSGIYLCGAISLHPKAKIEESPGAELVVTERI	8.830545986588184	0.37004577445101	84.73062	0.62261033	27.476429	16.540653
design_16	10	AADAAIAARIAAAEAADPALGAELAAGAEAAKAAIAARNAAAAAAAAAAA:RSLTFYPAWLTVSEGANATFTCSLSNWSEDLMLNWNRLSPSNQTEKQAAFSNGLSQPVQDARFQIIQLPNRHDFHMNILDTRRNDSGIYLCGAISLHPKAKIEESPGAELVVTERI	7.766643079786732	0.4195784747818823	89.03603	0.6161217	27.349327	18.025156
design_16	11	AADAAAAAIIAQAEAEDPALGEELRKGWAEAKAAIAARNAAALAAALAAA:RSLTFYPAWLTVSEGANATFTCSLSNWSEDLMLNWNRLSPSNQTEKQAAFSNGLSQPVQDARFQIIQLPNRHDFHMNILDTRRNDSGIYLCGAISLHPKAKIEESPGAELVVTERI	8.563324666766809	0.37229716901083226	91.789444	0.61937904	27.649378	18.783495
design_16	12	ALDAAMAAMIAQAEAADPALGAEVRAGAAEAKAALAARNAAAQAAYLAAL:RSLTFYPAWLTVSEGANATFTCSLSNWSEDLMLNWNRLSPSNQTEKQAAFSNGLSQPVQDARFQIIQLPNRHDFHMNILDTRRNDSGIYLCGAISLHPKAKIEESPGAELVVTERI	17.711615467697463	0.15370686657353985	91.25705	0.6234876	27.41871	17.551872
design_16	13	ASDAAAEAMIAKAKAEDPALGEEVAKGREEAKAAIAARNAAAAAAALAAA:RSLTFYPAWLTVSEGANATFTCSLSNWSEDLMLNWNRLSPSNQTEKQAAFSNGLSQPVQDARFQIIQLPNRHDFHMNILDTRRNDSGIYLCGAISLHPKAKIEESPGAELVVTERI	7.446749606621395	0.4110955250433591	85.25654	0.62125975	27.234068	17.874763
design_16	14	ASDAAMAAMIAQAEAESPELGAELRKGAEEALAAIEAKNAAALAAALLAQ:RSLTFYPAWLTVSEGANATFTCSLSNWSEDLMLNWNRLSPSNQTEKQAAFSNGLSQPVQDARFQIIQLPNRHDFHMNILDTRRNDSGIYLCGAISLHPKAKIEESPGAELVVTERI	16.558628137081705	0.20602873984375142	80.28935	0.62192714	27.607374	17.913193
design_16	15	ALEAAAAAMIAAAEAADPALGAAVRAGYAEALAAIEAKNAAALAAAAAAA:RSLTFYPAWLTVSEGANATFTCSLSNWSEDLMLNWNRLSPSNQTEKQAAFSNGLSQPVQDARFQIIQLPNRHDFHMNILDTRRNDSGIYLCGAISLHPKAKIEESPGAELVVTERI	20.262912170353143	0.17807361777020603	90.12758	0.62221736	27.544104	19.085762
design_16	16	AADKAIEEMIAKAKAEDPELGEELAKGAEEAKAAIEAKNAAALAAYLAAL:RSLTFYPAWLTVSEGANATFTCSLSNWSEDLMLNWNRLSPSNQTEKQAAFSNGLSQPVQDARFQIIQLPNRHDFHMNILDTRRNDSGIYLCGAISLHPKAKIEESPGAELVVTERI	12.671949688583647	0.21843143280722	83.948555	0.6245024	27.685265	18.439976
design_16	17	AADAAAQARIAQAKAADPALGEQVAAGWAAAKAAIAARNAAALAAALAAA:RSLTFYPAWLTVSEGANATFTCSLSNWSEDLMLNWNRLSPSNQTEKQAAFSNGLSQPVQDARFQIIQLPNRHDFHMNILDTRRNDSGIYLCGAISLHPKAKIEESPGAELVVTERI	17.86621267310755	0.14088857891017725	91.5896	0.62047225	27.008266	18.647787
design_16	18	AADAAAQAIIEQAKAEDPELGAEVAKGWAEAKAALDAKNAAALLSALLAA:RSLTFYPAWLTVSEGANATFTCSLSNWSEDLMLNWNRLSPSNQTEKQAAFSNGLSQPVQDARFQIIQLPNRHDFHMNILDTRRNDSGIYLCGAISLHPKAKIEESPGAELVVTERI	7.331373601335903	0.4836462239153422	82.47077	0.62256545	27.661652	18.494417
design_16	19	ASDQAIQQMIEQAEKESPELGKELRKGAEEAKAAQAAKNAAAAAAAAAAA:RSLTFYPAWLTVSEGANATFTCSLSNWSEDLMLNWNRLSPSNQTEKQAAFSNGLSQPVQDARFQIIQLPNRHDFHMNILDTRRNDSGIYLCGAISLHPKAKIEESPGAELVVTERI	8.449905020021431	0.3851386334778272	83.17744	0.62515116	27.177622	16.097149
design_16	20	AADAAAAAMIAAAEAEDPALGAELAAGWAAAKAALEAKNAAALAAYLASL:RSLTFYPAWLTVSEGANATFTCSLSNWSEDLMLNWNRLSPSNQTEKQAAFSNGLSQPVQDARFQIIQLPNRHDFHMNILDTRRNDSGIYLCGAISLHPKAKIEESPGAELVVTERI	12.946750365394173	0.21700871103015903	93.00527	0.61759245	27.694273	19.032053
design_16	21	ASDQAAQQIIAQAEAESPELGKEVKKGYEEAKKAIEEKNKKALEEALKKL:RSLTFYPAWLTVSEGANATFTCSLSNWSEDLMLNWNRLSPSNQTEKQAAFSNGLSQPVQDARFQIIQLPNRHDFHMNILDTRRNDSGIYLCGAISLHPKAKIEESPGAELVVTERI	16.504984174058233	0.20971521963472445	86.21212	0.62791073	27.365664	17.901882
design_16	22	ALESAAKQMIEQAKKESEELGKEVEEGYKKALEAIEARNAAALAAYLAAL:RSLTFYPAWLTVSEGANATFTCSLSNWSEDLMLNWNRLSPSNQTEKQAAFSNGLSQPVQDARFQIIQLPNRHDFHMNILDTRRNDSGIYLCGAISLHPKAKIEESPGAELVVTERI	18.077812365267167	0.15741552686544708	84.16789	0.6265596	27.247929	19.455744
design_16	23	AADQAAQQMIEQAEAEDPELGAELRAGYEAAKAAIEARNAAAAAAAAAAL:RSLTFYPAWLTVSEGANATFTCSLSNWSEDLMLNWNRLSPSNQTEKQAAFSNGLSQPVQDARFQIIQLPNRHDFHMNILDTRRNDSGIYLCGAISLHPKAKIEESPGAELVVTERI	9.02294741153304	0.3318517844465178	90.53357	0.6237983	27.277615	17.709772
design_16	24	ASDQAIQQMIEQAEAEDPELGEELRKGAEEAKAAIDARNAAALAAYLAAL:RSLTFYPAWLTVSEGANATFTCSLSNWSEDLMLNWNRLSPSNQTEKQAAFSNGLSQPVQDARFQIIQLPNRHDFHMNILDTRRNDSGIYLCGAISLHPKAKIEESPGAELVVTERI	15.409468715615395	0.17991272215184076	88.43123	0.62643594	27.00326	17.126673
design_16	25	AADQAAQQIIEQAKAESPELGEQVAKGYAEAKAALAAKNAAAAAAAAAAA:RSLTFYPAWLTVSEGANATFTCSLSNWSEDLMLNWNRLSPSNQTEKQAAFSNGLSQPVQDARFQIIQLPNRHDFHMNILDTRRNDSGIYLCGAISLHPKAKIEESPGAELVVTERI	7.371201107127358	0.45156759379106337	90.2499	0.62152267	27.572739	17.22546
design_16	26	ALEQAAQQMIAQAEAEDPELGAALRAGYAAALAAIAARNAAAAAAALAAA:RSLTFYPAWLTVSEGANATFTCSLSNWSEDLMLNWNRLSPSNQTEKQAAFSNGLSQPVQDARFQIIQLPNRHDFHMNILDTRRNDSGIYLCGAISLHPKAKIEESPGAELVVTERI	12.53543205346611	0.21567008845441263	91.12383	0.6235619	27.329016	18.045717
design_16	27	ALDAAIAAQIAAAEAADPELGAELAAGAAAAKAAIAAKNAAAAAAAAAAL:RSLTFYPAWLTVSEGANATFTCSLSNWSEDLMLNWNRLSPSNQTEKQAAFSNGLSQPVQDARFQIIQLPNRHDFHMNILDTRRNDSGIYLCGAISLHPKAKIEESPGAELVVTERI	7.161515430484965	0.4630897961238884	88.05535	0.6165447	27.555902	18.18304
design_16	28	ALDQALQQMIEQAEAESPELGEELRAGAEAALAAIAARNAAAAAAALAAA:RSLTFYPAWLTVSEGANATFTCSLSNWSEDLMLNWNRLSPSNQTEKQAAFSNGLSQPVQDARFQIIQLPNRHDFHMNILDTRRNDSGIYLCGAISLHPKAKIEESPGAELVVTERI	9.00963530955539	0.3336849225426073	89.34424	0.6216712	27.35921	17.583084
design_16	29	AADQAAKEMIAKAEAESKELGEELRKGYEEAKAAIDAKNAAALAAALAAQ:RSLTFYPAWLTVSEGANATFTCSLSNWSEDLMLNWNRLSPSNQTEKQAAFSNGLSQPVQDARFQIIQLPNRHDFHMNILDTRRNDSGIYLCGAISLHPKAKIEESPGAELVVTERI	11.444788520002925	0.309003077104272	78.06914	0.62744725	27.057829	18.745926
design_16	30	AADQAAEQIIQQAEAADPALGAEVRKGYAEAKAAIAAKNAAALAAALAAA:RSLTFYPAWLTVSEGANATFTCSLSNWSEDLMLNWNRLSPSNQTEKQAAFSNGLSQPVQDARFQIIQLPNRHDFHMNILDTRRNDSGIYLCGAISLHPKAKIEESPGAELVVTERI	9.29345369410669	0.34667442593494774	90.32242	0.6250507	26.910854	18.115696
design_16	31	ASEQAMAQIIAQAEAESPELGEEVRKGAEEALAAIEARNAAAAAAAAAAA:RSLTFYPAWLTVSEGANATFTCSLSNWSEDLMLNWNRLSPSNQTEKQAAFSNGLSQPVQDARFQIIQLPNRHDFHMNILDTRRNDSGIYLCGAISLHPKAKIEESPGAELVVTERI	7.8336856241214115	0.3962355361816331	83.17659	0.6230954	27.02833	17.577608
design_17	0	MSSREKMAELAAEASKAIDAAREFAKEDPEKGAEAAEAARQALLDQVSAL:RSLTFYPAWLTVSEGANATFTCSLSNWSEDLMLNWNRLSPSNQTEKQAAFSNGLSQPVQDARFQIIQLPNRHDFHMNILDTRRNDSGIYLCGAISLHPKAKIEESPGAELVVTERI	8.17415963977937	0.3893133281351347	78.892815	0.6245828	27.518261	19.3547
design_17	1	MSTREKIQKLAEEASKKIDEARKLAEEDPEKGAKEAAAAREELAQQVAAL:RSLTFYPAWLTVSEGANATFTCSLSNWSEDLMLNWNRLSPSNQTEKQAAFSNGLSQPVQDARFQIIQLPNRHDFHMNILDTRRNDSGIYLCGAISLHPKAKIEESPGAELVVTERI	8.710637996379447	0.35806477727249675	81.62501	0.62604976	27.239273	16.853504
design_17	2	MSSREKQAALAAEASAAIDAARAFAAEDPAAGAAAAEAARQALLQAVSAL:RSLTFYPAWLTVSEGANATFTCSLSNWSEDLMLNWNRLSPSNQTEKQAAFSNGLSQPVQDARFQIIQLPNRHDFHMNILDTRRNDSGIYLCGAISLHPKAKIEESPGAELVVTERI	16.74492973122667	0.21656567392544357	78.02299	0.6242707	27.548468	19.877708
design_17	3	MSTREKIAALAAAASAAIDAARAAAKEDPEKGAAAAAAARAALAAAVSAL:RSLTFYPAWLTVSEGANATFTCSLSNWSEDLMLNWNRLSPSNQTEKQAAFSNGLSQPVQDARFQIIQLPNRHDFHMNILDTRRNDSGIYLCGAISLHPKAKIEESPGAELVVTERI	9.839099881088123	0.29786155983730017	82.84717	0.61968064	27.384102	19.220703
design_17	4	MSTREKIQQLAEQASKQIDAAIEYSKEDPEKGKALAEQARQQLLQQVSAL:RSLTFYPAWLTVSEGANATFTCSLSNWSEDLMLNWNRLSPSNQTEKQAAFSNGLSQPVQDARFQIIQLPNRHDFHMNILDTRRNDSGIYLCGAISLHPKAKIEESPGAELVVTERI	9.120465432579296	0.3295377723628788	82.59183	0.625963	27.40249	17.980303
design_17	5	MSTREKLAALAAEASEKIDAAIAFSAEDPEKGAALAEEARQELLDAVSAL:RSLTFYPAWLTVSEGANATFTCSLSNWSEDLMLNWNRLSPSNQTEKQAAFSNGLSQPVQDARFQIIQLPNRHDFHMNILDTRRNDSGIYLCGAISLHPKAKIEESPGAELVVTERI	8.69521384428109	0.37902091143998434	83.075836	0.62340266	27.543634	19.800522
design_17	6	ASSREQLAALAEAASKAIDAARAFAKEDPEAGAAAAAAARAALLAAVSAL:RSLTFYPAWLTVSEGANATFTCSLSNWSEDLMLNWNRLSPSNQTEKQAAFSNGLSQPVQDARFQIIQLPNRHDFHMNILDTRRNDSGIYLCGAISLHPKAKIEESPGAELVVTERI	9.129182299760755	0.326111141528221	78.70369	0.62197745	27.781902	20.720432
design_17	7	ASTREQIAALAAQASAEIDAAREFSKEDPEAGAAAAEAARQALLQQVSAL:RSLTFYPAWLTVSEGANATFTCSLSNWSEDLMLNWNRLSPSNQTEKQAAFSNGLSQPVQDARFQIIQLPNRHDFHMNILDTRRNDSGIYLCGAISLHPKAKIEESPGAELVVTERI	10.871439142120673	0.2481494324367509	78.30502	0.6263604	27.311207	19.743143
design_17	8	MSTREKLAALAAEASKAIDAARAYAAEDPEAGAAKAAAARAALAAAVSAL:RSLTFYPAWLTVSEGANATFTCSLSNWSEDLMLNWNRLSPSNQTEKQAAFSNGLSQPVQDARFQIIQLPNRHDFHMNILDTRRNDSGIYLCGAISLHPKAKIEESPGAELVVTERI	16.128665957573354	0.23459746703629705	82.85398	0.6227777	27.61343	18.72052
design_17	9	MSTREKIAALAAEASAKIDAAIAFSKENPEEGAAAAEAARQALLDAVSAL:RSLTFYPAWLTVSEGANATFTCSLSNWSEDLMLNWNRLSPSNQTEKQAAFSNGLSQPVQDARFQIIQLPNRHDFHMNILDTRRNDSGIYLCGAISLHPKAKIEESPGAELVVTERI	9.856380649577515	0.30441976737465853	79.47442	0.62384	27.492996	19.81652
design_17	10	MSTREKIAALAAEASAKIDAAIEYSKEDPEKGKELAEQARQDLLQQVSAL:RSLTFYPAWLTVSEGANATFTCSLSNWSEDLMLNWNRLSPSNQTEKQAAFSNGLSQPVQDARFQIIQLPNRHDFHMNILDTRRNDSGIYLCGAISLHPKAKIEESPGAELVVTERI	9.619101266422582	0.30587386835813535	87.15564	0.6251658	27.241037	17.94915
design_17	11	MSTREKIAALAEEASKKIDAAREFAKEDPEKGAEEAEKARQELLDKVSAL:RSLTFYPAWLTVSEGANATFTCSLSNWSEDLMLNWNRLSPSNQTEKQAAFSNGLSQPVQDARFQIIQLPNRHDFHMNILDTRRNDSGIYLCGAISLHPKAKIEESPGAELVVTERI	8.738269973211477	0.3498883951503168	81.18185	0.62564325	27.29858	17.911469
design_17	12	MSTREKMQKLAEEASKKIDEAIEYSKENPEEGAKLAEEARQQLLQEVSAL:RSLTFYPAWLTVSEGANATFTCSLSNWSEDLMLNWNRLSPSNQTEKQAAFSNGLSQPVQDARFQIIQLPNRHDFHMNILDTRRNDSGIYLCGAISLHPKAKIEESPGAELVVTERI	8.455408522868355	0.3732465518445555	83.768555	0.62529564	27.34681	18.309631
design_17	13	MSTREKIAALAAEASAKIDAAIEFSKEDPEKGAAAAEAARQALLAEVSAL:RSLTFYPAWLTVSEGANATFTCSLSNWSEDLMLNWNRLSPSNQTEKQAAFSNGLSQPVQDARFQIIQLPNRHDFHMNILDTRRNDSGIYLCGAISLHPKAKIEESPGAELVVTERI	10.828108517454208	0.27180666091811523	80.28562	0.62372875	27.329124	19.276382
design_17	14	MSTREKIAALAEEASAKIDAARAYSAEDPEKGAALAAAARADLLAGVSAL:RSLTFYPAWLTVSEGANATFTCSLSNWSEDLMLNWNRLSPSNQTEKQAAFSNGLSQPVQDARFQIIQLPNRHDFHMNILDTRRNDSGIYLCGAISLHPKAKIEESPGAELVVTERI	15.213024922613467	0.2636776772782287	89.09127	0.62188363	27.602291	18.615793
design_17	15	MSTREKIQKLAEEASKKIDAAREYAKEDPEKGKALAEAARQELLQQVSAL:RSLTFYPAWLTVSEGANATFTCSLSNWSEDLMLNWNRLSPSNQTEKQAAFSNGLSQPVQDARFQIIQLPNRHDFHMNILDTRRNDSGIYLCGAISLHPKAKIEESPGAELVVTERI	8.290281318488557	0.37409241567710283	86.18367	0.6247792	27.42707	17.517258
design_17	16	MSTREKIQKLAEEASKKIDEAIEYSKEDPEKGKELAEKARQELLDKVSSL:RSLTFYPAWLTVSEGANATFTCSLSNWSEDLMLNWNRLSPSNQTEKQAAFSNGLSQPVQDARFQIIQLPNRHDFHMNILDTRRNDSGIYLCGAISLHPKAKIEESPGAELVVTERI	8.858943019322531	0.3565455057203883	84.26018	0.6263139	27.425367	17.739862
design_17	17	MSTREKIQKLAEEASKKIDEAIEFSKEDPEEGKKKAEEARQELLQQVSAL:RSLTFYPAWLTVSEGANATFTCSLSNWSEDLMLNWNRLSPSNQTEKQAAFSNGLSQPVQDARFQIIQLPNRHDFHMNILDTRRNDSGIYLCGAISLHPKAKIEESPGAELVVTERI	9.331255061148854	0.32289412571909154	80.06152	0.62698305	27.36152	18.564308
design_17	18	MSTREKIAALAEEASAAIDAAREFAKEDPEAGAAAAEAARQALAQAVAAL:RSLTFYPAWLTVSEGANATFTCSLSNWSEDLMLNWNRLSPSNQTEKQAAFSNGLSQPVQDARFQIIQLPNRHDFHMNILDTRRNDSGIYLCGAISLHPKAKIEESPGAELVVTERI	8.493886395432414	0.36395080622519044	81.858604	0.623695	27.560131	19.281519
design_17	19	MSTREKIQKLAEEASKKIDEAIEFSKEDPEKGKKLAEEARQKLLEQVSAL:RSLTFYPAWLTVSEGANATFTCSLSNWSEDLMLNWNRLSPSNQTEKQAAFSNGLSQPVQDARFQIIQLPNRHDFHMNILDTRRNDSGIYLCGAISLHPKAKIEESPGAELVVTERI	9.260785634197239	0.3260109909017323	81.036545	0.6266651	27.377043	18.313927
design_17	20	MSTREKIQKLAEEASKAIDAAIEFAKEDPEAGAAAAAAARQALLQQVSAL:RSLTFYPAWLTVSEGANATFTCSLSNWSEDLMLNWNRLSPSNQTEKQAAFSNGLSQPVQDARFQIIQLPNRHDFHMNILDTRRNDSGIYLCGAISLHPKAKIEESPGAELVVTERI	8.236345463411057	0.4008443675356133	79.66975	0.62313986	27.571665	20.794983
design_17	21	MSTREKIAALAAAASAAIDAARAFAKEDPEAGAAAAAAARQALADAVSAL:RSLTFYPAWLTVSEGANATFTCSLSNWSEDLMLNWNRLSPSNQTEKQAAFSNGLSQPVQDARFQIIQLPNRHDFHMNILDTRRNDSGIYLCGAISLHPKAKIEESPGAELVVTERI	11.258828785725871	0.24994454428548385	81.17408	0.62279975	27.351711	19.725574
design_17	22	MSTREKLAALAAEASAKIDAARALAAEDPEAGAAAAAAARQALLDQVSAL:RSLTFYPAWLTVSEGANATFTCSLSNWSEDLMLNWNRLSPSNQTEKQAAFSNGLSQPVQDARFQIIQLPNRHDFHMNILDTRRNDSGIYLCGAISLHPKAKIEESPGAELVVTERI	17.013399129248537	0.20604822350385157	83.71757	0.6232965	27.38688	18.591915
design_17	23	MSTREKIAALAKEASEKIDAAIEFSKEDPEKGKAEAEKARQDLLQQVSAL:RSLTFYPAWLTVSEGANATFTCSLSNWSEDLMLNWNRLSPSNQTEKQAAFSNGLSQPVQDARFQIIQLPNRHDFHMNILDTRRNDSGIYLCGAISLHPKAKIEESPGAELVVTERI	9.901866292253352	0.30024628957331595	81.34368	0.6260256	27.313137	17.89026
design_17	24	MSSREKQAALAAEASAAIDAARAFAAEDPEAGAAAAAAARQALLDALSAL:RSLTFYPAWLTVSEGANATFTCSLSNWSEDLMLNWNRLSPSNQTEKQAAFSNGLSQPVQDARFQIIQLPNRHDFHMNILDTRRNDSGIYLCGAISLHPKAKIEESPGAELVVTERI	16.70604802239155	0.18745664394151498	79.89153	0.6224673	27.601528	19.0845
design_17	25	MSTREKIQKLAEEASKEIDEARKYAEEDPEKGKELAEKARQDLLQKVSEL:RSLTFYPAWLTVSEGANATFTCSLSNWSEDLMLNWNRLSPSNQTEKQAAFSNGLSQPVQDARFQIIQLPNRHDFHMNILDTRRNDSGIYLCGAISLHPKAKIEESPGAELVVTERI	8.231689437800568	0.39607453165151413	82.788086	0.62701994	27.35401	19.055984
design_17	26	MSTREKIAALAAAASKAIDAAREFAKEDPEAGKAAAEAARQALLQQVSAL:RSLTFYPAWLTVSEGANATFTCSLSNWSEDLMLNWNRLSPSNQTEKQAAFSNGLSQPVQDARFQIIQLPNRHDFHMNILDTRRNDSGIYLCGAISLHPKAKIEESPGAELVVTERI	8.89488636496176	0.33654257820728783	79.43307	0.62449116	27.500715	20.071087
design_17	27	MSTREKIAELAKEASEKIDEAIEFSKEDPEEGKKKAEEYREELLQKVSSL:RSLTFYPAWLTVSEGANATFTCSLSNWSEDLMLNWNRLSPSNQTEKQAAFSNGLSQPVQDARFQIIQLPNRHDFHMNILDTRRNDSGIYLCGAISLHPKAKIEESPGAELVVTERI	9.619705571256276	0.3137444760694314	86.28986	0.6258281	27.445877	18.423555
design_17	28	MSTREKMQQLAEQASKEIDAAIEYSKEDPEKGKALAEQARQQLLQQVSAL:RSLTFYPAWLTVSEGANATFTCSLSNWSEDLMLNWNRLSPSNQTEKQAAFSNGLSQPVQDARFQIIQLPNRHDFHMNILDTRRNDSGIYLCGAISLHPKAKIEESPGAELVVTERI	8.96707248785849	0.33999489921703574	82.13275	0.62622523	27.387926	17.529737
design_17	29	MSSREKLAKLAAEASKEIDAAIEYSKEDPEKGKAKAEEARQKLLQQVSAL:RSLTFYPAWLTVSEGANATFTCSLSNWSEDLMLNWNRLSPSNQTEKQAAFSNGLSQPVQDARFQIIQLPNRHDFHMNILDTRRNDSGIYLCGAISLHPKAKIEESPGAELVVTERI	9.382674991097163	0.3188341489298873	79.42526	0.62648374	27.356989	18.226696
design_17	30	MSTLEKIQKLAEEASKKIDEAIEYSKEDPEKGAALAEQARQELLQQVSAL:RSLTFYPAWLTVSEGANATFTCSLSNWSEDLMLNWNRLSPSNQTEKQAAFSNGLSQPVQDARFQIIQLPNRHDFHMNILDTRRNDSGIYLCGAISLHPKAKIEESPGAELVVTERI	10.986836006785122	0.29414736855849777	85.51205	0.62509745	27.568378	17.602833
design_17	31	MSTREKLAELAAEASKRIDAAREFAKEDPEKGAALAEQARQDLLDAVSAL:RSLTFYPAWLTVSEGANATFTCSLSNWSEDLMLNWNRLSPSNQTEKQAAFSNGLSQPVQDARFQIIQLPNRHDFHMNILDTRRNDSGIYLCGAISLHPKAKIEESPGAELVVTERI	8.727425698832947	0.35325779816099123	85.457985	0.62434244	27.532974	19.107483
design_18	0	MEEADKLAQEAKEKYEEGLANPENREKLLAEAEKLSKEAAAKLQAELEAR:RSLTFYPAWLTVSEGANATFTCSLSNWSEDLMLNWNRLSPSNQTEKQAAFSNGLSQPVQDARFQIIQLPNRHDFHMNILDTRRNDSGIYLCGAISLHPKAKIEESPGAELVVTERI	12.351889707819854	0.2264898578916794	88.51454	0.62498	27.406536	17.668503
design_18	1	MKEADELAQEAEELEKEGKENPEKKEELEAEAKKKSEEAAELLQKELESR:RSLTFYPAWLTVSEGANATFTCSLSNWSEDLMLNWNRLSPSNQTEKQAAFSNGLSQPVQDARFQIIQLPNRHDFHMNILDTRRNDSGIYLCGAISLHPKAKIEESPGAELVVTERI	9.963861206990034	0.29136655296377917	86.16365	0.6265079	27.651505	18.588371
design_18	2	MKEADELAQKAEELKKKAKEDPENKEELEKKAEELEKKAAELLEKILESR:RSLTFYPAWLTVSEGANATFTCSLSNWSEDLMLNWNRLSPSNQTEKQAAFSNGLSQPVQDARFQIIQLPNRHDFHMNILDTRRNDSGIYLCGAISLHPKAKIEESPGAELVVTERI	8.917388908718445	0.34103895998348976	87.430565	0.62650055	27.532822	18.389687
design_18	3	MEEADELAQKSEELKKLGEEDPERHEELMEEAEKLSKEALEKLTEILESR:RSLTFYPAWLTVSEGANATFTCSLSNWSEDLMLNWNRLSPSNQTEKQAAFSNGLSQPVQDARFQIIQLPNRHDFHMNILDTRRNDSGIYLCGAISLHPKAKIEESPGAELVVTERI	13.715039380480558	0.2750282219916102	88.161674	0.6248189	27.416086	17.639189
design_18	4	MEEADKLAQEAERLRKLGEENPENHEKLKKEAEELSKKAAEKLTAILESR:RSLTFYPAWLTVSEGANATFTCSLSNWSEDLMLNWNRLSPSNQTEKQAAFSNGLSQPVQDARFQIIQLPNRHDFHMNILDTRRNDSGIYLCGAISLHPKAKIEESPGAELVVTERI	10.06458496041588	0.2854840641074928	87.16738	0.62601876	27.381617	17.980072
design_18	5	MEEADELAQEAERLRKKGEEDEERHEELMKKAEELEKEAAEKLTAILESR:RSLTFYPAWLTVSEGANATFTCSLSNWSEDLMLNWNRLSPSNQTEKQAAFSNGLSQPVQDARFQIIQLPNRHDFHMNILDTRRNDSGIYLCGAISLHPKAKIEESPGAELVVTERI	15.039882841431947	0.27692454643290604	81.349495	0.62672913	27.484165	17.573574
design_18	6	MEEADKLAQKAKELEEEGKKNPENKEELLEKAKKLSEEAAKLLEQELESR:RSLTFYPAWLTVSEGANATFTCSLSNWSEDLMLNWNRLSPSNQTEKQAAFSNGLSQPVQDARFQIIQLPNRHDFHMNILDTRRNDSGIYLCGAISLHPKAKIEESPGAELVVTERI	10.587322679992571	0.2604326296585585	87.45738	0.6278686	27.45795	17.952969
design_18	7	MEEADKLAQKAQELYELGKKDPENHEELFAKAEELEKEAAELLTKELESR:RSLTFYPAWLTVSEGANATFTCSLSNWSEDLMLNWNRLSPSNQTEKQAAFSNGLSQPVQDARFQIIQLPNRHDFHMNILDTRRNDSGIYLCGAISLHPKAKIEESPGAELVVTERI	9.15267502650759	0.34093758581416067	88.19536	0.62427384	27.540184	19.086136
design_18	8	MEEANELSLKAEELYKEGLENEEKKEELFKKAEELSKKAAELLEKELESR:RSLTFYPAWLTVSEGANATFTCSLSNWSEDLMLNWNRLSPSNQTEKQAAFSNGLSQPVQDARFQIIQLPNRHDFHMNILDTRRNDSGIYLCGAISLHPKAKIEESPGAELVVTERI	12.35270116703652	0.2617244793596329	90.28838	0.6234538	27.699036	18.33884
design_18	9	MEKANELAQKSEELRELGLKNPEKKEELLEEAKKLEEEAAAELEAILEAR:RSLTFYPAWLTVSEGANATFTCSLSNWSEDLMLNWNRLSPSNQTEKQAAFSNGLSQPVQDARFQIIQLPNRHDFHMNILDTRRNDSGIYLCGAISLHPKAKIEESPGAELVVTERI	11.004465776787125	0.24824141102278235	86.999054	0.6253307	27.208735	18.06181
design_18	10	MEEADKLAQKAKELEELGKKNPENKEKLEEEAKKLEEEAAKKLQEILESR:RSLTFYPAWLTVSEGANATFTCSLSNWSEDLMLNWNRLSPSNQTEKQAAFSNGLSQPVQDARFQIIQLPNRHDFHMNILDTRRNDSGIYLCGAISLHPKAKIEESPGAELVVTERI	9.868983485473617	0.2884586925209088	85.18492	0.6275976	27.55649	18.40981
design_18	11	MEEADRLAQEAERLEKQAKEDPEKREELLARAKALSAEAAALLEKILESR:RSLTFYPAWLTVSEGANATFTCSLSNWSEDLMLNWNRLSPSNQTEKQAAFSNGLSQPVQDARFQIIQLPNRHDFHMNILDTRRNDSGIYLCGAISLHPKAKIEESPGAELVVTERI	10.654264397864727	0.264816649041542	88.797615	0.6259154	27.412315	18.919617
design_18	12	MEKANELALKSKELEEEAKKNPEKKEELEKKAKELEEEAAKLLTSELESR:RSLTFYPAWLTVSEGANATFTCSLSNWSEDLMLNWNRLSPSNQTEKQAAFSNGLSQPVQDARFQIIQLPNRHDFHMNILDTRRNDSGIYLCGAISLHPKAKIEESPGAELVVTERI	10.778501705832582	0.2575106092151783	87.2795	0.6275947	27.365469	17.281681
design_18	13	MEEADKLAQEADKLYEEGKKDPENKEELEAKAKKLSEEAAALLQKELEAR:RSLTFYPAWLTVSEGANATFTCSLSNWSEDLMLNWNRLSPSNQTEKQAAFSNGLSQPVQDARFQIIQLPNRHDFHMNILDTRRNDSGIYLCGAISLHPKAKIEESPGAELVVTERI	10.067988625040744	0.28120480978430895	88.62822	0.62623763	27.289215	17.926004
design_18	14	MEEADKLAQEAQKLREEAKANPEKAAELKAKAEKLEKEALEKLTKELEAR:RSLTFYPAWLTVSEGANATFTCSLSNWSEDLMLNWNRLSPSNQTEKQAAFSNGLSQPVQDARFQIIQLPNRHDFHMNILDTRRNDSGIYLCGAISLHPKAKIEESPGAELVVTERI	10.955473811738107	0.262010933566	87.23223	0.6277735	27.21893	18.255114
design_18	15	MEEADKLSQESYELEKKAEEDPERHEELKKKAEELSKKAAELLQAELEKR:RSLTFYPAWLTVSEGANATFTCSLSNWSEDLMLNWNRLSPSNQTEKQAAFSNGLSQPVQDARFQIIQLPNRHDFHMNILDTRRNDSGIYLCGAISLHPKAKIEESPGAELVVTERI	9.794528812602724	0.2945343458872527	88.78577	0.6256124	27.256891	17.882015
design_18	16	MEKADELAKESERLRKLGKENEEKKEELEEEAKKKEEEAAKLLQEELESR:RSLTFYPAWLTVSEGANATFTCSLSNWSEDLMLNWNRLSPSNQTEKQAAFSNGLSQPVQDARFQIIQLPNRHDFHMNILDTRRNDSGIYLCGAISLHPKAKIEESPGAELVVTERI	13.118361458573249	0.3337726139504746	77.76694	0.6302336	27.3672	16.710514
design_18	17	MEKADELAQKAQELKEEAKKDPENKEKLEAEAEKLAEEAAAELTAILESR:RSLTFYPAWLTVSEGANATFTCSLSNWSEDLMLNWNRLSPSNQTEKQAAFSNGLSQPVQDARFQIIQLPNRHDFHMNILDTRRNDSGIYLCGAISLHPKAKIEESPGAELVVTERI	10.270489795826569	0.27508326736940497	85.891716	0.6266248	27.295494	17.951824
design_18	18	MEKANELALKSEELRKKGLEDPENREELLKEAEELSKEAAELLQAELEAR:RSLTFYPAWLTVSEGANATFTCSLSNWSEDLMLNWNRLSPSNQTEKQAAFSNGLSQPVQDARFQIIQLPNRHDFHMNILDTRRNDSGIYLCGAISLHPKAKIEESPGAELVVTERI	11.208975429770026	0.24162881801239278	89.3779	0.6254061	27.06033	17.303629
design_18	19	MEEADKLAEEAKKKEEEGKKDPERKEELLKEAKKLSEEAAKLLTAELERR:RSLTFYPAWLTVSEGANATFTCSLSNWSEDLMLNWNRLSPSNQTEKQAAFSNGLSQPVQDARFQIIQLPNRHDFHMNILDTRRNDSGIYLCGAISLHPKAKIEESPGAELVVTERI	10.616255624714	0.2580318379545221	86.170006	0.62708807	27.303358	17.696178
design_18	20	MEEADKLAQEAQELREKAAADPEKAAELKAEAEKLSAEAAAKLTAELESR:RSLTFYPAWLTVSEGANATFTCSLSNWSEDLMLNWNRLSPSNQTEKQAAFSNGLSQPVQDARFQIIQLPNRHDFHMNILDTRRNDSGIYLCGAISLHPKAKIEESPGAELVVTERI	10.217827550384223	0.2774328523221075	84.6225	0.62721586	26.901758	16.956257
design_18	21	MEKADELAKKSEELYKLAKENPEKKEELEKEAKELEKEAAEELQAILESR:RSLTFYPAWLTVSEGANATFTCSLSNWSEDLMLNWNRLSPSNQTEKQAAFSNGLSQPVQDARFQIIQLPNRHDFHMNILDTRRNDSGIYLCGAISLHPKAKIEESPGAELVVTERI	8.767919263435921	0.3479380457224578	88.13139	0.6248106	27.530018	18.92917
design_18	22	MAEADALAQAAAAKYAEAKANPANKAKLEAEAKALSAEAAALLQAELEAR:RSLTFYPAWLTVSEGANATFTCSLSNWSEDLMLNWNRLSPSNQTEKQAAFSNGLSQPVQDARFQIIQLPNRHDFHMNILDTRRNDSGIYLCGAISLHPKAKIEESPGAELVVTERI	11.177319518337379	0.24153248134059443	88.01078	0.62529874	27.13584	18.228617
design_18	23	MKEADELSKKAEELRKLAEENPEKAEELKAEAEKLSKEAAELLQQELESR:RSLTFYPAWLTVSEGANATFTCSLSNWSEDLMLNWNRLSPSNQTEKQAAFSNGLSQPVQDARFQIIQLPNRHDFHMNILDTRRNDSGIYLCGAISLHPKAKIEESPGAELVVTERI	10.693425975581704	0.26702251295603063	87.61115	0.626492	27.400497	17.91016
design_18	24	MAEADELAQKAEELEKQGLADPERKEELLAKAAELRAQAAALLTAILEAR:RSLTFYPAWLTVSEGANATFTCSLSNWSEDLMLNWNRLSPSNQTEKQAAFSNGLSQPVQDARFQIIQLPNRHDFHMNILDTRRNDSGIYLCGAISLHPKAKIEESPGAELVVTERI	11.081994830422142	0.27070472665522455	74.78938	0.6263683	27.299042	17.794224
design_18	25	MEEADKLAQEAERLEKEGKENPEKAEELLAKAKELSAKAAEKLTAILESR:RSLTFYPAWLTVSEGANATFTCSLSNWSEDLMLNWNRLSPSNQTEKQAAFSNGLSQPVQDARFQIIQLPNRHDFHMNILDTRRNDSGIYLCGAISLHPKAKIEESPGAELVVTERI	9.9259404339227	0.29162164474700814	79.99288	0.62611234	27.498753	18.772024
design_18	26	MKEADELAQKAEELYKKGKEDPENHEKLFEEAEKLSKEAAELLQKELESR:RSLTFYPAWLTVSEGANATFTCSLSNWSEDLMLNWNRLSPSNQTEKQAAFSNGLSQPVQDARFQIIQLPNRHDFHMNILDTRRNDSGIYLCGAISLHPKAKIEESPGAELVVTERI	9.111500532063877	0.3432531188945072	88.90176	0.62447155	27.60116	18.771582
design_18	27	MEKADELAQKSEEKRELGKKNPEKAEELFAEAERLSEEALRLLTQELESR:RSLTFYPAWLTVSEGANATFTCSLSNWSEDLMLNWNRLSPSNQTEKQAAFSNGLSQPVQDARFQIIQLPNRHDFHMNILDTRRNDSGIYLCGAISLHPKAKIEESPGAELVVTERI	9.06952712443454	0.3350053587292687	91.539566	0.6254653	27.093632	16.511074
design_18	28	MEEADKLAQEAYELEKQAKADPANKAELEAKAKELAAQAAAKLQAILEAR:RSLTFYPAWLTVSEGANATFTCSLSNWSEDLMLNWNRLSPSNQTEKQAAFSNGLSQPVQDARFQIIQLPNRHDFHMNILDTRRNDSGIYLCGAISLHPKAKIEESPGAELVVTERI	10.050616696900471	0.28014422762037855	87.6866	0.6261221	27.153793	17.489544
design_18	29	MEEADELAKKAEELKKLGEKDPENHEELMKKAEELEKKAAEKLTAILESR:RSLTFYPAWLTVSEGANATFTCSLSNWSEDLMLNWNRLSPSNQTEKQAAFSNGLSQPVQDARFQIIQLPNRHDFHMNILDTRRNDSGIYLCGAISLHPKAKIEESPGAELVVTERI	9.200033759551221	0.3198889849733406	87.54654	0.6254709	27.499985	18.710854
design_18	30	MEEADKLAQEAERLYKEGKENPEKAEELFKKAEEKSKEAAALLQAELEAR:RSLTFYPAWLTVSEGANATFTCSLSNWSEDLMLNWNRLSPSNQTEKQAAFSNGLSQPVQDARFQIIQLPNRHDFHMNILDTRRNDSGIYLCGAISLHPKAKIEESPGAELVVTERI	10.279933078087463	0.29520233112171307	72.85477	0.627802	27.472048	19.325089
design_18	31	MEEADKLAKEAEEKYKKAKEDPENKEKLEKEAEELSKQALELLTQELESR:RSLTFYPAWLTVSEGANATFTCSLSNWSEDLMLNWNRLSPSNQTEKQAAFSNGLSQPVQDARFQIIQLPNRHDFHMNILDTRRNDSGIYLCGAISLHPKAKIEESPGAELVVTERI	9.898748711419556	0.30002263725691714	90.41403	0.62726843	27.241795	17.131004
design_19	0	PISPEAAEKARASARKKAEELVKKLKEEEEKKKKEEEERKKKEEEEKKKE:RSLTFYPAWLTVSEGANATFTCSLSNWSEDLMLNWNRLSPSNQTEKQAAFSNGLSQPVQDARFQIIQLPNRHDFHMNILDTRRNDSGIYLCGAISLHPKAKIEESPGAELVVTERI	9.154616801051697	0.3754557629307369	89.15438	0.6298262	27.017561	17.25739
design_19	1	PISPEAAEKARASAQAQAEELVRRLEEEERRRREEEEERREEEERERELA:RSLTFYPAWLTVSEGANATFTCSLSNWSEDLMLNWNRLSPSNQTEKQAAFSNGLSQPVQDARFQIIQLPNRHDFHMNILDTRRNDSGIYLCGAISLHPKAKIEESPGAELVVTERI	12.559452681924911	0.19616509486243283	89.78513	0.6290591	27.355825	17.729372
design_19	2	PLSPEAQAKARQSLQEQADKLVKELKEKEEEERREKEEREKEEELKKKLE:RSLTFYPAWLTVSEGANATFTCSLSNWSEDLMLNWNRLSPSNQTEKQAAFSNGLSQPVQDARFQIIQLPNRHDFHMNILDTRRNDSGIYLCGAISLHPKAKIEESPGAELVVTERI	11.089513279732598	0.3148458016603722	89.77101	0.6300579	27.22464	16.78079
design_19	3	PLSPEAQAKARASAQAQGDALAAALRAAEEAERREEERRREEERRREELR:RSLTFYPAWLTVSEGANATFTCSLSNWSEDLMLNWNRLSPSNQTEKQAAFSNGLSQPVQDARFQIIQLPNRHDFHMNILDTRRNDSGIYLCGAISLHPKAKIEESPGAELVVTERI	10.218448042918693	0.3514963779635441	88.5584	0.62722313	26.909904	17.080513
design_19	4	ALSPEAQKKARESAKAAAEALAAALKAAAEAEERRRAEEAALEEELAALA:RSLTFYPAWLTVSEGANATFTCSLSNWSEDLMLNWNRLSPSNQTEKQAAFSNGLSQPVQDARFQIIQLPNRHDFHMNILDTRRNDSGIYLCGAISLHPKAKIEESPGAELVVTERI	21.001994122126654	0.11861493002592734	87.90994	0.62816834	27.08263	16.074003
design_19	5	PLSPEAAARARASAEAAARELVERRRREEEEERRREEEEKRRKEEEEKLR:RSLTFYPAWLTVSEGANATFTCSLSNWSEDLMLNWNRLSPSNQTEKQAAFSNGLSQPVQDARFQIIQLPNRHDFHMNILDTRRNDSGIYLCGAISLHPKAKIEESPGAELVVTERI	10.208901297367706	0.32914604312393225	89.773766	0.6283269	27.20292	18.25887
design_19	6	PISPEAAAAARASAQAQAEALVKALEEERKREEEERRRREEERREEEERE:RSLTFYPAWLTVSEGANATFTCSLSNWSEDLMLNWNRLSPSNQTEKQAAFSNGLSQPVQDARFQIIQLPNRHDFHMNILDTRRNDSGIYLCGAISLHPKAKIEESPGAELVVTERI	10.69146201120993	0.2691657183655173	89.508865	0.62821364	27.068676	14.91853
design_19	7	PLSPEAAEKARESARKQAEELVKKLKEEEEKKKKEEEEKKKEEEEKKKKE:RSLTFYPAWLTVSEGANATFTCSLSNWSEDLMLNWNRLSPSNQTEKQAAFSNGLSQPVQDARFQIIQLPNRHDFHMNILDTRRNDSGIYLCGAISLHPKAKIEESPGAELVVTERI	9.01735034373202	0.38009051645089964	88.8756	0.6308876	26.823807	17.451319
design_19	8	PLSPEAAEKARASAQAAADALVAAQQAAAAAAAAAAAAAAAAAAAALAAA:RSLTFYPAWLTVSEGANATFTCSLSNWSEDLMLNWNRLSPSNQTEKQAAFSNGLSQPVQDARFQIIQLPNRHDFHMNILDTRRNDSGIYLCGAISLHPKAKIEESPGAELVVTERI	17.64767725815462	0.11835322647175701	85.54947	0.61827505	26.057068	16.991844
design_19	9	PISPEAAAKARASLQAQADKLVAELREKERKEEEERRREEEERREREEEE:RSLTFYPAWLTVSEGANATFTCSLSNWSEDLMLNWNRLSPSNQTEKQAAFSNGLSQPVQDARFQIIQLPNRHDFHMNILDTRRNDSGIYLCGAISLHPKAKIEESPGAELVVTERI	18.680129899252503	0.12699460301788956	90.55945	0.628787	27.415375	18.55241
design_19	10	PISPEAAEKARASAQAAADALVEALKRKEEEEREREEEEEREEEEEEEER:RSLTFYPAWLTVSEGANATFTCSLSNWSEDLMLNWNRLSPSNQTEKQAAFSNGLSQPVQDARFQIIQLPNRHDFHMNILDTRRNDSGIYLCGAISLHPKAKIEESPGAELVVTERI	10.566743906995177	0.355641967577738	88.86556	0.6297135	26.902536	16.30732
design_19	11	PLSPEAQAKARANAQKQADELVEELEEEEEEEEEEEEEEEEEEEEEEEEE:RSLTFYPAWLTVSEGANATFTCSLSNWSEDLMLNWNRLSPSNQTEKQAAFSNGLSQPVQDARFQIIQLPNRHDFHMNILDTRRNDSGIYLCGAISLHPKAKIEESPGAELVVTERI	8.248363137634453	0.45611667203916273	81.528534	0.6316191	26.443552	15.489942
design_19	12	PISPEQAEKARQSLKEQGEKLAKALEEAERKREEEERRREEEEERREEEE:RSLTFYPAWLTVSEGANATFTCSLSNWSEDLMLNWNRLSPSNQTEKQAAFSNGLSQPVQDARFQIIQLPNRHDFHMNILDTRRNDSGIYLCGAISLHPKAKIEESPGAELVVTERI	10.753792332597186	0.3670146718655678	90.29349	0.63030565	27.040068	17.07534
design_19	13	PLSPEAAAKARASAEEEAKKLVEELKKEEEEEERKRKEEEEKRRKEEELK:RSLTFYPAWLTVSEGANATFTCSLSNWSEDLMLNWNRLSPSNQTEKQAAFSNGLSQPVQDARFQIIQLPNRHDFHMNILDTRRNDSGIYLCGAISLHPKAKIEESPGAELVVTERI	18.718850514648246	0.13610647731751532	86.94151	0.6298738	27.369202	15.693565
design_19	14	ALSPEAAAKARESARKQAEELVRKLREEREREEEERRRREEEERREEELR:RSLTFYPAWLTVSEGANATFTCSLSNWSEDLMLNWNRLSPSNQTEKQAAFSNGLSQPVQDARFQIIQLPNRHDFHMNILDTRRNDSGIYLCGAISLHPKAKIEESPGAELVVTERI	20.61014570119117	0.11030819864212253	90.19815	0.62924767	27.309435	17.821918
design_19	15	PLSPEAAEKARASAREAGEKLARERREEEEERRRREEEEREREEREREEE:RSLTFYPAWLTVSEGANATFTCSLSNWSEDLMLNWNRLSPSNQTEKQAAFSNGLSQPVQDARFQIIQLPNRHDFHMNILDTRRNDSGIYLCGAISLHPKAKIEESPGAELVVTERI	20.04685680697101	0.1118756050001643	90.827705	0.62944376	27.451843	18.011734
design_19	16	PISPEAAAKARASAQAQADKLVAELEEREKEEEERREEEEEEEEEEEELE:RSLTFYPAWLTVSEGANATFTCSLSNWSEDLMLNWNRLSPSNQTEKQAAFSNGLSQPVQDARFQIIQLPNRHDFHMNILDTRRNDSGIYLCGAISLHPKAKIEESPGAELVVTERI	9.819207983748488	0.3688081325910379	87.09462	0.62839365	26.952126	16.191814
design_19	17	AISPEAAAKARASLQAQGEALAAALKKAEEEKKKKEEEEKEKKRKEEEEK:RSLTFYPAWLTVSEGANATFTCSLSNWSEDLMLNWNRLSPSNQTEKQAAFSNGLSQPVQDARFQIIQLPNRHDFHMNILDTRRNDSGIYLCGAISLHPKAKIEESPGAELVVTERI	10.519648774612627	0.2820097505808292	87.27793	0.62902284	26.74355	16.007904
design_19	18	PISPEAAAKARASLQKQAEELVEKLRKEEEEEKEREEEEEEEEEEEEEEE:RSLTFYPAWLTVSEGANATFTCSLSNWSEDLMLNWNRLSPSNQTEKQAAFSNGLSQPVQDARFQIIQLPNRHDFHMNILDTRRNDSGIYLCGAISLHPKAKIEESPGAELVVTERI	10.070421565882848	0.36552487534354033	84.916756	0.62968993	26.906612	16.74205
design_19	19	ALSPEAAAKARASAREQAEALVERLREEEERRRREEEEERRREEEERRRR:RSLTFYPAWLTVSEGANATFTCSLSNWSEDLMLNWNRLSPSNQTEKQAAFSNGLSQPVQDARFQIIQLPNRHDFHMNILDTRRNDSGIYLCGAISLHPKAKIEESPGAELVVTERI	17.760423663064657	0.12137599627623	89.27418	0.6285794	27.359009	18.277203
design_19	20	PLSPEAQQAARQSLQAQAEALVAALRAAEEEEEEKEREEEERLEEEEEER:RSLTFYPAWLTVSEGANATFTCSLSNWSEDLMLNWNRLSPSNQTEKQAAFSNGLSQPVQDARFQIIQLPNRHDFHMNILDTRRNDSGIYLCGAISLHPKAKIEESPGAELVVTERI	13.337578808944597	0.22170367452423745	90.21769	0.6271424	26.92049	15.051216
design_19	21	ALSPEAAEKARQSAQEQAQKLVEQLKEEEERKKKEEEERKRKEEEEKKKK:RSLTFYPAWLTVSEGANATFTCSLSNWSEDLMLNWNRLSPSNQTEKQAAFSNGLSQPVQDARFQIIQLPNRHDFHMNILDTRRNDSGIYLCGAISLHPKAKIEESPGAELVVTERI	10.15740640617306	0.3364199338783695	88.452286	0.6308392	26.76393	17.51561
design_19	22	PLSPEAQEKARQSLKEQAEKLVKELKEKEKKEEERKREEEEKERREEEEE:RSLTFYPAWLTVSEGANATFTCSLSNWSEDLMLNWNRLSPSNQTEKQAAFSNGLSQPVQDARFQIIQLPNRHDFHMNILDTRRNDSGIYLCGAISLHPKAKIEESPGAELVVTERI	10.311982063342786	0.32049382075181476	90.70199	0.62997067	27.276789	18.137947
design_19	23	PISPEAAAAARASAQAAADALAAALKAAEAAAAAAAAAAEEELRALAEAA:RSLTFYPAWLTVSEGANATFTCSLSNWSEDLMLNWNRLSPSNQTEKQAAFSNGLSQPVQDARFQIIQLPNRHDFHMNILDTRRNDSGIYLCGAISLHPKAKIEESPGAELVVTERI	12.696403931671243	0.2596438344975319	89.51751	0.6253665	26.664328	17.448643
design_19	24	PLSPEAAEKARASAREQGKKLAEALKEEEKKREEEERKREEELKREEEER:RSLTFYPAWLTVSEGANATFTCSLSNWSEDLMLNWNRLSPSNQTEKQAAFSNGLSQPVQDARFQIIQLPNRHDFHMNILDTRRNDSGIYLCGAISLHPKAKIEESPGAELVVTERI	19.90982127859975	0.1128486573429124	88.40708	0.629929	27.497417	18.69686
design_19	25	PLSPEAQEKARQSLQEQAEKLVKELKEKEEEEKRRREEEERRRREEELER:RSLTFYPAWLTVSEGANATFTCSLSNWSEDLMLNWNRLSPSNQTEKQAAFSNGLSQPVQDARFQIIQLPNRHDFHMNILDTRRNDSGIYLCGAISLHPKAKIEESPGAELVVTERI	21.246347975573755	0.10285670994444245	90.78758	0.62992406	27.48555	17.939821
design_19	26	AISPEAAEKARQSAQEQADELVEELEEEEEEEEEEEEEEEEEEKEEEEEE:RSLTFYPAWLTVSEGANATFTCSLSNWSEDLMLNWNRLSPSNQTEKQAAFSNGLSQPVQDARFQIIQLPNRHDFHMNILDTRRNDSGIYLCGAISLHPKAKIEESPGAELVVTERI	8.320042774182202	0.46019136917981646	82.48117	0.6306597	26.599659	16.481668
design_19	27	PISPEAAEKARASAREEGEKLYEELKRKEEEEEERRRREEEEERREEELE:RSLTFYPAWLTVSEGANATFTCSLSNWSEDLMLNWNRLSPSNQTEKQAAFSNGLSQPVQDARFQIIQLPNRHDFHMNILDTRRNDSGIYLCGAISLHPKAKIEESPGAELVVTERI	9.663172988238978	0.3956583985847682	90.28471	0.62788147	27.223106	17.440107
design_19	28	PLSPEAQQKARQSLQEQAEKLVEELEEEEEEEEEEEEEEEEEEEEEEEEE:RSLTFYPAWLTVSEGANATFTCSLSNWSEDLMLNWNRLSPSNQTEKQAAFSNGLSQPVQDARFQIIQLPNRHDFHMNILDTRRNDSGIYLCGAISLHPKAKIEESPGAELVVTERI	9.23048100964327	0.4274610586236613	82.22695	0.6317521	26.678228	16.284494
design_19	29	ALSPEAQAKARASAQAAADALAAALAAAAAAAAAAAAAAAAAAAAAAAAA:RSLTFYPAWLTVSEGANATFTCSLSNWSEDLMLNWNRLSPSNQTEKQAAFSNGLSQPVQDARFQIIQLPNRHDFHMNILDTRRNDSGIYLCGAISLHPKAKIEESPGAELVVTERI	15.564881306917542	0.12430462437168556	85.70863	0.6107327	26.535084	19.400436
design_19	30	ALSPEAQEKARASAREEAEKLVEELKKEEEKKKEEEKKKEEEKKKEEEEK:RSLTFYPAWLTVSEGANATFTCSLSNWSEDLMLNWNRLSPSNQTEKQAAFSNGLSQPVQDARFQIIQLPNRHDFHMNILDTRRNDSGIYLCGAISLHPKAKIEESPGAELVVTERI	9.188810176104989	0.3807730751364885	88.39304	0.63053024	26.809639	17.723244
design_19	31	AISPEAAAKARASAEAQAKELVEALRKKEEEEREREEEERREREEEERLR:RSLTFYPAWLTVSEGANATFTCSLSNWSEDLMLNWNRLSPSNQTEKQAAFSNGLSQPVQDARFQIIQLPNRHDFHMNILDTRRNDSGIYLCGAISLHPKAKIEESPGAELVVTERI	19.908779285076886	0.12838741595664419	88.29584	0.62807894	27.500917	17.826488
design_2	0	SEAAARQAAARERSAEADKEMRKLAEEGEASTPEERKKKYEEAKQLADSL:RSLTFYPAWLTVSEGANATFTCSLSNWSEDLMLNWNRLSPSNQTEKQAAFSNGLSQPVQDARFQIIQLPNRHDFHMNILDTRRNDSGIYLCGAISLHPKAKIEESPGAELVVTERI	6.767152641690521	0.5481759102999878	71.61091	0.62871933	27.286146	19.070183
design_2	1	SERERLQAIARERAKEAEKKMRELAEKGEKSTPEERKELYEKAVELANSL:RSLTFYPAWLTVSEGANATFTCSLSNWSEDLMLNWNRLSPSNQTEKQAAFSNGLSQPVQDARFQIIQLPNRHDFHMNILDTRRNDSGIYLCGAISLHPKAKIEESPGAELVVTERI	7.74875883680936	0.4605779296474326	81.720505	0.62593067	27.367334	18.707813
design_2	2	SEREELQARARERAKKAEEEMRKLAEEGEKSTPEERKKLYEKAVELADSL:RSLTFYPAWLTVSEGANATFTCSLSNWSEDLMLNWNRLSPSNQTEKQAAFSNGLSQPVQDARFQIIQLPNRHDFHMNILDTRRNDSGIYLCGAISLHPKAKIEESPGAELVVTERI	8.656846981399195	0.3987061553756487	86.09276	0.62659985	27.300728	18.387129
design_2	3	SSSLKLQEEARKRLEEVDKKMRELVEEGEASTPEEREKLYKEAVDLALST:RSLTFYPAWLTVSEGANATFTCSLSNWSEDLMLNWNRLSPSNQTEKQAAFSNGLSQPVQDARFQIIQLPNRHDFHMNILDTRRNDSGIYLCGAISLHPKAKIEESPGAELVVTERI	12.619797033489354	0.23693651368106605	73.21315	0.6267276	27.721752	19.337873
design_2	4	SEREELQRRARERLAEVDKKVRELVEKGEASTPEERERLYKEAVELVLST:RSLTFYPAWLTVSEGANATFTCSLSNWSEDLMLNWNRLSPSNQTEKQAAFSNGLSQPVQDARFQIIQLPNRHDFHMNILDTRRNDSGIYLCGAISLHPKAKIEESPGAELVVTERI	9.759963140585864	0.3322251502336782	70.868	0.62843716	27.274899	18.911652
design_2	5	SERERLLARARERLKEVDKKMRELVEKGEASTPEERKELLEKAVELANSA:RSLTFYPAWLTVSEGANATFTCSLSNWSEDLMLNWNRLSPSNQTEKQAAFSNGLSQPVQDARFQIIQLPNRHDFHMNILDTRRNDSGIYLCGAISLHPKAKIEESPGAELVVTERI	8.983416811047897	0.4042051017129315	72.0095	0.62779665	27.417635	19.039818
design_2	6	SRREELQARARERLAEVEKEIRELVEEGEKSTPEERKKLYEKAVELAQKA:RSLTFYPAWLTVSEGANATFTCSLSNWSEDLMLNWNRLSPSNQTEKQAAFSNGLSQPVQDARFQIIQLPNRHDFHMNILDTRRNDSGIYLCGAISLHPKAKIEESPGAELVVTERI	9.989878505981867	0.3088621783896617	91.26031	0.6243952	27.476728	18.38259
design_2	7	SEREALQARARERLAEVDKKVAELVEEGEKSTPEEREKKLKEAVELVNSA:RSLTFYPAWLTVSEGANATFTCSLSNWSEDLMLNWNRLSPSNQTEKQAAFSNGLSQPVQDARFQIIQLPNRHDFHMNILDTRRNDSGIYLCGAISLHPKAKIEESPGAELVVTERI	11.13175958023352	0.26405478720352893	89.620514	0.6262101	27.35569	17.613081
design_2	8	SSAAARLAAARARSAEVDKQIAELAAKGEASTPEEREKLYAQAVELAQSA:RSLTFYPAWLTVSEGANATFTCSLSNWSEDLMLNWNRLSPSNQTEKQAAFSNGLSQPVQDARFQIIQLPNRHDFHMNILDTRRNDSGIYLCGAISLHPKAKIEESPGAELVVTERI	6.045471362795365	0.566194673874155	82.71792	0.6218216	27.330685	18.964273
design_2	9	SEREALLARARERAAAVDAEVAALVAEGEASTPEQRAALYAQAVALVLSA:RSLTFYPAWLTVSEGANATFTCSLSNWSEDLMLNWNRLSPSNQTEKQAAFSNGLSQPVQDARFQIIQLPNRHDFHMNILDTRRNDSGIYLCGAISLHPKAKIEESPGAELVVTERI	13.71997470907214	0.17351826736484022	77.69456	0.6268141	27.254251	19.205364
design_2	10	SRREELLARARERLKEVDEKIRELVEKGEKSTPEEREKLYKEAVQLALDA:RSLTFYPAWLTVSEGANATFTCSLSNWSEDLMLNWNRLSPSNQTEKQAAFSNGLSQPVQDARFQIIQLPNRHDFHMNILDTRRNDSGIYLCGAISLHPKAKIEESPGAELVVTERI	8.790671912191092	0.38161671500678	91.369125	0.62439775	27.556978	18.36943
design_2	11	SEREELQKRARERIKKADEEVAKLVEEGEKSTPEERAKLYAQAKALVDSL:RSLTFYPAWLTVSEGANATFTCSLSNWSEDLMLNWNRLSPSNQTEKQAAFSNGLSQPVQDARFQIIQLPNRHDFHMNILDTRRNDSGIYLCGAISLHPKAKIEESPGAELVVTERI	7.9876657215284155	0.420921714378911	91.14353	0.6253199	27.313097	17.567127
design_2	12	SRREELQRRARERLAEADKKMAELVAKGEASTPEEREKLYAEAVALADSL:RSLTFYPAWLTVSEGANATFTCSLSNWSEDLMLNWNRLSPSNQTEKQAAFSNGLSQPVQDARFQIIQLPNRHDFHMNILDTRRNDSGIYLCGAISLHPKAKIEESPGAELVVTERI	8.466964035348571	0.4022318625771976	71.18855	0.62624776	27.502434	18.632755
design_2	13	SRAAELQAAASARLKEVDEEVRKLVEEGEKSTPEERERKLKEAVELVNKA:RSLTFYPAWLTVSEGANATFTCSLSNWSEDLMLNWNRLSPSNQTEKQAAFSNGLSQPVQDARFQIIQLPNRHDFHMNILDTRRNDSGIYLCGAISLHPKAKIEESPGAELVVTERI	8.552756502035734	0.37811659667522707	90.81234	0.6252146	27.374914	18.71043
design_2	14	SEREELQARARERLKEVDEEMAKLAAEGEASTPEEREEKYQQAVDLANAA:RSLTFYPAWLTVSEGANATFTCSLSNWSEDLMLNWNRLSPSNQTEKQAAFSNGLSQPVQDARFQIIQLPNRHDFHMNILDTRRNDSGIYLCGAISLHPKAKIEESPGAELVVTERI	10.884114413930769	0.2708818462049237	71.47448	0.6274855	27.423944	19.062805
design_2	15	SRREELQAKARERLAEVDKEMRKLAEEGEASTPEEREKKYQEAVDLANKA:RSLTFYPAWLTVSEGANATFTCSLSNWSEDLMLNWNRLSPSNQTEKQAAFSNGLSQPVQDARFQIIQLPNRHDFHMNILDTRRNDSGIYLCGAISLHPKAKIEESPGAELVVTERI	11.695115427307893	0.25619803068055885	73.121	0.62706506	27.602345	17.904741
design_2	16	SRREELQARARARLAEVDARMAELVERGEASTPEERARLYAEAVALADAA:RSLTFYPAWLTVSEGANATFTCSLSNWSEDLMLNWNRLSPSNQTEKQAAFSNGLSQPVQDARFQIIQLPNRHDFHMNILDTRRNDSGIYLCGAISLHPKAKIEESPGAELVVTERI	13.706465081282598	0.1820853680699112	73.606636	0.6288738	26.947128	18.870008
design_2	17	SEREELQRRARERLAEVDEEIRKLVEEGEKSTPEERKRLYEEAKRLADEA:RSLTFYPAWLTVSEGANATFTCSLSNWSEDLMLNWNRLSPSNQTEKQAAFSNGLSQPVQDARFQIIQLPNRHDFHMNILDTRRNDSGIYLCGAISLHPKAKIEESPGAELVVTERI	9.4346836480113	0.33319540866889624	90.79663	0.62698805	26.968287	18.45151
design_2	18	SEREELQAKASERLKEVDKKMAELVAEGEASTPEEREKKLKEAVELALSA:RSLTFYPAWLTVSEGANATFTCSLSNWSEDLMLNWNRLSPSNQTEKQAAFSNGLSQPVQDARFQIIQLPNRHDFHMNILDTRRNDSGIYLCGAISLHPKAKIEESPGAELVVTERI	8.246602758002156	0.4579607838624784	80.78592	0.62615156	27.331898	18.507378
design_2	19	SEREELQARARERLKEVDKKIAELVAKGEASTPEEREKLYQEAVDLADAA:RSLTFYPAWLTVSEGANATFTCSLSNWSEDLMLNWNRLSPSNQTEKQAAFSNGLSQPVQDARFQIIQLPNRHDFHMNILDTRRNDSGIYLCGAISLHPKAKIEESPGAELVVTERI	8.760572653939848	0.43244654505047997	69.33967	0.62769055	27.221693	19.006012
design_2	20	SERERLQAAARERLAEVDKKVRELVEEGEKSTPEKRKELLEKAKELVSSA:RSLTFYPAWLTVSEGANATFTCSLSNWSEDLMLNWNRLSPSNQTEKQAAFSNGLSQPVQDARFQIIQLPNRHDFHMNILDTRRNDSGIYLCGAISLHPKAKIEESPGAELVVTERI	9.104176302115633	0.3427315272946434	90.40818	0.62647796	27.287382	18.448685
design_2	21	SRREELQARARERLAEVDKKVAELVAKGEASTPEEREKLYKEAVELVDKA:RSLTFYPAWLTVSEGANATFTCSLSNWSEDLMLNWNRLSPSNQTEKQAAFSNGLSQPVQDARFQIIQLPNRHDFHMNILDTRRNDSGIYLCGAISLHPKAKIEESPGAELVVTERI	9.845922899924851	0.319638305358654	84.82258	0.6250237	27.356596	18.136963
design_2	22	SEREALQARARERLAEVDKEMRELVEKGEASTPEEREKLYKEAVELANKA:RSLTFYPAWLTVSEGANATFTCSLSNWSEDLMLNWNRLSPSNQTEKQAAFSNGLSQPVQDARFQIIQLPNRHDFHMNILDTRRNDSGIYLCGAISLHPKAKIEESPGAELVVTERI	10.217444450688875	0.30449915084091644	72.35287	0.6279986	27.440233	18.5917
design_2	23	SSSAALQAAASARIAEADKQIAELAAQGEASTPEKQKELYEQAVQLAQSL:RSLTFYPAWLTVSEGANATFTCSLSNWSEDLMLNWNRLSPSNQTEKQAAFSNGLSQPVQDARFQIIQLPNRHDFHMNILDTRRNDSGIYLCGAISLHPKAKIEESPGAELVVTERI	8.465611782546219	0.4358884658819066	71.697296	0.6243413	27.459461	20.010479
design_2	24	SRAAELQARARERLAEVDKRVAELVEEGEKSTPEERERLYKEAVELVDKA:RSLTFYPAWLTVSEGANATFTCSLSNWSEDLMLNWNRLSPSNQTEKQAAFSNGLSQPVQDARFQIIQLPNRHDFHMNILDTRRNDSGIYLCGAISLHPKAKIEESPGAELVVTERI	8.246874600436591	0.3947104843591996	91.4977	0.6231868	27.401873	18.980305
design_2	25	SEREELQARARERSKEVDKQVAELAAQGEASTPEERAQLYAQAVQLVLDA:RSLTFYPAWLTVSEGANATFTCSLSNWSEDLMLNWNRLSPSNQTEKQAAFSNGLSQPVQDARFQIIQLPNRHDFHMNILDTRRNDSGIYLCGAISLHPKAKIEESPGAELVVTERI	7.275691254397936	0.4997524183506392	91.24136	0.6244221	27.2988	17.980797
design_2	26	SSRAARQAAARARAAEADARAAALAEEGEKSTPEERKRKYEEAVQLVLDL:RSLTFYPAWLTVSEGANATFTCSLSNWSEDLMLNWNRLSPSNQTEKQAAFSNGLSQPVQDARFQIIQLPNRHDFHMNILDTRRNDSGIYLCGAISLHPKAKIEESPGAELVVTERI	6.5432296327868	0.5740975900947098	74.117065	0.6253282	27.099468	18.895374
design_2	27	SRREELQARARARLAEVDKRVAELVAKGEASTPEEREALYAEAVALVDAA:RSLTFYPAWLTVSEGANATFTCSLSNWSEDLMLNWNRLSPSNQTEKQAAFSNGLSQPVQDARFQIIQLPNRHDFHMNILDTRRNDSGIYLCGAISLHPKAKIEESPGAELVVTERI	9.216897551355206	0.3412071072512268	84.84753	0.6250938	27.252861	19.449224
design_2	28	SRREELQRRARERAKEADKKMAELVEKGEASTPEEREELYKKAVELADSL:RSLTFYPAWLTVSEGANATFTCSLSNWSEDLMLNWNRLSPSNQTEKQAAFSNGLSQPVQDARFQIIQLPNRHDFHMNILDTRRNDSGIYLCGAISLHPKAKIEESPGAELVVTERI	8.359516143546427	0.39998870287543065	71.82203	0.62795997	27.399586	18.619535
design_2	29	SRREELQARARARLAEVDKRMRELVEKGEASTPEEREKLYQEAVDLALSA:RSLTFYPAWLTVSEGANATFTCSLSNWSEDLMLNWNRLSPSNQTEKQAAFSNGLSQPVQDARFQIIQLPNRHDFHMNILDTRRNDSGIYLCGAISLHPKAKIEESPGAELVVTERI	8.76942906994277	0.40336399971311343	74.34905	0.62590057	27.497189	19.875425
design_2	30	SERERLQAAARERAAEADKEMAKLVEEGEKSTPEERKKLYEEAKKLADSL:RSLTFYPAWLTVSEGANATFTCSLSNWSEDLMLNWNRLSPSNQTEKQAAFSNGLSQPVQDARFQIIQLPNRHDFHMNILDTRRNDSGIYLCGAISLHPKAKIEESPGAELVVTERI	8.431332489857882	0.3883625693230321	83.18394	0.6269573	27.15568	18.254375
design_2	31	SEREELQRRARERLAEVDKKMAELAAEGEASTPEERAALYAKAVELANSA:RSLTFYPAWLTVSEGANATFTCSLSNWSEDLMLNWNRLSPSNQTEKQAAFSNGLSQPVQDARFQIIQLPNRHDFHMNILDTRRNDSGIYLCGAISLHPKAKIEESPGAELVVTERI	7.424304386349212	0.5074543977448464	70.35027	0.62623465	27.192749	19.928303
design_20	0	AALAAELAAHAARLAQADALLAQHNAERAAAAARAAEEAARRAREEELLR:RSLTFYPAWLTVSEGANATFTCSLSNWSEDLMLNWNRLSPSNQTEKQAAFSNGLSQPVQDARFQIIQLPNRHDFHMNILDTRRNDSGIYLCGAISLHPKAKIEESPGAELVVTERI	10.405817023151988	0.24700951907987162	92.4991	0.6242838	26.851849	17.414927
design_20	1	SALALEQAAHAARLAQADALLAQHNAERAAKIEAEKEKKELEEKLKELLK:RSLTFYPAWLTVSEGANATFTCSLSNWSEDLMLNWNRLSPSNQTEKQAAFSNGLSQPVQDARFQIIQLPNRHDFHMNILDTRRNDSGIYLCGAISLHPKAKIEESPGAELVVTERI	16.762111415374783	0.14058575524768227	89.96805	0.6267351	26.8719	16.252481
design_20	2	SELLEQLAEHLARLEQADALLEQHNAERAAAIAAAEAARRELEEALRRAA:RSLTFYPAWLTVSEGANATFTCSLSNWSEDLMLNWNRLSPSNQTEKQAAFSNGLSQPVQDARFQIIQLPNRHDFHMNILDTRRNDSGIYLCGAISLHPKAKIEESPGAELVVTERI	11.351830477991339	0.2349464971174574	92.441635	0.62920177	26.599007	16.088943
design_20	3	EEEERRLEEHRRRLEEADRLLEQHNRERAERIRREEEERRREEERRRRER:RSLTFYPAWLTVSEGANATFTCSLSNWSEDLMLNWNRLSPSNQTEKQAAFSNGLSQPVQDARFQIIQLPNRHDFHMNILDTRRNDSGIYLCGAISLHPKAKIEESPGAELVVTERI	9.593523087632164	0.337227826090266	94.1114	0.62909853	26.85818	16.070679
design_20	4	LLEELKELENQKRLEKADELLKKHNEERAKKIKEKEEKEKKLKELLEKLK:RSLTFYPAWLTVSEGANATFTCSLSNWSEDLMLNWNRLSPSNQTEKQAAFSNGLSQPVQDARFQIIQLPNRHDFHMNILDTRRNDSGIYLCGAISLHPKAKIEESPGAELVVTERI	17.709860094046725	0.12275941189167928	88.85273	0.6279503	27.222511	17.40992
design_20	5	AEELARLLEHQARLAQADALLAEHNAARAAALEAAAALAAALEELLRALA:RSLTFYPAWLTVSEGANATFTCSLSNWSEDLMLNWNRLSPSNQTEKQAAFSNGLSQPVQDARFQIIQLPNRHDFHMNILDTRRNDSGIYLCGAISLHPKAKIEESPGAELVVTERI	18.03310120453847	0.1060331977857394	93.25754	0.62410563	27.043	18.084938
design_20	6	SELLAQLLEHQERLRQADELLAQHNAQRAAELARAAEEEARRREEEERLR:RSLTFYPAWLTVSEGANATFTCSLSNWSEDLMLNWNRLSPSNQTEKQAAFSNGLSQPVQDARFQIIQLPNRHDFHMNILDTRRNDSGIYLCGAISLHPKAKIEESPGAELVVTERI	8.460062143704958	0.351028225803492	92.80455	0.6280333	26.990189	17.941633
design_20	7	AEELARQLEHQQRLAQADQLLEQHNRERREAIERAREEEERREREREELE:RSLTFYPAWLTVSEGANATFTCSLSNWSEDLMLNWNRLSPSNQTEKQAAFSNGLSQPVQDARFQIIQLPNRHDFHMNILDTRRNDSGIYLCGAISLHPKAKIEESPGAELVVTERI	9.427412704541762	0.3022210477461512	91.7348	0.62986827	26.956802	16.927261
design_20	8	AAALAQQLEHQQRLAQADALLAAHNEARARAIEEARRAEEERRRLEELLR:RSLTFYPAWLTVSEGANATFTCSLSNWSEDLMLNWNRLSPSNQTEKQAAFSNGLSQPVQDARFQIIQLPNRHDFHMNILDTRRNDSGIYLCGAISLHPKAKIEESPGAELVVTERI	11.10489352034076	0.23821931830749873	91.28263	0.62826073	26.857313	17.93129
design_20	9	SELLAQLLEHLARLAQADALLAEHNAARAAAAAAAAAAAALAAELAAAAA:RSLTFYPAWLTVSEGANATFTCSLSNWSEDLMLNWNRLSPSNQTEKQAAFSNGLSQPVQDARFQIIQLPNRHDFHMNILDTRRNDSGIYLCGAISLHPKAKIEESPGAELVVTERI	12.145921302499596	0.2034076673212429	92.52955	0.62117046	26.63909	17.56969
design_20	10	SELLEELLEHLEDLAKADELLAEHNAKRAAALAAEAERAALLAELEERLR:RSLTFYPAWLTVSEGANATFTCSLSNWSEDLMLNWNRLSPSNQTEKQAAFSNGLSQPVQDARFQIIQLPNRHDFHMNILDTRRNDSGIYLCGAISLHPKAKIEESPGAELVVTERI	12.102379214946707	0.22351507733922144	90.25152	0.62620723	27.11456	16.307858
design_20	11	SLLQQLLEEHQQRLAQADELLEKHNRERAERIRREEEERRLRERLEEELR:RSLTFYPAWLTVSEGANATFTCSLSNWSEDLMLNWNRLSPSNQTEKQAAFSNGLSQPVQDARFQIIQLPNRHDFHMNILDTRRNDSGIYLCGAISLHPKAKIEESPGAELVVTERI	10.406311720742245	0.26879645166839594	93.44838	0.62779	27.07532	17.309122
design_20	12	AELEALQAEHAERLAQADALLAAHNEARAAALRREAEEEERRRRERELAE:RSLTFYPAWLTVSEGANATFTCSLSNWSEDLMLNWNRLSPSNQTEKQAAFSNGLSQPVQDARFQIIQLPNRHDFHMNILDTRRNDSGIYLCGAISLHPKAKIEESPGAELVVTERI	21.08268273538152	0.10220041091342445	92.40199	0.6268437	26.944204	16.2201
design_20	13	SSLLQQLLEHQQRLAQADALLEQHNAARAAALAAAAAAAAAAAAELAALA:RSLTFYPAWLTVSEGANATFTCSLSNWSEDLMLNWNRLSPSNQTEKQAAFSNGLSQPVQDARFQIIQLPNRHDFHMNILDTRRNDSGIYLCGAISLHPKAKIEESPGAELVVTERI	19.716171730057894	0.10188540285228992	90.66066	0.6208513	26.86888	18.937702
design_20	14	SSLLQQLLEHQERLAQADELLAQHNAERAAAIAAAAAAAAEEAARAAAAA:RSLTFYPAWLTVSEGANATFTCSLSNWSEDLMLNWNRLSPSNQTEKQAAFSNGLSQPVQDARFQIIQLPNRHDFHMNILDTRRNDSGIYLCGAISLHPKAKIEESPGAELVVTERI	10.849849346239115	0.25188589867693567	91.01182	0.62522364	26.658066	16.687996
design_20	15	SELLEKLLKHLEDLAKADELLEEHNRKRAEEIRREEELERLLKRLREELE:RSLTFYPAWLTVSEGANATFTCSLSNWSEDLMLNWNRLSPSNQTEKQAAFSNGLSQPVQDARFQIIQLPNRHDFHMNILDTRRNDSGIYLCGAISLHPKAKIEESPGAELVVTERI	10.537509397084717	0.2532006295417617	92.653366	0.62889326	26.872015	17.702011
design_20	16	AELAARLAAHQAELAQADALLAAHNEARAAALAAAREEEERRRRELEELA:RSLTFYPAWLTVSEGANATFTCSLSNWSEDLMLNWNRLSPSNQTEKQAAFSNGLSQPVQDARFQIIQLPNRHDFHMNILDTRRNDSGIYLCGAISLHPKAKIEESPGAELVVTERI	19.395483968230838	0.11620857543107874	92.580025	0.6246569	27.008087	17.015507
design_20	17	AELLAQQLENQARLAQADALLAAHNEARAAALAAAAAAEALAEALRRLAE:RSLTFYPAWLTVSEGANATFTCSLSNWSEDLMLNWNRLSPSNQTEKQAAFSNGLSQPVQDARFQIIQLPNRHDFHMNILDTRRNDSGIYLCGAISLHPKAKIEESPGAELVVTERI	8.924563069680135	0.3341310225035815	92.07889	0.6241611	26.821337	17.1758
design_20	18	SELLEELLRHEEELRKADELLEKHNKERAEKLEKEALERELREKLEKELA:RSLTFYPAWLTVSEGANATFTCSLSNWSEDLMLNWNRLSPSNQTEKQAAFSNGLSQPVQDARFQIIQLPNRHDFHMNILDTRRNDSGIYLCGAISLHPKAKIEESPGAELVVTERI	7.482817839899482	0.41131354561555217	91.88896	0.6268083	27.353182	16.80217
design_20	19	SSLLAELLRHLEELAKADELLEEHNAARAAALAAAAAAAAELAERLAAAA:RSLTFYPAWLTVSEGANATFTCSLSNWSEDLMLNWNRLSPSNQTEKQAAFSNGLSQPVQDARFQIIQLPNRHDFHMNILDTRRNDSGIYLCGAISLHPKAKIEESPGAELVVTERI	9.276832366261226	0.29743552619209407	88.0707	0.62573934	26.874268	13.6575575
design_20	20	MEEELKEKEHQERLKKADELLEKHNAERAAALEAAAAAAALAEAAAALAA:RSLTFYPAWLTVSEGANATFTCSLSNWSEDLMLNWNRLSPSNQTEKQAAFSNGLSQPVQDARFQIIQLPNRHDFHMNILDTRRNDSGIYLCGAISLHPKAKIEESPGAELVVTERI	13.180757492710029	0.2011968272125062	86.26617	0.6248963	26.671581	17.189459
design_20	21	SSLLQQLLEHQQRLEQADQLLAQHNAQRAAEIAAAAAAAAEEAARREALE:RSLTFYPAWLTVSEGANATFTCSLSNWSEDLMLNWNRLSPSNQTEKQAAFSNGLSQPVQDARFQIIQLPNRHDFHMNILDTRRNDSGIYLCGAISLHPKAKIEESPGAELVVTERI	9.845187296047671	0.28547236088638694	90.88202	0.62711835	26.803831	16.6814
design_20	22	AAEELAQAEHQARLAQADALLAAHNAARAAAIAAAAEAAAALAAELERAA:RSLTFYPAWLTVSEGANATFTCSLSNWSEDLMLNWNRLSPSNQTEKQAAFSNGLSQPVQDARFQIIQLPNRHDFHMNILDTRRNDSGIYLCGAISLHPKAKIEESPGAELVVTERI	20.73634655482438	0.10216149271193246	92.487076	0.62391114	26.787394	16.420315
design_20	23	AELAERLAEHAERLAKADALLAEHNAARAAAIAAAAEAAAAAAEAAAALA:RSLTFYPAWLTVSEGANATFTCSLSNWSEDLMLNWNRLSPSNQTEKQAAFSNGLSQPVQDARFQIIQLPNRHDFHMNILDTRRNDSGIYLCGAISLHPKAKIEESPGAELVVTERI	14.862164482753082	0.15979674234506552	91.73462	0.6221498	26.832207	17.054321
design_20	24	MEELEKLLQHLEDLKKADELLAKHNEERAAAAEAAAAAAAAALEALARAA:RSLTFYPAWLTVSEGANATFTCSLSNWSEDLMLNWNRLSPSNQTEKQAAFSNGLSQPVQDARFQIIQLPNRHDFHMNILDTRRNDSGIYLCGAISLHPKAKIEESPGAELVVTERI	10.197535815464548	0.2725999585290178	88.16518	0.6267922	26.778751	15.952442
design_20	25	SLLEELLKKHEEDLAKADELLAEHNEKRARELEEEEERRRREEEERRRRE:RSLTFYPAWLTVSEGANATFTCSLSNWSEDLMLNWNRLSPSNQTEKQAAFSNGLSQPVQDARFQIIQLPNRHDFHMNILDTRRNDSGIYLCGAISLHPKAKIEESPGAELVVTERI	9.051359196736655	0.31923575283355127	93.41752	0.6282405	27.079899	16.657011
design_20	26	MEELLEQLEHQQRLAQADELLAQHNAERAAAIAAAAAAEALRRELEELLR:RSLTFYPAWLTVSEGANATFTCSLSNWSEDLMLNWNRLSPSNQTEKQAAFSNGLSQPVQDARFQIIQLPNRHDFHMNILDTRRNDSGIYLCGAISLHPKAKIEESPGAELVVTERI	16.818323205497087	0.1339462172474025	90.222176	0.62619245	26.802706	18.587906
design_20	27	LEELLEQLENQLRLAQADALLAAHNAARAAAAAAAAAEAAAAEELRRLLE:RSLTFYPAWLTVSEGANATFTCSLSNWSEDLMLNWNRLSPSNQTEKQAAFSNGLSQPVQDARFQIIQLPNRHDFHMNILDTRRNDSGIYLCGAISLHPKAKIEESPGAELVVTERI	8.93893119637117	0.3050952900340842	91.65158	0.62422085	26.562372	15.337462
design_20	28	LEELAELLEHLANLAKADELLAQHNAARAAALAAAAELAAALERLLAELA:RSLTFYPAWLTVSEGANATFTCSLSNWSEDLMLNWNRLSPSNQTEKQAAFSNGLSQPVQDARFQIIQLPNRHDFHMNILDTRRNDSGIYLCGAISLHPKAKIEESPGAELVVTERI	10.896964501269665	0.2510676422825174	90.46587	0.62665784	26.871368	15.096099
design_20	29	MEELLKQLEHEERLKKADELLEKHNEERRKEIEERRRREELERRRRELER:RSLTFYPAWLTVSEGANATFTCSLSNWSEDLMLNWNRLSPSNQTEKQAAFSNGLSQPVQDARFQIIQLPNRHDFHMNILDTRRNDSGIYLCGAISLHPKAKIEESPGAELVVTERI	11.833189476342277	0.22447927049665162	91.46144	0.62642205	27.469269	17.79093
design_20	30	MEELLEQEEHAARLAQADALLEQHNAERAAAIAAAAAEEARRRELEARLA:RSLTFYPAWLTVSEGANATFTCSLSNWSEDLMLNWNRLSPSNQTEKQAAFSNGLSQPVQDARFQIIQLPNRHDFHMNILDTRRNDSGIYLCGAISLHPKAKIEESPGAELVVTERI	14.050423445420641	0.17456017554218367	88.81924	0.6251867	27.116894	18.098152
design_20	31	MEELEELEEHEERLKKADELLEKHNAQRAAEIAAAAEAARRAEEERRRLE:RSLTFYPAWLTVSEGANATFTCSLSNWSEDLMLNWNRLSPSNQTEKQAAFSNGLSQPVQDARFQIIQLPNRHDFHMNILDTRRNDSGIYLCGAISLHPKAKIEESPGAELVVTERI	10.971236086784465	0.25044422408400396	88.81637	0.6281526	26.762613	14.952508
design_21	0	SVEAARAAYLAEQDKKIREAWEKSPEEAAKLAGELGGPEATAALWAALQA:RSLTFYPAWLTVSEGANATFTCSLSNWSEDLMLNWNRLSPSNQTEKQAAFSNGLSQPVQDARFQIIQLPNRHDFHMNILDTRRNDSGIYLCGAISLHPKAKIEESPGAELVVTERI	9.686590867139774	0.36978304953659163	67.63977	0.62325245	27.848524	20.611227
design_21	1	SLAEARAAHLAAADAAIAAAYAASPEAAAKAAGALAGPAAAAALYAALQA:RSLTFYPAWLTVSEGANATFTCSLSNWSEDLMLNWNRLSPSNQTEKQAAFSNGLSQPVQDARFQIIQLPNRHDFHMNILDTRRNDSGIYLCGAISLHPKAKIEESPGAELVVTERI	15.462485831846688	0.16991899091104398	81.315125	0.61794096	27.35182	20.545483
design_21	2	SVAEARAAAIAAADAAIAAAYAADPAAGVAAAGQLAGPAAAAALAAALQA:RSLTFYPAWLTVSEGANATFTCSLSNWSEDLMLNWNRLSPSNQTEKQAAFSNGLSQPVQDARFQIIQLPNRHDFHMNILDTRRNDSGIYLCGAISLHPKAKIEESPGAELVVTERI	15.290492976185373	0.18189389816664384	73.001785	0.6175955	27.650219	21.561779
design_21	3	SLEEARRAYLEAADAAIRAAYEKSEEEGVKLAGQLAGPEAAAALWAALKA:RSLTFYPAWLTVSEGANATFTCSLSNWSEDLMLNWNRLSPSNQTEKQAAFSNGLSQPVQDARFQIIQLPNRHDFHMNILDTRRNDSGIYLCGAISLHPKAKIEESPGAELVVTERI	10.307550929433964	0.4058414845464984	83.58719	0.62159926	27.945189	21.59586
design_21	4	SVEEARKKYIEEADKKIREAYEKSEEEGVKLAGELAGPEAAKRLYEALKK:RSLTFYPAWLTVSEGANATFTCSLSNWSEDLMLNWNRLSPSNQTEKQAAFSNGLSQPVQDARFQIIQLPNRHDFHMNILDTRRNDSGIYLCGAISLHPKAKIEESPGAELVVTERI	9.258011880158078	0.36961316938252636	78.21346	0.6250646	27.80185	19.60728
design_21	5	SVEAARKANMAEQDKKIREAWEKSEEEGAKLAGELGGPEAVENLYKKLKA:RSLTFYPAWLTVSEGANATFTCSLSNWSEDLMLNWNRLSPSNQTEKQAAFSNGLSQPVQDARFQIIQLPNRHDFHMNILDTRRNDSGIYLCGAISLHPKAKIEESPGAELVVTERI	9.756517797033762	0.35187852893403065	79.1569	0.6240376	27.908888	18.804445
design_21	6	SLEAARAAYLAEADAAIRAAWEASEEAGAELAGKLGSPEATKALYEKLKA:RSLTFYPAWLTVSEGANATFTCSLSNWSEDLMLNWNRLSPSNQTEKQAAFSNGLSQPVQDARFQIIQLPNRHDFHMNILDTRRNDSGIYLCGAISLHPKAKIEESPGAELVVTERI	13.44062497289864	0.23911219439175155	61.628685	0.62485015	27.986412	21.56446
design_21	7	SLEKARAEYIKKQDEAIREAYEESEEKAAELAGKLGGPEATAALYAALKA:RSLTFYPAWLTVSEGANATFTCSLSNWSEDLMLNWNRLSPSNQTEKQAAFSNGLSQPVQDARFQIIQLPNRHDFHMNILDTRRNDSGIYLCGAISLHPKAKIEESPGAELVVTERI	9.91327089057075	0.36734185673833886	63.200176	0.6259651	27.517885	18.498734
design_21	8	SLEAARAAYIAKADAEIRAKYEASPEAAAEAAGKLAGPEAAAALWAALQA:RSLTFYPAWLTVSEGANATFTCSLSNWSEDLMLNWNRLSPSNQTEKQAAFSNGLSQPVQDARFQIIQLPNRHDFHMNILDTRRNDSGIYLCGAISLHPKAKIEESPGAELVVTERI	10.30961265263892	0.39916905464199176	61.688763	0.62317073	27.737286	20.533707
design_21	9	SLAAARAEYIAKQAAEIAAAYAESEEKAAELAGQLGGPEATKALYEALKA:RSLTFYPAWLTVSEGANATFTCSLSNWSEDLMLNWNRLSPSNQTEKQAAFSNGLSQPVQDARFQIIQLPNRHDFHMNILDTRRNDSGIYLCGAISLHPKAKIEESPGAELVVTERI	10.712096546381972	0.33963216395080015	63.872227	0.6238543	27.799955	19.584572
design_21	10	SVEEARREYLKEQDEKIRKAYEESEEKAVELAGELAGPEAARRLYEALKK:RSLTFYPAWLTVSEGANATFTCSLSNWSEDLMLNWNRLSPSNQTEKQAAFSNGLSQPVQDARFQIIQLPNRHDFHMNILDTRRNDSGIYLCGAISLHPKAKIEESPGAELVVTERI	9.859535294253682	0.3479131302503619	85.18206	0.62286997	27.82853	20.533749
design_21	11	SLAEARAQAMAAADAEIRAAYEASPEAAAEKAGELAGPEAAAALWAALQA:RSLTFYPAWLTVSEGANATFTCSLSNWSEDLMLNWNRLSPSNQTEKQAAFSNGLSQPVQDARFQIIQLPNRHDFHMNILDTRRNDSGIYLCGAISLHPKAKIEESPGAELVVTERI	16.952506868083177	0.15791679677997653	82.278534	0.61929226	27.58103	20.693806
design_21	12	SLEEARAQYIAEQDKKIAEAYAKSKEEGVKLAGELAGPEAAAALAAKLAA:RSLTFYPAWLTVSEGANATFTCSLSNWSEDLMLNWNRLSPSNQTEKQAAFSNGLSQPVQDARFQIIQLPNRHDFHMNILDTRRNDSGIYLCGAISLHPKAKIEESPGAELVVTERI	9.585179028083777	0.3949874878919008	87.19411	0.62177455	27.428463	19.967785
design_21	13	SVAAARAAYLAAQDAAIRAAWEKSEEEGAKLAGQLGGPEATAALYEALKA:RSLTFYPAWLTVSEGANATFTCSLSNWSEDLMLNWNRLSPSNQTEKQAAFSNGLSQPVQDARFQIIQLPNRHDFHMNILDTRRNDSGIYLCGAISLHPKAKIEESPGAELVVTERI	11.974925136843517	0.2593813539181299	64.33489	0.62447774	27.378872	15.884546
design_21	14	SLEEARREEIKRQDEEIRKAYEESEEKGVELAGKLAGPEAAKALYEALKA:RSLTFYPAWLTVSEGANATFTCSLSNWSEDLMLNWNRLSPSNQTEKQAAFSNGLSQPVQDARFQIIQLPNRHDFHMNILDTRRNDSGIYLCGAISLHPKAKIEESPGAELVVTERI	8.658816121147817	0.3837792942496118	74.08284	0.62378246	27.855244	20.505955
design_21	15	SVEEARKKYIEEKDEEIRKAYEESPEKAAKLAGELGGPEATAALWKKLKA:RSLTFYPAWLTVSEGANATFTCSLSNWSEDLMLNWNRLSPSNQTEKQAAFSNGLSQPVQDARFQIIQLPNRHDFHMNILDTRRNDSGIYLCGAISLHPKAKIEESPGAELVVTERI	10.420828613542929	0.3780604385309295	64.00067	0.6263895	27.966385	20.786224
design_21	16	SVEEARRQYIEEQDRRIREAYERSEEEAVKLAGELAGPEAAKRLYESLKK:RSLTFYPAWLTVSEGANATFTCSLSNWSEDLMLNWNRLSPSNQTEKQAAFSNGLSQPVQDARFQIIQLPNRHDFHMNILDTRRNDSGIYLCGAISLHPKAKIEESPGAELVVTERI	9.853995645429796	0.3488803190714827	75.722565	0.62514853	27.664865	19.51853
design_21	17	SLEKAREEYLKEQDKAIREAYEESPELAAEKAGQLGSPEATAALWAALQA:RSLTFYPAWLTVSEGANATFTCSLSNWSEDLMLNWNRLSPSNQTEKQAAFSNGLSQPVQDARFQIIQLPNRHDFHMNILDTRRNDSGIYLCGAISLHPKAKIEESPGAELVVTERI	10.522243103569567	0.3948960955323557	80.46277	0.62134176	27.692451	19.408333
design_21	18	SVEEARKAYIAEQDKKIREAYEKSEEEAWKLAGELAGPEAAKRLYESLKK:RSLTFYPAWLTVSEGANATFTCSLSNWSEDLMLNWNRLSPSNQTEKQAAFSNGLSQPVQDARFQIIQLPNRHDFHMNILDTRRNDSGIYLCGAISLHPKAKIEESPGAELVVTERI	9.892027705885965	0.3755101494183311	77.38621	0.6242278	27.782757	19.863605
design_21	19	SLAEAAKENIKKQDEAIKKAYEESEEKAAELAGQLAGPEAAKSLYESLKK:RSLTFYPAWLTVSEGANATFTCSLSNWSEDLMLNWNRLSPSNQTEKQAAFSNGLSQPVQDARFQIIQLPNRHDFHMNILDTRRNDSGIYLCGAISLHPKAKIEESPGAELVVTERI	10.297533954563681	0.3525100770856648	69.11625	0.62583125	27.79982	19.95708
design_21	20	SVEEARRENIKKQDEEIRKAYEESEEKAAELAGKLAGPEAAKRLYESLKK:RSLTFYPAWLTVSEGANATFTCSLSNWSEDLMLNWNRLSPSNQTEKQAAFSNGLSQPVQDARFQIIQLPNRHDFHMNILDTRRNDSGIYLCGAISLHPKAKIEESPGAELVVTERI	9.899307739712151	0.3571154747537439	71.016205	0.6255566	27.65118	19.224258
design_21	21	SLAAARQAAIAAAAAEIAAAYEASEEAGWKKAGELAGPEAAAALYAKLKA:RSLTFYPAWLTVSEGANATFTCSLSNWSEDLMLNWNRLSPSNQTEKQAAFSNGLSQPVQDARFQIIQLPNRHDFHMNILDTRRNDSGIYLCGAISLHPKAKIEESPGAELVVTERI	13.512274774804274	0.27601393041149985	67.36019	0.62174094	28.329866	20.036228
design_21	22	SQAEARAAYIAAQDAAIAAAYAASPAAAVAKAGELAGPEAAAALAAALAA:RSLTFYPAWLTVSEGANATFTCSLSNWSEDLMLNWNRLSPSNQTEKQAAFSNGLSQPVQDARFQIIQLPNRHDFHMNILDTRRNDSGIYLCGAISLHPKAKIEESPGAELVVTERI	15.121033171657306	0.19398600038918248	92.28897	0.6163685	27.313908	15.812875
design_21	23	SLAEARAEYMAAQDAAIAAAYAASPEAAVELAGQLAGPAAAAALYAALQA:RSLTFYPAWLTVSEGANATFTCSLSNWSEDLMLNWNRLSPSNQTEKQAAFSNGLSQPVQDARFQIIQLPNRHDFHMNILDTRRNDSGIYLCGAISLHPKAKIEESPGAELVVTERI	14.622308306838308	0.18255018940846826	79.367485	0.62312293	26.719095	17.016998
design_21	24	SVEEARQQYIAEADARIREAYEASEEAAVAEAGKLGSPAAAAALYAKLKA:RSLTFYPAWLTVSEGANATFTCSLSNWSEDLMLNWNRLSPSNQTEKQAAFSNGLSQPVQDARFQIIQLPNRHDFHMNILDTRRNDSGIYLCGAISLHPKAKIEESPGAELVVTERI	11.685568384377747	0.27297859205868263	70.08527	0.6253782	27.488556	19.10257
design_21	25	SLAEARAANIAAQDAAIRAAWEESEEKGAELAGQLGSPEAVKALYEKLKA:RSLTFYPAWLTVSEGANATFTCSLSNWSEDLMLNWNRLSPSNQTEKQAAFSNGLSQPVQDARFQIIQLPNRHDFHMNILDTRRNDSGIYLCGAISLHPKAKIEESPGAELVVTERI	9.670899861043678	0.3677094351509344	66.83609	0.62458706	27.320896	20.670782
design_21	26	SLAAARAAEIAKQDAEIRAAWEESEEKAAELAGELAGPEATKRLYEALKA:RSLTFYPAWLTVSEGANATFTCSLSNWSEDLMLNWNRLSPSNQTEKQAAFSNGLSQPVQDARFQIIQLPNRHDFHMNILDTRRNDSGIYLCGAISLHPKAKIEESPGAELVVTERI	10.755856766663639	0.33577387627748123	76.36937	0.62253976	27.659203	20.388624
design_21	27	SVEEARRKYIEEQDKKIREAYEESEEKGVELAGELAGPEAAKALYEALKK:RSLTFYPAWLTVSEGANATFTCSLSNWSEDLMLNWNRLSPSNQTEKQAAFSNGLSQPVQDARFQIIQLPNRHDFHMNILDTRRNDSGIYLCGAISLHPKAKIEESPGAELVVTERI	8.023971619238248	0.4037134638297319	73.874275	0.6237596	27.852388	19.898533
design_21	28	SLEKARAEYIKEQDKKIREAYEKSPEEGAKLAGELGGPEATAALWKALQA:RSLTFYPAWLTVSEGANATFTCSLSNWSEDLMLNWNRLSPSNQTEKQAAFSNGLSQPVQDARFQIIQLPNRHDFHMNILDTRRNDSGIYLCGAISLHPKAKIEESPGAELVVTERI	9.718726094307256	0.3494799008287288	67.509384	0.6251263	27.98498	20.670687
design_21	29	SVEEARKKYIAEQDEEIRKAYEESEEKAVEKAGELAGPEAAKALYEKLKA:RSLTFYPAWLTVSEGANATFTCSLSNWSEDLMLNWNRLSPSNQTEKQAAFSNGLSQPVQDARFQIIQLPNRHDFHMNILDTRRNDSGIYLCGAISLHPKAKIEESPGAELVVTERI	14.076123666997384	0.2220189486462063	81.5919	0.6266798	27.588951	19.088728
design_21	30	SLAEAAAQYLAEQDEKIRAAWERSEEEAAKLAGELGGPEAVARLYEALKA:RSLTFYPAWLTVSEGANATFTCSLSNWSEDLMLNWNRLSPSNQTEKQAAFSNGLSQPVQDARFQIIQLPNRHDFHMNILDTRRNDSGIYLCGAISLHPKAKIEESPGAELVVTERI	11.202528819566323	0.39704986443007567	62.096237	0.6254212	28.007315	22.323246
design_21	31	SVEEARKKNIAEQDEAIRKAYEESEEEAAKLAGELGGPEATAALYAALKA:RSLTFYPAWLTVSEGANATFTCSLSNWSEDLMLNWNRLSPSNQTEKQAAFSNGLSQPVQDARFQIIQLPNRHDFHMNILDTRRNDSGIYLCGAISLHPKAKIEESPGAELVVTERI	9.572723646161304	0.40110604218050044	61.252865	0.6259321	27.561401	20.520956
design_22	0	GSEDIALVKEYAKESEERLAKAAASTPEEAAKLEAENKKLAEEVKAQILA:RSLTFYPAWLTVSEGANATFTCSLSNWSEDLMLNWNRLSPSNQTEKQAAFSNGLSQPVQDARFQIIQLPNRHDFHMNILDTRRNDSGIYLCGAISLHPKAKIEESPGAELVVTERI	8.548261167361575	0.40859927119859124	78.63785	0.6253586	27.499424	19.199156
design_22	1	GEADRKLVEEYAKRSKERREKAAASTPEEAKKLEEEDKELAEKVRAQILA:RSLTFYPAWLTVSEGANATFTCSLSNWSEDLMLNWNRLSPSNQTEKQAAFSNGLSQPVQDARFQIIQLPNRHDFHMNILDTRRNDSGIYLCGAISLHPKAKIEESPGAELVVTERI	9.601853453554314	0.31948405326064033	88.925415	0.6243089	27.639942	18.828703
design_22	2	GTEDRALVEELAKKTEELLKKAAASTPEEAKKLEAEAKELAEKVKKQILA:RSLTFYPAWLTVSEGANATFTCSLSNWSEDLMLNWNRLSPSNQTEKQAAFSNGLSQPVQDARFQIIQLPNRHDFHMNILDTRRNDSGIYLCGAISLHPKAKIEESPGAELVVTERI	11.897456448894046	0.23085249717820747	76.074	0.6276817	27.650356	18.433174
design_22	3	GSADIALVKELAEKTKKLLEEAAKSTPEEAKKLEEEAKKLAEEVRQQILA:RSLTFYPAWLTVSEGANATFTCSLSNWSEDLMLNWNRLSPSNQTEKQAAFSNGLSQPVQDARFQIIQLPNRHDFHMNILDTRRNDSGIYLCGAISLHPKAKIEESPGAELVVTERI	9.62119602969438	0.30860053184930586	76.84601	0.62707555	27.577145	20.134668
design_22	4	GQEDKELVKELAKKSEELLKEAAESTPEEAKKLEEELKKLAEEVREKILA:RSLTFYPAWLTVSEGANATFTCSLSNWSEDLMLNWNRLSPSNQTEKQAAFSNGLSQPVQDARFQIIQLPNRHDFHMNILDTRRNDSGIYLCGAISLHPKAKIEESPGAELVVTERI	12.445709411481161	0.22035605127410285	82.83519	0.62778544	27.56029	17.955826
design_22	5	GSEDIELVKELAKETEELLKKAAESTPEEAKKLEEERKKLAEEVREKILA:RSLTFYPAWLTVSEGANATFTCSLSNWSEDLMLNWNRLSPSNQTEKQAAFSNGLSQPVQDARFQIIQLPNRHDFHMNILDTRRNDSGIYLCGAISLHPKAKIEESPGAELVVTERI	9.136614272953434	0.3504577578717865	82.36141	0.6259752	27.464947	17.91719
design_22	6	GSEDRELVKELAEREERLLEEAEKSTPEEAEKLKKEAEELAEEVRKKILA:RSLTFYPAWLTVSEGANATFTCSLSNWSEDLMLNWNRLSPSNQTEKQAAFSNGLSQPVQDARFQIIQLPNRHDFHMNILDTRRNDSGIYLCGAISLHPKAKIEESPGAELVVTERI	11.476597913533704	0.23728145290284833	81.53107	0.6272547	27.652662	17.713556
design_22	7	GTADRELVKELAKEEEELLEKAAKSTPEEAKKLLEESKKLAEEVKKKILA:RSLTFYPAWLTVSEGANATFTCSLSNWSEDLMLNWNRLSPSNQTEKQAAFSNGLSQPVQDARFQIIQLPNRHDFHMNILDTRRNDSGIYLCGAISLHPKAKIEESPGAELVVTERI	9.850396469801623	0.32296825438546756	80.106125	0.62645423	27.66968	19.412804
design_22	8	GQEDIELVKKLAEKTEELLAKGAASTPEEKAKLEAEAKKLAEEVRAQILA:RSLTFYPAWLTVSEGANATFTCSLSNWSEDLMLNWNRLSPSNQTEKQAAFSNGLSQPVQDARFQIIQLPNRHDFHMNILDTRRNDSGIYLCGAISLHPKAKIEESPGAELVVTERI	9.806931168787857	0.3059226117300847	81.124176	0.6266241	27.411089	18.710981
design_22	9	GEEDIELVKEYAKKEEELLKKAKESTPEEAKKLLEESKKLAEEVKKQILS:RSLTFYPAWLTVSEGANATFTCSLSNWSEDLMLNWNRLSPSNQTEKQAAFSNGLSQPVQDARFQIIQLPNRHDFHMNILDTRRNDSGIYLCGAISLHPKAKIEESPGAELVVTERI	8.700774498036708	0.4080153219737045	87.83039	0.62572265	27.698223	19.279818
design_22	10	GEADRALVEELAKETERLLKEAAESTPEEAERLEKEAKERAEEVRAQILA:RSLTFYPAWLTVSEGANATFTCSLSNWSEDLMLNWNRLSPSNQTEKQAAFSNGLSQPVQDARFQIIQLPNRHDFHMNILDTRRNDSGIYLCGAISLHPKAKIEESPGAELVVTERI	12.468077440810431	0.21334645748331094	84.37672	0.62740445	27.548769	18.463629
design_22	11	GEEDRKLVEEYKKESERLLKEAEESTPEEAEKLKEELKKLAEEVREKILA:RSLTFYPAWLTVSEGANATFTCSLSNWSEDLMLNWNRLSPSNQTEKQAAFSNGLSQPVQDARFQIIQLPNRHDFHMNILDTRRNDSGIYLCGAISLHPKAKIEESPGAELVVTERI	9.50242245058337	0.3341374108544561	89.73132	0.62551534	27.616283	18.720236
design_22	12	GQADIELVKELAKKTEELLKKAAESTPEEAKELEEKAKELAEEVKAQILA:RSLTFYPAWLTVSEGANATFTCSLSNWSEDLMLNWNRLSPSNQTEKQAAFSNGLSQPVQDARFQIIQLPNRHDFHMNILDTRRNDSGIYLCGAISLHPKAKIEESPGAELVVTERI	9.498658701881716	0.31568086916702814	77.32003	0.626772	27.730179	20.198082
design_22	13	GEKDRELVKELAKKTKELLEEAAKSTPEEAEKLEKESKELAEKVKQQILA:RSLTFYPAWLTVSEGANATFTCSLSNWSEDLMLNWNRLSPSNQTEKQAAFSNGLSQPVQDARFQIIQLPNRHDFHMNILDTRRNDSGIYLCGAISLHPKAKIEESPGAELVVTERI	13.581698767299	0.2175322372121001	84.35541	0.6274692	27.568804	18.890879
design_22	14	GEEDRELVKELAKEEEKLLEEAAKSTPEEAEKLKAKSKELAEKVREQILA:RSLTFYPAWLTVSEGANATFTCSLSNWSEDLMLNWNRLSPSNQTEKQAAFSNGLSQPVQDARFQIIQLPNRHDFHMNILDTRRNDSGIYLCGAISLHPKAKIEESPGAELVVTERI	9.887449113247033	0.3105236793304344	81.83403	0.6267947	27.530529	18.978453
design_22	15	GQEDIELVKELAKETEKLLKEAAESTPEKAKELEKKAKELAEKVREQILA:RSLTFYPAWLTVSEGANATFTCSLSNWSEDLMLNWNRLSPSNQTEKQAAFSNGLSQPVQDARFQIIQLPNRHDFHMNILDTRRNDSGIYLCGAISLHPKAKIEESPGAELVVTERI	9.880058282539936	0.2982725813268017	79.82785	0.62772197	27.570988	19.145855
design_22	16	GEEDRKLVKELAKETEELLKKAAESTPEEAKKLEAEAKEKAKEVAEKILK:RSLTFYPAWLTVSEGANATFTCSLSNWSEDLMLNWNRLSPSNQTEKQAAFSNGLSQPVQDARFQIIQLPNRHDFHMNILDTRRNDSGIYLCGAISLHPKAKIEESPGAELVVTERI	9.969401737176046	0.312926290486148	84.62925	0.6259827	27.595503	18.496412
design_22	17	GEADKKLVEEYAKKEKELLEKAKKSTPEEAEKLEEESKKLAEEVRKQILA:RSLTFYPAWLTVSEGANATFTCSLSNWSEDLMLNWNRLSPSNQTEKQAAFSNGLSQPVQDARFQIIQLPNRHDFHMNILDTRRNDSGIYLCGAISLHPKAKIEESPGAELVVTERI	8.284973881514	0.39780036268345736	86.06759	0.62584335	27.56186	19.041988
design_22	18	GEADRQLVKELAELSEKLLKEAAESTPEEAEKLKAELEKEAERVRQQILS:RSLTFYPAWLTVSEGANATFTCSLSNWSEDLMLNWNRLSPSNQTEKQAAFSNGLSQPVQDARFQIIQLPNRHDFHMNILDTRRNDSGIYLCGAISLHPKAKIEESPGAELVVTERI	11.155525159158863	0.24693294108198638	85.21104	0.62657607	27.579477	18.163935
design_22	19	GEEDRELVKELAKKTEELLKKGEESTPEEREKLEKEREELAKEVRERILA:RSLTFYPAWLTVSEGANATFTCSLSNWSEDLMLNWNRLSPSNQTEKQAAFSNGLSQPVQDARFQIIQLPNRHDFHMNILDTRRNDSGIYLCGAISLHPKAKIEESPGAELVVTERI	9.433989291581723	0.3327505437918397	78.65649	0.6267749	27.617935	17.290752
design_22	20	GQEDRALVEELAKREAELAAQAAASTPEKAKELEAESKELAEEVRKQILA:RSLTFYPAWLTVSEGANATFTCSLSNWSEDLMLNWNRLSPSNQTEKQAAFSNGLSQPVQDARFQIIQLPNRHDFHMNILDTRRNDSGIYLCGAISLHPKAKIEESPGAELVVTERI	11.053755879154068	0.2479636761555756	83.22527	0.62639254	27.410368	17.191322
design_22	21	GQEDRELVKELAKESEELAKKAAASTPEEAAKLEAESKKLAEEVREQILA:RSLTFYPAWLTVSEGANATFTCSLSNWSEDLMLNWNRLSPSNQTEKQAAFSNGLSQPVQDARFQIIQLPNRHDFHMNILDTRRNDSGIYLCGAISLHPKAKIEESPGAELVVTERI	9.561958875930507	0.3333683021754225	81.72429	0.62604415	27.566961	18.33805
design_22	22	GSEDRALVEELAKETEELLEKAAKSTPEEAKKLKEEIKKLAEEVRAQILA:RSLTFYPAWLTVSEGANATFTCSLSNWSEDLMLNWNRLSPSNQTEKQAAFSNGLSQPVQDARFQIIQLPNRHDFHMNILDTRRNDSGIYLCGAISLHPKAKIEESPGAELVVTERI	9.860694586865073	0.30551990993677325	82.24239	0.62734884	27.462044	19.113766
design_22	23	GQEDIELVKEYAKKSEELRKKAAESTPEEAKKLEEEDKKLAEEVKAKILA:RSLTFYPAWLTVSEGANATFTCSLSNWSEDLMLNWNRLSPSNQTEKQAAFSNGLSQPVQDARFQIIQLPNRHDFHMNILDTRRNDSGIYLCGAISLHPKAKIEESPGAELVVTERI	7.292446685337956	0.5131377543834861	90.12737	0.62497807	27.238617	16.498075
design_22	24	GAADIALVKELAKKTEELLKKGEESTPEEKEKLEKEAKELAEKVKAQLLA:RSLTFYPAWLTVSEGANATFTCSLSNWSEDLMLNWNRLSPSNQTEKQAAFSNGLSQPVQDARFQIIQLPNRHDFHMNILDTRRNDSGIYLCGAISLHPKAKIEESPGAELVVTERI	8.878490060912725	0.3721504744491059	74.76074	0.6263082	27.902468	20.25203
design_22	25	GTEDKELVKKLAEETKKLLEEAAKSTPEEAKKLEEEIKKKAEEVRKKILS:RSLTFYPAWLTVSEGANATFTCSLSNWSEDLMLNWNRLSPSNQTEKQAAFSNGLSQPVQDARFQIIQLPNRHDFHMNILDTRRNDSGIYLCGAISLHPKAKIEESPGAELVVTERI	12.734522592472265	0.23991695568308208	85.121796	0.62777555	27.7278	18.546589
design_22	26	GEEDRKLVEEYKKKSEERRKEAEKSTPEEAKKLEEEDKKLAEEVRKKILA:RSLTFYPAWLTVSEGANATFTCSLSNWSEDLMLNWNRLSPSNQTEKQAAFSNGLSQPVQDARFQIIQLPNRHDFHMNILDTRRNDSGIYLCGAISLHPKAKIEESPGAELVVTERI	8.99139331580791	0.36294794172917333	90.297966	0.6259041	27.605717	19.539368
design_22	27	GEEDIKLVKELAKYSEELLEKAKKSTPEEAEKLLKELKEKAEEVKKKILA:RSLTFYPAWLTVSEGANATFTCSLSNWSEDLMLNWNRLSPSNQTEKQAAFSNGLSQPVQDARFQIIQLPNRHDFHMNILDTRRNDSGIYLCGAISLHPKAKIEESPGAELVVTERI	8.655622308257866	0.395174540195974	91.11856	0.62552464	27.817663	19.259777
design_22	28	GEKDKALVKELAKKSEELLKKAAASTPEEAKELEEELKKLAEEVKKQILA:RSLTFYPAWLTVSEGANATFTCSLSNWSEDLMLNWNRLSPSNQTEKQAAFSNGLSQPVQDARFQIIQLPNRHDFHMNILDTRRNDSGIYLCGAISLHPKAKIEESPGAELVVTERI	13.854969700822185	0.21772046732689818	82.90123	0.627174	27.722593	18.711065
design_22	29	GEEDKKLVEELAKKTEKLLEEAAKSTPEEAKKLLAESEELAKKVREEILK:RSLTFYPAWLTVSEGANATFTCSLSNWSEDLMLNWNRLSPSNQTEKQAAFSNGLSQPVQDARFQIIQLPNRHDFHMNILDTRRNDSGIYLCGAISLHPKAKIEESPGAELVVTERI	11.111114787790386	0.2558484618596077	81.06606	0.6277435	27.523169	19.092918
design_22	30	GSEDIELVKELAKETEELLKKAAASTPEEAKELEEKRKKLAEEVRKKILS:RSLTFYPAWLTVSEGANATFTCSLSNWSEDLMLNWNRLSPSNQTEKQAAFSNGLSQPVQDARFQIIQLPNRHDFHMNILDTRRNDSGIYLCGAISLHPKAKIEESPGAELVVTERI	9.099381576555333	0.35888510378545	80.45613	0.62617475	27.426973	18.194202
design_22	31	GEEDRKLVEEYAKESKELLEKAKKSTPEEAKELEAERKKLAEEVRKQILA:RSLTFYPAWLTVSEGANATFTCSLSNWSEDLMLNWNRLSPSNQTEKQAAFSNGLSQPVQDARFQIIQLPNRHDFHMNILDTRRNDSGIYLCGAISLHPKAKIEESPGAELVVTERI	8.783659725632518	0.361435207123048	90.990974	0.6239741	27.537243	17.266846
design_23	0	AAAAEARAATLAEAAAARAMGEEAAKRIGPETGEAIKAAADARAAAAAAA:RSLTFYPAWLTVSEGANATFTCSLSNWSEDLMLNWNRLSPSNQTEKQAAFSNGLSQPVQDARFQIIQLPNRHDFHMNILDTRRNDSGIYLCGAISLHPKAKIEESPGAELVVTERI	16.168997650457882	0.22295138285524146	76.157936	0.6257373	26.825306	17.516521
design_23	1	AAAAAALAATLATAAATEAMGKEIAKRIGEEAGAAAKAAAAAAAAAALAA:RSLTFYPAWLTVSEGANATFTCSLSNWSEDLMLNWNRLSPSNQTEKQAAFSNGLSQPVQDARFQIIQLPNRHDFHMNILDTRRNDSGIYLCGAISLHPKAKIEESPGAELVVTERI	13.312702099036139	0.36829576896155064	62.5389	0.61644304	27.672577	19.219967
design_23	2	KEEEKKLEETKKEAEEAKKKGEEAAKRIGKETGEAIKKAAEKREEEAKKK:RSLTFYPAWLTVSEGANATFTCSLSNWSEDLMLNWNRLSPSNQTEKQAAFSNGLSQPVQDARFQIIQLPNRHDFHMNILDTRRNDSGIYLCGAISLHPKAKIEESPGAELVVTERI	15.332568143728368	0.3217701767052055	80.20893	0.63142574	26.931692	17.877808
design_23	3	SMEEEKKKETLKEAEEAIEMGKKVAERIGEESGKAVIEAAKKRKEEAEEK:RSLTFYPAWLTVSEGANATFTCSLSNWSEDLMLNWNRLSPSNQTEKQAAFSNGLSQPVQDARFQIIQLPNRHDFHMNILDTRRNDSGIYLCGAISLHPKAKIEESPGAELVVTERI	11.846924567744342	0.3914512511920332	86.3674	0.62394077	27.721369	19.212578
design_23	4	AAAAAALEATKKAAEEAKKMGEEAAKRIGEETGEAVKKAAEAAAAAAEAA:RSLTFYPAWLTVSEGANATFTCSLSNWSEDLMLNWNRLSPSNQTEKQAAFSNGLSQPVQDARFQIIQLPNRHDFHMNILDTRRNDSGIYLCGAISLHPKAKIEESPGAELVVTERI	13.113247216574003	0.384669135432033	71.96284	0.62513626	27.730108	19.65971
design_23	5	AAAAAALAATKAEAAAAEEKGKEAAKRIGEETGKAIKEAAKKRAAEAEAA:RSLTFYPAWLTVSEGANATFTCSLSNWSEDLMLNWNRLSPSNQTEKQAAFSNGLSQPVQDARFQIIQLPNRHDFHMNILDTRRNDSGIYLCGAISLHPKAKIEESPGAELVVTERI	15.462154858604384	0.3403715422965766	75.57586	0.6282336	26.825777	18.125648
design_23	6	SAALEALKKTLAEAEETKAKGEEIAKRIGAESGEAAKAAAEKRKAEALAA:RSLTFYPAWLTVSEGANATFTCSLSNWSEDLMLNWNRLSPSNQTEKQAAFSNGLSQPVQDARFQIIQLPNRHDFHMNILDTRRNDSGIYLCGAISLHPKAKIEESPGAELVVTERI	14.6195629250189	0.30198583586825767	70.377075	0.6273649	27.718657	18.594765
design_23	7	EEKEKKLKEIKKEAEEAKEKGKEVAERIGEESGEAVKKAAEKRLEEAEKE:RSLTFYPAWLTVSEGANATFTCSLSNWSEDLMLNWNRLSPSNQTEKQAAFSNGLSQPVQDARFQIIQLPNRHDFHMNILDTRRNDSGIYLCGAISLHPKAKIEESPGAELVVTERI	11.992018001602787	0.38527123617789466	83.57028	0.6266006	27.336401	17.085741
design_23	8	SKLEEEKKKTLKEAEEAKKLGEEVAKRIGEESGKAVKEAAKKREKEALEK:RSLTFYPAWLTVSEGANATFTCSLSNWSEDLMLNWNRLSPSNQTEKQAAFSNGLSQPVQDARFQIIQLPNRHDFHMNILDTRRNDSGIYLCGAISLHPKAKIEESPGAELVVTERI	12.828814089078683	0.363140986868146	73.125626	0.6295443	27.356485	20.150288
design_23	9	AEKEKKLKETLKEAEETKEMGEEAAKRIGEETGQAMKEAAEKRKAEALAE:RSLTFYPAWLTVSEGANATFTCSLSNWSEDLMLNWNRLSPSNQTEKQAAFSNGLSQPVQDARFQIIQLPNRHDFHMNILDTRRNDSGIYLCGAISLHPKAKIEESPGAELVVTERI	14.498931804703341	0.3042344358402163	72.97007	0.6305594	27.406143	16.485773
design_23	10	SALAAALAETLATAEATKAKGKEAAARIGAETGAAMIAAAEKMAAEAKAA:RSLTFYPAWLTVSEGANATFTCSLSNWSEDLMLNWNRLSPSNQTEKQAAFSNGLSQPVQDARFQIIQLPNRHDFHMNILDTRRNDSGIYLCGAISLHPKAKIEESPGAELVVTERI	14.491377331288417	0.2657448253459734	84.78144	0.62499994	27.210302	18.291218
design_23	11	KEKEKKKEETKKEAEETKEKGKELAKRIGEESGEAAIKAAEEREKKAEEE:RSLTFYPAWLTVSEGANATFTCSLSNWSEDLMLNWNRLSPSNQTEKQAAFSNGLSQPVQDARFQIIQLPNRHDFHMNILDTRRNDSGIYLCGAISLHPKAKIEESPGAELVVTERI	12.754103063753853	0.3195211450008014	75.78099	0.6302134	27.079042	18.248034
design_23	12	AEAEKALEATLKEAEATKAMGKELAKRYGAESGAAAIAAAEARAAAAKAA:RSLTFYPAWLTVSEGANATFTCSLSNWSEDLMLNWNRLSPSNQTEKQAAFSNGLSQPVQDARFQIIQLPNRHDFHMNILDTRRNDSGIYLCGAISLHPKAKIEESPGAELVVTERI	14.414939796927928	0.2646919812044475	88.159225	0.6233499	27.393373	18.34657
design_23	13	AAAAAALAATKAEAEAAKAKGEEAAKRIGAETGAAIKAAAEARRAAAEAA:RSLTFYPAWLTVSEGANATFTCSLSNWSEDLMLNWNRLSPSNQTEKQAAFSNGLSQPVQDARFQIIQLPNRHDFHMNILDTRRNDSGIYLCGAISLHPKAKIEESPGAELVVTERI	12.843911776597183	0.3387869344353091	66.986465	0.6253805	27.50498	20.33998
design_23	14	SAKKEALEKELKEAEEAKKMGEEAAKRIGEETGKAIKEAAEKRAAEALAE:RSLTFYPAWLTVSEGANATFTCSLSNWSEDLMLNWNRLSPSNQTEKQAAFSNGLSQPVQDARFQIIQLPNRHDFHMNILDTRRNDSGIYLCGAISLHPKAKIEESPGAELVVTERI	16.2936313005528	0.3167218691660556	76.028786	0.6290933	27.51367	18.212551
design_23	15	SEELKKLEEELKIAEETIEKGEEAAKRIGEESGKAMKEAAKKRREEALKK:RSLTFYPAWLTVSEGANATFTCSLSNWSEDLMLNWNRLSPSNQTEKQAAFSNGLSQPVQDARFQIIQLPNRHDFHMNILDTRRNDSGIYLCGAISLHPKAKIEESPGAELVVTERI	14.69860981820634	0.2467168807393435	71.620865	0.62974143	27.787968	18.769363
design_23	16	AEKEKEKEETLKIAEETKKMGEEIAKRIGKESGEAAKKAAEEMAAKALAE:RSLTFYPAWLTVSEGANATFTCSLSNWSEDLMLNWNRLSPSNQTEKQAAFSNGLSQPVQDARFQIIQLPNRHDFHMNILDTRRNDSGIYLCGAISLHPKAKIEESPGAELVVTERI	13.665984551916196	0.32157960607225144	72.858086	0.6290896	27.400282	20.278637
design_23	17	SAAAEELAKTLAEAAEAKAMGEEAAKRIGAETGAAIKAAAEAMAAAAKAA:RSLTFYPAWLTVSEGANATFTCSLSNWSEDLMLNWNRLSPSNQTEKQAAFSNGLSQPVQDARFQIIQLPNRHDFHMNILDTRRNDSGIYLCGAISLHPKAKIEESPGAELVVTERI	14.123377662718333	0.4055434289083341	68.32433	0.6269244	27.445227	18.905645
design_23	18	EKEKEELEKIEKEAEEAKKMGEEAAKRIGPETGKAIKEAAEKRLEEAKKK:RSLTFYPAWLTVSEGANATFTCSLSNWSEDLMLNWNRLSPSNQTEKQAAFSNGLSQPVQDARFQIIQLPNRHDFHMNILDTRRNDSGIYLCGAISLHPKAKIEESPGAELVVTERI	13.21393648349555	0.3116473642266781	86.555016	0.625607	27.753426	18.980026
design_23	19	SAAAAALAETLAAAAEARAKGEEAAKRIGAETGAAIKAAADAAAAAALAA:RSLTFYPAWLTVSEGANATFTCSLSNWSEDLMLNWNRLSPSNQTEKQAAFSNGLSQPVQDARFQIIQLPNRHDFHMNILDTRRNDSGIYLCGAISLHPKAKIEESPGAELVVTERI	13.049167550866196	0.4173217431368515	65.80222	0.6231973	27.642517	19.764683
design_23	20	SKKEEELKKTLEEAEETKKKGEEAAKRIGEETGKAMKEAAKKRAEEALKE:RSLTFYPAWLTVSEGANATFTCSLSNWSEDLMLNWNRLSPSNQTEKQAAFSNGLSQPVQDARFQIIQLPNRHDFHMNILDTRRNDSGIYLCGAISLHPKAKIEESPGAELVVTERI	16.467808410308706	0.32029330613538903	80.486984	0.6301201	27.278917	17.398355
design_23	21	KEKEKKLEEELKKAEEAKKFGEEAAKRIGAETGAAVKKAAEERAKKAKEE:RSLTFYPAWLTVSEGANATFTCSLSNWSEDLMLNWNRLSPSNQTEKQAAFSNGLSQPVQDARFQIIQLPNRHDFHMNILDTRRNDSGIYLCGAISLHPKAKIEESPGAELVVTERI	12.934588233085936	0.3543579406446647	71.81497	0.6293602	27.293459	19.446781
design_23	22	EEEKKELEKTLEEAEEAKKMGEEVAERIGKESGEAVKKAAEERAEEALKK:RSLTFYPAWLTVSEGANATFTCSLSNWSEDLMLNWNRLSPSNQTEKQAAFSNGLSQPVQDARFQIIQLPNRHDFHMNILDTRRNDSGIYLCGAISLHPKAKIEESPGAELVVTERI	12.3960963613973	0.3590104330052568	72.557686	0.628076	27.356308	19.902433
design_23	23	SAAEAALAATKEEAAAAEAMGKEVAERIGAESGAAVKAAAAARRAAAEAA:RSLTFYPAWLTVSEGANATFTCSLSNWSEDLMLNWNRLSPSNQTEKQAAFSNGLSQPVQDARFQIIQLPNRHDFHMNILDTRRNDSGIYLCGAISLHPKAKIEESPGAELVVTERI	14.217999126615975	0.36525957054502517	61.02056	0.6271421	27.052818	16.76609
design_23	24	AEAAAALAKTLAEAEETKKKGEEIAKRIGEESGKAAKEAAEKRKAEALAA:RSLTFYPAWLTVSEGANATFTCSLSNWSEDLMLNWNRLSPSNQTEKQAAFSNGLSQPVQDARFQIIQLPNRHDFHMNILDTRRNDSGIYLCGAISLHPKAKIEESPGAELVVTERI	14.901209889770461	0.3216311429934656	73.83412	0.6271814	27.537388	18.088428
design_23	25	AEAEAARKAAEEQAAAAKAAGEEAAKRIGAETGAAIKAAAEKAKAAALAA:RSLTFYPAWLTVSEGANATFTCSLSNWSEDLMLNWNRLSPSNQTEKQAAFSNGLSQPVQDARFQIIQLPNRHDFHMNILDTRRNDSGIYLCGAISLHPKAKIEESPGAELVVTERI	16.201447393899056	0.28477773411465485	73.27628	0.6297047	26.890099	17.878937
design_23	26	SELLKKLEETLKEAEETKEMGKKIAERIGEESGKAAKEAAEKRAAEALAK:RSLTFYPAWLTVSEGANATFTCSLSNWSEDLMLNWNRLSPSNQTEKQAAFSNGLSQPVQDARFQIIQLPNRHDFHMNILDTRRNDSGIYLCGAISLHPKAKIEESPGAELVVTERI	13.600756046772815	0.3733642004280527	69.02241	0.6293319	27.544533	19.071505
design_23	27	AAAAAALAATLATAAETKAMGEEIAKRIGAESGEAAKKAAEELAAKALAA:RSLTFYPAWLTVSEGANATFTCSLSNWSEDLMLNWNRLSPSNQTEKQAAFSNGLSQPVQDARFQIIQLPNRHDFHMNILDTRRNDSGIYLCGAISLHPKAKIEESPGAELVVTERI	14.142006474423374	0.3246384441562203	70.886	0.6228075	27.523022	21.303905
design_23	28	AEAEKEKEKTLKEAEETKEMGKKAAERIGKETGEAMKKAAEERKAKALAA:RSLTFYPAWLTVSEGANATFTCSLSNWSEDLMLNWNRLSPSNQTEKQAAFSNGLSQPVQDARFQIIQLPNRHDFHMNILDTRRNDSGIYLCGAISLHPKAKIEESPGAELVVTERI	14.487457591772708	0.3219775297710377	77.92794	0.6300004	27.212	17.880493
design_23	29	SAAAAAAAAAAATAAAAAAKGEEVAKRIGAESGAAVKAAAKAALAAAKAA:RSLTFYPAWLTVSEGANATFTCSLSNWSEDLMLNWNRLSPSNQTEKQAAFSNGLSQPVQDARFQIIQLPNRHDFHMNILDTRRNDSGIYLCGAISLHPKAKIEESPGAELVVTERI	12.56983244142895	0.33217239259947035	66.056564	0.61674356	27.652353	20.357735
design_23	30	SAAAAALAATLAEAAAAKAKGEEAAKRIGEETGKAIKDAAAARAAAALAA:RSLTFYPAWLTVSEGANATFTCSLSNWSEDLMLNWNRLSPSNQTEKQAAFSNGLSQPVQDARFQIIQLPNRHDFHMNILDTRRNDSGIYLCGAISLHPKAKIEESPGAELVVTERI	14.006843481506484	0.37382281248736543	73.244286	0.6255231	27.187962	16.0983
design_23	31	SAAAAALAATLAEAAEAKEMGEEVAKRIGEEAGEAVKKAAAERAAAAAAA:RSLTFYPAWLTVSEGANATFTCSLSNWSEDLMLNWNRLSPSNQTEKQAAFSNGLSQPVQDARFQIIQLPNRHDFHMNILDTRRNDSGIYLCGAISLHPKAKIEESPGAELVVTERI	13.871319809686831	0.4171702247270288	61.353455	0.62474513	27.528427	18.832441
design_24	0	SREETEARAREQAAKEDARFREEQERKREEEERRRREEEERREEEEERER:RSLTFYPAWLTVSEGANATFTCSLSNWSEDLMLNWNRLSPSNQTEKQAAFSNGLSQPVQDARFQIIQLPNRHDFHMNILDTRRNDSGIYLCGAISLHPKAKIEESPGAELVVTERI	16.34892050163706	0.14570707327946023	91.81676	0.6293883	27.678936	18.99993
design_24	1	SREEIQRRAREQAEKLDEEFAKKQEELEKKKEEEEKKKKEEEEKKKKEEE:RSLTFYPAWLTVSEGANATFTCSLSNWSEDLMLNWNRLSPSNQTEKQAAFSNGLSQPVQDARFQIIQLPNRHDFHMNILDTRRNDSGIYLCGAISLHPKAKIEESPGAELVVTERI	9.254097603493909	0.368727815189958	89.949646	0.62888324	27.060093	17.768272
design_24	2	SREEIQRRAREQAEAEGARFAAAQAAAAAAAAAAAAAAAAAAAAAAAAAA:RSLTFYPAWLTVSEGANATFTCSLSNWSEDLMLNWNRLSPSNQTEKQAAFSNGLSQPVQDARFQIIQLPNRHDFHMNILDTRRNDSGIYLCGAISLHPKAKIEESPGAELVVTERI	18.063973583357235	0.11773645932713736	87.159256	0.6166713	26.029953	16.892815
design_24	3	SREEIQARAREQAAKLDEEFAEEEEEEEEEEEEEEEEEEEKEEEEEEEEE:RSLTFYPAWLTVSEGANATFTCSLSNWSEDLMLNWNRLSPSNQTEKQAAFSNGLSQPVQDARFQIIQLPNRHDFHMNILDTRRNDSGIYLCGAISLHPKAKIEESPGAELVVTERI	9.793089221742475	0.3303196258165434	83.12322	0.6296745	26.636423	14.104734
design_24	4	SREEIQKRAAEQAAKDAAAFAAAQAAAAAEAAELAERLEALRRELERLLE:RSLTFYPAWLTVSEGANATFTCSLSNWSEDLMLNWNRLSPSNQTEKQAAFSNGLSQPVQDARFQIIQLPNRHDFHMNILDTRRNDSGIYLCGAISLHPKAKIEESPGAELVVTERI	13.103045011742886	0.17748249456057597	90.69615	0.6239438	26.936525	19.070232
design_24	5	SRAARQAAAAAAAAAADAAFAAAAAAAAAAAAAAAAAAAAAAAAAAAAAA:RSLTFYPAWLTVSEGANATFTCSLSNWSEDLMLNWNRLSPSNQTEKQAAFSNGLSQPVQDARFQIIQLPNRHDFHMNILDTRRNDSGIYLCGAISLHPKAKIEESPGAELVVTERI	10.571641296435676	0.22999307068235675	87.96635	0.6052702	26.547226	17.780676
design_24	6	SREETLARAREQAAKRDKEFAKEQEEKKKKEEEEKKKELEELLKEKLEKE:RSLTFYPAWLTVSEGANATFTCSLSNWSEDLMLNWNRLSPSNQTEKQAAFSNGLSQPVQDARFQIIQLPNRHDFHMNILDTRRNDSGIYLCGAISLHPKAKIEESPGAELVVTERI	8.709455625300652	0.3823171438389784	88.63409	0.6282564	27.267992	17.065882
design_24	7	SREERQAAAAAQAAAADAAFRAEEEKRREEEERRKEEEEKELKEKEEKLK:RSLTFYPAWLTVSEGANATFTCSLSNWSEDLMLNWNRLSPSNQTEKQAAFSNGLSQPVQDARFQIIQLPNRHDFHMNILDTRRNDSGIYLCGAISLHPKAKIEESPGAELVVTERI	8.797260151688995	0.3843101694878023	89.32826	0.62916493	26.946817	18.090626
design_24	8	SREETQRRAREQAEKRDKEFREEVEKKKEEEEKKRKEKEEEELKKKEEEL:RSLTFYPAWLTVSEGANATFTCSLSNWSEDLMLNWNRLSPSNQTEKQAAFSNGLSQPVQDARFQIIQLPNRHDFHMNILDTRRNDSGIYLCGAISLHPKAKIEESPGAELVVTERI	9.695386794226195	0.36345291342397446	91.53865	0.6279011	27.391556	17.40375
design_24	9	SREEIQAAARRQAEEEAARFAAAQAAAAEAAAAAAAAAAAAAEALARLAE:RSLTFYPAWLTVSEGANATFTCSLSNWSEDLMLNWNRLSPSNQTEKQAAFSNGLSQPVQDARFQIIQLPNRHDFHMNILDTRRNDSGIYLCGAISLHPKAKIEESPGAELVVTERI	16.26207829832106	0.11085292582288749	89.90695	0.6266203	26.32853	17.701035
design_24	10	SREETQARARQQAEEEDKRFREEIEREREEEEEEEREEREEEEEEEEELE:RSLTFYPAWLTVSEGANATFTCSLSNWSEDLMLNWNRLSPSNQTEKQAAFSNGLSQPVQDARFQIIQLPNRHDFHMNILDTRRNDSGIYLCGAISLHPKAKIEESPGAELVVTERI	11.424022636601487	0.3039508786390391	90.154335	0.62836087	27.020475	12.930441
design_24	11	SREEIQAKAAEQAKKLDEEFAEEQKKKEEEEEEEEEEELEELEEEEEELK:RSLTFYPAWLTVSEGANATFTCSLSNWSEDLMLNWNRLSPSNQTEKQAAFSNGLSQPVQDARFQIIQLPNRHDFHMNILDTRRNDSGIYLCGAISLHPKAKIEESPGAELVVTERI	9.12779645488668	0.38823885783861267	86.89876	0.6284643	27.14867	17.709995
design_24	12	SREEIEKRAREQAKKEDEEFKKKQEEEEKKEEEEEEEEEEEEEKEEEELE:RSLTFYPAWLTVSEGANATFTCSLSNWSEDLMLNWNRLSPSNQTEKQAAFSNGLSQPVQDARFQIIQLPNRHDFHMNILDTRRNDSGIYLCGAISLHPKAKIEESPGAELVVTERI	8.792325769042705	0.4335705207724516	87.52678	0.6303932	27.047058	17.134628
design_24	13	SREETQARARQRAAELDAEFRARVEKEREERRREEEEEKRREEEEKKRKE:RSLTFYPAWLTVSEGANATFTCSLSNWSEDLMLNWNRLSPSNQTEKQAAFSNGLSQPVQDARFQIIQLPNRHDFHMNILDTRRNDSGIYLCGAISLHPKAKIEESPGAELVVTERI	8.643791804805137	0.3978860289916612	91.574135	0.6277653	27.192097	18.212193
design_24	14	SREETQARAAQRAAELDREFKEEREREREEEEEEEREEEEREEEEEEEEE:RSLTFYPAWLTVSEGANATFTCSLSNWSEDLMLNWNRLSPSNQTEKQAAFSNGLSQPVQDARFQIIQLPNRHDFHMNILDTRRNDSGIYLCGAISLHPKAKIEESPGAELVVTERI	9.869800761324063	0.3549401944109222	89.12408	0.6277015	27.00188	15.853818
design_24	15	SREEIQARARQQAEKLDAEFAEAKEEEEEEEEEEEEEEEEEREEELEEEE:RSLTFYPAWLTVSEGANATFTCSLSNWSEDLMLNWNRLSPSNQTEKQAAFSNGLSQPVQDARFQIIQLPNRHDFHMNILDTRRNDSGIYLCGAISLHPKAKIEESPGAELVVTERI	10.068105173758513	0.35369637608808807	86.84638	0.6282735	26.947134	15.892361
design_24	16	SREEIEARARQQAEQLDAEFRAEEERRREEEERRREEERRREEEEKRRRE:RSLTFYPAWLTVSEGANATFTCSLSNWSEDLMLNWNRLSPSNQTEKQAAFSNGLSQPVQDARFQIIQLPNRHDFHMNILDTRRNDSGIYLCGAISLHPKAKIEESPGAELVVTERI	14.29092599156352	0.1655917837051318	92.25539	0.6282424	27.296013	18.316187
design_24	17	SWEERQKKAEEQAKKLDEEFAKKKEEEEKKKEEEEKKKEEEKKEEEEKKK:RSLTFYPAWLTVSEGANATFTCSLSNWSEDLMLNWNRLSPSNQTEKQAAFSNGLSQPVQDARFQIIQLPNRHDFHMNILDTRRNDSGIYLCGAISLHPKAKIEESPGAELVVTERI	8.061575713783812	0.4267693689895279	89.52492	0.6298394	27.044872	17.079098
design_24	18	SREEIQRRAREQAAKADEAFAAAQAAAAAAAAAAAAAALAAAAAALAAAA:RSLTFYPAWLTVSEGANATFTCSLSNWSEDLMLNWNRLSPSNQTEKQAAFSNGLSQPVQDARFQIIQLPNRHDFHMNILDTRRNDSGIYLCGAISLHPKAKIEESPGAELVVTERI	16.525567649456697	0.11868310708583679	86.638405	0.61759746	26.331041	18.473879
design_24	19	SREETQRRAAEQAAKDDEAFRAAQEERRRLEEERRELEEEERRRKLEELE:RSLTFYPAWLTVSEGANATFTCSLSNWSEDLMLNWNRLSPSNQTEKQAAFSNGLSQPVQDARFQIIQLPNRHDFHMNILDTRRNDSGIYLCGAISLHPKAKIEESPGAELVVTERI	21.59726080278189	0.11125698626169836	89.55627	0.6278459	27.458714	17.438013
design_24	20	SREATQAAAAAQAAKEDAAFAAAQAKAEEERKKELEELEKKLKEEEEKKK:RSLTFYPAWLTVSEGANATFTCSLSNWSEDLMLNWNRLSPSNQTEKQAAFSNGLSQPVQDARFQIIQLPNRHDFHMNILDTRRNDSGIYLCGAISLHPKAKIEESPGAELVVTERI	9.50547802710985	0.3291208984880499	84.00576	0.6299262	26.679007	17.322191
design_24	21	SREEIEKRAREQAEKLDKEFRAKVEEERREEEEREREEEEEEEEREEEEE:RSLTFYPAWLTVSEGANATFTCSLSNWSEDLMLNWNRLSPSNQTEKQAAFSNGLSQPVQDARFQIIQLPNRHDFHMNILDTRRNDSGIYLCGAISLHPKAKIEESPGAELVVTERI	8.638401537721334	0.43225160537571206	91.13896	0.6286504	27.158075	18.081322
design_24	22	SREARQAAAKEQAAKLDEEFRKAQEEAEERARREEEERRRREEERRREEE:RSLTFYPAWLTVSEGANATFTCSLSNWSEDLMLNWNRLSPSNQTEKQAAFSNGLSQPVQDARFQIIQLPNRHDFHMNILDTRRNDSGIYLCGAISLHPKAKIEESPGAELVVTERI	18.34885339675537	0.12512126675906923	90.19247	0.63007206	27.2979	15.584835
design_24	23	SWAERQARAAQQAAAEDAAFAAAQAAAAAAAAAAAAEAAAAAARAEEELR:RSLTFYPAWLTVSEGANATFTCSLSNWSEDLMLNWNRLSPSNQTEKQAAFSNGLSQPVQDARFQIIQLPNRHDFHMNILDTRRNDSGIYLCGAISLHPKAKIEESPGAELVVTERI	17.28410957255153	0.14312644461294785	91.16857	0.62339866	26.696245	17.562504
design_24	24	SREEIQARAAEQAKKEDERFRKEQEEREREEAERREREEEEEEREREERE:RSLTFYPAWLTVSEGANATFTCSLSNWSEDLMLNWNRLSPSNQTEKQAAFSNGLSQPVQDARFQIIQLPNRHDFHMNILDTRRNDSGIYLCGAISLHPKAKIEESPGAELVVTERI	11.130215848680361	0.236328189252084	91.597496	0.6285198	27.61169	18.186705
design_24	25	TWEERQARAAEQAAKADAAFAAAQELLKALAAALLAALLALLAALLELLA:RSLTFYPAWLTVSEGANATFTCSLSNWSEDLMLNWNRLSPSNQTEKQAAFSNGLSQPVQDARFQIIQLPNRHDFHMNILDTRRNDSGIYLCGAISLHPKAKIEESPGAELVVTERI	10.276915090424604	0.2678269279898879	90.27113	0.62266207	27.383255	18.134304
design_24	26	SREEIERRARERAEEEDKKFREEQEKKKEEEEEEREEEEKRREEEKRKKE:RSLTFYPAWLTVSEGANATFTCSLSNWSEDLMLNWNRLSPSNQTEKQAAFSNGLSQPVQDARFQIIQLPNRHDFHMNILDTRRNDSGIYLCGAISLHPKAKIEESPGAELVVTERI	8.675054624739925	0.4154624811513949	92.858536	0.62808657	27.31312	18.134312
design_24	27	SREETQERARQQAEADAAAFAAAQAAAAAAAAAAAAAAAAAAAAAAAALE:RSLTFYPAWLTVSEGANATFTCSLSNWSEDLMLNWNRLSPSNQTEKQAAFSNGLSQPVQDARFQIIQLPNRHDFHMNILDTRRNDSGIYLCGAISLHPKAKIEESPGAELVVTERI	17.023191762718284	0.11448530264394614	86.82687	0.6185	25.939863	17.781343
design_24	28	SREERQKRAEEQAKKLAEEFAKAQEAARAAAAAAAAALAEAAEALLAALE:RSLTFYPAWLTVSEGANATFTCSLSNWSEDLMLNWNRLSPSNQTEKQAAFSNGLSQPVQDARFQIIQLPNRHDFHMNILDTRRNDSGIYLCGAISLHPKAKIEESPGAELVVTERI	11.158060720550456	0.2316767648931333	90.09863	0.62674224	26.571857	16.927546
design_24	29	SREETQERARRRAEEEDERFREEIEEEKEEEEEEEEEEEEEEEEEEEEEE:RSLTFYPAWLTVSEGANATFTCSLSNWSEDLMLNWNRLSPSNQTEKQAAFSNGLSQPVQDARFQIIQLPNRHDFHMNILDTRRNDSGIYLCGAISLHPKAKIEESPGAELVVTERI	11.6242303713848	0.2869099940959961	86.056046	0.6290022	26.7641	13.927588
design_24	30	SREETQRRAREQAEKEDKKFKEKIEKEKEEKEKEEKEKEEKEKEEKKKKL:RSLTFYPAWLTVSEGANATFTCSLSNWSEDLMLNWNRLSPSNQTEKQAAFSNGLSQPVQDARFQIIQLPNRHDFHMNILDTRRNDSGIYLCGAISLHPKAKIEESPGAELVVTERI	9.199866478071547	0.36967713806732855	91.52254	0.62905884	27.161865	17.023163
design_24	31	SREEIEKKAREQAKKADAEFAAAAEAARAAAAAEAAERAAREAAEREAAR:RSLTFYPAWLTVSEGANATFTCSLSNWSEDLMLNWNRLSPSNQTEKQAAFSNGLSQPVQDARFQIIQLPNRHDFHMNILDTRRNDSGIYLCGAISLHPKAKIEESPGAELVVTERI	20.085767127431506	0.1270274573628769	88.20911	0.628726	26.920841	17.453089
design_25	0	AAESSAILEKHLAEIVKNGKAPVIDESAHQQAEDNYQLYQQGQQARALAA:RSLTFYPAWLTVSEGANATFTCSLSNWSEDLMLNWNRLSPSNQTEKQAAFSNGLSQPVQDARFQIIQLPNRHDFHMNILDTRRNDSGIYLCGAISLHPKAKIEESPGAELVVTERI	12.38507278302214	0.4140879948874273	64.50195	0.6299994	27.031445	20.320362
design_25	1	AKESSEILEKALREIVENGEAKVLDEQAHQQAKDNYALYQQGKLAAALAA:RSLTFYPAWLTVSEGANATFTCSLSNWSEDLMLNWNRLSPSNQTEKQAAFSNGLSQPVQDARFQIIQLPNRHDFHMNILDTRRNDSGIYLCGAISLHPKAKIEESPGAELVVTERI	12.41776085891539	0.47653192804979194	61.055496	0.62807	27.475945	19.253359
design_25	2	AEESSKKLEEHLREIVENGEAEVIDEKEHEIAEENYELYKEGQAARAAAA:RSLTFYPAWLTVSEGANATFTCSLSNWSEDLMLNWNRLSPSNQTEKQAAFSNGLSQPVQDARFQIIQLPNRHDFHMNILDTRRNDSGIYLCGAISLHPKAKIEESPGAELVVTERI	13.676689446323493	0.42689823714808817	64.835464	0.6297755	27.368732	18.443354
design_25	3	AEESSKKLEKALREIVENGEAPVIDEAAHQQARDNYALYLAGQAAAAAAA:RSLTFYPAWLTVSEGANATFTCSLSNWSEDLMLNWNRLSPSNQTEKQAAFSNGLSQPVQDARFQIIQLPNRHDFHMNILDTRRNDSGIYLCGAISLHPKAKIEESPGAELVVTERI	13.087184437860335	0.3434350632919392	68.109055	0.62884736	27.041557	18.298252
design_25	4	AEEYSKTLEEALREIVENGEAPVIDEQAHAAAVENYELYLAGQAARAAAA:RSLTFYPAWLTVSEGANATFTCSLSNWSEDLMLNWNRLSPSNQTEKQAAFSNGLSQPVQDARFQIIQLPNRHDFHMNILDTRRNDSGIYLCGAISLHPKAKIEESPGAELVVTERI	11.899022480861204	0.4349578622543499	63.077724	0.62582046	27.596838	21.452387
design_25	5	AAESSRLLEEHLRAIVENGSAPVLDPAAHAAAESNYQLYQQGQLAAALAA:RSLTFYPAWLTVSEGANATFTCSLSNWSEDLMLNWNRLSPSNQTEKQAAFSNGLSQPVQDARFQIIQLPNRHDFHMNILDTRRNDSGIYLCGAISLHPKAKIEESPGAELVVTERI	12.656670541859397	0.39208276488196375	60.43246	0.6239402	27.261944	20.789284
design_25	6	AQESLATLEKHLKAIVENGEAEVIDPQAHEQADDTYALYKEGKAAAAAAA:RSLTFYPAWLTVSEGANATFTCSLSNWSEDLMLNWNRLSPSNQTEKQAAFSNGLSQPVQDARFQIIQLPNRHDFHMNILDTRRNDSGIYLCGAISLHPKAKIEESPGAELVVTERI	13.509420306986243	0.4288076590282699	56.431423	0.6287529	27.65234	21.311363
design_25	7	AAASSATLEAALAAIVANGSAPVTDAAAHQQAVDNYALYQQGQLARALAE:RSLTFYPAWLTVSEGANATFTCSLSNWSEDLMLNWNRLSPSNQTEKQAAFSNGLSQPVQDARFQIIQLPNRHDFHMNILDTRRNDSGIYLCGAISLHPKAKIEESPGAELVVTERI	12.144604400229166	0.432571890328167	63.420467	0.62352216	27.130993	20.218983
design_25	8	ASEYSKLLEEALKEIVENGKAEVKNEKAHQQALDNYKLYQQGKLARELAA:RSLTFYPAWLTVSEGANATFTCSLSNWSEDLMLNWNRLSPSNQTEKQAAFSNGLSQPVQDARFQIIQLPNRHDFHMNILDTRRNDSGIYLCGAISLHPKAKIEESPGAELVVTERI	13.182100293730704	0.3951839786800657	67.806366	0.6278778	27.591057	19.738905
design_25	9	AQESSEKLEEALKEIVENGEAEVIDEKEHEQAKLNYELYKQGQLARALAE:RSLTFYPAWLTVSEGANATFTCSLSNWSEDLMLNWNRLSPSNQTEKQAAFSNGLSQPVQDARFQIIQLPNRHDFHMNILDTRRNDSGIYLCGAISLHPKAKIEESPGAELVVTERI	13.607721074110046	0.3916750285728471	64.31889	0.6283823	27.778826	20.601418
design_25	10	AQEYSDTLEEALREIVENGKAETKNEKAHAQALSNYELYQQGLAAKAAAA:RSLTFYPAWLTVSEGANATFTCSLSNWSEDLMLNWNRLSPSNQTEKQAAFSNGLSQPVQDARFQIIQLPNRHDFHMNILDTRRNDSGIYLCGAISLHPKAKIEESPGAELVVTERI	12.049764569372185	0.4195220379122846	62.25103	0.6283219	27.72478	20.787136
design_25	11	AAESSATLEKALREIVEKGEAPVIDPAAHAQAVDNYALYQQGQAARAAAA:RSLTFYPAWLTVSEGANATFTCSLSNWSEDLMLNWNRLSPSNQTEKQAAFSNGLSQPVQDARFQIIQLPNRHDFHMNILDTRRNDSGIYLCGAISLHPKAKIEESPGAELVVTERI	10.10012647152616	0.4892648544969083	62.049744	0.62879884	26.851934	20.619724
design_25	12	AAESSALLEKHLRAIVENGEAPVLDPAAHEQARENYELYQQGQAARAAAA:RSLTFYPAWLTVSEGANATFTCSLSNWSEDLMLNWNRLSPSNQTEKQAAFSNGLSQPVQDARFQIIQLPNRHDFHMNILDTRRNDSGIYLCGAISLHPKAKIEESPGAELVVTERI	13.051886566172797	0.41340217315776073	64.22158	0.6291969	27.236288	19.730728
design_25	13	AAESSALLEKHLKEIVEKGKAEVLDPAAHAQADDNYELYKQGKEAAALAA:RSLTFYPAWLTVSEGANATFTCSLSNWSEDLMLNWNRLSPSNQTEKQAAFSNGLSQPVQDARFQIIQLPNRHDFHMNILDTRRNDSGIYLCGAISLHPKAKIEESPGAELVVTERI	13.884855557566791	0.2970841360986016	60.038074	0.62712276	27.895807	21.168833
design_25	14	AKESSETLEETLREIVEKGEAKVKDPKAHQQAVDNYALYKEGQAARAAAA:RSLTFYPAWLTVSEGANATFTCSLSNWSEDLMLNWNRLSPSNQTEKQAAFSNGLSQPVQDARFQIIQLPNRHDFHMNILDTRRNDSGIYLCGAISLHPKAKIEESPGAELVVTERI	13.470543027597964	0.3961729076891184	66.72661	0.62902504	27.523823	19.526728
design_25	15	AEESSKILEETLREIVENGEAPVIDEKAHQQAVDNYELAKQGELARALAA:RSLTFYPAWLTVSEGANATFTCSLSNWSEDLMLNWNRLSPSNQTEKQAAFSNGLSQPVQDARFQIIQLPNRHDFHMNILDTRRNDSGIYLCGAISLHPKAKIEESPGAELVVTERI	12.807436079209412	0.3936523218702577	62.717937	0.6276493	27.682205	21.238186
design_25	16	AQASSATLEKHLAEKVTNGSAAVTDPAAHAQADANYALYQAGQAARALAA:RSLTFYPAWLTVSEGANATFTCSLSNWSEDLMLNWNRLSPSNQTEKQAAFSNGLSQPVQDARFQIIQLPNRHDFHMNILDTRRNDSGIYLCGAISLHPKAKIEESPGAELVVTERI	14.249791882963741	0.2367839011806958	59.29106	0.63015085	26.57866	20.1231
design_25	17	AKESSEKLEKHLREIVENGEAPVIDEKAHQQAEDNYALYKAGQAARAAAA:RSLTFYPAWLTVSEGANATFTCSLSNWSEDLMLNWNRLSPSNQTEKQAAFSNGLSQPVQDARFQIIQLPNRHDFHMNILDTRRNDSGIYLCGAISLHPKAKIEESPGAELVVTERI	11.420604198063987	0.4393959140638041	67.6362	0.63006413	27.00127	19.875404
design_25	18	AEESSKTLEEHLRDIVENGKAEVIDEKAHEQADLNYELYKQGQLARALAA:RSLTFYPAWLTVSEGANATFTCSLSNWSEDLMLNWNRLSPSNQTEKQAAFSNGLSQPVQDARFQIIQLPNRHDFHMNILDTRRNDSGIYLCGAISLHPKAKIEESPGAELVVTERI	12.397425249624803	0.4437575337661395	64.150475	0.62757266	27.367226	20.572807
design_25	19	AKEFSEKLEKALKEIVENGEAPVIDPAAHQTALDNYQLYLQGQQARALAA:RSLTFYPAWLTVSEGANATFTCSLSNWSEDLMLNWNRLSPSNQTEKQAAFSNGLSQPVQDARFQIIQLPNRHDFHMNILDTRRNDSGIYLCGAISLHPKAKIEESPGAELVVTERI	10.844949847462766	0.3706301587955361	66.507515	0.6276325	27.034359	19.709183
design_25	20	AQEFSEILEKHLKEIVENGKAEVLNPQAHQTAEDNYALYKQGQLAAALAA:RSLTFYPAWLTVSEGANATFTCSLSNWSEDLMLNWNRLSPSNQTEKQAAFSNGLSQPVQDARFQIIQLPNRHDFHMNILDTRRNDSGIYLCGAISLHPKAKIEESPGAELVVTERI	12.227859407492987	0.4161103193627922	63.884235	0.6260884	28.287374	21.008503
design_25	21	AQESSEKLEKTLREIVENGEAEVIDEKAHEQALENYRLYQQGQEARALAA:RSLTFYPAWLTVSEGANATFTCSLSNWSEDLMLNWNRLSPSNQTEKQAAFSNGLSQPVQDARFQIIQLPNRHDFHMNILDTRRNDSGIYLCGAISLHPKAKIEESPGAELVVTERI	13.49128242883275	0.4377112698362247	66.56573	0.62825924	27.77228	21.410534
design_25	22	AQESSEILEKELKAIVENGEAETINEQEHQIAKDNYALYQAGKAAAAAAA:RSLTFYPAWLTVSEGANATFTCSLSNWSEDLMLNWNRLSPSNQTEKQAAFSNGLSQPVQDARFQIIQLPNRHDFHMNILDTRRNDSGIYLCGAISLHPKAKIEESPGAELVVTERI	10.829214397617863	0.40316672836383405	65.423	0.628955	27.171907	20.106537
design_25	23	AAESSAKLEKALREIVENGEAPVIDEAAHQQAKDNYELYKAGEAARAAAA:RSLTFYPAWLTVSEGANATFTCSLSNWSEDLMLNWNRLSPSNQTEKQAAFSNGLSQPVQDARFQIIQLPNRHDFHMNILDTRRNDSGIYLCGAISLHPKAKIEESPGAELVVTERI	13.116079685947472	0.38111022387547056	64.30596	0.62939584	27.280048	19.36354
design_25	24	AAASAATLEKALAEIVKNGSAAVLDAAAHAAAKANYALYKAGQAARAAAA:RSLTFYPAWLTVSEGANATFTCSLSNWSEDLMLNWNRLSPSNQTEKQAAFSNGLSQPVQDARFQIIQLPNRHDFHMNILDTRRNDSGIYLCGAISLHPKAKIEESPGAELVVTERI	16.271852403584887	0.2343782380063083	63.355183	0.6263745	26.993578	16.49396
design_25	25	AEESLKKLEEHLREIVENGEAPVIDEKEHQQAVDNYALYQQGLAARAAAA:RSLTFYPAWLTVSEGANATFTCSLSNWSEDLMLNWNRLSPSNQTEKQAAFSNGLSQPVQDARFQIIQLPNRHDFHMNILDTRRNDSGIYLCGAISLHPKAKIEESPGAELVVTERI	12.355656610682605	0.42889022470059424	67.55807	0.6284996	27.344048	21.075409
design_25	26	AAESSATLEKHLREIVENGEAPVIDEAAHQQAVDNYELYLEGQEARRLAE:RSLTFYPAWLTVSEGANATFTCSLSNWSEDLMLNWNRLSPSNQTEKQAAFSNGLSQPVQDARFQIIQLPNRHDFHMNILDTRRNDSGIYLCGAISLHPKAKIEESPGAELVVTERI	13.592046856653866	0.37924181334516205	65.31257	0.62891537	27.184479	20.236782
design_25	27	ASESSKILEQALKEIVEKGEAKTIDESAHQQALDTYRLYLEGQAAAAAAA:RSLTFYPAWLTVSEGANATFTCSLSNWSEDLMLNWNRLSPSNQTEKQAAFSNGLSQPVQDARFQIIQLPNRHDFHMNILDTRRNDSGIYLCGAISLHPKAKIEESPGAELVVTERI	13.447664910100439	0.40444856692418113	64.216644	0.62724984	27.496994	20.645351
design_25	28	AQESSATLEKALAEIVTNGSAPVIDAQAHAQAKENYELYQKGLEARALAA:RSLTFYPAWLTVSEGANATFTCSLSNWSEDLMLNWNRLSPSNQTEKQAAFSNGLSQPVQDARFQIIQLPNRHDFHMNILDTRRNDSGIYLCGAISLHPKAKIEESPGAELVVTERI	12.410752508682872	0.3825838067743637	61.25498	0.62889105	27.138502	19.120617
design_25	29	AEESSKILEEALRTIVENGEAPVIDEQAHQQARDNYELYLQGQAARAAAA:RSLTFYPAWLTVSEGANATFTCSLSNWSEDLMLNWNRLSPSNQTEKQAAFSNGLSQPVQDARFQIIQLPNRHDFHMNILDTRRNDSGIYLCGAISLHPKAKIEESPGAELVVTERI	12.085879360918051	0.3989946360965258	67.71786	0.6291417	27.006584	19.246069
design_25	30	AEESSKILEEHLKEIVENGEAKVIDENAYKQAKDNYELYKQGQLAAALAA:RSLTFYPAWLTVSEGANATFTCSLSNWSEDLMLNWNRLSPSNQTEKQAAFSNGLSQPVQDARFQIIQLPNRHDFHMNILDTRRNDSGIYLCGAISLHPKAKIEESPGAELVVTERI	13.63808352564598	0.3688519617008323	64.93739	0.62693644	27.724054	20.706287
design_25	31	AKESSEILEKTLKEIVENGEAKVIDEKAHQQAVENYELYKEGKERRELEE:RSLTFYPAWLTVSEGANATFTCSLSNWSEDLMLNWNRLSPSNQTEKQAAFSNGLSQPVQDARFQIIQLPNRHDFHMNILDTRRNDSGIYLCGAISLHPKAKIEESPGAELVVTERI	14.225154653473165	0.3665677647588093	65.64987	0.6298742	27.584053	19.828562
design_26	0	SGAELEAQLAAAEAALAAAREAAAAAAAAAAAAAAAAAAAAAAAAAAAAA:RSLTFYPAWLTVSEGANATFTCSLSNWSEDLMLNWNRLSPSNQTEKQAAFSNGLSQPVQDARFQIIQLPNRHDFHMNILDTRRNDSGIYLCGAISLHPKAKIEESPGAELVVTERI	24.09644065667302	0.08144321004793283	88.57179	0.6138482	26.306946	15.942166
design_26	1	SGAELEADLAAAEAELEEREEEEEEREEEEEEEEEEELEELLEELEELLE:RSLTFYPAWLTVSEGANATFTCSLSNWSEDLMLNWNRLSPSNQTEKQAAFSNGLSQPVQDARFQIIQLPNRHDFHMNILDTRRNDSGIYLCGAISLHPKAKIEESPGAELVVTERI	14.45032644231307	0.22328977703398314	91.60941	0.6262771	26.940622	18.420532
design_26	2	SGSELEADLAAARASLAAEKAAAAAAAAAAAAAAAAAAAAAAAAAAAAAA:RSLTFYPAWLTVSEGANATFTCSLSNWSEDLMLNWNRLSPSNQTEKQAAFSNGLSQPVQDARFQIIQLPNRHDFHMNILDTRRNDSGIYLCGAISLHPKAKIEESPGAELVVTERI	24.364446373015216	0.07886902084054909	87.15549	0.6119517	26.3254	16.951576
design_26	3	SGAELEAALAAAEAALAAARAAAAAAAAAAAAAAAAAAAAAAAAAAAAAA:RSLTFYPAWLTVSEGANATFTCSLSNWSEDLMLNWNRLSPSNQTEKQAAFSNGLSQPVQDARFQIIQLPNRHDFHMNILDTRRNDSGIYLCGAISLHPKAKIEESPGAELVVTERI	23.180508421719697	0.09589043437126711	88.49812	0.61172396	26.31367	15.791995
design_26	4	SGEELEKDLEEAKKELEEEKRRREEEEERRRREEEERREEEERERREEEE:RSLTFYPAWLTVSEGANATFTCSLSNWSEDLMLNWNRLSPSNQTEKQAAFSNGLSQPVQDARFQIIQLPNRHDFHMNILDTRRNDSGIYLCGAISLHPKAKIEESPGAELVVTERI	23.21400154645633	0.08404300867280014	92.967316	0.6304898	27.428164	17.936146
design_26	5	SGEELEQQLKEAEAALAAEKEEAAAAAAAAAAAEAAAAAAAAAAAAAALA:RSLTFYPAWLTVSEGANATFTCSLSNWSEDLMLNWNRLSPSNQTEKQAAFSNGLSQPVQDARFQIIQLPNRHDFHMNILDTRRNDSGIYLCGAISLHPKAKIEESPGAELVVTERI	24.608126728592925	0.07768620079354455	85.06028	0.62146044	26.34883	17.25852
design_26	6	SGAELEAQLAAARAELEARRAAAAEAAAAAAAAAAAAAAAAAAAAAAAAA:RSLTFYPAWLTVSEGANATFTCSLSNWSEDLMLNWNRLSPSNQTEKQAAFSNGLSQPVQDARFQIIQLPNRHDFHMNILDTRRNDSGIYLCGAISLHPKAKIEESPGAELVVTERI	24.411550028767365	0.07999374786613518	88.85055	0.6181952	26.04812	16.42729
design_26	7	SGAELDAQLAAARAAAAAEAAAAAAAAAAAAAAAAAAAAAAAAAAAAAAA:RSLTFYPAWLTVSEGANATFTCSLSNWSEDLMLNWNRLSPSNQTEKQAAFSNGLSQPVQDARFQIIQLPNRHDFHMNILDTRRNDSGIYLCGAISLHPKAKIEESPGAELVVTERI	23.54054673059734	0.084247728766453	88.07273	0.61320597	26.093443	16.880037
design_26	8	SGAELQAQLAEAEAALRKEEEEEEREEEEEEEEEEEEEEEEEEEELEELR:RSLTFYPAWLTVSEGANATFTCSLSNWSEDLMLNWNRLSPSNQTEKQAAFSNGLSQPVQDARFQIIQLPNRHDFHMNILDTRRNDSGIYLCGAISLHPKAKIEESPGAELVVTERI	12.39239656544701	0.3124926496095512	89.747856	0.6285455	26.891184	16.855469
design_26	9	SGAELEAQLAAARAALEAERAAAAAAAAAAAAAAAAAAAAAAAAAAAAAA:RSLTFYPAWLTVSEGANATFTCSLSNWSEDLMLNWNRLSPSNQTEKQAAFSNGLSQPVQDARFQIIQLPNRHDFHMNILDTRRNDSGIYLCGAISLHPKAKIEESPGAELVVTERI	24.274049808042736	0.0788482946869399	88.878494	0.6135645	26.245014	17.460289
design_26	10	SGAELAAQLAAAEAALAAARAAAAAAAAAAAAAAAAAAAAAAAAAAAAAA:RSLTFYPAWLTVSEGANATFTCSLSNWSEDLMLNWNRLSPSNQTEKQAAFSNGLSQPVQDARFQIIQLPNRHDFHMNILDTRRNDSGIYLCGAISLHPKAKIEESPGAELVVTERI	23.519413611232057	0.08876924524563426	88.77028	0.61018676	26.36861	15.670507
design_26	11	SGAELDAQLAAAEAALAAAKAAAAAAAAAAAAAAAAAAAAAAAAAAAAAA:RSLTFYPAWLTVSEGANATFTCSLSNWSEDLMLNWNRLSPSNQTEKQAAFSNGLSQPVQDARFQIIQLPNRHDFHMNILDTRRNDSGIYLCGAISLHPKAKIEESPGAELVVTERI	22.992323712445142	0.10440440641350297	88.34215	0.6101703	26.498945	16.329302
design_26	12	SGAELQAQLAAARAALAAARAAAAAAAAAAAAAAAAAAAAAAAAAAAAAA:RSLTFYPAWLTVSEGANATFTCSLSNWSEDLMLNWNRLSPSNQTEKQAAFSNGLSQPVQDARFQIIQLPNRHDFHMNILDTRRNDSGIYLCGAISLHPKAKIEESPGAELVVTERI	23.156057152732952	0.09425100551377562	87.65156	0.6119317	25.911709	17.332457
design_26	13	SGAELQAQLEAAEEEEEEEEEEEEEEEEEREEEEEEEEEEEEEEREEELE:RSLTFYPAWLTVSEGANATFTCSLSNWSEDLMLNWNRLSPSNQTEKQAAFSNGLSQPVQDARFQIIQLPNRHDFHMNILDTRRNDSGIYLCGAISLHPKAKIEESPGAELVVTERI	11.091922820429614	0.3333295278336038	89.44652	0.6297017	26.704874	15.598291
design_26	14	SGEELEKQLEEAKESEEEEEEEEEEEEEEEEEEEEEEEEEEEEEELEELE:RSLTFYPAWLTVSEGANATFTCSLSNWSEDLMLNWNRLSPSNQTEKQAAFSNGLSQPVQDARFQIIQLPNRHDFHMNILDTRRNDSGIYLCGAISLHPKAKIEESPGAELVVTERI	14.387688938031738	0.29433458782156396	83.50282	0.63261116	26.369041	14.635481
design_26	15	SGAELEAQLKEAEEALEAERAAAAEAAAAAAAAAAAAAAAAAAAAAAAAA:RSLTFYPAWLTVSEGANATFTCSLSNWSEDLMLNWNRLSPSNQTEKQAAFSNGLSQPVQDARFQIIQLPNRHDFHMNILDTRRNDSGIYLCGAISLHPKAKIEESPGAELVVTERI	24.629942078049016	0.07701649133572383	87.44404	0.61793864	26.27243	16.120373
design_26	16	SGAELDAQLAAARAAEAAAAAAAAAAAAAAAAAAAAAAAAAAAAAAAAAA:RSLTFYPAWLTVSEGANATFTCSLSNWSEDLMLNWNRLSPSNQTEKQAAFSNGLSQPVQDARFQIIQLPNRHDFHMNILDTRRNDSGIYLCGAISLHPKAKIEESPGAELVVTERI	23.088629097738515	0.0915642114287474	88.078354	0.6120446	26.040163	18.033924
design_26	17	SGAELEAQLAAAEAALAAARAAAAAAAAAAAAAAAAAAAAAAAAAAAAAA:RSLTFYPAWLTVSEGANATFTCSLSNWSEDLMLNWNRLSPSNQTEKQAAFSNGLSQPVQDARFQIIQLPNRHDFHMNILDTRRNDSGIYLCGAISLHPKAKIEESPGAELVVTERI	23.730302775580153	0.08506273996553236	88.31878	0.6123217	26.304977	16.180622
design_26	18	SGAELAAQLAAAEAAEAAAAAAAAAAAAAAAAAAAAAAAAAAAAAAAAAA:RSLTFYPAWLTVSEGANATFTCSLSNWSEDLMLNWNRLSPSNQTEKQAAFSNGLSQPVQDARFQIIQLPNRHDFHMNILDTRRNDSGIYLCGAISLHPKAKIEESPGAELVVTERI	23.00287669138522	0.09727093616043697	87.692764	0.609865	25.954592	17.6293
design_26	19	SGAELEAALAAAEAAEAAEAAAAAAAAAAAAAAAAAAAAAAAAALAALAA:RSLTFYPAWLTVSEGANATFTCSLSNWSEDLMLNWNRLSPSNQTEKQAAFSNGLSQPVQDARFQIIQLPNRHDFHMNILDTRRNDSGIYLCGAISLHPKAKIEESPGAELVVTERI	22.416923296909985	0.10702847433445571	87.47728	0.6119475	26.32353	17.642597
design_26	20	SGEELEAQLAEAREALAAAAAEAAAAAAAAAAAAAAAAAAAAAAAAAAAA:RSLTFYPAWLTVSEGANATFTCSLSNWSEDLMLNWNRLSPSNQTEKQAAFSNGLSQPVQDARFQIIQLPNRHDFHMNILDTRRNDSGIYLCGAISLHPKAKIEESPGAELVVTERI	23.240727462761487	0.09777815923355852	87.70811	0.61573374	26.217258	18.25895
design_26	21	SGAELAAQLAAAEAALAAARAAAAAAAAAAAAAAAAAAAAAAAAAAAAAA:RSLTFYPAWLTVSEGANATFTCSLSNWSEDLMLNWNRLSPSNQTEKQAAFSNGLSQPVQDARFQIIQLPNRHDFHMNILDTRRNDSGIYLCGAISLHPKAKIEESPGAELVVTERI	23.519413611232057	0.08876924524563426	88.77028	0.61018676	26.36861	15.670507
design_26	22	SGAELAAQLAAAEAALAAARAAAAAAAAAAAAAAAAAAAAAAAAALAAAA:RSLTFYPAWLTVSEGANATFTCSLSNWSEDLMLNWNRLSPSNQTEKQAAFSNGLSQPVQDARFQIIQLPNRHDFHMNILDTRRNDSGIYLCGAISLHPKAKIEESPGAELVVTERI	23.932778539347517	0.08163854502771054	87.99712	0.6114846	26.36529	16.754501
design_26	23	SGAELEAQLAAARAALAAARAAAAAAAAAAAAAAAAAAAAAAAAAAAAAA:RSLTFYPAWLTVSEGANATFTCSLSNWSEDLMLNWNRLSPSNQTEKQAAFSNGLSQPVQDARFQIIQLPNRHDFHMNILDTRRNDSGIYLCGAISLHPKAKIEESPGAELVVTERI	23.394755607434593	0.0907844258400872	88.046	0.6124039	25.972075	16.777534
design_26	24	SGAELDADLAAAKAALAAEAAAAAAAAAAAAAAAAAAAAAAAAALAAALA:RSLTFYPAWLTVSEGANATFTCSLSNWSEDLMLNWNRLSPSNQTEKQAAFSNGLSQPVQDARFQIIQLPNRHDFHMNILDTRRNDSGIYLCGAISLHPKAKIEESPGAELVVTERI	21.239855184344684	0.11651519739353253	87.48773	0.6104529	26.61424	18.864243
design_26	25	SGAELAAQLAAAEAALAAEKAAAAAAAAAAAAAAAAAAAAAAAAAAAAAA:RSLTFYPAWLTVSEGANATFTCSLSNWSEDLMLNWNRLSPSNQTEKQAAFSNGLSQPVQDARFQIIQLPNRHDFHMNILDTRRNDSGIYLCGAISLHPKAKIEESPGAELVVTERI	23.157586932457047	0.1079765928866773	88.591736	0.6096734	26.446617	14.802069
design_26	26	SGAELQAQLAAAEAELAAARAAAAAAEEAAAAEARAAEEAARAAEAAAAA:RSLTFYPAWLTVSEGANATFTCSLSNWSEDLMLNWNRLSPSNQTEKQAAFSNGLSQPVQDARFQIIQLPNRHDFHMNILDTRRNDSGIYLCGAISLHPKAKIEESPGAELVVTERI	23.600183848017227	0.088213165516642	90.96133	0.629604	26.370792	15.919403
design_26	27	SGAELAAQLAAAEAALAAARAAAAAAAAAAAAAAAAAAAAAAAAAAAAAA:RSLTFYPAWLTVSEGANATFTCSLSNWSEDLMLNWNRLSPSNQTEKQAAFSNGLSQPVQDARFQIIQLPNRHDFHMNILDTRRNDSGIYLCGAISLHPKAKIEESPGAELVVTERI	23.519413611232057	0.08876924524563426	88.77028	0.61018676	26.36861	15.670507
design_26	28	SGAELQADLAAAEAALAAERAAAAAAAAAAAAAAAAAAAAAAAAAAAAAA:RSLTFYPAWLTVSEGANATFTCSLSNWSEDLMLNWNRLSPSNQTEKQAAFSNGLSQPVQDARFQIIQLPNRHDFHMNILDTRRNDSGIYLCGAISLHPKAKIEESPGAELVVTERI	23.392335702061185	0.09047002394202935	88.99617	0.61084425	26.469696	16.927876
design_26	29	SGAELQAQLEQARKELEERRARAEAEAAEAAAAAEAAAAAAAAAAAAALA:RSLTFYPAWLTVSEGANATFTCSLSNWSEDLMLNWNRLSPSNQTEKQAAFSNGLSQPVQDARFQIIQLPNRHDFHMNILDTRRNDSGIYLCGAISLHPKAKIEESPGAELVVTERI	24.63646426229166	0.07884923351239109	88.89394	0.62789947	26.446348	17.2436
design_26	30	SGAELDAALEAAKAALAAAKAAAAAAAAAAAAAAAAAAAAAAAAAAAALA:RSLTFYPAWLTVSEGANATFTCSLSNWSEDLMLNWNRLSPSNQTEKQAAFSNGLSQPVQDARFQIIQLPNRHDFHMNILDTRRNDSGIYLCGAISLHPKAKIEESPGAELVVTERI	23.35363524640233	0.0941292998668586	87.44203	0.61212885	26.48451	16.822622
design_26	31	SGEELEKQLKEAEEEEEEEKEEEEEEEEREEEEEREEEEEEREREEEEEE:RSLTFYPAWLTVSEGANATFTCSLSNWSEDLMLNWNRLSPSNQTEKQAAFSNGLSQPVQDARFQIIQLPNRHDFHMNILDTRRNDSGIYLCGAISLHPKAKIEESPGAELVVTERI	14.499221855984903	0.2826708197165091	91.13442	0.6308899	27.0284	16.052279
design_27	0	SEEARKESIEKLAEEVKAEVEKKEEEEKREKERKEEEEEKKREEEEKKKK:RSLTFYPAWLTVSEGANATFTCSLSNWSEDLMLNWNRLSPSNQTEKQAAFSNGLSQPVQDARFQIIQLPNRHDFHMNILDTRRNDSGIYLCGAISLHPKAKIEESPGAELVVTERI	8.45284148133838	0.41280694893939435	90.75209	0.62936634	27.026134	17.604748
design_27	1	SEEARRKAIEELAAAVAAAVEAARREAEREREERRRREEEERRRREEELR:RSLTFYPAWLTVSEGANATFTCSLSNWSEDLMLNWNRLSPSNQTEKQAAFSNGLSQPVQDARFQIIQLPNRHDFHMNILDTRRNDSGIYLCGAISLHPKAKIEESPGAELVVTERI	18.72933947805716	0.13888853207556898	92.63738	0.628374	27.012371	17.609905
design_27	2	SEEARRKAIEELAKKVEEEVREREEEEKRREEEEEERKRREEEERLEEEK:RSLTFYPAWLTVSEGANATFTCSLSNWSEDLMLNWNRLSPSNQTEKQAAFSNGLSQPVQDARFQIIQLPNRHDFHMNILDTRRNDSGIYLCGAISLHPKAKIEESPGAELVVTERI	8.976767006397422	0.3388344688555192	92.397255	0.6282203	27.397827	16.95823
design_27	3	SEAARAAAIAARAAEVAAEVERRKEEEEREEEERRRLEEEERRRLEELER:RSLTFYPAWLTVSEGANATFTCSLSNWSEDLMLNWNRLSPSNQTEKQAAFSNGLSQPVQDARFQIIQLPNRHDFHMNILDTRRNDSGIYLCGAISLHPKAKIEESPGAELVVTERI	8.656855715614935	0.37896137935185886	91.62644	0.625792	27.398344	17.815723
design_27	4	SEEARRRAIEELAREVAREVEERERREREERERREREEREREEEEREREE:RSLTFYPAWLTVSEGANATFTCSLSNWSEDLMLNWNRLSPSNQTEKQAAFSNGLSQPVQDARFQIIQLPNRHDFHMNILDTRRNDSGIYLCGAISLHPKAKIEESPGAELVVTERI	8.345044413822505	0.35485202085848233	93.20414	0.62897706	27.109354	16.65679
design_27	5	SEEARQKSIEELAEKVKKEVEEEEEERRREEEERRKEEEERLREEEEEEE:RSLTFYPAWLTVSEGANATFTCSLSNWSEDLMLNWNRLSPSNQTEKQAAFSNGLSQPVQDARFQIIQLPNRHDFHMNILDTRRNDSGIYLCGAISLHPKAKIEESPGAELVVTERI	15.17576311549185	0.15630310744642992	90.978615	0.62852556	27.600443	19.014095
design_27	6	SELARQQAIEQLAAEVAAAVAKAEEEAKEAEEEEEEEEEEEEEEEEEELE:RSLTFYPAWLTVSEGANATFTCSLSNWSEDLMLNWNRLSPSNQTEKQAAFSNGLSQPVQDARFQIIQLPNRHDFHMNILDTRRNDSGIYLCGAISLHPKAKIEESPGAELVVTERI	8.952381183846464	0.3880207018233152	83.7245	0.62795347	26.519672	16.69537
design_27	7	SAEARAAALAALAAATAAAVAAAEAAAAAAEAEEEERRREEERRREEEER:RSLTFYPAWLTVSEGANATFTCSLSNWSEDLMLNWNRLSPSNQTEKQAAFSNGLSQPVQDARFQIIQLPNRHDFHMNILDTRRNDSGIYLCGAISLHPKAKIEESPGAELVVTERI	12.284242239061262	0.21458481838028493	91.932144	0.626163	26.397497	16.05029
design_27	8	SEAARQASIAALAAAVAAAVEEARRRAEEEERREEEERRRKEEEELERRR:RSLTFYPAWLTVSEGANATFTCSLSNWSEDLMLNWNRLSPSNQTEKQAAFSNGLSQPVQDARFQIIQLPNRHDFHMNILDTRRNDSGIYLCGAISLHPKAKIEESPGAELVVTERI	16.943354306928025	0.15581395043871768	91.64652	0.6296644	26.627851	17.577017
design_27	9	SEAARQAALAALAAEVAAAVEAAEREREREEEERREEEERRRREEEERRR:RSLTFYPAWLTVSEGANATFTCSLSNWSEDLMLNWNRLSPSNQTEKQAAFSNGLSQPVQDARFQIIQLPNRHDFHMNILDTRRNDSGIYLCGAISLHPKAKIEESPGAELVVTERI	16.076507029375524	0.1789217562780979	92.80409	0.62895703	26.786558	17.633232
design_27	10	SSAARQASLAAAAAATAAAVAAAEAAAAAAAAAAAAAAAAAAAAAAAAAA:RSLTFYPAWLTVSEGANATFTCSLSNWSEDLMLNWNRLSPSNQTEKQAAFSNGLSQPVQDARFQIIQLPNRHDFHMNILDTRRNDSGIYLCGAISLHPKAKIEESPGAELVVTERI	14.766292313798166	0.14698112537027877	87.63482	0.6077738	26.392927	18.308884
design_27	11	SAAARAAAIAERAAAVAAAVEAAAAAAAAAAAAAAAAALAAALAALAALA:RSLTFYPAWLTVSEGANATFTCSLSNWSEDLMLNWNRLSPSNQTEKQAAFSNGLSQPVQDARFQIIQLPNRHDFHMNILDTRRNDSGIYLCGAISLHPKAKIEESPGAELVVTERI	10.197064710173619	0.29734834571400254	87.44023	0.61293256	26.622736	19.601292
design_27	12	SEAARQAALAALAAATAAAVAAAAAAAAAAAEAAAAAAAAAAAAAAEALA:RSLTFYPAWLTVSEGANATFTCSLSNWSEDLMLNWNRLSPSNQTEKQAAFSNGLSQPVQDARFQIIQLPNRHDFHMNILDTRRNDSGIYLCGAISLHPKAKIEESPGAELVVTERI	11.591979016287798	0.23859100915409562	89.41427	0.6149876	26.395517	18.422054
design_27	13	SEEARKKSIEELGKAVAAAVAAAAAAAAAAAAAAAAAAAAAAAAALAALA:RSLTFYPAWLTVSEGANATFTCSLSNWSEDLMLNWNRLSPSNQTEKQAAFSNGLSQPVQDARFQIIQLPNRHDFHMNILDTRRNDSGIYLCGAISLHPKAKIEESPGAELVVTERI	19.1053066756091	0.13700371177940152	85.07715	0.6100034	26.738653	17.347998
design_27	14	SEEARKKSIEELAKEVKEKVEEEKKKEEEEKKEKELLEKKKKEELEKKKK:RSLTFYPAWLTVSEGANATFTCSLSNWSEDLMLNWNRLSPSNQTEKQAAFSNGLSQPVQDARFQIIQLPNRHDFHMNILDTRRNDSGIYLCGAISLHPKAKIEESPGAELVVTERI	9.490330857622201	0.3715370820436191	89.38777	0.62937665	27.064837	16.879087
design_27	15	SEEARKAALKKLAEEVAKAVEEEEEEEKEEEEEEEEEEEEEEEEEEEEEE:RSLTFYPAWLTVSEGANATFTCSLSNWSEDLMLNWNRLSPSNQTEKQAAFSNGLSQPVQDARFQIIQLPNRHDFHMNILDTRRNDSGIYLCGAISLHPKAKIEESPGAELVVTERI	7.88231816455326	0.4807915352037261	80.54587	0.63163066	26.38963	16.42882
design_27	16	SEEARQAALAKLAEEVAAAVAAARAAEEAARAAEEAARRAAEEAERAAAA:RSLTFYPAWLTVSEGANATFTCSLSNWSEDLMLNWNRLSPSNQTEKQAAFSNGLSQPVQDARFQIIQLPNRHDFHMNILDTRRNDSGIYLCGAISLHPKAKIEESPGAELVVTERI	21.458214525102136	0.1090670228268275	91.564575	0.6306202	26.60787	17.14854
design_27	17	SEEARQKAIEELGKEVEEEVEEEEEEEEEEEEEEEEEEEEEEERRKEEEE:RSLTFYPAWLTVSEGANATFTCSLSNWSEDLMLNWNRLSPSNQTEKQAAFSNGLSQPVQDARFQIIQLPNRHDFHMNILDTRRNDSGIYLCGAISLHPKAKIEESPGAELVVTERI	7.750753592977472	0.48839263574544406	86.785255	0.63168055	26.492414	17.351147
design_27	18	SEEARKKSIEELAEEVKEEVEEEEEEEEEEEEEEEEEEELEEEEEEEEEE:RSLTFYPAWLTVSEGANATFTCSLSNWSEDLMLNWNRLSPSNQTEKQAAFSNGLSQPVQDARFQIIQLPNRHDFHMNILDTRRNDSGIYLCGAISLHPKAKIEESPGAELVVTERI	8.844226106884072	0.439979888258211	81.16001	0.630703	26.498432	17.753048
design_27	19	SEAARQAAIAALAAQVKAAVEAAKKEAEEEEEEEKEEEEEEEEEEEEEEE:RSLTFYPAWLTVSEGANATFTCSLSNWSEDLMLNWNRLSPSNQTEKQAAFSNGLSQPVQDARFQIIQLPNRHDFHMNILDTRRNDSGIYLCGAISLHPKAKIEESPGAELVVTERI	6.485975835437623	0.5338344339080447	80.49712	0.6292175	26.585506	17.587976
design_27	20	SEAARQKSIEELAKKVAEEVEEKEKEEKEKEEEEEKLKKLEEELKKKEEE:RSLTFYPAWLTVSEGANATFTCSLSNWSEDLMLNWNRLSPSNQTEKQAAFSNGLSQPVQDARFQIIQLPNRHDFHMNILDTRRNDSGIYLCGAISLHPKAKIEESPGAELVVTERI	10.41804394697456	0.3291404108573632	86.88469	0.6296209	27.170395	17.32811
design_27	21	SEEARKKSIEKLAEEVKKAVEEAEREKKEEEERREEEEKEKEEEERRLKE:RSLTFYPAWLTVSEGANATFTCSLSNWSEDLMLNWNRLSPSNQTEKQAAFSNGLSQPVQDARFQIIQLPNRHDFHMNILDTRRNDSGIYLCGAISLHPKAKIEESPGAELVVTERI	9.384821040375643	0.3539918264169654	91.58503	0.62919426	27.150206	17.500479
design_27	22	SSEAREAAIKKLAEEVAKAVAAAAEAAAAAAAAAAAAAAAAALAAAAAAA:RSLTFYPAWLTVSEGANATFTCSLSNWSEDLMLNWNRLSPSNQTEKQAAFSNGLSQPVQDARFQIIQLPNRHDFHMNILDTRRNDSGIYLCGAISLHPKAKIEESPGAELVVTERI	19.740578666316434	0.13216905640677212	87.48957	0.61510426	26.551622	17.645607
design_27	23	SSAARAAALAELAAEVAEEVEEEEEEEEEEEEEEEEEEELEELEEEEEEE:RSLTFYPAWLTVSEGANATFTCSLSNWSEDLMLNWNRLSPSNQTEKQAAFSNGLSQPVQDARFQIIQLPNRHDFHMNILDTRRNDSGIYLCGAISLHPKAKIEESPGAELVVTERI	4.626196598900091	0.6702440404199832	83.34711	0.6275504	26.077589	17.628603
design_27	24	SEEARKQSIAALAAEVAAAVAAREEEEEEEEEEEEEEEEEEEEEEEEEEE:RSLTFYPAWLTVSEGANATFTCSLSNWSEDLMLNWNRLSPSNQTEKQAAFSNGLSQPVQDARFQIIQLPNRHDFHMNILDTRRNDSGIYLCGAISLHPKAKIEESPGAELVVTERI	7.2374324773067285	0.48427774571032967	82.839035	0.6306107	26.168444	17.346066
design_27	25	SEEARRKAIEELAAKVKAEVEAEEEEEEEEEEEEEEEEEEEEEEEEEEEE:RSLTFYPAWLTVSEGANATFTCSLSNWSEDLMLNWNRLSPSNQTEKQAAFSNGLSQPVQDARFQIIQLPNRHDFHMNILDTRRNDSGIYLCGAISLHPKAKIEESPGAELVVTERI	8.748059110609004	0.4171404473426661	81.58923	0.62995046	26.450567	16.960377
design_27	26	SSEARQKAIEKLAEEVEEEVEEEEEEEEEEEEEEEEEEELEEELELLKKL:RSLTFYPAWLTVSEGANATFTCSLSNWSEDLMLNWNRLSPSNQTEKQAAFSNGLSQPVQDARFQIIQLPNRHDFHMNILDTRRNDSGIYLCGAISLHPKAKIEESPGAELVVTERI	10.982846433302068	0.3259443870130204	82.98244	0.6295644	26.900955	16.657526
design_27	27	SEEARQASLAALAAEVAAAAAAAAAAAAAAAAAAAAAAAAAAAAAAAAAA:RSLTFYPAWLTVSEGANATFTCSLSNWSEDLMLNWNRLSPSNQTEKQAAFSNGLSQPVQDARFQIIQLPNRHDFHMNILDTRRNDSGIYLCGAISLHPKAKIEESPGAELVVTERI	16.8144381251615	0.13021460169959378	88.80863	0.60954005	26.199327	17.519253
design_27	28	SEAARKAAIEKRAKEVAEEVKKKEEEEKKAKEEEEKAKKEEEEALKEEEA:RSLTFYPAWLTVSEGANATFTCSLSNWSEDLMLNWNRLSPSNQTEKQAAFSNGLSQPVQDARFQIIQLPNRHDFHMNILDTRRNDSGIYLCGAISLHPKAKIEESPGAELVVTERI	9.07182377784863	0.4012316986355684	86.52086	0.63021237	26.961185	17.916164
design_27	29	SEAARQQAIAQRAAEVAAAVEAAAAAAAAAAAAAALAALLAALAEAAAAA:RSLTFYPAWLTVSEGANATFTCSLSNWSEDLMLNWNRLSPSNQTEKQAAFSNGLSQPVQDARFQIIQLPNRHDFHMNILDTRRNDSGIYLCGAISLHPKAKIEESPGAELVVTERI	9.53549491219579	0.3272220444989049	89.856285	0.6210648	26.569958	18.73013
design_27	30	SSEARQAAIAAAAAAVAAAVEAARKAAEEAEKERKRKEEEELKRKLEELK:RSLTFYPAWLTVSEGANATFTCSLSNWSEDLMLNWNRLSPSNQTEKQAAFSNGLSQPVQDARFQIIQLPNRHDFHMNILDTRRNDSGIYLCGAISLHPKAKIEESPGAELVVTERI	9.69821241178015	0.34912904653304433	89.61974	0.62662935	26.883104	18.913406
design_27	31	SEEARRKAIEELAEKVKAEVERERKEKEEEEKRKEEEEKREEEELREEEE:RSLTFYPAWLTVSEGANATFTCSLSNWSEDLMLNWNRLSPSNQTEKQAAFSNGLSQPVQDARFQIIQLPNRHDFHMNILDTRRNDSGIYLCGAISLHPKAKIEESPGAELVVTERI	9.537149131931614	0.3687748429039601	91.19578	0.62829334	27.292032	17.978016
design_28	0	LSPATIEAKKKAEEYEAKAKKAEAEGNKELAAELKEKAKEYRAAAEALAK:RSLTFYPAWLTVSEGANATFTCSLSNWSEDLMLNWNRLSPSNQTEKQAAFSNGLSQPVQDARFQIIQLPNRHDFHMNILDTRRNDSGIYLCGAISLHPKAKIEESPGAELVVTERI	7.525644696966214	0.56611122070732	89.05937	0.6244066	28.180723	18.464664
design_28	1	LSAPTKEAAAKAKEYKAKAEALKAAGKEEEAAKAAKLAEEYEAAAKALAA:RSLTFYPAWLTVSEGANATFTCSLSNWSEDLMLNWNRLSPSNQTEKQAAFSNGLSQPVQDARFQIIQLPNRHDFHMNILDTRRNDSGIYLCGAISLHPKAKIEESPGAELVVTERI	8.017983341810103	0.4351598103938692	86.93491	0.62463206	27.75763	17.296284
design_28	2	LSAPTKEAAAKAAEYRAKGEALLAAGKKEEAAKALKLAEDYEAAAKALAA:RSLTFYPAWLTVSEGANATFTCSLSNWSEDLMLNWNRLSPSNQTEKQAAFSNGLSQPVQDARFQIIQLPNRHDFHMNILDTRRNDSGIYLCGAISLHPKAKIEESPGAELVVTERI	8.188100764982378	0.41437241264196184	86.41707	0.62392867	27.934597	18.255114
design_28	3	LSPATKEAEEKAKEYKAKAEELKAKGKEEEAKKAEEKAKEYKAAAEALKA:RSLTFYPAWLTVSEGANATFTCSLSNWSEDLMLNWNRLSPSNQTEKQAAFSNGLSQPVQDARFQIIQLPNRHDFHMNILDTRRNDSGIYLCGAISLHPKAKIEESPGAELVVTERI	8.299871297308691	0.42634443056667565	90.403496	0.62575424	28.032097	17.016369
design_28	4	LSPEALEAEAKAAALEAEGKALLAAGKKEEAEKALALAEEYRARAEALKA:RSLTFYPAWLTVSEGANATFTCSLSNWSEDLMLNWNRLSPSNQTEKQAAFSNGLSQPVQDARFQIIQLPNRHDFHMNILDTRRNDSGIYLCGAISLHPKAKIEESPGAELVVTERI	8.396309992905515	0.3890388752985528	89.11217	0.6241001	28.141453	18.902641
design_28	5	LSPPALEARAKAEELRALAEALRAAGDEEAAAEAEEKAAEYAAAAEALEA:RSLTFYPAWLTVSEGANATFTCSLSNWSEDLMLNWNRLSPSNQTEKQAAFSNGLSQPVQDARFQIIQLPNRHDFHMNILDTRRNDSGIYLCGAISLHPKAKIEESPGAELVVTERI	5.825863579097359	0.6341210153482334	89.62323	0.6214031	27.952253	18.64774
design_28	6	LSPPTIEAKKKAEEYREKAKELKAEGKEEEAAKYEKLAEDYEAAAKALEA:RSLTFYPAWLTVSEGANATFTCSLSNWSEDLMLNWNRLSPSNQTEKQAAFSNGLSQPVQDARFQIIQLPNRHDFHMNILDTRRNDSGIYLCGAISLHPKAKIEESPGAELVVTERI	7.626883326266231	0.4942532298885076	88.03691	0.6238935	27.996315	17.204157
design_28	7	MSPPTIEAKKKAEEYKAKAEELEAAGKEEEAKKAKEKAEEYEAAAKALAA:RSLTFYPAWLTVSEGANATFTCSLSNWSEDLMLNWNRLSPSNQTEKQAAFSNGLSQPVQDARFQIIQLPNRHDFHMNILDTRRNDSGIYLCGAISLHPKAKIEESPGAELVVTERI	7.774897708971044	0.4775060951567463	84.928185	0.62334216	28.097166	17.658688
design_28	8	MSPETKELTAKAKEANAAAKAAEAAGKKEEAAKLAALAADYEAAAKALAA:RSLTFYPAWLTVSEGANATFTCSLSNWSEDLMLNWNRLSPSNQTEKQAAFSNGLSQPVQDARFQIIQLPNRHDFHMNILDTRRNDSGIYLCGAISLHPKAKIEESPGAELVVTERI	8.020402504523226	0.5047111135345158	90.78664	0.6236348	27.700577	18.22509
design_28	9	LSPEAIEARKLAEEYRKKGEEALAAGKKEEAAKLLAKAEEYEAAAKALEA:RSLTFYPAWLTVSEGANATFTCSLSNWSEDLMLNWNRLSPSNQTEKQAAFSNGLSQPVQDARFQIIQLPNRHDFHMNILDTRRNDSGIYLCGAISLHPKAKIEESPGAELVVTERI	8.95199557966835	0.4401877313814642	90.445015	0.62455225	28.196459	18.817495
design_28	10	MSPETKEAKAKAEEYEKKAKEAEAAGKKEEAAKLKEKAEEYRKMAEALAA:RSLTFYPAWLTVSEGANATFTCSLSNWSEDLMLNWNRLSPSNQTEKQAAFSNGLSQPVQDARFQIIQLPNRHDFHMNILDTRRNDSGIYLCGAISLHPKAKIEESPGAELVVTERI	8.261980625478502	0.43544700230191624	91.257515	0.62413454	28.120686	16.91954
design_28	11	LSPPTREALAKAKEYRELGKKKEAEGNKEEAAELNKKAEDYEAAAKALAA:RSLTFYPAWLTVSEGANATFTCSLSNWSEDLMLNWNRLSPSNQTEKQAAFSNGLSQPVQDARFQIIQLPNRHDFHMNILDTRRNDSGIYLCGAISLHPKAKIEESPGAELVVTERI	9.68342076925874	0.3690029064430561	90.3045	0.6239052	28.196453	19.074173
design_28	12	LSKPTQEALEKAKEYEAKAEELEAKGKKEEAAKAKEKAKEYKAAAEALAK:RSLTFYPAWLTVSEGANATFTCSLSNWSEDLMLNWNRLSPSNQTEKQAAFSNGLSQPVQDARFQIIQLPNRHDFHMNILDTRRNDSGIYLCGAISLHPKAKIEESPGAELVVTERI	7.843438799622594	0.4722702492802366	89.33187	0.6245719	28.259321	18.367264
design_28	13	LSPATKEAEAKAAALEAEAKALEAAGNKEEAAKKAKEAADYKAAAEALKA:RSLTFYPAWLTVSEGANATFTCSLSNWSEDLMLNWNRLSPSNQTEKQAAFSNGLSQPVQDARFQIIQLPNRHDFHMNILDTRRNDSGIYLCGAISLHPKAKIEESPGAELVVTERI	7.561221091382499	0.4948583195842422	86.978806	0.62560225	27.73864	17.590551
design_28	14	ASAPTQAAAAQAAALAAQAAALAAAGDKEAAAAAAAAAADAAAAAAALAA:RSLTFYPAWLTVSEGANATFTCSLSNWSEDLMLNWNRLSPSNQTEKQAAFSNGLSQPVQDARFQIIQLPNRHDFHMNILDTRRNDSGIYLCGAISLHPKAKIEESPGAELVVTERI	10.414501938394826	0.3090203529519417	88.35771	0.6164991	27.492348	16.349274
design_28	15	ESPATKEAKAKAEEYKAKAEAKEAEGKKEEAAKLKEKAEEYEAAAKALAA:RSLTFYPAWLTVSEGANATFTCSLSNWSEDLMLNWNRLSPSNQTEKQAAFSNGLSQPVQDARFQIIQLPNRHDFHMNILDTRRNDSGIYLCGAISLHPKAKIEESPGAELVVTERI	9.026037114497116	0.4009921013033537	90.09347	0.62449306	28.092506	17.90716
design_28	16	ESPATLEAKKKAEELNAKAKELEAAGNKEEAAKAKKKAEEYKAAADALAA:RSLTFYPAWLTVSEGANATFTCSLSNWSEDLMLNWNRLSPSNQTEKQAAFSNGLSQPVQDARFQIIQLPNRHDFHMNILDTRRNDSGIYLCGAISLHPKAKIEESPGAELVVTERI	7.669551929782417	0.4833070296063558	87.896904	0.6259232	27.81598	18.570005
design_28	17	MSPETKEAAAKAKEYRAEAEKKKAEGKEEEAAKLEAKAKDYEAAAKALAA:RSLTFYPAWLTVSEGANATFTCSLSNWSEDLMLNWNRLSPSNQTEKQAAFSNGLSQPVQDARFQIIQLPNRHDFHMNILDTRRNDSGIYLCGAISLHPKAKIEESPGAELVVTERI	8.699261778523057	0.4352083298552796	89.1956	0.6249255	28.097565	17.995644
design_28	18	LSPAAKEAQEKAEEYRKKAEELKAEGNEEEAKKAQELAEEYEAAAKALKA:RSLTFYPAWLTVSEGANATFTCSLSNWSEDLMLNWNRLSPSNQTEKQAAFSNGLSQPVQDARFQIIQLPNRHDFHMNILDTRRNDSGIYLCGAISLHPKAKIEESPGAELVVTERI	7.876991155690925	0.475407857916593	89.13199	0.62537	28.154459	17.5489
design_28	19	LSPATKEAKAKAEEYKAKAEALEAAGDKEAAAKAKAKAADYEAAAKALEA:RSLTFYPAWLTVSEGANATFTCSLSNWSEDLMLNWNRLSPSNQTEKQAAFSNGLSQPVQDARFQIIQLPNRHDFHMNILDTRRNDSGIYLCGAISLHPKAKIEESPGAELVVTERI	7.000424187297548	0.5156253692627505	90.679276	0.6252434	27.56296	18.34063
design_28	20	VSPETKEATAKAAEYEAKGKALAAAGKKEEAAKALALAKDYKARAEALAA:RSLTFYPAWLTVSEGANATFTCSLSNWSEDLMLNWNRLSPSNQTEKQAAFSNGLSQPVQDARFQIIQLPNRHDFHMNILDTRRNDSGIYLCGAISLHPKAKIEESPGAELVVTERI	8.110232594739685	0.42061572271394815	91.990585	0.6250936	27.674786	17.088465
design_28	21	LSPAAKEAEAKAAEYKAKADAAAAAGKKEEAAKLNALAADYAAAAAALKA:RSLTFYPAWLTVSEGANATFTCSLSNWSEDLMLNWNRLSPSNQTEKQAAFSNGLSQPVQDARFQIIQLPNRHDFHMNILDTRRNDSGIYLCGAISLHPKAKIEESPGAELVVTERI	7.518794333353214	0.4779293108202617	91.98074	0.6244057	27.473614	18.51372
design_28	22	MSPATKEAKEKAEELEKKAKELEAAGNKEEAKKAKEEAEKYRAAAEALAA:RSLTFYPAWLTVSEGANATFTCSLSNWSEDLMLNWNRLSPSNQTEKQAAFSNGLSQPVQDARFQIIQLPNRHDFHMNILDTRRNDSGIYLCGAISLHPKAKIEESPGAELVVTERI	9.044946784878814	0.41458954766856143	88.7981	0.62481105	28.080894	18.699402
design_28	23	LSPATQEAKAKAAKYAAEAKALAAAGKKAEAAKAKALAKDYQAAAEALAA:RSLTFYPAWLTVSEGANATFTCSLSNWSEDLMLNWNRLSPSNQTEKQAAFSNGLSQPVQDARFQIIQLPNRHDFHMNILDTRRNDSGIYLCGAISLHPKAKIEESPGAELVVTERI	7.394089410988329	0.5043280427304225	89.26397	0.62588584	27.46304	17.928228
design_28	24	LSPEAKEAAAKAAEYAAKAKELAAAGKKAEAAELAAKAADYEAAAAALKA:RSLTFYPAWLTVSEGANATFTCSLSNWSEDLMLNWNRLSPSNQTEKQAAFSNGLSQPVQDARFQIIQLPNRHDFHMNILDTRRNDSGIYLCGAISLHPKAKIEESPGAELVVTERI	7.186114438958625	0.5039104000714639	88.5382	0.623811	27.831266	17.168253
design_28	25	TSPAAAEAAAKAAAYAAEAAALAAAGDTAAAAAAAAKAADYAAAAAALTA:RSLTFYPAWLTVSEGANATFTCSLSNWSEDLMLNWNRLSPSNQTEKQAAFSNGLSQPVQDARFQIIQLPNRHDFHMNILDTRRNDSGIYLCGAISLHPKAKIEESPGAELVVTERI	13.285257409145629	0.27914254812259975	92.67592	0.6166537	27.24101	17.570047
design_28	26	LSPATIEAKKKAEEYKAKAEAAAAAGKEEEAKALNEKAEEYAAAAEALAA:RSLTFYPAWLTVSEGANATFTCSLSNWSEDLMLNWNRLSPSNQTEKQAAFSNGLSQPVQDARFQIIQLPNRHDFHMNILDTRRNDSGIYLCGAISLHPKAKIEESPGAELVVTERI	7.191079447717467	0.5384004090472299	90.09283	0.6235068	28.162819	18.011415
design_28	27	LSPLTQEYEKKAEEYEAKAKELEAAGKKEEAAKLAEKAKEYRAAAEALKK:RSLTFYPAWLTVSEGANATFTCSLSNWSEDLMLNWNRLSPSNQTEKQAAFSNGLSQPVQDARFQIIQLPNRHDFHMNILDTRRNDSGIYLCGAISLHPKAKIEESPGAELVVTERI	7.250882226963272	0.5092827682237224	88.6083	0.6247489	27.981657	17.887676
design_28	28	MDPLTKEKKAEAEKLKAEAEKAEAEGKKEEAAELKAKAEEAKAAAEALAA:RSLTFYPAWLTVSEGANATFTCSLSNWSEDLMLNWNRLSPSNQTEKQAAFSNGLSQPVQDARFQIIQLPNRHDFHMNILDTRRNDSGIYLCGAISLHPKAKIEESPGAELVVTERI	9.165733156010202	0.3939158155893918	84.42188	0.62258375	27.967205	18.875668
design_28	29	TSPATKEAAAKAAELAAKAKELEAAGNKEAAAAAAAKAADYAAAAAALAA:RSLTFYPAWLTVSEGANATFTCSLSNWSEDLMLNWNRLSPSNQTEKQAAFSNGLSQPVQDARFQIIQLPNRHDFHMNILDTRRNDSGIYLCGAISLHPKAKIEESPGAELVVTERI	7.805738417225345	0.463514019917872	89.03715	0.6217127	27.515703	18.075186
design_28	30	LSPPTKQAKAEAEKYKAKAKELEAAGKKEEAEKANALAKDKEAAAEALKA:RSLTFYPAWLTVSEGANATFTCSLSNWSEDLMLNWNRLSPSNQTEKQAAFSNGLSQPVQDARFQIIQLPNRHDFHMNILDTRRNDSGIYLCGAISLHPKAKIEESPGAELVVTERI	9.136351516970578	0.3904528129780766	83.643364	0.6268176	27.561714	17.410006
design_28	31	ESPLTKEAKAKADELKAKAAALKAAGKTEEAAKAKAEAEAYAAAAEALAA:RSLTFYPAWLTVSEGANATFTCSLSNWSEDLMLNWNRLSPSNQTEKQAAFSNGLSQPVQDARFQIIQLPNRHDFHMNILDTRRNDSGIYLCGAISLHPKAKIEESPGAELVVTERI	8.276420089117607	0.4282023076322101	86.65963	0.6247823	27.591646	18.51778
design_29	0	SLLEELKELEENKKKAEELLKEASEKRSAEAAAAREAAARLAEELRRLLE:RSLTFYPAWLTVSEGANATFTCSLSNWSEDLMLNWNRLSPSNQTEKQAAFSNGLSQPVQDARFQIIQLPNRHDFHMNILDTRRNDSGIYLCGAISLHPKAKIEESPGAELVVTERI	19.08451669874734	0.2824723118009102	74.09024	0.6283508	27.850685	18.470802
design_29	1	SLLEELEELLRNLEEAEELLAQASAARAAAAAAAAAAAAAAAAAEAAAAA:RSLTFYPAWLTVSEGANATFTCSLSNWSEDLMLNWNRLSPSNQTEKQAAFSNGLSQPVQDARFQIIQLPNRHDFHMNILDTRRNDSGIYLCGAISLHPKAKIEESPGAELVVTERI	6.895182359681478	0.45246362870267515	89.322365	0.62146246	26.177124	14.694202
design_29	2	ALAAELAELAANAARAAALLAEASARRAAAAAAAAAAAAAAAEAEARAAA:RSLTFYPAWLTVSEGANATFTCSLSNWSEDLMLNWNRLSPSNQTEKQAAFSNGLSQPVQDARFQIIQLPNRHDFHMNILDTRRNDSGIYLCGAISLHPKAKIEESPGAELVVTERI	6.632564252112307	0.427132320205988	91.22438	0.62202454	26.395706	18.393827
design_29	3	SLEEELRELEENRKEAEKLLEEASKKRSAEAAEAAERAAREAEEAALRAA:RSLTFYPAWLTVSEGANATFTCSLSNWSEDLMLNWNRLSPSNQTEKQAAFSNGLSQPVQDARFQIIQLPNRHDFHMNILDTRRNDSGIYLCGAISLHPKAKIEESPGAELVVTERI	7.715246417574424	0.4508624184538615	85.78705	0.6293204	27.15248	14.774737
design_29	4	SLLEELLELLKGLEEAAEQLAELSARRSAEAAAAAAAAAAAAAAAAAAAA:RSLTFYPAWLTVSEGANATFTCSLSNWSEDLMLNWNRLSPSNQTEKQAAFSNGLSQPVQDARFQIIQLPNRHDFHMNILDTRRNDSGIYLCGAISLHPKAKIEESPGAELVVTERI	7.360334131088974	0.4022203085868401	87.2824	0.6175611	26.526278	16.0046
design_29	5	ELEKLLEELEENRKKAEELLKKLSEKRSAEAAAAAAAAAAAAALAELLAR:RSLTFYPAWLTVSEGANATFTCSLSNWSEDLMLNWNRLSPSNQTEKQAAFSNGLSQPVQDARFQIIQLPNRHDFHMNILDTRRNDSGIYLCGAISLHPKAKIEESPGAELVVTERI	13.56591909978367	0.16789225327289617	75.56754	0.62373066	27.402884	18.890001
design_29	6	SLLEELLELLKNLLEAAKQLAALSAERSAAAAAAAAAAAAAAELARLLAE:RSLTFYPAWLTVSEGANATFTCSLSNWSEDLMLNWNRLSPSNQTEKQAAFSNGLSQPVQDARFQIIQLPNRHDFHMNILDTRRNDSGIYLCGAISLHPKAKIEESPGAELVVTERI	8.13832409021906	0.34931239448193147	70.941124	0.6240733	26.876904	19.0372
design_29	7	SLEEELRELEEARREAERLLAERSAERSAAAAAAAAAAAAAAAALAAALA:RSLTFYPAWLTVSEGANATFTCSLSNWSEDLMLNWNRLSPSNQTEKQAAFSNGLSQPVQDARFQIIQLPNRHDFHMNILDTRRNDSGIYLCGAISLHPKAKIEESPGAELVVTERI	14.345674493216997	0.16975104055226167	84.85932	0.6257312	26.500265	17.21811
design_29	8	SLLKELEELEKNREEAAKLLAEASAARSAAAAAAAAAAAAAAEALRRALE:RSLTFYPAWLTVSEGANATFTCSLSNWSEDLMLNWNRLSPSNQTEKQAAFSNGLSQPVQDARFQIIQLPNRHDFHMNILDTRRNDSGIYLCGAISLHPKAKIEESPGAELVVTERI	7.857536781530225	0.3868225604283846	88.355606	0.62596285	26.445658	17.168537
design_29	9	EEEKKLEELKKNKEEAEELLKKLSEERSAEAAAAAAAAAAAAAEAAAAAA:RSLTFYPAWLTVSEGANATFTCSLSNWSEDLMLNWNRLSPSNQTEKQAAFSNGLSQPVQDARFQIIQLPNRHDFHMNILDTRRNDSGIYLCGAISLHPKAKIEESPGAELVVTERI	8.504840982222145	0.38148144892334807	76.39238	0.6242921	26.57222	16.391851
design_29	10	SLEEELKELEENRKKAEELLKEASERRSAEAAAAAAAAAAAAAAAAAAAA:RSLTFYPAWLTVSEGANATFTCSLSNWSEDLMLNWNRLSPSNQTEKQAAFSNGLSQPVQDARFQIIQLPNRHDFHMNILDTRRNDSGIYLCGAISLHPKAKIEESPGAELVVTERI	8.085686824370422	0.3828519844707076	84.96865	0.62223685	26.516226	14.727338
design_29	11	SLLEELLELEKSRKEAEELLKKLSEKRSKEAKEEKERLEKELEELKRLLE:RSLTFYPAWLTVSEGANATFTCSLSNWSEDLMLNWNRLSPSNQTEKQAAFSNGLSQPVQDARFQIIQLPNRHDFHMNILDTRRNDSGIYLCGAISLHPKAKIEESPGAELVVTERI	7.658282509489322	0.3758627048235371	82.386795	0.6289201	27.409128	17.382019
design_29	12	SLLKELEELERNRKLAEELAAEASAARAAAAAAAAAAAAAAAALAAELAA:RSLTFYPAWLTVSEGANATFTCSLSNWSEDLMLNWNRLSPSNQTEKQAAFSNGLSQPVQDARFQIIQLPNRHDFHMNILDTRRNDSGIYLCGAISLHPKAKIEESPGAELVVTERI	8.54743115586392	0.36945628422889504	88.430405	0.6208761	26.559916	16.90197
design_29	13	SLLEELEELEANRKAAEEQLAALSARRAAAAAAAAAAAAAAAAAEAAAAA:RSLTFYPAWLTVSEGANATFTCSLSNWSEDLMLNWNRLSPSNQTEKQAAFSNGLSQPVQDARFQIIQLPNRHDFHMNILDTRRNDSGIYLCGAISLHPKAKIEESPGAELVVTERI	8.847162144248056	0.3564985418389317	87.948204	0.6208755	26.469269	15.007474
design_29	14	SLEEELKELEENRERAEKLLAEASARRSAEAAAAAAAAAAAAALAAALAE:RSLTFYPAWLTVSEGANATFTCSLSNWSEDLMLNWNRLSPSNQTEKQAAFSNGLSQPVQDARFQIIQLPNRHDFHMNILDTRRNDSGIYLCGAISLHPKAKIEESPGAELVVTERI	7.550889265415407	0.3865314984243316	87.66101	0.6242806	26.717102	15.123064
design_29	15	SLEEELEELEENRRRAEEQLAELSARRAAAAAAAAAAAAAAAAAAAAAAA:RSLTFYPAWLTVSEGANATFTCSLSNWSEDLMLNWNRLSPSNQTEKQAAFSNGLSQPVQDARFQIIQLPNRHDFHMNILDTRRNDSGIYLCGAISLHPKAKIEESPGAELVVTERI	8.739315387791507	0.36502471155769584	88.60952	0.6219611	26.344841	15.759434
design_29	16	EEEEELKELEENKKKAEELLEKASAERSAAAAAAAAEAAAAAAAAAAAAA:RSLTFYPAWLTVSEGANATFTCSLSNWSEDLMLNWNRLSPSNQTEKQAAFSNGLSQPVQDARFQIIQLPNRHDFHMNILDTRRNDSGIYLCGAISLHPKAKIEESPGAELVVTERI	7.325412930966486	0.4402354159598866	82.6799	0.6229308	26.210667	16.090942
design_29	17	MEEEEKEELEKSKEEAEKLLKELSAKRSAEAAARAAAEAARRALEEALRR:RSLTFYPAWLTVSEGANATFTCSLSNWSEDLMLNWNRLSPSNQTEKQAAFSNGLSQPVQDARFQIIQLPNRHDFHMNILDTRRNDSGIYLCGAISLHPKAKIEESPGAELVVTERI	8.403429313105494	0.39481256868140774	79.46847	0.62965286	26.952961	15.811406
design_29	18	SLLEELKELEENKKKAEELLKELSERRSAEAAAAAAAAEAARRLEELLRA:RSLTFYPAWLTVSEGANATFTCSLSNWSEDLMLNWNRLSPSNQTEKQAAFSNGLSQPVQDARFQIIQLPNRHDFHMNILDTRRNDSGIYLCGAISLHPKAKIEESPGAELVVTERI	9.555700422787636	0.2916366287711865	86.53148	0.6296973	26.884533	17.726248
design_29	19	SLEELLEELKKSLEEAKKLLEELSKKRSEEAERRRKAEEEARRRLEEELR:RSLTFYPAWLTVSEGANATFTCSLSNWSEDLMLNWNRLSPSNQTEKQAAFSNGLSQPVQDARFQIIQLPNRHDFHMNILDTRRNDSGIYLCGAISLHPKAKIEESPGAELVVTERI	7.92339372838122	0.43499503490616875	91.66578	0.6290785	27.128687	16.430546
design_29	20	EEEKRREELERNREEAARLLEEASARRSAEAAARRAAEAAAAALAEALAA:RSLTFYPAWLTVSEGANATFTCSLSNWSEDLMLNWNRLSPSNQTEKQAAFSNGLSQPVQDARFQIIQLPNRHDFHMNILDTRRNDSGIYLCGAISLHPKAKIEESPGAELVVTERI	9.881929395409927	0.27358167979273484	89.27136	0.6300907	26.583153	17.366005
design_29	21	SLLEELEQLLANREAAAALLAQASAERSAAAAAAAAAAAAAAALAAAAAA:RSLTFYPAWLTVSEGANATFTCSLSNWSEDLMLNWNRLSPSNQTEKQAAFSNGLSQPVQDARFQIIQLPNRHDFHMNILDTRRNDSGIYLCGAISLHPKAKIEESPGAELVVTERI	7.185739465207705	0.43357046426559276	86.365234	0.61852604	26.66934	16.06993
design_29	22	SLLEELEELLKNKEKAEELLKEFSERRSAEAAAARAAAAAAAAAAELAAA:RSLTFYPAWLTVSEGANATFTCSLSNWSEDLMLNWNRLSPSNQTEKQAAFSNGLSQPVQDARFQIIQLPNRHDFHMNILDTRRNDSGIYLCGAISLHPKAKIEESPGAELVVTERI	7.470148897086923	0.42394381879833015	77.80101	0.62615085	26.76757	17.31912
design_29	23	SLEELLKELEKGKEEAEKQLAELSARRSAEAAAAAAAAAAAAALAEELAR:RSLTFYPAWLTVSEGANATFTCSLSNWSEDLMLNWNRLSPSNQTEKQAAFSNGLSQPVQDARFQIIQLPNRHDFHMNILDTRRNDSGIYLCGAISLHPKAKIEESPGAELVVTERI	7.818151814166737	0.39214115289212415	87.40371	0.6265915	26.767189	16.036037
design_29	24	SLLEELRELLENLREAERQLAELSARRSAAAAAAAAAAAAAAAELLRALE:RSLTFYPAWLTVSEGANATFTCSLSNWSEDLMLNWNRLSPSNQTEKQAAFSNGLSQPVQDARFQIIQLPNRHDFHMNILDTRRNDSGIYLCGAISLHPKAKIEESPGAELVVTERI	20.530323438791942	0.12127062848564078	89.12947	0.62932837	26.103783	16.497793
design_29	25	SLLKELEELLENLKKAEELLAEASARRSAAAAAAAAAAAAAAAAAAAAAA:RSLTFYPAWLTVSEGANATFTCSLSNWSEDLMLNWNRLSPSNQTEKQAAFSNGLSQPVQDARFQIIQLPNRHDFHMNILDTRRNDSGIYLCGAISLHPKAKIEESPGAELVVTERI	6.58635029540771	0.44643790726658195	87.498116	0.61695826	26.260542	16.198147
design_29	26	SLLEEELELEESRREAERQLEELSARRSAEAAARAAAEAAAAALERLLAE:RSLTFYPAWLTVSEGANATFTCSLSNWSEDLMLNWNRLSPSNQTEKQAAFSNGLSQPVQDARFQIIQLPNRHDFHMNILDTRRNDSGIYLCGAISLHPKAKIEESPGAELVVTERI	19.83640328661904	0.1266263192589875	90.90799	0.62699246	27.145	17.424925
design_29	27	EEEEELRELEESLEEAERLLAQRSAERSAAAAAAAAAAAAAAALAAAAAA:RSLTFYPAWLTVSEGANATFTCSLSNWSEDLMLNWNRLSPSNQTEKQAAFSNGLSQPVQDARFQIIQLPNRHDFHMNILDTRRNDSGIYLCGAISLHPKAKIEESPGAELVVTERI	9.02155348157494	0.32310096905986085	86.92539	0.6216207	26.185982	17.099611
design_29	28	SLEEEERELEENREEAEKLLEERSKERSREAAERAEEERRRREELERLLR:RSLTFYPAWLTVSEGANATFTCSLSNWSEDLMLNWNRLSPSNQTEKQAAFSNGLSQPVQDARFQIIQLPNRHDFHMNILDTRRNDSGIYLCGAISLHPKAKIEESPGAELVVTERI	7.957345086079322	0.455546002168703	90.457184	0.6280942	27.331226	16.34256
design_29	29	SEEEEKEELEENKKKAEEQLKKLSAERSAAAAAAAAAAAAAAALEALLAA:RSLTFYPAWLTVSEGANATFTCSLSNWSEDLMLNWNRLSPSNQTEKQAAFSNGLSQPVQDARFQIIQLPNRHDFHMNILDTRRNDSGIYLCGAISLHPKAKIEESPGAELVVTERI	7.416888167579716	0.4334533584962167	80.29993	0.627228	26.266905	16.285385
design_29	30	MEEEEERELEENRRRAEELLAELSAERAAAAAAAAAAAAAAAAAEAAAAA:RSLTFYPAWLTVSEGANATFTCSLSNWSEDLMLNWNRLSPSNQTEKQAAFSNGLSQPVQDARFQIIQLPNRHDFHMNILDTRRNDSGIYLCGAISLHPKAKIEESPGAELVVTERI	9.611552758338787	0.35307449057195234	87.55296	0.6196364	26.283226	17.963818
design_29	31	SLLEELLELLENLKKAEELLKKASEERSAAAAAAAAAAAEAARRLEEELR:RSLTFYPAWLTVSEGANATFTCSLSNWSEDLMLNWNRLSPSNQTEKQAAFSNGLSQPVQDARFQIIQLPNRHDFHMNILDTRRNDSGIYLCGAISLHPKAKIEESPGAELVVTERI	7.477195085226481	0.41412529025730005	78.70364	0.62848514	26.932697	17.142052
design_3	0	SAAEAQAAARQANLAEREKKVKEAAEKGRELEKESPELGRQYMIDKVLEL:RSLTFYPAWLTVSEGANATFTCSLSNWSEDLMLNWNRLSPSNQTEKQAAFSNGLSQPVQDARFQIIQLPNRHDFHMNILDTRRNDSGIYLCGAISLHPKAKIEESPGAELVVTERI	8.260383961832112	0.387848133793296	87.38565	0.62425196	27.369688	19.57814
design_3	1	AAAEAAQAARAADLQKRQAALEAAAKEGEKLYAESKEKGDQYMRDAALAL:RSLTFYPAWLTVSEGANATFTCSLSNWSEDLMLNWNRLSPSNQTEKQAAFSNGLSQPVQDARFQIIQLPNRHDFHMNILDTRRNDSGIYLCGAISLHPKAKIEESPGAELVVTERI	11.673227961165297	0.3304929669038409	86.522285	0.62615824	26.8786	18.595232
design_3	2	AAAAEQAAARAADLEKRAAALKEAAKKGEEIEKESPEKGRQYMIDAANAL:RSLTFYPAWLTVSEGANATFTCSLSNWSEDLMLNWNRLSPSNQTEKQAAFSNGLSQPVQDARFQIIQLPNRHDFHMNILDTRRNDSGIYLCGAISLHPKAKIEESPGAELVVTERI	6.815910831165613	0.466453810482992	86.22064	0.6236901	27.199667	17.623844
design_3	3	SAALAQQQARQANLAERQKKVEEAAKKGEELEKESPELGRQYMIDTVLAL:RSLTFYPAWLTVSEGANATFTCSLSNWSEDLMLNWNRLSPSNQTEKQAAFSNGLSQPVQDARFQIIQLPNRHDFHMNILDTRRNDSGIYLCGAISLHPKAKIEESPGAELVVTERI	1.1492739694947014	0.9528392916815793	80.23168	0.7347291	12.353023	2.2730963
design_3	4	AAAAEQAAARAADLAARQAKLEAAAKEGEELEKESPELGRQYMIDTALAL:RSLTFYPAWLTVSEGANATFTCSLSNWSEDLMLNWNRLSPSNQTEKQAAFSNGLSQPVQDARFQIIQLPNRHDFHMNILDTRRNDSGIYLCGAISLHPKAKIEESPGAELVVTERI	0.9310117612381075	0.9666222928071498	84.26084	0.78048146	8.82252	1.9742694
design_3	5	SALLEQQLARQKNLAELEEKVKEAAKKGEELYKESKELGDKYMRDTVLSL:RSLTFYPAWLTVSEGANATFTCSLSNWSEDLMLNWNRLSPSNQTEKQAAFSNGLSQPVQDARFQIIQLPNRHDFHMNILDTRRNDSGIYLCGAISLHPKAKIEESPGAELVVTERI	12.005987309917884	0.3052632870276385	86.629585	0.624646	27.277857	19.078106
design_3	6	AAAAAAEAARAADLARRQEIVEEAAEKGEEIEEESPEKGEQYMRDTVLAL:RSLTFYPAWLTVSEGANATFTCSLSNWSEDLMLNWNRLSPSNQTEKQAAFSNGLSQPVQDARFQIIQLPNRHDFHMNILDTRRNDSGIYLCGAISLHPKAKIEESPGAELVVTERI	10.28926406803661	0.3317305089030712	66.19513	0.62746996	27.017538	18.880583
design_3	7	SALEEQLKARQKNLEELQKKVEEAAEKGKELEKESKEKGRQYMIDTINEL:RSLTFYPAWLTVSEGANATFTCSLSNWSEDLMLNWNRLSPSNQTEKQAAFSNGLSQPVQDARFQIIQLPNRHDFHMNILDTRRNDSGIYLCGAISLHPKAKIEESPGAELVVTERI	13.616151907661974	0.24947849718311754	78.53163	0.6292975	27.33333	18.032656
design_3	8	SAAEAQQKAREENLKKLQEEVEKAAKKGEEIYKESKEKGDKYMRDAIDKL:RSLTFYPAWLTVSEGANATFTCSLSNWSEDLMLNWNRLSPSNQTEKQAAFSNGLSQPVQDARFQIIQLPNRHDFHMNILDTRRNDSGIYLCGAISLHPKAKIEESPGAELVVTERI	12.137566147864936	0.3122937583512897	88.99246	0.6287752	26.9969	18.150547
design_3	9	SEREAQLAARQADLAEREAKVKEAAEKGEKLYEESKEKGDQYMRDTILSL:RSLTFYPAWLTVSEGANATFTCSLSNWSEDLMLNWNRLSPSNQTEKQAAFSNGLSQPVQDARFQIIQLPNRHDFHMNILDTRRNDSGIYLCGAISLHPKAKIEESPGAELVVTERI	12.429107839105356	0.30855384095364424	89.93161	0.6244122	27.17309	18.89749
design_3	10	SALEEQQKARQEDLEKRQKKLEEAAKEGEKIYEESEEKGDEYMRETALAL:RSLTFYPAWLTVSEGANATFTCSLSNWSEDLMLNWNRLSPSNQTEKQAAFSNGLSQPVQDARFQIIQLPNRHDFHMNILDTRRNDSGIYLCGAISLHPKAKIEESPGAELVVTERI	8.62384604507195	0.3853968963434836	84.16314	0.62556	27.025826	19.03278
design_3	11	SAAAAQQAARAADLAKRQEALEAAAKKGEELAKESEEKGRQYMIDTALAL:RSLTFYPAWLTVSEGANATFTCSLSNWSEDLMLNWNRLSPSNQTEKQAAFSNGLSQPVQDARFQIIQLPNRHDFHMNILDTRRNDSGIYLCGAISLHPKAKIEESPGAELVVTERI	12.799693878154605	0.2692343064824725	86.234215	0.62788653	26.865835	17.787493
design_3	12	AAALAQQQARAEDLKKREEKVKEAAEEGKKLEKESKEKGRQYMIDTINAL:RSLTFYPAWLTVSEGANATFTCSLSNWSEDLMLNWNRLSPSNQTEKQAAFSNGLSQPVQDARFQIIQLPNRHDFHMNILDTRRNDSGIYLCGAISLHPKAKIEESPGAELVVTERI	11.248531459225202	0.35964781058754824	87.637184	0.6269222	27.255732	19.061417
design_3	13	AAAAAQAAARAADLAARQAALEEAAKKGEELEKLSPELGRQYMLDAALAL:RSLTFYPAWLTVSEGANATFTCSLSNWSEDLMLNWNRLSPSNQTEKQAAFSNGLSQPVQDARFQIIQLPNRHDFHMNILDTRRNDSGIYLCGAISLHPKAKIEESPGAELVVTERI	7.156425207208077	0.4466777331462379	85.34752	0.61917466	27.557938	20.697659
design_3	14	AAAAEAAEARAADLAARAAALKAAAAKAAELAKESEEKGRQYALDAADAL:RSLTFYPAWLTVSEGANATFTCSLSNWSEDLMLNWNRLSPSNQTEKQAAFSNGLSQPVQDARFQIIQLPNRHDFHMNILDTRRNDSGIYLCGAISLHPKAKIEESPGAELVVTERI	11.611270777803332	0.34059485632513586	77.54372	0.6263255	26.975775	18.264309
design_3	15	SAAAEAAAARAAELARLQEEVKEAAEKGKEIEKESKEKGEKYMRDKVLEL:RSLTFYPAWLTVSEGANATFTCSLSNWSEDLMLNWNRLSPSNQTEKQAAFSNGLSQPVQDARFQIIQLPNRHDFHMNILDTRRNDSGIYLCGAISLHPKAKIEESPGAELVVTERI	11.342384515105694	0.33350134351227484	86.2637	0.6271455	27.009138	17.74269
design_3	16	SAAEAAAKARAANLAALQKKLEEAAKKGEELEKESPELGRQYQIDTANAL:RSLTFYPAWLTVSEGANATFTCSLSNWSEDLMLNWNRLSPSNQTEKQAAFSNGLSQPVQDARFQIIQLPNRHDFHMNILDTRRNDSGIYLCGAISLHPKAKIEESPGAELVVTERI	1.0025066592118868	0.9610659541805967	80.31201	0.71384346	14.342417	3.721335
design_3	17	SALEAQKKAREENLKKLEEKLKKAAEEGEKLYEESEEKGDQYMRDAADAL:RSLTFYPAWLTVSEGANATFTCSLSNWSEDLMLNWNRLSPSNQTEKQAAFSNGLSQPVQDARFQIIQLPNRHDFHMNILDTRRNDSGIYLCGAISLHPKAKIEESPGAELVVTERI	8.104911405158992	0.4407046806640371	83.48253	0.6258	27.160316	17.38663
design_3	18	AAAAAQQAARAANLAELEAKLKEAAEIAKKLEELSPELGRQYALDTANAL:RSLTFYPAWLTVSEGANATFTCSLSNWSEDLMLNWNRLSPSNQTEKQAAFSNGLSQPVQDARFQIIQLPNRHDFHMNILDTRRNDSGIYLCGAISLHPKAKIEESPGAELVVTERI	8.827362407023013	0.3730346135379943	82.032814	0.6238786	27.374952	19.921701
design_3	19	AAAAAAAAARAANLAALEAKVKAAAEKGEELEKLSPELGKQYQLETVLSL:RSLTFYPAWLTVSEGANATFTCSLSNWSEDLMLNWNRLSPSNQTEKQAAFSNGLSQPVQDARFQIIQLPNRHDFHMNILDTRRNDSGIYLCGAISLHPKAKIEESPGAELVVTERI	8.271239329711648	0.4450975323173328	58.614727	0.62479806	27.346575	17.966604
design_3	20	SALLAQQEARQKDLERRQKEVEEAAEEGEKLYEESEELGRQYMIDKINAL:RSLTFYPAWLTVSEGANATFTCSLSNWSEDLMLNWNRLSPSNQTEKQAAFSNGLSQPVQDARFQIIQLPNRHDFHMNILDTRRNDSGIYLCGAISLHPKAKIEESPGAELVVTERI	11.498257367651567	0.3643073491112967	81.98828	0.62757313	27.145195	19.275616
design_3	21	AAAAEQAAARQKNLEELQKKVEEAAEEGEKLFEESEELGEEYMRKKVLEL:RSLTFYPAWLTVSEGANATFTCSLSNWSEDLMLNWNRLSPSNQTEKQAAFSNGLSQPVQDARFQIIQLPNRHDFHMNILDTRRNDSGIYLCGAISLHPKAKIEESPGAELVVTERI	11.17210792133281	0.2648630058652763	83.36187	0.62598395	27.305248	18.04863
design_3	22	SALKEQEERRKKDLEERQKKVEEAAKKAEELYKESKEKGDQYARDTVLSL:RSLTFYPAWLTVSEGANATFTCSLSNWSEDLMLNWNRLSPSNQTEKQAAFSNGLSQPVQDARFQIIQLPNRHDFHMNILDTRRNDSGIYLCGAISLHPKAKIEESPGAELVVTERI	11.763269773795265	0.3499136732429478	84.41431	0.6274818	27.158026	19.645815
design_3	23	SAAEAQAAARAADLAARQAAVAAAAAKAAELEKESPELGRQYALDAVLAL:RSLTFYPAWLTVSEGANATFTCSLSNWSEDLMLNWNRLSPSNQTEKQAAFSNGLSQPVQDARFQIIQLPNRHDFHMNILDTRRNDSGIYLCGAISLHPKAKIEESPGAELVVTERI	10.52004679800292	0.3165870400750348	85.87201	0.61993253	27.780777	20.338547
design_3	24	SELLQQQQARAENLAKNAAALKEAAAKAEELHKLSPELGDQYARDAADAL:RSLTFYPAWLTVSEGANATFTCSLSNWSEDLMLNWNRLSPSNQTEKQAAFSNGLSQPVQDARFQIIQLPNRHDFHMNILDTRRNDSGIYLCGAISLHPKAKIEESPGAELVVTERI	9.802377354287568	0.31366175038655864	83.88121	0.6254393	27.323202	18.75495
design_3	25	SAAAAQAQARQENLAKLQAEIEKAAEEGEKLAEESEEKARQYMIDAANAL:RSLTFYPAWLTVSEGANATFTCSLSNWSEDLMLNWNRLSPSNQTEKQAAFSNGLSQPVQDARFQIIQLPNRHDFHMNILDTRRNDSGIYLCGAISLHPKAKIEESPGAELVVTERI	11.16622153350397	0.35740770823841805	73.69423	0.6282269	27.171581	17.218452
design_3	26	SALEEQQKRRAENLKKLEEELKKAAEEGEKLHELSEELGDQYMRDTALSL:RSLTFYPAWLTVSEGANATFTCSLSNWSEDLMLNWNRLSPSNQTEKQAAFSNGLSQPVQDARFQIIQLPNRHDFHMNILDTRRNDSGIYLCGAISLHPKAKIEESPGAELVVTERI	12.210265694860425	0.2967461819494857	83.284546	0.6281272	26.968298	18.86936
design_3	27	SAAAAQAEARAKDLEERQKKLEEAAKKGKELEKESKELGLQYQLDTALAL:RSLTFYPAWLTVSEGANATFTCSLSNWSEDLMLNWNRLSPSNQTEKQAAFSNGLSQPVQDARFQIIQLPNRHDFHMNILDTRRNDSGIYLCGAISLHPKAKIEESPGAELVVTERI	11.846282508497092	0.34635988959724895	84.08911	0.6281354	27.076979	19.633953
design_3	28	SAAAAAQEARARDLAERQKELEKAAKEGEELYKESKEKGDKYMIDKALEL:RSLTFYPAWLTVSEGANATFTCSLSNWSEDLMLNWNRLSPSNQTEKQAAFSNGLSQPVQDARFQIIQLPNRHDFHMNILDTRRNDSGIYLCGAISLHPKAKIEESPGAELVVTERI	8.759348814238495	0.369047387590143	80.24046	0.6266583	27.268457	19.381226
design_3	29	SELEEQQRRRQENLKKLSEKVKKAAEEGEKLYKESPELGEQYFRDTVLSL:RSLTFYPAWLTVSEGANATFTCSLSNWSEDLMLNWNRLSPSNQTEKQAAFSNGLSQPVQDARFQIIQLPNRHDFHMNILDTRRNDSGIYLCGAISLHPKAKIEESPGAELVVTERI	7.261051967386791	0.48379446315478813	89.49368	0.6245904	27.140753	19.891184
design_3	30	SALAEQQAARQANLAALQAKVEEAAKKGEELYKESKEKGDAYMRETVDAL:RSLTFYPAWLTVSEGANATFTCSLSNWSEDLMLNWNRLSPSNQTEKQAAFSNGLSQPVQDARFQIIQLPNRHDFHMNILDTRRNDSGIYLCGAISLHPKAKIEESPGAELVVTERI	11.711033306891931	0.3321203555888791	89.20473	0.62604874	27.014479	19.438078
design_3	31	SAAAAQQQARQADLAEREKKVKEAAEEGEKIYEESPEKGEQYMRDKILEL:RSLTFYPAWLTVSEGANATFTCSLSNWSEDLMLNWNRLSPSNQTEKQAAFSNGLSQPVQDARFQIIQLPNRHDFHMNILDTRRNDSGIYLCGAISLHPKAKIEESPGAELVVTERI	7.8305689566447665	0.433717267997528	88.63672	0.6236614	27.330004	19.500656
design_30	0	SLEQLLQDQQKLEQLLQQANARSLAAGAARRAAEAAAAAAARALEEALRA:RSLTFYPAWLTVSEGANATFTCSLSNWSEDLMLNWNRLSPSNQTEKQAAFSNGLSQPVQDARFQIIQLPNRHDFHMNILDTRRNDSGIYLCGAISLHPKAKIEESPGAELVVTERI	8.516525506920411	0.3324693367089793	86.65493	0.62998366	26.309742	16.75698
design_30	1	SLLELLEDQLKYEQLLAELNARSLARGAERKAAEEAERRERELRELEERL:RSLTFYPAWLTVSEGANATFTCSLSNWSEDLMLNWNRLSPSNQTEKQAAFSNGLSQPVQDARFQIIQLPNRHDFHMNILDTRRNDSGIYLCGAISLHPKAKIEESPGAELVVTERI	6.9846169585097595	0.4085885012957872	89.78623	0.62591225	27.04352	18.632763
design_30	2	SLLQQLEDQEKLAQLLAEANERARAAGAAAAAAAAAAAAAAAAAAAAAAA:RSLTFYPAWLTVSEGANATFTCSLSNWSEDLMLNWNRLSPSNQTEKQAAFSNGLSQPVQDARFQIIQLPNRHDFHMNILDTRRNDSGIYLCGAISLHPKAKIEESPGAELVVTERI	8.363535191428447	0.3698909933776706	85.51123	0.615479	26.504408	15.960168
design_30	3	SLAQALADALKLAALLAEANARARAAGAARAAAAAAAAAAAAAEAAAAAA:RSLTFYPAWLTVSEGANATFTCSLSNWSEDLMLNWNRLSPSNQTEKQAAFSNGLSQPVQDARFQIIQLPNRHDFHMNILDTRRNDSGIYLCGAISLHPKAKIEESPGAELVVTERI	8.203188179191297	0.33943283058216794	90.15521	0.61994624	26.34553	18.883345
design_30	4	MEEEEREDQEKLEQLLEQLNERTLARGRERKEAEERAERELEERLRRELE:RSLTFYPAWLTVSEGANATFTCSLSNWSEDLMLNWNRLSPSNQTEKQAAFSNGLSQPVQDARFQIIQLPNRHDFHMNILDTRRNDSGIYLCGAISLHPKAKIEESPGAELVVTERI	7.281696269036991	0.4465496963767729	87.72525	0.6297009	26.906439	16.19788
design_30	5	SEEEEEEDERKREELLKKANESALARGAARRAAEAAAEEARRREEEERRR:RSLTFYPAWLTVSEGANATFTCSLSNWSEDLMLNWNRLSPSNQTEKQAAFSNGLSQPVQDARFQIIQLPNRHDFHMNILDTRRNDSGIYLCGAISLHPKAKIEESPGAELVVTERI	8.899631201669324	0.3410022497566901	85.96465	0.63070136	26.918627	15.784046
design_30	6	SLLEALEDAKKEAELLKKLNELSLKRGEERKEAERRAEEERRREEELRRR:RSLTFYPAWLTVSEGANATFTCSLSNWSEDLMLNWNRLSPSNQTEKQAAFSNGLSQPVQDARFQIIQLPNRHDFHMNILDTRRNDSGIYLCGAISLHPKAKIEESPGAELVVTERI	11.019276626313628	0.22872172166389892	90.208115	0.6275072	27.358498	19.012962
design_30	7	MEEEKKKDEELLKKQLEELNQRTLAAGAARKAAAAAAAAEAARREAEAAA:RSLTFYPAWLTVSEGANATFTCSLSNWSEDLMLNWNRLSPSNQTEKQAAFSNGLSQPVQDARFQIIQLPNRHDFHMNILDTRRNDSGIYLCGAISLHPKAKIEESPGAELVVTERI	10.370632638292795	0.2679580314796667	85.26728	0.629211	26.496262	16.992107
design_30	8	SLLQLLQDLLNYLALLAQANASARARGAAAAAAAAAAAEAARRELEERLR:RSLTFYPAWLTVSEGANATFTCSLSNWSEDLMLNWNRLSPSNQTEKQAAFSNGLSQPVQDARFQIIQLPNRHDFHMNILDTRRNDSGIYLCGAISLHPKAKIEESPGAELVVTERI	8.855063557827956	0.3209692672288251	62.946205	0.6262257	26.751078	19.85182
design_30	9	MEEEEEEDERKYEELLKKANERARARGREREEAERAREEEERRRREEELR:RSLTFYPAWLTVSEGANATFTCSLSNWSEDLMLNWNRLSPSNQTEKQAAFSNGLSQPVQDARFQIIQLPNRHDFHMNILDTRRNDSGIYLCGAISLHPKAKIEESPGAELVVTERI	6.496687865025399	0.5061393933004366	90.17362	0.6279561	27.253119	17.660522
design_30	10	SLLKEKEDKEKYEKLLAEANERALAAGAARAAAAAAAAAAAAAAAAAAAA:RSLTFYPAWLTVSEGANATFTCSLSNWSEDLMLNWNRLSPSNQTEKQAAFSNGLSQPVQDARFQIIQLPNRHDFHMNILDTRRNDSGIYLCGAISLHPKAKIEESPGAELVVTERI	9.439489229326034	0.3303606393325885	83.03894	0.61665213	26.431757	17.604591
design_30	11	SLLELLEDLEKLAALLAEANARARARGAAAAAAAAAAAAAAAAAAEAALA:RSLTFYPAWLTVSEGANATFTCSLSNWSEDLMLNWNRLSPSNQTEKQAAFSNGLSQPVQDARFQIIQLPNRHDFHMNILDTRRNDSGIYLCGAISLHPKAKIEESPGAELVVTERI	7.495342350929613	0.41025961740326927	88.93895	0.618239	26.656757	16.693073
design_30	12	MEEELEEDEEKLRRLLEELNARARARGAAAAAAAAAAAAAAAAELARALA:RSLTFYPAWLTVSEGANATFTCSLSNWSEDLMLNWNRLSPSNQTEKQAAFSNGLSQPVQDARFQIIQLPNRHDFHMNILDTRRNDSGIYLCGAISLHPKAKIEESPGAELVVTERI	11.716014607659778	0.21274234176529042	82.19857	0.6225494	26.687262	19.314068
design_30	13	SLLQQLEDELKRQQLLAELNARTLAAGAARRAAAAAAAAAAAEELARRLA:RSLTFYPAWLTVSEGANATFTCSLSNWSEDLMLNWNRLSPSNQTEKQAAFSNGLSQPVQDARFQIIQLPNRHDFHMNILDTRRNDSGIYLCGAISLHPKAKIEESPGAELVVTERI	9.045986093607686	0.30998125271483457	89.85929	0.6253472	26.56651	18.069527
design_30	14	AAAAAAEDAAKLAELLAKANERALAAGAAAAAAAAAAAAAALEAALRALA:RSLTFYPAWLTVSEGANATFTCSLSNWSEDLMLNWNRLSPSNQTEKQAAFSNGLSQPVQDARFQIIQLPNRHDFHMNILDTRRNDSGIYLCGAISLHPKAKIEESPGAELVVTERI	10.347219258000312	0.24474085009983607	73.26887	0.61740315	27.144953	17.729687
design_30	15	SLLQELLDKLREAQLLAEANARARAAGAARAAAAAAAAAAAAEAAAAAAA:RSLTFYPAWLTVSEGANATFTCSLSNWSEDLMLNWNRLSPSNQTEKQAAFSNGLSQPVQDARFQIIQLPNRHDFHMNILDTRRNDSGIYLCGAISLHPKAKIEESPGAELVVTERI	7.727407263433888	0.36687274407438036	89.72906	0.6236981	26.060125	17.673775
design_30	16	SLLEELLDKLKEEELLAQANASAAARGAAAAAAAAAAAAAAAAAEAAAAA:RSLTFYPAWLTVSEGANATFTCSLSNWSEDLMLNWNRLSPSNQTEKQAAFSNGLSQPVQDARFQIIQLPNRHDFHMNILDTRRNDSGIYLCGAISLHPKAKIEESPGAELVVTERI	6.331102473097465	0.5345651997853057	85.224594	0.61692	26.414745	18.235313
design_30	17	MLEELLEDLKKLEELLKQLNERTLAAGAARAAAAAAAAAAAAAAAAAAAA:RSLTFYPAWLTVSEGANATFTCSLSNWSEDLMLNWNRLSPSNQTEKQAAFSNGLSQPVQDARFQIIQLPNRHDFHMNILDTRRNDSGIYLCGAISLHPKAKIEESPGAELVVTERI	9.06364518304376	0.30808121977553654	82.60293	0.61396134	26.653866	18.112942
design_30	18	SLLEKLEDEKKRKELLEEANKRALERGEERKRREEEEEEEEEEEEEEEEE:RSLTFYPAWLTVSEGANATFTCSLSNWSEDLMLNWNRLSPSNQTEKQAAFSNGLSQPVQDARFQIIQLPNRHDFHMNILDTRRNDSGIYLCGAISLHPKAKIEESPGAELVVTERI	20.419777907198924	0.10715903077063088	87.37336	0.62848264	27.227829	18.68798
design_30	19	MEEEEREDEEKLRRLLEEANARARARGAERAAAEAAEAARRLAELARRLA:RSLTFYPAWLTVSEGANATFTCSLSNWSEDLMLNWNRLSPSNQTEKQAAFSNGLSQPVQDARFQIIQLPNRHDFHMNILDTRRNDSGIYLCGAISLHPKAKIEESPGAELVVTERI	12.984198917815727	0.17885973667408403	75.15362	0.6288475	27.018648	19.063328
design_30	20	SLLQQLLDEEKRRQLLAELNARAAAAGAARAAAAAAAAAAAAAAAAAAAA:RSLTFYPAWLTVSEGANATFTCSLSNWSEDLMLNWNRLSPSNQTEKQAAFSNGLSQPVQDARFQIIQLPNRHDFHMNILDTRRNDSGIYLCGAISLHPKAKIEESPGAELVVTERI	8.970784977469844	0.3534428665660071	87.10617	0.615592	26.53159	16.757713
design_30	21	SLLEELLDKEKEEELLKKANERARAAGAAAKAAAAAAAAAAAEAAAAAAA:RSLTFYPAWLTVSEGANATFTCSLSNWSEDLMLNWNRLSPSNQTEKQAAFSNGLSQPVQDARFQIIQLPNRHDFHMNILDTRRNDSGIYLCGAISLHPKAKIEESPGAELVVTERI	6.692227534247917	0.4692590950688275	82.65357	0.6213639	26.682173	16.34525
design_30	22	SLLQALEDAEKLAALLAEANARARARGAAAAAAAAAAAAAEAAARAEALA:RSLTFYPAWLTVSEGANATFTCSLSNWSEDLMLNWNRLSPSNQTEKQAAFSNGLSQPVQDARFQIIQLPNRHDFHMNILDTRRNDSGIYLCGAISLHPKAKIEESPGAELVVTERI	8.033824417753175	0.36180016406300824	86.70994	0.62279105	26.738493	16.337822
design_30	23	SLLKELEDKKKYEELLKQLNERALARGAARAAEEAAARARAEREERERLE:RSLTFYPAWLTVSEGANATFTCSLSNWSEDLMLNWNRLSPSNQTEKQAAFSNGLSQPVQDARFQIIQLPNRHDFHMNILDTRRNDSGIYLCGAISLHPKAKIEESPGAELVVTERI	5.904164101698172	0.4929027813695795	87.37026	0.6281034	26.801746	16.87024
design_30	24	SLEELLEDLEKLAALLEEANARAAAAGAAAAAAAAAAAAAAAAALAAALA:RSLTFYPAWLTVSEGANATFTCSLSNWSEDLMLNWNRLSPSNQTEKQAAFSNGLSQPVQDARFQIIQLPNRHDFHMNILDTRRNDSGIYLCGAISLHPKAKIEESPGAELVVTERI	9.364819059106063	0.2767124436261633	80.8171	0.61405087	26.730911	19.316233
design_30	25	SLLEELEDKLKEEELLKQANARALAAGAARRAAEAAAAAAEAEARRAAEA:RSLTFYPAWLTVSEGANATFTCSLSNWSEDLMLNWNRLSPSNQTEKQAAFSNGLSQPVQDARFQIIQLPNRHDFHMNILDTRRNDSGIYLCGAISLHPKAKIEESPGAELVVTERI	8.605927325654356	0.3394943254550966	87.96394	0.6293242	26.62861	17.211752
design_30	26	SLLEKLEDEKKYEELLKKLNELSRKRGEEERRRRLAELEEELRRLLEELR:RSLTFYPAWLTVSEGANATFTCSLSNWSEDLMLNWNRLSPSNQTEKQAAFSNGLSQPVQDARFQIIQLPNRHDFHMNILDTRRNDSGIYLCGAISLHPKAKIEESPGAELVVTERI	18.755799596007197	0.10581796552957867	75.4373	0.62856513	27.316957	18.43395
design_30	27	MEEEEEEDERKREELLKKLNERTLAAGAARRAAAEAEAALRELAERLAAA:RSLTFYPAWLTVSEGANATFTCSLSNWSEDLMLNWNRLSPSNQTEKQAAFSNGLSQPVQDARFQIIQLPNRHDFHMNILDTRRNDSGIYLCGAISLHPKAKIEESPGAELVVTERI	10.047869416478884	0.2811872787418345	84.06426	0.6292485	26.511127	17.050737
design_30	28	SLLEQLLDELKRQQLLAELNARARAAGAARAAAAAAAAAAEAAAAAAAAA:RSLTFYPAWLTVSEGANATFTCSLSNWSEDLMLNWNRLSPSNQTEKQAAFSNGLSQPVQDARFQIIQLPNRHDFHMNILDTRRNDSGIYLCGAISLHPKAKIEESPGAELVVTERI	7.674131541400127	0.3871525624069231	89.61975	0.62186456	26.377285	16.052006
design_30	29	SLLEALEDEEKRKKLLEEANKRALARGEEAKAAAERAAEEERRRREELER:RSLTFYPAWLTVSEGANATFTCSLSNWSEDLMLNWNRLSPSNQTEKQAAFSNGLSQPVQDARFQIIQLPNRHDFHMNILDTRRNDSGIYLCGAISLHPKAKIEESPGAELVVTERI	8.958506048076378	0.37271531852698864	85.97455	0.62787795	27.478977	16.124529
design_30	30	SLLEELEDEKKYQELLEKANERARAAGAARKAAEEAARAAEEARREEELR:RSLTFYPAWLTVSEGANATFTCSLSNWSEDLMLNWNRLSPSNQTEKQAAFSNGLSQPVQDARFQIIQLPNRHDFHMNILDTRRNDSGIYLCGAISLHPKAKIEESPGAELVVTERI	8.621693099543844	0.3260483904367874	86.06328	0.6293323	26.98877	17.769009
design_30	31	SLLEELEDQAKYEALLAELNARTRARGAAAAAAAAAAAAALAEALAAALA:RSLTFYPAWLTVSEGANATFTCSLSNWSEDLMLNWNRLSPSNQTEKQAAFSNGLSQPVQDARFQIIQLPNRHDFHMNILDTRRNDSGIYLCGAISLHPKAKIEESPGAELVVTERI	8.524470514040534	0.35013595846378287	84.64418	0.6213626	26.844753	17.215307
design_31	0	RDVAAELAEATAKVKAQAAEIEAKAQAAGDAAADKEAATAATLLALADAS:RSLTFYPAWLTVSEGANATFTCSLSNWSEDLMLNWNRLSPSNQTEKQAAFSNGLSQPVQDARFQIIQLPNRHDFHMNILDTRRNDSGIYLCGAISLHPKAKIEESPGAELVVTERI	11.48212398397814	0.3360083201234336	73.31037	0.627211	27.419834	19.895107
design_31	1	EDVAARLAQATEIVKAQAAAAAAAAQAAGAAAADKDAATAATLRALADAA:RSLTFYPAWLTVSEGANATFTCSLSNWSEDLMLNWNRLSPSNQTEKQAAFSNGLSQPVQDARFQIIQLPNRHDFHMNILDTRRNDSGIYLCGAISLHPKAKIEESPGAELVVTERI	18.894705447375948	0.2643987932471725	80.36807	0.6250557	26.815577	14.667517
design_31	2	RDVLAELAKATEIVKKQAAEAEAAAQAAGAAAEDKDAATAETLRALADAA:RSLTFYPAWLTVSEGANATFTCSLSNWSEDLMLNWNRLSPSNQTEKQAAFSNGLSQPVQDARFQIIQLPNRHDFHMNILDTRRNDSGIYLCGAISLHPKAKIEESPGAELVVTERI	13.717858808827636	0.21220581106894412	72.76743	0.6272783	27.392544	17.099716
design_31	3	MDVAKKLAEATEKVKAQAKEIEKEANEIGAAAEDKEKATEEKLIELANAA:RSLTFYPAWLTVSEGANATFTCSLSNWSEDLMLNWNRLSPSNQTEKQAAFSNGLSQPVQDARFQIIQLPNRHDFHMNILDTRRNDSGIYLCGAISLHPKAKIEESPGAELVVTERI	12.03916449144386	0.33658804269195225	79.13661	0.6292155	27.058685	17.420614
design_31	4	EDVAARLAAATAKVKAQAAAIAAEAQAAGAAAEDKEAATAAALRAAADAA:RSLTFYPAWLTVSEGANATFTCSLSNWSEDLMLNWNRLSPSNQTEKQAAFSNGLSQPVQDARFQIIQLPNRHDFHMNILDTRRNDSGIYLCGAISLHPKAKIEESPGAELVVTERI	12.580256523978674	0.25274933948570427	71.65646	0.626663	26.976046	17.632343
design_31	5	EDVAARLAEATAIVRAQAAAIEAEAQAIGDAAEDKEAATAAALLAAADAA:RSLTFYPAWLTVSEGANATFTCSLSNWSEDLMLNWNRLSPSNQTEKQAAFSNGLSQPVQDARFQIIQLPNRHDFHMNILDTRRNDSGIYLCGAISLHPKAKIEESPGAELVVTERI	12.106654405263775	0.3188836581290022	77.376434	0.6269164	26.870869	17.735815
design_31	6	EDVAARLAEATAIVKAQAAAIEAEAQAIGAAAADKDAATAEALLAAAEAA:RSLTFYPAWLTVSEGANATFTCSLSNWSEDLMLNWNRLSPSNQTEKQAAFSNGLSQPVQDARFQIIQLPNRHDFHMNILDTRRNDSGIYLCGAISLHPKAKIEESPGAELVVTERI	11.80752895446577	0.34614034718630776	76.5691	0.6260197	26.988123	19.906857
design_31	7	EDVAARLAAATEKVKEQAKKWEKEANAYGAAAKDKEAAAAKKLKELADAA:RSLTFYPAWLTVSEGANATFTCSLSNWSEDLMLNWNRLSPSNQTEKQAAFSNGLSQPVQDARFQIIQLPNRHDFHMNILDTRRNDSGIYLCGAISLHPKAKIEESPGAELVVTERI	11.452855808229394	0.3553492636400051	66.13604	0.6290477	27.031498	19.51541
design_31	8	RDVAAELAEATAKVRAQAAAIAAEAAAAGAAAEDKDAATAAVLKALADAA:RSLTFYPAWLTVSEGANATFTCSLSNWSEDLMLNWNRLSPSNQTEKQAAFSNGLSQPVQDARFQIIQLPNRHDFHMNILDTRRNDSGIYLCGAISLHPKAKIEESPGAELVVTERI	9.905045545971662	0.3892961660825063	72.26592	0.62190664	27.85827	21.03047
design_31	9	MDVAARLAEATAKVRAQAAAIEAAANAAGAAAADKEAATAAALLAAAAAA:RSLTFYPAWLTVSEGANATFTCSLSNWSEDLMLNWNRLSPSNQTEKQAAFSNGLSQPVQDARFQIIQLPNRHDFHMNILDTRRNDSGIYLCGAISLHPKAKIEESPGAELVVTERI	20.521732392155013	0.18383137993626816	78.914444	0.6233929	26.575502	15.9091835
design_31	10	RDVAAELAAATAKVRAQAAKWEAEAQAAGAAAADKEAATAAKLKALADAA:RSLTFYPAWLTVSEGANATFTCSLSNWSEDLMLNWNRLSPSNQTEKQAAFSNGLSQPVQDARFQIIQLPNRHDFHMNILDTRRNDSGIYLCGAISLHPKAKIEESPGAELVVTERI	11.76561577209557	0.33824777832207814	76.15518	0.62765115	26.792158	18.461945
design_31	11	EDVAARLAAATATVKAQAAAIEAAAAAAGAAAADKDAATAAALLAAADAA:RSLTFYPAWLTVSEGANATFTCSLSNWSEDLMLNWNRLSPSNQTEKQAAFSNGLSQPVQDARFQIIQLPNRHDFHMNILDTRRNDSGIYLCGAISLHPKAKIEESPGAELVVTERI	11.64613256390888	0.34755667360694786	73.08091	0.6188708	27.197721	18.12901
design_31	12	VDVAARLAEATAKVKAQAKEDEKAANEEGAKAEDKEAATAKKLIELADKR:RSLTFYPAWLTVSEGANATFTCSLSNWSEDLMLNWNRLSPSNQTEKQAAFSNGLSQPVQDARFQIIQLPNRHDFHMNILDTRRNDSGIYLCGAISLHPKAKIEESPGAELVVTERI	10.958621579374002	0.37822239541386593	69.42994	0.62800443	27.465084	18.67299
design_31	13	RDVAAELAAATAKVKAQAKEWEAAAQAYGDAAEDKDAAAAAKLKALADAA:RSLTFYPAWLTVSEGANATFTCSLSNWSEDLMLNWNRLSPSNQTEKQAAFSNGLSQPVQDARFQIIQLPNRHDFHMNILDTRRNDSGIYLCGAISLHPKAKIEESPGAELVVTERI	9.794316169342654	0.3831158153869285	70.465485	0.6268418	27.158396	19.73319
design_31	14	EDVAARLAAATAKVKAQAEKWEKEAQEAGDAAEDKEAATAKKLTELADKA:RSLTFYPAWLTVSEGANATFTCSLSNWSEDLMLNWNRLSPSNQTEKQAAFSNGLSQPVQDARFQIIQLPNRHDFHMNILDTRRNDSGIYLCGAISLHPKAKIEESPGAELVVTERI	10.642173209178702	0.37697762140270014	68.321594	0.6272086	27.660992	20.16109
design_31	15	EDVAARLAAATAKVKEQAKKIEAEANAKGAAAENKEEATAKALIAAADAA:RSLTFYPAWLTVSEGANATFTCSLSNWSEDLMLNWNRLSPSNQTEKQAAFSNGLSQPVQDARFQIIQLPNRHDFHMNILDTRRNDSGIYLCGAISLHPKAKIEESPGAELVVTERI	10.321991230433445	0.38760421042587023	71.67275	0.62723964	27.528408	19.898012
design_31	16	RDVAAELAAATAQVKAQAAKIEAEAQAAGDAAADKEAATAEKLKALADAA:RSLTFYPAWLTVSEGANATFTCSLSNWSEDLMLNWNRLSPSNQTEKQAAFSNGLSQPVQDARFQIIQLPNRHDFHMNILDTRRNDSGIYLCGAISLHPKAKIEESPGAELVVTERI	12.41254480446981	0.31088583743927944	70.68687	0.63010526	26.961332	19.053558
design_31	17	EDVAARLAEATAKVKAQAAKIEAEAQAKGDAAADKDAATAAALIAAADAA:RSLTFYPAWLTVSEGANATFTCSLSNWSEDLMLNWNRLSPSNQTEKQAAFSNGLSQPVQDARFQIIQLPNRHDFHMNILDTRRNDSGIYLCGAISLHPKAKIEESPGAELVVTERI	10.978785995231881	0.36066061046587616	75.36378	0.6268802	27.37336	18.396938
design_31	18	EDVAARLAAATAAARAQAAQWEAEAQAIGDAAEDKEKATEEKLLQLADQA:RSLTFYPAWLTVSEGANATFTCSLSNWSEDLMLNWNRLSPSNQTEKQAAFSNGLSQPVQDARFQIIQLPNRHDFHMNILDTRRNDSGIYLCGAISLHPKAKIEESPGAELVVTERI	12.137488355790586	0.3070030178277517	78.49135	0.6287078	26.7878	17.750147
design_31	19	EDVAARLAAATAAVRAQAAAMEAEAQAAGAAAADKEAATEAKLLALADAA:RSLTFYPAWLTVSEGANATFTCSLSNWSEDLMLNWNRLSPSNQTEKQAAFSNGLSQPVQDARFQIIQLPNRHDFHMNILDTRRNDSGIYLCGAISLHPKAKIEESPGAELVVTERI	11.672890586967128	0.3400900958760321	77.69986	0.6273483	26.781725	17.440582
design_31	20	RDVAAELAAATAAVKAQAAEIEAAAQAIGDAAEDKEEATAAALRAAADAA:RSLTFYPAWLTVSEGANATFTCSLSNWSEDLMLNWNRLSPSNQTEKQAAFSNGLSQPVQDARFQIIQLPNRHDFHMNILDTRRNDSGIYLCGAISLHPKAKIEESPGAELVVTERI	12.216248335157822	0.3018335612424192	68.20917	0.6276486	27.272388	18.001757
design_31	21	RDVLAELAAATAKVKEQAAKWEAEAQAAGDAAEDKEAAAAATLKALADAA:RSLTFYPAWLTVSEGANATFTCSLSNWSEDLMLNWNRLSPSNQTEKQAAFSNGLSQPVQDARFQIIQLPNRHDFHMNILDTRRNDSGIYLCGAISLHPKAKIEESPGAELVVTERI	11.68221476955721	0.34742156414266295	70.594795	0.6273105	26.92992	19.362175
design_31	22	RDVAAELAEATAKVRAQGAAIEAEAAAIGAAAEDKDAATAEALRAAADAA:RSLTFYPAWLTVSEGANATFTCSLSNWSEDLMLNWNRLSPSNQTEKQAAFSNGLSQPVQDARFQIIQLPNRHDFHMNILDTRRNDSGIYLCGAISLHPKAKIEESPGAELVVTERI	12.395179896023109	0.30875802307314404	81.02152	0.62651175	26.98347	18.534369
design_31	23	EDVAARLAAATAKVREQAKKIEAAAAAAGAAAEDKEAATAAALTAAADAA:RSLTFYPAWLTVSEGANATFTCSLSNWSEDLMLNWNRLSPSNQTEKQAAFSNGLSQPVQDARFQIIQLPNRHDFHMNILDTRRNDSGIYLCGAISLHPKAKIEESPGAELVVTERI	19.328135302344652	0.432981005373937	66.58518	0.6235827	27.495192	16.971027
design_31	24	RDVAAELAAATAKVKAQAAEIEKKAQEIGAAAEDKEKATAEALIAAADAA:RSLTFYPAWLTVSEGANATFTCSLSNWSEDLMLNWNRLSPSNQTEKQAAFSNGLSQPVQDARFQIIQLPNRHDFHMNILDTRRNDSGIYLCGAISLHPKAKIEESPGAELVVTERI	12.385363918700646	0.3178112674124869	73.891014	0.6281891	27.018871	19.139698
design_31	25	RDVAAELAEATAKVKAQAKATEEAAQAAGAAAADKEAATAAALRAAADAA:RSLTFYPAWLTVSEGANATFTCSLSNWSEDLMLNWNRLSPSNQTEKQAAFSNGLSQPVQDARFQIIQLPNRHDFHMNILDTRRNDSGIYLCGAISLHPKAKIEESPGAELVVTERI	18.123178400048005	0.20871188694279094	80.263954	0.631031	26.487764	16.181196
design_31	26	EDVAARLAEATAKVKAQAAKWEAEAQAAGDAAEDKDAATAEKMKALADQA:RSLTFYPAWLTVSEGANATFTCSLSNWSEDLMLNWNRLSPSNQTEKQAAFSNGLSQPVQDARFQIIQLPNRHDFHMNILDTRRNDSGIYLCGAISLHPKAKIEESPGAELVVTERI	11.29456196396383	0.3562086644865077	70.95923	0.6276567	27.023104	19.697086
design_31	27	RDVAAELAAATEAVRAQAAEAEAAAAAAGAAAADKDAATAATLTALADAA:RSLTFYPAWLTVSEGANATFTCSLSNWSEDLMLNWNRLSPSNQTEKQAAFSNGLSQPVQDARFQIIQLPNRHDFHMNILDTRRNDSGIYLCGAISLHPKAKIEESPGAELVVTERI	11.697891528042337	0.3204050670894291	86.41877	0.6251143	26.504337	16.566969
design_31	28	RDVAAELARATAIARAQAAAIEAEAAAIGAAAEDKDAATAAALLAAADAA:RSLTFYPAWLTVSEGANATFTCSLSNWSEDLMLNWNRLSPSNQTEKQAAFSNGLSQPVQDARFQIIQLPNRHDFHMNILDTRRNDSGIYLCGAISLHPKAKIEESPGAELVVTERI	13.112785124083361	0.2784116842673781	79.782585	0.62331116	27.122536	19.722267
design_31	29	EDVAARLAAATAIVKAQAAEWEAKAQAAGAAAEDKEKATEATLLALADAA:RSLTFYPAWLTVSEGANATFTCSLSNWSEDLMLNWNRLSPSNQTEKQAAFSNGLSQPVQDARFQIIQLPNRHDFHMNILDTRRNDSGIYLCGAISLHPKAKIEESPGAELVVTERI	10.837812945690757	0.3894052959934345	73.02872	0.6261071	26.975592	17.067421
design_31	30	EDVAARLAAATAIARAQAAATEAAAAAAGAAAADKEAATAAALKAAADAA:RSLTFYPAWLTVSEGANATFTCSLSNWSEDLMLNWNRLSPSNQTEKQAAFSNGLSQPVQDARFQIIQLPNRHDFHMNILDTRRNDSGIYLCGAISLHPKAKIEESPGAELVVTERI	19.666990211333605	0.26985570294679206	84.091774	0.62336785	26.658667	15.39762
design_31	31	RDVAAELAAATAAVKAQAAAIEAAAQAAGAAAADKDAATEAALLAAADAA:RSLTFYPAWLTVSEGANATFTCSLSNWSEDLMLNWNRLSPSNQTEKQAAFSNGLSQPVQDARFQIIQLPNRHDFHMNILDTRRNDSGIYLCGAISLHPKAKIEESPGAELVVTERI	11.177853543218012	0.37156290455530805	74.04241	0.6240201	26.9404	15.608609
design_32	0	AAARAAARAAAQAAARAQAAKQEAELRAAYEEKKREEEEKKRKEEEEKLE:RSLTFYPAWLTVSEGANATFTCSLSNWSEDLMLNWNRLSPSNQTEKQAAFSNGLSQPVQDARFQIIQLPNRHDFHMNILDTRRNDSGIYLCGAISLHPKAKIEESPGAELVVTERI	9.843738528208167	0.3199032334786796	86.512634	0.6306047	26.089273	15.413041
design_32	1	AAARAAALAQAQAAAAQQAAQQGKELAAAYEAKKKAEEELKKLLEELKKK:RSLTFYPAWLTVSEGANATFTCSLSNWSEDLMLNWNRLSPSNQTEKQAAFSNGLSQPVQDARFQIIQLPNRHDFHMNILDTRRNDSGIYLCGAISLHPKAKIEESPGAELVVTERI	8.534230683690852	0.4060384620441091	82.57368	0.63105386	26.323849	16.564491
design_32	2	SAARAARLAEAQARAREQAAAQGAALAAAAEAAAAAAAAAAALAEAAAAA:RSLTFYPAWLTVSEGANATFTCSLSNWSEDLMLNWNRLSPSNQTEKQAAFSNGLSQPVQDARFQIIQLPNRHDFHMNILDTRRNDSGIYLCGAISLHPKAKIEESPGAELVVTERI	13.511280818336171	0.1608648233155856	90.39164	0.6232697	26.573431	18.586885
design_32	3	SAARAAALAEAQARASEQAKKLGEELAKEEEKKREEEERRKEEEEREKKR:RSLTFYPAWLTVSEGANATFTCSLSNWSEDLMLNWNRLSPSNQTEKQAAFSNGLSQPVQDARFQIIQLPNRHDFHMNILDTRRNDSGIYLCGAISLHPKAKIEESPGAELVVTERI	8.34447245447198	0.42230591253498184	89.006714	0.62825453	26.783875	17.552847
design_32	4	AAARAAARAAAQARARAQAAEQGAALAAAAEAARAEEAARALAEALAEAA:RSLTFYPAWLTVSEGANATFTCSLSNWSEDLMLNWNRLSPSNQTEKQAAFSNGLSQPVQDARFQIIQLPNRHDFHMNILDTRRNDSGIYLCGAISLHPKAKIEESPGAELVVTERI	10.029504675264791	0.35458831944915753	88.97905	0.6289663	26.156462	15.882857
design_32	5	SAARAAARAAAQARAAEQAAKLGEELAKKAEELREKLEKELKEKLEKELK:RSLTFYPAWLTVSEGANATFTCSLSNWSEDLMLNWNRLSPSNQTEKQAAFSNGLSQPVQDARFQIIQLPNRHDFHMNILDTRRNDSGIYLCGAISLHPKAKIEESPGAELVVTERI	9.519313542528433	0.3574650812608856	87.34811	0.6271978	26.488638	16.884146
design_32	6	AAARAAALAEAQARAREEAKKLGEELAKKYEEEKEKKEEEEKEKEKEEEE:RSLTFYPAWLTVSEGANATFTCSLSNWSEDLMLNWNRLSPSNQTEKQAAFSNGLSQPVQDARFQIIQLPNRHDFHMNILDTRRNDSGIYLCGAISLHPKAKIEESPGAELVVTERI	7.635290797843564	0.43879862502445627	85.88701	0.62924397	26.54839	17.053234
design_32	7	AAARAAARAAAQAAARARAAEEAAKLAAEYEKKKEEEERKEKEEEKEKLE:RSLTFYPAWLTVSEGANATFTCSLSNWSEDLMLNWNRLSPSNQTEKQAAFSNGLSQPVQDARFQIIQLPNRHDFHMNILDTRRNDSGIYLCGAISLHPKAKIEESPGAELVVTERI	6.285378179081749	0.5238486783627471	85.26568	0.62914455	26.29235	15.589131
design_32	8	AAARAAALAAAQAAAAAQAKKQEEELRKKYEEEKKKEEEEEERKRKELEE:RSLTFYPAWLTVSEGANATFTCSLSNWSEDLMLNWNRLSPSNQTEKQAAFSNGLSQPVQDARFQIIQLPNRHDFHMNILDTRRNDSGIYLCGAISLHPKAKIEESPGAELVVTERI	7.655206413493117	0.4486665144067261	87.15337	0.6286312	26.431545	16.219742
design_32	9	AAARAAARAAATAAARAAAAAQAAALAAAAEALRKLAEELEKLLEELKKA:RSLTFYPAWLTVSEGANATFTCSLSNWSEDLMLNWNRLSPSNQTEKQAAFSNGLSQPVQDARFQIIQLPNRHDFHMNILDTRRNDSGIYLCGAISLHPKAKIEESPGAELVVTERI	11.321708363463292	0.29430763807612514	88.16441	0.62497914	26.187582	18.180725
design_32	10	AAARRAALAAAQAAARAQAAAAAAALAAAAAALREAAAAALAEAAAAALA:RSLTFYPAWLTVSEGANATFTCSLSNWSEDLMLNWNRLSPSNQTEKQAAFSNGLSQPVQDARFQIIQLPNRHDFHMNILDTRRNDSGIYLCGAISLHPKAKIEESPGAELVVTERI	14.24290577792587	0.16632523412210107	89.3615	0.6210962	26.433538	18.877527
design_32	11	AAARAARLAEAQARAAAAAAARAAELAAAAAAAREAAEAAAAAERAELEA:RSLTFYPAWLTVSEGANATFTCSLSNWSEDLMLNWNRLSPSNQTEKQAAFSNGLSQPVQDARFQIIQLPNRHDFHMNILDTRRNDSGIYLCGAISLHPKAKIEESPGAELVVTERI	10.66865269817373	0.29032403322850153	89.512245	0.6250821	26.467539	16.5889
design_32	12	EAARRAALAAAQARAREQAAKLGEELAKLAAELAEKLKKLLEELLKKLLE:RSLTFYPAWLTVSEGANATFTCSLSNWSEDLMLNWNRLSPSNQTEKQAAFSNGLSQPVQDARFQIIQLPNRHDFHMNILDTRRNDSGIYLCGAISLHPKAKIEESPGAELVVTERI	10.138867792981165	0.33394786558880957	89.41773	0.62709284	26.466137	17.81857
design_32	13	SAARAAALAEAQARAREQAAKQAAELAAAYAAAAAAAAAAAAAALLAALA:RSLTFYPAWLTVSEGANATFTCSLSNWSEDLMLNWNRLSPSNQTEKQAAFSNGLSQPVQDARFQIIQLPNRHDFHMNILDTRRNDSGIYLCGAISLHPKAKIEESPGAELVVTERI	10.276602371523797	0.30394217649816646	87.23057	0.6221371	26.411703	18.386253
design_32	14	SAARAAARAEAQARARAQAAEQAARLAAEYEEEREREEEERRREEEERRL:RSLTFYPAWLTVSEGANATFTCSLSNWSEDLMLNWNRLSPSNQTEKQAAFSNGLSQPVQDARFQIIQLPNRHDFHMNILDTRRNDSGIYLCGAISLHPKAKIEESPGAELVVTERI	7.892649740327071	0.4494978919957224	90.92722	0.62941134	26.686726	17.60311
design_32	15	MAEREEERRRAQALASERAKKLEEELAKLAEELRKEEEEKKKLEEELKKL:RSLTFYPAWLTVSEGANATFTCSLSNWSEDLMLNWNRLSPSNQTEKQAAFSNGLSQPVQDARFQIIQLPNRHDFHMNILDTRRNDSGIYLCGAISLHPKAKIEESPGAELVVTERI	11.175189791659719	0.3009593430677778	89.29897	0.62857103	27.003897	17.523247
design_32	16	AAARAAALAEAQARAAAQAAAQAAALAAEAAAEREEKEREEEERREEEER:RSLTFYPAWLTVSEGANATFTCSLSNWSEDLMLNWNRLSPSNQTEKQAAFSNGLSQPVQDARFQIIQLPNRHDFHMNILDTRRNDSGIYLCGAISLHPKAKIEESPGAELVVTERI	7.76338806416263	0.45259339420158023	88.809296	0.6297707	26.288082	17.91663
design_32	17	AAARAAALAAAQAAAAAQAAAQGAALAAAAAAAEAAAAAAALAALLAELA:RSLTFYPAWLTVSEGANATFTCSLSNWSEDLMLNWNRLSPSNQTEKQAAFSNGLSQPVQDARFQIIQLPNRHDFHMNILDTRRNDSGIYLCGAISLHPKAKIEESPGAELVVTERI	8.25777153042529	0.4189440361542481	86.86304	0.61739904	26.515944	18.631128
design_32	18	SAARAAAREAATAKAKEQSKKLEEKLRKEEEEKRKKEEEEKEREEKEKEE:RSLTFYPAWLTVSEGANATFTCSLSNWSEDLMLNWNRLSPSNQTEKQAAFSNGLSQPVQDARFQIIQLPNRHDFHMNILDTRRNDSGIYLCGAISLHPKAKIEESPGAELVVTERI	7.938118557089852	0.4295484982831127	88.63907	0.63024604	26.591782	16.449547
design_32	19	AAARAAALAAAQAAAAAQAAQQAAELAAAAAAAAAAAAAAAAAALAAALA:RSLTFYPAWLTVSEGANATFTCSLSNWSEDLMLNWNRLSPSNQTEKQAAFSNGLSQPVQDARFQIIQLPNRHDFHMNILDTRRNDSGIYLCGAISLHPKAKIEESPGAELVVTERI	8.3688506324828	0.3659456586177456	84.40402	0.61829555	26.125082	17.214968
design_32	20	MEERRRALAEAQARAAEQAKKLGEELAKEEEEKRKEEEEEEKRRELEELE:RSLTFYPAWLTVSEGANATFTCSLSNWSEDLMLNWNRLSPSNQTEKQAAFSNGLSQPVQDARFQIIQLPNRHDFHMNILDTRRNDSGIYLCGAISLHPKAKIEESPGAELVVTERI	9.392267034542664	0.3917685295331726	88.70697	0.6287501	27.127388	18.005348
design_32	21	SAARAAALAAATARAREQAAKQAEELAAAYEAEREERERREREELERRLR:RSLTFYPAWLTVSEGANATFTCSLSNWSEDLMLNWNRLSPSNQTEKQAAFSNGLSQPVQDARFQIIQLPNRHDFHMNILDTRRNDSGIYLCGAISLHPKAKIEESPGAELVVTERI	11.183768095152784	0.21168123556478688	90.51221	0.6270954	27.066658	18.32505
design_32	22	AAARAAALAAAQAKAREQAKKLEEELAKKYEEEEKKKKEEEEKKLKELLE:RSLTFYPAWLTVSEGANATFTCSLSNWSEDLMLNWNRLSPSNQTEKQAAFSNGLSQPVQDARFQIIQLPNRHDFHMNILDTRRNDSGIYLCGAISLHPKAKIEESPGAELVVTERI	7.807709306286758	0.4329913108465876	85.67429	0.627885	26.795998	17.23246
design_32	23	SAARAAARAAAQAAARQQAAAQGAALAAAAAAAEEAARAAAAAAEAARAA:RSLTFYPAWLTVSEGANATFTCSLSNWSEDLMLNWNRLSPSNQTEKQAAFSNGLSQPVQDARFQIIQLPNRHDFHMNILDTRRNDSGIYLCGAISLHPKAKIEESPGAELVVTERI	11.83771012150269	0.21810679611205844	90.51306	0.626	26.34797	17.663956
design_32	24	SAARAAALAEAQARAAAQAAKLGEELAKKEAEKRKKEELEKKLKELLEKL:RSLTFYPAWLTVSEGANATFTCSLSNWSEDLMLNWNRLSPSNQTEKQAAFSNGLSQPVQDARFQIIQLPNRHDFHMNILDTRRNDSGIYLCGAISLHPKAKIEESPGAELVVTERI	10.028112836594927	0.3427883475087666	86.456474	0.6287815	26.95933	19.039429
design_32	25	AAARAAARAEAQAKAKEQAKKEEEELAKKYEEKKEEEKKKKLEEELEKLK:RSLTFYPAWLTVSEGANATFTCSLSNWSEDLMLNWNRLSPSNQTEKQAAFSNGLSQPVQDARFQIIQLPNRHDFHMNILDTRRNDSGIYLCGAISLHPKAKIEESPGAELVVTERI	7.476490602778176	0.4683933569088004	85.09811	0.6302072	26.696487	15.718571
design_32	26	SAARAARLAAAQARARAQAAALGERLAAEREEEEERRRREEEEEERKEEE:RSLTFYPAWLTVSEGANATFTCSLSNWSEDLMLNWNRLSPSNQTEKQAAFSNGLSQPVQDARFQIIQLPNRHDFHMNILDTRRNDSGIYLCGAISLHPKAKIEESPGAELVVTERI	8.125733281307978	0.39977572041946846	89.87849	0.6266197	26.850954	18.375122
design_32	27	SAARAAALAAAQEAARKQAAEQGAKLAAEREAEEKLKKLLEELLEKLKKE:RSLTFYPAWLTVSEGANATFTCSLSNWSEDLMLNWNRLSPSNQTEKQAAFSNGLSQPVQDARFQIIQLPNRHDFHMNILDTRRNDSGIYLCGAISLHPKAKIEESPGAELVVTERI	9.877709422081079	0.3585926263957895	85.88939	0.62824047	26.754095	17.97998
design_32	28	SAARAAALAEAQARASEQAAKQAAELAAKEEKEREEKERREREEREEKER:RSLTFYPAWLTVSEGANATFTCSLSNWSEDLMLNWNRLSPSNQTEKQAAFSNGLSQPVQDARFQIIQLPNRHDFHMNILDTRRNDSGIYLCGAISLHPKAKIEESPGAELVVTERI	8.54765610866329	0.4128260833941429	90.012535	0.6288386	26.68542	16.98819
design_32	29	MAERAARLAEAQARAAAQAAEQAAALAALAELLAALLAALAALLLALLLE:RSLTFYPAWLTVSEGANATFTCSLSNWSEDLMLNWNRLSPSNQTEKQAAFSNGLSQPVQDARFQIIQLPNRHDFHMNILDTRRNDSGIYLCGAISLHPKAKIEESPGAELVVTERI	11.49188869483067	0.2658617520077586	90.23542	0.62214315	27.267414	18.267506
design_32	30	AAARAAALAAAQAAAAARAAEEEKKLAEEAAKLAEEKRRKEEKEREEKLK:RSLTFYPAWLTVSEGANATFTCSLSNWSEDLMLNWNRLSPSNQTEKQAAFSNGLSQPVQDARFQIIQLPNRHDFHMNILDTRRNDSGIYLCGAISLHPKAKIEESPGAELVVTERI	8.179855656063229	0.38897087981631195	86.1631	0.6286104	26.560492	16.423185
design_32	31	SAERAARLAEAQARAREQAAKRAAELAEEREREEREREERERREEEERRR:RSLTFYPAWLTVSEGANATFTCSLSNWSEDLMLNWNRLSPSNQTEKQAAFSNGLSQPVQDARFQIIQLPNRHDFHMNILDTRRNDSGIYLCGAISLHPKAKIEESPGAELVVTERI	9.337123507392667	0.32488903837877975	91.81574	0.62864506	27.095518	16.339525
design_33	0	STQELLRKASLAEQAAEELKRLEPLIDKEEAAERIAALEAAAAEYRAKAA:RSLTFYPAWLTVSEGANATFTCSLSNWSEDLMLNWNRLSPSNQTEKQAAFSNGLSQPVQDARFQIIQLPNRHDFHMNILDTRRNDSGIYLCGAISLHPKAKIEESPGAELVVTERI	14.525498373151647	0.24196744707785187	89.492485	0.62219334	27.790289	17.51312
design_33	1	EKQRLLQKASLAEQAAEELERLKPLIGEEEAEKRIAALKKAAEEYRKKAE:RSLTFYPAWLTVSEGANATFTCSLSNWSEDLMLNWNRLSPSNQTEKQAAFSNGLSQPVQDARFQIIQLPNRHDFHMNILDTRRNDSGIYLCGAISLHPKAKIEESPGAELVVTERI	7.644129275921977	0.4127886478788383	90.68162	0.6227443	27.70158	19.186441
design_33	2	SVQELLRKASMARQAAEWLRKQTPLIGKEEAEKRIAALEAAAAEYEALAA:RSLTFYPAWLTVSEGANATFTCSLSNWSEDLMLNWNRLSPSNQTEKQAAFSNGLSQPVQDARFQIIQLPNRHDFHMNILDTRRNDSGIYLCGAISLHPKAKIEESPGAELVVTERI	10.770990494870608	0.2658529051167857	88.838295	0.6233468	26.988815	17.883821
design_33	3	SSLELRRKASLARQAAEELERLRPQIDEEEAAERIAAAREAAEEYERLAA:RSLTFYPAWLTVSEGANATFTCSLSNWSEDLMLNWNRLSPSNQTEKQAAFSNGLSQPVQDARFQIIQLPNRHDFHMNILDTRRNDSGIYLCGAISLHPKAKIEESPGAELVVTERI	9.38750029141802	0.32613896936851433	90.95558	0.6234633	27.68864	17.903938
design_33	4	SSLRLRRKASLAEQAAEWLKRQQPQIGKEEAEARIKAANEKAEEYRKKAE:RSLTFYPAWLTVSEGANATFTCSLSNWSEDLMLNWNRLSPSNQTEKQAAFSNGLSQPVQDARFQIIQLPNRHDFHMNILDTRRNDSGIYLCGAISLHPKAKIEESPGAELVVTERI	7.94184574576142	0.40379625595020957	89.56367	0.621536	27.44068	18.960138
design_33	5	EVQRLRQRASLAEQAAEWLKRQEPLIDAAEAAERIAALEAAAAEYKAKAA:RSLTFYPAWLTVSEGANATFTCSLSNWSEDLMLNWNRLSPSNQTEKQAAFSNGLSQPVQDARFQIIQLPNRHDFHMNILDTRRNDSGIYLCGAISLHPKAKIEESPGAELVVTERI	15.543256720235568	0.2051316461585475	86.75835	0.62316823	27.050179	17.324856
design_33	6	SSLELRRKASLARQAAEEIERLAPQIDAEKAEADLAAAREAAARYEALAA:RSLTFYPAWLTVSEGANATFTCSLSNWSEDLMLNWNRLSPSNQTEKQAAFSNGLSQPVQDARFQIIQLPNRHDFHMNILDTRRNDSGIYLCGAISLHPKAKIEESPGAELVVTERI	9.486917265523317	0.3144885355888208	85.70068	0.62388843	27.643255	18.594645
design_33	7	EVARLRRQASMARQAAEWVERQKPLIGEEEAAERLAALRAAAAEAEAKAA:RSLTFYPAWLTVSEGANATFTCSLSNWSEDLMLNWNRLSPSNQTEKQAAFSNGLSQPVQDARFQIIQLPNRHDFHMNILDTRRNDSGIYLCGAISLHPKAKIEESPGAELVVTERI	13.769740416175837	0.22761985722077807	91.23523	0.62382	27.296385	18.039715
design_33	8	ETQELLRKASLARQAAEWLREQQPLIDAEEAEERIAALEAAAAEYEAKAA:RSLTFYPAWLTVSEGANATFTCSLSNWSEDLMLNWNRLSPSNQTEKQAAFSNGLSQPVQDARFQIIQLPNRHDFHMNILDTRRNDSGIYLCGAISLHPKAKIEESPGAELVVTERI	8.744541825928101	0.3608895570028993	91.4245	0.6200221	27.612072	18.699608
design_33	9	SSAELARKASLARQAAEWLRQQQPQIDAEQAAADIAALEAAAAEAAAKAA:RSLTFYPAWLTVSEGANATFTCSLSNWSEDLMLNWNRLSPSNQTEKQAAFSNGLSQPVQDARFQIIQLPNRHDFHMNILDTRRNDSGIYLCGAISLHPKAKIEESPGAELVVTERI	14.51381471344027	0.20366095337045106	82.26292	0.6248325	27.27921	18.90924
design_33	10	SSLRLRQKASMARQAAEWVKRQEPLIGKEEAEERRKALEEAAKKYEEKAE:RSLTFYPAWLTVSEGANATFTCSLSNWSEDLMLNWNRLSPSNQTEKQAAFSNGLSQPVQDARFQIIQLPNRHDFHMNILDTRRNDSGIYLCGAISLHPKAKIEESPGAELVVTERI	11.372052320567501	0.26909806217921173	91.5707	0.62352574	27.174538	17.903662
design_33	11	EKERLRQKASTARQAAEWVARQEPLIDAEQAAADRAALEAKAAEYEAKAA:RSLTFYPAWLTVSEGANATFTCSLSNWSEDLMLNWNRLSPSNQTEKQAAFSNGLSQPVQDARFQIIQLPNRHDFHMNILDTRRNDSGIYLCGAISLHPKAKIEESPGAELVVTERI	14.1950568689744	0.21292000663085242	86.726456	0.6257584	26.881088	17.340652
design_33	12	ESQELRRKASAARQAAEWLREQEPLIDAEEAEERIAAAEAAAAEYEAKAA:RSLTFYPAWLTVSEGANATFTCSLSNWSEDLMLNWNRLSPSNQTEKQAAFSNGLSQPVQDARFQIIQLPNRHDFHMNILDTRRNDSGIYLCGAISLHPKAKIEESPGAELVVTERI	7.54688704380228	0.4142587386986844	88.592476	0.6222917	27.575586	18.049599
design_33	13	SKQELLQKANTARQAAEWLKRQEPQIDAEEAAARIAALEKAAAEYEKKAE:RSLTFYPAWLTVSEGANATFTCSLSNWSEDLMLNWNRLSPSNQTEKQAAFSNGLSQPVQDARFQIIQLPNRHDFHMNILDTRRNDSGIYLCGAISLHPKAKIEESPGAELVVTERI	15.739507692267974	0.23492424103099885	86.774376	0.62702817	27.072596	17.250565
design_33	14	SVQRLRQRASLARQAAEWIERQKPQIGAAEAEERLAAAKEAAERYLKLAE:RSLTFYPAWLTVSEGANATFTCSLSNWSEDLMLNWNRLSPSNQTEKQAAFSNGLSQPVQDARFQIIQLPNRHDFHMNILDTRRNDSGIYLCGAISLHPKAKIEESPGAELVVTERI	9.303839382273798	0.3231433278992573	92.440605	0.6234317	27.172684	18.893606
design_33	15	EKQRLRRRASMARQAAEEIERLEPLIDAEEAEERRKAAEKAAEEYEKKAA:RSLTFYPAWLTVSEGANATFTCSLSNWSEDLMLNWNRLSPSNQTEKQAAFSNGLSQPVQDARFQIIQLPNRHDFHMNILDTRRNDSGIYLCGAISLHPKAKIEESPGAELVVTERI	8.71782299751051	0.3736683068725264	87.056335	0.6241697	27.578096	17.752857
design_33	16	ETQELLRKANMARQAAEWVARQEPLIGAEEAAARRAALEAAAEEYLAKAA:RSLTFYPAWLTVSEGANATFTCSLSNWSEDLMLNWNRLSPSNQTEKQAAFSNGLSQPVQDARFQIIQLPNRHDFHMNILDTRRNDSGIYLCGAISLHPKAKIEESPGAELVVTERI	14.349841293411405	0.21859601726122882	93.29459	0.62251616	27.177124	16.450438
design_33	17	STQELLRKASLAEQAAEELERQKPLIDEEEAEERIAAAKAAAEEYRAKAA:RSLTFYPAWLTVSEGANATFTCSLSNWSEDLMLNWNRLSPSNQTEKQAAFSNGLSQPVQDARFQIIQLPNRHDFHMNILDTRRNDSGIYLCGAISLHPKAKIEESPGAELVVTERI	8.501127496198164	0.3768590580853151	89.77628	0.62171024	27.757986	19.073853
design_33	18	SAQELRRKASLARQAAAWVERQAPLIGAEEAAERRAALEAAAAAYEAAAA:RSLTFYPAWLTVSEGANATFTCSLSNWSEDLMLNWNRLSPSNQTEKQAAFSNGLSQPVQDARFQIIQLPNRHDFHMNILDTRRNDSGIYLCGAISLHPKAKIEESPGAELVVTERI	14.413225018917332	0.18781132707766438	94.71281	0.6243658	27.162285	17.612854
design_33	19	ESQRLRRKASAARQAAAWIERQKPLIDAEKAAADLAAARAAAAEYEAKAA:RSLTFYPAWLTVSEGANATFTCSLSNWSEDLMLNWNRLSPSNQTEKQAAFSNGLSQPVQDARFQIIQLPNRHDFHMNILDTRRNDSGIYLCGAISLHPKAKIEESPGAELVVTERI	11.863406740450849	0.25714181284283155	88.47405	0.62379766	27.191051	17.51795
design_33	20	SAARLRQKAATAAQAAAWVKEQAPLIDEEEAAARQAALEAAAAAYAAAAA:RSLTFYPAWLTVSEGANATFTCSLSNWSEDLMLNWNRLSPSNQTEKQAAFSNGLSQPVQDARFQIIQLPNRHDFHMNILDTRRNDSGIYLCGAISLHPKAKIEESPGAELVVTERI	9.891700307758517	0.3120011975898174	87.6092	0.62187356	27.126945	17.303242
design_33	21	SSQELRRKASLARQAAEWLKRQQPQIGAEEAEARIKALEEAAAKYEALAA:RSLTFYPAWLTVSEGANATFTCSLSNWSEDLMLNWNRLSPSNQTEKQAAFSNGLSQPVQDARFQIIQLPNRHDFHMNILDTRRNDSGIYLCGAISLHPKAKIEESPGAELVVTERI	10.191469192193368	0.30678717734685823	89.84615	0.6236245	27.305178	18.560455
design_33	22	ETQRLLQKASTARQAAEWVERQKPLIDEEEAAARLAALRAAAAEYEAKAA:RSLTFYPAWLTVSEGANATFTCSLSNWSEDLMLNWNRLSPSNQTEKQAAFSNGLSQPVQDARFQIIQLPNRHDFHMNILDTRRNDSGIYLCGAISLHPKAKIEESPGAELVVTERI	15.511366373073082	0.2541528609476526	91.553894	0.6232175	27.20507	17.246256
design_33	23	EKQELLRKASTAEQAAEWLKRQQPQIDAAEAAARIAAAEAAAAEYKAKAA:RSLTFYPAWLTVSEGANATFTCSLSNWSEDLMLNWNRLSPSNQTEKQAAFSNGLSQPVQDARFQIIQLPNRHDFHMNILDTRRNDSGIYLCGAISLHPKAKIEESPGAELVVTERI	14.479744936196768	0.24625899343447685	88.41937	0.62218845	27.285675	17.054882
design_33	24	SSLELLRKASAARQAAEWLRRQQPLIDKEEAEERIKAAEAAAEEYLKLAA:RSLTFYPAWLTVSEGANATFTCSLSNWSEDLMLNWNRLSPSNQTEKQAAFSNGLSQPVQDARFQIIQLPNRHDFHMNILDTRRNDSGIYLCGAISLHPKAKIEESPGAELVVTERI	10.349280993819274	0.30769061488230076	91.25696	0.62313807	26.960405	17.083134
design_33	25	EKQRLLRKASLARQAAEWVRRQAPQIGAEEAAARAAALEAAAAEYEAKAA:RSLTFYPAWLTVSEGANATFTCSLSNWSEDLMLNWNRLSPSNQTEKQAAFSNGLSQPVQDARFQIIQLPNRHDFHMNILDTRRNDSGIYLCGAISLHPKAKIEESPGAELVVTERI	13.004072117919863	0.21680198216797286	94.09993	0.62164736	27.289877	16.711142
design_33	26	SSLELQRKASLAEQAAEWLREQKPLIGEEEAEERIKAAEEAAAKYRALAA:RSLTFYPAWLTVSEGANATFTCSLSNWSEDLMLNWNRLSPSNQTEKQAAFSNGLSQPVQDARFQIIQLPNRHDFHMNILDTRRNDSGIYLCGAISLHPKAKIEESPGAELVVTERI	7.089587749846137	0.43918779478896114	90.930916	0.6200298	27.581331	18.970985
design_33	27	EKQRLLQKASLAEQAAEWIKRQEPLIGKEEAEERRKALEEAAKKYRELAE:RSLTFYPAWLTVSEGANATFTCSLSNWSEDLMLNWNRLSPSNQTEKQAAFSNGLSQPVQDARFQIIQLPNRHDFHMNILDTRRNDSGIYLCGAISLHPKAKIEESPGAELVVTERI	11.615691152999217	0.2693302543965951	92.54914	0.623857	27.227997	18.99199
design_33	28	STQELLQKASAAEQAAEEVERLKPLIGEEEAAERLAALRAAAAEYRAKAA:RSLTFYPAWLTVSEGANATFTCSLSNWSEDLMLNWNRLSPSNQTEKQAAFSNGLSQPVQDARFQIIQLPNRHDFHMNILDTRRNDSGIYLCGAISLHPKAKIEESPGAELVVTERI	10.054235964390209	0.32746763705985554	90.810005	0.6229762	27.831095	18.850035
design_33	29	EKQELLRKASLAEQAAEWLREQRPLIDEEEAEERIAALEEAAAEYRAKAA:RSLTFYPAWLTVSEGANATFTCSLSNWSEDLMLNWNRLSPSNQTEKQAAFSNGLSQPVQDARFQIIQLPNRHDFHMNILDTRRNDSGIYLCGAISLHPKAKIEESPGAELVVTERI	7.95960681765619	0.3986582625503777	91.743484	0.6196172	27.690432	19.369774
design_33	30	STQELLRKASLAEQAAAWLREQRPLIDAAEAEARIAALEAAAAEYRALAA:RSLTFYPAWLTVSEGANATFTCSLSNWSEDLMLNWNRLSPSNQTEKQAAFSNGLSQPVQDARFQIIQLPNRHDFHMNILDTRRNDSGIYLCGAISLHPKAKIEESPGAELVVTERI	17.39942320664675	0.17939666697053516	93.673615	0.6217066	27.409294	19.208347
design_33	31	SSLRLRQKASTARQAAEWLREQQPQIGKEEAEERIKAAEEAAKEYEEKAK:RSLTFYPAWLTVSEGANATFTCSLSNWSEDLMLNWNRLSPSNQTEKQAAFSNGLSQPVQDARFQIIQLPNRHDFHMNILDTRRNDSGIYLCGAISLHPKAKIEESPGAELVVTERI	8.087343747500261	0.3861044703406905	89.79005	0.6216116	27.29776	18.99748
design_34	0	SAAAARAARIAAASAAAAARAAERSAELRKKQEEEERRRREEEEERRKRL:RSLTFYPAWLTVSEGANATFTCSLSNWSEDLMLNWNRLSPSNQTEKQAAFSNGLSQPVQDARFQIIQLPNRHDFHMNILDTRRNDSGIYLCGAISLHPKAKIEESPGAELVVTERI	8.182219356542117	0.36988086527867653	88.91984	0.6289005	26.442646	16.041014
design_34	1	SELAARAERIAAASAAAAERAAQESAALAAAQAAAAAAAAAAAAAAALAA:RSLTFYPAWLTVSEGANATFTCSLSNWSEDLMLNWNRLSPSNQTEKQAAFSNGLSQPVQDARFQIIQLPNRHDFHMNILDTRRNDSGIYLCGAISLHPKAKIEESPGAELVVTERI	10.381441749496235	0.24051580839480655	89.02283	0.62010455	26.432598	17.235508
design_34	2	SEAAARAARIAEASAAAAARAAEESARLEAAAAAAAAAAAALAKALEELE:RSLTFYPAWLTVSEGANATFTCSLSNWSEDLMLNWNRLSPSNQTEKQAAFSNGLSQPVQDARFQIIQLPNRHDFHMNILDTRRNDSGIYLCGAISLHPKAKIEESPGAELVVTERI	9.51640092105245	0.3585520977178572	90.678535	0.6258906	26.401142	17.079958
design_34	3	SEAAARAARIAEASAAAARRAKEESERLRKKAEEERRRREEEERRRREEE:RSLTFYPAWLTVSEGANATFTCSLSNWSEDLMLNWNRLSPSNQTEKQAAFSNGLSQPVQDARFQIIQLPNRHDFHMNILDTRRNDSGIYLCGAISLHPKAKIEESPGAELVVTERI	9.286053380309301	0.28325604913179386	90.16197	0.62983096	26.757473	14.709974
design_34	4	SAAAARAARIAAASAAAAQRAAEASAALAAAAEEAAARERLAELLERLLR:RSLTFYPAWLTVSEGANATFTCSLSNWSEDLMLNWNRLSPSNQTEKQAAFSNGLSQPVQDARFQIIQLPNRHDFHMNILDTRRNDSGIYLCGAISLHPKAKIEESPGAELVVTERI	10.05001540452003	0.33663899788675766	90.940956	0.62503827	26.63457	18.999619
design_34	5	SEAEARAARIAAASAAAQARAAEQSAALAAAAEAAAALAAALAEAAAAAA:RSLTFYPAWLTVSEGANATFTCSLSNWSEDLMLNWNRLSPSNQTEKQAAFSNGLSQPVQDARFQIIQLPNRHDFHMNILDTRRNDSGIYLCGAISLHPKAKIEESPGAELVVTERI	10.297905412389548	0.2725821776340899	91.25418	0.62378883	26.27582	17.914116
design_34	6	SLAEARAQRIAEASAAAARRAEEESARLRAAQEAREREERELRELEERLR:RSLTFYPAWLTVSEGANATFTCSLSNWSEDLMLNWNRLSPSNQTEKQAAFSNGLSQPVQDARFQIIQLPNRHDFHMNILDTRRNDSGIYLCGAISLHPKAKIEESPGAELVVTERI	10.623386890461283	0.26702635957288895	91.20637	0.6287501	26.93408	17.135181
design_34	7	SEAAERAARIAEASAAAAKRAAEQSAALAAAAEAAAAAAAALAELLAALA:RSLTFYPAWLTVSEGANATFTCSLSNWSEDLMLNWNRLSPSNQTEKQAAFSNGLSQPVQDARFQIIQLPNRHDFHMNILDTRRNDSGIYLCGAISLHPKAKIEESPGAELVVTERI	10.14201030828692	0.3065686118936553	90.768166	0.6248213	26.357164	17.614378
design_34	8	SEAEARAQRIAEASEAAKKRAAEESERLAAAQAAAEEEAARLAEELARLA:RSLTFYPAWLTVSEGANATFTCSLSNWSEDLMLNWNRLSPSNQTEKQAAFSNGLSQPVQDARFQIIQLPNRHDFHMNILDTRRNDSGIYLCGAISLHPKAKIEESPGAELVVTERI	11.096552759045357	0.24766032017440393	89.1769	0.6281966	26.971176	16.524008
design_34	9	SEAAARAARIAAASAAAAAAAAARDAELREAAAREEEERRREEEEERLRR:RSLTFYPAWLTVSEGANATFTCSLSNWSEDLMLNWNRLSPSNQTEKQAAFSNGLSQPVQDARFQIIQLPNRHDFHMNILDTRRNDSGIYLCGAISLHPKAKIEESPGAELVVTERI	17.982194916136745	0.12029817056007938	90.07858	0.62821436	26.706709	18.22204
design_34	10	SEAAARAARIAAASAAAAERAKKLSEELREKQKKEEEEKKRLEELKKELE:RSLTFYPAWLTVSEGANATFTCSLSNWSEDLMLNWNRLSPSNQTEKQAAFSNGLSQPVQDARFQIIQLPNRHDFHMNILDTRRNDSGIYLCGAISLHPKAKIEESPGAELVVTERI	8.855239212544046	0.36899615544727143	88.27112	0.6280339	26.66158	17.293266
design_34	11	SLAAERAARIAAASEAAKKRAEEESKKLREEQEEKEEKEKKKKEEELKKK:RSLTFYPAWLTVSEGANATFTCSLSNWSEDLMLNWNRLSPSNQTEKQAAFSNGLSQPVQDARFQIIQLPNRHDFHMNILDTRRNDSGIYLCGAISLHPKAKIEESPGAELVVTERI	7.2000098027463535	0.4487520876873729	88.09244	0.6298952	26.62558	16.209696
design_34	12	SELEARKKRIEEASKAAAERAKEQSEKLREEQEKKEEEEKEEKLKKELLE:RSLTFYPAWLTVSEGANATFTCSLSNWSEDLMLNWNRLSPSNQTEKQAAFSNGLSQPVQDARFQIIQLPNRHDFHMNILDTRRNDSGIYLCGAISLHPKAKIEESPGAELVVTERI	9.01076633565344	0.34782768727072777	89.37033	0.6295327	26.965416	16.762596
design_34	13	SEAEARAARIAAASAAAAQRAAEQSAALRAAAELARRLAELAEELKRLLE:RSLTFYPAWLTVSEGANATFTCSLSNWSEDLMLNWNRLSPSNQTEKQAAFSNGLSQPVQDARFQIIQLPNRHDFHMNILDTRRNDSGIYLCGAISLHPKAKIEESPGAELVVTERI	12.460416433139748	0.23979191584589826	90.62557	0.62858677	26.167177	17.316252
design_34	14	SAAAARAARIAAASAAAAAAAAAASAALAAAAAAAAAAAAAAALAAALAA:RSLTFYPAWLTVSEGANATFTCSLSNWSEDLMLNWNRLSPSNQTEKQAAFSNGLSQPVQDARFQIIQLPNRHDFHMNILDTRRNDSGIYLCGAISLHPKAKIEESPGAELVVTERI	7.840182399585133	0.38061285951922513	84.78903	0.60511065	26.676552	19.47051
design_34	15	SLAAARAERIAAASAAAAERAAAQSAELRARAEEERRRRELEERLKRLLE:RSLTFYPAWLTVSEGANATFTCSLSNWSEDLMLNWNRLSPSNQTEKQAAFSNGLSQPVQDARFQIIQLPNRHDFHMNILDTRRNDSGIYLCGAISLHPKAKIEESPGAELVVTERI	9.883701137413334	0.3362678030198749	89.99899	0.6279961	26.72189	18.505703
design_34	16	SEAAARAQRIAEASEAAKKRAEEESKKLREEAEREKREREEREEEERKRR:RSLTFYPAWLTVSEGANATFTCSLSNWSEDLMLNWNRLSPSNQTEKQAAFSNGLSQPVQDARFQIIQLPNRHDFHMNILDTRRNDSGIYLCGAISLHPKAKIEESPGAELVVTERI	9.949773907150584	0.273505303392826	89.8013	0.6287938	27.210983	16.316961
design_34	17	SEAAARAARIAAASEAAKKRAEELSKKLEEEQKKKEEKEKKELKEKEEKE:RSLTFYPAWLTVSEGANATFTCSLSNWSEDLMLNWNRLSPSNQTEKQAAFSNGLSQPVQDARFQIIQLPNRHDFHMNILDTRRNDSGIYLCGAISLHPKAKIEESPGAELVVTERI	1.1848322146585666	0.9464957111736311	84.6041	0.7730063	10.889577	2.524819
design_34	18	SLAAARAARIAAASAAAAERAKKESEELRKKQEEKEEEEERERRERELEE:RSLTFYPAWLTVSEGANATFTCSLSNWSEDLMLNWNRLSPSNQTEKQAAFSNGLSQPVQDARFQIIQLPNRHDFHMNILDTRRNDSGIYLCGAISLHPKAKIEESPGAELVVTERI	8.538616314292382	0.3327460500977311	88.51525	0.6297337	26.577078	15.859026
design_34	19	SEAAARAARIAAASEAAKKNAEEQSAALRAAAEAAAAAAAAAAELAARLA:RSLTFYPAWLTVSEGANATFTCSLSNWSEDLMLNWNRLSPSNQTEKQAAFSNGLSQPVQDARFQIIQLPNRHDFHMNILDTRRNDSGIYLCGAISLHPKAKIEESPGAELVVTERI	13.492448523346358	0.15151724625926896	88.62376	0.62393355	26.678339	16.658798
design_34	20	SEAAARAARIAAASAAAAERAKELSAALEAAQKEAEEAAARLAEELARLA:RSLTFYPAWLTVSEGANATFTCSLSNWSEDLMLNWNRLSPSNQTEKQAAFSNGLSQPVQDARFQIIQLPNRHDFHMNILDTRRNDSGIYLCGAISLHPKAKIEESPGAELVVTERI	9.559629525522563	0.36146155326365326	90.21214	0.62619877	26.83519	18.231163
design_34	21	SAAAARAARIAAASAAAAARAAAESAALRAAAAAAAAAAAAAALAEALAA:RSLTFYPAWLTVSEGANATFTCSLSNWSEDLMLNWNRLSPSNQTEKQAAFSNGLSQPVQDARFQIIQLPNRHDFHMNILDTRRNDSGIYLCGAISLHPKAKIEESPGAELVVTERI	9.06647512670423	0.3243787710150899	88.66316	0.6196892	26.222328	18.34773
design_34	22	SEAAARAARIAAASAAAAARAAEQSAALAAAQAALAAAAAALAALLEELA:RSLTFYPAWLTVSEGANATFTCSLSNWSEDLMLNWNRLSPSNQTEKQAAFSNGLSQPVQDARFQIIQLPNRHDFHMNILDTRRNDSGIYLCGAISLHPKAKIEESPGAELVVTERI	14.139834800654675	0.16997944595912362	91.644165	0.6226844	26.423983	18.73386
design_34	23	SEEAARAARIAAASEAAAKRAAEQSAALAAAQAAAEAAAALLAALEELLR:RSLTFYPAWLTVSEGANATFTCSLSNWSEDLMLNWNRLSPSNQTEKQAAFSNGLSQPVQDARFQIIQLPNRHDFHMNILDTRRNDSGIYLCGAISLHPKAKIEESPGAELVVTERI	11.059311884007512	0.30406544221374354	90.35056	0.62614715	26.468916	17.552837
design_34	24	SALAERAARIAAASAAAAARAKELSEELRKKAEEEEKEEEEELEELEEEE:RSLTFYPAWLTVSEGANATFTCSLSNWSEDLMLNWNRLSPSNQTEKQAAFSNGLSQPVQDARFQIIQLPNRHDFHMNILDTRRNDSGIYLCGAISLHPKAKIEESPGAELVVTERI	7.768750806938389	0.4382608984139534	86.73508	0.6271549	26.558115	16.004902
design_34	25	SAAAARAARIAAASAAAAARAAEQSAALAEAQERKEKEEEERRRKEEEER:RSLTFYPAWLTVSEGANATFTCSLSNWSEDLMLNWNRLSPSNQTEKQAAFSNGLSQPVQDARFQIIQLPNRHDFHMNILDTRRNDSGIYLCGAISLHPKAKIEESPGAELVVTERI	12.158726178793161	0.23594189356906548	88.66488	0.62842715	26.321161	17.296299
design_34	26	SEEEARRARIAAASAAAAKRAEEQSKALREAQEKAKREAEEREKELEELR:RSLTFYPAWLTVSEGANATFTCSLSNWSEDLMLNWNRLSPSNQTEKQAAFSNGLSQPVQDARFQIIQLPNRHDFHMNILDTRRNDSGIYLCGAISLHPKAKIEESPGAELVVTERI	9.25037574788097	0.36270464564490434	87.94451	0.6296758	26.62367	17.446262
design_34	27	SLLEERRRRIEEASRIAAQRAEELSAELRKKQEELERKLEEELKELEEKL:RSLTFYPAWLTVSEGANATFTCSLSNWSEDLMLNWNRLSPSNQTEKQAAFSNGLSQPVQDARFQIIQLPNRHDFHMNILDTRRNDSGIYLCGAISLHPKAKIEESPGAELVVTERI	13.212549392510944	0.21063892279302743	91.59529	0.62663496	27.24756	17.585556
design_34	28	SEAAARAARIAAASAAAAAAAAAADAALRAAAEAAAAAAAAAAELEELAR:RSLTFYPAWLTVSEGANATFTCSLSNWSEDLMLNWNRLSPSNQTEKQAAFSNGLSQPVQDARFQIIQLPNRHDFHMNILDTRRNDSGIYLCGAISLHPKAKIEESPGAELVVTERI	8.534723737027626	0.3801591567232688	90.96547	0.6199771	26.61283	19.009815
design_34	29	SLLEERRRRIAEASAAAAKRAAEQSAKLAAEQKALEEKAKKLLEELKKKL:RSLTFYPAWLTVSEGANATFTCSLSNWSEDLMLNWNRLSPSNQTEKQAAFSNGLSQPVQDARFQIIQLPNRHDFHMNILDTRRNDSGIYLCGAISLHPKAKIEESPGAELVVTERI	8.773725631917824	0.40649040847488793	88.510925	0.627043	26.726593	18.760141
design_34	30	SEAAARAARIAEASRAAAERAREESLRLRLLALLLSLLAALLLALLALLA:RSLTFYPAWLTVSEGANATFTCSLSNWSEDLMLNWNRLSPSNQTEKQAAFSNGLSQPVQDARFQIIQLPNRHDFHMNILDTRRNDSGIYLCGAISLHPKAKIEESPGAELVVTERI	10.879633079792285	0.29789670668545354	91.2432	0.6269101	26.988525	18.40059
design_34	31	SLLAARAARIAAASAAAAAAAAAASAALAAAAAAAAAAAAALAALAEALA:RSLTFYPAWLTVSEGANATFTCSLSNWSEDLMLNWNRLSPSNQTEKQAAFSNGLSQPVQDARFQIIQLPNRHDFHMNILDTRRNDSGIYLCGAISLHPKAKIEESPGAELVVTERI	15.556591949089347	0.14986994896795697	88.227394	0.60896873	26.596931	18.972788
design_35	0	SAAAAEAARARAEAVEAALEEEKEEEEEEEEEEEEEEEEEEEEEEEELEE:RSLTFYPAWLTVSEGANATFTCSLSNWSEDLMLNWNRLSPSNQTEKQAAFSNGLSQPVQDARFQIIQLPNRHDFHMNILDTRRNDSGIYLCGAISLHPKAKIEESPGAELVVTERI	15.040231161639667	0.22755769235918913	85.367325	0.63036513	26.080742	16.15269
design_35	1	SAAAAEEARRRAEEVERRLEERKREEEKKEEEEKKKEEEEKKEKELEELE:RSLTFYPAWLTVSEGANATFTCSLSNWSEDLMLNWNRLSPSNQTEKQAAFSNGLSQPVQDARFQIIQLPNRHDFHMNILDTRRNDSGIYLCGAISLHPKAKIEESPGAELVVTERI	13.686720383342612	0.25208027556359086	90.96622	0.6291958	27.208376	16.784332
design_35	2	SAAAAQLARERARAAEEAAEEAKRRAEEEERRRREREEEERRRREEELER:RSLTFYPAWLTVSEGANATFTCSLSNWSEDLMLNWNRLSPSNQTEKQAAFSNGLSQPVQDARFQIIQLPNRHDFHMNILDTRRNDSGIYLCGAISLHPKAKIEESPGAELVVTERI	18.329723769940273	0.18888690762275046	91.94336	0.6291151	27.421234	16.016518
design_35	3	SAAAAALAAQRAREVEERLEAQKEAEEEEEEEEEEEKEEEEEEEEEEEEE:RSLTFYPAWLTVSEGANATFTCSLSNWSEDLMLNWNRLSPSNQTEKQAAFSNGLSQPVQDARFQIIQLPNRHDFHMNILDTRRNDSGIYLCGAISLHPKAKIEESPGAELVVTERI	14.04648673282419	0.24096164504836057	83.765976	0.63083017	26.370066	15.542376
design_35	4	SEAAAALAAARAQAAEEEAERRRREEEERRREEEREEREKELEERLREEE:RSLTFYPAWLTVSEGANATFTCSLSNWSEDLMLNWNRLSPSNQTEKQAAFSNGLSQPVQDARFQIIQLPNRHDFHMNILDTRRNDSGIYLCGAISLHPKAKIEESPGAELVVTERI	17.384791254184595	0.21149122881716537	91.43922	0.6284652	27.487984	16.030195
design_35	5	SLAAAELARARAEAAEAAARAAAEAAAAAAAAAAAEAAEALAALLAALAA:RSLTFYPAWLTVSEGANATFTCSLSNWSEDLMLNWNRLSPSNQTEKQAAFSNGLSQPVQDARFQIIQLPNRHDFHMNILDTRRNDSGIYLCGAISLHPKAKIEESPGAELVVTERI	16.77230423383229	0.18056839846022815	90.83585	0.6243967	26.603283	17.570698
design_35	6	SAAAAEAARERAREVEERLRRREEEEKREKEEEEEEEKEEEEEKEEEEEE:RSLTFYPAWLTVSEGANATFTCSLSNWSEDLMLNWNRLSPSNQTEKQAAFSNGLSQPVQDARFQIIQLPNRHDFHMNILDTRRNDSGIYLCGAISLHPKAKIEESPGAELVVTERI	13.334672867657154	0.23304647522209596	89.651405	0.6298883	26.84506	15.73661
design_35	7	SAERAELARQRAAAAEAAAEAAALAAALAAAAAAAAALAAALAEALEAAA:RSLTFYPAWLTVSEGANATFTCSLSNWSEDLMLNWNRLSPSNQTEKQAAFSNGLSQPVQDARFQIIQLPNRHDFHMNILDTRRNDSGIYLCGAISLHPKAKIEESPGAELVVTERI	18.187874456279477	0.11761720605436649	90.5234	0.6227896	26.826658	19.438364
design_35	8	SAERAELARERAEEVEERLEEAKKEAEEEEEEEEEEEEEEEEEEEEEEEE:RSLTFYPAWLTVSEGANATFTCSLSNWSEDLMLNWNRLSPSNQTEKQAAFSNGLSQPVQDARFQIIQLPNRHDFHMNILDTRRNDSGIYLCGAISLHPKAKIEESPGAELVVTERI	15.328610195811125	0.1788434729142128	84.34816	0.6295869	26.60214	14.802603
design_35	9	SAEKAALARERAEAVERRLREAEEEKKREEEEEEEEEEEEEEREEEEEEE:RSLTFYPAWLTVSEGANATFTCSLSNWSEDLMLNWNRLSPSNQTEKQAAFSNGLSQPVQDARFQIIQLPNRHDFHMNILDTRRNDSGIYLCGAISLHPKAKIEESPGAELVVTERI	15.958006112045261	0.19097128487790876	89.177986	0.6296948	26.938293	16.386547
design_35	10	SAAAAAAARARAEAAEAAAAAAAAAAALAAAAAAAAAAAAAALAAALLAA:RSLTFYPAWLTVSEGANATFTCSLSNWSEDLMLNWNRLSPSNQTEKQAAFSNGLSQPVQDARFQIIQLPNRHDFHMNILDTRRNDSGIYLCGAISLHPKAKIEESPGAELVVTERI	15.083157682899653	0.21053964024417302	86.14604	0.61624306	26.523378	18.66593
design_35	11	SEAAAAAARARAEAVARRLEERKEEEERKEEEEEREEEEEEEEEEEEEER:RSLTFYPAWLTVSEGANATFTCSLSNWSEDLMLNWNRLSPSNQTEKQAAFSNGLSQPVQDARFQIIQLPNRHDFHMNILDTRRNDSGIYLCGAISLHPKAKIEESPGAELVVTERI	15.01730651440202	0.19962063266954683	89.97964	0.6304968	26.521534	13.933395
design_35	12	AAAAAAAAAARAAAAEAAAAAAAAAAAAAAAAAAAAAAAAAAALEEALRA:RSLTFYPAWLTVSEGANATFTCSLSNWSEDLMLNWNRLSPSNQTEKQAAFSNGLSQPVQDARFQIIQLPNRHDFHMNILDTRRNDSGIYLCGAISLHPKAKIEESPGAELVVTERI	15.612050112892213	0.1868382549269639	87.40918	0.61516225	26.163511	16.30463
design_35	13	SAEAAELAAERARAVEEALEEAARRAAEEEARRRAEEEERRLRELEERLR:RSLTFYPAWLTVSEGANATFTCSLSNWSEDLMLNWNRLSPSNQTEKQAAFSNGLSQPVQDARFQIIQLPNRHDFHMNILDTRRNDSGIYLCGAISLHPKAKIEESPGAELVVTERI	13.555528434342143	0.22202508794465062	91.38246	0.62901986	27.406229	17.46876
design_35	14	SEEAAQLARERAEEVERRLKEEEEREKKEKEEREKEEKEKEEKELEEKLK:RSLTFYPAWLTVSEGANATFTCSLSNWSEDLMLNWNRLSPSNQTEKQAAFSNGLSQPVQDARFQIIQLPNRHDFHMNILDTRRNDSGIYLCGAISLHPKAKIEESPGAELVVTERI	14.954987900108565	0.2219484058686287	91.53512	0.6295662	27.253805	17.16127
design_35	15	SEAAAQAAAARAQAAEAAAAAAAAAAAAAAAAAAAAAAAAAAALAAAAAA:RSLTFYPAWLTVSEGANATFTCSLSNWSEDLMLNWNRLSPSNQTEKQAAFSNGLSQPVQDARFQIIQLPNRHDFHMNILDTRRNDSGIYLCGAISLHPKAKIEESPGAELVVTERI	18.220060523454723	0.13973243139637134	86.763435	0.61528665	26.19087	16.474827
design_35	16	SAEAAALARARAEAAEAAAAAAKAAAAAAAAAAAEAAAAAAAAAAAAAAA:RSLTFYPAWLTVSEGANATFTCSLSNWSEDLMLNWNRLSPSNQTEKQAAFSNGLSQPVQDARFQIIQLPNRHDFHMNILDTRRNDSGIYLCGAISLHPKAKIEESPGAELVVTERI	18.947549430900573	0.15628463222069358	88.34568	0.6192459	26.291006	17.742142
design_35	17	SEEAARLARERAEAAEAAAEAAKAAAKEAEEEAEEEEEEEEEREEEEEEE:RSLTFYPAWLTVSEGANATFTCSLSNWSEDLMLNWNRLSPSNQTEKQAAFSNGLSQPVQDARFQIIQLPNRHDFHMNILDTRRNDSGIYLCGAISLHPKAKIEESPGAELVVTERI	14.432211010904537	0.21634939196528893	87.24435	0.62967736	26.542933	15.163285
design_35	18	SAAAAAAARARAEAVERRLEEEEERRRREEEEEERRRREEEEREEERRKE:RSLTFYPAWLTVSEGANATFTCSLSNWSEDLMLNWNRLSPSNQTEKQAAFSNGLSQPVQDARFQIIQLPNRHDFHMNILDTRRNDSGIYLCGAISLHPKAKIEESPGAELVVTERI	15.218445229526637	0.23147270027823402	91.8171	0.6299062	26.949356	14.949024
design_35	19	SEEAARLARERAEEVEQRLKEEEEEEKEEEEEEEEEEEEELEEEEKELLE:RSLTFYPAWLTVSEGANATFTCSLSNWSEDLMLNWNRLSPSNQTEKQAAFSNGLSQPVQDARFQIIQLPNRHDFHMNILDTRRNDSGIYLCGAISLHPKAKIEESPGAELVVTERI	15.650642408103131	0.16834397784093916	90.14687	0.62863535	26.865911	15.670713
design_35	20	SSLAAELARKRAEEEEERLKKEKEEEELKKLKEEEEKKKKEKEELLKELE:RSLTFYPAWLTVSEGANATFTCSLSNWSEDLMLNWNRLSPSNQTEKQAAFSNGLSQPVQDARFQIIQLPNRHDFHMNILDTRRNDSGIYLCGAISLHPKAKIEESPGAELVVTERI	17.08988613157495	0.17537520398634504	89.24168	0.62738097	27.827894	19.007795
design_35	21	SAEAAALARQRAEEAERRAEERKREEEEEKKRKEEEEKEKKEEEELKEEE:RSLTFYPAWLTVSEGANATFTCSLSNWSEDLMLNWNRLSPSNQTEKQAAFSNGLSQPVQDARFQIIQLPNRHDFHMNILDTRRNDSGIYLCGAISLHPKAKIEESPGAELVVTERI	13.738540345978207	0.25373114763398974	90.145096	0.6299764	27.176634	17.291616
design_35	22	SELAAALAAARAAAAEAAAEAAAAAAALAAAAAAAEEEAAAAAAAAEEAA:RSLTFYPAWLTVSEGANATFTCSLSNWSEDLMLNWNRLSPSNQTEKQAAFSNGLSQPVQDARFQIIQLPNRHDFHMNILDTRRNDSGIYLCGAISLHPKAKIEESPGAELVVTERI	15.532537737822476	0.21612453806071044	88.72689	0.62039363	26.382504	17.137772
design_35	23	SEAARAAAAARAAAAEAALAAAAAAAAAAAAAAAAAAAAAAAAAAAAAAA:RSLTFYPAWLTVSEGANATFTCSLSNWSEDLMLNWNRLSPSNQTEKQAAFSNGLSQPVQDARFQIIQLPNRHDFHMNILDTRRNDSGIYLCGAISLHPKAKIEESPGAELVVTERI	17.1998845106988	0.17045745640753823	87.83641	0.61329836	26.12922	18.421741
design_35	24	SSLAAELARKRAEEAERRREEEKRREREEEEEEKRRREEEEKEREEEERR:RSLTFYPAWLTVSEGANATFTCSLSNWSEDLMLNWNRLSPSNQTEKQAAFSNGLSQPVQDARFQIIQLPNRHDFHMNILDTRRNDSGIYLCGAISLHPKAKIEESPGAELVVTERI	18.451564481592747	0.21397378315822524	92.04748	0.62777925	27.73412	17.507652
design_35	25	SAAAAEAARARAEANEARLEEEKEEEEEEEEEEEEEEEEEEEEEEEEEEE:RSLTFYPAWLTVSEGANATFTCSLSNWSEDLMLNWNRLSPSNQTEKQAAFSNGLSQPVQDARFQIIQLPNRHDFHMNILDTRRNDSGIYLCGAISLHPKAKIEESPGAELVVTERI	14.59142174710521	0.20546276064363728	84.39482	0.63183796	26.167398	15.084217
design_35	26	SAAAAAAARARAEAAEAAAAAAAAAAAEAERRAREEREEEERRREEEERR:RSLTFYPAWLTVSEGANATFTCSLSNWSEDLMLNWNRLSPSNQTEKQAAFSNGLSQPVQDARFQIIQLPNRHDFHMNILDTRRNDSGIYLCGAISLHPKAKIEESPGAELVVTERI	11.510420101999188	0.26616203050494647	91.33963	0.6307781	26.373266	16.465914
design_35	27	SEAAAALARARAEAAAAAAAAAAAAAAAAAAAAAAAAAAAEAAAAAAAAA:RSLTFYPAWLTVSEGANATFTCSLSNWSEDLMLNWNRLSPSNQTEKQAAFSNGLSQPVQDARFQIIQLPNRHDFHMNILDTRRNDSGIYLCGAISLHPKAKIEESPGAELVVTERI	18.01893333237001	0.1478842926570313	88.54906	0.6151046	26.204868	16.94009
design_35	28	SALAAALARARAEAAEAAARAAELAAALAKAREEEERRRAELERLKAELE:RSLTFYPAWLTVSEGANATFTCSLSNWSEDLMLNWNRLSPSNQTEKQAAFSNGLSQPVQDARFQIIQLPNRHDFHMNILDTRRNDSGIYLCGAISLHPKAKIEESPGAELVVTERI	15.037240606144755	0.21795712597833877	91.26918	0.6258745	27.115507	16.769983
design_35	29	SEEAARLARERAEAAAAAAEAAAAAAAAAAALAEELARAAAEAAALAAAA:RSLTFYPAWLTVSEGANATFTCSLSNWSEDLMLNWNRLSPSNQTEKQAAFSNGLSQPVQDARFQIIQLPNRHDFHMNILDTRRNDSGIYLCGAISLHPKAKIEESPGAELVVTERI	19.031010371933657	0.10607746378563752	91.34365	0.6257688	26.543724	19.749168
design_35	30	SAAAAALARERAEAVEAALEAAKKAAEEAKKKAEEEEKKKKEEKEKEEEE:RSLTFYPAWLTVSEGANATFTCSLSNWSEDLMLNWNRLSPSNQTEKQAAFSNGLSQPVQDARFQIIQLPNRHDFHMNILDTRRNDSGIYLCGAISLHPKAKIEESPGAELVVTERI	14.352433606272717	0.2412613075024265	84.5563	0.63070744	26.50855	18.046793
design_35	31	SAEAAALARARAEAAEAARAAAALAAAAAAALAAAAAAAAAALAALLAAA:RSLTFYPAWLTVSEGANATFTCSLSNWSEDLMLNWNRLSPSNQTEKQAAFSNGLSQPVQDARFQIIQLPNRHDFHMNILDTRRNDSGIYLCGAISLHPKAKIEESPGAELVVTERI	17.4270254283095	0.1303677639232801	88.680115	0.620072	26.69093	19.364988
design_36	0	EKKKKAEELKEKAKGAKEAAKQAKERGDEITAKELEELAKEYEKKAKELE:RSLTFYPAWLTVSEGANATFTCSLSNWSEDLMLNWNRLSPSNQTEKQAAFSNGLSQPVQDARFQIIQLPNRHDFHMNILDTRRNDSGIYLCGAISLHPKAKIEESPGAELVVTERI	9.816367277626556	0.3050463328278956	92.21776	0.6260703	27.700588	17.91936
design_36	1	SAAEQAAKLKELAAGAKAAAAQAAARGNAITAAQLNAQAAAAAAAAAALA:RSLTFYPAWLTVSEGANATFTCSLSNWSEDLMLNWNRLSPSNQTEKQAAFSNGLSQPVQDARFQIIQLPNRHDFHMNILDTRRNDSGIYLCGAISLHPKAKIEESPGAELVVTERI	12.285428699164488	0.20891461392986685	89.77379	0.6242205	27.094938	17.058807
design_36	2	SAAAERARLLELAEGAEEAAKMALERGDEITAADLLALAEEARAKAEALA:RSLTFYPAWLTVSEGANATFTCSLSNWSEDLMLNWNRLSPSNQTEKQAAFSNGLSQPVQDARFQIIQLPNRHDFHMNILDTRRNDSGIYLCGAISLHPKAKIEESPGAELVVTERI	13.47571185373601	0.3100735751153907	92.46822	0.621513	27.745731	19.268635
design_36	3	DAAAKQAELLEKAKGAREAAKQLEALGNKIGAADLRALAKEYEAQAKALA:RSLTFYPAWLTVSEGANATFTCSLSNWSEDLMLNWNRLSPSNQTEKQAAFSNGLSQPVQDARFQIIQLPNRHDFHMNILDTRRNDSGIYLCGAISLHPKAKIEESPGAELVVTERI	12.744697521354434	0.44832650961109216	82.69029	0.6253422	27.82735	19.408056
design_36	4	KREEEAKELLEKAEGARQAAEQALARGDQITAQDLLALAAEYKAKAEALK:RSLTFYPAWLTVSEGANATFTCSLSNWSEDLMLNWNRLSPSNQTEKQAAFSNGLSQPVQDARFQIIQLPNRHDFHMNILDTRRNDSGIYLCGAISLHPKAKIEESPGAELVVTERI	11.18173119804232	0.2507897632373422	91.163536	0.62726146	27.214788	17.81024
design_36	5	EREKKAKELLELAKGAEEAAKQLEELGNKIGAQQLKELAEKARKEAEELK:RSLTFYPAWLTVSEGANATFTCSLSNWSEDLMLNWNRLSPSNQTEKQAAFSNGLSQPVQDARFQIIQLPNRHDFHMNILDTRRNDSGIYLCGAISLHPKAKIEESPGAELVVTERI	11.849917395934433	0.4056102663897344	91.00943	0.6246116	27.776682	17.470152
design_36	6	EREEKIKELLEKAKGAEEASKQLLELGNKIGAAEMKKLAEEYKAKAKELA:RSLTFYPAWLTVSEGANATFTCSLSNWSEDLMLNWNRLSPSNQTEKQAAFSNGLSQPVQDARFQIIQLPNRHDFHMNILDTRRNDSGIYLCGAISLHPKAKIEESPGAELVVTERI	12.936285855378346	0.28438376793617043	60.296345	0.6304467	27.757915	20.51933
design_36	7	SREKEAEELLEKAEGAKEAAKQLKERGNQIGAEELEKLAEEYKKKAEELK:RSLTFYPAWLTVSEGANATFTCSLSNWSEDLMLNWNRLSPSNQTEKQAAFSNGLSQPVQDARFQIIQLPNRHDFHMNILDTRRNDSGIYLCGAISLHPKAKIEESPGAELVVTERI	11.027890642682427	0.3289635666018179	90.229385	0.62457573	27.895952	18.088562
design_36	8	EREKKAKELLELAKGAREAAEQARARGDEITAQQLEEKAEEALAKAEELL:RSLTFYPAWLTVSEGANATFTCSLSNWSEDLMLNWNRLSPSNQTEKQAAFSNGLSQPVQDARFQIIQLPNRHDFHMNILDTRRNDSGIYLCGAISLHPKAKIEESPGAELVVTERI	10.352044407316198	0.27520354737740577	91.587456	0.6257323	27.867027	17.216345
design_36	9	KKEEEAKKLKEKAEGAKKAAEQLKALGNEIGAKEMEELAKKYEEEAKKLE:RSLTFYPAWLTVSEGANATFTCSLSNWSEDLMLNWNRLSPSNQTEKQAAFSNGLSQPVQDARFQIIQLPNRHDFHMNILDTRRNDSGIYLCGAISLHPKAKIEESPGAELVVTERI	6.282834235819804	0.4799438255018618	89.763336	0.6257725	27.531261	18.94059
design_36	10	AAEKEAAELEEKAEGAKEASKKLKELGNKIGAEEMEKLAKEYKAKAEELK:RSLTFYPAWLTVSEGANATFTCSLSNWSEDLMLNWNRLSPSNQTEKQAAFSNGLSQPVQDARFQIIQLPNRHDFHMNILDTRRNDSGIYLCGAISLHPKAKIEESPGAELVVTERI	10.228203007073928	0.3456140969268363	63.244648	0.63076806	27.862059	18.781075
design_36	11	EKEEKAKELEEKAKGAEEASKQLEELGNKIGAKQMKELAEEYKKKAEELK:RSLTFYPAWLTVSEGANATFTCSLSNWSEDLMLNWNRLSPSNQTEKQAAFSNGLSQPVQDARFQIIQLPNRHDFHMNILDTRRNDSGIYLCGAISLHPKAKIEESPGAELVVTERI	1.8053334224077286	0.9007053151494044	89.02293	0.6307312	25.978643	14.868395
design_36	12	KAEEEAKKLEEKAKGAKEASKQLKELGNEIGAAEMEKLAKEYEKKAKELK:RSLTFYPAWLTVSEGANATFTCSLSNWSEDLMLNWNRLSPSNQTEKQAAFSNGLSQPVQDARFQIIQLPNRHDFHMNILDTRRNDSGIYLCGAISLHPKAKIEESPGAELVVTERI	6.973256342581779	0.4278285063063313	91.391075	0.6258068	27.612286	18.715475
design_36	13	SKEEEAKELLEKAKGAKEAAKQALELGNQITAQQLNALAEEYKKKAEELK:RSLTFYPAWLTVSEGANATFTCSLSNWSEDLMLNWNRLSPSNQTEKQAAFSNGLSQPVQDARFQIIQLPNRHDFHMNILDTRRNDSGIYLCGAISLHPKAKIEESPGAELVVTERI	0.8142216809145566	0.9728804735917145	89.25277	0.65124595	21.352169	7.5441537
design_36	14	SAEEEAKKLLELAKGAEEASKQLLELGNQIGAQQLQELAEEALKKAEELK:RSLTFYPAWLTVSEGANATFTCSLSNWSEDLMLNWNRLSPSNQTEKQAAFSNGLSQPVQDARFQIIQLPNRHDFHMNILDTRRNDSGIYLCGAISLHPKAKIEESPGAELVVTERI	13.882938571649008	0.3533678431905557	71.953995	0.6312333	27.138704	17.43271
design_36	15	KKEEEAKKLLEKAEGAREASKQAKELGDEITAKELEELAKEYEEKAKELK:RSLTFYPAWLTVSEGANATFTCSLSNWSEDLMLNWNRLSPSNQTEKQAAFSNGLSQPVQDARFQIIQLPNRHDFHMNILDTRRNDSGIYLCGAISLHPKAKIEESPGAELVVTERI	7.370533128204571	0.4103031007472503	90.70804	0.62518847	27.864483	18.590172
design_36	16	ERKKKIEELLEKAKGAEEAAKQAKELGNKITAADLEKLAEEYKAKAEELA:RSLTFYPAWLTVSEGANATFTCSLSNWSEDLMLNWNRLSPSNQTEKQAAFSNGLSQPVQDARFQIIQLPNRHDFHMNILDTRRNDSGIYLCGAISLHPKAKIEESPGAELVVTERI	12.561990394889026	0.35993364082922347	87.79229	0.62360823	28.01472	19.29249
design_36	17	KRKKEAEELLELAKGAREAAEQLRKLGNKIGAEELEKLAKEAEKKAKELL:RSLTFYPAWLTVSEGANATFTCSLSNWSEDLMLNWNRLSPSNQTEKQAAFSNGLSQPVQDARFQIIQLPNRHDFHMNILDTRRNDSGIYLCGAISLHPKAKIEESPGAELVVTERI	12.11962003986994	0.40098260487894094	91.21596	0.624163	27.864803	18.957932
design_36	18	EKEKEAEELLEKAKGAEEAAKQLEKLGNQIGAADMKALAAEYKAKAEALK:RSLTFYPAWLTVSEGANATFTCSLSNWSEDLMLNWNRLSPSNQTEKQAAFSNGLSQPVQDARFQIIQLPNRHDFHMNILDTRRNDSGIYLCGAISLHPKAKIEESPGAELVVTERI	9.608926825208819	0.3205384018040066	79.55798	0.62667507	27.665434	19.466034
design_36	19	AAAEKAAELKARAAGARAAAAQLAARGNAIGAADLNALAAAAEAEAAALA:RSLTFYPAWLTVSEGANATFTCSLSNWSEDLMLNWNRLSPSNQTEKQAAFSNGLSQPVQDARFQIIQLPNRHDFHMNILDTRRNDSGIYLCGAISLHPKAKIEESPGAELVVTERI	11.851478970817423	0.21897485474077133	92.46983	0.6214467	27.57909	17.884714
design_36	20	SAAEKAAELLELAKGAKEAAKKLKELGNEIGAKDLEAKAAEAEAQAKALA:RSLTFYPAWLTVSEGANATFTCSLSNWSEDLMLNWNRLSPSNQTEKQAAFSNGLSQPVQDARFQIIQLPNRHDFHMNILDTRRNDSGIYLCGAISLHPKAKIEESPGAELVVTERI	12.36891622541273	0.3144828750449357	89.66514	0.6250664	27.655844	19.128954
design_36	21	EKEKEAEKLLELAEGAEEAAKQAEKLGDKITAETLKKKAEEAKKKAEELK:RSLTFYPAWLTVSEGANATFTCSLSNWSEDLMLNWNRLSPSNQTEKQAAFSNGLSQPVQDARFQIIQLPNRHDFHMNILDTRRNDSGIYLCGAISLHPKAKIEESPGAELVVTERI	12.256057819230552	0.3732309402721768	88.501656	0.62485373	27.974325	18.172928
design_36	22	SSEEKRKELLEKAKGAREAAAQLEALGNSIGAADLRALAEKYLAEAKELA:RSLTFYPAWLTVSEGANATFTCSLSNWSEDLMLNWNRLSPSNQTEKQAAFSNGLSQPVQDARFQIIQLPNRHDFHMNILDTRRNDSGIYLCGAISLHPKAKIEESPGAELVVTERI	4.615849154367462	0.6009696377845302	89.00914	0.62585706	26.910358	16.885
design_36	23	EKEKKAAELEELAKGAEEAAKMAEERGDKITAEELKKKAEEAKKKAEELK:RSLTFYPAWLTVSEGANATFTCSLSNWSEDLMLNWNRLSPSNQTEKQAAFSNGLSQPVQDARFQIIQLPNRHDFHMNILDTRRNDSGIYLCGAISLHPKAKIEESPGAELVVTERI	12.420510108340183	0.38188544914136735	88.064156	0.62406874	27.873547	18.86514
design_36	24	SSEKEAKELEEKAKGAREAAEQLKALGNQIGAQQMLQLAKEYEAKAKELK:RSLTFYPAWLTVSEGANATFTCSLSNWSEDLMLNWNRLSPSNQTEKQAAFSNGLSQPVQDARFQIIQLPNRHDFHMNILDTRRNDSGIYLCGAISLHPKAKIEESPGAELVVTERI	1.487418794407268	0.9191320864545226	90.62798	0.6333585	24.879387	14.417959
design_36	25	ERKKKAEELRELAKGAEEAAKQAEELGNKITAAELKKLAEEAKKKAEELE:RSLTFYPAWLTVSEGANATFTCSLSNWSEDLMLNWNRLSPSNQTEKQAAFSNGLSQPVQDARFQIIQLPNRHDFHMNILDTRRNDSGIYLCGAISLHPKAKIEESPGAELVVTERI	11.89197212749235	0.388493956604992	87.94236	0.62477314	27.910378	17.416878
design_36	26	SAEEKRAELLEKAEGARKAAEQLKALGNEIGAAELEKLAEEYEKKAKELA:RSLTFYPAWLTVSEGANATFTCSLSNWSEDLMLNWNRLSPSNQTEKQAAFSNGLSQPVQDARFQIIQLPNRHDFHMNILDTRRNDSGIYLCGAISLHPKAKIEESPGAELVVTERI	6.501860490971922	0.5099744413781	90.545555	0.62390274	27.70769	19.583216
design_36	27	KKEEEAKELEEKAKGAEEAAEQLLKLGNQIGAQELKKLAEEYKKKAEELK:RSLTFYPAWLTVSEGANATFTCSLSNWSEDLMLNWNRLSPSNQTEKQAAFSNGLSQPVQDARFQIIQLPNRHDFHMNILDTRRNDSGIYLCGAISLHPKAKIEESPGAELVVTERI	1.2924401357984296	0.9377444107630033	88.79447	0.6372403	24.281374	13.245517
design_36	28	EREKKAKELLELAKGAEEAAKKAEELGNSITAADLKKKAEEAKKKAEELK:RSLTFYPAWLTVSEGANATFTCSLSNWSEDLMLNWNRLSPSNQTEKQAAFSNGLSQPVQDARFQIIQLPNRHDFHMNILDTRRNDSGIYLCGAISLHPKAKIEESPGAELVVTERI	12.277527621253675	0.4028663074790701	87.581245	0.62537426	27.724808	16.850376
design_36	29	EREKEAKELLEKAKGALEAAELAKKRGDKITAEELEKLAEEYLAKAEELK:RSLTFYPAWLTVSEGANATFTCSLSNWSEDLMLNWNRLSPSNQTEKQAAFSNGLSQPVQDARFQIIQLPNRHDFHMNILDTRRNDSGIYLCGAISLHPKAKIEESPGAELVVTERI	11.905072052631953	0.2978568369153592	87.92851	0.62313795	28.028976	19.235447
design_36	30	SKEEEKKKLLEKAKGAEEASKKAKELGNEITAKELEELAKKYKEKAKELA:RSLTFYPAWLTVSEGANATFTCSLSNWSEDLMLNWNRLSPSNQTEKQAAFSNGLSQPVQDARFQIIQLPNRHDFHMNILDTRRNDSGIYLCGAISLHPKAKIEESPGAELVVTERI	11.091010432536091	0.2710706255748216	90.98706	0.6266985	27.646046	19.744354
design_36	31	EKEKKAKELLELAKGAKEAAEQAKKLGDEITAQELNKLAEEAEAKAKELK:RSLTFYPAWLTVSEGANATFTCSLSNWSEDLMLNWNRLSPSNQTEKQAAFSNGLSQPVQDARFQIIQLPNRHDFHMNILDTRRNDSGIYLCGAISLHPKAKIEESPGAELVVTERI	12.054732143736564	0.3159520030887034	89.446686	0.6251733	27.926447	19.409828
design_37	0	SAAENRQKSLEKLQEEAEKLSEEEEEKEEEEEEEEEEEELKEEEEKEELE:RSLTFYPAWLTVSEGANATFTCSLSNWSEDLMLNWNRLSPSNQTEKQAAFSNGLSQPVQDARFQIIQLPNRHDFHMNILDTRRNDSGIYLCGAISLHPKAKIEESPGAELVVTERI	7.750654913654348	0.4744536604451985	84.39273	0.6320127	26.482294	15.317757
design_37	1	SQAAARAESLAALQKEAEELSKKLEKEEKEREEEERKREEELREELEKEK:RSLTFYPAWLTVSEGANATFTCSLSNWSEDLMLNWNRLSPSNQTEKQAAFSNGLSQPVQDARFQIIQLPNRHDFHMNILDTRRNDSGIYLCGAISLHPKAKIEESPGAELVVTERI	9.803421045519109	0.3111789479839805	89.19498	0.62827027	27.223202	16.575274
design_37	2	SQAENRAASLARLQAEAAEKAAAERAEAEAAAAAAAAAAAEAAAAAAAAA:RSLTFYPAWLTVSEGANATFTCSLSNWSEDLMLNWNRLSPSNQTEKQAAFSNGLSQPVQDARFQIIQLPNRHDFHMNILDTRRNDSGIYLCGAISLHPKAKIEESPGAELVVTERI	18.158501810710455	0.1232737806898063	89.21006	0.624856	26.417845	17.579348
design_37	3	SQEENLKKSLEELQKKAEELSKKLREEEEEKKKKELEEKKKKLEELLKKL:RSLTFYPAWLTVSEGANATFTCSLSNWSEDLMLNWNRLSPSNQTEKQAAFSNGLSQPVQDARFQIIQLPNRHDFHMNILDTRRNDSGIYLCGAISLHPKAKIEESPGAELVVTERI	13.550087487222708	0.22396371028358816	87.533844	0.6288634	27.58216	17.448227
design_37	4	SSLENLKQSLEELQKEAEELSKKLEEEKKKKEEELAKLKEELLLKLLLEK:RSLTFYPAWLTVSEGANATFTCSLSNWSEDLMLNWNRLSPSNQTEKQAAFSNGLSQPVQDARFQIIQLPNRHDFHMNILDTRRNDSGIYLCGAISLHPKAKIEESPGAELVVTERI	11.018595208708339	0.32423608619982924	89.34771	0.6289973	27.284986	17.460018
design_37	5	SAEENRKQSLEKLQEEAKKLSEEEEEEEEEEEEEREEEEEEEEEEEEEKE:RSLTFYPAWLTVSEGANATFTCSLSNWSEDLMLNWNRLSPSNQTEKQAAFSNGLSQPVQDARFQIIQLPNRHDFHMNILDTRRNDSGIYLCGAISLHPKAKIEESPGAELVVTERI	8.86179037688257	0.4053314203368713	85.937294	0.6322074	26.518353	15.404524
design_37	6	SAEKNREESLKKLQEEAAKKSEEERKKKEEEERKKKEEEEKKLEELEKKK:RSLTFYPAWLTVSEGANATFTCSLSNWSEDLMLNWNRLSPSNQTEKQAAFSNGLSQPVQDARFQIIQLPNRHDFHMNILDTRRNDSGIYLCGAISLHPKAKIEESPGAELVVTERI	9.614434340280688	0.33346113767904384	89.14181	0.6315885	27.095951	17.712812
design_37	7	SSLLNREQSLKELEEEAKKLSEELEKKEKEEKKKEEEEKKKLEEEKKKLE:RSLTFYPAWLTVSEGANATFTCSLSNWSEDLMLNWNRLSPSNQTEKQAAFSNGLSQPVQDARFQIIQLPNRHDFHMNILDTRRNDSGIYLCGAISLHPKAKIEESPGAELVVTERI	9.663601734948234	0.35026052415836545	88.26448	0.6303383	27.154718	17.556026
design_37	8	SAAAARAESLAKLQEEAEKKSKESEEKEEKEEEEKEEEEEEEEEELEEEE:RSLTFYPAWLTVSEGANATFTCSLSNWSEDLMLNWNRLSPSNQTEKQAAFSNGLSQPVQDARFQIIQLPNRHDFHMNILDTRRNDSGIYLCGAISLHPKAKIEESPGAELVVTERI	8.146917701633402	0.41940586676060976	80.503555	0.6318404	26.459187	15.765699
design_37	9	SAEENRRKSLEKLQEEAKKKSEEEEEEEKKEREEEEKERKEREEEERELE:RSLTFYPAWLTVSEGANATFTCSLSNWSEDLMLNWNRLSPSNQTEKQAAFSNGLSQPVQDARFQIIQLPNRHDFHMNILDTRRNDSGIYLCGAISLHPKAKIEESPGAELVVTERI	8.567066672224051	0.3906963814012225	91.098015	0.62902665	27.25645	18.05282
design_37	10	SQEENLKESLEKLQKEAEELSEELEKEEEEEEEEEEEEEEEEEEEEEEEE:RSLTFYPAWLTVSEGANATFTCSLSNWSEDLMLNWNRLSPSNQTEKQAAFSNGLSQPVQDARFQIIQLPNRHDFHMNILDTRRNDSGIYLCGAISLHPKAKIEESPGAELVVTERI	9.09759860407262	0.42509784390284616	81.17509	0.63236284	26.363287	13.1489525
design_37	11	SSLENRRKSLEELQKKAEELSRKLREEEEKRRREEEEREERERELLEELE:RSLTFYPAWLTVSEGANATFTCSLSNWSEDLMLNWNRLSPSNQTEKQAAFSNGLSQPVQDARFQIIQLPNRHDFHMNILDTRRNDSGIYLCGAISLHPKAKIEESPGAELVVTERI	11.060304501808488	0.25543843995627835	91.86855	0.62665164	27.384354	16.7742
design_37	12	SQEENLKESLEKLQEEAKKLSEELEKKEKEEEEKRKEEEEKKEKEKKELE:RSLTFYPAWLTVSEGANATFTCSLSNWSEDLMLNWNRLSPSNQTEKQAAFSNGLSQPVQDARFQIIQLPNRHDFHMNILDTRRNDSGIYLCGAISLHPKAKIEESPGAELVVTERI	14.840683059705116	0.1699594899619646	90.84851	0.63024473	27.204565	17.709599
design_37	13	SQAEARAQSLAKLQEEAKKLSEEMEKEEEEEEEEEEEEEKEEEEEEEEEE:RSLTFYPAWLTVSEGANATFTCSLSNWSEDLMLNWNRLSPSNQTEKQAAFSNGLSQPVQDARFQIIQLPNRHDFHMNILDTRRNDSGIYLCGAISLHPKAKIEESPGAELVVTERI	9.037127527720966	0.3656142576673674	83.14578	0.6315727	26.380817	13.70308
design_37	14	SQAENRAKSLAKLQEEAAKLSEELEEKEEEEEEELEEEEERLERELEELL:RSLTFYPAWLTVSEGANATFTCSLSNWSEDLMLNWNRLSPSNQTEKQAAFSNGLSQPVQDARFQIIQLPNRHDFHMNILDTRRNDSGIYLCGAISLHPKAKIEESPGAELVVTERI	10.270787948055432	0.32967388356165495	89.65834	0.62776446	27.033136	16.37978
design_37	15	SQLLNRQKSLEELQKQAAALAEAQEAAEAAAAAAAAAAAALAALAAALAA:RSLTFYPAWLTVSEGANATFTCSLSNWSEDLMLNWNRLSPSNQTEKQAAFSNGLSQPVQDARFQIIQLPNRHDFHMNILDTRRNDSGIYLCGAISLHPKAKIEESPGAELVVTERI	18.48555998187643	0.1254285369541533	85.67774	0.6197435	26.996666	19.911814
design_37	16	SAEKNREESLKKLEEEAKKLSEELRKKEEEEKEKEKKEEEEKKKKEEELK:RSLTFYPAWLTVSEGANATFTCSLSNWSEDLMLNWNRLSPSNQTEKQAAFSNGLSQPVQDARFQIIQLPNRHDFHMNILDTRRNDSGIYLCGAISLHPKAKIEESPGAELVVTERI	9.469975939829581	0.35341855070015854	90.048584	0.6309887	27.0297	17.959461
design_37	17	SQAEARQASLAALQAEAAALSAALAAAEAAAAAALAAALAALAAALAALA:RSLTFYPAWLTVSEGANATFTCSLSNWSEDLMLNWNRLSPSNQTEKQAAFSNGLSQPVQDARFQIIQLPNRHDFHMNILDTRRNDSGIYLCGAISLHPKAKIEESPGAELVVTERI	13.409323471332618	0.16009288429514112	91.050156	0.61771715	27.19556	19.627588
design_37	18	SAAENRRQSLEALAAEAAKRSEEERRREEEEEREEEERREEEEEREREEE:RSLTFYPAWLTVSEGANATFTCSLSNWSEDLMLNWNRLSPSNQTEKQAAFSNGLSQPVQDARFQIIQLPNRHDFHMNILDTRRNDSGIYLCGAISLHPKAKIEESPGAELVVTERI	8.61299647743537	0.35371577677868576	90.717735	0.6288745	27.174173	17.70267
design_37	19	SQAKNREESLKKLQEEAEKLSKELEERERERAEEEAERRRREEEERRRRE:RSLTFYPAWLTVSEGANATFTCSLSNWSEDLMLNWNRLSPSNQTEKQAAFSNGLSQPVQDARFQIIQLPNRHDFHMNILDTRRNDSGIYLCGAISLHPKAKIEESPGAELVVTERI	20.543167696245668	0.11791316251114362	91.23666	0.62947667	27.363045	18.222574
design_37	20	SQLENLQKSLEELQKEAEELSEEEEEKEEEEEEEEEEEEEEEEEEEELER:RSLTFYPAWLTVSEGANATFTCSLSNWSEDLMLNWNRLSPSNQTEKQAAFSNGLSQPVQDARFQIIQLPNRHDFHMNILDTRRNDSGIYLCGAISLHPKAKIEESPGAELVVTERI	11.29485393376903	0.2864759685014308	87.716354	0.6306686	26.694826	14.169394
design_37	21	SQAENLAQSLKKLQEEAEKLSKEEEEEEKEEEEKEREEEEEEEEKEEELE:RSLTFYPAWLTVSEGANATFTCSLSNWSEDLMLNWNRLSPSNQTEKQAAFSNGLSQPVQDARFQIIQLPNRHDFHMNILDTRRNDSGIYLCGAISLHPKAKIEESPGAELVVTERI	8.813404004878768	0.38569866327281377	87.39112	0.63171196	26.625652	15.402413
design_37	22	SQEENLKKSLEELQKEAEEESEEEEEEEEEREEEEEEEEKEEEELEEELE:RSLTFYPAWLTVSEGANATFTCSLSNWSEDLMLNWNRLSPSNQTEKQAAFSNGLSQPVQDARFQIIQLPNRHDFHMNILDTRRNDSGIYLCGAISLHPKAKIEESPGAELVVTERI	11.697712105445182	0.2835873175925675	87.90023	0.6299995	26.801105	15.531788
design_37	23	SQALARQQSLEAAQAEAAALAAAAAAAAAAAAAAAAAAAAALAAAAAAAA:RSLTFYPAWLTVSEGANATFTCSLSNWSEDLMLNWNRLSPSNQTEKQAAFSNGLSQPVQDARFQIIQLPNRHDFHMNILDTRRNDSGIYLCGAISLHPKAKIEESPGAELVVTERI	16.438826955296182	0.1275152274416547	86.10017	0.61235344	26.381552	19.997084
design_37	24	AQAAARAASLAAAAAAAAAASAAAAAAEAAAAAAAAAAAREAAEAARRAA:RSLTFYPAWLTVSEGANATFTCSLSNWSEDLMLNWNRLSPSNQTEKQAAFSNGLSQPVQDARFQIIQLPNRHDFHMNILDTRRNDSGIYLCGAISLHPKAKIEESPGAELVVTERI	19.07785843105577	0.1281839570635582	88.92816	0.6216654	26.18589	18.28465
design_37	25	SSLENREKSLKELQEEAAAKAAADAAAAAAAAAAAAAAAAAAAAAAAAAA:RSLTFYPAWLTVSEGANATFTCSLSNWSEDLMLNWNRLSPSNQTEKQAAFSNGLSQPVQDARFQIIQLPNRHDFHMNILDTRRNDSGIYLCGAISLHPKAKIEESPGAELVVTERI	17.778164324147816	0.14503078581953263	83.6002	0.6112213	26.474667	17.19701
design_37	26	SQEENLKKSLEKLQEEAKKLSEELEKKEEEEEEEREELEEEEEEELREEE:RSLTFYPAWLTVSEGANATFTCSLSNWSEDLMLNWNRLSPSNQTEKQAAFSNGLSQPVQDARFQIIQLPNRHDFHMNILDTRRNDSGIYLCGAISLHPKAKIEESPGAELVVTERI	19.415544252757996	0.1305257834516426	90.96308	0.6284704	27.181547	17.69993
design_37	27	SAAENRAKSLAALQEEAEKLSEELEKEEEEEERRREEEEEREREERERLE:RSLTFYPAWLTVSEGANATFTCSLSNWSEDLMLNWNRLSPSNQTEKQAAFSNGLSQPVQDARFQIIQLPNRHDFHMNILDTRRNDSGIYLCGAISLHPKAKIEESPGAELVVTERI	8.571481928906133	0.3700109009958621	90.18517	0.6286268	27.092878	17.38332
design_37	28	SAAENRAKSLAELEKEAAALSEELRKKEEEEKEKLKKLEEELKKKLEELK:RSLTFYPAWLTVSEGANATFTCSLSNWSEDLMLNWNRLSPSNQTEKQAAFSNGLSQPVQDARFQIIQLPNRHDFHMNILDTRRNDSGIYLCGAISLHPKAKIEESPGAELVVTERI	11.233907743646508	0.27252214082152365	85.97535	0.6290091	27.244387	17.276894
design_37	29	SAAANRQASLAKLQEEAAKLSEEEEEEEEEEEEEEEEEEEEEEEEEEEEE:RSLTFYPAWLTVSEGANATFTCSLSNWSEDLMLNWNRLSPSNQTEKQAAFSNGLSQPVQDARFQIIQLPNRHDFHMNILDTRRNDSGIYLCGAISLHPKAKIEESPGAELVVTERI	5.2403209290535715	0.579099598296914	77.41223	0.633449	25.892193	15.571391
design_37	30	SSAENRAKSLAKLQEEAAKKSKEEEEKRKKEKEEEEKKRKEEEEKEKEEE:RSLTFYPAWLTVSEGANATFTCSLSNWSEDLMLNWNRLSPSNQTEKQAAFSNGLSQPVQDARFQIIQLPNRHDFHMNILDTRRNDSGIYLCGAISLHPKAKIEESPGAELVVTERI	8.787249694029477	0.34745419495290536	88.60273	0.6310234	27.037867	18.293188
design_37	31	SQEEARKESLKKLEEEAKALSEALEKAEAAAAAAAAAAAALAALLEALAR:RSLTFYPAWLTVSEGANATFTCSLSNWSEDLMLNWNRLSPSNQTEKQAAFSNGLSQPVQDARFQIIQLPNRHDFHMNILDTRRNDSGIYLCGAISLHPKAKIEESPGAELVVTERI	15.231125240105216	0.21807594084589024	86.11719	0.62368333	27.216396	17.719238
design_38	0	SLEEKANQEAVDKANEVYSKVYGEKDRETGAKEGAKALDEEIKKKEEELK:RSLTFYPAWLTVSEGANATFTCSLSNWSEDLMLNWNRLSPSNQTEKQAAFSNGLSQPVQDARFQIIQLPNRHDFHMNILDTRRNDSGIYLCGAISLHPKAKIEESPGAELVVTERI	11.335086726340087	0.3012618257901665	70.52068	0.6328746	27.051235	20.062454
design_38	1	SAEEAADQEAVDVANEVYGKVYGATNREEGAKAGAEALGKVVAEKDAELA:RSLTFYPAWLTVSEGANATFTCSLSNWSEDLMLNWNRLSPSNQTEKQAAFSNGLSQPVQDARFQIIQLPNRHDFHMNILDTRRNDSGIYLCGAISLHPKAKIEESPGAELVVTERI	4.971198409102946	0.592258523812594	86.35502	0.6256534	26.82762	15.682632
design_38	2	SAEEEANKEAVDAANAVYSAVYGAKDRETGAKAGAEELDKKVKELEAKLA:RSLTFYPAWLTVSEGANATFTCSLSNWSEDLMLNWNRLSPSNQTEKQAAFSNGLSQPVQDARFQIIQLPNRHDFHMNILDTRRNDSGIYLCGAISLHPKAKIEESPGAELVVTERI	3.784898572017423	0.7668341303392131	61.941452	0.63575673	25.556866	15.7373705
design_38	3	SAEEAANQRAVDAANAVRSATYAATDRATGAAKGAEVLDEKVKEEEAKLA:RSLTFYPAWLTVSEGANATFTCSLSNWSEDLMLNWNRLSPSNQTEKQAAFSNGLSQPVQDARFQIIQLPNRHDFHMNILDTRRNDSGIYLCGAISLHPKAKIEESPGAELVVTERI	13.949553246982045	0.3552192412602312	77.43776	0.6309271	26.188406	16.641994
design_38	4	SAEEAANQEAVDAANAVQSEVYAAEDRETGNKKGAEVLGKVVAEKEAELA:RSLTFYPAWLTVSEGANATFTCSLSNWSEDLMLNWNRLSPSNQTEKQAAFSNGLSQPVQDARFQIIQLPNRHDFHMNILDTRRNDSGIYLCGAISLHPKAKIEESPGAELVVTERI	4.105361954255014	0.745598196518174	60.81686	0.635764	25.144209	16.122822
design_38	5	SAEEQANQEANDAANKVKSEVYAAENRETGNKKGAEELGKVVAEKEAELA:RSLTFYPAWLTVSEGANATFTCSLSNWSEDLMLNWNRLSPSNQTEKQAAFSNGLSQPVQDARFQIIQLPNRHDFHMNILDTRRNDSGIYLCGAISLHPKAKIEESPGAELVVTERI	10.671938698221375	0.3283412881140625	65.98054	0.6328297	27.052876	18.88758
design_38	6	SLEEQAKQEANDIANKVQSQVYAATNREEGAKKGAEALDKEMKKKDEELA:RSLTFYPAWLTVSEGANATFTCSLSNWSEDLMLNWNRLSPSNQTEKQAAFSNGLSQPVQDARFQIIQLPNRHDFHMNILDTRRNDSGIYLCGAISLHPKAKIEESPGAELVVTERI	12.559910323744415	0.5432039356898328	67.43535	0.6316942	27.055655	18.926525
design_38	7	SAEEEANRRAVDAANEVYSKTYAATNREKGAEEGAKVLDEVVKKEEEKLK:RSLTFYPAWLTVSEGANATFTCSLSNWSEDLMLNWNRLSPSNQTEKQAAFSNGLSQPVQDARFQIIQLPNRHDFHMNILDTRRNDSGIYLCGAISLHPKAKIEESPGAELVVTERI	13.434743310283283	0.41501324441070386	65.603165	0.6342705	25.434284	12.953781
design_38	8	SAEEKANKEAVDAANKVYSETYGATDRETGAKKGAEVLDEKVKKKEEELA:RSLTFYPAWLTVSEGANATFTCSLSNWSEDLMLNWNRLSPSNQTEKQAAFSNGLSQPVQDARFQIIQLPNRHDFHMNILDTRRNDSGIYLCGAISLHPKAKIEESPGAELVVTERI	7.564070545647904	0.5536163989437836	67.00182	0.63064915	27.140152	17.446217
design_38	9	TAEEAADQAAVDAANAVKAAVYGATNRETGNAVGAAVLGAVVAAEDARLA:RSLTFYPAWLTVSEGANATFTCSLSNWSEDLMLNWNRLSPSNQTEKQAAFSNGLSQPVQDARFQIIQLPNRHDFHMNILDTRRNDSGIYLCGAISLHPKAKIEESPGAELVVTERI	15.330719652544536	0.19042021646442392	72.18216	0.62610346	26.628387	20.10201
design_38	10	SAEEAANQAAVDAANAAQAQTYAATDRETGAAVGAAVLGAVVAAQEALLA:RSLTFYPAWLTVSEGANATFTCSLSNWSEDLMLNWNRLSPSNQTEKQAAFSNGLSQPVQDARFQIIQLPNRHDFHMNILDTRRNDSGIYLCGAISLHPKAKIEESPGAELVVTERI	12.7534373615232	0.3906467104046427	65.44612	0.6279669	26.661219	17.893976
design_38	11	SAQQAADQEAVDAANKVYSETYAATNREEGAKKGAEVLGKKVKEADAKLA:RSLTFYPAWLTVSEGANATFTCSLSNWSEDLMLNWNRLSPSNQTEKQAAFSNGLSQPVQDARFQIIQLPNRHDFHMNILDTRRNDSGIYLCGAISLHPKAKIEESPGAELVVTERI	13.47742775701465	0.39581608472350005	65.646065	0.63660836	25.168837	12.934128
design_38	12	SKEEEANKEAVDAANKKRSEVYAAEDRKTGAEKGAEVLDEKVKELEKELK:RSLTFYPAWLTVSEGANATFTCSLSNWSEDLMLNWNRLSPSNQTEKQAAFSNGLSQPVQDARFQIIQLPNRHDFHMNILDTRRNDSGIYLCGAISLHPKAKIEESPGAELVVTERI	13.636726632365951	0.4153054203235909	71.43411	0.6319531	26.758211	17.225365
design_38	13	SAEQAANQAAVDAANAVRAAVYAATDRATGNAAGAAALGAVVAAADAALA:RSLTFYPAWLTVSEGANATFTCSLSNWSEDLMLNWNRLSPSNQTEKQAAFSNGLSQPVQDARFQIIQLPNRHDFHMNILDTRRNDSGIYLCGAISLHPKAKIEESPGAELVVTERI	16.470422006508553	0.14366611696126497	69.66198	0.6251898	27.283978	17.905418
design_38	14	SAEQAANQAAVDAANATRSATYAATDRATGAAAGAATLGAVIAAADAALA:RSLTFYPAWLTVSEGANATFTCSLSNWSEDLMLNWNRLSPSNQTEKQAAFSNGLSQPVQDARFQIIQLPNRHDFHMNILDTRRNDSGIYLCGAISLHPKAKIEESPGAELVVTERI	16.00609193015199	0.25013104646576	79.91697	0.62612224	25.837673	9.004452
design_38	15	SAKEAADQAAVDAANAVKSATYAATDRETGAKKGAEVLDEKVKAEEEKLK:RSLTFYPAWLTVSEGANATFTCSLSNWSEDLMLNWNRLSPSNQTEKQAAFSNGLSQPVQDARFQIIQLPNRHDFHMNILDTRRNDSGIYLCGAISLHPKAKIEESPGAELVVTERI	12.708149489380435	0.5018736370457109	72.99053	0.6327251	26.062752	17.624584
design_38	16	SAEEAANQEAVDAANKVYSEVYGAEDRETGAKKGAEELGKVVAEKDAKLA:RSLTFYPAWLTVSEGANATFTCSLSNWSEDLMLNWNRLSPSNQTEKQAAFSNGLSQPVQDARFQIIQLPNRHDFHMNILDTRRNDSGIYLCGAISLHPKAKIEESPGAELVVTERI	3.9953925066246097	0.7216526477380352	67.28498	0.6294222	26.766035	18.592726
design_38	17	SAEEAARQAAVDAANAKYSEVYAAENRETGAEEGAKVLGAVMAAADAALA:RSLTFYPAWLTVSEGANATFTCSLSNWSEDLMLNWNRLSPSNQTEKQAAFSNGLSQPVQDARFQIIQLPNRHDFHMNILDTRRNDSGIYLCGAISLHPKAKIEESPGAELVVTERI	11.447865487500358	0.3186449543861388	69.25715	0.6268917	27.026402	19.380793
design_38	18	SAEEAANQAAVDAANAVQSKVYAEKDRETGLKEGAKVLDEKIKAEDAKLA:RSLTFYPAWLTVSEGANATFTCSLSNWSEDLMLNWNRLSPSNQTEKQAAFSNGLSQPVQDARFQIIQLPNRHDFHMNILDTRRNDSGIYLCGAISLHPKAKIEESPGAELVVTERI	13.124480327338588	0.4178620694105902	74.74993	0.6412498	23.807684	13.463312
design_38	19	SAQEKADQESVDAANEVYSKVYGATDRKTGAEEGAKKLDELVKKKEAELA:RSLTFYPAWLTVSEGANATFTCSLSNWSEDLMLNWNRLSPSNQTEKQAAFSNGLSQPVQDARFQIIQLPNRHDFHMNILDTRRNDSGIYLCGAISLHPKAKIEESPGAELVVTERI	2.6215313900569366	0.8222116454663586	76.43205	0.6571818	20.981987	9.46511
design_38	20	SALEKANQEANDAANEVKSKVYAEEDRETGAKKGAEVLQKKIEEELAKLA:RSLTFYPAWLTVSEGANATFTCSLSNWSEDLMLNWNRLSPSNQTEKQAAFSNGLSQPVQDARFQIIQLPNRHDFHMNILDTRRNDSGIYLCGAISLHPKAKIEESPGAELVVTERI	13.301701198780213	0.48944643145340594	68.89658	0.6311869	26.897758	17.926281
design_38	21	SAEEEANKEAVEAANKVYSETYAAEDRETGAKKGAEELDKVIKEKEEELK:RSLTFYPAWLTVSEGANATFTCSLSNWSEDLMLNWNRLSPSNQTEKQAAFSNGLSQPVQDARFQIIQLPNRHDFHMNILDTRRNDSGIYLCGAISLHPKAKIEESPGAELVVTERI	2.818514814963151	0.7923046573356713	68.674805	0.63305616	25.633848	16.892807
design_38	22	SLEEQANQEAVDLANAVHSQTYAATDRETGAKKGAEALDKKVKEAEAKLA:RSLTFYPAWLTVSEGANATFTCSLSNWSEDLMLNWNRLSPSNQTEKQAAFSNGLSQPVQDARFQIIQLPNRHDFHMNILDTRRNDSGIYLCGAISLHPKAKIEESPGAELVVTERI	4.543013810524887	0.6717457190648755	63.082558	0.634298	25.82339	16.962376
design_38	23	SAEEEADQEAVDVANEVQSIVYGLTNRETGAEVGAKALQEVVEKKEKELA:RSLTFYPAWLTVSEGANATFTCSLSNWSEDLMLNWNRLSPSNQTEKQAAFSNGLSQPVQDARFQIIQLPNRHDFHMNILDTRRNDSGIYLCGAISLHPKAKIEESPGAELVVTERI	7.740937622509887	0.44011005291527777	67.845184	0.63144076	26.895504	17.897432
design_38	24	SAEEKANEEANKAANEVKSKVYGETNREEGNKKGAEVLGKVIKEKEEELK:RSLTFYPAWLTVSEGANATFTCSLSNWSEDLMLNWNRLSPSNQTEKQAAFSNGLSQPVQDARFQIIQLPNRHDFHMNILDTRRNDSGIYLCGAISLHPKAKIEESPGAELVVTERI	10.101368141814556	0.31452981648688494	71.02961	0.63269717	26.942673	19.191729
design_38	25	SAEEEANKEAVEEANKVYSEVYAAENREKGKEKGAEKLEEVIKEKEKELA:RSLTFYPAWLTVSEGANATFTCSLSNWSEDLMLNWNRLSPSNQTEKQAAFSNGLSQPVQDARFQIIQLPNRHDFHMNILDTRRNDSGIYLCGAISLHPKAKIEESPGAELVVTERI	12.838509510495621	0.46954740527846484	59.60204	0.6364815	25.583735	16.21859
design_38	26	SAEAAADQAAVDTANAVYSAVYAATNRAAGAAAGAAALGATVAALDAAAA:RSLTFYPAWLTVSEGANATFTCSLSNWSEDLMLNWNRLSPSNQTEKQAAFSNGLSQPVQDARFQIIQLPNRHDFHMNILDTRRNDSGIYLCGAISLHPKAKIEESPGAELVVTERI	8.604731147172373	0.364538186384618	70.155495	0.6231728	27.227833	19.951195
design_38	27	SKEEEADQEANDVAQEVQSKVYAETNREKGNEEGAKALEEVVKEKEEELK:RSLTFYPAWLTVSEGANATFTCSLSNWSEDLMLNWNRLSPSNQTEKQAAFSNGLSQPVQDARFQIIQLPNRHDFHMNILDTRRNDSGIYLCGAISLHPKAKIEESPGAELVVTERI	7.982378752924564	0.40871392486362196	67.566124	0.6336806	26.63114	17.442568
design_38	28	SLEEEANRRANDAALAVQSEVYGATNREQGAKEGAKVLQEKIEEEEKKLA:RSLTFYPAWLTVSEGANATFTCSLSNWSEDLMLNWNRLSPSNQTEKQAAFSNGLSQPVQDARFQIIQLPNRHDFHMNILDTRRNDSGIYLCGAISLHPKAKIEESPGAELVVTERI	13.281612905436658	0.43092672518704567	72.21756	0.63035595	26.644238	18.490303
design_38	29	SALEEANKEANDIANEVYSKVYAATNRETGAEEGAKALEEKVKELEKELA:RSLTFYPAWLTVSEGANATFTCSLSNWSEDLMLNWNRLSPSNQTEKQAAFSNGLSQPVQDARFQIIQLPNRHDFHMNILDTRRNDSGIYLCGAISLHPKAKIEESPGAELVVTERI	12.252300171619577	0.27176381287973056	70.09476	0.6330309	26.903986	19.005018
design_38	30	SAEEQANQEAVDAANAKYSEVYAKEDRETGAKVGAEVLDKVVKQKEAELA:RSLTFYPAWLTVSEGANATFTCSLSNWSEDLMLNWNRLSPSNQTEKQAAFSNGLSQPVQDARFQIIQLPNRHDFHMNILDTRRNDSGIYLCGAISLHPKAKIEESPGAELVVTERI	11.852951057954552	0.3161145325524572	69.01043	0.62992346	27.019073	20.353909
design_38	31	SKEEEANKEAVEKANEVKSKVYGEEDRETGNKKGAEELEKVMKEKDEELK:RSLTFYPAWLTVSEGANATFTCSLSNWSEDLMLNWNRLSPSNQTEKQAAFSNGLSQPVQDARFQIIQLPNRHDFHMNILDTRRNDSGIYLCGAISLHPKAKIEESPGAELVVTERI	10.734514911659353	0.31203760463390856	64.61492	0.63212156	27.368141	20.336552
design_39	0	SLAAELARRARLAAATAAAAAAAAERTAELEEEEEEREREEEEEEEEERE:RSLTFYPAWLTVSEGANATFTCSLSNWSEDLMLNWNRLSPSNQTEKQAAFSNGLSQPVQDARFQIIQLPNRHDFHMNILDTRRNDSGIYLCGAISLHPKAKIEESPGAELVVTERI	4.563519042715996	0.6482064435823212	88.64727	0.62837344	26.05528	16.260597
design_39	1	SLAELLARQARLAEATAAAKARAEKLTKELEEEDEEEEREEEELEEELEK:RSLTFYPAWLTVSEGANATFTCSLSNWSEDLMLNWNRLSPSNQTEKQAAFSNGLSQPVQDARFQIIQLPNRHDFHMNILDTRRNDSGIYLCGAISLHPKAKIEESPGAELVVTERI	8.147562834806596	0.42635849707342066	88.780815	0.6263021	26.81525	17.919792
design_39	2	SAAELAARRARLAAATAAAKERAEKLTKELEEKEKKELEEKKEKELEEKK:RSLTFYPAWLTVSEGANATFTCSLSNWSEDLMLNWNRLSPSNQTEKQAAFSNGLSQPVQDARFQIIQLPNRHDFHMNILDTRRNDSGIYLCGAISLHPKAKIEESPGAELVVTERI	4.49629480082581	0.6013853723258764	86.70637	0.6276275	26.679386	16.490986
design_39	3	SLEELLARKLRLEEATKKAKERAEKTTKELEEKEEEEKRLEEELRKKLEE:RSLTFYPAWLTVSEGANATFTCSLSNWSEDLMLNWNRLSPSNQTEKQAAFSNGLSQPVQDARFQIIQLPNRHDFHMNILDTRRNDSGIYLCGAISLHPKAKIEESPGAELVVTERI	10.070555331157472	0.3502674831097464	83.59702	0.6279456	27.240482	18.609606
design_39	4	SLAELLARLARLAEATAAARQRAEQLTRELEERDEEEEEEEEEEEREEEE:RSLTFYPAWLTVSEGANATFTCSLSNWSEDLMLNWNRLSPSNQTEKQAAFSNGLSQPVQDARFQIIQLPNRHDFHMNILDTRRNDSGIYLCGAISLHPKAKIEESPGAELVVTERI	7.846183490513189	0.41277519481104163	89.57804	0.6289036	26.598274	16.33999
design_39	5	SLAELLARQQRLAEATAAAQERAEKLTAELEALDKKKKEEELKKLLEELK:RSLTFYPAWLTVSEGANATFTCSLSNWSEDLMLNWNRLSPSNQTEKQAAFSNGLSQPVQDARFQIIQLPNRHDFHMNILDTRRNDSGIYLCGAISLHPKAKIEESPGAELVVTERI	9.402658135879475	0.36529829589830226	82.15617	0.62731284	27.159939	16.927628
design_39	6	SLAEALARAARLAEATAAAAARAAATTAALEAADAAAAAAAAAAEEALAA:RSLTFYPAWLTVSEGANATFTCSLSNWSEDLMLNWNRLSPSNQTEKQAAFSNGLSQPVQDARFQIIQLPNRHDFHMNILDTRRNDSGIYLCGAISLHPKAKIEESPGAELVVTERI	8.629074412238214	0.3665468321864807	91.29929	0.6232921	26.58457	15.694704
design_39	7	SAAELAARRARLAEATAAAKARAEQLTAELQAAEEAAKKAAEELLKKLEE:RSLTFYPAWLTVSEGANATFTCSLSNWSEDLMLNWNRLSPSNQTEKQAAFSNGLSQPVQDARFQIIQLPNRHDFHMNILDTRRNDSGIYLCGAISLHPKAKIEESPGAELVVTERI	9.716064132598417	0.35573413824776257	88.55148	0.62648314	26.996946	17.579754
design_39	8	SAAALAARQARLAEATAAAQAAAAAQTAALAAADAAARAAAAAAALEEAA:RSLTFYPAWLTVSEGANATFTCSLSNWSEDLMLNWNRLSPSNQTEKQAAFSNGLSQPVQDARFQIIQLPNRHDFHMNILDTRRNDSGIYLCGAISLHPKAKIEESPGAELVVTERI	13.492230069672704	0.1521682907708031	90.61984	0.6223749	26.610632	18.739893
design_39	9	SLAELLARQARLAEATAAAQQRAAETTAALAAAQEAAEAAARALAELAAE:RSLTFYPAWLTVSEGANATFTCSLSNWSEDLMLNWNRLSPSNQTEKQAAFSNGLSQPVQDARFQIIQLPNRHDFHMNILDTRRNDSGIYLCGAISLHPKAKIEESPGAELVVTERI	9.980281004398792	0.28526832183595535	90.09966	0.6269096	26.546606	16.985973
design_39	10	SLEELLARQARLAAATAAAAAQAAATTAALAAADAAARAAAAAAAAAALA:RSLTFYPAWLTVSEGANATFTCSLSNWSEDLMLNWNRLSPSNQTEKQAAFSNGLSQPVQDARFQIIQLPNRHDFHMNILDTRRNDSGIYLCGAISLHPKAKIEESPGAELVVTERI	19.315041453217773	0.0960228758349257	91.19379	0.6202804	26.616697	18.367723
design_39	11	SAAEAAARAARLAAATAAARERAARLTAELEAAEEAAEEERRREEEERRR:RSLTFYPAWLTVSEGANATFTCSLSNWSEDLMLNWNRLSPSNQTEKQAAFSNGLSQPVQDARFQIIQLPNRHDFHMNILDTRRNDSGIYLCGAISLHPKAKIEESPGAELVVTERI	9.080972555710462	0.33733159383891126	91.52602	0.62894857	26.681248	15.497223
design_39	12	SLAELLARQQRLAEATAAAKKRAEELTAALAAADEAARRALEELLRALAE:RSLTFYPAWLTVSEGANATFTCSLSNWSEDLMLNWNRLSPSNQTEKQAAFSNGLSQPVQDARFQIIQLPNRHDFHMNILDTRRNDSGIYLCGAISLHPKAKIEESPGAELVVTERI	11.303534094734449	0.23792009709778975	92.3177	0.6267657	26.975985	16.580528
design_39	13	SAAAAAARAARLAEATAAAAARAAAETAALAAAEAAALAAALAEAAERLA:RSLTFYPAWLTVSEGANATFTCSLSNWSEDLMLNWNRLSPSNQTEKQAAFSNGLSQPVQDARFQIIQLPNRHDFHMNILDTRRNDSGIYLCGAISLHPKAKIEESPGAELVVTERI	10.01978077927892	0.2765154365336884	91.52226	0.6231183	26.740652	18.329662
design_39	14	SLAELLARAARLAEATAAAAARAAETTAALAAADAEAREAAARLAEELAR:RSLTFYPAWLTVSEGANATFTCSLSNWSEDLMLNWNRLSPSNQTEKQAAFSNGLSQPVQDARFQIIQLPNRHDFHMNILDTRRNDSGIYLCGAISLHPKAKIEESPGAELVVTERI	11.035441036695095	0.23818074399545605	92.34246	0.62576646	26.715448	17.682495
design_39	15	SLAELLARLARLAAATAAAAAAAAAATAALEAAQAAALAAAAAALAAAAE:RSLTFYPAWLTVSEGANATFTCSLSNWSEDLMLNWNRLSPSNQTEKQAAFSNGLSQPVQDARFQIIQLPNRHDFHMNILDTRRNDSGIYLCGAISLHPKAKIEESPGAELVVTERI	12.001315155346973	0.18872970829467575	90.01138	0.6164341	26.725155	17.643269
design_39	16	SLAELLARQQRLAEATAAAQQRAAEQTAALEAADAAAAAAAAEEAARRLA:RSLTFYPAWLTVSEGANATFTCSLSNWSEDLMLNWNRLSPSNQTEKQAAFSNGLSQPVQDARFQIIQLPNRHDFHMNILDTRRNDSGIYLCGAISLHPKAKIEESPGAELVVTERI	13.117829533465704	0.15600836301813986	91.12906	0.62714404	26.780796	16.893793
design_39	17	SAAAAAARQARLAAATAAAKQQAEQLTKELEEEEEREEEEEEEEEEEEEE:RSLTFYPAWLTVSEGANATFTCSLSNWSEDLMLNWNRLSPSNQTEKQAAFSNGLSQPVQDARFQIIQLPNRHDFHMNILDTRRNDSGIYLCGAISLHPKAKIEESPGAELVVTERI	1.2603272765841524	0.9397694528038951	78.04631	0.67214346	19.562696	4.3436627
design_39	18	SAAAAAARAARLAAATAAAAARAAATTAALEAAEAAAAAAAKELEEALRR:RSLTFYPAWLTVSEGANATFTCSLSNWSEDLMLNWNRLSPSNQTEKQAAFSNGLSQPVQDARFQIIQLPNRHDFHMNILDTRRNDSGIYLCGAISLHPKAKIEESPGAELVVTERI	7.703696500351653	0.44397427238720094	89.764336	0.62356913	26.562387	19.01704
design_39	19	SLADLLARQARLAAATAAAQARAAAETAALAAAEAAALAAALAAALAELA:RSLTFYPAWLTVSEGANATFTCSLSNWSEDLMLNWNRLSPSNQTEKQAAFSNGLSQPVQDARFQIIQLPNRHDFHMNILDTRRNDSGIYLCGAISLHPKAKIEESPGAELVVTERI	12.521545171220115	0.1780304034011719	91.70599	0.62099975	26.825237	19.64922
design_39	20	SLAELLARQARLAAATEAARKRAAETTAALEAAEAAARAAEAALAEELAR:RSLTFYPAWLTVSEGANATFTCSLSNWSEDLMLNWNRLSPSNQTEKQAAFSNGLSQPVQDARFQIIQLPNRHDFHMNILDTRRNDSGIYLCGAISLHPKAKIEESPGAELVVTERI	12.060149640142399	0.18207994908473135	76.17763	0.6264908	27.072948	18.161348
design_39	21	SAAERAARAARLAEATAAAQARAAELTAALEKKEEEERRREEERREEELR:RSLTFYPAWLTVSEGANATFTCSLSNWSEDLMLNWNRLSPSNQTEKQAAFSNGLSQPVQDARFQIIQLPNRHDFHMNILDTRRNDSGIYLCGAISLHPKAKIEESPGAELVVTERI	10.012130277926373	0.29015553966799734	90.81904	0.6275643	26.881052	14.747896
design_39	22	SLAELLARQQRLAEATAAAKARAERETAELEARYEEELEEEEEEEEEEEE:RSLTFYPAWLTVSEGANATFTCSLSNWSEDLMLNWNRLSPSNQTEKQAAFSNGLSQPVQDARFQIIQLPNRHDFHMNILDTRRNDSGIYLCGAISLHPKAKIEESPGAELVVTERI	8.360464649162447	0.40628760181841556	88.075615	0.6266437	26.730167	17.538982
design_39	23	SAAAAAARAARLAAANAAAAARAAAETAALAAAYAAALEAALAAAAEAAA:RSLTFYPAWLTVSEGANATFTCSLSNWSEDLMLNWNRLSPSNQTEKQAAFSNGLSQPVQDARFQIIQLPNRHDFHMNILDTRRNDSGIYLCGAISLHPKAKIEESPGAELVVTERI	15.327211862670763	0.1498110799499736	91.694305	0.62197465	26.473406	19.327318
design_39	24	SLAELLARQARLAAATAAAQQRAAETTRRLEEEYEREKEEEERKEEEERR:RSLTFYPAWLTVSEGANATFTCSLSNWSEDLMLNWNRLSPSNQTEKQAAFSNGLSQPVQDARFQIIQLPNRHDFHMNILDTRRNDSGIYLCGAISLHPKAKIEESPGAELVVTERI	8.398788010989865	0.39972522055590815	90.544754	0.62875986	26.439041	17.916712
design_39	25	SLAELLARLARLAEATAAAQARAAAQTAALQAAYEAALAEELARRLEELL:RSLTFYPAWLTVSEGANATFTCSLSNWSEDLMLNWNRLSPSNQTEKQAAFSNGLSQPVQDARFQIIQLPNRHDFHMNILDTRRNDSGIYLCGAISLHPKAKIEESPGAELVVTERI	14.316259171297657	0.14470156105812781	92.40002	0.6238461	26.834122	19.23814
design_39	26	SAAALAARAARLAAATAAARAAAERRTAELEERDEREREEEEEREREEEE:RSLTFYPAWLTVSEGANATFTCSLSNWSEDLMLNWNRLSPSNQTEKQAAFSNGLSQPVQDARFQIIQLPNRHDFHMNILDTRRNDSGIYLCGAISLHPKAKIEESPGAELVVTERI	8.015245332778775	0.36388360098807654	90.12943	0.6282275	26.488632	16.424685
design_39	27	SLEELLARQQRLAEATAAAQQRAAETTAALEAADAEARRRAEELRRRLEE:RSLTFYPAWLTVSEGANATFTCSLSNWSEDLMLNWNRLSPSNQTEKQAAFSNGLSQPVQDARFQIIQLPNRHDFHMNILDTRRNDSGIYLCGAISLHPKAKIEESPGAELVVTERI	16.91195356856308	0.1102249431583149	91.06285	0.629716	26.70567	18.660404
design_39	28	SLADLLARLARLAEATAKAKERAEKLTKELEEKEEEEEEKEEEEEEEEEE:RSLTFYPAWLTVSEGANATFTCSLSNWSEDLMLNWNRLSPSNQTEKQAAFSNGLSQPVQDARFQIIQLPNRHDFHMNILDTRRNDSGIYLCGAISLHPKAKIEESPGAELVVTERI	8.312440844803922	0.4173207299163958	84.829216	0.62539685	27.012117	17.40978
design_39	29	SAAAAAARAARLAAATAAARQQAEQRTAELEARDREERERERREREERLR:RSLTFYPAWLTVSEGANATFTCSLSNWSEDLMLNWNRLSPSNQTEKQAAFSNGLSQPVQDARFQIIQLPNRHDFHMNILDTRRNDSGIYLCGAISLHPKAKIEESPGAELVVTERI	13.65923922117712	0.16159889818625855	90.42126	0.63008136	26.69965	17.834318
design_39	30	SAAERAARAARLAAATAAAQARAAETTAALAAADAAAAAAAAAAAAAAAA:RSLTFYPAWLTVSEGANATFTCSLSNWSEDLMLNWNRLSPSNQTEKQAAFSNGLSQPVQDARFQIIQLPNRHDFHMNILDTRRNDSGIYLCGAISLHPKAKIEESPGAELVVTERI	7.152150507270854	0.4631671008134671	89.516365	0.6161392	26.589933	18.255009
design_39	31	SAAELAARAARLAAATAAAAAAAAAATAAATAAYLAALAAAAARAAEELA:RSLTFYPAWLTVSEGANATFTCSLSNWSEDLMLNWNRLSPSNQTEKQAAFSNGLSQPVQDARFQIIQLPNRHDFHMNILDTRRNDSGIYLCGAISLHPKAKIEESPGAELVVTERI	15.671858344799173	0.15384712484692983	91.40972	0.61749446	26.35362	17.792862
design_4	0	SAEQEEAARKAREELAAAFAAAGAAAAAAAAAAALEALAAAALEALAAAA:RSLTFYPAWLTVSEGANATFTCSLSNWSEDLMLNWNRLSPSNQTEKQAAFSNGLSQPVQDARFQIIQLPNRHDFHMNILDTRRNDSGIYLCGAISLHPKAKIEESPGAELVVTERI	10.835275626107402	0.2244488074747494	87.686134	0.6202303	26.711195	18.297642
design_4	1	SAEQLEAAKKNREELAKKFAEEGEERRREEERRREEEERRREEEERRRRE:RSLTFYPAWLTVSEGANATFTCSLSNWSEDLMLNWNRLSPSNQTEKQAAFSNGLSQPVQDARFQIIQLPNRHDFHMNILDTRRNDSGIYLCGAISLHPKAKIEESPGAELVVTERI	21.18223795145255	0.1100559683067977	89.02858	0.6307744	27.262156	17.182926
design_4	2	SAEQEEAARRERERLAEEFRRRGEAERKEEEERRREEEEREREEEEEELE:RSLTFYPAWLTVSEGANATFTCSLSNWSEDLMLNWNRLSPSNQTEKQAAFSNGLSQPVQDARFQIIQLPNRHDFHMNILDTRRNDSGIYLCGAISLHPKAKIEESPGAELVVTERI	9.060671333971225	0.3520715855971598	92.14359	0.6293373	27.217188	17.569895
design_4	3	SLEQQQKAEENRKKLAEEFEAAGAAAAAAAAAAAAAALAAAAAAALAEAL:RSLTFYPAWLTVSEGANATFTCSLSNWSEDLMLNWNRLSPSNQTEKQAAFSNGLSQPVQDARFQIIQLPNRHDFHMNILDTRRNDSGIYLCGAISLHPKAKIEESPGAELVVTERI	17.01516139477666	0.13077028868742602	84.942154	0.6182281	26.645098	19.069134
design_4	4	SAEQEERARENLKKEAEEFEKEGEEKEEEEEEEEEEEEEEEEEEEEEEEE:RSLTFYPAWLTVSEGANATFTCSLSNWSEDLMLNWNRLSPSNQTEKQAAFSNGLSQPVQDARFQIIQLPNRHDFHMNILDTRRNDSGIYLCGAISLHPKAKIEESPGAELVVTERI	9.202766068681925	0.43402191917377225	82.09579	0.63167816	26.65332	15.319178
design_4	5	SAEQAAAAAAARAAEAAAFAAAGAAAAAAAAAAALAAALAAAALAAAAAA:RSLTFYPAWLTVSEGANATFTCSLSNWSEDLMLNWNRLSPSNQTEKQAAFSNGLSQPVQDARFQIIQLPNRHDFHMNILDTRRNDSGIYLCGAISLHPKAKIEESPGAELVVTERI	12.308859853589524	0.17087047831344737	85.94541	0.61135817	26.522554	18.995253
design_4	6	SLEQELAAQKNLEEEAKKFEEEGEKEEEEEEEEEEEEEEKEKLEELEKEE:RSLTFYPAWLTVSEGANATFTCSLSNWSEDLMLNWNRLSPSNQTEKQAAFSNGLSQPVQDARFQIIQLPNRHDFHMNILDTRRNDSGIYLCGAISLHPKAKIEESPGAELVVTERI	9.130807362650293	0.3902917036305665	80.1589	0.6320982	26.91322	16.627995
design_4	7	SAEQEEAARKNREKLAEEFEKEGEELAEEEEEEREEEEEELEEEEEELEE:RSLTFYPAWLTVSEGANATFTCSLSNWSEDLMLNWNRLSPSNQTEKQAAFSNGLSQPVQDARFQIIQLPNRHDFHMNILDTRRNDSGIYLCGAISLHPKAKIEESPGAELVVTERI	8.641989381827573	0.43385094010977276	89.83103	0.62857735	26.976229	17.14383
design_4	8	SAAQAAAAEAARAALAAKFAAEGEEKRKKEEEEEKERKEKEEKEKEEKEK:RSLTFYPAWLTVSEGANATFTCSLSNWSEDLMLNWNRLSPSNQTEKQAAFSNGLSQPVQDARFQIIQLPNRHDFHMNILDTRRNDSGIYLCGAISLHPKAKIEESPGAELVVTERI	6.414560209667556	0.5057904171602202	86.30528	0.62837553	26.707912	16.213846
design_4	9	SAEQEAAAAANLAKRAEEFAAAGEARRREEEERREREEEEEEEEEEELEE:RSLTFYPAWLTVSEGANATFTCSLSNWSEDLMLNWNRLSPSNQTEKQAAFSNGLSQPVQDARFQIIQLPNRHDFHMNILDTRRNDSGIYLCGAISLHPKAKIEESPGAELVVTERI	19.550546417726895	0.12946112882353714	89.21953	0.6278409	26.948954	17.783005
design_4	10	SAEQEEAAKKNLEEKAKKFAEEGEERRRREEEEKRREEEEEEREEEEELE:RSLTFYPAWLTVSEGANATFTCSLSNWSEDLMLNWNRLSPSNQTEKQAAFSNGLSQPVQDARFQIIQLPNRHDFHMNILDTRRNDSGIYLCGAISLHPKAKIEESPGAELVVTERI	20.67074132838803	0.11985839755774902	88.967026	0.6299756	27.27608	17.024284
design_4	11	SEEQEKKAKENLKKKAEEFKKAGEEEREKKKKEEEERKRKEEEEKKEEEE:RSLTFYPAWLTVSEGANATFTCSLSNWSEDLMLNWNRLSPSNQTEKQAAFSNGLSQPVQDARFQIIQLPNRHDFHMNILDTRRNDSGIYLCGAISLHPKAKIEESPGAELVVTERI	14.72167807898113	0.18090253631225847	89.58955	0.63070667	27.297525	17.61185
design_4	12	SEAQRKAAEENLKKEAEKFEKEGEEKRRKEEEEEEEEEEKEEEEEEEEEE:RSLTFYPAWLTVSEGANATFTCSLSNWSEDLMLNWNRLSPSNQTEKQAAFSNGLSQPVQDARFQIIQLPNRHDFHMNILDTRRNDSGIYLCGAISLHPKAKIEESPGAELVVTERI	8.8111764180918	0.4485201810651802	85.565216	0.631281	26.9588	16.25373
design_4	13	SEEQLLAAQKNREELAKKFEEEGKKKEEKKKEEELKKKLEELLKKLEEEK:RSLTFYPAWLTVSEGANATFTCSLSNWSEDLMLNWNRLSPSNQTEKQAAFSNGLSQPVQDARFQIIQLPNRHDFHMNILDTRRNDSGIYLCGAISLHPKAKIEESPGAELVVTERI	9.836968912044316	0.31169934818798567	80.65264	0.6307887	27.585255	18.029593
design_4	14	SAEQEQAAQANRAALAAQFAAAGEAARAAAAAAAAAALAAAAAALAAALA:RSLTFYPAWLTVSEGANATFTCSLSNWSEDLMLNWNRLSPSNQTEKQAAFSNGLSQPVQDARFQIIQLPNRHDFHMNILDTRRNDSGIYLCGAISLHPKAKIEESPGAELVVTERI	18.52848019279794	0.09177072743643605	87.309135	0.6190022	26.28211	18.56105
design_4	15	SEAQLAAAKENLAKEAAAFAAKGAAAAAAAAAAALAAAALAALAAALALA:RSLTFYPAWLTVSEGANATFTCSLSNWSEDLMLNWNRLSPSNQTEKQAAFSNGLSQPVQDARFQIIQLPNRHDFHMNILDTRRNDSGIYLCGAISLHPKAKIEESPGAELVVTERI	11.951356211837007	0.20683605300199082	75.862	0.6151342	26.938963	18.106562
design_4	16	SAEQEEKAKENLEKLAKEFEEEGEKKREEEEEEEEEEEEEEEEEEEEEEE:RSLTFYPAWLTVSEGANATFTCSLSNWSEDLMLNWNRLSPSNQTEKQAAFSNGLSQPVQDARFQIIQLPNRHDFHMNILDTRRNDSGIYLCGAISLHPKAKIEESPGAELVVTERI	9.185808674053806	0.4284444958946081	82.42857	0.6317213	26.592716	16.586044
design_4	17	SAAQEQAAQAALAARAAEFAAAGEEKREAEERERREKEEEERKREEEEKR:RSLTFYPAWLTVSEGANATFTCSLSNWSEDLMLNWNRLSPSNQTEKQAAFSNGLSQPVQDARFQIIQLPNRHDFHMNILDTRRNDSGIYLCGAISLHPKAKIEESPGAELVVTERI	18.974750687450253	0.13537025830817262	85.20167	0.6286435	26.981623	17.886955
design_4	18	SEAQAAAAAAALAARAAEFAAAGEEEREKRKREEEEERKRREEELKELEE:RSLTFYPAWLTVSEGANATFTCSLSNWSEDLMLNWNRLSPSNQTEKQAAFSNGLSQPVQDARFQIIQLPNRHDFHMNILDTRRNDSGIYLCGAISLHPKAKIEESPGAELVVTERI	8.348559759002336	0.3453603345706458	85.992165	0.6255598	27.03827	18.357729
design_4	19	SAAQAAAAAAALAERAAAFAAAGAAAAAAAAAAAAAAAAAAAAELLKALA:RSLTFYPAWLTVSEGANATFTCSLSNWSEDLMLNWNRLSPSNQTEKQAAFSNGLSQPVQDARFQIIQLPNRHDFHMNILDTRRNDSGIYLCGAISLHPKAKIEESPGAELVVTERI	8.598228619262906	0.3710315898107916	86.948746	0.6100878	26.642225	18.557781
design_4	20	SEAQRAAAEAARAAEAAAFEAAGAAKREEEEEEEEEEEEEEEEEEEEEEE:RSLTFYPAWLTVSEGANATFTCSLSNWSEDLMLNWNRLSPSNQTEKQAAFSNGLSQPVQDARFQIIQLPNRHDFHMNILDTRRNDSGIYLCGAISLHPKAKIEESPGAELVVTERI	7.125859214527085	0.47157503291792474	83.55424	0.62977153	26.338099	15.338586
design_4	21	SEEQLAAAAANRAAAAAAFAAAGAAAAAAAAAAAAAAALAALAEALARLA:RSLTFYPAWLTVSEGANATFTCSLSNWSEDLMLNWNRLSPSNQTEKQAAFSNGLSQPVQDARFQIIQLPNRHDFHMNILDTRRNDSGIYLCGAISLHPKAKIEESPGAELVVTERI	9.387702245947251	0.2887626133454725	88.75591	0.61246204	26.665503	18.644302
design_4	22	SEEQLKKAEENLKKLAAEFEAAGAAAAAAAAAEALAALAEALLRRLAELA:RSLTFYPAWLTVSEGANATFTCSLSNWSEDLMLNWNRLSPSNQTEKQAAFSNGLSQPVQDARFQIIQLPNRHDFHMNILDTRRNDSGIYLCGAISLHPKAKIEESPGAELVVTERI	18.31042478185091	0.14884103489434933	68.99565	0.62480974	27.301786	20.500557
design_4	23	SAEQEEAAKKELEKKAEEFKKEGEEKRKKEEEEEEREEEEEEEEEEELEE:RSLTFYPAWLTVSEGANATFTCSLSNWSEDLMLNWNRLSPSNQTEKQAAFSNGLSQPVQDARFQIIQLPNRHDFHMNILDTRRNDSGIYLCGAISLHPKAKIEESPGAELVVTERI	10.216166065968093	0.3952312973878953	86.95982	0.63127476	26.852102	16.46752
design_4	24	SAEQAERAAQALAEEAARFAAEGEEEREEKEEEEEEEEEEEEEEEEEEEE:RSLTFYPAWLTVSEGANATFTCSLSNWSEDLMLNWNRLSPSNQTEKQAAFSNGLSQPVQDARFQIIQLPNRHDFHMNILDTRRNDSGIYLCGAISLHPKAKIEESPGAELVVTERI	8.570362529204626	0.4014793091334069	81.67918	0.62966275	26.57056	14.879036
design_4	25	SAAQAEAAEKNRKLEAERFEREGEERRREEEEEEERREREERERREEEER:RSLTFYPAWLTVSEGANATFTCSLSNWSEDLMLNWNRLSPSNQTEKQAAFSNGLSQPVQDARFQIIQLPNRHDFHMNILDTRRNDSGIYLCGAISLHPKAKIEESPGAELVVTERI	20.642843005568288	0.11469448506962925	91.8723	0.6289532	27.520744	18.137281
design_4	26	SAAQEEAAKKALEEEAKKFAEEGERAREEREREERERREEEERRREEEEA:RSLTFYPAWLTVSEGANATFTCSLSNWSEDLMLNWNRLSPSNQTEKQAAFSNGLSQPVQDARFQIIQLPNRHDFHMNILDTRRNDSGIYLCGAISLHPKAKIEESPGAELVVTERI	20.28382267683622	0.11130132342558001	89.37339	0.6303487	27.446579	17.313606
design_4	27	SAAQEQAAKENLAKKAAEFAAAGAAAAAAAAAAAAAAAAAAAAAAAAAAA:RSLTFYPAWLTVSEGANATFTCSLSNWSEDLMLNWNRLSPSNQTEKQAAFSNGLSQPVQDARFQIIQLPNRHDFHMNILDTRRNDSGIYLCGAISLHPKAKIEESPGAELVVTERI	21.52755559796503	0.10599896419565016	86.284706	0.61109984	26.485472	16.444775
design_4	28	SLEQELAAQKALAERAKAFEAAGAAAAAAAAAAALAAALLAAALALALAA:RSLTFYPAWLTVSEGANATFTCSLSNWSEDLMLNWNRLSPSNQTEKQAAFSNGLSQPVQDARFQIIQLPNRHDFHMNILDTRRNDSGIYLCGAISLHPKAKIEESPGAELVVTERI	8.50382198955405	0.3257938850402229	78.11651	0.6196995	26.721315	17.795084
design_4	29	SEAQRQAAEQARAERAKRFEEEGERRREEEEEEREREELEELERKLKELA:RSLTFYPAWLTVSEGANATFTCSLSNWSEDLMLNWNRLSPSNQTEKQAAFSNGLSQPVQDARFQIIQLPNRHDFHMNILDTRRNDSGIYLCGAISLHPKAKIEESPGAELVVTERI	9.990871855530829	0.31590932528667587	90.436005	0.6292193	27.574614	18.54092
design_4	30	SAEQLKKAEENRKKLAAEFEAAGAAAAAAAAAAAAAAAAAAAAALAAALA:RSLTFYPAWLTVSEGANATFTCSLSNWSEDLMLNWNRLSPSNQTEKQAAFSNGLSQPVQDARFQIIQLPNRHDFHMNILDTRRNDSGIYLCGAISLHPKAKIEESPGAELVVTERI	20.251547305286483	0.12129150125034412	85.06477	0.6134795	26.681396	16.402992
design_4	31	SAEQEEAARRNRERLAEEFEREGEERRREEEERRRREEEERRREEEERRR:RSLTFYPAWLTVSEGANATFTCSLSNWSEDLMLNWNRLSPSNQTEKQAAFSNGLSQPVQDARFQIIQLPNRHDFHMNILDTRRNDSGIYLCGAISLHPKAKIEESPGAELVVTERI	21.905245650423062	0.11138188276289177	92.950516	0.62947357	27.39831	17.881805
design_40	0	AAARAAELAALAAKAKEQRREELEKEVKEREKKEKEEKEEEEEKKREEEE:RSLTFYPAWLTVSEGANATFTCSLSNWSEDLMLNWNRLSPSNQTEKQAAFSNGLSQPVQDARFQIIQLPNRHDFHMNILDTRRNDSGIYLCGAISLHPKAKIEESPGAELVVTERI	7.811421327855604	0.451624893671629	89.04932	0.62840205	26.997255	15.319368
design_40	1	EEERLKKLKELAEKAKKHRSEELAAAVAAAAAAAAAAAAAAAAALEEELR:RSLTFYPAWLTVSEGANATFTCSLSNWSEDLMLNWNRLSPSNQTEKQAAFSNGLSQPVQDARFQIIQLPNRHDFHMNILDTRRNDSGIYLCGAISLHPKAKIEESPGAELVVTERI	14.016710984296443	0.18725312111073641	73.378555	0.62030387	27.497301	19.222324
design_40	2	EEERLKRLEELAKKAKENREKELAEAVAKAKAEEEARREEEEKEEKEREE:RSLTFYPAWLTVSEGANATFTCSLSNWSEDLMLNWNRLSPSNQTEKQAAFSNGLSQPVQDARFQIIQLPNRHDFHMNILDTRRNDSGIYLCGAISLHPKAKIEESPGAELVVTERI	8.929514885717216	0.3830798449444967	88.37634	0.629752	27.120758	17.283802
design_40	3	SAEREEKLKELAKKAKENLKKKLEEEVKKRKEEEEREKEEEEKRKEELEK:RSLTFYPAWLTVSEGANATFTCSLSNWSEDLMLNWNRLSPSNQTEKQAAFSNGLSQPVQDARFQIIQLPNRHDFHMNILDTRRNDSGIYLCGAISLHPKAKIEESPGAELVVTERI	9.43661067905181	0.38973845968299736	91.74995	0.6290349	27.19034	18.610134
design_40	4	SAARAAELAEKAEIAKKHLKEELEKAVKEAEELAKEKAELEEKKEKELLE:RSLTFYPAWLTVSEGANATFTCSLSNWSEDLMLNWNRLSPSNQTEKQAAFSNGLSQPVQDARFQIIQLPNRHDFHMNILDTRRNDSGIYLCGAISLHPKAKIEESPGAELVVTERI	9.031617127770781	0.41914711354727613	86.60348	0.6273428	27.104506	17.393967
design_40	5	EEERLRQLEELARLARQHRSEELAAAVAAAAAAAAEEAARRLAEELERLA:RSLTFYPAWLTVSEGANATFTCSLSNWSEDLMLNWNRLSPSNQTEKQAAFSNGLSQPVQDARFQIIQLPNRHDFHMNILDTRRNDSGIYLCGAISLHPKAKIEESPGAELVVTERI	14.356897316487414	0.25900287008531203	76.67992	0.63005936	27.062006	19.417755
design_40	6	AAARAAELAAKAEKAKENLSKELEKAVEELKKKLEELEKKKLEELKEELE:RSLTFYPAWLTVSEGANATFTCSLSNWSEDLMLNWNRLSPSNQTEKQAAFSNGLSQPVQDARFQIIQLPNRHDFHMNILDTRRNDSGIYLCGAISLHPKAKIEESPGAELVVTERI	9.290309108914748	0.40696371241626045	87.981766	0.6273462	27.246935	19.472424
design_40	7	EAERLARLQALAEKAKAHREAELAAAVAAAEAAAKALAELLEKLRRLLEE:RSLTFYPAWLTVSEGANATFTCSLSNWSEDLMLNWNRLSPSNQTEKQAAFSNGLSQPVQDARFQIIQLPNRHDFHMNILDTRRNDSGIYLCGAISLHPKAKIEESPGAELVVTERI	10.082861092639506	0.3337409437145243	90.15832	0.6246886	26.959663	18.229706
design_40	8	EEEREKRLLELAKKAKENRKKELEELVKALKELLEKLLKELEEKLKELEE:RSLTFYPAWLTVSEGANATFTCSLSNWSEDLMLNWNRLSPSNQTEKQAAFSNGLSQPVQDARFQIIQLPNRHDFHMNILDTRRNDSGIYLCGAISLHPKAKIEESPGAELVVTERI	9.816498138746732	0.3394898028087547	90.227554	0.62797505	27.009226	18.556786
design_40	9	SAARAAQLAALAAQAAAHRREELEREVREREERERKEREEEERERREEEE:RSLTFYPAWLTVSEGANATFTCSLSNWSEDLMLNWNRLSPSNQTEKQAAFSNGLSQPVQDARFQIIQLPNRHDFHMNILDTRRNDSGIYLCGAISLHPKAKIEESPGAELVVTERI	19.450875341740737	0.13519420766659432	92.36026	0.62933254	26.814325	16.436266
design_40	10	EEERLKELEELAKKAKENLSKELAAAVAAAEAAAAAAAALEAALREKEAE:RSLTFYPAWLTVSEGANATFTCSLSNWSEDLMLNWNRLSPSNQTEKQAAFSNGLSQPVQDARFQIIQLPNRHDFHMNILDTRRNDSGIYLCGAISLHPKAKIEESPGAELVVTERI	20.563787037792956	0.12704312201886475	86.817856	0.6271337	26.955875	17.250519
design_40	11	SSARLAELEEKAKIAKENLKKELEAAVAAAAAAAAAAAEALAAAAAAAAA:RSLTFYPAWLTVSEGANATFTCSLSNWSEDLMLNWNRLSPSNQTEKQAAFSNGLSQPVQDARFQIIQLPNRHDFHMNILDTRRNDSGIYLCGAISLHPKAKIEESPGAELVVTERI	14.53528859552576	0.16216011266571287	86.70778	0.6175237	27.050453	18.535452
design_40	12	SSARAEELKKLAEKAKKNREEELKKEVEERKKKEEEEKKKKEEELKEKLK:RSLTFYPAWLTVSEGANATFTCSLSNWSEDLMLNWNRLSPSNQTEKQAAFSNGLSQPVQDARFQIIQLPNRHDFHMNILDTRRNDSGIYLCGAISLHPKAKIEESPGAELVVTERI	9.35146338919766	0.4199970612587132	90.13949	0.6287452	27.244936	17.510792
design_40	13	SLERELELLRKAEEAKKHLEEELEKEVEEEEKEEEEEEEEEEEEEEEEEE:RSLTFYPAWLTVSEGANATFTCSLSNWSEDLMLNWNRLSPSNQTEKQAAFSNGLSQPVQDARFQIIQLPNRHDFHMNILDTRRNDSGIYLCGAISLHPKAKIEESPGAELVVTERI	8.192783502662378	0.4699224570843197	83.86138	0.6300962	26.920006	17.686777
design_40	14	EEERRKRLEELAKIAKENLSAELAAAVAAAAAAAAAAAAALAALAEALAA:RSLTFYPAWLTVSEGANATFTCSLSNWSEDLMLNWNRLSPSNQTEKQAAFSNGLSQPVQDARFQIIQLPNRHDFHMNILDTRRNDSGIYLCGAISLHPKAKIEESPGAELVVTERI	14.144926816950813	0.15122502758679748	76.17598	0.6194055	26.99204	16.967121
design_40	15	SAARAAALAAAAEKAKAQLEKELKEAVEKAEKLKKELEELLKELEEKLKR:RSLTFYPAWLTVSEGANATFTCSLSNWSEDLMLNWNRLSPSNQTEKQAAFSNGLSQPVQDARFQIIQLPNRHDFHMNILDTRRNDSGIYLCGAISLHPKAKIEESPGAELVVTERI	10.21222899600887	0.3604880378609904	90.145424	0.6268343	27.183659	18.635721
design_40	16	SSARAAKLAELAKKAKENREKELKKKVEELKKKEEEEKEKKKKEEEEKEK:RSLTFYPAWLTVSEGANATFTCSLSNWSEDLMLNWNRLSPSNQTEKQAAFSNGLSQPVQDARFQIIQLPNRHDFHMNILDTRRNDSGIYLCGAISLHPKAKIEESPGAELVVTERI	8.131521436530477	0.47711343560985725	88.80721	0.6289499	27.036789	15.645913
design_40	17	SSARLAELEAKAKKAKENRKKELEEEVKKAEEEKKKKEEEELKELEEKLK:RSLTFYPAWLTVSEGANATFTCSLSNWSEDLMLNWNRLSPSNQTEKQAAFSNGLSQPVQDARFQIIQLPNRHDFHMNILDTRRNDSGIYLCGAISLHPKAKIEESPGAELVVTERI	9.988968137632275	0.36043948301631584	88.7583	0.6278374	27.359856	18.396944
design_40	18	SAARAAELAAKAALAKKHLEEELRKAVEEAERLRREEEERREKELRELEE:RSLTFYPAWLTVSEGANATFTCSLSNWSEDLMLNWNRLSPSNQTEKQAAFSNGLSQPVQDARFQIIQLPNRHDFHMNILDTRRNDSGIYLCGAISLHPKAKIEESPGAELVVTERI	9.554864481496319	0.32947448802717333	90.57178	0.6280549	27.198921	15.93249
design_40	19	SLARLKELEEKAKIAKENLEKELKEEVEKRKEEEERKEEEERRKEEEEEE:RSLTFYPAWLTVSEGANATFTCSLSNWSEDLMLNWNRLSPSNQTEKQAAFSNGLSQPVQDARFQIIQLPNRHDFHMNILDTRRNDSGIYLCGAISLHPKAKIEESPGAELVVTERI	9.010995352089163	0.4242936464043156	90.59504	0.628585	27.357862	17.758362
design_40	20	AAARAAELAAKAAKAKEQLSKELAEEVAKREAEEREREEEERRREEEERR:RSLTFYPAWLTVSEGANATFTCSLSNWSEDLMLNWNRLSPSNQTEKQAAFSNGLSQPVQDARFQIIQLPNRHDFHMNILDTRRNDSGIYLCGAISLHPKAKIEESPGAELVVTERI	9.189708092335385	0.3856021997009412	89.72044	0.6283656	27.058554	16.373705
design_40	21	EAARLAELQALAEKAKKQREEELKKEVEERKKKEEEEREKEELEEKKEEE:RSLTFYPAWLTVSEGANATFTCSLSNWSEDLMLNWNRLSPSNQTEKQAAFSNGLSQPVQDARFQIIQLPNRHDFHMNILDTRRNDSGIYLCGAISLHPKAKIEESPGAELVVTERI	8.515606207545293	0.4457230232368061	89.14457	0.6274833	27.242361	17.758991
design_40	22	EEERRKLLEELAKKAKENLEKELEKEVEERRREEEERERREREERERRER:RSLTFYPAWLTVSEGANATFTCSLSNWSEDLMLNWNRLSPSNQTEKQAAFSNGLSQPVQDARFQIIQLPNRHDFHMNILDTRRNDSGIYLCGAISLHPKAKIEESPGAELVVTERI	17.12768176886895	0.129562424190184	93.035255	0.6291322	27.29755	16.949327
design_40	23	SLEEEKKRLELAEKAKENLKKELEEKVKERKKKEEEEKEKKELEEKKKLE:RSLTFYPAWLTVSEGANATFTCSLSNWSEDLMLNWNRLSPSNQTEKQAAFSNGLSQPVQDARFQIIQLPNRHDFHMNILDTRRNDSGIYLCGAISLHPKAKIEESPGAELVVTERI	9.140263734024002	0.40921611134516434	90.754196	0.63037705	27.022497	15.958868
design_40	24	EKERLEELKEKAKKAKENLEKELEEEVKEREKKEEEERKRKEELEKKLKE:RSLTFYPAWLTVSEGANATFTCSLSNWSEDLMLNWNRLSPSNQTEKQAAFSNGLSQPVQDARFQIIQLPNRHDFHMNILDTRRNDSGIYLCGAISLHPKAKIEESPGAELVVTERI	9.539041740902032	0.36765685440152973	92.16382	0.6288189	27.32367	17.884064
design_40	25	AAARAAELAALAAKAKENLEKELEEEVEKRKKEEEERRKLEEELEKKLKE:RSLTFYPAWLTVSEGANATFTCSLSNWSEDLMLNWNRLSPSNQTEKQAAFSNGLSQPVQDARFQIIQLPNRHDFHMNILDTRRNDSGIYLCGAISLHPKAKIEESPGAELVVTERI	8.981820930366293	0.4100010074590919	89.38407	0.6272054	27.109623	17.71534
design_40	26	SAAAAAQRQALAEKAKAQLSEELEKAVKEAEEKKKELEELLKKLLEELLK:RSLTFYPAWLTVSEGANATFTCSLSNWSEDLMLNWNRLSPSNQTEKQAAFSNGLSQPVQDARFQIIQLPNRHDFHMNILDTRRNDSGIYLCGAISLHPKAKIEESPGAELVVTERI	10.513030584335898	0.35623996249577283	88.668594	0.62908876	27.000895	17.899803
design_40	27	SAARAAALAAAAAKAKAQREAELAAAVEKAAALLAELAAKLEELLEKLRR:RSLTFYPAWLTVSEGANATFTCSLSNWSEDLMLNWNRLSPSNQTEKQAAFSNGLSQPVQDARFQIIQLPNRHDFHMNILDTRRNDSGIYLCGAISLHPKAKIEESPGAELVVTERI	10.699419710690158	0.3113570743115382	90.37615	0.6242371	26.971897	18.416796
design_40	28	SAARAAQLAALAEKAKENRSKELAAAVAAAEALKKALEELLEKLEKLLKE:RSLTFYPAWLTVSEGANATFTCSLSNWSEDLMLNWNRLSPSNQTEKQAAFSNGLSQPVQDARFQIIQLPNRHDFHMNILDTRRNDSGIYLCGAISLHPKAKIEESPGAELVVTERI	10.897116045959633	0.33358016228004495	82.14454	0.62778616	26.847355	18.927618
design_40	29	EEERRQRLLELAKKAEENLKKELEEEVEEEEEEEEEEEEEEEERRREEEE:RSLTFYPAWLTVSEGANATFTCSLSNWSEDLMLNWNRLSPSNQTEKQAAFSNGLSQPVQDARFQIIQLPNRHDFHMNILDTRRNDSGIYLCGAISLHPKAKIEESPGAELVVTERI	9.076534813830037	0.41898107648448996	90.900795	0.62949824	26.843538	17.187155
design_40	30	EEERLKRLEELAKKAKENLSKELEEKVKKLEEEKKKEEEEKLKELEEKLK:RSLTFYPAWLTVSEGANATFTCSLSNWSEDLMLNWNRLSPSNQTEKQAAFSNGLSQPVQDARFQIIQLPNRHDFHMNILDTRRNDSGIYLCGAISLHPKAKIEESPGAELVVTERI	9.934598098899691	0.3674218517338501	89.979706	0.63017654	27.109838	18.293272
design_40	31	SEERLKELEELAKKAKENLSKELAKAVAAALAAAAAAAAEAAELLAALAE:RSLTFYPAWLTVSEGANATFTCSLSNWSEDLMLNWNRLSPSNQTEKQAAFSNGLSQPVQDARFQIIQLPNRHDFHMNILDTRRNDSGIYLCGAISLHPKAKIEESPGAELVVTERI	10.304342958355218	0.2751838137779872	75.82754	0.6235972	27.517176	19.830872
design_41	0	MTLEEAAEKIKEISEEAEKKAAEATPEEAEKIKKEAREKSLAILQEAAAS:RSLTFYPAWLTVSEGANATFTCSLSNWSEDLMLNWNRLSPSNQTEKQAAFSNGLSQPVQDARFQIIQLPNRHDFHMNILDTRRNDSGIYLCGAISLHPKAKIEESPGAELVVTERI	14.093563434148058	0.30792953858642136	90.11447	0.6244211	27.604599	17.811768
design_41	1	MTLEEAAKKIAEISEKAEALAAKSTPEEAKEIKAKALEEQKAILQEAAAS:RSLTFYPAWLTVSEGANATFTCSLSNWSEDLMLNWNRLSPSNQTEKQAAFSNGLSQPVQDARFQIIQLPNRHDFHMNILDTRRNDSGIYLCGAISLHPKAKIEESPGAELVVTERI	9.943526534930031	0.294017362408298	89.10037	0.6262477	27.188059	18.27649
design_41	2	MTLEEAAEKIKEISEKAEEEAKKSTPEEAKKIKEEALKKQQEILQEAAAS:RSLTFYPAWLTVSEGANATFTCSLSNWSEDLMLNWNRLSPSNQTEKQAAFSNGLSQPVQDARFQIIQLPNRHDFHMNILDTRRNDSGIYLCGAISLHPKAKIEESPGAELVVTERI	9.896349807115255	0.29901774572592316	89.4866	0.6274134	27.269522	18.17879
design_41	3	MTLEEAAKKIAEISEKAEEEAAKSTPEEAEKIKKEALEKQRAILAEAAAS:RSLTFYPAWLTVSEGANATFTCSLSNWSEDLMLNWNRLSPSNQTEKQAAFSNGLSQPVQDARFQIIQLPNRHDFHMNILDTRRNDSGIYLCGAISLHPKAKIEESPGAELVVTERI	9.602880400461906	0.3076133876568396	88.70074	0.6259685	27.156273	17.94428
design_41	4	MTLEEAAEKIKEIEEEAEKKAAEATPEEAKKIKEKALEEQQAILAQAAAS:RSLTFYPAWLTVSEGANATFTCSLSNWSEDLMLNWNRLSPSNQTEKQAAFSNGLSQPVQDARFQIIQLPNRHDFHMNILDTRRNDSGIYLCGAISLHPKAKIEESPGAELVVTERI	9.813171353573944	0.3017724977834179	88.165184	0.62665486	27.313267	17.32349
design_41	5	MTLEEAAKKIAEISKKAEEEAAKATPEEAKEIKAKALAEQQAILQQAAAS:RSLTFYPAWLTVSEGANATFTCSLSNWSEDLMLNWNRLSPSNQTEKQAAFSNGLSQPVQDARFQIIQLPNRHDFHMNILDTRRNDSGIYLCGAISLHPKAKIEESPGAELVVTERI	14.081418153736402	0.2737812941918553	89.64654	0.62526083	27.474672	17.890503
design_41	6	MTLEEAAEEIAKISKEAEEKAAKATPEEAKEIKAKALEEQRAILAKAAAS:RSLTFYPAWLTVSEGANATFTCSLSNWSEDLMLNWNRLSPSNQTEKQAAFSNGLSQPVQDARFQIIQLPNRHDFHMNILDTRRNDSGIYLCGAISLHPKAKIEESPGAELVVTERI	9.638820280023944	0.3053421001699127	89.14	0.625167	27.389887	17.23798
design_41	7	MTLEEAAEKIAEISEEAEKKAAEATPEEAEKIKAEALEKQRAILAEAAAS:RSLTFYPAWLTVSEGANATFTCSLSNWSEDLMLNWNRLSPSNQTEKQAAFSNGLSQPVQDARFQIIQLPNRHDFHMNILDTRRNDSGIYLCGAISLHPKAKIEESPGAELVVTERI	10.264225740314346	0.278222316501104	88.60648	0.62438357	27.510693	16.591484
design_41	8	MTLEEAAEKIKKISEEAEKKAAEATPEEAKKIIEEAKKKSLEILNEAAKS:RSLTFYPAWLTVSEGANATFTCSLSNWSEDLMLNWNRLSPSNQTEKQAAFSNGLSQPVQDARFQIIQLPNRHDFHMNILDTRRNDSGIYLCGAISLHPKAKIEESPGAELVVTERI	9.644355925501449	0.32768295613050247	89.969864	0.62742805	27.305798	17.862736
design_41	9	MTLEEAAEKIAEISEEAEKLAAKSTPEEAKEIRAKALEEQRAILAEAAAS:RSLTFYPAWLTVSEGANATFTCSLSNWSEDLMLNWNRLSPSNQTEKQAAFSNGLSQPVQDARFQIIQLPNRHDFHMNILDTRRNDSGIYLCGAISLHPKAKIEESPGAELVVTERI	10.337613303280353	0.27607838290668363	89.549545	0.6245198	27.257767	17.945646
design_41	10	MTLEQAAEEIAKISKEAEEEAAKATPEEAEEIKKKALEKQRAILQQAAAS:RSLTFYPAWLTVSEGANATFTCSLSNWSEDLMLNWNRLSPSNQTEKQAAFSNGLSQPVQDARFQIIQLPNRHDFHMNILDTRRNDSGIYLCGAISLHPKAKIEESPGAELVVTERI	9.530966154478683	0.30513939105629284	89.07308	0.6253268	27.391499	17.734507
design_41	11	MTLEEAAEKIAEISEEAEKKAAESTPEEAKKIREEAREKGLAILQEAAAS:RSLTFYPAWLTVSEGANATFTCSLSNWSEDLMLNWNRLSPSNQTEKQAAFSNGLSQPVQDARFQIIQLPNRHDFHMNILDTRRNDSGIYLCGAISLHPKAKIEESPGAELVVTERI	11.843968263570952	0.2468785140751057	90.98111	0.6245713	27.508831	16.669018
design_41	12	MTLEEAAEEIAKISEKAEKEAAKATPEEAKKIKEEAKKKGLEILEEAAKS:RSLTFYPAWLTVSEGANATFTCSLSNWSEDLMLNWNRLSPSNQTEKQAAFSNGLSQPVQDARFQIIQLPNRHDFHMNILDTRRNDSGIYLCGAISLHPKAKIEESPGAELVVTERI	12.884455833363155	0.3870998183815208	89.49318	0.6239587	27.96416	19.755098
design_41	13	MTLEEAAAKIAEISERAEEEAAKATPEEAEEIKAQARAEQQAILQQAAAS:RSLTFYPAWLTVSEGANATFTCSLSNWSEDLMLNWNRLSPSNQTEKQAAFSNGLSQPVQDARFQIIQLPNRHDFHMNILDTRRNDSGIYLCGAISLHPKAKIEESPGAELVVTERI	14.076229042336792	0.3092802934135518	90.200874	0.623623	27.628563	18.568188
design_41	14	MTLEEAAKKIAEISEKAEAEAAKATPEEAKAIRAKAREEQLAILNEAAAS:RSLTFYPAWLTVSEGANATFTCSLSNWSEDLMLNWNRLSPSNQTEKQAAFSNGLSQPVQDARFQIIQLPNRHDFHMNILDTRRNDSGIYLCGAISLHPKAKIEESPGAELVVTERI	9.449345569705429	0.3269897342152505	89.429115	0.62544847	26.9411	16.831882
design_41	15	MTLEEAAKEIAKISEKAEKEAAKSTPEEAKKIKEKAKKEQLAILNEAAAS:RSLTFYPAWLTVSEGANATFTCSLSNWSEDLMLNWNRLSPSNQTEKQAAFSNGLSQPVQDARFQIIQLPNRHDFHMNILDTRRNDSGIYLCGAISLHPKAKIEESPGAELVVTERI	13.590608279430846	0.3041866100670283	90.25078	0.6251666	27.744894	18.33813
design_41	16	MTLEEAAKKIAEISKKAEEEAAKATPEEAKEIREKARKEQLAILAAAAAS:RSLTFYPAWLTVSEGANATFTCSLSNWSEDLMLNWNRLSPSNQTEKQAAFSNGLSQPVQDARFQIIQLPNRHDFHMNILDTRRNDSGIYLCGAISLHPKAKIEESPGAELVVTERI	9.755547705738598	0.3032688663022776	90.32254	0.6242579	27.395216	17.470589
design_41	17	MTLEEAAEKIAEISKKAEEEAAKATPEEAEKIKKEAREKSLAILQEAAAS:RSLTFYPAWLTVSEGANATFTCSLSNWSEDLMLNWNRLSPSNQTEKQAAFSNGLSQPVQDARFQIIQLPNRHDFHMNILDTRRNDSGIYLCGAISLHPKAKIEESPGAELVVTERI	9.54218268752227	0.3133368659535464	89.27397	0.6272675	26.840033	16.176594
design_41	18	MTLEQAAEEIAKIEKKAEEEAAKSTPEEAKKIKEEARKKSLEILQQAAAS:RSLTFYPAWLTVSEGANATFTCSLSNWSEDLMLNWNRLSPSNQTEKQAAFSNGLSQPVQDARFQIIQLPNRHDFHMNILDTRRNDSGIYLCGAISLHPKAKIEESPGAELVVTERI	9.032508544703324	0.3370051995106483	89.44688	0.6264064	27.370136	17.958649
design_41	19	MTLEEAAAQIAKISAQAEAEAAKSTPEEAEEIRKKALEQQRAILAQAAAS:RSLTFYPAWLTVSEGANATFTCSLSNWSEDLMLNWNRLSPSNQTEKQAAFSNGLSQPVQDARFQIIQLPNRHDFHMNILDTRRNDSGIYLCGAISLHPKAKIEESPGAELVVTERI	9.918303471492775	0.28951452225378366	90.33451	0.6252076	27.275433	16.704525
design_41	20	MTLEEAAEKIAKISEEAEKKAAEATPEEAKKIKEEALAQQRAILQEAAAS:RSLTFYPAWLTVSEGANATFTCSLSNWSEDLMLNWNRLSPSNQTEKQAAFSNGLSQPVQDARFQIIQLPNRHDFHMNILDTRRNDSGIYLCGAISLHPKAKIEESPGAELVVTERI	10.039316139771502	0.2874419140919336	88.4465	0.62550867	27.380424	18.383865
design_41	21	MTLEEAAAKIAEISAKAEAEAAKSTPEEAKKIKEEALKQQRAILAEAAAS:RSLTFYPAWLTVSEGANATFTCSLSNWSEDLMLNWNRLSPSNQTEKQAAFSNGLSQPVQDARFQIIQLPNRHDFHMNILDTRRNDSGIYLCGAISLHPKAKIEESPGAELVVTERI	9.990817194582492	0.28938859763588115	89.12365	0.62579	27.167616	17.695618
design_41	22	MTLEEAAARIAEIDEEAAARAAAATPEEAAAIRAAAREEQQAILAEAAAS:RSLTFYPAWLTVSEGANATFTCSLSNWSEDLMLNWNRLSPSNQTEKQAAFSNGLSQPVQDARFQIIQLPNRHDFHMNILDTRRNDSGIYLCGAISLHPKAKIEESPGAELVVTERI	14.30647460523043	0.2707636516276532	89.71259	0.62167597	27.652	17.808872
design_41	23	MTLEEAAARIAEISARAEALAAQATPEEAAAIRAQAREEQLAILAQAAAS:RSLTFYPAWLTVSEGANATFTCSLSNWSEDLMLNWNRLSPSNQTEKQAAFSNGLSQPVQDARFQIIQLPNRHDFHMNILDTRRNDSGIYLCGAISLHPKAKIEESPGAELVVTERI	16.384597622545744	0.19831378278815487	90.783104	0.6228645	27.413622	18.001232
design_41	24	MTLEEAGKKIAEISAKAEEQAAKATPEEAAKIKQQALAEQQAILQQAAAS:RSLTFYPAWLTVSEGANATFTCSLSNWSEDLMLNWNRLSPSNQTEKQAAFSNGLSQPVQDARFQIIQLPNRHDFHMNILDTRRNDSGIYLCGAISLHPKAKIEESPGAELVVTERI	14.567055034890402	0.2899586960348084	89.8846	0.62540174	27.437426	18.240261
design_41	25	MTLEEAAKKIAEIEAEAEAKAAAATPEEAAKIRAEAREKSLAILNEAAAS:RSLTFYPAWLTVSEGANATFTCSLSNWSEDLMLNWNRLSPSNQTEKQAAFSNGLSQPVQDARFQIIQLPNRHDFHMNILDTRRNDSGIYLCGAISLHPKAKIEESPGAELVVTERI	14.383995280018164	0.28793674086892107	89.54701	0.62258464	27.646122	16.86555
design_41	26	MTLEEAAKKIKEISEEAEKKAAEATPEEAEEIKKKALEESKKILQEAAAS:RSLTFYPAWLTVSEGANATFTCSLSNWSEDLMLNWNRLSPSNQTEKQAAFSNGLSQPVQDARFQIIQLPNRHDFHMNILDTRRNDSGIYLCGAISLHPKAKIEESPGAELVVTERI	15.002868428158283	0.24540065155849472	90.16569	0.6266719	27.539513	17.19122
design_41	27	MTLEEAGKKIEEIEKEAEKKAAEATPEEAKKIKEEARKKQLEILEEAAKS:RSLTFYPAWLTVSEGANATFTCSLSNWSEDLMLNWNRLSPSNQTEKQAAFSNGLSQPVQDARFQIIQLPNRHDFHMNILDTRRNDSGIYLCGAISLHPKAKIEESPGAELVVTERI	13.779630990396427	0.360951113699379	88.7621	0.6242342	27.83339	18.732986
design_41	28	MTLEEAAKKIAEISEEAEKLAAKATPEEAKKIKQKALEEQKAILQEAAAS:RSLTFYPAWLTVSEGANATFTCSLSNWSEDLMLNWNRLSPSNQTEKQAAFSNGLSQPVQDARFQIIQLPNRHDFHMNILDTRRNDSGIYLCGAISLHPKAKIEESPGAELVVTERI	10.210872309126314	0.2871672166967522	88.94102	0.62743497	27.15704	17.606504
design_41	29	MTLEEAAKKIAEISAKAEAEAAKATPEEAAAIRAQALAEQQAILQQAAAS:RSLTFYPAWLTVSEGANATFTCSLSNWSEDLMLNWNRLSPSNQTEKQAAFSNGLSQPVQDARFQIIQLPNRHDFHMNILDTRRNDSGIYLCGAISLHPKAKIEESPGAELVVTERI	9.511668031450709	0.3072283803011771	89.39654	0.62458634	27.375748	17.60885
design_41	30	MTLEQAAEEIAKISEEAEKEAAKATPEEAKEIRAKALEKQRAILQQAAAS:RSLTFYPAWLTVSEGANATFTCSLSNWSEDLMLNWNRLSPSNQTEKQAAFSNGLSQPVQDARFQIIQLPNRHDFHMNILDTRRNDSGIYLCGAISLHPKAKIEESPGAELVVTERI	9.559081181208036	0.30594428929541495	89.79488	0.62442124	27.39255	18.510763
design_41	31	MTLEEAGEEIAKISEKAEEEAAKATPEEAKKIREQARKEQLAILQQAAAS:RSLTFYPAWLTVSEGANATFTCSLSNWSEDLMLNWNRLSPSNQTEKQAAFSNGLSQPVQDARFQIIQLPNRHDFHMNILDTRRNDSGIYLCGAISLHPKAKIEESPGAELVVTERI	9.581544567930518	0.31494157333653244	90.20848	0.6251652	27.2136	16.411053
design_42	0	SAAEAAAQAVLEKAVAEAEKAAAEDPERAAEIGAQLAAQAATEALNLLAS:RSLTFYPAWLTVSEGANATFTCSLSNWSEDLMLNWNRLSPSNQTEKQAAFSNGLSQPVQDARFQIIQLPNRHDFHMNILDTRRNDSGIYLCGAISLHPKAKIEESPGAELVVTERI	15.37770404159376	0.26868756805271765	89.394424	0.62454015	27.522684	17.836632
design_42	1	EKAKEEAQKILQEAVEKAEEAKKKDPENAEKLSAQIYNEGATKARNLLAS:RSLTFYPAWLTVSEGANATFTCSLSNWSEDLMLNWNRLSPSNQTEKQAAFSNGLSQPVQDARFQIIQLPNRHDFHMNILDTRRNDSGIYLCGAISLHPKAKIEESPGAELVVTERI	10.316215127873155	0.314685132463614	85.31431	0.6281925	27.215216	17.279247
design_42	2	EEARKKAEEVLEKAREEAEKAKKEDPENAEELSQKLYEQAATEARNLLAA:RSLTFYPAWLTVSEGANATFTCSLSNWSEDLMLNWNRLSPSNQTEKQAAFSNGLSQPVQDARFQIIQLPNRHDFHMNILDTRRNDSGIYLCGAISLHPKAKIEESPGAELVVTERI	9.664613277497676	0.3095667700303161	87.34488	0.6266848	27.532364	17.235588
design_42	3	EEAREKAQKVLEEAVKKIEEAKKKDPENAEEIGAQLASEAATEALNLLRS:RSLTFYPAWLTVSEGANATFTCSLSNWSEDLMLNWNRLSPSNQTEKQAAFSNGLSQPVQDARFQIIQLPNRHDFHMNILDTRRNDSGIYLCGAISLHPKAKIEESPGAELVVTERI	9.697821831324624	0.3373555750638106	88.55808	0.6256614	27.572792	18.80944
design_42	4	SAAKAAAEAILKEAVAKIEEAAAADPENAAAIGAAIAAAGATAALNELAA:RSLTFYPAWLTVSEGANATFTCSLSNWSEDLMLNWNRLSPSNQTEKQAAFSNGLSQPVQDARFQIIQLPNRHDFHMNILDTRRNDSGIYLCGAISLHPKAKIEESPGAELVVTERI	16.15335851840131	0.16582883532491915	70.156784	0.62454	27.789738	18.770897
design_42	5	AAAKEAAEKKLKEAVELAEKYKAEDPENAEELSAKAYEQAATEARNLLAA:RSLTFYPAWLTVSEGANATFTCSLSNWSEDLMLNWNRLSPSNQTEKQAAFSNGLSQPVQDARFQIIQLPNRHDFHMNILDTRRNDSGIYLCGAISLHPKAKIEESPGAELVVTERI	10.035983782704196	0.31055128041802177	86.93269	0.62567115	27.395422	17.889828
design_42	6	SEAKEEAEKVLQEAVEKAKEAAAKDPENAEEIGRQLAEEAATKALNLLRS:RSLTFYPAWLTVSEGANATFTCSLSNWSEDLMLNWNRLSPSNQTEKQAAFSNGLSQPVQDARFQIIQLPNRHDFHMNILDTRRNDSGIYLCGAISLHPKAKIEESPGAELVVTERI	15.182095913360653	0.27689463462864455	88.99851	0.6266042	27.68176	18.299133
design_42	7	SEAREKALEELEKAVKLAEEAKKLDPENAEEIGAQLASEAATKALNLLRS:RSLTFYPAWLTVSEGANATFTCSLSNWSEDLMLNWNRLSPSNQTEKQAAFSNGLSQPVQDARFQIIQLPNRHDFHMNILDTRRNDSGIYLCGAISLHPKAKIEESPGAELVVTERI	8.544055527387567	0.3841841357366736	85.92637	0.6252333	27.639517	19.274866
design_42	8	SEAEERAQQILDEAVAKIEQAKKEDPENAEQIGQQIAQEGATAARNELAK:RSLTFYPAWLTVSEGANATFTCSLSNWSEDLMLNWNRLSPSNQTEKQAAFSNGLSQPVQDARFQIIQLPNRHDFHMNILDTRRNDSGIYLCGAISLHPKAKIEESPGAELVVTERI	9.91983925684675	0.3163742486742209	89.00882	0.6271862	27.538218	18.0329
design_42	9	SAARAAALEELERAREEAEEAREEDPENAEEIAAQEALEAATRARNLLAA:RSLTFYPAWLTVSEGANATFTCSLSNWSEDLMLNWNRLSPSNQTEKQAAFSNGLSQPVQDARFQIIQLPNRHDFHMNILDTRRNDSGIYLCGAISLHPKAKIEESPGAELVVTERI	7.984907437094151	0.3994996959536721	83.1995	0.62339306	27.796095	18.658247
design_42	10	SEAEKKAEEVLKKAVEEIEKAKEEDPENAEEIGAQIASEASTEALNLLRS:RSLTFYPAWLTVSEGANATFTCSLSNWSEDLMLNWNRLSPSNQTEKQAAFSNGLSQPVQDARFQIIQLPNRHDFHMNILDTRRNDSGIYLCGAISLHPKAKIEESPGAELVVTERI	9.990508621001556	0.3064651033277009	90.41012	0.62457985	27.47993	17.049835
design_42	11	EEAKKKAQEILEKAVKEIEEAKKKDPENAEKIGAEIANKAALEARNELAA:RSLTFYPAWLTVSEGANATFTCSLSNWSEDLMLNWNRLSPSNQTEKQAAFSNGLSQPVQDARFQIIQLPNRHDFHMNILDTRRNDSGIYLCGAISLHPKAKIEESPGAELVVTERI	10.735127879596744	0.29446441666573536	87.692276	0.6270219	27.351343	17.884062
design_42	12	SAARAAAQAVLDAAVAAAEAAKKADPANAAAIGAQIAAQAATEARNLLAS:RSLTFYPAWLTVSEGANATFTCSLSNWSEDLMLNWNRLSPSNQTEKQAAFSNGLSQPVQDARFQIIQLPNRHDFHMNILDTRRNDSGIYLCGAISLHPKAKIEESPGAELVVTERI	12.566758758106733	0.22769693070851146	87.413185	0.6262623	26.993444	18.053913
design_42	13	SAAKEAAQKVLEEAVEKIEKAKEEDPENAEAIGAKIAEEAATKARNLLAA:RSLTFYPAWLTVSEGANATFTCSLSNWSEDLMLNWNRLSPSNQTEKQAAFSNGLSQPVQDARFQIIQLPNRHDFHMNILDTRRNDSGIYLCGAISLHPKAKIEESPGAELVVTERI	9.523370575757477	0.34379360842641776	89.16143	0.6244785	27.772299	18.484123
design_42	14	SAAEAEAQKVLEEAVRKIEEAKAADPENAAQIGAQIASEAALKASNLLAS:RSLTFYPAWLTVSEGANATFTCSLSNWSEDLMLNWNRLSPSNQTEKQAAFSNGLSQPVQDARFQIIQLPNRHDFHMNILDTRRNDSGIYLCGAISLHPKAKIEESPGAELVVTERI	13.539367973656416	0.28178938808799214	90.95531	0.6261203	27.25975	17.24147
design_42	15	SAAKEAAQKELEKAVELIEEAKKKDPENAEQIGAQIASEAATKARNLLAA:RSLTFYPAWLTVSEGANATFTCSLSNWSEDLMLNWNRLSPSNQTEKQAAFSNGLSQPVQDARFQIIQLPNRHDFHMNILDTRRNDSGIYLCGAISLHPKAKIEESPGAELVVTERI	9.208954649762575	0.35762632590127974	88.3699	0.62584686	27.286552	18.170746
design_42	16	AAAEAAAQAALDAAVAAIAAAKAEDPENAAAIGAAAAEAAATTARNLLAA:RSLTFYPAWLTVSEGANATFTCSLSNWSEDLMLNWNRLSPSNQTEKQAAFSNGLSQPVQDARFQIIQLPNRHDFHMNILDTRRNDSGIYLCGAISLHPKAKIEESPGAELVVTERI	9.795285596247735	0.3534270975059909	72.61319	0.62156045	27.638748	19.708956
design_42	17	AEAREQAQAVLQQAVEAAEQAAAADPERAAELGAQLAAQAATEARNLLAS:RSLTFYPAWLTVSEGANATFTCSLSNWSEDLMLNWNRLSPSNQTEKQAAFSNGLSQPVQDARFQIIQLPNRHDFHMNILDTRRNDSGIYLCGAISLHPKAKIEESPGAELVVTERI	15.78761380983587	0.2175287945346966	86.69734	0.627176	27.235659	18.246838
design_42	18	SEAEKAAQKVLEEAREKIERAKEEDPENAEAIGQQLAQEAATKARNLLAS:RSLTFYPAWLTVSEGANATFTCSLSNWSEDLMLNWNRLSPSNQTEKQAAFSNGLSQPVQDARFQIIQLPNRHDFHMNILDTRRNDSGIYLCGAISLHPKAKIEESPGAELVVTERI	13.989475368130666	0.25514772640060246	89.169395	0.6281042	27.345392	17.545366
design_42	19	AAAKEAAQKKLEEAVKASEAAKAADPANAAQLGAQLAEQAATEARNLLAS:RSLTFYPAWLTVSEGANATFTCSLSNWSEDLMLNWNRLSPSNQTEKQAAFSNGLSQPVQDARFQIIQLPNRHDFHMNILDTRRNDSGIYLCGAISLHPKAKIEESPGAELVVTERI	8.582812107795737	0.39549946449556017	67.87486	0.6293162	27.093153	19.861666
design_42	20	AAAKAAAQAILDAAVAAIAAAAAADPENAAQLGAQAAAQAATEALNLLAS:RSLTFYPAWLTVSEGANATFTCSLSNWSEDLMLNWNRLSPSNQTEKQAAFSNGLSQPVQDARFQIIQLPNRHDFHMNILDTRRNDSGIYLCGAISLHPKAKIEESPGAELVVTERI	14.920719547183447	0.24055976451524622	86.09128	0.62355626	27.486687	19.420866
design_42	21	SAAREEAEKILKEAVKKAEEAKKKDPENAEQISQQIYEEGATKALNALAS:RSLTFYPAWLTVSEGANATFTCSLSNWSEDLMLNWNRLSPSNQTEKQAAFSNGLSQPVQDARFQIIQLPNRHDFHMNILDTRRNDSGIYLCGAISLHPKAKIEESPGAELVVTERI	8.534626178792406	0.37225720431808046	87.8619	0.626534	27.564926	19.025677
design_42	22	SAAREEAEKVLKEAVEKAEQAKKEDPENAEEIGAQLANEAALKARNLLAA:RSLTFYPAWLTVSEGANATFTCSLSNWSEDLMLNWNRLSPSNQTEKQAAFSNGLSQPVQDARFQIIQLPNRHDFHMNILDTRRNDSGIYLCGAISLHPKAKIEESPGAELVVTERI	7.153217679046677	0.44145485094850523	87.54449	0.62511516	27.494068	17.428442
design_42	23	EAAREEAEKILKEAVEKIEEAKAKDPENAAAIGAQIAAEAATKARNALAS:RSLTFYPAWLTVSEGANATFTCSLSNWSEDLMLNWNRLSPSNQTEKQAAFSNGLSQPVQDARFQIIQLPNRHDFHMNILDTRRNDSGIYLCGAISLHPKAKIEESPGAELVVTERI	8.674203361767292	0.3767590170821946	89.04513	0.62444913	27.412016	18.507782
design_42	24	SSAKEKAEEILEKAVEEAERAKEEDPENAEEIGAKIASEGATKALNELAK:RSLTFYPAWLTVSEGANATFTCSLSNWSEDLMLNWNRLSPSNQTEKQAAFSNGLSQPVQDARFQIIQLPNRHDFHMNILDTRRNDSGIYLCGAISLHPKAKIEESPGAELVVTERI	13.61753459884591	0.27379896658982006	86.86514	0.6272236	27.476254	18.429428
design_42	25	DAARAAAQAELDAAVAAAAAAAAADPANAAQIGAAEAEAAATAARNLLAA:RSLTFYPAWLTVSEGANATFTCSLSNWSEDLMLNWNRLSPSNQTEKQAAFSNGLSQPVQDARFQIIQLPNRHDFHMNILDTRRNDSGIYLCGAISLHPKAKIEESPGAELVVTERI	10.86281357247322	0.32847243959352534	67.98507	0.62237966	27.302652	21.072727
design_42	26	SEAKEKAEEILKEAVEKAEEAKKEDPENAEEIGAKIAEEAATKARNELAS:RSLTFYPAWLTVSEGANATFTCSLSNWSEDLMLNWNRLSPSNQTEKQAAFSNGLSQPVQDARFQIIQLPNRHDFHMNILDTRRNDSGIYLCGAISLHPKAKIEESPGAELVVTERI	8.216893212839805	0.38313931572629856	85.085724	0.626313	27.63277	18.241707
design_42	27	SEAKEAAQKVLEEAVKEIEKAKEEDPENAEEIGRKIAEEAATKARNLLAS:RSLTFYPAWLTVSEGANATFTCSLSNWSEDLMLNWNRLSPSNQTEKQAAFSNGLSQPVQDARFQIIQLPNRHDFHMNILDTRRNDSGIYLCGAISLHPKAKIEESPGAELVVTERI	15.137743061107642	0.30785737085391646	90.643105	0.626566	27.732716	18.402462
design_42	28	SEAKAQAQAILEAAVKAIEAAAAADPANAAQIGAQLAEQGATEALNLLAS:RSLTFYPAWLTVSEGANATFTCSLSNWSEDLMLNWNRLSPSNQTEKQAAFSNGLSQPVQDARFQIIQLPNRHDFHMNILDTRRNDSGIYLCGAISLHPKAKIEESPGAELVVTERI	13.534307186078626	0.2646748407000566	89.45707	0.6257856	27.542439	17.814747
design_42	29	SAAEAAAQEELEKARKAAEEAKAADPENAAEIGAQIAAEAALKARNLLAA:RSLTFYPAWLTVSEGANATFTCSLSNWSEDLMLNWNRLSPSNQTEKQAAFSNGLSQPVQDARFQIIQLPNRHDFHMNILDTRRNDSGIYLCGAISLHPKAKIEESPGAELVVTERI	7.213814658869994	0.44271518245187613	84.642456	0.6242325	27.522436	18.20393
design_42	30	SEAKEKAQKALEEAVKLAEEYKKKDPENAEELSAKAADEAATKARNLLAS:RSLTFYPAWLTVSEGANATFTCSLSNWSEDLMLNWNRLSPSNQTEKQAAFSNGLSQPVQDARFQIIQLPNRHDFHMNILDTRRNDSGIYLCGAISLHPKAKIEESPGAELVVTERI	9.4522238378977	0.33389361496585446	79.1593	0.62918156	27.379139	17.96205
design_42	31	AAARAAAQAVLEKAREQAEKAREADPERAEEISRQIYEQGATEALNLLRS:RSLTFYPAWLTVSEGANATFTCSLSNWSEDLMLNWNRLSPSNQTEKQAAFSNGLSQPVQDARFQIIQLPNRHDFHMNILDTRRNDSGIYLCGAISLHPKAKIEESPGAELVVTERI	9.089260164835377	0.3644197680393349	87.937706	0.6232923	27.609688	19.117569
design_43	0	DAVVEAAKKHAEIYEKARAEAAASGTPETKAEAEAKIAASAAAVRAAAAA:RSLTFYPAWLTVSEGANATFTCSLSNWSEDLMLNWNRLSPSNQTEKQAAFSNGLSQPVQDARFQIIQLPNRHDFHMNILDTRRNDSGIYLCGAISLHPKAKIEESPGAELVVTERI	9.040118951213506	0.3345425163728258	90.68197	0.6223313	27.512901	18.05444
design_43	1	SATVEQAKKLAEIYEKKKKEAEKSGKEETKKKAEEEIKKKAEEVKQTALA:RSLTFYPAWLTVSEGANATFTCSLSNWSEDLMLNWNRLSPSNQTEKQAAFSNGLSQPVQDARFQIIQLPNRHDFHMNILDTRRNDSGIYLCGAISLHPKAKIEESPGAELVVTERI	8.810395255828857	0.3349396800946696	71.64789	0.629743	27.74097	19.105263
design_43	2	DAVVAAAKEHARLEKETRELAEKSGTEEVKEEAERRREEAAERVRAAAAA:RSLTFYPAWLTVSEGANATFTCSLSNWSEDLMLNWNRLSPSNQTEKQAAFSNGLSQPVQDARFQIIQLPNRHDFHMNILDTRRNDSGIYLCGAISLHPKAKIEESPGAELVVTERI	9.969271360505127	0.2884419471542808	78.42551	0.62794495	27.332447	17.961357
design_43	3	DATVAAAKEHAEIEKKEREKAEKDGKEETKKEAEEKRKESAEKVKATAAA:RSLTFYPAWLTVSEGANATFTCSLSNWSEDLMLNWNRLSPSNQTEKQAAFSNGLSQPVQDARFQIIQLPNRHDFHMNILDTRRNDSGIYLCGAISLHPKAKIEESPGAELVVTERI	8.991881770985785	0.3505977018274303	78.404434	0.6288872	27.502064	17.955364
design_43	4	DATVAAAKELARITAAARAAAAASGTPETKAAAEAQIEAAAAAVRATAAA:RSLTFYPAWLTVSEGANATFTCSLSNWSEDLMLNWNRLSPSNQTEKQAAFSNGLSQPVQDARFQIIQLPNRHDFHMNILDTRRNDSGIYLCGAISLHPKAKIEESPGAELVVTERI	15.531875826091776	0.190071271303179	90.25671	0.624019	26.91743	17.209684
design_43	5	DAVVEKAKEHAKIEEEERKRAEEEGTEEVKEEAEKRIEESAAEVRAAAAA:RSLTFYPAWLTVSEGANATFTCSLSNWSEDLMLNWNRLSPSNQTEKQAAFSNGLSQPVQDARFQIIQLPNRHDFHMNILDTRRNDSGIYLCGAISLHPKAKIEESPGAELVVTERI	12.160314869625193	0.2835624967144088	89.81721	0.6248958	27.850397	17.915758
design_43	6	SKVVEKAKELKKIYEEARKEAEESGKEETKKEAEKKIEEAAEKVKEAALA:RSLTFYPAWLTVSEGANATFTCSLSNWSEDLMLNWNRLSPSNQTEKQAAFSNGLSQPVQDARFQIIQLPNRHDFHMNILDTRRNDSGIYLCGAISLHPKAKIEESPGAELVVTERI	7.741033397483446	0.4277751333414805	76.03126	0.6263323	27.980022	19.830097
design_43	7	STVVEKAKELAKIYEEEEKKAKESGKEETKKEAEKKIKEAAEAVRAAAAA:RSLTFYPAWLTVSEGANATFTCSLSNWSEDLMLNWNRLSPSNQTEKQAAFSNGLSQPVQDARFQIIQLPNRHDFHMNILDTRRNDSGIYLCGAISLHPKAKIEESPGAELVVTERI	3.969517849939063	0.7789886158605103	80.88177	0.6272428	26.922573	15.794249
design_43	8	DAVVEQAKELAKIYEEEEKKAKESGKEETKEEAKKKIEEAAKKVREAAAA:RSLTFYPAWLTVSEGANATFTCSLSNWSEDLMLNWNRLSPSNQTEKQAAFSNGLSQPVQDARFQIIQLPNRHDFHMNILDTRRNDSGIYLCGAISLHPKAKIEESPGAELVVTERI	8.0581492282782	0.38972295996558004	79.20345	0.6268125	27.548544	19.55133
design_43	9	DATVAQAKELAKITEEALKKAEESGLEETKEEAEKKIEEAAAKVRATAAA:RSLTFYPAWLTVSEGANATFTCSLSNWSEDLMLNWNRLSPSNQTEKQAAFSNGLSQPVQDARFQIIQLPNRHDFHMNILDTRRNDSGIYLCGAISLHPKAKIEESPGAELVVTERI	8.42904591865011	0.37141074570035765	71.20455	0.6268165	27.927666	19.770771
design_43	10	DATVEAAKELAKIYEEAEKEAKEKGTPETKEKAKKLIEEAAEKVRATAAA:RSLTFYPAWLTVSEGANATFTCSLSNWSEDLMLNWNRLSPSNQTEKQAAFSNGLSQPVQDARFQIIQLPNRHDFHMNILDTRRNDSGIYLCGAISLHPKAKIEESPGAELVVTERI	8.809706803358814	0.3517621087756303	83.71761	0.62596834	27.56702	19.64798
design_43	11	DAVVAQAKALAAIEAAARAAAAASGTPADKAAAAAAAAAAAAAVRAAAAA:RSLTFYPAWLTVSEGANATFTCSLSNWSEDLMLNWNRLSPSNQTEKQAAFSNGLSQPVQDARFQIIQLPNRHDFHMNILDTRRNDSGIYLCGAISLHPKAKIEESPGAELVVTERI	16.03783771491757	0.18481822839581125	71.235886	0.61735415	27.747202	21.368423
design_43	12	SETIEKAKEHKKIYEETEEKAKESGTEETKKEAEEKRKKSAEKVKASAAA:RSLTFYPAWLTVSEGANATFTCSLSNWSEDLMLNWNRLSPSNQTEKQAAFSNGLSQPVQDARFQIIQLPNRHDFHMNILDTRRNDSGIYLCGAISLHPKAKIEESPGAELVVTERI	8.862908367460912	0.36135784986626174	74.19074	0.6299235	27.470823	19.701427
design_43	13	GAVVAKAKELAKITEEALKAAEETGTPEAKEAAKAKIEAAAAAVRAAAAA:RSLTFYPAWLTVSEGANATFTCSLSNWSEDLMLNWNRLSPSNQTEKQAAFSNGLSQPVQDARFQIIQLPNRHDFHMNILDTRRNDSGIYLCGAISLHPKAKIEESPGAELVVTERI	7.4339542718437155	0.45808690575942085	84.26707	0.62327284	27.731213	19.947052
design_43	14	DAVVEAAKEHAKIEEEARKKAKESGLPETKEEAEKLIEESAEKVKAAAAA:RSLTFYPAWLTVSEGANATFTCSLSNWSEDLMLNWNRLSPSNQTEKQAAFSNGLSQPVQDARFQIIQLPNRHDFHMNILDTRRNDSGIYLCGAISLHPKAKIEESPGAELVVTERI	9.122278557532947	0.3332709129339118	83.02	0.6257701	27.678652	18.791002
design_43	15	DAVVEQAKELARLTEEAEARAKASGLPETKAEAEARIAAAAAAVREAAAA:RSLTFYPAWLTVSEGANATFTCSLSNWSEDLMLNWNRLSPSNQTEKQAAFSNGLSQPVQDARFQIIQLPNRHDFHMNILDTRRNDSGIYLCGAISLHPKAKIEESPGAELVVTERI	12.541589537119064	0.24394289185698376	68.95958	0.62681746	27.828665	19.754383
design_43	16	SATVEAAKEHKEIYEKTEKEAEESGKEETKKKAEEKRKESAEKVRQTALA:RSLTFYPAWLTVSEGANATFTCSLSNWSEDLMLNWNRLSPSNQTEKQAAFSNGLSQPVQDARFQIIQLPNRHDFHMNILDTRRNDSGIYLCGAISLHPKAKIEESPGAELVVTERI	8.89196379688515	0.3436769603115012	89.53799	0.62573385	27.520103	18.21122
design_43	17	DATVEKAKELARIYEEAEKKAKEDGTEETKKEAEKKIEEAAAAVRATAAA:RSLTFYPAWLTVSEGANATFTCSLSNWSEDLMLNWNRLSPSNQTEKQAAFSNGLSQPVQDARFQIIQLPNRHDFHMNILDTRRNDSGIYLCGAISLHPKAKIEESPGAELVVTERI	8.844383361638853	0.350921544032353	85.39472	0.62615883	27.493572	19.230057
design_43	18	DAVVEKAKELKELYEKAEKEAKESGTEETKKEAEKKIEEAAKEVQAAAAA:RSLTFYPAWLTVSEGANATFTCSLSNWSEDLMLNWNRLSPSNQTEKQAAFSNGLSQPVQDARFQIIQLPNRHDFHMNILDTRRNDSGIYLCGAISLHPKAKIEESPGAELVVTERI	8.35389291720014	0.3743372496681982	78.22114	0.62678945	27.64373	19.662733
design_43	19	SKVVEAAKEHKKITEEALKEAKESGKKETEEEAKKKIEESAEKVKAAAAA:RSLTFYPAWLTVSEGANATFTCSLSNWSEDLMLNWNRLSPSNQTEKQAAFSNGLSQPVQDARFQIIQLPNRHDFHMNILDTRRNDSGIYLCGAISLHPKAKIEESPGAELVVTERI	8.746707006176441	0.3690185214157978	87.169785	0.62631434	27.698072	19.678005
design_43	20	DAVVAQAKEHKEIYEKAKEEAEKSGTEETKKEAEKKIEESAAKVRAAAAA:RSLTFYPAWLTVSEGANATFTCSLSNWSEDLMLNWNRLSPSNQTEKQAAFSNGLSQPVQDARFQIIQLPNRHDFHMNILDTRRNDSGIYLCGAISLHPKAKIEESPGAELVVTERI	8.598707915235819	0.3523012482558545	75.42224	0.62725985	27.692326	19.263117
design_43	21	DAVVEAAKKHAEITEAATAAAKESGLPETKAAAEALIAASAAEVRAAAAA:RSLTFYPAWLTVSEGANATFTCSLSNWSEDLMLNWNRLSPSNQTEKQAAFSNGLSQPVQDARFQIIQLPNRHDFHMNILDTRRNDSGIYLCGAISLHPKAKIEESPGAELVVTERI	9.56820969775941	0.3097493243354293	90.148476	0.62317646	27.406693	19.019642
design_43	22	DAVVEAAKELAKLEEKAREEAKKSGKKETKEEAKKKIEEAAAKVRAAALA:RSLTFYPAWLTVSEGANATFTCSLSNWSEDLMLNWNRLSPSNQTEKQAAFSNGLSQPVQDARFQIIQLPNRHDFHMNILDTRRNDSGIYLCGAISLHPKAKIEESPGAELVVTERI	7.793998509170882	0.40517749457410995	78.3063	0.6264687	27.37644	18.318794
design_43	23	DEVVELAKEHAKIDEATRKEAEKSGKEETKKEAEKKREESAEKVRAAAAA:RSLTFYPAWLTVSEGANATFTCSLSNWSEDLMLNWNRLSPSNQTEKQAAFSNGLSQPVQDARFQIIQLPNRHDFHMNILDTRRNDSGIYLCGAISLHPKAKIEESPGAELVVTERI	8.559763043622434	0.3619632748606137	83.17597	0.6270081	27.462528	17.16609
design_43	24	DAVVEAAKKHAEIYEKAKKEAEESGTEETKKKAEKLIKESAEAVRAAALA:RSLTFYPAWLTVSEGANATFTCSLSNWSEDLMLNWNRLSPSNQTEKQAAFSNGLSQPVQDARFQIIQLPNRHDFHMNILDTRRNDSGIYLCGAISLHPKAKIEESPGAELVVTERI	7.622418525967326	0.40816257798939637	89.37539	0.62394583	27.636454	18.8759
design_43	25	DAVVEKAKELAEIYEKKKKEAEEKGTEETKKKAEEEIKEAAEKVRAAAAA:RSLTFYPAWLTVSEGANATFTCSLSNWSEDLMLNWNRLSPSNQTEKQAAFSNGLSQPVQDARFQIIQLPNRHDFHMNILDTRRNDSGIYLCGAISLHPKAKIEESPGAELVVTERI	8.194653286757218	0.37628576592260154	73.88016	0.6267624	27.905518	19.606194
design_43	26	DAVVAAAKELAKISAEAAAAAAESGTPEDKEKAAALVAAAAAKVRAAAAA:RSLTFYPAWLTVSEGANATFTCSLSNWSEDLMLNWNRLSPSNQTEKQAAFSNGLSQPVQDARFQIIQLPNRHDFHMNILDTRRNDSGIYLCGAISLHPKAKIEESPGAELVVTERI	9.83101028010296	0.2897966115538782	87.404465	0.621349	27.51697	18.850283
design_43	27	SATVAAAKAHAALEEAARALAAESGLPAVKEAAAALAAASAAAVRATAAA:RSLTFYPAWLTVSEGANATFTCSLSNWSEDLMLNWNRLSPSNQTEKQAAFSNGLSQPVQDARFQIIQLPNRHDFHMNILDTRRNDSGIYLCGAISLHPKAKIEESPGAELVVTERI	12.164751777969714	0.2131629455628573	88.7085	0.6241108	27.185905	17.666674
design_43	28	DATVAAAKEHAKIYEAAAAAAAASGTPEAKAAAEKAIEASAAKVRAAALA:RSLTFYPAWLTVSEGANATFTCSLSNWSEDLMLNWNRLSPSNQTEKQAAFSNGLSQPVQDARFQIIQLPNRHDFHMNILDTRRNDSGIYLCGAISLHPKAKIEESPGAELVVTERI	9.838306484719462	0.30009863337675396	91.42812	0.62156326	27.397429	17.350763
design_43	29	DAVVAAAKALAATTAAAAAAAAASGTADAKAAAAAAIAAAAAAVRAAAAA:RSLTFYPAWLTVSEGANATFTCSLSNWSEDLMLNWNRLSPSNQTEKQAAFSNGLSQPVQDARFQIIQLPNRHDFHMNILDTRRNDSGIYLCGAISLHPKAKIEESPGAELVVTERI	14.284847036186763	0.17164903795550376	91.40674	0.61492205	27.267653	19.682867
design_43	30	DATVAKAKELARIEKEARERAERLGTEEAKEEAERLIEEKAAEVRATAAA:RSLTFYPAWLTVSEGANATFTCSLSNWSEDLMLNWNRLSPSNQTEKQAAFSNGLSQPVQDARFQIIQLPNRHDFHMNILDTRRNDSGIYLCGAISLHPKAKIEESPGAELVVTERI	13.291307957471908	0.23807122968280417	87.69991	0.62567365	27.912092	16.78608
design_43	31	SATVEAAKKLAEIEEKARKEAEESGTEETKEEAEKKIEEAAAEVRATAAA:RSLTFYPAWLTVSEGANATFTCSLSNWSEDLMLNWNRLSPSNQTEKQAAFSNGLSQPVQDARFQIIQLPNRHDFHMNILDTRRNDSGIYLCGAISLHPKAKIEESPGAELVVTERI	9.538606664207222	0.31166075259838694	83.37158	0.62636954	27.498585	17.498213
design_44	0	MTLEEIAAKAKEISEKGEALGEELAKLIPEEGRKLAEELARQELLAFLLS:RSLTFYPAWLTVSEGANATFTCSLSNWSEDLMLNWNRLSPSNQTEKQAAFSNGLSQPVQDARFQIIQLPNRHDFHMNILDTRRNDSGIYLCGAISLHPKAKIEESPGAELVVTERI	10.278603865288298	0.4005197465754828	72.60691	0.62540674	27.57173	19.435322
design_44	1	MTSEQLAAKAEAISAETAAEGARLAAEVGEEGRAAALAAGRARLLAFLLS:RSLTFYPAWLTVSEGANATFTCSLSNWSEDLMLNWNRLSPSNQTEKQAAFSNGLSQPVQDARFQIIQLPNRHDFHMNILDTRRNDSGIYLCGAISLHPKAKIEESPGAELVVTERI	16.20434707493543	0.2149556342747002	78.92758	0.6228965	27.971256	20.254822
design_44	2	MTSEELAAKAAEISKKTEEEGKKKAEEKGEEGRKEALEKGRQELLAFLLG:RSLTFYPAWLTVSEGANATFTCSLSNWSEDLMLNWNRLSPSNQTEKQAAFSNGLSQPVQDARFQIIQLPNRHDFHMNILDTRRNDSGIYLCGAISLHPKAKIEESPGAELVVTERI	0.8350446870685461	0.9713478503468868	84.2402	0.75340915	10.607161	2.362832
design_44	3	MTTEELAAKVEEISEEGEKLGKELSEKEGEKGYEKAKELAREKLLAYLLS:RSLTFYPAWLTVSEGANATFTCSLSNWSEDLMLNWNRLSPSNQTEKQAAFSNGLSQPVQDARFQIIQLPNRHDFHMNILDTRRNDSGIYLCGAISLHPKAKIEESPGAELVVTERI	2.214950542757434	0.8801067688194112	83.19743	0.6330456	25.127544	14.516511
design_44	4	MTLEELAAKTKEISEEGEKEGKELAEKDGEKGKEKAKKEAREKLLSFLLS:RSLTFYPAWLTVSEGANATFTCSLSNWSEDLMLNWNRLSPSNQTEKQAAFSNGLSQPVQDARFQIIQLPNRHDFHMNILDTRRNDSGIYLCGAISLHPKAKIEESPGAELVVTERI	1.7361823211491083	0.8961313266679458	79.65029	0.63390464	25.030338	14.437008
design_44	5	MTTEELAKKVKEISEETEKKGKELSELKGEEGKKEALEEGKQKLLDFLLS:RSLTFYPAWLTVSEGANATFTCSLSNWSEDLMLNWNRLSPSNQTEKQAAFSNGLSQPVQDARFQIIQLPNRHDFHMNILDTRRNDSGIYLCGAISLHPKAKIEESPGAELVVTERI	2.2416996632439825	0.8671862615987903	88.10597	0.62939197	25.938034	16.446554
design_44	6	MTSEEIAAKVKEISEKGEKLGKELSELEGEEGKKKAKELARQQLLAFLLS:RSLTFYPAWLTVSEGANATFTCSLSNWSEDLMLNWNRLSPSNQTEKQAAFSNGLSQPVQDARFQIIQLPNRHDFHMNILDTRRNDSGIYLCGAISLHPKAKIEESPGAELVVTERI	7.5084750261719995	0.45084048520232317	72.75039	0.62750876	27.71505	20.397396
design_44	7	MTLEELSEKVKKISEETEKLGEEKAKEKGEEGRKEALEEGRQKLLDYLLS:RSLTFYPAWLTVSEGANATFTCSLSNWSEDLMLNWNRLSPSNQTEKQAAFSNGLSQPVQDARFQIIQLPNRHDFHMNILDTRRNDSGIYLCGAISLHPKAKIEESPGAELVVTERI	6.905486812029885	0.5134397478068561	89.53614	0.6259558	27.307869	19.289745
design_44	8	MTTEELAAKVKEISERTEKLGEERAKKEGEKGREEALEEGRQQLLDFLLS:RSLTFYPAWLTVSEGANATFTCSLSNWSEDLMLNWNRLSPSNQTEKQAAFSNGLSQPVQDARFQIIQLPNRHDFHMNILDTRRNDSGIYLCGAISLHPKAKIEESPGAELVVTERI	2.36414357657485	0.8543953238249855	88.27742	0.62987477	25.795637	16.117847
design_44	9	MTTEELAAKVKEISEETEKKGEELAKEEGEKGREKALEEGRQKLLDYLLG:RSLTFYPAWLTVSEGANATFTCSLSNWSEDLMLNWNRLSPSNQTEKQAAFSNGLSQPVQDARFQIIQLPNRHDFHMNILDTRRNDSGIYLCGAISLHPKAKIEESPGAELVVTERI	0.983802027040775	0.961500515692199	85.32949	0.717543	14.264664	3.241516
design_44	10	MTLEELAKKAKEISEKTEELGKKLSEEEGEKGKEKAKELGRQELLDYLLS:RSLTFYPAWLTVSEGANATFTCSLSNWSEDLMLNWNRLSPSNQTEKQAAFSNGLSQPVQDARFQIIQLPNRHDFHMNILDTRRNDSGIYLCGAISLHPKAKIEESPGAELVVTERI	7.205170586812458	0.487288794607589	86.89974	0.6264945	27.483824	19.044594
design_44	11	MTREEVAKKTEEISKEGEKKGKELSKKEGEKGYQKALEEARQKLLDYLLS:RSLTFYPAWLTVSEGANATFTCSLSNWSEDLMLNWNRLSPSNQTEKQAAFSNGLSQPVQDARFQIIQLPNRHDFHMNILDTRRNDSGIYLCGAISLHPKAKIEESPGAELVVTERI	1.7187718857855785	0.9130195945241685	87.466415	0.63296396	24.821455	13.199913
design_44	12	MTLEELAAKVKEISEETEKEGKKLAEKEGEEGREKAKKEGRERLLAYLLS:RSLTFYPAWLTVSEGANATFTCSLSNWSEDLMLNWNRLSPSNQTEKQAAFSNGLSQPVQDARFQIIQLPNRHDFHMNILDTRRNDSGIYLCGAISLHPKAKIEESPGAELVVTERI	1.982456222944832	0.8858346294826488	86.385155	0.6310177	25.729374	17.078495
design_44	13	MTTEEVAAKVKEISEEGEKRGEELAKENGEEGREKAKEEARQRLLAWSLA:RSLTFYPAWLTVSEGANATFTCSLSNWSEDLMLNWNRLSPSNQTEKQAAFSNGLSQPVQDARFQIIQLPNRHDFHMNILDTRRNDSGIYLCGAISLHPKAKIEESPGAELVVTERI	1.520501772429145	0.9235841632125767	87.24273	0.6336424	24.602392	13.700829
design_44	14	MTTEEVKKKVEEISKKAEEKGKELAKKEGEKGRKEALEEGRQELLAFLLS:RSLTFYPAWLTVSEGANATFTCSLSNWSEDLMLNWNRLSPSNQTEKQAAFSNGLSQPVQDARFQIIQLPNRHDFHMNILDTRRNDSGIYLCGAISLHPKAKIEESPGAELVVTERI	2.320185990116058	0.87385313828592	89.28579	0.63124436	25.43695	15.067569
design_44	15	MTLEEIAAKAKEISEEGEKLGKELSELEGEEGKKKAKELARQKLLDFLLS:RSLTFYPAWLTVSEGANATFTCSLSNWSEDLMLNWNRLSPSNQTEKQAAFSNGLSQPVQDARFQIIQLPNRHDFHMNILDTRRNDSGIYLCGAISLHPKAKIEESPGAELVVTERI	7.380677366624429	0.4676498339694012	82.65242	0.62611055	27.501005	18.119701
design_44	16	MTTEELAAKAEEISRRGEERGEELAKEEGEKGREAAKEEARQELLDYLLS:RSLTFYPAWLTVSEGANATFTCSLSNWSEDLMLNWNRLSPSNQTEKQAAFSNGLSQPVQDARFQIIQLPNRHDFHMNILDTRRNDSGIYLCGAISLHPKAKIEESPGAELVVTERI	1.0795197207388707	0.9549918358209151	86.39566	0.6481815	21.890083	8.010998
design_44	17	MTSEEIAEKAKEISEETEKLGEERAKEEGEKGREEALKEGRQKLLDYLLS:RSLTFYPAWLTVSEGANATFTCSLSNWSEDLMLNWNRLSPSNQTEKQAAFSNGLSQPVQDARFQIIQLPNRHDFHMNILDTRRNDSGIYLCGAISLHPKAKIEESPGAELVVTERI	13.095392647443669	0.3169459693735657	91.33368	0.6252269	27.477552	18.259972
design_44	18	MTSEELAAKAREISEEGERRGRELAEREGERGRREAEEEARRRLLAFLLS:RSLTFYPAWLTVSEGANATFTCSLSNWSEDLMLNWNRLSPSNQTEKQAAFSNGLSQPVQDARFQIIQLPNRHDFHMNILDTRRNDSGIYLCGAISLHPKAKIEESPGAELVVTERI	12.376381765756067	0.40126867705437946	90.05469	0.62726897	27.294693	18.803242
design_44	19	MTSEELAEKVKEISEETEKLGEELAKKEGEEGKKKALEEGREKLLQYLLS:RSLTFYPAWLTVSEGANATFTCSLSNWSEDLMLNWNRLSPSNQTEKQAAFSNGLSQPVQDARFQIIQLPNRHDFHMNILDTRRNDSGIYLCGAISLHPKAKIEESPGAELVVTERI	6.991551423973177	0.5003903735858019	86.827805	0.6267004	27.347134	19.282845
design_44	20	MTSEELAAKAAAISAETEERGAALAAEDGEAGRAAALAEGRARLLAFLLG:RSLTFYPAWLTVSEGANATFTCSLSNWSEDLMLNWNRLSPSNQTEKQAAFSNGLSQPVQDARFQIIQLPNRHDFHMNILDTRRNDSGIYLCGAISLHPKAKIEESPGAELVVTERI	15.725969468832803	0.23934564326531876	84.47023	0.6244776	27.491625	17.547503
design_44	21	MTLEELKKKVEEISKEGEERGKKLAEEEGEEGREKALKEAREKLLSFLLS:RSLTFYPAWLTVSEGANATFTCSLSNWSEDLMLNWNRLSPSNQTEKQAAFSNGLSQPVQDARFQIIQLPNRHDFHMNILDTRRNDSGIYLCGAISLHPKAKIEESPGAELVVTERI	2.294874743771628	0.8800236965428752	87.49275	0.63047063	25.878736	15.780127
design_44	22	MTLEELAAKAKEISEKTEEEGKKLAEEKGEEGYKEALEKGRQELLDYLLS:RSLTFYPAWLTVSEGANATFTCSLSNWSEDLMLNWNRLSPSNQTEKQAAFSNGLSQPVQDARFQIIQLPNRHDFHMNILDTRRNDSGIYLCGAISLHPKAKIEESPGAELVVTERI	6.7134503232366125	0.537054661190592	89.864975	0.6243362	27.57106	19.989105
design_44	23	MTSEEIAAKAEEISKKTEERGKELAKKEGEKGRKKALEEGKQELLDYLLS:RSLTFYPAWLTVSEGANATFTCSLSNWSEDLMLNWNRLSPSNQTEKQAAFSNGLSQPVQDARFQIIQLPNRHDFHMNILDTRRNDSGIYLCGAISLHPKAKIEESPGAELVVTERI	1.0194957943124923	0.958685640367066	87.5208	0.7625309	9.5611315	1.7776994
design_44	24	MTREEVAAKAAAISAEGAAAGAAAAAEVGEEGKKAALEAARQKLLQYLLS:RSLTFYPAWLTVSEGANATFTCSLSNWSEDLMLNWNRLSPSNQTEKQAAFSNGLSQPVQDARFQIIQLPNRHDFHMNILDTRRNDSGIYLCGAISLHPKAKIEESPGAELVVTERI	8.133129106225562	0.407681239366381	71.10003	0.621491	27.53332	20.629454
design_44	25	MTREELAAKVAEISKETEELGKELSKLVGEEGKKKAKELGRQKLLDFLLS:RSLTFYPAWLTVSEGANATFTCSLSNWSEDLMLNWNRLSPSNQTEKQAAFSNGLSQPVQDARFQIIQLPNRHDFHMNILDTRRNDSGIYLCGAISLHPKAKIEESPGAELVVTERI	7.663921072525736	0.4582458723546689	86.72581	0.6258084	27.64544	19.60106
design_44	26	MTLEEIAAKVAEISEEGERLGEELAKLVPEEGREAALKAARERLLAYLLG:RSLTFYPAWLTVSEGANATFTCSLSNWSEDLMLNWNRLSPSNQTEKQAAFSNGLSQPVQDARFQIIQLPNRHDFHMNILDTRRNDSGIYLCGAISLHPKAKIEESPGAELVVTERI	10.103922368070636	0.5145889264851621	60.851093	0.6270963	27.584764	19.253628
design_44	27	MTTEELAKKVEEISKKGEELGKKLSEEKGEEGYKEALEKARQELLDFLLS:RSLTFYPAWLTVSEGANATFTCSLSNWSEDLMLNWNRLSPSNQTEKQAAFSNGLSQPVQDARFQIIQLPNRHDFHMNILDTRRNDSGIYLCGAISLHPKAKIEESPGAELVVTERI	4.890848854317172	0.6685678238405895	86.18616	0.6266605	27.062836	17.976608
design_44	28	MTREELAAKTAEISEEGEKRGEELAKEDGEKGREKAKKEARERLLAFLLG:RSLTFYPAWLTVSEGANATFTCSLSNWSEDLMLNWNRLSPSNQTEKQAAFSNGLSQPVQDARFQIIQLPNRHDFHMNILDTRRNDSGIYLCGAISLHPKAKIEESPGAELVVTERI	3.8851802335240997	0.6945913767151988	75.31723	0.6293263	26.570309	18.526577
design_44	29	MTTEELAAKVKEISEETEKRGEELAKEKGEEGRKKALEEGRQKLLDFLLS:RSLTFYPAWLTVSEGANATFTCSLSNWSEDLMLNWNRLSPSNQTEKQAAFSNGLSQPVQDARFQIIQLPNRHDFHMNILDTRRNDSGIYLCGAISLHPKAKIEESPGAELVVTERI	0.958038956148492	0.9633259836529214	85.90123	0.70749056	15.145931	3.9614968
design_44	30	MTTEELKEKVEKISKEGEELGKKLSEEEGEEGKKKAFEEAREKLLSYLLS:RSLTFYPAWLTVSEGANATFTCSLSNWSEDLMLNWNRLSPSNQTEKQAAFSNGLSQPVQDARFQIIQLPNRHDFHMNILDTRRNDSGIYLCGAISLHPKAKIEESPGAELVVTERI	7.780139027514336	0.4498504670820212	79.98762	0.6265672	27.733486	20.293152
design_44	31	MTREELAAKAEEISKEGEEEGERLSKEKGEEGKEEAKKKARQKLLEFLLS:RSLTFYPAWLTVSEGANATFTCSLSNWSEDLMLNWNRLSPSNQTEKQAAFSNGLSQPVQDARFQIIQLPNRHDFHMNILDTRRNDSGIYLCGAISLHPKAKIEESPGAELVVTERI	1.1838209447891033	0.9455702616892797	82.636795	0.71457636	14.246945	3.3174353
design_45	0	SETAQLINEAARLAAEGAELLELGKLSEEAKKKGEELLEKAEALMQQAFA:RSLTFYPAWLTVSEGANATFTCSLSNWSEDLMLNWNRLSPSNQTEKQAAFSNGLSQPVQDARFQIIQLPNRHDFHMNILDTRRNDSGIYLCGAISLHPKAKIEESPGAELVVTERI	7.684573920235446	0.42278764249311124	88.14898	0.62482095	27.594671	19.212048
design_45	1	SEAAQLARQAAELAAEGARLLELGKESEEAKEEGKKKLAEAEALMQQVFA:RSLTFYPAWLTVSEGANATFTCSLSNWSEDLMLNWNRLSPSNQTEKQAAFSNGLSQPVQDARFQIIQLPNRHDFHMNILDTRRNDSGIYLCGAISLHPKAKIEESPGAELVVTERI	7.82378675573383	0.428117538837671	87.18161	0.6245471	27.688555	18.559418
design_45	2	SEAQELINEAAKLAAEGAELLEKGKESEEAKKEGEEKLKEAEEKMEKAFA:RSLTFYPAWLTVSEGANATFTCSLSNWSEDLMLNWNRLSPSNQTEKQAAFSNGLSQPVQDARFQIIQLPNRHDFHMNILDTRRNDSGIYLCGAISLHPKAKIEESPGAELVVTERI	8.555162080451336	0.3760818498640742	87.262184	0.62669504	27.511673	17.359324
design_45	3	SEAAQLTQQAAEKAAKGAELLELGKLSEEAKEQGLKLQEEAEALMQQAFA:RSLTFYPAWLTVSEGANATFTCSLSNWSEDLMLNWNRLSPSNQTEKQAAFSNGLSQPVQDARFQIIQLPNRHDFHMNILDTRRNDSGIYLCGAISLHPKAKIEESPGAELVVTERI	8.687335354805708	0.3966866015696384	84.6393	0.62437713	27.744003	18.925138
design_45	4	SSAAQQIQQAAELAAQGAKLLELGKLSKEAEEKGKELLKQAEELMQQAFA:RSLTFYPAWLTVSEGANATFTCSLSNWSEDLMLNWNRLSPSNQTEKQAAFSNGLSQPVQDARFQIIQLPNRHDFHMNILDTRRNDSGIYLCGAISLHPKAKIEESPGAELVVTERI	8.60674914020496	0.4434468664956735	85.34689	0.624864	27.477156	19.207767
design_45	5	SAAAALARLAALLGGLGAILLRLGKFSPLARVLGELLQALSEALMQQVFA:RSLTFYPAWLTVSEGANATFTCSLSNWSEDLMLNWNRLSPSNQTEKQAAFSNGLSQPVQDARFQIIQLPNRHDFHMNILDTRRNDSGIYLCGAISLHPKAKIEESPGAELVVTERI	6.701813164423919	0.4957721474195241	87.40988	0.61889666	28.015291	21.246956
design_45	6	SEAAQLIQQAAKLAAEGAKLLEEGKYSKEAEEKGKELLKQAEELMQQAFA:RSLTFYPAWLTVSEGANATFTCSLSNWSEDLMLNWNRLSPSNQTEKQAAFSNGLSQPVQDARFQIIQLPNRHDFHMNILDTRRNDSGIYLCGAISLHPKAKIEESPGAELVVTERI	8.180813771217542	0.46383657249271665	87.39352	0.6250611	27.538296	15.813425
design_45	7	MEAQEKANKAAELAALGEELLKKGKESEEAKKEGEELLKKAEELMEEVYA:RSLTFYPAWLTVSEGANATFTCSLSNWSEDLMLNWNRLSPSNQTEKQAAFSNGLSQPVQDARFQIIQLPNRHDFHMNILDTRRNDSGIYLCGAISLHPKAKIEESPGAELVVTERI	7.995591912553071	0.4386023576956545	85.95843	0.6251606	27.690514	17.787268
design_45	8	SSAAQLAKEAAELAAKGAELLEKGKESKEAEEKGKELLEKAEELMEQVYA:RSLTFYPAWLTVSEGANATFTCSLSNWSEDLMLNWNRLSPSNQTEKQAAFSNGLSQPVQDARFQIIQLPNRHDFHMNILDTRRNDSGIYLCGAISLHPKAKIEESPGAELVVTERI	6.621607415259854	0.5424073687571536	86.839035	0.62485206	27.6857	18.91367
design_45	9	SEAAKLINEAAELAAKGAELLEKGKESEEAKKEGEKLLAEAEALMQQAFA:RSLTFYPAWLTVSEGANATFTCSLSNWSEDLMLNWNRLSPSNQTEKQAAFSNGLSQPVQDARFQIIQLPNRHDFHMNILDTRRNDSGIYLCGAISLHPKAKIEESPGAELVVTERI	7.387008222500154	0.4754039232119684	87.87491	0.62412035	27.712673	16.994083
design_45	10	SEAAKLAEEAAKLAAEGAELLEKGKESEEAEKLGKELLEKAEALAKEVFA:RSLTFYPAWLTVSEGANATFTCSLSNWSEDLMLNWNRLSPSNQTEKQAAFSNGLSQPVQDARFQIIQLPNRHDFHMNILDTRRNDSGIYLCGAISLHPKAKIEESPGAELVVTERI	7.280701142444196	0.5051183133200844	82.352066	0.62435865	27.88725	19.73436
design_45	11	METAKLIEEAAKKAEEGAKLLEEGKLSEEAKEKGLKLLEEAEKLMEQAYA:RSLTFYPAWLTVSEGANATFTCSLSNWSEDLMLNWNRLSPSNQTEKQAAFSNGLSQPVQDARFQIIQLPNRHDFHMNILDTRRNDSGIYLCGAISLHPKAKIEESPGAELVVTERI	7.2922107362077195	0.47200465125096136	86.86562	0.62384623	27.652296	18.64264
design_45	12	METQQLINQAAELAAKGAELLELGKLSKEAKEEGLKLLEEAEKLMQQAYA:RSLTFYPAWLTVSEGANATFTCSLSNWSEDLMLNWNRLSPSNQTEKQAAFSNGLSQPVQDARFQIIQLPNRHDFHMNILDTRRNDSGIYLCGAISLHPKAKIEESPGAELVVTERI	7.642940939907311	0.487383127673405	87.33982	0.623422	27.642183	19.026793
design_45	13	SETAQLIQQAAELAAKGAELLEKGKESEEAKKKGEELLKKAEELMQQAFA:RSLTFYPAWLTVSEGANATFTCSLSNWSEDLMLNWNRLSPSNQTEKQAAFSNGLSQPVQDARFQIIQLPNRHDFHMNILDTRRNDSGIYLCGAISLHPKAKIEESPGAELVVTERI	7.7979428321913185	0.45307737699562584	88.06456	0.62482667	27.62145	17.246733
design_45	14	SSAAQQAQEAAKLAAEGAKLLELGKYSEEAKKEGEEKLKQAEELMQQVYA:RSLTFYPAWLTVSEGANATFTCSLSNWSEDLMLNWNRLSPSNQTEKQAAFSNGLSQPVQDARFQIIQLPNRHDFHMNILDTRRNDSGIYLCGAISLHPKAKIEESPGAELVVTERI	8.785518907775051	0.4060945118217957	85.90486	0.6265001	27.365088	18.493057
design_45	15	SEAAELAKKAAELAAKGAELLKLGKYSKEAKKLGEEYQKKAEELAQQVFA:RSLTFYPAWLTVSEGANATFTCSLSNWSEDLMLNWNRLSPSNQTEKQAAFSNGLSQPVQDARFQIIQLPNRHDFHMNILDTRRNDSGIYLCGAISLHPKAKIEESPGAELVVTERI	8.83862584090654	0.46166859600911436	84.3966	0.62458634	28.01804	18.121943
design_45	16	SEAAQLIKEAAEKAKKGAELLELGKYSEEAKKKGKELLEEAEKLMEQAFA:RSLTFYPAWLTVSEGANATFTCSLSNWSEDLMLNWNRLSPSNQTEKQAAFSNGLSQPVQDARFQIIQLPNRHDFHMNILDTRRNDSGIYLCGAISLHPKAKIEESPGAELVVTERI	8.322146097462047	0.4857230626228493	86.83792	0.6249847	27.553822	15.948971
design_45	17	SAAAQTINEAAKLAAEGAKLLELGKLSEEAKKKGEELMKKAEELMAQAYA:RSLTFYPAWLTVSEGANATFTCSLSNWSEDLMLNWNRLSPSNQTEKQAAFSNGLSQPVQDARFQIIQLPNRHDFHMNILDTRRNDSGIYLCGAISLHPKAKIEESPGAELVVTERI	7.827407204195684	0.4458327721511465	86.36182	0.62585384	27.353287	18.010098
design_45	18	SETAELIRQAAELAAEGAELLKLGELSEEAREEGKRLLEEAERLMEQAFA:RSLTFYPAWLTVSEGANATFTCSLSNWSEDLMLNWNRLSPSNQTEKQAAFSNGLSQPVQDARFQIIQLPNRHDFHMNILDTRRNDSGIYLCGAISLHPKAKIEESPGAELVVTERI	8.044384582769782	0.4424290820566026	89.35259	0.62518823	27.415276	17.766127
design_45	19	SEAAQTIRKAAELAAEGAKLLELGKYSKEAKEEGEKLLAEAERLMQQAYA:RSLTFYPAWLTVSEGANATFTCSLSNWSEDLMLNWNRLSPSNQTEKQAAFSNGLSQPVQDARFQIIQLPNRHDFHMNILDTRRNDSGIYLCGAISLHPKAKIEESPGAELVVTERI	8.38569262131582	0.41723465084334127	89.97916	0.6256054	27.472889	18.612701
design_45	20	SETQKLINEAAELAKKGAELLKKGEESEEAKEEGLKLLEEAEKKMKEAFA:RSLTFYPAWLTVSEGANATFTCSLSNWSEDLMLNWNRLSPSNQTEKQAAFSNGLSQPVQDARFQIIQLPNRHDFHMNILDTRRNDSGIYLCGAISLHPKAKIEESPGAELVVTERI	8.832860521196412	0.4326684918175586	88.260666	0.6248895	27.879904	19.191942
design_45	21	MEAQQLINKAAELAAEGAKLLELGKYSEEAKKEGEEKLKKAEELMQQAFA:RSLTFYPAWLTVSEGANATFTCSLSNWSEDLMLNWNRLSPSNQTEKQAAFSNGLSQPVQDARFQIIQLPNRHDFHMNILDTRRNDSGIYLCGAISLHPKAKIEESPGAELVVTERI	8.69484086914229	0.4266138209902765	86.013794	0.6244886	27.392086	18.646029
design_45	22	SETQQLINEAARLAALGAELLKLGKFSEEYKKLGEELLKKAEELMQQAFA:RSLTFYPAWLTVSEGANATFTCSLSNWSEDLMLNWNRLSPSNQTEKQAAFSNGLSQPVQDARFQIIQLPNRHDFHMNILDTRRNDSGIYLCGAISLHPKAKIEESPGAELVVTERI	8.93831208305928	0.4166397315911818	91.07568	0.6224905	27.42569	17.022396
design_45	23	SSTAELIREAARLAAEGARLLELGKESPEAKELGEKLLAEAEAKMAQAFA:RSLTFYPAWLTVSEGANATFTCSLSNWSEDLMLNWNRLSPSNQTEKQAAFSNGLSQPVQDARFQIIQLPNRHDFHMNILDTRRNDSGIYLCGAISLHPKAKIEESPGAELVVTERI	10.588806150147954	0.2871082373617096	89.23982	0.62363416	27.655792	18.383
design_45	24	SLAAQLANLAALLAGLGAILLKLGKFSPLAKVLGELLQALADALAEQVFA:RSLTFYPAWLTVSEGANATFTCSLSNWSEDLMLNWNRLSPSNQTEKQAAFSNGLSQPVQDARFQIIQLPNRHDFHMNILDTRRNDSGIYLCGAISLHPKAKIEESPGAELVVTERI	9.529447025200845	0.391500450871712	83.25021	0.6190816	28.29072	20.039001
design_45	25	SLTQLLINLAALLGALGALLLELGKFSPLAKLLGEALQALADALMQQAYA:RSLTFYPAWLTVSEGANATFTCSLSNWSEDLMLNWNRLSPSNQTEKQAAFSNGLSQPVQDARFQIIQLPNRHDFHMNILDTRRNDSGIYLCGAISLHPKAKIEESPGAELVVTERI	7.892816362702981	0.3947170664948124	89.76862	0.61815405	27.825663	18.906275
design_45	26	SEAAQKAREAAKLAKEGAELLKLGKFSKEAKEKGEKLLEEAEKLAEEVFA:RSLTFYPAWLTVSEGANATFTCSLSNWSEDLMLNWNRLSPSNQTEKQAAFSNGLSQPVQDARFQIIQLPNRHDFHMNILDTRRNDSGIYLCGAISLHPKAKIEESPGAELVVTERI	8.479260560022976	0.4571040996990918	86.107346	0.62503284	27.692066	18.58744
design_45	27	MEAQQKANEAAKLAAEGAKLLELGKYSEEAKKEGEEKLKKAEELMAEVFA:RSLTFYPAWLTVSEGANATFTCSLSNWSEDLMLNWNRLSPSNQTEKQAAFSNGLSQPVQDARFQIIQLPNRHDFHMNILDTRRNDSGIYLCGAISLHPKAKIEESPGAELVVTERI	8.765492234025944	0.4471592290753803	84.486404	0.6233188	27.46364	18.982525
design_45	28	MEAAQKAEQAAKLAAEGAKLLELGKYSEEAKKEGKKKLEEAEKLAQEVFA:RSLTFYPAWLTVSEGANATFTCSLSNWSEDLMLNWNRLSPSNQTEKQAAFSNGLSQPVQDARFQIIQLPNRHDFHMNILDTRRNDSGIYLCGAISLHPKAKIEESPGAELVVTERI	9.39258630672959	0.4058118074509865	83.580055	0.6234294	27.683104	18.90189
design_45	29	SSAQELINKAVELAKKGAELLELGKYSEEAKKLGEKLLEEAEKLMQQAFA:RSLTFYPAWLTVSEGANATFTCSLSNWSEDLMLNWNRLSPSNQTEKQAAFSNGLSQPVQDARFQIIQLPNRHDFHMNILDTRRNDSGIYLCGAISLHPKAKIEESPGAELVVTERI	7.806198235069104	0.5134091103122034	88.05789	0.62499845	27.56873	16.036098
design_45	30	SETQKLINEAAELAKKGAELLELGKLSEEAKKEGEKLLKEAEKKMEEAFA:RSLTFYPAWLTVSEGANATFTCSLSNWSEDLMLNWNRLSPSNQTEKQAAFSNGLSQPVQDARFQIIQLPNRHDFHMNILDTRRNDSGIYLCGAISLHPKAKIEESPGAELVVTERI	8.99319166491143	0.37016100384245837	87.19549	0.62569344	27.602835	17.083384
design_45	31	SEAAEKIKKAAELAKKGAELLELGKYSEEAKKEGEKLLEKAEELMEEAYK:RSLTFYPAWLTVSEGANATFTCSLSNWSEDLMLNWNRLSPSNQTEKQAAFSNGLSQPVQDARFQIIQLPNRHDFHMNILDTRRNDSGIYLCGAISLHPKAKIEESPGAELVVTERI	8.586765929758906	0.4968277559769057	87.78293	0.62471396	27.625938	17.0969
design_46	0	MKEEIAYLKELAEGAAEAAKLAAERGLDVAYMEKVRDELEAKRAAAEAAY:RSLTFYPAWLTVSEGANATFTCSLSNWSEDLMLNWNRLSPSNQTEKQAAFSNGLSQPVQDARFQIIQLPNRHDFHMNILDTRRNDSGIYLCGAISLHPKAKIEESPGAELVVTERI	13.713689121686011	0.28151072379373376	75.01262	0.6236819	27.710346	20.05867
design_46	1	MAAKIAELAAKEEGAKAALAQAQARGGDAAYLQAKADELAAQRDAAEAAA:RSLTFYPAWLTVSEGANATFTCSLSNWSEDLMLNWNRLSPSNQTEKQAAFSNGLSQPVQDARFQIIQLPNRHDFHMNILDTRRNDSGIYLCGAISLHPKAKIEESPGAELVVTERI	13.521545207846279	0.20961713647629682	73.86327	0.625825	27.341267	16.284477
design_46	2	MEKEIEYWKELAEGAKEALEQAKKLGRDAAFLQEQRDKYEKKYKELKEKL:RSLTFYPAWLTVSEGANATFTCSLSNWSEDLMLNWNRLSPSNQTEKQAAFSNGLSQPVQDARFQIIQLPNRHDFHMNILDTRRNDSGIYLCGAISLHPKAKIEESPGAELVVTERI	12.801322919139013	0.3783191289834578	89.5767	0.62290823	27.68868	19.403492
design_46	3	MEEEIEYLKELAEGAEEALKLAKEKGRDAAYMQEKRDEYKKKYEEAKEKL:RSLTFYPAWLTVSEGANATFTCSLSNWSEDLMLNWNRLSPSNQTEKQAAFSNGLSQPVQDARFQIIQLPNRHDFHMNILDTRRNDSGIYLCGAISLHPKAKIEESPGAELVVTERI	12.983804811098231	0.3272340907089519	79.19426	0.6262122	27.617878	19.926958
design_46	4	KEKEIEKLKEIAEGLKKAAELAKKRGGDVEFMKEQKEKAEKEREKAEKEL:RSLTFYPAWLTVSEGANATFTCSLSNWSEDLMLNWNRLSPSNQTEKQAAFSNGLSQPVQDARFQIIQLPNRHDFHMNILDTRRNDSGIYLCGAISLHPKAKIEESPGAELVVTERI	13.279433468200649	0.3146326114976039	76.50572	0.6271965	27.637964	18.674582
design_46	5	MKEEIEKAEELAKGLEEAEKQAKERGGDSEYLKQQRDKAKKKKEELEKKL:RSLTFYPAWLTVSEGANATFTCSLSNWSEDLMLNWNRLSPSNQTEKQAAFSNGLSQPVQDARFQIIQLPNRHDFHMNILDTRRNDSGIYLCGAISLHPKAKIEESPGAELVVTERI	14.058612658295301	0.29183133917550363	87.61143	0.62520397	27.822765	18.843018
design_46	6	MLEKIEKLKEIAEGLKEAEKLAKERGGDAAAMQAAREKAEAEREAAEAAL:RSLTFYPAWLTVSEGANATFTCSLSNWSEDLMLNWNRLSPSNQTEKQAAFSNGLSQPVQDARFQIIQLPNRHDFHMNILDTRRNDSGIYLCGAISLHPKAKIEESPGAELVVTERI	12.111494496619049	0.2907395239477443	74.57075	0.6262957	27.843195	18.60808
design_46	7	MKEEIEKAKEIAEGLKEAEKLAKERGGDAKYMEEQRKKAEKKRKELEAEL:RSLTFYPAWLTVSEGANATFTCSLSNWSEDLMLNWNRLSPSNQTEKQAAFSNGLSQPVQDARFQIIQLPNRHDFHMNILDTRRNDSGIYLCGAISLHPKAKIEESPGAELVVTERI	13.666646891575928	0.30377264268882276	77.07787	0.62575233	27.768476	19.498108
design_46	8	MEAEIKEAEEIAKGLKEAEKQAKELGRDAAAMQAARDAAEAKYKALKAAL:RSLTFYPAWLTVSEGANATFTCSLSNWSEDLMLNWNRLSPSNQTEKQAAFSNGLSQPVQDARFQIIQLPNRHDFHMNILDTRRNDSGIYLCGAISLHPKAKIEESPGAELVVTERI	11.902304701726468	0.253978852992974	74.577225	0.6273217	27.686033	19.545753
design_46	9	MEEEIKKAEELAKGLEEAEKLAKERGLDAEYLKEQRDKAKAERDALKAAY:RSLTFYPAWLTVSEGANATFTCSLSNWSEDLMLNWNRLSPSNQTEKQAAFSNGLSQPVQDARFQIIQLPNRHDFHMNILDTRRNDSGIYLCGAISLHPKAKIEESPGAELVVTERI	13.249504650930245	0.23916626147110417	87.14829	0.62376094	27.988018	19.348747
design_46	10	MEEEIKKLEELYKGAEEALKQAEKLGRDAAYMQKLAEELKKKYEEAKKKL:RSLTFYPAWLTVSEGANATFTCSLSNWSEDLMLNWNRLSPSNQTEKQAAFSNGLSQPVQDARFQIIQLPNRHDFHMNILDTRRNDSGIYLCGAISLHPKAKIEESPGAELVVTERI	12.666269042485485	0.27850441891669286	75.90978	0.62817705	27.400625	18.097065
design_46	11	MEEEIKKLKELAEGAKEAAKLAKERGRDVAFLEKERKKYEAEYEAAKAKY:RSLTFYPAWLTVSEGANATFTCSLSNWSEDLMLNWNRLSPSNQTEKQAAFSNGLSQPVQDARFQIIQLPNRHDFHMNILDTRRNDSGIYLCGAISLHPKAKIEESPGAELVVTERI	13.28721411516407	0.3376422712315705	75.42877	0.6249003	27.844938	20.972517
design_46	12	MEEELKKAKELAEGAEEAAKLAEERGGDVEYMKELKEKYKKEAEELEKKL:RSLTFYPAWLTVSEGANATFTCSLSNWSEDLMLNWNRLSPSNQTEKQAAFSNGLSQPVQDARFQIIQLPNRHDFHMNILDTRRNDSGIYLCGAISLHPKAKIEESPGAELVVTERI	12.17618043798355	0.3983927524358939	80.81541	0.6237501	27.820349	19.199278
design_46	13	MEEKIAYLAELAEGAKKAAEQAKKRGLDVAYMEELRDKYEAERKAAEAAY:RSLTFYPAWLTVSEGANATFTCSLSNWSEDLMLNWNRLSPSNQTEKQAAFSNGLSQPVQDARFQIIQLPNRHDFHMNILDTRRNDSGIYLCGAISLHPKAKIEESPGAELVVTERI	13.952984850461817	0.26922327055388623	88.6838	0.6250283	27.343994	18.197857
design_46	14	MEKEIEKAKEIAKGLEEALKLAKEKGGDAEFMKEQLEKAKKEYEKLKKEY:RSLTFYPAWLTVSEGANATFTCSLSNWSEDLMLNWNRLSPSNQTEKQAAFSNGLSQPVQDARFQIIQLPNRHDFHMNILDTRRNDSGIYLCGAISLHPKAKIEESPGAELVVTERI	12.981173716903536	0.3349058953555979	88.48945	0.62461644	27.897755	19.637741
design_46	15	MKEEIEKAKELAEGAKEAEKLAKERGGDAAAMKALRDELKAKAAALKAKL:RSLTFYPAWLTVSEGANATFTCSLSNWSEDLMLNWNRLSPSNQTEKQAAFSNGLSQPVQDARFQIIQLPNRHDFHMNILDTRRNDSGIYLCGAISLHPKAKIEESPGAELVVTERI	12.663472132432485	0.3016340517636577	75.07239	0.6258708	27.801498	20.029358
design_46	16	MAAEIARLAALAAGAAEAEALAKARGGDAAALAAQRDALAAQAAAAAAAA:RSLTFYPAWLTVSEGANATFTCSLSNWSEDLMLNWNRLSPSNQTEKQAAFSNGLSQPVQDARFQIIQLPNRHDFHMNILDTRRNDSGIYLCGAISLHPKAKIEESPGAELVVTERI	13.983958151242973	0.21517479734037603	69.98969	0.61817086	27.915447	21.290802
design_46	17	MKEEIEKLKELAEGAAEALKLAKEKGFDAAYMEAKKKELEAKRKAAEAAY:RSLTFYPAWLTVSEGANATFTCSLSNWSEDLMLNWNRLSPSNQTEKQAAFSNGLSQPVQDARFQIIQLPNRHDFHMNILDTRRNDSGIYLCGAISLHPKAKIEESPGAELVVTERI	13.511820075344037	0.3054815506817273	67.00709	0.62706417	28.004889	20.841858
design_46	18	MEEEIKKLEELRKGAEEALELAKERGGDAEYLEEKREELKKKYEEAKKKY:RSLTFYPAWLTVSEGANATFTCSLSNWSEDLMLNWNRLSPSNQTEKQAAFSNGLSQPVQDARFQIIQLPNRHDFHMNILDTRRNDSGIYLCGAISLHPKAKIEESPGAELVVTERI	13.112110757876497	0.2890246424799466	74.81274	0.6253991	27.785103	20.707535
design_46	19	MEEEIKKAKELAEGAKAAEEQAKARGGDAAAMQALRDEYEAKRKALEAAL:RSLTFYPAWLTVSEGANATFTCSLSNWSEDLMLNWNRLSPSNQTEKQAAFSNGLSQPVQDARFQIIQLPNRHDFHMNILDTRRNDSGIYLCGAISLHPKAKIEESPGAELVVTERI	11.783351029470992	0.26541778524808735	70.736916	0.6272377	28.038342	18.07124
design_46	20	AAEEIAHLKELAAGAAAAEALAKERGGDAAFMQAQRDALAAAAAAAAAAA:RSLTFYPAWLTVSEGANATFTCSLSNWSEDLMLNWNRLSPSNQTEKQAAFSNGLSQPVQDARFQIIQLPNRHDFHMNILDTRRNDSGIYLCGAISLHPKAKIEESPGAELVVTERI	14.373563547257458	0.22042191279944404	70.0579	0.6207255	27.664968	19.593689
design_46	21	MLEEIKKLEEIAEGLKEALKQAKERGGDAAYMQEQYEKAKAEAEKAKAEL:RSLTFYPAWLTVSEGANATFTCSLSNWSEDLMLNWNRLSPSNQTEKQAAFSNGLSQPVQDARFQIIQLPNRHDFHMNILDTRRNDSGIYLCGAISLHPKAKIEESPGAELVVTERI	12.038333424070178	0.2818178980303309	82.920204	0.6250569	27.771555	18.346283
design_46	22	MEAELAHAKELAAGLAAALAQAKALGRDAAAMEAARDAAEAKAAALAAAL:RSLTFYPAWLTVSEGANATFTCSLSNWSEDLMLNWNRLSPSNQTEKQAAFSNGLSQPVQDARFQIIQLPNRHDFHMNILDTRRNDSGIYLCGAISLHPKAKIEESPGAELVVTERI	13.034649313623111	0.21702313598293033	73.02415	0.6240336	27.682247	17.914398
design_46	23	MEEEIKKAEELEEGAKEALAQAKAAGRDAAYMQKKRDELKKKRDELKAKY:RSLTFYPAWLTVSEGANATFTCSLSNWSEDLMLNWNRLSPSNQTEKQAAFSNGLSQPVQDARFQIIQLPNRHDFHMNILDTRRNDSGIYLCGAISLHPKAKIEESPGAELVVTERI	12.380027135278672	0.27616535847725754	71.270645	0.628031	27.566833	18.67023
design_46	24	MEEEIKKLEELAEGAKEAEKLAKERGRDAAYLQKLRDEYKAKAEKAKAEL:RSLTFYPAWLTVSEGANATFTCSLSNWSEDLMLNWNRLSPSNQTEKQAAFSNGLSQPVQDARFQIIQLPNRHDFHMNILDTRRNDSGIYLCGAISLHPKAKIEESPGAELVVTERI	12.388294773912468	0.3139465762667097	81.168594	0.6242746	28.211773	20.588758
design_46	25	MEEEIKKAKELAEGAAKAAEQAKAAGRDVAYMQQLRDELKAKYEALKAKL:RSLTFYPAWLTVSEGANATFTCSLSNWSEDLMLNWNRLSPSNQTEKQAAFSNGLSQPVQDARFQIIQLPNRHDFHMNILDTRRNDSGIYLCGAISLHPKAKIEESPGAELVVTERI	9.869748106529487	0.28902594472461907	72.36425	0.627486	27.384613	17.550209
design_46	26	MEEKIKEAKEIAEGLKEALKLAKEKGGDAQYMKEQYEKAKKEYEKLKEEY:RSLTFYPAWLTVSEGANATFTCSLSNWSEDLMLNWNRLSPSNQTEKQAAFSNGLSQPVQDARFQIIQLPNRHDFHMNILDTRRNDSGIYLCGAISLHPKAKIEESPGAELVVTERI	12.405081864737836	0.33561808296707163	88.25534	0.62542737	27.855282	18.349499
design_46	27	MEEEIAKAKEIAAGLKEALAQAEKLGGDAAYLQQQYDKAKAEAEALAAKL:RSLTFYPAWLTVSEGANATFTCSLSNWSEDLMLNWNRLSPSNQTEKQAAFSNGLSQPVQDARFQIIQLPNRHDFHMNILDTRRNDSGIYLCGAISLHPKAKIEESPGAELVVTERI	11.928541147027914	0.2769713570372998	71.85987	0.6269771	27.52476	18.18745
design_46	28	MEEEIKKLQEIAEGLKEAEKLAKERGLDAAYLQQQRDKAEAELEKAKAEY:RSLTFYPAWLTVSEGANATFTCSLSNWSEDLMLNWNRLSPSNQTEKQAAFSNGLSQPVQDARFQIIQLPNRHDFHMNILDTRRNDSGIYLCGAISLHPKAKIEESPGAELVVTERI	10.049147852811894	0.28774930975431395	72.70499	0.62661904	27.802862	18.748293
design_46	29	MEEEIKYYKELAEGAKEALEQAKKLGFDAEYMEKQREEYEKKYKELKEKY:RSLTFYPAWLTVSEGANATFTCSLSNWSEDLMLNWNRLSPSNQTEKQAAFSNGLSQPVQDARFQIIQLPNRHDFHMNILDTRRNDSGIYLCGAISLHPKAKIEESPGAELVVTERI	2.0610233837416345	0.8617971133791674	78.71361	0.65390605	21.122261	8.155784
design_46	30	MEAEIAKAKEIVEGLKEAEKQAKERGGDAAYMQQQRDKAEAEYQALKAKA:RSLTFYPAWLTVSEGANATFTCSLSNWSEDLMLNWNRLSPSNQTEKQAAFSNGLSQPVQDARFQIIQLPNRHDFHMNILDTRRNDSGIYLCGAISLHPKAKIEESPGAELVVTERI	12.02603732580349	0.25458831409124494	88.23131	0.6256274	27.684813	16.607933
design_46	31	MEEEIAYLKELAEGAKEATKLAKERGLDAAYMEKKRKELEAKRDAAEAEY:RSLTFYPAWLTVSEGANATFTCSLSNWSEDLMLNWNRLSPSNQTEKQAAFSNGLSQPVQDARFQIIQLPNRHDFHMNILDTRRNDSGIYLCGAISLHPKAKIEESPGAELVVTERI	13.739853081421977	0.31955059542518305	71.54781	0.6256292	27.79066	20.849176
design_47	0	AAAAAAAAAAAAAAEAAAEAAKAAEEAAKKAAEEEKLLEEYKKLLKKLGY:RSLTFYPAWLTVSEGANATFTCSLSNWSEDLMLNWNRLSPSNQTEKQAAFSNGLSQPVQDARFQIIQLPNRHDFHMNILDTRRNDSGIYLCGAISLHPKAKIEESPGAELVVTERI	21.028686176104895	0.1392936963661276	84.3149	0.6184312	26.852983	18.264593
design_47	1	ELEEEEEEEEREEEEEEEEEEEEEEEEEEEEEEEEELEEKYEELLRRLGW:RSLTFYPAWLTVSEGANATFTCSLSNWSEDLMLNWNRLSPSNQTEKQAAFSNGLSQPVQDARFQIIQLPNRHDFHMNILDTRRNDSGIYLCGAISLHPKAKIEESPGAELVVTERI	14.26558422272556	0.22295272050648723	88.28332	0.6300472	26.258083	17.303402
design_47	2	GAAAAAAAAAAAEAAKAAEAAEAAAKEEEAKKKEEEELEKYKELLKKQGW:RSLTFYPAWLTVSEGANATFTCSLSNWSEDLMLNWNRLSPSNQTEKQAAFSNGLSQPVQDARFQIIQLPNRHDFHMNILDTRRNDSGIYLCGAISLHPKAKIEESPGAELVVTERI	19.86875438982573	0.13193358786631032	82.02473	0.62353384	27.08935	18.20538
design_47	3	SLEEELKKLEEEKKKEEEEEKKREEEEEKEREKEEELLKQYEELLKKQGE:RSLTFYPAWLTVSEGANATFTCSLSNWSEDLMLNWNRLSPSNQTEKQAAFSNGLSQPVQDARFQIIQLPNRHDFHMNILDTRRNDSGIYLCGAISLHPKAKIEESPGAELVVTERI	19.147151787230097	0.16312263651687747	90.415665	0.6299794	27.34667	18.34618
design_47	4	GEEEELKKKEEEEKEEEEEEEEEEKEEEEEEEEEEELEKEYEELLKKQGW:RSLTFYPAWLTVSEGANATFTCSLSNWSEDLMLNWNRLSPSNQTEKQAAFSNGLSQPVQDARFQIIQLPNRHDFHMNILDTRRNDSGIYLCGAISLHPKAKIEESPGAELVVTERI	13.562450013642055	0.22992538934252923	86.33184	0.63319474	26.369925	15.293474
design_47	5	EEEEEEEEREEEEEEEEEEEEEEEEEEEKKEEEEEKLKKEYEKLLKKLGE:RSLTFYPAWLTVSEGANATFTCSLSNWSEDLMLNWNRLSPSNQTEKQAAFSNGLSQPVQDARFQIIQLPNRHDFHMNILDTRRNDSGIYLCGAISLHPKAKIEESPGAELVVTERI	13.30890851809498	0.2643912459460748	86.113945	0.6328563	26.566929	15.20184
design_47	6	AAAAAAAAAAAAAAAAAAAAAAAAALAAALAAKAAAEAAEYQALLARQGW:RSLTFYPAWLTVSEGANATFTCSLSNWSEDLMLNWNRLSPSNQTEKQAAFSNGLSQPVQDARFQIIQLPNRHDFHMNILDTRRNDSGIYLCGAISLHPKAKIEESPGAELVVTERI	23.826837714373337	0.08625186781459239	84.1367	0.60620403	26.34753	18.456926
design_47	7	SLLEELEELLRELELLRREEEERLRELERRLREEEELLRKYEELLKRQGW:RSLTFYPAWLTVSEGANATFTCSLSNWSEDLMLNWNRLSPSNQTEKQAAFSNGLSQPVQDARFQIIQLPNRHDFHMNILDTRRNDSGIYLCGAISLHPKAKIEESPGAELVVTERI	20.269995793143444	0.14262457223672523	94.36497	0.62586474	27.213379	16.586426
design_47	8	AEEERRREEEEARRREEEEERRREEEEARRREEEERLLKEYEELLKKQGE:RSLTFYPAWLTVSEGANATFTCSLSNWSEDLMLNWNRLSPSNQTEKQAAFSNGLSQPVQDARFQIIQLPNRHDFHMNILDTRRNDSGIYLCGAISLHPKAKIEESPGAELVVTERI	22.611452648401645	0.11796704421156853	92.23185	0.62904626	27.610573	17.104303
design_47	9	AAAAAAAAAAAAAAAAAAAAAALAAELAAAAAKEAEELAKYEELLKKQGE:RSLTFYPAWLTVSEGANATFTCSLSNWSEDLMLNWNRLSPSNQTEKQAAFSNGLSQPVQDARFQIIQLPNRHDFHMNILDTRRNDSGIYLCGAISLHPKAKIEESPGAELVVTERI	19.812951752382908	0.1847122797922171	83.28313	0.6105448	26.784775	18.335876
design_47	10	GEEEEEEEEEEEEEEEEEEEEEEEEREEEEEEEEEEEEEEYEELLKRQGE:RSLTFYPAWLTVSEGANATFTCSLSNWSEDLMLNWNRLSPSNQTEKQAAFSNGLSQPVQDARFQIIQLPNRHDFHMNILDTRRNDSGIYLCGAISLHPKAKIEESPGAELVVTERI	19.265534378729992	0.16997744346354113	84.62194	0.63098806	26.814241	18.168709
design_47	11	AEEEEEEEEEEEEEEEEEEEEEEEEEEEEEEEEEEELEAEYEELLKKQGE:RSLTFYPAWLTVSEGANATFTCSLSNWSEDLMLNWNRLSPSNQTEKQAAFSNGLSQPVQDARFQIIQLPNRHDFHMNILDTRRNDSGIYLCGAISLHPKAKIEESPGAELVVTERI	18.449060433654967	0.16791318563815041	82.962	0.63168985	26.50634	17.483988
design_47	12	AAAAAAAAAAAAAAAAAAAAAAAAAEAAAKAAAEAAELAAYEALLKRQGE:RSLTFYPAWLTVSEGANATFTCSLSNWSEDLMLNWNRLSPSNQTEKQAAFSNGLSQPVQDARFQIIQLPNRHDFHMNILDTRRNDSGIYLCGAISLHPKAKIEESPGAELVVTERI	19.300336166790476	0.16922039370494338	85.62217	0.60914123	26.684017	18.329603
design_47	13	ELEEEEEEEEEEEEEEEEEEREEEEEEEEEEKKEEEELKKYEELLKKQGE:RSLTFYPAWLTVSEGANATFTCSLSNWSEDLMLNWNRLSPSNQTEKQAAFSNGLSQPVQDARFQIIQLPNRHDFHMNILDTRRNDSGIYLCGAISLHPKAKIEESPGAELVVTERI	18.57913564943112	0.17807909164320665	86.35048	0.6304219	27.040327	18.504208
design_47	14	AAAAAAAAAAAAAAAAAAAAAAAAAAAAAEAEKEAAELAAYKELLKKQGE:RSLTFYPAWLTVSEGANATFTCSLSNWSEDLMLNWNRLSPSNQTEKQAAFSNGLSQPVQDARFQIIQLPNRHDFHMNILDTRRNDSGIYLCGAISLHPKAKIEESPGAELVVTERI	19.983527925708092	0.16366439536987243	84.04616	0.6103498	26.525835	18.177664
design_47	15	EEEEEEEEEEEEEEEEEEEEEEEEEEEEEEEEEEEEELEEYEELLKRQGE:RSLTFYPAWLTVSEGANATFTCSLSNWSEDLMLNWNRLSPSNQTEKQAAFSNGLSQPVQDARFQIIQLPNRHDFHMNILDTRRNDSGIYLCGAISLHPKAKIEESPGAELVVTERI	17.23363392027598	0.18270194420564584	83.40171	0.63151485	26.493309	17.65944
design_47	16	AAAAAAAAAAAEAAAAAAEAAELAARAEALAAEEEALRAAYEELLKRQGW:RSLTFYPAWLTVSEGANATFTCSLSNWSEDLMLNWNRLSPSNQTEKQAAFSNGLSQPVQDARFQIIQLPNRHDFHMNILDTRRNDSGIYLCGAISLHPKAKIEESPGAELVVTERI	22.134144803312957	0.11084861423328429	89.548546	0.6200111	26.83653	16.475096
design_47	17	SLEEELEEELEEEEEEEEEEEEEEEEEEEEEEEEEKLEEEYEELLKKLGW:RSLTFYPAWLTVSEGANATFTCSLSNWSEDLMLNWNRLSPSNQTEKQAAFSNGLSQPVQDARFQIIQLPNRHDFHMNILDTRRNDSGIYLCGAISLHPKAKIEESPGAELVVTERI	14.317027595105762	0.2307956583471242	87.00715	0.6290213	26.684612	16.009863
design_47	18	ELEELEEEEEEEEEEEEEEEEKEEEEEEKKEEEEEKLLAQYEELLKRQGW:RSLTFYPAWLTVSEGANATFTCSLSNWSEDLMLNWNRLSPSNQTEKQAAFSNGLSQPVQDARFQIIQLPNRHDFHMNILDTRRNDSGIYLCGAISLHPKAKIEESPGAELVVTERI	13.33264604174418	0.24439639830573345	85.14809	0.6280557	26.964586	18.02498
design_47	19	AAAALAAAAAAAAAAAAALAAAAAAAAAAAAAREAELLAQYEALLKKQGW:RSLTFYPAWLTVSEGANATFTCSLSNWSEDLMLNWNRLSPSNQTEKQAAFSNGLSQPVQDARFQIIQLPNRHDFHMNILDTRRNDSGIYLCGAISLHPKAKIEESPGAELVVTERI	20.824911049351236	0.128353144580755	85.683044	0.609362	26.590815	18.109879
design_47	20	AAAEAAAAAAAAAAAAAEAAAAAAAAAAKAAEEEEKLLKEYEELLKRLGE:RSLTFYPAWLTVSEGANATFTCSLSNWSEDLMLNWNRLSPSNQTEKQAAFSNGLSQPVQDARFQIIQLPNRHDFHMNILDTRRNDSGIYLCGAISLHPKAKIEESPGAELVVTERI	21.327868003551647	0.12870637926491624	87.049995	0.61688304	26.683714	17.520603
design_47	21	EEEEREREEEEERRREEEEREREEEEREREEEEEEERLKEYEKLLKKLGW:RSLTFYPAWLTVSEGANATFTCSLSNWSEDLMLNWNRLSPSNQTEKQAAFSNGLSQPVQDARFQIIQLPNRHDFHMNILDTRRNDSGIYLCGAISLHPKAKIEESPGAELVVTERI	19.034533279904863	0.1323749130740164	92.91593	0.629105	27.133072	15.619958
design_47	22	AAAAAAAAAAAAAAAAAAAAAAEAAKAAEAAAEEAKLLEEYKELLKRQGW:RSLTFYPAWLTVSEGANATFTCSLSNWSEDLMLNWNRLSPSNQTEKQAAFSNGLSQPVQDARFQIIQLPNRHDFHMNILDTRRNDSGIYLCGAISLHPKAKIEESPGAELVVTERI	20.462815347011695	0.1459859149826965	84.90629	0.61132014	26.694483	17.757223
design_47	23	SEEEEEEEEEEEEEEEKEEEEEEEEKEEEEEEKEKKLLEEYKKLLKRQGE:RSLTFYPAWLTVSEGANATFTCSLSNWSEDLMLNWNRLSPSNQTEKQAAFSNGLSQPVQDARFQIIQLPNRHDFHMNILDTRRNDSGIYLCGAISLHPKAKIEESPGAELVVTERI	15.723409718772215	0.20350738167551427	83.0001	0.6316723	26.844511	16.96678
design_47	24	AEAEREEEERRAAEERRRREEEERRRREEEEERERELLEQYRELLKRQGW:RSLTFYPAWLTVSEGANATFTCSLSNWSEDLMLNWNRLSPSNQTEKQAAFSNGLSQPVQDARFQIIQLPNRHDFHMNILDTRRNDSGIYLCGAISLHPKAKIEESPGAELVVTERI	19.076621417247807	0.12488007739919772	92.23857	0.6284207	27.16304	17.504635
design_47	25	AAAAAAAAAAAAAAAAAAAAAAAAAALAAEAAKEAALLEEYRALLKRQGE:RSLTFYPAWLTVSEGANATFTCSLSNWSEDLMLNWNRLSPSNQTEKQAAFSNGLSQPVQDARFQIIQLPNRHDFHMNILDTRRNDSGIYLCGAISLHPKAKIEESPGAELVVTERI	20.983947707407015	0.13305836229171297	85.85523	0.6083541	26.732533	19.082941
design_47	26	SLLEELEEERRRREEEERRREEEERRRREEEERRRRELEEYEKLLKKQGW:RSLTFYPAWLTVSEGANATFTCSLSNWSEDLMLNWNRLSPSNQTEKQAAFSNGLSQPVQDARFQIIQLPNRHDFHMNILDTRRNDSGIYLCGAISLHPKAKIEESPGAELVVTERI	20.731611217135274	0.11685234374540462	91.66699	0.6267518	27.62305	16.815062
design_47	27	GEAEEEEREEEEERRREEEEEKEREKEEEERKKEEELEKKYEELLKRLGE:RSLTFYPAWLTVSEGANATFTCSLSNWSEDLMLNWNRLSPSNQTEKQAAFSNGLSQPVQDARFQIIQLPNRHDFHMNILDTRRNDSGIYLCGAISLHPKAKIEESPGAELVVTERI	12.173952674959686	0.24785559101349394	90.98948	0.62957335	27.25728	17.15612
design_47	28	GLAELLAKLLKELEELKKKLEELKKKLEEEEEKEKKLLEEYEKLLKRQGE:RSLTFYPAWLTVSEGANATFTCSLSNWSEDLMLNWNRLSPSNQTEKQAAFSNGLSQPVQDARFQIIQLPNRHDFHMNILDTRRNDSGIYLCGAISLHPKAKIEESPGAELVVTERI	13.35350872308722	0.23990445929258863	90.7242	0.6263828	27.482582	18.327824
design_47	29	ALEELLKKKLEALAEKLEELKKELEELAKKKKEEEELKKEYEKLLKKLGY:RSLTFYPAWLTVSEGANATFTCSLSNWSEDLMLNWNRLSPSNQTEKQAAFSNGLSQPVQDARFQIIQLPNRHDFHMNILDTRRNDSGIYLCGAISLHPKAKIEESPGAELVVTERI	20.140622370986392	0.13566769289101735	87.40115	0.62878555	27.252878	18.675812
design_47	30	SEEEEEEEEEEEEEEEEEEEEEEEEEEEEEEEEEEELLEKYKELLKRLGE:RSLTFYPAWLTVSEGANATFTCSLSNWSEDLMLNWNRLSPSNQTEKQAAFSNGLSQPVQDARFQIIQLPNRHDFHMNILDTRRNDSGIYLCGAISLHPKAKIEESPGAELVVTERI	16.767784650435434	0.1819773240617743	84.33417	0.63204646	26.34314	16.616743
design_47	31	GLEELEEEEEEEEEEEEEEEEEEEEEEEEEEKEEEEELEEYEKLLKKLGE:RSLTFYPAWLTVSEGANATFTCSLSNWSEDLMLNWNRLSPSNQTEKQAAFSNGLSQPVQDARFQIIQLPNRHDFHMNILDTRRNDSGIYLCGAISLHPKAKIEESPGAELVVTERI	13.75030772737207	0.245136742079993	83.61263	0.63253504	26.44072	15.782914
design_48	0	EEEERRREEEERRAAAEAARQAALDAQLEDARRLKEEQERAAREAEERLR:RSLTFYPAWLTVSEGANATFTCSLSNWSEDLMLNWNRLSPSNQTEKQAAFSNGLSQPVQDARFQIIQLPNRHDFHMNILDTRRNDSGIYLCGAISLHPKAKIEESPGAELVVTERI	8.376481864857773	0.3521450684076289	90.511795	0.6290804	27.177208	16.988607
design_48	1	ALEELLAEAAAAAAAAAAARQAALQEQLEAARRLKEEQERAALQELLERL:RSLTFYPAWLTVSEGANATFTCSLSNWSEDLMLNWNRLSPSNQTEKQAAFSNGLSQPVQDARFQIIQLPNRHDFHMNILDTRRNDSGIYLCGAISLHPKAKIEESPGAELVVTERI	9.546418971874536	0.29441806728671577	89.63675	0.6266784	26.965103	16.377855
design_48	2	ELERLLEEELRRRLEQEAERQRAREEQLAAARELKRRQEEARRRELEERL:RSLTFYPAWLTVSEGANATFTCSLSNWSEDLMLNWNRLSPSNQTEKQAAFSNGLSQPVQDARFQIIQLPNRHDFHMNILDTRRNDSGIYLCGAISLHPKAKIEESPGAELVVTERI	20.0106124282353	0.09851121219796935	92.56273	0.6284848	27.341873	17.39829
design_48	3	AEEEEERRERERLEEQERRRAAAREEQLAAARALKEQQEAERRRLEELLR:RSLTFYPAWLTVSEGANATFTCSLSNWSEDLMLNWNRLSPSNQTEKQAAFSNGLSQPVQDARFQIIQLPNRHDFHMNILDTRRNDSGIYLCGAISLHPKAKIEESPGAELVVTERI	8.505738491697388	0.3454791170790053	91.31744	0.62818	27.260239	17.79662
design_48	4	SLLEELRRREEEEREAARRREEAKQEQLAAARELKERQERAAEEERRLLE:RSLTFYPAWLTVSEGANATFTCSLSNWSEDLMLNWNRLSPSNQTEKQAAFSNGLSQPVQDARFQIIQLPNRHDFHMNILDTRRNDSGIYLCGAISLHPKAKIEESPGAELVVTERI	7.993243385309036	0.3818586068565901	91.25279	0.62745047	27.477468	16.390436
design_48	5	EEEERRRLAEAAAAAAAAAREAARQAQLAAARALKAAAEAAAAAAAALAA:RSLTFYPAWLTVSEGANATFTCSLSNWSEDLMLNWNRLSPSNQTEKQAAFSNGLSQPVQDARFQIIQLPNRHDFHMNILDTRRNDSGIYLCGAISLHPKAKIEESPGAELVVTERI	9.039740765743726	0.3078068693602731	88.74627	0.6268008	26.411402	15.830037
design_48	6	ELEKLLEELEKKLQEQEELRQKALQEQLEASRALKEAQAAAAALAEALAR:RSLTFYPAWLTVSEGANATFTCSLSNWSEDLMLNWNRLSPSNQTEKQAAFSNGLSQPVQDARFQIIQLPNRHDFHMNILDTRRNDSGIYLCGAISLHPKAKIEESPGAELVVTERI	17.231054687687408	0.13401628136299476	89.78726	0.62887585	26.895575	17.488163
design_48	7	SLEELLERLRAEEAAREAERQAALEEQLADARRLKAEQEEAARRLREELE:RSLTFYPAWLTVSEGANATFTCSLSNWSEDLMLNWNRLSPSNQTEKQAAFSNGLSQPVQDARFQIIQLPNRHDFHMNILDTRRNDSGIYLCGAISLHPKAKIEESPGAELVVTERI	8.02078664777699	0.36109477386898853	91.39308	0.6268408	27.396925	17.262302
design_48	8	SEEEEEEERREEEEERRRLIEEAKQEQLEAAKALKAAQEEARRRLEELLR:RSLTFYPAWLTVSEGANATFTCSLSNWSEDLMLNWNRLSPSNQTEKQAAFSNGLSQPVQDARFQIIQLPNRHDFHMNILDTRRNDSGIYLCGAISLHPKAKIEESPGAELVVTERI	8.842130487933536	0.3246129322515183	90.613556	0.62960565	26.97986	16.16633
design_48	9	SLLEELARRAAAEAAAAAARQAAKDALLADSRALAEQQRREAELRQRLLE:RSLTFYPAWLTVSEGANATFTCSLSNWSEDLMLNWNRLSPSNQTEKQAAFSNGLSQPVQDARFQIIQLPNRHDFHMNILDTRRNDSGIYLCGAISLHPKAKIEESPGAELVVTERI	20.421078619507032	0.11925482423836477	90.876884	0.6267742	26.91534	16.679
design_48	10	SLLKELEELKRKEEELKRQREAAKEQQLADARALKEAAERARREEEERRR:RSLTFYPAWLTVSEGANATFTCSLSNWSEDLMLNWNRLSPSNQTEKQAAFSNGLSQPVQDARFQIIQLPNRHDFHMNILDTRRNDSGIYLCGAISLHPKAKIEESPGAELVVTERI	17.944646311587842	0.1298969601896386	90.938866	0.6302453	27.04682	18.254444
design_48	11	SLLEQLLAELARQAAQEAARAASRQAQLEAARELAEAQRRAAELARRLLE:RSLTFYPAWLTVSEGANATFTCSLSNWSEDLMLNWNRLSPSNQTEKQAAFSNGLSQPVQDARFQIIQLPNRHDFHMNILDTRRNDSGIYLCGAISLHPKAKIEESPGAELVVTERI	19.474795107284496	0.11133252311817488	85.41199	0.62930727	26.759417	17.69613
design_48	12	AEEEERREREAAEEAAAAARQAAKDAQLAAAKALKAAAEAAAALAEALLR:RSLTFYPAWLTVSEGANATFTCSLSNWSEDLMLNWNRLSPSNQTEKQAAFSNGLSQPVQDARFQIIQLPNRHDFHMNILDTRRNDSGIYLCGAISLHPKAKIEESPGAELVVTERI	7.607033477596807	0.35711203447595924	89.256744	0.62865436	26.543228	16.655825
design_48	13	SLEELLERLRAAEAAAEAARQAAREAQLAAARELKAAAEEAARRAAELAA:RSLTFYPAWLTVSEGANATFTCSLSNWSEDLMLNWNRLSPSNQTEKQAAFSNGLSQPVQDARFQIIQLPNRHDFHMNILDTRRNDSGIYLCGAISLHPKAKIEESPGAELVVTERI	18.94902606203345	0.11604620259542348	90.81571	0.63025093	26.547888	15.939487
design_48	14	SLAEALAAAAAAAAAQEAERQAAKDALLADARALKAAAELAAALAEALAA:RSLTFYPAWLTVSEGANATFTCSLSNWSEDLMLNWNRLSPSNQTEKQAAFSNGLSQPVQDARFQIIQLPNRHDFHMNILDTRRNDSGIYLCGAISLHPKAKIEESPGAELVVTERI	7.756777804409354	0.3547792206688213	90.321686	0.6249988	26.645176	17.964455
design_48	15	AAAAEAAAAAAAAAAAAAARQAARDAQLAAARALAAAAAAAAAAAAELLA:RSLTFYPAWLTVSEGANATFTCSLSNWSEDLMLNWNRLSPSNQTEKQAAFSNGLSQPVQDARFQIIQLPNRHDFHMNILDTRRNDSGIYLCGAISLHPKAKIEESPGAELVVTERI	13.414237592893533	0.1827082786423882	87.455376	0.6205541	25.93691	18.12522
design_48	16	AEEEEEEERRREEEEAERRRQAALEQQLADAKALKEAAELARKLLEELLR:RSLTFYPAWLTVSEGANATFTCSLSNWSEDLMLNWNRLSPSNQTEKQAAFSNGLSQPVQDARFQIIQLPNRHDFHMNILDTRRNDSGIYLCGAISLHPKAKIEESPGAELVVTERI	8.656475355278	0.32065444695999795	89.86652	0.62847567	27.113098	16.608675
design_48	17	SEEELRRLQEAAAAAQEAARQAAREAQLAAARALKAAAEEAARRAAELAA:RSLTFYPAWLTVSEGANATFTCSLSNWSEDLMLNWNRLSPSNQTEKQAAFSNGLSQPVQDARFQIIQLPNRHDFHMNILDTRRNDSGIYLCGAISLHPKAKIEESPGAELVVTERI	17.904326202745366	0.13709331859714932	90.62191	0.63171566	26.377768	16.171272
design_48	18	SEEEEEEEERRRREELEAERERAKQELLEDAKELKEEQEKKKLEEELKKL:RSLTFYPAWLTVSEGANATFTCSLSNWSEDLMLNWNRLSPSNQTEKQAAFSNGLSQPVQDARFQIIQLPNRHDFHMNILDTRRNDSGIYLCGAISLHPKAKIEESPGAELVVTERI	8.30943129390327	0.3517714996606388	89.33381	0.63063204	27.301615	17.60663
design_48	19	EEEERLERLAAEEAAAQAAREAARQALLEDSRRLKEEAELRRLLEELERL:RSLTFYPAWLTVSEGANATFTCSLSNWSEDLMLNWNRLSPSNQTEKQAAFSNGLSQPVQDARFQIIQLPNRHDFHMNILDTRRNDSGIYLCGAISLHPKAKIEESPGAELVVTERI	7.499866846304101	0.3934172029807093	89.135414	0.62713826	27.476402	17.263855
design_48	20	ALEELERRRAAEAAAAEAARQAALEAQLAAARELKERQERQAELERRLLE:RSLTFYPAWLTVSEGANATFTCSLSNWSEDLMLNWNRLSPSNQTEKQAAFSNGLSQPVQDARFQIIQLPNRHDFHMNILDTRRNDSGIYLCGAISLHPKAKIEESPGAELVVTERI	9.233725536781037	0.2985077244181683	89.86537	0.62681746	27.199028	16.901625
design_48	21	SEELLRALEEAERAAAEAARQAALQQQLADAKALKEQQELAKALEEALLK:RSLTFYPAWLTVSEGANATFTCSLSNWSEDLMLNWNRLSPSNQTEKQAAFSNGLSQPVQDARFQIIQLPNRHDFHMNILDTRRNDSGIYLCGAISLHPKAKIEESPGAELVVTERI	8.320414450535123	0.34025639787369255	87.9788	0.62818265	26.994806	17.757034
design_48	22	SLEELLAQLAAAQAAQQAEREAAKQAQLAAARQLKAEQEAAEALARALAE:RSLTFYPAWLTVSEGANATFTCSLSNWSEDLMLNWNRLSPSNQTEKQAAFSNGLSQPVQDARFQIIQLPNRHDFHMNILDTRRNDSGIYLCGAISLHPKAKIEESPGAELVVTERI	9.424125811774942	0.26729232086604665	89.32981	0.62831724	26.76956	17.877787
design_48	23	MEEEEEEERRKEEEERKKEIEKAKQEQLEAAKELKEKQELEKLLKELLEK:RSLTFYPAWLTVSEGANATFTCSLSNWSEDLMLNWNRLSPSNQTEKQAAFSNGLSQPVQDARFQIIQLPNRHDFHMNILDTRRNDSGIYLCGAISLHPKAKIEESPGAELVVTERI	8.917626654148963	0.3082220567153573	87.86099	0.62905765	27.289091	17.309551
design_48	24	EEEEEREREEERLREQEAARQAALEEQLEAARRLKEEQERARRLLEELLR:RSLTFYPAWLTVSEGANATFTCSLSNWSEDLMLNWNRLSPSNQTEKQAAFSNGLSQPVQDARFQIIQLPNRHDFHMNILDTRRNDSGIYLCGAISLHPKAKIEESPGAELVVTERI	9.318865976841122	0.3199814165408223	91.50692	0.62822974	27.132275	16.224943
design_48	25	AEAEALAAAAAAAAAAQAAREAARQELLADARRLKEEQERAAALAAELAA:RSLTFYPAWLTVSEGANATFTCSLSNWSEDLMLNWNRLSPSNQTEKQAAFSNGLSQPVQDARFQIIQLPNRHDFHMNILDTRRNDSGIYLCGAISLHPKAKIEESPGAELVVTERI	9.850623003673663	0.27457102299040553	90.006996	0.62644374	26.74216	17.069878
design_48	26	AEEEEERRRREEEAAREAARQAAKQALLEDARALKQQQELAALLQQLLEE:RSLTFYPAWLTVSEGANATFTCSLSNWSEDLMLNWNRLSPSNQTEKQAAFSNGLSQPVQDARFQIIQLPNRHDFHMNILDTRRNDSGIYLCGAISLHPKAKIEESPGAELVVTERI	8.585439775665469	0.3337010187484788	88.623634	0.6297778	26.987684	17.298979
design_48	27	SLLEQLAQQLAALAAQQAARQAALEAQLAAARELKAQQEAAALQARLEEL:RSLTFYPAWLTVSEGANATFTCSLSNWSEDLMLNWNRLSPSNQTEKQAAFSNGLSQPVQDARFQIIQLPNRHDFHMNILDTRRNDSGIYLCGAISLHPKAKIEESPGAELVVTERI	20.45957353752552	0.12713244440482177	90.29803	0.6274096	27.030281	16.255877
design_48	28	AEEERRAAEAAAAAAAAAARQASLEALLADAKALKEEQERKEEELRRLLE:RSLTFYPAWLTVSEGANATFTCSLSNWSEDLMLNWNRLSPSNQTEKQAAFSNGLSQPVQDARFQIIQLPNRHDFHMNILDTRRNDSGIYLCGAISLHPKAKIEESPGAELVVTERI	9.96392629105428	0.2670188315142024	89.97285	0.6266844	26.820368	16.192406
design_48	29	SLLERLLEELARLAAQEAARQAALEELLADARALAAAQAAARELEEALAR:RSLTFYPAWLTVSEGANATFTCSLSNWSEDLMLNWNRLSPSNQTEKQAAFSNGLSQPVQDARFQIIQLPNRHDFHMNILDTRRNDSGIYLCGAISLHPKAKIEESPGAELVVTERI	18.38779479362597	0.11606161690018615	92.984215	0.6271756	27.028019	18.05735
design_48	30	SLEEELRRLEEERKRLEEERRKALEEQLAAARALKEAAAAAAAAAAALAA:RSLTFYPAWLTVSEGANATFTCSLSNWSEDLMLNWNRLSPSNQTEKQAAFSNGLSQPVQDARFQIIQLPNRHDFHMNILDTRRNDSGIYLCGAISLHPKAKIEESPGAELVVTERI	15.915512957362195	0.146976195013285	89.26567	0.6269948	26.888788	17.531975
design_48	31	SLLEELRRLLEELAAQEAARQAAKEALLADAKAAAAAAAAAAAAAAAALA:RSLTFYPAWLTVSEGANATFTCSLSNWSEDLMLNWNRLSPSNQTEKQAAFSNGLSQPVQDARFQIIQLPNRHDFHMNILDTRRNDSGIYLCGAISLHPKAKIEESPGAELVVTERI	18.978235943162773	0.11337127469992825	88.68193	0.620534	26.774284	14.546316
design_49	0	ALAELAAAAAAAAAAAAARAASAAAALAEAEARARAERLEEELRRLLEEL:RSLTFYPAWLTVSEGANATFTCSLSNWSEDLMLNWNRLSPSNQTEKQAAFSNGLSQPVQDARFQIIQLPNRHDFHMNILDTRRNDSGIYLCGAISLHPKAKIEESPGAELVVTERI	12.027021127488982	0.23251385741296351	90.87812	0.6248081	26.690704	19.286797
design_49	1	SLLEELLKALEEAAAKAAREASLAKLLEEAKKKAEELEKKEKEEELEKLK:RSLTFYPAWLTVSEGANATFTCSLSNWSEDLMLNWNRLSPSNQTEKQAAFSNGLSQPVQDARFQIIQLPNRHDFHMNILDTRRNDSGIYLCGAISLHPKAKIEESPGAELVVTERI	18.913624724575314	0.132490847255827	79.173164	0.6292406	27.20192	18.995407
design_49	2	SLLEELLEEERRRRAEEARRASLEKLLAEAKALSEELRRKEEEEELRRRL:RSLTFYPAWLTVSEGANATFTCSLSNWSEDLMLNWNRLSPSNQTEKQAAFSNGLSQPVQDARFQIIQLPNRHDFHMNILDTRRNDSGIYLCGAISLHPKAKIEESPGAELVVTERI	19.97368413424301	0.11835891072492595	91.701935	0.62865156	27.183924	17.396336
design_49	3	GLLEELLAAEAAKKAEEARKKSLEKLLKEAEELSEKLRKEEEEERRRREE:RSLTFYPAWLTVSEGANATFTCSLSNWSEDLMLNWNRLSPSNQTEKQAAFSNGLSQPVQDARFQIIQLPNRHDFHMNILDTRRNDSGIYLCGAISLHPKAKIEESPGAELVVTERI	20.307424928004256	0.1166539719844636	89.23871	0.62805647	27.12132	15.568429
design_49	4	AAAAAAAAAAAAAAAQAARQASLEKLLKEAKELSEKLEKEKKEEEEKKKK:RSLTFYPAWLTVSEGANATFTCSLSNWSEDLMLNWNRLSPSNQTEKQAAFSNGLSQPVQDARFQIIQLPNRHDFHMNILDTRRNDSGIYLCGAISLHPKAKIEESPGAELVVTERI	9.023567143537704	0.29514567526586627	82.43907	0.62503695	25.834337	16.60624
design_49	5	SLLEELLAELERRRAEEARRESLKKLLEEAKKKSEEEREEKERKEELEKL:RSLTFYPAWLTVSEGANATFTCSLSNWSEDLMLNWNRLSPSNQTEKQAAFSNGLSQPVQDARFQIIQLPNRHDFHMNILDTRRNDSGIYLCGAISLHPKAKIEESPGAELVVTERI	10.105589787085986	0.2882358221862541	90.7041	0.62891924	27.341345	17.01
design_49	6	SLAAALAAAAAAAAAAAARAASLAALLAEAEARAAADAAAEAAAAAAALE:RSLTFYPAWLTVSEGANATFTCSLSNWSEDLMLNWNRLSPSNQTEKQAAFSNGLSQPVQDARFQIIQLPNRHDFHMNILDTRRNDSGIYLCGAISLHPKAKIEESPGAELVVTERI	7.592548713322248	0.3810100081070121	90.355865	0.61839485	26.743816	17.041533
design_49	7	GLLAALAAAAAAAAAQAARAASLAALLAEAKAKSLAEELAAALAALLAAL:RSLTFYPAWLTVSEGANATFTCSLSNWSEDLMLNWNRLSPSNQTEKQAAFSNGLSQPVQDARFQIIQLPNRHDFHMNILDTRRNDSGIYLCGAISLHPKAKIEESPGAELVVTERI	10.23999846954942	0.26342416040266653	67.74109	0.621928	27.307673	19.750359
design_49	8	SLEELLEALRRALEAQRAREASLAALLAEAEARAKAEREAAERALLEALR:RSLTFYPAWLTVSEGANATFTCSLSNWSEDLMLNWNRLSPSNQTEKQAAFSNGLSQPVQDARFQIIQLPNRHDFHMNILDTRRNDSGIYLCGAISLHPKAKIEESPGAELVVTERI	20.923558356215636	0.15393490688862072	92.43475	0.6268202	27.01546	17.504473
design_49	9	ALAAAAAAAAAAAAAEEARRASLEKLLAEAAALSAALRAAAEAAAAAAAA:RSLTFYPAWLTVSEGANATFTCSLSNWSEDLMLNWNRLSPSNQTEKQAAFSNGLSQPVQDARFQIIQLPNRHDFHMNILDTRRNDSGIYLCGAISLHPKAKIEESPGAELVVTERI	8.189539264548433	0.3621314331098213	88.90823	0.61986446	26.808357	18.463243
design_49	10	SELEELLEKLRKEEAEKARKESLEKLLKEAEEKSKLERELKELLEKLEKE:RSLTFYPAWLTVSEGANATFTCSLSNWSEDLMLNWNRLSPSNQTEKQAAFSNGLSQPVQDARFQIIQLPNRHDFHMNILDTRRNDSGIYLCGAISLHPKAKIEESPGAELVVTERI	8.637590690582394	0.3508737882173643	87.67406	0.63049495	27.158157	17.675034
design_49	11	SEEEEELLREEEERAEEARRKSLEELLKEAEELSEEEEEEEEEEELLEEE:RSLTFYPAWLTVSEGANATFTCSLSNWSEDLMLNWNRLSPSNQTEKQAAFSNGLSQPVQDARFQIIQLPNRHDFHMNILDTRRNDSGIYLCGAISLHPKAKIEESPGAELVVTERI	7.310729290334326	0.42044641372914493	88.942085	0.6271471	26.835674	15.766323
design_49	12	GLAALAAAAAAAAAAAAARAASSAALLAEAKALSERLEREELERLLEELE:RSLTFYPAWLTVSEGANATFTCSLSNWSEDLMLNWNRLSPSNQTEKQAAFSNGLSQPVQDARFQIIQLPNRHDFHMNILDTRRNDSGIYLCGAISLHPKAKIEESPGAELVVTERI	8.62073011825111	0.3616004797410909	81.86363	0.6213937	26.937555	19.212955
design_49	13	AEEEEEERRKAEEEAKKAREESSKKLLEEAKKLSEELKLLEELKKLLEEL:RSLTFYPAWLTVSEGANATFTCSLSNWSEDLMLNWNRLSPSNQTEKQAAFSNGLSQPVQDARFQIIQLPNRHDFHMNILDTRRNDSGIYLCGAISLHPKAKIEESPGAELVVTERI	11.720568184689832	0.25003950993874136	89.45572	0.62984204	27.031569	16.817347
design_49	14	AAAEAAAAAAAAAAAQEARAASSAALLAEAAALSAAERAAAELAALLAAL:RSLTFYPAWLTVSEGANATFTCSLSNWSEDLMLNWNRLSPSNQTEKQAAFSNGLSQPVQDARFQIIQLPNRHDFHMNILDTRRNDSGIYLCGAISLHPKAKIEESPGAELVVTERI	9.505119541476574	0.3126918509174494	86.80835	0.62257266	26.126505	16.888021
design_49	15	SLEELLEEERRRREAEEAREASREKLLEEARKRAEEERLEEELRRLLEEL:RSLTFYPAWLTVSEGANATFTCSLSNWSEDLMLNWNRLSPSNQTEKQAAFSNGLSQPVQDARFQIIQLPNRHDFHMNILDTRRNDSGIYLCGAISLHPKAKIEESPGAELVVTERI	10.191118258962284	0.2599509999594852	90.38359	0.6280688	27.556633	16.856106
design_49	16	ALLEALAAALAAAAAAAARAASREKLLAEAEKLSKELEEKKKKEEELKEL:RSLTFYPAWLTVSEGANATFTCSLSNWSEDLMLNWNRLSPSNQTEKQAAFSNGLSQPVQDARFQIIQLPNRHDFHMNILDTRRNDSGIYLCGAISLHPKAKIEESPGAELVVTERI	8.591714680508593	0.31583172167185025	77.3503	0.6271423	26.870863	14.514687
design_49	17	SLLAALAEAAAAAAAEAARQASLEKLLEEAKRRAEEERRRREEEERRRLE:RSLTFYPAWLTVSEGANATFTCSLSNWSEDLMLNWNRLSPSNQTEKQAAFSNGLSQPVQDARFQIIQLPNRHDFHMNILDTRRNDSGIYLCGAISLHPKAKIEESPGAELVVTERI	20.441612860351782	0.12420877374130745	89.84603	0.6290797	26.907808	16.814194
design_49	18	ALEELAAAAAAAAEAEAARAASLAKLLAEAAAKSLAEELAKKLAELLEKL:RSLTFYPAWLTVSEGANATFTCSLSNWSEDLMLNWNRLSPSNQTEKQAAFSNGLSQPVQDARFQIIQLPNRHDFHMNILDTRRNDSGIYLCGAISLHPKAKIEESPGAELVVTERI	7.767490977685325	0.3844121542855053	78.5982	0.6258976	27.131855	19.631306
design_49	19	SLLAELAAAAAAAEAEAARQASLEKLLAEAAALAAADAAAAAAALLAALA:RSLTFYPAWLTVSEGANATFTCSLSNWSEDLMLNWNRLSPSNQTEKQAAFSNGLSQPVQDARFQIIQLPNRHDFHMNILDTRRNDSGIYLCGAISLHPKAKIEESPGAELVVTERI	19.347138576262992	0.11899767795424851	84.51695	0.62352705	26.917162	17.143684
design_49	20	SLLEELQRLLEELAAQKAREASREALLKEARERAEREREERERREEEERR:RSLTFYPAWLTVSEGANATFTCSLSNWSEDLMLNWNRLSPSNQTEKQAAFSNGLSQPVQDARFQIIQLPNRHDFHMNILDTRRNDSGIYLCGAISLHPKAKIEESPGAELVVTERI	20.367375810485164	0.13144525491144307	91.55187	0.62998825	26.99365	17.260868
design_49	21	AEEEEEEEEEEEEEAEEAREESRERLLAEAEARARAERLAAELAALLAAL:RSLTFYPAWLTVSEGANATFTCSLSNWSEDLMLNWNRLSPSNQTEKQAAFSNGLSQPVQDARFQIIQLPNRHDFHMNILDTRRNDSGIYLCGAISLHPKAKIEESPGAELVVTERI	11.934543267719143	0.2504531401067567	88.20892	0.6263961	27.063234	16.210619
design_49	22	SLEELLEKLKEEEEAEKAREESRKELLAEAKAKAEAERKAAELERLLEEL:RSLTFYPAWLTVSEGANATFTCSLSNWSEDLMLNWNRLSPSNQTEKQAAFSNGLSQPVQDARFQIIQLPNRHDFHMNILDTRRNDSGIYLCGAISLHPKAKIEESPGAELVVTERI	20.858895562138464	0.10811554688483854	86.490974	0.6293703	27.346962	17.960785
design_49	23	SLLEELLRALAEAAAAAAREASLKELLEEAKKKSEELKEKEEREKEEKEK:RSLTFYPAWLTVSEGANATFTCSLSNWSEDLMLNWNRLSPSNQTEKQAAFSNGLSQPVQDARFQIIQLPNRHDFHMNILDTRRNDSGIYLCGAISLHPKAKIEESPGAELVVTERI	8.37439507268118	0.3169391964837595	80.36015	0.63189113	26.718489	15.590077
design_49	24	ALLEALAAAAAAAAAAAARAASSAKLLAEAAALAAAQAAAAALEALLAAL:RSLTFYPAWLTVSEGANATFTCSLSNWSEDLMLNWNRLSPSNQTEKQAAFSNGLSQPVQDARFQIIQLPNRHDFHMNILDTRRNDSGIYLCGAISLHPKAKIEESPGAELVVTERI	8.182423824460695	0.3664816105457324	61.77229	0.61628747	27.27474	20.061058
design_49	25	AAAAAAAAAAAAAAAAAARAASRAALLAEAKALAEELRKKEEEERLKELE:RSLTFYPAWLTVSEGANATFTCSLSNWSEDLMLNWNRLSPSNQTEKQAAFSNGLSQPVQDARFQIIQLPNRHDFHMNILDTRRNDSGIYLCGAISLHPKAKIEESPGAELVVTERI	6.739158142101233	0.41736359323788036	84.40241	0.61656976	26.602873	17.327698
design_49	26	EEEERRRREEERRRAEEARRKSREELLKEAEELSKKLKEEEEKEKLEKLL:RSLTFYPAWLTVSEGANATFTCSLSNWSEDLMLNWNRLSPSNQTEKQAAFSNGLSQPVQDARFQIIQLPNRHDFHMNILDTRRNDSGIYLCGAISLHPKAKIEESPGAELVVTERI	8.786368263006295	0.3447454843414413	90.86058	0.62875605	27.375973	17.717503
design_49	27	SLLEELLEELEEKKAEEALEESRKKLLEEAEKKAEEERKKKEELEKLLKE:RSLTFYPAWLTVSEGANATFTCSLSNWSEDLMLNWNRLSPSNQTEKQAAFSNGLSQPVQDARFQIIQLPNRHDFHMNILDTRRNDSGIYLCGAISLHPKAKIEESPGAELVVTERI	8.834893084148186	0.328870422460257	85.63609	0.6316428	26.983093	17.766787
design_49	28	SLLEQLQELLEQLQAELARQQSLEKLLEEAKKLSEELEKKEKEKKLLEEL:RSLTFYPAWLTVSEGANATFTCSLSNWSEDLMLNWNRLSPSNQTEKQAAFSNGLSQPVQDARFQIIQLPNRHDFHMNILDTRRNDSGIYLCGAISLHPKAKIEESPGAELVVTERI	9.433910707557363	0.3058038552685939	89.02705	0.6299879	27.034332	17.42748
design_49	29	AAAAAAAAAAAAAAAAAARAASLAALQAEAAALAAARAAAEAARALLEAL:RSLTFYPAWLTVSEGANATFTCSLSNWSEDLMLNWNRLSPSNQTEKQAAFSNGLSQPVQDARFQIIQLPNRHDFHMNILDTRRNDSGIYLCGAISLHPKAKIEESPGAELVVTERI	13.333088772831893	0.20416663330940116	89.295876	0.6154146	26.562408	18.515322
design_49	30	GLEELLRRLLEELAAQAARQASLEKLLEEAKAKAEADRLAAEAALKAALE:RSLTFYPAWLTVSEGANATFTCSLSNWSEDLMLNWNRLSPSNQTEKQAAFSNGLSQPVQDARFQIIQLPNRHDFHMNILDTRRNDSGIYLCGAISLHPKAKIEESPGAELVVTERI	9.085755317067381	0.3347523472205542	90.29646	0.627001	27.079569	16.774693
design_49	31	ALEELAAAAAAAAAAEAARQASREALLAEAKRLSEERRRLEEELERLLEE:RSLTFYPAWLTVSEGANATFTCSLSNWSEDLMLNWNRLSPSNQTEKQAAFSNGLSQPVQDARFQIIQLPNRHDFHMNILDTRRNDSGIYLCGAISLHPKAKIEESPGAELVVTERI	9.241813332440172	0.3273391449981918	91.24299	0.6268471	26.709673	17.922453
design_5	0	GADVAEALAVGAAAAAAAIAEKAGLDPAERAALGAEAGGEAARQHLLAQA:RSLTFYPAWLTVSEGANATFTCSLSNWSEDLMLNWNRLSPSNQTEKQAAFSNGLSQPVQDARFQIIQLPNRHDFHMNILDTRRNDSGIYLCGAISLHPKAKIEESPGAELVVTERI	11.674624723220557	0.26074626751268143	71.29467	0.622625	28.192085	21.09132
design_5	1	GSDVAAALAVGKEAAAATIAAKAGLDPETAAALGAEAGGEAARQHLLAAA:RSLTFYPAWLTVSEGANATFTCSLSNWSEDLMLNWNRLSPSNQTEKQAAFSNGLSQPVQDARFQIIQLPNRHDFHMNILDTRRNDSGIYLCGAISLHPKAKIEESPGAELVVTERI	10.387642080979752	0.2869397837806281	60.42579	0.6239532	28.180416	20.369776
design_5	2	GSVVEAALAVGAAAAAAAAAEKAGEDPEARAAAAAAAGGEAARAYLLAQA:RSLTFYPAWLTVSEGANATFTCSLSNWSEDLMLNWNRLSPSNQTEKQAAFSNGLSQPVQDARFQIIQLPNRHDFHMNILDTRRNDSGIYLCGAISLHPKAKIEESPGAELVVTERI	14.978268395944676	0.21111594271618261	64.05512	0.6207885	27.991142	22.36433
design_5	3	GSVVAAAAEVGAKAAAEAKAAKAGLDPAEAEAAGAAAGGEAARAYLLAAA:RSLTFYPAWLTVSEGANATFTCSLSNWSEDLMLNWNRLSPSNQTEKQAAFSNGLSQPVQDARFQIIQLPNRHDFHMNILDTRRNDSGIYLCGAISLHPKAKIEESPGAELVVTERI	9.716567022288812	0.43304424514711887	83.75254	0.62035906	27.824183	19.984394
design_5	4	GSDVEAARKVGEEAAAKAKAEKAGLDPEEAEAIGAAVGGEAARQYLLAQA:RSLTFYPAWLTVSEGANATFTCSLSNWSEDLMLNWNRLSPSNQTEKQAAFSNGLSQPVQDARFQIIQLPNRHDFHMNILDTRRNDSGIYLCGAISLHPKAKIEESPGAELVVTERI	8.247428772728536	0.48096900628947215	57.813313	0.6268594	27.96086	21.349495
design_5	5	GSAVEEALAVGAEAAAAAAAKYAGLDPEERAAIGAAVGGEAARAHLLAQA:RSLTFYPAWLTVSEGANATFTCSLSNWSEDLMLNWNRLSPSNQTEKQAAFSNGLSQPVQDARFQIIQLPNRHDFHMNILDTRRNDSGIYLCGAISLHPKAKIEESPGAELVVTERI	14.252333159676798	0.16922379392922487	63.35258	0.62636274	27.678667	20.235607
design_5	6	GADVAAAAAVGAAAAAAAIAAKAGLDPATAAAAGAAAGGAAAGAYLASAA:RSLTFYPAWLTVSEGANATFTCSLSNWSEDLMLNWNRLSPSNQTEKQAAFSNGLSQPVQDARFQIIQLPNRHDFHMNILDTRRNDSGIYLCGAISLHPKAKIEESPGAELVVTERI	12.741668494319958	0.2391347827622826	82.15682	0.6101215	27.970947	19.951023
design_5	7	GSDVAAALAVGAAAAAAARAAAAGLDPATREAIGAAVGGDAARAYLLASA:RSLTFYPAWLTVSEGANATFTCSLSNWSEDLMLNWNRLSPSNQTEKQAAFSNGLSQPVQDARFQIIQLPNRHDFHMNILDTRRNDSGIYLCGAISLHPKAKIEESPGAELVVTERI	17.186862188412423	0.1266972432183619	64.25037	0.6241953	27.304398	19.850918
design_5	8	GADVAAALAVGEEAAAAARAELAGLDPEEREARGAAAGGEAARQHLLAQA:RSLTFYPAWLTVSEGANATFTCSLSNWSEDLMLNWNRLSPSNQTEKQAAFSNGLSQPVQDARFQIIQLPNRHDFHMNILDTRRNDSGIYLCGAISLHPKAKIEESPGAELVVTERI	15.134919301832323	0.19974400359708924	64.22785	0.6285441	27.29307	19.394257
design_5	9	GSVVQAALEVGKAAEAAKIAETAGLDPEEAAKLGAEAGGEAARQYLLQQA:RSLTFYPAWLTVSEGANATFTCSLSNWSEDLMLNWNRLSPSNQTEKQAAFSNGLSQPVQDARFQIIQLPNRHDFHMNILDTRRNDSGIYLCGAISLHPKAKIEESPGAELVVTERI	10.017645505625417	0.3220893864996026	55.02215	0.6264396	28.173677	19.54319
design_5	10	GADVAAAAAAGAAAAAAAIAAAAGLDPATAAALGAAAGGAAARQTLLAQA:RSLTFYPAWLTVSEGANATFTCSLSNWSEDLMLNWNRLSPSNQTEKQAAFSNGLSQPVQDARFQIIQLPNRHDFHMNILDTRRNDSGIYLCGAISLHPKAKIEESPGAELVVTERI	15.163091371234923	0.16562680180915756	85.81536	0.6106405	27.996227	20.192513
design_5	11	GSDVEAALAVGKEAAAAAEAEHAGLDPEERAAIGAAVGGEAAGQYLQQQA:RSLTFYPAWLTVSEGANATFTCSLSNWSEDLMLNWNRLSPSNQTEKQAAFSNGLSQPVQDARFQIIQLPNRHDFHMNILDTRRNDSGIYLCGAISLHPKAKIEESPGAELVVTERI	7.4382525773588455	0.4822660661703029	90.93461	0.62323856	27.41958	19.827448
design_5	12	GKVVEEALKVGEEARKKAIELYKDLDPEEREAIGEEVGGEAAREYLLSQA:RSLTFYPAWLTVSEGANATFTCSLSNWSEDLMLNWNRLSPSNQTEKQAAFSNGLSQPVQDARFQIIQLPNRHDFHMNILDTRRNDSGIYLCGAISLHPKAKIEESPGAELVVTERI	15.425769265040396	0.20250014572902278	57.53243	0.6309427	27.529549	19.301445
design_5	13	GADNAAAAATGAAAAAAAIAEKAGLDPATRAAAGAAAGGEAARQALLAAA:RSLTFYPAWLTVSEGANATFTCSLSNWSEDLMLNWNRLSPSNQTEKQAAFSNGLSQPVQDARFQIIQLPNRHDFHMNILDTRRNDSGIYLCGAISLHPKAKIEESPGAELVVTERI	13.057585933955004	0.22090935674127912	59.565517	0.62092555	27.865147	21.789854
design_5	14	GADVEAALAVGAAAAAAAIAAAAGLDPATAAALGAAAGGEAARAALLAAA:RSLTFYPAWLTVSEGANATFTCSLSNWSEDLMLNWNRLSPSNQTEKQAAFSNGLSQPVQDARFQIIQLPNRHDFHMNILDTRRNDSGIYLCGAISLHPKAKIEESPGAELVVTERI	16.416638032158815	0.16173555868778633	60.278934	0.61648357	28.374737	22.570107
design_5	15	GADVEAALAVGKAAAAAAIAEKAGLDPATAEALGAAAGGEAARQHLLAAA:RSLTFYPAWLTVSEGANATFTCSLSNWSEDLMLNWNRLSPSNQTEKQAAFSNGLSQPVQDARFQIIQLPNRHDFHMNILDTRRNDSGIYLCGAISLHPKAKIEESPGAELVVTERI	12.024720772206066	0.25561317551479606	68.70227	0.62348676	28.33222	20.098782
design_5	16	GSDVAEAAEVGAAAAAAAKELLAGLDPEERERLGAAVGGEAARAHLLAAA:RSLTFYPAWLTVSEGANATFTCSLSNWSEDLMLNWNRLSPSNQTEKQAAFSNGLSQPVQDARFQIIQLPNRHDFHMNILDTRRNDSGIYLCGAISLHPKAKIEESPGAELVVTERI	15.129242720963223	0.1928266442343253	66.621124	0.62751794	27.716385	20.54203
design_5	17	GSVVEEALKVGKEAAEAAKKEYAGLDPEEAEKIGAEVGGEAARAYLLSQA:RSLTFYPAWLTVSEGANATFTCSLSNWSEDLMLNWNRLSPSNQTEKQAAFSNGLSQPVQDARFQIIQLPNRHDFHMNILDTRRNDSGIYLCGAISLHPKAKIEESPGAELVVTERI	12.235948868638655	0.3491312960189439	88.322174	0.625201	27.385216	19.3683
design_5	18	GSVVAAAAAVGKAAEAATIALTAGLDPATAAALGAAAGGQAARDYLLSQA:RSLTFYPAWLTVSEGANATFTCSLSNWSEDLMLNWNRLSPSNQTEKQAAFSNGLSQPVQDARFQIIQLPNRHDFHMNILDTRRNDSGIYLCGAISLHPKAKIEESPGAELVVTERI	10.157525563236762	0.33859854562306474	72.393906	0.6189885	28.096964	22.077602
design_5	19	GADVAAAAAVGAAAAAAAIAEKAGLDPAEREAAGAAAGGAAARAYLLSQA:RSLTFYPAWLTVSEGANATFTCSLSNWSEDLMLNWNRLSPSNQTEKQAAFSNGLSQPVQDARFQIIQLPNRHDFHMNILDTRRNDSGIYLCGAISLHPKAKIEESPGAELVVTERI	11.09455713282736	0.28826408074553767	86.491875	0.6190802	27.983175	19.798101
design_5	20	GKVVEEALKVGKEAAEEEIKRKAGLDPEEREKLGLEAGGEAAREYLLKQA:RSLTFYPAWLTVSEGANATFTCSLSNWSEDLMLNWNRLSPSNQTEKQAAFSNGLSQPVQDARFQIIQLPNRHDFHMNILDTRRNDSGIYLCGAISLHPKAKIEESPGAELVVTERI	12.218291613948757	0.28347059635285504	60.08917	0.6297374	27.910854	20.660444
design_5	21	GADVAEALAVGEAAAAATIAEKAGLDPETRAALGAAAGGEAARQHLLAQA:RSLTFYPAWLTVSEGANATFTCSLSNWSEDLMLNWNRLSPSNQTEKQAAFSNGLSQPVQDARFQIIQLPNRHDFHMNILDTRRNDSGIYLCGAISLHPKAKIEESPGAELVVTERI	15.21436230502734	0.17598717630179264	53.446865	0.62496054	28.010025	21.225586
design_5	22	GAVVQQALAVGKEAAAAAKALFAGLDPETAEALGAEVGGEAARQYLLQQA:RSLTFYPAWLTVSEGANATFTCSLSNWSEDLMLNWNRLSPSNQTEKQAAFSNGLSQPVQDARFQIIQLPNRHDFHMNILDTRRNDSGIYLCGAISLHPKAKIEESPGAELVVTERI	9.34042999251581	0.3631819459466113	54.44155	0.62641174	27.917488	21.512108
design_5	23	GADVAAAAAAGAAAAAAARALLAGLDPATRAALGAAAGGEAARAVLLAQA:RSLTFYPAWLTVSEGANATFTCSLSNWSEDLMLNWNRLSPSNQTEKQAAFSNGLSQPVQDARFQIIQLPNRHDFHMNILDTRRNDSGIYLCGAISLHPKAKIEESPGAELVVTERI	15.534815243042562	0.15064664013116053	72.75283	0.6176417	27.295513	20.743916
design_5	24	GADVAAALAKGAEAAAAAEAELAGLDPETRAALGAAKGGEAARQYLLQQA:RSLTFYPAWLTVSEGANATFTCSLSNWSEDLMLNWNRLSPSNQTEKQAAFSNGLSQPVQDARFQIIQLPNRHDFHMNILDTRRNDSGIYLCGAISLHPKAKIEESPGAELVVTERI	14.938849363113254	0.20188917943360177	62.33241	0.626911	27.654667	19.176102
design_5	25	GADVEAAAAAGAAAAAAAIAAHAGLDPATAAAIGAAVGGEAARQALLAAA:RSLTFYPAWLTVSEGANATFTCSLSNWSEDLMLNWNRLSPSNQTEKQAAFSNGLSQPVQDARFQIIQLPNRHDFHMNILDTRRNDSGIYLCGAISLHPKAKIEESPGAELVVTERI	13.833027028898142	0.1793252780370573	65.2768	0.61768806	28.065847	20.816193
design_5	26	GSDVAAALAAGAAAAAAAAAALAALDPETAAAAGAAAGGAAARAALLAAA:RSLTFYPAWLTVSEGANATFTCSLSNWSEDLMLNWNRLSPSNQTEKQAAFSNGLSQPVQDARFQIIQLPNRHDFHMNILDTRRNDSGIYLCGAISLHPKAKIEESPGAELVVTERI	14.87862922152982	0.17329453268877737	63.931282	0.60857564	28.16634	19.115845
design_5	27	GADVAAALAVGKEAAAAAIAEKAGWDPAEAAAAGAAVGGEAARQALLAAA:RSLTFYPAWLTVSEGANATFTCSLSNWSEDLMLNWNRLSPSNQTEKQAAFSNGLSQPVQDARFQIIQLPNRHDFHMNILDTRRNDSGIYLCGAISLHPKAKIEESPGAELVVTERI	10.990472775777546	0.26515586673909697	54.69167	0.6229272	28.186592	21.758553
design_5	28	GADVAAAAAVGAAAAAAAEALLAGLDPATRAAAGAAVGGAAAGAALAAAA:RSLTFYPAWLTVSEGANATFTCSLSNWSEDLMLNWNRLSPSNQTEKQAAFSNGLSQPVQDARFQIIQLPNRHDFHMNILDTRRNDSGIYLCGAISLHPKAKIEESPGAELVVTERI	15.436356390919489	0.18646702731593487	66.96449	0.61086917	28.441072	21.721193
design_5	29	GAVVAEALAVGEAAAAAARAATAGLDPETREALGAAVGGEAARAHLLAAA:RSLTFYPAWLTVSEGANATFTCSLSNWSEDLMLNWNRLSPSNQTEKQAAFSNGLSQPVQDARFQIIQLPNRHDFHMNILDTRRNDSGIYLCGAISLHPKAKIEESPGAELVVTERI	15.796169474381282	0.19010216302052743	62.799187	0.6262771	27.67375	19.972485
design_5	30	GSDVAAAAAAGAAAAAAAIAAAAGLDPEEAAALGAEAGGAAARQVLLQQA:RSLTFYPAWLTVSEGANATFTCSLSNWSEDLMLNWNRLSPSNQTEKQAAFSNGLSQPVQDARFQIIQLPNRHDFHMNILDTRRNDSGIYLCGAISLHPKAKIEESPGAELVVTERI	8.102259388415769	0.4218378257844585	87.24996	0.61576104	27.905228	21.189686
design_5	31	GADVEAALKVGEEAAAAAAAEKAGLDPAERAALGAEAGGEAARQYLLQQA:RSLTFYPAWLTVSEGANATFTCSLSNWSEDLMLNWNRLSPSNQTEKQAAFSNGLSQPVQDARFQIIQLPNRHDFHMNILDTRRNDSGIYLCGAISLHPKAKIEESPGAELVVTERI	12.35233102682205	0.2956079986453631	56.175014	0.6269212	28.044445	20.758911
design_6	0	SLAELLARLERQRRAAEGAARHRAELLARLEEEERKRREEEERRRKEEEE:RSLTFYPAWLTVSEGANATFTCSLSNWSEDLMLNWNRLSPSNQTEKQAAFSNGLSQPVQDARFQIIQLPNRHDFHMNILDTRRNDSGIYLCGAISLHPKAKIEESPGAELVVTERI	11.795230958104002	0.21278461772682455	88.22349	0.62919015	27.059996	15.866265
design_6	1	AAALAAARAARAAAAAAAAAAHAAATLAALAAAAAAAAAAEAAARLAELL:RSLTFYPAWLTVSEGANATFTCSLSNWSEDLMLNWNRLSPSNQTEKQAAFSNGLSQPVQDARFQIIQLPNRHDFHMNILDTRRNDSGIYLCGAISLHPKAKIEESPGAELVVTERI	7.829600561781095	0.3950892468219378	88.0555	0.6149454	26.588503	18.810598
design_6	2	AAARAAARAARAAAAAAGAAAHAAAQLAALAALAAAAAAAAAALEAALAA:RSLTFYPAWLTVSEGANATFTCSLSNWSEDLMLNWNRLSPSNQTEKQAAFSNGLSQPVQDARFQIIQLPNRHDFHMNILDTRRNDSGIYLCGAISLHPKAKIEESPGAELVVTERI	15.18180518595593	0.175376138872923	88.65693	0.6137992	26.64096	19.469421
design_6	3	SLAALAARQALAERAAAGAAAHAAAQLAALAAAAAAAAAAAAAAAAELAA:RSLTFYPAWLTVSEGANATFTCSLSNWSEDLMLNWNRLSPSNQTEKQAAFSNGLSQPVQDARFQIIQLPNRHDFHMNILDTRRNDSGIYLCGAISLHPKAKIEESPGAELVVTERI	13.968770490454544	0.16729525674268975	87.585434	0.61563504	26.637558	18.659555
design_6	4	ALAELLARLARQAAAAAAAAAHAAAQLAALAAAAAAAAAAAAAALAALLA:RSLTFYPAWLTVSEGANATFTCSLSNWSEDLMLNWNRLSPSNQTEKQAAFSNGLSQPVQDARFQIIQLPNRHDFHMNILDTRRNDSGIYLCGAISLHPKAKIEESPGAELVVTERI	14.189567046767673	0.15992127616058796	85.72839	0.6151905	26.348623	18.29136
design_6	5	AAAAAAARAARQAAAAAGAEAHARRLLEELEERRRREEEERRRREEELRR:RSLTFYPAWLTVSEGANATFTCSLSNWSEDLMLNWNRLSPSNQTEKQAAFSNGLSQPVQDARFQIIQLPNRHDFHMNILDTRRNDSGIYLCGAISLHPKAKIEESPGAELVVTERI	14.670863971598246	0.15607201572615118	86.55184	0.6290254	26.741436	17.859152
design_6	6	AAARAAARAARQAAAAAAAAKHAEEMLKKLEEERKKAEEEAKKLEEELKK:RSLTFYPAWLTVSEGANATFTCSLSNWSEDLMLNWNRLSPSNQTEKQAAFSNGLSQPVQDARFQIIQLPNRHDFHMNILDTRRNDSGIYLCGAISLHPKAKIEESPGAELVVTERI	8.061437312785728	0.37166860946137303	84.728935	0.62830174	26.468729	15.265461
design_6	7	AAAALAARLARQAAAAAGAAAHAAATLAALAAAAAAAAAALAAALLAALA:RSLTFYPAWLTVSEGANATFTCSLSNWSEDLMLNWNRLSPSNQTEKQAAFSNGLSQPVQDARFQIIQLPNRHDFHMNILDTRRNDSGIYLCGAISLHPKAKIEESPGAELVVTERI	14.956781780837852	0.14772795506681052	77.50601	0.6124592	26.82472	20.25181
design_6	8	SLAELLARQLRQQQAAEAAARHKEEKLAELEKRRREEEERRRKEEEELER:RSLTFYPAWLTVSEGANATFTCSLSNWSEDLMLNWNRLSPSNQTEKQAAFSNGLSQPVQDARFQIIQLPNRHDFHMNILDTRRNDSGIYLCGAISLHPKAKIEESPGAELVVTERI	21.32462552824105	0.15729289641473007	91.14865	0.62783223	27.306438	15.949307
design_6	9	AAAAAAARAARAAAAAAAAAAHAAEMLKRLEELEKRRREEEERRRKEEEE:RSLTFYPAWLTVSEGANATFTCSLSNWSEDLMLNWNRLSPSNQTEKQAAFSNGLSQPVQDARFQIIQLPNRHDFHMNILDTRRNDSGIYLCGAISLHPKAKIEESPGAELVVTERI	7.235967382452328	0.45064563137129027	88.152534	0.62638044	26.329327	16.578045
design_6	10	ALAALLAAAERAAAAAAAAAAHAAATLAALAAAAAAEALAALLEELERAL:RSLTFYPAWLTVSEGANATFTCSLSNWSEDLMLNWNRLSPSNQTEKQAAFSNGLSQPVQDARFQIIQLPNRHDFHMNILDTRRNDSGIYLCGAISLHPKAKIEESPGAELVVTERI	12.65589922981731	0.21942269611907633	88.92203	0.6206777	26.444279	18.819407
design_6	11	AAAAAAARAARAAQAAAGAAAYAAQKLAELAAARAAKEAAEAAKAAEEAA:RSLTFYPAWLTVSEGANATFTCSLSNWSEDLMLNWNRLSPSNQTEKQAAFSNGLSQPVQDARFQIIQLPNRHDFHMNILDTRRNDSGIYLCGAISLHPKAKIEESPGAELVVTERI	7.58409266129924	0.44578045764046853	85.78055	0.62309265	26.631294	16.699059
design_6	12	AAAELAARLARQAQAAEAAARHAAATLAALAAAAAAAAAAAEAAARLAAE:RSLTFYPAWLTVSEGANATFTCSLSNWSEDLMLNWNRLSPSNQTEKQAAFSNGLSQPVQDARFQIIQLPNRHDFHMNILDTRRNDSGIYLCGAISLHPKAKIEESPGAELVVTERI	10.743124487056942	0.23075237146533858	89.9637	0.62383974	26.294859	15.809792
design_6	13	ALAELLARLARQAAAAAAAARYAEQKLAELEAARRRAEEEERLRRLLEEL:RSLTFYPAWLTVSEGANATFTCSLSNWSEDLMLNWNRLSPSNQTEKQAAFSNGLSQPVQDARFQIIQLPNRHDFHMNILDTRRNDSGIYLCGAISLHPKAKIEESPGAELVVTERI	10.038717184587314	0.3059146372471833	91.08449	0.62661123	26.85271	17.335564
design_6	14	SSLEELLRELLQKKAEEGAKKHKEETLEKLEKEEKEKEEEEEEEEEEEEE:RSLTFYPAWLTVSEGANATFTCSLSNWSEDLMLNWNRLSPSNQTEKQAAFSNGLSQPVQDARFQIIQLPNRHDFHMNILDTRRNDSGIYLCGAISLHPKAKIEESPGAELVVTERI	16.84526218832643	0.13349794850360266	80.88194	0.6304487	27.31296	16.160679
design_6	15	SLLEELARAARQAQAAAAAQQYAAQMLAELAAAAAAAAAREAAEALARAA:RSLTFYPAWLTVSEGANATFTCSLSNWSEDLMLNWNRLSPSNQTEKQAAFSNGLSQPVQDARFQIIQLPNRHDFHMNILDTRRNDSGIYLCGAISLHPKAKIEESPGAELVVTERI	20.368437580952204	0.14106589082591173	90.15821	0.6267555	26.56223	14.5312805
design_6	16	AAAAAAAAAARQAAAAAAAAAYAAKKLAELAAAAAAAEAAALARRLEELA:RSLTFYPAWLTVSEGANATFTCSLSNWSEDLMLNWNRLSPSNQTEKQAAFSNGLSQPVQDARFQIIQLPNRHDFHMNILDTRRNDSGIYLCGAISLHPKAKIEESPGAELVVTERI	7.479778009841324	0.4605503469134506	87.50646	0.6198225	26.579796	16.821474
design_6	17	AAAALAAALARQAAAAAAAAAYREQKLAELAAARAAAAAAALAALAAALA:RSLTFYPAWLTVSEGANATFTCSLSNWSEDLMLNWNRLSPSNQTEKQAAFSNGLSQPVQDARFQIIQLPNRHDFHMNILDTRRNDSGIYLCGAISLHPKAKIEESPGAELVVTERI	8.598204770322877	0.3109240665006294	84.724686	0.62095106	26.016275	9.790127
design_6	18	AAAAAAARAARAAAAAAAAAAHAAAMLAALAAARAAAAAEEEERRLRELE:RSLTFYPAWLTVSEGANATFTCSLSNWSEDLMLNWNRLSPSNQTEKQAAFSNGLSQPVQDARFQIIQLPNRHDFHMNILDTRRNDSGIYLCGAISLHPKAKIEESPGAELVVTERI	7.3645019758875865	0.4521594714073942	87.45279	0.62094355	26.305777	18.238575
design_6	19	AAAALAARAARQAAAAAAAAAHAAEELARLEALRRERERREEEERRREEE:RSLTFYPAWLTVSEGANATFTCSLSNWSEDLMLNWNRLSPSNQTEKQAAFSNGLSQPVQDARFQIIQLPNRHDFHMNILDTRRNDSGIYLCGAISLHPKAKIEESPGAELVVTERI	9.400807978986894	0.2917148453079712	90.20846	0.62715745	26.458233	16.565165
design_6	20	AAAALAAALARQAQAAAGAAAHAAAALAALAAAAAAAAAEAAAAAAEAAA:RSLTFYPAWLTVSEGANATFTCSLSNWSEDLMLNWNRLSPSNQTEKQAAFSNGLSQPVQDARFQIIQLPNRHDFHMNILDTRRNDSGIYLCGAISLHPKAKIEESPGAELVVTERI	10.730187110457948	0.24112431765687625	79.16817	0.61926484	26.40345	19.013706
design_6	21	ALAELLARLERQAAAAAGAEAYRAKKLAELAAAAKALAEAEEKLRKELEE:RSLTFYPAWLTVSEGANATFTCSLSNWSEDLMLNWNRLSPSNQTEKQAAFSNGLSQPVQDARFQIIQLPNRHDFHMNILDTRRNDSGIYLCGAISLHPKAKIEESPGAELVVTERI	19.209696848079318	0.11677832883333691	75.57838	0.6254869	26.9587	16.737032
design_6	22	SAAAAAAAAARQAAAAAAAQKYAEEQLKKLEELRKKEEEEKELKELEEEL:RSLTFYPAWLTVSEGANATFTCSLSNWSEDLMLNWNRLSPSNQTEKQAAFSNGLSQPVQDARFQIIQLPNRHDFHMNILDTRRNDSGIYLCGAISLHPKAKIEESPGAELVVTERI	9.714647258461277	0.3212480845588312	84.28931	0.6277162	26.674322	15.668094
design_6	23	AAAAAAAREALAKKAAEAAERYRKKKLEELEKKREEEEKLKKEKEEEKLK:RSLTFYPAWLTVSEGANATFTCSLSNWSEDLMLNWNRLSPSNQTEKQAAFSNGLSQPVQDARFQIIQLPNRHDFHMNILDTRRNDSGIYLCGAISLHPKAKIEESPGAELVVTERI	8.141589885266745	0.3860376921539559	87.22476	0.62894577	26.811638	17.194288
design_6	24	AAAALAARAARQAQAAAGAAAHAAATLAALAAAAAAAAAAAAAAAEAAAR:RSLTFYPAWLTVSEGANATFTCSLSNWSEDLMLNWNRLSPSNQTEKQAAFSNGLSQPVQDARFQIIQLPNRHDFHMNILDTRRNDSGIYLCGAISLHPKAKIEESPGAELVVTERI	9.288029762187998	0.2906993569205149	86.088554	0.6171591	26.632355	18.322609
design_6	25	SAAAAAARAARAAQAAAGAAAHAAATLAALAAAAAAAAAAALAAAAEAAA:RSLTFYPAWLTVSEGANATFTCSLSNWSEDLMLNWNRLSPSNQTEKQAAFSNGLSQPVQDARFQIIQLPNRHDFHMNILDTRRNDSGIYLCGAISLHPKAKIEESPGAELVVTERI	7.724659800637483	0.41334551050045515	87.64526	0.61550283	26.596392	19.184853
design_6	26	AAAAAAARAALAAAAAAAAAAHAAATLAELEEREEEEEEEEELEEEEEEE:RSLTFYPAWLTVSEGANATFTCSLSNWSEDLMLNWNRLSPSNQTEKQAAFSNGLSQPVQDARFQIIQLPNRHDFHMNILDTRRNDSGIYLCGAISLHPKAKIEESPGAELVVTERI	1.6017470577278834	0.9064563466215977	82.387794	0.6269624	24.966871	16.10964
design_6	27	AAAALAARAARAAAAAAGAAAHAAATLAALAAAAAAEAAAREAEEAARRL:RSLTFYPAWLTVSEGANATFTCSLSNWSEDLMLNWNRLSPSNQTEKQAAFSNGLSQPVQDARFQIIQLPNRHDFHMNILDTRRNDSGIYLCGAISLHPKAKIEESPGAELVVTERI	12.177099089315426	0.1926138199363349	88.781265	0.62133765	26.573551	19.3299
design_6	28	AAAAAAARAARAAAAAAGAAAHAAAALAAAAAAAAAAAAAAEAAAAAAAA:RSLTFYPAWLTVSEGANATFTCSLSNWSEDLMLNWNRLSPSNQTEKQAAFSNGLSQPVQDARFQIIQLPNRHDFHMNILDTRRNDSGIYLCGAISLHPKAKIEESPGAELVVTERI	6.059973814124013	0.5110089564731194	84.69211	0.6141417	26.236053	18.422241
design_6	29	AAAAAAARAARAAAAAAAAAAHAAKVLAELEALRKALEEKKKREEELKKL:RSLTFYPAWLTVSEGANATFTCSLSNWSEDLMLNWNRLSPSNQTEKQAAFSNGLSQPVQDARFQIIQLPNRHDFHMNILDTRRNDSGIYLCGAISLHPKAKIEESPGAELVVTERI	8.79977558449794	0.3558449173084341	85.56924	0.6231708	26.491793	17.01546
design_6	30	SAAAAAARAAAQARAAEGAAAYAAQKLAELAAKRAAEEAERLAKELEERL:RSLTFYPAWLTVSEGANATFTCSLSNWSEDLMLNWNRLSPSNQTEKQAAFSNGLSQPVQDARFQIIQLPNRHDFHMNILDTRRNDSGIYLCGAISLHPKAKIEESPGAELVVTERI	8.30527465861715	0.40038370240740606	85.40129	0.6268473	26.800545	19.171255
design_6	31	AAAAAAARAARAAAAAAAAAAHREKQLAELEERRKREEEERRRRREEEER:RSLTFYPAWLTVSEGANATFTCSLSNWSEDLMLNWNRLSPSNQTEKQAAFSNGLSQPVQDARFQIIQLPNRHDFHMNILDTRRNDSGIYLCGAISLHPKAKIEESPGAELVVTERI	8.729718488195008	0.32436442019346934	88.62111	0.6286435	26.402414	16.516794
design_7	0	SSAREASLKRLEEEARRESERRREEEERRREEEEEERRRREEEERRRREE:RSLTFYPAWLTVSEGANATFTCSLSNWSEDLMLNWNRLSPSNQTEKQAAFSNGLSQPVQDARFQIIQLPNRHDFHMNILDTRRNDSGIYLCGAISLHPKAKIEESPGAELVVTERI	18.768523645949795	0.11816430771916034	92.21616	0.6291467	27.55276	19.44644
design_7	1	SAARQASLAAAEAAAAAASAAAAAAAAAAAAAAAEAEAAARAAEEAERRA:RSLTFYPAWLTVSEGANATFTCSLSNWSEDLMLNWNRLSPSNQTEKQAAFSNGLSQPVQDARFQIIQLPNRHDFHMNILDTRRNDSGIYLCGAISLHPKAKIEESPGAELVVTERI	19.77402258749389	0.12420578685864	90.20449	0.62418246	26.115799	18.761208
design_7	2	SAAREASLAALEAEAAALSAAAAAAAAAAAAAAAAAAAAAAAAAAAAAAA:RSLTFYPAWLTVSEGANATFTCSLSNWSEDLMLNWNRLSPSNQTEKQAAFSNGLSQPVQDARFQIIQLPNRHDFHMNILDTRRNDSGIYLCGAISLHPKAKIEESPGAELVVTERI	15.800093981001975	0.1438212734234704	88.56146	0.608082	26.330324	18.197506
design_7	3	SENRRKSLEELLKEAEEKSEEEEEEEEEEEEEEEEEEEEKEEEEEEEELE:RSLTFYPAWLTVSEGANATFTCSLSNWSEDLMLNWNRLSPSNQTEKQAAFSNGLSQPVQDARFQIIQLPNRHDFHMNILDTRRNDSGIYLCGAISLHPKAKIEESPGAELVVTERI	10.622111301484615	0.35369760471887196	80.14273	0.63235545	26.400629	14.311913
design_7	4	SSGRLASLEALEKKAKELSEEEEKKEEEERKREEEERRRREEEERKKEEE:RSLTFYPAWLTVSEGANATFTCSLSNWSEDLMLNWNRLSPSNQTEKQAAFSNGLSQPVQDARFQIIQLPNRHDFHMNILDTRRNDSGIYLCGAISLHPKAKIEESPGAELVVTERI	10.496291731937829	0.29462406620892906	86.28468	0.6291864	27.471127	18.457762
design_7	5	SAAREESLKRLEEEAAALSEAAAAAEAAAAAAAAAAAAAAAAAAAAAALA:RSLTFYPAWLTVSEGANATFTCSLSNWSEDLMLNWNRLSPSNQTEKQAAFSNGLSQPVQDARFQIIQLPNRHDFHMNILDTRRNDSGIYLCGAISLHPKAKIEESPGAELVVTERI	15.617323471379702	0.15832147563726676	86.75835	0.61641467	26.316025	18.225494
design_7	6	SEARRQSLAALEAEAARRSEEEEEEEEEEEEEREEEEELEELEEELEREE:RSLTFYPAWLTVSEGANATFTCSLSNWSEDLMLNWNRLSPSNQTEKQAAFSNGLSQPVQDARFQIIQLPNRHDFHMNILDTRRNDSGIYLCGAISLHPKAKIEESPGAELVVTERI	10.615113167924127	0.32992079123265805	90.3793	0.62628305	27.327616	17.40205
design_7	7	SAGRAASLAAAEAAAAARSAAEAAAAAAAAAAAAAAAAAAAAAAAAAAAA:RSLTFYPAWLTVSEGANATFTCSLSNWSEDLMLNWNRLSPSNQTEKQAAFSNGLSQPVQDARFQIIQLPNRHDFHMNILDTRRNDSGIYLCGAISLHPKAKIEESPGAELVVTERI	13.783056289603337	0.1685013475257538	87.873184	0.6106074	26.335733	18.150236
design_7	8	SAARAASLAKLEAEAAAKAAAEAAAAAAAAAAAAAAAAAAAAAAAAAAAA:RSLTFYPAWLTVSEGANATFTCSLSNWSEDLMLNWNRLSPSNQTEKQAAFSNGLSQPVQDARFQIIQLPNRHDFHMNILDTRRNDSGIYLCGAISLHPKAKIEESPGAELVVTERI	13.204011139796116	0.1913753478761206	86.71852	0.6094781	26.490068	18.280243
design_7	9	SSAREESLKKLLKEAEELSKKEEEKEKKEKEEKEKEEKEKKEKEKKLEEE:RSLTFYPAWLTVSEGANATFTCSLSNWSEDLMLNWNRLSPSNQTEKQAAFSNGLSQPVQDARFQIIQLPNRHDFHMNILDTRRNDSGIYLCGAISLHPKAKIEESPGAELVVTERI	7.379185448014457	0.5180526605690394	88.94541	0.6315021	26.789099	15.352703
design_7	10	SLARQQSLAQLEAEAAALSEEEEEEEEEEEEEEEEEEEEEEEEEEEEEEE:RSLTFYPAWLTVSEGANATFTCSLSNWSEDLMLNWNRLSPSNQTEKQAAFSNGLSQPVQDARFQIIQLPNRHDFHMNILDTRRNDSGIYLCGAISLHPKAKIEESPGAELVVTERI	4.326744529435305	0.6892849106416277	79.929146	0.6324413	26.151167	17.957808
design_7	11	SLARQESLKKLLEEAEKKSEEEEEKEEEEREEEEEEELEEELEEEKEEEE:RSLTFYPAWLTVSEGANATFTCSLSNWSEDLMLNWNRLSPSNQTEKQAAFSNGLSQPVQDARFQIIQLPNRHDFHMNILDTRRNDSGIYLCGAISLHPKAKIEESPGAELVVTERI	8.865442164123913	0.39839231977464007	88.478455	0.6294308	26.97909	16.991463
design_7	12	SLAREQSLKELEEEAREESEEEEEEEEEEEEEEEEEEEEEEEEEELEELE:RSLTFYPAWLTVSEGANATFTCSLSNWSEDLMLNWNRLSPSNQTEKQAAFSNGLSQPVQDARFQIIQLPNRHDFHMNILDTRRNDSGIYLCGAISLHPKAKIEESPGAELVVTERI	11.054343800903538	0.33761183635490144	86.98739	0.62886643	26.722889	15.654591
design_7	13	SAAREASLKALEAEAAALSEAAEAAAAAAAAAAAAAAAAAAAAAAAAAAA:RSLTFYPAWLTVSEGANATFTCSLSNWSEDLMLNWNRLSPSNQTEKQAAFSNGLSQPVQDARFQIIQLPNRHDFHMNILDTRRNDSGIYLCGAISLHPKAKIEESPGAELVVTERI	17.392801960351367	0.14199485736884968	87.9649	0.6126872	26.394907	17.609222
design_7	14	SLARQQSLKQLEEEAAALSEAAAAEAAAAAAAAAAAAAAAAAAAALAALA:RSLTFYPAWLTVSEGANATFTCSLSNWSEDLMLNWNRLSPSNQTEKQAAFSNGLSQPVQDARFQIIQLPNRHDFHMNILDTRRNDSGIYLCGAISLHPKAKIEESPGAELVVTERI	16.122450128527095	0.15087502695594335	85.47823	0.6148102	26.74157	18.311256
design_7	15	SAARRESLERLEEEARRLSEEEEEEERRREEEERRRREEEERRRREEELE:RSLTFYPAWLTVSEGANATFTCSLSNWSEDLMLNWNRLSPSNQTEKQAAFSNGLSQPVQDARFQIIQLPNRHDFHMNILDTRRNDSGIYLCGAISLHPKAKIEESPGAELVVTERI	10.568096058988877	0.2609591354184496	92.34672	0.6274105	27.38887	16.958817
design_7	16	SEARRKSLEELEKKAKELSEKLEEEEKEKEEAEEKEEEEEELEEKLEELE:RSLTFYPAWLTVSEGANATFTCSLSNWSEDLMLNWNRLSPSNQTEKQAAFSNGLSQPVQDARFQIIQLPNRHDFHMNILDTRRNDSGIYLCGAISLHPKAKIEESPGAELVVTERI	11.064845723313603	0.33609661583657924	86.87774	0.6301481	26.995476	16.34525
design_7	17	SAAREASLKKLEEEARELSEEEEEEEEEEEEEEEEEEEEEEEEEEEEEEE:RSLTFYPAWLTVSEGANATFTCSLSNWSEDLMLNWNRLSPSNQTEKQAAFSNGLSQPVQDARFQIIQLPNRHDFHMNILDTRRNDSGIYLCGAISLHPKAKIEESPGAELVVTERI	9.450473375460517	0.3977482855420097	82.933876	0.6311078	26.404678	15.223555
design_7	18	SAARQQSLAALEAEAAALSEAEEEEEEEEEEEEEEEEEEEEEEEEEEEEE:RSLTFYPAWLTVSEGANATFTCSLSNWSEDLMLNWNRLSPSNQTEKQAAFSNGLSQPVQDARFQIIQLPNRHDFHMNILDTRRNDSGIYLCGAISLHPKAKIEESPGAELVVTERI	3.320674861236903	0.731402906047689	80.511284	0.6367124	24.997587	15.571372
design_7	19	SEARRQSLEQLLKEAKEKSEEEEEEEKEEEEEEEEEEEEEEEEEEEEEEE:RSLTFYPAWLTVSEGANATFTCSLSNWSEDLMLNWNRLSPSNQTEKQAAFSNGLSQPVQDARFQIIQLPNRHDFHMNILDTRRNDSGIYLCGAISLHPKAKIEESPGAELVVTERI	10.301031851684835	0.3523436156272041	81.22386	0.6325823	26.396402	14.610685
design_7	20	SEARRQSLAALEAEARAKSEEERREEEEREEEEREREERELEERLEEERR:RSLTFYPAWLTVSEGANATFTCSLSNWSEDLMLNWNRLSPSNQTEKQAAFSNGLSQPVQDARFQIIQLPNRHDFHMNILDTRRNDSGIYLCGAISLHPKAKIEESPGAELVVTERI	12.897696697706165	0.20574781243060417	90.984344	0.626749	27.778479	17.67617
design_7	21	SEARRQSLEELEKEAEELSEEEEEEEEEEREEEEEEEEKEREEEEEKERR:RSLTFYPAWLTVSEGANATFTCSLSNWSEDLMLNWNRLSPSNQTEKQAAFSNGLSQPVQDARFQIIQLPNRHDFHMNILDTRRNDSGIYLCGAISLHPKAKIEESPGAELVVTERI	10.996750714841127	0.3550101684051997	90.268005	0.6286454	27.121393	16.160748
design_7	22	SSGRAASLKAAEAAARALSEAAAAAAAAAAAAAALAAAAAAALAALAAAA:RSLTFYPAWLTVSEGANATFTCSLSNWSEDLMLNWNRLSPSNQTEKQAAFSNGLSQPVQDARFQIIQLPNRHDFHMNILDTRRNDSGIYLCGAISLHPKAKIEESPGAELVVTERI	18.087905743820542	0.09198230067680804	84.61029	0.61695504	26.756596	18.974884
design_7	23	SAARAASLAKLEEEAAEKSRKEEEEEEERKEEEEEEEEEEEEEEEEEEEE:RSLTFYPAWLTVSEGANATFTCSLSNWSEDLMLNWNRLSPSNQTEKQAAFSNGLSQPVQDARFQIIQLPNRHDFHMNILDTRRNDSGIYLCGAISLHPKAKIEESPGAELVVTERI	9.434211919795603	0.379889382719365	84.42346	0.62892944	26.855394	16.654825
design_7	24	SSGREESLKELEKEARELSEEEEEEEEEEREREEEERRREEEERKKKEEE:RSLTFYPAWLTVSEGANATFTCSLSNWSEDLMLNWNRLSPSNQTEKQAAFSNGLSQPVQDARFQIIQLPNRHDFHMNILDTRRNDSGIYLCGAISLHPKAKIEESPGAELVVTERI	14.112085350006241	0.19826166615256474	89.98149	0.628762	27.487242	18.630415
design_7	25	SEARRQSLAALEAEARALSEAERAREEAEEEARRREEEERRRREEEEREA:RSLTFYPAWLTVSEGANATFTCSLSNWSEDLMLNWNRLSPSNQTEKQAAFSNGLSQPVQDARFQIIQLPNRHDFHMNILDTRRNDSGIYLCGAISLHPKAKIEESPGAELVVTERI	20.179276871460605	0.11641122062483183	90.62514	0.62881225	27.477787	16.627905
design_7	26	SAAREQSLKELEAEAKALSEEEREEKEEEEREEEEEEEEEEEEKEEEEEE:RSLTFYPAWLTVSEGANATFTCSLSNWSEDLMLNWNRLSPSNQTEKQAAFSNGLSQPVQDARFQIIQLPNRHDFHMNILDTRRNDSGIYLCGAISLHPKAKIEESPGAELVVTERI	10.766285850374945	0.35262755088310505	83.16672	0.63120914	26.85248	15.263686
design_7	27	SLERELSLKKLEEEAAELSKKEEEERRRKEEERRREEEKRLREELEKKLK:RSLTFYPAWLTVSEGANATFTCSLSNWSEDLMLNWNRLSPSNQTEKQAAFSNGLSQPVQDARFQIIQLPNRHDFHMNILDTRRNDSGIYLCGAISLHPKAKIEESPGAELVVTERI	21.21316161501904	0.10262999675134181	90.4458	0.627862	27.682878	16.526188
design_7	28	SEAREQSLKEAEAAAAAASAAAAAAAAAAAAAAAAAAAAAAAAAAAAAAA:RSLTFYPAWLTVSEGANATFTCSLSNWSEDLMLNWNRLSPSNQTEKQAAFSNGLSQPVQDARFQIIQLPNRHDFHMNILDTRRNDSGIYLCGAISLHPKAKIEESPGAELVVTERI	17.53487435111099	0.16203127656875918	86.62396	0.61118984	26.071115	18.516806
design_7	29	SSAREESLKKLEEEAAEESEEEEEEEEEKEEEEREEKEEEEEEKEEEEEE:RSLTFYPAWLTVSEGANATFTCSLSNWSEDLMLNWNRLSPSNQTEKQAAFSNGLSQPVQDARFQIIQLPNRHDFHMNILDTRRNDSGIYLCGAISLHPKAKIEESPGAELVVTERI	10.36754895618241	0.3817654694686358	83.84497	0.6308452	26.924068	15.732717
design_7	30	SAAREASLKKLEEEARKLSEEEEKKEEEEEEEEEEEEEEEEKEEEEEEEE:RSLTFYPAWLTVSEGANATFTCSLSNWSEDLMLNWNRLSPSNQTEKQAAFSNGLSQPVQDARFQIIQLPNRHDFHMNILDTRRNDSGIYLCGAISLHPKAKIEESPGAELVVTERI	9.084331564078083	0.4198528162895385	83.29462	0.631848	26.537374	14.654438
design_7	31	SAARQASLEQAEAAAAAASAAAAAAAAAAAAAAAAAAAAAAAAAAAAAAA:RSLTFYPAWLTVSEGANATFTCSLSNWSEDLMLNWNRLSPSNQTEKQAAFSNGLSQPVQDARFQIIQLPNRHDFHMNILDTRRNDSGIYLCGAISLHPKAKIEESPGAELVVTERI	13.422089729187528	0.1806937992624225	86.94546	0.60958636	26.13471	18.379658
design_8	0	AAAAAQAARAAALAKAAEEVKKLAEKAREAEAAGDKEAAQAYRQAAQDAA:RSLTFYPAWLTVSEGANATFTCSLSNWSEDLMLNWNRLSPSNQTEKQAAFSNGLSQPVQDARFQIIQLPNRHDFHMNILDTRRNDSGIYLCGAISLHPKAKIEESPGAELVVTERI	8.136379241790815	0.37737796961518005	90.274864	0.62543166	27.048458	17.782322
design_8	1	AAAAAQAARAANRAAAAAKVAELAAKANAALAAGDEAAAQAYRQAAQDAA:RSLTFYPAWLTVSEGANATFTCSLSNWSEDLMLNWNRLSPSNQTEKQAAFSNGLSQPVQDARFQIIQLPNRHDFHMNILDTRRNDSGIYLCGAISLHPKAKIEESPGAELVVTERI	9.134556288090304	0.3376386245612971	91.409195	0.62548125	26.86397	16.833933
[truncated: 62 more rows]
