# Supplementary material for: AlphaDesign: a de novo protein design framework based on AlphaFold
Source: Mol Syst Biol. 2025 Jun 17;21(9):1166–89. doi: 10.1038/s44320-025-00119-z (PMC12405559; doi:10.1038/s44320-025-00119-z)
Supplement: Supplementary file 8 — Source data Fig. 6 [file 44320_2025_119_MOESM8_ESM.zip › Figure_6/6DandE/README]

AlphaFold2 prediction scores (pLDDT, pAE, pTM, ipAE, scRMSD, scTM) for binder designs using AlphaDesign and RFdiffusion (matching ^rf-.*) for the following targets:
PD1 (pd1-.*), PD-L1 (pdl1-.*), RcaT-Sen2 (rcat-.*), RNaseA (rnasea-.*), SARS-CoV2 Spike RBD (rbd-.*).
Files matching .*-50-.* contain data for 50 amino acid designs, .*-100-.* for 100 amino acid designs.

All files are in CSV format with columns:
name: the name of the design PDB file
index: the ID of the Nth designed sequence for that PDB file
sequence: the one-letter-code amino acid sequence
sc_rmsd: self-consistent RMSD (RMSD between design and AF2 prediction)
sc_tm: self-consistent TM-score (TM-score between design and AF2 prediction)
plddt: average predicted Local Distance Difference Test (pLDDT) of the prediction
ptm: predicted TM-score of the prediction
pae: average predicted aligned error of the prediction
ipae: average interface aligned error of the prediction
mpae: minimum interface aligned error of the prediction
