# Supplementary material for: AlphaDesign: a de novo protein design framework based on AlphaFold
Source: Mol Syst Biol. 2025 Jun 17;21(9):1166–89. doi: 10.1038/s44320-025-00119-z (PMC12405559; doi:10.1038/s44320-025-00119-z)
Supplement: Supplementary file 8 — Source data Fig. 6 [file 44320_2025_119_MOESM8_ESM.zip › Figure_6/6DandE/rf-pdl1-50-af2-scores.csv]

name	index	sequence	sc_rmsd	sc_tm	plddt	ptm	ipae	mpae
design_0	0	EKEELLEKAETFERTAENLEKIGEEEGEAAKEAAAKAKAAAEAARAAAAA:AFTVTVPKDLYVVEYGSNMTIECKFPVEKQLDLAALIVYWEMEDKNIIQFVHGEEDLKVQHSSYRQRARLLKDQLSLGNAALQITDVKLQDAGVYRCMISYGGADYKRITVKVN	13.590828457195904	0.1756391183724803	81.902725	0.6300521	26.521523	16.883041
design_0	1	EKAELLEAAKAANQLSKNLAEIGKATGPAAEAAAKKAAAAAAALKAQAAA:AFTVTVPKDLYVVEYGSNMTIECKFPVEKQLDLAALIVYWEMEDKNIIQFVHGEEDLKVQHSSYRQRARLLKDQLSLGNAALQITDVKLQDAGVYRCMISYGGADYKRITVKVN	17.408118883140283	0.12200751891972351	72.77126	0.6320702	26.760023	18.95247
design_0	2	EKEELLEGAEVARRTSENLREIGEREGPAALAAAERAAAAAEELLAKAEA:AFTVTVPKDLYVVEYGSNMTIECKFPVEKQLDLAALIVYWEMEDKNIIQFVHGEEDLKVQHSSYRQRARLLKDQLSLGNAALQITDVKLQDAGVYRCMISYGGADYKRITVKVN	14.002565393372498	0.1753928574711065	87.38176	0.6325388	25.618738	15.759666
design_0	3	EKEELLEKAKAANRASKNLEEIGKEKGEAALEAAKKLKAAAEAYKAKAEA:AFTVTVPKDLYVVEYGSNMTIECKFPVEKQLDLAALIVYWEMEDKNIIQFVHGEEDLKVQHSSYRQRARLLKDQLSLGNAALQITDVKLQDAGVYRCMISYGGADYKRITVKVN	14.364024657987326	0.2005778102984213	81.80155	0.63283014	26.980947	18.825804
design_0	4	EKEELLEDAKAFERLSENLTKIGEEEGEIALEGAKKAKAAAEAKRAAAEA:AFTVTVPKDLYVVEYGSNMTIECKFPVEKQLDLAALIVYWEMEDKNIIQFVHGEEDLKVQHSSYRQRARLLKDQLSLGNAALQITDVKLQDAGVYRCMISYGGADYKRITVKVN	13.31208720308795	0.21058109873551933	66.59159	0.63431776	26.295761	18.316874
design_0	5	EKEELLEGARAAERLAKNLEKIGEAEGPAALAAAKKARAAAEALRAAAEA:AFTVTVPKDLYVVEYGSNMTIECKFPVEKQLDLAALIVYWEMEDKNIIQFVHGEEDLKVQHSSYRQRARLLKDQLSLGNAALQITDVKLQDAGVYRCMISYGGADYKRITVKVN	13.919133746297298	0.17226016461253876	84.437515	0.62322325	27.277416	18.618893
design_0	6	EKEELLEKAKVFRQLSKNLREIGKREGEIALKAAEKAEAAAKAYLAQAEA:AFTVTVPKDLYVVEYGSNMTIECKFPVEKQLDLAALIVYWEMEDKNIIQFVHGEEDLKVQHSSYRQRARLLKDQLSLGNAALQITDVKLQDAGVYRCMISYGGADYKRITVKVN	17.74183649085952	0.12528557508801808	89.01395	0.6303351	26.83354	18.343857
design_0	7	TTAELLEDAETANRTSKNLKEIGEREGEAALKAAEKAAAYAAALAAEAAA:AFTVTVPKDLYVVEYGSNMTIECKFPVEKQLDLAALIVYWEMEDKNIIQFVHGEEDLKVQHSSYRQRARLLKDQLSLGNAALQITDVKLQDAGVYRCMISYGGADYKRITVKVN	17.611829495911017	0.1676239711750038	75.067764	0.6253668	26.571318	16.804857
design_0	8	EKEELLEKAKTARRASENLRKIGEEEGPAALEAAKKLEAYAKELEAKAKA:AFTVTVPKDLYVVEYGSNMTIECKFPVEKQLDLAALIVYWEMEDKNIIQFVHGEEDLKVQHSSYRQRARLLKDQLSLGNAALQITDVKLQDAGVYRCMISYGGADYKRITVKVN	15.001159195354195	0.1549952832049105	87.602135	0.6302645	26.88422	17.722239
design_0	9	TTAELLEGANVANQTAANLTAIGAAEGAAALAAAAKAAAAAAALRAQAAA:AFTVTVPKDLYVVEYGSNMTIECKFPVEKQLDLAALIVYWEMEDKNIIQFVHGEEDLKVQHSSYRQRARLLKDQLSLGNAALQITDVKLQDAGVYRCMISYGGADYKRITVKVN	19.396938481259447	0.13285190119974746	67.626595	0.62160975	26.608667	14.894492
design_0	10	EKEELLEDAKTFNKLSENLTKIGEEEGEVALELAKKAAAAAAAKAAAAAA:AFTVTVPKDLYVVEYGSNMTIECKFPVEKQLDLAALIVYWEMEDKNIIQFVHGEEDLKVQHSSYRQRARLLKDQLSLGNAALQITDVKLQDAGVYRCMISYGGADYKRITVKVN	19.586489544058914	0.11278463018314232	58.267307	0.62719274	26.955303	19.40991
design_0	11	AKEELLADAEAARRASKNLREIGKREGEAALEAAKKLEAAAAKLLAAAEA:AFTVTVPKDLYVVEYGSNMTIECKFPVEKQLDLAALIVYWEMEDKNIIQFVHGEEDLKVQHSSYRQRARLLKDQLSLGNAALQITDVKLQDAGVYRCMISYGGADYKRITVKVN	17.760215103941118	0.13684197572687	77.80167	0.62748766	27.215586	18.460201
design_0	12	STEELLEGANTANRTAANLAAIGAATGPAATAAAAKAAAAAAALRAAAAA:AFTVTVPKDLYVVEYGSNMTIECKFPVEKQLDLAALIVYWEMEDKNIIQFVHGEEDLKVQHSSYRQRARLLKDQLSLGNAALQITDVKLQDAGVYRCMISYGGADYKRITVKVN	14.506521718700773	0.18734569644487736	69.00181	0.62293935	26.465197	17.996998
design_0	13	EKEELLEKAKAAEQLSKNLEEIGKREGPIALEAAKKAKAYAAKLKAEAEA:AFTVTVPKDLYVVEYGSNMTIECKFPVEKQLDLAALIVYWEMEDKNIIQFVHGEEDLKVQHSSYRQRARLLKDQLSLGNAALQITDVKLQDAGVYRCMISYGGADYKRITVKVN	17.268498300460397	0.1326700855511078	87.28887	0.6292064	27.006973	17.257832
design_0	14	EKEELLEDAKAARQASKNLEEIGKEEGPVALELAKKARAAAEALEAQAAA:AFTVTVPKDLYVVEYGSNMTIECKFPVEKQLDLAALIVYWEMEDKNIIQFVHGEEDLKVQHSSYRQRARLLKDQLSLGNAALQITDVKLQDAGVYRCMISYGGADYKRITVKVN	14.895724779685247	0.1458648732473631	79.64043	0.62800395	27.056993	18.128857
design_0	15	EKEELLEDARAARRLAENLAKIGEAEGPIALKAAEKARARAEELEARARA:AFTVTVPKDLYVVEYGSNMTIECKFPVEKQLDLAALIVYWEMEDKNIIQFVHGEEDLKVQHSSYRQRARLLKDQLSLGNAALQITDVKLQDAGVYRCMISYGGADYKRITVKVN	13.322577072442378	0.195239374063614	77.865425	0.6253798	26.712526	18.430088
design_0	16	ATEELLEGARTANRTAANLTAIGAAEGPAALAAAAKAAAAAAALAAAAAA:AFTVTVPKDLYVVEYGSNMTIECKFPVEKQLDLAALIVYWEMEDKNIIQFVHGEEDLKVQHSSYRQRARLLKDQLSLGNAALQITDVKLQDAGVYRCMISYGGADYKRITVKVN	14.852211399847638	0.17252483878741234	69.36291	0.6091819	27.18331	20.143345
design_0	17	EKEELLEGAEAFNRLSENLEKIGEREGEIALKAAEKARKAAEELRAKAEA:AFTVTVPKDLYVVEYGSNMTIECKFPVEKQLDLAALIVYWEMEDKNIIQFVHGEEDLKVQHSSYRQRARLLKDQLSLGNAALQITDVKLQDAGVYRCMISYGGADYKRITVKVN	17.130167402157287	0.12406364135876692	78.61837	0.6355551	26.006845	15.920096
design_0	18	EKEELLEGAKAAQQLSENLRKIGEREGEIALEAAKKAQEAAEKLLAEAKA:AFTVTVPKDLYVVEYGSNMTIECKFPVEKQLDLAALIVYWEMEDKNIIQFVHGEEDLKVQHSSYRQRARLLKDQLSLGNAALQITDVKLQDAGVYRCMISYGGADYKRITVKVN	16.486058720948034	0.13917240231876873	71.144875	0.63382906	26.670841	18.237978
design_0	19	EKEELLEGARAAERASENLRKIGEEEGPAALEAAKKLAAHAEALRAAAEA:AFTVTVPKDLYVVEYGSNMTIECKFPVEKQLDLAALIVYWEMEDKNIIQFVHGEEDLKVQHSSYRQRARLLKDQLSLGNAALQITDVKLQDAGVYRCMISYGGADYKRITVKVN	13.788966628706836	0.1714343263703587	87.69324	0.6250213	27.125284	18.150578
design_0	20	EKEELLEKAKAANQLSKNLEEIGKAEGPAALEAAKKAKAFAEELLAKAKA:AFTVTVPKDLYVVEYGSNMTIECKFPVEKQLDLAALIVYWEMEDKNIIQFVHGEEDLKVQHSSYRQRARLLKDQLSLGNAALQITDVKLQDAGVYRCMISYGGADYKRITVKVN	14.575018692356084	0.17268991123669622	86.93574	0.63094354	27.085997	17.486872
design_0	21	STEELLADAETANRAAKNLAEIGKAEGPAATAAAAKLAAAAAAKKAEAAA:AFTVTVPKDLYVVEYGSNMTIECKFPVEKQLDLAALIVYWEMEDKNIIQFVHGEEDLKVQHSSYRQRARLLKDQLSLGNAALQITDVKLQDAGVYRCMISYGGADYKRITVKVN	15.104625786858618	0.17502456749843498	70.18913	0.6298857	26.818756	18.46076
design_0	22	EKEELLEAAKAAQQAAKNLAEIGAREGAAAKAAAAKAQAAADALLAKAQA:AFTVTVPKDLYVVEYGSNMTIECKFPVEKQLDLAALIVYWEMEDKNIIQFVHGEEDLKVQHSSYRQRARLLKDQLSLGNAALQITDVKLQDAGVYRCMISYGGADYKRITVKVN	15.924528584822879	0.15381707114134324	82.91588	0.6322347	26.714125	18.120079
design_0	23	SKEELLEAAEAANRLSKDLEEIGKEEGPAALEAAKKARAAAEALRAQAEA:AFTVTVPKDLYVVEYGSNMTIECKFPVEKQLDLAALIVYWEMEDKNIIQFVHGEEDLKVQHSSYRQRARLLKDQLSLGNAALQITDVKLQDAGVYRCMISYGGADYKRITVKVN	14.550012296498014	0.1786810452200465	86.23508	0.632197	27.0866	18.054771
design_0	24	ETEALLEDAAAADRLAANLATIAAATGAAAAAAAAKAAAAAAAKRAAAAA:AFTVTVPKDLYVVEYGSNMTIECKFPVEKQLDLAALIVYWEMEDKNIIQFVHGEEDLKVQHSSYRQRARLLKDQLSLGNAALQITDVKLQDAGVYRCMISYGGADYKRITVKVN	16.157242874844222	0.14582153492846944	66.37988	0.6119759	26.81878	19.241825
design_0	25	EKEELLEKAKAANQASKNLREIGEREGPAALEAAKKLEAAAKAYLAAAKA:AFTVTVPKDLYVVEYGSNMTIECKFPVEKQLDLAALIVYWEMEDKNIIQFVHGEEDLKVQHSSYRQRARLLKDQLSLGNAALQITDVKLQDAGVYRCMISYGGADYKRITVKVN	16.029993097456423	0.15816725040710133	83.66953	0.6288128	27.197554	18.551739
design_0	26	RREELLEGARAARRLSENLRKIGEEEGEIALKAAERARAAAERLLAEAEA:AFTVTVPKDLYVVEYGSNMTIECKFPVEKQLDLAALIVYWEMEDKNIIQFVHGEEDLKVQHSSYRQRARLLKDQLSLGNAALQITDVKLQDAGVYRCMISYGGADYKRITVKVN	17.642968881755973	0.11787181789279727	83.576294	0.63139683	26.41212	17.085432
design_0	27	STEELLEAARAANRAAANLTKIGEEEGPAALEAAKKAAAAAAALEAAAAA:AFTVTVPKDLYVVEYGSNMTIECKFPVEKQLDLAALIVYWEMEDKNIIQFVHGEEDLKVQHSSYRQRARLLKDQLSLGNAALQITDVKLQDAGVYRCMISYGGADYKRITVKVN	16.920277439825465	0.14044095877801843	81.28565	0.62276125	27.576397	19.23351
design_0	28	STEELLEKARAFNQLSANLTEIGKREGPAALAAAAKAAAAAAAYLAAAQA:AFTVTVPKDLYVVEYGSNMTIECKFPVEKQLDLAALIVYWEMEDKNIIQFVHGEEDLKVQHSSYRQRARLLKDQLSLGNAALQITDVKLQDAGVYRCMISYGGADYKRITVKVN	17.27602641790701	0.12395103166027281	89.69291	0.62955993	27.69558	18.807604
design_0	29	EKAELLEKAKAAKQLSANLAAIGAAEGPAATAAAAKAAAAAAAYEAAAAA:AFTVTVPKDLYVVEYGSNMTIECKFPVEKQLDLAALIVYWEMEDKNIIQFVHGEEDLKVQHSSYRQRARLLKDQLSLGNAALQITDVKLQDAGVYRCMISYGGADYKRITVKVN	14.738989630163251	0.17391116734069698	80.25221	0.61849535	26.758581	14.815829
design_0	30	TTEELLEDARAANRLSANLTAIGAAEGPAALAAAAKAAAAAAAKLAAAAA:AFTVTVPKDLYVVEYGSNMTIECKFPVEKQLDLAALIVYWEMEDKNIIQFVHGEEDLKVQHSSYRQRARLLKDQLSLGNAALQITDVKLQDAGVYRCMISYGGADYKRITVKVN	14.502190040831145	0.18135552363357235	75.33613	0.6216035	26.826523	18.543808
design_0	31	EKEELLEGAEVAERTSENLKKIGEEKGPIALEAAAKAEAAAAELRAKAEA:AFTVTVPKDLYVVEYGSNMTIECKFPVEKQLDLAALIVYWEMEDKNIIQFVHGEEDLKVQHSSYRQRARLLKDQLSLGNAALQITDVKLQDAGVYRCMISYGGADYKRITVKVN	13.409035980305747	0.19133041343024887	85.499435	0.63373744	25.668617	15.069129
design_1	0	MSPEELKELEEREFEEAKARMLARAEAARAAAAAAAAAAAAAAELARALE:AFTVTVPKDLYVVEYGSNMTIECKFPVEKQLDLAALIVYWEMEDKNIIQFVHGEEDLKVQHSSYRQRARLLKDQLSLGNAALQITDVKLQDAGVYRCMISYGGADYKRITVKVN	1.7255312404350134	0.8917552674062361	84.22658	0.6470741	21.735353	8.047606
design_1	1	MSPEELAELEARRDEEAKARMLKRAQEARAAAEAAAAAAAAAAEEAARAA:AFTVTVPKDLYVVEYGSNMTIECKFPVEKQLDLAALIVYWEMEDKNIIQFVHGEEDLKVQHSSYRQRARLLKDQLSLGNAALQITDVKLQDAGVYRCMISYGGADYKRITVKVN	1.159451696367501	0.9540887247281413	84.33556	0.7552525	11.233536	3.0425227
design_1	2	MSEEELERLEEEEDERAKERLRAAAEAARAAAAAAEAAAAAAAELAAALA:AFTVTVPKDLYVVEYGSNMTIECKFPVEKQLDLAALIVYWEMEDKNIIQFVHGEEDLKVQHSSYRQRARLLKDQLSLGNAALQITDVKLQDAGVYRCMISYGGADYKRITVKVN	10.959503846855199	0.2653816536425182	86.06682	0.6255963	25.37079	16.954128
design_1	3	MSPEELEELEEREDEEARARMLARAEAARAAAAAAAAAAAALAEAAARLA:AFTVTVPKDLYVVEYGSNMTIECKFPVEKQLDLAALIVYWEMEDKNIIQFVHGEEDLKVQHSSYRQRARLLKDQLSLGNAALQITDVKLQDAGVYRCMISYGGADYKRITVKVN	8.023628409823852	0.3651646781265131	84.6799	0.63251984	24.67184	16.112514
design_1	4	MSPEELERLEEEEFERAKARMLARAEAARAAAAAAAAAAAAAAELEAALA:AFTVTVPKDLYVVEYGSNMTIECKFPVEKQLDLAALIVYWEMEDKNIIQFVHGEEDLKVQHSSYRQRARLLKDQLSLGNAALQITDVKLQDAGVYRCMISYGGADYKRITVKVN	2.453394430106627	0.8056688258999833	84.78779	0.64247656	22.21328	11.600468
design_1	5	MSPEELKELEEKEFEEAKARMLAAAEAARAAAAAAAAAAAEAAEAAAAAA:AFTVTVPKDLYVVEYGSNMTIECKFPVEKQLDLAALIVYWEMEDKNIIQFVHGEEDLKVQHSSYRQRARLLKDQLSLGNAALQITDVKLQDAGVYRCMISYGGADYKRITVKVN	4.704245844955146	0.5803303299589319	84.085526	0.62568533	24.438187	16.302319
design_1	6	MSPEELEELERRREEEARARMLARAEAARAAHEAALAAAAAAARLAAELE:AFTVTVPKDLYVVEYGSNMTIECKFPVEKQLDLAALIVYWEMEDKNIIQFVHGEEDLKVQHSSYRQRARLLKDQLSLGNAALQITDVKLQDAGVYRCMISYGGADYKRITVKVN	14.622638393534471	0.14792864068066527	88.88049	0.6299241	26.064533	16.77937
design_1	7	MSPEELEELERKREEEAKARMAAAAAAARAAAEAAAAAAAAAAAAAAAAA:AFTVTVPKDLYVVEYGSNMTIECKFPVEKQLDLAALIVYWEMEDKNIIQFVHGEEDLKVQHSSYRQRARLLKDQLSLGNAALQITDVKLQDAGVYRCMISYGGADYKRITVKVN	2.503039411207143	0.807094109759472	81.75886	0.6378087	21.697498	9.767424
design_1	8	MSPEELEELERRRDEEAKARALARAAAARAEYEEALAAAAAAAAAAAEAA:AFTVTVPKDLYVVEYGSNMTIECKFPVEKQLDLAALIVYWEMEDKNIIQFVHGEEDLKVQHSSYRQRARLLKDQLSLGNAALQITDVKLQDAGVYRCMISYGGADYKRITVKVN	12.591012663893485	0.24212924192258165	87.958916	0.6239866	26.130827	17.839888
design_1	9	MSPEELEELEREREEEAKARMLARAEAARAAAAAAEAAAAAAAALAAALA:AFTVTVPKDLYVVEYGSNMTIECKFPVEKQLDLAALIVYWEMEDKNIIQFVHGEEDLKVQHSSYRQRARLLKDQLSLGNAALQITDVKLQDAGVYRCMISYGGADYKRITVKVN	1.7156249024920809	0.8964793719495442	84.424706	0.6443815	21.84189	9.904161
design_1	10	MSPEELAAEEARREEEARARMLARAEAARAEHEAALAAAAREEEERRRRE:AFTVTVPKDLYVVEYGSNMTIECKFPVEKQLDLAALIVYWEMEDKNIIQFVHGEEDLKVQHSSYRQRARLLKDQLSLGNAALQITDVKLQDAGVYRCMISYGGADYKRITVKVN	6.411816250061558	0.436910453518231	89.79098	0.63576275	25.874922	15.751148
design_1	11	MSPEELERLEEEREREAKERMLARAEAARAEHEEALRRAAEEAARRAAEA:AFTVTVPKDLYVVEYGSNMTIECKFPVEKQLDLAALIVYWEMEDKNIIQFVHGEEDLKVQHSSYRQRARLLKDQLSLGNAALQITDVKLQDAGVYRCMISYGGADYKRITVKVN	10.284770078780145	0.26854955543097014	88.63633	0.63790953	25.973639	17.13615
design_1	12	MSEEELELLEELEDEEAEARMRARVEAARAAHAAALAAAAAAAAAAAAAA:AFTVTVPKDLYVVEYGSNMTIECKFPVEKQLDLAALIVYWEMEDKNIIQFVHGEEDLKVQHSSYRQRARLLKDQLSLGNAALQITDVKLQDAGVYRCMISYGGADYKRITVKVN	1.3211635664245645	0.9385077327553856	76.1921	0.6903889	15.270874	4.40902
design_1	13	MSLEELLRLEEEEFERAKARMLARAEAARAAAEAAAAAAAEAAAAAAAAA:AFTVTVPKDLYVVEYGSNMTIECKFPVEKQLDLAALIVYWEMEDKNIIQFVHGEEDLKVQHSSYRQRARLLKDQLSLGNAALQITDVKLQDAGVYRCMISYGGADYKRITVKVN	3.8467429689161943	0.6564322419502514	84.320915	0.61859906	25.09872	15.767794
design_1	14	MSPEELERLEEERDREARERMLERARRAREEYERELRERREREEEERRRR:AFTVTVPKDLYVVEYGSNMTIECKFPVEKQLDLAALIVYWEMEDKNIIQFVHGEEDLKVQHSSYRQRARLLKDQLSLGNAALQITDVKLQDAGVYRCMISYGGADYKRITVKVN	1.5979836654468715	0.9071767440895955	88.87654	0.65963566	21.438808	6.7768626
design_1	15	MSPEELELLERLREEEAKARMLARAEAARAAAAAAAAAAAEAAARAAAAA:AFTVTVPKDLYVVEYGSNMTIECKFPVEKQLDLAALIVYWEMEDKNIIQFVHGEEDLKVQHSSYRQRARLLKDQLSLGNAALQITDVKLQDAGVYRCMISYGGADYKRITVKVN	7.904339279517228	0.40063582234836115	87.65602	0.6243887	25.624546	17.84729
design_1	16	MSEEELERLEEEEEERAKERMRARVAAARAAAAAAAAAAAAAAAEAARAA:AFTVTVPKDLYVVEYGSNMTIECKFPVEKQLDLAALIVYWEMEDKNIIQFVHGEEDLKVQHSSYRQRARLLKDQLSLGNAALQITDVKLQDAGVYRCMISYGGADYKRITVKVN	7.181105028582452	0.41323185919721134	84.4781	0.6262294	24.492636	15.188097
design_1	17	MSPEELAEEEERRFEEAKARMLARAEAARAAAAAAAAAAAAAAAAAAAAA:AFTVTVPKDLYVVEYGSNMTIECKFPVEKQLDLAALIVYWEMEDKNIIQFVHGEEDLKVQHSSYRQRARLLKDQLSLGNAALQITDVKLQDAGVYRCMISYGGADYKRITVKVN	2.8997373426593116	0.7589599241858485	79.31047	0.6481203	19.91849	6.721881
design_1	18	MSPEELERLEREEEERAKERMRKRVEEARAAAEAAAAAAAAAARLAELAA:AFTVTVPKDLYVVEYGSNMTIECKFPVEKQLDLAALIVYWEMEDKNIIQFVHGEEDLKVQHSSYRQRARLLKDQLSLGNAALQITDVKLQDAGVYRCMISYGGADYKRITVKVN	8.56059267652008	0.36637226182492627	88.291504	0.6289227	26.081545	16.406744
design_1	19	MSEEELEELEEERDEEAKERMLARAEAARAAAAAAAAAAAAAAAAAAEAA:AFTVTVPKDLYVVEYGSNMTIECKFPVEKQLDLAALIVYWEMEDKNIIQFVHGEEDLKVQHSSYRQRARLLKDQLSLGNAALQITDVKLQDAGVYRCMISYGGADYKRITVKVN	3.4637029945653652	0.707907370611373	80.83818	0.60999894	24.37819	14.703806
design_1	20	MSPEELAELEARREEEAKARMLARAEAARAAYAAAAAAAAAAAEEAARAA:AFTVTVPKDLYVVEYGSNMTIECKFPVEKQLDLAALIVYWEMEDKNIIQFVHGEEDLKVQHSSYRQRARLLKDQLSLGNAALQITDVKLQDAGVYRCMISYGGADYKRITVKVN	1.238592626262553	0.9461963762579407	87.28437	0.7860218	8.779857	2.3564885
design_1	21	MSPEELKRLEELRDEEAKARMLAAVAAARAAAAAAAAAAAAAAAEEAARR:AFTVTVPKDLYVVEYGSNMTIECKFPVEKQLDLAALIVYWEMEDKNIIQFVHGEEDLKVQHSSYRQRARLLKDQLSLGNAALQITDVKLQDAGVYRCMISYGGADYKRITVKVN	1.123047736986796	0.9539538237362879	89.47535	0.8135589	6.919443	1.3486204
design_1	22	MSPEELARLEEEEDERAKARMLARAAAARAAAAAAAAAAAAAAAAEAALA:AFTVTVPKDLYVVEYGSNMTIECKFPVEKQLDLAALIVYWEMEDKNIIQFVHGEEDLKVQHSSYRQRARLLKDQLSLGNAALQITDVKLQDAGVYRCMISYGGADYKRITVKVN	1.226742886543126	0.9462213842264111	85.64397	0.77249944	9.244328	1.9610978
design_1	23	MSPEELERLEEEEERRAKERMLAAVEKARAEYEERLRAEAERRREEEERR:AFTVTVPKDLYVVEYGSNMTIECKFPVEKQLDLAALIVYWEMEDKNIIQFVHGEEDLKVQHSSYRQRARLLKDQLSLGNAALQITDVKLQDAGVYRCMISYGGADYKRITVKVN	1.312684839912964	0.9409371037488524	87.84914	0.7809476	10.235178	2.414876
design_1	24	MSPEELRRLEEERFEAAKARMLAAAQAARAAAAAAAAAAAAAAAEAAAAA:AFTVTVPKDLYVVEYGSNMTIECKFPVEKQLDLAALIVYWEMEDKNIIQFVHGEEDLKVQHSSYRQRARLLKDQLSLGNAALQITDVKLQDAGVYRCMISYGGADYKRITVKVN	2.7474062036922566	0.7725611302494576	82.40678	0.6454061	21.068516	10.371082
design_1	25	MSPEELEELERQREEEAKARMLARAEAARAEAAAAAAAAAAAAAAAAAAA:AFTVTVPKDLYVVEYGSNMTIECKFPVEKQLDLAALIVYWEMEDKNIIQFVHGEEDLKVQHSSYRQRARLLKDQLSLGNAALQITDVKLQDAGVYRCMISYGGADYKRITVKVN	1.826693700633343	0.8871009125045237	82.42	0.64632875	20.4542	8.695959
design_1	26	MSPEELEELEEEEEEEARERMLARAEAARAAYEAAKAAAAAAAEAAAAAA:AFTVTVPKDLYVVEYGSNMTIECKFPVEKQLDLAALIVYWEMEDKNIIQFVHGEEDLKVQHSSYRQRARLLKDQLSLGNAALQITDVKLQDAGVYRCMISYGGADYKRITVKVN	9.891916492336753	0.30745934276470893	84.99775	0.622669	25.43236	16.733341
design_1	27	MSPEELAALEARREEEAKARMLARVAEARAAAAAAAAAAAAAAAAAAAAA:AFTVTVPKDLYVVEYGSNMTIECKFPVEKQLDLAALIVYWEMEDKNIIQFVHGEEDLKVQHSSYRQRARLLKDQLSLGNAALQITDVKLQDAGVYRCMISYGGADYKRITVKVN	1.409637145877034	0.9322537969019294	85.01759	0.7678964	9.223313	1.7615678
design_1	28	MSPEELARLEEERDREAEERMRARVEAARAAHAAALAAAAAAAEAAAAAA:AFTVTVPKDLYVVEYGSNMTIECKFPVEKQLDLAALIVYWEMEDKNIIQFVHGEEDLKVQHSSYRQRARLLKDQLSLGNAALQITDVKLQDAGVYRCMISYGGADYKRITVKVN	1.0233450368007655	0.962248568613105	88.70886	0.8008226	7.600127	1.783184
design_1	29	MSPEELERLEAERDAAAKARMLAAAAAARAAAEAAAAAAAAAAAAEAAAA:AFTVTVPKDLYVVEYGSNMTIECKFPVEKQLDLAALIVYWEMEDKNIIQFVHGEEDLKVQHSSYRQRARLLKDQLSLGNAALQITDVKLQDAGVYRCMISYGGADYKRITVKVN	1.269252551997269	0.943830742017814	85.96771	0.77424693	9.023649	2.0544362
design_1	30	MSPEELAALEAAREAAARARMLARAAAARAAAEAAAAAAAAAAAAEAAAA:AFTVTVPKDLYVVEYGSNMTIECKFPVEKQLDLAALIVYWEMEDKNIIQFVHGEEDLKVQHSSYRQRARLLKDQLSLGNAALQITDVKLQDAGVYRCMISYGGADYKRITVKVN	1.8191622445307176	0.8852122042583229	84.72414	0.64783996	20.506725	6.478631
design_1	31	MSEEELEELEEEEEEEAKRRMLERAEEARRRWEERRREEAERRRREEELR:AFTVTVPKDLYVVEYGSNMTIECKFPVEKQLDLAALIVYWEMEDKNIIQFVHGEEDLKVQHSSYRQRARLLKDQLSLGNAALQITDVKLQDAGVYRCMISYGGADYKRITVKVN	11.014732609491384	0.22513072524460762	89.21955	0.63395405	25.710663	16.519718
design_10	0	AAPADAARAAAAALRALAAASSPEDARAANRAAANVEARAAELAAAAAAA:AFTVTVPKDLYVVEYGSNMTIECKFPVEKQLDLAALIVYWEMEDKNIIQFVHGEEDLKVQHSSYRQRARLLKDQLSLGNAALQITDVKLQDAGVYRCMISYGGADYKRITVKVN	13.922847025268533	0.17452256127195356	74.52443	0.61861044	27.25468	18.616364
design_10	1	MSPAEAAEAAAAQLEALAAASSPEEQRSALRAAANVRERAAEIRAAEEAA:AFTVTVPKDLYVVEYGSNMTIECKFPVEKQLDLAALIVYWEMEDKNIIQFVHGEEDLKVQHSSYRQRARLLKDQLSLGNAALQITDVKLQDAGVYRCMISYGGADYKRITVKVN	15.317480000094168	0.16930139035083722	85.85547	0.62649226	26.297554	15.7881365
design_10	2	MSPAEALRRAAAELEALAAASSPEDARSARRAAENVRARADEVAAAEAAA:AFTVTVPKDLYVVEYGSNMTIECKFPVEKQLDLAALIVYWEMEDKNIIQFVHGEEDLKVQHSSYRQRARLLKDQLSLGNAALQITDVKLQDAGVYRCMISYGGADYKRITVKVN	13.647448469902201	0.17618491031783465	90.28732	0.62422	26.847597	17.033531
design_10	3	MSPAAAARAAAEALRALAAASDPEGARAANRAAENVLARAEELAAAEAAA:AFTVTVPKDLYVVEYGSNMTIECKFPVEKQLDLAALIVYWEMEDKNIIQFVHGEEDLKVQHSSYRQRARLLKDQLSLGNAALQITDVKLQDAGVYRCMISYGGADYKRITVKVN	13.33941450077233	0.18348451136987917	86.489655	0.62134117	27.243174	17.066132
design_10	4	MTPAEAARAGAAQLRALAAASSPEEARAANRAAANTEARAAELAAAAAAA:AFTVTVPKDLYVVEYGSNMTIECKFPVEKQLDLAALIVYWEMEDKNIIQFVHGEEDLKVQHSSYRQRARLLKDQLSLGNAALQITDVKLQDAGVYRCMISYGGADYKRITVKVN	15.693145476794857	0.139082633060624	82.30117	0.6185008	27.366205	18.791409
design_10	5	MTPADAARAAAAQLRALAAASTPEEARSANRAAANVDARAAEIAAAEAAA:AFTVTVPKDLYVVEYGSNMTIECKFPVEKQLDLAALIVYWEMEDKNIIQFVHGEEDLKVQHSSYRQRARLLKDQLSLGNAALQITDVKLQDAGVYRCMISYGGADYKRITVKVN	14.767594394312566	0.15725481576312003	82.90437	0.621716	26.807394	18.085735
design_10	6	MTPAENLRNAAAQLRAAAAASDPEGARAANRAAENVEARAAEIAAAEAAA:AFTVTVPKDLYVVEYGSNMTIECKFPVEKQLDLAALIVYWEMEDKNIIQFVHGEEDLKVQHSSYRQRARLLKDQLSLGNAALQITDVKLQDAGVYRCMISYGGADYKRITVKVN	14.213516237640118	0.16369079181877128	88.70215	0.62114644	27.147243	18.842995
design_10	7	MSVAEALEAAAEQLLALAAASDPEGARAARRAAENVRAAAEAARAAAEAA:AFTVTVPKDLYVVEYGSNMTIECKFPVEKQLDLAALIVYWEMEDKNIIQFVHGEEDLKVQHSSYRQRARLLKDQLSLGNAALQITDVKLQDAGVYRCMISYGGADYKRITVKVN	14.153174619650256	0.16976593606015739	90.89285	0.62324154	26.993847	17.61145
design_10	8	MTPAENLEAAAAALEALAAASSPEEARVARRAAANVRERAAELRAAAAAA:AFTVTVPKDLYVVEYGSNMTIECKFPVEKQLDLAALIVYWEMEDKNIIQFVHGEEDLKVQHSSYRQRARLLKDQLSLGNAALQITDVKLQDAGVYRCMISYGGADYKRITVKVN	14.500435435243684	0.1574622303817617	89.85899	0.6237887	26.836575	18.518702
design_10	9	AAPAEALRAGAKALRALAAASDPEGRRSALRAAKNTEARAAELAAAAAAA:AFTVTVPKDLYVVEYGSNMTIECKFPVEKQLDLAALIVYWEMEDKNIIQFVHGEEDLKVQHSSYRQRARLLKDQLSLGNAALQITDVKLQDAGVYRCMISYGGADYKRITVKVN	16.87773663110296	0.17489714717515148	66.78422	0.6126549	27.885773	17.982567
design_10	10	AAPAEAAAAAAAALEALAAASSPEEARAANRAAANVRERAAALAAAAAAA:AFTVTVPKDLYVVEYGSNMTIECKFPVEKQLDLAALIVYWEMEDKNIIQFVHGEEDLKVQHSSYRQRARLLKDQLSLGNAALQITDVKLQDAGVYRCMISYGGADYKRITVKVN	14.627041252996772	0.17161019932230576	75.61872	0.6170968	27.283102	19.34252
design_10	11	MAPAENLRAAAAALAAAAAASDPEGAASLARAAANVRARAAELEAAAAAA:AFTVTVPKDLYVVEYGSNMTIECKFPVEKQLDLAALIVYWEMEDKNIIQFVHGEEDLKVQHSSYRQRARLLKDQLSLGNAALQITDVKLQDAGVYRCMISYGGADYKRITVKVN	14.07899290525114	0.17833704990697086	85.6168	0.6112718	26.716234	18.705154
design_10	12	ATPAEAAEAAAAALRAAAAASTPEEARSLNRAAENVEARAAELRAAEEAA:AFTVTVPKDLYVVEYGSNMTIECKFPVEKQLDLAALIVYWEMEDKNIIQFVHGEEDLKVQHSSYRQRARLLKDQLSLGNAALQITDVKLQDAGVYRCMISYGGADYKRITVKVN	13.958744274245264	0.17459737992836907	91.96772	0.61831266	26.805964	16.699804
design_10	13	ATPADALRAAAAALRALAAASDPEGARAANRAAANVAAAAAAAAAAAAAA:AFTVTVPKDLYVVEYGSNMTIECKFPVEKQLDLAALIVYWEMEDKNIIQFVHGEEDLKVQHSSYRQRARLLKDQLSLGNAALQITDVKLQDAGVYRCMISYGGADYKRITVKVN	16.1963574420528	0.16389693202395955	79.02361	0.61264956	27.053349	17.128542
design_10	14	ASVAENLERAAEELLALAARSSPEEARAANRAAENVRERAAEARAAAAAA:AFTVTVPKDLYVVEYGSNMTIECKFPVEKQLDLAALIVYWEMEDKNIIQFVHGEEDLKVQHSSYRQRARLLKDQLSLGNAALQITDVKLQDAGVYRCMISYGGADYKRITVKVN	13.637748717427113	0.21196006301476825	90.6224	0.62679493	26.822454	16.060932
design_10	15	ATPAEALRAAAAQLEALAAASDPEGARSAARAAANVRARAAELAAAAAAA:AFTVTVPKDLYVVEYGSNMTIECKFPVEKQLDLAALIVYWEMEDKNIIQFVHGEEDLKVQHSSYRQRARLLKDQLSLGNAALQITDVKLQDAGVYRCMISYGGADYKRITVKVN	13.806498734573944	0.1764857680502334	84.08445	0.6224933	26.425158	17.70932
design_10	16	MSVADALRAGAAALRALAAASDPEGARAANRAAENTEAAAAAAAAAAAAA:AFTVTVPKDLYVVEYGSNMTIECKFPVEKQLDLAALIVYWEMEDKNIIQFVHGEEDLKVQHSSYRQRARLLKDQLSLGNAALQITDVKLQDAGVYRCMISYGGADYKRITVKVN	16.845021050131407	0.1750185274645989	66.791115	0.61956793	26.948727	17.36297
design_10	17	MSPWEAAERAAEQLLALAAQSDPEGARSARRAAENVRERARELREKALAA:AFTVTVPKDLYVVEYGSNMTIECKFPVEKQLDLAALIVYWEMEDKNIIQFVHGEEDLKVQHSSYRQRARLLKDQLSLGNAALQITDVKLQDAGVYRCMISYGGADYKRITVKVN	12.490250819014035	0.20664062942021302	87.065155	0.62070334	27.261974	19.651392
design_10	18	MSPADNALNAAKQLQALAAQSTPEEARSANRAAENTLARAKEIAAAEAAA:AFTVTVPKDLYVVEYGSNMTIECKFPVEKQLDLAALIVYWEMEDKNIIQFVHGEEDLKVQHSSYRQRARLLKDQLSLGNAALQITDVKLQDAGVYRCMISYGGADYKRITVKVN	15.195471243194012	0.15921021873934987	82.841095	0.62878835	26.892996	17.278784
design_10	19	MSPAENAEAAAAALEAAAAASDPEGARAANRAAANVRERAAELRAAAAAA:AFTVTVPKDLYVVEYGSNMTIECKFPVEKQLDLAALIVYWEMEDKNIIQFVHGEEDLKVQHSSYRQRARLLKDQLSLGNAALQITDVKLQDAGVYRCMISYGGADYKRITVKVN	15.599737244696042	0.16602708693331542	85.58037	0.62507606	26.547937	17.684296
design_10	20	AAPAEAANAAAAALRALAAASSPEDARVANRAAENTEARAAELAAAAAAA:AFTVTVPKDLYVVEYGSNMTIECKFPVEKQLDLAALIVYWEMEDKNIIQFVHGEEDLKVQHSSYRQRARLLKDQLSLGNAALQITDVKLQDAGVYRCMISYGGADYKRITVKVN	15.008804441449264	0.18438236171465006	65.52254	0.6181629	27.410324	19.227865
design_10	21	MSPADALEAAAAALEALAAASDPEGARSANRAAANTRARAAEVRAAEAAA:AFTVTVPKDLYVVEYGSNMTIECKFPVEKQLDLAALIVYWEMEDKNIIQFVHGEEDLKVQHSSYRQRARLLKDQLSLGNAALQITDVKLQDAGVYRCMISYGGADYKRITVKVN	13.978848491054567	0.1700805149787955	91.713554	0.6230786	26.41001	16.885363
design_10	22	MKPWEAAEAAAAQLRALAAASDPEGARAANRAAANVEERAAEIRAAEEAA:AFTVTVPKDLYVVEYGSNMTIECKFPVEKQLDLAALIVYWEMEDKNIIQFVHGEEDLKVQHSSYRQRARLLKDQLSLGNAALQITDVKLQDAGVYRCMISYGGADYKRITVKVN	14.780775214784054	0.18315511343514676	85.17822	0.6178488	26.59365	15.756719
design_10	23	MSPADNARAAAAALKALAAKSTPEEAAAANRAAKNVEARAEEIAAAEAAA:AFTVTVPKDLYVVEYGSNMTIECKFPVEKQLDLAALIVYWEMEDKNIIQFVHGEEDLKVQHSSYRQRARLLKDQLSLGNAALQITDVKLQDAGVYRCMISYGGADYKRITVKVN	15.392177434119642	0.16388605535160583	87.640465	0.6302053	26.715391	19.299883
design_10	24	MTPAEAARAAARELEALAARSSPEEARSARRAAANVRARAEELEAAAAAA:AFTVTVPKDLYVVEYGSNMTIECKFPVEKQLDLAALIVYWEMEDKNIIQFVHGEEDLKVQHSSYRQRARLLKDQLSLGNAALQITDVKLQDAGVYRCMISYGGADYKRITVKVN	13.60813864088121	0.18111118593522743	89.6066	0.62192786	26.92932	17.740112
design_10	25	ASPADALEAAAEALEALAAASDPEGARAAERAAKNVRERAAELRAAEEAA:AFTVTVPKDLYVVEYGSNMTIECKFPVEKQLDLAALIVYWEMEDKNIIQFVHGEEDLKVQHSSYRQRARLLKDQLSLGNAALQITDVKLQDAGVYRCMISYGGADYKRITVKVN	14.915983384069559	0.15633434732108303	91.55937	0.6251939	26.736862	16.796997
design_10	26	MAPWEALEAGAKALEALAAKSTPEEARAAKKAAANVRERAAELRAAAEAA:AFTVTVPKDLYVVEYGSNMTIECKFPVEKQLDLAALIVYWEMEDKNIIQFVHGEEDLKVQHSSYRQRARLLKDQLSLGNAALQITDVKLQDAGVYRCMISYGGADYKRITVKVN	15.019717155947673	0.1775717749936668	87.29691	0.61824346	27.251665	19.222391
design_10	27	MTPAEALRAAAAQLEALAAASDPEGARSANRAAANVREAAERAAAAAAAA:AFTVTVPKDLYVVEYGSNMTIECKFPVEKQLDLAALIVYWEMEDKNIIQFVHGEEDLKVQHSSYRQRARLLKDQLSLGNAALQITDVKLQDAGVYRCMISYGGADYKRITVKVN	13.497214784402635	0.1830347781885435	82.57715	0.6230321	26.962137	17.572884
design_10	28	ASPADNLNAAAAALKAAAAASTPEEARAANRAAANVAARAAELAAAAAAA:AFTVTVPKDLYVVEYGSNMTIECKFPVEKQLDLAALIVYWEMEDKNIIQFVHGEEDLKVQHSSYRQRARLLKDQLSLGNAALQITDVKLQDAGVYRCMISYGGADYKRITVKVN	14.834776689027649	0.1545172319942391	70.68661	0.62342083	27.26463	19.454464
design_10	29	MSPAENARRAAEQLEALAAASSPEEARAARRAAENVRRRAEELAAAEAAA:AFTVTVPKDLYVVEYGSNMTIECKFPVEKQLDLAALIVYWEMEDKNIIQFVHGEEDLKVQHSSYRQRARLLKDQLSLGNAALQITDVKLQDAGVYRCMISYGGADYKRITVKVN	14.966347700910502	0.16702904967694426	83.922676	0.6248403	27.311188	18.57591
design_10	30	AAPAEAARAAAAALRALAAQSTPEEARSANRAAANTEARAAEIAAAAAAA:AFTVTVPKDLYVVEYGSNMTIECKFPVEKQLDLAALIVYWEMEDKNIIQFVHGEEDLKVQHSSYRQRARLLKDQLSLGNAALQITDVKLQDAGVYRCMISYGGADYKRITVKVN	13.519913030940305	0.17950737226275582	82.45728	0.61780864	27.050728	18.164524
design_10	31	MSPAAALRAAAAALRAAAAASDPEGARAANRAAKNVEERAAAVEAAAAAA:AFTVTVPKDLYVVEYGSNMTIECKFPVEKQLDLAALIVYWEMEDKNIIQFVHGEEDLKVQHSSYRQRARLLKDQLSLGNAALQITDVKLQDAGVYRCMISYGGADYKRITVKVN	14.214922492874237	0.16663478610823207	89.014275	0.6200874	27.220533	18.586704
design_11	0	TKAELEAAAKIYDKVAKAAEELSKEKGGVYQKQADLAKAGAAAFKAAAAA:AFTVTVPKDLYVVEYGSNMTIECKFPVEKQLDLAALIVYWEMEDKNIIQFVHGEEDLKVQHSSYRQRARLLKDQLSLGNAALQITDVKLQDAGVYRCMISYGGADYKRITVKVN	16.564239744101187	0.16739067228161034	90.16658	0.63383186	27.050833	20.37008
design_11	1	EKEELEEAAKIFEKVAKATEELSKEKGGVYQKQADLAKKGAAEFAAKAAA:AFTVTVPKDLYVVEYGSNMTIECKFPVEKQLDLAALIVYWEMEDKNIIQFVHGEEDLKVQHSSYRQRARLLKDQLSLGNAALQITDVKLQDAGVYRCMISYGGADYKRITVKVN	16.36539201160395	0.1633954618115082	92.18144	0.6326879	26.896202	18.769579
design_11	2	EKEELLEGAKIFKKVAAAAKELSKEKGGVYQKQKDLAEAGAAEFEAKAAA:AFTVTVPKDLYVVEYGSNMTIECKFPVEKQLDLAALIVYWEMEDKNIIQFVHGEEDLKVQHSSYRQRARLLKDQLSLGNAALQITDVKLQDAGVYRCMISYGGADYKRITVKVN	17.227159313307567	0.21247613528350182	90.363335	0.6294476	27.29776	20.40449
design_11	3	EKEELLEAYKIYEKVYEAAKKLSEERGGVYKKQAELAKAGAEEFKAKYEA:AFTVTVPKDLYVVEYGSNMTIECKFPVEKQLDLAALIVYWEMEDKNIIQFVHGEEDLKVQHSSYRQRARLLKDQLSLGNAALQITDVKLQDAGVYRCMISYGGADYKRITVKVN	16.057498126913604	0.20683978248475027	91.25531	0.6335384	27.08858	19.669836
design_11	4	EKEELLEAAKIYKKVAENTKKLSEEKGGAYQKQRDLAEAGAKKFQAAYEA:AFTVTVPKDLYVVEYGSNMTIECKFPVEKQLDLAALIVYWEMEDKNIIQFVHGEEDLKVQHSSYRQRARLLKDQLSLGNAALQITDVKLQDAGVYRCMISYGGADYKRITVKVN	12.99749428240034	0.18442620344418711	79.74726	0.63419414	27.248812	18.656166
design_11	5	AKAELQEAADIWKKVAKAAEELSKEKGGAYKKQAELAKAGAAAFAAAAAA:AFTVTVPKDLYVVEYGSNMTIECKFPVEKQLDLAALIVYWEMEDKNIIQFVHGEEDLKVQHSSYRQRARLLKDQLSLGNAALQITDVKLQDAGVYRCMISYGGADYKRITVKVN	15.702818372019173	0.19352928801323402	90.66456	0.62997425	27.284494	20.095901
design_11	6	EAEALAEGARIWEKVAAATKALSEEKGGVAAKQTELAEAGAAAARAALEA:AFTVTVPKDLYVVEYGSNMTIECKFPVEKQLDLAALIVYWEMEDKNIIQFVHGEEDLKVQHSSYRQRARLLKDQLSLGNAALQITDVKLQDAGVYRCMISYGGADYKRITVKVN	12.746855736560352	0.20650573973962083	74.94528	0.6256199	27.26517	19.238676
design_11	7	TTADLQAAAAIWNKVEAAAKARSEETGGAYATQAALAAAGAAAFAAAAAA:AFTVTVPKDLYVVEYGSNMTIECKFPVEKQLDLAALIVYWEMEDKNIIQFVHGEEDLKVQHSSYRQRARLLKDQLSLGNAALQITDVKLQDAGVYRCMISYGGADYKRITVKVN	14.843765908117344	0.1799731932998731	64.82019	0.61445004	27.636484	19.99964
design_11	8	EKEELLAAAKILEKVAAAAKALSAEKGGAYAKQAALAEAGAAAARAAAEA:AFTVTVPKDLYVVEYGSNMTIECKFPVEKQLDLAALIVYWEMEDKNIIQFVHGEEDLKVQHSSYRQRARLLKDQLSLGNAALQITDVKLQDAGVYRCMISYGGADYKRITVKVN	16.23631497568103	0.13936811296875978	90.387535	0.6270114	26.992258	19.888817
design_11	9	TAAELQAAAKIYDKVAKAAEALSKEKGGAYKKQADLAKAGAAAFAAAAAA:AFTVTVPKDLYVVEYGSNMTIECKFPVEKQLDLAALIVYWEMEDKNIIQFVHGEEDLKVQHSSYRQRARLLKDQLSLGNAALQITDVKLQDAGVYRCMISYGGADYKRITVKVN	15.45379393523901	0.19813228853016718	93.758	0.6304462	27.189253	20.4461
design_11	10	EKEELLEAAKIFEKVAKAAEELSKETGGKYAKQAALAKAGAAAFKARAAA:AFTVTVPKDLYVVEYGSNMTIECKFPVEKQLDLAALIVYWEMEDKNIIQFVHGEEDLKVQHSSYRQRARLLKDQLSLGNAALQITDVKLQDAGVYRCMISYGGADYKRITVKVN	15.629659840215753	0.18592101929626997	94.15559	0.6298138	27.055061	19.319971
design_11	11	EKEELKEAAKILKKVAEAAAALSKEKGGVYDKQEALAKAGAEKFQAAYEA:AFTVTVPKDLYVVEYGSNMTIECKFPVEKQLDLAALIVYWEMEDKNIIQFVHGEEDLKVQHSSYRQRARLLKDQLSLGNAALQITDVKLQDAGVYRCMISYGGADYKRITVKVN	15.370562637956132	0.13998418546128777	74.725845	0.635401	27.154215	20.416544
design_11	12	EKEELLAAAKIFEKVEANAKALSEERGGVYAKQAALAAAGAAAFRARYEA:AFTVTVPKDLYVVEYGSNMTIECKFPVEKQLDLAALIVYWEMEDKNIIQFVHGEEDLKVQHSSYRQRARLLKDQLSLGNAALQITDVKLQDAGVYRCMISYGGADYKRITVKVN	16.075553421745887	0.13847841574005912	85.58989	0.62585723	27.392132	19.702839
design_11	13	EKEELLAAAKIYAKVQKATEELSKETGGKYKKQADLAAAGQAAFQARAEA:AFTVTVPKDLYVVEYGSNMTIECKFPVEKQLDLAALIVYWEMEDKNIIQFVHGEEDLKVQHSSYRQRARLLKDQLSLGNAALQITDVKLQDAGVYRCMISYGGADYKRITVKVN	16.647236723427692	0.21135861496796807	91.7655	0.6304963	27.305712	19.966549
design_11	14	EKEELEEAAKIFEKVAEATKALSEERGGVAQKQTDLAKAGAAKFKALAEA:AFTVTVPKDLYVVEYGSNMTIECKFPVEKQLDLAALIVYWEMEDKNIIQFVHGEEDLKVQHSSYRQRARLLKDQLSLGNAALQITDVKLQDAGVYRCMISYGGADYKRITVKVN	14.378237165451068	0.1582475087580913	75.30462	0.63207865	26.940865	19.963192
design_11	15	DTAALQEAAAIYNRVAAAAAALSAEKGGAYAKQAALAAAGAAAFAAAAAA:AFTVTVPKDLYVVEYGSNMTIECKFPVEKQLDLAALIVYWEMEDKNIIQFVHGEEDLKVQHSSYRQRARLLKDQLSLGNAALQITDVKLQDAGVYRCMISYGGADYKRITVKVN	17.35145745979266	0.17264719066925915	91.90071	0.61766845	27.386896	19.76765
design_11	16	EKEELKEAADIFKKVAAAAKALSKEKGGAYDKQAALAEAGAAKFEAKYAA:AFTVTVPKDLYVVEYGSNMTIECKFPVEKQLDLAALIVYWEMEDKNIIQFVHGEEDLKVQHSSYRQRARLLKDQLSLGNAALQITDVKLQDAGVYRCMISYGGADYKRITVKVN	14.782055499429823	0.15784230872752303	85.99564	0.63337886	26.98567	19.34341
design_11	17	EKAELEEAARIYAKVEAAAKALSAERGGVAARQAALAAAGKAAFAAAAAA:AFTVTVPKDLYVVEYGSNMTIECKFPVEKQLDLAALIVYWEMEDKNIIQFVHGEEDLKVQHSSYRQRARLLKDQLSLGNAALQITDVKLQDAGVYRCMISYGGADYKRITVKVN	15.60052182614544	0.2420529421462132	62.430473	0.62243825	26.778595	18.782452
design_11	18	EKEELLEAAKIYKKVYEAAKELSKEKGGVYAKQAELAKKGMEEFQKKAEE:AFTVTVPKDLYVVEYGSNMTIECKFPVEKQLDLAALIVYWEMEDKNIIQFVHGEEDLKVQHSSYRQRARLLKDQLSLGNAALQITDVKLQDAGVYRCMISYGGADYKRITVKVN	16.40924115174551	0.20440312517672024	91.6406	0.63251746	27.150208	19.053871
design_11	19	EKEELEEAAKIFKKVAEAAEALSKETGGKYKKQAELAKKGAEKFQAKAEA:AFTVTVPKDLYVVEYGSNMTIECKFPVEKQLDLAALIVYWEMEDKNIIQFVHGEEDLKVQHSSYRQRARLLKDQLSLGNAALQITDVKLQDAGVYRCMISYGGADYKRITVKVN	17.696416025060785	0.19527113304966562	91.08308	0.6320538	27.142952	19.72041
design_11	20	EKEELAAAARIYRRVEAAARERSAETGGAYAAQAALAAAGAAAFEAAYAA:AFTVTVPKDLYVVEYGSNMTIECKFPVEKQLDLAALIVYWEMEDKNIIQFVHGEEDLKVQHSSYRQRARLLKDQLSLGNAALQITDVKLQDAGVYRCMISYGGADYKRITVKVN	4.350860530655433	0.6372388677564292	86.09547	0.63303965	25.432344	16.352076
design_11	21	EKEELQAAAKIYQKVAAAAAALSAERGGVAAKQAALAAAGAAAAAAAAAA:AFTVTVPKDLYVVEYGSNMTIECKFPVEKQLDLAALIVYWEMEDKNIIQFVHGEEDLKVQHSSYRQRARLLKDQLSLGNAALQITDVKLQDAGVYRCMISYGGADYKRITVKVN	18.579242331461675	0.14984678920876096	57.01144	0.6097616	27.207867	17.969246
design_11	22	EKEELAAAAKIYRKVAAAAKALSAETGGKAAKQAALAEAGAKAFEAAYKA:AFTVTVPKDLYVVEYGSNMTIECKFPVEKQLDLAALIVYWEMEDKNIIQFVHGEEDLKVQHSSYRQRARLLKDQLSLGNAALQITDVKLQDAGVYRCMISYGGADYKRITVKVN	14.134158873771998	0.1738433904497984	67.90248	0.6326199	27.096674	19.248283
design_11	23	EVEELKEAEKIWKKVAKAAEELSKETGGKYQKQADLAKAGAAAFAAKAAA:AFTVTVPKDLYVVEYGSNMTIECKFPVEKQLDLAALIVYWEMEDKNIIQFVHGEEDLKVQHSSYRQRARLLKDQLSLGNAALQITDVKLQDAGVYRCMISYGGADYKRITVKVN	15.37883240784811	0.1998616248340428	93.26077	0.6309548	27.156534	19.153423
design_11	24	EVEELKAAAAIWKKVEANAKALSAETGGKYQKQADLAAAGAAAFEAKAAA:AFTVTVPKDLYVVEYGSNMTIECKFPVEKQLDLAALIVYWEMEDKNIIQFVHGEEDLKVQHSSYRQRARLLKDQLSLGNAALQITDVKLQDAGVYRCMISYGGADYKRITVKVN	17.38915474873579	0.19903629057409117	93.01524	0.6280124	27.330004	20.55939
design_11	25	EKEELEAAAKIFDKVAKAAEELSKEKGGAYAKQAALAKAGAAAFRAAAAA:AFTVTVPKDLYVVEYGSNMTIECKFPVEKQLDLAALIVYWEMEDKNIIQFVHGEEDLKVQHSSYRQRARLLKDQLSLGNAALQITDVKLQDAGVYRCMISYGGADYKRITVKVN	15.765721611733087	0.1586803258011683	85.9933	0.63165	27.160912	18.816835
design_11	26	EKEELAAAAKIYDKVAAAAKALSAETGGKYAKQAALADAGRAAFQAAYAA:AFTVTVPKDLYVVEYGSNMTIECKFPVEKQLDLAALIVYWEMEDKNIIQFVHGEEDLKVQHSSYRQRARLLKDQLSLGNAALQITDVKLQDAGVYRCMISYGGADYKRITVKVN	14.621900614965135	0.17845338861708093	89.86423	0.6312177	27.115335	19.594843
design_11	27	EKEELEAAARSWKRVAEATRRLSEERGGVYQKQAELAEAGMAEFQARAEA:AFTVTVPKDLYVVEYGSNMTIECKFPVEKQLDLAALIVYWEMEDKNIIQFVHGEEDLKVQHSSYRQRARLLKDQLSLGNAALQITDVKLQDAGVYRCMISYGGADYKRITVKVN	7.887419007522737	0.3963729258182422	85.19976	0.63277805	26.58633	18.954493
design_11	28	EKEELEEAARIFEKVAKAAEELSKEKGGAYKKQADLAKKGAEEFKKRAEA:AFTVTVPKDLYVVEYGSNMTIECKFPVEKQLDLAALIVYWEMEDKNIIQFVHGEEDLKVQHSSYRQRARLLKDQLSLGNAALQITDVKLQDAGVYRCMISYGGADYKRITVKVN	15.387862232916497	0.15824520892008412	92.15921	0.634005	26.927126	17.242119
design_11	29	EKEELKEAAKIYKKVAKNAKELSEETGGKYKKQYELAKAGMKEFEARYKA:AFTVTVPKDLYVVEYGSNMTIECKFPVEKQLDLAALIVYWEMEDKNIIQFVHGEEDLKVQHSSYRQRARLLKDQLSLGNAALQITDVKLQDAGVYRCMISYGGADYKRITVKVN	12.447132951077664	0.21022845060699485	82.20603	0.63559014	27.090004	18.031872
design_11	30	EKEELLEAARILAKVEKAAAALSKETGGKYAKQAALAAAGKAAAEARAAA:AFTVTVPKDLYVVEYGSNMTIECKFPVEKQLDLAALIVYWEMEDKNIIQFVHGEEDLKVQHSSYRQRARLLKDQLSLGNAALQITDVKLQDAGVYRCMISYGGADYKRITVKVN	16.59907766273186	0.17731654043947953	67.31805	0.6262456	27.400076	20.269413
design_11	31	EKEELEAAAKSYKKAAAAAAALSAEKGGAAAKQAALAKAGAAAFEAAAAA:AFTVTVPKDLYVVEYGSNMTIECKFPVEKQLDLAALIVYWEMEDKNIIQFVHGEEDLKVQHSSYRQRARLLKDQLSLGNAALQITDVKLQDAGVYRCMISYGGADYKRITVKVN	17.154885100508558	0.1185737940836752	61.8941	0.6258686	27.355627	19.813087
design_12	0	DKKDEALAETLAAINKDPAAGKELAKKLAEEGYKKQAEALLALAEKKAAA:AFTVTVPKDLYVVEYGSNMTIECKFPVEKQLDLAALIVYWEMEDKNIIQFVHGEEDLKVQHSSYRQRARLLKDQLSLGNAALQITDVKLQDAGVYRCMISYGGADYKRITVKVN	11.763579338169682	0.23220764395364313	86.293335	0.63222444	27.481543	18.481663
design_12	1	DEKAEKMAKAMEAINKDPKKGIELAKEMAKEGYTKEAKSLEEAGKKKLAA:AFTVTVPKDLYVVEYGSNMTIECKFPVEKQLDLAALIVYWEMEDKNIIQFVHGEEDLKVQHSSYRQRARLLKDQLSLGNAALQITDVKLQDAGVYRCMISYGGADYKRITVKVN	12.532381503057406	0.215240066396429	90.7889	0.6323313	27.655499	20.133904
design_12	2	DEKAEAAAATLEAINKDPAAGIALADAMAAEGYTKTANNLKAAGERKAAA:AFTVTVPKDLYVVEYGSNMTIECKFPVEKQLDLAALIVYWEMEDKNIIQFVHGEEDLKVQHSSYRQRARLLKDQLSLGNAALQITDVKLQDAGVYRCMISYGGADYKRITVKVN	13.145754896109118	0.2069665096154724	89.4705	0.6304828	26.93206	18.601608
design_12	3	DEKYEKAAKALEAINKDPKKGIELAEKMAKEGYKKTAESLKALGEKKLAA:AFTVTVPKDLYVVEYGSNMTIECKFPVEKQLDLAALIVYWEMEDKNIIQFVHGEEDLKVQHSSYRQRARLLKDQLSLGNAALQITDVKLQDAGVYRCMISYGGADYKRITVKVN	11.18162068541287	0.24410284901134863	91.35384	0.63462436	26.800087	17.709618
design_12	4	DEKYKALAEALELINKDPAAGIKKAEELAEKGYKKEAENIKALAEKKAAA:AFTVTVPKDLYVVEYGSNMTIECKFPVEKQLDLAALIVYWEMEDKNIIQFVHGEEDLKVQHSSYRQRARLLKDQLSLGNAALQITDVKLQDAGVYRCMISYGGADYKRITVKVN	11.408643447898893	0.2378830807909708	89.38912	0.63359	27.21205	18.880901
design_12	5	DEKDERMAAALEAINKDPAAGIALAEKMAAEGYAKRAEAIKELAEKKAAA:AFTVTVPKDLYVVEYGSNMTIECKFPVEKQLDLAALIVYWEMEDKNIIQFVHGEEDLKVQHSSYRQRARLLKDQLSLGNAALQITDVKLQDAGVYRCMISYGGADYKRITVKVN	12.08516754175351	0.22861647082275724	77.655846	0.63121396	27.208174	16.934328
design_12	6	DEKDKAAAEALAAINADPAAGIKLAEEMAKKGYKKTAESIKELGLKKAAA:AFTVTVPKDLYVVEYGSNMTIECKFPVEKQLDLAALIVYWEMEDKNIIQFVHGEEDLKVQHSSYRQRARLLKDQLSLGNAALQITDVKLQDAGVYRCMISYGGADYKRITVKVN	12.00888987816282	0.225818377207121	88.68467	0.6337979	27.100908	16.171097
design_12	7	DAKYDAMAAALAAINADPAAGAALAKKMAAEGYKKQAENLLAVAEKKAAA:AFTVTVPKDLYVVEYGSNMTIECKFPVEKQLDLAALIVYWEMEDKNIIQFVHGEEDLKVQHSSYRQRARLLKDQLSLGNAALQITDVKLQDAGVYRCMISYGGADYKRITVKVN	0.6712290982136645	0.9819415639127947	93.347305	0.8684127	3.9831662	1.3208008
design_12	8	DEKYKAAAEALEAINKDPKKGIELAEEMAKKGYTKIANNLKELALKKLAA:AFTVTVPKDLYVVEYGSNMTIECKFPVEKQLDLAALIVYWEMEDKNIIQFVHGEEDLKVQHSSYRQRARLLKDQLSLGNAALQITDVKLQDAGVYRCMISYGGADYKRITVKVN	12.201481691797037	0.2328406081471119	92.65782	0.63196087	27.043873	17.94662
design_12	9	DEKDKKAAETLEAINKDPAKGIELAEKMAKEGYKKTAENLKAAAEKKAAA:AFTVTVPKDLYVVEYGSNMTIECKFPVEKQLDLAALIVYWEMEDKNIIQFVHGEEDLKVQHSSYRQRARLLKDQLSLGNAALQITDVKLQDAGVYRCMISYGGADYKRITVKVN	11.4845627027896	0.23512717335135724	90.92114	0.6342391	26.970139	17.319128
design_12	10	DEKDKALAETLAAINADPAAGIAKADELAAKGYTKRANALKALAEKKAAA:AFTVTVPKDLYVVEYGSNMTIECKFPVEKQLDLAALIVYWEMEDKNIIQFVHGEEDLKVQHSSYRQRARLLKDQLSLGNAALQITDVKLQDAGVYRCMISYGGADYKRITVKVN	11.94224987042095	0.22599171940273843	88.48863	0.6281923	27.275568	18.81091
design_12	11	DEKDEKAAETLEAINRDPKAGIELAKKMAEEGYTKTANNLKAAGEKKLAA:AFTVTVPKDLYVVEYGSNMTIECKFPVEKQLDLAALIVYWEMEDKNIIQFVHGEEDLKVQHSSYRQRARLLKDQLSLGNAALQITDVKLQDAGVYRCMISYGGADYKRITVKVN	13.848898461054322	0.19292671333409714	91.27313	0.6340803	27.001783	16.879082
design_12	12	DEKDKAMAEVLEAINKDPQKGIELAKKLAEKGYKKQAESLKALGEKKLAA:AFTVTVPKDLYVVEYGSNMTIECKFPVEKQLDLAALIVYWEMEDKNIIQFVHGEEDLKVQHSSYRQRARLLKDQLSLGNAALQITDVKLQDAGVYRCMISYGGADYKRITVKVN	12.026066862029424	0.22173810739940336	90.790054	0.6320785	27.206425	18.1398
design_12	13	DAKDEKAAAVLAAINADPAKGIALAEAMAKEGYTKTAENLKALGEKKAAA:AFTVTVPKDLYVVEYGSNMTIECKFPVEKQLDLAALIVYWEMEDKNIIQFVHGEEDLKVQHSSYRQRARLLKDQLSLGNAALQITDVKLQDAGVYRCMISYGGADYKRITVKVN	11.99234126035168	0.22786253943710139	87.282616	0.63375837	26.72699	17.367786
design_12	14	DEKDKKFAEALEAINKDPAKGIELAEKLAKEGYEKQAKALKELAEKKAAA:AFTVTVPKDLYVVEYGSNMTIECKFPVEKQLDLAALIVYWEMEDKNIIQFVHGEEDLKVQHSSYRQRARLLKDQLSLGNAALQITDVKLQDAGVYRCMISYGGADYKRITVKVN	11.235077812020666	0.24526478446221128	86.53977	0.63254845	27.428293	19.293549
design_12	15	DEKAKAMAEALAAINKDPAAGAALAKEMAAKGYAKQANSILEAAKKKAAA:AFTVTVPKDLYVVEYGSNMTIECKFPVEKQLDLAALIVYWEMEDKNIIQFVHGEEDLKVQHSSYRQRARLLKDQLSLGNAALQITDVKLQDAGVYRCMISYGGADYKRITVKVN	12.194030595300555	0.21868503840970963	86.978775	0.6321693	27.4915	20.352837
design_12	16	DEKDKAMAEALEAINKDPKKGIELAKEMAKKGYKKQAEALKELAEKKLAA:AFTVTVPKDLYVVEYGSNMTIECKFPVEKQLDLAALIVYWEMEDKNIIQFVHGEEDLKVQHSSYRQRARLLKDQLSLGNAALQITDVKLQDAGVYRCMISYGGADYKRITVKVN	11.877599320487407	0.22964347571773613	89.28681	0.63151777	27.422653	18.793442
design_12	17	DEKYAAFAEAMEAINKDPKAGIEKAKELAKKGYTKEAESLKAVGEKKLAA:AFTVTVPKDLYVVEYGSNMTIECKFPVEKQLDLAALIVYWEMEDKNIIQFVHGEEDLKVQHSSYRQRARLLKDQLSLGNAALQITDVKLQDAGVYRCMISYGGADYKRITVKVN	10.608539448829601	0.26132119075125265	90.553085	0.6328081	27.187296	18.930204
design_12	18	DKKDEKAAEALEAINKDPKKGIELAKKMAEEGYEKTAKSLEELAKKKLAA:AFTVTVPKDLYVVEYGSNMTIECKFPVEKQLDLAALIVYWEMEDKNIIQFVHGEEDLKVQHSSYRQRARLLKDQLSLGNAALQITDVKLQDAGVYRCMISYGGADYKRITVKVN	11.432701369062636	0.2392035580605697	86.97236	0.63437605	27.039753	18.289667
design_12	19	DEKYAAAAAALAAINADPAAGIALADAMAAKGYTKTANNIKAVAEKKAAA:AFTVTVPKDLYVVEYGSNMTIECKFPVEKQLDLAALIVYWEMEDKNIIQFVHGEEDLKVQHSSYRQRARLLKDQLSLGNAALQITDVKLQDAGVYRCMISYGGADYKRITVKVN	11.213230483318151	0.24471845404592243	80.01198	0.6324389	26.94736	19.613298
design_12	20	DEKYKKMAEALEAINKDPQEGIKLAEKMAEEGYTKQANNLKAVGERKLAA:AFTVTVPKDLYVVEYGSNMTIECKFPVEKQLDLAALIVYWEMEDKNIIQFVHGEEDLKVQHSSYRQRARLLKDQLSLGNAALQITDVKLQDAGVYRCMISYGGADYKRITVKVN	11.058057738115174	0.2516421232541712	92.498726	0.6340559	26.835405	17.451134
design_12	21	DAKYEAMAKAMEAINKDPAKGIELAKKLAAEGYTKQANNLAAAGEKKAAA:AFTVTVPKDLYVVEYGSNMTIECKFPVEKQLDLAALIVYWEMEDKNIIQFVHGEEDLKVQHSSYRQRARLLKDQLSLGNAALQITDVKLQDAGVYRCMISYGGADYKRITVKVN	14.574927096170976	0.21759536067087484	86.1058	0.6338265	26.835459	19.410854
design_12	22	DEKDKEMAKVMEAINKDPKKGLELAKEMAKKGYKKRAEALAEAAKRKAAA:AFTVTVPKDLYVVEYGSNMTIECKFPVEKQLDLAALIVYWEMEDKNIIQFVHGEEDLKVQHSSYRQRARLLKDQLSLGNAALQITDVKLQDAGVYRCMISYGGADYKRITVKVN	12.04633083042139	0.22583946938570168	86.713486	0.6315876	27.397198	19.89569
design_12	23	DEKDKAMAEVLEAINKDPEEGIKLAEELAKKGYKKQAENLKALAEKKKAA:AFTVTVPKDLYVVEYGSNMTIECKFPVEKQLDLAALIVYWEMEDKNIIQFVHGEEDLKVQHSSYRQRARLLKDQLSLGNAALQITDVKLQDAGVYRCMISYGGADYKRITVKVN	11.791150351891234	0.2262513843186718	89.610855	0.63241	27.196928	17.699194
design_12	24	DEKAEAAAAALEAINKDPAAGLALAKEMAAKGYTKQANSLAALAKKKAAA:AFTVTVPKDLYVVEYGSNMTIECKFPVEKQLDLAALIVYWEMEDKNIIQFVHGEEDLKVQHSSYRQRARLLKDQLSLGNAALQITDVKLQDAGVYRCMISYGGADYKRITVKVN	12.3345376153408	0.22210722413819664	88.18806	0.629226	27.325848	18.429138
design_12	25	DEKAERMAEALEAINKDPEEGIELAREMAEEGYEKQAENIKAVGERKLAA:AFTVTVPKDLYVVEYGSNMTIECKFPVEKQLDLAALIVYWEMEDKNIIQFVHGEEDLKVQHSSYRQRARLLKDQLSLGNAALQITDVKLQDAGVYRCMISYGGADYKRITVKVN	11.943447641842303	0.2203942466764611	89.63105	0.63380134	26.822472	16.672794
design_12	26	DEKDEAFAKTLEAINKDPAAGIALAEQLAKAGYTKQAEALKALAEKKAAA:AFTVTVPKDLYVVEYGSNMTIECKFPVEKQLDLAALIVYWEMEDKNIIQFVHGEEDLKVQHSSYRQRARLLKDQLSLGNAALQITDVKLQDAGVYRCMISYGGADYKRITVKVN	13.416278334387085	0.21099111458076714	77.72134	0.63445914	26.981562	16.498363
design_12	27	DEKYAAMAKALEAINKDPQAGIALAEEMAKKGYAKQAASLKEVAKKKLAA:AFTVTVPKDLYVVEYGSNMTIECKFPVEKQLDLAALIVYWEMEDKNIIQFVHGEEDLKVQHSSYRQRARLLKDQLSLGNAALQITDVKLQDAGVYRCMISYGGADYKRITVKVN	1.6613007354573914	0.9015103785529682	89.76475	0.6727517	20.98415	9.22261
design_12	28	DKKYEAMAKVLEAINKDPAEGIKLAEKMAKEGYEKQAKNLKELAKKKAAA:AFTVTVPKDLYVVEYGSNMTIECKFPVEKQLDLAALIVYWEMEDKNIIQFVHGEEDLKVQHSSYRQRARLLKDQLSLGNAALQITDVKLQDAGVYRCMISYGGADYKRITVKVN	0.8526477627726861	0.9712530940584028	90.91396	0.8322769	5.8241844	1.5015152
design_12	29	DEKYEKMAAALEAINKDPAKGLELAKKMAEEGYKKQAENIAALAKKKAAA:AFTVTVPKDLYVVEYGSNMTIECKFPVEKQLDLAALIVYWEMEDKNIIQFVHGEEDLKVQHSSYRQRARLLKDQLSLGNAALQITDVKLQDAGVYRCMISYGGADYKRITVKVN	9.507838818535799	0.30247776920069647	86.92918	0.6328049	27.061172	18.762222
design_12	30	DEKYKKMAEALELINKDPQAGIKKAEEMAKEGYKKQAESLKEVGEKKLAA:AFTVTVPKDLYVVEYGSNMTIECKFPVEKQLDLAALIVYWEMEDKNIIQFVHGEEDLKVQHSSYRQRARLLKDQLSLGNAALQITDVKLQDAGVYRCMISYGGADYKRITVKVN	10.31974584942609	0.2760286180885704	91.87079	0.6339403	27.077461	18.763546
design_12	31	GEKDEAAAKALEAINKDPAKGIELAKEMAAKGYTKTAKNLEELGKKKAAA:AFTVTVPKDLYVVEYGSNMTIECKFPVEKQLDLAALIVYWEMEDKNIIQFVHGEEDLKVQHSSYRQRARLLKDQLSLGNAALQITDVKLQDAGVYRCMISYGGADYKRITVKVN	12.200571365335175	0.22325368784115682	90.49055	0.63338435	27.207365	17.336002
design_13	0	AEARAAAARLRASTAALEEKAKKEGPSAQKAAKNARETVDRIVAELEAAL:AFTVTVPKDLYVVEYGSNMTIECKFPVEKQLDLAALIVYWEMEDKNIIQFVHGEEDLKVQHSSYRQRARLLKDQLSLGNAALQITDVKLQDAGVYRCMISYGGADYKRITVKVN	13.250203643116023	0.18178167024705869	88.44263	0.6344463	26.736052	18.007391
design_13	1	EQALADAAKLRASAAALAEMAEKEGPAAKKAAENVKATVDAIVAEKEAAL:AFTVTVPKDLYVVEYGSNMTIECKFPVEKQLDLAALIVYWEMEDKNIIQFVHGEEDLKVQHSSYRQRARLLKDQLSLGNAALQITDVKLQDAGVYRCMISYGGADYKRITVKVN	13.433240527727923	0.17288610467280846	85.64545	0.6309882	26.748596	17.679958
design_13	2	EEARRAAARLRASTAALEAKAAEEGPSAQKAAENAKAVAERIVAELEAAA:AFTVTVPKDLYVVEYGSNMTIECKFPVEKQLDLAALIVYWEMEDKNIIQFVHGEEDLKVQHSSYRQRARLLKDQLSLGNAALQITDVKLQDAGVYRCMISYGGADYKRITVKVN	13.735823904144025	0.21997786124692212	86.55386	0.62716794	26.982147	18.379316
design_13	3	EKAREDAEKLRASTAALEEAAAKEGPSAQKAAANARATVDAIVAALAAAA:AFTVTVPKDLYVVEYGSNMTIECKFPVEKQLDLAALIVYWEMEDKNIIQFVHGEEDLKVQHSSYRQRARLLKDQLSLGNAALQITDVKLQDAGVYRCMISYGGADYKRITVKVN	13.3966637911078	0.19544143310535428	86.87054	0.6330149	26.529718	16.690582
design_13	4	EAAAAAAAALRASAAAFEAMAAKEGPAAQKAAANVRKTVDEIAAAAAAAA:AFTVTVPKDLYVVEYGSNMTIECKFPVEKQLDLAALIVYWEMEDKNIIQFVHGEEDLKVQHSSYRQRARLLKDQLSLGNAALQITDVKLQDAGVYRCMISYGGADYKRITVKVN	13.345711905537842	0.17343262160762854	85.79959	0.6230004	27.160862	19.68824
design_13	5	AQAEEDAAKLRASAAALAAKAKEEGPAAEKAAENVKETVDAIVAERAAAL:AFTVTVPKDLYVVEYGSNMTIECKFPVEKQLDLAALIVYWEMEDKNIIQFVHGEEDLKVQHSSYRQRARLLKDQLSLGNAALQITDVKLQDAGVYRCMISYGGADYKRITVKVN	13.038644217776099	0.1975326028701848	84.69622	0.63042295	26.757551	17.125645
design_13	6	AAAREAAARLRASAAAFAEAAAKEGPAAEKAAKNVQATVDEIVAKLEAEA:AFTVTVPKDLYVVEYGSNMTIECKFPVEKQLDLAALIVYWEMEDKNIIQFVHGEEDLKVQHSSYRQRARLLKDQLSLGNAALQITDVKLQDAGVYRCMISYGGADYKRITVKVN	13.559914422165786	0.166487298142819	90.68199	0.63220733	26.795612	18.472176
design_13	7	EEALAAAARLRASAAALEEVAKKEGPSAQKAAENARKIVDEIVAKAEAAL:AFTVTVPKDLYVVEYGSNMTIECKFPVEKQLDLAALIVYWEMEDKNIIQFVHGEEDLKVQHSSYRQRARLLKDQLSLGNAALQITDVKLQDAGVYRCMISYGGADYKRITVKVN	13.804252741875253	0.1621984292833129	86.42972	0.6320603	26.956118	18.334606
design_13	8	AAAAAAAAALRASAAAFEAMAAKEGPAAKKAAENVKATVDAIVAAAAAAA:AFTVTVPKDLYVVEYGSNMTIECKFPVEKQLDLAALIVYWEMEDKNIIQFVHGEEDLKVQHSSYRQRARLLKDQLSLGNAALQITDVKLQDAGVYRCMISYGGADYKRITVKVN	12.895252759904361	0.19136832058202502	86.4975	0.62139904	27.02892	18.000484
design_13	9	AAAAAAAAALKASTAALAAKGAEEGPSAQKAAANAAATAAAIVAALAAAA:AFTVTVPKDLYVVEYGSNMTIECKFPVEKQLDLAALIVYWEMEDKNIIQFVHGEEDLKVQHSSYRQRARLLKDQLSLGNAALQITDVKLQDAGVYRCMISYGGADYKRITVKVN	13.46324479073734	0.17887818450430404	73.64043	0.6120852	26.965513	18.31784
design_13	10	AAAAAAAAALRASVAALEKKAAEEGPSAKKAAENAKAVADAIVAARAAAA:AFTVTVPKDLYVVEYGSNMTIECKFPVEKQLDLAALIVYWEMEDKNIIQFVHGEEDLKVQHSSYRQRARLLKDQLSLGNAALQITDVKLQDAGVYRCMISYGGADYKRITVKVN	13.97641424151347	0.2263283195250691	73.24166	0.62741333	26.636126	18.203485
design_13	11	AAAAAAAAALRASAAALEKKAAEEGPAAKKAAANAKATVDAIAAALAAAA:AFTVTVPKDLYVVEYGSNMTIECKFPVEKQLDLAALIVYWEMEDKNIIQFVHGEEDLKVQHSSYRQRARLLKDQLSLGNAALQITDVKLQDAGVYRCMISYGGADYKRITVKVN	12.996474943788938	0.18904253103530577	81.98596	0.6233444	26.856775	17.534954
design_13	12	AAAAAAAARLRASAAAFAEKAAKEGPAAQQAAKNVQATVDEIVAKLAAAA:AFTVTVPKDLYVVEYGSNMTIECKFPVEKQLDLAALIVYWEMEDKNIIQFVHGEEDLKVQHSSYRQRARLLKDQLSLGNAALQITDVKLQDAGVYRCMISYGGADYKRITVKVN	13.252445823758986	0.18088971378649474	91.33779	0.6298203	26.716616	14.45257
design_13	13	EEALKNAEKLKASTAAFEKKGAEEGPSAKKAAENAKATVEKIVEEAKKAL:AFTVTVPKDLYVVEYGSNMTIECKFPVEKQLDLAALIVYWEMEDKNIIQFVHGEEDLKVQHSSYRQRARLLKDQLSLGNAALQITDVKLQDAGVYRCMISYGGADYKRITVKVN	12.187679396669083	0.20736601745371205	82.77896	0.6352727	27.022444	18.469818
design_13	14	SQAKEDAEKLKKSTKALEEKAKEEGPSAQKAAKNAKESVEKIVKEAEEAL:AFTVTVPKDLYVVEYGSNMTIECKFPVEKQLDLAALIVYWEMEDKNIIQFVHGEEDLKVQHSSYRQRARLLKDQLSLGNAALQITDVKLQDAGVYRCMISYGGADYKRITVKVN	16.342824529811164	0.183925320235661	86.95822	0.63830817	26.870312	18.711477
design_13	15	EQARRDAEKLRASAAAFEEMAKKEGPSAEKAAKNVKATVDAIVAEKEAAL:AFTVTVPKDLYVVEYGSNMTIECKFPVEKQLDLAALIVYWEMEDKNIIQFVHGEEDLKVQHSSYRQRARLLKDQLSLGNAALQITDVKLQDAGVYRCMISYGGADYKRITVKVN	16.040677898964198	0.19627032446913123	83.72693	0.6343722	26.83505	18.325375
design_13	16	EEARKAAEKLRASTKALEEKAAKEGPAAKKAAENARKSVEAIVKALEAAA:AFTVTVPKDLYVVEYGSNMTIECKFPVEKQLDLAALIVYWEMEDKNIIQFVHGEEDLKVQHSSYRQRARLLKDQLSLGNAALQITDVKLQDAGVYRCMISYGGADYKRITVKVN	12.074130310445797	0.22793111209419883	86.0776	0.6367219	26.722578	18.29136
design_13	17	EEARKAAEKLRASTEALEKMAEKEGPAAIKAAKNARETAEKIVAELEKAA:AFTVTVPKDLYVVEYGSNMTIECKFPVEKQLDLAALIVYWEMEDKNIIQFVHGEEDLKVQHSSYRQRARLLKDQLSLGNAALQITDVKLQDAGVYRCMISYGGADYKRITVKVN	12.174265811675692	0.22118978931802	86.27344	0.6341506	27.047491	19.666588
design_13	18	DAALKAAAKLKASAEALEKKAKEEGPSAEKAAENAKESVDKIVAELKAKL:AFTVTVPKDLYVVEYGSNMTIECKFPVEKQLDLAALIVYWEMEDKNIIQFVHGEEDLKVQHSSYRQRARLLKDQLSLGNAALQITDVKLQDAGVYRCMISYGGADYKRITVKVN	12.386058260899919	0.2121634795685934	82.28406	0.6367746	26.853184	19.605364
design_13	19	AAAAAAAARLRASVAALEEKAKEEGPAAEKAAENARKVADEIVAKAAAAA:AFTVTVPKDLYVVEYGSNMTIECKFPVEKQLDLAALIVYWEMEDKNIIQFVHGEEDLKVQHSSYRQRARLLKDQLSLGNAALQITDVKLQDAGVYRCMISYGGADYKRITVKVN	13.343783327706467	0.1699858095448987	87.74369	0.62776566	26.82377	19.346283
design_13	20	EAARAADARLRASAAALEAKAAEEGPSAQKAAANARATADAIAAAREAAA:AFTVTVPKDLYVVEYGSNMTIECKFPVEKQLDLAALIVYWEMEDKNIIQFVHGEEDLKVQHSSYRQRARLLKDQLSLGNAALQITDVKLQDAGVYRCMISYGGADYKRITVKVN	14.56485645740151	0.18162519015450082	68.53362	0.6279598	27.037779	18.983812
design_13	21	EAARAAAAKLRASAAAFAAAAAAEGPSAQKAAANVQATVDEIVAAAAAAL:AFTVTVPKDLYVVEYGSNMTIECKFPVEKQLDLAALIVYWEMEDKNIIQFVHGEEDLKVQHSSYRQRARLLKDQLSLGNAALQITDVKLQDAGVYRCMISYGGADYKRITVKVN	13.01048539813485	0.18129576795656824	89.041374	0.62352526	26.691345	16.788471
design_13	22	AAAAAAAAKLKASAAAFKAKAAEEGPAAQKAAKNVEASVAEIVAKLAAEA:AFTVTVPKDLYVVEYGSNMTIECKFPVEKQLDLAALIVYWEMEDKNIIQFVHGEEDLKVQHSSYRQRARLLKDQLSLGNAALQITDVKLQDAGVYRCMISYGGADYKRITVKVN	13.15971087518742	0.17608859854419048	87.9448	0.62670577	26.920618	18.290886
design_13	23	AAAAAAAAALQASVAALAAKAKEEGPSAEKAAANAAATAAEIVAKAKAAA:AFTVTVPKDLYVVEYGSNMTIECKFPVEKQLDLAALIVYWEMEDKNIIQFVHGEEDLKVQHSSYRQRARLLKDQLSLGNAALQITDVKLQDAGVYRCMISYGGADYKRITVKVN	13.57384159557423	0.17529287183315545	67.13945	0.62549603	27.093233	18.03566
design_13	24	AAAAAAAAALAASVKAFEEKAKKEGPSAEKAAKNAAETAAAIAAALAAAA:AFTVTVPKDLYVVEYGSNMTIECKFPVEKQLDLAALIVYWEMEDKNIIQFVHGEEDLKVQHSSYRQRARLLKDQLSLGNAALQITDVKLQDAGVYRCMISYGGADYKRITVKVN	13.01071377376447	0.2346754029079369	65.05968	0.6175865	27.794785	21.29937
design_13	25	EAAREAAAKLRASAAAFAKKAAEEGPSAQKAAANVKATVDAIVAALEAAA:AFTVTVPKDLYVVEYGSNMTIECKFPVEKQLDLAALIVYWEMEDKNIIQFVHGEEDLKVQHSSYRQRARLLKDQLSLGNAALQITDVKLQDAGVYRCMISYGGADYKRITVKVN	12.748804352810176	0.2123785302656923	89.695015	0.63091886	26.789396	18.564756
design_13	26	AEAAAAAAKLRASAAAFEAKAAEEGPAMQKAAANVKATVEAIVAELEAAA:AFTVTVPKDLYVVEYGSNMTIECKFPVEKQLDLAALIVYWEMEDKNIIQFVHGEEDLKVQHSSYRQRARLLKDQLSLGNAALQITDVKLQDAGVYRCMISYGGADYKRITVKVN	12.964045769419057	0.19256712814040003	89.180016	0.6294755	26.85312	17.124329
design_13	27	SEALEAAAKLRASAKALEEKAKEEGPSAQKAAKNAKAVVDKIVAEREAAL:AFTVTVPKDLYVVEYGSNMTIECKFPVEKQLDLAALIVYWEMEDKNIIQFVHGEEDLKVQHSSYRQRARLLKDQLSLGNAALQITDVKLQDAGVYRCMISYGGADYKRITVKVN	13.26518491548699	0.1791903566213555	85.76568	0.63261586	27.017046	17.804054
design_13	28	AEAAAAAAKLRASAAAFKKKAAEEGPSAEKAAENVEATVDRIVAELEAAA:AFTVTVPKDLYVVEYGSNMTIECKFPVEKQLDLAALIVYWEMEDKNIIQFVHGEEDLKVQHSSYRQRARLLKDQLSLGNAALQITDVKLQDAGVYRCMISYGGADYKRITVKVN	12.472716467006611	0.20527670899546877	87.2109	0.63179195	26.856457	18.759045
design_13	29	AAARAAAAALKASAAALAAKAAEEGPSAKKAAENVKATVAAIVAAREAAL:AFTVTVPKDLYVVEYGSNMTIECKFPVEKQLDLAALIVYWEMEDKNIIQFVHGEEDLKVQHSSYRQRARLLKDQLSLGNAALQITDVKLQDAGVYRCMISYGGADYKRITVKVN	13.504513788374915	0.16976883747311125	71.48686	0.6271812	26.789309	18.123997
design_13	30	AEAAEAAAKLKASTAALQKKAAEEGPAAEKAAKNAAATADAIVAAAKAAA:AFTVTVPKDLYVVEYGSNMTIECKFPVEKQLDLAALIVYWEMEDKNIIQFVHGEEDLKVQHSSYRQRARLLKDQLSLGNAALQITDVKLQDAGVYRCMISYGGADYKRITVKVN	12.489463689218365	0.20101553866046476	85.70002	0.6312644	26.755926	17.971678
design_13	31	AAAAAAAAALRASAAAFKEKAAAEGPAAQKAAANVEATVAAIVAAAAAAA:AFTVTVPKDLYVVEYGSNMTIECKFPVEKQLDLAALIVYWEMEDKNIIQFVHGEEDLKVQHSSYRQRARLLKDQLSLGNAALQITDVKLQDAGVYRCMISYGGADYKRITVKVN	13.723808918548809	0.17800814011882618	87.28467	0.6177137	26.881048	15.577689
design_14	0	EAEALAAEAAALAAAGAAATPEEGAKLNAEAGEKRAAAARAMAREARAAE:AFTVTVPKDLYVVEYGSNMTIECKFPVEKQLDLAALIVYWEMEDKNIIQFVHGEEDLKVQHSSYRQRARLLKDQLSLGNAALQITDVKLQDAGVYRCMISYGGADYKRITVKVN	12.582462558579795	0.20911794072532663	68.53473	0.62266093	26.721989	18.32663
design_14	1	AAAALRAAAAALRAAAAAATPEEGAKLAAAAAAAEAAAAREMAREAAAAE:AFTVTVPKDLYVVEYGSNMTIECKFPVEKQLDLAALIVYWEMEDKNIIQFVHGEEDLKVQHSSYRQRARLLKDQLSLGNAALQITDVKLQDAGVYRCMISYGGADYKRITVKVN	15.113883566665637	0.1800095758417442	85.61	0.6220014	26.599	15.944864
design_14	2	EAAALRAEAAALRAAGAAATPEEGARLNAEAAAKQAAAAREMAREAEAAE:AFTVTVPKDLYVVEYGSNMTIECKFPVEKQLDLAALIVYWEMEDKNIIQFVHGEEDLKVQHSSYRQRARLLKDQLSLGNAALQITDVKLQDAGVYRCMISYGGADYKRITVKVN	11.158806329754215	0.2775340369691843	70.14385	0.6276765	26.420149	15.77803
design_14	3	EAAALAAQAAALEAAGAAASPEEGAELRRQAAEARAAAARARIREAQAAE:AFTVTVPKDLYVVEYGSNMTIECKFPVEKQLDLAALIVYWEMEDKNIIQFVHGEEDLKVQHSSYRQRARLLKDQLSLGNAALQITDVKLQDAGVYRCMISYGGADYKRITVKVN	12.004313808758805	0.2021237641516445	87.82912	0.62317824	27.137262	18.562017
design_14	4	AAAELRAKAAELAAKGAASTPEEGAELNKKAGEAQAASARELAREAEAAE:AFTVTVPKDLYVVEYGSNMTIECKFPVEKQLDLAALIVYWEMEDKNIIQFVHGEEDLKVQHSSYRQRARLLKDQLSLGNAALQITDVKLQDAGVYRCMISYGGADYKRITVKVN	14.612613926726512	0.20741555671903972	57.380238	0.6308993	27.12527	19.437359
design_14	5	TAAALAAQAAAAAAAGAAATPAEGARLRAQAAELRAQSARALAREAEAAE:AFTVTVPKDLYVVEYGSNMTIECKFPVEKQLDLAALIVYWEMEDKNIIQFVHGEEDLKVQHSSYRQRARLLKDQLSLGNAALQITDVKLQDAGVYRCMISYGGADYKRITVKVN	15.56456750570588	0.15246294776135821	79.964615	0.6185363	27.183956	19.790752
design_14	6	AAAALAAQAAALRAAGAAASPEEGAKLNAAAAAAQAAAAREMIRQAEAAE:AFTVTVPKDLYVVEYGSNMTIECKFPVEKQLDLAALIVYWEMEDKNIIQFVHGEEDLKVQHSSYRQRARLLKDQLSLGNAALQITDVKLQDAGVYRCMISYGGADYKRITVKVN	12.549707663409551	0.1934780195487266	70.67614	0.627034	26.721832	16.440725
design_14	7	AAEALNAQAAALAAAGAAASPEEGAKLNAQAGAYRAAAARERIREAEAEE:AFTVTVPKDLYVVEYGSNMTIECKFPVEKQLDLAALIVYWEMEDKNIIQFVHGEEDLKVQHSSYRQRARLLKDQLSLGNAALQITDVKLQDAGVYRCMISYGGADYKRITVKVN	11.3738979189385	0.24894693871441137	90.76881	0.62762463	27.143787	18.214848
design_14	8	EAEALAAAADAAAAAGAASTPEEGAKLNAEAAKLRAEAARARAREAAAAE:AFTVTVPKDLYVVEYGSNMTIECKFPVEKQLDLAALIVYWEMEDKNIIQFVHGEEDLKVQHSSYRQRARLLKDQLSLGNAALQITDVKLQDAGVYRCMISYGGADYKRITVKVN	14.57656231122467	0.19909904923245678	89.75181	0.62359595	27.09008	17.943954
design_14	9	AAAALRAQAAALRAAGAAATPAEGAALNAQAAAADAAAAREMIRQAQAAE:AFTVTVPKDLYVVEYGSNMTIECKFPVEKQLDLAALIVYWEMEDKNIIQFVHGEEDLKVQHSSYRQRARLLKDQLSLGNAALQITDVKLQDAGVYRCMISYGGADYKRITVKVN	12.89095864173286	0.20731840098358464	89.80682	0.62108636	27.140228	17.636526
design_14	10	EAAALRAEAARARAEAAASSPEEGARLNREAAELEAESARALARQARAEE:AFTVTVPKDLYVVEYGSNMTIECKFPVEKQLDLAALIVYWEMEDKNIIQFVHGEEDLKVQHSSYRQRARLLKDQLSLGNAALQITDVKLQDAGVYRCMISYGGADYKRITVKVN	14.078731897759871	0.18502586273978952	89.53969	0.6303897	27.029686	16.80494
design_14	11	EAAALAAKADALAAAGAAATPAEGAELNKKAAEYRAAAARAMAREAAAAE:AFTVTVPKDLYVVEYGSNMTIECKFPVEKQLDLAALIVYWEMEDKNIIQFVHGEEDLKVQHSSYRQRARLLKDQLSLGNAALQITDVKLQDAGVYRCMISYGGADYKRITVKVN	14.04099367869938	0.19902206791803911	89.41994	0.6241646	27.188976	18.744387
design_14	12	AAAALAAEAAAKAAAGAASTPEEGAKLNKEAGELQAASAREMIREAQAAE:AFTVTVPKDLYVVEYGSNMTIECKFPVEKQLDLAALIVYWEMEDKNIIQFVHGEEDLKVQHSSYRQRARLLKDQLSLGNAALQITDVKLQDAGVYRCMISYGGADYKRITVKVN	14.176630526505255	0.16454009332329878	64.13189	0.6268485	26.861504	15.825736
design_14	13	AAAALNAEAARLAAEGAASTPEEGAKLNAEAAEKRAQAAREMARQARAAE:AFTVTVPKDLYVVEYGSNMTIECKFPVEKQLDLAALIVYWEMEDKNIIQFVHGEEDLKVQHSSYRQRARLLKDQLSLGNAALQITDVKLQDAGVYRCMISYGGADYKRITVKVN	13.121095863107662	0.19432621455049023	75.85571	0.627952	27.24061	18.39864
design_14	14	AAAALAAEAAALAAAGAAATPAEGAKLNAEAAKKQAAAARERIREAQAAE:AFTVTVPKDLYVVEYGSNMTIECKFPVEKQLDLAALIVYWEMEDKNIIQFVHGEEDLKVQHSSYRQRARLLKDQLSLGNAALQITDVKLQDAGVYRCMISYGGADYKRITVKVN	13.743362296659514	0.17659026118834323	66.86084	0.62235904	26.906265	19.38842
design_14	15	AAEELRAKAAELRAAGAAATPEEGARLNAEAARYEAEAARELIREAEAAE:AFTVTVPKDLYVVEYGSNMTIECKFPVEKQLDLAALIVYWEMEDKNIIQFVHGEEDLKVQHSSYRQRARLLKDQLSLGNAALQITDVKLQDAGVYRCMISYGGADYKRITVKVN	12.771996821971069	0.2132134906298022	92.00478	0.6249164	27.216604	17.707886
design_14	16	EAAALAAQAAALEAAGAAASPAEGAALRAQAAQARAQSARALAREAQAAE:AFTVTVPKDLYVVEYGSNMTIECKFPVEKQLDLAALIVYWEMEDKNIIQFVHGEEDLKVQHSSYRQRARLLKDQLSLGNAALQITDVKLQDAGVYRCMISYGGADYKRITVKVN	13.722053697322636	0.20034066683865473	88.748886	0.62529206	26.998074	17.931587
design_14	17	AAAALAAAAAAAAAAGAAATPEEGAALNAKAAELQAASARERAREAAAAE:AFTVTVPKDLYVVEYGSNMTIECKFPVEKQLDLAALIVYWEMEDKNIIQFVHGEEDLKVQHSSYRQRARLLKDQLSLGNAALQITDVKLQDAGVYRCMISYGGADYKRITVKVN	12.458231479844095	0.3010128498858037	66.05535	0.6098231	26.377472	19.563412
design_14	18	AAAALAAQAAALRAAGAAATPEEGAKLNAQAAEAQAQSARERIREAQAAE:AFTVTVPKDLYVVEYGSNMTIECKFPVEKQLDLAALIVYWEMEDKNIIQFVHGEEDLKVQHSSYRQRARLLKDQLSLGNAALQITDVKLQDAGVYRCMISYGGADYKRITVKVN	12.458652429000528	0.22408198682442174	70.16711	0.62787056	26.948833	18.538696
design_14	19	AAAALRAQAKALAAAGAAATPEEGARLRAQAAEAQAAAAREMAREAAAAE:AFTVTVPKDLYVVEYGSNMTIECKFPVEKQLDLAALIVYWEMEDKNIIQFVHGEEDLKVQHSSYRQRARLLKDQLSLGNAALQITDVKLQDAGVYRCMISYGGADYKRITVKVN	12.72142657486388	0.19550907385276037	84.19818	0.6260607	27.13993	18.995378
design_14	20	AAAELAAEAARLRAAGAAASPEEGARLNAEAGRKDAEAAKERIREAEAAE:AFTVTVPKDLYVVEYGSNMTIECKFPVEKQLDLAALIVYWEMEDKNIIQFVHGEEDLKVQHSSYRQRARLLKDQLSLGNAALQITDVKLQDAGVYRCMISYGGADYKRITVKVN	6.116945456897263	0.5736871506527679	70.77204	0.63891107	24.608604	10.475155
design_14	21	AAAALAAEAAKLRAAGAAATPEEGAKLNAEAAKAQAAAAREMIREAEAAE:AFTVTVPKDLYVVEYGSNMTIECKFPVEKQLDLAALIVYWEMEDKNIIQFVHGEEDLKVQHSSYRQRARLLKDQLSLGNAALQITDVKLQDAGVYRCMISYGGADYKRITVKVN	12.00865811931433	0.20280081602076766	71.57899	0.62752783	26.734715	17.184906
design_14	22	KAEELRAKADALAAEGAASSPEEGAKLNKEAAEARAESAREMIREAEEAE:AFTVTVPKDLYVVEYGSNMTIECKFPVEKQLDLAALIVYWEMEDKNIIQFVHGEEDLKVQHSSYRQRARLLKDQLSLGNAALQITDVKLQDAGVYRCMISYGGADYKRITVKVN	17.10857119302357	0.15327684623716925	63.58629	0.6303205	27.107975	18.46259
design_14	23	EAEALAAKAAELRAAGAAATPEEGAKLNAKAAEAQAAAAKERAREAAAAE:AFTVTVPKDLYVVEYGSNMTIECKFPVEKQLDLAALIVYWEMEDKNIIQFVHGEEDLKVQHSSYRQRARLLKDQLSLGNAALQITDVKLQDAGVYRCMISYGGADYKRITVKVN	13.527294156828908	0.20786324397868977	86.41578	0.62546736	27.260166	17.787827
design_14	24	AAAELRAKAAELRAAGAAATPEEGAELNRKAAEAEAAAAREMAREARAAE:AFTVTVPKDLYVVEYGSNMTIECKFPVEKQLDLAALIVYWEMEDKNIIQFVHGEEDLKVQHSSYRQRARLLKDQLSLGNAALQITDVKLQDAGVYRCMISYGGADYKRITVKVN	13.834785485266766	0.20658715653513063	88.505424	0.6238431	27.32444	18.430326
design_14	25	AAAALDAQAAALAAAGAAASPAAGAALNAQAAAARAASARQRAAEAEAAE:AFTVTVPKDLYVVEYGSNMTIECKFPVEKQLDLAALIVYWEMEDKNIIQFVHGEEDLKVQHSSYRQRARLLKDQLSLGNAALQITDVKLQDAGVYRCMISYGGADYKRITVKVN	14.078922693671835	0.21033050786252824	85.7117	0.6257305	26.278023	16.837767
design_14	26	KAAALAAQAAALAAAGAAATPEEGAALNKQAAEAQAASAREMAKEAEAEE:AFTVTVPKDLYVVEYGSNMTIECKFPVEKQLDLAALIVYWEMEDKNIIQFVHGEEDLKVQHSSYRQRARLLKDQLSLGNAALQITDVKLQDAGVYRCMISYGGADYKRITVKVN	11.284005669820797	0.27477561799753814	68.74965	0.6234249	26.743023	18.470505
design_14	27	AAAALAAQAAALRAAGAASSPEAGAALNAAAAAAQAAAARERIREAEEAE:AFTVTVPKDLYVVEYGSNMTIECKFPVEKQLDLAALIVYWEMEDKNIIQFVHGEEDLKVQHSSYRQRARLLKDQLSLGNAALQITDVKLQDAGVYRCMISYGGADYKRITVKVN	12.557461428915769	0.19736601580742552	68.59526	0.626494	27.10865	17.34881
design_14	28	KAEALMAEAAALAAAGAASTPEEGAKLNKEAAEKRAEAAKAMIREAEEEE:AFTVTVPKDLYVVEYGSNMTIECKFPVEKQLDLAALIVYWEMEDKNIIQFVHGEEDLKVQHSSYRQRARLLKDQLSLGNAALQITDVKLQDAGVYRCMISYGGADYKRITVKVN	4.769372556154161	0.6195164219506493	85.22546	0.6266441	26.1495	15.178172
design_14	29	AAAALAAQAAALAAAAAAATPAEGAELRAQAAAAQAAAAKEMARQAEAEE:AFTVTVPKDLYVVEYGSNMTIECKFPVEKQLDLAALIVYWEMEDKNIIQFVHGEEDLKVQHSSYRQRARLLKDQLSLGNAALQITDVKLQDAGVYRCMISYGGADYKRITVKVN	14.61250151947298	0.1742162223744724	75.05879	0.62166643	26.932487	18.48033
design_14	30	AAAALAAAAAAARAAGAASSPAEGAELNAKAAELAAASARERIRQARAAE:AFTVTVPKDLYVVEYGSNMTIECKFPVEKQLDLAALIVYWEMEDKNIIQFVHGEEDLKVQHSSYRQRARLLKDQLSLGNAALQITDVKLQDAGVYRCMISYGGADYKRITVKVN	14.984450112548666	0.18163829992140743	69.45017	0.61947	26.920105	18.959686
design_14	31	EAAALAARARELAAAAAAATPEEGAALAARAAELRAASARARAREARAAE:AFTVTVPKDLYVVEYGSNMTIECKFPVEKQLDLAALIVYWEMEDKNIIQFVHGEEDLKVQHSSYRQRARLLKDQLSLGNAALQITDVKLQDAGVYRCMISYGGADYKRITVKVN	14.975063530980313	0.18732381081531527	87.28536	0.6237562	26.864069	17.914108
design_15	0	SEADAYEAAAASAKKGAAKAKEAGLKSAAKNLEETAAELKAKADALKAAA:AFTVTVPKDLYVVEYGSNMTIECKFPVEKQLDLAALIVYWEMEDKNIIQFVHGEEDLKVQHSSYRQRARLLKDQLSLGNAALQITDVKLQDAGVYRCMISYGGADYKRITVKVN	18.309156730901194	0.16277265405920444	72.05963	0.6401737	25.97429	15.706719
design_15	1	SEAEAYKKAADSAKKGAEKAEEAGSKSAAKNLKEQAEKMKAKAAALEAAA:AFTVTVPKDLYVVEYGSNMTIECKFPVEKQLDLAALIVYWEMEDKNIIQFVHGEEDLKVQHSSYRQRARLLKDQLSLGNAALQITDVKLQDAGVYRCMISYGGADYKRITVKVN	11.379883189748803	0.2676834019166679	92.36761	0.6363785	26.5971	18.039253
design_15	2	TAAEAAKKAADSAKKGAAKAEEAGSKSAAANLKAAAAEQEAKAKALEAAA:AFTVTVPKDLYVVEYGSNMTIECKFPVEKQLDLAALIVYWEMEDKNIIQFVHGEEDLKVQHSSYRQRARLLKDQLSLGNAALQITDVKLQDAGVYRCMISYGGADYKRITVKVN	14.636768095565246	0.23167693727639152	62.7664	0.63747907	26.71893	19.092335
design_15	3	TEAEAYKKAAESARKGAAKAEEAGSKSAAANLKEVAAEMKAKADALAAAA:AFTVTVPKDLYVVEYGSNMTIECKFPVEKQLDLAALIVYWEMEDKNIIQFVHGEEDLKVQHSSYRQRARLLKDQLSLGNAALQITDVKLQDAGVYRCMISYGGADYKRITVKVN	12.69233499140509	0.23734133734311622	92.606476	0.6342154	26.446198	18.104374
design_15	4	TEAEAYRKAAESAEKGAEKAEEAGSKSAAENLKKTAAEMKAKADALEAAA:AFTVTVPKDLYVVEYGSNMTIECKFPVEKQLDLAALIVYWEMEDKNIIQFVHGEEDLKVQHSSYRQRARLLKDQLSLGNAALQITDVKLQDAGVYRCMISYGGADYKRITVKVN	13.383892115004583	0.2533618349852589	93.39343	0.6339515	26.86445	18.312561
design_15	5	SEADAYEKAAKSAEKGAAAAEKAGLKSGAKALKEQAAELRAKAEALRAAA:AFTVTVPKDLYVVEYGSNMTIECKFPVEKQLDLAALIVYWEMEDKNIIQFVHGEEDLKVQHSSYRQRARLLKDQLSLGNAALQITDVKLQDAGVYRCMISYGGADYKRITVKVN	12.607991794978476	0.25095287696774937	92.133514	0.63263184	26.95778	18.651691
design_15	6	TEAEKYRKAAESAKKGAEKAEEAGSKSAAENLKKRAEEMKAKAEALEAAA:AFTVTVPKDLYVVEYGSNMTIECKFPVEKQLDLAALIVYWEMEDKNIIQFVHGEEDLKVQHSSYRQRARLLKDQLSLGNAALQITDVKLQDAGVYRCMISYGGADYKRITVKVN	12.571933209047513	0.2549448703486099	91.40168	0.6331161	26.914976	18.323952
design_15	7	TEAEAYKAAAESAKKGAEKAKEAGSKSAAENLEKRAAEAKAKADALLAAA:AFTVTVPKDLYVVEYGSNMTIECKFPVEKQLDLAALIVYWEMEDKNIIQFVHGEEDLKVQHSSYRQRARLLKDQLSLGNAALQITDVKLQDAGVYRCMISYGGADYKRITVKVN	11.806484626820643	0.24306444358516577	91.18263	0.6364008	26.291525	17.962578
design_15	8	SEADAYNAAAAAAKKGAAKAKEAGLKSAAENLEKAAAEMKAKADALAAAA:AFTVTVPKDLYVVEYGSNMTIECKFPVEKQLDLAALIVYWEMEDKNIIQFVHGEEDLKVQHSSYRQRARLLKDQLSLGNAALQITDVKLQDAGVYRCMISYGGADYKRITVKVN	18.062749578562496	0.19248581722899036	67.33416	0.63876194	26.567701	17.783188
design_15	9	SEAEKYKAAAESAEKGAAKAEEAGSKAAAKNLKEAAAEMKAKADALKAAA:AFTVTVPKDLYVVEYGSNMTIECKFPVEKQLDLAALIVYWEMEDKNIIQFVHGEEDLKVQHSSYRQRARLLKDQLSLGNAALQITDVKLQDAGVYRCMISYGGADYKRITVKVN	14.319756080922975	0.24609877422648518	91.96206	0.633955	26.80136	17.711308
design_15	10	SAADAANKAAAAAAKGAAKAKEAGSESAAKNLAAQQAKMTAEAAALAAAA:AFTVTVPKDLYVVEYGSNMTIECKFPVEKQLDLAALIVYWEMEDKNIIQFVHGEEDLKVQHSSYRQRARLLKDQLSLGNAALQITDVKLQDAGVYRCMISYGGADYKRITVKVN	14.10354945235356	0.1798527074339968	65.651695	0.63638294	26.864185	18.865131
design_15	11	TEAEAYEKAAESAKKGAEKAKEAGSKSAAENLKKAAEELKAKADALKAAA:AFTVTVPKDLYVVEYGSNMTIECKFPVEKQLDLAALIVYWEMEDKNIIQFVHGEEDLKVQHSSYRQRARLLKDQLSLGNAALQITDVKLQDAGVYRCMISYGGADYKRITVKVN	11.723675558686049	0.2620872458039917	92.97883	0.6367089	26.527292	18.232088
design_15	12	SAADAAQKAADSAKKGAEAAKKAGSKAAAKNLEAVAKEQAAKAAALRAAA:AFTVTVPKDLYVVEYGSNMTIECKFPVEKQLDLAALIVYWEMEDKNIIQFVHGEEDLKVQHSSYRQRARLLKDQLSLGNAALQITDVKLQDAGVYRCMISYGGADYKRITVKVN	12.532086930002277	0.21706534715042503	93.35373	0.63604784	26.48552	17.708462
design_15	13	SEADALAAAAAAAEKGAAAAEAFGSKSAAAALREAAARLRAAAEAARAAA:AFTVTVPKDLYVVEYGSNMTIECKFPVEKQLDLAALIVYWEMEDKNIIQFVHGEEDLKVQHSSYRQRARLLKDQLSLGNAALQITDVKLQDAGVYRCMISYGGADYKRITVKVN	12.137832490069954	0.22043575353901498	93.652145	0.627151	26.933754	17.873158
design_15	14	TEAEAYRKAAESARKGEEKAKEAGLKSAAENLAKVAEEMKAKAEALEAAA:AFTVTVPKDLYVVEYGSNMTIECKFPVEKQLDLAALIVYWEMEDKNIIQFVHGEEDLKVQHSSYRQRARLLKDQLSLGNAALQITDVKLQDAGVYRCMISYGGADYKRITVKVN	13.510679205716597	0.23607917575050244	91.82237	0.6337219	27.018148	18.695019
design_15	15	SEAAAYAAAAASAEKGAKKAEEFGSKSGAENLKKRAAEMKAKAAALAAAA:AFTVTVPKDLYVVEYGSNMTIECKFPVEKQLDLAALIVYWEMEDKNIIQFVHGEEDLKVQHSSYRQRARLLKDQLSLGNAALQITDVKLQDAGVYRCMISYGGADYKRITVKVN	11.298948661798931	0.2546546633966178	90.693886	0.62911624	26.698093	18.260313
design_15	16	TEAEALKKTADSAKKGAAKAKEAGSKAAAKNLEKSAAEAKAAADALAAAA:AFTVTVPKDLYVVEYGSNMTIECKFPVEKQLDLAALIVYWEMEDKNIIQFVHGEEDLKVQHSSYRQRARLLKDQLSLGNAALQITDVKLQDAGVYRCMISYGGADYKRITVKVN	12.793018136452337	0.22578524042684275	92.207924	0.6356199	26.430843	18.07933
design_15	17	TAAADWKATAEAAKKGAAKAKEAGSEAAAKNLEAAAAEAEAKAAALAAAA:AFTVTVPKDLYVVEYGSNMTIECKFPVEKQLDLAALIVYWEMEDKNIIQFVHGEEDLKVQHSSYRQRARLLKDQLSLGNAALQITDVKLQDAGVYRCMISYGGADYKRITVKVN	12.283969467166509	0.2293002235607334	91.1302	0.62884057	26.287663	16.260649
design_15	18	TEAEAYRKAAESARKGAEKAKEAGSESAAKNLEAVAEELEAKAKALLAAE:AFTVTVPKDLYVVEYGSNMTIECKFPVEKQLDLAALIVYWEMEDKNIIQFVHGEEDLKVQHSSYRQRARLLKDQLSLGNAALQITDVKLQDAGVYRCMISYGGADYKRITVKVN	13.689378801104839	0.2519592720874265	92.52036	0.6306517	26.962309	18.600056
design_15	19	SEAEALEKAAASARKGAAKAEEAGSKSAAANLKAQAARMEAEAAAARAAA:AFTVTVPKDLYVVEYGSNMTIECKFPVEKQLDLAALIVYWEMEDKNIIQFVHGEEDLKVQHSSYRQRARLLKDQLSLGNAALQITDVKLQDAGVYRCMISYGGADYKRITVKVN	13.343582060517702	0.2162695055115499	92.01274	0.6325791	26.525097	18.04852
design_15	20	TEAEAYKKAAESARKGAEKAKEAGLKSAAENLEKRAKEMEAKAKALEAAA:AFTVTVPKDLYVVEYGSNMTIECKFPVEKQLDLAALIVYWEMEDKNIIQFVHGEEDLKVQHSSYRQRARLLKDQLSLGNAALQITDVKLQDAGVYRCMISYGGADYKRITVKVN	12.504999104798305	0.2577884748278896	92.02131	0.6351657	26.804928	18.280106
design_15	21	SAAEAYRKAAESARKGAAKAKEAGLKSAAKNLEEAAKELEAKAAALEAAA:AFTVTVPKDLYVVEYGSNMTIECKFPVEKQLDLAALIVYWEMEDKNIIQFVHGEEDLKVQHSSYRQRARLLKDQLSLGNAALQITDVKLQDAGVYRCMISYGGADYKRITVKVN	14.53837156773802	0.23814123974448217	93.19109	0.6332569	26.99634	18.204494
design_15	22	SAAAAAKAAADAARKGAAKAEEAGSKSAAANLKEQAAALKAKAEALAAAA:AFTVTVPKDLYVVEYGSNMTIECKFPVEKQLDLAALIVYWEMEDKNIIQFVHGEEDLKVQHSSYRQRARLLKDQLSLGNAALQITDVKLQDAGVYRCMISYGGADYKRITVKVN	14.710808006466687	0.2320935051683204	64.4998	0.6334162	27.029066	19.401217
design_15	23	TEAEAYKKAAESAKKGAKKAEEFGSKSAAKNLKESAEKMKAKAEALRAAA:AFTVTVPKDLYVVEYGSNMTIECKFPVEKQLDLAALIVYWEMEDKNIIQFVHGEEDLKVQHSSYRQRARLLKDQLSLGNAALQITDVKLQDAGVYRCMISYGGADYKRITVKVN	11.088944699743271	0.2757557118726479	90.93525	0.63347065	27.07384	19.337563
design_15	24	SEAEAYEKAAESAKKGAEKAKEFGSESAAKNLQESAERMRAKAEALRAAA:AFTVTVPKDLYVVEYGSNMTIECKFPVEKQLDLAALIVYWEMEDKNIIQFVHGEEDLKVQHSSYRQRARLLKDQLSLGNAALQITDVKLQDAGVYRCMISYGGADYKRITVKVN	11.310698365808545	0.27951623831984035	91.73618	0.6333431	26.946562	18.436176
design_15	25	SEAEAYRKAAESAEKGAKKAEEAGSESAAKNLKEQAEKMRAIADALEAAA:AFTVTVPKDLYVVEYGSNMTIECKFPVEKQLDLAALIVYWEMEDKNIIQFVHGEEDLKVQHSSYRQRARLLKDQLSLGNAALQITDVKLQDAGVYRCMISYGGADYKRITVKVN	12.637704079429295	0.25155712784035333	93.945	0.63392544	26.764265	17.530226
design_15	26	SAAAAAEAAAASAKAGAAKAEEAGSKAAAKNLKAAAAEMAAKAAALKAAA:AFTVTVPKDLYVVEYGSNMTIECKFPVEKQLDLAALIVYWEMEDKNIIQFVHGEEDLKVQHSSYRQRARLLKDQLSLGNAALQITDVKLQDAGVYRCMISYGGADYKRITVKVN	12.899260262541215	0.20936039747557528	90.41465	0.62798953	26.486948	15.954645
design_15	27	SEAEAYRKAAESAKKGAKKAEEAGSESAAKNLKETAEELKAKAAALEAAA:AFTVTVPKDLYVVEYGSNMTIECKFPVEKQLDLAALIVYWEMEDKNIIQFVHGEEDLKVQHSSYRQRARLLKDQLSLGNAALQITDVKLQDAGVYRCMISYGGADYKRITVKVN	12.356934271314458	0.2608452767512768	92.85144	0.6334374	26.647976	18.019875
design_15	28	SEAEAYEKAAESAKKGAKKAEEFGSKSAAKNLKERAEELKAKAAALKAAA:AFTVTVPKDLYVVEYGSNMTIECKFPVEKQLDLAALIVYWEMEDKNIIQFVHGEEDLKVQHSSYRQRARLLKDQLSLGNAALQITDVKLQDAGVYRCMISYGGADYKRITVKVN	11.150767525996098	0.28080673609169354	92.39743	0.6336744	26.606825	17.972857
design_15	29	SAAAAWAATAAAAAKGAAKAEEAGSKSAAANLKAAEAEAKAKAAALAAAA:AFTVTVPKDLYVVEYGSNMTIECKFPVEKQLDLAALIVYWEMEDKNIIQFVHGEEDLKVQHSSYRQRARLLKDQLSLGNAALQITDVKLQDAGVYRCMISYGGADYKRITVKVN	17.370345076033317	0.1740630107901031	62.438522	0.6241671	26.904352	17.733356
design_15	30	TEAEKYRKAAESAKKGAEAAEKAGLKSGAENLKKQAEEMEAKAAALEAAA:AFTVTVPKDLYVVEYGSNMTIECKFPVEKQLDLAALIVYWEMEDKNIIQFVHGEEDLKVQHSSYRQRARLLKDQLSLGNAALQITDVKLQDAGVYRCMISYGGADYKRITVKVN	13.021075735457211	0.25095366536032104	90.83536	0.6334491	27.124344	19.437109
design_15	31	SAADDYRKAADSAEKGAAKAEEAGLKSGAKNLKASAAEMRAKADALEAAA:AFTVTVPKDLYVVEYGSNMTIECKFPVEKQLDLAALIVYWEMEDKNIIQFVHGEEDLKVQHSSYRQRARLLKDQLSLGNAALQITDVKLQDAGVYRCMISYGGADYKRITVKVN	12.887712578833744	0.2615168147366315	93.45603	0.63304275	26.819187	17.644302
design_16	0	AALVAEEQEAAETADRMAANVAAANPEAAPQAAAARDALKAAAAARIAAA:AFTVTVPKDLYVVEYGSNMTIECKFPVEKQLDLAALIVYWEMEDKNIIQFVHGEEDLKVQHSSYRQRARLLKDQLSLGNAALQITDVKLQDAGVYRCMISYGGADYKRITVKVN	13.964605065167532	0.16624525898579917	88.7659	0.62688804	25.760143	15.4416275
design_16	1	EELKKEQQEGIESAKRMAANVAKANPAAAPAAAAARDDLEAREKARIAAA:AFTVTVPKDLYVVEYGSNMTIECKFPVEKQLDLAALIVYWEMEDKNIIQFVHGEEDLKVQHSSYRQRARLLKDQLSLGNAALQITDVKLQDAGVYRCMISYGGADYKRITVKVN	10.254874990802573	0.2837425055541993	83.418495	0.6322638	25.778185	16.837595
design_16	2	AELKAEQEEGIRSAERMAANVAKANPAAAPQAQAAADQLKAKQQAAIAAA:AFTVTVPKDLYVVEYGSNMTIECKFPVEKQLDLAALIVYWEMEDKNIIQFVHGEEDLKVQHSSYRQRARLLKDQLSLGNAALQITDVKLQDAGVYRCMISYGGADYKRITVKVN	13.426849153345872	0.18028466521372427	84.84769	0.6315878	26.037836	16.039217
design_16	3	SALVAEQQEAIASANRMAANVAAANPEAAPQAAAAAAALNARAQARIAAA:AFTVTVPKDLYVVEYGSNMTIECKFPVEKQLDLAALIVYWEMEDKNIIQFVHGEEDLKVQHSSYRQRARLLKDQLSLGNAALQITDVKLQDAGVYRCMISYGGADYKRITVKVN	14.93788803509299	0.15818383603719446	91.37103	0.62585485	26.60705	17.898699
design_16	4	SELVEEEKEGIETARRMAENVAKANPAAAPQAQAARDELEARERARIAAA:AFTVTVPKDLYVVEYGSNMTIECKFPVEKQLDLAALIVYWEMEDKNIIQFVHGEEDLKVQHSSYRQRARLLKDQLSLGNAALQITDVKLQDAGVYRCMISYGGADYKRITVKVN	14.333515660527535	0.18439765296271812	70.79791	0.63372934	26.53842	15.901543
design_16	5	AELVAEQQEAIATAARMAENVAAANPAAAPQAAAARDALAAAAKARIAAA:AFTVTVPKDLYVVEYGSNMTIECKFPVEKQLDLAALIVYWEMEDKNIIQFVHGEEDLKVQHSSYRQRARLLKDQLSLGNAALQITDVKLQDAGVYRCMISYGGADYKRITVKVN	14.902013602168152	0.15121940791798558	89.47518	0.62951267	25.414862	14.976948
design_16	6	SALAEEQQAGIEAAARMAANVAEANPAAAPAAQAARDALAAREQARIAAA:AFTVTVPKDLYVVEYGSNMTIECKFPVEKQLDLAALIVYWEMEDKNIIQFVHGEEDLKVQHSSYRQRARLLKDQLSLGNAALQITDVKLQDAGVYRCMISYGGADYKRITVKVN	14.54307433510701	0.17108312286350885	80.33887	0.62363815	26.424236	17.696117
design_16	7	EELKAEEQEAIKTAEQMAANVAKANPAAAPQAQAARDQLKAAAQARIAAA:AFTVTVPKDLYVVEYGSNMTIECKFPVEKQLDLAALIVYWEMEDKNIIQFVHGEEDLKVQHSSYRQRARLLKDQLSLGNAALQITDVKLQDAGVYRCMISYGGADYKRITVKVN	14.683557459029275	0.15297583979357737	86.74299	0.6349575	25.880795	15.83675
design_16	8	EELKREAEEAMRTADRMAENVAKANPEAAPQAQAARDDLRAREAARIAAA:AFTVTVPKDLYVVEYGSNMTIECKFPVEKQLDLAALIVYWEMEDKNIIQFVHGEEDLKVQHSSYRQRARLLKDQLSLGNAALQITDVKLQDAGVYRCMISYGGADYKRITVKVN	12.925110855972912	0.19603519571628927	88.46224	0.62709004	26.732855	16.350798
design_16	9	SELVEEQLEAIRSAERMAKNVAEANPEAAPLAAAHRDLLAARAAATIAAA:AFTVTVPKDLYVVEYGSNMTIECKFPVEKQLDLAALIVYWEMEDKNIIQFVHGEEDLKVQHSSYRQRARLLKDQLSLGNAALQITDVKLQDAGVYRCMISYGGADYKRITVKVN	13.879705569348378	0.17921879306584884	89.08988	0.62579715	25.679245	14.920078
design_16	10	SALVQEQQEGIRTAERMAANVAEANPERAPQAQAARDDLKARQQAAIAAA:AFTVTVPKDLYVVEYGSNMTIECKFPVEKQLDLAALIVYWEMEDKNIIQFVHGEEDLKVQHSSYRQRARLLKDQLSLGNAALQITDVKLQDAGVYRCMISYGGADYKRITVKVN	13.212723606471942	0.18515428259481845	84.11229	0.63042194	26.70365	17.88187
design_16	11	SELVREAQEAIEAARRMAENVAKANPAAAPAAEAARDALEARERARIAAA:AFTVTVPKDLYVVEYGSNMTIECKFPVEKQLDLAALIVYWEMEDKNIIQFVHGEEDLKVQHSSYRQRARLLKDQLSLGNAALQITDVKLQDAGVYRCMISYGGADYKRITVKVN	12.489988902169994	0.2050132018153129	91.445175	0.6288936	26.433985	15.423188
design_16	12	EELRAEAEEAIASAARMAANVAAANPEAAPQAAAAAADLAARERARIAAA:AFTVTVPKDLYVVEYGSNMTIECKFPVEKQLDLAALIVYWEMEDKNIIQFVHGEEDLKVQHSSYRQRARLLKDQLSLGNAALQITDVKLQDAGVYRCMISYGGADYKRITVKVN	14.484588811773513	0.15790406960033404	91.977905	0.617311	26.62578	14.821219
design_16	13	SELAAEEQEAIESAKRMAANVAKANPAAAPQAAAAAAQLAAAAQARIAAA:AFTVTVPKDLYVVEYGSNMTIECKFPVEKQLDLAALIVYWEMEDKNIIQFVHGEEDLKVQHSSYRQRARLLKDQLSLGNAALQITDVKLQDAGVYRCMISYGGADYKRITVKVN	14.901914156301222	0.151890325786425	89.2974	0.6278511	25.944818	15.444309
design_16	14	EELKAEAQAAAESADRMAANVAKANPEAAPQAQAAADQLKAREAARIAAA:AFTVTVPKDLYVVEYGSNMTIECKFPVEKQLDLAALIVYWEMEDKNIIQFVHGEEDLKVQHSSYRQRARLLKDQLSLGNAALQITDVKLQDAGVYRCMISYGGADYKRITVKVN	13.986010259165813	0.16830792454367538	89.318214	0.62640965	26.8039	16.740051
design_16	15	SELVEEQQEAARTADQMAANVAAANPEAAPQAAAAAEQLKARQQAAIAAA:AFTVTVPKDLYVVEYGSNMTIECKFPVEKQLDLAALIVYWEMEDKNIIQFVHGEEDLKVQHSSYRQRARLLKDQLSLGNAALQITDVKLQDAGVYRCMISYGGADYKRITVKVN	14.17311557250903	0.17561616836810198	80.4741	0.63962436	24.463411	13.762072
design_16	16	EELAAEEQEAIRSAERMAANVAKANPAAAPQAAAAAADLKARAQARIAAA:AFTVTVPKDLYVVEYGSNMTIECKFPVEKQLDLAALIVYWEMEDKNIIQFVHGEEDLKVQHSSYRQRARLLKDQLSLGNAALQITDVKLQDAGVYRCMISYGGADYKRITVKVN	14.544001317529174	0.15650819683231454	89.51317	0.62214875	26.767942	14.735195
design_16	17	SELVEEEKEGIEAADRMAANVAEANPEAAPQAEAARDQFAAAAAARIAAA:AFTVTVPKDLYVVEYGSNMTIECKFPVEKQLDLAALIVYWEMEDKNIIQFVHGEEDLKVQHSSYRQRARLLKDQLSLGNAALQITDVKLQDAGVYRCMISYGGADYKRITVKVN	13.50971691321055	0.1857740918137214	90.53429	0.6345696	25.120338	14.543383
design_16	18	EELVREEQEGIESANRMAANVAKANPEAAPQAKAAAEDLKAREQARIAAA:AFTVTVPKDLYVVEYGSNMTIECKFPVEKQLDLAALIVYWEMEDKNIIQFVHGEEDLKVQHSSYRQRARLLKDQLSLGNAALQITDVKLQDAGVYRCMISYGGADYKRITVKVN	13.377917348050374	0.19257049162704917	86.521065	0.63381267	25.579863	15.05028
design_16	19	SELVEEAQEAIRTAKRMAENVAKANPEAAPQAAAAAADLAAREAARIAAA:AFTVTVPKDLYVVEYGSNMTIECKFPVEKQLDLAALIVYWEMEDKNIIQFVHGEEDLKVQHSSYRQRARLLKDQLSLGNAALQITDVKLQDAGVYRCMISYGGADYKRITVKVN	13.93824721342429	0.16999403464545612	90.20323	0.6256078	26.019165	15.141014
design_16	20	SELAAEEEEAIRSAQRMAENVAKANPEAAPQAQAARDALAAAAQARIAAA:AFTVTVPKDLYVVEYGSNMTIECKFPVEKQLDLAALIVYWEMEDKNIIQFVHGEEDLKVQHSSYRQRARLLKDQLSLGNAALQITDVKLQDAGVYRCMISYGGADYKRITVKVN	13.688239617179825	0.17317924839980442	88.27195	0.62719065	26.49001	14.483263
design_16	21	SELVEEEQEGIASAQRMAANVAAANPEAAPQAAAAAADLAARQQARIAAA:AFTVTVPKDLYVVEYGSNMTIECKFPVEKQLDLAALIVYWEMEDKNIIQFVHGEEDLKVQHSSYRQRARLLKDQLSLGNAALQITDVKLQDAGVYRCMISYGGADYKRITVKVN	13.921478806561208	0.17605769330372104	88.58655	0.6304224	24.865213	14.395227
design_16	22	SSLVEEAQEAIASAQRMAANVAKANPAAAPQAKAAAEQLAAREQARIAAA:AFTVTVPKDLYVVEYGSNMTIECKFPVEKQLDLAALIVYWEMEDKNIIQFVHGEEDLKVQHSSYRQRARLLKDQLSLGNAALQITDVKLQDAGVYRCMISYGGADYKRITVKVN	13.831095133690313	0.17440536092620432	89.90309	0.62882805	26.303894	16.250841
design_16	23	SELVAEEQEAIESARRMAENVAAANPEAAPQAAAAAAQLEAAAQARIAAA:AFTVTVPKDLYVVEYGSNMTIECKFPVEKQLDLAALIVYWEMEDKNIIQFVHGEEDLKVQHSSYRQRARLLKDQLSLGNAALQITDVKLQDAGVYRCMISYGGADYKRITVKVN	13.734195556779174	0.17367374666681437	89.75119	0.63175344	25.624275	15.017491
design_16	24	SELVEEQEAGIKAADQMAANVAKANPAAAPQAAAAAAALKAAQQAAIAAA:AFTVTVPKDLYVVEYGSNMTIECKFPVEKQLDLAALIVYWEMEDKNIIQFVHGEEDLKVQHSSYRQRARLLKDQLSLGNAALQITDVKLQDAGVYRCMISYGGADYKRITVKVN	13.989958502280006	0.16873942810344272	83.694565	0.6312992	25.938837	15.037416
design_16	25	EELKREAQEGIETADRMAANVAEANPAAAPAAQAARDDLAARERARIAAA:AFTVTVPKDLYVVEYGSNMTIECKFPVEKQLDLAALIVYWEMEDKNIIQFVHGEEDLKVQHSSYRQRARLLKDQLSLGNAALQITDVKLQDAGVYRCMISYGGADYKRITVKVN	11.21998554658748	0.2520536083932303	89.57106	0.6273902	26.026903	16.510155
design_16	26	SELAAEAQEAAATADQMAANVAKANPAAAPQAAAAAAQMKAAEAARIAAA:AFTVTVPKDLYVVEYGSNMTIECKFPVEKQLDLAALIVYWEMEDKNIIQFVHGEEDLKVQHSSYRQRARLLKDQLSLGNAALQITDVKLQDAGVYRCMISYGGADYKRITVKVN	14.24660641188725	0.16225884757218081	87.408966	0.63121617	25.199724	13.168183
design_16	27	SELVEEQQAAIESARRMAENVAKANPAAAPQAAAAAADLEARAQAAIAAA:AFTVTVPKDLYVVEYGSNMTIECKFPVEKQLDLAALIVYWEMEDKNIIQFVHGEEDLKVQHSSYRQRARLLKDQLSLGNAALQITDVKLQDAGVYRCMISYGGADYKRITVKVN	13.90337948997586	0.1745819506541637	89.57297	0.632092	25.617828	14.088993
design_16	28	SALVAEQQEGIEAAKRMAENVAKANPEAAPQAKAAAEELAAREQAAIAAA:AFTVTVPKDLYVVEYGSNMTIECKFPVEKQLDLAALIVYWEMEDKNIIQFVHGEEDLKVQHSSYRQRARLLKDQLSLGNAALQITDVKLQDAGVYRCMISYGGADYKRITVKVN	13.125928623393946	0.18321233889194297	85.3652	0.629351	25.7543	15.110258
design_16	29	SELAEEEQEAIEAARRMAENVAKANPEAAPQAQAAAEQLAARARARIAAA:AFTVTVPKDLYVVEYGSNMTIECKFPVEKQLDLAALIVYWEMEDKNIIQFVHGEEDLKVQHSSYRQRARLLKDQLSLGNAALQITDVKLQDAGVYRCMISYGGADYKRITVKVN	14.325060860768987	0.16960340033840027	88.77599	0.6348779	25.22545	15.096232
design_16	30	SELVAEQQEGIRAAEQMAANVAKANPAAAPQADAARDDLAAREQARIAAA:AFTVTVPKDLYVVEYGSNMTIECKFPVEKQLDLAALIVYWEMEDKNIIQFVHGEEDLKVQHSSYRQRARLLKDQLSLGNAALQITDVKLQDAGVYRCMISYGGADYKRITVKVN	13.415227545751435	0.1758668419333166	66.4271	0.63210714	26.205975	16.688982
design_16	31	SELVAEAQEAIRSAKRMAENVAKANPEAAPQAQAAAEQLAAREQARIAAA:AFTVTVPKDLYVVEYGSNMTIECKFPVEKQLDLAALIVYWEMEDKNIIQFVHGEEDLKVQHSSYRQRARLLKDQLSLGNAALQITDVKLQDAGVYRCMISYGGADYKRITVKVN	13.62977436032185	0.17452022687888627	90.89056	0.6255574	26.697535	15.642685
design_17	0	SQAELNFARGAAKALPAVADTILAEAEANRETLNMELAAEIVSRAAAAAA:AFTVTVPKDLYVVEYGSNMTIECKFPVEKQLDLAALIVYWEMEDKNIIQFVHGEEDLKVQHSSYRQRARLLKDQLSLGNAALQITDVKLQDAGVYRCMISYGGADYKRITVKVN	12.156570798420102	0.27752868125586155	66.512024	0.629866	27.108875	18.815687
design_17	1	SSAGLNYALGAAKALPAVAEAILAAAEAQRATLNMDLAAAIVSAGAAAAA:AFTVTVPKDLYVVEYGSNMTIECKFPVEKQLDLAALIVYWEMEDKNIIQFVHGEEDLKVQHSSYRQRARLLKDQLSLGNAALQITDVKLQDAGVYRCMISYGGADYKRITVKVN	15.901104111441956	0.18214493329556922	62.9089	0.60982496	27.400969	19.079088
design_17	2	SQAELNFMEGAARALPAVAEAILARAEANRETLNMELAAAIATEGAAAAA:AFTVTVPKDLYVVEYGSNMTIECKFPVEKQLDLAALIVYWEMEDKNIIQFVHGEEDLKVQHSSYRQRARLLKDQLSLGNAALQITDVKLQDAGVYRCMISYGGADYKRITVKVN	13.881184477233488	0.25816401408803535	76.74788	0.6188588	27.156029	19.695187
design_17	3	SSAGLNAARGAAKALPAVAADILARAEAHRETLNMELMAEIISEGAAAAA:AFTVTVPKDLYVVEYGSNMTIECKFPVEKQLDLAALIVYWEMEDKNIIQFVHGEEDLKVQHSSYRQRARLLKDQLSLGNAALQITDVKLQDAGVYRCMISYGGADYKRITVKVN	16.314585667531908	0.1729607964783685	65.95746	0.6295183	27.684423	19.26339
design_17	4	SQAELNYAQGVAKALPAVAEEILAEAEANRETLNMELAKEIATRAMKRAA:AFTVTVPKDLYVVEYGSNMTIECKFPVEKQLDLAALIVYWEMEDKNIIQFVHGEEDLKVQHSSYRQRARLLKDQLSLGNAALQITDVKLQDAGVYRCMISYGGADYKRITVKVN	13.55045628186864	0.18787384675349808	85.61738	0.6309048	27.372038	19.14862
design_17	5	SQAGLNFAEGAAKALPAVADEILAAAEANKETLNMELAAKIVSEGMAKAA:AFTVTVPKDLYVVEYGSNMTIECKFPVEKQLDLAALIVYWEMEDKNIIQFVHGEEDLKVQHSSYRQRARLLKDQLSLGNAALQITDVKLQDAGVYRCMISYGGADYKRITVKVN	15.669664561460902	0.1705756522929736	71.47349	0.62910163	27.543064	20.153305
design_17	6	AQAGLNYAQGAAKALPAVAETILAQAEAQKATLNMEKAAEIATAAAKAAA:AFTVTVPKDLYVVEYGSNMTIECKFPVEKQLDLAALIVYWEMEDKNIIQFVHGEEDLKVQHSSYRQRARLLKDQLSLGNAALQITDVKLQDAGVYRCMISYGGADYKRITVKVN	17.818812105480266	0.12748960262316392	56.022278	0.6318849	27.213776	20.31401
design_17	7	SSAELNYMQGVAKALPAQADAILAAAEANRATLNMDLAAEIATAAMKAAA:AFTVTVPKDLYVVEYGSNMTIECKFPVEKQLDLAALIVYWEMEDKNIIQFVHGEEDLKVQHSSYRQRARLLKDQLSLGNAALQITDVKLQDAGVYRCMISYGGADYKRITVKVN	16.458885740915186	0.15546931814088938	55.202156	0.6297313	27.138176	20.40047
design_17	8	SQAGLNYAEGVAKALPAVAAEILAAAEENKETLNMELMKEIATAAAKKAA:AFTVTVPKDLYVVEYGSNMTIECKFPVEKQLDLAALIVYWEMEDKNIIQFVHGEEDLKVQHSSYRQRARLLKDQLSLGNAALQITDVKLQDAGVYRCMISYGGADYKRITVKVN	16.33590172213101	0.16546352345848983	80.594185	0.63240755	27.218897	19.992641
design_17	9	SSAGLNALEGAAKALPAVAAEILAEAEKNRETLNMELAAEIITAAEKRAA:AFTVTVPKDLYVVEYGSNMTIECKFPVEKQLDLAALIVYWEMEDKNIIQFVHGEEDLKVQHSSYRQRARLLKDQLSLGNAALQITDVKLQDAGVYRCMISYGGADYKRITVKVN	17.544366327552673	0.17727099112401798	60.419724	0.63506997	27.132948	19.318535
design_17	10	AQAGLNYARGVAKALPAVAATILAEAEANRATLNMDLAAAIATAAAAAAA:AFTVTVPKDLYVVEYGSNMTIECKFPVEKQLDLAALIVYWEMEDKNIIQFVHGEEDLKVQHSSYRQRARLLKDQLSLGNAALQITDVKLQDAGVYRCMISYGGADYKRITVKVN	16.12012480282685	0.15178467583260274	68.844185	0.6202189	27.29865	19.70028
design_17	11	SASGLNFAQGVAKALPAVAATILAAAAANAATLNMELAAAIASAAAAAAA:AFTVTVPKDLYVVEYGSNMTIECKFPVEKQLDLAALIVYWEMEDKNIIQFVHGEEDLKVQHSSYRQRARLLKDQLSLGNAALQITDVKLQDAGVYRCMISYGGADYKRITVKVN	18.59697944826603	0.11395735472514229	61.87407	0.6139473	27.686205	18.872997
design_17	12	AQAGLNYAEGVAKALPAVADAILAAANEKKATLNMELAAEIATAAAAAAA:AFTVTVPKDLYVVEYGSNMTIECKFPVEKQLDLAALIVYWEMEDKNIIQFVHGEEDLKVQHSSYRQRARLLKDQLSLGNAALQITDVKLQDAGVYRCMISYGGADYKRITVKVN	18.258389821152388	0.11943814884148517	73.64599	0.6243005	26.889713	17.564354
design_17	13	SQAELNYMRGVAKALPAVAEEVLARAEEERETLNMELAARIATEAAAAAA:AFTVTVPKDLYVVEYGSNMTIECKFPVEKQLDLAALIVYWEMEDKNIIQFVHGEEDLKVQHSSYRQRARLLKDQLSLGNAALQITDVKLQDAGVYRCMISYGGADYKRITVKVN	17.392953781180175	0.24533894144027704	83.11416	0.619474	26.451885	17.81997
design_17	14	SQAGLNYAQGAAKALPAVADTILAAANANKATLNMELAKEIVTAGAKAAA:AFTVTVPKDLYVVEYGSNMTIECKFPVEKQLDLAALIVYWEMEDKNIIQFVHGEEDLKVQHSSYRQRARLLKDQLSLGNAALQITDVKLQDAGVYRCMISYGGADYKRITVKVN	16.331365672421242	0.15273500476298507	68.78146	0.6347892	27.58969	20.240467
design_17	15	MQAGLNFMEGAAKAFPAVADTILAEAEANRETLNMELAAEIATRAAKAAA:AFTVTVPKDLYVVEYGSNMTIECKFPVEKQLDLAALIVYWEMEDKNIIQFVHGEEDLKVQHSSYRQRARLLKDQLSLGNAALQITDVKLQDAGVYRCMISYGGADYKRITVKVN	12.740427767378069	0.35485121312555684	65.17509	0.62476647	26.113754	18.32585
design_17	16	SQAGLNYAQGVAKALPAVAATILAQAEAQRATLNMALAAEIASAAAAAAA:AFTVTVPKDLYVVEYGSNMTIECKFPVEKQLDLAALIVYWEMEDKNIIQFVHGEEDLKVQHSSYRQRARLLKDQLSLGNAALQITDVKLQDAGVYRCMISYGGADYKRITVKVN	17.84878100945183	0.12707622077257102	87.63391	0.61823386	27.030684	17.181482
design_17	17	SQAGLNYALGAAKALPAVAAEILARAEALRETLNMELAAEIATEAAKAAA:AFTVTVPKDLYVVEYGSNMTIECKFPVEKQLDLAALIVYWEMEDKNIIQFVHGEEDLKVQHSSYRQRARLLKDQLSLGNAALQITDVKLQDAGVYRCMISYGGADYKRITVKVN	14.512034514718795	0.1848761556612284	62.51403	0.6299806	27.307838	19.32082
design_17	18	SEAGLNAARAAAKALPAVAAEILARAEANRETLNMELMAQIISEAAARAA:AFTVTVPKDLYVVEYGSNMTIECKFPVEKQLDLAALIVYWEMEDKNIIQFVHGEEDLKVQHSSYRQRARLLKDQLSLGNAALQITDVKLQDAGVYRCMISYGGADYKRITVKVN	14.724169188593192	0.19326685534120894	62.766113	0.6321474	27.312216	18.63333
design_17	19	SQAGLNYMLGVAKALPAVADEILAEAEANRETLNMELAAEIASRAAARAA:AFTVTVPKDLYVVEYGSNMTIECKFPVEKQLDLAALIVYWEMEDKNIIQFVHGEEDLKVQHSSYRQRARLLKDQLSLGNAALQITDVKLQDAGVYRCMISYGGADYKRITVKVN	16.062975660431817	0.3061918012764059	72.17532	0.6236675	26.671682	19.004757
design_17	20	SSAELNYAEGVAKALPAVAEEILAEAEANKETLNMELAAQIATAAAKRAA:AFTVTVPKDLYVVEYGSNMTIECKFPVEKQLDLAALIVYWEMEDKNIIQFVHGEEDLKVQHSSYRQRARLLKDQLSLGNAALQITDVKLQDAGVYRCMISYGGADYKRITVKVN	16.77419941076378	0.147459523177201	57.101894	0.6274844	26.968466	20.606339
design_17	21	SQAELNYMEGVAKALPAVADEILAEAEANRETLNMELAKEIATRAMARAA:AFTVTVPKDLYVVEYGSNMTIECKFPVEKQLDLAALIVYWEMEDKNIIQFVHGEEDLKVQHSSYRQRARLLKDQLSLGNAALQITDVKLQDAGVYRCMISYGGADYKRITVKVN	15.72783401056996	0.18035755620183633	89.26261	0.63044834	27.15342	18.725227
design_17	22	SQAGLNYARGVAKALPAVAETILATAEEHRETLNMELAAEIASAAAAAAA:AFTVTVPKDLYVVEYGSNMTIECKFPVEKQLDLAALIVYWEMEDKNIIQFVHGEEDLKVQHSSYRQRARLLKDQLSLGNAALQITDVKLQDAGVYRCMISYGGADYKRITVKVN	13.892401858952365	0.2219205391441775	67.22931	0.63193476	27.059118	18.977833
design_17	23	MQAGLNYMRGVAKALPAVAADILARAEANRETLNMELAAQIATEAAAAAA:AFTVTVPKDLYVVEYGSNMTIECKFPVEKQLDLAALIVYWEMEDKNIIQFVHGEEDLKVQHSSYRQRARLLKDQLSLGNAALQITDVKLQDAGVYRCMISYGGADYKRITVKVN	13.810530812842156	0.215876476374785	57.764496	0.61923563	27.127487	18.437683
design_17	24	SQAGLNFARGAAKALPAVAAAILAAAEAQRETLNIELAAQIATAAAAAAA:AFTVTVPKDLYVVEYGSNMTIECKFPVEKQLDLAALIVYWEMEDKNIIQFVHGEEDLKVQHSSYRQRARLLKDQLSLGNAALQITDVKLQDAGVYRCMISYGGADYKRITVKVN	17.489743488212138	0.15264504424737116	65.134674	0.62131935	27.440702	17.373238
design_17	25	MQAGLNYAEGAAKALPAVAATILAEAEKHRETLNMELAKEIVTAGAKAAA:AFTVTVPKDLYVVEYGSNMTIECKFPVEKQLDLAALIVYWEMEDKNIIQFVHGEEDLKVQHSSYRQRARLLKDQLSLGNAALQITDVKLQDAGVYRCMISYGGADYKRITVKVN	17.077767318192862	0.18012090899721236	54.96426	0.6242516	27.549839	20.145014
design_17	26	SQAGLNFAQGAAKALPAVADEILARAQAQAATLNMELAAEIATAAAAAAA:AFTVTVPKDLYVVEYGSNMTIECKFPVEKQLDLAALIVYWEMEDKNIIQFVHGEEDLKVQHSSYRQRARLLKDQLSLGNAALQITDVKLQDAGVYRCMISYGGADYKRITVKVN	18.414099676459553	0.11700739388103087	67.768074	0.6257297	26.914625	18.207642
design_17	27	SQAGLNYMRGVAKALPEVAEEILARAEENRETLNMELAAEIASEGAARAA:AFTVTVPKDLYVVEYGSNMTIECKFPVEKQLDLAALIVYWEMEDKNIIQFVHGEEDLKVQHSSYRQRARLLKDQLSLGNAALQITDVKLQDAGVYRCMISYGGADYKRITVKVN	12.018004161358233	0.3860970313892939	62.242752	0.6333744	25.553085	15.377516
design_17	28	MSAELNAMKGAAKALPAVADWILAKAEENKETLNIELAAKIISEGMAAAA:AFTVTVPKDLYVVEYGSNMTIECKFPVEKQLDLAALIVYWEMEDKNIIQFVHGEEDLKVQHSSYRQRARLLKDQLSLGNAALQITDVKLQDAGVYRCMISYGGADYKRITVKVN	13.718977258802793	0.2280814979187641	66.11914	0.6293448	27.475927	18.379705
design_17	29	SQAGLNFALGVAKALPAVAAAILAEAEANRETLNMELAAQIASAAAAAAA:AFTVTVPKDLYVVEYGSNMTIECKFPVEKQLDLAALIVYWEMEDKNIIQFVHGEEDLKVQHSSYRQRARLLKDQLSLGNAALQITDVKLQDAGVYRCMISYGGADYKRITVKVN	14.230457846992515	0.20451380873167857	65.00536	0.6246227	26.922356	17.416069
design_17	30	SSAGLNYARGVAKALPAVADEILAEAERHRATLNMELAAEIATRAAAAAA:AFTVTVPKDLYVVEYGSNMTIECKFPVEKQLDLAALIVYWEMEDKNIIQFVHGEEDLKVQHSSYRQRARLLKDQLSLGNAALQITDVKLQDAGVYRCMISYGGADYKRITVKVN	15.146628551492265	0.2175588984889215	83.16655	0.62228346	27.036217	18.883566
design_17	31	SQAGLNFMRGVARALPAVAAAILAEAEAHRATLNMELAAEIATRAAAAAA:AFTVTVPKDLYVVEYGSNMTIECKFPVEKQLDLAALIVYWEMEDKNIIQFVHGEEDLKVQHSSYRQRARLLKDQLSLGNAALQITDVKLQDAGVYRCMISYGGADYKRITVKVN	17.920631082101295	0.1313897660604299	87.66237	0.6232939	26.63232	17.185038
design_18	0	MTDEQIAASLLRAAKNAEEAGKAAADPTVAANLRAAAAAIRAAAERVLAA:AFTVTVPKDLYVVEYGSNMTIECKFPVEKQLDLAALIVYWEMEDKNIIQFVHGEEDLKVQHSSYRQRARLLKDQLSLGNAALQITDVKLQDAGVYRCMISYGGADYKRITVKVN	13.010631100345192	0.19293557167259917	91.7993	0.626311	26.961084	15.992814
design_18	1	MTDAQIAASLNRAAANAAAAGAAAADPAVAAALNAAAAAIAAEAARVAAA:AFTVTVPKDLYVVEYGSNMTIECKFPVEKQLDLAALIVYWEMEDKNIIQFVHGEEDLKVQHSSYRQRARLLKDQLSLGNAALQITDVKLQDAGVYRCMISYGGADYKRITVKVN	13.661375066442693	0.19746930609461028	90.68799	0.6209173	26.365784	16.438913
design_18	2	MTNEQIAASLRRAAKNAREAGKKSKDPKVAANLLAAAEQIEAEADRVLAE:AFTVTVPKDLYVVEYGSNMTIECKFPVEKQLDLAALIVYWEMEDKNIIQFVHGEEDLKVQHSSYRQRARLLKDQLSLGNAALQITDVKLQDAGVYRCMISYGGADYKRITVKVN	15.488337697130818	0.16718510708895104	92.26267	0.62677985	27.124489	19.278542
design_18	3	MTDEEIAASLRRAAANAAEAGAASADPAVAAALRAAAAAINAEAARVLAA:AFTVTVPKDLYVVEYGSNMTIECKFPVEKQLDLAALIVYWEMEDKNIIQFVHGEEDLKVQHSSYRQRARLLKDQLSLGNAALQITDVKLQDAGVYRCMISYGGADYKRITVKVN	13.144303310283805	0.19913110127101435	93.06105	0.62542725	26.49744	16.956276
design_18	4	MTDEQIAASLRRAAANARAAGEAAADPAVRANLLAAAEAIEAEADRVAAA:AFTVTVPKDLYVVEYGSNMTIECKFPVEKQLDLAALIVYWEMEDKNIIQFVHGEEDLKVQHSSYRQRARLLKDQLSLGNAALQITDVKLQDAGVYRCMISYGGADYKRITVKVN	13.203954667858364	0.21026216728436634	93.01963	0.6259391	26.55073	16.289278
design_18	5	MTDEEIAASLRRAAENAEAAGREAADPVVKANLLAAAEAIRAEADRVLAA:AFTVTVPKDLYVVEYGSNMTIECKFPVEKQLDLAALIVYWEMEDKNIIQFVHGEEDLKVQHSSYRQRARLLKDQLSLGNAALQITDVKLQDAGVYRCMISYGGADYKRITVKVN	13.052993029866528	0.19841966845499795	92.59233	0.6286453	26.47733	16.98222
design_18	6	MTDEEIAESLRRAAENARAAAEAAADPAVAAALKAAAAAVEAAAEAVLAA:AFTVTVPKDLYVVEYGSNMTIECKFPVEKQLDLAALIVYWEMEDKNIIQFVHGEEDLKVQHSSYRQRARLLKDQLSLGNAALQITDVKLQDAGVYRCMISYGGADYKRITVKVN	13.870238798415883	0.19165484296482266	93.05881	0.6260061	26.435064	17.167809
design_18	7	MTDEQIAASLNQAAANAKKAGEESKDPVVKANLNAAAAAIAAEAARVAAA:AFTVTVPKDLYVVEYGSNMTIECKFPVEKQLDLAALIVYWEMEDKNIIQFVHGEEDLKVQHSSYRQRARLLKDQLSLGNAALQITDVKLQDAGVYRCMISYGGADYKRITVKVN	16.561327877457398	0.15866563038514883	91.23435	0.6322777	26.217054	12.757972
design_18	8	MTDAQIAASLRRAADNARQAGAEAEDPEVAANLNAAAAAIQAAADAVEAA:AFTVTVPKDLYVVEYGSNMTIECKFPVEKQLDLAALIVYWEMEDKNIIQFVHGEEDLKVQHSSYRQRARLLKDQLSLGNAALQITDVKLQDAGVYRCMISYGGADYKRITVKVN	14.055827886437294	0.18187876935666358	93.5155	0.62946486	26.44703	16.721748
design_18	9	MTDEQIAASLRRAAANAEAAGAASADPAVAAALKAAAAAIRAEAERVLAA:AFTVTVPKDLYVVEYGSNMTIECKFPVEKQLDLAALIVYWEMEDKNIIQFVHGEEDLKVQHSSYRQRARLLKDQLSLGNAALQITDVKLQDAGVYRCMISYGGADYKRITVKVN	12.522982128807609	0.2192719381977873	92.25038	0.62418175	26.542	17.374851
design_18	10	MTDEQIAASLRRAAENARAAGEAAADPAVKANLLAAAEQIEAEAARVEAA:AFTVTVPKDLYVVEYGSNMTIECKFPVEKQLDLAALIVYWEMEDKNIIQFVHGEEDLKVQHSSYRQRARLLKDQLSLGNAALQITDVKLQDAGVYRCMISYGGADYKRITVKVN	13.25213590386214	0.20889221733822352	91.28322	0.62625444	26.880753	16.800934
design_18	11	MTDEQIAASLRRAAENAEAAGAEAADPAVAAALRAAAAAIRAEADRVAAA:AFTVTVPKDLYVVEYGSNMTIECKFPVEKQLDLAALIVYWEMEDKNIIQFVHGEEDLKVQHSSYRQRARLLKDQLSLGNAALQITDVKLQDAGVYRCMISYGGADYKRITVKVN	12.683963567366359	0.217683109875008	92.52828	0.62634766	26.368483	17.203377
design_18	12	MTDEQIAASLNRAAENAAAAGAAAKDPAVAAALNAAAAAIRAAAAAVAAA:AFTVTVPKDLYVVEYGSNMTIECKFPVEKQLDLAALIVYWEMEDKNIIQFVHGEEDLKVQHSSYRQRARLLKDQLSLGNAALQITDVKLQDAGVYRCMISYGGADYKRITVKVN	13.754218961863007	0.19067996024167824	92.50785	0.62883776	26.416002	16.496769
design_18	13	MTDEQIAASLLRAAENAEAAARAAADPAVAANLLAGAAAIRAEAERVLAA:AFTVTVPKDLYVVEYGSNMTIECKFPVEKQLDLAALIVYWEMEDKNIIQFVHGEEDLKVQHSSYRQRARLLKDQLSLGNAALQITDVKLQDAGVYRCMISYGGADYKRITVKVN	13.258424502699134	0.20688986543065216	92.788475	0.62314016	26.550512	18.42163
design_18	14	MTNEQIAASLRRAAENARAAAEESADPAVAAALRAAAAEIEAEADRVEAE:AFTVTVPKDLYVVEYGSNMTIECKFPVEKQLDLAALIVYWEMEDKNIIQFVHGEEDLKVQHSSYRQRARLLKDQLSLGNAALQITDVKLQDAGVYRCMISYGGADYKRITVKVN	13.444168603639328	0.18740505851038597	93.564	0.62557197	26.486528	16.88845
design_18	15	MSDEEIARSLRRAAENAEAAGAAAADPAVAANLRRAAAEIRAEAERVLAE:AFTVTVPKDLYVVEYGSNMTIECKFPVEKQLDLAALIVYWEMEDKNIIQFVHGEEDLKVQHSSYRQRARLLKDQLSLGNAALQITDVKLQDAGVYRCMISYGGADYKRITVKVN	12.326858565791696	0.21079728767806805	91.749054	0.62540025	26.482197	17.134676
design_18	16	MTDEQIAESLRRAAANAEQAAAESEDPEVAANLRAAAAQINAAAAEVAAA:AFTVTVPKDLYVVEYGSNMTIECKFPVEKQLDLAALIVYWEMEDKNIIQFVHGEEDLKVQHSSYRQRARLLKDQLSLGNAALQITDVKLQDAGVYRCMISYGGADYKRITVKVN	13.504467146493873	0.19525145678402303	92.54691	0.6248881	26.730526	16.959002
design_18	17	MTDEEIAESLLRAAENAEAAGKASADPAVKAALLAAAEQIRKKAEEVLAA:AFTVTVPKDLYVVEYGSNMTIECKFPVEKQLDLAALIVYWEMEDKNIIQFVHGEEDLKVQHSSYRQRARLLKDQLSLGNAALQITDVKLQDAGVYRCMISYGGADYKRITVKVN	13.62985254565935	0.19182742768036043	91.26158	0.6284334	26.448507	16.147097
design_18	18	MTDEQIAASLRRAAENAAAAGAAAADPAVAAALNAAAAQVRAAADAVLAA:AFTVTVPKDLYVVEYGSNMTIECKFPVEKQLDLAALIVYWEMEDKNIIQFVHGEEDLKVQHSSYRQRARLLKDQLSLGNAALQITDVKLQDAGVYRCMISYGGADYKRITVKVN	13.806400609641585	0.18742447754631064	92.326294	0.6255948	26.58046	18.032475
design_18	19	MTDEQIAASLRRAAANAREAAAASADPAVAANLRAAAEAIEAEADRVLAA:AFTVTVPKDLYVVEYGSNMTIECKFPVEKQLDLAALIVYWEMEDKNIIQFVHGEEDLKVQHSSYRQRARLLKDQLSLGNAALQITDVKLQDAGVYRCMISYGGADYKRITVKVN	13.290267699136693	0.19478204122265522	93.45007	0.6247293	26.433739	16.819466
design_18	20	MTDEEIAKSLNQAAKNAKEAGAKAKDPVVAANLNAAAAAIQAEADRVLAA:AFTVTVPKDLYVVEYGSNMTIECKFPVEKQLDLAALIVYWEMEDKNIIQFVHGEEDLKVQHSSYRQRARLLKDQLSLGNAALQITDVKLQDAGVYRCMISYGGADYKRITVKVN	13.216866142454172	0.17476988104962482	90.99782	0.63483995	26.375772	15.636559
design_18	21	MTDEEIAKSLRRAAENAEKAGKEAKDPKVAANLKKAAKEIRKKAEEVEAA:AFTVTVPKDLYVVEYGSNMTIECKFPVEKQLDLAALIVYWEMEDKNIIQFVHGEEDLKVQHSSYRQRARLLKDQLSLGNAALQITDVKLQDAGVYRCMISYGGADYKRITVKVN	16.04285631447319	0.16684000416484554	91.44971	0.6303332	27.013304	19.003567
design_18	22	MTDEQIAASLLRAADNAREAGLAAKDPTVKANLLAAAEAIRAAAEAVLAA:AFTVTVPKDLYVVEYGSNMTIECKFPVEKQLDLAALIVYWEMEDKNIIQFVHGEEDLKVQHSSYRQRARLLKDQLSLGNAALQITDVKLQDAGVYRCMISYGGADYKRITVKVN	14.540093249989562	0.1957915376642868	93.26447	0.6275619	26.51536	16.514975
design_18	23	MTDAQIAASLRRAADNAAAAGAEAADPAVKAALLAGAEQIRAEADRVEAE:AFTVTVPKDLYVVEYGSNMTIECKFPVEKQLDLAALIVYWEMEDKNIIQFVHGEEDLKVQHSSYRQRARLLKDQLSLGNAALQITDVKLQDAGVYRCMISYGGADYKRITVKVN	13.226726647149384	0.2028823772519957	91.44785	0.62582946	26.745457	17.87416
design_18	24	MTDEQIAESLRRAAKNARQAGEESADPVVKANLLAAADAIEAAADAVLAA:AFTVTVPKDLYVVEYGSNMTIECKFPVEKQLDLAALIVYWEMEDKNIIQFVHGEEDLKVQHSSYRQRARLLKDQLSLGNAALQITDVKLQDAGVYRCMISYGGADYKRITVKVN	13.883620750916453	0.1843202326595575	94.36883	0.62853277	26.725004	15.631916
design_18	25	MTDEQIAASLRRAAANARAAGAAAADPAVAAALNAAAAAVQAEADRVLAA:AFTVTVPKDLYVVEYGSNMTIECKFPVEKQLDLAALIVYWEMEDKNIIQFVHGEEDLKVQHSSYRQRARLLKDQLSLGNAALQITDVKLQDAGVYRCMISYGGADYKRITVKVN	13.28299178983152	0.1958544278719648	92.551254	0.625132	26.402006	16.702139
design_18	26	MTDEEIARSLRRAAANAREAGAAAADPAVAAALNAAADAIEAEADRVLAA:AFTVTVPKDLYVVEYGSNMTIECKFPVEKQLDLAALIVYWEMEDKNIIQFVHGEEDLKVQHSSYRQRARLLKDQLSLGNAALQITDVKLQDAGVYRCMISYGGADYKRITVKVN	12.255630099151585	0.22990844353135187	94.277985	0.6247789	26.550385	17.334867
design_18	27	MTDEEIAESLRRAAENAEEAGKAAKDPKVAENLRKAAEEIRKKAEEVLAA:AFTVTVPKDLYVVEYGSNMTIECKFPVEKQLDLAALIVYWEMEDKNIIQFVHGEEDLKVQHSSYRQRARLLKDQLSLGNAALQITDVKLQDAGVYRCMISYGGADYKRITVKVN	16.750573593478418	0.173512483873994	91.61027	0.63043165	26.924006	18.919008
design_18	28	MTDAQIAASLRRAAANARAAAAAAKDPAVAAALNAAAEAIAAAADAVEAA:AFTVTVPKDLYVVEYGSNMTIECKFPVEKQLDLAALIVYWEMEDKNIIQFVHGEEDLKVQHSSYRQRARLLKDQLSLGNAALQITDVKLQDAGVYRCMISYGGADYKRITVKVN	14.298596456470406	0.19386474660690584	93.8316	0.62769604	26.093477	15.460539
design_18	29	MTDEQIAASLRRAAENAEKAGKEAKDPKVAANLKKAAEEIRKKADEVLAA:AFTVTVPKDLYVVEYGSNMTIECKFPVEKQLDLAALIVYWEMEDKNIIQFVHGEEDLKVQHSSYRQRARLLKDQLSLGNAALQITDVKLQDAGVYRCMISYGGADYKRITVKVN	15.697097739521153	0.1726719159983779	91.315605	0.6313577	26.635511	18.574093
design_18	30	MTDEQIARSLRRAAENAREAGEKAADPAVKAALLAAAEEIERAAREVEAA:AFTVTVPKDLYVVEYGSNMTIECKFPVEKQLDLAALIVYWEMEDKNIIQFVHGEEDLKVQHSSYRQRARLLKDQLSLGNAALQITDVKLQDAGVYRCMISYGGADYKRITVKVN	12.333270321887323	0.22472986955768315	93.51381	0.62928724	26.85894	17.1172
design_18	31	MTDEQIAKSLNQAAANAKAAGAAAKDPKVAANLNKAAAEIQKKAEEVLAA:AFTVTVPKDLYVVEYGSNMTIECKFPVEKQLDLAALIVYWEMEDKNIIQFVHGEEDLKVQHSSYRQRARLLKDQLSLGNAALQITDVKLQDAGVYRCMISYGGADYKRITVKVN	15.845628144879818	0.1639743569531919	91.32896	0.635172	26.71355	17.969095
design_19	0	SDERSFERALRRAEEARAARAAAAAAAAAAAAAAAAAAAAAAAAAAAAAA:AFTVTVPKDLYVVEYGSNMTIECKFPVEKQLDLAALIVYWEMEDKNIIQFVHGEEDLKVQHSSYRQRARLLKDQLSLGNAALQITDVKLQDAGVYRCMISYGGADYKRITVKVN	11.899528647790985	0.2541385885185523	82.564	0.6037509	25.359215	16.648987
design_19	1	SDEAAFARALARAAEARARRAAEEAAAAAAAAAAAEAAAREAAAAEEALR:AFTVTVPKDLYVVEYGSNMTIECKFPVEKQLDLAALIVYWEMEDKNIIQFVHGEEDLKVQHSSYRQRARLLKDQLSLGNAALQITDVKLQDAGVYRCMISYGGADYKRITVKVN	16.06425038048009	0.1369036951754921	88.52344	0.62354445	26.167976	16.76287
design_19	2	SDERSFARALAADAAARAARAAAAAAAAAAAAAAAAAAAAAAAAAAAAAA:AFTVTVPKDLYVVEYGSNMTIECKFPVEKQLDLAALIVYWEMEDKNIIQFVHGEEDLKVQHSSYRQRARLLKDQLSLGNAALQITDVKLQDAGVYRCMISYGGADYKRITVKVN	13.560979616070801	0.20715247809074577	82.373024	0.5970361	25.776287	16.244972
design_19	3	ADERAFARALARAAEARAAAAAAAAAAAAAAAAAAAAAAAAAAAAAAAAA:AFTVTVPKDLYVVEYGSNMTIECKFPVEKQLDLAALIVYWEMEDKNIIQFVHGEEDLKVQHSSYRQRARLLKDQLSLGNAALQITDVKLQDAGVYRCMISYGGADYKRITVKVN	14.643921556308047	0.14184572134173296	83.212715	0.6012094	25.297392	14.833252
design_19	4	SDERSFRRALERAEEARRRREEEEERRRREAEAAARAAEAAAAAAAAAAA:AFTVTVPKDLYVVEYGSNMTIECKFPVEKQLDLAALIVYWEMEDKNIIQFVHGEEDLKVQHSSYRQRARLLKDQLSLGNAALQITDVKLQDAGVYRCMISYGGADYKRITVKVN	12.880059283149471	0.2499396544713009	87.081474	0.62998277	26.548765	16.644596
design_19	5	SDERSFERALRLAEEARAARAAAEAAAAAAAAAAAAAAAAALAALAAAAA:AFTVTVPKDLYVVEYGSNMTIECKFPVEKQLDLAALIVYWEMEDKNIIQFVHGEEDLKVQHSSYRQRARLLKDQLSLGNAALQITDVKLQDAGVYRCMISYGGADYKRITVKVN	12.769965728652728	0.21297708481231675	83.67425	0.60719794	25.944746	16.68555
design_19	6	SDAASFARALAAAAAARAAAAAAAAAAAAAAAAAAAAAAAAAAAAAAAAA:AFTVTVPKDLYVVEYGSNMTIECKFPVEKQLDLAALIVYWEMEDKNIIQFVHGEEDLKVQHSSYRQRARLLKDQLSLGNAALQITDVKLQDAGVYRCMISYGGADYKRITVKVN	16.650820502519174	0.1457253199239846	80.37619	0.59656775	25.41871	14.4751
design_19	7	SDERSFERALRLAAEARARRAAEAAAAAAAAAAAAAAAAAAAAAAAAAAA:AFTVTVPKDLYVVEYGSNMTIECKFPVEKQLDLAALIVYWEMEDKNIIQFVHGEEDLKVQHSSYRQRARLLKDQLSLGNAALQITDVKLQDAGVYRCMISYGGADYKRITVKVN	11.437864500038874	0.2878252047665965	83.805435	0.6055585	25.812922	16.88665
design_19	8	SDERAFARALAAAAAARAAAAAAAAAAAAAAAAAAAAAAAAAAAAAAAAA:AFTVTVPKDLYVVEYGSNMTIECKFPVEKQLDLAALIVYWEMEDKNIIQFVHGEEDLKVQHSSYRQRARLLKDQLSLGNAALQITDVKLQDAGVYRCMISYGGADYKRITVKVN	14.075646338717346	0.19661547797177648	81.58309	0.6001885	25.338612	15.845215
design_19	9	SDERSFERALAAAAAAAAARAAAAAAAAAAAAAAAAAAAAAAAAAAAAAA:AFTVTVPKDLYVVEYGSNMTIECKFPVEKQLDLAALIVYWEMEDKNIIQFVHGEEDLKVQHSSYRQRARLLKDQLSLGNAALQITDVKLQDAGVYRCMISYGGADYKRITVKVN	9.365969805690044	0.3803315875505293	79.70787	0.60224324	25.166405	16.083673
design_19	10	SDERSFARALAAAAAARAARAAAEAAAAAAAEEERRREEEEREEEEEEER:AFTVTVPKDLYVVEYGSNMTIECKFPVEKQLDLAALIVYWEMEDKNIIQFVHGEEDLKVQHSSYRQRARLLKDQLSLGNAALQITDVKLQDAGVYRCMISYGGADYKRITVKVN	18.59934229495708	0.15174669115483358	84.84903	0.6326443	25.985739	16.208023
design_19	11	SDAASFARAQAAAAAARAAAAAAAAAAAAAAAAAAAAAAAAAAAAAAAAA:AFTVTVPKDLYVVEYGSNMTIECKFPVEKQLDLAALIVYWEMEDKNIIQFVHGEEDLKVQHSSYRQRARLLKDQLSLGNAALQITDVKLQDAGVYRCMISYGGADYKRITVKVN	16.565180776481274	0.11722551210619055	82.00327	0.59840405	25.314615	14.932455
design_19	12	SDERSFERALARAAEAAAARAAAAAAAAAAAAAAAAAAAAAAAAAAAAAA:AFTVTVPKDLYVVEYGSNMTIECKFPVEKQLDLAALIVYWEMEDKNIIQFVHGEEDLKVQHSSYRQRARLLKDQLSLGNAALQITDVKLQDAGVYRCMISYGGADYKRITVKVN	10.562388547120868	0.3249290101999085	81.44079	0.6036866	25.298935	16.13576
design_19	13	SDERSFQRALERAAAARAERAAAAAAAAAAAAAAAAAAAAAAAAAAAAAA:AFTVTVPKDLYVVEYGSNMTIECKFPVEKQLDLAALIVYWEMEDKNIIQFVHGEEDLKVQHSSYRQRARLLKDQLSLGNAALQITDVKLQDAGVYRCMISYGGADYKRITVKVN	14.154103904982792	0.17850569534497054	83.32989	0.6046412	25.290274	14.823099
design_19	14	SDERSFERALARAAAAAAARAAAAAAAAAAAAAAAAAAAAAAAALAAAAA:AFTVTVPKDLYVVEYGSNMTIECKFPVEKQLDLAALIVYWEMEDKNIIQFVHGEEDLKVQHSSYRQRARLLKDQLSLGNAALQITDVKLQDAGVYRCMISYGGADYKRITVKVN	8.399026617621935	0.40910670961951145	80.07854	0.6028038	25.244705	16.4638
design_19	15	SDERSFARALAAAAEARAAAAAAAAAAAAAAAAAAAAAAAAAAAAAAAAA:AFTVTVPKDLYVVEYGSNMTIECKFPVEKQLDLAALIVYWEMEDKNIIQFVHGEEDLKVQHSSYRQRARLLKDQLSLGNAALQITDVKLQDAGVYRCMISYGGADYKRITVKVN	13.551140840986676	0.20878325729631042	81.09202	0.6025934	25.32024	15.664169
design_19	16	SDERSFARAQALAAAARAAAAAAEAAAAAAAAAAAAAAAAAAAAAAAAAA:AFTVTVPKDLYVVEYGSNMTIECKFPVEKQLDLAALIVYWEMEDKNIIQFVHGEEDLKVQHSSYRQRARLLKDQLSLGNAALQITDVKLQDAGVYRCMISYGGADYKRITVKVN	13.374126199055029	0.1794229548627256	82.756714	0.60322547	25.513771	16.048306
design_19	17	SDERSFERALRLAAEARAARAAAAAAAAAAAAAAAAAAAAAAAEAAAAAA:AFTVTVPKDLYVVEYGSNMTIECKFPVEKQLDLAALIVYWEMEDKNIIQFVHGEEDLKVQHSSYRQRARLLKDQLSLGNAALQITDVKLQDAGVYRCMISYGGADYKRITVKVN	10.222585083862096	0.32783504529058216	84.2498	0.60470223	25.740139	14.935779
design_19	18	SDARAFERALAAAAAARAAAAAAAAAAAAAAAAAAAAAAAAAAAAAAAAA:AFTVTVPKDLYVVEYGSNMTIECKFPVEKQLDLAALIVYWEMEDKNIIQFVHGEEDLKVQHSSYRQRARLLKDQLSLGNAALQITDVKLQDAGVYRCMISYGGADYKRITVKVN	15.865082031464885	0.11758682754690268	82.42851	0.5996484	25.235312	14.76143
design_19	19	SDERAFARALAAAAAAAAARAAAAAAAAAAAAAAAAAAAAAAAAAAAAAA:AFTVTVPKDLYVVEYGSNMTIECKFPVEKQLDLAALIVYWEMEDKNIIQFVHGEEDLKVQHSSYRQRARLLKDQLSLGNAALQITDVKLQDAGVYRCMISYGGADYKRITVKVN	10.517181812866884	0.3198757771192898	81.6865	0.6026554	25.178059	16.162277
design_19	20	ADEAAFARALAAAAAARAAAAAAAAAAAAAAAAAAAAAAAAAAAALAAAA:AFTVTVPKDLYVVEYGSNMTIECKFPVEKQLDLAALIVYWEMEDKNIIQFVHGEEDLKVQHSSYRQRARLLKDQLSLGNAALQITDVKLQDAGVYRCMISYGGADYKRITVKVN	16.305076927214593	0.17080750581981316	81.94402	0.598431	25.433523	14.650336
design_19	21	SDERSFERALKLAAEAAARRAAEAAAAAAAAAAAAAAAAAAAAAAAAALA:AFTVTVPKDLYVVEYGSNMTIECKFPVEKQLDLAALIVYWEMEDKNIIQFVHGEEDLKVQHSSYRQRARLLKDQLSLGNAALQITDVKLQDAGVYRCMISYGGADYKRITVKVN	14.425604382283247	0.16814804572107536	80.9011	0.607311	25.553936	15.053062
design_19	22	SDERSFARAMAAAEAARAERAAAAAAAAAAAAAAAAAAAAAAAAAAAAAA:AFTVTVPKDLYVVEYGSNMTIECKFPVEKQLDLAALIVYWEMEDKNIIQFVHGEEDLKVQHSSYRQRARLLKDQLSLGNAALQITDVKLQDAGVYRCMISYGGADYKRITVKVN	15.200841348240257	0.14963256496755006	82.03244	0.6025051	25.383688	14.4792
design_19	23	ADEAAFARALARAAEAAAARAAAAAAAAAAAAAAAAAAAAAAAAAAAAAA:AFTVTVPKDLYVVEYGSNMTIECKFPVEKQLDLAALIVYWEMEDKNIIQFVHGEEDLKVQHSSYRQRARLLKDQLSLGNAALQITDVKLQDAGVYRCMISYGGADYKRITVKVN	12.66919738668987	0.2354409004482786	83.86124	0.6019308	25.437803	16.188278
design_19	24	SDEAAFARALAAAAAARARRAAEAAAAAAAAAAAAAAAAAAAAAAAAAAA:AFTVTVPKDLYVVEYGSNMTIECKFPVEKQLDLAALIVYWEMEDKNIIQFVHGEEDLKVQHSSYRQRARLLKDQLSLGNAALQITDVKLQDAGVYRCMISYGGADYKRITVKVN	16.83835160404128	0.1429897444317231	84.863785	0.60605377	25.365477	15.544937
design_19	25	SDERSFERALARAEEARARRAAAEAAAAAAAAAAAAAAAAAAAAAAAAAA:AFTVTVPKDLYVVEYGSNMTIECKFPVEKQLDLAALIVYWEMEDKNIIQFVHGEEDLKVQHSSYRQRARLLKDQLSLGNAALQITDVKLQDAGVYRCMISYGGADYKRITVKVN	15.8936504464895	0.12291639634159991	83.81372	0.607931	25.445087	14.6909485
design_19	26	SDERSFERAMAAAAAARAARAAAEAAAAAAAAAAAAAAAAAAAAAAAAAA:AFTVTVPKDLYVVEYGSNMTIECKFPVEKQLDLAALIVYWEMEDKNIIQFVHGEEDLKVQHSSYRQRARLLKDQLSLGNAALQITDVKLQDAGVYRCMISYGGADYKRITVKVN	12.825550863664002	0.23039086243858506	81.54983	0.6060033	25.500322	17.190235
design_19	27	SDARSFARALAAAAAARAAAAAAAAAAAAAAAAAAAAAAAAAAAAAAAAA:AFTVTVPKDLYVVEYGSNMTIECKFPVEKQLDLAALIVYWEMEDKNIIQFVHGEEDLKVQHSSYRQRARLLKDQLSLGNAALQITDVKLQDAGVYRCMISYGGADYKRITVKVN	15.212147920499891	0.16237774056537485	78.65494	0.5978862	25.393015	15.338149
design_19	28	SDEASFARALARAAAARARRAAEAAAAAAAAAAAAAAAAAAAAAAAAAAA:AFTVTVPKDLYVVEYGSNMTIECKFPVEKQLDLAALIVYWEMEDKNIIQFVHGEEDLKVQHSSYRQRARLLKDQLSLGNAALQITDVKLQDAGVYRCMISYGGADYKRITVKVN	15.852579873391413	0.14424701462909276	83.95757	0.6030375	25.570997	14.957326
design_19	29	SDERSYQRALAAAAAARAARAAAEAAAAEEARRREEEERRRREEEERRRR:AFTVTVPKDLYVVEYGSNMTIECKFPVEKQLDLAALIVYWEMEDKNIIQFVHGEEDLKVQHSSYRQRARLLKDQLSLGNAALQITDVKLQDAGVYRCMISYGGADYKRITVKVN	18.411625502908212	0.1355027985762964	88.16794	0.6374531	26.138395	16.705528
design_19	30	ADERSFARALALAAAARAARAAAAAAAAAAAAAAAAAAAAAAAAAAAAAA:AFTVTVPKDLYVVEYGSNMTIECKFPVEKQLDLAALIVYWEMEDKNIIQFVHGEEDLKVQHSSYRQRARLLKDQLSLGNAALQITDVKLQDAGVYRCMISYGGADYKRITVKVN	6.018634462139425	0.5438016648638204	80.305016	0.599857	25.506123	16.976807
design_19	31	SDERSFERALAAAAEARAKRAAEEAAAAAAAAAAAAAAAAAAAAAAAAAA:AFTVTVPKDLYVVEYGSNMTIECKFPVEKQLDLAALIVYWEMEDKNIIQFVHGEEDLKVQHSSYRQRARLLKDQLSLGNAALQITDVKLQDAGVYRCMISYGGADYKRITVKVN	15.662765133000537	0.1477173239184332	80.8133	0.60821235	25.509375	14.728008
design_2	0	DLEAKAKAALAKATELAKLAAATEKSAEYAAKAAEALREAARYASKLEAS:AFTVTVPKDLYVVEYGSNMTIECKFPVEKQLDLAALIVYWEMEDKNIIQFVHGEEDLKVQHSSYRQRARLLKDQLSLGNAALQITDVKLQDAGVYRCMISYGGADYKRITVKVN	14.48595757934443	0.20429199834384362	81.349045	0.63011765	26.963316	16.42014
design_2	1	SLEEKAKEYLAEATRYAKLAAATEKKEEYAAKAHEALQKAAQYASLLEKS:AFTVTVPKDLYVVEYGSNMTIECKFPVEKQLDLAALIVYWEMEDKNIIQFVHGEEDLKVQHSSYRQRARLLKDQLSLGNAALQITDVKLQDAGVYRCMISYGGADYKRITVKVN	14.604047288584503	0.20189437559956597	90.1796	0.63128495	27.573526	19.897625
design_2	2	SLEEEAKEKLKKATELAKKAAATADKEEYAAKAAEALREAARLERQLEES:AFTVTVPKDLYVVEYGSNMTIECKFPVEKQLDLAALIVYWEMEDKNIIQFVHGEEDLKVQHSSYRQRARLLKDQLSLGNAALQITDVKLQDAGVYRCMISYGGADYKRITVKVN	12.42008938473675	0.2164655194715894	71.51704	0.632468	26.741985	18.81617
design_2	3	SLKEEAERKLAEATRLAKLAAATEKAAEYAAKAHEELKEAAKYMEKLEKS:AFTVTVPKDLYVVEYGSNMTIECKFPVEKQLDLAALIVYWEMEDKNIIQFVHGEEDLKVQHSSYRQRARLLKDQLSLGNAALQITDVKLQDAGVYRCMISYGGADYKRITVKVN	16.174455518824487	0.1626610983785874	71.713234	0.6316039	27.224285	18.012424
design_2	4	DLEKKAQEELAKATEYAKLAAETEDSEEWAEKAAEELKKAAQYMSELEKS:AFTVTVPKDLYVVEYGSNMTIECKFPVEKQLDLAALIVYWEMEDKNIIQFVHGEEDLKVQHSSYRQRARLLKDQLSLGNAALQITDVKLQDAGVYRCMISYGGADYKRITVKVN	13.183450798729737	0.20633274698419798	89.95119	0.6334979	26.719986	16.827194
design_2	5	SLAEAAAQKLAEATRLAKLAAATADAEAYAAKAAEALQEAARYAAKLEAS:AFTVTVPKDLYVVEYGSNMTIECKFPVEKQLDLAALIVYWEMEDKNIIQFVHGEEDLKVQHSSYRQRARLLKDQLSLGNAALQITDVKLQDAGVYRCMISYGGADYKRITVKVN	15.523601989559193	0.1625435177120198	83.01469	0.62975276	26.639046	15.974552
design_2	6	SLEEEAKKELAKATELAKLAAETEKAEEYAEKAHEALRKAARYMAELEKS:AFTVTVPKDLYVVEYGSNMTIECKFPVEKQLDLAALIVYWEMEDKNIIQFVHGEEDLKVQHSSYRQRARLLKDQLSLGNAALQITDVKLQDAGVYRCMISYGGADYKRITVKVN	13.054874004851657	0.19703188803298557	88.66771	0.6318546	26.536451	16.62901
design_2	7	SLKEKEKEYLKKATEYAKLAAETAKAAEYAAKAAEALKKAAELASKLEKS:AFTVTVPKDLYVVEYGSNMTIECKFPVEKQLDLAALIVYWEMEDKNIIQFVHGEEDLKVQHSSYRQRARLLKDQLSLGNAALQITDVKLQDAGVYRCMISYGGADYKRITVKVN	17.83698094350856	0.13980779838151614	70.67687	0.63738465	26.856882	18.193176
design_2	8	SLEEEAKEYLAKATEYAKLAAETAKSAEYAAKAHEALRKAAKAEAELEKS:AFTVTVPKDLYVVEYGSNMTIECKFPVEKQLDLAALIVYWEMEDKNIIQFVHGEEDLKVQHSSYRQRARLLKDQLSLGNAALQITDVKLQDAGVYRCMISYGGADYKRITVKVN	12.663327141867994	0.22083627777054138	78.68277	0.63314456	26.31229	18.569767
design_2	9	SLEEEAKRYLEEATRLAKLAAATADAEAHAAAAHEALRKAARLMAELEKA:AFTVTVPKDLYVVEYGSNMTIECKFPVEKQLDLAALIVYWEMEDKNIIQFVHGEEDLKVQHSSYRQRARLLKDQLSLGNAALQITDVKLQDAGVYRCMISYGGADYKRITVKVN	13.494142296457053	0.20816820834219654	79.44088	0.6311575	26.846216	19.301243
design_2	10	SLEQQMQQQLQQATQLAKLAAATEKSEEYAAQAHQALQQAAQYASQLEKA:AFTVTVPKDLYVVEYGSNMTIECKFPVEKQLDLAALIVYWEMEDKNIIQFVHGEEDLKVQHSSYRQRARLLKDQLSLGNAALQITDVKLQDAGVYRCMISYGGADYKRITVKVN	13.619965167302052	0.20875620072114148	84.5333	0.63536835	27.073639	18.721348
design_2	11	SLEEKAKEALAKATELAKKAAATADKEEYAAKAHEALREAARYASELEKS:AFTVTVPKDLYVVEYGSNMTIECKFPVEKQLDLAALIVYWEMEDKNIIQFVHGEEDLKVQHSSYRQRARLLKDQLSLGNAALQITDVKLQDAGVYRCMISYGGADYKRITVKVN	12.719740561007292	0.22296732742316822	81.74246	0.6335424	26.549616	18.497812
design_2	12	SLEKKMQEKLAAATELAKLAAATEKAEEYAEKAAEELREAARYARKLEES:AFTVTVPKDLYVVEYGSNMTIECKFPVEKQLDLAALIVYWEMEDKNIIQFVHGEEDLKVQHSSYRQRARLLKDQLSLGNAALQITDVKLQDAGVYRCMISYGGADYKRITVKVN	13.033721680967837	0.19917306826561534	88.07497	0.6289234	27.046951	16.947899
design_2	13	SLEAEEQRWLAEATALAARAAATADKEAWAAAAHEALRQAARLARKLEES:AFTVTVPKDLYVVEYGSNMTIECKFPVEKQLDLAALIVYWEMEDKNIIQFVHGEEDLKVQHSSYRQRARLLKDQLSLGNAALQITDVKLQDAGVYRCMISYGGADYKRITVKVN	11.902129993300633	0.2443526869354193	72.589714	0.6249752	27.234806	19.513054
design_2	14	SLAAEEQAWLAKATELAKKAAATANKEEYAAKAHEALQKAAQAARQLEAS:AFTVTVPKDLYVVEYGSNMTIECKFPVEKQLDLAALIVYWEMEDKNIIQFVHGEEDLKVQHSSYRQRARLLKDQLSLGNAALQITDVKLQDAGVYRCMISYGGADYKRITVKVN	6.15589647159636	0.6986551374253898	64.17603	0.6672903	22.240986	7.9121075
design_2	15	SLAEKEKEKLAEATRLAKLAAATSKSAEYAAKAHEALREAARYASLLEKS:AFTVTVPKDLYVVEYGSNMTIECKFPVEKQLDLAALIVYWEMEDKNIIQFVHGEEDLKVQHSSYRQRARLLKDQLSLGNAALQITDVKLQDAGVYRCMISYGGADYKRITVKVN	15.863471396889565	0.16786472498651422	72.71041	0.6259823	27.404905	19.116373
design_2	16	SLAEKEKEKLAKATELAKLAAETEDSEEYAAKAHEALKEAARYAAKLEAS:AFTVTVPKDLYVVEYGSNMTIECKFPVEKQLDLAALIVYWEMEDKNIIQFVHGEEDLKVQHSSYRQRARLLKDQLSLGNAALQITDVKLQDAGVYRCMISYGGADYKRITVKVN	14.624975472645755	0.20323948332325775	73.94249	0.6301899	27.539465	19.2277
design_2	17	SLEEEAKRKLEEATRYARLAAETAEAEEYAAKAAEALREAARLMAELEKS:AFTVTVPKDLYVVEYGSNMTIECKFPVEKQLDLAALIVYWEMEDKNIIQFVHGEEDLKVQHSSYRQRARLLKDQLSLGNAALQITDVKLQDAGVYRCMISYGGADYKRITVKVN	12.706708816154164	0.2171855221604381	89.53865	0.6295793	26.835215	17.953627
design_2	18	SLKKEAEEYLKKATEYAKLAAETKESEKYAEKAHEYLKKAAKYMSELEKS:AFTVTVPKDLYVVEYGSNMTIECKFPVEKQLDLAALIVYWEMEDKNIIQFVHGEEDLKVQHSSYRQRARLLKDQLSLGNAALQITDVKLQDAGVYRCMISYGGADYKRITVKVN	12.600468300655425	0.20992097026372447	89.55337	0.6373203	26.576546	17.957184
design_2	19	SLAAAEAAKLAEATRYAALAAATEKAEEYAAKAHAALQEAARYAAELEKS:AFTVTVPKDLYVVEYGSNMTIECKFPVEKQLDLAALIVYWEMEDKNIIQFVHGEEDLKVQHSSYRQRARLLKDQLSLGNAALQITDVKLQDAGVYRCMISYGGADYKRITVKVN	16.693352714849297	0.196834282757823	87.10466	0.6287204	27.253056	18.825102
design_2	20	SLEEKMKEYLKKATEYAALAAATEKKEEYAAKAHEYLKKAAQYAEKLEKE:AFTVTVPKDLYVVEYGSNMTIECKFPVEKQLDLAALIVYWEMEDKNIIQFVHGEEDLKVQHSSYRQRARLLKDQLSLGNAALQITDVKLQDAGVYRCMISYGGADYKRITVKVN	12.326731380014047	0.21700162507005902	90.64363	0.6336962	26.601824	17.898113
design_2	21	SLKKEMEKQLAEATKLAKLAAATEKKEEYAAKAHEALQKAAKLASELEKS:AFTVTVPKDLYVVEYGSNMTIECKFPVEKQLDLAALIVYWEMEDKNIIQFVHGEEDLKVQHSSYRQRARLLKDQLSLGNAALQITDVKLQDAGVYRCMISYGGADYKRITVKVN	13.929124724487414	0.20020224277465118	87.49715	0.6353839	27.033548	19.418179
design_2	22	SLKKQEEEYLKKATEYAKLAAETEKKEEYAAKAHEALRKAARLAEQLEKS:AFTVTVPKDLYVVEYGSNMTIECKFPVEKQLDLAALIVYWEMEDKNIIQFVHGEEDLKVQHSSYRQRARLLKDQLSLGNAALQITDVKLQDAGVYRCMISYGGADYKRITVKVN	12.490321496376245	0.22329081935395872	90.835526	0.63032365	26.643135	18.07447
design_2	23	DLEAQEKAKLAEATKLAKLAAATAKAAEYAAKAAEALKEAARLASKLEAA:AFTVTVPKDLYVVEYGSNMTIECKFPVEKQLDLAALIVYWEMEDKNIIQFVHGEEDLKVQHSSYRQRARLLKDQLSLGNAALQITDVKLQDAGVYRCMISYGGADYKRITVKVN	18.614270330155797	0.14774049675585943	81.68841	0.6307483	26.742346	17.743023
design_2	24	SLEEKAKKYLEEATKLAKLAAATAEKEEYAAKAHEALKKAAKYMSELEKS:AFTVTVPKDLYVVEYGSNMTIECKFPVEKQLDLAALIVYWEMEDKNIIQFVHGEEDLKVQHSSYRQRARLLKDQLSLGNAALQITDVKLQDAGVYRCMISYGGADYKRITVKVN	13.55197286208393	0.20643290860220817	88.58912	0.63516986	26.805492	18.634312
design_2	25	DLAAKAAAALAKATELAKLAAATEKKEEYAAKAHEALREAARYAAALEAA:AFTVTVPKDLYVVEYGSNMTIECKFPVEKQLDLAALIVYWEMEDKNIIQFVHGEEDLKVQHSSYRQRARLLKDQLSLGNAALQITDVKLQDAGVYRCMISYGGADYKRITVKVN	14.001087700751398	0.17042653043225725	87.821465	0.62682337	26.82927	18.351751
design_2	26	DLKKKEQEYLKKATELAKLAAATAKSEEYAAKAHEALQKAAQYAAKLEKS:AFTVTVPKDLYVVEYGSNMTIECKFPVEKQLDLAALIVYWEMEDKNIIQFVHGEEDLKVQHSSYRQRARLLKDQLSLGNAALQITDVKLQDAGVYRCMISYGGADYKRITVKVN	16.349307950872348	0.16427413941743754	66.91069	0.6380231	27.116507	19.3703
design_2	27	SLKEKEKEELAKMTEYAKLAAATADKEEYAAKAHEEARKAARYAEKLEKE:AFTVTVPKDLYVVEYGSNMTIECKFPVEKQLDLAALIVYWEMEDKNIIQFVHGEEDLKVQHSSYRQRARLLKDQLSLGNAALQITDVKLQDAGVYRCMISYGGADYKRITVKVN	13.336275858634759	0.23977144070157486	69.15228	0.6323025	27.374006	20.31614
design_2	28	SLEEKAKEKLAEATKYAKLAAATADSEEWAAKAHEELKEAAKYASKLEKS:AFTVTVPKDLYVVEYGSNMTIECKFPVEKQLDLAALIVYWEMEDKNIIQFVHGEEDLKVQHSSYRQRARLLKDQLSLGNAALQITDVKLQDAGVYRCMISYGGADYKRITVKVN	15.469103677138627	0.1989232379827715	84.752235	0.6312518	27.460108	19.428123
design_2	29	ELEEKAKEELAKATELAKLAAETEKSEEYAAKAHEALKKAAQYMAELEKS:AFTVTVPKDLYVVEYGSNMTIECKFPVEKQLDLAALIVYWEMEDKNIIQFVHGEEDLKVQHSSYRQRARLLKDQLSLGNAALQITDVKLQDAGVYRCMISYGGADYKRITVKVN	12.653534414322204	0.20797834436779863	87.692795	0.63259524	26.722893	18.437374
design_2	30	SLKEKEKEELAEATRYAALAAATADSEEWAAKAHEKLKEAAKYASELEKS:AFTVTVPKDLYVVEYGSNMTIECKFPVEKQLDLAALIVYWEMEDKNIIQFVHGEEDLKVQHSSYRQRARLLKDQLSLGNAALQITDVKLQDAGVYRCMISYGGADYKRITVKVN	12.617055522948785	0.27948361874215194	65.63005	0.6330986	26.815975	18.961725
design_2	31	SLKEEAERYLAEATRLAKLAAATPEKEKYAALAHEALRKAAQAMAALEKS:AFTVTVPKDLYVVEYGSNMTIECKFPVEKQLDLAALIVYWEMEDKNIIQFVHGEEDLKVQHSSYRQRARLLKDQLSLGNAALQITDVKLQDAGVYRCMISYGGADYKRITVKVN	13.271264127282524	0.21377848932461704	89.50076	0.6274367	27.402065	20.292862
design_20	0	MVEKTKEAIKETAAAAAAAAAARGAETDPARAAAEAATVAAGLALAMSLL:AFTVTVPKDLYVVEYGSNMTIECKFPVEKQLDLAALIVYWEMEDKNIIQFVHGEEDLKVQHSSYRQRARLLKDQLSLGNAALQITDVKLQDAGVYRCMISYGGADYKRITVKVN	13.369638669055089	0.16495649274184543	68.07409	0.6273083	27.160227	20.131136
design_20	1	MVEKTKEEIDATEAEAAARLAALGAETDPAAAAARAATVAAGLALAKSLL:AFTVTVPKDLYVVEYGSNMTIECKFPVEKQLDLAALIVYWEMEDKNIIQFVHGEEDLKVQHSSYRQRARLLKDQLSLGNAALQITDVKLQDAGVYRCMISYGGADYKRITVKVN	13.667018868726979	0.1651998473688815	61.918545	0.6239835	26.99717	19.771257
design_20	2	LVEETKEKMAETKAEAAARLAARGAAEDPAAAAAAAATVAAGLDKAMELL:AFTVTVPKDLYVVEYGSNMTIECKFPVEKQLDLAALIVYWEMEDKNIIQFVHGEEDLKVQHSSYRQRARLLKDQLSLGNAALQITDVKLQDAGVYRCMISYGGADYKRITVKVN	12.847218609169689	0.1859537070216983	66.95171	0.6195632	27.109402	19.628506
design_20	3	LVAETKANIAATKAEAAARQAALGAATDPAKAAANAATVAAGLAAAEALL:AFTVTVPKDLYVVEYGSNMTIECKFPVEKQLDLAALIVYWEMEDKNIIQFVHGEEDLKVQHSSYRQRARLLKDQLSLGNAALQITDVKLQDAGVYRCMISYGGADYKRITVKVN	16.92530411001279	0.17676856961927837	68.71712	0.62569666	26.580471	17.432962
design_20	4	LVEKTKEAIDATEKEAAAKLAAEGAATDPAAAAARAATVAAGLAAAKALL:AFTVTVPKDLYVVEYGSNMTIECKFPVEKQLDLAALIVYWEMEDKNIIQFVHGEEDLKVQHSSYRQRARLLKDQLSLGNAALQITDVKLQDAGVYRCMISYGGADYKRITVKVN	12.87182235380674	0.17465987724250784	70.861015	0.62507474	27.178337	18.379398
design_20	5	MVAETKAAMAATEAAAKARLAALGAATDPARAAAHAATVAAGLAAAKALL:AFTVTVPKDLYVVEYGSNMTIECKFPVEKQLDLAALIVYWEMEDKNIIQFVHGEEDLKVQHSSYRQRARLLKDQLSLGNAALQITDVKLQDAGVYRCMISYGGADYKRITVKVN	14.408673100437031	0.16183623160471913	65.302185	0.615839	27.066322	19.6139
design_20	6	MVEETKAKIAETKEEAAAAQAARGAATDPAAAAAAAATVAAGLDKAMELL:AFTVTVPKDLYVVEYGSNMTIECKFPVEKQLDLAALIVYWEMEDKNIIQFVHGEEDLKVQHSSYRQRARLLKDQLSLGNAALQITDVKLQDAGVYRCMISYGGADYKRITVKVN	12.874304631010883	0.18304737594261328	59.82249	0.6278702	26.869617	18.38687
design_20	7	MKEKTKKEIEETKKEAEAKLAALGAATDPAAAAARAATVAAGLKKAMELL:AFTVTVPKDLYVVEYGSNMTIECKFPVEKQLDLAALIVYWEMEDKNIIQFVHGEEDLKVQHSSYRQRARLLKDQLSLGNAALQITDVKLQDAGVYRCMISYGGADYKRITVKVN	13.288220216337521	0.17034534186421832	64.81637	0.6332927	26.823067	18.861813
design_20	8	MVEKTKAEIDETAARAAEIAAAEGAATDPAAAAARAAEIRAGLALAKELL:AFTVTVPKDLYVVEYGSNMTIECKFPVEKQLDLAALIVYWEMEDKNIIQFVHGEEDLKVQHSSYRQRARLLKDQLSLGNAALQITDVKLQDAGVYRCMISYGGADYKRITVKVN	12.549562446749666	0.19218911147695794	68.1085	0.6269058	26.872932	18.815496
design_20	9	MVEETKKRIEETAEEAAARLAERGAAEDPAAAAAAAAEVRAGLALAKELL:AFTVTVPKDLYVVEYGSNMTIECKFPVEKQLDLAALIVYWEMEDKNIIQFVHGEEDLKVQHSSYRQRARLLKDQLSLGNAALQITDVKLQDAGVYRCMISYGGADYKRITVKVN	11.49371189971507	0.21299519040851012	72.679	0.6250311	26.979582	19.595741
design_20	10	MVEKTKEKIEETEKEAAAKLAAEGAATDPAKAAARAKTVADGLKKAKELL:AFTVTVPKDLYVVEYGSNMTIECKFPVEKQLDLAALIVYWEMEDKNIIQFVHGEEDLKVQHSSYRQRARLLKDQLSLGNAALQITDVKLQDAGVYRCMISYGGADYKRITVKVN	12.88361854141626	0.18178600139054465	71.52434	0.6316834	27.205627	20.199306
design_20	11	MVEETKEKIDETAEEAKAKLAALGAETDPAKAAARAETVKAGLEKAKELL:AFTVTVPKDLYVVEYGSNMTIECKFPVEKQLDLAALIVYWEMEDKNIIQFVHGEEDLKVQHSSYRQRARLLKDQLSLGNAALQITDVKLQDAGVYRCMISYGGADYKRITVKVN	12.294365960379366	0.1989779163741135	61.56664	0.6336829	26.92586	19.758823
design_20	12	MVEETKAKIAETEEEAKAKQAALGAATDPAKAAAHAATIAAGLEKAKELL:AFTVTVPKDLYVVEYGSNMTIECKFPVEKQLDLAALIVYWEMEDKNIIQFVHGEEDLKVQHSSYRQRARLLKDQLSLGNAALQITDVKLQDAGVYRCMISYGGADYKRITVKVN	12.539089286666325	0.19219657187862085	62.152596	0.6320081	26.7841	19.199572
design_20	13	MVEKTKAEIDATEAAAKAKLAALGAATDPAKAAARAATVAAGLAAAKALL:AFTVTVPKDLYVVEYGSNMTIECKFPVEKQLDLAALIVYWEMEDKNIIQFVHGEEDLKVQHSSYRQRARLLKDQLSLGNAALQITDVKLQDAGVYRCMISYGGADYKRITVKVN	13.854352844224747	0.1722121121701867	62.94118	0.6252498	27.029446	19.143526
design_20	14	MVEKTKERMDETAAAARARLAALGAEEDPARAAARAAEVEAGLELAKELL:AFTVTVPKDLYVVEYGSNMTIECKFPVEKQLDLAALIVYWEMEDKNIIQFVHGEEDLKVQHSSYRQRARLLKDQLSLGNAALQITDVKLQDAGVYRCMISYGGADYKRITVKVN	12.057973851237065	0.1908493504692612	69.01111	0.6231698	26.914913	19.605959
design_20	15	MVEETKKNIDATAKEAAAKQAALGAETDPAKAAANAATVAAGLKLAKELL:AFTVTVPKDLYVVEYGSNMTIECKFPVEKQLDLAALIVYWEMEDKNIIQFVHGEEDLKVQHSSYRQRARLLKDQLSLGNAALQITDVKLQDAGVYRCMISYGGADYKRITVKVN	12.304655916591285	0.1862862318839552	67.906364	0.63349855	26.573875	18.353657
design_20	16	MVAKTKAEIAATAAAAAAALAARGAAEDPAAAAAAAATVAAGLAAAQALL:AFTVTVPKDLYVVEYGSNMTIECKFPVEKQLDLAALIVYWEMEDKNIIQFVHGEEDLKVQHSSYRQRARLLKDQLSLGNAALQITDVKLQDAGVYRCMISYGGADYKRITVKVN	14.357722942951735	0.15623281574559594	61.96114	0.6007303	27.181084	19.2907
design_20	17	MVEETKKKIEETAKEAEAKLAALGAETDPAKAAAWAENVKAGLELAKSLL:AFTVTVPKDLYVVEYGSNMTIECKFPVEKQLDLAALIVYWEMEDKNIIQFVHGEEDLKVQHSSYRQRARLLKDQLSLGNAALQITDVKLQDAGVYRCMISYGGADYKRITVKVN	12.916199179727288	0.17442525813990206	68.620155	0.6295037	27.167011	20.391956
design_20	18	LVEETKEKIEETAAEARARAAALGEETDPEKAAAWAETIEKGLELAKELL:AFTVTVPKDLYVVEYGSNMTIECKFPVEKQLDLAALIVYWEMEDKNIIQFVHGEEDLKVQHSSYRQRARLLKDQLSLGNAALQITDVKLQDAGVYRCMISYGGADYKRITVKVN	12.7400240708857	0.17851742273318397	76.80614	0.62774616	27.155407	19.050323
design_20	19	LVEKTKEQIAATAAAAAAAAAARGAETDPAAAAAAAATVAAGLAKAAELL:AFTVTVPKDLYVVEYGSNMTIECKFPVEKQLDLAALIVYWEMEDKNIIQFVHGEEDLKVQHSSYRQRARLLKDQLSLGNAALQITDVKLQDAGVYRCMISYGGADYKRITVKVN	12.97409027261568	0.18187929528962307	69.491486	0.6188117	26.720375	16.592764
design_20	20	MVEETKEKIKETQAAAKARLAAEGAATDPALAAARAATVAAGLEKAMELL:AFTVTVPKDLYVVEYGSNMTIECKFPVEKQLDLAALIVYWEMEDKNIIQFVHGEEDLKVQHSSYRQRARLLKDQLSLGNAALQITDVKLQDAGVYRCMISYGGADYKRITVKVN	12.854601604589341	0.17810837763335322	67.87219	0.6259555	26.81439	19.578798
design_20	21	LKEKTKENIKATAAEAKARAAALGAETDPAAAAARAATVEKGLALAMELL:AFTVTVPKDLYVVEYGSNMTIECKFPVEKQLDLAALIVYWEMEDKNIIQFVHGEEDLKVQHSSYRQRARLLKDQLSLGNAALQITDVKLQDAGVYRCMISYGGADYKRITVKVN	12.316311202642913	0.19797807591477926	78.226326	0.6279671	26.598711	17.734163
design_20	22	MVEETKKKIDETAAEAAARQAALGAETDPARAAARAAEVAAGLAKAKELL:AFTVTVPKDLYVVEYGSNMTIECKFPVEKQLDLAALIVYWEMEDKNIIQFVHGEEDLKVQHSSYRQRARLLKDQLSLGNAALQITDVKLQDAGVYRCMISYGGADYKRITVKVN	12.348862036855678	0.19231105532959566	65.86543	0.62829876	26.932175	20.199568
design_20	23	MVEKTKKEIEKTAEEARAKAAALGAETDPAKAAAWAETVEAGLKKAMELL:AFTVTVPKDLYVVEYGSNMTIECKFPVEKQLDLAALIVYWEMEDKNIIQFVHGEEDLKVQHSSYRQRARLLKDQLSLGNAALQITDVKLQDAGVYRCMISYGGADYKRITVKVN	12.412232128900596	0.1824375215371231	76.95461	0.628935	27.222977	20.419592
design_20	24	MVEETKAAIEATAAAAAAKAAAEGAATDPAAAAARAATVAAGLKLAMELL:AFTVTVPKDLYVVEYGSNMTIECKFPVEKQLDLAALIVYWEMEDKNIIQFVHGEEDLKVQHSSYRQRARLLKDQLSLGNAALQITDVKLQDAGVYRCMISYGGADYKRITVKVN	12.655816940175793	0.1801493103714195	68.462555	0.6194358	26.688036	18.428673
design_20	25	MVEKTKAAIDATEKEAAAKLAALGAATDPAKAAARAATVAAGLAQAKALL:AFTVTVPKDLYVVEYGSNMTIECKFPVEKQLDLAALIVYWEMEDKNIIQFVHGEEDLKVQHSSYRQRARLLKDQLSLGNAALQITDVKLQDAGVYRCMISYGGADYKRITVKVN	13.120635020606308	0.17348074748886538	64.06766	0.6273215	27.036493	19.383835
design_20	26	MKEETKKRIDETAEEARARLAALGAEEDPERAAARAEEVERGLELAKELL:AFTVTVPKDLYVVEYGSNMTIECKFPVEKQLDLAALIVYWEMEDKNIIQFVHGEEDLKVQHSSYRQRARLLKDQLSLGNAALQITDVKLQDAGVYRCMISYGGADYKRITVKVN	10.923193119312677	0.22622034226749593	71.44242	0.6285341	26.901943	18.796326
design_20	27	MVAETKAQIDATEAAAKAALAAEGAATDPAAAAARAATVAAGLALAKELL:AFTVTVPKDLYVVEYGSNMTIECKFPVEKQLDLAALIVYWEMEDKNIIQFVHGEEDLKVQHSSYRQRARLLKDQLSLGNAALQITDVKLQDAGVYRCMISYGGADYKRITVKVN	12.686397768363431	0.17752715312685088	65.98624	0.62023914	26.8115	19.056858
design_20	28	MKEKTKEKIKETEAEAKAAAAARGAEEDPAAAAARAATIAAGLAAAKALL:AFTVTVPKDLYVVEYGSNMTIECKFPVEKQLDLAALIVYWEMEDKNIIQFVHGEEDLKVQHSSYRQRARLLKDQLSLGNAALQITDVKLQDAGVYRCMISYGGADYKRITVKVN	14.64031293247969	0.16572471233000194	62.51155	0.6267508	26.750612	19.685144
design_20	29	MVEETKAAIDATEAAAAAALAARGAAEDPAAAAAAAATVAAGLAKAKELL:AFTVTVPKDLYVVEYGSNMTIECKFPVEKQLDLAALIVYWEMEDKNIIQFVHGEEDLKVQHSSYRQRARLLKDQLSLGNAALQITDVKLQDAGVYRCMISYGGADYKRITVKVN	12.980442955210709	0.18415910451116035	63.21492	0.61312884	27.283415	18.14632
design_20	30	MVEKTKERIAETAKEAAARLAAEGAATDPAAAAARAATVEAGLKKAMELL:AFTVTVPKDLYVVEYGSNMTIECKFPVEKQLDLAALIVYWEMEDKNIIQFVHGEEDLKVQHSSYRQRARLLKDQLSLGNAALQITDVKLQDAGVYRCMISYGGADYKRITVKVN	12.255134995520146	0.19879321068999006	73.93856	0.62688625	26.95444	18.63576
design_20	31	MKEETKEKMAETKAEAAAKAAAAGAATDPAAAAAAAATVAAGLDKAMELL:AFTVTVPKDLYVVEYGSNMTIECKFPVEKQLDLAALIVYWEMEDKNIIQFVHGEEDLKVQHSSYRQRARLLKDQLSLGNAALQITDVKLQDAGVYRCMISYGGADYKRITVKVN	13.770334409080078	0.1680322778483178	64.606766	0.62387687	26.932554	18.711733
design_21	0	SEAERLKKESDELAAKAAELAASKEKAEEAAEAARQAAKYANQAEKLEEA:AFTVTVPKDLYVVEYGSNMTIECKFPVEKQLDLAALIVYWEMEDKNIIQFVHGEEDLKVQHSSYRQRARLLKDQLSLGNAALQITDVKLQDAGVYRCMISYGGADYKRITVKVN	14.006459991748338	0.19446031535161498	77.3471	0.6321132	27.158995	17.936596
design_21	1	SKAEELRKKADELAAKAAALAASKTKAEEAAAAMREAMKYMNEAEKLEAE:AFTVTVPKDLYVVEYGSNMTIECKFPVEKQLDLAALIVYWEMEDKNIIQFVHGEEDLKVQHSSYRQRARLLKDQLSLGNAALQITDVKLQDAGVYRCMISYGGADYKRITVKVN	2.477260364255829	0.8271885039778916	82.12609	0.6899886	18.122852	7.3989477
design_21	2	EEAEKLKKEAEEKAKKAAELAASKEKAEEAAKEAREAMKLANKAEKLEEA:AFTVTVPKDLYVVEYGSNMTIECKFPVEKQLDLAALIVYWEMEDKNIIQFVHGEEDLKVQHSSYRQRARLLKDQLSLGNAALQITDVKLQDAGVYRCMISYGGADYKRITVKVN	12.89158861872243	0.19684421324345047	83.01435	0.6331273	26.5655	17.72742
design_21	3	SKAEELRRKAEEKAALAAELAASKEKAEEAAKAAQEAARLMNQADRLEEE:AFTVTVPKDLYVVEYGSNMTIECKFPVEKQLDLAALIVYWEMEDKNIIQFVHGEEDLKVQHSSYRQRARLLKDQLSLGNAALQITDVKLQDAGVYRCMISYGGADYKRITVKVN	12.749051026248372	0.20586994685406923	84.660255	0.63146	26.877876	16.814304
design_21	4	SEAEELLKKADELAKEAAKLAASKTKAEEAAEAMRKAMEYYNKADKLLAA:AFTVTVPKDLYVVEYGSNMTIECKFPVEKQLDLAALIVYWEMEDKNIIQFVHGEEDLKVQHSSYRQRARLLKDQLSLGNAALQITDVKLQDAGVYRCMISYGGADYKRITVKVN	1.02095999182402	0.9597499842456371	85.33661	0.79833305	9.433696	2.7485273
design_21	5	AEAAELRAQSAALAAQAAALAASKTQAAAAAAAARQAARAANQAEKLEEA:AFTVTVPKDLYVVEYGSNMTIECKFPVEKQLDLAALIVYWEMEDKNIIQFVHGEEDLKVQHSSYRQRARLLKDQLSLGNAALQITDVKLQDAGVYRCMISYGGADYKRITVKVN	19.928651518043868	0.12043431563338063	66.8321	0.62424946	26.863384	14.368484
design_21	6	SKAEELKKKADELAALAAKYAASKTEAEKAAEAAREAMKYMNQADKLEEE:AFTVTVPKDLYVVEYGSNMTIECKFPVEKQLDLAALIVYWEMEDKNIIQFVHGEEDLKVQHSSYRQRARLLKDQLSLGNAALQITDVKLQDAGVYRCMISYGGADYKRITVKVN	12.463186078963986	0.2099510180018509	81.47693	0.6361309	26.4898	17.625927
design_21	7	SKAEELRKKADEYMAEAAKYAASKTKAEEAAEAARKAAQLLNEADKLEAA:AFTVTVPKDLYVVEYGSNMTIECKFPVEKQLDLAALIVYWEMEDKNIIQFVHGEEDLKVQHSSYRQRARLLKDQLSLGNAALQITDVKLQDAGVYRCMISYGGADYKRITVKVN	12.661240544106224	0.2121605079509688	87.366486	0.63409346	26.74848	18.674372
design_21	8	SEAEELEKKAKELMAKAAELAASKEKAEEAAEAMRQAMKYMNQAEKLKAA:AFTVTVPKDLYVVEYGSNMTIECKFPVEKQLDLAALIVYWEMEDKNIIQFVHGEEDLKVQHSSYRQRARLLKDQLSLGNAALQITDVKLQDAGVYRCMISYGGADYKRITVKVN	14.608991789019266	0.1742483693931165	87.03037	0.633053	27.11722	17.705248
design_21	9	SEAEELKRRSEELAARAAELAASKERAEEAAAAAREAARYANQAERLEAE:AFTVTVPKDLYVVEYGSNMTIECKFPVEKQLDLAALIVYWEMEDKNIIQFVHGEEDLKVQHSSYRQRARLLKDQLSLGNAALQITDVKLQDAGVYRCMISYGGADYKRITVKVN	14.611763662746311	0.18003245070887802	72.82939	0.6283231	27.225426	19.982777
design_21	10	SEAEELEAKADEKAKLAAELAASKEKAEEAAEAAREAMRLANKAEKLKEA:AFTVTVPKDLYVVEYGSNMTIECKFPVEKQLDLAALIVYWEMEDKNIIQFVHGEEDLKVQHSSYRQRARLLKDQLSLGNAALQITDVKLQDAGVYRCMISYGGADYKRITVKVN	14.156273992045831	0.18089784788967564	79.10979	0.6271483	27.068567	17.634802
design_21	11	SEAEQLRAEADRLAAEAAALAASKTQGEAAAAAARQAMQKMNQADKLEAA:AFTVTVPKDLYVVEYGSNMTIECKFPVEKQLDLAALIVYWEMEDKNIIQFVHGEEDLKVQHSSYRQRARLLKDQLSLGNAALQITDVKLQDAGVYRCMISYGGADYKRITVKVN	11.723934949050529	0.23307121580418563	81.17041	0.63221204	26.675125	17.014877
design_21	12	SEAEELKAKAKELAAKAAKLAASKEKGEEAAKAARQAMEYMNKAEKLEAE:AFTVTVPKDLYVVEYGSNMTIECKFPVEKQLDLAALIVYWEMEDKNIIQFVHGEEDLKVQHSSYRQRARLLKDQLSLGNAALQITDVKLQDAGVYRCMISYGGADYKRITVKVN	13.522284530453215	0.18827058907798935	84.43084	0.63406444	26.730799	18.496222
design_21	13	AEAAELEAKADELAAKAAELAASKEKAEEAAEAAREAMKYYNQADKLKAA:AFTVTVPKDLYVVEYGSNMTIECKFPVEKQLDLAALIVYWEMEDKNIIQFVHGEEDLKVQHSSYRQRARLLKDQLSLGNAALQITDVKLQDAGVYRCMISYGGADYKRITVKVN	12.030953845461097	0.22390038596253864	87.058525	0.6284809	26.994493	16.841436
design_21	14	SKAEELLKKADELAKKAAELAASKEKAEEAAKAAREAARYYNQADKLLEE:AFTVTVPKDLYVVEYGSNMTIECKFPVEKQLDLAALIVYWEMEDKNIIQFVHGEEDLKVQHSSYRQRARLLKDQLSLGNAALQITDVKLQDAGVYRCMISYGGADYKRITVKVN	12.077242083607016	0.22071012855107458	86.202896	0.63182753	26.703321	17.480228
design_21	15	SEAEELEREAKELAAKAAELAASKEKAEEAAKAAREAAKKANEAEKLKAE:AFTVTVPKDLYVVEYGSNMTIECKFPVEKQLDLAALIVYWEMEDKNIIQFVHGEEDLKVQHSSYRQRARLLKDQLSLGNAALQITDVKLQDAGVYRCMISYGGADYKRITVKVN	14.489478445407244	0.17873339058584375	78.36229	0.63432086	26.707329	17.64766
design_21	16	KEAEELLEEAKKKAEEAAKLAASKEKAEEAAKATREAMKLFNKADKLLEE:AFTVTVPKDLYVVEYGSNMTIECKFPVEKQLDLAALIVYWEMEDKNIIQFVHGEEDLKVQHSSYRQRARLLKDQLSLGNAALQITDVKLQDAGVYRCMISYGGADYKRITVKVN	6.820289988094802	0.425345701672769	83.31147	0.635309	26.247013	16.621668
design_21	17	SKAEELLKKADELAAKAAELAASKTKAEEAAEAARQAMKYYNQADKLLEE:AFTVTVPKDLYVVEYGSNMTIECKFPVEKQLDLAALIVYWEMEDKNIIQFVHGEEDLKVQHSSYRQRARLLKDQLSLGNAALQITDVKLQDAGVYRCMISYGGADYKRITVKVN	10.83791640650543	0.2559969427832472	87.43455	0.63218164	26.811398	16.88543
design_21	18	AEAEALRAQSDALAAQAAALAASKTKGEEAAAAARQAAQLANQADKLEAA:AFTVTVPKDLYVVEYGSNMTIECKFPVEKQLDLAALIVYWEMEDKNIIQFVHGEEDLKVQHSSYRQRARLLKDQLSLGNAALQITDVKLQDAGVYRCMISYGGADYKRITVKVN	15.332829935915319	0.14989813535052463	72.00212	0.63016516	27.297987	17.599638
design_21	19	SEAAQLRAEAARAAAEAARLAASKERAEEAARKAREAARLMNQAEKLEEE:AFTVTVPKDLYVVEYGSNMTIECKFPVEKQLDLAALIVYWEMEDKNIIQFVHGEEDLKVQHSSYRQRARLLKDQLSLGNAALQITDVKLQDAGVYRCMISYGGADYKRITVKVN	18.57690591630471	0.1476527876462974	68.44097	0.63169235	27.406239	19.799706
design_21	20	EEAEKLEKEAKEKMAQAAKLAASKEKAEEAAKAAQEAAKLLNKAEKLKEE:AFTVTVPKDLYVVEYGSNMTIECKFPVEKQLDLAALIVYWEMEDKNIIQFVHGEEDLKVQHSSYRQRARLLKDQLSLGNAALQITDVKLQDAGVYRCMISYGGADYKRITVKVN	13.705498632377578	0.1868856266376861	83.50596	0.6343497	26.799732	19.51657
design_21	21	AKAEELRKKADELAAEAAALAASKTQAAAAAEAARKAAQYMNEAEKLEAE:AFTVTVPKDLYVVEYGSNMTIECKFPVEKQLDLAALIVYWEMEDKNIIQFVHGEEDLKVQHSSYRQRARLLKDQLSLGNAALQITDVKLQDAGVYRCMISYGGADYKRITVKVN	15.006945878551598	0.16964494786072645	83.406715	0.6298691	26.892319	15.255981
design_21	22	SEAKKLEEEAKKLAEKAAELAASKEKAEEAAKAAREAMKKYNEAEKLKEE:AFTVTVPKDLYVVEYGSNMTIECKFPVEKQLDLAALIVYWEMEDKNIIQFVHGEEDLKVQHSSYRQRARLLKDQLSLGNAALQITDVKLQDAGVYRCMISYGGADYKRITVKVN	13.25145125175826	0.1964687500733834	77.48094	0.63709295	26.475618	19.259123
design_21	23	SEAEKLKKEADEKAKEAAKLAASKEKAEEAAKAAQEAMKLYNQADKLEAE:AFTVTVPKDLYVVEYGSNMTIECKFPVEKQLDLAALIVYWEMEDKNIIQFVHGEEDLKVQHSSYRQRARLLKDQLSLGNAALQITDVKLQDAGVYRCMISYGGADYKRITVKVN	12.04418922101849	0.22029444002871543	86.53324	0.6379721	26.149727	18.4121
design_21	24	KEAEELKKKSDELMKKAAELAASKEKAEEAAEAMREAMKYANKAEKLEEE:AFTVTVPKDLYVVEYGSNMTIECKFPVEKQLDLAALIVYWEMEDKNIIQFVHGEEDLKVQHSSYRQRARLLKDQLSLGNAALQITDVKLQDAGVYRCMISYGGADYKRITVKVN	13.707496831884155	0.18101909289921078	83.790825	0.6338614	26.644234	18.562382
design_21	25	AEAAELEAKAKELAAKAAELAASKTKAEEAAKAAREAMKYMNKADKLKAA:AFTVTVPKDLYVVEYGSNMTIECKFPVEKQLDLAALIVYWEMEDKNIIQFVHGEEDLKVQHSSYRQRARLLKDQLSLGNAALQITDVKLQDAGVYRCMISYGGADYKRITVKVN	14.074106685547386	0.1855169196670856	80.22188	0.63052183	27.043055	19.314327
design_21	26	EKAKELKEKAKKKMAEAAKLAASKEKAEEAAKATREAMKYLNEAEKLEAE:AFTVTVPKDLYVVEYGSNMTIECKFPVEKQLDLAALIVYWEMEDKNIIQFVHGEEDLKVQHSSYRQRARLLKDQLSLGNAALQITDVKLQDAGVYRCMISYGGADYKRITVKVN	13.628376402221129	0.18354069551260527	84.61272	0.6341488	26.680988	19.371569
design_21	27	SEAEKLKEEAKKKMEEAAKLAASKTKAEEAAKETREAMKLMNKAEKLEEE:AFTVTVPKDLYVVEYGSNMTIECKFPVEKQLDLAALIVYWEMEDKNIIQFVHGEEDLKVQHSSYRQRARLLKDQLSLGNAALQITDVKLQDAGVYRCMISYGGADYKRITVKVN	13.562218268746042	0.1846748515724601	86.69995	0.6354177	26.805964	19.370491
design_21	28	SEAEELKKKAEELAKKAAELAASKEKAEEAAEAAREAMRLMNEAEKLEEE:AFTVTVPKDLYVVEYGSNMTIECKFPVEKQLDLAALIVYWEMEDKNIIQFVHGEEDLKVQHSSYRQRARLLKDQLSLGNAALQITDVKLQDAGVYRCMISYGGADYKRITVKVN	13.941533739099151	0.17713396346897445	84.73141	0.6306861	26.510714	16.948063
design_21	29	SKAEELRKKADELMAKAAELAASKTKAEEAAKAMREAMKYMNQAEKLEEE:AFTVTVPKDLYVVEYGSNMTIECKFPVEKQLDLAALIVYWEMEDKNIIQFVHGEEDLKVQHSSYRQRARLLKDQLSLGNAALQITDVKLQDAGVYRCMISYGGADYKRITVKVN	12.992855319693922	0.19257843822803666	87.17324	0.6357956	26.29087	17.991798
design_21	30	SKAEELKKKADEEAKKAAELAASKEKAEEAAEKAREAMKLYNEALKLEEE:AFTVTVPKDLYVVEYGSNMTIECKFPVEKQLDLAALIVYWEMEDKNIIQFVHGEEDLKVQHSSYRQRARLLKDQLSLGNAALQITDVKLQDAGVYRCMISYGGADYKRITVKVN	12.891263261007015	0.20155834970150727	78.276886	0.6366329	26.53928	19.136448
design_21	31	SEAARLRAEADRKAAEAARLAASKERAEEAARAAREAARLMNQADKLEAA:AFTVTVPKDLYVVEYGSNMTIECKFPVEKQLDLAALIVYWEMEDKNIIQFVHGEEDLKVQHSSYRQRARLLKDQLSLGNAALQITDVKLQDAGVYRCMISYGGADYKRITVKVN	15.316176299419183	0.16663612423148724	73.66995	0.63188994	27.26308	19.552572
design_22	0	AKEETLEALDQAQANATAAAAAAAAAGDTATAAKLNAAAAAFAAAKAAAA:AFTVTVPKDLYVVEYGSNMTIECKFPVEKQLDLAALIVYWEMEDKNIIQFVHGEEDLKVQHSSYRQRARLLKDQLSLGNAALQITDVKLQDAGVYRCMISYGGADYKRITVKVN	12.26548608775185	0.21883229252027936	90.52972	0.62555057	26.638119	17.337029
design_22	1	NTAETLAALNQAAARAEAAAAAAAAAGDEATAAKLRAAAAAFRAAAAAAA:AFTVTVPKDLYVVEYGSNMTIECKFPVEKQLDLAALIVYWEMEDKNIIQFVHGEEDLKVQHSSYRQRARLLKDQLSLGNAALQITDVKLQDAGVYRCMISYGGADYKRITVKVN	13.016706276566287	0.1998683672972229	91.89388	0.6235148	26.93278	16.824722
design_22	2	ATAETLEALDRAAANAEAAAKAALAAGDVATAAKLRAAAAAFRAARAAAA:AFTVTVPKDLYVVEYGSNMTIECKFPVEKQLDLAALIVYWEMEDKNIIQFVHGEEDLKVQHSSYRQRARLLKDQLSLGNAALQITDVKLQDAGVYRCMISYGGADYKRITVKVN	15.056424620256418	0.1862882809524202	92.13229	0.6244826	27.264544	17.74601
design_22	3	ATEETLEALDQAAANAEKAAKEAEAAGDKETAAKLREAAAAFKQAREAAK:AFTVTVPKDLYVVEYGSNMTIECKFPVEKQLDLAALIVYWEMEDKNIIQFVHGEEDLKVQHSSYRQRARLLKDQLSLGNAALQITDVKLQDAGVYRCMISYGGADYKRITVKVN	11.359389458706422	0.24981129165221505	92.131935	0.6329683	27.089966	18.577456
design_22	4	ATEETLAALERAAARAAAAAAAARAAGKEEEAAKLEEAAAAFRAAAEAAK:AFTVTVPKDLYVVEYGSNMTIECKFPVEKQLDLAALIVYWEMEDKNIIQFVHGEEDLKVQHSSYRQRARLLKDQLSLGNAALQITDVKLQDAGVYRCMISYGGADYKRITVKVN	13.618010514687466	0.19651547364623978	89.36072	0.6261785	26.894485	18.099386
design_22	5	NKEATLEALKRAAANAKAAAAAALAAGDEAEAARLRAAAAAFEAAAAAAA:AFTVTVPKDLYVVEYGSNMTIECKFPVEKQLDLAALIVYWEMEDKNIIQFVHGEEDLKVQHSSYRQRARLLKDQLSLGNAALQITDVKLQDAGVYRCMISYGGADYKRITVKVN	12.699832612467864	0.20758109732093036	91.32955	0.6249349	26.731468	17.42523
design_22	6	ATAETLAALAQAEANATAAAEAEAAAGNEAAAAKLRAAAAAFAAARDAAA:AFTVTVPKDLYVVEYGSNMTIECKFPVEKQLDLAALIVYWEMEDKNIIQFVHGEEDLKVQHSSYRQRARLLKDQLSLGNAALQITDVKLQDAGVYRCMISYGGADYKRITVKVN	13.341981374275068	0.1980307554149728	92.59612	0.623484	26.83076	16.347664
design_22	7	ATEETLAALDQAEANAKAAAAAAKAAGKEAEAAKLEAAAAAFAAAKAAAA:AFTVTVPKDLYVVEYGSNMTIECKFPVEKQLDLAALIVYWEMEDKNIIQFVHGEEDLKVQHSSYRQRARLLKDQLSLGNAALQITDVKLQDAGVYRCMISYGGADYKRITVKVN	14.595908141853528	0.19822446743894015	89.12531	0.6262486	27.063562	19.939156
design_22	8	AKEETLAALNRAAANAEAAAAEALAAGDEATAAKLRAAAAAFRAAAAAAA:AFTVTVPKDLYVVEYGSNMTIECKFPVEKQLDLAALIVYWEMEDKNIIQFVHGEEDLKVQHSSYRQRARLLKDQLSLGNAALQITDVKLQDAGVYRCMISYGGADYKRITVKVN	12.75110374907174	0.20693797686548326	90.94402	0.6258131	26.82468	16.58976
design_22	9	ARAETLAALERARARAEEAAAAELAAGNEEAAARLRAAAAALAAAAEAAA:AFTVTVPKDLYVVEYGSNMTIECKFPVEKQLDLAALIVYWEMEDKNIIQFVHGEEDLKVQHSSYRQRARLLKDQLSLGNAALQITDVKLQDAGVYRCMISYGGADYKRITVKVN	13.357859327768075	0.19594233985402776	90.480995	0.62312984	27.06036	18.239944
design_22	10	ATAETLAALDRAAANARAAAEEARAAGDEATAARLEEAAAAFEAAKAAAA:AFTVTVPKDLYVVEYGSNMTIECKFPVEKQLDLAALIVYWEMEDKNIIQFVHGEEDLKVQHSSYRQRARLLKDQLSLGNAALQITDVKLQDAGVYRCMISYGGADYKRITVKVN	12.45718884303232	0.2168633957700081	92.234116	0.62672627	26.736195	16.728447
design_22	11	AKEETLAALDAAAARAKAAAEAAKAAGDEEEAAKLEAAAAAFEAARAAAA:AFTVTVPKDLYVVEYGSNMTIECKFPVEKQLDLAALIVYWEMEDKNIIQFVHGEEDLKVQHSSYRQRARLLKDQLSLGNAALQITDVKLQDAGVYRCMISYGGADYKRITVKVN	12.583788773935444	0.2134976336455666	85.342926	0.6253055	26.941803	17.717802
design_22	12	SREATLEALDRAAENAEKAAKEAEAAGDKETAAKLREAAAAFRQARDAAA:AFTVTVPKDLYVVEYGSNMTIECKFPVEKQLDLAALIVYWEMEDKNIIQFVHGEEDLKVQHSSYRQRARLLKDQLSLGNAALQITDVKLQDAGVYRCMISYGGADYKRITVKVN	12.796936457118443	0.2205328621215166	93.18814	0.63263726	27.13604	17.768024
design_22	13	AKEETLEALKRAAENAEKAAEEALAEGKEEEAKKLREAAKAFKAAAEAAA:AFTVTVPKDLYVVEYGSNMTIECKFPVEKQLDLAALIVYWEMEDKNIIQFVHGEEDLKVQHSSYRQRARLLKDQLSLGNAALQITDVKLQDAGVYRCMISYGGADYKRITVKVN	12.283706795760722	0.23083555895967198	88.90446	0.6304338	27.246874	18.616982
design_22	14	ATAETLAALDRAAARAEAAAAEAAAAGDEATAAKLRAAAAAFRAARAAAA:AFTVTVPKDLYVVEYGSNMTIECKFPVEKQLDLAALIVYWEMEDKNIIQFVHGEEDLKVQHSSYRQRARLLKDQLSLGNAALQITDVKLQDAGVYRCMISYGGADYKRITVKVN	12.83604077004502	0.20565178628644615	92.96549	0.62382984	26.907816	16.85964
design_22	15	ATEETLAALDQAAANAEAAAKAAKAAGKEEEAAKLEEAAAAFRAARDAAK:AFTVTVPKDLYVVEYGSNMTIECKFPVEKQLDLAALIVYWEMEDKNIIQFVHGEEDLKVQHSSYRQRARLLKDQLSLGNAALQITDVKLQDAGVYRCMISYGGADYKRITVKVN	13.644678566765968	0.19248305747751632	91.46179	0.6308196	27.068167	17.639397
design_22	16	SKEETLEALTRAAERAEAAAAAAEAAGDAATAAKLRAAAAAFRAAREAAA:AFTVTVPKDLYVVEYGSNMTIECKFPVEKQLDLAALIVYWEMEDKNIIQFVHGEEDLKVQHSSYRQRARLLKDQLSLGNAALQITDVKLQDAGVYRCMISYGGADYKRITVKVN	12.718497571919167	0.2129624952817777	93.65091	0.6299151	26.746994	15.285889
design_22	17	SREETLEALARAEANARAAAEAARAAGDEETAARLEAAAAAFAAAREAAA:AFTVTVPKDLYVVEYGSNMTIECKFPVEKQLDLAALIVYWEMEDKNIIQFVHGEEDLKVQHSSYRQRARLLKDQLSLGNAALQITDVKLQDAGVYRCMISYGGADYKRITVKVN	12.605771828047796	0.2162214944733746	93.46635	0.6286595	26.684137	16.082767
design_22	18	SKAETLAALQRAAARAEEAAAAARAAGKEAEAAKLEAAAAAFRQAAAAAA:AFTVTVPKDLYVVEYGSNMTIECKFPVEKQLDLAALIVYWEMEDKNIIQFVHGEEDLKVQHSSYRQRARLLKDQLSLGNAALQITDVKLQDAGVYRCMISYGGADYKRITVKVN	13.03429762012648	0.19990717838959757	91.876564	0.63093805	26.860888	16.649115
design_22	19	AKAETIAALDKAAANAEAAAAAAEAAGDAATAAKLKAAAAALKAAKEAAE:AFTVTVPKDLYVVEYGSNMTIECKFPVEKQLDLAALIVYWEMEDKNIIQFVHGEEDLKVQHSSYRQRARLLKDQLSLGNAALQITDVKLQDAGVYRCMISYGGADYKRITVKVN	13.895371733270501	0.186062789473108	91.026794	0.6268568	26.507471	15.505404
design_22	20	ATEETLAALTAAAARAEEAAAAAAAAGDAEEAAKLRAAAAAFRAAKAAAA:AFTVTVPKDLYVVEYGSNMTIECKFPVEKQLDLAALIVYWEMEDKNIIQFVHGEEDLKVQHSSYRQRARLLKDQLSLGNAALQITDVKLQDAGVYRCMISYGGADYKRITVKVN	13.232424240801034	0.19859649993736492	91.066246	0.6220556	27.103107	18.354017
design_22	21	ATAETLEALARAAERARAAAAAAAAAGDAATAARLKEAAAAFEAAAAAAK:AFTVTVPKDLYVVEYGSNMTIECKFPVEKQLDLAALIVYWEMEDKNIIQFVHGEEDLKVQHSSYRQRARLLKDQLSLGNAALQITDVKLQDAGVYRCMISYGGADYKRITVKVN	13.685701105392724	0.1879468999798168	89.99384	0.626599	26.53677	16.181335
design_22	22	NKAATIEALNRAAANAEAAAAAEAAAGNAAAAAALKEAAAALKAAAEAAK:AFTVTVPKDLYVVEYGSNMTIECKFPVEKQLDLAALIVYWEMEDKNIIQFVHGEEDLKVQHSSYRQRARLLKDQLSLGNAALQITDVKLQDAGVYRCMISYGGADYKRITVKVN	14.637646648755451	0.17153650919182808	91.834724	0.6301365	26.095482	14.2812805
design_22	23	ATAETLAALNQAAANATAAAAAEAAAGNAAAAAKLNAAAAAFKAAAAAAK:AFTVTVPKDLYVVEYGSNMTIECKFPVEKQLDLAALIVYWEMEDKNIIQFVHGEEDLKVQHSSYRQRARLLKDQLSLGNAALQITDVKLQDAGVYRCMISYGGADYKRITVKVN	17.483483539718513	0.21754292551403623	72.19207	0.6270937	26.435371	15.072189
design_22	24	NTEATLEALNRAAANAEAAAKAAAAAGDAETAAKLKAAAAAFRQAAEAAK:AFTVTVPKDLYVVEYGSNMTIECKFPVEKQLDLAALIVYWEMEDKNIIQFVHGEEDLKVQHSSYRQRARLLKDQLSLGNAALQITDVKLQDAGVYRCMISYGGADYKRITVKVN	13.81979774025719	0.18759313362284277	90.77917	0.6331011	26.634987	17.445923
design_22	25	AKEATLAALDAAAARAEAAAAEAAAAGDAAEAARLNAAAAAFRAARDAAK:AFTVTVPKDLYVVEYGSNMTIECKFPVEKQLDLAALIVYWEMEDKNIIQFVHGEEDLKVQHSSYRQRARLLKDQLSLGNAALQITDVKLQDAGVYRCMISYGGADYKRITVKVN	13.699052080414207	0.19435473455452934	91.975975	0.62541175	26.472025	16.429325
design_22	26	STEETLAALDRAAARAEEAAAAALAAGDVAEAARLRAAAAALRAAAEAAR:AFTVTVPKDLYVVEYGSNMTIECKFPVEKQLDLAALIVYWEMEDKNIIQFVHGEEDLKVQHSSYRQRARLLKDQLSLGNAALQITDVKLQDAGVYRCMISYGGADYKRITVKVN	14.439393373406437	0.18413131942687602	92.39485	0.62524116	26.865345	18.184643
design_22	27	ATEETLAALDRAAKRAREAAEAAKAAGDEATAAKLEAAAAAFEQAKEAAA:AFTVTVPKDLYVVEYGSNMTIECKFPVEKQLDLAALIVYWEMEDKNIIQFVHGEEDLKVQHSSYRQRARLLKDQLSLGNAALQITDVKLQDAGVYRCMISYGGADYKRITVKVN	11.456329783517306	0.2470570791509588	90.48679	0.627229	27.062778	18.931816
design_22	28	AKAETLASLKQAQANAEKAAAEAAAAGDEATAAKLKAAAAAFAAAAAAAA:AFTVTVPKDLYVVEYGSNMTIECKFPVEKQLDLAALIVYWEMEDKNIIQFVHGEEDLKVQHSSYRQRARLLKDQLSLGNAALQITDVKLQDAGVYRCMISYGGADYKRITVKVN	12.447910344643903	0.21586550436029908	89.7174	0.62274325	26.798777	17.912157
design_22	29	ATEETLAALERAAANAEAAAAAAKAAGDEATAARLAAAAAAFRAAAEAAK:AFTVTVPKDLYVVEYGSNMTIECKFPVEKQLDLAALIVYWEMEDKNIIQFVHGEEDLKVQHSSYRQRARLLKDQLSLGNAALQITDVKLQDAGVYRCMISYGGADYKRITVKVN	13.015090758723069	0.20483830339697717	91.576836	0.62560374	26.67393	15.728881
design_22	30	STAETLAALDAAQARADAAAAAALAAGDEEEAARLRAAAAAFAAARAAAA:AFTVTVPKDLYVVEYGSNMTIECKFPVEKQLDLAALIVYWEMEDKNIIQFVHGEEDLKVQHSSYRQRARLLKDQLSLGNAALQITDVKLQDAGVYRCMISYGGADYKRITVKVN	12.812456649259865	0.20474136543282587	87.42574	0.622585	26.843246	18.465408
design_22	31	NTAATLAALDAAAARAAAAAAKEKAAGNEAAAARLEAAAAAFRAAKAAAA:AFTVTVPKDLYVVEYGSNMTIECKFPVEKQLDLAALIVYWEMEDKNIIQFVHGEEDLKVQHSSYRQRARLLKDQLSLGNAALQITDVKLQDAGVYRCMISYGGADYKRITVKVN	14.415528245454457	0.17897955766456705	89.15311	0.6248863	26.67083	17.522463
design_23	0	SEEEERRDRERAIAALDQAEAVATALSKETGGAAQAAADEAAAGKAALLA:AFTVTVPKDLYVVEYGSNMTIECKFPVEKQLDLAALIVYWEMEDKNIIQFVHGEEDLKVQHSSYRQRARLLKDQLSLGNAALQITDVKLQDAGVYRCMISYGGADYKRITVKVN	13.556789914342723	0.18899357529123226	73.295166	0.6311245	26.823286	19.20415
design_23	1	EEEEERADRERAIAALEQAAEVARALSEATGGGAAAAAAEAEAGAAAFRA:AFTVTVPKDLYVVEYGSNMTIECKFPVEKQLDLAALIVYWEMEDKNIIQFVHGEEDLKVQHSSYRQRARLLKDQLSLGNAALQITDVKLQDAGVYRCMISYGGADYKRITVKVN	12.41005689158796	0.20367642050613105	79.26239	0.6319642	26.067738	15.942265
design_23	2	EEEEERRDRQRAIEALAQAAAVAEALSAETGGAAAAAAAEARAGRAALEA:AFTVTVPKDLYVVEYGSNMTIECKFPVEKQLDLAALIVYWEMEDKNIIQFVHGEEDLKVQHSSYRQRARLLKDQLSLGNAALQITDVKLQDAGVYRCMISYGGADYKRITVKVN	11.849641731834556	0.22423302657825184	76.21387	0.62791955	26.26087	15.650516
design_23	3	AEEEEERDRQAAIKALDQAEAVATALSEETGGAAAAAAAEAAAGRAALLA:AFTVTVPKDLYVVEYGSNMTIECKFPVEKQLDLAALIVYWEMEDKNIIQFVHGEEDLKVQHSSYRQRARLLKDQLSLGNAALQITDVKLQDAGVYRCMISYGGADYKRITVKVN	14.741410788383252	0.1768601440545765	70.27214	0.6227715	26.917334	16.94157
design_23	4	EEEEERRDRERAIRALEQAEKVAKELSEKTGGGAQAAADEAAAGKAALLA:AFTVTVPKDLYVVEYGSNMTIECKFPVEKQLDLAALIVYWEMEDKNIIQFVHGEEDLKVQHSSYRQRARLLKDQLSLGNAALQITDVKLQDAGVYRCMISYGGADYKRITVKVN	13.526200738778375	0.17405087733518018	68.854294	0.6328851	26.489357	15.185154
design_23	5	SEEEEKKDRESAIKALEQAEAVAKALSEATGGSAQAAADEAAAGKAAFLA:AFTVTVPKDLYVVEYGSNMTIECKFPVEKQLDLAALIVYWEMEDKNIIQFVHGEEDLKVQHSSYRQRARLLKDQLSLGNAALQITDVKLQDAGVYRCMISYGGADYKRITVKVN	13.691533041444698	0.20575328761733316	67.488396	0.6335327	26.811134	18.991428
design_23	6	SEEEERKDREAAIKALEQAEAVAKALSAATGGSAQAAADQAAAGKAAFLA:AFTVTVPKDLYVVEYGSNMTIECKFPVEKQLDLAALIVYWEMEDKNIIQFVHGEEDLKVQHSSYRQRARLLKDQLSLGNAALQITDVKLQDAGVYRCMISYGGADYKRITVKVN	14.028485449023746	0.18261301388866766	71.800575	0.63251555	27.212387	19.066452
design_23	7	SAEEEARDRERAIRALKQAEAVAKELSEKTGGSAKAAADEAAKGAAAFEA:AFTVTVPKDLYVVEYGSNMTIECKFPVEKQLDLAALIVYWEMEDKNIIQFVHGEEDLKVQHSSYRQRARLLKDQLSLGNAALQITDVKLQDAGVYRCMISYGGADYKRITVKVN	14.84280991435198	0.1444010445298879	69.14115	0.63360274	27.134478	18.746502
design_23	8	SEEEERRDREAAIRALEQAEAVARALSEEKGGSAQAAADEAARGKAAFLA:AFTVTVPKDLYVVEYGSNMTIECKFPVEKQLDLAALIVYWEMEDKNIIQFVHGEEDLKVQHSSYRQRARLLKDQLSLGNAALQITDVKLQDAGVYRCMISYGGADYKRITVKVN	13.331697160257788	0.22717688036957664	71.00197	0.6331518	27.090944	18.960533
design_23	9	EEEEEEADRKAAIAALKQAAEVAKKLSEEKGGSAQKARDEAEKGRAAFEA:AFTVTVPKDLYVVEYGSNMTIECKFPVEKQLDLAALIVYWEMEDKNIIQFVHGEEDLKVQHSSYRQRARLLKDQLSLGNAALQITDVKLQDAGVYRCMISYGGADYKRITVKVN	16.349993251550615	0.1364518841954245	66.87748	0.63356173	27.058573	19.65376
design_23	10	SSLEEERDRQAAIRALDQAAAVAAELSAATGGSAAAAEAEARAGRDAFLA:AFTVTVPKDLYVVEYGSNMTIECKFPVEKQLDLAALIVYWEMEDKNIIQFVHGEEDLKVQHSSYRQRARLLKDQLSLGNAALQITDVKLQDAGVYRCMISYGGADYKRITVKVN	13.077657374709345	0.22487857973276482	77.9244	0.62485945	27.459505	18.584743
design_23	11	EEEEEKKDREAAIKALEQAAAVAKALSEETGGGAQAAADEAQAGLAAFKA:AFTVTVPKDLYVVEYGSNMTIECKFPVEKQLDLAALIVYWEMEDKNIIQFVHGEEDLKVQHSSYRQRARLLKDQLSLGNAALQITDVKLQDAGVYRCMISYGGADYKRITVKVN	12.474254770310436	0.20226517491722704	86.16289	0.6350577	26.383236	17.03025
design_23	12	AEEEEERDRQRAIAALEQAAATAAALSAATGGGAQAAEDQARAGKAALLA:AFTVTVPKDLYVVEYGSNMTIECKFPVEKQLDLAALIVYWEMEDKNIIQFVHGEEDLKVQHSSYRQRARLLKDQLSLGNAALQITDVKLQDAGVYRCMISYGGADYKRITVKVN	14.197102043936054	0.15935645805866655	70.56872	0.62932205	26.766354	16.770449
design_23	13	AEEEEKKDREAAIKALEQAAAVAAALSKEKGGSAQAARDEALAGAAAFKA:AFTVTVPKDLYVVEYGSNMTIECKFPVEKQLDLAALIVYWEMEDKNIIQFVHGEEDLKVQHSSYRQRARLLKDQLSLGNAALQITDVKLQDAGVYRCMISYGGADYKRITVKVN	14.568000225743194	0.14660179229712936	66.180695	0.63224137	27.214968	18.827389
design_23	14	AEAEAAADRQAAIAALEQAAKVAEERSKKTGGGAQAAADEARRGAAAFRA:AFTVTVPKDLYVVEYGSNMTIECKFPVEKQLDLAALIVYWEMEDKNIIQFVHGEEDLKVQHSSYRQRARLLKDQLSLGNAALQITDVKLQDAGVYRCMISYGGADYKRITVKVN	16.866730380508322	0.18472361175158855	69.23497	0.63126385	26.921307	19.056246
design_23	15	AEAEEQADRARAQAALAQAQAVATALSAETGGAAQAAADQAAAGQAAFAA:AFTVTVPKDLYVVEYGSNMTIECKFPVEKQLDLAALIVYWEMEDKNIIQFVHGEEDLKVQHSSYRQRARLLKDQLSLGNAALQITDVKLQDAGVYRCMISYGGADYKRITVKVN	9.630911594313973	0.32651978811094523	70.20027	0.6289091	26.93275	14.905074
design_23	16	EEEEEREDRERAIEALEQAEAVATELSAATGGSAQAAADEAAAGKAAFLA:AFTVTVPKDLYVVEYGSNMTIECKFPVEKQLDLAALIVYWEMEDKNIIQFVHGEEDLKVQHSSYRQRARLLKDQLSLGNAALQITDVKLQDAGVYRCMISYGGADYKRITVKVN	13.720430323613128	0.16959904890113395	68.192505	0.6304059	26.441715	15.171931
design_23	17	AEEEEEEDRKAAIAALEQAAAVAAARSAATGGGAQAARDQALAGAAALKA:AFTVTVPKDLYVVEYGSNMTIECKFPVEKQLDLAALIVYWEMEDKNIIQFVHGEEDLKVQHSSYRQRARLLKDQLSLGNAALQITDVKLQDAGVYRCMISYGGADYKRITVKVN	14.323553334882316	0.1567041454136728	65.782646	0.6311623	26.143463	14.992322
design_23	18	EEEEEAEDRERAIAALDQAEATAAALSAATGGSAAAAAAEAAAGRAALLA:AFTVTVPKDLYVVEYGSNMTIECKFPVEKQLDLAALIVYWEMEDKNIIQFVHGEEDLKVQHSSYRQRARLLKDQLSLGNAALQITDVKLQDAGVYRCMISYGGADYKRITVKVN	14.387740635701602	0.165134771510426	68.42139	0.6262871	26.088097	12.802017
design_23	19	SEEEERRDRERAIRALEQAAAVAEALSEATGGGAQAAADEARRGKAAFEA:AFTVTVPKDLYVVEYGSNMTIECKFPVEKQLDLAALIVYWEMEDKNIIQFVHGEEDLKVQHSSYRQRARLLKDQLSLGNAALQITDVKLQDAGVYRCMISYGGADYKRITVKVN	11.591972876545869	0.24693394359400794	75.832985	0.63545096	26.54336	18.090466
design_23	20	SSLEEQKDRESAIKALDQAAAVAAALSAETGGGAQAAQDEAQAGKAALLA:AFTVTVPKDLYVVEYGSNMTIECKFPVEKQLDLAALIVYWEMEDKNIIQFVHGEEDLKVQHSSYRQRARLLKDQLSLGNAALQITDVKLQDAGVYRCMISYGGADYKRITVKVN	13.374826306777155	0.1885822653868955	72.77882	0.633509	26.94102	17.305408
design_23	21	EEEEEAKDREAAIKALTQAAATAKALSAETGGAAAAAAAEAEAGKAAFEA:AFTVTVPKDLYVVEYGSNMTIECKFPVEKQLDLAALIVYWEMEDKNIIQFVHGEEDLKVQHSSYRQRARLLKDQLSLGNAALQITDVKLQDAGVYRCMISYGGADYKRITVKVN	13.930146807743	0.21411670113912126	66.28223	0.6262342	26.696564	17.429794
design_23	22	EEAEAAEDRARAIKALKQAQAVATALSAATGGGAQAAADEAAAGQAAFEA:AFTVTVPKDLYVVEYGSNMTIECKFPVEKQLDLAALIVYWEMEDKNIIQFVHGEEDLKVQHSSYRQRARLLKDQLSLGNAALQITDVKLQDAGVYRCMISYGGADYKRITVKVN	13.719397399960835	0.17893789908708088	69.58831	0.62904716	26.673199	16.428871
design_23	23	EEEEEERDRQRAIAALRQAAEVAAALSAEKGGAAAAAEAEARRGAAALEA:AFTVTVPKDLYVVEYGSNMTIECKFPVEKQLDLAALIVYWEMEDKNIIQFVHGEEDLKVQHSSYRQRARLLKDQLSLGNAALQITDVKLQDAGVYRCMISYGGADYKRITVKVN	0.893094757894779	0.9702806463580314	85.59942	0.8470267	6.139205	1.4740286
design_23	24	EEEEEREDRERAIRALEQAEATAKALSEETGGGAQAAADQAAAGKAAFLA:AFTVTVPKDLYVVEYGSNMTIECKFPVEKQLDLAALIVYWEMEDKNIIQFVHGEEDLKVQHSSYRQRARLLKDQLSLGNAALQITDVKLQDAGVYRCMISYGGADYKRITVKVN	13.098981594144146	0.18695976317333696	68.686905	0.6356834	26.147219	12.976995
design_23	25	EEEEEEEDREEAIEALTQAAEVAKALSEATGGSAKAAAEEARAGKAAFEA:AFTVTVPKDLYVVEYGSNMTIECKFPVEKQLDLAALIVYWEMEDKNIIQFVHGEEDLKVQHSSYRQRARLLKDQLSLGNAALQITDVKLQDAGVYRCMISYGGADYKRITVKVN	12.291856118606741	0.21002273428742405	63.65855	0.6363485	25.928612	13.957765
design_23	26	AAAEEEEDRQRAIAALDQAAATATALSAATGGSAQAAADQARAGAAALRA:AFTVTVPKDLYVVEYGSNMTIECKFPVEKQLDLAALIVYWEMEDKNIIQFVHGEEDLKVQHSSYRQRARLLKDQLSLGNAALQITDVKLQDAGVYRCMISYGGADYKRITVKVN	14.846505389480168	0.14987512105172807	72.2477	0.63332283	26.245455	11.970775
design_23	27	EEEEERRDRERAIRALEQAEKVAKELSEKTGGGAEAAAKEARRGRDALLA:AFTVTVPKDLYVVEYGSNMTIECKFPVEKQLDLAALIVYWEMEDKNIIQFVHGEEDLKVQHSSYRQRARLLKDQLSLGNAALQITDVKLQDAGVYRCMISYGGADYKRITVKVN	12.265800586941939	0.20767973150835334	71.632965	0.6365408	26.26382	14.824787
design_23	28	SAEEEERDRQRAIAALDQAAAVAKALSEEKGGSAAAAEKEARAGKAAFLA:AFTVTVPKDLYVVEYGSNMTIECKFPVEKQLDLAALIVYWEMEDKNIIQFVHGEEDLKVQHSSYRQRARLLKDQLSLGNAALQITDVKLQDAGVYRCMISYGGADYKRITVKVN	11.624218946346161	0.2539824260929312	77.74859	0.63281363	26.700762	18.684376
design_23	29	AEEEEREDRERAAKALKQAAAVAKALSAKEGGSAQAAADEAKAGLAALEA:AFTVTVPKDLYVVEYGSNMTIECKFPVEKQLDLAALIVYWEMEDKNIIQFVHGEEDLKVQHSSYRQRARLLKDQLSLGNAALQITDVKLQDAGVYRCMISYGGADYKRITVKVN	14.789749671953798	0.15067345823184342	68.02769	0.6389901	26.579863	15.310856
design_23	30	EEEEAARDRQAAIRALEQAEAVAAALSAATGGSAQAAADEAAAGKAALLA:AFTVTVPKDLYVVEYGSNMTIECKFPVEKQLDLAALIVYWEMEDKNIIQFVHGEEDLKVQHSSYRQRARLLKDQLSLGNAALQITDVKLQDAGVYRCMISYGGADYKRITVKVN	14.054143739219468	0.177609222856294	68.313614	0.62639993	27.032967	18.057238
design_23	31	EEEEERRDRERAIRALDQAAAVAAARSAETGGSAQAAEDEARRGRDALLA:AFTVTVPKDLYVVEYGSNMTIECKFPVEKQLDLAALIVYWEMEDKNIIQFVHGEEDLKVQHSSYRQRARLLKDQLSLGNAALQITDVKLQDAGVYRCMISYGGADYKRITVKVN	11.925024777200948	0.22806383590838314	72.27359	0.6353782	26.439539	14.531046
design_24	0	MKAETAKAIVAAAAAAGGPELAKQTAEAMAEFMTPEDAAAVKAYAAELAA:AFTVTVPKDLYVVEYGSNMTIECKFPVEKQLDLAALIVYWEMEDKNIIQFVHGEEDLKVQHSSYRQRARLLKDQLSLGNAALQITDVKLQDAGVYRCMISYGGADYKRITVKVN	13.939233515216834	0.17887382070470412	90.43626	0.623076	27.463217	19.111467
design_24	1	PKAETAKAIVAATAAAAGPAAAKQTAAALAEFLTPEDAAAVAAHAAALAA:AFTVTVPKDLYVVEYGSNMTIECKFPVEKQLDLAALIVYWEMEDKNIIQFVHGEEDLKVQHSSYRQRARLLKDQLSLGNAALQITDVKLQDAGVYRCMISYGGADYKRITVKVN	13.720227893496878	0.18310046997930268	91.38402	0.6167474	27.521896	19.418438
design_24	2	MKAETAKAIVAATAAAAGPAAAKQTAEAMAEFMSPEDAAAVRAHADALAA:AFTVTVPKDLYVVEYGSNMTIECKFPVEKQLDLAALIVYWEMEDKNIIQFVHGEEDLKVQHSSYRQRARLLKDQLSLGNAALQITDVKLQDAGVYRCMISYGGADYKRITVKVN	13.461409893698049	0.18762210601325252	92.003365	0.6211494	27.406242	18.10283
design_24	3	MKAETAKEIVKATIEAAGPEAGKKTAEAMSEFMTPEDAEEVKKYAEELAA:AFTVTVPKDLYVVEYGSNMTIECKFPVEKQLDLAALIVYWEMEDKNIIQFVHGEEDLKVQHSSYRQRARLLKDQLSLGNAALQITDVKLQDAGVYRCMISYGGADYKRITVKVN	12.325881633299137	0.21256918427840502	92.385445	0.62938076	27.179258	17.957056
design_24	4	MKAETAKAIVAATIAAAGPEAGLQTAEAMAEFMSPEDAAAVLAHAKALAA:AFTVTVPKDLYVVEYGSNMTIECKFPVEKQLDLAALIVYWEMEDKNIIQFVHGEEDLKVQHSSYRQRARLLKDQLSLGNAALQITDVKLQDAGVYRCMISYGGADYKRITVKVN	12.227353051050613	0.21231275748728268	93.102165	0.62340736	27.387068	16.731613
design_24	5	IKAETAIAIVAATAAAAGPAAALQTAAALAEFMSPEDAAAVAAAAAALAA:AFTVTVPKDLYVVEYGSNMTIECKFPVEKQLDLAALIVYWEMEDKNIIQFVHGEEDLKVQHSSYRQRARLLKDQLSLGNAALQITDVKLQDAGVYRCMISYGGADYKRITVKVN	13.879798352426793	0.1858792700646873	91.266464	0.6102686	27.516987	19.197178
design_24	6	MKAETAKAIVAATAAAAGAAAAKETAAAMAEFMSPEDAAAVAAHAAAVAA:AFTVTVPKDLYVVEYGSNMTIECKFPVEKQLDLAALIVYWEMEDKNIIQFVHGEEDLKVQHSSYRQRARLLKDQLSLGNAALQITDVKLQDAGVYRCMISYGGADYKRITVKVN	14.783146228048114	0.17020585417010564	68.39584	0.613503	27.205744	18.62222
design_24	7	MKAETAKAIVEATAKAAGPAAAKQTAAAMAEFMSPEDAAAVKAHAAAVAA:AFTVTVPKDLYVVEYGSNMTIECKFPVEKQLDLAALIVYWEMEDKNIIQFVHGEEDLKVQHSSYRQRARLLKDQLSLGNAALQITDVKLQDAGVYRCMISYGGADYKRITVKVN	12.96800712171175	0.19669869156014083	90.69815	0.62274456	27.39809	19.139503
design_24	8	MKAETAIAIVAATAAAGGAALAAQTAEAMAPFMTPEDAARVAAAAAAIAA:AFTVTVPKDLYVVEYGSNMTIECKFPVEKQLDLAALIVYWEMEDKNIIQFVHGEEDLKVQHSSYRQRARLLKDQLSLGNAALQITDVKLQDAGVYRCMISYGGADYKRITVKVN	13.673115397287178	0.18992019333429355	91.21073	0.61108935	27.673306	20.512415
design_24	9	MKAETAIAIVRATIEAAGPAAGRATAEALAEFLSPEDAAAVRAAAAALAA:AFTVTVPKDLYVVEYGSNMTIECKFPVEKQLDLAALIVYWEMEDKNIIQFVHGEEDLKVQHSSYRQRARLLKDQLSLGNAALQITDVKLQDAGVYRCMISYGGADYKRITVKVN	3.5206588526772906	0.7149503828442496	93.47648	0.63036096	25.307238	14.847442
design_24	10	MKAETAKAIVKATAEAGGPELAKKTAEAMSEFMSPEDAKKVKEYAEKIAA:AFTVTVPKDLYVVEYGSNMTIECKFPVEKQLDLAALIVYWEMEDKNIIQFVHGEEDLKVQHSSYRQRARLLKDQLSLGNAALQITDVKLQDAGVYRCMISYGGADYKRITVKVN	13.324261207152661	0.19050618931263494	91.37565	0.6313473	27.149445	18.470388
design_24	11	MKAETAKAIVEATAKAAGPAAAKATAAALAEFMSPADAAAVKAHAAAVAA:AFTVTVPKDLYVVEYGSNMTIECKFPVEKQLDLAALIVYWEMEDKNIIQFVHGEEDLKVQHSSYRQRARLLKDQLSLGNAALQITDVKLQDAGVYRCMISYGGADYKRITVKVN	12.975824989746224	0.19453993024819777	91.588005	0.621505	27.445618	19.135366
design_24	12	MKAETAQAIVAATAAAAGPAAAQQTAAAMAPFLSPADAAAVAAHAAALAA:AFTVTVPKDLYVVEYGSNMTIECKFPVEKQLDLAALIVYWEMEDKNIIQFVHGEEDLKVQHSSYRQRARLLKDQLSLGNAALQITDVKLQDAGVYRCMISYGGADYKRITVKVN	13.723087219165691	0.18922904904325144	91.453285	0.6128658	27.722767	20.079731
design_24	13	MKAETAIAIVAATAAAAGPAAAKQTAEALAEFMTPEDAAKVAAAAAALAA:AFTVTVPKDLYVVEYGSNMTIECKFPVEKQLDLAALIVYWEMEDKNIIQFVHGEEDLKVQHSSYRQRARLLKDQLSLGNAALQITDVKLQDAGVYRCMISYGGADYKRITVKVN	13.939560077553672	0.1787798118164587	89.57997	0.61361444	27.534365	19.349716
design_24	14	MKAETAKAIVAATAAAAGPAAALATAAALAPFMTPEDAAAVLAHARALAA:AFTVTVPKDLYVVEYGSNMTIECKFPVEKQLDLAALIVYWEMEDKNIIQFVHGEEDLKVQHSSYRQRARLLKDQLSLGNAALQITDVKLQDAGVYRCMISYGGADYKRITVKVN	10.352080532441182	0.27685196215307706	93.2428	0.6124064	27.761646	20.487389
design_24	15	MKAETAKAIVEATAAAAGPAAGLATAKAMAEFMTPEDAAAVLAHAKAVAA:AFTVTVPKDLYVVEYGSNMTIECKFPVEKQLDLAALIVYWEMEDKNIIQFVHGEEDLKVQHSSYRQRARLLKDQLSLGNAALQITDVKLQDAGVYRCMISYGGADYKRITVKVN	12.60692213736429	0.20338845487125373	92.66732	0.6201279	27.36546	18.113304
design_24	16	MKAETAKAIVAATAEAAGPAAAAATAAAMAPFMSPADAAAVAAHAAALAA:AFTVTVPKDLYVVEYGSNMTIECKFPVEKQLDLAALIVYWEMEDKNIIQFVHGEEDLKVQHSSYRQRARLLKDQLSLGNAALQITDVKLQDAGVYRCMISYGGADYKRITVKVN	13.010848327126034	0.20813612394304595	91.611916	0.6087022	27.719429	20.577917
design_24	17	PKAETAKAIVAATAAAAGAAAALATAAALAPFLSPEDAAAVRAHAAAVAA:AFTVTVPKDLYVVEYGSNMTIECKFPVEKQLDLAALIVYWEMEDKNIIQFVHGEEDLKVQHSSYRQRARLLKDQLSLGNAALQITDVKLQDAGVYRCMISYGGADYKRITVKVN	5.515666710254218	0.526485266623052	89.67847	0.61348087	27.391933	20.361305
design_24	18	MKAETAKAIVTATAEAGGPALAAQTAAAMAPFMSPADAAAVAAHAAAVAA:AFTVTVPKDLYVVEYGSNMTIECKFPVEKQLDLAALIVYWEMEDKNIIQFVHGEEDLKVQHSSYRQRARLLKDQLSLGNAALQITDVKLQDAGVYRCMISYGGADYKRITVKVN	13.665973856450067	0.18735848343531378	91.68703	0.6143005	27.699797	20.320568
design_24	19	MKAETAKAIVAATAAAAGAAAAKQTAAAMAEFMTPEDAAAVAAHAAAVAA:AFTVTVPKDLYVVEYGSNMTIECKFPVEKQLDLAALIVYWEMEDKNIIQFVHGEEDLKVQHSSYRQRARLLKDQLSLGNAALQITDVKLQDAGVYRCMISYGGADYKRITVKVN	15.117709680495992	0.16054957911372972	72.52861	0.6154153	27.152515	17.580856
design_24	20	MKAETAIAIVRATAEAAGPAAAAQTAAALAEFMTPEDAARVAAAAAAVAA:AFTVTVPKDLYVVEYGSNMTIECKFPVEKQLDLAALIVYWEMEDKNIIQFVHGEEDLKVQHSSYRQRARLLKDQLSLGNAALQITDVKLQDAGVYRCMISYGGADYKRITVKVN	12.975125513786884	0.20362094366308894	91.86521	0.61570543	27.580322	19.571411
design_24	21	MKAETAKAIVAATIAAAGAAAGLATAKAMAPFMSPEDAAAVAAHAKALAA:AFTVTVPKDLYVVEYGSNMTIECKFPVEKQLDLAALIVYWEMEDKNIIQFVHGEEDLKVQHSSYRQRARLLKDQLSLGNAALQITDVKLQDAGVYRCMISYGGADYKRITVKVN	12.160413631194418	0.24363206081069505	76.264755	0.6162189	27.719067	20.455202
design_24	22	PKAETAIAIVAATAAAAGAAAAKATAAALAEFMSPADAATVKAAAAALAA:AFTVTVPKDLYVVEYGSNMTIECKFPVEKQLDLAALIVYWEMEDKNIIQFVHGEEDLKVQHSSYRQRARLLKDQLSLGNAALQITDVKLQDAGVYRCMISYGGADYKRITVKVN	13.042124632149353	0.1948229289191821	88.59762	0.6151575	27.48075	18.499815
design_24	23	MKAETAKAIVRATAAAAGPAAAKATAEAMAEFMSPEDAAAVKAYAAEVAA:AFTVTVPKDLYVVEYGSNMTIECKFPVEKQLDLAALIVYWEMEDKNIIQFVHGEEDLKVQHSSYRQRARLLKDQLSLGNAALQITDVKLQDAGVYRCMISYGGADYKRITVKVN	2.0332727955976164	0.8631742662784929	90.344536	0.66954434	19.947803	10.072493
design_24	24	PKAETAQAIVAATAAAAGAAAAAQTAAALAEFLSPADAAAVAAHAAAVAA:AFTVTVPKDLYVVEYGSNMTIECKFPVEKQLDLAALIVYWEMEDKNIIQFVHGEEDLKVQHSSYRQRARLLKDQLSLGNAALQITDVKLQDAGVYRCMISYGGADYKRITVKVN	13.450091523365682	0.18703802725825255	90.14659	0.61311483	27.288206	18.010181
design_24	25	MKAETAKAIVAATAAAGGPALAKQTAEAMAEFLSPEDAAAVKAHAAALAA:AFTVTVPKDLYVVEYGSNMTIECKFPVEKQLDLAALIVYWEMEDKNIIQFVHGEEDLKVQHSSYRQRARLLKDQLSLGNAALQITDVKLQDAGVYRCMISYGGADYKRITVKVN	13.707080933726374	0.18307090572044502	90.50793	0.6197611	27.505136	19.034369
design_24	26	MKAETAMAIVEATAKAAGPEAALETAKAMSEFMSPEDYEKVLAHAKELAA:AFTVTVPKDLYVVEYGSNMTIECKFPVEKQLDLAALIVYWEMEDKNIIQFVHGEEDLKVQHSSYRQRARLLKDQLSLGNAALQITDVKLQDAGVYRCMISYGGADYKRITVKVN	12.35806790087558	0.20831193756342692	91.99133	0.62904996	27.3095	16.980843
design_24	27	PKAETAKAIVSATAAAAGAAAGKETAAALAPFLTPEDAAAVKAHAAAVAA:AFTVTVPKDLYVVEYGSNMTIECKFPVEKQLDLAALIVYWEMEDKNIIQFVHGEEDLKVQHSSYRQRARLLKDQLSLGNAALQITDVKLQDAGVYRCMISYGGADYKRITVKVN	14.872800496037947	0.17119532083086325	57.802265	0.6182606	27.367203	18.945257
design_24	28	MKAETAIAIVRATAAAAGPAAARATAEAMAEFMSPEDAARVAAAAAEIAA:AFTVTVPKDLYVVEYGSNMTIECKFPVEKQLDLAALIVYWEMEDKNIIQFVHGEEDLKVQHSSYRQRARLLKDQLSLGNAALQITDVKLQDAGVYRCMISYGGADYKRITVKVN	2.309693591837513	0.8364616989798179	91.816505	0.653234	21.565392	12.281333
design_24	29	MKADTAIAIVAATAAAGGAALGAQTAAAMAPFMSPADAAAVAAAAAAIAA:AFTVTVPKDLYVVEYGSNMTIECKFPVEKQLDLAALIVYWEMEDKNIIQFVHGEEDLKVQHSSYRQRARLLKDQLSLGNAALQITDVKLQDAGVYRCMISYGGADYKRITVKVN	14.034467064260527	0.1809221300531821	91.47709	0.6040138	27.734196	19.236624
design_24	30	MKAETAIAIVKATAAAAGPAAAKATAAAMAEFMTPEDAAAVKAAAAAIAA:AFTVTVPKDLYVVEYGSNMTIECKFPVEKQLDLAALIVYWEMEDKNIIQFVHGEEDLKVQHSSYRQRARLLKDQLSLGNAALQITDVKLQDAGVYRCMISYGGADYKRITVKVN	12.356738209892361	0.21226359259323882	91.24662	0.6176201	27.44253	18.20963
design_24	31	MKADTAIAIVAATAAAGGAALAKQTAAAMAEFMSPADAATVKAAAAAIAA:AFTVTVPKDLYVVEYGSNMTIECKFPVEKQLDLAALIVYWEMEDKNIIQFVHGEEDLKVQHSSYRQRARLLKDQLSLGNAALQITDVKLQDAGVYRCMISYGGADYKRITVKVN	13.782817838761728	0.17638698766496366	90.06505	0.6190895	27.458355	20.021397
design_25	0	SALAAANAALAAAAAAAQAAIEAGDEAAAAAWRAQAAAAAREAIRLADAA:AFTVTVPKDLYVVEYGSNMTIECKFPVEKQLDLAALIVYWEMEDKNIIQFVHGEEDLKVQHSSYRQRARLLKDQLSLGNAALQITDVKLQDAGVYRCMISYGGADYKRITVKVN	13.631576914733836	0.20838214208295855	79.52146	0.6189532	27.040638	18.918217
design_25	1	AELAAANAELAAAAAAAAAAIAAGDEEKAEEARKAAAEAARKAIRLADAA:AFTVTVPKDLYVVEYGSNMTIECKFPVEKQLDLAALIVYWEMEDKNIIQFVHGEEDLKVQHSSYRQRARLLKDQLSLGNAALQITDVKLQDAGVYRCMISYGGADYKRITVKVN	12.705880112756347	0.20894548655159695	87.24969	0.61859083	27.06933	17.11665
design_25	2	SELAAEAAEAAAAGAAARAAAEAGDEEKAAEERAKLAEEAKEAIELADES:AFTVTVPKDLYVVEYGSNMTIECKFPVEKQLDLAALIVYWEMEDKNIIQFVHGEEDLKVQHSSYRQRARLLKDQLSLGNAALQITDVKLQDAGVYRCMISYGGADYKRITVKVN	12.046514795178954	0.26739043306553156	66.15026	0.6248186	26.430756	19.672787
design_25	3	SAAAAAAAALKAEAAAAAAAAAAGDEAAAAAHRKAAAEAAKKYIALQDAS:AFTVTVPKDLYVVEYGSNMTIECKFPVEKQLDLAALIVYWEMEDKNIIQFVHGEEDLKVQHSSYRQRARLLKDQLSLGNAALQITDVKLQDAGVYRCMISYGGADYKRITVKVN	11.522082902055828	0.25864091944982154	88.0314	0.62339556	26.370985	17.534962
design_25	4	SALAAENAALAAAAAAAVAAKKAGDKEAAEAERKAAAEAAKKAIRLADEA:AFTVTVPKDLYVVEYGSNMTIECKFPVEKQLDLAALIVYWEMEDKNIIQFVHGEEDLKVQHSSYRQRARLLKDQLSLGNAALQITDVKLQDAGVYRCMISYGGADYKRITVKVN	17.72983437092489	0.11710970885894409	68.23782	0.62655765	27.112467	20.058071
design_25	5	AAAAALAAAAAAAAAAATAAKAAGDEAAAAAHRAALAAYIKAYIKEQDAA:AFTVTVPKDLYVVEYGSNMTIECKFPVEKQLDLAALIVYWEMEDKNIIQFVHGEEDLKVQHSSYRQRARLLKDQLSLGNAALQITDVKLQDAGVYRCMISYGGADYKRITVKVN	1.9538222038701698	0.8743136600942165	71.86788	0.6290605	23.033075	12.408548
design_25	6	SEAEKYAAEAKAAAAAAVAAEKAGDKAKADEYRKKLAEYAKKYIKLEDES:AFTVTVPKDLYVVEYGSNMTIECKFPVEKQLDLAALIVYWEMEDKNIIQFVHGEEDLKVQHSSYRQRARLLKDQLSLGNAALQITDVKLQDAGVYRCMISYGGADYKRITVKVN	10.348865309956544	0.2783788590090789	87.29517	0.63867414	26.052542	17.951344
design_25	7	SALEEAAKKLKEAAAKAQAAIKAGDKEAAEKARKEAAKYAREAIRLADES:AFTVTVPKDLYVVEYGSNMTIECKFPVEKQLDLAALIVYWEMEDKNIIQFVHGEEDLKVQHSSYRQRARLLKDQLSLGNAALQITDVKLQDAGVYRCMISYGGADYKRITVKVN	13.605919837172628	0.17181824890233743	88.5323	0.63416374	26.938847	19.3531
design_25	8	SELAAYNAQLAAYAAAATAAAKAGDEEKAAEYREKAAEAAKAAIKAADAA:AFTVTVPKDLYVVEYGSNMTIECKFPVEKQLDLAALIVYWEMEDKNIIQFVHGEEDLKVQHSSYRQRARLLKDQLSLGNAALQITDVKLQDAGVYRCMISYGGADYKRITVKVN	11.041967970812975	0.259499074981892	84.63484	0.632208	26.83952	18.989456
design_25	9	AELAKLAAEAAAAAKAATAAKKAGDKELADEYVKKLAEYAKAAIAAADAA:AFTVTVPKDLYVVEYGSNMTIECKFPVEKQLDLAALIVYWEMEDKNIIQFVHGEEDLKVQHSSYRQRARLLKDQLSLGNAALQITDVKLQDAGVYRCMISYGGADYKRITVKVN	14.657043606497902	0.16374497730445603	91.27242	0.6315009	26.80846	20.001102
design_25	10	AALAAAAAALKAAAAAAVAAIKAGDEAAAEEARKKAAEYAKKAIKLADES:AFTVTVPKDLYVVEYGSNMTIECKFPVEKQLDLAALIVYWEMEDKNIIQFVHGEEDLKVQHSSYRQRARLLKDQLSLGNAALQITDVKLQDAGVYRCMISYGGADYKRITVKVN	12.937563554614991	0.1963432044978816	87.2695	0.627134	26.914402	18.197645
design_25	11	SELEEANAKLKEAAAAATAAKKAGDKAAADEARKKAAEYAKKAIKLADES:AFTVTVPKDLYVVEYGSNMTIECKFPVEKQLDLAALIVYWEMEDKNIIQFVHGEEDLKVQHSSYRQRARLLKDQLSLGNAALQITDVKLQDAGVYRCMISYGGADYKRITVKVN	14.20490305875069	0.17563510398372287	90.02113	0.6341877	26.586523	18.418053
design_25	12	SELAAEAAELKAAAAAAQAAAEAGDEEAAAAERKAAAEKAKEAIALADAS:AFTVTVPKDLYVVEYGSNMTIECKFPVEKQLDLAALIVYWEMEDKNIIQFVHGEEDLKVQHSSYRQRARLLKDQLSLGNAALQITDVKLQDAGVYRCMISYGGADYKRITVKVN	12.910823676096637	0.23544871833733552	70.56938	0.63055074	26.420925	17.864147
design_25	13	AEAAAYAAKLKAAAAAAVAAKKAGDKEKADEYVKKAAEYAKKYIAAQDAA:AFTVTVPKDLYVVEYGSNMTIECKFPVEKQLDLAALIVYWEMEDKNIIQFVHGEEDLKVQHSSYRQRARLLKDQLSLGNAALQITDVKLQDAGVYRCMISYGGADYKRITVKVN	13.601018391734273	0.19490833586783193	92.973434	0.63058627	26.637209	18.602633
design_25	14	SELAAEAAALAAEAAAAAAAAAAGDQAAADAERAAAAEAARAAIRLADAS:AFTVTVPKDLYVVEYGSNMTIECKFPVEKQLDLAALIVYWEMEDKNIIQFVHGEEDLKVQHSSYRQRARLLKDQLSLGNAALQITDVKLQDAGVYRCMISYGGADYKRITVKVN	16.913400878216866	0.19615411058297477	74.93333	0.61869496	26.496775	15.474621
design_25	15	SELAAAAAEAAKAAAAAVAAKEAGDEAAAEEARKKLAEKIKEAIKLADAS:AFTVTVPKDLYVVEYGSNMTIECKFPVEKQLDLAALIVYWEMEDKNIIQFVHGEEDLKVQHSSYRQRARLLKDQLSLGNAALQITDVKLQDAGVYRCMISYGGADYKRITVKVN	12.945774125585315	0.2006120352227454	85.86738	0.63150156	26.583765	16.742928
design_25	16	AELAELNAKAAAAAAAAVAAAKAGDKAAADAHRKKLAEYIRAAIRVADAL:AFTVTVPKDLYVVEYGSNMTIECKFPVEKQLDLAALIVYWEMEDKNIIQFVHGEEDLKVQHSSYRQRARLLKDQLSLGNAALQITDVKLQDAGVYRCMISYGGADYKRITVKVN	14.163314742580805	0.17552015308810315	93.683334	0.6274191	26.67882	18.655664
design_25	17	AALAAAAAALKAAAAAAVAAKEAGDEAEAAAWRAKAAEYAREAIRLADAS:AFTVTVPKDLYVVEYGSNMTIECKFPVEKQLDLAALIVYWEMEDKNIIQFVHGEEDLKVQHSSYRQRARLLKDQLSLGNAALQITDVKLQDAGVYRCMISYGGADYKRITVKVN	11.831397459368382	0.23851597803829158	91.76015	0.621937	26.470936	17.463703
design_25	18	SEIEKLAEEAKKAAAKAVAAAEAGDKEKADEYRKKLAEYARKAIKAADES:AFTVTVPKDLYVVEYGSNMTIECKFPVEKQLDLAALIVYWEMEDKNIIQFVHGEEDLKVQHSSYRQRARLLKDQLSLGNAALQITDVKLQDAGVYRCMISYGGADYKRITVKVN	11.968661019405008	0.20899709732669627	91.69287	0.6348934	26.750944	17.858173
design_25	19	SALAAANAAAAAAAAAAAAAIAAGDKEAADAARKQLAEYIKEAIRLADAA:AFTVTVPKDLYVVEYGSNMTIECKFPVEKQLDLAALIVYWEMEDKNIIQFVHGEEDLKVQHSSYRQRARLLKDQLSLGNAALQITDVKLQDAGVYRCMISYGGADYKRITVKVN	13.8427720203352	0.17570799842546814	88.88335	0.6192249	27.084618	19.133923
design_25	20	AALAAEFAAAAAEAAAAVAAKKAGDQAAADAEVAALAEYIKRAIRLADAA:AFTVTVPKDLYVVEYGSNMTIECKFPVEKQLDLAALIVYWEMEDKNIIQFVHGEEDLKVQHSSYRQRARLLKDQLSLGNAALQITDVKLQDAGVYRCMISYGGADYKRITVKVN	13.686358886098853	0.2055382924634726	67.105415	0.6220271	27.016348	18.209383
design_25	21	SALAEANAQLKAAAAAATAARKAGDKAAADAARKQAAEYAKKAIKLADAE:AFTVTVPKDLYVVEYGSNMTIECKFPVEKQLDLAALIVYWEMEDKNIIQFVHGEEDLKVQHSSYRQRARLLKDQLSLGNAALQITDVKLQDAGVYRCMISYGGADYKRITVKVN	14.185463776522072	0.17320446585991456	88.675415	0.6321297	26.640877	18.601866
design_25	22	SELEEENAKAKEAAKAAQAAIEAGDEEKAEEERKKLAEYAKKAIKISDEL:AFTVTVPKDLYVVEYGSNMTIECKFPVEKQLDLAALIVYWEMEDKNIIQFVHGEEDLKVQHSSYRQRARLLKDQLSLGNAALQITDVKLQDAGVYRCMISYGGADYKRITVKVN	12.440141042727426	0.23219340686435136	89.69001	0.63580513	26.509033	16.555973
design_25	23	SALEEKAAEAARYGAAAVAAREAGDEEAAAEYRRKLAEEARAAIRLADEA:AFTVTVPKDLYVVEYGSNMTIECKFPVEKQLDLAALIVYWEMEDKNIIQFVHGEEDLKVQHSSYRQRARLLKDQLSLGNAALQITDVKLQDAGVYRCMISYGGADYKRITVKVN	8.49526248978543	0.36214175375579716	92.312225	0.62768036	27.033699	18.554298
design_25	24	AELEAENAEAAAEAAAATAAIKAGDEAKAEEERKKLAEEIKKAIKLADEA:AFTVTVPKDLYVVEYGSNMTIECKFPVEKQLDLAALIVYWEMEDKNIIQFVHGEEDLKVQHSSYRQRARLLKDQLSLGNAALQITDVKLQDAGVYRCMISYGGADYKRITVKVN	17.870183860730545	0.15734852815103367	67.42178	0.63147306	27.16751	19.127987
design_25	25	AELAAAAAEAKAAAAAAVAAIEAGDKAAADAARKALAEAAKKAIALADAA:AFTVTVPKDLYVVEYGSNMTIECKFPVEKQLDLAALIVYWEMEDKNIIQFVHGEEDLKVQHSSYRQRARLLKDQLSLGNAALQITDVKLQDAGVYRCMISYGGADYKRITVKVN	14.874421953881905	0.15526205421283018	88.03826	0.62339956	26.841824	18.085503
design_25	26	AKLEELAKKLAEAAAAAAAAAAAGDKEAADAWRKKAAEYAKAAIKAADEE:AFTVTVPKDLYVVEYGSNMTIECKFPVEKQLDLAALIVYWEMEDKNIIQFVHGEEDLKVQHSSYRQRARLLKDQLSLGNAALQITDVKLQDAGVYRCMISYGGADYKRITVKVN	11.184588277853232	0.23404354194458593	88.94371	0.6261435	26.878935	19.165417
design_25	27	ARLAALAAAAAAAAAAAAAAREAGDAAAADEWRARLAEAIRAAIAEADAA:AFTVTVPKDLYVVEYGSNMTIECKFPVEKQLDLAALIVYWEMEDKNIIQFVHGEEDLKVQHSSYRQRARLLKDQLSLGNAALQITDVKLQDAGVYRCMISYGGADYKRITVKVN	12.94572415989995	0.2275111745807445	80.06309	0.6190649	26.624407	16.367035
design_25	28	SELEEAARKLKEAAAKAVAAIKAGDEAAAEEYRKKAAEYARKAIKLADES:AFTVTVPKDLYVVEYGSNMTIECKFPVEKQLDLAALIVYWEMEDKNIIQFVHGEEDLKVQHSSYRQRARLLKDQLSLGNAALQITDVKLQDAGVYRCMISYGGADYKRITVKVN	11.9412040359963	0.23540226007989917	92.059784	0.63607836	26.527773	17.964607
design_25	29	SALEAANAALAAAGAAAAAAKAAGDKEAADAARKAAAEYAKKAIKLADES:AFTVTVPKDLYVVEYGSNMTIECKFPVEKQLDLAALIVYWEMEDKNIIQFVHGEEDLKVQHSSYRQRARLLKDQLSLGNAALQITDVKLQDAGVYRCMISYGGADYKRITVKVN	15.410974505492485	0.14315902164557795	81.14144	0.6250314	27.353497	19.651651
design_25	30	AALAEAAAKLKEYAAKAQAAIKAGDEEKAEEYRKKAAEAAKKAIKLADAS:AFTVTVPKDLYVVEYGSNMTIECKFPVEKQLDLAALIVYWEMEDKNIIQFVHGEEDLKVQHSSYRQRARLLKDQLSLGNAALQITDVKLQDAGVYRCMISYGGADYKRITVKVN	12.088669117182015	0.20646899313881628	90.5887	0.6341155	27.01008	19.016212
design_25	31	AELAELAAKAKAAGAAAVAAAKAGDKAAADAARKALAEYAKKAIAAADAE:AFTVTVPKDLYVVEYGSNMTIECKFPVEKQLDLAALIVYWEMEDKNIIQFVHGEEDLKVQHSSYRQRARLLKDQLSLGNAALQITDVKLQDAGVYRCMISYGGADYKRITVKVN	14.833703155303947	0.16567992109032217	87.62048	0.6266886	26.84969	19.01802
design_26	0	DSAELIAAANRLQANLNAIAAEYAAAGDAAAAAAANAAAAAAAAYAARLK:AFTVTVPKDLYVVEYGSNMTIECKFPVEKQLDLAALIVYWEMEDKNIIQFVHGEEDLKVQHSSYRQRARLLKDQLSLGNAALQITDVKLQDAGVYRCMISYGGADYKRITVKVN	14.004343758855152	0.19501836439311634	91.83235	0.6243479	26.696928	15.04347
design_26	1	EAEELIRSAERLAANLRARAAEAEAAGDAAAAAAARAGAAAAEAAAAALK:AFTVTVPKDLYVVEYGSNMTIECKFPVEKQLDLAALIVYWEMEDKNIIQFVHGEEDLKVQHSSYRQRARLLKDQLSLGNAALQITDVKLQDAGVYRCMISYGGADYKRITVKVN	13.495568033737614	0.18204484426120032	93.12344	0.62168235	26.649097	17.069447
design_26	2	SAEEDKRALEQLAKNLEARAAEAAAAGDAAAAAAYRAAAAAAKAAAARVA:AFTVTVPKDLYVVEYGSNMTIECKFPVEKQLDLAALIVYWEMEDKNIIQFVHGEEDLKVQHSSYRQRARLLKDQLSLGNAALQITDVKLQDAGVYRCMISYGGADYKRITVKVN	12.439532383721165	0.2050793891733464	92.71105	0.63046575	26.655602	17.447153
design_26	3	DSEELIRTAERVAANLRARAEEALAAGDEAAAAAYRAAAAAAEAEAARLR:AFTVTVPKDLYVVEYGSNMTIECKFPVEKQLDLAALIVYWEMEDKNIIQFVHGEEDLKVQHSSYRQRARLLKDQLSLGNAALQITDVKLQDAGVYRCMISYGGADYKRITVKVN	12.733310612290632	0.19807143799754925	93.266426	0.6290453	26.560015	16.99907
design_26	4	DSEEGIRSLERLAANLEARAAEALAAGDLAAAAAYRAAAAQARAAAARLR:AFTVTVPKDLYVVEYGSNMTIECKFPVEKQLDLAALIVYWEMEDKNIIQFVHGEEDLKVQHSSYRQRARLLKDQLSLGNAALQITDVKLQDAGVYRCMISYGGADYKRITVKVN	12.055738615765252	0.2290395106676476	92.96705	0.6242279	26.776348	17.062645
design_26	5	ESEELIRTAERVAKNLEERAAEALAAGDLAAAAAARAAAKAAKAAAEKLK:AFTVTVPKDLYVVEYGSNMTIECKFPVEKQLDLAALIVYWEMEDKNIIQFVHGEEDLKVQHSSYRQRARLLKDQLSLGNAALQITDVKLQDAGVYRCMISYGGADYKRITVKVN	14.776086649827171	0.15317069964536345	87.745674	0.6266987	26.748436	18.022125
design_26	6	DSEALIRSANRTRENLEARAAEAAAAGDAAAAAAAKAAAAAAAAAAAALA:AFTVTVPKDLYVVEYGSNMTIECKFPVEKQLDLAALIVYWEMEDKNIIQFVHGEEDLKVQHSSYRQRARLLKDQLSLGNAALQITDVKLQDAGVYRCMISYGGADYKRITVKVN	13.178649230869645	0.21695454252538227	79.342514	0.61875534	26.125097	15.453394
design_26	7	DSAELIRTADQLAANLAARAAEAAAAGDAAAAAAYRAAQAAALAEAARLR:AFTVTVPKDLYVVEYGSNMTIECKFPVEKQLDLAALIVYWEMEDKNIIQFVHGEEDLKVQHSSYRQRARLLKDQLSLGNAALQITDVKLQDAGVYRCMISYGGADYKRITVKVN	13.664227684673117	0.187293171660396	91.27407	0.6223553	26.868715	18.130543
design_26	8	SSEEGIRAARRLAENLEARAAEALAAGDEAAAAAYRAAAAAARAAAARLE:AFTVTVPKDLYVVEYGSNMTIECKFPVEKQLDLAALIVYWEMEDKNIIQFVHGEEDLKVQHSSYRQRARLLKDQLSLGNAALQITDVKLQDAGVYRCMISYGGADYKRITVKVN	12.821201924451564	0.20321180478093326	90.59846	0.6276177	26.937733	17.870089
design_26	9	ESEELIRTANRTAENLRARAAEAAAAGDEAAAAAARAGAAAAEAFAARLK:AFTVTVPKDLYVVEYGSNMTIECKFPVEKQLDLAALIVYWEMEDKNIIQFVHGEEDLKVQHSSYRQRARLLKDQLSLGNAALQITDVKLQDAGVYRCMISYGGADYKRITVKVN	13.276941310898646	0.19613396819149695	92.70998	0.6264064	26.751741	17.334824
design_26	10	DSAALIASAERLQKNLTALAAAAKAAGDAAAAAAYEAGAAAAAAAAAALK:AFTVTVPKDLYVVEYGSNMTIECKFPVEKQLDLAALIVYWEMEDKNIIQFVHGEEDLKVQHSSYRQRARLLKDQLSLGNAALQITDVKLQDAGVYRCMISYGGADYKRITVKVN	13.822307183329267	0.19082092193352707	92.40416	0.621768	26.86933	16.301277
design_26	11	SSEEDIRSANRLAANLDARAAEAAAAGDAAAAAAARAAAAAARAAAAALK:AFTVTVPKDLYVVEYGSNMTIECKFPVEKQLDLAALIVYWEMEDKNIIQFVHGEEDLKVQHSSYRQRARLLKDQLSLGNAALQITDVKLQDAGVYRCMISYGGADYKRITVKVN	13.684081483217893	0.19048868433211166	86.592224	0.62253684	26.591473	16.613935
design_26	12	ESEELIRTLEQTAKNLEEIAEAALAAGDEAAAAAARAAAAQAKAAAAAAK:AFTVTVPKDLYVVEYGSNMTIECKFPVEKQLDLAALIVYWEMEDKNIIQFVHGEEDLKVQHSSYRQRARLLKDQLSLGNAALQITDVKLQDAGVYRCMISYGGADYKRITVKVN	13.887685955130575	0.17508108717836904	92.04218	0.6293303	27.015177	17.949959
design_26	13	DAAELQRTAQQLSANLRERAAEAAAAGDEAAAAAANAAAAAADAYAARLA:AFTVTVPKDLYVVEYGSNMTIECKFPVEKQLDLAALIVYWEMEDKNIIQFVHGEEDLKVQHSSYRQRARLLKDQLSLGNAALQITDVKLQDAGVYRCMISYGGADYKRITVKVN	13.610233315082827	0.17884835937940013	93.96753	0.624557	26.687075	15.890233
design_26	14	SSEELIRAAEQLAKNLRERAEEYLAAGDEANAAAARAAAAAAEAEAARLR:AFTVTVPKDLYVVEYGSNMTIECKFPVEKQLDLAALIVYWEMEDKNIIQFVHGEEDLKVQHSSYRQRARLLKDQLSLGNAALQITDVKLQDAGVYRCMISYGGADYKRITVKVN	14.300632710159237	0.1574330975367511	92.305466	0.6268286	27.019247	18.835325
design_26	15	ESEELIRTAERTAANLRARAAEAAAAGDEAAAAAYRAGAAAAEAAAERLR:AFTVTVPKDLYVVEYGSNMTIECKFPVEKQLDLAALIVYWEMEDKNIIQFVHGEEDLKVQHSSYRQRARLLKDQLSLGNAALQITDVKLQDAGVYRCMISYGGADYKRITVKVN	13.604828508923623	0.17324894014649825	93.72807	0.63157105	26.5913	16.666983
design_26	16	SSAELIATANRVEANLKARAAEAAAAGDAAAAAAYNAAAAQAAAYAARLK:AFTVTVPKDLYVVEYGSNMTIECKFPVEKQLDLAALIVYWEMEDKNIIQFVHGEEDLKVQHSSYRQRARLLKDQLSLGNAALQITDVKLQDAGVYRCMISYGGADYKRITVKVN	13.841331504809892	0.20248881290674542	91.706665	0.631225	26.123531	16.163189
design_26	17	SSAELIRTAEQTAANLEARAAAAAAAGDEAAAAAAKAAAAQARAAAARLR:AFTVTVPKDLYVVEYGSNMTIECKFPVEKQLDLAALIVYWEMEDKNIIQFVHGEEDLKVQHSSYRQRARLLKDQLSLGNAALQITDVKLQDAGVYRCMISYGGADYKRITVKVN	13.70240608344335	0.20702998833458902	88.978966	0.62753797	26.518764	16.721796
design_26	18	SSAELIRSANQLAANLEARAAEAEAAGDAAAAAAYRAAAAAARAAAAALA:AFTVTVPKDLYVVEYGSNMTIECKFPVEKQLDLAALIVYWEMEDKNIIQFVHGEEDLKVQHSSYRQRARLLKDQLSLGNAALQITDVKLQDAGVYRCMISYGGADYKRITVKVN	13.292621391105184	0.1922346053348516	93.61538	0.62428373	26.718508	16.6526
design_26	19	EAEEGIRAAERARANLLARAAEARAAGDAAAAAAYDAAAAAAAAAAAALR:AFTVTVPKDLYVVEYGSNMTIECKFPVEKQLDLAALIVYWEMEDKNIIQFVHGEEDLKVQHSSYRQRARLLKDQLSLGNAALQITDVKLQDAGVYRCMISYGGADYKRITVKVN	13.872930197956588	0.19325059977767073	90.15735	0.62311596	26.63819	16.758238
design_26	20	ESEELIRTAERVAANLEARAAEAAAAGDEAAAAAYRAAAAAARAAAAALR:AFTVTVPKDLYVVEYGSNMTIECKFPVEKQLDLAALIVYWEMEDKNIIQFVHGEEDLKVQHSSYRQRARLLKDQLSLGNAALQITDVKLQDAGVYRCMISYGGADYKRITVKVN	13.829454951135261	0.17396664478146773	93.073906	0.6290163	26.58957	16.77258
design_26	21	ESEELIRSAEQLEKNLKERAAEAKAAGDAAAAAAYEAAAAAAAAMAAALR:AFTVTVPKDLYVVEYGSNMTIECKFPVEKQLDLAALIVYWEMEDKNIIQFVHGEEDLKVQHSSYRQRARLLKDQLSLGNAALQITDVKLQDAGVYRCMISYGGADYKRITVKVN	13.47210525282362	0.1756576343875394	91.362305	0.6248622	26.951199	17.299856
design_26	22	DSEEGIRSAERLAANLAAIAAEYAAAGDAAAAAAANAAEAAARAEAERLK:AFTVTVPKDLYVVEYGSNMTIECKFPVEKQLDLAALIVYWEMEDKNIIQFVHGEEDLKVQHSSYRQRARLLKDQLSLGNAALQITDVKLQDAGVYRCMISYGGADYKRITVKVN	14.164905185429326	0.2004010223049962	86.71772	0.6226969	26.362612	16.809223
design_26	23	DAEDLIRTAEQTAKNLEAIAAEYAAAGKAAEAAAANAAAAQAKAMAAKLR:AFTVTVPKDLYVVEYGSNMTIECKFPVEKQLDLAALIVYWEMEDKNIIQFVHGEEDLKVQHSSYRQRARLLKDQLSLGNAALQITDVKLQDAGVYRCMISYGGADYKRITVKVN	15.255900477654935	0.13898038703443583	90.13914	0.62861216	26.98337	18.62961
design_26	24	DSEELIRSARQLAKNLEARAAEAAAAGDEAAAAAARAAAAQARAFAARLE:AFTVTVPKDLYVVEYGSNMTIECKFPVEKQLDLAALIVYWEMEDKNIIQFVHGEEDLKVQHSSYRQRARLLKDQLSLGNAALQITDVKLQDAGVYRCMISYGGADYKRITVKVN	12.87244487204887	0.19648058996315568	91.22815	0.62339777	27.023617	18.25478
design_26	25	DSEELIRTAERTAANLRARAAEAEAAGDAAAAAAYRAAAAAAEAAAERLK:AFTVTVPKDLYVVEYGSNMTIECKFPVEKQLDLAALIVYWEMEDKNIIQFVHGEEDLKVQHSSYRQRARLLKDQLSLGNAALQITDVKLQDAGVYRCMISYGGADYKRITVKVN	12.630688883272017	0.20728018388824354	91.96205	0.62854815	26.398924	15.717756
design_26	26	SSEEGIRVAEQTEANLKARAAEAAAAGDAAAAAAYAAAAAAAAAAAAALR:AFTVTVPKDLYVVEYGSNMTIECKFPVEKQLDLAALIVYWEMEDKNIIQFVHGEEDLKVQHSSYRQRARLLKDQLSLGNAALQITDVKLQDAGVYRCMISYGGADYKRITVKVN	12.773575679925518	0.19810533770890282	88.86726	0.6201821	26.316221	16.948814
design_26	27	SSEELIRTARRTAENLRARAAEALAAGDEAAAAAYRAAAAQAEALAARLE:AFTVTVPKDLYVVEYGSNMTIECKFPVEKQLDLAALIVYWEMEDKNIIQFVHGEEDLKVQHSSYRQRARLLKDQLSLGNAALQITDVKLQDAGVYRCMISYGGADYKRITVKVN	13.084635489959574	0.19777635398277552	93.0998	0.6283264	26.693737	17.298458
design_26	28	DSEELIKAAEQLAKNLEARAAEAKAAGDEAAAKAYEAAAAAAKAYAEKLK:AFTVTVPKDLYVVEYGSNMTIECKFPVEKQLDLAALIVYWEMEDKNIIQFVHGEEDLKVQHSSYRQRARLLKDQLSLGNAALQITDVKLQDAGVYRCMISYGGADYKRITVKVN	12.593387930419572	0.21497250716756178	92.1023	0.63130844	26.677158	17.983288
design_26	29	DSEELIRSLQQTAANLEARAAEAAAAGDAAAAAAAKAAAAAARAAAARAA:AFTVTVPKDLYVVEYGSNMTIECKFPVEKQLDLAALIVYWEMEDKNIIQFVHGEEDLKVQHSSYRQRARLLKDQLSLGNAALQITDVKLQDAGVYRCMISYGGADYKRITVKVN	13.018906577126364	0.19113206202456504	90.452126	0.625792	26.530684	17.255741
design_26	30	ESEELIRTAEQTAKNLEARAAEAAAAGDAAAAAAANAAAAQARAEAARLR:AFTVTVPKDLYVVEYGSNMTIECKFPVEKQLDLAALIVYWEMEDKNIIQFVHGEEDLKVQHSSYRQRARLLKDQLSLGNAALQITDVKLQDAGVYRCMISYGGADYKRITVKVN	14.07694074516029	0.16476276971015918	89.05158	0.62938905	26.668324	17.370045
design_26	31	DSEAGIRTAEQLAANLKARAAEAAAAGDAAAAAAYKAAAAQAEALAARLR:AFTVTVPKDLYVVEYGSNMTIECKFPVEKQLDLAALIVYWEMEDKNIIQFVHGEEDLKVQHSSYRQRARLLKDQLSLGNAALQITDVKLQDAGVYRCMISYGGADYKRITVKVN	12.521635455857082	0.23182283992968872	90.87953	0.6210191	26.97316	17.656927
design_27	0	SASERARARADGAHAAALEKVDPEEGAKLLAASPLAKEYYEEMKKLMESA:AFTVTVPKDLYVVEYGSNMTIECKFPVEKQLDLAALIVYWEMEDKNIIQFVHGEEDLKVQHSSYRQRARLLKDQLSLGNAALQITDVKLQDAGVYRCMISYGGADYKRITVKVN	11.966873683772281	0.4118045877163202	55.59827	0.6335465	26.338474	16.506237
design_27	1	SASAAARARADGAHAVALLKVDPAAGQALLAASPEAARYAAEVAAMLAAA:AFTVTVPKDLYVVEYGSNMTIECKFPVEKQLDLAALIVYWEMEDKNIIQFVHGEEDLKVQHSSYRQRARLLKDQLSLGNAALQITDVKLQDAGVYRCMISYGGADYKRITVKVN	12.026628721375674	0.3302799114170814	81.7667	0.62344766	27.061554	17.576017
design_27	2	SAAAEAAARADGAHAVAVERVDPAEGAAIRAASPEAAAKAEEVRKMLEEA:AFTVTVPKDLYVVEYGSNMTIECKFPVEKQLDLAALIVYWEMEDKNIIQFVHGEEDLKVQHSSYRQRARLLKDQLSLGNAALQITDVKLQDAGVYRCMISYGGADYKRITVKVN	19.975427828560218	0.10838018349933079	53.727074	0.63007295	26.640314	19.771297
design_27	3	SASEAARARADGAHAVALEKVDPEAGRALLAASPAAAEAAAEMQALLDAA:AFTVTVPKDLYVVEYGSNMTIECKFPVEKQLDLAALIVYWEMEDKNIIQFVHGEEDLKVQHSSYRQRARLLKDQLSLGNAALQITDVKLQDAGVYRCMISYGGADYKRITVKVN	14.478892983411034	0.17727012916020923	67.19364	0.6237525	27.574352	20.653107
design_27	4	SAAEEAEALADGAHAVMVEKVDPAEGAKILAASPKAAEYAKKVKAMLEAA:AFTVTVPKDLYVVEYGSNMTIECKFPVEKQLDLAALIVYWEMEDKNIIQFVHGEEDLKVQHSSYRQRARLLKDQLSLGNAALQITDVKLQDAGVYRCMISYGGADYKRITVKVN	14.517316330002767	0.16583229604895347	52.520214	0.6336956	26.873003	17.752192
design_27	5	SAAAAAEARADGAHAVALQKVDPAAGAALLAASPAAAAAAAEVAAMLASA:AFTVTVPKDLYVVEYGSNMTIECKFPVEKQLDLAALIVYWEMEDKNIIQFVHGEEDLKVQHSSYRQRARLLKDQLSLGNAALQITDVKLQDAGVYRCMISYGGADYKRITVKVN	17.76804870417119	0.13425193978730532	52.636944	0.6176914	27.067627	19.039284
design_27	6	SASEAAAARADGAHAVALLRVDPEAGRALLAASPAAAAAAAEVAAMREAA:AFTVTVPKDLYVVEYGSNMTIECKFPVEKQLDLAALIVYWEMEDKNIIQFVHGEEDLKVQHSSYRQRARLLKDQLSLGNAALQITDVKLQDAGVYRCMISYGGADYKRITVKVN	11.472400561931344	0.32847642524077797	73.94879	0.619823	27.53427	21.058056
design_27	7	SASAEAEALADGAHAVMLQKVDPAAGQALLDASPAAKAAAAQVQAMLESA:AFTVTVPKDLYVVEYGSNMTIECKFPVEKQLDLAALIVYWEMEDKNIIQFVHGEEDLKVQHSSYRQRARLLKDQLSLGNAALQITDVKLQDAGVYRCMISYGGADYKRITVKVN	12.177562012100294	0.20892516823142737	86.2914	0.625854	27.358618	19.619106
design_27	8	SASEAARARADGAHAVMQLKVDPAAGQAILAASPAAAAAAEEMQAMLDAA:AFTVTVPKDLYVVEYGSNMTIECKFPVEKQLDLAALIVYWEMEDKNIIQFVHGEEDLKVQHSSYRQRARLLKDQLSLGNAALQITDVKLQDAGVYRCMISYGGADYKRITVKVN	8.880230114507691	0.34247710954142024	82.42447	0.62582153	26.810818	17.602526
design_27	9	SASERARALADGAHAVMLLKVNPEEGQALLDASPLAAEYAAEIQKMLDAA:AFTVTVPKDLYVVEYGSNMTIECKFPVEKQLDLAALIVYWEMEDKNIIQFVHGEEDLKVQHSSYRQRARLLKDQLSLGNAALQITDVKLQDAGVYRCMISYGGADYKRITVKVN	14.132386512620556	0.22628396353742952	93.07455	0.6278956	27.469679	18.002895
design_27	10	SASEKAAALADGAYAVAQEKVDPAAGAAIRAASPEAAKYAEKVKAMLEAA:AFTVTVPKDLYVVEYGSNMTIECKFPVEKQLDLAALIVYWEMEDKNIIQFVHGEEDLKVQHSSYRQRARLLKDQLSLGNAALQITDVKLQDAGVYRCMISYGGADYKRITVKVN	14.373874334577174	0.24377181460248312	84.92548	0.6277699	27.466307	18.527702
design_27	11	SAAEEAAARADGAHAVAQEKVDPAAGAAIRAASPAAAAAAAEVQAMLESA:AFTVTVPKDLYVVEYGSNMTIECKFPVEKQLDLAALIVYWEMEDKNIIQFVHGEEDLKVQHSSYRQRARLLKDQLSLGNAALQITDVKLQDAGVYRCMISYGGADYKRITVKVN	11.860493197414707	0.41182001703552495	50.09782	0.6383748	25.01917	14.153687
design_27	12	SAAAKAEALADGAHAVMVEKVDPEEGKAILDASPEAAKYAEEVRAMLEAA:AFTVTVPKDLYVVEYGSNMTIECKFPVEKQLDLAALIVYWEMEDKNIIQFVHGEEDLKVQHSSYRQRARLLKDQLSLGNAALQITDVKLQDAGVYRCMISYGGADYKRITVKVN	14.371696627923136	0.18011225749207027	57.388184	0.6340583	26.645388	17.531258
design_27	13	SASAAAEARADGAHAVMLLKVDPAAGQALLAASPEAARYAAEMRALLEAA:AFTVTVPKDLYVVEYGSNMTIECKFPVEKQLDLAALIVYWEMEDKNIIQFVHGEEDLKVQHSSYRQRARLLKDQLSLGNAALQITDVKLQDAGVYRCMISYGGADYKRITVKVN	9.366883876304357	0.31066854779790337	89.20494	0.623312	27.175797	17.968193
design_27	14	SASAEAEALADGAYAVMKKKVDPEEGEKILAASPKAAEYAKKIQAMLESA:AFTVTVPKDLYVVEYGSNMTIECKFPVEKQLDLAALIVYWEMEDKNIIQFVHGEEDLKVQHSSYRQRARLLKDQLSLGNAALQITDVKLQDAGVYRCMISYGGADYKRITVKVN	13.559014556461202	0.18899651843762766	68.531296	0.6324707	27.414724	18.676277
design_27	15	SASEEARALADGAHAVALLKVDPEAGKALLAASPLAAKYAEIVKKMLDEA:AFTVTVPKDLYVVEYGSNMTIECKFPVEKQLDLAALIVYWEMEDKNIIQFVHGEEDLKVQHSSYRQRARLLKDQLSLGNAALQITDVKLQDAGVYRCMISYGGADYKRITVKVN	11.676980848496672	0.21924668006491874	88.03985	0.62365013	27.514788	20.541992
design_27	16	SASAEAAARADGAHAVSWLKVDPERGKAILDASPLAAEYAKEVQAMLESA:AFTVTVPKDLYVVEYGSNMTIECKFPVEKQLDLAALIVYWEMEDKNIIQFVHGEEDLKVQHSSYRQRARLLKDQLSLGNAALQITDVKLQDAGVYRCMISYGGADYKRITVKVN	10.972702956747337	0.41274922140276904	49.8143	0.63097686	27.0519	13.534342
design_27	17	SASAAAAARADGAHAVMQQKVDPAAGAAILAASPEAAAAAKEVQAMLESA:AFTVTVPKDLYVVEYGSNMTIECKFPVEKQLDLAALIVYWEMEDKNIIQFVHGEEDLKVQHSSYRQRARLLKDQLSLGNAALQITDVKLQDAGVYRCMISYGGADYKRITVKVN	16.86230040477921	0.13899204880777358	51.907856	0.6300081	27.06258	18.486168
design_27	18	SASAAAAARADGAHAVMQLKVDPAAGQAILDASPAAAAYAKEVQAMLESA:AFTVTVPKDLYVVEYGSNMTIECKFPVEKQLDLAALIVYWEMEDKNIIQFVHGEEDLKVQHSSYRQRARLLKDQLSLGNAALQITDVKLQDAGVYRCMISYGGADYKRITVKVN	12.619474693373652	0.20104583552140015	51.801846	0.6272268	27.363094	20.028334
design_27	19	SASEEARARADGAHAVMLLKVNPEEGKKLLDASPLAAEYAKEMQALLEAA:AFTVTVPKDLYVVEYGSNMTIECKFPVEKQLDLAALIVYWEMEDKNIIQFVHGEEDLKVQHSSYRQRARLLKDQLSLGNAALQITDVKLQDAGVYRCMISYGGADYKRITVKVN	4.991622031505487	0.6359309919502407	88.91891	0.6341417	25.660465	15.843888
design_27	20	SASAEAEALADGAHAVMQLKVDPEAGQKILDASPLAKKYAEIVKKMLESA:AFTVTVPKDLYVVEYGSNMTIECKFPVEKQLDLAALIVYWEMEDKNIIQFVHGEEDLKVQHSSYRQRARLLKDQLSLGNAALQITDVKLQDAGVYRCMISYGGADYKRITVKVN	13.36016483323044	0.18003268816305412	87.1951	0.6282625	27.134396	18.51084
design_27	21	SASEAAAARADGAHAAAVEKVDPAEGAAILAASPAAAEYHKEMKALMEAA:AFTVTVPKDLYVVEYGSNMTIECKFPVEKQLDLAALIVYWEMEDKNIIQFVHGEEDLKVQHSSYRQRARLLKDQLSLGNAALQITDVKLQDAGVYRCMISYGGADYKRITVKVN	11.752806390479103	0.36367758963889557	47.484756	0.6475595	23.496605	9.698189
design_27	22	SAAAAAAARADGAHAVAWEKVDPERGQAILAASPAAAAEAARIRAMLEAA:AFTVTVPKDLYVVEYGSNMTIECKFPVEKQLDLAALIVYWEMEDKNIIQFVHGEEDLKVQHSSYRQRARLLKDQLSLGNAALQITDVKLQDAGVYRCMISYGGADYKRITVKVN	12.631601761252503	0.31351184666443443	90.146835	0.6205994	27.10798	18.209406
design_27	23	SAAAAAAARADGAHAVMQLKVDPAAGQALLAASPAAAEAAKEMAALLASA:AFTVTVPKDLYVVEYGSNMTIECKFPVEKQLDLAALIVYWEMEDKNIIQFVHGEEDLKVQHSSYRQRARLLKDQLSLGNAALQITDVKLQDAGVYRCMISYGGADYKRITVKVN	16.2230731636906	0.1335377862740849	52.437645	0.62101316	27.530348	21.148794
design_27	24	SASEEARARADGAHAVAQLKVDPAAGQEILAASPLAAEKAKEMQAMLEAA:AFTVTVPKDLYVVEYGSNMTIECKFPVEKQLDLAALIVYWEMEDKNIIQFVHGEEDLKVQHSSYRQRARLLKDQLSLGNAALQITDVKLQDAGVYRCMISYGGADYKRITVKVN	17.01246995654291	0.1760013620001334	51.664013	0.63509214	26.921255	19.523232
design_27	25	SAAAAAAARADGAHAVMLEKVDPEAGRALLAASPAAAAAAAEVRAMLESA:AFTVTVPKDLYVVEYGSNMTIECKFPVEKQLDLAALIVYWEMEDKNIIQFVHGEEDLKVQHSSYRQRARLLKDQLSLGNAALQITDVKLQDAGVYRCMISYGGADYKRITVKVN	12.553934302535511	0.20303541732164618	88.09439	0.61564213	27.551462	18.255661
design_27	26	SASARAEALADGAHAVMRLKVDPEEGKAILAASPEAAAAAAEVQAMLEAA:AFTVTVPKDLYVVEYGSNMTIECKFPVEKQLDLAALIVYWEMEDKNIIQFVHGEEDLKVQHSSYRQRARLLKDQLSLGNAALQITDVKLQDAGVYRCMISYGGADYKRITVKVN	10.196612593358434	0.2728946575565551	85.008514	0.62364215	26.906672	17.042995
design_27	27	SASEKARALADGAHAVMQLKVDPEAGKKILEASPEAKKYAEIVQKMLDEA:AFTVTVPKDLYVVEYGSNMTIECKFPVEKQLDLAALIVYWEMEDKNIIQFVHGEEDLKVQHSSYRQRARLLKDQLSLGNAALQITDVKLQDAGVYRCMISYGGADYKRITVKVN	11.162837668192244	0.23735110063366424	85.95176	0.62973183	27.187578	19.831629
design_27	28	SASAEAEALADGAHAVALQKVDPEAGAELLAASPLAAEYAKKMQALREAA:AFTVTVPKDLYVVEYGSNMTIECKFPVEKQLDLAALIVYWEMEDKNIIQFVHGEEDLKVQHSSYRQRARLLKDQLSLGNAALQITDVKLQDAGVYRCMISYGGADYKRITVKVN	14.747221125071189	0.173651315484595	67.13833	0.6223199	27.60833	19.160784
design_27	29	SASAAAAARADGAHAVMLQKVDPAAGQALLDASPEAAAAAKEIQALLDSA:AFTVTVPKDLYVVEYGSNMTIECKFPVEKQLDLAALIVYWEMEDKNIIQFVHGEEDLKVQHSSYRQRARLLKDQLSLGNAALQITDVKLQDAGVYRCMISYGGADYKRITVKVN	15.297815619894088	0.18658106251118228	53.493923	0.6333101	26.977154	19.302334
design_27	30	SASEAARARADGAHAVMQLKVDPEAGQAILDASPKAAEEAKKIQEMLEKA:AFTVTVPKDLYVVEYGSNMTIECKFPVEKQLDLAALIVYWEMEDKNIIQFVHGEEDLKVQHSSYRQRARLLKDQLSLGNAALQITDVKLQDAGVYRCMISYGGADYKRITVKVN	5.753001595367033	0.5707555950419824	87.435844	0.6385812	24.593214	10.343227
design_27	31	SASAKAEALADGAYAVMREKVDPEEGEKIRAASPEAAKYAEEIRKLLESA:AFTVTVPKDLYVVEYGSNMTIECKFPVEKQLDLAALIVYWEMEDKNIIQFVHGEEDLKVQHSSYRQRARLLKDQLSLGNAALQITDVKLQDAGVYRCMISYGGADYKRITVKVN	13.850962055913891	0.2574838726644552	50.99285	0.63722014	26.967651	18.546795
design_28	0	EEEEEEERRRMAERMKEMAKQAAKILKEKGYEAEGEKALKNAEEAAAKLL:AFTVTVPKDLYVVEYGSNMTIECKFPVEKQLDLAALIVYWEMEDKNIIQFVHGEEDLKVQHSSYRQRARLLKDQLSLGNAALQITDVKLQDAGVYRCMISYGGADYKRITVKVN	13.243885039156714	0.19925270305185133	86.26414	0.63595784	26.51293	17.470768
design_28	1	SEEELERTKRAAENMLKMAKEAAKILKEKGYEAEAEKALANAKAAAEKLL:AFTVTVPKDLYVVEYGSNMTIECKFPVEKQLDLAALIVYWEMEDKNIIQFVHGEEDLKVQHSSYRQRARLLKDQLSLGNAALQITDVKLQDAGVYRCMISYGGADYKRITVKVN	13.908277212213987	0.17598675485510895	90.16526	0.6346103	27.177715	18.05796
design_28	2	EEEELEKIRRAAENMKKNAKIAAEILKAKGYEAEAEKALKNAEEAAEKLL:AFTVTVPKDLYVVEYGSNMTIECKFPVEKQLDLAALIVYWEMEDKNIIQFVHGEEDLKVQHSSYRQRARLLKDQLSLGNAALQITDVKLQDAGVYRCMISYGGADYKRITVKVN	13.029902824092037	0.21556037496264094	88.977516	0.6330418	26.635372	17.62313
design_28	3	EEEEREETERMAERMKEMAKKAAEILEKKGYKEEAEKALKNAEEAAEKLL:AFTVTVPKDLYVVEYGSNMTIECKFPVEKQLDLAALIVYWEMEDKNIIQFVHGEEDLKVQHSSYRQRARLLKDQLSLGNAALQITDVKLQDAGVYRCMISYGGADYKRITVKVN	13.494517320847804	0.19449421326726535	88.238045	0.6371133	26.295418	15.631807
design_28	4	SLEEEEETRRMAERMLANAQTAAAILTAKGYAAQAAAAVAAAQAAAAKLL:AFTVTVPKDLYVVEYGSNMTIECKFPVEKQLDLAALIVYWEMEDKNIIQFVHGEEDLKVQHSSYRQRARLLKDQLSLGNAALQITDVKLQDAGVYRCMISYGGADYKRITVKVN	13.697769284781353	0.19301626253399318	89.54859	0.6289191	26.784796	17.976357
design_28	5	EEEERAEIERAAENMLKNARQAAEILRAKGYEEEGERALKNAEEAAKKLL:AFTVTVPKDLYVVEYGSNMTIECKFPVEKQLDLAALIVYWEMEDKNIIQFVHGEEDLKVQHSSYRQRARLLKDQLSLGNAALQITDVKLQDAGVYRCMISYGGADYKRITVKVN	13.026901527313386	0.2035196119122485	89.96524	0.632209	26.718935	16.813301
design_28	6	EEEELARTKRMAERMLANAKEAAKILNEKGYKAQGDAALAAAQAAAAKLL:AFTVTVPKDLYVVEYGSNMTIECKFPVEKQLDLAALIVYWEMEDKNIIQFVHGEEDLKVQHSSYRQRARLLKDQLSLGNAALQITDVKLQDAGVYRCMISYGGADYKRITVKVN	13.848775570007462	0.18143619478845724	85.84527	0.63005894	27.153057	17.787537
design_28	7	AEEEEERRRRAAENMLKMAKEAAAILAAKGYAAQAAAAVANAKAAAAKLL:AFTVTVPKDLYVVEYGSNMTIECKFPVEKQLDLAALIVYWEMEDKNIIQFVHGEEDLKVQHSSYRQRARLLKDQLSLGNAALQITDVKLQDAGVYRCMISYGGADYKRITVKVN	14.15492628968534	0.17285972862969512	88.5974	0.62681764	27.16273	18.007935
design_28	8	SLEEEEKRKRAAENMLKNAKEAAKILKEKGYEAEAEKALKNAKEAAAKLL:AFTVTVPKDLYVVEYGSNMTIECKFPVEKQLDLAALIVYWEMEDKNIIQFVHGEEDLKVQHSSYRQRARLLKDQLSLGNAALQITDVKLQDAGVYRCMISYGGADYKRITVKVN	13.455698095296528	0.1994094060503724	89.00959	0.6342298	27.093935	18.08382
design_28	9	EEEEEERTRRAAERMLEMAKQAAKILEAKGYKAEAEAALKAAKEAAEKLL:AFTVTVPKDLYVVEYGSNMTIECKFPVEKQLDLAALIVYWEMEDKNIIQFVHGEEDLKVQHSSYRQRARLLKDQLSLGNAALQITDVKLQDAGVYRCMISYGGADYKRITVKVN	13.627106396492394	0.19355643362167166	87.69956	0.630908	26.895157	18.48169
design_28	10	SEEEREEIERAAKNMLEMAKKAAEILKKKGYEEEGEKALKNAEEAAKKLL:AFTVTVPKDLYVVEYGSNMTIECKFPVEKQLDLAALIVYWEMEDKNIIQFVHGEEDLKVQHSSYRQRARLLKDQLSLGNAALQITDVKLQDAGVYRCMISYGGADYKRITVKVN	13.16160337280091	0.2020983486603801	90.63819	0.6386584	26.591805	16.96196
design_28	11	SAAEEEETRRAAERMKQMAAQAAKILEAKGYKAEAAAAKAAAQAAAEKLL:AFTVTVPKDLYVVEYGSNMTIECKFPVEKQLDLAALIVYWEMEDKNIIQFVHGEEDLKVQHSSYRQRARLLKDQLSLGNAALQITDVKLQDAGVYRCMISYGGADYKRITVKVN	15.81502727807214	0.13797729370807804	84.78521	0.63191795	27.202927	18.49763
design_28	12	EEEELEKTKRMAENMLKMAEEAAKILKEKGYEEEAKKALENAKEAAEKLL:AFTVTVPKDLYVVEYGSNMTIECKFPVEKQLDLAALIVYWEMEDKNIIQFVHGEEDLKVQHSSYRQRARLLKDQLSLGNAALQITDVKLQDAGVYRCMISYGGADYKRITVKVN	13.549607047053378	0.192908482781287	89.50598	0.63501066	26.916725	18.661854
design_28	13	EEEERKRIERAAERMIENAKKAAEILKKKGYEKEAEAALKAAKEAAEKLL:AFTVTVPKDLYVVEYGSNMTIECKFPVEKQLDLAALIVYWEMEDKNIIQFVHGEEDLKVQHSSYRQRARLLKDQLSLGNAALQITDVKLQDAGVYRCMISYGGADYKRITVKVN	13.186097145809377	0.19941629879132672	89.986015	0.63388133	26.819963	18.596037
design_28	14	SLEEEEETRRMAENMLANAQTAAAILTAKGHTAAAAAAVAAAQAAAAKLL:AFTVTVPKDLYVVEYGSNMTIECKFPVEKQLDLAALIVYWEMEDKNIIQFVHGEEDLKVQHSSYRQRARLLKDQLSLGNAALQITDVKLQDAGVYRCMISYGGADYKRITVKVN	13.298105341815775	0.19444694840115423	89.18087	0.6307702	26.243244	16.216461
design_28	15	EEEERERTRRAAERMLENAKKAAEILEKKGYKEEGEKALKNAKEAAEKLL:AFTVTVPKDLYVVEYGSNMTIECKFPVEKQLDLAALIVYWEMEDKNIIQFVHGEEDLKVQHSSYRQRARLLKDQLSLGNAALQITDVKLQDAGVYRCMISYGGADYKRITVKVN	13.149874512911977	0.2050889344128989	89.581	0.63427913	26.815079	18.288355
design_28	16	SEEEEEERRRAAERMIEMAKEAAKILKEKGYEAEGKKALENAKKAAEKLL:AFTVTVPKDLYVVEYGSNMTIECKFPVEKQLDLAALIVYWEMEDKNIIQFVHGEEDLKVQHSSYRQRARLLKDQLSLGNAALQITDVKLQDAGVYRCMISYGGADYKRITVKVN	13.281941695940809	0.19923597576830998	90.42756	0.6372597	26.750128	18.583605
design_28	17	SEEEEERTRRMAERMLEMAKQAAKILKEKGYEEEAKKALENAKKAAEKLL:AFTVTVPKDLYVVEYGSNMTIECKFPVEKQLDLAALIVYWEMEDKNIIQFVHGEEDLKVQHSSYRQRARLLKDQLSLGNAALQITDVKLQDAGVYRCMISYGGADYKRITVKVN	13.479856800168209	0.19252346284628297	90.204636	0.63499194	26.934391	18.763046
design_28	18	EEEERERIERAAERMKENAKQAAKILREKGYEEKAEQALKNAEEAAKKLL:AFTVTVPKDLYVVEYGSNMTIECKFPVEKQLDLAALIVYWEMEDKNIIQFVHGEEDLKVQHSSYRQRARLLKDQLSLGNAALQITDVKLQDAGVYRCMISYGGADYKRITVKVN	12.87163392635594	0.2051875650842923	88.84672	0.63342357	26.853943	17.550777
design_28	19	SEEEEERTRRAAARMREMAKQAAAILKAKGYEAEAAAAEAAAEAAAAKLL:AFTVTVPKDLYVVEYGSNMTIECKFPVEKQLDLAALIVYWEMEDKNIIQFVHGEEDLKVQHSSYRQRARLLKDQLSLGNAALQITDVKLQDAGVYRCMISYGGADYKRITVKVN	14.50184958218434	0.16461867185630166	87.65914	0.6301261	27.110262	17.623585
design_28	20	EEEERERTERMARRMKEMAAQAAKILEAKGYKEEAAKAKANAEAAAAKLL:AFTVTVPKDLYVVEYGSNMTIECKFPVEKQLDLAALIVYWEMEDKNIIQFVHGEEDLKVQHSSYRQRARLLKDQLSLGNAALQITDVKLQDAGVYRCMISYGGADYKRITVKVN	13.418957525395884	0.19558134003679808	85.16623	0.6297396	27.013475	18.697346
design_28	21	SLEELERTKRMAQNMLKNAEQAAKILKEKGYEAEGAAALANAKAAAAKLL:AFTVTVPKDLYVVEYGSNMTIECKFPVEKQLDLAALIVYWEMEDKNIIQFVHGEEDLKVQHSSYRQRARLLKDQLSLGNAALQITDVKLQDAGVYRCMISYGGADYKRITVKVN	14.713243347028536	0.16169720037314805	89.15576	0.63349915	27.18831	17.395824
design_28	22	EEEEEEETRRAAERMIENAKQAAKILEAKGYKEQGEQALKNAKEAAEKML:AFTVTVPKDLYVVEYGSNMTIECKFPVEKQLDLAALIVYWEMEDKNIIQFVHGEEDLKVQHSSYRQRARLLKDQLSLGNAALQITDVKLQDAGVYRCMISYGGADYKRITVKVN	12.972933773158971	0.20713413877674533	89.17658	0.6349557	26.621452	17.256542
design_28	23	KEEEEEETKRFAENMIKNAKEAAKILAAKGYEAEAKQALKNAEEAAAKLL:AFTVTVPKDLYVVEYGSNMTIECKFPVEKQLDLAALIVYWEMEDKNIIQFVHGEEDLKVQHSSYRQRARLLKDQLSLGNAALQITDVKLQDAGVYRCMISYGGADYKRITVKVN	13.61516006942573	0.18141742787860213	89.40336	0.63553685	26.547585	17.966179
design_28	24	EEEERAEIERMAKRMEEMAKNAAEILTKKGYKAEGEKALANAKAAAEKLL:AFTVTVPKDLYVVEYGSNMTIECKFPVEKQLDLAALIVYWEMEDKNIIQFVHGEEDLKVQHSSYRQRARLLKDQLSLGNAALQITDVKLQDAGVYRCMISYGGADYKRITVKVN	13.354731579666192	0.19521154131169724	86.126656	0.6333323	26.870169	18.182571
design_28	25	EEEEEERTRRMAERMKEMAKNAAEILKKKGYEEEAEKAVKNAEEAAEKLL:AFTVTVPKDLYVVEYGSNMTIECKFPVEKQLDLAALIVYWEMEDKNIIQFVHGEEDLKVQHSSYRQRARLLKDQLSLGNAALQITDVKLQDAGVYRCMISYGGADYKRITVKVN	13.433685305324081	0.19461296290402313	88.97826	0.63477963	26.592993	18.129356
design_28	26	SEEEEEETRRAAERMIKMAEEAAKILKEKGYEAEAEAALAAAKAAAEKLL:AFTVTVPKDLYVVEYGSNMTIECKFPVEKQLDLAALIVYWEMEDKNIIQFVHGEEDLKVQHSSYRQRARLLKDQLSLGNAALQITDVKLQDAGVYRCMISYGGADYKRITVKVN	13.285012629423862	0.1868540625571591	89.868126	0.63386106	27.02956	18.010595
design_28	27	EEEERKRIERAAKNMLEMAKNAAEILKAKGYEKEAEKALKNAKEAAEKLL:AFTVTVPKDLYVVEYGSNMTIECKFPVEKQLDLAALIVYWEMEDKNIIQFVHGEEDLKVQHSSYRQRARLLKDQLSLGNAALQITDVKLQDAGVYRCMISYGGADYKRITVKVN	13.663508982242323	0.19624752813469634	90.35041	0.6337476	26.699364	17.85613
design_28	28	EEEELAKTKRAAERMLEMAKKAAEILTAKGYKEEAEKALANAKKAAEKLL:AFTVTVPKDLYVVEYGSNMTIECKFPVEKQLDLAALIVYWEMEDKNIIQFVHGEEDLKVQHSSYRQRARLLKDQLSLGNAALQITDVKLQDAGVYRCMISYGGADYKRITVKVN	13.46491789880368	0.20120241191439017	88.4217	0.6317878	26.865828	19.241693
design_28	29	EEEERERTRRMAERMLENAKQAAAILAAKGYKAEAEQALANAEKAAAELL:AFTVTVPKDLYVVEYGSNMTIECKFPVEKQLDLAALIVYWEMEDKNIIQFVHGEEDLKVQHSSYRQRARLLKDQLSLGNAALQITDVKLQDAGVYRCMISYGGADYKRITVKVN	13.30112138265802	0.20030578314480368	89.09127	0.62670517	27.033003	18.054642
design_28	30	EEEELAETRRAAENMKKMAEEAAKILKAKGYEAEAAAAKAAAEAAAAKLL:AFTVTVPKDLYVVEYGSNMTIECKFPVEKQLDLAALIVYWEMEDKNIIQFVHGEEDLKVQHSSYRQRARLLKDQLSLGNAALQITDVKLQDAGVYRCMISYGGADYKRITVKVN	15.833356399373097	0.13457228505152538	84.3284	0.62979186	27.107916	18.870012
design_28	31	SEEELEEIRRAAENMLRMAKEAAAILKAKGYEKEAEQALKNAKEAAEKLL:AFTVTVPKDLYVVEYGSNMTIECKFPVEKQLDLAALIVYWEMEDKNIIQFVHGEEDLKVQHSSYRQRARLLKDQLSLGNAALQITDVKLQDAGVYRCMISYGGADYKRITVKVN	13.38575940699075	0.20058000743435608	91.36413	0.63656425	26.735197	17.331417
design_29	0	SEDARAARRAAANLREVAARLEADPSKAAEAAAARAAAELLEAEAERIEA:AFTVTVPKDLYVVEYGSNMTIECKFPVEKQLDLAALIVYWEMEDKNIIQFVHGEEDLKVQHSSYRQRARLLKDQLSLGNAALQITDVKLQDAGVYRCMISYGGADYKRITVKVN	12.181396318860262	0.21082881857372038	92.645035	0.62506324	26.961977	16.708527
design_29	1	SEDARAARRAAANLNAVAERLAADPAKAAEAAAARAAAALLAATAAAIEA:AFTVTVPKDLYVVEYGSNMTIECKFPVEKQLDLAALIVYWEMEDKNIIQFVHGEEDLKVQHSSYRQRARLLKDQLSLGNAALQITDVKLQDAGVYRCMISYGGADYKRITVKVN	13.460820739148508	0.180660062597896	91.89203	0.6251743	26.736553	17.223335
design_29	2	SEGARAALRLAKNLEEVAARLAADPSQAEKAAAARAAAELARKKAEELEA:AFTVTVPKDLYVVEYGSNMTIECKFPVEKQLDLAALIVYWEMEDKNIIQFVHGEEDLKVQHSSYRQRARLLKDQLSLGNAALQITDVKLQDAGVYRCMISYGGADYKRITVKVN	12.875266345251132	0.21189031902402083	90.02947	0.62577087	27.009914	17.79345
design_29	3	SEDAAAARRAAARLREVAARLAADPARAAEAAAARAAAALFEATAAAIEA:AFTVTVPKDLYVVEYGSNMTIECKFPVEKQLDLAALIVYWEMEDKNIIQFVHGEEDLKVQHSSYRQRARLLKDQLSLGNAALQITDVKLQDAGVYRCMISYGGADYKRITVKVN	17.579466637438184	0.1466134532370823	75.10167	0.62799275	26.743267	19.038754
design_29	4	SEDAAAARRAAANLRATAARLAADPARAAEAAAARAAAALLEAKAAEIEA:AFTVTVPKDLYVVEYGSNMTIECKFPVEKQLDLAALIVYWEMEDKNIIQFVHGEEDLKVQHSSYRQRARLLKDQLSLGNAALQITDVKLQDAGVYRCMISYGGADYKRITVKVN	12.604097690906436	0.19472254456237909	90.47984	0.627841	26.408863	17.768814
design_29	5	SEGARAFLRLAENLEKVAARYAADPSKAAEAAAARAAAALARAKAAEEAA:AFTVTVPKDLYVVEYGSNMTIECKFPVEKQLDLAALIVYWEMEDKNIIQFVHGEEDLKVQHSSYRQRARLLKDQLSLGNAALQITDVKLQDAGVYRCMISYGGADYKRITVKVN	13.920794617480373	0.16557527883130746	66.55868	0.62216735	27.636572	21.71321
design_29	6	SEDAEAFLRAAKRLKEVAERLKADPSKAAEAAAAEAAAKLAEKKAEEELA:AFTVTVPKDLYVVEYGSNMTIECKFPVEKQLDLAALIVYWEMEDKNIIQFVHGEEDLKVQHSSYRQRARLLKDQLSLGNAALQITDVKLQDAGVYRCMISYGGADYKRITVKVN	11.914673735072288	0.23052772079104886	86.929276	0.63047737	26.78484	17.784935
design_29	7	SEDARAFERAAANLKKVAERYAADPAQAAKAAAAKAAAAAAEAAAAAVRA:AFTVTVPKDLYVVEYGSNMTIECKFPVEKQLDLAALIVYWEMEDKNIIQFVHGEEDLKVQHSSYRQRARLLKDQLSLGNAALQITDVKLQDAGVYRCMISYGGADYKRITVKVN	1.6030850417260687	0.9101450921134112	85.47797	0.7519115	11.953548	2.893563
design_29	8	SEKAEAFLRLAKNLEEVAARYAADPSKAAEAAAARAAAALARAKAAEEAA:AFTVTVPKDLYVVEYGSNMTIECKFPVEKQLDLAALIVYWEMEDKNIIQFVHGEEDLKVQHSSYRQRARLLKDQLSLGNAALQITDVKLQDAGVYRCMISYGGADYKRITVKVN	16.089558127413266	0.1285479377066611	68.38957	0.6274402	27.060955	19.937668
design_29	9	SEKAKAALRAAKNLEEVAARLAADPAKAAEAAAARAAAALFRQKAEEELA:AFTVTVPKDLYVVEYGSNMTIECKFPVEKQLDLAALIVYWEMEDKNIIQFVHGEEDLKVQHSSYRQRARLLKDQLSLGNAALQITDVKLQDAGVYRCMISYGGADYKRITVKVN	12.39189537513281	0.210801223552776	88.36848	0.6261028	27.189684	19.19304
design_29	10	SEGARAARRAAARLNEVAARYAADPALAAKAEAARAAAALAAATAAAEEA:AFTVTVPKDLYVVEYGSNMTIECKFPVEKQLDLAALIVYWEMEDKNIIQFVHGEEDLKVQHSSYRQRARLLKDQLSLGNAALQITDVKLQDAGVYRCMISYGGADYKRITVKVN	13.583835856696696	0.17741281168230438	71.014175	0.6200459	27.045359	19.25892
design_29	11	SEGARAARRLAANLKEVAERYAADPSKAAEAEAARAAAALAEATAAAEAA:AFTVTVPKDLYVVEYGSNMTIECKFPVEKQLDLAALIVYWEMEDKNIIQFVHGEEDLKVQHSSYRQRARLLKDQLSLGNAALQITDVKLQDAGVYRCMISYGGADYKRITVKVN	12.806950897673687	0.19798792248939925	81.17573	0.62284684	27.09394	18.960747
design_29	12	SEGARAARRLAANLEKVAARYAADPSKAAEAAAARAAAALARATAAAEAA:AFTVTVPKDLYVVEYGSNMTIECKFPVEKQLDLAALIVYWEMEDKNIIQFVHGEEDLKVQHSSYRQRARLLKDQLSLGNAALQITDVKLQDAGVYRCMISYGGADYKRITVKVN	13.549192778791832	0.18031260217777648	85.38424	0.6204672	27.140268	19.586195
design_29	13	SEGARAANRLAANLEAVAARYAADPAKAAEAAAARAAAALARATAAAEAA:AFTVTVPKDLYVVEYGSNMTIECKFPVEKQLDLAALIVYWEMEDKNIIQFVHGEEDLKVQHSSYRQRARLLKDQLSLGNAALQITDVKLQDAGVYRCMISYGGADYKRITVKVN	13.208295940796072	0.18690302128269728	89.023575	0.6199309	26.840092	17.989494
design_29	14	SEDARAARRAAARLREVAERLAADPARAAAAAAARAAAALAAATADAIEA:AFTVTVPKDLYVVEYGSNMTIECKFPVEKQLDLAALIVYWEMEDKNIIQFVHGEEDLKVQHSSYRQRARLLKDQLSLGNAALQITDVKLQDAGVYRCMISYGGADYKRITVKVN	16.36709412025216	0.1432083508939836	74.5908	0.62504387	26.852488	18.78358
design_29	15	SEDAKAFERLAKNLEEVAKRYAADPEKAEKAEAAKKAAALAKAKAAEEKA:AFTVTVPKDLYVVEYGSNMTIECKFPVEKQLDLAALIVYWEMEDKNIIQFVHGEEDLKVQHSSYRQRARLLKDQLSLGNAALQITDVKLQDAGVYRCMISYGGADYKRITVKVN	1.0425572730189754	0.9577870882736969	85.99582	0.7197752	15.778393	5.2548733
design_29	16	SEGARAFRRAAANLEAVAARYAADPALAEKAAAARAAAALARAKAAEEAA:AFTVTVPKDLYVVEYGSNMTIECKFPVEKQLDLAALIVYWEMEDKNIIQFVHGEEDLKVQHSSYRQRARLLKDQLSLGNAALQITDVKLQDAGVYRCMISYGGADYKRITVKVN	2.698828264269125	0.7980972401755113	90.05139	0.6322559	25.289528	14.881639
design_29	17	SEDARAAERLAANLAAVAARYAADPSKAAEAAAANAAAAAAAAYAAEVAA:AFTVTVPKDLYVVEYGSNMTIECKFPVEKQLDLAALIVYWEMEDKNIIQFVHGEEDLKVQHSSYRQRARLLKDQLSLGNAALQITDVKLQDAGVYRCMISYGGADYKRITVKVN	12.774047454761657	0.20793537211141855	88.10775	0.6201775	26.896627	18.202244
design_29	18	SEDARAALRAAENLEKTAERLAADPSKAAEAEAARKAAALFKATAEAIAA:AFTVTVPKDLYVVEYGSNMTIECKFPVEKQLDLAALIVYWEMEDKNIIQFVHGEEDLKVQHSSYRQRARLLKDQLSLGNAALQITDVKLQDAGVYRCMISYGGADYKRITVKVN	12.993667331715688	0.18491064061339058	91.07411	0.62858784	27.218176	18.756243
design_29	19	SEGAAAANRLAANLEATAARLAADPAQAAAAAAARAAAALARATAAAEAA:AFTVTVPKDLYVVEYGSNMTIECKFPVEKQLDLAALIVYWEMEDKNIIQFVHGEEDLKVQHSSYRQRARLLKDQLSLGNAALQITDVKLQDAGVYRCMISYGGADYKRITVKVN	17.713206411952367	0.1498018140774514	68.84227	0.6204538	27.272995	15.6382885
design_29	20	SEGARAANRLAANLEAVAARYAADPSLAAKAAAARAAAALARATAAALAA:AFTVTVPKDLYVVEYGSNMTIECKFPVEKQLDLAALIVYWEMEDKNIIQFVHGEEDLKVQHSSYRQRARLLKDQLSLGNAALQITDVKLQDAGVYRCMISYGGADYKRITVKVN	13.65833205348632	0.18533326205496614	93.22525	0.6225494	26.890837	16.211985
design_29	21	SEGAAAALRAAANLEKVAARYAADPAKAAEAAAARAAAAAARATAAALAA:AFTVTVPKDLYVVEYGSNMTIECKFPVEKQLDLAALIVYWEMEDKNIIQFVHGEEDLKVQHSSYRQRARLLKDQLSLGNAALQITDVKLQDAGVYRCMISYGGADYKRITVKVN	11.919964989812165	0.21760430357324717	90.413605	0.62069595	26.696075	17.535746
design_29	22	SEDAKAFRRLAENLRKVAERLAADPAKAAEAEAARKAAALAEAKAAEVEA:AFTVTVPKDLYVVEYGSNMTIECKFPVEKQLDLAALIVYWEMEDKNIIQFVHGEEDLKVQHSSYRQRARLLKDQLSLGNAALQITDVKLQDAGVYRCMISYGGADYKRITVKVN	13.09337838232569	0.18664715846153854	91.44271	0.6290942	26.909346	18.284866
design_29	23	SEGARAARRAAENLEKVAERYAADPANAEKAAAARAAAALARAKAEEEEA:AFTVTVPKDLYVVEYGSNMTIECKFPVEKQLDLAALIVYWEMEDKNIIQFVHGEEDLKVQHSSYRQRARLLKDQLSLGNAALQITDVKLQDAGVYRCMISYGGADYKRITVKVN	11.885132176987216	0.2190394013149846	86.992226	0.62317514	27.079382	17.912024
design_29	24	SEGARAARRAAANLEEVAARLAADPANAAKAAAARAAAALLRAKAAEEEA:AFTVTVPKDLYVVEYGSNMTIECKFPVEKQLDLAALIVYWEMEDKNIIQFVHGEEDLKVQHSSYRQRARLLKDQLSLGNAALQITDVKLQDAGVYRCMISYGGADYKRITVKVN	12.556078175490851	0.20169408461525895	90.2633	0.62153786	27.006304	18.752506
design_29	25	SEDARAARRAAANLEAVAARLAADPAQAAKAAAAAAAAALARAKAEEIEA:AFTVTVPKDLYVVEYGSNMTIECKFPVEKQLDLAALIVYWEMEDKNIIQFVHGEEDLKVQHSSYRQRARLLKDQLSLGNAALQITDVKLQDAGVYRCMISYGGADYKRITVKVN	15.929315044481683	0.15425664500602265	72.35586	0.62510407	26.911226	17.051071
design_29	26	SEKARAFRRAAERLEEVAARLAADPANAAKAAAARAAAALARAKAEEEEA:AFTVTVPKDLYVVEYGSNMTIECKFPVEKQLDLAALIVYWEMEDKNIIQFVHGEEDLKVQHSSYRQRARLLKDQLSLGNAALQITDVKLQDAGVYRCMISYGGADYKRITVKVN	12.273042465190134	0.2146821166765339	90.72933	0.6256478	26.983063	18.24319
design_29	27	SEDARAARRLAARLEETAERLAADPSKAEEAEAARAAAALARATAAAIEA:AFTVTVPKDLYVVEYGSNMTIECKFPVEKQLDLAALIVYWEMEDKNIIQFVHGEEDLKVQHSSYRQRARLLKDQLSLGNAALQITDVKLQDAGVYRCMISYGGADYKRITVKVN	13.118755642461052	0.18541076550523475	90.74033	0.6238815	27.235569	18.740662
design_29	28	SEGARAALRAAENLEKVAARYAADPAKAAEAAAARAAAELARATAAAELA:AFTVTVPKDLYVVEYGSNMTIECKFPVEKQLDLAALIVYWEMEDKNIIQFVHGEEDLKVQHSSYRQRARLLKDQLSLGNAALQITDVKLQDAGVYRCMISYGGADYKRITVKVN	12.402872797548785	0.21196669552748387	88.007935	0.6203268	27.299309	19.33887
design_29	29	SEKARAALRAAKRLEEVAERYAADPSKAAEAAAARAAAELARKKAEEELA:AFTVTVPKDLYVVEYGSNMTIECKFPVEKQLDLAALIVYWEMEDKNIIQFVHGEEDLKVQHSSYRQRARLLKDQLSLGNAALQITDVKLQDAGVYRCMISYGGADYKRITVKVN	12.1319414654609	0.225339857409841	85.455795	0.626493	27.545612	19.302708
design_29	30	SEKARAFNRAAENLRAVAARYAADPAKAAEAAAANAAAALAAAAAAAEAA:AFTVTVPKDLYVVEYGSNMTIECKFPVEKQLDLAALIVYWEMEDKNIIQFVHGEEDLKVQHSSYRQRARLLKDQLSLGNAALQITDVKLQDAGVYRCMISYGGADYKRITVKVN	15.283373743008003	0.15425873328949583	70.87524	0.62091315	26.90884	18.976803
design_29	31	SEDARAALRAAKRLEEVAERYAADPANAEKAAAARAAAALARAKAAEIAA:AFTVTVPKDLYVVEYGSNMTIECKFPVEKQLDLAALIVYWEMEDKNIIQFVHGEEDLKVQHSSYRQRARLLKDQLSLGNAALQITDVKLQDAGVYRCMISYGGADYKRITVKVN	12.19871439235365	0.2095938366914611	87.52877	0.6242039	27.285141	18.969316
design_3	0	EAEEGIAAFQRALALLKEAYAAASPEDQPRYAAAAAQFAAALAQMEAKLA:AFTVTVPKDLYVVEYGSNMTIECKFPVEKQLDLAALIVYWEMEDKNIIQFVHGEEDLKVQHSSYRQRARLLKDQLSLGNAALQITDVKLQDAGVYRCMISYGGADYKRITVKVN	11.519029142557562	0.2365683673761271	83.48871	0.6295757	27.502932	19.418327
design_3	1	ELEEGIRSFEQLAARLRAAYEAAPEEEKPRLAAGLALAEAALAQLKARLA:AFTVTVPKDLYVVEYGSNMTIECKFPVEKQLDLAALIVYWEMEDKNIIQFVHGEEDLKVQHSSYRQRARLLKDQLSLGNAALQITDVKLQDAGVYRCMISYGGADYKRITVKVN	11.891092423572461	0.22604953809023257	86.91451	0.62646663	27.121603	18.227337
design_3	2	ELQEGAESWARALKLLEEAAKAASPEEKPRLEAAAAQAKAALAQLQAKLA:AFTVTVPKDLYVVEYGSNMTIECKFPVEKQLDLAALIVYWEMEDKNIIQFVHGEEDLKVQHSSYRQRARLLKDQLSLGNAALQITDVKLQDAGVYRCMISYGGADYKRITVKVN	13.466296897418268	0.20630282024030006	86.427475	0.6320722	26.784462	17.721834
design_3	3	ETEEGIRSAQRLAALLEQAYQEAPEEEKPRYKAALEQAQAALAQLQARLA:AFTVTVPKDLYVVEYGSNMTIECKFPVEKQLDLAALIVYWEMEDKNIIQFVHGEEDLKVQHSSYRQRARLLKDQLSLGNAALQITDVKLQDAGVYRCMISYGGADYKRITVKVN	13.346931538581169	0.20530885653570136	86.558556	0.6228403	27.30387	18.503912
design_3	4	EKEEGIESFKRALALTEEALKAASPEEKPRYQAAADLFAAAKAQAEADLA:AFTVTVPKDLYVVEYGSNMTIECKFPVEKQLDLAALIVYWEMEDKNIIQFVHGEEDLKVQHSSYRQRARLLKDQLSLGNAALQITDVKLQDAGVYRCMISYGGADYKRITVKVN	0.799601831308461	0.9741167670442916	85.604904	0.8246553	7.87256	1.2855451
design_3	5	ETQEGIESAQRALALAKEAAAAAPPEEKPRLEAAAAQFEAAKAQLEAKLA:AFTVTVPKDLYVVEYGSNMTIECKFPVEKQLDLAALIVYWEMEDKNIIQFVHGEEDLKVQHSSYRQRARLLKDQLSLGNAALQITDVKLQDAGVYRCMISYGGADYKRITVKVN	14.082264867602744	0.19080746079681324	69.47832	0.6280255	26.855923	19.591766
design_3	6	ELAEGAASFQQALARAQAALAAAPPEEKPRWAAAAAQYQAALAQMQAKLA:AFTVTVPKDLYVVEYGSNMTIECKFPVEKQLDLAALIVYWEMEDKNIIQFVHGEEDLKVQHSSYRQRARLLKDQLSLGNAALQITDVKLQDAGVYRCMISYGGADYKRITVKVN	12.516628507299567	0.2304836509088521	83.90435	0.6290038	26.652704	18.766022
design_3	7	EAQEGAASWERLLKNLEEAYKAAPESEKPKLKAAADKAKAALAQQKAKLA:AFTVTVPKDLYVVEYGSNMTIECKFPVEKQLDLAALIVYWEMEDKNIIQFVHGEEDLKVQHSSYRQRARLLKDQLSLGNAALQITDVKLQDAGVYRCMISYGGADYKRITVKVN	12.735367087692829	0.2111682709424306	83.131485	0.6325083	26.833813	17.021442
design_3	8	ELEEGARAAQRLLALLEAAYKAASPEEQPKYAAAAAQARAALAQLEARLA:AFTVTVPKDLYVVEYGSNMTIECKFPVEKQLDLAALIVYWEMEDKNIIQFVHGEEDLKVQHSSYRQRARLLKDQLSLGNAALQITDVKLQDAGVYRCMISYGGADYKRITVKVN	13.82439812675144	0.1881660455432822	86.386154	0.6317266	27.064083	18.564884
design_3	9	EVEEGIESAKRAAALAEEAYKAASPEEKPKWAAALAQFKAAQAQLEAKLA:AFTVTVPKDLYVVEYGSNMTIECKFPVEKQLDLAALIVYWEMEDKNIIQFVHGEEDLKVQHSSYRQRARLLKDQLSLGNAALQITDVKLQDAGVYRCMISYGGADYKRITVKVN	13.311329105562615	0.20280500297736445	77.24944	0.6335439	26.60657	16.820984
design_3	10	ELQEGAASFERLLARLRAAREAAPPEEKPRLAAAAALAEAALAQMRAKLA:AFTVTVPKDLYVVEYGSNMTIECKFPVEKQLDLAALIVYWEMEDKNIIQFVHGEEDLKVQHSSYRQRARLLKDQLSLGNAALQITDVKLQDAGVYRCMISYGGADYKRITVKVN	12.303417059931778	0.2172445560174352	84.72002	0.6268536	26.964766	17.386347
design_3	11	ELAEAAASFERALALAKQAYAEASPEDKPRLAAAAAQFEAALAQAKAKLA:AFTVTVPKDLYVVEYGSNMTIECKFPVEKQLDLAALIVYWEMEDKNIIQFVHGEEDLKVQHSSYRQRARLLKDQLSLGNAALQITDVKLQDAGVYRCMISYGGADYKRITVKVN	13.776686205320589	0.18527288597957875	76.53425	0.63303965	27.012472	18.612762
design_3	12	EVEEGIESAKQLQALLAEAQAAASPEEKPRYAAAAAQAAAALAQLEAKAA:AFTVTVPKDLYVVEYGSNMTIECKFPVEKQLDLAALIVYWEMEDKNIIQFVHGEEDLKVQHSSYRQRARLLKDQLSLGNAALQITDVKLQDAGVYRCMISYGGADYKRITVKVN	13.695875451337853	0.18734913069402825	81.45569	0.6296164	26.848475	18.900143
design_3	13	ELQEGIESAKRLLELLKKAAEEASPEEKPRLEAAAAQAQAALAQLEAKLA:AFTVTVPKDLYVVEYGSNMTIECKFPVEKQLDLAALIVYWEMEDKNIIQFVHGEEDLKVQHSSYRQRARLLKDQLSLGNAALQITDVKLQDAGVYRCMISYGGADYKRITVKVN	15.193566875122986	0.17205922051351744	88.112564	0.6320277	26.996435	18.0202
design_3	14	ELQEGAASFRQALALLKQAAAEASPEEKPRLEAAAAQMEAALAQMEAKLA:AFTVTVPKDLYVVEYGSNMTIECKFPVEKQLDLAALIVYWEMEDKNIIQFVHGEEDLKVQHSSYRQRARLLKDQLSLGNAALQITDVKLQDAGVYRCMISYGGADYKRITVKVN	13.194566470676278	0.2027507633374818	86.87261	0.6343882	26.976814	17.42881
design_3	15	ETEEGIESFERLKELLEKAYKEASPEEQPKLAAAAALAAAGLAQLKAKAA:AFTVTVPKDLYVVEYGSNMTIECKFPVEKQLDLAALIVYWEMEDKNIIQFVHGEEDLKVQHSSYRQRARLLKDQLSLGNAALQITDVKLQDAGVYRCMISYGGADYKRITVKVN	12.671205581969296	0.1984791986351739	78.06216	0.63269293	26.947466	18.392057
design_3	16	ETEEGIKSAQRALELAKKAREEASPEEKPRYAAAAALFAAAKAQLEAKLA:AFTVTVPKDLYVVEYGSNMTIECKFPVEKQLDLAALIVYWEMEDKNIIQFVHGEEDLKVQHSSYRQRARLLKDQLSLGNAALQITDVKLQDAGVYRCMISYGGADYKRITVKVN	13.930661173822598	0.21223634771378372	83.76514	0.62768674	27.283442	18.71524
design_3	17	ELQEGAASFQRLLALLQQAAAEASPEEKPRLEAGAALAQAALAQAQAKLA:AFTVTVPKDLYVVEYGSNMTIECKFPVEKQLDLAALIVYWEMEDKNIIQFVHGEEDLKVQHSSYRQRARLLKDQLSLGNAALQITDVKLQDAGVYRCMISYGGADYKRITVKVN	13.460477046467645	0.19493585773415723	88.28285	0.63340807	26.934168	17.790627
design_3	18	ELEEGAEAFKRAAALAAEAYKAAPPEEKPRYAAAVALFQAALAQAQAKLA:AFTVTVPKDLYVVEYGSNMTIECKFPVEKQLDLAALIVYWEMEDKNIIQFVHGEEDLKVQHSSYRQRARLLKDQLSLGNAALQITDVKLQDAGVYRCMISYGGADYKRITVKVN	12.86561184531144	0.222692955393553	76.30673	0.63125825	26.920078	19.866165
design_3	19	ELAEGAKAAAQALANYQAALKAASPEDKPRLQAAADQFAKALAQLEAKLA:AFTVTVPKDLYVVEYGSNMTIECKFPVEKQLDLAALIVYWEMEDKNIIQFVHGEEDLKVQHSSYRQRARLLKDQLSLGNAALQITDVKLQDAGVYRCMISYGGADYKRITVKVN	15.762968738009144	0.16762083088845164	78.73576	0.63495594	26.907907	18.535294
design_3	20	ELEEGIRSAQRALALMQEALAAASPEDKPRYAAAAALFQAALAQLQAKLA:AFTVTVPKDLYVVEYGSNMTIECKFPVEKQLDLAALIVYWEMEDKNIIQFVHGEEDLKVQHSSYRQRARLLKDQLSLGNAALQITDVKLQDAGVYRCMISYGGADYKRITVKVN	13.150537836404208	0.1942332550758403	87.00359	0.6321657	26.881443	17.23627
design_3	21	ETQEGIQSAEQLAARLAEAAAAASPEEKPRLEAGLAQAQAAKAQLEAKLA:AFTVTVPKDLYVVEYGSNMTIECKFPVEKQLDLAALIVYWEMEDKNIIQFVHGEEDLKVQHSSYRQRARLLKDQLSLGNAALQITDVKLQDAGVYRCMISYGGADYKRITVKVN	13.120479939794627	0.2055170381054856	81.797775	0.627386	27.242384	19.139706
design_3	22	ETEEGIKSFQQLEANLAAAAAAASPEEKPRYEAARAQAAAAKAQMEAKLA:AFTVTVPKDLYVVEYGSNMTIECKFPVEKQLDLAALIVYWEMEDKNIIQFVHGEEDLKVQHSSYRQRARLLKDQLSLGNAALQITDVKLQDAGVYRCMISYGGADYKRITVKVN	13.529293350801074	0.21292784401809306	66.462036	0.6282311	27.026237	19.637348
design_3	23	ELEEGARAWERLAALLAKALAEASPEDKPRYQAALDQAQAALAQQRAKLA:AFTVTVPKDLYVVEYGSNMTIECKFPVEKQLDLAALIVYWEMEDKNIIQFVHGEEDLKVQHSSYRQRARLLKDQLSLGNAALQITDVKLQDAGVYRCMISYGGADYKRITVKVN	13.023876357344884	0.21658392364456086	87.639084	0.62806284	27.141983	18.325378
design_3	24	ELEEGARSWQRLLELLRKAYEEAPPEEKPRLQAAADQAQAALAQLQARLA:AFTVTVPKDLYVVEYGSNMTIECKFPVEKQLDLAALIVYWEMEDKNIIQFVHGEEDLKVQHSSYRQRARLLKDQLSLGNAALQITDVKLQDAGVYRCMISYGGADYKRITVKVN	12.377779312610343	0.218748339272216	91.1068	0.6326797	26.823929	18.059883
design_3	25	ELEEAARSFQQALALAQAAAKAASPEDKPRLEAAAAQFAAALAQAQAKLA:AFTVTVPKDLYVVEYGSNMTIECKFPVEKQLDLAALIVYWEMEDKNIIQFVHGEEDLKVQHSSYRQRARLLKDQLSLGNAALQITDVKLQDAGVYRCMISYGGADYKRITVKVN	14.144990246036844	0.1861300698815125	75.68928	0.6341524	26.936144	19.392292
design_3	26	EVEEGIESARRALALAEQALAAAPAEEKPRYQAAAAQFAAALAQLEAKLA:AFTVTVPKDLYVVEYGSNMTIECKFPVEKQLDLAALIVYWEMEDKNIIQFVHGEEDLKVQHSSYRQRARLLKDQLSLGNAALQITDVKLQDAGVYRCMISYGGADYKRITVKVN	13.035846546185727	0.20227753951290886	87.77024	0.6288047	26.649324	17.39072
design_3	27	ELQEGAAAFQRALALTEKALAEASPEDKPRYQAAADQFRAALAQAQAKLA:AFTVTVPKDLYVVEYGSNMTIECKFPVEKQLDLAALIVYWEMEDKNIIQFVHGEEDLKVQHSSYRQRARLLKDQLSLGNAALQITDVKLQDAGVYRCMISYGGADYKRITVKVN	12.715963130013073	0.21186480537781996	87.056465	0.63013047	27.292416	19.593697
design_3	28	EVQEGIESFKRALELAKKALAEASPEEKPKWQAAADLFEAALKQAEAKLA:AFTVTVPKDLYVVEYGSNMTIECKFPVEKQLDLAALIVYWEMEDKNIIQFVHGEEDLKVQHSSYRQRARLLKDQLSLGNAALQITDVKLQDAGVYRCMISYGGADYKRITVKVN	12.921046983415641	0.20320510325296892	87.76937	0.637684	26.195421	16.057482
design_3	29	ETEEGIESFKRALELAKKALEEASPEEKPKYQKAAELFEAALKQAEAKLA:AFTVTVPKDLYVVEYGSNMTIECKFPVEKQLDLAALIVYWEMEDKNIIQFVHGEEDLKVQHSSYRQRARLLKDQLSLGNAALQITDVKLQDAGVYRCMISYGGADYKRITVKVN	12.738354148592842	0.21572903714488487	86.11778	0.6318978	26.912882	18.413605
design_3	30	ELEEGARAAQRLAERLAAAYAAAPAEEKPRYAAALALAQAALAQLQAKLA:AFTVTVPKDLYVVEYGSNMTIECKFPVEKQLDLAALIVYWEMEDKNIIQFVHGEEDLKVQHSSYRQRARLLKDQLSLGNAALQITDVKLQDAGVYRCMISYGGADYKRITVKVN	12.366324063301663	0.22035105070359323	88.52199	0.6225819	27.272379	19.991154
design_3	31	ELQEGAEAAQQLLALLQQAAEEASPEEKPRLEAGAAQAAAALAQLEAKLA:AFTVTVPKDLYVVEYGSNMTIECKFPVEKQLDLAALIVYWEMEDKNIIQFVHGEEDLKVQHSSYRQRARLLKDQLSLGNAALQITDVKLQDAGVYRCMISYGGADYKRITVKVN	14.222995272492897	0.18640222610714507	86.42028	0.63211	26.996109	18.870663
design_30	0	AAALRAAAEEALALGKEDRISAAEAIGLAAALSPELAAEYLAVLEELNKA:AFTVTVPKDLYVVEYGSNMTIECKFPVEKQLDLAALIVYWEMEDKNIIQFVHGEEDLKVQHSSYRQRARLLKDQLSLGNAALQITDVKLQDAGVYRCMISYGGADYKRITVKVN	11.206768587572823	0.2608606799016577	58.329346	0.6276962	27.267887	18.19103
design_30	1	SEELLKEAERYLELGKESSISMAKAIGLAAKLSKELAKKYLEEYEKLQKS:AFTVTVPKDLYVVEYGSNMTIECKFPVEKQLDLAALIVYWEMEDKNIIQFVHGEEDLKVQHSSYRQRARLLKDQLSLGNAALQITDVKLQDAGVYRCMISYGGADYKRITVKVN	12.558733362328027	0.2223111097356804	89.58563	0.6335977	26.857195	17.979256
design_30	2	SAALRAEAEELLEKGREDSISAARAIGLAAQLSPELAREYLAVYEELQKS:AFTVTVPKDLYVVEYGSNMTIECKFPVEKQLDLAALIVYWEMEDKNIIQFVHGEEDLKVQHSSYRQRARLLKDQLSLGNAALQITDVKLQDAGVYRCMISYGGADYKRITVKVN	10.999196875333476	0.24129584877160906	87.50932	0.6261343	27.121067	19.428543
design_30	3	DAALKAEADEKLKKGEEDSIAAAEAIGLAAKLSKELAEEYLKIFEKRMKS:AFTVTVPKDLYVVEYGSNMTIECKFPVEKQLDLAALIVYWEMEDKNIIQFVHGEEDLKVQHSSYRQRARLLKDQLSLGNAALQITDVKLQDAGVYRCMISYGGADYKRITVKVN	14.53150453497071	0.18098306945949738	67.59239	0.6339206	26.99323	19.218607
design_30	4	SAALLAEAKAHLEKGKESSIEAAKAIGLAAQLSPELAKEYLEVFEKLQKE:AFTVTVPKDLYVVEYGSNMTIECKFPVEKQLDLAALIVYWEMEDKNIIQFVHGEEDLKVQHSSYRQRARLLKDQLSLGNAALQITDVKLQDAGVYRCMISYGGADYKRITVKVN	12.562853422278408	0.19986310766076487	63.77859	0.6303857	27.443436	19.630247
design_30	5	SEELLKEAKEYLEKGKESSIEAAKAIGLAAKLSKELAKEYLEEYEKWQKE:AFTVTVPKDLYVVEYGSNMTIECKFPVEKQLDLAALIVYWEMEDKNIIQFVHGEEDLKVQHSSYRQRARLLKDQLSLGNAALQITDVKLQDAGVYRCMISYGGADYKRITVKVN	12.054564949632292	0.21426701108846766	90.29185	0.6315435	26.914171	18.219784
design_30	6	SAALRAQAEAELAAGAEDSLSAARAIGLAARLSAELAAEYLEVYAKLQAS:AFTVTVPKDLYVVEYGSNMTIECKFPVEKQLDLAALIVYWEMEDKNIIQFVHGEEDLKVQHSSYRQRARLLKDQLSLGNAALQITDVKLQDAGVYRCMISYGGADYKRITVKVN	17.82764929483792	0.12869367067796741	59.923035	0.61824584	27.545198	20.370749
design_30	7	SEALRKKAEEELEKGKEDLISAARAIGLAAALSKELAEEYLKKLEELLKS:AFTVTVPKDLYVVEYGSNMTIECKFPVEKQLDLAALIVYWEMEDKNIIQFVHGEEDLKVQHSSYRQRARLLKDQLSLGNAALQITDVKLQDAGVYRCMISYGGADYKRITVKVN	13.102280958454392	0.19401498815027587	87.30572	0.6290761	27.561357	19.07816
design_30	8	SEALKAEAEKYLEKGKEDSISAAKAIGLAAKLSPELAKEYLEKYEELQKS:AFTVTVPKDLYVVEYGSNMTIECKFPVEKQLDLAALIVYWEMEDKNIIQFVHGEEDLKVQHSSYRQRARLLKDQLSLGNAALQITDVKLQDAGVYRCMISYGGADYKRITVKVN	12.596145944572562	0.20098928879888506	86.062	0.63447225	26.839878	18.543737
design_30	9	SAALAAQAAAEAAAGAASRTAAARAIGLAAALSAELAAQYLAQLEALNAS:AFTVTVPKDLYVVEYGSNMTIECKFPVEKQLDLAALIVYWEMEDKNIIQFVHGEEDLKVQHSSYRQRARLLKDQLSLGNAALQITDVKLQDAGVYRCMISYGGADYKRITVKVN	18.464455992906817	0.13994575335777037	68.84823	0.61488944	27.006638	17.358181
design_30	10	DAALRAAADAALEKGKEDRTAAAEAIGLYAQLSPELAREALERLEELVKS:AFTVTVPKDLYVVEYGSNMTIECKFPVEKQLDLAALIVYWEMEDKNIIQFVHGEEDLKVQHSSYRQRARLLKDQLSLGNAALQITDVKLQDAGVYRCMISYGGADYKRITVKVN	11.40031927292978	0.22725964543174526	86.36931	0.6314144	27.32011	17.83543
design_30	11	SAALLKKAEEELKKGKEDSISAARAIGLYAALSKELAKKALEELEKLQKS:AFTVTVPKDLYVVEYGSNMTIECKFPVEKQLDLAALIVYWEMEDKNIIQFVHGEEDLKVQHSSYRQRARLLKDQLSLGNAALQITDVKLQDAGVYRCMISYGGADYKRITVKVN	5.179919464367522	0.6278632369340684	57.331043	0.6426197	25.999714	15.643122
design_30	12	SAELLAQAEAYLEKGKEDSISAAKAIGLYAQLSPELAKEALAKLEELQKS:AFTVTVPKDLYVVEYGSNMTIECKFPVEKQLDLAALIVYWEMEDKNIIQFVHGEEDLKVQHSSYRQRARLLKDQLSLGNAALQITDVKLQDAGVYRCMISYGGADYKRITVKVN	12.306576153097975	0.20133945722085977	87.99419	0.6328439	27.077713	17.95097
design_30	13	AEALRAEAEEKLEKGKESRTEAAEAIGLAAALSKELAAEYLEKLEELVKS:AFTVTVPKDLYVVEYGSNMTIECKFPVEKQLDLAALIVYWEMEDKNIIQFVHGEEDLKVQHSSYRQRARLLKDQLSLGNAALQITDVKLQDAGVYRCMISYGGADYKRITVKVN	11.716467954968026	0.22860642060808073	75.39619	0.63290185	27.348585	18.40078
design_30	14	SEALRKEAEKYLELGKESRISAAKAIGLYAKLSKELAEEALKELEKLVKE:AFTVTVPKDLYVVEYGSNMTIECKFPVEKQLDLAALIVYWEMEDKNIIQFVHGEEDLKVQHSSYRQRARLLKDQLSLGNAALQITDVKLQDAGVYRCMISYGGADYKRITVKVN	12.13891510651011	0.2135617605120522	87.73142	0.6334516	26.980642	18.18932
design_30	15	SEALLAEAERLLEEGKKSRISAAKAIGLAAALSPELAKKYLEEYEKLMKE:AFTVTVPKDLYVVEYGSNMTIECKFPVEKQLDLAALIVYWEMEDKNIIQFVHGEEDLKVQHSSYRQRARLLKDQLSLGNAALQITDVKLQDAGVYRCMISYGGADYKRITVKVN	12.093701060988082	0.21869124096858242	85.89363	0.6290785	27.165958	19.52014
design_30	16	AEELRKEAERYLELGKEDLISAARAIGLAAQLSKELAKEYLEKLEELLKS:AFTVTVPKDLYVVEYGSNMTIECKFPVEKQLDLAALIVYWEMEDKNIIQFVHGEEDLKVQHSSYRQRARLLKDQLSLGNAALQITDVKLQDAGVYRCMISYGGADYKRITVKVN	12.248458544493952	0.2109278125149939	70.640274	0.6337471	26.716507	18.055275
design_30	17	SEELRAEALRLLEEGKKDSTSAARAIGLFAALSKELAKEALEVLEELQKS:AFTVTVPKDLYVVEYGSNMTIECKFPVEKQLDLAALIVYWEMEDKNIIQFVHGEEDLKVQHSSYRQRARLLKDQLSLGNAALQITDVKLQDAGVYRCMISYGGADYKRITVKVN	12.051600956240033	0.20713930864945582	82.63935	0.6318501	27.232006	17.138987
design_30	18	AAATRAQAEELLAAGEESSLAAARAIGLAAALSAEAAAEYLAKFEALQKA:AFTVTVPKDLYVVEYGSNMTIECKFPVEKQLDLAALIVYWEMEDKNIIQFVHGEEDLKVQHSSYRQRARLLKDQLSLGNAALQITDVKLQDAGVYRCMISYGGADYKRITVKVN	12.850073378037706	0.23077201300232222	64.75899	0.61992824	27.892284	21.197472
design_30	19	SEALRAAAERELELGKESSISAARAIGLAAQLSPELAAEYLAVLEEWQKS:AFTVTVPKDLYVVEYGSNMTIECKFPVEKQLDLAALIVYWEMEDKNIIQFVHGEEDLKVQHSSYRQRARLLKDQLSLGNAALQITDVKLQDAGVYRCMISYGGADYKRITVKVN	9.064333481468921	0.3556094008322679	58.44605	0.6323198	26.665445	17.943745
design_30	20	SEALLKKAEEYLEKGKEDSISAAKAIGLAAQLSKELAKKYLEELEKLQKS:AFTVTVPKDLYVVEYGSNMTIECKFPVEKQLDLAALIVYWEMEDKNIIQFVHGEEDLKVQHSSYRQRARLLKDQLSLGNAALQITDVKLQDAGVYRCMISYGGADYKRITVKVN	14.214147492974874	0.1791280367778302	89.42986	0.63274205	27.049137	18.814375
design_30	21	SEALRAQAEEELEKGEEDSISAARAIGLYAQLSAELAAEALKKLEEWQKS:AFTVTVPKDLYVVEYGSNMTIECKFPVEKQLDLAALIVYWEMEDKNIIQFVHGEEDLKVQHSSYRQRARLLKDQLSLGNAALQITDVKLQDAGVYRCMISYGGADYKRITVKVN	15.89647666840306	0.16174472298760947	89.424	0.62892914	27.049812	18.025173
design_30	22	SEKLLAEAEKYLELGKESRISAAKAIGLYAALSKEKAKEALEELEKLNKS:AFTVTVPKDLYVVEYGSNMTIECKFPVEKQLDLAALIVYWEMEDKNIIQFVHGEEDLKVQHSSYRQRARLLKDQLSLGNAALQITDVKLQDAGVYRCMISYGGADYKRITVKVN	13.261142860357939	0.1923371761665091	85.83741	0.63236487	27.211906	18.965399
design_30	23	SAALRAQAEAYLAAGKESSISAAKAIGLYAQLSPELAKEALAVYEKWQKE:AFTVTVPKDLYVVEYGSNMTIECKFPVEKQLDLAALIVYWEMEDKNIIQFVHGEEDLKVQHSSYRQRARLLKDQLSLGNAALQITDVKLQDAGVYRCMISYGGADYKRITVKVN	9.361010285588343	0.2956591831174956	82.45717	0.6325486	26.38042	18.103727
design_30	24	SAELLAEAEEKLEKGKEDSISAAEAIGLAAKLSKELAKKYLEKLEELQKS:AFTVTVPKDLYVVEYGSNMTIECKFPVEKQLDLAALIVYWEMEDKNIIQFVHGEEDLKVQHSSYRQRARLLKDQLSLGNAALQITDVKLQDAGVYRCMISYGGADYKRITVKVN	14.742984640389844	0.1708490676250748	55.08281	0.6370612	27.21921	18.094337
design_30	25	SEELLKKAEEELEKGKEDSISAARAIGLYAQLSKELAKEALEVLEKWQKS:AFTVTVPKDLYVVEYGSNMTIECKFPVEKQLDLAALIVYWEMEDKNIIQFVHGEEDLKVQHSSYRQRARLLKDQLSLGNAALQITDVKLQDAGVYRCMISYGGADYKRITVKVN	13.994709523584158	0.20530644577713933	92.60874	0.6339347	26.642345	17.591063
design_30	26	SAELLEEAERYMELGKEDSISAAKAIGLYAQLSPELAKEALKELEKLQKS:AFTVTVPKDLYVVEYGSNMTIECKFPVEKQLDLAALIVYWEMEDKNIIQFVHGEEDLKVQHSSYRQRARLLKDQLSLGNAALQITDVKLQDAGVYRCMISYGGADYKRITVKVN	12.577714455007401	0.2007410613257404	89.12039	0.634695	26.608267	17.303474
design_30	27	SEALRKEAERLLAEGEKDSISAARAIGLAAQLSPELAKEYLEKFAELQKK:AFTVTVPKDLYVVEYGSNMTIECKFPVEKQLDLAALIVYWEMEDKNIIQFVHGEEDLKVQHSSYRQRARLLKDQLSLGNAALQITDVKLQDAGVYRCMISYGGADYKRITVKVN	12.075437835037572	0.21029410507168386	85.70891	0.6252018	27.172604	18.959387
design_30	28	SEATLAQAKEYLEKGKESSISAAKAIGLFAALSKELAAEALEKYAEWQKS:AFTVTVPKDLYVVEYGSNMTIECKFPVEKQLDLAALIVYWEMEDKNIIQFVHGEEDLKVQHSSYRQRARLLKDQLSLGNAALQITDVKLQDAGVYRCMISYGGADYKRITVKVN	9.880525869718706	0.28269099694323224	89.40998	0.6351297	26.816113	17.026266
design_30	29	SEELLKKAKEYLEKGKESSIEAAKAIGLAAKLSKELAKKYLEEFEKLQKE:AFTVTVPKDLYVVEYGSNMTIECKFPVEKQLDLAALIVYWEMEDKNIIQFVHGEEDLKVQHSSYRQRARLLKDQLSLGNAALQITDVKLQDAGVYRCMISYGGADYKRITVKVN	12.939112050406559	0.19348172717130904	62.72646	0.6336935	27.547623	20.446468
design_30	30	SAATLAQANEYLEKGKESRTEAAKAIGLYAALSKELAKKALEEYEKLMKS:AFTVTVPKDLYVVEYGSNMTIECKFPVEKQLDLAALIVYWEMEDKNIIQFVHGEEDLKVQHSSYRQRARLLKDQLSLGNAALQITDVKLQDAGVYRCMISYGGADYKRITVKVN	10.931815987749445	0.24115178339631063	85.646385	0.6333673	27.423101	19.72512
design_30	31	SEELLEKAKELLEKGKEDSISAAKAIGLAAKLSKELAKEYLEKFKELQES:AFTVTVPKDLYVVEYGSNMTIECKFPVEKQLDLAALIVYWEMEDKNIIQFVHGEEDLKVQHSSYRQRARLLKDQLSLGNAALQITDVKLQDAGVYRCMISYGGADYKRITVKVN	14.402702105515031	0.17633050486730023	83.8374	0.6342931	26.993595	18.636183
design_31	0	EAEELARAAERAAKNLEEIAAELEKKDPAKAAAARKAAELVRKKAAEVRA:AFTVTVPKDLYVVEYGSNMTIECKFPVEKQLDLAALIVYWEMEDKNIIQFVHGEEDLKVQHSSYRQRARLLKDQLSLGNAALQITDVKLQDAGVYRCMISYGGADYKRITVKVN	13.93102202576257	0.17360404536403892	91.18152	0.6302233	27.020832	17.2215
design_31	1	ESEELARAAERAAANLEEIAAELEAKDPAAGAKARAAAAAVRAEAERVRA:AFTVTVPKDLYVVEYGSNMTIECKFPVEKQLDLAALIVYWEMEDKNIIQFVHGEEDLKVQHSSYRQRARLLKDQLSLGNAALQITDVKLQDAGVYRCMISYGGADYKRITVKVN	13.604924438768997	0.19436109840809623	88.68658	0.6307927	26.826458	16.934973
design_31	2	SSEELARSAERAAKNLEEIAKELAAKDPEAAAKAKAAAAKVKAKAAEVKA:AFTVTVPKDLYVVEYGSNMTIECKFPVEKQLDLAALIVYWEMEDKNIIQFVHGEEDLKVQHSSYRQRARLLKDQLSLGNAALQITDVKLQDAGVYRCMISYGGADYKRITVKVN	13.461979258387608	0.19208005288465652	88.602585	0.62823886	26.991737	18.274668
design_31	3	EAEELARSALRAAENLEKVAEELEAKDPEKAAKARAAAEKVRAYAERVLA:AFTVTVPKDLYVVEYGSNMTIECKFPVEKQLDLAALIVYWEMEDKNIIQFVHGEEDLKVQHSSYRQRARLLKDQLSLGNAALQITDVKLQDAGVYRCMISYGGADYKRITVKVN	12.179675453761211	0.21713625122836744	91.83883	0.6278474	26.927109	18.333828
design_31	4	DSEELARAAKRAAENLKKIAAELAEKDPEKAAKAKAAAEKALKKAEEVLA:AFTVTVPKDLYVVEYGSNMTIECKFPVEKQLDLAALIVYWEMEDKNIIQFVHGEEDLKVQHSSYRQRARLLKDQLSLGNAALQITDVKLQDAGVYRCMISYGGADYKRITVKVN	13.271987379446127	0.21745157735977122	77.490845	0.6307713	27.203337	18.54681
design_31	5	DAELDARAAQQAAANLKEVAAELAAKDAAAAAKANAAAAAVEAKAAEVLA:AFTVTVPKDLYVVEYGSNMTIECKFPVEKQLDLAALIVYWEMEDKNIIQFVHGEEDLKVQHSSYRQRARLLKDQLSLGNAALQITDVKLQDAGVYRCMISYGGADYKRITVKVN	17.72051258796643	0.1725504546394422	84.15208	0.62942904	26.098661	15.313198
design_31	6	SSLEDARAALRAAKNLEAIAAEYEKKDPEKAAAVRKAAALVRAKAQETLA:AFTVTVPKDLYVVEYGSNMTIECKFPVEKQLDLAALIVYWEMEDKNIIQFVHGEEDLKVQHSSYRQRARLLKDQLSLGNAALQITDVKLQDAGVYRCMISYGGADYKRITVKVN	12.84683179653232	0.197410549488389	87.55554	0.6263636	27.302425	19.422024
design_31	7	DAAELARAAERAAANLDAVAAELAAKDAAAAAAAAAAAAAVRAKAAELRA:AFTVTVPKDLYVVEYGSNMTIECKFPVEKQLDLAALIVYWEMEDKNIIQFVHGEEDLKVQHSSYRQRARLLKDQLSLGNAALQITDVKLQDAGVYRCMISYGGADYKRITVKVN	18.40735576845861	0.160908916978199	87.397575	0.62006515	26.155317	14.600329
design_31	8	DSEELARAANQAAKNLEEIAKELAAKDAAAAAKAKAAAAKVKAYAAAVAA:AFTVTVPKDLYVVEYGSNMTIECKFPVEKQLDLAALIVYWEMEDKNIIQFVHGEEDLKVQHSSYRQRARLLKDQLSLGNAALQITDVKLQDAGVYRCMISYGGADYKRITVKVN	18.49652428860663	0.15792399199299137	83.7936	0.63096786	26.23081	15.928925
design_31	9	DAEELARSALRAAANLDAIAAELEAKDPAAAAAVRAAAAAVRAKAAETLA:AFTVTVPKDLYVVEYGSNMTIECKFPVEKQLDLAALIVYWEMEDKNIIQFVHGEEDLKVQHSSYRQRARLLKDQLSLGNAALQITDVKLQDAGVYRCMISYGGADYKRITVKVN	13.628545548221744	0.20114971671786325	93.31117	0.6267551	26.154404	15.632448
design_31	10	ENEELARSALRAAENLRAIAERLEAEDPEAGARARAAAERVRAFAERVLA:AFTVTVPKDLYVVEYGSNMTIECKFPVEKQLDLAALIVYWEMEDKNIIQFVHGEEDLKVQHSSYRQRARLLKDQLSLGNAALQITDVKLQDAGVYRCMISYGGADYKRITVKVN	13.23400587384453	0.20456347212983392	90.64911	0.62750983	27.102419	17.979042
design_31	11	SAAELARAAQRAAANLDEVAARLAAEDPAAAAAARAAAAAVAAYAARVLA:AFTVTVPKDLYVVEYGSNMTIECKFPVEKQLDLAALIVYWEMEDKNIIQFVHGEEDLKVQHSSYRQRARLLKDQLSLGNAALQITDVKLQDAGVYRCMISYGGADYKRITVKVN	14.45522972566694	0.18583072856061023	92.18272	0.6236967	26.664791	16.033005
design_31	12	DAEELARSAERAAKNLEEIAKELAAKDPAAAAKAEAAAAAVRAAAAATRA:AFTVTVPKDLYVVEYGSNMTIECKFPVEKQLDLAALIVYWEMEDKNIIQFVHGEEDLKVQHSSYRQRARLLKDQLSLGNAALQITDVKLQDAGVYRCMISYGGADYKRITVKVN	13.947746648229613	0.173409898966584	90.63704	0.6278119	26.73133	16.62035
design_31	13	EAEELARAALRAAANLEKIAEELAAKDPAAAAKARAAAAAVRAAAAAVLA:AFTVTVPKDLYVVEYGSNMTIECKFPVEKQLDLAALIVYWEMEDKNIIQFVHGEEDLKVQHSSYRQRARLLKDQLSLGNAALQITDVKLQDAGVYRCMISYGGADYKRITVKVN	13.76404496498481	0.1853474697968032	91.42492	0.6256617	26.870646	17.269081
design_31	14	SAEELARAAERAARNLEEIAERLEARDPAAGARARAAAERVRAYAARVRA:AFTVTVPKDLYVVEYGSNMTIECKFPVEKQLDLAALIVYWEMEDKNIIQFVHGEEDLKVQHSSYRQRARLLKDQLSLGNAALQITDVKLQDAGVYRCMISYGGADYKRITVKVN	13.118493951323993	0.1985861536570039	94.19138	0.6299324	27.02963	18.883696
design_31	15	ESEELARAAERAARNLEEVAARLEAEDPEAAARARRAAELVRAEAERVRA:AFTVTVPKDLYVVEYGSNMTIECKFPVEKQLDLAALIVYWEMEDKNIIQFVHGEEDLKVQHSSYRQRARLLKDQLSLGNAALQITDVKLQDAGVYRCMISYGGADYKRITVKVN	12.418314826792157	0.20266703558200952	91.461876	0.62732875	27.029305	18.34623
design_31	16	ESEELRRAALRAAENLKKRAAELAAKDAAAAAAANKAAALVEAKAAEVAA:AFTVTVPKDLYVVEYGSNMTIECKFPVEKQLDLAALIVYWEMEDKNIIQFVHGEEDLKVQHSSYRQRARLLKDQLSLGNAALQITDVKLQDAGVYRCMISYGGADYKRITVKVN	18.756269605367592	0.14874816011455783	84.46778	0.62519586	26.539864	16.234032
design_31	17	DNEELARAANRAAENLKKIAAELAAKDAAAAAAANAAAAAVRAEAERLLA:AFTVTVPKDLYVVEYGSNMTIECKFPVEKQLDLAALIVYWEMEDKNIIQFVHGEEDLKVQHSSYRQRARLLKDQLSLGNAALQITDVKLQDAGVYRCMISYGGADYKRITVKVN	19.082894771711413	0.1416986573038869	88.0	0.628	26.411375	14.712864
design_31	18	EAEELARAAERAAKNLEERAKELEAEDPAKAAAARKAAELVRAKAEEVKA:AFTVTVPKDLYVVEYGSNMTIECKFPVEKQLDLAALIVYWEMEDKNIIQFVHGEEDLKVQHSSYRQRARLLKDQLSLGNAALQITDVKLQDAGVYRCMISYGGADYKRITVKVN	13.761934945347992	0.16995044240018925	88.59394	0.6272242	27.157587	17.557213
design_31	19	EAEELARAAERAAKNLKEIAKRLEKEDAAKAAAAKAAAKKVEAKAAELRA:AFTVTVPKDLYVVEYGSNMTIECKFPVEKQLDLAALIVYWEMEDKNIIQFVHGEEDLKVQHSSYRQRARLLKDQLSLGNAALQITDVKLQDAGVYRCMISYGGADYKRITVKVN	15.745581491999147	0.14218692701832503	88.27526	0.6291028	26.89558	16.709835
design_31	20	ESEELARSAEQLAKNLEEIAKELEEKDKEKGAAARAAAEKARAKAEELRA:AFTVTVPKDLYVVEYGSNMTIECKFPVEKQLDLAALIVYWEMEDKNIIQFVHGEEDLKVQHSSYRQRARLLKDQLSLGNAALQITDVKLQDAGVYRCMISYGGADYKRITVKVN	13.439498103158183	0.20373220161694475	77.06439	0.63242686	26.66537	18.185932
design_31	21	SSEELARAAERAAKNLEEIAEELAKKDPAAAAAAKAAAAKVKAKAAELRA:AFTVTVPKDLYVVEYGSNMTIECKFPVEKQLDLAALIVYWEMEDKNIIQFVHGEEDLKVQHSSYRQRARLLKDQLSLGNAALQITDVKLQDAGVYRCMISYGGADYKRITVKVN	13.724432312677902	0.18954561000410547	90.73267	0.62761354	27.104982	18.267855
design_31	22	DAEELARAAERLTANLNAIAAELAAKDAAAAAKVAAAAAAAAAAAAAVRA:AFTVTVPKDLYVVEYGSNMTIECKFPVEKQLDLAALIVYWEMEDKNIIQFVHGEEDLKVQHSSYRQRARLLKDQLSLGNAALQITDVKLQDAGVYRCMISYGGADYKRITVKVN	18.63713860080019	0.15664048704342395	90.105896	0.6197684	26.134949	14.355515
design_31	23	DAEELARAAERAAENLKKIAAELEKKDKEKAAAAKAAAAKVEAYAARVKA:AFTVTVPKDLYVVEYGSNMTIECKFPVEKQLDLAALIVYWEMEDKNIIQFVHGEEDLKVQHSSYRQRARLLKDQLSLGNAALQITDVKLQDAGVYRCMISYGGADYKRITVKVN	17.94811639595935	0.1607083706483878	67.512985	0.6319809	26.713255	17.782623
design_31	24	DAEELARAARRAAANLDARAAELEKRDPAAAARARAAAAAARAKAEEVLA:AFTVTVPKDLYVVEYGSNMTIECKFPVEKQLDLAALIVYWEMEDKNIIQFVHGEEDLKVQHSSYRQRARLLKDQLSLGNAALQITDVKLQDAGVYRCMISYGGADYKRITVKVN	14.48018802305362	0.1628395469712584	87.596855	0.62093186	27.120771	18.689743
design_31	25	DAAELARAANRAAENLEKIAERLAAEDPAKAAAARAAAAKVRAYAAAVAA:AFTVTVPKDLYVVEYGSNMTIECKFPVEKQLDLAALIVYWEMEDKNIIQFVHGEEDLKVQHSSYRQRARLLKDQLSLGNAALQITDVKLQDAGVYRCMISYGGADYKRITVKVN	13.679632052755103	0.18925237095010627	93.17002	0.62521076	26.965466	17.365929
design_31	26	DNEELARSALRAAENLKKIAERLEKEDPEKAAKAKAAAEKVLQKAKEVLA:AFTVTVPKDLYVVEYGSNMTIECKFPVEKQLDLAALIVYWEMEDKNIIQFVHGEEDLKVQHSSYRQRARLLKDQLSLGNAALQITDVKLQDAGVYRCMISYGGADYKRITVKVN	13.638864624822398	0.21243162276262076	82.7017	0.62817085	26.97464	17.036993
design_31	27	ESEELARAAERAAENLEKIAAELAAKDPAAAAAARAAAAAARAEAARVRA:AFTVTVPKDLYVVEYGSNMTIECKFPVEKQLDLAALIVYWEMEDKNIIQFVHGEEDLKVQHSSYRQRARLLKDQLSLGNAALQITDVKLQDAGVYRCMISYGGADYKRITVKVN	14.147412947823812	0.16666120359860245	88.28847	0.625947	27.031822	17.150158
design_31	28	SSAELARAAERAAANLEERAAELAKKDAAKAAAAKAAAAAVRAEAARVRA:AFTVTVPKDLYVVEYGSNMTIECKFPVEKQLDLAALIVYWEMEDKNIIQFVHGEEDLKVQHSSYRQRARLLKDQLSLGNAALQITDVKLQDAGVYRCMISYGGADYKRITVKVN	18.644689190716324	0.1492104586854933	82.466736	0.6268189	26.67315	16.409336
design_31	29	ESEELARAARRAAENLKQIAAELAKKDPAAAAKANAAAEKVLQKAKEVEA:AFTVTVPKDLYVVEYGSNMTIECKFPVEKQLDLAALIVYWEMEDKNIIQFVHGEEDLKVQHSSYRQRARLLKDQLSLGNAALQITDVKLQDAGVYRCMISYGGADYKRITVKVN	13.620307824977912	0.20449804009344388	83.118416	0.6315273	27.03301	17.234776
design_31	30	ESEELARSAERAAANLEAVAAELEARDPAAGARARRAAELVRAEAERVRA:AFTVTVPKDLYVVEYGSNMTIECKFPVEKQLDLAALIVYWEMEDKNIIQFVHGEEDLKVQHSSYRQRARLLKDQLSLGNAALQITDVKLQDAGVYRCMISYGGADYKRITVKVN	12.392056984856463	0.21840545613777468	89.905	0.6290826	26.765596	17.30054
design_31	31	DAEELARSALRAAENLDKIAAELAAKDPEAAAKAKAAAEKVRAKAAEVLA:AFTVTVPKDLYVVEYGSNMTIECKFPVEKQLDLAALIVYWEMEDKNIIQFVHGEEDLKVQHSSYRQRARLLKDQLSLGNAALQITDVKLQDAGVYRCMISYGGADYKRITVKVN	13.545825069445833	0.20197568810511712	90.69667	0.62741274	26.453812	15.80197
design_32	0	EEARAQASFARALAIAAAAQAEVAAAAAAAAAAAAAAAAAAAAAAAAAAA:AFTVTVPKDLYVVEYGSNMTIECKFPVEKQLDLAALIVYWEMEDKNIIQFVHGEEDLKVQHSSYRQRARLLKDQLSLGNAALQITDVKLQDAGVYRCMISYGGADYKRITVKVN	2.975172149156051	0.7660458000728049	82.678535	0.60865784	24.747652	14.075633
design_32	1	EEERAERAFARALARAAEARAAAAAAAAAAAAAAAAAAAAAAAAAAALAA:AFTVTVPKDLYVVEYGSNMTIECKFPVEKQLDLAALIVYWEMEDKNIIQFVHGEEDLKVQHSSYRQRARLLKDQLSLGNAALQITDVKLQDAGVYRCMISYGGADYKRITVKVN	11.393065620686352	0.23365112824540926	82.877556	0.606288	25.324812	16.486069
design_32	2	EEERAQRSFERALARAAAARAAAAAAAAAAAAAAAAAAAAAAAAAAAAAA:AFTVTVPKDLYVVEYGSNMTIECKFPVEKQLDLAALIVYWEMEDKNIIQFVHGEEDLKVQHSSYRQRARLLKDQLSLGNAALQITDVKLQDAGVYRCMISYGGADYKRITVKVN	9.838711370161617	0.3182602546976248	81.40039	0.6044151	25.368025	16.04617
design_32	3	EEERAERSFARALAIAEAARAARAAAEAAAAAERERAEREARERREAEER:AFTVTVPKDLYVVEYGSNMTIECKFPVEKQLDLAALIVYWEMEDKNIIQFVHGEEDLKVQHSSYRQRARLLKDQLSLGNAALQITDVKLQDAGVYRCMISYGGADYKRITVKVN	2.5940754560653216	0.8071291120263008	83.85301	0.66345346	21.009726	7.865645
design_32	4	EEERAQRSFERALAIAAEAQAAAAAAAAAAAAAAAAAAAAAALAALAAAA:AFTVTVPKDLYVVEYGSNMTIECKFPVEKQLDLAALIVYWEMEDKNIIQFVHGEEDLKVQHSSYRQRARLLKDQLSLGNAALQITDVKLQDAGVYRCMISYGGADYKRITVKVN	7.928292435285656	0.42411828042670285	82.322655	0.6064829	25.704863	17.337177
design_32	5	EEERAERSFARALAIAEAARAAAAAEAAAAAAAAAAAAAAAAAAALAALA:AFTVTVPKDLYVVEYGSNMTIECKFPVEKQLDLAALIVYWEMEDKNIIQFVHGEEDLKVQHSSYRQRARLLKDQLSLGNAALQITDVKLQDAGVYRCMISYGGADYKRITVKVN	1.962640630102192	0.8780554514393002	81.14931	0.6215091	23.50081	12.824961
design_32	6	SEEEAERSFERALARAEAARAAAAAAAAAAAAAAAAAAAAAAAAAAAAAA:AFTVTVPKDLYVVEYGSNMTIECKFPVEKQLDLAALIVYWEMEDKNIIQFVHGEEDLKVQHSSYRQRARLLKDQLSLGNAALQITDVKLQDAGVYRCMISYGGADYKRITVKVN	9.931959966624921	0.34244940778235633	85.34199	0.61177564	25.13239	15.931043
design_32	7	EEERAERAFARALAIAARARAEREEEERRRREEEERRREEEEEERRRREE:AFTVTVPKDLYVVEYGSNMTIECKFPVEKQLDLAALIVYWEMEDKNIIQFVHGEEDLKVQHSSYRQRARLLKDQLSLGNAALQITDVKLQDAGVYRCMISYGGADYKRITVKVN	3.2644715219630975	0.7197179757904717	88.11582	0.6468816	24.226961	13.314886
design_32	8	SEERAERSFQRALAIAAEAAAAAAAAAAAAAAAAAAAAAAAAALAAAAAA:AFTVTVPKDLYVVEYGSNMTIECKFPVEKQLDLAALIVYWEMEDKNIIQFVHGEEDLKVQHSSYRQRARLLKDQLSLGNAALQITDVKLQDAGVYRCMISYGGADYKRITVKVN	3.934586130761298	0.685632161129853	85.05066	0.6089778	24.933617	15.022316
design_32	9	EEERAQRSFERALAIAAAAAAAAAAAAAAAAAAAAAALAAAAAAALAAAA:AFTVTVPKDLYVVEYGSNMTIECKFPVEKQLDLAALIVYWEMEDKNIIQFVHGEEDLKVQHSSYRQRARLLKDQLSLGNAALQITDVKLQDAGVYRCMISYGGADYKRITVKVN	4.144424337252901	0.6691913381139825	79.553535	0.6065624	25.00201	15.51352
design_32	10	EEERAQRSFERALAIAEAARAAAAAAAAAAAAAAAAAAAAAAAREAEEAR:AFTVTVPKDLYVVEYGSNMTIECKFPVEKQLDLAALIVYWEMEDKNIIQFVHGEEDLKVQHSSYRQRARLLKDQLSLGNAALQITDVKLQDAGVYRCMISYGGADYKRITVKVN	9.763097490230482	0.31125083161368705	85.46969	0.61458796	25.819506	17.36959
design_32	11	EEERAKRSFERALARAAEAAAAAAAAAAAAAAAAAAAAAAAAAAAAAAAA:AFTVTVPKDLYVVEYGSNMTIECKFPVEKQLDLAALIVYWEMEDKNIIQFVHGEEDLKVQHSSYRQRARLLKDQLSLGNAALQITDVKLQDAGVYRCMISYGGADYKRITVKVN	12.22260268775768	0.20149453468907064	81.04389	0.6041752	25.164785	16.72942
design_32	12	EEERAERSFARALAIAEAAAAAAAAAAAAAAAAAAAAAAAAAAAAAAAAA:AFTVTVPKDLYVVEYGSNMTIECKFPVEKQLDLAALIVYWEMEDKNIIQFVHGEEDLKVQHSSYRQRARLLKDQLSLGNAALQITDVKLQDAGVYRCMISYGGADYKRITVKVN	3.075216052104245	0.7695305338234752	80.80914	0.60958683	24.045065	13.211171
design_32	13	EEERAERSFARALAAAAAAAAAAAAAAAAAAAAAAAAAAAAAAAAAAAAA:AFTVTVPKDLYVVEYGSNMTIECKFPVEKQLDLAALIVYWEMEDKNIIQFVHGEEDLKVQHSSYRQRARLLKDQLSLGNAALQITDVKLQDAGVYRCMISYGGADYKRITVKVN	4.747101581087568	0.6217488655579712	77.73458	0.6067879	24.15767	14.873308
design_32	14	EEERAERSFARALAVAAAAAAAQAAAAAAAAAAAAAAAAAAAAAAAAAAA:AFTVTVPKDLYVVEYGSNMTIECKFPVEKQLDLAALIVYWEMEDKNIIQFVHGEEDLKVQHSSYRQRARLLKDQLSLGNAALQITDVKLQDAGVYRCMISYGGADYKRITVKVN	3.7721167383283185	0.6975863393498241	78.32655	0.6083165	24.410301	15.604439
design_32	15	EEERAERSFERALAIAEAARAAAAAAAAAAAAAAAAAAAAAAAAAAAAAA:AFTVTVPKDLYVVEYGSNMTIECKFPVEKQLDLAALIVYWEMEDKNIIQFVHGEEDLKVQHSSYRQRARLLKDQLSLGNAALQITDVKLQDAGVYRCMISYGGADYKRITVKVN	3.3434268040622497	0.7450480878557957	80.63581	0.61260813	24.038332	14.275621
design_32	16	SEERAERSFARALARAEAARAAVAAAAAAAAAAAAAAAAAAAAAAAAAAA:AFTVTVPKDLYVVEYGSNMTIECKFPVEKQLDLAALIVYWEMEDKNIIQFVHGEEDLKVQHSSYRQRARLLKDQLSLGNAALQITDVKLQDAGVYRCMISYGGADYKRITVKVN	3.398472826195499	0.7357509105091699	85.14624	0.6115942	24.578741	15.636821
design_32	17	EEERAERSFQRALAIAAAAAAAAAAAAAAAAAAAAAAAAAAAAAAAAAAA:AFTVTVPKDLYVVEYGSNMTIECKFPVEKQLDLAALIVYWEMEDKNIIQFVHGEEDLKVQHSSYRQRARLLKDQLSLGNAALQITDVKLQDAGVYRCMISYGGADYKRITVKVN	3.624544586684212	0.7102388314872518	79.69911	0.6075873	24.23298	15.53252
design_32	18	EEERAERSFQRALAIAEEARARVEEEERRREEEERERLEEELERELEEER:AFTVTVPKDLYVVEYGSNMTIECKFPVEKQLDLAALIVYWEMEDKNIIQFVHGEEDLKVQHSSYRQRARLLKDQLSLGNAALQITDVKLQDAGVYRCMISYGGADYKRITVKVN	21.253806270889694	0.09777832768540547	88.84418	0.6363857	25.652668	15.770381
design_32	19	SEERARRSFERALARAAAAAAAAAAAAAAAAAAAAAAAAAAAAAAAAAAA:AFTVTVPKDLYVVEYGSNMTIECKFPVEKQLDLAALIVYWEMEDKNIIQFVHGEEDLKVQHSSYRQRARLLKDQLSLGNAALQITDVKLQDAGVYRCMISYGGADYKRITVKVN	9.273550031433189	0.34675793927978554	84.01934	0.60190004	25.397013	15.927465
design_32	20	EEERAERSFARALAVAAAAAAAAAAAAAAAAAAAAAAAAAAAAAAAAAAA:AFTVTVPKDLYVVEYGSNMTIECKFPVEKQLDLAALIVYWEMEDKNIIQFVHGEEDLKVQHSSYRQRARLLKDQLSLGNAALQITDVKLQDAGVYRCMISYGGADYKRITVKVN	4.056952205343135	0.6743843634251556	77.58545	0.6064143	24.428381	15.800076
design_32	21	EEERAQRSFERALAIAAAAAAAAAAAAAAAAAAAAAAAAAAAAAAAAAAA:AFTVTVPKDLYVVEYGSNMTIECKFPVEKQLDLAALIVYWEMEDKNIIQFVHGEEDLKVQHSSYRQRARLLKDQLSLGNAALQITDVKLQDAGVYRCMISYGGADYKRITVKVN	4.270314787280902	0.6686620583898296	81.249245	0.6039082	24.831984	16.485537
design_32	22	EEERAERSFERALARAAEAAAAAAAAAAAAAAAAAAAAAEAARAAAEAAA:AFTVTVPKDLYVVEYGSNMTIECKFPVEKQLDLAALIVYWEMEDKNIIQFVHGEEDLKVQHSSYRQRARLLKDQLSLGNAALQITDVKLQDAGVYRCMISYGGADYKRITVKVN	7.482632709463102	0.45960931817328016	83.83744	0.61758125	25.237225	16.695597
design_32	23	EEERAKRSFERALAIARRAREEREREEREEEEEEREEEEEEEEEEEEEEE:AFTVTVPKDLYVVEYGSNMTIECKFPVEKQLDLAALIVYWEMEDKNIIQFVHGEEDLKVQHSSYRQRARLLKDQLSLGNAALQITDVKLQDAGVYRCMISYGGADYKRITVKVN	19.12080668537837	0.11420046325983517	83.73633	0.6409731	24.526299	10.797841
design_32	24	EEERAERAFARAQAIAAAARAAAAAAAAAAAAAAAAAAAAAAAAAAAAAA:AFTVTVPKDLYVVEYGSNMTIECKFPVEKQLDLAALIVYWEMEDKNIIQFVHGEEDLKVQHSSYRQRARLLKDQLSLGNAALQITDVKLQDAGVYRCMISYGGADYKRITVKVN	6.251700084238061	0.5147486544794497	81.39671	0.606041	24.946978	16.682217
design_32	25	EEERAERSFERALAIAREAQARREAEERRRREEEERRRREEEEEERRRRE:AFTVTVPKDLYVVEYGSNMTIECKFPVEKQLDLAALIVYWEMEDKNIIQFVHGEEDLKVQHSSYRQRARLLKDQLSLGNAALQITDVKLQDAGVYRCMISYGGADYKRITVKVN	4.6478080925812835	0.5952387591689602	86.4967	0.65146977	23.858719	12.04943
design_32	26	EEERARRSFEKALAIAEAARAEREAAEAAARAAEEEARRRAEEEERRRRE:AFTVTVPKDLYVVEYGSNMTIECKFPVEKQLDLAALIVYWEMEDKNIIQFVHGEEDLKVQHSSYRQRARLLKDQLSLGNAALQITDVKLQDAGVYRCMISYGGADYKRITVKVN	5.253030334887914	0.535622276307711	87.60488	0.63968754	25.090622	14.514229
design_32	27	EEERAQRSFERALAAAEAAAAAAAAAAAAAAAAAAAAAAAAAAAAAAAAA:AFTVTVPKDLYVVEYGSNMTIECKFPVEKQLDLAALIVYWEMEDKNIIQFVHGEEDLKVQHSSYRQRARLLKDQLSLGNAALQITDVKLQDAGVYRCMISYGGADYKRITVKVN	13.74483943146341	0.15533913547859168	83.379135	0.6037443	25.098902	15.529398
design_32	28	EEERAQRSFERALAAAAAARAAAAAAAAAAAAAAAAAAAAAAAAAAAAAA:AFTVTVPKDLYVVEYGSNMTIECKFPVEKQLDLAALIVYWEMEDKNIIQFVHGEEDLKVQHSSYRQRARLLKDQLSLGNAALQITDVKLQDAGVYRCMISYGGADYKRITVKVN	9.68810845070774	0.33081746403023576	81.11421	0.6050798	25.265799	15.6736355
design_32	29	EEERAERAFARALAAAAAAAAAAAAAAAAAAAAAAAAAAAAAAEAAAAAA:AFTVTVPKDLYVVEYGSNMTIECKFPVEKQLDLAALIVYWEMEDKNIIQFVHGEEDLKVQHSSYRQRARLLKDQLSLGNAALQITDVKLQDAGVYRCMISYGGADYKRITVKVN	6.84393597081424	0.4925564299955421	83.1	0.60601854	24.960976	16.622915
design_32	30	SEEEAERAFERALKVAEEAAAEAAAAAAAAAAAAAAAAAAALAALAAALA:AFTVTVPKDLYVVEYGSNMTIECKFPVEKQLDLAALIVYWEMEDKNIIQFVHGEEDLKVQHSSYRQRARLLKDQLSLGNAALQITDVKLQDAGVYRCMISYGGADYKRITVKVN	14.360517692441846	0.16103685947939334	86.42079	0.61470544	25.37403	14.776961
design_32	31	SEERAERSFQRALAVAAAAQAAAAAAAAAAAAAAAAAAAAAAAALAAALA:AFTVTVPKDLYVVEYGSNMTIECKFPVEKQLDLAALIVYWEMEDKNIIQFVHGEEDLKVQHSSYRQRARLLKDQLSLGNAALQITDVKLQDAGVYRCMISYGGADYKRITVKVN	5.108811082910636	0.5844562147082627	83.227715	0.6090413	25.103577	17.152067
design_33	0	QEEAVALVEKAKELALAARASSPEEGKELAKKAAEYMRQAIALLEEQKEA:AFTVTVPKDLYVVEYGSNMTIECKFPVEKQLDLAALIVYWEMEDKNIIQFVHGEEDLKVQHSSYRQRARLLKDQLSLGNAALQITDVKLQDAGVYRCMISYGGADYKRITVKVN	13.14669636626505	0.19100957165083002	90.20157	0.63170874	26.844707	19.243044
design_33	1	QEEIVALVQKAKELTLKARASSPEEGEKLAKEAAEAMKKAIELAEKRKEA:AFTVTVPKDLYVVEYGSNMTIECKFPVEKQLDLAALIVYWEMEDKNIIQFVHGEEDLKVQHSSYRQRARLLKDQLSLGNAALQITDVKLQDAGVYRCMISYGGADYKRITVKVN	13.027357979708475	0.19707482996666784	91.15605	0.63408923	26.732752	18.648048
design_33	2	QKEAEELVKKAKELSLKARASSPEEGKKLAEKAKEYMKKAIELLEKLKEE:AFTVTVPKDLYVVEYGSNMTIECKFPVEKQLDLAALIVYWEMEDKNIIQFVHGEEDLKVQHSSYRQRARLLKDQLSLGNAALQITDVKLQDAGVYRCMISYGGADYKRITVKVN	15.669593866695559	0.15765190279979363	90.867485	0.63330805	26.772614	16.875668
design_33	3	QEEIVKLVEKAKELLLKSRESSPEEGEKYAKEAKEYLREAIKLAEERKEA:AFTVTVPKDLYVVEYGSNMTIECKFPVEKQLDLAALIVYWEMEDKNIIQFVHGEEDLKVQHSSYRQRARLLKDQLSLGNAALQITDVKLQDAGVYRCMISYGGADYKRITVKVN	12.155615055279554	0.20974752678604078	92.401405	0.6347352	26.824242	18.085793
design_33	4	QEEAKKLVEEAKELSLKARASSPEEGKKLAEEAKKKLREAIKLLEERKAA:AFTVTVPKDLYVVEYGSNMTIECKFPVEKQLDLAALIVYWEMEDKNIIQFVHGEEDLKVQHSSYRQRARLLKDQLSLGNAALQITDVKLQDAGVYRCMISYGGADYKRITVKVN	12.795421758872614	0.20049069320392215	89.53031	0.63164604	26.95291	18.259933
design_33	5	QEEAVELVNKAKELLLKSRASSPEEGKELAKKAKEYLRKAIELLEKQKAE:AFTVTVPKDLYVVEYGSNMTIECKFPVEKQLDLAALIVYWEMEDKNIIQFVHGEEDLKVQHSSYRQRARLLKDQLSLGNAALQITDVKLQDAGVYRCMISYGGADYKRITVKVN	13.314935172375332	0.18992873257133	92.306786	0.6343726	26.65229	16.767776
design_33	6	QQEIVELVNKAKELSLKARASSPEEGKKLAEEAAKAMRQAIELAEAAKAA:AFTVTVPKDLYVVEYGSNMTIECKFPVEKQLDLAALIVYWEMEDKNIIQFVHGEEDLKVQHSSYRQRARLLKDQLSLGNAALQITDVKLQDAGVYRCMISYGGADYKRITVKVN	13.633617630057607	0.181505275192109	91.89101	0.63566446	26.417896	16.840126
design_33	7	DEEAVKLVNEAKALSLAARASSPEKGKELAAKAKEKMREAIKLLEEKKAA:AFTVTVPKDLYVVEYGSNMTIECKFPVEKQLDLAALIVYWEMEDKNIIQFVHGEEDLKVQHSSYRQRARLLKDQLSLGNAALQITDVKLQDAGVYRCMISYGGADYKRITVKVN	13.008563575993204	0.1972123999310448	91.16279	0.6309111	26.829489	18.57822
design_33	8	QEKAKELMEKAKELALKARESSPEEGEKLAKEAAEYARKAIELLEEQKEA:AFTVTVPKDLYVVEYGSNMTIECKFPVEKQLDLAALIVYWEMEDKNIIQFVHGEEDLKVQHSSYRQRARLLKDQLSLGNAALQITDVKLQDAGVYRCMISYGGADYKRITVKVN	13.685921024102466	0.20768011549171006	90.666855	0.634817	26.337729	16.481443
design_33	9	QQEIVELVNEAKELSLKSRASSPEEGKELAEKAKEKMKQAIKLAEKAKEE:AFTVTVPKDLYVVEYGSNMTIECKFPVEKQLDLAALIVYWEMEDKNIIQFVHGEEDLKVQHSSYRQRARLLKDQLSLGNAALQITDVKLQDAGVYRCMISYGGADYKRITVKVN	13.665731069424936	0.1805856193484025	90.71203	0.63475704	26.673513	17.54374
design_33	10	QEEAKKLVEEAKALSLAARASSPEEGKKLAKEAAEKLKQAIELLEAQKAA:AFTVTVPKDLYVVEYGSNMTIECKFPVEKQLDLAALIVYWEMEDKNIIQFVHGEEDLKVQHSSYRQRARLLKDQLSLGNAALQITDVKLQDAGVYRCMISYGGADYKRITVKVN	14.093854344590067	0.1780926076781282	90.056725	0.6313629	26.771572	17.121979
design_33	11	QEEAVALMQKAAEASRAARASSPEEGAKLAAEAAKYAKEAIKLLEEQKEA:AFTVTVPKDLYVVEYGSNMTIECKFPVEKQLDLAALIVYWEMEDKNIIQFVHGEEDLKVQHSSYRQRARLLKDQLSLGNAALQITDVKLQDAGVYRCMISYGGADYKRITVKVN	12.227450381319994	0.2147161790686621	88.56494	0.62958854	27.115492	19.809078
design_33	12	QEKAKELMEKAKELTLKARASSPEEGEKLAKEAAEYAKEAIKLLEKQKEA:AFTVTVPKDLYVVEYGSNMTIECKFPVEKQLDLAALIVYWEMEDKNIIQFVHGEEDLKVQHSSYRQRARLLKDQLSLGNAALQITDVKLQDAGVYRCMISYGGADYKRITVKVN	14.288345917550588	0.20902302559300448	90.54844	0.6332587	26.656054	17.391088
design_33	13	QEEAKALVEKAKAASLAARASSPEEGKKLAEQAKAYLREAIELLEKRKEE:AFTVTVPKDLYVVEYGSNMTIECKFPVEKQLDLAALIVYWEMEDKNIIQFVHGEEDLKVQHSSYRQRARLLKDQLSLGNAALQITDVKLQDAGVYRCMISYGGADYKRITVKVN	12.451126593637609	0.21551899712616848	90.41291	0.6294755	27.024853	18.653263
design_33	14	QEEAKALMDQAAALSKAARASSPEEGKKLAAEAKAKAQQAIALLEQRKAA:AFTVTVPKDLYVVEYGSNMTIECKFPVEKQLDLAALIVYWEMEDKNIIQFVHGEEDLKVQHSSYRQRARLLKDQLSLGNAALQITDVKLQDAGVYRCMISYGGADYKRITVKVN	13.469099233303579	0.19338147909144096	88.80596	0.6325807	27.067486	18.729736
design_33	15	EEEAKELVEKAKELSLKARASSPEEGKELAAKAKEYMRKAIELLEKRKEE:AFTVTVPKDLYVVEYGSNMTIECKFPVEKQLDLAALIVYWEMEDKNIIQFVHGEEDLKVQHSSYRQRARLLKDQLSLGNAALQITDVKLQDAGVYRCMISYGGADYKRITVKVN	14.680854769837422	0.1965777230042277	90.23488	0.63144183	26.623371	17.671259
design_33	16	QEEAVKLMNEAKELSLKARASSPEEGKELAKKAKEKAREAIELLEKQKEA:AFTVTVPKDLYVVEYGSNMTIECKFPVEKQLDLAALIVYWEMEDKNIIQFVHGEEDLKVQHSSYRQRARLLKDQLSLGNAALQITDVKLQDAGVYRCMISYGGADYKRITVKVN	13.71186352742154	0.17794806228773993	90.38512	0.63429123	26.703707	17.504997
design_33	17	QEKAVELVNEAKELTLKARASSPEEGKKLAKEAKEKLKEAIKLLEEQKEK:AFTVTVPKDLYVVEYGSNMTIECKFPVEKQLDLAALIVYWEMEDKNIIQFVHGEEDLKVQHSSYRQRARLLKDQLSLGNAALQITDVKLQDAGVYRCMISYGGADYKRITVKVN	14.26309210306534	0.17520483602239484	90.2105	0.634701	26.500261	17.11385
design_33	18	QEEAKKLVEKAKELTLKARASSPEEGEKYAKEAAEYMKKAIELLEKQKEE:AFTVTVPKDLYVVEYGSNMTIECKFPVEKQLDLAALIVYWEMEDKNIIQFVHGEEDLKVQHSSYRQRARLLKDQLSLGNAALQITDVKLQDAGVYRCMISYGGADYKRITVKVN	15.969312616603128	0.1550734449954523	91.112625	0.6334505	26.541317	15.89142
design_33	19	QEEAVKLMEEAKELSLKARASSPEEGKELAKKAAEKAREAIKLLEERKAA:AFTVTVPKDLYVVEYGSNMTIECKFPVEKQLDLAALIVYWEMEDKNIIQFVHGEEDLKVQHSSYRQRARLLKDQLSLGNAALQITDVKLQDAGVYRCMISYGGADYKRITVKVN	13.130161187396268	0.19033749880343784	89.914696	0.6321964	26.89032	18.67332
design_33	20	QAEAEALMAKAKELALKARASSPEEGKELAAKAKAYAKEAIALLEAQKEA:AFTVTVPKDLYVVEYGSNMTIECKFPVEKQLDLAALIVYWEMEDKNIIQFVHGEEDLKVQHSSYRQRARLLKDQLSLGNAALQITDVKLQDAGVYRCMISYGGADYKRITVKVN	12.804411067492765	0.19355788127299695	88.671265	0.62957937	27.102783	19.355726
design_33	21	QEEAKKLMEEAKALALAARASSPEEGKKLAEEAAKKAKEAIELLEKQKES:AFTVTVPKDLYVVEYGSNMTIECKFPVEKQLDLAALIVYWEMEDKNIIQFVHGEEDLKVQHSSYRQRARLLKDQLSLGNAALQITDVKLQDAGVYRCMISYGGADYKRITVKVN	14.160880305946828	0.2048459907477081	89.17578	0.6315725	26.563316	18.29765
design_33	22	QEEAKKLVEEAKELLLKARASSPEEGKKLAEEAAKKLKEAIKLLEAQKEA:AFTVTVPKDLYVVEYGSNMTIECKFPVEKQLDLAALIVYWEMEDKNIIQFVHGEEDLKVQHSSYRQRARLLKDQLSLGNAALQITDVKLQDAGVYRCMISYGGADYKRITVKVN	13.857896318519668	0.1806437228921823	90.261444	0.6326461	26.883068	18.61271
design_33	23	QEKAKALVEKAKELTLKARASSPEEGKKLAEEAAKYLKEAIKLLEEQKEA:AFTVTVPKDLYVVEYGSNMTIECKFPVEKQLDLAALIVYWEMEDKNIIQFVHGEEDLKVQHSSYRQRARLLKDQLSLGNAALQITDVKLQDAGVYRCMISYGGADYKRITVKVN	14.145014891155602	0.17600328483138297	90.30125	0.632662	26.800667	17.408005
design_33	24	QEEAKELMEKAKELSLKARASSPEEGKELAKKASEYSKEAIKLLEERKAS:AFTVTVPKDLYVVEYGSNMTIECKFPVEKQLDLAALIVYWEMEDKNIIQFVHGEEDLKVQHSSYRQRARLLKDQLSLGNAALQITDVKLQDAGVYRCMISYGGADYKRITVKVN	12.834955645550794	0.23266118374563685	89.517944	0.63236046	27.02024	18.38739
design_33	25	QEEIKKLMEEAKELTLKARASSPEEGKELAEKAKEKMRQAIKLAEERKAA:AFTVTVPKDLYVVEYGSNMTIECKFPVEKQLDLAALIVYWEMEDKNIIQFVHGEEDLKVQHSSYRQRARLLKDQLSLGNAALQITDVKLQDAGVYRCMISYGGADYKRITVKVN	15.188932568546418	0.18544470263117518	90.47367	0.6334797	26.732162	18.258158
design_33	26	QAEIEALVAEAAALSAAARASSPEEGAKLAAQAKAKMRQAIELAEARKAA:AFTVTVPKDLYVVEYGSNMTIECKFPVEKQLDLAALIVYWEMEDKNIIQFVHGEEDLKVQHSSYRQRARLLKDQLSLGNAALQITDVKLQDAGVYRCMISYGGADYKRITVKVN	12.631718730962717	0.21816993914330002	92.02855	0.6312063	26.826002	16.667477
design_33	27	QEEIKALVEKAKELSLKARASSPEEGKELAAKAAEAMREAIALAEEQKAA:AFTVTVPKDLYVVEYGSNMTIECKFPVEKQLDLAALIVYWEMEDKNIIQFVHGEEDLKVQHSSYRQRARLLKDQLSLGNAALQITDVKLQDAGVYRCMISYGGADYKRITVKVN	14.321632658894181	0.19899435200317606	90.01494	0.6319393	26.796776	17.802567
design_33	28	QEEAKALVDKAAELSAKARASSPEEGKELAAKAAEAMKQAIKLLEEQKAA:AFTVTVPKDLYVVEYGSNMTIECKFPVEKQLDLAALIVYWEMEDKNIIQFVHGEEDLKVQHSSYRQRARLLKDQLSLGNAALQITDVKLQDAGVYRCMISYGGADYKRITVKVN	12.587708938168058	0.20732035718998723	90.03648	0.63429016	26.700502	18.02392
design_33	29	QEEAKALVEKAKELALKARASSPEEGKKLAAEAKEAMRKAIELLEQQKAA:AFTVTVPKDLYVVEYGSNMTIECKFPVEKQLDLAALIVYWEMEDKNIIQFVHGEEDLKVQHSSYRQRARLLKDQLSLGNAALQITDVKLQDAGVYRCMISYGGADYKRITVKVN	12.177821136432932	0.21455949667583119	89.43098	0.6323153	27.118382	18.627642
design_33	30	QEKAKALVEKAKELLLQARASSPEKGKELAEKAKQYLREAIKLLEEAKAA:AFTVTVPKDLYVVEYGSNMTIECKFPVEKQLDLAALIVYWEMEDKNIIQFVHGEEDLKVQHSSYRQRARLLKDQLSLGNAALQITDVKLQDAGVYRCMISYGGADYKRITVKVN	12.59769448969639	0.20943954201342274	92.08539	0.6313502	26.980158	17.62217
design_33	31	QEEAKKLVEEAKELTLKARESSPEEGKELAKKAAEKMRKAIELLEKRKEA:AFTVTVPKDLYVVEYGSNMTIECKFPVEKQLDLAALIVYWEMEDKNIIQFVHGEEDLKVQHSSYRQRARLLKDQLSLGNAALQITDVKLQDAGVYRCMISYGGADYKRITVKVN	13.965152252316685	0.2069065677589886	90.084305	0.6326126	26.754974	18.360584
design_34	0	MEEEEEREREREALLKAIEQIEASAKEAEEKNPVAGKEARKAAEKLRASL:AFTVTVPKDLYVVEYGSNMTIECKFPVEKQLDLAALIVYWEMEDKNIIQFVHGEEDLKVQHSSYRQRARLLKDQLSLGNAALQITDVKLQDAGVYRCMISYGGADYKRITVKVN	18.374107424285352	0.18199232995275633	81.73051	0.6296938	26.932823	17.563004
design_34	1	EEEEEEEEEEEEALEESIEKLKESAKEAEKKNPVAGKEANKAAKKLEESL:AFTVTVPKDLYVVEYGSNMTIECKFPVEKQLDLAALIVYWEMEDKNIIQFVHGEEDLKVQHSSYRQRARLLKDQLSLGNAALQITDVKLQDAGVYRCMISYGGADYKRITVKVN	12.196724721408103	0.24803017897319501	72.85352	0.65576184	23.349983	10.637659
design_34	2	MEELEKLLEELAALQKALEQLRAAAEEAEKRNPVAGAGARQAAAVLAASI:AFTVTVPKDLYVVEYGSNMTIECKFPVEKQLDLAALIVYWEMEDKNIIQFVHGEEDLKVQHSSYRQRARLLKDQLSLGNAALQITDVKLQDAGVYRCMISYGGADYKRITVKVN	19.622510763992334	0.14326399361755174	77.57077	0.62286425	26.662636	18.002474
design_34	3	EEEEEEEEEEEEALEEAIEQLEKSAKEAKKKNPVAGEGAEKAAQKLRESL:AFTVTVPKDLYVVEYGSNMTIECKFPVEKQLDLAALIVYWEMEDKNIIQFVHGEEDLKVQHSSYRQRARLLKDQLSLGNAALQITDVKLQDAGVYRCMISYGGADYKRITVKVN	12.930763587050865	0.24311270827687978	74.24805	0.650977	24.333752	13.244957
design_34	4	MEEEEEEEEEREALEKAYQKIKESAEEAEKKNPVAGKEANKAAEVLKASL:AFTVTVPKDLYVVEYGSNMTIECKFPVEKQLDLAALIVYWEMEDKNIIQFVHGEEDLKVQHSSYRQRARLLKDQLSLGNAALQITDVKLQDAGVYRCMISYGGADYKRITVKVN	11.578508508714764	0.25395978172393807	76.449814	0.6460297	23.164204	10.680198
design_34	5	MEEEEEKRREREALLKAIEKLRESAKEAEKKNPVAGKEARKAAKKLEESL:AFTVTVPKDLYVVEYGSNMTIECKFPVEKQLDLAALIVYWEMEDKNIIQFVHGEEDLKVQHSSYRQRARLLKDQLSLGNAALQITDVKLQDAGVYRCMISYGGADYKRITVKVN	18.068323076192065	0.20892113841735208	81.76097	0.6305095	27.46461	19.122456
design_34	6	SELLEELLEEKENLQKAIEQLKASAAEAKKKNPVAGAEAEKAAAVLEASL:AFTVTVPKDLYVVEYGSNMTIECKFPVEKQLDLAALIVYWEMEDKNIIQFVHGEEDLKVQHSSYRQRARLLKDQLSLGNAALQITDVKLQDAGVYRCMISYGGADYKRITVKVN	14.106643411319656	0.19749352829162053	81.61202	0.64122903	25.83073	16.128923
design_34	7	SELLEELEKEKENLEKAIEKLKESAKEAEKKNPVAGKEAEKAAKVLEESL:AFTVTVPKDLYVVEYGSNMTIECKFPVEKQLDLAALIVYWEMEDKNIIQFVHGEEDLKVQHSSYRQRARLLKDQLSLGNAALQITDVKLQDAGVYRCMISYGGADYKRITVKVN	18.132816436309003	0.14271430098902466	80.68503	0.6373541	26.669966	18.042383
design_34	8	MEEEEKKKEEEENLKKAIEQIRESAERAKKENPVAGKEAEKAAEKLEESL:AFTVTVPKDLYVVEYGSNMTIECKFPVEKQLDLAALIVYWEMEDKNIIQFVHGEEDLKVQHSSYRQRARLLKDQLSLGNAALQITDVKLQDAGVYRCMISYGGADYKRITVKVN	13.611493142271126	0.17348305984205778	81.014404	0.6330431	26.917898	19.238216
design_34	9	MEEEEKEEEEREALRRAIERLRASAAEAEKRNPVAGAEARKAAAALEASL:AFTVTVPKDLYVVEYGSNMTIECKFPVEKQLDLAALIVYWEMEDKNIIQFVHGEEDLKVQHSSYRQRARLLKDQLSLGNAALQITDVKLQDAGVYRCMISYGGADYKRITVKVN	12.718185508734926	0.20339688003073667	80.73716	0.6280609	26.879845	17.96621
design_34	10	EEEEEEELEEEENLEEAYEKLKESAKEAKKKNPVAGKEAEKAAQKLKESL:AFTVTVPKDLYVVEYGSNMTIECKFPVEKQLDLAALIVYWEMEDKNIIQFVHGEEDLKVQHSSYRQRARLLKDQLSLGNAALQITDVKLQDAGVYRCMISYGGADYKRITVKVN	17.508010877101913	0.18777494277680915	73.68694	0.6459489	25.558546	16.42403
design_34	11	MEEEEEEEEEREALEKAIEQLEKSAEEAKKKNPVAGEEAKKAAEVLKASL:AFTVTVPKDLYVVEYGSNMTIECKFPVEKQLDLAALIVYWEMEDKNIIQFVHGEEDLKVQHSSYRQRARLLKDQLSLGNAALQITDVKLQDAGVYRCMISYGGADYKRITVKVN	11.80047495470204	0.24764469691692695	76.57244	0.6412499	23.67675	11.40097
design_34	12	SSLLEELLKELEATRKAIEQLEESAKEAEKKNPVAGKGARKAAEKLREAA:AFTVTVPKDLYVVEYGSNMTIECKFPVEKQLDLAALIVYWEMEDKNIIQFVHGEEDLKVQHSSYRQRARLLKDQLSLGNAALQITDVKLQDAGVYRCMISYGGADYKRITVKVN	18.752887678010524	0.18772392992747045	82.754196	0.6349111	27.091679	18.963543
design_34	13	SEEEEREEEEREALERAIERLEEAAEEAEKRNPVAGREARKAAEVLRASL:AFTVTVPKDLYVVEYGSNMTIECKFPVEKQLDLAALIVYWEMEDKNIIQFVHGEEDLKVQHSSYRQRARLLKDQLSLGNAALQITDVKLQDAGVYRCMISYGGADYKRITVKVN	17.320359391273517	0.19127497369122082	85.01193	0.63560927	26.599176	17.765018
design_34	14	MEELLKKLEELENLKRAVEQLRASAEEAEKRNPVAGAEARKAAEKLEESI:AFTVTVPKDLYVVEYGSNMTIECKFPVEKQLDLAALIVYWEMEDKNIIQFVHGEEDLKVQHSSYRQRARLLKDQLSLGNAALQITDVKLQDAGVYRCMISYGGADYKRITVKVN	18.71245278767367	0.17834943207552542	83.297905	0.63487977	26.96809	18.567856
design_34	15	MEELEKLLEELKNAEKALKKLEESAKEAEKKNPVAGAGARKAAEKLKASI:AFTVTVPKDLYVVEYGSNMTIECKFPVEKQLDLAALIVYWEMEDKNIIQFVHGEEDLKVQHSSYRQRARLLKDQLSLGNAALQITDVKLQDAGVYRCMISYGGADYKRITVKVN	19.384663328304	0.15201289490044603	84.769295	0.6334977	27.098326	19.373875
design_34	16	SELLEKLEQEKKNMQKAIEKIKESAKEAEKKNPVAGKEARKAAEKLEESL:AFTVTVPKDLYVVEYGSNMTIECKFPVEKQLDLAALIVYWEMEDKNIIQFVHGEEDLKVQHSSYRQRARLLKDQLSLGNAALQITDVKLQDAGVYRCMISYGGADYKRITVKVN	18.348077478768058	0.13485781394997642	87.56042	0.6376059	26.77672	17.098207
design_34	17	EEEEEELREEEEALEEAIEKLKESAKEAEEKNPVAGKGARLAAKKLEESL:AFTVTVPKDLYVVEYGSNMTIECKFPVEKQLDLAALIVYWEMEDKNIIQFVHGEEDLKVQHSSYRQRARLLKDQLSLGNAALQITDVKLQDAGVYRCMISYGGADYKRITVKVN	16.232348132529772	0.17442231172136516	78.53847	0.64101505	24.991962	14.980475
design_34	18	SEEEEEEEEEREALEKAIEQLEKAAEEAEKRNPVAGKGARKAAEVLKASL:AFTVTVPKDLYVVEYGSNMTIECKFPVEKQLDLAALIVYWEMEDKNIIQFVHGEEDLKVQHSSYRQRARLLKDQLSLGNAALQITDVKLQDAGVYRCMISYGGADYKRITVKVN	18.51807683849917	0.20069498842255454	78.55186	0.6379687	26.309006	16.277857
design_34	19	EEEEEEEEEEEEALEKAIEKLREAAKRAKEENPVAGAEAEKAAKKLEESL:AFTVTVPKDLYVVEYGSNMTIECKFPVEKQLDLAALIVYWEMEDKNIIQFVHGEEDLKVQHSSYRQRARLLKDQLSLGNAALQITDVKLQDAGVYRCMISYGGADYKRITVKVN	12.701682661806123	0.24635238283475258	73.14544	0.65181893	23.809761	12.359762
design_34	20	SLEELEEEEEREALEEAIERLEESAEEAEKKNPVAGAEARKAAEVLRESL:AFTVTVPKDLYVVEYGSNMTIECKFPVEKQLDLAALIVYWEMEDKNIIQFVHGEEDLKVQHSSYRQRARLLKDQLSLGNAALQITDVKLQDAGVYRCMISYGGADYKRITVKVN	12.475826263565077	0.23910491300990583	82.998726	0.6421585	24.812065	14.702365
design_34	21	SEEEEEEEEEREELEEAIEELEEAAKEAEKKNPVAGAEARKAAEVLRESL:AFTVTVPKDLYVVEYGSNMTIECKFPVEKQLDLAALIVYWEMEDKNIIQFVHGEEDLKVQHSSYRQRARLLKDQLSLGNAALQITDVKLQDAGVYRCMISYGGADYKRITVKVN	11.509471290629465	0.25728209341340413	82.16759	0.6440468	24.55462	12.902547
design_34	22	SLLAQKLAEELAAQQRALEQIRKFAEEAKKRNPVAGKEAEKAAAVLEASI:AFTVTVPKDLYVVEYGSNMTIECKFPVEKQLDLAALIVYWEMEDKNIIQFVHGEEDLKVQHSSYRQRARLLKDQLSLGNAALQITDVKLQDAGVYRCMISYGGADYKRITVKVN	19.037483363821632	0.14699462385243783	83.7838	0.62852764	27.0805	19.712547
design_34	23	MLEELEEAARRAALQRSIEQLRASAEEAEKRNPVAGAEARKAAAVLEASL:AFTVTVPKDLYVVEYGSNMTIECKFPVEKQLDLAALIVYWEMEDKNIIQFVHGEEDLKVQHSSYRQRARLLKDQLSLGNAALQITDVKLQDAGVYRCMISYGGADYKRITVKVN	17.588588401375816	0.13151649340020594	80.66017	0.62273765	27.536552	20.403084
design_34	24	SELLEKLKKELENLKKAYEKLEESAKRAEEENPVAGEEAKKAAEKLKESI:AFTVTVPKDLYVVEYGSNMTIECKFPVEKQLDLAALIVYWEMEDKNIIQFVHGEEDLKVQHSSYRQRARLLKDQLSLGNAALQITDVKLQDAGVYRCMISYGGADYKRITVKVN	16.428055772168083	0.12354348604685675	82.282364	0.6355519	27.309982	19.989815
design_34	25	MEEEEEERKEREAMEKAIKKLEESAKEAEKKNPVAGKEARKAAEKLKESL:AFTVTVPKDLYVVEYGSNMTIECKFPVEKQLDLAALIVYWEMEDKNIIQFVHGEEDLKVQHSSYRQRARLLKDQLSLGNAALQITDVKLQDAGVYRCMISYGGADYKRITVKVN	11.943905921930623	0.2413667198588271	80.86869	0.6512999	23.158377	10.062896
design_34	26	SLEELLRKKEEEATQKAIEKIEKSAEEAEKKNPVAGAEARKAAEKLRASL:AFTVTVPKDLYVVEYGSNMTIECKFPVEKQLDLAALIVYWEMEDKNIIQFVHGEEDLKVQHSSYRQRARLLKDQLSLGNAALQITDVKLQDAGVYRCMISYGGADYKRITVKVN	18.71599271860374	0.16119112129626834	79.15078	0.6346994	27.006588	19.405918
design_34	27	SEELLKKLEELENDQKAIEKIKESAKEAEKKNKIAGEEARKAAKKLEESI:AFTVTVPKDLYVVEYGSNMTIECKFPVEKQLDLAALIVYWEMEDKNIIQFVHGEEDLKVQHSSYRQRARLLKDQLSLGNAALQITDVKLQDAGVYRCMISYGGADYKRITVKVN	17.79625671386624	0.17999269254711125	72.87623	0.6385052	26.88235	19.447098
design_34	28	SLLEELLEAERAALQRAIAQLRASAAAAAERNPVAGAGAEKAAQVLEASL:AFTVTVPKDLYVVEYGSNMTIECKFPVEKQLDLAALIVYWEMEDKNIIQFVHGEEDLKVQHSSYRQRARLLKDQLSLGNAALQITDVKLQDAGVYRCMISYGGADYKRITVKVN	13.46930321512736	0.18538739709624674	83.61314	0.62942845	27.014675	19.340273
design_34	29	SEEEEEERERLEALQRAIEQLRAAAEEAAKRNPVAGAEARKAAEVLAASA:AFTVTVPKDLYVVEYGSNMTIECKFPVEKQLDLAALIVYWEMEDKNIIQFVHGEEDLKVQHSSYRQRARLLKDQLSLGNAALQITDVKLQDAGVYRCMISYGGADYKRITVKVN	13.190809810386463	0.1907559223713587	80.09257	0.63600624	26.014708	16.091963
design_34	30	MEELEEELEELENTEEAIERIEESAREAEKKNPVAGAGARKAAEKLRESA:AFTVTVPKDLYVVEYGSNMTIECKFPVEKQLDLAALIVYWEMEDKNIIQFVHGEEDLKVQHSSYRQRARLLKDQLSLGNAALQITDVKLQDAGVYRCMISYGGADYKRITVKVN	16.69117697813913	0.1695957073419412	65.242744	0.6418054	25.577452	16.732565
design_34	31	EEEEERLREELEAERRAIEQLRAFAEEAAKRNPVAGAEARKAAEVLAASV:AFTVTVPKDLYVVEYGSNMTIECKFPVEKQLDLAALIVYWEMEDKNIIQFVHGEEDLKVQHSSYRQRARLLKDQLSLGNAALQITDVKLQDAGVYRCMISYGGADYKRITVKVN	11.039802939594008	0.2568549946102049	79.202896	0.6299926	26.238842	17.47253
design_35	0	AEEEEEERRRREEEERRRREEAIEAATAAALEAAKAAAEKAKREEELAAL:AFTVTVPKDLYVVEYGSNMTIECKFPVEKQLDLAALIVYWEMEDKNIIQFVHGEEDLKVQHSSYRQRARLLKDQLSLGNAALQITDVKLQDAGVYRCMISYGGADYKRITVKVN	18.442609563668213	0.15891729859432804	86.445625	0.6333891	26.703804	18.28197
design_35	1	AEEEEERERERRRAEEEERRREIERRTEEALRRAEEMAEEADLEEELEEL:AFTVTVPKDLYVVEYGSNMTIECKFPVEKQLDLAALIVYWEMEDKNIIQFVHGEEDLKVQHSSYRQRARLLKDQLSLGNAALQITDVKLQDAGVYRCMISYGGADYKRITVKVN	10.960270975128502	0.22888985310598045	86.37633	0.6343652	26.197943	16.64481
design_35	2	EEEEEEEERRRREEEEERERREIEEATKAALERAKEMLKKAKEEELLKAL:AFTVTVPKDLYVVEYGSNMTIECKFPVEKQLDLAALIVYWEMEDKNIIQFVHGEEDLKVQHSSYRQRARLLKDQLSLGNAALQITDVKLQDAGVYRCMISYGGADYKRITVKVN	17.341670330433853	0.1479130738589549	86.24353	0.6425302	25.53268	14.257195
design_35	3	AEEEERRREEERRREEEERREEIERKTEEALKKAKEMSKKAKEEEEKLLK:AFTVTVPKDLYVVEYGSNMTIECKFPVEKQLDLAALIVYWEMEDKNIIQFVHGEEDLKVQHSSYRQRARLLKDQLSLGNAALQITDVKLQDAGVYRCMISYGGADYKRITVKVN	17.9548240552094	0.1264052602366064	90.23634	0.63971937	26.529562	16.853363
design_35	4	SALAAAAEALAAAAAAAAAAAAIEAATEAALAAAKKAAAEAKAKEAAELE:AFTVTVPKDLYVVEYGSNMTIECKFPVEKQLDLAALIVYWEMEDKNIIQFVHGEEDLKVQHSSYRQRARLLKDQLSLGNAALQITDVKLQDAGVYRCMISYGGADYKRITVKVN	15.117959147939334	0.15330809606410986	82.572136	0.62105334	25.840466	14.355954
design_35	5	AAREAEEAARAAAEAAAAAAAAKEAATAAALAAAKEAAAKADLEEKLAAL:AFTVTVPKDLYVVEYGSNMTIECKFPVEKQLDLAALIVYWEMEDKNIIQFVHGEEDLKVQHSSYRQRARLLKDQLSLGNAALQITDVKLQDAGVYRCMISYGGADYKRITVKVN	17.523163152681516	0.15817222847621376	82.915504	0.62560564	25.935472	14.722552
design_35	6	SAAAAEEAARAAAAAAAAAAAAIEAATAEALERAKKMAEEAKKEEKELAE:AFTVTVPKDLYVVEYGSNMTIECKFPVEKQLDLAALIVYWEMEDKNIIQFVHGEEDLKVQHSSYRQRARLLKDQLSLGNAALQITDVKLQDAGVYRCMISYGGADYKRITVKVN	13.752797715482696	0.17844433054784387	83.444336	0.6283791	25.895966	15.871843
design_35	7	EEERRREEEERRRREEEEERRRIEEATRAALEKAKEMSKKADLEELLEAL:AFTVTVPKDLYVVEYGSNMTIECKFPVEKQLDLAALIVYWEMEDKNIIQFVHGEEDLKVQHSSYRQRARLLKDQLSLGNAALQITDVKLQDAGVYRCMISYGGADYKRITVKVN	16.78641286523671	0.14078149079752672	76.66316	0.6375344	26.95697	16.506516
design_35	8	AAEEEERRREAEAAAAAAAAAAKAAATAAALAAAKAALKAAKEAEEAAAA:AFTVTVPKDLYVVEYGSNMTIECKFPVEKQLDLAALIVYWEMEDKNIIQFVHGEEDLKVQHSSYRQRARLLKDQLSLGNAALQITDVKLQDAGVYRCMISYGGADYKRITVKVN	11.572718146083204	0.2913369008937062	82.81613	0.6253338	25.78223	16.182453
design_35	9	AEEEERREREEEEERRRREEEARRAAVEAALAAAKAAAAEAKLAEELEAA:AFTVTVPKDLYVVEYGSNMTIECKFPVEKQLDLAALIVYWEMEDKNIIQFVHGEEDLKVQHSSYRQRARLLKDQLSLGNAALQITDVKLQDAGVYRCMISYGGADYKRITVKVN	16.505317263340636	0.18962852204377517	85.24375	0.633592	26.540298	18.757
design_35	10	AAEEEARRAAEAAAAAAAAAAAKAAATAAALAAAKAAAAKAKEEEARLAE:AFTVTVPKDLYVVEYGSNMTIECKFPVEKQLDLAALIVYWEMEDKNIIQFVHGEEDLKVQHSSYRQRARLLKDQLSLGNAALQITDVKLQDAGVYRCMISYGGADYKRITVKVN	15.31635903177257	0.15672216852097934	82.151794	0.62589234	25.680983	14.363173
design_35	11	EEEERRRREREAEAAEAARRAAIEAATKAALEKAKEMLEKAKKEEELKAL:AFTVTVPKDLYVVEYGSNMTIECKFPVEKQLDLAALIVYWEMEDKNIIQFVHGEEDLKVQHSSYRQRARLLKDQLSLGNAALQITDVKLQDAGVYRCMISYGGADYKRITVKVN	17.033021641246155	0.1640536853365078	82.54043	0.63529253	26.35336	17.71159
design_35	12	AEAARRAAEAAAAAAAAAEAAAREAATAAALAAAKAALAAAKEAEAAELA:AFTVTVPKDLYVVEYGSNMTIECKFPVEKQLDLAALIVYWEMEDKNIIQFVHGEEDLKVQHSSYRQRARLLKDQLSLGNAALQITDVKLQDAGVYRCMISYGGADYKRITVKVN	17.16006953037098	0.1472772062877229	85.37644	0.6210789	25.908678	14.838529
design_35	13	AAAAAEAAARAAAEAAAAEAAAKAEATAAALAAAKKAAEEAKKREEEELA:AFTVTVPKDLYVVEYGSNMTIECKFPVEKQLDLAALIVYWEMEDKNIIQFVHGEEDLKVQHSSYRQRARLLKDQLSLGNAALQITDVKLQDAGVYRCMISYGGADYKRITVKVN	14.577141076934634	0.1687575415045161	82.12124	0.6296794	25.624945	15.303091
design_35	14	AAAAAAAAAAAAAAAAAAAAAAKAAATAAALAAAKAAAAAAKREEELAAL:AFTVTVPKDLYVVEYGSNMTIECKFPVEKQLDLAALIVYWEMEDKNIIQFVHGEEDLKVQHSSYRQRARLLKDQLSLGNAALQITDVKLQDAGVYRCMISYGGADYKRITVKVN	15.520550691857729	0.15793097323464933	79.878	0.60199666	25.511328	14.68498
design_35	15	AEEEERERERAAAAAAEAAKAAKEKAVEEALKKAKEMSKKAKEEEELLAK:AFTVTVPKDLYVVEYGSNMTIECKFPVEKQLDLAALIVYWEMEDKNIIQFVHGEEDLKVQHSSYRQRARLLKDQLSLGNAALQITDVKLQDAGVYRCMISYGGADYKRITVKVN	12.586205989134836	0.20473154036405067	82.66658	0.6361722	26.15651	18.149878
design_35	16	AAAEAAAAAAAAAAAAAAAAAAKAEATAAALAAAKAMAAEAKRAEELAAL:AFTVTVPKDLYVVEYGSNMTIECKFPVEKQLDLAALIVYWEMEDKNIIQFVHGEEDLKVQHSSYRQRARLLKDQLSLGNAALQITDVKLQDAGVYRCMISYGGADYKRITVKVN	14.161731729694873	0.18227646034630715	79.69599	0.6108077	25.861376	16.383854
design_35	17	AAAAAAAAAAAAAAAAAAAAAAIAAATAAALAAAKAAAAAAKAAEAAAAA:AFTVTVPKDLYVVEYGSNMTIECKFPVEKQLDLAALIVYWEMEDKNIIQFVHGEEDLKVQHSSYRQRARLLKDQLSLGNAALQITDVKLQDAGVYRCMISYGGADYKRITVKVN	14.553583032210586	0.1770871900079639	82.64894	0.5992968	25.668505	14.544158
design_35	18	AEERRREEERRAAEAAAAAAAAREAATAAALAAAKAAAAEADLAALLEAL:AFTVTVPKDLYVVEYGSNMTIECKFPVEKQLDLAALIVYWEMEDKNIIQFVHGEEDLKVQHSSYRQRARLLKDQLSLGNAALQITDVKLQDAGVYRCMISYGGADYKRITVKVN	17.264395069173123	0.1545910541016266	83.93736	0.6259023	26.296196	14.671394
design_35	19	EEERRRREEEERRRREEEEEERKRRLTEEALKRAKEMAAKAKKEEELAKL:AFTVTVPKDLYVVEYGSNMTIECKFPVEKQLDLAALIVYWEMEDKNIIQFVHGEEDLKVQHSSYRQRARLLKDQLSLGNAALQITDVKLQDAGVYRCMISYGGADYKRITVKVN	20.59332046519759	0.13975083378628453	88.41094	0.63703656	26.820866	15.811104
design_35	20	AAAAAAAAAAAAAAAAAAAAAARAAATAAALAAAREAAAAAKRAEAEALA:AFTVTVPKDLYVVEYGSNMTIECKFPVEKQLDLAALIVYWEMEDKNIIQFVHGEEDLKVQHSSYRQRARLLKDQLSLGNAALQITDVKLQDAGVYRCMISYGGADYKRITVKVN	13.992735295179818	0.18527292122886235	83.15302	0.6096703	25.516756	16.895832
design_35	21	EEEEEEEEEEEEEEEEEEEEEAEEAATEAALAAAKKMLKEAKEKERLEEL:AFTVTVPKDLYVVEYGSNMTIECKFPVEKQLDLAALIVYWEMEDKNIIQFVHGEEDLKVQHSSYRQRARLLKDQLSLGNAALQITDVKLQDAGVYRCMISYGGADYKRITVKVN	14.058564340835758	0.1686379736417318	72.66177	0.64867944	23.422066	11.267204
design_35	22	SAAAAAAEAAAAAAAAAAAAAAKEAATEAALKKAKEMSEKAKKEEELEKL:AFTVTVPKDLYVVEYGSNMTIECKFPVEKQLDLAALIVYWEMEDKNIIQFVHGEEDLKVQHSSYRQRARLLKDQLSLGNAALQITDVKLQDAGVYRCMISYGGADYKRITVKVN	13.872808225657547	0.17721420346336894	77.2169	0.625219	25.772799	16.636831
design_35	23	AAARAAEEAAAAAAAAAAAAAAREAATAAALAAAKAAAAAAKEAERAAAE:AFTVTVPKDLYVVEYGSNMTIECKFPVEKQLDLAALIVYWEMEDKNIIQFVHGEEDLKVQHSSYRQRARLLKDQLSLGNAALQITDVKLQDAGVYRCMISYGGADYKRITVKVN	12.6068776777018	0.1931478001441945	84.777916	0.6207914	25.77461	16.185215
design_35	24	SEEEEEERRRRAEAEAAAAEAARAEATAAALEAAKKALKEAKEKEELELK:AFTVTVPKDLYVVEYGSNMTIECKFPVEKQLDLAALIVYWEMEDKNIIQFVHGEEDLKVQHSSYRQRARLLKDQLSLGNAALQITDVKLQDAGVYRCMISYGGADYKRITVKVN	11.004407909865094	0.23780123442481585	84.52366	0.635595	26.371084	16.30403
design_35	25	EEEERRREEEERARREEEEEERIREKTEEALKKAKEMAAKAKEEELLAAL:AFTVTVPKDLYVVEYGSNMTIECKFPVEKQLDLAALIVYWEMEDKNIIQFVHGEEDLKVQHSSYRQRARLLKDQLSLGNAALQITDVKLQDAGVYRCMISYGGADYKRITVKVN	18.091515739950644	0.1310478914668838	84.950096	0.6444205	24.994947	11.282199
design_35	26	AEEEEERRRREEERAEEERRRAIEEATEAALKRAKEMLKKAKEEEELLKR:AFTVTVPKDLYVVEYGSNMTIECKFPVEKQLDLAALIVYWEMEDKNIIQFVHGEEDLKVQHSSYRQRARLLKDQLSLGNAALQITDVKLQDAGVYRCMISYGGADYKRITVKVN	12.611646615307505	0.18256084291582572	88.44481	0.6368074	26.625408	17.505642
design_35	27	AEEEERERREREAAAAAEAAAAKEAATAAALEAAKKALAEAKEREALLAA:AFTVTVPKDLYVVEYGSNMTIECKFPVEKQLDLAALIVYWEMEDKNIIQFVHGEEDLKVQHSSYRQRARLLKDQLSLGNAALQITDVKLQDAGVYRCMISYGGADYKRITVKVN	16.998969924221626	0.14792394126201344	83.17949	0.6318214	25.962284	14.871557
design_35	28	SEEEEERRREEERRREEEERREIEEAVEAALKRAKEMLKKAKEKELLEKL:AFTVTVPKDLYVVEYGSNMTIECKFPVEKQLDLAALIVYWEMEDKNIIQFVHGEEDLKVQHSSYRQRARLLKDQLSLGNAALQITDVKLQDAGVYRCMISYGGADYKRITVKVN	17.090748090823787	0.15710651080360302	88.596375	0.64169794	25.956596	15.658916
design_35	29	EEEEEEREREEEEEEEEEEEEERERAVEEALKRAKEMAKKAKEEEKKLLE:AFTVTVPKDLYVVEYGSNMTIECKFPVEKQLDLAALIVYWEMEDKNIIQFVHGEEDLKVQHSSYRQRARLLKDQLSLGNAALQITDVKLQDAGVYRCMISYGGADYKRITVKVN	20.179949640700464	0.11768772799992555	84.74752	0.65033245	23.840315	11.25494
design_35	30	AEEERRRREREAEEAARAAEAAKEAATAEALAAAKAAAAEAKLAEALAAL:AFTVTVPKDLYVVEYGSNMTIECKFPVEKQLDLAALIVYWEMEDKNIIQFVHGEEDLKVQHSSYRQRARLLKDQLSLGNAALQITDVKLQDAGVYRCMISYGGADYKRITVKVN	18.004582483930783	0.13716673842395588	83.87982	0.63102835	26.205818	14.315036
design_35	31	SEEEEEREEERRRREEEEREEAIRRATEEALARAKAMAAAAKAAEELAAA:AFTVTVPKDLYVVEYGSNMTIECKFPVEKQLDLAALIVYWEMEDKNIIQFVHGEEDLKVQHSSYRQRARLLKDQLSLGNAALQITDVKLQDAGVYRCMISYGGADYKRITVKVN	17.1770561745944	0.15533230287213787	86.60109	0.6357505	26.094538	17.00702
design_36	0	SERFEKALEKGKEVAAAYAEDKEKGRALALEAVEEFAKEQAEREAAELAA:AFTVTVPKDLYVVEYGSNMTIECKFPVEKQLDLAALIVYWEMEDKNIIQFVHGEEDLKVQHSSYRQRARLLKDQLSLGNAALQITDVKLQDAGVYRCMISYGGADYKRITVKVN	9.14795669757062	0.3355169116060351	85.4621	0.62813586	26.61337	17.665766
design_36	1	SERFEKALAAGEAVAAAYAEDPEAGRALALEAVEEFAEEQKEREEREREE:AFTVTVPKDLYVVEYGSNMTIECKFPVEKQLDLAALIVYWEMEDKNIIQFVHGEEDLKVQHSSYRQRARLLKDQLSLGNAALQITDVKLQDAGVYRCMISYGGADYKRITVKVN	10.46354830700915	0.2737730650424736	88.82703	0.6279139	26.540552	16.90934
design_36	2	SKRFELALKLGKEVAEAYRKDKEAGRKKALEANEYLAKLQKEEELLKKLS:AFTVTVPKDLYVVEYGSNMTIECKFPVEKQLDLAALIVYWEMEDKNIIQFVHGEEDLKVQHSSYRQRARLLKDQLSLGNAALQITDVKLQDAGVYRCMISYGGADYKRITVKVN	12.978397187399302	0.27385596552960567	84.31527	0.62589115	26.962547	17.721205
design_36	3	SERFELALRLGEEVAAAYAADPEAGRALALEAVERLAKLQRERELAEELA:AFTVTVPKDLYVVEYGSNMTIECKFPVEKQLDLAALIVYWEMEDKNIIQFVHGEEDLKVQHSSYRQRARLLKDQLSLGNAALQITDVKLQDAGVYRCMISYGGADYKRITVKVN	10.67723310986752	0.3196136729690345	89.61628	0.6337218	25.753885	16.225113
design_36	4	SEMFELALKKGEEVAKAYAEDKEKGRKKALEFVEELAKLQKERELKELLE:AFTVTVPKDLYVVEYGSNMTIECKFPVEKQLDLAALIVYWEMEDKNIIQFVHGEEDLKVQHSSYRQRARLLKDQLSLGNAALQITDVKLQDAGVYRCMISYGGADYKRITVKVN	12.061293848552031	0.23077630866105975	87.333435	0.63203704	26.858778	19.418499
design_36	5	SERFELALKYGEEVAAAYAKDKEAGKELALKHVEELAKLQAEEELAKKLA:AFTVTVPKDLYVVEYGSNMTIECKFPVEKQLDLAALIVYWEMEDKNIIQFVHGEEDLKVQHSSYRQRARLLKDQLSLGNAALQITDVKLQDAGVYRCMISYGGADYKRITVKVN	9.834757779912373	0.32826529580776115	75.59846	0.62855285	27.35832	18.184036
design_36	6	SSMFEEMLKMGEEVAKAYAEDPEAGRKKALENVEKLAEIQRKREELEKLA:AFTVTVPKDLYVVEYGSNMTIECKFPVEKQLDLAALIVYWEMEDKNIIQFVHGEEDLKVQHSSYRQRARLLKDQLSLGNAALQITDVKLQDAGVYRCMISYGGADYKRITVKVN	3.114618808740617	0.7664829498513731	82.194336	0.6441033	24.43919	13.597577
design_36	7	SERFELALARGKAVAAAYAEDKEKGRALALKAVEELAKLQKEEELLKELA:AFTVTVPKDLYVVEYGSNMTIECKFPVEKQLDLAALIVYWEMEDKNIIQFVHGEEDLKVQHSSYRQRARLLKDQLSLGNAALQITDVKLQDAGVYRCMISYGGADYKRITVKVN	10.602154279429424	0.2710792489390914	81.26109	0.62735164	27.207384	20.012657
design_36	8	SKRFEKALAKGKEVAAAYQKDKAAGAALAKAAVEELAKEQKLKELLEALS:AFTVTVPKDLYVVEYGSNMTIECKFPVEKQLDLAALIVYWEMEDKNIIQFVHGEEDLKVQHSSYRQRARLLKDQLSLGNAALQITDVKLQDAGVYRCMISYGGADYKRITVKVN	19.102373473667875	0.12430207135635166	81.46162	0.6295383	26.902046	18.180788
design_36	9	SKRSEKALEGGKAVAAAYAEDKEKGRELALKFVEELRKEQEEEELKELLE:AFTVTVPKDLYVVEYGSNMTIECKFPVEKQLDLAALIVYWEMEDKNIIQFVHGEEDLKVQHSSYRQRARLLKDQLSLGNAALQITDVKLQDAGVYRCMISYGGADYKRITVKVN	9.973932662572222	0.3043713669583612	84.70565	0.63167775	26.387676	18.608944
design_36	10	SERFEKALERGKAVAAAYQKDKAAGAALAREAVEELAEEQARREREELEA:AFTVTVPKDLYVVEYGSNMTIECKFPVEKQLDLAALIVYWEMEDKNIIQFVHGEEDLKVQHSSYRQRARLLKDQLSLGNAALQITDVKLQDAGVYRCMISYGGADYKRITVKVN	13.531525773034025	0.24250368960907207	79.632675	0.63105863	26.733273	17.356504
design_36	11	SERFEKALAAGKEVAAAYQKDKEEGRKLALEKVEEFAKEQREREEKERLE:AFTVTVPKDLYVVEYGSNMTIECKFPVEKQLDLAALIVYWEMEDKNIIQFVHGEEDLKVQHSSYRQRARLLKDQLSLGNAALQITDVKLQDAGVYRCMISYGGADYKRITVKVN	14.04898446017395	0.2511970763717392	83.432594	0.63201034	26.732035	17.964174
design_36	12	SERFEKALKAGEEVAAAYREDKEAGRKKALEKVEEFAKEQAEREAAELAA:AFTVTVPKDLYVVEYGSNMTIECKFPVEKQLDLAALIVYWEMEDKNIIQFVHGEEDLKVQHSSYRQRARLLKDQLSLGNAALQITDVKLQDAGVYRCMISYGGADYKRITVKVN	15.94588142335119	0.19048597131705786	72.16503	0.6313757	27.047337	18.614262
design_36	13	SSRFEKALAAGKAIAAAYQADPEAGRALALAAVEEFAKEQKEREEKEKKE:AFTVTVPKDLYVVEYGSNMTIECKFPVEKQLDLAALIVYWEMEDKNIIQFVHGEEDLKVQHSSYRQRARLLKDQLSLGNAALQITDVKLQDAGVYRCMISYGGADYKRITVKVN	10.343582565563805	0.263840307305794	85.433136	0.62814474	26.90473	19.405674
design_36	14	SERFERALAAGEAVAAAYAADPAAGAAAAAAAVAEAAAEQAERELAELLE:AFTVTVPKDLYVVEYGSNMTIECKFPVEKQLDLAALIVYWEMEDKNIIQFVHGEEDLKVQHSSYRQRARLLKDQLSLGNAALQITDVKLQDAGVYRCMISYGGADYKRITVKVN	12.158165012511361	0.25928287482489676	89.62865	0.6173732	26.628677	17.49644
design_36	15	SERFERALAAGEEVAAAYQADPAAGAELARAKVEEFAKLQAEEELKKLLE:AFTVTVPKDLYVVEYGSNMTIECKFPVEKQLDLAALIVYWEMEDKNIIQFVHGEEDLKVQHSSYRQRARLLKDQLSLGNAALQITDVKLQDAGVYRCMISYGGADYKRITVKVN	9.161451256960172	0.32086910510699035	88.07125	0.6257255	27.19694	18.091679
design_36	16	SENFEKALAAGKEVAAAYAADKEAGRQKALEAVERFAKEQKKREEEEKKK:AFTVTVPKDLYVVEYGSNMTIECKFPVEKQLDLAALIVYWEMEDKNIIQFVHGEEDLKVQHSSYRQRARLLKDQLSLGNAALQITDVKLQDAGVYRCMISYGGADYKRITVKVN	14.164985681019422	0.23154363601169678	76.01849	0.63499135	26.66241	18.568626
design_36	17	GSMFELMLRLGEEVAEAYRADPAAGAAKAREAVERLAALQAAREAAAAAA:AFTVTVPKDLYVVEYGSNMTIECKFPVEKQLDLAALIVYWEMEDKNIIQFVHGEEDLKVQHSSYRQRARLLKDQLSLGNAALQITDVKLQDAGVYRCMISYGGADYKRITVKVN	12.512029617713189	0.23388997490209013	91.46712	0.62239635	27.048601	18.835606
design_36	18	SEMFELMLEKGKAVAAAYAEDKEKGRALALEAVEELRELQEARELAERLA:AFTVTVPKDLYVVEYGSNMTIECKFPVEKQLDLAALIVYWEMEDKNIIQFVHGEEDLKVQHSSYRQRARLLKDQLSLGNAALQITDVKLQDAGVYRCMISYGGADYKRITVKVN	11.185311718167725	0.25642959155724054	88.3474	0.6281404	26.441465	17.36961
design_36	19	SEMFELALERGKEVAAAYAKDKAAGAALAKEHVEELAKRQKERELKELLE:AFTVTVPKDLYVVEYGSNMTIECKFPVEKQLDLAALIVYWEMEDKNIIQFVHGEEDLKVQHSSYRQRARLLKDQLSLGNAALQITDVKLQDAGVYRCMISYGGADYKRITVKVN	15.01526093516412	0.19426356581430046	81.74456	0.6234529	27.032236	19.13083
design_36	20	SKRFEKALKMGEEVAKAYAEDKEKGRELALKHVEELAKEQKEEELKEKLK:AFTVTVPKDLYVVEYGSNMTIECKFPVEKQLDLAALIVYWEMEDKNIIQFVHGEEDLKVQHSSYRQRARLLKDQLSLGNAALQITDVKLQDAGVYRCMISYGGADYKRITVKVN	9.096248878296857	0.3265264989039754	86.02687	0.63315654	26.929466	19.010632
design_36	21	SETFEEALAAGEAVAAAYREDPERGRELALANVERFAERQAARELAERLA:AFTVTVPKDLYVVEYGSNMTIECKFPVEKQLDLAALIVYWEMEDKNIIQFVHGEEDLKVQHSSYRQRARLLKDQLSLGNAALQITDVKLQDAGVYRCMISYGGADYKRITVKVN	15.635590132721587	0.1955064440068006	87.53685	0.6267338	27.418242	17.570656
design_36	22	SHMFELALKRGEEVAAAYREDKEAGREKALEAVEELRKLQKAREEAEKLA:AFTVTVPKDLYVVEYGSNMTIECKFPVEKQLDLAALIVYWEMEDKNIIQFVHGEEDLKVQHSSYRQRARLLKDQLSLGNAALQITDVKLQDAGVYRCMISYGGADYKRITVKVN	11.965491627613522	0.33455397890983274	68.00331	0.6318949	26.780966	17.726152
design_36	23	SERFELALKRGEEVAAAYAKDKAAGAAKAKENVEELRKLQKEREEKEKLE:AFTVTVPKDLYVVEYGSNMTIECKFPVEKQLDLAALIVYWEMEDKNIIQFVHGEEDLKVQHSSYRQRARLLKDQLSLGNAALQITDVKLQDAGVYRCMISYGGADYKRITVKVN	13.809548072736675	0.22971008444933091	77.86818	0.63011086	26.914139	19.293964
design_36	24	SEMFELALEAGKEVAAAYKEDKEKGRKLALEKVEEFAKLQKEREEKEKKE:AFTVTVPKDLYVVEYGSNMTIECKFPVEKQLDLAALIVYWEMEDKNIIQFVHGEEDLKVQHSSYRQRARLLKDQLSLGNAALQITDVKLQDAGVYRCMISYGGADYKRITVKVN	9.878632619071023	0.28733094453164776	89.45157	0.63100445	27.083572	19.555475
design_36	25	SERFELALEAGEEVAAAYREDKEKGRELALENVERFRKLQKEREELEKKK:AFTVTVPKDLYVVEYGSNMTIECKFPVEKQLDLAALIVYWEMEDKNIIQFVHGEEDLKVQHSSYRQRARLLKDQLSLGNAALQITDVKLQDAGVYRCMISYGGADYKRITVKVN	13.597715995233358	0.25256083100675425	79.479706	0.6310492	26.765682	19.21112
design_36	26	SERFEEALARGQEVAALYQADKAAGREAALAAVEALAKKQKEEELKKLLE:AFTVTVPKDLYVVEYGSNMTIECKFPVEKQLDLAALIVYWEMEDKNIIQFVHGEEDLKVQHSSYRQRARLLKDQLSLGNAALQITDVKLQDAGVYRCMISYGGADYKRITVKVN	14.441037151342403	0.2096902905617838	70.88969	0.6286347	27.083622	19.808428
design_36	27	SERFERALEAGKAVAEAYKADKEAGRALALENVAKFAAEQAAREAAEKAA:AFTVTVPKDLYVVEYGSNMTIECKFPVEKQLDLAALIVYWEMEDKNIIQFVHGEEDLKVQHSSYRQRARLLKDQLSLGNAALQITDVKLQDAGVYRCMISYGGADYKRITVKVN	16.187786108924723	0.20504734614978368	86.25844	0.62682104	27.113491	18.937344
design_36	28	SKRSELALAAGEAVAAAYAADPAAGAALAAAAVAELAELQKKEEEKKLLE:AFTVTVPKDLYVVEYGSNMTIECKFPVEKQLDLAALIVYWEMEDKNIIQFVHGEEDLKVQHSSYRQRARLLKDQLSLGNAALQITDVKLQDAGVYRCMISYGGADYKRITVKVN	10.78976464769158	0.2525527146533786	79.50629	0.6202811	26.983934	19.130487
design_36	29	SEMFEWALAQNEAVAAAYREDPEKGRALALEAVAEAAARQAAREAAELAA:AFTVTVPKDLYVVEYGSNMTIECKFPVEKQLDLAALIVYWEMEDKNIIQFVHGEEDLKVQHSSYRQRARLLKDQLSLGNAALQITDVKLQDAGVYRCMISYGGADYKRITVKVN	16.671815875219007	0.19532865515473405	85.29926	0.62374914	27.11233	18.834616
design_36	30	SAMFERALEAGKAIAAAYAKDKAAGAALAKAAVAAFAEEQAARELAELLA:AFTVTVPKDLYVVEYGSNMTIECKFPVEKQLDLAALIVYWEMEDKNIIQFVHGEEDLKVQHSSYRQRARLLKDQLSLGNAALQITDVKLQDAGVYRCMISYGGADYKRITVKVN	9.1202095444668	0.3396949541939801	87.31473	0.62608457	26.909376	18.514853
design_36	31	SERFEEALKAGKEVAAAYAKDKEAGKALALKNVEEFAKKEKERRLKELLE:AFTVTVPKDLYVVEYGSNMTIECKFPVEKQLDLAALIVYWEMEDKNIIQFVHGEEDLKVQHSSYRQRARLLKDQLSLGNAALQITDVKLQDAGVYRCMISYGGADYKRITVKVN	5.601353754372619	0.555685840951501	85.95522	0.6302254	26.856632	17.602507
design_37	0	EELLEAARAFRRAAENLRKAAEADPAHREIYLAAAEKAQAAADAALAAAA:AFTVTVPKDLYVVEYGSNMTIECKFPVEKQLDLAALIVYWEMEDKNIIQFVHGEEDLKVQHSSYRQRARLLKDQLSLGNAALQITDVKLQDAGVYRCMISYGGADYKRITVKVN	11.977696641147519	0.21221220781739014	91.59922	0.6250024	27.204	18.718365
design_37	1	EELLEDAEAADRLAKNLEEAAKANPEHKEIYLAAAKKAQAAAEALRAAAA:AFTVTVPKDLYVVEYGSNMTIECKFPVEKQLDLAALIVYWEMEDKNIIQFVHGEEDLKVQHSSYRQRARLLKDQLSLGNAALQITDVKLQDAGVYRCMISYGGADYKRITVKVN	15.251031624496955	0.1521032186252182	93.1578	0.6298714	26.781687	17.304768
design_37	2	EELLEDAKAAKRAAENLKKAAEINPENKEKYLAAAKKMEAAAKAKLAEAA:AFTVTVPKDLYVVEYGSNMTIECKFPVEKQLDLAALIVYWEMEDKNIIQFVHGEEDLKVQHSSYRQRARLLKDQLSLGNAALQITDVKLQDAGVYRCMISYGGADYKRITVKVN	13.332605933583865	0.1932294806554596	86.47472	0.6334665	26.687868	15.869114
design_37	3	SELLEGAEAAERTAENLRAAAAANPEKAAQYRAAAAQMEAHAAALRAAAA:AFTVTVPKDLYVVEYGSNMTIECKFPVEKQLDLAALIVYWEMEDKNIIQFVHGEEDLKVQHSSYRQRARLLKDQLSLGNAALQITDVKLQDAGVYRCMISYGGADYKRITVKVN	13.449756706324784	0.1761214952991487	93.33804	0.6272512	27.145718	19.174686
design_37	4	EELLEDAKTFLRTSENLRKAAEANPETKEIQLAAAKKAEAAAEEKLAAAA:AFTVTVPKDLYVVEYGSNMTIECKFPVEKQLDLAALIVYWEMEDKNIIQFVHGEEDLKVQHSSYRQRARLLKDQLSLGNAALQITDVKLQDAGVYRCMISYGGADYKRITVKVN	13.34455535012795	0.17362167969848982	90.0724	0.62729573	26.955465	18.602787
design_37	5	EELLEGAEAAERLSANLRATAAADPATAAIALAAAEKARAYAAQLRAQAA:AFTVTVPKDLYVVEYGSNMTIECKFPVEKQLDLAALIVYWEMEDKNIIQFVHGEEDLKVQHSSYRQRARLLKDQLSLGNAALQITDVKLQDAGVYRCMISYGGADYKRITVKVN	13.638289712033135	0.18750950239783604	93.88919	0.6206757	26.972134	17.712996
design_37	6	EELLEGARAARRASANLRAAAAANPETAAQQLAAAAKAEAAAEELLAQAA:AFTVTVPKDLYVVEYGSNMTIECKFPVEKQLDLAALIVYWEMEDKNIIQFVHGEEDLKVQHSSYRQRARLLKDQLSLGNAALQITDVKLQDAGVYRCMISYGGADYKRITVKVN	15.223089439621848	0.177568999439208	89.179565	0.61618584	27.369484	18.882797
design_37	7	SELLEDAEAARRLAERLREAAAADPAHAAAYLAAAEKALAYAEELEAKAA:AFTVTVPKDLYVVEYGSNMTIECKFPVEKQLDLAALIVYWEMEDKNIIQFVHGEEDLKVQHSSYRQRARLLKDQLSLGNAALQITDVKLQDAGVYRCMISYGGADYKRITVKVN	11.851946860205258	0.22198061522264365	93.32293	0.6274733	26.023754	15.016779
design_37	8	SELLEDAAAANRLAANLKAAAAANPEKAAQYNAAAAKAAAYAAAKAAAAA:AFTVTVPKDLYVVEYGSNMTIECKFPVEKQLDLAALIVYWEMEDKNIIQFVHGEEDLKVQHSSYRQRARLLKDQLSLGNAALQITDVKLQDAGVYRCMISYGGADYKRITVKVN	13.437870926977979	0.189965548378756	89.68943	0.6266377	26.610727	16.845438
design_37	9	EELLEDAKAAERAAENLRKAAEANPEHAEIYLAAAEKMAAKAAELRAKAA:AFTVTVPKDLYVVEYGSNMTIECKFPVEKQLDLAALIVYWEMEDKNIIQFVHGEEDLKVQHSSYRQRARLLKDQLSLGNAALQITDVKLQDAGVYRCMISYGGADYKRITVKVN	11.742565331525645	0.21866138979117222	91.68768	0.6282744	26.753525	18.138283
design_37	10	EELREGAEAARRAAENLRKAAEIDPEHKEIYLAGAEKMEAYAAALEAAAA:AFTVTVPKDLYVVEYGSNMTIECKFPVEKQLDLAALIVYWEMEDKNIIQFVHGEEDLKVQHSSYRQRARLLKDQLSLGNAALQITDVKLQDAGVYRCMISYGGADYKRITVKVN	13.292602906344603	0.19115182018527385	95.521774	0.6322154	26.562044	17.47232
design_37	11	SELVEGAEAANRAAANLKAAAAADPAHAAIYNAAAAKMQAKADELAAQAA:AFTVTVPKDLYVVEYGSNMTIECKFPVEKQLDLAALIVYWEMEDKNIIQFVHGEEDLKVQHSSYRQRARLLKDQLSLGNAALQITDVKLQDAGVYRCMISYGGADYKRITVKVN	13.013519221993256	0.20838001403207446	91.905624	0.6297817	26.757957	18.167353
design_37	12	EELLEDAEAANRAAANLRAYAAANPETAAIALAAAAKMQAYADALRAAAA:AFTVTVPKDLYVVEYGSNMTIECKFPVEKQLDLAALIVYWEMEDKNIIQFVHGEEDLKVQHSSYRQRARLLKDQLSLGNAALQITDVKLQDAGVYRCMISYGGADYKRITVKVN	12.53643255163917	0.1971445913594295	94.26222	0.62939674	25.95971	15.211504
design_37	13	SELLEDAEAANRAAENLLAAAAANPEKAAQYRAAAAKMAAYAAAKRAAAA:AFTVTVPKDLYVVEYGSNMTIECKFPVEKQLDLAALIVYWEMEDKNIIQFVHGEEDLKVQHSSYRQRARLLKDQLSLGNAALQITDVKLQDAGVYRCMISYGGADYKRITVKVN	11.98736341659234	0.21029241810740823	91.75316	0.63168466	26.44325	17.626007
design_37	14	SELLEKAKAAERLAENLLKAAAANPEKKAIYEAAAAKAKAEAAKLRAEAA:AFTVTVPKDLYVVEYGSNMTIECKFPVEKQLDLAALIVYWEMEDKNIIQFVHGEEDLKVQHSSYRQRARLLKDQLSLGNAALQITDVKLQDAGVYRCMISYGGADYKRITVKVN	15.105830644200568	0.14985173561789497	90.97279	0.6287682	27.104292	19.78255
design_37	15	EELLEDAEAARRAAANLRAAAAANPATKEQQLAAAAKMQAYAEQKLAAAA:AFTVTVPKDLYVVEYGSNMTIECKFPVEKQLDLAALIVYWEMEDKNIIQFVHGEEDLKVQHSSYRQRARLLKDQLSLGNAALQITDVKLQDAGVYRCMISYGGADYKRITVKVN	12.750958622185708	0.1888693979022873	88.1392	0.62851554	26.233858	16.386066
design_37	16	EELKEDAAAFNRTAANLRAAAAADPATAAIYNAAAAKAAAAAAEKEAAAA:AFTVTVPKDLYVVEYGSNMTIECKFPVEKQLDLAALIVYWEMEDKNIIQFVHGEEDLKVQHSSYRQRARLLKDQLSLGNAALQITDVKLQDAGVYRCMISYGGADYKRITVKVN	10.920934838422106	0.40542362125276155	62.15012	0.6534077	22.124	8.285031
design_37	17	EELLEGAEAAERLAENLEAAAAADPATAAAYLAAAAKARAKAEELRAAAA:AFTVTVPKDLYVVEYGSNMTIECKFPVEKQLDLAALIVYWEMEDKNIIQFVHGEEDLKVQHSSYRQRARLLKDQLSLGNAALQITDVKLQDAGVYRCMISYGGADYKRITVKVN	13.037263890127365	0.1979306881494987	91.40918	0.6236733	26.654064	17.624126
design_37	18	SELLEDARAFNRLAENLKKAAEADPANKEKYLAAAAKAQAAADAKLAEAA:AFTVTVPKDLYVVEYGSNMTIECKFPVEKQLDLAALIVYWEMEDKNIIQFVHGEEDLKVQHSSYRQRARLLKDQLSLGNAALQITDVKLQDAGVYRCMISYGGADYKRITVKVN	2.369199742221834	0.8329028988418753	91.08506	0.66379917	20.65231	10.913063
design_37	19	SELLEDAKAAQQASANLKQAAAANPATAAQYNAAAAKMEAYAAAKLAAAA:AFTVTVPKDLYVVEYGSNMTIECKFPVEKQLDLAALIVYWEMEDKNIIQFVHGEEDLKVQHSSYRQRARLLKDQLSLGNAALQITDVKLQDAGVYRCMISYGGADYKRITVKVN	12.61544444700538	0.19498116167890478	91.42185	0.6348492	26.039713	15.076029
design_37	20	DELLEDAKAFRRAAANLRAAAAANPEKAAQYLAAAAKAEAAAAAKLAAAA:AFTVTVPKDLYVVEYGSNMTIECKFPVEKQLDLAALIVYWEMEDKNIIQFVHGEEDLKVQHSSYRQRARLLKDQLSLGNAALQITDVKLQDAGVYRCMISYGGADYKRITVKVN	11.8032072725906	0.2369319713739909	89.68691	0.6256336	26.824623	17.482204
design_37	21	EELLEDAEAARRAAENLLKAAAANPETKAIYEAAAKQMQAYADQKLAAAA:AFTVTVPKDLYVVEYGSNMTIECKFPVEKQLDLAALIVYWEMEDKNIIQFVHGEEDLKVQHSSYRQRARLLKDQLSLGNAALQITDVKLQDAGVYRCMISYGGADYKRITVKVN	11.738596376632481	0.21966614981922855	89.118355	0.63257337	26.291368	16.380875
design_37	22	EELREDAEAARRAAANLREAAAANPETAATYLAAAEKMEAKAEELEAQAA:AFTVTVPKDLYVVEYGSNMTIECKFPVEKQLDLAALIVYWEMEDKNIIQFVHGEEDLKVQHSSYRQRARLLKDQLSLGNAALQITDVKLQDAGVYRCMISYGGADYKRITVKVN	11.871276465680824	0.22056852452695075	91.2618	0.62706816	26.19803	16.455086
design_37	23	EELLEGAEAARRAAARLREAAAANPETAAQYLAAAAKLEAKAAELLAQAA:AFTVTVPKDLYVVEYGSNMTIECKFPVEKQLDLAALIVYWEMEDKNIIQFVHGEEDLKVQHSSYRQRARLLKDQLSLGNAALQITDVKLQDAGVYRCMISYGGADYKRITVKVN	13.276967686696088	0.1867548533180029	90.59047	0.62416214	26.930223	18.429932
design_37	24	EELLEGAEAARRAAANLRKAAAIDPAHAAQYNAAAAKMEAYAAQLEAQAA:AFTVTVPKDLYVVEYGSNMTIECKFPVEKQLDLAALIVYWEMEDKNIIQFVHGEEDLKVQHSSYRQRARLLKDQLSLGNAALQITDVKLQDAGVYRCMISYGGADYKRITVKVN	12.875611177055662	0.2003591072985476	92.35172	0.6273861	26.639824	16.035233
design_37	25	SELLEGAEAAERLAENLRARAAADPATAAQALAAAAQAQAKAEELRAQAA:AFTVTVPKDLYVVEYGSNMTIECKFPVEKQLDLAALIVYWEMEDKNIIQFVHGEEDLKVQHSSYRQRARLLKDQLSLGNAALQITDVKLQDAGVYRCMISYGGADYKRITVKVN	13.632861244219106	0.189793572301671	90.38696	0.6251538	26.916016	17.158316
design_37	26	SELLEGAEAARRLAANLRAAAEADPAHREIYLAAAAKAEAKAAELEAAAA:AFTVTVPKDLYVVEYGSNMTIECKFPVEKQLDLAALIVYWEMEDKNIIQFVHGEEDLKVQHSSYRQRARLLKDQLSLGNAALQITDVKLQDAGVYRCMISYGGADYKRITVKVN	18.35714544676025	0.16681653744517003	93.27957	0.621488	27.279116	18.870735
design_37	27	SELLEGARAARRLAANLRAAAAADPAHKATYLAAAAAAEAAAAALEAAAA:AFTVTVPKDLYVVEYGSNMTIECKFPVEKQLDLAALIVYWEMEDKNIIQFVHGEEDLKVQHSSYRQRARLLKDQLSLGNAALQITDVKLQDAGVYRCMISYGGADYKRITVKVN	12.774324917004988	0.2043379997388889	94.07824	0.6162149	27.136328	17.922897
design_37	28	EELKEGAAAARRLAANLRAAAAADPATAAIQNAAAAKAEAKAAELEAEAA:AFTVTVPKDLYVVEYGSNMTIECKFPVEKQLDLAALIVYWEMEDKNIIQFVHGEEDLKVQHSSYRQRARLLKDQLSLGNAALQITDVKLQDAGVYRCMISYGGADYKRITVKVN	12.779141259145064	0.2011135115386681	89.64225	0.61935467	26.6181	17.71324
design_37	29	SELLEDAEAARRAAENLKKYAEANPETAAIANAAAEKMEAYAAEKLAAAA:AFTVTVPKDLYVVEYGSNMTIECKFPVEKQLDLAALIVYWEMEDKNIIQFVHGEEDLKVQHSSYRQRARLLKDQLSLGNAALQITDVKLQDAGVYRCMISYGGADYKRITVKVN	12.126684187882345	0.2060119083983843	91.63365	0.6302438	26.106022	15.699085
design_37	30	DELLEGARAANRAAANLRKAAAANPATKATQLAAADAMAAAAAALEAAAA:AFTVTVPKDLYVVEYGSNMTIECKFPVEKQLDLAALIVYWEMEDKNIIQFVHGEEDLKVQHSSYRQRARLLKDQLSLGNAALQITDVKLQDAGVYRCMISYGGADYKRITVKVN	13.25636602642091	0.18106316448401497	89.57342	0.61878246	27.35783	20.173204
design_37	31	SELLEGARAANRAAENLRAAAAADPATAAIQNAAAAKAAAYAAALLAAAA:AFTVTVPKDLYVVEYGSNMTIECKFPVEKQLDLAALIVYWEMEDKNIIQFVHGEEDLKVQHSSYRQRARLLKDQLSLGNAALQITDVKLQDAGVYRCMISYGGADYKRITVKVN	16.043458107861237	0.18237301384800697	70.80378	0.6222755	27.246744	19.432947
design_38	0	SEEELKKAKEEATKRMNEALKFLKEGEREEGSKFIAEKAKESIKLFDEAE:AFTVTVPKDLYVVEYGSNMTIECKFPVEKQLDLAALIVYWEMEDKNIIQFVHGEEDLKVQHSSYRQRARLLKDQLSLGNAALQITDVKLQDAGVYRCMISYGGADYKRITVKVN	0.7022682284651156	0.9804839579960617	70.35079	0.71812624	17.035711	4.393666
design_38	1	SEEELKAAKEEATKRMDEALAFLKAGEREEGSKFIAEKAKESIKLLEEVE:AFTVTVPKDLYVVEYGSNMTIECKFPVEKQLDLAALIVYWEMEDKNIIQFVHGEEDLKVQHSSYRQRARLLKDQLSLGNAALQITDVKLQDAGVYRCMISYGGADYKRITVKVN	14.355783956396188	0.16990619693473172	75.64199	0.63777834	26.631851	17.292236
design_38	2	SAAARAAAKAEATARMDAARAHLAAGEREEGAKFIAEQAKASIALGDAVE:AFTVTVPKDLYVVEYGSNMTIECKFPVEKQLDLAALIVYWEMEDKNIIQFVHGEEDLKVQHSSYRQRARLLKDQLSLGNAALQITDVKLQDAGVYRCMISYGGADYKRITVKVN	14.025852854090022	0.19798560669013016	70.29656	0.6292256	27.26403	18.73922
design_38	3	SEEKRKAVKEEATARMNEALAFYKAGEREEGAKFMAEKAKESIKLFEEAE:AFTVTVPKDLYVVEYGSNMTIECKFPVEKQLDLAALIVYWEMEDKNIIQFVHGEEDLKVQHSSYRQRARLLKDQLSLGNAALQITDVKLQDAGVYRCMISYGGADYKRITVKVN	14.70111267457796	0.17816800229278046	81.409874	0.63775086	26.997417	18.307213
design_38	4	SEEEREKAKEKATELMNEALKKYKEGDREEGSRFIAEAARESIKLLDEVE:AFTVTVPKDLYVVEYGSNMTIECKFPVEKQLDLAALIVYWEMEDKNIIQFVHGEEDLKVQHSSYRQRARLLKDQLSLGNAALQITDVKLQDAGVYRCMISYGGADYKRITVKVN	0.9186946899162134	0.967485998757421	91.99565	0.8767128	4.2757607	1.1882832
design_38	5	SEAERAAAKAKATALMDEALKYYKEGDREEGSKFMAEKAKEAIKLGEEVE:AFTVTVPKDLYVVEYGSNMTIECKFPVEKQLDLAALIVYWEMEDKNIIQFVHGEEDLKVQHSSYRQRARLLKDQLSLGNAALQITDVKLQDAGVYRCMISYGGADYKRITVKVN	14.055512581730692	0.16509591676065632	89.541756	0.63598204	26.910208	17.981781
design_38	6	SEEELKKAKEKATELMKEALAFLKAGEREEGAEFLAKKAKEAIKLFEEVE:AFTVTVPKDLYVVEYGSNMTIECKFPVEKQLDLAALIVYWEMEDKNIIQFVHGEEDLKVQHSSYRQRARLLKDQLSLGNAALQITDVKLQDAGVYRCMISYGGADYKRITVKVN	15.379986316660315	0.17932869722359557	83.84734	0.6388178	26.560377	17.573181
design_38	7	SEEEREKAKKEATELMKEALAYYKEGEREEGAKFIAEKAKEAIKLGEEVE:AFTVTVPKDLYVVEYGSNMTIECKFPVEKQLDLAALIVYWEMEDKNIIQFVHGEEDLKVQHSSYRQRARLLKDQLSLGNAALQITDVKLQDAGVYRCMISYGGADYKRITVKVN	15.357907443773644	0.17724495362409215	84.176384	0.64089596	26.462938	16.477081
design_38	8	SAATLAAVKAQATARMDEALAYLKEGDREEGAEKIAEAAKESIKLGEAAE:AFTVTVPKDLYVVEYGSNMTIECKFPVEKQLDLAALIVYWEMEDKNIIQFVHGEEDLKVQHSSYRQRARLLKDQLSLGNAALQITDVKLQDAGVYRCMISYGGADYKRITVKVN	14.453887004452188	0.1687622802288334	85.33078	0.6337216	26.970701	18.298258
design_38	9	SAAEREAVKAQSTARMDAARAFYAAGDREEGSERMAAAARESIKLGEEAE:AFTVTVPKDLYVVEYGSNMTIECKFPVEKQLDLAALIVYWEMEDKNIIQFVHGEEDLKVQHSSYRQRARLLKDQLSLGNAALQITDVKLQDAGVYRCMISYGGADYKRITVKVN	0.9576653732834817	0.9646770793471009	79.86238	0.68176466	19.45626	5.8430815
design_38	10	SEAELQAAKAQSTALMNEALAYYAEGDREAGARFIAEKARESIKLLDAAE:AFTVTVPKDLYVVEYGSNMTIECKFPVEKQLDLAALIVYWEMEDKNIIQFVHGEEDLKVQHSSYRQRARLLKDQLSLGNAALQITDVKLQDAGVYRCMISYGGADYKRITVKVN	0.9554490835393066	0.9651255906227127	92.11106	0.87484956	4.1596146	1.233712
design_38	11	SAAALEAAKAEATARMEEALKFLKEGEREEGSKFIAEKARESIKLLDEVE:AFTVTVPKDLYVVEYGSNMTIECKFPVEKQLDLAALIVYWEMEDKNIIQFVHGEEDLKVQHSSYRQRARLLKDQLSLGNAALQITDVKLQDAGVYRCMISYGGADYKRITVKVN	14.217524345172626	0.16616998128747643	75.50029	0.6333821	26.839426	16.900564
design_38	12	SEEELAAVKAEATARMNEALQFLKEGDREEGSRFIAEKAKESIKLGEEAE:AFTVTVPKDLYVVEYGSNMTIECKFPVEKQLDLAALIVYWEMEDKNIIQFVHGEEDLKVQHSSYRQRARLLKDQLSLGNAALQITDVKLQDAGVYRCMISYGGADYKRITVKVN	13.52996043030624	0.19769409277637295	72.84079	0.63851136	26.763565	17.368004
design_38	13	SAERLEAVKKESTERMDEALKYYAEGDREEGAKYIAEKAKESIKLGEEAE:AFTVTVPKDLYVVEYGSNMTIECKFPVEKQLDLAALIVYWEMEDKNIIQFVHGEEDLKVQHSSYRQRARLLKDQLSLGNAALQITDVKLQDAGVYRCMISYGGADYKRITVKVN	13.23354130582669	0.20386277486443313	76.428055	0.6367526	27.026903	19.776497
design_38	14	SAAARAAAKAQATAAMDAARAHYAAGDREDGAAFIAEAAKQSIALLDAAE:AFTVTVPKDLYVVEYGSNMTIECKFPVEKQLDLAALIVYWEMEDKNIIQFVHGEEDLKVQHSSYRQRARLLKDQLSLGNAALQITDVKLQDAGVYRCMISYGGADYKRITVKVN	1.0862043138278432	0.9553984544422923	89.73309	0.8691053	4.671103	1.1908382
design_38	15	SAAALEAAKAEATARMNAALAYYKAGDREAGAKKMAEAAKESIKLFEEAE:AFTVTVPKDLYVVEYGSNMTIECKFPVEKQLDLAALIVYWEMEDKNIIQFVHGEEDLKVQHSSYRQRARLLKDQLSLGNAALQITDVKLQDAGVYRCMISYGGADYKRITVKVN	15.964266654773771	0.14180295576869215	89.13227	0.6353652	27.004818	19.123108
design_38	16	SEEEREAVKAESTARMNEALAYYKAGDREEGAKFIAEKARESIRLGEEAE:AFTVTVPKDLYVVEYGSNMTIECKFPVEKQLDLAALIVYWEMEDKNIIQFVHGEEDLKVQHSSYRQRARLLKDQLSLGNAALQITDVKLQDAGVYRCMISYGGADYKRITVKVN	12.488225500349065	0.2208742640477131	75.36079	0.6378097	26.94726	19.259027
design_38	17	SEEALKAAKEQATALMNEALAKLKAGDREEGSKFIAEAAKKAIKLLDEVE:AFTVTVPKDLYVVEYGSNMTIECKFPVEKQLDLAALIVYWEMEDKNIIQFVHGEEDLKVQHSSYRQRARLLKDQLSLGNAALQITDVKLQDAGVYRCMISYGGADYKRITVKVN	15.763648048013268	0.14459310050916335	85.026436	0.6367024	27.176369	19.117882
design_38	18	SEEKLAAVKAESTARMDAALAYLKAGKREDGAKFIAEQAKESIKLGEEAE:AFTVTVPKDLYVVEYGSNMTIECKFPVEKQLDLAALIVYWEMEDKNIIQFVHGEEDLKVQHSSYRQRARLLKDQLSLGNAALQITDVKLQDAGVYRCMISYGGADYKRITVKVN	13.795559617695574	0.19907034271581792	77.57828	0.63600814	27.103119	19.225277
design_38	19	SEEELKKVKEKSTELMDEALKYYKEGEREEGAEFMAEKAKEAIKLGEEAE:AFTVTVPKDLYVVEYGSNMTIECKFPVEKQLDLAALIVYWEMEDKNIIQFVHGEEDLKVQHSSYRQRARLLKDQLSLGNAALQITDVKLQDAGVYRCMISYGGADYKRITVKVN	15.346877069522764	0.1801107239396784	81.41055	0.6415513	26.214384	16.241564
design_38	20	SAAEREAAKAQATAAMDAALAYLKAGDREAGSKKIAEAAKAAIALGDAVE:AFTVTVPKDLYVVEYGSNMTIECKFPVEKQLDLAALIVYWEMEDKNIIQFVHGEEDLKVQHSSYRQRARLLKDQLSLGNAALQITDVKLQDAGVYRCMISYGGADYKRITVKVN	16.47465963182115	0.1330527089890734	87.30301	0.63294995	27.195763	18.763561
design_38	21	SEAARAAAKAEATALMEEALKYLKEGDREEGSKFIAEKAKEAIKLFDEVE:AFTVTVPKDLYVVEYGSNMTIECKFPVEKQLDLAALIVYWEMEDKNIIQFVHGEEDLKVQHSSYRQRARLLKDQLSLGNAALQITDVKLQDAGVYRCMISYGGADYKRITVKVN	13.547888818150538	0.1760340113925376	78.25748	0.63666666	26.960283	18.904942
design_38	22	SAAEREAVKAQATALMDDALAYLKAGDREAGAEKIAEAAKEAIKLAEAAE:AFTVTVPKDLYVVEYGSNMTIECKFPVEKQLDLAALIVYWEMEDKNIIQFVHGEEDLKVQHSSYRQRARLLKDQLSLGNAALQITDVKLQDAGVYRCMISYGGADYKRITVKVN	15.777249499235248	0.1580438261070754	86.1656	0.63612616	27.056887	19.637964
design_38	23	SEEELEKVKEKATELMEEALKYYKEGEREEGSEYMAKKAKEAIKLFDEAE:AFTVTVPKDLYVVEYGSNMTIECKFPVEKQLDLAALIVYWEMEDKNIIQFVHGEEDLKVQHSSYRQRARLLKDQLSLGNAALQITDVKLQDAGVYRCMISYGGADYKRITVKVN	15.916074814286189	0.14964657112411953	76.92189	0.6412822	26.251896	17.394913
design_38	24	SAAAREAAKAQATARMDEALAFYKEGDREEGAKFIAEAAKQSIALLDAVE:AFTVTVPKDLYVVEYGSNMTIECKFPVEKQLDLAALIVYWEMEDKNIIQFVHGEEDLKVQHSSYRQRARLLKDQLSLGNAALQITDVKLQDAGVYRCMISYGGADYKRITVKVN	15.669201853220722	0.1385936872166458	90.111465	0.635617	26.944838	18.696728
design_38	25	SEEALKAAKEEATARMKEALAYYKEGDREEGAKFIAEAAKESIKLLDEVE:AFTVTVPKDLYVVEYGSNMTIECKFPVEKQLDLAALIVYWEMEDKNIIQFVHGEEDLKVQHSSYRQRARLLKDQLSLGNAALQITDVKLQDAGVYRCMISYGGADYKRITVKVN	14.860434587176364	0.1525709820346194	90.31191	0.637107	26.838573	17.785692
design_38	26	SAATRAAVKAQSTALMDAALADYKAGDREAGAKAIAAAAKQAIKLAEEAE:AFTVTVPKDLYVVEYGSNMTIECKFPVEKQLDLAALIVYWEMEDKNIIQFVHGEEDLKVQHSSYRQRARLLKDQLSLGNAALQITDVKLQDAGVYRCMISYGGADYKRITVKVN	12.221805244648271	0.21567111381966644	87.25601	0.6326381	27.065443	17.487194
design_38	27	SAAARAAAKAKATALMDEALAYLKAGDREEGSEKIAEKAKESIKLLEEVE:AFTVTVPKDLYVVEYGSNMTIECKFPVEKQLDLAALIVYWEMEDKNIIQFVHGEEDLKVQHSSYRQRARLLKDQLSLGNAALQITDVKLQDAGVYRCMISYGGADYKRITVKVN	14.399060528364025	0.17433671956669852	85.66576	0.63532084	26.63943	18.024454
design_38	28	SEALRQQVKAQATALMNEAKAYLASGDREAGSKFIAEKAKQAIALGEAAE:AFTVTVPKDLYVVEYGSNMTIECKFPVEKQLDLAALIVYWEMEDKNIIQFVHGEEDLKVQHSSYRQRARLLKDQLSLGNAALQITDVKLQDAGVYRCMISYGGADYKRITVKVN	14.474603493423736	0.18113916473913055	74.118645	0.6358799	26.976902	18.999514
design_38	29	SAAEKAAVKAKATALMDEARAHYAAGDREEGSRFMAEKAKEAIALGDAAE:AFTVTVPKDLYVVEYGSNMTIECKFPVEKQLDLAALIVYWEMEDKNIIQFVHGEEDLKVQHSSYRQRARLLKDQLSLGNAALQITDVKLQDAGVYRCMISYGGADYKRITVKVN	0.7159778603841825	0.9803150892786407	87.43256	0.85001206	5.9138894	1.6354387
design_38	30	SEAERAAVKAQATALMDEALAYLAAGDREEGSRFMAEKAKEAIKLGEEAE:AFTVTVPKDLYVVEYGSNMTIECKFPVEKQLDLAALIVYWEMEDKNIIQFVHGEEDLKVQHSSYRQRARLLKDQLSLGNAALQITDVKLQDAGVYRCMISYGGADYKRITVKVN	14.873479121132592	0.17628651505103698	86.18308	0.63489187	26.756912	18.64998
design_38	31	SAAELEAVKAEATARMDAARAHLAAGDREEGARFIAEAARESIKLFDEAE:AFTVTVPKDLYVVEYGSNMTIECKFPVEKQLDLAALIVYWEMEDKNIIQFVHGEEDLKVQHSSYRQRARLLKDQLSLGNAALQITDVKLQDAGVYRCMISYGGADYKRITVKVN	0.6234105765040805	0.984895609750478	90.06144	0.8657619	4.4795146	1.1692345
design_39	0	SVEAQQKAIAAQAAAEAAAARAASADPAAGAAEAGAIMRQAAKQIAAIEK:AFTVTVPKDLYVVEYGSNMTIECKFPVEKQLDLAALIVYWEMEDKNIIQFVHGEEDLKVQHSSYRQRARLLKDQLSLGNAALQITDVKLQDAGVYRCMISYGGADYKRITVKVN	14.50055492106531	0.18448883833194316	90.6677	0.6298363	26.856457	18.305576
design_39	1	SVEAQQKAIAAKAAAEAAKALAASADPKEGAAKAGEIMRKAAKEISKLEK:AFTVTVPKDLYVVEYGSNMTIECKFPVEKQLDLAALIVYWEMEDKNIIQFVHGEEDLKVQHSSYRQRARLLKDQLSLGNAALQITDVKLQDAGVYRCMISYGGADYKRITVKVN	13.595357648970763	0.1670178416231109	90.00287	0.63158923	27.021639	18.906366
design_39	2	SVAAQEKAIAAAAAAAAAAALAAEKDPKAGAAKAGAIMRAAAKQIAALSK:AFTVTVPKDLYVVEYGSNMTIECKFPVEKQLDLAALIVYWEMEDKNIIQFVHGEEDLKVQHSSYRQRARLLKDQLSLGNAALQITDVKLQDAGVYRCMISYGGADYKRITVKVN	17.732773604020306	0.10747950673874654	69.3221	0.62832236	27.073229	19.081871
design_39	3	SVEAQEKAIAAQANAQAKAALAASEDPKEGAEKAGEIMREAAKQISKLSK:AFTVTVPKDLYVVEYGSNMTIECKFPVEKQLDLAALIVYWEMEDKNIIQFVHGEEDLKVQHSSYRQRARLLKDQLSLGNAALQITDVKLQDAGVYRCMISYGGADYKRITVKVN	12.162770314285002	0.20508388219927762	90.89349	0.62948006	27.219538	18.37918
design_39	4	SVEEQEKAIAAAAAAEAAAARAASADAAEGAAKAGAIMAAAAKQIAALSK:AFTVTVPKDLYVVEYGSNMTIECKFPVEKQLDLAALIVYWEMEDKNIIQFVHGEEDLKVQHSSYRQRARLLKDQLSLGNAALQITDVKLQDAGVYRCMISYGGADYKRITVKVN	20.194492186532	0.16417591743682808	79.575165	0.6314398	26.313633	17.356438
design_39	5	SVEAQEKEIAAQANAEAKAALAASADPKEGAAKAGEIMREAAKKISELSK:AFTVTVPKDLYVVEYGSNMTIECKFPVEKQLDLAALIVYWEMEDKNIIQFVHGEEDLKVQHSSYRQRARLLKDQLSLGNAALQITDVKLQDAGVYRCMISYGGADYKRITVKVN	1.5200826180450326	0.9134664871540128	89.24512	0.66027725	21.90478	7.36381
design_39	6	SVEAQQKAIAAKAAAEAKAALAASADPEEGAKKAGEIMRKAAKQISELEK:AFTVTVPKDLYVVEYGSNMTIECKFPVEKQLDLAALIVYWEMEDKNIIQFVHGEEDLKVQHSSYRQRARLLKDQLSLGNAALQITDVKLQDAGVYRCMISYGGADYKRITVKVN	13.964037001334288	0.15887632012160008	90.60236	0.6319634	27.066015	19.649315
design_39	7	SVEAQEKAIAAAAAAAAAAARAASADPKEGAAKAGAIMADAAKKISEISK:AFTVTVPKDLYVVEYGSNMTIECKFPVEKQLDLAALIVYWEMEDKNIIQFVHGEEDLKVQHSSYRQRARLLKDQLSLGNAALQITDVKLQDAGVYRCMISYGGADYKRITVKVN	19.27596729715585	0.14605301325904796	67.24847	0.63246655	26.796366	19.274529
design_39	8	SVEAEQKAIAAKAAAEAAAARAASADPKEGAAKAGEIMRKAAKEISKIEK:AFTVTVPKDLYVVEYGSNMTIECKFPVEKQLDLAALIVYWEMEDKNIIQFVHGEEDLKVQHSSYRQRARLLKDQLSLGNAALQITDVKLQDAGVYRCMISYGGADYKRITVKVN	14.231012119811336	0.1545155983461442	89.1607	0.62911433	27.069933	19.494408
design_39	9	SVAAQQAAIAAAANAQAKAALAASADPKEGAEKAGAIMREAMRQIAALEK:AFTVTVPKDLYVVEYGSNMTIECKFPVEKQLDLAALIVYWEMEDKNIIQFVHGEEDLKVQHSSYRQRARLLKDQLSLGNAALQITDVKLQDAGVYRCMISYGGADYKRITVKVN	14.196515490500097	0.157285412745511	90.942154	0.6295016	27.002348	19.9645
design_39	10	SVEAQEKAIAAEAAKQAAAARAASADPKEGAAKAGEIMRQAAKQISELSK:AFTVTVPKDLYVVEYGSNMTIECKFPVEKQLDLAALIVYWEMEDKNIIQFVHGEEDLKVQHSSYRQRARLLKDQLSLGNAALQITDVKLQDAGVYRCMISYGGADYKRITVKVN	12.128583866654786	0.20573827524933672	91.58218	0.62924194	27.160471	17.711563
design_39	11	SKEEKEKEIAKEANEKAKKALAESKDPKEGAKKAGEIMREAAKQISKISK:AFTVTVPKDLYVVEYGSNMTIECKFPVEKQLDLAALIVYWEMEDKNIIQFVHGEEDLKVQHSSYRQRARLLKDQLSLGNAALQITDVKLQDAGVYRCMISYGGADYKRITVKVN	14.653367332518894	0.15025714284230618	91.66125	0.63389146	27.018976	19.070438
design_39	12	SVEAQQKAIAAAAAAAAAAALAASADPAEGAAKAGEIMRAAAKQISELEK:AFTVTVPKDLYVVEYGSNMTIECKFPVEKQLDLAALIVYWEMEDKNIIQFVHGEEDLKVQHSSYRQRARLLKDQLSLGNAALQITDVKLQDAGVYRCMISYGGADYKRITVKVN	14.039424520318757	0.17843179882220908	91.10115	0.6251972	26.871183	17.709269
design_39	13	SVAAQEAAIAAAAAAAAAAALAASEDPEEGAAKAGEIMRQAAKEISALEK:AFTVTVPKDLYVVEYGSNMTIECKFPVEKQLDLAALIVYWEMEDKNIIQFVHGEEDLKVQHSSYRQRARLLKDQLSLGNAALQITDVKLQDAGVYRCMISYGGADYKRITVKVN	13.318419250675246	0.1787122547301887	90.26998	0.62109905	26.812332	17.357801
design_39	14	SVEAQQKAIAAQAAKEAAAARAAAADPAAGAAKAGAIMAAAAKQISAIEK:AFTVTVPKDLYVVEYGSNMTIECKFPVEKQLDLAALIVYWEMEDKNIIQFVHGEEDLKVQHSSYRQRARLLKDQLSLGNAALQITDVKLQDAGVYRCMISYGGADYKRITVKVN	16.57306663363063	0.16982807298096	65.669464	0.6350522	26.712307	18.435268
design_39	15	SVEEKQKEIAAQANKEAKAALAASKDPKEGAAKAGEIMSEAAKKISELEK:AFTVTVPKDLYVVEYGSNMTIECKFPVEKQLDLAALIVYWEMEDKNIIQFVHGEEDLKVQHSSYRQRARLLKDQLSLGNAALQITDVKLQDAGVYRCMISYGGADYKRITVKVN	17.47999586652906	0.17226780197117783	90.978905	0.6367556	26.85981	18.358654
design_39	16	SVDAQAKAIAAAAAAQAAAARAASADAKEGAAKAGAIMAAAAKQIAALEK:AFTVTVPKDLYVVEYGSNMTIECKFPVEKQLDLAALIVYWEMEDKNIIQFVHGEEDLKVQHSSYRQRARLLKDQLSLGNAALQITDVKLQDAGVYRCMISYGGADYKRITVKVN	18.51610734579313	0.13933403617698845	67.69595	0.63528174	26.328754	16.341518
design_39	17	SVEEKQKEIAAEANKKAKEALAASKDPKEGAKKAGEIMREAAKKISEIEK:AFTVTVPKDLYVVEYGSNMTIECKFPVEKQLDLAALIVYWEMEDKNIIQFVHGEEDLKVQHSSYRQRARLLKDQLSLGNAALQITDVKLQDAGVYRCMISYGGADYKRITVKVN	16.063243615404765	0.1331714662185411	90.497475	0.6360987	26.92916	19.050253
design_39	18	SVEAQQKEIAAQANAAAKAALAASADPKEGAAKAGAIMREAAKQISELEK:AFTVTVPKDLYVVEYGSNMTIECKFPVEKQLDLAALIVYWEMEDKNIIQFVHGEEDLKVQHSSYRQRARLLKDQLSLGNAALQITDVKLQDAGVYRCMISYGGADYKRITVKVN	13.030388456326191	0.19445595884539246	91.580956	0.6333011	26.749369	17.750708
design_39	19	SVEEQEKAIAAAANAAAKAARAASADPAEGAAKAGEIMREAAKQIAALSK:AFTVTVPKDLYVVEYGSNMTIECKFPVEKQLDLAALIVYWEMEDKNIIQFVHGEEDLKVQHSSYRQRARLLKDQLSLGNAALQITDVKLQDAGVYRCMISYGGADYKRITVKVN	12.826825164176444	0.2274113569216334	75.56261	0.6326445	27.355925	20.141762
design_39	20	SVEAQEKAIAAAAAAQAAAALAAAADPAEGAARAGAIMREAAKQISKISK:AFTVTVPKDLYVVEYGSNMTIECKFPVEKQLDLAALIVYWEMEDKNIIQFVHGEEDLKVQHSSYRQRARLLKDQLSLGNAALQITDVKLQDAGVYRCMISYGGADYKRITVKVN	1.6496624370620245	0.9055318860426633	86.65579	0.67430025	19.40763	8.358263
design_39	21	SVEEKEKEIAAKANAEAKKALAESKDPKEGAAKAGEIMRKAAKEISKLSK:AFTVTVPKDLYVVEYGSNMTIECKFPVEKQLDLAALIVYWEMEDKNIIQFVHGEEDLKVQHSSYRQRARLLKDQLSLGNAALQITDVKLQDAGVYRCMISYGGADYKRITVKVN	1.6133950176588048	0.907328323866716	85.82054	0.69972986	17.430227	5.995272
design_39	22	SKEAQQKAIAAKANAEAKKALAAEKDPKKGAEKAGEIMRKAAKEISKIEK:AFTVTVPKDLYVVEYGSNMTIECKFPVEKQLDLAALIVYWEMEDKNIIQFVHGEEDLKVQHSSYRQRARLLKDQLSLGNAALQITDVKLQDAGVYRCMISYGGADYKRITVKVN	13.378967110611052	0.18506195381099624	90.22659	0.63344944	27.113071	18.61435
design_39	23	SVEEQEKAIAAAAAAAAAAARAASADPAAGAAAAGAIMAAAAKQISKLSK:AFTVTVPKDLYVVEYGSNMTIECKFPVEKQLDLAALIVYWEMEDKNIIQFVHGEEDLKVQHSSYRQRARLLKDQLSLGNAALQITDVKLQDAGVYRCMISYGGADYKRITVKVN	15.281517158879158	0.16541769452028957	70.22654	0.6272819	26.361052	16.965498
design_39	24	SVEAEQKAIAAEANAAAKAALAASADPAEGARKAGEIMREAAKKISEIEK:AFTVTVPKDLYVVEYGSNMTIECKFPVEKQLDLAALIVYWEMEDKNIIQFVHGEEDLKVQHSSYRQRARLLKDQLSLGNAALQITDVKLQDAGVYRCMISYGGADYKRITVKVN	13.294410704349945	0.19963686459214028	90.61	0.62947583	26.842833	17.767107
design_39	25	SVEAQQKEIAAQANAEAKAALAASEDPEEGARKAGEIMREAARQIAAIEK:AFTVTVPKDLYVVEYGSNMTIECKFPVEKQLDLAALIVYWEMEDKNIIQFVHGEEDLKVQHSSYRQRARLLKDQLSLGNAALQITDVKLQDAGVYRCMISYGGADYKRITVKVN	13.244385772736427	0.18188626863608628	90.591606	0.6281285	27.149162	19.196497
design_39	26	SVEEQERAIAAAAAAEAAAARAASADPKAGAAEAGAIMRAAARQIAALSK:AFTVTVPKDLYVVEYGSNMTIECKFPVEKQLDLAALIVYWEMEDKNIIQFVHGEEDLKVQHSSYRQRARLLKDQLSLGNAALQITDVKLQDAGVYRCMISYGGADYKRITVKVN	18.527461186002878	0.09582431280789329	67.356895	0.6307988	26.64878	19.079147
design_39	27	SVEEQQKAIAAKANAEAKKALAESKDPKEGAEKAGEIMRKAAKEISELEK:AFTVTVPKDLYVVEYGSNMTIECKFPVEKQLDLAALIVYWEMEDKNIIQFVHGEEDLKVQHSSYRQRARLLKDQLSLGNAALQITDVKLQDAGVYRCMISYGGADYKRITVKVN	15.582576847246877	0.1390655493258707	91.22789	0.63368374	27.055899	19.200586
design_39	28	SVEEQQKAIAAEANAKAKAALAASADPAAGAAEAGAIMREAMKQIAALEK:AFTVTVPKDLYVVEYGSNMTIECKFPVEKQLDLAALIVYWEMEDKNIIQFVHGEEDLKVQHSSYRQRARLLKDQLSLGNAALQITDVKLQDAGVYRCMISYGGADYKRITVKVN	14.10992820779145	0.1949560267776515	90.32469	0.63023084	26.775846	18.657253
design_39	29	SVEAQEKAIAAEAAAAAKAARAASADPKEGAAKAGEIMREAAKQIAALSK:AFTVTVPKDLYVVEYGSNMTIECKFPVEKQLDLAALIVYWEMEDKNIIQFVHGEEDLKVQHSSYRQRARLLKDQLSLGNAALQITDVKLQDAGVYRCMISYGGADYKRITVKVN	17.252148980338802	0.11898246346911127	90.97678	0.63020205	26.905626	18.761158
design_39	30	SVEEQQKAIAAAAAAAAAAALAASADPAAGAKEAGAIMREAARQIAALEK:AFTVTVPKDLYVVEYGSNMTIECKFPVEKQLDLAALIVYWEMEDKNIIQFVHGEEDLKVQHSSYRQRARLLKDQLSLGNAALQITDVKLQDAGVYRCMISYGGADYKRITVKVN	13.61651613964218	0.16635815222134934	90.588066	0.6246223	27.127247	19.249065
design_39	31	SVEQQEKEIAAQAAAEAKAALAASKDAKEGAAKAGAIMAAAAKQISALSK:AFTVTVPKDLYVVEYGSNMTIECKFPVEKQLDLAALIVYWEMEDKNIIQFVHGEEDLKVQHSSYRQRARLLKDQLSLGNAALQITDVKLQDAGVYRCMISYGGADYKRITVKVN	13.891636962664828	0.2054166617929105	91.27271	0.6337185	26.549292	18.834732
design_4	0	SQDARTAEQLSKNLLEAARERGLRTGRLEEELARGRELAAQGTASIAAES:AFTVTVPKDLYVVEYGSNMTIECKFPVEKQLDLAALIVYWEMEDKNIIQFVHGEEDLKVQHSSYRQRARLLKDQLSLGNAALQITDVKLQDAGVYRCMISYGGADYKRITVKVN	16.030765612604807	0.13832361716964636	74.87143	0.62901497	27.422417	19.515
design_4	1	SQAARTAEQATKNLLESALALGLASGNVAAELARGVALAAQFAASIAAEE:AFTVTVPKDLYVVEYGSNMTIECKFPVEKQLDLAALIVYWEMEDKNIIQFVHGEEDLKVQHSSYRQRARLLKDQLSLGNAALQITDVKLQDAGVYRCMISYGGADYKRITVKVN	14.238697398382469	0.17619338247363156	85.88222	0.6199656	27.166334	19.392412
design_4	2	SEAERTARVARENLLEAARRRGEASGRLEEELARGEALAEAFEASIRAEE:AFTVTVPKDLYVVEYGSNMTIECKFPVEKQLDLAALIVYWEMEDKNIIQFVHGEEDLKVQHSSYRQRARLLKDQLSLGNAALQITDVKLQDAGVYRCMISYGGADYKRITVKVN	11.972330508511	0.2202677365360836	90.02269	0.6299303	26.768694	18.256264
design_4	3	SEAARTAEVAKENLAAAAKELGKKSGNLAEEEAKGKALAAAFTASIAAEE:AFTVTVPKDLYVVEYGSNMTIECKFPVEKQLDLAALIVYWEMEDKNIIQFVHGEEDLKVQHSSYRQRARLLKDQLSLGNAALQITDVKLQDAGVYRCMISYGGADYKRITVKVN	17.49358839724942	0.12052955591329591	74.6364	0.62924635	27.187992	19.809788
design_4	4	SSTERSAKVASENLLESARELGERTGRLEEELARGKELAAQFAASMAAED:AFTVTVPKDLYVVEYGSNMTIECKFPVEKQLDLAALIVYWEMEDKNIIQFVHGEEDLKVQHSSYRQRARLLKDQLSLGNAALQITDVKLQDAGVYRCMISYGGADYKRITVKVN	16.239369863377366	0.1996281302032864	83.08319	0.6298319	26.648853	17.944649
design_4	5	SETERSAAVASRNLLEAARELGLRSGNLAEELARGRALAAEFTASMKAED:AFTVTVPKDLYVVEYGSNMTIECKFPVEKQLDLAALIVYWEMEDKNIIQFVHGEEDLKVQHSSYRQRARLLKDQLSLGNAALQITDVKLQDAGVYRCMISYGGADYKRITVKVN	15.153013438809838	0.16043743161795293	86.998344	0.62804365	26.85872	16.60645
design_4	6	SQAERTAEQVSKNLLEAGKRRGEATGNLEEELARAKELAAAFAASIAAEE:AFTVTVPKDLYVVEYGSNMTIECKFPVEKQLDLAALIVYWEMEDKNIIQFVHGEEDLKVQHSSYRQRARLLKDQLSLGNAALQITDVKLQDAGVYRCMISYGGADYKRITVKVN	14.222915161043636	0.1649124913783338	88.7869	0.62774587	26.868107	18.880678
design_4	7	SETERTAEQARKNLLESARELGLRSGRLEEELARGERLAEEFEASMRAED:AFTVTVPKDLYVVEYGSNMTIECKFPVEKQLDLAALIVYWEMEDKNIIQFVHGEEDLKVQHSSYRQRARLLKDQLSLGNAALQITDVKLQDAGVYRCMISYGGADYKRITVKVN	13.709079868399886	0.1884180810023208	70.24977	0.63237035	27.183296	18.956333
design_4	8	SEAERTAKQASKNLLISAEELGKRSGNLEEELARGKKLAAEFTASIKAEE:AFTVTVPKDLYVVEYGSNMTIECKFPVEKQLDLAALIVYWEMEDKNIIQFVHGEEDLKVQHSSYRQRARLLKDQLSLGNAALQITDVKLQDAGVYRCMISYGGADYKRITVKVN	13.460328599246672	0.19734335353063176	84.36884	0.63292724	26.841747	18.615871
design_4	9	SQAARDAEVARRNLLESARERGLRTGRLAEELARGEALAAQFEASIAAEE:AFTVTVPKDLYVVEYGSNMTIECKFPVEKQLDLAALIVYWEMEDKNIIQFVHGEEDLKVQHSSYRQRARLLKDQLSLGNAALQITDVKLQDAGVYRCMISYGGADYKRITVKVN	14.776070295050351	0.16271908664317522	84.42955	0.6220472	27.140331	17.686766
design_4	10	SETERMAERAEENLLESARELGKRTGRLEEELARGRELAAQFRASMRAED:AFTVTVPKDLYVVEYGSNMTIECKFPVEKQLDLAALIVYWEMEDKNIIQFVHGEEDLKVQHSSYRQRARLLKDQLSLGNAALQITDVKLQDAGVYRCMISYGGADYKRITVKVN	14.548767149752758	0.15308263298553187	89.56318	0.6281155	27.388304	19.400282
design_4	11	SQTERDAEQASKNLLESARRLGEESGKLEEELARGKELAKQFAESMKAEE:AFTVTVPKDLYVVEYGSNMTIECKFPVEKQLDLAALIVYWEMEDKNIIQFVHGEEDLKVQHSSYRQRARLLKDQLSLGNAALQITDVKLQDAGVYRCMISYGGADYKRITVKVN	15.164859894043932	0.2493976207927484	75.64091	0.6350142	26.672932	18.539944
design_4	12	SETARSAEQARRNLLEAGERRGAASGRLAEERARAERLAAEFAASMAAED:AFTVTVPKDLYVVEYGSNMTIECKFPVEKQLDLAALIVYWEMEDKNIIQFVHGEEDLKVQHSSYRQRARLLKDQLSLGNAALQITDVKLQDAGVYRCMISYGGADYKRITVKVN	14.09967675652595	0.29777749740553666	75.272514	0.62873316	27.13052	19.465796
design_4	13	SEAERTAKRARENLLEAGRRLGEESGRLEEELARAERLAKEFEASIKAEE:AFTVTVPKDLYVVEYGSNMTIECKFPVEKQLDLAALIVYWEMEDKNIIQFVHGEEDLKVQHSSYRQRARLLKDQLSLGNAALQITDVKLQDAGVYRCMISYGGADYKRITVKVN	14.92376823205491	0.2494991392529457	86.65484	0.6336758	26.599703	18.198437
design_4	14	SMARRMAEQARRNLLEAAERLGRASGKLEEELARGRRLAEEFERKIEEEE:AFTVTVPKDLYVVEYGSNMTIECKFPVEKQLDLAALIVYWEMEDKNIIQFVHGEEDLKVQHSSYRQRARLLKDQLSLGNAALQITDVKLQDAGVYRCMISYGGADYKRITVKVN	12.799636290417121	0.21267494636544326	73.07681	0.6312983	27.21022	20.142332
design_4	15	SQAERSAEQARKNLLEAARERGLKSGNLEEELARGERLAEEFEASIRAEE:AFTVTVPKDLYVVEYGSNMTIECKFPVEKQLDLAALIVYWEMEDKNIIQFVHGEEDLKVQHSSYRQRARLLKDQLSLGNAALQITDVKLQDAGVYRCMISYGGADYKRITVKVN	13.197560089939874	0.18086649713670955	82.01845	0.6289493	27.290745	18.900558
design_4	16	SMAEKTAEKVSENLLENGRRLGEESGNLEEELAKAKELAEQFKASIAAEE:AFTVTVPKDLYVVEYGSNMTIECKFPVEKQLDLAALIVYWEMEDKNIIQFVHGEEDLKVQHSSYRQRARLLKDQLSLGNAALQITDVKLQDAGVYRCMISYGGADYKRITVKVN	13.90770189595256	0.17344941006746373	88.46869	0.63054055	26.790651	16.74471
design_4	17	AETERMAAQAAANLAQAAEELGRRSGNLAAERARGEALAAQFAAAMAAED:AFTVTVPKDLYVVEYGSNMTIECKFPVEKQLDLAALIVYWEMEDKNIIQFVHGEEDLKVQHSSYRQRARLLKDQLSLGNAALQITDVKLQDAGVYRCMISYGGADYKRITVKVN	17.780456749194812	0.12031829852991259	79.099236	0.6239356	27.673859	21.09573
design_4	18	SMTKRTAERVSKNLLESARELGKKSGKLEEELARGEKLAKEFKAKMEAED:AFTVTVPKDLYVVEYGSNMTIECKFPVEKQLDLAALIVYWEMEDKNIIQFVHGEEDLKVQHSSYRQRARLLKDQLSLGNAALQITDVKLQDAGVYRCMISYGGADYKRITVKVN	11.003533047909647	0.26398780291872703	83.18785	0.63085353	27.271912	17.829058
design_4	19	SSTERSAEVASKNLLEAGLRRGLESGNLAEELARAKALAAEFTASMRAED:AFTVTVPKDLYVVEYGSNMTIECKFPVEKQLDLAALIVYWEMEDKNIIQFVHGEEDLKVQHSSYRQRARLLKDQLSLGNAALQITDVKLQDAGVYRCMISYGGADYKRITVKVN	13.107419557560318	0.23403962992118033	85.75291	0.6260524	27.005833	19.488453
design_4	20	SQDARDAEVASRNLLESGLRRGLATGRVAEELARARALAAAFTASIAAES:AFTVTVPKDLYVVEYGSNMTIECKFPVEKQLDLAALIVYWEMEDKNIIQFVHGEEDLKVQHSSYRQRARLLKDQLSLGNAALQITDVKLQDAGVYRCMISYGGADYKRITVKVN	15.23573701294372	0.205948113606041	87.3568	0.62662697	26.316944	17.33852
design_4	21	SEAERTARVASENLLQSAEELGKKTGNLEAELARGRELAAQFAASIAAEE:AFTVTVPKDLYVVEYGSNMTIECKFPVEKQLDLAALIVYWEMEDKNIIQFVHGEEDLKVQHSSYRQRARLLKDQLSLGNAALQITDVKLQDAGVYRCMISYGGADYKRITVKVN	12.881634995833815	0.20632926243554822	87.1488	0.62987936	26.913393	18.487362
design_4	22	SQDERDAAQASRNLAQAAAELGAASGREAEERARGERLAAEFAASIAAEA:AFTVTVPKDLYVVEYGSNMTIECKFPVEKQLDLAALIVYWEMEDKNIIQFVHGEEDLKVQHSSYRQRARLLKDQLSLGNAALQITDVKLQDAGVYRCMISYGGADYKRITVKVN	13.716875888973338	0.32790578229441947	75.93407	0.63196564	26.487038	17.125246
design_4	23	SETERTAERASENLLESGRRLGEATGRLEEELARAERLAAEFKASMEAEA:AFTVTVPKDLYVVEYGSNMTIECKFPVEKQLDLAALIVYWEMEDKNIIQFVHGEEDLKVQHSSYRQRARLLKDQLSLGNAALQITDVKLQDAGVYRCMISYGGADYKRITVKVN	15.621600909144945	0.23365657745513585	90.15655	0.6309046	26.363234	17.377184
design_4	24	SEAERTARRARENLLEAARERGRRSGRLEEELARGERLAEEFEASIRAEE:AFTVTVPKDLYVVEYGSNMTIECKFPVEKQLDLAALIVYWEMEDKNIIQFVHGEEDLKVQHSSYRQRARLLKDQLSLGNAALQITDVKLQDAGVYRCMISYGGADYKRITVKVN	14.068753717379622	0.16080110433787542	90.018005	0.6286601	27.38355	19.331177
design_4	25	SETERTAAVASANLLASGEALGKASGDLAAERARAEALAAAFTASMRAED:AFTVTVPKDLYVVEYGSNMTIECKFPVEKQLDLAALIVYWEMEDKNIIQFVHGEEDLKVQHSSYRQRARLLKDQLSLGNAALQITDVKLQDAGVYRCMISYGGADYKRITVKVN	3.0634382900372232	0.7734811581224379	87.59373	0.6361908	25.010235	11.846709
design_4	26	SEAERTARVASENLLESARRRGLATGNLEAELARGRALAAAFTASIAAEE:AFTVTVPKDLYVVEYGSNMTIECKFPVEKQLDLAALIVYWEMEDKNIIQFVHGEEDLKVQHSSYRQRARLLKDQLSLGNAALQITDVKLQDAGVYRCMISYGGADYKRITVKVN	15.804135142559465	0.1340907736374928	89.349434	0.6251798	26.98036	18.703426
design_4	27	SEAERTAEVASKNLLESAKELGEKTGKLEEELARGKELAAQFKASIAAEE:AFTVTVPKDLYVVEYGSNMTIECKFPVEKQLDLAALIVYWEMEDKNIIQFVHGEEDLKVQHSSYRQRARLLKDQLSLGNAALQITDVKLQDAGVYRCMISYGGADYKRITVKVN	16.450745718242175	0.20200697609281798	66.45375	0.6330084	26.860016	18.981865
design_4	28	SQAERTAKQVSKNLLESALELGKKSGKVEEELAKGKELAKQFEESIKAEE:AFTVTVPKDLYVVEYGSNMTIECKFPVEKQLDLAALIVYWEMEDKNIIQFVHGEEDLKVQHSSYRQRARLLKDQLSLGNAALQITDVKLQDAGVYRCMISYGGADYKRITVKVN	13.455497611489134	0.18734812472431187	86.0483	0.6355452	26.750431	17.931414
design_4	29	SEAERTARVVRENLLRAGRERGERTGRLEEELARAERLAAEFEASIAAEE:AFTVTVPKDLYVVEYGSNMTIECKFPVEKQLDLAALIVYWEMEDKNIIQFVHGEEDLKVQHSSYRQRARLLKDQLSLGNAALQITDVKLQDAGVYRCMISYGGADYKRITVKVN	13.284237140756865	0.18471821918644596	82.566284	0.6264737	27.25019	20.170277
design_4	30	SETERSAKVASENLLESGRRRGLASGKLEEELAKAKALAAEFKASMEAES:AFTVTVPKDLYVVEYGSNMTIECKFPVEKQLDLAALIVYWEMEDKNIIQFVHGEEDLKVQHSSYRQRARLLKDQLSLGNAALQITDVKLQDAGVYRCMISYGGADYKRITVKVN	17.56652225425241	0.1853427299817152	71.42935	0.6293159	27.354977	20.24363
design_4	31	SEAARTAEQASKNLLEAAKRRGEASGKLEEELARGKELAAQFTASIAAEE:AFTVTVPKDLYVVEYGSNMTIECKFPVEKQLDLAALIVYWEMEDKNIIQFVHGEEDLKVQHSSYRQRARLLKDQLSLGNAALQITDVKLQDAGVYRCMISYGGADYKRITVKVN	14.764955964365784	0.1823270792650003	68.847534	0.6333375	27.174955	19.201452
design_40	0	AARAAALFQSAEQLEAIAKTAGPKAAAVIRQLAAQARAAGAALAAAAEAA:AFTVTVPKDLYVVEYGSNMTIECKFPVEKQLDLAALIVYWEMEDKNIIQFVHGEEDLKVQHSSYRQRARLLKDQLSLGNAALQITDVKLQDAGVYRCMISYGGADYKRITVKVN	13.477767349653677	0.16761956560697222	81.86274	0.6172428	28.293629	20.77585
design_40	1	MATADALFQSAKQLREIAKTMGPKAAAVLNQLADQAEARGEAVRAAAEAA:AFTVTVPKDLYVVEYGSNMTIECKFPVEKQLDLAALIVYWEMEDKNIIQFVHGEEDLKVQHSSYRQRARLLKDQLSLGNAALQITDVKLQDAGVYRCMISYGGADYKRITVKVN	13.752391616391323	0.18241171667492273	91.279175	0.62287784	27.658617	20.270756
design_40	2	MARAQALFESAKQLRELAKKAGPKAAKAINLLADQAEARGEAIAAAAAAA:AFTVTVPKDLYVVEYGSNMTIECKFPVEKQLDLAALIVYWEMEDKNIIQFVHGEEDLKVQHSSYRQRARLLKDQLSLGNAALQITDVKLQDAGVYRCMISYGGADYKRITVKVN	12.392847687692747	0.22004660653975916	89.50046	0.6215908	27.443014	17.368256
design_40	3	AERAAALFASAEGLRELAKKAGPKAAAAINQLADQAEARGRELAAAAEAA:AFTVTVPKDLYVVEYGSNMTIECKFPVEKQLDLAALIVYWEMEDKNIIQFVHGEEDLKVQHSSYRQRARLLKDQLSLGNAALQITDVKLQDAGVYRCMISYGGADYKRITVKVN	11.972548275020932	0.19983278053545647	81.4655	0.62814796	27.692598	20.57603
design_40	4	RARAAALFQSAAQLEEIAKTAGPKAAAVLNQLAAQARARGEALLAAAEAA:AFTVTVPKDLYVVEYGSNMTIECKFPVEKQLDLAALIVYWEMEDKNIIQFVHGEEDLKVQHSSYRQRARLLKDQLSLGNAALQITDVKLQDAGVYRCMISYGGADYKRITVKVN	12.064097879649125	0.22166051862142086	92.63836	0.6217993	27.52667	19.77803
design_40	5	AARAAALFQSAADLRELAKKAGPKAAKVLDQLAAQAEARGAEIAAAEAAA:AFTVTVPKDLYVVEYGSNMTIECKFPVEKQLDLAALIVYWEMEDKNIIQFVHGEEDLKVQHSSYRQRARLLKDQLSLGNAALQITDVKLQDAGVYRCMISYGGADYKRITVKVN	14.079377952270116	0.15550980680690443	63.901814	0.6222238	27.88222	21.954102
design_40	6	AARAEALFASAAGLRALAKTAGPKAAAVLNQLADQARAAGAALAAAAAAA:AFTVTVPKDLYVVEYGSNMTIECKFPVEKQLDLAALIVYWEMEDKNIIQFVHGEEDLKVQHSSYRQRARLLKDQLSLGNAALQITDVKLQDAGVYRCMISYGGADYKRITVKVN	12.486720086442759	0.2054637627957096	78.79715	0.61550176	28.51404	22.213343
design_40	7	MARAEALRASAAGLREIAKQAGPKAAAVLNQLADQAEARGAAVAAAAEAA:AFTVTVPKDLYVVEYGSNMTIECKFPVEKQLDLAALIVYWEMEDKNIIQFVHGEEDLKVQHSSYRQRARLLKDQLSLGNAALQITDVKLQDAGVYRCMISYGGADYKRITVKVN	12.462515595659092	0.1965313427119053	90.94941	0.623161	27.462055	19.725132
design_40	8	MARAEALDASAAGLEALAKTAGPKAAAVLNQLAAQLRARGAAVRAAAEAA:AFTVTVPKDLYVVEYGSNMTIECKFPVEKQLDLAALIVYWEMEDKNIIQFVHGEEDLKVQHSSYRQRARLLKDQLSLGNAALQITDVKLQDAGVYRCMISYGGADYKRITVKVN	12.855613867711826	0.2017069337672178	92.86918	0.61812854	27.36854	17.877375
design_40	9	MARAEALFQSAEGLEKLAKEAGPKAAAVLNKLAEQARARGAALRAAAEAA:AFTVTVPKDLYVVEYGSNMTIECKFPVEKQLDLAALIVYWEMEDKNIIQFVHGEEDLKVQHSSYRQRARLLKDQLSLGNAALQITDVKLQDAGVYRCMISYGGADYKRITVKVN	11.867557902277097	0.21213778467793679	87.81407	0.6201142	27.573444	20.289696
design_40	10	MARAAALFQSAKDLRELAKQAGPKAAAVLNQLADQAEAAGEALAAAEAAA:AFTVTVPKDLYVVEYGSNMTIECKFPVEKQLDLAALIVYWEMEDKNIIQFVHGEEDLKVQHSSYRQRARLLKDQLSLGNAALQITDVKLQDAGVYRCMISYGGADYKRITVKVN	13.979185382812167	0.19046461642394108	91.24653	0.6225226	27.390766	18.173874
design_40	11	MARAEALFQSAADLEAIAKTMGPKAQAVLLQLAAQARARGEALAAAAAAA:AFTVTVPKDLYVVEYGSNMTIECKFPVEKQLDLAALIVYWEMEDKNIIQFVHGEEDLKVQHSSYRQRARLLKDQLSLGNAALQITDVKLQDAGVYRCMISYGGADYKRITVKVN	12.057897636283405	0.21905122481369108	64.38044	0.62041324	27.939972	21.094425
design_40	12	MARAAALFASAAGLREIAKTAGPKAAAAINQLAAQAEAAGAAVAAAAAAA:AFTVTVPKDLYVVEYGSNMTIECKFPVEKQLDLAALIVYWEMEDKNIIQFVHGEEDLKVQHSSYRQRARLLKDQLSLGNAALQITDVKLQDAGVYRCMISYGGADYKRITVKVN	13.657807776391735	0.17376819063936746	71.48325	0.6135276	27.993809	20.283657
design_40	13	LKTAEALEQSAKDLEALAKTFGPKAAANLKQLAAQARARAEAVRAAAEAA:AFTVTVPKDLYVVEYGSNMTIECKFPVEKQLDLAALIVYWEMEDKNIIQFVHGEEDLKVQHSSYRQRARLLKDQLSLGNAALQITDVKLQDAGVYRCMISYGGADYKRITVKVN	12.104613481107599	0.21166457272371952	91.236115	0.6278446	27.306753	19.91418
design_40	14	MARAEALRQSAADVRALAKQAGPKAAAVLNQLAAQLEARGEELAAAAAAA:AFTVTVPKDLYVVEYGSNMTIECKFPVEKQLDLAALIVYWEMEDKNIIQFVHGEEDLKVQHSSYRQRARLLKDQLSLGNAALQITDVKLQDAGVYRCMISYGGADYKRITVKVN	13.202275541027022	0.18380368696419092	89.92303	0.62004685	27.405832	19.047964
design_40	15	MARAEALFNSAKQLKEIAKTMGPKAAAVLNQLAKQAEERGKAVKAAEEAA:AFTVTVPKDLYVVEYGSNMTIECKFPVEKQLDLAALIVYWEMEDKNIIQFVHGEEDLKVQHSSYRQRARLLKDQLSLGNAALQITDVKLQDAGVYRCMISYGGADYKRITVKVN	12.171478600256384	0.21982531967028038	89.36527	0.62628967	27.414299	18.973286
design_40	16	MARAAALFQSAAQLEELAKTFGPKAQEVLLQLAAQARARGEALAAAAAAA:AFTVTVPKDLYVVEYGSNMTIECKFPVEKQLDLAALIVYWEMEDKNIIQFVHGEEDLKVQHSSYRQRARLLKDQLSLGNAALQITDVKLQDAGVYRCMISYGGADYKRITVKVN	13.502219699206378	0.1833525682753742	59.498047	0.62072587	27.761232	20.77864
design_40	17	MARAEALFQSAEGLEELAKTFGPKAAKVLLQLAEQARARGEALRAAALAA:AFTVTVPKDLYVVEYGSNMTIECKFPVEKQLDLAALIVYWEMEDKNIIQFVHGEEDLKVQHSSYRQRARLLKDQLSLGNAALQITDVKLQDAGVYRCMISYGGADYKRITVKVN	12.868120063687508	0.20512170099227026	62.413906	0.6234854	27.692493	20.462742
design_40	18	RERAEALFQSAKDLREIAKKAGPKAAKALNLLAEQAEARGREVLAAEEAA:AFTVTVPKDLYVVEYGSNMTIECKFPVEKQLDLAALIVYWEMEDKNIIQFVHGEEDLKVQHSSYRQRARLLKDQLSLGNAALQITDVKLQDAGVYRCMISYGGADYKRITVKVN	13.551865161192438	0.17093727209624365	91.57141	0.62511635	27.497137	17.390787
design_40	19	MERAAALFQSAEGLRELAKTFGPKAAKVLNLLADQARARGEALAAAAAAA:AFTVTVPKDLYVVEYGSNMTIECKFPVEKQLDLAALIVYWEMEDKNIIQFVHGEEDLKVQHSSYRQRARLLKDQLSLGNAALQITDVKLQDAGVYRCMISYGGADYKRITVKVN	13.617232684416807	0.1847050246820209	77.25629	0.62048364	28.062298	21.505665
design_40	20	MARAAALRQSAADLEALAKEAGPKAAAALRQLAAQARARGEALAAAAAAA:AFTVTVPKDLYVVEYGSNMTIECKFPVEKQLDLAALIVYWEMEDKNIIQFVHGEEDLKVQHSSYRQRARLLKDQLSLGNAALQITDVKLQDAGVYRCMISYGGADYKRITVKVN	13.243528287598227	0.17530217758068473	87.63696	0.622234	27.54587	19.953737
design_40	21	MARAAALNASAAGLTALAKTAGPKAAKVLNQLADQARARGAALAAAAAAA:AFTVTVPKDLYVVEYGSNMTIECKFPVEKQLDLAALIVYWEMEDKNIIQFVHGEEDLKVQHSSYRQRARLLKDQLSLGNAALQITDVKLQDAGVYRCMISYGGADYKRITVKVN	12.766544043443785	0.19451921108726344	88.185486	0.6168952	27.812063	19.936169
design_40	22	AARAEALEASAAQLRELAKTFGPKAAEVVNKLAEQARAAAEALRAAEAAA:AFTVTVPKDLYVVEYGSNMTIECKFPVEKQLDLAALIVYWEMEDKNIIQFVHGEEDLKVQHSSYRQRARLLKDQLSLGNAALQITDVKLQDAGVYRCMISYGGADYKRITVKVN	12.45442501314632	0.18883725068478568	89.42464	0.6271807	27.363703	20.106356
design_40	23	MARADALFQSAKQLREIAKQAGPKAAAVLNQLADQAEARGRALKAAAEAA:AFTVTVPKDLYVVEYGSNMTIECKFPVEKQLDLAALIVYWEMEDKNIIQFVHGEEDLKVQHSSYRQRARLLKDQLSLGNAALQITDVKLQDAGVYRCMISYGGADYKRITVKVN	15.398116987904006	0.1764385008223922	90.99714	0.6241484	27.499014	18.852396
design_40	24	MARAEALFESAKQLREIAKTAGPKAQKVLLQLADQAEARGEELRAAAEAA:AFTVTVPKDLYVVEYGSNMTIECKFPVEKQLDLAALIVYWEMEDKNIIQFVHGEEDLKVQHSSYRQRARLLKDQLSLGNAALQITDVKLQDAGVYRCMISYGGADYKRITVKVN	12.940166735736836	0.20113146187657116	91.873924	0.6218038	27.545492	18.792652
design_40	25	MARAAALFQSAADLEKLAKTFGPKAAAVLRQLAAQARARGAEELAAALAA:AFTVTVPKDLYVVEYGSNMTIECKFPVEKQLDLAALIVYWEMEDKNIIQFVHGEEDLKVQHSSYRQRARLLKDQLSLGNAALQITDVKLQDAGVYRCMISYGGADYKRITVKVN	10.913103866952959	0.26601408491248174	57.30034	0.62190175	28.199541	22.02184
design_40	26	AARAAALFASAEGLRAIAKTAGPKAQAVLLQLADQAEAAGQAALAAAQAA:AFTVTVPKDLYVVEYGSNMTIECKFPVEKQLDLAALIVYWEMEDKNIIQFVHGEEDLKVQHSSYRQRARLLKDQLSLGNAALQITDVKLQDAGVYRCMISYGGADYKRITVKVN	13.52471906318811	0.18556326402358275	79.71084	0.620607	27.875486	19.173374
design_40	27	MARAAALFASAEGLEKLAKEAGPKAQAVLLQLAAQARARGEAVAAAAAAA:AFTVTVPKDLYVVEYGSNMTIECKFPVEKQLDLAALIVYWEMEDKNIIQFVHGEEDLKVQHSSYRQRARLLKDQLSLGNAALQITDVKLQDAGVYRCMISYGGADYKRITVKVN	14.20900279230801	0.17090623532848814	56.497147	0.61751115	27.923777	20.93867
design_40	28	LARAEALFASAKQLRELGKTFGPKAAKVVDLLADQAEARGAALLAAALAA:AFTVTVPKDLYVVEYGSNMTIECKFPVEKQLDLAALIVYWEMEDKNIIQFVHGEEDLKVQHSSYRQRARLLKDQLSLGNAALQITDVKLQDAGVYRCMISYGGADYKRITVKVN	9.841766150597827	0.3194840906791177	87.86136	0.6209153	27.449308	18.770079
design_40	29	MARAEALFESAKQLREIAKKAGPEAAKVLNQLAEQLEAEGERVKAAEEAA:AFTVTVPKDLYVVEYGSNMTIECKFPVEKQLDLAALIVYWEMEDKNIIQFVHGEEDLKVQHSSYRQRARLLKDQLSLGNAALQITDVKLQDAGVYRCMISYGGADYKRITVKVN	14.428174591506478	0.18108857269236422	92.149345	0.6236717	27.223238	19.089077
design_40	30	MARAEALFASAAGLRELAKTFGPKAAAVLNQLADQAEARGAALRAAAEAA:AFTVTVPKDLYVVEYGSNMTIECKFPVEKQLDLAALIVYWEMEDKNIIQFVHGEEDLKVQHSSYRQRARLLKDQLSLGNAALQITDVKLQDAGVYRCMISYGGADYKRITVKVN	11.804332651773464	0.21728988842933938	79.37086	0.61926574	28.003305	21.906834
design_40	31	VARAAALFASAAGLEAIAKQAGPKAAAVLNQLAAQLRARGAELLAAAQAA:AFTVTVPKDLYVVEYGSNMTIECKFPVEKQLDLAALIVYWEMEDKNIIQFVHGEEDLKVQHSSYRQRARLLKDQLSLGNAALQITDVKLQDAGVYRCMISYGGADYKRITVKVN	12.993945684526086	0.17377660307626416	92.79916	0.6192294	27.592367	18.539042
design_41	0	SEELEKELAEKAAELAKEAYEAYKKDKEAGEKKARELAEKIREMFKKIFS:AFTVTVPKDLYVVEYGSNMTIECKFPVEKQLDLAALIVYWEMEDKNIIQFVHGEEDLKVQHSSYRQRARLLKDQLSLGNAALQITDVKLQDAGVYRCMISYGGADYKRITVKVN	12.523742699637376	0.19436293316349046	82.73644	0.6374848	26.831945	17.194458
design_41	1	SEELEKELAEEAAKLAKEAVAAYKADKEAGKAAAEKLSALIQQKMKEIFA:AFTVTVPKDLYVVEYGSNMTIECKFPVEKQLDLAALIVYWEMEDKNIIQFVHGEEDLKVQHSSYRQRARLLKDQLSLGNAALQITDVKLQDAGVYRCMISYGGADYKRITVKVN	12.336205633781846	0.20758762451347254	78.1721	0.6358598	26.740309	18.509333
design_41	2	TEELEKELAEEAARLAAEAVAAYKADKEAGKEVAEELHKKIQEYFKKIFS:AFTVTVPKDLYVVEYGSNMTIECKFPVEKQLDLAALIVYWEMEDKNIIQFVHGEEDLKVQHSSYRQRARLLKDQLSLGNAALQITDVKLQDAGVYRCMISYGGADYKRITVKVN	12.426053816327336	0.20133405198435878	78.467804	0.6373734	26.867153	17.761965
design_41	3	TEELEAALAAKAAELAAKAVAAYKADKEAGREAAAALAEAIQAGFKQIFA:AFTVTVPKDLYVVEYGSNMTIECKFPVEKQLDLAALIVYWEMEDKNIIQFVHGEEDLKVQHSSYRQRARLLKDQLSLGNAALQITDVKLQDAGVYRCMISYGGADYKRITVKVN	14.238001656518032	0.16566930337675015	70.622055	0.6273694	27.231314	19.26073
design_41	4	TEELEAELAEEAARLAAEAVAAYKEDKEAGKAKAAELAAKIREKFKEIFA:AFTVTVPKDLYVVEYGSNMTIECKFPVEKQLDLAALIVYWEMEDKNIIQFVHGEEDLKVQHSSYRQRARLLKDQLSLGNAALQITDVKLQDAGVYRCMISYGGADYKRITVKVN	14.011638710067894	0.1577631269433598	80.16167	0.6321089	27.051874	19.238749
design_41	5	SAALEAQLAATAAALAAEAVAAYKADPEAGRAAAAKLAAAIQQYFKQIFA:AFTVTVPKDLYVVEYGSNMTIECKFPVEKQLDLAALIVYWEMEDKNIIQFVHGEEDLKVQHSSYRQRARLLKDQLSLGNAALQITDVKLQDAGVYRCMISYGGADYKRITVKVN	12.839913344589025	0.18491101802751297	79.884766	0.6291857	27.120365	19.31781
design_41	6	TEELEAELAKKAAELAKEAYAAYKEDKEKGKEVNEKLAKTIQEYMKKIFA:AFTVTVPKDLYVVEYGSNMTIECKFPVEKQLDLAALIVYWEMEDKNIIQFVHGEEDLKVQHSSYRQRARLLKDQLSLGNAALQITDVKLQDAGVYRCMISYGGADYKRITVKVN	15.321728653865987	0.1985390187183749	78.17957	0.63496935	27.36284	19.930017
design_41	7	TEEKEKELAKKAEELAKKAVAAYKADKAAGEKVNAELAEEIRKYMKEIFS:AFTVTVPKDLYVVEYGSNMTIECKFPVEKQLDLAALIVYWEMEDKNIIQFVHGEEDLKVQHSSYRQRARLLKDQLSLGNAALQITDVKLQDAGVYRCMISYGGADYKRITVKVN	12.593047410913647	0.23001080531892262	64.08365	0.63942516	26.744719	18.919472
design_41	8	TEELEKELAEEAERLAKEAVEAYKKDKEAGKKKNEELAKSIQEKFKEISK:AFTVTVPKDLYVVEYGSNMTIECKFPVEKQLDLAALIVYWEMEDKNIIQFVHGEEDLKVQHSSYRQRARLLKDQLSLGNAALQITDVKLQDAGVYRCMISYGGADYKRITVKVN	16.828607640562854	0.19426962786752022	79.06151	0.63816655	26.544138	18.302534
design_41	9	SEELEKELAETAAKLAKEAVAAYKEDKEKGKKVNEELAKEIQRKFKEIFS:AFTVTVPKDLYVVEYGSNMTIECKFPVEKQLDLAALIVYWEMEDKNIIQFVHGEEDLKVQHSSYRQRARLLKDQLSLGNAALQITDVKLQDAGVYRCMISYGGADYKRITVKVN	15.705999749115781	0.16997217746552098	72.928795	0.63681066	27.431643	20.003542
design_41	10	SEELEKKLAEEAAKLAKEAVAAYKKDKEAGKKAAEKLAKKIQEYFKKISA:AFTVTVPKDLYVVEYGSNMTIECKFPVEKQLDLAALIVYWEMEDKNIIQFVHGEEDLKVQHSSYRQRARLLKDQLSLGNAALQITDVKLQDAGVYRCMISYGGADYKRITVKVN	15.748365372725514	0.13578856707992598	80.58133	0.6366096	27.143087	19.926693
design_41	11	TEELEKKLAEKAAELAKKAVEAYKKDKEAGREVAEELAKEIQRLSKEIFS:AFTVTVPKDLYVVEYGSNMTIECKFPVEKQLDLAALIVYWEMEDKNIIQFVHGEEDLKVQHSSYRQRARLLKDQLSLGNAALQITDVKLQDAGVYRCMISYGGADYKRITVKVN	12.6876992690447	0.19586315420078865	79.0885	0.6368959	26.623028	17.852839
design_41	12	EEELEKQLAETAARLAAEAVAAYKEDPEAGKAKAEELHKAIQEGFKKIFA:AFTVTVPKDLYVVEYGSNMTIECKFPVEKQLDLAALIVYWEMEDKNIIQFVHGEEDLKVQHSSYRQRARLLKDQLSLGNAALQITDVKLQDAGVYRCMISYGGADYKRITVKVN	13.461198667395891	0.18404332665248319	79.9823	0.6390525	25.961462	14.844822
design_41	13	TEELEKELAEEAARLAKEAVEAYKKDKEAGKKKAEELAKKIQEKFKEIFS:AFTVTVPKDLYVVEYGSNMTIECKFPVEKQLDLAALIVYWEMEDKNIIQFVHGEEDLKVQHSSYRQRARLLKDQLSLGNAALQITDVKLQDAGVYRCMISYGGADYKRITVKVN	14.483556275615673	0.1492253286138941	83.65668	0.6368724	27.018063	18.425549
design_41	14	TEELEAELAKKAAELAAKAVAAYKADKAAGAAVAAELAKTIQEYMKKIFS:AFTVTVPKDLYVVEYGSNMTIECKFPVEKQLDLAALIVYWEMEDKNIIQFVHGEEDLKVQHSSYRQRARLLKDQLSLGNAALQITDVKLQDAGVYRCMISYGGADYKRITVKVN	12.525735834457462	0.202686189401447	83.59495	0.63584834	26.671688	17.8783
design_41	15	TEELEAKLAEEAARLAKEAVAAYKEDKAKGEEVNEELAKKIQEMMKQIFA:AFTVTVPKDLYVVEYGSNMTIECKFPVEKQLDLAALIVYWEMEDKNIIQFVHGEEDLKVQHSSYRQRARLLKDQLSLGNAALQITDVKLQDAGVYRCMISYGGADYKRITVKVN	15.236877816809153	0.14211611539151697	69.91062	0.63457394	27.362055	20.16638
design_41	16	TEELEAQLAAEAARLAAEAVAAWAEDPEAGREKARELAEKIREYSKQIFA:AFTVTVPKDLYVVEYGSNMTIECKFPVEKQLDLAALIVYWEMEDKNIIQFVHGEEDLKVQHSSYRQRARLLKDQLSLGNAALQITDVKLQDAGVYRCMISYGGADYKRITVKVN	12.151242442011753	0.20615633765342686	82.49668	0.63284683	26.775879	18.63923
design_41	17	TEALEQELAAKAAELAAAAVAAYKADPEAGRAKAAELAKAIQEGFKKIFS:AFTVTVPKDLYVVEYGSNMTIECKFPVEKQLDLAALIVYWEMEDKNIIQFVHGEEDLKVQHSSYRQRARLLKDQLSLGNAALQITDVKLQDAGVYRCMISYGGADYKRITVKVN	12.940461571135456	0.18781035905942045	75.90395	0.6320715	26.957083	19.08067
design_41	18	SAALEAELAAEAARLAAEAVAAYKEDKEAGKKKNAELAESIQAKMKEIFA:AFTVTVPKDLYVVEYGSNMTIECKFPVEKQLDLAALIVYWEMEDKNIIQFVHGEEDLKVQHSSYRQRARLLKDQLSLGNAALQITDVKLQDAGVYRCMISYGGADYKRITVKVN	17.551979193987275	0.17671572763339172	75.950516	0.6315434	26.79464	18.232845
design_41	19	SEELEKKLAEEAKKLAKEAYEAYKKDKEEGKKKNEELAKKIQEYSKEIFK:AFTVTVPKDLYVVEYGSNMTIECKFPVEKQLDLAALIVYWEMEDKNIIQFVHGEEDLKVQHSSYRQRARLLKDQLSLGNAALQITDVKLQDAGVYRCMISYGGADYKRITVKVN	14.97298237338448	0.2370570096118385	77.21368	0.6390922	26.646133	18.35278
design_41	20	TEELEAELAKKAAELAKEAVAAYKADKEAGKEKAEELAKAIQEYSKKIFA:AFTVTVPKDLYVVEYGSNMTIECKFPVEKQLDLAALIVYWEMEDKNIIQFVHGEEDLKVQHSSYRQRARLLKDQLSLGNAALQITDVKLQDAGVYRCMISYGGADYKRITVKVN	12.13046414049011	0.2071180863945136	75.01545	0.6356699	26.712708	19.403547
design_41	21	TEELEKELAEEAAKLAAEAVAAYKADKAAGKAKAAELAAKIQEMMKKIFS:AFTVTVPKDLYVVEYGSNMTIECKFPVEKQLDLAALIVYWEMEDKNIIQFVHGEEDLKVQHSSYRQRARLLKDQLSLGNAALQITDVKLQDAGVYRCMISYGGADYKRITVKVN	13.940794742655621	0.167040636227053	73.26646	0.6341975	26.67814	19.20779
design_41	22	EEELEAQLAEEAARLAAEAVAAYKADKAAGEKVNEELAKKIREMMKKIFS:AFTVTVPKDLYVVEYGSNMTIECKFPVEKQLDLAALIVYWEMEDKNIIQFVHGEEDLKVQHSSYRQRARLLKDQLSLGNAALQITDVKLQDAGVYRCMISYGGADYKRITVKVN	14.684396068856454	0.18380456435583511	68.30798	0.6309206	27.306444	19.363087
design_41	23	SEALEAELAATAARLAAEARAALAADPAAGAEKAAALAAEIQRKFKQISA:AFTVTVPKDLYVVEYGSNMTIECKFPVEKQLDLAALIVYWEMEDKNIIQFVHGEEDLKVQHSSYRQRARLLKDQLSLGNAALQITDVKLQDAGVYRCMISYGGADYKRITVKVN	13.072828066079417	0.2064411161664583	78.69426	0.6318286	26.614368	17.974022
design_41	24	TEALEAQLAEEAARLAAEAVAAYAADPEAGAAKAAELAAAIQQKFKEISA:AFTVTVPKDLYVVEYGSNMTIECKFPVEKQLDLAALIVYWEMEDKNIIQFVHGEEDLKVQHSSYRQRARLLKDQLSLGNAALQITDVKLQDAGVYRCMISYGGADYKRITVKVN	12.703862224410754	0.20696490893629468	78.6104	0.631523	26.805986	18.415985
design_41	25	TEELEAQLAEEAAKLAAEAVAAYKADKEAGKKKAEELAKKIQEMMKKIFA:AFTVTVPKDLYVVEYGSNMTIECKFPVEKQLDLAALIVYWEMEDKNIIQFVHGEEDLKVQHSSYRQRARLLKDQLSLGNAALQITDVKLQDAGVYRCMISYGGADYKRITVKVN	15.402188160297204	0.1331521878201096	76.26941	0.6344367	27.04264	19.763077
design_41	26	TEELEKQLAEEAARLAAEARAAYAADPAAGREKAEALAKAIQEGMKKIFA:AFTVTVPKDLYVVEYGSNMTIECKFPVEKQLDLAALIVYWEMEDKNIIQFVHGEEDLKVQHSSYRQRARLLKDQLSLGNAALQITDVKLQDAGVYRCMISYGGADYKRITVKVN	12.257701086240413	0.21204045632025556	74.9581	0.6325829	26.648748	17.908772
design_41	27	SEELEKKLAEEAARLAKEAVAAYKEDPEKGREVARKLAETIREYSKKIFS:AFTVTVPKDLYVVEYGSNMTIECKFPVEKQLDLAALIVYWEMEDKNIIQFVHGEEDLKVQHSSYRQRARLLKDQLSLGNAALQITDVKLQDAGVYRCMISYGGADYKRITVKVN	13.298497039822786	0.18157466686047527	92.115425	0.63478196	26.86748	16.529768
design_41	28	TEELEAQLAAEAARLAAEARAALAADPAAGAAAAARLAAAIQEGMKRIFA:AFTVTVPKDLYVVEYGSNMTIECKFPVEKQLDLAALIVYWEMEDKNIIQFVHGEEDLKVQHSSYRQRARLLKDQLSLGNAALQITDVKLQDAGVYRCMISYGGADYKRITVKVN	13.466454395985462	0.1939286821726966	72.39981	0.62433594	26.600285	17.989666
design_41	29	TEALEAELAATAARLAAEAVAAYKADKEAGREKAAELAAAIQQYMKQIFA:AFTVTVPKDLYVVEYGSNMTIECKFPVEKQLDLAALIVYWEMEDKNIIQFVHGEEDLKVQHSSYRQRARLLKDQLSLGNAALQITDVKLQDAGVYRCMISYGGADYKRITVKVN	13.645950672743144	0.16824845913805303	72.77528	0.6308439	26.870413	19.122234
design_41	30	SEELEKKLAEKAKELAAKAVAAYKADKEAGKKVNEELAKEIQKYSKLIFS:AFTVTVPKDLYVVEYGSNMTIECKFPVEKQLDLAALIVYWEMEDKNIIQFVHGEEDLKVQHSSYRQRARLLKDQLSLGNAALQITDVKLQDAGVYRCMISYGGADYKRITVKVN	14.960708812530612	0.16865063243353498	70.810936	0.63782644	27.178518	20.066162
design_41	31	SEELEKELAEKAAALAKEAVAAYKADKAAGAEKAAKLAEEIQKKFKEIFS:AFTVTVPKDLYVVEYGSNMTIECKFPVEKQLDLAALIVYWEMEDKNIIQFVHGEEDLKVQHSSYRQRARLLKDQLSLGNAALQITDVKLQDAGVYRCMISYGGADYKRITVKVN	16.227155269183168	0.20035973238392651	79.07976	0.6364956	26.730307	19.210651
design_42	0	ADMKKAAERLKEQAKRMKEKAKADPANAEAYNKAAESLEKGAAALEAEAA:AFTVTVPKDLYVVEYGSNMTIECKFPVEKQLDLAALIVYWEMEDKNIIQFVHGEEDLKVQHSSYRQRARLLKDQLSLGNAALQITDVKLQDAGVYRCMISYGGADYKRITVKVN	12.64777253914877	0.19196817083283418	91.35135	0.6294657	27.308126	19.862503
design_42	1	ANMEIAAKRMEAAAADMAAKAAADPANAAAYAAAAASLDKAAAKLKEEAA:AFTVTVPKDLYVVEYGSNMTIECKFPVEKQLDLAALIVYWEMEDKNIIQFVHGEEDLKVQHSSYRQRARLLKDQLSLGNAALQITDVKLQDAGVYRCMISYGGADYKRITVKVN	12.84077766153527	0.22005128771453736	87.92534	0.62636566	26.791525	17.456898
design_42	2	ANDAKAAARLKAVAAEMRAKAAADPENAAGYNAAAASADAGAAALEAAAA:AFTVTVPKDLYVVEYGSNMTIECKFPVEKQLDLAALIVYWEMEDKNIIQFVHGEEDLKVQHSSYRQRARLLKDQLSLGNAALQITDVKLQDAGVYRCMISYGGADYKRITVKVN	12.772669024092574	0.1853711690172862	91.66236	0.62514806	27.128859	19.849056
design_42	3	ANMEIAAARMEAAAAEMAAKAAADPANKAAYDAAAASLKAGAAALRAAAA:AFTVTVPKDLYVVEYGSNMTIECKFPVEKQLDLAALIVYWEMEDKNIIQFVHGEEDLKVQHSSYRQRARLLKDQLSLGNAALQITDVKLQDAGVYRCMISYGGADYKRITVKVN	14.203234007880726	0.18873022998041517	90.25094	0.6268227	26.507246	16.283096
design_42	4	ADMAVAQARLAASAAEMKAKAAADPANAAGYNAAAESLNKGAAALAAAAA:AFTVTVPKDLYVVEYGSNMTIECKFPVEKQLDLAALIVYWEMEDKNIIQFVHGEEDLKVQHSSYRQRARLLKDQLSLGNAALQITDVKLQDAGVYRCMISYGGADYKRITVKVN	15.589557126136786	0.18247458115246729	88.949425	0.6252561	27.016962	16.375835
design_42	5	ADMKKAAERLKEVAAEQEAKAAADPANAAGYKAAAESLKKGAAALEAEAA:AFTVTVPKDLYVVEYGSNMTIECKFPVEKQLDLAALIVYWEMEDKNIIQFVHGEEDLKVQHSSYRQRARLLKDQLSLGNAALQITDVKLQDAGVYRCMISYGGADYKRITVKVN	11.861399999496392	0.22467569891918693	90.98301	0.6296221	27.015476	18.62078
design_42	6	ADMKKSAERLRAQAARMRALAAADPENAAAYNAAAASLEAGAAKAEEEAA:AFTVTVPKDLYVVEYGSNMTIECKFPVEKQLDLAALIVYWEMEDKNIIQFVHGEEDLKVQHSSYRQRARLLKDQLSLGNAALQITDVKLQDAGVYRCMISYGGADYKRITVKVN	13.04352620502634	0.18721750149237362	89.71575	0.62299734	27.283392	19.9306
design_42	7	ANMEISAKRMEEQAAAMRAKAAADPANKAGYLAAAASLEKGAAKLKEEAA:AFTVTVPKDLYVVEYGSNMTIECKFPVEKQLDLAALIVYWEMEDKNIIQFVHGEEDLKVQHSSYRQRARLLKDQLSLGNAALQITDVKLQDAGVYRCMISYGGADYKRITVKVN	12.031982578548705	0.22743007165559226	90.11781	0.627115	27.339582	19.184458
design_42	8	ADLEKAAARMAAQAEAMRAKAAADPENAAAYNAAAASLEKGEAKLKEEAA:AFTVTVPKDLYVVEYGSNMTIECKFPVEKQLDLAALIVYWEMEDKNIIQFVHGEEDLKVQHSSYRQRARLLKDQLSLGNAALQITDVKLQDAGVYRCMISYGGADYKRITVKVN	12.237302395963978	0.22885234943042013	89.6132	0.62686324	27.313375	19.196213
design_42	9	ADAAKAAARMEAQAAAQRAKAAADPENKAAYDAAAASLDAAAAALKAEAA:AFTVTVPKDLYVVEYGSNMTIECKFPVEKQLDLAALIVYWEMEDKNIIQFVHGEEDLKVQHSSYRQRARLLKDQLSLGNAALQITDVKLQDAGVYRCMISYGGADYKRITVKVN	12.625221082622208	0.19441272109644048	89.041534	0.6262164	26.869534	17.841293
design_42	10	ADPAKAAARMAAAAAEMRAKAAADPENAAAYNAAAASLEKAQAALLAEAA:AFTVTVPKDLYVVEYGSNMTIECKFPVEKQLDLAALIVYWEMEDKNIIQFVHGEEDLKVQHSSYRQRARLLKDQLSLGNAALQITDVKLQDAGVYRCMISYGGADYKRITVKVN	12.311192776894323	0.20660627694822378	90.910194	0.6254449	27.345676	18.40725
design_42	11	ADMKTAEKRLQEQAARMRKLAAENPEKKAGYLAAAKSLEKAAAAAKAEAA:AFTVTVPKDLYVVEYGSNMTIECKFPVEKQLDLAALIVYWEMEDKNIIQFVHGEEDLKVQHSSYRQRARLLKDQLSLGNAALQITDVKLQDAGVYRCMISYGGADYKRITVKVN	13.471881128377431	0.18150779848934814	84.93148	0.62668234	27.480371	20.477417
design_42	12	ANMAVAAARMKAAAAEMRAKAAADPENAAAYNAAAASLDKGAAALEAEAA:AFTVTVPKDLYVVEYGSNMTIECKFPVEKQLDLAALIVYWEMEDKNIIQFVHGEEDLKVQHSSYRQRARLLKDQLSLGNAALQITDVKLQDAGVYRCMISYGGADYKRITVKVN	13.012994319058448	0.20923124611503255	91.16328	0.6287852	26.760744	16.541527
design_42	13	ADMKISSERLRAQAEAMRAKAAADPENAAGYLAAAESLEKGAEAADAEAA:AFTVTVPKDLYVVEYGSNMTIECKFPVEKQLDLAALIVYWEMEDKNIIQFVHGEEDLKVQHSSYRQRARLLKDQLSLGNAALQITDVKLQDAGVYRCMISYGGADYKRITVKVN	11.477780882873247	0.2532978855143196	85.91678	0.6225884	27.317924	18.952679
design_42	14	ANMEKAAARMEAQAAAMRAKAAADPANAAGYNAAAASLDAAAAKLRAEAA:AFTVTVPKDLYVVEYGSNMTIECKFPVEKQLDLAALIVYWEMEDKNIIQFVHGEEDLKVQHSSYRQRARLLKDQLSLGNAALQITDVKLQDAGVYRCMISYGGADYKRITVKVN	11.921179611810471	0.22086852863322937	90.26354	0.6281946	27.26573	19.001774
design_42	15	ADMAKAAARLKAQAARQRALAAADPANAAGYNAAAASLDAGAAAAEAALA:AFTVTVPKDLYVVEYGSNMTIECKFPVEKQLDLAALIVYWEMEDKNIIQFVHGEEDLKVQHSSYRQRARLLKDQLSLGNAALQITDVKLQDAGVYRCMISYGGADYKRITVKVN	13.909043951501594	0.16689429066614891	90.544785	0.62545395	27.072496	19.176376
design_42	16	ADPAIAAARLAAAAADMRAKAAADPANAAGYNAAAASLDAGAAALKAEAA:AFTVTVPKDLYVVEYGSNMTIECKFPVEKQLDLAALIVYWEMEDKNIIQFVHGEEDLKVQHSSYRQRARLLKDQLSLGNAALQITDVKLQDAGVYRCMISYGGADYKRITVKVN	15.529145036023941	0.1744088901348495	91.53943	0.62680084	26.994272	16.403355
design_42	17	ADMKIAAKRMKEQAAAQKAKAAADPENAAGYNAAAASLDKGAAKLEEEAA:AFTVTVPKDLYVVEYGSNMTIECKFPVEKQLDLAALIVYWEMEDKNIIQFVHGEEDLKVQHSSYRQRARLLKDQLSLGNAALQITDVKLQDAGVYRCMISYGGADYKRITVKVN	12.34628233867836	0.21672308968486267	90.684654	0.6307262	27.106285	18.407097
design_42	18	ADLEKSAKRMEEQAKRMEEKAKEDPENAEGYLKAAESLKKGAAALKAEAA:AFTVTVPKDLYVVEYGSNMTIECKFPVEKQLDLAALIVYWEMEDKNIIQFVHGEEDLKVQHSSYRQRARLLKDQLSLGNAALQITDVKLQDAGVYRCMISYGGADYKRITVKVN	12.867393206901719	0.18451954597398912	91.44142	0.6295707	27.159689	18.622444
design_42	19	ANMAIAAARLKESAAAMEAKAAADPENAAAYNAAAASLKKGAAALEAEAA:AFTVTVPKDLYVVEYGSNMTIECKFPVEKQLDLAALIVYWEMEDKNIIQFVHGEEDLKVQHSSYRQRARLLKDQLSLGNAALQITDVKLQDAGVYRCMISYGGADYKRITVKVN	13.113402768755657	0.2123756002061045	91.07988	0.62626934	26.838371	16.580305
design_42	20	ADMEKAAERLAAVAAEQRAKAAADPENKAGYEAAAASLEAGQAAALAEAA:AFTVTVPKDLYVVEYGSNMTIECKFPVEKQLDLAALIVYWEMEDKNIIQFVHGEEDLKVQHSSYRQRARLLKDQLSLGNAALQITDVKLQDAGVYRCMISYGGADYKRITVKVN	14.261471556489633	0.15395700158160222	79.31314	0.62205434	27.463127	20.469929
design_42	21	ANDEIAAKRMEEQAAEMRAKAAADPENKAGYLAAAESLEKAAAKLKEEAA:AFTVTVPKDLYVVEYGSNMTIECKFPVEKQLDLAALIVYWEMEDKNIIQFVHGEEDLKVQHSSYRQRARLLKDQLSLGNAALQITDVKLQDAGVYRCMISYGGADYKRITVKVN	12.002224557384032	0.2123479179792912	88.35621	0.6268373	27.299398	18.118958
design_42	22	ANDEIAAKRLEAQAARQKALAAADPENKAAYDAAAASLEAGAAALRAAAA:AFTVTVPKDLYVVEYGSNMTIECKFPVEKQLDLAALIVYWEMEDKNIIQFVHGEEDLKVQHSSYRQRARLLKDQLSLGNAALQITDVKLQDAGVYRCMISYGGADYKRITVKVN	13.28088805862267	0.2124813168988186	86.97914	0.6246462	26.81427	17.884497
design_42	23	ADMAVAAARLREQAARQRALAAADPENAAAYLAAAASLDAGAAAAEAEAA:AFTVTVPKDLYVVEYGSNMTIECKFPVEKQLDLAALIVYWEMEDKNIIQFVHGEEDLKVQHSSYRQRARLLKDQLSLGNAALQITDVKLQDAGVYRCMISYGGADYKRITVKVN	13.678495978916633	0.1695111313621035	91.55414	0.6209006	27.06083	17.972124
design_42	24	ADLKISAKRMKESAEEMEAKAKADPANKAGYLKAAESLKKAAEKLEEEAA:AFTVTVPKDLYVVEYGSNMTIECKFPVEKQLDLAALIVYWEMEDKNIIQFVHGEEDLKVQHSSYRQRARLLKDQLSLGNAALQITDVKLQDAGVYRCMISYGGADYKRITVKVN	12.281941981408416	0.19918507391036216	90.634865	0.63120896	26.953411	18.151588
design_42	25	ADMEKSKARLAAQAAAQRAKAAADPANAAGYNAAAASLEAGAAAAAAEAA:AFTVTVPKDLYVVEYGSNMTIECKFPVEKQLDLAALIVYWEMEDKNIIQFVHGEEDLKVQHSSYRQRARLLKDQLSLGNAALQITDVKLQDAGVYRCMISYGGADYKRITVKVN	13.59379927466282	0.16481316011252473	84.59877	0.62478244	27.165125	19.578943
design_42	26	ADMKKAAERMKAAAEEMKAKAKEDPENAAGYNKAAESLNKAAAALEAEAA:AFTVTVPKDLYVVEYGSNMTIECKFPVEKQLDLAALIVYWEMEDKNIIQFVHGEEDLKVQHSSYRQRARLLKDQLSLGNAALQITDVKLQDAGVYRCMISYGGADYKRITVKVN	15.371509787622184	0.18272319042647853	90.67585	0.6315855	27.085823	18.932135
design_42	27	ADMKIAAKRMAESAAEMRAKAAADPANAAGYNAAAASLEKAQAALEAAAA:AFTVTVPKDLYVVEYGSNMTIECKFPVEKQLDLAALIVYWEMEDKNIIQFVHGEEDLKVQHSSYRQRARLLKDQLSLGNAALQITDVKLQDAGVYRCMISYGGADYKRITVKVN	11.861049873030986	0.2119606316488925	88.79686	0.6287453	27.333193	19.558327
design_42	28	ADMKKSAERLKEQAERQRKLAEEDPENKEGYLKAAESLDKGAAKLEEEAA:AFTVTVPKDLYVVEYGSNMTIECKFPVEKQLDLAALIVYWEMEDKNIIQFVHGEEDLKVQHSSYRQRARLLKDQLSLGNAALQITDVKLQDAGVYRCMISYGGADYKRITVKVN	12.466257228594788	0.1951676174088708	90.92934	0.6290167	27.133005	18.21431
design_42	29	ADLKKSAERLKKQAAAMKAKAAADPENAAAYNAAAASLNKGAAALEKEAA:AFTVTVPKDLYVVEYGSNMTIECKFPVEKQLDLAALIVYWEMEDKNIIQFVHGEEDLKVQHSSYRQRARLLKDQLSLGNAALQITDVKLQDAGVYRCMISYGGADYKRITVKVN	12.621329831270875	0.18997901622487356	92.43838	0.62931764	27.016518	19.500668
design_42	30	ADMAISAERLKARAAEMRAKAAADPENAAGYNAAAASLDKGAAAAEAALA:AFTVTVPKDLYVVEYGSNMTIECKFPVEKQLDLAALIVYWEMEDKNIIQFVHGEEDLKVQHSSYRQRARLLKDQLSLGNAALQITDVKLQDAGVYRCMISYGGADYKRITVKVN	13.359473908447553	0.172453335849554	86.814	0.624292	27.323675	19.620836
design_42	31	ANLEKSAARMEAVAAEQAAKAAADPANAAGYNAAAASLNAAAAALKAAAA:AFTVTVPKDLYVVEYGSNMTIECKFPVEKQLDLAALIVYWEMEDKNIIQFVHGEEDLKVQHSSYRQRARLLKDQLSLGNAALQITDVKLQDAGVYRCMISYGGADYKRITVKVN	11.29636430466619	0.23015496663720408	91.42475	0.6275598	26.882208	19.138504
design_43	0	TEERIAKVEAEAAKREAAAAAAGAAGTPAVAAAAAADAAAAKKLLEAVKA:AFTVTVPKDLYVVEYGSNMTIECKFPVEKQLDLAALIVYWEMEDKNIIQFVHGEEDLKVQHSSYRQRARLLKDQLSLGNAALQITDVKLQDAGVYRCMISYGGADYKRITVKVN	13.544217019707224	0.18643185883849933	83.785934	0.61799157	26.635311	16.40321
design_43	1	EKERIEKRKEEAAKTKAAAAAKAASGTPAAAAAAAAQAAAADKLLEAVKA:AFTVTVPKDLYVVEYGSNMTIECKFPVEKQLDLAALIVYWEMEDKNIIQFVHGEEDLKVQHSSYRQRARLLKDQLSLGNAALQITDVKLQDAGVYRCMISYGGADYKRITVKVN	13.233940269607203	0.19205837188590347	74.071754	0.62879664	26.675268	17.414982
design_43	2	SAERIEKRAAEAEKIAAEAKAIGASGTPEQAAAAAAAIAAAQKLLEAVKA:AFTVTVPKDLYVVEYGSNMTIECKFPVEKQLDLAALIVYWEMEDKNIIQFVHGEEDLKVQHSSYRQRARLLKDQLSLGNAALQITDVKLQDAGVYRCMISYGGADYKRITVKVN	12.97435698752028	0.20394899695270036	81.23448	0.6279969	26.88859	18.530806
design_43	3	EAERIAARAAAAAAAAAAAAAAAAAGTPEVAAAAAAAAAAAAKLLEAVKS:AFTVTVPKDLYVVEYGSNMTIECKFPVEKQLDLAALIVYWEMEDKNIIQFVHGEEDLKVQHSSYRQRARLLKDQLSLGNAALQITDVKLQDAGVYRCMISYGGADYKRITVKVN	14.540542649339873	0.17086783139334147	65.496506	0.61140954	26.575657	18.653872
design_43	4	SAARIAAAAARAAARAAEAKARGASGTPAEAAAAAAEIAAAQTLLAAKKA:AFTVTVPKDLYVVEYGSNMTIECKFPVEKQLDLAALIVYWEMEDKNIIQFVHGEEDLKVQHSSYRQRARLLKDQLSLGNAALQITDVKLQDAGVYRCMISYGGADYKRITVKVN	15.76145275527393	0.1447590739058123	66.30489	0.6249415	26.878315	18.989851
design_43	5	SEARIAAAAARAEARAAEAAARAASGTPAEAAAAAAAIAAAQKLLEAVKA:AFTVTVPKDLYVVEYGSNMTIECKFPVEKQLDLAALIVYWEMEDKNIIQFVHGEEDLKVQHSSYRQRARLLKDQLSLGNAALQITDVKLQDAGVYRCMISYGGADYKRITVKVN	13.982067375922087	0.18754936929131247	76.226364	0.62701136	26.414467	17.181065
design_43	6	SEERIKKRKEEMEKRKKEAAARGAAGTPEEAAAAAAEAAAAEKLLEAVES:AFTVTVPKDLYVVEYGSNMTIECKFPVEKQLDLAALIVYWEMEDKNIIQFVHGEEDLKVQHSSYRQRARLLKDQLSLGNAALQITDVKLQDAGVYRCMISYGGADYKRITVKVN	12.5425507634793	0.20230079837576134	77.04817	0.62636805	27.103523	18.45175
design_43	7	SKERIEAVKKRAEEAKAEAAALAAAGTPAQAAAAKAAAAAADKLLEAVEE:AFTVTVPKDLYVVEYGSNMTIECKFPVEKQLDLAALIVYWEMEDKNIIQFVHGEEDLKVQHSSYRQRARLLKDQLSLGNAALQITDVKLQDAGVYRCMISYGGADYKRITVKVN	12.929664885639935	0.2035601405873408	81.48421	0.62853676	26.414516	16.988512
design_43	8	SAARIAAAAARAAAIRAEAAAAAAAGTPELAAAAAARAAAADALLAAVKS:AFTVTVPKDLYVVEYGSNMTIECKFPVEKQLDLAALIVYWEMEDKNIIQFVHGEEDLKVQHSSYRQRARLLKDQLSLGNAALQITDVKLQDAGVYRCMISYGGADYKRITVKVN	14.002411184729096	0.18157032310333845	87.53465	0.61822605	26.335464	14.405595
design_43	9	SLERIEKREEEAKKAAEAAKAAAASGTPEIAKAAEAAIAAQQKLLEAVKS:AFTVTVPKDLYVVEYGSNMTIECKFPVEKQLDLAALIVYWEMEDKNIIQFVHGEEDLKVQHSSYRQRARLLKDQLSLGNAALQITDVKLQDAGVYRCMISYGGADYKRITVKVN	13.135382982030114	0.20100188860768375	72.96573	0.6331002	27.047548	18.952618
design_43	10	EEERIKKAEEQAKKQKEAAAKAAASGTPAQAAAAAAAAAAADKLLEAKKA:AFTVTVPKDLYVVEYGSNMTIECKFPVEKQLDLAALIVYWEMEDKNIIQFVHGEEDLKVQHSSYRQRARLLKDQLSLGNAALQITDVKLQDAGVYRCMISYGGADYKRITVKVN	12.02292770228399	0.22528524088634075	78.618355	0.63153505	26.954031	19.018682
design_43	11	KAARIAAREARAAAARAEAAARAAAGTPEIAAAAAALAAAMDKLLEAVKE:AFTVTVPKDLYVVEYGSNMTIECKFPVEKQLDLAALIVYWEMEDKNIIQFVHGEEDLKVQHSSYRQRARLLKDQLSLGNAALQITDVKLQDAGVYRCMISYGGADYKRITVKVN	15.025757687457435	0.1653906629329318	70.74853	0.61572045	26.732	19.110405
design_43	12	EEERIKAREARAEEIKAAAAAAAASGTPEQAAAAAAQAAAADKLLEAVKS:AFTVTVPKDLYVVEYGSNMTIECKFPVEKQLDLAALIVYWEMEDKNIIQFVHGEEDLKVQHSSYRQRARLLKDQLSLGNAALQITDVKLQDAGVYRCMISYGGADYKRITVKVN	12.369304412435344	0.21994183221294203	80.03657	0.6253035	26.927362	19.234186
design_43	13	EEERIAKRAEEAAKTAAAAAATAAAGTPAQAAAAAAAIAAAQKLLEAVKA:AFTVTVPKDLYVVEYGSNMTIECKFPVEKQLDLAALIVYWEMEDKNIIQFVHGEEDLKVQHSSYRQRARLLKDQLSLGNAALQITDVKLQDAGVYRCMISYGGADYKRITVKVN	13.986901474646785	0.18469047683528222	68.3024	0.6258418	26.417715	17.456171
design_43	14	KEERIKKREEEMKKQKAEAAEIAAKGTPEQAAAAAAAAKAAEKLLEAVKE:AFTVTVPKDLYVVEYGSNMTIECKFPVEKQLDLAALIVYWEMEDKNIIQFVHGEEDLKVQHSSYRQRARLLKDQLSLGNAALQITDVKLQDAGVYRCMISYGGADYKRITVKVN	12.767848272472566	0.2001471988971205	79.2777	0.62649935	27.075542	19.157894
design_43	15	SEARIAARKARMEKAIAEAKAIGAAGTPAQAAAAAAAAAAAQKLYEAVKA:AFTVTVPKDLYVVEYGSNMTIECKFPVEKQLDLAALIVYWEMEDKNIIQFVHGEEDLKVQHSSYRQRARLLKDQLSLGNAALQITDVKLQDAGVYRCMISYGGADYKRITVKVN	12.589202408607855	0.2100824705438179	70.28467	0.6285924	26.640257	17.44627
design_43	16	SEARIAAVEARTAETAAAAAAAGASGTPALAAAAAAQIAAAKKYLEAVKA:AFTVTVPKDLYVVEYGSNMTIECKFPVEKQLDLAALIVYWEMEDKNIIQFVHGEEDLKVQHSSYRQRARLLKDQLSLGNAALQITDVKLQDAGVYRCMISYGGADYKRITVKVN	13.85764794142218	0.18088495153534034	78.9943	0.6218369	26.496302	17.356714
design_43	17	EEERIAARAERAAAAKAEAAERAAAGTPAEAAAAAAAAAAAEKLLEAVKA:AFTVTVPKDLYVVEYGSNMTIECKFPVEKQLDLAALIVYWEMEDKNIIQFVHGEEDLKVQHSSYRQRARLLKDQLSLGNAALQITDVKLQDAGVYRCMISYGGADYKRITVKVN	13.416772135474782	0.19250919607757772	69.47433	0.62525654	26.44365	17.76923
design_43	18	EEERIEKRAEEAAKAAAEAKAIGAAGTPAQAAAAASLIAAQNKLLEAVKE:AFTVTVPKDLYVVEYGSNMTIECKFPVEKQLDLAALIVYWEMEDKNIIQFVHGEEDLKVQHSSYRQRARLLKDQLSLGNAALQITDVKLQDAGVYRCMISYGGADYKRITVKVN	13.366264757867063	0.18828606729333897	67.33907	0.62833285	27.143475	19.558987
design_43	19	SEARIEAVRARAEARKAAAAAAAAAGTPEIAAAAAAAAAAAEKLLQAVEE:AFTVTVPKDLYVVEYGSNMTIECKFPVEKQLDLAALIVYWEMEDKNIIQFVHGEEDLKVQHSSYRQRARLLKDQLSLGNAALQITDVKLQDAGVYRCMISYGGADYKRITVKVN	13.609843901141126	0.18738592975322255	73.91132	0.62269354	26.417952	16.767195
design_43	20	SEARIAARAAAAEAAKAAAAAAAAAGTPAVAAAAAAAAAAADKLLEAVKE:AFTVTVPKDLYVVEYGSNMTIECKFPVEKQLDLAALIVYWEMEDKNIIQFVHGEEDLKVQHSSYRQRARLLKDQLSLGNAALQITDVKLQDAGVYRCMISYGGADYKRITVKVN	13.493283070774048	0.19201039969305655	82.76385	0.6096884	26.15547	16.029264
design_43	21	SLERIKKREEEAKKIKAEAAKRAAEGTPAEAAAAKAAAAAAEKLLEAVKS:AFTVTVPKDLYVVEYGSNMTIECKFPVEKQLDLAALIVYWEMEDKNIIQFVHGEEDLKVQHSSYRQRARLLKDQLSLGNAALQITDVKLQDAGVYRCMISYGGADYKRITVKVN	13.002704045833445	0.20027703726392873	80.59167	0.62919843	27.194067	18.15749
design_43	22	SLERIKRRAEEAAKEAARARELAASGTPEIAASAESAIAAAQKLLEAVKS:AFTVTVPKDLYVVEYGSNMTIECKFPVEKQLDLAALIVYWEMEDKNIIQFVHGEEDLKVQHSSYRQRARLLKDQLSLGNAALQITDVKLQDAGVYRCMISYGGADYKRITVKVN	13.046497791551193	0.19808303730656396	73.01708	0.63014823	27.211096	18.447033
design_43	23	SAARIAAAAERAAKIKAEAAARGASGTPEEAAAAAAAAAAAEKRLEAVKA:AFTVTVPKDLYVVEYGSNMTIECKFPVEKQLDLAALIVYWEMEDKNIIQFVHGEEDLKVQHSSYRQRARLLKDQLSLGNAALQITDVKLQDAGVYRCMISYGGADYKRITVKVN	13.313934515582716	0.19066097601030246	83.84414	0.62152076	26.917744	18.323977
design_43	24	EEERIKKREEEAKKRAEEAAALGASGTPEQAAAAAAAIAAAKKLLEAVKA:AFTVTVPKDLYVVEYGSNMTIECKFPVEKQLDLAALIVYWEMEDKNIIQFVHGEEDLKVQHSSYRQRARLLKDQLSLGNAALQITDVKLQDAGVYRCMISYGGADYKRITVKVN	12.844499950254116	0.1980406699265692	73.085625	0.629192	26.841915	17.88151
design_43	25	SEARIAAAAARAEATKAAAAALAAAGTPEQAAAAAALAAAADKRLEAVKA:AFTVTVPKDLYVVEYGSNMTIECKFPVEKQLDLAALIVYWEMEDKNIIQFVHGEEDLKVQHSSYRQRARLLKDQLSLGNAALQITDVKLQDAGVYRCMISYGGADYKRITVKVN	13.229155509467743	0.19450806462035383	88.42281	0.61813605	26.65343	17.797535
design_43	26	SEARIAAREKEAAAQAAAAKATAAAGTPAAAAAAAAAIAAAKKLLEAVKA:AFTVTVPKDLYVVEYGSNMTIECKFPVEKQLDLAALIVYWEMEDKNIIQFVHGEEDLKVQHSSYRQRARLLKDQLSLGNAALQITDVKLQDAGVYRCMISYGGADYKRITVKVN	13.973514093800437	0.1798773008285467	72.21665	0.6246495	26.307081	15.133642
design_43	27	EEERIARRAAAAAEAAAAAAAAGAAGTPAIAAAAAAATAAAQKLLEAVKE:AFTVTVPKDLYVVEYGSNMTIECKFPVEKQLDLAALIVYWEMEDKNIIQFVHGEEDLKVQHSSYRQRARLLKDQLSLGNAALQITDVKLQDAGVYRCMISYGGADYKRITVKVN	14.679801074260666	0.1728595874188549	65.40522	0.61085963	26.619057	18.998903
design_43	28	SAERIAKREAAAAATAAAAAAAGAAGTPETAAAAAAATAAAQKLLEAVKS:AFTVTVPKDLYVVEYGSNMTIECKFPVEKQLDLAALIVYWEMEDKNIIQFVHGEEDLKVQHSSYRQRARLLKDQLSLGNAALQITDVKLQDAGVYRCMISYGGADYKRITVKVN	13.150938204838639	0.22252343625799165	64.225876	0.61042595	27.137924	17.52313
design_43	29	EEERIKKREERAKKAAAEAAALGASGTPAQAAAAAARIAAEAKLLEAVKS:AFTVTVPKDLYVVEYGSNMTIECKFPVEKQLDLAALIVYWEMEDKNIIQFVHGEEDLKVQHSSYRQRARLLKDQLSLGNAALQITDVKLQDAGVYRCMISYGGADYKRITVKVN	12.71951258007151	0.20068247089893995	78.42017	0.6304953	27.342607	19.910435
design_43	30	EEERIKARKERMEKRKAEAAKIAAEGTPEQAAAAAALAAAEEKLYEAVKE:AFTVTVPKDLYVVEYGSNMTIECKFPVEKQLDLAALIVYWEMEDKNIIQFVHGEEDLKVQHSSYRQRARLLKDQLSLGNAALQITDVKLQDAGVYRCMISYGGADYKRITVKVN	11.837898980074213	0.22339740333221328	85.67648	0.6219506	27.279404	18.628593
design_43	31	SEERIEKREAEAKKIKEEAAKAAAEGTPEIAAAAKARAAAAEKLLEAVKE:AFTVTVPKDLYVVEYGSNMTIECKFPVEKQLDLAALIVYWEMEDKNIIQFVHGEEDLKVQHSSYRQRARLLKDQLSLGNAALQITDVKLQDAGVYRCMISYGGADYKRITVKVN	13.084202801507193	0.19768767934962359	75.853424	0.62852997	26.977312	19.747206
design_44	0	AAERAALAAEAAAGTPEEAARRLREYLAAGDDENAKAVALALSERARALA:AFTVTVPKDLYVVEYGSNMTIECKFPVEKQLDLAALIVYWEMEDKNIIQFVHGEEDLKVQHSSYRQRARLLKDQLSLGNAALQITDVKLQDAGVYRCMISYGGADYKRITVKVN	14.120007079346907	0.19332488410985552	81.766396	0.6225938	27.836485	19.878345
design_44	1	DAARAARAAEAAAGTPEEAARAAREALAAGDEELAKALALALSERARAAA:AFTVTVPKDLYVVEYGSNMTIECKFPVEKQLDLAALIVYWEMEDKNIIQFVHGEEDLKVQHSSYRQRARLLKDQLSLGNAALQITDVKLQDAGVYRCMISYGGADYKRITVKVN	14.946922613440693	0.17770370391120152	77.4456	0.62047124	27.901814	19.232956
design_44	2	DAELAALAAAAAAGTPEEAARLLNQALAEGDDERAKALALALSRRARALA:AFTVTVPKDLYVVEYGSNMTIECKFPVEKQLDLAALIVYWEMEDKNIIQFVHGEEDLKVQHSSYRQRARLLKDQLSLGNAALQITDVKLQDAGVYRCMISYGGADYKRITVKVN	15.331313636320917	0.17401618378747113	83.230156	0.61982477	27.751133	18.324871
design_44	3	AAALAAEAAAAAAGTLEEAARALNEALAAGDEERAKALALAASRRARALA:AFTVTVPKDLYVVEYGSNMTIECKFPVEKQLDLAALIVYWEMEDKNIIQFVHGEEDLKVQHSSYRQRARLLKDQLSLGNAALQITDVKLQDAGVYRCMISYGGADYKRITVKVN	15.519320838697233	0.1713277272093835	82.75467	0.61777127	27.582722	18.742237
design_44	4	DAELAALAAEAAAGTLEEAARKLREYLAAGDEAAAKAVALAASERARALA:AFTVTVPKDLYVVEYGSNMTIECKFPVEKQLDLAALIVYWEMEDKNIIQFVHGEEDLKVQHSSYRQRARLLKDQLSLGNAALQITDVKLQDAGVYRCMISYGGADYKRITVKVN	13.578710085615763	0.1995178963471616	82.48738	0.6216866	27.519428	19.423473
design_44	5	AAARAALAAAAAAGTLEEAARAAREALAAGDEETAKALAQAASARARALA:AFTVTVPKDLYVVEYGSNMTIECKFPVEKQLDLAALIVYWEMEDKNIIQFVHGEEDLKVQHSSYRQRARLLKDQLSLGNAALQITDVKLQDAGVYRCMISYGGADYKRITVKVN	15.22459902744898	0.17363212100235792	69.73951	0.6200249	27.824226	20.671696
design_44	6	DAARAARRAALAAGTPEEAAKALREALAAGDDELAKAAALGLSERARALA:AFTVTVPKDLYVVEYGSNMTIECKFPVEKQLDLAALIVYWEMEDKNIIQFVHGEEDLKVQHSSYRQRARLLKDQLSLGNAALQITDVKLQDAGVYRCMISYGGADYKRITVKVN	14.609694538810082	0.18951530824209212	65.026375	0.61700165	27.723194	21.03867
design_44	7	DAELAALAAEAAAGTPEEAAKRARAALAAGDEERAKALALALSEHARALA:AFTVTVPKDLYVVEYGSNMTIECKFPVEKQLDLAALIVYWEMEDKNIIQFVHGEEDLKVQHSSYRQRARLLKDQLSLGNAALQITDVKLQDAGVYRCMISYGGADYKRITVKVN	15.679234970083902	0.17158800931275955	72.80423	0.6228259	27.810535	19.840668
design_44	8	AAERAALAAAAAAGTPEEAARAAREALAAGDDETAKALALALSARARALA:AFTVTVPKDLYVVEYGSNMTIECKFPVEKQLDLAALIVYWEMEDKNIIQFVHGEEDLKVQHSSYRQRARLLKDQLSLGNAALQITDVKLQDAGVYRCMISYGGADYKRITVKVN	14.973825722515647	0.17324794309745956	75.133865	0.6179602	27.722357	18.950764
design_44	9	AAELAALAEEAAAGTPEEAARRLRELLAAGDEEGAKAVALALSRRARALA:AFTVTVPKDLYVVEYGSNMTIECKFPVEKQLDLAALIVYWEMEDKNIIQFVHGEEDLKVQHSSYRQRARLLKDQLSLGNAALQITDVKLQDAGVYRCMISYGGADYKRITVKVN	16.03572374977143	0.16688245928482603	85.506714	0.619802	27.802088	18.448744
design_44	10	AAALAAAQAAAAAGTLEEAAKAARAALAAGDDEAAKALALAASRRARALA:AFTVTVPKDLYVVEYGSNMTIECKFPVEKQLDLAALIVYWEMEDKNIIQFVHGEEDLKVQHSSYRQRARLLKDQLSLGNAALQITDVKLQDAGVYRCMISYGGADYKRITVKVN	15.023221396351852	0.1696466264962127	68.72193	0.6161238	27.68885	20.533482
design_44	11	AAALAAAAAAAAAGTPEAGAAALREALAAGDEAAAKAYAQALSARARALA:AFTVTVPKDLYVVEYGSNMTIECKFPVEKQLDLAALIVYWEMEDKNIIQFVHGEEDLKVQHSSYRQRARLLKDQLSLGNAALQITDVKLQDAGVYRCMISYGGADYKRITVKVN	14.75527504012032	0.17260604915939604	65.378365	0.611225	27.896944	20.568346
design_44	12	AAALAAAAAAAAAGTLEEAAEAARAALAAGDEEGAKAYAAAAAARARALA:AFTVTVPKDLYVVEYGSNMTIECKFPVEKQLDLAALIVYWEMEDKNIIQFVHGEEDLKVQHSSYRQRARLLKDQLSLGNAALQITDVKLQDAGVYRCMISYGGADYKRITVKVN	14.940236185941792	0.1724405232603982	60.06155	0.6170651	27.675589	20.704712
design_44	13	AAALAAAAAEAAAGTLEEAAKRAREALAKGDEAAAKAYAAAAAARARALA:AFTVTVPKDLYVVEYGSNMTIECKFPVEKQLDLAALIVYWEMEDKNIIQFVHGEEDLKVQHSSYRQRARLLKDQLSLGNAALQITDVKLQDAGVYRCMISYGGADYKRITVKVN	15.276533976086258	0.17568353515404853	75.15876	0.6225729	27.785002	20.421127
design_44	14	AAALAALAAAAAAGTLEEAAKALNAALAAGDDEKAKALALAASARARALA:AFTVTVPKDLYVVEYGSNMTIECKFPVEKQLDLAALIVYWEMEDKNIIQFVHGEEDLKVQHSSYRQRARLLKDQLSLGNAALQITDVKLQDAGVYRCMISYGGADYKRITVKVN	14.313726467266104	0.18734226401911094	71.81944	0.61422706	27.480059	18.93436
design_44	15	DAARAAARAAAAAGTPEEAARALNAALAAGDEELAKALALGLSERARALA:AFTVTVPKDLYVVEYGSNMTIECKFPVEKQLDLAALIVYWEMEDKNIIQFVHGEEDLKVQHSSYRQRARLLKDQLSLGNAALQITDVKLQDAGVYRCMISYGGADYKRITVKVN	14.061133680473649	0.21428708475575986	70.74216	0.6203854	27.571747	19.814114
design_44	16	AAELAAAQAAAAAGTPEAAAKAAREALAAGDDELAKAYMLALSARARAAA:AFTVTVPKDLYVVEYGSNMTIECKFPVEKQLDLAALIVYWEMEDKNIIQFVHGEEDLKVQHSSYRQRARLLKDQLSLGNAALQITDVKLQDAGVYRCMISYGGADYKRITVKVN	1.2470542242345017	0.9417034946721676	62.379375	0.67103016	20.412577	7.2525296
design_44	17	AAALAAAAAEAAAGTLEEAARRLREALAAGDEERAKALALAASARARALA:AFTVTVPKDLYVVEYGSNMTIECKFPVEKQLDLAALIVYWEMEDKNIIQFVHGEEDLKVQHSSYRQRARLLKDQLSLGNAALQITDVKLQDAGVYRCMISYGGADYKRITVKVN	13.937464926103234	0.1958625785261356	76.6853	0.6177039	27.71348	19.549988
design_44	18	SAELEALQAEAAAGTLEEAAKLLNEYLAEGNDEKAKAIALGMSRRARALA:AFTVTVPKDLYVVEYGSNMTIECKFPVEKQLDLAALIVYWEMEDKNIIQFVHGEEDLKVQHSSYRQRARLLKDQLSLGNAALQITDVKLQDAGVYRCMISYGGADYKRITVKVN	15.48000368231031	0.19178162060637727	87.105194	0.6258692	27.495935	18.641678
design_44	19	AAARAAAAAAAAAGTPEEAAQALRAALAAGDEELAKAYALALSARARALA:AFTVTVPKDLYVVEYGSNMTIECKFPVEKQLDLAALIVYWEMEDKNIIQFVHGEEDLKVQHSSYRQRARLLKDQLSLGNAALQITDVKLQDAGVYRCMISYGGADYKRITVKVN	14.992868978421267	0.17589577724557173	76.3026	0.61334616	27.916882	20.47868
design_44	20	DAARAALRDAMAAGTPEEAARALRELLAAGDEEGAKAVALGLSERARALA:AFTVTVPKDLYVVEYGSNMTIECKFPVEKQLDLAALIVYWEMEDKNIIQFVHGEEDLKVQHSSYRQRARLLKDQLSLGNAALQITDVKLQDAGVYRCMISYGGADYKRITVKVN	14.007023769597673	0.22612765393291476	70.96475	0.62235224	27.78601	20.864693
design_44	21	AAEREALAAEAAAGTPEEAAKRLREALAEGDDETAKALALALSRRARELA:AFTVTVPKDLYVVEYGSNMTIECKFPVEKQLDLAALIVYWEMEDKNIIQFVHGEEDLKVQHSSYRQRARLLKDQLSLGNAALQITDVKLQDAGVYRCMISYGGADYKRITVKVN	15.667899130774813	0.17773254265845362	77.621864	0.62088203	27.77011	18.980473
design_44	22	AAELAAARAAAAAGTLEEAARAAREALAAGDEERAKALALAASERARALA:AFTVTVPKDLYVVEYGSNMTIECKFPVEKQLDLAALIVYWEMEDKNIIQFVHGEEDLKVQHSSYRQRARLLKDQLSLGNAALQITDVKLQDAGVYRCMISYGGADYKRITVKVN	14.734612337743053	0.17931441092635853	77.32984	0.6192068	27.674643	19.36616
design_44	23	AAALAAAAAAAAAGTLEEAAAALRAALAAGDDERAKALALAASARARALA:AFTVTVPKDLYVVEYGSNMTIECKFPVEKQLDLAALIVYWEMEDKNIIQFVHGEEDLKVQHSSYRQRARLLKDQLSLGNAALQITDVKLQDAGVYRCMISYGGADYKRITVKVN	14.530734596000471	0.18179004239528085	80.12704	0.6068748	27.483168	20.115013
design_44	24	AAELAALAAEAAAGTLEEAARAAREALAAGDDERAKALMLAASERARALA:AFTVTVPKDLYVVEYGSNMTIECKFPVEKQLDLAALIVYWEMEDKNIIQFVHGEEDLKVQHSSYRQRARLLKDQLSLGNAALQITDVKLQDAGVYRCMISYGGADYKRITVKVN	11.530455643166736	0.2547766920898187	80.21568	0.62061334	27.607208	19.973888
design_44	25	DAALAAQRAALAAGTPEEAAKALNKYLAAGDEAGAKAAALALSEHARALA:AFTVTVPKDLYVVEYGSNMTIECKFPVEKQLDLAALIVYWEMEDKNIIQFVHGEEDLKVQHSSYRQRARLLKDQLSLGNAALQITDVKLQDAGVYRCMISYGGADYKRITVKVN	14.825242845128525	0.19099984037331513	75.09118	0.6197744	27.869932	19.121027
design_44	26	DAALAAAAAAAAAGTPEEAARALRAALAAGDDRLAKALAAALSARARAAA:AFTVTVPKDLYVVEYGSNMTIECKFPVEKQLDLAALIVYWEMEDKNIIQFVHGEEDLKVQHSSYRQRARLLKDQLSLGNAALQITDVKLQDAGVYRCMISYGGADYKRITVKVN	13.422305900276736	0.20301738604161434	81.44663	0.61481154	27.505604	20.284876
design_44	27	DAARAAAAAELAAGTPEEAAKAARAYLAAGDEAGAKAAMLALSARARAAA:AFTVTVPKDLYVVEYGSNMTIECKFPVEKQLDLAALIVYWEMEDKNIIQFVHGEEDLKVQHSSYRQRARLLKDQLSLGNAALQITDVKLQDAGVYRCMISYGGADYKRITVKVN	13.57640846472825	0.20095214369299635	68.58108	0.61512583	27.953735	21.364908
design_44	28	AAARAAAAAAAAAGTLEDAARALRAALAAGDDELAKALALAASARARALA:AFTVTVPKDLYVVEYGSNMTIECKFPVEKQLDLAALIVYWEMEDKNIIQFVHGEEDLKVQHSSYRQRARLLKDQLSLGNAALQITDVKLQDAGVYRCMISYGGADYKRITVKVN	14.76866474439689	0.1751308317652311	75.134995	0.6140822	27.63208	19.809309
design_44	29	AAELAALQAEAAAGTLEEAGKKAREALAKGDEEKAKALMLGASRRARALA:AFTVTVPKDLYVVEYGSNMTIECKFPVEKQLDLAALIVYWEMEDKNIIQFVHGEEDLKVQHSSYRQRARLLKDQLSLGNAALQITDVKLQDAGVYRCMISYGGADYKRITVKVN	14.061016576135538	0.16284660759829458	79.45279	0.6213953	27.685377	20.0411
design_44	30	DAELAALRAEAAAGTLEEAAKLLNEYLAEGNDKAAKAIALGLSERARALA:AFTVTVPKDLYVVEYGSNMTIECKFPVEKQLDLAALIVYWEMEDKNIIQFVHGEEDLKVQHSSYRQRARLLKDQLSLGNAALQITDVKLQDAGVYRCMISYGGADYKRITVKVN	15.133106230204818	0.17748626380981003	83.256935	0.6255152	27.566673	19.81424
design_44	31	DAARAAAAAAAAAGTPEEAAKALNAALAAGDDKLAKALALALSARARAAA:AFTVTVPKDLYVVEYGSNMTIECKFPVEKQLDLAALIVYWEMEDKNIIQFVHGEEDLKVQHSSYRQRARLLKDQLSLGNAALQITDVKLQDAGVYRCMISYGGADYKRITVKVN	14.044380678640596	0.1944302522137946	76.70864	0.61687106	27.631374	20.51952
design_45	0	SEEEERKEGERAAKRFLERLKASADATAAAGTPEAGAKAQAALDKAKAAV:AFTVTVPKDLYVVEYGSNMTIECKFPVEKQLDLAALIVYWEMEDKNIIQFVHGEEDLKVQHSSYRQRARLLKDQLSLGNAALQITDVKLQDAGVYRCMISYGGADYKRITVKVN	11.653529841729972	0.25731645422046573	87.645645	0.6319046	26.688244	17.655796
design_45	1	SEEEEEEEGRRAAERFLKNLAERAAQVAAEGTPEEGAKMQAALDAAKAAI:AFTVTVPKDLYVVEYGSNMTIECKFPVEKQLDLAALIVYWEMEDKNIIQFVHGEEDLKVQHSSYRQRARLLKDQLSLGNAALQITDVKLQDAGVYRCMISYGGADYKRITVKVN	12.594103794174186	0.20825574571125824	90.21482	0.63189244	26.5864	17.415922
design_45	2	SEEEEREEGRRAAARMLANLAASAAATAAAGSPEAGAAAAAALAAAKAAV:AFTVTVPKDLYVVEYGSNMTIECKFPVEKQLDLAALIVYWEMEDKNIIQFVHGEEDLKVQHSSYRQRARLLKDQLSLGNAALQITDVKLQDAGVYRCMISYGGADYKRITVKVN	3.459554973271453	0.7310986274079374	79.328094	0.630074	25.41609	17.445444
design_45	3	SEEEEEREGREAARRMLENLTKRAEEVAAEGSPEEAAKMNAAVERARAAV:AFTVTVPKDLYVVEYGSNMTIECKFPVEKQLDLAALIVYWEMEDKNIIQFVHGEEDLKVQHSSYRQRARLLKDQLSLGNAALQITDVKLQDAGVYRCMISYGGADYKRITVKVN	11.865976087159833	0.22159779910449728	86.30459	0.63582903	26.661177	17.551748
design_45	4	SEEEERKEGEEAAKRALKRLAERAARVAAEGSPEEGAKMEAALAAAKAAV:AFTVTVPKDLYVVEYGSNMTIECKFPVEKQLDLAALIVYWEMEDKNIIQFVHGEEDLKVQHSSYRQRARLLKDQLSLGNAALQITDVKLQDAGVYRCMISYGGADYKRITVKVN	12.777932249076848	0.20203301743217014	82.82795	0.6317263	26.93478	18.846535
design_45	5	SEEEERKEGEEAAKRALENLTKWAERVAAEGSPEAAAKAQAAVDNAKAAV:AFTVTVPKDLYVVEYGSNMTIECKFPVEKQLDLAALIVYWEMEDKNIIQFVHGEEDLKVQHSSYRQRARLLKDQLSLGNAALQITDVKLQDAGVYRCMISYGGADYKRITVKVN	12.344118597738884	0.2181926220717029	87.72276	0.6338263	26.42962	17.090088
design_45	6	SSLLEAEEGRRAAERALARLAESAERVAAEGSPEAAAKAQAALDNFRAAV:AFTVTVPKDLYVVEYGSNMTIECKFPVEKQLDLAALIVYWEMEDKNIIQFVHGEEDLKVQHSSYRQRARLLKDQLSLGNAALQITDVKLQDAGVYRCMISYGGADYKRITVKVN	12.626857554286246	0.21349847105149816	84.939995	0.62533176	27.096525	18.65906
design_45	7	SEEEEEEEGRRAAERALARLAERAERVAAEGTPEAGARMAAALANARAAV:AFTVTVPKDLYVVEYGSNMTIECKFPVEKQLDLAALIVYWEMEDKNIIQFVHGEEDLKVQHSSYRQRARLLKDQLSLGNAALQITDVKLQDAGVYRCMISYGGADYKRITVKVN	12.217724374209995	0.1995346276928817	89.493324	0.6289853	26.612556	18.205635
design_45	8	SEEEEEREGEEAARRALARLAESAARAAAEGTPELGAKMQAALDNFKAAV:AFTVTVPKDLYVVEYGSNMTIECKFPVEKQLDLAALIVYWEMEDKNIIQFVHGEEDLKVQHSSYRQRARLLKDQLSLGNAALQITDVKLQDAGVYRCMISYGGADYKRITVKVN	11.456978471161898	0.2217817497798596	79.75889	0.6325097	26.546303	17.273872
design_45	9	SEEEEEREGREAAARFLARLKERADRVAAEGSAEAGAKAAAAVAAAEAAV:AFTVTVPKDLYVVEYGSNMTIECKFPVEKQLDLAALIVYWEMEDKNIIQFVHGEEDLKVQHSSYRQRARLLKDQLSLGNAALQITDVKLQDAGVYRCMISYGGADYKRITVKVN	10.928878427507707	0.2700854248282323	88.20469	0.62868845	26.709763	18.24997
design_45	10	SAAEEEAEGREAAARFLARLRERAERVAAEGSPEAGAAMRAAVERAEAAV:AFTVTVPKDLYVVEYGSNMTIECKFPVEKQLDLAALIVYWEMEDKNIIQFVHGEEDLKVQHSSYRQRARLLKDQLSLGNAALQITDVKLQDAGVYRCMISYGGADYKRITVKVN	11.01396865450154	0.26036475778630785	89.176346	0.62993306	26.86216	17.381443
design_45	11	SEEEEEREGREAAERALKRLEERAAQVAAEGSPEEGARMQAAVERFKAAV:AFTVTVPKDLYVVEYGSNMTIECKFPVEKQLDLAALIVYWEMEDKNIIQFVHGEEDLKVQHSSYRQRARLLKDQLSLGNAALQITDVKLQDAGVYRCMISYGGADYKRITVKVN	11.117025266578505	0.24866532828729807	86.86408	0.6340277	26.48769	17.611116
design_45	12	SEAEEEEEGRRAAERALARLAESAERVAAEGTPEAGAAAAAALAAAKAAA:AFTVTVPKDLYVVEYGSNMTIECKFPVEKQLDLAALIVYWEMEDKNIIQFVHGEEDLKVQHSSYRQRARLLKDQLSLGNAALQITDVKLQDAGVYRCMISYGGADYKRITVKVN	12.334002652177972	0.20975114840252101	89.067924	0.6262679	26.665321	16.916573
design_45	13	SEEEEREEGRRAAERALARLAESAAAAAAAGSPEVGARMAAAVAAFRAAV:AFTVTVPKDLYVVEYGSNMTIECKFPVEKQLDLAALIVYWEMEDKNIIQFVHGEEDLKVQHSSYRQRARLLKDQLSLGNAALQITDVKLQDAGVYRCMISYGGADYKRITVKVN	11.030552517801302	0.2829679024296525	80.99229	0.63037026	26.897009	19.549736
design_45	14	SEEEEEEEGRRAAERMLARLAESAARRAAEGSPEEAAAAAAALARAKAAV:AFTVTVPKDLYVVEYGSNMTIECKFPVEKQLDLAALIVYWEMEDKNIIQFVHGEEDLKVQHSSYRQRARLLKDQLSLGNAALQITDVKLQDAGVYRCMISYGGADYKRITVKVN	1.3828647738129383	0.9290968527830874	84.830864	0.6736255	20.2282	8.371419
design_45	15	SEEEERREGRRAAERALARLAEWAARVAAEGSPEAGAAAAAALARARAAV:AFTVTVPKDLYVVEYGSNMTIECKFPVEKQLDLAALIVYWEMEDKNIIQFVHGEEDLKVQHSSYRQRARLLKDQLSLGNAALQITDVKLQDAGVYRCMISYGGADYKRITVKVN	11.597621199277015	0.2476598983216813	92.6257	0.6295769	26.652742	17.932335
design_45	16	SEEEERREGEEAAARMLANLAARAAAVGAEGSPAAAAKANAALAAAKAAV:AFTVTVPKDLYVVEYGSNMTIECKFPVEKQLDLAALIVYWEMEDKNIIQFVHGEEDLKVQHSSYRQRARLLKDQLSLGNAALQITDVKLQDAGVYRCMISYGGADYKRITVKVN	12.346208222662954	0.2072114887680715	83.6957	0.62750936	26.46287	17.302574
design_45	17	SEEEERAEGRRAAERMLARLAESAERVAAEGSPEAGAAARAALERARAAV:AFTVTVPKDLYVVEYGSNMTIECKFPVEKQLDLAALIVYWEMEDKNIIQFVHGEEDLKVQHSSYRQRARLLKDQLSLGNAALQITDVKLQDAGVYRCMISYGGADYKRITVKVN	2.4483689945127733	0.81911623657576	91.27921	0.6426102	24.650665	15.405967
design_45	18	SEEEERAEGRRAAERALARLAESAARRAAEGTPEEGARAAAAVARFKAAI:AFTVTVPKDLYVVEYGSNMTIECKFPVEKQLDLAALIVYWEMEDKNIIQFVHGEEDLKVQHSSYRQRARLLKDQLSLGNAALQITDVKLQDAGVYRCMISYGGADYKRITVKVN	6.598066635152397	0.4870389807154152	90.64129	0.6320312	26.231726	17.629116
design_45	19	SEEEEEEEKRRAAERFLKNLAAAAERAAAEGSPETGAKMAAALAKAKAAV:AFTVTVPKDLYVVEYGSNMTIECKFPVEKQLDLAALIVYWEMEDKNIIQFVHGEEDLKVQHSSYRQRARLLKDQLSLGNAALQITDVKLQDAGVYRCMISYGGADYKRITVKVN	12.761857445581034	0.2215182468699005	80.6379	0.6283256	27.076677	18.190878
design_45	20	SEEEERREGEEAAERALKRLAEWAERVAAEGSPEAGARARAALERFKAAV:AFTVTVPKDLYVVEYGSNMTIECKFPVEKQLDLAALIVYWEMEDKNIIQFVHGEEDLKVQHSSYRQRARLLKDQLSLGNAALQITDVKLQDAGVYRCMISYGGADYKRITVKVN	9.922627372596338	0.30890628723214497	90.22428	0.63390565	26.538074	17.546925
design_45	21	SEEEERREGEEAARRALARLAERAAAVGAAGSPEAAAAAAAALARFQAAV:AFTVTVPKDLYVVEYGSNMTIECKFPVEKQLDLAALIVYWEMEDKNIIQFVHGEEDLKVQHSSYRQRARLLKDQLSLGNAALQITDVKLQDAGVYRCMISYGGADYKRITVKVN	10.92932747425764	0.26284326554784276	86.764275	0.63224554	26.546019	17.397165
design_45	22	SEEEEREEGRRAAERALANLAASAARTAAEGSPEAGAKAAAAVAAAKAAV:AFTVTVPKDLYVVEYGSNMTIECKFPVEKQLDLAALIVYWEMEDKNIIQFVHGEEDLKVQHSSYRQRARLLKDQLSLGNAALQITDVKLQDAGVYRCMISYGGADYKRITVKVN	12.749903523437407	0.20845091704985794	87.736115	0.6324457	26.291786	17.049963
design_45	23	SLEEEEEEGRKAAERALKRLAESAARTAAEGTPEAGAKAQAALDAFKAAV:AFTVTVPKDLYVVEYGSNMTIECKFPVEKQLDLAALIVYWEMEDKNIIQFVHGEEDLKVQHSSYRQRARLLKDQLSLGNAALQITDVKLQDAGVYRCMISYGGADYKRITVKVN	11.413682610509452	0.25396507819237085	86.11584	0.63081205	26.978195	17.533812
design_45	24	SEEEERREGEEAARRALERLAESAARTAAEGSPEAAAKAAAALANFKAAV:AFTVTVPKDLYVVEYGSNMTIECKFPVEKQLDLAALIVYWEMEDKNIIQFVHGEEDLKVQHSSYRQRARLLKDQLSLGNAALQITDVKLQDAGVYRCMISYGGADYKRITVKVN	10.887888179734432	0.2680173485718406	84.201385	0.63497376	26.367756	16.304214
design_45	25	SEEEEEEEGRRAAERMLARLAEAAARRAAEGTPEEGAKMQAALAAAQAAV:AFTVTVPKDLYVVEYGSNMTIECKFPVEKQLDLAALIVYWEMEDKNIIQFVHGEEDLKVQHSSYRQRARLLKDQLSLGNAALQITDVKLQDAGVYRCMISYGGADYKRITVKVN	11.933945652097853	0.22804285425708037	77.35805	0.6322472	26.673132	18.033909
design_45	26	EEEEEEEEGRRAAERALERLEESAKRVAAEGSPEAGAKYDAAVAAFKAAV:AFTVTVPKDLYVVEYGSNMTIECKFPVEKQLDLAALIVYWEMEDKNIIQFVHGEEDLKVQHSSYRQRARLLKDQLSLGNAALQITDVKLQDAGVYRCMISYGGADYKRITVKVN	10.20390759038112	0.28883405149386093	75.37273	0.6311261	26.807762	18.781132
design_45	27	SEEEERKEGEEAAKRALERLKEAADRKAAEGSPELGAKMKAAVENFKKAV:AFTVTVPKDLYVVEYGSNMTIECKFPVEKQLDLAALIVYWEMEDKNIIQFVHGEEDLKVQHSSYRQRARLLKDQLSLGNAALQITDVKLQDAGVYRCMISYGGADYKRITVKVN	11.8280347083029	0.23578533245156214	81.203064	0.63980955	26.499012	17.76905
design_45	28	SSLEEELEGRRAAERALARLAESAARAAAEGDPETGAKAAAALARFRAAV:AFTVTVPKDLYVVEYGSNMTIECKFPVEKQLDLAALIVYWEMEDKNIIQFVHGEEDLKVQHSSYRQRARLLKDQLSLGNAALQITDVKLQDAGVYRCMISYGGADYKRITVKVN	7.647077372849182	0.40190650300980885	81.198425	0.62574005	27.04102	19.033346
design_45	29	SAEEEEEEGRRAAERMLALLAESAERTAAEGSPEAGAAAAAALAAAKAAA:AFTVTVPKDLYVVEYGSNMTIECKFPVEKQLDLAALIVYWEMEDKNIIQFVHGEEDLKVQHSSYRQRARLLKDQLSLGNAALQITDVKLQDAGVYRCMISYGGADYKRITVKVN	2.8802092536600834	0.7783129291111978	80.401054	0.7342284	14.702444	4.421815
design_45	30	SEEEERREGERAAERMLARLAEAAEREAAEGTPERGARMRAALERARAAV:AFTVTVPKDLYVVEYGSNMTIECKFPVEKQLDLAALIVYWEMEDKNIIQFVHGEEDLKVQHSSYRQRARLLKDQLSLGNAALQITDVKLQDAGVYRCMISYGGADYKRITVKVN	10.981762543523505	0.2734267565061501	82.88047	0.6328078	26.965437	18.951435
design_45	31	SEEEERREGEEAARRALERLTASAERTAAEGSPEAGAAMQAAVDNFKAAV:AFTVTVPKDLYVVEYGSNMTIECKFPVEKQLDLAALIVYWEMEDKNIIQFVHGEEDLKVQHSSYRQRARLLKDQLSLGNAALQITDVKLQDAGVYRCMISYGGADYKRITVKVN	11.94927224178886	0.22895176629403402	84.57113	0.63657063	26.406418	17.74483
design_46	0	EEERRRALEAAREELSRLTSEMMRRARDPATAAEAAAAAAEAAKRLAALA:AFTVTVPKDLYVVEYGSNMTIECKFPVEKQLDLAALIVYWEMEDKNIIQFVHGEEDLKVQHSSYRQRARLLKDQLSLGNAALQITDVKLQDAGVYRCMISYGGADYKRITVKVN	12.611506730598	0.19186709737109822	72.58206	0.6299747	27.344576	19.308926
design_46	1	EEELEELLKEARAALSEKTAEMMRLARDPAKAAEAAAAVAAAAAELAALA:AFTVTVPKDLYVVEYGSNMTIECKFPVEKQLDLAALIVYWEMEDKNIIQFVHGEEDLKVQHSSYRQRARLLKDQLSLGNAALQITDVKLQDAGVYRCMISYGGADYKRITVKVN	12.934523823648249	0.18678509083818798	76.19118	0.6190351	27.321299	18.720137
design_46	2	AAAREAELAAARAALSAKTSEQMKLAKDPAKAAEAAAAAAAAAKELAALA:AFTVTVPKDLYVVEYGSNMTIECKFPVEKQLDLAALIVYWEMEDKNIIQFVHGEEDLKVQHSSYRQRARLLKDQLSLGNAALQITDVKLQDAGVYRCMISYGGADYKRITVKVN	13.144533319182857	0.18550106979354677	66.11274	0.6231259	27.089544	18.663887
design_46	3	EEARKAALEAAREELSKKTAEMMRKARDPEKAAEAAAELAAAAKEYAALL:AFTVTVPKDLYVVEYGSNMTIECKFPVEKQLDLAALIVYWEMEDKNIIQFVHGEEDLKVQHSSYRQRARLLKDQLSLGNAALQITDVKLQDAGVYRCMISYGGADYKRITVKVN	13.535603051840775	0.17088408735213656	76.88122	0.62339157	27.343853	19.86541
design_46	4	AAARAAALEAARAALSRLAAEQARRMRDPATAAEAAAALAAAAKALAALA:AFTVTVPKDLYVVEYGSNMTIECKFPVEKQLDLAALIVYWEMEDKNIIQFVHGEEDLKVQHSSYRQRARLLKDQLSLGNAALQITDVKLQDAGVYRCMISYGGADYKRITVKVN	12.071472392496107	0.20996468052174158	68.78624	0.62523687	27.232214	20.281956
design_46	5	AAARAAALAAARAELSEKTAEQMRLARDPEKAAAAAAAAAAAAAALAALA:AFTVTVPKDLYVVEYGSNMTIECKFPVEKQLDLAALIVYWEMEDKNIIQFVHGEEDLKVQHSSYRQRARLLKDQLSLGNAALQITDVKLQDAGVYRCMISYGGADYKRITVKVN	13.891672334440997	0.1797308049077866	64.28934	0.6125378	27.459993	20.66473
design_46	6	AAARAAALEAARAALSEQTSAQMRLARDPAQAAAAAAAAAAAAAALAALL:AFTVTVPKDLYVVEYGSNMTIECKFPVEKQLDLAALIVYWEMEDKNIIQFVHGEEDLKVQHSSYRQRARLLKDQLSLGNAALQITDVKLQDAGVYRCMISYGGADYKRITVKVN	13.469453976653295	0.18937094728348708	64.09429	0.61288226	27.435898	20.502945
design_46	7	AAEREKALAEARAALSEKMSEQMRLAKDPEKAAEAAAAAAAAAKELAALL:AFTVTVPKDLYVVEYGSNMTIECKFPVEKQLDLAALIVYWEMEDKNIIQFVHGEEDLKVQHSSYRQRARLLKDQLSLGNAALQITDVKLQDAGVYRCMISYGGADYKRITVKVN	12.853846419644558	0.18939615474411822	70.701126	0.62303907	27.248116	20.164171
design_46	8	AAAREAALAELRRALSEKAREQMRLAKDPSKAAEAAAALAEAAKELAAAL:AFTVTVPKDLYVVEYGSNMTIECKFPVEKQLDLAALIVYWEMEDKNIIQFVHGEEDLKVQHSSYRQRARLLKDQLSLGNAALQITDVKLQDAGVYRCMISYGGADYKRITVKVN	12.86024179087761	0.18414712547564982	72.03949	0.62741923	27.352266	20.051624
design_46	9	AEERERALAEARRALSEATREQMRLARDPAQAAAAAAATAAAAAELAALL:AFTVTVPKDLYVVEYGSNMTIECKFPVEKQLDLAALIVYWEMEDKNIIQFVHGEEDLKVQHSSYRQRARLLKDQLSLGNAALQITDVKLQDAGVYRCMISYGGADYKRITVKVN	14.797298598839294	0.15254051299454466	84.34526	0.6190945	27.597649	19.692564
design_46	10	EEARAAALAAARAELSEKTSEMMKKAKNPELAAQAAAEAAAAAKELAALL:AFTVTVPKDLYVVEYGSNMTIECKFPVEKQLDLAALIVYWEMEDKNIIQFVHGEEDLKVQHSSYRQRARLLKDQLSLGNAALQITDVKLQDAGVYRCMISYGGADYKRITVKVN	13.723819943566607	0.19850223905509445	68.355934	0.62428576	27.37428	19.037266
design_46	11	AAAAAAALAAKRAALSALMAEQMRRARDPEQAAEAAAAAAAAAAELAAAA:AFTVTVPKDLYVVEYGSNMTIECKFPVEKQLDLAALIVYWEMEDKNIIQFVHGEEDLKVQHSSYRQRARLLKDQLSLGNAALQITDVKLQDAGVYRCMISYGGADYKRITVKVN	13.860612044958764	0.21303358462229968	61.492764	0.6096794	27.80659	20.912758
design_46	12	EEERKAALEALKAELSEKTAEQMKKAKDPSLAEQAAKETAEAAKKLAAAL:AFTVTVPKDLYVVEYGSNMTIECKFPVEKQLDLAALIVYWEMEDKNIIQFVHGEEDLKVQHSSYRQRARLLKDQLSLGNAALQITDVKLQDAGVYRCMISYGGADYKRITVKVN	14.319712760586558	0.2087189515111598	67.73704	0.6340587	27.469053	19.628376
design_46	13	AAARAEALAAARAALSEAAAQQMRLARNPELAAQAAAALAAAAAELAALL:AFTVTVPKDLYVVEYGSNMTIECKFPVEKQLDLAALIVYWEMEDKNIIQFVHGEEDLKVQHSSYRQRARLLKDQLSLGNAALQITDVKLQDAGVYRCMISYGGADYKRITVKVN	13.021348929617693	0.22918720054182629	84.99016	0.6154623	27.336369	16.87888
design_46	14	AAARAAALEALRAALSEQTAAQMRQARDPALAAAAAAAAAAAAAELAAAA:AFTVTVPKDLYVVEYGSNMTIECKFPVEKQLDLAALIVYWEMEDKNIIQFVHGEEDLKVQHSSYRQRARLLKDQLSLGNAALQITDVKLQDAGVYRCMISYGGADYKRITVKVN	15.274653135256875	0.16897032719797772	67.64577	0.6119109	27.528042	20.090271
design_46	15	AAERAAALAAARAALSETAAAQMRLARDPEKAAAAAAALAAAAAELAALA:AFTVTVPKDLYVVEYGSNMTIECKFPVEKQLDLAALIVYWEMEDKNIIQFVHGEEDLKVQHSSYRQRARLLKDQLSLGNAALQITDVKLQDAGVYRCMISYGGADYKRITVKVN	12.669973868350485	0.2264254841397946	72.60357	0.611132	27.401562	19.573624
design_46	16	AAARAAALEAARAALSEQTAANMRLAKDPEKAAEAAANTAAAAAALAALL:AFTVTVPKDLYVVEYGSNMTIECKFPVEKQLDLAALIVYWEMEDKNIIQFVHGEEDLKVQHSSYRQRARLLKDQLSLGNAALQITDVKLQDAGVYRCMISYGGADYKRITVKVN	13.718049307687117	0.19969802556830005	77.78509	0.62118995	26.841858	18.292652
design_46	17	AEERAAALAAARAALSALTSEQMKKMKDPAQAAAAAAAVAAAAAALAALL:AFTVTVPKDLYVVEYGSNMTIECKFPVEKQLDLAALIVYWEMEDKNIIQFVHGEEDLKVQHSSYRQRARLLKDQLSLGNAALQITDVKLQDAGVYRCMISYGGADYKRITVKVN	13.43096872525617	0.20163199834499576	66.26738	0.61791503	27.27307	19.334328
design_46	18	AEARAAALEAARAELSRLTAEQMRRARDPRLAAEAAAAVAAAAAELAALA:AFTVTVPKDLYVVEYGSNMTIECKFPVEKQLDLAALIVYWEMEDKNIIQFVHGEEDLKVQHSSYRQRARLLKDQLSLGNAALQITDVKLQDAGVYRCMISYGGADYKRITVKVN	12.154984205727715	0.2298910370830804	82.263596	0.62036157	27.122217	18.790382
design_46	19	AAARAAALEAARAELSAKTSEQMRLARDPAQAAAAAAAVAAAAAELAALA:AFTVTVPKDLYVVEYGSNMTIECKFPVEKQLDLAALIVYWEMEDKNIIQFVHGEEDLKVQHSSYRQRARLLKDQLSLGNAALQITDVKLQDAGVYRCMISYGGADYKRITVKVN	12.708406987276264	0.21170553389615673	84.3799	0.61624455	26.717688	17.260765
design_46	20	AAAAAAALAAARAALSAQTSAQMRLARDPALAAAAAAAAAAAAAALAALL:AFTVTVPKDLYVVEYGSNMTIECKFPVEKQLDLAALIVYWEMEDKNIIQFVHGEEDLKVQHSSYRQRARLLKDQLSLGNAALQITDVKLQDAGVYRCMISYGGADYKRITVKVN	16.319026456792415	0.17533636538295963	60.829624	0.60288054	27.53342	18.582659
design_46	21	EEERRARLEAARRELSELAREQMRLARDPEKAAEAAAALAAAAAELRALA:AFTVTVPKDLYVVEYGSNMTIECKFPVEKQLDLAALIVYWEMEDKNIIQFVHGEEDLKVQHSSYRQRARLLKDQLSLGNAALQITDVKLQDAGVYRCMISYGGADYKRITVKVN	13.841441741596878	0.16788889754167433	81.19811	0.6216755	27.561424	19.999718
design_46	22	AAARAAALAALRAALSRLASEQMRLARDPEKAAEAAARLAAAAAELAAAA:AFTVTVPKDLYVVEYGSNMTIECKFPVEKQLDLAALIVYWEMEDKNIIQFVHGEEDLKVQHSSYRQRARLLKDQLSLGNAALQITDVKLQDAGVYRCMISYGGADYKRITVKVN	12.60982240897366	0.26003098341623926	79.88657	0.61328554	27.394392	17.895618
design_46	23	AAARAAALAAARAALSETMSQQARLAKNPELAAAAAAAAAAAAAALAALL:AFTVTVPKDLYVVEYGSNMTIECKFPVEKQLDLAALIVYWEMEDKNIIQFVHGEEDLKVQHSSYRQRARLLKDQLSLGNAALQITDVKLQDAGVYRCMISYGGADYKRITVKVN	14.211851533648929	0.2033092975682413	68.0471	0.61225426	27.14639	19.496456
design_46	24	AAARAAALAAARAALSEKAREQMRLARDPAKAAAAAAALAAAAAALAALL:AFTVTVPKDLYVVEYGSNMTIECKFPVEKQLDLAALIVYWEMEDKNIIQFVHGEEDLKVQHSSYRQRARLLKDQLSLGNAALQITDVKLQDAGVYRCMISYGGADYKRITVKVN	14.469376731080793	0.19372438146049648	62.942074	0.6148212	27.40495	20.046616
design_46	25	EAERAAALEALREELSRLTREQMRLARDPEKAEEAAARVAEAAKEYAAAL:AFTVTVPKDLYVVEYGSNMTIECKFPVEKQLDLAALIVYWEMEDKNIIQFVHGEEDLKVQHSSYRQRARLLKDQLSLGNAALQITDVKLQDAGVYRCMISYGGADYKRITVKVN	11.680849283075933	0.2257813743929495	88.29779	0.6236224	27.134966	17.723848
design_46	26	EEERAKALAELRRKLSELTSKQMRLAKDPAKAEEAAKEVAEAAKELAAAA:AFTVTVPKDLYVVEYGSNMTIECKFPVEKQLDLAALIVYWEMEDKNIIQFVHGEEDLKVQHSSYRQRARLLKDQLSLGNAALQITDVKLQDAGVYRCMISYGGADYKRITVKVN	12.438705573020231	0.2003180909374983	79.115425	0.6266509	27.259851	19.763449
design_46	27	EAARAAALAALRAALSEKTAEMMRKARDPALAAQAAAEVAAAAAELAAAL:AFTVTVPKDLYVVEYGSNMTIECKFPVEKQLDLAALIVYWEMEDKNIIQFVHGEEDLKVQHSSYRQRARLLKDQLSLGNAALQITDVKLQDAGVYRCMISYGGADYKRITVKVN	13.73506330963844	0.17850381550054756	68.269646	0.6136791	27.590372	19.727446
design_46	28	EAERAAALAELRAALSAQMSAQARLAKDPEKAAAAAAAAAAAAAALAAAA:AFTVTVPKDLYVVEYGSNMTIECKFPVEKQLDLAALIVYWEMEDKNIIQFVHGEEDLKVQHSSYRQRARLLKDQLSLGNAALQITDVKLQDAGVYRCMISYGGADYKRITVKVN	13.91592696133178	0.18966319906195625	66.71712	0.6083079	27.717299	20.400171
design_46	29	AAARAAALEAARAELSELASQQMRLARDPAQAAAAAAALAAAAAALRALL:AFTVTVPKDLYVVEYGSNMTIECKFPVEKQLDLAALIVYWEMEDKNIIQFVHGEEDLKVQHSSYRQRARLLKDQLSLGNAALQITDVKLQDAGVYRCMISYGGADYKRITVKVN	12.961613767649785	0.2076728705216271	78.61743	0.6176641	27.180119	19.468662
design_46	30	AAAREAALEALRAELSRLAAEQMRRARDPATAAEAAAALAAAAKEYAAAL:AFTVTVPKDLYVVEYGSNMTIECKFPVEKQLDLAALIVYWEMEDKNIIQFVHGEEDLKVQHSSYRQRARLLKDQLSLGNAALQITDVKLQDAGVYRCMISYGGADYKRITVKVN	12.162860854976595	0.20400717144971356	70.77484	0.6226462	27.382683	19.965076
design_46	31	AAARAAALAALRAALSALASEQMRKARDPAQAAEAAAALAAAAAELAAAA:AFTVTVPKDLYVVEYGSNMTIECKFPVEKQLDLAALIVYWEMEDKNIIQFVHGEEDLKVQHSSYRQRARLLKDQLSLGNAALQITDVKLQDAGVYRCMISYGGADYKRITVKVN	12.827028620734872	0.21625254046871312	66.18871	0.6103963	27.607103	20.594387
design_47	0	SAEVLARVAALKAAAAEAEKLSKLSPETGALGRAEAARARAEAAALLAAA:AFTVTVPKDLYVVEYGSNMTIECKFPVEKQLDLAALIVYWEMEDKNIIQFVHGEEDLKVQHSSYRQRARLLKDQLSLGNAALQITDVKLQDAGVYRCMISYGGADYKRITVKVN	14.693048359042251	0.1733806853748627	81.46109	0.6210851	27.884375	20.362606
design_47	1	AAAVAAAAAALAAAAAAALALSALTPETGALGRAAAAAAAAAAAALKAAA:AFTVTVPKDLYVVEYGSNMTIECKFPVEKQLDLAALIVYWEMEDKNIIQFVHGEEDLKVQHSSYRQRARLLKDQLSLGNAALQITDVKLQDAGVYRCMISYGGADYKRITVKVN	16.243351361742224	0.14068032439312303	62.94617	0.5994218	27.616495	19.749043
design_47	2	AAAVAAQVAALKAAAEAALKKSAETPETGALGRAAAAAAKAAAAALKAAA:AFTVTVPKDLYVVEYGSNMTIECKFPVEKQLDLAALIVYWEMEDKNIIQFVHGEEDLKVQHSSYRQRARLLKDQLSLGNAALQITDVKLQDAGVYRCMISYGGADYKRITVKVN	13.88685783469256	0.18656427083877217	66.33636	0.6263031	26.970127	19.188168
design_47	3	AAAVAATVAALKAAAAAARALSALNPELGALGRAAAAAAEAAAAALRAAA:AFTVTVPKDLYVVEYGSNMTIECKFPVEKQLDLAALIVYWEMEDKNIIQFVHGEEDLKVQHSSYRQRARLLKDQLSLGNAALQITDVKLQDAGVYRCMISYGGADYKRITVKVN	13.768139693331223	0.20698473013682278	87.2965	0.618017	27.455254	20.365902
design_47	4	AEAVAAKVAALRAEAEAALKESKLTPETGALGRARAARAEAEAAALEAAA:AFTVTVPKDLYVVEYGSNMTIECKFPVEKQLDLAALIVYWEMEDKNIIQFVHGEEDLKVQHSSYRQRARLLKDQLSLGNAALQITDVKLQDAGVYRCMISYGGADYKRITVKVN	12.235342276494652	0.21521454912125068	82.69838	0.61909986	27.267485	18.648712
design_47	5	MAEVEARVAALEALAEAALKLSKLTPETGALGRAIAAAARAEAAKLRAAA:AFTVTVPKDLYVVEYGSNMTIECKFPVEKQLDLAALIVYWEMEDKNIIQFVHGEEDLKVQHSSYRQRARLLKDQLSLGNAALQITDVKLQDAGVYRCMISYGGADYKRITVKVN	12.106420477475487	0.18934322963176917	89.641075	0.62177634	27.470634	19.637636
design_47	6	AAEVAARVAELKKAAEAALEKSKESPETGALGRAEAARARAEAAALEAAA:AFTVTVPKDLYVVEYGSNMTIECKFPVEKQLDLAALIVYWEMEDKNIIQFVHGEEDLKVQHSSYRQRARLLKDQLSLGNAALQITDVKLQDAGVYRCMISYGGADYKRITVKVN	12.995806548767055	0.17809793365393106	83.13024	0.62246305	27.187586	19.360636
design_47	7	AAAVAATAAALAAAAAAARALAALDPETGALGRAAAAAAEAAAAALRAAA:AFTVTVPKDLYVVEYGSNMTIECKFPVEKQLDLAALIVYWEMEDKNIIQFVHGEEDLKVQHSSYRQRARLLKDQLSLGNAALQITDVKLQDAGVYRCMISYGGADYKRITVKVN	13.686858801656248	0.16822784756342224	80.57038	0.61407715	27.354599	20.389473
design_47	8	AAAVAARVAALRAAAAAALALAALDPETGALGRAAAAAARAAAEALLAAA:AFTVTVPKDLYVVEYGSNMTIECKFPVEKQLDLAALIVYWEMEDKNIIQFVHGEEDLKVQHSSYRQRARLLKDQLSLGNAALQITDVKLQDAGVYRCMISYGGADYKRITVKVN	15.117049410499563	0.16365162086443727	77.45633	0.6096103	27.655163	21.159742
design_47	9	LAAVAARVAALRALAAAALALSKLNPELGALGRAIAARARAEAERLLAAA:AFTVTVPKDLYVVEYGSNMTIECKFPVEKQLDLAALIVYWEMEDKNIIQFVHGEEDLKVQHSSYRQRARLLKDQLSLGNAALQITDVKLQDAGVYRCMISYGGADYKRITVKVN	12.39620655803106	0.18981567101705274	90.25647	0.6211782	27.490904	18.75153
design_47	10	AAAVAARVAALAAIAAAALKLSKLNPETGALGRAIAARARAEAERLRAAA:AFTVTVPKDLYVVEYGSNMTIECKFPVEKQLDLAALIVYWEMEDKNIIQFVHGEEDLKVQHSSYRQRARLLKDQLSLGNAALQITDVKLQDAGVYRCMISYGGADYKRITVKVN	13.282661263064112	0.1740574783294721	89.005615	0.62503695	26.994768	18.029766
design_47	11	AAAVAARVAALRAAAAAALALAALDPETGALGRAAAAAARAEAAALEAAA:AFTVTVPKDLYVVEYGSNMTIECKFPVEKQLDLAALIVYWEMEDKNIIQFVHGEEDLKVQHSSYRQRARLLKDQLSLGNAALQITDVKLQDAGVYRCMISYGGADYKRITVKVN	13.066699066129582	0.1839868325880564	86.455376	0.61485606	27.004562	19.025974
design_47	12	AAAVAATAAALAAAAAAALALSKLDPETGALGRAAAAAARAAAAALAAAA:AFTVTVPKDLYVVEYGSNMTIECKFPVEKQLDLAALIVYWEMEDKNIIQFVHGEEDLKVQHSSYRQRARLLKDQLSLGNAALQITDVKLQDAGVYRCMISYGGADYKRITVKVN	13.124980290858623	0.19991783404418298	72.696556	0.60623837	27.786217	20.442577
design_47	13	AAAVAATRAALAAAAAAALALSALNPETGALGRAAAAAARAAAAALAAAA:AFTVTVPKDLYVVEYGSNMTIECKFPVEKQLDLAALIVYWEMEDKNIIQFVHGEEDLKVQHSSYRQRARLLKDQLSLGNAALQITDVKLQDAGVYRCMISYGGADYKRITVKVN	15.506995433152966	0.1522728799392705	60.101826	0.60605913	27.900053	18.640783
design_47	14	SAAVAAAVAALAAAAKAALAAAALDPETGALGRAAAAAAEAAAAALRAAA:AFTVTVPKDLYVVEYGSNMTIECKFPVEKQLDLAALIVYWEMEDKNIIQFVHGEEDLKVQHSSYRQRARLLKDQLSLGNAALQITDVKLQDAGVYRCMISYGGADYKRITVKVN	16.929142831938123	0.148365706085992	66.07437	0.6145867	27.17814	19.530342
design_47	15	AAAVAARVAALNAAAAAAEALSKLSPETGALGRAAAARARAEAERLRAAA:AFTVTVPKDLYVVEYGSNMTIECKFPVEKQLDLAALIVYWEMEDKNIIQFVHGEEDLKVQHSSYRQRARLLKDQLSLGNAALQITDVKLQDAGVYRCMISYGGADYKRITVKVN	13.375804885168977	0.17109738509297354	89.04781	0.62708306	26.832542	16.815279
design_47	16	AEAVEAEVARLEAEAERALKESKKSPETGALGRARAAAARARAEALRAAA:AFTVTVPKDLYVVEYGSNMTIECKFPVEKQLDLAALIVYWEMEDKNIIQFVHGEEDLKVQHSSYRQRARLLKDQLSLGNAALQITDVKLQDAGVYRCMISYGGADYKRITVKVN	12.002980266968224	0.22385368623410265	86.80979	0.6247208	27.293814	18.248375
design_47	17	AAEVAARVAALKAEAERALALSALNPETGALGRAAAARARAEAAALRAAA:AFTVTVPKDLYVVEYGSNMTIECKFPVEKQLDLAALIVYWEMEDKNIIQFVHGEEDLKVQHSSYRQRARLLKDQLSLGNAALQITDVKLQDAGVYRCMISYGGADYKRITVKVN	13.73175652014576	0.17061631640968733	82.988525	0.62243664	26.941961	18.011206
design_47	18	AAAVAARVAALAAAAAAAEAAAKLTPETGALGRAAAARARAEAAALRAAA:AFTVTVPKDLYVVEYGSNMTIECKFPVEKQLDLAALIVYWEMEDKNIIQFVHGEEDLKVQHSSYRQRARLLKDQLSLGNAALQITDVKLQDAGVYRCMISYGGADYKRITVKVN	13.949914013896988	0.16543960262630225	81.87564	0.6193574	26.805399	17.725685
design_47	19	AAAVAAQVAALKAAAAAALKAAAADPETGALGRAQAAAARAAAAALLAAA:AFTVTVPKDLYVVEYGSNMTIECKFPVEKQLDLAALIVYWEMEDKNIIQFVHGEEDLKVQHSSYRQRARLLKDQLSLGNAALQITDVKLQDAGVYRCMISYGGADYKRITVKVN	14.474826990215155	0.18076980232261974	75.84246	0.6155739	27.076277	19.33819
design_47	20	AAAVAATVAALAAAAAAALAASALTPELGALGRAAAARAAAEAARLRAAA:AFTVTVPKDLYVVEYGSNMTIECKFPVEKQLDLAALIVYWEMEDKNIIQFVHGEEDLKVQHSSYRQRARLLKDQLSLGNAALQITDVKLQDAGVYRCMISYGGADYKRITVKVN	14.262395792378504	0.20005508406426264	80.45158	0.6122979	27.091892	19.3017
design_47	21	AEEVAARVAALKKAAEAALEKSKETPETGALGRAEAARALAEAEKLEAAA:AFTVTVPKDLYVVEYGSNMTIECKFPVEKQLDLAALIVYWEMEDKNIIQFVHGEEDLKVQHSSYRQRARLLKDQLSLGNAALQITDVKLQDAGVYRCMISYGGADYKRITVKVN	12.747574207070818	0.18818177219051319	83.33797	0.6203697	27.426512	17.250006
design_47	22	AAAVAARAAALAAAAAAAEAAAKASPETGALGRATAAAARAEAAALLAAA:AFTVTVPKDLYVVEYGSNMTIECKFPVEKQLDLAALIVYWEMEDKNIIQFVHGEEDLKVQHSSYRQRARLLKDQLSLGNAALQITDVKLQDAGVYRCMISYGGADYKRITVKVN	14.310498173924985	0.1564541581689704	79.32027	0.61831945	26.196402	16.89797
design_47	23	AAAVAAAAAALAAAAAAAEALSKLDPETGALGRAAAAAARAAAAALAAAA:AFTVTVPKDLYVVEYGSNMTIECKFPVEKQLDLAALIVYWEMEDKNIIQFVHGEEDLKVQHSSYRQRARLLKDQLSLGNAALQITDVKLQDAGVYRCMISYGGADYKRITVKVN	13.070443403330238	0.1881388300986844	69.18125	0.6092025	27.41765	20.376184
design_47	24	AAAVAARVAALRAAAAAALALSKLDPETGALGRAIAARALAEAEALEAAA:AFTVTVPKDLYVVEYGSNMTIECKFPVEKQLDLAALIVYWEMEDKNIIQFVHGEEDLKVQHSSYRQRARLLKDQLSLGNAALQITDVKLQDAGVYRCMISYGGADYKRITVKVN	12.42947704835946	0.19484204980904846	88.21707	0.6162816	27.281788	18.041895
design_47	25	AAAVAATVAALDAAAAAALALSKLNPETGALGRAIAAAARAAAAALRAAA:AFTVTVPKDLYVVEYGSNMTIECKFPVEKQLDLAALIVYWEMEDKNIIQFVHGEEDLKVQHSSYRQRARLLKDQLSLGNAALQITDVKLQDAGVYRCMISYGGADYKRITVKVN	13.38116340244913	0.20208838702694035	87.9277	0.61562234	27.694532	18.75312
design_47	26	AAAVAARAAALAAAAAAALAAAALSPETGALGRAIAAAAAAEAAALRAAA:AFTVTVPKDLYVVEYGSNMTIECKFPVEKQLDLAALIVYWEMEDKNIIQFVHGEEDLKVQHSSYRQRARLLKDQLSLGNAALQITDVKLQDAGVYRCMISYGGADYKRITVKVN	13.694724676900687	0.1677993485381961	78.22348	0.6100827	26.719353	17.842815
design_47	27	AAAVAARQAALAAAAAAALAASALDPETGALGRAAAARAAAEAAALAAAA:AFTVTVPKDLYVVEYGSNMTIECKFPVEKQLDLAALIVYWEMEDKNIIQFVHGEEDLKVQHSSYRQRARLLKDQLSLGNAALQITDVKLQDAGVYRCMISYGGADYKRITVKVN	16.34834731765715	0.16456886126169376	59.28158	0.60535383	27.97501	18.852526
design_47	28	AAAVAAKAAALKAAAAAAEALSKLNPETGALGRAAAAAARAAAAALAAAA:AFTVTVPKDLYVVEYGSNMTIECKFPVEKQLDLAALIVYWEMEDKNIIQFVHGEEDLKVQHSSYRQRARLLKDQLSLGNAALQITDVKLQDAGVYRCMISYGGADYKRITVKVN	14.284559936371226	0.1532811246466753	78.457115	0.6197884	27.206463	20.056309
design_47	29	AEAVAARVAALKAAAEAALKKAAENPETGALGRAEAARARAEAAALKAAA:AFTVTVPKDLYVVEYGSNMTIECKFPVEKQLDLAALIVYWEMEDKNIIQFVHGEEDLKVQHSSYRQRARLLKDQLSLGNAALQITDVKLQDAGVYRCMISYGGADYKRITVKVN	13.567619145388345	0.18826967468858366	80.59555	0.62443316	26.780405	18.486183
design_47	30	AAAVAARVAALAAAAAAARALSALSPETGALGRAAAARAEAEAAALKAAA:AFTVTVPKDLYVVEYGSNMTIECKFPVEKQLDLAALIVYWEMEDKNIIQFVHGEEDLKVQHSSYRQRARLLKDQLSLGNAALQITDVKLQDAGVYRCMISYGGADYKRITVKVN	13.790245991758843	0.16801558947200762	85.2248	0.61976975	26.727612	16.451715
design_47	31	AAAVAAAVAALRAAAEAALALSALTPETGALGRAVAAAARAAAAALLAAA:AFTVTVPKDLYVVEYGSNMTIECKFPVEKQLDLAALIVYWEMEDKNIIQFVHGEEDLKVQHSSYRQRARLLKDQLSLGNAALQITDVKLQDAGVYRCMISYGGADYKRITVKVN	14.531864552131744	0.16483983844460207	82.10371	0.6124636	27.516592	20.08189
design_48	0	AAAAAAAQNARLAAKLLKEVSPGSTKAIEALEAAAAAAAAAAAAAAAAAA:AFTVTVPKDLYVVEYGSNMTIECKFPVEKQLDLAALIVYWEMEDKNIIQFVHGEEDLKVQHSSYRQRARLLKDQLSLGNAALQITDVKLQDAGVYRCMISYGGADYKRITVKVN	13.489736582323708	0.18599317137037025	67.19425	0.6032335	27.196444	20.348385
design_48	1	ASAAAAAENARKAAALLREVSPGSTKAIEALEKAAAEAKAKAEAAAAAAA:AFTVTVPKDLYVVEYGSNMTIECKFPVEKQLDLAALIVYWEMEDKNIIQFVHGEEDLKVQHSSYRQRARLLKDQLSLGNAALQITDVKLQDAGVYRCMISYGGADYKRITVKVN	13.02440132598533	0.17725973368536443	79.97171	0.6295285	26.87435	18.84232
design_48	2	AAAARAAANARAAAALLEEVSPGSTKAIEALRAAAAAAKAAAAAAAAAAA:AFTVTVPKDLYVVEYGSNMTIECKFPVEKQLDLAALIVYWEMEDKNIIQFVHGEEDLKVQHSSYRQRARLLKDQLSLGNAALQITDVKLQDAGVYRCMISYGGADYKRITVKVN	16.96977845108381	0.1634566388014653	64.219376	0.61748576	27.098068	17.964848
design_48	3	AAHAAAAENARKAAELLSKVSPGSTKAIEHLNAVAAEDAAAAAAAAAAAA:AFTVTVPKDLYVVEYGSNMTIECKFPVEKQLDLAALIVYWEMEDKNIIQFVHGEEDLKVQHSSYRQRARLLKDQLSLGNAALQITDVKLQDAGVYRCMISYGGADYKRITVKVN	12.602709900667836	0.24272866206786745	67.322136	0.6184797	27.654604	19.839659
design_48	4	AAAAAGAQNANLAAKKLKEVSPGSTKAIEALNAKAAELAAAAAAAAAAAA:AFTVTVPKDLYVVEYGSNMTIECKFPVEKQLDLAALIVYWEMEDKNIIQFVHGEEDLKVQHSSYRQRARLLKDQLSLGNAALQITDVKLQDAGVYRCMISYGGADYKRITVKVN	13.935930704256684	0.1802532676210806	62.073357	0.617007	27.185028	18.863758
design_48	5	AAAAAAARNARLAAQKLTEVSPGSTAAIAALRAAAAKAAAAAAAAAAAAA:AFTVTVPKDLYVVEYGSNMTIECKFPVEKQLDLAALIVYWEMEDKNIIQFVHGEEDLKVQHSSYRQRARLLKDQLSLGNAALQITDVKLQDAGVYRCMISYGGADYKRITVKVN	16.638984111939138	0.14824724645736723	62.539692	0.6080289	27.102037	19.56039
design_48	6	AAAAAAAANAEKAAALLTEVSPGSTKAIEALKAAAAAARAAAEAAAAAAA:AFTVTVPKDLYVVEYGSNMTIECKFPVEKQLDLAALIVYWEMEDKNIIQFVHGEEDLKVQHSSYRQRARLLKDQLSLGNAALQITDVKLQDAGVYRCMISYGGADYKRITVKVN	16.8175217776119	0.150390301138486	64.13912	0.61899483	27.159676	18.416258
design_48	7	AAAAAGAENARKAAELLKKVSPGSTKAIEALEEEAAKAAAAAAAAAAAAA:AFTVTVPKDLYVVEYGSNMTIECKFPVEKQLDLAALIVYWEMEDKNIIQFVHGEEDLKVQHSSYRQRARLLKDQLSLGNAALQITDVKLQDAGVYRCMISYGGADYKRITVKVN	13.35947454080214	0.19440760214592007	67.64244	0.6156789	27.08577	20.088472
design_48	8	DAAARAAQNARLAAQLLSEVSPGSTAAIAALREAAAAAAAAAAAAAAAAA:AFTVTVPKDLYVVEYGSNMTIECKFPVEKQLDLAALIVYWEMEDKNIIQFVHGEEDLKVQHSSYRQRARLLKDQLSLGNAALQITDVKLQDAGVYRCMISYGGADYKRITVKVN	16.119145036082454	0.177167823281469	67.45448	0.60634017	27.338108	19.71394
design_48	9	DSARRGAENARLAAELLEKVSPGSTKAIEALRAEAERKAAEAEAAEAAAA:AFTVTVPKDLYVVEYGSNMTIECKFPVEKQLDLAALIVYWEMEDKNIIQFVHGEEDLKVQHSSYRQRARLLKDQLSLGNAALQITDVKLQDAGVYRCMISYGGADYKRITVKVN	14.492230805799514	0.21846395458508847	73.25652	0.6276528	27.102077	19.813908
design_48	10	SSAAAGARNARLAAQKLTEVSPGSTAAIAALRAAAAEAAAAAAAAAAAAA:AFTVTVPKDLYVVEYGSNMTIECKFPVEKQLDLAALIVYWEMEDKNIIQFVHGEEDLKVQHSSYRQRARLLKDQLSLGNAALQITDVKLQDAGVYRCMISYGGADYKRITVKVN	16.611886707591857	0.1512182211331277	65.63828	0.6110375	27.205368	19.019957
design_48	11	SSAAKGAENARLAAKLLSEVSPGSTKAIEALKAAAAEAKAKAEAAAAAAA:AFTVTVPKDLYVVEYGSNMTIECKFPVEKQLDLAALIVYWEMEDKNIIQFVHGEEDLKVQHSSYRQRARLLKDQLSLGNAALQITDVKLQDAGVYRCMISYGGADYKRITVKVN	16.41206934597571	0.17478042056365123	67.68329	0.62872314	26.931093	18.112862
design_48	12	SSAAAGARNARLAAELLSKVSPGSTRSIAALREEAARAAAAAAAAAAAAA:AFTVTVPKDLYVVEYGSNMTIECKFPVEKQLDLAALIVYWEMEDKNIIQFVHGEEDLKVQHSSYRQRARLLKDQLSLGNAALQITDVKLQDAGVYRCMISYGGADYKRITVKVN	14.260050373317975	0.1874010742058871	66.14456	0.6171045	27.04269	19.624706
design_48	13	DAAARAAQNARLAAQKLSEVSPGSTAAIAALQAAAAEAAAKAAAAAAAAA:AFTVTVPKDLYVVEYGSNMTIECKFPVEKQLDLAALIVYWEMEDKNIIQFVHGEEDLKVQHSSYRQRARLLKDQLSLGNAALQITDVKLQDAGVYRCMISYGGADYKRITVKVN	16.64904136993046	0.16017192027007626	65.85062	0.62194765	27.032187	17.769053
design_48	14	AAHARAARNARLAAELLTKVSPGSTKAIEALRAAAAEDAAAAAAAAAAAA:AFTVTVPKDLYVVEYGSNMTIECKFPVEKQLDLAALIVYWEMEDKNIIQFVHGEEDLKVQHSSYRQRARLLKDQLSLGNAALQITDVKLQDAGVYRCMISYGGADYKRITVKVN	15.783475105436192	0.17248223413936728	66.847084	0.6128629	27.36818	18.901157
design_48	15	AAAAAGAANARKAAALLSSVSPGSTKAIEALNAAAAEAAAKAAAAAAAAA:AFTVTVPKDLYVVEYGSNMTIECKFPVEKQLDLAALIVYWEMEDKNIIQFVHGEEDLKVQHSSYRQRARLLKDQLSLGNAALQITDVKLQDAGVYRCMISYGGADYKRITVKVN	16.014553394686104	0.1884677741558873	62.22421	0.6198085	27.4741	19.199512
design_48	16	DAARRGAENARLAAQLLSEVSPGSTKAIEALRAAADAAAAAAAAAAAAAA:AFTVTVPKDLYVVEYGSNMTIECKFPVEKQLDLAALIVYWEMEDKNIIQFVHGEEDLKVQHSSYRQRARLLKDQLSLGNAALQITDVKLQDAGVYRCMISYGGADYKRITVKVN	16.208369518578678	0.18496500054508014	69.152115	0.61781514	27.167011	19.021214
design_48	17	DSAKKAAENARKAAELLKKVSPGSKKAIEALEKAAAEAAAKAAAAAAEAA:AFTVTVPKDLYVVEYGSNMTIECKFPVEKQLDLAALIVYWEMEDKNIIQFVHGEEDLKVQHSSYRQRARLLKDQLSLGNAALQITDVKLQDAGVYRCMISYGGADYKRITVKVN	13.286257796005566	0.18835117594015163	68.26396	0.6330307	27.06861	19.357143
design_48	18	DAARRAAENAEKAAKLLKEVSPGSTKAIEALEAAAAADRAAAEAAAAAAA:AFTVTVPKDLYVVEYGSNMTIECKFPVEKQLDLAALIVYWEMEDKNIIQFVHGEEDLKVQHSSYRQRARLLKDQLSLGNAALQITDVKLQDAGVYRCMISYGGADYKRITVKVN	16.268359630956418	0.1902075593206946	68.58782	0.629085	27.010561	17.085022
design_48	19	SAAAAGAANARQAAELLSKVSPGSTKAIEALRAEAARLAAAAAAAAAAAA:AFTVTVPKDLYVVEYGSNMTIECKFPVEKQLDLAALIVYWEMEDKNIIQFVHGEEDLKVQHSSYRQRARLLKDQLSLGNAALQITDVKLQDAGVYRCMISYGGADYKRITVKVN	14.935969662536484	0.2011757291856218	70.99893	0.62170875	27.48694	20.018589
design_48	20	DAARRGAENARKAAALLSEVSPGSTAAIEALRAEAARAAAAAEAAAAAAA:AFTVTVPKDLYVVEYGSNMTIECKFPVEKQLDLAALIVYWEMEDKNIIQFVHGEEDLKVQHSSYRQRARLLKDQLSLGNAALQITDVKLQDAGVYRCMISYGGADYKRITVKVN	16.792158040163315	0.163597379028089	68.26545	0.62972647	26.705584	17.344395
design_48	21	AAAAAGAQNARLAAKKLKEVSPGSTKAIKALEAEAARLAAEAAAAAAAAA:AFTVTVPKDLYVVEYGSNMTIECKFPVEKQLDLAALIVYWEMEDKNIIQFVHGEEDLKVQHSSYRQRARLLKDQLSLGNAALQITDVKLQDAGVYRCMISYGGADYKRITVKVN	13.458517107914435	0.16229604441471043	66.76553	0.6192226	27.260542	19.514091
design_48	22	AAAAAAAANANAAAAKLAEVSPGSTKAIEALKAAAAADAAAAAAAAAAAA:AFTVTVPKDLYVVEYGSNMTIECKFPVEKQLDLAALIVYWEMEDKNIIQFVHGEEDLKVQHSSYRQRARLLKDQLSLGNAALQITDVKLQDAGVYRCMISYGGADYKRITVKVN	15.513424887449066	0.1624599376723522	61.93829	0.6114744	27.158955	17.147692
design_48	23	AAAAAAAANATAAAALLASVSPGSTKAIAALNAAAAADAAAAAAAAAAAA:AFTVTVPKDLYVVEYGSNMTIECKFPVEKQLDLAALIVYWEMEDKNIIQFVHGEEDLKVQHSSYRQRARLLKDQLSLGNAALQITDVKLQDAGVYRCMISYGGADYKRITVKVN	16.156371787997127	0.1676680106493884	63.505173	0.60036594	27.863766	19.47401
design_48	24	AAAAAAAQNARLAAQLLREVSPGSTAAIAALEAAAAAAAAAAAAAAAAAA:AFTVTVPKDLYVVEYGSNMTIECKFPVEKQLDLAALIVYWEMEDKNIIQFVHGEEDLKVQHSSYRQRARLLKDQLSLGNAALQITDVKLQDAGVYRCMISYGGADYKRITVKVN	15.389631852189956	0.17632367038388447	73.504745	0.5982716	27.336018	19.992603
design_48	25	DAAARAAENARKAAELLAKVSPGSTKAIAALREEAARAAAAAAAAAAAAA:AFTVTVPKDLYVVEYGSNMTIECKFPVEKQLDLAALIVYWEMEDKNIIQFVHGEEDLKVQHSSYRQRARLLKDQLSLGNAALQITDVKLQDAGVYRCMISYGGADYKRITVKVN	15.910636816206495	0.16829462862371866	67.07001	0.6228378	27.088861	18.813114
design_48	26	DAARRAAENARLAAQKLREVSPGSTKAIEALEAEAARAAAKAEAAAAAAA:AFTVTVPKDLYVVEYGSNMTIECKFPVEKQLDLAALIVYWEMEDKNIIQFVHGEEDLKVQHSSYRQRARLLKDQLSLGNAALQITDVKLQDAGVYRCMISYGGADYKRITVKVN	16.311143335602193	0.17962778616149958	76.2911	0.6288525	27.108976	17.853058
design_48	27	SSAAAAAQNARLAAQKLTEVSPGSTKAIEALNAAAAEAAAAAAAAAAAAA:AFTVTVPKDLYVVEYGSNMTIECKFPVEKQLDLAALIVYWEMEDKNIIQFVHGEEDLKVQHSSYRQRARLLKDQLSLGNAALQITDVKLQDAGVYRCMISYGGADYKRITVKVN	16.119111231627915	0.15131619331585677	67.188736	0.6187179	27.305037	19.739738
design_48	28	AAAAAGARNAELAAELLSKVSPGSTKSIEALRAAAAEARAAAEAAAAAAA:AFTVTVPKDLYVVEYGSNMTIECKFPVEKQLDLAALIVYWEMEDKNIIQFVHGEEDLKVQHSSYRQRARLLKDQLSLGNAALQITDVKLQDAGVYRCMISYGGADYKRITVKVN	13.301388584078873	0.2033274512405516	66.0917	0.62138426	26.897865	19.753605
design_48	29	AAAAAGAKNAEQAAKLLKEVSPGSTKAIEALEAAAKAAKAKAEAAAAAAA:AFTVTVPKDLYVVEYGSNMTIECKFPVEKQLDLAALIVYWEMEDKNIIQFVHGEEDLKVQHSSYRQRARLLKDQLSLGNAALQITDVKLQDAGVYRCMISYGGADYKRITVKVN	12.423328501966632	0.21219111218420766	72.50039	0.62785023	26.842707	18.797009
design_48	30	AAAAAAAANANKAAALLTKVSPGSTKAIEALNAAAAAAAAAAAAAAAAAA:AFTVTVPKDLYVVEYGSNMTIECKFPVEKQLDLAALIVYWEMEDKNIIQFVHGEEDLKVQHSSYRQRARLLKDQLSLGNAALQITDVKLQDAGVYRCMISYGGADYKRITVKVN	14.368698725558815	0.20082099493138625	63.955086	0.60419667	27.609703	20.725761
design_48	31	AAAAAAARNARLAAELLSKVSPGSTKAIAALRAAAAEAAAAAAAAAAAAA:AFTVTVPKDLYVVEYGSNMTIECKFPVEKQLDLAALIVYWEMEDKNIIQFVHGEEDLKVQHSSYRQRARLLKDQLSLGNAALQITDVKLQDAGVYRCMISYGGADYKRITVKVN	13.985169286988617	0.16690600639680125	69.44556	0.607648	27.20186	19.980488
design_49	0	EAEGYKKAAESLEKAKEEAEKKLDPKSAETVSKNLDELKAEQLKKAEEAA:AFTVTVPKDLYVVEYGSNMTIECKFPVEKQLDLAALIVYWEMEDKNIIQFVHGEEDLKVQHSSYRQRARLLKDQLSLGNAALQITDVKLQDAGVYRCMISYGGADYKRITVKVN	13.089357133358394	0.24211005990489914	87.826645	0.6334496	27.06984	17.830387
design_49	1	AAAGYNAAAASLKKAAAAAKAKLDPKSAATVTKNLDALAAEMTAKAAAAA:AFTVTVPKDLYVVEYGSNMTIECKFPVEKQLDLAALIVYWEMEDKNIIQFVHGEEDLKVQHSSYRQRARLLKDQLSLGNAALQITDVKLQDAGVYRCMISYGGADYKRITVKVN	12.386315396648028	0.2233893753734723	93.58157	0.6325565	26.869247	18.5671
design_49	2	EAAGLNAAAASLDKAAAAAKEKLDPSSAARVSKNLAALKAEQLAKAAAAA:AFTVTVPKDLYVVEYGSNMTIECKFPVEKQLDLAALIVYWEMEDKNIIQFVHGEEDLKVQHSSYRQRARLLKDQLSLGNAALQITDVKLQDAGVYRCMISYGGADYKRITVKVN	13.601622862101964	0.17524467285520937	68.02835	0.6345914	27.06256	19.57939
design_49	3	EAAGYLAAAASADKAAAKAKEELDPSSAETVSKNLDEIKAELLAKAKAAA:AFTVTVPKDLYVVEYGSNMTIECKFPVEKQLDLAALIVYWEMEDKNIIQFVHGEEDLKVQHSSYRQRARLLKDQLSLGNAALQITDVKLQDAGVYRCMISYGGADYKRITVKVN	14.79166968538343	0.1957674526782456	55.957504	0.63343364	27.12296	20.642632
design_49	4	EAEGYKKAAESLEKAAEKAKEELDPKSAETVAKNFAELAAEMKAKAAAAA:AFTVTVPKDLYVVEYGSNMTIECKFPVEKQLDLAALIVYWEMEDKNIIQFVHGEEDLKVQHSSYRQRARLLKDQLSLGNAALQITDVKLQDAGVYRCMISYGGADYKRITVKVN	15.483203258795374	0.17813639176914609	87.47998	0.6286646	27.334835	19.019356
design_49	5	EAEGYLKAAESADKAKEEAKKKLDPKTAERVSKNLDELAAEMRAKAAAAA:AFTVTVPKDLYVVEYGSNMTIECKFPVEKQLDLAALIVYWEMEDKNIIQFVHGEEDLKVQHSSYRQRARLLKDQLSLGNAALQITDVKLQDAGVYRCMISYGGADYKRITVKVN	12.19919236650433	0.22131423674502337	91.15486	0.6294034	27.119637	18.721151
design_49	6	EAAGYRAAADSLAKAAEAAKAKLSPSSAATVTANMDKLKAEMLAKAAAAE:AFTVTVPKDLYVVEYGSNMTIECKFPVEKQLDLAALIVYWEMEDKNIIQFVHGEEDLKVQHSSYRQRARLLKDQLSLGNAALQITDVKLQDAGVYRCMISYGGADYKRITVKVN	14.241014765819429	0.1944819950513998	83.958824	0.63048774	26.916117	18.848808
design_49	7	EAAGYLAAAASADKAAEAAKAKLDPKTAATVAKNLAEIRARLLAAAAAAA:AFTVTVPKDLYVVEYGSNMTIECKFPVEKQLDLAALIVYWEMEDKNIIQFVHGEEDLKVQHSSYRQRARLLKDQLSLGNAALQITDVKLQDAGVYRCMISYGGADYKRITVKVN	13.860077749475051	0.17965052996597525	79.11076	0.6298113	26.746874	17.988392
design_49	8	EAAGYRKAAESLRKAAEKAKEELDPKSAEKVAKNFAELEAEMLAKAKAAE:AFTVTVPKDLYVVEYGSNMTIECKFPVEKQLDLAALIVYWEMEDKNIIQFVHGEEDLKVQHSSYRQRARLLKDQLSLGNAALQITDVKLQDAGVYRCMISYGGADYKRITVKVN	15.931675930690654	0.2085213840113111	87.03557	0.6292938	27.388252	20.480091
design_49	9	EAAGYNAAAASLDKAAAKAKAELDPSSAAKVGKNLAELKAEMTAKAKAAA:AFTVTVPKDLYVVEYGSNMTIECKFPVEKQLDLAALIVYWEMEDKNIIQFVHGEEDLKVQHSSYRQRARLLKDQLSLGNAALQITDVKLQDAGVYRCMISYGGADYKRITVKVN	17.866366431369865	0.177520769060903	55.68754	0.6397356	27.03899	19.52727
design_49	10	EAEGYLKAAESAKKAAEEAKKKLDPKSAERVTKNLEEIEKEMLEKAKKAE:AFTVTVPKDLYVVEYGSNMTIECKFPVEKQLDLAALIVYWEMEDKNIIQFVHGEEDLKVQHSSYRQRARLLKDQLSLGNAALQITDVKLQDAGVYRCMISYGGADYKRITVKVN	14.381247468179266	0.156135874852608	89.72905	0.63148004	27.27818	19.591743
design_49	11	EAAGYKAAAASLEKAAAAAKAKLDPKSAEKVTKNFDELKAEQLAKAAAAA:AFTVTVPKDLYVVEYGSNMTIECKFPVEKQLDLAALIVYWEMEDKNIIQFVHGEEDLKVQHSSYRQRARLLKDQLSLGNAALQITDVKLQDAGVYRCMISYGGADYKRITVKVN	13.73553953773972	0.16730036556705027	59.940876	0.6356528	27.29155	20.250683
design_49	12	EAEGYKKAAESLKKAAEAAKAKLDPSSAATVTKNLDELQAEMLAKAAAAE:AFTVTVPKDLYVVEYGSNMTIECKFPVEKQLDLAALIVYWEMEDKNIIQFVHGEEDLKVQHSSYRQRARLLKDQLSLGNAALQITDVKLQDAGVYRCMISYGGADYKRITVKVN	15.88766226371545	0.21324577887720517	73.87906	0.6331113	27.146595	18.856049
design_49	13	EAEGYLKAAESAEKAKEKAKEELDPSSAETVGKNLDELAAEMRAKAAAAA:AFTVTVPKDLYVVEYGSNMTIECKFPVEKQLDLAALIVYWEMEDKNIIQFVHGEEDLKVQHSSYRQRARLLKDQLSLGNAALQITDVKLQDAGVYRCMISYGGADYKRITVKVN	16.399687139296596	0.19397205252112565	90.08196	0.62863845	27.527246	18.406881
design_49	14	EAAGYKAAAESLDKAAAKAKEELDPSSAAKVTANMDKLKAEMLAKAAAAA:AFTVTVPKDLYVVEYGSNMTIECKFPVEKQLDLAALIVYWEMEDKNIIQFVHGEEDLKVQHSSYRQRARLLKDQLSLGNAALQITDVKLQDAGVYRCMISYGGADYKRITVKVN	12.205878996701976	0.22728201115243707	86.83877	0.63269067	26.975794	17.213814
design_49	15	EAEGYKKAAESLKLASEKAKEELDEKSAKKASENFDKLRAEMLAKAKAAE:AFTVTVPKDLYVVEYGSNMTIECKFPVEKQLDLAALIVYWEMEDKNIIQFVHGEEDLKVQHSSYRQRARLLKDQLSLGNAALQITDVKLQDAGVYRCMISYGGADYKRITVKVN	16.816909104915048	0.18833951156889434	66.855064	0.6346202	26.919008	18.73903
design_49	16	EAEGYKKAAESLEKAAEKAEESLDPSSAATVKKNLDELKAEMLAKAKAAE:AFTVTVPKDLYVVEYGSNMTIECKFPVEKQLDLAALIVYWEMEDKNIIQFVHGEEDLKVQHSSYRQRARLLKDQLSLGNAALQITDVKLQDAGVYRCMISYGGADYKRITVKVN	15.865287875512157	0.19962749293488383	81.94176	0.6325777	27.334751	17.761383
design_49	17	EAAGYKAAATSLAKASAAAKAKLDPKSAATVAKNFDALKAEMLAKAKAAE:AFTVTVPKDLYVVEYGSNMTIECKFPVEKQLDLAALIVYWEMEDKNIIQFVHGEEDLKVQHSSYRQRARLLKDQLSLGNAALQITDVKLQDAGVYRCMISYGGADYKRITVKVN	11.239695553302537	0.2564308700367532	79.59254	0.6329062	27.157846	19.837635
design_49	18	EAAGYLAAAASADKASAKAKEELDPKSAATVSKNLAALSAELRAKAAAAA:AFTVTVPKDLYVVEYGSNMTIECKFPVEKQLDLAALIVYWEMEDKNIIQFVHGEEDLKVQHSSYRQRARLLKDQLSLGNAALQITDVKLQDAGVYRCMISYGGADYKRITVKVN	13.142940372134072	0.1802979900673284	91.03725	0.6273488	27.097027	18.478079
design_49	19	EAAGYRAAAKSLDLAAKKAKEELDPKSAERVTKNLEELRAEMLAKAAAAE:AFTVTVPKDLYVVEYGSNMTIECKFPVEKQLDLAALIVYWEMEDKNIIQFVHGEEDLKVQHSSYRQRARLLKDQLSLGNAALQITDVKLQDAGVYRCMISYGGADYKRITVKVN	11.604168110020781	0.22447890003982396	90.1015	0.6237477	27.375349	19.308727
design_49	20	EAAGYLAAAESLKKASEKAKEELDKKSAEIVSKNMDERRKEMLEKAKEAA:AFTVTVPKDLYVVEYGSNMTIECKFPVEKQLDLAALIVYWEMEDKNIIQFVHGEEDLKVQHSSYRQRARLLKDQLSLGNAALQITDVKLQDAGVYRCMISYGGADYKRITVKVN	17.676789977939574	0.20427422702245407	78.910416	0.6336193	26.698483	17.785189
design_49	21	EAAGYNAAATSLTKAEEAAKAKLDPKSAERAAKNFAELKAEMTAKAKAAE:AFTVTVPKDLYVVEYGSNMTIECKFPVEKQLDLAALIVYWEMEDKNIIQFVHGEEDLKVQHSSYRQRARLLKDQLSLGNAALQITDVKLQDAGVYRCMISYGGADYKRITVKVN	13.220744925976584	0.20287338431356416	56.770584	0.63496006	27.204603	20.15172
design_49	22	EAAGYLAAAKSLELAAKKAKEELDKKSAETVTKNLDRLKAEMLAKAAAAA:AFTVTVPKDLYVVEYGSNMTIECKFPVEKQLDLAALIVYWEMEDKNIIQFVHGEEDLKVQHSSYRQRARLLKDQLSLGNAALQITDVKLQDAGVYRCMISYGGADYKRITVKVN	16.136327724491476	0.21414269647814244	67.27375	0.631021	27.26416	19.46328
design_49	23	EAAGYKAAAASLDKAAAKAKAELDKKSAEKVAKNLDALKAEMLAKAAAAA:AFTVTVPKDLYVVEYGSNMTIECKFPVEKQLDLAALIVYWEMEDKNIIQFVHGEEDLKVQHSSYRQRARLLKDQLSLGNAALQITDVKLQDAGVYRCMISYGGADYKRITVKVN	16.31567709670326	0.20646793047621592	65.925835	0.63619995	27.140541	18.00131
design_49	24	EAEGYKKAAESLEKASEKAKEELDPSSAERASKNFDELRDEMLKKAAEAE:AFTVTVPKDLYVVEYGSNMTIECKFPVEKQLDLAALIVYWEMEDKNIIQFVHGEEDLKVQHSSYRQRARLLKDQLSLGNAALQITDVKLQDAGVYRCMISYGGADYKRITVKVN	10.986766299729565	0.2616504946683288	88.122574	0.62924993	27.279987	18.488878
design_49	25	EAAGYLAAAASLEKAAAKAKETLDPASAATAAANFAALAAEQRAKAAAAA:AFTVTVPKDLYVVEYGSNMTIECKFPVEKQLDLAALIVYWEMEDKNIIQFVHGEEDLKVQHSSYRQRARLLKDQLSLGNAALQITDVKLQDAGVYRCMISYGGADYKRITVKVN	16.08374524757074	0.16967018239463338	87.474434	0.62332916	27.053755	16.521206
design_49	26	EAAGYNAAAASADKAAEAAKAKLDPKTAETVTKNLDEIKAELLAKAAAAA:AFTVTVPKDLYVVEYGSNMTIECKFPVEKQLDLAALIVYWEMEDKNIIQFVHGEEDLKVQHSSYRQRARLLKDQLSLGNAALQITDVKLQDAGVYRCMISYGGADYKRITVKVN	13.092035309737016	0.19223198772067634	61.749607	0.63863665	26.918705	19.657578
design_49	27	EAAGLRAAAASLDKAAAAAAAKLDAKSAATVGKNLAELRAAQLAAAAAAA:AFTVTVPKDLYVVEYGSNMTIECKFPVEKQLDLAALIVYWEMEDKNIIQFVHGEEDLKVQHSSYRQRARLLKDQLSLGNAALQITDVKLQDAGVYRCMISYGGADYKRITVKVN	15.661392460347802	0.1454813910910499	63.052326	0.62387025	27.547712	20.959766
design_49	28	EAAGYEAAAKSLELAAEEAKRKLSPKSAEIAEKNFAELAAEMRAKAAAAK:AFTVTVPKDLYVVEYGSNMTIECKFPVEKQLDLAALIVYWEMEDKNIIQFVHGEEDLKVQHSSYRQRARLLKDQLSLGNAALQITDVKLQDAGVYRCMISYGGADYKRITVKVN	13.461544880882556	0.2061544476398869	86.23699	0.62323284	27.318314	18.932404
design_49	29	EAAGYRAAAASLDKAAEKAKEELDPKSAETVTKNLAELKAEMDAKAAAAA:AFTVTVPKDLYVVEYGSNMTIECKFPVEKQLDLAALIVYWEMEDKNIIQFVHGEEDLKVQHSSYRQRARLLKDQLSLGNAALQITDVKLQDAGVYRCMISYGGADYKRITVKVN	14.08110814661899	0.22081929336363007	89.989746	0.6314516	27.130953	18.376083
design_49	30	EAEGYKKAAESLEKAAEEAKKKLDPKTAEIVTKNLEELKKEMLEKAKAAE:AFTVTVPKDLYVVEYGSNMTIECKFPVEKQLDLAALIVYWEMEDKNIIQFVHGEEDLKVQHSSYRQRARLLKDQLSLGNAALQITDVKLQDAGVYRCMISYGGADYKRITVKVN	16.312757956451286	0.19585413588829387	90.98052	0.6337023	27.199636	19.186853
design_49	31	EAAGYNAAAASADKAAAKAKEELDPKSAETVTKNLDEISAEMRAKAEAAA:AFTVTVPKDLYVVEYGSNMTIECKFPVEKQLDLAALIVYWEMEDKNIIQFVHGEEDLKVQHSSYRQRARLLKDQLSLGNAALQITDVKLQDAGVYRCMISYGGADYKRITVKVN	16.928691936940762	0.15918687378774765	52.01924	0.63793945	27.22967	19.976383
design_5	0	AAAAAAAAAEKKAKAAEYLEQAKKVSSDPEKAAKLLLEASKASAEAAKLA:AFTVTVPKDLYVVEYGSNMTIECKFPVEKQLDLAALIVYWEMEDKNIIQFVHGEEDLKVQHSSYRQRARLLKDQLSLGNAALQITDVKLQDAGVYRCMISYGGADYKRITVKVN	12.945628495965236	0.2156474019677344	88.39457	0.6234576	27.470533	17.91091
design_5	1	AAAAAAAAAAARAEAARLLEAAKEHSSDPEKTKELLLAASRASREAAALA:AFTVTVPKDLYVVEYGSNMTIECKFPVEKQLDLAALIVYWEMEDKNIIQFVHGEEDLKVQHSSYRQRARLLKDQLSLGNAALQITDVKLQDAGVYRCMISYGGADYKRITVKVN	12.295934550608576	0.2380270666051556	89.66029	0.6163424	27.383886	17.985071
design_5	2	SEERKKEAEEHRKKMEEYLEKAKEVSSDPEKAAELLLEASKHSREAAELE:AFTVTVPKDLYVVEYGSNMTIECKFPVEKQLDLAALIVYWEMEDKNIIQFVHGEEDLKVQHSSYRQRARLLKDQLSLGNAALQITDVKLQDAGVYRCMISYGGADYKRITVKVN	16.16073755883371	0.16478534643683412	92.12519	0.63007873	26.640232	17.020996
design_5	3	EEERREAAERERKEMEELLLKAKENSSDPEKTKELLLKASEASRKAAELE:AFTVTVPKDLYVVEYGSNMTIECKFPVEKQLDLAALIVYWEMEDKNIIQFVHGEEDLKVQHSSYRQRARLLKDQLSLGNAALQITDVKLQDAGVYRCMISYGGADYKRITVKVN	16.718358631036956	0.19404826898878413	91.34003	0.6289202	27.045252	16.260487
design_5	4	AAAAAAAAAAARAKAAEYLEQAKKVASDPEKAAELLLKASEASRLAAELE:AFTVTVPKDLYVVEYGSNMTIECKFPVEKQLDLAALIVYWEMEDKNIIQFVHGEEDLKVQHSSYRQRARLLKDQLSLGNAALQITDVKLQDAGVYRCMISYGGADYKRITVKVN	12.678876116686444	0.2116538601018483	90.628296	0.62188196	27.201485	18.612734
design_5	5	AEKAKEEAEREKKEMEEYLKKAKETSSDPEKTKELLLEASKHSRRAAELE:AFTVTVPKDLYVVEYGSNMTIECKFPVEKQLDLAALIVYWEMEDKNIIQFVHGEEDLKVQHSSYRQRARLLKDQLSLGNAALQITDVKLQDAGVYRCMISYGGADYKRITVKVN	16.178898263904852	0.18183103597527955	91.39175	0.63012516	27.128344	18.404583
design_5	6	EEERRKKAEEERAKAAELLEKAKEVASDPEKAKELLLEASRASRKAAELE:AFTVTVPKDLYVVEYGSNMTIECKFPVEKQLDLAALIVYWEMEDKNIIQFVHGEEDLKVQHSSYRQRARLLKDQLSLGNAALQITDVKLQDAGVYRCMISYGGADYKRITVKVN	15.625906115922863	0.2032519290875508	89.4223	0.62509006	27.37432	18.711683
design_5	7	AAAAAAAAAAADAKMAEYLEKAKEVSSDPEKAKELLLKASEASAAAAALR:AFTVTVPKDLYVVEYGSNMTIECKFPVEKQLDLAALIVYWEMEDKNIIQFVHGEEDLKVQHSSYRQRARLLKDQLSLGNAALQITDVKLQDAGVYRCMISYGGADYKRITVKVN	12.644646858569905	0.21707974923179274	83.815445	0.61806595	27.349741	16.529516
design_5	8	AAAAAAARAAHLAKAAEALRQAAEVSSDPEKAKQLLLEASRHSRAAAELA:AFTVTVPKDLYVVEYGSNMTIECKFPVEKQLDLAALIVYWEMEDKNIIQFVHGEEDLKVQHSSYRQRARLLKDQLSLGNAALQITDVKLQDAGVYRCMISYGGADYKRITVKVN	15.634481180279845	0.21300720166185683	87.93785	0.6213155	27.38132	19.60881
design_5	9	AAEAAAKAAEAEAKMAEYLEKAKEVSSDPEKTKELLLEASRASREAAALR:AFTVTVPKDLYVVEYGSNMTIECKFPVEKQLDLAALIVYWEMEDKNIIQFVHGEEDLKVQHSSYRQRARLLKDQLSLGNAALQITDVKLQDAGVYRCMISYGGADYKRITVKVN	15.322505110551532	0.23402431437109938	88.792725	0.61898315	27.359114	19.264389
design_5	10	EEERKKKAEEYRKKMEEYLEEAKKNSSDPEKTAELLLKASEYSREAAKLE:AFTVTVPKDLYVVEYGSNMTIECKFPVEKQLDLAALIVYWEMEDKNIIQFVHGEEDLKVQHSSYRQRARLLKDQLSLGNAALQITDVKLQDAGVYRCMISYGGADYKRITVKVN	16.22468593083207	0.16948049210587526	92.90635	0.62786555	27.107176	18.145353
design_5	11	EEERREAIERERAEMEELLEKAKEVSSDPEKAAELLLKASEASRKAAELA:AFTVTVPKDLYVVEYGSNMTIECKFPVEKQLDLAALIVYWEMEDKNIIQFVHGEEDLKVQHSSYRQRARLLKDQLSLGNAALQITDVKLQDAGVYRCMISYGGADYKRITVKVN	16.51408935475679	0.1860199887433587	89.502625	0.62662894	27.123755	16.018845
design_5	12	AAAAAAAAAAARAEAAAYLRKAAEVSSDPEKAAELLLAASRASRAAAELE:AFTVTVPKDLYVVEYGSNMTIECKFPVEKQLDLAALIVYWEMEDKNIIQFVHGEEDLKVQHSSYRQRARLLKDQLSLGNAALQITDVKLQDAGVYRCMISYGGADYKRITVKVN	13.911716320264706	0.22623898732204195	86.76983	0.60909843	27.56879	20.205404
design_5	13	EEERRKAAEEHRKKMEEYLEKAKEVSSDPEKAKELLLEASRHSRKAAELE:AFTVTVPKDLYVVEYGSNMTIECKFPVEKQLDLAALIVYWEMEDKNIIQFVHGEEDLKVQHSSYRQRARLLKDQLSLGNAALQITDVKLQDAGVYRCMISYGGADYKRITVKVN	16.457247053266233	0.19981831900496308	91.08941	0.6302678	27.016506	17.81681
design_5	14	AAAAAAAAAAAKAKAAEYLEQAKEVSSDPEKAKKLLLEASKASREAAELA:AFTVTVPKDLYVVEYGSNMTIECKFPVEKQLDLAALIVYWEMEDKNIIQFVHGEEDLKVQHSSYRQRARLLKDQLSLGNAALQITDVKLQDAGVYRCMISYGGADYKRITVKVN	12.903495002522972	0.22239436155540612	86.799255	0.6205994	27.269735	18.09299
design_5	15	AAAAAAAAAEARARAEELLRKAAEVSSDPEKAAELLLEASRYSRLAAELE:AFTVTVPKDLYVVEYGSNMTIECKFPVEKQLDLAALIVYWEMEDKNIIQFVHGEEDLKVQHSSYRQRARLLKDQLSLGNAALQITDVKLQDAGVYRCMISYGGADYKRITVKVN	13.109819689031173	0.2526352494395768	90.76683	0.6197934	27.518162	19.655167
design_5	16	SAEAAARAAEERAKMEEKLLEAKKVSSDPDKAAKLLLEASRHSRAAAELA:AFTVTVPKDLYVVEYGSNMTIECKFPVEKQLDLAALIVYWEMEDKNIIQFVHGEEDLKVQHSSYRQRARLLKDQLSLGNAALQITDVKLQDAGVYRCMISYGGADYKRITVKVN	16.211564190975643	0.17562471099276872	66.996185	0.62686986	27.495935	20.530993
design_5	17	AAAAAAAAAAARAAMAAALEAAKAHSSDPEKTAALLLEASKASREAAALA:AFTVTVPKDLYVVEYGSNMTIECKFPVEKQLDLAALIVYWEMEDKNIIQFVHGEEDLKVQHSSYRQRARLLKDQLSLGNAALQITDVKLQDAGVYRCMISYGGADYKRITVKVN	11.89707116782281	0.24261807840908095	69.80092	0.6126339	27.40167	20.95396
design_5	18	EKEAKEKAEEYKKKMEEYLEKAKEVSSDPEKAAELLLKASEYSKKAAELE:AFTVTVPKDLYVVEYGSNMTIECKFPVEKQLDLAALIVYWEMEDKNIIQFVHGEEDLKVQHSSYRQRARLLKDQLSLGNAALQITDVKLQDAGVYRCMISYGGADYKRITVKVN	15.367712993325533	0.17477722627577225	90.63291	0.63077354	26.915314	17.686083
design_5	19	AAAAAEAIAAAKAEAAAYLEEAKKVASDPEKAAELLLKASEASRKAAELA:AFTVTVPKDLYVVEYGSNMTIECKFPVEKQLDLAALIVYWEMEDKNIIQFVHGEEDLKVQHSSYRQRARLLKDQLSLGNAALQITDVKLQDAGVYRCMISYGGADYKRITVKVN	12.94303145855223	0.22317908069414302	91.46894	0.6268681	27.080711	15.450519
design_5	20	SAERAEAAREHREKMAEYLEEAKKVSSDPEKAAELLLKASEHSRAAAELE:AFTVTVPKDLYVVEYGSNMTIECKFPVEKQLDLAALIVYWEMEDKNIIQFVHGEEDLKVQHSSYRQRARLLKDQLSLGNAALQITDVKLQDAGVYRCMISYGGADYKRITVKVN	15.715606466343889	0.17026975733863842	92.04929	0.6267106	26.905186	16.220383
design_5	21	AAAAAAAAAAARAAMAEYLKQAKETSSDPEKTAELLLKASEASRRAAELE:AFTVTVPKDLYVVEYGSNMTIECKFPVEKQLDLAALIVYWEMEDKNIIQFVHGEEDLKVQHSSYRQRARLLKDQLSLGNAALQITDVKLQDAGVYRCMISYGGADYKRITVKVN	8.597798347621906	0.39645538237845834	88.13706	0.6203579	27.17877	18.92302
design_5	22	EEERRRKAAEARAKMEEYLKQAKEVASDPEKAAELLLKASEYSRLAAELE:AFTVTVPKDLYVVEYGSNMTIECKFPVEKQLDLAALIVYWEMEDKNIIQFVHGEEDLKVQHSSYRQRARLLKDQLSLGNAALQITDVKLQDAGVYRCMISYGGADYKRITVKVN	16.12633769955092	0.1592875575889421	92.35026	0.62815344	27.071287	18.004898
design_5	23	EEERERAAKEHREKAREYLEKAKEVSSDPEKAKKLLLEASRHSREAAELE:AFTVTVPKDLYVVEYGSNMTIECKFPVEKQLDLAALIVYWEMEDKNIIQFVHGEEDLKVQHSSYRQRARLLKDQLSLGNAALQITDVKLQDAGVYRCMISYGGADYKRITVKVN	15.999149118866983	0.1817106255159359	91.17805	0.6301739	26.78173	17.402308
design_5	24	EEKRKELAEEYRKKMEEYLKKAKEVSSDPEKAKKLLLEASKYSKKAAELE:AFTVTVPKDLYVVEYGSNMTIECKFPVEKQLDLAALIVYWEMEDKNIIQFVHGEEDLKVQHSSYRQRARLLKDQLSLGNAALQITDVKLQDAGVYRCMISYGGADYKRITVKVN	15.524627681376264	0.20700749250023645	90.998024	0.6316341	27.029724	17.242134
design_5	25	EEERKKAAEEARAKMEELLKKAKEVASDPEKAAKLLLEASRESRLAAELA:AFTVTVPKDLYVVEYGSNMTIECKFPVEKQLDLAALIVYWEMEDKNIIQFVHGEEDLKVQHSSYRQRARLLKDQLSLGNAALQITDVKLQDAGVYRCMISYGGADYKRITVKVN	16.209907152715257	0.16635082171017912	88.144646	0.6240646	27.174343	18.213482
design_5	26	EEERKRKAEEHLKKAEEYLEKAKEVSSDPEKAAELLLKASEHSKKAAELE:AFTVTVPKDLYVVEYGSNMTIECKFPVEKQLDLAALIVYWEMEDKNIIQFVHGEEDLKVQHSSYRQRARLLKDQLSLGNAALQITDVKLQDAGVYRCMISYGGADYKRITVKVN	15.961919503714517	0.1587067069608867	90.47925	0.63087666	27.03358	16.859287
design_5	27	AKEREEAAKEHEEKMEEYLRLAAENSSDPEKTAELLLEASRHSRAAAELR:AFTVTVPKDLYVVEYGSNMTIECKFPVEKQLDLAALIVYWEMEDKNIIQFVHGEEDLKVQHSSYRQRARLLKDQLSLGNAALQITDVKLQDAGVYRCMISYGGADYKRITVKVN	16.270719500538036	0.16751461511794344	94.04197	0.6216042	27.153643	16.780592
design_5	28	AAEAAAKIAEYKAKAEEYLEQAKKVSSDPEKAKELLLKASEYSKKAAELA:AFTVTVPKDLYVVEYGSNMTIECKFPVEKQLDLAALIVYWEMEDKNIIQFVHGEEDLKVQHSSYRQRARLLKDQLSLGNAALQITDVKLQDAGVYRCMISYGGADYKRITVKVN	12.020003681544894	0.24860951052738384	90.43375	0.6292708	27.285053	19.594887
design_5	29	AAAAAAAAAAERARAAALLAAAKEVSSDPEKAAALLAAASAASRRAAELK:AFTVTVPKDLYVVEYGSNMTIECKFPVEKQLDLAALIVYWEMEDKNIIQFVHGEEDLKVQHSSYRQRARLLKDQLSLGNAALQITDVKLQDAGVYRCMISYGGADYKRITVKVN	15.516068763626983	0.17921733727488987	80.5173	0.6178174	27.37622	18.195753
design_5	30	AAEKAEEIARYKAKAEELLKEAAKVSSDPEKAKELLLEASRASRKAAELA:AFTVTVPKDLYVVEYGSNMTIECKFPVEKQLDLAALIVYWEMEDKNIIQFVHGEEDLKVQHSSYRQRARLLKDQLSLGNAALQITDVKLQDAGVYRCMISYGGADYKRITVKVN	15.840563005037673	0.20679078513949448	90.26965	0.6256441	27.304094	18.57163
design_5	31	AEEAKEKAEEYKKKMEEKLLEAKKVSSDPEKAAKLLLEASKYSKKAAELE:AFTVTVPKDLYVVEYGSNMTIECKFPVEKQLDLAALIVYWEMEDKNIIQFVHGEEDLKVQHSSYRQRARLLKDQLSLGNAALQITDVKLQDAGVYRCMISYGGADYKRITVKVN	15.426422170934977	0.20710902252955893	89.28141	0.62863356	27.19739	18.278097
design_6	0	MAKELEELAARRAKMEANAAAIAAAAAKGGAAQAAAIRAVMEAMIAEEEA:AFTVTVPKDLYVVEYGSNMTIECKFPVEKQLDLAALIVYWEMEDKNIIQFVHGEEDLKVQHSSYRQRARLLKDQLSLGNAALQITDVKLQDAGVYRCMISYGGADYKRITVKVN	2.6146792284515477	0.8074319417923725	67.22459	0.6268357	25.090996	16.163427
design_6	1	EEELRKKLEERAAKMRENRDAAAALAAKGGAEQAAALKAVMDEMIEEEVA:AFTVTVPKDLYVVEYGSNMTIECKFPVEKQLDLAALIVYWEMEDKNIIQFVHGEEDLKVQHSSYRQRARLLKDQLSLGNAALQITDVKLQDAGVYRCMISYGGADYKRITVKVN	11.35016954743777	0.24914213138212568	68.16207	0.6333145	26.301203	15.751884
design_6	2	EEEEEEKRRRRAERRAKNRAAAAAAAAKGGAEQAAKLAAAMDAMIAEEVE:AFTVTVPKDLYVVEYGSNMTIECKFPVEKQLDLAALIVYWEMEDKNIIQFVHGEEDLKVQHSSYRQRARLLKDQLSLGNAALQITDVKLQDAGVYRCMISYGGADYKRITVKVN	12.419967377431515	0.2282182915910457	68.99312	0.62515235	27.200771	18.313328
design_6	3	SLAELEERARRAARMAENRDAAAALAAKGGPEQAAALAAVMDEAIAEAVA:AFTVTVPKDLYVVEYGSNMTIECKFPVEKQLDLAALIVYWEMEDKNIIQFVHGEEDLKVQHSSYRQRARLLKDQLSLGNAALQITDVKLQDAGVYRCMISYGGADYKRITVKVN	12.165295557512826	0.24123806533211015	73.77392	0.62703174	27.249722	18.804682
design_6	4	EEEELEKLEERKEKMLENRDAIAAAARKGGPEQAEKISAAMEEMIEEEVE:AFTVTVPKDLYVVEYGSNMTIECKFPVEKQLDLAALIVYWEMEDKNIIQFVHGEEDLKVQHSSYRQRARLLKDQLSLGNAALQITDVKLQDAGVYRCMISYGGADYKRITVKVN	14.84871612275404	0.20958843463884383	66.50066	0.6423329	25.867329	16.233896
design_6	5	EEEKKKEREKRRERMLKNMEEGYELAKKGGEEQAEKFRKAYEEMIKEEEE:AFTVTVPKDLYVVEYGSNMTIECKFPVEKQLDLAALIVYWEMEDKNIIQFVHGEEDLKVQHSSYRQRARLLKDQLSLGNAALQITDVKLQDAGVYRCMISYGGADYKRITVKVN	9.942343648761753	0.2850818427370394	83.51326	0.635961	26.968803	18.272852
design_6	6	SEEERKKKEERRRKMLENRKQAAELAAKGGPEQAAKLQAVMDEMIEEEVA:AFTVTVPKDLYVVEYGSNMTIECKFPVEKQLDLAALIVYWEMEDKNIIQFVHGEEDLKVQHSSYRQRARLLKDQLSLGNAALQITDVKLQDAGVYRCMISYGGADYKRITVKVN	10.994814849321886	0.2742550909092649	67.6294	0.64157635	26.022476	16.038792
design_6	7	LLEELQRLLERARRMEENRKKAAEAAKKGGEAQAAALSAAMAEAIAEEVA:AFTVTVPKDLYVVEYGSNMTIECKFPVEKQLDLAALIVYWEMEDKNIIQFVHGEEDLKVQHSSYRQRARLLKDQLSLGNAALQITDVKLQDAGVYRCMISYGGADYKRITVKVN	17.47297417700919	0.18791504498073264	69.32204	0.62925684	27.160416	19.64398
design_6	8	EEEEEEELKKRKEKMEENRKQIEAAAKKGGAEQAAKISAVMSEMIKEEVE:AFTVTVPKDLYVVEYGSNMTIECKFPVEKQLDLAALIVYWEMEDKNIIQFVHGEEDLKVQHSSYRQRARLLKDQLSLGNAALQITDVKLQDAGVYRCMISYGGADYKRITVKVN	12.937461338590238	0.26437609628929926	67.44618	0.640154	26.463675	18.124956
design_6	9	SLEELKKLEERAKRMEENMKQIAEAAKKGGAEQAEKIREAMLKMIEEEKA:AFTVTVPKDLYVVEYGSNMTIECKFPVEKQLDLAALIVYWEMEDKNIIQFVHGEEDLKVQHSSYRQRARLLKDQLSLGNAALQITDVKLQDAGVYRCMISYGGADYKRITVKVN	12.247643498872684	0.25508803492598026	74.02955	0.6379614	27.119514	18.36523
design_6	10	SLLEELKRLARALKMLANAAAAAAAAAKGGAAQAAALRAAMLAAIKEELE:AFTVTVPKDLYVVEYGSNMTIECKFPVEKQLDLAALIVYWEMEDKNIIQFVHGEEDLKVQHSSYRQRARLLKDQLSLGNAALQITDVKLQDAGVYRCMISYGGADYKRITVKVN	15.446725059498089	0.17529973892056436	69.909584	0.62617725	27.474285	18.28551
design_6	11	SEELEEELEERREKMEENRAAITALAAKGGAAQAAAISAAMSAMIEEEVA:AFTVTVPKDLYVVEYGSNMTIECKFPVEKQLDLAALIVYWEMEDKNIIQFVHGEEDLKVQHSSYRQRARLLKDQLSLGNAALQITDVKLQDAGVYRCMISYGGADYKRITVKVN	13.023009942631008	0.23206728283771053	68.17111	0.63138735	26.28885	17.892742
design_6	12	KEEEEKKKEERKKKMKENREEAAKLAKKGGEEQAKKLKEAMDKMIEEEAE:AFTVTVPKDLYVVEYGSNMTIECKFPVEKQLDLAALIVYWEMEDKNIIQFVHGEEDLKVQHSSYRQRARLLKDQLSLGNAALQITDVKLQDAGVYRCMISYGGADYKRITVKVN	12.39189889263923	0.233473150190683	71.85149	0.63902503	26.886051	18.899048
design_6	13	EEEEEEELEKRREKREENMKKITELAKKGGEEQAKKIEEAMKKMIEEEEE:AFTVTVPKDLYVVEYGSNMTIECKFPVEKQLDLAALIVYWEMEDKNIIQFVHGEEDLKVQHSSYRQRARLLKDQLSLGNAALQITDVKLQDAGVYRCMISYGGADYKRITVKVN	13.496920745859446	0.20900450643456375	70.441216	0.63869154	26.489483	17.569809
design_6	14	SMEELEELRKRAERMRKNREEGERLARKGGEEQARKFREVMDKMIEEEVA:AFTVTVPKDLYVVEYGSNMTIECKFPVEKQLDLAALIVYWEMEDKNIIQFVHGEEDLKVQHSSYRQRARLLKDQLSLGNAALQITDVKLQDAGVYRCMISYGGADYKRITVKVN	7.826305391659143	0.4252792269031525	73.31805	0.63939977	26.808886	17.577904
design_6	15	SLLEELKKKLRRKKREENRKKIAELAAKGGKEQAEKIAKVMDEMIEEEEE:AFTVTVPKDLYVVEYGSNMTIECKFPVEKQLDLAALIVYWEMEDKNIIQFVHGEEDLKVQHSSYRQRARLLKDQLSLGNAALQITDVKLQDAGVYRCMISYGGADYKRITVKVN	11.625731844976139	0.2538656994001356	76.38616	0.6356866	26.459286	17.417686
design_6	16	AEEERKRLEERRRRMLENTKKGTELAKKGGAAQAAAFEAASLAMIEEEVA:AFTVTVPKDLYVVEYGSNMTIECKFPVEKQLDLAALIVYWEMEDKNIIQFVHGEEDLKVQHSSYRQRARLLKDQLSLGNAALQITDVKLQDAGVYRCMISYGGADYKRITVKVN	0.9069136019436169	0.968269493739269	80.971886	0.76758003	11.25034	2.4107833
design_6	17	EEEEEEKLEEAAERREERREQAAELAKKGGEEQAEKLREVMDEMIEEEKE:AFTVTVPKDLYVVEYGSNMTIECKFPVEKQLDLAALIVYWEMEDKNIIQFVHGEEDLKVQHSSYRQRARLLKDQLSLGNAALQITDVKLQDAGVYRCMISYGGADYKRITVKVN	10.9409099016595	0.29184801673740024	66.465324	0.63982105	26.36877	16.656183
design_6	18	EEEERKKREERREKMLKNTEEAAELAKKGGEEQAEKLRAAMLEAIKEEEA:AFTVTVPKDLYVVEYGSNMTIECKFPVEKQLDLAALIVYWEMEDKNIIQFVHGEEDLKVQHSSYRQRARLLKDQLSLGNAALQITDVKLQDAGVYRCMISYGGADYKRITVKVN	12.436870616388035	0.24422964145105738	72.924324	0.63313746	26.86547	18.343569
design_6	19	SLLEELEKEKRRKKMEENRKKAEELAKKGGEEQAKKLSEVMSEAIEEEVA:AFTVTVPKDLYVVEYGSNMTIECKFPVEKQLDLAALIVYWEMEDKNIIQFVHGEEDLKVQHSSYRQRARLLKDQLSLGNAALQITDVKLQDAGVYRCMISYGGADYKRITVKVN	13.21433131763654	0.21057038549469695	68.37359	0.6399032	26.484924	16.999662
design_6	20	SELEEKLLEERREKMEERRDEIAALAKKGGEEQAKKIAEVMDEMIEEEVE:AFTVTVPKDLYVVEYGSNMTIECKFPVEKQLDLAALIVYWEMEDKNIIQFVHGEEDLKVQHSSYRQRARLLKDQLSLGNAALQITDVKLQDAGVYRCMISYGGADYKRITVKVN	11.143198640562403	0.2625002560386982	65.2746	0.6455711	25.353432	14.112983
design_6	21	AEELARELEERRARMRANRAAAAAAAAKGGAAQAAALAAAMDAMIEEEVA:AFTVTVPKDLYVVEYGSNMTIECKFPVEKQLDLAALIVYWEMEDKNIIQFVHGEEDLKVQHSSYRQRARLLKDQLSLGNAALQITDVKLQDAGVYRCMISYGGADYKRITVKVN	11.558573074444393	0.2406647110537789	67.87771	0.6213034	27.075794	19.620863
design_6	22	ALAELAERLARAARMAANREAAAAAAAKGGAAQAAALSAAMDAAIAEELA:AFTVTVPKDLYVVEYGSNMTIECKFPVEKQLDLAALIVYWEMEDKNIIQFVHGEEDLKVQHSSYRQRARLLKDQLSLGNAALQITDVKLQDAGVYRCMISYGGADYKRITVKVN	14.682009502688732	0.17473515737769824	68.19226	0.6144055	27.436573	19.710264
design_6	23	LLEELQKLLAGAAKMQANRDAAAAAAAKGGAAQAAALKAAMDAAIAEAVA:AFTVTVPKDLYVVEYGSNMTIECKFPVEKQLDLAALIVYWEMEDKNIIQFVHGEEDLKVQHSSYRQRARLLKDQLSLGNAALQITDVKLQDAGVYRCMISYGGADYKRITVKVN	17.87506980553538	0.14193154301543556	68.54183	0.6254238	27.4794	19.905376
design_6	24	LEELLEKLRARRERMLANAEAAAALAAKGGAAQAAALRAAMLEAIEEEVA:AFTVTVPKDLYVVEYGSNMTIECKFPVEKQLDLAALIVYWEMEDKNIIQFVHGEEDLKVQHSSYRQRARLLKDQLSLGNAALQITDVKLQDAGVYRCMISYGGADYKRITVKVN	12.60303521190518	0.23140129085158026	72.21673	0.62352324	27.321032	17.911007
design_6	25	EEEEEEEREERRERMEENREKIAELAKKGGEEIAKKIKEKMDEMIEEEEE:AFTVTVPKDLYVVEYGSNMTIECKFPVEKQLDLAALIVYWEMEDKNIIQFVHGEEDLKVQHSSYRQRARLLKDQLSLGNAALQITDVKLQDAGVYRCMISYGGADYKRITVKVN	10.987650627683337	0.28436078721909114	68.09822	0.6477808	25.322098	12.93424
design_6	26	AAEEAERRAARVARMRANRDAIAAAAAKGGAAQAAAIAAAMDAMIEEEAA:AFTVTVPKDLYVVEYGSNMTIECKFPVEKQLDLAALIVYWEMEDKNIIQFVHGEEDLKVQHSSYRQRARLLKDQLSLGNAALQITDVKLQDAGVYRCMISYGGADYKRITVKVN	0.8406646965131992	0.9724196766397084	84.4451	0.8167286	7.7725368	1.925304
design_6	27	KEEEEEKKKKRAEKMKKNRDAGAALAAKGGAAQAAAFKAAMDAMIKEEME:AFTVTVPKDLYVVEYGSNMTIECKFPVEKQLDLAALIVYWEMEDKNIIQFVHGEEDLKVQHSSYRQRARLLKDQLSLGNAALQITDVKLQDAGVYRCMISYGGADYKRITVKVN	0.7988859904016116	0.9758794182454544	77.02892	0.7619206	11.743763	2.6812477
design_6	28	SLEEEEKKKKRAEKMEKNREEATKLAEKGGKEQAKKLSEAMSKMIEEEVK:AFTVTVPKDLYVVEYGSNMTIECKFPVEKQLDLAALIVYWEMEDKNIIQFVHGEEDLKVQHSSYRQRARLLKDQLSLGNAALQITDVKLQDAGVYRCMISYGGADYKRITVKVN	11.02478669560717	0.3013877457303878	70.33107	0.64004207	26.61958	18.143425
design_6	29	EEELRKELEERRRRMEERREQAAALAAKGGAEQAAKLAAVMAEAIEEEVA:AFTVTVPKDLYVVEYGSNMTIECKFPVEKQLDLAALIVYWEMEDKNIIQFVHGEEDLKVQHSSYRQRARLLKDQLSLGNAALQITDVKLQDAGVYRCMISYGGADYKRITVKVN	11.26844805819875	0.2522635962846022	70.67568	0.63018364	26.83899	17.965445
design_6	30	SELLKKELEKRREKMLENTEKIAELAKKGSEEQAKKIREAMLKMIEEEVA:AFTVTVPKDLYVVEYGSNMTIECKFPVEKQLDLAALIVYWEMEDKNIIQFVHGEEDLKVQHSSYRQRARLLKDQLSLGNAALQITDVKLQDAGVYRCMISYGGADYKRITVKVN	12.687388551162247	0.22779587120374437	74.52131	0.636054	26.957159	18.619001
design_6	31	LLEELQKLLERRARMEANRDAGAALAAKGGAEQAAKFRAVMDEAIEEEVA:AFTVTVPKDLYVVEYGSNMTIECKFPVEKQLDLAALIVYWEMEDKNIIQFVHGEEDLKVQHSSYRQRARLLKDQLSLGNAALQITDVKLQDAGVYRCMISYGGADYKRITVKVN	11.254902433930212	0.27821680243518015	80.37772	0.62896776	26.631838	17.114616
design_7	0	AAAEAARAAARAALAERAAAAAAQAAKSSDEEAAALMQAVSDETRAFAEA:AFTVTVPKDLYVVEYGSNMTIECKFPVEKQLDLAALIVYWEMEDKNIIQFVHGEEDLKVQHSSYRQRARLLKDQLSLGNAALQITDVKLQDAGVYRCMISYGGADYKRITVKVN	4.984813562568988	0.6327606244659765	87.54797	0.62749696	25.951199	16.480814
design_7	1	MEEEEKREKELEELRKKAAEAFKQAAKSSDEEAAKLMQEVSKETLEFAKK:AFTVTVPKDLYVVEYGSNMTIECKFPVEKQLDLAALIVYWEMEDKNIIQFVHGEEDLKVQHSSYRQRARLLKDQLSLGNAALQITDVKLQDAGVYRCMISYGGADYKRITVKVN	1.490939943851089	0.9211397513032846	84.48062	0.65976757	21.655012	11.7817
design_7	2	SELEKELEERLEELRERTREAAKKAAKSSDEEAAELMKEMSKEWRAFAEE:AFTVTVPKDLYVVEYGSNMTIECKFPVEKQLDLAALIVYWEMEDKNIIQFVHGEEDLKVQHSSYRQRARLLKDQLSLGNAALQITDVKLQDAGVYRCMISYGGADYKRITVKVN	5.244440940663235	0.5314701018856697	89.81917	0.6362582	25.753162	15.649941
design_7	3	AEEEAARAAAAAALAAETAAAAKQAAKSSDEEAAKLMQAVSDRTAAFAAA:AFTVTVPKDLYVVEYGSNMTIECKFPVEKQLDLAALIVYWEMEDKNIIQFVHGEEDLKVQHSSYRQRARLLKDQLSLGNAALQITDVKLQDAGVYRCMISYGGADYKRITVKVN	3.8174224904754332	0.6959883202453185	87.16097	0.62801266	26.066452	14.656192
design_7	4	SAAEAALAEERERLAEENAKAAKEAAKSSDEEAAKLMEEMSRRNRAFAEA:AFTVTVPKDLYVVEYGSNMTIECKFPVEKQLDLAALIVYWEMEDKNIIQFVHGEEDLKVQHSSYRQRARLLKDQLSLGNAALQITDVKLQDAGVYRCMISYGGADYKRITVKVN	14.716145517725678	0.22209947633431185	71.62849	0.6336939	26.912064	18.353008
design_7	5	AAAAAALAAARAALAEENAAAAAQAAKSSDEEAAKLFQEMSAKTAAFAKA:AFTVTVPKDLYVVEYGSNMTIECKFPVEKQLDLAALIVYWEMEDKNIIQFVHGEEDLKVQHSSYRQRARLLKDQLSLGNAALQITDVKLQDAGVYRCMISYGGADYKRITVKVN	7.785546680733709	0.4604491745556428	83.51374	0.62173635	26.64251	19.414968
design_7	6	AEEEERRRAELEALRKETAEAFKQAAKSSDEEAAKLMQEVSEKWRAFAEA:AFTVTVPKDLYVVEYGSNMTIECKFPVEKQLDLAALIVYWEMEDKNIIQFVHGEEDLKVQHSSYRQRARLLKDQLSLGNAALQITDVKLQDAGVYRCMISYGGADYKRITVKVN	5.080315555727485	0.59721723784741	89.620155	0.6330573	26.369192	15.453676
design_7	7	SLLEERRREELERLRERTREAAKEAAKSSDEEAAKLMEEVSREWREFAER:AFTVTVPKDLYVVEYGSNMTIECKFPVEKQLDLAALIVYWEMEDKNIIQFVHGEEDLKVQHSSYRQRARLLKDQLSLGNAALQITDVKLQDAGVYRCMISYGGADYKRITVKVN	5.842932861748171	0.4979591766695578	90.98439	0.63383025	26.321896	16.12041
design_7	8	SAALAARLAELEELRARTAERAAEAAKSSDEEAAALMEEVSRETRAWAER:AFTVTVPKDLYVVEYGSNMTIECKFPVEKQLDLAALIVYWEMEDKNIIQFVHGEEDLKVQHSSYRQRARLLKDQLSLGNAALQITDVKLQDAGVYRCMISYGGADYKRITVKVN	12.691356392428819	0.25520759331979126	80.82823	0.61799896	27.354036	19.35646
design_7	9	AAAEAARAAARAALAERTAAAAKEAAKSSDEKAAELMKAVSKETAAFAKE:AFTVTVPKDLYVVEYGSNMTIECKFPVEKQLDLAALIVYWEMEDKNIIQFVHGEEDLKVQHSSYRQRARLLKDQLSLGNAALQITDVKLQDAGVYRCMISYGGADYKRITVKVN	2.1555281789660627	0.8706883962544232	81.80364	0.6361023	24.523626	14.719246
design_7	10	AAAAAAAAAARAALAAENAEAAKQASKSSDEEAAKLMQEMSARTRAFAAA:AFTVTVPKDLYVVEYGSNMTIECKFPVEKQLDLAALIVYWEMEDKNIIQFVHGEEDLKVQHSSYRQRARLLKDQLSLGNAALQITDVKLQDAGVYRCMISYGGADYKRITVKVN	14.116541808246504	0.2012805874179686	75.43558	0.62057865	27.090387	18.642147
design_7	11	AEEEAEREERLEKLREEAREAAKQAAKSSDEEAAKLMQEVSEKTLAFAKE:AFTVTVPKDLYVVEYGSNMTIECKFPVEKQLDLAALIVYWEMEDKNIIQFVHGEEDLKVQHSSYRQRARLLKDQLSLGNAALQITDVKLQDAGVYRCMISYGGADYKRITVKVN	12.80154301428657	0.19494788237503005	86.7888	0.63277537	26.444498	17.742428
design_7	12	AAAAAAREAALAALREAARAAAAQAAKSDDETAAKLMQAVSEATRAFAAA:AFTVTVPKDLYVVEYGSNMTIECKFPVEKQLDLAALIVYWEMEDKNIIQFVHGEEDLKVQHSSYRQRARLLKDQLSLGNAALQITDVKLQDAGVYRCMISYGGADYKRITVKVN	12.243249966632764	0.2221208355494069	87.32555	0.62323177	26.744078	17.502077
design_7	13	AAAEAARAAARAALAAAAAAAFKQAAKSSDEEAAALMEEVSRATRAFAEA:AFTVTVPKDLYVVEYGSNMTIECKFPVEKQLDLAALIVYWEMEDKNIIQFVHGEEDLKVQHSSYRQRARLLKDQLSLGNAALQITDVKLQDAGVYRCMISYGGADYKRITVKVN	2.520147106921472	0.8099538129674746	83.34455	0.77112544	10.637161	3.1585946
design_7	14	SAALAALKAEREALAKEAAEAAKKAAKSSDEEAAKLMQEVSKKTAAFAKA:AFTVTVPKDLYVVEYGSNMTIECKFPVEKQLDLAALIVYWEMEDKNIIQFVHGEEDLKVQHSSYRQRARLLKDQLSLGNAALQITDVKLQDAGVYRCMISYGGADYKRITVKVN	9.32130342669758	0.35961588282440454	87.2094	0.62964344	27.101917	17.965887
design_7	15	SAAAAARAAELAALREEAAAAAREAAKSDPETAAKLMEEVSKRTREFAER:AFTVTVPKDLYVVEYGSNMTIECKFPVEKQLDLAALIVYWEMEDKNIIQFVHGEEDLKVQHSSYRQRARLLKDQLSLGNAALQITDVKLQDAGVYRCMISYGGADYKRITVKVN	15.954815159796008	0.256228064720797	85.689766	0.62364423	27.19649	20.206509
design_7	16	MEEEERREKELEELRKEAREAFKKAAKSSDEEAAKLMKEVSEKTKAFAEK:AFTVTVPKDLYVVEYGSNMTIECKFPVEKQLDLAALIVYWEMEDKNIIQFVHGEEDLKVQHSSYRQRARLLKDQLSLGNAALQITDVKLQDAGVYRCMISYGGADYKRITVKVN	1.873832364231258	0.8853622353456283	85.85988	0.6442658	23.918932	13.881307
design_7	17	AAAAAARAAELAALREEIAAAAKQAAKSSDEEAAKLMEEMSRRTRAFAER:AFTVTVPKDLYVVEYGSNMTIECKFPVEKQLDLAALIVYWEMEDKNIIQFVHGEEDLKVQHSSYRQRARLLKDQLSLGNAALQITDVKLQDAGVYRCMISYGGADYKRITVKVN	6.198047209365351	0.5272752798643933	88.56797	0.62821066	26.752247	15.791667
design_7	18	EEEEERRRRELEELRRRAAEAAKEAAKSSDEEAAKLMQEVSEETREFAKR:AFTVTVPKDLYVVEYGSNMTIECKFPVEKQLDLAALIVYWEMEDKNIIQFVHGEEDLKVQHSSYRQRARLLKDQLSLGNAALQITDVKLQDAGVYRCMISYGGADYKRITVKVN	15.126522899467938	0.1950392738976569	81.682884	0.63393193	27.11453	18.96735
design_7	19	AAAAAAAAAAAAALREEAAERFRQAAKSSPEEAARLMQEVSRRTRAFAAA:AFTVTVPKDLYVVEYGSNMTIECKFPVEKQLDLAALIVYWEMEDKNIIQFVHGEEDLKVQHSSYRQRARLLKDQLSLGNAALQITDVKLQDAGVYRCMISYGGADYKRITVKVN	6.779648433850869	0.5225327434547378	85.74705	0.6261697	26.89461	16.520336
design_7	20	SAAAAALAAARAALAEATRAAAKEAAKSSDEEAAKLMQEVSRATAAFAAA:AFTVTVPKDLYVVEYGSNMTIECKFPVEKQLDLAALIVYWEMEDKNIIQFVHGEEDLKVQHSSYRQRARLLKDQLSLGNAALQITDVKLQDAGVYRCMISYGGADYKRITVKVN	2.279630368472098	0.8543151826288824	84.302345	0.64789903	22.818583	11.536749
design_7	21	ELERLLRERELERLRERTAEAAKQASKSSDEEAAKLMQEMSREWREFAER:AFTVTVPKDLYVVEYGSNMTIECKFPVEKQLDLAALIVYWEMEDKNIIQFVHGEEDLKVQHSSYRQRARLLKDQLSLGNAALQITDVKLQDAGVYRCMISYGGADYKRITVKVN	10.954384108962	0.25296706343368247	91.16299	0.627985	27.347256	17.91438
design_7	22	SAAAAAREAALAALRARTAAAFAEAAKSSDEEAAALMQAVSDETAAFAKA:AFTVTVPKDLYVVEYGSNMTIECKFPVEKQLDLAALIVYWEMEDKNIIQFVHGEEDLKVQHSSYRQRARLLKDQLSLGNAALQITDVKLQDAGVYRCMISYGGADYKRITVKVN	1.3089480361664851	0.9380147919518321	82.87158	0.73503494	13.616687	4.163016
design_7	23	MEEEERRERELEELRERTREAAKQAAKSSDEEAAKLMEEMSRETREWAER:AFTVTVPKDLYVVEYGSNMTIECKFPVEKQLDLAALIVYWEMEDKNIIQFVHGEEDLKVQHSSYRQRARLLKDQLSLGNAALQITDVKLQDAGVYRCMISYGGADYKRITVKVN	12.92094977823346	0.21623861781333537	85.65914	0.6363197	25.88894	15.603395
design_7	24	SKEEEERKKKLEELREEAAKAFKQASKSSPEEAAKLMQEVSKKTLAFAKE:AFTVTVPKDLYVVEYGSNMTIECKFPVEKQLDLAALIVYWEMEDKNIIQFVHGEEDLKVQHSSYRQRARLLKDQLSLGNAALQITDVKLQDAGVYRCMISYGGADYKRITVKVN	14.505991225618795	0.17326275674748512	89.08883	0.6342631	27.297354	19.24073
design_7	25	SAAEAAAAAARAELAAETAAAAAQASKSDDATAAALMEAVSKRTRALAEA:AFTVTVPKDLYVVEYGSNMTIECKFPVEKQLDLAALIVYWEMEDKNIIQFVHGEEDLKVQHSSYRQRARLLKDQLSLGNAALQITDVKLQDAGVYRCMISYGGADYKRITVKVN	1.3325779575146917	0.9360271514931809	80.79258	0.7626274	11.113201	3.0757437
design_7	26	AAEEAERAARLEALRERTRKAFKEAAKSSDEEAAKLMKEVSEEWRRFAEE:AFTVTVPKDLYVVEYGSNMTIECKFPVEKQLDLAALIVYWEMEDKNIIQFVHGEEDLKVQHSSYRQRARLLKDQLSLGNAALQITDVKLQDAGVYRCMISYGGADYKRITVKVN	2.0963058310781038	0.8587286763139594	87.44504	0.6593095	21.32085	7.38383
design_7	27	AAAAAAAAAAAAALAARAAAAFAQAAKSSDAEAAALMQAVSAETAAAAAA:AFTVTVPKDLYVVEYGSNMTIECKFPVEKQLDLAALIVYWEMEDKNIIQFVHGEEDLKVQHSSYRQRARLLKDQLSLGNAALQITDVKLQDAGVYRCMISYGGADYKRITVKVN	3.1996206795841986	0.7452066946116608	82.317635	0.7740122	9.344356	2.6942124
design_7	28	AAAAAAAAAAAAALRAAAAEAAKQASKSSDEEAAKLMEEVSRATRAAAAA:AFTVTVPKDLYVVEYGSNMTIECKFPVEKQLDLAALIVYWEMEDKNIIQFVHGEEDLKVQHSSYRQRARLLKDQLSLGNAALQITDVKLQDAGVYRCMISYGGADYKRITVKVN	1.4031463507966797	0.9311989491261772	75.38706	0.6750686	18.239937	7.6940684
design_7	29	AAAAAARAAELAALREEAAKAAAQAAKSSDEEAAKLMEEVSRRTREFAER:AFTVTVPKDLYVVEYGSNMTIECKFPVEKQLDLAALIVYWEMEDKNIIQFVHGEEDLKVQHSSYRQRARLLKDQLSLGNAALQITDVKLQDAGVYRCMISYGGADYKRITVKVN	11.121722154236009	0.3136543858150595	83.15679	0.6276753	26.793486	18.073547
design_7	30	MEEEEKRREELEKLREEARKAAEEAAKSSDEKAAELMKEVSEKTREFAEK:AFTVTVPKDLYVVEYGSNMTIECKFPVEKQLDLAALIVYWEMEDKNIIQFVHGEEDLKVQHSSYRQRARLLKDQLSLGNAALQITDVKLQDAGVYRCMISYGGADYKRITVKVN	14.958443398539938	0.199788817036232	75.12444	0.6331308	26.970707	17.77575
design_7	31	AAAAAAREAALAALREEAAAAAKQAAASSDEEAAALMQEVSRRTAAFAAA:AFTVTVPKDLYVVEYGSNMTIECKFPVEKQLDLAALIVYWEMEDKNIIQFVHGEEDLKVQHSSYRQRARLLKDQLSLGNAALQITDVKLQDAGVYRCMISYGGADYKRITVKVN	2.6213404550344666	0.8059248752099764	83.41146	0.6330099	25.217785	15.630165
design_8	0	ALEEAKKRAAAVRASAAAVAANARAAGAEASAAAAEAAYAALAEEILASA:AFTVTVPKDLYVVEYGSNMTIECKFPVEKQLDLAALIVYWEMEDKNIIQFVHGEEDLKVQHSSYRQRARLLKDQLSLGNAALQITDVKLQDAGVYRCMISYGGADYKRITVKVN	14.013771063682434	0.1764157233867623	90.42538	0.62628365	26.594412	15.302422
design_8	1	ALEAAKAQAAAIKASAAQIAAAANAAGAAASAAAATAAADKLAAEILAAA:AFTVTVPKDLYVVEYGSNMTIECKFPVEKQLDLAALIVYWEMEDKNIIQFVHGEEDLKVQHSSYRQRARLLKDQLSLGNAALQITDVKLQDAGVYRCMISYGGADYKRITVKVN	14.82617510773522	0.15793494013088683	91.33055	0.6275958	26.809626	16.00246
design_8	2	ARAAAEARAAAIRESAEQVAALARAAGAEASAEAFREAAEKLAAEVLAAA:AFTVTVPKDLYVVEYGSNMTIECKFPVEKQLDLAALIVYWEMEDKNIIQFVHGEEDLKVQHSSYRQRARLLKDQLSLGNAALQITDVKLQDAGVYRCMISYGGADYKRITVKVN	14.57758250171311	0.15881182217533824	90.72912	0.6252279	27.125114	16.874924
design_8	3	ALEEAKKRAEAIKASAAQVAAAAEAAGATASAAAFKAAADKLAEEVLAAA:AFTVTVPKDLYVVEYGSNMTIECKFPVEKQLDLAALIVYWEMEDKNIIQFVHGEEDLKVQHSSYRQRARLLKDQLSLGNAALQITDVKLQDAGVYRCMISYGGADYKRITVKVN	14.13517557459047	0.1749867645777123	89.119	0.62699616	26.935925	14.87671
design_8	4	ALEAAKKRAAAVLESAKQVAANATAAGATASAAAFTAAAEKYAQEILASA:AFTVTVPKDLYVVEYGSNMTIECKFPVEKQLDLAALIVYWEMEDKNIIQFVHGEEDLKVQHSSYRQRARLLKDQLSLGNAALQITDVKLQDAGVYRCMISYGGADYKRITVKVN	1.1599901537363213	0.9494299869261544	84.337906	0.76620126	10.922202	2.1807294
design_8	5	ELEKAKKQAEAVKERAKQVAELAEKAGAEASAKAAKEAYEKYAEEILASA:AFTVTVPKDLYVVEYGSNMTIECKFPVEKQLDLAALIVYWEMEDKNIIQFVHGEEDLKVQHSSYRQRARLLKDQLSLGNAALQITDVKLQDAGVYRCMISYGGADYKRITVKVN	13.912835189556333	0.16799811202780723	87.05453	0.6330065	26.86227	19.689943
design_8	6	ALEEAEKRAQAVRERAAQIAARAREAGAEASAAAAQAAFEKEAAEILAAA:AFTVTVPKDLYVVEYGSNMTIECKFPVEKQLDLAALIVYWEMEDKNIIQFVHGEEDLKVQHSSYRQRARLLKDQLSLGNAALQITDVKLQDAGVYRCMISYGGADYKRITVKVN	13.88646004195104	0.18253848200676062	84.465256	0.6287266	27.076117	17.04119
design_8	7	ALEEAKKRAAAVKASAAQVAANAEAAGATASAAAFKAAADKYAQEILESA:AFTVTVPKDLYVVEYGSNMTIECKFPVEKQLDLAALIVYWEMEDKNIIQFVHGEEDLKVQHSSYRQRARLLKDQLSLGNAALQITDVKLQDAGVYRCMISYGGADYKRITVKVN	12.923465192108624	0.19052109246701604	87.91141	0.6311594	26.722553	18.426447
design_8	8	ALAEALARAAAVKERAAQIAAAAEAAGATAAAAAAKAAYDAYAAEILAAA:AFTVTVPKDLYVVEYGSNMTIECKFPVEKQLDLAALIVYWEMEDKNIIQFVHGEEDLKVQHSSYRQRARLLKDQLSLGNAALQITDVKLQDAGVYRCMISYGGADYKRITVKVN	14.861460546893724	0.16336953472652566	87.19008	0.62442696	26.773655	15.453779
design_8	9	SMAAAEAQAAAVRERAAQVAAAAEAAGAAASAAAARAAFDKEAQEILEAA:AFTVTVPKDLYVVEYGSNMTIECKFPVEKQLDLAALIVYWEMEDKNIIQFVHGEEDLKVQHSSYRQRARLLKDQLSLGNAALQITDVKLQDAGVYRCMISYGGADYKRITVKVN	19.46320995934634	0.12611480536602943	67.823586	0.62614334	26.599113	16.049316
[truncated: 54 more rows]
