# Supplementary material for: AlphaDesign: a de novo protein design framework based on AlphaFold
Source: Mol Syst Biol. 2025 Jun 17;21(9):1166–89. doi: 10.1038/s44320-025-00119-z (PMC12405559; doi:10.1038/s44320-025-00119-z)
Supplement: Supplementary file 8 — Source data Fig. 6 [file 44320_2025_119_MOESM8_ESM.zip › Figure_6/6DandE/rnasea-100-af2-scores.csv]

name	index	sequence	sc_rmsd	sc_tm	plddt	ptm	pae	ipae	mpae
rnasea-binder-100-nr2-1_result_0	0	PETAAAKFERQHMDSSTSAASSSNYCNQMMKSRNLTKDRCKPVNTFVHESLADVQAVCSQKNVACKNGQTNCYQSYSTMSITDCRETGSSKYPNCAYKTTQANKHIIVACEGNPYVPVHFDASV:EEEEKLKDLPFIKSQKSYTKEEWEKEKKKPDFPEEARDYPNVVAVYEVDVGDGIKWIPVLEGESVEEFLEKKLLPLESLSEGNKAYLEKVKEILEKEREE	14.553584354695007	0.19855186564502317	79.58382415771484	0.5327416658401489	16.043827056884766	28.120515823364258	19.36130142211914
rnasea-binder-100-nr2-1_result_0	1	LETAAAKFERQHMDSSTSAASSSNYCNQMMKSRNLTKDRCKPVNTFVHESLADVQAVCSQKNVACKNGQTNCYQSYSTMSITDCRETGSSKYPNCAYKTTQANKHIIVACEGNPYVPVHFDASV:EKEKKLKNRSYIKESVSYTPEEWEEKKKQPDFPEVARDYPDVVAVDLVDVGNGYKWFPRLVGESEEEFLDEVLLTEPDLSEGIKEELEEIKKILEEEREK	11.981006332077646	0.26487509094136014	76.68583679199219	0.5477471351623535	15.23803424835205	26.107418060302734	16.26597785949707
rnasea-binder-100-nr2-1_result_0	2	EETAAAKFERQHMDSSTSAASSSNYCNQMMKSRNLTKDRCKPVNTFVHESLADVQAVCSQKNVACKNGQTNCYQSYSTMSITDCRETGSSKYPNCAYKTTQANKHIIVACEGNPYVPVHFDASV:EEEEKFKNLSYIVDEVSYTPEEWAEEKKKPDFPEEARDYPDVVAVYKVDFGNGIKWIPQLEGESVDELFDEKFLTDPDLSEGIKKELEERRELREKRREE	11.618414265781466	0.27669620358326197	70.1050796508789	0.542415976524353	15.930299758911133	26.820693969726562	16.7253475189209
rnasea-binder-100-nr2-1_result_0	3	EETAAAKFERQHMDSSTSAASSSNYCNQMMKSRNLTKDRCKPVNTFVHESLADVQAVCSQKNVACKNGQTNCYQSYSTMSITDCRETGSSKYPNCAYKTTQANKHIIVACEGNPYVPVHFDASV:EEEEKLKNDKYIVEEKSYTPEEWAKKKKEKDFPEEARDYPNVVAVIKYDHGKGIRWIPVLEGESEEEFFDNKLLTLKDLSPGAKAELEERKKIREEEREK	18.23100171312129	0.15933240500521428	68.79753875732422	0.5364819169044495	16.366064071655273	27.601299285888672	18.436166763305664
rnasea-binder-100-nr2-1_result_0	4	EETAAAKFERQHMDSSTSAASSSNYCNQMMKSRNLTKDRCKPVNTFVHESLADVQAVCSQKNVACKNGQTNCYQSYSTMSITDCRETGSSKYPNCAYKTTQANKHIIVACEGNPYVPVHFDASV:EKEKEFENPSYIVDQKSYTPEEWAEKKKQPDFPEVAKNYPNVVAVYKVDVGDGIKDIPQLEGESVEEFEDEKLLTLPSLSPGIKAELEKRRELREEEEKK	14.893157248456639	0.24641934290713932	42.37957000732422	0.5405230522155762	17.974693298339844	27.48337745666504	18.597984313964844
rnasea-binder-100-nr2-1_result_0	5	LETAAAKFERQHMDSSTSAASSSNYCNQMMKSRNLTKDRCKPVNTFVHESLADVQAVCSQKNVACKNGQTNCYQSYSTMSITDCRETGSSKYPNCAYKTTQANKHIIVACEGNPYVPVHFDASV:EEEEKFKNLSFIVDEKSYTPEEWEEEKKKPDFPEEARDYPDVVAVLKVDLGNGIKWIPVLEGESVEEVFDEKLLTEPDLSPGIKAELEKRREIREERRAK	9.854431171404984	0.3251664169088757	61.80741500854492	0.5328325033187866	16.90877914428711	27.811521530151367	18.036428451538086
rnasea-binder-100-nr2-1_result_0	6	DETAAAKFERQHMDSSTSAASSSNYCNQMMKSRNLTKDRCKPVNTFVHESLADVQAVCSQKNVACKNGQTNCYQSYSTMSITDCRETGSSKYPNCAYKTTQANKHIIVACEGNPYVPVHFDASV:EEEEKLKNLSFIVKEESFTPEEWKEKKKEPWFPEEAKNYPDVVAVYKVNLGKGEKWIPQLVGESTEEFLYEKLLTSEDLSEGIKKELEKIKEILEEQRKK	14.10095822695288	0.2360582339429744	70.07707214355469	0.5372706651687622	16.26064682006836	27.522138595581055	17.45990562438965
rnasea-binder-100-nr2-1_result_0	7	EETAAAKFERQHMDSSTSAASSSNYCNQMMKSRNLTKDRCKPVNTFVHESLADVQAVCSQKNVACKNGQTNCYQSYSTMSITDCRETGSSKYPNCAYKTTQANKHIIVACEGNPYVPVHFDASV:EKEKKLENLSYIVEEESYTPEEWKEKKKKPDFPEEAKNYDNVVKVLKVDLGDGEKWIPVLEGESTEEVLEKKLLTEESLSPGIKKELEERKKILEEERKK	11.723443876890785	0.2707389920846674	70.52418518066406	0.5344746112823486	16.498210906982422	27.880207061767578	19.25832176208496
rnasea-binder-100-nr2-1_result_0	8	EETAAAKFERQHMDSSTSAASSSNYCNQMMKSRNLTKDRCKPVNTFVHESLADVQAVCSQKNVACKNGQTNCYQSYSTMSITDCRETGSSKYPNCAYKTTQANKHIIVACEGNPYVPVHFDASV:EEEEKLKNLSFIVKEYSFTPEEWAELKKKPEFPEEARDYPDVVRVLEVDVGNGIKWIPVLEGESVEEVFENKLLPLKDLSPGIKKELEERRKILEKEREK	12.407821545075185	0.2679552851304946	71.62776184082031	0.5392102003097534	16.048337936401367	27.252344131469727	16.77195167541504
rnasea-binder-100-nr2-1_result_0	9	EETAAAKFERQHMDSSTSAASSSNYCNQMMKSRNLTKDRCKPVNTFVHESLADVQAVCSQKNVACKNGQTNCYQSYSTMSITDCRETGSSKYPNCAYKTTQANKHIIVACEGNPYVPVHFDASV:EELEKLKNRSYIVDYESYTPEQWEEEKKKEDFPEVARDYPDVVAVYKVNLGKGEKWIPVLEGESEEEFFEKKLLTSPDLSEGIKKELEERKEIEEKLRKK	17.31828107047513	0.20074761135957178	66.9772720336914	0.5401493310928345	16.21363639831543	27.16643714904785	16.495872497558594
rnasea-binder-100-nr2-1_result_0	10	EETAAAKFERQHMDSSTSAASSSNYCNQMMKSRNLTKDRCKPVNTFVHESLADVQAVCSQKNVACKNGQTNCYQSYSTMSITDCRETGSSKYPNCAYKTTQANKHIIVACEGNPYVPVHFDASV:AEEEKFKNNKIIVKEESYTPEEWEEKKKQPDFPEEAKNYPNVVAVYEVDLGKGIKWIPQLEGESTEEFEEKKLLTEKDLSPGNKALLEERKALEEKRREE	13.965124800472918	0.20794289003076155	75.79166412353516	0.5316410064697266	16.32175636291504	28.03327178955078	16.23575210571289
rnasea-binder-100-nr2-1_result_0	11	EETAAAKFERQHMDSSTSAASSSNYCNQMMKSRNLTKDRCKPVNTFVHESLADVQAVCSQKNVACKNGQTNCYQSYSTMSITDCRETGSSKYPNCAYKTTQANKHIIVACEGNPYVPVHFDASV:EEEEKLKNLSFIKEQISYTPEEWAEEKKKPDFPEVARDYPDVVAVYKVDLGDGEKWLPQLEGESVEEFFENVLLTEPSLSEGIKAELEERRKILEKQREK	11.686981514358779	0.2818654237470486	72.2040786743164	0.5463229417800903	15.594889640808105	26.42330551147461	16.685405731201172
rnasea-binder-100-nr2-1_result_0	12	AETAAAKFERQHMDSSTSAASSSNYCNQMMKSRNLTKDRCKPVNTFVHESLADVQAVCSQKNVACKNGQTNCYQSYSTMSITDCRETGSSKYPNCAYKTTQANKHIIVACEGNPYVPVHFDASV:EEEEKLKNLSFIVDEKSYTPEEWEKEKKSPDFPEVARNYPNVVAVYEVDFGDGIKAIPVLEGESVEEFLYEKLLTDPRLSPGNKEELEKIKKILEEERKK	13.359250359618839	0.26151703847149	78.30008697509766	0.5350172519683838	15.817322731018066	27.546749114990234	18.31202507019043
rnasea-binder-100-nr2-1_result_0	13	EETAAAKFERQHMDSSTSAASSSNYCNQMMKSRNLTKDRCKPVNTFVHESLADVQAVCSQKNVACKNGQTNCYQSYSTMSITDCRETGSSKYPNCAYKTTQANKHIIVACEGNPYVPVHFDASV:EKEEKLKNLSLIVDYKSYTPEEWEEEKKKPDFPESAKNYPNVVAVYKVDVGNGIKYIPQLEGESVEEFFEEKLLTLEDLSEGNKKELEERKKILEEERKK	13.898641463030074	0.23381313806637985	81.32505798339844	0.5374451279640198	15.598799705505371	27.310197830200195	17.018741607666016
rnasea-binder-100-nr2-1_result_0	14	LETAAAKFERQHMDSSTSAASSSNYCNQMMKSRNLTKDRCKPVNTFVHESLADVQAVCSQKNVACKNGQTNCYQSYSTMSITDCRETGSSKYPNCAYKTTQANKHIIVACEGNPYVPVHFDASV:SSLEKLKNLSFIVDQKSYTPEEWEEKKKTEDFPEEAKDYPNVVAVYKVDVGNGIKWIPQLEGESTEEFFYDKLLTLKDLSEGNKKELEERKKILEEERKK	12.890040846262137	0.25177673653344174	82.80427551269531	0.5345579981803894	15.667363166809082	27.54960060119629	18.229644775390625
rnasea-binder-100-nr2-1_result_0	15	EETAAAKFERQHMDSSTSAASSSNYCNQMMKSRNLTKDRCKPVNTFVHESLADVQAVCSQKNVACKNGQTNCYQSYSTMSITDCRETGSSKYPNCAYKTTQANKHIIVACEGNPYVPVHFDASV:EEEKELENLSIIKSEKSYTKEEWEKEKKKPDFPEEARDYPDVVAVYEVDVGKGIKWIPKLEGESVEDFLDEKLLTLPDLSPGNKALLEKIREIREKEREE	12.554327898250854	0.23061326609360527	78.75296020507812	0.5391910076141357	15.695984840393066	27.20760726928711	15.644262313842773
rnasea-binder-100-nr2-1_result_0	16	DETAAAKFERQHMDSSTSAASSSNYCNQMMKSRNLTKDRCKPVNTFVHESLADVQAVCSQKNVACKNGQTNCYQSYSTMSITDCRETGSSKYPNCAYKTTQANKHIIVACEGNPYVPVHFDASV:KEEEKLKNLKLIKEEISYTPEEWEKEKKKPDFPEEAKNYPNVVAVYKVNLNEKEKWIPQLEAESNDDFFDNKLLTEKDLSEENKEELEKRKKILEEERAK	10.623575466947544	0.3225854613637482	46.69780731201172	0.541911244392395	17.730487823486328	27.370418548583984	17.991317749023438
rnasea-binder-100-nr2-1_result_0	17	DETAAAKFERQHMDSSTSAASSSNYCNQMMKSRNLTKDRCKPVNTFVHESLADVQAVCSQKNVACKNGQTNCYQSYSTMSITDCRETGSSKYPNCAYKTTQANKHIIVACEGNPYVPVHFDASV:SEEEKLKNLSLIIEEESYTPEEWEEKKKKPDFPEEARDYPNVVAVYKVNLSDKDKWIPQLEAESTDYFLDNKLLTEKSLSEENKKKLEEIKKILEEQRKK	12.468266799326498	0.304545684691599	48.10994338989258	0.5435583591461182	17.298219680786133	27.387929916381836	17.851139068603516
rnasea-binder-100-nr2-1_result_0	18	DETAAAKFERQHMDSSTSAASSSNYCNQMMKSRNLTKDRCKPVNTFVHESLADVQAVCSQKNVACKNGQTNCYQSYSTMSITDCRETGSSKYPNCAYKTTQANKHIIVACEGNPYVPVHFDASV:SVEEEFKNLTFIKNEKSYTPEEWEKEKKKEDFPKEARDYPNVVAVYEVDVAKEIKTIPQFEAESNDEFFDEKLLPLEDLSEEKKKELEERKKKREELRAK	17.117987674957142	0.17079849837658267	43.88115310668945	0.5381627082824707	18.277748107910156	27.42985725402832	19.357357025146484
rnasea-binder-100-nr2-1_result_0	19	DETAAAKFERQHMDSSTSAASSSNYCNQMMKSRNLTKDRCKPVNTFVHESLADVQAVCSQKNVACKNGQTNCYQSYSTMSITDCRETGSSKYPNCAYKTTQANKHIIVACEGNPYVPVHFDASV:EELEKLKNLSFIKEEISYTPEEWAEEKKKPDFPEVAKNYPDVVAVYKVDLADKDEWIPVLEAESTDDFLDNKLLTNPNLSEEKKKELEEIKKILEEMRKK	14.4271611447763	0.23611498506877324	72.9852523803711	0.5377928018569946	15.973719596862793	27.55660629272461	16.541786193847656
rnasea-binder-100-nr2-1_result_0	20	DETAAAKFERQHMDSSTSAASSSNYCNQMMKSRNLTKDRCKPVNTFVHESLADVQAVCSQKNVACKNGQTNCYQSYSTMSITDCRETGSSKYPNCAYKTTQANKHIIVACEGNPYVPVHFDASV:EEEEKEKNDPYIVEQISYTPEQWAEEKKKPDFPEEAKNYPDVVAVYKVNLAKKEKWIPQLEAESNDDFFDNKLLTNPDLSPENKAYLEERRARREKREAE	8.332936426804078	0.40588626231037417	58.24642562866211	0.5404047966003418	16.890560150146484	27.2569522857666	16.07955551147461
rnasea-binder-100-nr2-1_result_0	21	PETAAAKFERQHMDSSTSAASSSNYCNQMMKSRNLTKDRCKPVNTFVHESLADVQAVCSQKNVACKNGQTNCYQSYSTMSITDCRETGSSKYPNCAYKTTQANKHIIVACEGNPYVPVHFDASV:EEEKKLSNPSYIVNQTSYTPEEWEKKKKEKDFPEVAKNYPDVVAVYEVNLDKEIKYIPQFEAESNDDFFDNKLLTQKDLSEKNKKELEERKKILEEQRAK	13.021787299603117	0.2494618801503445	36.900367736816406	0.5434697866439819	18.35331916809082	27.424177169799805	17.752771377563477
rnasea-binder-100-nr2-1_result_0	22	DETAAAKFERQHMDSSTSAASSSNYCNQMMKSRNLTKDRCKPVNTFVHESLADVQAVCSQKNVACKNGQTNCYQSYSTMSITDCRETGSSKYPNCAYKTTQANKHIIVACEGNPYVPVHFDASV:EELKKLKNDSLIVDEKSYTPEQWAEEKKKADFPEVARNYDDVVAVYKVNLNDKIKDIPVLEAESNDEFFDNKLLTEKDLSEENKKLLEERKAILDKLRAA	14.906849482643713	0.21767905657245754	37.967376708984375	0.5402520895004272	18.368587493896484	27.762243270874023	19.243656158447266
rnasea-binder-100-nr2-1_result_0	23	DETAAAKFERQHMDSSTSAASSSNYCNQMMKSRNLTKDRCKPVNTFVHESLADVQAVCSQKNVACKNGQTNCYQSYSTMSITDCRETGSSKYPNCAYKTTQANKHIIVACEGNPYVPVHFDASV:EKEKKFKNLSLIVDEKSYTPEEWEEEKKKPDFPESAKNYPNVVAVYKVNAADKIIDIPQFEAESNDDLFDEKLLTLENLSEENKKELEERRKAREEERAK	11.753140542734272	0.32135456906729304	43.662166595458984	0.5456926822662354	17.849660873413086	27.209190368652344	16.877689361572266
rnasea-binder-100-nr2-1_result_0	24	DETAAAKFERQHMDSSTSAASSSNYCNQMMKSRNLTKDRCKPVNTFVHESLADVQAVCSQKNVACKNGQTNCYQSYSTMSITDCRETGSSKYPNCAYKTTQANKHIIVACEGNPYVPVHFDASV:EEEKKLSNLSFIKEEESYTPEEWEEKKKTADFPEEAKNYPDVVAVYKVNVNKEDKWIPQFEAESTDDFLDNKLLPLKDLSEENKKKLEEIKKILEEKRKK	9.831587785474222	0.3664448945279242	46.69466018676758	0.544994056224823	17.52659797668457	27.2271728515625	17.194671630859375
rnasea-binder-100-nr2-1_result_0	25	DETAAAKFERQHMDSSTSAASSSNYCNQMMKSRNLTKDRCKPVNTFVHESLADVQAVCSQKNVACKNGQTNCYQSYSTMSITDCRETGSSKYPNCAYKTTQANKHIIVACEGNPYVPVHFDASV:AEEEKEKNLSYIKSQESYTPEEWEEKKKSPDFPEEAKNYPNVVAVYKVDVADKIKWIPQLEAESNDDLFDEKLLTLPDLSEENKAALEERRKAREARRAA	7.544493574710924	0.4397327996050656	53.761985778808594	0.5396619439125061	17.177709579467773	27.195308685302734	13.733526229858398
rnasea-binder-100-nr2-1_result_0	26	DETAAAKFERQHMDSSTSAASSSNYCNQMMKSRNLTKDRCKPVNTFVHESLADVQAVCSQKNVACKNGQTNCYQSYSTMSITDCRETGSSKYPNCAYKTTQANKHIIVACEGNPYVPVHFDASV:DADEKLKNLSFIVKEESYTPEEWKEKKKKKDFPEEAKNYPNVVAVYEVNVADKIKYIPVLEAESTDDFLDNKLLTLEDLSPETKEELEKIKKIREEERKK	9.42515254672154	0.372284543669263	59.87262725830078	0.5410028696060181	16.709558486938477	27.354209899902344	17.67151641845703
rnasea-binder-100-nr2-1_result_0	27	DETAAAKFERQHMDSSTSAASSSNYCNQMMKSRNLTKDRCKPVNTFVHESLADVQAVCSQKNVACKNGQTNCYQSYSTMSITDCRETGSSKYPNCAYKTTQANKHIIVACEGNPYVPVHFDASV:EEEEKEKNLSFIVEEKSYTPEEWEEEKKKPDFPEEARDYPNVVAVYKVNVANKEVWLPQLEAESNDDFFDDKLLTLPDLSEETKEELEERKKIREKRRKE	9.926611236239024	0.3426759562634872	65.98165130615234	0.5381806492805481	16.37452507019043	27.19549560546875	18.049957275390625
rnasea-binder-100-nr2-1_result_0	28	DETAAAKFERQHMDSSTSAASSSNYCNQMMKSRNLTKDRCKPVNTFVHESLADVQAVCSQKNVACKNGQTNCYQSYSTMSITDCRETGSSKYPNCAYKTTQANKHIIVACEGNPYVPVHFDASV:EEEEKLKDLSLIKDYKSYTPEEWEKEKKKPDFPEVAKNYPDVVAVYKVNVAKKDLWIPQFEAESNDDFFYEKLLPLEDLSPENKEELLKRKEILEKQRAA	11.112234238229323	0.2919215908051805	43.45267868041992	0.5415422320365906	17.863178253173828	27.70188331604004	18.251279830932617
rnasea-binder-100-nr2-1_result_0	29	DETAAAKFERQHMDSSTSAASSSNYCNQMMKSRNLTKDRCKPVNTFVHESLADVQAVCSQKNVACKNGQTNCYQSYSTMSITDCRETGSSKYPNCAYKTTQANKHIIVACEGNPYVPVHFDASV:EKEEKFKNLSFIVDYKSYTPEEWEKEKKKPDFPEEARNYPDVVAVYKVNVANKIKWFPQLEAESNDEFFDEVLLTQEDLSEETKKELEERRKIREEERAA	10.540246209472569	0.31275461286335776	59.86982345581055	0.5379451513290405	16.969987869262695	27.60967254638672	17.833486557006836
rnasea-binder-100-nr2-1_result_0	30	DETAAAKFERQHMDSSTSAASSSNYCNQMMKSRNLTKDRCKPVNTFVHESLADVQAVCSQKNVACKNGQTNCYQSYSTMSITDCRETGSSKYPNCAYKTTQANKHIIVACEGNPYVPVHFDASV:EAEEKLKNLSFIVDEKSYTPEEWEEKKKEPDFPEEARDYPNVVAVYKVNLANKEKWIPQLEAESNDDFLDNKLLTEPDLSEENKKELEKIKKILEEERKK	16.440227341502464	0.1889419880685315	47.353797912597656	0.5427958369255066	17.47334098815918	27.587854385375977	17.112028121948242
rnasea-binder-100-nr2-1_result_0	31	DETAAAKFERQHMDSSTSAASSSNYCNQMMKSRNLTKDRCKPVNTFVHESLADVQAVCSQKNVACKNGQTNCYQSYSTMSITDCRETGSSKYPNCAYKTTQANKHIIVACEGNPYVPVHFDASV:EEEKKFKNLSYIKEEKSYTPEEWEKKKKESSFPEEAKNYPDVVAVYLVDVADKYKWIPQLEAESNDDFFDNKLLTDPNLSEEIKKELEERRKKREALRAA	11.682818841028666	0.3404349129533212	50.053504943847656	0.5391643643379211	17.48644256591797	27.634506225585938	17.667638778686523
rnasea-binder-100-nr2-1_result_0	32	DETAAAKFERQHMDSSTSAASSSNYCNQMMKSRNLTKDRCKPVNTFVHESLADVQAVCSQKNVACKNGQTNCYQSYSTMSITDCRETGSSKYPNCAYKTTQANKHIIVACEGNPYVPVHFDASV:EKEEKLKNPSYIVSQESFTPEEWKEKKKSPDFPEVAKNYPNVVAVYKVDLADKEEWIPQLEAESTDDFFDNKLLTQKNLSEEKKEELLERKKILEEERAA	12.715049447341144	0.37974681840007624	45.873207092285156	0.5403779149055481	18.078413009643555	27.39344596862793	18.76576805114746
rnasea-binder-100-nr2-1_result_0	33	DETAAAKFERQHMDSSTSAASSSNYCNQMMKSRNLTKDRCKPVNTFVHESLADVQAVCSQKNVACKNGQTNCYQSYSTMSITDCRETGSSKYPNCAYKTTQANKHIIVACEGNPYVPVHFDASV:EEEKKLSNLSFIKSQESYTPEEWKEKKKQPDFPEEARDYPDVVAVYKVDLATEDKWIPQFEAESNDELFDEKLLTDPNLSPETKAELEERRKIEEARRAK	8.194924036056332	0.4186555336585083	58.98544692993164	0.5387840270996094	16.73027229309082	27.17550277709961	16.42015838623047
rnasea-binder-100-nr2-1_result_0	34	DETAAAKFERQHMDSSTSAASSSNYCNQMMKSRNLTKDRCKPVNTFVHESLADVQAVCSQKNVACKNGQTNCYQSYSTMSITDCRETGSSKYPNCAYKTTQANKHIIVACEGNPYVPVHFDASV:SALEKLKNLSYIVDEVSYTKEEWEKKKKEPDFPESAKNYPDVVAVYKVNLADKIEYIPQLEAESNDDLFYDKLLTNENLSEETKKELEEIKKILEEERAK	15.716574097449314	0.19521956214077976	45.02463912963867	0.5438226461410522	17.788578033447266	27.401220321655273	17.760570526123047
rnasea-binder-100-nr2-1_result_0	35	DETAAAKFERQHMDSSTSAASSSNYCNQMMKSRNLTKDRCKPVNTFVHESLADVQAVCSQKNVACKNGQTNCYQSYSTMSITDCRETGSSKYPNCAYKTTQANKHIIVACEGNPYVPVHFDASV:EENEKLKNLSFIVDEKSYTPEEWEEKKKKPDFPEVAKNYPDVVAVYKVDVADKEIWIPQLEAESNDDFLDNKLLTLESLSPEKKAELEKIKEILEKERAA	12.24806249934423	0.269919272518951	45.91716384887695	0.5459293127059937	17.41470718383789	27.12337303161621	17.28561019897461
rnasea-binder-100-nr2-1_result_0	36	DETAAAKFERQHMDSSTSAASSSNYCNQMMKSRNLTKDRCKPVNTFVHESLADVQAVCSQKNVACKNGQTNCYQSYSTMSITDCRETGSSKYPNCAYKTTQANKHIIVACEGNPYVPVHFDASV:SELEKLKNLSFIVDEVSYTPEEWEKEKKKPDFPESARDYPNVVAVLKVNLADKIEDIPVLEAESTDDVFDNKLLTRENLSPENKEELEKRRKILEEERAK	15.36311378786129	0.22420256858551307	41.77085876464844	0.5414630174636841	17.964689254760742	27.50472068786621	18.58242416381836
rnasea-binder-100-nr2-1_result_0	37	DETAAAKFERQHMDSSTSAASSSNYCNQMMKSRNLTKDRCKPVNTFVHESLADVQAVCSQKNVACKNGQTNCYQSYSTMSITDCRETGSSKYPNCAYKTTQANKHIIVACEGNPYVPVHFDASV:EEEEKLKNLSFIVDQKSYTPEEWAKEKKKSDFPEVAKNYDNVVAVYKVDAADKIIDLPQLEAESNDDFLYDKLLTLENLSEENKKKLEEIKKILEERRAK	14.108225286562401	0.25255329658063125	47.15195083618164	0.5439062714576721	17.673843383789062	27.5762996673584	18.61663055419922
rnasea-binder-100-nr2-1_result_0	38	DETAAAKFERQHMDSSTSAASSSNYCNQMMKSRNLTKDRCKPVNTFVHESLADVQAVCSQKNVACKNGQTNCYQSYSTMSITDCRETGSSKYPNCAYKTTQANKHIIVACEGNPYVPVHFDASV:EKEKKLSNLSYIEEEISYTPEEWKEKKKSPDFPEEARNYPDVVAVYKVKVADKYEWIPQFEAESNDDFFDNKLLTLENLSEETKKELEERKKILEEERAK	11.510861265183236	0.28170313161418653	58.04703140258789	0.5455112457275391	16.668498992919922	26.769794464111328	15.694890975952148
rnasea-binder-100-nr2-1_result_0	39	DETAAAKFERQHMDSSTSAASSSNYCNQMMKSRNLTKDRCKPVNTFVHESLADVQAVCSQKNVACKNGQTNCYQSYSTMSITDCRETGSSKYPNCAYKTTQANKHIIVACEGNPYVPVHFDASV:EALEKLKNNPLIVEEKSYTPEEWEEKKKRSDFPEVAKNYPNVVKVIKVNANNKEIWIPVLEAESNDAFFEEKLLTLEDLSEENKEYLEKRKKILEEERAK	13.958225373113546	0.2931192349767392	51.26605987548828	0.5400174856185913	17.459625244140625	27.7999324798584	18.02650260925293
rnasea-binder-100-nr2-1_result_0	40	DETAAAKFERQHMDSSTSAASSSNYCNQMMKSRNLTKDRCKPVNTFVHESLADVQAVCSQKNVACKNGQTNCYQSYSTMSITDCRETGSSKYPNCAYKTTQANKHIIVACEGNPYVPVHFDASV:EEEEKLKNLSLIKEEKSYTPEEWEEKKKEKDFPESARDYPDVVAVFKVDLANKEKWIPQFEAESNDYFFDNKLLTQKDLSEENKKELEERRKILEEQRKK	11.739821474740552	0.35005807249840853	41.86606216430664	0.5425961017608643	17.84659767150879	27.243053436279297	17.37408447265625
rnasea-binder-100-nr2-1_result_0	41	DETAAAKFERQHMDSSTSAASSSNYCNQMMKSRNLTKDRCKPVNTFVHESLADVQAVCSQKNVACKNGQTNCYQSYSTMSITDCRETGSSKYPNCAYKTTQANKHIIVACEGNPYVPVHFDASV:SEEEKLKNLSIIKSEKSYTKEEWEKEKKKEDFPEEAKNYPDVVAVYEVDVNNEIKWIPQFEAESNDDFLDNKLLPLKDLSEENKKKLEEIKKIREKERAK	12.301254309407271	0.28617442258824066	47.43301010131836	0.5460478067398071	17.38785743713379	27.25257682800293	16.671958923339844
rnasea-binder-100-nr2-1_result_0	42	DETAAAKFERQHMDSSTSAASSSNYCNQMMKSRNLTKDRCKPVNTFVHESLADVQAVCSQKNVACKNGQTNCYQSYSTMSITDCRETGSSKYPNCAYKTTQANKHIIVACEGNPYVPVHFDASV:SVLETFKNLSLIVNEKSYTPEEWEEKKKTKDFPEVAKNYPDVVAVYEVDVADKIVALPVYEAESNDEFFDEKLLTLPDLSPEKKAELEKRKEAREALRAA	11.789522046212648	0.291759566992353	58.39645767211914	0.5383322238922119	16.95490264892578	27.569419860839844	17.53083038330078
rnasea-binder-100-nr2-1_result_0	43	PETAAAKFERQHMDSSTSAASSSNYCNQMMKSRNLTKDRCKPVNTFVHESLADVQAVCSQKNVACKNGQTNCYQSYSTMSITDCRETGSSKYPNCAYKTTQANKHIIVACEGNPYVPVHFDASV:EAEEKLKNDKIIVEEESYTDEEWKEKKKKPDFPEEAKNYDDVVAVYKVNVNNEIKWIPVFKAESNDDFFDNKLLPLKDLSEENKKLLEERKKILEEERAK	13.11735598754623	0.250653477768795	51.79271697998047	0.5417976975440979	17.43390464782715	27.69453239440918	16.993154525756836
rnasea-binder-100-nr2-1_result_0	44	PETAAAKFERQHMDSSTSAASSSNYCNQMMKSRNLTKDRCKPVNTFVHESLADVQAVCSQKNVACKNGQTNCYQSYSTMSITDCRETGSSKYPNCAYKTTQANKHIIVACEGNPYVPVHFDASV:EEEKKLKNLSFIKSYKSYTPEEWAEKKKQPDFPEVAKNYPNVVAVYEVDVAKEIKYLPQLEAESNDDFFYEKLLPLEDLSEENKKELEERKEIEEKQRAK	11.872454712099769	0.26627927163096465	38.770416259765625	0.5457040667533875	18.016347885131836	27.044055938720703	17.313005447387695
rnasea-binder-100-nr2-1_result_0	45	DETAAAKFERQHMDSSTSAASSSNYCNQMMKSRNLTKDRCKPVNTFVHESLADVQAVCSQKNVACKNGQTNCYQSYSTMSITDCRETGSSKYPNCAYKTTQANKHIIVACEGNPYVPVHFDASV:EVEKLFSNPSYIVEEESYTPEQWAEEKKKPDFPESAKNYPDVVAVYKVDLAKKIEWIPQLEAESNDDFFDNKLLTNKDLSPEIKKELEERKKLEEEERAK	14.10917422331063	0.2550973809961835	42.274784088134766	0.542134165763855	18.147214889526367	27.3359432220459	17.2593994140625
rnasea-binder-100-nr2-1_result_0	46	PETAAAKFERQHMDSSTSAASSSNYCNQMMKSRNLTKDRCKPVNTFVHESLADVQAVCSQKNVACKNGQTNCYQSYSTMSITDCRETGSSKYPNCAYKTTQANKHIIVACEGNPYVPVHFDASV:SELEKLKNLSFIVEEKSYTKEEWEEEKKKPDFPESAKNYPDVVAVYKVNVNDKILDIPVLEAESRDDFLYDKLLTLPNLSEENKKLLEERKAILEKMRAA	13.275740612092934	0.2234164526374483	68.45348358154297	0.5380859971046448	16.36509895324707	27.564435958862305	18.63951873779297
rnasea-binder-100-nr2-1_result_0	47	DETAAAKFERQHMDSSTSAASSSNYCNQMMKSRNLTKDRCKPVNTFVHESLADVQAVCSQKNVACKNGQTNCYQSYSTMSITDCRETGSSKYPNCAYKTTQANKHIIVACEGNPYVPVHFDASV:EEKEKLKNLSFIVNEKSYTPEQWAEEKKKPDFPEVARNYDDVVAVYEVNVDDKVVWIPVLEAESNEDFFDNKLLTLPSLSEENKEELKKRKEILEKERAA	11.098095653287078	0.32474720253019423	65.73332214355469	0.5416359901428223	16.207172393798828	27.09538459777832	17.48063850402832
rnasea-binder-100-nr2-1_result_0	48	DETAAAKFERQHMDSSTSAASSSNYCNQMMKSRNLTKDRCKPVNTFVHESLADVQAVCSQKNVACKNGQTNCYQSYSTMSITDCRETGSSKYPNCAYKTTQANKHIIVACEGNPYVPVHFDASV:SSLEKLKNLSLIKNEKSYTKEEWEKEKKKPDFPEVAKNYPDVVAVYEVDVNKEIKYIPQFEAESTDDFLDNKLLTLEDLSEENKKELEEIKKILEEERKA	13.865860498320774	0.2391673281342526	43.5931396484375	0.5461007356643677	17.535480499267578	27.328746795654297	17.210567474365234
rnasea-binder-100-nr2-1_result_0	49	DETAAAKFERQHMDSSTSAASSSNYCNQMMKSRNLTKDRCKPVNTFVHESLADVQAVCSQKNVACKNGQTNCYQSYSTMSITDCRETGSSKYPNCAYKTTQANKHIIVACEGNPYVPVHFDASV:SEKEKFKNLSFIVEEKSYTPEEWEKLKKSPDFPEEAKNYPDVVAVYKVNLSKKEKWIPQLEAESNDDFFDNKLLTEKDLSEENKEELEKYKKAIEEERKK	13.949955149690453	0.2716165972674737	44.83012771606445	0.5432330369949341	17.500991821289062	27.31528091430664	16.38539695739746
rnasea-binder-100-nr2-1_result_0	50	DETAAAKFERQHMDSSTSAASSSNYCNQMMKSRNLTKDRCKPVNTFVHESLADVQAVCSQKNVACKNGQTNCYQSYSTMSITDCRETGSSKYPNCAYKTTQANKHIIVACEGNPYVPVHFDASV:EAEEKLKNLSLIKEEESYTPEEWEEKKKEPDFPEEAKNYPDVVAVFKVDLSNKIEWIPQYEAESTDDFLDNKLLTNPDLSPENKAKLEEIKKILEEQRAA	13.281026443314955	0.23603881774039764	47.16655349731445	0.5435981154441833	17.53656578063965	27.325023651123047	15.55729866027832
rnasea-binder-100-nr2-1_result_0	51	DETAAAKFERQHMDSSTSAASSSNYCNQMMKSRNLTKDRCKPVNTFVHESLADVQAVCSQKNVACKNGQTNCYQSYSTMSITDCRETGSSKYPNCAYKTTQANKHIIVACEGNPYVPVHFDASV:EEEEKLKNDKIIVEEKSYTKEEWEKEKKKPDFPEVARNYPDVVAVYKVNLDKKEVWLPQLEAESNDYFFDNKLLTEKDLSEENKELLEERKKIEEEERKK	12.435649859622629	0.2972987263681465	53.42875671386719	0.5417129397392273	17.231063842773438	27.41097640991211	16.74461555480957
rnasea-binder-100-nr2-1_result_0	52	DETAAAKFERQHMDSSTSAASSSNYCNQMMKSRNLTKDRCKPVNTFVHESLADVQAVCSQKNVACKNGQTNCYQSYSTMSITDCRETGSSKYPNCAYKTTQANKHIIVACEGNPYVPVHFDASV:KEEEKLKNLSLIKEEISYTPEEWEENKKKPDFPEVAKNYPNVVAVYKVNLADKDEWIPQLEAESNDDLFENKLLTKENLSEENKKELEERKKILEEQRKK	9.380178198450645	0.37190551762868723	49.43611526489258	0.543242335319519	17.31338119506836	27.137470245361328	17.032596588134766
rnasea-binder-100-nr2-1_result_0	53	DETAAAKFERQHMDSSTSAASSSNYCNQMMKSRNLTKDRCKPVNTFVHESLADVQAVCSQKNVACKNGQTNCYQSYSTMSITDCRETGSSKYPNCAYKTTQANKHIIVACEGNPYVPVHFDASV:EAEKKLKNDSIIKDYVSYTPEEWEEKKKSPDFPEEARDYPDVVAVYKVDVAKEYKWIPQLEAESNDDFFDNKLLTLKDLSEENKKLLEERKAILEEERKK	11.801935891156408	0.30899111909619953	45.73210906982422	0.5435323715209961	17.65080451965332	27.51283836364746	18.12734603881836
rnasea-binder-100-nr2-1_result_0	54	DETAAAKFERQHMDSSTSAASSSNYCNQMMKSRNLTKDRCKPVNTFVHESLADVQAVCSQKNVACKNGQTNCYQSYSTMSITDCRETGSSKYPNCAYKTTQANKHIIVACEGNPYVPVHFDASV:SSEALFSNDPLIVDYKSYTPEEWAEKKKEPDFPEVARNYPDVVAVYKVDLANKEVWIPQFEAESNDDFFDNKLLTQPDLSPEAKAILEERRAIREAERAA	13.263508492897614	0.22910587060970783	78.52167510986328	0.5358096957206726	15.802777290344238	27.499088287353516	17.54949378967285
rnasea-binder-100-nr2-1_result_0	55	DETAAAKFERQHMDSSTSAASSSNYCNQMMKSRNLTKDRCKPVNTFVHESLADVQAVCSQKNVACKNGQTNCYQSYSTMSITDCRETGSSKYPNCAYKTTQANKHIIVACEGNPYVPVHFDASV:SELEELKNLSFIVEEESYTPEEWAEKKKTPDFPEEAKNYPNVVAVYKVDVNDKIKWIPQFEAESNDDFLDNKLLPLEDLSEENKKKLEEIKKKLEELRKK	12.33524802527695	0.3047661862979608	47.26671600341797	0.5469951629638672	17.27850341796875	26.98204231262207	15.867328643798828
rnasea-binder-100-nr2-1_result_0	56	DETAAAKFERQHMDSSTSAASSSNYCNQMMKSRNLTKDRCKPVNTFVHESLADVQAVCSQKNVACKNGQTNCYQSYSTMSITDCRETGSSKYPNCAYKTTQANKHIIVACEGNPYVPVHFDASV:EAEELLKNNPLIVSEKSYTPEEWEKEKKKPDFPEEAKNYPDVVAVYEVDLNNKIKYLPQFEAESTDDFFYNKLLTQEDLSPENKALLEERKAIEEAQRAA	16.706205406309465	0.18527430231700676	40.856834411621094	0.5403668880462646	18.060428619384766	27.81962776184082	18.704315185546875
rnasea-binder-100-nr2-1_result_0	57	DETAAAKFERQHMDSSTSAASSSNYCNQMMKSRNLTKDRCKPVNTFVHESLADVQAVCSQKNVACKNGQTNCYQSYSTMSITDCRETGSSKYPNCAYKTTQANKHIIVACEGNPYVPVHFDASV:EKEEKLKNLSFIVEEESYTPEQWEEKKKQPDFPEEAKNYPDVVAVYKVDVADKIEWIPQLEAESTDDFLYNKLLTRKDLSPENKEELEKIKKILEEERKK	11.516652667740278	0.2872560195807293	61.164031982421875	0.5441461205482483	16.619037628173828	27.205930709838867	16.22652244567871
rnasea-binder-100-nr2-1_result_0	58	DETAAAKFERQHMDSSTSAASSSNYCNQMMKSRNLTKDRCKPVNTFVHESLADVQAVCSQKNVACKNGQTNCYQSYSTMSITDCRETGSSKYPNCAYKTTQANKHIIVACEGNPYVPVHFDASV:SSLEKLKNLKLIKKEESYTPEEWEKKKKEKDFPEEAKNYPDVVAVYEVDVANKIKWIPQLEAESNDDFFDNKLLTLPDLSEENKKLLEERKAIREKERAE	12.222217595400886	0.3173131855898917	44.98915100097656	0.5435083508491516	17.790931701660156	27.383358001708984	15.511971473693848
rnasea-binder-100-nr2-1_result_0	59	DETAAAKFERQHMDSSTSAASSSNYCNQMMKSRNLTKDRCKPVNTFVHESLADVQAVCSQKNVACKNGQTNCYQSYSTMSITDCRETGSSKYPNCAYKTTQANKHIIVACEGNPYVPVHFDASV:DELEKLKNLSFIKEEESFTPEEWEEKKKKPDFPKEARDYPNVVAVYKVDLANKIKWIPQLEAESTDDLLDNKLLTEKDLSPETKAELEKIKEILEKMRKE	10.94647187984748	0.3119636076660784	43.490272521972656	0.5438908934593201	17.760305404663086	27.31126594543457	18.087974548339844
rnasea-binder-100-nr2-1_result_0	60	DETAAAKFERQHMDSSTSAASSSNYCNQMMKSRNLTKDRCKPVNTFVHESLADVQAVCSQKNVACKNGQTNCYQSYSTMSITDCRETGSSKYPNCAYKTTQANKHIIVACEGNPYVPVHFDASV:SSLESLKNLKLIVSEKSYTPEEWEEEKKKPDFPEEAKNYPDVVAVYEVNVNNKIISIPQFEAESNDDFFDNKLLPLKDLSEENKAELLKRKEILDKERAA	13.96338193147994	0.2828750863688129	53.26426696777344	0.5395582914352417	17.18235206604004	27.679302215576172	18.402843475341797
rnasea-binder-100-nr2-1_result_0	61	DETAAAKFERQHMDSSTSAASSSNYCNQMMKSRNLTKDRCKPVNTFVHESLADVQAVCSQKNVACKNGQTNCYQSYSTMSITDCRETGSSKYPNCAYKTTQANKHIIVACEGNPYVPVHFDASV:EEEEKLKNLSLIVDYESYTPEEWEEKKKTPDFPESARNYPNVVAVYKVDVAKEIKDIPQLEAESNDDFFENKLLTLKDLSEENKKKLEEIKKIREEERKK	16.1481424645743	0.2582644618680247	44.3641242980957	0.5436080694198608	17.580276489257812	27.458650588989258	17.39574432373047
rnasea-binder-100-nr2-1_result_0	62	DETAAAKFERQHMDSSTSAASSSNYCNQMMKSRNLTKDRCKPVNTFVHESLADVQAVCSQKNVACKNGQTNCYQSYSTMSITDCRETGSSKYPNCAYKTTQANKHIIVACEGNPYVPVHFDASV:EEEEKLKDLSLIVDEKSYTPEEWEEKKKSPDFPEEAKNYPNVVAVYKVDLANKIVDIPQLEAESNEDFLDNKLLTSKDLSEENKKKLEEIKEILEKQREK	14.689287211104508	0.2328171626055255	42.128543853759766	0.5437805652618408	17.85715675354004	27.53760528564453	18.789581298828125
rnasea-binder-100-nr2-1_result_0	63	DETAAAKFERQHMDSSTSAASSSNYCNQMMKSRNLTKDRCKPVNTFVHESLADVQAVCSQKNVACKNGQTNCYQSYSTMSITDCRETGSSKYPNCAYKTTQANKHIIVACEGNPYVPVHFDASV:SAAEKEKNLSLIVSEESYTPEEWKEKKKKPDFPEEARNYPNVVAVYKVNLADKEKWIPQLEAESNDELFDEKLLTDPNLSEENKKELEERKKAREAERAA	7.917038440709035	0.5568851546521366	49.89790344238281	0.5418853163719177	17.517080307006836	27.09722328186035	16.638988494873047
rnasea-binder-100-nr2-1_result_0	64	DETAAAKFERQHMDSSTSAASSSNYCNQMMKSRNLTKDRCKPVNTFVHESLADVQAVCSQKNVACKNGQTNCYQSYSTMSITDCRETGSSKYPNCAYKTTQANKHIIVACEGNPYVPVHFDASV:SANESLSNLSFIVSEESYTPEEWAEKKKKPDFPEEAKDYDNVVAVYKVNLADKIKYIPQLEAESTDDLFDNKLLTEESLSEENKEELEKIRKIREAERAA	10.717326363397728	0.3601566184244525	44.483367919921875	0.5427852272987366	17.727252960205078	27.205781936645508	17.945871353149414
rnasea-binder-100-nr2-1_result_0	65	DETAAAKFERQHMDSSTSAASSSNYCNQMMKSRNLTKDRCKPVNTFVHESLADVQAVCSQKNVACKNGQTNCYQSYSTMSITDCRETGSSKYPNCAYKTTQANKHIIVACEGNPYVPVHFDASV:EAEKQLKNDKYIVEQKSYTPEQWEEEKKKPDFPEVAKNYPDVVAVYKVNLDDKIEWIPQFEAESNDDFFDNKLLTRPNLSEENKAELEKRKAILDAERAA	13.612701762077041	0.3102109205771838	54.07510757446289	0.5395936369895935	17.365617752075195	27.6439266204834	15.954354286193848
rnasea-binder-100-nr2-1_result_0	66	DETAAAKFERQHMDSSTSAASSSNYCNQMMKSRNLTKDRCKPVNTFVHESLADVQAVCSQKNVACKNGQTNCYQSYSTMSITDCRETGSSKYPNCAYKTTQANKHIIVACEGNPYVPVHFDASV:DEEEKLKNLSLIVSEESYTPEEWAEKKKSPDFPEVAKNYDDVVAVYKVNVNNKEKWIPQFEAESNDDFLENKLLTLKDLSEENKEELKKIKEIIEKREKE	11.115839839727322	0.32558768114185926	73.83002471923828	0.5413250923156738	15.842636108398438	27.097490310668945	17.06745147705078
rnasea-binder-100-nr2-1_result_0	67	DETAAAKFERQHMDSSTSAASSSNYCNQMMKSRNLTKDRCKPVNTFVHESLADVQAVCSQKNVACKNGQTNCYQSYSTMSITDCRETGSSKYPNCAYKTTQANKHIIVACEGNPYVPVHFDASV:EELEKLKNLSLIVDEKSFTPEEWAKEKKKPDFPEEAKNYPDVVAVYKVNVNDKIKWIPQLEAESNEDFLDNKLLTLPDLSEENKKELKEIKERLEKMRKK	13.349823720959005	0.23778690932704374	65.84086608886719	0.5383068323135376	16.46109390258789	27.58452796936035	17.553720474243164
rnasea-binder-100-nr2-1_result_0	68	DETAAAKFERQHMDSSTSAASSSNYCNQMMKSRNLTKDRCKPVNTFVHESLADVQAVCSQKNVACKNGQTNCYQSYSTMSITDCRETGSSKYPNCAYKTTQANKHIIVACEGNPYVPVHFDASV:SAAELEKNPSYIVEQESYTPEEWEEKKKKPDFPEEARNYPDVVAVYKVNVAPKERWIPVLESESVDQFYDEKLLTLPDLSPEVKAELEERKARREAERAA	12.806375666771975	0.2571202899435108	68.15433502197266	0.5352585315704346	16.396995544433594	27.571836471557617	17.59511947631836
rnasea-binder-100-nr2-1_result_0	69	DETAAAKFERQHMDSSTSAASSSNYCNQMMKSRNLTKDRCKPVNTFVHESLADVQAVCSQKNVACKNGQTNCYQSYSTMSITDCRETGSSKYPNCAYKTTQANKHIIVACEGNPYVPVHFDASV:SEEEKLKNLSLIVEEKSYTPEEWAEEKKKPDFPEVAKNYPNVVAVYKVNVATKEIWIPQLEAESNDDFLYDKLLTLPDLSPEKKAELEKIKEILEKERKA	13.41647204953037	0.23659884587546573	67.0605697631836	0.5361534953117371	16.423503875732422	27.638463973999023	19.049976348876953
rnasea-binder-100-nr2-1_result_0	70	DETAAAKFERQHMDSSTSAASSSNYCNQMMKSRNLTKDRCKPVNTFVHESLADVQAVCSQKNVACKNGQTNCYQSYSTMSITDCRETGSSKYPNCAYKTTQANKHIIVACEGNPYVPVHFDASV:EKEKKLKNLSLIKEEISYTKEQWEEEKKKPDFPEVAKNYPNVVAVFKVNLNKKDEWIPQLEAESNDDFFDNKLLTREDLSEENKKELEERKKILEEERKK	14.67981518764144	0.23011360623928503	38.379066467285156	0.5431463718414307	18.050806045532227	27.390077590942383	18.317209243774414
rnasea-binder-100-nr2-1_result_0	71	DETAAAKFERQHMDSSTSAASSSNYCNQMMKSRNLTKDRCKPVNTFVHESLADVQAVCSQKNVACKNGQTNCYQSYSTMSITDCRETGSSKYPNCAYKTTQANKHIIVACEGNPYVPVHFDASV:SAEEKLKNLSLIVEEESYTPEEWEEKKKSPDFPEVAKNYPNVVAVYKVNVNDKEEWIPVLEAESVDDFRDNKLLTLKNLSEENKKELEKIKEIEEAERAA	9.259670681953967	0.36068697935690935	54.101322174072266	0.5473681688308716	16.803701400756836	26.77842140197754	13.053095817565918
rnasea-binder-100-nr2-1_result_0	72	DETAAAKFERQHMDSSTSAASSSNYCNQMMKSRNLTKDRCKPVNTFVHESLADVQAVCSQKNVACKNGQTNCYQSYSTMSITDCRETGSSKYPNCAYKTTQANKHIIVACEGNPYVPVHFDASV:EEEEKLKNDKFIVKQESYTPEEWKKKKKEPDFPEEARDYPDVVAVYEVDLAKEIKWIPQFEAESNDEFFDEKLLTEKDLSKENKELLEERKKILEERRKK	12.356453099454473	0.3831178242001702	48.327049255371094	0.5470721125602722	17.084688186645508	26.67935562133789	15.711689949035645
rnasea-binder-100-nr2-1_result_0	73	DETAAAKFERQHMDSSTSAASSSNYCNQMMKSRNLTKDRCKPVNTFVHESLADVQAVCSQKNVACKNGQTNCYQSYSTMSITDCRETGSSKYPNCAYKTTQANKHIIVACEGNPYVPVHFDASV:EEEEKLKNLSLIVSEESFTPEEWAEKKKQPDFPEEARDYPNVVAVYKVDVAKEIKWIPQLEAESNDDFFDNKLLPLEDLSEEKKKELEERKAIREKMRKE	10.823127711495282	0.4131375136739166	42.16514205932617	0.5420602560043335	18.003816604614258	27.18242835998535	17.290973663330078
rnasea-binder-100-nr2-1_result_0	74	DETAAAKFERQHMDSSTSAASSSNYCNQMMKSRNLTKDRCKPVNTFVHESLADVQAVCSQKNVACKNGQTNCYQSYSTMSITDCRETGSSKYPNCAYKTTQANKHIIVACEGNPYVPVHFDASV:EVEETFKNDSIIVSEESYTPEEWEKKKKEPDFPEVAKNYPDVVAVYKVNVNDKIIDIPVLEAESNDDFFDNKLLTLSSLSEENKALLEKRKKLREELRKK	9.373955701828498	0.3829920861806591	51.20485305786133	0.5430142879486084	17.398324966430664	27.306119918823242	14.622734069824219
rnasea-binder-100-nr2-1_result_0	75	DETAAAKFERQHMDSSTSAASSSNYCNQMMKSRNLTKDRCKPVNTFVHESLADVQAVCSQKNVACKNGQTNCYQSYSTMSITDCRETGSSKYPNCAYKTTQANKHIIVACEGNPYVPVHFDASV:SSEEKLSNLSLIVSYESYTPEEWEEKKKEKDFPEEAKDYPDVVAVYKVDLANKIKWIPQYEAESNDDFLDNKLLTEPDLSEENKEELKKIKKILDEEREK	11.602686351990885	0.3736138296027852	55.60988235473633	0.5436638593673706	16.99884796142578	27.104568481445312	15.345181465148926
rnasea-binder-100-nr2-1_result_0	76	DETAAAKFERQHMDSSTSAASSSNYCNQMMKSRNLTKDRCKPVNTFVHESLADVQAVCSQKNVACKNGQTNCYQSYSTMSITDCRETGSSKYPNCAYKTTQANKHIIVACEGNPYVPVHFDASV:SAEEKLKNDSLIVEQESFTPEEWAEKKKQPDFPEEAKNYPDVVAVYKVDLAKEIKWIPQLEAESNDDFFDNKLLTEEDLSEENKKKLEERKAILEAQRAA	12.920479145502894	0.2598882406353889	41.91400909423828	0.5392250418663025	18.239147186279297	27.64771842956543	17.023609161376953
rnasea-binder-100-nr2-1_result_0	77	PETAAAKFERQHMDSSTSAASSSNYCNQMMKSRNLTKDRCKPVNTFVHESLADVQAVCSQKNVACKNGQTNCYQSYSTMSITDCRETGSSKYPNCAYKTTQANKHIIVACEGNPYVPVHFDASV:SSEEKLKNDKLIKSYESYTPEEWEKKKKEPDFPEEARNYPDVVAVYKVDLNKEIKYLPQFEAESTDDFFYDKLLTEKDLSEENKKLLEERKKIIEAERAA	11.98784042525377	0.3001174608949698	41.605350494384766	0.5444327592849731	17.9823055267334	27.315444946289062	17.930639266967773
rnasea-binder-100-nr2-1_result_0	78	AETAAAKFERQHMDSSTSAASSSNYCNQMMKSRNLTKDRCKPVNTFVHESLADVQAVCSQKNVACKNGQTNCYQSYSTMSITDCRETGSSKYPNCAYKTTQANKHIIVACEGNPYVPVHFDASV:SAEEKLKNLSFIVEEKSYTKEEWEEEKKKPDFPEEAKNYPDVVAVYKVDVAKEIKWLPQFEAESNDAFFDEKLLTLEDLSEEKKAELEERKAILAAERAA	12.882472103284497	0.30198520582686667	42.548274993896484	0.5405334234237671	17.942642211914062	27.67547035217285	17.58445167541504
rnasea-binder-100-nr2-1_result_0	79	DETAAAKFERQHMDSSTSAASSSNYCNQMMKSRNLTKDRCKPVNTFVHESLADVQAVCSQKNVACKNGQTNCYQSYSTMSITDCRETGSSKYPNCAYKTTQANKHIIVACEGNPYVPVHFDASV:SKEEKLKNLKFIKKQESYTKEEWEEKKKEKDFPEVAKNYPDVVAVYEVDLADKIEYIPQYEAESNDDLFENKLLTKENLSEENKKELEEIKKILEEERAK	18.053735243594712	0.1591048794317524	40.3953971862793	0.5430785417556763	17.835147857666016	27.4694766998291	18.35279083251953
rnasea-binder-100-nr2-1_result_0	80	DETAAAKFERQHMDSSTSAASSSNYCNQMMKSRNLTKDRCKPVNTFVHESLADVQAVCSQKNVACKNGQTNCYQSYSTMSITDCRETGSSKYPNCAYKTTQANKHIIVACEGNPYVPVHFDASV:SEEEKLKNLSFIKDQISYTPEEWEEKKKTKDFPEEAKNYPDVVAVYKVDLAKEIKWIPQYEAESNDDFFYDKLLTQEDLSEKTKEELKKRKKIIEEERKK	13.607388685403667	0.24304507110886425	47.27418899536133	0.5445998907089233	17.49249839782715	27.242359161376953	15.051342010498047
rnasea-binder-100-nr2-1_result_0	81	DETAAAKFERQHMDSSTSAASSSNYCNQMMKSRNLTKDRCKPVNTFVHESLADVQAVCSQKNVACKNGQTNCYQSYSTMSITDCRETGSSKYPNCAYKTTQANKHIIVACEGNPYVPVHFDASV:DEEKKLKNLSFIKDSKSYTPEEWEKEKKKPDFPEVAKNYPNVVRVDKVDVAKKDKWIPRLEAESNDDFLENTLLTDKDLSPENKAELKKRLEIIKKQRAA	7.588881086674733	0.4376714795221072	47.82536697387695	0.5398837327957153	17.606813430786133	27.620729446411133	17.480484008789062
rnasea-binder-100-nr2-1_result_0	82	DETAAAKFERQHMDSSTSAASSSNYCNQMMKSRNLTKDRCKPVNTFVHESLADVQAVCSQKNVACKNGQTNCYQSYSTMSITDCRETGSSKYPNCAYKTTQANKHIIVACEGNPYVPVHFDASV:EKEKKLSNDKIILEEKSYTPEQWAEEKKKKDFPEEAKNYPNVVAVYKVNADDKDIWLPQLEAESNDEFFDEKLLTLESLSEENKKLLEERKKILEEERKK	13.818232625859931	0.24666539093085968	54.559940338134766	0.5375827550888062	17.218461990356445	27.820737838745117	15.260895729064941
rnasea-binder-100-nr2-1_result_0	83	DETAAAKFERQHMDSSTSAASSSNYCNQMMKSRNLTKDRCKPVNTFVHESLADVQAVCSQKNVACKNGQTNCYQSYSTMSITDCRETGSSKYPNCAYKTTQANKHIIVACEGNPYVPVHFDASV:SEEEKLKNLSFIVDEKSYTPEEWEEEKKKPEFPEEAKNYPNVVAVYKVDVANEIKWIPQLEAESNDYLLDEKLLPLEDLSEEKKKELEEIKKIIEEQRKK	15.207502652565047	0.22666570295181193	41.92588806152344	0.541192889213562	17.842512130737305	27.765443801879883	19.388853073120117
rnasea-binder-100-nr2-1_result_0	84	DETAAAKFERQHMDSSTSAASSSNYCNQMMKSRNLTKDRCKPVNTFVHESLADVQAVCSQKNVACKNGQTNCYQSYSTMSITDCRETGSSKYPNCAYKTTQANKHIIVACEGNPYVPVHFDASV:SKLEELKNPSFIVDEVSYTPEEWAEKKKKPDFPEVAKNYPNVVKVLKVDVANKIIDIPQLEAESNEDLFDNKLLTLEDLSEENKEELEKRKKILEEMRKK	13.41487139462702	0.2770071390382287	38.16605758666992	0.5409598350524902	18.202726364135742	27.514820098876953	17.46502685546875
rnasea-binder-100-nr2-1_result_0	85	DETAAAKFERQHMDSSTSAASSSNYCNQMMKSRNLTKDRCKPVNTFVHESLADVQAVCSQKNVACKNGQTNCYQSYSTMSITDCRETGSSKYPNCAYKTTQANKHIIVACEGNPYVPVHFDASV:SELEKFKNDKIIVNEKSYTPEEWAKKKKEPDFPEEAKNYPNVVAVYEVDLNDKIEYIPQLEAESNDQFFDEKLLTNKNLSEENKKLLEERKKAREEERKK	12.702688312113061	0.26956989494992184	47.843353271484375	0.5428396463394165	17.50899314880371	27.343151092529297	18.210899353027344
rnasea-binder-100-nr2-1_result_0	86	DETAAAKFERQHMDSSTSAASSSNYCNQMMKSRNLTKDRCKPVNTFVHESLADVQAVCSQKNVACKNGQTNCYQSYSTMSITDCRETGSSKYPNCAYKTTQANKHIIVACEGNPYVPVHFDASV:EAREKLKNLSYIVSEESYTPEEWEEKKKSPDFPEEARDYPNVVAVYKVNLADKIKWIPQLEAESTDDFLDNKLLTEPDLSEETKKELEEIKKILEEERAA	14.969029383033835	0.2021851780787316	49.30280303955078	0.5387393236160278	17.66265106201172	27.846250534057617	19.09941864013672
rnasea-binder-100-nr2-1_result_0	87	DETAAAKFERQHMDSSTSAASSSNYCNQMMKSRNLTKDRCKPVNTFVHESLADVQAVCSQKNVACKNGQTNCYQSYSTMSITDCRETGSSKYPNCAYKTTQANKHIIVACEGNPYVPVHFDASV:EAEKKLKNLSLIKSYESYTPEEWEKKKKEPDFPEEAKNYPDVVAVYKVDVSKEIKYIPQLEAESNDDFFENKLLPLKDLSEENKKELEKIKEILEEERKK	13.366804180172815	0.2567179112777504	64.11514282226562	0.5355097055435181	16.685863494873047	27.9498291015625	17.920764923095703
rnasea-binder-100-nr2-1_result_0	88	DETAAAKFERQHMDSSTSAASSSNYCNQMMKSRNLTKDRCKPVNTFVHESLADVQAVCSQKNVACKNGQTNCYQSYSTMSITDCRETGSSKYPNCAYKTTQANKHIIVACEGNPYVPVHFDASV:EEESLLSNDSLIVDYKSYTPEEWEKKKKEPDFPEEARNYPNVVAVYKVNLANKEKWIPQFEAESNDDFFYNKLLPEPDLSEENKALLEKRKAILEEQRAK	13.745992002924968	0.24014717443613426	40.311893463134766	0.5436756014823914	18.031522750854492	27.475208282470703	17.507923126220703
rnasea-binder-100-nr2-1_result_0	89	DETAAAKFERQHMDSSTSAASSSNYCNQMMKSRNLTKDRCKPVNTFVHESLADVQAVCSQKNVACKNGQTNCYQSYSTMSITDCRETGSSKYPNCAYKTTQANKHIIVACEGNPYVPVHFDASV:EKEEKLKNPSYIVEEESYTPEEWAEKKKKPDFPEEAKNYPDVVAVYKVDVANKIKWIPVLEAESNEDFFENKLLTEKDLSEENKKELEERKKIIEEERKK	12.684988538097965	0.2772525992126022	50.08856201171875	0.5431401133537292	17.557031631469727	27.350549697875977	16.853517532348633
rnasea-binder-100-nr2-1_result_0	90	DETAAAKFERQHMDSSTSAASSSNYCNQMMKSRNLTKDRCKPVNTFVHESLADVQAVCSQKNVACKNGQTNCYQSYSTMSITDCRETGSSKYPNCAYKTTQANKHIIVACEGNPYVPVHFDASV:EEEELLKNPSYIVDEKSYTPEEWEKEKKKADFPEEAKNYPNVVAVYKVNLADKIKYIPQFEAESNDQFFDEKLLTEPNLSEEIKAELKKRKEIREKRRKA	13.495863299259415	0.24171334623574378	51.2430305480957	0.5386349558830261	17.892091751098633	27.748207092285156	18.368980407714844
rnasea-binder-100-nr2-1_result_0	91	SETAAAKFERQHMDSSTSAASSSNYCNQMMKSRNLTKDRCKPVNTFVHESLADVQAVCSQKNVACKNGQTNCYQSYSTMSITDCRETGSSKYPNCAYKTTQANKHIIVACEGNPYVPVHFDASV:SSLEKLKNLSYIKEQISYTPEEWEKKKKSPDFPEEARNYPNVVAVYKVNVANKDVWIPQLEAESTDDLFDNKLLTREDLSEEIKKELEERKAALEAERAA	12.105964511264585	0.2720393711298525	56.88228225708008	0.540000855922699	17.28148651123047	27.625974655151367	16.833335876464844
rnasea-binder-100-nr2-1_result_0	92	AETAAAKFERQHMDSSTSAASSSNYCNQMMKSRNLTKDRCKPVNTFVHESLADVQAVCSQKNVACKNGQTNCYQSYSTMSITDCRETGSSKYPNCAYKTTQANKHIIVACEGNPYVPVHFDASV:AAEEKLKNLSLIVDEKSYTPEEWEEEKKKPDFPEEAKNYPDVVAVFKVNVADKEEWLPQLEAESNDEFFDNVLLTQENLSPENKAELEEIRKIREAERAA	18.40318180003161	0.1725776332295621	49.09836959838867	0.5402987599372864	17.52455711364746	27.8342342376709	17.480060577392578
rnasea-binder-100-nr2-1_result_0	93	DETAAAKFERQHMDSSTSAASSSNYCNQMMKSRNLTKDRCKPVNTFVHESLADVQAVCSQKNVACKNGQTNCYQSYSTMSITDCRETGSSKYPNCAYKTTQANKHIIVACEGNPYVPVHFDASV:SEEEKLKNLSLIVSQESYTPEEWAEKKKTADFPEEAKNYPDVVAVYKVNVATKEKWIPQLEAESNDDFFDNKLLTLPDLSEENKAELKKRKEIREKQRKA	12.603379783068743	0.27827086105761395	46.25497055053711	0.5420647859573364	17.77220344543457	27.39374542236328	17.656301498413086
rnasea-binder-100-nr2-1_result_0	94	DETAAAKFERQHMDSSTSAASSSNYCNQMMKSRNLTKDRCKPVNTFVHESLADVQAVCSQKNVACKNGQTNCYQSYSTMSITDCRETGSSKYPNCAYKTTQANKHIIVACEGNPYVPVHFDASV:STEATFSNLSYIKEEKSYTPEEWEKKKKTSDFPEEAKNYPNVVAVYLVNLADKDKWLPQLEAESNDDFFDNVLLTEPSLSPEIKEELEKRKAAREAERAA	10.661157000915093	0.421074278459233	57.539100646972656	0.5402215123176575	16.97103500366211	27.3583927154541	18.771615982055664
rnasea-binder-100-nr2-1_result_0	95	DETAAAKFERQHMDSSTSAASSSNYCNQMMKSRNLTKDRCKPVNTFVHESLADVQAVCSQKNVACKNGQTNCYQSYSTMSITDCRETGSSKYPNCAYKTTQANKHIIVACEGNPYVPVHFDASV:EKLEKLKDLSLIVSEKSYTKEEWEKKKKEPDFPKEAKNYPNVVAVYEVNLNNKIKYIPQLEAESNEDFLDEKLLTEKDLSEENKKKLEEIKKILEEEREK	15.88261550251494	0.18086927280132045	42.2967414855957	0.544093668460846	17.768142700195312	27.479047775268555	16.97711944580078
rnasea-binder-100-nr2-1_result_0	96	SETAAAKFERQHMDSSTSAASSSNYCNQMMKSRNLTKDRCKPVNTFVHESLADVQAVCSQKNVACKNGQTNCYQSYSTMSITDCRETGSSKYPNCAYKTTQANKHIIVACEGNPYVPVHFDASV:SAEEKLKNLSLIKDQVSYTPEEWAEKKKQPDFPEVAKNYDDVVAVYKVDVAKEIKWIPQLEAESNDDFLDNKLLTLPDLSPEKKAELEKIKAILDAQRAA	15.484950103911444	0.26268783163093684	51.33020782470703	0.5402085781097412	17.67561912536621	27.76372528076172	18.91698455810547
rnasea-binder-100-nr2-1_result_0	97	DETAAAKFERQHMDSSTSAASSSNYCNQMMKSRNLTKDRCKPVNTFVHESLADVQAVCSQKNVACKNGQTNCYQSYSTMSITDCRETGSSKYPNCAYKTTQANKHIIVACEGNPYVPVHFDASV:STNEKFKNLSFIKSEKSYTPEEWEEEKKKPDFPEEAKNYPNVVAIYEVDLANKIKTIPQLEAESNDDFFDNKLLTEKDLSPENKKLLEERKAAIEAERAA	13.836822585095831	0.2957481660791964	42.02550506591797	0.5397512912750244	18.12706184387207	27.678380966186523	19.630115509033203
rnasea-binder-100-nr2-1_result_0	98	AETAAAKFERQHMDSSTSAASSSNYCNQMMKSRNLTKDRCKPVNTFVHESLADVQAVCSQKNVACKNGQTNCYQSYSTMSITDCRETGSSKYPNCAYKTTQANKHIIVACEGNPYVPVHFDASV:SAREKLKNLSLIVDEKSYTPEEWKEEKKKADFPEVAKNYPNVVAVFKVDVADKIIDIPQLEAESNEDFLENKLLPLKDLSPEKKAELEEIKATLAAERAA	16.01760133905465	0.19938942621738567	41.972537994384766	0.5393199920654297	17.904552459716797	27.980974197387695	19.775665283203125
rnasea-binder-100-nr2-1_result_0	99	DETAAAKFERQHMDSSTSAASSSNYCNQMMKSRNLTKDRCKPVNTFVHESLADVQAVCSQKNVACKNGQTNCYQSYSTMSITDCRETGSSKYPNCAYKTTQANKHIIVACEGNPYVPVHFDASV:EELEKLKNLSLIVDEESYTPEEWEKKKKEPDFPEEAKNYPDVVAVYKVNVNDKIKWIPQYEAESNEAFFYEKLLTLEDLSPENKKELEERKEILEKMEKE	12.769063717044292	0.26432010601437045	65.99236297607422	0.543698787689209	16.054569244384766	26.758529663085938	16.304227828979492
rnasea-binder-100-nr2-1_result_1	0	DETAAAKFERQHMDSSTSAASSSNYCNQMMKSRNLTKDRCKPVNTFVHESLADVQAVCSQKNVACKNGQTNCYQSYSTMSITDCRETGSSKYPNCAYKTTQANKHIIVACEGNPYVPVHFDASV:MLEKLKELLEKYLDLKKYLSEEEYKELFEDEELKKELKDEEKYLSYIINKINELLDKVVKEEGEEALKKRNALLEEINGLKDFKIPGVGEEVEEEEEEEE	12.057467451340429	0.37478704928875733	66.0632095336914	0.5381385684013367	16.43567657470703	27.109098434448242	18.23309898376465
rnasea-binder-100-nr2-1_result_1	1	EETAAAKFERQHMDSSTSAASSSNYCNQMMKSRNLTKDRCKPVNTFVHESLADVQAVCSQKNVACKNGQTNCYQSYSTMSITDCRETGSSKYPNCAYKTTQANKHIIVACEGNPYVPVHFDASV:MLETLKKLLEKYLDLEKYFSEEELKELFEDEELKKKLKDKEKYLSYILNKINETLDNVVKKEGEEAQKKRDELLKELNGLKDFKIPGVGEEVEEKEEEEE	13.203658331848622	0.29885762939791694	65.14796447753906	0.5382418036460876	16.5869140625	27.244783401489258	18.66399383544922
rnasea-binder-100-nr2-1_result_1	2	EETAAAKFERQHMDSSTSAASSSNYCNQMMKSRNLTKDRCKPVNTFVHESLADVQAVCSQKNVACKNGQTNCYQSYSTMSITDCRETGSSKYPNCAYKTTQANKHIIVACEGNPYVPVHFDASV:MLEKLKELLSKYVDLEKYLSPEEYKELFEDEKLKKELKDENKYLSYILEKIDKLLDKIVEEEGEAAQKRRDALLEELEGLEDFKFPGVGEEVEEEEEEEE	14.261446125840346	0.22444144575278968	67.77137756347656	0.5340462327003479	16.5605411529541	27.21392250061035	17.048614501953125
rnasea-binder-100-nr2-1_result_1	3	EETAAAKFERQHMDSSTSAASSSNYCNQMMKSRNLTKDRCKPVNTFVHESLADVQAVCSQKNVACKNGQTNCYQSYSTMSITDCRETGSSKYPNCAYKTTQANKHIIVACEGNPYVPVHFDASV:MKELLKELLSKYVDLEKYFSEEELKELFEDEELKKKLKDENKYLSYLLEKIDAMLEKIVKEEGEEAQKKRDALLADLAGQKDFKIPGVGEEEEEEEEEEE	15.10399882226883	0.18800637857110877	62.98396301269531	0.5380899310112	16.649789810180664	27.129749298095703	18.014774322509766
rnasea-binder-100-nr2-1_result_1	4	DETAAAKFERQHMDSSTSAASSSNYCNQMMKSRNLTKDRCKPVNTFVHESLADVQAVCSQKNVACKNGQTNCYQSYSTMSITDCRETGSSKYPNCAYKTTQANKHIIVACEGNPYVPVHFDASV:MKETLEELLKKYVDLEKYLSEEEYKELFEDEELKKKLKDEKKYLSYILEKINALLDKIVAEEGEEAQKKRDALLEELAGLKDLKFPGVGEEVEEEEEEEE	16.960377720121304	0.1678566710074906	63.8370475769043	0.5359188318252563	16.6943359375	27.26939582824707	18.454345703125
rnasea-binder-100-nr2-1_result_1	5	PETAAAKFERQHMDSSTSAASSSNYCNQMMKSRNLTKDRCKPVNTFVHESLADVQAVCSQKNVACKNGQTNCYQSYSTMSITDCRETGSSKYPNCAYKTTQANKHIIVACEGNPYVPVHFDASV:MLEKLKELLEKYIDLDKYLSEEERKELFEDDELKKKLKDEKKYLSYILNKINKLIDKIVEEEGEEAEKKRNALLEELNGIEDLIFPGVGEEVKLEEEKEE	18.113179227714394	0.16996291620803836	62.35727310180664	0.5359663963317871	16.624605178833008	27.314533233642578	17.92603302001953
rnasea-binder-100-nr2-1_result_1	6	DETAAAKFERQHMDSSTSAASSSNYCNQMMKSRNLTKDRCKPVNTFVHESLADVQAVCSQKNVACKNGQTNCYQSYSTMSITDCRETGSSKYPNCAYKTTQANKHIIVACEGNPYVPVHFDASV:MLEKLKELLEKYVDLDKYFSKEERDELFNDEELKKKLKDENKYLSYIIEKINKKLDEIVKKEGEEALQRRNALLEELNGLKDFKIPGVGEEVEEEEEEEE	14.365066260482088	0.2573298254330517	70.1213150024414	0.5366082191467285	16.328866958618164	27.128149032592773	17.212940216064453
rnasea-binder-100-nr2-1_result_1	7	PETAAAKFERQHMDSSTSAASSSNYCNQMMKSRNLTKDRCKPVNTFVHESLADVQAVCSQKNVACKNGQTNCYQSYSTMSITDCRETGSSKYPNCAYKTTQANKHIIVACEGNPYVPVHFDASV:MLETLKKILEKYLDLEKYFSKEELDELFKDEELKKKLKDENKYLSYIINKINKKLDEVVKEEGEEAQKKKDALLKELEGLKDFVFPGVGEEVEREEEEKE	14.757853585964076	0.19943376636710966	65.96717834472656	0.5374809503555298	16.310712814331055	27.152259826660156	17.574302673339844
rnasea-binder-100-nr2-1_result_1	8	DETAAAKFERQHMDSSTSAASSSNYCNQMMKSRNLTKDRCKPVNTFVHESLADVQAVCSQKNVACKNGQTNCYQSYSTMSITDCRETGSSKYPNCAYKTTQANKHIIVACEGNPYVPVHFDASV:MLEKLKELLEKYVDLKKYFSEEELKELFDDEELKKELKDENKYLSYIIEKINKKLAEIVKEEGEEAQKKVDALLKEIEGLEDYVRPGVGEEVEREEEEEE	9.532407043474675	0.404122708094386	62.8203239440918	0.5357457399368286	16.72508430480957	27.20793914794922	17.301240921020508
rnasea-binder-100-nr2-1_result_1	9	EETAAAKFERQHMDSSTSAASSSNYCNQMMKSRNLTKDRCKPVNTFVHESLADVQAVCSQKNVACKNGQTNCYQSYSTMSITDCRETGSSKYPNCAYKTTQANKHIIVACEGNPYVPVHFDASV:MLEILKELLEKYVDLKKYLSEEEYKELFEDEELKKKLKDENKYLSYILEKINSLLDKIVAEEGEEAQKKRDALLAELEGIEDLVFPGVGEEVERKEEEEE	17.009681485134177	0.1545356499596713	66.20043182373047	0.5392551422119141	16.269268035888672	26.718191146850586	17.11696434020996
rnasea-binder-100-nr2-1_result_1	10	LETAAAKFERQHMDSSTSAASSSNYCNQMMKSRNLTKDRCKPVNTFVHESLADVQAVCSQKNVACKNGQTNCYQSYSTMSITDCRETGSSKYPNCAYKTTQANKHIIVACEGNPYVPVHFDASV:MLETLKKLLEKYLDLSKYFSPEELEELFEDKELKKKLKDENKYLAYILNKINEMLDKVVEEEGEEAQKKRDALLEELNGLKDFVIPGVGEEVRRKAEEAE	14.296581974569248	0.22165490573321672	62.96940612792969	0.5361642837524414	16.708845138549805	27.42113494873047	16.966522216796875
rnasea-binder-100-nr2-1_result_1	11	DETAAAKFERQHMDSSTSAASSSNYCNQMMKSRNLTKDRCKPVNTFVHESLADVQAVCSQKNVACKNGQTNCYQSYSTMSITDCRETGSSKYPNCAYKTTQANKHIIVACEGNPYVPVHFDASV:MLETLKELLEKYLDLKKYLSEEELKELFEDDELKKKLKDENKYLSYIIEKINALLDKVVKEEGEEAEKKRNALLDELNGLKDFVIPGVGEEVERKLEEEE	11.72072951507627	0.2977221315207489	65.2103500366211	0.538188099861145	16.455326080322266	27.094932556152344	15.161361694335938
rnasea-binder-100-nr2-1_result_1	12	EETAAAKFERQHMDSSTSAASSSNYCNQMMKSRNLTKDRCKPVNTFVHESLADVQAVCSQKNVACKNGQTNCYQSYSTMSITDCRETGSSKYPNCAYKTTQANKHIIVACEGNPYVPVHFDASV:MLETLKELLSKYLDLSKYLSEEEYKELFDDEELKKKLKDEKKYLAYILEKINALLDKVVAEEGAEAQAKRDAFLDELNGLEDFKIPGIGEEVAEEAAEEE	16.702176771721035	0.17623225627109887	70.26551818847656	0.536680281162262	16.252500534057617	27.100805282592773	18.109722137451172
rnasea-binder-100-nr2-1_result_1	13	DETAAAKFERQHMDSSTSAASSSNYCNQMMKSRNLTKDRCKPVNTFVHESLADVQAVCSQKNVACKNGQTNCYQSYSTMSITDCRETGSSKYPNCAYKTTQANKHIIVACEGNPYVPVHFDASV:MLETLKKLLEKYVDLDKYFSPEERKELFDDEELKKKLKDEEKYLSYILEKIDAMLDKIVAEEGEEALKKRDALLEELNGLPDYKIPGVGEEVAEKEEEEE	12.11321322766326	0.2959755052213334	62.91141128540039	0.5361630916595459	16.69356346130371	27.132102966308594	17.78706169128418
rnasea-binder-100-nr2-1_result_1	14	DETAAAKFERQHMDSSTSAASSSNYCNQMMKSRNLTKDRCKPVNTFVHESLADVQAVCSQKNVACKNGQTNCYQSYSTMSITDCRETGSSKYPNCAYKTTQANKHIIVACEGNPYVPVHFDASV:MLETLKKLLEKYVDLKKYLSEEEWKELFEDEELKKKLKDETKYLSYVINKINELLDKIVEEEGEEAEKKRNALLEELNGLKDFIFPGVGEEVLLKEKEEE	15.973657713892745	0.19029262619112822	69.94847869873047	0.5334817171096802	16.309377670288086	27.636898040771484	15.464877128601074
rnasea-binder-100-nr2-1_result_1	15	DETAAAKFERQHMDSSTSAASSSNYCNQMMKSRNLTKDRCKPVNTFVHESLADVQAVCSQKNVACKNGQTNCYQSYSTMSITDCRETGSSKYPNCAYKTTQANKHIIVACEGNPYVPVHFDASV:MLETLKKLLEKYFDLEKYFSEEELKELFEDEELKKKLKDEEKYLSYIIEKINEKIEEIVKEEGEEAQKRRNAFLDELNGLKDFVIPGVGEEVEKKLEEEE	10.284645187892092	0.376412915151809	72.17401885986328	0.534981906414032	16.297870635986328	27.333087921142578	17.377429962158203
rnasea-binder-100-nr2-1_result_1	16	SETAAAKFERQHMDSSTSAASSSNYCNQMMKSRNLTKDRCKPVNTFVHESLADVQAVCSQKNVACKNGQTNCYQSYSTMSITDCRETGSSKYPNCAYKTTQANKHIIVACEGNPYVPVHFDASV:MLETLKKLLEKYLDLSKYLSEEEYKELFEDDKLKKELKDENKYLAYIINKINSILDEVVKKEKAEAQKKKDAFLAELNALPDYIIPSTAAEVARKEKESS	14.053587713314299	0.21012341016389355	71.16765594482422	0.5434841513633728	15.580883979797363	26.453575134277344	16.73282241821289
rnasea-binder-100-nr2-1_result_1	17	SETAAAKFERQHMDSSTSAASSSNYCNQMMKSRNLTKDRCKPVNTFVHESLADVQAVCSQKNVACKNGQTNCYQSYSTMSITDCRETGSSKYPNCAYKTTQANKHIIVACEGNPYVPVHFDASV:MLETLKKLLEKYVDLKKYLSEEEYKELFEDEELKKKLKDEEKYLAYILNKINSLLNKIVSEEKEEALNKVNALLKELNSLKDFEIPSTAAEVAKKEKESS	17.05397461454348	0.18446886679802055	64.6435317993164	0.5421890020370483	16.399044036865234	27.042448043823242	17.631229400634766
rnasea-binder-100-nr2-1_result_1	18	AETAAAKFERQHMDSSTSAASSSNYCNQMMKSRNLTKDRCKPVNTFVHESLADVQAVCSQKNVACKNGQTNCYQSYSTMSITDCRETGSSKYPNCAYKTTQANKHIIVACEGNPYVPVHFDASV:MLELLKKLLEKYLDLDKYLSEEERKELFDDEELKKKLKDENKYLAYVLNKINSLLANYVKENKEEAQAKVNALLKDLNAQPDFVIPSTAAEVAAAAAASA	11.080192091013048	0.3095710259017744	58.62266540527344	0.5437500476837158	16.45455551147461	26.80335807800293	16.144390106201172
rnasea-binder-100-nr2-1_result_1	19	SETAAAKFERQHMDSSTSAASSSNYCNQMMKSRNLTKDRCKPVNTFVHESLADVQAVCSQKNVACKNGQTNCYQSYSTMSITDCRETGSSKYPNCAYKTTQANKHIIVACEGNPYVPVHFDASV:MLELLKELLSKYVDLEKYLSEEELKELFEPEELKKKLKDEEKYLAYVLNKINALLDKIVAEEKDEALKKRNALLEDLNAQPDFKIPSTAQEVAEKAKKSS	18.062201343607654	0.12983386460476995	63.74155044555664	0.544916570186615	16.09171485900879	26.425905227661133	16.168010711669922
rnasea-binder-100-nr2-1_result_1	20	SETAAAKFERQHMDSSTSAASSSNYCNQMMKSRNLTKDRCKPVNTFVHESLADVQAVCSQKNVACKNGQTNCYQSYSTMSITDCRETGSSKYPNCAYKTTQANKHIIVACEGNPYVPVHFDASV:MLELLKKLLEKYLDLDKYLSEEERKELFEDEELKKKLKDENKYLSYILNKINALLDEVVAKEKEEAQKKRDAFLAELNAQPDYKIPSTAQEVAEKAKKSE	18.633122926570202	0.15000255224269252	68.74736022949219	0.5427159667015076	15.965356826782227	26.676372528076172	16.141925811767578
rnasea-binder-100-nr2-1_result_1	21	AETAAAKFERQHMDSSTSAASSSNYCNQMMKSRNLTKDRCKPVNTFVHESLADVQAVCSQKNVACKNGQTNCYQSYSTMSITDCRETGSSKYPNCAYKTTQANKHIIVACEGNPYVPVHFDASV:MLETLKKLLEKYLDLDKYLSEEERKELFEDKELKEKLKDENKYLAYILDKINSLLDQYVAENKEEAQAKRDALLAELNALPDYVPPSTAAEVAAKAAAAA	12.910249707707402	0.2592876701300975	62.59716796875	0.5412771701812744	16.300636291503906	26.615671157836914	17.274375915527344
rnasea-binder-100-nr2-1_result_1	22	SETAAAKFERQHMDSSTSAASSSNYCNQMMKSRNLTKDRCKPVNTFVHESLADVQAVCSQKNVACKNGQTNCYQSYSTMSITDCRETGSSKYPNCAYKTTQANKHIIVACEGNPYVPVHFDASV:MLEKLKKLLSKYLDLDKYLSKEEQEELFEDKELKKELKDEEKYLAYILNKINALLDKVVAEEKEEAQKKRDALLAELNADPNYKPPSTAQQVAEEREKSS	20.021699817254557	0.19026443561006273	64.12173461914062	0.5385772585868835	16.86737060546875	26.666372299194336	17.325931549072266
rnasea-binder-100-nr2-1_result_1	23	SETAAAKFERQHMDSSTSAASSSNYCNQMMKSRNLTKDRCKPVNTFVHESLADVQAVCSQKNVACKNGQTNCYQSYSTMSITDCRETGSSKYPNCAYKTTQANKHIIVACEGNPYVPVHFDASV:MLETLKELLSKYLDLEKYFSEEELKELFEDEELKKKLKDEEKYLAYILNKINAMLSKYIAENKEEAQAKYNALLAELNSLPDFKIPSTAQEVAEKNKESS	12.820959154702154	0.2573756049970299	62.25311279296875	0.540932834148407	16.461301803588867	27.182798385620117	18.291410446166992
rnasea-binder-100-nr2-1_result_1	24	SETAAAKFERQHMDSSTSAASSSNYCNQMMKSRNLTKDRCKPVNTFVHESLADVQAVCSQKNVACKNGQTNCYQSYSTMSITDCRETGSSKYPNCAYKTTQANKHIIVACEGNPYVPVHFDASV:MKETLLKLLKKYVDLEKYLSEEELKELFEDKELKKKLKDEEKYLSYIINKINSKLDEIVKEEKEEALKRREALLKELNSLKDFEIPSTAAEVAKKAKESE	16.71480243388688	0.15527364739518948	55.61833953857422	0.5378228425979614	17.270570755004883	27.52724838256836	17.928791046142578
rnasea-binder-100-nr2-1_result_1	25	SETAAAKFERQHMDSSTSAASSSNYCNQMMKSRNLTKDRCKPVNTFVHESLADVQAVCSQKNVACKNGQTNCYQSYSTMSITDCRETGSSKYPNCAYKTTQANKHIIVACEGNPYVPVHFDASV:MLEKLKEYLSKYLDLDKYLSKEEQDELFKDEELKKELKDEEKYLAYVLNKINALLDKVVAEEKEEALKKKNALLAELNADPTYEPPSTAAEVAKKAKESS	20.765929174240625	0.17043902492701157	57.68256759643555	0.5382856726646423	17.202665328979492	26.91502571105957	16.609298706054688
rnasea-binder-100-nr2-1_result_1	26	AETAAAKFERQHMDSSTSAASSSNYCNQMMKSRNLTKDRCKPVNTFVHESLADVQAVCSQKNVACKNGQTNCYQSYSTMSITDCRETGSSKYPNCAYKTTQANKHIIVACEGNPYVPVHFDASV:MKELLKKLLEKYVDLEKYLSKEEYDELFKDEKLKKELKDEEKYLAYILNKINSLLDEIVAKEKDAAQAKRDALLADLNAQPDFKIPSTAAEVAEKAAAAA	11.125973304766482	0.29459551500051984	62.06669235229492	0.5413621664047241	16.26651382446289	26.73613929748535	17.380821228027344
rnasea-binder-100-nr2-1_result_1	27	SETAAAKFERQHMDSSTSAASSSNYCNQMMKSRNLTKDRCKPVNTFVHESLADVQAVCSQKNVACKNGQTNCYQSYSTMSITDCRETGSSKYPNCAYKTTQANKHIIVACEGNPYVPVHFDASV:MLETLKKLLEKYVDLKKYLSEEEYKELFEDEELKKKLKDENKYLSYILNKINALLDEIVKKEKEEALEKKNALLKELNALPDFKIPSTAAEVAEERAKNE	18.88221540648742	0.1565882355841042	67.22652435302734	0.5442371964454651	15.927445411682129	26.444189071655273	14.790847778320312
rnasea-binder-100-nr2-1_result_1	28	SETAAAKFERQHMDSSTSAASSSNYCNQMMKSRNLTKDRCKPVNTFVHESLADVQAVCSQKNVACKNGQTNCYQSYSTMSITDCRETGSSKYPNCAYKTTQANKHIIVACEGNPYVPVHFDASV:MLETLKKLLEKYLDLDKYLSEEERKELFEPKELKEKLKDEEKYLAYILNKINALLAEVVAKEKEAAQAKVDAFYAELNSLPDFVIPSTAAEVARKRAESE	16.29090599667024	0.1505809751423566	69.15078735351562	0.5405026078224182	16.004213333129883	26.588430404663086	14.49229907989502
rnasea-binder-100-nr2-1_result_1	29	AETAAAKFERQHMDSSTSAASSSNYCNQMMKSRNLTKDRCKPVNTFVHESLADVQAVCSQKNVACKNGQTNCYQSYSTMSITDCRETGSSKYPNCAYKTTQANKHIIVACEGNPYVPVHFDASV:MLEKLKKYLEKYVDLDKYLSPEERKELFDDEELKKKLKDEEKYLAYIENKINSLLDKIVAEEKEEAQKKRDALLAELNADPTYVPPATAAQVAAKAAASS	19.051417101724514	0.2125943378799589	70.44525909423828	0.5363327264785767	16.557456970214844	26.539073944091797	15.1871976852417
rnasea-binder-100-nr2-1_result_1	30	AETAAAKFERQHMDSSTSAASSSNYCNQMMKSRNLTKDRCKPVNTFVHESLADVQAVCSQKNVACKNGQTNCYQSYSTMSITDCRETGSSKYPNCAYKTTQANKHIIVACEGNPYVPVHFDASV:MLETLKELLKKYVDLEKYLSEEEWKELFEDEKLKKELKDENKYLSYILNKINALLDKIVAEEKEEAQKKRDALLAELNSLPDFVIPSTAAEVAAAAAASS	15.280395281652282	0.16621032666179775	64.52812194824219	0.5383397340774536	16.282575607299805	27.00617027282715	17.07364273071289
rnasea-binder-100-nr2-1_result_1	31	SETAAAKFERQHMDSSTSAASSSNYCNQMMKSRNLTKDRCKPVNTFVHESLADVQAVCSQKNVACKNGQTNCYQSYSTMSITDCRETGSSKYPNCAYKTTQANKHIIVACEGNPYVPVHFDASV:MLELLKKLLEKYLDLDKYLSKEEREELFEPEELKKELKDERKYLAYILNKINSLLNNYVAENSAEAQAKVNALYAELNAQPDFKIPSTAAEVAEERKKSS	15.904833869830833	0.17605476482088994	64.82943725585938	0.5508120656013489	15.602325439453125	25.73663902282715	15.783432006835938
rnasea-binder-100-nr2-1_result_1	32	SETAAAKFERQHMDSSTSAASSSNYCNQMMKSRNLTKDRCKPVNTFVHESLADVQAVCSQKNVACKNGQTNCYQSYSTMSITDCRETGSSKYPNCAYKTTQANKHIIVACEGNPYVPVHFDASV:MKELLKKLLEKYFDLEKYLSEEEYKELFDDEEIKKKLKDENKYLSYIINKINKLIDEIVKKEKEEAQKRRDAFLKELNAIPDYEIPSTAAEVAKKAKESE	16.097269334918575	0.17536973601614103	66.57987213134766	0.541577935218811	16.212308883666992	26.926959991455078	17.28525161743164
rnasea-binder-100-nr2-1_result_1	33	SETAAAKFERQHMDSSTSAASSSNYCNQMMKSRNLTKDRCKPVNTFVHESLADVQAVCSQKNVACKNGQTNCYQSYSTMSITDCRETGSSKYPNCAYKTTQANKHIIVACEGNPYVPVHFDASV:MKETLKELLSKYLDLSKYLSKEEYDELFNDDELKKKLKDENKYLSYILNKINTIWNNVVSSEKSAAQAKKDAFLADLNSLSDYKIPSTAQEVAEKAQKSS	17.109976835272793	0.15977682577228242	55.77290344238281	0.5442358255386353	16.601463317871094	26.70115089416504	17.22271728515625
rnasea-binder-100-nr2-1_result_1	34	SETAAAKFERQHMDSSTSAASSSNYCNQMMKSRNLTKDRCKPVNTFVHESLADVQAVCSQKNVACKNGQTNCYQSYSTMSITDCRETGSSKYPNCAYKTTQANKHIIVACEGNPYVPVHFDASV:MLELLKKLSEKYLDLKKYLSEEEYKKLFEDEELKKKLKNENDYLAYIINKLNSLWNNVISKEKEEALKKKNAFLKELNAQKDYVKPSTAAEVARKAKESS	9.800613474306616	0.34678194447430066	75.5345687866211	0.5412310361862183	15.95714282989502	26.39058494567871	16.22835350036621
rnasea-binder-100-nr2-1_result_1	35	SETAAAKFERQHMDSSTSAASSSNYCNQMMKSRNLTKDRCKPVNTFVHESLADVQAVCSQKNVACKNGQTNCYQSYSTMSITDCRETGSSKYPNCAYKTTQANKHIIVACEGNPYVPVHFDASV:MLETLKELLSKYVDLEKYLSEEEYKELFEPEELKKALKDEEKYLAYILNKINALLDDIVAKEKDEALKKKNALLADLNALPDYKIPSTAEEVAKKEKESS	10.571699487848404	0.31415878506297534	65.4117660522461	0.5386101007461548	16.345481872558594	27.146316528320312	16.90807342529297
rnasea-binder-100-nr2-1_result_1	36	SETAAAKFERQHMDSSTSAASSSNYCNQMMKSRNLTKDRCKPVNTFVHESLADVQAVCSQKNVACKNGQTNCYQSYSTMSITDCRETGSSKYPNCAYKTTQANKHIIVACEGNPYVPVHFDASV:MLETLKELLSKYLDLEKYLSEEEYKELFEPEELKKELKDENKYLSYIINKINSLLAKYVAENSSEAQAKVDALYKDLNALPDYKKPSTAQEVAEKAKASS	17.056318824514634	0.18074346908291436	69.61506652832031	0.5443915724754333	15.66303539276123	26.378847122192383	16.90123176574707
rnasea-binder-100-nr2-1_result_1	37	SETAAAKFERQHMDSSTSAASSSNYCNQMMKSRNLTKDRCKPVNTFVHESLADVQAVCSQKNVACKNGQTNCYQSYSTMSITDCRETGSSKYPNCAYKTTQANKHIIVACEGNPYVPVHFDASV:MLEKLKELLEKYVDLEKYLSKEEYEKLFKDDEIKKELKDEEKYLAYIINKINALLDDIVAKEKAAAQAKKDALNAELNSLSDFKIPSTAQEVAEKAQKSS	18.146008755033954	0.17452109319250084	73.74752807617188	0.5410040020942688	16.4075870513916	26.395414352416992	16.265775680541992
rnasea-binder-100-nr2-1_result_1	38	PETAAAKFERQHMDSSTSAASSSNYCNQMMKSRNLTKDRCKPVNTFVHESLADVQAVCSQKNVACKNGQTNCYQSYSTMSITDCRETGSSKYPNCAYKTTQANKHIIVACEGNPYVPVHFDASV:MLETLEKLLKKYVDLEKYLSKEEYKELFENEELKKKLKDENKYLAYVLNKINSLLDKIVAEEKEEALKKKNELLKELNALPDFKIPSTAAEVAEEREKSA	11.135499577445204	0.2853243429759445	65.25072479248047	0.5411062836647034	16.188735961914062	26.692733764648438	17.18130874633789
rnasea-binder-100-nr2-1_result_1	39	SETAAAKFERQHMDSSTSAASSSNYCNQMMKSRNLTKDRCKPVNTFVHESLADVQAVCSQKNVACKNGQTNCYQSYSTMSITDCRETGSSKYPNCAYKTTQANKHIIVACEGNPYVPVHFDASV:MLKTLKELLEKYLDLEKYLSKEEREELFEDKELKKKLKDEEKYLSYILNKINSLLDSVVAKEKAAAQAKVDALLKDLNALPDFEIPSTAAEVAKKAKESS	16.714666112257884	0.1873311669005176	58.69089889526367	0.5447779893875122	16.531322479248047	26.87196922302246	15.792466163635254
rnasea-binder-100-nr2-1_result_1	40	PETAAAKFERQHMDSSTSAASSSNYCNQMMKSRNLTKDRCKPVNTFVHESLADVQAVCSQKNVACKNGQTNCYQSYSTMSITDCRETGSSKYPNCAYKTTQANKHIIVACEGNPYVPVHFDASV:MLETLKKLLEKYLDLKKYLSEEEYKELFEDEKLKKELKDENKYLSYILNKINALLDKVVAEESAAAQAKRNALLADINALPDFIIPSTAEEVRREREESS	18.567016271041766	0.1624587596588884	65.20512390136719	0.5471535325050354	15.851497650146484	25.778791427612305	15.487360000610352
rnasea-binder-100-nr2-1_result_1	41	SETAAAKFERQHMDSSTSAASSSNYCNQMMKSRNLTKDRCKPVNTFVHESLADVQAVCSQKNVACKNGQTNCYQSYSTMSITDCRETGSSKYPNCAYKTTQANKHIIVACEGNPYVPVHFDASV:MKELLYELLKKYVDLKKYFSEEELKELFENEELKKKLKDENKYLAYIINKINSKLDEIVKEEKDEAQKKKDALLKELNAQKDFKIPSTAEEVAEREKASS	19.793123414563162	0.20292385494733228	67.16596221923828	0.535754919052124	17.36826515197754	27.308835983276367	17.846302032470703
rnasea-binder-100-nr2-1_result_1	42	AETAAAKFERQHMDSSTSAASSSNYCNQMMKSRNLTKDRCKPVNTFVHESLADVQAVCSQKNVACKNGQTNCYQSYSTMSITDCRETGSSKYPNCAYKTTQANKHIIVACEGNPYVPVHFDASV:MLETLKKLLEKYFDLDKYLSEEERKELFEDEELKKKLKDENKYLAYVLNKINSLIAKYIAENKAEAQAKYNAYLADLNALPDYVRPSTAAEVAAKAAASA	16.76819928843333	0.1764758416371656	67.55545043945312	0.5440933704376221	15.806344985961914	26.499204635620117	16.55645751953125
rnasea-binder-100-nr2-1_result_1	43	AETAAAKFERQHMDSSTSAASSSNYCNQMMKSRNLTKDRCKPVNTFVHESLADVQAVCSQKNVACKNGQTNCYQSYSTMSITDCRETGSSKYPNCAYKTTQANKHIIVACEGNPYVPVHFDASV:MLETLKKLLEKYVDLDKYLSPEERKLLFDDELLPKLLKDENKYLAYINNKINSLLAQYVAEQSAEAQAKVDALNAELNAIPDYKIPSTAAEVAEAAAASA	14.343066653633281	0.23191934869527284	66.79195404052734	0.5395228266716003	15.959596633911133	26.86764144897461	14.54507827758789
rnasea-binder-100-nr2-1_result_1	44	DETAAAKFERQHMDSSTSAASSSNYCNQMMKSRNLTKDRCKPVNTFVHESLADVQAVCSQKNVACKNGQTNCYQSYSTMSITDCRETGSSKYPNCAYKTTQANKHIIVACEGNPYVPVHFDASV:MLETLKKLLSKYVDLSKYLSEEEYKELFEDEKLKKELKDEEKYLSYILNKINSLLDNIVKEEKEEAQKKKDALLKDLNALPDFKIPSTAQQVAEERKKSS	11.2334989388902	0.30265325510579694	62.31599426269531	0.5428285598754883	16.40239906311035	26.674470901489258	17.70494842529297
rnasea-binder-100-nr2-1_result_1	45	AETAAAKFERQHMDSSTSAASSSNYCNQMMKSRNLTKDRCKPVNTFVHESLADVQAVCSQKNVACKNGQTNCYQSYSTMSITDCRETGSSKYPNCAYKTTQANKHIIVACEGNPYVPVHFDASV:MKETLKKLLEKYVDLSKYLSEEEYKELFEDEELKKKLKDENKYLSYILNKINKLLDEIVKEEKDEAQKKRDALLAEINALPDFVIPSTAAEVAAKAAAAA	11.609660648262793	0.2887512678734461	62.4647331237793	0.5454254150390625	16.110761642456055	26.271991729736328	15.62546157836914
rnasea-binder-100-nr2-1_result_1	46	SETAAAKFERQHMDSSTSAASSSNYCNQMMKSRNLTKDRCKPVNTFVHESLADVQAVCSQKNVACKNGQTNCYQSYSTMSITDCRETGSSKYPNCAYKTTQANKHIIVACEGNPYVPVHFDASV:MLEKLKELLEKYLDLSKYFSEEELKKLFEPEELKKELKDENKYLAYILNKINSLWDSVVAKEKAAAQKKKDAFLAELNALEDYKIPSTAQEVAEKAQKSE	10.870304064245147	0.30086995925422755	64.32122039794922	0.5421324968338013	16.14652442932129	26.65372085571289	17.29849624633789
rnasea-binder-100-nr2-1_result_1	47	SETAAAKFERQHMDSSTSAASSSNYCNQMMKSRNLTKDRCKPVNTFVHESLADVQAVCSQKNVACKNGQTNCYQSYSTMSITDCRETGSSKYPNCAYKTTQANKHIIVACEGNPYVPVHFDASV:MLETLKKLLEKYLDLEKYLSEEERKELFEDEELKKKLKDERKYLAYILNKINALLDKYVKENKEEALKKRDAFLKELNALKDYVIPSTAEEVAKERKESE	9.433121740984577	0.33819413805781295	64.57662963867188	0.5451071858406067	16.15337562561035	26.354633331298828	17.283349990844727
rnasea-binder-100-nr2-1_result_1	48	SETAAAKFERQHMDSSTSAASSSNYCNQMMKSRNLTKDRCKPVNTFVHESLADVQAVCSQKNVACKNGQTNCYQSYSTMSITDCRETGSSKYPNCAYKTTQANKHIIVACEGNPYVPVHFDASV:MLELLKELLSKYLDLSKYLSEEEYKELFEDEELKKKLKDENKYLAYIYNKINALLDEVVKKEKEEALKKKNALLDELNAQPDYKIPSTAAEVREKREASE	20.128141293494245	0.19035864989367432	69.22481536865234	0.536918580532074	16.801549911499023	26.788509368896484	17.17839813232422
rnasea-binder-100-nr2-1_result_1	49	AETAAAKFERQHMDSSTSAASSSNYCNQMMKSRNLTKDRCKPVNTFVHESLADVQAVCSQKNVACKNGQTNCYQSYSTMSITDCRETGSSKYPNCAYKTTQANKHIIVACEGNPYVPVHFDASV:MLEKLKELLSKYLDLEKYLSEEELKELFEDEELKKKLKDEEKYLAYVINKINALLDKVVAEEKEKALEKRNKLLEELNALKDYKKPSTAEQVAAEAKASA	12.105301784207953	0.3093095804782816	66.08740997314453	0.5402069091796875	16.50067710876465	26.879358291625977	17.796308517456055
rnasea-binder-100-nr2-1_result_1	50	SETAAAKFERQHMDSSTSAASSSNYCNQMMKSRNLTKDRCKPVNTFVHESLADVQAVCSQKNVACKNGQTNCYQSYSTMSITDCRETGSSKYPNCAYKTTQANKHIIVACEGNPYVPVHFDASV:MLEKLKELLKKYLDLDKYFSKEELDELFKDEELKKKLKDENKYLAYILNKINKKLEEYVKENKEEAQKKVDALLKDINALKDYKPPSTAQEVAEKAKESS	11.596458797187042	0.3175090489058536	54.51825714111328	0.5416802763938904	17.318058013916016	27.19388198852539	17.814411163330078
rnasea-binder-100-nr2-1_result_1	51	PETAAAKFERQHMDSSTSAASSSNYCNQMMKSRNLTKDRCKPVNTFVHESLADVQAVCSQKNVACKNGQTNCYQSYSTMSITDCRETGSSKYPNCAYKTTQANKHIIVACEGNPYVPVHFDASV:MLETLKELLEKYLDLSKYLSEEEYKELFEDEKLKKELKDENKYLSYIINKINSLLAKVIAEESSAAQEKKNAFLQELNALKDYEIPSTAAEVRKEREEKA	11.2128495603871	0.3121171472599755	61.774330139160156	0.5440139770507812	16.443069458007812	26.490398406982422	17.41913604736328
rnasea-binder-100-nr2-1_result_1	52	SETAAAKFERQHMDSSTSAASSSNYCNQMMKSRNLTKDRCKPVNTFVHESLADVQAVCSQKNVACKNGQTNCYQSYSTMSITDCRETGSSKYPNCAYKTTQANKHIIVACEGNPYVPVHFDASV:MLDTLKKLLSKYLDLEKYLSKEEYEELFEPKELKKKLKDENKYLAYIENKINALLDEVVAKEKAEAQKKRDAYLAELNALPDYKKPSTAAEVAEKAAASA	19.721940837638726	0.2057108776066902	63.74310302734375	0.540144681930542	16.722524642944336	26.40037727355957	17.203758239746094
rnasea-binder-100-nr2-1_result_1	53	SETAAAKFERQHMDSSTSAASSSNYCNQMMKSRNLTKDRCKPVNTFVHESLADVQAVCSQKNVACKNGQTNCYQSYSTMSITDCRETGSSKYPNCAYKTTQANKHIIVACEGNPYVPVHFDASV:MLETLKKLLSKYLDLSKYFSPEELKELFEPEKLKKELKDENKYLAYIINTINSKIAAYIAENKAEAQAKYDALMAELNALPDFKFPSTAQQVADEAKASS	14.942633129046834	0.20724489250838715	65.0966796875	0.539888858795166	16.222949981689453	27.14676856994629	16.702667236328125
rnasea-binder-100-nr2-1_result_1	54	SETAAAKFERQHMDSSTSAASSSNYCNQMMKSRNLTKDRCKPVNTFVHESLADVQAVCSQKNVACKNGQTNCYQSYSTMSITDCRETGSSKYPNCAYKTTQANKHIIVACEGNPYVPVHFDASV:MLETLKELLSKYLDLSKYFSEEELKELFEDEELKKKLKDETKYLSYVINKINATLDAWVAANKAEAEAKRNALLADINSLSDFVIPSTAAEVAKKAKENE	19.328989225580518	0.18601890014148173	67.15425109863281	0.5373490452766418	16.998855590820312	26.94806480407715	17.450902938842773
rnasea-binder-100-nr2-1_result_1	55	SETAAAKFERQHMDSSTSAASSSNYCNQMMKSRNLTKDRCKPVNTFVHESLADVQAVCSQKNVACKNGQTNCYQSYSTMSITDCRETGSSKYPNCAYKTTQANKHIIVACEGNPYVPVHFDASV:MLETLKKLLEKYVDLDKYFSKEELKELFEDEELKKELKDEEKYLAYILNKINSKLADIVAKESSAAQAKVDALYAELNALPDFKIPSTAQEVAEKAKASS	13.785629524521646	0.24795858730606343	71.38075256347656	0.5512716770172119	15.232312202453613	25.73944091796875	16.330150604248047
rnasea-binder-100-nr2-1_result_1	56	AETAAAKFERQHMDSSTSAASSSNYCNQMMKSRNLTKDRCKPVNTFVHESLADVQAVCSQKNVACKNGQTNCYQSYSTMSITDCRETGSSKYPNCAYKTTQANKHIIVACEGNPYVPVHFDASV:MLELLKKLLEKYVDLKKYLSKEEYEELFEDKELKKKLKDKNKYLSYILNKINALLDEIVAKEKEEALAKRNALLAELNAIPDFEIPSTAAEVAKKRAETE	16.64027481667295	0.1684824357067656	63.823055267333984	0.5414541363716125	16.26177978515625	26.802268981933594	16.348976135253906
rnasea-binder-100-nr2-1_result_1	57	SETAAAKFERQHMDSSTSAASSSNYCNQMMKSRNLTKDRCKPVNTFVHESLADVQAVCSQKNVACKNGQTNCYQSYSTMSITDCRETGSSKYPNCAYKTTQANKHIIVACEGNPYVPVHFDASV:MLDKLKELLEKYVDLSKYLSPEEWKELFEDEELKKKLKDEEKYLAYILNKINALLDDIVAKEKDAALAKRNALLAELNALKDYEIPSTAAAVAKKAKESS	16.5218878411574	0.16347328294519617	65.85433197021484	0.5437952280044556	16.156038284301758	26.552833557128906	17.458282470703125
rnasea-binder-100-nr2-1_result_1	58	SETAAAKFERQHMDSSTSAASSSNYCNQMMKSRNLTKDRCKPVNTFVHESLADVQAVCSQKNVACKNGQTNCYQSYSTMSITDCRETGSSKYPNCAYKTTQANKHIIVACEGNPYVPVHFDASV:MLETLKKLLEKYLDLKKYFSEEELKELFEDDKLKKELKDENAYLAYIINKINAKWAEVIKAENAAAQKKYDAFLAELNALPDYKIPSTAQEVAEEAAKNS	11.098933926654741	0.3099587064971603	71.4599609375	0.5396639108657837	16.00171661376953	27.02373504638672	15.651642799377441
rnasea-binder-100-nr2-1_result_1	59	SETAAAKFERQHMDSSTSAASSSNYCNQMMKSRNLTKDRCKPVNTFVHESLADVQAVCSQKNVACKNGQTNCYQSYSTMSITDCRETGSSKYPNCAYKTTQANKHIIVACEGNPYVPVHFDASV:MKETLLELLKKYLDLEKYFSKEELKELFEDEELKKELKDEEKYLAYILNKINAMIAKVIAEEKEEAQKKYDAFLKELNALKDYKIPSTAQEVAEKAAASS	14.296082249044952	0.24275397756956998	61.28261184692383	0.5454758405685425	16.278539657592773	26.731401443481445	16.720001220703125
rnasea-binder-100-nr2-1_result_1	60	SETAAAKFERQHMDSSTSAASSSNYCNQMMKSRNLTKDRCKPVNTFVHESLADVQAVCSQKNVACKNGQTNCYQSYSTMSITDCRETGSSKYPNCAYKTTQANKHIIVACEGNPYVPVHFDASV:MLETLKELLSKYLDLKKYFSEEELKELFEDEELKKKLKDENKYLAYIYNKINATLEKVVAEEKAEAQAKRDAFLKDLNALSDYKRPSTAAEVAEKAKASS	18.59192954107389	0.15557929233174878	61.53659439086914	0.5440834760665894	16.502246856689453	26.527027130126953	15.845344543457031
rnasea-binder-100-nr2-1_result_1	61	SETAAAKFERQHMDSSTSAASSSNYCNQMMKSRNLTKDRCKPVNTFVHESLADVQAVCSQKNVACKNGQTNCYQSYSTMSITDCRETGSSKYPNCAYKTTQANKHIIVACEGNPYVPVHFDASV:MLEKLKKYLEKYLDLKKYLSEEEYKELFEDEELKKKLKDEEKYLAYILDKINALLDKVVAEEKAEAQAKRDALYAELNADPNFEIPSTAQEVAKKAAESS	19.84428393941543	0.19177744186901044	68.44947052001953	0.5418398380279541	16.27281379699707	26.01978874206543	14.843851089477539
rnasea-binder-100-nr2-1_result_1	62	SETAAAKFERQHMDSSTSAASSSNYCNQMMKSRNLTKDRCKPVNTFVHESLADVQAVCSQKNVACKNGQTNCYQSYSTMSITDCRETGSSKYPNCAYKTTQANKHIIVACEGNPYVPVHFDASV:MLETLEELLKKYVDLEKYLSKEEYDKLFKPEELKKKLKDENKYLAYILDKIRKLLDEIVAEEKDEALERRNALLAELNALPDYVKPSTAAEVAKKAKESS	18.161402294332543	0.16515844562067739	61.93949508666992	0.5461204051971436	16.19458770751953	26.18072509765625	16.279062271118164
rnasea-binder-100-nr2-1_result_1	63	SETAAAKFERQHMDSSTSAASSSNYCNQMMKSRNLTKDRCKPVNTFVHESLADVQAVCSQKNVACKNGQTNCYQSYSTMSITDCRETGSSKYPNCAYKTTQANKHIIVACEGNPYVPVHFDASV:MKEKLEEYLKKYLDLEKYLSEEEYKELFEDEELKKKLKDEEKYLSYIINKINALLDKVVAEEKEEAQKKKDALLKDLAADPNFKIPSTAQEVAEKAAKSS	14.56154891730237	0.18626472365801308	63.202362060546875	0.5421086549758911	16.25008201599121	26.80927848815918	17.2745361328125
rnasea-binder-100-nr2-1_result_1	64	SETAAAKFERQHMDSSTSAASSSNYCNQMMKSRNLTKDRCKPVNTFVHESLADVQAVCSQKNVACKNGQTNCYQSYSTMSITDCRETGSSKYPNCAYKTTQANKHIIVACEGNPYVPVHFDASV:MLEKLKELLEKYLDLEKYLSEEEYKELFEDEELKKKLKNEEKYLSYIISKINSLLDNVVAEEKEEAQKKRDAFLKELNSLKDYKIPSTAQEVAEKAEKSS	16.73963108710577	0.17789282266918152	69.28717803955078	0.540056586265564	15.95930004119873	26.944849014282227	16.082584381103516
rnasea-binder-100-nr2-1_result_1	65	SETAAAKFERQHMDSSTSAASSSNYCNQMMKSRNLTKDRCKPVNTFVHESLADVQAVCSQKNVACKNGQTNCYQSYSTMSITDCRETGSSKYPNCAYKTTQANKHIIVACEGNPYVPVHFDASV:MLETLKELLKKYVDLEKYFSKEELDKLFKDEELKKKLKDENKYLSYIIEKINKKLEKIIEKEKEEALKKYNALLDELNSLPDFKIPSTAAEVAEKAKASS	17.09057334799581	0.18061299070188497	73.26946258544922	0.5382058620452881	16.515920639038086	26.75263214111328	16.367351531982422
rnasea-binder-100-nr2-1_result_1	66	AETAAAKFERQHMDSSTSAASSSNYCNQMMKSRNLTKDRCKPVNTFVHESLADVQAVCSQKNVACKNGQTNCYQSYSTMSITDCRETGSSKYPNCAYKTTQANKHIIVACEGNPYVPVHFDASV:MLELLKKLLEKYLDLKKYLSEEEYKELFEDEELKKKLKDENKYLSYIINKINNLLENYIKENKEEAQKKYDAFLKELNAIPDYKIPSTAAEVAEKAAESQ	12.704149913853977	0.2623557364570285	62.4952507019043	0.5393451452255249	16.476770401000977	27.215593338012695	16.646482467651367
rnasea-binder-100-nr2-1_result_1	67	AETAAAKFERQHMDSSTSAASSSNYCNQMMKSRNLTKDRCKPVNTFVHESLADVQAVCSQKNVACKNGQTNCYQSYSTMSITDCRETGSSKYPNCAYKTTQANKHIIVACEGNPYVPVHFDASV:MLETLKKLLEKYVDLSKYLSEEEYKELFEPEKLKKELKDENKYLAYVINKINALLEKIVAEEKEAAQQKVDALYAELNALKDFKIPSTAQEVAEKAKASA	18.043008598508834	0.19971265105452257	71.02198791503906	0.5400550961494446	15.834232330322266	26.95954704284668	17.026447296142578
rnasea-binder-100-nr2-1_result_1	68	SETAAAKFERQHMDSSTSAASSSNYCNQMMKSRNLTKDRCKPVNTFVHESLADVQAVCSQKNVACKNGQTNCYQSYSTMSITDCRETGSSKYPNCAYKTTQANKHIIVACEGNPYVPVHFDASV:MLELLKKLLSKYLDLKKYLSEEEYKELFEDEELKKKLKDEEKYLAYIINKINALLEKYIAENKEEAQKKYDAFLAELNSQPDYKIPSTAQEVAEKAAASS	10.93023403275964	0.3075975311689983	62.73936462402344	0.5400322675704956	16.422414779663086	27.145408630371094	17.896320343017578
rnasea-binder-100-nr2-1_result_1	69	SETAAAKFERQHMDSSTSAASSSNYCNQMMKSRNLTKDRCKPVNTFVHESLADVQAVCSQKNVACKNGQTNCYQSYSTMSITDCRETGSSKYPNCAYKTTQANKHIIVACEGNPYVPVHFDASV:MLEKLEKLLKKYLDLEKYLSEEEYKELFEDEELKKKLKDENKYLSYIINKINSILNSVISKEKSEALKKYNDYLKELNSLKDFKIPSTAAEVAEKAAKSS	16.18471947851444	0.1942127520157769	63.854530334472656	0.545032799243927	16.199722290039062	26.606922149658203	17.134674072265625
rnasea-binder-100-nr2-1_result_1	70	SETAAAKFERQHMDSSTSAASSSNYCNQMMKSRNLTKDRCKPVNTFVHESLADVQAVCSQKNVACKNGQTNCYQSYSTMSITDCRETGSSKYPNCAYKTTQANKHIIVACEGNPYVPVHFDASV:MLEKLKELLSKYVDLEKYLSEEEYKELFEDEELKKKLKDENKYLAYINNKINALLDEIVAKEKEEALKKRNELLKEINALKDYKIPSTAAEVAEEAAASS	18.299722517767673	0.1672878494698326	61.2950439453125	0.5468549132347107	16.378681182861328	26.20928192138672	17.022357940673828
rnasea-binder-100-nr2-1_result_1	71	SETAAAKFERQHMDSSTSAASSSNYCNQMMKSRNLTKDRCKPVNTFVHESLADVQAVCSQKNVACKNGQTNCYQSYSTMSITDCRETGSSKYPNCAYKTTQANKHIIVACEGNPYVPVHFDASV:MLELLKELLKKYLDLEKYLSPEEWKELFEPEKLKEELKDEEKYLAYILNKINSLLDAVVAAESAAAQAKRDAFLKELNSQKDYKIPSTAQEVAEKEQASA	16.018110532625435	0.15631307494033014	62.07269287109375	0.5394553542137146	16.410991668701172	27.09064292907715	16.166748046875
rnasea-binder-100-nr2-1_result_1	72	SETAAAKFERQHMDSSTSAASSSNYCNQMMKSRNLTKDRCKPVNTFVHESLADVQAVCSQKNVACKNGQTNCYQSYSTMSITDCRETGSSKYPNCAYKTTQANKHIIVACEGNPYVPVHFDASV:MLELLKELLSKYLDLEKYLSEEEYKELFEPEELKKKLKDENKYLAYIINKINALLDSVVAEEKAEAQAKRDALLADLNAQPDFEIPSTAAEVAKKAAESS	18.3028830779715	0.2116939380541863	59.969749450683594	0.5458022952079773	16.262344360351562	26.612775802612305	15.817626953125
rnasea-binder-100-nr2-1_result_1	73	AETAAAKFERQHMDSSTSAASSSNYCNQMMKSRNLTKDRCKPVNTFVHESLADVQAVCSQKNVACKNGQTNCYQSYSTMSITDCRETGSSKYPNCAYKTTQANKHIIVACEGNPYVPVHFDASV:MLELLKKLLEKYLDLEKYLSEEERKELFEPEELKKKLKDENKYLAYILNKLNSLLDKYVAENKAEAQAKRDALLKDLAAQPDYKIPSTAAEVREKAEKSA	18.51703993316332	0.14950965311206657	60.10488510131836	0.5487951040267944	16.141128540039062	26.036775588989258	16.268003463745117
rnasea-binder-100-nr2-1_result_1	74	SETAAAKFERQHMDSSTSAASSSNYCNQMMKSRNLTKDRCKPVNTFVHESLADVQAVCSQKNVACKNGQTNCYQSYSTMSITDCRETGSSKYPNCAYKTTQANKHIIVACEGNPYVPVHFDASV:MKELLKELLSKYLDLEKYLSEEEWKELFEDEELKKKLKDEEKYLAYIIEKINALLAKYVAENSSEALNKVNALLEELNAQKDYVIPSTAAEVKEKAEKSS	12.49080069729162	0.2859514379181442	66.56822204589844	0.5438650846481323	15.981548309326172	26.748882293701172	17.281864166259766
rnasea-binder-100-nr2-1_result_1	75	SETAAAKFERQHMDSSTSAASSSNYCNQMMKSRNLTKDRCKPVNTFVHESLADVQAVCSQKNVACKNGQTNCYQSYSTMSITDCRETGSSKYPNCAYKTTQANKHIIVACEGNPYVPVHFDASV:MLETLKKLLEKYVDLSKYFSEEEYKELFEPDKLKKELKDEEKYLAYIINKINSKIAQIISEESSEAQAKRDALLAELNALKDYEKPSTAAAVAKKAKESS	17.356726283716185	0.1665676672655215	55.55052185058594	0.5485910177230835	16.519010543823242	26.031625747680664	15.25899887084961
rnasea-binder-100-nr2-1_result_1	76	SETAAAKFERQHMDSSTSAASSSNYCNQMMKSRNLTKDRCKPVNTFVHESLADVQAVCSQKNVACKNGQTNCYQSYSTMSITDCRETGSSKYPNCAYKTTQANKHIIVACEGNPYVPVHFDASV:MLELLKKLLEKYVDLKKYLSEEEYKELFEPEELKKKLKDEEKYLAYIINKINALLDEIVAKEKEEAEARRNKLLADLNAQPDYKIPSTAQEVAEKAAASS	20.279556155655268	0.16510872711105895	68.99994659423828	0.5381298065185547	16.515790939331055	26.67019271850586	17.084487915039062
rnasea-binder-100-nr2-1_result_1	77	AETAAAKFERQHMDSSTSAASSSNYCNQMMKSRNLTKDRCKPVNTFVHESLADVQAVCSQKNVACKNGQTNCYQSYSTMSITDCRETGSSKYPNCAYKTTQANKHIIVACEGNPYVPVHFDASV:MLEKLKKLLEKYLDLKKYFSEEELKELFEDEELKKKLKDENKYLAYILNKINSTLDKVVAEEKEAAQAKRDALLAELNALPDFKIPSTAQEVAEKAAASS	18.292976171720973	0.13655133076203446	65.0624771118164	0.5389737486839294	16.289945602416992	27.06562614440918	17.20358657836914
rnasea-binder-100-nr2-1_result_1	78	SETAAAKFERQHMDSSTSAASSSNYCNQMMKSRNLTKDRCKPVNTFVHESLADVQAVCSQKNVACKNGQTNCYQSYSTMSITDCRETGSSKYPNCAYKTTQANKHIIVACEGNPYVPVHFDASV:MLEKLKELSEKYLDLSKYLSEEEYKELFEDKELKEKLKDEEKYLAYILNKLNKLWDEYVKANKDEALAKKNAYLKELNALPDFKIPSTAQEVAEKAAASS	12.266039189015915	0.2614690336045454	71.0970458984375	0.5435656309127808	15.833176612854004	26.579673767089844	17.742412567138672
rnasea-binder-100-nr2-1_result_1	79	SETAAAKFERQHMDSSTSAASSSNYCNQMMKSRNLTKDRCKPVNTFVHESLADVQAVCSQKNVACKNGQTNCYQSYSTMSITDCRETGSSKYPNCAYKTTQANKHIIVACEGNPYVPVHFDASV:KLDLLKKLLEKYVDLDKYFSKEERDKLFKDDELKKKLKDEEKYLAYIENTINSKLDKIVAEEKDEAQARRDALLAELNAQPDYEPPSTAAAVAKKAKESA	16.158465385959442	0.19435900679965856	59.842655181884766	0.5440589189529419	16.708316802978516	26.636720657348633	17.597990036010742
rnasea-binder-100-nr2-1_result_1	80	AETAAAKFERQHMDSSTSAASSSNYCNQMMKSRNLTKDRCKPVNTFVHESLADVQAVCSQKNVACKNGQTNCYQSYSTMSITDCRETGSSKYPNCAYKTTQANKHIIVACEGNPYVPVHFDASV:MLETLKKLLEKYLDLSKYLSEEEYKELFEDEKLKKELKDEEKYLSYILEKINSLLDEYVKENKEEALKKRDALLKELDALPDYKIPSTAQEVAEKAKASA	9.931925244676545	0.34748239276628246	61.87894821166992	0.5412609577178955	16.476316452026367	26.977516174316406	17.653831481933594
rnasea-binder-100-nr2-1_result_1	81	SETAAAKFERQHMDSSTSAASSSNYCNQMMKSRNLTKDRCKPVNTFVHESLADVQAVCSQKNVACKNGQTNCYQSYSTMSITDCRETGSSKYPNCAYKTTQANKHIIVACEGNPYVPVHFDASV:MKKTLEELLKKYVDLEKYLSEEEYKELFEDEKLKKELKDENKYLAYILNKINALLEKIVKEEKEEAQKRVNALYAELNALSDFKIPSTAQEVAEKAAASS	12.669898677099743	0.2789859245374928	63.25605773925781	0.5448606610298157	16.173185348510742	26.708227157592773	18.058368682861328
rnasea-binder-100-nr2-1_result_1	82	SETAAAKFERQHMDSSTSAASSSNYCNQMMKSRNLTKDRCKPVNTFVHESLADVQAVCSQKNVACKNGQTNCYQSYSTMSITDCRETGSSKYPNCAYKTTQANKHIIVACEGNPYVPVHFDASV:MKETLKKLLSKYLDLSKYLSEEEYKELFEDEELKKKLKDEEKYLSYIINKLNTLWNNVIKEQSSEAQAKYNAYLAELNALPDYKIPSTAQAVAEKAAASS	12.456186834898839	0.27285885451755126	64.72687530517578	0.5488608479499817	15.820176124572754	26.120384216308594	16.89331817626953
rnasea-binder-100-nr2-1_result_1	83	SETAAAKFERQHMDSSTSAASSSNYCNQMMKSRNLTKDRCKPVNTFVHESLADVQAVCSQKNVACKNGQTNCYQSYSTMSITDCRETGSSKYPNCAYKTTQANKHIIVACEGNPYVPVHFDASV:MLELLKELLEKYLDLEKYLSEEERKELFEDEELKKKLKDENKYLAYILNKINSLLAKYVAENKEEAQKKVDALYAELNAQPDFVFPSTAKEVADKAAKSS	13.361416470554495	0.26545128455896616	68.276611328125	0.5478634238243103	15.675529479980469	26.348758697509766	17.07571792602539
rnasea-binder-100-nr2-1_result_1	84	SETAAAKFERQHMDSSTSAASSSNYCNQMMKSRNLTKDRCKPVNTFVHESLADVQAVCSQKNVACKNGQTNCYQSYSTMSITDCRETGSSKYPNCAYKTTQANKHIIVACEGNPYVPVHFDASV:MLETLEKLLKKYLDLEKYLSKEEYEELFKPEELKKKLKDENKYLAYILNKINSLLDEVVAKEKAEAQAKRDAFLAELNSLKDFKIPSTAQEVAEKAAASS	15.156224105934452	0.19816456414734634	68.47598266601562	0.5406209230422974	16.1143741607666	26.954063415527344	16.816043853759766
rnasea-binder-100-nr2-1_result_1	85	AETAAAKFERQHMDSSTSAASSSNYCNQMMKSRNLTKDRCKPVNTFVHESLADVQAVCSQKNVACKNGQTNCYQSYSTMSITDCRETGSSKYPNCAYKTTQANKHIIVACEGNPYVPVHFDASV:MLETLKELLSKYLDLKKYLSEEEYKELFDDEELKKKLKDESKYLAYIINKLNSLLANYVAENKEEAQAKVDAFLAELNALPDFKIPSTAAEVAEKAAASA	18.26186063218659	0.182977592118389	67.86713409423828	0.542335033416748	15.815011978149414	26.73969268798828	17.46316146850586
rnasea-binder-100-nr2-1_result_1	86	SETAAAKFERQHMDSSTSAASSSNYCNQMMKSRNLTKDRCKPVNTFVHESLADVQAVCSQKNVACKNGQTNCYQSYSTMSITDCRETGSSKYPNCAYKTTQANKHIIVACEGNPYVPVHFDASV:MLEKLKELLSKYLDLEKYLSEEEYKELFEDEELKEKLKDEEKYLAYILNKLNALWADVIAKEKEEAQKKYDAFLKELNALKDFKIPSTAQEVAEKAAESA	14.950834985268141	0.18679597978167792	71.01011657714844	0.5383920073509216	16.18755531311035	27.246522903442383	17.68913459777832
rnasea-binder-100-nr2-1_result_1	87	AETAAAKFERQHMDSSTSAASSSNYCNQMMKSRNLTKDRCKPVNTFVHESLADVQAVCSQKNVACKNGQTNCYQSYSTMSITDCRETGSSKYPNCAYKTTQANKHIIVACEGNPYVPVHFDASV:MLEKLKELSSKYLDLEKYLSEEEYKELFEDEELKKKLKDENKYLAYILNKLNSLWQKYIAENKEEALAKYNAYLKDLNALKDFKIPSTAAEVAEEAAESA	17.32002471197833	0.15880503593732792	72.5619125366211	0.5432542562484741	15.809896469116211	26.420269012451172	17.829336166381836
rnasea-binder-100-nr2-1_result_1	88	AETAAAKFERQHMDSSTSAASSSNYCNQMMKSRNLTKDRCKPVNTFVHESLADVQAVCSQKNVACKNGQTNCYQSYSTMSITDCRETGSSKYPNCAYKTTQANKHIIVACEGNPYVPVHFDASV:MLETLKELLEKYVDLSKYLSEEEWKELFENEKLKKELKDENKYLAYIINKINALLDKIVAEEKEEAQKKRDALLADLNALPDFVIPSTAAEVAKAAAESS	15.319446469039349	0.16286347683201766	65.37493133544922	0.5433422327041626	16.005687713623047	26.66314125061035	16.379745483398438
rnasea-binder-100-nr2-1_result_1	89	AETAAAKFERQHMDSSTSAASSSNYCNQMMKSRNLTKDRCKPVNTFVHESLADVQAVCSQKNVACKNGQTNCYQSYSTMSITDCRETGSSKYPNCAYKTTQANKHIIVACEGNPYVPVHFDASV:MLELLKKLLEKYVDLEKYFSEEELKELFDDEELKKKLKDENKYLAYILEKINAMIDKIIAEEKDEAQKRRDALLAELNAQPDFKIPSTAAEVAEKAAASS	11.49120409494256	0.28937264571752613	62.8466796875	0.541276216506958	16.38458824157715	26.70829200744629	16.148088455200195
rnasea-binder-100-nr2-1_result_1	90	AETAAAKFERQHMDSSTSAASSSNYCNQMMKSRNLTKDRCKPVNTFVHESLADVQAVCSQKNVACKNGQTNCYQSYSTMSITDCRETGSSKYPNCAYKTTQANKHIIVACEGNPYVPVHFDASV:MLETLKKLLEKYVDLKKYLSEEEYKELFEDDELKKKLKDENKYLSYIYNKINALLAKIVAEEKEEAQKKVDALLKDLNALPDFVIPSTAAEVAAKAAASS	18.891169364411027	0.15650855666237193	70.1985092163086	0.5482655167579651	15.24030876159668	25.701873779296875	15.887396812438965
rnasea-binder-100-nr2-1_result_1	91	SETAAAKFERQHMDSSTSAASSSNYCNQMMKSRNLTKDRCKPVNTFVHESLADVQAVCSQKNVACKNGQTNCYQSYSTMSITDCRETGSSKYPNCAYKTTQANKHIIVACEGNPYVPVHFDASV:MLELLKELLSKYLDLDKYLSPEEQKLLFENEVLPKLLKDENKYLSYILNKINALLDEWVAKNKAEAQAKRDALLQDLNAQPDFVIPSTAAEVREKREKSS	16.56233838689879	0.16690178012450724	52.0456428527832	0.5446327924728394	17.0582218170166	26.650421142578125	15.900680541992188
rnasea-binder-100-nr2-1_result_1	92	SETAAAKFERQHMDSSTSAASSSNYCNQMMKSRNLTKDRCKPVNTFVHESLADVQAVCSQKNVACKNGQTNCYQSYSTMSITDCRETGSSKYPNCAYKTTQANKHIIVACEGNPYVPVHFDASV:MLETLKELLEKYYDLSKYFSEEEYKELFEDEELKKKLKDEEKYLAYIIEKINKKIEEIVKEEKEEALKRYNALLKDLNALKDFKFPSTAAEVAEKAAKSS	13.588245611766498	0.23188464661068423	65.0994644165039	0.5390602350234985	17.07661247253418	27.303367614746094	17.653100967407227
rnasea-binder-100-nr2-1_result_1	93	SETAAAKFERQHMDSSTSAASSSNYCNQMMKSRNLTKDRCKPVNTFVHESLADVQAVCSQKNVACKNGQTNCYQSYSTMSITDCRETGSSKYPNCAYKTTQANKHIIVACEGNPYVPVHFDASV:MLEKLKELLEKYIDLSKYFSEEEYKELFEDEELKKELKDENKYLSYILNKINTKINNIIKEEKDEAQKKYDALLKEINSLKDFKIPSTAQEVAEKAAASA	10.970619978392124	0.31864809797652704	67.03491973876953	0.5437190532684326	16.109230041503906	26.537752151489258	17.495193481445312
rnasea-binder-100-nr2-1_result_1	94	SETAAAKFERQHMDSSTSAASSSNYCNQMMKSRNLTKDRCKPVNTFVHESLADVQAVCSQKNVACKNGQTNCYQSYSTMSITDCRETGSSKYPNCAYKTTQANKHIIVACEGNPYVPVHFDASV:MLETLKKLLEKYLDLKKYISEEEYKELFEDEELKKKLKDESKYLSYILNKINSLLDKYVEENKEEALKKKEAFLKELSALPDYKIPSTAQEVAEKAAKSA	11.531675835266334	0.2920870039131972	62.61747741699219	0.5414640307426453	16.496788024902344	26.861989974975586	17.611392974853516
rnasea-binder-100-nr2-1_result_1	95	AETAAAKFERQHMDSSTSAASSSNYCNQMMKSRNLTKDRCKPVNTFVHESLADVQAVCSQKNVACKNGQTNCYQSYSTMSITDCRETGSSKYPNCAYKTTQANKHIIVACEGNPYVPVHFDASV:MLEKLEELLKKYVDLEKYLSKEEYEELFEDKELKEKLKDENKYLSYIINKINSILDKIVKENKDEAEKKKNALLEELNSLKDFKIPSTAQEVAEKAAASA	10.740315045775304	0.3182857331333632	61.29966735839844	0.5441869497299194	16.40605354309082	26.586084365844727	17.94569969177246
rnasea-binder-100-nr2-1_result_1	96	AETAAAKFERQHMDSSTSAASSSNYCNQMMKSRNLTKDRCKPVNTFVHESLADVQAVCSQKNVACKNGQTNCYQSYSTMSITDCRETGSSKYPNCAYKTTQANKHIIVACEGNPYVPVHFDASV:MLETLKKLLEKYLDLDKYLSEEERKELFEDEELKKALKDENKYLAYINNKINALLDKVIAEEKEEAQAKRDKYLADLNALSDYKIPSTAAEVAEKAAASS	16.417669303153207	0.15575900923910493	66.74745178222656	0.5428483486175537	15.945207595825195	26.527082443237305	16.654747009277344
rnasea-binder-100-nr2-1_result_1	97	SETAAAKFERQHMDSSTSAASSSNYCNQMMKSRNLTKDRCKPVNTFVHESLADVQAVCSQKNVACKNGQTNCYQSYSTMSITDCRETGSSKYPNCAYKTTQANKHIIVACEGNPYVPVHFDASV:MLEKLKELLSKYYDLKKYLSEEEYKELFEDDELKKKLKDERKYLAYILNKINALIAKIVEEEKDAALARRNALLAELNALPDWVIPSTAQEVAAERAASS	18.47004783242449	0.141546688904035	61.0943489074707	0.5450031757354736	16.32281494140625	26.21826171875	17.050060272216797
rnasea-binder-100-nr2-1_result_1	98	AETAAAKFERQHMDSSTSAASSSNYCNQMMKSRNLTKDRCKPVNTFVHESLADVQAVCSQKNVACKNGQTNCYQSYSTMSITDCRETGSSKYPNCAYKTTQANKHIIVACEGNPYVPVHFDASV:MLETLKKLLEKYVDLKKYFSEEELKELFEDEELKKKLKDENKYLSYILNTINSKLNEIVKAEKAAAQAKKDALLAELNSLPDFEIPATAAEVAKEAAEKA	19.48205674630851	0.20183651398102023	73.11431121826172	0.5370079278945923	16.37207794189453	26.463985443115234	14.807185173034668
rnasea-binder-100-nr2-1_result_1	99	AETAAAKFERQHMDSSTSAASSSNYCNQMMKSRNLTKDRCKPVNTFVHESLADVQAVCSQKNVACKNGQTNCYQSYSTMSITDCRETGSSKYPNCAYKTTQANKHIIVACEGNPYVPVHFDASV:MKELLKELLSKYLDLEKVLSEEEWKELFEDEELKKKLKDENKYLAYIINKINTILDNEVAKNKAEAQAKRDKFLADLNAQPDYKIPSTAQEVAEKAAASA	16.656371163509995	0.1549255879293574	62.7412109375	0.5429141521453857	16.190078735351562	26.78042984008789	16.325260162353516
rnasea-binder-100-nr2-1_result_10	0	METAAAKFERQHMDSSTSAASSSNYCNQMMKSRNLTKDRCKPVNTFVHESLADVQAVCSQKNVACKNGQTNCYQSYSTMSITDCRETGSSKYPNCAYKTTQANKHIIVACEGNPYVPVHFDASV:EEKPEEDEEKRIIELMEILAEEDPQFAKEMYVAYRLKRAKEKNEPLDKEDERRPAGLTKEEFEKLLEEGKERWEELKEWYERNSGLIDARLDELEKELKE	9.702880644033618	0.3809585503336394	69.25963592529297	0.541195273399353	15.984906196594238	26.999637603759766	16.728557586669922
rnasea-binder-100-nr2-1_result_10	1	PETAAAKFERQHMDSSTSAASSSNYCNQMMKSRNLTKDRCKPVNTFVHESLADVQAVCSQKNVACKNGQTNCYQSYSTMSITDCRETGSSKYPNCAYKTTQANKHIIVACEGNPYVPVHFDASV:EEEEEEDEEEEIRELMEEIAEEDPQFAQRFYVAYRLKRSKEENKPLDVEDPRRPAGLTEEEWKELLEEGKKNYEKLMEWYEKNLGLINARLDERREEEKE	7.229429100434265	0.4832130278551543	84.12421417236328	0.5361400842666626	15.511128425598145	27.36159896850586	18.113239288330078
rnasea-binder-100-nr2-1_result_10	2	PETAAAKFERQHMDSSTSAASSSNYCNQMMKSRNLTKDRCKPVNTFVHESLADVQAVCSQKNVACKNGQTNCYQSYSTMSITDCRETGSSKYPNCAYKTTQANKHIIVACEGNPYVPVHFDASV:EELPEEDELKIITELMNELAEQDPEFAKEMYVAYLLKRSEEENLPLDIDDPNRPAGLTEEEWKKLLEEGKERWEELKEWYERNSGLLDSYLDERRKELKK	7.338709684087689	0.44282150438292195	78.84239196777344	0.5372292995452881	15.710440635681152	27.465164184570312	18.512163162231445
rnasea-binder-100-nr2-1_result_10	3	PETAAAKFERQHMDSSTSAASSSNYCNQMMKSRNLTKDRCKPVNTFVHESLADVQAVCSQKNVACKNGQTNCYQSYSTMSITDCRETGSSKYPNCAYKTTQANKHIIVACEGNPYVPVHFDASV:EEKPEEDELEEITKLMQKLAEQDPQFAVDFYVAYKLKLSKEKNLPLDINDPNRPAGLTEEEFKEKLEEGKKNWEKLSEWYERNLGLINAYLDELRKPLKE	12.792780011618277	0.255777306262189	75.34860229492188	0.5363353490829468	16.12397003173828	27.830299377441406	18.8443603515625
rnasea-binder-100-nr2-1_result_10	4	PETAAAKFERQHMDSSTSAASSSNYCNQMMKSRNLTKDRCKPVNTFVHESLADVQAVCSQKNVACKNGQTNCYQSYSTMSITDCRETGSSKYPNCAYKTTQANKHIIVACEGNPYVPVHFDASV:EDKPEEDELDEIIELAEKIAEEDKQFAIEFTVAFLLKYSKEKNVSLDINIEKRPAGLTEEEWKKELEKGKERWEELEEWYERNLGLINARRDELEKEKKK	11.99982423021403	0.2921438192350175	76.27561950683594	0.5376386642456055	15.906222343444824	27.497039794921875	17.8443603515625
rnasea-binder-100-nr2-1_result_10	5	KETAAAKFERQHMDSSTSAASSSNYCNQMMKSRNLTKDRCKPVNTFVHESLADVQAVCSQKNVACKNGQTNCYQSYSTMSITDCRETGSSKYPNCAYKTTQANKHIIVACEGNPYVPVHFDASV:EEEEEEDEREKISKLMEILSEENPQFAVEFYVAYRLKRSKEENEPLDIEDPRRPAGLTEEEWKEKLEWGKENWEELEEWYEKNSGLIDSLRDELEKEKKK	11.607877448090571	0.3175345985941483	78.20793914794922	0.5362299680709839	15.885881423950195	27.628307342529297	18.616975784301758
rnasea-binder-100-nr2-1_result_10	6	PETAAAKFERQHMDSSTSAASSSNYCNQMMKSRNLTKDRCKPVNTFVHESLADVQAVCSQKNVACKNGQTNCYQSYSTMSITDCRETGSSKYPNCAYKTTQANKHIIVACEGNPYVPVHFDASV:EEKPEKDELEEVVELANILAEQDPQFAKRFYVAYLLKKSKEENKPLDIDIKNRPAGLTEEEFEKLLKEGKERWEELKEWYEKNSGLIDSLRDELRKEEAK	12.578054852848359	0.26866564023203676	80.15370178222656	0.534481942653656	15.986441612243652	27.916990280151367	18.16437339782715
rnasea-binder-100-nr2-1_result_10	7	METAAAKFERQHMDSSTSAASSSNYCNQMMKSRNLTKDRCKPVNTFVHESLADVQAVCSQKNVACKNGQTNCYQSYSTMSITDCRETGSSKYPNCAYKTTQANKHIIVACEGNPYVPVHFDASV:KEKEEEDELKKITELANILSEQDPQFAKRYYVAYLLKRAKEENKPLDIEDPNRPAGLSKEEWEELLKEGEERWEELKEWYERNSGLIDAYLDELEEEKKK	14.797624112202403	0.2176071889492946	72.33171081542969	0.5367593765258789	15.985532760620117	27.3684024810791	18.075645446777344
rnasea-binder-100-nr2-1_result_10	8	PETAAAKFERQHMDSSTSAASSSNYCNQMMKSRNLTKDRCKPVNTFVHESLADVQAVCSQKNVACKNGQTNCYQSYSTMSITDCRETGSSKYPNCAYKTTQANKHIIVACEGNPYVPVHFDASV:EEKEEEDEDKRIAELAQRLAEQDPQFAKWFWVAYRLKRAKEENKPLDEEDPNRPAGLTEEEWEALLKEGLERYDELMDWYEKNSGLIDAELDELEKEKKK	12.452137715031217	0.2831711673411184	81.34681701660156	0.5346453189849854	15.82400894165039	27.856414794921875	18.034168243408203
rnasea-binder-100-nr2-1_result_10	9	METAAAKFERQHMDSSTSAASSSNYCNQMMKSRNLTKDRCKPVNTFVHESLADVQAVCSQKNVACKNGQTNCYQSYSTMSITDCRETGSSKYPNCAYKTTQANKHIIVACEGNPYVPVHFDASV:EEEEEEDELKKIAELAEIIAEEDPEFAKLFYVAYLLKYSKEKNAPLDIKDERRPAGLTEEEWKELIEWGKENWEKLKEWYEKNLGLVNARRDELEKEKKE	11.035600796777272	0.29198030870408676	72.49903106689453	0.5358765125274658	16.100727081298828	27.66916275024414	18.648714065551758
rnasea-binder-100-nr2-1_result_10	10	KETAAAKFERQHMDSSTSAASSSNYCNQMMKSRNLTKDRCKPVNTFVHESLADVQAVCSQKNVACKNGQTNCYQSYSTMSITDCRETGSSKYPNCAYKTTQANKHIIVACEGNPYVPVHFDASV:KEKPDEDELKRIIKLAQEIAEEDPQFAKRFFVAYLLKRSKEKNESLDEKIEERPAGLTEEEWKKLIEEGKKNWEKLEEWYEKNLGLYNQALDEREKELKE	10.392079554709042	0.3362629996404059	63.28068542480469	0.5385475158691406	16.593992233276367	27.674623489379883	17.3787841796875
rnasea-binder-100-nr2-1_result_10	11	PETAAAKFERQHMDSSTSAASSSNYCNQMMKSRNLTKDRCKPVNTFVHESLADVQAVCSQKNVACKNGQTNCYQSYSTMSITDCRETGSSKYPNCAYKTTQANKHIIVACEGNPYVPVHFDASV:KEKPDKDELEEITKLAQILAEENPQFAIEFYVAYLLKRSKEENVPLDVEDPNRPAGLTKEEFEEKLKEGKERWEELKEWYERNLGLLDSLRDELEKEERE	12.926314795989846	0.2714994157685026	74.32415771484375	0.5377370119094849	16.111705780029297	27.54625701904297	16.854049682617188
rnasea-binder-100-nr2-1_result_10	12	METAAAKFERQHMDSSTSAASSSNYCNQMMKSRNLTKDRCKPVNTFVHESLADVQAVCSQKNVACKNGQTNCYQSYSTMSITDCRETGSSKYPNCAYKTTQANKHIIVACEGNPYVPVHFDASV:KEKPEEDEFDRIAKLAEELAKEDPQFAVEFYVAYKLKRAEEKNLPLDEEDPRRPAGLSEEEWKELLEKGKERWEELKEWYEKNLGLIDSYLDEREKELKK	15.516736303067736	0.21137583046955502	69.71255493164062	0.5332950353622437	16.428403854370117	27.988676071166992	19.614341735839844
rnasea-binder-100-nr2-1_result_10	13	KETAAAKFERQHMDSSTSAASSSNYCNQMMKSRNLTKDRCKPVNTFVHESLADVQAVCSQKNVACKNGQTNCYQSYSTMSITDCRETGSSKYPNCAYKTTQANKHIIVACEGNPYVPVHFDASV:EEDPEEDEWKKIVELANIIAEEDPEFAKRFYVAYKLKRSKEKNESLDKKDENRPAGLTKEEWEKLLKEGKERWEELKEWYERNSGLLDAYRDELEKELKE	9.408938729607145	0.3714131991240854	67.7881851196289	0.5430601835250854	15.973008155822754	26.930288314819336	17.428897857666016
rnasea-binder-100-nr2-1_result_10	14	KETAAAKFERQHMDSSTSAASSSNYCNQMMKSRNLTKDRCKPVNTFVHESLADVQAVCSQKNVACKNGQTNCYQSYSTMSITDCRETGSSKYPNCAYKTTQANKHIIVACEGNPYVPVHFDASV:EEKPEEDERKIITELAEKLAEEDPQFAVDFYVAYRLKRAKEENEPLDEDDPRRPAGLTEEEWEEALEWGKENWEALEEWYKKNLGLINSYLDELEKEKKE	13.295064242142246	0.2594687422678917	73.55838012695312	0.5374197959899902	15.951682090759277	27.461729049682617	18.390426635742188
rnasea-binder-100-nr2-1_result_10	15	PETAAAKFERQHMDSSTSAASSSNYCNQMMKSRNLTKDRCKPVNTFVHESLADVQAVCSQKNVACKNGQTNCYQSYSTMSITDCRETGSSKYPNCAYKTTQANKHIIVACEGNPYVPVHFDASV:EELPEEDELERIIELAQILSEENPQFAREFFVAWILKRSKEKNLPLDIKIEKRPAGLTEEEFKKLLEEGKERWEELEEWFSRNLGLIDSYLDELEKELKE	11.951492154763153	0.306900137146603	63.79166030883789	0.5410084128379822	16.3675479888916	27.48494529724121	17.733829498291016
rnasea-binder-100-nr2-1_result_10	16	METAAAKFERQHMDSSTSAASSSNYCNQMMKSRNLTKDRCKPVNTFVHESLADVQAVCSQKNVACKNGQTNCYQSYSTMSITDCRETGSSKYPNCAYKTTQANKHIIVACEGNPYVPVHFDASV:EEKPEKDELEEIIKLANILAEQDPQFAKEFFAAFLLKYSKEKNKPLDIEIKERPANLTEEEWKKLLEEAKENWEKLKAWYDRNLALINALRDELEKEEKE	14.540599696937651	0.25118651284904836	60.90978240966797	0.5347560048103333	16.83985137939453	27.934850692749023	18.791852951049805
rnasea-binder-100-nr2-1_result_10	17	METAAAKFERQHMDSSTSAASSSNYCNQMMKSRNLTKDRCKPVNTFVHESLADVQAVCSQKNVACKNGQTNCYQSYSTMSITDCRETGSSKYPNCAYKTTQANKHIIVACEGNPYVPVHFDASV:EEEEEEDELKKISELAQKLAEQDPEFAKRFYAAYLLKKSKEENKPLDIKDENRPANLTEEEWKKLLEEAKKNWEELEEWYDRNLALINSFRDDLEKEKRE	10.398198072287792	0.36091825949902695	75.47943878173828	0.5353169441223145	15.886783599853516	27.436168670654297	16.80128288269043
rnasea-binder-100-nr2-1_result_10	18	METAAAKFERQHMDSSTSAASSSNYCNQMMKSRNLTKDRCKPVNTFVHESLADVQAVCSQKNVACKNGQTNCYQSYSTMSITDCRETGSSKYPNCAYKTTQANKHIIVACEGNPYVPVHFDASV:EEKPEEDELERIVELMQELAEEDPQFAIDMFAAYLLKKSEEENVPLDIKLEKRPANLTEEEWKKKLEEAKKNWEKLKEWYDRNLALLNSRLDEREKELKE	16.125403845719664	0.2145608463828654	57.03213882446289	0.5358043313026428	17.63726806640625	27.99042510986328	19.651641845703125
rnasea-binder-100-nr2-1_result_10	19	PETAAAKFERQHMDSSTSAASSSNYCNQMMKSRNLTKDRCKPVNTFVHESLADVQAVCSQKNVACKNGQTNCYQSYSTMSITDCRETGSSKYPNCAYKTTQANKHIIVACEGNPYVPVHFDASV:EEKPEEDELEIVIDLAEKLAEQDPQFAKEFFAAFLLKLSKEKNLPLDIKIEKRPANLSEEEWKELLEKAKERWEELKEWYDRNLALYNQELDDLEKELKE	18.70280043153709	0.2542478932363147	57.23196029663086	0.5395609140396118	17.56905746459961	27.799034118652344	17.56493377685547
rnasea-binder-100-nr2-1_result_10	20	METAAAKFERQHMDSSTSAASSSNYCNQMMKSRNLTKDRCKPVNTFVHESLADVQAVCSQKNVACKNGQTNCYQSYSTMSITDCRETGSSKYPNCAYKTTQANKHIIVACEGNPYVPVHFDASV:EEKEDEDELKEILELAEELSKENPQFAIDFTAAFLLKLSKEKNLPLDIDIKKRPANLTEEEWKKRLEEAKKNWEKLKEWYDRNLALLDSFLDEKRKEKKK	19.08034947178195	0.171388502459809	54.72452163696289	0.5382046699523926	17.72292709350586	27.9499454498291	18.341657638549805
rnasea-binder-100-nr2-1_result_10	21	PETAAAKFERQHMDSSTSAASSSNYCNQMMKSRNLTKDRCKPVNTFVHESLADVQAVCSQKNVACKNGQTNCYQSYSTMSITDCRETGSSKYPNCAYKTTQANKHIIVACEGNPYVPVHFDASV:EEKPEEDELKRVVELMNELAEQDPQFAKEMFAAYLLKLSEEKNLPLDIKIENRPANLSEEEWQKLLEEAKENWEKLKEWYDRNLALYNAELDEREKELKE	17.50223715224992	0.2107715083115192	59.45209503173828	0.535464346408844	17.707416534423828	28.247570037841797	18.723430633544922
rnasea-binder-100-nr2-1_result_10	22	PETAAAKFERQHMDSSTSAASSSNYCNQMMKSRNLTKDRCKPVNTFVHESLADVQAVCSQKNVACKNGQTNCYQSYSTMSITDCRETGSSKYPNCAYKTTQANKHIIVACEGNPYVPVHFDASV:SELPEENELEIVIKLAQKLSEQDPEFAKLFVAAYILKYSKEKNKSIEENIENRPANLSKEEWEKLLEWAKKNWEKLQEWYDKNLALYDSYLDDERKELKK	12.19507992673726	0.2704740914079519	67.42778778076172	0.5399839878082275	16.161937713623047	27.558841705322266	16.94472312927246
rnasea-binder-100-nr2-1_result_10	23	METAAAKFERQHMDSSTSAASSSNYCNQMMKSRNLTKDRCKPVNTFVHESLADVQAVCSQKNVACKNGQTNCYQSYSTMSITDCRETGSSKYPNCAYKTTQANKHIIVACEGNPYVPVHFDASV:ELEPEEDELKEIIELMEELSEQDPEFAKRMFAAYLLKLSEEKNLPLDIKIEKRPANLTEEEWKELLEEAKKRREELMEWYDRNLALLDAERDERRKELKE	15.501878899576713	0.28403287944081335	64.45851135253906	0.5379005074501038	17.049697875976562	27.371349334716797	18.47591209411621
rnasea-binder-100-nr2-1_result_10	24	PETAAAKFERQHMDSSTSAASSSNYCNQMMKSRNLTKDRCKPVNTFVHESLADVQAVCSQKNVACKNGQTNCYQSYSTMSITDCRETGSSKYPNCAYKTTQANKHIIVACEGNPYVPVHFDASV:EEEEEEDELEKIIELAEILAEQNPQFAKEMFAAYLLKRSKEENVPLDIDIKRRPANLTEEEWKELLKKAKERWEELEEWYDRNLALLNSLRDDLEEEKKK	17.273123909802436	0.18830917931315996	65.69512939453125	0.5435241460800171	16.312681198120117	27.27092170715332	17.65748405456543
rnasea-binder-100-nr2-1_result_10	25	METAAAKFERQHMDSSTSAASSSNYCNQMMKSRNLTKDRCKPVNTFVHESLADVQAVCSQKNVACKNGQTNCYQSYSTMSITDCRETGSSKYPNCAYKTTQANKHIIVACEGNPYVPVHFDASV:EEKPDKDELDEIVELMEELSKENPQFAIDLFAAYLLKKSKEKNESLDIKIEKRPANLSEEEWKKRLEEAKKNYEKLKEWYDRNLALLDSYRDEREKEKKE	16.297010131883876	0.20431908313682118	54.589256286621094	0.5380051136016846	17.691015243530273	27.877199172973633	18.576580047607422
rnasea-binder-100-nr2-1_result_10	26	EETAAAKFERQHMDSSTSAASSSNYCNQMMKSRNLTKDRCKPVNTFVHESLADVQAVCSQKNVACKNGQTNCYQSYSTMSITDCRETGSSKYPNCAYKTTQANKHIIVACEGNPYVPVHFDASV:ELKPEEDELKKVIELAQELAKQDPEFAKRFFAAFLLKRSKEKNEPLDIEIENRPANLTEEEWKKLLEEAKKNWEELKEWYDRNLALYDSFLDEREKELKK	13.392908905646093	0.2417805815361407	68.799560546875	0.5380163192749023	16.300527572631836	27.594018936157227	18.024253845214844
rnasea-binder-100-nr2-1_result_10	27	PETAAAKFERQHMDSSTSAASSSNYCNQMMKSRNLTKDRCKPVNTFVHESLADVQAVCSQKNVACKNGQTNCYQSYSTMSITDCRETGSSKYPNCAYKTTQANKHIIVACEGNPYVPVHFDASV:EDLPEIDEEKLISELMQKLAEQNPQFAKELYAAYKLYRSEKENKPLDEKDPNRPANLTEEEWKKLLEEAKKNWEKLKEWYDRNLSLLNSFLDDLLQPLKE	17.53043546294766	0.15774950266173682	75.28394317626953	0.5349999070167542	16.574827194213867	27.994028091430664	19.813074111938477
rnasea-binder-100-nr2-1_result_10	28	PETAAAKFERQHMDSSTSAASSSNYCNQMMKSRNLTKDRCKPVNTFVHESLADVQAVCSQKNVACKNGQTNCYQSYSTMSITDCRETGSSKYPNCAYKTTQANKHIIVACEGNPYVPVHFDASV:EEKPEEDELEEVVKLAQILAEQDPEFAKRFFAAYLLKRSKEENEPLDIDIKERPANLTEEEWKKLLEEAKKNWEELKEWYDRNLALYDSYLDDLRKELKE	11.63394626202508	0.2814791594005609	66.75553131103516	0.5385550260543823	16.48975372314453	27.69723892211914	18.286453247070312
rnasea-binder-100-nr2-1_result_10	29	PETAAAKFERQHMDSSTSAASSSNYCNQMMKSRNLTKDRCKPVNTFVHESLADVQAVCSQKNVACKNGQTNCYQSYSTMSITDCRETGSSKYPNCAYKTTQANKHIIVACEGNPYVPVHFDASV:EEKEEEDELKEVSELAQKLAEEDPEFAVRFYAAYLLKKSKEENKPLDLEDPNRPANLTEEEWKKLLEEAKKRWEELKEWYDRNLALWDAYRDDLEKEKKE	16.48916266423424	0.20226463139990006	64.161865234375	0.5365029573440552	16.92469596862793	27.81085968017578	18.014888763427734
rnasea-binder-100-nr2-1_result_10	30	PETAAAKFERQHMDSSTSAASSSNYCNQMMKSRNLTKDRCKPVNTFVHESLADVQAVCSQKNVACKNGQTNCYQSYSTMSITDCRETGSSKYPNCAYKTTQANKHIIVACEGNPYVPVHFDASV:EDEPEEDEWERISKLMQKLAEQDPQRAKLLYAAYKLKRAKEKNEPLDKEDPNRPANLTEEEWKALLEEAEKRWEELQEWYDRNLALLDAELDELEKEEKE	14.332002849917647	0.22627017624364204	68.97624969482422	0.5371236801147461	16.33511734008789	27.613386154174805	17.104175567626953
rnasea-binder-100-nr2-1_result_10	31	PETAAAKFERQHMDSSTSAASSSNYCNQMMKSRNLTKDRCKPVNTFVHESLADVQAVCSQKNVACKNGQTNCYQSYSTMSITDCRETGSSKYPNCAYKTTQANKHIIVACEGNPYVPVHFDASV:EDEPEKDELKEISELANILSEQDPEFAKLFYAAYILKKSKEENKPIDIEDENRPANLTKEEWEELLKWAEENWEKLKEWYDRNLALYDSYLDDLRKEEKK	12.357251526707481	0.28301618210274865	72.64039611816406	0.537571907043457	16.270954132080078	27.688413619995117	18.46796989440918
rnasea-binder-100-nr2-1_result_10	32	METAAAKFERQHMDSSTSAASSSNYCNQMMKSRNLTKDRCKPVNTFVHESLADVQAVCSQKNVACKNGQTNCYQSYSTMSITDCRETGSSKYPNCAYKTTQANKHIIVACEGNPYVPVHFDASV:EEKEEEDEREKISKLAQELAKQNPQFAIEFYAAYILKRSEEENEPLDFEDPNRPANLTEEEWKELLEWAKKNWEKLKEWYDKNLALYDSFLDELEKEKKE	14.479528379614575	0.22920319817461854	65.22357177734375	0.5376945734024048	16.49568748474121	27.63988494873047	17.76355743408203
rnasea-binder-100-nr2-1_result_10	33	METAAAKFERQHMDSSTSAASSSNYCNQMMKSRNLTKDRCKPVNTFVHESLADVQAVCSQKNVACKNGQTNCYQSYSTMSITDCRETGSSKYPNCAYKTTQANKHIIVACEGNPYVPVHFDASV:SEKPEEDEIKKIIELANKIAEEDPQFAKEFFAAYLLKLSKEKNLPLDIEIKERPANLTEEEFEELLKKAKERWEELKEWYDRNLALLDSRLDELEKEEKE	19.757006042716835	0.1789265791967267	64.60426330566406	0.5353396534919739	17.070072174072266	27.701316833496094	17.98394775390625
rnasea-binder-100-nr2-1_result_10	34	METAAAKFERQHMDSSTSAASSSNYCNQMMKSRNLTKDRCKPVNTFVHESLADVQAVCSQKNVACKNGQTNCYQSYSTMSITDCRETGSSKYPNCAYKTTQANKHIIVACEGNPYVPVHFDASV:EEKPEEDERKKIIELMQELAKEDPQRAKRLYAAYILKRSKENNESIEFEDENRPANLTKEEWEELLKEAKERWEELKEWYDRNLALLDSYRDELEEEEKK	15.279920063993618	0.2217167250334348	65.02113342285156	0.5349349975585938	16.566905975341797	27.663705825805664	18.555435180664062
rnasea-binder-100-nr2-1_result_10	35	PETAAAKFERQHMDSSTSAASSSNYCNQMMKSRNLTKDRCKPVNTFVHESLADVQAVCSQKNVACKNGQTNCYQSYSTMSITDCRETGSSKYPNCAYKTTQANKHIIVACEGNPYVPVHFDASV:SERPDEDELKRITELAQKLAEQDPEFAKRFYAAYLLKRSKEKNESLDIEDENRPANLTKEEWEKLLKEAKEKWEELKEWYDRNYALISSELDEREEERRK	10.983176465566368	0.32109034437310174	72.24495697021484	0.5370545983314514	16.173269271850586	27.5924072265625	19.25528907775879
rnasea-binder-100-nr2-1_result_10	36	PETAAAKFERQHMDSSTSAASSSNYCNQMMKSRNLTKDRCKPVNTFVHESLADVQAVCSQKNVACKNGQTNCYQSYSTMSITDCRETGSSKYPNCAYKTTQANKHIIVACEGNPYVPVHFDASV:SELPDEDEIDEVIELANILSEQDPQFAREFTAAYLLKLSKEKNESLEKKLEKRPANLTEEEWKKLLKEAKERWEELKEWYDRNLALWDSYLDELRKELKK	13.081504276297196	0.2719575272479285	51.805389404296875	0.5420461297035217	17.463071823120117	27.63735580444336	18.291500091552734
rnasea-binder-100-nr2-1_result_10	37	METAAAKFERQHMDSSTSAASSSNYCNQMMKSRNLTKDRCKPVNTFVHESLADVQAVCSQKNVACKNGQTNCYQSYSTMSITDCRETGSSKYPNCAYKTTQANKHIIVACEGNPYVPVHFDASV:EEKPEEDELKVIIELANILAEENPQFAKRYYAAYLLKKSKEENKPLDIDIKERPANLTKEEFEKLLKEAKENWEKLKEWYDRNLALIDSRLDELEKELKE	15.939566794664241	0.21768909235240863	69.04402160644531	0.5361474752426147	16.2581729888916	27.513042449951172	16.252901077270508
rnasea-binder-100-nr2-1_result_10	38	METAAAKFERQHMDSSTSAASSSNYCNQMMKSRNLTKDRCKPVNTFVHESLADVQAVCSQKNVACKNGQTNCYQSYSTMSITDCRETGSSKYPNCAYKTTQANKHIIVACEGNPYVPVHFDASV:EEEEDEDEIDKIVELAQILAEQNPQFAKEFFAAFLLKLSKEKNLPLDIDIEKRPANLSKEEWEKLLEEAKKNWEKLQEWYDRNLALYDSLLDELEKPLKE	18.60481781547225	0.20819555084540559	56.389892578125	0.5432628989219666	17.27165412902832	27.359851837158203	17.478757858276367
rnasea-binder-100-nr2-1_result_10	39	AETAAAKFERQHMDSSTSAASSSNYCNQMMKSRNLTKDRCKPVNTFVHESLADVQAVCSQKNVACKNGQTNCYQSYSTMSITDCRETGSSKYPNCAYKTTQANKHIIVACEGNPYVPVHFDASV:ELKPEENELEKIIKLMNELSKEDPEFAKRFFAAYLLKYSKEKNKSLDEEIENRPANLTEEEWKKLLEEAKKNYEKLKEWYDRNLALIDSYRDDLEKEKKK	16.08594150922309	0.20980315191381607	67.90324401855469	0.5369837284088135	16.61090087890625	27.910730361938477	18.97794532775879
rnasea-binder-100-nr2-1_result_10	40	METAAAKFERQHMDSSTSAASSSNYCNQMMKSRNLTKDRCKPVNTFVHESLADVQAVCSQKNVACKNGQTNCYQSYSTMSITDCRETGSSKYPNCAYKTTQANKHIIVACEGNPYVPVHFDASV:EEKPEENPIEEVVKLANIISEQNPQFAKEFFAAFLLKYSKEKNTPLDIDIKERPANLSEEEWKELLEKAKENEEELMEWYDRNLALYDSLRDELEKEKKE	10.373312610924913	0.3574884036814126	72.80496215820312	0.5374189615249634	15.983186721801758	27.355560302734375	16.030845642089844
rnasea-binder-100-nr2-1_result_10	41	PETAAAKFERQHMDSSTSAASSSNYCNQMMKSRNLTKDRCKPVNTFVHESLADVQAVCSQKNVACKNGQTNCYQSYSTMSITDCRETGSSKYPNCAYKTTQANKHIIVACEGNPYVPVHFDASV:EEKPEEDEIERILKLAQKIAEQDPEFARWYTAAYLLKLSEEENKPLDINLPVRPANLTEEEWKELLEEAKKNWEKLKEWYDRNQALIDAELDELEKEEKE	11.52603430259275	0.32774095603362047	66.25521087646484	0.5357577800750732	16.439929962158203	27.84261131286621	17.933244705200195
rnasea-binder-100-nr2-1_result_10	42	METAAAKFERQHMDSSTSAASSSNYCNQMMKSRNLTKDRCKPVNTFVHESLADVQAVCSQKNVACKNGQTNCYQSYSTMSITDCRETGSSKYPNCAYKTTQANKHIIVACEGNPYVPVHFDASV:EEKPEKDEIEEIVELAEILAEQDPDFAKRFFAAYLLKRSKEKNESLDIKIERRPANLSEEEWEELLKEAEKKYEELEEWYDRNLALIDSLRDELEKEKKE	13.480877118015385	0.27936233937719707	61.46484375	0.5377135276794434	16.851083755493164	27.605409622192383	18.482921600341797
rnasea-binder-100-nr2-1_result_10	43	METAAAKFERQHMDSSTSAASSSNYCNQMMKSRNLTKDRCKPVNTFVHESLADVQAVCSQKNVACKNGQTNCYQSYSTMSITDCRETGSSKYPNCAYKTTQANKHIIVACEGNPYVPVHFDASV:KKKPEEKEEEKISKLAQEIAKENPEFAKRFYAAYKLKVAKEKNKPLDEEDPNRPANLTEEEWKKLLEEAKKRWEELQEWYDRNLALIDSYLDEKEKELKE	19.21819288392726	0.18213133295619738	74.92599487304688	0.5351718664169312	16.348129272460938	27.47026824951172	15.530704498291016
rnasea-binder-100-nr2-1_result_10	44	METAAAKFERQHMDSSTSAASSSNYCNQMMKSRNLTKDRCKPVNTFVHESLADVQAVCSQKNVACKNGQTNCYQSYSTMSITDCRETGSSKYPNCAYKTTQANKHIIVACEGNPYVPVHFDASV:SEEPEEDEREKITELMQILAEQDPQLAIELYAAYVLKRSEEENEPLDFKDPRRPANLTEEEWKKRLEEAKERYEELKEWYDRNLSLLDSLRDELEKEKKK	18.788932192964808	0.17014903767024228	64.72930145263672	0.5388933420181274	16.688161849975586	27.636184692382812	16.911334991455078
rnasea-binder-100-nr2-1_result_10	45	PETAAAKFERQHMDSSTSAASSSNYCNQMMKSRNLTKDRCKPVNTFVHESLADVQAVCSQKNVACKNGQTNCYQSYSTMSITDCRETGSSKYPNCAYKTTQANKHIIVACEGNPYVPVHFDASV:EELPDIDELERIVELAQKIAEQDPQFAKRFFAAFILKKSKEENLPLDIELKNRPANLSEEEWKELLEKAKENEEELQEWYDRNLALIDAELDELLKPLKE	17.16836857426953	0.16852037280633086	57.039363861083984	0.5389926433563232	16.982717514038086	27.658145904541016	19.289430618286133
rnasea-binder-100-nr2-1_result_10	46	METAAAKFERQHMDSSTSAASSSNYCNQMMKSRNLTKDRCKPVNTFVHESLADVQAVCSQKNVACKNGQTNCYQSYSTMSITDCRETGSSKYPNCAYKTTQANKHIIVACEGNPYVPVHFDASV:EEKPEEDELKKITELMQEISEQNPQFAKEFYAAYKLKLSKEKNLPIDIKDEKRPANLTEEEWNELLEWAKENWEKLKEWYDRNLALLDEYLDEREKEKKE	18.33229007562184	0.1731227439464126	52.29487991333008	0.5384323000907898	17.563169479370117	27.958829879760742	17.33022117614746
rnasea-binder-100-nr2-1_result_10	47	PETAAAKFERQHMDSSTSAASSSNYCNQMMKSRNLTKDRCKPVNTFVHESLADVQAVCSQKNVACKNGQTNCYQSYSTMSITDCRETGSSKYPNCAYKTTQANKHIIVACEGNPYVPVHFDASV:EEKPEEDELKKIVELANKIAEQDPQFAKEFFAAYLLKLSEEKNLPLSVEIKERPANLTKEEWEELLKEAEKRREELKEWYDRNYALISSELDELEKEKKK	18.251154290895467	0.1728221273904572	74.57735443115234	0.5344964265823364	16.176837921142578	28.077831268310547	17.996597290039062
rnasea-binder-100-nr2-1_result_10	48	PETAAAKFERQHMDSSTSAASSSNYCNQMMKSRNLTKDRCKPVNTFVHESLADVQAVCSQKNVACKNGQTNCYQSYSTMSITDCRETGSSKYPNCAYKTTQANKHIIVACEGNPYVPVHFDASV:EEEEEEDEIEKIIKLAQELSKQDPQFAREFFAAFLLKLSKEKNISLDINIPNRPANLTEEEWKKLLEEAKKNYEKLKEWYDRNLALYDSFLDEREREKKE	19.08867920778076	0.15606266165355873	52.22459030151367	0.5397725105285645	17.714614868164062	27.87753677368164	19.543701171875
rnasea-binder-100-nr2-1_result_10	49	METAAAKFERQHMDSSTSAASSSNYCNQMMKSRNLTKDRCKPVNTFVHESLADVQAVCSQKNVACKNGQTNCYQSYSTMSITDCRETGSSKYPNCAYKTTQANKHIIVACEGNPYVPVHFDASV:EEKPEEDELEEIVELAEKLAEQDPQFAKEFYAAYLLKLSKEENKPLEINIEKRPANLSEEEFKKLLEEAKKNWEKLKEWYDRNLSLLDSYLDELRKEEKE	13.70685464996248	0.23950876897529902	70.6383056640625	0.5385173559188843	16.13471794128418	27.435543060302734	16.111778259277344
rnasea-binder-100-nr2-1_result_10	50	EETAAAKFERQHMDSSTSAASSSNYCNQMMKSRNLTKDRCKPVNTFVHESLADVQAVCSQKNVACKNGQTNCYQSYSTMSITDCRETGSSKYPNCAYKTTQANKHIIVACEGNPYVPVHFDASV:SDKPEEDEIEEVIELMNEIAKQDPEFAKRYFAAFLLKLSKEKNLPLDIDIKNRPANLTEEEWKELLKWAKENWEELQDWYDRNLALYDYERDEREKEKKE	10.20844311232421	0.3382155527383005	69.78144073486328	0.5489239692687988	15.761590957641602	26.581735610961914	13.174009323120117
rnasea-binder-100-nr2-1_result_10	51	PETAAAKFERQHMDSSTSAASSSNYCNQMMKSRNLTKDRCKPVNTFVHESLADVQAVCSQKNVACKNGQTNCYQSYSTMSITDCRETGSSKYPNCAYKTTQANKHIIVACEGNPYVPVHFDASV:EERPEEDELDIVAELAQILAEQDPQFAKEFYAAYLLKRSKEENVPLDVEDPRRPANLTEEEWQELLEKAKERWEELEEWYDRNLALYDALRDELEKELKK	12.498479321205739	0.25454466478922666	66.80071258544922	0.5406938791275024	16.32499885559082	27.485855102539062	18.079137802124023
rnasea-binder-100-nr2-1_result_10	52	EETAAAKFERQHMDSSTSAASSSNYCNQMMKSRNLTKDRCKPVNTFVHESLADVQAVCSQKNVACKNGQTNCYQSYSTMSITDCRETGSSKYPNCAYKTTQANKHIIVACEGNPYVPVHFDASV:EEEPEEDELEKVIELAQKLAEQDPEFAKQFVAAYLLKRSEEKNESLDIKIEKRPANMTEEEWEKLLKEAKENKEKLKEWYDRNLALLDAERDELEKEEKE	10.331857427145383	0.348823286840746	64.99288177490234	0.5373804569244385	16.534334182739258	27.603431701660156	18.432987213134766
rnasea-binder-100-nr2-1_result_10	53	KETAAAKFERQHMDSSTSAASSSNYCNQMMKSRNLTKDRCKPVNTFVHESLADVQAVCSQKNVACKNGQTNCYQSYSTMSITDCRETGSSKYPNCAYKTTQANKHIIVACEGNPYVPVHFDASV:SEEEEEDEIKKIIELANKLAEEDPQFAVDFTAAYLLKLSKEKNKSLDIDIKNRPANLTEEEWKKKLEEAKKREEELMEWYDRNLALLDSYRDELEKEKKK	14.218157825578157	0.23640789969941192	68.8361587524414	0.5408052206039429	16.075942993164062	27.157617568969727	16.606555938720703
rnasea-binder-100-nr2-1_result_10	54	METAAAKFERQHMDSSTSAASSSNYCNQMMKSRNLTKDRCKPVNTFVHESLADVQAVCSQKNVACKNGQTNCYQSYSTMSITDCRETGSSKYPNCAYKTTQANKHIIVACEGNPYVPVHFDASV:EEEEEENELDKVIDLAEKIAEEDPQFAKEFTAAFLLKLSKEENKPLDIKIERRPANLTEEEWKKLLEEAKKNWEKLEEWYDRNYSLYSAYLDELEKELKE	10.417238437361645	0.3361333423331133	62.96293640136719	0.5461593866348267	16.11853790283203	26.68330955505371	14.055442810058594
rnasea-binder-100-nr2-1_result_10	55	EETAAAKFERQHMDSSTSAASSSNYCNQMMKSRNLTKDRCKPVNTFVHESLADVQAVCSQKNVACKNGQTNCYQSYSTMSITDCRETGSSKYPNCAYKTTQANKHIIVACEGNPYVPVHFDASV:EEEEEEDEEKRVIELAQELSKQDPQFAIRFYAAYKLKVSKEENKPLDEEDPNRPANLTEEEWEELLEEAKKNWEELKEWYDRNLALYDEFLDEREKEEKE	14.360343305264623	0.24671603761543506	75.51774597167969	0.5344669818878174	16.086565017700195	27.77081298828125	17.194908142089844
rnasea-binder-100-nr2-1_result_10	56	METAAAKFERQHMDSSTSAASSSNYCNQMMKSRNLTKDRCKPVNTFVHESLADVQAVCSQKNVACKNGQTNCYQSYSTMSITDCRETGSSKYPNCAYKTTQANKHIIVACEGNPYVPVHFDASV:EKKPEKDELDIVIELAEKISEQDPQFAKEFFAAYILKYSKEKNKPIDIKIEKRPANLTEEEWKKLIEEAKKNEEKLMEWYDRNYALYNSYLDELEKEKKK	15.942096163555837	0.17845380821758733	74.752685546875	0.533340334892273	16.174522399902344	27.929637908935547	17.070955276489258
rnasea-binder-100-nr2-1_result_10	57	METAAAKFERQHMDSSTSAASSSNYCNQMMKSRNLTKDRCKPVNTFVHESLADVQAVCSQKNVACKNGQTNCYQSYSTMSITDCRETGSSKYPNCAYKTTQANKHIIVACEGNPYVPVHFDASV:SSEPEEDEREKIIKLANILAEQDPQFAKEFYAAYILKRSEEKNESLDFKDENRPANMTEEEWKKLLEEAKKNWEKLKEWYDRNLALINSYRDELEKEKKK	14.969756653780511	0.204034534241383	70.6783447265625	0.5367461442947388	16.29280662536621	27.598506927490234	17.645408630371094
rnasea-binder-100-nr2-1_result_10	58	METAAAKFERQHMDSSTSAASSSNYCNQMMKSRNLTKDRCKPVNTFVHESLADVQAVCSQKNVACKNGQTNCYQSYSTMSITDCRETGSSKYPNCAYKTTQANKHIIVACEGNPYVPVHFDASV:EEEPEEDELEKIIKLANILSEQDPEFAKWFYAAYLLKKSKEENLPLDIKDPNRPANLSEEEWKELLEKAKEKWEELKEWYDRNLSLIDSYLDDLEKEEKE	10.370386101009045	0.3177271324684733	74.42426300048828	0.5362961888313293	16.122610092163086	27.60453224182129	17.354032516479492
rnasea-binder-100-nr2-1_result_10	59	PETAAAKFERQHMDSSTSAASSSNYCNQMMKSRNLTKDRCKPVNTFVHESLADVQAVCSQKNVACKNGQTNCYQSYSTMSITDCRETGSSKYPNCAYKTTQANKHIIVACEGNPYVPVHFDASV:EEKPEEDEIDIIIETAQKLSEQDPEFAKLFYAAYILKISKEKNISIDINIEKRPANLTEEEWKELLKKAKENWEELKEWYDRNLALLDSFLDELRKEEKE	11.618005602900697	0.27958133390127626	61.45490264892578	0.5410027503967285	16.68985939025879	27.666044235229492	17.012325286865234
rnasea-binder-100-nr2-1_result_10	60	PETAAAKFERQHMDSSTSAASSSNYCNQMMKSRNLTKDRCKPVNTFVHESLADVQAVCSQKNVACKNGQTNCYQSYSTMSITDCRETGSSKYPNCAYKTTQANKHIIVACEGNPYVPVHFDASV:SEKPNSDELEEVLELAQKLAEQNPQFAIEYTAAFLLKLSKEKNLPLDVKLEKRPANLTEEEWQKRLEEAKERWEELKEWYDRNLALIDAEKDELEEEKKK	18.16853599302686	0.1856625948780621	55.835227966308594	0.5377559661865234	17.459409713745117	27.84984016418457	18.009775161743164
rnasea-binder-100-nr2-1_result_10	61	METAAAKFERQHMDSSTSAASSSNYCNQMMKSRNLTKDRCKPVNTFVHESLADVQAVCSQKNVACKNGQTNCYQSYSTMSITDCRETGSSKYPNCAYKTTQANKHIIVACEGNPYVPVHFDASV:EDLPDEDKLDIIIELANELAKENPQFAIEFFAAYLLKLSKEENKSLDIKIENRPANLTEEEWKKKLEEAKKNEEKLMEWYDRNLALIDSYLDDRRKELKE	11.726556077238861	0.2881121219267203	64.22061157226562	0.5400956869125366	16.310935974121094	27.353952407836914	18.325183868408203
rnasea-binder-100-nr2-1_result_10	62	METAAAKFERQHMDSSTSAASSSNYCNQMMKSRNLTKDRCKPVNTFVHESLADVQAVCSQKNVACKNGQTNCYQSYSTMSITDCRETGSSKYPNCAYKTTQANKHIIVACEGNPYVPVHFDASV:EELPEENELDRIVELAQELAEEDPQFAKEFFAAYLLKLSKEENKPLDINIENRPANLTEEEWKELLKWAEENWEKLQEWYDRNLALFDAELDEREEELKK	11.226897955377407	0.3134996928282615	62.81819152832031	0.5410621762275696	16.447904586791992	27.214889526367188	16.02488136291504
rnasea-binder-100-nr2-1_result_10	63	EETAAAKFERQHMDSSTSAASSSNYCNQMMKSRNLTKDRCKPVNTFVHESLADVQAVCSQKNVACKNGQTNCYQSYSTMSITDCRETGSSKYPNCAYKTTQANKHIIVACEGNPYVPVHFDASV:SKKKEKDELEEVIELAEIISEQNPQFAKEFFAAYILKLSKEKNKPLDIEIKRRPANLTEEEWKKLLEEAKERWEELKEWYDRNLALYDSLRDDLEKEEKE	14.44503429191368	0.23101846822699384	58.346107482910156	0.5399614572525024	17.043888092041016	27.52923583984375	19.226680755615234
rnasea-binder-100-nr2-1_result_10	64	PETAAAKFERQHMDSSTSAASSSNYCNQMMKSRNLTKDRCKPVNTFVHESLADVQAVCSQKNVACKNGQTNCYQSYSTMSITDCRETGSSKYPNCAYKTTQANKHIIVACEGNPYVPVHFDASV:EEKPEEDELEIVIKLANELSKEDPEFAKWYTAAYILKLSKEKNISIDIEIKERPANLTEEEWKKLLEEAKKNWEKLKEWYDRNLALYDSALDEREKELKK	15.231771034091501	0.2256189820603089	66.5378189086914	0.539230227470398	16.394704818725586	27.639007568359375	18.795055389404297
rnasea-binder-100-nr2-1_result_10	65	METAAAKFERQHMDSSTSAASSSNYCNQMMKSRNLTKDRCKPVNTFVHESLADVQAVCSQKNVACKNGQTNCYQSYSTMSITDCRETGSSKYPNCAYKTTQANKHIIVACEGNPYVPVHFDASV:EEKPEENEIEKVVDLAQEIAKENPQFAKEFFAAYLLKISKEKNISLDINIKKRPANLTEEEWKKLLEEAKKNWEKLKEWYDRNLALYDSYLDEKEKELKE	13.087546874220358	0.2534896530493267	60.90422058105469	0.5373247265815735	16.716999053955078	27.664770126342773	17.060596466064453
rnasea-binder-100-nr2-1_result_10	66	METAAAKFERQHMDSSTSAASSSNYCNQMMKSRNLTKDRCKPVNTFVHESLADVQAVCSQKNVACKNGQTNCYQSYSTMSITDCRETGSSKYPNCAYKTTQANKHIIVACEGNPYVPVHFDASV:EDEEEEDEDKIVVELANKLAEEDPEFAKRFYAAYKIKRSEEENKPLDEEDPNRPANLTEEEWKKLLEEAEKNKEKLMEWYDRNLALYDAALDELRKEKKE	13.252858304391012	0.24683644817717074	78.98332214355469	0.5370507836341858	15.631429672241211	27.082536697387695	15.552933692932129
rnasea-binder-100-nr2-1_result_10	67	METAAAKFERQHMDSSTSAASSSNYCNQMMKSRNLTKDRCKPVNTFVHESLADVQAVCSQKNVACKNGQTNCYQSYSTMSITDCRETGSSKYPNCAYKTTQANKHIIVACEGNPYVPVHFDASV:EEEPEEDEEKIITELAQEIAKEDPEFAKWFYAAYRLKRSEEENKPLDIEDPNRPANLTEEEWEELLKEAKERWEELKDWYDRNLALFNERLDERRKEKKE	9.47064236806114	0.3782462633929366	72.95346069335938	0.5371453762054443	16.028087615966797	27.32347297668457	16.893260955810547
rnasea-binder-100-nr2-1_result_10	68	METAAAKFERQHMDSSTSAASSSNYCNQMMKSRNLTKDRCKPVNTFVHESLADVQAVCSQKNVACKNGQTNCYQSYSTMSITDCRETGSSKYPNCAYKTTQANKHIIVACEGNPYVPVHFDASV:SEEEEEDEIEKVIKLANILSEEDPEFAKLFFAAFLLKYSKEYNKSLDINIKERPANLTEEEWKELLEWAKKNWETLKEWYDRNLALYDATLDELEKEKKE	12.348478928208264	0.28362296662406433	69.98908996582031	0.534744143486023	16.252721786499023	27.7987060546875	18.194631576538086
rnasea-binder-100-nr2-1_result_10	69	METAAAKFERQHMDSSTSAASSSNYCNQMMKSRNLTKDRCKPVNTFVHESLADVQAVCSQKNVACKNGQTNCYQSYSTMSITDCRETGSSKYPNCAYKTTQANKHIIVACEGNPYVPVHFDASV:ELKPEEDELKKIIKLANILAEENPQFAIEFFAAYLLKYSKEKNKSLNIDIKERPANLTKEEWEERLEWAKENWEELQEWYDRNLALIDAALDELEKELKE	13.729000107675356	0.24568483740854158	63.37309265136719	0.541622519493103	16.13662338256836	27.067495346069336	17.76648712158203
rnasea-binder-100-nr2-1_result_10	70	METAAAKFERQHMDSSTSAASSSNYCNQMMKSRNLTKDRCKPVNTFVHESLADVQAVCSQKNVACKNGQTNCYQSYSTMSITDCRETGSSKYPNCAYKTTQANKHIIVACEGNPYVPVHFDASV:SLKPEEDERERITKLMEELAKENPQFAKRFYAAYLLKRSKEENKPLDEEDPNRPANLTEEEWKELLEEAKKNWEKLKEWYDRNLALLDSFLDEREKELKK	17.077132720376774	0.20746406259910977	69.50676727294922	0.539567232131958	16.1033935546875	27.204050064086914	15.409109115600586
rnasea-binder-100-nr2-1_result_10	71	KETAAAKFERQHMDSSTSAASSSNYCNQMMKSRNLTKDRCKPVNTFVHESLADVQAVCSQKNVACKNGQTNCYQSYSTMSITDCRETGSSKYPNCAYKTTQANKHIIVACEGNPYVPVHFDASV:EELPEEDELKIVTELAQELAEENPDFAKRYYAAYLIKRSIEKNEPLDIKDKNRPANLTEEEWEELLKEAEERKEELMEWYDRNLALYDEFLDERLEPLKK	11.163214807284286	0.32180786919869714	70.58677673339844	0.5413346886634827	15.879864692687988	27.04729652404785	16.235626220703125
rnasea-binder-100-nr2-1_result_10	72	METAAAKFERQHMDSSTSAASSSNYCNQMMKSRNLTKDRCKPVNTFVHESLADVQAVCSQKNVACKNGQTNCYQSYSTMSITDCRETGSSKYPNCAYKTTQANKHIIVACEGNPYVPVHFDASV:SSKPDEDELERIVKLANELSKEDPQFAQRFFAAYLLKISEEKNLPLDIEIENRPANLTKEEWEKLLKEAKEKWEELKEWYDRNLALLDSYLDEKEKELKE	17.20918662514536	0.1753358869679173	65.05801391601562	0.5360658764839172	16.523056030273438	27.773651123046875	17.799476623535156
rnasea-binder-100-nr2-1_result_10	73	PETAAAKFERQHMDSSTSAASSSNYCNQMMKSRNLTKDRCKPVNTFVHESLADVQAVCSQKNVACKNGQTNCYQSYSTMSITDCRETGSSKYPNCAYKTTQANKHIIVACEGNPYVPVHFDASV:EEEEEEDELEEIRELAQILAEENPQFAIEFYAAFLLKRSKEENKPLDLEDPNRPANLTEEEWKKVLEEAKERWEELKEWYDRNLALVDSYLDELREEEKE	11.915214021437833	0.2821281181646717	73.72650909423828	0.5409241914749146	15.944317817687988	27.202234268188477	17.191024780273438
rnasea-binder-100-nr2-1_result_10	74	EETAAAKFERQHMDSSTSAASSSNYCNQMMKSRNLTKDRCKPVNTFVHESLADVQAVCSQKNVACKNGQTNCYQSYSTMSITDCRETGSSKYPNCAYKTTQANKHIIVACEGNPYVPVHFDASV:EERPERDELEEVVELAEILAEQDPQFAVEFFAAYLLRRSEEENEPLDVKIERRPANLTPEEWEERLAWAKENWEKLKEWYDRNLALYNSLRDELEEEEKE	13.174266276525428	0.2586654163315466	69.66854095458984	0.536396861076355	16.32675552368164	27.765989303588867	18.028310775756836
rnasea-binder-100-nr2-1_result_10	75	PETAAAKFERQHMDSSTSAASSSNYCNQMMKSRNLTKDRCKPVNTFVHESLADVQAVCSQKNVACKNGQTNCYQSYSTMSITDCRETGSSKYPNCAYKTTQANKHIIVACEGNPYVPVHFDASV:EEKPEKDEREEVIELAEKLAEQDPEFAKRFYAAYLLKRAKEKNESLDIKDERRPANLTEEEWKELLEEAKKNWEELKEWYDRNLALYDSYKDELEKEEKE	11.172506255302713	0.29752413663945987	71.83733367919922	0.5360690355300903	16.2800235748291	27.78661346435547	17.901811599731445
rnasea-binder-100-nr2-1_result_10	76	PETAAAKFERQHMDSSTSAASSSNYCNQMMKSRNLTKDRCKPVNTFVHESLADVQAVCSQKNVACKNGQTNCYQSYSTMSITDCRETGSSKYPNCAYKTTQANKHIIVACEGNPYVPVHFDASV:EEKEDEDELKKVIELANILAEQNPQFAKLFYAAYILKRSKEKNESIDIEDKNRPANLSKEEWEKLLKWAKENWEKLKEWYDRNLALYDSTLDDLEKEKKK	15.921403385560067	0.181843117290788	70.55098724365234	0.5377559661865234	16.212526321411133	27.647666931152344	17.998149871826172
rnasea-binder-100-nr2-1_result_10	77	PETAAAKFERQHMDSSTSAASSSNYCNQMMKSRNLTKDRCKPVNTFVHESLADVQAVCSQKNVACKNGQTNCYQSYSTMSITDCRETGSSKYPNCAYKTTQANKHIIVACEGNPYVPVHFDASV:EEKPEEDELKRIIELAQELSKENPQFAKEFFAAYLLKRSEETNEPLDIKIEKRPANLTEEEWKELLEKAKEKKEELMEWYDRNLALYDSALDEREKEKKE	12.058154725254612	0.2832775494323937	67.05915069580078	0.5384829640388489	16.36455535888672	27.65386199951172	16.99710464477539
rnasea-binder-100-nr2-1_result_10	78	EETAAAKFERQHMDSSTSAASSSNYCNQMMKSRNLTKDRCKPVNTFVHESLADVQAVCSQKNVACKNGQTNCYQSYSTMSITDCRETGSSKYPNCAYKTTQANKHIIVACEGNPYVPVHFDASV:EEKPEEDEREKIVELANILSEQDPQFAQLFYAAYVLKRSKEENLPLDEEDPNRPANLSEEEWKELLKWAKENWEKLKEWYDRNLALIDSTLDELEKEKKK	12.687679750422921	0.27119893265387435	81.81361389160156	0.5348712205886841	15.872726440429688	27.752647399902344	17.808425903320312
rnasea-binder-100-nr2-1_result_10	79	METAAAKFERQHMDSSTSAASSSNYCNQMMKSRNLTKDRCKPVNTFVHESLADVQAVCSQKNVACKNGQTNCYQSYSTMSITDCRETGSSKYPNCAYKTTQANKHIIVACEGNPYVPVHFDASV:EELPEEDELEIVVKLMNILSEENPQFAKEFFAAYLLKYSKEKNKPLDINIPNRPANLTEEEWKKLLEEAKKNWEKLKEWYDRNLALLNEMRDSLEEELKK	19.12981438999754	0.151401129104508	62.166542053222656	0.5363273024559021	17.49814796447754	27.97612762451172	18.34917449951172
rnasea-binder-100-nr2-1_result_10	80	PETAAAKFERQHMDSSTSAASSSNYCNQMMKSRNLTKDRCKPVNTFVHESLADVQAVCSQKNVACKNGQTNCYQSYSTMSITDCRETGSSKYPNCAYKTTQANKHIIVACEGNPYVPVHFDASV:EEKPEEDELEKITKLAQELAKENPEFAKWFYAAFRLKLAKEKNLPLDEDDPNRPANLTKEEWEKLLKEAEENWEKLKEWYDRNLALYDAYLDEKEKELKE	9.795731558012081	0.34725258761039896	80.17658233642578	0.5367659330368042	15.907150268554688	27.802183151245117	18.582923889160156
rnasea-binder-100-nr2-1_result_10	81	METAAAKFERQHMDSSTSAASSSNYCNQMMKSRNLTKDRCKPVNTFVHESLADVQAVCSQKNVACKNGQTNCYQSYSTMSITDCRETGSSKYPNCAYKTTQANKHIIVACEGNPYVPVHFDASV:EEKPEEDERKVITELANKLAEQDPEFAKWFYAAYRLKRAKEENEPLDEEDPNRPANLTEEEWKELLEEAKKRWEELKEWYDRNLALFDSFRDELEKEKKK	17.189610323152674	0.23264541270667302	65.50691986083984	0.53321373462677	17.138097763061523	28.163047790527344	19.03870964050293
rnasea-binder-100-nr2-1_result_10	82	METAAAKFERQHMDSSTSAASSSNYCNQMMKSRNLTKDRCKPVNTFVHESLADVQAVCSQKNVACKNGQTNCYQSYSTMSITDCRETGSSKYPNCAYKTTQANKHIIVACEGNPYVPVHFDASV:EEEEEEDELEEVIELAEIIAEEDPQFAVDFFAAFLLKRSKEENTPLDVDIEKRPANLTEEEWKERLEEAKKNWEKLKEWYDRNYSLYSSRRDELEKEKKE	10.015569905018005	0.3483938815591979	66.71530151367188	0.5362058877944946	16.388395309448242	27.572309494018555	16.198604583740234
rnasea-binder-100-nr2-1_result_10	83	PETAAAKFERQHMDSSTSAASSSNYCNQMMKSRNLTKDRCKPVNTFVHESLADVQAVCSQKNVACKNGQTNCYQSYSTMSITDCRETGSSKYPNCAYKTTQANKHIIVACEGNPYVPVHFDASV:SEEEEEDELEKVIELAEKLSEQDPQFAKRFFAAYLLKYSKEKNKSLDINIEKRPANLSEEEWQKLLEEAKERWEELQEWYDRNLALYDSYLDELNKEKKK	19.155103445167146	0.17787350824929568	61.004695892333984	0.5380773544311523	17.358413696289062	27.904672622680664	17.719009399414062
rnasea-binder-100-nr2-1_result_10	84	METAAAKFERQHMDSSTSAASSSNYCNQMMKSRNLTKDRCKPVNTFVHESLADVQAVCSQKNVACKNGQTNCYQSYSTMSITDCRETGSSKYPNCAYKTTQANKHIIVACEGNPYVPVHFDASV:EEEKEEDELKIVVELANELSKENPEFAKRFFAAYLLKLSKEKNLPLDIEIENRPANLSKEEWEELLKEAEKNWEELKEWYDRNLALYDSFLDERRKELKE	12.7315512268268	0.2649784936270249	70.22755432128906	0.5368644595146179	16.109737396240234	27.521080017089844	17.469730377197266
rnasea-binder-100-nr2-1_result_10	85	PETAAAKFERQHMDSSTSAASSSNYCNQMMKSRNLTKDRCKPVNTFVHESLADVQAVCSQKNVACKNGQTNCYQSYSTMSITDCRETGSSKYPNCAYKTTQANKHIIVACEGNPYVPVHFDASV:EELPEEDERDIVVELMNELSKEDPQFAKEFYAAYVLKRSKEKNESIDFNDPNRPANLTEEEWKKLLEEAKKNWEKLKEWYDRNLALFDSALDDRRKELKE	8.1000127791335	0.4010715752896875	80.7156753540039	0.538445234298706	15.629008293151855	27.339998245239258	17.77767562866211
rnasea-binder-100-nr2-1_result_10	86	METAAAKFERQHMDSSTSAASSSNYCNQMMKSRNLTKDRCKPVNTFVHESLADVQAVCSQKNVACKNGQTNCYQSYSTMSITDCRETGSSKYPNCAYKTTQANKHIIVACEGNPYVPVHFDASV:EEEEEEDELEKIVELAQELAKENPEFAQRFYAAYLLKLSEEKNLPLDLEDPRRPANLTEEEWKKLLEEAKKNWEKLKEWYDRNLALIDAERDEREKELKE	16.03647614624796	0.18713897897551426	63.96495819091797	0.5378546714782715	16.504112243652344	27.407609939575195	18.92656707763672
rnasea-binder-100-nr2-1_result_10	87	PETAAAKFERQHMDSSTSAASSSNYCNQMMKSRNLTKDRCKPVNTFVHESLADVQAVCSQKNVACKNGQTNCYQSYSTMSITDCRETGSSKYPNCAYKTTQANKHIIVACEGNPYVPVHFDASV:KEKPEEDELKRISELANELSEQDPEFAIRFYAAYKLKYSKEKNKPLDIKDENRPANLTEEEWEKLLEEAKKNWEKLKEWYDRNLALLDAQLDEREEELKK	12.413825413751997	0.2803149219096311	74.7283706665039	0.5388228893280029	15.897318840026855	27.38545036315918	15.68060302734375
rnasea-binder-100-nr2-1_result_10	88	METAAAKFERQHMDSSTSAASSSNYCNQMMKSRNLTKDRCKPVNTFVHESLADVQAVCSQKNVACKNGQTNCYQSYSTMSITDCRETGSSKYPNCAYKTTQANKHIIVACEGNPYVPVHFDASV:SEKPDEDELDEIIELMEKISEQDPEFAKLTFAAFLLKLSEEKNLPLDIDIKRRPANLTEEEWKELLEKAKEEWEKLKEWYDRNLALIDSALDDLRKKEKE	19.071234651362992	0.25553176623185536	67.30055236816406	0.5394781827926636	16.694429397583008	27.42123031616211	15.711952209472656
rnasea-binder-100-nr2-1_result_10	89	METAAAKFERQHMDSSTSAASSSNYCNQMMKSRNLTKDRCKPVNTFVHESLADVQAVCSQKNVACKNGQTNCYQSYSTMSITDCRETGSSKYPNCAYKTTQANKHIIVACEGNPYVPVHFDASV:EEKPDEDELKIIVKLAQILSEEDPEFAKRFFAAYLLKISKEKNKPLDEEIKDRPANLTEEEWKELLEEAKKNWEELKEWYDRNLSLIDSYLDELEKEKKK	12.071114891139718	0.2989567414957822	58.12887954711914	0.5378245115280151	16.770477294921875	27.711074829101562	17.19297218322754
rnasea-binder-100-nr2-1_result_10	90	METAAAKFERQHMDSSTSAASSSNYCNQMMKSRNLTKDRCKPVNTFVHESLADVQAVCSQKNVACKNGQTNCYQSYSTMSITDCRETGSSKYPNCAYKTTQANKHIIVACEGNPYVPVHFDASV:EEKPKENELEKIIELANELSKQNPEFAKEFYAAYILKKSKETNESIDIKDPNRPANLTEEEWKKLLEEAKKNYEELKEWYDRNLSLYNSFLDEKEKEKKK	16.743833399109878	0.20806979639446835	64.8907470703125	0.5357756614685059	16.663663864135742	27.915515899658203	19.407569885253906
rnasea-binder-100-nr2-1_result_10	91	METAAAKFERQHMDSSTSAASSSNYCNQMMKSRNLTKDRCKPVNTFVHESLADVQAVCSQKNVACKNGQTNCYQSYSTMSITDCRETGSSKYPNCAYKTTQANKHIIVACEGNPYVPVHFDASV:EEKPEEDELEEVVELANELAKEDPEFAKRFFAAYILKLSKEKNLPIDINIPNRPANLTEEEWKELLKEAEENYEELKEWYDRNLALYDAALDERRKELKK	11.438846502200423	0.3013620004960605	67.069580078125	0.5357550978660583	16.441879272460938	27.72307586669922	17.868906021118164
rnasea-binder-100-nr2-1_result_10	92	PETAAAKFERQHMDSSTSAASSSNYCNQMMKSRNLTKDRCKPVNTFVHESLADVQAVCSQKNVACKNGQTNCYQSYSTMSITDCRETGSSKYPNCAYKTTQANKHIIVACEGNPYVPVHFDASV:SEKPERDELEEIIALAQELAKEDPQFAKEFTAAFILKYSEEKNKPLTINIPNRPANLSKEEWEKLLEEAKKRWEQLKEWYDRNLALIDAARDERRQKEKE	22.058801892618302	0.12189373125656792	55.83980178833008	0.5466856956481934	17.2095890045166	27.093215942382812	18.211654663085938
rnasea-binder-100-nr2-1_result_10	93	AETAAAKFERQHMDSSTSAASSSNYCNQMMKSRNLTKDRCKPVNTFVHESLADVQAVCSQKNVACKNGQTNCYQSYSTMSITDCRETGSSKYPNCAYKTTQANKHIIVACEGNPYVPVHFDASV:KLKPEEDELEKIIELAQELAKEDPQFAKLFYAAYLLKRSKEENKPLTEEIKKRPANLSEEEWKELLEWAKENWEKLKEWYDRNLALVDAALDEREKELKK	14.216637840756682	0.22898509903426456	70.1314697265625	0.5353525876998901	16.491836547851562	28.063156127929688	16.894529342651367
rnasea-binder-100-nr2-1_result_10	94	METAAAKFERQHMDSSTSAASSSNYCNQMMKSRNLTKDRCKPVNTFVHESLADVQAVCSQKNVACKNGQTNCYQSYSTMSITDCRETGSSKYPNCAYKTTQANKHIIVACEGNPYVPVHFDASV:EEEEEEDELEKIRKLAEKIAEENPQFAQEYYAAYILKLSKEKNLPLDIKDERRPANLTEEEWKKLLEEAKKNWEKLKEWYDRNQALIDAELDELEKEKKE	13.315284525388108	0.24319041784648276	60.15473556518555	0.539944052696228	16.529523849487305	27.242687225341797	18.196989059448242
rnasea-binder-100-nr2-1_result_10	95	METAAAKFERQHMDSSTSAASSSNYCNQMMKSRNLTKDRCKPVNTFVHESLADVQAVCSQKNVACKNGQTNCYQSYSTMSITDCRETGSSKYPNCAYKTTQANKHIIVACEGNPYVPVHFDASV:ELKPEEDELEKVVELAEELSKENPEFAKWYFAAYILKYSKEKNKSIDINIEKRPANLTKEEWEKLLEEAKKNWEKLKEWYDKNLALYDSYLDDKEKELKK	10.533856815645441	0.32053808249724247	69.60112762451172	0.5375479459762573	16.233152389526367	27.562379837036133	17.19126319885254
rnasea-binder-100-nr2-1_result_10	96	AETAAAKFERQHMDSSTSAASSSNYCNQMMKSRNLTKDRCKPVNTFVHESLADVQAVCSQKNVACKNGQTNCYQSYSTMSITDCRETGSSKYPNCAYKTTQANKHIIVACEGNPYVPVHFDASV:EEEEEEDELEKIVELANEIAEQDKQFAIDFFAAYLLKYSKEKNTPLDINIKNRPANLTEEEFEEKLKEAEKRWEELKEWYDRNLALYDYELDLREKEKKE	16.273374335175163	0.2027314974567444	52.78935241699219	0.540794312953949	17.585214614868164	27.51486587524414	18.042631149291992
rnasea-binder-100-nr2-1_result_10	97	KETAAAKFERQHMDSSTSAASSSNYCNQMMKSRNLTKDRCKPVNTFVHESLADVQAVCSQKNVACKNGQTNCYQSYSTMSITDCRETGSSKYPNCAYKTTQANKHIIVACEGNPYVPVHFDASV:EEKPDKDELEEIVELAQKLSEEDPEFAKLFFAAYLLKRSEKENKPLDIKIENRPANMSEEEWKKLLEWAKKNWEKLKEWYDKNLALIDAELDELRKEEEE	11.081131735055232	0.2889267477423671	63.661766052246094	0.5395737290382385	16.53670883178711	27.67474937438965	18.77585220336914
rnasea-binder-100-nr2-1_result_10	98	KETAAAKFERQHMDSSTSAASSSNYCNQMMKSRNLTKDRCKPVNTFVHESLADVQAVCSQKNVACKNGQTNCYQSYSTMSITDCRETGSSKYPNCAYKTTQANKHIIVACEGNPYVPVHFDASV:EDEPDEDELKKIIELANILAEENPQFAIDYTAAYLLKRSKEKNESLDINIPNRPANLTKEEWEERLKKAKEEWEKLKEWYDKNLALVDSTLDDLEKEKRE	19.27600553482048	0.1500719323990534	51.02474594116211	0.538993775844574	17.74411392211914	27.83226203918457	17.971019744873047
rnasea-binder-100-nr2-1_result_10	99	PETAAAKFERQHMDSSTSAASSSNYCNQMMKSRNLTKDRCKPVNTFVHESLADVQAVCSQKNVACKNGQTNCYQSYSTMSITDCRETGSSKYPNCAYKTTQANKHIIVACEGNPYVPVHFDASV:EEKPEKDELEEVVKLAQEISKEDPEFAKLFYAAYLLKLSKEKNLPLDIKIKNRPANLSEEEWEELLKWAKENEEKLMEWYDRNLALYNEYKAEREKELAK	13.461675646363316	0.24022987971466617	69.47625732421875	0.5357300639152527	16.548490524291992	28.15952491760254	19.152301788330078
rnasea-binder-100-nr2-1_result_11	0	PETAAAKFERQHMDSSTSAASSSNYCNQMMKSRNLTKDRCKPVNTFVHESLADVQAVCSQKNVACKNGQTNCYQSYSTMSITDCRETGSSKYPNCAYKTTQANKHIIVACEGNPYVPVHFDASV:NEYFSKFKDWKPYEVPDEDLPLTEEVMEKAKKDPSKEVRLAFEIAYSELESSEEGILVKDVVKYKKKIGDDEAILNASNNIFVINGKAYLVEETEEIFKK	11.039011922098167	0.34484327681654897	36.61052322387695	0.5433789491653442	18.0416259765625	27.628870010375977	18.830081939697266
rnasea-binder-100-nr2-1_result_11	1	PETAAAKFERQHMDSSTSAASSSNYCNQMMKSRNLTKDRCKPVNTFVHESLADVQAVCSQKNVACKNGQTNCYQSYSTMSITDCRETGSSKYPNCAYKTTQANKHIIVACEGNPYVPVHFDASV:SKYWSFLKDFEEYPVPEEDKPLTPEVMEEMKKDPRPEVRLAFEIAYSNLESSSEGYSVKDVVKYIKKLGDKWMVLDATNNVFVIDGKAYLATELPEILKK	14.244374390126621	0.2564375454360585	59.73176574707031	0.5390111804008484	16.652606964111328	27.469470977783203	16.15127944946289
rnasea-binder-100-nr2-1_result_11	2	PETAAAKFERQHMDSSTSAASSSNYCNQMMKSRNLTKDRCKPVNTFVHESLADVQAVCSQKNVACKNGQTNCYQSYSTMSITDCRETGSSKYPNCAYKTTQANKHIIVACEGNPYVPVHFDASV:SKYWSWLKDWKPYPVPDENLPLTPEVMEKMKKDPFPEVRLAYEIAYSESESAEEGIPVKDVIKYKKKIGDDEAILDASNNIFVINGKAYLVTELPEILKK	15.457609725127748	0.24310539698611747	42.428802490234375	0.5375938415527344	17.873838424682617	27.994613647460938	18.765541076660156
rnasea-binder-100-nr2-1_result_11	3	PETAAAKFERQHMDSSTSAASSSNYCNQMMKSRNLTKDRCKPVNTFVHESLADVQAVCSQKNVACKNGQTNCYQSYSTMSITDCRETGSSKYPNCAYKTTQANKHIIVACEGNPYVPVHFDASV:SSYWSKFKDWEEYPVPNEDKPLTEEVMEEMKKSPSKEVRLAFEIAYSELESAEEGIPVSKVVKYKKKIGDKEAILNASNNVFVINGKAYLVEELPEILKK	15.269727214892296	0.24069127132611587	42.11848449707031	0.5388575792312622	17.695819854736328	27.804399490356445	18.251964569091797
rnasea-binder-100-nr2-1_result_11	4	PETAAAKFERQHMDSSTSAASSSNYCNQMMKSRNLTKDRCKPVNTFVHESLADVQAVCSQKNVACKNGQTNCYQSYSTMSITDCRETGSSKYPNCAYKTTQANKHIIVACEGNPYVPVHFDASV:NKYFSKFKDWEEYPVEDKDLPLTPEVVEKAKKLPSKEARLAIEIAYSELESSSEGIPISKILKYKKKIGDDEAILNASNNILVINGKAYLVEEAEEIFKK	14.341955388210165	0.2240879879865662	41.17458724975586	0.5375462770462036	18.040430068969727	28.1835994720459	18.265438079833984
rnasea-binder-100-nr2-1_result_11	5	PETAAAKFERQHMDSSTSAASSSNYCNQMMKSRNLTKDRCKPVNTFVHESLADVQAVCSQKNVACKNGQTNCYQSYSTMSITDCRETGSSKYPNCAYKTTQANKHIIVACEGNPYVPVHFDASV:SSYTSWLKDWEPYPVPDEDLPLTPEVVEKAKKDPSPAVRLAIEIAYSESESSSSGTSVKDILKYKKKIGDDEAILNASSNTWVINGKSYLATELPELLKK	16.968970373467062	0.19745637336143446	60.2696533203125	0.5366743803024292	16.756816864013672	27.68567657470703	17.52211570739746
rnasea-binder-100-nr2-1_result_11	6	PETAAAKFERQHMDSSTSAASSSNYCNQMMKSRNLTKDRCKPVNTFVHESLADVQAVCSQKNVACKNGQTNCYQSYSTMSITDCRETGSSKYPNCAYKTTQANKHIIVACEGNPYVPVHFDASV:SSYWSKFKDLEKYPVPNENKPVTEEVMEEMKKSPSKEVQLAFEITYSELESSEEGIPVSKVLAYKKKIGDDEMIYNASNNIWVINGKAYLDEEMEEILKK	13.455625261311747	0.2673924157754735	41.184871673583984	0.540136456489563	17.980743408203125	27.820369720458984	18.41276741027832
rnasea-binder-100-nr2-1_result_11	7	PETAAAKFERQHMDSSTSAASSSNYCNQMMKSRNLTKDRCKPVNTFVHESLADVQAVCSQKNVACKNGQTNCYQSYSTMSITDCRETGSSKYPNCAYKTTQANKHIIVACEGNPYVPVHFDASV:NKYFSKFKDWKPYPVPNEDLPLTEEVMEKMKKDPYPEVRLAYEIAYSNSQSSSEGVKVSDVLKYKKKIGDDMAILNASNKVLVYKGKSYLAEEWEEIFKK	15.983623717935393	0.2068248849262751	75.35781860351562	0.5410506129264832	15.632530212402344	26.862239837646484	15.805246353149414
rnasea-binder-100-nr2-1_result_11	8	PETAAAKFERQHMDSSTSAASSSNYCNQMMKSRNLTKDRCKPVNTFVHESLADVQAVCSQKNVACKNGQTNCYQSYSTMSITDCRETGSSKYPNCAYKTTQANKHIIVACEGNPYVPVHFDASV:SSFWSWFKDWEEYPVPDEDLPLTPEVVEKMKKDPRPEVRLAVEIAYSELESAVEGIPLSKILKYVKKIGDDWAVLNAANQVLVYKGKAYLVEEAEEIFKK	12.807712756295054	0.2532880486499476	60.261512756347656	0.5389591455459595	16.481460571289062	27.28864288330078	18.79420280456543
rnasea-binder-100-nr2-1_result_11	9	PETAAAKFERQHMDSSTSAASSSNYCNQMMKSRNLTKDRCKPVNTFVHESLADVQAVCSQKNVACKNGQTNCYQSYSTMSITDCRETGSSKYPNCAYKTTQANKHIIVACEGNPYVPVHFDASV:SSYFSFLKDFKPYEVPNKNLPLTEEVVEEAKKLPSKEAQIAIEIAYSELESASDGIPIKDILAYKKKLGDKEMIYDASNNIFVIDGKAYLAEELPELLKK	17.26978722181515	0.20243312240730488	46.3660774230957	0.5399322509765625	17.745746612548828	27.494869232177734	18.694847106933594
rnasea-binder-100-nr2-1_result_11	10	PETAAAKFERQHMDSSTSAASSSNYCNQMMKSRNLTKDRCKPVNTFVHESLADVQAVCSQKNVACKNGQTNCYQSYSTMSITDCRETGSSKYPNCAYKTTQANKHIIVACEGNPYVPVHFDASV:SSYSSKFKDFEPYEVPDEDKPLTEEVMEEMKKSPSKEVQIAFEIAFSNSESSVDGVPVSKVIKYKKKIGDDEAIYDASNNTWVINGKAYLAEEMPEILKK	15.933259104130695	0.21577701426552393	43.58723449707031	0.5377845764160156	18.191112518310547	27.863004684448242	18.641218185424805
rnasea-binder-100-nr2-1_result_11	11	PETAAAKFERQHMDSSTSAASSSNYCNQMMKSRNLTKDRCKPVNTFVHESLADVQAVCSQKNVACKNGQTNCYQSYSTMSITDCRETGSSKYPNCAYKTTQANKHIIVACEGNPYVPVHFDASV:SSYFSKFKDFKPYEVPDEDLPLTPEVVEKMKKSPSEAVRLAVEIAFSELESSEEGIPLSKVLAYKKKLGDNEVIYNAASNTWVINGKAYLSEELPEIFKK	18.541990889381648	0.19513635204267935	48.776912689208984	0.536246657371521	17.770458221435547	27.977001190185547	19.757171630859375
rnasea-binder-100-nr2-1_result_11	12	PETAAAKFERQHMDSSTSAASSSNYCNQMMKSRNLTKDRCKPVNTFVHESLADVQAVCSQKNVACKNGQTNCYQSYSTMSITDCRETGSSKYPNCAYKTTQANKHIIVACEGNPYVPVHFDASV:SKYFSFLKDFEPYPVPNEDLPITPEVVEKMKKSPSKEVRIAIEITYSELESSSEGIPLSKALKYKKKLGDDEMIYNASNDIFVINGKAYLATELPEILKK	17.49870878721095	0.1816911157308984	40.20818328857422	0.5391215085983276	18.153345108032227	27.735979080200195	16.97752571105957
rnasea-binder-100-nr2-1_result_11	13	PETAAAKFERQHMDSSTSAASSSNYCNQMMKSRNLTKDRCKPVNTFVHESLADVQAVCSQKNVACKNGQTNCYQSYSTMSITDCRETGSSKYPNCAYKTTQANKHIIVACEGNPYVPVHFDASV:SKYFSKLKDWKEYPVPEEDKPLTPEVVEEAKKDPRPEARLAIEIAYSESDSSSDGVLVKDILKYYKKIGDKEAILSAEHNIFVINGKAYLAEELEEILKK	12.335122913360062	0.27837576723242724	41.85417556762695	0.5392975807189941	17.8790225982666	27.84455680847168	17.52071762084961
rnasea-binder-100-nr2-1_result_11	14	PETAAAKFERQHMDSSTSAASSSNYCNQMMKSRNLTKDRCKPVNTFVHESLADVQAVCSQKNVACKNGQTNCYQSYSTMSITDCRETGSSKYPNCAYKTTQANKHIIVACEGNPYVPVHFDASV:SSYWSKFKDWKEYPVPNKDKPLTPEVVEEAKKDPIPEVRLAIEISFSELESSSEGIKIKDILKYKKKLGDKWVILNAANNIFVIDGKSYLAEEIEEILSK	9.66315402173149	0.3303075663244689	68.03641510009766	0.5420249104499817	15.965341567993164	27.038801193237305	17.381193161010742
rnasea-binder-100-nr2-1_result_11	15	PETAAAKFERQHMDSSTSAASSSNYCNQMMKSRNLTKDRCKPVNTFVHESLADVQAVCSQKNVACKNGQTNCYQSYSTMSITDCRETGSSKYPNCAYKTTQANKHIIVACEGNPYVPVHFDASV:SKYFSQFKDFEKYPVPKEDKPLTPEVVEEAKKWPSKEARIAVEIAYSELESSLEGLLLSDILAYKKKLGDKEVIYNASNNIFVINGKAYLAEELPELLKK	9.53690516215588	0.36764923274838773	51.59666061401367	0.5455163717269897	16.854869842529297	26.96445655822754	16.66808319091797
rnasea-binder-100-nr2-1_result_11	16	PETAAAKFERQHMDSSTSAASSSNYCNQMMKSRNLTKDRCKPVNTFVHESLADVQAVCSQKNVACKNGQTNCYQSYSTMSITDCRETGSSKYPNCAYKTTQANKHIIVACEGNPYVPVHFDASV:SSYWSNFTDWKPYPVPNENKPLTPEVVEEAKKLPSPEARLAIEIAYSESESSSQPIPISDILKYKKKINDKEAILNASNATFVIDSKAYSASELPSIFSK	19.463410198383674	0.16152108964741618	47.241146087646484	0.5402895212173462	17.505861282348633	27.36228370666504	17.253150939941406
rnasea-binder-100-nr2-1_result_11	17	PETAAAKFERQHMDSSTSAASSSNYCNQMMKSRNLTKDRCKPVNTFVHESLADVQAVCSQKNVACKNGQTNCYQSYSTMSITDCRETGSSKYPNCAYKTTQANKHIIVACEGNPYVPVHFDASV:SSYFSKLTDWEPYPVPNEDLPLTPEVVEKAKELPSPAARIAIEIAYSESESSEEPVLVSDVLKYKKKINDDEAILDASNATFVIKSKSYLASELESILSK	15.465875869066394	0.2695486547904789	44.28477478027344	0.5397204160690308	17.633319854736328	27.5118465423584	18.663297653198242
rnasea-binder-100-nr2-1_result_11	18	PETAAAKFERQHMDSSTSAASSSNYCNQMMKSRNLTKDRCKPVNTFVHESLADVQAVCSQKNVACKNGQTNCYQSYSTMSITDCRETGSSKYPNCAYKTTQANKHIIVACEGNPYVPVHFDASV:SAYSSKFTDFKPYPVPNKDLPLTEEVMKEMEKDPNPAVRLAYEIAYSELESASEPIPVSKILKYKKKLKDQEVVYNAAHDTWVINSKSYLATELPEIFAK	15.721702848025176	0.21436644966246227	67.01372528076172	0.535275936126709	16.43688201904297	27.777984619140625	16.521814346313477
rnasea-binder-100-nr2-1_result_11	19	PETAAAKFERQHMDSSTSAASSSNYCNQMMKSRNLTKDRCKPVNTFVHESLADVQAVCSQKNVACKNGQTNCYQSYSTMSITDCRETGSSKYPNCAYKTTQANKHIIVACEGNPYVPVHFDASV:SSYYSFLKDWKPFPVPDEDLPLTPEVVELAKKLPIPEARLAIEIAYSESESSSQPIPISKILAYIKKIDDKWAILNAASATFVINSKAYLASELPEILKK	18.962441262346893	0.16003981203113768	44.39301681518555	0.5365930795669556	17.632781982421875	27.740686416625977	17.243797302246094
rnasea-binder-100-nr2-1_result_11	20	PETAAAKFERQHMDSSTSAASSSNYCNQMMKSRNLTKDRCKPVNTFVHESLADVQAVCSQKNVACKNGQTNCYQSYSTMSITDCRETGSSKYPNCAYKTTQANKHIIVACEGNPYVPVHFDASV:SKYDSKFKDFEPYPVPDEDKPLTDEVVEEAKKDPSPEVRLAIEIAYSEKESASEPIPISKVLKYKKKVDDKEVIYDAANATWVYDSKSYLSTEMEEIFKK	14.900558771229468	0.2531348209944844	42.08659744262695	0.5387487411499023	18.0004940032959	27.872461318969727	20.753576278686523
rnasea-binder-100-nr2-1_result_11	21	PETAAAKFERQHMDSSTSAASSSNYCNQMMKSRNLTKDRCKPVNTFVHESLADVQAVCSQKNVACKNGQTNCYQSYSTMSITDCRETGSSKYPNCAYKTTQANKHIIVACEGNPYVPVHFDASV:SKYFSFLKDWEPYPVPEEDLPLTPEVMELMKKDPNPEVRLAFEIAYSESESSSEPIPVSKVVAYKKKIDDNLAVLDASNAVFVYKSKAYLVEELPEILKK	15.0461970691704	0.23349947543241695	57.60728454589844	0.5354427099227905	17.08331871032715	27.58521842956543	18.757591247558594
rnasea-binder-100-nr2-1_result_11	22	PETAAAKFERQHMDSSTSAASSSNYCNQMMKSRNLTKDRCKPVNTFVHESLADVQAVCSQKNVACKNGQTNCYQSYSTMSITDCRETGSSKYPNCAYKTTQANKHIIVACEGNPYVPVHFDASV:SSYFSNLKDFEEYPVPEENKPLTEEVVEEAKKDPIPEVRLAIEIAYSELESSSEPIPIKDVLKYKKKLNDKWVIYNAANATWVINSKAYSAEELPSLLKK	13.024581949111768	0.2502057388525988	75.85204315185547	0.5327357053756714	16.175016403198242	27.92682647705078	17.249967575073242
rnasea-binder-100-nr2-1_result_11	23	PETAAAKFERQHMDSSTSAASSSNYCNQMMKSRNLTKDRCKPVNTFVHESLADVQAVCSQKNVACKNGQTNCYQSYSTMSITDCRETGSSKYPNCAYKTTQANKHIIVACEGNPYVPVHFDASV:SKYSSIFKDFKPYPVPNEDKPLTPEVVEEAKKDPSPAARLAIEIAYSELESSSQPIPVKDVLKYKKKLNDKEVILDAANDVWVIDSKSYLSTELPEIFKK	17.83838177463615	0.18874374621990006	55.210418701171875	0.5385738611221313	17.016464233398438	27.726749420166016	18.5438175201416
rnasea-binder-100-nr2-1_result_11	24	PETAAAKFERQHMDSSTSAASSSNYCNQMMKSRNLTKDRCKPVNTFVHESLADVQAVCSQKNVACKNGQTNCYQSYSTMSITDCRETGSSKYPNCAYKTTQANKHIIVACEGNPYVPVHFDASV:SSYSSKFKDFEKYPVPEKDEPVTEEVMEKAKKDPSPEVRLAYEIAYSELESSKEPIPVSKVIAYKKKIKDKEAILDASNDVWVINSKAYLSTELEEIFKK	14.185052467670323	0.23210770783660387	48.86427307128906	0.5434471368789673	17.169179916381836	27.042213439941406	17.40740394592285
rnasea-binder-100-nr2-1_result_11	25	PETAAAKFERQHMDSSTSAASSSNYCNQMMKSRNLTKDRCKPVNTFVHESLADVQAVCSQKNVACKNGQTNCYQSYSTMSITDCRETGSSKYPNCAYKTTQANKHIIVACEGNPYVPVHFDASV:SAYYSKLTDFEPYPVPDEDLPVTEEVMEKAKELPEPEARIAFEITFSELESSEKPIPVSKVLAYKKKLDDKLMILNAANAVWVINSKSYLSTELEELLKK	16.6602725575003	0.174134958565589	34.03786087036133	0.5388544797897339	18.432086944580078	27.978906631469727	20.34059715270996
rnasea-binder-100-nr2-1_result_11	26	PETAAAKFERQHMDSSTSAASSSNYCNQMMKSRNLTKDRCKPVNTFVHESLADVQAVCSQKNVACKNGQTNCYQSYSTMSITDCRETGSSKYPNCAYKTTQANKHIIVACEGNPYVPVHFDASV:SKYYSNFKDFKPYPVPDEDLPLTEEVMELAKKDPRPEVRIAYEIAFSELESSSEPIPVSKVLKYVKKIDDDWVVLDAANAVWVIKSKAYLATELPEIFKK	14.789745066765635	0.23180459633471706	38.13689041137695	0.5384619235992432	18.150188446044922	27.997224807739258	20.549306869506836
rnasea-binder-100-nr2-1_result_11	27	PETAAAKFERQHMDSSTSAASSSNYCNQMMKSRNLTKDRCKPVNTFVHESLADVQAVCSQKNVACKNGQTNCYQSYSTMSITDCRETGSSKYPNCAYKTTQANKHIIVACEGNPYVPVHFDASV:SKYHSFLKDFKPFPVPDEDLPLTPEVMEKMKKDPNPEVRIAFEIAYSNSQSSSRPIPVKDVLAYIKKLNDNWVILDASNNIWVINSKAYLAEELPSLLSK	18.299375703838912	0.1986173743813506	40.969444274902344	0.5386675596237183	17.87960433959961	27.844396591186523	19.26578140258789
rnasea-binder-100-nr2-1_result_11	28	PETAAAKFERQHMDSSTSAASSSNYCNQMMKSRNLTKDRCKPVNTFVHESLADVQAVCSQKNVACKNGQTNCYQSYSTMSITDCRETGSSKYPNCAYKTTQANKHIIVACEGNPYVPVHFDASV:SKYFSNLKDWKPYPVEDEDKPVTEEVMEEAKKDPIPEVRIAFEITYSELESASEPILVKDVLAYHKKINDKDVILNASNATFVINSKSYLATELPAILKK	19.568159371655412	0.15044389757081356	35.30406188964844	0.5394426584243774	18.520973205566406	28.083660125732422	20.221172332763672
rnasea-binder-100-nr2-1_result_11	29	PETAAAKFERQHMDSSTSAASSSNYCNQMMKSRNLTKDRCKPVNTFVHESLADVQAVCSQKNVACKNGQTNCYQSYSTMSITDCRETGSSKYPNCAYKTTQANKHIIVACEGNPYVPVHFDASV:SKYFSKFKDWEPYPVPEENLPLTEEVVKKMKESPYPEVRIAFEIAYSELESSEEPIPVSDVLKYKKKIDDNLAILDAAHAIFVYKSKAYLVEELPEIFSK	17.718594765089794	0.16763851524415066	42.34950637817383	0.5366570949554443	18.15290641784668	27.774694442749023	17.67632293701172
rnasea-binder-100-nr2-1_result_11	30	PETAAAKFERQHMDSSTSAASSSNYCNQMMKSRNLTKDRCKPVNTFVHESLADVQAVCSQKNVACKNGQTNCYQSYSTMSITDCRETGSSKYPNCAYKTTQANKHIIVACEGNPYVPVHFDASV:SKYFSKFKDWEEYPVPDENKPLTPEVVEEAKKLPSPEARLAIEIAYSNLESSEDPIPVKDILKYKKKIDDDEAILNASNAILVYKSKSYLVTEAEEIFKK	14.013993811441475	0.24699980351775674	37.21738815307617	0.5393165946006775	18.293750762939453	27.8857479095459	19.237804412841797
rnasea-binder-100-nr2-1_result_11	31	PETAAAKFERQHMDSSTSAASSSNYCNQMMKSRNLTKDRCKPVNTFVHESLADVQAVCSQKNVACKNGQTNCYQSYSTMSITDCRETGSSKYPNCAYKTTQANKHIIVACEGNPYVPVHFDASV:SSYSSNLKDWKPYPVPDEDLPLTPEVVEMAKKLPYPEARLAVEIAYSELESASDPIPLKDILKYVKKIDDDLAILDASNDVWVIKSKAYLATELPSILSK	13.644921503917072	0.2656253881728465	37.990882873535156	0.5400147438049316	18.163623809814453	27.757097244262695	20.036890029907227
rnasea-binder-100-nr2-1_result_11	32	PETAAAKFERQHMDSSTSAASSSNYCNQMMKSRNLTKDRCKPVNTFVHESLADVQAVCSQKNVACKNGQTNCYQSYSTMSITDCRETGSSKYPNCAYKTTQANKHIIVACEGNPYVPVHFDASV:SKYFSWFKDWEPYPVPDEDKPLTPEVMEEMKKSPSPEARLAFEIAYSESESASEPIKVSDVLKYKKKIDDDEAILNAANATLVYKSKSYLIEEAPEIFSK	17.50986260464875	0.14412425480712182	54.37811279296875	0.5358143448829651	17.464183807373047	27.53182601928711	17.259140014648438
rnasea-binder-100-nr2-1_result_11	33	PETAAAKFERQHMDSSTSAASSSNYCNQMMKSRNLTKDRCKPVNTFVHESLADVQAVCSQKNVACKNGQTNCYQSYSTMSITDCRETGSSKYPNCAYKTTQANKHIIVACEGNPYVPVHFDASV:SSYDSKFKDWEPYPVPKENKPLTEEVVEEMKKSPFPEVRIAVEIAYSESESSIKPIPIKDILKYKKKIDDKEAILDASNSVWVINSKSYLSSETEEIFKK	16.48336156089456	0.18679797383199634	37.373287200927734	0.5387506484985352	18.3592472076416	27.96005630493164	19.536041259765625
rnasea-binder-100-nr2-1_result_11	34	PETAAAKFERQHMDSSTSAASSSNYCNQMMKSRNLTKDRCKPVNTFVHESLADVQAVCSQKNVACKNGQTNCYQSYSTMSITDCRETGSSKYPNCAYKTTQANKHIIVACEGNPYVPVHFDASV:SAYSSKLKDFEPYPVPNEDLPLTPEVVEKAKKLPSPEARIAIEIAYSNSESSSEPIKLKDILKYKKKIDDKEMIYDASNDIWVINSKAYLASELDEILKK	15.95396175886542	0.19240331756744414	41.52587890625	0.5364030599594116	18.07819938659668	28.116180419921875	20.32707405090332
rnasea-binder-100-nr2-1_result_11	35	PETAAAKFERQHMDSSTSAASSSNYCNQMMKSRNLTKDRCKPVNTFVHESLADVQAVCSQKNVACKNGQTNCYQSYSTMSITDCRETGSSKYPNCAYKTTQANKHIIVACEGNPYVPVHFDASV:SAYSSKFKDFEPFEVPDEDLPLTPEVMEMMKKDPYPEVRIAYEIAYSELESSSEPIKVKDVVKYKKKYKDDLIILDAANDIFVINSKAYLASELPEIFKK	14.385015662482507	0.23048798532204026	37.37186050415039	0.5386800765991211	18.36480712890625	28.09386444091797	20.163326263427734
rnasea-binder-100-nr2-1_result_11	36	PETAAAKFERQHMDSSTSAASSSNYCNQMMKSRNLTKDRCKPVNTFVHESLADVQAVCSQKNVACKNGQTNCYQSYSTMSITDCRETGSSKYPNCAYKTTQANKHIIVACEGNPYVPVHFDASV:SKYFSKFTDWKPYEVPKEDLPLTPEVVELAKKDPSPEARLAYEIAYSESESASRPIKVSDVLAYKKKINDDEAILNAATATWVYKSKAYPVEEMEAIFSK	16.7807821042469	0.18389312341880684	41.9276008605957	0.5364475846290588	17.92425537109375	28.0626163482666	18.735103607177734
rnasea-binder-100-nr2-1_result_11	37	PETAAAKFERQHMDSSTSAASSSNYCNQMMKSRNLTKDRCKPVNTFVHESLADVQAVCSQKNVACKNGQTNCYQSYSTMSITDCRETGSSKYPNCAYKTTQANKHIIVACEGNPYVPVHFDASV:SAYSSKLKDFKPYEVPKEDKPITEEVMKEAEKDPSPEVRIALEITYSESSSSSEPVPVSKALKYKKKLNDNEMILNASNDIWVINSKSYLSSELESILSK	16.192412637237148	0.1959495587116869	35.5140266418457	0.5389449596405029	18.401145935058594	27.954708099365234	19.578136444091797
rnasea-binder-100-nr2-1_result_11	38	PETAAAKFERQHMDSSTSAASSSNYCNQMMKSRNLTKDRCKPVNTFVHESLADVQAVCSQKNVACKNGQTNCYQSYSTMSITDCRETGSSKYPNCAYKTTQANKHIIVACEGNPYVPVHFDASV:SSYSSKLKDWKPYPVPKEDKPLTPEVMEEAKKDPRPEVRLAYEIAYSESESSSSPIPVSKILKYYKKIEDNEMILNAAHDIWVYKSKSYLSSELPEILKK	14.908056674256226	0.2530508331671833	51.36592102050781	0.5380929708480835	17.280941009521484	27.679777145385742	18.042709350585938
rnasea-binder-100-nr2-1_result_11	39	PETAAAKFERQHMDSSTSAASSSNYCNQMMKSRNLTKDRCKPVNTFVHESLADVQAVCSQKNVACKNGQTNCYQSYSTMSITDCRETGSSKYPNCAYKTTQANKHIIVACEGNPYVPVHFDASV:SSYFSKLKDFKPYPVEDEDLPLTPEVVEKAKKLPSPEARIAIEIAYSESESAEKPIPVKDILKYKKKLEDDEMIYNASNAVFVIKSKSYLAEELPEILKK	13.566816398871222	0.2682613829472639	35.0313835144043	0.5388326048851013	18.280977249145508	27.835308074951172	18.812705993652344
rnasea-binder-100-nr2-1_result_11	40	PETAAAKFERQHMDSSTSAASSSNYCNQMMKSRNLTKDRCKPVNTFVHESLADVQAVCSQKNVACKNGQTNCYQSYSTMSITDCRETGSSKYPNCAYKTTQANKHIIVACEGNPYVPVHFDASV:SKYSSFLTDWEPYPVPNEDLPLTPEVVEKMKKSPYPEVRIAIEIAYSESESSSEPVPLSKILKYKKKINDDLAILSASHDVWVIKSKAYLAEELPEILSK	15.303333226234793	0.2580996353437774	49.53932571411133	0.5373319387435913	17.390338897705078	27.457122802734375	19.33905792236328
rnasea-binder-100-nr2-1_result_11	41	PETAAAKFERQHMDSSTSAASSSNYCNQMMKSRNLTKDRCKPVNTFVHESLADVQAVCSQKNVACKNGQTNCYQSYSTMSITDCRETGSSKYPNCAYKTTQANKHIIVACEGNPYVPVHFDASV:SAYYSKLTDFEPYPVENKDLPLTEEVVEKAKKWPSPEARLAIEIAYSESESSSEPIPVSKVLAYKKKLNDKEVILDASNSVFVINSKAYLASELDELLKK	19.09139558104997	0.1580383050790232	39.293739318847656	0.5408651828765869	17.92862892150879	27.601825714111328	17.38874626159668
rnasea-binder-100-nr2-1_result_11	42	PETAAAKFERQHMDSSTSAASSSNYCNQMMKSRNLTKDRCKPVNTFVHESLADVQAVCSQKNVACKNGQTNCYQSYSTMSITDCRETGSSKYPNCAYKTTQANKHIIVACEGNPYVPVHFDASV:SSYSSKFTDWEKYPVDDKDKPLTEEVLEEMKKDPSPEVRLAYEIAYSNSQSASSPVPVSKVVAYKKKINDDLAILDASNDVWVINSKSYLASETDSIFSK	18.403393380042086	0.1453065678501925	43.174198150634766	0.5395985841751099	17.74955177307129	27.513179779052734	18.856821060180664
rnasea-binder-100-nr2-1_result_11	43	PETAAAKFERQHMDSSTSAASSSNYCNQMMKSRNLTKDRCKPVNTFVHESLADVQAVCSQKNVACKNGQTNCYQSYSTMSITDCRETGSSKYPNCAYKTTQANKHIIVACEGNPYVPVHFDASV:SAYSSNLTDFKPYEVPNEDKPLTPEVVEEAKKLPSPEARLAIEIAYSESQSSSSPTPISKILAYKKKLNNDDVIYAASTDTWVINSKAYLSSELPSLLSK	15.558175845907652	0.20998804352152242	58.383811950683594	0.5387077331542969	16.782730102539062	27.49281883239746	18.741043090820312
rnasea-binder-100-nr2-1_result_11	44	PETAAAKFERQHMDSSTSAASSSNYCNQMMKSRNLTKDRCKPVNTFVHESLADVQAVCSQKNVACKNGQTNCYQSYSTMSITDCRETGSSKYPNCAYKTTQANKHIIVACEGNPYVPVHFDASV:SSYDSKFTDWKPYEVEDKDLPLTPEVMEKMKKDPNPDVRLAFEIAYSESESAEEPIPVSKVLKYKKKINDDWAILNAAHSTWVINSKAYSAEDLPAIFAK	17.488117241316747	0.20048960286857218	59.076507568359375	0.5417984127998352	16.620664596557617	26.865278244018555	17.400680541992188
rnasea-binder-100-nr2-1_result_11	45	PETAAAKFERQHMDSSTSAASSSNYCNQMMKSRNLTKDRCKPVNTFVHESLADVQAVCSQKNVACKNGQTNCYQSYSTMSITDCRETGSSKYPNCAYKTTQANKHIIVACEGNPYVPVHFDASV:SSYSSFLTDFEPYPVKDEDKPLTEEVLEEAKKLPSPEARIAFEIAYSELESSIEPIKVSDVLAYKKKLNDKEVIYNAAHDIWVINSKAYLSSELPSLLSK	11.39380032957257	0.29988401772258394	69.27259826660156	0.5369186997413635	16.087112426757812	27.286907196044922	16.931371688842773
rnasea-binder-100-nr2-1_result_11	46	PETAAAKFERQHMDSSTSAASSSNYCNQMMKSRNLTKDRCKPVNTFVHESLADVQAVCSQKNVACKNGQTNCYQSYSTMSITDCRETGSSKYPNCAYKTTQANKHIIVACEGNPYVPVHFDASV:SSYDSKFTDFKPYPVPDEDKPLTPEVVEEAKKWPSPEARIAIEIAYSELESAEEPVPLSKVLAYKKKLNDNEVVLNASSSTWVINSKAYSSTELPALLSK	18.30363643482878	0.1804011833602799	50.79519271850586	0.5388524532318115	17.291475296020508	27.333358764648438	19.322473526000977
rnasea-binder-100-nr2-1_result_11	47	PETAAAKFERQHMDSSTSAASSSNYCNQMMKSRNLTKDRCKPVNTFVHESLADVQAVCSQKNVACKNGQTNCYQSYSTMSITDCRETGSSKYPNCAYKTTQANKHIIVACEGNPYVPVHFDASV:SEYFSKFKDFKPYPVPNENLPLTPEVVELMKKDPSPEVRLAVEIAYSNLESSDEPIPISKILKYKKKIDDNELILDASNAVFVYKSKSYLAEEAEEIFKK	16.100201088865624	0.20801291164867994	51.28810119628906	0.5366626381874084	17.588817596435547	27.90070343017578	19.397014617919922
rnasea-binder-100-nr2-1_result_11	48	PETAAAKFERQHMDSSTSAASSSNYCNQMMKSRNLTKDRCKPVNTFVHESLADVQAVCSQKNVACKNGQTNCYQSYSTMSITDCRETGSSKYPNCAYKTTQANKHIIVACEGNPYVPVHFDASV:SSYSSKLKDFKEYPVPNEDKPLTEEVMEEMKKSPIPEVRLAFEIAYSESESSSEPTLVKDILKYYKKLNDDDVILNAAHDIWVIKSKSYLSSELESILKK	17.09144542103303	0.18953830972658553	48.94411087036133	0.5375626087188721	17.547609329223633	28.077795028686523	17.639217376708984
rnasea-binder-100-nr2-1_result_11	49	PETAAAKFERQHMDSSTSAASSSNYCNQMMKSRNLTKDRCKPVNTFVHESLADVQAVCSQKNVACKNGQTNCYQSYSTMSITDCRETGSSKYPNCAYKTTQANKHIIVACEGNPYVPVHFDASV:SKYDSFLKDFKPYPVEKEDKPLTEEVMEEAKKDPSPEVRLAFEIAYSNSESSSEPIPVSKVLKYYKKIKDNDAILDASNATWVINSKSYLATELPELLKK	15.065011009965266	0.23565792803626603	51.148773193359375	0.5415469408035278	17.210180282592773	27.35517692565918	18.699350357055664
rnasea-binder-100-nr2-1_result_11	50	PETAAAKFERQHMDSSTSAASSSNYCNQMMKSRNLTKDRCKPVNTFVHESLADVQAVCSQKNVACKNGQTNCYQSYSTMSITDCRETGSSKYPNCAYKTTQANKHIIVACEGNPYVPVHFDASV:SSYDSKFTDFKPYPVPNENKPLTPEVVEEMKKSPYPEARIAVEIAYSELESAEEPIPLSDILKYVKKIDDDLMIYDAANATWVIKSKAYLSTELPEIFSK	15.449524238050063	0.23153648626634227	44.6502571105957	0.5384758710861206	17.716646194458008	27.807462692260742	19.504886627197266
rnasea-binder-100-nr2-1_result_11	51	PETAAAKFERQHMDSSTSAASSSNYCNQMMKSRNLTKDRCKPVNTFVHESLADVQAVCSQKNVACKNGQTNCYQSYSTMSITDCRETGSSKYPNCAYKTTQANKHIIVACEGNPYVPVHFDASV:SKYSSKFKDWKPYPVPKEDKPLTPEVVEEAKKYPSPAVRLAIEIAYSESESAEEPIPVSKILAYKKKIDDNEAILDAANDIWVINDKAYLATELESILSK	13.903981878536726	0.2783916881839513	57.8720588684082	0.5408192873001099	16.70382308959961	27.036724090576172	17.351308822631836
rnasea-binder-100-nr2-1_result_11	52	PETAAAKFERQHMDSSTSAASSSNYCNQMMKSRNLTKDRCKPVNTFVHESLADVQAVCSQKNVACKNGQTNCYQSYSTMSITDCRETGSSKYPNCAYKTTQANKHIIVACEGNPYVPVHFDASV:SSYSSKFKDFKPYEVPDEDKPITPEVVEEAKKDPNPAVRKAIEITYSELESSKEPILVKDAIKYKKKWKDNEVILNASNDVWVINDKSYLVTELESIFKK	12.138350479019508	0.32282547284106367	38.98194122314453	0.5405397415161133	18.03276252746582	27.868986129760742	18.720314025878906
rnasea-binder-100-nr2-1_result_11	53	PETAAAKFERQHMDSSTSAASSSNYCNQMMKSRNLTKDRCKPVNTFVHESLADVQAVCSQKNVACKNGQTNCYQSYSTMSITDCRETGSSKYPNCAYKTTQANKHIIVACEGNPYVPVHFDASV:SAYFSKLKDWKPYPVDNEDKPLTEEVVEEMKKDPYPEVRIAYEIAYSESESSIEPIPVKDVLKYKKKINDNLAILDAANDIFVINSKAYLSTELEEILKK	12.79541244899869	0.29010157910477913	42.13983154296875	0.5391650795936584	17.947723388671875	27.90992546081543	17.09742546081543
rnasea-binder-100-nr2-1_result_11	54	PETAAAKFERQHMDSSTSAASSSNYCNQMMKSRNLTKDRCKPVNTFVHESLADVQAVCSQKNVACKNGQTNCYQSYSTMSITDCRETGSSKYPNCAYKTTQANKHIIVACEGNPYVPVHFDASV:SAYFSKFKDWKPYPVDNENKPLTPEVMEKAKKDPNPEARLAYEIAYSNLESSSEPIPVKDVLKYKKKIDDADAILNASNAVFVYKSKAYLIEETEEIFKK	14.355874964920956	0.21624610643810024	38.13131332397461	0.5386644601821899	18.177492141723633	27.892059326171875	19.75025177001953
rnasea-binder-100-nr2-1_result_11	55	PETAAAKFERQHMDSSTSAASSSNYCNQMMKSRNLTKDRCKPVNTFVHESLADVQAVCSQKNVACKNGQTNCYQSYSTMSITDCRETGSSKYPNCAYKTTQANKHIIVACEGNPYVPVHFDASV:SAYSSILKDWKPYPVPNEDKPVTEEVMEEAKKLPSPEARIALEIAYSESESASEPIPVSKVLAYKKKIDDKEAILDAAHDTWVINSKAYLASELPEILSK	18.11497303405651	0.17299882865147048	42.67385482788086	0.5383637547492981	18.037874221801758	27.550683975219727	18.70779037475586
rnasea-binder-100-nr2-1_result_11	56	PETAAAKFERQHMDSSTSAASSSNYCNQMMKSRNLTKDRCKPVNTFVHESLADVQAVCSQKNVACKNGQTNCYQSYSTMSITDCRETGSSKYPNCAYKTTQANKHIIVACEGNPYVPVHFDASV:ASYYNKLKDWKPYPVPEEDLPLTPEVLEKAKKLPSPEARIAFEIAYSESESSSEPVKVKDILKYKKKIDDNEAILNASNAVFVIKSKAYLAEELPEILKK	16.8739258980989	0.1620962533728136	47.89317321777344	0.5367688536643982	17.83211326599121	27.717422485351562	19.730953216552734
rnasea-binder-100-nr2-1_result_11	57	PETAAAKFERQHMDSSTSAASSSNYCNQMMKSRNLTKDRCKPVNTFVHESLADVQAVCSQKNVACKNGQTNCYQSYSTMSITDCRETGSSKYPNCAYKTTQANKHIIVACEGNPYVPVHFDASV:SKYSSFLKDLKPYPVPKEDLPVTPEVMERMKKSPSPEVRLAMEIAYSESESSISPVPVSKVLKYKKKIDDNEMILNASHDVWVYKSKSYLATELPEILKK	17.428611413644273	0.1585705520575235	40.93419647216797	0.5340767502784729	18.283367156982422	28.038816452026367	20.258255004882812
rnasea-binder-100-nr2-1_result_11	58	PETAAAKFERQHMDSSTSAASSSNYCNQMMKSRNLTKDRCKPVNTFVHESLADVQAVCSQKNVACKNGQTNCYQSYSTMSITDCRETGSSKYPNCAYKTTQANKHIIVACEGNPYVPVHFDASV:SSYYSKFKDWKPYPVEDEDLPLTPEVVEKAKKLPSPEARLAIEIAYSELESSDEPIPVKDVLAYKKKIKDKEAILNASNATWVINSKAYLVEEAEEIFKK	12.911737063825315	0.3006761975193677	33.57169723510742	0.5382400155067444	18.512157440185547	27.92490577697754	19.916603088378906
rnasea-binder-100-nr2-1_result_11	59	PETAAAKFERQHMDSSTSAASSSNYCNQMMKSRNLTKDRCKPVNTFVHESLADVQAVCSQKNVACKNGQTNCYQSYSTMSITDCRETGSSKYPNCAYKTTQANKHIIVACEGNPYVPVHFDASV:SAYSDKLKDWKPYPVPDEDKPLTPEVVEEAKKYPSPSVRIAIEIAYSESESSSQPIKVSDILKYKKKIDNDEAIYNAAHDIWVINSKSYLASELESILKK	17.040108857585288	0.1883458711008144	50.69416046142578	0.5377045273780823	17.390155792236328	27.747825622558594	18.567935943603516
rnasea-binder-100-nr2-1_result_11	60	PETAAAKFERQHMDSSTSAASSSNYCNQMMKSRNLTKDRCKPVNTFVHESLADVQAVCSQKNVACKNGQTNCYQSYSTMSITDCRETGSSKYPNCAYKTTQANKHIIVACEGNPYVPVHFDASV:SSYSSSLKDWKPFPVPDEDKPLTPEVMEEMKKSPIPEVRLAFEIAYSESESSSEPIPVSKVLKYIKKIDDDWAILNASHDVWVIKSKAYLAEELPEILKK	14.601403594823882	0.25398037035410204	57.179080963134766	0.537595272064209	16.905559539794922	27.51926612854004	17.14862060546875
rnasea-binder-100-nr2-1_result_11	61	PETAAAKFERQHMDSSTSAASSSNYCNQMMKSRNLTKDRCKPVNTFVHESLADVQAVCSQKNVACKNGQTNCYQSYSTMSITDCRETGSSKYPNCAYKTTQANKHIIVACEGNPYVPVHFDASV:SKYSSIFKDLEKYPVPKENKPLTEEVMEEAKKDPSPEVRIAYEIAYSESQSSEEPIPVSDILKYKKKVNDDLLIYNAANDIWVYKSKAYLSSEMPSIFSK	14.02173916100194	0.24024536706118127	71.16849517822266	0.5342830419540405	16.538362503051758	27.800369262695312	19.063304901123047
rnasea-binder-100-nr2-1_result_11	62	PETAAAKFERQHMDSSTSAASSSNYCNQMMKSRNLTKDRCKPVNTFVHESLADVQAVCSQKNVACKNGQTNCYQSYSTMSITDCRETGSSKYPNCAYKTTQANKHIIVACEGNPYVPVHFDASV:SKYFNKFKDFKEYPVPEENKPLTEEVVKEAKKDPSPEVRLAIEIAFSESESSLEPIPIKDILKYKKKIDDNEAIYNASNAVFVYNSKAYLETEMPEIFKK	17.42667435427553	0.19667572268461672	39.25912094116211	0.5365637540817261	18.1948184967041	28.2360897064209	19.364543914794922
rnasea-binder-100-nr2-1_result_11	63	PETAAAKFERQHMDSSTSAASSSNYCNQMMKSRNLTKDRCKPVNTFVHESLADVQAVCSQKNVACKNGQTNCYQSYSTMSITDCRETGSSKYPNCAYKTTQANKHIIVACEGNPYVPVHFDASV:SLYSSFLTDFEPYPVPNEDLPLTEEVMEKAKKDPSPEARLAYEIAYSESESSSDPIKVSDVLKYKKKLNDDDVIYNASHDVWVINSKAYLASELPSILSK	17.267038051752362	0.20833910754425938	39.09990310668945	0.537683367729187	18.3459529876709	27.93601417541504	20.734455108642578
rnasea-binder-100-nr2-1_result_11	64	PETAAAKFERQHMDSSTSAASSSNYCNQMMKSRNLTKDRCKPVNTFVHESLADVQAVCSQKNVACKNGQTNCYQSYSTMSITDCRETGSSKYPNCAYKTTQANKHIIVACEGNPYVPVHFDASV:SSYWSKFTDFKPYPVENEDKPLTPEVVEEAKKLPSPEARLAIEIAYSESESSSEPIPISKILKYKKKIDDDEAILNASHAIWVYKSKAYLVEEMEEIFKK	16.86652991808268	0.20321625093923704	45.89884567260742	0.5381807088851929	17.543550491333008	27.655452728271484	17.998098373413086
rnasea-binder-100-nr2-1_result_11	65	PETAAAKFERQHMDSSTSAASSSNYCNQMMKSRNLTKDRCKPVNTFVHESLADVQAVCSQKNVACKNGQTNCYQSYSTMSITDCRETGSSKYPNCAYKTTQANKHIIVACEGNPYVPVHFDASV:NKYSSKLKDFEPYPIPNENKPLTPEVMEEAKKLPYPEARIAFEIAYSELESSKEPIPVKDVLKYKKKIKDNLAILNAANDTWVINSKSYLSTELEEILKK	15.438735257518118	0.20778919749547223	40.35710906982422	0.5387952923774719	18.082881927490234	27.796401977539062	19.49875831604004
rnasea-binder-100-nr2-1_result_11	66	PETAAAKFERQHMDSSTSAASSSNYCNQMMKSRNLTKDRCKPVNTFVHESLADVQAVCSQKNVACKNGQTNCYQSYSTMSITDCRETGSSKYPNCAYKTTQANKHIIVACEGNPYVPVHFDASV:SLYSSSFKDFEPYPVPKENKPLTEEVMKEMEKSPSPEVRLAFEIAYSESESAVEPIPVKDILAYKKKIDDNEAILVASHDVWVYKSKAYLVTEMPEIFKK	14.694519031100842	0.22825476472267758	35.37771987915039	0.5372714996337891	18.41743278503418	28.030527114868164	18.709049224853516
rnasea-binder-100-nr2-1_result_11	67	PETAAAKFERQHMDSSTSAASSSNYCNQMMKSRNLTKDRCKPVNTFVHESLADVQAVCSQKNVACKNGQTNCYQSYSTMSITDCRETGSSKYPNCAYKTTQANKHIIVACEGNPYVPVHFDASV:SAYSSKLKDWEKYPVPKENKPLTEEVVEEAKKDPNPEARIAIEIAFSESESSSEPVPLSDVLAYKKQIDDKTAIYNASNDVWVINSKSYLATELPEILAK	17.11831467651262	0.19970169994364323	35.32340621948242	0.5381512641906738	18.355043411254883	28.010263442993164	19.974079132080078
rnasea-binder-100-nr2-1_result_11	68	PETAAAKFERQHMDSSTSAASSSNYCNQMMKSRNLTKDRCKPVNTFVHESLADVQAVCSQKNVACKNGQTNCYQSYSTMSITDCRETGSSKYPNCAYKTTQANKHIIVACEGNPYVPVHFDASV:SSYSDKLTDWKPYPVPKEDKPLTEEVVEEMKKDPNPAVRIAIEIAYSEKESAEKPIPISKVLKYKKIIDDKEAILNAAHDIWVINSKAYLATELPEILKK	16.386058438429078	0.1927032148341818	42.696868896484375	0.5373347997665405	18.028827667236328	27.788328170776367	18.42540740966797
rnasea-binder-100-nr2-1_result_11	69	PETAAAKFERQHMDSSTSAASSSNYCNQMMKSRNLTKDRCKPVNTFVHESLADVQAVCSQKNVACKNGQTNCYQSYSTMSITDCRETGSSKYPNCAYKTTQANKHIIVACEGNPYVPVHFDASV:SEYSSKLKDFEPYPVPEEDKPLTEEVMEEAKKDPNPEARLAYEIAYSELESSSEPIKVSDILKYKKKVDDNWMILNAANDVWVYKSKAYLSSELEEILKK	13.994196962712401	0.26466506652597055	39.17060089111328	0.5404020547866821	18.091646194458008	27.896221160888672	19.091062545776367
rnasea-binder-100-nr2-1_result_11	70	PETAAAKFERQHMDSSTSAASSSNYCNQMMKSRNLTKDRCKPVNTFVHESLADVQAVCSQKNVACKNGQTNCYQSYSTMSITDCRETGSSKYPNCAYKTTQANKHIIVACEGNPYVPVHFDASV:SSYSSKFKDWEEYPVPEKDLPLTPEVVEEMKKSPSPEARLAVEIAFSELESSSEPIKLKDVLKYKKKIDDKEAIYDAANDIWVIDSKSYLASELPEIFSK	15.03656039899532	0.2544762210027449	67.29950714111328	0.5344170331954956	16.628087997436523	27.83396339416504	18.05814552307129
rnasea-binder-100-nr2-1_result_11	71	PETAAAKFERQHMDSSTSAASSSNYCNQMMKSRNLTKDRCKPVNTFVHESLADVQAVCSQKNVACKNGQTNCYQSYSTMSITDCRETGSSKYPNCAYKTTQANKHIIVACEGNPYVPVHFDASV:SLYYSKFTDWEPYPVPDEDLPLTEEVVEKAKEWPSPEARLAIEIAYSESESAIEPIPVSKILAYKKKIDDKEMILNAANDVFVYNSKAYLASEMDSILSK	13.03699311397343	0.2768271646976945	49.95117950439453	0.5366547703742981	17.445253372192383	27.992536544799805	19.976234436035156
rnasea-binder-100-nr2-1_result_11	72	PETAAAKFERQHMDSSTSAASSSNYCNQMMKSRNLTKDRCKPVNTFVHESLADVQAVCSQKNVACKNGQTNCYQSYSTMSITDCRETGSSKYPNCAYKTTQANKHIIVACEGNPYVPVHFDASV:SSYSSKFTDFEPYPVPDKDLPLTDEVVEEMKKSPSPEVRLAIEIAYSEKESALEPIPIKDILAYKKKIEDNEMIYNASHDIWVYKSKAYLASEMPELLSK	14.394256337378769	0.2437025103269636	43.55554962158203	0.5345679521560669	18.338796615600586	28.175649642944336	19.620075225830078
rnasea-binder-100-nr2-1_result_11	73	PETAAAKFERQHMDSSTSAASSSNYCNQMMKSRNLTKDRCKPVNTFVHESLADVQAVCSQKNVACKNGQTNCYQSYSTMSITDCRETGSSKYPNCAYKTTQANKHIIVACEGNPYVPVHFDASV:SKYSSKFKDWKEYPIPDEDKPLTEEVMKEAEKLPSPEARLAFEIAYSESESSEEPIPVKDILKYYKKIDDKEAILVASRDIWVINSKAYLSEELEEIFKK	11.346862861292125	0.2948271586956143	57.2978515625	0.5371246933937073	17.03296661376953	27.726415634155273	18.853336334228516
rnasea-binder-100-nr2-1_result_11	74	PETAAAKFERQHMDSSTSAASSSNYCNQMMKSRNLTKDRCKPVNTFVHESLADVQAVCSQKNVACKNGQTNCYQSYSTMSITDCRETGSSKYPNCAYKTTQANKHIIVACEGNPYVPVHFDASV:SKYSSFLKDWKPYEVPNEDKPLTPEVVEEMKKDPSPEVRIAFEIAFSELESSEDPIPVSKVLKYKKKINDNEVIYNAANDVFVINSKSYLATELPSLLSK	12.29112789848248	0.2457485506765907	47.371604919433594	0.5372231006622314	17.683897018432617	27.91436004638672	20.118051528930664
rnasea-binder-100-nr2-1_result_11	75	PETAAAKFERQHMDSSTSAASSSNYCNQMMKSRNLTKDRCKPVNTFVHESLADVQAVCSQKNVACKNGQTNCYQSYSTMSITDCRETGSSKYPNCAYKTTQANKHIIVACEGNPYVPVHFDASV:SSYDSKFTDWEPYPVPEKDLPLTEEVMEEMKKSPSPEVRIAFEIAYSESESSVEPIPVSKVLKYKKKIDDKEAILNASHSVWVINSKAYLASELESIFSK	18.712200292146633	0.14024821157954181	43.6644287109375	0.5354111194610596	18.002500534057617	27.833383560180664	18.339157104492188
rnasea-binder-100-nr2-1_result_11	76	PETAAAKFERQHMDSSTSAASSSNYCNQMMKSRNLTKDRCKPVNTFVHESLADVQAVCSQKNVACKNGQTNCYQSYSTMSITDCRETGSSKYPNCAYKTTQANKHIIVACEGNPYVPVHFDASV:SSYSSKFKDWKPYPVPNENLPITEEVMEKAKELPSPEARIALEITYSESESSSEPVLVSDALKYYKKIDDYDAILNAANDVFVIKSKSYLATELPEIFKK	15.038064610920474	0.2350491932326568	36.45048141479492	0.5388998985290527	18.266796112060547	27.94612693786621	20.265396118164062
rnasea-binder-100-nr2-1_result_11	77	PETAAAKFERQHMDSSTSAASSSNYCNQMMKSRNLTKDRCKPVNTFVHESLADVQAVCSQKNVACKNGQTNCYQSYSTMSITDCRETGSSKYPNCAYKTTQANKHIIVACEGNPYVPVHFDASV:SKYYSKFKDWEEYPVPNEDKPLTEEVMEEMKKSPSPEVRLAFEIAYSELESSEEPLPVSKVIKYKKKINDKDAILNAANATWVINSKAYLAEEAEEIFSK	13.139678336632548	0.27454143512985624	37.53374099731445	0.5387032628059387	18.26236343383789	27.87692642211914	18.840286254882812
rnasea-binder-100-nr2-1_result_11	78	PETAAAKFERQHMDSSTSAASSSNYCNQMMKSRNLTKDRCKPVNTFVHESLADVQAVCSQKNVACKNGQTNCYQSYSTMSITDCRETGSSKYPNCAYKTTQANKHIIVACEGNPYVPVHFDASV:SKYWSKFKDFEPYPVPNENLPVTPEVVELAKKDPSPEVRLAIEIAYSESESSSEPIPVKDVLKYKKKIDDNEMILNAASATLVYKSKSYLITEAESILSK	17.807051932959613	0.1666769800034853	60.20323944091797	0.5398330092430115	16.565818786621094	26.9220027923584	17.23227310180664
rnasea-binder-100-nr2-1_result_11	79	PETAAAKFERQHMDSSTSAASSSNYCNQMMKSRNLTKDRCKPVNTFVHESLADVQAVCSQKNVACKNGQTNCYQSYSTMSITDCRETGSSKYPNCAYKTTQANKHIIVACEGNPYVPVHFDASV:SLYDSKFTDFEPYPVPNENKPLTEEVMEEMKKSPIPEVRIAFEIAYSNSESSIDPIPVKDVIAYKKKLNDKWMIYNAANSVWVINSKAYLSEELEELLKK	11.73272865385144	0.2917722187583936	78.47234344482422	0.5377854108810425	15.563050270080566	26.9315128326416	17.91524314880371
rnasea-binder-100-nr2-1_result_11	80	PETAAAKFERQHMDSSTSAASSSNYCNQMMKSRNLTKDRCKPVNTFVHESLADVQAVCSQKNVACKNGQTNCYQSYSTMSITDCRETGSSKYPNCAYKTTQANKHIIVACEGNPYVPVHFDASV:SSFDSSLTDWKPYPVPKEDKPLTPEVVEEAKKLPSPAARLAIEIAYSESESSSEPIPVSKILAYKKKIDDDEAILNAAHSTWVINSKAYSASELPSILSK	18.421370374262743	0.13632149189896708	51.109188079833984	0.5346741676330566	17.962717056274414	27.870193481445312	18.096881866455078
rnasea-binder-100-nr2-1_result_11	81	PETAAAKFERQHMDSSTSAASSSNYCNQMMKSRNLTKDRCKPVNTFVHESLADVQAVCSQKNVACKNGQTNCYQSYSTMSITDCRETGSSKYPNCAYKTTQANKHIIVACEGNPYVPVHFDASV:SLYSSKFKDFKPYPVPDEDLPLTPEVMEKMKKDPNPEVRLAFEVAYSELESSSEPIPVKDILKYIKKLKDSWMVYNASHDIWVINSKAYLSSEMEEILKK	14.015804584652575	0.21913151565446226	46.97758865356445	0.5379416346549988	17.861326217651367	27.912033081054688	18.371864318847656
rnasea-binder-100-nr2-1_result_11	82	PETAAAKFERQHMDSSTSAASSSNYCNQMMKSRNLTKDRCKPVNTFVHESLADVQAVCSQKNVACKNGQTNCYQSYSTMSITDCRETGSSKYPNCAYKTTQANKHIIVACEGNPYVPVHFDASV:SSYSSKFKDWKPYEVKNEDLPLTEEVMEEAKKLPSKAAQLAFEIAYSELESSIEPIPVSKVLAYKKKLNDDEVIYNAAHDIFVINSKSYLASELEELLKK	18.81844200399597	0.1751755613569928	40.290771484375	0.5394632816314697	18.18479347229004	27.919496536254883	19.924678802490234
rnasea-binder-100-nr2-1_result_11	83	PETAAAKFERQHMDSSTSAASSSNYCNQMMKSRNLTKDRCKPVNTFVHESLADVQAVCSQKNVACKNGQTNCYQSYSTMSITDCRETGSSKYPNCAYKTTQANKHIIVACEGNPYVPVHFDASV:SKYSSKLKDLKPYPVPNEDKPLTEEVMEEMKKDPRPEVRLAYEIAYSESESSIEPIPVSKVIKYVKKIDDKWMILNAAHDTWVINSKAYRAEDLEKILKK	9.209836858266938	0.36619542388204795	71.21160888671875	0.5362531542778015	15.989850044250488	27.282217025756836	17.572629928588867
rnasea-binder-100-nr2-1_result_11	84	PETAAAKFERQHMDSSTSAASSSNYCNQMMKSRNLTKDRCKPVNTFVHESLADVQAVCSQKNVACKNGQTNCYQSYSTMSITDCRETGSSKYPNCAYKTTQANKHIIVACEGNPYVPVHFDASV:SAYSSFLKDFKPYPVPDEDLPLTPEVVEKAKKDPSPEVRLAIEIAYSESESSEEPIPVSKVLKYIKKINDNLMVYNAAHDVWVYNSKAYLASELPAILAK	18.365035594676108	0.16886209849524475	47.90960693359375	0.5380913019180298	17.594192504882812	27.590383529663086	18.56351661682129
rnasea-binder-100-nr2-1_result_11	85	PETAAAKFERQHMDSSTSAASSSNYCNQMMKSRNLTKDRCKPVNTFVHESLADVQAVCSQKNVACKNGQTNCYQSYSTMSITDCRETGSSKYPNCAYKTTQANKHIIVACEGNPYVPVHFDASV:SLYSSFLKDLEPYPVPDEDLPLTPEVVELAKKLPSPEARIAIEIAYSESESADKPISIKDILAYKKKIDDSEMIYNAANDTWVINSKAYLSEELPEILKK	17.37970961289282	0.21124475508415275	52.65658187866211	0.5364405512809753	17.245725631713867	27.550918579101562	19.72939682006836
rnasea-binder-100-nr2-1_result_11	86	PETAAAKFERQHMDSSTSAASSSNYCNQMMKSRNLTKDRCKPVNTFVHESLADVQAVCSQKNVACKNGQTNCYQSYSTMSITDCRETGSSKYPNCAYKTTQANKHIIVACEGNPYVPVHFDASV:SLYSSQFTDFEPYPVPDEDLPLTEEVMEKMKKDPSPSVRIAFEIAYSESESSSEPIPVSKVVAYKKKIDDDEAILNAANDTWVYKSKAYLSSEMPSILSK	18.211157003675897	0.24777684567339703	47.34387969970703	0.5375338792800903	17.832056045532227	27.549104690551758	17.204788208007812
rnasea-binder-100-nr2-1_result_11	87	PETAAAKFERQHMDSSTSAASSSNYCNQMMKSRNLTKDRCKPVNTFVHESLADVQAVCSQKNVACKNGQTNCYQSYSTMSITDCRETGSSKYPNCAYKTTQANKHIIVACEGNPYVPVHFDASV:SSYFSSLKDWKPYPVPDEDLPLTPEVMEKMKKSPSKEAQIAFEIAYSESESSEEPIPVKDVLAYYKKINDKDAILNAAHDVFVIDSKSYLASELPSIFKK	12.866117062843472	0.3088300710564321	46.87788009643555	0.5377477407455444	17.671283721923828	27.930479049682617	19.843868255615234
rnasea-binder-100-nr2-1_result_11	88	PETAAAKFERQHMDSSTSAASSSNYCNQMMKSRNLTKDRCKPVNTFVHESLADVQAVCSQKNVACKNGQTNCYQSYSTMSITDCRETGSSKYPNCAYKTTQANKHIIVACEGNPYVPVHFDASV:SLYSSKFKDWKPYPVPDEDLPLTEEVVEKAKELPSPEARLAIEIAYSESESAIEPIPVKDILAYKKKIDDSEAIYSAAHDVWVYKSKAYLSTEMEEILKK	14.77049814974741	0.24616734276773708	40.53194808959961	0.5378319025039673	18.105886459350586	27.952354431152344	19.895435333251953
rnasea-binder-100-nr2-1_result_11	89	PETAAAKFERQHMDSSTSAASSSNYCNQMMKSRNLTKDRCKPVNTFVHESLADVQAVCSQKNVACKNGQTNCYQSYSTMSITDCRETGSSKYPNCAYKTTQANKHIIVACEGNPYVPVHFDASV:SSYYSKFKDWKPYDVNNKDLPLTPEVVEEAKKDPSPEVRLAIEIAYSESESSSEPILVKDVLKYKKKINDKEAILNAATSTWVINSKAYLSEELDEIFSK	14.530092957675622	0.26693412018662804	57.909461975097656	0.5406285524368286	16.730464935302734	27.22943687438965	17.195850372314453
rnasea-binder-100-nr2-1_result_11	90	PETAAAKFERQHMDSSTSAASSSNYCNQMMKSRNLTKDRCKPVNTFVHESLADVQAVCSQKNVACKNGQTNCYQSYSTMSITDCRETGSSKYPNCAYKTTQANKHIIVACEGNPYVPVHFDASV:SSYFSFLKDFKPFEVDEKDLPLTEEVVEKAKKDPYPEVRLAIEIAYSELESSIEPIKIKDILKYKKKIDDKLMILDASHAVFVYNSKAYLAEELPEILKK	15.137614822951177	0.20868811619183672	38.24470901489258	0.538446307182312	18.18462371826172	27.983322143554688	17.378192901611328
rnasea-binder-100-nr2-1_result_11	91	PETAAAKFERQHMDSSTSAASSSNYCNQMMKSRNLTKDRCKPVNTFVHESLADVQAVCSQKNVACKNGQTNCYQSYSTMSITDCRETGSSKYPNCAYKTTQANKHIIVACEGNPYVPVHFDASV:SKYSSKFKDFKPYEVPNEDKPLTEEVMEEMKKDPSPEVRLAYEIAYSESESAENPLKVKDVLKYKKKYKDNEMIYVASHDIWVFNSKAYLSEEMEEIFKK	13.551273732709234	0.2581183420736181	38.991416931152344	0.5394929647445679	18.190526962280273	27.847087860107422	19.004505157470703
rnasea-binder-100-nr2-1_result_11	92	PETAAAKFERQHMDSSTSAASSSNYCNQMMKSRNLTKDRCKPVNTFVHESLADVQAVCSQKNVACKNGQTNCYQSYSTMSITDCRETGSSKYPNCAYKTTQANKHIIVACEGNPYVPVHFDASV:SAYYSKFTDWEEYPVPDEDKPLTPEVVEEAKKWPSPEARLAIEIAYSESESSSEPIKVSDILKYKKKIDDAEAILNASSATWVYKSKAYLASELPKIFSK	17.736523590575583	0.19888412038314449	49.29926300048828	0.537898600101471	17.32110595703125	27.45320701599121	18.568408966064453
rnasea-binder-100-nr2-1_result_11	93	PETAAAKFERQHMDSSTSAASSSNYCNQMMKSRNLTKDRCKPVNTFVHESLADVQAVCSQKNVACKNGQTNCYQSYSTMSITDCRETGSSKYPNCAYKTTQANKHIIVACEGNPYVPVHFDASV:SSYYSQLKDWEEYPVEDKDLPLTEEVMEKMKKDPSPEVRLAYEIAYSESESSIEPIPVSKIIKYKKKIDDKEAILNAANAVWVINSKSYLAEELPEILSK	16.540744963993014	0.22096328067023624	48.44551467895508	0.5385810732841492	17.46691131591797	27.78508758544922	17.609153747558594
rnasea-binder-100-nr2-1_result_11	94	PETAAAKFERQHMDSSTSAASSSNYCNQMMKSRNLTKDRCKPVNTFVHESLADVQAVCSQKNVACKNGQTNCYQSYSTMSITDCRETGSSKYPNCAYKTTQANKHIIVACEGNPYVPVHFDASV:SSYFSKLKDFKPYPVPDEDLPLTPEVVELAKKDPSPEVRIAIEIAYSESESSSEPIPISKILAYKKKLNDKEVIYNAAHSIFVIDSKAYLAEELPELLKK	14.375805270212457	0.2201688905987796	64.3600845336914	0.5372809171676636	16.518150329589844	27.274131774902344	18.315059661865234
rnasea-binder-100-nr2-1_result_11	95	PETAAAKFERQHMDSSTSAASSSNYCNQMMKSRNLTKDRCKPVNTFVHESLADVQAVCSQKNVACKNGQTNCYQSYSTMSITDCRETGSSKYPNCAYKTTQANKHIIVACEGNPYVPVHFDASV:SSYDSIFTDWEPYPVPDKDLPLTPEVMEEAKKLPSPAARLAFEIAYSESQSSSSPVPVKDIIKYKKKIDNDEAIYNASSATWVIKSKAYPVTELPAILSK	15.852165674818153	0.20751917682213414	46.87074279785156	0.537704586982727	17.564838409423828	27.495397567749023	18.591814041137695
rnasea-binder-100-nr2-1_result_11	96	PETAAAKFERQHMDSSTSAASSSNYCNQMMKSRNLTKDRCKPVNTFVHESLADVQAVCSQKNVACKNGQTNCYQSYSTMSITDCRETGSSKYPNCAYKTTQANKHIIVACEGNPYVPVHFDASV:SLYDSNLTDWEKYPVPDKDLPLTPEVMEEMKKSPSPAVRLAFEIAYSESESSVEPIPVSKVVAYKKKINDDEAIYDAAHSIWVINSKAYLASELPSILSK	15.04288283738281	0.27165418786303464	48.06616973876953	0.5397764444351196	17.312828063964844	27.480419158935547	18.316238403320312
rnasea-binder-100-nr2-1_result_11	97	PETAAAKFERQHMDSSTSAASSSNYCNQMMKSRNLTKDRCKPVNTFVHESLADVQAVCSQKNVACKNGQTNCYQSYSTMSITDCRETGSSKYPNCAYKTTQANKHIIVACEGNPYVPVHFDASV:SSYSSKFTDWKPYEVPDKDLPLTPEVMEKMKKDPNPNVRLAFEIAYSELDSSSEPIKVSDVIKYKKQINDKEMIYNAAHDVFVYNSKAYLASELDSILSK	16.47217905816519	0.21518708080557936	53.70283126831055	0.5368999242782593	17.267324447631836	28.001548767089844	19.52735137939453
rnasea-binder-100-nr2-1_result_11	98	PETAAAKFERQHMDSSTSAASSSNYCNQMMKSRNLTKDRCKPVNTFVHESLADVQAVCSQKNVACKNGQTNCYQSYSTMSITDCRETGSSKYPNCAYKTTQANKHIIVACEGNPYVPVHFDASV:SSYSSIFKDWKPYEVPEEDKPLTPEVMEEMKKSPSPEVRLAFEIAYSESESSSEPIKVKDVIKYKKKIDDAEMILNASNDVIVYKSKAYLVSEAPEIFKK	18.837619923200013	0.16231854337584375	59.42806625366211	0.5377676486968994	17.049955368041992	27.46080780029297	17.765830993652344
rnasea-binder-100-nr2-1_result_11	99	PETAAAKFERQHMDSSTSAASSSNYCNQMMKSRNLTKDRCKPVNTFVHESLADVQAVCSQKNVACKNGQTNCYQSYSTMSITDCRETGSSKYPNCAYKTTQANKHIIVACEGNPYVPVHFDASV:SSHFSKFKDWEPYPVPNKDLPLTEEVMEEAKKDPSPEVRLAFEIAYSESESSSKPLLVKDVIAYKKKINNDEAILNAANDTFVYKSKSYKAEELDSIFSK	16.285131906405713	0.21733023867264772	58.3737678527832	0.5394013524055481	16.745031356811523	27.441938400268555	18.092071533203125
rnasea-binder-100-nr2-1_result_12	0	PETAAAKFERQHMDSSTSAASSSNYCNQMMKSRNLTKDRCKPVNTFVHESLADVQAVCSQKNVACKNGQTNCYQSYSTMSITDCRETGSSKYPNCAYKTTQANKHIIVACEGNPYVPVHFDASV:AAEEALGAEALGLARTRWPDADWDALLAALADPELRRRVTEEAIALLRARAAQLRQEIEEEGVNRYNDFGEELYAQWLAQQQAYLAQLEAEAAGLEAALA	14.077814250898243	0.2232365674370909	81.58867645263672	0.5375710129737854	15.428317070007324	26.374391555786133	15.45244312286377
rnasea-binder-100-nr2-1_result_12	1	PETAAAKFERQHMDSSTSAASSSNYCNQMMKSRNLTKDRCKPVNTFVHESLADVQAVCSQKNVACKNGQTNCYQSYSTMSITDCRETGSSKYPNCAYKTTQANKHIIVACEGNPYVPVHFDASV:AAEAALGAAALGAAATQWPDVDWDALLAAIADPALRREVTEAAIARLEAEIARLRAQREEEGPNILADFGEELYAQWQAQQDAYLAQLEALAAGLRASLA	15.444028761775076	0.20456110333325966	73.02674865722656	0.5344868302345276	16.575214385986328	27.081768035888672	17.41521453857422
rnasea-binder-100-nr2-1_result_12	2	PETAAAKFERQHMDSSTSAASSSNYCNQMMKSRNLTKDRCKPVNTFVHESLADVQAVCSQKNVACKNGQTNCYQSYSTMSITDCRETGSSKYPNCAYKTTQANKHIIVACEGNPYVPVHFDASV:AAEEALGARALGLARTEVPEADWDAILAAIADPELRRRVIEEAIALLEERIARLEEDLEEKGVDYYNDFGEELYQQYLAERQAYLEELRALAEGLRKRLE	9.785711638413126	0.3536405666398098	82.54808044433594	0.538689374923706	15.055705070495605	25.94093132019043	15.543177604675293
rnasea-binder-100-nr2-1_result_12	3	METAAAKFERQHMDSSTSAASSSNYCNQMMKSRNLTKDRCKPVNTFVHESLADVQAVCSQKNVACKNGQTNCYQSYSTMSITDCRETGSSKYPNCAYKTTQANKHIIVACEGNPYVPVHFDASV:AEQAALGAAALGAARTDWPDVDWDALLAAIADPALRRAVIEQAIALLEERIARLEREMEEEGPNLYADFGEELYAEYERERREYLARLREEAAGLREALE	11.556910128024697	0.3077257026119646	84.29119110107422	0.5353702306747437	15.112818717956543	26.151735305786133	14.515409469604492
rnasea-binder-100-nr2-1_result_12	4	METAAAKFERQHMDSSTSAASSSNYCNQMMKSRNLTKDRCKPVNTFVHESLADVQAVCSQKNVACKNGQTNCYQSYSTMSITDCRETGSSKYPNCAYKTTQANKHIIVACEGNPYVPVHFDASV:AAELALGLRALGLARTEVPEVDWDAVLAALASPALRRAVTEAAIALLEERIARLEEFREKEGVNLLNDLGEELYAEREAELEAYIAELRALAAGLRARLA	12.671618421640392	0.26341505155001793	71.57011413574219	0.5337588787078857	16.46908950805664	27.080665588378906	17.41545867919922
rnasea-binder-100-nr2-1_result_12	5	METAAAKFERQHMDSSTSAASSSNYCNQMMKSRNLTKDRCKPVNTFVHESLADVQAVCSQKNVACKNGQTNCYQSYSTMSITDCRETGSSKYPNCAYKTTQANKHIIVACEGNPYVPVHFDASV:AAEEALGARALGLAETEFPDADWDALLAAIPSPELRREVTERAIALLEARIAALEREREEEGPNLLADLGEELYAQWQAERDAYLAELRARAAGLRERLA	14.571683594530171	0.20966413670110023	83.46501922607422	0.5347862839698792	15.377376556396484	26.551490783691406	15.577476501464844
rnasea-binder-100-nr2-1_result_12	6	PETAAAKFERQHMDSSTSAASSSNYCNQMMKSRNLTKDRCKPVNTFVHESLADVQAVCSQKNVACKNGQTNCYQSYSTMSITDCRETGSSKYPNCAYKTTQANKHIIVACEGNPYVPVHFDASV:AAEAALGAEILGAARTRVPDFDWDAALAALADPELREEVIREAIAYLRERIAALERDAEENGPNWLADLGEELYAQRRAEREAYLAELRALADGLEASLR	10.309334365057047	0.3289345299006533	84.65402221679688	0.5342401266098022	15.329957962036133	26.778209686279297	15.402971267700195
rnasea-binder-100-nr2-1_result_12	7	METAAAKFERQHMDSSTSAASSSNYCNQMMKSRNLTKDRCKPVNTFVHESLADVQAVCSQKNVACKNGQTNCYQSYSTMSITDCRETGSSKYPNCAYKTTQANKHIIVACEGNPYVPVHFDASV:AAEEALGARALGLARTQLPEADWDALLAAISDPALRERVIRETIALIDERIARLEKDMEERGPDYLADFGEELYAEWKAQREAYIAQLRALRAGLEARLA	10.936509240850807	0.30677746425079305	90.64051818847656	0.5376384258270264	14.565301895141602	25.635177612304688	14.961769104003906
rnasea-binder-100-nr2-1_result_12	8	METAAAKFERQHMDSSTSAASSSNYCNQMMKSRNLTKDRCKPVNTFVHESLADVQAVCSQKNVACKNGQTNCYQSYSTMSITDCRETGSSKYPNCAYKTTQANKHIIVACEGNPYVPVHFDASV:AAEAALGAEALGLARTRWPETDWDAILAALRDPALRREVIEEAIALLRERIARLEQELEEEGVNWLNDFGEELYAEWLARREAYLARLRELAAGLEEALR	11.778089043320469	0.30153056017489926	68.44001770019531	0.5355867147445679	16.44252586364746	26.847627639770508	15.52489948272705
rnasea-binder-100-nr2-1_result_12	9	AETAAAKFERQHMDSSTSAASSSNYCNQMMKSRNLTKDRCKPVNTFVHESLADVQAVCSQKNVACKNGQTNCYQSYSTMSITDCRETGSSKYPNCAYKTTQANKHIIVACEGNPYVPVHFDASV:EEEEALGEEALGLARTKVPEVDWDALLAAIKDEELREKVIEEAIAYLDERIAALEEFLKEEGPNLEADFGKELYAEWKKQQEEYIAQLKALRAGLREKLK	12.062938580446271	0.3062617631942502	86.96160125732422	0.5346739292144775	15.253313064575195	26.586301803588867	15.674495697021484
rnasea-binder-100-nr2-1_result_12	10	AETAAAKFERQHMDSSTSAASSSNYCNQMMKSRNLTKDRCKPVNTFVHESLADVQAVCSQKNVACKNGQTNCYQSYSTMSITDCRETGSSKYPNCAYKTTQANKHIIVACEGNPYVPVHFDASV:AAEEALGARALGLARTEVPDADWDALLAALTDPALRRRVIEEAIALLEERIARLERELEEEGPNILADFGEELYAQWLAEREAYLAELRALAEGLRRRLE	14.40535731007523	0.22878600249694556	83.65396118164062	0.5399205684661865	15.060534477233887	26.01584815979004	15.885274887084961
rnasea-binder-100-nr2-1_result_12	11	PETAAAKFERQHMDSSTSAASSSNYCNQMMKSRNLTKDRCKPVNTFVHESLADVQAVCSQKNVACKNGQTNCYQSYSTMSITDCRETGSSKYPNCAYKTTQANKHIIVACEGNPYVPVHFDASV:AALAALGEAALGAARTEVPDFDWDAALAAIPDPELRERVTREAIAYLEERIARLREEMEREGVNVYNDLGEELYAQWRAEREAYIAQLEALRAGLEASLR	6.064386207040858	0.5844572416334953	74.96769714355469	0.5369352102279663	15.807428359985352	26.506160736083984	15.954495429992676
rnasea-binder-100-nr2-1_result_12	12	AETAAAKFERQHMDSSTSAASSSNYCNQMMKSRNLTKDRCKPVNTFVHESLADVQAVCSQKNVACKNGQTNCYQSYSTMSITDCRETGSSKYPNCAYKTTQANKHIIVACEGNPYVPVHFDASV:AAEEALGARALGLARTEWPDADWDAILAAIADEALRREVIERAIALLDERIAETERWIKEEGPNVEADFGPELYAQWLAQQQAWLAQARALRDGLRASLA	14.55115002581114	0.2360223622307709	81.10157012939453	0.5415693521499634	15.238895416259766	26.059219360351562	15.635001182556152
rnasea-binder-100-nr2-1_result_12	13	METAAAKFERQHMDSSTSAASSSNYCNQMMKSRNLTKDRCKPVNTFVHESLADVQAVCSQKNVACKNGQTNCYQSYSTMSITDCRETGSSKYPNCAYKTTQANKHIIVACEGNPYVPVHFDASV:AAEEALGAEALGAARTEVPDVDWDALLAAIASEELRRRVIEEAIALLDERIAALRADMEANGPNYLADFGEELYAKWKEEREAYLAELEALRAGLRERLR	13.151219218778207	0.2695867879146335	87.09847259521484	0.5332275629043579	15.261539459228516	26.592214584350586	14.313060760498047
rnasea-binder-100-nr2-1_result_12	14	METAAAKFERQHMDSSTSAASSSNYCNQMMKSRNLTKDRCKPVNTFVHESLADVQAVCSQKNVACKNGQTNCYQSYSTMSITDCRETGSSKYPNCAYKTTQANKHIIVACEGNPYVPVHFDASV:AAEEALGAEALGLAETKIPEVDWDAILAAIKDEALRREVIEKAIELIEKRIEELKKWREEEGPNVLADFGEELYAEYKAQLDAYIAQLEELRDGLRKSLE	11.183500264639104	0.32644954118625386	69.40023040771484	0.534720242023468	16.454479217529297	27.036447525024414	16.408615112304688
rnasea-binder-100-nr2-1_result_12	15	AETAAAKFERQHMDSSTSAASSSNYCNQMMKSRNLTKDRCKPVNTFVHESLADVQAVCSQKNVACKNGQTNCYQSYSTMSITDCRETGSSKYPNCAYKTTQANKHIIVACEGNPYVPVHFDASV:EEEKALGEELLGKAKTEVPDADWDALLAALKSEELRREVIEKAIEYLEERIAQLKEDRKERGVDILNDFGEELYAQWQAEQDAYIAELEALAEGLRESLK	5.8740837015164145	0.5904943053885446	80.86868286132812	0.5383472442626953	15.299967765808105	26.207571029663086	15.5098295211792
rnasea-binder-100-nr2-1_result_12	16	KETAAAKFERQHMDSSTSAASSSNYCNQMMKSRNLTKDRCKPVNTFVHESLADVQAVCSQKNVACKNGQTNCYQSYSTMSITDCRETGSSKYPNCAYKTTQANKHIIVACEGNPYVPVHFDASV:MEEEELAKRALEAAKTKVPETDWDALIASIKSEEIRKEVIEKAIEYLEERIENIKKWIEENKVNVENDFDKELFEEWLKEQEKYLEELEKLREELKESLK	13.583166397334818	0.270658706944196	78.52250671386719	0.536662220954895	15.609066009521484	26.437936782836914	15.08719253540039
rnasea-binder-100-nr2-1_result_12	17	KETAAAKFERQHMDSSTSAASSSNYCNQMMKSRNLTKDRCKPVNTFVHESLADVQAVCSQKNVACKNGQTNCYQSYSTMSITDCRETGSSKYPNCAYKTTQANKHIIVACEGNPYVPVHFDASV:EEEEKLAKEALEAAKTKIPEVDWDKLLASIKSEEIREKVIKEAIKYIEERIKELEELWKKESINWLNDFDKELYEELEKQRKEYIKELKELAEELRKKLE	6.85320017641936	0.5454403408582978	79.40971374511719	0.5327604413032532	15.865035057067871	27.013675689697266	17.253982543945312
rnasea-binder-100-nr2-1_result_12	18	KETAAAKFERQHMDSSTSAASSSNYCNQMMKSRNLTKDRCKPVNTFVHESLADVQAVCSQKNVACKNGQTNCYQSYSTMSITDCRETGSSKYPNCAYKTTQANKHIIVACEGNPYVPVHFDASV:AEEEEKAKAALEAAKTEFPDFDWDKAIASIKSEEIREKVIKEAIAYIKEEIKKQEEFLKKESPNLLADFDEELYAEWKKQQEEYIKKMKEEAKKLEEKLK	9.022733580406111	0.39840967559388574	83.5578384399414	0.536636471748352	15.311787605285645	26.46074104309082	16.876632690429688
rnasea-binder-100-nr2-1_result_12	19	KETAAAKFERQHMDSSTSAASSSNYCNQMMKSRNLTKDRCKPVNTFVHESLADVQAVCSQKNVACKNGQTNCYQSYSTMSITDCRETGSSKYPNCAYKTTQANKHIIVACEGNPYVPVHFDASV:EEEEKLAKEILEAAKTKFPDFDWDKALAAIKSEEKRKEVIEKAIEYLEEKIENMKKWWEEESVNVLADFDEELYAEWKKQLEAYIEELEKKREELKEKLK	9.635152464896697	0.3886423386244168	84.60038757324219	0.5337696075439453	15.499324798583984	26.874658584594727	16.87310218811035
rnasea-binder-100-nr2-1_result_12	20	METAAAKFERQHMDSSTSAASSSNYCNQMMKSRNLTKDRCKPVNTFVHESLADVQAVCSQKNVACKNGQTNCYQSYSTMSITDCRETGSSKYPNCAYKTTQANKHIIVACEGNPYVPVHFDASV:KEIEELAKKALELAKTKVPEADWDKILESIPDEEVREKVIKEAIEYLKKKIKEEEEFLKKEEPNLLADFDEELYKKIKEEREKYIKELKELAKKLEEKLK	8.279533367671872	0.43544492319039957	77.45989227294922	0.5312110185623169	16.040950775146484	27.075973510742188	16.805530548095703
rnasea-binder-100-nr2-1_result_12	21	METAAAKFERQHMDSSTSAASSSNYCNQMMKSRNLTKDRCKPVNTFVHESLADVQAVCSQKNVACKNGQTNCYQSYSTMSITDCRETGSSKYPNCAYKTTQANKHIIVACEGNPYVPVHFDASV:EELEKLKKEALELAKTKIPEADWDKIIASIPDEELRKEVIEETIKYIEEKIEELKKLWEEEEVNILNDFDKELYEEIKKEREEYIKELEELRKKLEEKLK	9.478958378408151	0.38946975474585266	74.40592956542969	0.5319221019744873	16.245752334594727	27.15688133239746	17.828866958618164
rnasea-binder-100-nr2-1_result_12	22	KETAAAKFERQHMDSSTSAASSSNYCNQMMKSRNLTKDRCKPVNTFVHESLADVQAVCSQKNVACKNGQTNCYQSYSTMSITDCRETGSSKYPNCAYKTTQANKHIIVACEGNPYVPVHFDASV:AAEAALAAAALEAARTQVPDFDWDAALAAIADPALREAVIREAIAYLRARIEEQRKWLEEEYPNVLADFDEELAAEWKKQQEEYIAQLEELARRLEESLK	12.09960910032427	0.2972913009110852	82.3338623046875	0.5373646020889282	15.221604347229004	26.213132858276367	14.019632339477539
rnasea-binder-100-nr2-1_result_12	23	KETAAAKFERQHMDSSTSAASSSNYCNQMMKSRNLTKDRCKPVNTFVHESLADVQAVCSQKNVACKNGQTNCYQSYSTMSITDCRETGSSKYPNCAYKTTQANKHIIVACEGNPYVPVHFDASV:EEEEEKYKKFLEAAKTKVPEFDFDKALAEIKSEELRKKAIEEAIEYLKKKIEELKEWIEKEEVNLLNDFDKELYEEWKKEREEYIKKLEELREKLEKELE	8.093286175621136	0.47475584542830074	81.05835723876953	0.5350947380065918	15.635821342468262	26.744104385375977	16.01803970336914
rnasea-binder-100-nr2-1_result_12	24	KETAAAKFERQHMDSSTSAASSSNYCNQMMKSRNLTKDRCKPVNTFVHESLADVQAVCSQKNVACKNGQTNCYQSYSTMSITDCRETGSSKYPNCAYKTTQANKHIIVACEGNPYVPVHFDASV:EEEEELKEKILEAAKNDYPEFDWDKALEEIKSEEIRKEVIEEAIKYIEKKIEELKKWKEEEEPNILADFDEELYKEYKEKLEKYIEELEKKRKELEEKLK	11.451794279285883	0.3106433473984805	78.1506576538086	0.5328803062438965	16.01968765258789	27.204273223876953	17.460634231567383
rnasea-binder-100-nr2-1_result_12	25	METAAAKFERQHMDSSTSAASSSNYCNQMMKSRNLTKDRCKPVNTFVHESLADVQAVCSQKNVACKNGQTNCYQSYSTMSITDCRETGSSKYPNCAYKTTQANKHIIVACEGNPYVPVHFDASV:EEIEKLAKEALEAAKTKLPEVDWDKLLASIPDEEVRREVIEEAIKYIEERIEKLKKDIEENEVNYLIDLDEELYKKWKEEREKYIKELEELAERLRESLK	9.333735743531797	0.4002033530901499	81.48786163330078	0.5324259996414185	15.502710342407227	26.464344024658203	16.338254928588867
rnasea-binder-100-nr2-1_result_12	26	KETAAAKFERQHMDSSTSAASSSNYCNQMMKSRNLTKDRCKPVNTFVHESLADVQAVCSQKNVACKNGQTNCYQSYSTMSITDCRETGSSKYPNCAYKTTQANKHIIVACEGNPYVPVHFDASV:KEEEEKKKAALEAAKTDVPNFDWDKAIASIKSEELRKEVIKEAIKYIEEKIENLKKDLEENEINLLNDFDEELYAEWKKKQEEYIKELEELRKKLEEKLK	4.538467808637833	0.6836382546911096	81.9471435546875	0.5389758348464966	15.256889343261719	26.073806762695312	14.478978157043457
rnasea-binder-100-nr2-1_result_12	27	KETAAAKFERQHMDSSTSAASSSNYCNQMMKSRNLTKDRCKPVNTFVHESLADVQAVCSQKNVACKNGQTNCYQSYSTMSITDCRETGSSKYPNCAYKTTQANKHIIVACEGNPYVPVHFDASV:EEEEKKYKELLEAAKTKIPETDFDKLLSSIKSEELREKAIKEAIEYLEKKIEELKELIKKEEVNRLNDFDKELYEEWLEEQKKYIEELEKLRKELEEKLK	7.1322421541489796	0.5169235146162843	77.03752136230469	0.5336122512817383	15.989347457885742	27.04025650024414	15.244093894958496
rnasea-binder-100-nr2-1_result_12	28	KETAAAKFERQHMDSSTSAASSSNYCNQMMKSRNLTKDRCKPVNTFVHESLADVQAVCSQKNVACKNGQTNCYQSYSTMSITDCRETGSSKYPNCAYKTTQANKHIIVACEGNPYVPVHFDASV:EEEKKLAEEALEAAKTKVPETDWDKLLESIKSEEIRKEVIEKAIEYIEKRIEELKEFLKEEEVNLLNDLDKELYEEWKKKREEYIEELEKLRKELEEKLK	10.227256053263208	0.3654643896006955	77.71637725830078	0.536913275718689	15.601494789123535	26.32770347595215	15.19669246673584
rnasea-binder-100-nr2-1_result_12	29	METAAAKFERQHMDSSTSAASSSNYCNQMMKSRNLTKDRCKPVNTFVHESLADVQAVCSQKNVACKNGQTNCYQSYSTMSITDCRETGSSKYPNCAYKTTQANKHIIVACEGNPYVPVHFDASV:SALEELAKAALEAAKTKIPDFDWKAALAAIPDEELREKVIKEAIEYIEKEIEKLKELWKKESVNYENDFDKELFEKWKKEREEYIKELEKLREELRKELE	11.135316104346055	0.29998889975157766	69.56385803222656	0.5326700210571289	16.55467414855957	27.250438690185547	15.914369583129883
rnasea-binder-100-nr2-1_result_12	30	METAAAKFERQHMDSSTSAASSSNYCNQMMKSRNLTKDRCKPVNTFVHESLADVQAVCSQKNVACKNGQTNCYQSYSTMSITDCRETGSSKYPNCAYKTTQANKHIIVACEGNPYVPVHFDASV:EEEEKKAKEILEAAKNDFPNFDWKKAIESIKSEEIRKKVIEEAIEYLKKRIEEIKEWLEKEKPNILADFDEELYKEYLKQQEEYLKELEKKAEELEKELE	11.745379120946064	0.31675979841618934	79.32830047607422	0.5359179377555847	15.541130065917969	26.461633682250977	16.658946990966797
rnasea-binder-100-nr2-1_result_12	31	KETAAAKFERQHMDSSTSAASSSNYCNQMMKSRNLTKDRCKPVNTFVHESLADVQAVCSQKNVACKNGQTNCYQSYSTMSITDCRETGSSKYPNCAYKTTQANKHIIVACEGNPYVPVHFDASV:EEEEALYKKILEDAKTKFPDFDWDKALAAIPSEELRKEAIEKAIEYIEERIKKEKELLEKEEPNWLADFDEELYAELKKQREERIEKMKELAEELRKKLE	4.756093913545182	0.673071721438822	78.92359924316406	0.5385269522666931	15.461865425109863	26.04409408569336	13.383218765258789
rnasea-binder-100-nr2-1_result_12	32	KETAAAKFERQHMDSSTSAASSSNYCNQMMKSRNLTKDRCKPVNTFVHESLADVQAVCSQKNVACKNGQTNCYQSYSTMSITDCRETGSSKYPNCAYKTTQANKHIIVACEGNPYVPVHFDASV:MEEEEKAKAILEAAKTKLPEFDWDKALESIKSEELRKEVIKEAIEYIEKKIEEIEKWLKENSVNVKNDFDDELYKEWLEKTKKYIEELKKLREELEKKLE	12.041943808869098	0.29181352609120864	86.3953857421875	0.5318993926048279	15.448281288146973	26.836729049682617	16.02877426147461
rnasea-binder-100-nr2-1_result_12	33	KETAAAKFERQHMDSSTSAASSSNYCNQMMKSRNLTKDRCKPVNTFVHESLADVQAVCSQKNVACKNGQTNCYQSYSTMSITDCRETGSSKYPNCAYKTTQANKHIIVACEGNPYVPVHFDASV:MEIEEKAKEALEAAKTKIPDFDWDKAIASIPDEEVREKVIKEAIEYIEKKIEELKKYLEEESVNYLNDFDEELYKEWKEQQEKYIEELEKLRKELEEKLK	9.799650710640355	0.3736850684648559	76.20894622802734	0.5375806093215942	15.735282897949219	26.35382080078125	16.78352928161621
rnasea-binder-100-nr2-1_result_12	34	METAAAKFERQHMDSSTSAASSSNYCNQMMKSRNLTKDRCKPVNTFVHESLADVQAVCSQKNVACKNGQTNCYQSYSTMSITDCRETGSSKYPNCAYKTTQANKHIIVACEGNPYVPVHFDASV:EEIEELAKKALELAKTEVPKADWDKILAEIPDEEIREKVIKEAIEYLKKKIEEEKEWMKEEEVNLLNDFDEELFEKIKKEREEYIEELEKLAKELEEKLK	8.547705362711119	0.44227232490211116	79.70059204101562	0.5305221676826477	15.955924034118652	27.263357162475586	17.851093292236328
rnasea-binder-100-nr2-1_result_12	35	KETAAAKFERQHMDSSTSAASSSNYCNQMMKSRNLTKDRCKPVNTFVHESLADVQAVCSQKNVACKNGQTNCYQSYSTMSITDCRETGSSKYPNCAYKTTQANKHIIVACEGNPYVPVHFDASV:EEEEKLAKEALEKAKTEVPEVNWDEILAKIKSEEIRKRVIEEAIEYLEKEIEREKKLMEEESVNLLNDLDEELYEEWKKQREEYIEKLEKLRKELEESLK	4.306802028115651	0.7264939314948434	81.91333770751953	0.5343343019485474	15.624324798583984	26.833120346069336	16.522037506103516
rnasea-binder-100-nr2-1_result_12	36	KETAAAKFERQHMDSSTSAASSSNYCNQMMKSRNLTKDRCKPVNTFVHESLADVQAVCSQKNVACKNGQTNCYQSYSTMSITDCRETGSSKYPNCAYKTTQANKHIIVACEGNPYVPVHFDASV:EEEEELYKEFLELAKNKIPDVDFDKHIAKIKSEELRREAIEETIKYIEEKIKELEKDMEENEPNILADFDEELYAEWKKQREEYIEELKKLRDELKEKLK	5.693354890495285	0.5789768815558033	80.05789947509766	0.5381889343261719	15.41675853729248	26.188932418823242	13.918206214904785
rnasea-binder-100-nr2-1_result_12	37	METAAAKFERQHMDSSTSAASSSNYCNQMMKSRNLTKDRCKPVNTFVHESLADVQAVCSQKNVACKNGQTNCYQSYSTMSITDCRETGSSKYPNCAYKTTQANKHIIVACEGNPYVPVHFDASV:MEEEELAKKALEAAKTKIPDVDWDKLLAEIKDEEIRKKVIEEAIKYIKERIEEIKKWLKEEEVNILNDFDEELYKEYLKQTEERIKELEELAKKLEEKLK	10.765014528117987	0.3388073470550985	77.26554870605469	0.5399376153945923	15.387174606323242	25.822582244873047	15.477002143859863
rnasea-binder-100-nr2-1_result_12	38	METAAAKFERQHMDSSTSAASSSNYCNQMMKSRNLTKDRCKPVNTFVHESLADVQAVCSQKNVACKNGQTNCYQSYSTMSITDCRETGSSKYPNCAYKTTQANKHIIVACEGNPYVPVHFDASV:EEEEELAEEFLEKAKNDVPEADFEKLLAEIKDEELRREVIEKAIEYLKKRIKEEEEWIKEESVNWLNDFDEELYKKWLEEKKKYIEELKELAEKLEKELE	7.62108237588	0.4440970813858346	73.39971160888672	0.5352821350097656	16.245145797729492	27.077075958251953	16.622840881347656
rnasea-binder-100-nr2-1_result_12	39	KETAAAKFERQHMDSSTSAASSSNYCNQMMKSRNLTKDRCKPVNTFVHESLADVQAVCSQKNVACKNGQTNCYQSYSTMSITDCRETGSSKYPNCAYKTTQANKHIIVACEGNPYVPVHFDASV:EEEEKLKEEALELAKTKFPEVNWDEILEKIKDEKLREEVIKEAIEYLEKKIKELEEWLKKEAPNVLADLDEELYEEWKKKLEEYIEKLKEKAKELKEKLK	6.082717449286073	0.5814548719889726	84.18132019042969	0.5332144498825073	15.662369728088379	27.154237747192383	16.277095794677734
rnasea-binder-100-nr2-1_result_12	40	KETAAAKFERQHMDSSTSAASSSNYCNQMMKSRNLTKDRCKPVNTFVHESLADVQAVCSQKNVACKNGQTNCYQSYSTMSITDCRETGSSKYPNCAYKTTQANKHIIVACEGNPYVPVHFDASV:EEEEKKYEELLEAAKTKIPETDFDKLIASIKSEELRKKAIEEAIKYIEEKIKQIEEFLKKESVNLENDFDKELYEEWLKEQKEYLEKLKELREELEEKLK	10.571425403955493	0.33800072561268074	78.19221496582031	0.5355685949325562	15.792344093322754	26.760610580444336	15.118386268615723
rnasea-binder-100-nr2-1_result_12	41	METAAAKFERQHMDSSTSAASSSNYCNQMMKSRNLTKDRCKPVNTFVHESLADVQAVCSQKNVACKNGQTNCYQSYSTMSITDCRETGSSKYPNCAYKTTQANKHIIVACEGNPYVPVHFDASV:KEEEELAKKILEAAKNDIPNFNWDEALAKIKDEELRKKVIKEAIEYIKKKIEEYEKWWKEESVNLLNDLDEELYAEYKKELEERIKELKELAEKLEESLK	8.565480828946843	0.42528146851121973	85.711669921875	0.537145733833313	15.257346153259277	26.435901641845703	16.009334564208984
rnasea-binder-100-nr2-1_result_12	42	KETAAAKFERQHMDSSTSAASSSNYCNQMMKSRNLTKDRCKPVNTFVHESLADVQAVCSQKNVACKNGQTNCYQSYSTMSITDCRETGSSKYPNCAYKTTQANKHIIVACEGNPYVPVHFDASV:MELEELAEKALEAAKTELPDFDWDKALASIPDEKLRKEVIEETIKYIEERIKQLKELWEKESVNWLNDFDKELYEEWKKQQEEYLKELEKLRDELEEKLK	9.2211558223378	0.3976738028094478	70.0125732421875	0.5352516174316406	16.31736946105957	26.909629821777344	17.163177490234375
rnasea-binder-100-nr2-1_result_12	43	KETAAAKFERQHMDSSTSAASSSNYCNQMMKSRNLTKDRCKPVNTFVHESLADVQAVCSQKNVACKNGQTNCYQSYSTMSITDCRETGSSKYPNCAYKTTQANKHIIVACEGNPYVPVHFDASV:MKEEELAKKALELAKTKYPEVDWDKIIAEIPSEELRKKVIEEAIKFIKERIEELKKYWEENSINYLNDFDKELYEEYKKKLEEYIKELEEYAKKLEEKLK	11.01276565745612	0.3315020507850558	76.2159423828125	0.5349355936050415	15.989131927490234	26.971555709838867	16.260303497314453
rnasea-binder-100-nr2-1_result_12	44	KETAAAKFERQHMDSSTSAASSSNYCNQMMKSRNLTKDRCKPVNTFVHESLADVQAVCSQKNVACKNGQTNCYQSYSTMSITDCRETGSSKYPNCAYKTTQANKHIIVACEGNPYVPVHFDASV:KEEEELAEKLLEEAKTNLPDIDFDKLIASIKSEEIRKEVIEETIKYIEERIKELEEWLKEESVNLKNDFDEELYKEWKEEQEKYIEELKKLRKELEESLK	9.792380685360241	0.37856500588733094	81.44551849365234	0.5349408388137817	15.622533798217773	26.802581787109375	16.707496643066406
rnasea-binder-100-nr2-1_result_12	45	KETAAAKFERQHMDSSTSAASSSNYCNQMMKSRNLTKDRCKPVNTFVHESLADVQAVCSQKNVACKNGQTNCYQSYSTMSITDCRETGSSKYPNCAYKTTQANKHIIVACEGNPYVPVHFDASV:MEEEELKKEALEAAKTKLPEVDWDELIEKIKSEELRKEVIEETIKYIEERIEKIKKDLEENEVNYLNDFDEELYKEWKKQTEEYIKKLEELRDKLKEKLK	14.069715677411372	0.28570736040346834	81.80332946777344	0.585030198097229	13.174657821655273	21.789663314819336	8.448030471801758
rnasea-binder-100-nr2-1_result_12	46	KETAAAKFERQHMDSSTSAASSSNYCNQMMKSRNLTKDRCKPVNTFVHESLADVQAVCSQKNVACKNGQTNCYQSYSTMSITDCRETGSSKYPNCAYKTTQANKHIIVACEGNPYVPVHFDASV:EEEEKKAEEFLEKAKTEFPDIDFDELIKSIKSEEIRKKVIEEAIKYLEEKIEKEKEWLEKEYPNVLADFDEELAEEYLKQQEEYIKKLEKKAEELKKELE	10.608866713776816	0.3378488046274226	78.74320220947266	0.5346775650978088	15.753849029541016	26.811189651489258	16.932819366455078
rnasea-binder-100-nr2-1_result_12	47	KETAAAKFERQHMDSSTSAASSSNYCNQMMKSRNLTKDRCKPVNTFVHESLADVQAVCSQKNVACKNGQTNCYQSYSTMSITDCRETGSSKYPNCAYKTTQANKHIIVACEGNPYVPVHFDASV:MEEEELAKKALELAKTKLPDVDWDKILESIKSEEIRKEVIEEAIKYIEERIEKIKEDLKKNEVNYLNDFDEELYAKWKEEKEKYIKELEELRERLEEKLK	7.760942489624128	0.4516136980292535	82.71858978271484	0.5354644060134888	15.333257675170898	26.227813720703125	14.469615936279297
rnasea-binder-100-nr2-1_result_12	48	KETAAAKFERQHMDSSTSAASSSNYCNQMMKSRNLTKDRCKPVNTFVHESLADVQAVCSQKNVACKNGQTNCYQSYSTMSITDCRETGSSKYPNCAYKTTQANKHIIVACEGNPYVPVHFDASV:MEEEELAKKALEAAKTQVPDFDWDKAIASIKSEELREEVIKEAIKYIEERIKEEEKWLKENSVNVLNDFDKELYEEWKKQKEEYIEELKELRKRLEEKLK	11.253850591246177	0.3202483746457337	77.53681182861328	0.5364523530006409	15.742159843444824	26.507299423217773	13.97952651977539
rnasea-binder-100-nr2-1_result_12	49	METAAAKFERQHMDSSTSAASSSNYCNQMMKSRNLTKDRCKPVNTFVHESLADVQAVCSQKNVACKNGQTNCYQSYSTMSITDCRETGSSKYPNCAYKTTQANKHIIVACEGNPYVPVHFDASV:EELEKLKKEALEKAKTEFPDFDWKKVLESIPDEELRKEVIEEAIKYIEERIKELEKYWKEESPNLLADFDEELYEKYKKELEEYIKKLKELREKLREELK	7.613994034539073	0.4781862996120388	75.83847045898438	0.532276451587677	16.19024085998535	27.343791961669922	17.16588592529297
rnasea-binder-100-nr2-1_result_12	50	METAAAKFERQHMDSSTSAASSSNYCNQMMKSRNLTKDRCKPVNTFVHESLADVQAVCSQKNVACKNGQTNCYQSYSTMSITDCRETGSSKYPNCAYKTTQANKHIIVACEGNPYVPVHFDASV:EELEELKEKALEAAKTKLPDFDWEKVLAEIPDEELREEVIKEAIKYIKEKIENLKKQLKEEEPNILADFDEELYKKWKEEQEKYIKELEELAKKLEEELK	8.720289001898616	0.41559706410559655	77.10552215576172	0.5315765142440796	16.004619598388672	27.000947952270508	16.378198623657227
rnasea-binder-100-nr2-1_result_12	51	METAAAKFERQHMDSSTSAASSSNYCNQMMKSRNLTKDRCKPVNTFVHESLADVQAVCSQKNVACKNGQTNCYQSYSTMSITDCRETGSSKYPNCAYKTTQANKHIIVACEGNPYVPVHFDASV:MEIEELAKKALEAAKNDVPNFDWDKALAEIPDEKVRKEVIEKAIEYLEERIKEIKEEIEKEEVNIKNDFDEELYKKWLEEREEYIKELEKLREELREKLK	8.334928236885414	0.4440237757182691	73.94108581542969	0.5336976051330566	16.161327362060547	27.060863494873047	16.878503799438477
rnasea-binder-100-nr2-1_result_12	52	KETAAAKFERQHMDSSTSAASSSNYCNQMMKSRNLTKDRCKPVNTFVHESLADVQAVCSQKNVACKNGQTNCYQSYSTMSITDCRETGSSKYPNCAYKTTQANKHIIVACEGNPYVPVHFDASV:MEEEEKYEAILEAAKTEVPDFDWDAALASIKDEELRREAIEEAIKYLEEEIEKLKKLYEEESVNWENDLDKELYEQWKKEREEYIKKLEELRERLEKKLE	9.532855062108698	0.3857359355206872	76.23079681396484	0.5351178646087646	15.923417091369629	26.830364227294922	16.202848434448242
rnasea-binder-100-nr2-1_result_12	53	METAAAKFERQHMDSSTSAASSSNYCNQMMKSRNLTKDRCKPVNTFVHESLADVQAVCSQKNVACKNGQTNCYQSYSTMSITDCRETGSSKYPNCAYKTTQANKHIIVACEGNPYVPVHFDASV:EEVEALAEAALEAARTEYPNFDWDAALAAIPDEEVRRRVIEEAIELLEERIKEEEKWLEEEAPNLLADFDEELYKEWLKRRKEEIEERKRLRDRLREALK	8.47069874880963	0.41573186440912807	81.08367156982422	0.5307106375694275	15.744552612304688	26.952455520629883	16.613265991210938
rnasea-binder-100-nr2-1_result_12	54	AETAAAKFERQHMDSSTSAASSSNYCNQMMKSRNLTKDRCKPVNTFVHESLADVQAVCSQKNVACKNGQTNCYQSYSTMSITDCRETGSSKYPNCAYKTTQANKHIIVACEGNPYVPVHFDASV:EEERELYEAALRAAETEYPDFDWDAALAAIPSEELREEVIREAIALLRKRIEEEKKWLEEEEVNVLNDFDEELYEQWKKEREERIEELEELARRLEEKLE	9.17394049602881	0.39274995315044414	77.0450210571289	0.5337228775024414	15.915604591369629	26.841835021972656	15.0853853225708
rnasea-binder-100-nr2-1_result_12	55	METAAAKFERQHMDSSTSAASSSNYCNQMMKSRNLTKDRCKPVNTFVHESLADVQAVCSQKNVACKNGQTNCYQSYSTMSITDCRETGSSKYPNCAYKTTQANKHIIVACEGNPYVPVHFDASV:EEEKKLYEEFLEKAKTELPEADFDKLLESIKNEELRKKAIEETIKYIEERIEELKKWIEKEEPNILADLDKELYEKYLKEQKEYLEKLEKLRKELEEKLK	9.73788592663908	0.36037606817886736	80.53411102294922	0.5350476503372192	15.622560501098633	26.59010887145996	17.118637084960938
rnasea-binder-100-nr2-1_result_12	56	METAAAKFERQHMDSSTSAASSSNYCNQMMKSRNLTKDRCKPVNTFVHESLADVQAVCSQKNVACKNGQTNCYQSYSTMSITDCRETGSSKYPNCAYKTTQANKHIIVACEGNPYVPVHFDASV:EEEEELAKKILEAAKTELPDFDFDKALEEIKDEELRKKVIEEAIKYIEERIEELKKLWEKESVNILNDFDEELYKKWKEEREAYIKKLEELREELKKKLE	6.960803209488463	0.5025992835086376	78.84447479248047	0.5335922241210938	15.82953929901123	26.93387222290039	17.299089431762695
rnasea-binder-100-nr2-1_result_12	57	METAAAKFERQHMDSSTSAASSSNYCNQMMKSRNLTKDRCKPVNTFVHESLADVQAVCSQKNVACKNGQTNCYQSYSTMSITDCRETGSSKYPNCAYKTTQANKHIIVACEGNPYVPVHFDASV:MELEEKKKAILEAAKNEVPEFDWKKALASIPDEELRKEVIEEAIEYIEEKIKALEEDWEKNSVNILNDFDEELYKKWKEEREKYIEELKKLREELEKELE	10.295299224310025	0.35047937562115844	73.94872283935547	0.5311888456344604	16.332561492919922	27.251346588134766	15.971900939941406
rnasea-binder-100-nr2-1_result_12	58	METAAAKFERQHMDSSTSAASSSNYCNQMMKSRNLTKDRCKPVNTFVHESLADVQAVCSQKNVACKNGQTNCYQSYSTMSITDCRETGSSKYPNCAYKTTQANKHIIVACEGNPYVPVHFDASV:MEEEELAEKALEEAKNNVPDTDWDKLLEEIKDEEIRKEVIEEAIKYLEEKIKELEEDWEKNSVNWLNDFDEELYKKLKEEREKYIKELKELREELEKKLE	9.9703243374649	0.3847882364331759	82.12191009521484	0.5325291156768799	15.768738746643066	27.065832138061523	16.5302791595459
rnasea-binder-100-nr2-1_result_12	59	KETAAAKFERQHMDSSTSAASSSNYCNQMMKSRNLTKDRCKPVNTFVHESLADVQAVCSQKNVACKNGQTNCYQSYSTMSITDCRETGSSKYPNCAYKTTQANKHIIVACEGNPYVPVHFDASV:MELEELAQKALELAKTKVPEADWEKIIASIPDEELRKKVIEEAIEYIKEKIEELKKLLEEESVNRLNDFDKELYEEWKKEQEKYIEELEKLRKELEESLK	10.947160342634788	0.3325213692563689	79.50887298583984	0.5319722294807434	15.89598560333252	26.969375610351562	15.633142471313477
rnasea-binder-100-nr2-1_result_12	60	METAAAKFERQHMDSSTSAASSSNYCNQMMKSRNLTKDRCKPVNTFVHESLADVQAVCSQKNVACKNGQTNCYQSYSTMSITDCRETGSSKYPNCAYKTTQANKHIIVACEGNPYVPVHFDASV:SELEEKYEKLLELAKTELPDADFDELIASIPDEELRKRAIEEAIKYIEERIEKIKKDLEENEVNYKNDFDEELYEKWLKEKKEYIEKLEKLREELREKLK	7.571364168222496	0.4787809865133764	71.40165710449219	0.5352871417999268	16.455869674682617	27.075719833374023	15.998230934143066
rnasea-binder-100-nr2-1_result_12	61	METAAAKFERQHMDSSTSAASSSNYCNQMMKSRNLTKDRCKPVNTFVHESLADVQAVCSQKNVACKNGQTNCYQSYSTMSITDCRETGSSKYPNCAYKTTQANKHIIVACEGNPYVPVHFDASV:EEEEELYKKALEAAKNDFPDFDWDKLIASIKSEEKRKKVIEEAIKYIEERIEKLKELLEKEAPNWLADFDEELYEKWKKETEEYIKKLEEARKKLEESLK	5.766103671572208	0.5836754292531807	77.0685043334961	0.5341524481773376	15.993465423583984	27.042997360229492	16.098186492919922
rnasea-binder-100-nr2-1_result_12	62	METAAAKFERQHMDSSTSAASSSNYCNQMMKSRNLTKDRCKPVNTFVHESLADVQAVCSQKNVACKNGQTNCYQSYSTMSITDCRETGSSKYPNCAYKTTQANKHIIVACEGNPYVPVHFDASV:EEEEALAQAALEAAKTEFPDFDWDAALASIPSEELREKVIKEAIEYLKEKIEELKKDLEENSVNYENDFDKELYEQWKKQREEYIKQLEEKAKELEEKLK	10.62775816869848	0.3400091359102574	81.74058532714844	0.5327655673027039	15.544814109802246	26.54152488708496	16.03377342224121
rnasea-binder-100-nr2-1_result_12	63	METAAAKFERQHMDSSTSAASSSNYCNQMMKSRNLTKDRCKPVNTFVHESLADVQAVCSQKNVACKNGQTNCYQSYSTMSITDCRETGSSKYPNCAYKTTQANKHIIVACEGNPYVPVHFDASV:EEEEKKYKELLEAAKTKVPETDFDELIASIPSEELRKKAIEEAIKYLEEKIENLKKWLKEEEPNILADFDEELYKKYKKEQEEYIKKLEELREELKEKLK	8.434694075914354	0.4230448995829889	78.06193542480469	0.5340956449508667	15.811040878295898	26.768836975097656	15.7850341796875
rnasea-binder-100-nr2-1_result_12	64	METAAAKFERQHMDSSTSAASSSNYCNQMMKSRNLTKDRCKPVNTFVHESLADVQAVCSQKNVACKNGQTNCYQSYSTMSITDCRETGSSKYPNCAYKTTQANKHIIVACEGNPYVPVHFDASV:EEEEELAEKALELAKTKLPEVDWDKILEEIKDEELREKVIKEAIKYIEEKIEKEKEWLEKEKVNYLNDFDEELYKQYLKQQEEYIKQLEELREKLEKELE	9.019436238819308	0.40188204005287664	83.03123474121094	0.5336726307868958	15.462814331054688	26.548723220825195	16.182167053222656
rnasea-binder-100-nr2-1_result_12	65	METAAAKFERQHMDSSTSAASSSNYCNQMMKSRNLTKDRCKPVNTFVHESLADVQAVCSQKNVACKNGQTNCYQSYSTMSITDCRETGSSKYPNCAYKTTQANKHIIVACEGNPYVPVHFDASV:EEEKEKFEKLLEEAKTKFPETDFDKLIESIKSEELRREAIEKAIEYIEEKIKKLKELWEKEAPNLLNDLDKELFEKYKKELEEYIEELEKYRKELEEKLK	15.407924597058988	0.2393553905286094	67.98673248291016	0.5323918461799622	16.798311233520508	27.813526153564453	18.3819637298584
rnasea-binder-100-nr2-1_result_12	66	METAAAKFERQHMDSSTSAASSSNYCNQMMKSRNLTKDRCKPVNTFVHESLADVQAVCSQKNVACKNGQTNCYQSYSTMSITDCRETGSSKYPNCAYKTTQANKHIIVACEGNPYVPVHFDASV:MELEELARRALEAARTDVPDVDWDALLAAIPDEELRREVIEEAIEYIEERIEQIEKELEEESVNLLNDLDEELYKKWKEQTEKYIEELRRLREELRRELE	10.432010899426992	0.3298349959319179	74.54267120361328	0.5327537059783936	16.12827491760254	26.92084503173828	16.719738006591797
rnasea-binder-100-nr2-1_result_12	67	METAAAKFERQHMDSSTSAASSSNYCNQMMKSRNLTKDRCKPVNTFVHESLADVQAVCSQKNVACKNGQTNCYQSYSTMSITDCRETGSSKYPNCAYKTTQANKHIIVACEGNPYVPVHFDASV:EEEEKKAAEILEAAKTDIPNFDWEKALASIKDEELRRKVIEEAIKYIEEKIKELKEWLEKESVNLLNDFDEELYKKWKEEQEKYIKELEELRKKLEEELK	9.964403088510524	0.3764858562998526	82.68062591552734	0.5338809490203857	15.552018165588379	26.736251831054688	16.92329216003418
rnasea-binder-100-nr2-1_result_12	68	AETAAAKFERQHMDSSTSAASSSNYCNQMMKSRNLTKDRCKPVNTFVHESLADVQAVCSQKNVACKNGQTNCYQSYSTMSITDCRETGSSKYPNCAYKTTQANKHIIVACEGNPYVPVHFDASV:MALEELKAAALEAAKTQYPDFDWDAALAAIPDEAARREVIEEAIALIEEEIAREEKWWEEESVNWENDLDKELYEQLKAEQEARIAERKKLAEELREKLE	9.609405831027818	0.3921928973939761	79.91703796386719	0.535393476486206	15.491401672363281	26.379390716552734	15.204194068908691
rnasea-binder-100-nr2-1_result_12	69	METAAAKFERQHMDSSTSAASSSNYCNQMMKSRNLTKDRCKPVNTFVHESLADVQAVCSQKNVACKNGQTNCYQSYSTMSITDCRETGSSKYPNCAYKTTQANKHIIVACEGNPYVPVHFDASV:SEEEELAARALEAAKTELPDVDWDKLLAEIKSEEIRKEVIEEAIEYIEERIKEIEEYLEKESVNILNDFDEELYKKWKEETEKYIEELKKLREELREKLK	10.936626482566496	0.32646953523024524	84.0282974243164	0.532113790512085	15.590909957885742	26.866046905517578	15.99759292602539
rnasea-binder-100-nr2-1_result_12	70	AETAAAKFERQHMDSSTSAASSSNYCNQMMKSRNLTKDRCKPVNTFVHESLADVQAVCSQKNVACKNGQTNCYQSYSTMSITDCRETGSSKYPNCAYKTTQANKHIIVACEGNPYVPVHFDASV:MEEEELAKKALELAKNKIPEVDWDKIIEEIKNEELRKEVIKKAIEYIKEKIKKLEEDLKKNEVNWRNDFDEELYKKLKEEREKYIEELKKLAEELEKKLE	7.002909954655516	0.49277280235777937	78.9664077758789	0.5342942476272583	15.763395309448242	26.731243133544922	17.18973159790039
rnasea-binder-100-nr2-1_result_12	71	KETAAAKFERQHMDSSTSAASSSNYCNQMMKSRNLTKDRCKPVNTFVHESLADVQAVCSQKNVACKNGQTNCYQSYSTMSITDCRETGSSKYPNCAYKTTQANKHIIVACEGNPYVPVHFDASV:EEEEKLAKEALEAAKTKLPEFDWDKVLAEIKSEEKRKEVIEEAIKYIEERIENLEKWKKEEEVNILNDFDKELYEQWKKELEEYIEKLKKLREELEEKLK	10.236572386651973	0.3515390266141428	81.61554718017578	0.535213828086853	15.477441787719727	26.49690055847168	15.849679946899414
rnasea-binder-100-nr2-1_result_12	72	METAAAKFERQHMDSSTSAASSSNYCNQMMKSRNLTKDRCKPVNTFVHESLADVQAVCSQKNVACKNGQTNCYQSYSTMSITDCRETGSSKYPNCAYKTTQANKHIIVACEGNPYVPVHFDASV:KEEEELKKKALEAAKNDYPDVDWDELIEKIKDEKLREEVIKKAIEYIKEKIKKLKEWWEKEWPNIEADFDKELAEKYKKELEKYIKELEKKAEELEEKLK	9.269806383395254	0.38983547463295487	76.89402770996094	0.5330560207366943	16.16497230529785	27.37135887145996	17.536211013793945
rnasea-binder-100-nr2-1_result_12	73	KETAAAKFERQHMDSSTSAASSSNYCNQMMKSRNLTKDRCKPVNTFVHESLADVQAVCSQKNVACKNGQTNCYQSYSTMSITDCRETGSSKYPNCAYKTTQANKHIIVACEGNPYVPVHFDASV:AELEALAAAALEAARTDWPDFDWDAALAAIPDEALRRRVIEEAIELIEKKIEELEELWEKESVNVENDFDKELYEQWKKEREEYIKKLKELAERLRKALE	10.385667255305528	0.3430964286818044	80.15743255615234	0.5318562984466553	15.768136024475098	26.886465072631836	15.170097351074219
rnasea-binder-100-nr2-1_result_12	74	KETAAAKFERQHMDSSTSAASSSNYCNQMMKSRNLTKDRCKPVNTFVHESLADVQAVCSQKNVACKNGQTNCYQSYSTMSITDCRETGSSKYPNCAYKTTQANKHIIVACEGNPYVPVHFDASV:EEIEKKAKEFLELAKTKIPEADFDKLIESIPDEKIREEVIKETIKYIKERIEKLEEWLKEEEPNLKADWDDELYAKYKEEKQKYIEELKKLAEELEEKLK	8.617436788800557	0.38999524160075655	75.74994659423828	0.5359451770782471	16.03043556213379	26.94133186340332	16.025178909301758
rnasea-binder-100-nr2-1_result_12	75	METAAAKFERQHMDSSTSAASSSNYCNQMMKSRNLTKDRCKPVNTFVHESLADVQAVCSQKNVACKNGQTNCYQSYSTMSITDCRETGSSKYPNCAYKTTQANKHIIVACEGNPYVPVHFDASV:EEEEELAKKLLEEAKTKLPEIDLDKLIESIKDEELRKKVIEEAIEYIKKKIEEQKKWLEEESVNLLNDLDKELYEQYLKEQQEYIEELEKLRKELEEKLK	9.502220049826871	0.3882842992063332	74.50214385986328	0.5350288152694702	15.900062561035156	26.64154052734375	16.86711311340332
rnasea-binder-100-nr2-1_result_12	76	METAAAKFERQHMDSSTSAASSSNYCNQMMKSRNLTKDRCKPVNTFVHESLADVQAVCSQKNVACKNGQTNCYQSYSTMSITDCRETGSSKYPNCAYKTTQANKHIIVACEGNPYVPVHFDASV:EEEEKKAEEILEAAKTEIPEFDWDEALASLKSEELREKVIKEAIEYIEEEIKKLKELLEKESVNILNDFDEELYKKWKEEQEKYIKELEELRKKLEEKLK	9.230099019307891	0.3881719640359785	83.22038269042969	0.5300443172454834	15.831442832946777	27.232070922851562	17.518573760986328
rnasea-binder-100-nr2-1_result_12	77	METAAAKFERQHMDSSTSAASSSNYCNQMMKSRNLTKDRCKPVNTFVHESLADVQAVCSQKNVACKNGQTNCYQSYSTMSITDCRETGSSKYPNCAYKTTQANKHIIVACEGNPYVPVHFDASV:EEEKKLAEEILEKAKTELPEFDFKKAIEKIKDEKLREEVIKETIKYIEEKIKELEKWLKEEEPNILADFDEELYKKYKEEREKYIEELKKLREELEESLK	9.715587837979955	0.3708259073993475	85.07618713378906	0.5334673523902893	15.457525253295898	26.70406150817871	15.623750686645508
rnasea-binder-100-nr2-1_result_12	78	METAAAKFERQHMDSSTSAASSSNYCNQMMKSRNLTKDRCKPVNTFVHESLADVQAVCSQKNVACKNGQTNCYQSYSTMSITDCRETGSSKYPNCAYKTTQANKHIIVACEGNPYVPVHFDASV:EEEEELAKKALEAAENDIPNVDWDKLLAEIKSEELRKKVIEEAIELIEKRIEQIEKDLKENEPNYLADFDEELYAQWKAETEAYIEQLKELRDRLKKKLE	10.251990524132385	0.35636365462679637	83.67340850830078	0.5353304147720337	15.232989311218262	26.271629333496094	16.28936767578125
rnasea-binder-100-nr2-1_result_12	79	METAAAKFERQHMDSSTSAASSSNYCNQMMKSRNLTKDRCKPVNTFVHESLADVQAVCSQKNVACKNGQTNCYQSYSTMSITDCRETGSSKYPNCAYKTTQANKHIIVACEGNPYVPVHFDASV:KEEEEKYKELLEKAKNDLPNVDFDKLIEEIKNEELRKKAIEEAIKYIEEKIKEIKEWLEKEKVNVENDFDKELYEKWLEEQEEYIKKLEELRDELKKKLE	8.805770140544922	0.4306513525168278	80.30980682373047	0.5327392816543579	15.818164825439453	27.056732177734375	16.151395797729492
rnasea-binder-100-nr2-1_result_12	80	PETAAAKFERQHMDSSTSAASSSNYCNQMMKSRNLTKDRCKPVNTFVHESLADVQAVCSQKNVACKNGQTNCYQSYSTMSITDCRETGSSKYPNCAYKTTQANKHIIVACEGNPYVPVHFDASV:MEEEELAKKALELAKTQVPDVDWDKVLASIKSEELRKKVIEEAIKYIEERIKRLEEEREREAPNILADFDEELYAQWEAERDAYIAELKALRDELEEKLK	6.861507697129843	0.534970262305136	82.47950744628906	0.5346522331237793	15.402799606323242	26.402339935302734	15.985212326049805
rnasea-binder-100-nr2-1_result_12	81	METAAAKFERQHMDSSTSAASSSNYCNQMMKSRNLTKDRCKPVNTFVHESLADVQAVCSQKNVACKNGQTNCYQSYSTMSITDCRETGSSKYPNCAYKTTQANKHIIVACEGNPYVPVHFDASV:AAVEELAAKALEAAKNDFPDFDWDAALAAIPDEEVRKKVIEEAIKYLKEKIAELEKWMKEEEVNWLNDFDEELYKKLKEEREAYIKKLKEKAAELEEKLK	6.966246244847849	0.523317095855848	81.76918029785156	0.532139003276825	15.647727012634277	26.86377716064453	16.522247314453125
rnasea-binder-100-nr2-1_result_12	82	AETAAAKFERQHMDSSTSAASSSNYCNQMMKSRNLTKDRCKPVNTFVHESLADVQAVCSQKNVACKNGQTNCYQSYSTMSITDCRETGSSKYPNCAYKTTQANKHIIVACEGNPYVPVHFDASV:AALEALAAAALAAAETQFPDFDWDAALAAIPDPALRRRVTEEAIARLEARIAELEAWWKEESVNIENDFDKELYAQYKAQLDAYLAELRARAAALRAALE	7.084294585268321	0.502998925452898	79.2968521118164	0.5355136394500732	15.620220184326172	26.734285354614258	15.937666893005371
rnasea-binder-100-nr2-1_result_12	83	PETAAAKFERQHMDSSTSAASSSNYCNQMMKSRNLTKDRCKPVNTFVHESLADVQAVCSQKNVACKNGQTNCYQSYSTMSITDCRETGSSKYPNCAYKTTQANKHIIVACEGNPYVPVHFDASV:EELEALYQALLEAARTDWPDTDWDALLASIPDEALRREAIREAIALLRERIEQAERWREEEEVNLLNDFDEELYAQWKAELDAWLAEARALAEELEARLE	5.748573397481029	0.6372580261841642	74.60576629638672	0.5372610092163086	15.964006423950195	26.853193283081055	16.68231964111328
rnasea-binder-100-nr2-1_result_12	84	KETAAAKFERQHMDSSTSAASSSNYCNQMMKSRNLTKDRCKPVNTFVHESLADVQAVCSQKNVACKNGQTNCYQSYSTMSITDCRETGSSKYPNCAYKTTQANKHIIVACEGNPYVPVHFDASV:MEEEELARRALEAARTEVPDFDWDAALAAIKSEELREEVIREAIRYLEERIAQLEADMKANEPNWLADFDEELYEKLKAERDAYIAELRALREELEERLE	11.635659148767052	0.3095564322716409	83.41015625	0.5346821546554565	15.424241065979004	26.61016273498535	14.771378517150879
rnasea-binder-100-nr2-1_result_12	85	METAAAKFERQHMDSSTSAASSSNYCNQMMKSRNLTKDRCKPVNTFVHESLADVQAVCSQKNVACKNGQTNCYQSYSTMSITDCRETGSSKYPNCAYKTTQANKHIIVACEGNPYVPVHFDASV:SAEEALAAEALELAKTQWPEADWDALLAAIPDPETRERVRREAIALLDEEIERLKEEMKKEEPNLLADFDKELYEKIKAEREAYIAELERRRDELRAELE	6.54114261353141	0.5488454690251076	82.83956909179688	0.5295764803886414	15.772627830505371	27.068443298339844	16.775230407714844
rnasea-binder-100-nr2-1_result_12	86	AETAAAKFERQHMDSSTSAASSSNYCNQMMKSRNLTKDRCKPVNTFVHESLADVQAVCSQKNVACKNGQTNCYQSYSTMSITDCRETGSSKYPNCAYKTTQANKHIIVACEGNPYVPVHFDASV:EEEKKLYEEFLELAKTEVPNVDWDELLSKIKNEKLREEAIKEAIKYIEEKIEEEEKFIKEEEPNILADFDEELYKQWLEEKKKYIEELKKLREELEKKLE	7.360532805328019	0.45058459537227513	78.64290618896484	0.5353522300720215	15.827547073364258	26.866722106933594	17.2109432220459
rnasea-binder-100-nr2-1_result_12	87	METAAAKFERQHMDSSTSAASSSNYCNQMMKSRNLTKDRCKPVNTFVHESLADVQAVCSQKNVACKNGQTNCYQSYSTMSITDCRETGSSKYPNCAYKTTQANKHIIVACEGNPYVPVHFDASV:EEEKELAEKILEAAKNEVPDFDWDKALASIKDEETREKVIKEAIEYLEKKIKEEKEWLEKESVNILNDFDEELYAKWKKEREEYIKELEKLAKELKEKLK	7.326921231203846	0.5054921362751752	75.99602508544922	0.5360311269760132	15.90074634552002	26.699703216552734	16.91455841064453
rnasea-binder-100-nr2-1_result_12	88	PETAAAKFERQHMDSSTSAASSSNYCNQMMKSRNLTKDRCKPVNTFVHESLADVQAVCSQKNVACKNGQTNCYQSYSTMSITDCRETGSSKYPNCAYKTTQANKHIIVACEGNPYVPVHFDASV:SEEEELAAKALELARTQFPDVDWDAILASIPSEELRRKVIEEAIALIEERIANQKKFLEEESVNILNDFDEELYAQWKAQQEAYIAQLEAAREALREKLE	10.225207723778377	0.35507596504901456	80.5143051147461	0.5377379655838013	15.24483871459961	25.99945640563965	15.66408920288086
rnasea-binder-100-nr2-1_result_12	89	METAAAKFERQHMDSSTSAASSSNYCNQMMKSRNLTKDRCKPVNTFVHESLADVQAVCSQKNVACKNGQTNCYQSYSTMSITDCRETGSSKYPNCAYKTTQANKHIIVACEGNPYVPVHFDASV:KEEEELYEKLLEAAKTKLPDIDFDKLLAEIKNEELRKKAIKETIEYIKKKIEELEKWWEEESVNLLNDLDEELYKKKKEELEKYIEELKELAKKLEEKLK	4.980101933369335	0.6739123506264849	82.15541076660156	0.5333448648452759	15.676807403564453	26.949825286865234	16.74999237060547
rnasea-binder-100-nr2-1_result_12	90	KETAAAKFERQHMDSSTSAASSSNYCNQMMKSRNLTKDRCKPVNTFVHESLADVQAVCSQKNVACKNGQTNCYQSYSTMSITDCRETGSSKYPNCAYKTTQANKHIIVACEGNPYVPVHFDASV:EEEEKLAKEALELAKTKVPEVDWDKILEKIKSEEIRKKVIEEAIKYLKEKIKEEKEWLKKEEVNVLNDFDEELYAKWKEEREKRIKELEKLAKELEEKLK	4.601121376997033	0.690251916793628	79.40546417236328	0.5371506214141846	15.553426742553711	26.43381690979004	15.827611923217773
rnasea-binder-100-nr2-1_result_12	91	AETAAAKFERQHMDSSTSAASSSNYCNQMMKSRNLTKDRCKPVNTFVHESLADVQAVCSQKNVACKNGQTNCYQSYSTMSITDCRETGSSKYPNCAYKTTQANKHIIVACEGNPYVPVHFDASV:AAEEALAAEALELARTRVPEADWDAILAAISDPALRREVIEEAIAYLRERIAEIERWLEEEWPNIEADFDKELAAQWKAQTEAYIEELRALARRLEEELE	11.497105650683123	0.31152230138824943	88.03959655761719	0.5332751274108887	15.29823112487793	26.87843894958496	14.3014497756958
rnasea-binder-100-nr2-1_result_12	92	METAAAKFERQHMDSSTSAASSSNYCNQMMKSRNLTKDRCKPVNTFVHESLADVQAVCSQKNVACKNGQTNCYQSYSTMSITDCRETGSSKYPNCAYKTTQANKHIIVACEGNPYVPVHFDASV:SEEEELAEEALEAAKTEFPDVDWDKLLEEIEDEELRKKVIEEAIAYIEKRIAELKKWRKENEVNVLNDFDEELYAQYKKQLDEYIKLLEEKREELKKKLE	8.078382337456858	0.4473690126337565	80.75271606445312	0.531403124332428	15.911463737487793	27.25197982788086	16.648719787597656
rnasea-binder-100-nr2-1_result_12	93	METAAAKFERQHMDSSTSAASSSNYCNQMMKSRNLTKDRCKPVNTFVHESLADVQAVCSQKNVACKNGQTNCYQSYSTMSITDCRETGSSKYPNCAYKTTQANKHIIVACEGNPYVPVHFDASV:EAERALAEAALKAAREKWPEFDWDAALASIPDPALREEVIREAIRLIEERIEQLREDMKKNEVNLLNDLDEELYKQWKEEREAYIKQLEEERERLRERLE	5.468194160664826	0.5957283769103906	83.33370971679688	0.5316634178161621	15.566359519958496	26.819259643554688	16.938030242919922
rnasea-binder-100-nr2-1_result_12	94	METAAAKFERQHMDSSTSAASSSNYCNQMMKSRNLTKDRCKPVNTFVHESLADVQAVCSQKNVACKNGQTNCYQSYSTMSITDCRETGSSKYPNCAYKTTQANKHIIVACEGNPYVPVHFDASV:EEEKKLYEKLLEEAKTKWPETDFDKLIESIPSEELRKKAIEEAIKLIEERIKEEEEFMKKEEPNILADFDEELYAKWKKEREEYIEQLKKLRKELEEKLK	6.536049574780221	0.5396821708107613	78.78316497802734	0.5335438251495361	15.851659774780273	26.95115089416504	16.51682472229004
rnasea-binder-100-nr2-1_result_12	95	KETAAAKFERQHMDSSTSAASSSNYCNQMMKSRNLTKDRCKPVNTFVHESLADVQAVCSQKNVACKNGQTNCYQSYSTMSITDCRETGSSKYPNCAYKTTQANKHIIVACEGNPYVPVHFDASV:AAEEELAARALEAARTEFPDFDWDAVLAEIPSEELRRRVIEEAIAYLDEEIERLEKDWEENSVNWENDLDKELYEQLKAEREAYIAELRRRREELRERLR	6.508680511079106	0.5840506938973145	86.70355224609375	0.5312293767929077	15.445379257202148	26.988052368164062	15.606338500976562
rnasea-binder-100-nr2-1_result_12	96	METAAAKFERQHMDSSTSAASSSNYCNQMMKSRNLTKDRCKPVNTFVHESLADVQAVCSQKNVACKNGQTNCYQSYSTMSITDCRETGSSKYPNCAYKTTQANKHIIVACEGNPYVPVHFDASV:EEEEKLAEEALEKAKTQYPDVDWDALLEKIKSEELRKKVIEEAIKYLEEKIEELKEEMEKEEVNILNDFDEELYAKWKAEREAYIAELEKRREELKEKLK	5.250533641622812	0.6394731189588289	81.86653900146484	0.5343612432479858	15.576458930969238	26.725772857666016	17.034412384033203
rnasea-binder-100-nr2-1_result_12	97	KETAAAKFERQHMDSSTSAASSSNYCNQMMKSRNLTKDRCKPVNTFVHESLADVQAVCSQKNVACKNGQTNCYQSYSTMSITDCRETGSSKYPNCAYKTTQANKHIIVACEGNPYVPVHFDASV:EEEEKLAAEILEAAKTEIPNFDWKKALAAIKSEELRKKVIEEAIEYIEKRIEQLKEYLEKEAPNILADFDEELYAKWKEQQEAYIKELEKLREELKEELK	12.749443484832144	0.2801232658184942	84.22469329833984	0.5357444286346436	15.297086715698242	26.457395553588867	16.124759674072266
rnasea-binder-100-nr2-1_result_12	98	KETAAAKFERQHMDSSTSAASSSNYCNQMMKSRNLTKDRCKPVNTFVHESLADVQAVCSQKNVACKNGQTNCYQSYSTMSITDCRETGSSKYPNCAYKTTQANKHIIVACEGNPYVPVHFDASV:AAVEALAAAIREAAKTEVPDFDWDAALASIPDEEVRREVIREAIAYIEKRIEEMKEDLKKNSVNWENDLDKELYEKLLAEREAYIKELEELRKELEERLE	8.83174441493513	0.4120515849923718	68.3548583984375	0.5358619689941406	16.377147674560547	26.93597412109375	15.716597557067871
rnasea-binder-100-nr2-1_result_12	99	KETAAAKFERQHMDSSTSAASSSNYCNQMMKSRNLTKDRCKPVNTFVHESLADVQAVCSQKNVACKNGQTNCYQSYSTMSITDCRETGSSKYPNCAYKTTQANKHIIVACEGNPYVPVHFDASV:MEEEELAKKALEAAKTKWPDFDWDKAIAEIKDEEIRKKVIKEAIEYLKKKIEEEKKWLKEEAPNLLADFDEELYAKWKAEREAWIKKMEEKAKELEEKLK	7.263873228933529	0.5123684225948121	82.68537139892578	0.5324064493179321	15.728654861450195	27.082563400268555	16.536334991455078
rnasea-binder-100-nr2-1_result_13	0	PETAAAKFERQHMDSSTSAASSSNYCNQMMKSRNLTKDRCKPVNTFVHESLADVQAVCSQKNVACKNGQTNCYQSYSTMSITDCRETGSSKYPNCAYKTTQANKHIIVACEGNPYVPVHFDASV:SSLFRREIRERGIRNVEDLLTVLEALGAQIPEEERAALLAAGPLEALPPTAIPALFYKYDSATNQAKLLARGRVLFERREEPPEDVLILRPLLEGELARL	14.618272152806533	0.21615656423286098	55.64510726928711	0.527117908000946	17.305679321289062	27.54505729675293	17.87853240966797
rnasea-binder-100-nr2-1_result_13	1	PETAAAKFERQHMDSSTSAASSSNYCNQMMKSRNLTKDRCKPVNTFVHESLADVQAVCSQKNVACKNGQTNCYQSYSTMSITDCRETGSSKYPNCAYKTTQANKHIIVACEGNPYVPVHFDASV:SSLFRDRVVLTGINNVEDLITALEALGAQIPEEVRAELRAAGPLSALPPTEIPVTLTRYDSATNQAVEYARGRVTITRLDVPPQDLLIVEIRLEGEYLLE	13.04802457332897	0.27601445998635016	65.22818756103516	0.5284222364425659	16.208885192871094	26.78262710571289	17.406686782836914
rnasea-binder-100-nr2-1_result_13	2	PETAAAKFERQHMDSSTSAASSSNYCNQMMKSRNLTKDRCKPVNTFVHESLADVQAVCSQKNVACKNGQTNCYQSYSTMSITDCRETGSSKYPNCAYKTTQANKHIIVACEGNPYVPVHFDASV:SSLLNDKTTLTGINNVDDLITALQAAGLNIPEEEIAKLKAAGPLSSLAPIKIPVTLTKYDASTKRAVEYAKGYATITKDDTPPNNTYTLEPKLEGELEKL	11.899821464141008	0.2499937589996784	68.56495666503906	0.5288293361663818	16.18049430847168	26.840787887573242	15.792323112487793
rnasea-binder-100-nr2-1_result_13	3	PETAAAKFERQHMDSSTSAASSSNYCNQMMKSRNLTKDRCKPVNTFVHESLADVQAVCSQKNVACKNGQTNCYQSYSTMSITDCRETGSSKYPNCAYKTTQANKHIIVACEGNPYVPVHFDASV:SNLFDKKVTLTGINNVEDLITALEAAGFQIPEEVRAELRAAGPLSKLPPVEIPATFYRWNSSNNQAVELEKGYVTITREEVAPNNTLILTPRLEGERELL	12.173137047708416	0.28075593508429425	68.95198059082031	0.5290504693984985	16.187414169311523	26.95576286315918	15.837594032287598
rnasea-binder-100-nr2-1_result_13	4	PETAAAKFERQHMDSSTSAASSSNYCNQMMKSRNLTKDRCKPVNTFVHESLADVQAVCSQKNVACKNGQTNCYQSYSTMSITDCRETGSSKYPNCAYKTTQANKHIIVACEGNPYVPVHFDASV:SSLYKLEYKATGINNVEDLITTLEALGAQIPEEEREKLRKAGPLENLPPVKIPVTFYKYNSSTKQAVEYEKGYVLITKENIYPNNTYILKPYLEGELDKI	12.051530313743173	0.2783007568881891	69.65015411376953	0.5324228405952454	15.95111083984375	26.795625686645508	17.0983943939209
rnasea-binder-100-nr2-1_result_13	5	PETAAAKFERQHMDSSTSAASSSNYCNQMMKSRNLTKDRCKPVNTFVHESLADVQAVCSQKNVACKNGQTNCYQSYSTMSITDCRETGSSKYPNCAYKTTQANKHIIVACEGNPYVPVHFDASV:SSLFKKKVTLTGINNVEDLITALEAFGAQIPEEERKKLLEAGPLSNLPPTKFKVTFYRYDESTKQAVELEEGYVLITKNNVPPNNTYILEPYLKGELEKI	12.600326510608708	0.25531016408893537	62.224403381347656	0.5340464115142822	16.324275970458984	26.773645401000977	17.985454559326172
rnasea-binder-100-nr2-1_result_13	6	EETAAAKFERQHMDSSTSAASSSNYCNQMMKSRNLTKDRCKPVNTFVHESLADVQAVCSQKNVACKNGQTNCYQSYSTMSITDCRETGSSKYPNCAYKTTQANKHIIVACEGNPYVPVHFDASV:NNLYRQEVKLTGINNVEDLITALEALGAQIPEEERERLLAAGPLSSLPPTEIPIRLYQYNSSNNQAELLAEGRALITRDNTPPENVLTVTIRLEGEYELE	12.159791295774237	0.2782355091682099	64.87113952636719	0.5268420577049255	16.44419288635254	27.10859489440918	17.923583984375
rnasea-binder-100-nr2-1_result_13	7	EETAAAKFERQHMDSSTSAASSSNYCNQMMKSRNLTKDRCKPVNTFVHESLADVQAVCSQKNVACKNGQTNCYQSYSTMSITDCRETGSSKYPNCAYKTTQANKHIIVACEGNPYVPVHFDASV:SSLYDKKVQLTGINNVEDLITALQALGFQIPEEEIAALRAAGPLSKLEPVEIPVKVYKYDSSTKQAVLEEEGRVLITWDNTPPNNIITVEPKLKGEYEKL	12.702678789987806	0.2526699484704558	68.99642181396484	0.5266181230545044	16.263248443603516	26.955333709716797	16.55547332763672
rnasea-binder-100-nr2-1_result_13	8	PETAAAKFERQHMDSSTSAASSSNYCNQMMKSRNLTKDRCKPVNTFVHESLADVQAVCSQKNVACKNGQTNCYQSYSTMSITDCRETGSSKYPNCAYKTTQANKHIIVACEGNPYVPVHFDASV:SSLLREEVTLTGINDVDDLLTALEALGFQIPEAERERLRAAGPLEALPPTAIPVTVYQYNSSNQRAEVFAPGRVLFERLDVPPQNLLILRPYLDGEFELL	12.900287736110652	0.22960454835512806	55.938743591308594	0.5292487144470215	16.875083923339844	27.182138442993164	17.038145065307617
rnasea-binder-100-nr2-1_result_13	9	PETAAAKFERQHMDSSTSAASSSNYCNQMMKSRNLTKDRCKPVNTFVHESLADVQAVCSQKNVACKNGQTNCYQSYSTMSITDCRETGSSKYPNCAYKTTQANKHIIVACEGNPYVPVHFDASV:SSLFRDRVVLTGIRNVEDLITALEALGAQIPEEEREKLLAAGPLSSLPPTEFKVKLYKYDAANKQAKLYAEGRARITRLDVPPEDLYIVEIRPEGEWELL	11.869528627117502	0.2665196343558778	67.44829559326172	0.5312761664390564	16.116283416748047	26.754940032958984	15.759632110595703
rnasea-binder-100-nr2-1_result_13	10	PETAAAKFERQHMDSSTSAASSSNYCNQMMKSRNLTKDRCKPVNTFVHESLADVQAVCSQKNVACKNGQTNCYQSYSTMSITDCRETGSSKYPNCAYKTTQANKHIIVACEGNPYVPVHFDASV:SSRYRQSVQLTGIRDVEDLITALEAFGAQIPEEERARLLAAGPLSALPETAFRVTFTRYDSSTKQAVVDSEGRVLIRREDVPPQDVLTLRPYLDGEFELL	14.1382958371959	0.23902993601205066	45.129032135009766	0.5314246416091919	17.52777671813965	27.331707000732422	15.890008926391602
rnasea-binder-100-nr2-1_result_13	11	PETAAAKFERQHMDSSTSAASSSNYCNQMMKSRNLTKDRCKPVNTFVHESLADVQAVCSQKNVACKNGQTNCYQSYSTMSITDCRETGSSKYPNCAYKTTQANKHIIVACEGNPYVPVHFDASV:NNLFNNEVKLTGINNVEDLITALQAMGANIPEEEIEKLKKAGSLDDLPEIKIPATFNVYDSSTNQAVEYTKGYVTITKEDVAPNKIYTIKPKPEGEYELE	10.816694106184755	0.3260242946678108	58.837158203125	0.5325191020965576	16.56157875061035	26.823841094970703	16.775400161743164
rnasea-binder-100-nr2-1_result_13	12	PETAAAKFERQHMDSSTSAASSSNYCNQMMKSRNLTKDRCKPVNTFVHESLADVQAVCSQKNVACKNGQTNCYQSYSTMSITDCRETGSSKYPNCAYKTTQANKHIIVACEGNPYVPVHFDASV:SSLFDNKVTLTGINDVDDLITALEALGAQIPEEERERLRAAGPLSSLPPTEIPVKLYKYDSSTNQAVLYEEGTVTITRDDVAPNNTLTVDIKPNGAKLLE	12.040763725254667	0.27038577466077757	63.93363571166992	0.5280672907829285	16.497440338134766	27.20094871520996	18.031789779663086
rnasea-binder-100-nr2-1_result_13	13	PETAAAKFERQHMDSSTSAASSSNYCNQMMKSRNLTKDRCKPVNTFVHESLADVQAVCSQKNVACKNGQTNCYQSYSTMSITDCRETGSSKYPNCAYKTTQANKHIIVACEGNPYVPVHFDASV:SSLYRDEVTLTGINNVDDLITALEALGAQIPEEERARLRAAGPLSALPPTEIPVKLTRYNPETKQAEEYEEGRALIERRDVPPDDVLIVRIYPEGEFELL	13.902772750500079	0.2604183491591884	61.67440414428711	0.5287127494812012	16.58075714111328	27.136659622192383	17.067646026611328
rnasea-binder-100-nr2-1_result_13	14	PETAAAKFERQHMDSSTSAASSSNYCNQMMKSRNLTKDRCKPVNTFVHESLADVQAVCSQKNVACKNGQTNCYQSYSTMSITDCRETGSSKYPNCAYKTTQANKHIIVACEGNPYVPVHFDASV:SSLFDKKVKLTGINNVDDLITALEALGFNIPEEEKAKLRAAGSLDKLPDIKIPVTIYKYDASTKKAVEYAKGFVTITKENVAPNNIYTVKPEPEGKLKLK	12.035376176916207	0.2897677406544351	61.6136360168457	0.5268553495407104	16.85287094116211	27.482471466064453	18.108415603637695
rnasea-binder-100-nr2-1_result_13	15	PETAAAKFERQHMDSSTSAASSSNYCNQMMKSRNLTKDRCKPVNTFVHESLADVQAVCSQKNVACKNGQTNCYQSYSTMSITDCRETGSSKYPNCAYKTTQANKHIIVACEGNPYVPVHFDASV:SSLFDKKVAVTGINNVEDLITVLEAMGAQIPEEEKEKLRAAGPLSSLPTTKIKATFYKYNSSNNTAEKYEEGEVTFTKDKTAPNDVITLTPKPKGELEKE	12.889247472987751	0.27836519403753585	61.8911247253418	0.5276578664779663	16.589183807373047	27.28786849975586	17.306198120117188
rnasea-binder-100-nr2-1_result_13	16	PETAAAKFERQHMDSSTSAASSSNYCNQMMKSRNLTKDRCKPVNTFVHESLADVQAVCSQKNVACKNGQTNCYQSYSTMSITDCRETGSSKYPNCAYKTTQANKHIIVACEGNPYVPVHFDASV:SSLYKKKVTLTDIKNVEDLITALEAANFHIPEEERAKLLAAKSLADLPPTDIPVKIYRYDSSTNQAVLYEDALVRITRDNTPPNNILTLEPYPNSELLKL	11.213594182952816	0.2982255421648545	62.388065338134766	0.5323827266693115	16.33043098449707	26.743104934692383	16.512451171875
rnasea-binder-100-nr2-1_result_13	17	PETAAAKFERQHMDSSTSAASSSNYCNQMMKSRNLTKDRCKPVNTFVHESLADVQAVCSQKNVACKNGQTNCYQSYSTMSITDCRETGSSKYPNCAYKTTQANKHIIVACEGNPYVPVHFDASV:NNLLNKEVELTDIKNVEDLITALEASNFHIPEEEKKKLLEAKSLENLKPTKFKVKVYRYNSSNNKAEEYEEAYATIEKKNEYPNNTYILKPKAKSEEKLE	10.087742409469241	0.3281628090929837	69.31242370605469	0.5321550369262695	16.087072372436523	26.828161239624023	17.070755004882812
rnasea-binder-100-nr2-1_result_13	18	PETAAAKFERQHMDSSTSAASSSNYCNQMMKSRNLTKDRCKPVNTFVHESLADVQAVCSQKNVACKNGQTNCYQSYSTMSITDCRETGSSKYPNCAYKTTQANKHIIVACEGNPYVPVHFDASV:NNLLNKKVKLTDIKNVEDLITALQSMNFNIPEEEIKKLKEAKSLEDLPPTKIKVKIYKYNSSNNTAEEYEEAYVTIEKKDIPPENVLIVTPKKESELKKL	10.257435766469957	0.3100051242429948	67.72974395751953	0.5334935188293457	15.9864501953125	26.57084846496582	17.10865020751953
rnasea-binder-100-nr2-1_result_13	19	PETAAAKFERQHMDSSTSAASSSNYCNQMMKSRNLTKDRCKPVNTFVHESLADVQAVCSQKNVACKNGQTNCYQSYSTMSITDCRETGSSKYPNCAYKTTQANKHIIVACEGNPYVPVHFDASV:SSLYLDNVELTDIKNVEDLITALEAMNFHIPEEEKKKLLEAKSLENLPTTAIKVKIYRYNSSNKKAELYEEAYAFIKKINIPPNNIYIIYPLPKSLLKLI	13.404648123851443	0.22663289665977146	43.11307907104492	0.5342670679092407	17.7590274810791	27.44342613220215	17.994903564453125
rnasea-binder-100-nr2-1_result_13	20	PETAAAKFERQHMDSSTSAASSSNYCNQMMKSRNLTKDRCKPVNTFVHESLADVQAVCSQKNVACKNGQTNCYQSYSTMSITDCRETGSSKYPNCAYKTTQANKHIIVACEGNPYVPVHFDASV:SSLLDKEVTLTNINNVEDLITQLEAMNFHIPEEERERLLAAKALSDLPPIKIPVTLYRYDAATNQAVEYERAYVTITKDDTPPNKIYTVRPKLESELELL	11.990024263247127	0.29549799165629526	68.4278793334961	0.5358591079711914	15.788702011108398	26.181203842163086	15.854129791259766
rnasea-binder-100-nr2-1_result_13	21	PETAAAKFERQHMDSSTSAASSSNYCNQMMKSRNLTKDRCKPVNTFVHESLADVQAVCSQKNVACKNGQTNCYQSYSTMSITDCRETGSSKYPNCAYKTTQANKHIIVACEGNPYVPVHFDASV:NNLYNKLVEVTDINNVEDLITTLEAMNFHIPEEEKKKLKEAKSLDNLPPTEIPVKLYKYDSSTKQAVLLENAKVTFTKIDVEPKNILIFKPLLDSELEKL	11.4244278180819	0.27097032979646246	67.49667358398438	0.5329461097717285	16.198137283325195	26.862031936645508	17.789106369018555
rnasea-binder-100-nr2-1_result_13	22	PETAAAKFERQHMDSSTSAASSSNYCNQMMKSRNLTKDRCKPVNTFVHESLADVQAVCSQKNVACKNGQTNCYQSYSTMSITDCRETGSSKYPNCAYKTTQANKHIIVACEGNPYVPVHFDASV:SSLYNKKIKLTDINNVEDLITQLQANNFNIPEEEIEKLKKAKSLENLPPIKIKATIYKYNSSNQTAEELEEAYVTIEKDNKYPNNTYTLTPKLKSELEKE	10.099943344761744	0.34211748920762386	68.0678482055664	0.5363328456878662	15.904635429382324	26.32413673400879	16.878252029418945
rnasea-binder-100-nr2-1_result_13	23	PETAAAKFERQHMDSSTSAASSSNYCNQMMKSRNLTKDRCKPVNTFVHESLADVQAVCSQKNVACKNGQTNCYQSYSTMSITDCRETGSSKYPNCAYKTTQANKHIIVACEGNPYVPVHFDASV:SSLLKEEVELTDIKNVEDLITQLQASNFQIPEEEIKKLKEKKKLEDLPPTEIKVKVYKYDAATKQAVEYEEAYVLFEKKDIPPKNIIILRPRLKSEYKEI	12.058866614585487	0.25409471272385586	63.03804397583008	0.5326274633407593	16.42607307434082	27.05310821533203	15.536447525024414
rnasea-binder-100-nr2-1_result_13	24	PETAAAKFERQHMDSSTSAASSSNYCNQMMKSRNLTKDRCKPVNTFVHESLADVQAVCSQKNVACKNGQTNCYQSYSTMSITDCRETGSSKYPNCAYKTTQANKHIIVACEGNPYVPVHFDASV:NNLYDDKVTLTDIKNVEDLITQLEALNAHIPEEEKKKLLEAKKLEDLPPTKIPVTLYRYNSSNNQAVKYEDAYVTITKDDVPPNNTLTVIRKPKSKELLE	10.540123770563552	0.28766551038807237	60.296043395996094	0.5372636318206787	16.182308197021484	26.250051498413086	16.58909797668457
rnasea-binder-100-nr2-1_result_13	25	PETAAAKFERQHMDSSTSAASSSNYCNQMMKSRNLTKDRCKPVNTFVHESLADVQAVCSQKNVACKNGQTNCYQSYSTMSITDCRETGSSKYPNCAYKTTQANKHIIVACEGNPYVPVHFDASV:SSLYNEEVELTNINNVEDLITTLQASNFQIPEEEIKKLLEKKSLKDLKPIKIKVKLTRYNSSTKQAVEYEEAYVTITKKNIYPNNVYILKPKLKSELKKL	10.895565716286645	0.3122150085098479	61.819793701171875	0.5323473215103149	16.33331298828125	26.76483917236328	15.964653968811035
rnasea-binder-100-nr2-1_result_13	26	PETAAAKFERQHMDSSTSAASSSNYCNQMMKSRNLTKDRCKPVNTFVHESLADVQAVCSQKNVACKNGQTNCYQSYSTMSITDCRETGSSKYPNCAYKTTQANKHIIVACEGNPYVPVHFDASV:SSLLNKKVIATSINNVEDLITTLEASNFHIPEEVKKELLEAKELENLPEIKIPVKIYKYNSSNNQAVEYENAYVFIKKINEYPNNIYILEPYKESELKLK	11.544176524855262	0.28311943511988535	66.36674499511719	0.5439233183860779	15.631316184997559	25.638629913330078	15.14793872833252
rnasea-binder-100-nr2-1_result_13	27	PETAAAKFERQHMDSSTSAASSSNYCNQMMKSRNLTKDRCKPVNTFVHESLADVQAVCSQKNVACKNGQTNCYQSYSTMSITDCRETGSSKYPNCAYKTTQANKHIIVACEGNPYVPVHFDASV:SSIDLKKIELTDIKNVEDLITTLEALNLHIPEEEKKKLKEAKDLSSLPPTKIKVKLYRYNSSNNTAELYEEAYALIEKKDIPPKNIYIVTPLLKSELKKL	11.625162788638075	0.2752741745274447	59.90726089477539	0.5342836380004883	16.55314826965332	26.873077392578125	16.542984008789062
rnasea-binder-100-nr2-1_result_13	28	PETAAAKFERQHMDSSTSAASSSNYCNQMMKSRNLTKDRCKPVNTFVHESLADVQAVCSQKNVACKNGQTNCYQSYSTMSITDCRETGSSKYPNCAYKTTQANKHIIVACEGNPYVPVHFDASV:NSLLKKEIELRDIKNVEDLITQLQALNFNIPEEEIKKLLEAKELKDLPPVAIPVKLTKYDSSTNQAVEYENAKVIIEKKEEEPENIYIVKPYLDSELKKL	10.580787708894372	0.2972927715770042	71.73210144042969	0.5422550439834595	15.232979774475098	25.342395782470703	15.181394577026367
rnasea-binder-100-nr2-1_result_13	29	PETAAAKFERQHMDSSTSAASSSNYCNQMMKSRNLTKDRCKPVNTFVHESLADVQAVCSQKNVACKNGQTNCYQSYSTMSITDCRETGSSKYPNCAYKTTQANKHIIVACEGNPYVPVHFDASV:SSLYNNKVTLTNINNVEDLITALQAMNAHIPEEEIKKLREAKSLDNLPPTKIKVKLTKYDSSTNQAVEYEEAYVIFEKNNTPPNNTITLTILPKSELEKI	12.040724331406942	0.27427623582836713	68.63640594482422	0.5353554487228394	15.86151123046875	26.445043563842773	15.744994163513184
rnasea-binder-100-nr2-1_result_13	30	PETAAAKFERQHMDSSTSAASSSNYCNQMMKSRNLTKDRCKPVNTFVHESLADVQAVCSQKNVACKNGQTNCYQSYSTMSITDCRETGSSKYPNCAYKTTQANKHIIVACEGNPYVPVHFDASV:SNLYNNKVTLTNINNVEDLITTLESLNAHIPEEVKKELLEKKSLENLPNIAIPVTLYKYDSATNQAVEYEKAKVFITKDNTYPNNNYTITILPDSKLKNI	10.70542339228195	0.2971862845196074	71.85209655761719	0.5368509292602539	15.613635063171387	26.158750534057617	17.08162498474121
rnasea-binder-100-nr2-1_result_13	31	PETAAAKFERQHMDSSTSAASSSNYCNQMMKSRNLTKDRCKPVNTFVHESLADVQAVCSQKNVACKNGQTNCYQSYSTMSITDCRETGSSKYPNCAYKTTQANKHIIVACEGNPYVPVHFDASV:NDLYDKEVKLTDIKNVEDLITTLEAMNAHIPEEEKKKLLEAKKLEDLPEVKIPVELYRYNSSTQQAVLYEKAFVTIKKEDKPPEKTYIVKIKPESKLKLL	11.606912220268624	0.26540596616314976	61.57335662841797	0.5339233875274658	16.369718551635742	26.665390014648438	17.475515365600586
rnasea-binder-100-nr2-1_result_13	32	PETAAAKFERQHMDSSTSAASSSNYCNQMMKSRNLTKDRCKPVNTFVHESLADVQAVCSQKNVACKNGQTNCYQSYSTMSITDCRETGSSKYPNCAYKTTQANKHIIVACEGNPYVPVHFDASV:SSLYNNEVQLTNINNVEDLITALQASNAHIPEEEIKKLKEAKSLSSLPPTKFKVTLYRYNSSTNQAVEYEEAYVTITKDNTYPNNILTLKIEPKSELKKK	10.517240450440847	0.3312736341456795	64.42888641357422	0.5381664037704468	15.915631294250488	26.16451644897461	16.38516616821289
rnasea-binder-100-nr2-1_result_13	33	PETAAAKFERQHMDSSTSAASSSNYCNQMMKSRNLTKDRCKPVNTFVHESLADVQAVCSQKNVACKNGQTNCYQSYSTMSITDCRETGSSKYPNCAYKTTQANKHIIVACEGNPYVPVHFDASV:NSLYDKKVQVTDIKNVEDLITTLEALNFHIPEEEREKLLKAKTLENLPPTEIPVTVYRYNSSTKKAEKYENARVLFEKDETPPNNIITLIPLPDSKLKTL	11.348789616240468	0.2758799883978088	62.60568618774414	0.5330392122268677	16.29891014099121	26.68320655822754	17.50946807861328
rnasea-binder-100-nr2-1_result_13	34	PETAAAKFERQHMDSSTSAASSSNYCNQMMKSRNLTKDRCKPVNTFVHESLADVQAVCSQKNVACKNGQTNCYQSYSTMSITDCRETGSSKYPNCAYKTTQANKHIIVACEGNPYVPVHFDASV:SSLFKKKVTLTDIKNVEDLITALQAANFHIPEEEIEKLKKAKSLEDLPPTEFPVTIYKYDSETNQAVEYEKARVLITKENVPPNNKLILEPRPDSEFLLE	11.21296265848829	0.31497583927206424	68.35487365722656	0.5348128080368042	15.823229789733887	26.28632354736328	16.206134796142578
rnasea-binder-100-nr2-1_result_13	35	PETAAAKFERQHMDSSTSAASSSNYCNQMMKSRNLTKDRCKPVNTFVHESLADVQAVCSQKNVACKNGQTNCYQSYSTMSITDCRETGSSKYPNCAYKTTQANKHIIVACEGNPYVPVHFDASV:SSLFDNEVILTDIKNVDDLITALQASNAHIPEEEIAKLKAAKSLENLPETKIPVELYKYNSSNNQAELYEKAYVTIKKIDIPPNNKLILKIKPESELKKK	11.482503214588528	0.2783960767810854	67.79499053955078	0.5383232831954956	15.728705406188965	25.998443603515625	16.520254135131836
rnasea-binder-100-nr2-1_result_13	36	PETAAAKFERQHMDSSTSAASSSNYCNQMMKSRNLTKDRCKPVNTFVHESLADVQAVCSQKNVACKNGQTNCYQSYSTMSITDCRETGSSKYPNCAYKTTQANKHIIVACEGNPYVPVHFDASV:SNLYKKKVQLTDIKNVEDLITALEANNYIIPEEEREKLLKAKDLKNLKPIKIKAKIYKYDAATNQAVEYEEAYVTITYDNTPPNNVLTLEPYPESELKKL	13.820353211804296	0.2159278604722734	59.26029968261719	0.5289602279663086	16.802282333374023	27.32940101623535	17.13441276550293
rnasea-binder-100-nr2-1_result_13	37	PETAAAKFERQHMDSSTSAASSSNYCNQMMKSRNLTKDRCKPVNTFVHESLADVQAVCSQKNVACKNGQTNCYQSYSTMSITDCRETGSSKYPNCAYKTTQANKHIIVACEGNPYVPVHFDASV:SSLYDNKVQLTSINNVEDLITALEAMNAHIPEEEKKKLLEAKSLENLEPVEIPVELYRYNSSTNQAVLDEKAKALITKDDTPPNKTLTVTIKKESELEKE	11.754414190307406	0.27790560397583947	68.4572525024414	0.5382946133613586	15.476543426513672	25.66702651977539	16.01943016052246
rnasea-binder-100-nr2-1_result_13	38	PETAAAKFERQHMDSSTSAASSSNYCNQMMKSRNLTKDRCKPVNTFVHESLADVQAVCSQKNVACKNGQTNCYQSYSTMSITDCRETGSSKYPNCAYKTTQANKHIIVACEGNPYVPVHFDASV:NNLYNNKVELTDIKNVEDLITALEAMNAHIPEEEKKKLLEAKSLENLPPIKIPVKLYKYDSATNQAVEYEEAYVTFEKKDIPPKNIYTLTILPKSKLKLL	12.416154713122767	0.2646513668256663	63.851287841796875	0.5341786742210388	16.258533477783203	26.674570083618164	16.047943115234375
rnasea-binder-100-nr2-1_result_13	39	PETAAAKFERQHMDSSTSAASSSNYCNQMMKSRNLTKDRCKPVNTFVHESLADVQAVCSQKNVACKNGQTNCYQSYSTMSITDCRETGSSKYPNCAYKTTQANKHIIVACEGNPYVPVHFDASV:SNLFNKKVTLTSINNVEDLITQLEAMNLHIPEEEKKKLLEAKSLKDLPPTKIPVTIYRYNSENKTAEEYEKAYATITKNDVPPNNTYIVEIKPESLLKLE	10.526483073267539	0.3499037915520211	60.00577926635742	0.5351474285125732	16.443601608276367	26.75223159790039	17.462608337402344
rnasea-binder-100-nr2-1_result_13	40	PETAAAKFERQHMDSSTSAASSSNYCNQMMKSRNLTKDRCKPVNTFVHESLADVQAVCSQKNVACKNGQTNCYQSYSTMSITDCRETGSSKYPNCAYKTTQANKHIIVACEGNPYVPVHFDASV:SSLYNQKVQLTDIKNVEDLITAAEAMNAHIPEEVKQELLEKKSLDNLPPIKIPVQIYRYDSATKQAVLYENAYLTFTKDDTPPNNIYTLELLPESKLKLL	11.40334737236146	0.2776753347232042	61.35554885864258	0.536657452583313	16.179967880249023	26.43174934387207	16.68547248840332
rnasea-binder-100-nr2-1_result_13	41	PETAAAKFERQHMDSSTSAASSSNYCNQMMKSRNLTKDRCKPVNTFVHESLADVQAVCSQKNVACKNGQTNCYQSYSTMSITDCRETGSSKYPNCAYKTTQANKHIIVACEGNPYVPVHFDASV:NNKYKDEVIVTDIKNVEDLITTLEAMNAQIPEEVKKELLEKKSLENLPPTKIKVKLYEYNAENKTAEEYEDAYVTFEKINIPPNNKYILKILPDSELKKL	10.51996623924841	0.3233999542032039	58.54785919189453	0.5353003740310669	16.571012496948242	26.929885864257812	16.976638793945312
rnasea-binder-100-nr2-1_result_13	42	PETAAAKFERQHMDSSTSAASSSNYCNQMMKSRNLTKDRCKPVNTFVHESLADVQAVCSQKNVACKNGQTNCYQSYSTMSITDCRETGSSKYPNCAYKTTQANKHIIVACEGNPYVPVHFDASV:NNLYDDKVTLTDIKNVEDLITQLEAMNAHIPEEERKKLLEAKKLEDLPPTRIPVKLYRYNSSTNQAVEYEDAYVTITREDKPPENKYIAHIEPKSKLEKI	11.475041520006663	0.2720978460478209	73.3727035522461	0.5341697931289673	15.585811614990234	26.15392303466797	16.00339126586914
rnasea-binder-100-nr2-1_result_13	43	PETAAAKFERQHMDSSTSAASSSNYCNQMMKSRNLTKDRCKPVNTFVHESLADVQAVCSQKNVACKNGQTNCYQSYSTMSITDCRETGSSKYPNCAYKTTQANKHIIVACEGNPYVPVHFDASV:NSLFKKEVELTDIKNVEDLITALQAMNFNIPEEEIKKLKEAKSLENLPKTAFKVTVYVYNSSNNTAEKYENALVFIEKKNEFPKNIYIVKPLPESELKKI	10.852515099999213	0.3039370169607711	55.92081832885742	0.5354967713356018	16.647991180419922	26.858192443847656	16.217121124267578
rnasea-binder-100-nr2-1_result_13	44	PETAAAKFERQHMDSSTSAASSSNYCNQMMKSRNLTKDRCKPVNTFVHESLADVQAVCSQKNVACKNGQTNCYQSYSTMSITDCRETGSSKYPNCAYKTTQANKHIIVACEGNPYVPVHFDASV:SNLYNNKVSVTSINNVEDLITTLEAMNAHIPEEVKKELLEAKSLDNLKPIKIPVKLYRYNSSNQKAELYENALVTITKDDTPPNNTYTLTIKPDSELKKL	11.215346225093748	0.30767732450142765	61.61026382446289	0.5373531579971313	16.13823127746582	26.345666885375977	16.232784271240234
rnasea-binder-100-nr2-1_result_13	45	PETAAAKFERQHMDSSTSAASSSNYCNQMMKSRNLTKDRCKPVNTFVHESLADVQAVCSQKNVACKNGQTNCYQSYSTMSITDCRETGSSKYPNCAYKTTQANKHIIVACEGNPYVPVHFDASV:SSLYNNKTELTDIKNVEDLITALQAMNAQIPEEEIKKLKEAKKLSDLPPTKFKVTLYKYNSSNNTAEKYEDAVAIITKNNVYPNNTYIVTILPDSVLKLL	13.569337808008717	0.20560659704479128	70.53217315673828	0.53514564037323	15.726737022399902	26.32691192626953	16.008663177490234
rnasea-binder-100-nr2-1_result_13	46	PETAAAKFERQHMDSSTSAASSSNYCNQMMKSRNLTKDRCKPVNTFVHESLADVQAVCSQKNVACKNGQTNCYQSYSTMSITDCRETGSSKYPNCAYKTTQANKHIIVACEGNPYVPVHFDASV:NNLYKNEVILTDINNVEDLITQLQAMNANIPEEEIKKLLEAKDLKDLPPTKFKVTLYKYNSSTNQAVEYEEALVTIEKLDVPPNNIYIARIYPKSELKKL	11.4673674455274	0.2631411571959779	73.80299377441406	0.5386165380477905	15.242191314697266	25.588125228881836	15.419896125793457
rnasea-binder-100-nr2-1_result_13	47	PETAAAKFERQHMDSSTSAASSSNYCNQMMKSRNLTKDRCKPVNTFVHESLADVQAVCSQKNVACKNGQTNCYQSYSTMSITDCRETGSSKYPNCAYKTTQANKHIIVACEGNPYVPVHFDASV:SSLYDKKVELTDIKNVEDLITALEAMNAHIPEEVREELLKAKSLEDLPPTKIPVTLYKYNSATNQAVEYEEAYVTITRKNEPPKNVLTVEIKPKSELELE	11.206382404536415	0.3017444716989001	70.66326904296875	0.5321823358535767	15.809306144714355	26.45648765563965	15.787466049194336
rnasea-binder-100-nr2-1_result_13	48	PETAAAKFERQHMDSSTSAASSSNYCNQMMKSRNLTKDRCKPVNTFVHESLADVQAVCSQKNVACKNGQTNCYQSYSTMSITDCRETGSSKYPNCAYKTTQANKHIIVACEGNPYVPVHFDASV:SSLYDQKIELTDIKNVEDLITAVEALNAHIPEEEKEKLLKAKSLDSLPPTEIPVTLYEYNSSTQQAVEYEKAKVIIEKDNTYPNNIYTLRIYPESKLKEI	12.715773688105688	0.26699022956261753	70.92206573486328	0.5312622785568237	15.882911682128906	26.63261604309082	15.681413650512695
rnasea-binder-100-nr2-1_result_13	49	PETAAAKFERQHMDSSTSAASSSNYCNQMMKSRNLTKDRCKPVNTFVHESLADVQAVCSQKNVACKNGQTNCYQSYSTMSITDCRETGSSKYPNCAYKTTQANKHIIVACEGNPYVPVHFDASV:SSRYNNKTILTDIKNVEDLITTLQALNADIPEEEIEKLLKAKELENLPPTKIKVKLTRYDSSTKQAVEDEEAYVTFEKIDIPPENKLILTIKKKSELEKE	11.003650298697425	0.3077574265965119	57.17089080810547	0.5363205671310425	16.43724250793457	26.44564437866211	17.061180114746094
rnasea-binder-100-nr2-1_result_13	50	PETAAAKFERQHMDSSTSAASSSNYCNQMMKSRNLTKDRCKPVNTFVHESLADVQAVCSQKNVACKNGQTNCYQSYSTMSITDCRETGSSKYPNCAYKTTQANKHIIVACEGNPYVPVHFDASV:SNLYRDLVEVRDIKNVEDLLTVLEAMNAHIPEEVREELLAAKSLADLPPVEIPVRLYRYNSSNKQAELLEDAEVRITRLDVPPDNILILERRLKSERLLE	11.913792709158562	0.2790174178689582	60.33926010131836	0.5303905606269836	16.52657127380371	26.933488845825195	17.381004333496094
rnasea-binder-100-nr2-1_result_13	51	PETAAAKFERQHMDSSTSAASSSNYCNQMMKSRNLTKDRCKPVNTFVHESLADVQAVCSQKNVACKNGQTNCYQSYSTMSITDCRETGSSKYPNCAYKTTQANKHIIVACEGNPYVPVHFDASV:SNLYDNEVEVTDINNVEDLITTLQAMNANIPEEEIEKLLKAKSLENLPETKIKVTLYKYNSANQQAEEYEEALVFIKKDNTYPNNIYTIKIYPKSKLKNI	11.78503721081393	0.29049490341701373	67.337890625	0.534550666809082	15.931017875671387	26.499126434326172	17.685924530029297
rnasea-binder-100-nr2-1_result_13	52	PETAAAKFERQHMDSSTSAASSSNYCNQMMKSRNLTKDRCKPVNTFVHESLADVQAVCSQKNVACKNGQTNCYQSYSTMSITDCRETGSSKYPNCAYKTTQANKHIIVACEGNPYVPVHFDASV:SSLYNDKVQLTSINNVEDLITALEASNAQIPEEERQKLLEAKSLDDLPPTKFKVKLYKYDSSTKQAVLYEEAYVTITRDDTPPNNIYTLEIKPKSELLLE	10.804555195201972	0.30382895610374633	69.85895538330078	0.5372147560119629	15.575810432434082	25.92048454284668	15.865697860717773
rnasea-binder-100-nr2-1_result_13	53	PETAAAKFERQHMDSSTSAASSSNYCNQMMKSRNLTKDRCKPVNTFVHESLADVQAVCSQKNVACKNGQTNCYQSYSTMSITDCRETGSSKYPNCAYKTTQANKHIIVACEGNPYVPVHFDASV:SNLFNKEVEVTDIKDVEDLITTLEAMNFHIPEEEKEKLKKSKSLEDLPPIEIKAKVYRYDSSTNQAVLYEEMRVLIEKKNIPPKNIYILKPLPDSVFKLL	11.472008971783424	0.2713003547195863	56.08871841430664	0.5367318987846375	16.550342559814453	26.39991569519043	16.780792236328125
rnasea-binder-100-nr2-1_result_13	54	PETAAAKFERQHMDSSTSAASSSNYCNQMMKSRNLTKDRCKPVNTFVHESLADVQAVCSQKNVACKNGQTNCYQSYSTMSITDCRETGSSKYPNCAYKTTQANKHIIVACEGNPYVPVHFDASV:SSLYNNKTTLTDIKNVEDLITALEASNLNIPEEEKKKLLEAKDLENLPPTEIPVTIYKYDSSTNQAVEYEKAKAIITRINEPPENKIILEVKPDSEYLKE	11.403886555386235	0.2664575739907365	67.346435546875	0.5365760326385498	15.84076976776123	26.100711822509766	16.510761260986328
rnasea-binder-100-nr2-1_result_13	55	PETAAAKFERQHMDSSTSAASSSNYCNQMMKSRNLTKDRCKPVNTFVHESLADVQAVCSQKNVACKNGQTNCYQSYSTMSITDCRETGSSKYPNCAYKTTQANKHIIVACEGNPYVPVHFDASV:NNLYKDKVTLTNINNVEDLITALQANNANIPEEEIKKLLEAKSLDNLPPIKIPVTLTRYNSSTKQAVEYEEALVTITKNNVYPNNTYTLERKLKSELKKI	11.127605261378422	0.3004367869766709	65.8262939453125	0.5309127569198608	16.271320343017578	26.675493240356445	16.594650268554688
rnasea-binder-100-nr2-1_result_13	56	PETAAAKFERQHMDSSTSAASSSNYCNQMMKSRNLTKDRCKPVNTFVHESLADVQAVCSQKNVACKNGQTNCYQSYSTMSITDCRETGSSKYPNCAYKTTQANKHIIVACEGNPYVPVHFDASV:NNLYNNKTTLTSINNVEDLITALEASNAHIPEEEKKKLKEAKELSNLPPIKIPVTLYEYNSSTQQAVEYEKAYVTITKNNEYPNNTLILEIKPESELKKE	11.751881971109063	0.28164744125934776	77.08233642578125	0.5336189270019531	15.459661483764648	26.131866455078125	16.676576614379883
rnasea-binder-100-nr2-1_result_13	57	PETAAAKFERQHMDSSTSAASSSNYCNQMMKSRNLTKDRCKPVNTFVHESLADVQAVCSQKNVACKNGQTNCYQSYSTMSITDCRETGSSKYPNCAYKTTQANKHIIVACEGNPYVPVHFDASV:SNLYKNKTSLTSINNVEDLITALEASNNHIPEEEKQKLLESKSLENLPPTKFKVKLYKYDSATKQAVEEEEALVEIEKNNVYPNNTYTLNTYLNSELKLI	11.755326929554029	0.2910430858760516	65.55361938476562	0.535042941570282	16.144136428833008	26.65032958984375	15.962075233459473
rnasea-binder-100-nr2-1_result_13	58	PETAAAKFERQHMDSSTSAASSSNYCNQMMKSRNLTKDRCKPVNTFVHESLADVQAVCSQKNVACKNGQTNCYQSYSTMSITDCRETGSSKYPNCAYKTTQANKHIIVACEGNPYVPVHFDASV:SSLYNKEVKLTDIKNVEDLITAVEAMNAHIPEEERKKLLEAKSLEDLPPTKIKVKLYKYNSSNNQAELYENAYVLFEREDVPPERVLTLRIYPESKLLLK	10.82860817847491	0.31636606291654623	37.834835052490234	0.5323120355606079	18.07998275756836	27.73116111755371	19.51968002319336
rnasea-binder-100-nr2-1_result_13	59	PETAAAKFERQHMDSSTSAASSSNYCNQMMKSRNLTKDRCKPVNTFVHESLADVQAVCSQKNVACKNGQTNCYQSYSTMSITDCRETGSSKYPNCAYKTTQANKHIIVACEGNPYVPVHFDASV:SNLFDDKVKLTDIKNVEDLITALQALNLHIPEEEIKKLLEAKDLDDLEPVKIKVKLYKYNSSNNKAELYEEAYALIEKEDVEPEKIYTVHRYPESELKKL	12.209511984453954	0.25123853842141297	73.03400421142578	0.5406421422958374	15.286680221557617	25.599607467651367	16.311630249023438
rnasea-binder-100-nr2-1_result_13	60	PETAAAKFERQHMDSSTSAASSSNYCNQMMKSRNLTKDRCKPVNTFVHESLADVQAVCSQKNVACKNGQTNCYQSYSTMSITDCRETGSSKYPNCAYKTTQANKHIIVACEGNPYVPVHFDASV:NSLFNDEVQLTDLKNVEDLITALQASNNHIPEEEIKKLKEAKSLENLPPTKIKVTLYKYDSATNQAVEYEKALVLIEKENVPPNNIYTLRTYPESELKKL	11.945314845005072	0.28951282834113506	78.42446899414062	0.5351181030273438	15.239821434020996	25.96502113342285	16.45919418334961
rnasea-binder-100-nr2-1_result_13	61	PETAAAKFERQHMDSSTSAASSSNYCNQMMKSRNLTKDRCKPVNTFVHESLADVQAVCSQKNVACKNGQTNCYQSYSTMSITDCRETGSSKYPNCAYKTTQANKHIIVACEGNPYVPVHFDASV:SNLLRKKVTLTNIQNVEDLITALEAMNFHIPEEEKAKLLAAKSLSSLPPTAIPVQIYRYNSSTNQAVLYENARVLYTNLNIPPQNILILEPLLDSELKLL	12.059876556123454	0.24162763120346892	63.405487060546875	0.5371180176734924	16.008808135986328	26.05683135986328	16.98975372314453
rnasea-binder-100-nr2-1_result_13	62	PETAAAKFERQHMDSSTSAASSSNYCNQMMKSRNLTKDRCKPVNTFVHESLADVQAVCSQKNVACKNGQTNCYQSYSTMSITDCRETGSSKYPNCAYKTTQANKHIIVACEGNPYVPVHFDASV:NNLYNNEIELTDIKNVEDLITQLEANNAHISEEEKKKLLEAKSLENLPPTKFKVTLYKYNSSTNKAEKYENAVVTIEKIDIPPNKIYILKIKPDSELKKL	13.07197147173275	0.22410137876226713	61.11870574951172	0.5333658456802368	16.398624420166016	26.86581802368164	17.524885177612305
rnasea-binder-100-nr2-1_result_13	63	PETAAAKFERQHMDSSTSAASSSNYCNQMMKSRNLTKDRCKPVNTFVHESLADVQAVCSQKNVACKNGQTNCYQSYSTMSITDCRETGSSKYPNCAYKTTQANKHIIVACEGNPYVPVHFDASV:SSLYRNEVVLTDIKNVEDLITALQAQNAHIPEEVIKELREAKSLEDLPPIAIPVTLYKYNSSNKQAEEYEEALAFIEREDVPPENKLILRIYPKSELEKL	12.314551158125079	0.26274157741880366	76.5679702758789	0.5332857966423035	15.353525161743164	25.91334342956543	14.724884033203125
rnasea-binder-100-nr2-1_result_13	64	PETAAAKFERQHMDSSTSAASSSNYCNQMMKSRNLTKDRCKPVNTFVHESLADVQAVCSQKNVACKNGQTNCYQSYSTMSITDCRETGSSKYPNCAYKTTQANKHIIVACEGNPYVPVHFDASV:NNLYNNEVELTSINNVEDLITQLEAMNANIPEEEKEKLLKAKSLKDLKPTKFKVTLYKYDSSTKQAVEYEEAYVFIEKKDIPPKNIYIAKIYPKSELKKI	11.896033124094656	0.26887429865685275	70.87710571289062	0.5362411141395569	15.65461540222168	26.17234230041504	15.534188270568848
rnasea-binder-100-nr2-1_result_13	65	PETAAAKFERQHMDSSTSAASSSNYCNQMMKSRNLTKDRCKPVNTFVHESLADVQAVCSQKNVACKNGQTNCYQSYSTMSITDCRETGSSKYPNCAYKTTQANKHIIVACEGNPYVPVHFDASV:SSLFDKEVELTDIKNVEDLITQLEAMNANIPEEEKKKLLESKSLEDLPPIKIKVSLTKYDASTKQAVEYEEAYVTIEKKNIPPKNIYIAKIEPKSKLKKI	9.89261753894639	0.3363394967021878	65.88092803955078	0.531726598739624	16.287845611572266	26.84636688232422	16.15827178955078
rnasea-binder-100-nr2-1_result_13	66	PETAAAKFERQHMDSSTSAASSSNYCNQMMKSRNLTKDRCKPVNTFVHESLADVQAVCSQKNVACKNGQTNCYQSYSTMSITDCRETGSSKYPNCAYKTTQANKHIIVACEGNPYVPVHFDASV:SSLYDKEIELTDIKNVEDLITTLQALNANIPEEEIKKLLEKKSLKDLPPTEIPVTLYKYDSSTKQAVEYEKASVTIEKKNIPPKNIYIIKIKPDSEKLLE	11.377650706777137	0.2969693729819471	61.96681594848633	0.5350080132484436	16.267141342163086	26.519031524658203	17.006135940551758
rnasea-binder-100-nr2-1_result_13	67	PETAAAKFERQHMDSSTSAASSSNYCNQMMKSRNLTKDRCKPVNTFVHESLADVQAVCSQKNVACKNGQTNCYQSYSTMSITDCRETGSSKYPNCAYKTTQANKHIIVACEGNPYVPVHFDASV:NNLYDNKTILTDIKNVEDLITALEAMNAQIPEEEKEALRKAKSLDDLPPTKIKVKLYKYNSSNQQAELYEEAEVTITRIDIPPNNLLIADIKPKSELKKL	12.15758183543613	0.24165594882370062	63.62348175048828	0.5345598459243774	16.13064193725586	26.440689086914062	16.869544982910156
rnasea-binder-100-nr2-1_result_13	68	PETAAAKFERQHMDSSTSAASSSNYCNQMMKSRNLTKDRCKPVNTFVHESLADVQAVCSQKNVACKNGQTNCYQSYSTMSITDCRETGSSKYPNCAYKTTQANKHIIVACEGNPYVPVHFDASV:SSLYDNKVTLTSINNVEDLITTLEALNANIPEEEKEKLLAAKKLEDLPPTKIPVTLTRYNSSTQQAVEYEKAYVTITKDNTPPTNTYTVTILPESKLKKL	10.997982162095058	0.30835628076599064	67.22657012939453	0.5327898263931274	15.916728973388672	26.462682723999023	15.267559051513672
rnasea-binder-100-nr2-1_result_13	69	PETAAAKFERQHMDSSTSAASSSNYCNQMMKSRNLTKDRCKPVNTFVHESLADVQAVCSQKNVACKNGQTNCYQSYSTMSITDCRETGSSKYPNCAYKTTQANKHIIVACEGNPYVPVHFDASV:SNLYNDKVTLTSINNVEDLITAVEASNAHIPEEEKKKLLEAKDLDNLPPISIPVTLYRYDSSTQQAVEYEEALVTITKDNTYPNKKYTLEIKPKSELEKL	11.518880202529214	0.31350410271786167	74.88261413574219	0.5304036140441895	15.707496643066406	26.579378128051758	13.711921691894531
rnasea-binder-100-nr2-1_result_13	70	PETAAAKFERQHMDSSTSAASSSNYCNQMMKSRNLTKDRCKPVNTFVHESLADVQAVCSQKNVACKNGQTNCYQSYSTMSITDCRETGSSKYPNCAYKTTQANKHIIVACEGNPYVPVHFDASV:NNLYDNKVQLTSINNVDDLITQLQAMNAQIPEEVIKELKAAKSLENLPPIKIPVKLYKYNSSNNQTVEYENAYVTITKDNTYPNNVYTVTIKPESELKKE	11.45784329201085	0.30722805451767543	62.90769577026367	0.5365549325942993	16.105695724487305	26.360797882080078	15.959837913513184
rnasea-binder-100-nr2-1_result_13	71	PETAAAKFERQHMDSSTSAASSSNYCNQMMKSRNLTKDRCKPVNTFVHESLADVQAVCSQKNVACKNGQTNCYQSYSTMSITDCRETGSSKYPNCAYKTTQANKHIIVACEGNPYVPVHFDASV:SSLYNEEVKLTAINNVEDLITALEAMNANIPEEEKKKLLEAKKLEDLPPTKIPVTLYKYNSSNNQAEEYEKAYAIIEKKDEEPEKIYIIKIYPESELKKI	13.14256646175398	0.24441183069059477	67.63682556152344	0.5362437963485718	15.6484375	25.94602394104004	16.155269622802734
rnasea-binder-100-nr2-1_result_13	72	PETAAAKFERQHMDSSTSAASSSNYCNQMMKSRNLTKDRCKPVNTFVHESLADVQAVCSQKNVACKNGQTNCYQSYSTMSITDCRETGSSKYPNCAYKTTQANKHIIVACEGNPYVPVHFDASV:SSLYKNEVQLTDIKNVDDLITALQASNANIPEEEIEKLKAAKDLSNLKPVEIPVTLYKYNSSNQQAVEYENAKVTITKENVPPNNIYTLKILPDSEYKLL	10.9157253089913	0.2956384590845506	63.171531677246094	0.5386486053466797	15.983119010925293	26.177143096923828	16.84569549560547
rnasea-binder-100-nr2-1_result_13	73	PETAAAKFERQHMDSSTSAASSSNYCNQMMKSRNLTKDRCKPVNTFVHESLADVQAVCSQKNVACKNGQTNCYQSYSTMSITDCRETGSSKYPNCAYKTTQANKHIIVACEGNPYVPVHFDASV:NNLYKDEVELTDIKNVEDLITALEAHNAHIPEEERKKLLEAKDLSSLPPTEIPVELYKYDSSTNQAKLYEKAKAIITKDDTPPNNIYTLKILPDSELEKL	11.34748176732223	0.28083708045672107	72.22017669677734	0.5375928282737732	15.398845672607422	25.723846435546875	15.704948425292969
rnasea-binder-100-nr2-1_result_13	74	PETAAAKFERQHMDSSTSAASSSNYCNQMMKSRNLTKDRCKPVNTFVHESLADVQAVCSQKNVACKNGQTNCYQSYSTMSITDCRETGSSKYPNCAYKTTQANKHIIVACEGNPYVPVHFDASV:NNLYNNEVELTSIKNVEDLITALEAQNANIPEEEKKKLLESKSLEDLPPTKIPVELYKYNSSNQQAVLYEKAYATIEKKNIPPNNTYIVKIKPESELKKL	11.653718474255244	0.26530571896422683	68.98239135742188	0.5356746912002563	15.71668815612793	26.04912567138672	16.828710556030273
rnasea-binder-100-nr2-1_result_13	75	PETAAAKFERQHMDSSTSAASSSNYCNQMMKSRNLTKDRCKPVNTFVHESLADVQAVCSQKNVACKNGQTNCYQSYSTMSITDCRETGSSKYPNCAYKTTQANKHIIVACEGNPYVPVHFDASV:SSLYNNEVTLTDIKNVEDLIRALEAMNAQIPEEERAKLLAAKSLADLPTTAIPVKLYKYDSATNQAVLYENAVVTFTRDDTPPNNTITLKIKPDSELASI	11.93682921561321	0.27023318925532724	61.43674087524414	0.5320686101913452	16.372465133666992	26.82159423828125	14.601886749267578
rnasea-binder-100-nr2-1_result_13	76	PETAAAKFERQHMDSSTSAASSSNYCNQMMKSRNLTKDRCKPVNTFVHESLADVQAVCSQKNVACKNGQTNCYQSYSTMSITDCRETGSSKYPNCAYKTTQANKHIIVACEGNPYVPVHFDASV:SNLYDNKVTLTDINNVEDLITALQAANLNIPEEEIEKLKKAKSLENLPPTKIPVTLYKYNSSTNQAVVEENAYATITKENVYPENKLILEVKLESEEKLK	11.809910205441097	0.2722955388719492	64.22266387939453	0.5358014106750488	16.08075714111328	26.317201614379883	16.457592010498047
rnasea-binder-100-nr2-1_result_13	77	PETAAAKFERQHMDSSTSAASSSNYCNQMMKSRNLTKDRCKPVNTFVHESLADVQAVCSQKNVACKNGQTNCYQSYSTMSITDCRETGSSKYPNCAYKTTQANKHIIVACEGNPYVPVHFDASV:NNLYNNKVKLTDINNVEDLITALEASNNHIPEEVKKKLKEAKSLEDLPPTKIPVTLYKYDESTKQAVEYEKAYVLIEKKDIPPENIYILTTLPESELKLL	12.641108312426526	0.2442162089946744	58.12726593017578	0.5328359007835388	16.643312454223633	26.90436553955078	16.89231300354004
rnasea-binder-100-nr2-1_result_13	78	PETAAAKFERQHMDSSTSAASSSNYCNQMMKSRNLTKDRCKPVNTFVHESLADVQAVCSQKNVACKNGQTNCYQSYSTMSITDCRETGSSKYPNCAYKTTQANKHIIVACEGNPYVPVHFDASV:NSLYNKKIELTDIKNVEDLITALEALNLHIPEEEKEKLLKAKSLKDLKPTKFKVTLYKYNESNKQAEEYEKAYAIIEKDDKYPKNVYTIKVLPESELEKL	12.106775558377892	0.2732040627904312	76.0297622680664	0.5318770408630371	15.726051330566406	26.832351684570312	16.12766456604004
rnasea-binder-100-nr2-1_result_13	79	PETAAAKFERQHMDSSTSAASSSNYCNQMMKSRNLTKDRCKPVNTFVHESLADVQAVCSQKNVACKNGQTNCYQSYSTMSITDCRETGSSKYPNCAYKTTQANKHIIVACEGNPYVPVHFDASV:SSLFNNKTQLTAINNVEDLITALEAANLHIPEEEKEKLLAAKSLADLPPTAIPVKLYKYDSSTNQAKLYEDALALITRNNVPPNNTLTLQVYPSSELKNL	10.565186230468804	0.3356305869619914	57.99683380126953	0.5315097570419312	16.720457077026367	27.21157455444336	16.49959373474121
rnasea-binder-100-nr2-1_result_13	80	PETAAAKFERQHMDSSTSAASSSNYCNQMMKSRNLTKDRCKPVNTFVHESLADVQAVCSQKNVACKNGQTNCYQSYSTMSITDCRETGSSKYPNCAYKTTQANKHIIVACEGNPYVPVHFDASV:SNLYNNEVTLTDIKNVEDLITALEAMNANIPEEEKEKLLKAKSLEDLEPTEIPVTLYKYNSSTKKAEKLENASVTITKDEKAPNNVLTVKIELDSEKLKK	10.777202683802523	0.29164831408450675	62.55315399169922	0.5332676768302917	16.229352951049805	26.565031051635742	17.168380737304688
rnasea-binder-100-nr2-1_result_13	81	PETAAAKFERQHMDSSTSAASSSNYCNQMMKSRNLTKDRCKPVNTFVHESLADVQAVCSQKNVACKNGQTNCYQSYSTMSITDCRETGSSKYPNCAYKTTQANKHIIVACEGNPYVPVHFDASV:SNLFDEQVEVTAINNVEDLITTLESMNFHIPEEERQRLLEAKSLEDLPPVEIPAEVYRYDASTQQAVLYEKMRVLFERLDVPPKNVLILRPRPESEELLE	16.92878968192116	0.17547339671191522	46.10507583618164	0.5299052000045776	17.699064254760742	27.383914947509766	17.50461196899414
rnasea-binder-100-nr2-1_result_13	82	PETAAAKFERQHMDSSTSAASSSNYCNQMMKSRNLTKDRCKPVNTFVHESLADVQAVCSQKNVACKNGQTNCYQSYSTMSITDCRETGSSKYPNCAYKTTQANKHIIVACEGNPYVPVHFDASV:SNLYKNEIELTDIKNVEDLITTLEALNAHIPEEEKKKLLESKSLDNLPETAFKVTLYRYDSATKQAVEYEKAYAFITKNNIPPKNIYTIKIYPESELKKL	18.18146441206075	0.14043212109536368	68.28314971923828	0.5325412750244141	16.203149795532227	27.056129455566406	16.53898048400879
rnasea-binder-100-nr2-1_result_13	83	PETAAAKFERQHMDSSTSAASSSNYCNQMMKSRNLTKDRCKPVNTFVHESLADVQAVCSQKNVACKNGQTNCYQSYSTMSITDCRETGSSKYPNCAYKTTQANKHIIVACEGNPYVPVHFDASV:SNKYNNETKLTDIKNVDDLITAVQASNAHIPEEEIEKLKKAKSLKDLPPTKLKVTLYEYNSSNKQAVEYEKAYVEITKLDIPPENIYILKIYPESKLKLK	10.795714156312872	0.28836062993691475	72.90105438232422	0.5401037335395813	15.347648620605469	25.658946990966797	15.299713134765625
rnasea-binder-100-nr2-1_result_13	84	PETAAAKFERQHMDSSTSAASSSNYCNQMMKSRNLTKDRCKPVNTFVHESLADVQAVCSQKNVACKNGQTNCYQSYSTMSITDCRETGSSKYPNCAYKTTQANKHIIVACEGNPYVPVHFDASV:SSLYKDEVELTDIKNVEDLITALQAMNAHIPEEEIKKLREAKKLEDLPPTKFKVTLYRYDSSTNQAVEYEEAVALIEKEDVPPKNILIVKIYPKSELEKL	12.020390032575065	0.2877162656783434	66.51309204101562	0.5390766859054565	15.637779235839844	25.863500595092773	15.753706932067871
rnasea-binder-100-nr2-1_result_13	85	PETAAAKFERQHMDSSTSAASSSNYCNQMMKSRNLTKDRCKPVNTFVHESLADVQAVCSQKNVACKNGQTNCYQSYSTMSITDCRETGSSKYPNCAYKTTQANKHIIVACEGNPYVPVHFDASV:SNLYNNKTTLTNINNVEDLITALEAMNAHIPEEVREELLKAKSLENLPPIEIPVKLYRYDSSTKQAVEYTNASVTITRNNVYPNNTYIVTIEPDFLKELK	11.307492914639688	0.28576543545123506	64.4642333984375	0.5377705693244934	15.930083274841309	26.14766502380371	17.031469345092773
rnasea-binder-100-nr2-1_result_13	86	PETAAAKFERQHMDSSTSAASSSNYCNQMMKSRNLTKDRCKPVNTFVHESLADVQAVCSQKNVACKNGQTNCYQSYSTMSITDCRETGSSKYPNCAYKTTQANKHIIVACEGNPYVPVHFDASV:SNLYNNNIELTDINNVEDLITALEALNAHIPEEVKKELLEAKKLEDLPTTEIPVTLYQYNSSNKQAVKYENARAIIEKKNIPPNNIYIIKIYPDSEFLLK	11.503297846299727	0.2758725657405157	65.97551727294922	0.53631991147995	15.854778289794922	26.157854080200195	16.197723388671875
rnasea-binder-100-nr2-1_result_13	87	PETAAAKFERQHMDSSTSAASSSNYCNQMMKSRNLTKDRCKPVNTFVHESLADVQAVCSQKNVACKNGQTNCYQSYSTMSITDCRETGSSKYPNCAYKTTQANKHIIVACEGNPYVPVHFDASV:NNLFDEEVELTDIKNVEDLITQLEALNAHIPEEEKEKLRKAKSLEDLPETEIPVKLYKYNSSNNQAEEYENAKAIIKREEKEPENKLIVKILPDSEKLLK	11.641503431565045	0.26759825633685724	63.87821960449219	0.5313796997070312	16.267393112182617	26.67455291748047	17.504749298095703
rnasea-binder-100-nr2-1_result_13	88	PETAAAKFERQHMDSSTSAASSSNYCNQMMKSRNLTKDRCKPVNTFVHESLADVQAVCSQKNVACKNGQTNCYQSYSTMSITDCRETGSSKYPNCAYKTTQANKHIIVACEGNPYVPVHFDASV:SSLYNKKVQLTDIKNVEDLITALEAMNAHIPEEEREKLLKAKSLDDLPPIEIPVKLYKYNSETKQAVEDTNARVLIEKEDKEPNKIYTFTIKPDSEFEKE	12.119237892889196	0.27617690837651365	62.0485725402832	0.5356354117393494	16.23928451538086	26.44127082824707	16.315322875976562
rnasea-binder-100-nr2-1_result_13	89	PETAAAKFERQHMDSSTSAASSSNYCNQMMKSRNLTKDRCKPVNTFVHESLADVQAVCSQKNVACKNGQTNCYQSYSTMSITDCRETGSSKYPNCAYKTTQANKHIIVACEGNPYVPVHFDASV:NSLYNNEVELTDINNVEDLITKLEALNAHIPEEEKKKLLEAKKLEDLPEIEIPVTLYRYNSSNKQAEEYTKALAKIIKKNEYPNKTYIVKIYPESELKNL	13.779992284675643	0.2721144061990324	45.889251708984375	0.5366445779800415	17.225568771362305	26.999542236328125	16.28620719909668
rnasea-binder-100-nr2-1_result_13	90	PETAAAKFERQHMDSSTSAASSSNYCNQMMKSRNLTKDRCKPVNTFVHESLADVQAVCSQKNVACKNGQTNCYQSYSTMSITDCRETGSSKYPNCAYKTTQANKHIIVACEGNPYVPVHFDASV:NNLYNDNVTLTDIKNVDDLITALQAQNAQIPEEEIAKLKAAKDLANLPTTKFPVTLTRYNSSTKQAVEYEKAFVTITKNDVAPNNTYTLNIKPESDLKNE	10.844926220601403	0.3041472761211757	67.8858413696289	0.5383310317993164	15.725260734558105	26.11925506591797	15.985822677612305
rnasea-binder-100-nr2-1_result_13	91	PETAAAKFERQHMDSSTSAASSSNYCNQMMKSRNLTKDRCKPVNTFVHESLADVQAVCSQKNVACKNGQTNCYQSYSTMSITDCRETGSSKYPNCAYKTTQANKHIIVACEGNPYVPVHFDASV:NNLYKDEIELTDINNVEDLITTLQALNNHIPEEEIKKLLESKSLEDLPPTKIPVTLYKYNSSNNQAELLEKAYVEIKKEDIPPEKKYIVKTYLESELKLE	11.445253272653826	0.28956657885538234	60.08640670776367	0.5330445170402527	16.425460815429688	26.722686767578125	16.697946548461914
rnasea-binder-100-nr2-1_result_13	92	PETAAAKFERQHMDSSTSAASSSNYCNQMMKSRNLTKDRCKPVNTFVHESLADVQAVCSQKNVACKNGQTNCYQSYSTMSITDCRETGSSKYPNCAYKTTQANKHIIVACEGNPYVPVHFDASV:NNLYNNKTKLTDIKNVEDLITALEAANLHIPEEEKKKLLEAKSLDDLPETAIPVKLYKYDSSTQQAVEYEDALAIIKKDDTPPENILTLTVLPNSVLKKL	10.87459289424422	0.28028800688383454	68.31169128417969	0.5359662175178528	15.788612365722656	26.178070068359375	16.795475006103516
rnasea-binder-100-nr2-1_result_13	93	PETAAAKFERQHMDSSTSAASSSNYCNQMMKSRNLTKDRCKPVNTFVHESLADVQAVCSQKNVACKNGQTNCYQSYSTMSITDCRETGSSKYPNCAYKTTQANKHIIVACEGNPYVPVHFDASV:NNLFDNKVTLTDIKNVEDLITALESLNANIPEEVKEELLKKKSLKDLPPIKIPVTLTVYNSATNQAEEYEKAYATITYNNVPPNNTYTVKIKPESELKKK	10.96195250210002	0.3121887004494281	59.291404724121094	0.5334916710853577	16.570819854736328	26.892372131347656	16.536617279052734
rnasea-binder-100-nr2-1_result_13	94	PETAAAKFERQHMDSSTSAASSSNYCNQMMKSRNLTKDRCKPVNTFVHESLADVQAVCSQKNVACKNGQTNCYQSYSTMSITDCRETGSSKYPNCAYKTTQANKHIIVACEGNPYVPVHFDASV:SNLFNNKVSLTNINNVEDLITQLEAMNANIPEEEKKKLLEAKSLENLPPVKIPVTLYRYNSSNNTAEKYENAVATITKDNTYPNNTLTVTILPDSVLEKL	11.148865544752262	0.2892460805417882	62.60480880737305	0.5370965003967285	15.989649772644043	26.165809631347656	16.492149353027344
rnasea-binder-100-nr2-1_result_13	95	PETAAAKFERQHMDSSTSAASSSNYCNQMMKSRNLTKDRCKPVNTFVHESLADVQAVCSQKNVACKNGQTNCYQSYSTMSITDCRETGSSKYPNCAYKTTQANKHIIVACEGNPYVPVHFDASV:NNLYDDLVTLTSIKNVEDLITAIEANNAHIPEEVKKELLEAKKLEDLPPIKIPVKLYRYNSANNQAEYYEDAYVTITKIDIPPNNIYILKITPVSKLKNI	12.639222143746931	0.2679342027575375	62.698486328125	0.5342041254043579	16.482688903808594	26.985334396362305	16.678665161132812
rnasea-binder-100-nr2-1_result_13	96	PETAAAKFERQHMDSSTSAASSSNYCNQMMKSRNLTKDRCKPVNTFVHESLADVQAVCSQKNVACKNGQTNCYQSYSTMSITDCRETGSSKYPNCAYKTTQANKHIIVACEGNPYVPVHFDASV:SNLYNNEIQLTSINNVEDLITQLQALNLHIPEEEIEKLRKAKSLENLPPTEIKVTIYRYNESNQKAEEYEEALAIITKDNTPPNNIYTVKVLPKSELEKL	9.924177923188832	0.3354597250608834	71.28254699707031	0.534701943397522	15.733904838562012	26.254186630249023	15.794933319091797
rnasea-binder-100-nr2-1_result_13	97	PETAAAKFERQHMDSSTSAASSSNYCNQMMKSRNLTKDRCKPVNTFVHESLADVQAVCSQKNVACKNGQTNCYQSYSTMSITDCRETGSSKYPNCAYKTTQANKHIIVACEGNPYVPVHFDASV:NSLYNNKIALTDINNVEDLITALEASNLHIPEEEKEKLRKAKSLKDLPPIKIPVTLYKYNSSNNKAEEYEEAYALIERDDTPPNNTLTLTVYPKSELEKI	11.593273850823591	0.2999160918301124	70.50541687011719	0.5350233316421509	15.717448234558105	26.21123504638672	16.283815383911133
rnasea-binder-100-nr2-1_result_13	98	PETAAAKFERQHMDSSTSAASSSNYCNQMMKSRNLTKDRCKPVNTFVHESLADVQAVCSQKNVACKNGQTNCYQSYSTMSITDCRETGSSKYPNCAYKTTQANKHIIVACEGNPYVPVHFDASV:SSKYKNEVELTDINNVEDLITALEAANLHIPEEEREKLLAAKDLANLPPTRIKVKLYSYNSSNKQAEEDEEAYALIERKDIPPNNTLILKVYKDSELKLL	13.942851550953732	0.30474984908091823	40.659847259521484	0.5325151681900024	17.830228805541992	27.534957885742188	18.087663650512695
rnasea-binder-100-nr2-1_result_13	99	PETAAAKFERQHMDSSTSAASSSNYCNQMMKSRNLTKDRCKPVNTFVHESLADVQAVCSQKNVACKNGQTNCYQSYSTMSITDCRETGSSKYPNCAYKTTQANKHIIVACEGNPYVPVHFDASV:NSLYNNKVELTDIKNVEDLITALEASNLHIPEEERKKLLEAKSLENLPTTKIKVTLYKYNSSNNLAEEYEEAYATITKLNIPPNNILILEVKPKSELEKL	11.586499675664378	0.2744786664614032	62.997406005859375	0.5340909957885742	16.221393585205078	26.685836791992188	16.86293601989746
rnasea-binder-100-nr2-1_result_14	0	PETAAAKFERQHMDSSTSAASSSNYCNQMMKSRNLTKDRCKPVNTFVHESLADVQAVCSQKNVACKNGQTNCYQSYSTMSITDCRETGSSKYPNCAYKTTQANKHIIVACEGNPYVPVHFDASV:KDVEEFIEFLKNDPRLKSAEIKYVEGKGIYIYGENALETLGLDPNDGFIPTTEYKGKPAWFLPEENLPNFWDRYDALWRTSPERQKFSLSPEELAGAEGL	13.00063533767205	0.32777726097604126	66.4947738647461	0.5332167148590088	16.792442321777344	27.399600982666016	17.309772491455078
rnasea-binder-100-nr2-1_result_14	1	PETAAAKFERQHMDSSTSAASSSNYCNQMMKSRNLTKDRCKPVNTFVHESLADVQAVCSQKNVACKNGQTNCYQSYSTMSITDCRETGSSKYPNCAYKTTQANKHIIVACEGNPYVPVHFDASV:KDIEEFIEELKNDPRLSSAEIKYIEGKGIYIYGPNALETMGLDPNEGIKKTTEYEGKPAYFIPLDVFPSFYDRYSALKNTSEDYLKNDRSPEELAGDPGA	13.030142853504929	0.2855685697761933	69.73894500732422	0.5333566069602966	16.480913162231445	27.12378692626953	14.247095108032227
rnasea-binder-100-nr2-1_result_14	2	PETAAAKFERQHMDSSTSAASSSNYCNQMMKSRNLTKDRCKPVNTFVHESLADVQAVCSQKNVACKNGQTNCYQSYSTMSITDCRETGSSKYPNCAYKTTQANKHIIVACEGNPYVPVHFDASV:SEIEEFIEELKNDPRLSSAEIEYVPGKGIYFYGPNVVETMGLPKDEGLIPTTEYKGKPSWFLPLEELPRFRDRYDALRNTDPAYLTSDLPAEQQAGAAGA	13.04740912656356	0.30226428171922193	72.20694732666016	0.530339241027832	16.488630294799805	27.384763717651367	17.680194854736328
rnasea-binder-100-nr2-1_result_14	3	PETAAAKFERQHMDSSTSAASSSNYCNQMMKSRNLTKDRCKPVNTFVHESLADVQAVCSQKNVACKNGQTNCYQSYSTMSITDCRETGSSKYPNCAYKTTQANKHIIVACEGNPYVPVHFDASV:KEIEDFIEELKNDPRLKNAEIEYVEGKGIYIYGENALETMGLPSSEGFEKTTDYKGKESYFLSEENLPNFRKRYLDLKNTDPYYLKYDRPEEEKKGSLGA	14.835684208088248	0.25325342254644656	69.70256805419922	0.5308865308761597	16.65764045715332	27.508695602416992	19.070316314697266
rnasea-binder-100-nr2-1_result_14	4	PETAAAKFERQHMDSSTSAASSSNYCNQMMKSRNLTKDRCKPVNTFVHESLADVQAVCSQKNVACKNGQTNCYQSYSTMSITDCRETGSSKYPNCAYKTTQANKHIIVACEGNPYVPVHFDASV:SSIEDFIEELKADPRLKSAEIKYVEGEGIYIYGPNAVETLGVDPEEGLIPTTKYEGKPSWFLPLDKLPEFRRRYSALKNTDPYYQKYDRSPEELAGAAGA	16.592232266100872	0.23305285763256794	71.62700653076172	0.5295182466506958	16.545536041259766	27.514310836791992	18.264705657958984
rnasea-binder-100-nr2-1_result_14	5	PETAAAKFERQHMDSSTSAASSSNYCNQMMKSRNLTKDRCKPVNTFVHESLADVQAVCSQKNVACKNGQTNCYQSYSTMSITDCRETGSSKYPNCAYKTTQANKHIIVACEGNPYVPVHFDASV:STVEEFIEALKNDPRLKDAEIKYVEGKGIYIAGPNALEKMGVDPNEGFEKTTEYEGKEAWFLSEDKFPSFWDRYDALWRTSEERQKYSLPEEELSGELGE	11.116731529784323	0.4002997227022122	70.0674057006836	0.5361198782920837	16.485570907592773	26.77346420288086	16.611907958984375
rnasea-binder-100-nr2-1_result_14	6	PETAAAKFERQHMDSSTSAASSSNYCNQMMKSRNLTKDRCKPVNTFVHESLADVQAVCSQKNVACKNGQTNCYQSYSTMSITDCRETGSSKYPNCAYKTTQANKHIIVACEGNPYVPVHFDASV:KDVEDFIEELKNDPRLSNAEIEYVEGKGIYIYGENAVETMGVPESFGIEKTTEYKGKEAYFISEENFPKFRDYYMDLKRTSEYYQKYDLPPEELEGEEGE	9.168659380626156	0.3809794990231242	70.9113998413086	0.5366525650024414	16.018253326416016	26.57611656188965	13.670241355895996
rnasea-binder-100-nr2-1_result_14	7	PETAAAKFERQHMDSSTSAASSSNYCNQMMKSRNLTKDRCKPVNTFVHESLADVQAVCSQKNVACKNGQTNCYQSYSTMSITDCRETGSSKYPNCAYKTTQANKHIIVACEGNPYVPVHFDASV:SSIEEFIKELKDDPRLKSAEIKYVEGKGIYIYGPNALETMGLNPNDGFIKTTEYKGKPSYFLPLDKFPSFWDRYMALKNTREEYQKYDLPPEQQAGAAGA	18.5785799400554	0.17324829270658085	73.13823699951172	0.5362608432769775	15.957733154296875	26.495746612548828	16.370014190673828
rnasea-binder-100-nr2-1_result_14	8	LETAAAKFERQHMDSSTSAASSSNYCNQMMKSRNLTKDRCKPVNTFVHESLADVQAVCSQKNVACKNGQTNCYQSYSTMSITDCRETGSSKYPNCAYKTTQANKHIIVACEGNPYVPVHFDASV:KSIKEFIEMLKNDPRLKNAEIEWVEGKGIYLYGPNVLETMGLPKEEGIIKTTEYKGKEAYFIPLENLPNFFNRFMDLWNTSEEYQKYDKPPEELAGLEGS	14.467950819404994	0.20333880330357412	75.95770263671875	0.5313559174537659	16.072771072387695	27.402252197265625	18.282516479492188
rnasea-binder-100-nr2-1_result_14	9	PETAAAKFERQHMDSSTSAASSSNYCNQMMKSRNLTKDRCKPVNTFVHESLADVQAVCSQKNVACKNGQTNCYQSYSTMSITDCRETGSSKYPNCAYKTTQANKHIIVACEGNPYVPVHFDASV:KSIEEFIKMLKEDPRLKDAEIEYVEGKGIYLYGPNVVETLGVPEEEGIEKTTEYKGKPAYFIPEEKLPSFRDRYDALWRTSEEYLTKDRSPEELVGAAGA	19.69735484142399	0.16612885308318837	65.67764282226562	0.5318208932876587	16.766246795654297	27.228063583374023	17.91790771484375
rnasea-binder-100-nr2-1_result_14	10	PETAAAKFERQHMDSSTSAASSSNYCNQMMKSRNLTKDRCKPVNTFVHESLADVQAVCSQKNVACKNGQTNCYQSYSTMSITDCRETGSSKYPNCAYKTTQANKHIIVACEGNPYVPVHFDASV:KEVEEFIEELKNDPRLKNAEIEYVEGEGIYIYGENALETLGLPESEGFEKTTKYKGKEAWFLSESNFPKFRERYDALKRTRPEYQKYSLSEEEKLGAEGE	13.701598177813416	0.2533302274927129	69.80138397216797	0.5308762788772583	16.665115356445312	27.623197555541992	18.290508270263672
rnasea-binder-100-nr2-1_result_14	11	LETAAAKFERQHMDSSTSAASSSNYCNQMMKSRNLTKDRCKPVNTFVHESLADVQAVCSQKNVACKNGQTNCYQSYSTMSITDCRETGSSKYPNCAYKTTQANKHIIVACEGNPYVPVHFDASV:KSVEEFIEMLKNDPRLKNAEIKYVKGKGIYFYGPNVVETMGLPEDFGLEKTTEYEGKESYFLPEDKLPAFWDYFMALWNTRPEYQTSDLPEEEKAGSAGL	15.333131189765325	0.20878466836457107	72.95597839355469	0.5301053524017334	16.65097999572754	27.437213897705078	17.88416290283203
rnasea-binder-100-nr2-1_result_14	12	PETAAAKFERQHMDSSTSAASSSNYCNQMMKSRNLTKDRCKPVNTFVHESLADVQAVCSQKNVACKNGQTNCYQSYSTMSITDCRETGSSKYPNCAYKTTQANKHIIVACEGNPYVPVHFDASV:KSVEEFIEELKKDPRLKNAEIKYVKGKGIYLYGENVVETLGVPETDGIEKTTDYKGKEAYFISEENLPSFWDRYSALKRTSPERQTKDLSPEELKGALGE	14.54727999416941	0.2324965729679862	72.42757415771484	0.5290777683258057	16.78550910949707	27.548620223999023	17.806974411010742
rnasea-binder-100-nr2-1_result_14	13	PETAAAKFERQHMDSSTSAASSSNYCNQMMKSRNLTKDRCKPVNTFVHESLADVQAVCSQKNVACKNGQTNCYQSYSTMSITDCRETGSSKYPNCAYKTTQANKHIIVACEGNPYVPVHFDASV:KEIEEFIEELKNDPRLADAEIKYIPGKGIYLYGPEVVERLGVNPEEGIIPTTEYKGKPSYFIPEDVLPTFRDRYDALRNTSEERQKYDLPPEELEGELGA	11.234915941959494	0.3015368070066202	71.52108764648438	0.5279060006141663	16.769939422607422	27.449073791503906	18.563373565673828
rnasea-binder-100-nr2-1_result_14	14	PETAAAKFERQHMDSSTSAASSSNYCNQMMKSRNLTKDRCKPVNTFVHESLADVQAVCSQKNVACKNGQTNCYQSYSTMSITDCRETGSSKYPNCAYKTTQANKHIIVACEGNPYVPVHFDASV:SSVEEFIEELKNDPRLKNAEIKYVKGKGIYLYGPNVLETLGLPSSFGIKKTTEYKGKEAYFISEEDLPSFWDRYSALKRTSEYYLKYDRTPEELLGDLGA	14.22131241762399	0.2518601704982741	74.00116729736328	0.5334609746932983	16.152751922607422	26.95377540588379	16.909624099731445
rnasea-binder-100-nr2-1_result_14	15	PETAAAKFERQHMDSSTSAASSSNYCNQMMKSRNLTKDRCKPVNTFVHESLADVQAVCSQKNVACKNGQTNCYQSYSTMSITDCRETGSSKYPNCAYKTTQANKHIIVACEGNPYVPVHFDASV:SSVEEFIEMLKNDPRLKDAEIEYVPGKGIYMYGPDVLEKMGLPPTEGFIKTTDYKGKEAYFLPESAFPSFKDRFLALWNTSEEYQTSSAPPEELAGAAGE	17.991634311151195	0.1934844732405481	72.16082000732422	0.5359346866607666	16.18724822998047	26.73133087158203	17.086732864379883
rnasea-binder-100-nr2-1_result_14	16	LETAAAKFERQHMDSSTSAASSSNYCNQMMKSRNLTKDRCKPVNTFVHESLADVQAVCSQKNVACKNGQTNCYQSYSTMSITDCRETGSSKYPNCAYKTTQANKHIIVACEGNPYVPVHFDASV:KSIEEFIEELKNDERLKNAEIEYVENEAIYISAPNALETMELPPSFYIEKTTEYKNKESYKINLEDLPSFWNRYSDIKNTREDYLKNDLSPEELSFPEAE	13.308030589451112	0.2358447272753534	70.2876968383789	0.5349298715591431	16.35538673400879	27.049400329589844	17.71346092224121
rnasea-binder-100-nr2-1_result_14	17	LETAAAKFERQHMDSSTSAASSSNYCNQMMKSRNLTKDRCKPVNTFVHESLADVQAVCSQKNVACKNGQTNCYQSYSTMSITDCRETGSSKYPNCAYKTTQANKHIIVACEGNPYVPVHFDASV:STIEEFIEFLKNDPRLKSAEIKYVPNEAIYISAPNALETLRLPPSFNFKKTTKYKNKESYYLPLSDFPAFWDRFMDIWRTDPEYQENDLPEEEKAEPEAA	12.10978945753099	0.31632700305909417	70.77542114257812	0.5308893322944641	16.545289993286133	27.23546028137207	18.549259185791016
rnasea-binder-100-nr2-1_result_14	18	PETAAAKFERQHMDSSTSAASSSNYCNQMMKSRNLTKDRCKPVNTFVHESLADVQAVCSQKNVACKNGQTNCYQSYSTMSITDCRETGSSKYPNCAYKTTQANKHIIVACEGNPYVPVHFDASV:KSIEEFIEELKNDPRLSNAEIKYVENEAIYISAPNAVETMRLPESFNIEKTTEYNNKPSYKISLEDLPRFRDYYDAIKRTDPRYLTSDLSPEELSEPEEA	11.916812975391052	0.33345641220911826	71.64156341552734	0.5315717458724976	16.499780654907227	27.284221649169922	18.790538787841797
rnasea-binder-100-nr2-1_result_14	19	PETAAAKFERQHMDSSTSAASSSNYCNQMMKSRNLTKDRCKPVNTFVHESLADVQAVCSQKNVACKNGQTNCYQSYSTMSITDCRETGSSKYPNCAYKTTQANKHIIVACEGNPYVPVHFDASV:SEIEDFIEELKNDPRLKDAEIEYVENEAIYISAPNALEKLELDPNDYFKKTTEYKNKPSYKIPLSDLPRFRDRYDAIKRTREYYLKYDLPEEELEEPEEE	11.132991013568363	0.33533465106216587	73.68450927734375	0.5345878601074219	16.101591110229492	26.827722549438477	15.944809913635254
rnasea-binder-100-nr2-1_result_14	20	LETAAAKFERQHMDSSTSAASSSNYCNQMMKSRNLTKDRCKPVNTFVHESLADVQAVCSQKNVACKNGQTNCYQSYSTMSITDCRETGSSKYPNCAYKTTQANKHIIVACEGNPYVPVHFDASV:KSIEEFIEMLKNDPRLKNADIKYVENEAIYISAPNALETLELPPDFNIEKTNEYNNKPSYKIKLEDLPLFWDRYMALKNTSEYYQKYDLPPEELEEPEEE	13.485644079992902	0.29814124286954863	68.99083709716797	0.527190089225769	16.796297073364258	27.847564697265625	19.41416358947754
rnasea-binder-100-nr2-1_result_14	21	LETAAAKFERQHMDSSTSAASSSNYCNQMMKSRNLTKDRCKPVNTFVHESLADVQAVCSQKNVACKNGQTNCYQSYSTMSITDCRETGSSKYPNCAYKTTQANKHIIVACEGNPYVPVHFDASV:KDIEEFIEELKNDPRLKNAEIKYVENEAIYISAPNAVETMELPSNFNIEKTNEYNNKPSYKINLSDLPRFRDRYMAIKNTRPEYQKYDLPPEELKEPELE	17.97304333685037	0.17690929186127086	65.67558288574219	0.5368287563323975	16.64444923400879	26.587112426757812	16.46613311767578
rnasea-binder-100-nr2-1_result_14	22	LETAAAKFERQHMDSSTSAASSSNYCNQMMKSRNLTKDRCKPVNTFVHESLADVQAVCSQKNVACKNGQTNCYQSYSTMSITDCRETGSSKYPNCAYKTTQANKHIIVACEGNPYVPVHFDASV:KDIEDFIEMLKNDPRLKNAEIKYVENEAIYISAPNALETLRLPEDFYIEKTTEYENKEAYKIPLEALPDFMDRFMAIWNTSEEYQKYDLPPEELSEPEEE	11.641504963195246	0.3396607944300782	68.91107940673828	0.5307155847549438	16.654834747314453	27.258296966552734	17.198833465576172
rnasea-binder-100-nr2-1_result_14	23	LETAAAKFERQHMDSSTSAASSSNYCNQMMKSRNLTKDRCKPVNTFVHESLADVQAVCSQKNVACKNGQTNCYQSYSTMSITDCRETGSSKYPNCAYKTTQANKHIIVACEGNPYVPVHFDASV:KSIEEFIEELKNDPRLKDAEIEYIPNEAIYIYAPNALEKLRLPSSFNFEKTNEYKNKPAYKLKLEDLPRFRDYYDAIKNTSEEYLKNSLSPEELAEPEAA	13.34714333316974	0.26476837638689205	77.99463653564453	0.5271404981613159	16.229711532592773	27.710092544555664	18.022682189941406
rnasea-binder-100-nr2-1_result_14	24	LETAAAKFERQHMDSSTSAASSSNYCNQMMKSRNLTKDRCKPVNTFVHESLADVQAVCSQKNVACKNGQTNCYQSYSTMSITDCRETGSSKYPNCAYKTTQANKHIIVACEGNPYVPVHFDASV:KEIEDFIEELKNDPRLKDAEIKYVENEAIYLYSPNVLEKLRLPPSFNFEKTNEYKNKESYKLKLEDFPDFRNRYDAIKRTDEDYLKNNLSEEEKEEPEEE	11.901703641841102	0.33070903148164216	72.41509246826172	0.5310291051864624	16.48000717163086	27.10933494567871	17.471744537353516
rnasea-binder-100-nr2-1_result_14	25	LETAAAKFERQHMDSSTSAASSSNYCNQMMKSRNLTKDRCKPVNTFVHESLADVQAVCSQKNVACKNGQTNCYQSYSTMSITDCRETGSSKYPNCAYKTTQANKHIIVACEGNPYVPVHFDASV:KSIEEFIEELKNDPRLKNAKIEYVENEAIYISSENAIKTLEVPESFYIEKTTEYNNKESYKISLENLPLFKDYYDALWRTSEEYQKYSKSEEELEEPELE	9.321105898798223	0.3979139493925493	67.30622100830078	0.5313207507133484	16.8477725982666	27.209075927734375	17.79319190979004
rnasea-binder-100-nr2-1_result_14	26	LETAAAKFERQHMDSSTSAASSSNYCNQMMKSRNLTKDRCKPVNTFVHESLADVQAVCSQKNVACKNGQTNCYQSYSTMSITDCRETGSSKYPNCAYKTTQANKHIIVACEGNPYVPVHFDASV:KEIEEFLEELKNDPRLKNAEIKYVENKAIYISAENAIETMKLPSSFYIEKTTEYKNKESYYIPLEALPIFRDRYMALKNTSEEYLTKDRSPEELAEPAAA	17.467654941589785	0.17394029535503375	65.1781234741211	0.5361880660057068	16.42688751220703	26.5899658203125	17.463520050048828
rnasea-binder-100-nr2-1_result_14	27	LETAAAKFERQHMDSSTSAASSSNYCNQMMKSRNLTKDRCKPVNTFVHESLADVQAVCSQKNVACKNGQTNCYQSYSTMSITDCRETGSSKYPNCAYKTTQANKHIIVACEGNPYVPVHFDASV:KEIEEFIEELKNDPRLKNAEIEYVENEAIYISAPDALKTMELPPSFYFEKTTEYKNKPAYKLPLEDLPLFRDRYDAIKRTRPEYLEKELSPEELEEEEEE	14.155265111288148	0.2852139101225521	69.54300689697266	0.5269362330436707	16.92483139038086	27.48223876953125	18.08056640625
rnasea-binder-100-nr2-1_result_14	28	LETAAAKFERQHMDSSTSAASSSNYCNQMMKSRNLTKDRCKPVNTFVHESLADVQAVCSQKNVACKNGQTNCYQSYSTMSITDCRETGSSKYPNCAYKTTQANKHIIVACEGNPYVPVHFDASV:SSIEEFIEELKNDPRLKNAEIEYVENEAIYISAPNALETMQLPSSFNFEKTTEYKNKPAYKLPLDALPAFRDRYDAIKRTSPYYQKYSLSPEEQAESAAA	16.94216979322957	0.20776802628978222	72.93983459472656	0.5436891317367554	15.706296920776367	26.022451400756836	15.948156356811523
rnasea-binder-100-nr2-1_result_14	29	PETAAAKFERQHMDSSTSAASSSNYCNQMMKSRNLTKDRCKPVNTFVHESLADVQAVCSQKNVACKNGQTNCYQSYSTMSITDCRETGSSKYPNCAYKTTQANKHIIVACEGNPYVPVHFDASV:KEYEDFIKELKDDPRLKSAEIKYVENEAIYISAPNALETMELPPDFYFEKTNEYENKESYKIPLEALPDFKRRYDAIKRTREDYLKEDLPEEELEEPDLE	12.238707850315663	0.28441796827250815	68.302734375	0.5319945216178894	16.736085891723633	27.23049545288086	17.76070785522461
rnasea-binder-100-nr2-1_result_14	30	LETAAAKFERQHMDSSTSAASSSNYCNQMMKSRNLTKDRCKPVNTFVHESLADVQAVCSQKNVACKNGQTNCYQSYSTMSITDCRETGSSKYPNCAYKTTQANKHIIVACEGNPYVPVHFDASV:KSIEEFIEELKNDPRLKNAEIEYIPNEAIYIAAENALETMELPPTFYFEKTTEYKNKPAYKLPLEALPSFYDRYMAIKNTREEYQKYSATPEEQAEPKAA	19.642356815248103	0.17404189636072895	70.01904296875	0.5336929559707642	16.416893005371094	26.682443618774414	16.56527328491211
rnasea-binder-100-nr2-1_result_14	31	LETAAAKFERQHMDSSTSAASSSNYCNQMMKSRNLTKDRCKPVNTFVHESLADVQAVCSQKNVACKNGQTNCYQSYSTMSITDCRETGSSKYPNCAYKTTQANKHIIVACEGNPYVPVHFDASV:KDIEEFIEELKNDERLKNAEIEYVENEAIYIYAENALETMDLPPDFDIEKTTEYKNKEAYKIPLSALPSFRDRYLAIKNTREEYLTTDLPPEELSEPEAE	10.202122832063058	0.3538417913950667	69.03829193115234	0.5309306979179382	16.69563865661621	27.036745071411133	18.194835662841797
rnasea-binder-100-nr2-1_result_14	32	LETAAAKFERQHMDSSTSAASSSNYCNQMMKSRNLTKDRCKPVNTFVHESLADVQAVCSQKNVACKNGQTNCYQSYSTMSITDCRETGSSKYPNCAYKTTQANKHIIVACEGNPYVPVHFDASV:KSIEEFIEMLKNDPRLKNAEIEYVENEAIYIAAPNALETMELPPDFYLEKTTEYKNKPAYKLPLEALPDFFDRYMALWNTSPYYQTNDLPPEEQKEPEAL	13.295320702493841	0.31626694398454297	71.6162338256836	0.528119683265686	16.677562713623047	27.53327178955078	17.735132217407227
rnasea-binder-100-nr2-1_result_14	33	LETAAAKFERQHMDSSTSAASSSNYCNQMMKSRNLTKDRCKPVNTFVHESLADVQAVCSQKNVACKNGQTNCYQSYSTMSITDCRETGSSKYPNCAYKTTQANKHIIVACEGNPYVPVHFDASV:SSIEEFIEELKNDPRLKNAKIEYVENEAIYISAENALETMELPENFNFEKTNEFNNEESYKLKLEDLPNFRSRYDAIKNTREEYLKNSLSPEEQQEPKLA	16.61958913807041	0.20582345944538252	67.53499603271484	0.5364863872528076	16.621971130371094	26.851423263549805	17.440338134765625
rnasea-binder-100-nr2-1_result_14	34	PETAAAKFERQHMDSSTSAASSSNYCNQMMKSRNLTKDRCKPVNTFVHESLADVQAVCSQKNVACKNGQTNCYQSYSTMSITDCRETGSSKYPNCAYKTTQANKHIIVACEGNPYVPVHFDASV:KTIEEFIEMLKNDPRFKDAEIEYVENEAIYISAPEALERMRLPSSFYFEKTTEYKNKPAYKLPLEAFPAFWDRFMALWRTDPDYLENDLSPEELSEPEAA	16.547752524941092	0.19733445757946422	78.197265625	0.5325498580932617	15.782265663146973	27.000755310058594	15.570276260375977
rnasea-binder-100-nr2-1_result_14	35	PETAAAKFERQHMDSSTSAASSSNYCNQMMKSRNLTKDRCKPVNTFVHESLADVQAVCSQKNVACKNGQTNCYQSYSTMSITDCRETGSSKYPNCAYKTTQANKHIIVACEGNPYVPVHFDASV:KDIEEFIEELKKDPRLADAEIVYVENEAIYIAAPNALEKMELPPSFALEPTTEYKNKPAYKLPLEALPAFRDRYLAIKNTSEEYLTKDKSPEELKEPKAA	16.635500991920754	0.20232226587714747	65.5714111328125	0.5306740999221802	16.984180450439453	27.608009338378906	17.37860870361328
rnasea-binder-100-nr2-1_result_14	36	PETAAAKFERQHMDSSTSAASSSNYCNQMMKSRNLTKDRCKPVNTFVHESLADVQAVCSQKNVACKNGQTNCYQSYSTMSITDCRETGSSKYPNCAYKTTQANKHIIVACEGNPYVPVHFDASV:KDIEEFIEELKNDPRLKDAEIKYVPNEAIYIYAPNALEKMELPPTFAFKKTTKYKNKPAYYLPLEDLPSFRDYYDAIWRTSEYYQKYDRSPEELAEPAAA	16.25867639463963	0.19903877735593997	66.14334106445312	0.5341466665267944	16.699804306030273	27.14838218688965	17.812175750732422
rnasea-binder-100-nr2-1_result_14	37	LETAAAKFERQHMDSSTSAASSSNYCNQMMKSRNLTKDRCKPVNTFVHESLADVQAVCSQKNVACKNGQTNCYQSYSTMSITDCRETGSSKYPNCAYKTTQANKHIIVACEGNPYVPVHFDASV:KSIEEFIEMLKNDPRLKNAEIEYVPNEAIYISAKDALKTMELPSNFYIEKTTEYKNKPAYKIPLEALPDFWDRYDAIWRTRPEYQKNSLPPEEQSEPEAA	13.597223335442282	0.2572069189712668	66.23085021972656	0.5319608449935913	16.722848892211914	26.963802337646484	18.512805938720703
rnasea-binder-100-nr2-1_result_14	38	PETAAAKFERQHMDSSTSAASSSNYCNQMMKSRNLTKDRCKPVNTFVHESLADVQAVCSQKNVACKNGQTNCYQSYSTMSITDCRETGSSKYPNCAYKTTQANKHIIVACEGNPYVPVHFDASV:KSIEEFIEMLKKDERLKNAEIKYIENEAIYISAPNALETMELPPNFNIKKTNKYNNKESYYISLEDLPSFWSRFMDIWNTREDYLTKDLSPEEKAEPKAA	14.87283604467897	0.2237973544469531	70.35011291503906	0.5321820974349976	16.576749801635742	27.59687614440918	17.16314697265625
rnasea-binder-100-nr2-1_result_14	39	PETAAAKFERQHMDSSTSAASSSNYCNQMMKSRNLTKDRCKPVNTFVHESLADVQAVCSQKNVACKNGQTNCYQSYSTMSITDCRETGSSKYPNCAYKTTQANKHIIVACEGNPYVPVHFDASV:KSVEEFIEELKNDPRLKDATIEYVPNEAIYLSAPNVLERLELPESFYFEKTTEFKNKPSYKLSLENFPLFYDRYMALKNTSPEYQKYDLSPEELSEPEAA	17.139752252939285	0.23657415515740463	76.43162536621094	0.5330438613891602	16.19869613647461	27.102436065673828	17.353872299194336
rnasea-binder-100-nr2-1_result_14	40	LETAAAKFERQHMDSSTSAASSSNYCNQMMKSRNLTKDRCKPVNTFVHESLADVQAVCSQKNVACKNGQTNCYQSYSTMSITDCRETGSSKYPNCAYKTTQANKHIIVACEGNPYVPVHFDASV:KEIEEFIEELKNDPRLKDAEIEYVENEAIYIAAPDALKKMQLPESFYFEKTTEYKNKPAYKLPLDALPNFRDRYDAIKNTSEEYLKNSLSPEELKEPEAE	13.49610469166517	0.25000967843009125	69.24115753173828	0.5296576023101807	16.59084701538086	27.38134765625	19.161611557006836
rnasea-binder-100-nr2-1_result_14	41	PETAAAKFERQHMDSSTSAASSSNYCNQMMKSRNLTKDRCKPVNTFVHESLADVQAVCSQKNVACKNGQTNCYQSYSTMSITDCRETGSSKYPNCAYKTTQANKHIIVACEGNPYVPVHFDASV:KDIEEFIEELKNDPRLKDAEIEYVENEAIYISAPNALEKMELPSDFYFEKTTEYKNKPSYKLPLDALPRFRDRYDAIKNTRPDVLKNSLSPEELSEPEAA	16.078445283245703	0.2115779321108886	67.78813171386719	0.5344573855400085	16.69473648071289	27.084428787231445	17.303749084472656
rnasea-binder-100-nr2-1_result_14	42	LETAAAKFERQHMDSSTSAASSSNYCNQMMKSRNLTKDRCKPVNTFVHESLADVQAVCSQKNVACKNGQTNCYQSYSTMSITDCRETGSSKYPNCAYKTTQANKHIIVACEGNPYVPVHFDASV:KSIEEFIEMLKNDPRLKDAEIEYVENEAIYISAPNALEKLELPSSFYFEKTNEYKNKESYKLSLENFPNFRNRYMDIWNTSKEYLEKSKPPEELSEPEAE	17.82905695452901	0.1812042086404322	65.3809585571289	0.5287023186683655	17.214218139648438	27.513839721679688	18.011077880859375
rnasea-binder-100-nr2-1_result_14	43	PETAAAKFERQHMDSSTSAASSSNYCNQMMKSRNLTKDRCKPVNTFVHESLADVQAVCSQKNVACKNGQTNCYQSYSTMSITDCRETGSSKYPNCAYKTTQANKHIIVACEGNPYVPVHFDASV:KVYEEFIEELKNDPRLKDAKIEYVENEAIYISAPEAVERLELPESFYLEKTTEYKNKPAWKLKKEDFPLFWDRYSAIKNTSPERQTNDLPPEELAEPEAE	16.69021776102048	0.2132919956800727	69.25210571289062	0.5308977365493774	16.87241554260254	27.40743637084961	13.961411476135254
rnasea-binder-100-nr2-1_result_14	44	LETAAAKFERQHMDSSTSAASSSNYCNQMMKSRNLTKDRCKPVNTFVHESLADVQAVCSQKNVACKNGQTNCYQSYSTMSITDCRETGSSKYPNCAYKTTQANKHIIVACEGNPYVPVHFDASV:KEIEEFIEMLKNNPRLKNAEIKYVENEAIYLYSPDVLKTLQLPESFYLEKTTEYKNKPAYKLPLSAFPEFYDRFMAIWNTSEEYLKNNRSPEELKEPELE	12.16844001232851	0.29499126442054907	71.04375457763672	0.5283865332603455	16.775718688964844	27.683074951171875	18.090682983398438
rnasea-binder-100-nr2-1_result_14	45	LETAAAKFERQHMDSSTSAASSSNYCNQMMKSRNLTKDRCKPVNTFVHESLADVQAVCSQKNVACKNGQTNCYQSYSTMSITDCRETGSSKYPNCAYKTTQANKHIIVACEGNPYVPVHFDASV:KSIEDFIEELKKDEKLKNAEIKYVENEAIYISAENAVEKLKLPESFMIEKTNEYNNKPSYKIKLEDLPRFRDRYSAIKRTSEDYLKNSLSEEEKKEPELA	14.29281509347319	0.26620232717147074	67.96420288085938	0.5261415243148804	17.062637329101562	27.74674415588379	17.633453369140625
rnasea-binder-100-nr2-1_result_14	46	LETAAAKFERQHMDSSTSAASSSNYCNQMMKSRNLTKDRCKPVNTFVHESLADVQAVCSQKNVACKNGQTNCYQSYSTMSITDCRETGSSKYPNCAYKTTQANKHIIVACEGNPYVPVHFDASV:SWIKDFIEELKNDPRLKNAEIEYVENEAIYLYAPNALETMELPPSFNIEKTTEYKNKEAYKIPLEDLPSFWDRYDAIKRTSEYYQKYDLSPEELKEPKAA	7.295333996484233	0.4604034466816819	67.18073272705078	0.533424973487854	16.422252655029297	26.855655670166016	17.449825286865234
rnasea-binder-100-nr2-1_result_14	47	LETAAAKFERQHMDSSTSAASSSNYCNQMMKSRNLTKDRCKPVNTFVHESLADVQAVCSQKNVACKNGQTNCYQSYSTMSITDCRETGSSKYPNCAYKTTQANKHIIVACEGNPYVPVHFDASV:KEIEEFIEELKNDPRLKNAEIEYKENEAIYLSAPNVVETLRLPKNFYIEKTNEYKNKESYKIKLEDLPKFRDRYDAIKRTSEEYLTSSLSEEEKAEPLAA	18.530536778809616	0.1835707457665048	72.28081512451172	0.5476337671279907	15.693584442138672	25.383068084716797	14.358660697937012
rnasea-binder-100-nr2-1_result_14	48	LETAAAKFERQHMDSSTSAASSSNYCNQMMKSRNLTKDRCKPVNTFVHESLADVQAVCSQKNVACKNGQTNCYQSYSTMSITDCRETGSSKYPNCAYKTTQANKHIIVACEGNPYVPVHFDASV:KDIEDFIEELKNDPILKDAEIKYIENEAIYISAPNALEKMQLPSSFNFEKTNEYKNKPSYKLKLEDFPSFWDRYMAIKNTRPDYLKNDRSPEELKEDDAE	15.51746945621863	0.18657420203362438	70.67139434814453	0.5386255979537964	16.362110137939453	27.07369613647461	17.538623809814453
rnasea-binder-100-nr2-1_result_14	49	LETAAAKFERQHMDSSTSAASSSNYCNQMMKSRNLTKDRCKPVNTFVHESLADVQAVCSQKNVACKNGQTNCYQSYSTMSITDCRETGSSKYPNCAYKTTQANKHIIVACEGNPYVPVHFDASV:KSIEEFIEALKNDPRLKDAEIEYVPNEAIYISAPDAVKKMELPEDFYLEKTTEYKNKPAWKLPLEALPSFWDRWMAIKNTREEYLKYDKPEEELKEPKEE	9.702149930969329	0.40996000840490127	74.55909729003906	0.5307812690734863	16.365196228027344	26.82901382446289	16.585948944091797
rnasea-binder-100-nr2-1_result_14	50	LETAAAKFERQHMDSSTSAASSSNYCNQMMKSRNLTKDRCKPVNTFVHESLADVQAVCSQKNVACKNGQTNCYQSYSTMSITDCRETGSSKYPNCAYKTTQANKHIIVACEGNPYVPVHFDASV:KSIEDFIEELKNDPELKDAEIKYVKNEAIYLYAPDVLEKLRLPPNFDFEKTTEYKNKESYKLSLENLPSFWSRYMDIKNTSEKRLKYSLSPEELSLPEAA	14.112589238847622	0.24568673162666815	52.71836853027344	0.5321686267852783	17.40376091003418	27.382627487182617	18.56745147705078
rnasea-binder-100-nr2-1_result_14	51	LETAAAKFERQHMDSSTSAASSSNYCNQMMKSRNLTKDRCKPVNTFVHESLADVQAVCSQKNVACKNGQTNCYQSYSTMSITDCRETGSSKYPNCAYKTTQANKHIIVACEGNPYVPVHFDASV:KDIEDFIEELKNDPRLKNAEIEYVPNEAIYLYSPNVVETLEVPPSFNIEKTNKYKNKEAYYIPLEALPDFWDYYMDIKNTREEYLTKDRTPEELKEPKAE	5.144082863437168	0.6611835516028616	70.66801452636719	0.549325704574585	15.65392780303955	25.342355728149414	12.628902435302734
rnasea-binder-100-nr2-1_result_14	52	LETAAAKFERQHMDSSTSAASSSNYCNQMMKSRNLTKDRCKPVNTFVHESLADVQAVCSQKNVACKNGQTNCYQSYSTMSITDCRETGSSKYPNCAYKTTQANKHIIVACEGNPYVPVHFDASV:KSIEEFIEELKNDERLKNAEIEYVENEAIYIHAPNALETLRLPESFYFEKTTEYKNKESYKLPLEAFPDFWNRYSDIKNTRPEYQKYDLPPEELSEPKAA	12.379396692248262	0.30859537608685567	63.345096588134766	0.531719982624054	17.004610061645508	27.377229690551758	17.060325622558594
rnasea-binder-100-nr2-1_result_14	53	LETAAAKFERQHMDSSTSAASSSNYCNQMMKSRNLTKDRCKPVNTFVHESLADVQAVCSQKNVACKNGQTNCYQSYSTMSITDCRETGSSKYPNCAYKTTQANKHIIVACEGNPYVPVHFDASV:KSIEEFIEELKNDPLLKDAEIEYVPNEAIYIYAPNALEKMRLPESFNFEKTNEYKNKPAYKLPLEALPAFRDRYSAIKNTREDYLKYDLPPEELAELEAA	13.011012215179019	0.2729203376633341	70.31682586669922	0.5260505676269531	16.697633743286133	27.832090377807617	16.843027114868164
rnasea-binder-100-nr2-1_result_14	54	LETAAAKFERQHMDSSTSAASSSNYCNQMMKSRNLTKDRCKPVNTFVHESLADVQAVCSQKNVACKNGQTNCYQSYSTMSITDCRETGSSKYPNCAYKTTQANKHIIVACEGNPYVPVHFDASV:KWIEEFLEELKNDPRLKNAEIKYVPNEAIYIAAPNALETMELPPDFAIKKTTKYKNKPAYEIPLSDLPNFWDRYMAIKNTSKEYLENSLPEEELEEPEAA	14.878718288375598	0.21789189172117154	64.83833312988281	0.5298161506652832	16.976940155029297	27.30335807800293	17.346519470214844
rnasea-binder-100-nr2-1_result_14	55	LETAAAKFERQHMDSSTSAASSSNYCNQMMKSRNLTKDRCKPVNTFVHESLADVQAVCSQKNVACKNGQTNCYQSYSTMSITDCRETGSSKYPNCAYKTTQANKHIIVACEGNPYVPVHFDASV:SSIEEFIEMLKNDPRLKNAEIEYVENEAIYISAPNALETLQLPSSFYIEKTNEYKNKPAYKINLEDLPRFRDRYDAIWRTSEDYLKFDRSPEELKEPEEE	15.24215275755844	0.2229471161293993	66.9798583984375	0.5294724106788635	16.915254592895508	27.347904205322266	18.172574996948242
rnasea-binder-100-nr2-1_result_14	56	PETAAAKFERQHMDSSTSAASSSNYCNQMMKSRNLTKDRCKPVNTFVHESLADVQAVCSQKNVACKNGQTNCYQSYSTMSITDCRETGSSKYPNCAYKTTQANKHIIVACEGNPYVPVHFDASV:KWIEEFIEELKNDEELKNAEIKYVENEAIYLAAENVLETLKLPESFYIEKTTEYKNKPAYKIPLDKLPDFWDRYMAIKRTSEKYQKYDLSPEEQKEPKAA	11.94890933315772	0.28224938094493185	69.20526123046875	0.5358999371528625	16.441898345947266	26.862154006958008	17.63739585876465
rnasea-binder-100-nr2-1_result_14	57	PETAAAKFERQHMDSSTSAASSSNYCNQMMKSRNLTKDRCKPVNTFVHESLADVQAVCSQKNVACKNGQTNCYQSYSTMSITDCRETGSSKYPNCAYKTTQANKHIIVACEGNPYVPVHFDASV:SSIEEFIEFLKNDPRLKNAEIEYVENEAIYISAPNALETMELPSNFAFEKTTEYKNKPAYKLNLKDLPNFWKRFSDIWRTSEDYLKNSRSPEEKAEPKAA	15.951716009182379	0.22811580025162287	65.51476287841797	0.5344117879867554	16.889074325561523	27.34703826904297	18.845731735229492
rnasea-binder-100-nr2-1_result_14	58	LETAAAKFERQHMDSSTSAASSSNYCNQMMKSRNLTKDRCKPVNTFVHESLADVQAVCSQKNVACKNGQTNCYQSYSTMSITDCRETGSSKYPNCAYKTTQANKHIIVACEGNPYVPVHFDASV:SSIEDFIEELKNDPRLKDAEIEYVENEAIYLSAPDVLKKMELPENFYIEKTTEYKNKPSYKIPLSALPLFKDRYDAIKNTSEEYLTSSRSPEELSEPKAA	17.32760167971488	0.20126686686647183	70.18433380126953	0.5369496941566467	16.323545455932617	26.387603759765625	16.630901336669922
rnasea-binder-100-nr2-1_result_14	59	PETAAAKFERQHMDSSTSAASSSNYCNQMMKSRNLTKDRCKPVNTFVHESLADVQAVCSQKNVACKNGQTNCYQSYSTMSITDCRETGSSKYPNCAYKTTQANKHIIVACEGNPYVPVHFDASV:KSIEEFIEELKKDERLKNAEIEYVKDKAIYISAENAIETLKLPSSFNIIKTNEYKNKESYYIPLKDLPSFRDRYMAIKNTSPYYQKYDRSEEELEEPEEE	14.92602140023241	0.24650283470312664	67.87063598632812	0.5318025946617126	16.69951057434082	27.37435531616211	18.131420135498047
rnasea-binder-100-nr2-1_result_14	60	PETAAAKFERQHMDSSTSAASSSNYCNQMMKSRNLTKDRCKPVNTFVHESLADVQAVCSQKNVACKNGQTNCYQSYSTMSITDCRETGSSKYPNCAYKTTQANKHIIVACEGNPYVPVHFDASV:SELEDFIEELKNDPELKNAEIKYVENEAIYISAPNALETLRLPPTFYFEKTTEYENKPSYKLSLENLPAFRDYYDAIRRTRPEYQTTDLSPEEQAEPEAE	16.8806709124145	0.20254367488569208	68.43051147460938	0.554756760597229	15.460967063903809	24.80944061279297	11.908367156982422
rnasea-binder-100-nr2-1_result_14	61	PETAAAKFERQHMDSSTSAASSSNYCNQMMKSRNLTKDRCKPVNTFVHESLADVQAVCSQKNVACKNGQTNCYQSYSTMSITDCRETGSSKYPNCAYKTTQANKHIIVACEGNPYVPVHFDASV:KEIEEFIEELKNDPELKDAEIEYVENEAIYLYSPNVLEKMRLPSSFNIEKTNEYKNKPSYKINLEDLPSFRDYYDAIYRTRPDYQKNDLPPEQQQFPEEL	12.60545479416276	0.28861862777591796	59.69465255737305	0.5367182493209839	16.97242546081543	27.05757713317871	17.578990936279297
rnasea-binder-100-nr2-1_result_14	62	LETAAAKFERQHMDSSTSAASSSNYCNQMMKSRNLTKDRCKPVNTFVHESLADVQAVCSQKNVACKNGQTNCYQSYSTMSITDCRETGSSKYPNCAYKTTQANKHIIVACEGNPYVPVHFDASV:KEIEEFIEELKNDEELKDAEIVYVPNEAIYFSAPNVLEKLKLPPSFALEKTTEYKNKPSYKLPLENLPAFRDRYLAIKRTSEKYLTESLPEEEKKEPKAA	18.98379254338726	0.18719389399216488	68.73027038574219	0.5400243997573853	16.29008674621582	26.160091400146484	15.971660614013672
rnasea-binder-100-nr2-1_result_14	63	PETAAAKFERQHMDSSTSAASSSNYCNQMMKSRNLTKDRCKPVNTFVHESLADVQAVCSQKNVACKNGQTNCYQSYSTMSITDCRETGSSKYPNCAYKTTQANKHIIVACEGNPYVPVHFDASV:KDIEEFIEMLKNNPKLKNAEIEYIENEAIYISAPNALETMQLPSSFYFEKTNEYKNKPSYKLPLEALPDFRNRFMDIWNTSEEYLKNDLPPEAQKEPKAE	16.683426174016986	0.20038805535337664	64.85462188720703	0.5367494821548462	16.642560958862305	26.94548988342285	17.366539001464844
rnasea-binder-100-nr2-1_result_14	64	LETAAAKFERQHMDSSTSAASSSNYCNQMMKSRNLTKDRCKPVNTFVHESLADVQAVCSQKNVACKNGQTNCYQSYSTMSITDCRETGSSKYPNCAYKTTQANKHIIVACEGNPYVPVHFDASV:KSIEEFIEELKNDPRLKNAEIKYIKDEAIYLYAPNVLETMRLPPNFYIEKTNEYKNKPSYKISLENLPLFYSRYSDIKNTDPEYQKYDLPPEELKEPKAE	17.755155176078528	0.18615131721742065	66.63772583007812	0.5280084013938904	16.877546310424805	27.652246475219727	17.047582626342773
rnasea-binder-100-nr2-1_result_14	65	LETAAAKFERQHMDSSTSAASSSNYCNQMMKSRNLTKDRCKPVNTFVHESLADVQAVCSQKNVACKNGQTNCYQSYSTMSITDCRETGSSKYPNCAYKTTQANKHIIVACEGNPYVPVHFDASV:KDIEEFIEELKNDPRLKDAEIKYVENEAIYLSAPDVLKKLRLPENFYIEKTTEYKNKPAYKIPLDALPAFRDRYDAIWNTSEEKQKYDLPPEELSEPKAE	15.910107845938017	0.21590733252015712	71.48297119140625	0.5260488390922546	16.78872299194336	27.586116790771484	16.923786163330078
rnasea-binder-100-nr2-1_result_14	66	LETAAAKFERQHMDSSTSAASSSNYCNQMMKSRNLTKDRCKPVNTFVHESLADVQAVCSQKNVACKNGQTNCYQSYSTMSITDCRETGSSKYPNCAYKTTQANKHIIVACEGNPYVPVHFDASV:SSIEDFIKELKDDPRLSSAEITYIENKAIYISAPNALETLEVPESFNFEKTNEYKNKPSYKLSLENLPSFYDYYSALKNTSPDYQKNSLPPEELSEPKEA	16.354853412883877	0.2121102131822383	71.11312103271484	0.5268698334693909	17.05234718322754	27.956483840942383	18.224231719970703
rnasea-binder-100-nr2-1_result_14	67	LETAAAKFERQHMDSSTSAASSSNYCNQMMKSRNLTKDRCKPVNTFVHESLADVQAVCSQKNVACKNGQTNCYQSYSTMSITDCRETGSSKYPNCAYKTTQANKHIIVACEGNPYVPVHFDASV:KSIEDFIEELKNDPRLKDAEIKYVENEAIYLYSPDAVEKMRLPSNFYIEKTNEYKNKPSYKIPLDALPDFRDRYDAIKRTSEDYLKNSLSPEEQKEPEEE	16.18259359132107	0.23149648414505627	72.02613067626953	0.5294930934906006	16.516454696655273	27.177322387695312	16.049402236938477
rnasea-binder-100-nr2-1_result_14	68	PETAAAKFERQHMDSSTSAASSSNYCNQMMKSRNLTKDRCKPVNTFVHESLADVQAVCSQKNVACKNGQTNCYQSYSTMSITDCRETGSSKYPNCAYKTTQANKHIIVACEGNPYVPVHFDASV:KDIEEFIEELKNDPRLKNAEIEYVENEAIYLSAPNVVETLELPSSFNIEKTTEYKNKESYKIPLSALPSFKDRYDAIWRTREDYLKNDLPEEEKKEPKEE	16.912549191271363	0.21817964048138067	63.1091194152832	0.5332459211349487	17.418371200561523	27.525651931762695	18.48788070678711
rnasea-binder-100-nr2-1_result_14	69	PETAAAKFERQHMDSSTSAASSSNYCNQMMKSRNLTKDRCKPVNTFVHESLADVQAVCSQKNVACKNGQTNCYQSYSTMSITDCRETGSSKYPNCAYKTTQANKHIIVACEGNPYVPVHFDASV:SSIEDFIEELKNDPELKNAEIKYIPNEAIYLSAPNVLETLRLPSSFYIEKTNEYKNKPSYKIPLEALPAFKDYYDAIKRTRPSYLTESLSEEEKSEPSAS	19.288736643243393	0.18134722797477187	72.58806610107422	0.5457497239112854	15.762386322021484	25.78712272644043	14.526549339294434
rnasea-binder-100-nr2-1_result_14	70	PETAAAKFERQHMDSSTSAASSSNYCNQMMKSRNLTKDRCKPVNTFVHESLADVQAVCSQKNVACKNGQTNCYQSYSTMSITDCRETGSSKYPNCAYKTTQANKHIIVACEGNPYVPVHFDASV:SSIEEFIEALKNDPRLKSAEIEYVENEAIYLYAPNALETLQLPSNFYIEKTTEYKNKPAYKIPLEALPLFWQRWMDIKNTSPEYQTTDLPPEQQSFPQAA	20.370125887070692	0.1653683207145755	69.53413391113281	0.5389877557754517	16.181852340698242	26.62282943725586	15.984498977661133
rnasea-binder-100-nr2-1_result_14	71	LETAAAKFERQHMDSSTSAASSSNYCNQMMKSRNLTKDRCKPVNTFVHESLADVQAVCSQKNVACKNGQTNCYQSYSTMSITDCRETGSSKYPNCAYKTTQANKHIIVACEGNPYVPVHFDASV:KDYEEFLEELKNDPRLKNAEIEYVPNEAIYLYAPNAVETLRLPPTFNIEKTTEYKNKPAYKISLEALPSFRDRWLAIKRTSEEYQTTDLPPEEQAEPAAA	16.445434509018206	0.20277585748990284	66.34857177734375	0.5424036383628845	16.279136657714844	25.95770263671875	14.18787670135498
rnasea-binder-100-nr2-1_result_14	72	LETAAAKFERQHMDSSTSAASSSNYCNQMMKSRNLTKDRCKPVNTFVHESLADVQAVCSQKNVACKNGQTNCYQSYSTMSITDCRETGSSKYPNCAYKTTQANKHIIVACEGNPYVPVHFDASV:KDIEEFIEELKNDPRLKDAEITYVPNEAIYLHAPNVVEKLRLPENFYIEKTTEYNNKPSYKIPLDALPNFWNRYDAIRRTSPEYLENDLSPEELEEEEEE	12.3456152432536	0.28777973094904563	74.5194320678711	0.5282189846038818	16.431123733520508	27.25904083251953	17.979782104492188
rnasea-binder-100-nr2-1_result_14	73	PETAAAKFERQHMDSSTSAASSSNYCNQMMKSRNLTKDRCKPVNTFVHESLADVQAVCSQKNVACKNGQTNCYQSYSTMSITDCRETGSSKYPNCAYKTTQANKHIIVACEGNPYVPVHFDASV:KSIEEFIEFLKNNPRLKDAEIKYVENEAIYIKAPDAVKKMELPESFNIIKTNDYENKPAYKIPLSDLPRFWDYFMDIWNTSPEYQKNSLSPEELSVPSAA	15.804527226228151	0.27729955867468964	71.0925064086914	0.5350055694580078	16.041885375976562	27.087100982666016	17.94411849975586
rnasea-binder-100-nr2-1_result_14	74	PETAAAKFERQHMDSSTSAASSSNYCNQMMKSRNLTKDRCKPVNTFVHESLADVQAVCSQKNVACKNGQTNCYQSYSTMSITDCRETGSSKYPNCAYKTTQANKHIIVACEGNPYVPVHFDASV:KEIEDFIEELKNDERLKNAEIEYIPNEAIYISAENALETMRLPSNFYFEKTTEYKNKPSYKLSLENLPLFKSRYDAIKRTREEYLKYSLPEEEQKEPKAA	17.616494871594043	0.20773117437298713	71.63886260986328	0.5477319955825806	15.698173522949219	25.5224552154541	14.572759628295898
rnasea-binder-100-nr2-1_result_14	75	LETAAAKFERQHMDSSTSAASSSNYCNQMMKSRNLTKDRCKPVNTFVHESLADVQAVCSQKNVACKNGQTNCYQSYSTMSITDCRETGSSKYPNCAYKTTQANKHIIVACEGNPYVPVHFDASV:KSVEEFIEELKNDPRLKNAKITYVPNEAIYISAPNALETMRLPPTFNFEKTTEYNNEESYKLKLEDLPAFWDRYSALKNTSEEYQKYDKKPEELSFPEEA	16.240359235803453	0.18247230024375743	66.25007629394531	0.5349134206771851	16.663732528686523	27.05009651184082	17.371604919433594
rnasea-binder-100-nr2-1_result_14	76	PETAAAKFERQHMDSSTSAASSSNYCNQMMKSRNLTKDRCKPVNTFVHESLADVQAVCSQKNVACKNGQTNCYQSYSTMSITDCRETGSSKYPNCAYKTTQANKHIIVACEGNPYVPVHFDASV:KTLEEFIEELKNDPELKDAEIEYVENEAIYLHAPNALEKLRLPESFYLEKTTKYKNKESYYLPLEAFPDFWDRYDALKRTSPKYQTEDLPPEELAEPAAA	16.07725893993999	0.20490489373543827	55.32996368408203	0.5355380773544312	17.200777053833008	27.077604293823242	17.91353416442871
rnasea-binder-100-nr2-1_result_14	77	LETAAAKFERQHMDSSTSAASSSNYCNQMMKSRNLTKDRCKPVNTFVHESLADVQAVCSQKNVACKNGQTNCYQSYSTMSITDCRETGSSKYPNCAYKTTQANKHIIVACEGNPYVPVHFDASV:KSIEDFIEELKNDPRLKDAEIEYVENEAIYISAPNAVERMRLPENFNIEKTTEYKNKESYKINLEDLPLFWSRYSDIWRTDEYRLKFDLPEEELEEPELA	12.153004483488768	0.311165245918192	66.46353912353516	0.5276130437850952	17.00853729248047	27.309144973754883	17.752363204956055
rnasea-binder-100-nr2-1_result_14	78	PETAAAKFERQHMDSSTSAASSSNYCNQMMKSRNLTKDRCKPVNTFVHESLADVQAVCSQKNVACKNGQTNCYQSYSTMSITDCRETGSSKYPNCAYKTTQANKHIIVACEGNPYVPVHFDASV:KSIEEFLEALKNDPRLKNAEIKYIENEAIYISSENALKTMELPENFNFEKTTEYNNKESYKLPLEDFPLFWSRYDDIWRTRPDRLENDLSPEELSEPEAE	12.529024953817038	0.37261702781309847	69.62532806396484	0.5346859693527222	16.4023380279541	27.218721389770508	18.142059326171875
rnasea-binder-100-nr2-1_result_14	79	PETAAAKFERQHMDSSTSAASSSNYCNQMMKSRNLTKDRCKPVNTFVHESLADVQAVCSQKNVACKNGQTNCYQSYSTMSITDCRETGSSKYPNCAYKTTQANKHIIVACEGNPYVPVHFDASV:KEIEDFIEELKKDERLKDAEIKYVENEAIYIYSENALEKLELPPDFYFEKTNEYKNKPAYKLPLENFPLFWQRYSDIKNTREDYLTTDLPEEEKAAPAAA	10.361499780344444	0.34445284131174786	66.93359375	0.5353726744651794	16.654541015625	26.963876724243164	17.618125915527344
rnasea-binder-100-nr2-1_result_14	80	LETAAAKFERQHMDSSTSAASSSNYCNQMMKSRNLTKDRCKPVNTFVHESLADVQAVCSQKNVACKNGQTNCYQSYSTMSITDCRETGSSKYPNCAYKTTQANKHIIVACEGNPYVPVHFDASV:KTYEEFIEELKNDPLLKDAEIKYVENKAIYLSAPNAVEKMRLPPSFNIEKTTEYKNKESYYIPLDAFPAFRDRYDAIRRTREEYQTSSLSPEELAEPEAE	15.649746376467112	0.20124004619186492	68.45130920410156	0.5317831039428711	16.468952178955078	27.114538192749023	17.021085739135742
rnasea-binder-100-nr2-1_result_14	81	PETAAAKFERQHMDSSTSAASSSNYCNQMMKSRNLTKDRCKPVNTFVHESLADVQAVCSQKNVACKNGQTNCYQSYSTMSITDCRETGSSKYPNCAYKTTQANKHIIVACEGNPYVPVHFDASV:KDIEDFIEMLKNDPRLKNAEIKYVENEAIYISAENAVETLKLNPSDYIEKTTEYENKESYKIPLEALPLFRDRYDAIWRTDPEYLENDLPEEELSEPLEA	9.369687686526339	0.4472518000862455	65.15409851074219	0.5399835109710693	16.347862243652344	26.378101348876953	16.44266128540039
rnasea-binder-100-nr2-1_result_14	82	LETAAAKFERQHMDSSTSAASSSNYCNQMMKSRNLTKDRCKPVNTFVHESLADVQAVCSQKNVACKNGQTNCYQSYSTMSITDCRETGSSKYPNCAYKTTQANKHIIVACEGNPYVPVHFDASV:SSIEEFIEFLKNDPRLKNAEIKYIENEAIYLYAENALETLELPEDFYIEKTTEYKNKPAYKIKLEDLPLFWQRYMDIWRTREDYLKNDLPEEELSEPELA	14.424381284384786	0.22367842220416126	70.80473327636719	0.5329371094703674	16.2783203125	27.0903263092041	17.542505264282227
rnasea-binder-100-nr2-1_result_14	83	LETAAAKFERQHMDSSTSAASSSNYCNQMMKSRNLTKDRCKPVNTFVHESLADVQAVCSQKNVACKNGQTNCYQSYSTMSITDCRETGSSKYPNCAYKTTQANKHIIVACEGNPYVPVHFDASV:KSIEDFIEELKNDPRLKNAEIEYVPNEAIYISAPNALETLELPPDFAFEKTTEYKNKPAYKLPLEALPSFRDRYDAIKRTSPEYLSESLPEEELAEPEAL	13.584581359834171	0.24924230688696708	71.05396270751953	0.5243090391159058	16.916593551635742	27.679048538208008	18.034021377563477
rnasea-binder-100-nr2-1_result_14	84	LETAAAKFERQHMDSSTSAASSSNYCNQMMKSRNLTKDRCKPVNTFVHESLADVQAVCSQKNVACKNGQTNCYQSYSTMSITDCRETGSSKYPNCAYKTTQANKHIIVACEGNPYVPVHFDASV:KSIKEFIEELKKDERFKDTEIEYVENEAIYLYAPNAVEKMRLPESFNIEKTNKYKNKEAYLIKLSDLPSFWQYYSDIKNTREDYLKYDKPEEELSEPEEE	8.590146168206784	0.42946974150672196	65.43596649169922	0.5361767411231995	16.672073364257812	26.86998176574707	17.350914001464844
rnasea-binder-100-nr2-1_result_14	85	LETAAAKFERQHMDSSTSAASSSNYCNQMMKSRNLTKDRCKPVNTFVHESLADVQAVCSQKNVACKNGQTNCYQSYSTMSITDCRETGSSKYPNCAYKTTQANKHIIVACEGNPYVPVHFDASV:KSIEEFLKMLKDDPRLKNAEIKYVPNKAIYISAENALETMRLPESFNFKKTTKYKNKPSWELPLSALPSFRNRYLDIWNTDEERLKNSLSPEELLKPEDE	11.238507292527835	0.32147677433414923	75.58854675292969	0.529382586479187	16.343826293945312	27.106782913208008	18.479278564453125
rnasea-binder-100-nr2-1_result_14	86	PETAAAKFERQHMDSSTSAASSSNYCNQMMKSRNLTKDRCKPVNTFVHESLADVQAVCSQKNVACKNGQTNCYQSYSTMSITDCRETGSSKYPNCAYKTTQANKHIIVACEGNPYVPVHFDASV:KEIEEFIEALKNDPRLKNAEIEYVENEAIYIAAPNAVETLELPEDFYIEKTNEYKNKPAYKIPLEALPEFWNRWMDIWNTSEYYLKYDRSPEELEEPEEE	13.328858077659559	0.3020080361605867	65.7100601196289	0.5360774993896484	16.74284553527832	27.092926025390625	18.141624450683594
rnasea-binder-100-nr2-1_result_14	87	LETAAAKFERQHMDSSTSAASSSNYCNQMMKSRNLTKDRCKPVNTFVHESLADVQAVCSQKNVACKNGQTNCYQSYSTMSITDCRETGSSKYPNCAYKTTQANKHIIVACEGNPYVPVHFDASV:KEIEDFIKELKNDPRLKDAEIKYVENEALYFSAPNVLEKMQLPESFYLEKTTEYKNKESYKLNLSDLPLFRSRYLDIKNTSEEYLTKDKSPEELKEPEEE	11.13272225629037	0.3029992380209195	71.07633972167969	0.5317388772964478	16.549325942993164	26.900615692138672	16.309101104736328
rnasea-binder-100-nr2-1_result_14	88	LETAAAKFERQHMDSSTSAASSSNYCNQMMKSRNLTKDRCKPVNTFVHESLADVQAVCSQKNVACKNGQTNCYQSYSTMSITDCRETGSSKYPNCAYKTTQANKHIIVACEGNPYVPVHFDASV:KSIEEFIEALKNDPRLKNAEIKYVENEAIYIYAPNALETLELPESFAFEKTTEYKNKESYKLKLEDLPSFRDRWDAIWNTSEYYLTNELKPEELSEPAAA	12.166164225137969	0.295640156138413	63.34344482421875	0.5275789499282837	17.364337921142578	27.98628044128418	18.997268676757812
rnasea-binder-100-nr2-1_result_14	89	LETAAAKFERQHMDSSTSAASSSNYCNQMMKSRNLTKDRCKPVNTFVHESLADVQAVCSQKNVACKNGQTNCYQSYSTMSITDCRETGSSKYPNCAYKTTQANKHIIVACEGNPYVPVHFDASV:KSVEEFIEELKKDPRLKNAEIKYVPNKAIYIHAPNALETMRLPPTFNFKKTTEYNNKESYYLPLEDFPAFYDRYMAIKNTDPYYLKFDRPPEEQSFPEEE	18.583931373767392	0.15910836086798685	66.0529556274414	0.5296307802200317	16.833824157714844	27.422666549682617	15.80935001373291
rnasea-binder-100-nr2-1_result_14	90	PETAAAKFERQHMDSSTSAASSSNYCNQMMKSRNLTKDRCKPVNTFVHESLADVQAVCSQKNVACKNGQTNCYQSYSTMSITDCRETGSSKYPNCAYKTTQANKHIIVACEGNPYVPVHFDASV:KDIEEFIEELKNDPRLKNAEIEYVPNEAIYLSAPNALETMELPPSFYIEKTTEYKNKPSYKIPLDALPLFWDRYSAIKNTREEYQKFDRPPEELSEPELE	17.5477822304726	0.2065261914681453	70.5778579711914	0.5314512252807617	16.54417610168457	27.092077255249023	16.672073364257812
rnasea-binder-100-nr2-1_result_14	91	PETAAAKFERQHMDSSTSAASSSNYCNQMMKSRNLTKDRCKPVNTFVHESLADVQAVCSQKNVACKNGQTNCYQSYSTMSITDCRETGSSKYPNCAYKTTQANKHIIVACEGNPYVPVHFDASV:KDYEEFLEALKNDPELKDAEIEYVENEAIYIYAPNAVEKLQLPPTFDLEKTTEYKNKEAWKLPKSAFDSFWNRWSDIWRTSPYYQTEIKSPEELSEPEAA	14.237871025759038	0.23916849913610796	66.70106506347656	0.5324506759643555	16.89707374572754	27.24625587463379	17.970741271972656
rnasea-binder-100-nr2-1_result_14	92	LETAAAKFERQHMDSSTSAASSSNYCNQMMKSRNLTKDRCKPVNTFVHESLADVQAVCSQKNVACKNGQTNCYQSYSTMSITDCRETGSSKYPNCAYKTTQANKHIIVACEGNPYVPVHFDASV:KTYKEFIEELKNDERLKDAEIKYVENEAIYLAAPDAVKKLNVPSSFNIEKTNEYNNKPAYKIKKSDLPNFWNYYSDLKNTSPEYLENNLSEEEKAEAAAA	15.40121690074757	0.21386878448142937	72.78389739990234	0.5335516333580017	16.434316635131836	27.402816772460938	17.41752815246582
rnasea-binder-100-nr2-1_result_14	93	PETAAAKFERQHMDSSTSAASSSNYCNQMMKSRNLTKDRCKPVNTFVHESLADVQAVCSQKNVACKNGQTNCYQSYSTMSITDCRETGSSKYPNCAYKTTQANKHIIVACEGNPYVPVHFDASV:SSIEEFIEELKNDPLLKNAEITYIENEAIYLKAPNVLETLRLPSSFYIEKTTEYKNEESYKIKLSDLPSFRDRYDAIKRTREEYLTKSLPAEEQALPKAA	16.12799906448274	0.21355461917880378	67.74188995361328	0.5331246852874756	16.611173629760742	27.190256118774414	17.365087509155273
rnasea-binder-100-nr2-1_result_14	94	PETAAAKFERQHMDSSTSAASSSNYCNQMMKSRNLTKDRCKPVNTFVHESLADVQAVCSQKNVACKNGQTNCYQSYSTMSITDCRETGSSKYPNCAYKTTQANKHIIVACEGNPYVPVHFDASV:SWIEDFIEELKKDPRLSSAKIEYVENEAIYLSSPNALETLQLPPNFYFIPTTKYKNKPSYYLPLDALPLFWSRYSDIKNTRPEYLTTDRSPEELAEPELA	15.70640786905636	0.21279172053966144	65.55509948730469	0.5326879024505615	16.844093322753906	27.51219940185547	19.363311767578125
rnasea-binder-100-nr2-1_result_14	95	LETAAAKFERQHMDSSTSAASSSNYCNQMMKSRNLTKDRCKPVNTFVHESLADVQAVCSQKNVACKNGQTNCYQSYSTMSITDCRETGSSKYPNCAYKTTQANKHIIVACEGNPYVPVHFDASV:KTIEEFIEELKNDPRLKNAEIKYVENEAIYLYAPNVLETLRLPENFYIEKTTEYKNKEAYKIPLENFDSFWQRYSDIKNTSEEYLKNSLPPEELSVPKAA	12.390408649351713	0.26130977321435245	71.12435150146484	0.531282365322113	16.413558959960938	27.033769607543945	17.952234268188477
rnasea-binder-100-nr2-1_result_14	96	LETAAAKFERQHMDSSTSAASSSNYCNQMMKSRNLTKDRCKPVNTFVHESLADVQAVCSQKNVACKNGQTNCYQSYSTMSITDCRETGSSKYPNCAYKTTQANKHIIVACEGNPYVPVHFDASV:KEYEEFIEMLKNDPRLKNAEIEYVENEAIYIHAPNALETMELPETFNFEKTTKYKNKPSWYLPKSAFPSFRQRFMDIWNTREDYLTTNRTPEELKEPKAS	13.582402738017144	0.22361989668455756	61.50635528564453	0.5348350405693054	17.02111053466797	27.512798309326172	17.148048400878906
rnasea-binder-100-nr2-1_result_14	97	LETAAAKFERQHMDSSTSAASSSNYCNQMMKSRNLTKDRCKPVNTFVHESLADVQAVCSQKNVACKNGQTNCYQSYSTMSITDCRETGSSKYPNCAYKTTQANKHIIVACEGNPYVPVHFDASV:SEIEEFIEELKNDPRLKDAEIEYVPNEAIYLAAPNALEKMRVPSSFNFEKTTEYKNKEAYKLKLSDFPSFRDYYDALKNTSPEKLTEDLSPEELEEPEEE	13.197946783243601	0.2812303660108819	65.25663757324219	0.5306611061096191	16.97230339050293	27.421070098876953	18.090946197509766
rnasea-binder-100-nr2-1_result_14	98	PETAAAKFERQHMDSSTSAASSSNYCNQMMKSRNLTKDRCKPVNTFVHESLADVQAVCSQKNVACKNGQTNCYQSYSTMSITDCRETGSSKYPNCAYKTTQANKHIIVACEGNPYVPVHFDASV:KSIEEFLKELKNDPRLSNAEIKYVPNKAIYIYAPNALETMQLPESDYFIKTNEYKNKPSYYLPLEALPLFEDRYMALKNTSPEYLTSSLPEEEKSLPLAA	16.894263060055373	0.18430752897460861	61.36275100708008	0.5326764583587646	16.920766830444336	27.599149703979492	18.357709884643555
rnasea-binder-100-nr2-1_result_14	99	LETAAAKFERQHMDSSTSAASSSNYCNQMMKSRNLTKDRCKPVNTFVHESLADVQAVCSQKNVACKNGQTNCYQSYSTMSITDCRETGSSKYPNCAYKTTQANKHIIVACEGNPYVPVHFDASV:KSIEDFIKELKDDPRFSDAEIEYVENKAIYLYAPNALEKMELPSSFAFEKTTEYKNKESYYLPLEAFPEAYKRYMDIKNTSPEYLTSDLPPEEQAEPKAA	17.06833223627725	0.1848146256617506	68.02944946289062	0.5286189317703247	16.888914108276367	27.654390335083008	18.141258239746094
rnasea-binder-100-nr2-1_result_15	0	PETAAAKFERQHMDSSTSAASSSNYCNQMMKSRNLTKDRCKPVNTFVHESLADVQAVCSQKNVACKNGQTNCYQSYSTMSITDCRETGSSKYPNCAYKTTQANKHIIVACEGNPYVPVHFDASV:ELDLDDEGGDLFTVIDHPEYGRLYYIPESRTDFKLPERPPYEDPGDPESPLVDYPPEPLKYIEIDGVKYYLDTPELARILADRAAEELEKKEKEEKEAKK	18.89028700208494	0.1913419636073936	57.43826675415039	0.5358449220657349	17.292572021484375	27.596155166625977	18.524797439575195
rnasea-binder-100-nr2-1_result_15	1	PETAAAKFERQHMDSSTSAASSSNYCNQMMKSRNLTKDRCKPVNTFVHESLADVQAVCSQKNVACKNGQTNCYQSYSTMSITDCRETGSSKYPNCAYKTTQANKHIIVACEGNPYVPVHFDASV:ELEIDLEGGDLFIKLYDPKYGWIYYIPESLTDFKLPELPPPEEPGDPESPLVDEPPLPIKYVEINGKKYYLDTPELARYLQELAEKKLEEEEKKKEEEKK	15.740440002626436	0.25704774638451816	54.502079010009766	0.5379804372787476	17.17490005493164	27.320005416870117	15.970584869384766
rnasea-binder-100-nr2-1_result_15	2	PETAAAKFERQHMDSSTSAASSSNYCNQMMKSRNLTKDRCKPVNTFVHESLADVQAVCSQKNVACKNGQTNCYQSYSTMSITDCRETGSSKYPNCAYKTTQANKHIIVACEGNPYVPVHFDASV:EPEIEDEGGDLFTKIYDPKYGWLYYIPESRKDFELPELPEPEEPGDPESPLVDEEPEPIKYIEINGVKYYIATPHLERYLQELAEEKLKKEEEEKEKAKK	17.353237686803606	0.2290762955584175	65.44486999511719	0.5343608856201172	16.97806739807129	27.74625015258789	19.380294799804688
rnasea-binder-100-nr2-1_result_15	3	PETAAAKFERQHMDSSTSAASSSNYCNQMMKSRNLTKDRCKPVNTFVHESLADVQAVCSQKNVACKNGQTNCYQSYSTMSITDCRETGSSKYPNCAYKTTQANKHIIVACEGNPYVPVHFDASV:ELDLDLEGGDLFIELDHPEYGRLYYIPKSRKDFKLPPEPPPEEPGDPESPLVDEEPEPIKYIEINGEKYYIDTPRLARYLQELAAKKLEEEEEKEKEAKK	19.759175258386517	0.15604705632873372	44.4872932434082	0.5393801331520081	18.07793617248535	27.539108276367188	18.60425567626953
rnasea-binder-100-nr2-1_result_15	4	PETAAAKFERQHMDSSTSAASSSNYCNQMMKSRNLTKDRCKPVNTFVHESLADVQAVCSQKNVACKNGQTNCYQSYSTMSITDCRETGSSKYPNCAYKTTQANKHIIVACEGNPYVPVHFDASV:SLDIDNEGGDLFIRLYDPKYGWLYYIPKSLKDFKLPELPPYEDPGDPESPLVDYPPEPIKYIEINGEKFYIETPHLARYLQDLAAEKEEKKEKEEEEAKK	17.673537977214156	0.19011633826396737	47.16705322265625	0.5419581532478333	17.52665138244629	27.350343704223633	18.376811981201172
rnasea-binder-100-nr2-1_result_15	5	PETAAAKFERQHMDSSTSAASSSNYCNQMMKSRNLTKDRCKPVNTFVHESLADVQAVCSQKNVACKNGQTNCYQSYSTMSITDCRETGSSKYPNCAYKTTQANKHIIVACEGNPYVPVHFDASV:EEEIDDEGGNLFTEIYDEKYGRLYYIPESLKDFKLPPEPPPEDPGDPESPLVDEPPEPIKYIEINGKKYYIHTPRLARILQELAEKKLEEEKKKEEEEKK	18.356450237887557	0.16705053255167712	49.62446594238281	0.545005202293396	17.705930709838867	26.913026809692383	14.732358932495117
rnasea-binder-100-nr2-1_result_15	6	PETAAAKFERQHMDSSTSAASSSNYCNQMMKSRNLTKDRCKPVNTFVHESLADVQAVCSQKNVACKNGQTNCYQSYSTMSITDCRETGSSKYPNCAYKTTQANKHIIVACEGNPYVPVHFDASV:DLNVDLEGGDLFIELDDPKYGRVYYIPKSLKDFKLPPLPPPPDPGDPESPLVDEPPEPIKYVEINGVKYYLDTPHLARILQERAAKKLEEEEKKAEEAAK	17.932431452897802	0.2168349233189922	43.63862228393555	0.5410364866256714	18.18842124938965	27.493247985839844	17.54640769958496
rnasea-binder-100-nr2-1_result_15	7	PETAAAKFERQHMDSSTSAASSSNYCNQMMKSRNLTKDRCKPVNTFVHESLADVQAVCSQKNVACKNGQTNCYQSYSTMSITDCRETGSSKYPNCAYKTTQANKHIIVACEGNPYVPVHFDASV:ELKIDDEGGNLFIKLYDEKYGYLYYIPKSRTDWKLPERPPYPEPGDPESPLENPPPEPIKYIEINGVKYYIETPELARILQERAEKELEAKKKAEEEAKK	16.910520577642735	0.20392313108039076	49.71614074707031	0.54017573595047	17.46383285522461	27.51349449157715	18.516916275024414
rnasea-binder-100-nr2-1_result_15	8	PETAAAKFERQHMDSSTSAASSSNYCNQMMKSRNLTKDRCKPVNTFVHESLADVQAVCSQKNVACKNGQTNCYQSYSTMSITDCRETGSSKYPNCAYKTTQANKHIIVACEGNPYVPVHFDASV:ELDIDLEGGDLFIELDDPKYGRLYYIPESLTDFVLPEEPPYEDPGDPESPLVDPEPEPIKYIEINGVKYYLDTPRLAEYLAERAAEKLEEQEKEEEEAKK	17.177846447302354	0.22134090693740077	42.206146240234375	0.5422360897064209	18.021883010864258	27.324220657348633	18.836097717285156
rnasea-binder-100-nr2-1_result_15	9	PETAAAKFERQHMDSSTSAASSSNYCNQMMKSRNLTKDRCKPVNTFVHESLADVQAVCSQKNVACKNGQTNCYQSYSTMSITDCRETGSSKYPNCAYKTTQANKHIIVACEGNPYVPVHFDASV:DLDIEDEGGDLFTRLYDEKYGWLYYIPKSRTDFKLPEDPPPEEPGDPESPLVDEPPEPIKYIEINGVKYYLETPALERYLQRLAEEELEKKEELEKLLSE	14.671599984389568	0.26771114445248884	40.36069107055664	0.5437867641448975	17.9193115234375	27.30787467956543	15.863997459411621
rnasea-binder-100-nr2-1_result_15	10	PETAAAKFERQHMDSSTSAASSSNYCNQMMKSRNLTKDRCKPVNTFVHESLADVQAVCSQKNVACKNGQTNCYQSYSTMSITDCRETGSSKYPNCAYKTTQANKHIIVACEGNPYVPVHFDASV:SLEIEEEGGKLFILLHHPKYGDLYYIPKERTDFKLPPLPPYEDPGDPNSPLYDYPPLPIKYVEINGVKYYIRTPELDRILQEMAEEELAKKEEEKKKAEE	20.103871636358576	0.17177063827064423	48.452186584472656	0.5393784046173096	17.662784576416016	27.712072372436523	18.69798469543457
rnasea-binder-100-nr2-1_result_15	11	PETAAAKFERQHMDSSTSAASSSNYCNQMMKSRNLTKDRCKPVNTFVHESLADVQAVCSQKNVACKNGQTNCYQSYSTMSITDCRETGSSKYPNCAYKTTQANKHIIVACEGNPYVPVHFDASV:ELEVEDDGGDLFTRLYDPEYGYLYYIPKSRKDFKLPEDPPPEEPGDPESPLVDDPPEPIKYVEINGEKYYIDTPRLARYLQRKAEELEEKKKEEEAKAKE	17.155112112395148	0.21842730975589544	49.52155303955078	0.5405256748199463	17.561372756958008	27.233013153076172	17.761430740356445
rnasea-binder-100-nr2-1_result_15	12	PETAAAKFERQHMDSSTSAASSSNYCNQMMKSRNLTKDRCKPVNTFVHESLADVQAVCSQKNVACKNGQTNCYQSYSTMSITDCRETGSSKYPNCAYKTTQANKHIIVACEGNPYVPVHFDASV:MLDVDYEGGDLFIVLDHPKYGRLYYIPKSRTDFELPPLPPPEEPGDPESPLVDPEPEPIKYIEINGEKFYLATPYLERYLQELAAEEQAKKEEEEKKAKE	19.43078119260044	0.17228545351251498	45.67643356323242	0.5385658740997314	18.08713722229004	27.693458557128906	19.532495498657227
rnasea-binder-100-nr2-1_result_15	13	PETAAAKFERQHMDSSTSAASSSNYCNQMMKSRNLTKDRCKPVNTFVHESLADVQAVCSQKNVACKNGQTNCYQSYSTMSITDCRETGSSKYPNCAYKTTQANKHIIVACEGNPYVPVHFDASV:NLDLDFEGGNLFIKIYDEKYGYLYYIPKSLKDFKLPELPPYEDPGDPDSPLVNPEPEKIEYIEINGEKYYLETPYLERYLQDLAAKKLEEQEELEKELKK	21.536437854588133	0.20034937530160013	44.91625213623047	0.5421489477157593	17.727312088012695	27.46089744567871	16.770334243774414
rnasea-binder-100-nr2-1_result_15	14	PETAAAKFERQHMDSSTSAASSSNYCNQMMKSRNLTKDRCKPVNTFVHESLADVQAVCSQKNVACKNGQTNCYQSYSTMSITDCRETGSSKYPNCAYKTTQANKHIIVACEGNPYVPVHFDASV:KLELEDEGGNLFIRLYDPKYGWLYYIPEERKDWELPELPEPEEPGDPESPLVDDEPEPIKYVEIDGVKYYLETPELERILQERAAEELEKKEKAEAEAKK	17.34839689533519	0.20288625713146372	57.74555587768555	0.5347065925598145	17.35702896118164	27.867834091186523	17.62369155883789
rnasea-binder-100-nr2-1_result_15	15	PETAAAKFERQHMDSSTSAASSSNYCNQMMKSRNLTKDRCKPVNTFVHESLADVQAVCSQKNVACKNGQTNCYQSYSTMSITDCRETGSSKYPNCAYKTTQANKHIIVACEGNPYVPVHFDASV:ALDIDDEGGDLFTKIYHPKYGWLYYIPKSLTDFELPPRPPLEEPGDPESPDENPEPEPIKYIEINGVKWYLETPELERILQERAAEELEKKEKLEAELKK	17.002899069517408	0.24151586160827604	45.492431640625	0.539450466632843	18.004812240600586	27.577232360839844	19.06307601928711
rnasea-binder-100-nr2-1_result_15	16	PETAAAKFERQHMDSSTSAASSSNYCNQMMKSRNLTKDRCKPVNTFVHESLADVQAVCSQKNVACKNGQTNCYQSYSTMSITDCRETGSSKYPNCAYKTTQANKHIIVACEGNPYVPVHFDASV:SLNIDLDEDNLFIKIHDPKYNDLYYIPESLKDFKLPPLPPPEDPKDPNSPLVNPEPEPIKYIIINNKKYYLETEHLARIIQERAAEKLEKEEEAKKEALK	20.55431043576714	0.12907879644451573	42.77132797241211	0.5416858792304993	18.179119110107422	27.660505294799805	18.17798614501953
rnasea-binder-100-nr2-1_result_15	17	PETAAAKFERQHMDSSTSAASSSNYCNQMMKSRNLTKDRCKPVNTFVHESLADVQAVCSQKNVACKNGQTNCYQSYSTMSITDCRETGSSKYPNCAYKTTQANKHIIVACEGNPYVPVHFDASV:SLEIELDEENLFIKIYDPKYNYLYYIPKELKDFKLPELPPYEDPKDPNSALVNPEPEPIKYIIINNEKYYIETFYLERILQDEAAKLQEEKEKKEEEEKK	15.320600422710356	0.2388647624983479	43.85025405883789	0.5425158739089966	18.001005172729492	27.580074310302734	16.92752456665039
rnasea-binder-100-nr2-1_result_15	18	PETAAAKFERQHMDSSTSAASSSNYCNQMMKSRNLTKDRCKPVNTFVHESLADVQAVCSQKNVACKNGQTNCYQSYSTMSITDCRETGSSKYPNCAYKTTQANKHIIVACEGNPYVPVHFDASV:ELEIEIDEEKLFIKLYDPKYNYIYYIPKELKDFKLPELPPYEDPKDPNSALVDYPPEEIKYIIINNEKYYLETPHLERIISDKAAELLEKKEKEEKEKKK	18.785912636544655	0.17542105450256093	50.83769989013672	0.540391743183136	17.33321762084961	27.51284408569336	15.98603343963623
rnasea-binder-100-nr2-1_result_15	19	PETAAAKFERQHMDSSTSAASSSNYCNQMMKSRNLTKDRCKPVNTFVHESLADVQAVCSQKNVACKNGQTNCYQSYSTMSITDCRETGSSKYPNCAYKTTQANKHIIVACEGNPYVPVHFDASV:SLEIDEEEENLFIEIYDPKYNRLYYIPESLKDFKLPPLPPPKDPKDPNSALVNPPPEPIKYIIINNKKYYIETPELAEILQDLAAKKLEEKEKKEEEEKK	16.918193916074156	0.16754105843886707	44.56196975708008	0.5412584543228149	17.8505802154541	27.669952392578125	17.5661678314209
rnasea-binder-100-nr2-1_result_15	20	PETAAAKFERQHMDSSTSAASSSNYCNQMMKSRNLTKDRCKPVNTFVHESLADVQAVCSQKNVACKNGQTNCYQSYSTMSITDCRETGSSKYPNCAYKTTQANKHIIVACEGNPYVPVHFDASV:SLEIEEDEENLFIRIYDPEYNYLYYIPESLKDFKLPELPKYEDPKDPNSSLVDEPEEEIKYIIINNKKYYLETPHLERILSDLAAKKLEEEEEKKKKEKE	13.86362085722206	0.3224715650096914	43.17654037475586	0.5414950847625732	17.912494659423828	27.665132522583008	19.00891876220703
rnasea-binder-100-nr2-1_result_15	21	PETAAAKFERQHMDSSTSAASSSNYCNQMMKSRNLTKDRCKPVNTFVHESLADVQAVCSQKNVACKNGQTNCYQSYSTMSITDCRETGSSKYPNCAYKTTQANKHIIVACEGNPYVPVHFDASV:SLNIDLDEENLFIKLYHPEYSYLYYIPESLKDFKLPPLPPPKDPKDPNSPLVNPEPEEIKYKIINNKKFYIETPYLAEYLQELAAEKLEKEEKEKKEAEK	19.97804458621988	0.1687717386947847	42.645225524902344	0.5450355410575867	17.69352149963379	27.360824584960938	17.902599334716797
rnasea-binder-100-nr2-1_result_15	22	PETAAAKFERQHMDSSTSAASSSNYCNQMMKSRNLTKDRCKPVNTFVHESLADVQAVCSQKNVACKNGQTNCYQSYSTMSITDCRETGSSKYPNCAYKTTQANKHIIVACEGNPYVPVHFDASV:SEEIEDEEENLFIKIYDPKYNYLYYIPESLKDFKLPELPPYEDPKDPNSPLVNPEPEPIKYIIINNKKYYLETEYLARYLQDLAAKLQEEKEKKEEEEKK	15.811628853104342	0.2280243056607078	48.65367889404297	0.5407782793045044	17.574146270751953	27.689491271972656	17.26996421813965
rnasea-binder-100-nr2-1_result_15	23	PETAAAKFERQHMDSSTSAASSSNYCNQMMKSRNLTKDRCKPVNTFVHESLADVQAVCSQKNVACKNGQTNCYQSYSTMSITDCRETGSSKYPNCAYKTTQANKHIIVACEGNPYVPVHFDASV:NLNIDLDEENLFIKIHHPEYNDLYYIPESLKDFKLPPLPPPKDPKDPNSALVNPEPEEIKYIIINNKKFYLATPYLEEYISELAAKKLEEKEKEEEEAKK	20.509932178330494	0.1798931192996481	43.94158172607422	0.5409702062606812	17.846477508544922	27.68549156188965	16.47956657409668
rnasea-binder-100-nr2-1_result_15	24	PETAAAKFERQHMDSSTSAASSSNYCNQMMKSRNLTKDRCKPVNTFVHESLADVQAVCSQKNVACKNGQTNCYQSYSTMSITDCRETGSSKYPNCAYKTTQANKHIIVACEGNPYVPVHFDASV:NLEIDIDEENLFIRIYDEKYNYLYYIPKELKDFKLPPLPPKEDPKDPNSALVDDPPEPIKYIIINDEKFYLETPELERILQDRAAEELEKKKKEEEEKKK	15.656513305235807	0.23213745649365275	52.0921516418457	0.5406560897827148	17.502498626708984	27.57254981994629	19.15952491760254
rnasea-binder-100-nr2-1_result_15	25	PETAAAKFERQHMDSSTSAASSSNYCNQMMKSRNLTKDRCKPVNTFVHESLADVQAVCSQKNVACKNGQTNCYQSYSTMSITDCRETGSSKYPNCAYKTTQANKHIIVACEGNPYVPVHFDASV:SPSIDLDDEDLFIRLYDPKYEYLYYIPESLKDFKLPPLPPPEDPKDPNSALVDDPPEEIKYIIINNKKYYLETPALARYLQEKAAEELAKKEEEEKKAKK	18.897384869937735	0.1689922761637818	43.65470504760742	0.5401704907417297	17.861469268798828	27.744873046875	18.40459442138672
rnasea-binder-100-nr2-1_result_15	26	PETAAAKFERQHMDSSTSAASSSNYCNQMMKSRNLTKDRCKPVNTFVHESLADVQAVCSQKNVACKNGQTNCYQSYSTMSITDCRETGSSKYPNCAYKTTQANKHIIVACEGNPYVPVHFDASV:SLNIELDDENLFIKIYDEKYNYLYYIPESLKDFKLPEEPPYEDPKDPNSPLVDDPPEKIEYIIINNKKYYIETPRLARILSDLAAKKLEEEEELKKKLEE	20.077952369695073	0.18062202764246507	42.497108459472656	0.5405086278915405	18.003421783447266	27.6581974029541	17.882038116455078
rnasea-binder-100-nr2-1_result_15	27	PETAAAKFERQHMDSSTSAASSSNYCNQMMKSRNLTKDRCKPVNTFVHESLADVQAVCSQKNVACKNGQTNCYQSYSTMSITDCRETGSSKYPNCAYKTTQANKHIIVACEGNPYVPVHFDASV:ELEIDLDEDKLFIELYDPKYNRLYYIPKELKDFKLPELPPYEDPKDPNSALVNPPPEPIKYIIINDEKFYLETEHLARILQDRAAELQKKKEEEEAKKKK	19.4744485407812	0.15595461998972113	48.33960723876953	0.5414600372314453	17.76025390625	27.520933151245117	18.0329532623291
rnasea-binder-100-nr2-1_result_15	28	PETAAAKFERQHMDSSTSAASSSNYCNQMMKSRNLTKDRCKPVNTFVHESLADVQAVCSQKNVACKNGQTNCYQSYSTMSITDCRETGSSKYPNCAYKTTQANKHIIVACEGNPYVPVHFDASV:ELEIDLDEENLFIEIYDPKYNRLYYIPESLKDFKLPEKPPFEDPKDPNSPLVDDPPEEIKYIIINNKKFYIYTPELARILQERAAEKLEEEEKKKEEEKK	17.11141158919215	0.21355663931807917	40.34339141845703	0.5416972637176514	18.01556396484375	27.750152587890625	18.93550682067871
rnasea-binder-100-nr2-1_result_15	29	PETAAAKFERQHMDSSTSAASSSNYCNQMMKSRNLTKDRCKPVNTFVHESLADVQAVCSQKNVACKNGQTNCYQSYSTMSITDCRETGSSKYPNCAYKTTQANKHIIVACEGNPYVPVHFDASV:SLNLDLDEEDLFIKIYDEKYNYLYYIPESLKDFKLPEKPPYEDPKDPNSALVNDPPEPIEYIIINNKKFYIETPELARYLQDLAEKKLEEKEKKEKEAKK	17.013926453418804	0.2099809006984043	45.84516906738281	0.540050745010376	17.813968658447266	27.799049377441406	19.090208053588867
rnasea-binder-100-nr2-1_result_15	30	PETAAAKFERQHMDSSTSAASSSNYCNQMMKSRNLTKDRCKPVNTFVHESLADVQAVCSQKNVACKNGQTNCYQSYSTMSITDCRETGSSKYPNCAYKTTQANKHIIVACEGNPYVPVHFDASV:NLEIDLDDENLFIKLHSEKYNDLYYIPKELKDFKLPELPKPKDPKDPNSALVNPEPEPIKYIIINDEKFYLDTPYLSEILQELAAKKLEEKEKKEEEEKK	17.325538305257126	0.22865565159621273	47.19888687133789	0.5413962006568909	17.703519821166992	27.685646057128906	18.19479751586914
rnasea-binder-100-nr2-1_result_15	31	PETAAAKFERQHMDSSTSAASSSNYCNQMMKSRNLTKDRCKPVNTFVHESLADVQAVCSQKNVACKNGQTNCYQSYSTMSITDCRETGSSKYPNCAYKTTQANKHIIVACEGNPYVPVHFDASV:NLNIDIEDEDLFIKLYDPKYNYIYYIPKSLKDFKLPPLPPPEDPKDPNSSLVNDPPEPIKYIIINDKKYYLETPHLARILQDLAAEKLKKKEEEEKKKKK	20.85228461013231	0.14173581014907663	43.97297668457031	0.543865442276001	17.742431640625	27.315338134765625	16.512428283691406
rnasea-binder-100-nr2-1_result_15	32	PETAAAKFERQHMDSSTSAASSSNYCNQMMKSRNLTKDRCKPVNTFVHESLADVQAVCSQKNVACKNGQTNCYQSYSTMSITDCRETGSSKYPNCAYKTTQANKHIIVACEGNPYVPVHFDASV:ELEIEEDEEDLFIRLYDPKYNYLYYIPKSRKDFKLPPLPPYEDPKDPNSPLVDDPPEPIKYIIINDEKFYLETEHLERILQDLAAEKLEEKEKEEEEAKK	17.352670171447038	0.22235541260271124	47.1171760559082	0.5407460331916809	17.738788604736328	27.720062255859375	17.61115264892578
rnasea-binder-100-nr2-1_result_15	33	PETAAAKFERQHMDSSTSAASSSNYCNQMMKSRNLTKDRCKPVNTFVHESLADVQAVCSQKNVACKNGQTNCYQSYSTMSITDCRETGSSKYPNCAYKTTQANKHIIVACEGNPYVPVHFDASV:SLEIDLEEDNLFIKLHDPKYNDLYYIPEELKDFELPPLPPPEDPKDPNSPLVDDPPLPIEYIVINNKKYYLETPHLARYLQDLAAKKLEEEEKKKEEEKK	16.335251106200186	0.21514006345838022	52.846580505371094	0.542971134185791	17.1632080078125	27.030773162841797	16.85177993774414
rnasea-binder-100-nr2-1_result_15	34	PETAAAKFERQHMDSSTSAASSSNYCNQMMKSRNLTKDRCKPVNTFVHESLADVQAVCSQKNVACKNGQTNCYQSYSTMSITDCRETGSSKYPNCAYKTTQANKHIIVACEGNPYVPVHFDASV:SLEIEEEEKKLFTRLYHPKYSYLYYIPEELKDFKLPELPKPEDPKDPNSPLVNYPPEEIKYIIINNKKFYLETYHLERILADLAAKKLEEEEKKKEEEKK	21.32634708560211	0.13010485909341782	51.9448127746582	0.5403225421905518	17.25876808166504	27.58029556274414	17.56515884399414
rnasea-binder-100-nr2-1_result_15	35	PETAAAKFERQHMDSSTSAASSSNYCNQMMKSRNLTKDRCKPVNTFVHESLADVQAVCSQKNVACKNGQTNCYQSYSTMSITDCRETGSSKYPNCAYKTTQANKHIIVACEGNPYVPVHFDASV:SEEIEKEEENLFIKIYDPKYNYLYYIPESLKDFKLPELPEPEDPKDPNSALVDYEPEPIKYIIINNKKFYIETPQLAEILQDLAAKKLEEEEKKKEEEKK	19.355361793657124	0.17479443656528487	42.531455993652344	0.5385878682136536	18.13827133178711	27.95475959777832	19.555618286132812
rnasea-binder-100-nr2-1_result_15	36	PETAAAKFERQHMDSSTSAASSSNYCNQMMKSRNLTKDRCKPVNTFVHESLADVQAVCSQKNVACKNGQTNCYQSYSTMSITDCRETGSSKYPNCAYKTTQANKHIIVACEGNPYVPVHFDASV:ELEIDLDEEDLFIRLYDPEYDWLYYIPESLKDFKLPELPPYESPKDPNSPLVDYPPEEIKYIIINNKKYYLETPHLERILSDRAAEELAKKEEEEEKAKK	17.380418952030876	0.21754841397227326	40.094970703125	0.5440606474876404	18.055091857910156	27.52588653564453	17.791099548339844
rnasea-binder-100-nr2-1_result_15	37	PETAAAKFERQHMDSSTSAASSSNYCNQMMKSRNLTKDRCKPVNTFVHESLADVQAVCSQKNVACKNGQTNCYQSYSTMSITDCRETGSSKYPNCAYKTTQANKHIIVACEGNPYVPVHFDASV:PLEIDLDDENLFIKLHHPKYNDLYYIPKELKDFKLPELPPYEDPKDPNSSLVDYPPEPIKYIIINNEKFYLETPHLARYLQEKAAEKLEEEEKKKKEKEK	19.714821827462988	0.2256820648551947	54.03663635253906	0.5413984060287476	17.323749542236328	27.344144821166992	16.398136138916016
rnasea-binder-100-nr2-1_result_15	38	PETAAAKFERQHMDSSTSAASSSNYCNQMMKSRNLTKDRCKPVNTFVHESLADVQAVCSQKNVACKNGQTNCYQSYSTMSITDCRETGSSKYPNCAYKTTQANKHIIVACEGNPYVPVHFDASV:NLDIDTDDDDLFIKIHDPKYNDLYYIPENLKDFKLPELPPYEDPKDPNSALVDDPPEEIKYIIINNKKFYIETPALARILQDRAAEKLEEEEKEKEEKEK	18.168125382453827	0.20865264903723932	41.53310012817383	0.5417012572288513	17.98849105834961	27.717287063598633	19.712669372558594
rnasea-binder-100-nr2-1_result_15	39	PETAAAKFERQHMDSSTSAASSSNYCNQMMKSRNLTKDRCKPVNTFVHESLADVQAVCSQKNVACKNGQTNCYQSYSTMSITDCRETGSSKYPNCAYKTTQANKHIIVACEGNPYVPVHFDASV:SLEIDKEDEDLFIKLYDPKYSWIYYIPESLKDFKLPPLPPPEDPNDPNSALVDDPPEPIKYIIINNKKFYLETPALERILSDLAAEKLEEEEKKKEEEKK	16.071950560769505	0.27111580442279926	43.51593780517578	0.5407189130783081	18.058496475219727	27.72102928161621	19.99247169494629
rnasea-binder-100-nr2-1_result_15	40	PETAAAKFERQHMDSSTSAASSSNYCNQMMKSRNLTKDRCKPVNTFVHESLADVQAVCSQKNVACKNGQTNCYQSYSTMSITDCRETGSSKYPNCAYKTTQANKHIIVACEGNPYVPVHFDASV:TPEIDEEDENLFTKIYDPKYNYLYYIPEELKDFKLPELPEPKDPKDPNSPLVDDPPEPIKYIIINDKKYYIETPHLARILSDLAAKKLEEEEKEKKEKEK	15.903182900145891	0.20092721215115925	49.21710205078125	0.5413488149642944	17.768932342529297	27.537883758544922	17.029069900512695
rnasea-binder-100-nr2-1_result_15	41	PETAAAKFERQHMDSSTSAASSSNYCNQMMKSRNLTKDRCKPVNTFVHESLADVQAVCSQKNVACKNGQTNCYQSYSTMSITDCRETGSSKYPNCAYKTTQANKHIIVACEGNPYVPVHFDASV:NLEIDLDEDNLFIRLYSPKYNYLYYIPEELKDFKLPELPEPEDPKDPNSPLVDEPPEPIKYIIINNKKYYLETPHLERILSDLAAEKQEELEKLKEELKK	17.195192369713382	0.19335404014178756	40.54936599731445	0.5405194759368896	18.125938415527344	27.839370727539062	19.71273422241211
rnasea-binder-100-nr2-1_result_15	42	PETAAAKFERQHMDSSTSAASSSNYCNQMMKSRNLTKDRCKPVNTFVHESLADVQAVCSQKNVACKNGQTNCYQSYSTMSITDCRETGSSKYPNCAYKTTQANKHIIVACEGNPYVPVHFDASV:SLELDLDEDNLFIEIYDPKYEYLYYIPKELTDFKLPPLPPPEDPKDPNSALVDEPPEPIKYIIINDEKYYLHTPHLARILQERAAELLEEKEKKEKEEKK	16.352363023258718	0.22715137827879922	43.54425811767578	0.5393643379211426	17.89556312561035	27.74782371520996	19.153169631958008
rnasea-binder-100-nr2-1_result_15	43	PETAAAKFERQHMDSSTSAASSSNYCNQMMKSRNLTKDRCKPVNTFVHESLADVQAVCSQKNVACKNGQTNCYQSYSTMSITDCRETGSSKYPNCAYKTTQANKHIIVACEGNPYVPVHFDASV:SLELDLDEEDLFIELYDPKYNYLYYIPESLKDFKLPELPPPEDPKDPNSPLVDDPPEEIKYIIINNKKFYLRTENLARILQDLAAKKLEEEEEKKKKEEE	16.983760017233106	0.18164067276118967	49.93874740600586	0.5427894592285156	17.24382972717285	27.461240768432617	17.98855972290039
rnasea-binder-100-nr2-1_result_15	44	PETAAAKFERQHMDSSTSAASSSNYCNQMMKSRNLTKDRCKPVNTFVHESLADVQAVCSQKNVACKNGQTNCYQSYSTMSITDCRETGSSKYPNCAYKTTQANKHIIVACEGNPYVPVHFDASV:ELNIEIEDENLFIKIYHPEYNWLYYIPKELKDFKLPPRPPYEDPNDPNSALYNEPPEEIKYIIINDEKFYLETPELARYLQDLAAKKLEEEEEKKKEEKK	17.048221280675982	0.22172235340288374	50.23036193847656	0.5375710725784302	17.612401962280273	27.957475662231445	18.872398376464844
rnasea-binder-100-nr2-1_result_15	45	PETAAAKFERQHMDSSTSAASSSNYCNQMMKSRNLTKDRCKPVNTFVHESLADVQAVCSQKNVACKNGQTNCYQSYSTMSITDCRETGSSKYPNCAYKTTQANKHIIVACEGNPYVPVHFDASV:SLNIELDEDDLFIKLYDEKYSYLYYIPKSRKDFKLPPLPPPEDPKDPNSALVDDPPEPIKYIIINNEKYYIETPELERIIADLAAKKLEEEEKKKKEEEK	15.930163581695096	0.2027663583083983	47.99585723876953	0.5413035154342651	17.650041580200195	27.596725463867188	18.89251708984375
rnasea-binder-100-nr2-1_result_15	46	PETAAAKFERQHMDSSTSAASSSNYCNQMMKSRNLTKDRCKPVNTFVHESLADVQAVCSQKNVACKNGQTNCYQSYSTMSITDCRETGSSKYPNCAYKTTQANKHIIVACEGNPYVPVHFDASV:DLDVDLEDEDLFIKLHHPEYNDLYYIPESLTDFKLPELPKPEDPKDPNSPLVDDPPEPIKYIVINNKKYYLETPELARILSELAAKKLEEKEKEEEEAKK	18.807037250318857	0.1673648072109673	44.698612213134766	0.5404783487319946	17.884000778198242	27.619522094726562	17.14980125427246
rnasea-binder-100-nr2-1_result_15	47	PETAAAKFERQHMDSSTSAASSSNYCNQMMKSRNLTKDRCKPVNTFVHESLADVQAVCSQKNVACKNGQTNCYQSYSTMSITDCRETGSSKYPNCAYKTTQANKHIIVACEGNPYVPVHFDASV:EPEIEEEEEKLFIRLYDPEYEYLYYIPKELKDFKLPEEPPYEDPKDPNSALVNPEPEPIKYIEINNEKYYLETPRLEEILSDLAAKKLAEEEEKKKEAEK	16.376569991079737	0.2192678670690853	47.32821273803711	0.5388785600662231	17.969602584838867	27.8867244720459	18.93587303161621
rnasea-binder-100-nr2-1_result_15	48	PETAAAKFERQHMDSSTSAASSSNYCNQMMKSRNLTKDRCKPVNTFVHESLADVQAVCSQKNVACKNGQTNCYQSYSTMSITDCRETGSSKYPNCAYKTTQANKHIIVACEGNPYVPVHFDASV:ELKIDLDDEELFIELDHPEYERLYYIPKSLTDFKLPELPEPEDPKDPNSALVDDPPEPIKYIEINDEIFYLETPHLARILQDLAAEKLEKEEKEKEEAEK	16.821680622212202	0.2612524516461435	42.56924819946289	0.5413761734962463	17.791282653808594	27.514759063720703	17.586076736450195
rnasea-binder-100-nr2-1_result_15	49	PETAAAKFERQHMDSSTSAASSSNYCNQMMKSRNLTKDRCKPVNTFVHESLADVQAVCSQKNVACKNGQTNCYQSYSTMSITDCRETGSSKYPNCAYKTTQANKHIIVACEGNPYVPVHFDASV:NPEIDLDEEDLFIKLHDPEYNDIYYIPKSLKDFELPEEPPYKSPKDPNSALEDYPPEPIKYKIINNVKYYLDTPRLAEILSERAAKKLEEKKKAEEEAKK	15.968567723316733	0.27531266933656245	56.17838668823242	0.5372048616409302	17.369260787963867	27.746971130371094	18.22140884399414
rnasea-binder-100-nr2-1_result_15	50	PETAAAKFERQHMDSSTSAASSSNYCNQMMKSRNLTKDRCKPVNTFVHESLADVQAVCSQKNVACKNGQTNCYQSYSTMSITDCRETGSSKYPNCAYKTTQANKHIIVACEGNPYVPVHFDASV:EEEIEEEEENLFIRIYDPEYEYLYYIPEELKDFPLPELPPPEDPKDPNSPLVNHPPEPIKYIIINDKKYYLETYHLERILSDLAAEKQEKKEKEEKEAKK	15.343910226817444	0.2254716864991229	45.985008239746094	0.5411562919616699	18.002635955810547	27.768922805786133	19.48584747314453
rnasea-binder-100-nr2-1_result_15	51	PETAAAKFERQHMDSSTSAASSSNYCNQMMKSRNLTKDRCKPVNTFVHESLADVQAVCSQKNVACKNGQTNCYQSYSTMSITDCRETGSSKYPNCAYKTTQANKHIIVACEGNPYVPVHFDASV:SLEIDTEEENLFIELYDPKYDYIYYIPESLKDFKLPELPEPEDPKDPNSPLVDDEPEEIKYIIINNKKYYLHTPALARYLQDLAAEKLEEEEKKKEEEKK	15.871159680034717	0.2528230330759775	45.75554656982422	0.5390889644622803	17.720979690551758	27.834468841552734	17.53127670288086
rnasea-binder-100-nr2-1_result_15	52	PETAAAKFERQHMDSSTSAASSSNYCNQMMKSRNLTKDRCKPVNTFVHESLADVQAVCSQKNVACKNGQTNCYQSYSTMSITDCRETGSSKYPNCAYKTTQANKHIIVACEGNPYVPVHFDASV:SSEIEEDEEDLFIKIYDPKYNYLYYIPESLKDFELPPLPPYEDPKDPNSPLVNEEPEPIKYIIINNKKFYIDTPHLARILQDRAAEKLEEEEKAKEKAKK	21.009473500275263	0.154284022892397	43.10185623168945	0.5402590036392212	18.16975975036621	27.828357696533203	18.240650177001953
rnasea-binder-100-nr2-1_result_15	53	PETAAAKFERQHMDSSTSAASSSNYCNQMMKSRNLTKDRCKPVNTFVHESLADVQAVCSQKNVACKNGQTNCYQSYSTMSITDCRETGSSKYPNCAYKTTQANKHIIVACEGNPYVPVHFDASV:EPEIEEDEEDLFTLIYDPKYEYLYYIPKSLKDFKLPPLPPYEDPKDPNSPLVDDPPEPIKYIIINNEKYYLYTPHLARILQDLAAKKLEEEEAEKKRKAE	19.749327445953526	0.20024502261069493	46.091922760009766	0.5387784242630005	17.870664596557617	27.703920364379883	18.291213989257812
rnasea-binder-100-nr2-1_result_15	54	PETAAAKFERQHMDSSTSAASSSNYCNQMMKSRNLTKDRCKPVNTFVHESLADVQAVCSQKNVACKNGQTNCYQSYSTMSITDCRETGSSKYPNCAYKTTQANKHIIVACEGNPYVPVHFDASV:SPEIDLDEEDLFIKLYDPKYNYLYYIPESLTDFELPPLPPYEDPKDPNSALVNPEPEPIKYIIINNIKYYLETPYLAEILSDRAAELKEKEEEEKAEKEK	16.48712043928402	0.22424088965504252	41.995697021484375	0.5405603647232056	18.055509567260742	27.654346466064453	18.694271087646484
rnasea-binder-100-nr2-1_result_15	55	PETAAAKFERQHMDSSTSAASSSNYCNQMMKSRNLTKDRCKPVNTFVHESLADVQAVCSQKNVACKNGQTNCYQSYSTMSITDCRETGSSKYPNCAYKTTQANKHIIVACEGNPYVPVHFDASV:SPEIDLEDDDLFIKLYDPKYNYIYYIPESLKDFKLPPLPKPVDPKDPNSALVDNPPEPIKYIIINNKKYYLDTPHLAEILSELAAEKLEKEEKEKEEKKK	15.788082037931257	0.2779498804904337	44.38840866088867	0.5414665937423706	17.955678939819336	27.645177841186523	17.575115203857422
rnasea-binder-100-nr2-1_result_15	56	PETAAAKFERQHMDSSTSAASSSNYCNQMMKSRNLTKDRCKPVNTFVHESLADVQAVCSQKNVACKNGQTNCYQSYSTMSITDCRETGSSKYPNCAYKTTQANKHIIVACEGNPYVPVHFDASV:NLDVDIDSEDLFIRLYDPKYNYIYYIPESLKDWKLPELPPPKDPKDPNSALVDYPPEPIKSIIINNKKYYLETPHLEEYIQDKAAEELAKKEEEAKKKAK	16.172891363531132	0.22300422454988827	43.73896408081055	0.5434260368347168	17.86857795715332	27.447275161743164	17.466751098632812
rnasea-binder-100-nr2-1_result_15	57	PETAAAKFERQHMDSSTSAASSSNYCNQMMKSRNLTKDRCKPVNTFVHESLADVQAVCSQKNVACKNGQTNCYQSYSTMSITDCRETGSSKYPNCAYKTTQANKHIIVACEGNPYVPVHFDASV:APEIDEEEENLFIRLYDPKYNDIYYIPEELKDWELPPLPPPEDPKDPNSALVDEPPEPIKYIIINNKKFYLETPHLARILQEKAEELLKEKEEKEKEEKK	18.56565560621553	0.17008072610278538	43.83509826660156	0.5377618074417114	18.07937240600586	27.674598693847656	19.296175003051758
rnasea-binder-100-nr2-1_result_15	58	PETAAAKFERQHMDSSTSAASSSNYCNQMMKSRNLTKDRCKPVNTFVHESLADVQAVCSQKNVACKNGQTNCYQSYSTMSITDCRETGSSKYPNCAYKTTQANKHIIVACEGNPYVPVHFDASV:EEDIEEEDEEFFIKLYDPKYNWIYYIPESLKDFKLPELPKYKDPKDPNSALVNPEPEPIKYKIINNIKYYLETPYLEEILQERAEKLLEEKKKKEEEEKK	13.468976043373422	0.3226476408299849	45.82707977294922	0.5405290126800537	18.048311233520508	27.81033706665039	16.509252548217773
rnasea-binder-100-nr2-1_result_15	59	PETAAAKFERQHMDSSTSAASSSNYCNQMMKSRNLTKDRCKPVNTFVHESLADVQAVCSQKNVACKNGQTNCYQSYSTMSITDCRETGSSKYPNCAYKTTQANKHIIVACEGNPYVPVHFDASV:SLEIELDEENLFIKLHDPKYNDLYYIPESLKDWELPELPPYEDPKDPNSPLVNEPPEPIKYIIINNKKYYIETPHLARILQDKAAEKLEEEEKKKAEKEK	19.986107269670654	0.15638649790381814	43.09062576293945	0.540084719657898	17.821125030517578	27.586402893066406	17.08378028869629
rnasea-binder-100-nr2-1_result_15	60	PETAAAKFERQHMDSSTSAASSSNYCNQMMKSRNLTKDRCKPVNTFVHESLADVQAVCSQKNVACKNGQTNCYQSYSTMSITDCRETGSSKYPNCAYKTTQANKHIIVACEGNPYVPVHFDASV:SLDIDLDEENLFIRLYDEKYEYLYYIPESLKDFKLPPLPKPKDPKDPNSALVDDPPEPIKYIIINNKKYYLETPQLARYLQELAAKKLEEEEKAKEEAEK	20.320052016538146	0.1414176377232071	47.26017379760742	0.5427722930908203	17.747516632080078	27.57074546813965	17.141387939453125
rnasea-binder-100-nr2-1_result_15	61	PETAAAKFERQHMDSSTSAASSSNYCNQMMKSRNLTKDRCKPVNTFVHESLADVQAVCSQKNVACKNGQTNCYQSYSTMSITDCRETGSSKYPNCAYKTTQANKHIIVACEGNPYVPVHFDASV:SLEIDLDEDEDYIKLHDPKYNDIYYIPESLKDWKLPELPPPEDPKDPNSALVNDPPEPIKYVIINNKKYYLATPHLERIIQERDAELLEKKEKLEEELKK	16.26852911283385	0.23871343264639427	46.70616912841797	0.5416831374168396	17.677562713623047	27.473690032958984	18.1029052734375
rnasea-binder-100-nr2-1_result_15	62	PETAAAKFERQHMDSSTSAASSSNYCNQMMKSRNLTKDRCKPVNTFVHESLADVQAVCSQKNVACKNGQTNCYQSYSTMSITDCRETGSSKYPNCAYKTTQANKHIIVACEGNPYVPVHFDASV:EEEIEEEEEDLFIKIYHPEYSWLYYIPKSLKDFKLPPLPPPKSPKDPNSALVDNPPEEIKYIIINDEKFYLETPALAEILQERAAKLLEEKEEAEKKAKE	18.70937648681305	0.17317077749083318	48.578704833984375	0.5409080982208252	17.652347564697266	27.571001052856445	15.973869323730469
rnasea-binder-100-nr2-1_result_15	63	PETAAAKFERQHMDSSTSAASSSNYCNQMMKSRNLTKDRCKPVNTFVHESLADVQAVCSQKNVACKNGQTNCYQSYSTMSITDCRETGSSKYPNCAYKTTQANKHIIVACEGNPYVPVHFDASV:SSNIDSDEENLFTKLYDEKYSYLYYIPKSLTDFKLPPLPPLEDPKDPNSALVNPEPEEIKFVIINDVKYYIETYYLERILQERAAKLLEKKEKEEKEKKK	19.01135390385604	0.17886137053161436	46.64073944091797	0.5396521687507629	17.860841751098633	27.890581130981445	18.33035659790039
rnasea-binder-100-nr2-1_result_15	64	PETAAAKFERQHMDSSTSAASSSNYCNQMMKSRNLTKDRCKPVNTFVHESLADVQAVCSQKNVACKNGQTNCYQSYSTMSITDCRETGSSKYPNCAYKTTQANKHIIVACEGNPYVPVHFDASV:APNIDLDEDDLFIKIYDEKYNWLYYIPESLKDWELPPEPPPEDPKDPNSPLVDDPPEPIKYIIINNKKFYLETPRLARILQDKAAEELEKQKKEEEEAKK	18.179150797502956	0.1964013806311524	43.88859176635742	0.5393134951591492	17.898347854614258	27.633787155151367	18.074758529663086
rnasea-binder-100-nr2-1_result_15	65	PETAAAKFERQHMDSSTSAASSSNYCNQMMKSRNLTKDRCKPVNTFVHESLADVQAVCSQKNVACKNGQTNCYQSYSTMSITDCRETGSSKYPNCAYKTTQANKHIIVACEGNPYVPVHFDASV:PLNIDSDEENLFIKLYDPEYEWLYYIPESLKDFKLPPLPPPEDPKDPNSALVDDPPLPIKSITINNKKYYLETPELARILAELAAKEQELKEELEKLKKE	19.640410804109383	0.16591775536612188	44.25989532470703	0.5420913696289062	17.97479820251465	27.34901237487793	16.387386322021484
rnasea-binder-100-nr2-1_result_15	66	PETAAAKFERQHMDSSTSAASSSNYCNQMMKSRNLTKDRCKPVNTFVHESLADVQAVCSQKNVACKNGQTNCYQSYSTMSITDCRETGSSKYPNCAYKTTQANKHIIVACEGNPYVPVHFDASV:SLEIDIEDENLFIRIYDPEYNYLYYIPEELKDFKLPELPPYEDPKDPNSPLVDDEPEPIKYIIINNKKFYLETPHLARILSDLAAKKLEEEEKAKKEAAK	15.86914565379401	0.26754362672624804	41.35947036743164	0.5407557487487793	18.08701515197754	27.726701736450195	18.758255004882812
rnasea-binder-100-nr2-1_result_15	67	PETAAAKFERQHMDSSTSAASSSNYCNQMMKSRNLTKDRCKPVNTFVHESLADVQAVCSQKNVACKNGQTNCYQSYSTMSITDCRETGSSKYPNCAYKTTQANKHIIVACEGNPYVPVHFDASV:SINIEDEEENLFIKLYDPKYEYLYYIPKELKDWKLPELPEPEDPKDPNSALVDDPPEEIKYIIINNEKFYIETPALARILSDKAAEKLEEEEKKKEEEKK	14.552120969136999	0.24280255132635808	40.15618133544922	0.5394712090492249	18.092897415161133	27.93726348876953	19.445762634277344
rnasea-binder-100-nr2-1_result_15	68	PETAAAKFERQHMDSSTSAASSSNYCNQMMKSRNLTKDRCKPVNTFVHESLADVQAVCSQKNVACKNGQTNCYQSYSTMSITDCRETGSSKYPNCAYKTTQANKHIIVACEGNPYVPVHFDASV:AEELEEEEEKLFTEIYDPKYNRIYYIPEELKDFELPPLPPYEDPKDPNSPLVNDPPEEIKFIIINDKKYYLDTPALARYLSDLAAKKLEEEEEKKKKLEE	12.60239077246184	0.30405230103699815	49.01627731323242	0.5408234000205994	17.607351303100586	27.439441680908203	19.26872444152832
rnasea-binder-100-nr2-1_result_15	69	PETAAAKFERQHMDSSTSAASSSNYCNQMMKSRNLTKDRCKPVNTFVHESLADVQAVCSQKNVACKNGQTNCYQSYSTMSITDCRETGSSKYPNCAYKTTQANKHIIVACEGNPYVPVHFDASV:EEEIESDEENSYIRLYDPKYNYLYYIPESLKDFKLPELPKPVDPKDPNSALVDYPPEPIKYIIINNKKYYIETYHLERILAERDAKRLEEKEKEEAEKKK	14.918221578873306	0.31459900980643346	43.87770462036133	0.5397928953170776	18.15814971923828	27.891483306884766	17.232830047607422
rnasea-binder-100-nr2-1_result_15	70	PETAAAKFERQHMDSSTSAASSSNYCNQMMKSRNLTKDRCKPVNTFVHESLADVQAVCSQKNVACKNGQTNCYQSYSTMSITDCRETGSSKYPNCAYKTTQANKHIIVACEGNPYVPVHFDASV:TPEIDLDEENLFIKIYDPKYNYLYYIPKELKDWKLPEKPEPKEPKDPNSALVNHPPEEIKYIIINDKKYYLETPSLEEIIQERAAELLEKKEKEEEEKKK	18.209751193019066	0.15798605430401777	44.62651824951172	0.5407043099403381	17.77788734436035	27.695884704589844	17.696815490722656
rnasea-binder-100-nr2-1_result_15	71	PETAAAKFERQHMDSSTSAASSSNYCNQMMKSRNLTKDRCKPVNTFVHESLADVQAVCSQKNVACKNGQTNCYQSYSTMSITDCRETGSSKYPNCAYKTTQANKHIIVACEGNPYVPVHFDASV:SLEIDSEDEELFIRLYDPKYNYIYYIPKSLKDFKLPPLPKPEDPKDPNSALVNDPPLPIKYIIINDVKYYLETPELERILSDLAAKKLEEKKKKEEEAKK	17.396042894238068	0.16945800677979925	50.85221481323242	0.5412248969078064	17.427091598510742	27.482481002807617	17.17428207397461
rnasea-binder-100-nr2-1_result_15	72	PETAAAKFERQHMDSSTSAASSSNYCNQMMKSRNLTKDRCKPVNTFVHESLADVQAVCSQKNVACKNGQTNCYQSYSTMSITDCRETGSSKYPNCAYKTTQANKHIIVACEGNPYVPVHFDASV:SLNIEFDEENLFIEIYHPKYNRLYYIPENLKDFKLPELPPYESPKDPNSALVDYPPEPIKYIIINNKKYYIHTEELARYIQDKAAEELEKKEKEKKEKEK	17.56452336938933	0.20242253344013766	41.93767166137695	0.5421692728996277	17.809965133666992	27.53927993774414	16.120298385620117
rnasea-binder-100-nr2-1_result_15	73	PETAAAKFERQHMDSSTSAASSSNYCNQMMKSRNLTKDRCKPVNTFVHESLADVQAVCSQKNVACKNGQTNCYQSYSTMSITDCRETGSSKYPNCAYKTTQANKHIIVACEGNPYVPVHFDASV:SLEIDEEDENLFIKLYHPEYSYLYYIPKELKDFKLPKRPKPKSPKDPNSALVDYPPEEIKYVIINDEKFYLETPELEEILSERAAEELEKKEKEEEEAKK	16.11471331411451	0.2406047105698535	50.72779083251953	0.5414661169052124	17.43084144592285	27.571077346801758	17.85557746887207
rnasea-binder-100-nr2-1_result_15	74	PETAAAKFERQHMDSSTSAASSSNYCNQMMKSRNLTKDRCKPVNTFVHESLADVQAVCSQKNVACKNGQTNCYQSYSTMSITDCRETGSSKYPNCAYKTTQANKHIIVACEGNPYVPVHFDASV:SSEIEEEDENLFIELYDPKYNRLYYIPKELKDFELPPLPPYESPKDPNSALVEDPPEPIKYVIINDEKYYLHTPHLARYLQDKAAEKLKEKEEKEKKEKL	16.344124335716746	0.22024310733572514	46.27290725708008	0.5434185266494751	17.58984375	27.10192108154297	16.777172088623047
rnasea-binder-100-nr2-1_result_15	75	PETAAAKFERQHMDSSTSAASSSNYCNQMMKSRNLTKDRCKPVNTFVHESLADVQAVCSQKNVACKNGQTNCYQSYSTMSITDCRETGSSKYPNCAYKTTQANKHIIVACEGNPYVPVHFDASV:ELNIDLDEENLFIKIHDPKYNDLYYIPKELKDFKLPPLPPPEDPKDPNSALVNEPPEPIEYIIINDEKFYIDTPHLARYIADKAAEKQAEKEKEQEEKKK	20.241833981470727	0.1536080677397404	41.2821044921875	0.544535756111145	18.050886154174805	27.321971893310547	17.276382446289062
rnasea-binder-100-nr2-1_result_15	76	PETAAAKFERQHMDSSTSAASSSNYCNQMMKSRNLTKDRCKPVNTFVHESLADVQAVCSQKNVACKNGQTNCYQSYSTMSITDCRETGSSKYPNCAYKTTQANKHIIVACEGNPYVPVHFDASV:SEEIEKEEEDLFIRIYDEKYNYLYYIPESLKDFKLPPLPPYEDPKDPNSALYNPEPEPIKSITINNKTYYLETPELERILADRAAEKLEEEEEKKKLEEK	14.561540415745585	0.3097338648224695	44.37801742553711	0.5402539968490601	18.16791534423828	27.74384880065918	20.77777099609375
rnasea-binder-100-nr2-1_result_15	77	PETAAAKFERQHMDSSTSAASSSNYCNQMMKSRNLTKDRCKPVNTFVHESLADVQAVCSQKNVACKNGQTNCYQSYSTMSITDCRETGSSKYPNCAYKTTQANKHIIVACEGNPYVPVHFDASV:SLEVDLDEEKLFIRIYHPKYEYLYYIPKELKDFKLPPLPPYPDPKDPNSALVNPPPEPIKYIIINDEKFYLETPYLARYLQDKAAEKLEEEEKKKEEEKK	19.225073122297328	0.16938712801302055	68.68388366699219	0.5414279699325562	16.069578170776367	26.94167137145996	15.592893600463867
rnasea-binder-100-nr2-1_result_15	78	PETAAAKFERQHMDSSTSAASSSNYCNQMMKSRNLTKDRCKPVNTFVHESLADVQAVCSQKNVACKNGQTNCYQSYSTMSITDCRETGSSKYPNCAYKTTQANKHIIVACEGNPYVPVHFDASV:TPELDLDEENLFIEIYDPKYNYLYYIPESLKDFVLPPLPPYKSPKDPNSALEDYPPEPIKYIIINNKKYYLHTEHLARYLQEKAAELLEEKEKKEKEAKK	17.272041694496576	0.18447992224614884	42.18330001831055	0.5401846170425415	18.004409790039062	27.90570640563965	19.40717315673828
rnasea-binder-100-nr2-1_result_15	79	PETAAAKFERQHMDSSTSAASSSNYCNQMMKSRNLTKDRCKPVNTFVHESLADVQAVCSQKNVACKNGQTNCYQSYSTMSITDCRETGSSKYPNCAYKTTQANKHIIVACEGNPYVPVHFDASV:PLEIDLEDENLFIKLYDPKYSYLYYIPESLKDWKLPEEPPYEDPKDPNSALVDDPPEPIKYVIINNKKYYLETPRLARILSDRAAEELEKKEEEEKEKKK	15.708445352215461	0.2104418261952705	41.303436279296875	0.5410281419754028	17.966022491455078	27.626813888549805	18.948177337646484
rnasea-binder-100-nr2-1_result_15	80	PETAAAKFERQHMDSSTSAASSSNYCNQMMKSRNLTKDRCKPVNTFVHESLADVQAVCSQKNVACKNGQTNCYQSYSTMSITDCRETGSSKYPNCAYKTTQANKHIIVACEGNPYVPVHFDASV:SLDIDLDDENLFIKLYDPKYNYLYYIPKSLTDFKLPPLPPPKDPKDPNSALVDYPPEPIKYVVINDVKYYLDTPHLAEYLSDLAAKQLEEKEKKAKEAAK	19.07205139437001	0.16132485666993746	47.698524475097656	0.5397560596466064	17.6661376953125	27.701139450073242	17.234323501586914
rnasea-binder-100-nr2-1_result_15	81	PETAAAKFERQHMDSSTSAASSSNYCNQMMKSRNLTKDRCKPVNTFVHESLADVQAVCSQKNVACKNGQTNCYQSYSTMSITDCRETGSSKYPNCAYKTTQANKHIIVACEGNPYVPVHFDASV:NLEIDLDDEDLFIKLYHPKYNYLYYIPKNLKDWKLPPLPPYEDPKDPNSALVNYPPEPIKYIIINNEKYYLETPHLARILSEKAAKKLEEKKKAEEEAKK	18.066506205017404	0.15236200360749066	50.12334060668945	0.539453387260437	17.57392692565918	27.947174072265625	18.931137084960938
rnasea-binder-100-nr2-1_result_15	82	PETAAAKFERQHMDSSTSAASSSNYCNQMMKSRNLTKDRCKPVNTFVHESLADVQAVCSQKNVACKNGQTNCYQSYSTMSITDCRETGSSKYPNCAYKTTQANKHIIVACEGNPYVPVHFDASV:EPKIEEEEEDLFIKIYDPKYNYLYYIPKELKDFKLPPLPPYEDPEDPNSALVDYPPEPIKYIIINDKKYYIETPHLARYLQDLAAEELEKKEKEKEEEEK	14.522505803299454	0.24379110624772102	45.09166717529297	0.5397173166275024	17.698509216308594	27.592924118041992	18.8708438873291
rnasea-binder-100-nr2-1_result_15	83	PETAAAKFERQHMDSSTSAASSSNYCNQMMKSRNLTKDRCKPVNTFVHESLADVQAVCSQKNVACKNGQTNCYQSYSTMSITDCRETGSSKYPNCAYKTTQANKHIIVACEGNPYVPVHFDASV:ASEIEDPEEDLFIRLYDPEYNYLYYIPESLKDWKLPELPPYESPKDPNSPLEDYPPEEIKYIIINNKKYYLETPHLERILSDKAAEKLEKKKEEEEKAKK	15.772041596785247	0.23537058145126796	42.52063751220703	0.5412489175796509	17.99654197692871	27.733644485473633	19.677927017211914
rnasea-binder-100-nr2-1_result_15	84	PETAAAKFERQHMDSSTSAASSSNYCNQMMKSRNLTKDRCKPVNTFVHESLADVQAVCSQKNVACKNGQTNCYQSYSTMSITDCRETGSSKYPNCAYKTTQANKHIIVACEGNPYVPVHFDASV:SLELEFDDEDLFIEIDHPKYERLYYIPKSLKDFKLPELPPPEDPKDPNSPLVDDEPEPIKYIIINNEKFYLHTPALARILSERAAKKLEEEEKKAKEAAK	19.001782118607366	0.23174338561092142	43.619686126708984	0.5414649248123169	17.763521194458008	27.559059143066406	18.94424057006836
rnasea-binder-100-nr2-1_result_15	85	PETAAAKFERQHMDSSTSAASSSNYCNQMMKSRNLTKDRCKPVNTFVHESLADVQAVCSQKNVACKNGQTNCYQSYSTMSITDCRETGSSKYPNCAYKTTQANKHIIVACEGNPYVPVHFDASV:DLDIDLDEENLFIEIYHPEYNRLYYIPKELTDFELPPLPEPEDPKDPNSPLVDDPPEPIKYIIINNEKFYLHTPALARYLADLAAEKLAEQEKEEAEAKK	17.974878320056522	0.1743502821398129	44.85157012939453	0.5423474311828613	17.545625686645508	27.23769187927246	17.77817153930664
rnasea-binder-100-nr2-1_result_15	86	PETAAAKFERQHMDSSTSAASSSNYCNQMMKSRNLTKDRCKPVNTFVHESLADVQAVCSQKNVACKNGQTNCYQSYSTMSITDCRETGSSKYPNCAYKTTQANKHIIVACEGNPYVPVHFDASV:SEEIDEDDEDLFIKIYDPEYNYLYYIPESLKDFELPELPPPDDPKDPNSALVDDPPEPIEYIIINNKKFYIETPHLARILQDRAAEKLEEEEKKEAEEKK	16.162145180382133	0.24888294868158914	43.84134292602539	0.5395771861076355	18.006380081176758	27.77366065979004	18.862171173095703
rnasea-binder-100-nr2-1_result_15	87	PETAAAKFERQHMDSSTSAASSSNYCNQMMKSRNLTKDRCKPVNTFVHESLADVQAVCSQKNVACKNGQTNCYQSYSTMSITDCRETGSSKYPNCAYKTTQANKHIIVACEGNPYVPVHFDASV:SLELDSDEEDLFIRLHHPEYEDLYYIPESLKDFKLPELPPYEDPKDPNSALVDDPPEEIKYVIINNKKFYLETPHLARILQDMAAKKLEEQEKAAAEAAK	18.24080477424564	0.20347236986623018	41.42283248901367	0.5399158000946045	18.133563995361328	27.849729537963867	19.396526336669922
rnasea-binder-100-nr2-1_result_15	88	PETAAAKFERQHMDSSTSAASSSNYCNQMMKSRNLTKDRCKPVNTFVHESLADVQAVCSQKNVACKNGQTNCYQSYSTMSITDCRETGSSKYPNCAYKTTQANKHIIVACEGNPYVPVHFDASV:DLEIDLDDSDLFIELYDPEYNRLYYIPKSLKDFKLPELPEPESPKDPNSALVDPEPEPIKYIIINDEKYYLHTEQLARILQDLAAEKLEQEEKEAKEKAK	18.087697014274806	0.20671187443242162	46.19658279418945	0.5422642230987549	17.64103889465332	27.361059188842773	18.073183059692383
rnasea-binder-100-nr2-1_result_15	89	PETAAAKFERQHMDSSTSAASSSNYCNQMMKSRNLTKDRCKPVNTFVHESLADVQAVCSQKNVACKNGQTNCYQSYSTMSITDCRETGSSKYPNCAYKTTQANKHIIVACEGNPYVPVHFDASV:ALNIDLDEKNLFIKLHSEKYNDIYYIPESLKDFKLPELPPYEDPKDPNSALVNDEPLPIEYIIINNIKYYLETPHLARYLQDLAAKKLEEEEKAKKEKEK	18.266996387608668	0.1930903320616106	43.441001892089844	0.5433902740478516	17.782367706298828	27.340328216552734	17.454797744750977
rnasea-binder-100-nr2-1_result_15	90	PETAAAKFERQHMDSSTSAASSSNYCNQMMKSRNLTKDRCKPVNTFVHESLADVQAVCSQKNVACKNGQTNCYQSYSTMSITDCRETGSSKYPNCAYKTTQANKHIIVACEGNPYVPVHFDASV:EPEIEKEEEELFIRIYDPKYNYLYYIPESLKDFKLPPLPEPENPKDPNSALVNYPKEEIKYIIINNKKFYLETPHLERILQERAAKLLEEKEKKEEEEKK	20.641870540994997	0.16844170940438144	43.212646484375	0.538436770439148	17.990480422973633	27.91341781616211	19.143207550048828
rnasea-binder-100-nr2-1_result_15	91	PETAAAKFERQHMDSSTSAASSSNYCNQMMKSRNLTKDRCKPVNTFVHESLADVQAVCSQKNVACKNGQTNCYQSYSTMSITDCRETGSSKYPNCAYKTTQANKHIIVACEGNPYVPVHFDASV:DLEIDEEENELFIEIDDPKYNRLYYIPESLTDFKLPPLPPPEDPKDPNSPLVDDEPEEIKYIIINNKKYYIYTPELARILQDMAAEKLEKEEEEKKKAAE	19.34066552868752	0.19978269318991596	41.13004684448242	0.544331431388855	17.954540252685547	27.277429580688477	18.249618530273438
rnasea-binder-100-nr2-1_result_15	92	PETAAAKFERQHMDSSTSAASSSNYCNQMMKSRNLTKDRCKPVNTFVHESLADVQAVCSQKNVACKNGQTNCYQSYSTMSITDCRETGSSKYPNCAYKTTQANKHIIVACEGNPYVPVHFDASV:SLDIDLDDEKLFIRLYHPEYNYLYYIPKERKDFELPEEPEYEDPKDPNSALVDDPPEPIKSIEINNEKFYLETPELERILSDIAAEEQEKREELKKELEK	16.22620577795964	0.1932325663708623	45.67835998535156	0.5396308898925781	17.685537338256836	27.815505981445312	19.022361755371094
rnasea-binder-100-nr2-1_result_15	93	PETAAAKFERQHMDSSTSAASSSNYCNQMMKSRNLTKDRCKPVNTFVHESLADVQAVCSQKNVACKNGQTNCYQSYSTMSITDCRETGSSKYPNCAYKTTQANKHIIVACEGNPYVPVHFDASV:SLNLDLDEENSYIKIYDEKYNWLYYIPESLTDFKLPPLPKPEDPKDPDSPLVNDEPEPIKYIIINNKKFYIETPQLERIIADRDAKELEEKEKKEEEEKK	20.178942725883626	0.1480909704522952	44.209930419921875	0.5398547053337097	17.999277114868164	27.791019439697266	17.253583908081055
rnasea-binder-100-nr2-1_result_15	94	PETAAAKFERQHMDSSTSAASSSNYCNQMMKSRNLTKDRCKPVNTFVHESLADVQAVCSQKNVACKNGQTNCYQSYSTMSITDCRETGSSKYPNCAYKTTQANKHIIVACEGNPYVPVHFDASV:DLNIDSEDESLFTKIHDPKYNDLYYIPEELKDFPLPPLPKPEDPKDPNSALVDDPPLPIKYIIINNKKYYLDTPELARYLQDKAAEKLEEEEKKKEEEKK	14.824767146435079	0.2670330542720688	44.60449981689453	0.540864109992981	17.803516387939453	27.457061767578125	19.001117706298828
rnasea-binder-100-nr2-1_result_15	95	PETAAAKFERQHMDSSTSAASSSNYCNQMMKSRNLTKDRCKPVNTFVHESLADVQAVCSQKNVACKNGQTNCYQSYSTMSITDCRETGSSKYPNCAYKTTQANKHIIVACEGNPYVPVHFDASV:PLNIELDDEKRYIRLYHPEYNYLYYIPPERKDFKLPPLPPPEDPKDPNSSLVDDPPEPIKYIVINNVKYYLETPALERILQERDAEELEEKKKKEEEEKK	16.148154648731897	0.19743485307713432	48.48691177368164	0.5388917326927185	17.83523178100586	27.733726501464844	18.661693572998047
rnasea-binder-100-nr2-1_result_15	96	PETAAAKFERQHMDSSTSAASSSNYCNQMMKSRNLTKDRCKPVNTFVHESLADVQAVCSQKNVACKNGQTNCYQSYSTMSITDCRETGSSKYPNCAYKTTQANKHIIVACEGNPYVPVHFDASV:SLELDEEEEELFIRIYHPEYEYLYYIPKSLKDFKLPELPEKEDPKDPNSALVDDPPEKIKYVIINNEKYYIETYDLERYLADLAAKKLEEEEKAKEEAKK	17.22680734442602	0.18500286357535792	45.83834457397461	0.5424602627754211	17.727155685424805	27.541074752807617	18.081411361694336
rnasea-binder-100-nr2-1_result_15	97	PETAAAKFERQHMDSSTSAASSSNYCNQMMKSRNLTKDRCKPVNTFVHESLADVQAVCSQKNVACKNGQTNCYQSYSTMSITDCRETGSSKYPNCAYKTTQANKHIIVACEGNPYVPVHFDASV:EPEEELDDEELFIELYDPKYNRLYYIPESLKDFELPPLPPPVDPKDPNSALVDNPPEPIKYIIINDKKYYLYTPELARYLQERAAKLLEEEEKRKAEEAK	16.458414476393322	0.20488095299008144	43.89331817626953	0.5417448878288269	17.97003936767578	27.713254928588867	19.140029907226562
rnasea-binder-100-nr2-1_result_15	98	PETAAAKFERQHMDSSTSAASSSNYCNQMMKSRNLTKDRCKPVNTFVHESLADVQAVCSQKNVACKNGQTNCYQSYSTMSITDCRETGSSKYPNCAYKTTQANKHIIVACEGNPYVPVHFDASV:SPNIDDDDDNLFTKLYDEKYNYLYYIPEELKDFELPEKPEYEDPKDPNSSLVNDEPEEIEYIIINNKKYYLETEDLARILQDLAAKELEKKEAEEKAAKE	11.543880223676489	0.35823302958331554	51.20917892456055	0.5432553291320801	17.392580032348633	27.48467254638672	18.602039337158203
rnasea-binder-100-nr2-1_result_15	99	PETAAAKFERQHMDSSTSAASSSNYCNQMMKSRNLTKDRCKPVNTFVHESLADVQAVCSQKNVACKNGQTNCYQSYSTMSITDCRETGSSKYPNCAYKTTQANKHIIVACEGNPYVPVHFDASV:KLEIDEEEENLFIKLYHPEYEYLYYIPEELKDFELPPLPPPEDPKDPESPLVDEPPQPLKYIIINNKKYYLETPELARILQDRAAKKLEEEEKEAEEKAK	16.42429335170132	0.26928808636329854	46.00109100341797	0.5383915901184082	17.96749496459961	27.698165893554688	18.29393196105957
rnasea-binder-100-nr2-1_result_16	0	KETAAAKFERQHMDSSTSAASSSNYCNQMMKSRNLTKDRCKPVNTFVHESLADVQAVCSQKNVACKNGQTNCYQSYSTMSITDCRETGSSKYPNCAYKTTQANKHIIVACEGNPYVPVHFDASV:EELPAFLEKNKEKLQPYLVKLEKLLKEEANSHDPEEKEELKKERYRTAAKLVKAMYELNMPESWKEEFLGWFKKKFGFTEPLPEAWDEVRAGKVEEAINK	14.610431174868415	0.20797726299106611	78.19152069091797	0.5129692554473877	16.283117294311523	27.600337982177734	17.443342208862305
rnasea-binder-100-nr2-1_result_16	1	PETAAAKFERQHMDSSTSAASSSNYCNQMMKSRNLTKDRCKPVNTFVHESLADVQAVCSQKNVACKNGQTNCYQSYSTMSITDCRETGSSKYPNCAYKTTQANKHIIVACEGNPYVPVHFDASV:EELEKFLEKNKEKLEPYLVELKKLLQEEANSHDPEDKKELEKKRFQTAAKLVKALKELNFPEEYKEVFEGWFKKEFGFSEPFKEAWDLVNAGKVEEAINK	12.252100438860401	0.2633601570807768	88.28048706054688	0.5130069851875305	15.764799118041992	27.521364212036133	17.473339080810547
rnasea-binder-100-nr2-1_result_16	2	PETAAAKFERQHMDSSTSAASSSNYCNQMMKSRNLTKDRCKPVNTFVHESLADVQAVCSQKNVACKNGQTNCYQSYSTMSITDCRETGSSKYPNCAYKTTQANKHIIVACEGNPYVPVHFDASV:EELEAFLAAHAAELQPYLEKLKALLQKEAESHDPEEKKELEKERRRTAAALVKAMKAHNMPEEWKPVFEGWFKKEFGFSEPFPEAWDLVWAGKEEEALNA	15.155290692938237	0.18508925725871714	86.2490005493164	0.5103694200515747	16.01361656188965	27.859699249267578	18.67800521850586
rnasea-binder-100-nr2-1_result_16	3	KETAAAKFERQHMDSSTSAASSSNYCNQMMKSRNLTKDRCKPVNTFVHESLADVQAVCSQKNVACKNGQTNCYQSYSTMSITDCRETGSSKYPNCAYKTTQANKHIIVACEGNPYVPVHFDASV:EELEAFLEKNKEEIEPYLVELEKILQEEAESDDEEEKKELEKKRFRTAAKLVLALKKNNFPEEYKEVLIGWFKEKFGTEEPLPEAFDLVWAGKEEEAINK	13.186040027712115	0.3085662029062078	81.96979522705078	0.5138050317764282	16.023714065551758	27.534507751464844	18.414531707763672
rnasea-binder-100-nr2-1_result_16	4	KETAAAKFERQHMDSSTSAASSSNYCNQMMKSRNLTKDRCKPVNTFVHESLADVQAVCSQKNVACKNGQTNCYQSYSTMSITDCRETGSSKYPNCAYKTTQANKHIIVACEGNPYVPVHFDASV:EELPAFLEKNKAKLQPYLDKLEKLIQEEANSDDEEEKEELEKERYRTAAALALELKKLNFPEEYKEVLIGWFKEKFGFSEPLPEALELVWSGKEEEALTK	10.387304751885212	0.34599233126049495	84.60460662841797	0.5099384188652039	16.139209747314453	27.937026977539062	18.69854736328125
rnasea-binder-100-nr2-1_result_16	5	PETAAAKFERQHMDSSTSAASSSNYCNQMMKSRNLTKDRCKPVNTFVHESLADVQAVCSQKNVACKNGQTNCYQSYSTMSITDCRETGSSKYPNCAYKTTQANKHIIVACEGNPYVPVHFDASV:SELEEFLEKHKEELQPYLVELERLLQEEANSHSEEEKEELEKKRFRTAAKLVVALKKHNMPESFKPVFEGWFKKEFGTTEPFTEAWELVWAGKEEEAVNR	11.98334168313278	0.2886398589517779	91.16683197021484	0.513503909111023	15.524316787719727	27.228368759155273	17.244415283203125
rnasea-binder-100-nr2-1_result_16	6	KETAAAKFERQHMDSSTSAASSSNYCNQMMKSRNLTKDRCKPVNTFVHESLADVQAVCSQKNVACKNGQTNCYQSYSTMSITDCRETGSSKYPNCAYKTTQANKHIIVACEGNPYVPVHFDASV:KDLEAFLEKNKAKLQPYLEELKKLLEEEANSDDPEEKKELEKKRYQTAAKLVKALKELNFPEEYKEVFLGWFKKEFGTTEPLPEAWDLVNAGKEEEAINK	15.121640677829841	0.22270570710882157	87.91870880126953	0.5124121904373169	15.920062065124512	27.746519088745117	17.731117248535156
rnasea-binder-100-nr2-1_result_16	7	PETAAAKFERQHMDSSTSAASSSNYCNQMMKSRNLTKDRCKPVNTFVHESLADVQAVCSQKNVACKNGQTNCYQSYSTMSITDCRETGSSKYPNCAYKTTQANKHIIVACEGNPYVPVHFDASV:EELEAFLEKNKEELQPYIEEMKRLLQEEANSDDPEEKKELEKKRYRTAAKLVKKMKELNMPEEFKEKFIGWFEKEFGTSEPLPEAWELVMAGKEEEAINK	12.07720720490638	0.29144579423041816	89.66571044921875	0.5114434957504272	15.815862655639648	27.7298526763916	17.12067985534668
rnasea-binder-100-nr2-1_result_16	8	PETAAAKFERQHMDSSTSAASSSNYCNQMMKSRNLTKDRCKPVNTFVHESLADVQAVCSQKNVACKNGQTNCYQSYSTMSITDCRETGSSKYPNCAYKTTQANKHIIVACEGNPYVPVHFDASV:AALPEFLAAHAAELQPLLEALKRLLEEEANSDDPEEKAELARRRRRTAAALVQALHDLDMPEEWRPVLLGWFEERFGTTEPLPEAWDLVAAGKVEEALTA	18.01051528083243	0.16966325267252436	68.56888580322266	0.5266722440719604	15.909856796264648	25.894432067871094	13.761823654174805
rnasea-binder-100-nr2-1_result_16	9	PETAAAKFERQHMDSSTSAASSSNYCNQMMKSRNLTKDRCKPVNTFVHESLADVQAVCSQKNVACKNGQTNCYQSYSTMSITDCRETGSSKYPNCAYKTTQANKHIIVACEGNPYVPVHFDASV:DELEKFLEEHKAELQPYLVELEKLIQEEANSHDPEDKKKLEEKRFQTAAKLVLAMKKLNMPESLKEVFLGWFKKKFGFTEPFPEAFELVWSGKEEEAINK	15.380764479914667	0.23360187919338005	86.3241958618164	0.5187373161315918	15.547371864318848	26.949983596801758	17.188995361328125
rnasea-binder-100-nr2-1_result_16	10	PETAAAKFERQHMDSSTSAASSSNYCNQMMKSRNLTKDRCKPVNTFVHESLADVQAVCSQKNVACKNGQTNCYQSYSTMSITDCRETGSSKYPNCAYKTTQANKHIIVACEGNPYVPVHFDASV:EELEAFLKKHEAELKPYLVELERLLQEEANNDDPEAKKELEKKRFRTAAKLVKALYENNFPEEFKEVFLGWFKEKFGTTEPLPEAWELVRAGKVEEAINK	12.757758827283512	0.25404813122273756	69.59556579589844	0.5146471261978149	16.68878746032715	27.68743324279785	18.455760955810547
rnasea-binder-100-nr2-1_result_16	11	KETAAAKFERQHMDSSTSAASSSNYCNQMMKSRNLTKDRCKPVNTFVHESLADVQAVCSQKNVACKNGQTNCYQSYSTMSITDCRETGSSKYPNCAYKTTQANKHIIVACEGNPYVPVHFDASV:DELPAFLAAHAEELQPILVQLEKLLQEEANSDDPEDKKELEKKRKVAAAQLVAALYKHNMPDSFKEVFEGWFKEKFGTTEPFKEAWELVRAGKVEEALNA	15.434901478721695	0.2091353788877828	85.29304504394531	0.5135992765426636	15.938946723937988	27.629640579223633	17.432514190673828
rnasea-binder-100-nr2-1_result_16	12	METAAAKFERQHMDSSTSAASSSNYCNQMMKSRNLTKDRCKPVNTFVHESLADVQAVCSQKNVACKNGQTNCYQSYSTMSITDCRETGSSKYPNCAYKTTQANKHIIVACEGNPYVPVHFDASV:EELEAFLEKHKEDLQPYLEKLKELLQKEAESDSEEEKKELEKEKFRTAALLVKAMYDHNMPEEMEEVFKGWFEKEFGTSYPFPEAWKLVREGKVEEAINK	14.155831397990621	0.21515842805188093	88.92076110839844	0.5095796585083008	15.982841491699219	27.93708038330078	18.53156280517578
rnasea-binder-100-nr2-1_result_16	13	PETAAAKFERQHMDSSTSAASSSNYCNQMMKSRNLTKDRCKPVNTFVHESLADVQAVCSQKNVACKNGQTNCYQSYSTMSITDCRETGSSKYPNCAYKTTQANKHIIVACEGNPYVPVHFDASV:SELPAFLAAHAAELNPYLVELEKLLQEEANSHDPEAKKELAEKRYRTAAKLVLALKKANMPESFKEVLLGWFKERFGTTEPLPEAWDLVWAGKEEEAINK	16.03194363149569	0.21650546694780592	88.93402099609375	0.516016960144043	15.430710792541504	26.910694122314453	17.24512481689453
rnasea-binder-100-nr2-1_result_16	14	METAAAKFERQHMDSSTSAASSSNYCNQMMKSRNLTKDRCKPVNTFVHESLADVQAVCSQKNVACKNGQTNCYQSYSTMSITDCRETGSSKYPNCAYKTTQANKHIIVACEGNPYVPVHFDASV:SELEAFLEKHKEELQPYLVKLEQLLQEEANSDDEEEKKKLEKERFRTAAKLVKALYDHNFPEEFKEVFLGWFKEKFGTEEPLPEAWELVKAGKVEEAINK	14.612913649528318	0.25281709369396055	89.40187072753906	0.5108511447906494	15.730981826782227	27.42344093322754	17.731868743896484
rnasea-binder-100-nr2-1_result_16	15	EETAAAKFERQHMDSSTSAASSSNYCNQMMKSRNLTKDRCKPVNTFVHESLADVQAVCSQKNVACKNGQTNCYQSYSTMSITDCRETGSSKYPNCAYKTTQANKHIIVACEGNPYVPVHFDASV:SDLEAFLAAHAAELQPYLVKLEKLLQEEANSDSEEEKEKLAKARFQTAAKLVKALYEHNMPESYFEVLVGWFEKKFGTSEPLPEAWELVRAGKVEEAINK	17.27588469750695	0.19389407422210594	85.11670684814453	0.5234911441802979	15.407281875610352	26.553428649902344	16.202192306518555
rnasea-binder-100-nr2-1_result_16	16	KETAAAKFERQHMDSSTSAASSSNYCNQMMKSRNLTKDRCKPVNTFVHESLADVQAVCSQKNVACKNGQTNCYQSYSTMSITDCRETGSSKYPNCAYKTTQANKHIIVACEGNPYVPVHFDASV:SELEAFLEKNKEKLQPYLVELERLLQEEADSDDPEEKEELKKKRFRAAAKLVKAMKELNMPESFKEEFLKWFKEKFATSEPLPEAFELVWSNKIEEAINK	13.571212469667293	0.2844059690478787	80.71524047851562	0.5147494077682495	16.092376708984375	27.434932708740234	17.9982852935791
rnasea-binder-100-nr2-1_result_16	17	KETAAAKFERQHMDSSTSAASSSNYCNQMMKSRNLTKDRCKPVNTFVHESLADVQAVCSQKNVACKNGQTNCYQSYSTMSITDCRETGSSKYPNCAYKTTQANKHIIVACEGNPYVPVHFDASV:EELEKFLEEHKEELEPYLVELKRLLEEEANSDDPEDKEELEKKRFRTAAKLVKALYENNFPEELKEEFEKWFKEKFATSEPFKEAWELVKSNKIEEAINK	14.363394645290258	0.2494361941845617	77.32646942138672	0.5154708623886108	16.152379989624023	27.435237884521484	17.76891326904297
rnasea-binder-100-nr2-1_result_16	18	KETAAAKFERQHMDSSTSAASSSNYCNQMMKSRNLTKDRCKPVNTFVHESLADVQAVCSQKNVACKNGQTNCYQSYSTMSITDCRETGSSKYPNCAYKTTQANKHIIVACEGNPYVPVHFDASV:DELEKFLEEHKEKLQPYLVKLEQLLQEEANSDSEEDKVELEKKKFRTAAELVKALKELNMPESFKEELIKWFKEKYATSYPLPEAWDLVYSNKVEEAINK	11.261002824151346	0.3057426257930721	81.3501968383789	0.5139635801315308	16.13383674621582	27.587322235107422	18.00400161743164
rnasea-binder-100-nr2-1_result_16	19	PETAAAKFERQHMDSSTSAASSSNYCNQMMKSRNLTKDRCKPVNTFVHESLADVQAVCSQKNVACKNGQTNCYQSYSTMSITDCRETGSSKYPNCAYKTTQANKHIIVACEGNPYVPVHFDASV:EELEAFLEKNKEKLQPYLEKLKQLNQEEANSHSEEEKKELEKKKFQTAAKLVKALKELNLPESFKEEFEKWFKKEFAFSEPLPEAFDLVWSNKIEEAINK	14.668261045034736	0.19799717743584028	80.18034362792969	0.5125614404678345	16.406024932861328	28.054580688476562	17.847980499267578
rnasea-binder-100-nr2-1_result_16	20	PETAAAKFERQHMDSSTSAASSSNYCNQMMKSRNLTKDRCKPVNTFVHESLADVQAVCSQKNVACKNGQTNCYQSYSTMSITDCRETGSSKYPNCAYKTTQANKHIIVACEGNPYVPVHFDASV:EELEKFLEKNKEKLEPYLVKLEQLLQEEANSHSEEDKKKLEEKRFQTAAKLVKALKENNFPESYKEEFIKWFKEKFAFSEPFEEAWDLVYSNKIEEAINK	10.332832856717657	0.3349457826746563	83.8671875	0.5145885944366455	16.006595611572266	27.573837280273438	17.59828758239746
rnasea-binder-100-nr2-1_result_16	21	KETAAAKFERQHMDSSTSAASSSNYCNQMMKSRNLTKDRCKPVNTFVHESLADVQAVCSQKNVACKNGQTNCYQSYSTMSITDCRETGSSKYPNCAYKTTQANKHIIVACEGNPYVPVHFDASV:EELEAFLEEHKEELQPYLVELEKLLQEEANSDDPEEKKELAEKKFRTAAKLVKALYEHNMPEEFKPVFLKWFKEKFATSEPLPEAWELVMSNKIEEAINK	12.579468097769437	0.2709159869219202	80.48933410644531	0.511877179145813	16.18265724182129	27.726831436157227	17.436140060424805
rnasea-binder-100-nr2-1_result_16	22	KETAAAKFERQHMDSSTSAASSSNYCNQMMKSRNLTKDRCKPVNTFVHESLADVQAVCSQKNVACKNGQTNCYQSYSTMSITDCRETGSSKYPNCAYKTTQANKHIIVACEGNPYVPVHFDASV:EELEKFLEKNKEELEPYLVELERLLQEEANSDDEEDKEKLAKEKFRTAAKLVEAMYKNNMPESFKEEFLKWFKEKFATSEPLPEAFDLVYSNKIEEAINK	11.972865689930629	0.30454162891623177	87.63994598388672	0.5134219527244568	15.742880821228027	27.352445602416992	18.480093002319336
rnasea-binder-100-nr2-1_result_16	23	PETAAAKFERQHMDSSTSAASSSNYCNQMMKSRNLTKDRCKPVNTFVHESLADVQAVCSQKNVACKNGQTNCYQSYSTMSITDCRETGSSKYPNCAYKTTQANKHIIVACEGNPYVPVHFDASV:EKLKKFLEEHKEEIQPYLEKLKRLLQEEANSHDPEDKKKLEKERFQTAAKLVEALYKKNFPEEYKEEFLEWFKKEYATEEPLPEAFELVYSNKIEEAINK	12.707648186483638	0.2715008054024625	87.88312530517578	0.5111943483352661	15.99443531036377	27.905712127685547	18.880691528320312
rnasea-binder-100-nr2-1_result_16	24	KETAAAKFERQHMDSSTSAASSSNYCNQMMKSRNLTKDRCKPVNTFVHESLADVQAVCSQKNVACKNGQTNCYQSYSTMSITDCRETGSSKYPNCAYKTTQANKHIIVACEGNPYVPVHFDASV:EELEAFLEKNKEKLEPYLVELERLQQEEANSDDPEEKEELEKKKFRTAAKLVKAMYDLNMPEEYKEKFEEWFKKKFAFSEPFPEAWKLVKENKIEEAINK	13.028406784245483	0.27026322115160184	81.85823822021484	0.5135908722877502	16.02212905883789	27.47096061706543	18.167198181152344
rnasea-binder-100-nr2-1_result_16	25	PETAAAKFERQHMDSSTSAASSSNYCNQMMKSRNLTKDRCKPVNTFVHESLADVQAVCSQKNVACKNGQTNCYQSYSTMSITDCRETGSSKYPNCAYKTTQANKHIIVACEGNPYVPVHFDASV:EELEKFLEKNKAELEPYLAELEAILQEEANSDDPADKEELEKKRFQTAAKLVEALYKNNMPEEFKEEFIKWFKEKFATSEPLPEAFDLVYSNKIEEAINK	15.669826389816151	0.188098688406914	84.8563003540039	0.5132738351821899	16.06804847717285	27.773731231689453	18.056873321533203
rnasea-binder-100-nr2-1_result_16	26	KETAAAKFERQHMDSSTSAASSSNYCNQMMKSRNLTKDRCKPVNTFVHESLADVQAVCSQKNVACKNGQTNCYQSYSTMSITDCRETGSSKYPNCAYKTTQANKHIIVACEGNPYVPVHFDASV:EDLEAFLEKHKAELQPYLVQLEQLEQEEADSDDPEDKVELEKKRKRTAAKLVEAMYKHNMPEEYKEEFLKWFKERFATEEPLPEAFELVYSNKIEEAINA	15.027324777641908	0.24579322320094216	69.61717987060547	0.5192183256149292	16.460948944091797	27.09073257446289	18.910167694091797
rnasea-binder-100-nr2-1_result_16	27	KETAAAKFERQHMDSSTSAASSSNYCNQMMKSRNLTKDRCKPVNTFVHESLADVQAVCSQKNVACKNGQTNCYQSYSTMSITDCRETGSSKYPNCAYKTTQANKHIIVACEGNPYVPVHFDASV:EELEAFLEKNKAEIEPYLVQLEQLLQEEANSDDPEEKEELKKKRYRTAAALVKALKDHNMPEEFKKVFEEWFKKKFATSEPLPEAWELVNANKIEEALNK	15.304568295842582	0.22262303494769206	86.93150329589844	0.5142207145690918	15.729228019714355	27.242450714111328	16.86725616455078
rnasea-binder-100-nr2-1_result_16	28	PETAAAKFERQHMDSSTSAASSSNYCNQMMKSRNLTKDRCKPVNTFVHESLADVQAVCSQKNVACKNGQTNCYQSYSTMSITDCRETGSSKYPNCAYKTTQANKHIIVACEGNPYVPVHFDASV:MELEEFLEKNKEKIQPYLVKLEQLLQEEANSHSEEDKKELEKKKFQTAAKLVKTLYELNFPEEYKEVFLEWFKKKFATSEPLPEAFELVYSNKIEEAINK	16.237374645234944	0.20624685071566293	86.89501953125	0.5156978368759155	15.806316375732422	27.3773250579834	15.952381134033203
rnasea-binder-100-nr2-1_result_16	29	PETAAAKFERQHMDSSTSAASSSNYCNQMMKSRNLTKDRCKPVNTFVHESLADVQAVCSQKNVACKNGQTNCYQSYSTMSITDCRETGSSKYPNCAYKTTQANKHIIVACEGNPYVPVHFDASV:EELPAFLEKHKEEIQPYLVELERLLQEEANSHSEEDKKELEKKKYQTAAKLVKALKKNNMPEEWKEEFLKWFEKNFATSEPFPEAWELVWSNKEEEAINK	9.817176364675136	0.3518797421847396	82.77532196044922	0.5140520334243774	15.98800277709961	27.46109962463379	16.87812614440918
rnasea-binder-100-nr2-1_result_16	30	PETAAAKFERQHMDSSTSAASSSNYCNQMMKSRNLTKDRCKPVNTFVHESLADVQAVCSQKNVACKNGQTNCYQSYSTMSITDCRETGSSKYPNCAYKTTQANKHIIVACEGNPYVPVHFDASV:EELPAFLAKNKEKLQPYLVKLERLLQEEANSHDPEDKEKLEKERFRTAAKLVKALKELNFPESFKEEFIKWFKEKFATEEPLPEAWDLVNSNKVEEAINK	17.32093498672668	0.18550345334860038	86.09197235107422	0.5152405500411987	15.777678489685059	27.227205276489258	16.498802185058594
rnasea-binder-100-nr2-1_result_16	31	KETAAAKFERQHMDSSTSAASSSNYCNQMMKSRNLTKDRCKPVNTFVHESLADVQAVCSQKNVACKNGQTNCYQSYSTMSITDCRETGSSKYPNCAYKTTQANKHIIVACEGNPYVPVHFDASV:KKLEEFLEKHKEELEPYLVELERLEQEEANSDDPEDKEELEKKRYRTAAKLVEAMYKHKMPEEFEEEFIEWFKKKFATSEPLPEAWKLVKANKVEEAINK	11.945443400627765	0.29522827884611363	85.17171478271484	0.5141992568969727	15.797612190246582	27.313220977783203	18.250152587890625
rnasea-binder-100-nr2-1_result_16	32	SETAAAKFERQHMDSSTSAASSSNYCNQMMKSRNLTKDRCKPVNTFVHESLADVQAVCSQKNVACKNGQTNCYQSYSTMSITDCRETGSSKYPNCAYKTTQANKHIIVACEGNPYVPVHFDASV:EELEKFLEEHKEELEPYLEELKRLLQEEADSHDPEDKKELEKKRFRTAAKLVQAMYEHNMPEEYKEIFLEWFKKEFATSEPFPEAWDLVRSNKIEEAINK	16.300083569678154	0.2064698404600994	69.05586242675781	0.517731785774231	16.703086853027344	27.400569915771484	18.835498809814453
rnasea-binder-100-nr2-1_result_16	33	KETAAAKFERQHMDSSTSAASSSNYCNQMMKSRNLTKDRCKPVNTFVHESLADVQAVCSQKNVACKNGQTNCYQSYSTMSITDCRETGSSKYPNCAYKTTQANKHIIVACEGNPYVPVHFDASV:MELEEFLEKHKEELQPYLDELKRLLEEEANSDDPEEKEELAKKRKRTAAALVKALKKNNFPEEYKEIFLKWFKEKFATEEPLPEAWELVYSNKEEEALNA	17.220322797411708	0.20600850249501304	86.379638671875	0.5133442878723145	15.803407669067383	27.29364776611328	18.18743324279785
rnasea-binder-100-nr2-1_result_16	34	KETAAAKFERQHMDSSTSAASSSNYCNQMMKSRNLTKDRCKPVNTFVHESLADVQAVCSQKNVACKNGQTNCYQSYSTMSITDCRETGSSKYPNCAYKTTQANKHIIVACEGNPYVPVHFDASV:KELEEFLEKNKDKIQPYLEKLKQLLQEEADSDDEEDKKELEKKKYQTAAKLVKALYENNFPEEYKEIFEKWFKEKFATSEPFKEAFELVYSNKIEEAINK	13.379014155743494	0.26538940641862624	83.25831604003906	0.5144818425178528	16.035619735717773	27.678646087646484	17.165477752685547
rnasea-binder-100-nr2-1_result_16	35	KETAAAKFERQHMDSSTSAASSSNYCNQMMKSRNLTKDRCKPVNTFVHESLADVQAVCSQKNVACKNGQTNCYQSYSTMSITDCRETGSSKYPNCAYKTTQANKHIIVACEGNPYVPVHFDASV:EELPAFLEKIKEDIQPYLDELKQIEEEEANSDDPADKEELEKKRFQTAAKLVKTLYEHNMPEEFEEEFKKWFEEKFATSEPFPEAWKLVRSNKIEEAINK	17.636268718531213	0.17166571976364628	74.97786712646484	0.5149247646331787	16.520591735839844	27.76339340209961	17.63325309753418
rnasea-binder-100-nr2-1_result_16	36	KETAAAKFERQHMDSSTSAASSSNYCNQMMKSRNLTKDRCKPVNTFVHESLADVQAVCSQKNVACKNGQTNCYQSYSTMSITDCRETGSSKYPNCAYKTTQANKHIIVACEGNPYVPVHFDASV:KELEEFLEKHKEELQPYLDELERLLQEEADSDDPEEKKELEKEKFRTAAKLVLAMKKLNMPESFKEELIKWFKKKFATSYPLPEAFDLVWSNKEEEAINK	13.875272481735484	0.23948139537268917	89.57770538330078	0.5142837166786194	15.67215347290039	27.380218505859375	17.51732635498047
rnasea-binder-100-nr2-1_result_16	37	KETAAAKFERQHMDSSTSAASSSNYCNQMMKSRNLTKDRCKPVNTFVHESLADVQAVCSQKNVACKNGQTNCYQSYSTMSITDCRETGSSKYPNCAYKTTQANKHIIVACEGNPYVPVHFDASV:DELEKFLEEHKEEIEPYLVKLEQLLQEEANSDDEEDKKELEKKRFQTAAALVKALYDHNFPEEFKEEFIKWFEEKFATSEPLPEAWELVRSNKIEEALNK	12.007769413410115	0.3035477678247971	87.21708679199219	0.5118824243545532	15.933878898620605	27.647436141967773	18.284181594848633
rnasea-binder-100-nr2-1_result_16	38	KETAAAKFERQHMDSSTSAASSSNYCNQMMKSRNLTKDRCKPVNTFVHESLADVQAVCSQKNVACKNGQTNCYQSYSTMSITDCRETGSSKYPNCAYKTTQANKHIIVACEGNPYVPVHFDASV:EELEEFLEKNKEKLNPYLEELKKLEQEEANSDDPEEKEELEKKKYQTFAKLVKELKKNNFPDEYKEKFEKWLKEKFATSEPFPEAWKLVNENKEEEAINK	11.922706875399756	0.2741320992383125	83.61402130126953	0.5103928446769714	16.357803344726562	28.218223571777344	18.727170944213867
rnasea-binder-100-nr2-1_result_16	39	KETAAAKFERQHMDSSTSAASSSNYCNQMMKSRNLTKDRCKPVNTFVHESLADVQAVCSQKNVACKNGQTNCYQSYSTMSITDCRETGSSKYPNCAYKTTQANKHIIVACEGNPYVPVHFDASV:SELEAFLEKNKEKLQPYLDKLEQLLQEEADSDDEEEKKELEKKKFRTAAALVKALKELNFPEEYKEIFLEWFKEKFATEEPLPEAFELVWNNKEEEALNK	13.80911489582167	0.26975068039399025	83.55681610107422	0.515967071056366	15.940699577331543	27.438474655151367	17.738967895507812
rnasea-binder-100-nr2-1_result_16	40	PETAAAKFERQHMDSSTSAASSSNYCNQMMKSRNLTKDRCKPVNTFVHESLADVQAVCSQKNVACKNGQTNCYQSYSTMSITDCRETGSSKYPNCAYKTTQANKHIIVACEGNPYVPVHFDASV:DELEKFLEEHKEELQPILVQLEQLEQEEADSHDPADKEELEKKRKRAAAELVLALKKHNLPEEFKEKFLEWFKKKFATSEPLPEAFDLVWSNKEEEAINV	11.069106202724866	0.31854796741495145	82.80957794189453	0.513817310333252	16.03199005126953	27.615076065063477	17.1809024810791
rnasea-binder-100-nr2-1_result_16	41	PETAAAKFERQHMDSSTSAASSSNYCNQMMKSRNLTKDRCKPVNTFVHESLADVQAVCSQKNVACKNGQTNCYQSYSTMSITDCRETGSSKYPNCAYKTTQANKHIIVACEGNPYVPVHFDASV:EELEAFLKKNSAKLNPYFAELEKLLQEEANSHSEEDKKKLEEKRFRTAALIVKELYDLNMPESFKEEFLKWFEKKFATKEPFPEAWELVRSNKIEEAINK	15.8037571493098	0.20871173733587683	83.65804290771484	0.514614462852478	15.991509437561035	27.5167293548584	17.670564651489258
rnasea-binder-100-nr2-1_result_16	42	KETAAAKFERQHMDSSTSAASSSNYCNQMMKSRNLTKDRCKPVNTFVHESLADVQAVCSQKNVACKNGQTNCYQSYSTMSITDCRETGSSKYPNCAYKTTQANKHIIVACEGNPYVPVHFDASV:KELEEFLEKNKEKLQPYLEKLKQLLQEEADSDDPEEKKELEKKRFRTAAELVKALYELNFPEEFKEKFKEWFKEKFATSYPFEEAWDLVTSNKIEEAINK	14.555774757447391	0.21344706840835798	75.4676742553711	0.5147527456283569	16.667377471923828	27.95960235595703	16.50238609313965
rnasea-binder-100-nr2-1_result_16	43	KETAAAKFERQHMDSSTSAASSSNYCNQMMKSRNLTKDRCKPVNTFVHESLADVQAVCSQKNVACKNGQTNCYQSYSTMSITDCRETGSSKYPNCAYKTTQANKHIIVACEGNPYVPVHFDASV:KELPEFLKKNKEKLQPILEELKRLLQEEAESHDPEEKEELKKKRYRAAAKLVKALKELNLPEEFKEKFIEWFKKEFATSEPLPEAFELVWSNKEEEAINK	10.255125224632687	0.35469217917425905	71.96721649169922	0.5130480527877808	16.776472091674805	28.083267211914062	19.098526000976562
rnasea-binder-100-nr2-1_result_16	44	METAAAKFERQHMDSSTSAASSSNYCNQMMKSRNLTKDRCKPVNTFVHESLADVQAVCSQKNVACKNGQTNCYQSYSTMSITDCRETGSSKYPNCAYKTTQANKHIIVACEGNPYVPVHFDASV:EELPAFLEAHKAELEPYLEELRQLLQEEANSDDPEDKKELEKKRFRTAAKLVLAMKKLNMPEEMKPVFLEWFEKEFATSEPLPEAWELVMANKEEEAINK	15.85409638645694	0.18355929837176913	86.18276977539062	0.5084585547447205	16.185344696044922	28.010862350463867	18.60580062866211
rnasea-binder-100-nr2-1_result_16	45	KETAAAKFERQHMDSSTSAASSSNYCNQMMKSRNLTKDRCKPVNTFVHESLADVQAVCSQKNVACKNGQTNCYQSYSTMSITDCRETGSSKYPNCAYKTTQANKHIIVACEGNPYVPVHFDASV:MKLEEFLEKNKEKIEPYLVKLEQLLQEEAESDDPEDKEKLEKERFRTAAKLVKALYELNFPEEYKEEFEKWFKEKFATSEPFKEAWDLVTSNKIEEAINK	13.825380607453305	0.2803824448158771	84.14778900146484	0.515815019607544	15.885100364685059	27.365154266357422	17.979839324951172
rnasea-binder-100-nr2-1_result_16	46	PETAAAKFERQHMDSSTSAASSSNYCNQMMKSRNLTKDRCKPVNTFVHESLADVQAVCSQKNVACKNGQTNCYQSYSTMSITDCRETGSSKYPNCAYKTTQANKHIIVACEGNPYVPVHFDASV:EELEKFLEEHKEELEPYLVKLEQLLQEEANSHSEEEKKELEKKKFQTAAKLALALKKLNMPEEFKPVFEKWFKEKFATSYPLPEAFELVYSNKEEEAINK	12.97022287757034	0.26771278288947625	84.37692260742188	0.5134713649749756	15.98145866394043	27.61098861694336	17.050975799560547
rnasea-binder-100-nr2-1_result_16	47	PETAAAKFERQHMDSSTSAASSSNYCNQMMKSRNLTKDRCKPVNTFVHESLADVQAVCSQKNVACKNGQTNCYQSYSTMSITDCRETGSSKYPNCAYKTTQANKHIIVACEGNPYVPVHFDASV:EELEKFLEKHKEELEPYLVKLEQLLQEEANSHSEEDKKELEKKRFRTAAELVKALKEHNMPEEFKPVLEEWFKKKYATSEPLPEAFDLVWENKVEEAINK	11.700366370840248	0.2815828393907927	77.89810180664062	0.5134192705154419	16.27152442932129	27.665674209594727	17.467144012451172
rnasea-binder-100-nr2-1_result_16	48	PETAAAKFERQHMDSSTSAASSSNYCNQMMKSRNLTKDRCKPVNTFVHESLADVQAVCSQKNVACKNGQTNCYQSYSTMSITDCRETGSSKYPNCAYKTTQANKHIIVACEGNPYVPVHFDASV:SELEAFLEKNKDKLQPYLVELERLLQEEANSHDPADKEELEKKRKRTAAKLVKALKELNMPESFKPEFEKWFKEKYATSEPLPEAFELVWSNKIEEAINE	18.060844457028242	0.18818097790226623	88.53820037841797	0.5149379968643188	15.671547889709473	27.279754638671875	16.683229446411133
rnasea-binder-100-nr2-1_result_16	49	KETAAAKFERQHMDSSTSAASSSNYCNQMMKSRNLTKDRCKPVNTFVHESLADVQAVCSQKNVACKNGQTNCYQSYSTMSITDCRETGSSKYPNCAYKTTQANKHIIVACEGNPYVPVHFDASV:EKLEEFLEKHKEVLEPYLVELERLLQEEADSHDPEDKKELEKKRFRTAAKLVQALYDLNMPEEFEEELLKWFEEKFATSEPLPEAFKLVRANKIEEAINK	15.41482011232984	0.21452461220783695	86.6063461303711	0.5147997140884399	15.671541213989258	27.10858917236328	17.07215690612793
rnasea-binder-100-nr2-1_result_16	50	KETAAAKFERQHMDSSTSAASSSNYCNQMMKSRNLTKDRCKPVNTFVHESLADVQAVCSQKNVACKNGQTNCYQSYSTMSITDCRETGSSKYPNCAYKTTQANKHIIVACEGNPYVPVHFDASV:EELEEFLKKHKEELQPYLDELEQLLQEEADSHDEEDKKELEKKRFQTAAKLVEALYKNNMPEEFKEKFLEWFKEKFATEEPFKEAWELVKSNKIEEAITK	11.408407068432297	0.3379790261937877	65.15322875976562	0.5197563767433167	16.953462600708008	27.55610466003418	17.697093963623047
rnasea-binder-100-nr2-1_result_16	51	KETAAAKFERQHMDSSTSAASSSNYCNQMMKSRNLTKDRCKPVNTFVHESLADVQAVCSQKNVACKNGQTNCYQSYSTMSITDCRETGSSKYPNCAYKTTQANKHIIVACEGNPYVPVHFDASV:EELEEFLEKNKEELQPYLDQLKQLLQEEADDDDPEAKKELEKKKFRTAAKLVKALYDNNFPEEYKEKFLEWFKKEFATEEPLKEAWDLVYSNKIEEAINK	13.710118706956905	0.2495099332128676	67.907958984375	0.5200161933898926	16.48198890686035	27.24591827392578	16.12389373779297
rnasea-binder-100-nr2-1_result_16	52	KETAAAKFERQHMDSSTSAASSSNYCNQMMKSRNLTKDRCKPVNTFVHESLADVQAVCSQKNVACKNGQTNCYQSYSTMSITDCRETGSSKYPNCAYKTTQANKHIIVACEGNPYVPVHFDASV:EELEKFLEEHKEELQPYLVELERLLQEEANSHDPEDKKELDKKKFQTAAKLVLALKKHNMPESFKEEFEKWFKEKFATSEPLKEAWELVYSNKEEEAINA	12.420879162229335	0.2952884360261269	86.16515350341797	0.513929009437561	15.810585975646973	27.418928146362305	17.689748764038086
rnasea-binder-100-nr2-1_result_16	53	PETAAAKFERQHMDSSTSAASSSNYCNQMMKSRNLTKDRCKPVNTFVHESLADVQAVCSQKNVACKNGQTNCYQSYSTMSITDCRETGSSKYPNCAYKTTQANKHIIVACEGNPYVPVHFDASV:EELEAFLEKHKEELQPYLDELERLLQEEANSHDPEEKKELKKKRKRTAAKLVLALKKNNLPEEYKEVLIEWFKKKFATSEPLPEAWDLVWSNKEEEAINA	15.217024173212382	0.1902245125657672	85.72988891601562	0.5097289085388184	16.257150650024414	28.209278106689453	19.13823890686035
rnasea-binder-100-nr2-1_result_16	54	SETAAAKFERQHMDSSTSAASSSNYCNQMMKSRNLTKDRCKPVNTFVHESLADVQAVCSQKNVACKNGQTNCYQSYSTMSITDCRETGSSKYPNCAYKTTQANKHIIVACEGNPYVPVHFDASV:EELEAFLEKNKEELQPYLVELEQLLQEEADSHDPEEKKKLEAKRKRTAAKLVKALYDNNFPEEFKEEFEKWFKEKFATSEPFKEAWELVMSNKIEEAINA	14.677819412251749	0.2480772006254451	76.07268524169922	0.5187551975250244	16.096435546875	26.987930297851562	17.958778381347656
rnasea-binder-100-nr2-1_result_16	55	PETAAAKFERQHMDSSTSAASSSNYCNQMMKSRNLTKDRCKPVNTFVHESLADVQAVCSQKNVACKNGQTNCYQSYSTMSITDCRETGSSKYPNCAYKTTQANKHIIVACEGNPYVPVHFDASV:KELEEFLEKNKEEIEPYLEELKRLEQEEADSHSEEDKVELEKKKFQTAAKLVKALYDNNMPESFKEELIKWFKEKYATDYPLPEAFDLVYSNKIEEAINK	14.657451036649032	0.2321917309641864	76.03750610351562	0.5171576738357544	16.412677764892578	27.408899307250977	16.56254768371582
rnasea-binder-100-nr2-1_result_16	56	PETAAAKFERQHMDSSTSAASSSNYCNQMMKSRNLTKDRCKPVNTFVHESLADVQAVCSQKNVACKNGQTNCYQSYSTMSITDCRETGSSKYPNCAYKTTQANKHIIVACEGNPYVPVHFDASV:EELEAFLEKHKEELEPYLAELEALLQEEANSHDPEEKKKLEKERFRTAAKLVQALYKNNMPESFEKEFEKWFKEKFATSEPFKEAWKLVRSNKIEEAINK	14.800102712932588	0.20077568600845752	86.3241958618164	0.5116795897483826	16.121200561523438	28.093952178955078	19.7094783782959
rnasea-binder-100-nr2-1_result_16	57	KETAAAKFERQHMDSSTSAASSSNYCNQMMKSRNLTKDRCKPVNTFVHESLADVQAVCSQKNVACKNGQTNCYQSYSTMSITDCRETGSSKYPNCAYKTTQANKHIIVACEGNPYVPVHFDASV:EKLEEFLEKHKEELQPYLDELERLLQEEADSDDPEEKKELEKKKFQTAAKLVEALYKLNMPEEFKEEFIKWFKEKFATSEPLPEAFDLVYSNKIEEAINK	15.040086434381397	0.19727579444085896	83.23201751708984	0.5129535794258118	16.02881622314453	27.532506942749023	17.993242263793945
rnasea-binder-100-nr2-1_result_16	58	PETAAAKFERQHMDSSTSAASSSNYCNQMMKSRNLTKDRCKPVNTFVHESLADVQAVCSQKNVACKNGQTNCYQSYSTMSITDCRETGSSKYPNCAYKTTQANKHIIVACEGNPYVPVHFDASV:DELEAFLEKHKAELQPILDELERLEQEEANSDSEEDKKELEKKRKVAAAKLVLALKKNNMPESFKEKLLEWFKEKYATSEPLPEAFDLVWSNKEEEAINA	12.509322435012049	0.2842591339005308	80.93521118164062	0.5124877691268921	16.1580810546875	27.63425064086914	18.853940963745117
rnasea-binder-100-nr2-1_result_16	59	KETAAAKFERQHMDSSTSAASSSNYCNQMMKSRNLTKDRCKPVNTFVHESLADVQAVCSQKNVACKNGQTNCYQSYSTMSITDCRETGSSKYPNCAYKTTQANKHIIVACEGNPYVPVHFDASV:EELEKFLEEHKEELEPYLVKLEQLLQEEANSDDEEEKKELEKKRFRTAAKLVEALYKHNMPEEYKEELIKWFKEKYATSEPLPEAWDLVTSNKIEEAINK	14.8838280025017	0.2391550207926401	64.21795654296875	0.5169962048530579	16.8848819732666	27.434764862060547	18.063827514648438
rnasea-binder-100-nr2-1_result_16	60	SETAAAKFERQHMDSSTSAASSSNYCNQMMKSRNLTKDRCKPVNTFVHESLADVQAVCSQKNVACKNGQTNCYQSYSTMSITDCRETGSSKYPNCAYKTTQANKHIIVACEGNPYVPVHFDASV:EELPAFLEKHKEELQPYLVELEKLEQEEANSHDEEEKKELEKKKKRAAAKLVEALYKNNMPEEFKEEFEKWFKEKFATSEPFKEAWELVKANKVEEAINA	12.97232535685715	0.2997344236518557	71.2293701171875	0.5165480971336365	16.68435287475586	27.613296508789062	17.877281188964844
rnasea-binder-100-nr2-1_result_16	61	KETAAAKFERQHMDSSTSAASSSNYCNQMMKSRNLTKDRCKPVNTFVHESLADVQAVCSQKNVACKNGQTNCYQSYSTMSITDCRETGSSKYPNCAYKTTQANKHIIVACEGNPYVPVHFDASV:EELEKFLEKNKEKIEPYLVKLEQLLQEEANSDDPEEKKELEKKKFRTAAELVKALKENNMPESFKPIFEEWFKKKFATSEPFKEAWELVYSNKEEEAINK	12.543019596703077	0.27435059574872644	87.21531677246094	0.512113094329834	15.874654769897461	27.592329025268555	17.098339080810547
rnasea-binder-100-nr2-1_result_16	62	KETAAAKFERQHMDSSTSAASSSNYCNQMMKSRNLTKDRCKPVNTFVHESLADVQAVCSQKNVACKNGQTNCYQSYSTMSITDCRETGSSKYPNCAYKTTQANKHIIVACEGNPYVPVHFDASV:EELEAFLKEHEAEIQPILVELERLEQEEADSHDEEEKKELEKKRFRAAAKLVEALKKNNFPEEFKEKFLEWFKKKFATEEPLKEAFDLVYANKVEEAINK	9.814021791027246	0.3804804009320602	86.99351501464844	0.5145119428634644	15.674363136291504	27.186674118041992	16.602413177490234
rnasea-binder-100-nr2-1_result_16	63	KETAAAKFERQHMDSSTSAASSSNYCNQMMKSRNLTKDRCKPVNTFVHESLADVQAVCSQKNVACKNGQTNCYQSYSTMSITDCRETGSSKYPNCAYKTTQANKHIIVACEGNPYVPVHFDASV:KELEEFLEKHKEELEPYLVELEKLLQEEANSDDPEEKKELEKKRFQTAAKLVKAMKENNMPEEYKEKFIEWFKEKYATSEPLPEAFDLVYSNKEEEAINK	12.596846786100976	0.24077034463483551	88.75914001464844	0.5104838013648987	15.976819038391113	27.90771484375	17.405405044555664
rnasea-binder-100-nr2-1_result_16	64	PETAAAKFERQHMDSSTSAASSSNYCNQMMKSRNLTKDRCKPVNTFVHESLADVQAVCSQKNVACKNGQTNCYQSYSTMSITDCRETGSSKYPNCAYKTTQANKHIIVACEGNPYVPVHFDASV:EELPAFLAKHKAELQPYLVKLEQLLQEEANSHDPEDKKKLEKERFRTAAQLVLALKKNNFPESFKEEFEKWFKEKFATSYPLPEAFDLVWANKEEEAINK	15.049155727851403	0.23538334646939976	88.3880615234375	0.5129631757736206	15.769658088684082	27.519067764282227	17.857173919677734
rnasea-binder-100-nr2-1_result_16	65	PETAAAKFERQHMDSSTSAASSSNYCNQMMKSRNLTKDRCKPVNTFVHESLADVQAVCSQKNVACKNGQTNCYQSYSTMSITDCRETGSSKYPNCAYKTTQANKHIIVACEGNPYVPVHFDASV:EELEAFLEKNKEKLQPYLVELERLLQEEADSHSEEDKKELEKKKKRTAAKLVKALYELNMPEEFKEVLEKWFKEKFATSEPLPEAFELVYSNKIEEAENV	14.143544747651449	0.279865905210886	73.48401641845703	0.5152161121368408	16.461191177368164	27.579753875732422	18.832183837890625
rnasea-binder-100-nr2-1_result_16	66	SETAAAKFERQHMDSSTSAASSSNYCNQMMKSRNLTKDRCKPVNTFVHESLADVQAVCSQKNVACKNGQTNCYQSYSTMSITDCRETGSSKYPNCAYKTTQANKHIIVACEGNPYVPVHFDASV:EKLEKFLEEHKEELEPYLVELERILQEEAESDDEEDKKKLEEKRFRTAAKLVLALKKHNMPEEFKEEFEKWFKEKFATSEPFKEAWDLVYSNKEEEAINK	13.425798324508381	0.2772913341170752	88.15060424804688	0.5160461068153381	15.575793266296387	27.129013061523438	18.232337951660156
rnasea-binder-100-nr2-1_result_16	67	AETAAAKFERQHMDSSTSAASSSNYCNQMMKSRNLTKDRCKPVNTFVHESLADVQAVCSQKNVACKNGQTNCYQSYSTMSITDCRETGSSKYPNCAYKTTQANKHIIVACEGNPYVPVHFDASV:EELEAFLEEHKAELQPYLEKLKALLQEEANSDDPEDKVALDKAKYQTAAKLVKALKEKQMPEEFRPVLEEWFKKEFATSYPLPEAWDLVYSNKVEEAINA	15.552367226984952	0.18945236830718987	77.70053100585938	0.5144578218460083	16.240787506103516	27.548322677612305	17.432424545288086
rnasea-binder-100-nr2-1_result_16	68	AETAAAKFERQHMDSSTSAASSSNYCNQMMKSRNLTKDRCKPVNTFVHESLADVQAVCSQKNVACKNGQTNCYQSYSTMSITDCRETGSSKYPNCAYKTTQANKHIIVACEGNPYVPVHFDASV:DELPAFLAAHAAELNPYLAQLEALLQEEADSHDPEDAKALAEKRFRTAAQLAKALYDANMPAEWEPVLIEWFRERFATSEPLPEALALVRSNRIEEAINR	17.758945455566128	0.17132090148998427	82.87776947021484	0.5230457782745361	15.306310653686523	26.16678810119629	15.255365371704102
rnasea-binder-100-nr2-1_result_16	69	PETAAAKFERQHMDSSTSAASSSNYCNQMMKSRNLTKDRCKPVNTFVHESLADVQAVCSQKNVACKNGQTNCYQSYSTMSITDCRETGSSKYPNCAYKTTQANKHIIVACEGNPYVPVHFDASV:EKLPEFLAKNKEKLEPYLVELERLEQEEANNDDPAAKEELEKKRFQTAAKLVKAMKELNMPEEFKEEFLKWAKEKFAFEEPFPEAFELVWSNKEEEAINK	14.117048568816537	0.2282266474367259	83.10362243652344	0.5194029808044434	15.799612998962402	27.064159393310547	15.945432662963867
rnasea-binder-100-nr2-1_result_16	70	SETAAAKFERQHMDSSTSAASSSNYCNQMMKSRNLTKDRCKPVNTFVHESLADVQAVCSQKNVACKNGQTNCYQSYSTMSITDCRETGSSKYPNCAYKTTQANKHIIVACEGNPYVPVHFDASV:SKLEEFLEKNKEKLEPYLEKLKALLQEEADSDDPEDKKKLEKERFRTAAKLVKALYELNLPEEFKEELIEWFKKEFATEEPLPEAWELVRSNKIEEAETR	18.62772244516261	0.15397050207710009	81.30841064453125	0.5144801139831543	16.150081634521484	27.59318733215332	16.25065040588379
rnasea-binder-100-nr2-1_result_16	71	KETAAAKFERQHMDSSTSAASSSNYCNQMMKSRNLTKDRCKPVNTFVHESLADVQAVCSQKNVACKNGQTNCYQSYSTMSITDCRETGSSKYPNCAYKTTQANKHIIVACEGNPYVPVHFDASV:MKLEEFLEKHKEELQPYLDELERLLQEEANSDDEEDKKKLEEKRFRTFAKLVLALKKLNMPEEFKEEFEKWFKEKFATSEPFKEAWELVMSNKEEEAINK	14.189681249357047	0.2578809814171211	84.84178161621094	0.5162605047225952	15.818344116210938	27.311134338378906	17.067405700683594
rnasea-binder-100-nr2-1_result_16	72	AETAAAKFERQHMDSSTSAASSSNYCNQMMKSRNLTKDRCKPVNTFVHESLADVQAVCSQKNVACKNGQTNCYQSYSTMSITDCRETGSSKYPNCAYKTTQANKHIIVACEGNPYVPVHFDASV:SELEEFLEKNKEKIQPILEKLKQLLEEEANSDDPEEKKKLEEKKFRAAAELVKALYENNFPEEYFEIFKEWFKKEFATSYPLEEAWKLVRENKIEEAINK	17.05178357409578	0.1640407803136281	83.54935455322266	0.5151415467262268	16.076753616333008	27.680702209472656	17.17314910888672
rnasea-binder-100-nr2-1_result_16	73	KETAAAKFERQHMDSSTSAASSSNYCNQMMKSRNLTKDRCKPVNTFVHESLADVQAVCSQKNVACKNGQTNCYQSYSTMSITDCRETGSSKYPNCAYKTTQANKHIIVACEGNPYVPVHFDASV:EELEEFLEKHKEELQPYLDELKRLLQEEANSHDPEEKKELEKKRFRTAAKLVKALYENNFPEEFKEVFLEWFKKEFATSEPFEEAFDLVYSNKIEEAINK	16.009954698458063	0.17823075988521123	83.22770690917969	0.5129991769790649	16.07288360595703	27.707645416259766	16.797948837280273
rnasea-binder-100-nr2-1_result_16	74	SETAAAKFERQHMDSSTSAASSSNYCNQMMKSRNLTKDRCKPVNTFVHESLADVQAVCSQKNVACKNGQTNCYQSYSTMSITDCRETGSSKYPNCAYKTTQANKHIIVACEGNPYVPVHFDASV:EELEAFLEKNKEKLEPYLAKLEALLQEEANSDDPEDKKKLEAERKRTAAALMKALYELNFPESFKEKFLEWFKKKFATEEPFPEAWELVRSNKIEEALNA	16.530993656587288	0.22578637196935034	77.8623275756836	0.5155136585235596	16.221813201904297	27.419570922851562	18.011268615722656
rnasea-binder-100-nr2-1_result_16	75	KETAAAKFERQHMDSSTSAASSSNYCNQMMKSRNLTKDRCKPVNTFVHESLADVQAVCSQKNVACKNGQTNCYQSYSTMSITDCRETGSSKYPNCAYKTTQANKHIIVACEGNPYVPVHFDASV:MKLEEFLKKNKEKIEPYLEKLKQLLQEEANSDDPEDKKKLEKERFRTAAKLMKELYENNFPEELKEEFLKWAKKEFATEEPFKEAWDLVKSNKIEEAINK	15.037270030625063	0.1884510700653168	90.10210418701172	0.5112371444702148	15.9636812210083	28.019412994384766	17.661394119262695
rnasea-binder-100-nr2-1_result_16	76	KETAAAKFERQHMDSSTSAASSSNYCNQMMKSRNLTKDRCKPVNTFVHESLADVQAVCSQKNVACKNGQTNCYQSYSTMSITDCRETGSSKYPNCAYKTTQANKHIIVACEGNPYVPVHFDASV:EELEAFLEKNKEKLEPYLTEMKRLLDEEANSHDPEEKKELEKKKFRTAAKLVKALYELNMPEEFKEKLIEWFKKKFATEEPLPEAWELVRSNKIEEAINK	17.061145715192463	0.17686860669356747	68.80139923095703	0.5163020491600037	16.8256778717041	27.486492156982422	18.05248260498047
rnasea-binder-100-nr2-1_result_16	77	SETAAAKFERQHMDSSTSAASSSNYCNQMMKSRNLTKDRCKPVNTFVHESLADVQAVCSQKNVACKNGQTNCYQSYSTMSITDCRETGSSKYPNCAYKTTQANKHIIVACEGNPYVPVHFDASV:SELPAFLEKIKEEVQPYLEQIKQLLQEEANSDDPEEKKELDKKLFQTAAKLVETLYKNNLPEEYKEELIKWFKEEFATDYPLPEAWDLVYSNKIEEAINK	16.782649442704763	0.16298731186261367	71.39328002929688	0.5206730961799622	16.2753849029541	26.985641479492188	17.180757522583008
rnasea-binder-100-nr2-1_result_16	78	SETAAAKFERQHMDSSTSAASSSNYCNQMMKSRNLTKDRCKPVNTFVHESLADVQAVCSQKNVACKNGQTNCYQSYSTMSITDCRETGSSKYPNCAYKTTQANKHIIVACEGNPYVPVHFDASV:EELKAFLEKIKDEIQPYLDELKQILQEEADSHDPEEKKELEKKRKRTAAKLVEVLYKNNFPESYKEEFIKWFKENFATEEPLPEAFDLVYSNKIEEAINQ	17.877490695460054	0.17111064252007327	84.14767456054688	0.5140488147735596	16.00141716003418	27.662460327148438	17.386219024658203
rnasea-binder-100-nr2-1_result_16	79	KETAAAKFERQHMDSSTSAASSSNYCNQMMKSRNLTKDRCKPVNTFVHESLADVQAVCSQKNVACKNGQTNCYQSYSTMSITDCRETGSSKYPNCAYKTTQANKHIIVACEGNPYVPVHFDASV:EELEAFLAENKEKLQPYIDKLKALLQKEADSDDPEEKKELEKERFRTAAKLVKAMYELNMPESFKEKFEEWFKKEFATSEPFPEAWELVTSNKIEEAITK	16.07082319555711	0.21527319913170087	83.11715698242188	0.5137832760810852	15.980799674987793	27.368988037109375	16.71737289428711
rnasea-binder-100-nr2-1_result_16	80	KETAAAKFERQHMDSSTSAASSSNYCNQMMKSRNLTKDRCKPVNTFVHESLADVQAVCSQKNVACKNGQTNCYQSYSTMSITDCRETGSSKYPNCAYKTTQANKHIIVACEGNPYVPVHFDASV:EKLEAFLAEHKEELDPYLAELERLLQEEANSDDEEEKKELKKKKFQTAAKLAKALYDHNMPEEFEKELIEWFKKKFATEEPLPEALKLVRENKIEEAINK	11.307324162370422	0.34361574808938816	88.79814147949219	0.5108253955841064	15.816768646240234	27.5726375579834	17.89324188232422
rnasea-binder-100-nr2-1_result_16	81	METAAAKFERQHMDSSTSAASSSNYCNQMMKSRNLTKDRCKPVNTFVHESLADVQAVCSQKNVACKNGQTNCYQSYSTMSITDCRETGSSKYPNCAYKTTQANKHIIVACEGNPYVPVHFDASV:EDLEKFLEENKEELEPYLVELERILQEEAESDDPEEKKELEKKRKRTAAKLVEALYKHNFPESYKEEFEKWFKEKFATSEPFKEAWELVKSNKIEEAINA	13.834522241156158	0.25360051354935004	68.058349609375	0.5160036087036133	16.724761962890625	27.38055992126465	17.929622650146484
rnasea-binder-100-nr2-1_result_16	82	KETAAAKFERQHMDSSTSAASSSNYCNQMMKSRNLTKDRCKPVNTFVHESLADVQAVCSQKNVACKNGQTNCYQSYSTMSITDCRETGSSKYPNCAYKTTQANKHIIVACEGNPYVPVHFDASV:SELPAFLEKHKEELQPYLDELEAILQEEANSDDPEEKKKLEEKRFRTAAKLVQALYEHNLPESFKEELLKWFKEKFATEEPLPEAWELVTSNKIEEAINR	18.002048852572727	0.15914365431278962	66.1063232421875	0.5173266530036926	17.0146484375	27.656246185302734	18.08618927001953
rnasea-binder-100-nr2-1_result_16	83	AETAAAKFERQHMDSSTSAASSSNYCNQMMKSRNLTKDRCKPVNTFVHESLADVQAVCSQKNVACKNGQTNCYQSYSTMSITDCRETGSSKYPNCAYKTTQANKHIIVACEGNPYVPVHFDASV:KELEEFLEKHKAELDPYLAELEALLQEEADSHDPEEKKELEKKRFQTAAKLVKAMYDNNMPEEFKEIFLKWFKEKYATSEPFEEAFELVYSNKIEEAINK	14.683884158896701	0.198683780467595	76.33811950683594	0.5146260857582092	16.379261016845703	27.782461166381836	18.60428237915039
rnasea-binder-100-nr2-1_result_16	84	KETAAAKFERQHMDSSTSAASSSNYCNQMMKSRNLTKDRCKPVNTFVHESLADVQAVCSQKNVACKNGQTNCYQSYSTMSITDCRETGSSKYPNCAYKTTQANKHIIVACEGNPYVPVHFDASV:MELEEFLKKHEAEIQPYLVELERLLQEEADSDDPEEKKELEKKKFRTAAKLVKALYENNFPEEYKEIFKKWFKEKYATEEPFEEAWELVMSNKIEEAENK	13.110982732587335	0.2613392885087077	80.8796157836914	0.517081618309021	15.949324607849121	27.207956314086914	16.9029598236084
rnasea-binder-100-nr2-1_result_16	85	KETAAAKFERQHMDSSTSAASSSNYCNQMMKSRNLTKDRCKPVNTFVHESLADVQAVCSQKNVACKNGQTNCYQSYSTMSITDCRETGSSKYPNCAYKTTQANKHIIVACEGNPYVPVHFDASV:MELEAFLEKNKEKLQPILDQIEQLLQEEANSDDPEEKKELEKKLHRAFAELVKALYELNFPEEYKEVLTKYIKEKFATSEPFNEAWELVMSNKIEEAINK	17.390828353693816	0.16322249989942367	70.54761505126953	0.5183075666427612	16.686668395996094	27.656295776367188	18.099641799926758
rnasea-binder-100-nr2-1_result_16	86	AETAAAKFERQHMDSSTSAASSSNYCNQMMKSRNLTKDRCKPVNTFVHESLADVQAVCSQKNVACKNGQTNCYQSYSTMSITDCRETGSSKYPNCAYKTTQANKHIIVACEGNPYVPVHFDASV:EELEAFLEKHKAELQPYLDKMEALLQEEANSDDPAEKEELAKKKYRTAAKLVKALYDNNMPDEFKEVFTKWFTEKFATSEPFPEAWDLVRSNKIEEAINK	19.29630834147205	0.14694914959064498	74.56774139404297	0.5177139043807983	16.2734375	27.383155822753906	17.404342651367188
rnasea-binder-100-nr2-1_result_16	87	SETAAAKFERQHMDSSTSAASSSNYCNQMMKSRNLTKDRCKPVNTFVHESLADVQAVCSQKNVACKNGQTNCYQSYSTMSITDCRETGSSKYPNCAYKTTQANKHIIVACEGNPYVPVHFDASV:MKLEEFLEKHKEELQPYLEELKQLLQEEANSDDPEEKEKLAKAKHRTAAKLVQALKDLNFPEEFKEEFEKWFKEKFATSEPLPEAWELVNSNKVEEAINK	18.05052587029262	0.17783278913221862	86.1722412109375	0.518822193145752	15.640833854675293	26.947832107543945	16.541973114013672
rnasea-binder-100-nr2-1_result_16	88	KETAAAKFERQHMDSSTSAASSSNYCNQMMKSRNLTKDRCKPVNTFVHESLADVQAVCSQKNVACKNGQTNCYQSYSTMSITDCRETGSSKYPNCAYKTTQANKHIIVACEGNPYVPVHFDASV:SELEAFLEAHKAELEPILEKLKRLNQEEADSDDPEEKEKLAKEKKRAAAELMKALYDLNFPEEMKPVFLEWAKKEFAFSEPFPEAWELVRSNKIEEAINA	16.40924677495228	0.20312083241648643	85.01778411865234	0.5157433748245239	15.677719116210938	27.070444107055664	15.971477508544922
rnasea-binder-100-nr2-1_result_16	89	PETAAAKFERQHMDSSTSAASSSNYCNQMMKSRNLTKDRCKPVNTFVHESLADVQAVCSQKNVACKNGQTNCYQSYSTMSITDCRETGSSKYPNCAYKTTQANKHIIVACEGNPYVPVHFDASV:EELEKFLEKHKAKLQPYLDELKALLQEEANSDDPADKEELEKKRFQTAAKLVLELKKLNFPESFKEEFEKWFKKEFATSEPFKEAFDLVYSNKEEEAITK	11.137117659686497	0.33363568106539826	86.656005859375	0.5117635726928711	16.029359817504883	27.88252830505371	18.275136947631836
rnasea-binder-100-nr2-1_result_16	90	SETAAAKFERQHMDSSTSAASSSNYCNQMMKSRNLTKDRCKPVNTFVHESLADVQAVCSQKNVACKNGQTNCYQSYSTMSITDCRETGSSKYPNCAYKTTQANKHIIVACEGNPYVPVHFDASV:SKLEKFLEEHKEELQPILDEIDQLLQEEANSDDPAEKEKLAKKLKRAAAKLVKALYEKNMPEELKEELIKWFKEKFATSEPLPEAWELVTSNKIEEAINA	16.479591474237253	0.18843540023778843	70.20606231689453	0.5181347131729126	16.595901489257812	27.42466926574707	16.950159072875977
rnasea-binder-100-nr2-1_result_16	91	PETAAAKFERQHMDSSTSAASSSNYCNQMMKSRNLTKDRCKPVNTFVHESLADVQAVCSQKNVACKNGQTNCYQSYSTMSITDCRETGSSKYPNCAYKTTQANKHIIVACEGNPYVPVHFDASV:EELEEFLKKHEKELQPYLEELKQLLQEEANDDDPEAKKELEKKKFRTAAKLVLALKKLNLPEEFKEELLKWFKKKFATSEPLPEAWELVYNNKEEEAINK	13.166102482066439	0.2660056547124359	84.40788269042969	0.5149997472763062	15.997239112854004	27.539308547973633	17.37958526611328
rnasea-binder-100-nr2-1_result_16	92	KETAAAKFERQHMDSSTSAASSSNYCNQMMKSRNLTKDRCKPVNTFVHESLADVQAVCSQKNVACKNGQTNCYQSYSTMSITDCRETGSSKYPNCAYKTTQANKHIIVACEGNPYVPVHFDASV:SKLEEFLAKHKAELEPYLAQLEALLQEEADSDDPEEKKELEKKKYRTAAALVKALYDNNMPESFKEEFLKWFKKKFATSYPLPEAWDLVKANKIEEALNK	11.645448945017701	0.2970011591021014	88.14485931396484	0.5136855840682983	15.751725196838379	27.435354232788086	18.6314697265625
rnasea-binder-100-nr2-1_result_16	93	EETAAAKFERQHMDSSTSAASSSNYCNQMMKSRNLTKDRCKPVNTFVHESLADVQAVCSQKNVACKNGQTNCYQSYSTMSITDCRETGSSKYPNCAYKTTQANKHIIVACEGNPYVPVHFDASV:EELEKFLEKNKEKIQPILDEIEKLLQEEADSHDPEAKKELEKKKYRAFAKLVKALKELNFPESYKEVLKKWLEEKFATSYPFEEAWKLVNENKVEEAINK	14.300135111040966	0.2011533174500507	82.10057067871094	0.5132420063018799	16.23706817626953	27.859182357788086	18.547950744628906
rnasea-binder-100-nr2-1_result_16	94	SETAAAKFERQHMDSSTSAASSSNYCNQMMKSRNLTKDRCKPVNTFVHESLADVQAVCSQKNVACKNGQTNCYQSYSTMSITDCRETGSSKYPNCAYKTTQANKHIIVACEGNPYVPVHFDASV:KELEEFLKKHAAEIQPYLTRLKQLLQEEADSDDPEEKKRLEAERKRTAAELVKALYDNNMPESFKEEFLKWFKEKFATSEPLPEAWDLVMSNKIEEAINA	15.959232955918418	0.21795328682999154	72.84648132324219	0.5147862434387207	16.511655807495117	27.52079200744629	17.277725219726562
rnasea-binder-100-nr2-1_result_16	95	METAAAKFERQHMDSSTSAASSSNYCNQMMKSRNLTKDRCKPVNTFVHESLADVQAVCSQKNVACKNGQTNCYQSYSTMSITDCRETGSSKYPNCAYKTTQANKHIIVACEGNPYVPVHFDASV:EELEEFLEKHKEEIEPYLAELEALLQEEANSHDPEEKKELEKKKKQTAAKLVKALKENNMPEEFKEVLLEWFKKKFATSEPLPEAFELVWSNKIEEAINA	16.47563709911079	0.16775882436658623	73.60868072509766	0.5128310918807983	16.56334114074707	27.720848083496094	18.675872802734375
rnasea-binder-100-nr2-1_result_16	96	AETAAAKFERQHMDSSTSAASSSNYCNQMMKSRNLTKDRCKPVNTFVHESLADVQAVCSQKNVACKNGQTNCYQSYSTMSITDCRETGSSKYPNCAYKTTQANKHIIVACEGNPYVPVHFDASV:KELEEFLKKNEAELQPYLTELKRLLQEEADSHDPEAKKELEKKKFQTAAKLVKALYDNNFPEEFKPVFEEWFKKEFATSEPFPEAWELVTSNKIDEAINK	13.994766708338652	0.21929935306346524	73.89530181884766	0.5137505531311035	16.701644897460938	27.87044906616211	19.421506881713867
rnasea-binder-100-nr2-1_result_16	97	SETAAAKFERQHMDSSTSAASSSNYCNQMMKSRNLTKDRCKPVNTFVHESLADVQAVCSQKNVACKNGQTNCYQSYSTMSITDCRETGSSKYPNCAYKTTQANKHIIVACEGNPYVPVHFDASV:SELEKFLEENKEEIQPYLDELERLLQEEANSHSEEEKKELEKKRFQAAAKLVKALYEKNFPEEYKEVFLKWFKEKYATEEPLPEAFDLVYSNKIEEAINK	14.739378903880255	0.21590788707540526	89.06636810302734	0.5123820900917053	15.848365783691406	27.69538116455078	16.459774017333984
rnasea-binder-100-nr2-1_result_16	98	SETAAAKFERQHMDSSTSAASSSNYCNQMMKSRNLTKDRCKPVNTFVHESLADVQAVCSQKNVACKNGQTNCYQSYSTMSITDCRETGSSKYPNCAYKTTQANKHIIVACEGNPYVPVHFDASV:EELEAFLEKHKEELQPYLDELKRLLQEEANSHDPEEKKELEKKRFRTAAKLVKALYELNLPEEYKEVLIEWFKKEFATSYPLPEAWELVTSNKIEEAINK	16.845602988994134	0.1639577067103237	75.52472686767578	0.5142167806625366	16.38297462463379	27.63413429260254	19.192419052124023
rnasea-binder-100-nr2-1_result_16	99	KETAAAKFERQHMDSSTSAASSSNYCNQMMKSRNLTKDRCKPVNTFVHESLADVQAVCSQKNVACKNGQTNCYQSYSTMSITDCRETGSSKYPNCAYKTTQANKHIIVACEGNPYVPVHFDASV:EKLEAFLEKNKEKLEPYLEKLKRLLQEEADSHSEEEKEKLEKEKFRTAAKLVKAMKENNMPEEFKEEFLKWFKEKYATEEPLPEAFDLVYSNKEEEAINK	13.885547920744798	0.24708902954278442	75.25110626220703	0.5148983001708984	16.430654525756836	27.639122009277344	19.145313262939453
rnasea-binder-100-nr2-1_result_17	0	PETAAAKFERQHMDSSTSAASSSNYCNQMMKSRNLTKDRCKPVNTFVHESLADVQAVCSQKNVACKNGQTNCYQSYSTMSITDCRETGSSKYPNCAYKTTQANKHIIVACEGNPYVPVHFDASV:PLDKPLFEPGSDEPNPEVMAYWKKAVESLPEIPKNWKVEVEIVITGDGAEIIARIIDEKTGKIKAIVLIEPDGKARLIKPLEGGEELPDELDWEELRKEL	12.493054834336569	0.25203654485123383	73.24225616455078	0.4712997376918793	17.091115951538086	27.702173233032227	17.800182342529297
rnasea-binder-100-nr2-1_result_17	1	PETAAAKFERQHMDSSTSAASSSNYCNQMMKSRNLTKDRCKPVNTFVHESLADVQAVCSQKNVACKNGQTNCYQSYSTMSITDCRETGSSKYPNCAYKTTQANKHIIVACEGNPYVPVHFDASV:PLEEPFYEPGSDEPNPRLLAYIEEAARSLPEIPENWEVEVEEVITGDGAEFIARIIDKETGKIKAIVLIEPDGKAVLIDPLEGGEEEPDELDWEELLKKL	9.083519582578118	0.3746918737066497	69.44645690917969	0.4793292284011841	16.69692611694336	26.569517135620117	17.614429473876953
rnasea-binder-100-nr2-1_result_17	2	PETAAAKFERQHMDSSTSAASSSNYCNQMMKSRNLTKDRCKPVNTFVHESLADVQAVCSQKNVACKNGQTNCYQSYSTMSITDCRETGSSKYPNCAYKTTQANKHIIVACEGNPYVPVHFDASV:PLELPIFEAGSSEPNPEVLAYIEEAARSLPEIPENWRVEVELVITGDGLRAIARIIDEETGLIKAIVLIEPDGTARLVLPLPGGEEEPEELDWEELRKRL	15.78888538836372	0.20238697514061627	67.21514129638672	0.4716058075428009	17.433738708496094	27.729642868041992	17.01626205444336
rnasea-binder-100-nr2-1_result_17	3	PETAAAKFERQHMDSSTSAASSSNYCNQMMKSRNLTKDRCKPVNTFVHESLADVQAVCSQKNVACKNGQTNCYQSYSTMSITDCRETGSSKYPNCAYKTTQANKHIIVACEGNPYVPVHFDASV:PLDEPIFEPGSDEPNPAVLAYYEEAARSLPEIPEDWEVRVRLLITGDGAVMLAEVVDKRTGKIVAYVLIEPDGRAVLVDPLEGGEELPEELDWEELLKRL	12.554089867905022	0.2511412532573594	67.00304412841797	0.47334158420562744	17.40685272216797	27.81914710998535	15.576248168945312
rnasea-binder-100-nr2-1_result_17	4	PETAAAKFERQHMDSSTSAASSSNYCNQMMKSRNLTKDRCKPVNTFVHESLADVQAVCSQKNVACKNGQTNCYQSYSTMSITDCRETGSSKYPNCAYKTTQANKHIIVACEGNPYVPVHFDASV:PLDLPLFEPGSDEPNPELLAAIEAAARALPEIPPRWRVEVELVITGDGALFLARIIDEETGRIRALVLIHPDGRAELVEPPEGGEELPEEPDWEELRERL	13.690376903840217	0.24359386913324085	71.74610137939453	0.4713591933250427	17.06167984008789	27.521764755249023	17.78377914428711
rnasea-binder-100-nr2-1_result_17	5	PETAAAKFERQHMDSSTSAASSSNYCNQMMKSRNLTKDRCKPVNTFVHESLADVQAVCSQKNVACKNGQTNCYQSYSTMSITDCRETGSSKYPNCAYKTTQANKHIIVACEGNPYVPVHFDASV:PLDLPIFEPGSDEPNPAVKAYYEAAARALPEIPPNWEVRVEYVITGDGLDIIAEIIDKETGKIVARVLIEPDGTAVLVDPLEGGEEEPDELDWEELRARL	12.596479030887618	0.2730792208246861	65.79447174072266	0.4741685092449188	17.26370620727539	27.209890365600586	17.678884506225586
rnasea-binder-100-nr2-1_result_17	6	PETAAAKFERQHMDSSTSAASSSNYCNQMMKSRNLTKDRCKPVNTFVHESLADVQAVCSQKNVACKNGQTNCYQSYSTMSITDCRETGSSKYPNCAYKTTQANKHIIVACEGNPYVPVHFDASV:PLDKPIFEPGSDEPNPDVLAYIEEAVRSLPEIPENWEVEVELVITGDGARFIARIIDKETGKIKAIVLVEPDGTARLIDPEEGGEELPDELDWEELRKKL	14.329834894244986	0.23876443934292899	72.06237030029297	0.4720662832260132	16.94211196899414	27.210206985473633	16.062257766723633
rnasea-binder-100-nr2-1_result_17	7	PETAAAKFERQHMDSSTSAASSSNYCNQMMKSRNLTKDRCKPVNTFVHESLADVQAVCSQKNVACKNGQTNCYQSYSTMSITDCRETGSSKYPNCAYKTTQANKHIIVACEGNPYVPVHFDASV:PLDKPIFEAGSSEMNPEVYEYWLEAVRSLPEIPENWEAELSLLITGDGAEFIANIIDKKTGKIVAIVLIHPDGKAELIKPEEGGEELPEELDWEKLLKEL	12.603515025540698	0.27477179585145894	63.5090217590332	0.4785017669200897	17.283906936645508	27.162763595581055	17.264141082763672
rnasea-binder-100-nr2-1_result_17	8	PETAAAKFERQHMDSSTSAASSSNYCNQMMKSRNLTKDRCKPVNTFVHESLADVQAVCSQKNVACKNGQTNCYQSYSTMSITDCRETGSSKYPNCAYKTTQANKHIIVACEGNPYVPVHFDASV:PLDKPIFEPGKDEINPEVLKAIEDAVRSLPEIPANWRVEVELVITGDGARFIARIVDEATGKIKALVLIEPDGTAVLVEPPPGGEELLDEPDWEELLKRL	14.874700212650069	0.2120069147680028	74.84468078613281	0.4720456898212433	16.905033111572266	27.476816177368164	16.400554656982422
rnasea-binder-100-nr2-1_result_17	9	PETAAAKFERQHMDSSTSAASSSNYCNQMMKSRNLTKDRCKPVNTFVHESLADVQAVCSQKNVACKNGQTNCYQSYSTMSITDCRETGSSKYPNCAYKTTQANKHIIVACEGNPYVPVHFDASV:PIEEPIFEPGSDEPNPNFMKYVEEAARSLPEIPEDWEVEVELVITGDGLEIIANIIDKKTGKIVARVLIEPDGKAVLVDPEEGGEEELDEPDWEELRKRL	13.179683773404465	0.2812570438343869	69.61202239990234	0.4711121618747711	17.362266540527344	27.606618881225586	17.14665985107422
rnasea-binder-100-nr2-1_result_17	10	PETAAAKFERQHMDSSTSAASSSNYCNQMMKSRNLTKDRCKPVNTFVHESLADVQAVCSQKNVACKNGQTNCYQSYSTMSITDCRETGSSKYPNCAYKTTQANKHIIVACEGNPYVPVHFDASV:PLDLPIFEAGSDTPNPEVLAYYEEAARSLPEIPENWRVEVRLVITGDGALMLADIVDEKTGKIVARVLIEPDGTARLIDPLEGGEEEPEELDWEEVLKKL	12.52205936496176	0.27080241395143545	68.18523406982422	0.4755692183971405	17.017221450805664	26.960439682006836	16.333524703979492
rnasea-binder-100-nr2-1_result_17	11	PETAAAKFERQHMDSSTSAASSSNYCNQMMKSRNLTKDRCKPVNTFVHESLADVQAVCSQKNVACKNGQTNCYQSYSTMSITDCRETGSSKYPNCAYKTTQANKHIIVACEGNPYVPVHFDASV:PLELPIFEPGSDEPNPAVWEAYLAAVRSLPEVPENWEARVRLVITGDGAVFLAELVDKETGKIVDYVLIEPDGRAVRVDPLEGGEELPEELDWEELLRRL	15.600072100496531	0.2053305487539579	61.89072036743164	0.4772147238254547	17.597915649414062	27.52462387084961	17.125398635864258
rnasea-binder-100-nr2-1_result_17	12	PETAAAKFERQHMDSSTSAASSSNYCNQMMKSRNLTKDRCKPVNTFVHESLADVQAVCSQKNVACKNGQTNCYQSYSTMSITDCRETGSSKYPNCAYKTTQANKHIIVACEGNPYVPVHFDASV:PLDKPIFEAGSDEINPEVRQYWLDAVKSLPEIPENWEAELELVITGDGARFIANLIDKETGKIVAYVLIEPDGKAVLVDPLPGGDELPKDWDWEELLRRL	11.483128912300215	0.27665117384597365	73.90904998779297	0.47514280676841736	16.706151962280273	26.992408752441406	14.07398796081543
rnasea-binder-100-nr2-1_result_17	13	PETAAAKFERQHMDSSTSAASSSNYCNQMMKSRNLTKDRCKPVNTFVHESLADVQAVCSQKNVACKNGQTNCYQSYSTMSITDCRETGSSKYPNCAYKTTQANKHIIVACEGNPYVPVHFDASV:PWDKPIFEPGSDEPNPEFLAAAEEAARSLPEIPENWEVRVSLLITGDGLVILAEIIDKETGKIVAYVLIHPDGRAELVSRPEGGEELPDELDWEELLRRL	11.703010267652068	0.29875548900933246	74.42504119873047	0.47213202714920044	16.891067504882812	27.43267059326172	15.806794166564941
rnasea-binder-100-nr2-1_result_17	14	PETAAAKFERQHMDSSTSAASSSNYCNQMMKSRNLTKDRCKPVNTFVHESLADVQAVCSQKNVACKNGQTNCYQSYSTMSITDCRETGSSKYPNCAYKTTQANKHIIVACEGNPYVPVHFDASV:PLELPIYEAGSSEINPEVLAYIKERARSLPEIPENWEVEVSLLITGDGAVFIADIIDKKTGKIVARVIIEPDGTAILVDPKEGGEELPEELDWEELLKKL	13.110389616071577	0.24491220087007307	67.74079895019531	0.4760481119155884	17.30074119567871	27.371009826660156	16.95991325378418
rnasea-binder-100-nr2-1_result_17	15	PETAAAKFERQHMDSSTSAASSSNYCNQMMKSRNLTKDRCKPVNTFVHESLADVQAVCSQKNVACKNGQTNCYQSYSTMSITDCRETGSSKYPNCAYKTTQANKHIIVACEGNPYVPVHFDASV:PIDLPIFEPGSDEMNPEVLQYIEDAARSLPSIPANWEVRTRLLITGDGAVFLSEIIDKATGKIKALVLIEPDGRAILVDPLEGGEELPDDLDWEELLRRL	11.139791689550966	0.28876099690538115	64.31221771240234	0.47439366579055786	17.556320190429688	27.77371597290039	18.336814880371094
rnasea-binder-100-nr2-1_result_17	16	PETAAAKFERQHMDSSTSAASSSNYCNQMMKSRNLTKDRCKPVNTFVHESLADVQAVCSQKNVACKNGQTNCYQSYSTMSITDCRETGSSKYPNCAYKTTQANKHIIVACEGNPYVPVHFDASV:AFDQLIFEANSSTMNPAVYQKYLELVRSLPEIPENWEAELSLRITADSAVFLANIIDKKTNKIVARVLIEPDAKAVLVDPLEEEEEEPEELDWEEVLARL	16.3796260272307	0.21298465975424982	51.93728256225586	0.4781789779663086	18.464496612548828	27.489526748657227	18.431987762451172
rnasea-binder-100-nr2-1_result_17	17	PETAAAKFERQHMDSSTSAASSSNYCNQMMKSRNLTKDRCKPVNTFVHESLADVQAVCSQKNVACKNGQTNCYQSYSTMSITDCRETGSSKYPNCAYKTTQANKHIIVACEGNPYVPVHFDASV:PFDKLIFEENSNEPNPEVVAAYIEAAKSLPEIPENWEVELSLLITADSARFIANVIDKETKKIKAIVLIEPDAKAVLIDPLEEEEEEPDELDWEELLKKL	15.110510981224706	0.21071080635311132	63.09490966796875	0.4752388894557953	17.630029678344727	27.542612075805664	17.93599510192871
rnasea-binder-100-nr2-1_result_17	18	PETAAAKFERQHMDSSTSAASSSNYCNQMMKSRNLTKDRCKPVNTFVHESLADVQAVCSQKNVACKNGQTNCYQSYSTMSITDCRETGSSKYPNCAYKTTQANKHIIVACEGNPYVPVHFDASV:AMDELIFEPNSSEMNPRVKARYLELARSLPEIPEDWEVELSLRITADSAEFIANVIDKKTNKIVAYVLIEPDAKAVLVDPLPEEEEEPDELDWEELLSRL	17.51813165786357	0.18229877329212657	54.78831100463867	0.47583067417144775	18.36281967163086	27.740238189697266	17.93994140625
rnasea-binder-100-nr2-1_result_17	19	PETAAAKFERQHMDSSTSAASSSNYCNQMMKSRNLTKDRCKPVNTFVHESLADVQAVCSQKNVACKNGQTNCYQSYSTMSITDCRETGSSKYPNCAYKTTQANKHIIVACEGNPYVPVHFDASV:AFDKLIFEANSSTPNPEVLAEIERLAKELPEIPEDWEVEVELRITADSAEFIARIIDKKTKKIKAIVLIHPDAKAELIDPLEEEEEEPDELDWEELRKKL	15.402854122862866	0.21144256435953077	49.48406219482422	0.4795454740524292	18.39102554321289	27.35444450378418	17.67581558227539
rnasea-binder-100-nr2-1_result_17	20	PETAAAKFERQHMDSSTSAASSSNYCNQMMKSRNLTKDRCKPVNTFVHESLADVQAVCSQKNVACKNGQTNCYQSYSTMSITDCRETGSSKYPNCAYKTTQANKHIIVACEGNPYVPVHFDASV:AFDLPFFEPNSSEPNPELVAEMEKLARELPEIPENWEVELELVITADSARFIARIIDKETNKIKAIVLIHPDARAELVEPLEDEEEEPEELDWEELRSRL	15.07308753853238	0.19739579276245306	70.01911926269531	0.4730922281742096	17.205442428588867	27.4316349029541	16.363096237182617
rnasea-binder-100-nr2-1_result_17	21	PETAAAKFERQHMDSSTSAASSSNYCNQMMKSRNLTKDRCKPVNTFVHESLADVQAVCSQKNVACKNGQTNCYQSYSTMSITDCRETGSSKYPNCAYKTTQANKHIIVACEGNPYVPVHFDASV:ASNLPIFEANSSSPNPEVLKEIEELARSLPEIPENWEVEVELRITADSAEFIANIIDKETKKIKAIVRIHPDARAELVLPLEEEEELPDELDWEELRKKL	15.737238374346747	0.19843885322657234	56.523162841796875	0.4748399257659912	18.123796463012695	27.61844825744629	17.537151336669922
rnasea-binder-100-nr2-1_result_17	22	PETAAAKFERQHMDSSTSAASSSNYCNQMMKSRNLTKDRCKPVNTFVHESLADVQAVCSQKNVACKNGQTNCYQSYSTMSITDCRETGSSKYPNCAYKTTQANKHIIVACEGNPYVPVHFDASV:AFDKLIFEANSSSINPEVLEEIERLARSLPEIPENWEVRVSLRITADSAEFIAEIVDKETKKIVAYVLIEPDATAKLVSPLEEEEEEPEELDWEELRKSL	18.026146401190744	0.1546536908183342	52.927860260009766	0.4758021831512451	18.44287109375	27.600021362304688	15.589926719665527
rnasea-binder-100-nr2-1_result_17	23	PETAAAKFERQHMDSSTSAASSSNYCNQMMKSRNLTKDRCKPVNTFVHESLADVQAVCSQKNVACKNGQTNCYQSYSTMSITDCRETGSSKYPNCAYKTTQANKHIIVACEGNPYVPVHFDASV:AFDLPIFEANSSEPNPEVLQAILDAVRSLPEIPENWEAEVELVITADSARFIANIIDKETNKIVAYVLVHPDARAELVDPLEEEEKEPDELDWEELRKRL	16.32522912114899	0.1759586199989209	56.642372131347656	0.47731277346611023	18.1016788482666	27.33260726928711	17.987157821655273
rnasea-binder-100-nr2-1_result_17	24	PETAAAKFERQHMDSSTSAASSSNYCNQMMKSRNLTKDRCKPVNTFVHESLADVQAVCSQKNVACKNGQTNCYQSYSTMSITDCRETGSSKYPNCAYKTTQANKHIIVACEGNPYVPVHFDASV:PWDLPIFEPNSSEPNPAVLAAAREAVRSLPEIPENWEVEVEFVITADSLRIIARIVDKETNKIKAIVLIEPDATAVLVDPLEEEEEEPEELDWEELRARL	15.22933392055337	0.18840191398689082	67.74028778076172	0.47216618061065674	17.47693634033203	27.56356430053711	16.41992950439453
rnasea-binder-100-nr2-1_result_17	25	PETAAAKFERQHMDSSTSAASSSNYCNQMMKSRNLTKDRCKPVNTFVHESLADVQAVCSQKNVACKNGQTNCYQSYSTMSITDCRETGSSKYPNCAYKTTQANKHIIVACEGNPYVPVHFDASV:AFDELIFEPNSSEPNPNFLKAVEELVKSLPEIPEDWEVEVSLLITADSLLILANIIDKKTKKIVAYVLVEPDAKAKLVDPLEEEEEEPEELDWEEFLKSL	16.64560729131755	0.1936699653991291	61.34538269042969	0.4749549925327301	17.848058700561523	27.737276077270508	17.402488708496094
rnasea-binder-100-nr2-1_result_17	26	PETAAAKFERQHMDSSTSAASSSNYCNQMMKSRNLTKDRCKPVNTFVHESLADVQAVCSQKNVACKNGQTNCYQSYSTMSITDCRETGSSKYPNCAYKTTQANKHIIVACEGNPYVPVHFDASV:AFDKLIFEPNSSEMNPEVYQAYVEAAKSLPEIPENWEVEVSYLITADSLRIIANIIDKEKNKIVDYVLIEPDAKAILVDPKEEEEELPENPDWEELLKSL	14.499085016905742	0.21886575308098208	55.71673583984375	0.4768633246421814	17.977828979492188	27.685348510742188	18.64270782470703
rnasea-binder-100-nr2-1_result_17	27	PETAAAKFERQHMDSSTSAASSSNYCNQMMKSRNLTKDRCKPVNTFVHESLADVQAVCSQKNVACKNGQTNCYQSYSTMSITDCRETGSSKYPNCAYKTTQANKHIIVACEGNPYVPVHFDASV:AFDKLIFEANSSEPNPEVLKAYEEAVRSLPEIPEDWEVEVEYRITADSTEIIANIINKKTKKIVARVLIEPDAKAVLIDPLEEEEEEPDDLDWEEVLKKR	16.99872816893571	0.17783070833449208	63.99728012084961	0.47350630164146423	18.029510498046875	27.4720516204834	18.336212158203125
rnasea-binder-100-nr2-1_result_17	28	PETAAAKFERQHMDSSTSAASSSNYCNQMMKSRNLTKDRCKPVNTFVHESLADVQAVCSQKNVACKNGQTNCYQSYSTMSITDCRETGSSKYPNCAYKTTQANKHIIVACEGNPYVPVHFDASV:PFDKLLFEANSSEPNPEVLAAIEKAVRDLPEIPENWEVEVELVITADSAVWLARIVDKEKKKIVDYVLVHPDARAELVDPLEEKEEEPDDWDWEKLRSSL	16.213111285158	0.16985529772691402	60.5130500793457	0.47850021719932556	17.607358932495117	27.5671329498291	14.319787979125977
rnasea-binder-100-nr2-1_result_17	29	PETAAAKFERQHMDSSTSAASSSNYCNQMMKSRNLTKDRCKPVNTFVHESLADVQAVCSQKNVACKNGQTNCYQSYSTMSITDCRETGSSKYPNCAYKTTQANKHIIVACEGNPYVPVHFDASV:AWDLPIFEPNSSTPNPEVMAEAERLARSLPEIPENWEVRVSYRITADSLRIIAEIIDKKTKKIKAIVLIEPDATARLVDPLKEEEEEPEELDWEELDKSL	16.4921549241557	0.17844142122186346	69.7443618774414	0.4767729938030243	17.423006057739258	26.72974967956543	17.162353515625
rnasea-binder-100-nr2-1_result_17	30	PETAAAKFERQHMDSSTSAASSSNYCNQMMKSRNLTKDRCKPVNTFVHESLADVQAVCSQKNVACKNGQTNCYQSYSTMSITDCRETGSSKYPNCAYKTTQANKHIIVACEGNPYVPVHFDASV:AWDELIFEPNSSSPNPRVEQAAIEAARSLPEIPENWEVELEYRITADSLEIIANIIDTKTKKIVARVLIHPDMKAELVEELEEEEEEPEDLDWEELRASL	21.535550741254134	0.1666215117154716	51.70825958251953	0.4789789915084839	18.54219627380371	27.259981155395508	16.988998413085938
rnasea-binder-100-nr2-1_result_17	31	PETAAAKFERQHMDSSTSAASSSNYCNQMMKSRNLTKDRCKPVNTFVHESLADVQAVCSQKNVACKNGQTNCYQSYSTMSITDCRETGSSKYPNCAYKTTQANKHIIVACEGNPYVPVHFDASV:AWDKLIFEPNSSEPNPEVLAEAERLVRSLPEIPENWEVEVELVITADSAEIIARIIDKEKNKIVALVLIEPDATARLVDPLEEEEEDPDELDWEELRARL	15.477749832906097	0.19197448534836983	74.24797058105469	0.47169578075408936	16.923608779907227	27.49900245666504	17.189369201660156
rnasea-binder-100-nr2-1_result_17	32	PETAAAKFERQHMDSSTSAASSSNYCNQMMKSRNLTKDRCKPVNTFVHESLADVQAVCSQKNVACKNGQTNCYQSYSTMSITDCRETGSSKYPNCAYKTTQANKHIIVACEGNPYVPVHFDASV:AFSLPIFEPNSSEMNPEVRAEMERLARSLPEIPEDWEVRLSLRITADSAEFIADIVDKRLNKIVAYVLIEPDAKAVLIDPDEEEEELPDELDWQQLLASL	17.502750846749986	0.15995752116373912	35.234344482421875	0.4823591709136963	19.224763870239258	27.878314971923828	18.987634658813477
rnasea-binder-100-nr2-1_result_17	33	PETAAAKFERQHMDSSTSAASSSNYCNQMMKSRNLTKDRCKPVNTFVHESLADVQAVCSQKNVACKNGQTNCYQSYSTMSITDCRETGSSKYPNCAYKTTQANKHIIVACEGNPYVPVHFDASV:AADKLIFEPNSSEPNPEVMALYEELARSLPEIPENWEVEVELRITADSAEIIARIIDKETNKIKAYVLIHPDARAELVDPLEEEEEEPEEIDWEELLKKL	15.205841575041676	0.1979696422010915	51.81758499145508	0.47626984119415283	18.55959701538086	27.45697593688965	16.84243392944336
rnasea-binder-100-nr2-1_result_17	34	PETAAAKFERQHMDSSTSAASSSNYCNQMMKSRNLTKDRCKPVNTFVHESLADVQAVCSQKNVACKNGQTNCYQSYSTMSITDCRETGSSKYPNCAYKTTQANKHIIVACEGNPYVPVHFDASV:ASNELIFEANSNTPNPAVLEEIERLARELPEIPENWEVEVELRITADSARFIARIIDKEKKKIVAIVLIEPDFTAKLIDPLEEEEEDPEDLDWEKLLASL	15.508342619421756	0.21314957516426178	66.37499237060547	0.4782429337501526	17.074087142944336	26.96500587463379	16.946178436279297
rnasea-binder-100-nr2-1_result_17	35	PETAAAKFERQHMDSSTSAASSSNYCNQMMKSRNLTKDRCKPVNTFVHESLADVQAVCSQKNVACKNGQTNCYQSYSTMSITDCRETGSSKYPNCAYKTTQANKHIIVACEGNPYVPVHFDASV:AFDELIFEANSSSPNPNVLEEYEKLARELPEIPENWEVEVSYEITADSLRIIANIIDKETNKIVARVLIHPDAKAELIDPLKEEEEEPDDLDWEKLRKSL	14.803151593369936	0.19798435648375498	55.04672622680664	0.4752730131149292	18.42446517944336	27.603086471557617	16.044296264648438
rnasea-binder-100-nr2-1_result_17	36	PETAAAKFERQHMDSSTSAASSSNYCNQMMKSRNLTKDRCKPVNTFVHESLADVQAVCSQKNVACKNGQTNCYQSYSTMSITDCRETGSSKYPNCAYKTTQANKHIIVACEGNPYVPVHFDASV:ASSLPIFEPNSSKPNPAFLKKVEELARSLPEIPENWKVEVELVITADSLRIIANIIDEKTKKIKDIVLIEPDFKAVLVDPLEEEEELPEELDWEELRAKL	16.720930170189032	0.17649864144275268	66.2084732055664	0.47340166568756104	17.523576736450195	27.629854202270508	17.9707088470459
rnasea-binder-100-nr2-1_result_17	37	PETAAAKFERQHMDSSTSAASSSNYCNQMMKSRNLTKDRCKPVNTFVHESLADVQAVCSQKNVACKNGQTNCYQSYSTMSITDCRETGSSKYPNCAYKTTQANKHIIVACEGNPYVPVHFDASV:AFDKLIYEPNSSEMNPEVKEEMLKLARSLPEIPENWEVRLSLLITADSAVFLAEIIDTKTNKIVAYVLIEPDATARLIDPDEEEEEEPDDLDWEKLRASL	13.4283581357468	0.2473002618210626	62.56097412109375	0.4741320312023163	17.80260467529297	27.54532814025879	18.035451889038086
rnasea-binder-100-nr2-1_result_17	38	PETAAAKFERQHMDSSTSAASSSNYCNQMMKSRNLTKDRCKPVNTFVHESLADVQAVCSQKNVACKNGQTNCYQSYSTMSITDCRETGSSKYPNCAYKTTQANKHIIVACEGNPYVPVHFDASV:AFDELIFEANSSEPNPAVLARIRELARSLPEIPENWEVRPRLVITADSAVFLAEIVDKETKKIVAYVLIHPDARAELVEPLEEEEELPDNLDWEELRKRL	16.092195611096926	0.1880651635952054	67.1446304321289	0.48011890053749084	17.056699752807617	27.148361206054688	16.574356079101562
rnasea-binder-100-nr2-1_result_17	39	PETAAAKFERQHMDSSTSAASSSNYCNQMMKSRNLTKDRCKPVNTFVHESLADVQAVCSQKNVACKNGQTNCYQSYSTMSITDCRETGSSKYPNCAYKTTQANKHIIVACEGNPYVPVHFDASV:AADKLIFEANSSEMNPEVYQLYLDLARSLPEIPENWEVELELRITADSAEFIARIVDKETKKIVAIVLIHPDARAELVDPDEEEEKELEEPDWEELRAKL	18.24136259312557	0.16918039385542216	56.65765380859375	0.47696325182914734	18.06855010986328	27.82259178161621	17.85455894470215
rnasea-binder-100-nr2-1_result_17	40	PETAAAKFERQHMDSSTSAASSSNYCNQMMKSRNLTKDRCKPVNTFVHESLADVQAVCSQKNVACKNGQTNCYQSYSTMSITDCRETGSSKYPNCAYKTTQANKHIIVACEGNPYVPVHFDASV:AFDKLIFEPNSSSPNPEVYQKYLELARSLPEIPENWEVEVEYRITADSLRIIANIIDKETKKIKAIVLIEPDAKAVLISPDEEEEEEPEELDWEELFKSL	15.95141460539367	0.1990674572737699	59.83963394165039	0.47854065895080566	17.87381362915039	26.906631469726562	18.243282318115234
rnasea-binder-100-nr2-1_result_17	41	PETAAAKFERQHMDSSTSAASSSNYCNQMMKSRNLTKDRCKPVNTFVHESLADVQAVCSQKNVACKNGQTNCYQSYSTMSITDCRETGSSKYPNCAYKTTQANKHIIVACEGNPYVPVHFDASV:AFSKPIFEANSSSMNPDVYEEILNLAKSLPEIPENWKVEVELVITADSARFIANIIDTKTNKIKAIVLIEPDAKAVLVDPDEEEEEEPDELDWEKLRASL	16.658484324391644	0.18364368032983322	56.11553955078125	0.4749014377593994	17.87248420715332	27.400510787963867	17.282955169677734
rnasea-binder-100-nr2-1_result_17	42	PETAAAKFERQHMDSSTSAASSSNYCNQMMKSRNLTKDRCKPVNTFVHESLADVQAVCSQKNVACKNGQTNCYQSYSTMSITDCRETGSSKYPNCAYKTTQANKHIIVACEGNPYVPVHFDASV:AFDKLIFEANSSTMNPEVYQKYLELAKSLPEIPENYEVELELRITADSAVFIAYIIDKEKNKIVDIVLIEPDAKAILVDPLEKEEEEPEKLDWEELLKSL	15.822115212190921	0.20459854558771112	56.52728271484375	0.47987356781959534	17.87742805480957	27.333675384521484	18.011268615722656
rnasea-binder-100-nr2-1_result_17	43	PETAAAKFERQHMDSSTSAASSSNYCNQMMKSRNLTKDRCKPVNTFVHESLADVQAVCSQKNVACKNGQTNCYQSYSTMSITDCRETGSSKYPNCAYKTTQANKHIIVACEGNPYVPVHFDASV:AWDKPIFEANSSEMNPEVLAKIEELARSLPEIPENWEVEVELVITADSARFIANIIDKETKKIKAYVLIEPDATAKLVDPLEEEEEEPDDLDWEKLREKL	19.510764545104017	0.1525080938717877	48.697021484375	0.47958439588546753	18.339235305786133	27.611982345581055	16.75591278076172
rnasea-binder-100-nr2-1_result_17	44	PETAAAKFERQHMDSSTSAASSSNYCNQMMKSRNLTKDRCKPVNTFVHESLADVQAVCSQKNVACKNGQTNCYQSYSTMSITDCRETGSSKYPNCAYKTTQANKHIIVACEGNPYVPVHFDASV:AFDKLIFEANSSEMNPEVLEEIKKLAKSLPEIPENYEVEVELLITSDSARFIANIIDKKTKKIVAYVLIEPDAKAILVDPKKEEEKEPEKPNWEELLKSL	16.74639355518399	0.1882893426199645	53.40188980102539	0.47800981998443604	18.079469680786133	27.57891273498535	16.566085815429688
rnasea-binder-100-nr2-1_result_17	45	PETAAAKFERQHMDSSTSAASSSNYCNQMMKSRNLTKDRCKPVNTFVHESLADVQAVCSQKNVACKNGQTNCYQSYSTMSITDCRETGSSKYPNCAYKTTQANKHIIVACEGNPYVPVHFDASV:AWDELIFEPNSSEMNPKVKELYEKLARELPEIPENWEVEISYRITADSLEIIANIIDKEKNVIKDIVLIHPDAKAELIDKLEEEDELPEELDWEELLSKL	14.962116845363544	0.21121875723115308	36.960540771484375	0.4818570613861084	19.050537109375	27.69459342956543	18.905824661254883
rnasea-binder-100-nr2-1_result_17	46	PETAAAKFERQHMDSSTSAASSSNYCNQMMKSRNLTKDRCKPVNTFVHESLADVQAVCSQKNVACKNGQTNCYQSYSTMSITDCRETGSSKYPNCAYKTTQANKHIIVACEGNPYVPVHFDASV:AWNLPIFEANSSEPNPEVLAEAERLARELPEIPENWEVEVEYVITADSLRIIANIIDKETNKIKAYVLIEPDATAVLVDPLPEEEEEPEDLDWEELRAKL	15.923849564627794	0.16895307946492105	66.95193481445312	0.47296062111854553	17.613683700561523	27.574647903442383	16.760713577270508
rnasea-binder-100-nr2-1_result_17	47	PETAAAKFERQHMDSSTSAASSSNYCNQMMKSRNLTKDRCKPVNTFVHESLADVQAVCSQKNVACKNGQTNCYQSYSTMSITDCRETGSSKYPNCAYKTTQANKHIIVACEGNPYVPVHFDASV:AWDKPIFEANSSEINPEVWQAIENAVKSLPEIPENWEVEVELRITADSARFIANIIDKEKNKIVAYVLVHPDAKAELIDPLDEEEELPEDLDWEKLLASL	15.633174200056615	0.1907953687255868	45.71802520751953	0.4821377396583557	18.481895446777344	27.635358810424805	18.990903854370117
rnasea-binder-100-nr2-1_result_17	48	PETAAAKFERQHMDSSTSAASSSNYCNQMMKSRNLTKDRCKPVNTFVHESLADVQAVCSQKNVACKNGQTNCYQSYSTMSITDCRETGSSKYPNCAYKTTQANKHIIVACEGNPYVPVHFDASV:ASSELVFEPNSNEMNPAVKEEILRLARELPEIPENWEVEVELRITADSAVFLARVIDKEKKKIVAYVLIEPDFTAVLVDPDEEEEELPEEPDWEELLARL	15.882150886220748	0.17645471847469302	68.1975326538086	0.47362709045410156	17.321651458740234	27.618070602416992	14.316482543945312
rnasea-binder-100-nr2-1_result_17	49	PETAAAKFERQHMDSSTSAASSSNYCNQMMKSRNLTKDRCKPVNTFVHESLADVQAVCSQKNVACKNGQTNCYQSYSTMSITDCRETGSSKYPNCAYKTTQANKHIIVACEGNPYVPVHFDASV:ASSKLIFEANSSEPNPEVYEEYLKLARELPEIPENWEVELEYRITADSLEAIARIIDTKTNKIVAIVLIHPDAKAELIDFPEEKEEEPDDWDWEELRKKL	14.723328326568662	0.2240668491665512	58.863494873046875	0.47830235958099365	17.600522994995117	27.162586212158203	17.636587142944336
rnasea-binder-100-nr2-1_result_17	50	PETAAAKFERQHMDSSTSAASSSNYCNQMMKSRNLTKDRCKPVNTFVHESLADVQAVCSQKNVACKNGQTNCYQSYSTMSITDCRETGSSKYPNCAYKTTQANKHIIVACEGNPYVPVHFDASV:ASSLPIFEPNSSEPNPAVYEEALRLVRSLPEIPEDWEAEVEYVITADSLRILANIIDKRTNKIVAYVLIEPDFTAKLVDPLEEEEEEPDELDWEELRKSL	15.514956969146823	0.19147004712278343	65.94926452636719	0.4724918603897095	17.809345245361328	27.420610427856445	17.952049255371094
rnasea-binder-100-nr2-1_result_17	51	PETAAAKFERQHMDSSTSAASSSNYCNQMMKSRNLTKDRCKPVNTFVHESLADVQAVCSQKNVACKNGQTNCYQSYSTMSITDCRETGSSKYPNCAYKTTQANKHIIVACEGNPYVPVHFDASV:AFSLPIFEANSSAPNPAVLAKIEELARSLPEIPENWEVEVELRITADSARFIARVIDKELNKVVALVLIHPDAKAELVLPLPEEKELPEDWDWEELDARL	14.979370333570508	0.21693901097992635	65.39037322998047	0.47786644101142883	17.061901092529297	27.050006866455078	16.657283782958984
rnasea-binder-100-nr2-1_result_17	52	PETAAAKFERQHMDSSTSAASSSNYCNQMMKSRNLTKDRCKPVNTFVHESLADVQAVCSQKNVACKNGQTNCYQSYSTMSITDCRETGSSKYPNCAYKTTQANKHIIVACEGNPYVPVHFDASV:AFDKPIFEPNSSTMNPEVYAEYLRLVRSLPEIPENWEAELSFKITADSLRAIANIIDKEKNKIVAYVLIEPDATAKLVDPLEEKEELPDNLDWEKLDSSL	19.916701057696976	0.14169003069695293	35.685665130615234	0.47976309061050415	19.300228118896484	27.88299560546875	17.942604064941406
rnasea-binder-100-nr2-1_result_17	53	PETAAAKFERQHMDSSTSAASSSNYCNQMMKSRNLTKDRCKPVNTFVHESLADVQAVCSQKNVACKNGQTNCYQSYSTMSITDCRETGSSKYPNCAYKTTQANKHIIVACEGNPYVPVHFDASV:AIDKLIFEENSNEPNPEVLAEYEKLARELPEIPENYRVEVELKITADSTVIIANVIDEETKKIVKRVIIEPDAKAVLVKDLPEEEEEPEELDWEEVLKEL	15.153883205595472	0.18536648833366018	67.78668975830078	0.47203612327575684	17.3514404296875	27.627412796020508	17.302043914794922
rnasea-binder-100-nr2-1_result_17	54	PETAAAKFERQHMDSSTSAASSSNYCNQMMKSRNLTKDRCKPVNTFVHESLADVQAVCSQKNVACKNGQTNCYQSYSTMSITDCRETGSSKYPNCAYKTTQANKHIIVACEGNPYVPVHFDASV:PFDELIFEPNSDEINPRVYQAYLDAARSLPEIPENWEVELELVITADSAVFLANIVDKETKKIVAYVLIEPDAKAILVDPLEEEEEEPDELDWEKLRASL	16.073995549746392	0.2004466882357311	54.06398010253906	0.481842964887619	17.90985107421875	27.34896469116211	14.829082489013672
rnasea-binder-100-nr2-1_result_17	55	PETAAAKFERQHMDSSTSAASSSNYCNQMMKSRNLTKDRCKPVNTFVHESLADVQAVCSQKNVACKNGQTNCYQSYSTMSITDCRETGSSKYPNCAYKTTQANKHIIVACEGNPYVPVHFDASV:AFDLPIFEPNSSTMNPKVLKAIEDAARSLPEIPENWEVKVELKITADSAEFIANIIDKEKNKIVAIVRISPDAKAELIEPLEEEEEEPDELNWEELEKKL	17.15280533417142	0.1883096983516682	59.48041915893555	0.47054702043533325	18.442642211914062	27.72344398498535	17.301660537719727
rnasea-binder-100-nr2-1_result_17	56	PETAAAKFERQHMDSSTSAASSSNYCNQMMKSRNLTKDRCKPVNTFVHESLADVQAVCSQKNVACKNGQTNCYQSYSTMSITDCRETGSSKYPNCAYKTTQANKHIIVACEGNPYVPVHFDASV:AFDLPIFEPNSSEPNPEVLAEIERLARSLPEIPEDWEVEVELLITADSAVFLARIIDTKTKKIKAYVLIEPDAKAVLVDPLPEEDEDPEELNWEELLKRL	15.131943618077404	0.19690949460513602	70.65045928955078	0.471314936876297	17.183134078979492	27.575641632080078	17.502941131591797
rnasea-binder-100-nr2-1_result_17	57	PETAAAKFERQHMDSSTSAASSSNYCNQMMKSRNLTKDRCKPVNTFVHESLADVQAVCSQKNVACKNGQTNCYQSYSTMSITDCRETGSSKYPNCAYKTTQANKHIIVACEGNPYVPVHFDASV:ASSLPIFEPNSSEMNPAVKAQYLELAKSLPEIPEDWEVELSLRITADSAVFIADIVDKKTNKIVARVLIEPDAKAVLIEKPEEEEEEPEELDWEEVDAKL	16.379223368513458	0.17993534613354362	53.88077163696289	0.47684192657470703	18.293628692626953	27.2412052154541	16.51752471923828
rnasea-binder-100-nr2-1_result_17	58	PETAAAKFERQHMDSSTSAASSSNYCNQMMKSRNLTKDRCKPVNTFVHESLADVQAVCSQKNVACKNGQTNCYQSYSTMSITDCRETGSSKYPNCAYKTTQANKHIIVACEGNPYVPVHFDASV:AFDLPIFEANSSSINPEVLAAIKEAARSLPEIPENWEVEVELRITADSAEFIARIIDTETNKIKAIVLIEPDATARLVEPLEEEEELPEELDWEKLRASL	16.983250543354476	0.18809598976138467	58.49165725708008	0.472480833530426	17.756973266601562	27.54037857055664	17.6972599029541
rnasea-binder-100-nr2-1_result_17	59	PETAAAKFERQHMDSSTSAASSSNYCNQMMKSRNLTKDRCKPVNTFVHESLADVQAVCSQKNVACKNGQTNCYQSYSTMSITDCRETGSSKYPNCAYKTTQANKHIIVACEGNPYVPVHFDASV:AFDLPIFEANSSSPNPEVLAEYEKLARSLPEIPENWKVEVSYEITADSLRIIANIVDTKTKKIVARVLIEPDAKAILVDPLEEEEEEPEDLDWEELRKKL	16.225000434826736	0.19067275489970048	57.65060806274414	0.47595471143722534	17.947378158569336	27.47242546081543	17.84168243408203
rnasea-binder-100-nr2-1_result_17	60	PETAAAKFERQHMDSSTSAASSSNYCNQMMKSRNLTKDRCKPVNTFVHESLADVQAVCSQKNVACKNGQTNCYQSYSTMSITDCRETGSSKYPNCAYKTTQANKHIIVACEGNPYVPVHFDASV:AMDKLIFEENSSEPNPEVMQKYLELARSLPEIPENYEVELELVITADSTEFIARIIDKETNKIKALVRIHPDARAELILKPPEEEEELDKPDWEELRKRL	15.161892665778701	0.2071650664895066	63.323944091796875	0.4742642641067505	17.660537719726562	27.449214935302734	18.050758361816406
rnasea-binder-100-nr2-1_result_17	61	PETAAAKFERQHMDSSTSAASSSNYCNQMMKSRNLTKDRCKPVNTFVHESLADVQAVCSQKNVACKNGQTNCYQSYSTMSITDCRETGSSKYPNCAYKTTQANKHIIVACEGNPYVPVHFDASV:AFDKLIFEANSNEPNPEFKAEAEKLVKSLPEIPENWEVEISYRITADSTEILANIIDKETKKIVAKVLIEPDAKAILIDPSEEEEEEPDELDWEELLSKL	15.618280178349229	0.18654212261552142	48.74197769165039	0.4738651216030121	18.534225463867188	27.8690185546875	18.338024139404297
rnasea-binder-100-nr2-1_result_17	62	PETAAAKFERQHMDSSTSAASSSNYCNQMMKSRNLTKDRCKPVNTFVHESLADVQAVCSQKNVACKNGQTNCYQSYSTMSITDCRETGSSKYPNCAYKTTQANKHIIVACEGNPYVPVHFDASV:AFDLPIFEANSSTPNPEVLAAWEEAVRSLPSIPANWKVEVSLLITADSARMIANIIDTELNKIVDYVLIHPDARAELVDPSEEEEELPEDPNWEELLASL	16.450700464862603	0.17013101627671848	37.409210205078125	0.4806364178657532	19.03213119506836	27.48671531677246	17.888357162475586
rnasea-binder-100-nr2-1_result_17	63	PETAAAKFERQHMDSSTSAASSSNYCNQMMKSRNLTKDRCKPVNTFVHESLADVQAVCSQKNVACKNGQTNCYQSYSTMSITDCRETGSSKYPNCAYKTTQANKHIIVACEGNPYVPVHFDASV:AFDDLIFEPNSNEPNPAVLEEYRRLARELPEIPEDWEVEVEYVITADSLRVIARVIDKKTNKIVALVLIHPDARAELIEPDEEEEEELDDIDWEELLKKL	13.617066970588347	0.21754147564647974	71.2594985961914	0.475131630897522	16.97600746154785	27.176437377929688	16.225252151489258
rnasea-binder-100-nr2-1_result_17	64	PETAAAKFERQHMDSSTSAASSSNYCNQMMKSRNLTKDRCKPVNTFVHESLADVQAVCSQKNVACKNGQTNCYQSYSTMSITDCRETGSSKYPNCAYKTTQANKHIIVACEGNPYVPVHFDASV:AFDELIFEPNSSEMNPRLLAEIERLARSLPEIPENWEVRVSLRITADSALFIAEVIDKELKKIVAIVLIHPDARAELIKPTEDEEELPDELNWEELLKSL	15.62358614244584	0.20639787752212133	61.44425582885742	0.4804348349571228	17.489660263061523	27.331518173217773	16.70673370361328
rnasea-binder-100-nr2-1_result_17	65	PETAAAKFERQHMDSSTSAASSSNYCNQMMKSRNLTKDRCKPVNTFVHESLADVQAVCSQKNVACKNGQTNCYQSYSTMSITDCRETGSSKYPNCAYKTTQANKHIIVACEGNPYVPVHFDASV:AKDKLIFEANSNTMNPEVLALYEELARSLPEIPENWEVELELRITADSAEFIANIIDKATKKIKAYVLIEPDAKAVLVDPDEEEEEEPDDLDWEELRARL	17.74282695891086	0.16085869187865295	40.64516830444336	0.4795723855495453	18.877134323120117	27.782785415649414	16.596572875976562
rnasea-binder-100-nr2-1_result_17	66	PETAAAKFERQHMDSSTSAASSSNYCNQMMKSRNLTKDRCKPVNTFVHESLADVQAVCSQKNVACKNGQTNCYQSYSTMSITDCRETGSSKYPNCAYKTTQANKHIIVACEGNPYVPVHFDASV:AFNKPIFEANSSSINPEVYQKYLDLAKNLPSIPENWEVEVSLRITADSAEIIANVIDKKTNKIKDIVLIEPDAKAKLIEKKEEEEEEPEELNWEELLKKL	16.789350765980604	0.1966941870266347	58.82126235961914	0.4769288897514343	18.00952911376953	27.154537200927734	17.93150520324707
rnasea-binder-100-nr2-1_result_17	67	PETAAAKFERQHMDSSTSAASSSNYCNQMMKSRNLTKDRCKPVNTFVHESLADVQAVCSQKNVACKNGQTNCYQSYSTMSITDCRETGSSKYPNCAYKTTQANKHIIVACEGNPYVPVHFDASV:AFSLPIFEANSSEPNPAVLAEAERLARELPEIPENWEVEVEYRITADSLEIIARIIDTETKKIKAIVRIRPDATAELVDPLKEEEKEPDELDWEELRKSL	16.45568125448992	0.1832922139884245	68.99457550048828	0.4712360203266144	17.397747039794922	27.44879150390625	17.42914390563965
rnasea-binder-100-nr2-1_result_17	68	PETAAAKFERQHMDSSTSAASSSNYCNQMMKSRNLTKDRCKPVNTFVHESLADVQAVCSQKNVACKNGQTNCYQSYSTMSITDCRETGSSKYPNCAYKTTQANKHIIVACEGNPYVPVHFDASV:AMSLPIFEANSSEPNPAVLARYEELAKSLPEIPEDWEVEVSYRITADSLEIIADIIDKKTKKIVARVIIEPDAKAILVDKDEEEEEEPEDWDWEKLDKSL	16.09371004919356	0.19149925284568184	62.81074905395508	0.47470757365226746	17.608165740966797	27.215940475463867	18.059114456176758
rnasea-binder-100-nr2-1_result_17	69	PETAAAKFERQHMDSSTSAASSSNYCNQMMKSRNLTKDRCKPVNTFVHESLADVQAVCSQKNVACKNGQTNCYQSYSTMSITDCRETGSSKYPNCAYKTTQANKHIIVACEGNPYVPVHFDASV:AWDKLIFEPNSSEPNPEVMAKAEELARSLPEIPENWEVEVEYRITADSLEIIANIIDTKTNKIKAYVLIEPDATAKLVDPLEEEEEDPDELNWEELLAKL	15.433708744397618	0.19729095276442513	68.66275024414062	0.47134852409362793	17.626596450805664	27.182069778442383	17.987876892089844
rnasea-binder-100-nr2-1_result_17	70	PETAAAKFERQHMDSSTSAASSSNYCNQMMKSRNLTKDRCKPVNTFVHESLADVQAVCSQKNVACKNGQTNCYQSYSTMSITDCRETGSSKYPNCAYKTTQANKHIIVACEGNPYVPVHFDASV:AFSELIFDANSNTMNPAVYEEILKLVKSLPEIPENWEAEVELVITADSAVFIANIIDKETNKIKAIVLIEPDAKAVLIDLDPEEEEEPEELNWEELRKKL	14.393500630289147	0.22724107484962447	61.86720657348633	0.47532856464385986	17.554607391357422	27.273536682128906	18.076133728027344
rnasea-binder-100-nr2-1_result_17	71	PETAAAKFERQHMDSSTSAASSSNYCNQMMKSRNLTKDRCKPVNTFVHESLADVQAVCSQKNVACKNGQTNCYQSYSTMSITDCRETGSSKYPNCAYKTTQANKHIIVACEGNPYVPVHFDASV:AINLPIFEANSSEPNPEVLQLYKDLAKSLPEIPEDWEVEVELRITADSARFIARIIDKKTKKIKAIVLIEPDAKAKLIKLDPDEEEEPEELDWEELLSSL	17.635981036359663	0.14270261256730107	65.89575958251953	0.476564884185791	17.32036018371582	27.254894256591797	15.212432861328125
rnasea-binder-100-nr2-1_result_17	72	PETAAAKFERQHMDSSTSAASSSNYCNQMMKSRNLTKDRCKPVNTFVHESLADVQAVCSQKNVACKNGQTNCYQSYSTMSITDCRETGSSKYPNCAYKTTQANKHIIVACEGNPYVPVHFDASV:AFDKLIFEANSSEPNPAVMEEMLKLARNLPEIPENWEVRLSIRITADSARFIAEIIDKKTKKIKAIVLIEPDAKAILVDPDEEEEEELDDPDWDELLKSL	19.18944762212952	0.14907841357900314	49.81291961669922	0.4787266254425049	18.486400604248047	27.720369338989258	16.778783798217773
rnasea-binder-100-nr2-1_result_17	73	PETAAAKFERQHMDSSTSAASSSNYCNQMMKSRNLTKDRCKPVNTFVHESLADVQAVCSQKNVACKNGQTNCYQSYSTMSITDCRETGSSKYPNCAYKTTQANKHIIVACEGNPYVPVHFDASV:ASSLLIFEPNSSEPNPEVLAEYEKLAKSLPEIPENWEVEVELRITADSAEFIANIIDKETNKIKAIVLISPDSKATLISPLPDEEEEPDDLDWEKLRASL	15.630439130372642	0.2119354093612893	61.518680572509766	0.47470203042030334	17.42877769470215	27.01348876953125	17.82840347290039
rnasea-binder-100-nr2-1_result_17	74	PETAAAKFERQHMDSSTSAASSSNYCNQMMKSRNLTKDRCKPVNTFVHESLADVQAVCSQKNVACKNGQTNCYQSYSTMSITDCRETGSSKYPNCAYKTTQANKHIIVACEGNPYVPVHFDASV:AFDKLIFEPNSSEPNPDVLAEIERLVRSLPEIPENWEVEVELVITADSARFLARIIDKETNKIVAIVLVEPDARAVLVDPLEEEEEEPDELDWEELRSSL	15.637001768813446	0.19553126361119796	64.48991394042969	0.4742783308029175	17.73311424255371	27.4116268157959	17.22702407836914
rnasea-binder-100-nr2-1_result_17	75	PETAAAKFERQHMDSSTSAASSSNYCNQMMKSRNLTKDRCKPVNTFVHESLADVQAVCSQKNVACKNGQTNCYQSYSTMSITDCRETGSSKYPNCAYKTTQANKHIIVACEGNPYVPVHFDASV:AKDKLIFEPNSNEMNPEVLEEIRKLARELPEIPKNWEVEVELRITADSAEFLAYIIDKETNKIKAIVRIEPDAKATLVDPLEEEEEEPEAPDWEELRAAL	16.621887076519446	0.17196542156859687	53.36013412475586	0.47322094440460205	18.623201370239258	27.64982795715332	18.00764274597168
rnasea-binder-100-nr2-1_result_17	76	PETAAAKFERQHMDSSTSAASSSNYCNQMMKSRNLTKDRCKPVNTFVHESLADVQAVCSQKNVACKNGQTNCYQSYSTMSITDCRETGSSKYPNCAYKTTQANKHIIVACEGNPYVPVHFDASV:ASSLPIFEPNSSEPNPAVLAEWERLARSLPEIPENWRVEVEFVITADSLRVIARIIDEKTKKIKAIVLIHPDAKAELVDPLEEEEEELEDPDWEKLRASL	16.78135178162287	0.16139298708148672	61.38011932373047	0.4811248779296875	17.44440460205078	26.92285919189453	15.929776191711426
rnasea-binder-100-nr2-1_result_17	77	PETAAAKFERQHMDSSTSAASSSNYCNQMMKSRNLTKDRCKPVNTFVHESLADVQAVCSQKNVACKNGQTNCYQSYSTMSITDCRETGSSKYPNCAYKTTQANKHIIVACEGNPYVPVHFDASV:AFDKPIFEPNSSEPNPEVLKAYEELARSLPEIPENWEVEVEYIITADSLVILARVIDKETNKIVAYVLIEPDATAVLVDPLEEEEEEPDDLDWEELRKSL	14.219379917350684	0.19972705095133111	66.29460144042969	0.47470492124557495	17.603286743164062	27.544174194335938	19.258636474609375
rnasea-binder-100-nr2-1_result_17	78	PETAAAKFERQHMDSSTSAASSSNYCNQMMKSRNLTKDRCKPVNTFVHESLADVQAVCSQKNVACKNGQTNCYQSYSTMSITDCRETGSSKYPNCAYKTTQANKHIIVACEGNPYVPVHFDASV:AADKLIFEPNSNTPNPDFLALAEELARSLPEIPENWEVEVEYVITADSLEIIAKVIDKETNKIKAIVLIEPDAKAILVDPLEEEEEEPDELDWEELRAKL	14.989447302824587	0.21042959082988835	61.02353286743164	0.47379133105278015	17.72046661376953	27.547395706176758	17.137929916381836
rnasea-binder-100-nr2-1_result_17	79	PETAAAKFERQHMDSSTSAASSSNYCNQMMKSRNLTKDRCKPVNTFVHESLADVQAVCSQKNVACKNGQTNCYQSYSTMSITDCRETGSSKYPNCAYKTTQANKHIIVACEGNPYVPVHFDASV:PFDELFYEPNSSEPNPALVQAYLDLARSLPEIPEDWEVRLRPVITADSTRFIAEIIDTRTQKIKALVLIEPDATARLVLPDEEEEEEPDELDWEELRKAL	15.35488435771079	0.21582786190754064	65.79345703125	0.47524189949035645	17.35679817199707	27.058034896850586	17.400230407714844
rnasea-binder-100-nr2-1_result_17	80	PETAAAKFERQHMDSSTSAASSSNYCNQMMKSRNLTKDRCKPVNTFVHESLADVQAVCSQKNVACKNGQTNCYQSYSTMSITDCRETGSSKYPNCAYKTTQANKHIIVACEGNPYVPVHFDASV:ASSLPIFEANSSTMNPAVKKEIENLAKSLPEIPENWKVETELVITADSAVFISNIIDTKTKKIKAYVLIEPDSKAILVDPLPDEEEEPDELSWEELRKKL	17.165349694666613	0.19457599956829835	48.25701141357422	0.4785715937614441	18.454137802124023	27.721099853515625	17.87581443786621
rnasea-binder-100-nr2-1_result_17	81	PETAAAKFERQHMDSSTSAASSSNYCNQMMKSRNLTKDRCKPVNTFVHESLADVQAVCSQKNVACKNGQTNCYQSYSTMSITDCRETGSSKYPNCAYKTTQANKHIIVACEGNPYVPVHFDASV:AMDELIYEPNSSEMNPNVKKKYIDLAKSLPEIPENWEVELEEVITADSTLFLANIIDKETNKIVAYVLIHPDARAELVDLPEEEEELEDKIDWEELRSKL	13.054785022301719	0.2354205548715674	72.3049545288086	0.4748024046421051	16.920564651489258	27.0965576171875	17.409006118774414
rnasea-binder-100-nr2-1_result_17	82	PETAAAKFERQHMDSSTSAASSSNYCNQMMKSRNLTKDRCKPVNTFVHESLADVQAVCSQKNVACKNGQTNCYQSYSTMSITDCRETGSSKYPNCAYKTTQANKHIIVACEGNPYVPVHFDASV:AWDELIFEPNSSEPNPAVMQRALDLVRSLPEIPEDWEARLSLEITADSLVLLAELIDTRLKKIKALVLIHPDAKAELVDPLEEEEELPEELDWEKLRASL	16.153095430704475	0.17686113991615698	39.99618911743164	0.4781193137168884	19.1083984375	27.944982528686523	19.269832611083984
rnasea-binder-100-nr2-1_result_17	83	PETAAAKFERQHMDSSTSAASSSNYCNQMMKSRNLTKDRCKPVNTFVHESLADVQAVCSQKNVACKNGQTNCYQSYSTMSITDCRETGSSKYPNCAYKTTQANKHIIVACEGNPYVPVHFDASV:PWNELIFEANSSEPNPRVLAAIREAVRSLPEIPENWEVEVELVITADSTVFLARIVDKETKKIVAYVLVEPDATARLVDLSEEEEEEPEELDWEELRSSL	17.02327865695482	0.18674070762522854	60.15541458129883	0.47702470421791077	17.85527992248535	27.508481979370117	17.247329711914062
rnasea-binder-100-nr2-1_result_17	84	PETAAAKFERQHMDSSTSAASSSNYCNQMMKSRNLTKDRCKPVNTFVHESLADVQAVCSQKNVACKNGQTNCYQSYSTMSITDCRETGSSKYPNCAYKTTQANKHIIVACEGNPYVPVHFDASV:AFDLPIFEPNSNEPNPAFMEAVRKLAESLPEIPENWKVEVSLVITADSTQIIADIINEETKKIVARVLIHPDARAELVDPLEEEEEEPDDWDWEELRKSL	20.548346609264513	0.13474011923821408	63.28584671020508	0.475433886051178	18.143604278564453	27.099910736083984	15.841137886047363
rnasea-binder-100-nr2-1_result_17	85	PETAAAKFERQHMDSSTSAASSSNYCNQMMKSRNLTKDRCKPVNTFVHESLADVQAVCSQKNVACKNGQTNCYQSYSTMSITDCRETGSSKYPNCAYKTTQANKHIIVACEGNPYVPVHFDASV:ASSLPIFEPNSSTPNPEFMKQAEDLAKSLPEIPENYEVEVSLRITADSLEIIANIIDKETNKIKAIVLIHPDSKAELIEPSEEEEEEPDEIDWEELLKKL	15.874662120458288	0.200444921729781	67.71227264404297	0.473923921585083	17.704015731811523	27.10048484802246	16.391565322875977
rnasea-binder-100-nr2-1_result_17	86	PETAAAKFERQHMDSSTSAASSSNYCNQMMKSRNLTKDRCKPVNTFVHESLADVQAVCSQKNVACKNGQTNCYQSYSTMSITDCRETGSSKYPNCAYKTTQANKHIIVACEGNPYVPVHFDASV:AINLPIFEANSNEMNPEVLAHYEELARSLPEIPENYKVEVSLRITADSAEFIANIIDEKLNKIVDIVLIEPDAKAKLVKKLDEEEELPDELNWEELRKSL	19.47845341612791	0.13641371153334866	37.91239547729492	0.4821054935455322	19.115562438964844	27.64651107788086	15.851029396057129
rnasea-binder-100-nr2-1_result_17	87	PETAAAKFERQHMDSSTSAASSSNYCNQMMKSRNLTKDRCKPVNTFVHESLADVQAVCSQKNVACKNGQTNCYQSYSTMSITDCRETGSSKYPNCAYKTTQANKHIIVACEGNPYVPVHFDASV:AFDKPIYEANSSEPNPEFMKAVEEAVRSLPEIPENYEVEVELVITADSTRIIANIIDKKTNKIVDIVLVEPDAKAILVKKLPDEEEEPDELDWEELRKSL	14.83861731620949	0.2101946714131797	65.09954833984375	0.4744281768798828	17.57535743713379	27.329355239868164	18.514753341674805
rnasea-binder-100-nr2-1_result_17	88	PETAAAKFERQHMDSSTSAASSSNYCNQMMKSRNLTKDRCKPVNTFVHESLADVQAVCSQKNVACKNGQTNCYQSYSTMSITDCRETGSSKYPNCAYKTTQANKHIIVACEGNPYVPVHFDASV:ASDLPIFEANSNEPNPEVLAEWERLARSLPEIPENWEVRLELVITADSLRAIAYVVDKETNKIKAIVLIEPDATAVLVDPLEEEDVEPDELDWEELLASL	15.078447525853978	0.19821502214805878	73.10570526123047	0.4753958582878113	16.99631118774414	27.599279403686523	16.397701263427734
rnasea-binder-100-nr2-1_result_17	89	PETAAAKFERQHMDSSTSAASSSNYCNQMMKSRNLTKDRCKPVNTFVHESLADVQAVCSQKNVACKNGQTNCYQSYSTMSITDCRETGSSKYPNCAYKTTQANKHIIVACEGNPYVPVHFDASV:ASSQLIFEPNSSEPNPAVLELYENLVKSLPEIPENWEVETEFVITADSLEIISNIVDKKTNKIKARVLIEPDAKAILVDPLEDEEEEPDELDWEKLRASL	16.067723541170032	0.19595237081826547	59.20627212524414	0.4745742082595825	17.655452728271484	27.204730987548828	18.580854415893555
rnasea-binder-100-nr2-1_result_17	90	PETAAAKFERQHMDSSTSAASSSNYCNQMMKSRNLTKDRCKPVNTFVHESLADVQAVCSQKNVACKNGQTNCYQSYSTMSITDCRETGSSKYPNCAYKTTQANKHIIVACEGNPYVPVHFDASV:AFDKPIFEPNSDTMNPEVLKAIEEAAKNLPEIPEDWEVRVELVITADSARFIAYIVDKKTNKIKDIVLIEPDATAKLVLPKEEEDEKLEDIDWEELRASL	17.19744574798405	0.19475844150106195	58.08449172973633	0.4786909222602844	17.705242156982422	27.42800521850586	17.261741638183594
rnasea-binder-100-nr2-1_result_17	91	PETAAAKFERQHMDSSTSAASSSNYCNQMMKSRNLTKDRCKPVNTFVHESLADVQAVCSQKNVACKNGQTNCYQSYSTMSITDCRETGSSKYPNCAYKTTQANKHIIVACEGNPYVPVHFDASV:AFDLPIFEPNSNEPNPEVLAEVERLVKSLPEIPKDWKVETSLLITADSALFISNIIDEKTKKIVAIVLVEPDAKAILVDKLEEEEEEPEDLNWEELLKKL	14.438381804267504	0.20891772038249143	69.30684661865234	0.47070884704589844	17.58651351928711	27.867170333862305	17.960947036743164
rnasea-binder-100-nr2-1_result_17	92	PETAAAKFERQHMDSSTSAASSSNYCNQMMKSRNLTKDRCKPVNTFVHESLADVQAVCSQKNVACKNGQTNCYQSYSTMSITDCRETGSSKYPNCAYKTTQANKHIIVACEGNPYVPVHFDASV:ASSLPIFEPNSSEPNPEVKALYEELAKSLPEIPENWEVEVSYLITADSLRIIANIIDKEKNKIVAIVLIEPDAKAILIDPKEEEEEDPEELDWEELFKKL	16.293732186802544	0.1793571647837078	62.47519302368164	0.4772409200668335	17.86811065673828	27.6072998046875	19.378616333007812
rnasea-binder-100-nr2-1_result_17	93	PETAAAKFERQHMDSSTSAASSSNYCNQMMKSRNLTKDRCKPVNTFVHESLADVQAVCSQKNVACKNGQTNCYQSYSTMSITDCRETGSSKYPNCAYKTTQANKHIIVACEGNPYVPVHFDASV:AFDELVFEANSSTMNPRVKAAIDELARSLPEIPEDWEVETELLITADSARFISRIIDKKTNKIKAIVLIHPDARAELVELPEEEEEEPDDLDWEELLKSL	15.49266773803922	0.20580743219892245	58.0537109375	0.4785847067832947	17.702198028564453	27.392385482788086	18.2962703704834
rnasea-binder-100-nr2-1_result_17	94	PETAAAKFERQHMDSSTSAASSSNYCNQMMKSRNLTKDRCKPVNTFVHESLADVQAVCSQKNVACKNGQTNCYQSYSTMSITDCRETGSSKYPNCAYKTTQANKHIIVACEGNPYVPVHFDASV:AFSLPIFEANSSEPNPEVLAKYKELAKSLPEIPENWEVEVSFEITADSLRVIANIIDKETNKIKAYVLIEPDAKAVLVEPLEDEEELPDSLDWEELRKKL	15.62852735889912	0.19399118656056222	63.44406509399414	0.4746816158294678	17.476118087768555	27.474346160888672	17.093135833740234
rnasea-binder-100-nr2-1_result_17	95	PETAAAKFERQHMDSSTSAASSSNYCNQMMKSRNLTKDRCKPVNTFVHESLADVQAVCSQKNVACKNGQTNCYQSYSTMSITDCRETGSSKYPNCAYKTTQANKHIIVACEGNPYVPVHFDASV:AFDKLIFEPNSSAPNPEVMEAYLELAKSHPDIPENWEVRVSLEITADSLRIIAEVIDKETNKIKAIILIHPDAKAELIDPEEEEEKLPEKLDWEELRKKL	15.52601051071542	0.20310506177114845	60.67707824707031	0.47915059328079224	17.56394386291504	27.114036560058594	18.648822784423828
rnasea-binder-100-nr2-1_result_17	96	PETAAAKFERQHMDSSTSAASSSNYCNQMMKSRNLTKDRCKPVNTFVHESLADVQAVCSQKNVACKNGQTNCYQSYSTMSITDCRETGSSKYPNCAYKTTQANKHIIVACEGNPYVPVHFDASV:AFDKLIFEANSSSINPDVLKEIENLAKSLPEIPENYEVEPSLVITADSAEFIANIIDKEKNKIVDYVLIHPDAKAELIDPLPEEEELPDSLDWEKLRSSL	18.597088640492284	0.14917838688919163	35.67376708984375	0.4840938448905945	18.987548828125	27.540233612060547	17.820655822753906
rnasea-binder-100-nr2-1_result_17	97	PETAAAKFERQHMDSSTSAASSSNYCNQMMKSRNLTKDRCKPVNTFVHESLADVQAVCSQKNVACKNGQTNCYQSYSTMSITDCRETGSSKYPNCAYKTTQANKHIIVACEGNPYVPVHFDASV:ASDLPIFEANSSTPNPAVLAEAEALAKSLPEIPKDWEVETSYVITSDSLRIISDIIDTKTKKIVARVLIEPDATAKLVSPLKEEKKLPEDLDWEKLRAEL	17.84793779246196	0.16049585730829882	38.128692626953125	0.47870972752571106	19.040985107421875	27.775175094604492	16.252197265625
rnasea-binder-100-nr2-1_result_17	98	PETAAAKFERQHMDSSTSAASSSNYCNQMMKSRNLTKDRCKPVNTFVHESLADVQAVCSQKNVACKNGQTNCYQSYSTMSITDCRETGSSKYPNCAYKTTQANKHIIVACEGNPYVPVHFDASV:AFDKPIFEANSSEPNPEFLEAVEAAARSLPEIPEDWEVEPRLVITADSLEIIADIIDKKTKKIKAIVRIEPDAKAVLVLPDEEEEEEPEEPDWEELRKRL	17.55431449815572	0.15052462190718363	71.31664276123047	0.46464407444000244	17.893198013305664	27.667034149169922	16.20526695251465
rnasea-binder-100-nr2-1_result_17	99	PETAAAKFERQHMDSSTSAASSSNYCNQMMKSRNLTKDRCKPVNTFVHESLADVQAVCSQKNVACKNGQTNCYQSYSTMSITDCRETGSSKYPNCAYKTTQANKHIIVACEGNPYVPVHFDASV:AKDLPIFEANSSTPNPKVKALYEELARSLPEIPENYKVETSYLITADSLRIISNIVDTKTKKIVDYVLIEPDAKAVLVDKKEEEEEEPEDIDWEELLKKL	16.799396347092586	0.16661512852159793	46.74201965332031	0.4758646488189697	18.980024337768555	27.723482131958008	17.91808319091797
rnasea-binder-100-nr2-1_result_18	0	LETAAAKFERQHMDSSTSAASSSNYCNQMMKSRNLTKDRCKPVNTFVHESLADVQAVCSQKNVACKNGQTNCYQSYSTMSITDCRETGSSKYPNCAYKTTQANKHIIVACEGNPYVPVHFDASV:APPPPPPLYQITRADVERVRREHPEYFRGVYEAAREALAAKYNREDVQFFFDNTVPLERATDYVAESGLVADKSPAAVGAYFATQLEVLLKKELAAAKAK	12.522046672182661	0.3086332408457558	74.36980438232422	0.540244460105896	15.67701530456543	26.669689178466797	15.95582389831543
rnasea-binder-100-nr2-1_result_18	1	LETAAAKFERQHMDSSTSAASSSNYCNQMMKSRNLTKDRCKPVNTFVHESLADVQAVCSQKNVACKNGQTNCYQSYSTMSITDCRETGSSKYPNCAYKTTQANKHIIVACEGNPYVPVHFDASV:PPPPPPPLYRITPADVRRVRAEHPEYFEGVYEAAREALAAKYDPEKVARFFETAVPLERAADYFPEEGLVEDKSPAAVGDAFARQLEKLLEREIDEALAK	9.499928836158409	0.35482245233135723	79.48643493652344	0.5345881581306458	15.794734954833984	27.222434997558594	14.330839157104492
rnasea-binder-100-nr2-1_result_18	2	LETAAAKFERQHMDSSTSAASSSNYCNQMMKSRNLTKDRCKPVNTFVHESLADVQAVCSQKNVACKNGQTNCYQSYSTMSITDCRETGSSKYPNCAYKTTQANKHIIVACEGNPYVPVHFDASV:APPPAPPLYRITPADVAAVRAAEPAYFAGVYEAAREALSAKYNPEDVRFFFETAVPLERATDYFPEEGLVTDKSAAAVGDFFARQLERLLEERLEEAKAA	7.997404065684591	0.3767755068617623	83.53861236572266	0.5353326201438904	15.550660133361816	27.044265747070312	16.98458480834961
rnasea-binder-100-nr2-1_result_18	3	LETAAAKFERQHMDSSTSAASSSNYCNQMMKSRNLTKDRCKPVNTFVHESLADVQAVCSQKNVACKNGQTNCYQSYSTMSITDCRETGSSKYPNCAYKTTQANKHIIVACEGNPYVPVHFDASV:SPPPPPPLYRLTPADLKRFKAENPEAFKGVYEAAREALSAKYDKEAVEEFFAKAVPLETAVDYFPESGLVSSKDAAAVGEFFAKQLEKLLKEQLAAAAAA	9.503618614452087	0.36162711631220695	77.00701141357422	0.5420758724212646	15.655652046203613	26.75061798095703	15.6649169921875
rnasea-binder-100-nr2-1_result_18	4	LETAAAKFERQHMDSSTSAASSSNYCNQMMKSRNLTKDRCKPVNTFVHESLADVQAVCSQKNVACKNGQTNCYQSYSTMSITDCRETGSSKYPNCAYKTTQANKHIIVACEGNPYVPVHFDASV:AAPPAPKLYRITPEDVRRVKAEYPDYFKGVYEQAREAISAKYDKEKAEKFFETAVPFERAADYFEESGLVTSKSPAAVGDYLAKQLEKLYEKEIEKALKK	11.82089642369757	0.30459228377471764	77.75	0.5593355298042297	14.542176246643066	24.641176223754883	14.704803466796875
[truncated: 1,995 more rows]
